# Supplementary material for: Prevalent bee venom genes evolved before the aculeate stinger and eusociality
Source: BMC Biol. 2023 Oct 23;21:229. doi: 10.1186/s12915-023-01656-5 (PMC10591384; doi:10.1186/s12915-023-01656-5)
Supplement: Supplementary file 40 — Additional file 40. Genome annotation of Melipona beecheii. [file 12915_2023_1656_MOESM40_ESM.zip › Melipona_beecheii.annotation.funannotate181.Oct2020/annotations/annotations.pfam.txt]

MeliponaBeecheii_008669-T1	db_xref	PFAM:PF10417
MeliponaBeecheii_009063-T1	db_xref	PFAM:PF04419
MeliponaBeecheii_009115-T1	db_xref	PFAM:PF09038
MeliponaBeecheii_009034-T1	db_xref	PFAM:PF01591
MeliponaBeecheii_008915-T1	db_xref	PFAM:PF00001
MeliponaBeecheii_008579-T1	db_xref	PFAM:PF00001
MeliponaBeecheii_008569-T1	db_xref	PFAM:PF00001
MeliponaBeecheii_008570-T1	db_xref	PFAM:PF00001
MeliponaBeecheii_008718-T1	db_xref	PFAM:PF00001
MeliponaBeecheii_008985-T1	db_xref	PFAM:PF02949
MeliponaBeecheii_008986-T1	db_xref	PFAM:PF02949
MeliponaBeecheii_008915-T1	db_xref	PFAM:PF10320
MeliponaBeecheii_008579-T1	db_xref	PFAM:PF10320
MeliponaBeecheii_008915-T1	db_xref	PFAM:PF10328
MeliponaBeecheii_009176-T1	db_xref	PFAM:PF00004
MeliponaBeecheii_008563-T1	db_xref	PFAM:PF00004
MeliponaBeecheii_008656-T1	db_xref	PFAM:PF00004
MeliponaBeecheii_009111-T1	db_xref	PFAM:PF13087
MeliponaBeecheii_009111-T1	db_xref	PFAM:PF13245
MeliponaBeecheii_008563-T1	db_xref	PFAM:PF13401
MeliponaBeecheii_009111-T1	db_xref	PFAM:PF13604
MeliponaBeecheii_008656-T1	db_xref	PFAM:PF07728
MeliponaBeecheii_008829-T1	db_xref	PFAM:PF07728
MeliponaBeecheii_008628-T1	db_xref	PFAM:PF07728
MeliponaBeecheii_008829-T1	db_xref	PFAM:PF12774
MeliponaBeecheii_008628-T1	db_xref	PFAM:PF12774
MeliponaBeecheii_008656-T1	db_xref	PFAM:PF12774
MeliponaBeecheii_008656-T1	db_xref	PFAM:PF12775
MeliponaBeecheii_008829-T1	db_xref	PFAM:PF12775
MeliponaBeecheii_008628-T1	db_xref	PFAM:PF12775
MeliponaBeecheii_008656-T1	db_xref	PFAM:PF12780
MeliponaBeecheii_008628-T1	db_xref	PFAM:PF12780
MeliponaBeecheii_008828-T1	db_xref	PFAM:PF12780
MeliponaBeecheii_008628-T1	db_xref	PFAM:PF12781
MeliponaBeecheii_008828-T1	db_xref	PFAM:PF12781
MeliponaBeecheii_008656-T1	db_xref	PFAM:PF12781
MeliponaBeecheii_008828-T1	db_xref	PFAM:PF17857
MeliponaBeecheii_008656-T1	db_xref	PFAM:PF17857
MeliponaBeecheii_008628-T1	db_xref	PFAM:PF17857
MeliponaBeecheii_008828-T1	db_xref	PFAM:PF18198
MeliponaBeecheii_008657-T1	db_xref	PFAM:PF18198
MeliponaBeecheii_008628-T1	db_xref	PFAM:PF18198
MeliponaBeecheii_008860-T1	db_xref	PFAM:PF01061
MeliponaBeecheii_008860-T1	db_xref	PFAM:PF12679
MeliponaBeecheii_008860-T1	db_xref	PFAM:PF12698
MeliponaBeecheii_009140-T1	db_xref	PFAM:PF00664
MeliponaBeecheii_008572-T1	db_xref	PFAM:PF00664
MeliponaBeecheii_009103-T1	db_xref	PFAM:PF00664
MeliponaBeecheii_009102-T1	db_xref	PFAM:PF00664
MeliponaBeecheii_009101-T1	db_xref	PFAM:PF00664
MeliponaBeecheii_009101-T1	db_xref	PFAM:PF00005
MeliponaBeecheii_009103-T1	db_xref	PFAM:PF00005
MeliponaBeecheii_008572-T1	db_xref	PFAM:PF00005
MeliponaBeecheii_009102-T1	db_xref	PFAM:PF00005
MeliponaBeecheii_009140-T1	db_xref	PFAM:PF00005
MeliponaBeecheii_008860-T1	db_xref	PFAM:PF00005
MeliponaBeecheii_009208-T1	db_xref	PFAM:PF16177
MeliponaBeecheii_008604-T1	db_xref	PFAM:PF00887
MeliponaBeecheii_008767-T1	db_xref	PFAM:PF01553
MeliponaBeecheii_008849-T1	db_xref	PFAM:PF01553
MeliponaBeecheii_008595-T1	db_xref	PFAM:PF08516
MeliponaBeecheii_009022-T1	db_xref	PFAM:PF00928
MeliponaBeecheii_009119-T1	db_xref	PFAM:PF00106
MeliponaBeecheii_008770-T1	db_xref	PFAM:PF00106
MeliponaBeecheii_009119-T1	db_xref	PFAM:PF13561
MeliponaBeecheii_008770-T1	db_xref	PFAM:PF13561
MeliponaBeecheii_009029-T1	db_xref	PFAM:PF04587
MeliponaBeecheii_008669-T1	db_xref	PFAM:PF00578
MeliponaBeecheii_008759-T1	db_xref	PFAM:PF00248
MeliponaBeecheii_008762-T1	db_xref	PFAM:PF00248
MeliponaBeecheii_008760-T1	db_xref	PFAM:PF00248
MeliponaBeecheii_008763-T1	db_xref	PFAM:PF00248
MeliponaBeecheii_009039-T1	db_xref	PFAM:PF13949
MeliponaBeecheii_008977-T1	db_xref	PFAM:PF15309
MeliponaBeecheii_009186-T1	db_xref	PFAM:PF00202
MeliponaBeecheii_008943-T1	db_xref	PFAM:PF01593
MeliponaBeecheii_009204-T1	db_xref	PFAM:PF01593
MeliponaBeecheii_008944-T1	db_xref	PFAM:PF01593
MeliponaBeecheii_009208-T1	db_xref	PFAM:PF00501
MeliponaBeecheii_009208-T1	db_xref	PFAM:PF13193
MeliponaBeecheii_008540-T1	db_xref	PFAM:PF01094
MeliponaBeecheii_008615-T1	db_xref	PFAM:PF00023
MeliponaBeecheii_008755-T1	db_xref	PFAM:PF00023
MeliponaBeecheii_008604-T1	db_xref	PFAM:PF00023
MeliponaBeecheii_008976-T1	db_xref	PFAM:PF00023
MeliponaBeecheii_008615-T1	db_xref	PFAM:PF12796
MeliponaBeecheii_008755-T1	db_xref	PFAM:PF12796
MeliponaBeecheii_008604-T1	db_xref	PFAM:PF12796
MeliponaBeecheii_008976-T1	db_xref	PFAM:PF12796
MeliponaBeecheii_008615-T1	db_xref	PFAM:PF13606
MeliponaBeecheii_008755-T1	db_xref	PFAM:PF13606
MeliponaBeecheii_008604-T1	db_xref	PFAM:PF13606
MeliponaBeecheii_008615-T1	db_xref	PFAM:PF13637
MeliponaBeecheii_008755-T1	db_xref	PFAM:PF13637
MeliponaBeecheii_008604-T1	db_xref	PFAM:PF13637
MeliponaBeecheii_008976-T1	db_xref	PFAM:PF13637
MeliponaBeecheii_008615-T1	db_xref	PFAM:PF13857
MeliponaBeecheii_008755-T1	db_xref	PFAM:PF13857
MeliponaBeecheii_008604-T1	db_xref	PFAM:PF13857
MeliponaBeecheii_009196-T1	db_xref	PFAM:PF00191
MeliponaBeecheii_009090-T1	db_xref	PFAM:PF08264
MeliponaBeecheii_008658-T1	db_xref	PFAM:PF03098
MeliponaBeecheii_008842-T1	db_xref	PFAM:PF05839
MeliponaBeecheii_009123-T1	db_xref	PFAM:PF00025
MeliponaBeecheii_008988-T1	db_xref	PFAM:PF00025
MeliponaBeecheii_009033-T1	db_xref	PFAM:PF00025
MeliponaBeecheii_009127-T1	db_xref	PFAM:PF01388
MeliponaBeecheii_009230-T1	db_xref	PFAM:PF05856
MeliponaBeecheii_008868-T1	db_xref	PFAM:PF02752
MeliponaBeecheii_008868-T1	db_xref	PFAM:PF00339
MeliponaBeecheii_008832-T1	db_xref	PFAM:PF19039
MeliponaBeecheii_008979-T1	db_xref	PFAM:PF01112
MeliponaBeecheii_008768-T1	db_xref	PFAM:PF05680
MeliponaBeecheii_008847-T1	db_xref	PFAM:PF05827
MeliponaBeecheii_008577-T1	db_xref	PFAM:PF06644
MeliponaBeecheii_009202-T1	db_xref	PFAM:PF03987
MeliponaBeecheii_008909-T1	db_xref	PFAM:PF02137
MeliponaBeecheii_008587-T1	db_xref	PFAM:PF18483
MeliponaBeecheii_009127-T1	db_xref	PFAM:PF12031
MeliponaBeecheii_008603-T1	db_xref	PFAM:PF03114
MeliponaBeecheii_008929-T1	db_xref	PFAM:PF05700
MeliponaBeecheii_008853-T1	db_xref	PFAM:PF12125
MeliponaBeecheii_009222-T1	db_xref	PFAM:PF06859
MeliponaBeecheii_008857-T1	db_xref	PFAM:PF06553
MeliponaBeecheii_009115-T1	db_xref	PFAM:PF18428
MeliponaBeecheii_009039-T1	db_xref	PFAM:PF03097
MeliponaBeecheii_008845-T1	db_xref	PFAM:PF00439
MeliponaBeecheii_009211-T1	db_xref	PFAM:PF00168
MeliponaBeecheii_008545-T1	db_xref	PFAM:PF00028
MeliponaBeecheii_008545-T1	db_xref	PFAM:PF01049
MeliponaBeecheii_008833-T1	db_xref	PFAM:PF00402
MeliponaBeecheii_008834-T1	db_xref	PFAM:PF00402
MeliponaBeecheii_008575-T1	db_xref	PFAM:PF01302
MeliponaBeecheii_009194-T1	db_xref	PFAM:PF11531
MeliponaBeecheii_008850-T1	db_xref	PFAM:PF03914
MeliponaBeecheii_008613-T1	db_xref	PFAM:PF16760
MeliponaBeecheii_009037-T1	db_xref	PFAM:PF01607
MeliponaBeecheii_008544-T1	db_xref	PFAM:PF01607
MeliponaBeecheii_008613-T1	db_xref	PFAM:PF03370
MeliponaBeecheii_008659-T1	db_xref	PFAM:PF14923
MeliponaBeecheii_008563-T1	db_xref	PFAM:PF09079
MeliponaBeecheii_008833-T1	db_xref	PFAM:PF00307
MeliponaBeecheii_009184-T1	db_xref	PFAM:PF05679
MeliponaBeecheii_009129-T1	db_xref	PFAM:PF12624
MeliponaBeecheii_008627-T1	db_xref	PFAM:PF12624
MeliponaBeecheii_009010-T1	db_xref	PFAM:PF05602
MeliponaBeecheii_008519-T1	db_xref	PFAM:PF10607
MeliponaBeecheii_009067-T1	db_xref	PFAM:PF00027
MeliponaBeecheii_009113-T1	db_xref	PFAM:PF04733
MeliponaBeecheii_009109-T1	db_xref	PFAM:PF00135
MeliponaBeecheii_009134-T1	db_xref	PFAM:PF06148
MeliponaBeecheii_008952-T1	db_xref	PFAM:PF06148
MeliponaBeecheii_008568-T1	db_xref	PFAM:PF07258
MeliponaBeecheii_008895-T1	db_xref	PFAM:PF02628
MeliponaBeecheii_009099-T1	db_xref	PFAM:PF03178
MeliponaBeecheii_008859-T1	db_xref	PFAM:PF00650
MeliponaBeecheii_008623-T1	db_xref	PFAM:PF00650
MeliponaBeecheii_008623-T1	db_xref	PFAM:PF13716
MeliponaBeecheii_008859-T1	db_xref	PFAM:PF03765
MeliponaBeecheii_008896-T1	db_xref	PFAM:PF01321
MeliponaBeecheii_008896-T1	db_xref	PFAM:PF16189
MeliponaBeecheii_008549-T1	db_xref	PFAM:PF04969
MeliponaBeecheii_009085-T1	db_xref	PFAM:PF10075
MeliponaBeecheii_009174-T1	db_xref	PFAM:PF00431
MeliponaBeecheii_009132-T1	db_xref	PFAM:PF00888
MeliponaBeecheii_009132-T1	db_xref	PFAM:PF10557
MeliponaBeecheii_008863-T1	db_xref	PFAM:PF03932
MeliponaBeecheii_008862-T1	db_xref	PFAM:PF03932
MeliponaBeecheii_008787-T1	db_xref	PFAM:PF02363
MeliponaBeecheii_008786-T1	db_xref	PFAM:PF02363
MeliponaBeecheii_008788-T1	db_xref	PFAM:PF02363
MeliponaBeecheii_009142-T1	db_xref	PFAM:PF00383
MeliponaBeecheii_009142-T1	db_xref	PFAM:PF08211
MeliponaBeecheii_009220-T1	db_xref	PFAM:PF03607
MeliponaBeecheii_009089-T1	db_xref	PFAM:PF03455
MeliponaBeecheii_008751-T1	db_xref	PFAM:PF09756
MeliponaBeecheii_008940-T1	db_xref	PFAM:PF00270
MeliponaBeecheii_008942-T1	db_xref	PFAM:PF00531
MeliponaBeecheii_008598-T1	db_xref	PFAM:PF08766
MeliponaBeecheii_009089-T1	db_xref	PFAM:PF02141
MeliponaBeecheii_009148-T1	db_xref	PFAM:PF00610
MeliponaBeecheii_008829-T1	db_xref	PFAM:PF08385
MeliponaBeecheii_008628-T1	db_xref	PFAM:PF08385
MeliponaBeecheii_008655-T1	db_xref	PFAM:PF08385
MeliponaBeecheii_008829-T1	db_xref	PFAM:PF08393
MeliponaBeecheii_008628-T1	db_xref	PFAM:PF08393
MeliponaBeecheii_008655-T1	db_xref	PFAM:PF08393
MeliponaBeecheii_008946-T1	db_xref	PFAM:PF01529
MeliponaBeecheii_008984-T1	db_xref	PFAM:PF01180
MeliponaBeecheii_008663-T1	db_xref	PFAM:PF06920
MeliponaBeecheii_009195-T1	db_xref	PFAM:PF04922
MeliponaBeecheii_008595-T1	db_xref	PFAM:PF00200
MeliponaBeecheii_008938-T1	db_xref	PFAM:PF00200
MeliponaBeecheii_008972-T1	db_xref	PFAM:PF10517
MeliponaBeecheii_008975-T1	db_xref	PFAM:PF10517
MeliponaBeecheii_008780-T1	db_xref	PFAM:PF01119
MeliponaBeecheii_008663-T1	db_xref	PFAM:PF14429
MeliponaBeecheii_008663-T1	db_xref	PFAM:PF16172
MeliponaBeecheii_008972-T1	db_xref	PFAM:PF03351
MeliponaBeecheii_008975-T1	db_xref	PFAM:PF03351
MeliponaBeecheii_008952-T1	db_xref	PFAM:PF04124
MeliponaBeecheii_008909-T1	db_xref	PFAM:PF00035
MeliponaBeecheii_009180-T1	db_xref	PFAM:PF00035
MeliponaBeecheii_008690-T1	db_xref	PFAM:PF07898
MeliponaBeecheii_008692-T1	db_xref	PFAM:PF07898
MeliponaBeecheii_008689-T1	db_xref	PFAM:PF07898
MeliponaBeecheii_008691-T1	db_xref	PFAM:PF07898
MeliponaBeecheii_008696-T1	db_xref	PFAM:PF07898
MeliponaBeecheii_008704-T1	db_xref	PFAM:PF07898
MeliponaBeecheii_008701-T1	db_xref	PFAM:PF07898
MeliponaBeecheii_008687-T1	db_xref	PFAM:PF07898
MeliponaBeecheii_008686-T1	db_xref	PFAM:PF07898
MeliponaBeecheii_008703-T1	db_xref	PFAM:PF07898
MeliponaBeecheii_008699-T1	db_xref	PFAM:PF07898
MeliponaBeecheii_008705-T1	db_xref	PFAM:PF07898
MeliponaBeecheii_008695-T1	db_xref	PFAM:PF07898
MeliponaBeecheii_008688-T1	db_xref	PFAM:PF07898
MeliponaBeecheii_008700-T1	db_xref	PFAM:PF07898
MeliponaBeecheii_008706-T1	db_xref	PFAM:PF07898
MeliponaBeecheii_008684-T1	db_xref	PFAM:PF07898
MeliponaBeecheii_008702-T1	db_xref	PFAM:PF07898
MeliponaBeecheii_008685-T1	db_xref	PFAM:PF07898
MeliponaBeecheii_009212-T1	db_xref	PFAM:PF09431
MeliponaBeecheii_009216-T1	db_xref	PFAM:PF10231
MeliponaBeecheii_009122-T1	db_xref	PFAM:PF10474
MeliponaBeecheii_009141-T1	db_xref	PFAM:PF11865
MeliponaBeecheii_008566-T1	db_xref	PFAM:PF11931
MeliponaBeecheii_009205-T1	db_xref	PFAM:PF11979
MeliponaBeecheii_009134-T1	db_xref	PFAM:PF12022
MeliponaBeecheii_008832-T1	db_xref	PFAM:PF13281
MeliponaBeecheii_008911-T1	db_xref	PFAM:PF16087
MeliponaBeecheii_008982-T1	db_xref	PFAM:PF16092
MeliponaBeecheii_009111-T1	db_xref	PFAM:PF18141
MeliponaBeecheii_009180-T1	db_xref	PFAM:PF01207
MeliponaBeecheii_008575-T1	db_xref	PFAM:PF12455
MeliponaBeecheii_009217-T1	db_xref	PFAM:PF00350
MeliponaBeecheii_008829-T1	db_xref	PFAM:PF17852
MeliponaBeecheii_008628-T1	db_xref	PFAM:PF17852
MeliponaBeecheii_008656-T1	db_xref	PFAM:PF17852
MeliponaBeecheii_008828-T1	db_xref	PFAM:PF18199
MeliponaBeecheii_008657-T1	db_xref	PFAM:PF18199
MeliponaBeecheii_008628-T1	db_xref	PFAM:PF18199
MeliponaBeecheii_008657-T1	db_xref	PFAM:PF03028
MeliponaBeecheii_008628-T1	db_xref	PFAM:PF03028
MeliponaBeecheii_008828-T1	db_xref	PFAM:PF03028
MeliponaBeecheii_009096-T1	db_xref	PFAM:PF11547
MeliponaBeecheii_009183-T1	db_xref	PFAM:PF09816
MeliponaBeecheii_009185-T1	db_xref	PFAM:PF06239
MeliponaBeecheii_009185-T1	db_xref	PFAM:PF14784
MeliponaBeecheii_009138-T1	db_xref	PFAM:PF00036
MeliponaBeecheii_009213-T1	db_xref	PFAM:PF00036
MeliponaBeecheii_008947-T1	db_xref	PFAM:PF00036
MeliponaBeecheii_009138-T1	db_xref	PFAM:PF13202
MeliponaBeecheii_008947-T1	db_xref	PFAM:PF13202
MeliponaBeecheii_009213-T1	db_xref	PFAM:PF13202
MeliponaBeecheii_009138-T1	db_xref	PFAM:PF13405
MeliponaBeecheii_009213-T1	db_xref	PFAM:PF13405
MeliponaBeecheii_008947-T1	db_xref	PFAM:PF13405
MeliponaBeecheii_009213-T1	db_xref	PFAM:PF13499
MeliponaBeecheii_009138-T1	db_xref	PFAM:PF13499
MeliponaBeecheii_008947-T1	db_xref	PFAM:PF13499
MeliponaBeecheii_009213-T1	db_xref	PFAM:PF13833
MeliponaBeecheii_008947-T1	db_xref	PFAM:PF13833
MeliponaBeecheii_009084-T1	db_xref	PFAM:PF00647
MeliponaBeecheii_009152-T1	db_xref	PFAM:PF00008
MeliponaBeecheii_008790-T1	db_xref	PFAM:PF07546
MeliponaBeecheii_008750-T1	db_xref	PFAM:PF01105
MeliponaBeecheii_009181-T1	db_xref	PFAM:PF16203
MeliponaBeecheii_008855-T1	db_xref	PFAM:PF02732
MeliponaBeecheii_008922-T1	db_xref	PFAM:PF00178
MeliponaBeecheii_008853-T1	db_xref	PFAM:PF00646
MeliponaBeecheii_008853-T1	db_xref	PFAM:PF12937
MeliponaBeecheii_008597-T1	db_xref	PFAM:PF12018
MeliponaBeecheii_009141-T1	db_xref	PFAM:PF02259
MeliponaBeecheii_009141-T1	db_xref	PFAM:PF02260
MeliponaBeecheii_008574-T1	db_xref	PFAM:PF00498
MeliponaBeecheii_009053-T1	db_xref	PFAM:PF00041
MeliponaBeecheii_009054-T1	db_xref	PFAM:PF00250
MeliponaBeecheii_009141-T1	db_xref	PFAM:PF08771
MeliponaBeecheii_008891-T1	db_xref	PFAM:PF03630
MeliponaBeecheii_009056-T1	db_xref	PFAM:PF01363
MeliponaBeecheii_009205-T1	db_xref	PFAM:PF01363
MeliponaBeecheii_009057-T1	db_xref	PFAM:PF01363
MeliponaBeecheii_009217-T1	db_xref	PFAM:PF04799
MeliponaBeecheii_009120-T1	db_xref	PFAM:PF01585
MeliponaBeecheii_008890-T1	db_xref	PFAM:PF13851
MeliponaBeecheii_009073-T1	db_xref	PFAM:PF00462
MeliponaBeecheii_009037-T1	db_xref	PFAM:PF00704
MeliponaBeecheii_008846-T1	db_xref	PFAM:PF03662
MeliponaBeecheii_009182-T1	db_xref	PFAM:PF13641
MeliponaBeecheii_008889-T1	db_xref	PFAM:PF01531
MeliponaBeecheii_009182-T1	db_xref	PFAM:PF13506
MeliponaBeecheii_009197-T1	db_xref	PFAM:PF03360
MeliponaBeecheii_009182-T1	db_xref	PFAM:PF13632
MeliponaBeecheii_008565-T1	db_xref	PFAM:PF05199
MeliponaBeecheii_008565-T1	db_xref	PFAM:PF00732
MeliponaBeecheii_009042-T1	db_xref	PFAM:PF06432
MeliponaBeecheii_008779-T1	db_xref	PFAM:PF01025
MeliponaBeecheii_009084-T1	db_xref	PFAM:PF00043
MeliponaBeecheii_009084-T1	db_xref	PFAM:PF13410
MeliponaBeecheii_009084-T1	db_xref	PFAM:PF14497
MeliponaBeecheii_008550-T1	db_xref	PFAM:PF17171
MeliponaBeecheii_009084-T1	db_xref	PFAM:PF02798
MeliponaBeecheii_009084-T1	db_xref	PFAM:PF13417
MeliponaBeecheii_008550-T1	db_xref	PFAM:PF17172
MeliponaBeecheii_009207-T1	db_xref	PFAM:PF00009
MeliponaBeecheii_009207-T1	db_xref	PFAM:PF03144
MeliponaBeecheii_009207-T1	db_xref	PFAM:PF03143
MeliponaBeecheii_008988-T1	db_xref	PFAM:PF04670
MeliponaBeecheii_009123-T1	db_xref	PFAM:PF04670
MeliponaBeecheii_008539-T1	db_xref	PFAM:PF00211
MeliponaBeecheii_009019-T1	db_xref	PFAM:PF00625
MeliponaBeecheii_008778-T1	db_xref	PFAM:PF04408
MeliponaBeecheii_008780-T1	db_xref	PFAM:PF02518
MeliponaBeecheii_008780-T1	db_xref	PFAM:PF13589
MeliponaBeecheii_008616-T1	db_xref	PFAM:PF14661
MeliponaBeecheii_008813-T1	db_xref	PFAM:PF16002
MeliponaBeecheii_008818-T1	db_xref	PFAM:PF15353
MeliponaBeecheii_009096-T1	db_xref	PFAM:PF00632
MeliponaBeecheii_008940-T1	db_xref	PFAM:PF00271
MeliponaBeecheii_009181-T1	db_xref	PFAM:PF00271
MeliponaBeecheii_008778-T1	db_xref	PFAM:PF00271
MeliponaBeecheii_009181-T1	db_xref	PFAM:PF13625
MeliponaBeecheii_009221-T1	db_xref	PFAM:PF03451
MeliponaBeecheii_008542-T1	db_xref	PFAM:PF03121
MeliponaBeecheii_009126-T1	db_xref	PFAM:PF00132
MeliponaBeecheii_009034-T1	db_xref	PFAM:PF00300
MeliponaBeecheii_009227-T1	db_xref	PFAM:PF00010
MeliponaBeecheii_008677-T1	db_xref	PFAM:PF00046
MeliponaBeecheii_008670-T1	db_xref	PFAM:PF00046
MeliponaBeecheii_008983-T1	db_xref	PFAM:PF00046
MeliponaBeecheii_008781-T1	db_xref	PFAM:PF00012
MeliponaBeecheii_008992-T1	db_xref	PFAM:PF05225
MeliponaBeecheii_009053-T1	db_xref	PFAM:PF07679
MeliponaBeecheii_009151-T1	db_xref	PFAM:PF07679
MeliponaBeecheii_008854-T1	db_xref	PFAM:PF03810
MeliponaBeecheii_009053-T1	db_xref	PFAM:PF00047
MeliponaBeecheii_009151-T1	db_xref	PFAM:PF00047
MeliponaBeecheii_009053-T1	db_xref	PFAM:PF13895
MeliponaBeecheii_009151-T1	db_xref	PFAM:PF13895
MeliponaBeecheii_009053-T1	db_xref	PFAM:PF13927
MeliponaBeecheii_009151-T1	db_xref	PFAM:PF13927
MeliponaBeecheii_009083-T1	db_xref	PFAM:PF05046
MeliponaBeecheii_009067-T1	db_xref	PFAM:PF00520
MeliponaBeecheii_009067-T1	db_xref	PFAM:PF07885
MeliponaBeecheii_009048-T1	db_xref	PFAM:PF03770
MeliponaBeecheii_008748-T1	db_xref	PFAM:PF02174
MeliponaBeecheii_009131-T1	db_xref	PFAM:PF00180
MeliponaBeecheii_009088-T1	db_xref	PFAM:PF01398
MeliponaBeecheii_008522-T1	db_xref	PFAM:PF00050
MeliponaBeecheii_008522-T1	db_xref	PFAM:PF07648
MeliponaBeecheii_009215-T1	db_xref	PFAM:PF00225
MeliponaBeecheii_008858-T1	db_xref	PFAM:PF00225
MeliponaBeecheii_009119-T1	db_xref	PFAM:PF08659
MeliponaBeecheii_008766-T1	db_xref	PFAM:PF05047
MeliponaBeecheii_008545-T1	db_xref	PFAM:PF00054
MeliponaBeecheii_008545-T1	db_xref	PFAM:PF02210
MeliponaBeecheii_009169-T1	db_xref	PFAM:PF00057
MeliponaBeecheii_009100-T1	db_xref	PFAM:PF00057
MeliponaBeecheii_009174-T1	db_xref	PFAM:PF00057
MeliponaBeecheii_009121-T1	db_xref	PFAM:PF00057
MeliponaBeecheii_008587-T1	db_xref	PFAM:PF03388
MeliponaBeecheii_008747-T1	db_xref	PFAM:PF00060
MeliponaBeecheii_008525-T1	db_xref	PFAM:PF10613
MeliponaBeecheii_008865-T1	db_xref	PFAM:PF00412
MeliponaBeecheii_008864-T1	db_xref	PFAM:PF00412
MeliponaBeecheii_008532-T1	db_xref	PFAM:PF00560
MeliponaBeecheii_008532-T1	db_xref	PFAM:PF12799
MeliponaBeecheii_008532-T1	db_xref	PFAM:PF13306
MeliponaBeecheii_008532-T1	db_xref	PFAM:PF13855
MeliponaBeecheii_008592-T1	db_xref	PFAM:PF01423
MeliponaBeecheii_009193-T1	db_xref	PFAM:PF03194
MeliponaBeecheii_009154-T1	db_xref	PFAM:PF02820
MeliponaBeecheii_008928-T1	db_xref	PFAM:PF10506
MeliponaBeecheii_009014-T1	db_xref	PFAM:PF00149
MeliponaBeecheii_009014-T1	db_xref	PFAM:PF14008
MeliponaBeecheii_009222-T1	db_xref	PFAM:PF08241
MeliponaBeecheii_009064-T1	db_xref	PFAM:PF08241
MeliponaBeecheii_009064-T1	db_xref	PFAM:PF08242
MeliponaBeecheii_009222-T1	db_xref	PFAM:PF08242
MeliponaBeecheii_008606-T1	db_xref	PFAM:PF10294
MeliponaBeecheii_009222-T1	db_xref	PFAM:PF13489
MeliponaBeecheii_009064-T1	db_xref	PFAM:PF13489
MeliponaBeecheii_009064-T1	db_xref	PFAM:PF13649
MeliponaBeecheii_009194-T1	db_xref	PFAM:PF13649
MeliponaBeecheii_009064-T1	db_xref	PFAM:PF13847
MeliponaBeecheii_009219-T1	db_xref	PFAM:PF01189
MeliponaBeecheii_008758-T1	db_xref	PFAM:PF02475
MeliponaBeecheii_008518-T1	db_xref	PFAM:PF07690
MeliponaBeecheii_008908-T1	db_xref	PFAM:PF07690
MeliponaBeecheii_008814-T1	db_xref	PFAM:PF07690
MeliponaBeecheii_009037-T1	db_xref	PFAM:PF07690
MeliponaBeecheii_008908-T1	db_xref	PFAM:PF12832
MeliponaBeecheii_008950-T1	db_xref	PFAM:PF03165
MeliponaBeecheii_008950-T1	db_xref	PFAM:PF03166
MeliponaBeecheii_009215-T1	db_xref	PFAM:PF16796
MeliponaBeecheii_008858-T1	db_xref	PFAM:PF16796
MeliponaBeecheii_008585-T1	db_xref	PFAM:PF16026
MeliponaBeecheii_009190-T1	db_xref	PFAM:PF02854
MeliponaBeecheii_009190-T1	db_xref	PFAM:PF09088
MeliponaBeecheii_009190-T1	db_xref	PFAM:PF09090
MeliponaBeecheii_009088-T1	db_xref	PFAM:PF13012
MeliponaBeecheii_009036-T1	db_xref	PFAM:PF00153
MeliponaBeecheii_008919-T1	db_xref	PFAM:PF00153
MeliponaBeecheii_009146-T1	db_xref	PFAM:PF10248
MeliponaBeecheii_008780-T1	db_xref	PFAM:PF16413
MeliponaBeecheii_009217-T1	db_xref	PFAM:PF01926
MeliponaBeecheii_008988-T1	db_xref	PFAM:PF01926
MeliponaBeecheii_008893-T1	db_xref	PFAM:PF12460
MeliponaBeecheii_008893-T1	db_xref	PFAM:PF14500
MeliponaBeecheii_009099-T1	db_xref	PFAM:PF10433
MeliponaBeecheii_008892-T1	db_xref	PFAM:PF02493
MeliponaBeecheii_008781-T1	db_xref	PFAM:PF06723
MeliponaBeecheii_008949-T1	db_xref	PFAM:PF14943
MeliponaBeecheii_008561-T1	db_xref	PFAM:PF04421
MeliponaBeecheii_008828-T1	db_xref	PFAM:PF12777
MeliponaBeecheii_008656-T1	db_xref	PFAM:PF12777
MeliponaBeecheii_008628-T1	db_xref	PFAM:PF12777
MeliponaBeecheii_009194-T1	db_xref	PFAM:PF05175
MeliponaBeecheii_008941-T1	db_xref	PFAM:PF13450
MeliponaBeecheii_008944-T1	db_xref	PFAM:PF13450
MeliponaBeecheii_008943-T1	db_xref	PFAM:PF13450
MeliponaBeecheii_009204-T1	db_xref	PFAM:PF13450
MeliponaBeecheii_008552-T1	db_xref	PFAM:PF13450
MeliponaBeecheii_009098-T1	db_xref	PFAM:PF06413
MeliponaBeecheii_008934-T1	db_xref	PFAM:PF02931
MeliponaBeecheii_008934-T1	db_xref	PFAM:PF02932
MeliponaBeecheii_009047-T1	db_xref	PFAM:PF14465
MeliponaBeecheii_008850-T1	db_xref	PFAM:PF07540
MeliponaBeecheii_008905-T1	db_xref	PFAM:PF17169
MeliponaBeecheii_009062-T1	db_xref	PFAM:PF02071
MeliponaBeecheii_008883-T1	db_xref	PFAM:PF02136
MeliponaBeecheii_008882-T1	db_xref	PFAM:PF02136
MeliponaBeecheii_008880-T1	db_xref	PFAM:PF02136
MeliponaBeecheii_009126-T1	db_xref	PFAM:PF00483
MeliponaBeecheii_009126-T1	db_xref	PFAM:PF12804
MeliponaBeecheii_009091-T1	db_xref	PFAM:PF03177
MeliponaBeecheii_009091-T1	db_xref	PFAM:PF08801
MeliponaBeecheii_009041-T1	db_xref	PFAM:PF11894
MeliponaBeecheii_009206-T1	db_xref	PFAM:PF17849
MeliponaBeecheii_008778-T1	db_xref	PFAM:PF07717
MeliponaBeecheii_009206-T1	db_xref	PFAM:PF08206
MeliponaBeecheii_009046-T1	db_xref	PFAM:PF02338
MeliponaBeecheii_008756-T1	db_xref	PFAM:PF05517
MeliponaBeecheii_008667-T1	db_xref	PFAM:PF00870
MeliponaBeecheii_008897-T1	db_xref	PFAM:PF02225
MeliponaBeecheii_009096-T1	db_xref	PFAM:PF00658
MeliponaBeecheii_008856-T1	db_xref	PFAM:PF07145
MeliponaBeecheii_009207-T1	db_xref	PFAM:PF07145
MeliponaBeecheii_008523-T1	db_xref	PFAM:PF00024
MeliponaBeecheii_008852-T1	db_xref	PFAM:PF01569
MeliponaBeecheii_009112-T1	db_xref	PFAM:PF03828
MeliponaBeecheii_008615-T1	db_xref	PFAM:PF00644
MeliponaBeecheii_009067-T1	db_xref	PFAM:PF13426
MeliponaBeecheii_008910-T1	db_xref	PFAM:PF01395
MeliponaBeecheii_009177-T1	db_xref	PFAM:PF01399
MeliponaBeecheii_009153-T1	db_xref	PFAM:PF01135
MeliponaBeecheii_009189-T1	db_xref	PFAM:PF01851
MeliponaBeecheii_009019-T1	db_xref	PFAM:PF00595
MeliponaBeecheii_008666-T1	db_xref	PFAM:PF00595
MeliponaBeecheii_008666-T1	db_xref	PFAM:PF17820
MeliponaBeecheii_009019-T1	db_xref	PFAM:PF17820
MeliponaBeecheii_009192-T1	db_xref	PFAM:PF04710
MeliponaBeecheii_009011-T1	db_xref	PFAM:PF00391
MeliponaBeecheii_009028-T1	db_xref	PFAM:PF04258
MeliponaBeecheii_009125-T1	db_xref	PFAM:PF03568
MeliponaBeecheii_008713-T1	db_xref	PFAM:PF00883
MeliponaBeecheii_008799-T1	db_xref	PFAM:PF01401
MeliponaBeecheii_008896-T1	db_xref	PFAM:PF00557
MeliponaBeecheii_008896-T1	db_xref	PFAM:PF16188
MeliponaBeecheii_008595-T1	db_xref	PFAM:PF01562
MeliponaBeecheii_009013-T1	db_xref	PFAM:PF00169
MeliponaBeecheii_008665-T1	db_xref	PFAM:PF00169
MeliponaBeecheii_008748-T1	db_xref	PFAM:PF00169
MeliponaBeecheii_009059-T1	db_xref	PFAM:PF05826
MeliponaBeecheii_008665-T1	db_xref	PFAM:PF15409
MeliponaBeecheii_009141-T1	db_xref	PFAM:PF00454
MeliponaBeecheii_009038-T1	db_xref	PFAM:PF06324
MeliponaBeecheii_009206-T1	db_xref	PFAM:PF13638
MeliponaBeecheii_009013-T1	db_xref	PFAM:PF00069
MeliponaBeecheii_009104-T1	db_xref	PFAM:PF00069
MeliponaBeecheii_009137-T1	db_xref	PFAM:PF00069
MeliponaBeecheii_008832-T1	db_xref	PFAM:PF00069
MeliponaBeecheii_008565-T1	db_xref	PFAM:PF00069
MeliponaBeecheii_008540-T1	db_xref	PFAM:PF00069
MeliponaBeecheii_009150-T1	db_xref	PFAM:PF00069
MeliponaBeecheii_008576-T1	db_xref	PFAM:PF00069
MeliponaBeecheii_009013-T1	db_xref	PFAM:PF00433
MeliponaBeecheii_008832-T1	db_xref	PFAM:PF07714
MeliponaBeecheii_009137-T1	db_xref	PFAM:PF07714
MeliponaBeecheii_009104-T1	db_xref	PFAM:PF07714
MeliponaBeecheii_009013-T1	db_xref	PFAM:PF07714
MeliponaBeecheii_008565-T1	db_xref	PFAM:PF07714
MeliponaBeecheii_008540-T1	db_xref	PFAM:PF07714
MeliponaBeecheii_009150-T1	db_xref	PFAM:PF07714
MeliponaBeecheii_008576-T1	db_xref	PFAM:PF07714
MeliponaBeecheii_009104-T1	db_xref	PFAM:PF00659
MeliponaBeecheii_009011-T1	db_xref	PFAM:PF01326
MeliponaBeecheii_009139-T1	db_xref	PFAM:PF09184
MeliponaBeecheii_008567-T1	db_xref	PFAM:PF01920
MeliponaBeecheii_008521-T1	db_xref	PFAM:PF04707
MeliponaBeecheii_008841-T1	db_xref	PFAM:PF06607
MeliponaBeecheii_009027-T1	db_xref	PFAM:PF00227
MeliponaBeecheii_009044-T1	db_xref	PFAM:PF06424
MeliponaBeecheii_008549-T1	db_xref	PFAM:PF04387
MeliponaBeecheii_009014-T1	db_xref	PFAM:PF16656
MeliponaBeecheii_009223-T1	db_xref	PFAM:PF00855
MeliponaBeecheii_008534-T1	db_xref	PFAM:PF00282
MeliponaBeecheii_008552-T1	db_xref	PFAM:PF07992
MeliponaBeecheii_008982-T1	db_xref	PFAM:PF07992
MeliponaBeecheii_008552-T1	db_xref	PFAM:PF13738
MeliponaBeecheii_009120-T1	db_xref	PFAM:PF01424
MeliponaBeecheii_009057-T1	db_xref	PFAM:PF09311
MeliponaBeecheii_008894-T1	db_xref	PFAM:PF11976
MeliponaBeecheii_009033-T1	db_xref	PFAM:PF00071
MeliponaBeecheii_008624-T1	db_xref	PFAM:PF00071
MeliponaBeecheii_009123-T1	db_xref	PFAM:PF00071
MeliponaBeecheii_008988-T1	db_xref	PFAM:PF00071
MeliponaBeecheii_009094-T1	db_xref	PFAM:PF00415
MeliponaBeecheii_008989-T1	db_xref	PFAM:PF00415
MeliponaBeecheii_009094-T1	db_xref	PFAM:PF13540
MeliponaBeecheii_008989-T1	db_xref	PFAM:PF13540
MeliponaBeecheii_008669-T1	db_xref	PFAM:PF08534
MeliponaBeecheii_008595-T1	db_xref	PFAM:PF01421
MeliponaBeecheii_008938-T1	db_xref	PFAM:PF13574
MeliponaBeecheii_008595-T1	db_xref	PFAM:PF13574
MeliponaBeecheii_008938-T1	db_xref	PFAM:PF13582
MeliponaBeecheii_008595-T1	db_xref	PFAM:PF13582
MeliponaBeecheii_008595-T1	db_xref	PFAM:PF13583
MeliponaBeecheii_008938-T1	db_xref	PFAM:PF13688
MeliponaBeecheii_008595-T1	db_xref	PFAM:PF13688
MeliponaBeecheii_009031-T1	db_xref	PFAM:PF08661
MeliponaBeecheii_009176-T1	db_xref	PFAM:PF08542
MeliponaBeecheii_009181-T1	db_xref	PFAM:PF04851
MeliponaBeecheii_008603-T1	db_xref	PFAM:PF00620
MeliponaBeecheii_008682-T1	db_xref	PFAM:PF00181
MeliponaBeecheii_008682-T1	db_xref	PFAM:PF03947
MeliponaBeecheii_008930-T1	db_xref	PFAM:PF00573
MeliponaBeecheii_008625-T1	db_xref	PFAM:PF01248
MeliponaBeecheii_008740-T1	db_xref	PFAM:PF01248
MeliponaBeecheii_008930-T1	db_xref	PFAM:PF14374
MeliponaBeecheii_008773-T1	db_xref	PFAM:PF06026
MeliponaBeecheii_009178-T1	db_xref	PFAM:PF00929
MeliponaBeecheii_009206-T1	db_xref	PFAM:PF00773
MeliponaBeecheii_009033-T1	db_xref	PFAM:PF08477
MeliponaBeecheii_009123-T1	db_xref	PFAM:PF08477
MeliponaBeecheii_008988-T1	db_xref	PFAM:PF08477
MeliponaBeecheii_008624-T1	db_xref	PFAM:PF08477
MeliponaBeecheii_009189-T1	db_xref	PFAM:PF18051
MeliponaBeecheii_009189-T1	db_xref	PFAM:PF17781
MeliponaBeecheii_009177-T1	db_xref	PFAM:PF10602
MeliponaBeecheii_008564-T1	db_xref	PFAM:PF00076
MeliponaBeecheii_008605-T1	db_xref	PFAM:PF00076
MeliponaBeecheii_008664-T1	db_xref	PFAM:PF00076
MeliponaBeecheii_009206-T1	db_xref	PFAM:PF17216
MeliponaBeecheii_009206-T1	db_xref	PFAM:PF17215
MeliponaBeecheii_008610-T1	db_xref	PFAM:PF00536
MeliponaBeecheii_009154-T1	db_xref	PFAM:PF00536
MeliponaBeecheii_008615-T1	db_xref	PFAM:PF00536
MeliponaBeecheii_008610-T1	db_xref	PFAM:PF07647
MeliponaBeecheii_008615-T1	db_xref	PFAM:PF07647
MeliponaBeecheii_009154-T1	db_xref	PFAM:PF07647
MeliponaBeecheii_009154-T1	db_xref	PFAM:PF02198
MeliponaBeecheii_009205-T1	db_xref	PFAM:PF11409
MeliponaBeecheii_008589-T1	db_xref	PFAM:PF05510
MeliponaBeecheii_009118-T1	db_xref	PFAM:PF03803
MeliponaBeecheii_009203-T1	db_xref	PFAM:PF00375
MeliponaBeecheii_008551-T1	db_xref	PFAM:PF00995
MeliponaBeecheii_009012-T1	db_xref	PFAM:PF15469
MeliponaBeecheii_008952-T1	db_xref	PFAM:PF15469
MeliponaBeecheii_008535-T1	db_xref	PFAM:PF01403
MeliponaBeecheii_008520-T1	db_xref	PFAM:PF05482
MeliponaBeecheii_009080-T1	db_xref	PFAM:PF06031
MeliponaBeecheii_008566-T1	db_xref	PFAM:PF16837
MeliponaBeecheii_008566-T1	db_xref	PFAM:PF12108
MeliponaBeecheii_008683-T1	db_xref	PFAM:PF03820
MeliponaBeecheii_009212-T1	db_xref	PFAM:PF00018
MeliponaBeecheii_009019-T1	db_xref	PFAM:PF00018
MeliponaBeecheii_009019-T1	db_xref	PFAM:PF07653
MeliponaBeecheii_009212-T1	db_xref	PFAM:PF07653
MeliponaBeecheii_009212-T1	db_xref	PFAM:PF14604
MeliponaBeecheii_009129-T1	db_xref	PFAM:PF06650
MeliponaBeecheii_008571-T1	db_xref	PFAM:PF05916
MeliponaBeecheii_008571-T1	db_xref	PFAM:PF16922
MeliponaBeecheii_009062-T1	db_xref	PFAM:PF14938
MeliponaBeecheii_009187-T1	db_xref	PFAM:PF09335
MeliponaBeecheii_009181-T1	db_xref	PFAM:PF00176
MeliponaBeecheii_008955-T1	db_xref	PFAM:PF03357
MeliponaBeecheii_009089-T1	db_xref	PFAM:PF08616
MeliponaBeecheii_008884-T1	db_xref	PFAM:PF06468
MeliponaBeecheii_009123-T1	db_xref	PFAM:PF09439
MeliponaBeecheii_008988-T1	db_xref	PFAM:PF09439
MeliponaBeecheii_009201-T1	db_xref	PFAM:PF04503
MeliponaBeecheii_008715-T1	db_xref	PFAM:PF00474
MeliponaBeecheii_008543-T1	db_xref	PFAM:PF01852
MeliponaBeecheii_009040-T1	db_xref	PFAM:PF02516
MeliponaBeecheii_009037-T1	db_xref	PFAM:PF00083
MeliponaBeecheii_008814-T1	db_xref	PFAM:PF00083
MeliponaBeecheii_008974-T1	db_xref	PFAM:PF00685
MeliponaBeecheii_008598-T1	db_xref	PFAM:PF02201
MeliponaBeecheii_009114-T1	db_xref	PFAM:PF10496
MeliponaBeecheii_008883-T1	db_xref	PFAM:PF09162
MeliponaBeecheii_008880-T1	db_xref	PFAM:PF09162
MeliponaBeecheii_008882-T1	db_xref	PFAM:PF09162
MeliponaBeecheii_008848-T1	db_xref	PFAM:PF03148
MeliponaBeecheii_008566-T1	db_xref	PFAM:PF13297
MeliponaBeecheii_008844-T1	db_xref	PFAM:PF00335
MeliponaBeecheii_009173-T1	db_xref	PFAM:PF04494
MeliponaBeecheii_008953-T1	db_xref	PFAM:PF05485
MeliponaBeecheii_008617-T1	db_xref	PFAM:PF05485
MeliponaBeecheii_009045-T1	db_xref	PFAM:PF01290
MeliponaBeecheii_009012-T1	db_xref	PFAM:PF01833
MeliponaBeecheii_008825-T1	db_xref	PFAM:PF01826
MeliponaBeecheii_009097-T1	db_xref	PFAM:PF04280
MeliponaBeecheii_009066-T1	db_xref	PFAM:PF07534
MeliponaBeecheii_008840-T1	db_xref	PFAM:PF10268
MeliponaBeecheii_009107-T1	db_xref	PFAM:PF00229
MeliponaBeecheii_008550-T1	db_xref	PFAM:PF10568
MeliponaBeecheii_008939-T1	db_xref	PFAM:PF13868
MeliponaBeecheii_009058-T1	db_xref	PFAM:PF13374
MeliponaBeecheii_009058-T1	db_xref	PFAM:PF13424
MeliponaBeecheii_009044-T1	db_xref	PFAM:PF13428
MeliponaBeecheii_009044-T1	db_xref	PFAM:PF13432
MeliponaBeecheii_009044-T1	db_xref	PFAM:PF14559
MeliponaBeecheii_009044-T1	db_xref	PFAM:PF07719
MeliponaBeecheii_009044-T1	db_xref	PFAM:PF13174
MeliponaBeecheii_009044-T1	db_xref	PFAM:PF13181
MeliponaBeecheii_008527-T1	db_xref	PFAM:PF00405
MeliponaBeecheii_009214-T1	db_xref	PFAM:PF07074
MeliponaBeecheii_008981-T1	db_xref	PFAM:PF13705
MeliponaBeecheii_008758-T1	db_xref	PFAM:PF02005
MeliponaBeecheii_009090-T1	db_xref	PFAM:PF00133
MeliponaBeecheii_008578-T1	db_xref	PFAM:PF09334
MeliponaBeecheii_008745-T1	db_xref	PFAM:PF00089
MeliponaBeecheii_008806-T1	db_xref	PFAM:PF00089
MeliponaBeecheii_008555-T1	db_xref	PFAM:PF00089
MeliponaBeecheii_008538-T1	db_xref	PFAM:PF00089
MeliponaBeecheii_008556-T1	db_xref	PFAM:PF00089
MeliponaBeecheii_008945-T1	db_xref	PFAM:PF00089
MeliponaBeecheii_008554-T1	db_xref	PFAM:PF00089
MeliponaBeecheii_008553-T1	db_xref	PFAM:PF00089
MeliponaBeecheii_008612-T1	db_xref	PFAM:PF00089
MeliponaBeecheii_009095-T1	db_xref	PFAM:PF01166
MeliponaBeecheii_008888-T1	db_xref	PFAM:PF19028
MeliponaBeecheii_008535-T1	db_xref	PFAM:PF00090
MeliponaBeecheii_008888-T1	db_xref	PFAM:PF00090
MeliponaBeecheii_008573-T1	db_xref	PFAM:PF00091
MeliponaBeecheii_008906-T1	db_xref	PFAM:PF00091
MeliponaBeecheii_008573-T1	db_xref	PFAM:PF03953
MeliponaBeecheii_008906-T1	db_xref	PFAM:PF03953
MeliponaBeecheii_008664-T1	db_xref	PFAM:PF00567
MeliponaBeecheii_009112-T1	db_xref	PFAM:PF19088
MeliponaBeecheii_009143-T1	db_xref	PFAM:PF04564
MeliponaBeecheii_008626-T1	db_xref	PFAM:PF04564
MeliponaBeecheii_008894-T1	db_xref	PFAM:PF16455
MeliponaBeecheii_009145-T1	db_xref	PFAM:PF01040
MeliponaBeecheii_008894-T1	db_xref	PFAM:PF00240
MeliponaBeecheii_009089-T1	db_xref	PFAM:PF03456
MeliponaBeecheii_009124-T1	db_xref	PFAM:PF01704
MeliponaBeecheii_009133-T1	db_xref	PFAM:PF05743
MeliponaBeecheii_009143-T1	db_xref	PFAM:PF10408
MeliponaBeecheii_008602-T1	db_xref	PFAM:PF05978
MeliponaBeecheii_009111-T1	db_xref	PFAM:PF09416
MeliponaBeecheii_009133-T1	db_xref	PFAM:PF00179
MeliponaBeecheii_009218-T1	db_xref	PFAM:PF09446
MeliponaBeecheii_009129-T1	db_xref	PFAM:PF16908
MeliponaBeecheii_008627-T1	db_xref	PFAM:PF16908
MeliponaBeecheii_008627-T1	db_xref	PFAM:PF16909
MeliponaBeecheii_009129-T1	db_xref	PFAM:PF16910
MeliponaBeecheii_008952-T1	db_xref	PFAM:PF08700
MeliponaBeecheii_009122-T1	db_xref	PFAM:PF10475
MeliponaBeecheii_008952-T1	db_xref	PFAM:PF10475
MeliponaBeecheii_009173-T1	db_xref	PFAM:PF00400
MeliponaBeecheii_008853-T1	db_xref	PFAM:PF00400
MeliponaBeecheii_009221-T1	db_xref	PFAM:PF00400
MeliponaBeecheii_008973-T1	db_xref	PFAM:PF00400
MeliponaBeecheii_008980-T1	db_xref	PFAM:PF00400
MeliponaBeecheii_009120-T1	db_xref	PFAM:PF11952
MeliponaBeecheii_009035-T1	db_xref	PFAM:PF03366
MeliponaBeecheii_009039-T1	db_xref	PFAM:PF00102
MeliponaBeecheii_008843-T1	db_xref	PFAM:PF01428
MeliponaBeecheii_008619-T1	db_xref	PFAM:PF00096
MeliponaBeecheii_008617-T1	db_xref	PFAM:PF00096
MeliponaBeecheii_008899-T1	db_xref	PFAM:PF00096
MeliponaBeecheii_008593-T1	db_xref	PFAM:PF00096
MeliponaBeecheii_008619-T1	db_xref	PFAM:PF13894
MeliponaBeecheii_008617-T1	db_xref	PFAM:PF12171
MeliponaBeecheii_009154-T1	db_xref	PFAM:PF01530
MeliponaBeecheii_008981-T1	db_xref	PFAM:PF00097
MeliponaBeecheii_008981-T1	db_xref	PFAM:PF13923
MeliponaBeecheii_009223-T1	db_xref	PFAM:PF07496
MeliponaBeecheii_008771-T1	db_xref	PFAM:PF05605
MeliponaBeecheii_008749-T1	db_xref	PFAM:PF05180
MeliponaBeecheii_008617-T1	db_xref	PFAM:PF12874
MeliponaBeecheii_008664-T1	db_xref	PFAM:PF01753
MeliponaBeecheii_009043-T1	db_xref	PFAM:PF01422
MeliponaBeecheii_008981-T1	db_xref	PFAM:PF13639
MeliponaBeecheii_008519-T1	db_xref	PFAM:PF13445
MeliponaBeecheii_008978-T1	db_xref	PFAM:PF11781
MeliponaBeecheii_009144-T1	db_xref	PFAM:PF05253
MeliponaBeecheii_009032-T1	db_xref	PFAM:PF17034
MeliponaBeecheii_008771-T1	db_xref	PFAM:PF00569
MeliponaBeecheii_006172-T1	db_xref	PFAM:PF03061
MeliponaBeecheii_006189-T1	db_xref	PFAM:PF02949
MeliponaBeecheii_005696-T1	db_xref	PFAM:PF00004
MeliponaBeecheii_005696-T1	db_xref	PFAM:PF07724
MeliponaBeecheii_005696-T1	db_xref	PFAM:PF07728
MeliponaBeecheii_006149-T1	db_xref	PFAM:PF00561
MeliponaBeecheii_006372-T1	db_xref	PFAM:PF04083
MeliponaBeecheii_006093-T1	db_xref	PFAM:PF00441
MeliponaBeecheii_006093-T1	db_xref	PFAM:PF08028
MeliponaBeecheii_006093-T1	db_xref	PFAM:PF02770
MeliponaBeecheii_006093-T1	db_xref	PFAM:PF02771
MeliponaBeecheii_005887-T1	db_xref	PFAM:PF01553
MeliponaBeecheii_005887-T1	db_xref	PFAM:PF16076
MeliponaBeecheii_006134-T1	db_xref	PFAM:PF16214
MeliponaBeecheii_006376-T1	db_xref	PFAM:PF01602
MeliponaBeecheii_005871-T1	db_xref	PFAM:PF14721
MeliponaBeecheii_006008-T1	db_xref	PFAM:PF14469
MeliponaBeecheii_006255-T1	db_xref	PFAM:PF01263
MeliponaBeecheii_006379-T1	db_xref	PFAM:PF03155
MeliponaBeecheii_006207-T1	db_xref	PFAM:PF02806
MeliponaBeecheii_005691-T1	db_xref	PFAM:PF01979
MeliponaBeecheii_006360-T1	db_xref	PFAM:PF00023
MeliponaBeecheii_005765-T1	db_xref	PFAM:PF00023
MeliponaBeecheii_005883-T1	db_xref	PFAM:PF00023
MeliponaBeecheii_005693-T1	db_xref	PFAM:PF00023
MeliponaBeecheii_006360-T1	db_xref	PFAM:PF12796
MeliponaBeecheii_005693-T1	db_xref	PFAM:PF12796
MeliponaBeecheii_005883-T1	db_xref	PFAM:PF12796
MeliponaBeecheii_005765-T1	db_xref	PFAM:PF12796
MeliponaBeecheii_005827-T1	db_xref	PFAM:PF12796
MeliponaBeecheii_006360-T1	db_xref	PFAM:PF13606
MeliponaBeecheii_005693-T1	db_xref	PFAM:PF13606
MeliponaBeecheii_005883-T1	db_xref	PFAM:PF13606
MeliponaBeecheii_005765-T1	db_xref	PFAM:PF13606
MeliponaBeecheii_006360-T1	db_xref	PFAM:PF13637
MeliponaBeecheii_005693-T1	db_xref	PFAM:PF13637
MeliponaBeecheii_005883-T1	db_xref	PFAM:PF13637
MeliponaBeecheii_005765-T1	db_xref	PFAM:PF13637
MeliponaBeecheii_006360-T1	db_xref	PFAM:PF13857
MeliponaBeecheii_005693-T1	db_xref	PFAM:PF13857
MeliponaBeecheii_005765-T1	db_xref	PFAM:PF13857
MeliponaBeecheii_005883-T1	db_xref	PFAM:PF13857
MeliponaBeecheii_006171-T1	db_xref	PFAM:PF03098
MeliponaBeecheii_006376-T1	db_xref	PFAM:PF14796
MeliponaBeecheii_005867-T1	db_xref	PFAM:PF01636
MeliponaBeecheii_005894-T1	db_xref	PFAM:PF02752
MeliponaBeecheii_005894-T1	db_xref	PFAM:PF00339
MeliponaBeecheii_005816-T1	db_xref	PFAM:PF00217
MeliponaBeecheii_005814-T1	db_xref	PFAM:PF02807
MeliponaBeecheii_006138-T1	db_xref	PFAM:PF01145
MeliponaBeecheii_006349-T1	db_xref	PFAM:PF03114
MeliponaBeecheii_006349-T1	db_xref	PFAM:PF10455
MeliponaBeecheii_006378-T1	db_xref	PFAM:PF01722
MeliponaBeecheii_005792-T1	db_xref	PFAM:PF00533
MeliponaBeecheii_006151-T1	db_xref	PFAM:PF00439
MeliponaBeecheii_006215-T1	db_xref	PFAM:PF07524
MeliponaBeecheii_006360-T1	db_xref	PFAM:PF00651
MeliponaBeecheii_006257-T1	db_xref	PFAM:PF00779
MeliponaBeecheii_006366-T1	db_xref	PFAM:PF08782
MeliponaBeecheii_006346-T1	db_xref	PFAM:PF08782
MeliponaBeecheii_006371-T1	db_xref	PFAM:PF00130
MeliponaBeecheii_005893-T1	db_xref	PFAM:PF00168
MeliponaBeecheii_006257-T1	db_xref	PFAM:PF00168
MeliponaBeecheii_005762-T1	db_xref	PFAM:PF12253
MeliponaBeecheii_006012-T1	db_xref	PFAM:PF01067
MeliponaBeecheii_006217-T1	db_xref	PFAM:PF01607
MeliponaBeecheii_006218-T1	db_xref	PFAM:PF01607
MeliponaBeecheii_006207-T1	db_xref	PFAM:PF02922
MeliponaBeecheii_006165-T1	db_xref	PFAM:PF15188
MeliponaBeecheii_006223-T1	db_xref	PFAM:PF00307
MeliponaBeecheii_005696-T1	db_xref	PFAM:PF13541
MeliponaBeecheii_006260-T1	db_xref	PFAM:PF04818
MeliponaBeecheii_006376-T1	db_xref	PFAM:PF12717
MeliponaBeecheii_005790-T1	db_xref	PFAM:PF00027
MeliponaBeecheii_006001-T1	db_xref	PFAM:PF16415
MeliponaBeecheii_006001-T1	db_xref	PFAM:PF16418
MeliponaBeecheii_006001-T1	db_xref	PFAM:PF16417
MeliponaBeecheii_005705-T1	db_xref	PFAM:PF00795
MeliponaBeecheii_006003-T1	db_xref	PFAM:PF06209
MeliponaBeecheii_006260-T1	db_xref	PFAM:PF08312
MeliponaBeecheii_006000-T1	db_xref	PFAM:PF01266
MeliponaBeecheii_005807-T1	db_xref	PFAM:PF00270
MeliponaBeecheii_006362-T1	db_xref	PFAM:PF00270
MeliponaBeecheii_005869-T1	db_xref	PFAM:PF06733
MeliponaBeecheii_005697-T1	db_xref	PFAM:PF07324
MeliponaBeecheii_005765-T1	db_xref	PFAM:PF01529
MeliponaBeecheii_005877-T1	db_xref	PFAM:PF02966
MeliponaBeecheii_006212-T1	db_xref	PFAM:PF00226
MeliponaBeecheii_006374-T1	db_xref	PFAM:PF00226
MeliponaBeecheii_006212-T1	db_xref	PFAM:PF01556
MeliponaBeecheii_006212-T1	db_xref	PFAM:PF00684
MeliponaBeecheii_006123-T1	db_xref	PFAM:PF01612
MeliponaBeecheii_006140-T1	db_xref	PFAM:PF07539
MeliponaBeecheii_005803-T1	db_xref	PFAM:PF09005
MeliponaBeecheii_005679-T1	db_xref	PFAM:PF09752
MeliponaBeecheii_006361-T1	db_xref	PFAM:PF11822
MeliponaBeecheii_006192-T1	db_xref	PFAM:PF11901
MeliponaBeecheii_006223-T1	db_xref	PFAM:PF12130
MeliponaBeecheii_006001-T1	db_xref	PFAM:PF12842
MeliponaBeecheii_006364-T1	db_xref	PFAM:PF15866
MeliponaBeecheii_006142-T1	db_xref	PFAM:PF16086
MeliponaBeecheii_006143-T1	db_xref	PFAM:PF16086
MeliponaBeecheii_006375-T1	db_xref	PFAM:PF04418
MeliponaBeecheii_006220-T1	db_xref	PFAM:PF05335
MeliponaBeecheii_006221-T1	db_xref	PFAM:PF05335
MeliponaBeecheii_005867-T1	db_xref	PFAM:PF02958
MeliponaBeecheii_006356-T1	db_xref	PFAM:PF00679
MeliponaBeecheii_005805-T1	db_xref	PFAM:PF07645
MeliponaBeecheii_005680-T1	db_xref	PFAM:PF08662
MeliponaBeecheii_006146-T1	db_xref	PFAM:PF01370
MeliponaBeecheii_005890-T1	db_xref	PFAM:PF01133
MeliponaBeecheii_005698-T1	db_xref	PFAM:PF10374
MeliponaBeecheii_005698-T1	db_xref	PFAM:PF10373
MeliponaBeecheii_006163-T1	db_xref	PFAM:PF00178
MeliponaBeecheii_006233-T1	db_xref	PFAM:PF08736
MeliponaBeecheii_006000-T1	db_xref	PFAM:PF16350
MeliponaBeecheii_005865-T1	db_xref	PFAM:PF04116
MeliponaBeecheii_005702-T1	db_xref	PFAM:PF00111
MeliponaBeecheii_005801-T1	db_xref	PFAM:PF00254
MeliponaBeecheii_006138-T1	db_xref	PFAM:PF15975
MeliponaBeecheii_006128-T1	db_xref	PFAM:PF00250
MeliponaBeecheii_006145-T1	db_xref	PFAM:PF00250
MeliponaBeecheii_006130-T1	db_xref	PFAM:PF00250
MeliponaBeecheii_006343-T1	db_xref	PFAM:PF00250
MeliponaBeecheii_005805-T1	db_xref	PFAM:PF14670
MeliponaBeecheii_006360-T1	db_xref	PFAM:PF01363
MeliponaBeecheii_005706-T1	db_xref	PFAM:PF01585
MeliponaBeecheii_005706-T1	db_xref	PFAM:PF12656
MeliponaBeecheii_005694-T1	db_xref	PFAM:PF04130
MeliponaBeecheii_005694-T1	db_xref	PFAM:PF17681
MeliponaBeecheii_006086-T1	db_xref	PFAM:PF01597
MeliponaBeecheii_006000-T1	db_xref	PFAM:PF01571
MeliponaBeecheii_006000-T1	db_xref	PFAM:PF08669
MeliponaBeecheii_006146-T1	db_xref	PFAM:PF16363
MeliponaBeecheii_005795-T1	db_xref	PFAM:PF16030
MeliponaBeecheii_006378-T1	db_xref	PFAM:PF08544
MeliponaBeecheii_006378-T1	db_xref	PFAM:PF00288
MeliponaBeecheii_006173-T1	db_xref	PFAM:PF00288
MeliponaBeecheii_005868-T1	db_xref	PFAM:PF01182
MeliponaBeecheii_006209-T1	db_xref	PFAM:PF13896
MeliponaBeecheii_006011-T1	db_xref	PFAM:PF04178
MeliponaBeecheii_005804-T1	db_xref	PFAM:PF03199
MeliponaBeecheii_005804-T1	db_xref	PFAM:PF03917
MeliponaBeecheii_006164-T1	db_xref	PFAM:PF13410
MeliponaBeecheii_006164-T1	db_xref	PFAM:PF02798
MeliponaBeecheii_006164-T1	db_xref	PFAM:PF13409
MeliponaBeecheii_006164-T1	db_xref	PFAM:PF13417
MeliponaBeecheii_006356-T1	db_xref	PFAM:PF00009
MeliponaBeecheii_006134-T1	db_xref	PFAM:PF00211
MeliponaBeecheii_006153-T1	db_xref	PFAM:PF04388
MeliponaBeecheii_006132-T1	db_xref	PFAM:PF02985
MeliponaBeecheii_005807-T1	db_xref	PFAM:PF00271
MeliponaBeecheii_006362-T1	db_xref	PFAM:PF00271
MeliponaBeecheii_005869-T1	db_xref	PFAM:PF13307
MeliponaBeecheii_006139-T1	db_xref	PFAM:PF07052
MeliponaBeecheii_006087-T1	db_xref	PFAM:PF00104
MeliponaBeecheii_006148-T1	db_xref	PFAM:PF01381
MeliponaBeecheii_006124-T1	db_xref	PFAM:PF17906
MeliponaBeecheii_005910-T1	db_xref	PFAM:PF03221
MeliponaBeecheii_005852-T1	db_xref	PFAM:PF00702
MeliponaBeecheii_005853-T1	db_xref	PFAM:PF00702
MeliponaBeecheii_005852-T1	db_xref	PFAM:PF13344
MeliponaBeecheii_005853-T1	db_xref	PFAM:PF13344
MeliponaBeecheii_005853-T1	db_xref	PFAM:PF13242
MeliponaBeecheii_005852-T1	db_xref	PFAM:PF13242
MeliponaBeecheii_006171-T1	db_xref	PFAM:PF07679
MeliponaBeecheii_005809-T1	db_xref	PFAM:PF07679
MeliponaBeecheii_006351-T1	db_xref	PFAM:PF03810
MeliponaBeecheii_006132-T1	db_xref	PFAM:PF03810
MeliponaBeecheii_006171-T1	db_xref	PFAM:PF00047
MeliponaBeecheii_005809-T1	db_xref	PFAM:PF00047
MeliponaBeecheii_006171-T1	db_xref	PFAM:PF13895
MeliponaBeecheii_005809-T1	db_xref	PFAM:PF13895
MeliponaBeecheii_006171-T1	db_xref	PFAM:PF13927
MeliponaBeecheii_005809-T1	db_xref	PFAM:PF13927
MeliponaBeecheii_005802-T1	db_xref	PFAM:PF00478
MeliponaBeecheii_006377-T1	db_xref	PFAM:PF00520
MeliponaBeecheii_005786-T1	db_xref	PFAM:PF00520
MeliponaBeecheii_005693-T1	db_xref	PFAM:PF00520
MeliponaBeecheii_005919-T1	db_xref	PFAM:PF07885
MeliponaBeecheii_006210-T1	db_xref	PFAM:PF07885
MeliponaBeecheii_005882-T1	db_xref	PFAM:PF02174
MeliponaBeecheii_005803-T1	db_xref	PFAM:PF00013
MeliponaBeecheii_005681-T1	db_xref	PFAM:PF13879
MeliponaBeecheii_006264-T1	db_xref	PFAM:PF05047
MeliponaBeecheii_005677-T1	db_xref	PFAM:PF05383
MeliponaBeecheii_005805-T1	db_xref	PFAM:PF00057
MeliponaBeecheii_005774-T1	db_xref	PFAM:PF00057
MeliponaBeecheii_005805-T1	db_xref	PFAM:PF00058
MeliponaBeecheii_006267-T1	db_xref	PFAM:PF00059
MeliponaBeecheii_006356-T1	db_xref	PFAM:PF06421
MeliponaBeecheii_005696-T1	db_xref	PFAM:PF05362
MeliponaBeecheii_005696-T1	db_xref	PFAM:PF02190
MeliponaBeecheii_005797-T1	db_xref	PFAM:PF03067
MeliponaBeecheii_005809-T1	db_xref	PFAM:PF12799
MeliponaBeecheii_005809-T1	db_xref	PFAM:PF13306
MeliponaBeecheii_006171-T1	db_xref	PFAM:PF13306
MeliponaBeecheii_006062-T1	db_xref	PFAM:PF13306
MeliponaBeecheii_006150-T1	db_xref	PFAM:PF13516
MeliponaBeecheii_005809-T1	db_xref	PFAM:PF13855
MeliponaBeecheii_006171-T1	db_xref	PFAM:PF13855
MeliponaBeecheii_006368-T1	db_xref	PFAM:PF02847
MeliponaBeecheii_006148-T1	db_xref	PFAM:PF08523
MeliponaBeecheii_006173-T1	db_xref	PFAM:PF18376
MeliponaBeecheii_006357-T1	db_xref	PFAM:PF11221
MeliponaBeecheii_006094-T1	db_xref	PFAM:PF00149
MeliponaBeecheii_006382-T1	db_xref	PFAM:PF07690
MeliponaBeecheii_006152-T1	db_xref	PFAM:PF07690
MeliponaBeecheii_006152-T1	db_xref	PFAM:PF12832
MeliponaBeecheii_006137-T1	db_xref	PFAM:PF00153
MeliponaBeecheii_006010-T1	db_xref	PFAM:PF00153
MeliponaBeecheii_006356-T1	db_xref	PFAM:PF01926
MeliponaBeecheii_005767-T1	db_xref	PFAM:PF03637
MeliponaBeecheii_006009-T1	db_xref	PFAM:PF14225
MeliponaBeecheii_006009-T1	db_xref	PFAM:PF14222
MeliponaBeecheii_006262-T1	db_xref	PFAM:PF16682
MeliponaBeecheii_006123-T1	db_xref	PFAM:PF01927
MeliponaBeecheii_006226-T1	db_xref	PFAM:PF06017
MeliponaBeecheii_006358-T1	db_xref	PFAM:PF11764
MeliponaBeecheii_005690-T1	db_xref	PFAM:PF00956
MeliponaBeecheii_005855-T1	db_xref	PFAM:PF02931
MeliponaBeecheii_005854-T1	db_xref	PFAM:PF02932
MeliponaBeecheii_006373-T1	db_xref	PFAM:PF08628
MeliponaBeecheii_006204-T1	db_xref	PFAM:PF01436
MeliponaBeecheii_005881-T1	db_xref	PFAM:PF06524
MeliponaBeecheii_005886-T1	db_xref	PFAM:PF05997
MeliponaBeecheii_006001-T1	db_xref	PFAM:PF04054
MeliponaBeecheii_006223-T1	db_xref	PFAM:PF10358
MeliponaBeecheii_006152-T1	db_xref	PFAM:PF03825
MeliponaBeecheii_005878-T1	db_xref	PFAM:PF04142
MeliponaBeecheii_006166-T1	db_xref	PFAM:PF13869
MeliponaBeecheii_006222-T1	db_xref	PFAM:PF00067
MeliponaBeecheii_006141-T1	db_xref	PFAM:PF00067
MeliponaBeecheii_006140-T1	db_xref	PFAM:PF00067
MeliponaBeecheii_005684-T1	db_xref	PFAM:PF00067
MeliponaBeecheii_005685-T1	db_xref	PFAM:PF00067
MeliponaBeecheii_006369-T1	db_xref	PFAM:PF00564
MeliponaBeecheii_005680-T1	db_xref	PFAM:PF07676
MeliponaBeecheii_005847-T1	db_xref	PFAM:PF00233
MeliponaBeecheii_006012-T1	db_xref	PFAM:PF00648
MeliponaBeecheii_006144-T1	db_xref	PFAM:PF00450
MeliponaBeecheii_005891-T1	db_xref	PFAM:PF00342
MeliponaBeecheii_006257-T1	db_xref	PFAM:PF00169
MeliponaBeecheii_006215-T1	db_xref	PFAM:PF00628
MeliponaBeecheii_005862-T1	db_xref	PFAM:PF01663
MeliponaBeecheii_006072-T1	db_xref	PFAM:PF08005
MeliponaBeecheii_006121-T1	db_xref	PFAM:PF05721
MeliponaBeecheii_006122-T1	db_xref	PFAM:PF13638
MeliponaBeecheii_006371-T1	db_xref	PFAM:PF00069
MeliponaBeecheii_005873-T1	db_xref	PFAM:PF00069
MeliponaBeecheii_006371-T1	db_xref	PFAM:PF00433
MeliponaBeecheii_006371-T1	db_xref	PFAM:PF07714
MeliponaBeecheii_005873-T1	db_xref	PFAM:PF07714
MeliponaBeecheii_006095-T1	db_xref	PFAM:PF00156
MeliponaBeecheii_006095-T1	db_xref	PFAM:PF13793
MeliponaBeecheii_006095-T1	db_xref	PFAM:PF14572
MeliponaBeecheii_006085-T1	db_xref	PFAM:PF05185
MeliponaBeecheii_006085-T1	db_xref	PFAM:PF17286
MeliponaBeecheii_006085-T1	db_xref	PFAM:PF17285
MeliponaBeecheii_006096-T1	db_xref	PFAM:PF14461
MeliponaBeecheii_006147-T1	db_xref	PFAM:PF00227
MeliponaBeecheii_006384-T1	db_xref	PFAM:PF01619
MeliponaBeecheii_005792-T1	db_xref	PFAM:PF12738
MeliponaBeecheii_006373-T1	db_xref	PFAM:PF00787
MeliponaBeecheii_006373-T1	db_xref	PFAM:PF02194
MeliponaBeecheii_005871-T1	db_xref	PFAM:PF00070
MeliponaBeecheii_005871-T1	db_xref	PFAM:PF07992
MeliponaBeecheii_005873-T1	db_xref	PFAM:PF00566
MeliponaBeecheii_006150-T1	db_xref	PFAM:PF07834
MeliponaBeecheii_006356-T1	db_xref	PFAM:PF00071
MeliponaBeecheii_006072-T1	db_xref	PFAM:PF00415
MeliponaBeecheii_006072-T1	db_xref	PFAM:PF13540
MeliponaBeecheii_006362-T1	db_xref	PFAM:PF04851
MeliponaBeecheii_005869-T1	db_xref	PFAM:PF04851
MeliponaBeecheii_005931-T1	db_xref	PFAM:PF03732
MeliponaBeecheii_005961-T1	db_xref	PFAM:PF03732
MeliponaBeecheii_006373-T1	db_xref	PFAM:PF00615
MeliponaBeecheii_005874-T1	db_xref	PFAM:PF00687
MeliponaBeecheii_006376-T1	db_xref	PFAM:PF01159
MeliponaBeecheii_006376-T1	db_xref	PFAM:PF03868
MeliponaBeecheii_006354-T1	db_xref	PFAM:PF01092
MeliponaBeecheii_006352-T1	db_xref	PFAM:PF01092
MeliponaBeecheii_006146-T1	db_xref	PFAM:PF04321
MeliponaBeecheii_006268-T1	db_xref	PFAM:PF00639
MeliponaBeecheii_006268-T1	db_xref	PFAM:PF13616
MeliponaBeecheii_006002-T1	db_xref	PFAM:PF04181
MeliponaBeecheii_005683-T1	db_xref	PFAM:PF00076
MeliponaBeecheii_005796-T1	db_xref	PFAM:PF00076
MeliponaBeecheii_006168-T1	db_xref	PFAM:PF00076
MeliponaBeecheii_006260-T1	db_xref	PFAM:PF00076
MeliponaBeecheii_006155-T1	db_xref	PFAM:PF00076
MeliponaBeecheii_006358-T1	db_xref	PFAM:PF00076
MeliponaBeecheii_005689-T1	db_xref	PFAM:PF00076
MeliponaBeecheii_005792-T1	db_xref	PFAM:PF16770
MeliponaBeecheii_006109-T1	db_xref	PFAM:PF17919
MeliponaBeecheii_006158-T1	db_xref	PFAM:PF12070
MeliponaBeecheii_006083-T1	db_xref	PFAM:PF08806
MeliponaBeecheii_006358-T1	db_xref	PFAM:PF00856
MeliponaBeecheii_006363-T1	db_xref	PFAM:PF05276
MeliponaBeecheii_006365-T1	db_xref	PFAM:PF00018
MeliponaBeecheii_006224-T1	db_xref	PFAM:PF00018
MeliponaBeecheii_006349-T1	db_xref	PFAM:PF00018
MeliponaBeecheii_006365-T1	db_xref	PFAM:PF07653
MeliponaBeecheii_006224-T1	db_xref	PFAM:PF07653
MeliponaBeecheii_006349-T1	db_xref	PFAM:PF07653
MeliponaBeecheii_006060-T1	db_xref	PFAM:PF08239
MeliponaBeecheii_006365-T1	db_xref	PFAM:PF14604
MeliponaBeecheii_006224-T1	db_xref	PFAM:PF14604
MeliponaBeecheii_006349-T1	db_xref	PFAM:PF14604
MeliponaBeecheii_005692-T1	db_xref	PFAM:PF07004
MeliponaBeecheii_005799-T1	db_xref	PFAM:PF16740
MeliponaBeecheii_006366-T1	db_xref	PFAM:PF02437
MeliponaBeecheii_006346-T1	db_xref	PFAM:PF02437
MeliponaBeecheii_005703-T1	db_xref	PFAM:PF06003
MeliponaBeecheii_005833-T1	db_xref	PFAM:PF05739
MeliponaBeecheii_006135-T1	db_xref	PFAM:PF05739
MeliponaBeecheii_006362-T1	db_xref	PFAM:PF00176
MeliponaBeecheii_006000-T1	db_xref	PFAM:PF04268
MeliponaBeecheii_006073-T1	db_xref	PFAM:PF00622
MeliponaBeecheii_006183-T1	db_xref	PFAM:PF02586
MeliponaBeecheii_005862-T1	db_xref	PFAM:PF00884
MeliponaBeecheii_006260-T1	db_xref	PFAM:PF01805
MeliponaBeecheii_006135-T1	db_xref	PFAM:PF00804
MeliponaBeecheii_006135-T1	db_xref	PFAM:PF14523
MeliponaBeecheii_005879-T1	db_xref	PFAM:PF00923
MeliponaBeecheii_005870-T1	db_xref	PFAM:PF05794
MeliponaBeecheii_006374-T1	db_xref	PFAM:PF00085
MeliponaBeecheii_006345-T1	db_xref	PFAM:PF02466
MeliponaBeecheii_006206-T1	db_xref	PFAM:PF10171
MeliponaBeecheii_006179-T1	db_xref	PFAM:PF07810
MeliponaBeecheii_005682-T1	db_xref	PFAM:PF12371
MeliponaBeecheii_005850-T1	db_xref	PFAM:PF06979
MeliponaBeecheii_006136-T1	db_xref	PFAM:PF05434
MeliponaBeecheii_005801-T1	db_xref	PFAM:PF13174
MeliponaBeecheii_005801-T1	db_xref	PFAM:PF13181
MeliponaBeecheii_006208-T1	db_xref	PFAM:PF03798
MeliponaBeecheii_005795-T1	db_xref	PFAM:PF00089
MeliponaBeecheii_005774-T1	db_xref	PFAM:PF00089
MeliponaBeecheii_006082-T1	db_xref	PFAM:PF00090
MeliponaBeecheii_005699-T1	db_xref	PFAM:PF00627
MeliponaBeecheii_005699-T1	db_xref	PFAM:PF00240
MeliponaBeecheii_006154-T1	db_xref	PFAM:PF00443
MeliponaBeecheii_006154-T1	db_xref	PFAM:PF13423
MeliponaBeecheii_006359-T1	db_xref	PFAM:PF02320
MeliponaBeecheii_006096-T1	db_xref	PFAM:PF00179
MeliponaBeecheii_005800-T1	db_xref	PFAM:PF12352
MeliponaBeecheii_006052-T1	db_xref	PFAM:PF00400
MeliponaBeecheii_005680-T1	db_xref	PFAM:PF00400
MeliponaBeecheii_006122-T1	db_xref	PFAM:PF00397
MeliponaBeecheii_006184-T1	db_xref	PFAM:PF00102
MeliponaBeecheii_006266-T1	db_xref	PFAM:PF07776
MeliponaBeecheii_006204-T1	db_xref	PFAM:PF00643
MeliponaBeecheii_006266-T1	db_xref	PFAM:PF00096
MeliponaBeecheii_006006-T1	db_xref	PFAM:PF00096
MeliponaBeecheii_005763-T1	db_xref	PFAM:PF00096
MeliponaBeecheii_005806-T1	db_xref	PFAM:PF00096
MeliponaBeecheii_006039-T1	db_xref	PFAM:PF00096
MeliponaBeecheii_006006-T1	db_xref	PFAM:PF13894
MeliponaBeecheii_005806-T1	db_xref	PFAM:PF13894
MeliponaBeecheii_006039-T1	db_xref	PFAM:PF13894
MeliponaBeecheii_006266-T1	db_xref	PFAM:PF13912
MeliponaBeecheii_005806-T1	db_xref	PFAM:PF12171
MeliponaBeecheii_006073-T1	db_xref	PFAM:PF13920
MeliponaBeecheii_006089-T1	db_xref	PFAM:PF00105
MeliponaBeecheii_005794-T1	db_xref	PFAM:PF00098
MeliponaBeecheii_005806-T1	db_xref	PFAM:PF12874
MeliponaBeecheii_006261-T1	db_xref	PFAM:PF16685
MeliponaBeecheii_006060-T1	db_xref	PFAM:PF13639
MeliponaBeecheii_006097-T1	db_xref	PFAM:PF13639
MeliponaBeecheii_001245-T1	db_xref	PFAM:PF13532
MeliponaBeecheii_001304-T1	db_xref	PFAM:PF13640
MeliponaBeecheii_001156-T1	db_xref	PFAM:PF00001
MeliponaBeecheii_001270-T1	db_xref	PFAM:PF00001
MeliponaBeecheii_001342-T1	db_xref	PFAM:PF00001
MeliponaBeecheii_001322-T1	db_xref	PFAM:PF00002
MeliponaBeecheii_001279-T1	db_xref	PFAM:PF02949
MeliponaBeecheii_001287-T1	db_xref	PFAM:PF02949
MeliponaBeecheii_001274-T1	db_xref	PFAM:PF02949
MeliponaBeecheii_001282-T1	db_xref	PFAM:PF02949
MeliponaBeecheii_001277-T1	db_xref	PFAM:PF02949
MeliponaBeecheii_001276-T1	db_xref	PFAM:PF02949
MeliponaBeecheii_001280-T1	db_xref	PFAM:PF02949
MeliponaBeecheii_001275-T1	db_xref	PFAM:PF02949
MeliponaBeecheii_001285-T1	db_xref	PFAM:PF02949
MeliponaBeecheii_001278-T1	db_xref	PFAM:PF02949
MeliponaBeecheii_001286-T1	db_xref	PFAM:PF02949
MeliponaBeecheii_001318-T1	db_xref	PFAM:PF08395
MeliponaBeecheii_001375-T1	db_xref	PFAM:PF08395
MeliponaBeecheii_001376-T1	db_xref	PFAM:PF08395
MeliponaBeecheii_001156-T1	db_xref	PFAM:PF10320
MeliponaBeecheii_001270-T1	db_xref	PFAM:PF10323
MeliponaBeecheii_001156-T1	db_xref	PFAM:PF10328
MeliponaBeecheii_001302-T1	db_xref	PFAM:PF00004
MeliponaBeecheii_001374-T1	db_xref	PFAM:PF13175
MeliponaBeecheii_001300-T1	db_xref	PFAM:PF13238
MeliponaBeecheii_001374-T1	db_xref	PFAM:PF13476
MeliponaBeecheii_000779-T1	db_xref	PFAM:PF07726
MeliponaBeecheii_000779-T1	db_xref	PFAM:PF07728
MeliponaBeecheii_000940-T1	db_xref	PFAM:PF01490
MeliponaBeecheii_001334-T1	db_xref	PFAM:PF12698
MeliponaBeecheii_000795-T1	db_xref	PFAM:PF00664
MeliponaBeecheii_001334-T1	db_xref	PFAM:PF00005
MeliponaBeecheii_000795-T1	db_xref	PFAM:PF00005
MeliponaBeecheii_001372-T1	db_xref	PFAM:PF00561
MeliponaBeecheii_001303-T1	db_xref	PFAM:PF00698
MeliponaBeecheii_001178-T1	db_xref	PFAM:PF00928
MeliponaBeecheii_001179-T1	db_xref	PFAM:PF00928
MeliponaBeecheii_000947-T1	db_xref	PFAM:PF08240
MeliponaBeecheii_001303-T1	db_xref	PFAM:PF00107
MeliponaBeecheii_001303-T1	db_xref	PFAM:PF13602
MeliponaBeecheii_000947-T1	db_xref	PFAM:PF13602
MeliponaBeecheii_000885-T1	db_xref	PFAM:PF00171
MeliponaBeecheii_001200-T1	db_xref	PFAM:PF00909
MeliponaBeecheii_000835-T1	db_xref	PFAM:PF00501
MeliponaBeecheii_000835-T1	db_xref	PFAM:PF13193
MeliponaBeecheii_001377-T1	db_xref	PFAM:PF01094
MeliponaBeecheii_001365-T1	db_xref	PFAM:PF12796
MeliponaBeecheii_001003-T1	db_xref	PFAM:PF03098
MeliponaBeecheii_001002-T1	db_xref	PFAM:PF03098
MeliponaBeecheii_001298-T1	db_xref	PFAM:PF15684
MeliponaBeecheii_001121-T1	db_xref	PFAM:PF08614
MeliponaBeecheii_001311-T1	db_xref	PFAM:PF00006
MeliponaBeecheii_001311-T1	db_xref	PFAM:PF02874
MeliponaBeecheii_001311-T1	db_xref	PFAM:PF16886
MeliponaBeecheii_001244-T1	db_xref	PFAM:PF01813
MeliponaBeecheii_001371-T1	db_xref	PFAM:PF00962
MeliponaBeecheii_001371-T1	db_xref	PFAM:PF08451
MeliponaBeecheii_000774-T1	db_xref	PFAM:PF00289
MeliponaBeecheii_000839-T1	db_xref	PFAM:PF00651
MeliponaBeecheii_001247-T1	db_xref	PFAM:PF00170
MeliponaBeecheii_000840-T1	db_xref	PFAM:PF07716
MeliponaBeecheii_001247-T1	db_xref	PFAM:PF07716
MeliponaBeecheii_001247-T1	db_xref	PFAM:PF03131
MeliponaBeecheii_000775-T1	db_xref	PFAM:PF00168
MeliponaBeecheii_000988-T1	db_xref	PFAM:PF12736
MeliponaBeecheii_001314-T1	db_xref	PFAM:PF00028
MeliponaBeecheii_001296-T1	db_xref	PFAM:PF11971
MeliponaBeecheii_001193-T1	db_xref	PFAM:PF13246
MeliponaBeecheii_001193-T1	db_xref	PFAM:PF00689
MeliponaBeecheii_001193-T1	db_xref	PFAM:PF00690
MeliponaBeecheii_001197-T1	db_xref	PFAM:PF15886
MeliponaBeecheii_000891-T1	db_xref	PFAM:PF16366
MeliponaBeecheii_001296-T1	db_xref	PFAM:PF00307
MeliponaBeecheii_001335-T1	db_xref	PFAM:PF00379
MeliponaBeecheii_001179-T1	db_xref	PFAM:PF01217
MeliponaBeecheii_001178-T1	db_xref	PFAM:PF01217
MeliponaBeecheii_001327-T1	db_xref	PFAM:PF00574
MeliponaBeecheii_000762-T1	db_xref	PFAM:PF00780
MeliponaBeecheii_001297-T1	db_xref	PFAM:PF00780
MeliponaBeecheii_001181-T1	db_xref	PFAM:PF00135
MeliponaBeecheii_000720-T1	db_xref	PFAM:PF03178
MeliponaBeecheii_000829-T1	db_xref	PFAM:PF00431
MeliponaBeecheii_000917-T1	db_xref	PFAM:PF00134
MeliponaBeecheii_000722-T1	db_xref	PFAM:PF00134
MeliponaBeecheii_001340-T1	db_xref	PFAM:PF00173
MeliponaBeecheii_001339-T1	db_xref	PFAM:PF00173
MeliponaBeecheii_000842-T1	db_xref	PFAM:PF15228
MeliponaBeecheii_000912-T1	db_xref	PFAM:PF05026
MeliponaBeecheii_000945-T1	db_xref	PFAM:PF00270
MeliponaBeecheii_000990-T1	db_xref	PFAM:PF00270
MeliponaBeecheii_000879-T1	db_xref	PFAM:PF00270
MeliponaBeecheii_001370-T1	db_xref	PFAM:PF00610
MeliponaBeecheii_001370-T1	db_xref	PFAM:PF02377
MeliponaBeecheii_001370-T1	db_xref	PFAM:PF00778
MeliponaBeecheii_000991-T1	db_xref	PFAM:PF04124
MeliponaBeecheii_001299-T1	db_xref	PFAM:PF07297
MeliponaBeecheii_000937-T1	db_xref	PFAM:PF00035
MeliponaBeecheii_000794-T1	db_xref	PFAM:PF09747
MeliponaBeecheii_001315-T1	db_xref	PFAM:PF13898
MeliponaBeecheii_001187-T1	db_xref	PFAM:PF14964
MeliponaBeecheii_001037-T1	db_xref	PFAM:PF16087
MeliponaBeecheii_001405-T1	db_xref	PFAM:PF04577
MeliponaBeecheii_000928-T1	db_xref	PFAM:PF04502
MeliponaBeecheii_000941-T1	db_xref	PFAM:PF06337
MeliponaBeecheii_001193-T1	db_xref	PFAM:PF00122
MeliponaBeecheii_000718-T1	db_xref	PFAM:PF00378
MeliponaBeecheii_000718-T1	db_xref	PFAM:PF16113
MeliponaBeecheii_001249-T1	db_xref	PFAM:PF00036
MeliponaBeecheii_001249-T1	db_xref	PFAM:PF13202
MeliponaBeecheii_001000-T1	db_xref	PFAM:PF13202
MeliponaBeecheii_001249-T1	db_xref	PFAM:PF13405
MeliponaBeecheii_001249-T1	db_xref	PFAM:PF13499
MeliponaBeecheii_001000-T1	db_xref	PFAM:PF13499
MeliponaBeecheii_001249-T1	db_xref	PFAM:PF13833
MeliponaBeecheii_000825-T1	db_xref	PFAM:PF00008
MeliponaBeecheii_000825-T1	db_xref	PFAM:PF12947
MeliponaBeecheii_000825-T1	db_xref	PFAM:PF07645
MeliponaBeecheii_001240-T1	db_xref	PFAM:PF01873
MeliponaBeecheii_000942-T1	db_xref	PFAM:PF07541
MeliponaBeecheii_001052-T1	db_xref	PFAM:PF01151
MeliponaBeecheii_001343-T1	db_xref	PFAM:PF01370
MeliponaBeecheii_001190-T1	db_xref	PFAM:PF04777
MeliponaBeecheii_000857-T1	db_xref	PFAM:PF14529
MeliponaBeecheii_000793-T1	db_xref	PFAM:PF11793
MeliponaBeecheii_000724-T1	db_xref	PFAM:PF00111
MeliponaBeecheii_001294-T1	db_xref	PFAM:PF00041
MeliponaBeecheii_001253-T1	db_xref	PFAM:PF00250
MeliponaBeecheii_001253-T1	db_xref	PFAM:PF08430
MeliponaBeecheii_000993-T1	db_xref	PFAM:PF11768
MeliponaBeecheii_001267-T1	db_xref	PFAM:PF00757
MeliponaBeecheii_000825-T1	db_xref	PFAM:PF07474
MeliponaBeecheii_001250-T1	db_xref	PFAM:PF00626
MeliponaBeecheii_001324-T1	db_xref	PFAM:PF14845
MeliponaBeecheii_001324-T1	db_xref	PFAM:PF00728
MeliponaBeecheii_000939-T1	db_xref	PFAM:PF01532
MeliponaBeecheii_001189-T1	db_xref	PFAM:PF10192
MeliponaBeecheii_001307-T1	db_xref	PFAM:PF02893
MeliponaBeecheii_001105-T1	db_xref	PFAM:PF00625
MeliponaBeecheii_001406-T1	db_xref	PFAM:PF06423
MeliponaBeecheii_001312-T1	db_xref	PFAM:PF12917
MeliponaBeecheii_001312-T1	db_xref	PFAM:PF13023
MeliponaBeecheii_000775-T1	db_xref	PFAM:PF00632
MeliponaBeecheii_000825-T1	db_xref	PFAM:PF12661
MeliponaBeecheii_000945-T1	db_xref	PFAM:PF00271
MeliponaBeecheii_000990-T1	db_xref	PFAM:PF00271
MeliponaBeecheii_000879-T1	db_xref	PFAM:PF00271
MeliponaBeecheii_000911-T1	db_xref	PFAM:PF01126
MeliponaBeecheii_001310-T1	db_xref	PFAM:PF00010
MeliponaBeecheii_001321-T1	db_xref	PFAM:PF00010
MeliponaBeecheii_001014-T1	db_xref	PFAM:PF05920
MeliponaBeecheii_001014-T1	db_xref	PFAM:PF00046
MeliponaBeecheii_001185-T1	db_xref	PFAM:PF00104
MeliponaBeecheii_001323-T1	db_xref	PFAM:PF02793
MeliponaBeecheii_001356-T1	db_xref	PFAM:PF13412
MeliponaBeecheii_001047-T1	db_xref	PFAM:PF13412
MeliponaBeecheii_001035-T1	db_xref	PFAM:PF13412
MeliponaBeecheii_001035-T1	db_xref	PFAM:PF17906
MeliponaBeecheii_001356-T1	db_xref	PFAM:PF17906
MeliponaBeecheii_001047-T1	db_xref	PFAM:PF17906
MeliponaBeecheii_000882-T1	db_xref	PFAM:PF17906
MeliponaBeecheii_000844-T1	db_xref	PFAM:PF01498
MeliponaBeecheii_000834-T1	db_xref	PFAM:PF01968
MeliponaBeecheii_000834-T1	db_xref	PFAM:PF02538
MeliponaBeecheii_000834-T1	db_xref	PFAM:PF05378
MeliponaBeecheii_001193-T1	db_xref	PFAM:PF00702
MeliponaBeecheii_001372-T1	db_xref	PFAM:PF12146
MeliponaBeecheii_001032-T1	db_xref	PFAM:PF07679
MeliponaBeecheii_001032-T1	db_xref	PFAM:PF00047
MeliponaBeecheii_001032-T1	db_xref	PFAM:PF13895
MeliponaBeecheii_001032-T1	db_xref	PFAM:PF13927
MeliponaBeecheii_001302-T1	db_xref	PFAM:PF00612
MeliponaBeecheii_001313-T1	db_xref	PFAM:PF00857
MeliponaBeecheii_000936-T1	db_xref	PFAM:PF09744
MeliponaBeecheii_001303-T1	db_xref	PFAM:PF16197
MeliponaBeecheii_001303-T1	db_xref	PFAM:PF00109
MeliponaBeecheii_001303-T1	db_xref	PFAM:PF02801
MeliponaBeecheii_001341-T1	db_xref	PFAM:PF00013
MeliponaBeecheii_001316-T1	db_xref	PFAM:PF10357
MeliponaBeecheii_001316-T1	db_xref	PFAM:PF18131
MeliponaBeecheii_001303-T1	db_xref	PFAM:PF08659
MeliponaBeecheii_001317-T1	db_xref	PFAM:PF05178
MeliponaBeecheii_001317-T1	db_xref	PFAM:PF12936
MeliponaBeecheii_000932-T1	db_xref	PFAM:PF00014
MeliponaBeecheii_001182-T1	db_xref	PFAM:PF05383
MeliponaBeecheii_001294-T1	db_xref	PFAM:PF00057
MeliponaBeecheii_001294-T1	db_xref	PFAM:PF00058
MeliponaBeecheii_000826-T1	db_xref	PFAM:PF00058
MeliponaBeecheii_001314-T1	db_xref	PFAM:PF00059
MeliponaBeecheii_001015-T1	db_xref	PFAM:PF00412
MeliponaBeecheii_001266-T1	db_xref	PFAM:PF10044
MeliponaBeecheii_001328-T1	db_xref	PFAM:PF14954
MeliponaBeecheii_001206-T1	db_xref	PFAM:PF00560
MeliponaBeecheii_001224-T1	db_xref	PFAM:PF12799
MeliponaBeecheii_001206-T1	db_xref	PFAM:PF13306
MeliponaBeecheii_001207-T1	db_xref	PFAM:PF13306
MeliponaBeecheii_001206-T1	db_xref	PFAM:PF13516
MeliponaBeecheii_001206-T1	db_xref	PFAM:PF13855
MeliponaBeecheii_001224-T1	db_xref	PFAM:PF13855
MeliponaBeecheii_001207-T1	db_xref	PFAM:PF13855
MeliponaBeecheii_001189-T1	db_xref	PFAM:PF06814
MeliponaBeecheii_000769-T1	db_xref	PFAM:PF01429
MeliponaBeecheii_000779-T1	db_xref	PFAM:PF00493
MeliponaBeecheii_000779-T1	db_xref	PFAM:PF17855
MeliponaBeecheii_000779-T1	db_xref	PFAM:PF17207
MeliponaBeecheii_001012-T1	db_xref	PFAM:PF07690
MeliponaBeecheii_000741-T1	db_xref	PFAM:PF02854
MeliponaBeecheii_000720-T1	db_xref	PFAM:PF10433
MeliponaBeecheii_000888-T1	db_xref	PFAM:PF14978
MeliponaBeecheii_000717-T1	db_xref	PFAM:PF05405
MeliponaBeecheii_001343-T1	db_xref	PFAM:PF07993
MeliponaBeecheii_000904-T1	db_xref	PFAM:PF01699
MeliponaBeecheii_000900-T1	db_xref	PFAM:PF10225
MeliponaBeecheii_000825-T1	db_xref	PFAM:PF06119
MeliponaBeecheii_001336-T1	db_xref	PFAM:PF03980
MeliponaBeecheii_000912-T1	db_xref	PFAM:PF00293
MeliponaBeecheii_000713-T1	db_xref	PFAM:PF00293
MeliponaBeecheii_000913-T1	db_xref	PFAM:PF04275
MeliponaBeecheii_001367-T1	db_xref	PFAM:PF02671
MeliponaBeecheii_001134-T1	db_xref	PFAM:PF00024
MeliponaBeecheii_000914-T1	db_xref	PFAM:PF01734
MeliponaBeecheii_001231-T1	db_xref	PFAM:PF01395
MeliponaBeecheii_001227-T1	db_xref	PFAM:PF01395
MeliponaBeecheii_001229-T1	db_xref	PFAM:PF01395
MeliponaBeecheii_001228-T1	db_xref	PFAM:PF01395
MeliponaBeecheii_001301-T1	db_xref	PFAM:PF01399
MeliponaBeecheii_001370-T1	db_xref	PFAM:PF00595
MeliponaBeecheii_001108-T1	db_xref	PFAM:PF00595
MeliponaBeecheii_001369-T1	db_xref	PFAM:PF01431
MeliponaBeecheii_001369-T1	db_xref	PFAM:PF05649
MeliponaBeecheii_001377-T1	db_xref	PFAM:PF13458
MeliponaBeecheii_001295-T1	db_xref	PFAM:PF00169
MeliponaBeecheii_001363-T1	db_xref	PFAM:PF00169
MeliponaBeecheii_000938-T1	db_xref	PFAM:PF12129
MeliponaBeecheii_001295-T1	db_xref	PFAM:PF15410
MeliponaBeecheii_001305-T1	db_xref	PFAM:PF00069
MeliponaBeecheii_000777-T1	db_xref	PFAM:PF00069
MeliponaBeecheii_001223-T1	db_xref	PFAM:PF00069
MeliponaBeecheii_000843-T1	db_xref	PFAM:PF00069
MeliponaBeecheii_001267-T1	db_xref	PFAM:PF00069
MeliponaBeecheii_001377-T1	db_xref	PFAM:PF00069
MeliponaBeecheii_001120-T1	db_xref	PFAM:PF00069
MeliponaBeecheii_001267-T1	db_xref	PFAM:PF07714
MeliponaBeecheii_001377-T1	db_xref	PFAM:PF07714
MeliponaBeecheii_001305-T1	db_xref	PFAM:PF07714
MeliponaBeecheii_000843-T1	db_xref	PFAM:PF07714
MeliponaBeecheii_000777-T1	db_xref	PFAM:PF07714
MeliponaBeecheii_001223-T1	db_xref	PFAM:PF07714
MeliponaBeecheii_001120-T1	db_xref	PFAM:PF07714
MeliponaBeecheii_001303-T1	db_xref	PFAM:PF00550
MeliponaBeecheii_001155-T1	db_xref	PFAM:PF02996
MeliponaBeecheii_001225-T1	db_xref	PFAM:PF16953
MeliponaBeecheii_001272-T1	db_xref	PFAM:PF00227
MeliponaBeecheii_000841-T1	db_xref	PFAM:PF00227
MeliponaBeecheii_001272-T1	db_xref	PFAM:PF10584
MeliponaBeecheii_001303-T1	db_xref	PFAM:PF14765
MeliponaBeecheii_000727-T1	db_xref	PFAM:PF01437
MeliponaBeecheii_001013-T1	db_xref	PFAM:PF00787
MeliponaBeecheii_000725-T1	db_xref	PFAM:PF00787
MeliponaBeecheii_000887-T1	db_xref	PFAM:PF00070
MeliponaBeecheii_000887-T1	db_xref	PFAM:PF07992
MeliponaBeecheii_000935-T1	db_xref	PFAM:PF10257
MeliponaBeecheii_001028-T1	db_xref	PFAM:PF00617
MeliponaBeecheii_001028-T1	db_xref	PFAM:PF00618
MeliponaBeecheii_001267-T1	db_xref	PFAM:PF01030
MeliponaBeecheii_000930-T1	db_xref	PFAM:PF02014
MeliponaBeecheii_001028-T1	db_xref	PFAM:PF00621
MeliponaBeecheii_000770-T1	db_xref	PFAM:PF00428
MeliponaBeecheii_000943-T1	db_xref	PFAM:PF00338
MeliponaBeecheii_000992-T1	db_xref	PFAM:PF00338
MeliponaBeecheii_000887-T1	db_xref	PFAM:PF00355
MeliponaBeecheii_000936-T1	db_xref	PFAM:PF11461
MeliponaBeecheii_000891-T1	db_xref	PFAM:PF00076
MeliponaBeecheii_001188-T1	db_xref	PFAM:PF00076
MeliponaBeecheii_001183-T1	db_xref	PFAM:PF08777
MeliponaBeecheii_000891-T1	db_xref	PFAM:PF16367
MeliponaBeecheii_001188-T1	db_xref	PFAM:PF12923
MeliponaBeecheii_001005-T1	db_xref	PFAM:PF00077
MeliponaBeecheii_000942-T1	db_xref	PFAM:PF00575
MeliponaBeecheii_001025-T1	db_xref	PFAM:PF16501
MeliponaBeecheii_001250-T1	db_xref	PFAM:PF08033
MeliponaBeecheii_001250-T1	db_xref	PFAM:PF04815
MeliponaBeecheii_001250-T1	db_xref	PFAM:PF04811
MeliponaBeecheii_001248-T1	db_xref	PFAM:PF00584
MeliponaBeecheii_000714-T1	db_xref	PFAM:PF08238
MeliponaBeecheii_001107-T1	db_xref	PFAM:PF00018
MeliponaBeecheii_001107-T1	db_xref	PFAM:PF07653
MeliponaBeecheii_001367-T1	db_xref	PFAM:PF16879
MeliponaBeecheii_001367-T1	db_xref	PFAM:PF08295
MeliponaBeecheii_001374-T1	db_xref	PFAM:PF02463
MeliponaBeecheii_000898-T1	db_xref	PFAM:PF03357
MeliponaBeecheii_001294-T1	db_xref	PFAM:PF15902
MeliponaBeecheii_001294-T1	db_xref	PFAM:PF15901
MeliponaBeecheii_001296-T1	db_xref	PFAM:PF00435
MeliponaBeecheii_000931-T1	db_xref	PFAM:PF06468
MeliponaBeecheii_000723-T1	db_xref	PFAM:PF05210
MeliponaBeecheii_001199-T1	db_xref	PFAM:PF04086
MeliponaBeecheii_001199-T1	db_xref	PFAM:PF00448
MeliponaBeecheii_001199-T1	db_xref	PFAM:PF02881
MeliponaBeecheii_001012-T1	db_xref	PFAM:PF00083
MeliponaBeecheii_000836-T1	db_xref	PFAM:PF00957
MeliponaBeecheii_000772-T1	db_xref	PFAM:PF09801
MeliponaBeecheii_001332-T1	db_xref	PFAM:PF05010
MeliponaBeecheii_001330-T1	db_xref	PFAM:PF05010
MeliponaBeecheii_001184-T1	db_xref	PFAM:PF00838
MeliponaBeecheii_000721-T1	db_xref	PFAM:PF03849
MeliponaBeecheii_000721-T1	db_xref	PFAM:PF18307
MeliponaBeecheii_000769-T1	db_xref	PFAM:PF05485
MeliponaBeecheii_001303-T1	db_xref	PFAM:PF00975
MeliponaBeecheii_001239-T1	db_xref	PFAM:PF00515
MeliponaBeecheii_000905-T1	db_xref	PFAM:PF00515
MeliponaBeecheii_001239-T1	db_xref	PFAM:PF13374
MeliponaBeecheii_001239-T1	db_xref	PFAM:PF13424
MeliponaBeecheii_001239-T1	db_xref	PFAM:PF13432
MeliponaBeecheii_000905-T1	db_xref	PFAM:PF13431
MeliponaBeecheii_000905-T1	db_xref	PFAM:PF07719
MeliponaBeecheii_001239-T1	db_xref	PFAM:PF13176
MeliponaBeecheii_001239-T1	db_xref	PFAM:PF13181
MeliponaBeecheii_000905-T1	db_xref	PFAM:PF13181
MeliponaBeecheii_001239-T1	db_xref	PFAM:PF17874
MeliponaBeecheii_001368-T1	db_xref	PFAM:PF03054
MeliponaBeecheii_001265-T1	db_xref	PFAM:PF00089
MeliponaBeecheii_000932-T1	db_xref	PFAM:PF00090
MeliponaBeecheii_000899-T1	db_xref	PFAM:PF00091
MeliponaBeecheii_000899-T1	db_xref	PFAM:PF03953
MeliponaBeecheii_001309-T1	db_xref	PFAM:PF00240
MeliponaBeecheii_000941-T1	db_xref	PFAM:PF00443
MeliponaBeecheii_000941-T1	db_xref	PFAM:PF13423
MeliponaBeecheii_000833-T1	db_xref	PFAM:PF02271
MeliponaBeecheii_001269-T1	db_xref	PFAM:PF00201
MeliponaBeecheii_000741-T1	db_xref	PFAM:PF04050
MeliponaBeecheii_001026-T1	db_xref	PFAM:PF00179
MeliponaBeecheii_000740-T1	db_xref	PFAM:PF03517
MeliponaBeecheii_000794-T1	db_xref	PFAM:PF03635
MeliponaBeecheii_001297-T1	db_xref	PFAM:PF10366
MeliponaBeecheii_001297-T1	db_xref	PFAM:PF10367
MeliponaBeecheii_001240-T1	db_xref	PFAM:PF02020
MeliponaBeecheii_000886-T1	db_xref	PFAM:PF00400
MeliponaBeecheii_001121-T1	db_xref	PFAM:PF00400
MeliponaBeecheii_000739-T1	db_xref	PFAM:PF00568
MeliponaBeecheii_000723-T1	db_xref	PFAM:PF00568
MeliponaBeecheii_000775-T1	db_xref	PFAM:PF00397
MeliponaBeecheii_000946-T1	db_xref	PFAM:PF00867
MeliponaBeecheii_000946-T1	db_xref	PFAM:PF00752
MeliponaBeecheii_001389-T1	db_xref	PFAM:PF00096
MeliponaBeecheii_001242-T1	db_xref	PFAM:PF12756
MeliponaBeecheii_001389-T1	db_xref	PFAM:PF13894
MeliponaBeecheii_001389-T1	db_xref	PFAM:PF13912
MeliponaBeecheii_001242-T1	db_xref	PFAM:PF12171
MeliponaBeecheii_001185-T1	db_xref	PFAM:PF00105
MeliponaBeecheii_000771-T1	db_xref	PFAM:PF10276
MeliponaBeecheii_001242-T1	db_xref	PFAM:PF12874
MeliponaBeecheii_001389-T1	db_xref	PFAM:PF12874
MeliponaBeecheii_001250-T1	db_xref	PFAM:PF04810
MeliponaBeecheii_000941-T1	db_xref	PFAM:PF02148
MeliponaBeecheii_004723-T1	db_xref	PFAM:PF00001
MeliponaBeecheii_004880-T1	db_xref	PFAM:PF00001
MeliponaBeecheii_004623-T1	db_xref	PFAM:PF00001
MeliponaBeecheii_004491-T1	db_xref	PFAM:PF00003
MeliponaBeecheii_004609-T1	db_xref	PFAM:PF02949
MeliponaBeecheii_004723-T1	db_xref	PFAM:PF10320
MeliponaBeecheii_004623-T1	db_xref	PFAM:PF10328
MeliponaBeecheii_004723-T1	db_xref	PFAM:PF10328
MeliponaBeecheii_004344-T1	db_xref	PFAM:PF00004
MeliponaBeecheii_004761-T1	db_xref	PFAM:PF00004
MeliponaBeecheii_004762-T1	db_xref	PFAM:PF00004
MeliponaBeecheii_004384-T1	db_xref	PFAM:PF00004
MeliponaBeecheii_004762-T1	db_xref	PFAM:PF07724
MeliponaBeecheii_004761-T1	db_xref	PFAM:PF07724
MeliponaBeecheii_004878-T1	db_xref	PFAM:PF07728
MeliponaBeecheii_004384-T1	db_xref	PFAM:PF07728
MeliponaBeecheii_004878-T1	db_xref	PFAM:PF12774
MeliponaBeecheii_004618-T1	db_xref	PFAM:PF12774
MeliponaBeecheii_004625-T1	db_xref	PFAM:PF12775
MeliponaBeecheii_004878-T1	db_xref	PFAM:PF12775
MeliponaBeecheii_004878-T1	db_xref	PFAM:PF12780
MeliponaBeecheii_004878-T1	db_xref	PFAM:PF12781
MeliponaBeecheii_004625-T1	db_xref	PFAM:PF12781
MeliponaBeecheii_004625-T1	db_xref	PFAM:PF17857
MeliponaBeecheii_004878-T1	db_xref	PFAM:PF17857
MeliponaBeecheii_004878-T1	db_xref	PFAM:PF18198
MeliponaBeecheii_004625-T1	db_xref	PFAM:PF18198
MeliponaBeecheii_004344-T1	db_xref	PFAM:PF17862
MeliponaBeecheii_004384-T1	db_xref	PFAM:PF17862
MeliponaBeecheii_004762-T1	db_xref	PFAM:PF17862
MeliponaBeecheii_004761-T1	db_xref	PFAM:PF17862
MeliponaBeecheii_004340-T1	db_xref	PFAM:PF00324
MeliponaBeecheii_004340-T1	db_xref	PFAM:PF13520
MeliponaBeecheii_004966-T1	db_xref	PFAM:PF00664
MeliponaBeecheii_004966-T1	db_xref	PFAM:PF00005
MeliponaBeecheii_004386-T1	db_xref	PFAM:PF00561
MeliponaBeecheii_004386-T1	db_xref	PFAM:PF04083
MeliponaBeecheii_004416-T1	db_xref	PFAM:PF13508
MeliponaBeecheii_004274-T1	db_xref	PFAM:PF00330
MeliponaBeecheii_004274-T1	db_xref	PFAM:PF00694
MeliponaBeecheii_004737-T1	db_xref	PFAM:PF01553
MeliponaBeecheii_004702-T1	db_xref	PFAM:PF17771
MeliponaBeecheii_004649-T1	db_xref	PFAM:PF01602
MeliponaBeecheii_004919-T1	db_xref	PFAM:PF00928
MeliponaBeecheii_004591-T1	db_xref	PFAM:PF08240
MeliponaBeecheii_004341-T1	db_xref	PFAM:PF08240
MeliponaBeecheii_004466-T1	db_xref	PFAM:PF00106
MeliponaBeecheii_004466-T1	db_xref	PFAM:PF13561
MeliponaBeecheii_004591-T1	db_xref	PFAM:PF00107
MeliponaBeecheii_004341-T1	db_xref	PFAM:PF00107
MeliponaBeecheii_004269-T1	db_xref	PFAM:PF10397
MeliponaBeecheii_004821-T1	db_xref	PFAM:PF00128
MeliponaBeecheii_004825-T1	db_xref	PFAM:PF00128
MeliponaBeecheii_004823-T1	db_xref	PFAM:PF00128
MeliponaBeecheii_004822-T1	db_xref	PFAM:PF00128
MeliponaBeecheii_004649-T1	db_xref	PFAM:PF02883
MeliponaBeecheii_004649-T1	db_xref	PFAM:PF02296
MeliponaBeecheii_004875-T1	db_xref	PFAM:PF00155
MeliponaBeecheii_004530-T1	db_xref	PFAM:PF00501
MeliponaBeecheii_004530-T1	db_xref	PFAM:PF13193
MeliponaBeecheii_004640-T1	db_xref	PFAM:PF12894
MeliponaBeecheii_004770-T1	db_xref	PFAM:PF08174
MeliponaBeecheii_004770-T1	db_xref	PFAM:PF16018
MeliponaBeecheii_004921-T1	db_xref	PFAM:PF00023
MeliponaBeecheii_004921-T1	db_xref	PFAM:PF12796
MeliponaBeecheii_004921-T1	db_xref	PFAM:PF13606
MeliponaBeecheii_004921-T1	db_xref	PFAM:PF13857
MeliponaBeecheii_004413-T1	db_xref	PFAM:PF01388
MeliponaBeecheii_004629-T1	db_xref	PFAM:PF01388
MeliponaBeecheii_004945-T1	db_xref	PFAM:PF00858
MeliponaBeecheii_004456-T1	db_xref	PFAM:PF00858
MeliponaBeecheii_004602-T1	db_xref	PFAM:PF01400
MeliponaBeecheii_004953-T1	db_xref	PFAM:PF04718
MeliponaBeecheii_004275-T1	db_xref	PFAM:PF07162
MeliponaBeecheii_004809-T1	db_xref	PFAM:PF01426
MeliponaBeecheii_004891-T1	db_xref	PFAM:PF03493
MeliponaBeecheii_004809-T1	db_xref	PFAM:PF00439
MeliponaBeecheii_004761-T1	db_xref	PFAM:PF00439
MeliponaBeecheii_004924-T1	db_xref	PFAM:PF00439
MeliponaBeecheii_004422-T1	db_xref	PFAM:PF00651
MeliponaBeecheii_004948-T1	db_xref	PFAM:PF03131
MeliponaBeecheii_004270-T1	db_xref	PFAM:PF00386
MeliponaBeecheii_004685-T1	db_xref	PFAM:PF00168
MeliponaBeecheii_004348-T1	db_xref	PFAM:PF00168
MeliponaBeecheii_004467-T1	db_xref	PFAM:PF11971
MeliponaBeecheii_004888-T1	db_xref	PFAM:PF00188
MeliponaBeecheii_004677-T1	db_xref	PFAM:PF00808
MeliponaBeecheii_004271-T1	db_xref	PFAM:PF01607
MeliponaBeecheii_004644-T1	db_xref	PFAM:PF01607
MeliponaBeecheii_004671-T1	db_xref	PFAM:PF01607
MeliponaBeecheii_004912-T1	db_xref	PFAM:PF00571
MeliponaBeecheii_004599-T1	db_xref	PFAM:PF01066
MeliponaBeecheii_004790-T1	db_xref	PFAM:PF12662
MeliponaBeecheii_004796-T1	db_xref	PFAM:PF12662
MeliponaBeecheii_004773-T1	db_xref	PFAM:PF00379
MeliponaBeecheii_004774-T1	db_xref	PFAM:PF00379
MeliponaBeecheii_004771-T1	db_xref	PFAM:PF00379
MeliponaBeecheii_004467-T1	db_xref	PFAM:PF06294
MeliponaBeecheii_004612-T1	db_xref	PFAM:PF00285
MeliponaBeecheii_004919-T1	db_xref	PFAM:PF01217
MeliponaBeecheii_004291-T1	db_xref	PFAM:PF13903
MeliponaBeecheii_004290-T1	db_xref	PFAM:PF13903
MeliponaBeecheii_004420-T1	db_xref	PFAM:PF18322
MeliponaBeecheii_004419-T1	db_xref	PFAM:PF18322
MeliponaBeecheii_004938-T1	db_xref	PFAM:PF01121
MeliponaBeecheii_004465-T1	db_xref	PFAM:PF00135
MeliponaBeecheii_004464-T1	db_xref	PFAM:PF00135
MeliponaBeecheii_004920-T1	db_xref	PFAM:PF10392
MeliponaBeecheii_004428-T1	db_xref	PFAM:PF10191
MeliponaBeecheii_004766-T1	db_xref	PFAM:PF01391
MeliponaBeecheii_004765-T1	db_xref	PFAM:PF01391
MeliponaBeecheii_004673-T1	db_xref	PFAM:PF05347
MeliponaBeecheii_004673-T1	db_xref	PFAM:PF13233
MeliponaBeecheii_004429-T1	db_xref	PFAM:PF12422
MeliponaBeecheii_004808-T1	db_xref	PFAM:PF02936
MeliponaBeecheii_004708-T1	db_xref	PFAM:PF02937
MeliponaBeecheii_004449-T1	db_xref	PFAM:PF00650
MeliponaBeecheii_004607-T1	db_xref	PFAM:PF00650
MeliponaBeecheii_004449-T1	db_xref	PFAM:PF13716
MeliponaBeecheii_004607-T1	db_xref	PFAM:PF13716
MeliponaBeecheii_004737-T1	db_xref	PFAM:PF03982
MeliponaBeecheii_004932-T1	db_xref	PFAM:PF03045
MeliponaBeecheii_004814-T1	db_xref	PFAM:PF00270
MeliponaBeecheii_004594-T1	db_xref	PFAM:PF09737
MeliponaBeecheii_004878-T1	db_xref	PFAM:PF08385
MeliponaBeecheii_004878-T1	db_xref	PFAM:PF08393
MeliponaBeecheii_004618-T1	db_xref	PFAM:PF08393
MeliponaBeecheii_004877-T1	db_xref	PFAM:PF14709
MeliponaBeecheii_004479-T1	db_xref	PFAM:PF00930
MeliponaBeecheii_004453-T1	db_xref	PFAM:PF05186
MeliponaBeecheii_004877-T1	db_xref	PFAM:PF00035
MeliponaBeecheii_004707-T1	db_xref	PFAM:PF06454
MeliponaBeecheii_004811-T1	db_xref	PFAM:PF07896
MeliponaBeecheii_004810-T1	db_xref	PFAM:PF07896
MeliponaBeecheii_004457-T1	db_xref	PFAM:PF12372
MeliponaBeecheii_004918-T1	db_xref	PFAM:PF12481
MeliponaBeecheii_004934-T1	db_xref	PFAM:PF13821
MeliponaBeecheii_004786-T1	db_xref	PFAM:PF05527
MeliponaBeecheii_004798-T1	db_xref	PFAM:PF05705
MeliponaBeecheii_004417-T1	db_xref	PFAM:PF05915
MeliponaBeecheii_004878-T1	db_xref	PFAM:PF17852
MeliponaBeecheii_004625-T1	db_xref	PFAM:PF17852
MeliponaBeecheii_004625-T1	db_xref	PFAM:PF18199
MeliponaBeecheii_004878-T1	db_xref	PFAM:PF18199
MeliponaBeecheii_004625-T1	db_xref	PFAM:PF03028
MeliponaBeecheii_004878-T1	db_xref	PFAM:PF03028
MeliponaBeecheii_004484-T1	db_xref	PFAM:PF01683
MeliponaBeecheii_004769-T1	db_xref	PFAM:PF17958
MeliponaBeecheii_004767-T1	db_xref	PFAM:PF09068
MeliponaBeecheii_004767-T1	db_xref	PFAM:PF09069
MeliponaBeecheii_004853-T1	db_xref	PFAM:PF13202
MeliponaBeecheii_004853-T1	db_xref	PFAM:PF13499
MeliponaBeecheii_004790-T1	db_xref	PFAM:PF00008
MeliponaBeecheii_004790-T1	db_xref	PFAM:PF07645
MeliponaBeecheii_004796-T1	db_xref	PFAM:PF07645
MeliponaBeecheii_004643-T1	db_xref	PFAM:PF15002
MeliponaBeecheii_004541-T1	db_xref	PFAM:PF03372
MeliponaBeecheii_004713-T1	db_xref	PFAM:PF14160
MeliponaBeecheii_004964-T1	db_xref	PFAM:PF09380
MeliponaBeecheii_004964-T1	db_xref	PFAM:PF00373
MeliponaBeecheii_004346-T1	db_xref	PFAM:PF00210
MeliponaBeecheii_004347-T1	db_xref	PFAM:PF00210
MeliponaBeecheii_004381-T1	db_xref	PFAM:PF02782
MeliponaBeecheii_004381-T1	db_xref	PFAM:PF00370
MeliponaBeecheii_004851-T1	db_xref	PFAM:PF02181
MeliponaBeecheii_004935-T1	db_xref	PFAM:PF00498
MeliponaBeecheii_004738-T1	db_xref	PFAM:PF00254
MeliponaBeecheii_004854-T1	db_xref	PFAM:PF00254
MeliponaBeecheii_004841-T1	db_xref	PFAM:PF18382
MeliponaBeecheii_004416-T1	db_xref	PFAM:PF08445
MeliponaBeecheii_004874-T1	db_xref	PFAM:PF00757
MeliponaBeecheii_004790-T1	db_xref	PFAM:PF14670
MeliponaBeecheii_004796-T1	db_xref	PFAM:PF14670
MeliponaBeecheii_004714-T1	db_xref	PFAM:PF01363
MeliponaBeecheii_004934-T1	db_xref	PFAM:PF01585
MeliponaBeecheii_004638-T1	db_xref	PFAM:PF01590
MeliponaBeecheii_004638-T1	db_xref	PFAM:PF13185
MeliponaBeecheii_004638-T1	db_xref	PFAM:PF13492
MeliponaBeecheii_004918-T1	db_xref	PFAM:PF13522
MeliponaBeecheii_004918-T1	db_xref	PFAM:PF13537
MeliponaBeecheii_004874-T1	db_xref	PFAM:PF14843
MeliponaBeecheii_004799-T1	db_xref	PFAM:PF01541
MeliponaBeecheii_004591-T1	db_xref	PFAM:PF16912
MeliponaBeecheii_004616-T1	db_xref	PFAM:PF00274
MeliponaBeecheii_004615-T1	db_xref	PFAM:PF00274
MeliponaBeecheii_004918-T1	db_xref	PFAM:PF00535
MeliponaBeecheii_004671-T1	db_xref	PFAM:PF00704
MeliponaBeecheii_004271-T1	db_xref	PFAM:PF00704
MeliponaBeecheii_004454-T1	db_xref	PFAM:PF01055
MeliponaBeecheii_004606-T1	db_xref	PFAM:PF00759
MeliponaBeecheii_004459-T1	db_xref	PFAM:PF02709
MeliponaBeecheii_004459-T1	db_xref	PFAM:PF13733
MeliponaBeecheii_004485-T1	db_xref	PFAM:PF05199
MeliponaBeecheii_004603-T1	db_xref	PFAM:PF05199
MeliponaBeecheii_004485-T1	db_xref	PFAM:PF00732
MeliponaBeecheii_004604-T1	db_xref	PFAM:PF00732
MeliponaBeecheii_004778-T1	db_xref	PFAM:PF02893
MeliponaBeecheii_004814-T1	db_xref	PFAM:PF04408
MeliponaBeecheii_004922-T1	db_xref	PFAM:PF12710
MeliponaBeecheii_004922-T1	db_xref	PFAM:PF13419
MeliponaBeecheii_004939-T1	db_xref	PFAM:PF12330
MeliponaBeecheii_004706-T1	db_xref	PFAM:PF02985
MeliponaBeecheii_004706-T1	db_xref	PFAM:PF13646
MeliponaBeecheii_004814-T1	db_xref	PFAM:PF00271
MeliponaBeecheii_004677-T1	db_xref	PFAM:PF00125
MeliponaBeecheii_004296-T1	db_xref	PFAM:PF00328
MeliponaBeecheii_004295-T1	db_xref	PFAM:PF00328
MeliponaBeecheii_004533-T1	db_xref	PFAM:PF00328
MeliponaBeecheii_004692-T1	db_xref	PFAM:PF00505
MeliponaBeecheii_004809-T1	db_xref	PFAM:PF00505
MeliponaBeecheii_004809-T1	db_xref	PFAM:PF09011
MeliponaBeecheii_004577-T1	db_xref	PFAM:PF00104
MeliponaBeecheii_004653-T1	db_xref	PFAM:PF00011
MeliponaBeecheii_004515-T1	db_xref	PFAM:PF13412
MeliponaBeecheii_004515-T1	db_xref	PFAM:PF17906
MeliponaBeecheii_004374-T1	db_xref	PFAM:PF07679
MeliponaBeecheii_004375-T1	db_xref	PFAM:PF07679
MeliponaBeecheii_004925-T1	db_xref	PFAM:PF06384
MeliponaBeecheii_004374-T1	db_xref	PFAM:PF00047
MeliponaBeecheii_004375-T1	db_xref	PFAM:PF00047
MeliponaBeecheii_004374-T1	db_xref	PFAM:PF13927
MeliponaBeecheii_004375-T1	db_xref	PFAM:PF13927
MeliponaBeecheii_004639-T1	db_xref	PFAM:PF03941
MeliponaBeecheii_004674-T1	db_xref	PFAM:PF08246
MeliponaBeecheii_004891-T1	db_xref	PFAM:PF07885
MeliponaBeecheii_004371-T1	db_xref	PFAM:PF00612
MeliponaBeecheii_004259-T1	db_xref	PFAM:PF00612
MeliponaBeecheii_004448-T1	db_xref	PFAM:PF02373
MeliponaBeecheii_004345-T1	db_xref	PFAM:PF14531
MeliponaBeecheii_004466-T1	db_xref	PFAM:PF08659
MeliponaBeecheii_004886-T1	db_xref	PFAM:PF10169
MeliponaBeecheii_004759-T1	db_xref	PFAM:PF00057
MeliponaBeecheii_004943-T1	db_xref	PFAM:PF08596
MeliponaBeecheii_004400-T1	db_xref	PFAM:PF17916
MeliponaBeecheii_004400-T1	db_xref	PFAM:PF01803
MeliponaBeecheii_004684-T1	db_xref	PFAM:PF00151
MeliponaBeecheii_004741-T1	db_xref	PFAM:PF00151
MeliponaBeecheii_004955-T1	db_xref	PFAM:PF17814
MeliponaBeecheii_004943-T1	db_xref	PFAM:PF08366
MeliponaBeecheii_004830-T1	db_xref	PFAM:PF02190
MeliponaBeecheii_004600-T1	db_xref	PFAM:PF12799
MeliponaBeecheii_004600-T1	db_xref	PFAM:PF13855
MeliponaBeecheii_004654-T1	db_xref	PFAM:PF13855
MeliponaBeecheii_004343-T1	db_xref	PFAM:PF14580
MeliponaBeecheii_004269-T1	db_xref	PFAM:PF00206
MeliponaBeecheii_004703-T1	db_xref	PFAM:PF18517
MeliponaBeecheii_004931-T1	db_xref	PFAM:PF02847
MeliponaBeecheii_004813-T1	db_xref	PFAM:PF04188
MeliponaBeecheii_004303-T1	db_xref	PFAM:PF11635
MeliponaBeecheii_004350-T1	db_xref	PFAM:PF09746
MeliponaBeecheii_004774-T1	db_xref	PFAM:PF07690
MeliponaBeecheii_004931-T1	db_xref	PFAM:PF02854
MeliponaBeecheii_004480-T1	db_xref	PFAM:PF10244
MeliponaBeecheii_004625-T1	db_xref	PFAM:PF12777
MeliponaBeecheii_004878-T1	db_xref	PFAM:PF12777
MeliponaBeecheii_004259-T1	db_xref	PFAM:PF00063
MeliponaBeecheii_004371-T1	db_xref	PFAM:PF00063
MeliponaBeecheii_004261-T1	db_xref	PFAM:PF00784
MeliponaBeecheii_004259-T1	db_xref	PFAM:PF00784
MeliponaBeecheii_004733-T1	db_xref	PFAM:PF01849
MeliponaBeecheii_004453-T1	db_xref	PFAM:PF00334
MeliponaBeecheii_004863-T1	db_xref	PFAM:PF03096
MeliponaBeecheii_004645-T1	db_xref	PFAM:PF06374
MeliponaBeecheii_004327-T1	db_xref	PFAM:PF02931
MeliponaBeecheii_004327-T1	db_xref	PFAM:PF02932
MeliponaBeecheii_004328-T1	db_xref	PFAM:PF02932
MeliponaBeecheii_004800-T1	db_xref	PFAM:PF07978
MeliponaBeecheii_004807-T1	db_xref	PFAM:PF01909
MeliponaBeecheii_004709-T1	db_xref	PFAM:PF13820
MeliponaBeecheii_004344-T1	db_xref	PFAM:PF16725
MeliponaBeecheii_004687-T1	db_xref	PFAM:PF14941
MeliponaBeecheii_004814-T1	db_xref	PFAM:PF07717
MeliponaBeecheii_004698-T1	db_xref	PFAM:PF02784
MeliponaBeecheii_004705-T1	db_xref	PFAM:PF02784
MeliponaBeecheii_004698-T1	db_xref	PFAM:PF00278
MeliponaBeecheii_004705-T1	db_xref	PFAM:PF00278
MeliponaBeecheii_004342-T1	db_xref	PFAM:PF10188
MeliponaBeecheii_004364-T1	db_xref	PFAM:PF00067
MeliponaBeecheii_004351-T1	db_xref	PFAM:PF00067
MeliponaBeecheii_004363-T1	db_xref	PFAM:PF00067
MeliponaBeecheii_004361-T1	db_xref	PFAM:PF00067
MeliponaBeecheii_004620-T1	db_xref	PFAM:PF00067
MeliponaBeecheii_004807-T1	db_xref	PFAM:PF03828
MeliponaBeecheii_004942-T1	db_xref	PFAM:PF00564
MeliponaBeecheii_004941-T1	db_xref	PFAM:PF00564
MeliponaBeecheii_004735-T1	db_xref	PFAM:PF07847
MeliponaBeecheii_004783-T1	db_xref	PFAM:PF16021
MeliponaBeecheii_004827-T1	db_xref	PFAM:PF00233
MeliponaBeecheii_004638-T1	db_xref	PFAM:PF00233
MeliponaBeecheii_004827-T1	db_xref	PFAM:PF08499
MeliponaBeecheii_004942-T1	db_xref	PFAM:PF00595
MeliponaBeecheii_004941-T1	db_xref	PFAM:PF00595
MeliponaBeecheii_004450-T1	db_xref	PFAM:PF00595
MeliponaBeecheii_004941-T1	db_xref	PFAM:PF17820
MeliponaBeecheii_004942-T1	db_xref	PFAM:PF17820
MeliponaBeecheii_004674-T1	db_xref	PFAM:PF00112
MeliponaBeecheii_004944-T1	db_xref	PFAM:PF00656
MeliponaBeecheii_004312-T1	db_xref	PFAM:PF00246
MeliponaBeecheii_004313-T1	db_xref	PFAM:PF00246
MeliponaBeecheii_004704-T1	db_xref	PFAM:PF01244
MeliponaBeecheii_004479-T1	db_xref	PFAM:PF02129
MeliponaBeecheii_004479-T1	db_xref	PFAM:PF00326
MeliponaBeecheii_004663-T1	db_xref	PFAM:PF00169
MeliponaBeecheii_004770-T1	db_xref	PFAM:PF00169
MeliponaBeecheii_004348-T1	db_xref	PFAM:PF00388
MeliponaBeecheii_004348-T1	db_xref	PFAM:PF00387
MeliponaBeecheii_004304-T1	db_xref	PFAM:PF06201
MeliponaBeecheii_004345-T1	db_xref	PFAM:PF00069
MeliponaBeecheii_004382-T1	db_xref	PFAM:PF00069
MeliponaBeecheii_004801-T1	db_xref	PFAM:PF00069
MeliponaBeecheii_004371-T1	db_xref	PFAM:PF00069
MeliponaBeecheii_004874-T1	db_xref	PFAM:PF00069
MeliponaBeecheii_004900-T1	db_xref	PFAM:PF00069
MeliponaBeecheii_004874-T1	db_xref	PFAM:PF07714
MeliponaBeecheii_004371-T1	db_xref	PFAM:PF07714
MeliponaBeecheii_004801-T1	db_xref	PFAM:PF07714
MeliponaBeecheii_004382-T1	db_xref	PFAM:PF07714
MeliponaBeecheii_004345-T1	db_xref	PFAM:PF07714
MeliponaBeecheii_004900-T1	db_xref	PFAM:PF07714
MeliponaBeecheii_004291-T1	db_xref	PFAM:PF00822
MeliponaBeecheii_004782-T1	db_xref	PFAM:PF01239
MeliponaBeecheii_004787-T1	db_xref	PFAM:PF00432
MeliponaBeecheii_004312-T1	db_xref	PFAM:PF02244
MeliponaBeecheii_004313-T1	db_xref	PFAM:PF02244
MeliponaBeecheii_004468-T1	db_xref	PFAM:PF00227
MeliponaBeecheii_004468-T1	db_xref	PFAM:PF10584
MeliponaBeecheii_004384-T1	db_xref	PFAM:PF16450
MeliponaBeecheii_004760-T1	db_xref	PFAM:PF01416
MeliponaBeecheii_004630-T1	db_xref	PFAM:PF04886
MeliponaBeecheii_004922-T1	db_xref	PFAM:PF06888
MeliponaBeecheii_004451-T1	db_xref	PFAM:PF00787
MeliponaBeecheii_004654-T1	db_xref	PFAM:PF00787
MeliponaBeecheii_004451-T1	db_xref	PFAM:PF00788
MeliponaBeecheii_004610-T1	db_xref	PFAM:PF00071
MeliponaBeecheii_004874-T1	db_xref	PFAM:PF01030
MeliponaBeecheii_004702-T1	db_xref	PFAM:PF01421
MeliponaBeecheii_004397-T1	db_xref	PFAM:PF13574
MeliponaBeecheii_004702-T1	db_xref	PFAM:PF13574
MeliponaBeecheii_004702-T1	db_xref	PFAM:PF13582
MeliponaBeecheii_004397-T1	db_xref	PFAM:PF13582
MeliponaBeecheii_004397-T1	db_xref	PFAM:PF13583
MeliponaBeecheii_004397-T1	db_xref	PFAM:PF13688
MeliponaBeecheii_004702-T1	db_xref	PFAM:PF13688
MeliponaBeecheii_004633-T1	db_xref	PFAM:PF02257
MeliponaBeecheii_004349-T1	db_xref	PFAM:PF00621
MeliponaBeecheii_004905-T1	db_xref	PFAM:PF01248
MeliponaBeecheii_004918-T1	db_xref	PFAM:PF00652
MeliponaBeecheii_004707-T1	db_xref	PFAM:PF12906
MeliponaBeecheii_004736-T1	db_xref	PFAM:PF12906
MeliponaBeecheii_004592-T1	db_xref	PFAM:PF01163
MeliponaBeecheii_004592-T1	db_xref	PFAM:PF09202
MeliponaBeecheii_004610-T1	db_xref	PFAM:PF08477
MeliponaBeecheii_004876-T1	db_xref	PFAM:PF01765
MeliponaBeecheii_004383-T1	db_xref	PFAM:PF00076
MeliponaBeecheii_004263-T1	db_xref	PFAM:PF00076
MeliponaBeecheii_004650-T1	db_xref	PFAM:PF08524
MeliponaBeecheii_004921-T1	db_xref	PFAM:PF00536
MeliponaBeecheii_004802-T1	db_xref	PFAM:PF00995
MeliponaBeecheii_004680-T1	db_xref	PFAM:PF05281
MeliponaBeecheii_004672-T1	db_xref	PFAM:PF04628
MeliponaBeecheii_004348-T1	db_xref	PFAM:PF00017
MeliponaBeecheii_004348-T1	db_xref	PFAM:PF00018
MeliponaBeecheii_004348-T1	db_xref	PFAM:PF14604
MeliponaBeecheii_004758-T1	db_xref	PFAM:PF03357
MeliponaBeecheii_004952-T1	db_xref	PFAM:PF00588
MeliponaBeecheii_004614-T1	db_xref	PFAM:PF10500
MeliponaBeecheii_004957-T1	db_xref	PFAM:PF00474
MeliponaBeecheii_004759-T1	db_xref	PFAM:PF00084
MeliponaBeecheii_004672-T1	db_xref	PFAM:PF04099
MeliponaBeecheii_004804-T1	db_xref	PFAM:PF05742
MeliponaBeecheii_004432-T1	db_xref	PFAM:PF03134
MeliponaBeecheii_004783-T1	db_xref	PFAM:PF02970
MeliponaBeecheii_004954-T1	db_xref	PFAM:PF07986
MeliponaBeecheii_004954-T1	db_xref	PFAM:PF16752
MeliponaBeecheii_004679-T1	db_xref	PFAM:PF00352
MeliponaBeecheii_004703-T1	db_xref	PFAM:PF07106
MeliponaBeecheii_004297-T1	db_xref	PFAM:PF03645
MeliponaBeecheii_004900-T1	db_xref	PFAM:PF08515
MeliponaBeecheii_004458-T1	db_xref	PFAM:PF05485
MeliponaBeecheii_004463-T1	db_xref	PFAM:PF14912
MeliponaBeecheii_004951-T1	db_xref	PFAM:PF04446
MeliponaBeecheii_004951-T1	db_xref	PFAM:PF14413
MeliponaBeecheii_004304-T1	db_xref	PFAM:PF00085
MeliponaBeecheii_004757-T1	db_xref	PFAM:PF10639
MeliponaBeecheii_004698-T1	db_xref	PFAM:PF03647
MeliponaBeecheii_004648-T1	db_xref	PFAM:PF00020
MeliponaBeecheii_004641-T1	db_xref	PFAM:PF13181
MeliponaBeecheii_004460-T1	db_xref	PFAM:PF00405
MeliponaBeecheii_004777-T1	db_xref	PFAM:PF00927
MeliponaBeecheii_004777-T1	db_xref	PFAM:PF01841
MeliponaBeecheii_004777-T1	db_xref	PFAM:PF00868
MeliponaBeecheii_004812-T1	db_xref	PFAM:PF02780
MeliponaBeecheii_004812-T1	db_xref	PFAM:PF02779
MeliponaBeecheii_004277-T1	db_xref	PFAM:PF01204
MeliponaBeecheii_004627-T1	db_xref	PFAM:PF00587
MeliponaBeecheii_004420-T1	db_xref	PFAM:PF00089
MeliponaBeecheii_004419-T1	db_xref	PFAM:PF00089
MeliponaBeecheii_004759-T1	db_xref	PFAM:PF00089
MeliponaBeecheii_004626-T1	db_xref	PFAM:PF02939
MeliponaBeecheii_004904-T1	db_xref	PFAM:PF00984
MeliponaBeecheii_004904-T1	db_xref	PFAM:PF03720
MeliponaBeecheii_004904-T1	db_xref	PFAM:PF03721
MeliponaBeecheii_004784-T1	db_xref	PFAM:PF09384
MeliponaBeecheii_004374-T1	db_xref	PFAM:PF07686
MeliponaBeecheii_004375-T1	db_xref	PFAM:PF07686
MeliponaBeecheii_004950-T1	db_xref	PFAM:PF01992
MeliponaBeecheii_004906-T1	db_xref	PFAM:PF04100
MeliponaBeecheii_004906-T1	db_xref	PFAM:PF10475
MeliponaBeecheii_004640-T1	db_xref	PFAM:PF00400
MeliponaBeecheii_004955-T1	db_xref	PFAM:PF00400
MeliponaBeecheii_004784-T1	db_xref	PFAM:PF00400
MeliponaBeecheii_004711-T1	db_xref	PFAM:PF00400
MeliponaBeecheii_004642-T1	db_xref	PFAM:PF04893
MeliponaBeecheii_004449-T1	db_xref	PFAM:PF00102
MeliponaBeecheii_004380-T1	db_xref	PFAM:PF00096
MeliponaBeecheii_004380-T1	db_xref	PFAM:PF13894
MeliponaBeecheii_004380-T1	db_xref	PFAM:PF13912
MeliponaBeecheii_004788-T1	db_xref	PFAM:PF12171
MeliponaBeecheii_004628-T1	db_xref	PFAM:PF12171
MeliponaBeecheii_004613-T1	db_xref	PFAM:PF00097
MeliponaBeecheii_004832-T1	db_xref	PFAM:PF00097
MeliponaBeecheii_004830-T1	db_xref	PFAM:PF00097
MeliponaBeecheii_004595-T1	db_xref	PFAM:PF00097
MeliponaBeecheii_004613-T1	db_xref	PFAM:PF13923
MeliponaBeecheii_004595-T1	db_xref	PFAM:PF13923
MeliponaBeecheii_004830-T1	db_xref	PFAM:PF13923
MeliponaBeecheii_004613-T1	db_xref	PFAM:PF13920
MeliponaBeecheii_004579-T1	db_xref	PFAM:PF00105
MeliponaBeecheii_004581-T1	db_xref	PFAM:PF00105
MeliponaBeecheii_004937-T1	db_xref	PFAM:PF00642
MeliponaBeecheii_004788-T1	db_xref	PFAM:PF12874
MeliponaBeecheii_004421-T1	db_xref	PFAM:PF05741
MeliponaBeecheii_004595-T1	db_xref	PFAM:PF17123
MeliponaBeecheii_004595-T1	db_xref	PFAM:PF13639
MeliponaBeecheii_004613-T1	db_xref	PFAM:PF13639
MeliponaBeecheii_004613-T1	db_xref	PFAM:PF14634
MeliponaBeecheii_004613-T1	db_xref	PFAM:PF13445
MeliponaBeecheii_004595-T1	db_xref	PFAM:PF13445
MeliponaBeecheii_004832-T1	db_xref	PFAM:PF13445
MeliponaBeecheii_004734-T1	db_xref	PFAM:PF14952
MeliponaBeecheii_004595-T1	db_xref	PFAM:PF14369
MeliponaBeecheii_004815-T1	db_xref	PFAM:PF02535
MeliponaBeecheii_004767-T1	db_xref	PFAM:PF00569
MeliponaBeecheii_008114-T1	db_xref	PFAM:PF00389
MeliponaBeecheii_008114-T1	db_xref	PFAM:PF02826
MeliponaBeecheii_008392-T1	db_xref	PFAM:PF00198
MeliponaBeecheii_007846-T1	db_xref	PFAM:PF00725
MeliponaBeecheii_007846-T1	db_xref	PFAM:PF02737
MeliponaBeecheii_007883-T1	db_xref	PFAM:PF02096
MeliponaBeecheii_008144-T1	db_xref	PFAM:PF00002
MeliponaBeecheii_008516-T1	db_xref	PFAM:PF02949
MeliponaBeecheii_007953-T1	db_xref	PFAM:PF02949
MeliponaBeecheii_007958-T1	db_xref	PFAM:PF02949
MeliponaBeecheii_007963-T1	db_xref	PFAM:PF02949
MeliponaBeecheii_007959-T1	db_xref	PFAM:PF02949
MeliponaBeecheii_007948-T1	db_xref	PFAM:PF00004
MeliponaBeecheii_008170-T1	db_xref	PFAM:PF00004
MeliponaBeecheii_007855-T1	db_xref	PFAM:PF00004
MeliponaBeecheii_008170-T1	db_xref	PFAM:PF07724
MeliponaBeecheii_007855-T1	db_xref	PFAM:PF13401
MeliponaBeecheii_008224-T1	db_xref	PFAM:PF13476
MeliponaBeecheii_008170-T1	db_xref	PFAM:PF07728
MeliponaBeecheii_007860-T1	db_xref	PFAM:PF12774
MeliponaBeecheii_007860-T1	db_xref	PFAM:PF12775
MeliponaBeecheii_007860-T1	db_xref	PFAM:PF12780
MeliponaBeecheii_007860-T1	db_xref	PFAM:PF12781
MeliponaBeecheii_007860-T1	db_xref	PFAM:PF17857
MeliponaBeecheii_007860-T1	db_xref	PFAM:PF18198
MeliponaBeecheii_008170-T1	db_xref	PFAM:PF17862
MeliponaBeecheii_007948-T1	db_xref	PFAM:PF17862
MeliponaBeecheii_008143-T1	db_xref	PFAM:PF07859
MeliponaBeecheii_008185-T1	db_xref	PFAM:PF04083
MeliponaBeecheii_008499-T1	db_xref	PFAM:PF00441
MeliponaBeecheii_008499-T1	db_xref	PFAM:PF08028
MeliponaBeecheii_008499-T1	db_xref	PFAM:PF02770
MeliponaBeecheii_008499-T1	db_xref	PFAM:PF02771
MeliponaBeecheii_008047-T1	db_xref	PFAM:PF01602
MeliponaBeecheii_008311-T1	db_xref	PFAM:PF00106
MeliponaBeecheii_008314-T1	db_xref	PFAM:PF00106
MeliponaBeecheii_008311-T1	db_xref	PFAM:PF13561
MeliponaBeecheii_008314-T1	db_xref	PFAM:PF13561
MeliponaBeecheii_008456-T1	db_xref	PFAM:PF05641
MeliponaBeecheii_008492-T1	db_xref	PFAM:PF00578
MeliponaBeecheii_008438-T1	db_xref	PFAM:PF01168
MeliponaBeecheii_007976-T1	db_xref	PFAM:PF00171
MeliponaBeecheii_008501-T1	db_xref	PFAM:PF00596
MeliponaBeecheii_008131-T1	db_xref	PFAM:PF01263
MeliponaBeecheii_007921-T1	db_xref	PFAM:PF01263
MeliponaBeecheii_008070-T1	db_xref	PFAM:PF08660
MeliponaBeecheii_008047-T1	db_xref	PFAM:PF02883
MeliponaBeecheii_008299-T1	db_xref	PFAM:PF00155
MeliponaBeecheii_008433-T1	db_xref	PFAM:PF00202
MeliponaBeecheii_008434-T1	db_xref	PFAM:PF00202
MeliponaBeecheii_008213-T1	db_xref	PFAM:PF12240
MeliponaBeecheii_008494-T1	db_xref	PFAM:PF08174
MeliponaBeecheii_008072-T1	db_xref	PFAM:PF00023
MeliponaBeecheii_008382-T1	db_xref	PFAM:PF00023
MeliponaBeecheii_008072-T1	db_xref	PFAM:PF12796
MeliponaBeecheii_008382-T1	db_xref	PFAM:PF12796
MeliponaBeecheii_008395-T1	db_xref	PFAM:PF12796
MeliponaBeecheii_008072-T1	db_xref	PFAM:PF13606
MeliponaBeecheii_008382-T1	db_xref	PFAM:PF13606
MeliponaBeecheii_008072-T1	db_xref	PFAM:PF13637
MeliponaBeecheii_008382-T1	db_xref	PFAM:PF13637
MeliponaBeecheii_008395-T1	db_xref	PFAM:PF13637
MeliponaBeecheii_008072-T1	db_xref	PFAM:PF13857
MeliponaBeecheii_008382-T1	db_xref	PFAM:PF13857
MeliponaBeecheii_008395-T1	db_xref	PFAM:PF13857
MeliponaBeecheii_008453-T1	db_xref	PFAM:PF01636
MeliponaBeecheii_008428-T1	db_xref	PFAM:PF01636
MeliponaBeecheii_008327-T1	db_xref	PFAM:PF03079
MeliponaBeecheii_008192-T1	db_xref	PFAM:PF00025
MeliponaBeecheii_008330-T1	db_xref	PFAM:PF00025
MeliponaBeecheii_008373-T1	db_xref	PFAM:PF00025
MeliponaBeecheii_008384-T1	db_xref	PFAM:PF04376
MeliponaBeecheii_008321-T1	db_xref	PFAM:PF08442
MeliponaBeecheii_008320-T1	db_xref	PFAM:PF08442
MeliponaBeecheii_008321-T1	db_xref	PFAM:PF13549
MeliponaBeecheii_008320-T1	db_xref	PFAM:PF13549
MeliponaBeecheii_008332-T1	db_xref	PFAM:PF00217
MeliponaBeecheii_008332-T1	db_xref	PFAM:PF02807
MeliponaBeecheii_008066-T1	db_xref	PFAM:PF04627
MeliponaBeecheii_008283-T1	db_xref	PFAM:PF02178
MeliponaBeecheii_008368-T1	db_xref	PFAM:PF15336
MeliponaBeecheii_008178-T1	db_xref	PFAM:PF08833
MeliponaBeecheii_008047-T1	db_xref	PFAM:PF09066
MeliponaBeecheii_008068-T1	db_xref	PFAM:PF07707
MeliponaBeecheii_008379-T1	db_xref	PFAM:PF01027
MeliponaBeecheii_008392-T1	db_xref	PFAM:PF00364
MeliponaBeecheii_007815-T1	db_xref	PFAM:PF17778
MeliponaBeecheii_007881-T1	db_xref	PFAM:PF08146
MeliponaBeecheii_008292-T1	db_xref	PFAM:PF07524
MeliponaBeecheii_008068-T1	db_xref	PFAM:PF00651
MeliponaBeecheii_008046-T1	db_xref	PFAM:PF00130
MeliponaBeecheii_007904-T1	db_xref	PFAM:PF00168
MeliponaBeecheii_007905-T1	db_xref	PFAM:PF00168
MeliponaBeecheii_008194-T1	db_xref	PFAM:PF08205
MeliponaBeecheii_008410-T1	db_xref	PFAM:PF08205
MeliponaBeecheii_008411-T1	db_xref	PFAM:PF01545
MeliponaBeecheii_007855-T1	db_xref	PFAM:PF09079
MeliponaBeecheii_008307-T1	db_xref	PFAM:PF01066
MeliponaBeecheii_007920-T1	db_xref	PFAM:PF12662
MeliponaBeecheii_008344-T1	db_xref	PFAM:PF04752
MeliponaBeecheii_008237-T1	db_xref	PFAM:PF00379
MeliponaBeecheii_008239-T1	db_xref	PFAM:PF00379
MeliponaBeecheii_008428-T1	db_xref	PFAM:PF01633
MeliponaBeecheii_008396-T1	db_xref	PFAM:PF18398
MeliponaBeecheii_008048-T1	db_xref	PFAM:PF02617
MeliponaBeecheii_008047-T1	db_xref	PFAM:PF12717
MeliponaBeecheii_008143-T1	db_xref	PFAM:PF00135
MeliponaBeecheii_007868-T1	db_xref	PFAM:PF16019
MeliponaBeecheii_008486-T1	db_xref	PFAM:PF00431
MeliponaBeecheii_007879-T1	db_xref	PFAM:PF00431
MeliponaBeecheii_008227-T1	db_xref	PFAM:PF00431
MeliponaBeecheii_008327-T1	db_xref	PFAM:PF07883
MeliponaBeecheii_008071-T1	db_xref	PFAM:PF13621
MeliponaBeecheii_008505-T1	db_xref	PFAM:PF11018
MeliponaBeecheii_007949-T1	db_xref	PFAM:PF02984
MeliponaBeecheii_007949-T1	db_xref	PFAM:PF00134
MeliponaBeecheii_008359-T1	db_xref	PFAM:PF13892
MeliponaBeecheii_008117-T1	db_xref	PFAM:PF00270
MeliponaBeecheii_008132-T1	db_xref	PFAM:PF06733
MeliponaBeecheii_008309-T1	db_xref	PFAM:PF02141
MeliponaBeecheii_008489-T1	db_xref	PFAM:PF16543
MeliponaBeecheii_007860-T1	db_xref	PFAM:PF08393
MeliponaBeecheii_008370-T1	db_xref	PFAM:PF01529
MeliponaBeecheii_008178-T1	db_xref	PFAM:PF00778
MeliponaBeecheii_008421-T1	db_xref	PFAM:PF01612
MeliponaBeecheii_008349-T1	db_xref	PFAM:PF01414
MeliponaBeecheii_008377-T1	db_xref	PFAM:PF00782
MeliponaBeecheii_008136-T1	db_xref	PFAM:PF00035
MeliponaBeecheii_008453-T1	db_xref	PFAM:PF07914
MeliponaBeecheii_008122-T1	db_xref	PFAM:PF07933
MeliponaBeecheii_008417-T1	db_xref	PFAM:PF01595
[truncated: 13,291 more rows]
