# Supplementary material for: Prevalent bee venom genes evolved before the aculeate stinger and eusociality
Source: BMC Biol. 2023 Oct 23;21:229. doi: 10.1186/s12915-023-01656-5 (PMC10591384; doi:10.1186/s12915-023-01656-5)
Supplement: Supplementary file 40 — Additional file 40. Genome annotation of Melipona beecheii. [file 12915_2023_1656_MOESM40_ESM.zip › Melipona_beecheii.annotation.funannotate181.Oct2020/annotations/annotations.genes-products.txt]

MeliponaBeecheii_002547-T1	name	3HYDROXY3METHYLGLUTARYL
MeliponaBeecheii_002547-T1	product	3-hydroxy-3-methylglutaryl coenzyme A reductase
MeliponaBeecheii_012890-T1	name	4EBP
MeliponaBeecheii_012890-T1	product	4E-binding protein THOR
MeliponaBeecheii_012294-T1	name	4EHP
MeliponaBeecheii_012294-T1	product	Eukaryotic translation initiation factor 4E type 2
MeliponaBeecheii_004723-T1	name	5-HT7
MeliponaBeecheii_004723-T1	product	Serpentine type 7TM GPCR chemoreceptor Srx
MeliponaBeecheii_004730-T1	name	5HT7
MeliponaBeecheii_004730-T1	product	Serotonin receptor
MeliponaBeecheii_017335-T1	name	ABCB7
MeliponaBeecheii_017335-T1	product	ATP-binding cassette sub- B member 7, mitochondrial
MeliponaBeecheii_004966-T1	name	ABCC4
MeliponaBeecheii_004966-T1	product	Multidrug resistance-associated protein 4
MeliponaBeecheii_020106-T1	name	ABCG1
MeliponaBeecheii_020106-T1	product	ATP-binding cassette sub- G member 1
MeliponaBeecheii_003245-T1	name	ABCG23
MeliponaBeecheii_003245-T1	product	ATP-binding cassette sub- A ABC1 member
MeliponaBeecheii_011801-T1	name	AC3_1
MeliponaBeecheii_011801-T1	product	ORF for hypothetical protein
MeliponaBeecheii_011802-T1	name	AC3_2
MeliponaBeecheii_011802-T1	product	CYCc
MeliponaBeecheii_011803-T1	name	AC3_3
MeliponaBeecheii_011803-T1	product	CYCc
MeliponaBeecheii_016101-T1	name	ACBD7
MeliponaBeecheii_016101-T1	product	Acyl-CoA-binding domain-containing protein 7
MeliponaBeecheii_015712-T1	name	ACF1
MeliponaBeecheii_015712-T1	product	Bromodomain adjacent to zinc finger domain protein 1A
MeliponaBeecheii_009257-T1	name	ACHE1
MeliponaBeecheii_009257-T1	product	Carboxylic ester hydrolase
MeliponaBeecheii_007646-T1	name	ACJ6
MeliponaBeecheii_007646-T1	product	POU
MeliponaBeecheii_018374-T1	name	ACP2
MeliponaBeecheii_018374-T1	product	mitochondrial acyl carrier protein
MeliponaBeecheii_018362-T1	name	ACTIN2,
MeliponaBeecheii_018362-T1	product	Actin-2, muscle-specific
MeliponaBeecheii_004901-T1	name	ACVR1C
MeliponaBeecheii_004901-T1	product	Activin receptor type-1C
MeliponaBeecheii_002131-T1	name	ADAMTS14
MeliponaBeecheii_002131-T1	product	A disintegrin and metalloproteinase with thrombospondin motifs 14
MeliponaBeecheii_013496-T1	name	ADAMTSL1
MeliponaBeecheii_013496-T1	product	ADAMTS-like
MeliponaBeecheii_014813-T1	name	ADCK2_1
MeliponaBeecheii_014813-T1	product	Uncharacterized aarF domain-containing protein kinase 2
MeliponaBeecheii_014814-T1	name	ADCK2_2
MeliponaBeecheii_014814-T1	product	Uncharacterized aarF domain-containing protein kinase 2
MeliponaBeecheii_017209-T1	name	ADCY10
MeliponaBeecheii_017209-T1	product	Adenylate cyclase type 10
MeliponaBeecheii_018446-T1	name	ADE2
MeliponaBeecheii_018446-T1	product	phosphoribosylaminoimidazole carboxylase ade2
MeliponaBeecheii_007171-T1	name	ADE3
MeliponaBeecheii_007171-T1	product	tetrahydrofolate synthase
MeliponaBeecheii_021038-T1	name	ADK1
MeliponaBeecheii_021038-T1	product	Adenylate kinase
MeliponaBeecheii_006751-T1	name	ADK2
MeliponaBeecheii_006751-T1	product	Adenylate kinase 2
MeliponaBeecheii_003497-T1	name	ADK3
MeliponaBeecheii_003497-T1	product	GTP:AMP phosphotransferase, mitochondrial
MeliponaBeecheii_016350-T1	name	AGO1
MeliponaBeecheii_016350-T1	product	argonaute 1
MeliponaBeecheii_017655-T1	name	AGO2_1
MeliponaBeecheii_017655-T1	product	Protein argonaute-2
MeliponaBeecheii_017656-T1	name	AGO2_2
MeliponaBeecheii_017656-T1	product	Protein argonaute-2
MeliponaBeecheii_016266-T1	name	AGO3
MeliponaBeecheii_016266-T1	product	Protein argonaute-3
MeliponaBeecheii_002461-T1	name	AK6
MeliponaBeecheii_002461-T1	product	Adenylate kinase isoenzyme 6
MeliponaBeecheii_009013-T1	name	AKT1
MeliponaBeecheii_009013-T1	product	RAC-alpha serine/threonine-protein kinase
MeliponaBeecheii_019152-T1	name	ALG5_1
MeliponaBeecheii_019152-T1	product	dolichyl-phosphate beta-glucosyltransferase
MeliponaBeecheii_019154-T1	name	ALG5_2
MeliponaBeecheii_019154-T1	product	dolichyl-phosphate beta-glucosyltransferase
MeliponaBeecheii_019151-T1	name	ALG-2
MeliponaBeecheii_019151-T1	product	Alpha-1 3/1 6-mannosyltransferase alg-2
MeliponaBeecheii_002290-T1	name	ANC-1_1
MeliponaBeecheii_002290-T1	product	CH
MeliponaBeecheii_002292-T1	name	ANC-1_2
MeliponaBeecheii_002292-T1	product	CH
MeliponaBeecheii_002293-T1	name	ANC-1_3
MeliponaBeecheii_002293-T1	product	CH
MeliponaBeecheii_018143-T1	name	ANKRD50
MeliponaBeecheii_018143-T1	product	Ankyrin repeat domain-containing protein 50
MeliponaBeecheii_005424-T1	name	ANKS1B
MeliponaBeecheii_005424-T1	product	Ankyrin repeat and sterile alpha motif domain-containing protein 1B
MeliponaBeecheii_018695-T1	name	ANXB9
MeliponaBeecheii_018695-T1	product	Annexin B9
MeliponaBeecheii_019697-T1	name	AOS1
MeliponaBeecheii_019697-T1	product	E1 ubiquitin-activating protein aos1
MeliponaBeecheii_014570-T1	name	AP2S1
MeliponaBeecheii_014570-T1	product	AP-2 complex subunit sigma
MeliponaBeecheii_001654-T1	name	AP50
MeliponaBeecheii_001654-T1	product	Uncharacterized protein
MeliponaBeecheii_010968-T1	name	APC7
MeliponaBeecheii_010968-T1	product	Anaphase-promoting complex subunit 7
MeliponaBeecheii_012062-T1	name	APD-3
MeliponaBeecheii_012062-T1	product
MeliponaBeecheii_012158-T1	name	APH-1
MeliponaBeecheii_012158-T1	product	gamma secretase complex protein
MeliponaBeecheii_020132-T1	name	APLIP1
MeliponaBeecheii_020132-T1	product	JNK-interacting protein 1
MeliponaBeecheii_007327-T1	name	APP-BP1
MeliponaBeecheii_007327-T1	product	NEDD8-activating enzyme E1 regulatory subunit
MeliponaBeecheii_016099-T1	name	ARALAR1
MeliponaBeecheii_016099-T1	product	Calcium-binding mitochondrial carrier protein Aralar1
MeliponaBeecheii_019069-T1	name	ARC42
MeliponaBeecheii_019069-T1	product	Acyl-CoA dehydrogenase, N-terminal domain
MeliponaBeecheii_016768-T1	name	ARC-P34
MeliponaBeecheii_016768-T1	product	protein 2 3 complex subunit 2
MeliponaBeecheii_019863-T1	name	ARHGAP6
MeliponaBeecheii_019863-T1	product	Rho GTPase-activating protein 6
MeliponaBeecheii_000688-T1	name	ARL6IP5
MeliponaBeecheii_000688-T1	product	PRA1 protein 3
MeliponaBeecheii_020083-T1	name	ARMC8
MeliponaBeecheii_020083-T1	product	Armadillo repeat-containing protein 8
MeliponaBeecheii_020393-T1	name	ARP1
MeliponaBeecheii_020393-T1	product	centractin- actin- protein of the dynactin complex
MeliponaBeecheii_007095-T1	name	ARP5
MeliponaBeecheii_007095-T1	product	Nuclear actin-protein involved in chromatin remodeling
MeliponaBeecheii_012804-T1	name	ARP8
MeliponaBeecheii_012804-T1	product	actin-like protein arp8
MeliponaBeecheii_009086-T1	name	ARP11_1
MeliponaBeecheii_009086-T1	product	Actin- protein 3B
MeliponaBeecheii_009087-T1	name	ARP11_2
MeliponaBeecheii_009087-T1	product	Actin- protein 3B
MeliponaBeecheii_011991-T1	name	ARPC3A
MeliponaBeecheii_011991-T1	product	Actin- protein 2/3 complex subunit 3-A
MeliponaBeecheii_009230-T1	name	ARPC4
MeliponaBeecheii_009230-T1	product	Actin- protein 2/3 complex subunit 4
MeliponaBeecheii_008868-T1	name	ARR1
MeliponaBeecheii_008868-T1	product	arsenicals resistance
MeliponaBeecheii_017221-T1	name	ARR2
MeliponaBeecheii_017221-T1	product	Arrestin_C
MeliponaBeecheii_009290-T1	name	ARS2
MeliponaBeecheii_009290-T1	product	Serrate RNA effector molecule
MeliponaBeecheii_018436-T1	name	ART3
MeliponaBeecheii_018436-T1	product	Putative putative protein art3
MeliponaBeecheii_009194-T1	name	ART4
MeliponaBeecheii_009194-T1	product	Ecto-ADP-ribosyltransferase 4
MeliponaBeecheii_020522-T1	name	ART7
MeliponaBeecheii_020522-T1	product	Art7p
MeliponaBeecheii_020040-T1	name	ASF1
MeliponaBeecheii_020040-T1	product	Histone chaperone asf1
MeliponaBeecheii_003926-T1	name	ASH1
MeliponaBeecheii_003926-T1	product	DNA-binding transcription repressor
MeliponaBeecheii_010094-T1	name	ASH2
MeliponaBeecheii_010094-T1	product	transcription factor, contains a PHD finger motif
MeliponaBeecheii_011731-T1	name	ASRGL1
MeliponaBeecheii_011731-T1	product	Isoaspartyl peptidase/L-asparaginase
MeliponaBeecheii_020290-T1	name	ATAT1
MeliponaBeecheii_020290-T1	product	Alpha-tubulin N-acetyltransferase 1
MeliponaBeecheii_008384-T1	name	ATE1
MeliponaBeecheii_008384-T1	product	Arginyl-tRNA--protein transferase 1
MeliponaBeecheii_007057-T1	name	ATF6
MeliponaBeecheii_007057-T1	product	activating transcription factor 6
MeliponaBeecheii_007566-T1	name	ATG1
MeliponaBeecheii_007566-T1	product	Serine/threonine-protein kinase
MeliponaBeecheii_015742-T1	name	ATG2
MeliponaBeecheii_015742-T1	product	autophagy- protein 2
MeliponaBeecheii_001789-T1	name	ATG4
MeliponaBeecheii_001789-T1	product	Cysteine protease atg4
MeliponaBeecheii_014045-T1	name	ATG5
MeliponaBeecheii_014045-T1	product	autophagy protein 5
MeliponaBeecheii_015297-T1	name	ATG6
MeliponaBeecheii_015297-T1	product	autophagy protein 6
MeliponaBeecheii_009673-T1	name	ATG8A
MeliponaBeecheii_009673-T1	product	Uncharacterized protein
MeliponaBeecheii_012824-T1	name	ATG9
MeliponaBeecheii_012824-T1	product	autophagy protein atg9
MeliponaBeecheii_013312-T1	name	ATG13
MeliponaBeecheii_013312-T1	product	autophagy protein 13
MeliponaBeecheii_007066-T1	name	ATOH8
MeliponaBeecheii_007066-T1	product	Atonal 8
MeliponaBeecheii_019041-T1	name	ATOX1
MeliponaBeecheii_019041-T1	product	ATX1 antioxidant protein 1
MeliponaBeecheii_021064-T1	name	ATP5A1
MeliponaBeecheii_021064-T1	product	ATP synthase subunit alpha, mitochondrial
MeliponaBeecheii_010849-T1	name	ATP5C1
MeliponaBeecheii_010849-T1	product	ATP synthase subunit gamma, mitochondrial
MeliponaBeecheii_016953-T1	name	ATP5D
MeliponaBeecheii_016953-T1	product	ATP synthase subunit delta, mitochondrial
MeliponaBeecheii_000717-T1	name	ATP5F1
MeliponaBeecheii_000717-T1	product	ATP synthase F(0) complex subunit B1, mitochondrial
MeliponaBeecheii_015879-T1	name	ATP5G2
MeliponaBeecheii_015879-T1	product	ATP synthase F(0) complex subunit C2, mitochondrial
MeliponaBeecheii_008768-T1	name	ATP5I
MeliponaBeecheii_008768-T1	product	ATP synthase E chain
MeliponaBeecheii_004953-T1	name	ATP5L
MeliponaBeecheii_004953-T1	product	ATP synthase subunit g, mitochondrial
MeliponaBeecheii_019281-T1	name	ATP5O
MeliponaBeecheii_019281-T1	product	ATP synthase subunit O, mitochondrial
MeliponaBeecheii_017877-T1	name	ATP5SL
MeliponaBeecheii_017877-T1	product	ATP5S-like
MeliponaBeecheii_017814-T1	name	ATP7
MeliponaBeecheii_017814-T1	product	ATP synthase d subunit
MeliponaBeecheii_017110-T1	name	ATPSYN-CF6
MeliponaBeecheii_017110-T1	product	Mitochondrial ATP synthase coupling factor 6
MeliponaBeecheii_019626-T1	name	ATXN7L1
MeliponaBeecheii_019626-T1	product	Ataxin-7-like protein 1
MeliponaBeecheii_010957-T1	name	AUT1
MeliponaBeecheii_010957-T1	product	Arabinose-proton symporter (Arabinose transporter)
MeliponaBeecheii_014146-T1	name	B-H1
MeliponaBeecheii_014146-T1	product	Homeobox domain
MeliponaBeecheii_021220-T1	name	BAB1
MeliponaBeecheii_021220-T1	product	helix-turn-helix, Psq domain
MeliponaBeecheii_007881-T1	name	BAP28
MeliponaBeecheii_007881-T1	product	HEAT repeat-containing protein 1
MeliponaBeecheii_003688-T1	name	BAP55
MeliponaBeecheii_003688-T1	product	Brahma associated protein 55kD
MeliponaBeecheii_013041-T1	name	BAP60
MeliponaBeecheii_013041-T1	product	SWI SNF- matrix-associated actin-dependent regulator of chromatin sub D
MeliponaBeecheii_008379-T1	name	BAXI1
MeliponaBeecheii_008379-T1	product	Uncharacterized protein
MeliponaBeecheii_019849-T1	name	BBS1
MeliponaBeecheii_019849-T1	product	Bardet-Biedl syndrome 1 protein
MeliponaBeecheii_008929-T1	name	BCAS2
MeliponaBeecheii_008929-T1	product	Pre-mRNA-splicing factor SPF27
MeliponaBeecheii_017337-T1	name	BET3
MeliponaBeecheii_017337-T1	product	transport protein particle 22 kDa subunit
MeliponaBeecheii_015865-T1	name	BETA3GALT6
MeliponaBeecheii_015865-T1	product	Beta-1,3-galactosyltransferase 6
MeliponaBeecheii_004459-T1	name	BETA4GALT7
MeliponaBeecheii_004459-T1	product	Beta1,4-galactosyltransferase
MeliponaBeecheii_017202-T1	name	BLIMP1
MeliponaBeecheii_017202-T1	product	Uncharacterized protein
MeliponaBeecheii_009538-T1	name	BLOC1S6
MeliponaBeecheii_009538-T1	product	Bioproteinsis of lysosome- organelles complex 1 subunit 6
MeliponaBeecheii_011853-T1	name	BLOS2
MeliponaBeecheii_011853-T1	product	Bioproteinsis of lysosome- organelles complex 1 subunit 2
MeliponaBeecheii_008845-T1	name	BRD8
MeliponaBeecheii_008845-T1	product	Bromodomain-containing protein 8
MeliponaBeecheii_014414-T1	name	BRE1
MeliponaBeecheii_014414-T1	product	E3 ubiquitin-protein ligase bre1
MeliponaBeecheii_017818-T1	name	BRSK1
MeliponaBeecheii_017818-T1	product	Serine/threonine-protein kinase brsk1
MeliponaBeecheii_003287-T1	name	BRU-3_1
MeliponaBeecheii_003287-T1	product	RNA recognition motif
MeliponaBeecheii_003288-T1	name	BRU-3_2
MeliponaBeecheii_003288-T1	product	CUGBP Elav-like member 4-like
MeliponaBeecheii_013462-T1	name	BRWD3
MeliponaBeecheii_013462-T1	product	Bromodomain and WD repeat-containing protein 3
MeliponaBeecheii_001798-T1	name	BUB3
MeliponaBeecheii_001798-T1	product	mitotic spindle checkpoint protein Bub3
MeliponaBeecheii_011300-T1	name	BX42
MeliponaBeecheii_011300-T1	product	Puff-specific protein Bx42
MeliponaBeecheii_004270-T1	name	C1Q-VP
MeliponaBeecheii_004270-T1	product	C1q domain
MeliponaBeecheii_003559-T1	name	CA3
MeliponaBeecheii_003559-T1	product	Uncharacterized protein
MeliponaBeecheii_007988-T1	name	CA10_1
MeliponaBeecheii_007988-T1	product	Carbonic anhydrase- protein 10
MeliponaBeecheii_007990-T1	name	CA10_2
MeliponaBeecheii_007990-T1	product	Carbonic anhydrase- protein 10
MeliponaBeecheii_008111-T1	name	CA10_3
MeliponaBeecheii_008111-T1	product	Carbonic anhydrase- protein 10
MeliponaBeecheii_009641-T1	name	CA10_4
MeliponaBeecheii_009641-T1	product	Carbonic anhydrase- protein 10
MeliponaBeecheii_000323-T1	name	CACNA1H
MeliponaBeecheii_000323-T1	product	Voltage-dependent T-type calcium channel subunit alpha-1H
MeliponaBeecheii_007063-T1	name	CAF1
MeliponaBeecheii_007063-T1	product	CCR4-Not complex caf1 ribonuclease subunit Caf1
MeliponaBeecheii_015501-T1	name	CAH1
MeliponaBeecheii_015501-T1	product	Carbonic anhydrase 1
MeliponaBeecheii_008322-T1	name	CAND1
MeliponaBeecheii_008322-T1	product	Cullin-associated NEDD8-dissociated protein 1
MeliponaBeecheii_016906-T1	name	CAP-D2
MeliponaBeecheii_016906-T1	product	Cap-d2p
MeliponaBeecheii_018207-T1	name	CASP7_1
MeliponaBeecheii_018207-T1	product	Caspase-7
MeliponaBeecheii_018208-T1	name	CASP7_2
MeliponaBeecheii_018208-T1	product	Caspase-7
MeliponaBeecheii_018388-T1	name	CASP7_3
MeliponaBeecheii_018388-T1	product	Caspase-7
MeliponaBeecheii_000325-T1	name	CAV3A
MeliponaBeecheii_000325-T1	product	Voltage dependent Ca2+ channel Cav3 subunit
MeliponaBeecheii_006471-T1	name	CBP20
MeliponaBeecheii_006471-T1	product	Nuclear cap-binding protein subunit 2
MeliponaBeecheii_009190-T1	name	CBP80
MeliponaBeecheii_009190-T1	product	Component of the cap-binding complex (CBC)
MeliponaBeecheii_004949-T1	name	CC2D1B
MeliponaBeecheii_004949-T1	product	Coiled-coil and C2 domain-containing protein 1B
MeliponaBeecheii_007779-T1	name	CCAR1
MeliponaBeecheii_007779-T1	product	Cell division cycle and apoptosis regulator protein 1
MeliponaBeecheii_014577-T1	name	CCDC40
MeliponaBeecheii_014577-T1	product	Coiled-coil domain-containing protein 40
MeliponaBeecheii_011309-T1	name	CCE-I1
MeliponaBeecheii_011309-T1	product	Carboxylesterase
MeliponaBeecheii_000917-T1	name	CCND1
MeliponaBeecheii_000917-T1	product	G1/S-specific cyclin-D1
MeliponaBeecheii_001680-T1	name	CCT5_1
MeliponaBeecheii_001680-T1	product	T-complex protein 1 subunit epsilon
MeliponaBeecheii_005921-T1	name	CCT5_2
MeliponaBeecheii_005921-T1	product	T-complex protein 1 subunit epsilon
MeliponaBeecheii_004644-T1	name	CDA4
MeliponaBeecheii_004644-T1	product	Probable inactive cytidine deaminase 4
MeliponaBeecheii_017206-T1	name	CDA5_1
MeliponaBeecheii_017206-T1	product	Cytidine deaminase 5
MeliponaBeecheii_017207-T1	name	CDA5_2
MeliponaBeecheii_017207-T1	product	Cytidine deaminase 5
MeliponaBeecheii_011276-T1	name	CDC2
MeliponaBeecheii_011276-T1	product	Cell division control protein 2
MeliponaBeecheii_010972-T1	name	CDC2RK
MeliponaBeecheii_010972-T1	product	Cdc2- kinase
MeliponaBeecheii_007855-T1	name	CDC6
MeliponaBeecheii_007855-T1	product	AAA ATPase
MeliponaBeecheii_013795-T1	name	CDC14
MeliponaBeecheii_013795-T1	product	cell division control protein 14
MeliponaBeecheii_016815-T1	name	CDC27
MeliponaBeecheii_016815-T1	product	anaphase-promoting complex subunit cdc27
MeliponaBeecheii_019720-T1	name	CDC37
MeliponaBeecheii_019720-T1	product	hsp90 co-chaperone Cdc37
MeliponaBeecheii_013863-T1	name	CDC42_1
MeliponaBeecheii_013863-T1	product	Rho GTPase
MeliponaBeecheii_014827-T1	name	CDC42_2
MeliponaBeecheii_014827-T1	product	Rho GTPase
MeliponaBeecheii_007107-T1	name	CDC45L
MeliponaBeecheii_007107-T1	product	Cell division control protein 45
MeliponaBeecheii_010601-T1	name	CDK2
MeliponaBeecheii_010601-T1	product	Cyclin-dependent kinase 2
MeliponaBeecheii_016564-T1	name	CDK4
MeliponaBeecheii_016564-T1	product	Cyclin-dependent kinase 4
MeliponaBeecheii_009325-T1	name	CDK5
MeliponaBeecheii_009325-T1	product	cyclin-dependent kinase 5
MeliponaBeecheii_014193-T1	name	CDK5ALPHA_1
MeliponaBeecheii_014193-T1	product	Cyclin-dependent kinase 5 activator protein
MeliponaBeecheii_014195-T1	name	CDK5ALPHA_2
MeliponaBeecheii_014195-T1	product	Cyclin-dependent kinase 5 activator protein
MeliponaBeecheii_005250-T1	name	CDK7
MeliponaBeecheii_005250-T1	product	Cyclin-Dependent Kinase 7
MeliponaBeecheii_014817-T1	name	CDK8
MeliponaBeecheii_014817-T1	product	Cyclin-dependent kinase 8
MeliponaBeecheii_020299-T1	name	CDK9
MeliponaBeecheii_020299-T1	product	P-TEFb-associated cyclin-dependent protein kinase Cdk9
MeliponaBeecheii_007542-T1	name	CDK12
MeliponaBeecheii_007542-T1	product	Cyclin-dependent kinase 12
MeliponaBeecheii_001371-T1	name	CECR1
MeliponaBeecheii_001371-T1	product	cat eye syndrome chromosome region, candidate 1
MeliponaBeecheii_003820-T1	name	CED-6
MeliponaBeecheii_003820-T1	product	PTB domain-containing adapter protein
MeliponaBeecheii_002006-T1	name	CED-12
MeliponaBeecheii_002006-T1	product	Domain of unknown function (DUF3361)
MeliponaBeecheii_000134-T1	name	CENB1A_1
MeliponaBeecheii_000134-T1	product	centaurin beta
MeliponaBeecheii_000520-T1	name	CENB1A_2
MeliponaBeecheii_000520-T1	product	centaurin beta
MeliponaBeecheii_001362-T1	name	CENB1A_3
MeliponaBeecheii_001362-T1	product	centaurin beta
MeliponaBeecheii_001363-T1	name	CENB1A_4
MeliponaBeecheii_001363-T1	product	centaurin beta
MeliponaBeecheii_001364-T1	name	CENB1A_5
MeliponaBeecheii_001364-T1	product	centaurin beta
MeliponaBeecheii_001365-T1	name	CENB1A_6
MeliponaBeecheii_001365-T1	product	centaurin beta
MeliponaBeecheii_006296-T1	name	CENB1A_7
MeliponaBeecheii_006296-T1	product	centaurin beta
MeliponaBeecheii_012022-T1	name	CENG1A
MeliponaBeecheii_012022-T1	product	Centaurin-gamma-1A
MeliponaBeecheii_019241-T1	name	CEP97
MeliponaBeecheii_019241-T1	product	IQ calmodulin-binding motif
MeliponaBeecheii_010168-T1	name	CETN3
MeliponaBeecheii_010168-T1	product	Centrin-3
MeliponaBeecheii_005764-T1	name	CHAF1A
MeliponaBeecheii_005764-T1	product	Chromatin assembly factor 1, subunit A
MeliponaBeecheii_019719-T1	name	CHD1
MeliponaBeecheii_019719-T1	product	transcriptional regulator
MeliponaBeecheii_016126-T1	name	CHD5
MeliponaBeecheii_016126-T1	product	choline dehydrogenase 5
MeliponaBeecheii_002194-T1	name	CHD64
MeliponaBeecheii_002194-T1	product	Transgelin
MeliponaBeecheii_015096-T1	name	CHMP1
MeliponaBeecheii_015096-T1	product	Charged multivesicular body protein 1a
MeliponaBeecheii_002901-T1	name	CHRFAM7A_1
MeliponaBeecheii_002901-T1	product	acetylcholine receptor subunit
MeliponaBeecheii_004329-T1	name	CHRFAM7A_2
MeliponaBeecheii_004329-T1	product	acetylcholine receptor subunit
MeliponaBeecheii_002642-T1	name	CHS-2
MeliponaBeecheii_002642-T1	product	Chitin synthase 2
MeliponaBeecheii_009037-T1	name	CHT2
MeliponaBeecheii_009037-T1	product	Chitinase 2
MeliponaBeecheii_004671-T1	name	CHT5
MeliponaBeecheii_004671-T1	product	Chitinase 5
MeliponaBeecheii_015126-T1	name	CHT11
MeliponaBeecheii_015126-T1	product	Glyco_18
MeliponaBeecheii_020123-T1	name	CIAO1
MeliponaBeecheii_020123-T1	product	cytosolic iron-sulfur protein assembly
MeliponaBeecheii_017707-T1	name	CIR1
MeliponaBeecheii_017707-T1	product	Putative electron transfer flavoprotein subunit
MeliponaBeecheii_009568-T1	name	CISD3
MeliponaBeecheii_009568-T1	product	CDGSH iron sulfur domain 3
MeliponaBeecheii_005814-T1	name	CKMT2_1
MeliponaBeecheii_005814-T1	product	Creatine kinase S-type, mitochondrial
MeliponaBeecheii_005816-T1	name	CKMT2_2
MeliponaBeecheii_005816-T1	product	Creatine kinase S-type, mitochondrial
MeliponaBeecheii_004095-T1	name	CLCN7
MeliponaBeecheii_004095-T1	product	H(+)/Cl(-) exchange transporter 7
MeliponaBeecheii_021143-T1	name	CLDND1
MeliponaBeecheii_021143-T1	product	cldnd1 protein
MeliponaBeecheii_012929-T1	name	CLE7
MeliponaBeecheii_012929-T1	product	Putative carnitine deficiency-associated protein
MeliponaBeecheii_003533-T1	name	CLIPA3
MeliponaBeecheii_003533-T1	product	Tryp_SPc
MeliponaBeecheii_003916-T1	name	CLIPA10
MeliponaBeecheii_003916-T1	product	AAEL001675-PA
MeliponaBeecheii_008396-T1	name	CLIPA15
MeliponaBeecheii_008396-T1	product	Tryp_SPc
MeliponaBeecheii_008538-T1	name	CLIPD1
MeliponaBeecheii_008538-T1	product	Serine protease
MeliponaBeecheii_015440-T1	name	CLIPD2
MeliponaBeecheii_015440-T1	product	Serine protease
MeliponaBeecheii_019468-T1	name	CLN3
MeliponaBeecheii_019468-T1	product	G1/S-specific cyclin cln3
MeliponaBeecheii_006001-T1	name	CNOT1
MeliponaBeecheii_006001-T1	product	CCR4-NOT transcription complex subunit 1
MeliponaBeecheii_010813-T1	name	COG3
MeliponaBeecheii_010813-T1	product	Golgi transport complex subunit 3
MeliponaBeecheii_004428-T1	name	COG7
MeliponaBeecheii_004428-T1	product	Golgi transport complex subunit 7
MeliponaBeecheii_016030-T1	name	COPB2
MeliponaBeecheii_016030-T1	product	Coatomer subunit beta'
MeliponaBeecheii_005667-T1	name	COQ2
MeliponaBeecheii_005667-T1	product	Para-hydroxybenzoate--polyprenyltransferase, mitochondrial precursor (PHB:polyprenyltransferase)
MeliponaBeecheii_015959-T1	name	COQ3
MeliponaBeecheii_015959-T1	product	Hexaprenyldihydroxybenzoate methyltransferase, mitochondrial
MeliponaBeecheii_015128-T1	name	COQ5
MeliponaBeecheii_015128-T1	product	2-hexaprenyl-6-methoxy-1,4-benzoquinone methyltransferase
MeliponaBeecheii_014857-T1	name	COQ6_1
MeliponaBeecheii_014857-T1	product	Putative ubiquinone biosynthesis monooxygenase
MeliponaBeecheii_014859-T1	name	COQ6_2
MeliponaBeecheii_014859-T1	product	Putative ubiquinone biosynthesis monooxygenase
MeliponaBeecheii_015778-T1	name	COQ7
MeliponaBeecheii_015778-T1	product	ubiquinone biosynthesis monooxygenase Coq7
MeliponaBeecheii_015774-T1	name	COX5A
MeliponaBeecheii_015774-T1	product	Cytochrome c oxidase subunit 5A
MeliponaBeecheii_007771-T1	name	COX5B
MeliponaBeecheii_007771-T1	product	Cytochrome c oxidase subunit 5B
MeliponaBeecheii_007465-T1	name	COX6A1
MeliponaBeecheii_007465-T1	product	Cytochrome c oxidase subunit 6A1, mitochondrial
MeliponaBeecheii_006906-T1	name	COX6B1
MeliponaBeecheii_006906-T1	product	Cytochrome c oxidase subunit 6B1
MeliponaBeecheii_012532-T1	name	COX18
MeliponaBeecheii_012532-T1	product	Cytochrome c oxidase assembly protein cox18, mitochondrial
MeliponaBeecheii_007147-T1	name	CPAP3-B
MeliponaBeecheii_007147-T1	product	Chitin binding Peritrophin-A domain
MeliponaBeecheii_013101-T1	name	CPAP3-E
MeliponaBeecheii_013101-T1	product	cuticular protein analogous to peritrophins 3-E
MeliponaBeecheii_007101-T1	name	CPAP3C
MeliponaBeecheii_007101-T1	product	Uncharacterized protein
MeliponaBeecheii_008505-T1	name	CPF1
MeliponaBeecheii_008505-T1	product	Cuticular protein cpf1
MeliponaBeecheii_006710-T1	name	CPR9
MeliponaBeecheii_006710-T1	product	Uncharacterized protein
MeliponaBeecheii_013392-T1	name	CPR32
MeliponaBeecheii_013392-T1	product	Insect cuticle protein
MeliponaBeecheii_017659-T1	name	CRY2
MeliponaBeecheii_017659-T1	product	Cryptochrome-2
MeliponaBeecheii_008273-T1	name	CSL4
MeliponaBeecheii_008273-T1	product	exosome 3'->5 exonuclease subunit ski4 (Csl4)
MeliponaBeecheii_010842-T1	name	CSN5
MeliponaBeecheii_010842-T1	product	proteasome regulatory particle subunit RPN11
MeliponaBeecheii_008576-T1	name	CSNK1A1
MeliponaBeecheii_008576-T1	product	Casein kinase I isoform alpha
MeliponaBeecheii_010973-T1	name	CSP6
MeliponaBeecheii_010973-T1	product	Insect pheromone-binding, A10/OS-D
MeliponaBeecheii_010253-T1	name	CSTF-64
MeliponaBeecheii_010253-T1	product	Cleavage stimulation factor subunit 2
MeliponaBeecheii_011567-T1	name	CTL4
MeliponaBeecheii_011567-T1	product	Uncharacterized protein
MeliponaBeecheii_020682-T1	name	CTLSE2_1
MeliponaBeecheii_020682-T1	product	Lectin C-type domain
MeliponaBeecheii_020683-T1	name	CTLSE2_2
MeliponaBeecheii_020683-T1	product	Lectin C-type domain
MeliponaBeecheii_015818-T1	name	CTU2
MeliponaBeecheii_015818-T1	product	Cytoplasmic tRNA 2-thiolation protein 2
MeliponaBeecheii_019007-T1	name	CUL-5
MeliponaBeecheii_019007-T1	product	Cullin_Nedd8
MeliponaBeecheii_009132-T1	name	CULLIN-3
MeliponaBeecheii_009132-T1	product	Cullin-3
MeliponaBeecheii_011671-T1	name	CUSOD2
MeliponaBeecheii_011671-T1	product	Superoxide dismutase [Cu-Zn]
MeliponaBeecheii_009317-T1	name	CV-2
MeliponaBeecheii_009317-T1	product	von Willebrand factor type C domain
MeliponaBeecheii_009907-T1	name	CWC25
MeliponaBeecheii_009907-T1	product	RNA-splicing factor
MeliponaBeecheii_007949-T1	name	CYCB3
MeliponaBeecheii_007949-T1	product	Cyclin, C-terminal domain
MeliponaBeecheii_007780-T1	name	CYP1
MeliponaBeecheii_007780-T1	product	heme binding
MeliponaBeecheii_020289-T1	name	CYP4AA1
MeliponaBeecheii_020289-T1	product	Cytochrome P450
MeliponaBeecheii_006222-T1	name	CYP6A9
MeliponaBeecheii_006222-T1	product	Cytochrome P450 6a9
MeliponaBeecheii_014880-T1	name	CYP6AR1
MeliponaBeecheii_014880-T1	product	Uncharacterized protein
MeliponaBeecheii_017995-T1	name	CYP6G1
MeliponaBeecheii_017995-T1	product	Cytochrome P450 6g1
MeliponaBeecheii_009738-T1	name	CYT-B5-R
MeliponaBeecheii_009738-T1	product	Cytochrome b5- protein
MeliponaBeecheii_019452-T1	name	DAP3
MeliponaBeecheii_019452-T1	product	28S ribosomal protein S29, mitochondrial
MeliponaBeecheii_017785-T1	name	DBP80
MeliponaBeecheii_017785-T1	product	Uncharacterized protein
MeliponaBeecheii_020939-T1	name	DCHS2
MeliponaBeecheii_020939-T1	product	Dchs2p
MeliponaBeecheii_001657-T1	name	DCP1
MeliponaBeecheii_001657-T1	product	mRNA-decapping enzyme subunit 1
MeliponaBeecheii_000912-T1	name	DCP2
MeliponaBeecheii_000912-T1	product	mRNA-decapping enzyme subunit 2
MeliponaBeecheii_014610-T1	name	DCR-1
MeliponaBeecheii_014610-T1	product	Protein Dicer
MeliponaBeecheii_013557-T1	name	DCR-2
MeliponaBeecheii_013557-T1	product	Dicer-2, isoform A
MeliponaBeecheii_001684-T1	name	DCST2
MeliponaBeecheii_001684-T1	product	DC-STAMP domain containing 2
MeliponaBeecheii_002373-T1	name	DCTN6
MeliponaBeecheii_002373-T1	product	Dynactin subunit 6
MeliponaBeecheii_019944-T1	name	DDR1
MeliponaBeecheii_019944-T1	product	Epithelial discoidin domain-containing receptor 1
MeliponaBeecheii_019957-T1	name	DDR2
MeliponaBeecheii_019957-T1	product	DNA damage responsive protein
MeliponaBeecheii_001927-T1	name	DDX1
MeliponaBeecheii_001927-T1	product	ATP-dependent RNA helicase ddx1
MeliponaBeecheii_004041-T1	name	DDX17
MeliponaBeecheii_004041-T1	product	Probable ATP-dependent RNA helicase ddx17
MeliponaBeecheii_003982-T1	name	DEAF1
MeliponaBeecheii_003982-T1	product	Deformed epidermal autoregulatory factor 1
MeliponaBeecheii_012335-T1	name	DESAT1
MeliponaBeecheii_012335-T1	product	fatty acid desaturase
MeliponaBeecheii_015151-T1	name	DGP-1
MeliponaBeecheii_015151-T1	product	Short integuments 2, mitochondrial
MeliponaBeecheii_014790-T1	name	DH31
MeliponaBeecheii_014790-T1	product	Dh31p
MeliponaBeecheii_016751-T1	name	DH44
MeliponaBeecheii_016751-T1	product	CRF
MeliponaBeecheii_006759-T1	name	DHX30
MeliponaBeecheii_006759-T1	product	DEAH (Asp-Glu-Ala-His) box polypeptide
MeliponaBeecheii_021192-T1	name	DIP2_1
MeliponaBeecheii_021192-T1	product	beta transducin
MeliponaBeecheii_021193-T1	name	DIP2_2
MeliponaBeecheii_021193-T1	product	beta transducin
MeliponaBeecheii_021196-T1	name	DIP2_3
MeliponaBeecheii_021196-T1	product	beta transducin
MeliponaBeecheii_007694-T1	name	DLG3
MeliponaBeecheii_007694-T1	product	Disks large 3
MeliponaBeecheii_013720-T1	name	DMAP1
MeliponaBeecheii_013720-T1	product	DNA methyltransferase 1-associated protein 1
MeliponaBeecheii_005633-T1	name	DMXL1
MeliponaBeecheii_005633-T1	product	DmX-like protein 1
MeliponaBeecheii_015960-T1	name	DNA2
MeliponaBeecheii_015960-T1	product	Tripartite DNA replication factor
MeliponaBeecheii_003493-T1	name	DNAH3_1
MeliponaBeecheii_003493-T1	product	Dynein heavy chain 3, axonemal
MeliponaBeecheii_003494-T1	name	DNAH3_2
MeliponaBeecheii_003494-T1	product	Dynein heavy chain 3, axonemal
MeliponaBeecheii_004878-T1	name	DNAH5
MeliponaBeecheii_004878-T1	product	Dynein heavy chain 5, axonemal
MeliponaBeecheii_005635-T1	name	DNAH7_1
MeliponaBeecheii_005635-T1	product	Dynein heavy chain 7, axonemal
MeliponaBeecheii_005636-T1	name	DNAH7_2
MeliponaBeecheii_005636-T1	product	Dynein heavy chain 7, axonemal
MeliponaBeecheii_004316-T1	name	DNAI2_1
MeliponaBeecheii_004316-T1	product	Dynein intermediate chain 2, axonemal
MeliponaBeecheii_004317-T1	name	DNAI2_2
MeliponaBeecheii_004317-T1	product	Dynein intermediate chain 2, axonemal
MeliponaBeecheii_017152-T1	name	DNAJC4
MeliponaBeecheii_017152-T1	product	DnaJ sub C member 4
MeliponaBeecheii_017321-T1	name	DNMT1_1
MeliponaBeecheii_017321-T1	product	DNA (cytosine-5)-methyltransferase 1
MeliponaBeecheii_018169-T1	name	DNMT1_2
MeliponaBeecheii_018169-T1	product	DNA (cytosine-5)-methyltransferase 1
MeliponaBeecheii_000678-T1	name	DNMT3_1
MeliponaBeecheii_000678-T1	product	C-5 cytosine-specific DNA methylase
MeliponaBeecheii_000679-T1	name	DNMT3_2
MeliponaBeecheii_000679-T1	product	C-5 cytosine-specific DNA methylase
MeliponaBeecheii_000689-T1	name	DNMT3_3
MeliponaBeecheii_000689-T1	product	C-5 cytosine-specific DNA methylase
MeliponaBeecheii_011937-T1	name	DNR1
MeliponaBeecheii_011937-T1	product	Glutamate [NMDA] receptor subunit 1
MeliponaBeecheii_004136-T1	name	DOLPP1
MeliponaBeecheii_004136-T1	product	Dolichyldiphosphatase 1
MeliponaBeecheii_008915-T1	name	DOPR2
MeliponaBeecheii_008915-T1	product	Dopamine receptor
MeliponaBeecheii_019249-T1	name	DPEP1_1
MeliponaBeecheii_019249-T1	product	dipeptidase 1 (renal)
MeliponaBeecheii_019251-T1	name	DPEP1_2
MeliponaBeecheii_019251-T1	product	dipeptidase 1 (renal)
MeliponaBeecheii_015813-T1	name	DPH5
MeliponaBeecheii_015813-T1	product	diphthine synthase
MeliponaBeecheii_020033-T1	name	DPIT47
MeliponaBeecheii_020033-T1	product	Dpit47p
MeliponaBeecheii_020118-T1	name	DRE4
MeliponaBeecheii_020118-T1	product	splicing associated factor Dre4
MeliponaBeecheii_019039-T1	name	DREP-1
MeliponaBeecheii_019039-T1	product	CIDE-N domain
MeliponaBeecheii_013807-T1	name	DRP1
MeliponaBeecheii_013807-T1	product	UAA transporter
MeliponaBeecheii_001857-T1	name	DSCAML1_1
MeliponaBeecheii_001857-T1	product	Down syndrome cell adhesion molecule-like protein 1
MeliponaBeecheii_001860-T1	name	DSCAML1_2
MeliponaBeecheii_001860-T1	product	Down syndrome cell adhesion molecule-like protein 1
MeliponaBeecheii_001865-T1	name	DSCAML1_3
MeliponaBeecheii_001865-T1	product	Down syndrome cell adhesion molecule-like protein 1
MeliponaBeecheii_019297-T1	name	DSCAML1_4
MeliponaBeecheii_019297-T1	product	Down syndrome cell adhesion molecule-like protein 1
MeliponaBeecheii_019301-T1	name	DSCAML1_5
MeliponaBeecheii_019301-T1	product	Down syndrome cell adhesion molecule-like protein 1
MeliponaBeecheii_019302-T1	name	DSCAML1_6
MeliponaBeecheii_019302-T1	product	Down syndrome cell adhesion molecule-like protein 1
MeliponaBeecheii_019470-T1	name	DSCAML1_7
MeliponaBeecheii_019470-T1	product	Down syndrome cell adhesion molecule-like protein 1
MeliponaBeecheii_013251-T1	name	DSOR1_1
MeliponaBeecheii_013251-T1	product	Dual specificity mitogen-activated protein kinase kinase dSOR1
MeliponaBeecheii_013253-T1	name	DSOR1_2
MeliponaBeecheii_013253-T1	product	Dual specificity mitogen-activated protein kinase kinase dSOR1
MeliponaBeecheii_013435-T1	name	DSOR1_3
MeliponaBeecheii_013435-T1	product	Dual specificity mitogen-activated protein kinase kinase dSOR1
MeliponaBeecheii_018344-T1	name	DSP1
MeliponaBeecheii_018344-T1	product	Tyrosine-protein phosphatase dsp1
MeliponaBeecheii_018952-T1	name	DYNC1I2
MeliponaBeecheii_018952-T1	product	Cytoplasmic dynein 1 intermediate chain 2
MeliponaBeecheii_019738-T1	name	DYRK3
MeliponaBeecheii_019738-T1	product	Dual specificity tyrosine-phosphorylation-regulated kinase 3
MeliponaBeecheii_008158-T1	name	E75_1
MeliponaBeecheii_008158-T1	product	Ecdysone-induced protein
MeliponaBeecheii_008161-T1	name	E75_2
MeliponaBeecheii_008161-T1	product	Ecdysone-induced protein
MeliponaBeecheii_014847-T1	name	E(Y)2
MeliponaBeecheii_014847-T1	product	Enhancer of yellow 2 transcription factor
MeliponaBeecheii_012852-T1	name	EAF6
MeliponaBeecheii_012852-T1	product	chromatin modification- protein eaf6
MeliponaBeecheii_016766-T1	name	EARS2
MeliponaBeecheii_016766-T1	product	Glutamyl-tRNA synthetase
MeliponaBeecheii_014370-T1	name	ECT4_1
MeliponaBeecheii_014370-T1	product	NAD(+) hydrolase sarm1
MeliponaBeecheii_014371-T1	name	ECT4_2
MeliponaBeecheii_014371-T1	product	NAD(+) hydrolase sarm1
MeliponaBeecheii_000939-T1	name	EDEM1
MeliponaBeecheii_000939-T1	product	ER degradation-enhancing alpha-mannosidase-like protein 1
MeliponaBeecheii_001808-T1	name	EDEM2
MeliponaBeecheii_001808-T1	product	ER degradation-enhancing alpha-mannosidase-like protein 2
MeliponaBeecheii_006820-T1	name	EEF1DELTA_1
MeliponaBeecheii_006820-T1	product	EF-1 guanine nucleotide exchange domain
MeliponaBeecheii_006821-T1	name	EEF1DELTA_2
MeliponaBeecheii_006821-T1	product	EF-1 guanine nucleotide exchange domain
MeliponaBeecheii_014654-T1	name	EF1A
MeliponaBeecheii_014654-T1	product	Elongation factor 1-alpha
MeliponaBeecheii_007039-T1	name	EF1BETA
MeliponaBeecheii_007039-T1	product	Elongation factor 1-beta
MeliponaBeecheii_009084-T1	name	EF1GAMMA
MeliponaBeecheii_009084-T1	product	Elongation factor 1-gamma 1
MeliponaBeecheii_015480-T1	name	EF2B
MeliponaBeecheii_015480-T1	product	Elongation factor 2
MeliponaBeecheii_000351-T1	name	EIF2B-BETA
MeliponaBeecheii_000351-T1	product	EG:100G10.3 protein
MeliponaBeecheii_018711-T1	name	EIF2G_1
MeliponaBeecheii_018711-T1	product	Eukaryotic translation initiation factor 2 subunit 3
MeliponaBeecheii_018713-T1	name	EIF2G_2
MeliponaBeecheii_018713-T1	product	Eukaryotic translation initiation factor 2 subunit 3
MeliponaBeecheii_009088-T1	name	EIF3-S5
MeliponaBeecheii_009088-T1	product	Eukaryotic translation initiation factor 3 subunit F
MeliponaBeecheii_013943-T1	name	EIF3-S6
MeliponaBeecheii_013943-T1	product	Eukaryotic translation initiation factor 3 subunit E
MeliponaBeecheii_008393-T1	name	EIF3-S7
MeliponaBeecheii_008393-T1	product	Eukaryotic translation initiation factor 3 subunit D
MeliponaBeecheii_016135-T1	name	EIF3-S8
MeliponaBeecheii_016135-T1	product	Eukaryotic translation initiation factor 3 subunit C
MeliponaBeecheii_004194-T1	name	EIF3-S9
MeliponaBeecheii_004194-T1	product	Eif3-s9p
MeliponaBeecheii_015724-T1	name	EIF4AIII
MeliponaBeecheii_015724-T1	product	Eukaryotic initiation factor 4A-III
MeliponaBeecheii_004928-T1	name	EIF4G_1
MeliponaBeecheii_004928-T1	product	Eukaryotic translation initiation factor 4 gamma 1
MeliponaBeecheii_004930-T1	name	EIF4G_2
MeliponaBeecheii_004930-T1	product	Eukaryotic translation initiation factor 4 gamma 1
MeliponaBeecheii_004931-T1	name	EIF4G_3
MeliponaBeecheii_004931-T1	product	Eukaryotic translation initiation factor 4 gamma 1
MeliponaBeecheii_001240-T1	name	EIF5
MeliponaBeecheii_001240-T1	product	Eukaryotic translation initiation factor 5A-1
MeliponaBeecheii_018929-T1	name	EIF5B_1
MeliponaBeecheii_018929-T1	product	Translation Initiation Factor 5B
MeliponaBeecheii_018930-T1	name	EIF5B_2
MeliponaBeecheii_018930-T1	product	Translation Initiation Factor 5B
MeliponaBeecheii_013717-T1	name	EIF6
MeliponaBeecheii_013717-T1	product	eukaryotic translation initiation factor 6
MeliponaBeecheii_012635-T1	name	EIF-1A
MeliponaBeecheii_012635-T1	product	Eukaryotic translation initiation factor 1A
MeliponaBeecheii_012891-T1	name	EIF-4A
MeliponaBeecheii_012891-T1	product	Eukaryotic initiation factor 4A-I
MeliponaBeecheii_017437-T1	name	EIF-4E
MeliponaBeecheii_017437-T1	product	Eukaryotic translation initiation factor 4E type 2
MeliponaBeecheii_015103-T1	name	EIF-5A
MeliponaBeecheii_015103-T1	product	eukaryotic translation initiation factor 5A-like
MeliponaBeecheii_014096-T1	name	EIP74EF_1
MeliponaBeecheii_014096-T1	product	ETS
MeliponaBeecheii_014100-T1	name	EIP74EF_2
MeliponaBeecheii_014100-T1	product	ETS
MeliponaBeecheii_014105-T1	name	EIP74EF_3
MeliponaBeecheii_014105-T1	product	ETS
MeliponaBeecheii_011627-T1	name	ELP1
MeliponaBeecheii_011627-T1	product	Putative elongator complex protein 1
MeliponaBeecheii_002008-T1	name	ENT1
MeliponaBeecheii_002008-T1	product	Epsin-1, required for endocytosis and actin patch assembly
MeliponaBeecheii_011424-T1	name	ENT2
MeliponaBeecheii_011424-T1	product	Epsin-2, required for endocytosis and actin patch assembly
MeliponaBeecheii_001306-T1	name	ENT3
MeliponaBeecheii_001306-T1	product	Epsin-3, clathrin recruitment and traffic between the Golgi and endosome
MeliponaBeecheii_004275-T1	name	EPPB9
MeliponaBeecheii_004275-T1	product	B9 domain-containing protein 1
MeliponaBeecheii_020404-T1	name	EPS-15_1
MeliponaBeecheii_020404-T1	product	Epidermal growth factor receptor substrate 15-like 1
MeliponaBeecheii_020405-T1	name	EPS-15_2
MeliponaBeecheii_020405-T1	product	Epidermal growth factor receptor substrate 15-like 1
MeliponaBeecheii_020407-T1	name	EPS-15_3
MeliponaBeecheii_020407-T1	product	Epidermal growth factor receptor substrate 15-like 1
MeliponaBeecheii_000379-T1	name	ERCC1
MeliponaBeecheii_000379-T1	product	Excision repair cross-complementation group 1
MeliponaBeecheii_000843-T1	name	ERK7_1
MeliponaBeecheii_000843-T1	product	Mitogen-activated protein kinase 15
MeliponaBeecheii_002012-T1	name	ERK7_2
MeliponaBeecheii_002012-T1	product	Mitogen-activated protein kinase 15
MeliponaBeecheii_019008-T1	name	ERO1L
MeliponaBeecheii_019008-T1	product	Endoplasmic Reticulum Oxidoreductin 1 (ERO1)
MeliponaBeecheii_013788-T1	name	ERP60
MeliponaBeecheii_013788-T1	product	Protein disulfide-isomerase A3
MeliponaBeecheii_019059-T1	name	ES2
MeliponaBeecheii_019059-T1	product	Envelope glycoprotein gp160
MeliponaBeecheii_008380-T1	name	EWSR1
MeliponaBeecheii_008380-T1	product	RNA-binding protein EWS
MeliponaBeecheii_012795-T1	name	EXO84
MeliponaBeecheii_012795-T1	product	exocyst complex component exo84
MeliponaBeecheii_010036-T1	name	EXP6
MeliponaBeecheii_010036-T1	product	Exportin-6
MeliponaBeecheii_016756-T1	name	FAB1
MeliponaBeecheii_016756-T1	product	1-phosphatidylinositol-3-phosphate 5-kinase
MeliponaBeecheii_004803-T1	name	FANCD2
MeliponaBeecheii_004803-T1	product	Fanconi anemia group D2 protein
MeliponaBeecheii_017583-T1	name	FAS2_1
MeliponaBeecheii_017583-T1	product	3-oxoacyl-[acyl-carrier-protein] synthase
MeliponaBeecheii_017585-T1	name	FAS2_2
MeliponaBeecheii_017585-T1	product	3-oxoacyl-[acyl-carrier-protein] synthase
MeliponaBeecheii_017586-T1	name	FAS2_3
MeliponaBeecheii_017586-T1	product	3-oxoacyl-[acyl-carrier-protein] synthase
MeliponaBeecheii_017587-T1	name	FAS2_4
MeliponaBeecheii_017587-T1	product	3-oxoacyl-[acyl-carrier-protein] synthase
MeliponaBeecheii_010826-T1	name	FBXL4
MeliponaBeecheii_010826-T1	product	F-box and leucine-rich repeat protein 4
MeliponaBeecheii_010078-T1	name	FEM-1
MeliponaBeecheii_010078-T1	product	Ankyrin repeat
MeliponaBeecheii_000946-T1	name	FEN1
MeliponaBeecheii_000946-T1	product	Elongation of fatty acids protein 2
MeliponaBeecheii_004347-T1	name	FER2LCH
MeliponaBeecheii_004347-T1	product	ferritin
MeliponaBeecheii_019155-T1	name	FER3HCH_1
MeliponaBeecheii_019155-T1	product	Stores iron in a soluble, non-toxic, readily available form
MeliponaBeecheii_019156-T1	name	FER3HCH_2
MeliponaBeecheii_019156-T1	product	Stores iron in a soluble, non-toxic, readily available form
MeliponaBeecheii_017198-T1	name	FHL5
MeliponaBeecheii_017198-T1	product	Four and a half LIM domains protein 5
MeliponaBeecheii_004849-T1	name	FHOD3
MeliponaBeecheii_004849-T1	product	FH1/FH2 domain-containing protein 3
MeliponaBeecheii_002925-T1	name	FIS1
MeliponaBeecheii_002925-T1	product	mitochondrial membrane protein
MeliponaBeecheii_005801-T1	name	FKBP59
MeliponaBeecheii_005801-T1	product	Peptidyl-prolyl cis-trans isomerase FKBP4
MeliponaBeecheii_004155-T1	name	FNIP1
MeliponaBeecheii_004155-T1	product	Folliculin-interacting protein 1
MeliponaBeecheii_014815-T1	name	FORM3
MeliponaBeecheii_014815-T1	product	FH2
MeliponaBeecheii_009294-T1	name	FRMD7
MeliponaBeecheii_009294-T1	product	FERM domain-containing protein 7
MeliponaBeecheii_006087-T1	name	FTZ-F1_1
MeliponaBeecheii_006087-T1	product	ZnF_C4
MeliponaBeecheii_006089-T1	name	FTZ-F1_2
MeliponaBeecheii_006089-T1	product	ZnF_C4
MeliponaBeecheii_017153-T1	name	FUCT6
MeliponaBeecheii_017153-T1	product	SH3
MeliponaBeecheii_013148-T1	name	FUR2
MeliponaBeecheii_013148-T1	product	Furin-like protease 2
MeliponaBeecheii_014008-T1	name	G9A
MeliponaBeecheii_014008-T1	product	Histone-lysine N-methyltransferase EHMT2
MeliponaBeecheii_014052-T1	name	GABA-B-R1
MeliponaBeecheii_014052-T1	product	Gamma-aminobutyric acid type B receptor subunit 1
MeliponaBeecheii_004490-T1	name	GABA-B-R2_1
MeliponaBeecheii_004490-T1	product	Metabotropic GABA-B receptor subtype 2, isoform C
MeliponaBeecheii_004491-T1	name	GABA-B-R2_2
MeliponaBeecheii_004491-T1	product	Metabotropic GABA-B receptor subtype 2, isoform C
MeliponaBeecheii_004492-T1	name	GABA-B-R2_3
MeliponaBeecheii_004492-T1	product	Metabotropic GABA-B receptor subtype 2, isoform C
MeliponaBeecheii_010353-T1	name	GABA-B-R2_4
MeliponaBeecheii_010353-T1	product	Metabotropic GABA-B receptor subtype 2, isoform C
MeliponaBeecheii_010354-T1	name	GABA-B-R2_5
MeliponaBeecheii_010354-T1	product	Metabotropic GABA-B receptor subtype 2, isoform C
MeliponaBeecheii_010355-T1	name	GABA-B-R2_6
MeliponaBeecheii_010355-T1	product	Metabotropic GABA-B receptor subtype 2, isoform C
MeliponaBeecheii_011897-T1	name	GABA-B-R3_1
MeliponaBeecheii_011897-T1	product	Metabotropic GABA-B receptor subtype 3A
MeliponaBeecheii_011898-T1	name	GABA-B-R3_2
MeliponaBeecheii_011898-T1	product	Metabotropic GABA-B receptor subtype 3A
MeliponaBeecheii_011899-T1	name	GABA-B-R3_3
MeliponaBeecheii_011899-T1	product	Metabotropic GABA-B receptor subtype 3A
MeliponaBeecheii_011900-T1	name	GABA-B-R3_4
MeliponaBeecheii_011900-T1	product	Metabotropic GABA-B receptor subtype 3A
MeliponaBeecheii_001455-T1	name	GAD1
MeliponaBeecheii_001455-T1	product	glutamate decarboxylase gad1
MeliponaBeecheii_006903-T1	name	GALE1
MeliponaBeecheii_006903-T1	product	GLT
MeliponaBeecheii_020065-T1	name	GALE3
MeliponaBeecheii_020065-T1	product	DysFC
MeliponaBeecheii_009926-T1	name	GALNAC-T2
MeliponaBeecheii_009926-T1	product	Ricin-type beta-trefoil lectin domain
MeliponaBeecheii_016666-T1	name	GAPDH2_1
MeliponaBeecheii_016666-T1	product	Glyceraldehyde-3-phosphate dehydrogenase 2
MeliponaBeecheii_016667-T1	name	GAPDH2_2
MeliponaBeecheii_016667-T1	product	Glyceraldehyde-3-phosphate dehydrogenase 2
MeliponaBeecheii_006443-T1	name	GARNL3
MeliponaBeecheii_006443-T1	product	GTPase-activating Rap/Ran-GAP domain-like protein 3
MeliponaBeecheii_009035-T1	name	GAS41
MeliponaBeecheii_009035-T1	product	YEATS domain-containing protein 4
MeliponaBeecheii_021065-T1	name	GBETA5
MeliponaBeecheii_021065-T1	product	WD domain, G-beta repeat
MeliponaBeecheii_013954-T1	name	GDPGP1_1
MeliponaBeecheii_013954-T1	product	GDP-D-glucose phosphorylase 1
MeliponaBeecheii_013955-T1	name	GDPGP1_2
MeliponaBeecheii_013955-T1	product	GDP-D-glucose phosphorylase 1
MeliponaBeecheii_002384-T1	name	GE-1
MeliponaBeecheii_002384-T1	product	G-type lectin S-receptor-like serine/threonine-protein kinase SRK
MeliponaBeecheii_020214-T1	name	GEM3
MeliponaBeecheii_020214-T1	product	BcDNA.LD05563
MeliponaBeecheii_016013-T1	name	GEMIN2_1
MeliponaBeecheii_016013-T1	product	gem (nuclear organelle) associated protein 2
MeliponaBeecheii_016014-T1	name	GEMIN2_2
MeliponaBeecheii_016014-T1	product	gem (nuclear organelle) associated protein 2
MeliponaBeecheii_012147-T1	name	GFAT1
MeliponaBeecheii_012147-T1	product	SIS domain
MeliponaBeecheii_003747-T1	name	GFI1B
MeliponaBeecheii_003747-T1	product	Zinc finger protein Gfi-1b
MeliponaBeecheii_013644-T1	name	GFM1
MeliponaBeecheii_013644-T1	product	elongation factor EF-G
MeliponaBeecheii_018705-T1	name	GGAMMA1
MeliponaBeecheii_018705-T1	product	Ggamma1p
MeliponaBeecheii_009905-T1	name	GINT3
MeliponaBeecheii_009905-T1	product	Transitional endoplasmic reticulum ATPase TER94
MeliponaBeecheii_009182-T1	name	GLCT-1
MeliponaBeecheii_009182-T1	product	Glct-1p
MeliponaBeecheii_020585-T1	name	GLOB1
MeliponaBeecheii_020585-T1	product	GEO09476p1
MeliponaBeecheii_020226-T1	name	GLUT1
MeliponaBeecheii_020226-T1	product	Solute carrier 2, facilitated glucose transporter member 1
MeliponaBeecheii_001197-T1	name	GNBP2
MeliponaBeecheii_001197-T1	product	Glycosyl hydrolases 16
MeliponaBeecheii_018364-T1	name	GNF1
MeliponaBeecheii_018364-T1	product	Replication factor C subunit 1
MeliponaBeecheii_009911-T1	name	GOLGA3
MeliponaBeecheii_009911-T1	product	Golgin A3
MeliponaBeecheii_011623-T1	name	GOS28
MeliponaBeecheii_011623-T1	product	Golgi SNAP receptor complex member 1
MeliponaBeecheii_009509-T1	name	GPI1
MeliponaBeecheii_009509-T1	product	phosphatidylinositol N-acetylglucosaminyltransferase subunit gpi1
MeliponaBeecheii_007398-T1	name	GPRDIH1_1
MeliponaBeecheii_007398-T1	product	7 transmembrane receptor (Secretin )
MeliponaBeecheii_007399-T1	name	GPRDIH1_2
MeliponaBeecheii_007399-T1	product	7 transmembrane receptor (Secretin )
MeliponaBeecheii_017532-T1	name	GPRFZ2
MeliponaBeecheii_017532-T1	product	FRI
MeliponaBeecheii_019244-T1	name	GPRGHP2
MeliponaBeecheii_019244-T1	product	7 transmembrane receptor (rhodopsin )
MeliponaBeecheii_011574-T1	name	GPRGHP3
MeliponaBeecheii_011574-T1	product	Serpentine type 7TM GPCR chemoreceptor Srsx
MeliponaBeecheii_009844-T1	name	GPRK1
MeliponaBeecheii_009844-T1	product	G protein-coupled receptor kinase
MeliponaBeecheii_000234-T1	name	GPRK2_1
MeliponaBeecheii_000234-T1	product	G protein-coupled receptor kinase 2
MeliponaBeecheii_000235-T1	name	GPRK2_2
MeliponaBeecheii_000235-T1	product	G protein-coupled receptor kinase 2
MeliponaBeecheii_000236-T1	name	GPRK2_3
MeliponaBeecheii_000236-T1	product	G protein-coupled receptor kinase 2
MeliponaBeecheii_012915-T1	name	GPRMAC1
MeliponaBeecheii_012915-T1	product	Serpentine type 7TM GPCR chemoreceptor Srsx
MeliponaBeecheii_001156-T1	name	GPRMAC2
MeliponaBeecheii_001156-T1	product	Serpentine type 7TM GPCR chemoreceptor Srx
MeliponaBeecheii_003763-T1	name	GPRNNB1
MeliponaBeecheii_003763-T1	product	LRRCT
MeliponaBeecheii_008235-T1	name	GPROAR1_1
MeliponaBeecheii_008235-T1	product	octopamine receptor
MeliponaBeecheii_008236-T1	name	GPROAR1_2
MeliponaBeecheii_008236-T1	product	octopamine receptor
MeliponaBeecheii_001270-T1	name	GPROP12_1
MeliponaBeecheii_001270-T1	product	AGAP002444-PA
MeliponaBeecheii_001271-T1	name	GPROP12_2
MeliponaBeecheii_001271-T1	product	AGAP002444-PA
MeliponaBeecheii_001664-T1	name	GPROR37_1
MeliponaBeecheii_001664-T1	product	7tm Odorant receptor
MeliponaBeecheii_001669-T1	name	GPROR37_2
MeliponaBeecheii_001669-T1	product	Gpror37p
MeliponaBeecheii_014649-T1	name	GR1_1
MeliponaBeecheii_014649-T1	product	Gr1p
MeliponaBeecheii_014650-T1	name	GR1_2
MeliponaBeecheii_014650-T1	product	Trehalose receptor
MeliponaBeecheii_014651-T1	name	GR2
MeliponaBeecheii_014651-T1	product	Trehalose receptor
MeliponaBeecheii_012784-T1	name	GR3
MeliponaBeecheii_012784-T1	product	Trehalose receptor
MeliponaBeecheii_001318-T1	name	GR32A_1
MeliponaBeecheii_001318-T1	product	7tm Chemosensory receptor
MeliponaBeecheii_001323-T1	name	GR32A_2
MeliponaBeecheii_001323-T1	product	7tm Chemosensory receptor
MeliponaBeecheii_015005-T1	name	GRIP75
MeliponaBeecheii_015005-T1	product	Spc97 / Spc98
MeliponaBeecheii_005694-T1	name	GRIP84
MeliponaBeecheii_005694-T1	product	Gamma-tubulin complex component 2
MeliponaBeecheii_004001-T1	name	GRX1
MeliponaBeecheii_004001-T1	product	Glutaredoxin-1
MeliponaBeecheii_010061-T1	name	GS2
MeliponaBeecheii_010061-T1	product	gamma-glutamylcysteine synthetase
MeliponaBeecheii_004939-T1	name	GSG2
MeliponaBeecheii_004939-T1	product	Serine/threonine-protein kinase haspin
MeliponaBeecheii_008440-T1	name	GSTD1
MeliponaBeecheii_008440-T1	product	Glutathione S-transferase, N-terminal domain
MeliponaBeecheii_006164-T1	name	GSTO1
MeliponaBeecheii_006164-T1	product	Glutathione S-transferase omega-1
MeliponaBeecheii_012347-T1	name	GSTS1
MeliponaBeecheii_012347-T1	product	Glutathione S-transferase S1
MeliponaBeecheii_009953-T1	name	GSTT1
MeliponaBeecheii_009953-T1	product	Glutathione S-transferase theta-1
MeliponaBeecheii_015581-T1	name	GSTZ1
MeliponaBeecheii_015581-T1	product	Glutathione S-transferase zeta-1
MeliponaBeecheii_015120-T1	name	GTPBP3
MeliponaBeecheii_015120-T1	product	tRNA modification GTPase gtpbp3, mitochondrial
MeliponaBeecheii_004002-T1	name	GXIVSPLA2
MeliponaBeecheii_004002-T1	product	group XIIA secretory phospholipase A2-like
MeliponaBeecheii_013738-T1	name	H2AFJ_1
MeliponaBeecheii_013738-T1	product	Histone H2A.J
MeliponaBeecheii_020093-T1	name	H2AFJ_2
MeliponaBeecheii_020093-T1	product	Histone H2A.J
MeliponaBeecheii_004086-T1	name	H3F3B_1
MeliponaBeecheii_004086-T1	product	Histone H3.3
MeliponaBeecheii_004087-T1	name	H3F3B_2
MeliponaBeecheii_004087-T1	product	Histone H3.3
MeliponaBeecheii_015982-T1	name	HDAC3
MeliponaBeecheii_015982-T1	product	Histone deacetylase 3
MeliponaBeecheii_009344-T1	name	HDAC4
MeliponaBeecheii_009344-T1	product	Histone deacetylase 4
MeliponaBeecheii_006754-T1	name	HDAC6
MeliponaBeecheii_006754-T1	product	Histone deacetylase 6
MeliponaBeecheii_010172-T1	name	HEL25E
MeliponaBeecheii_010172-T1	product	DEAD/DEAH box helicase
MeliponaBeecheii_007050-T1	name	HERC2_1
MeliponaBeecheii_007050-T1	product	E3 ubiquitin-protein ligase herc2
MeliponaBeecheii_007051-T1	name	HERC2_2
MeliponaBeecheii_007051-T1	product	E3 ubiquitin-protein ligase herc2
MeliponaBeecheii_002629-T1	name	HIP1
MeliponaBeecheii_002629-T1	product	histidine permease
MeliponaBeecheii_005765-T1	name	HIP14
MeliponaBeecheii_005765-T1	product	Palmitoyltransferase Hip14
MeliponaBeecheii_020948-T1	name	HIS2AV
MeliponaBeecheii_020948-T1	product	Histone H2A.v
MeliponaBeecheii_002304-T1	name	HIS4_1
MeliponaBeecheii_002304-T1	product	trifunctional histidinol dehydrogenase
MeliponaBeecheii_013735-T1	name	HIS4_2
MeliponaBeecheii_013735-T1	product	trifunctional histidinol dehydrogenase
MeliponaBeecheii_013737-T1	name	HIS4_3
MeliponaBeecheii_013737-T1	product	trifunctional histidinol dehydrogenase
MeliponaBeecheii_020379-T1	name	HIS4_4
MeliponaBeecheii_020379-T1	product	trifunctional histidinol dehydrogenase
MeliponaBeecheii_000661-T1	name	HISCL1
MeliponaBeecheii_000661-T1	product	Histamine-gated chloride channel
MeliponaBeecheii_013600-T1	name	HISCL2
MeliponaBeecheii_013600-T1	product	Histamine-gated chloride channel
MeliponaBeecheii_011931-T1	name	HIST1H2AE
MeliponaBeecheii_011931-T1	product	Histone H2A
MeliponaBeecheii_002308-T1	name	HIST2H3D_1
MeliponaBeecheii_002308-T1	product	Histone H3.2
MeliponaBeecheii_002309-T1	name	HIST2H3D_2
MeliponaBeecheii_002309-T1	product	Histone H3.2
MeliponaBeecheii_013734-T1	name	HIST2H3D_3
MeliponaBeecheii_013734-T1	product	Histone H3.2
MeliponaBeecheii_020532-T1	name	HLH54F
MeliponaBeecheii_020532-T1	product	Helix-loop-helix DNA-binding domain
MeliponaBeecheii_009591-T1	name	HMT-1
MeliponaBeecheii_009591-T1	product	Homocysteine S-methyltransferase 1
MeliponaBeecheii_017848-T1	name	HP1B
MeliponaBeecheii_017848-T1	product	Trefoil factor 3
MeliponaBeecheii_003121-T1	name	HPR1_1
MeliponaBeecheii_003121-T1	product	hyperrecombination- protein
MeliponaBeecheii_003488-T1	name	HPR1_2
MeliponaBeecheii_003488-T1	product	hyperrecombination- protein
MeliponaBeecheii_003521-T1	name	HPR1_3
MeliponaBeecheii_003521-T1	product	hyperrecombination- protein
MeliponaBeecheii_003524-T1	name	HPR1_4
MeliponaBeecheii_003524-T1	product	hyperrecombination- protein
MeliponaBeecheii_010875-T1	name	HPR1_5
MeliponaBeecheii_010875-T1	product	hyperrecombination- protein
MeliponaBeecheii_001002-T1	name	HPX1
MeliponaBeecheii_001002-T1	product	Animal haem peroxidase
MeliponaBeecheii_012384-T1	name	HPX5_1
MeliponaBeecheii_012384-T1	product	Animal haem peroxidase
MeliponaBeecheii_012385-T1	name	HPX5_2
MeliponaBeecheii_012385-T1	product	Animal haem peroxidase
MeliponaBeecheii_008658-T1	name	HPX6
MeliponaBeecheii_008658-T1	product	Animal haem peroxidase
MeliponaBeecheii_002371-T1	name	HR3
MeliponaBeecheii_002371-T1	product	receptor
MeliponaBeecheii_007248-T1	name	HR4
MeliponaBeecheii_007248-T1	product	Ligand-binding domain of nuclear hormone receptor
MeliponaBeecheii_001533-T1	name	HR38
MeliponaBeecheii_001533-T1	product	steroid hormone receptor activity
MeliponaBeecheii_006444-T1	name	HR39
MeliponaBeecheii_006444-T1	product	ZnF_C4
MeliponaBeecheii_002237-T1	name	HR51_1
MeliponaBeecheii_002237-T1	product	Uncharacterized protein
MeliponaBeecheii_002239-T1	name	HR51_2
MeliponaBeecheii_002239-T1	product	HOLI
MeliponaBeecheii_002240-T1	name	HR51_3
MeliponaBeecheii_002240-T1	product	HOLI
MeliponaBeecheii_019735-T1	name	HR78_1
MeliponaBeecheii_019735-T1	product	Uncharacterized protein
MeliponaBeecheii_019736-T1	name	HR78_2
MeliponaBeecheii_019736-T1	product	ZnF_C4
MeliponaBeecheii_017695-T1	name	HR83
MeliponaBeecheii_017695-T1	product	ZnF_C4
MeliponaBeecheii_000226-T1	name	HR96
MeliponaBeecheii_000226-T1	product	receptor
MeliponaBeecheii_014571-T1	name	HS2ST
MeliponaBeecheii_014571-T1	product	Sulfotransferase
MeliponaBeecheii_007124-T1	name	HS3ST-A
MeliponaBeecheii_007124-T1	product	Sulfotransferase domain
MeliponaBeecheii_008180-T1	name	HS3STB
MeliponaBeecheii_008180-T1	product	Uncharacterized protein
MeliponaBeecheii_010126-T1	name	HS6ST
MeliponaBeecheii_010126-T1	product	Sulfotransferase
MeliponaBeecheii_019876-T1	name	HSC70CB
MeliponaBeecheii_019876-T1	product	MreB/Mbl protein
MeliponaBeecheii_008214-T1	name	HSP67BB
MeliponaBeecheii_008214-T1	product	Uncharacterized protein, isoform C
MeliponaBeecheii_013701-T1	name	HSP83
MeliponaBeecheii_013701-T1	product	Heat shock protein 83
MeliponaBeecheii_014077-T1	name	HSPA5
MeliponaBeecheii_014077-T1	product	Endoplasmic reticulum chaperone BiP
MeliponaBeecheii_002830-T1	name	HSPB1
MeliponaBeecheii_002830-T1	product	Heat shock protein beta-1
MeliponaBeecheii_008240-T1	name	HTRA2
MeliponaBeecheii_008240-T1	product	Serine protease htra2, mitochondrial
MeliponaBeecheii_007419-T1	name	HYDR1
MeliponaBeecheii_007419-T1	product	Cytochrome c oxidase subunit 1
MeliponaBeecheii_001372-T1	name	HYDR2
MeliponaBeecheii_001372-T1	product	Uncharacterized protein
MeliponaBeecheii_013798-T1	name	IAP1
MeliponaBeecheii_013798-T1	product	Protein DETOXIFICATION 47, chloroplastic
MeliponaBeecheii_013799-T1	name	IAP2
MeliponaBeecheii_013799-T1	product	BIR
MeliponaBeecheii_001267-T1	name	IGF1R
MeliponaBeecheii_001267-T1	product	Insulin-like growth factor 1 receptor
MeliponaBeecheii_007578-T1	name	IGFN36_1
MeliponaBeecheii_007578-T1	product	Uncharacterized protein
MeliponaBeecheii_007580-T1	name	IGFN36_2
MeliponaBeecheii_007580-T1	product	Uncharacterized protein
MeliponaBeecheii_020222-T1	name	IK2
MeliponaBeecheii_020222-T1	product	STYKc
MeliponaBeecheii_020067-T1	name	IMPAD1
MeliponaBeecheii_020067-T1	product	Inositol monophosphatase 3
MeliponaBeecheii_000178-T1	name	IMPL2
MeliponaBeecheii_000178-T1	product	Uncharacterized protein
MeliponaBeecheii_018924-T1	name	INTS1
MeliponaBeecheii_018924-T1	product	Integrator complex subunit 1
MeliponaBeecheii_003801-T1	name	INTS2
MeliponaBeecheii_003801-T1	product	Integrator complex subunit 2
MeliponaBeecheii_004997-T1	name	INTS3
MeliponaBeecheii_004997-T1	product	Integrator complex subunit 3
MeliponaBeecheii_017068-T1	name	INTS6
MeliponaBeecheii_017068-T1	product	Integrator complex subunit 6
MeliponaBeecheii_001907-T1	name	INTS8
MeliponaBeecheii_001907-T1	product	Integrator complex subunit 8
MeliponaBeecheii_006412-T1	name	INTS12_1
MeliponaBeecheii_006412-T1	product	Integrator complex subunit 12
MeliponaBeecheii_011285-T1	name	INTS12_2
MeliponaBeecheii_011285-T1	product	Integrator complex subunit 12
MeliponaBeecheii_010073-T1	name	INX2
MeliponaBeecheii_010073-T1	product	Innexin
MeliponaBeecheii_018027-T1	name	INX3
MeliponaBeecheii_018027-T1	product	Innexin
MeliponaBeecheii_010074-T1	name	INX7
MeliponaBeecheii_010074-T1	product	Innexin
MeliponaBeecheii_009050-T1	name	IP3K
MeliponaBeecheii_009050-T1	product	Kinase
MeliponaBeecheii_008590-T1	name	IP3PHOSPHATASE
MeliponaBeecheii_008590-T1	product	IP3phosphatase
MeliponaBeecheii_013544-T1	name	IRD1
MeliponaBeecheii_013544-T1	product	General transcription factor II-I repeat domain-containing protein 1
MeliponaBeecheii_002966-T1	name	IRD5
MeliponaBeecheii_002966-T1	product	STYKc
MeliponaBeecheii_012558-T1	name	IRP30
MeliponaBeecheii_012558-T1	product	irp30
MeliponaBeecheii_010584-T1	name	JAFRAC1
MeliponaBeecheii_010584-T1	product	C-terminal domain of 1-Cys peroxiredoxin
MeliponaBeecheii_020012-T1	name	JARID2
MeliponaBeecheii_020012-T1	product	jmjN domain
MeliponaBeecheii_006896-T1	name	JHEH2
MeliponaBeecheii_006896-T1	product	juvenile hormone epoxide hydrolase
MeliponaBeecheii_011577-T1	name	JIL-1
MeliponaBeecheii_011577-T1	product	Chromosomal serine/threonine-protein kinase jil-1
MeliponaBeecheii_015155-T1	name	JOSEPHIN-1
MeliponaBeecheii_015155-T1	product	Josephin-1
MeliponaBeecheii_011837-T1	name	JPH1
MeliponaBeecheii_011837-T1	product	Junctophilin-1
MeliponaBeecheii_017442-T1	name	KAP3
MeliponaBeecheii_017442-T1	product	Kinesin-associated protein 3
MeliponaBeecheii_012360-T1	name	KAP-ALPHA1
MeliponaBeecheii_012360-T1	product	Importin subunit alpha
MeliponaBeecheii_009889-T1	name	KAP-ALPHA3
MeliponaBeecheii_009889-T1	product	Importin subunit alpha
MeliponaBeecheii_008341-T1	name	KAT80
MeliponaBeecheii_008341-T1	product	Katanin p80 WD40 repeat-containing subunit B1
MeliponaBeecheii_014622-T1	name	KATNA1
MeliponaBeecheii_014622-T1	product	Katanin p60 ATPase-containing subunit A1
MeliponaBeecheii_016303-T1	name	KCNC4_1
MeliponaBeecheii_016303-T1	product	Potassium voltage-gated channel sub C member 4
MeliponaBeecheii_016306-T1	name	KCNC4_2
MeliponaBeecheii_016306-T1	product	Potassium voltage-gated channel sub C member 4
MeliponaBeecheii_009492-T1	name	KCNJ6
MeliponaBeecheii_009492-T1	product	G protein-activated inward rectifier potassium channel 2
MeliponaBeecheii_010100-T1	name	KCNMA1
MeliponaBeecheii_010100-T1	product	Calcium-activated potassium channel subunit alpha-1
MeliponaBeecheii_005919-T1	name	KCNQ1_1
MeliponaBeecheii_005919-T1	product	Potassium voltage-gated channel sub KQT member 1
MeliponaBeecheii_005922-T1	name	KCNQ1_2
MeliponaBeecheii_005922-T1	product	Potassium voltage-gated channel sub KQT member 1
MeliponaBeecheii_020002-T1	name	KCTD1
MeliponaBeecheii_020002-T1	product	BTB/POZ domain-containing protein kctd1
MeliponaBeecheii_005809-T1	name	KEK1
MeliponaBeecheii_005809-T1	product	LRRCT
MeliponaBeecheii_020983-T1	name	KEK2
MeliponaBeecheii_020983-T1	product	LRRCT
MeliponaBeecheii_011353-T1	name	KEK6
MeliponaBeecheii_011353-T1	product	LRRCT
MeliponaBeecheii_017633-T1	name	KHC-73_1
MeliponaBeecheii_017633-T1	product	Kinesin protein 1B
MeliponaBeecheii_017634-T1	name	KHC-73_2
MeliponaBeecheii_017634-T1	product	Kinesin protein 1B
MeliponaBeecheii_017635-T1	name	KHC-73_3
MeliponaBeecheii_017635-T1	product	Kinesin protein 1B
MeliponaBeecheii_001316-T1	name	KIN17
MeliponaBeecheii_001316-T1	product	DNA/RNA-binding protein kin17
MeliponaBeecheii_011433-T1	name	KINESIN2C
MeliponaBeecheii_011433-T1	product	Kinesin-like protein
MeliponaBeecheii_015664-T1	name	KINESIN3E
MeliponaBeecheii_015664-T1	product	Uncharacterized protein
MeliponaBeecheii_009567-T1	name	KINESIN6B
MeliponaBeecheii_009567-T1	product	Kinesin-like protein
MeliponaBeecheii_019273-T1	name	KR-H2
MeliponaBeecheii_019273-T1	product	Uncharacterised protein (UPF0121)
MeliponaBeecheii_006462-T1	name	KRH1
MeliponaBeecheii_006462-T1	product	Kruppel-like protein 1
MeliponaBeecheii_011722-T1	name	KU80
MeliponaBeecheii_011722-T1	product	ATP-dependent DNA helicase II subunit 2
MeliponaBeecheii_018655-T1	name	L(1)SC
MeliponaBeecheii_018655-T1	product	Helix-loop-helix DNA-binding domain
MeliponaBeecheii_004943-T1	name	L(2)GL_1
MeliponaBeecheii_004943-T1	product	UDP-N-acetylmuramoyl-L-alanyl-D-glutamate--2,6-diaminopimelate ligase
MeliponaBeecheii_021145-T1	name	L(2)GL_2
MeliponaBeecheii_021145-T1	product	UDP-N-acetylmuramoyl-L-alanyl-D-glutamate--2,6-diaminopimelate ligase
MeliponaBeecheii_005353-T1	name	L(2)NOT
MeliponaBeecheii_005353-T1	product	Lethal(2)neighbour of tid protein
MeliponaBeecheii_006212-T1	name	L(2)TID
MeliponaBeecheii_006212-T1	product	Protein tumorous imaginal discs, mitochondrial
MeliponaBeecheii_002862-T1	name	LANB1
MeliponaBeecheii_002862-T1	product	LamNT
MeliponaBeecheii_020307-T1	name	LANB2
MeliponaBeecheii_020307-T1	product	LamB
MeliponaBeecheii_014597-T1	name	LCCH3
MeliponaBeecheii_014597-T1	product	Neurotransmitter-gated ion-channel transmembrane region
MeliponaBeecheii_007318-T1	name	LDLRAP1
MeliponaBeecheii_007318-T1	product	Low density lipoprotein receptor adapter protein 1
MeliponaBeecheii_007898-T1	name	LHX9
MeliponaBeecheii_007898-T1	product	LIM/homeobox protein Lhx9
MeliponaBeecheii_009278-T1	name	LIG3_1
MeliponaBeecheii_009278-T1	product	DNA ligase 3
MeliponaBeecheii_009279-T1	name	LIG3_2
MeliponaBeecheii_009279-T1	product	DNA ligase 3
MeliponaBeecheii_017886-T1	name	LIM3_1
MeliponaBeecheii_017886-T1	product	LIM/homeobox protein Lhx3
MeliponaBeecheii_017893-T1	name	LIM3_2
MeliponaBeecheii_017893-T1	product	LIM/homeobox protein Lhx3
MeliponaBeecheii_001266-T1	name	LIN-52
MeliponaBeecheii_001266-T1	product	Retinal tissue protein
MeliponaBeecheii_010033-T1	name	LIS-1
MeliponaBeecheii_010033-T1	product	Platelet-activating factor acetylhydrolase IB subunit alpha
MeliponaBeecheii_017767-T1	name	LK6
MeliponaBeecheii_017767-T1	product	LD17393p
MeliponaBeecheii_018125-T1	name	LKB1
MeliponaBeecheii_018125-T1	product	Serine/threonine-protein kinase STK11
MeliponaBeecheii_019488-T1	name	LMO3
MeliponaBeecheii_019488-T1	product	LIM domain only protein 3
MeliponaBeecheii_008570-T1	name	LOP1
MeliponaBeecheii_008570-T1	product	Long wavelength
MeliponaBeecheii_020420-T1	name	LRRC48
MeliponaBeecheii_020420-T1	product	Dynein regulatory complex subunit 3
MeliponaBeecheii_020588-T1	name	LRRC63_1
MeliponaBeecheii_020588-T1	product	Leucine-rich repeat-containing protein 63
MeliponaBeecheii_020591-T1	name	LRRC63_2
MeliponaBeecheii_020591-T1	product	Leucine-rich repeat-containing protein 63
MeliponaBeecheii_016574-T1	name	LRRC71
MeliponaBeecheii_016574-T1	product	Leucine-rich repeat-containing protein 71
MeliponaBeecheii_010104-T1	name	LSD-1
MeliponaBeecheii_010104-T1	product	Protein LSD1
MeliponaBeecheii_010173-T1	name	LSM4
MeliponaBeecheii_010173-T1	product	RNA processing protein
MeliponaBeecheii_009286-T1	name	LSM7
MeliponaBeecheii_009286-T1	product	Sm-like protein lsm7
MeliponaBeecheii_004883-T1	name	LTBP1
MeliponaBeecheii_004883-T1	product	Ltbp1p
MeliponaBeecheii_007040-T1	name	LYS3
MeliponaBeecheii_007040-T1	product	Saccharopine dehydrogenase [NADP(+), L-glutamate-forming]
MeliponaBeecheii_005520-T1	name	MAB-21
MeliponaBeecheii_005520-T1	product	Mab-21 protein
MeliponaBeecheii_012756-T1	name	MAD2_1
MeliponaBeecheii_012756-T1	product	Mitotic spindle checkpoint component mad2
MeliponaBeecheii_017187-T1	name	MAD2_2
MeliponaBeecheii_017187-T1	product	Mitotic spindle checkpoint component mad2
MeliponaBeecheii_004822-T1	name	MAL-A3_1
MeliponaBeecheii_004822-T1	product	Aamy
MeliponaBeecheii_004823-T1	name	MAL-A3_2
MeliponaBeecheii_004823-T1	product	Aamy
MeliponaBeecheii_004825-T1	name	MAL-A3_3
MeliponaBeecheii_004825-T1	product	Aamy
MeliponaBeecheii_004821-T1	name	MAL-A5_1
MeliponaBeecheii_004821-T1	product	Aamy
MeliponaBeecheii_011146-T1	name	MAL-A5_2
MeliponaBeecheii_011146-T1	product	Aamy
MeliponaBeecheii_013380-T1	name	MAL-A5_3
MeliponaBeecheii_013380-T1	product	Aamy
MeliponaBeecheii_013381-T1	name	MAL-A5_4
MeliponaBeecheii_013381-T1	product	Aamy
MeliponaBeecheii_013382-T1	name	MAL-A5_5
MeliponaBeecheii_013382-T1	product	Aamy
MeliponaBeecheii_013383-T1	name	MAL-A5_6
MeliponaBeecheii_013383-T1	product	Aamy
MeliponaBeecheii_006148-T1	name	MBF1
MeliponaBeecheii_006148-T1	product	multiprotein-bridging factor 1
MeliponaBeecheii_018478-T1	name	MCM3
MeliponaBeecheii_018478-T1	product	MCM DNA helicase complex subunit
MeliponaBeecheii_014578-T1	name	MCM4
MeliponaBeecheii_014578-T1	product	DNA replication licensing factor, mcm4 component
MeliponaBeecheii_015703-T1	name	MCM5
MeliponaBeecheii_015703-T1	product	minichromosome maintenance protein 5
MeliponaBeecheii_018691-T1	name	MCM7_1
MeliponaBeecheii_018691-T1	product	Mcm2-7 hexameric complex component
MeliponaBeecheii_018692-T1	name	MCM7_2
MeliponaBeecheii_018692-T1	product	Mcm2-7 hexameric complex component
MeliponaBeecheii_010832-T1	name	MCT1
MeliponaBeecheii_010832-T1	product	[acyl-carrier-protein] S-malonyltransferase
MeliponaBeecheii_011222-T1	name	MDH2
MeliponaBeecheii_011222-T1	product	malate DEHYDROGENASE, NAD-dependent
MeliponaBeecheii_012856-T1	name	MDN1_1
MeliponaBeecheii_012856-T1	product	AAA ATPase midasin
MeliponaBeecheii_012861-T1	name	MDN1_2
MeliponaBeecheii_012861-T1	product	AAA ATPase midasin
MeliponaBeecheii_005807-T1	name	ME31B
MeliponaBeecheii_005807-T1	product	DEAD/DEAH box helicase
MeliponaBeecheii_000162-T1	name	MED1
MeliponaBeecheii_000162-T1	product	Mediator of RNA polymerase II transcription subunit 1
MeliponaBeecheii_001835-T1	name	MED4
MeliponaBeecheii_001835-T1	product	Mediator of RNA polymerase II transcription subunit 4
MeliponaBeecheii_015670-T1	name	MED6
MeliponaBeecheii_015670-T1	product	Mediator of RNA polymerase II transcription subunit 6
MeliponaBeecheii_018737-T1	name	MED7
MeliponaBeecheii_018737-T1	product	Mediator of RNA polymerase II transcription subunit 7
MeliponaBeecheii_003381-T1	name	MED8
MeliponaBeecheii_003381-T1	product	mediator of RNA polymerase II transcription subunit 8
MeliponaBeecheii_015149-T1	name	MED9
MeliponaBeecheii_015149-T1	product	mediator of RNA polymerase II transcription subunit 9
MeliponaBeecheii_006556-T1	name	MED10
MeliponaBeecheii_006556-T1	product	Mediator of RNA polymerase II transcription subunit 10
MeliponaBeecheii_013860-T1	name	MED11
MeliponaBeecheii_013860-T1	product	Mediator of RNA polymerase II transcription subunit 11
MeliponaBeecheii_014551-T1	name	MED14
MeliponaBeecheii_014551-T1	product	Mediator of RNA polymerase II transcription subunit 14
MeliponaBeecheii_007380-T1	name	MED15
MeliponaBeecheii_007380-T1	product	mediator complex subunit Med15
MeliponaBeecheii_004303-T1	name	MED16
MeliponaBeecheii_004303-T1	product	Mediator of RNA polymerase II transcription subunit 16
MeliponaBeecheii_012159-T1	name	MED17
MeliponaBeecheii_012159-T1	product	Mediator of RNA polymerase II transcription subunit 17
MeliponaBeecheii_007141-T1	name	MED18
MeliponaBeecheii_007141-T1	product	Mediator of RNA polymerase II transcription subunit 18
MeliponaBeecheii_008381-T1	name	MED19
MeliponaBeecheii_008381-T1	product	Mediator of RNA polymerase II transcription subunit 19
MeliponaBeecheii_015512-T1	name	MED20
MeliponaBeecheii_015512-T1	product	mediator complex subunit Med20
MeliponaBeecheii_006357-T1	name	MED21
MeliponaBeecheii_006357-T1	product	Mediator of RNA polymerase II transcription subunit 21
MeliponaBeecheii_014053-T1	name	MED22
MeliponaBeecheii_014053-T1	product	Mediator of RNA polymerase II transcription subunit 22
MeliponaBeecheii_020296-T1	name	MED23
MeliponaBeecheii_020296-T1	product	Mediator of RNA polymerase II transcription subunit 23
MeliponaBeecheii_009418-T1	name	MED24
MeliponaBeecheii_009418-T1	product	Mediator of RNA polymerase II transcription subunit 24
MeliponaBeecheii_018447-T1	name	MED25
MeliponaBeecheii_018447-T1	product	Mediator of RNA polymerase II transcription subunit 25
MeliponaBeecheii_012873-T1	name	MED26
MeliponaBeecheii_012873-T1	product	TFIIS helical bundle-like domain
MeliponaBeecheii_020224-T1	name	MED27
MeliponaBeecheii_020224-T1	product	Mediator of RNA polymerase II transcription subunit 27
MeliponaBeecheii_016700-T1	name	MED30
MeliponaBeecheii_016700-T1	product	Mediator of RNA polymerase II transcription subunit 30
MeliponaBeecheii_013245-T1	name	MED31
MeliponaBeecheii_013245-T1	product	Mediator of RNA polymerase II transcription subunit 31
MeliponaBeecheii_011638-T1	name	MEF2
MeliponaBeecheii_011638-T1	product	Ribosome-releasing factor 2, mitochondrial
MeliponaBeecheii_005349-T1	name	MEI-9_1
MeliponaBeecheii_005349-T1	product	DNA repair endonuclease XPF
MeliponaBeecheii_005350-T1	name	MEI-9_2
MeliponaBeecheii_005350-T1	product	DNA repair endonuclease XPF
MeliponaBeecheii_011827-T1	name	MEI-W68
MeliponaBeecheii_011827-T1	product	Meiotic recombination protein W68
MeliponaBeecheii_020962-T1	name	MEKK1
MeliponaBeecheii_020962-T1	product	Mitogen-activated protein kinase kinase kinase 1
MeliponaBeecheii_006568-T1	name	MES-4
MeliponaBeecheii_006568-T1	product	Histone-lysine N-methyltransferase mes-4
MeliponaBeecheii_003144-T1	name	MESDC1
MeliponaBeecheii_003144-T1	product	Mesoderm development candidate 1
MeliponaBeecheii_021012-T1	name	METTL17
MeliponaBeecheii_021012-T1	product	Methyltransferase-like protein 17, mitochondrial
MeliponaBeecheii_016764-T1	name	METTL22
MeliponaBeecheii_016764-T1	product	Methyltransferase-like protein 22
MeliponaBeecheii_013556-T1	name	MFAP1
MeliponaBeecheii_013556-T1	product	Microfibrillar-associated protein 1
MeliponaBeecheii_015941-T1	name	MGAT1
MeliponaBeecheii_015941-T1	product	GNT-I
MeliponaBeecheii_008514-T1	name	MGAT2
MeliponaBeecheii_008514-T1	product	Alpha-1,6-mannosyl-glycoprotein 2-beta-N-acetylglucosaminyltransferase
MeliponaBeecheii_014502-T1	name	MHC2
MeliponaBeecheii_014502-T1	product	MHC class II transactivator
MeliponaBeecheii_014407-T1	name	MIP40
MeliponaBeecheii_014407-T1	product	Mip40p
MeliponaBeecheii_010536-T1	name	MKK4
MeliponaBeecheii_010536-T1	product	Dual specificity mitogen-activated protein kinase kinase 4
MeliponaBeecheii_016072-T1	name	MKP3
MeliponaBeecheii_016072-T1	product	Dual specificity protein phosphatase Mpk3
MeliponaBeecheii_007196-T1	name	MKP-4
MeliponaBeecheii_007196-T1	product	phosphatase
MeliponaBeecheii_019002-T1	name	MKRN1
MeliponaBeecheii_019002-T1	product	E3 ubiquitin-protein ligase makorin-1
MeliponaBeecheii_010566-T1	name	MLC2_1
MeliponaBeecheii_010566-T1	product	Myosin type II regulatory light chain
MeliponaBeecheii_010568-T1	name	MLC2_2
MeliponaBeecheii_010568-T1	product	Myosin type II regulatory light chain
MeliponaBeecheii_008780-T1	name	MLH1
MeliponaBeecheii_008780-T1	product	DNA mismatch repair protein
MeliponaBeecheii_016179-T1	name	MLL5
MeliponaBeecheii_016179-T1	product	myeloid lymphoid or mixed-lineage leukemia 5 (trithorax, )
MeliponaBeecheii_017631-T1	name	MMP1_1
MeliponaBeecheii_017631-T1	product	S-methylmethionine permease mmp1
MeliponaBeecheii_017632-T1	name	MMP1_2
MeliponaBeecheii_017632-T1	product	S-methylmethionine permease mmp1
MeliponaBeecheii_008893-T1	name	MMS19
MeliponaBeecheii_008893-T1	product	mms19 nucleotide excision repair
MeliponaBeecheii_002317-T1	name	MOB3
MeliponaBeecheii_002317-T1	product	MOB-like protein phocein
MeliponaBeecheii_019036-T1	name	MOCS1
MeliponaBeecheii_019036-T1	product	Molybdenum cofactor synthesis protein 1
MeliponaBeecheii_015583-T1	name	MOCS2_1
MeliponaBeecheii_015583-T1	product	Molybdopterin synthase catalytic subunit
MeliponaBeecheii_015584-T1	name	MOCS2_2
MeliponaBeecheii_015584-T1	product	Molybdopterin synthase catalytic subunit
MeliponaBeecheii_002968-T1	name	MORN1
MeliponaBeecheii_002968-T1	product	Alsin
MeliponaBeecheii_020491-T1	name	MOX2
MeliponaBeecheii_020491-T1	product	Uncharacterized protein
MeliponaBeecheii_003826-T1	name	MOXD1_1
MeliponaBeecheii_003826-T1	product	DBH-like monooxygenase protein 1
MeliponaBeecheii_003827-T1	name	MOXD1_2
MeliponaBeecheii_003827-T1	product	DBH-like monooxygenase protein 1
MeliponaBeecheii_003830-T1	name	MOXD1_3
MeliponaBeecheii_003830-T1	product	DBH-like monooxygenase protein 1
MeliponaBeecheii_013040-T1	name	MP20
MeliponaBeecheii_013040-T1	product	Muscle-specific protein 20
MeliponaBeecheii_007761-T1	name	MPP6
MeliponaBeecheii_007761-T1	product	MAGUK p55 sub member 6
MeliponaBeecheii_014123-T1	name	MPP7
MeliponaBeecheii_014123-T1	product	MAGUK p55 sub member 7
MeliponaBeecheii_012169-T1	name	MRE11
MeliponaBeecheii_012169-T1	product	meiotic recombination
MeliponaBeecheii_010150-T1	name	MRG15
MeliponaBeecheii_010150-T1	product	Mortality factor 4-like protein 1
MeliponaBeecheii_003569-T1	name	MRPL1
MeliponaBeecheii_003569-T1	product	mitochondrial 54S ribosomal protein mrpl1
MeliponaBeecheii_008682-T1	name	MRPL2
MeliponaBeecheii_008682-T1	product	54S ribosomal protein L2 mitochondrial
MeliponaBeecheii_009888-T1	name	MRPL3
MeliponaBeecheii_009888-T1	product	54S ribosomal protein L3
MeliponaBeecheii_021025-T1	name	MRPL12
MeliponaBeecheii_021025-T1	product	Ribosomal protein
MeliponaBeecheii_000652-T1	name	MRPL13
MeliponaBeecheii_000652-T1	product	54S ribosomal protein L13
MeliponaBeecheii_017713-T1	name	MRPL14
MeliponaBeecheii_017713-T1	product	39S ribosomal protein L14, mitochondrial
MeliponaBeecheii_006452-T1	name	MRPL15
MeliponaBeecheii_006452-T1	product	YmL15
MeliponaBeecheii_016540-T1	name	MRPL16
MeliponaBeecheii_016540-T1	product	mitochondrial ribosomal large subunit component
MeliponaBeecheii_015824-T1	name	MRPL17
MeliponaBeecheii_015824-T1	product	54S ribosomal protein L17 mitochondrial
MeliponaBeecheii_009899-T1	name	MRPL18
MeliponaBeecheii_009899-T1	product	Mitochondrial ribosomal protein
MeliponaBeecheii_019003-T1	name	MRPL19
MeliponaBeecheii_019003-T1	product	mitochondrial 54S ribosomal protein YmL19
MeliponaBeecheii_017781-T1	name	MRPL20
MeliponaBeecheii_017781-T1	product	54S ribosomal protein L20 mitochondrial
MeliponaBeecheii_008306-T1	name	MRPL21
MeliponaBeecheii_008306-T1	product	39S ribosomal protein L21, mitochondrial
MeliponaBeecheii_018741-T1	name	MRPL22
MeliponaBeecheii_018741-T1	product	54S ribosomal protein L22, mitochondrial
MeliponaBeecheii_011604-T1	name	MRPL23
MeliponaBeecheii_011604-T1	product	54S ribosomal protein L23, mitochondrial
MeliponaBeecheii_019126-T1	name	MRPL24
MeliponaBeecheii_019126-T1	product	39S ribosomal protein L24, mitochondrial
MeliponaBeecheii_012410-T1	name	MRPL27
MeliponaBeecheii_012410-T1	product	60S ribosomal protein L27, mitochondrial
MeliponaBeecheii_006391-T1	name	MRPL28
MeliponaBeecheii_006391-T1	product	39S ribosomal protein L28, mitochondrial
MeliponaBeecheii_007319-T1	name	MRPL30
MeliponaBeecheii_007319-T1	product	39S ribosomal protein L30, mitochondrial
MeliponaBeecheii_000776-T1	name	MRPL37
MeliponaBeecheii_000776-T1	product	39S ribosomal protein L37, mitochondrial
MeliponaBeecheii_021316-T1	name	MRPL38
MeliponaBeecheii_021316-T1	product	39S ribosomal protein L38, mitochondrial
MeliponaBeecheii_011645-T1	name	MRPL39
MeliponaBeecheii_011645-T1	product	54S ribosomal protein L39, mitochondrial
MeliponaBeecheii_015817-T1	name	MRPL40
MeliponaBeecheii_015817-T1	product	39S ribosomal protein L40, mitochondrial
MeliponaBeecheii_017626-T1	name	MRPL41
MeliponaBeecheii_017626-T1	product	39S ribosomal protein L41, mitochondrial
MeliponaBeecheii_008766-T1	name	MRPL43
MeliponaBeecheii_008766-T1	product	39S ribosomal protein L43, mitochondrial
MeliponaBeecheii_011444-T1	name	MRPL45
MeliponaBeecheii_011444-T1	product	39S ribosomal protein L45, mitochondrial
MeliponaBeecheii_007028-T1	name	MRPL46
MeliponaBeecheii_007028-T1	product	39S ribosomal protein L46, mitochondrial
MeliponaBeecheii_000992-T1	name	MRPL48
MeliponaBeecheii_000992-T1	product	39S ribosomal protein L48, mitochondrial
MeliponaBeecheii_004480-T1	name	MRPL51
MeliponaBeecheii_004480-T1	product	39S ribosomal protein L51, mitochondrial
MeliponaBeecheii_016349-T1	name	MRPL53
MeliponaBeecheii_016349-T1	product	ribosomal protein, L53
MeliponaBeecheii_015434-T1	name	MRPL54
MeliponaBeecheii_015434-T1	product	Mitochondrial ribosomal protein L54
MeliponaBeecheii_018882-T1	name	MRPL55
MeliponaBeecheii_018882-T1	product	Mitochondrial ribosomal protein L55
MeliponaBeecheii_006219-T1	name	MRPS2
MeliponaBeecheii_006219-T1	product	28S ribosomal protein S2, mitochondrial
MeliponaBeecheii_015756-T1	name	MRPS5
MeliponaBeecheii_015756-T1	product	28S ribosomal protein S5, mitochondrial
MeliponaBeecheii_002459-T1	name	MRPS6
MeliponaBeecheii_002459-T1	product	28S ribosomal protein S6, mitochondrial
MeliponaBeecheii_010537-T1	name	MRPS7
MeliponaBeecheii_010537-T1	product	28S ribosomal protein S7, mitochondrial
MeliponaBeecheii_013489-T1	name	MRPS11_1
MeliponaBeecheii_013489-T1	product	28S ribosomal protein S11, mitochondrial
MeliponaBeecheii_013490-T1	name	MRPS11_2
MeliponaBeecheii_013490-T1	product	28S ribosomal protein S11, mitochondrial
MeliponaBeecheii_017594-T1	name	MRPS12
MeliponaBeecheii_017594-T1	product	37S ribosomal protein S12, mitochondrial
MeliponaBeecheii_014653-T1	name	MRPS14
MeliponaBeecheii_014653-T1	product	28S ribosomal protein S14, mitochondrial
MeliponaBeecheii_004176-T1	name	MRPS16
MeliponaBeecheii_004176-T1	product	37S ribosomal protein S16, mitochondrial
MeliponaBeecheii_013468-T1	name	MRPS17
MeliponaBeecheii_013468-T1	product	37S ribosomal protein S17 mitochondrial
MeliponaBeecheii_015396-T1	name	MRPS18A
MeliponaBeecheii_015396-T1	product	Ribosomal protein S18
MeliponaBeecheii_017324-T1	name	MRPS18B
MeliponaBeecheii_017324-T1	product	Ribosomal protein S18
MeliponaBeecheii_008280-T1	name	MRPS18C
MeliponaBeecheii_008280-T1	product	28S ribosomal protein S18c, mitochondrial
MeliponaBeecheii_012806-T1	name	MRPS22
MeliponaBeecheii_012806-T1	product	28S ribosomal protein S22, mitochondrial
MeliponaBeecheii_020582-T1	name	MRPS23
MeliponaBeecheii_020582-T1	product	Mitochondrial ribosomal protein S23
MeliponaBeecheii_020501-T1	name	MRPS24
MeliponaBeecheii_020501-T1	product	28S ribosomal protein S24, mitochondrial
MeliponaBeecheii_010179-T1	name	MRPS25
MeliponaBeecheii_010179-T1	product	28S ribosomal protein S25, mitochondrial
MeliponaBeecheii_011388-T1	name	MRPS27
MeliponaBeecheii_011388-T1	product	Mitochondrial ribosomal protein S27
MeliponaBeecheii_017714-T1	name	MRPS28
MeliponaBeecheii_017714-T1	product	37S ribosomal protein S28, mitochondrial
MeliponaBeecheii_002159-T1	name	MRPS30
MeliponaBeecheii_002159-T1	product	Mitochondrial 28S ribosomal protein S30 (PDCD9)
MeliponaBeecheii_012120-T1	name	MRPS31
MeliponaBeecheii_012120-T1	product	mitochondrial ribosomal protein, S31
MeliponaBeecheii_003760-T1	name	MRPS33
MeliponaBeecheii_003760-T1	product	Mitochondrial ribosomal subunit S27
MeliponaBeecheii_003915-T1	name	MRPS34
MeliponaBeecheii_003915-T1	product	ribosomal protein S34
MeliponaBeecheii_021271-T1	name	MRPS35
MeliponaBeecheii_021271-T1	product	28S ribosomal protein S35, mitochondrial
MeliponaBeecheii_012160-T1	name	MSH6
MeliponaBeecheii_012160-T1	product	DNA mismatch repair protein msh6
MeliponaBeecheii_006261-T1	name	MSL2
MeliponaBeecheii_006261-T1	product	male-specific lethal 2
MeliponaBeecheii_017790-T1	name	MSL-1
MeliponaBeecheii_017790-T1	product	Msl-1p
MeliponaBeecheii_006262-T1	name	MSL-2
MeliponaBeecheii_006262-T1	product	CXC
MeliponaBeecheii_010184-T1	name	MSL-3
MeliponaBeecheii_010184-T1	product	MRG
MeliponaBeecheii_009442-T1	name	MT2
MeliponaBeecheii_009442-T1	product	Sphingolipid C9-methyltransferase 2
MeliponaBeecheii_015721-T1	name	MTA1-LIKE
MeliponaBeecheii_015721-T1	product	ELM2 domain
MeliponaBeecheii_014285-T1	name	MTACP1
MeliponaBeecheii_014285-T1	product	Acyl carrier protein 1, mitochondrial
MeliponaBeecheii_015344-T1	name	MTIF2
MeliponaBeecheii_015344-T1	product	Translation initiation factor IF-2, mitochondrial
MeliponaBeecheii_013941-T1	name	MTTFB1
MeliponaBeecheii_013941-T1	product	Dimethyladenosine transferase 1, mitochondrial
MeliponaBeecheii_015745-T1	name	MTTFB2
MeliponaBeecheii_015745-T1	product	Ribosomal RNA adenine dimethylase
MeliponaBeecheii_007964-T1	name	MUS81
MeliponaBeecheii_007964-T1	product	Crossover junction endonuclease mus81
MeliponaBeecheii_014373-T1	name	MYD88
MeliponaBeecheii_014373-T1	product	Myeloid differentiation primary response protein MyD88
MeliponaBeecheii_014732-T1	name	MYO1A
MeliponaBeecheii_014732-T1	product	Unconventional myosin-Ia
MeliponaBeecheii_006229-T1	name	MYO1E
MeliponaBeecheii_006229-T1	product	Unconventional myosin-Ie
MeliponaBeecheii_004371-T1	name	MYO3_1
MeliponaBeecheii_004371-T1	product	myosin 3
MeliponaBeecheii_004372-T1	name	MYO3_2
MeliponaBeecheii_004372-T1	product	myosin 3
MeliponaBeecheii_001681-T1	name	MYO5_1
MeliponaBeecheii_001681-T1	product	myosin I
MeliponaBeecheii_001682-T1	name	MYO5_2
MeliponaBeecheii_001682-T1	product	myosin I
MeliponaBeecheii_018472-T1	name	MYO6
MeliponaBeecheii_018472-T1	product	Unconventional myosin-VI
MeliponaBeecheii_005172-T1	name	MYO9
MeliponaBeecheii_005172-T1	product	Unconventional myosin-IXAa
MeliponaBeecheii_004259-T1	name	MYO15_1
MeliponaBeecheii_004259-T1	product	Unconventional myosin-XV
MeliponaBeecheii_004260-T1	name	MYO15_2
MeliponaBeecheii_004260-T1	product	Unconventional myosin-XV
MeliponaBeecheii_004261-T1	name	MYO15_3
MeliponaBeecheii_004261-T1	product	Unconventional myosin-XV
MeliponaBeecheii_003783-T1	name	MYO18_1
MeliponaBeecheii_003783-T1	product	MYSc
MeliponaBeecheii_003784-T1	name	MYO18_2
MeliponaBeecheii_003784-T1	product	MYSc
MeliponaBeecheii_003785-T1	name	MYO18_3
MeliponaBeecheii_003785-T1	product	MYSc
MeliponaBeecheii_017045-T1	name	MYO20_1
MeliponaBeecheii_017045-T1	product	Myosin 10A, isoform D
MeliponaBeecheii_017047-T1	name	MYO20_2
MeliponaBeecheii_017047-T1	product	Myosin 10A, isoform D
MeliponaBeecheii_017048-T1	name	MYO20_3
MeliponaBeecheii_017048-T1	product	Myosin 10A, isoform D
MeliponaBeecheii_017052-T1	name	MYO20_4
MeliponaBeecheii_017052-T1	product	Myosin 10A, isoform D
MeliponaBeecheii_013659-T1	name	MYO21
MeliponaBeecheii_013659-T1	product	MYSc
MeliponaBeecheii_015369-T1	name	MYO22_1
MeliponaBeecheii_015369-T1	product	Cytochrome c oxidase subunit 1
MeliponaBeecheii_015370-T1	name	MYO22_2
MeliponaBeecheii_015370-T1	product	Cytochrome c oxidase subunit 1
MeliponaBeecheii_000557-T1	name	MYT1L
MeliponaBeecheii_000557-T1	product	Myelin transcription factor
MeliponaBeecheii_017145-T1	name	NAA20
MeliponaBeecheii_017145-T1	product	N(alpha)-acetyltransferase 20, NatB catalytic subunit
MeliponaBeecheii_005691-T1	name	NACETYLGLUCOSAMINE6PHOSPHATE
MeliponaBeecheii_005691-T1	product	N-acetylglucosamine-6-phosphate deacetylase
MeliponaBeecheii_004328-T1	name	NACHRA7
MeliponaBeecheii_004328-T1	product	Neurotransmitter-gated ion-channel transmembrane region
MeliponaBeecheii_006881-T1	name	NACHRA9
MeliponaBeecheii_006881-T1	product	Neuronal acetylcholine receptor subunit alpha-9-I
MeliponaBeecheii_006782-T1	name	NACHRALPHA1
MeliponaBeecheii_006782-T1	product	Nicotinic acetylcholine receptor alpha1 subunit
MeliponaBeecheii_006770-T1	name	NACHRALPHA2
MeliponaBeecheii_006770-T1	product	Neuronal nicotinic acetylcholine receptor Apisa2 subunit; Uncharacterized protein
MeliponaBeecheii_004327-T1	name	NACHRB1
MeliponaBeecheii_004327-T1	product	Neurotransmitter-gated ion-channel transmembrane region
MeliponaBeecheii_005322-T1	name	NADKD1
MeliponaBeecheii_005322-T1	product	NAD kinase domain containing 1
MeliponaBeecheii_005690-T1	name	NAP1
MeliponaBeecheii_005690-T1	product	histone chaperone
MeliponaBeecheii_004099-T1	name	NAT2_1
MeliponaBeecheii_004099-T1	product	DUF1279 super
MeliponaBeecheii_004101-T1	name	NAT2_2
MeliponaBeecheii_004101-T1	product	DUF1279 super
MeliponaBeecheii_012792-T1	name	NC2BETA
MeliponaBeecheii_012792-T1	product	Histone-like transcription factor (CBF/NF-Y) and archaeal histone
MeliponaBeecheii_004429-T1	name	NCAPG2
MeliponaBeecheii_004429-T1	product	Condensin-2 complex subunit G2
MeliponaBeecheii_018564-T1	name	NCC69
MeliponaBeecheii_018564-T1	product	Amino acid permease
MeliponaBeecheii_007788-T1	name	NCF2
MeliponaBeecheii_007788-T1	product	Neutrophil cytosol factor 2
MeliponaBeecheii_007038-T1	name	ND75
MeliponaBeecheii_007038-T1	product	NADH-ubiquinone oxidoreductase 75 kDa subunit, mitochondrial
MeliponaBeecheii_006264-T1	name	NDUFA2
MeliponaBeecheii_006264-T1	product	ndufa2, NADH:ubiquinone oxidoreductase 10.5kD subunit
MeliponaBeecheii_011996-T1	name	NDUFA4
MeliponaBeecheii_011996-T1	product	NADH dehydrogenase 1 alpha subcomplex subunit 4 ndufa4
MeliponaBeecheii_014799-T1	name	NDUFA5
MeliponaBeecheii_014799-T1	product	ndufa5, NADH-ubiquinone oxidoreductase subunit
MeliponaBeecheii_015937-T1	name	NDUFA9
MeliponaBeecheii_015937-T1	product	39kDa subunit of ndufa9, NADH:ubiquinone oxidoreductase
MeliponaBeecheii_015863-T1	name	NDUFA10
MeliponaBeecheii_015863-T1	product	NADH dehydrogenase (Ubiquinone) 1 alpha subcomplex
MeliponaBeecheii_016114-T1	name	NDUFAF3
MeliponaBeecheii_016114-T1	product	NADH dehydrogenase [ubiquinone] 1 alpha subcomplex assembly factor 3
MeliponaBeecheii_010696-T1	name	NDUFB3
MeliponaBeecheii_010696-T1	product	NADH dehydrogenase (ubiquinone) 1 beta subcomplex
MeliponaBeecheii_003812-T1	name	NDUFB5
MeliponaBeecheii_003812-T1	product	NADH dehydrogenase [ubiquinone] 1 beta subcomplex subunit 5, mitochondrial
MeliponaBeecheii_010976-T1	name	NDUFB6
MeliponaBeecheii_010976-T1	product	NADH dehydrogenase (ubiquinone) 1 beta subcomplex, 6, 17kDa
MeliponaBeecheii_017749-T1	name	NDUFS2
MeliponaBeecheii_017749-T1	product	NADH dehydrogenase Fe-S protein subunit 2 ndufs2
MeliponaBeecheii_014421-T1	name	NDUFS3
MeliponaBeecheii_014421-T1	product	NADH dehydrogenase Fe-S protein subunit 3 ndufs3
MeliponaBeecheii_014566-T1	name	NDUFS4
MeliponaBeecheii_014566-T1	product	NADH dehydrogenase Fe-S protein subunit 4 ndufs4
MeliponaBeecheii_015819-T1	name	NDUFS5
MeliponaBeecheii_015819-T1	product	NADH dehydrogenase [ubiquinone] iron-sulfur protein 5
MeliponaBeecheii_000771-T1	name	NDUFS6
MeliponaBeecheii_000771-T1	product	NADH dehydrogenase Fe-S protein subunit 6 ndufs6
MeliponaBeecheii_008437-T1	name	NDUFS8
MeliponaBeecheii_008437-T1	product	NADH dehydrogenase Fe-S protein subunit 8 ndufs8
MeliponaBeecheii_011792-T1	name	NDUFV1_1
MeliponaBeecheii_011792-T1	product	ndufv1NADH dehydrogenase flavo protein subunit 1
MeliponaBeecheii_011793-T1	name	NDUFV1_2
MeliponaBeecheii_011793-T1	product	ndufv1NADH dehydrogenase flavo protein subunit 1
MeliponaBeecheii_003007-T1	name	NDUFV2
MeliponaBeecheii_003007-T1	product	ndufv2NADH dehydrogenase flavo protein subunit 2
MeliponaBeecheii_013667-T1	name	NEDD4
MeliponaBeecheii_013667-T1	product	E3 ubiquitin-protein ligase nedd4
MeliponaBeecheii_020539-T1	name	NEDD9_1
MeliponaBeecheii_020539-T1	product	Uncharacterized protein
MeliponaBeecheii_020542-T1	name	NEDD9_2
MeliponaBeecheii_020542-T1	product	Uncharacterized protein
MeliponaBeecheii_013022-T1	name	NEP1
MeliponaBeecheii_013022-T1	product	18S rRNA pseudouridine methyltransferase
MeliponaBeecheii_017987-T1	name	NEP2
MeliponaBeecheii_017987-T1	product	NEDD8 protease Nep2
MeliponaBeecheii_003988-T1	name	NEP3
MeliponaBeecheii_003988-T1	product	Peptidase M13
MeliponaBeecheii_001369-T1	name	NEP4
MeliponaBeecheii_001369-T1	product	Neprilysin-4
MeliponaBeecheii_009734-T1	name	NEP5
MeliponaBeecheii_009734-T1	product	Genome polyprotein
MeliponaBeecheii_003058-T1	name	NF1_1
MeliponaBeecheii_003058-T1	product	Neurofibromin 1
MeliponaBeecheii_003059-T1	name	NF1_2
MeliponaBeecheii_003059-T1	product	Neurofibromin 1
MeliponaBeecheii_003061-T1	name	NF1_3
MeliponaBeecheii_003061-T1	product	Neurofibromin 1
MeliponaBeecheii_010639-T1	name	NHA1_1
MeliponaBeecheii_010639-T1	product	Na(+)/H(+) antiporter
MeliponaBeecheii_010644-T1	name	NHA1_2
MeliponaBeecheii_010644-T1	product	Na(+)/H(+) antiporter
MeliponaBeecheii_020139-T1	name	NHE1
MeliponaBeecheii_020139-T1	product	Sodium/hydrogen exchanger 1
MeliponaBeecheii_017541-T1	name	NHE2_1
MeliponaBeecheii_017541-T1	product	Sodium hydrogen exchanger
MeliponaBeecheii_017542-T1	name	NHE2_2
MeliponaBeecheii_017542-T1	product	Sodium hydrogen exchanger
MeliponaBeecheii_016938-T1	name	NHE3
MeliponaBeecheii_016938-T1	product	Sodium hydrogen exchanger
MeliponaBeecheii_008625-T1	name	NHP2
MeliponaBeecheii_008625-T1	product	snoRNA-binding protein
MeliponaBeecheii_008574-T1	name	NIPP1
MeliponaBeecheii_008574-T1	product	Uncharacterized protein
MeliponaBeecheii_001180-T1	name	NLG5
MeliponaBeecheii_001180-T1	product	Uncharacterized protein
MeliponaBeecheii_006943-T1	name	NLG-3_1
MeliponaBeecheii_006943-T1	product	Carboxylesterase
MeliponaBeecheii_006954-T1	name	NLG-3_2
MeliponaBeecheii_006954-T1	product	Carboxylesterase
MeliponaBeecheii_006955-T1	name	NLG-3_3
MeliponaBeecheii_006955-T1	product	Carboxylesterase
MeliponaBeecheii_001181-T1	name	NLG-5
MeliponaBeecheii_001181-T1	product	Carboxylesterase
MeliponaBeecheii_014550-T1	name	NMD3
MeliponaBeecheii_014550-T1	product	ribosome-binding protein
MeliponaBeecheii_014428-T1	name	NMDAR1
MeliponaBeecheii_014428-T1	product	Nmdar1p
MeliponaBeecheii_016951-T1	name	NMDYN-D7
MeliponaBeecheii_016951-T1	product	FI21821p1
MeliponaBeecheii_014365-T1	name	NME8
MeliponaBeecheii_014365-T1	product	Thioredoxin domain-containing protein 3
MeliponaBeecheii_003242-T1	name	NMNAT3_1
MeliponaBeecheii_003242-T1	product	Nicotinamide/nicotinic acid mononucleotide adenylyltransferase 3
MeliponaBeecheii_003243-T1	name	NMNAT3_2
MeliponaBeecheii_003243-T1	product	Nicotinamide/nicotinic acid mononucleotide adenylyltransferase 3
MeliponaBeecheii_020338-T1	name	NMR-2
MeliponaBeecheii_020338-T1	product	Glutamate receptor, ionotropic
MeliponaBeecheii_005886-T1	name	NNP-1
MeliponaBeecheii_005886-T1	product	Ribosomal RNA processing protein 1 A
MeliponaBeecheii_005881-T1	name	NOA36
MeliponaBeecheii_005881-T1	product	noa36 protein
MeliponaBeecheii_007041-T1	name	NOM1
MeliponaBeecheii_007041-T1	product	Nucleolar MIF4G domain-containing protein 1
MeliponaBeecheii_011443-T1	name	NOP14
MeliponaBeecheii_011443-T1	product	nucleolar complex protein 14
MeliponaBeecheii_001797-T1	name	NOP56
MeliponaBeecheii_001797-T1	product	snoRNP complex protein nop56
MeliponaBeecheii_007207-T1	name	NOTCH2
MeliponaBeecheii_007207-T1	product	Neurogenic locus notch protein 2
MeliponaBeecheii_004579-T1	name	NR2F1
MeliponaBeecheii_004579-T1	product	COUP transcription factor 1
MeliponaBeecheii_001300-T1	name	NRK1
MeliponaBeecheii_001300-T1	product	ribosylnicotinamide kinase
MeliponaBeecheii_007351-T1	name	NRV2_1
MeliponaBeecheii_007351-T1	product	Sodium / potassium ATPase beta chain
MeliponaBeecheii_007352-T1	name	NRV2_2
MeliponaBeecheii_007352-T1	product	Sodium / potassium ATPase beta chain
MeliponaBeecheii_014990-T1	name	NRX-1_1
MeliponaBeecheii_014990-T1	product	Laminin G domain
MeliponaBeecheii_014991-T1	name	NRX-1_2
MeliponaBeecheii_014991-T1	product	Laminin G domain
MeliponaBeecheii_014993-T1	name	NRX-1_3
MeliponaBeecheii_014993-T1	product	Laminin G domain
MeliponaBeecheii_014994-T1	name	NRX-1_4
MeliponaBeecheii_014994-T1	product	Laminin G domain
MeliponaBeecheii_014996-T1	name	NRX-1_5
MeliponaBeecheii_014996-T1	product	Laminin G domain
MeliponaBeecheii_018877-T1	name	NS1
MeliponaBeecheii_018877-T1	product	Initiator protein ns1
MeliponaBeecheii_006393-T1	name	NS2
MeliponaBeecheii_006393-T1	product	Viral Genome polyprotein
MeliponaBeecheii_011590-T1	name	NS3
MeliponaBeecheii_011590-T1	product	Viral Genome polyprotein
MeliponaBeecheii_002160-T1	name	NS4
MeliponaBeecheii_002160-T1	product	Viral Genome polyprotein
MeliponaBeecheii_011293-T1	name	NSMCE1
MeliponaBeecheii_011293-T1	product	Non-structural maintenance of chromosomes element 1
MeliponaBeecheii_018577-T1	name	NT1
MeliponaBeecheii_018577-T1	product
MeliponaBeecheii_005068-T1	name	NT7
MeliponaBeecheii_005068-T1	product	Transporter
MeliponaBeecheii_008450-T1	name	NT8
MeliponaBeecheii_008450-T1	product	Transporter
MeliponaBeecheii_004102-T1	name	NT10
MeliponaBeecheii_004102-T1	product	Transporter
MeliponaBeecheii_007384-T1	name	NTF-2
MeliponaBeecheii_007384-T1	product	Nuclear transport factor 2
MeliponaBeecheii_020569-T1	name	NTH1
MeliponaBeecheii_020569-T1	product	alpha,alpha-trehalase nth1
MeliponaBeecheii_017771-T1	name	NUAK2
MeliponaBeecheii_017771-T1	product	NUAK SNF1-like kinase 2
MeliponaBeecheii_021217-T1	name	NUCB1_1
MeliponaBeecheii_021217-T1	product	Nucleobindin-1
MeliponaBeecheii_021218-T1	name	NUCB1_2
MeliponaBeecheii_021218-T1	product	Nucleobindin-1
MeliponaBeecheii_015478-T1	name	NUP44A
MeliponaBeecheii_015478-T1	product	Nucleoporin seh1
MeliponaBeecheii_019484-T1	name	NUP50
MeliponaBeecheii_019484-T1	product	Nuclear pore complex protein Nup50
MeliponaBeecheii_014051-T1	name	NUP54
MeliponaBeecheii_014051-T1	product	Nuclear pore complex protein Nup54
MeliponaBeecheii_003792-T1	name	NUP58
MeliponaBeecheii_003792-T1	product	Nucleoporin p58/p45
MeliponaBeecheii_020436-T1	name	NUP62
MeliponaBeecheii_020436-T1	product	Nuclear pore glycoprotein p62
MeliponaBeecheii_020579-T1	name	NUP75
MeliponaBeecheii_020579-T1	product	Nuclear pore complex protein Nup85
MeliponaBeecheii_009356-T1	name	NUP98
MeliponaBeecheii_009356-T1	product	Nuclear pore complex protein Nup98-Nup96
MeliponaBeecheii_002632-T1	name	NXT1
MeliponaBeecheii_002632-T1	product	NTF2- export protein 1
MeliponaBeecheii_007381-T1	name	O-FUT1
MeliponaBeecheii_007381-T1	product	GDP-fucose protein O-fucosyltransferase
MeliponaBeecheii_009539-T1	name	O-FUT2
MeliponaBeecheii_009539-T1	product	O-fucosyltransferase 2
MeliponaBeecheii_011418-T1	name	OA2_1
MeliponaBeecheii_011418-T1	product	7 transmembrane receptor (rhodopsin )
MeliponaBeecheii_011419-T1	name	OA2_2
MeliponaBeecheii_011419-T1	product	7 transmembrane receptor (rhodopsin )
MeliponaBeecheii_011421-T1	name	OA2_3
MeliponaBeecheii_011421-T1	product	7 transmembrane receptor (rhodopsin )
MeliponaBeecheii_015099-T1	name	OBP59A
MeliponaBeecheii_015099-T1	product	PBP/GOBP
MeliponaBeecheii_017687-T1	name	OBP69A
MeliponaBeecheii_017687-T1	product	Odorant binding protein
MeliponaBeecheii_011408-T1	name	OCTBETA2R
MeliponaBeecheii_011408-T1	product	Serpentine type 7TM GPCR chemoreceptor Srx
MeliponaBeecheii_011409-T1	name	OCTBETA4
MeliponaBeecheii_011409-T1	product	Octopamine beta-type receptor 4
MeliponaBeecheii_013095-T1	name	OPA1-LIKE
MeliponaBeecheii_013095-T1	product	Optic atrophy 1, isoform A
MeliponaBeecheii_019541-T1	name	OR1_1
MeliponaBeecheii_019541-T1	product	Odorant receptor
MeliponaBeecheii_019544-T1	name	OR1_2
MeliponaBeecheii_019544-T1	product	Odorant receptor
MeliponaBeecheii_019558-T1	name	OR18
MeliponaBeecheii_019558-T1	product	Odorant receptor
MeliponaBeecheii_003065-T1	name	OR22C_1
MeliponaBeecheii_003065-T1	product	Odorant receptor
MeliponaBeecheii_010564-T1	name	OR22C_2
MeliponaBeecheii_010564-T1	product	Odorant receptor
MeliponaBeecheii_019567-T1	name	OR25
MeliponaBeecheii_019567-T1	product	Odorant receptor
MeliponaBeecheii_001666-T1	name	OR43A_1
MeliponaBeecheii_001666-T1	product	Odorant receptor
MeliponaBeecheii_001668-T1	name	OR43A_2
MeliponaBeecheii_001668-T1	product	7tm Odorant receptor
MeliponaBeecheii_001286-T1	name	OR47A_1
MeliponaBeecheii_001286-T1	product	odorant receptor
MeliponaBeecheii_001287-T1	name	OR47A_2
MeliponaBeecheii_001287-T1	product	odorant receptor
MeliponaBeecheii_002220-T1	name	OR47A_3
MeliponaBeecheii_002220-T1	product	Odorant receptor
MeliponaBeecheii_010556-T1	name	OR49B_1
MeliponaBeecheii_010556-T1	product	Odorant receptor
MeliponaBeecheii_010557-T1	name	OR49B_2
MeliponaBeecheii_010557-T1	product	Odorant receptor
MeliponaBeecheii_010558-T1	name	OR49B_3
MeliponaBeecheii_010558-T1	product	Odorant receptor
MeliponaBeecheii_010559-T1	name	OR49B_4
MeliponaBeecheii_010559-T1	product	Odorant receptor
MeliponaBeecheii_010560-T1	name	OR49B_5
MeliponaBeecheii_010560-T1	product	Odorant receptor
MeliponaBeecheii_010561-T1	name	OR49B_6
MeliponaBeecheii_010561-T1	product	Odorant receptor
MeliponaBeecheii_010562-T1	name	OR49B_7
MeliponaBeecheii_010562-T1	product	Odorant receptor
MeliponaBeecheii_010563-T1	name	OR49B_8
MeliponaBeecheii_010563-T1	product	Odorant receptor
MeliponaBeecheii_010565-T1	name	OR49B_9
MeliponaBeecheii_010565-T1	product	Odorant receptor
MeliponaBeecheii_010567-T1	name	OR49B_10
MeliponaBeecheii_010567-T1	product	Odorant receptor
MeliponaBeecheii_019597-T1	name	OR67A_1
MeliponaBeecheii_019597-T1	product	Odorant receptor
MeliponaBeecheii_019598-T1	name	OR67A_2
MeliponaBeecheii_019598-T1	product	Odorant receptor
MeliponaBeecheii_019599-T1	name	OR67A_3
MeliponaBeecheii_019599-T1	product	Odorant receptor
MeliponaBeecheii_019600-T1	name	OR67A_4
MeliponaBeecheii_019600-T1	product	Odorant receptor
MeliponaBeecheii_019601-T1	name	OR67A_5
MeliponaBeecheii_019601-T1	product	Odorant receptor
MeliponaBeecheii_019603-T1	name	OR67A_6
MeliponaBeecheii_019603-T1	product	Odorant receptor
MeliponaBeecheii_019604-T1	name	OR67A_7
MeliponaBeecheii_019604-T1	product	Odorant receptor
MeliponaBeecheii_008985-T1	name	OR85C_1
MeliponaBeecheii_008985-T1	product	Odorant receptor
MeliponaBeecheii_008986-T1	name	OR85C_2
MeliponaBeecheii_008986-T1	product	Odorant receptor
MeliponaBeecheii_019542-T1	name	OR85C_3
MeliponaBeecheii_019542-T1	product	Odorant receptor
MeliponaBeecheii_019556-T1	name	OR85C_4
MeliponaBeecheii_019556-T1	product	Odorant receptor
MeliponaBeecheii_000891-T1	name	ORB2_1
MeliponaBeecheii_000891-T1	product	p21-activated kinase 1
MeliponaBeecheii_000894-T1	name	ORB2_2
MeliponaBeecheii_000894-T1	product	p21-activated kinase 1
MeliponaBeecheii_000899-T1	name	ORB2_3
MeliponaBeecheii_000899-T1	product	p21-activated kinase 1
MeliponaBeecheii_008563-T1	name	ORC1
MeliponaBeecheii_008563-T1	product	Origin recognition complex, subunit 1
MeliponaBeecheii_003537-T1	name	ORC2
MeliponaBeecheii_003537-T1	product	Origin recognition complex subunit 2
MeliponaBeecheii_009675-T1	name	ORC4
MeliponaBeecheii_009675-T1	product	origin recognition complex subunit 4
MeliponaBeecheii_008690-T1	name	OSI7
MeliponaBeecheii_008690-T1	product	Protein of unknown function (DUF1676)
MeliponaBeecheii_008691-T1	name	OSI8
MeliponaBeecheii_008691-T1	product	Protein of unknown function (DUF1676)
MeliponaBeecheii_008692-T1	name	OSI9
MeliponaBeecheii_008692-T1	product	Protein of unknown function (DUF1676)
MeliponaBeecheii_008703-T1	name	OSI17
MeliponaBeecheii_008703-T1	product	Protein of unknown function (DUF1676)
MeliponaBeecheii_008704-T1	name	OSI18
MeliponaBeecheii_008704-T1	product	Protein of unknown function (DUF1676)
MeliponaBeecheii_008705-T1	name	OSI19
MeliponaBeecheii_008705-T1	product	Protein of unknown function (DUF1676)
MeliponaBeecheii_008706-T1	name	OSI20
MeliponaBeecheii_008706-T1	product
MeliponaBeecheii_015889-T1	name	OSI23
MeliponaBeecheii_015889-T1	product	Protein of unknown function (DUF1676)
MeliponaBeecheii_015891-T1	name	OSM-1
MeliponaBeecheii_015891-T1	product	Intraflagellar transport protein osm-1
MeliponaBeecheii_013685-T1	name	OTD2
MeliponaBeecheii_013685-T1	product	Orthodenticle 2; Uncharacterized protein
MeliponaBeecheii_019515-T1	name	OTOP3
MeliponaBeecheii_019515-T1	product	Otopetrin
MeliponaBeecheii_007883-T1	name	OXA1L
MeliponaBeecheii_007883-T1	product	Mitochondrial inner membrane protein oxa1l
MeliponaBeecheii_011616-T1	name	P38B
MeliponaBeecheii_011616-T1	product	Mitogen-activated protein kinase 14B
MeliponaBeecheii_008667-T1	name	P53
MeliponaBeecheii_008667-T1	product	p53 DNA-binding domain
MeliponaBeecheii_016733-T1	name	P58IPK
MeliponaBeecheii_016733-T1	product	DnaJ sub C member 3
MeliponaBeecheii_020144-T1	name	PABP2
MeliponaBeecheii_020144-T1	product	Polyadenylate-binding protein 2
MeliponaBeecheii_008856-T1	name	PAIP2
MeliponaBeecheii_008856-T1	product	Ataxin-2 C-terminal region
MeliponaBeecheii_002122-T1	name	PAK3
MeliponaBeecheii_002122-T1	product	Serine/threonine-protein kinase PAK 3
MeliponaBeecheii_000383-T1	name	PAN2_1
MeliponaBeecheii_000383-T1	product	poly(A)-specific ribonuclease
MeliponaBeecheii_000384-T1	name	PAN2_2
MeliponaBeecheii_000384-T1	product	poly(A)-specific ribonuclease
MeliponaBeecheii_020920-T1	name	PAN3
MeliponaBeecheii_020920-T1	product	PAB-dependent poly(A)-specific ribonuclease subunit 3
MeliponaBeecheii_008891-T1	name	PANK1
MeliponaBeecheii_008891-T1	product	Pantothenate kinase 1
MeliponaBeecheii_006809-T1	name	PANK4
MeliponaBeecheii_006809-T1	product	Pantothenate kinase 4
MeliponaBeecheii_013824-T1	name	PAR-1_1
MeliponaBeecheii_013824-T1	product	Serine/threonine-protein kinase par-1
MeliponaBeecheii_013828-T1	name	PAR-1_2
MeliponaBeecheii_013828-T1	product	Serine/threonine-protein kinase par-1
MeliponaBeecheii_004941-T1	name	PAR-6_1
MeliponaBeecheii_004941-T1	product	PB1
MeliponaBeecheii_004942-T1	name	PAR-6_2
MeliponaBeecheii_004942-T1	product	PB1
MeliponaBeecheii_014788-T1	name	PAST1
MeliponaBeecheii_014788-T1	product	Dynamin
MeliponaBeecheii_009058-T1	name	PAT1
MeliponaBeecheii_009058-T1	product	DNA topoisomerase 2-associated protein pat1
MeliponaBeecheii_014022-T1	name	PBX3
MeliponaBeecheii_014022-T1	product	Pre-B-cell leukemia transcription factor 3
MeliponaBeecheii_003362-T1	name	PCBP4
MeliponaBeecheii_003362-T1	product	Poly(rC)-binding protein 4
MeliponaBeecheii_003693-T1	name	PCDP1
MeliponaBeecheii_003693-T1	product	Cilia- and flagella-associated protein 221
MeliponaBeecheii_020408-T1	name	PCID2
MeliponaBeecheii_020408-T1	product	PCI domain-containing protein 2
MeliponaBeecheii_002009-T1	name	PCMT1
MeliponaBeecheii_002009-T1	product	Protein-L-isoaspartate(D-aspartate) O-methyltransferase
MeliponaBeecheii_018532-T1	name	PCYOX1L_1
MeliponaBeecheii_018532-T1	product	Prenylcysteine oxidase-like
MeliponaBeecheii_019938-T1	name	PCYOX1L_2
MeliponaBeecheii_019938-T1	product	Prenylcysteine oxidase-like
MeliponaBeecheii_004827-T1	name	PDE1C
MeliponaBeecheii_004827-T1	product	Calcium/calmodulin-dependent 3',5'-cyclic nucleotide phosphodiesterase 1C
MeliponaBeecheii_004638-T1	name	PDE2A
MeliponaBeecheii_004638-T1	product	cGMP-dependent 3',5'-cyclic phosphodiesterase
MeliponaBeecheii_000497-T1	name	PDM3_1
MeliponaBeecheii_000497-T1	product	POU
MeliponaBeecheii_000508-T1	name	PDM3_2
MeliponaBeecheii_000508-T1	product	POU
MeliponaBeecheii_004185-T1	name	PDP1_1
MeliponaBeecheii_004185-T1	product	[Pyruvate dehydrogenase [acetyl-transferring]]-phosphatase 1, mitochondrial
MeliponaBeecheii_004188-T1	name	PDP1_2
MeliponaBeecheii_004188-T1	product	[Pyruvate dehydrogenase [acetyl-transferring]]-phosphatase 1, mitochondrial
MeliponaBeecheii_018516-T1	name	PEN-2
MeliponaBeecheii_018516-T1	product	Gamma-secretase subunit pen-2
MeliponaBeecheii_015919-T1	name	PEX16
MeliponaBeecheii_015919-T1	product	Peroxisomal membrane protein pex16
MeliponaBeecheii_005468-T1	name	PGAM5_1
MeliponaBeecheii_005468-T1	product	Serine/threonine-protein phosphatase pgam5, mitochondrial
MeliponaBeecheii_005469-T1	name	PGAM5_2
MeliponaBeecheii_005469-T1	product	Serine/threonine-protein phosphatase pgam5, mitochondrial
MeliponaBeecheii_014156-T1	name	PGANT3
MeliponaBeecheii_014156-T1	product	Glycosyl transferase 2
MeliponaBeecheii_011725-T1	name	PGLYM78
MeliponaBeecheii_011725-T1	product	PGAM
MeliponaBeecheii_000444-T1	name	PGLYRP1
MeliponaBeecheii_000444-T1	product	peptidoglycan recognition protein 1
MeliponaBeecheii_008296-T1	name	PGM1
MeliponaBeecheii_008296-T1	product	Phosphoglucomutase-1
MeliponaBeecheii_013567-T1	name	PGM2
MeliponaBeecheii_013567-T1	product	Phosphoglucomutase-2
MeliponaBeecheii_007466-T1	name	PK17E
MeliponaBeecheii_007466-T1	product	Lipopolysaccharide kinase (Kdo/WaaP)
MeliponaBeecheii_008832-T1	name	PK92B
MeliponaBeecheii_008832-T1	product	S_TKc
MeliponaBeecheii_002892-T1	name	PKA-C1
MeliponaBeecheii_002892-T1	product	cAMP-dependent protein kinase catalytic subunit 1
MeliponaBeecheii_017348-T1	name	PKA-C3
MeliponaBeecheii_017348-T1	product	cAMP-dependent protein kinase
MeliponaBeecheii_006744-T1	name	PKA-R1
MeliponaBeecheii_006744-T1	product	cAMP-dependent protein kinase type I regulatory subunit
MeliponaBeecheii_017016-T1	name	PKA-R2
MeliponaBeecheii_017016-T1	product	cAMP-dependent protein kinase type II regulatory subunit
MeliponaBeecheii_000059-T1	name	PKHD1L1
MeliponaBeecheii_000059-T1	product	Fibrocystin-L
MeliponaBeecheii_001950-T1	name	PLC21C
MeliponaBeecheii_001950-T1	product	PLC-beta C terminal
MeliponaBeecheii_002622-T1	name	PLXNA1
MeliponaBeecheii_002622-T1	product	Plexin-A1
MeliponaBeecheii_003004-T1	name	PMS2
MeliponaBeecheii_003004-T1	product	Mismatch repair endonuclease pms2
MeliponaBeecheii_014959-T1	name	POLE2_1
MeliponaBeecheii_014959-T1	product	DNA polymerase epsilon subunit 2
MeliponaBeecheii_014960-T1	name	POLE2_2
MeliponaBeecheii_014960-T1	product	DNA polymerase epsilon subunit 2
MeliponaBeecheii_014490-T1	name	POLR1B
MeliponaBeecheii_014490-T1	product	DNA-directed RNA polymerase I subunit RPA2
MeliponaBeecheii_017990-T1	name	POLR2D
MeliponaBeecheii_017990-T1	product	DNA-directed RNA polymerase II subunit rpb4
MeliponaBeecheii_020291-T1	name	PPAPDC2
MeliponaBeecheii_020291-T1	product	Phosphatidic acid phosphatase type 2 domain containing 2
MeliponaBeecheii_014637-T1	name	PPD3
MeliponaBeecheii_014637-T1	product	PsbP domain-containing protein 3, chloroplastic
[truncated: 1,066 more rows]
