# Supplementary material for: Prevalent bee venom genes evolved before the aculeate stinger and eusociality
Source: BMC Biol. 2023 Oct 23;21:229. doi: 10.1186/s12915-023-01656-5 (PMC10591384; doi:10.1186/s12915-023-01656-5)
Supplement: Supplementary file 40 — Additional file 40. Genome annotation of Melipona beecheii. [file 12915_2023_1656_MOESM40_ESM.zip › Melipona_beecheii.annotation.funannotate181.Oct2020/annotations/annotations.merops.txt]

MeliponaBeecheii_000262-T1	note	MEROPS:MER0030164
MeliponaBeecheii_000265-T1	note	MEROPS:MER0001235
MeliponaBeecheii_000276-T1	note	MEROPS:MER0161504
MeliponaBeecheii_000277-T1	note	MEROPS:MER0047716
MeliponaBeecheii_000279-T1	note	MEROPS:MER0018694
MeliponaBeecheii_000307-T1	note	MEROPS:MER0018694
MeliponaBeecheii_000313-T1	note	MEROPS:MER0187565
MeliponaBeecheii_000348-T1	note	MEROPS:MER0015452
MeliponaBeecheii_000378-T1	note	MEROPS:MER0053242
MeliponaBeecheii_000382-T1	note	MEROPS:MER0209764
MeliponaBeecheii_000384-T1	note	MEROPS:MER0030317
MeliponaBeecheii_000596-T1	note	MEROPS:MER0011490
MeliponaBeecheii_000602-T1	note	MEROPS:MER0027244
MeliponaBeecheii_000643-T1	note	MEROPS:MER0167725
MeliponaBeecheii_000738-T1	note	MEROPS:MER0017367
MeliponaBeecheii_000841-T1	note	MEROPS:MER0011493
MeliponaBeecheii_000932-T1	note	MEROPS:MER0021913
MeliponaBeecheii_000941-T1	note	MEROPS:MER0013775
MeliponaBeecheii_001180-T1	note	MEROPS:MER0033235
MeliponaBeecheii_001181-T1	note	MEROPS:MER0033232
MeliponaBeecheii_001265-T1	note	MEROPS:MER0004977
MeliponaBeecheii_001272-T1	note	MEROPS:MER0000553
MeliponaBeecheii_001315-T1	note	MEROPS:MER1251407
MeliponaBeecheii_001327-T1	note	MEROPS:MER0002211
MeliponaBeecheii_001369-T1	note	MEROPS:MER0019831
MeliponaBeecheii_001372-T1	note	MEROPS:MER0199690
MeliponaBeecheii_001458-T1	note	MEROPS:MER0001019
MeliponaBeecheii_001498-T1	note	MEROPS:MER0011155
MeliponaBeecheii_001499-T1	note	MEROPS:MER0000041
MeliponaBeecheii_001500-T1	note	MEROPS:MER0011393
MeliponaBeecheii_001501-T1	note	MEROPS:MER0011393
MeliponaBeecheii_001502-T1	note	MEROPS:MER0011155
MeliponaBeecheii_001508-T1	note	MEROPS:MER0000428
MeliponaBeecheii_001539-T1	note	MEROPS:MER0905212
MeliponaBeecheii_001613-T1	note	MEROPS:MER0000376
MeliponaBeecheii_001614-T1	note	MEROPS:MER0000376
MeliponaBeecheii_001677-T1	note	MEROPS:MER0011500
MeliponaBeecheii_001678-T1	note	MEROPS:MER0011501
MeliponaBeecheii_001692-T1	note	MEROPS:MER0030134
MeliponaBeecheii_001789-T1	note	MEROPS:MER0013562
MeliponaBeecheii_001999-T1	note	MEROPS:MER0106633
MeliponaBeecheii_002093-T1	note	MEROPS:MER0031614
MeliponaBeecheii_002094-T1	note	MEROPS:MER0031614
MeliponaBeecheii_002124-T1	note	MEROPS:MER0011152
MeliponaBeecheii_002131-T1	note	MEROPS:MER0005894
MeliponaBeecheii_002297-T1	note	MEROPS:MER0033179
MeliponaBeecheii_002299-T1	note	MEROPS:MER0033179
MeliponaBeecheii_002318-T1	note	MEROPS:MER0003543
MeliponaBeecheii_002381-T1	note	MEROPS:MER0000557
MeliponaBeecheii_002497-T1	note	MEROPS:MER0168391
MeliponaBeecheii_002531-T1	note	MEROPS:MER0017243
MeliponaBeecheii_002567-T1	note	MEROPS:MER0037853
MeliponaBeecheii_002647-T1	note	MEROPS:MER0000211
MeliponaBeecheii_002677-T1	note	MEROPS:MER0011819
MeliponaBeecheii_002688-T1	note	MEROPS:MER0011183
MeliponaBeecheii_002724-T1	note	MEROPS:MER0160094
MeliponaBeecheii_002876-T1	note	MEROPS:MER0011314
MeliponaBeecheii_002877-T1	note	MEROPS:MER0011314
MeliponaBeecheii_002939-T1	note	MEROPS:MER0031325
MeliponaBeecheii_002985-T1	note	MEROPS:MER0014694
MeliponaBeecheii_002988-T1	note	MEROPS:MER0001205
MeliponaBeecheii_002989-T1	note	MEROPS:MER0001202
MeliponaBeecheii_003195-T1	note	MEROPS:MER0002023
MeliponaBeecheii_003383-T1	note	MEROPS:MER0015270
MeliponaBeecheii_003385-T1	note	MEROPS:MER0005755
MeliponaBeecheii_003400-T1	note	MEROPS:MER0024830
MeliponaBeecheii_003406-T1	note	MEROPS:MER0002896
MeliponaBeecheii_003498-T1	note	MEROPS:MER0013563
MeliponaBeecheii_003533-T1	note	MEROPS:MER0029824
MeliponaBeecheii_003543-T1	note	MEROPS:MER0003083
MeliponaBeecheii_003739-T1	note	MEROPS:MER0005987
MeliponaBeecheii_003759-T1	note	MEROPS:MER0011730
MeliponaBeecheii_003793-T1	note	MEROPS:MER0002878
MeliponaBeecheii_003832-T1	note	MEROPS:MER0020503
MeliponaBeecheii_003833-T1	note	MEROPS:MER1108685
MeliponaBeecheii_003906-T1	note	MEROPS:MER0003544
MeliponaBeecheii_003916-T1	note	MEROPS:MER0029824
MeliponaBeecheii_003988-T1	note	MEROPS:MER0011141
MeliponaBeecheii_004013-T1	note	MEROPS:MER0018608
MeliponaBeecheii_004053-T1	note	MEROPS:MER0011422
MeliponaBeecheii_004054-T1	note	MEROPS:MER0011422
MeliponaBeecheii_004056-T1	note	MEROPS:MER0011343
MeliponaBeecheii_004073-T1	note	MEROPS:MER0060642
MeliponaBeecheii_004112-T1	note	MEROPS:MER0086098
MeliponaBeecheii_004122-T1	note	MEROPS:MER0034745
MeliponaBeecheii_004146-T1	note	MEROPS:MER0000408
MeliponaBeecheii_004232-T1	note	MEROPS:MER0004528
MeliponaBeecheii_004312-T1	note	MEROPS:MER0011253
MeliponaBeecheii_004313-T1	note	MEROPS:MER0011253
MeliponaBeecheii_004386-T1	note	MEROPS:MER0209764
MeliponaBeecheii_004395-T1	note	MEROPS:MER0011441
MeliponaBeecheii_004397-T1	note	MEROPS:MER0011441
MeliponaBeecheii_004419-T1	note	MEROPS:MER0029824
MeliponaBeecheii_004420-T1	note	MEROPS:MER0029824
MeliponaBeecheii_004460-T1	note	MEROPS:MER0033291
MeliponaBeecheii_004464-T1	note	MEROPS:MER0077885
MeliponaBeecheii_004465-T1	note	MEROPS:MER0045467
MeliponaBeecheii_004468-T1	note	MEROPS:MER0000550
MeliponaBeecheii_004479-T1	note	MEROPS:MER0011413
MeliponaBeecheii_004602-T1	note	MEROPS:MER0011411
MeliponaBeecheii_004674-T1	note	MEROPS:MER0005413
MeliponaBeecheii_004680-T1	note	MEROPS:MER0016218
MeliponaBeecheii_004702-T1	note	MEROPS:MER0035024
MeliponaBeecheii_004704-T1	note	MEROPS:MER0011343
MeliponaBeecheii_004759-T1	note	MEROPS:MER0161594
MeliponaBeecheii_004777-T1	note	MEROPS:MER0924172
MeliponaBeecheii_004798-T1	note	MEROPS:MER0213608
MeliponaBeecheii_004863-T1	note	MEROPS:MER0042914
MeliponaBeecheii_004918-T1	note	MEROPS:MER0033254
MeliponaBeecheii_004944-T1	note	MEROPS:MER0002579
MeliponaBeecheii_005076-T1	note	MEROPS:MER0060310
MeliponaBeecheii_005124-T1	note	MEROPS:MER0000057
MeliponaBeecheii_005125-T1	note	MEROPS:MER0000057
MeliponaBeecheii_005126-T1	note	MEROPS:MER0000057
MeliponaBeecheii_005127-T1	note	MEROPS:MER0000057
MeliponaBeecheii_005128-T1	note	MEROPS:MER0000057
MeliponaBeecheii_005258-T1	note	MEROPS:MER0000057
MeliponaBeecheii_005259-T1	note	MEROPS:MER0000041
MeliponaBeecheii_005260-T1	note	MEROPS:MER0011864
MeliponaBeecheii_005362-T1	note	MEROPS:MER0155237
MeliponaBeecheii_005471-T1	note	MEROPS:MER0001207
MeliponaBeecheii_005691-T1	note	MEROPS:MER0033184
MeliponaBeecheii_005696-T1	note	MEROPS:MER0000495
MeliponaBeecheii_005774-T1	note	MEROPS:MER0161594
MeliponaBeecheii_005795-T1	note	MEROPS:MER0016593
MeliponaBeecheii_006012-T1	note	MEROPS:MER0016159
MeliponaBeecheii_006144-T1	note	MEROPS:MER0011182
MeliponaBeecheii_006147-T1	note	MEROPS:MER0000551
MeliponaBeecheii_006149-T1	note	MEROPS:MER0037840
MeliponaBeecheii_006154-T1	note	MEROPS:MER0002496
MeliponaBeecheii_006372-T1	note	MEROPS:MER0209764
MeliponaBeecheii_006386-T1	note	MEROPS:MER0002481
MeliponaBeecheii_006455-T1	note	MEROPS:MER0023251
MeliponaBeecheii_006605-T1	note	MEROPS:MER0011422
MeliponaBeecheii_006606-T1	note	MEROPS:MER0002988
MeliponaBeecheii_006753-T1	note	MEROPS:MER0001156
MeliponaBeecheii_006829-T1	note	MEROPS:MER0046076
MeliponaBeecheii_006858-T1	note	MEROPS:MER0041174
MeliponaBeecheii_006886-T1	note	MEROPS:MER0064547
MeliponaBeecheii_006896-T1	note	MEROPS:MER0000432
MeliponaBeecheii_006913-T1	note	MEROPS:MER0014649
MeliponaBeecheii_006926-T1	note	MEROPS:MER0033232
MeliponaBeecheii_006940-T1	note	MEROPS:MER0033235
MeliponaBeecheii_006952-T1	note	MEROPS:MER0033280
MeliponaBeecheii_006954-T1	note	MEROPS:MER0033280
MeliponaBeecheii_007034-T1	note	MEROPS:MER1054487
MeliponaBeecheii_007042-T1	note	MEROPS:MER0079232
MeliponaBeecheii_007052-T1	note	MEROPS:MER0013463
MeliponaBeecheii_007054-T1	note	MEROPS:MER0003314
MeliponaBeecheii_007105-T1	note	MEROPS:MER0022005
MeliponaBeecheii_007295-T1	note	MEROPS:MER0024969
MeliponaBeecheii_007379-T1	note	MEROPS:MER0957411
MeliponaBeecheii_007418-T1	note	MEROPS:MER0000392
MeliponaBeecheii_007419-T1	note	MEROPS:MER0199690
MeliponaBeecheii_007432-T1	note	MEROPS:MER0026493
MeliponaBeecheii_007457-T1	note	MEROPS:MER0043201
MeliponaBeecheii_007460-T1	note	MEROPS:MER0011211
MeliponaBeecheii_007559-T1	note	MEROPS:MER0175067
MeliponaBeecheii_007785-T1	note	MEROPS:MER0016700
MeliponaBeecheii_007823-T1	note	MEROPS:MER0001056
MeliponaBeecheii_007856-T1	note	MEROPS:MER0004373
MeliponaBeecheii_007917-T1	note	MEROPS:MER0003201
MeliponaBeecheii_008143-T1	note	MEROPS:MER0033227
MeliponaBeecheii_008185-T1	note	MEROPS:MER0209764
MeliponaBeecheii_008240-T1	note	MEROPS:MER0011375
MeliponaBeecheii_008287-T1	note	MEROPS:MER0001629
MeliponaBeecheii_008396-T1	note	MEROPS:MER0011730
MeliponaBeecheii_008490-T1	note	MEROPS:MER0019063
MeliponaBeecheii_008512-T1	note	MEROPS:MER0029866
MeliponaBeecheii_008513-T1	note	MEROPS:MER0029866
MeliponaBeecheii_008522-T1	note	MEROPS:MER0025244
MeliponaBeecheii_008527-T1	note	MEROPS:MER0033291
MeliponaBeecheii_008538-T1	note	MEROPS:MER0011091
MeliponaBeecheii_008553-T1	note	MEROPS:MER0030336
MeliponaBeecheii_008554-T1	note	MEROPS:MER0000057
MeliponaBeecheii_008555-T1	note	MEROPS:MER0000057
MeliponaBeecheii_008556-T1	note	MEROPS:MER0000057
MeliponaBeecheii_008595-T1	note	MEROPS:MER0011376
MeliponaBeecheii_008612-T1	note	MEROPS:MER0161504
MeliponaBeecheii_008713-T1	note	MEROPS:MER0079520
MeliponaBeecheii_008714-T1	note	MEROPS:MER0079520
MeliponaBeecheii_008745-T1	note	MEROPS:MER0000247
MeliponaBeecheii_008746-T1	note	MEROPS:MER0018829
MeliponaBeecheii_008792-T1	note	MEROPS:MER0001019
MeliponaBeecheii_008793-T1	note	MEROPS:MER0287029
MeliponaBeecheii_008798-T1	note	MEROPS:MER0001019
MeliponaBeecheii_008799-T1	note	MEROPS:MER0004967
MeliponaBeecheii_008806-T1	note	MEROPS:MER0011476
MeliponaBeecheii_008825-T1	note	MEROPS:MER0029930
MeliponaBeecheii_008896-T1	note	MEROPS:MER0004321
MeliponaBeecheii_008938-T1	note	MEROPS:MER0011441
MeliponaBeecheii_008945-T1	note	MEROPS:MER0047716
MeliponaBeecheii_008979-T1	note	MEROPS:MER0013976
MeliponaBeecheii_009027-T1	note	MEROPS:MER0002676
MeliponaBeecheii_009028-T1	note	MEROPS:MER0019701
MeliponaBeecheii_009046-T1	note	MEROPS:MER0123606
MeliponaBeecheii_009088-T1	note	MEROPS:MER0030133
MeliponaBeecheii_009109-T1	note	MEROPS:MER0033235
MeliponaBeecheii_009125-T1	note	MEROPS:MER0011778
MeliponaBeecheii_009257-T1	note	MEROPS:MER0033188
MeliponaBeecheii_009266-T1	note	MEROPS:MER0006087
MeliponaBeecheii_009356-T1	note	MEROPS:MER0020206
MeliponaBeecheii_009503-T1	note	MEROPS:MER0012131
MeliponaBeecheii_009587-T1	note	MEROPS:MER0010992
MeliponaBeecheii_009655-T1	note	MEROPS:MER0011497
MeliponaBeecheii_009662-T1	note	MEROPS:MER0001710
MeliponaBeecheii_009683-T1	note	MEROPS:MER0013589
MeliponaBeecheii_009684-T1	note	MEROPS:MER0001711
MeliponaBeecheii_009686-T1	note	MEROPS:MER0064620
MeliponaBeecheii_009734-T1	note	MEROPS:MER0011159
MeliponaBeecheii_009747-T1	note	MEROPS:MER0013586
MeliponaBeecheii_009903-T1	note	MEROPS:MER0031610
MeliponaBeecheii_009938-T1	note	MEROPS:MER0020201
MeliponaBeecheii_010056-T1	note	MEROPS:MER0001248
MeliponaBeecheii_010064-T1	note	MEROPS:MER0043126
MeliponaBeecheii_010065-T1	note	MEROPS:MER0035036
MeliponaBeecheii_010071-T1	note	MEROPS:MER0031563
MeliponaBeecheii_010128-T1	note	MEROPS:MER0014385
MeliponaBeecheii_010230-T1	note	MEROPS:MER0022791
MeliponaBeecheii_010302-T1	note	MEROPS:MER0016598
MeliponaBeecheii_010303-T1	note	MEROPS:MER0011233
MeliponaBeecheii_010304-T1	note	MEROPS:MER0011420
MeliponaBeecheii_010305-T1	note	MEROPS:MER0016598
MeliponaBeecheii_010306-T1	note	MEROPS:MER0016598
MeliponaBeecheii_010519-T1	note	MEROPS:MER0011474
MeliponaBeecheii_010529-T1	note	MEROPS:MER0011730
MeliponaBeecheii_010576-T1	note	MEROPS:MER0002345
MeliponaBeecheii_010608-T1	note	MEROPS:MER0005244
MeliponaBeecheii_010659-T1	note	MEROPS:MER0033235
MeliponaBeecheii_010677-T1	note	MEROPS:MER0014770
MeliponaBeecheii_010679-T1	note	MEROPS:MER0000549
MeliponaBeecheii_010790-T1	note	MEROPS:MER0002301
MeliponaBeecheii_010842-T1	note	MEROPS:MER0122119
MeliponaBeecheii_011139-T1	note	MEROPS:MER0011348
MeliponaBeecheii_011202-T1	note	MEROPS:MER0011231
MeliponaBeecheii_011203-T1	note	MEROPS:MER0011231
MeliponaBeecheii_011227-T1	note	MEROPS:MER0019708
MeliponaBeecheii_011290-T1	note	MEROPS:MER0021886
MeliponaBeecheii_011309-T1	note	MEROPS:MER0034745
MeliponaBeecheii_011360-T1	note	MEROPS:MER0014644
MeliponaBeecheii_011382-T1	note	MEROPS:MER0437468
MeliponaBeecheii_011422-T1	note	MEROPS:MER0029052
MeliponaBeecheii_011492-T1	note	MEROPS:MER0003223
MeliponaBeecheii_011496-T1	note	MEROPS:MER0018623
MeliponaBeecheii_011536-T1	note	MEROPS:MER0011483
MeliponaBeecheii_011612-T1	note	MEROPS:MER0029965
MeliponaBeecheii_011619-T1	note	MEROPS:MER0044627
MeliponaBeecheii_011642-T1	note	MEROPS:MER0011383
MeliponaBeecheii_011650-T1	note	MEROPS:MER0116559
MeliponaBeecheii_011730-T1	note	MEROPS:MER0033291
MeliponaBeecheii_011776-T1	note	MEROPS:MER0030092
MeliponaBeecheii_011818-T1	note	MEROPS:MER0011305
MeliponaBeecheii_011826-T1	note	MEROPS:MER0005987
MeliponaBeecheii_011849-T1	note	MEROPS:MER0027633
MeliponaBeecheii_011962-T1	note	MEROPS:MER0033259
MeliponaBeecheii_011988-T1	note	MEROPS:MER0016137
MeliponaBeecheii_011993-T1	note	MEROPS:MER0016592
MeliponaBeecheii_012141-T1	note	MEROPS:MER0064643
MeliponaBeecheii_012146-T1	note	MEROPS:MER0033174
MeliponaBeecheii_012147-T1	note	MEROPS:MER0012158
MeliponaBeecheii_012188-T1	note	MEROPS:MER0011369
MeliponaBeecheii_012204-T1	note	MEROPS:MER0163268
MeliponaBeecheii_012212-T1	note	MEROPS:MER0020813
MeliponaBeecheii_012218-T1	note	MEROPS:MER0001987
MeliponaBeecheii_012235-T1	note	MEROPS:MER0003094
MeliponaBeecheii_012341-T1	note	MEROPS:MER0011369
MeliponaBeecheii_012402-T1	note	MEROPS:MER0002801
MeliponaBeecheii_012414-T1	note	MEROPS:MER0004321
MeliponaBeecheii_012415-T1	note	MEROPS:MER0034744
MeliponaBeecheii_012458-T1	note	MEROPS:MER0001991
MeliponaBeecheii_012459-T1	note	MEROPS:MER0002988
MeliponaBeecheii_012460-T1	note	MEROPS:MER0028714
MeliponaBeecheii_012461-T1	note	MEROPS:MER0028714
MeliponaBeecheii_012491-T1	note	MEROPS:MER0064621
MeliponaBeecheii_012531-T1	note	MEROPS:MER0004566
MeliponaBeecheii_012832-T1	note	MEROPS:MER1251425
MeliponaBeecheii_012944-T1	note	MEROPS:MER0033236
MeliponaBeecheii_013022-T1	note	MEROPS:MER0011159
MeliponaBeecheii_013117-T1	note	MEROPS:MER0030040
MeliponaBeecheii_013148-T1	note	MEROPS:MER0001778
MeliponaBeecheii_013167-T1	note	MEROPS:MER0005513
MeliponaBeecheii_013177-T1	note	MEROPS:MER0036115
MeliponaBeecheii_013311-T1	note	MEROPS:MER0005539
MeliponaBeecheii_013488-T1	note	MEROPS:MER0011221
MeliponaBeecheii_013628-T1	note	MEROPS:MER0033178
MeliponaBeecheii_013699-T1	note	MEROPS:MER0011513
MeliponaBeecheii_013736-T1	note	MEROPS:MER0011263
MeliponaBeecheii_013774-T1	note	MEROPS:MER0026496
MeliponaBeecheii_013798-T1	note	MEROPS:MER0018621
MeliponaBeecheii_013799-T1	note	MEROPS:MER0022914
MeliponaBeecheii_013831-T1	note	MEROPS:MER0011032
MeliponaBeecheii_013835-T1	note	MEROPS:MER0018869
MeliponaBeecheii_014275-T1	note	MEROPS:MER0044350
MeliponaBeecheii_014393-T1	note	MEROPS:MER0015449
MeliponaBeecheii_014410-T1	note	MEROPS:MER0021890
MeliponaBeecheii_014605-T1	note	MEROPS:MER0209764
MeliponaBeecheii_014618-T1	note	MEROPS:MER0011012
MeliponaBeecheii_014619-T1	note	MEROPS:MER0016969
MeliponaBeecheii_014725-T1	note	MEROPS:MER0011350
MeliponaBeecheii_014819-T1	note	MEROPS:MER0004372
MeliponaBeecheii_014820-T1	note	MEROPS:MER0001629
MeliponaBeecheii_014845-T1	note	MEROPS:MER0924172
MeliponaBeecheii_014861-T1	note	MEROPS:MER0161524
MeliponaBeecheii_015037-T1	note	MEROPS:MER0020511
MeliponaBeecheii_015040-T1	note	MEROPS:MER0002477
MeliponaBeecheii_015083-T1	note	MEROPS:MER0047611
MeliponaBeecheii_015124-T1	note	MEROPS:MER0000554
MeliponaBeecheii_015143-T1	note	MEROPS:MER0002646
MeliponaBeecheii_015155-T1	note	MEROPS:MER0125334
MeliponaBeecheii_015186-T1	note	MEROPS:MER0027244
MeliponaBeecheii_015230-T1	note	MEROPS:MER0063684
MeliponaBeecheii_015231-T1	note	MEROPS:MER0021913
MeliponaBeecheii_015341-T1	note	MEROPS:MER0004015
MeliponaBeecheii_015365-T1	note	MEROPS:MER0005227
MeliponaBeecheii_015372-T1	note	MEROPS:MER0018440
MeliponaBeecheii_015420-T1	note	MEROPS:MER0000867
MeliponaBeecheii_015429-T1	note	MEROPS:MER0004988
MeliponaBeecheii_015440-T1	note	MEROPS:MER0011323
MeliponaBeecheii_015503-T1	note	MEROPS:MER0112830
MeliponaBeecheii_015517-T1	note	MEROPS:MER0011169
MeliponaBeecheii_015531-T1	note	MEROPS:MER0011300
MeliponaBeecheii_015547-T1	note	MEROPS:MER0023038
MeliponaBeecheii_015605-T1	note	MEROPS:MER0004113
MeliponaBeecheii_015606-T1	note	MEROPS:MER0004113
MeliponaBeecheii_015608-T1	note	MEROPS:MER0004113
MeliponaBeecheii_015609-T1	note	MEROPS:MER0002988
MeliponaBeecheii_015615-T1	note	MEROPS:MER0011159
MeliponaBeecheii_015667-T1	note	MEROPS:MER0004246
MeliponaBeecheii_015685-T1	note	MEROPS:MER0200434
MeliponaBeecheii_015954-T1	note	MEROPS:MER0192051
MeliponaBeecheii_015958-T1	note	MEROPS:MER0000911
MeliponaBeecheii_015986-T1	note	MEROPS:MER0003299
MeliponaBeecheii_016077-T1	note	MEROPS:MER0022908
MeliponaBeecheii_016090-T1	note	MEROPS:MER0033198
MeliponaBeecheii_016092-T1	note	MEROPS:MER0033198
MeliponaBeecheii_016094-T1	note	MEROPS:MER0043147
MeliponaBeecheii_016111-T1	note	MEROPS:MER0004834
MeliponaBeecheii_016124-T1	note	MEROPS:MER0142516
MeliponaBeecheii_016180-T1	note	MEROPS:MER0001271
MeliponaBeecheii_016193-T1	note	MEROPS:MER0209764
MeliponaBeecheii_016194-T1	note	MEROPS:MER0211636
MeliponaBeecheii_016195-T1	note	MEROPS:MER0209764
MeliponaBeecheii_016196-T1	note	MEROPS:MER0209764
MeliponaBeecheii_016198-T1	note	MEROPS:MER0209764
MeliponaBeecheii_016200-T1	note	MEROPS:MER0209764
MeliponaBeecheii_016211-T1	note	MEROPS:MER0003093
MeliponaBeecheii_016364-T1	note	MEROPS:MER0011499
MeliponaBeecheii_016368-T1	note	MEROPS:MER0005247
MeliponaBeecheii_016378-T1	note	MEROPS:MER0003918
MeliponaBeecheii_016421-T1	note	MEROPS:MER0022427
MeliponaBeecheii_016423-T1	note	MEROPS:MER0060647
MeliponaBeecheii_016426-T1	note	MEROPS:MER0005767
MeliponaBeecheii_016453-T1	note	MEROPS:MER0044889
MeliponaBeecheii_016736-T1	note	MEROPS:MER0034726
MeliponaBeecheii_016852-T1	note	MEROPS:MER0033274
MeliponaBeecheii_016900-T1	note	MEROPS:MER0061785
MeliponaBeecheii_016945-T1	note	MEROPS:MER0000207
MeliponaBeecheii_017219-T1	note	MEROPS:MER0209507
MeliponaBeecheii_017245-T1	note	MEROPS:MER0029792
MeliponaBeecheii_017258-T1	note	MEROPS:MER0011510
MeliponaBeecheii_017270-T1	note	MEROPS:MER0011484
MeliponaBeecheii_017395-T1	note	MEROPS:MER0011236
MeliponaBeecheii_017532-T1	note	MEROPS:MER0024969
MeliponaBeecheii_017631-T1	note	MEROPS:MER0011179
MeliponaBeecheii_017642-T1	note	MEROPS:MER0046076
MeliponaBeecheii_017644-T1	note	MEROPS:MER0046076
MeliponaBeecheii_017665-T1	note	MEROPS:MER0030137
MeliponaBeecheii_017804-T1	note	MEROPS:MER0002331
MeliponaBeecheii_017805-T1	note	MEROPS:MER0030145
MeliponaBeecheii_017806-T1	note	MEROPS:MER0002331
MeliponaBeecheii_017830-T1	note	MEROPS:MER0043201
MeliponaBeecheii_017941-T1	note	MEROPS:MER0188967
MeliponaBeecheii_017944-T1	note	MEROPS:MER0002350
MeliponaBeecheii_017987-T1	note	MEROPS:MER0005528
MeliponaBeecheii_018022-T1	note	MEROPS:MER0001728
MeliponaBeecheii_018043-T1	note	MEROPS:MER0001795
MeliponaBeecheii_018044-T1	note	MEROPS:MER0033268
MeliponaBeecheii_018207-T1	note	MEROPS:MER0002801
MeliponaBeecheii_018208-T1	note	MEROPS:MER0002801
MeliponaBeecheii_018209-T1	note	MEROPS:MER0002801
MeliponaBeecheii_018214-T1	note	MEROPS:MER0036548
MeliponaBeecheii_018217-T1	note	MEROPS:MER0027634
MeliponaBeecheii_018261-T1	note	MEROPS:MER0000552
MeliponaBeecheii_018329-T1	note	MEROPS:MER0001342
MeliponaBeecheii_018333-T1	note	MEROPS:MER0029056
MeliponaBeecheii_018363-T1	note	MEROPS:MER0001987
MeliponaBeecheii_018388-T1	note	MEROPS:MER0003175
MeliponaBeecheii_018446-T1	note	MEROPS:MER0042827
MeliponaBeecheii_018450-T1	note	MEROPS:MER0023251
MeliponaBeecheii_018454-T1	note	MEROPS:MER0011509
MeliponaBeecheii_018603-T1	note	MEROPS:MER0018458
MeliponaBeecheii_018939-T1	note	MEROPS:MER0038626
MeliponaBeecheii_018965-T1	note	MEROPS:MER0002945
MeliponaBeecheii_018986-T1	note	MEROPS:MER0000446
MeliponaBeecheii_019108-T1	note	MEROPS:MER0029042
MeliponaBeecheii_019124-T1	note	MEROPS:MER0019325
MeliponaBeecheii_019222-T1	note	MEROPS:MER0017840
MeliponaBeecheii_019249-T1	note	MEROPS:MER0011422
MeliponaBeecheii_019251-T1	note	MEROPS:MER0011422
MeliponaBeecheii_019252-T1	note	MEROPS:MER0011422
MeliponaBeecheii_019271-T1	note	MEROPS:MER0001690
MeliponaBeecheii_019608-T1	note	MEROPS:MER0226346
MeliponaBeecheii_019614-T1	note	MEROPS:MER0015112
MeliponaBeecheii_019707-T1	note	MEROPS:MER0014065
MeliponaBeecheii_019846-T1	note	MEROPS:MER0037714
MeliponaBeecheii_020086-T1	note	MEROPS:MER0017239
MeliponaBeecheii_020109-T1	note	MEROPS:MER0015090
MeliponaBeecheii_020118-T1	note	MEROPS:MER0026495
MeliponaBeecheii_020120-T1	note	MEROPS:MER0005406
MeliponaBeecheii_020137-T1	note	MEROPS:MER0099998
MeliponaBeecheii_020148-T1	note	MEROPS:MER0011371
MeliponaBeecheii_020149-T1	note	MEROPS:MER0011371
MeliponaBeecheii_020221-T1	note	MEROPS:MER0018473
MeliponaBeecheii_020263-T1	note	MEROPS:MER0033241
MeliponaBeecheii_020280-T1	note	MEROPS:MER0011311
MeliponaBeecheii_020281-T1	note	MEROPS:MER0011312
MeliponaBeecheii_020285-T1	note	MEROPS:MER0000840
MeliponaBeecheii_020287-T1	note	MEROPS:MER0026494
MeliponaBeecheii_020320-T1	note	MEROPS:MER0011343
MeliponaBeecheii_020529-T1	note	MEROPS:MER0011183
MeliponaBeecheii_020573-T1	note	MEROPS:MER0011774
MeliponaBeecheii_020681-T1	note	MEROPS:MER0011259
MeliponaBeecheii_020729-T1	note	MEROPS:MER0038083
MeliponaBeecheii_020899-T1	note	MEROPS:MER0033188
MeliponaBeecheii_020907-T1	note	MEROPS:MER0011224
MeliponaBeecheii_020935-T1	note	MEROPS:MER0037832
MeliponaBeecheii_021031-T1	note	MEROPS:MER0024828
MeliponaBeecheii_021046-T1	note	MEROPS:MER0011440
MeliponaBeecheii_021047-T1	note	MEROPS:MER0011370
MeliponaBeecheii_021048-T1	note	MEROPS:MER0004243
MeliponaBeecheii_021066-T1	note	MEROPS:MER0002667
MeliponaBeecheii_021070-T1	note	MEROPS:MER0023838
MeliponaBeecheii_021144-T1	note	MEROPS:MER0015095
MeliponaBeecheii_021241-T1	note	MEROPS:MER0011394
MeliponaBeecheii_021285-T1	note	MEROPS:MER0074638
MeliponaBeecheii_021316-T1	note	MEROPS:MER0029866
