# Supplementary material for: Prevalent bee venom genes evolved before the aculeate stinger and eusociality
Source: BMC Biol. 2023 Oct 23;21:229. doi: 10.1186/s12915-023-01656-5 (PMC10591384; doi:10.1186/s12915-023-01656-5)
Supplement: Supplementary file 40 — Additional file 40. Genome annotation of Melipona beecheii. [file 12915_2023_1656_MOESM40_ESM.zip › Melipona_beecheii.annotation.funannotate181.Oct2020/annotations/pfam.filtered.txt]

MeliponaBeecheii_008669-T1	PF10417	1.4e-14	0.875000
MeliponaBeecheii_009063-T1	PF04419	2e-09	1.052632
MeliponaBeecheii_009115-T1	PF09038	6e-09	0.967213
MeliponaBeecheii_009034-T1	PF01591	2.8e-91	0.968610
MeliponaBeecheii_008915-T1	PF00001	2.8e-80	1.243346
MeliponaBeecheii_008579-T1	PF00001	1.6e-73	1.083650
MeliponaBeecheii_008569-T1	PF00001	8.7e-49	1.003802
MeliponaBeecheii_008570-T1	PF00001	7.3e-48	1.000000
MeliponaBeecheii_008718-T1	PF00001	1.1e-44	0.520913
MeliponaBeecheii_008985-T1	PF02949	2.9e-47	0.888179
MeliponaBeecheii_008986-T1	PF02949	1.5e-37	0.722045
MeliponaBeecheii_008915-T1	PF10320	1e-12	0.677043
MeliponaBeecheii_008579-T1	PF10320	2.5e-12	1.182879
MeliponaBeecheii_008915-T1	PF10328	6.2e-08	0.679389
MeliponaBeecheii_009176-T1	PF00004	2e-17	0.893939
MeliponaBeecheii_008563-T1	PF00004	1.4e-15	1.075758
MeliponaBeecheii_008656-T1	PF00004	1.3e-11	0.560606
MeliponaBeecheii_009111-T1	PF13087	4.3e-61	0.989950
MeliponaBeecheii_009111-T1	PF13245	1.5e-12	1.317241
MeliponaBeecheii_008563-T1	PF13401	3.2e-12	0.905109
MeliponaBeecheii_009111-T1	PF13604	1.2e-14	1.036458
MeliponaBeecheii_008656-T1	PF07728	2.3e-29	1.007246
MeliponaBeecheii_008829-T1	PF07728	2.8e-24	0.971014
MeliponaBeecheii_008628-T1	PF07728	1.5e-21	0.985507
MeliponaBeecheii_008829-T1	PF12774	6.1e-155	1.000000
MeliponaBeecheii_008628-T1	PF12774	2.7e-141	1.003058
MeliponaBeecheii_008656-T1	PF12774	9.3e-138	0.938838
MeliponaBeecheii_008656-T1	PF12775	6.3e-80	0.966851
MeliponaBeecheii_008829-T1	PF12775	1.2e-77	0.988950
MeliponaBeecheii_008628-T1	PF12775	1.1e-70	1.000000
MeliponaBeecheii_008656-T1	PF12780	8.7e-99	1.092664
MeliponaBeecheii_008628-T1	PF12780	1.6e-90	1.011583
MeliponaBeecheii_008828-T1	PF12780	4.3e-89	1.142857
MeliponaBeecheii_008628-T1	PF12781	4.6e-84	1.004545
MeliponaBeecheii_008828-T1	PF12781	1.9e-70	0.900000
MeliponaBeecheii_008656-T1	PF12781	9.9e-60	0.677273
MeliponaBeecheii_008828-T1	PF17857	1.5e-43	0.970000
MeliponaBeecheii_008656-T1	PF17857	3.4e-21	0.870000
MeliponaBeecheii_008628-T1	PF17857	1.5e-17	0.870000
MeliponaBeecheii_008828-T1	PF18198	4.4e-58	0.993548
MeliponaBeecheii_008657-T1	PF18198	4.3e-54	1.012903
MeliponaBeecheii_008628-T1	PF18198	1.1e-52	1.012903
MeliponaBeecheii_008860-T1	PF01061	6.6e-41	1.004762
MeliponaBeecheii_008860-T1	PF12679	3.2e-09	0.826389
MeliponaBeecheii_008860-T1	PF12698	2e-40	1.066667
MeliponaBeecheii_009140-T1	PF00664	2e-66	0.985401
MeliponaBeecheii_008572-T1	PF00664	2.1e-55	0.959854
MeliponaBeecheii_009103-T1	PF00664	2.8e-55	0.718978
MeliponaBeecheii_009102-T1	PF00664	5e-22	0.518248
MeliponaBeecheii_009101-T1	PF00664	1.3e-21	0.682482
MeliponaBeecheii_009101-T1	PF00005	1.5e-56	1.131387
MeliponaBeecheii_009103-T1	PF00005	2.9e-56	0.985401
MeliponaBeecheii_008572-T1	PF00005	2.5e-55	0.985401
MeliponaBeecheii_009102-T1	PF00005	8.7e-46	0.700730
MeliponaBeecheii_009140-T1	PF00005	7.2e-37	1.094891
MeliponaBeecheii_008860-T1	PF00005	5.3e-30	1.051095
MeliponaBeecheii_009208-T1	PF16177	5.2e-25	1.000000
MeliponaBeecheii_008604-T1	PF00887	5e-21	0.906977
MeliponaBeecheii_008767-T1	PF01553	2.2e-20	0.896296
MeliponaBeecheii_008849-T1	PF01553	3.3e-19	0.977778
MeliponaBeecheii_008595-T1	PF08516	7.3e-30	1.043103
MeliponaBeecheii_009022-T1	PF00928	5e-47	1.208333
MeliponaBeecheii_009119-T1	PF00106	2.5e-45	1.005128
MeliponaBeecheii_008770-T1	PF00106	3.5e-09	0.938462
MeliponaBeecheii_009119-T1	PF13561	6.2e-32	0.850427
MeliponaBeecheii_008770-T1	PF13561	2.7e-09	0.641026
MeliponaBeecheii_009029-T1	PF04587	6.8e-143	0.992974
MeliponaBeecheii_008669-T1	PF00578	1.7e-40	1.080645
MeliponaBeecheii_008759-T1	PF00248	6.1e-60	0.965636
MeliponaBeecheii_008762-T1	PF00248	3.1e-55	0.938144
MeliponaBeecheii_008760-T1	PF00248	7.2e-54	0.931271
MeliponaBeecheii_008763-T1	PF00248	1.8e-52	0.931271
MeliponaBeecheii_009039-T1	PF13949	2.1e-59	1.006780
MeliponaBeecheii_008977-T1	PF15309	1.8e-11	0.897059
MeliponaBeecheii_009186-T1	PF00202	1.2e-92	1.054591
MeliponaBeecheii_008943-T1	PF01593	4.3e-87	0.515487
MeliponaBeecheii_009204-T1	PF01593	2.3e-79	1.026549
MeliponaBeecheii_008944-T1	PF01593	2.3e-66	1.006637
MeliponaBeecheii_009208-T1	PF00501	4.3e-73	1.033019
MeliponaBeecheii_009208-T1	PF13193	1.8e-21	1.039474
MeliponaBeecheii_008540-T1	PF01094	1.4e-57	1.161017
MeliponaBeecheii_008615-T1	PF00023	3.1e-92	0.909091
MeliponaBeecheii_008755-T1	PF00023	4.2e-29	0.939394
MeliponaBeecheii_008604-T1	PF00023	2.5e-14	0.848485
MeliponaBeecheii_008976-T1	PF00023	4.1e-12	0.969697
MeliponaBeecheii_008615-T1	PF12796	2.4e-102	1.132530
MeliponaBeecheii_008755-T1	PF12796	6.7e-48	1.012048
MeliponaBeecheii_008604-T1	PF12796	1.6e-23	0.759036
MeliponaBeecheii_008976-T1	PF12796	4.5e-17	0.891566
MeliponaBeecheii_008615-T1	PF13606	5e-94	0.838710
MeliponaBeecheii_008755-T1	PF13606	5.3e-33	0.903226
MeliponaBeecheii_008604-T1	PF13606	3.6e-13	0.935484
MeliponaBeecheii_008615-T1	PF13637	1e-98	0.945455
MeliponaBeecheii_008755-T1	PF13637	5.6e-35	0.927273
MeliponaBeecheii_008604-T1	PF13637	8.4e-18	0.909091
MeliponaBeecheii_008976-T1	PF13637	2.1e-15	0.781818
MeliponaBeecheii_008615-T1	PF13857	7.1e-110	0.767857
MeliponaBeecheii_008755-T1	PF13857	1.7e-30	0.857143
MeliponaBeecheii_008604-T1	PF13857	2.6e-20	1.000000
MeliponaBeecheii_009196-T1	PF00191	1.8e-99	0.984848
MeliponaBeecheii_009090-T1	PF08264	1.3e-37	0.986842
MeliponaBeecheii_008658-T1	PF03098	1.9e-185	1.028409
MeliponaBeecheii_008842-T1	PF05839	1.1e-13	0.764045
MeliponaBeecheii_009123-T1	PF00025	7e-80	0.977143
MeliponaBeecheii_008988-T1	PF00025	2.3e-70	0.994286
MeliponaBeecheii_009033-T1	PF00025	1.1e-12	0.880000
MeliponaBeecheii_009127-T1	PF01388	4.6e-21	0.944444
MeliponaBeecheii_009230-T1	PF05856	7.3e-80	0.988095
MeliponaBeecheii_008868-T1	PF02752	1e-26	1.171642
MeliponaBeecheii_008868-T1	PF00339	1.4e-30	1.068493
MeliponaBeecheii_008832-T1	PF19039	3e-46	1.019802
MeliponaBeecheii_008979-T1	PF01112	2.1e-81	0.970588
MeliponaBeecheii_008768-T1	PF05680	8.8e-24	0.708333
MeliponaBeecheii_008847-T1	PF05827	4.6e-45	0.965278
MeliponaBeecheii_008577-T1	PF06644	8.9e-52	0.830258
MeliponaBeecheii_009202-T1	PF03987	7.1e-20	0.859223
MeliponaBeecheii_008909-T1	PF02137	1.4e-113	0.948949
MeliponaBeecheii_008587-T1	PF18483	7.2e-11	0.994845
MeliponaBeecheii_009127-T1	PF12031	2.4e-118	1.015564
MeliponaBeecheii_008603-T1	PF03114	6e-35	0.987448
MeliponaBeecheii_008929-T1	PF05700	5.8e-75	0.970874
MeliponaBeecheii_008853-T1	PF12125	3.7e-26	1.000000
MeliponaBeecheii_009222-T1	PF06859	3.7e-42	1.009259
MeliponaBeecheii_008857-T1	PF06553	7.1e-61	0.876289
MeliponaBeecheii_009115-T1	PF18428	4.6e-33	0.921569
MeliponaBeecheii_009039-T1	PF03097	5.4e-119	0.989637
MeliponaBeecheii_008845-T1	PF00439	3.1e-23	0.904762
MeliponaBeecheii_009211-T1	PF00168	4.3e-22	0.932039
MeliponaBeecheii_008545-T1	PF00028	6.1e-95	1.000000
MeliponaBeecheii_008545-T1	PF01049	1.2e-34	1.020408
MeliponaBeecheii_008833-T1	PF00402	3.9e-13	0.960000
MeliponaBeecheii_008834-T1	PF00402	2e-12	0.960000
MeliponaBeecheii_008575-T1	PF01302	3e-23	0.984848
MeliponaBeecheii_009194-T1	PF11531	3.9e-09	0.508929
MeliponaBeecheii_008850-T1	PF03914	4.6e-28	0.911243
MeliponaBeecheii_008613-T1	PF16760	2.1e-16	0.951807
MeliponaBeecheii_009037-T1	PF01607	1.4e-49	0.943396
MeliponaBeecheii_008544-T1	PF01607	9e-28	1.094340
MeliponaBeecheii_008613-T1	PF03370	2.6e-32	0.938053
MeliponaBeecheii_008659-T1	PF14923	1.1e-72	0.875831
MeliponaBeecheii_008563-T1	PF09079	2.5e-14	0.952381
MeliponaBeecheii_008833-T1	PF00307	2.9e-20	0.743119
MeliponaBeecheii_009184-T1	PF05679	2e-126	1.015564
MeliponaBeecheii_009129-T1	PF12624	1.9e-32	0.982759
MeliponaBeecheii_008627-T1	PF12624	1.3e-25	0.965517
MeliponaBeecheii_009010-T1	PF05602	1.2e-108	0.930716
MeliponaBeecheii_008519-T1	PF10607	6.7e-35	0.960000
MeliponaBeecheii_009067-T1	PF00027	2.9e-13	0.898876
MeliponaBeecheii_009113-T1	PF04733	5.5e-115	0.993103
MeliponaBeecheii_009109-T1	PF00135	1.5e-121	1.019417
MeliponaBeecheii_009134-T1	PF06148	8e-32	0.984962
MeliponaBeecheii_008952-T1	PF06148	3.6e-07	0.872180
MeliponaBeecheii_008568-T1	PF07258	3e-15	0.944444
MeliponaBeecheii_008895-T1	PF02628	3.9e-103	1.046440
MeliponaBeecheii_009099-T1	PF03178	5.2e-95	0.993789
MeliponaBeecheii_008859-T1	PF00650	1.5e-29	0.930818
MeliponaBeecheii_008623-T1	PF00650	2.2e-25	0.924528
MeliponaBeecheii_008623-T1	PF13716	6.8e-07	0.863309
MeliponaBeecheii_008859-T1	PF03765	1.2e-07	0.666667
MeliponaBeecheii_008896-T1	PF01321	8.5e-23	0.893130
MeliponaBeecheii_008896-T1	PF16189	4.9e-48	1.012500
MeliponaBeecheii_008549-T1	PF04969	1.7e-11	0.987013
MeliponaBeecheii_009085-T1	PF10075	4.3e-37	0.972222
MeliponaBeecheii_009174-T1	PF00431	1.9e-20	1.072727
MeliponaBeecheii_009132-T1	PF00888	2.9e-226	1.066236
MeliponaBeecheii_009132-T1	PF10557	8.4e-28	1.000000
MeliponaBeecheii_008863-T1	PF03932	5.3e-66	0.985149
MeliponaBeecheii_008862-T1	PF03932	7.8e-66	0.985149
MeliponaBeecheii_008787-T1	PF02363	5.8e-19	0.941176
MeliponaBeecheii_008786-T1	PF02363	1.4e-13	0.882353
MeliponaBeecheii_008788-T1	PF02363	1.9e-11	1.000000
MeliponaBeecheii_009142-T1	PF00383	3.8e-18	0.960396
MeliponaBeecheii_009142-T1	PF08211	2.6e-10	0.559701
MeliponaBeecheii_009220-T1	PF03607	1.9e-15	0.915254
MeliponaBeecheii_009089-T1	PF03455	2e-13	0.800000
MeliponaBeecheii_008751-T1	PF09756	5.3e-63	0.994681
MeliponaBeecheii_008940-T1	PF00270	2.1e-46	1.022727
MeliponaBeecheii_008942-T1	PF00531	1.8e-09	0.779070
MeliponaBeecheii_008598-T1	PF08766	3.2e-17	0.981481
MeliponaBeecheii_009089-T1	PF02141	3e-50	0.989189
MeliponaBeecheii_009148-T1	PF00610	2e-15	0.888889
MeliponaBeecheii_008829-T1	PF08385	2.8e-123	0.889680
MeliponaBeecheii_008628-T1	PF08385	3.4e-122	0.983986
MeliponaBeecheii_008655-T1	PF08385	1.1e-117	1.030249
MeliponaBeecheii_008829-T1	PF08393	2.5e-124	1.118090
MeliponaBeecheii_008628-T1	PF08393	1.7e-119	1.010050
MeliponaBeecheii_008655-T1	PF08393	1.7e-118	1.022613
MeliponaBeecheii_008946-T1	PF01529	3.2e-33	1.208955
MeliponaBeecheii_008984-T1	PF01180	5.2e-105	1.000000
MeliponaBeecheii_008663-T1	PF06920	5.4e-88	0.962121
MeliponaBeecheii_009195-T1	PF04922	3.1e-75	0.632911
MeliponaBeecheii_008595-T1	PF00200	1.5e-20	0.986842
MeliponaBeecheii_008938-T1	PF00200	1.4e-13	1.078947
MeliponaBeecheii_008972-T1	PF10517	1.5e-59	0.971154
MeliponaBeecheii_008975-T1	PF10517	4.2e-51	0.971154
MeliponaBeecheii_008780-T1	PF01119	8.6e-34	0.991597
MeliponaBeecheii_008663-T1	PF14429	2.3e-59	0.989848
MeliponaBeecheii_008663-T1	PF16172	6.4e-96	0.894330
MeliponaBeecheii_008972-T1	PF03351	6.5e-27	1.064516
MeliponaBeecheii_008975-T1	PF03351	9.3e-27	1.088710
MeliponaBeecheii_008952-T1	PF04124	1.8e-09	0.852071
MeliponaBeecheii_008909-T1	PF00035	2.8e-25	0.731343
MeliponaBeecheii_009180-T1	PF00035	6.1e-10	0.895522
MeliponaBeecheii_008690-T1	PF07898	3.8e-47	0.936047
MeliponaBeecheii_008692-T1	PF07898	4.6e-45	0.936047
MeliponaBeecheii_008689-T1	PF07898	3.1e-43	1.052326
MeliponaBeecheii_008691-T1	PF07898	2.5e-42	0.924419
MeliponaBeecheii_008696-T1	PF07898	1.6e-40	0.918605
MeliponaBeecheii_008704-T1	PF07898	1.3e-39	1.029070
MeliponaBeecheii_008701-T1	PF07898	1.9e-39	1.005814
MeliponaBeecheii_008687-T1	PF07898	5.2e-39	1.000000
MeliponaBeecheii_008686-T1	PF07898	1.7e-38	1.029070
MeliponaBeecheii_008703-T1	PF07898	3.6e-38	1.279070
MeliponaBeecheii_008699-T1	PF07898	8.4e-38	0.930233
MeliponaBeecheii_008705-T1	PF07898	4.9e-28	0.930233
MeliponaBeecheii_008695-T1	PF07898	8.7e-27	0.848837
MeliponaBeecheii_008688-T1	PF07898	1.5e-19	1.017442
MeliponaBeecheii_008700-T1	PF07898	1.5e-18	0.854651
MeliponaBeecheii_008706-T1	PF07898	9.6e-17	0.639535
MeliponaBeecheii_008684-T1	PF07898	8.3e-15	0.970930
MeliponaBeecheii_008702-T1	PF07898	1.6e-14	0.901163
MeliponaBeecheii_008685-T1	PF07898	2.5e-09	0.610465
MeliponaBeecheii_009212-T1	PF09431	1.4e-33	0.964029
MeliponaBeecheii_009216-T1	PF10231	1.1e-49	0.928571
MeliponaBeecheii_009122-T1	PF10474	4.2e-88	1.000000
MeliponaBeecheii_009141-T1	PF11865	4.3e-64	1.062112
MeliponaBeecheii_008566-T1	PF11931	5.8e-77	0.926702
MeliponaBeecheii_009205-T1	PF11979	1.7e-159	1.008499
MeliponaBeecheii_009134-T1	PF12022	4.2e-37	0.961538
MeliponaBeecheii_008832-T1	PF13281	7.3e-178	1.000000
MeliponaBeecheii_008911-T1	PF16087	2.6e-07	0.600000
MeliponaBeecheii_008982-T1	PF16092	1.5e-45	0.674242
MeliponaBeecheii_009111-T1	PF18141	7.3e-35	0.978495
MeliponaBeecheii_009180-T1	PF01207	1.4e-48	0.774194
MeliponaBeecheii_008575-T1	PF12455	2.3e-72	0.986014
MeliponaBeecheii_009217-T1	PF00350	5.5e-25	0.946429
MeliponaBeecheii_008829-T1	PF17852	1.6e-28	0.914729
MeliponaBeecheii_008628-T1	PF17852	6.1e-20	0.930233
MeliponaBeecheii_008656-T1	PF17852	2.3e-11	0.519380
MeliponaBeecheii_008828-T1	PF18199	2.1e-97	0.954693
MeliponaBeecheii_008657-T1	PF18199	8.4e-94	0.964401
MeliponaBeecheii_008628-T1	PF18199	1e-91	0.957929
MeliponaBeecheii_008657-T1	PF03028	5.8e-46	1.000000
MeliponaBeecheii_008628-T1	PF03028	3.2e-41	0.956522
MeliponaBeecheii_008828-T1	PF03028	1.4e-37	1.060870
MeliponaBeecheii_009096-T1	PF11547	2.3e-32	0.961538
MeliponaBeecheii_009183-T1	PF09816	8.4e-23	0.990000
MeliponaBeecheii_009185-T1	PF06239	7.6e-62	0.808036
MeliponaBeecheii_009185-T1	PF14784	9.1e-38	0.907692
MeliponaBeecheii_009138-T1	PF00036	1.2e-27	0.896552
MeliponaBeecheii_009213-T1	PF00036	9.1e-27	0.931034
MeliponaBeecheii_008947-T1	PF00036	3.4e-19	0.931034
MeliponaBeecheii_009138-T1	PF13202	2.6e-21	0.880000
MeliponaBeecheii_008947-T1	PF13202	1.8e-14	0.720000
MeliponaBeecheii_009213-T1	PF13202	5e-13	0.920000
MeliponaBeecheii_009138-T1	PF13405	1e-21	0.935484
MeliponaBeecheii_009213-T1	PF13405	9.8e-21	0.935484
MeliponaBeecheii_008947-T1	PF13405	4.6e-18	0.838710
MeliponaBeecheii_009213-T1	PF13499	7.3e-27	0.871429
MeliponaBeecheii_009138-T1	PF13499	4.4e-25	0.800000
MeliponaBeecheii_008947-T1	PF13499	4.1e-20	1.114286
MeliponaBeecheii_009213-T1	PF13833	4.3e-19	0.722222
MeliponaBeecheii_008947-T1	PF13833	5.3e-14	0.888889
MeliponaBeecheii_009084-T1	PF00647	4.4e-47	0.990654
MeliponaBeecheii_009152-T1	PF00008	9e-08	0.906250
MeliponaBeecheii_008790-T1	PF07546	2.3e-12	0.823529
MeliponaBeecheii_008750-T1	PF01105	8.6e-53	1.049451
MeliponaBeecheii_009181-T1	PF16203	9.4e-126	0.959514
MeliponaBeecheii_008855-T1	PF02732	8.9e-12	1.082803
MeliponaBeecheii_008922-T1	PF00178	9.3e-35	0.987654
MeliponaBeecheii_008853-T1	PF00646	3.3e-06	0.958333
MeliponaBeecheii_008853-T1	PF12937	3.4e-09	0.770833
MeliponaBeecheii_008597-T1	PF12018	3.3e-80	1.029412
MeliponaBeecheii_009141-T1	PF02259	6.9e-116	1.034682
MeliponaBeecheii_009141-T1	PF02260	1.2e-19	0.968750
MeliponaBeecheii_008574-T1	PF00498	2.9e-17	1.014493
MeliponaBeecheii_009053-T1	PF00041	9.2e-24	1.000000
MeliponaBeecheii_009054-T1	PF00250	4.2e-34	0.943182
MeliponaBeecheii_009141-T1	PF08771	1.3e-46	0.989899
MeliponaBeecheii_008891-T1	PF03630	1.4e-121	1.048048
MeliponaBeecheii_009056-T1	PF01363	1.2e-29	0.913043
MeliponaBeecheii_009205-T1	PF01363	2.1e-20	0.898551
MeliponaBeecheii_009057-T1	PF01363	4.3e-16	0.884058
MeliponaBeecheii_009217-T1	PF04799	1e-69	0.987578
MeliponaBeecheii_009120-T1	PF01585	2.8e-12	0.955556
MeliponaBeecheii_008890-T1	PF13851	3.1e-62	1.000000
MeliponaBeecheii_009073-T1	PF00462	4.8e-23	1.083333
MeliponaBeecheii_009037-T1	PF00704	0.0	1.028846
MeliponaBeecheii_008846-T1	PF03662	2.3e-25	0.833333
MeliponaBeecheii_009182-T1	PF13641	5.8e-21	0.982609
MeliponaBeecheii_008889-T1	PF01531	4e-33	0.855705
MeliponaBeecheii_009182-T1	PF13506	5.9e-53	0.994253
MeliponaBeecheii_009197-T1	PF03360	1.1e-47	0.705607
MeliponaBeecheii_009182-T1	PF13632	1.7e-08	0.964467
MeliponaBeecheii_008565-T1	PF05199	1.2e-37	0.951724
MeliponaBeecheii_008565-T1	PF00732	1.2e-39	0.861486
MeliponaBeecheii_009042-T1	PF06432	4.5e-67	0.932143
MeliponaBeecheii_008779-T1	PF01025	3.9e-48	1.018072
MeliponaBeecheii_009084-T1	PF00043	1.4e-14	0.946237
MeliponaBeecheii_009084-T1	PF13410	1.1e-09	0.942029
MeliponaBeecheii_009084-T1	PF14497	3.6e-06	0.717172
MeliponaBeecheii_008550-T1	PF17171	6.5e-23	1.000000
MeliponaBeecheii_009084-T1	PF02798	4.7e-21	1.000000
MeliponaBeecheii_009084-T1	PF13417	3.6e-08	0.960000
MeliponaBeecheii_008550-T1	PF17172	1.4e-14	0.939394
MeliponaBeecheii_009207-T1	PF00009	4.2e-44	1.020513
MeliponaBeecheii_009207-T1	PF03144	2.3e-10	0.918919
MeliponaBeecheii_009207-T1	PF03143	4.3e-29	1.009259
MeliponaBeecheii_008988-T1	PF04670	5e-11	0.515021
MeliponaBeecheii_009123-T1	PF04670	6.7e-11	0.536481
MeliponaBeecheii_008539-T1	PF00211	1.1e-71	1.005464
MeliponaBeecheii_009019-T1	PF00625	4.3e-48	0.989011
MeliponaBeecheii_008778-T1	PF04408	7.6e-27	0.816514
MeliponaBeecheii_008780-T1	PF02518	5.6e-08	0.616071
MeliponaBeecheii_008780-T1	PF13589	2.3e-16	0.751825
MeliponaBeecheii_008616-T1	PF14661	2.5e-23	0.506550
MeliponaBeecheii_008813-T1	PF16002	1.1e-87	0.838384
MeliponaBeecheii_008818-T1	PF15353	1.1e-51	1.000000
MeliponaBeecheii_009096-T1	PF00632	1.7e-62	0.967427
MeliponaBeecheii_008940-T1	PF00271	2.5e-32	0.972973
MeliponaBeecheii_009181-T1	PF00271	9.7e-14	0.963964
MeliponaBeecheii_008778-T1	PF00271	1.2e-12	1.243243
MeliponaBeecheii_009181-T1	PF13625	1.1e-38	0.992126
MeliponaBeecheii_009221-T1	PF03451	6.7e-26	0.905405
MeliponaBeecheii_008542-T1	PF03121	2.3e-09	0.533333
MeliponaBeecheii_009126-T1	PF00132	3.1e-10	0.805556
MeliponaBeecheii_009034-T1	PF00300	3.7e-42	0.917526
MeliponaBeecheii_009227-T1	PF00010	1.5e-13	0.907407
MeliponaBeecheii_008677-T1	PF00046	3.7e-22	1.000000
MeliponaBeecheii_008670-T1	PF00046	6.3e-22	1.000000
MeliponaBeecheii_008983-T1	PF00046	3.4e-08	0.929825
MeliponaBeecheii_008781-T1	PF00012	5e-267	1.013356
MeliponaBeecheii_008992-T1	PF05225	5.3e-33	1.022222
MeliponaBeecheii_009053-T1	PF07679	7.9e-42	0.800000
MeliponaBeecheii_009151-T1	PF07679	1.6e-11	0.844444
MeliponaBeecheii_008854-T1	PF03810	1.8e-12	0.878378
MeliponaBeecheii_009053-T1	PF00047	1e-28	0.804598
MeliponaBeecheii_009151-T1	PF00047	3.8e-08	0.850575
MeliponaBeecheii_009053-T1	PF13895	9.6e-35	0.810127
MeliponaBeecheii_009151-T1	PF13895	5.6e-16	1.215190
MeliponaBeecheii_009053-T1	PF13927	9.5e-47	0.810127
MeliponaBeecheii_009151-T1	PF13927	1.6e-17	0.911392
MeliponaBeecheii_009083-T1	PF05046	2.5e-24	1.048780
MeliponaBeecheii_009067-T1	PF00520	1e-37	1.159184
MeliponaBeecheii_009067-T1	PF07885	3.6e-10	0.721519
MeliponaBeecheii_009048-T1	PF03770	8.2e-43	1.070707
MeliponaBeecheii_008748-T1	PF02174	8.1e-22	0.950000
MeliponaBeecheii_009131-T1	PF00180	2.6e-75	1.106322
MeliponaBeecheii_009088-T1	PF01398	2e-21	0.872881
MeliponaBeecheii_008522-T1	PF00050	3.8e-08	0.938776
MeliponaBeecheii_008522-T1	PF07648	5e-08	0.938776
MeliponaBeecheii_009215-T1	PF00225	1.1e-105	0.978979
MeliponaBeecheii_008858-T1	PF00225	1.4e-31	0.891892
MeliponaBeecheii_009119-T1	PF08659	2e-15	0.872222
MeliponaBeecheii_008766-T1	PF05047	2.9e-12	0.942308
MeliponaBeecheii_008545-T1	PF00054	4.2e-16	1.068702
MeliponaBeecheii_008545-T1	PF02210	1.7e-23	1.119048
MeliponaBeecheii_009169-T1	PF00057	2.6e-13	1.000000
MeliponaBeecheii_009100-T1	PF00057	5.2e-12	1.000000
MeliponaBeecheii_009174-T1	PF00057	1.4e-11	0.972973
MeliponaBeecheii_009121-T1	PF00057	1.2e-09	0.972973
MeliponaBeecheii_008587-T1	PF03388	3.5e-100	0.978261
MeliponaBeecheii_008747-T1	PF00060	3.5e-30	1.791946
MeliponaBeecheii_008525-T1	PF10613	1.2e-11	1.043103
MeliponaBeecheii_008865-T1	PF00412	1.2e-14	0.948276
MeliponaBeecheii_008864-T1	PF00412	2.7e-12	0.965517
MeliponaBeecheii_008532-T1	PF00560	1e-05	1.000000
MeliponaBeecheii_008532-T1	PF12799	6.3e-25	0.953488
MeliponaBeecheii_008532-T1	PF13306	7e-23	0.695312
MeliponaBeecheii_008532-T1	PF13855	2e-76	0.934426
MeliponaBeecheii_008592-T1	PF01423	2.4e-23	0.955224
MeliponaBeecheii_009193-T1	PF03194	2.6e-59	0.772908
MeliponaBeecheii_009154-T1	PF02820	2.9e-90	0.985507
MeliponaBeecheii_008928-T1	PF10506	1.2e-37	0.984615
MeliponaBeecheii_009014-T1	PF00149	1.8e-24	1.004878
MeliponaBeecheii_009014-T1	PF14008	8.9e-25	0.984127
MeliponaBeecheii_009222-T1	PF08241	1.3e-10	0.500000
MeliponaBeecheii_009064-T1	PF08241	1.3e-10	1.187500
MeliponaBeecheii_009064-T1	PF08242	2.8e-12	1.131313
MeliponaBeecheii_009222-T1	PF08242	3.7e-11	1.545455
MeliponaBeecheii_008606-T1	PF10294	9.3e-20	0.867816
MeliponaBeecheii_009222-T1	PF13489	4.4e-12	1.006061
MeliponaBeecheii_009064-T1	PF13489	3.2e-09	0.812121
MeliponaBeecheii_009064-T1	PF13649	1.4e-13	1.144330
MeliponaBeecheii_009194-T1	PF13649	5.5e-09	0.989691
MeliponaBeecheii_009064-T1	PF13847	5.6e-14	0.894737
MeliponaBeecheii_009219-T1	PF01189	9.7e-33	0.795000
MeliponaBeecheii_008758-T1	PF02475	8.3e-08	0.527638
MeliponaBeecheii_008518-T1	PF07690	6.4e-44	0.796034
MeliponaBeecheii_008908-T1	PF07690	9.6e-28	0.509915
MeliponaBeecheii_008814-T1	PF07690	8.9e-26	1.073654
MeliponaBeecheii_009037-T1	PF07690	2.7e-24	0.974504
MeliponaBeecheii_008908-T1	PF12832	6.5e-98	1.854545
MeliponaBeecheii_008950-T1	PF03165	1.5e-40	0.980583
MeliponaBeecheii_008950-T1	PF03166	7e-72	1.178161
MeliponaBeecheii_009215-T1	PF16796	6.5e-61	1.109677
MeliponaBeecheii_008858-T1	PF16796	5.2e-14	0.974194
MeliponaBeecheii_008585-T1	PF16026	1.7e-26	0.618090
MeliponaBeecheii_009190-T1	PF02854	1.7e-25	0.924528
MeliponaBeecheii_009190-T1	PF09088	2e-38	0.670157
MeliponaBeecheii_009190-T1	PF09090	2.6e-94	1.010949
MeliponaBeecheii_009088-T1	PF13012	4.1e-26	1.080357
MeliponaBeecheii_009036-T1	PF00153	1.2e-54	0.927835
MeliponaBeecheii_008919-T1	PF00153	1e-49	0.824742
MeliponaBeecheii_009146-T1	PF10248	7.2e-52	0.931034
MeliponaBeecheii_008780-T1	PF16413	6.7e-87	0.888476
MeliponaBeecheii_009217-T1	PF01926	3.4e-10	1.394737
MeliponaBeecheii_008988-T1	PF01926	1.9e-09	0.947368
MeliponaBeecheii_008893-T1	PF12460	6.4e-53	0.882629
MeliponaBeecheii_008893-T1	PF14500	5.3e-83	0.992337
MeliponaBeecheii_009099-T1	PF10433	2.2e-182	1.055102
MeliponaBeecheii_008892-T1	PF02493	8.2e-23	1.043478
MeliponaBeecheii_008781-T1	PF06723	3e-20	0.737003
MeliponaBeecheii_008949-T1	PF14943	1.4e-55	0.976048
MeliponaBeecheii_008561-T1	PF04421	1.1e-33	0.968085
MeliponaBeecheii_008828-T1	PF12777	1.5e-186	0.997093
MeliponaBeecheii_008656-T1	PF12777	6.1e-53	0.956395
MeliponaBeecheii_008628-T1	PF12777	1e-42	1.014535
MeliponaBeecheii_009194-T1	PF05175	2.1e-08	0.647059
MeliponaBeecheii_008941-T1	PF13450	9.1e-16	0.852941
MeliponaBeecheii_008944-T1	PF13450	6.2e-15	0.897059
MeliponaBeecheii_008943-T1	PF13450	8.4e-14	0.926471
MeliponaBeecheii_009204-T1	PF13450	6.2e-13	0.823529
MeliponaBeecheii_008552-T1	PF13450	3.7e-09	0.691176
MeliponaBeecheii_009098-T1	PF06413	7e-11	0.973333
MeliponaBeecheii_008934-T1	PF02931	1.8e-69	0.958525
MeliponaBeecheii_008934-T1	PF02932	5.7e-39	0.957983
MeliponaBeecheii_009047-T1	PF14465	1.7e-31	1.058824
MeliponaBeecheii_008850-T1	PF07540	1.4e-21	1.010870
MeliponaBeecheii_008905-T1	PF17169	1.1e-11	0.602410
MeliponaBeecheii_009062-T1	PF02071	3.5e-09	1.000000
MeliponaBeecheii_008883-T1	PF02136	7.5e-12	0.941667
MeliponaBeecheii_008882-T1	PF02136	1.8e-09	0.958333
MeliponaBeecheii_008880-T1	PF02136	5e-09	0.950000
MeliponaBeecheii_009126-T1	PF00483	1.1e-54	0.915323
MeliponaBeecheii_009126-T1	PF12804	1e-12	0.787500
MeliponaBeecheii_009091-T1	PF03177	4.8e-31	0.630872
MeliponaBeecheii_009091-T1	PF08801	1.4e-13	0.652074
MeliponaBeecheii_009041-T1	PF11894	0.0	0.943986
MeliponaBeecheii_009206-T1	PF17849	4.3e-20	0.870130
MeliponaBeecheii_008778-T1	PF07717	8e-24	0.927711
MeliponaBeecheii_009206-T1	PF08206	2.4e-08	0.810345
MeliponaBeecheii_009046-T1	PF02338	7.9e-11	0.708661
MeliponaBeecheii_008756-T1	PF05517	1.3e-47	0.954839
MeliponaBeecheii_008667-T1	PF00870	5.9e-62	0.968912
MeliponaBeecheii_008897-T1	PF02225	7e-11	0.769231
MeliponaBeecheii_009096-T1	PF00658	1.5e-22	0.926471
MeliponaBeecheii_008856-T1	PF07145	2.1e-08	1.000000
MeliponaBeecheii_009207-T1	PF07145	6.3e-07	0.888889
MeliponaBeecheii_008523-T1	PF00024	7.8e-15	1.088608
MeliponaBeecheii_008852-T1	PF01569	5.6e-35	1.044444
MeliponaBeecheii_009112-T1	PF03828	4.4e-16	0.968254
MeliponaBeecheii_008615-T1	PF00644	9.4e-27	1.046392
MeliponaBeecheii_009067-T1	PF13426	7.6e-10	0.721154
MeliponaBeecheii_008910-T1	PF01395	5.7e-22	0.849558
MeliponaBeecheii_009177-T1	PF01399	8.1e-19	0.961905
MeliponaBeecheii_009153-T1	PF01135	7.8e-25	0.909524
MeliponaBeecheii_009189-T1	PF01851	3.6e-26	1.028571
MeliponaBeecheii_009019-T1	PF00595	3.2e-10	1.207317
MeliponaBeecheii_008666-T1	PF00595	2.2e-07	0.695122
MeliponaBeecheii_008666-T1	PF17820	1.7e-11	0.777778
MeliponaBeecheii_009019-T1	PF17820	2.5e-09	0.944444
MeliponaBeecheii_009192-T1	PF04710	2.6e-216	0.992701
MeliponaBeecheii_009011-T1	PF00391	6e-21	0.986301
MeliponaBeecheii_009028-T1	PF04258	2.9e-98	1.003521
MeliponaBeecheii_009125-T1	PF03568	1e-58	0.820253
MeliponaBeecheii_008713-T1	PF00883	9.9e-56	0.929032
MeliponaBeecheii_008799-T1	PF01401	6.4e-106	0.580247
MeliponaBeecheii_008896-T1	PF00557	8.3e-39	1.043062
MeliponaBeecheii_008896-T1	PF16188	3e-26	1.015873
MeliponaBeecheii_008595-T1	PF01562	4.2e-19	0.714286
MeliponaBeecheii_009013-T1	PF00169	8.2e-19	0.971429
MeliponaBeecheii_008665-T1	PF00169	3.2e-13	0.885714
MeliponaBeecheii_008748-T1	PF00169	6.1e-09	0.847619
MeliponaBeecheii_009059-T1	PF05826	2.4e-39	0.979381
MeliponaBeecheii_008665-T1	PF15409	3.5e-09	0.988764
MeliponaBeecheii_009141-T1	PF00454	2.5e-76	0.996000
MeliponaBeecheii_009038-T1	PF06324	1.6e-09	1.000000
MeliponaBeecheii_009206-T1	PF13638	2.8e-11	0.954198
MeliponaBeecheii_009013-T1	PF00069	1.4e-77	0.977273
MeliponaBeecheii_009104-T1	PF00069	2.9e-76	0.950758
MeliponaBeecheii_009137-T1	PF00069	1.1e-69	0.954545
MeliponaBeecheii_008832-T1	PF00069	6.5e-66	0.962121
MeliponaBeecheii_008565-T1	PF00069	6.8e-66	0.958333
MeliponaBeecheii_008540-T1	PF00069	4.7e-32	0.734848
MeliponaBeecheii_009150-T1	PF00069	3.6e-27	0.924242
MeliponaBeecheii_008576-T1	PF00069	9.6e-27	0.829545
MeliponaBeecheii_009013-T1	PF00433	4.9e-12	1.086957
MeliponaBeecheii_008832-T1	PF07714	1.8e-45	0.965251
MeliponaBeecheii_009137-T1	PF07714	5.9e-45	0.957529
MeliponaBeecheii_009104-T1	PF07714	5.6e-42	0.942085
MeliponaBeecheii_009013-T1	PF07714	7.7e-39	0.926641
MeliponaBeecheii_008565-T1	PF07714	2e-35	0.965251
MeliponaBeecheii_008540-T1	PF07714	2.6e-34	0.694981
MeliponaBeecheii_009150-T1	PF07714	2.9e-24	0.826255
MeliponaBeecheii_008576-T1	PF07714	1.1e-14	0.872587
MeliponaBeecheii_009104-T1	PF00659	1e-42	0.968750
MeliponaBeecheii_009011-T1	PF01326	4.1e-78	0.948171
MeliponaBeecheii_009139-T1	PF09184	1.3e-61	1.162630
MeliponaBeecheii_008567-T1	PF01920	1.2e-20	0.962264
MeliponaBeecheii_008521-T1	PF04707	4.3e-47	0.949045
MeliponaBeecheii_008841-T1	PF06607	2.2e-08	1.000000
MeliponaBeecheii_009027-T1	PF00227	1.4e-45	0.942105
MeliponaBeecheii_009044-T1	PF06424	1.3e-57	1.034014
MeliponaBeecheii_008549-T1	PF04387	9.3e-48	1.012422
MeliponaBeecheii_009014-T1	PF16656	9.2e-17	0.989247
MeliponaBeecheii_009223-T1	PF00855	6.3e-17	1.031250
MeliponaBeecheii_008534-T1	PF00282	1.3e-103	0.989333
MeliponaBeecheii_008552-T1	PF07992	1.6e-14	0.905085
MeliponaBeecheii_008982-T1	PF07992	6.1e-09	1.111864
MeliponaBeecheii_008552-T1	PF13738	1.2e-19	0.901639
MeliponaBeecheii_009120-T1	PF01424	1e-08	0.916667
MeliponaBeecheii_009057-T1	PF09311	1.7e-52	0.938111
MeliponaBeecheii_008894-T1	PF11976	2.1e-07	0.972222
MeliponaBeecheii_009033-T1	PF00071	8.8e-58	0.993827
MeliponaBeecheii_008624-T1	PF00071	6.1e-26	1.209877
MeliponaBeecheii_009123-T1	PF00071	8.7e-16	0.759259
MeliponaBeecheii_008988-T1	PF00071	2.2e-11	0.987654
MeliponaBeecheii_009094-T1	PF00415	1.9e-62	1.120000
MeliponaBeecheii_008989-T1	PF00415	1.6e-37	1.000000
MeliponaBeecheii_009094-T1	PF13540	4.5e-30	1.000000
MeliponaBeecheii_008989-T1	PF13540	2.3e-23	0.966667
MeliponaBeecheii_008669-T1	PF08534	2.4e-18	0.959184
MeliponaBeecheii_008595-T1	PF01421	2.5e-56	0.985000
MeliponaBeecheii_008938-T1	PF13574	5.5e-26	0.649485
MeliponaBeecheii_008595-T1	PF13574	4.3e-11	0.639175
MeliponaBeecheii_008938-T1	PF13582	9.1e-17	1.008065
MeliponaBeecheii_008595-T1	PF13582	1.1e-14	0.943548
MeliponaBeecheii_008595-T1	PF13583	3.4e-09	0.758621
MeliponaBeecheii_008938-T1	PF13688	2.3e-26	0.811224
MeliponaBeecheii_008595-T1	PF13688	1.9e-19	0.846939
MeliponaBeecheii_009031-T1	PF08661	9.2e-12	0.942857
MeliponaBeecheii_009176-T1	PF08542	3.5e-21	0.977273
MeliponaBeecheii_009181-T1	PF04851	1e-18	0.912281
MeliponaBeecheii_008603-T1	PF00620	5.4e-45	0.973684
MeliponaBeecheii_008682-T1	PF00181	7.1e-19	1.051948
MeliponaBeecheii_008682-T1	PF03947	1.2e-26	0.746032
MeliponaBeecheii_008930-T1	PF00573	4.8e-41	1.244792
MeliponaBeecheii_008625-T1	PF01248	9.7e-27	1.000000
MeliponaBeecheii_008740-T1	PF01248	5.1e-11	1.000000
MeliponaBeecheii_008930-T1	PF14374	9.4e-28	0.922078
MeliponaBeecheii_008773-T1	PF06026	3.2e-65	1.017341
MeliponaBeecheii_009178-T1	PF00929	2.1e-32	1.048485
MeliponaBeecheii_009206-T1	PF00773	4.8e-99	1.015480
MeliponaBeecheii_009033-T1	PF08477	2.4e-22	0.966667
MeliponaBeecheii_009123-T1	PF08477	1.1e-16	0.925000
MeliponaBeecheii_008988-T1	PF08477	3.1e-13	0.925000
MeliponaBeecheii_008624-T1	PF08477	2.1e-11	1.066667
MeliponaBeecheii_009189-T1	PF18051	4.8e-34	1.000000
MeliponaBeecheii_009189-T1	PF17781	5e-123	0.983553
MeliponaBeecheii_009177-T1	PF10602	2.5e-30	0.959770
MeliponaBeecheii_008564-T1	PF00076	1.4e-15	0.985714
MeliponaBeecheii_008605-T1	PF00076	4.5e-13	0.857143
MeliponaBeecheii_008664-T1	PF00076	2.4e-09	0.800000
MeliponaBeecheii_009206-T1	PF17216	3.7e-20	0.668919
MeliponaBeecheii_009206-T1	PF17215	3.8e-07	0.820225
MeliponaBeecheii_008610-T1	PF00536	9.2e-32	0.890625
MeliponaBeecheii_009154-T1	PF00536	2.7e-12	0.937500
MeliponaBeecheii_008615-T1	PF00536	6.9e-11	0.937500
MeliponaBeecheii_008610-T1	PF07647	2e-26	0.878788
MeliponaBeecheii_008615-T1	PF07647	8.3e-13	0.909091
MeliponaBeecheii_009154-T1	PF07647	2.2e-07	0.727273
MeliponaBeecheii_009154-T1	PF02198	1e-08	0.833333
MeliponaBeecheii_009205-T1	PF11409	3e-17	0.972973
MeliponaBeecheii_008589-T1	PF05510	3.8e-117	0.960733
MeliponaBeecheii_009118-T1	PF03803	3.6e-18	0.669683
MeliponaBeecheii_009203-T1	PF00375	3e-133	1.089514
MeliponaBeecheii_008551-T1	PF00995	1.8e-130	0.907986
MeliponaBeecheii_009012-T1	PF15469	1.5e-47	0.926702
MeliponaBeecheii_008952-T1	PF15469	3.1e-21	0.853403
MeliponaBeecheii_008535-T1	PF01403	9e-81	0.700713
MeliponaBeecheii_008520-T1	PF05482	1.5e-24	0.696858
MeliponaBeecheii_009080-T1	PF06031	7.4e-16	0.972222
MeliponaBeecheii_008566-T1	PF16837	1.8e-26	1.012987
MeliponaBeecheii_008566-T1	PF12108	8.6e-16	1.000000
MeliponaBeecheii_008683-T1	PF03820	3e-134	0.987461
MeliponaBeecheii_009212-T1	PF00018	9.8e-13	1.020833
MeliponaBeecheii_009019-T1	PF00018	3.5e-07	0.562500
MeliponaBeecheii_009019-T1	PF07653	6.1e-12	1.105263
MeliponaBeecheii_009212-T1	PF07653	1.6e-07	0.912281
MeliponaBeecheii_009212-T1	PF14604	2.5e-09	1.061224
MeliponaBeecheii_009129-T1	PF06650	2.3e-28	0.915129
MeliponaBeecheii_008571-T1	PF05916	1.4e-06	0.522936
MeliponaBeecheii_008571-T1	PF16922	1.7e-17	0.982143
MeliponaBeecheii_009062-T1	PF14938	4.9e-112	0.985816
MeliponaBeecheii_009187-T1	PF09335	2.9e-14	0.966667
MeliponaBeecheii_009181-T1	PF00176	7.2e-09	0.651429
MeliponaBeecheii_008955-T1	PF03357	1e-41	0.982659
MeliponaBeecheii_009089-T1	PF08616	4e-06	0.663717
MeliponaBeecheii_008884-T1	PF06468	6.2e-49	0.817708
MeliponaBeecheii_009123-T1	PF09439	1.4e-14	0.707182
MeliponaBeecheii_008988-T1	PF09439	8.7e-14	0.690608
MeliponaBeecheii_009201-T1	PF04503	2.6e-104	1.061856
MeliponaBeecheii_008715-T1	PF00474	1.7e-29	1.125616
MeliponaBeecheii_008543-T1	PF01852	1e-15	0.952153
MeliponaBeecheii_009040-T1	PF02516	3e-147	0.956967
MeliponaBeecheii_009037-T1	PF00083	1e-93	0.995575
MeliponaBeecheii_008814-T1	PF00083	1.5e-83	0.887168
MeliponaBeecheii_008974-T1	PF00685	5.4e-68	0.962547
MeliponaBeecheii_008598-T1	PF02201	3.8e-26	0.959459
MeliponaBeecheii_009114-T1	PF10496	9.5e-19	0.977011
MeliponaBeecheii_008883-T1	PF09162	7.4e-16	0.891566
MeliponaBeecheii_008880-T1	PF09162	6.1e-15	0.843373
MeliponaBeecheii_008882-T1	PF09162	4.3e-14	0.891566
MeliponaBeecheii_008848-T1	PF03148	3e-127	1.000000
MeliponaBeecheii_008566-T1	PF13297	2.2e-26	0.966667
MeliponaBeecheii_008844-T1	PF00335	2.7e-57	1.073913
MeliponaBeecheii_009173-T1	PF04494	6.2e-44	0.969925
MeliponaBeecheii_008953-T1	PF05485	3.6e-30	0.965116
MeliponaBeecheii_008617-T1	PF05485	2.7e-14	0.895349
MeliponaBeecheii_009045-T1	PF01290	7.3e-58	1.128205
MeliponaBeecheii_009012-T1	PF01833	3.1e-06	0.952941
MeliponaBeecheii_008825-T1	PF01826	4.1e-10	1.018182
MeliponaBeecheii_009097-T1	PF04280	2.3e-40	1.006803
MeliponaBeecheii_009066-T1	PF07534	4e-35	1.028777
MeliponaBeecheii_008840-T1	PF10268	1.5e-206	1.010395
MeliponaBeecheii_009107-T1	PF00229	6.3e-10	0.858268
MeliponaBeecheii_008550-T1	PF10568	1.9e-27	0.936000
MeliponaBeecheii_008939-T1	PF13868	8.2e-17	0.732955
MeliponaBeecheii_009058-T1	PF13374	2.7e-23	0.952381
MeliponaBeecheii_009058-T1	PF13424	2.9e-23	0.753247
MeliponaBeecheii_009044-T1	PF13428	3.4e-39	1.000000
MeliponaBeecheii_009044-T1	PF13432	1.1e-16	0.852941
MeliponaBeecheii_009044-T1	PF14559	1.1e-23	0.941176
MeliponaBeecheii_009044-T1	PF07719	1e-15	0.970588
MeliponaBeecheii_009044-T1	PF13174	7.2e-08	0.909091
MeliponaBeecheii_009044-T1	PF13181	3.3e-11	0.823529
MeliponaBeecheii_008527-T1	PF00405	4.3e-87	0.841945
MeliponaBeecheii_009214-T1	PF07074	3.4e-91	1.000000
MeliponaBeecheii_008981-T1	PF13705	3.3e-200	1.088353
MeliponaBeecheii_008758-T1	PF02005	5.1e-133	1.034574
MeliponaBeecheii_009090-T1	PF00133	1.6e-209	1.046512
MeliponaBeecheii_008578-T1	PF09334	1.1e-100	0.895141
MeliponaBeecheii_008745-T1	PF00089	1.3e-67	1.081448
MeliponaBeecheii_008806-T1	PF00089	7.3e-66	1.040724
MeliponaBeecheii_008555-T1	PF00089	7.7e-65	0.995475
MeliponaBeecheii_008538-T1	PF00089	1.3e-64	1.027149
MeliponaBeecheii_008556-T1	PF00089	2.3e-64	1.004525
MeliponaBeecheii_008945-T1	PF00089	1.6e-61	1.076923
MeliponaBeecheii_008554-T1	PF00089	1.3e-59	1.009050
MeliponaBeecheii_008553-T1	PF00089	1.8e-56	1.009050
MeliponaBeecheii_008612-T1	PF00089	3.2e-55	1.081448
MeliponaBeecheii_009095-T1	PF01166	7.4e-30	0.964912
MeliponaBeecheii_008888-T1	PF19028	1.4e-16	1.019231
MeliponaBeecheii_008535-T1	PF00090	3.3e-35	1.040816
MeliponaBeecheii_008888-T1	PF00090	4.8e-09	1.020408
MeliponaBeecheii_008573-T1	PF00091	1.4e-67	1.040609
MeliponaBeecheii_008906-T1	PF00091	4e-62	1.060914
MeliponaBeecheii_008573-T1	PF03953	3.5e-49	1.031746
MeliponaBeecheii_008906-T1	PF03953	3.1e-37	1.015873
MeliponaBeecheii_008664-T1	PF00567	5.9e-49	0.868852
MeliponaBeecheii_009112-T1	PF19088	3.3e-17	0.504451
MeliponaBeecheii_009143-T1	PF04564	4.3e-25	0.986301
MeliponaBeecheii_008626-T1	PF04564	6.1e-19	1.082192
MeliponaBeecheii_008894-T1	PF16455	1.1e-35	1.000000
MeliponaBeecheii_009145-T1	PF01040	1.7e-34	0.936255
MeliponaBeecheii_008894-T1	PF00240	1.2e-16	0.861111
MeliponaBeecheii_009089-T1	PF03456	1.6e-08	0.818182
MeliponaBeecheii_009124-T1	PF01704	5.7e-66	0.937046
MeliponaBeecheii_009133-T1	PF05743	1e-06	0.818182
MeliponaBeecheii_009143-T1	PF10408	9.1e-187	0.984102
MeliponaBeecheii_008602-T1	PF05978	4.9e-44	0.949045
MeliponaBeecheii_009111-T1	PF09416	3.3e-78	1.000000
MeliponaBeecheii_009133-T1	PF00179	6.4e-46	0.985714
MeliponaBeecheii_009218-T1	PF09446	9e-17	0.953125
MeliponaBeecheii_009129-T1	PF16908	1.1e-51	0.974359
MeliponaBeecheii_008627-T1	PF16908	7.5e-10	0.623932
MeliponaBeecheii_008627-T1	PF16909	6.3e-28	0.767045
MeliponaBeecheii_009129-T1	PF16910	8.8e-39	0.923404
MeliponaBeecheii_008952-T1	PF08700	2.8e-25	0.977011
MeliponaBeecheii_009122-T1	PF10475	5.7e-92	0.979381
MeliponaBeecheii_008952-T1	PF10475	1.1e-08	0.608247
MeliponaBeecheii_009173-T1	PF00400	6.5e-51	0.947368
MeliponaBeecheii_008853-T1	PF00400	1.1e-40	0.684211
MeliponaBeecheii_009221-T1	PF00400	3.2e-20	1.184211
MeliponaBeecheii_008973-T1	PF00400	4.8e-16	0.789474
MeliponaBeecheii_008980-T1	PF00400	1.2e-10	0.763158
MeliponaBeecheii_009120-T1	PF11952	2.1e-35	1.000000
MeliponaBeecheii_009035-T1	PF03366	3.2e-34	0.975309
MeliponaBeecheii_009039-T1	PF00102	4e-47	0.978723
MeliponaBeecheii_008843-T1	PF01428	1.2e-14	0.875000
MeliponaBeecheii_008619-T1	PF00096	2.8e-18	1.000000
MeliponaBeecheii_008617-T1	PF00096	6.7e-17	0.913043
MeliponaBeecheii_008899-T1	PF00096	1.8e-15	1.086957
MeliponaBeecheii_008593-T1	PF00096	7e-08	1.000000
MeliponaBeecheii_008619-T1	PF13894	7e-13	0.958333
MeliponaBeecheii_008617-T1	PF12171	1.4e-13	0.888889
MeliponaBeecheii_009154-T1	PF01530	2.4e-12	1.034483
MeliponaBeecheii_008981-T1	PF00097	1.7e-07	0.926829
MeliponaBeecheii_008981-T1	PF13923	3.6e-10	0.950000
MeliponaBeecheii_009223-T1	PF07496	5.8e-10	0.958333
MeliponaBeecheii_008771-T1	PF05605	2.3e-21	1.148148
MeliponaBeecheii_008749-T1	PF05180	1.4e-28	1.000000
MeliponaBeecheii_008617-T1	PF12874	2.2e-12	0.840000
MeliponaBeecheii_008664-T1	PF01753	5e-09	0.947368
MeliponaBeecheii_009043-T1	PF01422	8.1e-07	0.894737
MeliponaBeecheii_008981-T1	PF13639	5.5e-10	0.886364
MeliponaBeecheii_008519-T1	PF13445	2.2e-07	1.000000
MeliponaBeecheii_008978-T1	PF11781	1.7e-09	0.781250
MeliponaBeecheii_009144-T1	PF05253	1.9e-20	0.960000
MeliponaBeecheii_009032-T1	PF17034	3.3e-24	0.944000
MeliponaBeecheii_008771-T1	PF00569	4.1e-11	0.844444
MeliponaBeecheii_006172-T1	PF03061	2.9e-17	0.962025
MeliponaBeecheii_006189-T1	PF02949	1.3e-18	0.603834
MeliponaBeecheii_005696-T1	PF00004	1.3e-25	1.037879
MeliponaBeecheii_005696-T1	PF07724	9.4e-09	0.748538
MeliponaBeecheii_005696-T1	PF07728	1.2e-09	0.971014
MeliponaBeecheii_006149-T1	PF00561	5.2e-11	0.544747
MeliponaBeecheii_006372-T1	PF04083	7.1e-22	0.984375
MeliponaBeecheii_006093-T1	PF00441	1.2e-50	0.993333
MeliponaBeecheii_006093-T1	PF08028	6.4e-23	0.910448
MeliponaBeecheii_006093-T1	PF02770	9.2e-28	1.020619
MeliponaBeecheii_006093-T1	PF02771	2.5e-27	0.973451
MeliponaBeecheii_005887-T1	PF01553	1.6e-22	1.200000
MeliponaBeecheii_005887-T1	PF16076	8.3e-16	0.986667
MeliponaBeecheii_006134-T1	PF16214	8.4e-11	0.578313
MeliponaBeecheii_006376-T1	PF01602	1.1e-173	1.030534
MeliponaBeecheii_005871-T1	PF14721	4.2e-57	1.076336
MeliponaBeecheii_006008-T1	PF14469	1.8e-37	1.008264
MeliponaBeecheii_006255-T1	PF01263	9.9e-41	0.787375
MeliponaBeecheii_006379-T1	PF03155	2.8e-84	0.630165
MeliponaBeecheii_006207-T1	PF02806	5.5e-24	0.968750
MeliponaBeecheii_005691-T1	PF01979	1e-24	0.979651
MeliponaBeecheii_006360-T1	PF00023	1.6e-63	1.060606
MeliponaBeecheii_005765-T1	PF00023	2e-24	0.787879
MeliponaBeecheii_005883-T1	PF00023	2e-23	0.969697
MeliponaBeecheii_005693-T1	PF00023	2.1e-21	0.939394
MeliponaBeecheii_006360-T1	PF12796	4.4e-87	1.108434
MeliponaBeecheii_005693-T1	PF12796	2.5e-34	1.120482
MeliponaBeecheii_005883-T1	PF12796	3.5e-34	0.987952
MeliponaBeecheii_005765-T1	PF12796	3.4e-29	1.108434
MeliponaBeecheii_005827-T1	PF12796	1e-15	1.048193
MeliponaBeecheii_006360-T1	PF13606	7.8e-59	0.935484
MeliponaBeecheii_005693-T1	PF13606	3e-26	0.903226
MeliponaBeecheii_005883-T1	PF13606	4e-24	0.935484
MeliponaBeecheii_005765-T1	PF13606	5.3e-23	0.806452
MeliponaBeecheii_006360-T1	PF13637	5.8e-72	0.909091
MeliponaBeecheii_005693-T1	PF13637	2.2e-29	0.963636
MeliponaBeecheii_005883-T1	PF13637	2.7e-29	0.945455
MeliponaBeecheii_005765-T1	PF13637	4.6e-27	0.818182
MeliponaBeecheii_006360-T1	PF13857	2.1e-52	0.964286
MeliponaBeecheii_005693-T1	PF13857	2.8e-27	0.892857
MeliponaBeecheii_005765-T1	PF13857	3.7e-26	0.839286
MeliponaBeecheii_005883-T1	PF13857	8.7e-25	0.767857
MeliponaBeecheii_006171-T1	PF03098	8.5e-197	1.034091
MeliponaBeecheii_006376-T1	PF14796	1.1e-43	0.939189
MeliponaBeecheii_005867-T1	PF01636	4.5e-09	0.654167
MeliponaBeecheii_005894-T1	PF02752	8e-33	0.962687
MeliponaBeecheii_005894-T1	PF00339	1.4e-44	1.027397
MeliponaBeecheii_005816-T1	PF00217	3.4e-63	0.716981
MeliponaBeecheii_005814-T1	PF02807	9.7e-30	0.970149
MeliponaBeecheii_006138-T1	PF01145	1e-22	1.011236
MeliponaBeecheii_006349-T1	PF03114	1.5e-61	0.962343
MeliponaBeecheii_006349-T1	PF10455	3.5e-15	0.550173
MeliponaBeecheii_006378-T1	PF01722	1.3e-16	0.779221
MeliponaBeecheii_005792-T1	PF00533	1.3e-50	0.924051
MeliponaBeecheii_006151-T1	PF00439	1e-25	0.964286
MeliponaBeecheii_006215-T1	PF07524	3e-20	0.987013
MeliponaBeecheii_006360-T1	PF00651	2.5e-17	0.864865
MeliponaBeecheii_006257-T1	PF00779	1.4e-15	0.966667
MeliponaBeecheii_006366-T1	PF08782	5.4e-37	0.957447
MeliponaBeecheii_006346-T1	PF08782	5.9e-30	0.978723
MeliponaBeecheii_006371-T1	PF00130	3.2e-13	0.924528
MeliponaBeecheii_005893-T1	PF00168	1.4e-46	0.912621
MeliponaBeecheii_006257-T1	PF00168	3.4e-21	0.572816
MeliponaBeecheii_005762-T1	PF12253	1e-06	0.513158
MeliponaBeecheii_006012-T1	PF01067	1.7e-30	0.874074
MeliponaBeecheii_006217-T1	PF01607	6.3e-12	0.981132
MeliponaBeecheii_006218-T1	PF01607	4.9e-11	0.981132
MeliponaBeecheii_006207-T1	PF02922	4.4e-15	1.023810
MeliponaBeecheii_006165-T1	PF15188	6.4e-20	0.988095
MeliponaBeecheii_006223-T1	PF00307	3.1e-23	0.926606
MeliponaBeecheii_005696-T1	PF13541	2.4e-10	0.561983
MeliponaBeecheii_006260-T1	PF04818	3.1e-13	1.048780
MeliponaBeecheii_006376-T1	PF12717	1.4e-25	0.759259
MeliponaBeecheii_005790-T1	PF00027	5.2e-18	0.955056
MeliponaBeecheii_006001-T1	PF16415	5e-96	0.995556
MeliponaBeecheii_006001-T1	PF16418	1.1e-50	1.033333
MeliponaBeecheii_006001-T1	PF16417	9.8e-77	0.962963
MeliponaBeecheii_005705-T1	PF00795	9.4e-61	0.961686
MeliponaBeecheii_006003-T1	PF06209	8.1e-222	0.995763
MeliponaBeecheii_006260-T1	PF08312	4.3e-12	1.068182
MeliponaBeecheii_006000-T1	PF01266	1.2e-61	1.019830
MeliponaBeecheii_005807-T1	PF00270	3.2e-45	0.937500
MeliponaBeecheii_006362-T1	PF00270	1.3e-08	0.840909
MeliponaBeecheii_005869-T1	PF06733	1.2e-53	0.925714
MeliponaBeecheii_005697-T1	PF07324	3.1e-64	0.845361
MeliponaBeecheii_005765-T1	PF01529	5.5e-37	1.014925
MeliponaBeecheii_005877-T1	PF02966	6.8e-59	0.827068
MeliponaBeecheii_006212-T1	PF00226	1.3e-29	1.000000
MeliponaBeecheii_006374-T1	PF00226	1.6e-25	0.984127
MeliponaBeecheii_006212-T1	PF01556	2.7e-30	1.333333
MeliponaBeecheii_006212-T1	PF00684	2e-10	0.924242
MeliponaBeecheii_006123-T1	PF01612	8.1e-27	0.982955
MeliponaBeecheii_006140-T1	PF07539	4.4e-162	1.038961
MeliponaBeecheii_005803-T1	PF09005	7.7e-39	1.000000
MeliponaBeecheii_005679-T1	PF09752	5.3e-155	1.352273
MeliponaBeecheii_006361-T1	PF11822	5.2e-34	1.010309
MeliponaBeecheii_006192-T1	PF11901	9.7e-37	0.800000
MeliponaBeecheii_006223-T1	PF12130	2.6e-37	1.007519
MeliponaBeecheii_006001-T1	PF12842	2.1e-54	1.027778
MeliponaBeecheii_006364-T1	PF15866	6.1e-29	0.923445
MeliponaBeecheii_006142-T1	PF16086	1.2e-78	0.953488
MeliponaBeecheii_006143-T1	PF16086	2.7e-62	0.953488
MeliponaBeecheii_006375-T1	PF04418	2.9e-22	0.800000
MeliponaBeecheii_006220-T1	PF05335	7.8e-53	0.961749
MeliponaBeecheii_006221-T1	PF05335	2e-41	0.956284
MeliponaBeecheii_005867-T1	PF02958	3.5e-68	1.000000
MeliponaBeecheii_006356-T1	PF00679	3.2e-20	0.966292
MeliponaBeecheii_005805-T1	PF07645	3.5e-11	0.928571
MeliponaBeecheii_005680-T1	PF08662	1.4e-10	0.608247
MeliponaBeecheii_006146-T1	PF01370	7.5e-80	1.033195
MeliponaBeecheii_005890-T1	PF01133	6.4e-35	0.714286
MeliponaBeecheii_005698-T1	PF10374	3.9e-21	0.880597
MeliponaBeecheii_005698-T1	PF10373	1.7e-34	0.712766
MeliponaBeecheii_006163-T1	PF00178	1e-36	0.975309
MeliponaBeecheii_006233-T1	PF08736	6.7e-12	0.818182
MeliponaBeecheii_006000-T1	PF16350	7.6e-23	1.000000
MeliponaBeecheii_005865-T1	PF04116	2e-22	0.932331
MeliponaBeecheii_005702-T1	PF00111	9.9e-10	1.102564
MeliponaBeecheii_005801-T1	PF00254	8.7e-51	0.989362
MeliponaBeecheii_006138-T1	PF15975	4.3e-10	0.650407
MeliponaBeecheii_006128-T1	PF00250	3.3e-42	0.965909
MeliponaBeecheii_006145-T1	PF00250	5.6e-41	1.079545
MeliponaBeecheii_006130-T1	PF00250	2.3e-38	0.988636
MeliponaBeecheii_006343-T1	PF00250	2.4e-35	0.943182
MeliponaBeecheii_005805-T1	PF14670	1.2e-25	1.027778
MeliponaBeecheii_006360-T1	PF01363	2.3e-19	0.840580
MeliponaBeecheii_005706-T1	PF01585	2.6e-07	0.888889
MeliponaBeecheii_005706-T1	PF12656	4.7e-23	0.950820
MeliponaBeecheii_005694-T1	PF04130	3.4e-72	1.103896
MeliponaBeecheii_005694-T1	PF17681	1e-73	0.950658
MeliponaBeecheii_006086-T1	PF01597	5.7e-46	0.975410
MeliponaBeecheii_006000-T1	PF01571	1.7e-64	1.117188
MeliponaBeecheii_006000-T1	PF08669	1.5e-11	1.100000
MeliponaBeecheii_006146-T1	PF16363	2.7e-162	1.000000
MeliponaBeecheii_005795-T1	PF16030	1.5e-31	1.000000
MeliponaBeecheii_006378-T1	PF08544	2.1e-08	0.694118
MeliponaBeecheii_006378-T1	PF00288	1.5e-15	1.151515
MeliponaBeecheii_006173-T1	PF00288	2.4e-09	0.545455
MeliponaBeecheii_005868-T1	PF01182	5.8e-21	1.008889
MeliponaBeecheii_006209-T1	PF13896	6.4e-81	0.957576
MeliponaBeecheii_006011-T1	PF04178	1.1e-22	0.877193
MeliponaBeecheii_005804-T1	PF03199	1.8e-32	0.943925
MeliponaBeecheii_005804-T1	PF03917	9.7e-140	1.212042
MeliponaBeecheii_006164-T1	PF13410	8.6e-09	0.942029
MeliponaBeecheii_006164-T1	PF02798	9.9e-15	0.934211
MeliponaBeecheii_006164-T1	PF13409	1.2e-18	0.928571
MeliponaBeecheii_006164-T1	PF13417	3.8e-24	0.986667
MeliponaBeecheii_006356-T1	PF00009	5.5e-52	0.912821
MeliponaBeecheii_006134-T1	PF00211	1.7e-90	0.918033
MeliponaBeecheii_006153-T1	PF04388	3.4e-190	0.949106
MeliponaBeecheii_006132-T1	PF02985	2.6e-17	0.806452
MeliponaBeecheii_005807-T1	PF00271	4.6e-28	0.963964
MeliponaBeecheii_006362-T1	PF00271	5.9e-19	1.018018
MeliponaBeecheii_005869-T1	PF13307	6e-58	1.064706
MeliponaBeecheii_006139-T1	PF07052	6.2e-33	0.981132
MeliponaBeecheii_006087-T1	PF00104	1.6e-14	0.947867
MeliponaBeecheii_006148-T1	PF01381	5.7e-14	0.945455
MeliponaBeecheii_006124-T1	PF17906	8.3e-21	1.000000
MeliponaBeecheii_005910-T1	PF03221	1.4e-13	0.909091
MeliponaBeecheii_005852-T1	PF00702	2.3e-13	1.100000
MeliponaBeecheii_005853-T1	PF00702	8.1e-12	1.133333
MeliponaBeecheii_005852-T1	PF13344	3e-30	0.990099
MeliponaBeecheii_005853-T1	PF13344	2.6e-28	1.000000
MeliponaBeecheii_005853-T1	PF13242	1.6e-18	0.773333
MeliponaBeecheii_005852-T1	PF13242	3.4e-16	1.080000
MeliponaBeecheii_006171-T1	PF07679	1.1e-57	0.888889
MeliponaBeecheii_005809-T1	PF07679	7.9e-14	1.055556
MeliponaBeecheii_006351-T1	PF03810	2.2e-18	0.932432
MeliponaBeecheii_006132-T1	PF03810	4.9e-06	0.864865
MeliponaBeecheii_006171-T1	PF00047	1.2e-27	0.885057
MeliponaBeecheii_005809-T1	PF00047	8.2e-07	1.022989
MeliponaBeecheii_006171-T1	PF13895	6e-29	0.987342
MeliponaBeecheii_005809-T1	PF13895	1.4e-08	1.189873
MeliponaBeecheii_006171-T1	PF13927	1.4e-49	0.936709
MeliponaBeecheii_005809-T1	PF13927	3.6e-14	1.075949
MeliponaBeecheii_005802-T1	PF00478	1.1e-87	0.950725
MeliponaBeecheii_006377-T1	PF00520	6.3e-46	0.775510
MeliponaBeecheii_005786-T1	PF00520	1.5e-21	0.800000
MeliponaBeecheii_005693-T1	PF00520	1e-15	0.930612
MeliponaBeecheii_005919-T1	PF07885	1.9e-11	0.556962
MeliponaBeecheii_006210-T1	PF07885	1.1e-06	0.797468
MeliponaBeecheii_005882-T1	PF02174	2.1e-25	0.880000
MeliponaBeecheii_005803-T1	PF00013	3.8e-71	0.939394
MeliponaBeecheii_005681-T1	PF13879	2.4e-10	0.794118
MeliponaBeecheii_006264-T1	PF05047	1.1e-14	0.980769
MeliponaBeecheii_005677-T1	PF05383	7.6e-21	0.915254
MeliponaBeecheii_005805-T1	PF00057	1.1e-95	1.000000
MeliponaBeecheii_005774-T1	PF00057	1.1e-17	1.027027
MeliponaBeecheii_005805-T1	PF00058	3.3e-42	1.023810
MeliponaBeecheii_006267-T1	PF00059	7e-08	1.296296
MeliponaBeecheii_006356-T1	PF06421	6.6e-45	1.000000
MeliponaBeecheii_005696-T1	PF05362	4.2e-73	1.004878
MeliponaBeecheii_005696-T1	PF02190	1.3e-37	1.326829
MeliponaBeecheii_005797-T1	PF03067	7.8e-30	0.979167
MeliponaBeecheii_005809-T1	PF12799	1.8e-14	0.883721
MeliponaBeecheii_005809-T1	PF13306	5.1e-12	0.578125
MeliponaBeecheii_006171-T1	PF13306	2.2e-09	0.875000
MeliponaBeecheii_006062-T1	PF13306	2e-08	0.570312
MeliponaBeecheii_006150-T1	PF13516	1e-22	0.958333
MeliponaBeecheii_005809-T1	PF13855	2.9e-40	1.000000
MeliponaBeecheii_006171-T1	PF13855	1e-33	0.721311
MeliponaBeecheii_006368-T1	PF02847	3.1e-24	0.938053
MeliponaBeecheii_006148-T1	PF08523	7.8e-26	0.946667
MeliponaBeecheii_006173-T1	PF18376	5.9e-77	0.994652
MeliponaBeecheii_006357-T1	PF11221	2.3e-30	0.868056
MeliponaBeecheii_006094-T1	PF00149	5.6e-15	1.053659
MeliponaBeecheii_006382-T1	PF07690	1.1e-39	0.940510
MeliponaBeecheii_006152-T1	PF07690	3.8e-26	0.742210
MeliponaBeecheii_006152-T1	PF12832	2.7e-75	1.361039
MeliponaBeecheii_006137-T1	PF00153	1.7e-71	0.969072
MeliponaBeecheii_006010-T1	PF00153	1.6e-67	0.979381
MeliponaBeecheii_006356-T1	PF01926	1.1e-07	1.061404
MeliponaBeecheii_005767-T1	PF03637	8.9e-64	0.976471
MeliponaBeecheii_006009-T1	PF14225	1.3e-76	1.000000
MeliponaBeecheii_006009-T1	PF14222	6.9e-170	0.976190
MeliponaBeecheii_006262-T1	PF16682	1.4e-21	0.945455
MeliponaBeecheii_006123-T1	PF01927	1.4e-24	0.753425
MeliponaBeecheii_006226-T1	PF06017	7.2e-52	1.047619
MeliponaBeecheii_006358-T1	PF11764	2.9e-26	0.880000
MeliponaBeecheii_005690-T1	PF00956	1.6e-108	1.018450
MeliponaBeecheii_005855-T1	PF02931	3.4e-28	0.534562
MeliponaBeecheii_005854-T1	PF02932	2.2e-30	0.932773
MeliponaBeecheii_006373-T1	PF08628	1.9e-28	0.937500
MeliponaBeecheii_006204-T1	PF01436	1.6e-35	1.000000
MeliponaBeecheii_005881-T1	PF06524	2.6e-154	1.068404
MeliponaBeecheii_005886-T1	PF05997	4.7e-59	0.944444
MeliponaBeecheii_006001-T1	PF04054	1.2e-151	0.972900
MeliponaBeecheii_006223-T1	PF10358	1.7e-23	1.041096
MeliponaBeecheii_006152-T1	PF03825	7.9e-15	0.712500
MeliponaBeecheii_005878-T1	PF04142	1.4e-128	0.974603
MeliponaBeecheii_006166-T1	PF13869	2.3e-80	0.994681
MeliponaBeecheii_006222-T1	PF00067	7.9e-102	0.948164
MeliponaBeecheii_006141-T1	PF00067	2e-101	0.993521
MeliponaBeecheii_006140-T1	PF00067	5e-87	0.976242
MeliponaBeecheii_005684-T1	PF00067	2.4e-68	0.745140
MeliponaBeecheii_005685-T1	PF00067	2.4e-60	0.971922
MeliponaBeecheii_006369-T1	PF00564	8.5e-14	0.964286
MeliponaBeecheii_005680-T1	PF07676	9.6e-08	0.578947
MeliponaBeecheii_005847-T1	PF00233	8.8e-68	0.836134
MeliponaBeecheii_006012-T1	PF00648	3.8e-86	1.030303
MeliponaBeecheii_006144-T1	PF00450	2.5e-88	0.975962
MeliponaBeecheii_005891-T1	PF00342	2.6e-252	1.012346
MeliponaBeecheii_006257-T1	PF00169	3.3e-12	0.895238
MeliponaBeecheii_006215-T1	PF00628	9.7e-12	0.923077
MeliponaBeecheii_005862-T1	PF01663	1.2e-06	0.661064
MeliponaBeecheii_006072-T1	PF08005	6e-87	0.986842
MeliponaBeecheii_006121-T1	PF05721	4.1e-56	1.151659
MeliponaBeecheii_006122-T1	PF13638	2.5e-26	1.038168
MeliponaBeecheii_006371-T1	PF00069	7.2e-68	1.022727
MeliponaBeecheii_005873-T1	PF00069	1.6e-31	0.814394
MeliponaBeecheii_006371-T1	PF00433	1.8e-08	0.869565
MeliponaBeecheii_006371-T1	PF07714	8.9e-35	0.965251
MeliponaBeecheii_005873-T1	PF07714	1.4e-17	0.791506
MeliponaBeecheii_006095-T1	PF00156	8.9e-16	0.597484
MeliponaBeecheii_006095-T1	PF13793	3.9e-44	0.853448
MeliponaBeecheii_006095-T1	PF14572	5.1e-47	0.614130
MeliponaBeecheii_006085-T1	PF05185	2.7e-74	0.965318
MeliponaBeecheii_006085-T1	PF17286	3.3e-56	0.949153
MeliponaBeecheii_006085-T1	PF17285	1e-67	0.953125
MeliponaBeecheii_006096-T1	PF14461	1.8e-07	0.604478
MeliponaBeecheii_006147-T1	PF00227	1.6e-35	1.010526
MeliponaBeecheii_006384-T1	PF01619	2.2e-76	1.590747
MeliponaBeecheii_005792-T1	PF12738	1.3e-43	1.000000
MeliponaBeecheii_006373-T1	PF00787	5.6e-12	0.928571
MeliponaBeecheii_006373-T1	PF02194	7.7e-26	0.868852
MeliponaBeecheii_005871-T1	PF00070	4.9e-09	0.925926
MeliponaBeecheii_005871-T1	PF07992	1.1e-43	1.108475
MeliponaBeecheii_005873-T1	PF00566	2.1e-45	0.934884
MeliponaBeecheii_006150-T1	PF07834	4.5e-16	1.100559
MeliponaBeecheii_006356-T1	PF00071	3.1e-08	0.814815
MeliponaBeecheii_006072-T1	PF00415	3.7e-21	0.960000
MeliponaBeecheii_006072-T1	PF13540	6e-24	1.000000
MeliponaBeecheii_006362-T1	PF04851	1.3e-10	0.976608
MeliponaBeecheii_005869-T1	PF04851	4.5e-09	1.456140
MeliponaBeecheii_005931-T1	PF03732	2.9e-07	0.572917
MeliponaBeecheii_005961-T1	PF03732	3.6e-07	0.562500
MeliponaBeecheii_006373-T1	PF00615	1.7e-23	0.957627
MeliponaBeecheii_005874-T1	PF00687	4.6e-47	0.950980
MeliponaBeecheii_006376-T1	PF01159	2.8e-38	0.991071
MeliponaBeecheii_006376-T1	PF03868	8.9e-16	0.900000
MeliponaBeecheii_006354-T1	PF01092	3e-64	1.008000
MeliponaBeecheii_006352-T1	PF01092	1.2e-53	0.976000
MeliponaBeecheii_006146-T1	PF04321	5.9e-08	0.672474
MeliponaBeecheii_006268-T1	PF00639	7e-18	0.843750
MeliponaBeecheii_006268-T1	PF13616	3.1e-22	0.913793
MeliponaBeecheii_006002-T1	PF04181	8e-22	0.946667
MeliponaBeecheii_005683-T1	PF00076	1.5e-54	0.985714
MeliponaBeecheii_005796-T1	PF00076	7.3e-36	0.957143
MeliponaBeecheii_006168-T1	PF00076	8.3e-33	0.942857
MeliponaBeecheii_006260-T1	PF00076	4.1e-16	1.042857
MeliponaBeecheii_006155-T1	PF00076	2.8e-11	0.771429
MeliponaBeecheii_006358-T1	PF00076	6.9e-09	0.942857
MeliponaBeecheii_005689-T1	PF00076	2e-08	1.000000
MeliponaBeecheii_005792-T1	PF16770	7.7e-18	0.840000
MeliponaBeecheii_006109-T1	PF17919	2e-12	0.640000
MeliponaBeecheii_006158-T1	PF12070	3.1e-214	0.869646
MeliponaBeecheii_006083-T1	PF08806	2.6e-30	0.986667
MeliponaBeecheii_006358-T1	PF00856	3.3e-19	0.621302
MeliponaBeecheii_006363-T1	PF05276	1.4e-88	0.987013
MeliponaBeecheii_006365-T1	PF00018	7.8e-26	0.916667
MeliponaBeecheii_006224-T1	PF00018	6.8e-18	0.958333
MeliponaBeecheii_006349-T1	PF00018	4.1e-17	0.958333
MeliponaBeecheii_006365-T1	PF07653	6.9e-21	0.929825
MeliponaBeecheii_006224-T1	PF07653	2.9e-15	0.894737
MeliponaBeecheii_006349-T1	PF07653	3.9e-15	0.877193
MeliponaBeecheii_006060-T1	PF08239	1.3e-16	1.000000
MeliponaBeecheii_006365-T1	PF14604	2.9e-26	1.020408
MeliponaBeecheii_006224-T1	PF14604	3.1e-19	0.979592
MeliponaBeecheii_006349-T1	PF14604	2.4e-16	1.000000
MeliponaBeecheii_005692-T1	PF07004	1.8e-75	0.516129
MeliponaBeecheii_005799-T1	PF16740	1.3e-11	0.836364
MeliponaBeecheii_006366-T1	PF02437	1.3e-45	0.972222
MeliponaBeecheii_006346-T1	PF02437	4.5e-41	0.925926
MeliponaBeecheii_005703-T1	PF06003	6.6e-39	0.500000
MeliponaBeecheii_005833-T1	PF05739	2.5e-18	1.000000
MeliponaBeecheii_006135-T1	PF05739	1.7e-15	0.981132
MeliponaBeecheii_006362-T1	PF00176	1.6e-62	0.754286
MeliponaBeecheii_006000-T1	PF04268	1.6e-06	0.809211
MeliponaBeecheii_006073-T1	PF00622	3.3e-18	1.008333
MeliponaBeecheii_006183-T1	PF02586	7.5e-59	1.177273
MeliponaBeecheii_005862-T1	PF00884	4.1e-60	1.003236
MeliponaBeecheii_006260-T1	PF01805	5.7e-19	0.943396
MeliponaBeecheii_006135-T1	PF00804	5.2e-14	0.940000
MeliponaBeecheii_006135-T1	PF14523	1.5e-32	1.059406
MeliponaBeecheii_005879-T1	PF00923	9.6e-100	1.052265
MeliponaBeecheii_005870-T1	PF05794	1.7e-94	0.921348
MeliponaBeecheii_006374-T1	PF00085	5.8e-10	0.922330
MeliponaBeecheii_006345-T1	PF02466	5.7e-30	0.981982
MeliponaBeecheii_006206-T1	PF10171	2.7e-65	0.970414
MeliponaBeecheii_006179-T1	PF07810	3.6e-37	1.045045
MeliponaBeecheii_005682-T1	PF12371	8.3e-30	0.988095
MeliponaBeecheii_005850-T1	PF06979	9.6e-28	0.742424
MeliponaBeecheii_006136-T1	PF05434	1.8e-66	1.006897
MeliponaBeecheii_005801-T1	PF13174	4.2e-09	0.939394
MeliponaBeecheii_005801-T1	PF13181	5.3e-12	0.970588
MeliponaBeecheii_006208-T1	PF03798	2.1e-43	0.984772
MeliponaBeecheii_005795-T1	PF00089	2.5e-39	1.113122
MeliponaBeecheii_005774-T1	PF00089	3.4e-33	1.153846
MeliponaBeecheii_006082-T1	PF00090	4.1e-09	0.897959
MeliponaBeecheii_005699-T1	PF00627	3.9e-09	1.000000
MeliponaBeecheii_005699-T1	PF00240	3.5e-20	0.972222
MeliponaBeecheii_006154-T1	PF00443	9.1e-53	1.479554
MeliponaBeecheii_006154-T1	PF13423	7.3e-42	1.134375
MeliponaBeecheii_006359-T1	PF02320	1.9e-26	0.969697
MeliponaBeecheii_006096-T1	PF00179	3.8e-45	1.007143
MeliponaBeecheii_005800-T1	PF12352	5.6e-12	0.939394
MeliponaBeecheii_006052-T1	PF00400	2.5e-31	0.789474
MeliponaBeecheii_005680-T1	PF00400	1.7e-26	0.894737
MeliponaBeecheii_006122-T1	PF00397	2.7e-10	1.032258
MeliponaBeecheii_006184-T1	PF00102	6.9e-75	1.012766
MeliponaBeecheii_006266-T1	PF07776	1.4e-12	0.973684
MeliponaBeecheii_006204-T1	PF00643	5.1e-10	0.928571
MeliponaBeecheii_006266-T1	PF00096	8.7e-29	1.000000
MeliponaBeecheii_006006-T1	PF00096	1.4e-27	1.000000
MeliponaBeecheii_005763-T1	PF00096	1.4e-16	1.086957
MeliponaBeecheii_005806-T1	PF00096	8.5e-15	1.000000
MeliponaBeecheii_006039-T1	PF00096	4e-13	1.043478
MeliponaBeecheii_006006-T1	PF13894	1.3e-17	0.958333
MeliponaBeecheii_005806-T1	PF13894	1.3e-10	0.916667
MeliponaBeecheii_006039-T1	PF13894	3.4e-09	0.958333
MeliponaBeecheii_006266-T1	PF13912	9.1e-08	0.888889
MeliponaBeecheii_005806-T1	PF12171	7.3e-09	0.925926
MeliponaBeecheii_006073-T1	PF13920	3.9e-13	0.900000
MeliponaBeecheii_006089-T1	PF00105	5.9e-44	0.600000
MeliponaBeecheii_005794-T1	PF00098	5.2e-07	0.722222
MeliponaBeecheii_005806-T1	PF12874	3.2e-09	1.000000
MeliponaBeecheii_006261-T1	PF16685	9.7e-36	1.000000
MeliponaBeecheii_006060-T1	PF13639	2.2e-09	1.227273
MeliponaBeecheii_006097-T1	PF13639	4.2e-09	1.136364
MeliponaBeecheii_001245-T1	PF13532	5.7e-35	1.173469
MeliponaBeecheii_001304-T1	PF13640	1.7e-12	0.833333
MeliponaBeecheii_001156-T1	PF00001	2.3e-59	2.908745
MeliponaBeecheii_001270-T1	PF00001	1.3e-32	0.692015
MeliponaBeecheii_001342-T1	PF00001	1.3e-29	0.585551
MeliponaBeecheii_001322-T1	PF00002	1e-43	0.707317
MeliponaBeecheii_001279-T1	PF02949	2e-77	0.514377
MeliponaBeecheii_001287-T1	PF02949	9.9e-75	0.808307
MeliponaBeecheii_001274-T1	PF02949	6.2e-73	1.022364
MeliponaBeecheii_001282-T1	PF02949	2e-51	0.795527
MeliponaBeecheii_001277-T1	PF02949	1.6e-41	0.964856
MeliponaBeecheii_001276-T1	PF02949	2.1e-40	1.025559
MeliponaBeecheii_001280-T1	PF02949	9.6e-40	0.843450
MeliponaBeecheii_001275-T1	PF02949	6.7e-39	1.019169
MeliponaBeecheii_001285-T1	PF02949	2.2e-37	0.568690
MeliponaBeecheii_001278-T1	PF02949	5.5e-34	0.801917
MeliponaBeecheii_001286-T1	PF02949	6e-17	0.562300
MeliponaBeecheii_001318-T1	PF08395	1.4e-40	0.986523
MeliponaBeecheii_001375-T1	PF08395	2.8e-14	0.544474
MeliponaBeecheii_001376-T1	PF08395	5.8e-12	0.514825
MeliponaBeecheii_001156-T1	PF10320	1.1e-16	0.743191
MeliponaBeecheii_001270-T1	PF10323	4e-08	0.660777
MeliponaBeecheii_001156-T1	PF10328	7e-09	0.629771
MeliponaBeecheii_001302-T1	PF00004	4.7e-14	1.000000
MeliponaBeecheii_001374-T1	PF13175	7.6e-12	0.761394
MeliponaBeecheii_001300-T1	PF13238	2.5e-12	1.015385
MeliponaBeecheii_001374-T1	PF13476	2.7e-16	1.240000
MeliponaBeecheii_000779-T1	PF07726	2.3e-07	0.885496
MeliponaBeecheii_000779-T1	PF07728	1.1e-07	0.869565
MeliponaBeecheii_000940-T1	PF01490	7.2e-83	0.960880
MeliponaBeecheii_001334-T1	PF12698	1.5e-21	1.118841
MeliponaBeecheii_000795-T1	PF00664	7.3e-63	0.974453
MeliponaBeecheii_001334-T1	PF00005	1.7e-62	1.072993
MeliponaBeecheii_000795-T1	PF00005	5.4e-51	1.000000
MeliponaBeecheii_001372-T1	PF00561	4.9e-17	0.984436
MeliponaBeecheii_001303-T1	PF00698	2.2e-78	0.993730
MeliponaBeecheii_001178-T1	PF00928	4.3e-93	1.003788
MeliponaBeecheii_001179-T1	PF00928	2e-92	1.003788
MeliponaBeecheii_000947-T1	PF08240	1.4e-10	0.642202
MeliponaBeecheii_001303-T1	PF00107	5e-18	0.923077
MeliponaBeecheii_001303-T1	PF13602	2.4e-16	1.000000
MeliponaBeecheii_000947-T1	PF13602	9.7e-09	1.067669
MeliponaBeecheii_000885-T1	PF00171	8.1e-186	1.002165
MeliponaBeecheii_001200-T1	PF00909	1.7e-67	1.007519
MeliponaBeecheii_000835-T1	PF00501	2.9e-65	1.011792
MeliponaBeecheii_000835-T1	PF13193	2.7e-08	0.960526
MeliponaBeecheii_001377-T1	PF01094	2e-48	0.974576
MeliponaBeecheii_001365-T1	PF12796	3.2e-14	0.975904
MeliponaBeecheii_001003-T1	PF03098	1.6e-180	0.969697
MeliponaBeecheii_001002-T1	PF03098	1.1e-162	0.971591
MeliponaBeecheii_001298-T1	PF15684	1.1e-29	0.901515
MeliponaBeecheii_001121-T1	PF08614	8.3e-40	0.925000
MeliponaBeecheii_001311-T1	PF00006	2.3e-111	1.056075
MeliponaBeecheii_001311-T1	PF02874	4.2e-16	0.913043
MeliponaBeecheii_001311-T1	PF16886	3.2e-45	1.008264
MeliponaBeecheii_001244-T1	PF01813	8e-63	0.826531
MeliponaBeecheii_001371-T1	PF00962	1.7e-21	0.557927
MeliponaBeecheii_001371-T1	PF08451	7.5e-23	0.863158
MeliponaBeecheii_000774-T1	PF00289	7.9e-25	0.863636
MeliponaBeecheii_000839-T1	PF00651	3.7e-30	0.864865
MeliponaBeecheii_001247-T1	PF00170	3.5e-14	0.906250
MeliponaBeecheii_000840-T1	PF07716	4.8e-15	0.981481
MeliponaBeecheii_001247-T1	PF07716	2.2e-09	1.000000
MeliponaBeecheii_001247-T1	PF03131	1.7e-05	0.597826
MeliponaBeecheii_000775-T1	PF00168	9.2e-17	0.708738
MeliponaBeecheii_000988-T1	PF12736	3.9e-12	0.609929
MeliponaBeecheii_001314-T1	PF00028	4.7e-34	1.010753
MeliponaBeecheii_001296-T1	PF11971	2.6e-11	0.823529
MeliponaBeecheii_001193-T1	PF13246	1.2e-15	0.901099
MeliponaBeecheii_001193-T1	PF00689	1.1e-44	0.989011
MeliponaBeecheii_001193-T1	PF00690	6.1e-19	0.971014
MeliponaBeecheii_001197-T1	PF15886	1.4e-32	0.916667
MeliponaBeecheii_000891-T1	PF16366	8.7e-24	1.086207
MeliponaBeecheii_001296-T1	PF00307	1.4e-49	0.954128
MeliponaBeecheii_001335-T1	PF00379	1.1e-17	0.962264
MeliponaBeecheii_001179-T1	PF01217	9.6e-13	0.915493
MeliponaBeecheii_001178-T1	PF01217	1.4e-12	0.908451
MeliponaBeecheii_001327-T1	PF00574	1.1e-81	0.989011
MeliponaBeecheii_000762-T1	PF00780	7e-63	1.010753
MeliponaBeecheii_001297-T1	PF00780	2.1e-25	0.903226
MeliponaBeecheii_001181-T1	PF00135	8.9e-51	0.631068
MeliponaBeecheii_000720-T1	PF03178	4.5e-98	1.043478
MeliponaBeecheii_000829-T1	PF00431	2.5e-32	0.709091
MeliponaBeecheii_000917-T1	PF00134	6.2e-22	0.574803
MeliponaBeecheii_000722-T1	PF00134	5.7e-16	0.834646
MeliponaBeecheii_001340-T1	PF00173	7.6e-24	0.972973
MeliponaBeecheii_001339-T1	PF00173	1.1e-21	0.986486
MeliponaBeecheii_000842-T1	PF15228	9.5e-32	0.948980
MeliponaBeecheii_000912-T1	PF05026	1.6e-32	1.012048
MeliponaBeecheii_000945-T1	PF00270	2.1e-47	0.977273
MeliponaBeecheii_000990-T1	PF00270	4.5e-43	1.363636
MeliponaBeecheii_000879-T1	PF00270	3.2e-35	1.142045
MeliponaBeecheii_001370-T1	PF00610	1.1e-16	0.972222
MeliponaBeecheii_001370-T1	PF02377	3.9e-35	1.030864
MeliponaBeecheii_001370-T1	PF00778	6.7e-33	0.962963
MeliponaBeecheii_000991-T1	PF04124	2e-97	0.979290
MeliponaBeecheii_001299-T1	PF07297	7e-14	0.828947
MeliponaBeecheii_000937-T1	PF00035	6e-19	0.970149
MeliponaBeecheii_000794-T1	PF09747	1.1e-47	0.954545
MeliponaBeecheii_001315-T1	PF13898	5.6e-124	1.048433
MeliponaBeecheii_001187-T1	PF14964	3.1e-123	0.944751
MeliponaBeecheii_001037-T1	PF16087	5.8e-08	0.563636
MeliponaBeecheii_001405-T1	PF04577	3.9e-28	1.090909
MeliponaBeecheii_000928-T1	PF04502	2.9e-105	1.055215
MeliponaBeecheii_000941-T1	PF06337	1.4e-26	0.698925
MeliponaBeecheii_001193-T1	PF00122	3.6e-52	1.071823
MeliponaBeecheii_000718-T1	PF00378	3.2e-50	0.872510
MeliponaBeecheii_000718-T1	PF16113	1.1e-31	0.550898
MeliponaBeecheii_001249-T1	PF00036	1.6e-15	0.896552
MeliponaBeecheii_001249-T1	PF13202	1.4e-09	0.600000
MeliponaBeecheii_001000-T1	PF13202	1.2e-08	0.560000
MeliponaBeecheii_001249-T1	PF13405	2e-16	0.903226
MeliponaBeecheii_001249-T1	PF13499	2.7e-19	0.971429
MeliponaBeecheii_001000-T1	PF13499	2.3e-13	0.985714
MeliponaBeecheii_001249-T1	PF13833	8e-11	1.037037
MeliponaBeecheii_000825-T1	PF00008	1.5e-28	0.968750
MeliponaBeecheii_000825-T1	PF12947	4.8e-56	1.000000
MeliponaBeecheii_000825-T1	PF07645	3e-13	0.857143
MeliponaBeecheii_001240-T1	PF01873	2.6e-41	1.034188
MeliponaBeecheii_000942-T1	PF07541	2.4e-36	1.008772
MeliponaBeecheii_001052-T1	PF01151	1.3e-59	0.756000
MeliponaBeecheii_001343-T1	PF01370	2.7e-09	0.925311
MeliponaBeecheii_001190-T1	PF04777	5.1e-33	0.919192
MeliponaBeecheii_000857-T1	PF14529	6.9e-10	0.504202
MeliponaBeecheii_000793-T1	PF11793	4e-07	0.614286
MeliponaBeecheii_000724-T1	PF00111	1.1e-10	1.051282
MeliponaBeecheii_001294-T1	PF00041	5.2e-30	0.917647
MeliponaBeecheii_001253-T1	PF00250	9.7e-39	0.977273
MeliponaBeecheii_001253-T1	PF08430	2.3e-08	0.919118
MeliponaBeecheii_000993-T1	PF11768	1e-185	0.983486
MeliponaBeecheii_001267-T1	PF00757	2e-21	0.885906
MeliponaBeecheii_000825-T1	PF07474	9.5e-65	0.989130
MeliponaBeecheii_001250-T1	PF00626	1.2e-15	1.144737
MeliponaBeecheii_001324-T1	PF14845	1.3e-12	0.897810
MeliponaBeecheii_001324-T1	PF00728	2.5e-89	0.983051
MeliponaBeecheii_000939-T1	PF01532	1.8e-114	0.958515
MeliponaBeecheii_001189-T1	PF10192	5.5e-52	0.996109
MeliponaBeecheii_001307-T1	PF02893	2.2e-15	0.921053
MeliponaBeecheii_001105-T1	PF00625	4.4e-26	0.538462
MeliponaBeecheii_001406-T1	PF06423	5.5e-39	1.203822
MeliponaBeecheii_001312-T1	PF12917	8.5e-14	0.774725
MeliponaBeecheii_001312-T1	PF13023	1.3e-44	0.890909
MeliponaBeecheii_000775-T1	PF00632	2.8e-98	0.986971
MeliponaBeecheii_000825-T1	PF12661	6.7e-13	1.000000
MeliponaBeecheii_000945-T1	PF00271	4.1e-31	0.963964
MeliponaBeecheii_000990-T1	PF00271	5.2e-30	0.945946
MeliponaBeecheii_000879-T1	PF00271	2e-26	1.027027
MeliponaBeecheii_000911-T1	PF01126	4.8e-39	1.004878
MeliponaBeecheii_001310-T1	PF00010	7.8e-20	1.240741
MeliponaBeecheii_001321-T1	PF00010	1.6e-19	0.944444
MeliponaBeecheii_001014-T1	PF05920	1.6e-06	0.775000
MeliponaBeecheii_001014-T1	PF00046	1.2e-16	0.982456
MeliponaBeecheii_001185-T1	PF00104	1.4e-36	0.843602
MeliponaBeecheii_001323-T1	PF02793	2.7e-12	1.200000
MeliponaBeecheii_001356-T1	PF13412	1.7e-07	0.750000
MeliponaBeecheii_001047-T1	PF13412	7.4e-07	0.750000
MeliponaBeecheii_001035-T1	PF13412	1e-06	0.750000
MeliponaBeecheii_001035-T1	PF17906	8.4e-21	1.000000
MeliponaBeecheii_001356-T1	PF17906	1.5e-19	0.980000
MeliponaBeecheii_001047-T1	PF17906	4.7e-10	0.680000
MeliponaBeecheii_000882-T1	PF17906	1.2e-07	0.740000
MeliponaBeecheii_000844-T1	PF01498	4.1e-09	0.944444
MeliponaBeecheii_000834-T1	PF01968	1.3e-107	1.027491
MeliponaBeecheii_000834-T1	PF02538	9e-209	1.013566
MeliponaBeecheii_000834-T1	PF05378	8.9e-61	1.140449
MeliponaBeecheii_001193-T1	PF00702	2.8e-18	1.490476
MeliponaBeecheii_001372-T1	PF12146	2e-09	0.635983
MeliponaBeecheii_001032-T1	PF07679	8.2e-19	0.677778
MeliponaBeecheii_001032-T1	PF00047	3.8e-19	0.735632
MeliponaBeecheii_001032-T1	PF13895	5e-15	0.898734
MeliponaBeecheii_001032-T1	PF13927	2.9e-18	0.886076
MeliponaBeecheii_001302-T1	PF00612	2.3e-06	0.952381
MeliponaBeecheii_001313-T1	PF00857	6.5e-29	1.240000
MeliponaBeecheii_000936-T1	PF09744	2.4e-45	1.006711
MeliponaBeecheii_001303-T1	PF16197	9.1e-39	0.991071
MeliponaBeecheii_001303-T1	PF00109	2.9e-73	0.940711
MeliponaBeecheii_001303-T1	PF02801	1.8e-41	0.983193
MeliponaBeecheii_001341-T1	PF00013	4.1e-21	0.969697
MeliponaBeecheii_001316-T1	PF10357	3.1e-51	1.000000
MeliponaBeecheii_001316-T1	PF18131	7.5e-14	1.056604
MeliponaBeecheii_001303-T1	PF08659	2.6e-44	0.988889
MeliponaBeecheii_001317-T1	PF05178	7e-21	0.854369
MeliponaBeecheii_001317-T1	PF12936	5.3e-34	0.977528
MeliponaBeecheii_000932-T1	PF00014	5.6e-18	0.962264
MeliponaBeecheii_001182-T1	PF05383	1e-14	0.932203
MeliponaBeecheii_001294-T1	PF00057	1.8e-90	1.000000
MeliponaBeecheii_001294-T1	PF00058	1.2e-31	1.047619
MeliponaBeecheii_000826-T1	PF00058	1.2e-26	0.976190
MeliponaBeecheii_001314-T1	PF00059	7e-09	0.972222
MeliponaBeecheii_001015-T1	PF00412	1.1e-27	1.000000
MeliponaBeecheii_001266-T1	PF10044	4.9e-39	0.978947
MeliponaBeecheii_001328-T1	PF14954	3.5e-136	1.052209
MeliponaBeecheii_001206-T1	PF00560	4.9e-10	1.000000
MeliponaBeecheii_001224-T1	PF12799	1.4e-21	0.930233
MeliponaBeecheii_001206-T1	PF13306	6.2e-14	0.875000
MeliponaBeecheii_001207-T1	PF13306	1.9e-10	0.632812
MeliponaBeecheii_001206-T1	PF13516	2.9e-08	0.625000
MeliponaBeecheii_001206-T1	PF13855	5.6e-40	1.000000
MeliponaBeecheii_001224-T1	PF13855	8.8e-23	0.852459
MeliponaBeecheii_001207-T1	PF13855	2e-13	0.983607
MeliponaBeecheii_001189-T1	PF06814	4.4e-09	0.610169
MeliponaBeecheii_000769-T1	PF01429	1.8e-15	0.857143
MeliponaBeecheii_000779-T1	PF00493	2.4e-84	0.964286
MeliponaBeecheii_000779-T1	PF17855	8.8e-25	0.931034
MeliponaBeecheii_000779-T1	PF17207	8.6e-15	0.539683
MeliponaBeecheii_001012-T1	PF07690	1.6e-34	0.824363
MeliponaBeecheii_000741-T1	PF02854	1.2e-60	0.853774
MeliponaBeecheii_000720-T1	PF10433	2.8e-40	1.167347
MeliponaBeecheii_000888-T1	PF14978	2.1e-21	0.934783
MeliponaBeecheii_000717-T1	PF05405	2e-38	0.981595
MeliponaBeecheii_001343-T1	PF07993	1.5e-63	1.066148
MeliponaBeecheii_000904-T1	PF01699	1.6e-52	0.927152
MeliponaBeecheii_000900-T1	PF10225	1e-83	0.979920
MeliponaBeecheii_000825-T1	PF06119	3.7e-23	0.943182
MeliponaBeecheii_001336-T1	PF03980	6.4e-08	0.872727
MeliponaBeecheii_000912-T1	PF00293	6.2e-21	0.862595
MeliponaBeecheii_000713-T1	PF00293	6.5e-13	1.045802
MeliponaBeecheii_000913-T1	PF04275	2.2e-49	0.991228
MeliponaBeecheii_001367-T1	PF02671	2.2e-52	1.000000
MeliponaBeecheii_001134-T1	PF00024	2.2e-15	1.037975
MeliponaBeecheii_000914-T1	PF01734	6.6e-29	0.960784
MeliponaBeecheii_001231-T1	PF01395	1.2e-22	1.106195
MeliponaBeecheii_001227-T1	PF01395	5.7e-22	0.787611
MeliponaBeecheii_001229-T1	PF01395	1.8e-14	1.035398
MeliponaBeecheii_001228-T1	PF01395	3.8e-14	0.946903
MeliponaBeecheii_001301-T1	PF01399	3.6e-20	0.980952
MeliponaBeecheii_001370-T1	PF00595	5e-20	1.024390
MeliponaBeecheii_001108-T1	PF00595	1.4e-17	0.939024
MeliponaBeecheii_001369-T1	PF01431	1.2e-70	1.009756
MeliponaBeecheii_001369-T1	PF05649	2.3e-142	1.020942
MeliponaBeecheii_001377-T1	PF13458	1.9e-18	1.064140
MeliponaBeecheii_001295-T1	PF00169	2.1e-17	1.038095
MeliponaBeecheii_001363-T1	PF00169	1.2e-13	0.866667
MeliponaBeecheii_000938-T1	PF12129	4.3e-68	0.980519
MeliponaBeecheii_001295-T1	PF15410	2.7e-21	0.892562
MeliponaBeecheii_001305-T1	PF00069	4.6e-76	1.060606
MeliponaBeecheii_000777-T1	PF00069	4.2e-71	1.068182
MeliponaBeecheii_001223-T1	PF00069	5.5e-70	1.079545
MeliponaBeecheii_000843-T1	PF00069	6e-70	1.117424
MeliponaBeecheii_001267-T1	PF00069	1.8e-48	0.958333
MeliponaBeecheii_001377-T1	PF00069	3e-43	0.996212
MeliponaBeecheii_001120-T1	PF00069	1.6e-36	0.606061
MeliponaBeecheii_001267-T1	PF07714	1.4e-89	0.984556
MeliponaBeecheii_001377-T1	PF07714	1.7e-85	1.030888
MeliponaBeecheii_001305-T1	PF07714	7.1e-38	0.729730
MeliponaBeecheii_000843-T1	PF07714	7.8e-38	0.849421
MeliponaBeecheii_000777-T1	PF07714	1e-32	0.741313
MeliponaBeecheii_001223-T1	PF07714	2.2e-26	0.776062
MeliponaBeecheii_001120-T1	PF07714	1.8e-16	0.586873
MeliponaBeecheii_001303-T1	PF00550	1.7e-09	0.791045
MeliponaBeecheii_001155-T1	PF02996	8.7e-24	0.966667
MeliponaBeecheii_001225-T1	PF16953	3.7e-52	0.921162
MeliponaBeecheii_001272-T1	PF00227	5.7e-53	0.978947
MeliponaBeecheii_000841-T1	PF00227	3.3e-48	0.952632
MeliponaBeecheii_001272-T1	PF10584	1.9e-14	1.000000
MeliponaBeecheii_001303-T1	PF14765	1.4e-14	0.671141
MeliponaBeecheii_000727-T1	PF01437	1.9e-07	0.529412
MeliponaBeecheii_001013-T1	PF00787	1.7e-19	0.988095
MeliponaBeecheii_000725-T1	PF00787	6.4e-16	0.821429
MeliponaBeecheii_000887-T1	PF00070	4.2e-19	1.024691
MeliponaBeecheii_000887-T1	PF07992	1.1e-54	0.949153
MeliponaBeecheii_000935-T1	PF10257	1.4e-83	0.944444
MeliponaBeecheii_001028-T1	PF00617	2.1e-56	1.000000
MeliponaBeecheii_001028-T1	PF00618	1.8e-17	2.571429
MeliponaBeecheii_001267-T1	PF01030	2.1e-51	0.964286
MeliponaBeecheii_000930-T1	PF02014	6.8e-12	0.558140
MeliponaBeecheii_001028-T1	PF00621	3.6e-18	0.901639
MeliponaBeecheii_000770-T1	PF00428	5.3e-26	0.977273
MeliponaBeecheii_000943-T1	PF00338	1e-30	0.969388
MeliponaBeecheii_000992-T1	PF00338	2.4e-15	0.959184
MeliponaBeecheii_000887-T1	PF00355	1.5e-16	0.966292
MeliponaBeecheii_000936-T1	PF11461	1.5e-12	0.576271
MeliponaBeecheii_000891-T1	PF00076	3.1e-15	0.885714
MeliponaBeecheii_001188-T1	PF00076	7.3e-09	0.871429
MeliponaBeecheii_001183-T1	PF08777	5.5e-22	0.990196
MeliponaBeecheii_000891-T1	PF16367	2.6e-38	0.927835
MeliponaBeecheii_001188-T1	PF12923	1.7e-29	1.016667
MeliponaBeecheii_001005-T1	PF00077	3.9e-06	0.960396
MeliponaBeecheii_000942-T1	PF00575	8.7e-20	1.000000
MeliponaBeecheii_001025-T1	PF16501	2.6e-48	0.979592
MeliponaBeecheii_001250-T1	PF08033	8.2e-35	1.083333
MeliponaBeecheii_001250-T1	PF04815	1.6e-29	0.970588
MeliponaBeecheii_001250-T1	PF04811	2.7e-78	1.094650
MeliponaBeecheii_001248-T1	PF00584	1.2e-17	0.963636
MeliponaBeecheii_000714-T1	PF08238	3.4e-17	0.947368
MeliponaBeecheii_001107-T1	PF00018	3.4e-10	0.750000
MeliponaBeecheii_001107-T1	PF07653	2.4e-07	1.017544
MeliponaBeecheii_001367-T1	PF16879	7.4e-67	0.835664
MeliponaBeecheii_001367-T1	PF08295	1.3e-42	0.979592
MeliponaBeecheii_001374-T1	PF02463	3.4e-27	4.450000
MeliponaBeecheii_000898-T1	PF03357	1e-50	1.069364
MeliponaBeecheii_001294-T1	PF15902	2.2e-102	1.026906
MeliponaBeecheii_001294-T1	PF15901	1.5e-38	0.952941
MeliponaBeecheii_001296-T1	PF00435	8.7e-303	1.047619
MeliponaBeecheii_000931-T1	PF06468	7.2e-67	0.932292
MeliponaBeecheii_000723-T1	PF05210	1.6e-31	0.936937
MeliponaBeecheii_001199-T1	PF04086	1.4e-54	0.833333
MeliponaBeecheii_001199-T1	PF00448	1e-49	1.112245
MeliponaBeecheii_001199-T1	PF02881	1.6e-10	0.946667
MeliponaBeecheii_001012-T1	PF00083	2.1e-31	0.570796
MeliponaBeecheii_000836-T1	PF00957	5e-23	0.943820
MeliponaBeecheii_000772-T1	PF09801	4.4e-51	1.000000
MeliponaBeecheii_001332-T1	PF05010	5.6e-53	0.975124
MeliponaBeecheii_001330-T1	PF05010	2.6e-51	0.975124
MeliponaBeecheii_001184-T1	PF00838	7.7e-65	1.012048
MeliponaBeecheii_000721-T1	PF03849	8.6e-135	0.969945
MeliponaBeecheii_000721-T1	PF18307	7.5e-26	1.000000
MeliponaBeecheii_000769-T1	PF05485	4.4e-13	0.930233
MeliponaBeecheii_001303-T1	PF00975	7.7e-23	1.078261
MeliponaBeecheii_001239-T1	PF00515	2.6e-30	0.941176
MeliponaBeecheii_000905-T1	PF00515	3.3e-21	0.941176
MeliponaBeecheii_001239-T1	PF13374	3.3e-62	0.976190
MeliponaBeecheii_001239-T1	PF13424	1.6e-67	0.974026
MeliponaBeecheii_001239-T1	PF13432	4.1e-14	0.897059
MeliponaBeecheii_000905-T1	PF13431	1.3e-08	0.970588
MeliponaBeecheii_000905-T1	PF07719	1.5e-17	0.970588
MeliponaBeecheii_001239-T1	PF13176	8e-33	0.888889
MeliponaBeecheii_001239-T1	PF13181	4.5e-17	0.941176
MeliponaBeecheii_000905-T1	PF13181	4.8e-13	0.941176
MeliponaBeecheii_001239-T1	PF17874	2.2e-13	0.598214
MeliponaBeecheii_001368-T1	PF03054	2.3e-128	1.019663
MeliponaBeecheii_001265-T1	PF00089	3.7e-38	1.040724
MeliponaBeecheii_000932-T1	PF00090	1.7e-15	1.040816
MeliponaBeecheii_000899-T1	PF00091	3.7e-55	1.167513
MeliponaBeecheii_000899-T1	PF03953	9.2e-20	0.984127
MeliponaBeecheii_001309-T1	PF00240	1.1e-09	0.944444
MeliponaBeecheii_000941-T1	PF00443	1.4e-64	1.691450
MeliponaBeecheii_000941-T1	PF13423	2e-18	1.365625
MeliponaBeecheii_000833-T1	PF02271	2.5e-26	0.950000
MeliponaBeecheii_001269-T1	PF00201	1.7e-60	0.945892
MeliponaBeecheii_000741-T1	PF04050	2.4e-32	0.807407
MeliponaBeecheii_001026-T1	PF00179	5.6e-49	0.978571
MeliponaBeecheii_000740-T1	PF03517	8.9e-35	0.893617
MeliponaBeecheii_000794-T1	PF03635	9.9e-285	1.026135
MeliponaBeecheii_001297-T1	PF10366	7e-32	0.935185
MeliponaBeecheii_001297-T1	PF10367	1.4e-35	1.000000
MeliponaBeecheii_001240-T1	PF02020	2.9e-22	1.037975
MeliponaBeecheii_000886-T1	PF00400	6.7e-18	0.947368
MeliponaBeecheii_001121-T1	PF00400	1.3e-12	0.894737
MeliponaBeecheii_000739-T1	PF00568	9.1e-34	0.927928
MeliponaBeecheii_000723-T1	PF00568	4.8e-12	0.576577
MeliponaBeecheii_000775-T1	PF00397	8.8e-49	0.967742
MeliponaBeecheii_000946-T1	PF00867	5.5e-33	0.936170
MeliponaBeecheii_000946-T1	PF00752	3.9e-34	1.059406
MeliponaBeecheii_001389-T1	PF00096	8.5e-29	1.000000
MeliponaBeecheii_001242-T1	PF12756	1.9e-34	0.990099
MeliponaBeecheii_001389-T1	PF13894	5e-21	0.958333
MeliponaBeecheii_001389-T1	PF13912	3.7e-09	0.851852
MeliponaBeecheii_001242-T1	PF12171	4.2e-10	0.888889
MeliponaBeecheii_001185-T1	PF00105	4.4e-33	0.985714
MeliponaBeecheii_000771-T1	PF10276	3.5e-21	0.972973
MeliponaBeecheii_001242-T1	PF12874	2e-08	0.960000
MeliponaBeecheii_001389-T1	PF12874	3.4e-06	0.840000
MeliponaBeecheii_001250-T1	PF04810	8.7e-17	1.051282
MeliponaBeecheii_000941-T1	PF02148	6.9e-13	1.015625
MeliponaBeecheii_004723-T1	PF00001	4.7e-61	0.893536
MeliponaBeecheii_004880-T1	PF00001	1.6e-39	0.935361
MeliponaBeecheii_004623-T1	PF00001	8e-24	0.707224
MeliponaBeecheii_004491-T1	PF00003	6.8e-66	1.067797
MeliponaBeecheii_004609-T1	PF02949	2.5e-99	1.274760
MeliponaBeecheii_004723-T1	PF10320	3.8e-08	0.649805
MeliponaBeecheii_004623-T1	PF10328	8.1e-08	0.790076
MeliponaBeecheii_004723-T1	PF10328	8.4e-07	0.679389
MeliponaBeecheii_004344-T1	PF00004	6.8e-88	0.984848
MeliponaBeecheii_004761-T1	PF00004	8.5e-48	1.022727
MeliponaBeecheii_004762-T1	PF00004	1.6e-45	1.030303
MeliponaBeecheii_004384-T1	PF00004	4.2e-43	1.007576
MeliponaBeecheii_004762-T1	PF07724	1.1e-07	0.578947
MeliponaBeecheii_004761-T1	PF07724	2.3e-07	0.578947
MeliponaBeecheii_004878-T1	PF07728	6.7e-24	0.963768
MeliponaBeecheii_004384-T1	PF07728	1.1e-06	0.876812
MeliponaBeecheii_004878-T1	PF12774	3e-147	1.003058
MeliponaBeecheii_004618-T1	PF12774	2.2e-144	0.923547
MeliponaBeecheii_004625-T1	PF12775	4.9e-74	0.994475
MeliponaBeecheii_004878-T1	PF12775	5.3e-69	0.977901
MeliponaBeecheii_004878-T1	PF12780	1.5e-91	1.015444
MeliponaBeecheii_004878-T1	PF12781	3.5e-82	1.004545
MeliponaBeecheii_004625-T1	PF12781	4.1e-80	1.009091
MeliponaBeecheii_004625-T1	PF17857	1.3e-21	0.900000
MeliponaBeecheii_004878-T1	PF17857	1.8e-17	0.860000
MeliponaBeecheii_004878-T1	PF18198	7.3e-59	1.012903
MeliponaBeecheii_004625-T1	PF18198	8.5e-55	0.987097
MeliponaBeecheii_004344-T1	PF17862	8.7e-30	0.800000
MeliponaBeecheii_004384-T1	PF17862	3.4e-12	1.000000
MeliponaBeecheii_004762-T1	PF17862	9.1e-12	0.844444
MeliponaBeecheii_004761-T1	PF17862	1.3e-08	0.844444
MeliponaBeecheii_004340-T1	PF00324	4.4e-71	1.029228
MeliponaBeecheii_004340-T1	PF13520	4.2e-14	1.056206
MeliponaBeecheii_004966-T1	PF00664	2.6e-51	0.974453
MeliponaBeecheii_004966-T1	PF00005	7.5e-52	0.985401
MeliponaBeecheii_004386-T1	PF00561	4.2e-17	0.505837
MeliponaBeecheii_004386-T1	PF04083	8.2e-18	0.921875
MeliponaBeecheii_004416-T1	PF13508	1.4e-09	0.692308
MeliponaBeecheii_004274-T1	PF00330	1.6e-157	0.950108
MeliponaBeecheii_004274-T1	PF00694	2.7e-45	0.977099
MeliponaBeecheii_004737-T1	PF01553	9.1e-09	0.918519
MeliponaBeecheii_004702-T1	PF17771	9.3e-14	0.914286
MeliponaBeecheii_004649-T1	PF01602	4.5e-151	1.062977
MeliponaBeecheii_004919-T1	PF00928	2.3e-77	0.958333
MeliponaBeecheii_004591-T1	PF08240	4e-30	1.009174
MeliponaBeecheii_004341-T1	PF08240	6.8e-12	0.568807
MeliponaBeecheii_004466-T1	PF00106	7.5e-35	1.035897
MeliponaBeecheii_004466-T1	PF13561	3.6e-25	0.841880
MeliponaBeecheii_004591-T1	PF00107	3.8e-26	1.007692
MeliponaBeecheii_004341-T1	PF00107	1.7e-15	0.915385
MeliponaBeecheii_004269-T1	PF10397	1.9e-18	1.051948
MeliponaBeecheii_004821-T1	PF00128	7.9e-106	1.026786
MeliponaBeecheii_004825-T1	PF00128	5.5e-97	1.011905
MeliponaBeecheii_004823-T1	PF00128	1.5e-96	1.000000
MeliponaBeecheii_004822-T1	PF00128	2e-95	1.011905
MeliponaBeecheii_004649-T1	PF02883	2.5e-18	0.918919
MeliponaBeecheii_004649-T1	PF02296	1.6e-43	0.964602
MeliponaBeecheii_004875-T1	PF00155	8.3e-27	1.066116
MeliponaBeecheii_004530-T1	PF00501	8.7e-93	0.936321
MeliponaBeecheii_004530-T1	PF13193	4.4e-19	1.013158
MeliponaBeecheii_004640-T1	PF12894	3.2e-09	0.630435
MeliponaBeecheii_004770-T1	PF08174	5.1e-22	1.191489
MeliponaBeecheii_004770-T1	PF16018	1.5e-10	0.709302
MeliponaBeecheii_004921-T1	PF00023	2.6e-18	1.151515
MeliponaBeecheii_004921-T1	PF12796	6.6e-27	1.144578
MeliponaBeecheii_004921-T1	PF13606	4.1e-20	0.935484
MeliponaBeecheii_004921-T1	PF13857	1.6e-19	0.964286
MeliponaBeecheii_004413-T1	PF01388	1.5e-19	0.955556
MeliponaBeecheii_004629-T1	PF01388	2.8e-16	0.566667
MeliponaBeecheii_004945-T1	PF00858	5.9e-78	1.051802
MeliponaBeecheii_004456-T1	PF00858	8.7e-28	0.792793
MeliponaBeecheii_004602-T1	PF01400	1.4e-63	1.078534
MeliponaBeecheii_004953-T1	PF04718	7.9e-22	0.900000
MeliponaBeecheii_004275-T1	PF07162	7.2e-49	0.964497
MeliponaBeecheii_004809-T1	PF01426	1.3e-45	0.967213
MeliponaBeecheii_004891-T1	PF03493	5.6e-32	1.051020
MeliponaBeecheii_004809-T1	PF00439	5e-106	0.904762
MeliponaBeecheii_004761-T1	PF00439	2.5e-17	0.880952
MeliponaBeecheii_004924-T1	PF00439	2.2e-11	0.595238
MeliponaBeecheii_004422-T1	PF00651	3.4e-15	0.675676
MeliponaBeecheii_004948-T1	PF03131	1.1e-29	0.989130
MeliponaBeecheii_004270-T1	PF00386	4.8e-08	0.866142
MeliponaBeecheii_004685-T1	PF00168	1.2e-55	1.038835
MeliponaBeecheii_004348-T1	PF00168	1.2e-18	0.951456
MeliponaBeecheii_004467-T1	PF11971	1.8e-12	0.929412
MeliponaBeecheii_004888-T1	PF00188	9.8e-40	0.968254
MeliponaBeecheii_004677-T1	PF00808	1.3e-17	0.984615
MeliponaBeecheii_004271-T1	PF01607	2.7e-29	1.000000
MeliponaBeecheii_004644-T1	PF01607	1.6e-13	0.943396
MeliponaBeecheii_004671-T1	PF01607	2.2e-13	1.000000
MeliponaBeecheii_004912-T1	PF00571	4.5e-35	0.877193
MeliponaBeecheii_004599-T1	PF01066	1e-14	0.954545
MeliponaBeecheii_004790-T1	PF12662	1.2e-246	1.000000
MeliponaBeecheii_004796-T1	PF12662	1.9e-24	1.000000
MeliponaBeecheii_004773-T1	PF00379	1.5e-19	1.075472
MeliponaBeecheii_004774-T1	PF00379	5.8e-15	1.075472
MeliponaBeecheii_004771-T1	PF00379	1.9e-12	0.849057
MeliponaBeecheii_004467-T1	PF06294	1.1e-33	1.000000
MeliponaBeecheii_004612-T1	PF00285	3.1e-44	1.066667
MeliponaBeecheii_004919-T1	PF01217	2.5e-09	0.901408
MeliponaBeecheii_004291-T1	PF13903	3.1e-20	0.989637
MeliponaBeecheii_004290-T1	PF13903	1.2e-08	0.559585
MeliponaBeecheii_004420-T1	PF18322	5.6e-33	0.867925
MeliponaBeecheii_004419-T1	PF18322	1.7e-20	0.924528
MeliponaBeecheii_004938-T1	PF01121	1.8e-60	1.011173
MeliponaBeecheii_004465-T1	PF00135	2.2e-132	1.019417
MeliponaBeecheii_004464-T1	PF00135	8.7e-125	0.633010
MeliponaBeecheii_004920-T1	PF10392	2e-23	0.833333
MeliponaBeecheii_004428-T1	PF10191	6.5e-217	0.949219
MeliponaBeecheii_004766-T1	PF01391	2.1e-50	0.933333
MeliponaBeecheii_004765-T1	PF01391	1e-31	0.983333
MeliponaBeecheii_004673-T1	PF05347	6.5e-13	0.881356
MeliponaBeecheii_004673-T1	PF13233	3.9e-06	0.646341
MeliponaBeecheii_004429-T1	PF12422	1.8e-24	0.953020
MeliponaBeecheii_004808-T1	PF02936	3.2e-45	0.907801
MeliponaBeecheii_004708-T1	PF02937	1.6e-24	0.971429
MeliponaBeecheii_004449-T1	PF00650	2.9e-29	0.930818
MeliponaBeecheii_004607-T1	PF00650	3.8e-28	0.905660
MeliponaBeecheii_004449-T1	PF13716	2.4e-10	0.964029
MeliponaBeecheii_004607-T1	PF13716	3.7e-10	0.647482
MeliponaBeecheii_004737-T1	PF03982	4.1e-07	0.865320
MeliponaBeecheii_004932-T1	PF03045	3.6e-09	0.815789
MeliponaBeecheii_004814-T1	PF00270	7.6e-09	0.846591
MeliponaBeecheii_004594-T1	PF09737	7.6e-187	0.980535
MeliponaBeecheii_004878-T1	PF08385	2e-130	0.996441
MeliponaBeecheii_004878-T1	PF08393	8.8e-126	1.020101
MeliponaBeecheii_004618-T1	PF08393	3e-117	1.045226
MeliponaBeecheii_004877-T1	PF14709	5.5e-18	0.837500
MeliponaBeecheii_004479-T1	PF00930	2.2e-62	1.081690
MeliponaBeecheii_004453-T1	PF05186	8.9e-14	0.952381
MeliponaBeecheii_004877-T1	PF00035	1.8e-29	0.940299
MeliponaBeecheii_004707-T1	PF06454	1.6e-07	0.659341
MeliponaBeecheii_004811-T1	PF07896	4.6e-23	1.000000
MeliponaBeecheii_004810-T1	PF07896	8.6e-08	0.620000
MeliponaBeecheii_004457-T1	PF12372	4.7e-21	1.000000
MeliponaBeecheii_004918-T1	PF12481	2.2e-06	0.574561
MeliponaBeecheii_004934-T1	PF13821	1.1e-23	0.981481
MeliponaBeecheii_004786-T1	PF05527	2.5e-60	1.016575
MeliponaBeecheii_004798-T1	PF05705	1.2e-55	0.970954
MeliponaBeecheii_004417-T1	PF05915	3.9e-18	0.739496
MeliponaBeecheii_004878-T1	PF17852	1.3e-23	1.007752
MeliponaBeecheii_004625-T1	PF17852	7.1e-17	1.364341
MeliponaBeecheii_004625-T1	PF18199	6.8e-108	0.957929
MeliponaBeecheii_004878-T1	PF18199	8.7e-97	0.957929
MeliponaBeecheii_004625-T1	PF03028	4.1e-48	1.000000
MeliponaBeecheii_004878-T1	PF03028	1.9e-38	0.947826
MeliponaBeecheii_004484-T1	PF01683	5.9e-32	0.903846
MeliponaBeecheii_004769-T1	PF17958	3.7e-07	0.844444
MeliponaBeecheii_004767-T1	PF09068	4.4e-43	1.008130
MeliponaBeecheii_004767-T1	PF09069	3.7e-26	0.967391
MeliponaBeecheii_004853-T1	PF13202	2.5e-09	0.680000
MeliponaBeecheii_004853-T1	PF13499	1e-11	1.028571
MeliponaBeecheii_004790-T1	PF00008	1.4e-88	0.718750
MeliponaBeecheii_004790-T1	PF07645	3.7e-232	0.928571
MeliponaBeecheii_004796-T1	PF07645	3.2e-17	0.952381
MeliponaBeecheii_004643-T1	PF15002	3.4e-65	0.903553
MeliponaBeecheii_004541-T1	PF03372	4.1e-08	0.627119
MeliponaBeecheii_004713-T1	PF14160	1.9e-20	0.963964
MeliponaBeecheii_004964-T1	PF09380	1.1e-13	0.808511
MeliponaBeecheii_004964-T1	PF00373	5.4e-11	1.054054
MeliponaBeecheii_004346-T1	PF00210	1.1e-28	1.056338
MeliponaBeecheii_004347-T1	PF00210	6.3e-11	0.922535
MeliponaBeecheii_004381-T1	PF02782	6.8e-63	0.959596
MeliponaBeecheii_004381-T1	PF00370	3.8e-78	1.040816
MeliponaBeecheii_004851-T1	PF02181	9e-72	0.747312
MeliponaBeecheii_004935-T1	PF00498	3.1e-17	1.115942
MeliponaBeecheii_004738-T1	PF00254	1.1e-29	0.808511
MeliponaBeecheii_004854-T1	PF00254	2.2e-23	0.638298
MeliponaBeecheii_004841-T1	PF18382	2.5e-23	0.545455
MeliponaBeecheii_004416-T1	PF08445	1.3e-27	0.895349
MeliponaBeecheii_004874-T1	PF00757	6.3e-37	0.993289
MeliponaBeecheii_004790-T1	PF14670	0.0	1.000000
MeliponaBeecheii_004796-T1	PF14670	2.2e-33	1.000000
MeliponaBeecheii_004714-T1	PF01363	2.6e-22	0.884058
MeliponaBeecheii_004934-T1	PF01585	1e-14	0.866667
MeliponaBeecheii_004638-T1	PF01590	1.8e-17	1.030075
MeliponaBeecheii_004638-T1	PF13185	1.3e-12	0.985507
MeliponaBeecheii_004638-T1	PF13492	5.7e-10	1.062016
MeliponaBeecheii_004918-T1	PF13522	3.3e-21	0.833333
MeliponaBeecheii_004918-T1	PF13537	1.2e-25	0.951220
MeliponaBeecheii_004874-T1	PF14843	3.4e-36	0.856061
MeliponaBeecheii_004799-T1	PF01541	2.3e-16	1.000000
MeliponaBeecheii_004591-T1	PF16912	4.4e-15	0.896226
MeliponaBeecheii_004616-T1	PF00274	3.1e-186	1.002865
MeliponaBeecheii_004615-T1	PF00274	2.4e-146	0.954155
MeliponaBeecheii_004918-T1	PF00535	7.5e-27	1.094118
MeliponaBeecheii_004671-T1	PF00704	2.5e-86	1.105769
MeliponaBeecheii_004271-T1	PF00704	8.1e-20	0.839744
MeliponaBeecheii_004454-T1	PF01055	6.5e-39	0.826185
MeliponaBeecheii_004606-T1	PF00759	1.1e-132	0.961364
MeliponaBeecheii_004459-T1	PF02709	1.5e-28	0.974359
MeliponaBeecheii_004459-T1	PF13733	5.3e-27	0.708955
MeliponaBeecheii_004485-T1	PF05199	6.8e-40	0.993103
MeliponaBeecheii_004603-T1	PF05199	3.8e-39	1.000000
MeliponaBeecheii_004485-T1	PF00732	1.2e-73	1.020270
MeliponaBeecheii_004604-T1	PF00732	2e-72	0.861486
MeliponaBeecheii_004778-T1	PF02893	2.8e-22	0.947368
MeliponaBeecheii_004814-T1	PF04408	2.3e-14	1.064220
MeliponaBeecheii_004922-T1	PF12710	4.5e-12	0.957447
MeliponaBeecheii_004922-T1	PF13419	8.6e-08	0.612360
MeliponaBeecheii_004939-T1	PF12330	2.4e-78	0.782723
MeliponaBeecheii_004706-T1	PF02985	1.4e-45	0.935484
MeliponaBeecheii_004706-T1	PF13646	4.7e-42	1.159091
MeliponaBeecheii_004814-T1	PF00271	3.2e-14	1.090090
MeliponaBeecheii_004677-T1	PF00125	7.3e-19	0.694656
MeliponaBeecheii_004296-T1	PF00328	5.3e-26	0.919060
MeliponaBeecheii_004295-T1	PF00328	7.5e-19	0.859008
MeliponaBeecheii_004533-T1	PF00328	3.6e-18	0.681462
MeliponaBeecheii_004692-T1	PF00505	1.7e-13	0.536232
MeliponaBeecheii_004809-T1	PF00505	9.6e-13	0.753623
MeliponaBeecheii_004809-T1	PF09011	2e-08	0.712329
MeliponaBeecheii_004577-T1	PF00104	1.7e-22	0.578199
MeliponaBeecheii_004653-T1	PF00011	1.2e-12	0.598039
MeliponaBeecheii_004515-T1	PF13412	4.2e-07	0.750000
MeliponaBeecheii_004515-T1	PF17906	8.4e-20	1.000000
MeliponaBeecheii_004374-T1	PF07679	2.2e-30	0.955556
MeliponaBeecheii_004375-T1	PF07679	1.9e-13	0.977778
MeliponaBeecheii_004925-T1	PF06384	1.2e-19	1.000000
MeliponaBeecheii_004374-T1	PF00047	4.9e-22	1.011494
MeliponaBeecheii_004375-T1	PF00047	2.6e-11	0.931034
MeliponaBeecheii_004374-T1	PF13927	1.9e-29	1.063291
MeliponaBeecheii_004375-T1	PF13927	1.8e-10	1.088608
MeliponaBeecheii_004639-T1	PF03941	1.3e-08	1.018182
MeliponaBeecheii_004674-T1	PF08246	1.1e-12	0.965517
MeliponaBeecheii_004891-T1	PF07885	2.4e-11	0.810127
MeliponaBeecheii_004371-T1	PF00612	3.1e-13	0.857143
MeliponaBeecheii_004259-T1	PF00612	7.6e-11	0.952381
MeliponaBeecheii_004448-T1	PF02373	6.5e-13	0.850877
MeliponaBeecheii_004345-T1	PF14531	3.4e-08	0.517361
MeliponaBeecheii_004466-T1	PF08659	3.7e-12	0.500000
MeliponaBeecheii_004886-T1	PF10169	2e-45	1.070866
MeliponaBeecheii_004759-T1	PF00057	1.1e-38	1.054054
MeliponaBeecheii_004943-T1	PF08596	5.8e-08	0.508906
MeliponaBeecheii_004400-T1	PF17916	2.6e-21	1.000000
MeliponaBeecheii_004400-T1	PF01803	2.6e-53	0.772727
MeliponaBeecheii_004684-T1	PF00151	6.5e-50	0.845238
MeliponaBeecheii_004741-T1	PF00151	1.4e-37	0.589286
MeliponaBeecheii_004955-T1	PF17814	9.7e-10	0.966667
MeliponaBeecheii_004943-T1	PF08366	1.2e-38	0.980769
MeliponaBeecheii_004830-T1	PF02190	9.2e-14	0.960976
MeliponaBeecheii_004600-T1	PF12799	2.6e-18	0.930233
MeliponaBeecheii_004600-T1	PF13855	4.1e-25	0.918033
MeliponaBeecheii_004654-T1	PF13855	1.4e-15	0.967213
MeliponaBeecheii_004343-T1	PF14580	1.1e-10	0.565714
MeliponaBeecheii_004269-T1	PF00206	1.1e-26	0.682692
MeliponaBeecheii_004703-T1	PF18517	7.6e-09	0.890909
MeliponaBeecheii_004931-T1	PF02847	2.1e-16	0.946903
MeliponaBeecheii_004813-T1	PF04188	3.5e-84	1.090293
MeliponaBeecheii_004303-T1	PF11635	8.8e-81	0.902375
MeliponaBeecheii_004350-T1	PF09746	2.3e-103	0.892388
MeliponaBeecheii_004774-T1	PF07690	2e-48	0.971671
MeliponaBeecheii_004931-T1	PF02854	7.5e-59	1.108491
MeliponaBeecheii_004480-T1	PF10244	7.3e-45	1.010753
MeliponaBeecheii_004625-T1	PF12777	6e-47	1.008721
MeliponaBeecheii_004878-T1	PF12777	4.4e-42	0.997093
MeliponaBeecheii_004259-T1	PF00063	1.6e-235	1.032496
MeliponaBeecheii_004371-T1	PF00063	7.4e-206	1.016248
MeliponaBeecheii_004261-T1	PF00784	7e-33	1.009174
MeliponaBeecheii_004259-T1	PF00784	2.8e-28	1.045872
MeliponaBeecheii_004733-T1	PF01849	8.3e-25	1.000000
MeliponaBeecheii_004453-T1	PF00334	6e-36	1.000000
MeliponaBeecheii_004863-T1	PF03096	2.5e-107	1.021201
MeliponaBeecheii_004645-T1	PF06374	2.3e-19	0.908257
MeliponaBeecheii_004327-T1	PF02931	7.5e-76	0.953917
MeliponaBeecheii_004327-T1	PF02932	7.2e-76	1.088235
MeliponaBeecheii_004328-T1	PF02932	1.5e-38	1.117647
MeliponaBeecheii_004800-T1	PF07978	3.6e-43	0.882353
MeliponaBeecheii_004807-T1	PF01909	1.2e-14	1.031915
MeliponaBeecheii_004709-T1	PF13820	1.2e-35	0.888889
MeliponaBeecheii_004344-T1	PF16725	5.2e-22	0.900000
MeliponaBeecheii_004687-T1	PF14941	1.5e-111	1.053498
MeliponaBeecheii_004814-T1	PF07717	2.6e-09	1.325301
MeliponaBeecheii_004698-T1	PF02784	4.8e-79	0.947368
MeliponaBeecheii_004705-T1	PF02784	1.7e-59	0.939271
MeliponaBeecheii_004698-T1	PF00278	3.8e-21	3.263158
MeliponaBeecheii_004705-T1	PF00278	4.9e-16	1.000000
MeliponaBeecheii_004342-T1	PF10188	4.2e-57	0.988439
MeliponaBeecheii_004364-T1	PF00067	1.4e-91	0.978402
MeliponaBeecheii_004351-T1	PF00067	2.5e-90	0.911447
MeliponaBeecheii_004363-T1	PF00067	1.3e-80	0.995680
MeliponaBeecheii_004361-T1	PF00067	9e-75	1.000000
MeliponaBeecheii_004620-T1	PF00067	3.2e-61	0.565875
MeliponaBeecheii_004807-T1	PF03828	4.2e-18	0.952381
MeliponaBeecheii_004942-T1	PF00564	1.1e-13	0.964286
MeliponaBeecheii_004941-T1	PF00564	7.2e-13	0.964286
MeliponaBeecheii_004735-T1	PF07847	2.6e-41	0.960199
MeliponaBeecheii_004783-T1	PF16021	2e-75	0.941176
MeliponaBeecheii_004827-T1	PF00233	2.5e-85	0.932773
MeliponaBeecheii_004638-T1	PF00233	5.9e-77	0.991597
MeliponaBeecheii_004827-T1	PF08499	2.4e-33	1.000000
MeliponaBeecheii_004942-T1	PF00595	8.6e-13	1.036585
MeliponaBeecheii_004941-T1	PF00595	9.1e-13	1.036585
MeliponaBeecheii_004450-T1	PF00595	9.1e-09	0.743902
MeliponaBeecheii_004941-T1	PF17820	7.3e-10	1.018519
MeliponaBeecheii_004942-T1	PF17820	1.9e-09	1.018519
MeliponaBeecheii_004674-T1	PF00112	6.3e-73	0.995413
MeliponaBeecheii_004944-T1	PF00656	7.4e-28	0.906883
MeliponaBeecheii_004312-T1	PF00246	1.1e-87	0.951220
MeliponaBeecheii_004313-T1	PF00246	3.2e-87	0.951220
MeliponaBeecheii_004704-T1	PF01244	2.1e-110	1.056604
MeliponaBeecheii_004479-T1	PF02129	7.2e-13	0.524164
MeliponaBeecheii_004479-T1	PF00326	7.1e-57	0.952830
MeliponaBeecheii_004663-T1	PF00169	5.2e-22	0.895238
MeliponaBeecheii_004770-T1	PF00169	6.4e-19	1.171429
MeliponaBeecheii_004348-T1	PF00388	3.2e-64	0.993103
MeliponaBeecheii_004348-T1	PF00387	1.2e-44	1.008696
MeliponaBeecheii_004304-T1	PF06201	1.1e-39	0.933775
MeliponaBeecheii_004345-T1	PF00069	9.8e-72	0.950758
MeliponaBeecheii_004382-T1	PF00069	2.2e-64	0.973485
MeliponaBeecheii_004801-T1	PF00069	1e-63	0.962121
MeliponaBeecheii_004371-T1	PF00069	5.6e-59	1.011364
MeliponaBeecheii_004874-T1	PF00069	2e-39	0.962121
MeliponaBeecheii_004900-T1	PF00069	3.3e-38	1.075758
MeliponaBeecheii_004874-T1	PF07714	1.6e-89	0.976834
MeliponaBeecheii_004371-T1	PF07714	8.9e-47	1.015444
MeliponaBeecheii_004801-T1	PF07714	2.9e-44	0.942085
MeliponaBeecheii_004382-T1	PF07714	3.1e-41	0.915058
MeliponaBeecheii_004345-T1	PF07714	3.5e-41	0.949807
MeliponaBeecheii_004900-T1	PF07714	2.8e-38	1.108108
MeliponaBeecheii_004291-T1	PF00822	2.6e-12	1.198795
MeliponaBeecheii_004782-T1	PF01239	1e-21	0.937500
MeliponaBeecheii_004787-T1	PF00432	4.5e-32	0.818182
MeliponaBeecheii_004312-T1	PF02244	5.7e-16	0.945205
MeliponaBeecheii_004313-T1	PF02244	2e-15	0.945205
MeliponaBeecheii_004468-T1	PF00227	1.3e-61	0.963158
MeliponaBeecheii_004468-T1	PF10584	1.1e-11	1.000000
MeliponaBeecheii_004384-T1	PF16450	1.2e-18	1.375000
MeliponaBeecheii_004760-T1	PF01416	2.2e-14	0.962963
MeliponaBeecheii_004630-T1	PF04886	2.9e-09	0.861111
MeliponaBeecheii_004922-T1	PF06888	2.3e-76	1.000000
MeliponaBeecheii_004451-T1	PF00787	1.8e-18	0.940476
MeliponaBeecheii_004654-T1	PF00787	9.5e-13	0.904762
MeliponaBeecheii_004451-T1	PF00788	2e-10	0.892473
MeliponaBeecheii_004610-T1	PF00071	4.3e-20	1.012346
MeliponaBeecheii_004874-T1	PF01030	1.1e-51	0.991071
MeliponaBeecheii_004702-T1	PF01421	4.3e-11	0.560000
MeliponaBeecheii_004397-T1	PF13574	8.3e-26	0.639175
MeliponaBeecheii_004702-T1	PF13574	4.2e-11	0.530928
MeliponaBeecheii_004702-T1	PF13582	5.3e-23	1.193548
MeliponaBeecheii_004397-T1	PF13582	5.4e-15	0.798387
MeliponaBeecheii_004397-T1	PF13583	1.8e-07	0.660099
MeliponaBeecheii_004397-T1	PF13688	2.1e-19	0.586735
MeliponaBeecheii_004702-T1	PF13688	5.7e-09	0.862245
MeliponaBeecheii_004633-T1	PF02257	1.6e-09	0.708861
MeliponaBeecheii_004349-T1	PF00621	1.3e-38	0.928962
MeliponaBeecheii_004905-T1	PF01248	3.7e-25	0.905263
MeliponaBeecheii_004918-T1	PF00652	2e-14	0.897638
MeliponaBeecheii_004707-T1	PF12906	2.2e-15	1.083333
MeliponaBeecheii_004736-T1	PF12906	1.6e-14	1.145833
MeliponaBeecheii_004592-T1	PF01163	1.6e-49	0.914894
MeliponaBeecheii_004592-T1	PF09202	1.2e-33	1.012195
MeliponaBeecheii_004610-T1	PF08477	4.2e-10	1.041667
MeliponaBeecheii_004876-T1	PF01765	1.6e-34	0.987654
MeliponaBeecheii_004383-T1	PF00076	3.3e-19	1.000000
MeliponaBeecheii_004263-T1	PF00076	6.7e-17	0.914286
MeliponaBeecheii_004650-T1	PF08524	2.1e-27	0.924658
MeliponaBeecheii_004921-T1	PF00536	6e-07	0.859375
MeliponaBeecheii_004802-T1	PF00995	2e-127	0.970486
MeliponaBeecheii_004680-T1	PF05281	9.9e-50	0.682819
MeliponaBeecheii_004672-T1	PF04628	3.8e-25	0.969466
MeliponaBeecheii_004348-T1	PF00017	2.8e-44	1.090909
MeliponaBeecheii_004348-T1	PF00018	4.2e-14	0.979167
MeliponaBeecheii_004348-T1	PF14604	6.3e-11	1.020408
MeliponaBeecheii_004758-T1	PF03357	4.5e-21	0.919075
MeliponaBeecheii_004952-T1	PF00588	5.9e-28	1.000000
MeliponaBeecheii_004614-T1	PF10500	2.1e-38	0.986900
MeliponaBeecheii_004957-T1	PF00474	6e-16	0.522167
MeliponaBeecheii_004759-T1	PF00084	6.3e-06	1.321429
MeliponaBeecheii_004672-T1	PF04099	1.9e-08	0.692308
MeliponaBeecheii_004804-T1	PF05742	4.6e-61	1.000000
MeliponaBeecheii_004432-T1	PF03134	1.6e-27	0.987179
MeliponaBeecheii_004783-T1	PF02970	7.8e-30	0.943820
MeliponaBeecheii_004954-T1	PF07986	3.1e-40	0.983333
MeliponaBeecheii_004954-T1	PF16752	1.5e-31	1.000000
MeliponaBeecheii_004679-T1	PF00352	3.8e-62	0.929412
MeliponaBeecheii_004703-T1	PF07106	8.1e-28	0.919355
MeliponaBeecheii_004297-T1	PF03645	1e-23	0.941748
MeliponaBeecheii_004900-T1	PF08515	2.9e-13	1.000000
MeliponaBeecheii_004458-T1	PF05485	4.7e-15	0.872093
MeliponaBeecheii_004463-T1	PF14912	9.4e-35	0.827586
MeliponaBeecheii_004951-T1	PF04446	4.8e-52	1.031746
MeliponaBeecheii_004951-T1	PF14413	1.4e-41	0.629921
MeliponaBeecheii_004304-T1	PF00085	3e-25	0.902913
MeliponaBeecheii_004757-T1	PF10639	5.6e-47	0.991379
MeliponaBeecheii_004698-T1	PF03647	2.5e-26	0.967391
MeliponaBeecheii_004648-T1	PF00020	4e-14	1.000000
MeliponaBeecheii_004641-T1	PF13181	3.9e-16	0.911765
MeliponaBeecheii_004460-T1	PF00405	3.1e-138	0.920973
MeliponaBeecheii_004777-T1	PF00927	1.7e-26	0.896226
MeliponaBeecheii_004777-T1	PF01841	3.4e-18	0.928571
MeliponaBeecheii_004777-T1	PF00868	6.7e-25	1.059322
MeliponaBeecheii_004812-T1	PF02780	1.5e-33	1.000000
MeliponaBeecheii_004812-T1	PF02779	3.5e-42	0.983146
MeliponaBeecheii_004277-T1	PF01204	1.3e-123	0.791016
MeliponaBeecheii_004627-T1	PF00587	1.2e-10	0.921788
MeliponaBeecheii_004420-T1	PF00089	9.1e-57	1.058824
MeliponaBeecheii_004419-T1	PF00089	1.3e-55	1.108597
MeliponaBeecheii_004759-T1	PF00089	8.8e-37	1.171946
MeliponaBeecheii_004626-T1	PF02939	9.4e-20	0.974359
MeliponaBeecheii_004904-T1	PF00984	4.6e-33	1.010638
MeliponaBeecheii_004904-T1	PF03720	2.8e-37	1.095238
MeliponaBeecheii_004904-T1	PF03721	1.3e-66	0.989305
MeliponaBeecheii_004784-T1	PF09384	3.5e-41	0.979592
MeliponaBeecheii_004374-T1	PF07686	7.9e-16	0.788991
MeliponaBeecheii_004375-T1	PF07686	1.1e-11	0.752294
MeliponaBeecheii_004950-T1	PF01992	6.1e-116	0.988095
MeliponaBeecheii_004906-T1	PF04100	1e-150	1.052632
MeliponaBeecheii_004906-T1	PF10475	9.8e-08	0.676976
MeliponaBeecheii_004640-T1	PF00400	8.2e-26	0.710526
MeliponaBeecheii_004955-T1	PF00400	5e-23	0.947368
MeliponaBeecheii_004784-T1	PF00400	3.5e-20	1.000000
MeliponaBeecheii_004711-T1	PF00400	7.9e-10	0.921053
MeliponaBeecheii_004642-T1	PF04893	6.2e-20	0.843931
MeliponaBeecheii_004449-T1	PF00102	2.1e-83	1.046809
MeliponaBeecheii_004380-T1	PF00096	1e-52	1.000000
MeliponaBeecheii_004380-T1	PF13894	6e-46	0.958333
MeliponaBeecheii_004380-T1	PF13912	1.3e-13	0.851852
MeliponaBeecheii_004788-T1	PF12171	5.5e-17	0.962963
MeliponaBeecheii_004628-T1	PF12171	7.7e-11	1.000000
MeliponaBeecheii_004613-T1	PF00097	3.2e-10	0.926829
MeliponaBeecheii_004832-T1	PF00097	6.3e-07	0.634146
MeliponaBeecheii_004830-T1	PF00097	1.4e-06	0.926829
MeliponaBeecheii_004595-T1	PF00097	2.6e-06	1.000000
MeliponaBeecheii_004613-T1	PF13923	3.2e-12	0.950000
MeliponaBeecheii_004595-T1	PF13923	4.7e-10	1.050000
MeliponaBeecheii_004830-T1	PF13923	4.5e-08	0.950000
MeliponaBeecheii_004613-T1	PF13920	9.1e-11	0.860000
MeliponaBeecheii_004579-T1	PF00105	2.5e-21	0.714286
MeliponaBeecheii_004581-T1	PF00105	1.3e-08	0.557143
MeliponaBeecheii_004937-T1	PF00642	3.8e-06	0.814815
MeliponaBeecheii_004788-T1	PF12874	7.7e-23	0.960000
MeliponaBeecheii_004421-T1	PF05741	9.4e-26	1.000000
MeliponaBeecheii_004595-T1	PF17123	1.2e-09	1.000000
MeliponaBeecheii_004595-T1	PF13639	1.6e-13	0.977273
MeliponaBeecheii_004613-T1	PF13639	1.3e-10	0.886364
MeliponaBeecheii_004613-T1	PF14634	2.1e-09	0.886364
MeliponaBeecheii_004613-T1	PF13445	3.6e-09	0.900000
MeliponaBeecheii_004595-T1	PF13445	4.4e-08	0.975000
MeliponaBeecheii_004832-T1	PF13445	6.1e-08	0.650000
MeliponaBeecheii_004734-T1	PF14952	1.3e-22	0.976190
MeliponaBeecheii_004595-T1	PF14369	1.7e-09	0.914286
MeliponaBeecheii_004815-T1	PF02535	5.4e-60	1.033033
MeliponaBeecheii_004767-T1	PF00569	2.4e-11	0.955556
MeliponaBeecheii_008114-T1	PF00389	3.1e-30	2.313433
MeliponaBeecheii_008114-T1	PF02826	4.9e-60	1.005618
MeliponaBeecheii_008392-T1	PF00198	1.1e-79	0.974249
MeliponaBeecheii_007846-T1	PF00725	2.2e-34	0.989691
MeliponaBeecheii_007846-T1	PF02737	5.9e-57	0.994444
MeliponaBeecheii_007883-T1	PF02096	1.1e-21	1.132530
MeliponaBeecheii_008144-T1	PF00002	4e-35	0.642276
MeliponaBeecheii_008516-T1	PF02949	7.4e-38	1.102236
MeliponaBeecheii_007953-T1	PF02949	4.2e-24	0.626198
MeliponaBeecheii_007958-T1	PF02949	4.8e-22	0.984026
MeliponaBeecheii_007963-T1	PF02949	2.1e-18	0.750799
MeliponaBeecheii_007959-T1	PF02949	3.2e-11	0.699681
MeliponaBeecheii_007948-T1	PF00004	1.9e-58	0.969697
MeliponaBeecheii_008170-T1	PF00004	7e-45	1.007576
MeliponaBeecheii_007855-T1	PF00004	1.5e-15	1.007576
MeliponaBeecheii_008170-T1	PF07724	1.3e-08	0.643275
MeliponaBeecheii_007855-T1	PF13401	2.7e-17	0.875912
MeliponaBeecheii_008224-T1	PF13476	6.1e-08	1.265000
MeliponaBeecheii_008170-T1	PF07728	3.5e-08	0.876812
MeliponaBeecheii_007860-T1	PF12774	1.4e-153	1.000000
MeliponaBeecheii_007860-T1	PF12775	2.5e-75	0.988950
MeliponaBeecheii_007860-T1	PF12780	5.8e-106	1.015444
MeliponaBeecheii_007860-T1	PF12781	3.3e-94	1.009091
MeliponaBeecheii_007860-T1	PF17857	7.3e-23	0.960000
MeliponaBeecheii_007860-T1	PF18198	3.4e-62	0.987097
MeliponaBeecheii_008170-T1	PF17862	7.2e-14	0.955556
MeliponaBeecheii_007948-T1	PF17862	2e-10	0.711111
MeliponaBeecheii_008143-T1	PF07859	8.4e-12	0.601896
MeliponaBeecheii_008185-T1	PF04083	2.4e-19	0.812500
MeliponaBeecheii_008499-T1	PF00441	1e-46	0.980000
MeliponaBeecheii_008499-T1	PF08028	2.5e-23	0.917910
MeliponaBeecheii_008499-T1	PF02770	2.2e-27	0.989691
MeliponaBeecheii_008499-T1	PF02771	3.3e-30	0.973451
MeliponaBeecheii_008047-T1	PF01602	4.3e-165	0.988550
MeliponaBeecheii_008311-T1	PF00106	2.2e-54	0.984615
MeliponaBeecheii_008314-T1	PF00106	5.8e-43	1.030769
MeliponaBeecheii_008311-T1	PF13561	3.7e-42	0.918803
MeliponaBeecheii_008314-T1	PF13561	3.2e-26	0.833333
MeliponaBeecheii_008456-T1	PF05641	5.6e-12	0.885246
MeliponaBeecheii_008492-T1	PF00578	2.1e-07	0.798387
MeliponaBeecheii_008438-T1	PF01168	7.3e-22	1.045662
MeliponaBeecheii_007976-T1	PF00171	7.8e-104	0.997835
MeliponaBeecheii_008501-T1	PF00596	1.8e-39	0.978495
MeliponaBeecheii_008131-T1	PF01263	1.2e-62	1.275748
MeliponaBeecheii_007921-T1	PF01263	7.2e-54	1.179402
MeliponaBeecheii_008070-T1	PF08660	9.6e-61	0.902857
MeliponaBeecheii_008047-T1	PF02883	1.2e-12	0.801802
MeliponaBeecheii_008299-T1	PF00155	1.5e-85	1.016529
MeliponaBeecheii_008433-T1	PF00202	4.6e-117	0.952854
MeliponaBeecheii_008434-T1	PF00202	1.8e-112	0.945409
MeliponaBeecheii_008213-T1	PF12240	8.5e-36	0.985075
MeliponaBeecheii_008494-T1	PF08174	4.6e-42	0.985816
MeliponaBeecheii_008072-T1	PF00023	2.2e-129	0.969697
MeliponaBeecheii_008382-T1	PF00023	5.8e-25	0.606061
MeliponaBeecheii_008072-T1	PF12796	1.4e-141	0.819277
MeliponaBeecheii_008382-T1	PF12796	8.7e-38	1.132530
MeliponaBeecheii_008395-T1	PF12796	6.2e-19	0.987952
MeliponaBeecheii_008072-T1	PF13606	1.5e-115	0.935484
MeliponaBeecheii_008382-T1	PF13606	6.2e-31	0.935484
MeliponaBeecheii_008072-T1	PF13637	9.2e-119	0.963636
MeliponaBeecheii_008382-T1	PF13637	1.9e-34	0.872727
MeliponaBeecheii_008395-T1	PF13637	4.3e-17	0.745455
MeliponaBeecheii_008072-T1	PF13857	1e-116	0.785714
MeliponaBeecheii_008382-T1	PF13857	1.2e-24	1.000000
MeliponaBeecheii_008395-T1	PF13857	6.5e-16	0.982143
MeliponaBeecheii_008453-T1	PF01636	3.6e-13	0.754167
MeliponaBeecheii_008428-T1	PF01636	6e-12	0.716667
MeliponaBeecheii_008327-T1	PF03079	1.4e-54	0.987261
MeliponaBeecheii_008192-T1	PF00025	4.6e-79	0.977143
MeliponaBeecheii_008330-T1	PF00025	2.5e-11	0.720000
MeliponaBeecheii_008373-T1	PF00025	6.1e-11	0.874286
MeliponaBeecheii_008384-T1	PF04376	3.9e-26	0.888889
MeliponaBeecheii_008321-T1	PF08442	1.5e-68	1.024752
MeliponaBeecheii_008320-T1	PF08442	2.3e-59	1.019802
MeliponaBeecheii_008321-T1	PF13549	6.3e-12	0.986486
MeliponaBeecheii_008320-T1	PF13549	2.1e-09	0.986486
MeliponaBeecheii_008332-T1	PF00217	8.9e-89	0.990566
MeliponaBeecheii_008332-T1	PF02807	1.9e-33	1.000000
MeliponaBeecheii_008066-T1	PF04627	2.5e-26	1.000000
MeliponaBeecheii_008283-T1	PF02178	9.7e-08	0.769231
MeliponaBeecheii_008368-T1	PF15336	6.1e-49	0.972477
MeliponaBeecheii_008178-T1	PF08833	1.3e-13	0.972973
MeliponaBeecheii_008047-T1	PF09066	1.4e-35	0.964286
MeliponaBeecheii_008068-T1	PF07707	9.4e-17	1.077670
MeliponaBeecheii_008379-T1	PF01027	1.1e-39	0.975845
MeliponaBeecheii_008392-T1	PF00364	2.4e-19	1.013699
MeliponaBeecheii_007815-T1	PF17778	2.1e-13	0.936170
MeliponaBeecheii_007881-T1	PF08146	1.4e-38	1.051948
MeliponaBeecheii_008292-T1	PF07524	1e-20	0.935065
MeliponaBeecheii_008068-T1	PF00651	7.8e-21	0.918919
MeliponaBeecheii_008046-T1	PF00130	5.9e-12	0.962264
MeliponaBeecheii_007904-T1	PF00168	3.3e-26	0.757282
MeliponaBeecheii_007905-T1	PF00168	5.2e-10	1.233010
MeliponaBeecheii_008194-T1	PF08205	3.9e-38	0.786517
MeliponaBeecheii_008410-T1	PF08205	1.2e-18	0.730337
MeliponaBeecheii_008411-T1	PF01545	1.8e-52	1.211055
MeliponaBeecheii_007855-T1	PF09079	3.6e-20	0.928571
MeliponaBeecheii_008307-T1	PF01066	2.6e-18	1.136364
MeliponaBeecheii_007920-T1	PF12662	3.5e-235	1.000000
MeliponaBeecheii_008344-T1	PF04752	2.4e-56	0.994475
MeliponaBeecheii_008237-T1	PF00379	1.5e-24	0.886792
MeliponaBeecheii_008239-T1	PF00379	1e-11	0.849057
MeliponaBeecheii_008428-T1	PF01633	2.1e-08	0.511737
MeliponaBeecheii_008396-T1	PF18398	1.1e-49	0.969697
MeliponaBeecheii_008048-T1	PF02617	1.7e-22	0.825000
MeliponaBeecheii_008047-T1	PF12717	4.8e-67	1.024691
MeliponaBeecheii_008143-T1	PF00135	5e-142	1.021359
MeliponaBeecheii_007868-T1	PF16019	6.9e-96	0.963470
MeliponaBeecheii_008486-T1	PF00431	3.9e-19	0.981818
MeliponaBeecheii_007879-T1	PF00431	3.2e-14	0.954545
MeliponaBeecheii_008227-T1	PF00431	1.9e-13	0.872727
MeliponaBeecheii_008327-T1	PF07883	6.4e-12	0.718310
MeliponaBeecheii_008071-T1	PF13621	1.8e-48	0.881890
MeliponaBeecheii_008505-T1	PF11018	4.4e-13	0.500000
MeliponaBeecheii_007949-T1	PF02984	1.7e-31	0.966387
MeliponaBeecheii_007949-T1	PF00134	4.5e-40	0.984252
MeliponaBeecheii_008359-T1	PF13892	2.9e-48	0.977612
MeliponaBeecheii_008117-T1	PF00270	9e-49	0.954545
MeliponaBeecheii_008132-T1	PF06733	2.1e-47	1.022857
MeliponaBeecheii_008309-T1	PF02141	1.4e-31	1.227027
MeliponaBeecheii_008489-T1	PF16543	5.1e-08	0.808989
MeliponaBeecheii_007860-T1	PF08393	1.7e-142	1.010050
MeliponaBeecheii_008370-T1	PF01529	7e-36	0.902985
MeliponaBeecheii_008178-T1	PF00778	7.5e-35	0.962963
MeliponaBeecheii_008421-T1	PF01612	1.5e-16	0.852273
MeliponaBeecheii_008349-T1	PF01414	2.9e-25	1.000000
MeliponaBeecheii_008377-T1	PF00782	1.4e-09	0.789474
MeliponaBeecheii_008136-T1	PF00035	1.3e-30	1.044776
MeliponaBeecheii_008453-T1	PF07914	3.3e-17	0.524155
MeliponaBeecheii_008122-T1	PF07933	2.3e-62	1.006452
MeliponaBeecheii_008417-T1	PF01595	4.4e-35	0.950000
[truncated: 13,291 more rows]
