# Supplementary material for: Prevalent bee venom genes evolved before the aculeate stinger and eusociality
Source: BMC Biol. 2023 Oct 23;21:229. doi: 10.1186/s12915-023-01656-5 (PMC10591384; doi:10.1186/s12915-023-01656-5)
Supplement: Supplementary file 40 — Additional file 40. Genome annotation of Melipona beecheii. [file 12915_2023_1656_MOESM40_ESM.zip › Melipona_beecheii.annotation.funannotate181.Oct2020/annotations/annotations.busco.txt]

MeliponaBeecheii_002292-T1	note	BUSCO:EOG091B0006
MeliponaBeecheii_001997-T1	note	BUSCO:EOG091B0007
MeliponaBeecheii_015488-T1	note	BUSCO:EOG091B000H
MeliponaBeecheii_004790-T1	note	BUSCO:EOG091B000M
MeliponaBeecheii_005805-T1	note	BUSCO:EOG091B000M
MeliponaBeecheii_014544-T1	note	BUSCO:EOG091B000M
MeliponaBeecheii_006060-T1	note	BUSCO:EOG091B000Y
MeliponaBeecheii_000671-T1	note	BUSCO:EOG091B0016
MeliponaBeecheii_011317-T1	note	BUSCO:EOG091B001P
MeliponaBeecheii_005065-T1	note	BUSCO:EOG091B001Y
MeliponaBeecheii_013458-T1	note	BUSCO:EOG091B0020
MeliponaBeecheii_011373-T1	note	BUSCO:EOG091B002I
MeliponaBeecheii_008627-T1	note	BUSCO:EOG091B002K
MeliponaBeecheii_016075-T1	note	BUSCO:EOG091B002N
MeliponaBeecheii_009417-T1	note	BUSCO:EOG091B002S
MeliponaBeecheii_012083-T1	note	BUSCO:EOG091B003H
MeliponaBeecheii_001765-T1	note	BUSCO:EOG091B003J
MeliponaBeecheii_011486-T1	note	BUSCO:EOG091B003U
MeliponaBeecheii_015341-T1	note	BUSCO:EOG091B003V
MeliponaBeecheii_011860-T1	note	BUSCO:EOG091B003W
MeliponaBeecheii_010607-T1	note	BUSCO:EOG091B003X
MeliponaBeecheii_005634-T1	note	BUSCO:EOG091B0046
MeliponaBeecheii_012636-T1	note	BUSCO:EOG091B0047
MeliponaBeecheii_012637-T1	note	BUSCO:EOG091B0047
MeliponaBeecheii_018698-T1	note	BUSCO:EOG091B004Q
MeliponaBeecheii_005524-T1	note	BUSCO:EOG091B004W
MeliponaBeecheii_007080-T1	note	BUSCO:EOG091B004Z
MeliponaBeecheii_010829-T1	note	BUSCO:EOG091B005O
MeliponaBeecheii_017905-T1	note	BUSCO:EOG091B005P
MeliponaBeecheii_004457-T1	note	BUSCO:EOG091B005W
MeliponaBeecheii_005863-T1	note	BUSCO:EOG091B0067
MeliponaBeecheii_005014-T1	note	BUSCO:EOG091B0069
MeliponaBeecheii_016082-T1	note	BUSCO:EOG091B006C
MeliponaBeecheii_019751-T1	note	BUSCO:EOG091B006G
MeliponaBeecheii_015420-T1	note	BUSCO:EOG091B006I
MeliponaBeecheii_011390-T1	note	BUSCO:EOG091B006R
MeliponaBeecheii_003058-T1	note	BUSCO:EOG091B006W
MeliponaBeecheii_009096-T1	note	BUSCO:EOG091B0073
MeliponaBeecheii_020580-T1	note	BUSCO:EOG091B0074
MeliponaBeecheii_012134-T1	note	BUSCO:EOG091B0079
MeliponaBeecheii_006140-T1	note	BUSCO:EOG091B007C
MeliponaBeecheii_002967-T1	note	BUSCO:EOG091B007F
MeliponaBeecheii_011658-T1	note	BUSCO:EOG091B007G
MeliponaBeecheii_017235-T1	note	BUSCO:EOG091B007W
MeliponaBeecheii_021308-T1	note	BUSCO:EOG091B007X
MeliponaBeecheii_009141-T1	note	BUSCO:EOG091B007Z
MeliponaBeecheii_018250-T1	note	BUSCO:EOG091B0083
MeliponaBeecheii_012531-T1	note	BUSCO:EOG091B0089
MeliponaBeecheii_014095-T1	note	BUSCO:EOG091B008A
MeliponaBeecheii_010079-T1	note	BUSCO:EOG091B008J
MeliponaBeecheii_020710-T1	note	BUSCO:EOG091B008M
MeliponaBeecheii_001901-T1	note	BUSCO:EOG091B008O
MeliponaBeecheii_001506-T1	note	BUSCO:EOG091B008Q
MeliponaBeecheii_013729-T1	note	BUSCO:EOG091B008Z
MeliponaBeecheii_002479-T1	note	BUSCO:EOG091B0092
MeliponaBeecheii_006001-T1	note	BUSCO:EOG091B0095
MeliponaBeecheii_018395-T1	note	BUSCO:EOG091B0096
MeliponaBeecheii_007456-T1	note	BUSCO:EOG091B009K
MeliponaBeecheii_003426-T1	note	BUSCO:EOG091B009N
MeliponaBeecheii_003690-T1	note	BUSCO:EOG091B009R
MeliponaBeecheii_016423-T1	note	BUSCO:EOG091B009T
MeliponaBeecheii_001296-T1	note	BUSCO:EOG091B009X
MeliponaBeecheii_014823-T1	note	BUSCO:EOG091B00A6
MeliponaBeecheii_018999-T1	note	BUSCO:EOG091B00A9
MeliponaBeecheii_015030-T1	note	BUSCO:EOG091B00AF
MeliponaBeecheii_007390-T1	note	BUSCO:EOG091B00AQ
MeliponaBeecheii_005172-T1	note	BUSCO:EOG091B00AY
MeliponaBeecheii_008128-T1	note	BUSCO:EOG091B00B5
MeliponaBeecheii_003645-T1	note	BUSCO:EOG091B00B6
MeliponaBeecheii_011479-T1	note	BUSCO:EOG091B00B7
MeliponaBeecheii_007388-T1	note	BUSCO:EOG091B00B9
MeliponaBeecheii_007034-T1	note	BUSCO:EOG091B00BB
MeliponaBeecheii_014222-T1	note	BUSCO:EOG091B00BE
MeliponaBeecheii_001787-T1	note	BUSCO:EOG091B00BG
MeliponaBeecheii_003962-T1	note	BUSCO:EOG091B00BH
MeliponaBeecheii_021304-T1	note	BUSCO:EOG091B00BI
MeliponaBeecheii_002633-T1	note	BUSCO:EOG091B00BS
MeliponaBeecheii_011286-T1	note	BUSCO:EOG091B00BV
MeliponaBeecheii_016172-T1	note	BUSCO:EOG091B00BW
MeliponaBeecheii_020300-T1	note	BUSCO:EOG091B00BX
MeliponaBeecheii_015742-T1	note	BUSCO:EOG091B00C6
MeliponaBeecheii_019898-T1	note	BUSCO:EOG091B00C8
MeliponaBeecheii_009227-T1	note	BUSCO:EOG091B00CA
MeliponaBeecheii_015322-T1	note	BUSCO:EOG091B00CG
MeliponaBeecheii_015369-T1	note	BUSCO:EOG091B00CN
MeliponaBeecheii_018521-T1	note	BUSCO:EOG091B00CT
MeliponaBeecheii_008663-T1	note	BUSCO:EOG091B00CU
MeliponaBeecheii_007396-T1	note	BUSCO:EOG091B00CX
MeliponaBeecheii_007765-T1	note	BUSCO:EOG091B00CZ
MeliponaBeecheii_009082-T1	note	BUSCO:EOG091B00D2
MeliponaBeecheii_018924-T1	note	BUSCO:EOG091B00DE
MeliponaBeecheii_019896-T1	note	BUSCO:EOG091B00DL
MeliponaBeecheii_010533-T1	note	BUSCO:EOG091B00DO
MeliponaBeecheii_016042-T1	note	BUSCO:EOG091B00DS
MeliponaBeecheii_000261-T1	note	BUSCO:EOG091B00DY
MeliponaBeecheii_003756-T1	note	BUSCO:EOG091B00DZ
MeliponaBeecheii_013946-T1	note	BUSCO:EOG091B00E0
MeliponaBeecheii_007046-T1	note	BUSCO:EOG091B00E3
MeliponaBeecheii_018028-T1	note	BUSCO:EOG091B00E9
MeliponaBeecheii_007881-T1	note	BUSCO:EOG091B00EB
MeliponaBeecheii_012382-T1	note	BUSCO:EOG091B00EL
MeliponaBeecheii_016996-T1	note	BUSCO:EOG091B00EN
MeliponaBeecheii_009037-T1	note	BUSCO:EOG091B00EP
MeliponaBeecheii_002549-T1	note	BUSCO:EOG091B00EW
MeliponaBeecheii_011496-T1	note	BUSCO:EOG091B00EY
MeliponaBeecheii_011541-T1	note	BUSCO:EOG091B00F9
MeliponaBeecheii_018345-T1	note	BUSCO:EOG091B00FG
MeliponaBeecheii_010069-T1	note	BUSCO:EOG091B00FI
MeliponaBeecheii_018382-T1	note	BUSCO:EOG091B00FW
MeliponaBeecheii_005020-T1	note	BUSCO:EOG091B00G1
MeliponaBeecheii_009041-T1	note	BUSCO:EOG091B00G3
MeliponaBeecheii_011326-T1	note	BUSCO:EOG091B00G8
MeliponaBeecheii_014565-T1	note	BUSCO:EOG091B00GF
MeliponaBeecheii_010825-T1	note	BUSCO:EOG091B00GH
MeliponaBeecheii_013812-T1	note	BUSCO:EOG091B00GI
MeliponaBeecheii_017633-T1	note	BUSCO:EOG091B00GP
MeliponaBeecheii_020383-T1	note	BUSCO:EOG091B00HF
MeliponaBeecheii_003143-T1	note	BUSCO:EOG091B00HV
MeliponaBeecheii_007125-T1	note	BUSCO:EOG091B00HX
MeliponaBeecheii_009945-T1	note	BUSCO:EOG091B00I2
MeliponaBeecheii_003379-T1	note	BUSCO:EOG091B00I3
MeliponaBeecheii_021193-T1	note	BUSCO:EOG091B00I7
MeliponaBeecheii_012597-T1	note	BUSCO:EOG091B00I9
MeliponaBeecheii_015891-T1	note	BUSCO:EOG091B00IC
MeliponaBeecheii_018116-T1	note	BUSCO:EOG091B00IF
MeliponaBeecheii_012017-T1	note	BUSCO:EOG091B00II
MeliponaBeecheii_004709-T1	note	BUSCO:EOG091B00IN
MeliponaBeecheii_018609-T1	note	BUSCO:EOG091B00IR
MeliponaBeecheii_009127-T1	note	BUSCO:EOG091B00IV
MeliponaBeecheii_018706-T1	note	BUSCO:EOG091B00J4
MeliponaBeecheii_012697-T1	note	BUSCO:EOG091B00JG
MeliponaBeecheii_016945-T1	note	BUSCO:EOG091B00JH
MeliponaBeecheii_020307-T1	note	BUSCO:EOG091B00JI
MeliponaBeecheii_004141-T1	note	BUSCO:EOG091B00JN
MeliponaBeecheii_015364-T1	note	BUSCO:EOG091B00JY
MeliponaBeecheii_006396-T1	note	BUSCO:EOG091B00K4
MeliponaBeecheii_018666-T1	note	BUSCO:EOG091B00K6
MeliponaBeecheii_019609-T1	note	BUSCO:EOG091B00K8
MeliponaBeecheii_003784-T1	note	BUSCO:EOG091B00KD
MeliponaBeecheii_020566-T1	note	BUSCO:EOG091B00KE
MeliponaBeecheii_009356-T1	note	BUSCO:EOG091B00KQ
MeliponaBeecheii_020825-T1	note	BUSCO:EOG091B00KX
MeliponaBeecheii_018450-T1	note	BUSCO:EOG091B00L1
MeliponaBeecheii_009937-T1	note	BUSCO:EOG091B00L6
MeliponaBeecheii_000793-T1	note	BUSCO:EOG091B00LE
MeliponaBeecheii_014029-T1	note	BUSCO:EOG091B00LE
MeliponaBeecheii_012831-T1	note	BUSCO:EOG091B00LY
MeliponaBeecheii_004157-T1	note	BUSCO:EOG091B00M2
MeliponaBeecheii_012460-T1	note	BUSCO:EOG091B00M5
MeliponaBeecheii_009211-T1	note	BUSCO:EOG091B00MC
MeliponaBeecheii_020012-T1	note	BUSCO:EOG091B00MH
MeliponaBeecheii_000659-T1	note	BUSCO:EOG091B00ML
MeliponaBeecheii_009047-T1	note	BUSCO:EOG091B00MN
MeliponaBeecheii_008309-T1	note	BUSCO:EOG091B00MP
MeliponaBeecheii_014502-T1	note	BUSCO:EOG091B00MR
MeliponaBeecheii_019617-T1	note	BUSCO:EOG091B00N4
MeliponaBeecheii_020141-T1	note	BUSCO:EOG091B00N5
MeliponaBeecheii_012662-T1	note	BUSCO:EOG091B00N6
MeliponaBeecheii_013752-T1	note	BUSCO:EOG091B00N7
MeliponaBeecheii_004137-T1	note	BUSCO:EOG091B00NI
MeliponaBeecheii_015893-T1	note	BUSCO:EOG091B00NK
MeliponaBeecheii_005360-T1	note	BUSCO:EOG091B00NU
MeliponaBeecheii_018117-T1	note	BUSCO:EOG091B00NV
MeliponaBeecheii_004004-T1	note	BUSCO:EOG091B00O2
MeliponaBeecheii_004809-T1	note	BUSCO:EOG091B00O3
MeliponaBeecheii_013608-T1	note	BUSCO:EOG091B00O5
MeliponaBeecheii_001850-T1	note	BUSCO:EOG091B00O7
MeliponaBeecheii_004931-T1	note	BUSCO:EOG091B00OM
MeliponaBeecheii_013659-T1	note	BUSCO:EOG091B00OT
MeliponaBeecheii_013494-T1	note	BUSCO:EOG091B00OV
MeliponaBeecheii_014336-T1	note	BUSCO:EOG091B00OW
MeliponaBeecheii_004371-T1	note	BUSCO:EOG091B00P4
MeliponaBeecheii_013775-T1	note	BUSCO:EOG091B00P5
MeliponaBeecheii_005682-T1	note	BUSCO:EOG091B00P7
MeliponaBeecheii_012179-T1	note	BUSCO:EOG091B00P8
MeliponaBeecheii_010763-T1	note	BUSCO:EOG091B00PG
MeliponaBeecheii_014460-T1	note	BUSCO:EOG091B00PI
MeliponaBeecheii_003562-T1	note	BUSCO:EOG091B00PM
MeliponaBeecheii_009022-T1	note	BUSCO:EOG091B00PO
MeliponaBeecheii_016126-T1	note	BUSCO:EOG091B00PS
MeliponaBeecheii_007636-T1	note	BUSCO:EOG091B00Q2
MeliponaBeecheii_012219-T1	note	BUSCO:EOG091B00Q5
MeliponaBeecheii_009853-T1	note	BUSCO:EOG091B00Q9
MeliponaBeecheii_015625-T1	note	BUSCO:EOG091B00QA
MeliponaBeecheii_004874-T1	note	BUSCO:EOG091B00QB
MeliponaBeecheii_000438-T1	note	BUSCO:EOG091B00QK
MeliponaBeecheii_004448-T1	note	BUSCO:EOG091B00QS
MeliponaBeecheii_008977-T1	note	BUSCO:EOG091B00R2
MeliponaBeecheii_000165-T1	note	BUSCO:EOG091B00R3
MeliponaBeecheii_008545-T1	note	BUSCO:EOG091B00R6
MeliponaBeecheii_001767-T1	note	BUSCO:EOG091B00R7
MeliponaBeecheii_011641-T1	note	BUSCO:EOG091B00R8
MeliponaBeecheii_019044-T1	note	BUSCO:EOG091B00RD
MeliponaBeecheii_020102-T1	note	BUSCO:EOG091B00RH
MeliponaBeecheii_010723-T1	note	BUSCO:EOG091B00RL
MeliponaBeecheii_018480-T1	note	BUSCO:EOG091B00RS
MeliponaBeecheii_017725-T1	note	BUSCO:EOG091B00RW
MeliponaBeecheii_013462-T1	note	BUSCO:EOG091B00RZ
MeliponaBeecheii_017691-T1	note	BUSCO:EOG091B00S1
MeliponaBeecheii_000644-T1	note	BUSCO:EOG091B00SC
MeliponaBeecheii_009631-T1	note	BUSCO:EOG091B00SJ
MeliponaBeecheii_019276-T1	note	BUSCO:EOG091B00SL
MeliponaBeecheii_011231-T1	note	BUSCO:EOG091B00SV
MeliponaBeecheii_009499-T1	note	BUSCO:EOG091B00SZ
MeliponaBeecheii_009654-T1	note	BUSCO:EOG091B00T6
MeliponaBeecheii_018365-T1	note	BUSCO:EOG091B00T9
MeliponaBeecheii_007026-T1	note	BUSCO:EOG091B00TA
MeliponaBeecheii_001694-T1	note	BUSCO:EOG091B00TG
MeliponaBeecheii_017618-T1	note	BUSCO:EOG091B00TP
MeliponaBeecheii_015330-T1	note	BUSCO:EOG091B00TR
MeliponaBeecheii_011850-T1	note	BUSCO:EOG091B00U1
MeliponaBeecheii_000558-T1	note	BUSCO:EOG091B00U8
MeliponaBeecheii_002274-T1	note	BUSCO:EOG091B00UA
MeliponaBeecheii_014551-T1	note	BUSCO:EOG091B00UK
MeliponaBeecheii_013544-T1	note	BUSCO:EOG091B00UM
MeliponaBeecheii_019639-T1	note	BUSCO:EOG091B00UN
MeliponaBeecheii_001425-T1	note	BUSCO:EOG091B00UR
MeliponaBeecheii_008412-T1	note	BUSCO:EOG091B00UT
MeliponaBeecheii_000720-T1	note	BUSCO:EOG091B00UZ
MeliponaBeecheii_019082-T1	note	BUSCO:EOG091B00V0
MeliponaBeecheii_020411-T1	note	BUSCO:EOG091B00V4
MeliponaBeecheii_018717-T1	note	BUSCO:EOG091B00VA
MeliponaBeecheii_016170-T1	note	BUSCO:EOG091B00VC
MeliponaBeecheii_001691-T1	note	BUSCO:EOG091B00VE
MeliponaBeecheii_006849-T1	note	BUSCO:EOG091B00VF
MeliponaBeecheii_017144-T1	note	BUSCO:EOG091B00VX
MeliponaBeecheii_002250-T1	note	BUSCO:EOG091B00W0
MeliponaBeecheii_008359-T1	note	BUSCO:EOG091B00W1
MeliponaBeecheii_016767-T1	note	BUSCO:EOG091B00W2
MeliponaBeecheii_000188-T1	note	BUSCO:EOG091B00WC
MeliponaBeecheii_020422-T1	note	BUSCO:EOG091B00WE
MeliponaBeecheii_004019-T1	note	BUSCO:EOG091B00WN
MeliponaBeecheii_015981-T1	note	BUSCO:EOG091B00XB
MeliponaBeecheii_008227-T1	note	BUSCO:EOG091B00XD
MeliponaBeecheii_008755-T1	note	BUSCO:EOG091B00XJ
MeliponaBeecheii_017793-T1	note	BUSCO:EOG091B00XN
MeliponaBeecheii_002285-T1	note	BUSCO:EOG091B00XT
MeliponaBeecheii_014266-T1	note	BUSCO:EOG091B00Y1
MeliponaBeecheii_003793-T1	note	BUSCO:EOG091B00Y2
MeliponaBeecheii_013044-T1	note	BUSCO:EOG091B00YB
MeliponaBeecheii_011383-T1	note	BUSCO:EOG091B00YD
MeliponaBeecheii_020645-T1	note	BUSCO:EOG091B00YE
MeliponaBeecheii_020296-T1	note	BUSCO:EOG091B00YI
MeliponaBeecheii_008189-T1	note	BUSCO:EOG091B00YO
MeliponaBeecheii_005758-T1	note	BUSCO:EOG091B00YZ
MeliponaBeecheii_002657-T1	note	BUSCO:EOG091B00Z8
MeliponaBeecheii_014277-T1	note	BUSCO:EOG091B00ZB
MeliponaBeecheii_017581-T1	note	BUSCO:EOG091B00ZF
MeliponaBeecheii_016922-T1	note	BUSCO:EOG091B00ZM
MeliponaBeecheii_006455-T1	note	BUSCO:EOG091B0101
MeliponaBeecheii_020049-T1	note	BUSCO:EOG091B0104
MeliponaBeecheii_003926-T1	note	BUSCO:EOG091B010C
MeliponaBeecheii_019099-T1	note	BUSCO:EOG091B010H
MeliponaBeecheii_016776-T1	note	BUSCO:EOG091B010M
MeliponaBeecheii_009307-T1	note	BUSCO:EOG091B010O
MeliponaBeecheii_006540-T1	note	BUSCO:EOG091B010X
MeliponaBeecheii_020962-T1	note	BUSCO:EOG091B010Y
MeliponaBeecheii_003687-T1	note	BUSCO:EOG091B0116
MeliponaBeecheii_004633-T1	note	BUSCO:EOG091B011E
MeliponaBeecheii_016187-T1	note	BUSCO:EOG091B011L
MeliponaBeecheii_005464-T1	note	BUSCO:EOG091B011O
MeliponaBeecheii_019719-T1	note	BUSCO:EOG091B011P
MeliponaBeecheii_000384-T1	note	BUSCO:EOG091B011X
MeliponaBeecheii_004000-T1	note	BUSCO:EOG091B0122
MeliponaBeecheii_009455-T1	note	BUSCO:EOG091B0124
MeliponaBeecheii_006154-T1	note	BUSCO:EOG091B0125
MeliponaBeecheii_001377-T1	note	BUSCO:EOG091B012C
MeliponaBeecheii_012894-T1	note	BUSCO:EOG091B012H
MeliponaBeecheii_020668-T1	note	BUSCO:EOG091B012J
MeliponaBeecheii_020065-T1	note	BUSCO:EOG091B012Q
MeliponaBeecheii_011386-T1	note	BUSCO:EOG091B0132
MeliponaBeecheii_007365-T1	note	BUSCO:EOG091B0134
MeliponaBeecheii_005251-T1	note	BUSCO:EOG091B0137
MeliponaBeecheii_016594-T1	note	BUSCO:EOG091B013A
MeliponaBeecheii_016930-T1	note	BUSCO:EOG091B013E
MeliponaBeecheii_018499-T1	note	BUSCO:EOG091B013H
MeliponaBeecheii_001025-T1	note	BUSCO:EOG091B013J
MeliponaBeecheii_010729-T1	note	BUSCO:EOG091B013N
MeliponaBeecheii_013071-T1	note	BUSCO:EOG091B013P
MeliponaBeecheii_008832-T1	note	BUSCO:EOG091B013T
MeliponaBeecheii_009283-T1	note	BUSCO:EOG091B013W
MeliponaBeecheii_018262-T1	note	BUSCO:EOG091B013Y
MeliponaBeecheii_003825-T1	note	BUSCO:EOG091B014E
MeliponaBeecheii_009205-T1	note	BUSCO:EOG091B014L
MeliponaBeecheii_011314-T1	note	BUSCO:EOG091B014M
MeliponaBeecheii_016065-T1	note	BUSCO:EOG091B014Q
MeliponaBeecheii_014008-T1	note	BUSCO:EOG091B014T
MeliponaBeecheii_005480-T1	note	BUSCO:EOG091B0150
MeliponaBeecheii_013610-T1	note	BUSCO:EOG091B0155
MeliponaBeecheii_016569-T1	note	BUSCO:EOG091B0156
MeliponaBeecheii_008129-T1	note	BUSCO:EOG091B0159
MeliponaBeecheii_008194-T1	note	BUSCO:EOG091B015C
MeliponaBeecheii_020095-T1	note	BUSCO:EOG091B015G
MeliponaBeecheii_011627-T1	note	BUSCO:EOG091B015K
MeliponaBeecheii_013794-T1	note	BUSCO:EOG091B015N
MeliponaBeecheii_008055-T1	note	BUSCO:EOG091B015U
MeliponaBeecheii_006750-T1	note	BUSCO:EOG091B015Y
MeliponaBeecheii_017270-T1	note	BUSCO:EOG091B0160
MeliponaBeecheii_007325-T1	note	BUSCO:EOG091B0165
MeliponaBeecheii_000290-T1	note	BUSCO:EOG091B0166
MeliponaBeecheii_006358-T1	note	BUSCO:EOG091B0168
MeliponaBeecheii_018175-T1	note	BUSCO:EOG091B0169
MeliponaBeecheii_001367-T1	note	BUSCO:EOG091B016J
MeliponaBeecheii_015557-T1	note	BUSCO:EOG091B016X
MeliponaBeecheii_004803-T1	note	BUSCO:EOG091B0177
MeliponaBeecheii_019638-T1	note	BUSCO:EOG091B0179
MeliponaBeecheii_007569-T1	note	BUSCO:EOG091B017B
MeliponaBeecheii_014327-T1	note	BUSCO:EOG091B017D
MeliponaBeecheii_007624-T1	note	BUSCO:EOG091B017E
MeliponaBeecheii_017459-T1	note	BUSCO:EOG091B017G
MeliponaBeecheii_019066-T1	note	BUSCO:EOG091B017H
MeliponaBeecheii_000834-T1	note	BUSCO:EOG091B017M
MeliponaBeecheii_019127-T1	note	BUSCO:EOG091B017N
MeliponaBeecheii_004454-T1	note	BUSCO:EOG091B017Z
MeliponaBeecheii_001796-T1	note	BUSCO:EOG091B0188
MeliponaBeecheii_013917-T1	note	BUSCO:EOG091B018G
MeliponaBeecheii_011751-T1	note	BUSCO:EOG091B018L
MeliponaBeecheii_016211-T1	note	BUSCO:EOG091B018M
MeliponaBeecheii_019506-T1	note	BUSCO:EOG091B018O
MeliponaBeecheii_000769-T1	note	BUSCO:EOG091B018Q
MeliponaBeecheii_005617-T1	note	BUSCO:EOG091B0191
MeliponaBeecheii_014131-T1	note	BUSCO:EOG091B0198
MeliponaBeecheii_019355-T1	note	BUSCO:EOG091B019A
MeliponaBeecheii_018111-T1	note	BUSCO:EOG091B019B
MeliponaBeecheii_000944-T1	note	BUSCO:EOG091B019D
MeliponaBeecheii_014674-T1	note	BUSCO:EOG091B019P
MeliponaBeecheii_010532-T1	note	BUSCO:EOG091B019V
MeliponaBeecheii_000229-T1	note	BUSCO:EOG091B019Y
MeliponaBeecheii_021296-T1	note	BUSCO:EOG091B01A1
MeliponaBeecheii_013846-T1	note	BUSCO:EOG091B01A7
MeliponaBeecheii_011281-T1	note	BUSCO:EOG091B01AG
MeliponaBeecheii_009099-T1	note	BUSCO:EOG091B01AQ
MeliponaBeecheii_003404-T1	note	BUSCO:EOG091B01AR
MeliponaBeecheii_008242-T1	note	BUSCO:EOG091B01BA
MeliponaBeecheii_011624-T1	note	BUSCO:EOG091B01BE
MeliponaBeecheii_003911-T1	note	BUSCO:EOG091B01BI
MeliponaBeecheii_007437-T1	note	BUSCO:EOG091B01BQ
MeliponaBeecheii_018985-T1	note	BUSCO:EOG091B01BW
MeliponaBeecheii_006893-T1	note	BUSCO:EOG091B01C7
MeliponaBeecheii_006425-T1	note	BUSCO:EOG091B01CK
MeliponaBeecheii_006171-T1	note	BUSCO:EOG091B01CP
MeliponaBeecheii_020571-T1	note	BUSCO:EOG091B01D2
MeliponaBeecheii_008188-T1	note	BUSCO:EOG091B01D7
MeliponaBeecheii_013194-T1	note	BUSCO:EOG091B01D8
MeliponaBeecheii_013751-T1	note	BUSCO:EOG091B01DP
MeliponaBeecheii_006392-T1	note	BUSCO:EOG091B01DZ
MeliponaBeecheii_015674-T1	note	BUSCO:EOG091B01E2
MeliponaBeecheii_013021-T1	note	BUSCO:EOG091B01E8
MeliponaBeecheii_005677-T1	note	BUSCO:EOG091B01EF
MeliponaBeecheii_009247-T1	note	BUSCO:EOG091B01EG
MeliponaBeecheii_004714-T1	note	BUSCO:EOG091B01EI
MeliponaBeecheii_019708-T1	note	BUSCO:EOG091B01EL
MeliponaBeecheii_008540-T1	note	BUSCO:EOG091B01ER
MeliponaBeecheii_020862-T1	note	BUSCO:EOG091B01EV
MeliponaBeecheii_002646-T1	note	BUSCO:EOG091B01F6
MeliponaBeecheii_015144-T1	note	BUSCO:EOG091B01FB
MeliponaBeecheii_011720-T1	note	BUSCO:EOG091B01FD
MeliponaBeecheii_018446-T1	note	BUSCO:EOG091B01FI
MeliponaBeecheii_020465-T1	note	BUSCO:EOG091B01FN
MeliponaBeecheii_008615-T1	note	BUSCO:EOG091B01FU
MeliponaBeecheii_006719-T1	note	BUSCO:EOG091B01G1
MeliponaBeecheii_021282-T1	note	BUSCO:EOG091B01G5
MeliponaBeecheii_014815-T1	note	BUSCO:EOG091B01G6
MeliponaBeecheii_007240-T1	note	BUSCO:EOG091B01GF
MeliponaBeecheii_021213-T1	note	BUSCO:EOG091B01GH
MeliponaBeecheii_014087-T1	note	BUSCO:EOG091B01GK
MeliponaBeecheii_013649-T1	note	BUSCO:EOG091B01GM
MeliponaBeecheii_015712-T1	note	BUSCO:EOG091B01GN
MeliponaBeecheii_008300-T1	note	BUSCO:EOG091B01H3
MeliponaBeecheii_017686-T1	note	BUSCO:EOG091B01HA
MeliponaBeecheii_004089-T1	note	BUSCO:EOG091B01HJ
MeliponaBeecheii_016906-T1	note	BUSCO:EOG091B01HK
MeliponaBeecheii_012500-T1	note	BUSCO:EOG091B01HO
MeliponaBeecheii_007458-T1	note	BUSCO:EOG091B01HT
MeliponaBeecheii_015518-T1	note	BUSCO:EOG091B01HX
MeliponaBeecheii_017814-T1	note	BUSCO:EOG091B01I0
MeliponaBeecheii_008535-T1	note	BUSCO:EOG091B01I7
MeliponaBeecheii_016810-T1	note	BUSCO:EOG091B01IA
MeliponaBeecheii_001991-T1	note	BUSCO:EOG091B01IC
MeliponaBeecheii_003406-T1	note	BUSCO:EOG091B01ID
MeliponaBeecheii_009188-T1	note	BUSCO:EOG091B01IP
MeliponaBeecheii_007556-T1	note	BUSCO:EOG091B01IW
MeliponaBeecheii_010572-T1	note	BUSCO:EOG091B01J5
MeliponaBeecheii_009925-T1	note	BUSCO:EOG091B01J7
MeliponaBeecheii_019242-T1	note	BUSCO:EOG091B01J9
MeliponaBeecheii_020468-T1	note	BUSCO:EOG091B01JD
MeliponaBeecheii_018102-T1	note	BUSCO:EOG091B01JG
MeliponaBeecheii_014562-T1	note	BUSCO:EOG091B01JL
MeliponaBeecheii_008869-T1	note	BUSCO:EOG091B01JW
MeliponaBeecheii_017045-T1	note	BUSCO:EOG091B01K3
MeliponaBeecheii_014284-T1	note	BUSCO:EOG091B01KE
MeliponaBeecheii_012313-T1	note	BUSCO:EOG091B01KF
MeliponaBeecheii_014554-T1	note	BUSCO:EOG091B01KH
MeliponaBeecheii_009091-T1	note	BUSCO:EOG091B01KP
MeliponaBeecheii_000162-T1	note	BUSCO:EOG091B01KR
MeliponaBeecheii_015706-T1	note	BUSCO:EOG091B01KT
MeliponaBeecheii_020470-T1	note	BUSCO:EOG091B01KW
MeliponaBeecheii_015366-T1	note	BUSCO:EOG091B01L6
MeliponaBeecheii_014970-T1	note	BUSCO:EOG091B01L9
MeliponaBeecheii_013127-T1	note	BUSCO:EOG091B01LB
MeliponaBeecheii_005017-T1	note	BUSCO:EOG091B01LD
MeliponaBeecheii_018506-T1	note	BUSCO:EOG091B01LR
MeliponaBeecheii_009541-T1	note	BUSCO:EOG091B01LU
MeliponaBeecheii_016786-T1	note	BUSCO:EOG091B01M0
MeliponaBeecheii_018443-T1	note	BUSCO:EOG091B01M2
MeliponaBeecheii_007432-T1	note	BUSCO:EOG091B01M9
MeliponaBeecheii_003542-T1	note	BUSCO:EOG091B01MB
MeliponaBeecheii_015599-T1	note	BUSCO:EOG091B01MD
MeliponaBeecheii_005038-T1	note	BUSCO:EOG091B01MN
MeliponaBeecheii_012240-T1	note	BUSCO:EOG091B01MQ
MeliponaBeecheii_010178-T1	note	BUSCO:EOG091B01N2
MeliponaBeecheii_009154-T1	note	BUSCO:EOG091B01NC
MeliponaBeecheii_009908-T1	note	BUSCO:EOG091B01NK
MeliponaBeecheii_010222-T1	note	BUSCO:EOG091B01NP
MeliponaBeecheii_010194-T1	note	BUSCO:EOG091B01NQ
MeliponaBeecheii_011830-T1	note	BUSCO:EOG091B01NS
MeliponaBeecheii_008123-T1	note	BUSCO:EOG091B01NU
MeliponaBeecheii_016015-T1	note	BUSCO:EOG091B01O2
MeliponaBeecheii_015831-T1	note	BUSCO:EOG091B01O5
MeliponaBeecheii_010953-T1	note	BUSCO:EOG091B01OA
MeliponaBeecheii_012724-T1	note	BUSCO:EOG091B01OJ
MeliponaBeecheii_010859-T1	note	BUSCO:EOG091B01OK
MeliponaBeecheii_014370-T1	note	BUSCO:EOG091B01OP
MeliponaBeecheii_018033-T1	note	BUSCO:EOG091B01OQ
MeliponaBeecheii_021190-T1	note	BUSCO:EOG091B01OX
MeliponaBeecheii_016167-T1	note	BUSCO:EOG091B01OY
MeliponaBeecheii_000775-T1	note	BUSCO:EOG091B01PE
MeliponaBeecheii_005471-T1	note	BUSCO:EOG091B01PF
MeliponaBeecheii_012121-T1	note	BUSCO:EOG091B01PI
MeliponaBeecheii_002885-T1	note	BUSCO:EOG091B01PO
MeliponaBeecheii_014677-T1	note	BUSCO:EOG091B01PP
MeliponaBeecheii_015378-T1	note	BUSCO:EOG091B01Q0
MeliponaBeecheii_014608-T1	note	BUSCO:EOG091B01Q9
MeliponaBeecheii_004460-T1	note	BUSCO:EOG091B01QA
MeliponaBeecheii_010838-T1	note	BUSCO:EOG091B01QJ
MeliponaBeecheii_000902-T1	note	BUSCO:EOG091B01QL
MeliponaBeecheii_021181-T1	note	BUSCO:EOG091B01QO
MeliponaBeecheii_005253-T1	note	BUSCO:EOG091B01QT
MeliponaBeecheii_015152-T1	note	BUSCO:EOG091B01QY
MeliponaBeecheii_010032-T1	note	BUSCO:EOG091B01QZ
MeliponaBeecheii_008972-T1	note	BUSCO:EOG091B01R0
MeliponaBeecheii_017160-T1	note	BUSCO:EOG091B01R3
MeliponaBeecheii_011881-T1	note	BUSCO:EOG091B01RH
MeliponaBeecheii_004761-T1	note	BUSCO:EOG091B01RL
MeliponaBeecheii_003815-T1	note	BUSCO:EOG091B01RS
MeliponaBeecheii_005071-T1	note	BUSCO:EOG091B01S2
MeliponaBeecheii_016440-T1	note	BUSCO:EOG091B01S5
MeliponaBeecheii_009355-T1	note	BUSCO:EOG091B01SA
MeliponaBeecheii_008938-T1	note	BUSCO:EOG091B01SN
MeliponaBeecheii_018575-T1	note	BUSCO:EOG091B01SP
MeliponaBeecheii_008322-T1	note	BUSCO:EOG091B01SZ
MeliponaBeecheii_019170-T1	note	BUSCO:EOG091B01T1
MeliponaBeecheii_003801-T1	note	BUSCO:EOG091B01T7
MeliponaBeecheii_004997-T1	note	BUSCO:EOG091B01T9
MeliponaBeecheii_001427-T1	note	BUSCO:EOG091B01TE
MeliponaBeecheii_019286-T1	note	BUSCO:EOG091B01TH
MeliponaBeecheii_010169-T1	note	BUSCO:EOG091B01TJ
MeliponaBeecheii_001950-T1	note	BUSCO:EOG091B01TL
MeliponaBeecheii_010202-T1	note	BUSCO:EOG091B01TN
MeliponaBeecheii_012900-T1	note	BUSCO:EOG091B01U0
MeliponaBeecheii_008501-T1	note	BUSCO:EOG091B01U5
MeliponaBeecheii_012222-T1	note	BUSCO:EOG091B01UF
MeliponaBeecheii_002834-T1	note	BUSCO:EOG091B01UG
MeliponaBeecheii_020375-T1	note	BUSCO:EOG091B01UL
MeliponaBeecheii_011447-T1	note	BUSCO:EOG091B01UT
MeliponaBeecheii_016056-T1	note	BUSCO:EOG091B01UX
MeliponaBeecheii_004203-T1	note	BUSCO:EOG091B01V0
MeliponaBeecheii_011296-T1	note	BUSCO:EOG091B01VA
MeliponaBeecheii_017851-T1	note	BUSCO:EOG091B01VB
MeliponaBeecheii_009708-T1	note	BUSCO:EOG091B01VD
MeliponaBeecheii_004939-T1	note	BUSCO:EOG091B01VO
MeliponaBeecheii_012785-T1	note	BUSCO:EOG091B01VP
MeliponaBeecheii_013784-T1	note	BUSCO:EOG091B01VT
MeliponaBeecheii_011985-T1	note	BUSCO:EOG091B01VZ
MeliponaBeecheii_018043-T1	note	BUSCO:EOG091B01W3
MeliponaBeecheii_006861-T1	note	BUSCO:EOG091B01W6
MeliponaBeecheii_019221-T1	note	BUSCO:EOG091B01W8
MeliponaBeecheii_006676-T1	note	BUSCO:EOG091B01WA
MeliponaBeecheii_017652-T1	note	BUSCO:EOG091B01WB
MeliponaBeecheii_000464-T1	note	BUSCO:EOG091B01WE
MeliponaBeecheii_020453-T1	note	BUSCO:EOG091B01WI
MeliponaBeecheii_012076-T1	note	BUSCO:EOG091B01WP
MeliponaBeecheii_002284-T1	note	BUSCO:EOG091B01X4
MeliponaBeecheii_000678-T1	note	BUSCO:EOG091B01X6
MeliponaBeecheii_009297-T1	note	BUSCO:EOG091B01X8
MeliponaBeecheii_015116-T1	note	BUSCO:EOG091B01XB
MeliponaBeecheii_015968-T1	note	BUSCO:EOG091B01XN
MeliponaBeecheii_002080-T1	note	BUSCO:EOG091B01XO
MeliponaBeecheii_016517-T1	note	BUSCO:EOG091B01Y0
MeliponaBeecheii_011774-T1	note	BUSCO:EOG091B01Y1
MeliponaBeecheii_003692-T1	note	BUSCO:EOG091B01YD
MeliponaBeecheii_011532-T1	note	BUSCO:EOG091B01YE
MeliponaBeecheii_009594-T1	note	BUSCO:EOG091B01YG
MeliponaBeecheii_016433-T1	note	BUSCO:EOG091B01YV
MeliponaBeecheii_014062-T1	note	BUSCO:EOG091B01Z5
MeliponaBeecheii_003908-T1	note	BUSCO:EOG091B01Z6
MeliponaBeecheii_014201-T1	note	BUSCO:EOG091B01Z7
MeliponaBeecheii_006733-T1	note	BUSCO:EOG091B01Z9
MeliponaBeecheii_004636-T1	note	BUSCO:EOG091B01ZD
MeliponaBeecheii_005467-T1	note	BUSCO:EOG091B01ZH
MeliponaBeecheii_018035-T1	note	BUSCO:EOG091B01ZI
MeliponaBeecheii_003806-T1	note	BUSCO:EOG091B01ZP
MeliponaBeecheii_017678-T1	note	BUSCO:EOG091B0204
MeliponaBeecheii_008854-T1	note	BUSCO:EOG091B0207
MeliponaBeecheii_015002-T1	note	BUSCO:EOG091B020J
MeliponaBeecheii_003780-T1	note	BUSCO:EOG091B020O
MeliponaBeecheii_018114-T1	note	BUSCO:EOG091B020P
MeliponaBeecheii_009243-T1	note	BUSCO:EOG091B020W
MeliponaBeecheii_017740-T1	note	BUSCO:EOG091B020Y
MeliponaBeecheii_016931-T1	note	BUSCO:EOG091B0210
MeliponaBeecheii_005268-T1	note	BUSCO:EOG091B0213
MeliponaBeecheii_012234-T1	note	BUSCO:EOG091B0219
MeliponaBeecheii_011284-T1	note	BUSCO:EOG091B021E
MeliponaBeecheii_006805-T1	note	BUSCO:EOG091B021K
MeliponaBeecheii_012014-T1	note	BUSCO:EOG091B021N
MeliponaBeecheii_015188-T1	note	BUSCO:EOG091B021O
MeliponaBeecheii_013553-T1	note	BUSCO:EOG091B021T
MeliponaBeecheii_013611-T1	note	BUSCO:EOG091B021Z
MeliponaBeecheii_015988-T1	note	BUSCO:EOG091B0221
MeliponaBeecheii_015388-T1	note	BUSCO:EOG091B0227
MeliponaBeecheii_003383-T1	note	BUSCO:EOG091B022D
MeliponaBeecheii_016454-T1	note	BUSCO:EOG091B022O
MeliponaBeecheii_004814-T1	note	BUSCO:EOG091B022Q
MeliponaBeecheii_018128-T1	note	BUSCO:EOG091B022S
MeliponaBeecheii_018939-T1	note	BUSCO:EOG091B0235
MeliponaBeecheii_016521-T1	note	BUSCO:EOG091B023C
MeliponaBeecheii_019478-T1	note	BUSCO:EOG091B023G
MeliponaBeecheii_002384-T1	note	BUSCO:EOG091B023H
MeliponaBeecheii_014063-T1	note	BUSCO:EOG091B023L
MeliponaBeecheii_009143-T1	note	BUSCO:EOG091B023M
MeliponaBeecheii_018880-T1	note	BUSCO:EOG091B0240
MeliponaBeecheii_004598-T1	note	BUSCO:EOG091B0246
MeliponaBeecheii_000250-T1	note	BUSCO:EOG091B024L
MeliponaBeecheii_010688-T1	note	BUSCO:EOG091B024O
MeliponaBeecheii_014225-T1	note	BUSCO:EOG091B024R
MeliponaBeecheii_013633-T1	note	BUSCO:EOG091B024X
MeliponaBeecheii_009914-T1	note	BUSCO:EOG091B0256
MeliponaBeecheii_000305-T1	note	BUSCO:EOG091B025D
MeliponaBeecheii_001904-T1	note	BUSCO:EOG091B025M
MeliponaBeecheii_016562-T1	note	BUSCO:EOG091B0266
MeliponaBeecheii_015429-T1	note	BUSCO:EOG091B0267
MeliponaBeecheii_019074-T1	note	BUSCO:EOG091B026I
MeliponaBeecheii_015701-T1	note	BUSCO:EOG091B026P
MeliponaBeecheii_016538-T1	note	BUSCO:EOG091B026Q
MeliponaBeecheii_005869-T1	note	BUSCO:EOG091B026S
MeliponaBeecheii_010938-T1	note	BUSCO:EOG091B0274
MeliponaBeecheii_009811-T1	note	BUSCO:EOG091B0279
MeliponaBeecheii_014732-T1	note	BUSCO:EOG091B027C
MeliponaBeecheii_016550-T1	note	BUSCO:EOG091B027H
MeliponaBeecheii_013548-T1	note	BUSCO:EOG091B027O
MeliponaBeecheii_000941-T1	note	BUSCO:EOG091B027P
MeliponaBeecheii_013680-T1	note	BUSCO:EOG091B027X
MeliponaBeecheii_017717-T1	note	BUSCO:EOG091B027Y
MeliponaBeecheii_015960-T1	note	BUSCO:EOG091B0281
MeliponaBeecheii_013759-T1	note	BUSCO:EOG091B028E
MeliponaBeecheii_002992-T1	note	BUSCO:EOG091B028Y
MeliponaBeecheii_008293-T1	note	BUSCO:EOG091B0292
MeliponaBeecheii_007198-T1	note	BUSCO:EOG091B0297
MeliponaBeecheii_007171-T1	note	BUSCO:EOG091B0299
MeliponaBeecheii_012573-T1	note	BUSCO:EOG091B029B
MeliponaBeecheii_005454-T1	note	BUSCO:EOG091B029G
MeliponaBeecheii_017809-T1	note	BUSCO:EOG091B029H
MeliponaBeecheii_010834-T1	note	BUSCO:EOG091B029I
MeliponaBeecheii_001554-T1	note	BUSCO:EOG091B029Z
MeliponaBeecheii_011656-T1	note	BUSCO:EOG091B02A1
MeliponaBeecheii_019021-T1	note	BUSCO:EOG091B02A2
MeliponaBeecheii_009418-T1	note	BUSCO:EOG091B02AE
MeliponaBeecheii_015812-T1	note	BUSCO:EOG091B02AL
MeliponaBeecheii_016526-T1	note	BUSCO:EOG091B02AM
MeliponaBeecheii_001369-T1	note	BUSCO:EOG091B02AQ
MeliponaBeecheii_007542-T1	note	BUSCO:EOG091B02AR
MeliponaBeecheii_011437-T1	note	BUSCO:EOG091B02AS
MeliponaBeecheii_020077-T1	note	BUSCO:EOG091B02AZ
MeliponaBeecheii_010108-T1	note	BUSCO:EOG091B02B1
MeliponaBeecheii_016137-T1	note	BUSCO:EOG091B02B2
MeliponaBeecheii_018456-T1	note	BUSCO:EOG091B02BC
MeliponaBeecheii_007221-T1	note	BUSCO:EOG091B02BH
MeliponaBeecheii_001913-T1	note	BUSCO:EOG091B02BL
MeliponaBeecheii_011360-T1	note	BUSCO:EOG091B02BN
MeliponaBeecheii_009586-T1	note	BUSCO:EOG091B02BQ
MeliponaBeecheii_000794-T1	note	BUSCO:EOG091B02C2
MeliponaBeecheii_009278-T1	note	BUSCO:EOG091B02C7
MeliponaBeecheii_013645-T1	note	BUSCO:EOG091B02CC
MeliponaBeecheii_001907-T1	note	BUSCO:EOG091B02CT
MeliponaBeecheii_000371-T1	note	BUSCO:EOG091B02D3
MeliponaBeecheii_007590-T1	note	BUSCO:EOG091B02DH
MeliponaBeecheii_006460-T1	note	BUSCO:EOG091B02DL
MeliponaBeecheii_004155-T1	note	BUSCO:EOG091B02DN
MeliponaBeecheii_016123-T1	note	BUSCO:EOG091B02DO
MeliponaBeecheii_012934-T1	note	BUSCO:EOG091B02E8
MeliponaBeecheii_001678-T1	note	BUSCO:EOG091B02EA
MeliponaBeecheii_005625-T1	note	BUSCO:EOG091B02EG
MeliponaBeecheii_007816-T1	note	BUSCO:EOG091B02EM
MeliponaBeecheii_004081-T1	note	BUSCO:EOG091B02ER
MeliponaBeecheii_007561-T1	note	BUSCO:EOG091B02ES
MeliponaBeecheii_003832-T1	note	BUSCO:EOG091B02F0
MeliponaBeecheii_015525-T1	note	BUSCO:EOG091B02F1
MeliponaBeecheii_020118-T1	note	BUSCO:EOG091B02F4
MeliponaBeecheii_013178-T1	note	BUSCO:EOG091B02FA
MeliponaBeecheii_020911-T1	note	BUSCO:EOG091B02FG
MeliponaBeecheii_004413-T1	note	BUSCO:EOG091B02FK
MeliponaBeecheii_012576-T1	note	BUSCO:EOG091B02FO
MeliponaBeecheii_019459-T1	note	BUSCO:EOG091B02FQ
MeliponaBeecheii_011301-T1	note	BUSCO:EOG091B02FR
MeliponaBeecheii_008410-T1	note	BUSCO:EOG091B02FV
MeliponaBeecheii_018562-T1	note	BUSCO:EOG091B02G2
MeliponaBeecheii_016038-T1	note	BUSCO:EOG091B02G5
MeliponaBeecheii_005698-T1	note	BUSCO:EOG091B02G9
MeliponaBeecheii_004340-T1	note	BUSCO:EOG091B02GA
MeliponaBeecheii_004021-T1	note	BUSCO:EOG091B02GF
MeliponaBeecheii_013828-T1	note	BUSCO:EOG091B02GG
MeliponaBeecheii_021237-T1	note	BUSCO:EOG091B02GN
MeliponaBeecheii_009269-T1	note	BUSCO:EOG091B02GP
MeliponaBeecheii_009067-T1	note	BUSCO:EOG091B02GS
MeliponaBeecheii_016797-T1	note	BUSCO:EOG091B02GT
MeliponaBeecheii_020062-T1	note	BUSCO:EOG091B02GZ
MeliponaBeecheii_001920-T1	note	BUSCO:EOG091B02H8
MeliponaBeecheii_003902-T1	note	BUSCO:EOG091B02H9
MeliponaBeecheii_014091-T1	note	BUSCO:EOG091B02HC
MeliponaBeecheii_014291-T1	note	BUSCO:EOG091B02HF
MeliponaBeecheii_009666-T1	note	BUSCO:EOG091B02HG
MeliponaBeecheii_014200-T1	note	BUSCO:EOG091B02HK
MeliponaBeecheii_017666-T1	note	BUSCO:EOG091B02HU
MeliponaBeecheii_009206-T1	note	BUSCO:EOG091B02IC
MeliponaBeecheii_017426-T1	note	BUSCO:EOG091B02IL
MeliponaBeecheii_019374-T1	note	BUSCO:EOG091B02IS
MeliponaBeecheii_017473-T1	note	BUSCO:EOG091B02J0
MeliponaBeecheii_006156-T1	note	BUSCO:EOG091B02J3
MeliponaBeecheii_005696-T1	note	BUSCO:EOG091B02J4
MeliponaBeecheii_015437-T1	note	BUSCO:EOG091B02J8
MeliponaBeecheii_013836-T1	note	BUSCO:EOG091B02JC
MeliponaBeecheii_011315-T1	note	BUSCO:EOG091B02JQ
MeliponaBeecheii_017361-T1	note	BUSCO:EOG091B02JS
MeliponaBeecheii_013491-T1	note	BUSCO:EOG091B02JW
MeliponaBeecheii_007344-T1	note	BUSCO:EOG091B02K1
MeliponaBeecheii_008417-T1	note	BUSCO:EOG091B02K4
MeliponaBeecheii_020119-T1	note	BUSCO:EOG091B02K7
MeliponaBeecheii_008224-T1	note	BUSCO:EOG091B02KC
MeliponaBeecheii_004110-T1	note	BUSCO:EOG091B02KE
MeliponaBeecheii_013095-T1	note	BUSCO:EOG091B02KG
MeliponaBeecheii_014392-T1	note	BUSCO:EOG091B02KP
MeliponaBeecheii_001193-T1	note	BUSCO:EOG091B02KQ
MeliponaBeecheii_019341-T1	note	BUSCO:EOG091B02L8
MeliponaBeecheii_018259-T1	note	BUSCO:EOG091B02LH
MeliponaBeecheii_012536-T1	note	BUSCO:EOG091B02LL
MeliponaBeecheii_012572-T1	note	BUSCO:EOG091B02LY
MeliponaBeecheii_004964-T1	note	BUSCO:EOG091B02M0
MeliponaBeecheii_001297-T1	note	BUSCO:EOG091B02M8
MeliponaBeecheii_014462-T1	note	BUSCO:EOG091B02MB
MeliponaBeecheii_015792-T1	note	BUSCO:EOG091B02MD
MeliponaBeecheii_006902-T1	note	BUSCO:EOG091B02MF
MeliponaBeecheii_011557-T1	note	BUSCO:EOG091B02MJ
MeliponaBeecheii_021031-T1	note	BUSCO:EOG091B02ML
MeliponaBeecheii_018172-T1	note	BUSCO:EOG091B02MQ
MeliponaBeecheii_015210-T1	note	BUSCO:EOG091B02MR
MeliponaBeecheii_018957-T1	note	BUSCO:EOG091B02MT
MeliponaBeecheii_004649-T1	note	BUSCO:EOG091B02MX
MeliponaBeecheii_020463-T1	note	BUSCO:EOG091B02N2
MeliponaBeecheii_000668-T1	note	BUSCO:EOG091B02N5
MeliponaBeecheii_019628-T1	note	BUSCO:EOG091B02N9
MeliponaBeecheii_013252-T1	note	BUSCO:EOG091B02NW
MeliponaBeecheii_006437-T1	note	BUSCO:EOG091B02O1
MeliponaBeecheii_014411-T1	note	BUSCO:EOG091B02O4
MeliponaBeecheii_017068-T1	note	BUSCO:EOG091B02OA
MeliponaBeecheii_002627-T1	note	BUSCO:EOG091B02OB
MeliponaBeecheii_020729-T1	note	BUSCO:EOG091B02OT
MeliponaBeecheii_016844-T1	note	BUSCO:EOG091B02OX
MeliponaBeecheii_012700-T1	note	BUSCO:EOG091B02P4
MeliponaBeecheii_011577-T1	note	BUSCO:EOG091B02P6
MeliponaBeecheii_014414-T1	note	BUSCO:EOG091B02P9
MeliponaBeecheii_019752-T1	note	BUSCO:EOG091B02PF
MeliponaBeecheii_019721-T1	note	BUSCO:EOG091B02PN
MeliponaBeecheii_016037-T1	note	BUSCO:EOG091B02PO
MeliponaBeecheii_007189-T1	note	BUSCO:EOG091B02PP
MeliponaBeecheii_020527-T1	note	BUSCO:EOG091B02PR
MeliponaBeecheii_019037-T1	note	BUSCO:EOG091B02Q2
MeliponaBeecheii_017642-T1	note	BUSCO:EOG091B02QD
MeliponaBeecheii_017157-T1	note	BUSCO:EOG091B02QE
MeliponaBeecheii_015514-T1	note	BUSCO:EOG091B02QK
MeliponaBeecheii_007591-T1	note	BUSCO:EOG091B02QO
MeliponaBeecheii_018564-T1	note	BUSCO:EOG091B02QV
MeliponaBeecheii_006376-T1	note	BUSCO:EOG091B02QW
MeliponaBeecheii_004702-T1	note	BUSCO:EOG091B02R1
MeliponaBeecheii_011490-T1	note	BUSCO:EOG091B02R5
MeliponaBeecheii_004121-T1	note	BUSCO:EOG091B02RK
MeliponaBeecheii_003977-T1	note	BUSCO:EOG091B02RP
MeliponaBeecheii_013579-T1	note	BUSCO:EOG091B02RS
MeliponaBeecheii_003669-T1	note	BUSCO:EOG091B02RV
MeliponaBeecheii_003096-T1	note	BUSCO:EOG091B02RY
MeliponaBeecheii_008316-T1	note	BUSCO:EOG091B02S0
MeliponaBeecheii_003696-T1	note	BUSCO:EOG091B02S1
MeliponaBeecheii_009441-T1	note	BUSCO:EOG091B02S8
MeliponaBeecheii_014731-T1	note	BUSCO:EOG091B02S9
MeliponaBeecheii_002319-T1	note	BUSCO:EOG091B02SB
MeliponaBeecheii_006058-T1	note	BUSCO:EOG091B02SC
MeliponaBeecheii_021269-T1	note	BUSCO:EOG091B02SD
MeliponaBeecheii_016176-T1	note	BUSCO:EOG091B02SF
MeliponaBeecheii_015933-T1	note	BUSCO:EOG091B02SJ
MeliponaBeecheii_006153-T1	note	BUSCO:EOG091B02SY
MeliponaBeecheii_000270-T1	note	BUSCO:EOG091B02T3
MeliponaBeecheii_011589-T1	note	BUSCO:EOG091B02TC
MeliponaBeecheii_014727-T1	note	BUSCO:EOG091B02TF
MeliponaBeecheii_018042-T1	note	BUSCO:EOG091B02TG
MeliponaBeecheii_018441-T1	note	BUSCO:EOG091B02TH
MeliponaBeecheii_011466-T1	note	BUSCO:EOG091B02TI
MeliponaBeecheii_014575-T1	note	BUSCO:EOG091B02TQ
MeliponaBeecheii_009044-T1	note	BUSCO:EOG091B02TZ
MeliponaBeecheii_014092-T1	note	BUSCO:EOG091B02U7
MeliponaBeecheii_020658-T1	note	BUSCO:EOG091B02UR
MeliponaBeecheii_016060-T1	note	BUSCO:EOG091B02UW
MeliponaBeecheii_004479-T1	note	BUSCO:EOG091B02V1
MeliponaBeecheii_005350-T1	note	BUSCO:EOG091B02V3
MeliponaBeecheii_002098-T1	note	BUSCO:EOG091B02V4
MeliponaBeecheii_009089-T1	note	BUSCO:EOG091B02V9
MeliponaBeecheii_005796-T1	note	BUSCO:EOG091B02VN
MeliponaBeecheii_008341-T1	note	BUSCO:EOG091B02W3
MeliponaBeecheii_015839-T1	note	BUSCO:EOG091B02W9
MeliponaBeecheii_005015-T1	note	BUSCO:EOG091B02WL
MeliponaBeecheii_009264-T1	note	BUSCO:EOG091B02WM
MeliponaBeecheii_006754-T1	note	BUSCO:EOG091B02WU
MeliponaBeecheii_005622-T1	note	BUSCO:EOG091B02X7
MeliponaBeecheii_014578-T1	note	BUSCO:EOG091B02XF
MeliponaBeecheii_015041-T1	note	BUSCO:EOG091B02XH
MeliponaBeecheii_021050-T1	note	BUSCO:EOG091B02XK
MeliponaBeecheii_000306-T1	note	BUSCO:EOG091B02XQ
MeliponaBeecheii_013730-T1	note	BUSCO:EOG091B02XX
MeliponaBeecheii_012004-T1	note	BUSCO:EOG091B02Y6
MeliponaBeecheii_017856-T1	note	BUSCO:EOG091B02YA
MeliponaBeecheii_016815-T1	note	BUSCO:EOG091B02YB
MeliponaBeecheii_002385-T1	note	BUSCO:EOG091B02YD
MeliponaBeecheii_007610-T1	note	BUSCO:EOG091B02YE
MeliponaBeecheii_001288-T1	note	BUSCO:EOG091B02YF
MeliponaBeecheii_009122-T1	note	BUSCO:EOG091B02YV
MeliponaBeecheii_005069-T1	note	BUSCO:EOG091B02Z1
MeliponaBeecheii_014451-T1	note	BUSCO:EOG091B02Z6
MeliponaBeecheii_014052-T1	note	BUSCO:EOG091B02Z8
MeliponaBeecheii_004801-T1	note	BUSCO:EOG091B02ZA
MeliponaBeecheii_014325-T1	note	BUSCO:EOG091B02ZE
MeliponaBeecheii_002629-T1	note	BUSCO:EOG091B02ZP
MeliponaBeecheii_005221-T1	note	BUSCO:EOG091B02ZQ
MeliponaBeecheii_009012-T1	note	BUSCO:EOG091B02ZV
MeliponaBeecheii_014093-T1	note	BUSCO:EOG091B02ZW
MeliponaBeecheii_005542-T1	note	BUSCO:EOG091B02ZX
MeliponaBeecheii_009895-T1	note	BUSCO:EOG091B02ZY
MeliponaBeecheii_016030-T1	note	BUSCO:EOG091B0302
MeliponaBeecheii_020131-T1	note	BUSCO:EOG091B030A
MeliponaBeecheii_010057-T1	note	BUSCO:EOG091B030S
MeliponaBeecheii_011987-T1	note	BUSCO:EOG091B030V
MeliponaBeecheii_009344-T1	note	BUSCO:EOG091B0312
MeliponaBeecheii_008575-T1	note	BUSCO:EOG091B0316
MeliponaBeecheii_015480-T1	note	BUSCO:EOG091B0317
MeliponaBeecheii_013852-T1	note	BUSCO:EOG091B0319
MeliponaBeecheii_018364-T1	note	BUSCO:EOG091B031B
MeliponaBeecheii_003743-T1	note	BUSCO:EOG091B031C
MeliponaBeecheii_005694-T1	note	BUSCO:EOG091B031G
MeliponaBeecheii_018348-T1	note	BUSCO:EOG091B031K
MeliponaBeecheii_013777-T1	note	BUSCO:EOG091B031P
MeliponaBeecheii_015379-T1	note	BUSCO:EOG091B0320
MeliponaBeecheii_004303-T1	note	BUSCO:EOG091B0326
MeliponaBeecheii_017131-T1	note	BUSCO:EOG091B032D
MeliponaBeecheii_018558-T1	note	BUSCO:EOG091B032N
MeliponaBeecheii_009857-T1	note	BUSCO:EOG091B032T
MeliponaBeecheii_013052-T1	note	BUSCO:EOG091B032Y
MeliponaBeecheii_018266-T1	note	BUSCO:EOG091B0331
MeliponaBeecheii_008173-T1	note	BUSCO:EOG091B0333
MeliponaBeecheii_005847-T1	note	BUSCO:EOG091B0338
MeliponaBeecheii_002889-T1	note	BUSCO:EOG091B033O
MeliponaBeecheii_012574-T1	note	BUSCO:EOG091B0341
MeliponaBeecheii_017464-T1	note	BUSCO:EOG091B0345
MeliponaBeecheii_014604-T1	note	BUSCO:EOG091B0349
MeliponaBeecheii_014750-T1	note	BUSCO:EOG091B034A
MeliponaBeecheii_014155-T1	note	BUSCO:EOG091B034C
MeliponaBeecheii_001670-T1	note	BUSCO:EOG091B034K
MeliponaBeecheii_007562-T1	note	BUSCO:EOG091B034M
MeliponaBeecheii_017442-T1	note	BUSCO:EOG091B034S
MeliponaBeecheii_019247-T1	note	BUSCO:EOG091B034W
MeliponaBeecheii_016189-T1	note	BUSCO:EOG091B034Y
MeliponaBeecheii_010238-T1	note	BUSCO:EOG091B0350
MeliponaBeecheii_006223-T1	note	BUSCO:EOG091B035A
MeliponaBeecheii_016878-T1	note	BUSCO:EOG091B035H
MeliponaBeecheii_020364-T1	note	BUSCO:EOG091B035J
MeliponaBeecheii_015748-T1	note	BUSCO:EOG091B035L
MeliponaBeecheii_003800-T1	note	BUSCO:EOG091B035O
MeliponaBeecheii_018960-T1	note	BUSCO:EOG091B035S
MeliponaBeecheii_006465-T1	note	BUSCO:EOG091B0367
MeliponaBeecheii_007868-T1	note	BUSCO:EOG091B0368
MeliponaBeecheii_011273-T1	note	BUSCO:EOG091B036B
MeliponaBeecheii_012561-T1	note	BUSCO:EOG091B036D
MeliponaBeecheii_011777-T1	note	BUSCO:EOG091B036F
MeliponaBeecheii_005239-T1	note	BUSCO:EOG091B036G
MeliponaBeecheii_001795-T1	note	BUSCO:EOG091B036K
MeliponaBeecheii_017017-T1	note	BUSCO:EOG091B036T
MeliponaBeecheii_003153-T1	note	BUSCO:EOG091B0372
MeliponaBeecheii_008424-T1	note	BUSCO:EOG091B037F
MeliponaBeecheii_011842-T1	note	BUSCO:EOG091B037K
MeliponaBeecheii_006855-T1	note	BUSCO:EOG091B037Q
MeliponaBeecheii_020090-T1	note	BUSCO:EOG091B037R
MeliponaBeecheii_021206-T1	note	BUSCO:EOG091B037S
MeliponaBeecheii_011995-T1	note	BUSCO:EOG091B037T
MeliponaBeecheii_017653-T1	note	BUSCO:EOG091B037W
MeliponaBeecheii_020387-T1	note	BUSCO:EOG091B038F
MeliponaBeecheii_009510-T1	note	BUSCO:EOG091B038I
MeliponaBeecheii_012968-T1	note	BUSCO:EOG091B038O
MeliponaBeecheii_008849-T1	note	BUSCO:EOG091B039A
MeliponaBeecheii_015947-T1	note	BUSCO:EOG091B039H
MeliponaBeecheii_007145-T1	note	BUSCO:EOG091B039V
MeliponaBeecheii_014884-T1	note	BUSCO:EOG091B03A2
MeliponaBeecheii_020966-T1	note	BUSCO:EOG091B03A6
MeliponaBeecheii_008747-T1	note	BUSCO:EOG091B03A8
MeliponaBeecheii_008490-T1	note	BUSCO:EOG091B03AH
MeliponaBeecheii_009554-T1	note	BUSCO:EOG091B03AY
MeliponaBeecheii_020482-T1	note	BUSCO:EOG091B03B5
MeliponaBeecheii_014082-T1	note	BUSCO:EOG091B03B7
MeliponaBeecheii_013569-T1	note	BUSCO:EOG091B03BA
MeliponaBeecheii_013342-T1	note	BUSCO:EOG091B03BI
MeliponaBeecheii_005620-T1	note	BUSCO:EOG091B03BJ
MeliponaBeecheii_010854-T1	note	BUSCO:EOG091B03BO
MeliponaBeecheii_013241-T1	note	BUSCO:EOG091B03BR
MeliponaBeecheii_020471-T1	note	BUSCO:EOG091B03BV
MeliponaBeecheii_009109-T1	note	BUSCO:EOG091B03BY
MeliponaBeecheii_001812-T1	note	BUSCO:EOG091B03C4
MeliponaBeecheii_012160-T1	note	BUSCO:EOG091B03C7
MeliponaBeecheii_019414-T1	note	BUSCO:EOG091B03C8
MeliponaBeecheii_018391-T1	note	BUSCO:EOG091B03C9
MeliponaBeecheii_020028-T1	note	BUSCO:EOG091B03CA
MeliponaBeecheii_004050-T1	note	BUSCO:EOG091B03CB
MeliponaBeecheii_002997-T1	note	BUSCO:EOG091B03CC
MeliponaBeecheii_020377-T1	note	BUSCO:EOG091B03CD
MeliponaBeecheii_018965-T1	note	BUSCO:EOG091B03CG
MeliponaBeecheii_001529-T1	note	BUSCO:EOG091B03CH
MeliponaBeecheii_005461-T1	note	BUSCO:EOG091B03CL
MeliponaBeecheii_018879-T1	note	BUSCO:EOG091B03CQ
MeliponaBeecheii_014445-T1	note	BUSCO:EOG091B03CX
MeliponaBeecheii_018746-T1	note	BUSCO:EOG091B03D1
MeliponaBeecheii_011998-T1	note	BUSCO:EOG091B03D7
MeliponaBeecheii_017674-T1	note	BUSCO:EOG091B03DF
MeliponaBeecheii_011732-T1	note	BUSCO:EOG091B03DL
MeliponaBeecheii_021272-T1	note	BUSCO:EOG091B03DM
MeliponaBeecheii_005245-T1	note	BUSCO:EOG091B03DR
MeliponaBeecheii_017774-T1	note	BUSCO:EOG091B03DV
MeliponaBeecheii_017773-T1	note	BUSCO:EOG091B03DX
MeliponaBeecheii_020700-T1	note	BUSCO:EOG091B03E0
MeliponaBeecheii_017657-T1	note	BUSCO:EOG091B03E5
MeliponaBeecheii_007719-T1	note	BUSCO:EOG091B03E8
MeliponaBeecheii_007552-T1	note	BUSCO:EOG091B03EA
MeliponaBeecheii_014564-T1	note	BUSCO:EOG091B03EH
MeliponaBeecheii_007857-T1	note	BUSCO:EOG091B03EI
MeliponaBeecheii_014953-T1	note	BUSCO:EOG091B03F3
MeliponaBeecheii_003489-T1	note	BUSCO:EOG091B03FC
MeliponaBeecheii_006759-T1	note	BUSCO:EOG091B03FD
MeliponaBeecheii_015721-T1	note	BUSCO:EOG091B03FF
MeliponaBeecheii_019744-T1	note	BUSCO:EOG091B03FK
MeliponaBeecheii_006374-T1	note	BUSCO:EOG091B03FP
MeliponaBeecheii_001621-T1	note	BUSCO:EOG091B03FR
MeliponaBeecheii_005462-T1	note	BUSCO:EOG091B03FS
MeliponaBeecheii_012824-T1	note	BUSCO:EOG091B03FV
MeliponaBeecheii_010727-T1	note	BUSCO:EOG091B03FW
MeliponaBeecheii_007950-T1	note	BUSCO:EOG091B03FZ
MeliponaBeecheii_009189-T1	note	BUSCO:EOG091B03G8
MeliponaBeecheii_001250-T1	note	BUSCO:EOG091B03GD
MeliponaBeecheii_004906-T1	note	BUSCO:EOG091B03GG
MeliponaBeecheii_011776-T1	note	BUSCO:EOG091B03GK
MeliponaBeecheii_008588-T1	note	BUSCO:EOG091B03GS
MeliponaBeecheii_013854-T1	note	BUSCO:EOG091B03HI
MeliponaBeecheii_020030-T1	note	BUSCO:EOG091B03HK
MeliponaBeecheii_003974-T1	note	BUSCO:EOG091B03HL
MeliponaBeecheii_003510-T1	note	BUSCO:EOG091B03HW
MeliponaBeecheii_016950-T1	note	BUSCO:EOG091B03I3
MeliponaBeecheii_015530-T1	note	BUSCO:EOG091B03I4
MeliponaBeecheii_000320-T1	note	BUSCO:EOG091B03I6
MeliponaBeecheii_003876-T1	note	BUSCO:EOG091B03I7
MeliponaBeecheii_009298-T1	note	BUSCO:EOG091B03IA
MeliponaBeecheii_020136-T1	note	BUSCO:EOG091B03II
MeliponaBeecheii_004344-T1	note	BUSCO:EOG091B03J3
MeliponaBeecheii_005688-T1	note	BUSCO:EOG091B03J4
MeliponaBeecheii_008213-T1	note	BUSCO:EOG091B03JG
MeliponaBeecheii_009032-T1	note	BUSCO:EOG091B03JH
MeliponaBeecheii_010813-T1	note	BUSCO:EOG091B03JI
MeliponaBeecheii_017058-T1	note	BUSCO:EOG091B03JM
MeliponaBeecheii_005648-T1	note	BUSCO:EOG091B03JQ
MeliponaBeecheii_015884-T1	note	BUSCO:EOG091B03JW
MeliponaBeecheii_003654-T1	note	BUSCO:EOG091B03JY
MeliponaBeecheii_003678-T1	note	BUSCO:EOG091B03K0
MeliponaBeecheii_008368-T1	note	BUSCO:EOG091B03K3
MeliponaBeecheii_015441-T1	note	BUSCO:EOG091B03K4
MeliponaBeecheii_013528-T1	note	BUSCO:EOG091B03K5
MeliponaBeecheii_009181-T1	note	BUSCO:EOG091B03K8
MeliponaBeecheii_018339-T1	note	BUSCO:EOG091B03KG
MeliponaBeecheii_009111-T1	note	BUSCO:EOG091B03KM
MeliponaBeecheii_011342-T1	note	BUSCO:EOG091B03KN
MeliponaBeecheii_015482-T1	note	BUSCO:EOG091B03KP
MeliponaBeecheii_018335-T1	note	BUSCO:EOG091B03KV
MeliponaBeecheii_010841-T1	note	BUSCO:EOG091B03L1
MeliponaBeecheii_004010-T1	note	BUSCO:EOG091B03L5
MeliponaBeecheii_004018-T1	note	BUSCO:EOG091B03LF
MeliponaBeecheii_014073-T1	note	BUSCO:EOG091B03LJ
MeliponaBeecheii_016765-T1	note	BUSCO:EOG091B03LL
MeliponaBeecheii_021298-T1	note	BUSCO:EOG091B03LM
MeliponaBeecheii_010811-T1	note	BUSCO:EOG091B03LN
MeliponaBeecheii_020008-T1	note	BUSCO:EOG091B03LP
MeliponaBeecheii_005834-T1	note	BUSCO:EOG091B03LT
MeliponaBeecheii_000929-T1	note	BUSCO:EOG091B03M1
MeliponaBeecheii_016908-T1	note	BUSCO:EOG091B03M6
MeliponaBeecheii_008780-T1	note	BUSCO:EOG091B03M7
MeliponaBeecheii_009174-T1	note	BUSCO:EOG091B03M8
MeliponaBeecheii_015342-T1	note	BUSCO:EOG091B03MD
MeliponaBeecheii_003831-T1	note	BUSCO:EOG091B03MM
MeliponaBeecheii_020409-T1	note	BUSCO:EOG091B03MO
MeliponaBeecheii_014558-T1	note	BUSCO:EOG091B03MS
MeliponaBeecheii_007037-T1	note	BUSCO:EOG091B03N0
MeliponaBeecheii_009560-T1	note	BUSCO:EOG091B03N2
MeliponaBeecheii_001455-T1	note	BUSCO:EOG091B03N4
MeliponaBeecheii_003022-T1	note	BUSCO:EOG091B03NA
MeliponaBeecheii_006377-T1	note	BUSCO:EOG091B03NF
MeliponaBeecheii_018048-T1	note	BUSCO:EOG091B03NS
MeliponaBeecheii_008178-T1	note	BUSCO:EOG091B03NV
MeliponaBeecheii_015318-T1	note	BUSCO:EOG091B03NW
MeliponaBeecheii_007544-T1	note	BUSCO:EOG091B03O3
MeliponaBeecheii_006373-T1	note	BUSCO:EOG091B03O4
MeliponaBeecheii_004274-T1	note	BUSCO:EOG091B03O7
MeliponaBeecheii_011826-T1	note	BUSCO:EOG091B03OE
MeliponaBeecheii_008366-T1	note	BUSCO:EOG091B03OM
MeliponaBeecheii_007779-T1	note	BUSCO:EOG091B03ON
MeliponaBeecheii_009190-T1	note	BUSCO:EOG091B03OW
MeliponaBeecheii_014788-T1	note	BUSCO:EOG091B03PE
MeliponaBeecheii_011182-T1	note	BUSCO:EOG091B03PK
MeliponaBeecheii_006809-T1	note	BUSCO:EOG091B03PU
MeliponaBeecheii_012490-T1	note	BUSCO:EOG091B03Q4
MeliponaBeecheii_009309-T1	note	BUSCO:EOG091B03Q8
MeliponaBeecheii_020573-T1	note	BUSCO:EOG091B03QB
MeliponaBeecheii_009217-T1	note	BUSCO:EOG091B03QG
MeliponaBeecheii_007308-T1	note	BUSCO:EOG091B03QH
MeliponaBeecheii_016421-T1	note	BUSCO:EOG091B03QN
MeliponaBeecheii_014926-T1	note	BUSCO:EOG091B03QZ
MeliponaBeecheii_000686-T1	note	BUSCO:EOG091B03R5
MeliponaBeecheii_003827-T1	note	BUSCO:EOG091B03R6
MeliponaBeecheii_017829-T1	note	BUSCO:EOG091B03RJ
MeliponaBeecheii_009559-T1	note	BUSCO:EOG091B03RN
MeliponaBeecheii_007571-T1	note	BUSCO:EOG091B03RP
MeliponaBeecheii_006260-T1	note	BUSCO:EOG091B03RX
MeliponaBeecheii_016459-T1	note	BUSCO:EOG091B03SE
MeliponaBeecheii_015107-T1	note	BUSCO:EOG091B03SK
MeliponaBeecheii_012139-T1	note	BUSCO:EOG091B03SM
MeliponaBeecheii_004739-T1	note	BUSCO:EOG091B03SO
MeliponaBeecheii_011422-T1	note	BUSCO:EOG091B03SQ
MeliponaBeecheii_003988-T1	note	BUSCO:EOG091B03SZ
MeliponaBeecheii_016266-T1	note	BUSCO:EOG091B03T2
MeliponaBeecheii_001181-T1	note	BUSCO:EOG091B03T7
MeliponaBeecheii_005692-T1	note	BUSCO:EOG091B03TA
MeliponaBeecheii_009132-T1	note	BUSCO:EOG091B03TU
MeliponaBeecheii_009025-T1	note	BUSCO:EOG091B03TW
MeliponaBeecheii_006878-T1	note	BUSCO:EOG091B03U0
MeliponaBeecheii_003492-T1	note	BUSCO:EOG091B03UA
MeliponaBeecheii_008191-T1	note	BUSCO:EOG091B03UI
MeliponaBeecheii_003986-T1	note	BUSCO:EOG091B03UQ
MeliponaBeecheii_019356-T1	note	BUSCO:EOG091B03UW
MeliponaBeecheii_006461-T1	note	BUSCO:EOG091B03UX
MeliponaBeecheii_005284-T1	note	BUSCO:EOG091B03V5
MeliponaBeecheii_007566-T1	note	BUSCO:EOG091B03VU
MeliponaBeecheii_001459-T1	note	BUSCO:EOG091B03VY
MeliponaBeecheii_021026-T1	note	BUSCO:EOG091B03W1
MeliponaBeecheii_000124-T1	note	BUSCO:EOG091B03W2
MeliponaBeecheii_019615-T1	note	BUSCO:EOG091B03W4
MeliponaBeecheii_006889-T1	note	BUSCO:EOG091B03WG
MeliponaBeecheii_006168-T1	note	BUSCO:EOG091B03WI
MeliponaBeecheii_013969-T1	note	BUSCO:EOG091B03WX
MeliponaBeecheii_018714-T1	note	BUSCO:EOG091B03X1
MeliponaBeecheii_008457-T1	note	BUSCO:EOG091B03XG
MeliponaBeecheii_008288-T1	note	BUSCO:EOG091B03XW
MeliponaBeecheii_016135-T1	note	BUSCO:EOG091B03Y3
MeliponaBeecheii_012334-T1	note	BUSCO:EOG091B03Y5
MeliponaBeecheii_006215-T1	note	BUSCO:EOG091B03Y6
MeliponaBeecheii_012704-T1	note	BUSCO:EOG091B03YA
MeliponaBeecheii_018929-T1	note	BUSCO:EOG091B03YG
MeliponaBeecheii_016737-T1	note	BUSCO:EOG091B03YN
MeliponaBeecheii_013776-T1	note	BUSCO:EOG091B03YX
MeliponaBeecheii_020222-T1	note	BUSCO:EOG091B03Z5
MeliponaBeecheii_012369-T1	note	BUSCO:EOG091B03ZG
MeliponaBeecheii_002311-T1	note	BUSCO:EOG091B03ZJ
MeliponaBeecheii_017205-T1	note	BUSCO:EOG091B03ZK
MeliponaBeecheii_014469-T1	note	BUSCO:EOG091B03ZP
MeliponaBeecheii_007263-T1	note	BUSCO:EOG091B0403
MeliponaBeecheii_021131-T1	note	BUSCO:EOG091B040A
MeliponaBeecheii_014871-T1	note	BUSCO:EOG091B040C
MeliponaBeecheii_006752-T1	note	BUSCO:EOG091B040Q
MeliponaBeecheii_011494-T1	note	BUSCO:EOG091B040R
MeliponaBeecheii_007418-T1	note	BUSCO:EOG091B040V
MeliponaBeecheii_018504-T1	note	BUSCO:EOG091B0412
MeliponaBeecheii_006443-T1	note	BUSCO:EOG091B0415
MeliponaBeecheii_019071-T1	note	BUSCO:EOG091B041F
MeliponaBeecheii_010873-T1	note	BUSCO:EOG091B041O
MeliponaBeecheii_012232-T1	note	BUSCO:EOG091B041Q
MeliponaBeecheii_001926-T1	note	BUSCO:EOG091B041T
MeliponaBeecheii_003798-T1	note	BUSCO:EOG091B041Y
MeliponaBeecheii_016771-T1	note	BUSCO:EOG091B0420
MeliponaBeecheii_007323-T1	note	BUSCO:EOG091B0421
MeliponaBeecheii_019380-T1	note	BUSCO:EOG091B0428
MeliponaBeecheii_014582-T1	note	BUSCO:EOG091B042B
MeliponaBeecheii_020230-T1	note	BUSCO:EOG091B042S
MeliponaBeecheii_004011-T1	note	BUSCO:EOG091B0430
MeliponaBeecheii_012146-T1	note	BUSCO:EOG091B043I
MeliponaBeecheii_017127-T1	note	BUSCO:EOG091B043T
MeliponaBeecheii_018367-T1	note	BUSCO:EOG091B043W
MeliponaBeecheii_014040-T1	note	BUSCO:EOG091B0444
MeliponaBeecheii_007846-T1	note	BUSCO:EOG091B0449
MeliponaBeecheii_002221-T1	note	BUSCO:EOG091B044C
MeliponaBeecheii_016453-T1	note	BUSCO:EOG091B044N
MeliponaBeecheii_018667-T1	note	BUSCO:EOG091B044T
MeliponaBeecheii_007200-T1	note	BUSCO:EOG091B0455
MeliponaBeecheii_007038-T1	note	BUSCO:EOG091B0457
MeliponaBeecheii_015521-T1	note	BUSCO:EOG091B045F
MeliponaBeecheii_015703-T1	note	BUSCO:EOG091B045O
MeliponaBeecheii_018044-T1	note	BUSCO:EOG091B045Z
MeliponaBeecheii_019714-T1	note	BUSCO:EOG091B0461
MeliponaBeecheii_009440-T1	note	BUSCO:EOG091B0462
MeliponaBeecheii_006062-T1	note	BUSCO:EOG091B0467
MeliponaBeecheii_015699-T1	note	BUSCO:EOG091B046B
MeliponaBeecheii_018124-T1	note	BUSCO:EOG091B046C
MeliponaBeecheii_020319-T1	note	BUSCO:EOG091B046D
MeliponaBeecheii_011190-T1	note	BUSCO:EOG091B046G
MeliponaBeecheii_016070-T1	note	BUSCO:EOG091B046O
MeliponaBeecheii_001843-T1	note	BUSCO:EOG091B046V
MeliponaBeecheii_016131-T1	note	BUSCO:EOG091B046Z
MeliponaBeecheii_016356-T1	note	BUSCO:EOG091B0479
MeliponaBeecheii_008422-T1	note	BUSCO:EOG091B047G
MeliponaBeecheii_012137-T1	note	BUSCO:EOG091B047M
MeliponaBeecheii_020037-T1	note	BUSCO:EOG091B0482
MeliponaBeecheii_001833-T1	note	BUSCO:EOG091B0485
MeliponaBeecheii_012881-T1	note	BUSCO:EOG091B0487
MeliponaBeecheii_016202-T1	note	BUSCO:EOG091B0489
MeliponaBeecheii_019396-T1	note	BUSCO:EOG091B048B
MeliponaBeecheii_006904-T1	note	BUSCO:EOG091B048F
MeliponaBeecheii_018039-T1	note	BUSCO:EOG091B048J
MeliponaBeecheii_015762-T1	note	BUSCO:EOG091B048K
MeliponaBeecheii_012023-T1	note	BUSCO:EOG091B048N
MeliponaBeecheii_010860-T1	note	BUSCO:EOG091B048O
MeliponaBeecheii_000886-T1	note	BUSCO:EOG091B048P
MeliponaBeecheii_009956-T1	note	BUSCO:EOG091B048Y
MeliponaBeecheii_001927-T1	note	BUSCO:EOG091B0491
MeliponaBeecheii_002006-T1	note	BUSCO:EOG091B0493
MeliponaBeecheii_015630-T1	note	BUSCO:EOG091B0496
MeliponaBeecheii_018589-T1	note	BUSCO:EOG091B0499
MeliponaBeecheii_014043-T1	note	BUSCO:EOG091B049J
MeliponaBeecheii_002464-T1	note	BUSCO:EOG091B049K
MeliponaBeecheii_013642-T1	note	BUSCO:EOG091B049L
MeliponaBeecheii_005500-T1	note	BUSCO:EOG091B049Q
MeliponaBeecheii_020716-T1	note	BUSCO:EOG091B049W
MeliponaBeecheii_018289-T1	note	BUSCO:EOG091B04A1
MeliponaBeecheii_009585-T1	note	BUSCO:EOG091B04A7
MeliponaBeecheii_016379-T1	note	BUSCO:EOG091B04A8
MeliponaBeecheii_016669-T1	note	BUSCO:EOG091B04AE
MeliponaBeecheii_017987-T1	note	BUSCO:EOG091B04AH
MeliponaBeecheii_010308-T1	note	BUSCO:EOG091B04AM
MeliponaBeecheii_009661-T1	note	BUSCO:EOG091B04AQ
MeliponaBeecheii_008778-T1	note	BUSCO:EOG091B04AV
MeliponaBeecheii_016596-T1	note	BUSCO:EOG091B04AY
MeliponaBeecheii_012707-T1	note	BUSCO:EOG091B04B0
MeliponaBeecheii_008799-T1	note	BUSCO:EOG091B04B1
MeliponaBeecheii_017283-T1	note	BUSCO:EOG091B04BJ
MeliponaBeecheii_003185-T1	note	BUSCO:EOG091B04BN
MeliponaBeecheii_016139-T1	note	BUSCO:EOG091B04BT
MeliponaBeecheii_013922-T1	note	BUSCO:EOG091B04BX
MeliponaBeecheii_009266-T1	note	BUSCO:EOG091B04BZ
MeliponaBeecheii_016267-T1	note	BUSCO:EOG091B04CB
MeliponaBeecheii_019005-T1	note	BUSCO:EOG091B04CC
MeliponaBeecheii_017547-T1	note	BUSCO:EOG091B04CR
MeliponaBeecheii_002411-T1	note	BUSCO:EOG091B04CW
MeliponaBeecheii_020452-T1	note	BUSCO:EOG091B04D7
MeliponaBeecheii_009040-T1	note	BUSCO:EOG091B04DB
MeliponaBeecheii_009148-T1	note	BUSCO:EOG091B04DD
MeliponaBeecheii_008523-T1	note	BUSCO:EOG091B04DN
MeliponaBeecheii_013644-T1	note	BUSCO:EOG091B04DS
MeliponaBeecheii_019226-T1	note	BUSCO:EOG091B04DV
MeliponaBeecheii_004299-T1	note	BUSCO:EOG091B04DW
MeliponaBeecheii_008624-T1	note	BUSCO:EOG091B04DX
MeliponaBeecheii_016311-T1	note	BUSCO:EOG091B04EC
MeliponaBeecheii_019357-T1	note	BUSCO:EOG091B04EG
MeliponaBeecheii_008845-T1	note	BUSCO:EOG091B04EH
MeliponaBeecheii_000181-T1	note	BUSCO:EOG091B04EJ
MeliponaBeecheii_004194-T1	note	BUSCO:EOG091B04EL
MeliponaBeecheii_013947-T1	note	BUSCO:EOG091B04EM
MeliponaBeecheii_017095-T1	note	BUSCO:EOG091B04EP
MeliponaBeecheii_014240-T1	note	BUSCO:EOG091B04ER
MeliponaBeecheii_004935-T1	note	BUSCO:EOG091B04EU
MeliponaBeecheii_017859-T1	note	BUSCO:EOG091B04EZ
MeliponaBeecheii_019364-T1	note	BUSCO:EOG091B04FC
MeliponaBeecheii_011178-T1	note	BUSCO:EOG091B04FO
MeliponaBeecheii_017335-T1	note	BUSCO:EOG091B04FZ
MeliponaBeecheii_006081-T1	note	BUSCO:EOG091B04G4
MeliponaBeecheii_018764-T1	note	BUSCO:EOG091B04G8
MeliponaBeecheii_016063-T1	note	BUSCO:EOG091B04G9
MeliponaBeecheii_003978-T1	note	BUSCO:EOG091B04GC
MeliponaBeecheii_016852-T1	note	BUSCO:EOG091B04GF
MeliponaBeecheii_003924-T1	note	BUSCO:EOG091B04GH
MeliponaBeecheii_004428-T1	note	BUSCO:EOG091B04GK
MeliponaBeecheii_004949-T1	note	BUSCO:EOG091B04GN
MeliponaBeecheii_010681-T1	note	BUSCO:EOG091B04GO
MeliponaBeecheii_001156-T1	note	BUSCO:EOG091B04GU
MeliponaBeecheii_007870-T1	note	BUSCO:EOG091B04HC
MeliponaBeecheii_007060-T1	note	BUSCO:EOG091B04HE
MeliponaBeecheii_018530-T1	note	BUSCO:EOG091B04HK
MeliponaBeecheii_017794-T1	note	BUSCO:EOG091B04HU
MeliponaBeecheii_015931-T1	note	BUSCO:EOG091B04HX
MeliponaBeecheii_011818-T1	note	BUSCO:EOG091B04HY
MeliponaBeecheii_014218-T1	note	BUSCO:EOG091B04I4
MeliponaBeecheii_009272-T1	note	BUSCO:EOG091B04I8
MeliponaBeecheii_006768-T1	note	BUSCO:EOG091B04IU
MeliponaBeecheii_008527-T1	note	BUSCO:EOG091B04IV
MeliponaBeecheii_004122-T1	note	BUSCO:EOG091B04IX
MeliponaBeecheii_019876-T1	note	BUSCO:EOG091B04JB
MeliponaBeecheii_003385-T1	note	BUSCO:EOG091B04JG
MeliponaBeecheii_015337-T1	note	BUSCO:EOG091B04JI
MeliponaBeecheii_018249-T1	note	BUSCO:EOG091B04JJ
MeliponaBeecheii_018959-T1	note	BUSCO:EOG091B04JR
MeliponaBeecheii_019223-T1	note	BUSCO:EOG091B04JV
MeliponaBeecheii_003779-T1	note	BUSCO:EOG091B04JZ
MeliponaBeecheii_014465-T1	note	BUSCO:EOG091B04K0
MeliponaBeecheii_010836-T1	note	BUSCO:EOG091B04K6
MeliponaBeecheii_017605-T1	note	BUSCO:EOG091B04KA
MeliponaBeecheii_011443-T1	note	BUSCO:EOG091B04KB
MeliponaBeecheii_014968-T1	note	BUSCO:EOG091B04KD
MeliponaBeecheii_004734-T1	note	BUSCO:EOG091B04KE
MeliponaBeecheii_008373-T1	note	BUSCO:EOG091B04KK
MeliponaBeecheii_019713-T1	note	BUSCO:EOG091B04KU
MeliponaBeecheii_016434-T1	note	BUSCO:EOG091B04KW
MeliponaBeecheii_014644-T1	note	BUSCO:EOG091B04L3
MeliponaBeecheii_016936-T1	note	BUSCO:EOG091B04L8
MeliponaBeecheii_016439-T1	note	BUSCO:EOG091B04L9
MeliponaBeecheii_002094-T1	note	BUSCO:EOG091B04LB
MeliponaBeecheii_010164-T1	note	BUSCO:EOG091B04LO
MeliponaBeecheii_008952-T1	note	BUSCO:EOG091B04LS
MeliponaBeecheii_011321-T1	note	BUSCO:EOG091B04M0
MeliponaBeecheii_018119-T1	note	BUSCO:EOG091B04MB
MeliponaBeecheii_011553-T1	note	BUSCO:EOG091B04MF
MeliponaBeecheii_013629-T1	note	BUSCO:EOG091B04MJ
MeliponaBeecheii_017654-T1	note	BUSCO:EOG091B04MN
MeliponaBeecheii_003018-T1	note	BUSCO:EOG091B04MO
MeliponaBeecheii_016128-T1	note	BUSCO:EOG091B04MT
MeliponaBeecheii_021005-T1	note	BUSCO:EOG091B04NA
MeliponaBeecheii_010594-T1	note	BUSCO:EOG091B04NE
MeliponaBeecheii_011972-T1	note	BUSCO:EOG091B04NJ
MeliponaBeecheii_012896-T1	note	BUSCO:EOG091B04NS
MeliponaBeecheii_012839-T1	note	BUSCO:EOG091B04O4
MeliponaBeecheii_016341-T1	note	BUSCO:EOG091B04OK
MeliponaBeecheii_002000-T1	note	BUSCO:EOG091B04OO
MeliponaBeecheii_004343-T1	note	BUSCO:EOG091B04OS
MeliponaBeecheii_020367-T1	note	BUSCO:EOG091B04OW
MeliponaBeecheii_011829-T1	note	BUSCO:EOG091B04P6
MeliponaBeecheii_018140-T1	note	BUSCO:EOG091B04PF
MeliponaBeecheii_013097-T1	note	BUSCO:EOG091B04PI
MeliponaBeecheii_012147-T1	note	BUSCO:EOG091B04PV
MeliponaBeecheii_006444-T1	note	BUSCO:EOG091B04PX
MeliponaBeecheii_013260-T1	note	BUSCO:EOG091B04PZ
MeliponaBeecheii_005051-T1	note	BUSCO:EOG091B04Q3
MeliponaBeecheii_020005-T1	note	BUSCO:EOG091B04Q9
MeliponaBeecheii_007420-T1	note	BUSCO:EOG091B04QE
MeliponaBeecheii_006572-T1	note	BUSCO:EOG091B04QG
MeliponaBeecheii_015439-T1	note	BUSCO:EOG091B04QH
MeliponaBeecheii_006910-T1	note	BUSCO:EOG091B04QI
MeliponaBeecheii_004119-T1	note	BUSCO:EOG091B04QM
MeliponaBeecheii_012414-T1	note	BUSCO:EOG091B04R0
MeliponaBeecheii_000993-T1	note	BUSCO:EOG091B04R1
MeliponaBeecheii_020223-T1	note	BUSCO:EOG091B04RE
MeliponaBeecheii_016068-T1	note	BUSCO:EOG091B04RQ
MeliponaBeecheii_014646-T1	note	BUSCO:EOG091B04RS
MeliponaBeecheii_010534-T1	note	BUSCO:EOG091B04RT
MeliponaBeecheii_009950-T1	note	BUSCO:EOG091B04RV
MeliponaBeecheii_009030-T1	note	BUSCO:EOG091B04RY
MeliponaBeecheii_007354-T1	note	BUSCO:EOG091B04S3
MeliponaBeecheii_001324-T1	note	BUSCO:EOG091B04S4
MeliponaBeecheii_005849-T1	note	BUSCO:EOG091B04S8
MeliponaBeecheii_015040-T1	note	BUSCO:EOG091B04SE
MeliponaBeecheii_018617-T1	note	BUSCO:EOG091B04SV
MeliponaBeecheii_016099-T1	note	BUSCO:EOG091B04SW
MeliponaBeecheii_003646-T1	note	BUSCO:EOG091B04T2
MeliponaBeecheii_014620-T1	note	BUSCO:EOG091B04T8
MeliponaBeecheii_015810-T1	note	BUSCO:EOG091B04TB
MeliponaBeecheii_002677-T1	note	BUSCO:EOG091B04TJ
MeliponaBeecheii_003029-T1	note	BUSCO:EOG091B04TM
MeliponaBeecheii_014580-T1	note	BUSCO:EOG091B04U3
MeliponaBeecheii_005663-T1	note	BUSCO:EOG091B04U4
MeliponaBeecheii_020438-T1	note	BUSCO:EOG091B04UN
MeliponaBeecheii_003218-T1	note	BUSCO:EOG091B04UO
MeliponaBeecheii_020522-T1	note	BUSCO:EOG091B04V7
MeliponaBeecheii_011401-T1	note	BUSCO:EOG091B04VG
MeliponaBeecheii_014607-T1	note	BUSCO:EOG091B04VO
MeliponaBeecheii_006570-T1	note	BUSCO:EOG091B04VQ
MeliponaBeecheii_004767-T1	note	BUSCO:EOG091B04W8
MeliponaBeecheii_019001-T1	note	BUSCO:EOG091B04WE
MeliponaBeecheii_008578-T1	note	BUSCO:EOG091B04WH
MeliponaBeecheii_011857-T1	note	BUSCO:EOG091B04WY
MeliponaBeecheii_006542-T1	note	BUSCO:EOG091B04X0
MeliponaBeecheii_000226-T1	note	BUSCO:EOG091B04XE
MeliponaBeecheii_015939-T1	note	BUSCO:EOG091B04XL
MeliponaBeecheii_000349-T1	note	BUSCO:EOG091B04XQ
MeliponaBeecheii_013847-T1	note	BUSCO:EOG091B04Y4
MeliponaBeecheii_002316-T1	note	BUSCO:EOG091B04YC
MeliponaBeecheii_002966-T1	note	BUSCO:EOG091B04YJ
MeliponaBeecheii_009844-T1	note	BUSCO:EOG091B04YS
MeliponaBeecheii_007626-T1	note	BUSCO:EOG091B04YU
MeliponaBeecheii_020885-T1	note	BUSCO:EOG091B04YV
MeliponaBeecheii_011369-T1	note	BUSCO:EOG091B04ZE
MeliponaBeecheii_000253-T1	note	BUSCO:EOG091B04ZF
MeliponaBeecheii_002476-T1	note	BUSCO:EOG091B04ZG
MeliponaBeecheii_006753-T1	note	BUSCO:EOG091B04ZL
MeliponaBeecheii_015563-T1	note	BUSCO:EOG091B04ZQ
MeliponaBeecheii_014345-T1	note	BUSCO:EOG091B04ZS
MeliponaBeecheii_011926-T1	note	BUSCO:EOG091B04ZX
MeliponaBeecheii_006085-T1	note	BUSCO:EOG091B04ZY
MeliponaBeecheii_015527-T1	note	BUSCO:EOG091B04ZZ
MeliponaBeecheii_018036-T1	note	BUSCO:EOG091B0500
MeliponaBeecheii_013807-T1	note	BUSCO:EOG091B0501
MeliponaBeecheii_011719-T1	note	BUSCO:EOG091B050A
MeliponaBeecheii_021202-T1	note	BUSCO:EOG091B050C
MeliponaBeecheii_002965-T1	note	BUSCO:EOG091B050D
MeliponaBeecheii_000312-T1	note	BUSCO:EOG091B050F
MeliponaBeecheii_016940-T1	note	BUSCO:EOG091B0515
MeliponaBeecheii_004827-T1	note	BUSCO:EOG091B0517
MeliponaBeecheii_005655-T1	note	BUSCO:EOG091B051K
MeliponaBeecheii_008948-T1	note	BUSCO:EOG091B051O
MeliponaBeecheii_005871-T1	note	BUSCO:EOG091B051U
MeliponaBeecheii_004449-T1	note	BUSCO:EOG091B051X
MeliponaBeecheii_002330-T1	note	BUSCO:EOG091B0525
MeliponaBeecheii_020143-T1	note	BUSCO:EOG091B0527
MeliponaBeecheii_010041-T1	note	BUSCO:EOG091B052E
MeliponaBeecheii_009562-T1	note	BUSCO:EOG091B052K
MeliponaBeecheii_005068-T1	note	BUSCO:EOG091B052P
MeliponaBeecheii_010294-T1	note	BUSCO:EOG091B052T
MeliponaBeecheii_017340-T1	note	BUSCO:EOG091B052U
MeliponaBeecheii_020579-T1	note	BUSCO:EOG091B052Y
MeliponaBeecheii_007258-T1	note	BUSCO:EOG091B0530
MeliponaBeecheii_003745-T1	note	BUSCO:EOG091B053A
MeliponaBeecheii_017625-T1	note	BUSCO:EOG091B053P
MeliponaBeecheii_006204-T1	note	BUSCO:EOG091B0549
MeliponaBeecheii_006012-T1	note	BUSCO:EOG091B054G
MeliponaBeecheii_005401-T1	note	BUSCO:EOG091B054H
MeliponaBeecheii_020365-T1	note	BUSCO:EOG091B054O
MeliponaBeecheii_009556-T1	note	BUSCO:EOG091B054S
MeliponaBeecheii_007848-T1	note	BUSCO:EOG091B054W
MeliponaBeecheii_013838-T1	note	BUSCO:EOG091B0550
MeliponaBeecheii_008429-T1	note	BUSCO:EOG091B0551
MeliponaBeecheii_019282-T1	note	BUSCO:EOG091B055A
MeliponaBeecheii_009337-T1	note	BUSCO:EOG091B055D
MeliponaBeecheii_007223-T1	note	BUSCO:EOG091B055I
MeliponaBeecheii_008169-T1	note	BUSCO:EOG091B055R
MeliponaBeecheii_008950-T1	note	BUSCO:EOG091B055T
MeliponaBeecheii_011585-T1	note	BUSCO:EOG091B055Y
MeliponaBeecheii_013464-T1	note	BUSCO:EOG091B0560
MeliponaBeecheii_009134-T1	note	BUSCO:EOG091B056J
MeliponaBeecheii_016364-T1	note	BUSCO:EOG091B056M
MeliponaBeecheii_014725-T1	note	BUSCO:EOG091B056N
MeliponaBeecheii_018536-T1	note	BUSCO:EOG091B056S
MeliponaBeecheii_014584-T1	note	BUSCO:EOG091B0573
MeliponaBeecheii_020083-T1	note	BUSCO:EOG091B0576
MeliponaBeecheii_010703-T1	note	BUSCO:EOG091B057I
MeliponaBeecheii_008973-T1	note	BUSCO:EOG091B057P
MeliponaBeecheii_006366-T1	note	BUSCO:EOG091B057Q
MeliponaBeecheii_012352-T1	note	BUSCO:EOG091B057W
MeliponaBeecheii_015005-T1	note	BUSCO:EOG091B057Z
MeliponaBeecheii_013116-T1	note	BUSCO:EOG091B0581
MeliponaBeecheii_000240-T1	note	BUSCO:EOG091B0583
MeliponaBeecheii_015985-T1	note	BUSCO:EOG091B0584
MeliponaBeecheii_018692-T1	note	BUSCO:EOG091B0588
MeliponaBeecheii_020226-T1	note	BUSCO:EOG091B058G
MeliponaBeecheii_011432-T1	note	BUSCO:EOG091B058P
MeliponaBeecheii_009537-T1	note	BUSCO:EOG091B058Z
MeliponaBeecheii_016943-T1	note	BUSCO:EOG091B0590
MeliponaBeecheii_014409-T1	note	BUSCO:EOG091B0599
MeliponaBeecheii_004014-T1	note	BUSCO:EOG091B059W
MeliponaBeecheii_004162-T1	note	BUSCO:EOG091B05A0
MeliponaBeecheii_016265-T1	note	BUSCO:EOG091B05A4
MeliponaBeecheii_015529-T1	note	BUSCO:EOG091B05A9
MeliponaBeecheii_020907-T1	note	BUSCO:EOG091B05AD
MeliponaBeecheii_007041-T1	note	BUSCO:EOG091B05AH
MeliponaBeecheii_005889-T1	note	BUSCO:EOG091B05AR
MeliponaBeecheii_002535-T1	note	BUSCO:EOG091B05AV
MeliponaBeecheii_008981-T1	note	BUSCO:EOG091B05AY
MeliponaBeecheii_006393-T1	note	BUSCO:EOG091B05AZ
MeliponaBeecheii_015715-T1	note	BUSCO:EOG091B05B0
MeliponaBeecheii_007394-T1	note	BUSCO:EOG091B05B7
MeliponaBeecheii_015191-T1	note	BUSCO:EOG091B05B9
MeliponaBeecheii_006755-T1	note	BUSCO:EOG091B05BA
MeliponaBeecheii_000256-T1	note	BUSCO:EOG091B05BK
MeliponaBeecheii_015515-T1	note	BUSCO:EOG091B05BT
MeliponaBeecheii_000362-T1	note	BUSCO:EOG091B05C8
MeliponaBeecheii_017067-T1	note	BUSCO:EOG091B05C9
MeliponaBeecheii_021275-T1	note	BUSCO:EOG091B05CE
MeliponaBeecheii_003219-T1	note	BUSCO:EOG091B05CP
MeliponaBeecheii_020567-T1	note	BUSCO:EOG091B05CT
MeliponaBeecheii_020385-T1	note	BUSCO:EOG091B05CU
MeliponaBeecheii_012132-T1	note	BUSCO:EOG091B05CX
MeliponaBeecheii_012117-T1	note	BUSCO:EOG091B05DA
MeliponaBeecheii_010718-T1	note	BUSCO:EOG091B05E8
MeliponaBeecheii_009173-T1	note	BUSCO:EOG091B05EO
MeliponaBeecheii_009966-T1	note	BUSCO:EOG091B05EQ
MeliponaBeecheii_021103-T1	note	BUSCO:EOG091B05EV
MeliponaBeecheii_020099-T1	note	BUSCO:EOG091B05EX
MeliponaBeecheii_007435-T1	note	BUSCO:EOG091B05EY
MeliponaBeecheii_008603-T1	note	BUSCO:EOG091B05FB
MeliponaBeecheii_007361-T1	note	BUSCO:EOG091B05FC
MeliponaBeecheii_018940-T1	note	BUSCO:EOG091B05FF
MeliponaBeecheii_001311-T1	note	BUSCO:EOG091B05FG
MeliponaBeecheii_007814-T1	note	BUSCO:EOG091B05FJ
MeliponaBeecheii_019877-T1	note	BUSCO:EOG091B05FK
MeliponaBeecheii_012880-T1	note	BUSCO:EOG091B05FN
MeliponaBeecheii_007916-T1	note	BUSCO:EOG091B05FP
MeliponaBeecheii_002568-T1	note	BUSCO:EOG091B05FQ
MeliponaBeecheii_012223-T1	note	BUSCO:EOG091B05FU
MeliponaBeecheii_004103-T1	note	BUSCO:EOG091B05FX
MeliponaBeecheii_013046-T1	note	BUSCO:EOG091B05GA
MeliponaBeecheii_007056-T1	note	BUSCO:EOG091B05GB
MeliponaBeecheii_006747-T1	note	BUSCO:EOG091B05GE
MeliponaBeecheii_011353-T1	note	BUSCO:EOG091B05GF
MeliponaBeecheii_015418-T1	note	BUSCO:EOG091B05GI
MeliponaBeecheii_007620-T1	note	BUSCO:EOG091B05GK
MeliponaBeecheii_017153-T1	note	BUSCO:EOG091B05GP
MeliponaBeecheii_016310-T1	note	BUSCO:EOG091B05GQ
MeliponaBeecheii_007851-T1	note	BUSCO:EOG091B05GW
MeliponaBeecheii_003613-T1	note	BUSCO:EOG091B05GX
MeliponaBeecheii_010870-T1	note	BUSCO:EOG091B05H2
MeliponaBeecheii_012589-T1	note	BUSCO:EOG091B05H3
MeliponaBeecheii_000937-T1	note	BUSCO:EOG091B05HF
MeliponaBeecheii_010195-T1	note	BUSCO:EOG091B05HL
MeliponaBeecheii_006390-T1	note	BUSCO:EOG091B05HY
MeliponaBeecheii_009680-T1	note	BUSCO:EOG091B05I1
MeliponaBeecheii_000161-T1	note	BUSCO:EOG091B05I7
MeliponaBeecheii_020623-T1	note	BUSCO:EOG091B05I9
MeliponaBeecheii_011551-T1	note	BUSCO:EOG091B05IE
MeliponaBeecheii_008488-T1	note	BUSCO:EOG091B05IF
MeliponaBeecheii_000437-T1	note	BUSCO:EOG091B05IH
MeliponaBeecheii_007112-T1	note	BUSCO:EOG091B05II
MeliponaBeecheii_015001-T1	note	BUSCO:EOG091B05JO
MeliponaBeecheii_007095-T1	note	BUSCO:EOG091B05JR
MeliponaBeecheii_008610-T1	note	BUSCO:EOG091B05JS
MeliponaBeecheii_003833-T1	note	BUSCO:EOG091B05JT
MeliponaBeecheii_017136-T1	note	BUSCO:EOG091B05K0
MeliponaBeecheii_019375-T1	note	BUSCO:EOG091B05KI
MeliponaBeecheii_013128-T1	note	BUSCO:EOG091B05KJ
MeliponaBeecheii_011694-T1	note	BUSCO:EOG091B05KK
MeliponaBeecheii_012629-T1	note	BUSCO:EOG091B05KV
MeliponaBeecheii_008161-T1	note	BUSCO:EOG091B05L2
MeliponaBeecheii_015770-T1	note	BUSCO:EOG091B05L9
MeliponaBeecheii_006884-T1	note	BUSCO:EOG091B05M1
MeliponaBeecheii_009290-T1	note	BUSCO:EOG091B05M5
MeliponaBeecheii_002751-T1	note	BUSCO:EOG091B05MB
MeliponaBeecheii_012124-T1	note	BUSCO:EOG091B05MC
MeliponaBeecheii_012888-T1	note	BUSCO:EOG091B05MH
MeliponaBeecheii_011477-T1	note	BUSCO:EOG091B05MN
MeliponaBeecheii_002005-T1	note	BUSCO:EOG091B05MY
MeliponaBeecheii_019614-T1	note	BUSCO:EOG091B05N1
MeliponaBeecheii_011375-T1	note	BUSCO:EOG091B05N4
MeliponaBeecheii_017064-T1	note	BUSCO:EOG091B05N5
MeliponaBeecheii_013749-T1	note	BUSCO:EOG091B05N6
MeliponaBeecheii_011305-T1	note	BUSCO:EOG091B05NL
MeliponaBeecheii_016854-T1	note	BUSCO:EOG091B05NP
MeliponaBeecheii_005057-T1	note	BUSCO:EOG091B05NT
MeliponaBeecheii_010667-T1	note	BUSCO:EOG091B05NW
MeliponaBeecheii_014154-T1	note	BUSCO:EOG091B05O4
MeliponaBeecheii_012358-T1	note	BUSCO:EOG091B05OI
MeliponaBeecheii_011359-T1	note	BUSCO:EOG091B05PT
MeliponaBeecheii_012093-T1	note	BUSCO:EOG091B05Q2
MeliponaBeecheii_008851-T1	note	BUSCO:EOG091B05Q8
MeliponaBeecheii_017736-T1	note	BUSCO:EOG091B05QS
MeliponaBeecheii_014976-T1	note	BUSCO:EOG091B05R1
MeliponaBeecheii_014067-T1	note	BUSCO:EOG091B05R5
MeliponaBeecheii_008370-T1	note	BUSCO:EOG091B05R8
MeliponaBeecheii_016577-T1	note	BUSCO:EOG091B05R9
MeliponaBeecheii_013567-T1	note	BUSCO:EOG091B05RC
MeliponaBeecheii_020138-T1	note	BUSCO:EOG091B05RE
MeliponaBeecheii_009399-T1	note	BUSCO:EOG091B05RL
MeliponaBeecheii_004918-T1	note	BUSCO:EOG091B05RN
MeliponaBeecheii_020461-T1	note	BUSCO:EOG091B05RS
MeliponaBeecheii_003004-T1	note	BUSCO:EOG091B05RW
MeliponaBeecheii_006565-T1	note	BUSCO:EOG091B05RY
MeliponaBeecheii_009926-T1	note	BUSCO:EOG091B05SH
MeliponaBeecheii_005544-T1	note	BUSCO:EOG091B05SP
MeliponaBeecheii_016116-T1	note	BUSCO:EOG091B05ST
MeliponaBeecheii_017449-T1	note	BUSCO:EOG091B05T1
MeliponaBeecheii_009921-T1	note	BUSCO:EOG091B05T2
MeliponaBeecheii_016839-T1	note	BUSCO:EOG091B05T3
MeliponaBeecheii_008421-T1	note	BUSCO:EOG091B05T7
MeliponaBeecheii_012015-T1	note	BUSCO:EOG091B05TA
MeliponaBeecheii_012608-T1	note	BUSCO:EOG091B05TE
MeliponaBeecheii_000293-T1	note	BUSCO:EOG091B05TM
MeliponaBeecheii_012349-T1	note	BUSCO:EOG091B05TV
MeliponaBeecheii_016914-T1	note	BUSCO:EOG091B05TX
MeliponaBeecheii_011482-T1	note	BUSCO:EOG091B05UB
MeliponaBeecheii_016069-T1	note	BUSCO:EOG091B05UL
MeliponaBeecheii_000914-T1	note	BUSCO:EOG091B05UM
MeliponaBeecheii_006894-T1	note	BUSCO:EOG091B05UO
MeliponaBeecheii_003030-T1	note	BUSCO:EOG091B05V2
MeliponaBeecheii_009766-T1	note	BUSCO:EOG091B05VD
MeliponaBeecheii_014453-T1	note	BUSCO:EOG091B05VF
MeliponaBeecheii_002362-T1	note	BUSCO:EOG091B05VL
MeliponaBeecheii_019642-T1	note	BUSCO:EOG091B05VW
MeliponaBeecheii_006152-T1	note	BUSCO:EOG091B05W0
MeliponaBeecheii_017785-T1	note	BUSCO:EOG091B05W4
MeliponaBeecheii_013756-T1	note	BUSCO:EOG091B05W9
MeliponaBeecheii_005460-T1	note	BUSCO:EOG091B05WJ
MeliponaBeecheii_002328-T1	note	BUSCO:EOG091B05WP
MeliponaBeecheii_001792-T1	note	BUSCO:EOG091B05WS
MeliponaBeecheii_014547-T1	note	BUSCO:EOG091B05WT
MeliponaBeecheii_002922-T1	note	BUSCO:EOG091B05X1
MeliponaBeecheii_008396-T1	note	BUSCO:EOG091B05XP
MeliponaBeecheii_017768-T1	note	BUSCO:EOG091B05XQ
MeliponaBeecheii_012991-T1	note	BUSCO:EOG091B05XS
MeliponaBeecheii_011740-T1	note	BUSCO:EOG091B05XV
MeliponaBeecheii_012159-T1	note	BUSCO:EOG091B05Y3
MeliponaBeecheii_004688-T1	note	BUSCO:EOG091B05YA
MeliponaBeecheii_009431-T1	note	BUSCO:EOG091B05YK
MeliponaBeecheii_007025-T1	note	BUSCO:EOG091B05YM
MeliponaBeecheii_008132-T1	note	BUSCO:EOG091B05YO
MeliponaBeecheii_005329-T1	note	BUSCO:EOG091B05YY
MeliponaBeecheii_011654-T1	note	BUSCO:EOG091B05ZB
MeliponaBeecheii_007560-T1	note	BUSCO:EOG091B05ZE
MeliponaBeecheii_000990-T1	note	BUSCO:EOG091B05ZW
MeliponaBeecheii_015119-T1	note	BUSCO:EOG091B0600
MeliponaBeecheii_018567-T1	note	BUSCO:EOG091B0605
MeliponaBeecheii_002219-T1	note	BUSCO:EOG091B060A
MeliponaBeecheii_000891-T1	note	BUSCO:EOG091B060M
MeliponaBeecheii_014408-T1	note	BUSCO:EOG091B060T
MeliponaBeecheii_000385-T1	note	BUSCO:EOG091B061B
MeliponaBeecheii_004706-T1	note	BUSCO:EOG091B061L
MeliponaBeecheii_016938-T1	note	BUSCO:EOG091B061M
MeliponaBeecheii_001405-T1	note	BUSCO:EOG091B061Z
MeliponaBeecheii_007378-T1	note	BUSCO:EOG091B0627
MeliponaBeecheii_012020-T1	note	BUSCO:EOG091B062A
MeliponaBeecheii_003535-T1	note	BUSCO:EOG091B062G
MeliponaBeecheii_009677-T1	note	BUSCO:EOG091B062P
MeliponaBeecheii_008146-T1	note	BUSCO:EOG091B062Y
MeliponaBeecheii_013960-T1	note	BUSCO:EOG091B0638
MeliponaBeecheii_007826-T1	note	BUSCO:EOG091B0639
MeliponaBeecheii_015068-T1	note	BUSCO:EOG091B063H
MeliponaBeecheii_016351-T1	note	BUSCO:EOG091B063N
MeliponaBeecheii_007625-T1	note	BUSCO:EOG091B063P
MeliponaBeecheii_021135-T1	note	BUSCO:EOG091B063S
MeliponaBeecheii_010738-T1	note	BUSCO:EOG091B0644
MeliponaBeecheii_000328-T1	note	BUSCO:EOG091B064D
MeliponaBeecheii_008067-T1	note	BUSCO:EOG091B064E
MeliponaBeecheii_004955-T1	note	BUSCO:EOG091B064H
MeliponaBeecheii_000939-T1	note	BUSCO:EOG091B064K
MeliponaBeecheii_006743-T1	note	BUSCO:EOG091B064O
MeliponaBeecheii_010252-T1	note	BUSCO:EOG091B064U
MeliponaBeecheii_017631-T1	note	BUSCO:EOG091B064Z
MeliponaBeecheii_009348-T1	note	BUSCO:EOG091B065H
MeliponaBeecheii_017985-T1	note	BUSCO:EOG091B065M
MeliponaBeecheii_006603-T1	note	BUSCO:EOG091B0662
MeliponaBeecheii_015433-T1	note	BUSCO:EOG091B066V
MeliponaBeecheii_009095-T1	note	BUSCO:EOG091B0676
MeliponaBeecheii_011628-T1	note	BUSCO:EOG091B067L
MeliponaBeecheii_013795-T1	note	BUSCO:EOG091B067P
MeliponaBeecheii_018921-T1	note	BUSCO:EOG091B067T
MeliponaBeecheii_009324-T1	note	BUSCO:EOG091B067Y
MeliponaBeecheii_009058-T1	note	BUSCO:EOG091B0683
MeliponaBeecheii_020092-T1	note	BUSCO:EOG091B068F
MeliponaBeecheii_020935-T1	note	BUSCO:EOG091B068G
MeliponaBeecheii_001831-T1	note	BUSCO:EOG091B068H
MeliponaBeecheii_018983-T1	note	BUSCO:EOG091B068J
MeliponaBeecheii_009317-T1	note	BUSCO:EOG091B068L
MeliponaBeecheii_004788-T1	note	BUSCO:EOG091B068N
MeliponaBeecheii_001370-T1	note	BUSCO:EOG091B068U
MeliponaBeecheii_003223-T1	note	BUSCO:EOG091B068W
MeliponaBeecheii_009590-T1	note	BUSCO:EOG091B068Y
MeliponaBeecheii_003819-T1	note	BUSCO:EOG091B069A
MeliponaBeecheii_003021-T1	note	BUSCO:EOG091B069C
MeliponaBeecheii_008713-T1	note	BUSCO:EOG091B069Y
MeliponaBeecheii_018427-T1	note	BUSCO:EOG091B06AF
MeliponaBeecheii_007044-T1	note	BUSCO:EOG091B06AK
MeliponaBeecheii_001583-T1	note	BUSCO:EOG091B06AM
MeliponaBeecheii_020139-T1	note	BUSCO:EOG091B06AN
MeliponaBeecheii_009207-T1	note	BUSCO:EOG091B06AT
MeliponaBeecheii_011397-T1	note	BUSCO:EOG091B06B2
MeliponaBeecheii_012115-T1	note	BUSCO:EOG091B06B6
MeliponaBeecheii_004644-T1	note	BUSCO:EOG091B06BC
MeliponaBeecheii_002314-T1	note	BUSCO:EOG091B06BG
MeliponaBeecheii_002315-T1	note	BUSCO:EOG091B06BP
MeliponaBeecheii_004707-T1	note	BUSCO:EOG091B06C3
MeliponaBeecheii_006857-T1	note	BUSCO:EOG091B06CG
MeliponaBeecheii_015148-T1	note	BUSCO:EOG091B06CJ
MeliponaBeecheii_009208-T1	note	BUSCO:EOG091B06CL
MeliponaBeecheii_011752-T1	note	BUSCO:EOG091B06CN
MeliponaBeecheii_009814-T1	note	BUSCO:EOG091B06D6
MeliponaBeecheii_010183-T1	note	BUSCO:EOG091B06D9
MeliponaBeecheii_005665-T1	note	BUSCO:EOG091B06DP
MeliponaBeecheii_020046-T1	note	BUSCO:EOG091B06DY
MeliponaBeecheii_008584-T1	note	BUSCO:EOG091B06E4
MeliponaBeecheii_015503-T1	note	BUSCO:EOG091B06EC
MeliponaBeecheii_003979-T1	note	BUSCO:EOG091B06ED
MeliponaBeecheii_015105-T1	note	BUSCO:EOG091B06EE
MeliponaBeecheii_012016-T1	note	BUSCO:EOG091B06EG
MeliponaBeecheii_019698-T1	note	BUSCO:EOG091B06EI
MeliponaBeecheii_018954-T1	note	BUSCO:EOG091B06EL
MeliponaBeecheii_010094-T1	note	BUSCO:EOG091B06ET
MeliponaBeecheii_009112-T1	note	BUSCO:EOG091B06EU
MeliponaBeecheii_013620-T1	note	BUSCO:EOG091B06FA
MeliponaBeecheii_006003-T1	note	BUSCO:EOG091B06FL
MeliponaBeecheii_005630-T1	note	BUSCO:EOG091B06FR
MeliponaBeecheii_003664-T1	note	BUSCO:EOG091B06G1
MeliponaBeecheii_008287-T1	note	BUSCO:EOG091B06GB
MeliponaBeecheii_009184-T1	note	BUSCO:EOG091B06GF
MeliponaBeecheii_015718-T1	note	BUSCO:EOG091B06GH
MeliponaBeecheii_000669-T1	note	BUSCO:EOG091B06GI
MeliponaBeecheii_009274-T1	note	BUSCO:EOG091B06GJ
MeliponaBeecheii_007976-T1	note	BUSCO:EOG091B06GK
MeliponaBeecheii_011795-T1	note	BUSCO:EOG091B06GN
MeliponaBeecheii_015151-T1	note	BUSCO:EOG091B06GQ
MeliponaBeecheii_014089-T1	note	BUSCO:EOG091B06GS
MeliponaBeecheii_009754-T1	note	BUSCO:EOG091B06GY
MeliponaBeecheii_005459-T1	note	BUSCO:EOG091B06H2
MeliponaBeecheii_011495-T1	note	BUSCO:EOG091B06HD
MeliponaBeecheii_004594-T1	note	BUSCO:EOG091B06HH
MeliponaBeecheii_005803-T1	note	BUSCO:EOG091B06HT
MeliponaBeecheii_000940-T1	note	BUSCO:EOG091B06I3
MeliponaBeecheii_008456-T1	note	BUSCO:EOG091B06I7
MeliponaBeecheii_020959-T1	note	BUSCO:EOG091B06I8
MeliponaBeecheii_007622-T1	note	BUSCO:EOG091B06IH
MeliponaBeecheii_009150-T1	note	BUSCO:EOG091B06IL
MeliponaBeecheii_010968-T1	note	BUSCO:EOG091B06IV
MeliponaBeecheii_011217-T1	note	BUSCO:EOG091B06IW
MeliponaBeecheii_005654-T1	note	BUSCO:EOG091B06IX
MeliponaBeecheii_000252-T1	note	BUSCO:EOG091B06J2
MeliponaBeecheii_020961-T1	note	BUSCO:EOG091B06J3
MeliponaBeecheii_009464-T1	note	BUSCO:EOG091B06JF
MeliponaBeecheii_016842-T1	note	BUSCO:EOG091B06JT
MeliponaBeecheii_010223-T1	note	BUSCO:EOG091B06JV
MeliponaBeecheii_006361-T1	note	BUSCO:EOG091B06K6
MeliponaBeecheii_001853-T1	note	BUSCO:EOG091B06KB
MeliponaBeecheii_018439-T1	note	BUSCO:EOG091B06KL
MeliponaBeecheii_019535-T1	note	BUSCO:EOG091B06KN
MeliponaBeecheii_015765-T1	note	BUSCO:EOG091B06KO
MeliponaBeecheii_011981-T1	note	BUSCO:EOG091B06KT
MeliponaBeecheii_003377-T1	note	BUSCO:EOG091B06KV
MeliponaBeecheii_007119-T1	note	BUSCO:EOG091B06L6
MeliponaBeecheii_018956-T1	note	BUSCO:EOG091B06L7
MeliponaBeecheii_008767-T1	note	BUSCO:EOG091B06LE
MeliponaBeecheii_014050-T1	note	BUSCO:EOG091B06LG
MeliponaBeecheii_018537-T1	note	BUSCO:EOG091B06LI
MeliponaBeecheii_008384-T1	note	BUSCO:EOG091B06LK
MeliponaBeecheii_003140-T1	note	BUSCO:EOG091B06LU
MeliponaBeecheii_015689-T1	note	BUSCO:EOG091B06M2
MeliponaBeecheii_002656-T1	note	BUSCO:EOG091B06M4
MeliponaBeecheii_018582-T1	note	BUSCO:EOG091B06MH
MeliponaBeecheii_016136-T1	note	BUSCO:EOG091B06MI
MeliponaBeecheii_005887-T1	note	BUSCO:EOG091B06MU
MeliponaBeecheii_004807-T1	note	BUSCO:EOG091B06N5
MeliponaBeecheii_010245-T1	note	BUSCO:EOG091B06NA
MeliponaBeecheii_015849-T1	note	BUSCO:EOG091B06NC
MeliponaBeecheii_019619-T1	note	BUSCO:EOG091B06NF
MeliponaBeecheii_000159-T1	note	BUSCO:EOG091B06NH
MeliponaBeecheii_002869-T1	note	BUSCO:EOG091B06NI
MeliponaBeecheii_010138-T1	note	BUSCO:EOG091B06NM
MeliponaBeecheii_019083-T1	note	BUSCO:EOG091B06NQ
MeliponaBeecheii_007174-T1	note	BUSCO:EOG091B06NS
MeliponaBeecheii_011594-T1	note	BUSCO:EOG091B06O5
MeliponaBeecheii_006597-T1	note	BUSCO:EOG091B06OS
MeliponaBeecheii_013606-T1	note	BUSCO:EOG091B06P3
MeliponaBeecheii_018923-T1	note	BUSCO:EOG091B06P4
MeliponaBeecheii_018340-T1	note	BUSCO:EOG091B06P6
MeliponaBeecheii_009470-T1	note	BUSCO:EOG091B06P7
MeliponaBeecheii_011739-T1	note	BUSCO:EOG091B06PC
MeliponaBeecheii_011951-T1	note	BUSCO:EOG091B06PE
MeliponaBeecheii_000664-T1	note	BUSCO:EOG091B06PN
MeliponaBeecheii_011316-T1	note	BUSCO:EOG091B06PW
MeliponaBeecheii_005891-T1	note	BUSCO:EOG091B06PY
MeliponaBeecheii_010705-T1	note	BUSCO:EOG091B06Q6
MeliponaBeecheii_021045-T1	note	BUSCO:EOG091B06Q7
MeliponaBeecheii_019045-T1	note	BUSCO:EOG091B06QD
MeliponaBeecheii_015876-T1	note	BUSCO:EOG091B06R1
MeliponaBeecheii_021263-T1	note	BUSCO:EOG091B06R8
MeliponaBeecheii_011849-T1	note	BUSCO:EOG091B06RI
MeliponaBeecheii_015895-T1	note	BUSCO:EOG091B06RR
MeliponaBeecheii_018689-T1	note	BUSCO:EOG091B06RW
MeliponaBeecheii_007072-T1	note	BUSCO:EOG091B06S3
MeliponaBeecheii_003987-T1	note	BUSCO:EOG091B06SB
MeliponaBeecheii_019345-T1	note	BUSCO:EOG091B06SH
MeliponaBeecheii_021277-T1	note	BUSCO:EOG091B06ST
MeliponaBeecheii_018387-T1	note	BUSCO:EOG091B06SX
MeliponaBeecheii_005340-T1	note	BUSCO:EOG091B06T6
MeliponaBeecheii_006123-T1	note	BUSCO:EOG091B06T7
MeliponaBeecheii_018479-T1	note	BUSCO:EOG091B06TC
MeliponaBeecheii_001943-T1	note	BUSCO:EOG091B06TF
MeliponaBeecheii_002962-T1	note	BUSCO:EOG091B06TS
MeliponaBeecheii_014065-T1	note	BUSCO:EOG091B06TU
MeliponaBeecheii_009104-T1	note	BUSCO:EOG091B06U9
MeliponaBeecheii_000978-T1	note	BUSCO:EOG091B06UF
MeliponaBeecheii_019110-T1	note	BUSCO:EOG091B06UI
MeliponaBeecheii_013319-T1	note	BUSCO:EOG091B06UN
MeliponaBeecheii_016925-T1	note	BUSCO:EOG091B06UO
MeliponaBeecheii_021014-T1	note	BUSCO:EOG091B06UR
MeliponaBeecheii_011288-T1	note	BUSCO:EOG091B06UU
MeliponaBeecheii_017765-T1	note	BUSCO:EOG091B06VK
MeliponaBeecheii_009916-T1	note	BUSCO:EOG091B06VL
MeliponaBeecheii_008393-T1	note	BUSCO:EOG091B06VO
MeliponaBeecheii_008514-T1	note	BUSCO:EOG091B06VU
MeliponaBeecheii_006885-T1	note	BUSCO:EOG091B06VV
MeliponaBeecheii_016035-T1	note	BUSCO:EOG091B06VW
MeliponaBeecheii_008386-T1	note	BUSCO:EOG091B06VX
MeliponaBeecheii_003905-T1	note	BUSCO:EOG091B06W5
MeliponaBeecheii_008520-T1	note	BUSCO:EOG091B06W7
MeliponaBeecheii_014618-T1	note	BUSCO:EOG091B06WK
MeliponaBeecheii_017784-T1	note	BUSCO:EOG091B06WN
MeliponaBeecheii_001942-T1	note	BUSCO:EOG091B06X6
MeliponaBeecheii_013258-T1	note	BUSCO:EOG091B06X7
MeliponaBeecheii_020920-T1	note	BUSCO:EOG091B06X9
MeliponaBeecheii_002865-T1	note	BUSCO:EOG091B06XD
MeliponaBeecheii_017716-T1	note	BUSCO:EOG091B06XN
MeliponaBeecheii_009053-T1	note	BUSCO:EOG091B06XR
MeliponaBeecheii_001306-T1	note	BUSCO:EOG091B06XX
MeliponaBeecheii_001317-T1	note	BUSCO:EOG091B06XY
MeliponaBeecheii_012591-T1	note	BUSCO:EOG091B06XZ
MeliponaBeecheii_002959-T1	note	BUSCO:EOG091B06Y8
MeliponaBeecheii_019194-T1	note	BUSCO:EOG091B06YA
MeliponaBeecheii_001192-T1	note	BUSCO:EOG091B06YH
MeliponaBeecheii_010724-T1	note	BUSCO:EOG091B06YI
MeliponaBeecheii_019743-T1	note	BUSCO:EOG091B06YM
MeliponaBeecheii_016808-T1	note	BUSCO:EOG091B06YN
MeliponaBeecheii_002712-T1	note	BUSCO:EOG091B06YS
MeliponaBeecheii_009467-T1	note	BUSCO:EOG091B06YU
MeliponaBeecheii_013799-T1	note	BUSCO:EOG091B06Z2
MeliponaBeecheii_013315-T1	note	BUSCO:EOG091B06Z5
MeliponaBeecheii_003358-T1	note	BUSCO:EOG091B06ZE
MeliponaBeecheii_016732-T1	note	BUSCO:EOG091B06ZK
MeliponaBeecheii_015951-T1	note	BUSCO:EOG091B06ZP
MeliponaBeecheii_019236-T1	note	BUSCO:EOG091B06ZU
MeliponaBeecheii_017846-T1	note	BUSCO:EOG091B0700
MeliponaBeecheii_012411-T1	note	BUSCO:EOG091B0702
MeliponaBeecheii_000887-T1	note	BUSCO:EOG091B070E
MeliponaBeecheii_000835-T1	note	BUSCO:EOG091B070I
MeliponaBeecheii_011858-T1	note	BUSCO:EOG091B070M
MeliponaBeecheii_004678-T1	note	BUSCO:EOG091B070Q
MeliponaBeecheii_019610-T1	note	BUSCO:EOG091B070X
MeliponaBeecheii_007798-T1	note	BUSCO:EOG091B070Z
MeliponaBeecheii_005223-T1	note	BUSCO:EOG091B0716
MeliponaBeecheii_008597-T1	note	BUSCO:EOG091B071G
MeliponaBeecheii_017123-T1	note	BUSCO:EOG091B071N
MeliponaBeecheii_012360-T1	note	BUSCO:EOG091B071T
MeliponaBeecheii_006770-T1	note	BUSCO:EOG091B071Y
MeliponaBeecheii_021064-T1	note	BUSCO:EOG091B0727
MeliponaBeecheii_019903-T1	note	BUSCO:EOG091B0728
MeliponaBeecheii_013467-T1	note	BUSCO:EOG091B0729
MeliponaBeecheii_018494-T1	note	BUSCO:EOG091B072E
MeliponaBeecheii_021244-T1	note	BUSCO:EOG091B072I
MeliponaBeecheii_006006-T1	note	BUSCO:EOG091B072S
MeliponaBeecheii_020134-T1	note	BUSCO:EOG091B072U
MeliponaBeecheii_007130-T1	note	BUSCO:EOG091B0739
MeliponaBeecheii_008551-T1	note	BUSCO:EOG091B073D
MeliponaBeecheii_008853-T1	note	BUSCO:EOG091B073G
MeliponaBeecheii_020526-T1	note	BUSCO:EOG091B073J
MeliponaBeecheii_011667-T1	note	BUSCO:EOG091B073M
MeliponaBeecheii_011814-T1	note	BUSCO:EOG091B073Q
MeliponaBeecheii_008236-T1	note	BUSCO:EOG091B073S
MeliponaBeecheii_006914-T1	note	BUSCO:EOG091B073W
MeliponaBeecheii_008566-T1	note	BUSCO:EOG091B0740
MeliponaBeecheii_002159-T1	note	BUSCO:EOG091B0749
MeliponaBeecheii_015604-T1	note	BUSCO:EOG091B074F
MeliponaBeecheii_015348-T1	note	BUSCO:EOG091B074P
MeliponaBeecheii_011727-T1	note	BUSCO:EOG091B0755
MeliponaBeecheii_000879-T1	note	BUSCO:EOG091B075R
MeliponaBeecheii_006178-T1	note	BUSCO:EOG091B0761
MeliponaBeecheii_003121-T1	note	BUSCO:EOG091B076Q
MeliponaBeecheii_010875-T1	note	BUSCO:EOG091B076Q
MeliponaBeecheii_012804-T1	note	BUSCO:EOG091B076R
MeliponaBeecheii_008940-T1	note	BUSCO:EOG091B076X
MeliponaBeecheii_016073-T1	note	BUSCO:EOG091B0771
MeliponaBeecheii_003904-T1	note	BUSCO:EOG091B0774
MeliponaBeecheii_005472-T1	note	BUSCO:EOG091B0777
MeliponaBeecheii_013615-T1	note	BUSCO:EOG091B0779
MeliponaBeecheii_018990-T1	note	BUSCO:EOG091B077J
MeliponaBeecheii_009285-T1	note	BUSCO:EOG091B077K
MeliponaBeecheii_013811-T1	note	BUSCO:EOG091B0783
MeliponaBeecheii_006149-T1	note	BUSCO:EOG091B078A
MeliponaBeecheii_015164-T1	note	BUSCO:EOG091B078C
MeliponaBeecheii_008385-T1	note	BUSCO:EOG091B078H
MeliponaBeecheii_012588-T1	note	BUSCO:EOG091B0792
MeliponaBeecheii_015932-T1	note	BUSCO:EOG091B0795
MeliponaBeecheii_003656-T1	note	BUSCO:EOG091B0799
MeliponaBeecheii_007107-T1	note	BUSCO:EOG091B079D
MeliponaBeecheii_009238-T1	note	BUSCO:EOG091B079J
MeliponaBeecheii_011387-T1	note	BUSCO:EOG091B079O
MeliponaBeecheii_006158-T1	note	BUSCO:EOG091B079Q
MeliponaBeecheii_011242-T1	note	BUSCO:EOG091B079V
MeliponaBeecheii_008296-T1	note	BUSCO:EOG091B07A1
MeliponaBeecheii_006745-T1	note	BUSCO:EOG091B07A9
MeliponaBeecheii_012767-T1	note	BUSCO:EOG091B07AA
MeliponaBeecheii_016781-T1	note	BUSCO:EOG091B07AC
MeliponaBeecheii_017532-T1	note	BUSCO:EOG091B07AE
MeliponaBeecheii_003870-T1	note	BUSCO:EOG091B07AO
MeliponaBeecheii_010177-T1	note	BUSCO:EOG091B07AP
MeliponaBeecheii_015943-T1	note	BUSCO:EOG091B07AQ
MeliponaBeecheii_006619-T1	note	BUSCO:EOG091B07AY
MeliponaBeecheii_017227-T1	note	BUSCO:EOG091B07B1
MeliponaBeecheii_015695-T1	note	BUSCO:EOG091B07BF
MeliponaBeecheii_006084-T1	note	BUSCO:EOG091B07BI
MeliponaBeecheii_003765-T1	note	BUSCO:EOG091B07BO
MeliponaBeecheii_019893-T1	note	BUSCO:EOG091B07BT
MeliponaBeecheii_004616-T1	note	BUSCO:EOG091B07BX
MeliponaBeecheii_018330-T1	note	BUSCO:EOG091B07BY
MeliponaBeecheii_016729-T1	note	BUSCO:EOG091B07CP
MeliponaBeecheii_000311-T1	note	BUSCO:EOG091B07D3
MeliponaBeecheii_014856-T1	note	BUSCO:EOG091B07D6
MeliponaBeecheii_003600-T1	note	BUSCO:EOG091B07D7
MeliponaBeecheii_020678-T1	note	BUSCO:EOG091B07DH
MeliponaBeecheii_011298-T1	note	BUSCO:EOG091B07DM
MeliponaBeecheii_001239-T1	note	BUSCO:EOG091B07DO
MeliponaBeecheii_004020-T1	note	BUSCO:EOG091B07DV
MeliponaBeecheii_009010-T1	note	BUSCO:EOG091B07ED
MeliponaBeecheii_003528-T1	note	BUSCO:EOG091B07EJ
MeliponaBeecheii_004158-T1	note	BUSCO:EOG091B07EO
MeliponaBeecheii_001982-T1	note	BUSCO:EOG091B07EQ
MeliponaBeecheii_017078-T1	note	BUSCO:EOG091B07EY
MeliponaBeecheii_000670-T1	note	BUSCO:EOG091B07F2
MeliponaBeecheii_005056-T1	note	BUSCO:EOG091B07FA
MeliponaBeecheii_008427-T1	note	BUSCO:EOG091B07FC
MeliponaBeecheii_011280-T1	note	BUSCO:EOG091B07FK
MeliponaBeecheii_018464-T1	note	BUSCO:EOG091B07FL
MeliponaBeecheii_014083-T1	note	BUSCO:EOG091B07FP
MeliponaBeecheii_019483-T1	note	BUSCO:EOG091B07FW
MeliponaBeecheii_004156-T1	note	BUSCO:EOG091B07FY
MeliponaBeecheii_006073-T1	note	BUSCO:EOG091B07G0
MeliponaBeecheii_000508-T1	note	BUSCO:EOG091B07G3
MeliponaBeecheii_011619-T1	note	BUSCO:EOG091B07GF
MeliponaBeecheii_003577-T1	note	BUSCO:EOG091B07GJ
MeliponaBeecheii_006468-T1	note	BUSCO:EOG091B07GQ
MeliponaBeecheii_012904-T1	note	BUSCO:EOG091B07H1
MeliponaBeecheii_016438-T1	note	BUSCO:EOG091B07H2
MeliponaBeecheii_009807-T1	note	BUSCO:EOG091B07H8
MeliponaBeecheii_004350-T1	note	BUSCO:EOG091B07HK
MeliponaBeecheii_014821-T1	note	BUSCO:EOG091B07HX
MeliponaBeecheii_000991-T1	note	BUSCO:EOG091B07HY
MeliponaBeecheii_017989-T1	note	BUSCO:EOG091B07I8
MeliponaBeecheii_010577-T1	note	BUSCO:EOG091B07IA
MeliponaBeecheii_018436-T1	note	BUSCO:EOG091B07IF
MeliponaBeecheii_017094-T1	note	BUSCO:EOG091B07IG
MeliponaBeecheii_005078-T1	note	BUSCO:EOG091B07IK
MeliponaBeecheii_017520-T1	note	BUSCO:EOG091B07JF
MeliponaBeecheii_013646-T1	note	BUSCO:EOG091B07JI
MeliponaBeecheii_009204-T1	note	BUSCO:EOG091B07JL
MeliponaBeecheii_009509-T1	note	BUSCO:EOG091B07JM
MeliponaBeecheii_002169-T1	note	BUSCO:EOG091B07JO
MeliponaBeecheii_017789-T1	note	BUSCO:EOG091B07JV
MeliponaBeecheii_007847-T1	note	BUSCO:EOG091B07K3
MeliponaBeecheii_019040-T1	note	BUSCO:EOG091B07K4
MeliponaBeecheii_012489-T1	note	BUSCO:EOG091B07K5
MeliponaBeecheii_012798-T1	note	BUSCO:EOG091B07KC
MeliponaBeecheii_010726-T1	note	BUSCO:EOG091B07KE
MeliponaBeecheii_003791-T1	note	BUSCO:EOG091B07KL
MeliponaBeecheii_015328-T1	note	BUSCO:EOG091B07KY
MeliponaBeecheii_005685-T1	note	BUSCO:EOG091B07KZ
MeliponaBeecheii_002653-T1	note	BUSCO:EOG091B07L3
MeliponaBeecheii_012357-T1	note	BUSCO:EOG091B07L7
MeliponaBeecheii_008275-T1	note	BUSCO:EOG091B07L8
MeliponaBeecheii_020528-T1	note	BUSCO:EOG091B07LB
MeliponaBeecheii_003506-T1	note	BUSCO:EOG091B07LD
MeliponaBeecheii_002310-T1	note	BUSCO:EOG091B07LH
MeliponaBeecheii_004007-T1	note	BUSCO:EOG091B07LM
MeliponaBeecheii_013741-T1	note	BUSCO:EOG091B07LT
MeliponaBeecheii_001810-T1	note	BUSCO:EOG091B07MF
MeliponaBeecheii_014447-T1	note	BUSCO:EOG091B07MK
MeliponaBeecheii_004115-T1	note	BUSCO:EOG091B07MN
MeliponaBeecheii_001199-T1	note	BUSCO:EOG091B07MP
MeliponaBeecheii_010581-T1	note	BUSCO:EOG091B07MT
MeliponaBeecheii_014767-T1	note	BUSCO:EOG091B07MV
MeliponaBeecheii_016581-T1	note	BUSCO:EOG091B07N0
MeliponaBeecheii_007855-T1	note	BUSCO:EOG091B07N7
MeliponaBeecheii_007321-T1	note	BUSCO:EOG091B07NA
MeliponaBeecheii_019745-T1	note	BUSCO:EOG091B07ND
MeliponaBeecheii_004607-T1	note	BUSCO:EOG091B07NZ
MeliponaBeecheii_012876-T1	note	BUSCO:EOG091B07OC
MeliponaBeecheii_016665-T1	note	BUSCO:EOG091B07OD
MeliponaBeecheii_018403-T1	note	BUSCO:EOG091B07P8
MeliponaBeecheii_011790-T1	note	BUSCO:EOG091B07PC
MeliponaBeecheii_003734-T1	note	BUSCO:EOG091B07PI
MeliponaBeecheii_014446-T1	note	BUSCO:EOG091B07PM
MeliponaBeecheii_006087-T1	note	BUSCO:EOG091B07Q5
MeliponaBeecheii_007054-T1	note	BUSCO:EOG091B07Q7
MeliponaBeecheii_015993-T1	note	BUSCO:EOG091B07QE
MeliponaBeecheii_009222-T1	note	BUSCO:EOG091B07QM
MeliponaBeecheii_012310-T1	note	BUSCO:EOG091B07QN
MeliponaBeecheii_016132-T1	note	BUSCO:EOG091B07QU
MeliponaBeecheii_005632-T1	note	BUSCO:EOG091B07QY
MeliponaBeecheii_005650-T1	note	BUSCO:EOG091B07R4
MeliponaBeecheii_009511-T1	note	BUSCO:EOG091B07R7
MeliponaBeecheii_004140-T1	note	BUSCO:EOG091B07RF
MeliponaBeecheii_010691-T1	note	BUSCO:EOG091B07RN
MeliponaBeecheii_012827-T1	note	BUSCO:EOG091B07RU
MeliponaBeecheii_008953-T1	note	BUSCO:EOG091B07RV
MeliponaBeecheii_006382-T1	note	BUSCO:EOG091B07S8
MeliponaBeecheii_013609-T1	note	BUSCO:EOG091B07S9
MeliponaBeecheii_017767-T1	note	BUSCO:EOG091B07SO
MeliponaBeecheii_006458-T1	note	BUSCO:EOG091B07SS
MeliponaBeecheii_012491-T1	note	BUSCO:EOG091B07SV
MeliponaBeecheii_001628-T1	note	BUSCO:EOG091B07TE
MeliponaBeecheii_012538-T1	note	BUSCO:EOG091B07TT
MeliponaBeecheii_016748-T1	note	BUSCO:EOG091B07U1
MeliponaBeecheii_013832-T1	note	BUSCO:EOG091B07U3
MeliponaBeecheii_002488-T1	note	BUSCO:EOG091B07U7
MeliponaBeecheii_005870-T1	note	BUSCO:EOG091B07U8
MeliponaBeecheii_016741-T1	note	BUSCO:EOG091B07UM
MeliponaBeecheii_009674-T1	note	BUSCO:EOG091B07UW
MeliponaBeecheii_014822-T1	note	BUSCO:EOG091B07UZ
MeliponaBeecheii_004784-T1	note	BUSCO:EOG091B07V1
MeliponaBeecheii_002884-T1	note	BUSCO:EOG091B07V9
MeliponaBeecheii_020728-T1	note	BUSCO:EOG091B07VA
MeliponaBeecheii_013240-T1	note	BUSCO:EOG091B07VG
MeliponaBeecheii_013363-T1	note	BUSCO:EOG091B07VL
MeliponaBeecheii_004675-T1	note	BUSCO:EOG091B07VR
MeliponaBeecheii_015333-T1	note	BUSCO:EOG091B07VZ
MeliponaBeecheii_004674-T1	note	BUSCO:EOG091B07W4
MeliponaBeecheii_019511-T1	note	BUSCO:EOG091B07W6
MeliponaBeecheii_007461-T1	note	BUSCO:EOG091B07W7
MeliponaBeecheii_005052-T1	note	BUSCO:EOG091B07W8
MeliponaBeecheii_003805-T1	note	BUSCO:EOG091B07WE
MeliponaBeecheii_016373-T1	note	BUSCO:EOG091B07WJ
MeliponaBeecheii_020220-T1	note	BUSCO:EOG091B07WS
MeliponaBeecheii_018950-T1	note	BUSCO:EOG091B07WT
MeliponaBeecheii_000271-T1	note	BUSCO:EOG091B07X0
MeliponaBeecheii_006431-T1	note	BUSCO:EOG091B07X5
MeliponaBeecheii_017243-T1	note	BUSCO:EOG091B07XF
MeliponaBeecheii_012886-T1	note	BUSCO:EOG091B07XW
MeliponaBeecheii_019008-T1	note	BUSCO:EOG091B07XY
MeliponaBeecheii_012169-T1	note	BUSCO:EOG091B07Y1
MeliponaBeecheii_000183-T1	note	BUSCO:EOG091B07Y3
MeliponaBeecheii_000292-T1	note	BUSCO:EOG091B07YF
MeliponaBeecheii_005019-T1	note	BUSCO:EOG091B07YH
MeliponaBeecheii_013789-T1	note	BUSCO:EOG091B07YN
MeliponaBeecheii_016747-T1	note	BUSCO:EOG091B07Z1
MeliponaBeecheii_009140-T1	note	BUSCO:EOG091B07ZB
MeliponaBeecheii_004327-T1	note	BUSCO:EOG091B07ZQ
MeliponaBeecheii_016707-T1	note	BUSCO:EOG091B0806
MeliponaBeecheii_018312-T1	note	BUSCO:EOG091B0807
MeliponaBeecheii_003813-T1	note	BUSCO:EOG091B080N
MeliponaBeecheii_010707-T1	note	BUSCO:EOG091B080P
MeliponaBeecheii_011590-T1	note	BUSCO:EOG091B0819
MeliponaBeecheii_006899-T1	note	BUSCO:EOG091B081A
MeliponaBeecheii_013041-T1	note	BUSCO:EOG091B081H
MeliponaBeecheii_001251-T1	note	BUSCO:EOG091B081Z
MeliponaBeecheii_014814-T1	note	BUSCO:EOG091B082N
MeliponaBeecheii_009139-T1	note	BUSCO:EOG091B082U
MeliponaBeecheii_008068-T1	note	BUSCO:EOG091B082X
MeliponaBeecheii_021280-T1	note	BUSCO:EOG091B082Y
MeliponaBeecheii_020435-T1	note	BUSCO:EOG091B083D
MeliponaBeecheii_009664-T1	note	BUSCO:EOG091B083I
MeliponaBeecheii_016956-T1	note	BUSCO:EOG091B083K
MeliponaBeecheii_007804-T1	note	BUSCO:EOG091B0845
MeliponaBeecheii_000283-T1	note	BUSCO:EOG091B084C
MeliponaBeecheii_009959-T1	note	BUSCO:EOG091B084T
MeliponaBeecheii_000416-T1	note	BUSCO:EOG091B084U
MeliponaBeecheii_000156-T1	note	BUSCO:EOG091B084W
MeliponaBeecheii_018738-T1	note	BUSCO:EOG091B084Z
MeliponaBeecheii_008666-T1	note	BUSCO:EOG091B0852
MeliponaBeecheii_003660-T1	note	BUSCO:EOG091B0854
MeliponaBeecheii_005762-T1	note	BUSCO:EOG091B0857
MeliponaBeecheii_004641-T1	note	BUSCO:EOG091B085A
MeliponaBeecheii_014637-T1	note	BUSCO:EOG091B085C
MeliponaBeecheii_021039-T1	note	BUSCO:EOG091B085E
MeliponaBeecheii_020886-T1	note	BUSCO:EOG091B085I
MeliponaBeecheii_002318-T1	note	BUSCO:EOG091B085K
MeliponaBeecheii_021042-T1	note	BUSCO:EOG091B085X
MeliponaBeecheii_010695-T1	note	BUSCO:EOG091B0861
MeliponaBeecheii_020416-T1	note	BUSCO:EOG091B0864
MeliponaBeecheii_003672-T1	note	BUSCO:EOG091B086C
MeliponaBeecheii_004381-T1	note	BUSCO:EOG091B086D
MeliponaBeecheii_013830-T1	note	BUSCO:EOG091B086E
MeliponaBeecheii_013755-T1	note	BUSCO:EOG091B086F
MeliponaBeecheii_019377-T1	note	BUSCO:EOG091B086I
MeliponaBeecheii_017238-T1	note	BUSCO:EOG091B086L
MeliponaBeecheii_019626-T1	note	BUSCO:EOG091B086M
MeliponaBeecheii_017331-T1	note	BUSCO:EOG091B086O
MeliponaBeecheii_004422-T1	note	BUSCO:EOG091B086V
MeliponaBeecheii_005120-T1	note	BUSCO:EOG091B086W
MeliponaBeecheii_014377-T1	note	BUSCO:EOG091B086Z
MeliponaBeecheii_015867-T1	note	BUSCO:EOG091B087I
MeliponaBeecheii_021066-T1	note	BUSCO:EOG091B087T
MeliponaBeecheii_018938-T1	note	BUSCO:EOG091B087W
MeliponaBeecheii_020469-T1	note	BUSCO:EOG091B087X
MeliponaBeecheii_019167-T1	note	BUSCO:EOG091B0881
MeliponaBeecheii_019107-T1	note	BUSCO:EOG091B0886
MeliponaBeecheii_015684-T1	note	BUSCO:EOG091B088G
MeliponaBeecheii_007758-T1	note	BUSCO:EOG091B088H
MeliponaBeecheii_008543-T1	note	BUSCO:EOG091B088I
MeliponaBeecheii_014349-T1	note	BUSCO:EOG091B088P
MeliponaBeecheii_016143-T1	note	BUSCO:EOG091B088R
MeliponaBeecheii_017902-T1	note	BUSCO:EOG091B0897
MeliponaBeecheii_013966-T1	note	BUSCO:EOG091B089C
MeliponaBeecheii_012003-T1	note	BUSCO:EOG091B089M
MeliponaBeecheii_008848-T1	note	BUSCO:EOG091B089Q
MeliponaBeecheii_017949-T1	note	BUSCO:EOG091B08A4
MeliponaBeecheii_001680-T1	note	BUSCO:EOG091B08A9
MeliponaBeecheii_015454-T1	note	BUSCO:EOG091B08AB
MeliponaBeecheii_004900-T1	note	BUSCO:EOG091B08AI
MeliponaBeecheii_016766-T1	note	BUSCO:EOG091B08AN
MeliponaBeecheii_009192-T1	note	BUSCO:EOG091B08AY
MeliponaBeecheii_011300-T1	note	BUSCO:EOG091B08B9
MeliponaBeecheii_000232-T1	note	BUSCO:EOG091B08BG
MeliponaBeecheii_002471-T1	note	BUSCO:EOG091B08BJ
MeliponaBeecheii_017840-T1	note	BUSCO:EOG091B08BL
MeliponaBeecheii_007406-T1	note	BUSCO:EOG091B08BO
MeliponaBeecheii_018041-T1	note	BUSCO:EOG091B08CB
MeliponaBeecheii_018164-T1	note	BUSCO:EOG091B08CC
MeliponaBeecheii_013783-T1	note	BUSCO:EOG091B08CR
MeliponaBeecheii_011730-T1	note	BUSCO:EOG091B08CV
MeliponaBeecheii_006469-T1	note	BUSCO:EOG091B08CY
MeliponaBeecheii_017766-T1	note	BUSCO:EOG091B08D1
MeliponaBeecheii_004654-T1	note	BUSCO:EOG091B08D3
MeliponaBeecheii_009584-T1	note	BUSCO:EOG091B08DB
MeliponaBeecheii_005048-T1	note	BUSCO:EOG091B08DN
MeliponaBeecheii_012790-T1	note	BUSCO:EOG091B08DT
MeliponaBeecheii_007312-T1	note	BUSCO:EOG091B08DY
MeliponaBeecheii_016806-T1	note	BUSCO:EOG091B08E3
MeliponaBeecheii_001793-T1	note	BUSCO:EOG091B08E4
MeliponaBeecheii_016541-T1	note	BUSCO:EOG091B08E6
MeliponaBeecheii_000313-T1	note	BUSCO:EOG091B08E8
MeliponaBeecheii_018258-T1	note	BUSCO:EOG091B08EG
MeliponaBeecheii_010531-T1	note	BUSCO:EOG091B08EH
MeliponaBeecheii_010835-T1	note	BUSCO:EOG091B08EL
MeliponaBeecheii_018958-T1	note	BUSCO:EOG091B08EM
MeliponaBeecheii_008840-T1	note	BUSCO:EOG091B08EX
MeliponaBeecheii_016138-T1	note	BUSCO:EOG091B08EY
MeliponaBeecheii_011722-T1	note	BUSCO:EOG091B08F3
MeliponaBeecheii_011562-T1	note	BUSCO:EOG091B08F8
MeliponaBeecheii_018515-T1	note	BUSCO:EOG091B08FK
MeliponaBeecheii_015941-T1	note	BUSCO:EOG091B08FL
MeliponaBeecheii_013834-T1	note	BUSCO:EOG091B08FM
MeliponaBeecheii_012692-T1	note	BUSCO:EOG091B08FN
MeliponaBeecheii_001830-T1	note	BUSCO:EOG091B08FU
MeliponaBeecheii_018034-T1	note	BUSCO:EOG091B08FX
MeliponaBeecheii_008607-T1	note	BUSCO:EOG091B08FY
MeliponaBeecheii_009648-T1	note	BUSCO:EOG091B08GH
MeliponaBeecheii_004785-T1	note	BUSCO:EOG091B08GN
MeliponaBeecheii_012873-T1	note	BUSCO:EOG091B08GQ
MeliponaBeecheii_002160-T1	note	BUSCO:EOG091B08HB
MeliponaBeecheii_009023-T1	note	BUSCO:EOG091B08HJ
MeliponaBeecheii_020259-T1	note	BUSCO:EOG091B08HM
MeliponaBeecheii_003373-T1	note	BUSCO:EOG091B08HQ
MeliponaBeecheii_015828-T1	note	BUSCO:EOG091B08HS
MeliponaBeecheii_000721-T1	note	BUSCO:EOG091B08HX
MeliponaBeecheii_018393-T1	note	BUSCO:EOG091B08HY
MeliponaBeecheii_015969-T1	note	BUSCO:EOG091B08HZ
MeliponaBeecheii_000904-T1	note	BUSCO:EOG091B08I3
MeliponaBeecheii_003741-T1	note	BUSCO:EOG091B08I9
MeliponaBeecheii_016175-T1	note	BUSCO:EOG091B08IA
MeliponaBeecheii_003537-T1	note	BUSCO:EOG091B08IJ
MeliponaBeecheii_016516-T1	note	BUSCO:EOG091B08IM
MeliponaBeecheii_012835-T1	note	BUSCO:EOG091B08IR
MeliponaBeecheii_007594-T1	note	BUSCO:EOG091B08IS
MeliponaBeecheii_014437-T1	note	BUSCO:EOG091B08IU
MeliponaBeecheii_003148-T1	note	BUSCO:EOG091B08IW
MeliponaBeecheii_018255-T1	note	BUSCO:EOG091B08J4
MeliponaBeecheii_004904-T1	note	BUSCO:EOG091B08J5
MeliponaBeecheii_015896-T1	note	BUSCO:EOG091B08JA
MeliponaBeecheii_018424-T1	note	BUSCO:EOG091B08JW
MeliponaBeecheii_016204-T1	note	BUSCO:EOG091B08K8
MeliponaBeecheii_014611-T1	note	BUSCO:EOG091B08KA
MeliponaBeecheii_011792-T1	note	BUSCO:EOG091B08KF
MeliponaBeecheii_011793-T1	note	BUSCO:EOG091B08KF
MeliponaBeecheii_018025-T1	note	BUSCO:EOG091B08KK
MeliponaBeecheii_006150-T1	note	BUSCO:EOG091B08KW
MeliponaBeecheii_017333-T1	note	BUSCO:EOG091B08L2
MeliponaBeecheii_011291-T1	note	BUSCO:EOG091B08LH
MeliponaBeecheii_014382-T1	note	BUSCO:EOG091B08LP
MeliponaBeecheii_009034-T1	note	BUSCO:EOG091B08MJ
MeliponaBeecheii_016635-T1	note	BUSCO:EOG091B08MW
MeliponaBeecheii_017126-T1	note	BUSCO:EOG091B08N1
MeliponaBeecheii_016375-T1	note	BUSCO:EOG091B08N4
MeliponaBeecheii_015971-T1	note	BUSCO:EOG091B08NA
MeliponaBeecheii_014654-T1	note	BUSCO:EOG091B08NC
MeliponaBeecheii_017982-T1	note	BUSCO:EOG091B08NC
MeliponaBeecheii_019736-T1	note	BUSCO:EOG091B08NE
MeliponaBeecheii_020303-T1	note	BUSCO:EOG091B08NR
MeliponaBeecheii_009131-T1	note	BUSCO:EOG091B08NS
MeliponaBeecheii_007597-T1	note	BUSCO:EOG091B08O0
MeliponaBeecheii_006958-T1	note	BUSCO:EOG091B08O2
MeliponaBeecheii_000674-T1	note	BUSCO:EOG091B08O3
MeliponaBeecheii_004277-T1	note	BUSCO:EOG091B08O3
MeliponaBeecheii_019451-T1	note	BUSCO:EOG091B08O5
MeliponaBeecheii_004888-T1	note	BUSCO:EOG091B08O7
MeliponaBeecheii_006212-T1	note	BUSCO:EOG091B08OB
MeliponaBeecheii_020616-T1	note	BUSCO:EOG091B08OH
MeliponaBeecheii_011992-T1	note	BUSCO:EOG091B08OJ
MeliponaBeecheii_012375-T1	note	BUSCO:EOG091B08OK
MeliponaBeecheii_004146-T1	note	BUSCO:EOG091B08OP
MeliponaBeecheii_007282-T1	note	BUSCO:EOG091B08P2
MeliponaBeecheii_016840-T1	note	BUSCO:EOG091B08P5
MeliponaBeecheii_011235-T1	note	BUSCO:EOG091B08PB
MeliponaBeecheii_004150-T1	note	BUSCO:EOG091B08PD
MeliponaBeecheii_013868-T1	note	BUSCO:EOG091B08Q6
MeliponaBeecheii_007052-T1	note	BUSCO:EOG091B08Q9
MeliponaBeecheii_005076-T1	note	BUSCO:EOG091B08QB
MeliponaBeecheii_004151-T1	note	BUSCO:EOG091B08QE
MeliponaBeecheii_016942-T1	note	BUSCO:EOG091B08QL
MeliponaBeecheii_020550-T1	note	BUSCO:EOG091B08QZ
MeliponaBeecheii_018577-T1	note	BUSCO:EOG091B08R4
MeliponaBeecheii_005447-T1	note	BUSCO:EOG091B08R5
MeliponaBeecheii_016493-T1	note	BUSCO:EOG091B08R6
MeliponaBeecheii_006384-T1	note	BUSCO:EOG091B08RF
MeliponaBeecheii_014146-T1	note	BUSCO:EOG091B08RI
MeliponaBeecheii_016115-T1	note	BUSCO:EOG091B08RM
MeliponaBeecheii_002110-T1	note	BUSCO:EOG091B08RP
MeliponaBeecheii_007073-T1	note	BUSCO:EOG091B08RQ
MeliponaBeecheii_017224-T1	note	BUSCO:EOG091B08RT
[truncated: 2,191 more rows]
