# Supplementary material for: Prevalent bee venom genes evolved before the aculeate stinger and eusociality
Source: BMC Biol. 2023 Oct 23;21:229. doi: 10.1186/s12915-023-01656-5 (PMC10591384; doi:10.1186/s12915-023-01656-5)
Supplement: Supplementary file 40 — Additional file 40. Genome annotation of Melipona beecheii. [file 12915_2023_1656_MOESM40_ESM.zip › Melipona_beecheii.annotation.funannotate181.Oct2020/annotations/phobius.results.txt]

ID	TM	SP	Prediction
MeliponaBeecheii_014229-T1	1	0	i20-38o
MeliponaBeecheii_020629-T1	0	0	o
MeliponaBeecheii_015236-T1	0	0	o
MeliponaBeecheii_000993-T1	0	0	o
MeliponaBeecheii_020909-T1	0	0	o
MeliponaBeecheii_017891-T1	0	0	o
MeliponaBeecheii_003944-T1	0	0	i
MeliponaBeecheii_016524-T1	0	0	o
MeliponaBeecheii_015301-T1	0	0	o
MeliponaBeecheii_010164-T1	0	0	o
MeliponaBeecheii_007994-T1	0	0	o
MeliponaBeecheii_020455-T1	0	0	o
MeliponaBeecheii_001839-T1	0	0	o
MeliponaBeecheii_010912-T1	0	0	o
MeliponaBeecheii_017234-T1	0	0	o
MeliponaBeecheii_016926-T1	10	0	i9-27o47-69i90-111o147-169i181-202o214-238i327-345o351-366i378-396o468-489i
MeliponaBeecheii_000077-T1	0	0	o
MeliponaBeecheii_000727-T1	0	0	o
MeliponaBeecheii_015546-T1	0	0	i
MeliponaBeecheii_004617-T1	0	0	o
MeliponaBeecheii_015489-T1	0	0	o
MeliponaBeecheii_012050-T1	0	0	o
MeliponaBeecheii_011805-T1	0	0	o
MeliponaBeecheii_018321-T1	7	0	o46-74i86-107o127-145i166-189o214-237i267-285o305-329i
MeliponaBeecheii_017236-T1	0	0	o
MeliponaBeecheii_015170-T1	1	0	o44-60i
MeliponaBeecheii_000082-T1	0	0	o
MeliponaBeecheii_018595-T1	0	0	o
MeliponaBeecheii_007582-T1	0	0	o
MeliponaBeecheii_000388-T1	0	0	o
MeliponaBeecheii_006061-T1	0	Y	n19-30c38/39o
MeliponaBeecheii_001094-T1	0	0	o
MeliponaBeecheii_011076-T1	0	0	o
MeliponaBeecheii_011326-T1	0	0	o
MeliponaBeecheii_020770-T1	0	0	i
MeliponaBeecheii_007346-T1	0	0	o
MeliponaBeecheii_014571-T1	0	0	o
MeliponaBeecheii_005540-T1	0	0	o
MeliponaBeecheii_002501-T1	0	0	o
MeliponaBeecheii_014639-T1	1	0	o518-540i
MeliponaBeecheii_010612-T1	2	0	o12-29i41-60o
MeliponaBeecheii_008433-T1	0	0	o
MeliponaBeecheii_003270-T1	0	0	o
MeliponaBeecheii_009368-T1	0	0	o
MeliponaBeecheii_013740-T1	0	0	o
MeliponaBeecheii_006459-T1	0	0	o
MeliponaBeecheii_004387-T1	0	0	o
MeliponaBeecheii_017922-T1	1	0	o355-376i
MeliponaBeecheii_005071-T1	0	Y	n12-23c32/33o
MeliponaBeecheii_003579-T1	0	0	o
MeliponaBeecheii_010917-T1	0	0	o
MeliponaBeecheii_004576-T1	0	0	o
MeliponaBeecheii_013064-T1	0	0	o
MeliponaBeecheii_002367-T1	0	0	o
MeliponaBeecheii_019903-T1	0	Y	n14-25c30/31o
MeliponaBeecheii_017471-T1	0	0	o
MeliponaBeecheii_000595-T1	0	0	o
MeliponaBeecheii_016328-T1	1	0	o6-28i
MeliponaBeecheii_000364-T1	0	0	o
MeliponaBeecheii_021143-T1	4	0	i95-113o125-146i180-203o229-255i
MeliponaBeecheii_018307-T1	0	0	o
MeliponaBeecheii_003593-T1	0	Y	n9-17c29/30o
MeliponaBeecheii_015423-T1	1	0	o6-23i
MeliponaBeecheii_010012-T1	0	0	o
MeliponaBeecheii_017024-T1	0	0	o
MeliponaBeecheii_009172-T1	1	0	o358-379i
MeliponaBeecheii_019323-T1	0	0	o
MeliponaBeecheii_007837-T1	0	0	i
MeliponaBeecheii_001814-T1	0	0	o
MeliponaBeecheii_000797-T1	0	Y	n56-61c65/66o
MeliponaBeecheii_005544-T1	0	0	o
MeliponaBeecheii_019406-T1	0	0	o
MeliponaBeecheii_016510-T1	0	0	o
MeliponaBeecheii_007666-T1	0	0	o
MeliponaBeecheii_001267-T1	1	0	o1077-1102i
MeliponaBeecheii_006241-T1	0	0	o
MeliponaBeecheii_007304-T1	0	0	o
MeliponaBeecheii_001591-T1	0	0	i
MeliponaBeecheii_008833-T1	0	0	o
MeliponaBeecheii_000047-T1	0	0	o
MeliponaBeecheii_003678-T1	0	0	o
MeliponaBeecheii_018895-T1	0	0	o
MeliponaBeecheii_019840-T1	0	0	o
MeliponaBeecheii_020111-T1	0	0	o
MeliponaBeecheii_011256-T1	0	0	o
MeliponaBeecheii_010124-T1	0	0	o
MeliponaBeecheii_017906-T1	0	0	o
MeliponaBeecheii_008074-T1	0	Y	n4-12c16/17o
MeliponaBeecheii_016521-T1	0	0	o
MeliponaBeecheii_004240-T1	0	0	o
MeliponaBeecheii_008557-T1	1	0	o27-49i
MeliponaBeecheii_010520-T1	0	Y	n3-14c19/20o
MeliponaBeecheii_007763-T1	1	0	o77-99i
MeliponaBeecheii_020386-T1	12	0	i293-322o334-355i362-380o386-413i420-437o449-470i778-799o819-839i851-868o874-897i909-932o938-961i
MeliponaBeecheii_010019-T1	0	0	o
MeliponaBeecheii_000127-T1	0	0	i
MeliponaBeecheii_000890-T1	0	0	i
MeliponaBeecheii_009856-T1	0	0	o
MeliponaBeecheii_019551-T1	4	0	i55-77o111-139i192-217o229-250i
MeliponaBeecheii_002324-T1	0	0	o
MeliponaBeecheii_019794-T1	0	0	o
MeliponaBeecheii_012452-T1	1	0	o73-93i
MeliponaBeecheii_020023-T1	0	0	o
MeliponaBeecheii_002991-T1	0	0	o
MeliponaBeecheii_008362-T1	1	0	i124-144o
MeliponaBeecheii_006549-T1	0	0	o
MeliponaBeecheii_015225-T1	0	0	o
MeliponaBeecheii_019174-T1	0	0	o
MeliponaBeecheii_020435-T1	1	Y	n3-14c19/20o449-473i
MeliponaBeecheii_014326-T1	0	0	o
MeliponaBeecheii_017547-T1	0	0	o
MeliponaBeecheii_017041-T1	0	0	o
MeliponaBeecheii_014766-T1	0	0	o
MeliponaBeecheii_015910-T1	9	0	o25-44i56-82o107-127i148-175o181-200i375-395o401-423i435-456o462-480i
MeliponaBeecheii_000162-T1	0	0	o
MeliponaBeecheii_020578-T1	2	0	i74-95o115-136i
MeliponaBeecheii_021272-T1	0	0	o
MeliponaBeecheii_009056-T1	0	0	o
MeliponaBeecheii_009928-T1	0	0	o
MeliponaBeecheii_000509-T1	11	0	i34-53o65-84i96-114o120-143i155-175o234-256i292-310o322-343i355-374o380-400i445-462o
MeliponaBeecheii_010181-T1	0	0	o
MeliponaBeecheii_005268-T1	0	0	o
MeliponaBeecheii_007438-T1	0	0	o
MeliponaBeecheii_011042-T1	0	0	o
MeliponaBeecheii_009897-T1	0	0	o
MeliponaBeecheii_016358-T1	1	0	i181-201o
MeliponaBeecheii_007850-T1	0	0	o
MeliponaBeecheii_002232-T1	0	0	o
MeliponaBeecheii_000023-T1	0	0	o
MeliponaBeecheii_012208-T1	0	0	o
MeliponaBeecheii_010634-T1	0	0	o
MeliponaBeecheii_008213-T1	0	0	o
MeliponaBeecheii_012958-T1	1	0	i189-213o
MeliponaBeecheii_006720-T1	0	0	o
MeliponaBeecheii_006267-T1	0	Y	n4-12c16/17o
MeliponaBeecheii_010690-T1	0	0	o
MeliponaBeecheii_009802-T1	0	0	o
MeliponaBeecheii_018081-T1	0	0	o
MeliponaBeecheii_007028-T1	0	0	i
MeliponaBeecheii_015135-T1	0	0	o
MeliponaBeecheii_012962-T1	0	0	i
MeliponaBeecheii_015663-T1	0	0	o
MeliponaBeecheii_013016-T1	0	0	o
MeliponaBeecheii_018215-T1	0	0	i
MeliponaBeecheii_018908-T1	7	0	o27-46i66-83o115-135i147-165o171-190i202-223o229-253i
MeliponaBeecheii_007511-T1	0	0	o
MeliponaBeecheii_006042-T1	0	0	i
MeliponaBeecheii_018490-T1	1	0	o263-289i
MeliponaBeecheii_003554-T1	0	0	o
MeliponaBeecheii_011767-T1	0	0	o
MeliponaBeecheii_014382-T1	0	0	o
MeliponaBeecheii_007495-T1	0	0	o
MeliponaBeecheii_010375-T1	0	0	o
MeliponaBeecheii_011272-T1	0	0	o
MeliponaBeecheii_010435-T1	0	0	o
MeliponaBeecheii_006839-T1	0	0	o
MeliponaBeecheii_019755-T1	0	0	o
MeliponaBeecheii_005801-T1	0	0	o
MeliponaBeecheii_013909-T1	0	0	o
MeliponaBeecheii_002722-T1	0	0	o
MeliponaBeecheii_000160-T1	0	0	o
MeliponaBeecheii_013695-T1	0	0	o
MeliponaBeecheii_016891-T1	0	0	o
MeliponaBeecheii_018146-T1	0	0	o
MeliponaBeecheii_019929-T1	0	0	o
MeliponaBeecheii_015762-T1	0	0	o
MeliponaBeecheii_000608-T1	0	0	o
MeliponaBeecheii_014791-T1	0	0	o
MeliponaBeecheii_007463-T1	0	Y	n15-23c28/29o
MeliponaBeecheii_020019-T1	0	0	i
MeliponaBeecheii_010321-T1	0	0	o
MeliponaBeecheii_002724-T1	0	0	o
MeliponaBeecheii_012418-T1	0	0	o
MeliponaBeecheii_019085-T1	0	0	o
MeliponaBeecheii_009584-T1	0	0	o
MeliponaBeecheii_014038-T1	0	0	o
MeliponaBeecheii_002689-T1	0	Y	n12-22c26/27o
MeliponaBeecheii_004298-T1	0	0	o
MeliponaBeecheii_009317-T1	0	Y	n8-18c26/27o
MeliponaBeecheii_000277-T1	0	0	o
MeliponaBeecheii_004877-T1	0	0	o
MeliponaBeecheii_012603-T1	0	Y	n5-16c21/22o
MeliponaBeecheii_014920-T1	0	0	o
MeliponaBeecheii_010043-T1	0	0	o
MeliponaBeecheii_014399-T1	0	0	o
MeliponaBeecheii_013014-T1	0	0	o
MeliponaBeecheii_002174-T1	0	0	o
MeliponaBeecheii_005318-T1	0	0	o
MeliponaBeecheii_014215-T1	0	0	o
MeliponaBeecheii_010922-T1	0	0	o
MeliponaBeecheii_009193-T1	0	0	o
MeliponaBeecheii_016122-T1	0	Y	n4-15c20/21o
MeliponaBeecheii_001137-T1	0	0	o
MeliponaBeecheii_009395-T1	0	0	i
MeliponaBeecheii_020666-T1	0	0	o
MeliponaBeecheii_006952-T1	0	0	o
MeliponaBeecheii_010041-T1	0	0	o
MeliponaBeecheii_018040-T1	4	0	i38-59o65-88i100-118o124-145i
MeliponaBeecheii_014899-T1	0	0	o
MeliponaBeecheii_020098-T1	0	0	o
MeliponaBeecheii_003704-T1	0	0	i
MeliponaBeecheii_015260-T1	0	0	o
MeliponaBeecheii_008155-T1	0	Y	n2-12c16/17o
MeliponaBeecheii_007123-T1	1	0	i76-95o
MeliponaBeecheii_010075-T1	4	0	i30-49o108-125i177-202o269-298i
MeliponaBeecheii_010543-T1	0	0	o
MeliponaBeecheii_012204-T1	2	Y	n7-15c20/21o424-450i494-512o
MeliponaBeecheii_017826-T1	0	0	o
MeliponaBeecheii_008861-T1	0	0	o
MeliponaBeecheii_015870-T1	1	Y	n4-12c17/18o178-200i
MeliponaBeecheii_004210-T1	0	0	o
MeliponaBeecheii_017796-T1	0	0	o
MeliponaBeecheii_019344-T1	0	0	o
MeliponaBeecheii_012135-T1	0	Y	n3-11c15/16o
MeliponaBeecheii_016420-T1	0	0	o
MeliponaBeecheii_012183-T1	0	0	o
MeliponaBeecheii_001660-T1	0	0	o
MeliponaBeecheii_001917-T1	0	0	o
MeliponaBeecheii_015431-T1	1	0	i12-30o
MeliponaBeecheii_020640-T1	1	0	o28-46i
MeliponaBeecheii_020967-T1	0	0	o
MeliponaBeecheii_017462-T1	0	0	i
MeliponaBeecheii_019834-T1	0	0	i
MeliponaBeecheii_015578-T1	0	0	o
MeliponaBeecheii_006894-T1	0	0	o
MeliponaBeecheii_007738-T1	0	0	o
MeliponaBeecheii_000616-T1	0	0	i
MeliponaBeecheii_009251-T1	0	0	o
MeliponaBeecheii_006360-T1	0	0	o
MeliponaBeecheii_015807-T1	0	0	o
MeliponaBeecheii_012478-T1	0	0	o
MeliponaBeecheii_008850-T1	0	0	o
MeliponaBeecheii_010508-T1	1	0	o71-95i
MeliponaBeecheii_010909-T1	0	0	o
MeliponaBeecheii_018964-T1	0	0	i
MeliponaBeecheii_007679-T1	0	0	o
MeliponaBeecheii_001674-T1	0	0	i
MeliponaBeecheii_000262-T1	4	0	i110-133o139-160i172-192o198-216i
MeliponaBeecheii_007366-T1	0	0	o
MeliponaBeecheii_014437-T1	0	0	o
MeliponaBeecheii_010815-T1	0	0	o
MeliponaBeecheii_018007-T1	0	0	o
MeliponaBeecheii_017077-T1	1	0	o72-94i
MeliponaBeecheii_019703-T1	0	0	o
MeliponaBeecheii_015085-T1	0	0	o
MeliponaBeecheii_020108-T1	2	0	o350-373i531-559o
MeliponaBeecheii_000440-T1	0	0	o
MeliponaBeecheii_014902-T1	0	0	o
MeliponaBeecheii_003985-T1	0	0	o
MeliponaBeecheii_011620-T1	0	0	o
MeliponaBeecheii_013553-T1	0	0	o
MeliponaBeecheii_002220-T1	7	0	i40-59o79-101i121-141o183-204i261-284o296-315i364-385o
MeliponaBeecheii_011451-T1	0	0	o
MeliponaBeecheii_014598-T1	0	0	o
MeliponaBeecheii_015457-T1	0	0	o
MeliponaBeecheii_016469-T1	0	0	o
MeliponaBeecheii_011479-T1	2	0	o1114-1132i1152-1170o
MeliponaBeecheii_014560-T1	0	Y	n10-21c29/30o
MeliponaBeecheii_005463-T1	3	0	o70-88i308-326o338-356i
MeliponaBeecheii_002507-T1	0	0	o
MeliponaBeecheii_019751-T1	7	0	o2156-2177i2439-2458o2464-2486i2512-2532o2552-2579i2600-2622o2731-2754i
MeliponaBeecheii_009879-T1	0	0	o
MeliponaBeecheii_016128-T1	0	0	o
MeliponaBeecheii_010779-T1	0	0	o
MeliponaBeecheii_002394-T1	2	0	o27-47i68-88o
MeliponaBeecheii_014585-T1	0	0	i
MeliponaBeecheii_018575-T1	1	0	o1488-1509i
MeliponaBeecheii_002131-T1	0	0	o
MeliponaBeecheii_015959-T1	0	0	i
MeliponaBeecheii_005123-T1	0	0	i
MeliponaBeecheii_010373-T1	0	0	o
MeliponaBeecheii_015096-T1	0	0	o
MeliponaBeecheii_011947-T1	1	Y	n7-18c23/24o498-518i
MeliponaBeecheii_013397-T1	0	0	o
MeliponaBeecheii_011869-T1	0	0	o
MeliponaBeecheii_019260-T1	0	0	o
MeliponaBeecheii_012293-T1	2	0	i166-184o204-222i
MeliponaBeecheii_009687-T1	0	0	i
MeliponaBeecheii_019741-T1	3	0	o12-29i215-232o252-275i
MeliponaBeecheii_017159-T1	2	0	i51-73o79-97i
MeliponaBeecheii_005235-T1	0	0	o
MeliponaBeecheii_002735-T1	0	0	o
MeliponaBeecheii_001586-T1	0	0	o
MeliponaBeecheii_010790-T1	0	0	o
MeliponaBeecheii_003026-T1	0	0	o
MeliponaBeecheii_008801-T1	0	0	o
MeliponaBeecheii_011610-T1	0	0	o
MeliponaBeecheii_000847-T1	0	0	o
MeliponaBeecheii_014235-T1	0	0	o
MeliponaBeecheii_020133-T1	0	0	i
MeliponaBeecheii_019738-T1	0	0	o
MeliponaBeecheii_011384-T1	0	0	o
MeliponaBeecheii_019616-T1	1	0	i44-62o
MeliponaBeecheii_015019-T1	0	0	o
MeliponaBeecheii_010655-T1	0	0	o
MeliponaBeecheii_017405-T1	0	0	o
MeliponaBeecheii_003037-T1	0	0	o
MeliponaBeecheii_017490-T1	0	0	o
MeliponaBeecheii_009728-T1	1	0	o275-300i
MeliponaBeecheii_015831-T1	0	0	o
MeliponaBeecheii_016337-T1	1	0	o6-21i
MeliponaBeecheii_015653-T1	0	0	o
MeliponaBeecheii_000108-T1	0	0	o
MeliponaBeecheii_001510-T1	0	0	i
MeliponaBeecheii_010184-T1	0	0	o
MeliponaBeecheii_016480-T1	0	Y	n12-22c27/28o
MeliponaBeecheii_015102-T1	0	0	o
MeliponaBeecheii_000168-T1	4	0	i7-24o36-62i83-103o109-128i
MeliponaBeecheii_019791-T1	0	Y	n2-12c30/31o
MeliponaBeecheii_019532-T1	0	0	o
MeliponaBeecheii_007977-T1	0	0	o
MeliponaBeecheii_013473-T1	0	0	o
MeliponaBeecheii_011926-T1	0	0	o
MeliponaBeecheii_002433-T1	0	Y	n12-19c37/38o
MeliponaBeecheii_006370-T1	0	0	o
MeliponaBeecheii_005826-T1	5	0	i12-32o52-74i95-114o120-139i151-168o
MeliponaBeecheii_014759-T1	2	0	i79-96o116-138i
MeliponaBeecheii_020823-T1	0	0	o
MeliponaBeecheii_018779-T1	0	0	o
MeliponaBeecheii_007530-T1	0	0	o
MeliponaBeecheii_020652-T1	0	0	o
MeliponaBeecheii_004125-T1	2	0	o30-49i100-121o
MeliponaBeecheii_002961-T1	1	0	i46-64o
MeliponaBeecheii_010723-T1	0	Y	n3-14c22/23o
MeliponaBeecheii_017955-T1	0	0	o
MeliponaBeecheii_001443-T1	0	0	o
MeliponaBeecheii_000879-T1	0	0	o
MeliponaBeecheii_014376-T1	0	0	o
MeliponaBeecheii_018812-T1	0	0	o
MeliponaBeecheii_016371-T1	4	0	i33-51o63-85i97-118o130-154i
MeliponaBeecheii_008412-T1	0	0	o
MeliponaBeecheii_007975-T1	0	0	o
MeliponaBeecheii_019256-T1	0	0	i
MeliponaBeecheii_008950-T1	0	0	o
MeliponaBeecheii_015328-T1	7	Y	n4-12c16/17o205-224i231-249o269-289i310-332o352-374i395-417o423-446i
MeliponaBeecheii_018684-T1	0	0	o
MeliponaBeecheii_007454-T1	0	0	o
MeliponaBeecheii_011385-T1	12	0	i21-40o60-80i92-114o120-139i151-172o178-195i256-277o297-318i325-347o359-384i396-419o431-449i
MeliponaBeecheii_003707-T1	0	0	o
MeliponaBeecheii_008101-T1	0	0	o
MeliponaBeecheii_006261-T1	0	0	o
MeliponaBeecheii_007342-T1	0	0	o
MeliponaBeecheii_018320-T1	0	Y	n11-20c24/25o
MeliponaBeecheii_017061-T1	0	0	o
MeliponaBeecheii_017524-T1	0	0	o
MeliponaBeecheii_002726-T1	0	0	i
MeliponaBeecheii_009316-T1	0	0	o
MeliponaBeecheii_001658-T1	1	0	i129-150o
MeliponaBeecheii_005589-T1	0	0	o
MeliponaBeecheii_013229-T1	0	0	o
MeliponaBeecheii_017663-T1	0	0	o
MeliponaBeecheii_015383-T1	1	0	o80-102i
MeliponaBeecheii_009281-T1	0	0	o
MeliponaBeecheii_002730-T1	0	0	o
MeliponaBeecheii_004971-T1	0	0	i
MeliponaBeecheii_001930-T1	0	0	o
MeliponaBeecheii_014976-T1	5	0	o48-66i78-110o116-136i474-492o561-581i
MeliponaBeecheii_011697-T1	0	0	o
MeliponaBeecheii_010916-T1	0	0	o
MeliponaBeecheii_012770-T1	0	0	o
MeliponaBeecheii_020765-T1	0	0	i
MeliponaBeecheii_017604-T1	0	0	o
MeliponaBeecheii_014391-T1	0	0	o
MeliponaBeecheii_001177-T1	0	0	o
MeliponaBeecheii_013960-T1	0	0	o
MeliponaBeecheii_006657-T1	0	0	o
MeliponaBeecheii_017824-T1	0	0	o
MeliponaBeecheii_021170-T1	0	0	i
MeliponaBeecheii_019407-T1	0	0	o
MeliponaBeecheii_018786-T1	0	0	o
MeliponaBeecheii_011993-T1	0	0	o
MeliponaBeecheii_000420-T1	0	0	i
MeliponaBeecheii_011141-T1	1	0	o214-233i
MeliponaBeecheii_012702-T1	0	Y	n4-15c20/21o
MeliponaBeecheii_016241-T1	0	0	o
MeliponaBeecheii_000846-T1	0	0	i
MeliponaBeecheii_017523-T1	0	0	o
MeliponaBeecheii_020471-T1	0	0	o
MeliponaBeecheii_012179-T1	0	0	o
MeliponaBeecheii_018997-T1	0	0	o
MeliponaBeecheii_013392-T1	0	0	o
MeliponaBeecheii_006291-T1	0	0	o
MeliponaBeecheii_003211-T1	0	0	o
MeliponaBeecheii_006578-T1	0	0	o
MeliponaBeecheii_012386-T1	0	0	o
MeliponaBeecheii_001916-T1	0	0	o
MeliponaBeecheii_002164-T1	0	0	o
MeliponaBeecheii_003816-T1	0	0	o
MeliponaBeecheii_011153-T1	0	0	o
MeliponaBeecheii_009204-T1	0	0	o
MeliponaBeecheii_003217-T1	0	0	o
MeliponaBeecheii_021010-T1	8	0	i231-250o270-288i309-329o335-354i366-390o465-484i496-514o543-566i
MeliponaBeecheii_005210-T1	0	0	o
MeliponaBeecheii_020258-T1	1	Y	n3-12c17/18o33-58i
MeliponaBeecheii_020570-T1	2	0	i48-68o109-129i
MeliponaBeecheii_020894-T1	0	0	o
MeliponaBeecheii_008637-T1	0	0	o
MeliponaBeecheii_002414-T1	0	0	o
MeliponaBeecheii_002499-T1	0	Y	n14-21c26/27o
MeliponaBeecheii_009355-T1	0	0	o
MeliponaBeecheii_007892-T1	0	0	o
MeliponaBeecheii_000180-T1	3	0	o37-60i72-96o108-129i
MeliponaBeecheii_018927-T1	0	0	o
MeliponaBeecheii_014999-T1	1	0	o413-435i
MeliponaBeecheii_010468-T1	0	0	o
MeliponaBeecheii_001759-T1	0	0	o
MeliponaBeecheii_020227-T1	0	0	o
MeliponaBeecheii_003143-T1	0	0	o
MeliponaBeecheii_006709-T1	0	0	o
MeliponaBeecheii_014256-T1	0	0	o
MeliponaBeecheii_006257-T1	0	0	o
MeliponaBeecheii_015106-T1	0	0	o
MeliponaBeecheii_020833-T1	0	0	o
MeliponaBeecheii_003854-T1	0	0	o
MeliponaBeecheii_016448-T1	0	0	o
MeliponaBeecheii_001456-T1	0	0	o
MeliponaBeecheii_016243-T1	0	0	o
MeliponaBeecheii_012407-T1	0	0	o
MeliponaBeecheii_014053-T1	0	0	o
MeliponaBeecheii_010584-T1	0	0	o
MeliponaBeecheii_016374-T1	0	0	i
MeliponaBeecheii_013221-T1	0	0	o
MeliponaBeecheii_008324-T1	5	0	i9-31o51-78i90-110o122-143i191-214o
MeliponaBeecheii_015304-T1	0	0	o
MeliponaBeecheii_011342-T1	0	Y	n6-17c21/22o
MeliponaBeecheii_017672-T1	0	0	i
MeliponaBeecheii_000294-T1	0	0	o
MeliponaBeecheii_002819-T1	0	0	o
MeliponaBeecheii_000721-T1	0	0	o
MeliponaBeecheii_006812-T1	0	0	o
MeliponaBeecheii_018432-T1	0	0	i
MeliponaBeecheii_019842-T1	0	Y	n3-13c21/22o
MeliponaBeecheii_013678-T1	1	0	o601-623i
MeliponaBeecheii_004770-T1	0	0	o
MeliponaBeecheii_002556-T1	0	0	o
MeliponaBeecheii_021184-T1	1	0	o72-92i
MeliponaBeecheii_018354-T1	7	0	o6-24i36-57o69-88i125-147o181-208i270-288o300-319i
MeliponaBeecheii_011962-T1	0	0	o
MeliponaBeecheii_011366-T1	0	0	o
MeliponaBeecheii_006699-T1	0	0	o
MeliponaBeecheii_012643-T1	0	0	o
MeliponaBeecheii_000730-T1	0	0	i
MeliponaBeecheii_003100-T1	0	0	o
MeliponaBeecheii_001856-T1	0	0	o
MeliponaBeecheii_016830-T1	0	0	o
MeliponaBeecheii_010894-T1	0	0	o
MeliponaBeecheii_008462-T1	1	0	o91-112i
MeliponaBeecheii_015446-T1	0	0	o
MeliponaBeecheii_020611-T1	0	0	o
MeliponaBeecheii_009414-T1	0	0	o
MeliponaBeecheii_020895-T1	0	Y	n5-16c21/22o
MeliponaBeecheii_018629-T1	0	0	o
MeliponaBeecheii_020473-T1	0	0	o
MeliponaBeecheii_018911-T1	5	0	o63-84i96-115o146-164i235-256o262-283i
MeliponaBeecheii_003962-T1	3	Y	n3-13c17/18o1265-1288i1896-1914o1920-1940i
MeliponaBeecheii_001312-T1	0	0	i
MeliponaBeecheii_015851-T1	0	0	o
MeliponaBeecheii_020198-T1	0	0	o
MeliponaBeecheii_012816-T1	0	0	o
MeliponaBeecheii_011881-T1	1	0	o507-530i
MeliponaBeecheii_000026-T1	0	0	o
MeliponaBeecheii_009525-T1	0	0	i
MeliponaBeecheii_014555-T1	1	0	i9-31o
MeliponaBeecheii_020959-T1	10	0	i31-54o115-134i175-193o205-225i246-272o292-310i322-340o346-372i384-403o409-433i
MeliponaBeecheii_003532-T1	0	0	i
MeliponaBeecheii_012181-T1	0	0	o
MeliponaBeecheii_006749-T1	0	0	o
MeliponaBeecheii_010872-T1	0	0	o
MeliponaBeecheii_002929-T1	0	Y	n36-47c51/52o
MeliponaBeecheii_006768-T1	0	0	o
MeliponaBeecheii_012314-T1	0	0	o
MeliponaBeecheii_011170-T1	1	Y	n16-23c27/28o1328-1351i
MeliponaBeecheii_016056-T1	0	0	o
MeliponaBeecheii_003106-T1	0	0	o
MeliponaBeecheii_001726-T1	0	0	o
MeliponaBeecheii_018832-T1	0	0	o
MeliponaBeecheii_013186-T1	0	0	o
MeliponaBeecheii_021011-T1	0	0	i
MeliponaBeecheii_015550-T1	0	0	o
MeliponaBeecheii_003279-T1	0	0	i
MeliponaBeecheii_003516-T1	0	0	o
MeliponaBeecheii_017841-T1	0	0	o
MeliponaBeecheii_002960-T1	1	0	o154-171i
MeliponaBeecheii_007622-T1	0	0	o
MeliponaBeecheii_015208-T1	0	0	o
MeliponaBeecheii_013897-T1	0	0	o
MeliponaBeecheii_010840-T1	0	0	o
MeliponaBeecheii_012669-T1	0	0	o
MeliponaBeecheii_017300-T1	0	0	o
MeliponaBeecheii_006633-T1	0	0	o
MeliponaBeecheii_007649-T1	0	0	o
MeliponaBeecheii_015069-T1	0	0	o
MeliponaBeecheii_003176-T1	0	0	o
MeliponaBeecheii_000051-T1	0	Y	n5-16c24/25o
MeliponaBeecheii_016354-T1	0	0	o
MeliponaBeecheii_015297-T1	0	0	o
MeliponaBeecheii_002080-T1	0	0	o
MeliponaBeecheii_009930-T1	0	0	o
MeliponaBeecheii_011443-T1	0	0	o
MeliponaBeecheii_014746-T1	0	0	o
MeliponaBeecheii_011368-T1	0	0	o
MeliponaBeecheii_000648-T1	0	0	o
MeliponaBeecheii_013805-T1	2	Y	n3-14c23/24o39-64i85-108o
MeliponaBeecheii_017166-T1	0	0	o
MeliponaBeecheii_007937-T1	0	0	o
MeliponaBeecheii_021223-T1	0	0	o
MeliponaBeecheii_017008-T1	0	0	o
MeliponaBeecheii_011188-T1	0	0	o
MeliponaBeecheii_005501-T1	0	0	o
MeliponaBeecheii_020989-T1	0	0	o
MeliponaBeecheii_019471-T1	0	0	o
MeliponaBeecheii_020543-T1	0	0	o
MeliponaBeecheii_012310-T1	0	0	o
MeliponaBeecheii_000568-T1	0	0	o
MeliponaBeecheii_019583-T1	6	0	o49-71i138-161o201-222i280-299o311-331i380-399o
MeliponaBeecheii_003507-T1	1	Y	n3-13c18/19o284-310i
MeliponaBeecheii_008628-T1	1	0	o4533-4549i
MeliponaBeecheii_004404-T1	0	0	o
MeliponaBeecheii_014553-T1	0	0	o
MeliponaBeecheii_005325-T1	0	0	o
MeliponaBeecheii_018222-T1	0	0	o
MeliponaBeecheii_004681-T1	0	0	o
MeliponaBeecheii_014374-T1	0	0	o
MeliponaBeecheii_005569-T1	0	0	o
MeliponaBeecheii_019271-T1	0	Y	n6-17c21/22o
MeliponaBeecheii_015156-T1	1	0	i334-355o
MeliponaBeecheii_016630-T1	0	0	o
MeliponaBeecheii_018221-T1	0	0	o
MeliponaBeecheii_011657-T1	6	0	i89-109o121-140i152-171o177-197i209-230o236-254i
MeliponaBeecheii_009138-T1	0	0	o
MeliponaBeecheii_017408-T1	0	0	o
MeliponaBeecheii_004542-T1	0	0	o
MeliponaBeecheii_016594-T1	0	0	o
MeliponaBeecheii_001286-T1	4	0	i44-66o78-96i133-152o203-226i
MeliponaBeecheii_009969-T1	0	0	o
MeliponaBeecheii_000852-T1	0	0	i
MeliponaBeecheii_001393-T1	0	0	o
MeliponaBeecheii_015742-T1	0	0	o
MeliponaBeecheii_003933-T1	0	0	o
MeliponaBeecheii_013169-T1	0	0	o
MeliponaBeecheii_014869-T1	1	0	i38-63o
MeliponaBeecheii_017762-T1	0	0	o
MeliponaBeecheii_000296-T1	0	0	o
MeliponaBeecheii_013304-T1	0	0	o
MeliponaBeecheii_010484-T1	0	0	o
MeliponaBeecheii_011741-T1	0	0	o
MeliponaBeecheii_001732-T1	3	0	o20-42i54-71o77-98i
MeliponaBeecheii_015366-T1	0	0	o
MeliponaBeecheii_014958-T1	0	0	o
MeliponaBeecheii_019224-T1	0	Y	n7-18c23/24o
MeliponaBeecheii_004683-T1	0	0	o
MeliponaBeecheii_004698-T1	4	0	o6-23i30-49o55-74i79-98o
MeliponaBeecheii_012460-T1	0	0	o
MeliponaBeecheii_005008-T1	0	0	o
MeliponaBeecheii_008969-T1	0	0	o
MeliponaBeecheii_012214-T1	6	0	i30-49o61-80i112-135o147-169i190-209o215-237i
MeliponaBeecheii_003107-T1	0	0	o
MeliponaBeecheii_002231-T1	0	0	o
MeliponaBeecheii_016146-T1	0	0	o
MeliponaBeecheii_003039-T1	0	0	o
MeliponaBeecheii_013468-T1	0	0	o
MeliponaBeecheii_017754-T1	13	0	o20-38i59-78o90-113i134-159o165-187i199-217o245-264i285-310o345-370i390-409o421-442i449-470o518-539i
MeliponaBeecheii_016841-T1	0	0	o
MeliponaBeecheii_017597-T1	0	Y	n3-14c18/19o
MeliponaBeecheii_011639-T1	4	0	i12-32o38-61i68-88o94-115i
MeliponaBeecheii_010158-T1	0	0	o
MeliponaBeecheii_002715-T1	0	0	o
MeliponaBeecheii_008083-T1	0	0	o
MeliponaBeecheii_003322-T1	0	0	o
MeliponaBeecheii_020852-T1	0	0	o
MeliponaBeecheii_009050-T1	0	0	o
MeliponaBeecheii_012647-T1	0	0	o
MeliponaBeecheii_003471-T1	0	0	o
MeliponaBeecheii_006346-T1	0	0	o
MeliponaBeecheii_002125-T1	0	0	i
MeliponaBeecheii_006187-T1	0	Y	n2-13c18/19o
MeliponaBeecheii_010735-T1	0	0	o
MeliponaBeecheii_001696-T1	0	0	o
MeliponaBeecheii_019612-T1	8	0	i193-220o282-306i381-406o439-459i479-497o577-607i628-649o687-712i
MeliponaBeecheii_002881-T1	1	Y	n3-14c18/19o522-541i
MeliponaBeecheii_009785-T1	0	0	o
MeliponaBeecheii_002235-T1	0	0	o
MeliponaBeecheii_005350-T1	0	0	o
MeliponaBeecheii_014501-T1	0	0	o
MeliponaBeecheii_006010-T1	2	0	i175-193o213-233i
MeliponaBeecheii_013546-T1	0	0	o
MeliponaBeecheii_007569-T1	0	0	o
MeliponaBeecheii_013317-T1	0	0	o
MeliponaBeecheii_007405-T1	0	0	o
MeliponaBeecheii_005494-T1	0	0	o
MeliponaBeecheii_017874-T1	0	0	o
MeliponaBeecheii_000017-T1	0	0	i
MeliponaBeecheii_002312-T1	0	0	o
MeliponaBeecheii_004012-T1	12	0	i16-40o85-104i116-136o148-169i181-204o210-231i274-292o312-337i349-368o374-392i404-427o439-461i
MeliponaBeecheii_009859-T1	0	0	o
MeliponaBeecheii_015345-T1	0	0	o
MeliponaBeecheii_011030-T1	0	0	i
MeliponaBeecheii_007659-T1	0	0	o
MeliponaBeecheii_017313-T1	0	0	i
MeliponaBeecheii_010749-T1	0	0	o
MeliponaBeecheii_013147-T1	1	0	i191-215o
MeliponaBeecheii_021109-T1	0	0	o
MeliponaBeecheii_005314-T1	0	0	o
MeliponaBeecheii_014604-T1	0	0	o
MeliponaBeecheii_015232-T1	0	0	o
MeliponaBeecheii_009440-T1	0	0	o
MeliponaBeecheii_010546-T1	0	0	i
MeliponaBeecheii_015764-T1	0	0	o
MeliponaBeecheii_006923-T1	0	0	o
MeliponaBeecheii_014090-T1	0	0	o
MeliponaBeecheii_014085-T1	0	0	o
MeliponaBeecheii_007034-T1	0	0	o
MeliponaBeecheii_020567-T1	0	0	o
MeliponaBeecheii_005682-T1	1	Y	n6-16c20/21o1103-1122i
MeliponaBeecheii_013875-T1	0	0	o
MeliponaBeecheii_008603-T1	0	0	o
MeliponaBeecheii_001608-T1	0	0	o
MeliponaBeecheii_000810-T1	0	0	o
MeliponaBeecheii_011241-T1	0	0	o
MeliponaBeecheii_019576-T1	4	0	o45-71i138-160o202-224i314-335o
MeliponaBeecheii_006822-T1	1	0	i190-209o
MeliponaBeecheii_003280-T1	0	0	o
MeliponaBeecheii_015705-T1	0	0	o
MeliponaBeecheii_014072-T1	0	0	o
MeliponaBeecheii_005944-T1	0	0	o
MeliponaBeecheii_007594-T1	0	0	o
MeliponaBeecheii_010547-T1	0	0	o
MeliponaBeecheii_006070-T1	0	0	o
MeliponaBeecheii_009205-T1	0	0	o
MeliponaBeecheii_007199-T1	0	0	o
MeliponaBeecheii_011109-T1	0	0	o
MeliponaBeecheii_004225-T1	0	0	i
MeliponaBeecheii_002833-T1	0	0	o
MeliponaBeecheii_010878-T1	0	0	o
MeliponaBeecheii_008793-T1	0	0	o
MeliponaBeecheii_010351-T1	0	0	o
MeliponaBeecheii_007087-T1	0	0	o
MeliponaBeecheii_009611-T1	0	0	o
MeliponaBeecheii_003268-T1	1	0	o57-75i
MeliponaBeecheii_005026-T1	0	0	o
MeliponaBeecheii_021241-T1	0	Y	n3-14c19/20o
MeliponaBeecheii_007819-T1	0	0	o
MeliponaBeecheii_000390-T1	0	0	o
MeliponaBeecheii_020689-T1	0	0	o
MeliponaBeecheii_011470-T1	0	0	o
MeliponaBeecheii_020913-T1	0	0	i
MeliponaBeecheii_002744-T1	0	0	o
MeliponaBeecheii_016321-T1	0	Y	n6-18c26/27o
MeliponaBeecheii_000774-T1	0	0	o
MeliponaBeecheii_007739-T1	0	0	o
MeliponaBeecheii_011921-T1	0	0	o
MeliponaBeecheii_000583-T1	0	0	o
MeliponaBeecheii_011709-T1	0	0	o
MeliponaBeecheii_017125-T1	0	0	o
MeliponaBeecheii_015111-T1	0	0	o
MeliponaBeecheii_015346-T1	4	0	i46-63o69-87i108-129o257-284i
MeliponaBeecheii_012513-T1	0	0	o
MeliponaBeecheii_002353-T1	0	0	o
MeliponaBeecheii_013992-T1	0	0	i
MeliponaBeecheii_001609-T1	1	0	o182-202i
MeliponaBeecheii_002188-T1	1	0	o198-215i
MeliponaBeecheii_004013-T1	0	0	o
MeliponaBeecheii_002282-T1	0	0	i
MeliponaBeecheii_003247-T1	0	0	o
MeliponaBeecheii_009347-T1	0	0	o
MeliponaBeecheii_015382-T1	0	0	i
MeliponaBeecheii_008973-T1	0	0	o
MeliponaBeecheii_015296-T1	0	0	o
MeliponaBeecheii_010258-T1	0	0	o
MeliponaBeecheii_002203-T1	0	0	o
MeliponaBeecheii_013286-T1	1	0	o6-25i
MeliponaBeecheii_007572-T1	0	0	o
MeliponaBeecheii_002304-T1	0	0	o
MeliponaBeecheii_004751-T1	0	0	i
MeliponaBeecheii_018890-T1	0	0	o
MeliponaBeecheii_019436-T1	0	0	o
MeliponaBeecheii_016256-T1	2	0	i66-87o107-127i
MeliponaBeecheii_014300-T1	0	0	o
MeliponaBeecheii_018227-T1	0	0	o
MeliponaBeecheii_013087-T1	1	0	i67-84o
MeliponaBeecheii_018518-T1	0	0	o
MeliponaBeecheii_013046-T1	0	0	o
MeliponaBeecheii_013580-T1	0	0	i
MeliponaBeecheii_007394-T1	0	Y	n4-16c21/22o
MeliponaBeecheii_002379-T1	0	0	o
MeliponaBeecheii_008756-T1	0	0	o
MeliponaBeecheii_007503-T1	0	0	o
MeliponaBeecheii_004990-T1	0	0	o
MeliponaBeecheii_001188-T1	0	0	o
MeliponaBeecheii_011558-T1	6	0	i344-362o374-395i513-534o554-579i618-637o643-665i
MeliponaBeecheii_001225-T1	0	0	o
MeliponaBeecheii_013261-T1	0	0	o
MeliponaBeecheii_011754-T1	0	0	o
MeliponaBeecheii_006991-T1	0	0	o
MeliponaBeecheii_008354-T1	0	Y	n17-24c32/33o
MeliponaBeecheii_005972-T1	0	0	o
MeliponaBeecheii_011089-T1	0	0	o
MeliponaBeecheii_005135-T1	0	Y	n3-13c17/18o
MeliponaBeecheii_014777-T1	0	0	o
MeliponaBeecheii_018686-T1	0	0	o
MeliponaBeecheii_006029-T1	0	0	o
MeliponaBeecheii_009997-T1	0	0	o
MeliponaBeecheii_005408-T1	0	0	o
MeliponaBeecheii_012261-T1	0	0	o
MeliponaBeecheii_019003-T1	0	0	o
MeliponaBeecheii_015996-T1	1	0	o74-97i
MeliponaBeecheii_015724-T1	0	0	o
MeliponaBeecheii_016220-T1	0	0	o
MeliponaBeecheii_013777-T1	0	0	o
MeliponaBeecheii_003609-T1	0	0	o
MeliponaBeecheii_016605-T1	0	0	o
MeliponaBeecheii_009339-T1	0	0	o
MeliponaBeecheii_017585-T1	0	0	o
MeliponaBeecheii_012437-T1	0	0	o
MeliponaBeecheii_008491-T1	0	0	o
MeliponaBeecheii_007213-T1	0	Y	n2-10c14/15o
MeliponaBeecheii_005519-T1	0	0	o
MeliponaBeecheii_011635-T1	0	0	o
MeliponaBeecheii_015407-T1	0	0	o
MeliponaBeecheii_001169-T1	0	0	o
MeliponaBeecheii_000329-T1	1	0	i40-60o
MeliponaBeecheii_001566-T1	0	0	o
MeliponaBeecheii_012148-T1	0	0	o
MeliponaBeecheii_019006-T1	0	0	o
MeliponaBeecheii_018681-T1	1	0	o6-27i
MeliponaBeecheii_003955-T1	0	0	o
MeliponaBeecheii_009052-T1	0	0	o
MeliponaBeecheii_018586-T1	0	0	o
MeliponaBeecheii_003888-T1	0	0	o
MeliponaBeecheii_003251-T1	0	0	o
MeliponaBeecheii_019150-T1	0	0	o
MeliponaBeecheii_015385-T1	0	0	o
MeliponaBeecheii_005562-T1	0	0	o
MeliponaBeecheii_017880-T1	2	Y	n3-14c21/22o31-48i148-168o
MeliponaBeecheii_019211-T1	0	0	o
MeliponaBeecheii_019122-T1	0	0	o
MeliponaBeecheii_019940-T1	1	0	o49-72i
MeliponaBeecheii_008135-T1	0	0	o
MeliponaBeecheii_005447-T1	0	0	o
MeliponaBeecheii_017580-T1	0	Y	n7-17c22/23o
MeliponaBeecheii_001842-T1	0	0	o
MeliponaBeecheii_020953-T1	0	0	i
MeliponaBeecheii_005517-T1	0	0	o
MeliponaBeecheii_009714-T1	1	0	o347-368i
MeliponaBeecheii_002301-T1	0	Y	n5-20c24/25o
MeliponaBeecheii_018254-T1	0	0	o
MeliponaBeecheii_004474-T1	0	0	o
MeliponaBeecheii_016865-T1	0	0	o
MeliponaBeecheii_014319-T1	0	0	o
MeliponaBeecheii_019096-T1	0	0	o
MeliponaBeecheii_007545-T1	0	0	o
MeliponaBeecheii_001327-T1	0	0	o
MeliponaBeecheii_016522-T1	0	0	i
MeliponaBeecheii_014773-T1	0	0	o
MeliponaBeecheii_002128-T1	0	0	o
MeliponaBeecheii_018712-T1	0	0	o
MeliponaBeecheii_019696-T1	0	0	o
MeliponaBeecheii_007513-T1	0	0	o
MeliponaBeecheii_020703-T1	0	0	i
MeliponaBeecheii_020680-T1	7	0	i226-247o259-280i304-324o330-348i360-379o492-511i532-561o
MeliponaBeecheii_016950-T1	11	0	i21-43o55-73i85-106o396-425i437-458o470-491i511-536o542-563i575-595o601-623i666-684o
MeliponaBeecheii_018211-T1	0	0	o
MeliponaBeecheii_017187-T1	0	0	o
MeliponaBeecheii_006184-T1	1	0	o469-491i
MeliponaBeecheii_017659-T1	0	0	o
MeliponaBeecheii_017425-T1	0	0	o
MeliponaBeecheii_010024-T1	0	Y	n4-11c15/16o
MeliponaBeecheii_006705-T1	0	0	o
MeliponaBeecheii_010617-T1	0	0	o
MeliponaBeecheii_002348-T1	0	0	o
MeliponaBeecheii_005057-T1	0	0	o
MeliponaBeecheii_002247-T1	0	0	o
MeliponaBeecheii_020259-T1	0	0	o
MeliponaBeecheii_008373-T1	2	0	i575-595o636-659i
MeliponaBeecheii_014732-T1	0	0	o
MeliponaBeecheii_012693-T1	0	0	o
MeliponaBeecheii_005622-T1	0	0	o
MeliponaBeecheii_000942-T1	0	0	o
MeliponaBeecheii_008676-T1	0	0	i
MeliponaBeecheii_011803-T1	4	0	i47-64o70-90i99-122o134-159i
MeliponaBeecheii_013725-T1	5	Y	n18-31c39/40o137-155i176-200o206-228i240-258o264-284i
MeliponaBeecheii_018390-T1	0	0	o
MeliponaBeecheii_000763-T1	0	0	o
MeliponaBeecheii_010997-T1	0	0	i
MeliponaBeecheii_018110-T1	0	0	o
MeliponaBeecheii_019971-T1	0	0	o
MeliponaBeecheii_003803-T1	1	Y	n11-18c23/24o1058-1079i
MeliponaBeecheii_019376-T1	0	0	o
MeliponaBeecheii_012611-T1	0	Y	n7-15c20/21o
MeliponaBeecheii_000040-T1	0	0	o
MeliponaBeecheii_008625-T1	0	0	o
MeliponaBeecheii_006890-T1	0	0	o
MeliponaBeecheii_011191-T1	0	0	o
MeliponaBeecheii_014087-T1	1	0	i44-64o
MeliponaBeecheii_015635-T1	0	0	o
MeliponaBeecheii_003204-T1	0	0	o
MeliponaBeecheii_000281-T1	0	0	o
MeliponaBeecheii_010988-T1	0	0	o
MeliponaBeecheii_003900-T1	0	0	o
MeliponaBeecheii_013837-T1	0	0	o
MeliponaBeecheii_018059-T1	0	0	o
MeliponaBeecheii_000050-T1	0	0	o
MeliponaBeecheii_001204-T1	0	0	i
MeliponaBeecheii_010290-T1	0	0	i
MeliponaBeecheii_020383-T1	0	0	o
MeliponaBeecheii_017673-T1	8	0	i21-43o82-102i123-142o162-180i192-212o218-238i250-276o296-317i
MeliponaBeecheii_012522-T1	0	0	o
MeliponaBeecheii_016413-T1	0	0	o
MeliponaBeecheii_009958-T1	0	0	o
MeliponaBeecheii_020739-T1	0	0	i
MeliponaBeecheii_010282-T1	0	0	o
MeliponaBeecheii_007250-T1	0	0	o
MeliponaBeecheii_018880-T1	0	0	o
MeliponaBeecheii_004808-T1	1	0	i114-136o
MeliponaBeecheii_020173-T1	0	0	o
MeliponaBeecheii_018278-T1	0	0	o
MeliponaBeecheii_008299-T1	0	0	o
MeliponaBeecheii_014837-T1	0	0	o
MeliponaBeecheii_015672-T1	0	0	o
MeliponaBeecheii_014846-T1	0	0	o
MeliponaBeecheii_018745-T1	0	0	o
MeliponaBeecheii_013422-T1	0	0	o
MeliponaBeecheii_020995-T1	0	0	o
MeliponaBeecheii_016823-T1	0	0	i
MeliponaBeecheii_021076-T1	0	Y	n17-27c32/33o
MeliponaBeecheii_011569-T1	0	0	o
MeliponaBeecheii_017812-T1	0	0	o
MeliponaBeecheii_014612-T1	1	0	o86-110i
MeliponaBeecheii_019442-T1	0	0	o
MeliponaBeecheii_012573-T1	0	0	o
MeliponaBeecheii_000900-T1	6	0	i116-135o141-163i175-194o206-224i236-252o258-277i
MeliponaBeecheii_019159-T1	0	0	o
MeliponaBeecheii_018715-T1	0	0	o
MeliponaBeecheii_016099-T1	0	0	o
MeliponaBeecheii_001659-T1	2	0	i58-80o339-361i
MeliponaBeecheii_015035-T1	0	0	o
MeliponaBeecheii_019565-T1	5	0	i56-77o89-108i146-164o176-193i205-231o
MeliponaBeecheii_005072-T1	8	0	i30-50o62-81i102-120o180-198i243-262o384-402i423-445o451-469i
MeliponaBeecheii_020838-T1	0	0	o
MeliponaBeecheii_015443-T1	0	0	i
MeliponaBeecheii_000216-T1	0	0	o
MeliponaBeecheii_002973-T1	0	0	o
MeliponaBeecheii_008318-T1	0	0	o
MeliponaBeecheii_000153-T1	0	0	o
MeliponaBeecheii_017148-T1	0	0	o
MeliponaBeecheii_010588-T1	0	0	o
MeliponaBeecheii_008802-T1	0	0	o
MeliponaBeecheii_013915-T1	0	0	o
MeliponaBeecheii_009915-T1	0	0	o
MeliponaBeecheii_017933-T1	0	0	o
MeliponaBeecheii_016339-T1	0	0	o
MeliponaBeecheii_017939-T1	0	0	o
MeliponaBeecheii_017810-T1	0	0	o
MeliponaBeecheii_019446-T1	0	0	o
MeliponaBeecheii_011251-T1	0	0	o
MeliponaBeecheii_009276-T1	0	0	o
MeliponaBeecheii_017575-T1	0	0	o
MeliponaBeecheii_020845-T1	0	0	o
MeliponaBeecheii_018613-T1	0	0	o
MeliponaBeecheii_003679-T1	0	0	o
MeliponaBeecheii_009072-T1	0	0	o
MeliponaBeecheii_014740-T1	0	Y	n3-14c22/23o
MeliponaBeecheii_019817-T1	0	0	o
MeliponaBeecheii_011816-T1	0	0	o
MeliponaBeecheii_020682-T1	1	0	o641-667i
MeliponaBeecheii_011066-T1	0	0	o
MeliponaBeecheii_016964-T1	0	0	i
MeliponaBeecheii_005974-T1	0	0	o
MeliponaBeecheii_002533-T1	0	0	o
MeliponaBeecheii_017212-T1	0	0	o
MeliponaBeecheii_017518-T1	0	0	o
MeliponaBeecheii_009505-T1	1	Y	n3-11c16/17o410-430i
MeliponaBeecheii_021086-T1	0	0	o
MeliponaBeecheii_002964-T1	6	0	i141-162o182-205i217-239o290-307i314-333o339-357i
MeliponaBeecheii_012880-T1	0	0	o
MeliponaBeecheii_007456-T1	0	0	o
MeliponaBeecheii_006067-T1	0	0	o
MeliponaBeecheii_010364-T1	0	0	o
MeliponaBeecheii_003264-T1	0	0	o
MeliponaBeecheii_015350-T1	0	0	i
MeliponaBeecheii_014107-T1	0	0	o
MeliponaBeecheii_014032-T1	3	0	o291-311i378-397o417-438i
MeliponaBeecheii_017477-T1	0	0	o
MeliponaBeecheii_003619-T1	0	0	o
MeliponaBeecheii_021239-T1	5	0	i26-45o51-68i148-165o185-206i227-247o
MeliponaBeecheii_014363-T1	1	0	i98-120o
MeliponaBeecheii_006429-T1	0	0	o
MeliponaBeecheii_000405-T1	0	0	o
MeliponaBeecheii_014872-T1	0	0	o
MeliponaBeecheii_016898-T1	6	0	i36-61o67-89i128-151o181-201i241-267o273-292i
MeliponaBeecheii_007225-T1	0	0	o
MeliponaBeecheii_016162-T1	0	0	o
MeliponaBeecheii_020163-T1	0	0	o
MeliponaBeecheii_013205-T1	0	0	o
MeliponaBeecheii_011956-T1	0	0	o
MeliponaBeecheii_020465-T1	3	0	o810-828i840-867o970-1000i
MeliponaBeecheii_014800-T1	0	0	o
MeliponaBeecheii_003311-T1	0	0	o
MeliponaBeecheii_018785-T1	0	0	o
MeliponaBeecheii_012260-T1	0	0	i
MeliponaBeecheii_002667-T1	0	Y	n15-22c26/27o
MeliponaBeecheii_009328-T1	0	Y	n4-15c19/20o
MeliponaBeecheii_001593-T1	0	0	o
MeliponaBeecheii_013069-T1	0	0	o
MeliponaBeecheii_011071-T1	0	0	o
MeliponaBeecheii_013416-T1	0	Y	n2-13c18/19o
MeliponaBeecheii_004605-T1	0	Y	n11-21c25/26o
MeliponaBeecheii_009480-T1	0	0	i
MeliponaBeecheii_017276-T1	0	0	o
MeliponaBeecheii_015855-T1	0	0	o
MeliponaBeecheii_006939-T1	1	0	o233-256i
MeliponaBeecheii_011003-T1	0	0	o
MeliponaBeecheii_000342-T1	0	0	o
MeliponaBeecheii_002865-T1	0	0	o
MeliponaBeecheii_002309-T1	0	0	i
MeliponaBeecheii_002076-T1	0	0	i
MeliponaBeecheii_009524-T1	0	0	o
MeliponaBeecheii_011985-T1	10	0	i115-137o149-169i354-373o379-397i916-936o942-964i994-1014o1020-1042i1049-1067o1082-1100i
MeliponaBeecheii_017616-T1	0	0	o
MeliponaBeecheii_017078-T1	0	0	o
MeliponaBeecheii_009324-T1	1	Y	n3-14c19/20o541-565i
MeliponaBeecheii_004901-T1	0	0	o
MeliponaBeecheii_001153-T1	0	0	o
MeliponaBeecheii_017353-T1	0	0	o
MeliponaBeecheii_014346-T1	2	0	i124-143o163-181i
MeliponaBeecheii_019409-T1	0	Y	n8-15c20/21o
MeliponaBeecheii_003036-T1	0	0	i
MeliponaBeecheii_015335-T1	0	0	o
MeliponaBeecheii_012710-T1	0	0	o
MeliponaBeecheii_013793-T1	0	0	o
MeliponaBeecheii_003257-T1	0	0	o
MeliponaBeecheii_014433-T1	1	0	o148-168i
MeliponaBeecheii_017726-T1	3	Y	n12-22c27/28o567-587i599-622o628-648i
MeliponaBeecheii_013934-T1	0	0	i
MeliponaBeecheii_014441-T1	0	0	o
MeliponaBeecheii_012797-T1	7	0	i110-131o173-194i229-251o257-277i335-358o378-402i445-465o
MeliponaBeecheii_018882-T1	0	0	o
MeliponaBeecheii_005189-T1	0	0	o
MeliponaBeecheii_006453-T1	0	0	o
MeliponaBeecheii_009857-T1	0	0	o
MeliponaBeecheii_007807-T1	0	0	o
MeliponaBeecheii_010073-T1	4	0	i30-48o107-129i175-196o266-287i
MeliponaBeecheii_001034-T1	0	0	o
MeliponaBeecheii_020010-T1	0	0	o
MeliponaBeecheii_015836-T1	0	0	o
MeliponaBeecheii_017648-T1	0	0	o
MeliponaBeecheii_006388-T1	1	0	o699-717i
MeliponaBeecheii_020890-T1	0	0	o
MeliponaBeecheii_004664-T1	0	0	i
MeliponaBeecheii_010450-T1	0	0	o
MeliponaBeecheii_012199-T1	0	0	o
MeliponaBeecheii_011414-T1	5	0	o57-81i93-116o136-157i178-204o224-247i
MeliponaBeecheii_002918-T1	0	0	o
MeliponaBeecheii_013232-T1	0	0	o
MeliponaBeecheii_012686-T1	0	0	o
MeliponaBeecheii_018161-T1	0	0	o
MeliponaBeecheii_015601-T1	0	0	o
MeliponaBeecheii_000935-T1	0	0	o
MeliponaBeecheii_017273-T1	0	0	o
MeliponaBeecheii_007352-T1	0	0	o
MeliponaBeecheii_001384-T1	0	0	i
MeliponaBeecheii_010678-T1	0	0	i
MeliponaBeecheii_018601-T1	0	0	o
MeliponaBeecheii_015964-T1	0	0	o
MeliponaBeecheii_001029-T1	0	0	o
MeliponaBeecheii_014515-T1	0	0	i
MeliponaBeecheii_019058-T1	0	Y	n8-19c23/24o
MeliponaBeecheii_003856-T1	0	0	o
MeliponaBeecheii_011897-T1	6	0	i20-40o60-82i103-124o162-182i202-219o225-247i
MeliponaBeecheii_005802-T1	0	0	o
MeliponaBeecheii_014082-T1	0	0	o
MeliponaBeecheii_003935-T1	0	0	o
MeliponaBeecheii_018885-T1	0	0	o
MeliponaBeecheii_019544-T1	5	0	o19-35i47-70o82-100i134-156o196-217i
MeliponaBeecheii_018793-T1	0	0	o
MeliponaBeecheii_014806-T1	3	0	o281-301i321-339o1086-1107i
MeliponaBeecheii_010461-T1	0	0	o
MeliponaBeecheii_013963-T1	0	0	o
MeliponaBeecheii_016349-T1	0	0	o
MeliponaBeecheii_004033-T1	0	Y	n3-11c15/16o
MeliponaBeecheii_018049-T1	0	0	o
MeliponaBeecheii_013680-T1	1	0	o601-622i
MeliponaBeecheii_016443-T1	0	0	i
MeliponaBeecheii_004481-T1	0	Y	n8-15c20/21o
MeliponaBeecheii_013975-T1	0	0	o
MeliponaBeecheii_009058-T1	0	0	o
MeliponaBeecheii_002896-T1	2	Y	n4-15c20/21o30-46i171-195o
MeliponaBeecheii_018424-T1	8	0	i66-88o94-118i130-149o155-171i280-297o317-337i349-374o394-414i
MeliponaBeecheii_002933-T1	7	0	i64-81o93-113i144-166o226-246i258-281o301-326i338-364o
MeliponaBeecheii_014685-T1	0	0	o
MeliponaBeecheii_019034-T1	0	0	o
MeliponaBeecheii_000988-T1	0	0	o
MeliponaBeecheii_006512-T1	0	0	o
MeliponaBeecheii_020800-T1	0	0	o
MeliponaBeecheii_008604-T1	0	0	o
MeliponaBeecheii_008465-T1	0	0	o
MeliponaBeecheii_021031-T1	0	0	o
MeliponaBeecheii_011125-T1	0	0	o
MeliponaBeecheii_019890-T1	0	0	o
MeliponaBeecheii_012754-T1	0	0	i
MeliponaBeecheii_013764-T1	1	0	o2643-2666i
MeliponaBeecheii_017277-T1	0	Y	n4-14c18/19o
MeliponaBeecheii_001101-T1	1	0	o36-58i
MeliponaBeecheii_004123-T1	10	0	i20-44o56-77i103-123o143-169i190-210o230-254i261-281o293-312i324-342o362-381i
MeliponaBeecheii_008017-T1	0	0	o
MeliponaBeecheii_006310-T1	0	0	o
MeliponaBeecheii_010709-T1	0	0	o
MeliponaBeecheii_000076-T1	0	0	o
MeliponaBeecheii_007196-T1	0	0	o
MeliponaBeecheii_014505-T1	0	0	o
MeliponaBeecheii_005493-T1	0	0	o
MeliponaBeecheii_000376-T1	0	0	o
MeliponaBeecheii_010138-T1	0	Y	n4-15c20/21o
MeliponaBeecheii_006748-T1	0	0	o
MeliponaBeecheii_009632-T1	0	0	o
MeliponaBeecheii_018422-T1	0	0	o
MeliponaBeecheii_016874-T1	2	0	i62-86o98-120i
MeliponaBeecheii_008948-T1	0	0	o
MeliponaBeecheii_003317-T1	0	0	o
MeliponaBeecheii_001040-T1	0	0	o
MeliponaBeecheii_015513-T1	1	0	o247-275i
MeliponaBeecheii_017377-T1	0	0	o
MeliponaBeecheii_013676-T1	0	0	o
MeliponaBeecheii_010636-T1	0	Y	n6-17c22/23o
MeliponaBeecheii_003110-T1	0	0	o
MeliponaBeecheii_019947-T1	0	0	o
MeliponaBeecheii_008733-T1	0	0	i
MeliponaBeecheii_011461-T1	0	0	o
MeliponaBeecheii_015932-T1	1	Y	n4-16c21/22o464-485i
MeliponaBeecheii_000836-T1	1	0	i118-143o
MeliponaBeecheii_000703-T1	0	0	o
MeliponaBeecheii_013882-T1	0	0	o
MeliponaBeecheii_019369-T1	0	0	i
MeliponaBeecheii_002583-T1	0	0	o
MeliponaBeecheii_011651-T1	12	0	i91-118o130-151i158-180o186-205i217-240o256-276i361-381o428-450i457-477o483-504i511-528o534-555i
MeliponaBeecheii_001873-T1	0	0	o
MeliponaBeecheii_004973-T1	0	0	o
MeliponaBeecheii_012364-T1	1	0	o136-157i
MeliponaBeecheii_018091-T1	0	0	o
MeliponaBeecheii_018515-T1	11	0	o99-123i130-152o158-186i193-213o225-244i337-358o378-395i402-422o428-448i468-491o503-523i
MeliponaBeecheii_011864-T1	0	0	o
MeliponaBeecheii_016059-T1	0	0	o
MeliponaBeecheii_009576-T1	1	0	o47-67i
MeliponaBeecheii_006472-T1	0	0	o
MeliponaBeecheii_006026-T1	0	0	o
MeliponaBeecheii_001603-T1	0	0	i
MeliponaBeecheii_006815-T1	1	Y	n4-14c19/20o196-218i
MeliponaBeecheii_006686-T1	0	Y	n2-12c17/18o
MeliponaBeecheii_007425-T1	1	Y	n8-19c28/29o442-463i
MeliponaBeecheii_017455-T1	0	0	o
MeliponaBeecheii_014531-T1	0	0	o
MeliponaBeecheii_011557-T1	0	0	o
MeliponaBeecheii_020620-T1	1	0	o744-768i
MeliponaBeecheii_020589-T1	0	Y	n3-11c15/16o
MeliponaBeecheii_010701-T1	0	0	o
MeliponaBeecheii_012175-T1	0	0	o
MeliponaBeecheii_011756-T1	7	0	o361-382i394-413o433-461i470-494o500-520i532-551o584-606i
MeliponaBeecheii_017674-T1	0	0	o
MeliponaBeecheii_014638-T1	0	0	o
MeliponaBeecheii_016705-T1	0	Y	n4-14c19/20o
MeliponaBeecheii_015786-T1	6	0	i41-63o83-101i122-142o158-177i184-204o224-248i
MeliponaBeecheii_004164-T1	0	0	o
MeliponaBeecheii_021246-T1	2	0	o31-54i66-87o
MeliponaBeecheii_016878-T1	0	0	o
MeliponaBeecheii_002009-T1	0	0	o
MeliponaBeecheii_000234-T1	0	0	o
MeliponaBeecheii_010714-T1	1	0	o366-386i
MeliponaBeecheii_007104-T1	0	0	o
MeliponaBeecheii_005742-T1	0	0	o
MeliponaBeecheii_011464-T1	0	0	o
MeliponaBeecheii_014532-T1	4	0	i32-51o63-88i95-119o214-242i
MeliponaBeecheii_011215-T1	0	0	o
MeliponaBeecheii_018130-T1	0	Y	n3-11c16/17o
MeliponaBeecheii_011147-T1	0	0	o
MeliponaBeecheii_008262-T1	0	0	o
MeliponaBeecheii_014659-T1	0	0	o
MeliponaBeecheii_011367-T1	0	0	o
MeliponaBeecheii_014461-T1	5	0	o76-97i104-123o233-255i262-282o302-324i
MeliponaBeecheii_012784-T1	7	0	i21-41o53-72i93-117o147-170i191-212o313-336i348-367o
MeliponaBeecheii_012849-T1	0	0	o
MeliponaBeecheii_012335-T1	4	0	i36-58o64-85i183-205o217-237i
MeliponaBeecheii_007333-T1	0	0	o
MeliponaBeecheii_015868-T1	1	0	o12-30i
MeliponaBeecheii_014375-T1	0	0	o
MeliponaBeecheii_007488-T1	0	0	o
MeliponaBeecheii_009235-T1	0	0	o
MeliponaBeecheii_000732-T1	0	0	o
MeliponaBeecheii_007035-T1	0	0	o
MeliponaBeecheii_003150-T1	0	0	o
MeliponaBeecheii_017920-T1	0	0	o
MeliponaBeecheii_000061-T1	0	0	i
MeliponaBeecheii_005003-T1	0	0	i
MeliponaBeecheii_009589-T1	7	0	o41-58i205-228o240-260i412-429o917-938i945-962o982-1005i
MeliponaBeecheii_008875-T1	0	0	o
MeliponaBeecheii_008714-T1	0	0	o
MeliponaBeecheii_016843-T1	0	0	o
MeliponaBeecheii_020453-T1	1	Y	n13-23c28/29o1085-1108i
MeliponaBeecheii_013394-T1	0	0	o
MeliponaBeecheii_002681-T1	0	0	o
MeliponaBeecheii_000564-T1	0	0	o
MeliponaBeecheii_018862-T1	0	0	o
MeliponaBeecheii_003986-T1	0	0	o
MeliponaBeecheii_002386-T1	0	0	i
MeliponaBeecheii_013393-T1	0	0	o
MeliponaBeecheii_006582-T1	1	0	i43-63o
MeliponaBeecheii_014615-T1	0	0	o
MeliponaBeecheii_007597-T1	0	0	o
MeliponaBeecheii_019035-T1	0	Y	n8-15c20/21o
MeliponaBeecheii_006055-T1	0	0	o
MeliponaBeecheii_020001-T1	0	0	o
MeliponaBeecheii_015689-T1	0	0	o
MeliponaBeecheii_017740-T1	0	0	o
MeliponaBeecheii_013936-T1	0	0	o
MeliponaBeecheii_016751-T1	0	0	o
MeliponaBeecheii_019761-T1	0	0	o
MeliponaBeecheii_009020-T1	0	0	o
MeliponaBeecheii_007708-T1	0	0	o
MeliponaBeecheii_017274-T1	0	0	o
MeliponaBeecheii_011034-T1	0	0	o
MeliponaBeecheii_013884-T1	0	0	o
MeliponaBeecheii_004165-T1	0	Y	n6-16c20/21o
MeliponaBeecheii_006691-T1	1	0	o45-65i
MeliponaBeecheii_017160-T1	0	0	o
MeliponaBeecheii_001602-T1	0	0	o
MeliponaBeecheii_002659-T1	0	0	o
MeliponaBeecheii_011636-T1	0	0	i
MeliponaBeecheii_014109-T1	0	0	o
MeliponaBeecheii_009602-T1	0	0	o
MeliponaBeecheii_003573-T1	1	Y	n3-14c18/19o42-60i
MeliponaBeecheii_004443-T1	0	0	o
MeliponaBeecheii_006522-T1	0	0	o
MeliponaBeecheii_009917-T1	0	0	o
MeliponaBeecheii_018428-T1	0	0	o
MeliponaBeecheii_018418-T1	0	0	o
MeliponaBeecheii_002910-T1	1	0	o43-61i
MeliponaBeecheii_009645-T1	0	0	o
MeliponaBeecheii_008201-T1	0	0	i
MeliponaBeecheii_009866-T1	0	0	o
MeliponaBeecheii_017122-T1	0	0	o
MeliponaBeecheii_008505-T1	0	Y	n4-15c33/34o
MeliponaBeecheii_017357-T1	0	0	o
MeliponaBeecheii_002849-T1	0	0	o
MeliponaBeecheii_011161-T1	0	0	o
MeliponaBeecheii_003301-T1	0	0	o
MeliponaBeecheii_007395-T1	0	Y	n8-15c19/20o
MeliponaBeecheii_002525-T1	0	0	o
MeliponaBeecheii_017608-T1	0	0	o
MeliponaBeecheii_008290-T1	0	0	o
MeliponaBeecheii_019485-T1	0	0	o
MeliponaBeecheii_002481-T1	0	Y	n21-32c40/41o
MeliponaBeecheii_009319-T1	0	0	o
MeliponaBeecheii_005345-T1	0	0	o
MeliponaBeecheii_007423-T1	0	0	o
MeliponaBeecheii_010390-T1	0	0	o
MeliponaBeecheii_011101-T1	0	0	o
MeliponaBeecheii_020981-T1	0	0	o
MeliponaBeecheii_019460-T1	0	Y	n5-16c20/21o
MeliponaBeecheii_009131-T1	0	0	o
MeliponaBeecheii_015796-T1	0	0	i
MeliponaBeecheii_020082-T1	0	0	o
MeliponaBeecheii_001458-T1	1	Y	n7-14c19/20o687-710i
MeliponaBeecheii_010993-T1	0	0	o
MeliponaBeecheii_005548-T1	0	0	o
MeliponaBeecheii_013656-T1	0	0	o
MeliponaBeecheii_000310-T1	0	0	i
MeliponaBeecheii_010557-T1	10	0	i21-39o51-71i107-133o159-181i254-279o291-309i402-419o425-447i489-515o628-647i
MeliponaBeecheii_019052-T1	0	0	o
MeliponaBeecheii_010034-T1	0	0	o
MeliponaBeecheii_016608-T1	0	0	o
MeliponaBeecheii_013788-T1	0	Y	n6-13c18/19o
MeliponaBeecheii_003152-T1	0	0	o
MeliponaBeecheii_003097-T1	0	0	o
MeliponaBeecheii_013096-T1	0	0	o
MeliponaBeecheii_019123-T1	0	0	i
MeliponaBeecheii_012398-T1	0	0	o
MeliponaBeecheii_010568-T1	0	0	o
MeliponaBeecheii_006432-T1	1	0	i151-171o
MeliponaBeecheii_001173-T1	0	0	i
MeliponaBeecheii_005422-T1	0	0	o
MeliponaBeecheii_004218-T1	4	0	i41-63o69-94i134-153o189-217i
MeliponaBeecheii_019137-T1	0	0	o
MeliponaBeecheii_001717-T1	0	0	o
MeliponaBeecheii_004676-T1	0	0	i
MeliponaBeecheii_012296-T1	0	0	o
MeliponaBeecheii_004521-T1	1	0	o6-33i
MeliponaBeecheii_012004-T1	1	0	i7-27o
MeliponaBeecheii_004264-T1	0	0	o
MeliponaBeecheii_016960-T1	0	0	o
MeliponaBeecheii_002086-T1	0	0	o
MeliponaBeecheii_005865-T1	6	0	i26-48o77-100i130-147o167-187i208-227o233-255i
MeliponaBeecheii_017179-T1	0	0	o
MeliponaBeecheii_010026-T1	0	0	o
MeliponaBeecheii_010756-T1	0	0	i
MeliponaBeecheii_013683-T1	0	0	i
MeliponaBeecheii_007750-T1	0	0	o
MeliponaBeecheii_004209-T1	0	Y	n3-10c15/16o
MeliponaBeecheii_006421-T1	0	0	o
MeliponaBeecheii_010169-T1	1	0	i85-102o
MeliponaBeecheii_000307-T1	0	0	o
MeliponaBeecheii_019545-T1	0	0	i
MeliponaBeecheii_009616-T1	0	0	o
MeliponaBeecheii_016657-T1	0	0	o
MeliponaBeecheii_003328-T1	0	0	o
MeliponaBeecheii_015279-T1	0	0	o
MeliponaBeecheii_002621-T1	0	0	o
MeliponaBeecheii_002450-T1	1	0	o20-41i
MeliponaBeecheii_016408-T1	0	0	o
MeliponaBeecheii_012596-T1	1	0	o1254-1278i
MeliponaBeecheii_020242-T1	0	0	o
MeliponaBeecheii_012621-T1	0	0	o
MeliponaBeecheii_020235-T1	0	0	o
MeliponaBeecheii_006401-T1	0	0	i
MeliponaBeecheii_019270-T1	0	0	i
MeliponaBeecheii_001859-T1	0	0	o
MeliponaBeecheii_008072-T1	0	0	o
MeliponaBeecheii_020769-T1	0	0	o
MeliponaBeecheii_001613-T1	0	0	o
MeliponaBeecheii_003820-T1	0	0	o
MeliponaBeecheii_014443-T1	0	0	o
MeliponaBeecheii_018495-T1	0	0	o
MeliponaBeecheii_006579-T1	2	0	i137-162o168-193i
MeliponaBeecheii_001909-T1	1	0	o29-52i
MeliponaBeecheii_013689-T1	0	0	o
MeliponaBeecheii_003140-T1	0	0	o
MeliponaBeecheii_008689-T1	3	0	o54-74i215-237o243-264i
MeliponaBeecheii_009464-T1	0	0	o
MeliponaBeecheii_011219-T1	0	0	o
MeliponaBeecheii_008616-T1	0	0	o
MeliponaBeecheii_017079-T1	5	0	o12-33i45-64o76-96i108-133o153-177i
MeliponaBeecheii_007376-T1	0	0	o
MeliponaBeecheii_008916-T1	2	Y	n7-18c26/27o349-369i586-611o
MeliponaBeecheii_009401-T1	0	0	o
MeliponaBeecheii_008612-T1	0	Y	n8-18c24/25o
MeliponaBeecheii_002687-T1	0	0	o
MeliponaBeecheii_015544-T1	0	0	o
MeliponaBeecheii_015429-T1	1	Y	n5-16c25/26o1065-1082i
MeliponaBeecheii_005924-T1	0	0	o
MeliponaBeecheii_004337-T1	0	0	o
MeliponaBeecheii_000642-T1	0	0	o
MeliponaBeecheii_020508-T1	0	0	o
MeliponaBeecheii_018410-T1	0	0	o
MeliponaBeecheii_019572-T1	3	0	i45-70o82-101i135-154o
MeliponaBeecheii_002805-T1	0	0	o
MeliponaBeecheii_011977-T1	0	0	o
MeliponaBeecheii_016628-T1	0	0	i
MeliponaBeecheii_013017-T1	0	0	o
MeliponaBeecheii_017612-T1	0	0	o
MeliponaBeecheii_018729-T1	0	0	i
MeliponaBeecheii_005986-T1	0	0	o
MeliponaBeecheii_018542-T1	0	0	o
MeliponaBeecheii_009970-T1	0	0	o
MeliponaBeecheii_003444-T1	0	0	i
MeliponaBeecheii_004962-T1	0	0	o
MeliponaBeecheii_011333-T1	0	Y	n6-13c18/19o
MeliponaBeecheii_019298-T1	0	0	o
MeliponaBeecheii_013022-T1	0	0	o
MeliponaBeecheii_015418-T1	1	0	i12-30o
MeliponaBeecheii_018268-T1	0	0	o
MeliponaBeecheii_009610-T1	0	0	o
MeliponaBeecheii_019818-T1	1	0	o59-76i
MeliponaBeecheii_008333-T1	0	0	o
MeliponaBeecheii_019504-T1	0	0	o
MeliponaBeecheii_009966-T1	0	0	o
MeliponaBeecheii_011975-T1	5	0	i50-71o107-126i138-158o170-190i211-228o
MeliponaBeecheii_013806-T1	0	0	o
MeliponaBeecheii_003202-T1	0	0	o
MeliponaBeecheii_020923-T1	2	0	o57-81i193-213o
MeliponaBeecheii_016633-T1	3	0	i261-285o305-323i335-358o
MeliponaBeecheii_010460-T1	0	0	o
MeliponaBeecheii_001491-T1	0	0	o
MeliponaBeecheii_021245-T1	0	0	o
MeliponaBeecheii_002939-T1	0	0	o
MeliponaBeecheii_002383-T1	0	0	i
MeliponaBeecheii_006666-T1	0	0	o
MeliponaBeecheii_018011-T1	0	0	o
MeliponaBeecheii_011629-T1	0	0	o
MeliponaBeecheii_012379-T1	0	0	o
MeliponaBeecheii_019709-T1	1	0	o6-26i
MeliponaBeecheii_021026-T1	0	0	o
MeliponaBeecheii_018782-T1	0	0	o
MeliponaBeecheii_000871-T1	0	0	o
MeliponaBeecheii_007482-T1	0	0	o
MeliponaBeecheii_008626-T1	0	0	o
MeliponaBeecheii_013432-T1	0	0	o
MeliponaBeecheii_000121-T1	0	0	i
MeliponaBeecheii_004299-T1	14	0	i12-32o419-438i445-464o470-492i504-522o549-565i577-594o614-630i642-662o668-685i692-709o729-755i776-794o814-832i
MeliponaBeecheii_014158-T1	0	0	o
MeliponaBeecheii_000647-T1	0	Y	n3-11c16/17o
MeliponaBeecheii_021115-T1	0	0	o
MeliponaBeecheii_006968-T1	0	0	o
MeliponaBeecheii_009882-T1	0	0	o
MeliponaBeecheii_009271-T1	0	0	o
MeliponaBeecheii_016257-T1	0	0	i
MeliponaBeecheii_013011-T1	1	0	i239-258o
MeliponaBeecheii_010753-T1	0	0	o
MeliponaBeecheii_015953-T1	1	0	o158-180i
MeliponaBeecheii_005572-T1	6	0	i81-98o118-136i157-175o187-207i219-240o300-318i
MeliponaBeecheii_003984-T1	0	0	o
MeliponaBeecheii_001243-T1	0	0	o
MeliponaBeecheii_005241-T1	0	0	o
MeliponaBeecheii_001767-T1	0	0	o
MeliponaBeecheii_011275-T1	0	Y	n4-15c19/20o
MeliponaBeecheii_011841-T1	0	0	o
MeliponaBeecheii_012171-T1	0	0	o
MeliponaBeecheii_015815-T1	0	0	o
MeliponaBeecheii_004170-T1	0	Y	n2-9c14/15o
MeliponaBeecheii_004736-T1	3	0	o201-221i242-261o309-331i
MeliponaBeecheii_005185-T1	0	0	o
MeliponaBeecheii_001465-T1	0	0	o
MeliponaBeecheii_011785-T1	0	0	o
MeliponaBeecheii_003937-T1	0	0	o
MeliponaBeecheii_010994-T1	0	0	o
MeliponaBeecheii_002347-T1	0	0	o
MeliponaBeecheii_020106-T1	7	0	o388-409i421-441o461-486i498-519o525-549i561-579o617-635i
MeliponaBeecheii_012993-T1	0	0	o
MeliponaBeecheii_014372-T1	0	0	i
MeliponaBeecheii_008847-T1	1	Y	n8-19c27/28o352-374i
MeliponaBeecheii_014114-T1	0	0	o
MeliponaBeecheii_004292-T1	0	0	i
MeliponaBeecheii_000672-T1	0	0	o
MeliponaBeecheii_006516-T1	0	0	o
MeliponaBeecheii_008332-T1	0	0	o
MeliponaBeecheii_016232-T1	0	0	o
MeliponaBeecheii_021104-T1	0	0	o
MeliponaBeecheii_018457-T1	0	0	o
MeliponaBeecheii_001782-T1	0	0	o
MeliponaBeecheii_019306-T1	0	0	i
MeliponaBeecheii_012622-T1	0	0	o
MeliponaBeecheii_016694-T1	0	0	o
MeliponaBeecheii_013545-T1	0	0	o
MeliponaBeecheii_000411-T1	0	0	o
MeliponaBeecheii_010327-T1	0	0	o
MeliponaBeecheii_013230-T1	0	0	o
MeliponaBeecheii_005240-T1	0	0	o
MeliponaBeecheii_003784-T1	0	0	o
MeliponaBeecheii_010126-T1	1	0	i37-57o
MeliponaBeecheii_011208-T1	0	0	o
MeliponaBeecheii_007369-T1	0	0	o
MeliponaBeecheii_019865-T1	1	0	i30-50o
MeliponaBeecheii_018237-T1	0	0	o
MeliponaBeecheii_005002-T1	1	0	i213-233o
MeliponaBeecheii_010961-T1	0	0	o
MeliponaBeecheii_004654-T1	0	0	o
MeliponaBeecheii_009932-T1	0	0	o
MeliponaBeecheii_011898-T1	0	0	o
MeliponaBeecheii_001447-T1	0	0	o
MeliponaBeecheii_020916-T1	0	0	o
MeliponaBeecheii_018486-T1	0	0	o
MeliponaBeecheii_013034-T1	0	Y	n9-17c25/26o
MeliponaBeecheii_009348-T1	0	0	o
MeliponaBeecheii_013839-T1	0	0	i
MeliponaBeecheii_002553-T1	0	0	i
MeliponaBeecheii_003504-T1	0	0	o
MeliponaBeecheii_018914-T1	7	0	o27-45i66-83o117-135i147-165o171-193i205-222o234-250i
MeliponaBeecheii_008710-T1	0	0	o
MeliponaBeecheii_001200-T1	10	0	i20-44o78-97i104-122o134-154i166-185o201-222i234-252o258-276i297-314o361-383i
MeliponaBeecheii_018861-T1	0	0	o
MeliponaBeecheii_019450-T1	3	0	o31-60i155-173o232-255i
MeliponaBeecheii_007840-T1	0	0	o
MeliponaBeecheii_001330-T1	0	0	o
MeliponaBeecheii_015259-T1	0	0	o
MeliponaBeecheii_020687-T1	0	0	o
MeliponaBeecheii_015905-T1	0	0	o
MeliponaBeecheii_010045-T1	0	0	o
MeliponaBeecheii_000020-T1	0	0	o
MeliponaBeecheii_016062-T1	0	0	o
MeliponaBeecheii_009121-T1	0	0	o
MeliponaBeecheii_014095-T1	0	0	o
MeliponaBeecheii_014299-T1	0	0	o
MeliponaBeecheii_003883-T1	0	0	o
MeliponaBeecheii_017226-T1	0	0	i
MeliponaBeecheii_009829-T1	1	0	i92-111o
MeliponaBeecheii_011192-T1	0	0	o
MeliponaBeecheii_014384-T1	0	0	o
MeliponaBeecheii_020961-T1	0	0	o
MeliponaBeecheii_001557-T1	0	0	o
MeliponaBeecheii_002470-T1	0	0	o
MeliponaBeecheii_002941-T1	0	0	o
MeliponaBeecheii_020557-T1	0	0	i
MeliponaBeecheii_002409-T1	0	0	o
MeliponaBeecheii_000621-T1	0	0	o
MeliponaBeecheii_012301-T1	1	0	o6-29i
MeliponaBeecheii_019013-T1	0	0	i
MeliponaBeecheii_007321-T1	0	0	o
MeliponaBeecheii_011229-T1	0	0	o
MeliponaBeecheii_000115-T1	0	0	o
MeliponaBeecheii_008779-T1	0	0	o
MeliponaBeecheii_011691-T1	0	0	o
MeliponaBeecheii_011927-T1	7	0	o497-514i526-549o569-593i605-629o635-655i667-685o714-738i
MeliponaBeecheii_015202-T1	0	0	o
MeliponaBeecheii_005160-T1	0	0	o
MeliponaBeecheii_005368-T1	0	0	o
MeliponaBeecheii_015687-T1	0	0	o
MeliponaBeecheii_003428-T1	0	Y	n5-13c19/20o
MeliponaBeecheii_006884-T1	0	0	o
MeliponaBeecheii_001949-T1	0	0	o
MeliponaBeecheii_011158-T1	0	0	o
MeliponaBeecheii_018482-T1	0	Y	n7-15c20/21o
MeliponaBeecheii_008099-T1	0	0	o
MeliponaBeecheii_005837-T1	0	0	o
MeliponaBeecheii_002477-T1	0	0	o
MeliponaBeecheii_001032-T1	0	0	i
MeliponaBeecheii_004645-T1	2	0	i31-51o57-77i
MeliponaBeecheii_007631-T1	0	0	i
MeliponaBeecheii_005960-T1	0	0	o
MeliponaBeecheii_013440-T1	0	0	i
MeliponaBeecheii_000363-T1	0	0	o
MeliponaBeecheii_012221-T1	0	0	o
MeliponaBeecheii_007665-T1	0	0	o
MeliponaBeecheii_016557-T1	0	0	o
MeliponaBeecheii_012732-T1	0	0	o
MeliponaBeecheii_003740-T1	0	0	o
MeliponaBeecheii_013682-T1	0	0	o
MeliponaBeecheii_020464-T1	0	0	o
MeliponaBeecheii_015630-T1	0	0	o
MeliponaBeecheii_009437-T1	0	0	i
MeliponaBeecheii_019418-T1	0	0	o
MeliponaBeecheii_005982-T1	0	0	o
MeliponaBeecheii_015312-T1	0	0	o
MeliponaBeecheii_016688-T1	3	0	i49-70o100-119i126-145o
MeliponaBeecheii_014108-T1	0	0	i
MeliponaBeecheii_013906-T1	0	0	o
MeliponaBeecheii_019501-T1	0	0	o
MeliponaBeecheii_005205-T1	0	0	o
MeliponaBeecheii_018579-T1	1	0	o46-65i
MeliponaBeecheii_007583-T1	0	0	o
MeliponaBeecheii_004088-T1	0	0	o
MeliponaBeecheii_004091-T1	0	0	o
MeliponaBeecheii_015572-T1	0	0	o
MeliponaBeecheii_005963-T1	0	0	o
MeliponaBeecheii_003198-T1	0	0	o
MeliponaBeecheii_019584-T1	3	0	o49-71i138-161o200-222i
MeliponaBeecheii_016240-T1	0	0	o
MeliponaBeecheii_006836-T1	0	Y	n6-16c21/22o
MeliponaBeecheii_020306-T1	0	0	o
MeliponaBeecheii_009191-T1	2	0	i34-54o66-86i
MeliponaBeecheii_008928-T1	0	0	o
MeliponaBeecheii_000495-T1	0	0	i
MeliponaBeecheii_018231-T1	0	0	o
MeliponaBeecheii_003399-T1	0	0	o
MeliponaBeecheii_021212-T1	0	0	i
MeliponaBeecheii_019054-T1	0	Y	n4-15c24/25o
MeliponaBeecheii_005876-T1	1	0	i106-139o
MeliponaBeecheii_011198-T1	0	Y	n9-20c24/25o
MeliponaBeecheii_008716-T1	0	0	o
MeliponaBeecheii_010271-T1	0	0	o
MeliponaBeecheii_015537-T1	0	0	o
MeliponaBeecheii_003774-T1	0	0	o
MeliponaBeecheii_010913-T1	0	0	o
MeliponaBeecheii_018037-T1	0	0	o
MeliponaBeecheii_011510-T1	0	0	o
MeliponaBeecheii_005365-T1	0	0	o
MeliponaBeecheii_007524-T1	1	0	i331-354o
MeliponaBeecheii_007103-T1	0	0	o
MeliponaBeecheii_015731-T1	0	0	i
MeliponaBeecheii_017579-T1	0	0	o
MeliponaBeecheii_014652-T1	0	0	i
MeliponaBeecheii_005164-T1	0	0	i
MeliponaBeecheii_007163-T1	0	0	i
MeliponaBeecheii_016959-T1	0	0	o
MeliponaBeecheii_016273-T1	0	0	o
MeliponaBeecheii_007386-T1	0	0	o
MeliponaBeecheii_010209-T1	0	0	i
MeliponaBeecheii_018327-T1	0	0	o
MeliponaBeecheii_000104-T1	0	0	o
MeliponaBeecheii_006259-T1	0	Y	n16-24c29/30o
MeliponaBeecheii_007966-T1	0	0	o
MeliponaBeecheii_005065-T1	0	0	o
MeliponaBeecheii_005911-T1	0	0	o
MeliponaBeecheii_007963-T1	3	0	i72-93o119-139i214-232o
MeliponaBeecheii_012730-T1	0	0	o
MeliponaBeecheii_017734-T1	1	Y	n9-17c21/22o849-871i
MeliponaBeecheii_011474-T1	4	0	i21-41o47-66i96-114o126-148i
MeliponaBeecheii_004176-T1	0	0	o
MeliponaBeecheii_020503-T1	0	0	o
MeliponaBeecheii_018565-T1	0	0	o
MeliponaBeecheii_009267-T1	0	0	o
MeliponaBeecheii_001777-T1	0	0	o
MeliponaBeecheii_019632-T1	0	0	o
MeliponaBeecheii_005275-T1	0	0	o
MeliponaBeecheii_001778-T1	0	0	o
MeliponaBeecheii_004766-T1	0	0	o
MeliponaBeecheii_014998-T1	0	0	o
MeliponaBeecheii_016391-T1	0	0	o
MeliponaBeecheii_010059-T1	0	Y	n3-13c17/18o
MeliponaBeecheii_006807-T1	0	0	o
MeliponaBeecheii_012029-T1	1	0	o60-85i
MeliponaBeecheii_009880-T1	0	0	o
MeliponaBeecheii_020571-T1	0	0	o
MeliponaBeecheii_003213-T1	0	0	o
MeliponaBeecheii_011023-T1	0	0	o
MeliponaBeecheii_003308-T1	0	0	o
MeliponaBeecheii_000907-T1	0	0	o
MeliponaBeecheii_004952-T1	0	0	o
MeliponaBeecheii_000753-T1	0	0	o
MeliponaBeecheii_003129-T1	0	0	o
MeliponaBeecheii_004384-T1	0	0	o
MeliponaBeecheii_002700-T1	0	0	o
MeliponaBeecheii_019946-T1	0	0	o
MeliponaBeecheii_013938-T1	0	0	o
MeliponaBeecheii_010891-T1	0	0	o
MeliponaBeecheii_013106-T1	6	0	o357-377i384-405o428-448i555-582o588-607i614-634o
MeliponaBeecheii_015329-T1	7	Y	n18-29c34/35o135-159i171-189o212-236i248-269o298-319i340-357o369-391i
MeliponaBeecheii_005030-T1	0	Y	n3-13c18/19o
MeliponaBeecheii_010687-T1	1	0	i128-147o
MeliponaBeecheii_007508-T1	0	0	o
MeliponaBeecheii_019474-T1	0	0	o
MeliponaBeecheii_009977-T1	0	0	o
MeliponaBeecheii_011895-T1	1	0	o88-109i
MeliponaBeecheii_019179-T1	0	0	i
MeliponaBeecheii_005854-T1	3	0	i95-116o157-179i307-325o
MeliponaBeecheii_019364-T1	0	0	o
MeliponaBeecheii_001163-T1	0	0	o
MeliponaBeecheii_006102-T1	0	0	o
MeliponaBeecheii_007851-T1	0	0	o
MeliponaBeecheii_003909-T1	0	0	o
MeliponaBeecheii_004271-T1	0	0	o
MeliponaBeecheii_005486-T1	0	0	o
MeliponaBeecheii_015717-T1	0	0	o
MeliponaBeecheii_002523-T1	0	0	o
MeliponaBeecheii_002916-T1	0	0	i
MeliponaBeecheii_017730-T1	1	Y	n12-23c27/28o512-536i
MeliponaBeecheii_013055-T1	0	Y	n8-16c20/21o
MeliponaBeecheii_004248-T1	0	0	o
MeliponaBeecheii_005040-T1	0	0	o
MeliponaBeecheii_015490-T1	0	Y	n2-12c16/17o
MeliponaBeecheii_005809-T1	1	Y	n3-14c19/20o373-396i
MeliponaBeecheii_015466-T1	0	0	i
MeliponaBeecheii_008871-T1	0	0	o
MeliponaBeecheii_002584-T1	3	0	o454-472i531-552o725-746i
MeliponaBeecheii_007079-T1	0	0	o
MeliponaBeecheii_016178-T1	1	0	o1773-1791i
MeliponaBeecheii_015874-T1	0	0	i
MeliponaBeecheii_015358-T1	0	0	o
MeliponaBeecheii_005752-T1	0	0	o
MeliponaBeecheii_013996-T1	7	0	o56-76i88-108o128-150i183-199o211-232i286-310o322-346i
MeliponaBeecheii_007662-T1	0	0	i
MeliponaBeecheii_012708-T1	0	0	o
MeliponaBeecheii_006062-T1	1	0	o437-460i
MeliponaBeecheii_019786-T1	0	0	o
MeliponaBeecheii_003779-T1	0	0	o
MeliponaBeecheii_000154-T1	0	0	o
MeliponaBeecheii_004005-T1	0	0	o
MeliponaBeecheii_020049-T1	0	0	o
MeliponaBeecheii_006953-T1	0	0	o
MeliponaBeecheii_011988-T1	0	Y	n3-14c19/20o
MeliponaBeecheii_012047-T1	0	0	o
MeliponaBeecheii_018217-T1	1	0	i213-230o
MeliponaBeecheii_011853-T1	0	0	o
MeliponaBeecheii_009774-T1	0	Y	n3-10c15/16o
MeliponaBeecheii_011388-T1	0	0	o
MeliponaBeecheii_004589-T1	0	0	o
MeliponaBeecheii_009974-T1	0	0	o
MeliponaBeecheii_012189-T1	0	0	o
MeliponaBeecheii_007746-T1	0	0	o
MeliponaBeecheii_012616-T1	0	0	o
MeliponaBeecheii_018497-T1	0	0	o
MeliponaBeecheii_001826-T1	0	0	o
MeliponaBeecheii_021036-T1	0	0	o
MeliponaBeecheii_000339-T1	0	0	o
MeliponaBeecheii_007526-T1	0	0	o
MeliponaBeecheii_012140-T1	0	0	i
MeliponaBeecheii_003442-T1	0	0	o
MeliponaBeecheii_008457-T1	0	0	o
MeliponaBeecheii_015585-T1	0	0	o
MeliponaBeecheii_002280-T1	0	0	i
MeliponaBeecheii_003394-T1	0	0	o
MeliponaBeecheii_008813-T1	0	0	o
MeliponaBeecheii_015852-T1	0	0	o
MeliponaBeecheii_014222-T1	0	0	o
MeliponaBeecheii_017789-T1	11	Y	n8-17c22/23o60-81i93-113o119-141i153-171o183-204i267-288o308-327i334-357o363-389i401-422o428-448i
MeliponaBeecheii_021176-T1	0	0	o
MeliponaBeecheii_003534-T1	0	0	o
MeliponaBeecheii_004594-T1	0	0	o
MeliponaBeecheii_009467-T1	0	0	o
MeliponaBeecheii_003801-T1	2	0	o393-412i433-456o
MeliponaBeecheii_004324-T1	0	Y	n6-17c22/23o
MeliponaBeecheii_000750-T1	0	0	o
MeliponaBeecheii_011136-T1	0	0	i
MeliponaBeecheii_015883-T1	0	0	o
MeliponaBeecheii_015661-T1	7	0	o44-65i77-95o136-158i170-188o194-214i259-280o292-311i
MeliponaBeecheii_019894-T1	0	0	o
MeliponaBeecheii_019704-T1	0	0	o
MeliponaBeecheii_018999-T1	0	0	o
MeliponaBeecheii_012883-T1	0	0	o
MeliponaBeecheii_006959-T1	2	0	i139-164o184-209i
MeliponaBeecheii_003208-T1	0	0	i
MeliponaBeecheii_007516-T1	0	0	i
MeliponaBeecheii_007560-T1	0	Y	n7-14c19/20o
MeliponaBeecheii_007153-T1	0	Y	n8-16c20/21o
MeliponaBeecheii_011666-T1	0	0	o
MeliponaBeecheii_001269-T1	2	0	i55-74o528-550i
MeliponaBeecheii_000624-T1	0	0	o
MeliponaBeecheii_016019-T1	0	0	o
MeliponaBeecheii_008150-T1	0	0	o
MeliponaBeecheii_006448-T1	0	0	o
MeliponaBeecheii_012727-T1	0	0	i
MeliponaBeecheii_000998-T1	0	0	o
MeliponaBeecheii_003531-T1	5	0	i99-120o140-162i174-193o223-242i263-286o
MeliponaBeecheii_011156-T1	0	0	o
MeliponaBeecheii_001993-T1	0	0	o
MeliponaBeecheii_007830-T1	1	0	i105-127o
MeliponaBeecheii_016454-T1	0	0	o
MeliponaBeecheii_009166-T1	0	0	o
MeliponaBeecheii_006306-T1	0	0	o
MeliponaBeecheii_016592-T1	0	0	o
MeliponaBeecheii_002133-T1	0	0	o
MeliponaBeecheii_017552-T1	0	0	o
MeliponaBeecheii_003386-T1	0	0	o
MeliponaBeecheii_000312-T1	0	0	o
MeliponaBeecheii_019223-T1	0	0	o
MeliponaBeecheii_002199-T1	0	0	o
MeliponaBeecheii_018849-T1	0	0	o
MeliponaBeecheii_007809-T1	0	Y	n3-11c16/17o
MeliponaBeecheii_004144-T1	0	0	o
MeliponaBeecheii_018006-T1	0	0	o
MeliponaBeecheii_016088-T1	5	Y	n3-10c14/15o156-176i183-203o209-231i252-278o284-307i
MeliponaBeecheii_015486-T1	0	0	o
MeliponaBeecheii_012701-T1	0	0	o
MeliponaBeecheii_018504-T1	11	Y	n12-20c28/29o288-312i406-426o460-478i499-520o526-546i558-576o582-605i640-659o665-687i699-718o749-768i
MeliponaBeecheii_011127-T1	0	0	o
MeliponaBeecheii_021119-T1	0	0	o
MeliponaBeecheii_012504-T1	0	0	o
MeliponaBeecheii_008970-T1	0	0	o
MeliponaBeecheii_021075-T1	0	0	o
MeliponaBeecheii_007755-T1	0	0	o
MeliponaBeecheii_011879-T1	1	Y	n4-15c21/22o643-665i
MeliponaBeecheii_003747-T1	0	0	o
MeliponaBeecheii_017563-T1	0	0	o
MeliponaBeecheii_017743-T1	0	0	o
MeliponaBeecheii_004391-T1	0	Y	n19-28c35/36o
MeliponaBeecheii_014769-T1	0	0	i
MeliponaBeecheii_000722-T1	0	0	o
MeliponaBeecheii_006440-T1	1	Y	n2-13c18/19o184-208i
MeliponaBeecheii_007556-T1	0	0	o
MeliponaBeecheii_013982-T1	1	0	o46-68i
MeliponaBeecheii_003088-T1	0	0	i
MeliponaBeecheii_016051-T1	0	0	o
MeliponaBeecheii_002193-T1	0	0	o
MeliponaBeecheii_014219-T1	0	0	o
MeliponaBeecheii_020685-T1	0	0	o
MeliponaBeecheii_005322-T1	0	0	o
MeliponaBeecheii_005294-T1	0	0	o
MeliponaBeecheii_012458-T1	0	0	o
MeliponaBeecheii_014077-T1	0	Y	n6-13c18/19o
MeliponaBeecheii_002879-T1	0	0	o
MeliponaBeecheii_001283-T1	10	0	i96-121o133-150i188-206o238-264i315-336o348-371i566-591o603-620i658-679o712-734i
MeliponaBeecheii_005024-T1	0	0	o
MeliponaBeecheii_000889-T1	1	0	i79-99o
MeliponaBeecheii_002895-T1	0	Y	n7-14c18/19o
MeliponaBeecheii_012217-T1	4	0	i45-72o78-99i111-131o143-162i
MeliponaBeecheii_008787-T1	1	0	o824-848i
MeliponaBeecheii_013045-T1	0	0	o
MeliponaBeecheii_017728-T1	0	Y	n3-14c23/24o
MeliponaBeecheii_007699-T1	0	0	o
MeliponaBeecheii_013245-T1	0	0	o
MeliponaBeecheii_009861-T1	0	0	o
MeliponaBeecheii_011910-T1	0	0	o
MeliponaBeecheii_003338-T1	0	0	o
MeliponaBeecheii_003437-T1	1	0	o42-67i
MeliponaBeecheii_008492-T1	1	0	o31-47i
MeliponaBeecheii_007613-T1	0	0	o
MeliponaBeecheii_016517-T1	0	0	o
MeliponaBeecheii_009206-T1	0	0	o
MeliponaBeecheii_017758-T1	0	0	o
MeliponaBeecheii_021158-T1	0	Y	n4-14c19/20o
MeliponaBeecheii_009104-T1	0	0	o
MeliponaBeecheii_005074-T1	0	0	o
MeliponaBeecheii_009073-T1	0	0	o
MeliponaBeecheii_013227-T1	0	0	o
MeliponaBeecheii_017555-T1	0	0	o
MeliponaBeecheii_002333-T1	0	0	o
MeliponaBeecheii_011925-T1	0	0	o
MeliponaBeecheii_017714-T1	0	0	i
MeliponaBeecheii_014098-T1	0	0	o
MeliponaBeecheii_015421-T1	0	Y	n2-10c19/20o
MeliponaBeecheii_006435-T1	4	0	i78-100o112-131i160-183o189-212i
MeliponaBeecheii_013074-T1	0	0	o
MeliponaBeecheii_017633-T1	0	0	o
MeliponaBeecheii_019016-T1	0	0	o
MeliponaBeecheii_006896-T1	0	Y	n8-19c26/27o
MeliponaBeecheii_003622-T1	0	0	o
MeliponaBeecheii_017901-T1	0	0	o
MeliponaBeecheii_017801-T1	0	0	o
MeliponaBeecheii_005558-T1	0	Y	n5-13c18/19o
MeliponaBeecheii_004291-T1	4	0	i20-43o124-143i155-175o199-221i
MeliponaBeecheii_005209-T1	0	0	o
MeliponaBeecheii_002911-T1	0	0	o
MeliponaBeecheii_004744-T1	0	0	o
MeliponaBeecheii_013427-T1	0	0	o
MeliponaBeecheii_001413-T1	1	0	o58-78i
MeliponaBeecheii_013813-T1	0	Y	n5-16c21/22o
MeliponaBeecheii_012447-T1	0	0	o
MeliponaBeecheii_002451-T1	0	0	o
MeliponaBeecheii_001646-T1	0	0	o
MeliponaBeecheii_017438-T1	0	0	o
MeliponaBeecheii_019164-T1	0	0	i
MeliponaBeecheii_020142-T1	0	0	o
MeliponaBeecheii_015339-T1	0	0	o
MeliponaBeecheii_012044-T1	3	0	o340-359i416-438o602-626i
MeliponaBeecheii_006658-T1	0	0	i
MeliponaBeecheii_017783-T1	0	0	o
MeliponaBeecheii_001830-T1	8	0	i64-85o233-250i271-294o300-321i333-353o373-392i413-434o454-475i
MeliponaBeecheii_000043-T1	0	0	o
MeliponaBeecheii_018079-T1	0	0	o
MeliponaBeecheii_017958-T1	0	0	o
MeliponaBeecheii_005050-T1	0	0	o
MeliponaBeecheii_007206-T1	0	0	i
MeliponaBeecheii_005684-T1	1	0	i512-531o
MeliponaBeecheii_007148-T1	0	0	o
MeliponaBeecheii_014868-T1	0	0	o
MeliponaBeecheii_001645-T1	0	0	o
MeliponaBeecheii_017284-T1	0	0	o
MeliponaBeecheii_002120-T1	0	0	o
MeliponaBeecheii_001895-T1	0	0	o
MeliponaBeecheii_020614-T1	0	0	i
MeliponaBeecheii_013567-T1	0	0	o
MeliponaBeecheii_003817-T1	0	0	o
MeliponaBeecheii_015290-T1	0	0	o
MeliponaBeecheii_019346-T1	0	0	i
MeliponaBeecheii_002429-T1	0	0	o
MeliponaBeecheii_008329-T1	0	0	o
MeliponaBeecheii_002287-T1	8	0	i83-103o123-140i160-182o194-214i247-269o289-307i319-342o362-382i
MeliponaBeecheii_013795-T1	0	0	o
MeliponaBeecheii_012820-T1	0	0	o
MeliponaBeecheii_008663-T1	0	0	o
MeliponaBeecheii_001388-T1	0	0	o
MeliponaBeecheii_020741-T1	0	0	o
MeliponaBeecheii_003236-T1	0	0	o
MeliponaBeecheii_011655-T1	0	0	o
MeliponaBeecheii_019345-T1	0	0	o
MeliponaBeecheii_001771-T1	0	0	o
MeliponaBeecheii_000213-T1	0	0	o
MeliponaBeecheii_005729-T1	0	0	o
MeliponaBeecheii_015597-T1	7	0	o517-536i543-562o574-599i606-622o628-647i667-686o692-711i
MeliponaBeecheii_000506-T1	0	0	i
MeliponaBeecheii_014429-T1	0	0	o
MeliponaBeecheii_010741-T1	0	0	o
MeliponaBeecheii_005992-T1	0	0	o
MeliponaBeecheii_003812-T1	1	0	i65-87o
MeliponaBeecheii_007617-T1	0	0	o
MeliponaBeecheii_021249-T1	0	0	o
MeliponaBeecheii_003756-T1	1	Y	n2-13c20/21o1804-1823i
MeliponaBeecheii_016078-T1	0	0	o
MeliponaBeecheii_018062-T1	0	Y	n37-48c57/58o
MeliponaBeecheii_004477-T1	0	0	i
MeliponaBeecheii_010272-T1	0	0	o
MeliponaBeecheii_016110-T1	0	0	o
MeliponaBeecheii_005621-T1	4	0	o12-33i54-78o90-114i126-152o
MeliponaBeecheii_005445-T1	0	0	o
MeliponaBeecheii_000268-T1	0	0	o
MeliponaBeecheii_017430-T1	2	0	i168-188o200-218i
MeliponaBeecheii_011301-T1	0	0	o
MeliponaBeecheii_013423-T1	0	0	o
MeliponaBeecheii_007197-T1	7	0	o65-86i93-112o118-137i157-174o180-200i207-226o238-261i
MeliponaBeecheii_019660-T1	0	0	o
MeliponaBeecheii_003371-T1	0	0	o
MeliponaBeecheii_002574-T1	0	0	o
MeliponaBeecheii_015866-T1	0	0	o
MeliponaBeecheii_020099-T1	0	0	o
MeliponaBeecheii_000573-T1	0	0	o
MeliponaBeecheii_011806-T1	0	0	o
MeliponaBeecheii_017642-T1	13	0	o254-272i315-335o355-375i382-400o468-492i504-528o553-574i634-656o676-694i706-726o838-864i876-899o929-950i
MeliponaBeecheii_019722-T1	0	0	o
MeliponaBeecheii_017705-T1	0	0	o
MeliponaBeecheii_021099-T1	0	0	o
MeliponaBeecheii_006801-T1	0	0	o
MeliponaBeecheii_013314-T1	9	0	i7-28o40-57i69-86o106-124i136-161o181-204i225-242o248-271i291-309o
MeliponaBeecheii_001890-T1	0	0	i
MeliponaBeecheii_002497-T1	7	0	o653-676i688-708o720-744i756-775o795-822i843-866o872-894i
MeliponaBeecheii_015018-T1	0	0	o
MeliponaBeecheii_003031-T1	0	0	o
MeliponaBeecheii_009303-T1	0	0	o
MeliponaBeecheii_014092-T1	0	0	o
MeliponaBeecheii_016735-T1	0	0	i
MeliponaBeecheii_016922-T1	0	0	o
MeliponaBeecheii_015162-T1	0	0	o
MeliponaBeecheii_000184-T1	0	Y	n6-16c20/21o
MeliponaBeecheii_019098-T1	0	0	o
MeliponaBeecheii_007893-T1	0	0	o
MeliponaBeecheii_001181-T1	1	0	o455-479i
MeliponaBeecheii_004301-T1	0	0	o
MeliponaBeecheii_016226-T1	0	0	o
MeliponaBeecheii_009821-T1	0	0	o
MeliponaBeecheii_014784-T1	0	0	o
MeliponaBeecheii_007817-T1	0	0	i
MeliponaBeecheii_000341-T1	0	0	o
MeliponaBeecheii_000610-T1	0	0	o
MeliponaBeecheii_017007-T1	0	0	o
MeliponaBeecheii_011117-T1	0	0	o
MeliponaBeecheii_011684-T1	0	0	i
MeliponaBeecheii_006077-T1	0	0	o
MeliponaBeecheii_012337-T1	6	0	i54-74o86-106i118-138o201-222i234-255o300-319i
MeliponaBeecheii_011114-T1	0	0	o
MeliponaBeecheii_019309-T1	0	0	o
MeliponaBeecheii_009671-T1	0	0	i
MeliponaBeecheii_016845-T1	0	0	o
MeliponaBeecheii_000272-T1	0	0	o
MeliponaBeecheii_010669-T1	0	0	i
MeliponaBeecheii_017855-T1	0	0	o
MeliponaBeecheii_014267-T1	0	0	o
MeliponaBeecheii_008585-T1	0	0	o
MeliponaBeecheii_000029-T1	0	0	o
MeliponaBeecheii_014608-T1	0	0	o
MeliponaBeecheii_013226-T1	0	0	o
MeliponaBeecheii_017233-T1	4	0	i20-37o43-68i281-304o316-335i
MeliponaBeecheii_007618-T1	1	0	i85-106o
MeliponaBeecheii_014067-T1	0	0	o
MeliponaBeecheii_005254-T1	0	0	o
MeliponaBeecheii_015013-T1	0	0	o
MeliponaBeecheii_004637-T1	0	0	i
MeliponaBeecheii_000801-T1	0	0	o
MeliponaBeecheii_021012-T1	0	0	o
MeliponaBeecheii_018273-T1	0	0	o
MeliponaBeecheii_012471-T1	0	0	o
MeliponaBeecheii_009397-T1	0	Y	n4-15c20/21o
MeliponaBeecheii_001408-T1	0	0	i
MeliponaBeecheii_006287-T1	0	0	i
MeliponaBeecheii_004889-T1	0	0	o
MeliponaBeecheii_004634-T1	0	0	o
MeliponaBeecheii_005839-T1	0	0	o
MeliponaBeecheii_015477-T1	0	0	o
MeliponaBeecheii_006858-T1	0	0	o
MeliponaBeecheii_018107-T1	0	0	o
MeliponaBeecheii_016920-T1	0	Y	n4-11c16/17o
MeliponaBeecheii_020007-T1	0	0	o
MeliponaBeecheii_013065-T1	0	Y	n5-15c19/20o
MeliponaBeecheii_021114-T1	0	0	o
MeliponaBeecheii_017157-T1	0	0	o
MeliponaBeecheii_015100-T1	0	0	o
MeliponaBeecheii_004671-T1	0	0	o
MeliponaBeecheii_015944-T1	0	0	i
MeliponaBeecheii_011432-T1	6	0	o23-48i115-138o158-178i243-260o266-283i358-378o
MeliponaBeecheii_010343-T1	0	0	o
MeliponaBeecheii_017478-T1	0	0	o
MeliponaBeecheii_014226-T1	0	0	o
MeliponaBeecheii_000002-T1	0	0	o
MeliponaBeecheii_017267-T1	0	0	o
MeliponaBeecheii_000962-T1	0	0	i
MeliponaBeecheii_008608-T1	0	0	o
MeliponaBeecheii_007061-T1	0	0	o
MeliponaBeecheii_007595-T1	0	0	o
MeliponaBeecheii_011078-T1	0	0	o
MeliponaBeecheii_003870-T1	0	0	o
MeliponaBeecheii_016759-T1	1	0	i21-41o
MeliponaBeecheii_002564-T1	0	0	o
MeliponaBeecheii_000107-T1	0	0	o
MeliponaBeecheii_008615-T1	0	0	o
MeliponaBeecheii_010783-T1	0	0	i
MeliponaBeecheii_008050-T1	0	0	o
MeliponaBeecheii_016367-T1	0	0	o
MeliponaBeecheii_007723-T1	0	0	i
MeliponaBeecheii_013640-T1	0	0	i
MeliponaBeecheii_019461-T1	0	Y	n19-30c35/36o
MeliponaBeecheii_010712-T1	0	0	o
MeliponaBeecheii_005859-T1	1	0	i205-228o
MeliponaBeecheii_004551-T1	0	0	o
MeliponaBeecheii_020102-T1	0	0	o
MeliponaBeecheii_018152-T1	0	0	o
MeliponaBeecheii_017188-T1	0	0	o
MeliponaBeecheii_001193-T1	10	0	i108-125o131-148i292-311o317-346i728-748o754-777i798-817o829-847i867-885o900-921i
MeliponaBeecheii_012112-T1	0	0	o
MeliponaBeecheii_015539-T1	0	0	o
MeliponaBeecheii_019419-T1	0	0	o
MeliponaBeecheii_005578-T1	0	0	o
MeliponaBeecheii_020190-T1	0	0	o
MeliponaBeecheii_010593-T1	0	Y	n8-19c25/26o
MeliponaBeecheii_012111-T1	0	0	o
MeliponaBeecheii_005410-T1	0	0	i
MeliponaBeecheii_012055-T1	0	0	o
MeliponaBeecheii_001131-T1	0	0	o
MeliponaBeecheii_002633-T1	0	0	o
MeliponaBeecheii_010524-T1	0	0	o
MeliponaBeecheii_014646-T1	11	0	o203-222i260-284o304-325i346-365o409-427i434-451o485-501i513-540o546-567i579-605o625-646i
MeliponaBeecheii_009591-T1	11	0	o31-51i74-93o99-117i138-157o177-195i258-278o298-318i375-398o404-424i491-514o520-540i
MeliponaBeecheii_016204-T1	0	0	o
MeliponaBeecheii_019175-T1	1	0	o134-158i
MeliponaBeecheii_020872-T1	0	0	o
MeliponaBeecheii_001052-T1	5	0	o36-58i70-89o119-140i147-165o171-191i
MeliponaBeecheii_009269-T1	0	0	o
MeliponaBeecheii_009003-T1	0	0	o
MeliponaBeecheii_013288-T1	0	0	i
MeliponaBeecheii_016207-T1	0	0	o
MeliponaBeecheii_008805-T1	0	0	o
MeliponaBeecheii_005849-T1	0	0	o
MeliponaBeecheii_008730-T1	0	0	o
MeliponaBeecheii_010487-T1	0	0	o
MeliponaBeecheii_001763-T1	0	0	i
MeliponaBeecheii_006371-T1	0	Y	n5-12c17/18o
MeliponaBeecheii_021021-T1	0	0	o
MeliponaBeecheii_005488-T1	0	0	o
MeliponaBeecheii_000751-T1	0	0	o
MeliponaBeecheii_002921-T1	0	0	o
MeliponaBeecheii_019853-T1	0	0	o
MeliponaBeecheii_004113-T1	0	0	o
MeliponaBeecheii_018470-T1	5	0	i12-34o40-64i71-92o104-127i134-153o
MeliponaBeecheii_020854-T1	0	0	o
MeliponaBeecheii_010497-T1	0	0	o
MeliponaBeecheii_014944-T1	0	0	o
MeliponaBeecheii_003248-T1	0	0	o
MeliponaBeecheii_002965-T1	4	0	o15-35i73-92o192-213i225-242o
MeliponaBeecheii_003330-T1	0	0	o
MeliponaBeecheii_004984-T1	0	0	o
MeliponaBeecheii_012823-T1	0	Y	n5-13c18/19o
MeliponaBeecheii_019081-T1	0	0	o
MeliponaBeecheii_019973-T1	0	0	o
MeliponaBeecheii_020340-T1	0	0	o
MeliponaBeecheii_011880-T1	0	0	o
MeliponaBeecheii_015948-T1	0	0	i
MeliponaBeecheii_018656-T1	0	0	o
MeliponaBeecheii_001322-T1	5	0	o18-37i44-63o83-109i130-152o158-182i
MeliponaBeecheii_015076-T1	0	0	o
MeliponaBeecheii_000292-T1	0	0	o
MeliponaBeecheii_007231-T1	0	0	o
MeliponaBeecheii_001044-T1	0	0	o
MeliponaBeecheii_001051-T1	0	0	o
MeliponaBeecheii_004928-T1	0	0	o
MeliponaBeecheii_014103-T1	0	0	o
MeliponaBeecheii_004189-T1	2	0	o251-272i370-388o
MeliponaBeecheii_002134-T1	0	0	o
MeliponaBeecheii_018946-T1	0	0	o
MeliponaBeecheii_005129-T1	0	0	o
MeliponaBeecheii_003240-T1	0	0	o
MeliponaBeecheii_019518-T1	0	0	o
MeliponaBeecheii_010074-T1	4	0	i33-50o120-142i204-225o292-316i
MeliponaBeecheii_012072-T1	0	0	i
MeliponaBeecheii_000059-T1	0	0	o
MeliponaBeecheii_009981-T1	0	0	o
MeliponaBeecheii_003538-T1	0	0	o
MeliponaBeecheii_006405-T1	0	0	o
MeliponaBeecheii_000618-T1	2	0	i21-39o45-78i
MeliponaBeecheii_020203-T1	0	0	o
MeliponaBeecheii_014322-T1	1	0	i153-171o
MeliponaBeecheii_000250-T1	0	0	o
MeliponaBeecheii_008639-T1	0	0	o
MeliponaBeecheii_016736-T1	0	Y	n5-16c21/22o
MeliponaBeecheii_020375-T1	0	0	o
MeliponaBeecheii_008909-T1	0	0	o
MeliponaBeecheii_008242-T1	0	0	o
MeliponaBeecheii_000857-T1	0	0	o
MeliponaBeecheii_008259-T1	0	0	o
MeliponaBeecheii_017096-T1	0	0	o
MeliponaBeecheii_010905-T1	0	0	o
MeliponaBeecheii_017859-T1	0	0	o
MeliponaBeecheii_019745-T1	8	0	i14-36o238-258i270-291o311-330i342-359o384-408i439-460o480-501i
MeliponaBeecheii_019698-T1	0	0	o
MeliponaBeecheii_016327-T1	0	0	o
MeliponaBeecheii_011875-T1	0	0	o
MeliponaBeecheii_000044-T1	0	0	o
MeliponaBeecheii_014695-T1	0	0	o
MeliponaBeecheii_015629-T1	1	0	o209-226i
MeliponaBeecheii_010213-T1	0	0	o
MeliponaBeecheii_007378-T1	0	0	o
MeliponaBeecheii_011276-T1	0	0	o
MeliponaBeecheii_010016-T1	0	0	o
MeliponaBeecheii_019579-T1	3	0	o30-51i114-133o290-311i
MeliponaBeecheii_011075-T1	0	0	o
MeliponaBeecheii_009718-T1	0	0	i
MeliponaBeecheii_008404-T1	1	0	i170-189o
MeliponaBeecheii_010280-T1	0	0	o
MeliponaBeecheii_019225-T1	4	0	o362-384i391-407o419-442i593-617o
MeliponaBeecheii_005055-T1	1	Y	n10-23c29/30o139-160i
MeliponaBeecheii_000334-T1	0	0	i
MeliponaBeecheii_004457-T1	0	0	o
MeliponaBeecheii_009200-T1	0	0	o
MeliponaBeecheii_006139-T1	0	0	o
MeliponaBeecheii_005184-T1	0	0	o
MeliponaBeecheii_016933-T1	0	0	o
MeliponaBeecheii_017526-T1	0	0	o
MeliponaBeecheii_019928-T1	0	0	o
MeliponaBeecheii_010405-T1	0	0	i
MeliponaBeecheii_012916-T1	2	0	o12-35i42-63o
MeliponaBeecheii_014521-T1	0	0	o
MeliponaBeecheii_004933-T1	0	Y	n3-14c21/22o
MeliponaBeecheii_016516-T1	0	0	o
MeliponaBeecheii_015101-T1	4	0	i12-38o58-78i315-337o343-362i
MeliponaBeecheii_013321-T1	0	0	o
MeliponaBeecheii_005518-T1	0	0	i
MeliponaBeecheii_015523-T1	0	0	o
MeliponaBeecheii_013279-T1	0	0	o
MeliponaBeecheii_014354-T1	0	0	o
MeliponaBeecheii_014733-T1	3	0	o38-57i131-150o180-197i
MeliponaBeecheii_000007-T1	0	0	o
MeliponaBeecheii_006074-T1	0	0	o
MeliponaBeecheii_000893-T1	0	0	o
MeliponaBeecheii_004314-T1	1	0	o89-113i
MeliponaBeecheii_019201-T1	0	0	i
MeliponaBeecheii_020546-T1	0	0	o
MeliponaBeecheii_015372-T1	1	0	o1234-1254i
MeliponaBeecheii_013900-T1	0	0	o
MeliponaBeecheii_004883-T1	0	Y	n32-42c47/48o
MeliponaBeecheii_013571-T1	0	0	o
MeliponaBeecheii_019263-T1	6	0	i260-284o304-333i384-404o410-431i490-511o531-549i
MeliponaBeecheii_001354-T1	3	0	i41-59o79-97i118-140o
MeliponaBeecheii_016140-T1	0	0	o
MeliponaBeecheii_018133-T1	0	Y	n13-23c28/29o
MeliponaBeecheii_019295-T1	0	0	i
MeliponaBeecheii_003871-T1	0	0	o
MeliponaBeecheii_009369-T1	0	0	o
[truncated: 19,185 more rows]
