# Supplementary material for: Prevalent bee venom genes evolved before the aculeate stinger and eusociality
Source: BMC Biol. 2023 Oct 23;21:229. doi: 10.1186/s12915-023-01656-5 (PMC10591384; doi:10.1186/s12915-023-01656-5)
Supplement: Supplementary file 40 — Additional file 40. Genome annotation of Melipona beecheii. [file 12915_2023_1656_MOESM40_ESM.zip › Melipona_beecheii.annotation.funannotate181.Oct2020/results/Melipona_beecheii.pfamscan.Transposase.out]

MeliponaBeecheii_003032-T1    134    210    133    211 PF01359.19  Transposase_1     Family     2    79    80     89.5   9.7e-26   1 CL0219   
MeliponaBeecheii_005493-T1     28     93     24     99 PF01359.19  Transposase_1     Family     6    72    80     56.2   2.4e-15   1 CL0219   
MeliponaBeecheii_012859-T1    130    202    129    206 PF01359.19  Transposase_1     Family     2    75    80     82.4   1.5e-23   1 CL0219   
MeliponaBeecheii_013302-T1    136    200    124    201 PF01359.19  Transposase_1     Family    15    79    80     77.6   4.9e-22   1 CL0219   
MeliponaBeecheii_013370-T1     93    131     90    135 PF01359.19  Transposase_1     Family    37    75    80     44.1   1.4e-11   1 CL0219   
MeliponaBeecheii_014648-T1    151    190    148    191 PF01359.19  Transposase_1     Family    40    79    80     41.1   1.2e-10   1 CL0219   
MeliponaBeecheii_016694-T1     92    155     79    156 PF01359.19  Transposase_1     Family    14    79    80     79.5   1.2e-22   1 CL0219   
