# Supplementary material for: Prevalent bee venom genes evolved before the aculeate stinger and eusociality
Source: BMC Biol. 2023 Oct 23;21:229. doi: 10.1186/s12915-023-01656-5 (PMC10591384; doi:10.1186/s12915-023-01656-5)
Supplement: Supplementary file 40 — Additional file 40. Genome annotation of Melipona beecheii. [file 12915_2023_1656_MOESM40_ESM.zip › Melipona_beecheii.annotation.funannotate181.Oct2020/results/Melipona_beecheii.tbl]

>Feature contig_1
1	9402	REFERENCE
			XXXX	12345
4095	5099	gene
			locus_tag	MeliponaBeecheii_000001
4095	4272	mRNA
4415	4504
4561	4668
4704	4842
4910	5099
			product	hypothetical protein
			transcript_id	gnl|ncbi|MeliponaBeecheii_000001-T1_mrna
			protein_id	gnl|ncbi|MeliponaBeecheii_000001-T1
4095	4272	CDS
4415	4504
4561	4668
4704	4842
4910	5099
			codon_start	1
			product	hypothetical protein
			transcript_id	gnl|ncbi|MeliponaBeecheii_000001-T1_mrna
			protein_id	gnl|ncbi|MeliponaBeecheii_000001-T1
>Feature contig_2
1	8515742	REFERENCE
			XXXX	12345
2299	28	gene
			locus_tag	MeliponaBeecheii_003589
2299	2124	mRNA
1553	1254
1119	892
684	375
312	28
			product	hypothetical protein
			transcript_id	gnl|ncbi|MeliponaBeecheii_003589-T1_mrna
			protein_id	gnl|ncbi|MeliponaBeecheii_003589-T1
2299	2124	CDS
1553	1254
1119	892
684	375
312	28
			codon_start	1
			product	hypothetical protein
			transcript_id	gnl|ncbi|MeliponaBeecheii_003589-T1_mrna
			protein_id	gnl|ncbi|MeliponaBeecheii_003589-T1
6654	2554	gene
			locus_tag	MeliponaBeecheii_003590
6654	6424	mRNA
2841	2554
			product	hypothetical protein
			transcript_id	gnl|ncbi|MeliponaBeecheii_003590-T1_mrna
			protein_id	gnl|ncbi|MeliponaBeecheii_003590-T1
6654	6424	CDS
2841	2554
			codon_start	1
			product	hypothetical protein
			transcript_id	gnl|ncbi|MeliponaBeecheii_003590-T1_mrna
			protein_id	gnl|ncbi|MeliponaBeecheii_003590-T1
10977	12235	gene
			locus_tag	MeliponaBeecheii_003591
10977	11109	mRNA
11679	11870
11967	12235
			product	hypothetical protein
			transcript_id	gnl|ncbi|MeliponaBeecheii_003591-T1_mrna
			protein_id	gnl|ncbi|MeliponaBeecheii_003591-T1
10977	11109	CDS
11679	11870
11967	12235
			codon_start	1
			product	hypothetical protein
			transcript_id	gnl|ncbi|MeliponaBeecheii_003591-T1_mrna
			protein_id	gnl|ncbi|MeliponaBeecheii_003591-T1
19272	18865	gene
			locus_tag	MeliponaBeecheii_003592
19272	18865	mRNA
			product	hypothetical protein
			transcript_id	gnl|ncbi|MeliponaBeecheii_003592-T1_mrna
			protein_id	gnl|ncbi|MeliponaBeecheii_003592-T1
19272	18865	CDS
			codon_start	1
			product	hypothetical protein
			transcript_id	gnl|ncbi|MeliponaBeecheii_003592-T1_mrna
			protein_id	gnl|ncbi|MeliponaBeecheii_003592-T1
22062	21323	gene
			locus_tag	MeliponaBeecheii_003593
22062	21833	mRNA
21770	21323
			product	hypothetical protein
			transcript_id	gnl|ncbi|MeliponaBeecheii_003593-T1_mrna
			protein_id	gnl|ncbi|MeliponaBeecheii_003593-T1
22062	21833	CDS
21770	21323
			codon_start	1
			product	hypothetical protein
			transcript_id	gnl|ncbi|MeliponaBeecheii_003593-T1_mrna
			protein_id	gnl|ncbi|MeliponaBeecheii_003593-T1
22944	22091	gene
			locus_tag	MeliponaBeecheii_003594
22944	22717	mRNA
22620	22572
22479	22283
22186	22091
			product	hypothetical protein
			transcript_id	gnl|ncbi|MeliponaBeecheii_003594-T1_mrna
			protein_id	gnl|ncbi|MeliponaBeecheii_003594-T1
22944	22717	CDS
22620	22572
22479	22283
22186	22091
			codon_start	1
			product	hypothetical protein
			transcript_id	gnl|ncbi|MeliponaBeecheii_003594-T1_mrna
			protein_id	gnl|ncbi|MeliponaBeecheii_003594-T1
25246	24797	gene
			locus_tag	MeliponaBeecheii_003595
25246	24797	mRNA
			product	hypothetical protein
			transcript_id	gnl|ncbi|MeliponaBeecheii_003595-T1_mrna
			protein_id	gnl|ncbi|MeliponaBeecheii_003595-T1
25246	24797	CDS
			codon_start	1
			product	hypothetical protein
			transcript_id	gnl|ncbi|MeliponaBeecheii_003595-T1_mrna
			protein_id	gnl|ncbi|MeliponaBeecheii_003595-T1
25971	25543	gene
			locus_tag	MeliponaBeecheii_003596
25971	25759	mRNA
25662	25543
			product	hypothetical protein
			transcript_id	gnl|ncbi|MeliponaBeecheii_003596-T1_mrna
			protein_id	gnl|ncbi|MeliponaBeecheii_003596-T1
25971	25759	CDS
25662	25543
			codon_start	1
			product	hypothetical protein
			transcript_id	gnl|ncbi|MeliponaBeecheii_003596-T1_mrna
			protein_id	gnl|ncbi|MeliponaBeecheii_003596-T1
26795	26388	gene
			locus_tag	MeliponaBeecheii_003597
26795	26388	mRNA
			product	hypothetical protein
			transcript_id	gnl|ncbi|MeliponaBeecheii_003597-T1_mrna
			protein_id	gnl|ncbi|MeliponaBeecheii_003597-T1
26795	26388	CDS
			codon_start	1
			product	hypothetical protein
			transcript_id	gnl|ncbi|MeliponaBeecheii_003597-T1_mrna
			protein_id	gnl|ncbi|MeliponaBeecheii_003597-T1
28233	27710	gene
			locus_tag	MeliponaBeecheii_003598
28233	28217	mRNA
28133	27710
			product	hypothetical protein
			transcript_id	gnl|ncbi|MeliponaBeecheii_003598-T1_mrna
			protein_id	gnl|ncbi|MeliponaBeecheii_003598-T1
28233	28217	CDS
28133	27710
			codon_start	1
			product	hypothetical protein
			transcript_id	gnl|ncbi|MeliponaBeecheii_003598-T1_mrna
			protein_id	gnl|ncbi|MeliponaBeecheii_003598-T1
39097	40236	gene
			locus_tag	MeliponaBeecheii_003599
39097	39181	mRNA
39677	40236
			product	hypothetical protein
			transcript_id	gnl|ncbi|MeliponaBeecheii_003599-T1_mrna
			protein_id	gnl|ncbi|MeliponaBeecheii_003599-T1
39097	39181	CDS
39677	40236
			codon_start	1
			note	EggNog:ENOG4103GJX
			note	TransMembrane:2 (i145-171o177-197i)
			note	BUSCO:EOG091B0K4X
			product	hypothetical protein
			transcript_id	gnl|ncbi|MeliponaBeecheii_003599-T1_mrna
			protein_id	gnl|ncbi|MeliponaBeecheii_003599-T1
45536	41347	gene
			locus_tag	MeliponaBeecheii_003600
45536	45467	mRNA
45080	44878
44348	44156
43722	43559
43396	43049
42940	42742
42265	42059
41522	41347
			product	hypothetical protein
			transcript_id	gnl|ncbi|MeliponaBeecheii_003600-T1_mrna
			protein_id	gnl|ncbi|MeliponaBeecheii_003600-T1
45536	45467	CDS
45080	44878
44348	44156
43722	43559
43396	43049
42940	42742
42265	42059
41522	41347
			codon_start	1
			note	COG:P
			note	TransMembrane:1 (n3-14c19/20o500-518i)
			note	BUSCO:EOG091B07D7
			note	EggNog:ENOG41034JD
			note	SECRETED:SignalP(1-19)
			db_xref	InterPro:IPR017850
			db_xref	PFAM:PF00245
			db_xref	InterPro:IPR018299
			db_xref	InterPro:IPR001952
			go_function	phosphatase activity|0016791||IEA
			go_function	catalytic activity|0003824||IEA
			product	hypothetical protein
			transcript_id	gnl|ncbi|MeliponaBeecheii_003600-T1_mrna
			protein_id	gnl|ncbi|MeliponaBeecheii_003600-T1
60857	57898	gene
			locus_tag	MeliponaBeecheii_003601
60857	60768	mRNA
59445	59277
59203	59061
58674	58544
58228	57898
			product	hypothetical protein
			transcript_id	gnl|ncbi|MeliponaBeecheii_003601-T1_mrna
			protein_id	gnl|ncbi|MeliponaBeecheii_003601-T1
60857	60768	CDS
59445	59277
59203	59061
58674	58544
58228	57898
			codon_start	1
			note	COG:O
			note	EggNog:ENOG41037K0
			product	hypothetical protein
			transcript_id	gnl|ncbi|MeliponaBeecheii_003601-T1_mrna
			protein_id	gnl|ncbi|MeliponaBeecheii_003601-T1
68313	62760	gene
			locus_tag	MeliponaBeecheii_003602
68313	68167	mRNA
67339	67277
65557	65403
63168	62760
			product	hypothetical protein
			transcript_id	gnl|ncbi|MeliponaBeecheii_003602-T1_mrna
			protein_id	gnl|ncbi|MeliponaBeecheii_003602-T1
68313	68167	CDS
67339	67277
65557	65403
63168	62760
			codon_start	1
			product	hypothetical protein
			transcript_id	gnl|ncbi|MeliponaBeecheii_003602-T1_mrna
			protein_id	gnl|ncbi|MeliponaBeecheii_003602-T1
73837	78318	gene
			locus_tag	MeliponaBeecheii_003603
73837	73891	mRNA
74039	74138
74591	74739
76543	76820
76886	77129
78047	78318
			product	hypothetical protein
			transcript_id	gnl|ncbi|MeliponaBeecheii_003603-T1_mrna
			protein_id	gnl|ncbi|MeliponaBeecheii_003603-T1
73837	73891	CDS
74039	74138
74591	74739
76543	76820
76886	77129
78047	78318
			codon_start	1
			note	EggNog:ENOG41036G5
			note	COG:S
			db_xref	PFAM:PF00151
			db_xref	InterPro:IPR000734
			db_xref	InterPro:IPR013818
			db_xref	InterPro:IPR029058
			db_xref	InterPro:IPR033906
			go_function	triglyceride lipase activity|0004806||IEA
			go_process	lipid metabolic process|0006629||IEA
			product	hypothetical protein
			transcript_id	gnl|ncbi|MeliponaBeecheii_003603-T1_mrna
			protein_id	gnl|ncbi|MeliponaBeecheii_003603-T1
99808	99533	gene
			locus_tag	MeliponaBeecheii_003604
99808	99533	mRNA
			product	hypothetical protein
			transcript_id	gnl|ncbi|MeliponaBeecheii_003604-T1_mrna
			protein_id	gnl|ncbi|MeliponaBeecheii_003604-T1
99808	99533	CDS
			codon_start	1
			note	TransMembrane:1 (o34-50i)
			note	COG:O
			note	EggNog:ENOG41037K0
			product	hypothetical protein
			transcript_id	gnl|ncbi|MeliponaBeecheii_003604-T1_mrna
			protein_id	gnl|ncbi|MeliponaBeecheii_003604-T1
111782	106375	gene
			locus_tag	MeliponaBeecheii_003605
111782	111699	mRNA
108648	108296
107632	107464
107425	107185
106836	106778
106470	106375
			product	hypothetical protein
			transcript_id	gnl|ncbi|MeliponaBeecheii_003605-T1_mrna
			protein_id	gnl|ncbi|MeliponaBeecheii_003605-T1
111782	111699	CDS
108648	108296
107632	107464
107425	107185
106836	106778
106470	106375
			codon_start	1
			product	hypothetical protein
			transcript_id	gnl|ncbi|MeliponaBeecheii_003605-T1_mrna
			protein_id	gnl|ncbi|MeliponaBeecheii_003605-T1
117350	120227	gene
			locus_tag	MeliponaBeecheii_003606
117350	117555	mRNA
119987	120227
			product	hypothetical protein
			transcript_id	gnl|ncbi|MeliponaBeecheii_003606-T1_mrna
			protein_id	gnl|ncbi|MeliponaBeecheii_003606-T1
117350	117555	CDS
119987	120227
			codon_start	1
			product	hypothetical protein
			transcript_id	gnl|ncbi|MeliponaBeecheii_003606-T1_mrna
			protein_id	gnl|ncbi|MeliponaBeecheii_003606-T1
130002	130208	gene
			locus_tag	MeliponaBeecheii_003607
130002	130208	mRNA
			product	hypothetical protein
			transcript_id	gnl|ncbi|MeliponaBeecheii_003607-T1_mrna
			protein_id	gnl|ncbi|MeliponaBeecheii_003607-T1
130002	130208	CDS
			codon_start	1
			note	EggNog:ENOG410W08G
			product	hypothetical protein
			transcript_id	gnl|ncbi|MeliponaBeecheii_003607-T1_mrna
			protein_id	gnl|ncbi|MeliponaBeecheii_003607-T1
173311	178623	gene
			locus_tag	MeliponaBeecheii_003608
173311	173566	mRNA
174910	175109
177067	178623
			product	hypothetical protein
			transcript_id	gnl|ncbi|MeliponaBeecheii_003608-T1_mrna
			protein_id	gnl|ncbi|MeliponaBeecheii_003608-T1
173311	173566	CDS
174910	175109
177067	178623
			codon_start	1
			note	EggNog:ENOG41039PI
			note	BUSCO:EOG091B0AVN
			product	hypothetical protein
			transcript_id	gnl|ncbi|MeliponaBeecheii_003608-T1_mrna
			protein_id	gnl|ncbi|MeliponaBeecheii_003608-T1
191731	203010	gene
			locus_tag	MeliponaBeecheii_003609
191731	191843	mRNA
199333	199453
200818	200893
202811	203010
			product	hypothetical protein
			transcript_id	gnl|ncbi|MeliponaBeecheii_003609-T1_mrna
			protein_id	gnl|ncbi|MeliponaBeecheii_003609-T1
191731	191843	CDS
199333	199453
200818	200893
202811	203010
			codon_start	1
			note	EggNog:ENOG41032C5
			note	COG:G
			product	hypothetical protein
			transcript_id	gnl|ncbi|MeliponaBeecheii_003609-T1_mrna
			protein_id	gnl|ncbi|MeliponaBeecheii_003609-T1
203256	203327	gene
			locus_tag	MeliponaBeecheii_003610
203256	203327	tRNA
			product	tRNA-Glu
216803	222794	gene
			locus_tag	MeliponaBeecheii_003611
216803	216951	mRNA
217712	217841
218290	218415
219446	219617
220444	220796
222171	222253
222602	222794
			product	hypothetical protein
			transcript_id	gnl|ncbi|MeliponaBeecheii_003611-T1_mrna
			protein_id	gnl|ncbi|MeliponaBeecheii_003611-T1
216803	216951	CDS
217712	217841
218290	218415
219446	219617
220444	220796
222171	222253
222602	222794
			codon_start	1
			note	EggNog:ENOG41032C5
			note	BUSCO:EOG091B0AZ4
			note	COG:G
			db_xref	InterPro:IPR017438
			db_xref	InterPro:IPR017437
			db_xref	InterPro:IPR016064
			db_xref	PFAM:PF01513
			db_xref	InterPro:IPR002504
			go_function	NAD+ kinase activity|0003951||IEA
			go_process	NADP biosynthetic process|0006741||IEA
			go_process	NAD metabolic process|0019674||IEA
			product	hypothetical protein
			transcript_id	gnl|ncbi|MeliponaBeecheii_003611-T1_mrna
			protein_id	gnl|ncbi|MeliponaBeecheii_003611-T1
228093	225236	gene
			locus_tag	MeliponaBeecheii_003612
228093	227852	mRNA
226768	226647
226335	226096
226014	225778
225330	225236
			product	hypothetical protein
			transcript_id	gnl|ncbi|MeliponaBeecheii_003612-T1_mrna
			protein_id	gnl|ncbi|MeliponaBeecheii_003612-T1
228093	227852	CDS
226768	226647
226335	226096
226014	225778
225330	225236
			codon_start	1
			note	EggNog:ENOG410390F
			db_xref	InterPro:IPR001111
			product	hypothetical protein
			transcript_id	gnl|ncbi|MeliponaBeecheii_003612-T1_mrna
			protein_id	gnl|ncbi|MeliponaBeecheii_003612-T1
231668	230175	gene
			locus_tag	MeliponaBeecheii_003613
231668	230175	mRNA
			product	hypothetical protein
			transcript_id	gnl|ncbi|MeliponaBeecheii_003613-T1_mrna
			protein_id	gnl|ncbi|MeliponaBeecheii_003613-T1
231668	230175	CDS
			codon_start	1
			note	SECRETED:SignalP(1-21)
			note	EggNog:ENOG410390F
			note	BUSCO:EOG091B05GX
			product	hypothetical protein
			transcript_id	gnl|ncbi|MeliponaBeecheii_003613-T1_mrna
			protein_id	gnl|ncbi|MeliponaBeecheii_003613-T1
238036	237665	gene
			locus_tag	MeliponaBeecheii_003614
238036	237665	mRNA
			product	hypothetical protein
			transcript_id	gnl|ncbi|MeliponaBeecheii_003614-T1_mrna
			protein_id	gnl|ncbi|MeliponaBeecheii_003614-T1
238036	237665	CDS
			codon_start	1
			product	hypothetical protein
			transcript_id	gnl|ncbi|MeliponaBeecheii_003614-T1_mrna
			protein_id	gnl|ncbi|MeliponaBeecheii_003614-T1
243555	247736	gene
			locus_tag	MeliponaBeecheii_003615
243555	243584	mRNA
244188	244250
244459	244621
244684	244843
245385	245550
245958	246152
246225	246386
246589	246682
246747	246906
246985	247153
247262	247601
247666	247736
			product	hypothetical protein
			transcript_id	gnl|ncbi|MeliponaBeecheii_003615-T1_mrna
			protein_id	gnl|ncbi|MeliponaBeecheii_003615-T1
243555	243584	CDS
244188	244250
244459	244621
244684	244843
245385	245550
245958	246152
246225	246386
246589	246682
246747	246906
246985	247153
247262	247601
247666	247736
			codon_start	1
			note	COG:P
			note	TransMembrane:14 (i61-83o95-116i143-166o172-188i200-219o255-278i290-312o332-354i361-380o413-439i451-472o478-494i506-524o544-571i)
			note	BUSCO:EOG091B0A8B
			note	EggNog:ENOG41034FP
			db_xref	InterPro:IPR008276
			db_xref	PFAM:PF01773
			db_xref	PFAM:PF07662
			db_xref	InterPro:IPR018270
			db_xref	InterPro:IPR011642
			db_xref	InterPro:IPR002668
			db_xref	PFAM:PF07670
			db_xref	InterPro:IPR011657
			go_function	nucleoside transmembrane transporter activity|0005337||IEA
			go_component	membrane|0016020||IEA
			go_process	nucleoside transmembrane transport|1901642||IEA
			product	hypothetical protein
			transcript_id	gnl|ncbi|MeliponaBeecheii_003615-T1_mrna
			protein_id	gnl|ncbi|MeliponaBeecheii_003615-T1
249242	248229	gene
			locus_tag	MeliponaBeecheii_003616
249242	249115	mRNA
248883	248675
248601	248426
248351	248229
			product	hypothetical protein
			transcript_id	gnl|ncbi|MeliponaBeecheii_003616-T1_mrna
			protein_id	gnl|ncbi|MeliponaBeecheii_003616-T1
249242	249115	CDS
248883	248675
248601	248426
248351	248229
			codon_start	1
			note	COG:U
			note	BUSCO:EOG091B0IAB
			note	EggNog:ENOG41037A8
			db_xref	PFAM:PF08718
			db_xref	InterPro:IPR036497
			db_xref	InterPro:IPR014830
			go_function	lipid transfer activity|0120013||IEA
			go_process	intermembrane lipid transfer|0120009||IEA
			go_component	cytoplasm|0005737||IEA
			product	hypothetical protein
			transcript_id	gnl|ncbi|MeliponaBeecheii_003616-T1_mrna
			protein_id	gnl|ncbi|MeliponaBeecheii_003616-T1
256344	257559	gene
			locus_tag	MeliponaBeecheii_003617
256344	256508	mRNA
257075	257407
257482	257559
			product	hypothetical protein
			transcript_id	gnl|ncbi|MeliponaBeecheii_003617-T1_mrna
			protein_id	gnl|ncbi|MeliponaBeecheii_003617-T1
256344	256508	CDS
257075	257407
257482	257559
			codon_start	1
			product	hypothetical protein
			transcript_id	gnl|ncbi|MeliponaBeecheii_003617-T1_mrna
			protein_id	gnl|ncbi|MeliponaBeecheii_003617-T1
264876	268333	gene
			locus_tag	MeliponaBeecheii_003618
264876	264882	mRNA
265592	265597
267819	268333
			product	hypothetical protein
			transcript_id	gnl|ncbi|MeliponaBeecheii_003618-T1_mrna
			protein_id	gnl|ncbi|MeliponaBeecheii_003618-T1
264876	264882	CDS
265592	265597
267819	268333
			codon_start	1
			product	hypothetical protein
			transcript_id	gnl|ncbi|MeliponaBeecheii_003618-T1_mrna
			protein_id	gnl|ncbi|MeliponaBeecheii_003618-T1
270920	272163	gene
			locus_tag	MeliponaBeecheii_003619
270920	271229	mRNA
271821	272051
272123	272163
			product	hypothetical protein
			transcript_id	gnl|ncbi|MeliponaBeecheii_003619-T1_mrna
			protein_id	gnl|ncbi|MeliponaBeecheii_003619-T1
270920	271229	CDS
271821	272051
272123	272163
			codon_start	1
			note	COG:K
			note	EggNog:ENOG41035AR
			db_xref	InterPro:IPR008967
			db_xref	PFAM:PF00853
			db_xref	InterPro:IPR013524
			db_xref	InterPro:IPR012346
			db_xref	InterPro:IPR000040
			go_process	regulation of transcription, DNA-templated|0006355||IEA
			go_function	DNA-binding transcription factor activity|0003700||IEA
			go_function	DNA binding|0003677||IEA
			go_function	ATP binding|0005524||IEA
			go_component	nucleus|0005634||IEA
			product	hypothetical protein
			transcript_id	gnl|ncbi|MeliponaBeecheii_003619-T1_mrna
			protein_id	gnl|ncbi|MeliponaBeecheii_003619-T1
280452	283804	gene
			locus_tag	MeliponaBeecheii_003620
280452	280634	mRNA
282107	282224
283560	283804
			product	hypothetical protein
			transcript_id	gnl|ncbi|MeliponaBeecheii_003620-T1_mrna
			protein_id	gnl|ncbi|MeliponaBeecheii_003620-T1
280452	280634	CDS
282107	282224
283560	283804
			codon_start	1
			product	hypothetical protein
			transcript_id	gnl|ncbi|MeliponaBeecheii_003620-T1_mrna
			protein_id	gnl|ncbi|MeliponaBeecheii_003620-T1
284628	297514	gene
			locus_tag	MeliponaBeecheii_003621
284628	284724	mRNA
286499	286642
287223	287309
292203	292445
297429	297514
			product	hypothetical protein
			transcript_id	gnl|ncbi|MeliponaBeecheii_003621-T1_mrna
			protein_id	gnl|ncbi|MeliponaBeecheii_003621-T1
284628	284724	CDS
286499	286642
287223	287309
292203	292445
297429	297514
			codon_start	1
			note	COG:K
			note	EggNog:ENOG41035AR
			db_xref	InterPro:IPR012346
			db_xref	InterPro:IPR000040
			db_xref	InterPro:IPR008967
			db_xref	InterPro:IPR013524
			go_process	regulation of transcription, DNA-templated|0006355||IEA
			go_function	DNA-binding transcription factor activity|0003700||IEA
			go_function	DNA binding|0003677||IEA
			go_function	ATP binding|0005524||IEA
			go_component	nucleus|0005634||IEA
			product	hypothetical protein
			transcript_id	gnl|ncbi|MeliponaBeecheii_003621-T1_mrna
			protein_id	gnl|ncbi|MeliponaBeecheii_003621-T1
298706	302198	gene
			locus_tag	MeliponaBeecheii_003622
298706	298748	mRNA
300018	300296
300568	300753
301495	302198
			product	hypothetical protein
			transcript_id	gnl|ncbi|MeliponaBeecheii_003622-T1_mrna
			protein_id	gnl|ncbi|MeliponaBeecheii_003622-T1
298706	298748	CDS
300018	300296
300568	300753
301495	302198
			codon_start	1
			note	COG:K
			note	EggNog:ENOG41035AR
			product	hypothetical protein
			transcript_id	gnl|ncbi|MeliponaBeecheii_003622-T1_mrna
			protein_id	gnl|ncbi|MeliponaBeecheii_003622-T1
309369	313599	gene
			locus_tag	MeliponaBeecheii_003623
309369	309423	mRNA
312400	312473
313336	313599
			product	hypothetical protein
			transcript_id	gnl|ncbi|MeliponaBeecheii_003623-T1_mrna
			protein_id	gnl|ncbi|MeliponaBeecheii_003623-T1
309369	309423	CDS
312400	312473
313336	313599
			codon_start	1
			note	TransMembrane:1 (o55-73i)
			product	hypothetical protein
			transcript_id	gnl|ncbi|MeliponaBeecheii_003623-T1_mrna
			protein_id	gnl|ncbi|MeliponaBeecheii_003623-T1
343378	355538	gene
			locus_tag	MeliponaBeecheii_003624
343378	343533	mRNA
345470	345595
346684	346809
349114	349290
350394	350570
352882	353058
354152	354277
355371	355538
			product	hypothetical protein
			transcript_id	gnl|ncbi|MeliponaBeecheii_003624-T1_mrna
			protein_id	gnl|ncbi|MeliponaBeecheii_003624-T1
343378	343533	CDS
345470	345595
346684	346809
349114	349290
350394	350570
352882	353058
354152	354277
355371	355538
			codon_start	1
			product	hypothetical protein
			transcript_id	gnl|ncbi|MeliponaBeecheii_003624-T1_mrna
			protein_id	gnl|ncbi|MeliponaBeecheii_003624-T1
366073	366411	gene
			locus_tag	MeliponaBeecheii_003625
366073	366411	mRNA
			product	hypothetical protein
			transcript_id	gnl|ncbi|MeliponaBeecheii_003625-T1_mrna
			protein_id	gnl|ncbi|MeliponaBeecheii_003625-T1
366073	366411	CDS
			codon_start	1
			product	hypothetical protein
			transcript_id	gnl|ncbi|MeliponaBeecheii_003625-T1_mrna
			protein_id	gnl|ncbi|MeliponaBeecheii_003625-T1
367664	370778	gene
			locus_tag	MeliponaBeecheii_003626
367664	367873	mRNA
370632	370778
			product	hypothetical protein
			transcript_id	gnl|ncbi|MeliponaBeecheii_003626-T1_mrna
			protein_id	gnl|ncbi|MeliponaBeecheii_003626-T1
367664	367873	CDS
370632	370778
			codon_start	1
			product	hypothetical protein
			transcript_id	gnl|ncbi|MeliponaBeecheii_003626-T1_mrna
			protein_id	gnl|ncbi|MeliponaBeecheii_003626-T1
395619	378632	gene
			locus_tag	MeliponaBeecheii_003627
395619	395421	mRNA
395228	395118
394997	394884
394060	393719
387862	387596
381988	381695
378975	378632
			product	hypothetical protein
			transcript_id	gnl|ncbi|MeliponaBeecheii_003627-T1_mrna
			protein_id	gnl|ncbi|MeliponaBeecheii_003627-T1
395619	395421	CDS
395228	395118
394997	394884
394060	393719
387862	387596
381988	381695
378975	378632
			codon_start	1
			note	EggNog:ENOG410320D
			note	COG:K
			db_xref	InterPro:IPR012346
			db_xref	InterPro:IPR000040
			db_xref	InterPro:IPR008967
			db_xref	InterPro:IPR013524
			go_function	DNA-binding transcription factor activity|0003700||IEA
			go_function	DNA binding|0003677||IEA
			go_function	ATP binding|0005524||IEA
			go_process	regulation of transcription, DNA-templated|0006355||IEA
			go_component	nucleus|0005634||IEA
			product	hypothetical protein
			transcript_id	gnl|ncbi|MeliponaBeecheii_003627-T1_mrna
			protein_id	gnl|ncbi|MeliponaBeecheii_003627-T1
405179	401288	gene
			locus_tag	MeliponaBeecheii_003628
405179	404876	mRNA
403535	403305
402021	401765
401538	401461
401365	401288
			product	hypothetical protein
			transcript_id	gnl|ncbi|MeliponaBeecheii_003628-T1_mrna
			protein_id	gnl|ncbi|MeliponaBeecheii_003628-T1
405179	404876	CDS
403535	403305
402021	401765
401538	401461
401365	401288
			codon_start	1
			note	EggNog:ENOG410320D
			note	COG:K
			db_xref	InterPro:IPR008967
			db_xref	PFAM:PF00853
			db_xref	InterPro:IPR013524
			db_xref	InterPro:IPR012346
			db_xref	InterPro:IPR000040
			go_process	regulation of transcription, DNA-templated|0006355||IEA
			go_function	DNA-binding transcription factor activity|0003700||IEA
			go_function	DNA binding|0003677||IEA
			go_function	ATP binding|0005524||IEA
			go_component	nucleus|0005634||IEA
			product	hypothetical protein
			transcript_id	gnl|ncbi|MeliponaBeecheii_003628-T1_mrna
			protein_id	gnl|ncbi|MeliponaBeecheii_003628-T1
408282	405415	gene
			locus_tag	MeliponaBeecheii_003629
408282	408105	mRNA
405837	405731
405696	405415
			product	hypothetical protein
			transcript_id	gnl|ncbi|MeliponaBeecheii_003629-T1_mrna
			protein_id	gnl|ncbi|MeliponaBeecheii_003629-T1
408282	408105	CDS
405837	405731
405696	405415
			codon_start	1
			product	hypothetical protein
			transcript_id	gnl|ncbi|MeliponaBeecheii_003629-T1_mrna
			protein_id	gnl|ncbi|MeliponaBeecheii_003629-T1
414746	415315	gene
			locus_tag	MeliponaBeecheii_003630
414746	415315	mRNA
			product	hypothetical protein
			transcript_id	gnl|ncbi|MeliponaBeecheii_003630-T1_mrna
			protein_id	gnl|ncbi|MeliponaBeecheii_003630-T1
414746	415315	CDS
			codon_start	1
			product	hypothetical protein
			transcript_id	gnl|ncbi|MeliponaBeecheii_003630-T1_mrna
			protein_id	gnl|ncbi|MeliponaBeecheii_003630-T1
416348	416623	gene
			locus_tag	MeliponaBeecheii_003631
416348	416623	mRNA
			product	hypothetical protein
			transcript_id	gnl|ncbi|MeliponaBeecheii_003631-T1_mrna
			protein_id	gnl|ncbi|MeliponaBeecheii_003631-T1
416348	416623	CDS
			codon_start	1
			product	hypothetical protein
			transcript_id	gnl|ncbi|MeliponaBeecheii_003631-T1_mrna
			protein_id	gnl|ncbi|MeliponaBeecheii_003631-T1
427008	425840	gene
			locus_tag	MeliponaBeecheii_003632
427008	427003	mRNA
426855	426850
426256	425840
			product	hypothetical protein
			transcript_id	gnl|ncbi|MeliponaBeecheii_003632-T1_mrna
			protein_id	gnl|ncbi|MeliponaBeecheii_003632-T1
427008	427003	CDS
426855	426850
426256	425840
			codon_start	1
			product	hypothetical protein
			transcript_id	gnl|ncbi|MeliponaBeecheii_003632-T1_mrna
			protein_id	gnl|ncbi|MeliponaBeecheii_003632-T1
458004	464053	gene
			locus_tag	MeliponaBeecheii_003633
458004	458012	mRNA
458545	458995
459124	459237
462217	462324
463593	464053
			product	hypothetical protein
			transcript_id	gnl|ncbi|MeliponaBeecheii_003633-T1_mrna
			protein_id	gnl|ncbi|MeliponaBeecheii_003633-T1
458004	458012	CDS
458545	458995
459124	459237
462217	462324
463593	464053
			codon_start	1
			note	COG:K
			note	BUSCO:EOG091B0F3B
			note	EggNog:ENOG41035KB
			db_xref	InterPro:IPR008967
			db_xref	PFAM:PF00853
			db_xref	InterPro:IPR013524
			db_xref	InterPro:IPR012346
			db_xref	InterPro:IPR000040
			go_process	regulation of transcription, DNA-templated|0006355||IEA
			go_function	DNA-binding transcription factor activity|0003700||IEA
			go_function	DNA binding|0003677||IEA
			go_function	ATP binding|0005524||IEA
			go_component	nucleus|0005634||IEA
			product	hypothetical protein
			transcript_id	gnl|ncbi|MeliponaBeecheii_003633-T1_mrna
			protein_id	gnl|ncbi|MeliponaBeecheii_003633-T1
471841	470760	gene
			locus_tag	MeliponaBeecheii_003634
471841	471740	mRNA
471140	470760
			product	hypothetical protein
			transcript_id	gnl|ncbi|MeliponaBeecheii_003634-T1_mrna
			protein_id	gnl|ncbi|MeliponaBeecheii_003634-T1
471841	471740	CDS
471140	470760
			codon_start	1
			product	hypothetical protein
			transcript_id	gnl|ncbi|MeliponaBeecheii_003634-T1_mrna
			protein_id	gnl|ncbi|MeliponaBeecheii_003634-T1
503261	502564	gene
			locus_tag	MeliponaBeecheii_003635
503261	503257	mRNA
503038	502564
			product	hypothetical protein
			transcript_id	gnl|ncbi|MeliponaBeecheii_003635-T1_mrna
			protein_id	gnl|ncbi|MeliponaBeecheii_003635-T1
503261	503257	CDS
503038	502564
			codon_start	1
			product	hypothetical protein
			transcript_id	gnl|ncbi|MeliponaBeecheii_003635-T1_mrna
			protein_id	gnl|ncbi|MeliponaBeecheii_003635-T1
<508915	508592	gene
			locus_tag	MeliponaBeecheii_003636
<508915	508592	mRNA
			product	hypothetical protein
			transcript_id	gnl|ncbi|MeliponaBeecheii_003636-T1_mrna
			protein_id	gnl|ncbi|MeliponaBeecheii_003636-T1
<508915	508592	CDS
			codon_start	1
			product	hypothetical protein
			transcript_id	gnl|ncbi|MeliponaBeecheii_003636-T1_mrna
			protein_id	gnl|ncbi|MeliponaBeecheii_003636-T1
<528045	527872	gene
			locus_tag	MeliponaBeecheii_003637
<528045	527872	mRNA
			product	hypothetical protein
			transcript_id	gnl|ncbi|MeliponaBeecheii_003637-T1_mrna
			protein_id	gnl|ncbi|MeliponaBeecheii_003637-T1
<528045	527872	CDS
			codon_start	1
			product	hypothetical protein
			transcript_id	gnl|ncbi|MeliponaBeecheii_003637-T1_mrna
			protein_id	gnl|ncbi|MeliponaBeecheii_003637-T1
539029	545068	gene
			locus_tag	MeliponaBeecheii_003638
539029	539040	mRNA
539155	539491
540387	540617
545049	545068
			product	hypothetical protein
			transcript_id	gnl|ncbi|MeliponaBeecheii_003638-T1_mrna
			protein_id	gnl|ncbi|MeliponaBeecheii_003638-T1
539029	539040	CDS
539155	539491
540387	540617
545049	545068
			codon_start	1
			note	COG:K
			note	EggNog:ENOG41036NP
			db_xref	InterPro:IPR008967
			db_xref	PFAM:PF00853
			db_xref	InterPro:IPR013524
			db_xref	InterPro:IPR012346
			db_xref	InterPro:IPR000040
			go_process	regulation of transcription, DNA-templated|0006355||IEA
			go_function	DNA-binding transcription factor activity|0003700||IEA
			go_function	DNA binding|0003677||IEA
			go_function	ATP binding|0005524||IEA
			go_component	nucleus|0005634||IEA
			product	hypothetical protein
			transcript_id	gnl|ncbi|MeliponaBeecheii_003638-T1_mrna
			protein_id	gnl|ncbi|MeliponaBeecheii_003638-T1
545233	546113	gene
			locus_tag	MeliponaBeecheii_003639
545233	545326	mRNA
545992	546113
			product	hypothetical protein
			transcript_id	gnl|ncbi|MeliponaBeecheii_003639-T1_mrna
			protein_id	gnl|ncbi|MeliponaBeecheii_003639-T1
545233	545326	CDS
545992	546113
			codon_start	1
			note	COG:K
			note	TransMembrane:1 (i20-41o)
			note	EggNog:ENOG41KOG3982
			db_xref	InterPro:IPR012346
			db_xref	InterPro:IPR000040
			db_xref	InterPro:IPR008967
			db_xref	InterPro:IPR013524
			go_process	regulation of transcription, DNA-templated|0006355||IEA
			go_function	DNA-binding transcription factor activity|0003700||IEA
			go_function	DNA binding|0003677||IEA
			go_function	ATP binding|0005524||IEA
			go_component	nucleus|0005634||IEA
			product	hypothetical protein
			transcript_id	gnl|ncbi|MeliponaBeecheii_003639-T1_mrna
			protein_id	gnl|ncbi|MeliponaBeecheii_003639-T1
550099	553224	gene
			locus_tag	MeliponaBeecheii_003640
550099	550137	mRNA
550403	550538
552675	552974
553217	553224
			product	hypothetical protein
			transcript_id	gnl|ncbi|MeliponaBeecheii_003640-T1_mrna
			protein_id	gnl|ncbi|MeliponaBeecheii_003640-T1
550099	550137	CDS
550403	550538
552675	552974
553217	553224
			codon_start	1
			note	COG:K
			note	EggNog:ENOG41036NP
			product	hypothetical protein
			transcript_id	gnl|ncbi|MeliponaBeecheii_003640-T1_mrna
			protein_id	gnl|ncbi|MeliponaBeecheii_003640-T1
554873	554323	gene
			locus_tag	MeliponaBeecheii_003641
554873	554805	mRNA
554692	554587
554459	554323
			product	hypothetical protein
			transcript_id	gnl|ncbi|MeliponaBeecheii_003641-T1_mrna
			protein_id	gnl|ncbi|MeliponaBeecheii_003641-T1
554873	554805	CDS
554692	554587
554459	554323
			codon_start	1
			product	hypothetical protein
			transcript_id	gnl|ncbi|MeliponaBeecheii_003641-T1_mrna
			protein_id	gnl|ncbi|MeliponaBeecheii_003641-T1
569127	569517	gene
			locus_tag	MeliponaBeecheii_003642
569127	569249	mRNA
569320	569517
			product	hypothetical protein
			transcript_id	gnl|ncbi|MeliponaBeecheii_003642-T1_mrna
			protein_id	gnl|ncbi|MeliponaBeecheii_003642-T1
569127	569249	CDS
569320	569517
			codon_start	1
			product	hypothetical protein
			transcript_id	gnl|ncbi|MeliponaBeecheii_003642-T1_mrna
			protein_id	gnl|ncbi|MeliponaBeecheii_003642-T1
570241	574616	gene
			locus_tag	MeliponaBeecheii_003643
570241	570275	mRNA
570348	570528
573283	573475
574147	574616
			product	hypothetical protein
			transcript_id	gnl|ncbi|MeliponaBeecheii_003643-T1_mrna
			protein_id	gnl|ncbi|MeliponaBeecheii_003643-T1
570241	570275	CDS
570348	570528
573283	573475
574147	574616
			codon_start	1
			note	COG:K
			note	EggNog:ENOG41036NP
			product	hypothetical protein
			transcript_id	gnl|ncbi|MeliponaBeecheii_003643-T1_mrna
			protein_id	gnl|ncbi|MeliponaBeecheii_003643-T1
585306	582310	gene
			locus_tag	MeliponaBeecheii_003644
585306	585268	mRNA
585204	584978
584626	583027
582453	582310
			product	hypothetical protein
			transcript_id	gnl|ncbi|MeliponaBeecheii_003644-T1_mrna
			protein_id	gnl|ncbi|MeliponaBeecheii_003644-T1
585306	585268	CDS
585204	584978
584626	583027
582453	582310
			codon_start	1
			note	COG:U
			note	TransMembrane:1 (i60-81o)
			note	EggNog:ENOG41035QY
			product	hypothetical protein
			transcript_id	gnl|ncbi|MeliponaBeecheii_003644-T1_mrna
			protein_id	gnl|ncbi|MeliponaBeecheii_003644-T1
599591	587701	gene
			locus_tag	MeliponaBeecheii_003645
599591	599507	mRNA
599268	599135
598545	598411
597998	597833
597351	597222
597159	596890
596743	596510
596379	596152
595736	595360
595009	594825
594744	594582
594403	594095
594001	593779
593645	593472
593358	592950
592569	592357
592029	591159
590963	590831
589061	588764
587904	587701
			product	hypothetical protein
			transcript_id	gnl|ncbi|MeliponaBeecheii_003645-T1_mrna
			protein_id	gnl|ncbi|MeliponaBeecheii_003645-T1
599591	599507	CDS
599268	599135
598545	598411
597998	597833
597351	597222
597159	596890
596743	596510
596379	596152
595736	595360
595009	594825
594744	594582
594403	594095
594001	593779
593645	593472
593358	592950
592569	592357
592029	591159
590963	590831
589061	588764
587904	587701
			codon_start	1
			note	COG:U
			note	EggNog:ENOG41035QY
			note	BUSCO:EOG091B00B6
			db_xref	InterPro:IPR016024
			db_xref	PFAM:PF16213
			db_xref	InterPro:IPR035999
			db_xref	PFAM:PF09324
			db_xref	InterPro:IPR000904
			db_xref	InterPro:IPR032629
			db_xref	InterPro:IPR015403
			go_process	regulation of ARF protein signal transduction|0032012||IEA
			go_function	ARF guanyl-nucleotide exchange factor activity|0005086||IEA
			product	hypothetical protein
			transcript_id	gnl|ncbi|MeliponaBeecheii_003645-T1_mrna
			protein_id	gnl|ncbi|MeliponaBeecheii_003645-T1
600101	604037	gene
			locus_tag	MeliponaBeecheii_003646
600101	600194	mRNA
600275	600387
600470	600607
601193	601261
601400	601735
601809	602631
603160	603322
603397	603525
603824	604037
			product	hypothetical protein
			transcript_id	gnl|ncbi|MeliponaBeecheii_003646-T1_mrna
			protein_id	gnl|ncbi|MeliponaBeecheii_003646-T1
600101	600194	CDS
600275	600387
600470	600607
601193	601261
601400	601735
601809	602631
603160	603322
603397	603525
603824	604037
			codon_start	1
			note	CAZy:GT98
			note	EggNog:ENOG41036FI
			note	TransMembrane:10 (i21-41o164-197i217-234o254-278i290-308o314-331i343-359o408-430i446-464o470-487i)
			note	COG:U
			note	BUSCO:EOG091B04T2
			db_xref	InterPro:IPR030038
			db_xref	InterPro:IPR018732
			db_xref	PFAM:PF10034
			go_component	integral component of membrane|0016021||IEA
			go_function	mannosyltransferase activity|0000030||IEA
			product	hypothetical protein
			transcript_id	gnl|ncbi|MeliponaBeecheii_003646-T1_mrna
			protein_id	gnl|ncbi|MeliponaBeecheii_003646-T1
614827	631604	gene
			locus_tag	MeliponaBeecheii_003647
614827	615049	mRNA
615860	616437
625718	625898
627551	627691
629427	629910
630530	630785
631062	631604
			product	hypothetical protein
			transcript_id	gnl|ncbi|MeliponaBeecheii_003647-T1_mrna
			protein_id	gnl|ncbi|MeliponaBeecheii_003647-T1
614827	615049	CDS
615860	616437
625718	625898
627551	627691
629427	629910
630530	630785
631062	631604
			codon_start	1
			note	EggNog:ENOG4103AKS
			note	TransMembrane:6 (o13-30i42-67o87-106i118-138o158-184i251-271o)
			product	hypothetical protein
			transcript_id	gnl|ncbi|MeliponaBeecheii_003647-T1_mrna
			protein_id	gnl|ncbi|MeliponaBeecheii_003647-T1
637454	637224	gene
			locus_tag	MeliponaBeecheii_003648
637454	637224	mRNA
			product	hypothetical protein
			transcript_id	gnl|ncbi|MeliponaBeecheii_003648-T1_mrna
			protein_id	gnl|ncbi|MeliponaBeecheii_003648-T1
637454	637224	CDS
			codon_start	1
			note	EggNog:ENOG410VVKZ
			product	hypothetical protein
			transcript_id	gnl|ncbi|MeliponaBeecheii_003648-T1_mrna
			protein_id	gnl|ncbi|MeliponaBeecheii_003648-T1
650675	652643	gene
			locus_tag	MeliponaBeecheii_003649
650675	650677	mRNA
652314	652643
			product	hypothetical protein
			transcript_id	gnl|ncbi|MeliponaBeecheii_003649-T1_mrna
			protein_id	gnl|ncbi|MeliponaBeecheii_003649-T1
650675	650677	CDS
652314	652643
			codon_start	1
			product	hypothetical protein
			transcript_id	gnl|ncbi|MeliponaBeecheii_003649-T1_mrna
			protein_id	gnl|ncbi|MeliponaBeecheii_003649-T1
659285	658587	gene
			locus_tag	MeliponaBeecheii_003650
659285	658587	mRNA
			product	hypothetical protein
			transcript_id	gnl|ncbi|MeliponaBeecheii_003650-T1_mrna
			protein_id	gnl|ncbi|MeliponaBeecheii_003650-T1
659285	658587	CDS
			codon_start	1
			note	EggNog:ENOG410VVKZ
			product	hypothetical protein
			transcript_id	gnl|ncbi|MeliponaBeecheii_003650-T1_mrna
			protein_id	gnl|ncbi|MeliponaBeecheii_003650-T1
706334	695847	gene
			locus_tag	MeliponaBeecheii_003651
706334	706288	mRNA
701746	701521
700917	700801
699775	699574
698425	698320
698230	698136
697478	697324
697046	696861
696246	696152
696087	695847
			product	hypothetical protein
			transcript_id	gnl|ncbi|MeliponaBeecheii_003651-T1_mrna
			protein_id	gnl|ncbi|MeliponaBeecheii_003651-T1
706334	706288	CDS
701746	701521
700917	700801
699775	699574
698425	698320
698230	698136
697478	697324
697046	696861
696246	696152
696087	695847
			codon_start	1
			note	EggNog:ENOG41034MU
			note	COG:F
			db_xref	InterPro:IPR006179
			db_xref	InterPro:IPR008334
			db_xref	InterPro:IPR004843
			db_xref	InterPro:IPR036907
			db_xref	PFAM:PF00149
			db_xref	PFAM:PF02872
			db_xref	InterPro:IPR006146
			db_xref	InterPro:IPR029052
			go_process	nucleotide catabolic process|0009166||IEA
			go_function	metal ion binding|0046872||IEA
			go_function	nucleotide binding|0000166||IEA
			go_function	hydrolase activity|0016787||IEA
			go_function	hydrolase activity, acting on ester bonds|0016788||IEA
			product	hypothetical protein
			transcript_id	gnl|ncbi|MeliponaBeecheii_003651-T1_mrna
			protein_id	gnl|ncbi|MeliponaBeecheii_003651-T1
714910	719806	gene
			locus_tag	MeliponaBeecheii_003652
714910	714981	mRNA
715893	716095
716717	716948
717712	718311
718803	719240
719378	719567
719649	719806
			product	hypothetical protein
			transcript_id	gnl|ncbi|MeliponaBeecheii_003652-T1_mrna
			protein_id	gnl|ncbi|MeliponaBeecheii_003652-T1
714910	714981	CDS
715893	716095
716717	716948
717712	718311
718803	719240
719378	719567
719649	719806
			codon_start	1
			note	EggNog:ENOG41033HY
			note	TransMembrane:2 (i48-66o611-629i)
			note	COG:F
			db_xref	InterPro:IPR006179
			db_xref	InterPro:IPR008334
			db_xref	InterPro:IPR004843
			db_xref	InterPro:IPR036907
			db_xref	PFAM:PF00149
			db_xref	PFAM:PF02872
			db_xref	InterPro:IPR006146
			db_xref	InterPro:IPR029052
			go_process	nucleotide catabolic process|0009166||IEA
			go_function	metal ion binding|0046872||IEA
			go_function	nucleotide binding|0000166||IEA
			go_function	hydrolase activity|0016787||IEA
			go_function	hydrolase activity, acting on ester bonds|0016788||IEA
			product	hypothetical protein
			transcript_id	gnl|ncbi|MeliponaBeecheii_003652-T1_mrna
			protein_id	gnl|ncbi|MeliponaBeecheii_003652-T1
722550	720334	gene
			locus_tag	MeliponaBeecheii_003653
722550	721485	mRNA
721421	721141
721031	720873
720788	720645
720579	720334
			product	hypothetical protein
			transcript_id	gnl|ncbi|MeliponaBeecheii_003653-T1_mrna
			protein_id	gnl|ncbi|MeliponaBeecheii_003653-T1
722550	721485	CDS
721421	721141
721031	720873
720788	720645
720579	720334
			codon_start	1
			note	COG:B
			note	EggNog:ENOG41036P7
			db_xref	PFAM:PF00856
			db_xref	PFAM:PF01753
			db_xref	InterPro:IPR001214
			db_xref	InterPro:IPR011990
			db_xref	InterPro:IPR002893
			go_function	protein binding|0005515||IEA
			product	hypothetical protein
			transcript_id	gnl|ncbi|MeliponaBeecheii_003653-T1_mrna
			protein_id	gnl|ncbi|MeliponaBeecheii_003653-T1
725032	727810	gene
			locus_tag	MeliponaBeecheii_003654
725032	725414	mRNA
725496	725729
725797	726068
726153	726311
726428	726641
726727	727810
			product	hypothetical protein
			transcript_id	gnl|ncbi|MeliponaBeecheii_003654-T1_mrna
			protein_id	gnl|ncbi|MeliponaBeecheii_003654-T1
725032	725414	CDS
725496	725729
725797	726068
726153	726311
726428	726641
726727	727810
			codon_start	1
			note	COG:O
			note	BUSCO:EOG091B03JY
			note	EggNog:ENOG41036I9
			db_xref	InterPro:IPR001841
			db_xref	PFAM:PF00097
			db_xref	PFAM:PF13920
			db_xref	InterPro:IPR013083
			db_xref	PFAM:PF13639
			db_xref	InterPro:IPR017907
			db_xref	PFAM:PF13923
			db_xref	InterPro:IPR018957
			go_function	metal ion binding|0046872||IEA
			product	hypothetical protein
			transcript_id	gnl|ncbi|MeliponaBeecheii_003654-T1_mrna
			protein_id	gnl|ncbi|MeliponaBeecheii_003654-T1
730084	728811	gene
			locus_tag	MeliponaBeecheii_003655
730084	730027	mRNA
729938	729572
729460	729115
729034	728928
728853	728811
			product	hypothetical protein
			transcript_id	gnl|ncbi|MeliponaBeecheii_003655-T1_mrna
			protein_id	gnl|ncbi|MeliponaBeecheii_003655-T1
730084	730027	CDS
729938	729572
729460	729115
729034	728928
728853	728811
			codon_start	1
			note	COG:A
			note	BUSCO:EOG091B0F5H
			note	EggNog:ENOG41032B2
			db_xref	InterPro:IPR020596
			db_xref	InterPro:IPR029063
			db_xref	PFAM:PF08241
			db_xref	PFAM:PF13649
			db_xref	InterPro:IPR001737
			db_xref	PFAM:PF00398
			db_xref	InterPro:IPR011530
			db_xref	InterPro:IPR020598
			go_function	rRNA (adenine-N6,N6-)-dimethyltransferase activity|0000179||IEA
			go_function	rRNA methyltransferase activity|0008649||IEA
			go_process	rRNA processing|0006364||IEA
			go_process	rRNA modification|0000154||IEA
			product	hypothetical protein
			transcript_id	gnl|ncbi|MeliponaBeecheii_003655-T1_mrna
			protein_id	gnl|ncbi|MeliponaBeecheii_003655-T1
730733	733171	gene
			locus_tag	MeliponaBeecheii_003656
730733	730804	mRNA
730933	731043
731123	731422
731500	731859
732017	732178
732268	732384
732497	732636
732697	733004
733071	733171
			product	hypothetical protein
			transcript_id	gnl|ncbi|MeliponaBeecheii_003656-T1_mrna
			protein_id	gnl|ncbi|MeliponaBeecheii_003656-T1
730733	730804	CDS
730933	731043
731123	731422
731500	731859
732017	732178
732268	732384
732497	732636
732697	733004
733071	733171
			codon_start	1
			note	EggNog:ENOG4103560
			note	COG:W
			note	BUSCO:EOG091B0799
			db_xref	InterPro:IPR000159
			db_xref	InterPro:IPR033593
			db_xref	InterPro:IPR029071
			db_xref	PFAM:PF00788
			go_process	signal transduction|0007165||IEA
			product	hypothetical protein
			transcript_id	gnl|ncbi|MeliponaBeecheii_003656-T1_mrna
			protein_id	gnl|ncbi|MeliponaBeecheii_003656-T1
734510	735913	gene
			gene	RFC38
			locus_tag	MeliponaBeecheii_003657
734510	734596	mRNA
734740	734877
734934	735099
735162	735480
735556	735913
			product	Replication factor C subunit 3
			transcript_id	gnl|ncbi|MeliponaBeecheii_003657-T1_mrna
			protein_id	gnl|ncbi|MeliponaBeecheii_003657-T1
734510	734596	CDS
734740	734877
734934	735099
735162	735480
735556	735913
			codon_start	1
			note	EggNog:ENOG41034S9
			note	COG:L
			db_xref	PFAM:PF03215
			db_xref	InterPro:IPR008921
			db_xref	PFAM:PF08542
			db_xref	InterPro:IPR002014
			db_xref	PFAM:PF13177
			db_xref	InterPro:IPR027417
			db_xref	InterPro:IPR013748
			go_process	DNA replication|0006260||IEA
			go_process	intracellular protein transport|0006886||IEA
			go_function	DNA binding|0003677||IEA
			product	Replication factor C subunit 3
			transcript_id	gnl|ncbi|MeliponaBeecheii_003657-T1_mrna
			protein_id	gnl|ncbi|MeliponaBeecheii_003657-T1
737027	736154	gene
			locus_tag	MeliponaBeecheii_003658
737027	737008	mRNA
736930	736874
736787	736588
736517	736375
736258	736154
			product	hypothetical protein
			transcript_id	gnl|ncbi|MeliponaBeecheii_003658-T1_mrna
			protein_id	gnl|ncbi|MeliponaBeecheii_003658-T1
737027	737008	CDS
736930	736874
736787	736588
736517	736375
736258	736154
			codon_start	1
			note	TransMembrane:3 (o81-105i117-134o154-173i)
			note	COG:G
			note	EggNog:ENOG4103HU8
			note	BUSCO:EOG091B0M7O
			db_xref	InterPro:IPR034804
			db_xref	InterPro:IPR000701
			db_xref	InterPro:IPR014314
			db_xref	InterPro:IPR018495
			db_xref	PFAM:PF01127
			go_function	electron transfer activity|0009055||IEA
			go_function	succinate dehydrogenase activity|0000104||IEA
			go_function	oxidoreductase activity, acting on the CH-CH group of donors|0016627||IEA
			go_component	succinate dehydrogenase complex|0045281||IEA
			go_component	membrane|0016020||IEA
			go_process	tricarboxylic acid cycle|0006099||IEA
			product	hypothetical protein
			transcript_id	gnl|ncbi|MeliponaBeecheii_003658-T1_mrna
			protein_id	gnl|ncbi|MeliponaBeecheii_003658-T1
737601	739307	gene
			locus_tag	MeliponaBeecheii_003659
737601	737709	mRNA
737898	738160
738238	738532
738636	738736
738805	738901
739111	739307
			product	hypothetical protein
			transcript_id	gnl|ncbi|MeliponaBeecheii_003659-T1_mrna
			protein_id	gnl|ncbi|MeliponaBeecheii_003659-T1
737601	737709	CDS
737898	738160
738238	738532
738636	738736
738805	738901
739111	739307
			codon_start	1
			note	COG:O
			note	EggNog:ENOG41031ZU
			note	TransMembrane:1 (i12-31o)
			db_xref	InterPro:IPR000163
			db_xref	InterPro:IPR001107
			db_xref	PFAM:PF01145
			db_xref	InterPro:IPR036013
			go_component	membrane|0016020||IEA
			product	hypothetical protein
			transcript_id	gnl|ncbi|MeliponaBeecheii_003659-T1_mrna
			protein_id	gnl|ncbi|MeliponaBeecheii_003659-T1
739988	742354	gene
			locus_tag	MeliponaBeecheii_003660
739988	740025	mRNA
740101	740185
740288	740471
740562	740664
740728	741049
741129	741300
741376	741523
741599	741788
741872	741952
742023	742134
742191	742354
			product	hypothetical protein
			transcript_id	gnl|ncbi|MeliponaBeecheii_003660-T1_mrna
			protein_id	gnl|ncbi|MeliponaBeecheii_003660-T1
739988	740025	CDS
740101	740185
740288	740471
740562	740664
740728	741049
741129	741300
741376	741523
741599	741788
741872	741952
742023	742134
742191	742354
			codon_start	1
			note	BUSCO:EOG091B0854
			note	COG:J
			note	EggNog:ENOG41034WW
			db_xref	InterPro:IPR006195
			db_xref	InterPro:IPR012340
			db_xref	InterPro:IPR004365
			db_xref	InterPro:IPR002312
			db_xref	InterPro:IPR004523
			db_xref	PFAM:PF01336
			db_xref	InterPro:IPR004364
			db_xref	PFAM:PF00152
			go_function	aspartate-tRNA ligase activity|0004815||IEA
			go_function	ATP binding|0005524||IEA
			go_function	nucleic acid binding|0003676||IEA
			go_function	aminoacyl-tRNA ligase activity|0004812||IEA
			go_function	nucleotide binding|0000166||IEA
			go_process	aspartyl-tRNA aminoacylation|0006422||IEA
			go_process	tRNA aminoacylation for protein translation|0006418||IEA
			go_component	cytoplasm|0005737||IEA
			product	hypothetical protein
			transcript_id	gnl|ncbi|MeliponaBeecheii_003660-T1_mrna
			protein_id	gnl|ncbi|MeliponaBeecheii_003660-T1
743047	744218	gene
			locus_tag	MeliponaBeecheii_003661
743047	743189	mRNA
743340	743637
743712	744052
744122	744218
			product	hypothetical protein
			transcript_id	gnl|ncbi|MeliponaBeecheii_003661-T1_mrna
			protein_id	gnl|ncbi|MeliponaBeecheii_003661-T1
743047	743189	CDS
743340	743637
743712	744052
744122	744218
			codon_start	1
			note	BUSCO:EOG091B0M71
			note	COG:A
			note	EggNog:ENOG4103C1W
			db_xref	PFAM:PF09808
			db_xref	InterPro:IPR019188
			product	hypothetical protein
			transcript_id	gnl|ncbi|MeliponaBeecheii_003661-T1_mrna
			protein_id	gnl|ncbi|MeliponaBeecheii_003661-T1
747083	744773	gene
			locus_tag	MeliponaBeecheii_003662
747083	747075	mRNA
746986	746902
746741	746629
746398	746195
746109	745819
745643	745519
745458	745341
745272	745106
744998	744773
			product	hypothetical protein
			transcript_id	gnl|ncbi|MeliponaBeecheii_003662-T1_mrna
			protein_id	gnl|ncbi|MeliponaBeecheii_003662-T1
747083	747075	CDS
746986	746902
746741	746629
746398	746195
746109	745819
745643	745519
745458	745341
745272	745106
744998	744773
			codon_start	1
			note	BUSCO:EOG091B0C13
			note	EggNog:ENOG41036FG
			product	hypothetical protein
			transcript_id	gnl|ncbi|MeliponaBeecheii_003662-T1_mrna
			protein_id	gnl|ncbi|MeliponaBeecheii_003662-T1
748365	750224	gene
			locus_tag	MeliponaBeecheii_003663
748365	748416	mRNA
748617	748705
748862	748960
749029	749268
749357	749542
749644	749979
750048	750224
			product	hypothetical protein
			transcript_id	gnl|ncbi|MeliponaBeecheii_003663-T1_mrna
			protein_id	gnl|ncbi|MeliponaBeecheii_003663-T1
748365	748416	CDS
748617	748705
748862	748960
749029	749268
749357	749542
749644	749979
750048	750224
			codon_start	1
			note	EggNog:ENOG41031ZF
			note	SECRETED:SignalP(1-25)
			note	COG:I
			db_xref	InterPro:IPR033379
			db_xref	PFAM:PF00328
			db_xref	InterPro:IPR029033
			db_xref	InterPro:IPR029630
			db_xref	InterPro:IPR000560
			go_function	acid phosphatase activity|0003993||IEA
			product	hypothetical protein
			transcript_id	gnl|ncbi|MeliponaBeecheii_003663-T1_mrna
			protein_id	gnl|ncbi|MeliponaBeecheii_003663-T1
753555	750547	gene
			locus_tag	MeliponaBeecheii_003664
753555	752984	mRNA
752914	752582
752513	752091
752003	751877
751811	751688
751625	751510
751420	751160
751054	750880
750770	750547
			product	hypothetical protein
			transcript_id	gnl|ncbi|MeliponaBeecheii_003664-T1_mrna
			protein_id	gnl|ncbi|MeliponaBeecheii_003664-T1
753555	752984	CDS
752914	752582
752513	752091
752003	751877
751811	751688
751625	751510
751420	751160
751054	750880
750770	750547
			codon_start	1
			note	COG:A
			note	BUSCO:EOG091B06G1
			note	EggNog:ENOG41033BR
			db_xref	PFAM:PF00271
			db_xref	InterPro:IPR000629
			db_xref	PFAM:PF00270
			db_xref	InterPro:IPR011545
			db_xref	InterPro:IPR014001
			db_xref	InterPro:IPR027417
			db_xref	InterPro:IPR001650
			db_xref	InterPro:IPR014014
			go_function	ATP binding|0005524||IEA
			go_function	helicase activity|0004386||IEA
			go_function	nucleic acid binding|0003676||IEA
			product	hypothetical protein
			transcript_id	gnl|ncbi|MeliponaBeecheii_003664-T1_mrna
			protein_id	gnl|ncbi|MeliponaBeecheii_003664-T1
762717	763904	gene
			locus_tag	MeliponaBeecheii_003665
762717	762776	mRNA
762834	762966
763047	763150
763492	763650
763731	763904
			product	hypothetical protein
			transcript_id	gnl|ncbi|MeliponaBeecheii_003665-T1_mrna
			protein_id	gnl|ncbi|MeliponaBeecheii_003665-T1
762717	762776	CDS
762834	762966
763047	763150
763492	763650
763731	763904
			codon_start	1
			note	BUSCO:EOG091B0N8R
			note	EggNog:ENOG41039NF
			note	COG:S
			db_xref	InterPro:IPR022730
			db_xref	PFAM:PF11029
			product	hypothetical protein
			transcript_id	gnl|ncbi|MeliponaBeecheii_003665-T1_mrna
			protein_id	gnl|ncbi|MeliponaBeecheii_003665-T1
768738	766252	gene
			locus_tag	MeliponaBeecheii_003666
768738	768655	mRNA
768498	768358
768288	768115
766362	766252
			product	hypothetical protein
			transcript_id	gnl|ncbi|MeliponaBeecheii_003666-T1_mrna
			protein_id	gnl|ncbi|MeliponaBeecheii_003666-T1
768738	768655	CDS
768498	768358
768288	768115
766362	766252
			codon_start	1
			note	BUSCO:EOG091B0M39
			note	EggNog:ENOG410381C
			note	COG:S
			db_xref	InterPro:IPR008560
			db_xref	PFAM:PF05811
			product	hypothetical protein
			transcript_id	gnl|ncbi|MeliponaBeecheii_003666-T1_mrna
			protein_id	gnl|ncbi|MeliponaBeecheii_003666-T1
769152	771863	gene
			locus_tag	MeliponaBeecheii_003667
769152	769257	mRNA
770055	770261
770349	770612
770677	771020
771092	771317
771391	771620
771690	771863
			product	hypothetical protein
			transcript_id	gnl|ncbi|MeliponaBeecheii_003667-T1_mrna
			protein_id	gnl|ncbi|MeliponaBeecheii_003667-T1
769152	769257	CDS
770055	770261
770349	770612
770677	771020
771092	771317
771391	771620
771690	771863
			codon_start	1
			note	EggNog:ENOG41035BZ
			note	COG:C
			db_xref	PFAM:PF00006
			db_xref	InterPro:IPR024034
			db_xref	InterPro:IPR004100
			db_xref	InterPro:IPR003593
			db_xref	InterPro:IPR005722
			db_xref	InterPro:IPR020003
			db_xref	InterPro:IPR000194
			db_xref	InterPro:IPR027417
			db_xref	InterPro:IPR036121
			db_xref	PFAM:PF02874
			go_function	ATP binding|0005524||IEA
			go_function	proton-transporting ATP synthase activity, rotational mechanism|0046933||IEA
			go_process	ATP metabolic process|0046034||IEA
			go_process	proton transmembrane transport|1902600||IEA
			go_process	ATP synthesis coupled proton transport|0015986||IEA
			go_component	proton-transporting ATP synthase complex, catalytic core F(1)|0045261||IEA
			product	hypothetical protein
			transcript_id	gnl|ncbi|MeliponaBeecheii_003667-T1_mrna
			protein_id	gnl|ncbi|MeliponaBeecheii_003667-T1
773730	772390	gene
			locus_tag	MeliponaBeecheii_003668
773730	773628	mRNA
773562	773470
773379	773249
773178	773064
772993	772703
772633	772518
772452	772390
			product	hypothetical protein
			transcript_id	gnl|ncbi|MeliponaBeecheii_003668-T1_mrna
			protein_id	gnl|ncbi|MeliponaBeecheii_003668-T1
773730	773628	CDS
773562	773470
773379	773249
773178	773064
772993	772703
772633	772518
772452	772390
			codon_start	1
			note	BUSCO:EOG091B0H4R
			note	COG:S
			note	EggNog:ENOG41039GJ
			db_xref	InterPro:IPR014854
			db_xref	PFAM:PF08743
			db_xref	InterPro:IPR027786
			go_component	nucleus|0005634||IEA
			go_component	Smc5-Smc6 complex|0030915||IEA
			go_process	DNA repair|0006281||IEA
			product	hypothetical protein
			transcript_id	gnl|ncbi|MeliponaBeecheii_003668-T1_mrna
			protein_id	gnl|ncbi|MeliponaBeecheii_003668-T1
774184	777760	gene
			locus_tag	MeliponaBeecheii_003669
774184	774204	mRNA
774275	774412
774600	774882
774963	775161
775228	775382
775473	775713
775779	776043
776117	776608
776689	777016
777128	777364
777441	777485
777564	777637
777707	777760
			product	hypothetical protein
			transcript_id	gnl|ncbi|MeliponaBeecheii_003669-T1_mrna
			protein_id	gnl|ncbi|MeliponaBeecheii_003669-T1
774184	774204	CDS
774275	774412
774600	774882
774963	775161
775228	775382
775473	775713
775779	776043
776117	776608
776689	777016
777128	777364
777441	777485
777564	777637
777707	777760
			codon_start	1
			note	COG:U
			note	BUSCO:EOG091B02RV
			note	EggNog:ENOG41032MD
			db_xref	InterPro:IPR001841
			db_xref	InterPro:IPR001680
			db_xref	InterPro:IPR016024
			db_xref	InterPro:IPR017986
			db_xref	InterPro:IPR000547
			db_xref	InterPro:IPR036322
			db_xref	InterPro:IPR015943
			db_xref	InterPro:IPR011990
			db_xref	PFAM:PF00637
			db_xref	InterPro:IPR016902
			go_function	protein binding|0005515||IEA
			go_process	vesicle-mediated transport|0016192||IEA
			go_process	intracellular transport|0046907||IEA
			go_process	intracellular protein transport|0006886||IEA
			product	hypothetical protein
			transcript_id	gnl|ncbi|MeliponaBeecheii_003669-T1_mrna
			protein_id	gnl|ncbi|MeliponaBeecheii_003669-T1
779605	777827	gene
			locus_tag	MeliponaBeecheii_003670
779605	779427	mRNA
779356	779098
779038	778754
778677	778587
778472	778240
778179	778000
777916	777827
			product	hypothetical protein
			transcript_id	gnl|ncbi|MeliponaBeecheii_003670-T1_mrna
			protein_id	gnl|ncbi|MeliponaBeecheii_003670-T1
779605	779427	CDS
779356	779098
779038	778754
778677	778587
778472	778240
778179	778000
777916	777827
			codon_start	1
			note	EggNog:ENOG41038AT
			note	COG:S
			product	hypothetical protein
			transcript_id	gnl|ncbi|MeliponaBeecheii_003670-T1_mrna
			protein_id	gnl|ncbi|MeliponaBeecheii_003670-T1
780752	783196	gene
			locus_tag	MeliponaBeecheii_003671
780752	781002	mRNA
781106	781330
781409	781595
781670	781804
781877	782003
782110	782334
782416	782517
782627	782748
782831	783196
			product	hypothetical protein
			transcript_id	gnl|ncbi|MeliponaBeecheii_003671-T1_mrna
			protein_id	gnl|ncbi|MeliponaBeecheii_003671-T1
780752	781002	CDS
781106	781330
781409	781595
781670	781804
781877	782003
782110	782334
782416	782517
782627	782748
782831	783196
			codon_start	1
			note	TransMembrane:5 (i85-106o126-144i165-181o193-211i232-257o)
			note	COG:S
			note	EggNog:ENOG4103GME
			db_xref	InterPro:IPR018490
			db_xref	PFAM:PF00027
			db_xref	InterPro:IPR000595
			db_xref	InterPro:IPR014710
			product	hypothetical protein
			transcript_id	gnl|ncbi|MeliponaBeecheii_003671-T1_mrna
			protein_id	gnl|ncbi|MeliponaBeecheii_003671-T1
783823	785821	gene
			locus_tag	MeliponaBeecheii_003672
783823	784199	mRNA
784256	784518
784597	784812
784884	785075
785157	785421
785489	785630
785708	785821
			product	hypothetical protein
			transcript_id	gnl|ncbi|MeliponaBeecheii_003672-T1_mrna
			protein_id	gnl|ncbi|MeliponaBeecheii_003672-T1
783823	784199	CDS
784256	784518
784597	784812
784884	785075
785157	785421
785489	785630
785708	785821
			codon_start	1
			note	EggNog:ENOG41032HZ
			note	BUSCO:EOG091B086C
			note	COG:J
			db_xref	InterPro:IPR014729
			db_xref	InterPro:IPR012340
			db_xref	InterPro:IPR002307
			db_xref	InterPro:IPR002547
			db_xref	PFAM:PF00579
			db_xref	PFAM:PF01588
			db_xref	InterPro:IPR002305
			go_function	ATP binding|0005524||IEA
			go_function	tRNA binding|0000049||IEA
			go_function	aminoacyl-tRNA ligase activity|0004812||IEA
			go_function	tyrosine-tRNA ligase activity|0004831||IEA
			go_function	nucleotide binding|0000166||IEA
			go_process	tyrosyl-tRNA aminoacylation|0006437||IEA
			go_process	tRNA aminoacylation for protein translation|0006418||IEA
			product	hypothetical protein
			transcript_id	gnl|ncbi|MeliponaBeecheii_003672-T1_mrna
			protein_id	gnl|ncbi|MeliponaBeecheii_003672-T1
787666	786130	gene
			locus_tag	MeliponaBeecheii_003673
787666	787535	mRNA
787460	787051
786968	786743
786663	786461
786397	786130
			product	hypothetical protein
			transcript_id	gnl|ncbi|MeliponaBeecheii_003673-T1_mrna
			protein_id	gnl|ncbi|MeliponaBeecheii_003673-T1
787666	787535	CDS
787460	787051
786968	786743
786663	786461
786397	786130
			codon_start	1
			note	COG:T
			note	EggNog:ENOG41036GT
			note	TransMembrane:7 (o68-94i106-126o146-164i185-204o233-257i278-302o322-342i)
			db_xref	InterPro:IPR017452
			db_xref	PFAM:PF00001
			db_xref	InterPro:IPR000276
			go_component	integral component of membrane|0016021||IEA
			go_process	G protein-coupled receptor signaling pathway|0007186||IEA
			go_function	G protein-coupled receptor activity|0004930||IEA
			product	hypothetical protein
			transcript_id	gnl|ncbi|MeliponaBeecheii_003673-T1_mrna
			protein_id	gnl|ncbi|MeliponaBeecheii_003673-T1
791668	788952	gene
			locus_tag	MeliponaBeecheii_003674
791668	791411	mRNA
791340	791238
791166	790850
790766	790398
790321	789967
789887	789571
789503	788952
			product	hypothetical protein
			transcript_id	gnl|ncbi|MeliponaBeecheii_003674-T1_mrna
			protein_id	gnl|ncbi|MeliponaBeecheii_003674-T1
791668	791411	CDS
791340	791238
791166	790850
790766	790398
790321	789967
789887	789571
789503	788952
			codon_start	1
			note	EggNog:ENOG41034QI
			note	COG:K
			db_xref	PFAM:PF13912
			db_xref	InterPro:IPR036236
			db_xref	PFAM:PF00096
			db_xref	InterPro:IPR013087
			product	hypothetical protein
			transcript_id	gnl|ncbi|MeliponaBeecheii_003674-T1_mrna
			protein_id	gnl|ncbi|MeliponaBeecheii_003674-T1
793686	792618	gene
			locus_tag	MeliponaBeecheii_003675
793686	793641	mRNA
793569	793355
793278	793052
792972	792618
			product	hypothetical protein
			transcript_id	gnl|ncbi|MeliponaBeecheii_003675-T1_mrna
			protein_id	gnl|ncbi|MeliponaBeecheii_003675-T1
793686	793641	CDS
793569	793355
793278	793052
792972	792618
			codon_start	1
			note	COG:O
			note	TransMembrane:1 (n8-19c23/24o232-251i)
			note	EggNog:ENOG41036ZX
			note	SECRETED:SignalP(1-23)
			db_xref	InterPro:IPR013766
			db_xref	InterPro:IPR042418
			db_xref	PFAM:PF00085
			db_xref	InterPro:IPR036249
			product	hypothetical protein
			transcript_id	gnl|ncbi|MeliponaBeecheii_003675-T1_mrna
			protein_id	gnl|ncbi|MeliponaBeecheii_003675-T1
796065	798055	gene
			locus_tag	MeliponaBeecheii_003676
796065	796301	mRNA
796572	796955
797300	798055
			product	hypothetical protein
			transcript_id	gnl|ncbi|MeliponaBeecheii_003676-T1_mrna
			protein_id	gnl|ncbi|MeliponaBeecheii_003676-T1
796065	796301	CDS
796572	796955
797300	798055
			codon_start	1
			note	EggNog:ENOG41038K7
			note	SECRETED:SignalP(1-22)
			product	hypothetical protein
			transcript_id	gnl|ncbi|MeliponaBeecheii_003676-T1_mrna
			protein_id	gnl|ncbi|MeliponaBeecheii_003676-T1
801760	803019	gene
			locus_tag	MeliponaBeecheii_003677
801760	801791	mRNA
802764	803019
			product	hypothetical protein
			transcript_id	gnl|ncbi|MeliponaBeecheii_003677-T1_mrna
			protein_id	gnl|ncbi|MeliponaBeecheii_003677-T1
801760	801791	CDS
802764	803019
			codon_start	1
			product	hypothetical protein
			transcript_id	gnl|ncbi|MeliponaBeecheii_003677-T1_mrna
			protein_id	gnl|ncbi|MeliponaBeecheii_003677-T1
803292	808070	gene
			locus_tag	MeliponaBeecheii_003678
803292	803509	mRNA
804257	804405
804495	805279
805658	806005
806089	806368
806442	806828
807496	808070
			product	hypothetical protein
			transcript_id	gnl|ncbi|MeliponaBeecheii_003678-T1_mrna
			protein_id	gnl|ncbi|MeliponaBeecheii_003678-T1
803292	803509	CDS
804257	804405
804495	805279
805658	806005
806089	806368
806442	806828
807496	808070
			codon_start	1
			note	EggNog:ENOG4103I0I
			note	BUSCO:EOG091B03K0
			note	COG:O
			db_xref	InterPro:IPR001841
			db_xref	PFAM:PF00097
			db_xref	InterPro:IPR013083
			db_xref	InterPro:IPR039320
			db_xref	PFAM:PF00643
			db_xref	InterPro:IPR017907
			db_xref	InterPro:IPR018957
			db_xref	InterPro:IPR000315
			go_function	metal ion binding|0046872||IEA
			go_function	zinc ion binding|0008270||IEA
			go_function	Hsp70 protein binding|0030544||IEA
			product	hypothetical protein
			transcript_id	gnl|ncbi|MeliponaBeecheii_003678-T1_mrna
			protein_id	gnl|ncbi|MeliponaBeecheii_003678-T1
812879	808125	gene
			locus_tag	MeliponaBeecheii_003679
812879	812753	mRNA
812296	812115
811991	811755
811683	811465
811408	811200
811119	810899
810823	810603
808202	808125
			product	hypothetical protein
			transcript_id	gnl|ncbi|MeliponaBeecheii_003679-T1_mrna
			protein_id	gnl|ncbi|MeliponaBeecheii_003679-T1
812879	812753	CDS
812296	812115
811991	811755
811683	811465
811408	811200
811119	810899
810823	810603
808202	808125
			codon_start	1
			note	EggNog:ENOG410VDDM
			note	BUSCO:EOG091B0C4K
			note	COG:D
			db_xref	InterPro:IPR002058
			db_xref	PFAM:PF03828
			db_xref	InterPro:IPR041252
			db_xref	InterPro:IPR043519
			db_xref	PFAM:PF17797
			product	hypothetical protein
			transcript_id	gnl|ncbi|MeliponaBeecheii_003679-T1_mrna
			protein_id	gnl|ncbi|MeliponaBeecheii_003679-T1
835450	835707	gene
			locus_tag	MeliponaBeecheii_003680
835450	835707	mRNA
			product	hypothetical protein
			transcript_id	gnl|ncbi|MeliponaBeecheii_003680-T1_mrna
			protein_id	gnl|ncbi|MeliponaBeecheii_003680-T1
835450	835707	CDS
			codon_start	1
			product	hypothetical protein
			transcript_id	gnl|ncbi|MeliponaBeecheii_003680-T1_mrna
			protein_id	gnl|ncbi|MeliponaBeecheii_003680-T1
866782	>867060	gene
			locus_tag	MeliponaBeecheii_003681
866782	>867060	mRNA
			product	hypothetical protein
			transcript_id	gnl|ncbi|MeliponaBeecheii_003681-T1_mrna
			protein_id	gnl|ncbi|MeliponaBeecheii_003681-T1
866782	>867060	CDS
			codon_start	1
			product	hypothetical protein
			transcript_id	gnl|ncbi|MeliponaBeecheii_003681-T1_mrna
			protein_id	gnl|ncbi|MeliponaBeecheii_003681-T1
878963	880131	gene
			locus_tag	MeliponaBeecheii_003682
878963	879096	mRNA
879915	880131
			product	hypothetical protein
			transcript_id	gnl|ncbi|MeliponaBeecheii_003682-T1_mrna
			protein_id	gnl|ncbi|MeliponaBeecheii_003682-T1
878963	879096	CDS
879915	880131
			codon_start	1
			note	TransMembrane:1 (o20-44i)
			product	hypothetical protein
			transcript_id	gnl|ncbi|MeliponaBeecheii_003682-T1_mrna
			protein_id	gnl|ncbi|MeliponaBeecheii_003682-T1
885728	888958	gene
			locus_tag	MeliponaBeecheii_003683
885728	885958	mRNA
886259	886464
887583	887745
888108	888293
888755	888958
			product	hypothetical protein
			transcript_id	gnl|ncbi|MeliponaBeecheii_003683-T1_mrna
			protein_id	gnl|ncbi|MeliponaBeecheii_003683-T1
885728	885958	CDS
886259	886464
887583	887745
888108	888293
888755	888958
			codon_start	1
			note	TransMembrane:1 (o277-300i)
			note	EggNog:ENOG41034A7
			note	COG:S
			note	BUSCO:EOG091B0CMV
			db_xref	PFAM:PF00100
			db_xref	InterPro:IPR001507
			product	hypothetical protein
			transcript_id	gnl|ncbi|MeliponaBeecheii_003683-T1_mrna
			protein_id	gnl|ncbi|MeliponaBeecheii_003683-T1
893234	893804	gene
			locus_tag	MeliponaBeecheii_003684
893234	893467	mRNA
893568	893804
			product	hypothetical protein
			transcript_id	gnl|ncbi|MeliponaBeecheii_003684-T1_mrna
			protein_id	gnl|ncbi|MeliponaBeecheii_003684-T1
893234	893467	CDS
893568	893804
			codon_start	1
			product	hypothetical protein
			transcript_id	gnl|ncbi|MeliponaBeecheii_003684-T1_mrna
			protein_id	gnl|ncbi|MeliponaBeecheii_003684-T1
902872	895959	gene
			locus_tag	MeliponaBeecheii_003685
902872	902794	mRNA
902475	902432
900066	899954
896070	895959
			product	hypothetical protein
			transcript_id	gnl|ncbi|MeliponaBeecheii_003685-T1_mrna
			protein_id	gnl|ncbi|MeliponaBeecheii_003685-T1
902872	902794	CDS
902475	902432
900066	899954
896070	895959
			codon_start	1
			product	hypothetical protein
			transcript_id	gnl|ncbi|MeliponaBeecheii_003685-T1_mrna
			protein_id	gnl|ncbi|MeliponaBeecheii_003685-T1
920209	904907	gene
			locus_tag	MeliponaBeecheii_003686
920209	919916	mRNA
913857	913668
911545	911262
910723	910450
910354	909935
909467	908861
908785	908610
908500	907377
907299	907146
907085	906895
906810	906637
906567	906405
906327	906141
905945	905842
904956	904907
			product	hypothetical protein
			transcript_id	gnl|ncbi|MeliponaBeecheii_003686-T1_mrna
			protein_id	gnl|ncbi|MeliponaBeecheii_003686-T1
920209	919916	CDS
913857	913668
911545	911262
910723	910450
910354	909935
909467	908861
908785	908610
908500	907377
907299	907146
907085	906895
906810	906637
906567	906405
906327	906141
905945	905842
904956	904907
			codon_start	1
			note	EggNog:ENOG41034SE
			note	COG:A
			db_xref	InterPro:IPR001374
			db_xref	InterPro:IPR036867
			db_xref	PFAM:PF12752
			db_xref	InterPro:IPR013087
			db_xref	InterPro:IPR024771
			db_xref	PFAM:PF01424
			go_function	nucleic acid binding|0003676||IEA
			product	hypothetical protein
			transcript_id	gnl|ncbi|MeliponaBeecheii_003686-T1_mrna
			protein_id	gnl|ncbi|MeliponaBeecheii_003686-T1
942590	935656	gene
			locus_tag	MeliponaBeecheii_003687
942590	942391	mRNA
942306	942167
942092	941802
941734	941572
941506	941379
941301	941142
941056	940941
940684	940276
940193	940043
939956	939828
939753	939547
939457	939166
939087	938929
938856	938651
938566	938411
938338	938176
938118	937924
937737	937699
937511	937379
937306	937074
936791	936687
936556	936345
936269	936053
935974	935838
935754	935656
			product	hypothetical protein
			transcript_id	gnl|ncbi|MeliponaBeecheii_003687-T1_mrna
			protein_id	gnl|ncbi|MeliponaBeecheii_003687-T1
942590	942391	CDS
942306	942167
942092	941802
941734	941572
941506	941379
941301	941142
941056	940941
940684	940276
940193	940043
939956	939828
939753	939547
939457	939166
939087	938929
938856	938651
938566	938411
938338	938176
938118	937924
937737	937699
937511	937379
937306	937074
936791	936687
936556	936345
936269	936053
935974	935838
935754	935656
			codon_start	1
			note	BUSCO:EOG091B0116
			note	COG:T
			note	TransMembrane:1 (o1109-1134i)
			note	EggNog:ENOG41032BX
			db_xref	InterPro:IPR007110
			db_xref	InterPro:IPR013783
			db_xref	InterPro:IPR013098
			db_xref	PFAM:PF00047
			db_xref	InterPro:IPR003599
			db_xref	InterPro:IPR036179
			db_xref	InterPro:IPR003598
			db_xref	PFAM:PF07679
			db_xref	InterPro:IPR036116
			db_xref	InterPro:IPR033024
			db_xref	PFAM:PF06583
			db_xref	PFAM:PF13927
			db_xref	PFAM:PF13895
			db_xref	InterPro:IPR010560
			db_xref	InterPro:IPR003961
			db_xref	PFAM:PF00041
			go_function	protein binding|0005515||IEA
			go_function	signaling receptor activity|0038023||IEA
			go_component	integral component of membrane|0016021||IEA
			go_component	integral component of plasma membrane|0005887||IEA
			go_process	axon guidance|0007411||IEA
			go_process	iron ion homeostasis|0055072||IEA
			go_process	positive regulation of BMP signaling pathway|0030513||IEA
			go_process	nervous system development|0007399||IEA
			product	hypothetical protein
			transcript_id	gnl|ncbi|MeliponaBeecheii_003687-T1_mrna
			protein_id	gnl|ncbi|MeliponaBeecheii_003687-T1
948847	950487	gene
			gene	BAP55
			locus_tag	MeliponaBeecheii_003688
948847	949173	mRNA
949242	949571
949646	949897
950003	950200
950272	950487
			product	Brahma associated protein 55kD
			transcript_id	gnl|ncbi|MeliponaBeecheii_003688-T1_mrna
			protein_id	gnl|ncbi|MeliponaBeecheii_003688-T1
948847	949173	CDS
949242	949571
949646	949897
950003	950200
950272	950487
			codon_start	1
			note	EggNog:ENOG41032QS
			note	BUSCO:EOG091B095V
			note	COG:Z
			db_xref	InterPro:IPR004000
			db_xref	InterPro:IPR043129
			db_xref	PFAM:PF00022
			product	Brahma associated protein 55kD
			transcript_id	gnl|ncbi|MeliponaBeecheii_003688-T1_mrna
			protein_id	gnl|ncbi|MeliponaBeecheii_003688-T1
951650	953301	gene
			locus_tag	MeliponaBeecheii_003689
951650	951660	mRNA
951745	951897
951967	952150
952225	952332
952495	952595
952659	952749
952830	952934
953002	953157
953242	953301
			product	hypothetical protein
			transcript_id	gnl|ncbi|MeliponaBeecheii_003689-T1_mrna
			protein_id	gnl|ncbi|MeliponaBeecheii_003689-T1
951650	951660	CDS
951745	951897
951967	952150
952225	952332
952495	952595
952659	952749
952830	952934
953002	953157
953242	953301
			codon_start	1
			note	EggNog:ENOG410VT1G
			note	TransMembrane:8 (o6-23i64-86o98-118i130-154o195-215i227-247o253-272i293-314o)
			note	COG:S
			db_xref	PFAM:PF02949
			db_xref	InterPro:IPR004117
			go_function	olfactory receptor activity|0004984||IEA
			go_function	odorant binding|0005549||IEA
			go_component	membrane|0016020||IEA
			go_process	sensory perception of smell|0007608||IEA
			product	hypothetical protein
			transcript_id	gnl|ncbi|MeliponaBeecheii_003689-T1_mrna
			protein_id	gnl|ncbi|MeliponaBeecheii_003689-T1
963583	953390	gene
			locus_tag	MeliponaBeecheii_003690
963583	963543	mRNA
963466	963261
963190	963020
962960	962803
962730	962581
962514	962316
962250	962111
962021	961535
961467	961455
961380	961216
961147	960671
960595	960418
960346	960101
960030	959914
959852	959730
959653	959406
959342	959121
959043	958872
958796	958670
958606	958482
958426	958266
958191	958031
957954	957761
957695	957611
957535	957390
957316	957200
957125	956761
956689	956429
956354	956129
956068	955884
955827	955628
955562	955390
955327	955184
955114	954957
954890	954659
954590	954452
954373	954259
954176	954023
953896	953660
953572	953390
			product	hypothetical protein
			transcript_id	gnl|ncbi|MeliponaBeecheii_003690-T1_mrna
			protein_id	gnl|ncbi|MeliponaBeecheii_003690-T1
963583	963543	CDS
963466	963261
963190	963020
962960	962803
962730	962581
962514	962316
962250	962111
962021	961535
961467	961455
961380	961216
961147	960671
960595	960418
960346	960101
960030	959914
959852	959730
959653	959406
959342	959121
959043	958872
958796	958670
958606	958482
958426	958266
958191	958031
957954	957761
957695	957611
957535	957390
957316	957200
957125	956761
956689	956429
956354	956129
956068	955884
955827	955628
955562	955390
955327	955184
955114	954957
954890	954659
954590	954452
954373	954259
954176	954023
953896	953660
953572	953390
			codon_start	1
			note	BUSCO:EOG091B009R
			note	EggNog:ENOG41032H9
			note	COG:L
			db_xref	PFAM:PF02260
			db_xref	PFAM:PF02259
			db_xref	InterPro:IPR011009
			db_xref	InterPro:IPR016024
			db_xref	PFAM:PF08064
			db_xref	InterPro:IPR012993
			db_xref	InterPro:IPR018936
			db_xref	InterPro:IPR014009
			db_xref	PFAM:PF00454
			db_xref	InterPro:IPR003151
			db_xref	InterPro:IPR003152
			db_xref	InterPro:IPR000403
			db_xref	InterPro:IPR036940
			go_function	protein binding|0005515||IEA
			go_function	protein serine/threonine kinase activity|0004674||IEA
			go_function	kinase activity|0016301||IEA
			product	hypothetical protein
			transcript_id	gnl|ncbi|MeliponaBeecheii_003690-T1_mrna
			protein_id	gnl|ncbi|MeliponaBeecheii_003690-T1
964227	965667	gene
			locus_tag	MeliponaBeecheii_003691
964227	964317	mRNA
964393	964573
964650	964929
965014	965095
965248	965463
965531	965667
			product	hypothetical protein
			transcript_id	gnl|ncbi|MeliponaBeecheii_003691-T1_mrna
			protein_id	gnl|ncbi|MeliponaBeecheii_003691-T1
964227	964317	CDS
964393	964573
964650	964929
965014	965095
965248	965463
965531	965667
			codon_start	1
			note	COG:K
			note	EggNog:ENOG41036PC
			note	BUSCO:EOG091B0EUM
			db_xref	InterPro:IPR036910
			db_xref	PFAM:PF00505
			db_xref	InterPro:IPR009071
			db_xref	PFAM:PF09011
			product	hypothetical protein
			transcript_id	gnl|ncbi|MeliponaBeecheii_003691-T1_mrna
			protein_id	gnl|ncbi|MeliponaBeecheii_003691-T1
970737	966053	gene
			locus_tag	MeliponaBeecheii_003692
970737	970523	mRNA
970430	970296
970240	970087
970028	969846
969757	969644
969564	969379
969316	969069
969005	968908
968826	968651
968566	968408
968340	968103
968029	967801
967737	967641
967572	967378
967305	967132
967063	966710
966630	966431
966360	966172
966107	966053
			product	hypothetical protein
			transcript_id	gnl|ncbi|MeliponaBeecheii_003692-T1_mrna
			protein_id	gnl|ncbi|MeliponaBeecheii_003692-T1
970737	970523	CDS
970430	970296
970240	970087
970028	969846
969757	969644
969564	969379
969316	969069
969005	968908
968826	968651
968566	968408
968340	968103
968029	967801
967737	967641
967572	967378
967305	967132
967063	966710
966630	966431
966360	966172
966107	966053
			codon_start	1
			note	COG:L
			note	TransMembrane:1 (o845-865i)
			note	EggNog:ENOG41038JB
			note	BUSCO:EOG091B01YD
			db_xref	PFAM:PF14911
			db_xref	InterPro:IPR029424
			db_xref	PFAM:PF14910
			db_xref	InterPro:IPR029425
			db_xref	InterPro:IPR042320
			go_process	double-strand break repair via homologous recombination|0000724||IEA
			go_process	replication fork processing|0031297||IEA
			product	hypothetical protein
			transcript_id	gnl|ncbi|MeliponaBeecheii_003692-T1_mrna
			protein_id	gnl|ncbi|MeliponaBeecheii_003692-T1
973073	971393	gene
			gene	PCDP1
			locus_tag	MeliponaBeecheii_003693
973073	972819	mRNA
972730	972534
972477	972374
972279	972120
972029	971764
971700	971393
			product	Cilia- and flagella-associated protein 221
			transcript_id	gnl|ncbi|MeliponaBeecheii_003693-T1_mrna
			protein_id	gnl|ncbi|MeliponaBeecheii_003693-T1
973073	972819	CDS
972730	972534
972477	972374
972279	972120
972029	971764
971700	971393
			codon_start	1
			note	EggNog:ENOG410UIFS
			note	COG:S
			db_xref	InterPro:IPR029676
			db_xref	InterPro:IPR013783
			go_component	cilium|0005929||IEA
			go_process	cilium assembly|0060271||IEA
			go_process	cilium movement|0003341||IEA
			product	Cilia- and flagella-associated protein 221
			transcript_id	gnl|ncbi|MeliponaBeecheii_003693-T1_mrna
			protein_id	gnl|ncbi|MeliponaBeecheii_003693-T1
973590	978495	gene
			locus_tag	MeliponaBeecheii_003694
973590	973616	mRNA
974515	974900
974985	975177
975256	975445
975517	975763
975842	975956
976030	976340
976422	976632
976693	977219
977284	977438
977510	977788
977865	978100
978177	978306
978383	978495
			product	hypothetical protein
			transcript_id	gnl|ncbi|MeliponaBeecheii_003694-T1_mrna
			protein_id	gnl|ncbi|MeliponaBeecheii_003694-T1
973590	973616	CDS
974515	974900
974985	975177
975256	975445
975517	975763
975842	975956
976030	976340
976422	976632
976693	977219
977284	977438
977510	977788
977865	978100
978177	978306
978383	978495
			codon_start	1
			note	EggNog:ENOG41035PR
			note	COG:S
			db_xref	PFAM:PF13857
			db_xref	PFAM:PF13637
			db_xref	InterPro:IPR020683
			db_xref	PFAM:PF00023
			db_xref	InterPro:IPR002110
			db_xref	PFAM:PF12796
			db_xref	InterPro:IPR036770
			db_xref	PFAM:PF13606
			go_function	protein binding|0005515||IEA
			product	hypothetical protein
			transcript_id	gnl|ncbi|MeliponaBeecheii_003694-T1_mrna
			protein_id	gnl|ncbi|MeliponaBeecheii_003694-T1
985921	983622	gene
			locus_tag	MeliponaBeecheii_003695
985921	985898	mRNA
985795	985015
984844	983622
			product	hypothetical protein
			transcript_id	gnl|ncbi|MeliponaBeecheii_003695-T1_mrna
			protein_id	gnl|ncbi|MeliponaBeecheii_003695-T1
985921	985898	CDS
985795	985015
984844	983622
			codon_start	1
			note	EggNog:ENOG4103GUE
			note	COG:C
			db_xref	PFAM:PF16013
			db_xref	InterPro:IPR031962
			product	hypothetical protein
			transcript_id	gnl|ncbi|MeliponaBeecheii_003695-T1_mrna
			protein_id	gnl|ncbi|MeliponaBeecheii_003695-T1
991025	1000485	gene
			locus_tag	MeliponaBeecheii_003696
991025	991044	mRNA
991485	991567
996788	997067
997930	998741
998828	1000485
			product	hypothetical protein
			transcript_id	gnl|ncbi|MeliponaBeecheii_003696-T1_mrna
			protein_id	gnl|ncbi|MeliponaBeecheii_003696-T1
991025	991044	CDS
991485	991567
996788	997067
997930	998741
998828	1000485
			codon_start	1
			note	TransMembrane:1 (o825-846i)
			note	BUSCO:EOG091B02S1
			note	COG:W
			note	EggNog:ENOG41034M4
			db_xref	PFAM:PF00028
			db_xref	InterPro:IPR026914
			db_xref	PFAM:PF02210
			db_xref	InterPro:IPR013320
			db_xref	InterPro:IPR001791
			db_xref	InterPro:IPR015919
			db_xref	InterPro:IPR002126
			go_component	membrane|0016020||IEA
			go_process	homophilic cell adhesion via plasma membrane adhesion molecules|0007156||IEA
			go_function	calcium ion binding|0005509||IEA
			product	hypothetical protein
			transcript_id	gnl|ncbi|MeliponaBeecheii_003696-T1_mrna
			protein_id	gnl|ncbi|MeliponaBeecheii_003696-T1
1009721	1006816	gene
			locus_tag	MeliponaBeecheii_003697
1009721	1009435	mRNA
1009346	1009143
1009051	1008807
1008731	1008516
1008396	1008221
1008143	1008018
1007941	1007828
1007759	1007544
1007480	1007298
1007203	1007087
1006962	1006816
			product	hypothetical protein
			transcript_id	gnl|ncbi|MeliponaBeecheii_003697-T1_mrna
			protein_id	gnl|ncbi|MeliponaBeecheii_003697-T1
1009721	1009435	CDS
1009346	1009143
1009051	1008807
1008731	1008516
1008396	1008221
1008143	1008018
1007941	1007828
1007759	1007544
1007480	1007298
1007203	1007087
1006962	1006816
			codon_start	1
			note	TransMembrane:1 (o434-453i)
			note	EggNog:ENOG410323E
			note	COG:S
			db_xref	PFAM:PF09742
			db_xref	InterPro:IPR019142
			product	hypothetical protein
			transcript_id	gnl|ncbi|MeliponaBeecheii_003697-T1_mrna
			protein_id	gnl|ncbi|MeliponaBeecheii_003697-T1
1010681	1016690	gene
			locus_tag	MeliponaBeecheii_003698
1010681	1010832	mRNA
1011079	1011498
1011626	1012133
1012301	1013471
1013566	1013821
1013965	1014166
1014318	1014568
1014896	1014988
1015214	1015423
1015783	1015916
1016040	1016210
1016319	1016418
1016492	1016690
			product	hypothetical protein
			transcript_id	gnl|ncbi|MeliponaBeecheii_003698-T1_mrna
			protein_id	gnl|ncbi|MeliponaBeecheii_003698-T1
1010681	1010832	CDS
1011079	1011498
1011626	1012133
1012301	1013471
1013566	1013821
1013965	1014166
1014318	1014568
1014896	1014988
1015214	1015423
1015783	1015916
1016040	1016210
1016319	1016418
1016492	1016690
			codon_start	1
			note	TransMembrane:5 (o371-388i1008-1028o1096-1121i1191-1215o1235-1253i)
			note	EggNog:ENOG410VRY4
			note	COG:C
			db_xref	InterPro:IPR000048
			db_xref	InterPro:IPR023395
			db_xref	InterPro:IPR038752
			db_xref	PFAM:PF00153
			db_xref	InterPro:IPR018108
			db_xref	PFAM:PF00612
			go_function	protein binding|0005515||IEA
			product	hypothetical protein
			transcript_id	gnl|ncbi|MeliponaBeecheii_003698-T1_mrna
			protein_id	gnl|ncbi|MeliponaBeecheii_003698-T1
1019004	1017280	gene
			locus_tag	MeliponaBeecheii_003699
1019004	1018928	mRNA
1018596	1018381
1018290	1018154
1018042	1017872
1017665	1017566
1017472	1017280
			product	hypothetical protein
			transcript_id	gnl|ncbi|MeliponaBeecheii_003699-T1_mrna
			protein_id	gnl|ncbi|MeliponaBeecheii_003699-T1
1019004	1018928	CDS
1018596	1018381
1018290	1018154
1018042	1017872
1017665	1017566
1017472	1017280
			codon_start	1
			note	EggNog:ENOG4103GUE
			note	COG:C
			db_xref	InterPro:IPR023395
			db_xref	InterPro:IPR018108
			db_xref	PFAM:PF00153
			product	hypothetical protein
			transcript_id	gnl|ncbi|MeliponaBeecheii_003699-T1_mrna
			protein_id	gnl|ncbi|MeliponaBeecheii_003699-T1
1022482	1019797	gene
			locus_tag	MeliponaBeecheii_003700
1022482	1022402	mRNA
1022259	1022083
1021874	1021680
1021531	1021347
1021279	1021159
1021095	1020888
1020671	1020343
1020173	1020006
1019928	1019797
			product	hypothetical protein
			transcript_id	gnl|ncbi|MeliponaBeecheii_003700-T1_mrna
			protein_id	gnl|ncbi|MeliponaBeecheii_003700-T1
1022482	1022402	CDS
1022259	1022083
1021874	1021680
1021531	1021347
1021279	1021159
1021095	1020888
1020671	1020343
1020173	1020006
1019928	1019797
			codon_start	1
			note	EggNog:ENOG4103GPQ
			db_xref	InterPro:IPR043597
			db_xref	PFAM:PF13868
			db_xref	InterPro:IPR039986
			product	hypothetical protein
			transcript_id	gnl|ncbi|MeliponaBeecheii_003700-T1_mrna
			protein_id	gnl|ncbi|MeliponaBeecheii_003700-T1
1027994	1027141	gene
			locus_tag	MeliponaBeecheii_003701
1027994	1027920	mRNA
1027698	1027141
			product	hypothetical protein
			transcript_id	gnl|ncbi|MeliponaBeecheii_003701-T1_mrna
			protein_id	gnl|ncbi|MeliponaBeecheii_003701-T1
1027994	1027920	CDS
1027698	1027141
			codon_start	1
			note	COG:K
			note	EggNog:ENOG41037BP
			db_xref	InterPro:IPR011598
			db_xref	InterPro:IPR003650
			db_xref	InterPro:IPR036638
			db_xref	PFAM:PF00010
			db_xref	PFAM:PF07527
			go_function	protein dimerization activity|0046983||IEA
			go_function	DNA binding|0003677||IEA
			go_process	regulation of transcription, DNA-templated|0006355||IEA
			product	hypothetical protein
			transcript_id	gnl|ncbi|MeliponaBeecheii_003701-T1_mrna
			protein_id	gnl|ncbi|MeliponaBeecheii_003701-T1
1031141	1030714	gene
			locus_tag	MeliponaBeecheii_003702
1031141	1031102	mRNA
1031054	1030714
			product	hypothetical protein
			transcript_id	gnl|ncbi|MeliponaBeecheii_003702-T1_mrna
			protein_id	gnl|ncbi|MeliponaBeecheii_003702-T1
1031141	1031102	CDS
1031054	1030714
			codon_start	1
			product	hypothetical protein
			transcript_id	gnl|ncbi|MeliponaBeecheii_003702-T1_mrna
			protein_id	gnl|ncbi|MeliponaBeecheii_003702-T1
1057748	1055984	gene
			locus_tag	MeliponaBeecheii_003703
1057748	1057740	mRNA
1056322	1055984
			product	hypothetical protein
			transcript_id	gnl|ncbi|MeliponaBeecheii_003703-T1_mrna
			protein_id	gnl|ncbi|MeliponaBeecheii_003703-T1
1057748	1057740	CDS
1056322	1055984
			codon_start	1
			product	hypothetical protein
			transcript_id	gnl|ncbi|MeliponaBeecheii_003703-T1_mrna
			protein_id	gnl|ncbi|MeliponaBeecheii_003703-T1
1066455	1058643	gene
			locus_tag	MeliponaBeecheii_003704
1066455	1066448	mRNA
1063994	1063989
1059027	1059020
1058800	1058643
			product	hypothetical protein
			transcript_id	gnl|ncbi|MeliponaBeecheii_003704-T1_mrna
			protein_id	gnl|ncbi|MeliponaBeecheii_003704-T1
1066455	1066448	CDS
1063994	1063989
1059027	1059020
1058800	1058643
			codon_start	1
			product	hypothetical protein
			transcript_id	gnl|ncbi|MeliponaBeecheii_003704-T1_mrna
			protein_id	gnl|ncbi|MeliponaBeecheii_003704-T1
1077106	1076582	gene
			locus_tag	MeliponaBeecheii_003705
1077106	1076582	mRNA
			product	hypothetical protein
			transcript_id	gnl|ncbi|MeliponaBeecheii_003705-T1_mrna
			protein_id	gnl|ncbi|MeliponaBeecheii_003705-T1
1077106	1076582	CDS
			codon_start	1
			note	EggNog:ENOG410392G
			note	COG:S
			db_xref	InterPro:IPR029686
			db_xref	PFAM:PF15952
			go_process	sensory organ development|0007423||IEA
			go_process	Notch signaling pathway|0007219||IEA
			product	hypothetical protein
			transcript_id	gnl|ncbi|MeliponaBeecheii_003705-T1_mrna
			protein_id	gnl|ncbi|MeliponaBeecheii_003705-T1
1097151	1097462	gene
			locus_tag	MeliponaBeecheii_003706
1097151	1097462	mRNA
			product	hypothetical protein
			transcript_id	gnl|ncbi|MeliponaBeecheii_003706-T1_mrna
			protein_id	gnl|ncbi|MeliponaBeecheii_003706-T1
1097151	1097462	CDS
			codon_start	1
			product	hypothetical protein
			transcript_id	gnl|ncbi|MeliponaBeecheii_003706-T1_mrna
			protein_id	gnl|ncbi|MeliponaBeecheii_003706-T1
1129612	1122578	gene
			locus_tag	MeliponaBeecheii_003707
1129612	1129395	mRNA
1128567	1128286
1122824	1122578
			product	hypothetical protein
			transcript_id	gnl|ncbi|MeliponaBeecheii_003707-T1_mrna
			protein_id	gnl|ncbi|MeliponaBeecheii_003707-T1
1129612	1129395	CDS
1128567	1128286
1122824	1122578
			codon_start	1
			product	hypothetical protein
			transcript_id	gnl|ncbi|MeliponaBeecheii_003707-T1_mrna
			protein_id	gnl|ncbi|MeliponaBeecheii_003707-T1
1138007	1137588	gene
			locus_tag	MeliponaBeecheii_003708
1138007	1137588	mRNA
			product	hypothetical protein
			transcript_id	gnl|ncbi|MeliponaBeecheii_003708-T1_mrna
			protein_id	gnl|ncbi|MeliponaBeecheii_003708-T1
1138007	1137588	CDS
			codon_start	1
			product	hypothetical protein
			transcript_id	gnl|ncbi|MeliponaBeecheii_003708-T1_mrna
			protein_id	gnl|ncbi|MeliponaBeecheii_003708-T1
1148315	1147145	gene
			locus_tag	MeliponaBeecheii_003709
1148315	1148065	mRNA
1147337	1147145
			product	hypothetical protein
			transcript_id	gnl|ncbi|MeliponaBeecheii_003709-T1_mrna
			protein_id	gnl|ncbi|MeliponaBeecheii_003709-T1
1148315	1148065	CDS
1147337	1147145
			codon_start	1
			note	TransMembrane:1 (o43-65i)
			product	hypothetical protein
			transcript_id	gnl|ncbi|MeliponaBeecheii_003709-T1_mrna
			protein_id	gnl|ncbi|MeliponaBeecheii_003709-T1
1162561	1161197	gene
			locus_tag	MeliponaBeecheii_003710
1162561	1162556	mRNA
1161652	1161197
			product	hypothetical protein
			transcript_id	gnl|ncbi|MeliponaBeecheii_003710-T1_mrna
			protein_id	gnl|ncbi|MeliponaBeecheii_003710-T1
1162561	1162556	CDS
1161652	1161197
			codon_start	1
			product	hypothetical protein
			transcript_id	gnl|ncbi|MeliponaBeecheii_003710-T1_mrna
			protein_id	gnl|ncbi|MeliponaBeecheii_003710-T1
1177414	1177902	gene
			locus_tag	MeliponaBeecheii_003711
1177414	1177612	mRNA
1177670	1177902
			product	hypothetical protein
			transcript_id	gnl|ncbi|MeliponaBeecheii_003711-T1_mrna
			protein_id	gnl|ncbi|MeliponaBeecheii_003711-T1
1177414	1177612	CDS
1177670	1177902
			codon_start	1
			product	hypothetical protein
			transcript_id	gnl|ncbi|MeliponaBeecheii_003711-T1_mrna
			protein_id	gnl|ncbi|MeliponaBeecheii_003711-T1
1185194	1185697	gene
			locus_tag	MeliponaBeecheii_003712
1185194	1185361	mRNA
1185455	1185697
			product	hypothetical protein
			transcript_id	gnl|ncbi|MeliponaBeecheii_003712-T1_mrna
			protein_id	gnl|ncbi|MeliponaBeecheii_003712-T1
1185194	1185361	CDS
1185455	1185697
			codon_start	1
			product	hypothetical protein
			transcript_id	gnl|ncbi|MeliponaBeecheii_003712-T1_mrna
			protein_id	gnl|ncbi|MeliponaBeecheii_003712-T1
1186012	1186898	gene
			locus_tag	MeliponaBeecheii_003713
1186012	1186017	mRNA
1186647	1186898
			product	hypothetical protein
			transcript_id	gnl|ncbi|MeliponaBeecheii_003713-T1_mrna
			protein_id	gnl|ncbi|MeliponaBeecheii_003713-T1
1186012	1186017	CDS
1186647	1186898
			codon_start	1
			product	hypothetical protein
			transcript_id	gnl|ncbi|MeliponaBeecheii_003713-T1_mrna
			protein_id	gnl|ncbi|MeliponaBeecheii_003713-T1
1193420	1193881	gene
			locus_tag	MeliponaBeecheii_003714
1193420	1193881	mRNA
			product	hypothetical protein
			transcript_id	gnl|ncbi|MeliponaBeecheii_003714-T1_mrna
			protein_id	gnl|ncbi|MeliponaBeecheii_003714-T1
1193420	1193881	CDS
			codon_start	1
			product	hypothetical protein
			transcript_id	gnl|ncbi|MeliponaBeecheii_003714-T1_mrna
			protein_id	gnl|ncbi|MeliponaBeecheii_003714-T1
1197583	1194978	gene
			locus_tag	MeliponaBeecheii_003715
1197583	1197394	mRNA
1195264	1194978
			product	hypothetical protein
			transcript_id	gnl|ncbi|MeliponaBeecheii_003715-T1_mrna
			protein_id	gnl|ncbi|MeliponaBeecheii_003715-T1
1197583	1197394	CDS
1195264	1194978
			codon_start	1
			product	hypothetical protein
			transcript_id	gnl|ncbi|MeliponaBeecheii_003715-T1_mrna
			protein_id	gnl|ncbi|MeliponaBeecheii_003715-T1
1213029	1214706	gene
			locus_tag	MeliponaBeecheii_003716
1213029	1213172	mRNA
1214017	1214706
			product	hypothetical protein
			transcript_id	gnl|ncbi|MeliponaBeecheii_003716-T1_mrna
			protein_id	gnl|ncbi|MeliponaBeecheii_003716-T1
1213029	1213172	CDS
1214017	1214706
			codon_start	1
			note	EggNog:ENOG41037H4
			note	COG:K
			db_xref	InterPro:IPR011598
			db_xref	InterPro:IPR003650
			db_xref	InterPro:IPR036638
			db_xref	PFAM:PF00010
			db_xref	PFAM:PF07527
			go_function	protein dimerization activity|0046983||IEA
			go_function	DNA binding|0003677||IEA
			go_process	regulation of transcription, DNA-templated|0006355||IEA
			product	hypothetical protein
			transcript_id	gnl|ncbi|MeliponaBeecheii_003716-T1_mrna
			protein_id	gnl|ncbi|MeliponaBeecheii_003716-T1
1220000	1221742	gene
			locus_tag	MeliponaBeecheii_003717
1220000	1221742	mRNA
			product	hypothetical protein
			transcript_id	gnl|ncbi|MeliponaBeecheii_003717-T1_mrna
			protein_id	gnl|ncbi|MeliponaBeecheii_003717-T1
1220000	1221742	CDS
			codon_start	1
			note	EggNog:ENOG41031Z9
			note	COG:O
			db_xref	InterPro:IPR004344
			db_xref	InterPro:IPR027748
			db_xref	PFAM:PF03133
			db_xref	InterPro:IPR013815
			go_process	cellular protein modification process|0006464||IEA
			go_process	protein polyglutamylation|0018095||IEA
			go_function	ATP binding|0005524||IEA
			product	hypothetical protein
			transcript_id	gnl|ncbi|MeliponaBeecheii_003717-T1_mrna
			protein_id	gnl|ncbi|MeliponaBeecheii_003717-T1
1223287	1224936	gene
			gene	TTLL4_1
			locus_tag	MeliponaBeecheii_003718
1223287	1224936	mRNA
			product	Tubulin polyglutamylase ttll4
			transcript_id	gnl|ncbi|MeliponaBeecheii_003718-T1_mrna
			protein_id	gnl|ncbi|MeliponaBeecheii_003718-T1
1223287	1224936	CDS
			codon_start	1
			note	COG:S
			note	EggNog:ENOG41KOG4304
			db_xref	InterPro:IPR004344
			db_xref	InterPro:IPR027748
			db_xref	PFAM:PF03133
			db_xref	InterPro:IPR013815
			go_process	cellular protein modification process|0006464||IEA
			go_process	protein polyglutamylation|0018095||IEA
			go_function	ATP binding|0005524||IEA
			product	Tubulin polyglutamylase ttll4
			transcript_id	gnl|ncbi|MeliponaBeecheii_003718-T1_mrna
			protein_id	gnl|ncbi|MeliponaBeecheii_003718-T1
1234248	1235557	gene
			locus_tag	MeliponaBeecheii_003719
1234248	1234256	mRNA
1235297	1235557
			product	hypothetical protein
			transcript_id	gnl|ncbi|MeliponaBeecheii_003719-T1_mrna
			protein_id	gnl|ncbi|MeliponaBeecheii_003719-T1
1234248	1234256	CDS
1235297	1235557
			codon_start	1
			product	hypothetical protein
			transcript_id	gnl|ncbi|MeliponaBeecheii_003719-T1_mrna
			protein_id	gnl|ncbi|MeliponaBeecheii_003719-T1
1256552	1263425	gene
			gene	TTLL4_2
			locus_tag	MeliponaBeecheii_003720
1256552	1256602	mRNA
1256765	1256854
1262105	1262380
1263057	1263425
			product	Tubulin polyglutamylase ttll4
			transcript_id	gnl|ncbi|MeliponaBeecheii_003720-T1_mrna
			protein_id	gnl|ncbi|MeliponaBeecheii_003720-T1
1256552	1256602	CDS
1256765	1256854
1262105	1262380
1263057	1263425
			codon_start	1
			note	COG:S
			note	EggNog:ENOG41KOG4304
			db_xref	InterPro:IPR011598
			db_xref	InterPro:IPR036638
			db_xref	PFAM:PF00010
			db_xref	InterPro:IPR003650
			go_function	protein dimerization activity|0046983||IEA
			go_function	DNA binding|0003677||IEA
			go_process	regulation of transcription, DNA-templated|0006355||IEA
			product	Tubulin polyglutamylase ttll4
			transcript_id	gnl|ncbi|MeliponaBeecheii_003720-T1_mrna
			protein_id	gnl|ncbi|MeliponaBeecheii_003720-T1
1265871	1270795	gene
			gene	PPO1
			locus_tag	MeliponaBeecheii_003721
1265871	1265981	mRNA
1266230	1266422
1266686	1266909
1267160	1267362
1268202	1268619
1269284	1269412
1269498	1269822
1269989	1270221
1270553	1270795
			product	Polyphenol oxidase 1
			transcript_id	gnl|ncbi|MeliponaBeecheii_003721-T1_mrna
			protein_id	gnl|ncbi|MeliponaBeecheii_003721-T1
1265871	1265981	CDS
1266230	1266422
1266686	1266909
1267160	1267362
1268202	1268619
1269284	1269412
1269498	1269822
1269989	1270221
1270553	1270795
			codon_start	1
			note	EggNog:ENOG41032WC
			note	COG:S
			db_xref	InterPro:IPR036697
			db_xref	InterPro:IPR002227
			db_xref	InterPro:IPR000896
			db_xref	InterPro:IPR014756
			db_xref	PFAM:PF00372
			db_xref	InterPro:IPR013788
			db_xref	InterPro:IPR005204
			db_xref	PFAM:PF03722
			db_xref	PFAM:PF00264
			db_xref	InterPro:IPR005203
			db_xref	InterPro:IPR008922
			db_xref	InterPro:IPR037020
			db_xref	PFAM:PF03723
			go_function	oxidoreductase activity|0016491||IEA
			product	Polyphenol oxidase 1
			transcript_id	gnl|ncbi|MeliponaBeecheii_003721-T1_mrna
			protein_id	gnl|ncbi|MeliponaBeecheii_003721-T1
1279551	1281893	gene
			locus_tag	MeliponaBeecheii_003722
1279551	1279574	mRNA
1279894	1280101
1280377	1281893
			product	hypothetical protein
			transcript_id	gnl|ncbi|MeliponaBeecheii_003722-T1_mrna
			protein_id	gnl|ncbi|MeliponaBeecheii_003722-T1
1279551	1279574	CDS
1279894	1280101
1280377	1281893
			codon_start	1
			note	COG:T
			note	EggNog:ENOG4103GEW
			note	TransMembrane:12 (i72-94o114-136i143-163o169-190i202-226o232-255i321-338o358-378i385-406o426-448i455-474o486-506i)
			db_xref	InterPro:IPR003663
			db_xref	InterPro:IPR005828
			db_xref	InterPro:IPR020846
			db_xref	PFAM:PF07690
			db_xref	PFAM:PF00083
			db_xref	InterPro:IPR005829
			db_xref	InterPro:IPR036259
			go_process	transmembrane transport|0055085||IEA
			go_component	membrane|0016020||IEA
			go_component	integral component of membrane|0016021||IEA
			go_function	transmembrane transporter activity|0022857||IEA
			product	hypothetical protein
			transcript_id	gnl|ncbi|MeliponaBeecheii_003722-T1_mrna
			protein_id	gnl|ncbi|MeliponaBeecheii_003722-T1
1291397	1291748	gene
			locus_tag	MeliponaBeecheii_003723
1291397	1291439	mRNA
1291522	1291748
			product	hypothetical protein
			transcript_id	gnl|ncbi|MeliponaBeecheii_003723-T1_mrna
			protein_id	gnl|ncbi|MeliponaBeecheii_003723-T1
1291397	1291439	CDS
1291522	1291748
			codon_start	1
			product	hypothetical protein
			transcript_id	gnl|ncbi|MeliponaBeecheii_003723-T1_mrna
			protein_id	gnl|ncbi|MeliponaBeecheii_003723-T1
1295678	1296133	gene
			locus_tag	MeliponaBeecheii_003724
1295678	1296133	mRNA
			product	hypothetical protein
			transcript_id	gnl|ncbi|MeliponaBeecheii_003724-T1_mrna
			protein_id	gnl|ncbi|MeliponaBeecheii_003724-T1
1295678	1296133	CDS
			codon_start	1
			note	TransMembrane:1 (o113-134i)
			product	hypothetical protein
			transcript_id	gnl|ncbi|MeliponaBeecheii_003724-T1_mrna
			protein_id	gnl|ncbi|MeliponaBeecheii_003724-T1
1305598	1318236	gene
			locus_tag	MeliponaBeecheii_003725
1305598	1305828	mRNA
1306126	1306252
1310093	1310344
1312034	1312205
1312939	1313223
1317975	1318236
			product	hypothetical protein
			transcript_id	gnl|ncbi|MeliponaBeecheii_003725-T1_mrna
			protein_id	gnl|ncbi|MeliponaBeecheii_003725-T1
1305598	1305828	CDS
1306126	1306252
1310093	1310344
1312034	1312205
1312939	1313223
1317975	1318236
			codon_start	1
			note	COG:K
			note	EggNog:ENOG410328R
			db_xref	InterPro:IPR001523
			db_xref	InterPro:IPR043565
			db_xref	InterPro:IPR043182
			db_xref	InterPro:IPR001356
			db_xref	InterPro:IPR017970
			db_xref	InterPro:IPR036388
			db_xref	PFAM:PF00046
			db_xref	InterPro:IPR009057
			db_xref	PFAM:PF05920
			db_xref	PFAM:PF00292
			go_function	DNA binding|0003677||IEA
			go_function	DNA-binding transcription factor activity, RNA polymerase II-specific|0000981||IEA
			go_process	regulation of transcription, DNA-templated|0006355||IEA
			product	hypothetical protein
			transcript_id	gnl|ncbi|MeliponaBeecheii_003725-T1_mrna
			protein_id	gnl|ncbi|MeliponaBeecheii_003725-T1
1321414	1323801	gene
			locus_tag	MeliponaBeecheii_003726
1321414	1321422	mRNA
1323208	1323801
			product	hypothetical protein
			transcript_id	gnl|ncbi|MeliponaBeecheii_003726-T1_mrna
			protein_id	gnl|ncbi|MeliponaBeecheii_003726-T1
1321414	1321422	CDS
1323208	1323801
			codon_start	1
			product	hypothetical protein
			transcript_id	gnl|ncbi|MeliponaBeecheii_003726-T1_mrna
			protein_id	gnl|ncbi|MeliponaBeecheii_003726-T1
1324004	1324660	gene
			locus_tag	MeliponaBeecheii_003727
1324004	1324011	mRNA
1324360	1324660
			product	hypothetical protein
			transcript_id	gnl|ncbi|MeliponaBeecheii_003727-T1_mrna
			protein_id	gnl|ncbi|MeliponaBeecheii_003727-T1
1324004	1324011	CDS
1324360	1324660
			codon_start	1
			product	hypothetical protein
			transcript_id	gnl|ncbi|MeliponaBeecheii_003727-T1_mrna
			protein_id	gnl|ncbi|MeliponaBeecheii_003727-T1
1340530	1339596	gene
			locus_tag	MeliponaBeecheii_003728
1340530	1340450	mRNA
1339817	1339596
			product	hypothetical protein
			transcript_id	gnl|ncbi|MeliponaBeecheii_003728-T1_mrna
			protein_id	gnl|ncbi|MeliponaBeecheii_003728-T1
1340530	1340450	CDS
1339817	1339596
			codon_start	1
			product	hypothetical protein
			transcript_id	gnl|ncbi|MeliponaBeecheii_003728-T1_mrna
			protein_id	gnl|ncbi|MeliponaBeecheii_003728-T1
1347310	1353141	gene
			locus_tag	MeliponaBeecheii_003729
1347310	1347636	mRNA
1353013	1353141
			product	hypothetical protein
			transcript_id	gnl|ncbi|MeliponaBeecheii_003729-T1_mrna
			protein_id	gnl|ncbi|MeliponaBeecheii_003729-T1
1347310	1347636	CDS
1353013	1353141
			codon_start	1
			note	COG:K
			note	EggNog:ENOG41036BC
			db_xref	PFAM:PF13384
			db_xref	InterPro:IPR001523
			db_xref	InterPro:IPR043565
			db_xref	InterPro:IPR043182
			db_xref	InterPro:IPR036388
			db_xref	PFAM:PF00292
			db_xref	InterPro:IPR009057
			go_function	DNA binding|0003677||IEA
			go_process	regulation of transcription, DNA-templated|0006355||IEA
			product	hypothetical protein
			transcript_id	gnl|ncbi|MeliponaBeecheii_003729-T1_mrna
			protein_id	gnl|ncbi|MeliponaBeecheii_003729-T1
1370569	1372753	gene
			locus_tag	MeliponaBeecheii_003730
1370569	1370575	mRNA
1371391	1371587
1371918	1372419
1372524	1372753
			product	hypothetical protein
			transcript_id	gnl|ncbi|MeliponaBeecheii_003730-T1_mrna
			protein_id	gnl|ncbi|MeliponaBeecheii_003730-T1
1370569	1370575	CDS
1371391	1371587
1371918	1372419
1372524	1372753
			codon_start	1
			note	COG:K
			note	EggNog:ENOG41036BC
			db_xref	InterPro:IPR043565
			db_xref	InterPro:IPR017970
			db_xref	InterPro:IPR001356
			db_xref	InterPro:IPR000047
			db_xref	PFAM:PF00046
			db_xref	InterPro:IPR009057
			db_xref	PFAM:PF05920
			go_function	DNA binding|0003677||IEA
			go_function	DNA-binding transcription factor activity, RNA polymerase II-specific|0000981||IEA
			go_process	regulation of transcription, DNA-templated|0006355||IEA
			product	hypothetical protein
			transcript_id	gnl|ncbi|MeliponaBeecheii_003730-T1_mrna
			protein_id	gnl|ncbi|MeliponaBeecheii_003730-T1
1395783	1376240	gene
			locus_tag	MeliponaBeecheii_003731
1395783	1395754	mRNA
1395677	1395543
1392849	1392838
1387428	1387414
1380682	1380219
1379838	1379093
1378654	1378492
1376441	1376240
			product	hypothetical protein
			transcript_id	gnl|ncbi|MeliponaBeecheii_003731-T1_mrna
			protein_id	gnl|ncbi|MeliponaBeecheii_003731-T1
1395783	1395754	CDS
1395677	1395543
1392849	1392838
1387428	1387414
1380682	1380219
1379838	1379093
1378654	1378492
1376441	1376240
			codon_start	1
			note	EggNog:ENOG41039C0
			product	hypothetical protein
			transcript_id	gnl|ncbi|MeliponaBeecheii_003731-T1_mrna
			protein_id	gnl|ncbi|MeliponaBeecheii_003731-T1
1410858	1401573	gene
			locus_tag	MeliponaBeecheii_003732
1410858	1410761	mRNA
1410564	1410361
1410271	1409977
1409913	1409567
1409489	1408910
1408801	1408599
1408512	1408369
1408299	1407929
1407838	1407627
1407532	1407131
1407032	1404444
1404293	1402777
1402644	1402359
1402283	1401573
			product	hypothetical protein
			transcript_id	gnl|ncbi|MeliponaBeecheii_003732-T1_mrna
			protein_id	gnl|ncbi|MeliponaBeecheii_003732-T1
1410858	1410761	CDS
1410564	1410361
1410271	1409977
1409913	1409567
1409489	1408910
1408801	1408599
1408512	1408369
1408299	1407929
1407838	1407627
1407532	1407131
1407032	1404444
1404293	1402777
1402644	1402359
1402283	1401573
			codon_start	1
			note	EggNog:ENOG410397H
			note	TransMembrane:4 (o625-643i726-745o751-768i777-793o)
			note	COG:P
			product	hypothetical protein
			transcript_id	gnl|ncbi|MeliponaBeecheii_003732-T1_mrna
			protein_id	gnl|ncbi|MeliponaBeecheii_003732-T1
1413926	1412314	gene
			gene	WDR79
			locus_tag	MeliponaBeecheii_003733
1413926	1413861	mRNA
1413783	1413236
1413150	1412918
1412845	1412612
1412528	1412314
			product	Telomerase Cajal body protein 1
			transcript_id	gnl|ncbi|MeliponaBeecheii_003733-T1_mrna
			protein_id	gnl|ncbi|MeliponaBeecheii_003733-T1
1413926	1413861	CDS
1413783	1413236
1413150	1412918
1412845	1412612
1412528	1412314
			codon_start	1
			note	EggNog:ENOG410331C
			note	COG:S
			db_xref	InterPro:IPR015943
			db_xref	InterPro:IPR036322
			db_xref	InterPro:IPR019775
			db_xref	InterPro:IPR001680
			go_function	protein binding|0005515||IEA
			product	Telomerase Cajal body protein 1
			transcript_id	gnl|ncbi|MeliponaBeecheii_003733-T1_mrna
			protein_id	gnl|ncbi|MeliponaBeecheii_003733-T1
1422866	1430886	gene
			locus_tag	MeliponaBeecheii_003734
1422866	1422942	mRNA
1426583	1426691
1426852	1427121
1427449	1427757
1427997	1428287
1428646	1429197
1430305	1430886
			product	hypothetical protein
			transcript_id	gnl|ncbi|MeliponaBeecheii_003734-T1_mrna
			protein_id	gnl|ncbi|MeliponaBeecheii_003734-T1
1422866	1422942	CDS
1426583	1426691
1426852	1427121
1427449	1427757
1427997	1428287
1428646	1429197
1430305	1430886
			codon_start	1
			note	EggNog:ENOG4103I0T
			note	COG:O
			note	BUSCO:EOG091B07PI
			db_xref	InterPro:IPR001258
			db_xref	InterPro:IPR013017
			db_xref	InterPro:IPR011042
			db_xref	PFAM:PF00643
			db_xref	PFAM:PF01436
			db_xref	InterPro:IPR000315
			go_function	protein binding|0005515||IEA
			go_function	zinc ion binding|0008270||IEA
			product	hypothetical protein
			transcript_id	gnl|ncbi|MeliponaBeecheii_003734-T1_mrna
			protein_id	gnl|ncbi|MeliponaBeecheii_003734-T1
1435037	1447800	gene
			locus_tag	MeliponaBeecheii_003735
1435037	1435123	mRNA
1436165	1436327
1436718	1436824
1436894	1437062
1437143	1437258
1437547	1437675
1438076	1438310
1438655	1438812
1441866	1441993
1442067	1442221
1442367	1442491
1442721	1442898
1443013	1443384
1443593	1443823
1444295	1444525
1444600	1444759
1444960	1445100
1445228	1445373
1445451	1445648
1445763	1445969
1446048	1446419
1447290	1447443
1447557	1447800
			product	hypothetical protein
			transcript_id	gnl|ncbi|MeliponaBeecheii_003735-T1_mrna
			protein_id	gnl|ncbi|MeliponaBeecheii_003735-T1
1435037	1435123	CDS
1436165	1436327
1436718	1436824
1436894	1437062
1437143	1437258
1437547	1437675
1438076	1438310
1438655	1438812
1441866	1441993
1442067	1442221
1442367	1442491
1442721	1442898
1443013	1443384
1443593	1443823
1444295	1444525
1444600	1444759
1444960	1445100
1445228	1445373
1445451	1445648
1445763	1445969
1446048	1446419
1447290	1447443
1447557	1447800
			codon_start	1
			note	COG:O
			note	EggNog:ENOG410368X
			note	TransMembrane:1 (o1296-1320i)
			db_xref	InterPro:IPR000884
			db_xref	InterPro:IPR038178
			db_xref	InterPro:IPR036383
			db_xref	InterPro:IPR000001
			db_xref	InterPro:IPR018056
			db_xref	InterPro:IPR013806
			db_xref	PFAM:PF00051
			db_xref	PFAM:PF00090
			product	hypothetical protein
			transcript_id	gnl|ncbi|MeliponaBeecheii_003735-T1_mrna
			protein_id	gnl|ncbi|MeliponaBeecheii_003735-T1
1448258	1448587	gene
			locus_tag	MeliponaBeecheii_003736
1448258	1448587	mRNA
			product	hypothetical protein
			transcript_id	gnl|ncbi|MeliponaBeecheii_003736-T1_mrna
			protein_id	gnl|ncbi|MeliponaBeecheii_003736-T1
1448258	1448587	CDS
			codon_start	1
			product	hypothetical protein
			transcript_id	gnl|ncbi|MeliponaBeecheii_003736-T1_mrna
			protein_id	gnl|ncbi|MeliponaBeecheii_003736-T1
1448654	1449013	gene
			locus_tag	MeliponaBeecheii_003737
1448654	1449013	mRNA
			product	hypothetical protein
			transcript_id	gnl|ncbi|MeliponaBeecheii_003737-T1_mrna
			protein_id	gnl|ncbi|MeliponaBeecheii_003737-T1
1448654	1449013	CDS
			codon_start	1
			product	hypothetical protein
			transcript_id	gnl|ncbi|MeliponaBeecheii_003737-T1_mrna
			protein_id	gnl|ncbi|MeliponaBeecheii_003737-T1
1449142	1456234	gene
			locus_tag	MeliponaBeecheii_003738
1449142	1449208	mRNA
1449805	1450145
1450987	1451128
1451625	1451780
1452889	1453149
1453481	1453650
1456022	1456234
			product	hypothetical protein
			transcript_id	gnl|ncbi|MeliponaBeecheii_003738-T1_mrna
			protein_id	gnl|ncbi|MeliponaBeecheii_003738-T1
1449142	1449208	CDS
1449805	1450145
1450987	1451128
1451625	1451780
1452889	1453149
1453481	1453650
1456022	1456234
			codon_start	1
			note	EggNog:ENOG410337K
			note	COG:K
			db_xref	PFAM:PF13894
			db_xref	PFAM:PF13912
			db_xref	InterPro:IPR013087
			db_xref	PFAM:PF00096
			db_xref	InterPro:IPR036236
			db_xref	PFAM:PF12874
			product	hypothetical protein
			transcript_id	gnl|ncbi|MeliponaBeecheii_003738-T1_mrna
			protein_id	gnl|ncbi|MeliponaBeecheii_003738-T1
1464889	1457618	gene
			locus_tag	MeliponaBeecheii_003739
1464889	1464857	mRNA
1463705	1463544
1462680	1462528
1462316	1462189
1461961	1461750
1461659	1461496
1461362	1461259
1459994	1459874
1459802	1459567
1459466	1459165
1459070	1458901
1458808	1458666
1458583	1458389
1458322	1458162
1458055	1457844
1457761	1457618
			product	hypothetical protein
			transcript_id	gnl|ncbi|MeliponaBeecheii_003739-T1_mrna
			protein_id	gnl|ncbi|MeliponaBeecheii_003739-T1
1464889	1464857	CDS
1463705	1463544
1462680	1462528
1462316	1462189
1461961	1461750
1461659	1461496
1461362	1461259
1459994	1459874
1459802	1459567
1459466	1459165
1459070	1458901
1458808	1458666
1458583	1458389
1458322	1458162
1458055	1457844
1457761	1457618
			codon_start	1
			note	COG:O
			note	TransMembrane:1 (i26-47o)
			note	MEROPS:MER0005987
			note	EggNog:ENOG410366Z
			db_xref	InterPro:IPR038554
			db_xref	PFAM:PF00930
			db_xref	InterPro:IPR001375
			db_xref	InterPro:IPR002469
			db_xref	InterPro:IPR029058
			db_xref	PFAM:PF00756
			db_xref	PFAM:PF00326
			go_function	serine-type peptidase activity|0008236||IEA
			go_process	proteolysis|0006508||IEA
			product	hypothetical protein
			transcript_id	gnl|ncbi|MeliponaBeecheii_003739-T1_mrna
			protein_id	gnl|ncbi|MeliponaBeecheii_003739-T1
1467674	1468947	gene
			locus_tag	MeliponaBeecheii_003740
1467674	1467713	mRNA
1468108	1468622
1468645	1468947
			product	hypothetical protein
			transcript_id	gnl|ncbi|MeliponaBeecheii_003740-T1_mrna
			protein_id	gnl|ncbi|MeliponaBeecheii_003740-T1
1467674	1467713	CDS
1468108	1468622
1468645	1468947
			codon_start	1
			note	EggNog:ENOG410VUZ7
			product	hypothetical protein
			transcript_id	gnl|ncbi|MeliponaBeecheii_003740-T1_mrna
			protein_id	gnl|ncbi|MeliponaBeecheii_003740-T1
1469062	1471108	gene
			locus_tag	MeliponaBeecheii_003741
1469062	1469140	mRNA
1469212	1469392
1469578	1469736
1469806	1470001
1470659	1471108
			product	hypothetical protein
			transcript_id	gnl|ncbi|MeliponaBeecheii_003741-T1_mrna
			protein_id	gnl|ncbi|MeliponaBeecheii_003741-T1
1469062	1469140	CDS
1469212	1469392
1469578	1469736
1469806	1470001
1470659	1471108
			codon_start	1
			note	BUSCO:EOG091B08I9
			note	EggNog:ENOG41037H1
			note	COG:S
			db_xref	InterPro:IPR000571
			db_xref	InterPro:IPR036855
			go_function	metal ion binding|0046872||IEA
			product	hypothetical protein
			transcript_id	gnl|ncbi|MeliponaBeecheii_003741-T1_mrna
			protein_id	gnl|ncbi|MeliponaBeecheii_003741-T1
1473081	1471787	gene
			locus_tag	MeliponaBeecheii_003742
1473081	1472359	mRNA
1472248	1472099
1471966	1471787
			product	hypothetical protein
			transcript_id	gnl|ncbi|MeliponaBeecheii_003742-T1_mrna
			protein_id	gnl|ncbi|MeliponaBeecheii_003742-T1
1473081	1472359	CDS
1472248	1472099
1471966	1471787
			codon_start	1
			note	TransMembrane:1 (i125-148o)
			note	EggNog:ENOG41032MW
			note	COG:T
			db_xref	InterPro:IPR011685
			db_xref	InterPro:IPR033122
			db_xref	PFAM:PF07766
			go_function	ribosome binding|0043022||IEA
			product	hypothetical protein
			transcript_id	gnl|ncbi|MeliponaBeecheii_003742-T1_mrna
			protein_id	gnl|ncbi|MeliponaBeecheii_003742-T1
1478335	1475031	gene
			locus_tag	MeliponaBeecheii_003743
1478335	1478165	mRNA
1478038	1477569
1477497	1477355
1477256	1477090
1476953	1476572
1476500	1475560
1475480	1475031
			product	hypothetical protein
			transcript_id	gnl|ncbi|MeliponaBeecheii_003743-T1_mrna
			protein_id	gnl|ncbi|MeliponaBeecheii_003743-T1
1478335	1478165	CDS
1478038	1477569
1477497	1477355
1477256	1477090
1476953	1476572
1476500	1475560
1475480	1475031
			codon_start	1
			note	COG:G
			note	CAZy:GT14
			note	EggNog:ENOG41033UW
			note	TransMembrane:1 (i21-43o)
			note	BUSCO:EOG091B031C
			db_xref	InterPro:IPR003406
			db_xref	PFAM:PF12529
			db_xref	PFAM:PF01822
			db_xref	InterPro:IPR024448
			db_xref	InterPro:IPR002889
			db_xref	InterPro:IPR043538
			db_xref	PFAM:PF02485
			go_component	membrane|0016020||IEA
			go_process	proteoglycan biosynthetic process|0030166||IEA
			go_function	protein xylosyltransferase activity|0030158||IEA
			product	hypothetical protein
			transcript_id	gnl|ncbi|MeliponaBeecheii_003743-T1_mrna
			protein_id	gnl|ncbi|MeliponaBeecheii_003743-T1
1480231	1482856	gene
			locus_tag	MeliponaBeecheii_003744
1480231	1480477	mRNA
1482279	1482856
			product	hypothetical protein
			transcript_id	gnl|ncbi|MeliponaBeecheii_003744-T1_mrna
			protein_id	gnl|ncbi|MeliponaBeecheii_003744-T1
1480231	1480477	CDS
1482279	1482856
			codon_start	1
			note	TransMembrane:1 (o98-115i)
			note	COG:S
			note	EggNog:ENOG4103HJU
			db_xref	InterPro:IPR016181
			db_xref	InterPro:IPR000182
			db_xref	PFAM:PF00583
			db_xref	PFAM:PF13508
			db_xref	PFAM:PF08445
			go_function	N-acetyltransferase activity|0008080||IEA
			product	hypothetical protein
			transcript_id	gnl|ncbi|MeliponaBeecheii_003744-T1_mrna
			protein_id	gnl|ncbi|MeliponaBeecheii_003744-T1
1486585	1489295	gene
			locus_tag	MeliponaBeecheii_003745
1486585	1486676	mRNA
1486782	1486904
1487027	1487243
1487343	1487561
1487702	1487961
1488021	1488385
1488479	1488660
1488747	1489295
			product	hypothetical protein
			transcript_id	gnl|ncbi|MeliponaBeecheii_003745-T1_mrna
			protein_id	gnl|ncbi|MeliponaBeecheii_003745-T1
1486585	1486676	CDS
1486782	1486904
1487027	1487243
1487343	1487561
1487702	1487961
1488021	1488385
1488479	1488660
1488747	1489295
			codon_start	1
			note	BUSCO:EOG091B053A
			note	COG:E
			note	EggNog:ENOG41034FS
			db_xref	InterPro:IPR013216
			db_xref	InterPro:IPR029063
			db_xref	PFAM:PF08241
			db_xref	PFAM:PF13649
			db_xref	PFAM:PF01564
			db_xref	PFAM:PF13847
			go_function	methyltransferase activity|0008168||IEA
			product	hypothetical protein
			transcript_id	gnl|ncbi|MeliponaBeecheii_003745-T1_mrna
			protein_id	gnl|ncbi|MeliponaBeecheii_003745-T1
1511299	1503903	gene
			locus_tag	MeliponaBeecheii_003746
1511299	1511209	mRNA
1504198	1503903
			product	hypothetical protein
			transcript_id	gnl|ncbi|MeliponaBeecheii_003746-T1_mrna
			protein_id	gnl|ncbi|MeliponaBeecheii_003746-T1
1511299	1511209	CDS
1504198	1503903
			codon_start	1
			note	COG:K
			note	EggNog:ENOG410VM3R
			db_xref	PFAM:PF13894
			db_xref	PFAM:PF13912
			db_xref	InterPro:IPR013087
			db_xref	PFAM:PF00096
			db_xref	InterPro:IPR036236
			db_xref	PFAM:PF12874
			product	hypothetical protein
			transcript_id	gnl|ncbi|MeliponaBeecheii_003746-T1_mrna
			protein_id	gnl|ncbi|MeliponaBeecheii_003746-T1
1524210	1519484	gene
			gene	GFI1B
			locus_tag	MeliponaBeecheii_003747
1524210	1524180	mRNA
1521262	1521111
1519672	1519484
			product	Zinc finger protein Gfi-1b
			transcript_id	gnl|ncbi|MeliponaBeecheii_003747-T1_mrna
			protein_id	gnl|ncbi|MeliponaBeecheii_003747-T1
1524210	1524180	CDS
1521262	1521111
1519672	1519484
			codon_start	1
			note	EggNog:ENOG410V6YK
			note	COG:K
			db_xref	InterPro:IPR036236
			db_xref	PFAM:PF00096
			db_xref	PFAM:PF13894
			db_xref	InterPro:IPR013087
			product	Zinc finger protein Gfi-1b
			transcript_id	gnl|ncbi|MeliponaBeecheii_003747-T1_mrna
			protein_id	gnl|ncbi|MeliponaBeecheii_003747-T1
1526678	1524373	gene
			locus_tag	MeliponaBeecheii_003748
1526678	1526459	mRNA
1525419	1525202
1524453	1524373
			product	hypothetical protein
			transcript_id	gnl|ncbi|MeliponaBeecheii_003748-T1_mrna
			protein_id	gnl|ncbi|MeliponaBeecheii_003748-T1
1526678	1526459	CDS
1525419	1525202
1524453	1524373
			codon_start	1
			note	COG:K
			note	EggNog:ENOG4103AUT
			product	hypothetical protein
			transcript_id	gnl|ncbi|MeliponaBeecheii_003748-T1_mrna
			protein_id	gnl|ncbi|MeliponaBeecheii_003748-T1
1528283	1527894	gene
			locus_tag	MeliponaBeecheii_003749
1528283	1527894	mRNA
			product	hypothetical protein
			transcript_id	gnl|ncbi|MeliponaBeecheii_003749-T1_mrna
			protein_id	gnl|ncbi|MeliponaBeecheii_003749-T1
1528283	1527894	CDS
			codon_start	1
			note	COG:K
			note	EggNog:ENOG4103AUT
			product	hypothetical protein
			transcript_id	gnl|ncbi|MeliponaBeecheii_003749-T1_mrna
			protein_id	gnl|ncbi|MeliponaBeecheii_003749-T1
1534447	1533126	gene
			locus_tag	MeliponaBeecheii_003750
1534447	1534322	mRNA
1533984	1533865
1533383	1533126
			product	hypothetical protein
			transcript_id	gnl|ncbi|MeliponaBeecheii_003750-T1_mrna
			protein_id	gnl|ncbi|MeliponaBeecheii_003750-T1
1534447	1534322	CDS
1533984	1533865
1533383	1533126
			codon_start	1
			product	hypothetical protein
			transcript_id	gnl|ncbi|MeliponaBeecheii_003750-T1_mrna
			protein_id	gnl|ncbi|MeliponaBeecheii_003750-T1
1557080	>1561441	gene
			locus_tag	MeliponaBeecheii_003751
1557080	1557278	mRNA
1561144	>1561441
			product	hypothetical protein
			transcript_id	gnl|ncbi|MeliponaBeecheii_003751-T1_mrna
			protein_id	gnl|ncbi|MeliponaBeecheii_003751-T1
1557080	1557278	CDS
1561144	>1561441
			codon_start	1
			product	hypothetical protein
			transcript_id	gnl|ncbi|MeliponaBeecheii_003751-T1_mrna
			protein_id	gnl|ncbi|MeliponaBeecheii_003751-T1
1578882	1582202	gene
			locus_tag	MeliponaBeecheii_003752
1578882	1578888	mRNA
1580804	1580812
1582027	1582202
			product	hypothetical protein
			transcript_id	gnl|ncbi|MeliponaBeecheii_003752-T1_mrna
			protein_id	gnl|ncbi|MeliponaBeecheii_003752-T1
1578882	1578888	CDS
1580804	1580812
1582027	1582202
			codon_start	1
			product	hypothetical protein
			transcript_id	gnl|ncbi|MeliponaBeecheii_003752-T1_mrna
			protein_id	gnl|ncbi|MeliponaBeecheii_003752-T1
1582485	1584502	gene
			locus_tag	MeliponaBeecheii_003753
1582485	1582491	mRNA
1583972	1584191
1584256	1584502
			product	hypothetical protein
			transcript_id	gnl|ncbi|MeliponaBeecheii_003753-T1_mrna
			protein_id	gnl|ncbi|MeliponaBeecheii_003753-T1
1582485	1582491	CDS
1583972	1584191
1584256	1584502
			codon_start	1
			product	hypothetical protein
			transcript_id	gnl|ncbi|MeliponaBeecheii_003753-T1_mrna
			protein_id	gnl|ncbi|MeliponaBeecheii_003753-T1
1585909	1588478	gene
			locus_tag	MeliponaBeecheii_003754
1585909	1586091	mRNA
1588233	1588478
			product	hypothetical protein
			transcript_id	gnl|ncbi|MeliponaBeecheii_003754-T1_mrna
			protein_id	gnl|ncbi|MeliponaBeecheii_003754-T1
1585909	1586091	CDS
1588233	1588478
			codon_start	1
			product	hypothetical protein
			transcript_id	gnl|ncbi|MeliponaBeecheii_003754-T1_mrna
			protein_id	gnl|ncbi|MeliponaBeecheii_003754-T1
1608771	1606969	gene
			locus_tag	MeliponaBeecheii_003755
1608771	1608703	mRNA
1608154	1607943
1607146	1606969
			product	hypothetical protein
			transcript_id	gnl|ncbi|MeliponaBeecheii_003755-T1_mrna
			protein_id	gnl|ncbi|MeliponaBeecheii_003755-T1
1608771	1608703	CDS
1608154	1607943
1607146	1606969
			codon_start	1
			product	hypothetical protein
			transcript_id	gnl|ncbi|MeliponaBeecheii_003755-T1_mrna
			protein_id	gnl|ncbi|MeliponaBeecheii_003755-T1
1627300	1620396	gene
			locus_tag	MeliponaBeecheii_003756
1627300	1627152	mRNA
1626921	1626650
1626557	1626340
1626262	1626122
1626053	1625464
1625389	1622626
1622560	1622225
1622147	1621929
1621837	1621582
1621508	1621267
1621190	1621041
1620976	1620850
1620740	1620684
1620586	1620396
			product	hypothetical protein
			transcript_id	gnl|ncbi|MeliponaBeecheii_003756-T1_mrna
			protein_id	gnl|ncbi|MeliponaBeecheii_003756-T1
1627300	1627152	CDS
1626921	1626650
1626557	1626340
1626262	1626122
1626053	1625464
1625389	1622626
1622560	1622225
1622147	1621929
1621837	1621582
1621508	1621267
1621190	1621041
1620976	1620850
1620740	1620684
1620586	1620396
			codon_start	1
			note	TransMembrane:1 (n2-13c20/21o1804-1823i)
			note	EggNog:ENOG4103244
			note	COG:U,Y
			note	BUSCO:EOG091B00DZ
			note	SECRETED:SignalP(1-18)
			db_xref	InterPro:IPR008964
			product	hypothetical protein
			transcript_id	gnl|ncbi|MeliponaBeecheii_003756-T1_mrna
			protein_id	gnl|ncbi|MeliponaBeecheii_003756-T1
1630135	1629548	gene
			locus_tag	MeliponaBeecheii_003757
1630135	1630081	mRNA
1630005	1629548
			product	hypothetical protein
			transcript_id	gnl|ncbi|MeliponaBeecheii_003757-T1_mrna
			protein_id	gnl|ncbi|MeliponaBeecheii_003757-T1
1630135	1630081	CDS
1630005	1629548
			codon_start	1
			note	EggNog:ENOG410377E
			note	COG:S
			db_xref	InterPro:IPR019320
			db_xref	PFAM:PF10167
			product	hypothetical protein
			transcript_id	gnl|ncbi|MeliponaBeecheii_003757-T1_mrna
			protein_id	gnl|ncbi|MeliponaBeecheii_003757-T1
1631205	1632211	gene
			locus_tag	MeliponaBeecheii_003758
1631205	1631310	mRNA
1631382	1631508
1631591	1631725
1631808	1631972
1632058	1632211
			product	hypothetical protein
			transcript_id	gnl|ncbi|MeliponaBeecheii_003758-T1_mrna
			protein_id	gnl|ncbi|MeliponaBeecheii_003758-T1
1631205	1631310	CDS
1631382	1631508
1631591	1631725
1631808	1631972
1632058	1632211
			codon_start	1
			note	SECRETED:SignalP(1-20)
			note	BUSCO:EOG091B0JGC
			note	EggNog:ENOG41036PP
			note	COG:S
			db_xref	InterPro:IPR021852
			db_xref	PFAM:PF11938
			product	hypothetical protein
			transcript_id	gnl|ncbi|MeliponaBeecheii_003758-T1_mrna
			protein_id	gnl|ncbi|MeliponaBeecheii_003758-T1
1632587	1634158	gene
			locus_tag	MeliponaBeecheii_003759
1632587	1632784	mRNA
1632863	1633159
1633250	1633401
1633501	1634158
			product	hypothetical protein
			transcript_id	gnl|ncbi|MeliponaBeecheii_003759-T1_mrna
			protein_id	gnl|ncbi|MeliponaBeecheii_003759-T1
1632587	1632784	CDS
1632863	1633159
1633250	1633401
1633501	1634158
			codon_start	1
			note	TransMembrane:1 (o417-433i)
			note	EggNog:ENOG41KOG3627
			note	COG:O
			note	MEROPS:MER0011730
			note	SECRETED:SignalP(1-17)
			db_xref	PFAM:PF00089
			db_xref	InterPro:IPR043504
			db_xref	InterPro:IPR001314
			db_xref	InterPro:IPR009003
			db_xref	InterPro:IPR001254
			go_function	serine-type endopeptidase activity|0004252||IEA
			go_process	proteolysis|0006508||IEA
			product	hypothetical protein
			transcript_id	gnl|ncbi|MeliponaBeecheii_003759-T1_mrna
			protein_id	gnl|ncbi|MeliponaBeecheii_003759-T1
1634745	1634254	gene
			gene	MRPS33
			locus_tag	MeliponaBeecheii_003760
1634745	1634254	mRNA
			product	Mitochondrial ribosomal subunit S27
			transcript_id	gnl|ncbi|MeliponaBeecheii_003760-T1_mrna
			protein_id	gnl|ncbi|MeliponaBeecheii_003760-T1
1634745	1634254	CDS
			codon_start	1
			note	TransMembrane:1 (o16-36i)
			note	EggNog:ENOG410386M
			note	BUSCO:EOG091B0NTU
			note	COG:J
			db_xref	InterPro:IPR013219
			db_xref	PFAM:PF08293
			product	Mitochondrial ribosomal subunit S27
			transcript_id	gnl|ncbi|MeliponaBeecheii_003760-T1_mrna
			protein_id	gnl|ncbi|MeliponaBeecheii_003760-T1
1673008	1672790	gene
			locus_tag	MeliponaBeecheii_003761
1673008	1672790	mRNA
			product	hypothetical protein
			transcript_id	gnl|ncbi|MeliponaBeecheii_003761-T1_mrna
			protein_id	gnl|ncbi|MeliponaBeecheii_003761-T1
1673008	1672790	CDS
			codon_start	1
			product	hypothetical protein
			transcript_id	gnl|ncbi|MeliponaBeecheii_003761-T1_mrna
			protein_id	gnl|ncbi|MeliponaBeecheii_003761-T1
1675054	1681385	gene
			locus_tag	MeliponaBeecheii_003762
1675054	1675134	mRNA
1675206	1675284
1676136	1676296
1676442	1676679
1676852	1677031
1677209	1677332
1677472	1677781
1678357	1678786
1678855	1679072
1679217	1679371
1679531	1679671
1679791	1679938
1680066	1680251
1680329	1680451
1680705	1680903
1681177	1681385
			product	hypothetical protein
			transcript_id	gnl|ncbi|MeliponaBeecheii_003762-T1_mrna
			protein_id	gnl|ncbi|MeliponaBeecheii_003762-T1
1675054	1675134	CDS
1675206	1675284
1676136	1676296
1676442	1676679
1676852	1677031
1677209	1677332
1677472	1677781
1678357	1678786
1678855	1679072
1679217	1679371
1679531	1679671
1679791	1679938
1680066	1680251
1680329	1680451
1680705	1680903
1681177	1681385
			codon_start	1
			note	CAZy:GH18
			note	TransMembrane:1 (o36-52i)
			note	EggNog:ENOG41034CP
			note	COG:G
			db_xref	InterPro:IPR002557
			db_xref	InterPro:IPR029070
			db_xref	InterPro:IPR011583
			db_xref	InterPro:IPR001579
			db_xref	PFAM:PF00704
			db_xref	InterPro:IPR036508
			db_xref	InterPro:IPR001223
			db_xref	PFAM:PF01607
			db_xref	InterPro:IPR017853
			go_function	chitin binding|0008061||IEA
			go_function	hydrolase activity, hydrolyzing O-glycosyl compounds|0004553||IEA
			go_component	extracellular region|0005576||IEA
			go_process	carbohydrate metabolic process|0005975||IEA
			product	hypothetical protein
			transcript_id	gnl|ncbi|MeliponaBeecheii_003762-T1_mrna
			protein_id	gnl|ncbi|MeliponaBeecheii_003762-T1
1688021	1682458	gene
			gene	GPRNNB1
			locus_tag	MeliponaBeecheii_003763
1688021	1687937	mRNA
1687655	1687508
1687386	1687276
1686977	1686231
1686057	1685909
1685598	1684816
1684617	1683863
1683781	1683265
1682801	1682458
			product	LRRCT
			transcript_id	gnl|ncbi|MeliponaBeecheii_003763-T1_mrna
			protein_id	gnl|ncbi|MeliponaBeecheii_003763-T1
1688021	1687937	CDS
1687655	1687508
1687386	1687276
1686977	1686231
1686057	1685909
1685598	1684816
1684617	1683863
1683781	1683265
1682801	1682458
			codon_start	1
			note	COG:T
			note	EggNog:ENOG41035W5
			db_xref	PFAM:PF00560
			db_xref	InterPro:IPR000483
			db_xref	InterPro:IPR001611
			db_xref	PFAM:PF13516
			db_xref	InterPro:IPR003591
			db_xref	InterPro:IPR032675
			db_xref	PFAM:PF13855
			db_xref	PFAM:PF12799
			go_function	protein binding|0005515||IEA
			product	LRRCT
			transcript_id	gnl|ncbi|MeliponaBeecheii_003763-T1_mrna
			protein_id	gnl|ncbi|MeliponaBeecheii_003763-T1
1691538	1689531	gene
			locus_tag	MeliponaBeecheii_003764
1691538	1691467	mRNA
1691329	1691211
1691104	1690539
1690335	1690044
1689806	1689670
1689610	1689531
			product	hypothetical protein
			transcript_id	gnl|ncbi|MeliponaBeecheii_003764-T1_mrna
			protein_id	gnl|ncbi|MeliponaBeecheii_003764-T1
1691538	1691467	CDS
1691329	1691211
1691104	1690539
1690335	1690044
1689806	1689670
1689610	1689531
			codon_start	1
			note	COG:J
			note	EggNog:ENOG410345V
			db_xref	InterPro:IPR020097
			db_xref	InterPro:IPR020095
			db_xref	PFAM:PF01416
			db_xref	InterPro:IPR041707
			db_xref	InterPro:IPR001406
			db_xref	InterPro:IPR020103
			go_process	pseudouridine synthesis|0001522||IEA
			go_process	RNA modification|0009451||IEA
			go_function	pseudouridine synthase activity|0009982||IEA
			go_function	RNA binding|0003723||IEA
			product	hypothetical protein
			transcript_id	gnl|ncbi|MeliponaBeecheii_003764-T1_mrna
			protein_id	gnl|ncbi|MeliponaBeecheii_003764-T1
1693316	1695612	gene
			locus_tag	MeliponaBeecheii_003765
1693316	1693583	mRNA
1693678	1693803
1693905	1694156
1694226	1694445
1694632	1694919
1694988	1695234
1695490	1695612
			product	hypothetical protein
			transcript_id	gnl|ncbi|MeliponaBeecheii_003765-T1_mrna
			protein_id	gnl|ncbi|MeliponaBeecheii_003765-T1
1693316	1693583	CDS
1693678	1693803
1693905	1694156
1694226	1694445
1694632	1694919
1694988	1695234
1695490	1695612
			codon_start	1
			note	EggNog:ENOG41032AC
			note	BUSCO:EOG091B07BO
			note	COG:S
			db_xref	InterPro:IPR001680
			db_xref	InterPro:IPR020472
			db_xref	InterPro:IPR017986
			db_xref	PFAM:PF00400
			db_xref	InterPro:IPR036322
			db_xref	InterPro:IPR015943
			db_xref	InterPro:IPR019775
			go_function	protein binding|0005515||IEA
			product	hypothetical protein
			transcript_id	gnl|ncbi|MeliponaBeecheii_003765-T1_mrna
			protein_id	gnl|ncbi|MeliponaBeecheii_003765-T1
1700782	1703737	gene
			locus_tag	MeliponaBeecheii_003766
1700782	1700850	mRNA
1702583	1702750
1702903	1703259
1703363	1703737
			product	hypothetical protein
			transcript_id	gnl|ncbi|MeliponaBeecheii_003766-T1_mrna
			protein_id	gnl|ncbi|MeliponaBeecheii_003766-T1
1700782	1700850	CDS
1702583	1702750
1702903	1703259
1703363	1703737
			codon_start	1
			note	EggNog:ENOG41034DB
			note	COG:C
			db_xref	InterPro:IPR023210
			db_xref	InterPro:IPR020471
			db_xref	PFAM:PF00248
			db_xref	InterPro:IPR036812
			db_xref	InterPro:IPR018170
			go_process	oxidation-reduction process|0055114||IEA
			go_function	oxidoreductase activity|0016491||IEA
			product	hypothetical protein
			transcript_id	gnl|ncbi|MeliponaBeecheii_003766-T1_mrna
			protein_id	gnl|ncbi|MeliponaBeecheii_003766-T1
1704947	1709320	gene
			locus_tag	MeliponaBeecheii_003767
1704947	1705753	mRNA
1705853	1706231
1706322	1706424
1706551	1707023
1707103	1707381
1707613	1708062
1708134	1709320
			product	hypothetical protein
			transcript_id	gnl|ncbi|MeliponaBeecheii_003767-T1_mrna
			protein_id	gnl|ncbi|MeliponaBeecheii_003767-T1
1704947	1705753	CDS
1705853	1706231
1706322	1706424
1706551	1707023
1707103	1707381
1707613	1708062
1708134	1709320
			codon_start	1
			note	SECRETED:SignalP(1-20)
			note	EggNog:ENOG41035TE
			note	COG:T
			note	TransMembrane:1 (n7-15c20/21o1206-1222i)
			db_xref	InterPro:IPR007110
			db_xref	InterPro:IPR016186
			db_xref	InterPro:IPR013783
			db_xref	InterPro:IPR013098
			db_xref	PFAM:PF00047
			db_xref	PFAM:PF00059
			db_xref	InterPro:IPR016187
			db_xref	InterPro:IPR003599
			db_xref	InterPro:IPR036179
			db_xref	InterPro:IPR003598
			db_xref	PFAM:PF07679
			db_xref	InterPro:IPR001304
			db_xref	InterPro:IPR036116
			db_xref	PFAM:PF13927
			db_xref	PFAM:PF13895
			db_xref	InterPro:IPR003961
			db_xref	PFAM:PF00041
			go_function	protein binding|0005515||IEA
			product	hypothetical protein
			transcript_id	gnl|ncbi|MeliponaBeecheii_003767-T1_mrna
			protein_id	gnl|ncbi|MeliponaBeecheii_003767-T1
1711510	1713030	gene
			locus_tag	MeliponaBeecheii_003768
1711510	1711517	mRNA
1711554	1712149
1712305	1712439
1712651	1712779
1712918	1713030
			product	hypothetical protein
			transcript_id	gnl|ncbi|MeliponaBeecheii_003768-T1_mrna
			protein_id	gnl|ncbi|MeliponaBeecheii_003768-T1
1711510	1711517	CDS
1711554	1712149
1712305	1712439
1712651	1712779
1712918	1713030
			codon_start	1
			note	EggNog:ENOG410332T
			note	COG:C
			db_xref	InterPro:IPR005809
			db_xref	PFAM:PF08442
			db_xref	InterPro:IPR016102
			db_xref	PFAM:PF00549
			db_xref	InterPro:IPR017866
			db_xref	InterPro:IPR013650
			db_xref	InterPro:IPR005811
			go_function	catalytic activity|0003824||IEA
			go_process	tricarboxylic acid cycle|0006099||IEA
			product	hypothetical protein
			transcript_id	gnl|ncbi|MeliponaBeecheii_003768-T1_mrna
			protein_id	gnl|ncbi|MeliponaBeecheii_003768-T1
1719252	1749535	gene
			locus_tag	MeliponaBeecheii_003769
1719252	1719498	mRNA
1726897	1727237
1727380	1727507
1728154	1728292
1729681	1729965
1731173	1731483
1732069	1732495
1732907	1733122
1733491	1733878
1734434	1735003
1736917	1737261
1737695	1738299
1739061	1739359
1740835	1740973
1749332	1749535
			product	hypothetical protein
			transcript_id	gnl|ncbi|MeliponaBeecheii_003769-T1_mrna
			protein_id	gnl|ncbi|MeliponaBeecheii_003769-T1
1719252	1719498	CDS
1726897	1727237
1727380	1727507
1728154	1728292
1729681	1729965
1731173	1731483
1732069	1732495
1732907	1733122
1733491	1733878
1734434	1735003
1736917	1737261
1737695	1738299
1739061	1739359
1740835	1740973
1749332	1749535
			codon_start	1
			note	EggNog:ENOG41032D1
			note	COG:Z
			db_xref	InterPro:IPR013783
			db_xref	InterPro:IPR001715
			db_xref	InterPro:IPR014756
			db_xref	InterPro:IPR036872
			db_xref	InterPro:IPR017868
			db_xref	InterPro:IPR029874
			db_xref	InterPro:IPR001589
			db_xref	PFAM:PF00630
			db_xref	InterPro:IPR001298
			go_function	protein binding|0005515||IEA
			go_function	actin binding|0003779||IEA
			go_process	actin cytoskeleton organization|0030036||IEA
			go_process	cell differentiation|0030154||IEA
			product	hypothetical protein
			transcript_id	gnl|ncbi|MeliponaBeecheii_003769-T1_mrna
			protein_id	gnl|ncbi|MeliponaBeecheii_003769-T1
1756620	1759616	gene
			locus_tag	MeliponaBeecheii_003770
1756620	1756836	mRNA
1757307	1757447
1757639	1757941
1758538	1759616
			product	hypothetical protein
			transcript_id	gnl|ncbi|MeliponaBeecheii_003770-T1_mrna
			protein_id	gnl|ncbi|MeliponaBeecheii_003770-T1
1756620	1756836	CDS
1757307	1757447
1757639	1757941
1758538	1759616
			codon_start	1
			note	EggNog:ENOG41032D1
			note	COG:Z
			db_xref	InterPro:IPR013783
			db_xref	InterPro:IPR014756
			db_xref	InterPro:IPR001298
			db_xref	InterPro:IPR017868
			go_function	protein binding|0005515||IEA
			product	hypothetical protein
			transcript_id	gnl|ncbi|MeliponaBeecheii_003770-T1_mrna
			protein_id	gnl|ncbi|MeliponaBeecheii_003770-T1
1761008	1766059	gene
			locus_tag	MeliponaBeecheii_003771
1761008	1761200	mRNA
1762031	1762224
1763656	1764097
1765275	1765478
1765875	1766059
			product	hypothetical protein
			transcript_id	gnl|ncbi|MeliponaBeecheii_003771-T1_mrna
			protein_id	gnl|ncbi|MeliponaBeecheii_003771-T1
1761008	1761200	CDS
1762031	1762224
1763656	1764097
1765275	1765478
1765875	1766059
			codon_start	1
			note	COG:Z
			note	EggNog:ENOG410WC9A
			db_xref	InterPro:IPR013783
			db_xref	InterPro:IPR014756
			db_xref	InterPro:IPR029874
			db_xref	InterPro:IPR017868
			db_xref	PFAM:PF00630
			db_xref	InterPro:IPR001298
			go_function	protein binding|0005515||IEA
			go_function	actin binding|0003779||IEA
			go_process	actin cytoskeleton organization|0030036||IEA
			go_process	cell differentiation|0030154||IEA
			product	hypothetical protein
			transcript_id	gnl|ncbi|MeliponaBeecheii_003771-T1_mrna
			protein_id	gnl|ncbi|MeliponaBeecheii_003771-T1
1771869	1770496	gene
			locus_tag	MeliponaBeecheii_003772
1771869	1771784	mRNA
1771715	1771487
1770558	1770496
			product	hypothetical protein
			transcript_id	gnl|ncbi|MeliponaBeecheii_003772-T1_mrna
			protein_id	gnl|ncbi|MeliponaBeecheii_003772-T1
1771869	1771784	CDS
1771715	1771487
1770558	1770496
			codon_start	1
			product	hypothetical protein
			transcript_id	gnl|ncbi|MeliponaBeecheii_003772-T1_mrna
			protein_id	gnl|ncbi|MeliponaBeecheii_003772-T1
1784537	1780145	gene
			locus_tag	MeliponaBeecheii_003773
1784537	1784522	mRNA
1784186	1783915
1783171	1782904
1782218	1781767
1781071	1780997
1780216	1780145
			product	hypothetical protein
			transcript_id	gnl|ncbi|MeliponaBeecheii_003773-T1_mrna
			protein_id	gnl|ncbi|MeliponaBeecheii_003773-T1
1784537	1784522	CDS
1784186	1783915
1783171	1782904
1782218	1781767
1781071	1780997
1780216	1780145
			codon_start	1
			note	BUSCO:EOG091B0DOD
			note	COG:O
			note	EggNog:ENOG410375Y
			db_xref	InterPro:IPR040178
			db_xref	InterPro:IPR001841
			db_xref	InterPro:IPR031824
			db_xref	InterPro:IPR013083
			db_xref	PFAM:PF15926
			db_xref	PFAM:PF13923
			go_function	metal ion binding|0046872||IEA
			go_function	ubiquitin-protein transferase activity|0004842||IEA
			product	hypothetical protein
			transcript_id	gnl|ncbi|MeliponaBeecheii_003773-T1_mrna
			protein_id	gnl|ncbi|MeliponaBeecheii_003773-T1
1822456	1830293	gene
			locus_tag	MeliponaBeecheii_003774
1822456	1822539	mRNA
1827807	1828001
1830231	1830293
			product	hypothetical protein
			transcript_id	gnl|ncbi|MeliponaBeecheii_003774-T1_mrna
			protein_id	gnl|ncbi|MeliponaBeecheii_003774-T1
1822456	1822539	CDS
1827807	1828001
1830231	1830293
			codon_start	1
			product	hypothetical protein
			transcript_id	gnl|ncbi|MeliponaBeecheii_003774-T1_mrna
			protein_id	gnl|ncbi|MeliponaBeecheii_003774-T1
1837565	1838149	gene
			locus_tag	MeliponaBeecheii_003775
1837565	1837676	mRNA
1837875	1838149
			product	hypothetical protein
			transcript_id	gnl|ncbi|MeliponaBeecheii_003775-T1_mrna
			protein_id	gnl|ncbi|MeliponaBeecheii_003775-T1
1837565	1837676	CDS
1837875	1838149
			codon_start	1
			product	hypothetical protein
			transcript_id	gnl|ncbi|MeliponaBeecheii_003775-T1_mrna
			protein_id	gnl|ncbi|MeliponaBeecheii_003775-T1
1845363	1845043	gene
			locus_tag	MeliponaBeecheii_003776
1845363	1845043	mRNA
			product	hypothetical protein
			transcript_id	gnl|ncbi|MeliponaBeecheii_003776-T1_mrna
			protein_id	gnl|ncbi|MeliponaBeecheii_003776-T1
1845363	1845043	CDS
			codon_start	1
			note	TransMembrane:1 (o33-52i)
			product	hypothetical protein
			transcript_id	gnl|ncbi|MeliponaBeecheii_003776-T1_mrna
			protein_id	gnl|ncbi|MeliponaBeecheii_003776-T1
1882366	1882963	gene
			locus_tag	MeliponaBeecheii_003777
1882366	1882492	mRNA
1882770	1882963
			product	hypothetical protein
			transcript_id	gnl|ncbi|MeliponaBeecheii_003777-T1_mrna
			protein_id	gnl|ncbi|MeliponaBeecheii_003777-T1
1882366	1882492	CDS
1882770	1882963
			codon_start	1
			product	hypothetical protein
			transcript_id	gnl|ncbi|MeliponaBeecheii_003777-T1_mrna
			protein_id	gnl|ncbi|MeliponaBeecheii_003777-T1
1952722	1936077	gene
			locus_tag	MeliponaBeecheii_003778
1952722	1952609	mRNA
1943454	1942896
1936168	1936077
			product	hypothetical protein
			transcript_id	gnl|ncbi|MeliponaBeecheii_003778-T1_mrna
			protein_id	gnl|ncbi|MeliponaBeecheii_003778-T1
1952722	1952609	CDS
1943454	1942896
1936168	1936077
			codon_start	1
			note	EggNog:ENOG410375Y
			note	COG:O
			product	hypothetical protein
			transcript_id	gnl|ncbi|MeliponaBeecheii_003778-T1_mrna
			protein_id	gnl|ncbi|MeliponaBeecheii_003778-T1
1965758	1962323	gene
			locus_tag	MeliponaBeecheii_003779
1965758	1965621	mRNA
1965301	1965155
1964215	1962323
			product	hypothetical protein
			transcript_id	gnl|ncbi|MeliponaBeecheii_003779-T1_mrna
			protein_id	gnl|ncbi|MeliponaBeecheii_003779-T1
1965758	1965621	CDS
1965301	1965155
1964215	1962323
			codon_start	1
			note	EggNog:ENOG410375Y
			note	BUSCO:EOG091B04JZ
			note	COG:O
			db_xref	PFAM:PF13894
			db_xref	PFAM:PF07776
			db_xref	InterPro:IPR013087
			db_xref	PFAM:PF00096
			db_xref	InterPro:IPR012934
			db_xref	InterPro:IPR036236
			db_xref	PFAM:PF12874
			go_function	zinc ion binding|0008270||IEA
			go_component	nucleus|0005634||IEA
			product	hypothetical protein
			transcript_id	gnl|ncbi|MeliponaBeecheii_003779-T1_mrna
			protein_id	gnl|ncbi|MeliponaBeecheii_003779-T1
1999634	2020320	gene
			locus_tag	MeliponaBeecheii_003780
1999634	1999783	mRNA
2007515	2007730
2009202	2009312
2010600	2010731
2012250	2012429
2013895	2014064
2014581	2014735
2015476	2015721
2015880	2016035
2016622	2016748
2017057	2017168
2018101	2018324
2018402	2018682
2019015	2019319
2019649	2019777
2020120	2020320
			product	hypothetical protein
			transcript_id	gnl|ncbi|MeliponaBeecheii_003780-T1_mrna
			protein_id	gnl|ncbi|MeliponaBeecheii_003780-T1
1999634	1999783	CDS
2007515	2007730
2009202	2009312
2010600	2010731
2012250	2012429
2013895	2014064
2014581	2014735
2015476	2015721
2015880	2016035
2016622	2016748
2017057	2017168
2018101	2018324
2018402	2018682
2019015	2019319
2019649	2019777
2020120	2020320
			codon_start	1
			note	BUSCO:EOG091B020O
			note	COG:T
			note	TransMembrane:7 (o636-661i673-692o704-721i749-769o789-814i826-848o854-877i)
			note	EggNog:ENOG410351B
			db_xref	InterPro:IPR028082
			db_xref	InterPro:IPR001828
			db_xref	PFAM:PF00003
			db_xref	InterPro:IPR017979
			db_xref	PFAM:PF01094
			db_xref	InterPro:IPR017978
			db_xref	InterPro:IPR000162
			db_xref	InterPro:IPR000337
			db_xref	InterPro:IPR038550
			go_component	integral component of membrane|0016021||IEA
			go_function	G protein-coupled receptor activity|0004930||IEA
			go_process	G protein-coupled receptor signaling pathway|0007186||IEA
			product	hypothetical protein
			transcript_id	gnl|ncbi|MeliponaBeecheii_003780-T1_mrna
			protein_id	gnl|ncbi|MeliponaBeecheii_003780-T1
2034111	2025486	gene
			locus_tag	MeliponaBeecheii_003781
2034111	2033961	mRNA
2032970	2032834
2032750	2032580
2032341	2032188
2032118	2032053
2031261	2031067
2030941	2030638
2030489	2030355
2030113	2029787
2029653	2029296
2028297	2028115
2028020	2027888
2026900	2026740
2026672	2026558
2026358	2026145
2025663	2025486
			product	hypothetical protein
			transcript_id	gnl|ncbi|MeliponaBeecheii_003781-T1_mrna
			protein_id	gnl|ncbi|MeliponaBeecheii_003781-T1
2034111	2033961	CDS
2032970	2032834
2032750	2032580
2032341	2032188
2032118	2032053
2031261	2031067
2030941	2030638
2030489	2030355
2030113	2029787
2029653	2029296
2028297	2028115
2028020	2027888
2026900	2026740
2026672	2026558
2026358	2026145
2025663	2025486
			codon_start	1
			note	EggNog:ENOG410346V
			note	COG:H
			db_xref	InterPro:IPR003142
			db_xref	InterPro:IPR004143
			db_xref	PFAM:PF02237
			db_xref	PFAM:PF03099
			go_process	cellular protein modification process|0006464||IEA
			product	hypothetical protein
			transcript_id	gnl|ncbi|MeliponaBeecheii_003781-T1_mrna
			protein_id	gnl|ncbi|MeliponaBeecheii_003781-T1
2042789	2036686	gene
			locus_tag	MeliponaBeecheii_003782
2042789	2041974	mRNA
2040709	2040350
2039901	2039747
2038929	2038806
2038545	2038091
2037796	2037484
2037405	2037142
2037054	2036686
			product	hypothetical protein
			transcript_id	gnl|ncbi|MeliponaBeecheii_003782-T1_mrna
			protein_id	gnl|ncbi|MeliponaBeecheii_003782-T1
2042789	2041974	CDS
2040709	2040350
2039901	2039747
2038929	2038806
2038545	2038091
2037796	2037484
2037405	2037142
2037054	2036686
			codon_start	1
			note	COG:Z
			note	EggNog:ENOG4103CAR
			db_xref	InterPro:IPR002928
			go_function	motor activity|0003774||IEA
			go_component	myosin complex|0016459||IEA
			product	hypothetical protein
			transcript_id	gnl|ncbi|MeliponaBeecheii_003782-T1_mrna
			protein_id	gnl|ncbi|MeliponaBeecheii_003782-T1
2049183	2044395	gene
			gene	MYO18_1
			locus_tag	MeliponaBeecheii_003783
2049183	2047135	mRNA
2045507	2045379
2044977	2044834
2044490	2044395
			product	MYSc
			transcript_id	gnl|ncbi|MeliponaBeecheii_003783-T1_mrna
			protein_id	gnl|ncbi|MeliponaBeecheii_003783-T1
2049183	2047135	CDS
2045507	2045379
2044977	2044834
2044490	2044395
			codon_start	1
			note	EggNog:ENOG410326Y
			note	COG:Z
			db_xref	InterPro:IPR027401
			db_xref	InterPro:IPR027417
			db_xref	PFAM:PF00612
			db_xref	InterPro:IPR000048
			go_function	protein binding|0005515||IEA
			product	MYSc
			transcript_id	gnl|ncbi|MeliponaBeecheii_003783-T1_mrna
			protein_id	gnl|ncbi|MeliponaBeecheii_003783-T1
2073691	2065233	gene
			gene	MYO18_2
			locus_tag	MeliponaBeecheii_003784
2073691	2072738	mRNA
2070547	2070359
2070036	2069839
2069650	2069450
2069345	2069193
2068759	2068176
2068101	2067919
2067137	2066875
2066781	2066619
2066460	2066286
2065868	2065710
2065532	2065233
			product	MYSc
			transcript_id	gnl|ncbi|MeliponaBeecheii_003784-T1_mrna
			protein_id	gnl|ncbi|MeliponaBeecheii_003784-T1
2073691	2072738	CDS
2070547	2070359
2070036	2069839
2069650	2069450
2069345	2069193
2068759	2068176
2068101	2067919
2067137	2066875
2066781	2066619
2066460	2066286
2065868	2065710
2065532	2065233
			codon_start	1
			note	BUSCO:EOG091B00KD
			note	EggNog:ENOG410326Y
			note	COG:Z
			db_xref	InterPro:IPR036961
			db_xref	InterPro:IPR036064
			db_xref	InterPro:IPR001609
			db_xref	PFAM:PF00063
			db_xref	InterPro:IPR027417
			go_function	motor activity|0003774||IEA
			go_function	ATP binding|0005524||IEA
			go_component	myosin complex|0016459||IEA
			product	MYSc
			transcript_id	gnl|ncbi|MeliponaBeecheii_003784-T1_mrna
			protein_id	gnl|ncbi|MeliponaBeecheii_003784-T1
2095714	2085960	gene
			gene	MYO18_3
			locus_tag	MeliponaBeecheii_003785
2095714	2095580	mRNA
2091278	2090393
2090359	2090259
2089585	2089118
2086731	2086597
2086274	2085960
			product	MYSc
			transcript_id	gnl|ncbi|MeliponaBeecheii_003785-T1_mrna
			protein_id	gnl|ncbi|MeliponaBeecheii_003785-T1
2095714	2095580	CDS
2091278	2090393
2090359	2090259
2089585	2089118
2086731	2086597
2086274	2085960
			codon_start	1
			note	EggNog:ENOG410326Y
			note	COG:Z
			db_xref	InterPro:IPR036034
			db_xref	InterPro:IPR041489
			db_xref	PFAM:PF17820
			db_xref	InterPro:IPR001478
			db_xref	PFAM:PF00595
			go_function	protein binding|0005515||IEA
			product	MYSc
			transcript_id	gnl|ncbi|MeliponaBeecheii_003785-T1_mrna
			protein_id	gnl|ncbi|MeliponaBeecheii_003785-T1
2098107	2099737	gene
			locus_tag	MeliponaBeecheii_003786
2098107	2098358	mRNA
2098636	2098724
2098785	2099004
2099127	2099380
2099494	2099737
			product	hypothetical protein
			transcript_id	gnl|ncbi|MeliponaBeecheii_003786-T1_mrna
			protein_id	gnl|ncbi|MeliponaBeecheii_003786-T1
2098107	2098358	CDS
2098636	2098724
2098785	2099004
2099127	2099380
2099494	2099737
			codon_start	1
			note	BUSCO:EOG091B0EJ8
			note	EggNog:ENOG410386G
			note	COG:J
			db_xref	InterPro:IPR025714
			db_xref	InterPro:IPR040758
			db_xref	InterPro:IPR029063
			db_xref	InterPro:IPR004556
			db_xref	PFAM:PF05175
			db_xref	PFAM:PF17827
			db_xref	InterPro:IPR002052
			db_xref	PFAM:PF13649
			db_xref	InterPro:IPR019874
			db_xref	PFAM:PF13847
			go_function	methyltransferase activity|0008168||IEA
			go_function	protein methyltransferase activity|0008276||IEA
			go_function	nucleic acid binding|0003676||IEA
			go_process	protein methylation|0006479||IEA
			go_process	methylation|0032259||IEA
			product	hypothetical protein
			transcript_id	gnl|ncbi|MeliponaBeecheii_003786-T1_mrna
			protein_id	gnl|ncbi|MeliponaBeecheii_003786-T1
2108913	2100823	gene
			locus_tag	MeliponaBeecheii_003787
2108913	2108880	mRNA
2108787	2108481
2107706	2107529
2104435	2103742
2103360	2103104
2102630	2102458
2102205	2101974
2101891	2101711
2101486	2101258
2101108	2100823
			product	hypothetical protein
			transcript_id	gnl|ncbi|MeliponaBeecheii_003787-T1_mrna
			protein_id	gnl|ncbi|MeliponaBeecheii_003787-T1
2108913	2108880	CDS
2108787	2108481
2107706	2107529
2104435	2103742
2103360	2103104
2102630	2102458
2102205	2101974
2101891	2101711
2101486	2101258
2101108	2100823
			codon_start	1
			note	EggNog:ENOG41037WU
			note	TransMembrane:1 (o421-445i)
			product	hypothetical protein
			transcript_id	gnl|ncbi|MeliponaBeecheii_003787-T1_mrna
			protein_id	gnl|ncbi|MeliponaBeecheii_003787-T1
2122930	2115806	gene
			locus_tag	MeliponaBeecheii_003788
2122930	2122926	mRNA
2122830	2122257
2121343	2121235
2120972	2120813
2120470	2118944
2118687	2118601
2118314	2118125
2117781	2117320
2117184	2116969
2116885	2116407
2116274	2115806
			product	hypothetical protein
			transcript_id	gnl|ncbi|MeliponaBeecheii_003788-T1_mrna
			protein_id	gnl|ncbi|MeliponaBeecheii_003788-T1
2122930	2122926	CDS
2122830	2122257
2121343	2121235
2120972	2120813
2120470	2118944
2118687	2118601
2118314	2118125
2117781	2117320
2117184	2116969
2116885	2116407
2116274	2115806
			codon_start	1
			note	COG:K
			note	EggNog:ENOG4103HX0
			db_xref	PFAM:PF00168
			db_xref	InterPro:IPR000008
			db_xref	InterPro:IPR035892
			db_xref	InterPro:IPR037771
			product	hypothetical protein
			transcript_id	gnl|ncbi|MeliponaBeecheii_003788-T1_mrna
			protein_id	gnl|ncbi|MeliponaBeecheii_003788-T1
2123940	2124387	gene
			locus_tag	MeliponaBeecheii_003789
2123940	2123963	mRNA
2124034	2124387
			product	hypothetical protein
			transcript_id	gnl|ncbi|MeliponaBeecheii_003789-T1_mrna
			protein_id	gnl|ncbi|MeliponaBeecheii_003789-T1
2123940	2123963	CDS
2124034	2124387
			codon_start	1
			product	hypothetical protein
			transcript_id	gnl|ncbi|MeliponaBeecheii_003789-T1_mrna
			protein_id	gnl|ncbi|MeliponaBeecheii_003789-T1
2151152	2137640	gene
			locus_tag	MeliponaBeecheii_003790
2151152	2151025	mRNA
2141972	2141863
2141234	2141140
2137699	2137640
			product	hypothetical protein
			transcript_id	gnl|ncbi|MeliponaBeecheii_003790-T1_mrna
			protein_id	gnl|ncbi|MeliponaBeecheii_003790-T1
2151152	2151025	CDS
2141972	2141863
2141234	2141140
2137699	2137640
			codon_start	1
			note	COG:O
			note	EggNog:ENOG410329U
			db_xref	InterPro:IPR001202
			db_xref	InterPro:IPR036020
			db_xref	PFAM:PF00397
			go_function	protein binding|0005515||IEA
			product	hypothetical protein
			transcript_id	gnl|ncbi|MeliponaBeecheii_003790-T1_mrna
			protein_id	gnl|ncbi|MeliponaBeecheii_003790-T1
2153992	2156249	gene
			locus_tag	MeliponaBeecheii_003791
2153992	2155015	mRNA
2155138	2155733
2155790	2156107
2156175	2156249
			product	hypothetical protein
			transcript_id	gnl|ncbi|MeliponaBeecheii_003791-T1_mrna
			protein_id	gnl|ncbi|MeliponaBeecheii_003791-T1
2153992	2155015	CDS
2155138	2155733
2155790	2156107
2156175	2156249
			codon_start	1
			note	EggNog:ENOG41036DJ
			note	COG:S
			note	BUSCO:EOG091B07KL
			db_xref	PFAM:PF05334
			db_xref	InterPro:IPR007998
			product	hypothetical protein
			transcript_id	gnl|ncbi|MeliponaBeecheii_003791-T1_mrna
			protein_id	gnl|ncbi|MeliponaBeecheii_003791-T1
2159499	2156774	gene
			gene	NUP58
			locus_tag	MeliponaBeecheii_003792
2159499	2159435	mRNA
2159307	2158964
2158876	2158675
2158602	2158229
2158161	2157937
2157863	2157789
2156961	2156774
			product	Nucleoporin p58/p45
			transcript_id	gnl|ncbi|MeliponaBeecheii_003792-T1_mrna
			protein_id	gnl|ncbi|MeliponaBeecheii_003792-T1
2159499	2159435	CDS
2159307	2158964
2158876	2158675
2158602	2158229
2158161	2157937
2157863	2157789
2156961	2156774
			codon_start	1
			note	EggNog:ENOG41037NB
			note	COG:U,Y
			db_xref	InterPro:IPR024882
			db_xref	PFAM:PF15967
			go_function	nuclear localization sequence binding|0008139||IEA
			go_function	structural constituent of nuclear pore|0017056||IEA
			go_component	nuclear pore|0005643||IEA
			go_process	nucleocytoplasmic transport|0006913||IEA
			product	Nucleoporin p58/p45
			transcript_id	gnl|ncbi|MeliponaBeecheii_003792-T1_mrna
			protein_id	gnl|ncbi|MeliponaBeecheii_003792-T1
2171107	2165026	gene
			locus_tag	MeliponaBeecheii_003793
2171107	2170785	mRNA
2169995	2169628
2169543	2168180
2167775	2167542
2167297	2166905
2166797	2166496
2166413	2166377
2166305	2165980
2165886	2165544
2165461	2165283
2165206	2165026
			product	hypothetical protein
			transcript_id	gnl|ncbi|MeliponaBeecheii_003793-T1_mrna
			protein_id	gnl|ncbi|MeliponaBeecheii_003793-T1
2171107	2170785	CDS
2169995	2169628
2169543	2168180
2167775	2167542
2167297	2166905
2166797	2166496
2166413	2166377
2166305	2165980
2165886	2165544
2165461	2165283
2165206	2165026
			codon_start	1
			note	EggNog:ENOG4103349
			note	MEROPS:MER0002878
			note	BUSCO:EOG091B00Y2
			note	COG:O,T
			db_xref	InterPro:IPR036443
			db_xref	InterPro:IPR001876
			db_xref	InterPro:IPR022684
			db_xref	PFAM:PF00648
			db_xref	PFAM:PF00641
			db_xref	InterPro:IPR000169
			db_xref	InterPro:IPR038765
			db_xref	InterPro:IPR001300
			go_function	calcium-dependent cysteine-type endopeptidase activity|0004198||IEA
			go_process	proteolysis|0006508||IEA
			product	hypothetical protein
			transcript_id	gnl|ncbi|MeliponaBeecheii_003793-T1_mrna
			protein_id	gnl|ncbi|MeliponaBeecheii_003793-T1
2172240	2172312	gene
			locus_tag	MeliponaBeecheii_003794
2172240	2172312	tRNA
			product	tRNA-Arg
2194106	2190048	gene
			locus_tag	MeliponaBeecheii_003795
2194106	2193987	mRNA
2193770	2193622
2193413	2193005
2190182	2190048
			product	hypothetical protein
			transcript_id	gnl|ncbi|MeliponaBeecheii_003795-T1_mrna
			protein_id	gnl|ncbi|MeliponaBeecheii_003795-T1
2194106	2193987	CDS
2193770	2193622
2193413	2193005
2190182	2190048
			codon_start	1
			note	EggNog:ENOG4103APN
			product	hypothetical protein
			transcript_id	gnl|ncbi|MeliponaBeecheii_003795-T1_mrna
			protein_id	gnl|ncbi|MeliponaBeecheii_003795-T1
2199618	2200705	gene
			locus_tag	MeliponaBeecheii_003796
2199618	2199743	mRNA
2200304	2200705
			product	hypothetical protein
			transcript_id	gnl|ncbi|MeliponaBeecheii_003796-T1_mrna
			protein_id	gnl|ncbi|MeliponaBeecheii_003796-T1
2199618	2199743	CDS
2200304	2200705
			codon_start	1
			note	COG:U
			note	EggNog:ENOG41036Y7
			note	BUSCO:EOG091B0JXZ
			db_xref	InterPro:IPR037992
			db_xref	PFAM:PF04051
			db_xref	InterPro:IPR007194
			db_xref	InterPro:IPR024096
			go_process	regulation of GTPase activity|0043087||IEA
			go_process	Golgi vesicle transport|0048193||IEA
			product	hypothetical protein
			transcript_id	gnl|ncbi|MeliponaBeecheii_003796-T1_mrna
			protein_id	gnl|ncbi|MeliponaBeecheii_003796-T1
2203875	2201157	gene
			locus_tag	MeliponaBeecheii_003797
2203875	2203793	mRNA
2202903	2202794
2202724	2202375
2202285	2202041
2201963	2201693
2201612	2201157
			product	hypothetical protein
			transcript_id	gnl|ncbi|MeliponaBeecheii_003797-T1_mrna
			protein_id	gnl|ncbi|MeliponaBeecheii_003797-T1
2203875	2203793	CDS
2202903	2202794
2202724	2202375
2202285	2202041
2201963	2201693
2201612	2201157
			codon_start	1
			note	BUSCO:EOG091B09M4
			note	EggNog:ENOG410347P
			note	COG:E
			db_xref	InterPro:IPR001216
			db_xref	InterPro:IPR001926
			db_xref	PFAM:PF00291
			db_xref	InterPro:IPR036052
			db_xref	InterPro:IPR005857
			go_process	cysteine biosynthetic process from serine|0006535||IEA
			go_process	cysteine biosynthetic process via cystathionine|0019343||IEA
			go_function	cystathionine beta-synthase activity|0004122||IEA
			go_component	cytoplasm|0005737||IEA
			product	hypothetical protein
			transcript_id	gnl|ncbi|MeliponaBeecheii_003797-T1_mrna
			protein_id	gnl|ncbi|MeliponaBeecheii_003797-T1
2204945	2209193	gene
			locus_tag	MeliponaBeecheii_003798
2204945	2204991	mRNA
2205145	2205430
2205524	2205725
2205862	2206142
2206303	2206455
2206568	2206721
2207543	2207701
2207844	2207965
2208068	2208260
2208327	2208551
2208643	2208796
2208868	2208988
2209062	2209193
			product	hypothetical protein
			transcript_id	gnl|ncbi|MeliponaBeecheii_003798-T1_mrna
			protein_id	gnl|ncbi|MeliponaBeecheii_003798-T1
2204945	2204991	CDS
2205145	2205430
2205524	2205725
2205862	2206142
2206303	2206455
2206568	2206721
2207543	2207701
2207844	2207965
2208068	2208260
2208327	2208551
2208643	2208796
2208868	2208988
2209062	2209193
			codon_start	1
			note	TransMembrane:1 (o617-639i)
			note	EggNog:ENOG41034AN
			note	COG:S
			note	BUSCO:EOG091B041Y
			db_xref	InterPro:IPR011993
			db_xref	PFAM:PF16016
			db_xref	InterPro:IPR004182
			db_xref	PFAM:PF02893
			db_xref	InterPro:IPR040147
			db_xref	InterPro:IPR031968
			product	hypothetical protein
			transcript_id	gnl|ncbi|MeliponaBeecheii_003798-T1_mrna
			protein_id	gnl|ncbi|MeliponaBeecheii_003798-T1
2211555	2210776	gene
			locus_tag	MeliponaBeecheii_003799
2211555	2210776	mRNA
			product	hypothetical protein
			transcript_id	gnl|ncbi|MeliponaBeecheii_003799-T1_mrna
			protein_id	gnl|ncbi|MeliponaBeecheii_003799-T1
2211555	2210776	CDS
			codon_start	1
			note	BUSCO:EOG091B0H37
			note	EggNog:ENOG41032W0
			note	COG:J
			db_xref	PFAM:PF01201
			db_xref	InterPro:IPR022309
			db_xref	InterPro:IPR039411
			product	hypothetical protein
			transcript_id	gnl|ncbi|MeliponaBeecheii_003799-T1_mrna
			protein_id	gnl|ncbi|MeliponaBeecheii_003799-T1
2217293	2213146	gene
			locus_tag	MeliponaBeecheii_003800
2217293	2217221	mRNA
2216750	2216584
2216410	2216278
2216192	2215778
2215696	2215194
2215069	2214877
2214796	2214592
2214364	2214143
2214037	2213906
2213712	2213467
2213322	2213146
			product	hypothetical protein
			transcript_id	gnl|ncbi|MeliponaBeecheii_003800-T1_mrna
			protein_id	gnl|ncbi|MeliponaBeecheii_003800-T1
2217293	2217221	CDS
2216750	2216584
2216410	2216278
2216192	2215778
2215696	2215194
2215069	2214877
2214796	2214592
2214364	2214143
2214037	2213906
2213712	2213467
2213322	2213146
			codon_start	1
			note	BUSCO:EOG091B035O
			note	EggNog:ENOG410329Q
			note	COG:Z
			db_xref	PFAM:PF17681
			db_xref	InterPro:IPR041470
			db_xref	PFAM:PF04130
			db_xref	InterPro:IPR040457
			db_xref	InterPro:IPR007259
			db_xref	InterPro:IPR042241
			go_function	gamma-tubulin binding|0043015||IEA
			go_component	microtubule organizing center|0005815||IEA
			go_component	spindle pole|0000922||IEA
			go_process	microtubule cytoskeleton organization|0000226||IEA
			go_process	microtubule nucleation|0007020||IEA
			product	hypothetical protein
			transcript_id	gnl|ncbi|MeliponaBeecheii_003800-T1_mrna
			protein_id	gnl|ncbi|MeliponaBeecheii_003800-T1
2222379	2218542	gene
			gene	INTS2
			locus_tag	MeliponaBeecheii_003801
2222379	2222096	mRNA
2221995	2219906
2219817	2219613
2219528	2219222
2218994	2218542
			product	Integrator complex subunit 2
			transcript_id	gnl|ncbi|MeliponaBeecheii_003801-T1_mrna
			protein_id	gnl|ncbi|MeliponaBeecheii_003801-T1
2222379	2222096	CDS
2221995	2219906
2219817	2219613
2219528	2219222
2218994	2218542
			codon_start	1
			note	EggNog:ENOG41035CW
			note	BUSCO:EOG091B01T7
			note	TransMembrane:2 (o393-412i433-456o)
			note	COG:S
			db_xref	PFAM:PF14750
			db_xref	InterPro:IPR029321
			db_xref	InterPro:IPR026236
			go_component	integrator complex|0032039||IEA
			go_process	snRNA processing|0016180||IEA
			product	Integrator complex subunit 2
			transcript_id	gnl|ncbi|MeliponaBeecheii_003801-T1_mrna
			protein_id	gnl|ncbi|MeliponaBeecheii_003801-T1
2223962	2227232	gene
			locus_tag	MeliponaBeecheii_003802
2223962	2224100	mRNA
2224191	2224264
2224350	2224567
2226192	2226779
2227001	2227232
			product	hypothetical protein
			transcript_id	gnl|ncbi|MeliponaBeecheii_003802-T1_mrna
			protein_id	gnl|ncbi|MeliponaBeecheii_003802-T1
2223962	2224100	CDS
2224191	2224264
2224350	2224567
2226192	2226779
2227001	2227232
			codon_start	1
			note	EggNog:ENOG410VHSI
			note	COG:G
			note	CAZy:GT31
			note	BUSCO:EOG091B0LD3
			note	TransMembrane:3 (i30-50o83-104i116-139o)
			db_xref	InterPro:IPR042416
			db_xref	InterPro:IPR021149
			db_xref	InterPro:IPR002659
			db_xref	PFAM:PF01762
			go_component	membrane|0016020||IEA
			go_component	oligosaccharyltransferase complex|0008250||IEA
			go_process	protein glycosylation|0006486||IEA
			product	hypothetical protein
			transcript_id	gnl|ncbi|MeliponaBeecheii_003802-T1_mrna
			protein_id	gnl|ncbi|MeliponaBeecheii_003802-T1
2235544	2227478	gene
			locus_tag	MeliponaBeecheii_003803
2235544	2235513	mRNA
2235319	2235115
2234988	2234858
2233854	2233235
2233052	2231128
2230946	2229699
2227549	2227478
			product	hypothetical protein
			transcript_id	gnl|ncbi|MeliponaBeecheii_003803-T1_mrna
			protein_id	gnl|ncbi|MeliponaBeecheii_003803-T1
2235544	2235513	CDS
2235319	2235115
2234988	2234858
2233854	2233235
2233052	2231128
2230946	2229699
2227549	2227478
			codon_start	1
			note	SECRETED:SignalP(1-23)
			note	TransMembrane:1 (n11-18c23/24o1058-1079i)
			note	EggNog:ENOG41032SX
			note	COG:S
			db_xref	PFAM:PF07738
			db_xref	InterPro:IPR012919
			product	hypothetical protein
			transcript_id	gnl|ncbi|MeliponaBeecheii_003803-T1_mrna
			protein_id	gnl|ncbi|MeliponaBeecheii_003803-T1
2238326	2239936	gene
			locus_tag	MeliponaBeecheii_003804
2238326	2238390	mRNA
2238619	2238784
2238865	2239101
2239216	2239395
2239476	2239693
2239801	2239936
			product	hypothetical protein
			transcript_id	gnl|ncbi|MeliponaBeecheii_003804-T1_mrna
			protein_id	gnl|ncbi|MeliponaBeecheii_003804-T1
2238326	2238390	CDS
2238619	2238784
2238865	2239101
2239216	2239395
2239476	2239693
2239801	2239936
			codon_start	1
			note	EggNog:ENOG41034IR
			note	COG:T
			note	TransMembrane:1 (i149-165o)
			db_xref	InterPro:IPR011009
			db_xref	InterPro:IPR000719
			db_xref	InterPro:IPR008271
			db_xref	PFAM:PF07714
			db_xref	PFAM:PF00069
			go_function	protein kinase activity|0004672||IEA
			go_function	ATP binding|0005524||IEA
			go_process	protein phosphorylation|0006468||IEA
			product	hypothetical protein
			transcript_id	gnl|ncbi|MeliponaBeecheii_003804-T1_mrna
			protein_id	gnl|ncbi|MeliponaBeecheii_003804-T1
2242378	2245626	gene
			locus_tag	MeliponaBeecheii_003805
2242378	2242539	mRNA
2243266	2243437
2243586	2243716
2243813	2243960
2244064	2244281
2244510	2244655
2244730	2244898
2244978	2245158
2245219	2245355
2245498	2245626
			product	hypothetical protein
			transcript_id	gnl|ncbi|MeliponaBeecheii_003805-T1_mrna
			protein_id	gnl|ncbi|MeliponaBeecheii_003805-T1
2242378	2242539	CDS
2243266	2243437
2243586	2243716
2243813	2243960
2244064	2244281
2244510	2244655
2244730	2244898
2244978	2245158
2245219	2245355
2245498	2245626
			codon_start	1
			note	BUSCO:EOG091B07WE
			note	TransMembrane:1 (o6-30i)
			note	COG:I
			note	EggNog:ENOG4103539
			db_xref	InterPro:IPR000756
			db_xref	PFAM:PF00781
			db_xref	InterPro:IPR017438
			db_xref	InterPro:IPR016064
			db_xref	InterPro:IPR002219
			db_xref	PFAM:PF00130
			db_xref	InterPro:IPR001206
			db_xref	PFAM:PF00609
			db_xref	InterPro:IPR037607
			go_function	NAD+ kinase activity|0003951||IEA
			go_function	diacylglycerol kinase activity|0004143||IEA
			go_function	kinase activity|0016301||IEA
			go_process	protein kinase C-activating G protein-coupled receptor signaling pathway|0007205||IEA
			go_process	intracellular signal transduction|0035556||IEA
			go_process	signal transduction|0007165||IEA
			product	hypothetical protein
			transcript_id	gnl|ncbi|MeliponaBeecheii_003805-T1_mrna
			protein_id	gnl|ncbi|MeliponaBeecheii_003805-T1
2255072	2246844	gene
			locus_tag	MeliponaBeecheii_003806
2255072	2254929	mRNA
2253810	2253716
2253641	2253530
2252796	2252646
2252540	2252330
2252089	2251863
2251668	2251480
2251321	2251128
2250975	2250654
2250342	2250201
2250089	2249947
2249279	2249144
2249052	2248838
2248574	2248405
2248180	2247971
2247612	2247409
2247041	2246844
			product	hypothetical protein
			transcript_id	gnl|ncbi|MeliponaBeecheii_003806-T1_mrna
			protein_id	gnl|ncbi|MeliponaBeecheii_003806-T1
2255072	2254929	CDS
2253810	2253716
2253641	2253530
2252796	2252646
2252540	2252330
2252089	2251863
2251668	2251480
2251321	2251128
2250975	2250654
2250342	2250201
2250089	2249947
2249279	2249144
2249052	2248838
2248574	2248405
2248180	2247971
2247612	2247409
2247041	2246844
			codon_start	1
			note	TransMembrane:5 (o276-295i316-336o356-382i403-433o453-477i)
			note	COG:P,Q
			note	EggNog:ENOG41035I6
			note	BUSCO:EOG091B01ZP
			db_xref	PFAM:PF00036
			db_xref	PFAM:PF13405
			db_xref	InterPro:IPR039261
			db_xref	InterPro:IPR017927
			db_xref	InterPro:IPR017938
			db_xref	PFAM:PF13202
			db_xref	InterPro:IPR011992
			db_xref	InterPro:IPR013121
			db_xref	PFAM:PF08022
			db_xref	InterPro:IPR002048
			db_xref	PFAM:PF01794
			db_xref	PFAM:PF08030
			db_xref	InterPro:IPR029648
			db_xref	InterPro:IPR013130
			db_xref	InterPro:IPR018247
			db_xref	PFAM:PF13499
			db_xref	InterPro:IPR013112
			go_function	calcium ion binding|0005509||IEA
			go_function	oxidoreductase activity|0016491||IEA
			go_function	superoxide-generating NADPH oxidase activity|0016175||IEA
			go_process	superoxide anion generation|0042554||IEA
			go_process	oxidation-reduction process|0055114||IEA
			product	hypothetical protein
			transcript_id	gnl|ncbi|MeliponaBeecheii_003806-T1_mrna
			protein_id	gnl|ncbi|MeliponaBeecheii_003806-T1
2258580	2257805	gene
			locus_tag	MeliponaBeecheii_003807
2258580	2258310	mRNA
2258226	2257805
			product	hypothetical protein
			transcript_id	gnl|ncbi|MeliponaBeecheii_003807-T1_mrna
			protein_id	gnl|ncbi|MeliponaBeecheii_003807-T1
2258580	2258310	CDS
2258226	2257805
			codon_start	1
			note	TransMembrane:3 (i7-28o48-67i102-122o)
			note	EggNog:ENOG41036I7
			note	COG:V
			db_xref	InterPro:IPR008417
			db_xref	PFAM:PF05529
			db_xref	PFAM:PF18035
			db_xref	InterPro:IPR041672
			db_xref	InterPro:IPR040463
			go_component	endoplasmic reticulum|0005783||IEA
			go_component	integral component of membrane|0016021||IEA
			go_process	intracellular protein transport|0006886||IEA
			product	hypothetical protein
			transcript_id	gnl|ncbi|MeliponaBeecheii_003807-T1_mrna
			protein_id	gnl|ncbi|MeliponaBeecheii_003807-T1
2261392	2260649	gene
			locus_tag	MeliponaBeecheii_003808
2261392	2260999	mRNA
2260824	2260649
			product	hypothetical protein
			transcript_id	gnl|ncbi|MeliponaBeecheii_003808-T1_mrna
			protein_id	gnl|ncbi|MeliponaBeecheii_003808-T1
2261392	2260999	CDS
2260824	2260649
			codon_start	1
			note	COG:K
			note	BUSCO:EOG091B0L0V
			note	EggNog:ENOG410395M
			db_xref	InterPro:IPR009069
			product	hypothetical protein
			transcript_id	gnl|ncbi|MeliponaBeecheii_003808-T1_mrna
			protein_id	gnl|ncbi|MeliponaBeecheii_003808-T1
2263606	2264386	gene
			locus_tag	MeliponaBeecheii_003809
2263606	2263873	mRNA
2263950	2264386
			product	hypothetical protein
			transcript_id	gnl|ncbi|MeliponaBeecheii_003809-T1_mrna
			protein_id	gnl|ncbi|MeliponaBeecheii_003809-T1
2263606	2263873	CDS
2263950	2264386
			codon_start	1
			note	EggNog:ENOG41036I7
			note	COG:V
			note	TransMembrane:3 (i7-28o48-64i101-121o)
			db_xref	InterPro:IPR008417
			db_xref	PFAM:PF05529
			db_xref	PFAM:PF18035
			db_xref	InterPro:IPR041672
			db_xref	InterPro:IPR040463
			go_component	endoplasmic reticulum|0005783||IEA
			go_component	integral component of membrane|0016021||IEA
			go_process	intracellular protein transport|0006886||IEA
			product	hypothetical protein
			transcript_id	gnl|ncbi|MeliponaBeecheii_003809-T1_mrna
			protein_id	gnl|ncbi|MeliponaBeecheii_003809-T1
2265175	2265991	gene
			locus_tag	MeliponaBeecheii_003810
2265175	2265268	mRNA
2265438	2265588
2265784	2265991
			product	hypothetical protein
			transcript_id	gnl|ncbi|MeliponaBeecheii_003810-T1_mrna
			protein_id	gnl|ncbi|MeliponaBeecheii_003810-T1
2265175	2265268	CDS
2265438	2265588
2265784	2265991
			codon_start	1
			note	EggNog:ENOG41037IN
			note	TransMembrane:1 (o34-51i)
			note	COG:C
			db_xref	InterPro:IPR009346
			db_xref	PFAM:PF06212
			product	hypothetical protein
			transcript_id	gnl|ncbi|MeliponaBeecheii_003810-T1_mrna
			protein_id	gnl|ncbi|MeliponaBeecheii_003810-T1
2277687	2269831	gene
			locus_tag	MeliponaBeecheii_003811
2277687	2277661	mRNA
2272238	2271891
2271690	2271533
2271235	2270783
2270407	2269831
			product	hypothetical protein
			transcript_id	gnl|ncbi|MeliponaBeecheii_003811-T1_mrna
			protein_id	gnl|ncbi|MeliponaBeecheii_003811-T1
2277687	2277661	CDS
2272238	2271891
2271690	2271533
2271235	2270783
2270407	2269831
			codon_start	1
			note	EggNog:ENOG41034S8
			note	TransMembrane:11 (n10-18c26/27o50-70i77-95o101-122i134-156o162-180i244-268o280-301i308-328o334-358i370-391o403-422i)
			note	COG:G
			db_xref	InterPro:IPR003663
			db_xref	InterPro:IPR005828
			db_xref	InterPro:IPR020846
			db_xref	PFAM:PF07690
			db_xref	PFAM:PF00083
			db_xref	InterPro:IPR005829
			db_xref	InterPro:IPR036259
			go_process	transmembrane transport|0055085||IEA
			go_component	membrane|0016020||IEA
			go_component	integral component of membrane|0016021||IEA
			go_function	transmembrane transporter activity|0022857||IEA
			product	hypothetical protein
			transcript_id	gnl|ncbi|MeliponaBeecheii_003811-T1_mrna
			protein_id	gnl|ncbi|MeliponaBeecheii_003811-T1
2288494	2287302	gene
			gene	NDUFB5
			locus_tag	MeliponaBeecheii_003812
2288494	2288383	mRNA
2287827	2287616
2287535	2287302
			product	NADH dehydrogenase [ubiquinone] 1 beta subcomplex subunit 5, mitochondrial
			transcript_id	gnl|ncbi|MeliponaBeecheii_003812-T1_mrna
			protein_id	gnl|ncbi|MeliponaBeecheii_003812-T1
2288494	2288383	CDS
2287827	2287616
2287535	2287302
			codon_start	1
			note	TransMembrane:1 (i65-87o)
			note	COG:C
			note	BUSCO:EOG091B0KW7
			note	EggNog:ENOG410V9DU
			db_xref	PFAM:PF09781
			db_xref	InterPro:IPR019173
			product	NADH dehydrogenase [ubiquinone] 1 beta subcomplex subunit 5, mitochondrial
			transcript_id	gnl|ncbi|MeliponaBeecheii_003812-T1_mrna
			protein_id	gnl|ncbi|MeliponaBeecheii_003812-T1
2293641	2301636	gene
			locus_tag	MeliponaBeecheii_003813
2293641	2293660	mRNA
2298795	2298924
2298989	2299124
2299528	2299984
2300141	2300390
2300475	2300681
2300779	2300971
2301398	2301636
			product	hypothetical protein
			transcript_id	gnl|ncbi|MeliponaBeecheii_003813-T1_mrna
			protein_id	gnl|ncbi|MeliponaBeecheii_003813-T1
2293641	2293660	CDS
2298795	2298924
2298989	2299124
2299528	2299984
2300141	2300390
2300475	2300681
2300779	2300971
2301398	2301636
			codon_start	1
			note	BUSCO:EOG091B080N
			note	EggNog:ENOG41036F2
			note	TransMembrane:12 (i51-73o93-113i125-145o151-169i181-201o207-226i306-327o339-361i368-387o399-424i436-456o468-488i)
			note	COG:G
			db_xref	InterPro:IPR003663
			db_xref	InterPro:IPR005828
			db_xref	InterPro:IPR020846
			db_xref	PFAM:PF07690
			db_xref	PFAM:PF00083
			db_xref	InterPro:IPR036259
			go_process	transmembrane transport|0055085||IEA
			go_component	membrane|0016020||IEA
			go_component	integral component of membrane|0016021||IEA
			go_function	transmembrane transporter activity|0022857||IEA
			product	hypothetical protein
			transcript_id	gnl|ncbi|MeliponaBeecheii_003813-T1_mrna
			protein_id	gnl|ncbi|MeliponaBeecheii_003813-T1
2303649	2305361	gene
			locus_tag	MeliponaBeecheii_003814
2303649	2303658	mRNA
2304907	2305361
			product	hypothetical protein
			transcript_id	gnl|ncbi|MeliponaBeecheii_003814-T1_mrna
			protein_id	gnl|ncbi|MeliponaBeecheii_003814-T1
2303649	2303658	CDS
2304907	2305361
			codon_start	1
			product	hypothetical protein
			transcript_id	gnl|ncbi|MeliponaBeecheii_003814-T1_mrna
			protein_id	gnl|ncbi|MeliponaBeecheii_003814-T1
2316775	2308457	gene
			locus_tag	MeliponaBeecheii_003815
2316775	2316571	mRNA
2316415	2316384
2316303	2316219
2315548	2315471
2314861	2314704
2314569	2314333
2314236	2313983
2313907	2313723
2313295	2313185
2313103	2313008
2312913	2312733
2312662	2312428
2311801	2311736
2311588	2311257
2311175	2310872
2310791	2310628
2310563	2310413
2309669	2309537
2309458	2309299
2309222	2309012
2308947	2308741
2308660	2308457
			product	hypothetical protein
			transcript_id	gnl|ncbi|MeliponaBeecheii_003815-T1_mrna
			protein_id	gnl|ncbi|MeliponaBeecheii_003815-T1
2316775	2316571	CDS
2316415	2316384
2316303	2316219
2315548	2315471
2314861	2314704
2314569	2314333
2314236	2313983
2313907	2313723
2313295	2313185
2313103	2313008
2312913	2312733
2312662	2312428
2311801	2311736
2311588	2311257
2311175	2310872
2310791	2310628
2310563	2310413
2309669	2309537
2309458	2309299
2309222	2309012
2308947	2308741
2308660	2308457
			codon_start	1
			note	COG:Z
			note	EggNog:ENOG41033C4
			note	BUSCO:EOG091B01RS
			db_xref	InterPro:IPR016024
			db_xref	InterPro:IPR021133
			db_xref	PFAM:PF12348
			db_xref	InterPro:IPR034085
			db_xref	InterPro:IPR011989
			db_xref	InterPro:IPR024395
			product	hypothetical protein
			transcript_id	gnl|ncbi|MeliponaBeecheii_003815-T1_mrna
			protein_id	gnl|ncbi|MeliponaBeecheii_003815-T1
2325330	2324151	gene
			locus_tag	MeliponaBeecheii_003816
2325330	2325270	mRNA
2324874	2324703
2324610	2324434
2324235	2324151
			product	hypothetical protein
			transcript_id	gnl|ncbi|MeliponaBeecheii_003816-T1_mrna
			protein_id	gnl|ncbi|MeliponaBeecheii_003816-T1
2325330	2325270	CDS
2324874	2324703
2324610	2324434
2324235	2324151
			codon_start	1
			note	EggNog:ENOG410VM4E
			note	COG:S
			db_xref	InterPro:IPR016024
			db_xref	InterPro:IPR021133
			db_xref	PFAM:PF12348
			db_xref	InterPro:IPR034085
			db_xref	InterPro:IPR011989
			db_xref	PFAM:PF02985
			db_xref	InterPro:IPR024395
			db_xref	InterPro:IPR000225
			go_function	protein binding|0005515||IEA
			product	hypothetical protein
			transcript_id	gnl|ncbi|MeliponaBeecheii_003816-T1_mrna
			protein_id	gnl|ncbi|MeliponaBeecheii_003816-T1
2326655	2326987	gene
			locus_tag	MeliponaBeecheii_003817
2326655	2326987	mRNA
			product	hypothetical protein
			transcript_id	gnl|ncbi|MeliponaBeecheii_003817-T1_mrna
			protein_id	gnl|ncbi|MeliponaBeecheii_003817-T1
2326655	2326987	CDS
			codon_start	1
			product	hypothetical protein
			transcript_id	gnl|ncbi|MeliponaBeecheii_003817-T1_mrna
			protein_id	gnl|ncbi|MeliponaBeecheii_003817-T1
2334233	2333208	gene
			locus_tag	MeliponaBeecheii_003818
2334233	2334179	mRNA
2333573	2333350
2333231	2333208
			product	hypothetical protein
			transcript_id	gnl|ncbi|MeliponaBeecheii_003818-T1_mrna
			protein_id	gnl|ncbi|MeliponaBeecheii_003818-T1
2334233	2334179	CDS
2333573	2333350
2333231	2333208
			codon_start	1
			note	COG:Z
			note	EggNog:ENOG41033C4
			db_xref	InterPro:IPR011989
			product	hypothetical protein
			transcript_id	gnl|ncbi|MeliponaBeecheii_003818-T1_mrna
			protein_id	gnl|ncbi|MeliponaBeecheii_003818-T1
2340258	2336492	gene
			locus_tag	MeliponaBeecheii_003819
2340258	2340184	mRNA
2339757	2339695
2339357	2339229
2339166	2339032
2338966	2338809
2338539	2338474
2338192	2338042
2337962	2337765
2337675	2337045
2336975	2336699
2336627	2336492
			product	hypothetical protein
			transcript_id	gnl|ncbi|MeliponaBeecheii_003819-T1_mrna
			protein_id	gnl|ncbi|MeliponaBeecheii_003819-T1
2340258	2340184	CDS
2339757	2339695
2339357	2339229
2339166	2339032
2338966	2338809
2338539	2338474
2338192	2338042
2337962	2337765
2337675	2337045
2336975	2336699
2336627	2336492
			codon_start	1
			note	EggNog:ENOG4103664
			note	COG:T
			note	BUSCO:EOG091B069A
			db_xref	PFAM:PF05276
			db_xref	InterPro:IPR007940
			go_process	intracellular signal transduction|0035556||IEA
			product	hypothetical protein
			transcript_id	gnl|ncbi|MeliponaBeecheii_003819-T1_mrna
			protein_id	gnl|ncbi|MeliponaBeecheii_003819-T1
2352465	2355240	gene
			gene	CED-6
			locus_tag	MeliponaBeecheii_003820
2352465	2352534	mRNA
2352620	2352687
2353623	2353805
2353884	2354210
2354287	2354498
2354572	2354786
2354868	2355094
2355166	2355240
			product	PTB domain-containing adapter protein
			transcript_id	gnl|ncbi|MeliponaBeecheii_003820-T1_mrna
			protein_id	gnl|ncbi|MeliponaBeecheii_003820-T1
2352465	2352534	CDS
2352620	2352687
2353623	2353805
2353884	2354210
2354287	2354498
2354572	2354786
2354868	2355094
2355166	2355240
			codon_start	1
			note	COG:T
			note	BUSCO:EOG091B09YQ
			note	EggNog:ENOG41032FJ
			db_xref	PFAM:PF00640
			db_xref	InterPro:IPR011993
			db_xref	PFAM:PF14719
			db_xref	InterPro:IPR006020
			db_xref	PFAM:PF08416
			go_function	protein binding|0005515||IEA
			product	PTB domain-containing adapter protein
			transcript_id	gnl|ncbi|MeliponaBeecheii_003820-T1_mrna
			protein_id	gnl|ncbi|MeliponaBeecheii_003820-T1
2357320	2363377	gene
			locus_tag	MeliponaBeecheii_003821
2357320	2357388	mRNA
2362495	2362800
2362892	2363218
2363297	2363377
			product	hypothetical protein
			transcript_id	gnl|ncbi|MeliponaBeecheii_003821-T1_mrna
			protein_id	gnl|ncbi|MeliponaBeecheii_003821-T1
2357320	2357388	CDS
2362495	2362800
2362892	2363218
2363297	2363377
			codon_start	1
			note	COG:P
			note	EggNog:ENOG41034NN
			db_xref	InterPro:IPR036249
			db_xref	InterPro:IPR036282
			product	hypothetical protein
			transcript_id	gnl|ncbi|MeliponaBeecheii_003821-T1_mrna
			protein_id	gnl|ncbi|MeliponaBeecheii_003821-T1
2370343	2375640	gene
			locus_tag	MeliponaBeecheii_003822
2370343	2370450	mRNA
2371644	2372172
2372911	2373297
2373409	2373621
2374191	2374342
2374410	2374503
2374588	2374851
2375468	2375524
2375615	2375640
			product	hypothetical protein
			transcript_id	gnl|ncbi|MeliponaBeecheii_003822-T1_mrna
			protein_id	gnl|ncbi|MeliponaBeecheii_003822-T1
2370343	2370450	CDS
2371644	2372172
2372911	2373297
2373409	2373621
2374191	2374342
2374410	2374503
2374588	2374851
2375468	2375524
2375615	2375640
			codon_start	1
			note	COG:K
			note	EggNog:ENOG41038VF
			note	BUSCO:EOG091B09B5
			db_xref	InterPro:IPR036443
			db_xref	InterPro:IPR001876
			db_xref	InterPro:IPR041911
			db_xref	InterPro:IPR003892
			go_function	protein binding|0005515||IEA
			product	hypothetical protein
			transcript_id	gnl|ncbi|MeliponaBeecheii_003822-T1_mrna
			protein_id	gnl|ncbi|MeliponaBeecheii_003822-T1
2376969	2375980	gene
			locus_tag	MeliponaBeecheii_003823
2376969	2376880	mRNA
2376766	2376626
2376522	2376227
2376145	2375980
			product	hypothetical protein
			transcript_id	gnl|ncbi|MeliponaBeecheii_003823-T1_mrna
			protein_id	gnl|ncbi|MeliponaBeecheii_003823-T1
2376969	2376880	CDS
2376766	2376626
2376522	2376227
2376145	2375980
			codon_start	1
			note	COG:A
			note	BUSCO:EOG091B0HHP
			note	EggNog:ENOG41035SM
			db_xref	PFAM:PF08231
			db_xref	InterPro:IPR013260
			product	hypothetical protein
			transcript_id	gnl|ncbi|MeliponaBeecheii_003823-T1_mrna
			protein_id	gnl|ncbi|MeliponaBeecheii_003823-T1
2377636	2380356	gene
			locus_tag	MeliponaBeecheii_003824
2377636	2377758	mRNA
2378782	2380356
			product	hypothetical protein
			transcript_id	gnl|ncbi|MeliponaBeecheii_003824-T1_mrna
			protein_id	gnl|ncbi|MeliponaBeecheii_003824-T1
2377636	2377758	CDS
2378782	2380356
			codon_start	1
			note	EggNog:ENOG4103BWF
			note	COG:S
			db_xref	PFAM:PF07776
			db_xref	InterPro:IPR012934
			db_xref	InterPro:IPR013087
			go_function	zinc ion binding|0008270||IEA
			go_component	nucleus|0005634||IEA
			product	hypothetical protein
			transcript_id	gnl|ncbi|MeliponaBeecheii_003824-T1_mrna
			protein_id	gnl|ncbi|MeliponaBeecheii_003824-T1
2381715	2386845	gene
			locus_tag	MeliponaBeecheii_003825
2381715	2381753	mRNA
2381994	2382266
2382358	2382457
2382532	2386079
2386382	2386543
2386621	2386845
			product	hypothetical protein
			transcript_id	gnl|ncbi|MeliponaBeecheii_003825-T1_mrna
			protein_id	gnl|ncbi|MeliponaBeecheii_003825-T1
2381715	2381753	CDS
2381994	2382266
2382358	2382457
2382532	2386079
2386382	2386543
2386621	2386845
			codon_start	1
			note	EggNog:ENOG41038HK
			note	BUSCO:EOG091B014E
			note	COG:S
			db_xref	InterPro:IPR038774
			product	hypothetical protein
			transcript_id	gnl|ncbi|MeliponaBeecheii_003825-T1_mrna
			protein_id	gnl|ncbi|MeliponaBeecheii_003825-T1
2389704	2388580	gene
			gene	MOXD1_1
			locus_tag	MeliponaBeecheii_003826
2389704	2388580	mRNA
			product	DBH-like monooxygenase protein 1
			transcript_id	gnl|ncbi|MeliponaBeecheii_003826-T1_mrna
			protein_id	gnl|ncbi|MeliponaBeecheii_003826-T1
2389704	2388580	CDS
			codon_start	1
			note	TransMembrane:1 (o348-368i)
			note	EggNog:ENOG410V69M
			note	COG:E
			product	DBH-like monooxygenase protein 1
			transcript_id	gnl|ncbi|MeliponaBeecheii_003826-T1_mrna
			protein_id	gnl|ncbi|MeliponaBeecheii_003826-T1
2396725	2389772	gene
			gene	MOXD1_2
			locus_tag	MeliponaBeecheii_003827
2396725	2396663	mRNA
2396400	2396248
2395443	2395270
2395038	2394955
2394549	2394360
2394240	2393975
2393766	2393348
2393270	2393071
2392979	2392849
2391524	2391361
2391152	2389772
			product	DBH-like monooxygenase protein 1
			transcript_id	gnl|ncbi|MeliponaBeecheii_003827-T1_mrna
			protein_id	gnl|ncbi|MeliponaBeecheii_003827-T1
2396725	2396663	CDS
2396400	2396248
2395443	2395270
2395038	2394955
2394549	2394360
2394240	2393975
2393766	2393348
2393270	2393071
2392979	2392849
2391524	2391361
2391152	2389772
			codon_start	1
			note	EggNog:ENOG410V69M
			note	BUSCO:EOG091B03R6
			note	COG:E
			note	TransMembrane:1 (o573-592i)
			db_xref	InterPro:IPR008977
			db_xref	InterPro:IPR028460
			db_xref	PFAM:PF01082
			db_xref	InterPro:IPR000323
			db_xref	InterPro:IPR036939
			db_xref	InterPro:IPR024548
			db_xref	InterPro:IPR014784
			db_xref	InterPro:IPR000945
			db_xref	PFAM:PF03712
			go_process	oxidation-reduction process|0055114||IEA
			go_function	oxidoreductase activity, acting on paired donors, with incorporation or reduction of molecular oxygen, reduced ascorbate as one donor, and incorporation of one atom of oxygen|0016715||IEA
			go_function	dopamine beta-monooxygenase activity|0004500||IEA
			go_function	catalytic activity|0003824||IEA
			go_function	monooxygenase activity|0004497||IEA
			go_function	copper ion binding|0005507||IEA
			product	DBH-like monooxygenase protein 1
			transcript_id	gnl|ncbi|MeliponaBeecheii_003827-T1_mrna
			protein_id	gnl|ncbi|MeliponaBeecheii_003827-T1
2398843	2401369	gene
			locus_tag	MeliponaBeecheii_003828
2398843	2398926	mRNA
2400263	2400272
2400375	2400600
2401177	2401369
			product	hypothetical protein
			transcript_id	gnl|ncbi|MeliponaBeecheii_003828-T1_mrna
			protein_id	gnl|ncbi|MeliponaBeecheii_003828-T1
2398843	2398926	CDS
2400263	2400272
2400375	2400600
2401177	2401369
			codon_start	1
			product	hypothetical protein
			transcript_id	gnl|ncbi|MeliponaBeecheii_003828-T1_mrna
			protein_id	gnl|ncbi|MeliponaBeecheii_003828-T1
2402128	2401835	gene
			locus_tag	MeliponaBeecheii_003829
2402128	2401835	mRNA
			product	hypothetical protein
			transcript_id	gnl|ncbi|MeliponaBeecheii_003829-T1_mrna
			protein_id	gnl|ncbi|MeliponaBeecheii_003829-T1
2402128	2401835	CDS
			codon_start	1
			product	hypothetical protein
			transcript_id	gnl|ncbi|MeliponaBeecheii_003829-T1_mrna
			protein_id	gnl|ncbi|MeliponaBeecheii_003829-T1
2405379	2403582	gene
			gene	MOXD1_3
			locus_tag	MeliponaBeecheii_003830
2405379	2404405	mRNA
2403884	2403582
			product	DBH-like monooxygenase protein 1
			transcript_id	gnl|ncbi|MeliponaBeecheii_003830-T1_mrna
			protein_id	gnl|ncbi|MeliponaBeecheii_003830-T1
2405379	2404405	CDS
2403884	2403582
			codon_start	1
			note	EggNog:ENOG410V69M
			note	COG:E
			note	SECRETED:SignalP(1-18)
			db_xref	InterPro:IPR005018
			product	DBH-like monooxygenase protein 1
			transcript_id	gnl|ncbi|MeliponaBeecheii_003830-T1_mrna
			protein_id	gnl|ncbi|MeliponaBeecheii_003830-T1
2410506	2414252	gene
			locus_tag	MeliponaBeecheii_003831
2410506	2410525	mRNA
2410687	2410890
2411102	2411249
2411317	2411631
2411700	2412027
2412098	2413220
2413298	2414252
			product	hypothetical protein
			transcript_id	gnl|ncbi|MeliponaBeecheii_003831-T1_mrna
			protein_id	gnl|ncbi|MeliponaBeecheii_003831-T1
2410506	2410525	CDS
2410687	2410890
2411102	2411249
2411317	2411631
2411700	2412027
2412098	2413220
2413298	2414252
			codon_start	1
			note	COG:A
			note	BUSCO:EOG091B03MM
			note	EggNog:ENOG41032G0
			db_xref	PFAM:PF00271
			db_xref	InterPro:IPR000629
			db_xref	PFAM:PF00270
			db_xref	InterPro:IPR011545
			db_xref	InterPro:IPR014001
			db_xref	InterPro:IPR027417
			db_xref	InterPro:IPR001650
			db_xref	InterPro:IPR014014
			go_function	ATP binding|0005524||IEA
			go_function	helicase activity|0004386||IEA
			go_function	nucleic acid binding|0003676||IEA
			product	hypothetical protein
			transcript_id	gnl|ncbi|MeliponaBeecheii_003831-T1_mrna
			protein_id	gnl|ncbi|MeliponaBeecheii_003831-T1
2420482	2414957	gene
			locus_tag	MeliponaBeecheii_003832
2420482	2420381	mRNA
2418159	2418076
2417831	2417795
2417720	2417373
2417298	2416866
2416794	2415420
2415340	2414957
			product	hypothetical protein
			transcript_id	gnl|ncbi|MeliponaBeecheii_003832-T1_mrna
			protein_id	gnl|ncbi|MeliponaBeecheii_003832-T1
2420482	2420381	CDS
2418159	2418076
2417831	2417795
2417720	2417373
2417298	2416866
2416794	2415420
2415340	2414957
			codon_start	1
			note	MEROPS:MER0020503
			note	COG:O
			note	EggNog:ENOG41034RE
			note	TransMembrane:1 (o895-919i)
			note	BUSCO:EOG091B02F0
			db_xref	InterPro:IPR039016
			db_xref	PFAM:PF07648
			db_xref	InterPro:IPR002350
			db_xref	InterPro:IPR036058
			go_function	protein binding|0005515||IEA
			go_function	metalloendopeptidase inhibitor activity|0008191||IEA
			go_process	negative regulation of metalloendopeptidase activity|1904684||IEA
			product	hypothetical protein
			transcript_id	gnl|ncbi|MeliponaBeecheii_003832-T1_mrna
			protein_id	gnl|ncbi|MeliponaBeecheii_003832-T1
2432085	2435108	gene
			locus_tag	MeliponaBeecheii_003833
2432085	2432290	mRNA
2432777	2433033
2433128	2433431
2433543	2433970
2434047	2434449
2434520	2434647
2434728	2434951
2435064	2435108
			product	hypothetical protein
			transcript_id	gnl|ncbi|MeliponaBeecheii_003833-T1_mrna
			protein_id	gnl|ncbi|MeliponaBeecheii_003833-T1
2432085	2432290	CDS
2432777	2433033
2433128	2433431
2433543	2433970
2434047	2434449
2434520	2434647
2434728	2434951
2435064	2435108
			codon_start	1
			note	MEROPS:MER1108685
			note	BUSCO:EOG091B05JT
			note	COG:S
			note	EggNog:ENOG41034U1
			db_xref	PFAM:PF07910
			db_xref	InterPro:IPR012462
			db_xref	InterPro:IPR013087
			product	hypothetical protein
			transcript_id	gnl|ncbi|MeliponaBeecheii_003833-T1_mrna
			protein_id	gnl|ncbi|MeliponaBeecheii_003833-T1
2448640	2445836	gene
			locus_tag	MeliponaBeecheii_003834
2448640	2448324	mRNA
2447862	2447325
2447253	2446934
2446796	2446714
2446173	2445836
			product	hypothetical protein
			transcript_id	gnl|ncbi|MeliponaBeecheii_003834-T1_mrna
			protein_id	gnl|ncbi|MeliponaBeecheii_003834-T1
2448640	2448324	CDS
2447862	2447325
2447253	2446934
2446796	2446714
2446173	2445836
			codon_start	1
			note	BUSCO:EOG091B0B3X
			note	EggNog:ENOG41033KY
			note	COG:E
			db_xref	InterPro:IPR027266
			db_xref	InterPro:IPR013977
			db_xref	PFAM:PF01571
			db_xref	InterPro:IPR006223
			db_xref	InterPro:IPR006222
			db_xref	InterPro:IPR029043
			db_xref	PFAM:PF08669
			go_function	protein binding|0005515||IEA
			go_function	aminomethyltransferase activity|0004047||IEA
			go_process	glycine catabolic process|0006546||IEA
			product	hypothetical protein
			transcript_id	gnl|ncbi|MeliponaBeecheii_003834-T1_mrna
			protein_id	gnl|ncbi|MeliponaBeecheii_003834-T1
2478201	2469895	gene
			locus_tag	MeliponaBeecheii_003835
2478201	2477704	mRNA
2475500	2475368
2473758	2473522
2473347	2473090
2472802	2472680
2472565	2472428
2471927	2471727
2471185	2470965
2470822	2470669
2470346	2470255
2470176	2469895
			product	hypothetical protein
			transcript_id	gnl|ncbi|MeliponaBeecheii_003835-T1_mrna
			protein_id	gnl|ncbi|MeliponaBeecheii_003835-T1
2478201	2477704	CDS
2475500	2475368
2473758	2473522
2473347	2473090
2472802	2472680
2472565	2472428
2471927	2471727
2471185	2470965
2470822	2470669
2470346	2470255
2470176	2469895
			codon_start	1
			note	EggNog:ENOG410W08M
			note	COG:K
			db_xref	PFAM:PF13912
			db_xref	InterPro:IPR036236
			db_xref	PFAM:PF12874
			db_xref	InterPro:IPR013087
			product	hypothetical protein
			transcript_id	gnl|ncbi|MeliponaBeecheii_003835-T1_mrna
			protein_id	gnl|ncbi|MeliponaBeecheii_003835-T1
2484965	2482844	gene
			locus_tag	MeliponaBeecheii_003836
2484965	2484959	mRNA
2483016	2482844
			product	hypothetical protein
			transcript_id	gnl|ncbi|MeliponaBeecheii_003836-T1_mrna
			protein_id	gnl|ncbi|MeliponaBeecheii_003836-T1
2484965	2484959	CDS
2483016	2482844
			codon_start	1
			product	hypothetical protein
			transcript_id	gnl|ncbi|MeliponaBeecheii_003836-T1_mrna
			protein_id	gnl|ncbi|MeliponaBeecheii_003836-T1
2489463	2485333	gene
			locus_tag	MeliponaBeecheii_003837
2489463	2489199	mRNA
2485739	2485333
			product	hypothetical protein
			transcript_id	gnl|ncbi|MeliponaBeecheii_003837-T1_mrna
			protein_id	gnl|ncbi|MeliponaBeecheii_003837-T1
2489463	2489199	CDS
2485739	2485333
			codon_start	1
			note	COG:K
			note	EggNog:ENOG410VACB
			db_xref	InterPro:IPR036236
			db_xref	PFAM:PF00096
			db_xref	InterPro:IPR013087
			product	hypothetical protein
			transcript_id	gnl|ncbi|MeliponaBeecheii_003837-T1_mrna
			protein_id	gnl|ncbi|MeliponaBeecheii_003837-T1
2494677	2493659	gene
			locus_tag	MeliponaBeecheii_003838
2494677	2494672	mRNA
2494555	2493659
			product	hypothetical protein
			transcript_id	gnl|ncbi|MeliponaBeecheii_003838-T1_mrna
			protein_id	gnl|ncbi|MeliponaBeecheii_003838-T1
2494677	2494672	CDS
2494555	2493659
			codon_start	1
			product	hypothetical protein
			transcript_id	gnl|ncbi|MeliponaBeecheii_003838-T1_mrna
			protein_id	gnl|ncbi|MeliponaBeecheii_003838-T1
2499083	2495213	gene
			locus_tag	MeliponaBeecheii_003839
2499083	2499080	mRNA
2495610	2495213
			product	hypothetical protein
			transcript_id	gnl|ncbi|MeliponaBeecheii_003839-T1_mrna
			protein_id	gnl|ncbi|MeliponaBeecheii_003839-T1
2499083	2499080	CDS
2495610	2495213
			codon_start	1
			product	hypothetical protein
			transcript_id	gnl|ncbi|MeliponaBeecheii_003839-T1_mrna
			protein_id	gnl|ncbi|MeliponaBeecheii_003839-T1
2509988	2503213	gene
			locus_tag	MeliponaBeecheii_003840
2509988	2509803	mRNA
2503674	2503213
			product	hypothetical protein
			transcript_id	gnl|ncbi|MeliponaBeecheii_003840-T1_mrna
			protein_id	gnl|ncbi|MeliponaBeecheii_003840-T1
2509988	2509803	CDS
2503674	2503213
			codon_start	1
			note	COG:K
			note	EggNog:ENOG410VW80
			db_xref	InterPro:IPR036236
			db_xref	PFAM:PF13465
			db_xref	PFAM:PF00096
			db_xref	InterPro:IPR013087
			product	hypothetical protein
			transcript_id	gnl|ncbi|MeliponaBeecheii_003840-T1_mrna
			protein_id	gnl|ncbi|MeliponaBeecheii_003840-T1
2515583	2515050	gene
			locus_tag	MeliponaBeecheii_003841
2515583	2515444	mRNA
2515221	2515050
			product	hypothetical protein
			transcript_id	gnl|ncbi|MeliponaBeecheii_003841-T1_mrna
			protein_id	gnl|ncbi|MeliponaBeecheii_003841-T1
2515583	2515444	CDS
2515221	2515050
			codon_start	1
			note	SECRETED:SignalP(1-24)
			product	hypothetical protein
			transcript_id	gnl|ncbi|MeliponaBeecheii_003841-T1_mrna
			protein_id	gnl|ncbi|MeliponaBeecheii_003841-T1
2521942	2522388	gene
			locus_tag	MeliponaBeecheii_003842
2521942	2521993	mRNA
2522090	2522388
			product	hypothetical protein
			transcript_id	gnl|ncbi|MeliponaBeecheii_003842-T1_mrna
			protein_id	gnl|ncbi|MeliponaBeecheii_003842-T1
2521942	2521993	CDS
2522090	2522388
			codon_start	1
			product	hypothetical protein
			transcript_id	gnl|ncbi|MeliponaBeecheii_003842-T1_mrna
			protein_id	gnl|ncbi|MeliponaBeecheii_003842-T1
2523219	>2522785	gene
			locus_tag	MeliponaBeecheii_003843
2523219	>2522785	mRNA
			product	hypothetical protein
			transcript_id	gnl|ncbi|MeliponaBeecheii_003843-T1_mrna
			protein_id	gnl|ncbi|MeliponaBeecheii_003843-T1
2523219	>2522785	CDS
			codon_start	1
			product	hypothetical protein
			transcript_id	gnl|ncbi|MeliponaBeecheii_003843-T1_mrna
			protein_id	gnl|ncbi|MeliponaBeecheii_003843-T1
2534098	2530198	gene
			locus_tag	MeliponaBeecheii_003844
2534098	2534041	mRNA
2533989	2532197
2530311	2530198
			product	hypothetical protein
			transcript_id	gnl|ncbi|MeliponaBeecheii_003844-T1_mrna
			protein_id	gnl|ncbi|MeliponaBeecheii_003844-T1
2534098	2534041	CDS
2533989	2532197
2530311	2530198
			codon_start	1
			note	EggNog:ENOG4103GW0
			product	hypothetical protein
			transcript_id	gnl|ncbi|MeliponaBeecheii_003844-T1_mrna
			protein_id	gnl|ncbi|MeliponaBeecheii_003844-T1
2537573	2538136	gene
			locus_tag	MeliponaBeecheii_003845
2537573	2538136	mRNA
			product	hypothetical protein
			transcript_id	gnl|ncbi|MeliponaBeecheii_003845-T1_mrna
			protein_id	gnl|ncbi|MeliponaBeecheii_003845-T1
2537573	2538136	CDS
			codon_start	1
			product	hypothetical protein
			transcript_id	gnl|ncbi|MeliponaBeecheii_003845-T1_mrna
			protein_id	gnl|ncbi|MeliponaBeecheii_003845-T1
2538233	2538580	gene
			locus_tag	MeliponaBeecheii_003846
2538233	2538580	mRNA
			product	hypothetical protein
			transcript_id	gnl|ncbi|MeliponaBeecheii_003846-T1_mrna
			protein_id	gnl|ncbi|MeliponaBeecheii_003846-T1
2538233	2538580	CDS
			codon_start	1
			product	hypothetical protein
			transcript_id	gnl|ncbi|MeliponaBeecheii_003846-T1_mrna
			protein_id	gnl|ncbi|MeliponaBeecheii_003846-T1
2545626	2545258	gene
			locus_tag	MeliponaBeecheii_003847
2545626	2545258	mRNA
			product	hypothetical protein
			transcript_id	gnl|ncbi|MeliponaBeecheii_003847-T1_mrna
			protein_id	gnl|ncbi|MeliponaBeecheii_003847-T1
2545626	2545258	CDS
			codon_start	1
			product	hypothetical protein
			transcript_id	gnl|ncbi|MeliponaBeecheii_003847-T1_mrna
			protein_id	gnl|ncbi|MeliponaBeecheii_003847-T1
2566269	2564439	gene
			locus_tag	MeliponaBeecheii_003848
2566269	2566101	mRNA
2564686	2564439
			product	hypothetical protein
			transcript_id	gnl|ncbi|MeliponaBeecheii_003848-T1_mrna
			protein_id	gnl|ncbi|MeliponaBeecheii_003848-T1
2566269	2566101	CDS
2564686	2564439
			codon_start	1
			product	hypothetical protein
			transcript_id	gnl|ncbi|MeliponaBeecheii_003848-T1_mrna
			protein_id	gnl|ncbi|MeliponaBeecheii_003848-T1
2568317	2569931	gene
			locus_tag	MeliponaBeecheii_003849
2568317	2568557	mRNA
2569690	2569931
			product	hypothetical protein
			transcript_id	gnl|ncbi|MeliponaBeecheii_003849-T1_mrna
			protein_id	gnl|ncbi|MeliponaBeecheii_003849-T1
2568317	2568557	CDS
2569690	2569931
			codon_start	1
			product	hypothetical protein
			transcript_id	gnl|ncbi|MeliponaBeecheii_003849-T1_mrna
			protein_id	gnl|ncbi|MeliponaBeecheii_003849-T1
2586331	2582633	gene
			locus_tag	MeliponaBeecheii_003850
2586331	2586326	mRNA
2582947	2582633
			product	hypothetical protein
			transcript_id	gnl|ncbi|MeliponaBeecheii_003850-T1_mrna
			protein_id	gnl|ncbi|MeliponaBeecheii_003850-T1
2586331	2586326	CDS
2582947	2582633
			codon_start	1
			product	hypothetical protein
			transcript_id	gnl|ncbi|MeliponaBeecheii_003850-T1_mrna
			protein_id	gnl|ncbi|MeliponaBeecheii_003850-T1
2587733	2586544	gene
			locus_tag	MeliponaBeecheii_003851
2587733	2587565	mRNA
2587109	2586544
			product	hypothetical protein
			transcript_id	gnl|ncbi|MeliponaBeecheii_003851-T1_mrna
			protein_id	gnl|ncbi|MeliponaBeecheii_003851-T1
2587733	2587565	CDS
2587109	2586544
			codon_start	1
			product	hypothetical protein
			transcript_id	gnl|ncbi|MeliponaBeecheii_003851-T1_mrna
			protein_id	gnl|ncbi|MeliponaBeecheii_003851-T1
2603477	2603217	gene
			locus_tag	MeliponaBeecheii_003852
2603477	2603217	mRNA
			product	hypothetical protein
			transcript_id	gnl|ncbi|MeliponaBeecheii_003852-T1_mrna
			protein_id	gnl|ncbi|MeliponaBeecheii_003852-T1
2603477	2603217	CDS
			codon_start	1
			product	hypothetical protein
			transcript_id	gnl|ncbi|MeliponaBeecheii_003852-T1_mrna
			protein_id	gnl|ncbi|MeliponaBeecheii_003852-T1
2609339	2608896	gene
			locus_tag	MeliponaBeecheii_003853
2609339	2608896	mRNA
			product	hypothetical protein
			transcript_id	gnl|ncbi|MeliponaBeecheii_003853-T1_mrna
			protein_id	gnl|ncbi|MeliponaBeecheii_003853-T1
2609339	2608896	CDS
			codon_start	1
			product	hypothetical protein
			transcript_id	gnl|ncbi|MeliponaBeecheii_003853-T1_mrna
			protein_id	gnl|ncbi|MeliponaBeecheii_003853-T1
2630215	2629305	gene
			locus_tag	MeliponaBeecheii_003854
2630215	2629997	mRNA
2629490	2629305
			product	hypothetical protein
			transcript_id	gnl|ncbi|MeliponaBeecheii_003854-T1_mrna
			protein_id	gnl|ncbi|MeliponaBeecheii_003854-T1
2630215	2629997	CDS
2629490	2629305
			codon_start	1
			product	hypothetical protein
			transcript_id	gnl|ncbi|MeliponaBeecheii_003854-T1_mrna
			protein_id	gnl|ncbi|MeliponaBeecheii_003854-T1
2645796	2643071	gene
			locus_tag	MeliponaBeecheii_003855
2645796	2645584	mRNA
2645404	2645234
2644663	2644538
2644353	2644178
2643350	2643071
			product	hypothetical protein
			transcript_id	gnl|ncbi|MeliponaBeecheii_003855-T1_mrna
			protein_id	gnl|ncbi|MeliponaBeecheii_003855-T1
2645796	2645584	CDS
2645404	2645234
2644663	2644538
2644353	2644178
2643350	2643071
			codon_start	1
			note	SECRETED:SignalP(1-21)
			product	hypothetical protein
			transcript_id	gnl|ncbi|MeliponaBeecheii_003855-T1_mrna
			protein_id	gnl|ncbi|MeliponaBeecheii_003855-T1
2662840	2663890	gene
			locus_tag	MeliponaBeecheii_003856
2662840	2662881	mRNA
2663414	2663510
2663568	2663890
			product	hypothetical protein
			transcript_id	gnl|ncbi|MeliponaBeecheii_003856-T1_mrna
			protein_id	gnl|ncbi|MeliponaBeecheii_003856-T1
2662840	2662881	CDS
2663414	2663510
2663568	2663890
			codon_start	1
			product	hypothetical protein
			transcript_id	gnl|ncbi|MeliponaBeecheii_003856-T1_mrna
			protein_id	gnl|ncbi|MeliponaBeecheii_003856-T1
<2669769	2669478	gene
			locus_tag	MeliponaBeecheii_003857
<2669769	2669478	mRNA
			product	hypothetical protein
			transcript_id	gnl|ncbi|MeliponaBeecheii_003857-T1_mrna
			protein_id	gnl|ncbi|MeliponaBeecheii_003857-T1
<2669769	2669478	CDS
			codon_start	2
			product	hypothetical protein
			transcript_id	gnl|ncbi|MeliponaBeecheii_003857-T1_mrna
			protein_id	gnl|ncbi|MeliponaBeecheii_003857-T1
2681003	2681236	gene
			locus_tag	MeliponaBeecheii_003858
2681003	2681236	mRNA
			product	hypothetical protein
			transcript_id	gnl|ncbi|MeliponaBeecheii_003858-T1_mrna
			protein_id	gnl|ncbi|MeliponaBeecheii_003858-T1
2681003	2681236	CDS
			codon_start	1
			product	hypothetical protein
			transcript_id	gnl|ncbi|MeliponaBeecheii_003858-T1_mrna
			protein_id	gnl|ncbi|MeliponaBeecheii_003858-T1
2690065	2690289	gene
			locus_tag	MeliponaBeecheii_003859
2690065	2690070	mRNA
2690098	2690289
			product	hypothetical protein
			transcript_id	gnl|ncbi|MeliponaBeecheii_003859-T1_mrna
			protein_id	gnl|ncbi|MeliponaBeecheii_003859-T1
2690065	2690070	CDS
2690098	2690289
			codon_start	1
			product	hypothetical protein
			transcript_id	gnl|ncbi|MeliponaBeecheii_003859-T1_mrna
			protein_id	gnl|ncbi|MeliponaBeecheii_003859-T1
2703970	2700945	gene
			locus_tag	MeliponaBeecheii_003860
2703970	2703934	mRNA
2703388	2703199
2701149	2700945
			product	hypothetical protein
			transcript_id	gnl|ncbi|MeliponaBeecheii_003860-T1_mrna
			protein_id	gnl|ncbi|MeliponaBeecheii_003860-T1
2703970	2703934	CDS
2703388	2703199
2701149	2700945
			codon_start	1
			product	hypothetical protein
			transcript_id	gnl|ncbi|MeliponaBeecheii_003860-T1_mrna
			protein_id	gnl|ncbi|MeliponaBeecheii_003860-T1
2722254	2724044	gene
			locus_tag	MeliponaBeecheii_003861
2722254	2724044	mRNA
			product	hypothetical protein
			transcript_id	gnl|ncbi|MeliponaBeecheii_003861-T1_mrna
			protein_id	gnl|ncbi|MeliponaBeecheii_003861-T1
2722254	2724044	CDS
			codon_start	1
			note	COG:Q
			note	TransMembrane:7 (o341-361i373-396o416-445i457-479o485-506i518-536o571-589i)
			note	EggNog:ENOG41033QA
			db_xref	PFAM:PF00005
			db_xref	InterPro:IPR013525
			db_xref	PFAM:PF01061
			db_xref	InterPro:IPR003593
			db_xref	InterPro:IPR003439
			db_xref	InterPro:IPR017871
			db_xref	InterPro:IPR027417
			db_xref	InterPro:IPR043926
			go_function	ATPase-coupled transmembrane transporter activity|0042626||IEA
			go_function	ATP binding|0005524||IEA
			go_function	ATPase activity|0016887||IEA
			go_component	membrane|0016020||IEA
			product	hypothetical protein
			transcript_id	gnl|ncbi|MeliponaBeecheii_003861-T1_mrna
			protein_id	gnl|ncbi|MeliponaBeecheii_003861-T1
2733879	2728819	gene
			locus_tag	MeliponaBeecheii_003862
2733879	2733673	mRNA
2732601	2732468
2732097	2731969
2730773	2730693
2729892	2729747
2729662	2729508
2728863	2728819
			product	hypothetical protein
			transcript_id	gnl|ncbi|MeliponaBeecheii_003862-T1_mrna
			protein_id	gnl|ncbi|MeliponaBeecheii_003862-T1
2733879	2733673	CDS
2732601	2732468
2732097	2731969
2730773	2730693
2729892	2729747
2729662	2729508
2728863	2728819
			codon_start	1
			note	COG:K
			note	EggNog:ENOG41032PR
			db_xref	InterPro:IPR011598
			db_xref	InterPro:IPR036638
			db_xref	PFAM:PF00010
			go_function	protein dimerization activity|0046983||IEA
			product	hypothetical protein
			transcript_id	gnl|ncbi|MeliponaBeecheii_003862-T1_mrna
			protein_id	gnl|ncbi|MeliponaBeecheii_003862-T1
2751034	2734373	gene
			locus_tag	MeliponaBeecheii_003863
2751034	2750906	mRNA
2744797	2744713
2742193	2742057
2738397	2738101
2737483	2737322
2736192	2736133
2735130	2734987
2734546	2734373
			product	hypothetical protein
			transcript_id	gnl|ncbi|MeliponaBeecheii_003863-T1_mrna
			protein_id	gnl|ncbi|MeliponaBeecheii_003863-T1
2751034	2750906	CDS
2744797	2744713
2742193	2742057
2738397	2738101
2737483	2737322
2736192	2736133
2735130	2734987
2734546	2734373
			codon_start	1
			note	COG:K
			note	BUSCO:EOG091B0AVB
			note	EggNog:ENOG41032PR
			product	hypothetical protein
			transcript_id	gnl|ncbi|MeliponaBeecheii_003863-T1_mrna
			protein_id	gnl|ncbi|MeliponaBeecheii_003863-T1
2761236	2760763	gene
			locus_tag	MeliponaBeecheii_003864
2761236	2760763	mRNA
			product	hypothetical protein
			transcript_id	gnl|ncbi|MeliponaBeecheii_003864-T1_mrna
			protein_id	gnl|ncbi|MeliponaBeecheii_003864-T1
2761236	2760763	CDS
			codon_start	1
			product	hypothetical protein
			transcript_id	gnl|ncbi|MeliponaBeecheii_003864-T1_mrna
			protein_id	gnl|ncbi|MeliponaBeecheii_003864-T1
2790422	2790171	gene
			locus_tag	MeliponaBeecheii_003865
2790422	2790171	mRNA
			product	hypothetical protein
			transcript_id	gnl|ncbi|MeliponaBeecheii_003865-T1_mrna
			protein_id	gnl|ncbi|MeliponaBeecheii_003865-T1
2790422	2790171	CDS
			codon_start	1
			product	hypothetical protein
			transcript_id	gnl|ncbi|MeliponaBeecheii_003865-T1_mrna
			protein_id	gnl|ncbi|MeliponaBeecheii_003865-T1
2793280	2792684	gene
			locus_tag	MeliponaBeecheii_003866
2793280	2792910	mRNA
2792846	2792684
			product	hypothetical protein
			transcript_id	gnl|ncbi|MeliponaBeecheii_003866-T1_mrna
			protein_id	gnl|ncbi|MeliponaBeecheii_003866-T1
2793280	2792910	CDS
2792846	2792684
			codon_start	1
			product	hypothetical protein
			transcript_id	gnl|ncbi|MeliponaBeecheii_003866-T1_mrna
			protein_id	gnl|ncbi|MeliponaBeecheii_003866-T1
2810526	2802256	gene
			locus_tag	MeliponaBeecheii_003867
2810526	2810341	mRNA
2810271	2810184
2803070	2802983
2802490	2802256
			product	hypothetical protein
			transcript_id	gnl|ncbi|MeliponaBeecheii_003867-T1_mrna
			protein_id	gnl|ncbi|MeliponaBeecheii_003867-T1
2810526	2810341	CDS
2810271	2810184
2803070	2802983
2802490	2802256
			codon_start	1
			note	COG:K
			note	EggNog:ENOG41032PR
			db_xref	PFAM:PF06088
			db_xref	InterPro:IPR009092
			product	hypothetical protein
			transcript_id	gnl|ncbi|MeliponaBeecheii_003867-T1_mrna
			protein_id	gnl|ncbi|MeliponaBeecheii_003867-T1
2829316	2829630	gene
			locus_tag	MeliponaBeecheii_003868
2829316	2829630	mRNA
			product	hypothetical protein
			transcript_id	gnl|ncbi|MeliponaBeecheii_003868-T1_mrna
			protein_id	gnl|ncbi|MeliponaBeecheii_003868-T1
2829316	2829630	CDS
			codon_start	1
			product	hypothetical protein
			transcript_id	gnl|ncbi|MeliponaBeecheii_003868-T1_mrna
			protein_id	gnl|ncbi|MeliponaBeecheii_003868-T1
2834332	2832599	gene
			locus_tag	MeliponaBeecheii_003869
2834332	2834038	mRNA
2833920	2833803
2833667	2833571
2832751	2832599
			product	hypothetical protein
			transcript_id	gnl|ncbi|MeliponaBeecheii_003869-T1_mrna
			protein_id	gnl|ncbi|MeliponaBeecheii_003869-T1
2834332	2834038	CDS
2833920	2833803
2833667	2833571
2832751	2832599
			codon_start	1
			product	hypothetical protein
			transcript_id	gnl|ncbi|MeliponaBeecheii_003869-T1_mrna
			protein_id	gnl|ncbi|MeliponaBeecheii_003869-T1
2855695	2858570	gene
			locus_tag	MeliponaBeecheii_003870
2855695	2855811	mRNA
2856335	2856588
2856667	2856938
2857043	2857190
2857256	2857671
2857746	2857880
2858051	2858187
2858245	2858330
2858453	2858570
			product	hypothetical protein
			transcript_id	gnl|ncbi|MeliponaBeecheii_003870-T1_mrna
			protein_id	gnl|ncbi|MeliponaBeecheii_003870-T1
2855695	2855811	CDS
2856335	2856588
2856667	2856938
2857043	2857190
2857256	2857671
2857746	2857880
2858051	2858187
2858245	2858330
2858453	2858570
			codon_start	1
			note	COG:E,I
			note	BUSCO:EOG091B07AO
			note	EggNog:ENOG41032CC
			db_xref	InterPro:IPR029045
			db_xref	InterPro:IPR011762
			db_xref	InterPro:IPR034733
			db_xref	PFAM:PF01039
			db_xref	InterPro:IPR011763
			go_function	ligase activity|0016874||IEA
			product	hypothetical protein
			transcript_id	gnl|ncbi|MeliponaBeecheii_003870-T1_mrna
			protein_id	gnl|ncbi|MeliponaBeecheii_003870-T1
2864990	2859294	gene
			locus_tag	MeliponaBeecheii_003871
2864990	2864965	mRNA
2864830	2864523
2864394	2864285
2863821	2863646
2860729	2860457
2860303	2860156
2860042	2859898
2859820	2859580
2859414	2859294
			product	hypothetical protein
			transcript_id	gnl|ncbi|MeliponaBeecheii_003871-T1_mrna
			protein_id	gnl|ncbi|MeliponaBeecheii_003871-T1
2864990	2864965	CDS
2864830	2864523
2864394	2864285
2863821	2863646
2860729	2860457
2860303	2860156
2860042	2859898
2859820	2859580
2859414	2859294
			codon_start	1
			note	EggNog:ENOG41035SZ
			note	COG:S
			db_xref	PFAM:PF00100
			db_xref	InterPro:IPR001507
			product	hypothetical protein
			transcript_id	gnl|ncbi|MeliponaBeecheii_003871-T1_mrna
			protein_id	gnl|ncbi|MeliponaBeecheii_003871-T1
2867407	2866488	gene
			locus_tag	MeliponaBeecheii_003872
2867407	2867222	mRNA
2866679	2866488
			product	hypothetical protein
			transcript_id	gnl|ncbi|MeliponaBeecheii_003872-T1_mrna
			protein_id	gnl|ncbi|MeliponaBeecheii_003872-T1
2867407	2867222	CDS
2866679	2866488
			codon_start	1
			product	hypothetical protein
			transcript_id	gnl|ncbi|MeliponaBeecheii_003872-T1_mrna
			protein_id	gnl|ncbi|MeliponaBeecheii_003872-T1
2877351	2875398	gene
			locus_tag	MeliponaBeecheii_003873
2877351	2877344	mRNA
2875626	2875398
			product	hypothetical protein
			transcript_id	gnl|ncbi|MeliponaBeecheii_003873-T1_mrna
			protein_id	gnl|ncbi|MeliponaBeecheii_003873-T1
2877351	2877344	CDS
2875626	2875398
			codon_start	1
			product	hypothetical protein
			transcript_id	gnl|ncbi|MeliponaBeecheii_003873-T1_mrna
			protein_id	gnl|ncbi|MeliponaBeecheii_003873-T1
2881326	2880671	gene
			locus_tag	MeliponaBeecheii_003874
2881326	2881319	mRNA
2881262	2880671
			product	hypothetical protein
			transcript_id	gnl|ncbi|MeliponaBeecheii_003874-T1_mrna
			protein_id	gnl|ncbi|MeliponaBeecheii_003874-T1
2881326	2881319	CDS
2881262	2880671
			codon_start	1
			product	hypothetical protein
			transcript_id	gnl|ncbi|MeliponaBeecheii_003874-T1_mrna
			protein_id	gnl|ncbi|MeliponaBeecheii_003874-T1
2883997	2881570	gene
			locus_tag	MeliponaBeecheii_003875
2883997	2883994	mRNA
2881766	2881570
			product	hypothetical protein
			transcript_id	gnl|ncbi|MeliponaBeecheii_003875-T1_mrna
			protein_id	gnl|ncbi|MeliponaBeecheii_003875-T1
2883997	2883994	CDS
2881766	2881570
			codon_start	1
			product	hypothetical protein
			transcript_id	gnl|ncbi|MeliponaBeecheii_003875-T1_mrna
			protein_id	gnl|ncbi|MeliponaBeecheii_003875-T1
2893960	2889552	gene
			locus_tag	MeliponaBeecheii_003876
2893960	2893708	mRNA
2893486	2893199
2893125	2892888
2892789	2892543
2892440	2892186
2892108	2891792
2891679	2891382
2891298	2890818
2890705	2890442
2890260	2890032
2889891	2889552
			product	hypothetical protein
			transcript_id	gnl|ncbi|MeliponaBeecheii_003876-T1_mrna
			protein_id	gnl|ncbi|MeliponaBeecheii_003876-T1
2893960	2893708	CDS
2893486	2893199
2893125	2892888
2892789	2892543
2892440	2892186
2892108	2891792
2891679	2891382
2891298	2890818
2890705	2890442
2890260	2890032
2889891	2889552
			codon_start	1
			note	COG:T
			note	TransMembrane:1 (n2-12c17/18o1052-1068i)
			note	BUSCO:EOG091B03I7
			note	SECRETED:SignalP(1-17)
			note	EggNog:ENOG410348U
			db_xref	PFAM:PF00560
			db_xref	InterPro:IPR000483
			db_xref	InterPro:IPR001611
			db_xref	PFAM:PF13516
			db_xref	InterPro:IPR003591
			db_xref	InterPro:IPR032675
			db_xref	PFAM:PF13306
			db_xref	PFAM:PF13855
			go_function	protein binding|0005515||IEA
			product	hypothetical protein
			transcript_id	gnl|ncbi|MeliponaBeecheii_003876-T1_mrna
			protein_id	gnl|ncbi|MeliponaBeecheii_003876-T1
2902781	2903485	gene
			locus_tag	MeliponaBeecheii_003877
2902781	2902826	mRNA
2902889	2902932
2903027	2903292
2903377	2903485
			product	hypothetical protein
			transcript_id	gnl|ncbi|MeliponaBeecheii_003877-T1_mrna
			protein_id	gnl|ncbi|MeliponaBeecheii_003877-T1
2902781	2902826	CDS
2902889	2902932
2903027	2903292
2903377	2903485
			codon_start	1
			note	SECRETED:SignalP(1-23)
			note	EggNog:ENOG410383H
			note	TransMembrane:1 (o6-24i)
			note	COG:S
			db_xref	PFAM:PF01607
			db_xref	InterPro:IPR002557
			db_xref	InterPro:IPR036508
			go_function	chitin binding|0008061||IEA
			go_component	extracellular region|0005576||IEA
			product	hypothetical protein
			transcript_id	gnl|ncbi|MeliponaBeecheii_003877-T1_mrna
			protein_id	gnl|ncbi|MeliponaBeecheii_003877-T1
2911281	2904943	gene
			locus_tag	MeliponaBeecheii_003878
2911281	2906823	mRNA
2906744	2904943
			product	hypothetical protein
			transcript_id	gnl|ncbi|MeliponaBeecheii_003878-T1_mrna
			protein_id	gnl|ncbi|MeliponaBeecheii_003878-T1
2911281	2906823	CDS
2906744	2904943
			codon_start	1
			note	EggNog:ENOG4103CA8
			note	TransMembrane:3 (n24-35c40/41o1628-1650i2004-2020o2026-2046i)
			note	SECRETED:SignalP(1-40)
			product	hypothetical protein
			transcript_id	gnl|ncbi|MeliponaBeecheii_003878-T1_mrna
			protein_id	gnl|ncbi|MeliponaBeecheii_003878-T1
2914432	2915370	gene
			locus_tag	MeliponaBeecheii_003879
2914432	2914678	mRNA
2914741	2914914
2915159	2915370
			product	hypothetical protein
			transcript_id	gnl|ncbi|MeliponaBeecheii_003879-T1_mrna
			protein_id	gnl|ncbi|MeliponaBeecheii_003879-T1
2914432	2914678	CDS
2914741	2914914
2915159	2915370
			codon_start	1
			note	EggNog:ENOG41039N1
			note	TransMembrane:1 (n4-15c33/34o122-147i)
			note	SECRETED:SignalP(1-21)
			db_xref	InterPro:IPR012464
			product	hypothetical protein
			transcript_id	gnl|ncbi|MeliponaBeecheii_003879-T1_mrna
			protein_id	gnl|ncbi|MeliponaBeecheii_003879-T1
2916020	2917478	gene
			locus_tag	MeliponaBeecheii_003880
2916020	2916069	mRNA
2916152	2916321
2916500	2916697
2916774	2916874
2916997	2917202
2917403	2917478
			product	hypothetical protein
			transcript_id	gnl|ncbi|MeliponaBeecheii_003880-T1_mrna
			protein_id	gnl|ncbi|MeliponaBeecheii_003880-T1
2916020	2916069	CDS
2916152	2916321
2916500	2916697
2916774	2916874
2916997	2917202
2917403	2917478
			codon_start	1
			note	TransMembrane:2 (i161-182o188-207i)
			product	hypothetical protein
			transcript_id	gnl|ncbi|MeliponaBeecheii_003880-T1_mrna
			protein_id	gnl|ncbi|MeliponaBeecheii_003880-T1
2920419	2923031	gene
			locus_tag	MeliponaBeecheii_003881
2920419	2920630	mRNA
2920706	2921013
2922691	2923031
			product	hypothetical protein
			transcript_id	gnl|ncbi|MeliponaBeecheii_003881-T1_mrna
			protein_id	gnl|ncbi|MeliponaBeecheii_003881-T1
2920419	2920630	CDS
2920706	2921013
2922691	2923031
			codon_start	1
			note	BUSCO:EOG091B0LA3
			note	EggNog:ENOG41038VI
			note	TransMembrane:2 (i192-210o216-235i)
			db_xref	InterPro:IPR012464
			db_xref	PFAM:PF07898
			product	hypothetical protein
			transcript_id	gnl|ncbi|MeliponaBeecheii_003881-T1_mrna
			protein_id	gnl|ncbi|MeliponaBeecheii_003881-T1
2925327	2926518	gene
			locus_tag	MeliponaBeecheii_003882
2925327	2925797	mRNA
2926027	2926230
2926306	2926518
			product	hypothetical protein
			transcript_id	gnl|ncbi|MeliponaBeecheii_003882-T1_mrna
			protein_id	gnl|ncbi|MeliponaBeecheii_003882-T1
2925327	2925797	CDS
2926027	2926230
2926306	2926518
			codon_start	1
			note	EggNog:ENOG410389T
			note	TransMembrane:1 (i127-144o)
			note	COG:S
			db_xref	PFAM:PF01607
			db_xref	InterPro:IPR002557
			db_xref	InterPro:IPR036508
			go_function	chitin binding|0008061||IEA
			go_component	extracellular region|0005576||IEA
			product	hypothetical protein
			transcript_id	gnl|ncbi|MeliponaBeecheii_003882-T1_mrna
			protein_id	gnl|ncbi|MeliponaBeecheii_003882-T1
2929965	2928264	gene
			locus_tag	MeliponaBeecheii_003883
2929965	2929846	mRNA
2929743	2929522
2929237	2929091
2928767	2928264
			product	hypothetical protein
			transcript_id	gnl|ncbi|MeliponaBeecheii_003883-T1_mrna
			protein_id	gnl|ncbi|MeliponaBeecheii_003883-T1
2929965	2929846	CDS
2929743	2929522
2929237	2929091
2928767	2928264
			codon_start	1
			note	EggNog:ENOG4103758
			note	COG:S
			note	BUSCO:EOG091B0EUG
			db_xref	InterPro:IPR006020
			db_xref	PFAM:PF00640
			db_xref	InterPro:IPR011993
			db_xref	PFAM:PF14719
			go_function	protein binding|0005515||IEA
			product	hypothetical protein
			transcript_id	gnl|ncbi|MeliponaBeecheii_003883-T1_mrna
			protein_id	gnl|ncbi|MeliponaBeecheii_003883-T1
2938310	2941482	gene
			locus_tag	MeliponaBeecheii_003884
2938310	2938381	mRNA
2940875	2940997
2941066	2941167
2941405	2941482
			product	hypothetical protein
			transcript_id	gnl|ncbi|MeliponaBeecheii_003884-T1_mrna
			protein_id	gnl|ncbi|MeliponaBeecheii_003884-T1
2938310	2938381	CDS
2940875	2940997
2941066	2941167
2941405	2941482
			codon_start	1
			note	EggNog:ENOG410387I
			note	COG:S
			note	SECRETED:SignalP(1-24)
			db_xref	PFAM:PF01607
			db_xref	InterPro:IPR002557
			db_xref	InterPro:IPR036508
			go_function	chitin binding|0008061||IEA
			go_component	extracellular region|0005576||IEA
			product	hypothetical protein
			transcript_id	gnl|ncbi|MeliponaBeecheii_003884-T1_mrna
			protein_id	gnl|ncbi|MeliponaBeecheii_003884-T1
2957336	2967433	gene
			locus_tag	MeliponaBeecheii_003885
2957336	2957570	mRNA
2957785	2958002
2958395	2958738
2958830	2958938
2960405	2960623
2964234	2964925
2965088	2965287
2965398	2965563
2965747	2967433
			product	hypothetical protein
			transcript_id	gnl|ncbi|MeliponaBeecheii_003885-T1_mrna
			protein_id	gnl|ncbi|MeliponaBeecheii_003885-T1
2957336	2957570	CDS
2957785	2958002
2958395	2958738
2958830	2958938
2960405	2960623
2964234	2964925
2965088	2965287
2965398	2965563
2965747	2967433
			codon_start	1
			note	EggNog:ENOG41036IR
			note	COG:S
			db_xref	PFAM:PF01607
			db_xref	InterPro:IPR002557
			db_xref	InterPro:IPR036508
			go_function	chitin binding|0008061||IEA
			go_component	extracellular region|0005576||IEA
			product	hypothetical protein
			transcript_id	gnl|ncbi|MeliponaBeecheii_003885-T1_mrna
			protein_id	gnl|ncbi|MeliponaBeecheii_003885-T1
2975428	2972014	gene
			locus_tag	MeliponaBeecheii_003886
2975428	2975353	mRNA
2972701	2972483
2972195	2972014
			product	hypothetical protein
			transcript_id	gnl|ncbi|MeliponaBeecheii_003886-T1_mrna
			protein_id	gnl|ncbi|MeliponaBeecheii_003886-T1
2975428	2975353	CDS
2972701	2972483
2972195	2972014
			codon_start	1
			note	BUSCO:EOG091B0L7Z
			note	SECRETED:SignalP(1-25)
			note	TransMembrane:1 (n8-19c25/26o100-123i)
			note	EggNog:ENOG4103GQ7
			product	hypothetical protein
			transcript_id	gnl|ncbi|MeliponaBeecheii_003886-T1_mrna
			protein_id	gnl|ncbi|MeliponaBeecheii_003886-T1
2976492	2977634	gene
			locus_tag	MeliponaBeecheii_003887
2976492	2977634	mRNA
			product	hypothetical protein
			transcript_id	gnl|ncbi|MeliponaBeecheii_003887-T1_mrna
			protein_id	gnl|ncbi|MeliponaBeecheii_003887-T1
2976492	2977634	CDS
			codon_start	1
			note	EggNog:ENOG4103H0Z
			note	COG:O
			db_xref	InterPro:IPR011333
			db_xref	PFAM:PF00651
			db_xref	InterPro:IPR000210
			go_function	protein binding|0005515||IEA
			product	hypothetical protein
			transcript_id	gnl|ncbi|MeliponaBeecheii_003887-T1_mrna
			protein_id	gnl|ncbi|MeliponaBeecheii_003887-T1
2978375	2979342	gene
			gene	TTC12
			locus_tag	MeliponaBeecheii_003888
2978375	2978510	mRNA
2978580	2978774
2978836	2979228
2979299	2979342
			product	Tetratricopeptide repeat protein 12
			transcript_id	gnl|ncbi|MeliponaBeecheii_003888-T1_mrna
			protein_id	gnl|ncbi|MeliponaBeecheii_003888-T1
2978375	2978510	CDS
2978580	2978774
2978836	2979228
2979299	2979342
			codon_start	1
			note	COG:O
			note	EggNog:ENOG410V6VZ
			db_xref	InterPro:IPR013105
			db_xref	InterPro:IPR043195
			db_xref	PFAM:PF00515
			db_xref	PFAM:PF13181
			db_xref	PFAM:PF07719
			db_xref	InterPro:IPR011990
			db_xref	InterPro:IPR001440
			db_xref	InterPro:IPR019734
			db_xref	InterPro:IPR013026
			go_function	protein binding|0005515||IEA
			product	Tetratricopeptide repeat protein 12
			transcript_id	gnl|ncbi|MeliponaBeecheii_003888-T1_mrna
			protein_id	gnl|ncbi|MeliponaBeecheii_003888-T1
2981029	2979417	gene
			locus_tag	MeliponaBeecheii_003889
2981029	2980880	mRNA
2980654	2980213
2980115	2979562
2979503	2979417
			product	hypothetical protein
			transcript_id	gnl|ncbi|MeliponaBeecheii_003889-T1_mrna
			protein_id	gnl|ncbi|MeliponaBeecheii_003889-T1
2981029	2980880	CDS
2980654	2980213
2980115	2979562
2979503	2979417
			codon_start	1
			note	BUSCO:EOG091B0AKN
			note	COG:S
			note	EggNog:ENOG41032E0
			db_xref	PFAM:PF07000
			db_xref	PFAM:PF18474
			db_xref	InterPro:IPR010733
			db_xref	InterPro:IPR041076
			product	hypothetical protein
			transcript_id	gnl|ncbi|MeliponaBeecheii_003889-T1_mrna
			protein_id	gnl|ncbi|MeliponaBeecheii_003889-T1
2981431	2984800	gene
			locus_tag	MeliponaBeecheii_003890
2981431	2981470	mRNA
2982704	2983138
2983347	2983420
2983564	2983713
2983825	2983919
2984008	2984315
2984492	2984560
2984646	2984800
			product	hypothetical protein
			transcript_id	gnl|ncbi|MeliponaBeecheii_003890-T1_mrna
			protein_id	gnl|ncbi|MeliponaBeecheii_003890-T1
2981431	2981470	CDS
2982704	2983138
2983347	2983420
2983564	2983713
2983825	2983919
2984008	2984315
2984492	2984560
2984646	2984800
			codon_start	1
			note	BUSCO:EOG091B0DST
			note	EggNog:ENOG4103887
			note	COG:S
			db_xref	PFAM:PF12171
			db_xref	InterPro:IPR003604
			db_xref	InterPro:IPR013087
			db_xref	InterPro:IPR036236
			db_xref	PFAM:PF12874
			go_function	zinc ion binding|0008270||IEA
			go_function	nucleic acid binding|0003676||IEA
			product	hypothetical protein
			transcript_id	gnl|ncbi|MeliponaBeecheii_003890-T1_mrna
			protein_id	gnl|ncbi|MeliponaBeecheii_003890-T1
3003361	2990652	gene
			locus_tag	MeliponaBeecheii_003891
3003361	3003254	mRNA
3003178	3002807
3002267	3002154
2999860	2999827
2996359	2996193
2993429	2993294
2992403	2992100
2990793	2990652
			product	hypothetical protein
			transcript_id	gnl|ncbi|MeliponaBeecheii_003891-T1_mrna
			protein_id	gnl|ncbi|MeliponaBeecheii_003891-T1
3003361	3003254	CDS
3003178	3002807
3002267	3002154
2999860	2999827
2996359	2996193
2993429	2993294
2992403	2992100
2990793	2990652
			codon_start	1
			product	hypothetical protein
			transcript_id	gnl|ncbi|MeliponaBeecheii_003891-T1_mrna
			protein_id	gnl|ncbi|MeliponaBeecheii_003891-T1
3013767	3003831	gene
			locus_tag	MeliponaBeecheii_003892
3013767	3013750	mRNA
3007645	3007592
3003932	3003831
			product	hypothetical protein
			transcript_id	gnl|ncbi|MeliponaBeecheii_003892-T1_mrna
			protein_id	gnl|ncbi|MeliponaBeecheii_003892-T1
3013767	3013750	CDS
3007645	3007592
3003932	3003831
			codon_start	1
			product	hypothetical protein
			transcript_id	gnl|ncbi|MeliponaBeecheii_003892-T1_mrna
			protein_id	gnl|ncbi|MeliponaBeecheii_003892-T1
3020068	3019811	gene
			locus_tag	MeliponaBeecheii_003893
3020068	3019811	mRNA
			product	hypothetical protein
			transcript_id	gnl|ncbi|MeliponaBeecheii_003893-T1_mrna
			protein_id	gnl|ncbi|MeliponaBeecheii_003893-T1
3020068	3019811	CDS
			codon_start	1
			product	hypothetical protein
			transcript_id	gnl|ncbi|MeliponaBeecheii_003893-T1_mrna
			protein_id	gnl|ncbi|MeliponaBeecheii_003893-T1
3021715	3024525	gene
			locus_tag	MeliponaBeecheii_003894
3021715	3022001	mRNA
3022452	3022639
3024338	3024525
			product	hypothetical protein
			transcript_id	gnl|ncbi|MeliponaBeecheii_003894-T1_mrna
			protein_id	gnl|ncbi|MeliponaBeecheii_003894-T1
3021715	3022001	CDS
3022452	3022639
3024338	3024525
			codon_start	1
			product	hypothetical protein
			transcript_id	gnl|ncbi|MeliponaBeecheii_003894-T1_mrna
			protein_id	gnl|ncbi|MeliponaBeecheii_003894-T1
3027661	3028714	gene
			locus_tag	MeliponaBeecheii_003895
3027661	3027727	mRNA
3028356	3028714
			product	hypothetical protein
			transcript_id	gnl|ncbi|MeliponaBeecheii_003895-T1_mrna
			protein_id	gnl|ncbi|MeliponaBeecheii_003895-T1
3027661	3027727	CDS
3028356	3028714
			codon_start	1
			product	hypothetical protein
			transcript_id	gnl|ncbi|MeliponaBeecheii_003895-T1_mrna
			protein_id	gnl|ncbi|MeliponaBeecheii_003895-T1
3034297	3033536	gene
			locus_tag	MeliponaBeecheii_003896
3034297	3034219	mRNA
3034107	3033536
			product	hypothetical protein
			transcript_id	gnl|ncbi|MeliponaBeecheii_003896-T1_mrna
			protein_id	gnl|ncbi|MeliponaBeecheii_003896-T1
3034297	3034219	CDS
3034107	3033536
			codon_start	1
			product	hypothetical protein
			transcript_id	gnl|ncbi|MeliponaBeecheii_003896-T1_mrna
			protein_id	gnl|ncbi|MeliponaBeecheii_003896-T1
3049827	3048954	gene
			locus_tag	MeliponaBeecheii_003897
3049827	3049781	mRNA
3049248	3048954
			product	hypothetical protein
			transcript_id	gnl|ncbi|MeliponaBeecheii_003897-T1_mrna
			protein_id	gnl|ncbi|MeliponaBeecheii_003897-T1
3049827	3049781	CDS
3049248	3048954
			codon_start	1
			product	hypothetical protein
			transcript_id	gnl|ncbi|MeliponaBeecheii_003897-T1_mrna
			protein_id	gnl|ncbi|MeliponaBeecheii_003897-T1
3059617	3059408	gene
			locus_tag	MeliponaBeecheii_003898
3059617	3059408	mRNA
			product	hypothetical protein
			transcript_id	gnl|ncbi|MeliponaBeecheii_003898-T1_mrna
			protein_id	gnl|ncbi|MeliponaBeecheii_003898-T1
3059617	3059408	CDS
			codon_start	1
			product	hypothetical protein
			transcript_id	gnl|ncbi|MeliponaBeecheii_003898-T1_mrna
			protein_id	gnl|ncbi|MeliponaBeecheii_003898-T1
3067048	3065320	gene
			locus_tag	MeliponaBeecheii_003899
3067048	3067044	mRNA
3067007	3067001
3065676	3065320
			product	hypothetical protein
			transcript_id	gnl|ncbi|MeliponaBeecheii_003899-T1_mrna
			protein_id	gnl|ncbi|MeliponaBeecheii_003899-T1
3067048	3067044	CDS
3067007	3067001
3065676	3065320
			codon_start	1
			product	hypothetical protein
			transcript_id	gnl|ncbi|MeliponaBeecheii_003899-T1_mrna
			protein_id	gnl|ncbi|MeliponaBeecheii_003899-T1
3076869	3075433	gene
			locus_tag	MeliponaBeecheii_003900
3076869	3076805	mRNA
3075694	3075433
			product	hypothetical protein
			transcript_id	gnl|ncbi|MeliponaBeecheii_003900-T1_mrna
			protein_id	gnl|ncbi|MeliponaBeecheii_003900-T1
3076869	3076805	CDS
3075694	3075433
			codon_start	1
			product	hypothetical protein
			transcript_id	gnl|ncbi|MeliponaBeecheii_003900-T1_mrna
			protein_id	gnl|ncbi|MeliponaBeecheii_003900-T1
3083716	3081645	gene
			locus_tag	MeliponaBeecheii_003901
3083716	3083632	mRNA
3082936	3082866
3081896	3081645
			product	hypothetical protein
			transcript_id	gnl|ncbi|MeliponaBeecheii_003901-T1_mrna
			protein_id	gnl|ncbi|MeliponaBeecheii_003901-T1
3083716	3083632	CDS
3082936	3082866
3081896	3081645
			codon_start	1
			product	hypothetical protein
			transcript_id	gnl|ncbi|MeliponaBeecheii_003901-T1_mrna
			protein_id	gnl|ncbi|MeliponaBeecheii_003901-T1
3085289	3100442	gene
			locus_tag	MeliponaBeecheii_003902
3085289	3085411	mRNA
3086241	3086526
3086881	3087417
3087636	3087796
3087890	3088154
3088614	3088802
3088893	3089004
3089144	3089211
3090448	3090513
3091730	3091906
3092200	3092669
3092933	3093291
3095767	3096022
3100167	3100442
			product	hypothetical protein
			transcript_id	gnl|ncbi|MeliponaBeecheii_003902-T1_mrna
			protein_id	gnl|ncbi|MeliponaBeecheii_003902-T1
3085289	3085411	CDS
3086241	3086526
3086881	3087417
3087636	3087796
3087890	3088154
3088614	3088802
3088893	3089004
3089144	3089211
3090448	3090513
3091730	3091906
3092200	3092669
3092933	3093291
3095767	3096022
3100167	3100442
			codon_start	1
			note	TransMembrane:1 (o533-556i)
			note	EggNog:ENOG410353E
			note	BUSCO:EOG091B02H9
			note	COG:T
			db_xref	PFAM:PF07647
			db_xref	InterPro:IPR001090
			db_xref	InterPro:IPR000719
			db_xref	InterPro:IPR036116
			db_xref	InterPro:IPR020635
			db_xref	InterPro:IPR017441
			db_xref	InterPro:IPR001660
			db_xref	PFAM:PF00041
			db_xref	InterPro:IPR013783
			db_xref	PFAM:PF14575
			db_xref	InterPro:IPR011641
			db_xref	PFAM:PF07699
			db_xref	InterPro:IPR001245
			db_xref	PFAM:PF01404
			db_xref	InterPro:IPR009030
			db_xref	InterPro:IPR011009
			db_xref	PFAM:PF00536
			db_xref	InterPro:IPR008266
			db_xref	InterPro:IPR008979
			db_xref	InterPro:IPR027936
			db_xref	InterPro:IPR013761
			db_xref	PFAM:PF07714
			db_xref	PFAM:PF00069
			db_xref	InterPro:IPR003961
			go_function	protein binding|0005515||IEA
			go_function	protein tyrosine kinase activity|0004713||IEA
			go_function	protein kinase activity|0004672||IEA
			go_function	ATP binding|0005524||IEA
			go_process	protein phosphorylation|0006468||IEA
			product	hypothetical protein
			transcript_id	gnl|ncbi|MeliponaBeecheii_003902-T1_mrna
			protein_id	gnl|ncbi|MeliponaBeecheii_003902-T1
3107050	3107776	gene
			gene	RPL34
			locus_tag	MeliponaBeecheii_003903
3107050	3107114	mRNA
3107414	3107611
3107683	3107776
			product	60S ribosomal protein L34
			transcript_id	gnl|ncbi|MeliponaBeecheii_003903-T1_mrna
			protein_id	gnl|ncbi|MeliponaBeecheii_003903-T1
3107050	3107114	CDS
3107414	3107611
3107683	3107776
			codon_start	1
			note	EggNog:ENOG41037VJ
			note	COG:J
			note	BUSCO:EOG091B0MXU
			db_xref	PFAM:PF01199
			db_xref	InterPro:IPR008195
			db_xref	InterPro:IPR038562
			db_xref	InterPro:IPR018065
			go_process	translation|0006412||IEA
			go_function	structural constituent of ribosome|0003735||IEA
			go_component	ribosome|0005840||IEA
			product	60S ribosomal protein L34
			transcript_id	gnl|ncbi|MeliponaBeecheii_003903-T1_mrna
			protein_id	gnl|ncbi|MeliponaBeecheii_003903-T1
3110575	3108034	gene
			locus_tag	MeliponaBeecheii_003904
3110575	3110533	mRNA
3110204	3110063
3109940	3109709
3109630	3109202
3109115	3108209
3108104	3108034
			product	hypothetical protein
			transcript_id	gnl|ncbi|MeliponaBeecheii_003904-T1_mrna
			protein_id	gnl|ncbi|MeliponaBeecheii_003904-T1
3110575	3110533	CDS
3110204	3110063
3109940	3109709
3109630	3109202
3109115	3108209
3108104	3108034
			codon_start	1
			note	BUSCO:EOG091B0774
			note	COG:T
			note	SECRETED:SignalP(1-21)
			note	EggNog:ENOG41037TI
			db_xref	InterPro:IPR029405
			db_xref	PFAM:PF14921
			db_xref	InterPro:IPR042425
			go_function	Wnt-protein binding|0017147||IEA
			go_process	negative regulation of Wnt signaling pathway|0030178||IEA
			go_component	plasma membrane|0005886||IEA
			product	hypothetical protein
			transcript_id	gnl|ncbi|MeliponaBeecheii_003904-T1_mrna
			protein_id	gnl|ncbi|MeliponaBeecheii_003904-T1
3111540	3113585	gene
			locus_tag	MeliponaBeecheii_003905
3111540	3111671	mRNA
3111750	3112281
3112359	3113386
3113457	3113585
			product	hypothetical protein
			transcript_id	gnl|ncbi|MeliponaBeecheii_003905-T1_mrna
			protein_id	gnl|ncbi|MeliponaBeecheii_003905-T1
3111540	3111671	CDS
3111750	3112281
3112359	3113386
3113457	3113585
			codon_start	1
			note	EggNog:ENOG41036SS
			note	COG:S
			note	BUSCO:EOG091B06W5
			db_xref	InterPro:IPR042859
			go_process	maturation of SSU-rRNA|0030490||IEA
			product	hypothetical protein
			transcript_id	gnl|ncbi|MeliponaBeecheii_003905-T1_mrna
			protein_id	gnl|ncbi|MeliponaBeecheii_003905-T1
3116124	3113939	gene
			gene	UQCRC2
			locus_tag	MeliponaBeecheii_003906
3116124	3116049	mRNA
3115979	3115927
3115616	3115477
3115399	3115208
3115134	3114918
3114820	3114389
3114319	3114098
3114025	3113939
			product	Cytochrome b-c1 complex subunit 2, mitochondrial
			transcript_id	gnl|ncbi|MeliponaBeecheii_003906-T1_mrna
			protein_id	gnl|ncbi|MeliponaBeecheii_003906-T1
3116124	3116049	CDS
3115979	3115927
3115616	3115477
3115399	3115208
3115134	3114918
3114820	3114389
3114319	3114098
3114025	3113939
			codon_start	1
			note	EggNog:ENOG41035YU
			note	COG:C
			note	MEROPS:MER0003544
			db_xref	PFAM:PF00675
			db_xref	InterPro:IPR011765
			db_xref	InterPro:IPR011249
			db_xref	InterPro:IPR007863
			db_xref	PFAM:PF05193
			go_function	metal ion binding|0046872||IEA
			product	Cytochrome b-c1 complex subunit 2, mitochondrial
			transcript_id	gnl|ncbi|MeliponaBeecheii_003906-T1_mrna
			protein_id	gnl|ncbi|MeliponaBeecheii_003906-T1
3118111	3117878	gene
			locus_tag	MeliponaBeecheii_003907
3118111	3117878	mRNA
			product	hypothetical protein
			transcript_id	gnl|ncbi|MeliponaBeecheii_003907-T1_mrna
			protein_id	gnl|ncbi|MeliponaBeecheii_003907-T1
3118111	3117878	CDS
			codon_start	1
			product	hypothetical protein
			transcript_id	gnl|ncbi|MeliponaBeecheii_003907-T1_mrna
			protein_id	gnl|ncbi|MeliponaBeecheii_003907-T1
3124272	3118517	gene
			locus_tag	MeliponaBeecheii_003908
3124272	3124043	mRNA
3123505	3121882
3121752	3121518
3121428	3121319
3121227	3120981
3120863	3120659
3120572	3120371
3120283	3118517
			product	hypothetical protein
			transcript_id	gnl|ncbi|MeliponaBeecheii_003908-T1_mrna
			protein_id	gnl|ncbi|MeliponaBeecheii_003908-T1
3124272	3124043	CDS
3123505	3121882
3121752	3121518
3121428	3121319
3121227	3120981
3120863	3120659
3120572	3120371
3120283	3118517
			codon_start	1
			note	COG:K
			note	BUSCO:EOG091B01Z6
			note	EggNog:ENOG4103430
			db_xref	InterPro:IPR036236
			db_xref	PFAM:PF00096
			db_xref	InterPro:IPR013087
			product	hypothetical protein
			transcript_id	gnl|ncbi|MeliponaBeecheii_003908-T1_mrna
			protein_id	gnl|ncbi|MeliponaBeecheii_003908-T1
3125390	3126626	gene
			locus_tag	MeliponaBeecheii_003909
3125390	3125505	mRNA
3126126	3126294
3126396	3126626
			product	hypothetical protein
			transcript_id	gnl|ncbi|MeliponaBeecheii_003909-T1_mrna
			protein_id	gnl|ncbi|MeliponaBeecheii_003909-T1
3125390	3125505	CDS
3126126	3126294
3126396	3126626
			codon_start	1
			note	EggNog:ENOG41037BB
			note	COG:C
			db_xref	InterPro:IPR036228
			db_xref	InterPro:IPR008689
			db_xref	PFAM:PF05873
			go_component	mitochondrial proton-transporting ATP synthase complex, coupling factor F(o)|0000276||IEA
			go_function	proton transmembrane transporter activity|0015078||IEA
			go_process	ATP synthesis coupled proton transport|0015986||IEA
			product	hypothetical protein
			transcript_id	gnl|ncbi|MeliponaBeecheii_003909-T1_mrna
			protein_id	gnl|ncbi|MeliponaBeecheii_003909-T1
3128845	3140926	gene
			locus_tag	MeliponaBeecheii_003910
3128845	3129122	mRNA
3129212	3129438
3129526	3129778
3129874	3130003
3130076	3131399
3131483	3131639
3131715	3132243
3132302	3132489
3132564	3136520
3136641	3136914
3136993	3137255
3137341	3137617
3137688	3139575
3139657	3140673
3140742	3140926
			product	hypothetical protein
			transcript_id	gnl|ncbi|MeliponaBeecheii_003910-T1_mrna
			protein_id	gnl|ncbi|MeliponaBeecheii_003910-T1
3128845	3129122	CDS
3129212	3129438
3129526	3129778
3129874	3130003
3130076	3131399
3131483	3131639
3131715	3132243
3132302	3132489
3132564	3136520
3136641	3136914
3136993	3137255
3137341	3137617
3137688	3139575
3139657	3140673
3140742	3140926
			codon_start	1
			note	COG:L
			note	EggNog:ENOG41033KN
			db_xref	PFAM:PF02260
			db_xref	InterPro:IPR031559
			db_xref	InterPro:IPR011009
			db_xref	InterPro:IPR016024
			db_xref	PFAM:PF15785
			db_xref	InterPro:IPR018936
			db_xref	InterPro:IPR014009
			db_xref	PFAM:PF00454
			db_xref	InterPro:IPR003152
			db_xref	InterPro:IPR000403
			db_xref	InterPro:IPR039414
			db_xref	InterPro:IPR036940
			go_function	protein binding|0005515||IEA
			go_function	protein serine/threonine kinase activity|0004674||IEA
			go_function	kinase activity|0016301||IEA
			go_process	phosphorylation|0016310||IEA
			go_process	nuclear-transcribed mRNA catabolic process, nonsense-mediated decay|0000184||IEA
			product	hypothetical protein
			transcript_id	gnl|ncbi|MeliponaBeecheii_003910-T1_mrna
			protein_id	gnl|ncbi|MeliponaBeecheii_003910-T1
3148078	3143199	gene
			locus_tag	MeliponaBeecheii_003911
3148078	3146142	mRNA
3146062	3145961
3145843	3145574
3145482	3145144
3145036	3144824
3144757	3144611
3144519	3144127
3144065	3143828
3143735	3143612
3143485	3143199
			product	hypothetical protein
			transcript_id	gnl|ncbi|MeliponaBeecheii_003911-T1_mrna
			protein_id	gnl|ncbi|MeliponaBeecheii_003911-T1
3148078	3146142	CDS
3146062	3145961
3145843	3145574
3145482	3145144
3145036	3144824
3144757	3144611
3144519	3144127
3144065	3143828
3143735	3143612
3143485	3143199
			codon_start	1
			note	EggNog:ENOG410342I
			note	COG:K
			note	BUSCO:EOG091B01BI
			db_xref	InterPro:IPR022091
			db_xref	PFAM:PF12329
			db_xref	PFAM:PF12325
			db_xref	InterPro:IPR022092
			product	hypothetical protein
			transcript_id	gnl|ncbi|MeliponaBeecheii_003911-T1_mrna
			protein_id	gnl|ncbi|MeliponaBeecheii_003911-T1
3149227	3149319	gene
			locus_tag	MeliponaBeecheii_003912
3149227	3149319	tRNA
			product	tRNA-Ile
3150714	3149518	gene
			locus_tag	MeliponaBeecheii_003913
3150714	3150660	mRNA
3150579	3150220
3150101	3149835
3149765	3149518
			product	hypothetical protein
			transcript_id	gnl|ncbi|MeliponaBeecheii_003913-T1_mrna
			protein_id	gnl|ncbi|MeliponaBeecheii_003913-T1
3150714	3150660	CDS
3150579	3150220
3150101	3149835
3149765	3149518
			codon_start	1
			note	COG:K
			note	EggNog:ENOG410342I
			product	hypothetical protein
			transcript_id	gnl|ncbi|MeliponaBeecheii_003913-T1_mrna
			protein_id	gnl|ncbi|MeliponaBeecheii_003913-T1
3150969	3151971	gene
			locus_tag	MeliponaBeecheii_003914
3150969	3151193	mRNA
3151294	3151430
3151502	3151631
3151742	3151787
3151847	3151971
			product	hypothetical protein
			transcript_id	gnl|ncbi|MeliponaBeecheii_003914-T1_mrna
			protein_id	gnl|ncbi|MeliponaBeecheii_003914-T1
3150969	3151193	CDS
3151294	3151430
3151502	3151631
3151742	3151787
3151847	3151971
			codon_start	1
			note	COG:S
			note	EggNog:ENOG41038A5
			db_xref	PFAM:PF00612
			db_xref	InterPro:IPR043408
			db_xref	InterPro:IPR000048
			go_function	protein binding|0005515||IEA
			product	hypothetical protein
			transcript_id	gnl|ncbi|MeliponaBeecheii_003914-T1_mrna
			protein_id	gnl|ncbi|MeliponaBeecheii_003914-T1
3152720	3152058	gene
			gene	MRPS34
			locus_tag	MeliponaBeecheii_003915
3152720	3152532	mRNA
3152459	3152058
			product	ribosomal protein S34
			transcript_id	gnl|ncbi|MeliponaBeecheii_003915-T1_mrna
			protein_id	gnl|ncbi|MeliponaBeecheii_003915-T1
3152720	3152532	CDS
3152459	3152058
			codon_start	1
			note	BUSCO:EOG091B0JY5
			note	COG:J
			note	EggNog:ENOG41037QC
			db_xref	PFAM:PF16053
			db_xref	InterPro:IPR032053
			go_component	mitochondrion|0005739||IEA
			go_function	structural constituent of ribosome|0003735||IEA
			product	ribosomal protein S34
			transcript_id	gnl|ncbi|MeliponaBeecheii_003915-T1_mrna
			protein_id	gnl|ncbi|MeliponaBeecheii_003915-T1
3162503	3158153	gene
			gene	CLIPA10
			locus_tag	MeliponaBeecheii_003916
3162503	3162282	mRNA
3162179	3162009
3161927	3160656
3160286	3159606
3159440	3159269
3159061	3158704
3158513	3158153
			product	AAEL001675-PA
			transcript_id	gnl|ncbi|MeliponaBeecheii_003916-T1_mrna
			protein_id	gnl|ncbi|MeliponaBeecheii_003916-T1
3162503	3162282	CDS
3162179	3162009
3161927	3160656
3160286	3159606
3159440	3159269
3159061	3158704
3158513	3158153
			codon_start	1
			note	MEROPS:MER0029824
			note	EggNog:ENOG41033G8
			note	SECRETED:SignalP(1-17)
			note	COG:O
			db_xref	PFAM:PF00089
			db_xref	InterPro:IPR043504
			db_xref	InterPro:IPR001314
			db_xref	InterPro:IPR009003
			db_xref	InterPro:IPR001254
			db_xref	InterPro:IPR018114
			go_function	serine-type endopeptidase activity|0004252||IEA
			go_process	proteolysis|0006508||IEA
			product	AAEL001675-PA
			transcript_id	gnl|ncbi|MeliponaBeecheii_003916-T1_mrna
			protein_id	gnl|ncbi|MeliponaBeecheii_003916-T1
3168526	3165456	gene
			locus_tag	MeliponaBeecheii_003917
3168526	3168212	mRNA
3166181	3165915
3165551	3165456
			product	hypothetical protein
			transcript_id	gnl|ncbi|MeliponaBeecheii_003917-T1_mrna
			protein_id	gnl|ncbi|MeliponaBeecheii_003917-T1
3168526	3168212	CDS
3166181	3165915
3165551	3165456
			codon_start	1
			note	SECRETED:SignalP(1-16)
			note	TransMembrane:3 (n4-17c29/30o39-62i74-91o97-118i)
			product	hypothetical protein
			transcript_id	gnl|ncbi|MeliponaBeecheii_003917-T1_mrna
			protein_id	gnl|ncbi|MeliponaBeecheii_003917-T1
3174955	3172122	gene
			locus_tag	MeliponaBeecheii_003918
3174955	3174899	mRNA
3174410	3173946
3173722	3173418
3173325	3173028
3172340	3172122
			product	hypothetical protein
			transcript_id	gnl|ncbi|MeliponaBeecheii_003918-T1_mrna
			protein_id	gnl|ncbi|MeliponaBeecheii_003918-T1
3174955	3174899	CDS
3174410	3173946
3173722	3173418
3173325	3173028
3172340	3172122
			codon_start	1
			note	COG:Z
			note	EggNog:ENOG410V5GJ
			db_xref	InterPro:IPR036525
			db_xref	InterPro:IPR013838
			db_xref	InterPro:IPR002453
			db_xref	InterPro:IPR017975
			db_xref	InterPro:IPR023123
			db_xref	PFAM:PF03953
			db_xref	InterPro:IPR008280
			db_xref	PFAM:PF00091
			db_xref	InterPro:IPR018316
			db_xref	InterPro:IPR037103
			db_xref	InterPro:IPR000217
			db_xref	InterPro:IPR003008
			go_process	microtubule-based process|0007017||IEA
			go_component	microtubule|0005874||IEA
			go_function	structural constituent of cytoskeleton|0005200||IEA
			go_function	GTPase activity|0003924||IEA
			go_function	GTP binding|0005525||IEA
			product	hypothetical protein
			transcript_id	gnl|ncbi|MeliponaBeecheii_003918-T1_mrna
			protein_id	gnl|ncbi|MeliponaBeecheii_003918-T1
3176943	3176001	gene
			locus_tag	MeliponaBeecheii_003919
3176943	3176794	mRNA
3176294	3176001
			product	hypothetical protein
			transcript_id	gnl|ncbi|MeliponaBeecheii_003919-T1_mrna
			protein_id	gnl|ncbi|MeliponaBeecheii_003919-T1
3176943	3176794	CDS
3176294	3176001
			codon_start	1
			note	TransMembrane:2 (i45-65o71-92i)
			product	hypothetical protein
			transcript_id	gnl|ncbi|MeliponaBeecheii_003919-T1_mrna
			protein_id	gnl|ncbi|MeliponaBeecheii_003919-T1
3180037	3179113	gene
			locus_tag	MeliponaBeecheii_003920
3180037	3179764	mRNA
3179393	3179113
			product	hypothetical protein
			transcript_id	gnl|ncbi|MeliponaBeecheii_003920-T1_mrna
			protein_id	gnl|ncbi|MeliponaBeecheii_003920-T1
3180037	3179764	CDS
3179393	3179113
			codon_start	1
			product	hypothetical protein
			transcript_id	gnl|ncbi|MeliponaBeecheii_003920-T1_mrna
			protein_id	gnl|ncbi|MeliponaBeecheii_003920-T1
3181660	3182034	gene
			locus_tag	MeliponaBeecheii_003921
3181660	3181728	mRNA
3181780	3182034
			product	hypothetical protein
			transcript_id	gnl|ncbi|MeliponaBeecheii_003921-T1_mrna
			protein_id	gnl|ncbi|MeliponaBeecheii_003921-T1
3181660	3181728	CDS
3181780	3182034
			codon_start	1
			product	hypothetical protein
			transcript_id	gnl|ncbi|MeliponaBeecheii_003921-T1_mrna
			protein_id	gnl|ncbi|MeliponaBeecheii_003921-T1
3185266	3185958	gene
			locus_tag	MeliponaBeecheii_003922
3185266	3185958	mRNA
			product	hypothetical protein
			transcript_id	gnl|ncbi|MeliponaBeecheii_003922-T1_mrna
			protein_id	gnl|ncbi|MeliponaBeecheii_003922-T1
3185266	3185958	CDS
			codon_start	1
			note	EggNog:ENOG41039CG
			db_xref	PFAM:PF16051
			db_xref	InterPro:IPR032050
			product	hypothetical protein
			transcript_id	gnl|ncbi|MeliponaBeecheii_003922-T1_mrna
			protein_id	gnl|ncbi|MeliponaBeecheii_003922-T1
3188215	3188568	gene
			locus_tag	MeliponaBeecheii_003923
3188215	3188568	mRNA
			product	hypothetical protein
			transcript_id	gnl|ncbi|MeliponaBeecheii_003923-T1_mrna
			protein_id	gnl|ncbi|MeliponaBeecheii_003923-T1
3188215	3188568	CDS
			codon_start	1
			product	hypothetical protein
			transcript_id	gnl|ncbi|MeliponaBeecheii_003923-T1_mrna
			protein_id	gnl|ncbi|MeliponaBeecheii_003923-T1
3200257	3193581	gene
			locus_tag	MeliponaBeecheii_003924
3200257	3199487	mRNA
3198987	3198892
3198802	3198623
3198530	3198321
3198225	3197975
3197824	3197635
3197504	3197312
3196415	3196321
3196199	3196176
3195806	3195762
3195551	3195485
3194956	3194789
3194378	3194234
3194150	3194043
3193737	3193581
			product	hypothetical protein
			transcript_id	gnl|ncbi|MeliponaBeecheii_003924-T1_mrna
			protein_id	gnl|ncbi|MeliponaBeecheii_003924-T1
3200257	3199487	CDS
3198987	3198892
3198802	3198623
3198530	3198321
3198225	3197975
3197824	3197635
3197504	3197312
3196415	3196321
3196199	3196176
3195806	3195762
3195551	3195485
3194956	3194789
3194378	3194234
3194150	3194043
3193737	3193581
			codon_start	1
			note	COG:S
			note	BUSCO:EOG091B04GH
			note	TransMembrane:1 (o42-64i)
			note	EggNog:ENOG41032TD
			db_xref	PFAM:PF00168
			db_xref	InterPro:IPR000008
			db_xref	InterPro:IPR035892
			db_xref	InterPro:IPR002219
			db_xref	InterPro:IPR039934
			db_xref	PFAM:PF00130
			go_process	intracellular signal transduction|0035556||IEA
			product	hypothetical protein
			transcript_id	gnl|ncbi|MeliponaBeecheii_003924-T1_mrna
			protein_id	gnl|ncbi|MeliponaBeecheii_003924-T1
3210747	3207554	gene
			locus_tag	MeliponaBeecheii_003925
3210747	3210686	mRNA
3210561	3210240
3210086	3209965
3209857	3209796
3209670	3208313
3208217	3208029
3207933	3207681
3207582	3207554
			product	hypothetical protein
			transcript_id	gnl|ncbi|MeliponaBeecheii_003925-T1_mrna
			protein_id	gnl|ncbi|MeliponaBeecheii_003925-T1
3210747	3210686	CDS
3210561	3210240
3210086	3209965
3209857	3209796
3209670	3208313
3208217	3208029
3207933	3207681
3207582	3207554
			codon_start	1
			note	COG:T
			note	EggNog:ENOG410375G
			note	BUSCO:EOG091B0C8C
			db_xref	PFAM:PF08776
			db_xref	InterPro:IPR011993
			db_xref	InterPro:IPR000156
			db_xref	InterPro:IPR042180
			db_xref	InterPro:IPR014885
			db_xref	InterPro:IPR000697
			db_xref	InterPro:IPR038023
			db_xref	PFAM:PF00568
			go_process	intracellular transport|0046907||IEA
			product	hypothetical protein
			transcript_id	gnl|ncbi|MeliponaBeecheii_003925-T1_mrna
			protein_id	gnl|ncbi|MeliponaBeecheii_003925-T1
3214983	3222596	gene
			gene	ASH1
			locus_tag	MeliponaBeecheii_003926
3214983	3215154	mRNA
3215261	3215469
3215557	3215667
3215751	3219346
3219431	3219763
3219847	3220127
3220201	3220697
3220777	3221198
3221273	3221599
3221665	3221837
3221914	3222080
3222153	3222365
3222453	3222596
			product	DNA-binding transcription repressor
			transcript_id	gnl|ncbi|MeliponaBeecheii_003926-T1_mrna
			protein_id	gnl|ncbi|MeliponaBeecheii_003926-T1
3214983	3215154	CDS
3215261	3215469
3215557	3215667
3215751	3219346
3219431	3219763
3219847	3220127
3220201	3220697
3220777	3221198
3221273	3221599
3221665	3221837
3221914	3222080
3222153	3222365
3222453	3222596
			codon_start	1
			note	COG:K
			note	BUSCO:EOG091B010C
			note	EggNog:ENOG41033YI
			db_xref	PFAM:PF00856
			db_xref	PFAM:PF00439
			db_xref	InterPro:IPR001965
			db_xref	InterPro:IPR001487
			db_xref	PFAM:PF01426
			db_xref	InterPro:IPR043320
			db_xref	InterPro:IPR001025
			db_xref	InterPro:IPR003616
			db_xref	InterPro:IPR001214
			db_xref	InterPro:IPR006560
			db_xref	InterPro:IPR013083
			db_xref	InterPro:IPR036427
			db_xref	InterPro:IPR043151
			db_xref	InterPro:IPR043319
			db_xref	InterPro:IPR011011
			db_xref	InterPro:IPR019786
			db_xref	PFAM:PF17907
			db_xref	InterPro:IPR017956
			go_function	protein binding|0005515||IEA
			go_function	histone-lysine N-methyltransferase activity|0018024||IEA
			go_function	DNA binding|0003677||IEA
			go_function	chromatin binding|0003682||IEA
			go_component	nucleus|0005634||IEA
			product	DNA-binding transcription repressor
			transcript_id	gnl|ncbi|MeliponaBeecheii_003926-T1_mrna
			protein_id	gnl|ncbi|MeliponaBeecheii_003926-T1
3230950	3225846	gene
			locus_tag	MeliponaBeecheii_003927
3230950	3230821	mRNA
3230272	3229257
3228803	3228608
3228528	3227792
3227708	3227580
3227492	3227324
3227231	3226992
3226931	3226685
3226596	3226322
3225973	3225846
			product	hypothetical protein
			transcript_id	gnl|ncbi|MeliponaBeecheii_003927-T1_mrna
			protein_id	gnl|ncbi|MeliponaBeecheii_003927-T1
3230950	3230821	CDS
3230272	3229257
3228803	3228608
3228528	3227792
3227708	3227580
3227492	3227324
3227231	3226992
3226931	3226685
3226596	3226322
3225973	3225846
			codon_start	1
			note	COG:A
			note	EggNog:ENOG410368P
			db_xref	InterPro:IPR003877
			db_xref	InterPro:IPR043136
			db_xref	InterPro:IPR013320
			db_xref	InterPro:IPR035778
			db_xref	PFAM:PF13671
			db_xref	PFAM:PF00622
			db_xref	InterPro:IPR003034
			db_xref	InterPro:IPR001870
			db_xref	InterPro:IPR027417
			db_xref	InterPro:IPR036361
			db_xref	PFAM:PF02037
			go_function	protein binding|0005515||IEA
			product	hypothetical protein
			transcript_id	gnl|ncbi|MeliponaBeecheii_003927-T1_mrna
			protein_id	gnl|ncbi|MeliponaBeecheii_003927-T1
3231624	3232547	gene
			locus_tag	MeliponaBeecheii_003928
3231624	3231720	mRNA
3231802	3232067
3232134	3232270
3232340	3232547
			product	hypothetical protein
			transcript_id	gnl|ncbi|MeliponaBeecheii_003928-T1_mrna
			protein_id	gnl|ncbi|MeliponaBeecheii_003928-T1
3231624	3231720	CDS
3231802	3232067
3232134	3232270
3232340	3232547
			codon_start	1
			note	EggNog:ENOG4103793
			note	COG:S
			db_xref	InterPro:IPR039677
			db_xref	PFAM:PF08477
			db_xref	InterPro:IPR001806
			db_xref	PFAM:PF00071
			db_xref	InterPro:IPR027417
			go_function	GTP binding|0005525||IEA
			go_function	GTPase activity|0003924||IEA
			product	hypothetical protein
			transcript_id	gnl|ncbi|MeliponaBeecheii_003928-T1_mrna
			protein_id	gnl|ncbi|MeliponaBeecheii_003928-T1
3232930	3234109	gene
			locus_tag	MeliponaBeecheii_003929
3232930	3232933	mRNA
3233838	3234109
			product	hypothetical protein
			transcript_id	gnl|ncbi|MeliponaBeecheii_003929-T1_mrna
			protein_id	gnl|ncbi|MeliponaBeecheii_003929-T1
3232930	3232933	CDS
3233838	3234109
			codon_start	1
			note	EggNog:ENOG41COG1502
			note	COG:I
			db_xref	InterPro:IPR001736
			db_xref	PFAM:PF00614
			db_xref	InterPro:IPR025202
			go_function	catalytic activity|0003824||IEA
			product	hypothetical protein
			transcript_id	gnl|ncbi|MeliponaBeecheii_003929-T1_mrna
			protein_id	gnl|ncbi|MeliponaBeecheii_003929-T1
3238863	3237700	gene
			locus_tag	MeliponaBeecheii_003930
3238863	3237700	mRNA
			product	hypothetical protein
			transcript_id	gnl|ncbi|MeliponaBeecheii_003930-T1_mrna
			protein_id	gnl|ncbi|MeliponaBeecheii_003930-T1
3238863	3237700	CDS
			codon_start	1
			note	EggNog:ENOG4103615
			note	COG:T
			db_xref	InterPro:IPR011009
			db_xref	InterPro:IPR017441
			db_xref	InterPro:IPR000719
			db_xref	InterPro:IPR008271
			db_xref	PFAM:PF07714
			db_xref	PFAM:PF00069
			go_function	protein kinase activity|0004672||IEA
			go_function	ATP binding|0005524||IEA
			go_process	protein phosphorylation|0006468||IEA
			product	hypothetical protein
			transcript_id	gnl|ncbi|MeliponaBeecheii_003930-T1_mrna
			protein_id	gnl|ncbi|MeliponaBeecheii_003930-T1
3244153	3242298	gene
			locus_tag	MeliponaBeecheii_003931
3244153	3243961	mRNA
3243891	3242752
3242663	3242526
3242443	3242298
			product	hypothetical protein
			transcript_id	gnl|ncbi|MeliponaBeecheii_003931-T1_mrna
			protein_id	gnl|ncbi|MeliponaBeecheii_003931-T1
3244153	3243961	CDS
3243891	3242752
3242663	3242526
3242443	3242298
			codon_start	1
			product	hypothetical protein
			transcript_id	gnl|ncbi|MeliponaBeecheii_003931-T1_mrna
			protein_id	gnl|ncbi|MeliponaBeecheii_003931-T1
3244177	3247057	gene
			locus_tag	MeliponaBeecheii_003932
3244177	3244251	mRNA
3246722	3247057
			product	hypothetical protein
			transcript_id	gnl|ncbi|MeliponaBeecheii_003932-T1_mrna
			protein_id	gnl|ncbi|MeliponaBeecheii_003932-T1
3244177	3244251	CDS
3246722	3247057
			codon_start	1
			note	EggNog:ENOG410VY1J
			product	hypothetical protein
			transcript_id	gnl|ncbi|MeliponaBeecheii_003932-T1_mrna
			protein_id	gnl|ncbi|MeliponaBeecheii_003932-T1
3251814	3251407	gene
			locus_tag	MeliponaBeecheii_003933
3251814	3251570	mRNA
3251545	3251407
			product	hypothetical protein
			transcript_id	gnl|ncbi|MeliponaBeecheii_003933-T1_mrna
			protein_id	gnl|ncbi|MeliponaBeecheii_003933-T1
3251814	3251570	CDS
3251545	3251407
			codon_start	1
			product	hypothetical protein
			transcript_id	gnl|ncbi|MeliponaBeecheii_003933-T1_mrna
			protein_id	gnl|ncbi|MeliponaBeecheii_003933-T1
3260932	3262137	gene
			locus_tag	MeliponaBeecheii_003934
3260932	3261005	mRNA
3261104	3261263
3261958	3262137
			product	hypothetical protein
			transcript_id	gnl|ncbi|MeliponaBeecheii_003934-T1_mrna
			protein_id	gnl|ncbi|MeliponaBeecheii_003934-T1
3260932	3261005	CDS
3261104	3261263
3261958	3262137
			codon_start	1
			product	hypothetical protein
			transcript_id	gnl|ncbi|MeliponaBeecheii_003934-T1_mrna
			protein_id	gnl|ncbi|MeliponaBeecheii_003934-T1
3280222	3276477	gene
			locus_tag	MeliponaBeecheii_003935
3280222	3280056	mRNA
3276690	3276477
			product	hypothetical protein
			transcript_id	gnl|ncbi|MeliponaBeecheii_003935-T1_mrna
			protein_id	gnl|ncbi|MeliponaBeecheii_003935-T1
3280222	3280056	CDS
3276690	3276477
			codon_start	1
			product	hypothetical protein
			transcript_id	gnl|ncbi|MeliponaBeecheii_003935-T1_mrna
			protein_id	gnl|ncbi|MeliponaBeecheii_003935-T1
3321747	>3307349	gene
			locus_tag	MeliponaBeecheii_003936
3321747	3321508	mRNA
3319894	3319753
3319291	3319186
3319002	3318741
3314393	3314258
3314152	3313814
3313707	3313534
3310961	3310828
3307461	>3307349
			product	hypothetical protein
			transcript_id	gnl|ncbi|MeliponaBeecheii_003936-T1_mrna
			protein_id	gnl|ncbi|MeliponaBeecheii_003936-T1
3321747	3321508	CDS
3319894	3319753
3319291	3319186
3319002	3318741
3314393	3314258
3314152	3313814
3313707	3313534
3310961	3310828
3307461	>3307349
			codon_start	1
			note	COG:S
			note	EggNog:ENOG410371F
			db_xref	InterPro:IPR013783
			db_xref	InterPro:IPR036179
			db_xref	PFAM:PF08205
			db_xref	InterPro:IPR013162
			db_xref	InterPro:IPR007110
			product	hypothetical protein
			transcript_id	gnl|ncbi|MeliponaBeecheii_003936-T1_mrna
			protein_id	gnl|ncbi|MeliponaBeecheii_003936-T1
3327685	3327425	gene
			locus_tag	MeliponaBeecheii_003937
3327685	3327425	mRNA
			product	hypothetical protein
			transcript_id	gnl|ncbi|MeliponaBeecheii_003937-T1_mrna
			protein_id	gnl|ncbi|MeliponaBeecheii_003937-T1
3327685	3327425	CDS
			codon_start	1
			product	hypothetical protein
			transcript_id	gnl|ncbi|MeliponaBeecheii_003937-T1_mrna
			protein_id	gnl|ncbi|MeliponaBeecheii_003937-T1
3353165	3355195	gene
			locus_tag	MeliponaBeecheii_003938
3353165	3353460	mRNA
3354354	3354650
3354934	3355195
			product	hypothetical protein
			transcript_id	gnl|ncbi|MeliponaBeecheii_003938-T1_mrna
			protein_id	gnl|ncbi|MeliponaBeecheii_003938-T1
3353165	3353460	CDS
3354354	3354650
3354934	3355195
			codon_start	1
			product	hypothetical protein
			transcript_id	gnl|ncbi|MeliponaBeecheii_003938-T1_mrna
			protein_id	gnl|ncbi|MeliponaBeecheii_003938-T1
3355945	3359830	gene
			locus_tag	MeliponaBeecheii_003939
3355945	3355950	mRNA
3359612	3359830
			product	hypothetical protein
			transcript_id	gnl|ncbi|MeliponaBeecheii_003939-T1_mrna
			protein_id	gnl|ncbi|MeliponaBeecheii_003939-T1
3355945	3355950	CDS
3359612	3359830
			codon_start	1
			product	hypothetical protein
			transcript_id	gnl|ncbi|MeliponaBeecheii_003939-T1_mrna
			protein_id	gnl|ncbi|MeliponaBeecheii_003939-T1
3369184	3364480	gene
			locus_tag	MeliponaBeecheii_003940
3369184	3369129	mRNA
3368896	3368726
3364648	3364480
			product	hypothetical protein
			transcript_id	gnl|ncbi|MeliponaBeecheii_003940-T1_mrna
			protein_id	gnl|ncbi|MeliponaBeecheii_003940-T1
3369184	3369129	CDS
3368896	3368726
3364648	3364480
			codon_start	1
			product	hypothetical protein
			transcript_id	gnl|ncbi|MeliponaBeecheii_003940-T1_mrna
			protein_id	gnl|ncbi|MeliponaBeecheii_003940-T1
3390786	3377136	gene
			locus_tag	MeliponaBeecheii_003941
3390786	3390602	mRNA
3390310	3389986
3382998	3382856
3381882	3381590
3377377	3377136
			product	hypothetical protein
			transcript_id	gnl|ncbi|MeliponaBeecheii_003941-T1_mrna
			protein_id	gnl|ncbi|MeliponaBeecheii_003941-T1
3390786	3390602	CDS
3390310	3389986
3382998	3382856
3381882	3381590
3377377	3377136
			codon_start	1
			note	SECRETED:SignalP(1-12)
			product	hypothetical protein
			transcript_id	gnl|ncbi|MeliponaBeecheii_003941-T1_mrna
			protein_id	gnl|ncbi|MeliponaBeecheii_003941-T1
3397412	3399716	gene
			locus_tag	MeliponaBeecheii_003942
3397412	3397473	mRNA
3397841	3398032
3398213	3398428
3398504	3398634
3398923	3399095
3399179	3399336
3399407	3399502
3399605	3399716
			product	hypothetical protein
			transcript_id	gnl|ncbi|MeliponaBeecheii_003942-T1_mrna
			protein_id	gnl|ncbi|MeliponaBeecheii_003942-T1
3397412	3397473	CDS
3397841	3398032
3398213	3398428
3398504	3398634
3398923	3399095
3399179	3399336
3399407	3399502
3399605	3399716
			codon_start	1
			note	EggNog:ENOG41033I2
			note	TransMembrane:7 (o56-83i95-120o132-151i172-192o220-241i284-308o320-340i)
			note	COG:T
			note	BUSCO:EOG091B0DEK
			db_xref	InterPro:IPR017452
			db_xref	InterPro:IPR001760
			db_xref	PFAM:PF10320
			db_xref	InterPro:IPR000276
			db_xref	InterPro:IPR000856
			db_xref	PFAM:PF00001
			db_xref	InterPro:IPR027430
			go_process	G protein-coupled receptor signaling pathway|0007186||IEA
			go_process	visual perception|0007601||IEA
			go_process	phototransduction|0007602||IEA
			go_component	integral component of membrane|0016021||IEA
			go_function	G protein-coupled receptor activity|0004930||IEA
			product	hypothetical protein
			transcript_id	gnl|ncbi|MeliponaBeecheii_003942-T1_mrna
			protein_id	gnl|ncbi|MeliponaBeecheii_003942-T1
3432905	3429744	gene
			locus_tag	MeliponaBeecheii_003943
3432905	3432812	mRNA
3430217	3430072
3429983	3429744
			product	hypothetical protein
			transcript_id	gnl|ncbi|MeliponaBeecheii_003943-T1_mrna
			protein_id	gnl|ncbi|MeliponaBeecheii_003943-T1
3432905	3432812	CDS
3430217	3430072
3429983	3429744
			codon_start	1
			product	hypothetical protein
			transcript_id	gnl|ncbi|MeliponaBeecheii_003943-T1_mrna
			protein_id	gnl|ncbi|MeliponaBeecheii_003943-T1
3438320	3439059	gene
			locus_tag	MeliponaBeecheii_003944
3438320	3438457	mRNA
3438814	3439059
			product	hypothetical protein
			transcript_id	gnl|ncbi|MeliponaBeecheii_003944-T1_mrna
			protein_id	gnl|ncbi|MeliponaBeecheii_003944-T1
3438320	3438457	CDS
3438814	3439059
			codon_start	1
			product	hypothetical protein
			transcript_id	gnl|ncbi|MeliponaBeecheii_003944-T1_mrna
			protein_id	gnl|ncbi|MeliponaBeecheii_003944-T1
3443712	3444161	gene
			locus_tag	MeliponaBeecheii_003945
3443712	3444161	mRNA
			product	hypothetical protein
			transcript_id	gnl|ncbi|MeliponaBeecheii_003945-T1_mrna
			protein_id	gnl|ncbi|MeliponaBeecheii_003945-T1
3443712	3444161	CDS
			codon_start	1
			product	hypothetical protein
			transcript_id	gnl|ncbi|MeliponaBeecheii_003945-T1_mrna
			protein_id	gnl|ncbi|MeliponaBeecheii_003945-T1
3456528	3455706	gene
			locus_tag	MeliponaBeecheii_003946
3456528	3456325	mRNA
3456248	3456110
3456055	3455706
			product	hypothetical protein
			transcript_id	gnl|ncbi|MeliponaBeecheii_003946-T1_mrna
			protein_id	gnl|ncbi|MeliponaBeecheii_003946-T1
3456528	3456325	CDS
3456248	3456110
3456055	3455706
			codon_start	1
			product	hypothetical protein
			transcript_id	gnl|ncbi|MeliponaBeecheii_003946-T1_mrna
			protein_id	gnl|ncbi|MeliponaBeecheii_003946-T1
3471377	3471072	gene
			locus_tag	MeliponaBeecheii_003947
3471377	3471072	mRNA
			product	hypothetical protein
			transcript_id	gnl|ncbi|MeliponaBeecheii_003947-T1_mrna
			protein_id	gnl|ncbi|MeliponaBeecheii_003947-T1
3471377	3471072	CDS
			codon_start	1
			product	hypothetical protein
			transcript_id	gnl|ncbi|MeliponaBeecheii_003947-T1_mrna
			protein_id	gnl|ncbi|MeliponaBeecheii_003947-T1
3518790	3518503	gene
			locus_tag	MeliponaBeecheii_003948
3518790	3518503	mRNA
			product	hypothetical protein
			transcript_id	gnl|ncbi|MeliponaBeecheii_003948-T1_mrna
			protein_id	gnl|ncbi|MeliponaBeecheii_003948-T1
3518790	3518503	CDS
			codon_start	1
			product	hypothetical protein
			transcript_id	gnl|ncbi|MeliponaBeecheii_003948-T1_mrna
			protein_id	gnl|ncbi|MeliponaBeecheii_003948-T1
3521036	3522282	gene
			locus_tag	MeliponaBeecheii_003949
3521036	3521150	mRNA
3521914	3522028
3522105	3522282
			product	hypothetical protein
			transcript_id	gnl|ncbi|MeliponaBeecheii_003949-T1_mrna
			protein_id	gnl|ncbi|MeliponaBeecheii_003949-T1
3521036	3521150	CDS
3521914	3522028
3522105	3522282
			codon_start	1
			product	hypothetical protein
			transcript_id	gnl|ncbi|MeliponaBeecheii_003949-T1_mrna
			protein_id	gnl|ncbi|MeliponaBeecheii_003949-T1
<3537397	>3536829	gene
			locus_tag	MeliponaBeecheii_003950
<3537397	>3536829	mRNA
			product	hypothetical protein
			transcript_id	gnl|ncbi|MeliponaBeecheii_003950-T1_mrna
			protein_id	gnl|ncbi|MeliponaBeecheii_003950-T1
<3537397	>3536829	CDS
			codon_start	1
			product	hypothetical protein
			transcript_id	gnl|ncbi|MeliponaBeecheii_003950-T1_mrna
			protein_id	gnl|ncbi|MeliponaBeecheii_003950-T1
3557429	3557001	gene
			locus_tag	MeliponaBeecheii_003951
3557429	3557001	mRNA
			product	hypothetical protein
			transcript_id	gnl|ncbi|MeliponaBeecheii_003951-T1_mrna
			protein_id	gnl|ncbi|MeliponaBeecheii_003951-T1
3557429	3557001	CDS
			codon_start	1
			product	hypothetical protein
			transcript_id	gnl|ncbi|MeliponaBeecheii_003951-T1_mrna
			protein_id	gnl|ncbi|MeliponaBeecheii_003951-T1
3559116	3559781	gene
			locus_tag	MeliponaBeecheii_003952
3559116	3559165	mRNA
3559433	3559781
			product	hypothetical protein
			transcript_id	gnl|ncbi|MeliponaBeecheii_003952-T1_mrna
			protein_id	gnl|ncbi|MeliponaBeecheii_003952-T1
3559116	3559165	CDS
3559433	3559781
			codon_start	1
			product	hypothetical protein
			transcript_id	gnl|ncbi|MeliponaBeecheii_003952-T1_mrna
			protein_id	gnl|ncbi|MeliponaBeecheii_003952-T1
3598124	3597510	gene
			locus_tag	MeliponaBeecheii_003953
3598124	3598119	mRNA
3597917	3597510
			product	hypothetical protein
			transcript_id	gnl|ncbi|MeliponaBeecheii_003953-T1_mrna
			protein_id	gnl|ncbi|MeliponaBeecheii_003953-T1
3598124	3598119	CDS
3597917	3597510
			codon_start	1
			product	hypothetical protein
			transcript_id	gnl|ncbi|MeliponaBeecheii_003953-T1_mrna
			protein_id	gnl|ncbi|MeliponaBeecheii_003953-T1
3608708	3607699	gene
			locus_tag	MeliponaBeecheii_003954
3608708	3608663	mRNA
3608566	3608221
3608101	3607699
			product	hypothetical protein
			transcript_id	gnl|ncbi|MeliponaBeecheii_003954-T1_mrna
			protein_id	gnl|ncbi|MeliponaBeecheii_003954-T1
3608708	3608663	CDS
3608566	3608221
3608101	3607699
			codon_start	1
			product	hypothetical protein
			transcript_id	gnl|ncbi|MeliponaBeecheii_003954-T1_mrna
			protein_id	gnl|ncbi|MeliponaBeecheii_003954-T1
3616021	3610731	gene
			locus_tag	MeliponaBeecheii_003955
3616021	3615845	mRNA
3611761	3611617
3611023	3610731
			product	hypothetical protein
			transcript_id	gnl|ncbi|MeliponaBeecheii_003955-T1_mrna
			protein_id	gnl|ncbi|MeliponaBeecheii_003955-T1
3616021	3615845	CDS
3611761	3611617
3611023	3610731
			codon_start	1
			product	hypothetical protein
			transcript_id	gnl|ncbi|MeliponaBeecheii_003955-T1_mrna
			protein_id	gnl|ncbi|MeliponaBeecheii_003955-T1
3619427	3618972	gene
			locus_tag	MeliponaBeecheii_003956
3619427	3619262	mRNA
3619195	3618972
			product	hypothetical protein
			transcript_id	gnl|ncbi|MeliponaBeecheii_003956-T1_mrna
			protein_id	gnl|ncbi|MeliponaBeecheii_003956-T1
3619427	3619262	CDS
3619195	3618972
			codon_start	1
			product	hypothetical protein
			transcript_id	gnl|ncbi|MeliponaBeecheii_003956-T1_mrna
			protein_id	gnl|ncbi|MeliponaBeecheii_003956-T1
3630024	3629327	gene
			locus_tag	MeliponaBeecheii_003957
3630024	3629780	mRNA
3629618	3629327
			product	hypothetical protein
			transcript_id	gnl|ncbi|MeliponaBeecheii_003957-T1_mrna
			protein_id	gnl|ncbi|MeliponaBeecheii_003957-T1
3630024	3629780	CDS
3629618	3629327
			codon_start	1
			product	hypothetical protein
			transcript_id	gnl|ncbi|MeliponaBeecheii_003957-T1_mrna
			protein_id	gnl|ncbi|MeliponaBeecheii_003957-T1
3633616	3638871	gene
			locus_tag	MeliponaBeecheii_003958
3633616	3633724	mRNA
3635166	3635297
3637858	3638016
3638720	3638871
			product	hypothetical protein
			transcript_id	gnl|ncbi|MeliponaBeecheii_003958-T1_mrna
			protein_id	gnl|ncbi|MeliponaBeecheii_003958-T1
3633616	3633724	CDS
3635166	3635297
3637858	3638016
3638720	3638871
			codon_start	1
			note	COG:T
			note	EggNog:ENOG41034J6
			db_xref	InterPro:IPR013783
			db_xref	InterPro:IPR013098
			db_xref	PFAM:PF00047
			db_xref	InterPro:IPR003599
			db_xref	InterPro:IPR036179
			db_xref	InterPro:IPR003598
			db_xref	PFAM:PF07679
			db_xref	PFAM:PF13927
			db_xref	PFAM:PF13895
			db_xref	InterPro:IPR007110
			product	hypothetical protein
			transcript_id	gnl|ncbi|MeliponaBeecheii_003958-T1_mrna
			protein_id	gnl|ncbi|MeliponaBeecheii_003958-T1
3650847	3652254	gene
			locus_tag	MeliponaBeecheii_003959
3650847	3651204	mRNA
3651851	3652254
			product	hypothetical protein
			transcript_id	gnl|ncbi|MeliponaBeecheii_003959-T1_mrna
			protein_id	gnl|ncbi|MeliponaBeecheii_003959-T1
3650847	3651204	CDS
3651851	3652254
			codon_start	1
			product	hypothetical protein
			transcript_id	gnl|ncbi|MeliponaBeecheii_003959-T1_mrna
			protein_id	gnl|ncbi|MeliponaBeecheii_003959-T1
3679950	3678805	gene
			locus_tag	MeliponaBeecheii_003960
3679950	3679945	mRNA
3679091	3679086
3678993	3678805
			product	hypothetical protein
			transcript_id	gnl|ncbi|MeliponaBeecheii_003960-T1_mrna
			protein_id	gnl|ncbi|MeliponaBeecheii_003960-T1
3679950	3679945	CDS
3679091	3679086
3678993	3678805
			codon_start	1
			product	hypothetical protein
			transcript_id	gnl|ncbi|MeliponaBeecheii_003960-T1_mrna
			protein_id	gnl|ncbi|MeliponaBeecheii_003960-T1
3724791	3722890	gene
			locus_tag	MeliponaBeecheii_003961
3724791	3724677	mRNA
3723047	3722890
			product	hypothetical protein
			transcript_id	gnl|ncbi|MeliponaBeecheii_003961-T1_mrna
			protein_id	gnl|ncbi|MeliponaBeecheii_003961-T1
3724791	3724677	CDS
3723047	3722890
			codon_start	1
			product	hypothetical protein
			transcript_id	gnl|ncbi|MeliponaBeecheii_003961-T1_mrna
			protein_id	gnl|ncbi|MeliponaBeecheii_003961-T1
3743176	3769898	gene
			locus_tag	MeliponaBeecheii_003962
3743176	3743401	mRNA
3746973	3747083
3747979	3748254
3748905	3749189
3750939	3751039
3751956	3752285
3752912	3753062
3754516	3754812
3764776	3764915
3765143	3765342
3765443	3765609
3765685	3767042
3767255	3767481
3767612	3769898
			product	hypothetical protein
			transcript_id	gnl|ncbi|MeliponaBeecheii_003962-T1_mrna
			protein_id	gnl|ncbi|MeliponaBeecheii_003962-T1
3743176	3743401	CDS
3746973	3747083
3747979	3748254
3748905	3749189
3750939	3751039
3751956	3752285
3752912	3753062
3754516	3754812
3764776	3764915
3765143	3765342
3765443	3765609
3765685	3767042
3767255	3767481
3767612	3769898
			codon_start	1
			note	TransMembrane:3 (n3-13c17/18o1265-1288i1896-1914o1920-1940i)
			note	BUSCO:EOG091B00BH
			note	COG:T
			note	EggNog:ENOG41034J6
			db_xref	InterPro:IPR007110
			db_xref	InterPro:IPR000242
			db_xref	InterPro:IPR013783
			db_xref	PFAM:PF00047
			db_xref	InterPro:IPR029021
			db_xref	InterPro:IPR000387
			db_xref	PFAM:PF00102
			db_xref	InterPro:IPR003599
			db_xref	InterPro:IPR036179
			db_xref	InterPro:IPR003598
			db_xref	PFAM:PF07679
			db_xref	InterPro:IPR036116
			db_xref	InterPro:IPR016130
			db_xref	InterPro:IPR003595
			db_xref	PFAM:PF13927
			db_xref	PFAM:PF13895
			db_xref	InterPro:IPR003961
			db_xref	PFAM:PF00041
			go_function	protein binding|0005515||IEA
			go_function	protein tyrosine phosphatase activity|0004725||IEA
			go_function	phosphatase activity|0016791||IEA
			go_process	protein dephosphorylation|0006470||IEA
			go_process	dephosphorylation|0016311||IEA
			product	hypothetical protein
			transcript_id	gnl|ncbi|MeliponaBeecheii_003962-T1_mrna
			protein_id	gnl|ncbi|MeliponaBeecheii_003962-T1
3775774	3774381	gene
			locus_tag	MeliponaBeecheii_003963
3775774	3775710	mRNA
3775628	3775394
3774776	3774522
3774446	3774381
			product	hypothetical protein
			transcript_id	gnl|ncbi|MeliponaBeecheii_003963-T1_mrna
			protein_id	gnl|ncbi|MeliponaBeecheii_003963-T1
3775774	3775710	CDS
3775628	3775394
3774776	3774522
3774446	3774381
			codon_start	1
			note	EggNog:ENOG41036T4
			note	COG:U
			note	TransMembrane:4 (i25-43o49-67i114-135o141-160i)
			db_xref	InterPro:IPR008564
			db_xref	PFAM:PF05832
			go_component	integral component of membrane|0016021||IEA
			product	hypothetical protein
			transcript_id	gnl|ncbi|MeliponaBeecheii_003963-T1_mrna
			protein_id	gnl|ncbi|MeliponaBeecheii_003963-T1
3776333	3776803	gene
			locus_tag	MeliponaBeecheii_003964
3776333	3776513	mRNA
3776643	3776803
			product	hypothetical protein
			transcript_id	gnl|ncbi|MeliponaBeecheii_003964-T1_mrna
			protein_id	gnl|ncbi|MeliponaBeecheii_003964-T1
3776333	3776513	CDS
3776643	3776803
			codon_start	1
			product	hypothetical protein
			transcript_id	gnl|ncbi|MeliponaBeecheii_003964-T1_mrna
			protein_id	gnl|ncbi|MeliponaBeecheii_003964-T1
3776933	3779924	gene
			locus_tag	MeliponaBeecheii_003965
3776933	3777040	mRNA
3778360	3778741
3779582	3779733
3779835	3779924
			product	hypothetical protein
			transcript_id	gnl|ncbi|MeliponaBeecheii_003965-T1_mrna
			protein_id	gnl|ncbi|MeliponaBeecheii_003965-T1
3776933	3777040	CDS
3778360	3778741
3779582	3779733
3779835	3779924
			codon_start	1
			note	COG:P
			note	EggNog:ENOG41035BP
			note	BUSCO:EOG091B0DTX
			note	TransMembrane:3 (o12-32i39-59o79-97i)
			db_xref	InterPro:IPR003689
			db_xref	PFAM:PF02535
			go_process	metal ion transport|0030001||IEA
			go_process	transmembrane transport|0055085||IEA
			go_function	metal ion transmembrane transporter activity|0046873||IEA
			go_component	membrane|0016020||IEA
			product	hypothetical protein
			transcript_id	gnl|ncbi|MeliponaBeecheii_003965-T1_mrna
			protein_id	gnl|ncbi|MeliponaBeecheii_003965-T1
3787732	3789917	gene
			locus_tag	MeliponaBeecheii_003966
3787732	3787877	mRNA
3788914	3789171
3789351	3789483
3789888	3789917
			product	hypothetical protein
			transcript_id	gnl|ncbi|MeliponaBeecheii_003966-T1_mrna
			protein_id	gnl|ncbi|MeliponaBeecheii_003966-T1
3787732	3787877	CDS
3788914	3789171
3789351	3789483
3789888	3789917
			codon_start	1
			note	COG:P
			note	TransMembrane:2 (i86-105o111-129i)
			note	EggNog:ENOG410VDI1
			db_xref	InterPro:IPR003689
			go_process	metal ion transport|0030001||IEA
			go_process	transmembrane transport|0055085||IEA
			go_function	metal ion transmembrane transporter activity|0046873||IEA
			go_component	membrane|0016020||IEA
			product	hypothetical protein
			transcript_id	gnl|ncbi|MeliponaBeecheii_003966-T1_mrna
			protein_id	gnl|ncbi|MeliponaBeecheii_003966-T1
3809355	3810842	gene
			locus_tag	MeliponaBeecheii_003967
3809355	3809475	mRNA
3810628	3810842
			product	hypothetical protein
			transcript_id	gnl|ncbi|MeliponaBeecheii_003967-T1_mrna
			protein_id	gnl|ncbi|MeliponaBeecheii_003967-T1
3809355	3809475	CDS
3810628	3810842
			codon_start	1
			product	hypothetical protein
			transcript_id	gnl|ncbi|MeliponaBeecheii_003967-T1_mrna
			protein_id	gnl|ncbi|MeliponaBeecheii_003967-T1
3812810	3824285	gene
			locus_tag	MeliponaBeecheii_003968
3812810	3812896	mRNA
3818727	3818875
3823880	3824285
			product	hypothetical protein
			transcript_id	gnl|ncbi|MeliponaBeecheii_003968-T1_mrna
			protein_id	gnl|ncbi|MeliponaBeecheii_003968-T1
3812810	3812896	CDS
3818727	3818875
3823880	3824285
			codon_start	1
			product	hypothetical protein
			transcript_id	gnl|ncbi|MeliponaBeecheii_003968-T1_mrna
			protein_id	gnl|ncbi|MeliponaBeecheii_003968-T1
3829835	3832110	gene
			locus_tag	MeliponaBeecheii_003969
3829835	3829948	mRNA
3830063	3830241
3830510	3830571
3830791	3830985
3831992	3832110
			product	hypothetical protein
			transcript_id	gnl|ncbi|MeliponaBeecheii_003969-T1_mrna
			protein_id	gnl|ncbi|MeliponaBeecheii_003969-T1
3829835	3829948	CDS
3830063	3830241
3830510	3830571
3830791	3830985
3831992	3832110
			codon_start	1
			product	hypothetical protein
			transcript_id	gnl|ncbi|MeliponaBeecheii_003969-T1_mrna
			protein_id	gnl|ncbi|MeliponaBeecheii_003969-T1
3833539	3834619	gene
			locus_tag	MeliponaBeecheii_003970
3833539	3833608	mRNA
3834354	3834619
			product	hypothetical protein
			transcript_id	gnl|ncbi|MeliponaBeecheii_003970-T1_mrna
			protein_id	gnl|ncbi|MeliponaBeecheii_003970-T1
3833539	3833608	CDS
3834354	3834619
			codon_start	1
			product	hypothetical protein
			transcript_id	gnl|ncbi|MeliponaBeecheii_003970-T1_mrna
			protein_id	gnl|ncbi|MeliponaBeecheii_003970-T1
3851061	3843703	gene
			gene	SOX10
			locus_tag	MeliponaBeecheii_003971
3851061	3850829	mRNA
3847930	3847784
3845175	3844842
3844680	3844325
3843973	3843703
			product	Transcription factor SOX-10
			transcript_id	gnl|ncbi|MeliponaBeecheii_003971-T1_mrna
			protein_id	gnl|ncbi|MeliponaBeecheii_003971-T1
3851061	3850829	CDS
3847930	3847784
3845175	3844842
3844680	3844325
3843973	3843703
			codon_start	1
			note	EggNog:ENOG410IPZ4
			note	COG:K
			db_xref	PFAM:PF12444
			db_xref	InterPro:IPR022151
			db_xref	InterPro:IPR009071
			db_xref	PFAM:PF09011
			db_xref	InterPro:IPR036910
			db_xref	PFAM:PF00505
			product	Transcription factor SOX-10
			transcript_id	gnl|ncbi|MeliponaBeecheii_003971-T1_mrna
			protein_id	gnl|ncbi|MeliponaBeecheii_003971-T1
3853772	3851412	gene
			locus_tag	MeliponaBeecheii_003972
3853772	3853631	mRNA
3851659	3851412
			product	hypothetical protein
			transcript_id	gnl|ncbi|MeliponaBeecheii_003972-T1_mrna
			protein_id	gnl|ncbi|MeliponaBeecheii_003972-T1
3853772	3853631	CDS
3851659	3851412
			codon_start	1
			db_xref	InterPro:IPR007135
			note	SECRETED:SignalP(1-18)
			product	hypothetical protein
			transcript_id	gnl|ncbi|MeliponaBeecheii_003972-T1_mrna
			protein_id	gnl|ncbi|MeliponaBeecheii_003972-T1
3856648	3861304	gene
			locus_tag	MeliponaBeecheii_003973
3856648	3856780	mRNA
3859944	3860121
3860490	3860577
3860666	3861304
			product	hypothetical protein
			transcript_id	gnl|ncbi|MeliponaBeecheii_003973-T1_mrna
			protein_id	gnl|ncbi|MeliponaBeecheii_003973-T1
3856648	3856780	CDS
3859944	3860121
3860490	3860577
3860666	3861304
			codon_start	1
			note	COG:K
			note	EggNog:ENOG41038FT
			db_xref	PFAM:PF12444
			db_xref	InterPro:IPR022151
			db_xref	InterPro:IPR009071
			db_xref	PFAM:PF09011
			db_xref	InterPro:IPR036910
			db_xref	PFAM:PF00505
			product	hypothetical protein
			transcript_id	gnl|ncbi|MeliponaBeecheii_003973-T1_mrna
			protein_id	gnl|ncbi|MeliponaBeecheii_003973-T1
3865346	3862771	gene
			locus_tag	MeliponaBeecheii_003974
3865346	3865123	mRNA
3865043	3864953
3864843	3862771
			product	hypothetical protein
			transcript_id	gnl|ncbi|MeliponaBeecheii_003974-T1_mrna
			protein_id	gnl|ncbi|MeliponaBeecheii_003974-T1
3865346	3865123	CDS
3865043	3864953
3864843	3862771
			codon_start	1
			note	BUSCO:EOG091B03HL
			note	EggNog:ENOG4103I33
			note	COG:I
			db_xref	InterPro:IPR016035
			db_xref	PFAM:PF13857
			db_xref	PFAM:PF13637
			db_xref	InterPro:IPR020683
			db_xref	PFAM:PF01734
			db_xref	InterPro:IPR002641
			db_xref	InterPro:IPR002110
			db_xref	PFAM:PF00023
			db_xref	PFAM:PF12796
			db_xref	InterPro:IPR036770
			db_xref	PFAM:PF13606
			go_function	protein binding|0005515||IEA
			go_process	lipid metabolic process|0006629||IEA
			product	hypothetical protein
			transcript_id	gnl|ncbi|MeliponaBeecheii_003974-T1_mrna
			protein_id	gnl|ncbi|MeliponaBeecheii_003974-T1
3865944	3866483	gene
			locus_tag	MeliponaBeecheii_003975
3865944	3866127	mRNA
3866190	3866305
3866397	3866483
			product	hypothetical protein
			transcript_id	gnl|ncbi|MeliponaBeecheii_003975-T1_mrna
			protein_id	gnl|ncbi|MeliponaBeecheii_003975-T1
3865944	3866127	CDS
3866190	3866305
3866397	3866483
			codon_start	1
			note	EggNog:ENOG410398J
			note	BUSCO:EOG091B0P2P
			db_xref	InterPro:IPR028118
			db_xref	PFAM:PF14645
			product	hypothetical protein
			transcript_id	gnl|ncbi|MeliponaBeecheii_003975-T1_mrna
			protein_id	gnl|ncbi|MeliponaBeecheii_003975-T1
3870660	3866796	gene
			locus_tag	MeliponaBeecheii_003976
3870660	3870580	mRNA
3870487	3870141
3870061	3869943
3869856	3869510
3869431	3869143
3869062	3868564
3868484	3868148
3868058	3867527
3867451	3867232
3867153	3866796
			product	hypothetical protein
			transcript_id	gnl|ncbi|MeliponaBeecheii_003976-T1_mrna
			protein_id	gnl|ncbi|MeliponaBeecheii_003976-T1
3870660	3870580	CDS
3870487	3870141
3870061	3869943
3869856	3869510
3869431	3869143
3869062	3868564
3868484	3868148
3868058	3867527
3867451	3867232
3867153	3866796
			codon_start	1
			note	TransMembrane:1 (o1005-1026i)
			note	EggNog:ENOG41034HW
			note	COG:L
			db_xref	InterPro:IPR023405
			db_xref	InterPro:IPR000380
			db_xref	InterPro:IPR010666
			db_xref	InterPro:IPR013498
			db_xref	InterPro:IPR013826
			db_xref	InterPro:IPR023406
			db_xref	InterPro:IPR013824
			db_xref	InterPro:IPR003602
			db_xref	InterPro:IPR013497
			db_xref	PFAM:PF01396
			db_xref	PFAM:PF01751
			db_xref	InterPro:IPR006171
			db_xref	InterPro:IPR034144
			db_xref	PFAM:PF06839
			db_xref	PFAM:PF01131
			db_xref	InterPro:IPR003601
			db_xref	InterPro:IPR013825
			go_function	DNA binding|0003677||IEA
			go_function	zinc ion binding|0008270||IEA
			go_function	DNA topoisomerase activity|0003916||IEA
			go_function	DNA topoisomerase type I (single strand cut, ATP-independent) activity|0003917||IEA
			go_process	DNA topological change|0006265||IEA
			go_component	chromosome|0005694||IEA
			product	hypothetical protein
			transcript_id	gnl|ncbi|MeliponaBeecheii_003976-T1_mrna
			protein_id	gnl|ncbi|MeliponaBeecheii_003976-T1
3871716	3875086	gene
			locus_tag	MeliponaBeecheii_003977
3871716	3872102	mRNA
3872191	3872973
3873043	3873699
3873795	3874248
3874365	3875086
			product	hypothetical protein
			transcript_id	gnl|ncbi|MeliponaBeecheii_003977-T1_mrna
			protein_id	gnl|ncbi|MeliponaBeecheii_003977-T1
3871716	3872102	CDS
3872191	3872973
3873043	3873699
3873795	3874248
3874365	3875086
			codon_start	1
			note	COG:A
			note	EggNog:ENOG41032M4
			note	TransMembrane:14 (i94-113o147-167i372-398o418-441i453-482o510-530i568-590o610-628i708-733o776-800i821-844o864-884i905-929o949-968i)
			note	BUSCO:EOG091B02RP
			db_xref	InterPro:IPR013083
			db_xref	PFAM:PF12906
			db_xref	InterPro:IPR011016
			go_function	zinc ion binding|0008270||IEA
			product	hypothetical protein
			transcript_id	gnl|ncbi|MeliponaBeecheii_003977-T1_mrna
			protein_id	gnl|ncbi|MeliponaBeecheii_003977-T1
3879063	3876221	gene
			locus_tag	MeliponaBeecheii_003978
3879063	3878381	mRNA
3878308	3878047
3877972	3877455
3877336	3877042
3876962	3876769
3876688	3876406
3876331	3876221
			product	hypothetical protein
			transcript_id	gnl|ncbi|MeliponaBeecheii_003978-T1_mrna
			protein_id	gnl|ncbi|MeliponaBeecheii_003978-T1
3879063	3878381	CDS
3878308	3878047
3877972	3877455
3877336	3877042
3876962	3876769
3876688	3876406
3876331	3876221
			codon_start	1
			note	EggNog:ENOG41034UZ
			note	BUSCO:EOG091B04GC
			note	COG:J
			db_xref	InterPro:IPR041505
			db_xref	InterPro:IPR012340
			db_xref	PFAM:PF17877
			db_xref	InterPro:IPR041093
			db_xref	InterPro:IPR022966
			db_xref	PFAM:PF17849
			db_xref	InterPro:IPR001900
			db_xref	PFAM:PF00773
			go_function	ribonuclease activity|0004540||IEA
			go_function	RNA binding|0003723||IEA
			product	hypothetical protein
			transcript_id	gnl|ncbi|MeliponaBeecheii_003978-T1_mrna
			protein_id	gnl|ncbi|MeliponaBeecheii_003978-T1
3880241	3885566	gene
			locus_tag	MeliponaBeecheii_003979
3880241	3880670	mRNA
3882898	3883098
3883988	3884221
3884375	3884532
3884653	3884808
3884894	3885104
3885212	3885366
3885450	3885566
			product	hypothetical protein
			transcript_id	gnl|ncbi|MeliponaBeecheii_003979-T1_mrna
			protein_id	gnl|ncbi|MeliponaBeecheii_003979-T1
3880241	3880670	CDS
3882898	3883098
3883988	3884221
3884375	3884532
3884653	3884808
3884894	3885104
3885212	3885366
3885450	3885566
			codon_start	1
			note	COG:E
			note	EggNog:ENOG4103288
			note	BUSCO:EOG091B06ED
			db_xref	PFAM:PF00208
			db_xref	PFAM:PF02812
			db_xref	InterPro:IPR033922
			db_xref	InterPro:IPR006096
			db_xref	InterPro:IPR006097
			db_xref	InterPro:IPR006095
			db_xref	InterPro:IPR033524
			db_xref	InterPro:IPR036291
			go_process	cellular amino acid metabolic process|0006520||IEA
			go_process	oxidation-reduction process|0055114||IEA
			go_function	oxidoreductase activity, acting on the CH-NH2 group of donors, NAD or NADP as acceptor|0016639||IEA
			go_function	oxidoreductase activity|0016491||IEA
			product	hypothetical protein
			transcript_id	gnl|ncbi|MeliponaBeecheii_003979-T1_mrna
			protein_id	gnl|ncbi|MeliponaBeecheii_003979-T1
3885870	3892010	gene
			locus_tag	MeliponaBeecheii_003980
3885870	3885968	mRNA
3887475	3887604
3889843	3889952
3890442	3890514
3890631	3890713
3890773	3890976
3891058	3891113
3891510	3891588
3891718	3891819
3891906	3892010
			product	hypothetical protein
			transcript_id	gnl|ncbi|MeliponaBeecheii_003980-T1_mrna
			protein_id	gnl|ncbi|MeliponaBeecheii_003980-T1
3885870	3885968	CDS
3887475	3887604
3889843	3889952
3890442	3890514
3890631	3890713
3890773	3890976
3891058	3891113
3891510	3891588
3891718	3891819
3891906	3892010
			codon_start	1
			note	EggNog:ENOG41032YD
			note	COG:C
			note	TransMembrane:1 (o91-115i)
			db_xref	InterPro:IPR018080
			db_xref	InterPro:IPR001107
			db_xref	PFAM:PF01145
			db_xref	InterPro:IPR036013
			db_xref	InterPro:IPR001972
			db_xref	InterPro:IPR043202
			go_component	plasma membrane|0005886||IEA
			go_component	membrane|0016020||IEA
			product	hypothetical protein
			transcript_id	gnl|ncbi|MeliponaBeecheii_003980-T1_mrna
			protein_id	gnl|ncbi|MeliponaBeecheii_003980-T1
3896974	3894566	gene
			locus_tag	MeliponaBeecheii_003981
3896974	3896764	mRNA
3896319	3896167
3896093	3895958
3895852	3895725
3895646	3895347
3895196	3894963
3894687	3894566
			product	hypothetical protein
			transcript_id	gnl|ncbi|MeliponaBeecheii_003981-T1_mrna
			protein_id	gnl|ncbi|MeliponaBeecheii_003981-T1
3896974	3896764	CDS
3896319	3896167
3896093	3895958
3895852	3895725
3895646	3895347
3895196	3894963
3894687	3894566
			codon_start	1
			note	EggNog:ENOG4103483
			note	COG:S
			db_xref	InterPro:IPR000859
			db_xref	PFAM:PF00431
			db_xref	InterPro:IPR035914
			product	hypothetical protein
			transcript_id	gnl|ncbi|MeliponaBeecheii_003981-T1_mrna
			protein_id	gnl|ncbi|MeliponaBeecheii_003981-T1
3898464	3900397	gene
			gene	DEAF1
			locus_tag	MeliponaBeecheii_003982
3898464	3898730	mRNA
3899071	3899562
3899638	3900099
3900197	3900397
			product	Deformed epidermal autoregulatory factor 1
			transcript_id	gnl|ncbi|MeliponaBeecheii_003982-T1_mrna
			protein_id	gnl|ncbi|MeliponaBeecheii_003982-T1
3898464	3898730	CDS
3899071	3899562
3899638	3900099
3900197	3900397
			codon_start	1
			note	BUSCO:EOG091B0B6H
			note	COG:D,K
			note	EggNog:ENOG410342Y
			db_xref	PFAM:PF01753
			db_xref	InterPro:IPR000770
			db_xref	InterPro:IPR010919
			db_xref	PFAM:PF01342
			db_xref	InterPro:IPR024119
			db_xref	InterPro:IPR002893
			go_function	DNA binding|0003677||IEA
			product	Deformed epidermal autoregulatory factor 1
			transcript_id	gnl|ncbi|MeliponaBeecheii_003982-T1_mrna
			protein_id	gnl|ncbi|MeliponaBeecheii_003982-T1
3903589	3901619	gene
			locus_tag	MeliponaBeecheii_003983
3903589	3903438	mRNA
3903347	3903150
3903078	3902907
3902843	3902658
3902591	3902400
3902330	3902162
3902082	3901619
			product	hypothetical protein
			transcript_id	gnl|ncbi|MeliponaBeecheii_003983-T1_mrna
			protein_id	gnl|ncbi|MeliponaBeecheii_003983-T1
3903589	3903438	CDS
3903347	3903150
3903078	3902907
3902843	3902658
3902591	3902400
3902330	3902162
3902082	3901619
			codon_start	1
			note	BUSCO:EOG091B0AXI
			note	EggNog:ENOG41034IN
			note	COG:S
			db_xref	InterPro:IPR001680
			db_xref	InterPro:IPR017986
			db_xref	PFAM:PF00400
			db_xref	InterPro:IPR036322
			db_xref	InterPro:IPR015943
			go_function	protein binding|0005515||IEA
			product	hypothetical protein
			transcript_id	gnl|ncbi|MeliponaBeecheii_003983-T1_mrna
			protein_id	gnl|ncbi|MeliponaBeecheii_003983-T1
3911296	3904166	gene
			locus_tag	MeliponaBeecheii_003984
3911296	3911272	mRNA
3911094	3910832
3910711	3910501
3910438	3910260
3910193	3910020
3909950	3909798
3909725	3909576
3909493	3909335
3905377	3905232
3904310	3904166
			product	hypothetical protein
			transcript_id	gnl|ncbi|MeliponaBeecheii_003984-T1_mrna
			protein_id	gnl|ncbi|MeliponaBeecheii_003984-T1
3911296	3911272	CDS
3911094	3910832
3910711	3910501
3910438	3910260
3910193	3910020
3909950	3909798
3909725	3909576
3909493	3909335
3905377	3905232
3904310	3904166
			codon_start	1
			note	COG:U
			note	EggNog:ENOG410342E
			db_xref	InterPro:IPR011989
			db_xref	PFAM:PF00514
			db_xref	InterPro:IPR000225
			db_xref	InterPro:IPR016024
			go_function	protein binding|0005515||IEA
			product	hypothetical protein
			transcript_id	gnl|ncbi|MeliponaBeecheii_003984-T1_mrna
			protein_id	gnl|ncbi|MeliponaBeecheii_003984-T1
3911581	3913069	gene
			locus_tag	MeliponaBeecheii_003985
3911581	3911855	mRNA
3912001	3912157
3912214	3912378
3912461	3912595
3912687	3912821
3912986	3913069
			product	hypothetical protein
			transcript_id	gnl|ncbi|MeliponaBeecheii_003985-T1_mrna
			protein_id	gnl|ncbi|MeliponaBeecheii_003985-T1
3911581	3911855	CDS
3912001	3912157
3912214	3912378
3912461	3912595
3912687	3912821
3912986	3913069
			codon_start	1
			note	COG:S
			note	EggNog:ENOG41039JR
			product	hypothetical protein
			transcript_id	gnl|ncbi|MeliponaBeecheii_003985-T1_mrna
			protein_id	gnl|ncbi|MeliponaBeecheii_003985-T1
3918905	3915465	gene
			locus_tag	MeliponaBeecheii_003986
3918905	3918742	mRNA
3918630	3918468
3918375	3918157
3918070	3917816
3917735	3917442
3917378	3917115
3917039	3916860
3916700	3916551
3916486	3916368
3916283	3916163
3916103	3916000
3915935	3915716
3915545	3915465
			product	hypothetical protein
			transcript_id	gnl|ncbi|MeliponaBeecheii_003986-T1_mrna
			protein_id	gnl|ncbi|MeliponaBeecheii_003986-T1
3918905	3918742	CDS
3918630	3918468
3918375	3918157
3918070	3917816
3917735	3917442
3917378	3917115
3917039	3916860
3916700	3916551
3916486	3916368
3916283	3916163
3916103	3916000
3915935	3915716
3915545	3915465
			codon_start	1
			note	EggNog:ENOG41033FD
			note	BUSCO:EOG091B03UQ
			note	COG:D
			db_xref	PFAM:PF10557
			db_xref	InterPro:IPR001373
			db_xref	InterPro:IPR036390
			db_xref	InterPro:IPR036317
			db_xref	PFAM:PF00888
			db_xref	InterPro:IPR019559
			db_xref	InterPro:IPR016159
			db_xref	InterPro:IPR036388
			db_xref	InterPro:IPR016157
			db_xref	InterPro:IPR016158
			go_function	ubiquitin protein ligase binding|0031625||IEA
			go_process	ubiquitin-dependent protein catabolic process|0006511||IEA
			go_component	cullin-RING ubiquitin ligase complex|0031461||IEA
			product	hypothetical protein
			transcript_id	gnl|ncbi|MeliponaBeecheii_003986-T1_mrna
			protein_id	gnl|ncbi|MeliponaBeecheii_003986-T1
3926308	3928650	gene
			locus_tag	MeliponaBeecheii_003987
3926308	3926370	mRNA
3926668	3926720
3926979	3927050
3927152	3927360
3927449	3928650
			product	hypothetical protein
			transcript_id	gnl|ncbi|MeliponaBeecheii_003987-T1_mrna
			protein_id	gnl|ncbi|MeliponaBeecheii_003987-T1
3926308	3926370	CDS
3926668	3926720
3926979	3927050
3927152	3927360
3927449	3928650
			codon_start	1
			note	BUSCO:EOG091B06SB
			note	TransMembrane:1 (n9-20c24/25o62-80i)
			note	EggNog:ENOG4103GKW
			product	hypothetical protein
			transcript_id	gnl|ncbi|MeliponaBeecheii_003987-T1_mrna
			protein_id	gnl|ncbi|MeliponaBeecheii_003987-T1
3933320	3940626	gene
			gene	NEP3
			locus_tag	MeliponaBeecheii_003988
3933320	3933331	mRNA
3936341	3936454
3936845	3936998
3937193	3937402
3937694	3937974
3938163	3938258
3938367	3938537
3938717	3938865
3939112	3939334
3939426	3939885
3939958	3940104
3940182	3940321
3940450	3940626
			product	Peptidase M13
			transcript_id	gnl|ncbi|MeliponaBeecheii_003988-T1_mrna
			protein_id	gnl|ncbi|MeliponaBeecheii_003988-T1
3933320	3933331	CDS
3936341	3936454
3936845	3936998
3937193	3937402
3937694	3937974
3938163	3938258
3938367	3938537
3938717	3938865
3939112	3939334
3939426	3939885
3939958	3940104
3940182	3940321
3940450	3940626
			codon_start	1
			note	MEROPS:MER0011141
			note	COG:E
			note	EggNog:ENOG41033XC
			note	BUSCO:EOG091B03SZ
			note	TransMembrane:1 (i56-74o)
			db_xref	PFAM:PF01431
			db_xref	InterPro:IPR024079
			db_xref	PFAM:PF05649
			db_xref	InterPro:IPR008753
			db_xref	InterPro:IPR042089
			db_xref	InterPro:IPR000718
			db_xref	InterPro:IPR018497
			go_function	metalloendopeptidase activity|0004222||IEA
			go_function	metallopeptidase activity|0008237||IEA
			go_process	proteolysis|0006508||IEA
			product	Peptidase M13
			transcript_id	gnl|ncbi|MeliponaBeecheii_003988-T1_mrna
			protein_id	gnl|ncbi|MeliponaBeecheii_003988-T1
3945779	3949279	gene
			locus_tag	MeliponaBeecheii_003989
3945779	3945848	mRNA
3947122	3947530
3948760	3949279
			product	hypothetical protein
			transcript_id	gnl|ncbi|MeliponaBeecheii_003989-T1_mrna
			protein_id	gnl|ncbi|MeliponaBeecheii_003989-T1
3945779	3945848	CDS
3947122	3947530
3948760	3949279
			codon_start	1
			note	TransMembrane:2 (i90-109o115-135i)
			product	hypothetical protein
			transcript_id	gnl|ncbi|MeliponaBeecheii_003989-T1_mrna
			protein_id	gnl|ncbi|MeliponaBeecheii_003989-T1
3949440	3949835	gene
			locus_tag	MeliponaBeecheii_003990
3949440	3949835	mRNA
			product	hypothetical protein
			transcript_id	gnl|ncbi|MeliponaBeecheii_003990-T1_mrna
			protein_id	gnl|ncbi|MeliponaBeecheii_003990-T1
3949440	3949835	CDS
			codon_start	1
			note	EggNog:ENOG41039CK
			note	COG:T
			note	SECRETED:SignalP(1-24)
			db_xref	InterPro:IPR015615
			product	hypothetical protein
			transcript_id	gnl|ncbi|MeliponaBeecheii_003990-T1_mrna
			protein_id	gnl|ncbi|MeliponaBeecheii_003990-T1
3960814	3962855	gene
			locus_tag	MeliponaBeecheii_003991
3960814	3960871	mRNA
3961654	3962269
3962636	3962855
			product	hypothetical protein
			transcript_id	gnl|ncbi|MeliponaBeecheii_003991-T1_mrna
			protein_id	gnl|ncbi|MeliponaBeecheii_003991-T1
3960814	3960871	CDS
3961654	3962269
3962636	3962855
			codon_start	1
			note	EggNog:ENOG41036TZ
			note	COG:T
			db_xref	PFAM:PF00019
			db_xref	InterPro:IPR029034
			db_xref	InterPro:IPR001839
			db_xref	InterPro:IPR015615
			db_xref	InterPro:IPR017948
			go_function	growth factor activity|0008083||IEA
			product	hypothetical protein
			transcript_id	gnl|ncbi|MeliponaBeecheii_003991-T1_mrna
			protein_id	gnl|ncbi|MeliponaBeecheii_003991-T1
3970457	3965281	gene
			locus_tag	MeliponaBeecheii_003992
3970457	3970308	mRNA
3967176	3966866
3965473	3965281
			product	hypothetical protein
			transcript_id	gnl|ncbi|MeliponaBeecheii_003992-T1_mrna
			protein_id	gnl|ncbi|MeliponaBeecheii_003992-T1
3970457	3970308	CDS
3967176	3966866
3965473	3965281
			codon_start	1
			product	hypothetical protein
			transcript_id	gnl|ncbi|MeliponaBeecheii_003992-T1_mrna
			protein_id	gnl|ncbi|MeliponaBeecheii_003992-T1
3976619	3975195	gene
			locus_tag	MeliponaBeecheii_003993
3976619	3976602	mRNA
3975569	3975195
			product	hypothetical protein
			transcript_id	gnl|ncbi|MeliponaBeecheii_003993-T1_mrna
			protein_id	gnl|ncbi|MeliponaBeecheii_003993-T1
3976619	3976602	CDS
3975569	3975195
			codon_start	1
			product	hypothetical protein
			transcript_id	gnl|ncbi|MeliponaBeecheii_003993-T1_mrna
			protein_id	gnl|ncbi|MeliponaBeecheii_003993-T1
3976667	3977104	gene
			locus_tag	MeliponaBeecheii_003994
3976667	3977104	mRNA
			product	hypothetical protein
			transcript_id	gnl|ncbi|MeliponaBeecheii_003994-T1_mrna
			protein_id	gnl|ncbi|MeliponaBeecheii_003994-T1
3976667	3977104	CDS
			codon_start	1
			product	hypothetical protein
			transcript_id	gnl|ncbi|MeliponaBeecheii_003994-T1_mrna
			protein_id	gnl|ncbi|MeliponaBeecheii_003994-T1
3977117	3979216	gene
			locus_tag	MeliponaBeecheii_003995
3977117	3977993	mRNA
3979071	3979216
			product	hypothetical protein
			transcript_id	gnl|ncbi|MeliponaBeecheii_003995-T1_mrna
			protein_id	gnl|ncbi|MeliponaBeecheii_003995-T1
3977117	3977993	CDS
3979071	3979216
			codon_start	1
			note	TransMembrane:1 (i80-100o)
			note	COG:T
			note	EggNog:ENOG41036UC
			product	hypothetical protein
			transcript_id	gnl|ncbi|MeliponaBeecheii_003995-T1_mrna
			protein_id	gnl|ncbi|MeliponaBeecheii_003995-T1
3992924	3997375	gene
			locus_tag	MeliponaBeecheii_003996
3992924	3993165	mRNA
3994274	3994362
3994456	3994676
3995510	3995744
3996002	3996179
3997135	3997375
			product	hypothetical protein
			transcript_id	gnl|ncbi|MeliponaBeecheii_003996-T1_mrna
			protein_id	gnl|ncbi|MeliponaBeecheii_003996-T1
3992924	3993165	CDS
3994274	3994362
3994456	3994676
3995510	3995744
3996002	3996179
3997135	3997375
			codon_start	1
			note	COG:T
			note	BUSCO:EOG091B08S0
			note	EggNog:ENOG41036UC
			db_xref	PFAM:PF00019
			db_xref	InterPro:IPR029034
			db_xref	InterPro:IPR001839
			db_xref	InterPro:IPR015615
			db_xref	InterPro:IPR017948
			go_function	growth factor activity|0008083||IEA
			product	hypothetical protein
			transcript_id	gnl|ncbi|MeliponaBeecheii_003996-T1_mrna
			protein_id	gnl|ncbi|MeliponaBeecheii_003996-T1
4002560	4001590	gene
			locus_tag	MeliponaBeecheii_003997
4002560	4002430	mRNA
4002407	4002217
4001732	4001590
			product	hypothetical protein
			transcript_id	gnl|ncbi|MeliponaBeecheii_003997-T1_mrna
			protein_id	gnl|ncbi|MeliponaBeecheii_003997-T1
4002560	4002430	CDS
4002407	4002217
4001732	4001590
			codon_start	1
			product	hypothetical protein
			transcript_id	gnl|ncbi|MeliponaBeecheii_003997-T1_mrna
			protein_id	gnl|ncbi|MeliponaBeecheii_003997-T1
4012595	4010374	gene
			locus_tag	MeliponaBeecheii_003998
4012595	4012428	mRNA
4012355	4012161
4011744	4011453
4011278	4010891
4010647	4010374
			product	hypothetical protein
			transcript_id	gnl|ncbi|MeliponaBeecheii_003998-T1_mrna
			protein_id	gnl|ncbi|MeliponaBeecheii_003998-T1
4012595	4012428	CDS
4012355	4012161
4011744	4011453
4011278	4010891
4010647	4010374
			codon_start	1
			note	COG:T
			note	EggNog:ENOG4103518
			db_xref	InterPro:IPR011009
			db_xref	InterPro:IPR017441
			db_xref	InterPro:IPR000719
			db_xref	InterPro:IPR008271
			db_xref	PFAM:PF07714
			db_xref	PFAM:PF00069
			go_function	protein kinase activity|0004672||IEA
			go_function	ATP binding|0005524||IEA
			go_process	protein phosphorylation|0006468||IEA
			product	hypothetical protein
			transcript_id	gnl|ncbi|MeliponaBeecheii_003998-T1_mrna
			protein_id	gnl|ncbi|MeliponaBeecheii_003998-T1
4014431	4016430	gene
			locus_tag	MeliponaBeecheii_003999
4014431	4014625	mRNA
4015033	4015278
4015568	4015732
4016317	4016430
			product	hypothetical protein
			transcript_id	gnl|ncbi|MeliponaBeecheii_003999-T1_mrna
			protein_id	gnl|ncbi|MeliponaBeecheii_003999-T1
4014431	4014625	CDS
4015033	4015278
4015568	4015732
4016317	4016430
			codon_start	1
			note	BUSCO:EOG091B0G8D
			note	COG:S
			note	EggNog:ENOG41037EG
			db_xref	PFAM:PF17180
			db_xref	InterPro:IPR025829
			db_xref	InterPro:IPR036875
			db_xref	InterPro:IPR001878
			db_xref	InterPro:IPR033446
			db_xref	InterPro:IPR027377
			db_xref	PFAM:PF13696
			go_function	zinc ion binding|0008270||IEA
			go_function	nucleic acid binding|0003676||IEA
			product	hypothetical protein
			transcript_id	gnl|ncbi|MeliponaBeecheii_003999-T1_mrna
			protein_id	gnl|ncbi|MeliponaBeecheii_003999-T1
4025792	4019060	gene
			locus_tag	MeliponaBeecheii_004000
4025792	4025673	mRNA
4025373	4025175
4025106	4024879
4024817	4024711
4024645	4024132
4024067	4023670
4023580	4023403
4023318	4023203
4023118	4022930
4022817	4022482
4022395	4022187
4022068	4021823
4021743	4019639
4019527	4019223
4019155	4019060
			product	hypothetical protein
			transcript_id	gnl|ncbi|MeliponaBeecheii_004000-T1_mrna
			protein_id	gnl|ncbi|MeliponaBeecheii_004000-T1
4025792	4025673	CDS
4025373	4025175
4025106	4024879
4024817	4024711
4024645	4024132
4024067	4023670
4023580	4023403
4023318	4023203
4023118	4022930
4022817	4022482
4022395	4022187
4022068	4021823
4021743	4019639
4019527	4019223
4019155	4019060
			codon_start	1
			note	COG:U
			note	EggNog:ENOG4103330
			note	TransMembrane:1 (o1522-1542i)
			note	BUSCO:EOG091B0122
			db_xref	InterPro:IPR023394
			db_xref	InterPro:IPR016024
			db_xref	PFAM:PF16213
			db_xref	PFAM:PF12783
			db_xref	PFAM:PF01369
			db_xref	InterPro:IPR035999
			db_xref	InterPro:IPR032691
			db_xref	InterPro:IPR000904
			db_xref	InterPro:IPR032629
			go_process	regulation of ARF protein signal transduction|0032012||IEA
			go_function	ARF guanyl-nucleotide exchange factor activity|0005086||IEA
			product	hypothetical protein
			transcript_id	gnl|ncbi|MeliponaBeecheii_004000-T1_mrna
			protein_id	gnl|ncbi|MeliponaBeecheii_004000-T1
4027103	4027460	gene
			gene	GRX1
			locus_tag	MeliponaBeecheii_004001
4027103	4027201	mRNA
4027263	4027460
			product	Glutaredoxin-1
			transcript_id	gnl|ncbi|MeliponaBeecheii_004001-T1_mrna
			protein_id	gnl|ncbi|MeliponaBeecheii_004001-T1
4027103	4027201	CDS
4027263	4027460
			codon_start	1
			note	COG:O
			note	EggNog:ENOG41038N4
			db_xref	InterPro:IPR011767
			db_xref	PFAM:PF00462
			db_xref	InterPro:IPR011899
			db_xref	InterPro:IPR002109
			db_xref	InterPro:IPR036249
			db_xref	InterPro:IPR014025
			go_function	electron transfer activity|0009055||IEA
			go_function	protein disulfide oxidoreductase activity|0015035||IEA
			product	Glutaredoxin-1
			transcript_id	gnl|ncbi|MeliponaBeecheii_004001-T1_mrna
			protein_id	gnl|ncbi|MeliponaBeecheii_004001-T1
4027846	4028956	gene
			gene	GXIVSPLA2
			locus_tag	MeliponaBeecheii_004002
4027846	4028080	mRNA
4028492	4028559
4028639	4028956
			product	group XIIA secretory phospholipase A2-like
			transcript_id	gnl|ncbi|MeliponaBeecheii_004002-T1_mrna
			protein_id	gnl|ncbi|MeliponaBeecheii_004002-T1
4027846	4028080	CDS
4028492	4028559
4028639	4028956
			codon_start	1
			note	BUSCO:EOG091B0I7L
			note	EggNog:ENOG41036W3
			note	COG:I
			db_xref	InterPro:IPR036444
			db_xref	InterPro:IPR033113
			db_xref	PFAM:PF06951
			db_xref	InterPro:IPR010711
			go_process	lipid catabolic process|0016042||IEA
			go_process	arachidonic acid secretion|0050482||IEA
			go_process	phospholipid metabolic process|0006644||IEA
			go_function	calcium ion binding|0005509||IEA
			go_function	phospholipase A2 activity|0004623||IEA
			go_component	extracellular region|0005576||IEA
			product	group XIIA secretory phospholipase A2-like
			transcript_id	gnl|ncbi|MeliponaBeecheii_004002-T1_mrna
			protein_id	gnl|ncbi|MeliponaBeecheii_004002-T1
4029449	4029984	gene
			locus_tag	MeliponaBeecheii_004003
4029449	4029507	mRNA
4029607	4029882
4029963	4029984
			product	hypothetical protein
			transcript_id	gnl|ncbi|MeliponaBeecheii_004003-T1_mrna
			protein_id	gnl|ncbi|MeliponaBeecheii_004003-T1
4029449	4029507	CDS
4029607	4029882
4029963	4029984
			codon_start	1
			note	EggNog:ENOG4103GTK
			note	COG:S
			db_xref	InterPro:IPR036910
			db_xref	PFAM:PF00505
			db_xref	InterPro:IPR009071
			product	hypothetical protein
			transcript_id	gnl|ncbi|MeliponaBeecheii_004003-T1_mrna
			protein_id	gnl|ncbi|MeliponaBeecheii_004003-T1
4045818	4032205	gene
			locus_tag	MeliponaBeecheii_004004
4045818	4045273	mRNA
4042209	4041740
4041514	4039431
4037589	4037198
4036926	4032205
			product	hypothetical protein
			transcript_id	gnl|ncbi|MeliponaBeecheii_004004-T1_mrna
			protein_id	gnl|ncbi|MeliponaBeecheii_004004-T1
4045818	4045273	CDS
4042209	4041740
4041514	4039431
4037589	4037198
4036926	4032205
			codon_start	1
			note	BUSCO:EOG091B00O2
			note	COG:B
			note	EggNog:ENOG41033X2
			db_xref	InterPro:IPR016181
			db_xref	InterPro:IPR019787
			db_xref	PFAM:PF01853
			db_xref	PFAM:PF00628
			db_xref	InterPro:IPR005818
			db_xref	InterPro:IPR036390
			db_xref	InterPro:IPR001965
			db_xref	InterPro:IPR002717
			db_xref	InterPro:IPR011011
			db_xref	InterPro:IPR013083
			db_xref	PFAM:PF17772
			db_xref	InterPro:IPR036388
			db_xref	InterPro:IPR019786
			db_xref	InterPro:IPR040706
			go_component	nucleosome|0000786||IEA
			go_process	regulation of transcription, DNA-templated|0006355||IEA
			go_process	histone acetylation|0016573||IEA
			go_process	nucleosome assembly|0006334||IEA
			go_function	histone acetyltransferase activity|0004402||IEA
			go_function	DNA binding|0003677||IEA
			product	hypothetical protein
			transcript_id	gnl|ncbi|MeliponaBeecheii_004004-T1_mrna
			protein_id	gnl|ncbi|MeliponaBeecheii_004004-T1
4052767	4051471	gene
			locus_tag	MeliponaBeecheii_004005
4052767	4052498	mRNA
4052430	4052155
4052073	4051665
4051598	4051471
			product	hypothetical protein
			transcript_id	gnl|ncbi|MeliponaBeecheii_004005-T1_mrna
			protein_id	gnl|ncbi|MeliponaBeecheii_004005-T1
4052767	4052498	CDS
4052430	4052155
4052073	4051665
4051598	4051471
			codon_start	1
			note	EggNog:ENOG41033FR
			note	COG:F
			db_xref	InterPro:IPR011611
			db_xref	InterPro:IPR001805
			db_xref	InterPro:IPR029056
			db_xref	PFAM:PF00294
			db_xref	InterPro:IPR002173
			go_process	purine ribonucleoside salvage|0006166||IEA
			go_function	adenosine kinase activity|0004001||IEA
			go_function	phosphotransferase activity, alcohol group as acceptor|0016773||IEA
			product	hypothetical protein
			transcript_id	gnl|ncbi|MeliponaBeecheii_004005-T1_mrna
			protein_id	gnl|ncbi|MeliponaBeecheii_004005-T1
4064986	4062585	gene
			locus_tag	MeliponaBeecheii_004006
4064986	4064843	mRNA
4064659	4064114
4063938	4063869
4063754	4063655
4062666	4062585
			product	hypothetical protein
			transcript_id	gnl|ncbi|MeliponaBeecheii_004006-T1_mrna
			protein_id	gnl|ncbi|MeliponaBeecheii_004006-T1
4064986	4064843	CDS
4064659	4064114
4063938	4063869
4063754	4063655
4062666	4062585
			codon_start	1
			note	COG:A
			note	EggNog:ENOG41032CM
			db_xref	InterPro:IPR035979
			db_xref	PFAM:PF13893
			db_xref	InterPro:IPR012677
			db_xref	InterPro:IPR000504
			db_xref	InterPro:IPR001878
			db_xref	PFAM:PF00076
			db_xref	PFAM:PF00098
			go_function	zinc ion binding|0008270||IEA
			go_function	nucleic acid binding|0003676||IEA
			product	hypothetical protein
			transcript_id	gnl|ncbi|MeliponaBeecheii_004006-T1_mrna
			protein_id	gnl|ncbi|MeliponaBeecheii_004006-T1
4074055	4068963	gene
			locus_tag	MeliponaBeecheii_004007
4074055	4073968	mRNA
4070640	4069641
4069482	4069167
4069091	4068963
			product	hypothetical protein
			transcript_id	gnl|ncbi|MeliponaBeecheii_004007-T1_mrna
			protein_id	gnl|ncbi|MeliponaBeecheii_004007-T1
4074055	4073968	CDS
4070640	4069641
4069482	4069167
4069091	4068963
			codon_start	1
			note	SECRETED:SignalP(1-32)
			note	COG:T
			note	TransMembrane:2 (i15-33o141-163i)
			note	BUSCO:EOG091B07LM
			note	EggNog:ENOG410367I
			db_xref	InterPro:IPR011009
			db_xref	InterPro:IPR003605
			db_xref	InterPro:IPR017441
			db_xref	PFAM:PF08515
			db_xref	InterPro:IPR000719
			db_xref	InterPro:IPR000472
			db_xref	InterPro:IPR008271
			db_xref	InterPro:IPR000333
			db_xref	PFAM:PF07714
			db_xref	PFAM:PF00069
			db_xref	PFAM:PF01064
			go_component	membrane|0016020||IEA
			go_function	protein kinase activity|0004672||IEA
			go_function	transmembrane receptor protein serine/threonine kinase activity|0004675||IEA
			go_function	ATP binding|0005524||IEA
			go_process	protein phosphorylation|0006468||IEA
			go_process	transmembrane receptor protein serine/threonine kinase signaling pathway|0007178||IEA
			product	hypothetical protein
			transcript_id	gnl|ncbi|MeliponaBeecheii_004007-T1_mrna
			protein_id	gnl|ncbi|MeliponaBeecheii_004007-T1
4079398	4080134	gene
			locus_tag	MeliponaBeecheii_004008
4079398	4079493	mRNA
4079549	4079745
4079813	4079977
4080068	4080134
			product	hypothetical protein
			transcript_id	gnl|ncbi|MeliponaBeecheii_004008-T1_mrna
			protein_id	gnl|ncbi|MeliponaBeecheii_004008-T1
4079398	4079493	CDS
4079549	4079745
4079813	4079977
4080068	4080134
			codon_start	1
			note	EggNog:ENOG41039I1
			note	COG:S
			db_xref	InterPro:IPR039879
			product	hypothetical protein
			transcript_id	gnl|ncbi|MeliponaBeecheii_004008-T1_mrna
			protein_id	gnl|ncbi|MeliponaBeecheii_004008-T1
4081620	4083602	gene
			locus_tag	MeliponaBeecheii_004009
4081620	4081753	mRNA
4082568	4083216
4083387	4083602
			product	hypothetical protein
			transcript_id	gnl|ncbi|MeliponaBeecheii_004009-T1_mrna
			protein_id	gnl|ncbi|MeliponaBeecheii_004009-T1
4081620	4081753	CDS
4082568	4083216
4083387	4083602
			codon_start	1
			note	BUSCO:EOG091B0GOV
			note	SECRETED:SignalP(1-25)
			note	EggNog:ENOG41037N1
			note	COG:S
			product	hypothetical protein
			transcript_id	gnl|ncbi|MeliponaBeecheii_004009-T1_mrna
			protein_id	gnl|ncbi|MeliponaBeecheii_004009-T1
4088559	4084866	gene
			locus_tag	MeliponaBeecheii_004010
4088559	4088492	mRNA
4088425	4085456
4085364	4085292
4085198	4084866
			product	hypothetical protein
			transcript_id	gnl|ncbi|MeliponaBeecheii_004010-T1_mrna
			protein_id	gnl|ncbi|MeliponaBeecheii_004010-T1
4088559	4088492	CDS
4088425	4085456
4085364	4085292
4085198	4084866
			codon_start	1
			note	BUSCO:EOG091B03L5
			note	TransMembrane:2 (i275-293o299-316i)
			note	COG:J
			note	EggNog:ENOG41036JV
			db_xref	InterPro:IPR019411
			db_xref	InterPro:IPR031468
			db_xref	PFAM:PF10296
			go_function	lipid binding|0008289||IEA
			product	hypothetical protein
			transcript_id	gnl|ncbi|MeliponaBeecheii_004010-T1_mrna
			protein_id	gnl|ncbi|MeliponaBeecheii_004010-T1
4089805	4093768	gene
			locus_tag	MeliponaBeecheii_004011
4089805	4089918	mRNA
4090003	4090132
4090210	4090252
4090330	4090709
4090792	4091011
4091092	4091321
4091412	4091749
4091819	4091979
4092068	4092354
4092462	4092758
4092852	4093027
4093121	4093312
4093394	4093768
			product	hypothetical protein
			transcript_id	gnl|ncbi|MeliponaBeecheii_004011-T1_mrna
			protein_id	gnl|ncbi|MeliponaBeecheii_004011-T1
4089805	4089918	CDS
4090003	4090132
4090210	4090252
4090330	4090709
4090792	4091011
4091092	4091321
4091412	4091749
4091819	4091979
4092068	4092354
4092462	4092758
4092852	4093027
4093121	4093312
4093394	4093768
			codon_start	1
			note	COG:T
			note	EggNog:ENOG41034NE
			note	BUSCO:EOG091B0430
			note	SECRETED:SignalP(1-21)
			note	TransMembrane:1 (n5-15c20/21o454-473i)
			db_xref	PFAM:PF06479
			db_xref	InterPro:IPR010513
			db_xref	InterPro:IPR018391
			db_xref	InterPro:IPR011009
			db_xref	PFAM:PF07714
			db_xref	InterPro:IPR000719
			db_xref	InterPro:IPR033523
			db_xref	InterPro:IPR015943
			db_xref	InterPro:IPR008271
			db_xref	InterPro:IPR038357
			db_xref	InterPro:IPR011047
			db_xref	InterPro:IPR018997
			db_xref	PFAM:PF00069
			go_function	protein binding|0005515||IEA
			go_function	ribonuclease activity|0004540||IEA
			go_function	protein kinase activity|0004672||IEA
			go_function	ATP binding|0005524||IEA
			go_process	protein phosphorylation|0006468||IEA
			go_process	mRNA processing|0006397||IEA
			product	hypothetical protein
			transcript_id	gnl|ncbi|MeliponaBeecheii_004011-T1_mrna
			protein_id	gnl|ncbi|MeliponaBeecheii_004011-T1
4099782	4095126	gene
			locus_tag	MeliponaBeecheii_004012
4099782	4099758	mRNA
4097293	4097058
4096672	4095775
4095469	4095126
			product	hypothetical protein
			transcript_id	gnl|ncbi|MeliponaBeecheii_004012-T1_mrna
			protein_id	gnl|ncbi|MeliponaBeecheii_004012-T1
4099782	4099758	CDS
4097293	4097058
4096672	4095775
4095469	4095126
			codon_start	1
			note	COG:G
			note	TransMembrane:12 (i16-40o85-104i116-136o148-169i181-204o210-231i274-292o312-337i349-368o374-392i404-427o439-461i)
			note	EggNog:ENOG4103HRT
			db_xref	InterPro:IPR020846
			db_xref	PFAM:PF07690
			db_xref	InterPro:IPR011701
			db_xref	PFAM:PF00083
			db_xref	InterPro:IPR036259
			go_process	transmembrane transport|0055085||IEA
			go_function	transmembrane transporter activity|0022857||IEA
			product	hypothetical protein
			transcript_id	gnl|ncbi|MeliponaBeecheii_004012-T1_mrna
			protein_id	gnl|ncbi|MeliponaBeecheii_004012-T1
4102574	4101812	gene
			locus_tag	MeliponaBeecheii_004013
4102574	4102561	mRNA
4102416	4102213
4102134	4102014
4101925	4101812
			product	hypothetical protein
			transcript_id	gnl|ncbi|MeliponaBeecheii_004013-T1_mrna
			protein_id	gnl|ncbi|MeliponaBeecheii_004013-T1
4102574	4102561	CDS
4102416	4102213
4102134	4102014
4101925	4101812
			codon_start	1
			note	EggNog:ENOG41038RT
			note	MEROPS:MER0018608
			note	COG:D
			db_xref	PFAM:PF00653
			db_xref	InterPro:IPR001370
			product	hypothetical protein
			transcript_id	gnl|ncbi|MeliponaBeecheii_004013-T1_mrna
			protein_id	gnl|ncbi|MeliponaBeecheii_004013-T1
4103717	4107343	gene
			locus_tag	MeliponaBeecheii_004014
4103717	4103762	mRNA
4103877	4104076
4104317	4104494
4104564	4104813
4104941	4105217
4105427	4105599
4105907	4106055
4106130	4106275
4106368	4106519
4106863	4107343
			product	hypothetical protein
			transcript_id	gnl|ncbi|MeliponaBeecheii_004014-T1_mrna
			protein_id	gnl|ncbi|MeliponaBeecheii_004014-T1
4103717	4103762	CDS
4103877	4104076
4104317	4104494
4104564	4104813
4104941	4105217
4105427	4105599
4105907	4106055
4106130	4106275
4106368	4106519
4106863	4107343
			codon_start	1
			note	COG:S
			note	EggNog:ENOG41035AQ
			note	BUSCO:EOG091B059W
			db_xref	InterPro:IPR001680
			db_xref	InterPro:IPR020472
			db_xref	InterPro:IPR017986
			db_xref	PFAM:PF00400
			db_xref	InterPro:IPR033015
			db_xref	InterPro:IPR036322
			db_xref	InterPro:IPR015943
			db_xref	InterPro:IPR019775
			go_function	protein binding|0005515||IEA
			product	hypothetical protein
			transcript_id	gnl|ncbi|MeliponaBeecheii_004014-T1_mrna
			protein_id	gnl|ncbi|MeliponaBeecheii_004014-T1
4108508	4107914	gene
			locus_tag	MeliponaBeecheii_004015
4108508	4108349	mRNA
4108244	4108108
4108036	4107914
			product	hypothetical protein
			transcript_id	gnl|ncbi|MeliponaBeecheii_004015-T1_mrna
			protein_id	gnl|ncbi|MeliponaBeecheii_004015-T1
4108508	4108349	CDS
4108244	4108108
4108036	4107914
			codon_start	1
			note	COG:O
			note	EggNog:ENOG41038FH
			db_xref	InterPro:IPR007242
			db_xref	InterPro:IPR029071
			db_xref	PFAM:PF04110
			db_xref	PFAM:PF02991
			go_process	autophagosome assembly|0000045||IEA
			go_component	cytoplasm|0005737||IEA
			product	hypothetical protein
			transcript_id	gnl|ncbi|MeliponaBeecheii_004015-T1_mrna
			protein_id	gnl|ncbi|MeliponaBeecheii_004015-T1
4109566	4111365	gene
			gene	RPN5
			locus_tag	MeliponaBeecheii_004016
4109566	4109688	mRNA
4109780	4110016
4110097	4110201
4110278	4110459
4110542	4110766
4110833	4110989
4111075	4111365
			product	proteasome regulatory particle subunit
			transcript_id	gnl|ncbi|MeliponaBeecheii_004016-T1_mrna
			protein_id	gnl|ncbi|MeliponaBeecheii_004016-T1
4109566	4109688	CDS
4109780	4110016
4110097	4110201
4110278	4110459
4110542	4110766
4110833	4110989
4111075	4111365
			codon_start	1
			note	COG:O
			note	EggNog:ENOG41036AI
			note	BUSCO:EOG091B0A3L
			db_xref	InterPro:IPR035297
			db_xref	InterPro:IPR036390
			db_xref	PFAM:PF18098
			db_xref	InterPro:IPR040896
			db_xref	InterPro:IPR036388
			db_xref	InterPro:IPR040134
			db_xref	PFAM:PF01399
			db_xref	InterPro:IPR000717
			product	proteasome regulatory particle subunit
			transcript_id	gnl|ncbi|MeliponaBeecheii_004016-T1_mrna
			protein_id	gnl|ncbi|MeliponaBeecheii_004016-T1
4113424	4112458	gene
			locus_tag	MeliponaBeecheii_004017
4113424	4113095	mRNA
4112756	4112606
4112531	4112458
			product	hypothetical protein
			transcript_id	gnl|ncbi|MeliponaBeecheii_004017-T1_mrna
			protein_id	gnl|ncbi|MeliponaBeecheii_004017-T1
4113424	4113095	CDS
4112756	4112606
4112531	4112458
			codon_start	1
			note	TransMembrane:2 (i35-56o71-93i)
			note	EggNog:ENOG4103870
			product	hypothetical protein
			transcript_id	gnl|ncbi|MeliponaBeecheii_004017-T1_mrna
			protein_id	gnl|ncbi|MeliponaBeecheii_004017-T1
4113894	4117897	gene
			locus_tag	MeliponaBeecheii_004018
4113894	4114103	mRNA
4114189	4114311
4114384	4114534
4114637	4114841
4114914	4115218
4115291	4115457
4115567	4115803
4115891	4116063
4116161	4116299
4116369	4116526
4116589	4116732
4116788	4116998
4117062	4117314
4117401	4117582
4117664	4117897
			product	hypothetical protein
			transcript_id	gnl|ncbi|MeliponaBeecheii_004018-T1_mrna
			protein_id	gnl|ncbi|MeliponaBeecheii_004018-T1
4113894	4114103	CDS
4114189	4114311
4114384	4114534
4114637	4114841
4114914	4115218
4115291	4115457
4115567	4115803
4115891	4116063
4116161	4116299
4116369	4116526
4116589	4116732
4116788	4116998
4117062	4117314
4117401	4117582
4117664	4117897
			codon_start	1
			note	COG:J
			note	BUSCO:EOG091B03LF
			note	EggNog:ENOG41033J3
			db_xref	InterPro:IPR009008
			db_xref	InterPro:IPR014729
			db_xref	InterPro:IPR001412
			db_xref	InterPro:IPR002300
			db_xref	InterPro:IPR013155
			db_xref	PFAM:PF08264
			db_xref	InterPro:IPR009080
			db_xref	InterPro:IPR002301
			db_xref	InterPro:IPR033708
			db_xref	PFAM:PF00133
			go_function	ATP binding|0005524||IEA
			go_function	isoleucine-tRNA ligase activity|0004822||IEA
			go_function	tRNA binding|0000049||IEA
			go_function	aminoacyl-tRNA ligase activity|0004812||IEA
			go_function	nucleotide binding|0000166||IEA
			go_function	aminoacyl-tRNA editing activity|0002161||IEA
			go_process	tRNA aminoacylation for protein translation|0006418||IEA
			go_process	isoleucyl-tRNA aminoacylation|0006428||IEA
			product	hypothetical protein
			transcript_id	gnl|ncbi|MeliponaBeecheii_004018-T1_mrna
			protein_id	gnl|ncbi|MeliponaBeecheii_004018-T1
4123836	4118115	gene
			locus_tag	MeliponaBeecheii_004019
4123836	4123608	mRNA
4123528	4123317
4123234	4122999
4122891	4122807
4122665	4122300
4122147	4122037
4121945	4121775
4121708	4121394
4121296	4121087
4121003	4120772
4120669	4120471
4120390	4119040
4118964	4118755
4118682	4118510
4118436	4118115
			product	hypothetical protein
			transcript_id	gnl|ncbi|MeliponaBeecheii_004019-T1_mrna
			protein_id	gnl|ncbi|MeliponaBeecheii_004019-T1
4123836	4123608	CDS
4123528	4123317
4123234	4122999
4122891	4122807
4122665	4122300
4122147	4122037
4121945	4121775
4121708	4121394
4121296	4121087
4121003	4120772
4120669	4120471
4120390	4119040
4118964	4118755
4118682	4118510
4118436	4118115
			codon_start	1
			note	COG:Z
			note	EggNog:ENOG41036WT
			note	BUSCO:EOG091B00WN
			db_xref	PFAM:PF17681
			db_xref	InterPro:IPR041470
			db_xref	PFAM:PF04130
			db_xref	InterPro:IPR040457
			db_xref	InterPro:IPR007259
			db_xref	InterPro:IPR042241
			go_function	gamma-tubulin binding|0043015||IEA
			go_component	microtubule organizing center|0005815||IEA
			go_component	spindle pole|0000922||IEA
			go_process	microtubule cytoskeleton organization|0000226||IEA
			go_process	microtubule nucleation|0007020||IEA
			product	hypothetical protein
			transcript_id	gnl|ncbi|MeliponaBeecheii_004019-T1_mrna
			protein_id	gnl|ncbi|MeliponaBeecheii_004019-T1
4125191	4127519	gene
			locus_tag	MeliponaBeecheii_004020
4125191	4125552	mRNA
4125863	4126636
4126733	4126992
4127160	4127259
4127345	4127519
			product	hypothetical protein
			transcript_id	gnl|ncbi|MeliponaBeecheii_004020-T1_mrna
			protein_id	gnl|ncbi|MeliponaBeecheii_004020-T1
4125191	4125552	CDS
4125863	4126636
4126733	4126992
4127160	4127259
4127345	4127519
			codon_start	1
			note	COG:K
			note	BUSCO:EOG091B07DV
			note	EggNog:ENOG41033D7
			db_xref	InterPro:IPR001766
			db_xref	InterPro:IPR000253
			db_xref	InterPro:IPR036390
			db_xref	InterPro:IPR030456
			db_xref	InterPro:IPR036388
			db_xref	PFAM:PF00250
			db_xref	InterPro:IPR018122
			db_xref	PFAM:PF00498
			db_xref	InterPro:IPR008984
			go_function	protein binding|0005515||IEA
			go_function	DNA-binding transcription factor activity|0003700||IEA
			go_function	sequence-specific DNA binding|0043565||IEA
			go_process	regulation of transcription, DNA-templated|0006355||IEA
			product	hypothetical protein
			transcript_id	gnl|ncbi|MeliponaBeecheii_004020-T1_mrna
			protein_id	gnl|ncbi|MeliponaBeecheii_004020-T1
4132556	4136440	gene
			locus_tag	MeliponaBeecheii_004021
4132556	4132652	mRNA
4133364	4133578
4133774	4136440
			product	hypothetical protein
			transcript_id	gnl|ncbi|MeliponaBeecheii_004021-T1_mrna
			protein_id	gnl|ncbi|MeliponaBeecheii_004021-T1
4132556	4132652	CDS
4133364	4133578
4133774	4136440
			codon_start	1
			note	TransMembrane:1 (n12-23c28/29o954-976i)
			note	COG:S
			note	SECRETED:SignalP(1-28)
			note	BUSCO:EOG091B02GF
			note	EggNog:ENOG41033HE
			db_xref	InterPro:IPR000859
			db_xref	PFAM:PF00431
			db_xref	InterPro:IPR035914
			product	hypothetical protein
			transcript_id	gnl|ncbi|MeliponaBeecheii_004021-T1_mrna
			protein_id	gnl|ncbi|MeliponaBeecheii_004021-T1
4144484	4139667	gene
			locus_tag	MeliponaBeecheii_004022
4144484	4144254	mRNA
4142849	4142649
4141651	4141472
4141311	4141008
4140771	4140511
4140358	4140025
4139933	4139811
4139715	4139667
			product	hypothetical protein
			transcript_id	gnl|ncbi|MeliponaBeecheii_004022-T1_mrna
			protein_id	gnl|ncbi|MeliponaBeecheii_004022-T1
4144484	4144254	CDS
4142849	4142649
4141651	4141472
4141311	4141008
4140771	4140511
4140358	4140025
4139933	4139811
4139715	4139667
			codon_start	1
			note	COG:P
			note	EggNog:ENOG410332I
			db_xref	PFAM:PF05694
			db_xref	InterPro:IPR008826
			go_function	selenium binding|0008430||IEA
			product	hypothetical protein
			transcript_id	gnl|ncbi|MeliponaBeecheii_004022-T1_mrna
			protein_id	gnl|ncbi|MeliponaBeecheii_004022-T1
4225145	4223517	gene
			locus_tag	MeliponaBeecheii_004023
4225145	4225139	mRNA
4224082	4223517
			product	hypothetical protein
			transcript_id	gnl|ncbi|MeliponaBeecheii_004023-T1_mrna
			protein_id	gnl|ncbi|MeliponaBeecheii_004023-T1
4225145	4225139	CDS
4224082	4223517
			codon_start	1
			product	hypothetical protein
			transcript_id	gnl|ncbi|MeliponaBeecheii_004023-T1_mrna
			protein_id	gnl|ncbi|MeliponaBeecheii_004023-T1
4228417	4225892	gene
			locus_tag	MeliponaBeecheii_004024
4228417	4228412	mRNA
4226519	4226511
4226068	4225892
			product	hypothetical protein
			transcript_id	gnl|ncbi|MeliponaBeecheii_004024-T1_mrna
			protein_id	gnl|ncbi|MeliponaBeecheii_004024-T1
4228417	4228412	CDS
4226519	4226511
4226068	4225892
			codon_start	1
			product	hypothetical protein
			transcript_id	gnl|ncbi|MeliponaBeecheii_004024-T1_mrna
			protein_id	gnl|ncbi|MeliponaBeecheii_004024-T1
4258526	4257258	gene
			locus_tag	MeliponaBeecheii_004025
4258526	4258521	mRNA
4257551	4257258
			product	hypothetical protein
			transcript_id	gnl|ncbi|MeliponaBeecheii_004025-T1_mrna
			protein_id	gnl|ncbi|MeliponaBeecheii_004025-T1
4258526	4258521	CDS
4257551	4257258
			codon_start	1
			product	hypothetical protein
			transcript_id	gnl|ncbi|MeliponaBeecheii_004025-T1_mrna
			protein_id	gnl|ncbi|MeliponaBeecheii_004025-T1
4371294	4370237	gene
			locus_tag	MeliponaBeecheii_004026
4371294	4371224	mRNA
4370501	4370237
			product	hypothetical protein
			transcript_id	gnl|ncbi|MeliponaBeecheii_004026-T1_mrna
			protein_id	gnl|ncbi|MeliponaBeecheii_004026-T1
4371294	4371224	CDS
4370501	4370237
			codon_start	1
			product	hypothetical protein
			transcript_id	gnl|ncbi|MeliponaBeecheii_004026-T1_mrna
			protein_id	gnl|ncbi|MeliponaBeecheii_004026-T1
4414919	4397964	gene
			locus_tag	MeliponaBeecheii_004027
4414919	4414738	mRNA
4404808	4404683
4404420	4404299
4404234	4404107
4400537	4400379
4398306	4398136
4398044	4397964
			product	hypothetical protein
			transcript_id	gnl|ncbi|MeliponaBeecheii_004027-T1_mrna
			protein_id	gnl|ncbi|MeliponaBeecheii_004027-T1
4414919	4414738	CDS
4404808	4404683
4404420	4404299
4404234	4404107
4400537	4400379
4398306	4398136
4398044	4397964
			codon_start	1
			note	TransMembrane:2 (i124-145o165-185i)
			note	EggNog:ENOG41038GT
			note	COG:A
			db_xref	InterPro:IPR013083
			db_xref	PFAM:PF12906
			db_xref	InterPro:IPR011016
			go_function	zinc ion binding|0008270||IEA
			product	hypothetical protein
			transcript_id	gnl|ncbi|MeliponaBeecheii_004027-T1_mrna
			protein_id	gnl|ncbi|MeliponaBeecheii_004027-T1
4453504	4447564	gene
			locus_tag	MeliponaBeecheii_004028
4453504	4453335	mRNA
4447939	4447564
			product	hypothetical protein
			transcript_id	gnl|ncbi|MeliponaBeecheii_004028-T1_mrna
			protein_id	gnl|ncbi|MeliponaBeecheii_004028-T1
4453504	4453335	CDS
4447939	4447564
			codon_start	1
			product	hypothetical protein
			transcript_id	gnl|ncbi|MeliponaBeecheii_004028-T1_mrna
			protein_id	gnl|ncbi|MeliponaBeecheii_004028-T1
<4463357	4463195	gene
			locus_tag	MeliponaBeecheii_004029
<4463357	4463195	mRNA
			product	hypothetical protein
			transcript_id	gnl|ncbi|MeliponaBeecheii_004029-T1_mrna
			protein_id	gnl|ncbi|MeliponaBeecheii_004029-T1
<4463357	4463195	CDS
			codon_start	2
			product	hypothetical protein
			transcript_id	gnl|ncbi|MeliponaBeecheii_004029-T1_mrna
			protein_id	gnl|ncbi|MeliponaBeecheii_004029-T1
4472554	>4472395	gene
			locus_tag	MeliponaBeecheii_004030
4472554	>4472395	mRNA
			product	hypothetical protein
			transcript_id	gnl|ncbi|MeliponaBeecheii_004030-T1_mrna
			protein_id	gnl|ncbi|MeliponaBeecheii_004030-T1
4472554	>4472395	CDS
			codon_start	1
			product	hypothetical protein
			transcript_id	gnl|ncbi|MeliponaBeecheii_004030-T1_mrna
			protein_id	gnl|ncbi|MeliponaBeecheii_004030-T1
4500401	4500814	gene
			locus_tag	MeliponaBeecheii_004031
4500401	4500814	mRNA
			product	hypothetical protein
			transcript_id	gnl|ncbi|MeliponaBeecheii_004031-T1_mrna
			protein_id	gnl|ncbi|MeliponaBeecheii_004031-T1
4500401	4500814	CDS
			codon_start	1
			product	hypothetical protein
			transcript_id	gnl|ncbi|MeliponaBeecheii_004031-T1_mrna
			protein_id	gnl|ncbi|MeliponaBeecheii_004031-T1
<4511770	4512001	gene
			locus_tag	MeliponaBeecheii_004032
<4511770	4512001	mRNA
			product	hypothetical protein
			transcript_id	gnl|ncbi|MeliponaBeecheii_004032-T1_mrna
			protein_id	gnl|ncbi|MeliponaBeecheii_004032-T1
<4511770	4512001	CDS
			codon_start	2
			product	hypothetical protein
			transcript_id	gnl|ncbi|MeliponaBeecheii_004032-T1_mrna
			protein_id	gnl|ncbi|MeliponaBeecheii_004032-T1
4536358	4535454	gene
			locus_tag	MeliponaBeecheii_004033
4536358	4536351	mRNA
4535664	4535454
			product	hypothetical protein
			transcript_id	gnl|ncbi|MeliponaBeecheii_004033-T1_mrna
			protein_id	gnl|ncbi|MeliponaBeecheii_004033-T1
4536358	4536351	CDS
4535664	4535454
			codon_start	1
			product	hypothetical protein
			transcript_id	gnl|ncbi|MeliponaBeecheii_004033-T1_mrna
			protein_id	gnl|ncbi|MeliponaBeecheii_004033-T1
4586712	4585050	gene
			locus_tag	MeliponaBeecheii_004034
4586712	4586464	mRNA
4585648	4585482
4585382	4585295
4585112	4585050
			product	hypothetical protein
			transcript_id	gnl|ncbi|MeliponaBeecheii_004034-T1_mrna
			protein_id	gnl|ncbi|MeliponaBeecheii_004034-T1
4586712	4586464	CDS
4585648	4585482
4585382	4585295
4585112	4585050
			codon_start	1
			product	hypothetical protein
			transcript_id	gnl|ncbi|MeliponaBeecheii_004034-T1_mrna
			protein_id	gnl|ncbi|MeliponaBeecheii_004034-T1
4597284	4599495	gene
			locus_tag	MeliponaBeecheii_004035
4597284	4597362	mRNA
4597751	4597970
4599300	4599495
			product	hypothetical protein
			transcript_id	gnl|ncbi|MeliponaBeecheii_004035-T1_mrna
			protein_id	gnl|ncbi|MeliponaBeecheii_004035-T1
4597284	4597362	CDS
4597751	4597970
4599300	4599495
			codon_start	1
			note	COG:T
			note	EggNog:ENOG410VGRB
			db_xref	InterPro:IPR036179
			db_xref	InterPro:IPR037448
			db_xref	InterPro:IPR013783
			product	hypothetical protein
			transcript_id	gnl|ncbi|MeliponaBeecheii_004035-T1_mrna
			protein_id	gnl|ncbi|MeliponaBeecheii_004035-T1
4683778	4685357	gene
			locus_tag	MeliponaBeecheii_004036
4683778	4684065	mRNA
4684141	4684422
4684514	4684706
4684806	4684948
4685058	4685357
			product	hypothetical protein
			transcript_id	gnl|ncbi|MeliponaBeecheii_004036-T1_mrna
			protein_id	gnl|ncbi|MeliponaBeecheii_004036-T1
4683778	4684065	CDS
4684141	4684422
4684514	4684706
4684806	4684948
4685058	4685357
			codon_start	1
			note	EggNog:ENOG4103225
			note	COG:S
			db_xref	InterPro:IPR040941
			db_xref	PFAM:PF18609
			db_xref	InterPro:IPR037998
			go_function	RNA binding|0003723||IEA
			go_function	protein homodimerization activity|0042803||IEA
			go_process	bicoid mRNA localization|0045450||IEA
			product	hypothetical protein
			transcript_id	gnl|ncbi|MeliponaBeecheii_004036-T1_mrna
			protein_id	gnl|ncbi|MeliponaBeecheii_004036-T1
4689528	4691120	gene
			locus_tag	MeliponaBeecheii_004037
4689528	4689535	mRNA
4690898	4691120
			product	hypothetical protein
			transcript_id	gnl|ncbi|MeliponaBeecheii_004037-T1_mrna
			protein_id	gnl|ncbi|MeliponaBeecheii_004037-T1
4689528	4689535	CDS
4690898	4691120
			codon_start	1
			product	hypothetical protein
			transcript_id	gnl|ncbi|MeliponaBeecheii_004037-T1_mrna
			protein_id	gnl|ncbi|MeliponaBeecheii_004037-T1
4699755	4702066	gene
			locus_tag	MeliponaBeecheii_004038
4699755	4700033	mRNA
4700380	4700516
4700725	4701175
4701543	4701720
4701825	4702066
			product	hypothetical protein
			transcript_id	gnl|ncbi|MeliponaBeecheii_004038-T1_mrna
			protein_id	gnl|ncbi|MeliponaBeecheii_004038-T1
4699755	4700033	CDS
4700380	4700516
4700725	4701175
4701543	4701720
4701825	4702066
			codon_start	1
			note	EggNog:ENOG41036DD
			note	TransMembrane:1 (o365-387i)
			note	COG:S
			note	BUSCO:EOG091B08VP
			db_xref	PFAM:PF00100
			db_xref	InterPro:IPR001507
			product	hypothetical protein
			transcript_id	gnl|ncbi|MeliponaBeecheii_004038-T1_mrna
			protein_id	gnl|ncbi|MeliponaBeecheii_004038-T1
4706566	4704153	gene
			locus_tag	MeliponaBeecheii_004039
4706566	4706523	mRNA
4706090	4705953
4705875	4705696
4705606	4705180
4705105	4704885
4704249	4704153
			product	hypothetical protein
			transcript_id	gnl|ncbi|MeliponaBeecheii_004039-T1_mrna
			protein_id	gnl|ncbi|MeliponaBeecheii_004039-T1
4706566	4706523	CDS
4706090	4705953
4705875	4705696
4705606	4705180
4705105	4704885
4704249	4704153
			codon_start	1
			note	COG:I
			note	BUSCO:EOG091B0BT4
			note	EggNog:ENOG410352X
			db_xref	InterPro:IPR041723
			db_xref	InterPro:IPR014729
			db_xref	InterPro:IPR004821
			db_xref	PFAM:PF01467
			go_function	catalytic activity|0003824||IEA
			go_process	biosynthetic process|0009058||IEA
			product	hypothetical protein
			transcript_id	gnl|ncbi|MeliponaBeecheii_004039-T1_mrna
			protein_id	gnl|ncbi|MeliponaBeecheii_004039-T1
4713434	4708734	gene
			locus_tag	MeliponaBeecheii_004040
4713434	4713415	mRNA
4712491	4711290
4711219	4711160
4709457	4709227
4709154	4708984
4708894	4708734
			product	hypothetical protein
			transcript_id	gnl|ncbi|MeliponaBeecheii_004040-T1_mrna
			protein_id	gnl|ncbi|MeliponaBeecheii_004040-T1
4713434	4713415	CDS
4712491	4711290
4711219	4711160
4709457	4709227
4709154	4708984
4708894	4708734
			codon_start	1
			note	COG:A
			note	EggNog:ENOG41032T2
			db_xref	PFAM:PF00271
			db_xref	InterPro:IPR000629
			db_xref	PFAM:PF00270
			db_xref	InterPro:IPR011545
			db_xref	InterPro:IPR014001
			db_xref	InterPro:IPR027417
			db_xref	InterPro:IPR001650
			db_xref	InterPro:IPR014014
			go_function	ATP binding|0005524||IEA
			go_function	helicase activity|0004386||IEA
			go_function	nucleic acid binding|0003676||IEA
			product	hypothetical protein
			transcript_id	gnl|ncbi|MeliponaBeecheii_004040-T1_mrna
			protein_id	gnl|ncbi|MeliponaBeecheii_004040-T1
4718557	4714193	gene
			gene	DDX17
			locus_tag	MeliponaBeecheii_004041
4718557	4718448	mRNA
4717717	4717460
4717376	4717139
4716980	4716700
4716620	4716127
4714837	4714595
4714506	4714193
			product	Probable ATP-dependent RNA helicase ddx17
			transcript_id	gnl|ncbi|MeliponaBeecheii_004041-T1_mrna
			protein_id	gnl|ncbi|MeliponaBeecheii_004041-T1
4718557	4718448	CDS
4717717	4717460
4717376	4717139
4716980	4716700
4716620	4716127
4714837	4714595
4714506	4714193
			codon_start	1
			note	COG:A
			note	EggNog:ENOG41KOG0331
			db_xref	PFAM:PF00271
			db_xref	InterPro:IPR000629
			db_xref	PFAM:PF00270
			db_xref	InterPro:IPR011545
			db_xref	InterPro:IPR014001
			db_xref	InterPro:IPR027417
			db_xref	InterPro:IPR001650
			db_xref	InterPro:IPR014014
			go_function	ATP binding|0005524||IEA
			go_function	helicase activity|0004386||IEA
			go_function	nucleic acid binding|0003676||IEA
			product	Probable ATP-dependent RNA helicase ddx17
			transcript_id	gnl|ncbi|MeliponaBeecheii_004041-T1_mrna
			protein_id	gnl|ncbi|MeliponaBeecheii_004041-T1
4719000	4720935	gene
			locus_tag	MeliponaBeecheii_004042
4719000	4719020	mRNA
4719271	4719750
4719814	4719958
4720032	4720478
4720550	4720700
4720776	4720935
			product	hypothetical protein
			transcript_id	gnl|ncbi|MeliponaBeecheii_004042-T1_mrna
			protein_id	gnl|ncbi|MeliponaBeecheii_004042-T1
4719000	4719020	CDS
4719271	4719750
4719814	4719958
4720032	4720478
4720550	4720700
4720776	4720935
			codon_start	1
			note	COG:A
			note	EggNog:ENOG4103HFX
			db_xref	InterPro:IPR035979
			db_xref	PFAM:PF00076
			db_xref	InterPro:IPR000504
			db_xref	InterPro:IPR012677
			go_function	nucleic acid binding|0003676||IEA
			product	hypothetical protein
			transcript_id	gnl|ncbi|MeliponaBeecheii_004042-T1_mrna
			protein_id	gnl|ncbi|MeliponaBeecheii_004042-T1
4721549	4723325	gene
			locus_tag	MeliponaBeecheii_004043
4721549	4721737	mRNA
4722167	4722443
4722527	4722810
4722907	4723150
4723264	4723325
			product	hypothetical protein
			transcript_id	gnl|ncbi|MeliponaBeecheii_004043-T1_mrna
			protein_id	gnl|ncbi|MeliponaBeecheii_004043-T1
4721549	4721737	CDS
4722167	4722443
4722527	4722810
4722907	4723150
4723264	4723325
			codon_start	1
			note	TransMembrane:1 (o12-31i)
			note	EggNog:ENOG4103GDU
			product	hypothetical protein
			transcript_id	gnl|ncbi|MeliponaBeecheii_004043-T1_mrna
			protein_id	gnl|ncbi|MeliponaBeecheii_004043-T1
4729018	4727930	gene
			locus_tag	MeliponaBeecheii_004044
4729018	4728872	mRNA
4728792	4728571
4728409	4727930
			product	hypothetical protein
			transcript_id	gnl|ncbi|MeliponaBeecheii_004044-T1_mrna
			protein_id	gnl|ncbi|MeliponaBeecheii_004044-T1
4729018	4728872	CDS
4728792	4728571
4728409	4727930
			codon_start	1
			note	EggNog:ENOG41037G8
			product	hypothetical protein
			transcript_id	gnl|ncbi|MeliponaBeecheii_004044-T1_mrna
			protein_id	gnl|ncbi|MeliponaBeecheii_004044-T1
4734153	4729209	gene
			locus_tag	MeliponaBeecheii_004045
4734153	4734026	mRNA
4733500	4733218
4732179	4731996
4731873	4731647
4731514	4731228
4731149	4730337
4730030	4729920
4729854	4729750
4729680	4729365
4729283	4729209
			product	hypothetical protein
			transcript_id	gnl|ncbi|MeliponaBeecheii_004045-T1_mrna
			protein_id	gnl|ncbi|MeliponaBeecheii_004045-T1
4734153	4734026	CDS
4733500	4733218
4732179	4731996
4731873	4731647
4731514	4731228
4731149	4730337
4730030	4729920
4729854	4729750
4729680	4729365
4729283	4729209
			codon_start	1
			note	EggNog:ENOG41038PT
			db_xref	PFAM:PF15236
			db_xref	InterPro:IPR040467
			db_xref	InterPro:IPR039183
			go_component	centrosome|0005813||IEA
			go_function	microtubule binding|0008017||IEA
			product	hypothetical protein
			transcript_id	gnl|ncbi|MeliponaBeecheii_004045-T1_mrna
			protein_id	gnl|ncbi|MeliponaBeecheii_004045-T1
4738472	4739752	gene
			locus_tag	MeliponaBeecheii_004046
4738472	4738499	mRNA
4738644	4738715
4739407	4739541
4739607	4739752
			product	hypothetical protein
			transcript_id	gnl|ncbi|MeliponaBeecheii_004046-T1_mrna
			protein_id	gnl|ncbi|MeliponaBeecheii_004046-T1
4738472	4738499	CDS
4738644	4738715
4739407	4739541
4739607	4739752
			codon_start	1
			note	COG:U
			note	EggNog:ENOG41037J3
			note	BUSCO:EOG091B0MCD
			note	TransMembrane:2 (i34-51o71-91i)
			db_xref	PFAM:PF09771
			db_xref	InterPro:IPR019168
			go_component	Nem1-Spo7 phosphatase complex|0071595||IEA
			go_process	positive regulation of protein dephosphorylation|0035307||IEA
			product	hypothetical protein
			transcript_id	gnl|ncbi|MeliponaBeecheii_004046-T1_mrna
			protein_id	gnl|ncbi|MeliponaBeecheii_004046-T1
4743829	4741490	gene
			locus_tag	MeliponaBeecheii_004047
4743829	4743679	mRNA
4742997	4742693
4742614	4742480
4741973	4741698
4741639	4741490
			product	hypothetical protein
			transcript_id	gnl|ncbi|MeliponaBeecheii_004047-T1_mrna
			protein_id	gnl|ncbi|MeliponaBeecheii_004047-T1
4743829	4743679	CDS
4742997	4742693
4742614	4742480
4741973	4741698
4741639	4741490
			codon_start	1
			note	BUSCO:EOG091B0GGO
			note	COG:A
			note	EggNog:ENOG410354M
			db_xref	PFAM:PF04818
			db_xref	InterPro:IPR032337
			db_xref	PFAM:PF16566
			db_xref	InterPro:IPR006569
			db_xref	InterPro:IPR008942
			product	hypothetical protein
			transcript_id	gnl|ncbi|MeliponaBeecheii_004047-T1_mrna
			protein_id	gnl|ncbi|MeliponaBeecheii_004047-T1
4744856	4747200	gene
			locus_tag	MeliponaBeecheii_004048
4744856	4745048	mRNA
4745331	4745402
4746332	4746503
4746725	4746870
4747058	4747200
			product	hypothetical protein
			transcript_id	gnl|ncbi|MeliponaBeecheii_004048-T1_mrna
			protein_id	gnl|ncbi|MeliponaBeecheii_004048-T1
4744856	4745048	CDS
4745331	4745402
4746332	4746503
4746725	4746870
4747058	4747200
			codon_start	1
			note	EggNog:ENOG41037TC
			note	COG:S
			note	BUSCO:EOG091B0ILW
			db_xref	InterPro:IPR029196
			db_xref	PFAM:PF15251
			db_xref	InterPro:IPR040308
			product	hypothetical protein
			transcript_id	gnl|ncbi|MeliponaBeecheii_004048-T1_mrna
			protein_id	gnl|ncbi|MeliponaBeecheii_004048-T1
4756193	4751721	gene
			locus_tag	MeliponaBeecheii_004049
4756193	4756126	mRNA
4753772	4753500
4753404	4753131
4753051	4752743
4752278	4752092
4751965	4751721
			product	hypothetical protein
			transcript_id	gnl|ncbi|MeliponaBeecheii_004049-T1_mrna
			protein_id	gnl|ncbi|MeliponaBeecheii_004049-T1
4756193	4756126	CDS
4753772	4753500
4753404	4753131
4753051	4752743
4752278	4752092
4751965	4751721
			codon_start	1
			note	EggNog:ENOG41034KR
			note	COG:S
			db_xref	PFAM:PF13637
			db_xref	InterPro:IPR020683
			db_xref	PFAM:PF00023
			db_xref	InterPro:IPR002110
			db_xref	PFAM:PF12796
			db_xref	InterPro:IPR013761
			db_xref	InterPro:IPR036770
			go_function	protein binding|0005515||IEA
			product	hypothetical protein
			transcript_id	gnl|ncbi|MeliponaBeecheii_004049-T1_mrna
			protein_id	gnl|ncbi|MeliponaBeecheii_004049-T1
4772199	4766102	gene
			locus_tag	MeliponaBeecheii_004050
4772199	4772125	mRNA
4770635	4770533
4769685	4769554
4768493	4768054
4767513	4767288
4767135	4766880
4766708	4766102
			product	hypothetical protein
			transcript_id	gnl|ncbi|MeliponaBeecheii_004050-T1_mrna
			protein_id	gnl|ncbi|MeliponaBeecheii_004050-T1
4772199	4772125	CDS
4770635	4770533
4769685	4769554
4768493	4768054
4767513	4767288
4767135	4766880
4766708	4766102
			codon_start	1
			note	EggNog:ENOG41034KR
			note	BUSCO:EOG091B03CB
			note	TransMembrane:2 (o36-63i92-115o)
			note	COG:S
			db_xref	InterPro:IPR018787
			db_xref	PFAM:PF10177
			product	hypothetical protein
			transcript_id	gnl|ncbi|MeliponaBeecheii_004050-T1_mrna
			protein_id	gnl|ncbi|MeliponaBeecheii_004050-T1
4781442	4778501	gene
			locus_tag	MeliponaBeecheii_004051
4781442	4781435	mRNA
4781086	4781081
4778723	4778501
			product	hypothetical protein
			transcript_id	gnl|ncbi|MeliponaBeecheii_004051-T1_mrna
			protein_id	gnl|ncbi|MeliponaBeecheii_004051-T1
4781442	4781435	CDS
4781086	4781081
4778723	4778501
			codon_start	1
			product	hypothetical protein
			transcript_id	gnl|ncbi|MeliponaBeecheii_004051-T1_mrna
			protein_id	gnl|ncbi|MeliponaBeecheii_004051-T1
4789405	4788593	gene
			locus_tag	MeliponaBeecheii_004052
4789405	4789190	mRNA
4788682	4788593
			product	hypothetical protein
			transcript_id	gnl|ncbi|MeliponaBeecheii_004052-T1_mrna
			protein_id	gnl|ncbi|MeliponaBeecheii_004052-T1
4789405	4789190	CDS
4788682	4788593
			codon_start	1
			note	EggNog:ENOG410VYVW
			note	COG:O
			product	hypothetical protein
			transcript_id	gnl|ncbi|MeliponaBeecheii_004052-T1_mrna
			protein_id	gnl|ncbi|MeliponaBeecheii_004052-T1
4790780	4789507	gene
			locus_tag	MeliponaBeecheii_004053
4790780	4790773	mRNA
4789699	4789507
			product	hypothetical protein
			transcript_id	gnl|ncbi|MeliponaBeecheii_004053-T1_mrna
			protein_id	gnl|ncbi|MeliponaBeecheii_004053-T1
4790780	4790773	CDS
4789699	4789507
			codon_start	1
			note	EggNog:ENOG410VYVW
			note	MEROPS:MER0011422
			note	COG:O
			db_xref	InterPro:IPR032466
			db_xref	InterPro:IPR008257
			go_process	proteolysis|0006508||IEA
			go_function	metallodipeptidase activity|0070573||IEA
			product	hypothetical protein
			transcript_id	gnl|ncbi|MeliponaBeecheii_004053-T1_mrna
			protein_id	gnl|ncbi|MeliponaBeecheii_004053-T1
4819184	4798345	gene
			locus_tag	MeliponaBeecheii_004054
4819184	4819089	mRNA
4819009	4818877
4810680	4810530
4805949	4805880
4798590	4798345
			product	hypothetical protein
			transcript_id	gnl|ncbi|MeliponaBeecheii_004054-T1_mrna
			protein_id	gnl|ncbi|MeliponaBeecheii_004054-T1
4819184	4819089	CDS
4819009	4818877
4810680	4810530
4805949	4805880
4798590	4798345
			codon_start	1
			note	COG:O
			note	MEROPS:MER0011422
			note	EggNog:ENOG41033GP
			db_xref	InterPro:IPR032466
			db_xref	PFAM:PF01244
			db_xref	InterPro:IPR008257
			go_process	proteolysis|0006508||IEA
			go_function	metallodipeptidase activity|0070573||IEA
			product	hypothetical protein
			transcript_id	gnl|ncbi|MeliponaBeecheii_004054-T1_mrna
			protein_id	gnl|ncbi|MeliponaBeecheii_004054-T1
4829516	4829078	gene
			locus_tag	MeliponaBeecheii_004055
4829516	4829416	mRNA
4829345	4829078
			product	hypothetical protein
			transcript_id	gnl|ncbi|MeliponaBeecheii_004055-T1_mrna
			protein_id	gnl|ncbi|MeliponaBeecheii_004055-T1
4829516	4829416	CDS
4829345	4829078
			codon_start	1
			product	hypothetical protein
			transcript_id	gnl|ncbi|MeliponaBeecheii_004055-T1_mrna
			protein_id	gnl|ncbi|MeliponaBeecheii_004055-T1
4845079	4843742	gene
			locus_tag	MeliponaBeecheii_004056
4845079	4844775	mRNA
4843916	4843742
			product	hypothetical protein
			transcript_id	gnl|ncbi|MeliponaBeecheii_004056-T1_mrna
			protein_id	gnl|ncbi|MeliponaBeecheii_004056-T1
4845079	4844775	CDS
4843916	4843742
			codon_start	1
			note	COG:O
			note	TransMembrane:1 (i54-76o)
			note	MEROPS:MER0011343
			note	EggNog:ENOG41033GP
			db_xref	InterPro:IPR032466
			db_xref	InterPro:IPR008257
			go_process	proteolysis|0006508||IEA
			go_function	metallodipeptidase activity|0070573||IEA
			product	hypothetical protein
			transcript_id	gnl|ncbi|MeliponaBeecheii_004056-T1_mrna
			protein_id	gnl|ncbi|MeliponaBeecheii_004056-T1
4914162	4913028	gene
			locus_tag	MeliponaBeecheii_004057
4914162	4914158	mRNA
4913208	4913028
			product	hypothetical protein
			transcript_id	gnl|ncbi|MeliponaBeecheii_004057-T1_mrna
			protein_id	gnl|ncbi|MeliponaBeecheii_004057-T1
4914162	4914158	CDS
4913208	4913028
			codon_start	1
			product	hypothetical protein
			transcript_id	gnl|ncbi|MeliponaBeecheii_004057-T1_mrna
			protein_id	gnl|ncbi|MeliponaBeecheii_004057-T1
4918152	4915197	gene
			locus_tag	MeliponaBeecheii_004058
4918152	4918147	mRNA
4915565	4915197
			product	hypothetical protein
			transcript_id	gnl|ncbi|MeliponaBeecheii_004058-T1_mrna
			protein_id	gnl|ncbi|MeliponaBeecheii_004058-T1
4918152	4918147	CDS
4915565	4915197
			codon_start	1
			product	hypothetical protein
			transcript_id	gnl|ncbi|MeliponaBeecheii_004058-T1_mrna
			protein_id	gnl|ncbi|MeliponaBeecheii_004058-T1
4926404	4925691	gene
			locus_tag	MeliponaBeecheii_004059
4926404	4926162	mRNA
4925921	4925861
4925770	4925691
			product	hypothetical protein
			transcript_id	gnl|ncbi|MeliponaBeecheii_004059-T1_mrna
			protein_id	gnl|ncbi|MeliponaBeecheii_004059-T1
4926404	4926162	CDS
4925921	4925861
4925770	4925691
			codon_start	1
			note	EggNog:ENOG410367C
			note	COG:L
			product	hypothetical protein
			transcript_id	gnl|ncbi|MeliponaBeecheii_004059-T1_mrna
			protein_id	gnl|ncbi|MeliponaBeecheii_004059-T1
4935152	4936890	gene
			locus_tag	MeliponaBeecheii_004060
4935152	4935158	mRNA
4935725	4935967
4936733	4936890
			product	hypothetical protein
			transcript_id	gnl|ncbi|MeliponaBeecheii_004060-T1_mrna
			protein_id	gnl|ncbi|MeliponaBeecheii_004060-T1
4935152	4935158	CDS
4935725	4935967
4936733	4936890
			codon_start	1
			product	hypothetical protein
			transcript_id	gnl|ncbi|MeliponaBeecheii_004060-T1_mrna
			protein_id	gnl|ncbi|MeliponaBeecheii_004060-T1
4938810	4940444	gene
			locus_tag	MeliponaBeecheii_004061
4938810	4938813	mRNA
4940251	4940444
			product	hypothetical protein
			transcript_id	gnl|ncbi|MeliponaBeecheii_004061-T1_mrna
			protein_id	gnl|ncbi|MeliponaBeecheii_004061-T1
4938810	4938813	CDS
4940251	4940444
			codon_start	1
			product	hypothetical protein
			transcript_id	gnl|ncbi|MeliponaBeecheii_004061-T1_mrna
			protein_id	gnl|ncbi|MeliponaBeecheii_004061-T1
4947691	4950884	gene
			locus_tag	MeliponaBeecheii_004062
4947691	4947795	mRNA
4950660	4950884
			product	hypothetical protein
			transcript_id	gnl|ncbi|MeliponaBeecheii_004062-T1_mrna
			protein_id	gnl|ncbi|MeliponaBeecheii_004062-T1
4947691	4947795	CDS
4950660	4950884
			codon_start	1
			product	hypothetical protein
			transcript_id	gnl|ncbi|MeliponaBeecheii_004062-T1_mrna
			protein_id	gnl|ncbi|MeliponaBeecheii_004062-T1
5045534	5045975	gene
			locus_tag	MeliponaBeecheii_004063
5045534	5045563	mRNA
5045688	5045975
			product	hypothetical protein
			transcript_id	gnl|ncbi|MeliponaBeecheii_004063-T1_mrna
			protein_id	gnl|ncbi|MeliponaBeecheii_004063-T1
5045534	5045563	CDS
5045688	5045975
			codon_start	1
			product	hypothetical protein
			transcript_id	gnl|ncbi|MeliponaBeecheii_004063-T1_mrna
			protein_id	gnl|ncbi|MeliponaBeecheii_004063-T1
5097837	5098061	gene
			locus_tag	MeliponaBeecheii_004064
5097837	5098061	mRNA
			product	hypothetical protein
			transcript_id	gnl|ncbi|MeliponaBeecheii_004064-T1_mrna
			protein_id	gnl|ncbi|MeliponaBeecheii_004064-T1
5097837	5098061	CDS
			codon_start	1
			product	hypothetical protein
			transcript_id	gnl|ncbi|MeliponaBeecheii_004064-T1_mrna
			protein_id	gnl|ncbi|MeliponaBeecheii_004064-T1
5105211	5105943	gene
			locus_tag	MeliponaBeecheii_004065
5105211	5105643	mRNA
5105741	5105943
			product	hypothetical protein
			transcript_id	gnl|ncbi|MeliponaBeecheii_004065-T1_mrna
			protein_id	gnl|ncbi|MeliponaBeecheii_004065-T1
5105211	5105643	CDS
5105741	5105943
			codon_start	1
			note	EggNog:ENOG41037MC
			note	BUSCO:EOG091B0OEB
			note	COG:S
			db_xref	InterPro:IPR019351
			db_xref	PFAM:PF10217
			product	hypothetical protein
			transcript_id	gnl|ncbi|MeliponaBeecheii_004065-T1_mrna
			protein_id	gnl|ncbi|MeliponaBeecheii_004065-T1
5106318	5107028	gene
			locus_tag	MeliponaBeecheii_004066
5106318	5106389	mRNA
5106490	5106596
5106685	5106879
5106941	5107028
			product	hypothetical protein
			transcript_id	gnl|ncbi|MeliponaBeecheii_004066-T1_mrna
			protein_id	gnl|ncbi|MeliponaBeecheii_004066-T1
5106318	5106389	CDS
5106490	5106596
5106685	5106879
5106941	5107028
			codon_start	1
			note	EggNog:ENOG41036Z7
			note	COG:K
			note	BUSCO:EOG091B0L0T
			db_xref	InterPro:IPR042534
			db_xref	InterPro:IPR010516
			db_xref	InterPro:IPR017250
			db_xref	PFAM:PF06487
			product	hypothetical protein
			transcript_id	gnl|ncbi|MeliponaBeecheii_004066-T1_mrna
			protein_id	gnl|ncbi|MeliponaBeecheii_004066-T1
5107687	5108742	gene
			locus_tag	MeliponaBeecheii_004067
5107687	5107726	mRNA
5107828	5108040
5108128	5108332
5108487	5108742
			product	hypothetical protein
			transcript_id	gnl|ncbi|MeliponaBeecheii_004067-T1_mrna
			protein_id	gnl|ncbi|MeliponaBeecheii_004067-T1
5107687	5107726	CDS
5107828	5108040
5108128	5108332
5108487	5108742
			codon_start	1
			note	EggNog:ENOG4103954
			note	COG:S
			db_xref	InterPro:IPR010736
			db_xref	PFAM:PF07004
			product	hypothetical protein
			transcript_id	gnl|ncbi|MeliponaBeecheii_004067-T1_mrna
			protein_id	gnl|ncbi|MeliponaBeecheii_004067-T1
5109531	5110603	gene
			locus_tag	MeliponaBeecheii_004068
5109531	5109618	mRNA
5109758	5109952
5110107	5110257
5110357	5110603
			product	hypothetical protein
			transcript_id	gnl|ncbi|MeliponaBeecheii_004068-T1_mrna
			protein_id	gnl|ncbi|MeliponaBeecheii_004068-T1
5109531	5109618	CDS
5109758	5109952
5110107	5110257
5110357	5110603
			codon_start	1
			note	EggNog:ENOG4103GQZ
			product	hypothetical protein
			transcript_id	gnl|ncbi|MeliponaBeecheii_004068-T1_mrna
			protein_id	gnl|ncbi|MeliponaBeecheii_004068-T1
5121656	5112815	gene
			locus_tag	MeliponaBeecheii_004069
5121656	5121408	mRNA
5115993	5115891
5114169	5113806
5113679	5113287
5113190	5112934
5112864	5112815
			product	hypothetical protein
			transcript_id	gnl|ncbi|MeliponaBeecheii_004069-T1_mrna
			protein_id	gnl|ncbi|MeliponaBeecheii_004069-T1
5121656	5121408	CDS
5115993	5115891
5114169	5113806
5113679	5113287
5113190	5112934
5112864	5112815
			codon_start	1
			note	EggNog:ENOG41033EE
			note	COG:F
			db_xref	InterPro:IPR042111
			db_xref	InterPro:IPR042110
			db_xref	InterPro:IPR001114
			db_xref	InterPro:IPR018220
			db_xref	InterPro:IPR027417
			db_xref	InterPro:IPR033128
			db_xref	InterPro:IPR042109
			go_function	adenylosuccinate synthase activity|0004019||IEA
			go_function	GTP binding|0005525||IEA
			go_process	purine nucleotide biosynthetic process|0006164||IEA
			product	hypothetical protein
			transcript_id	gnl|ncbi|MeliponaBeecheii_004069-T1_mrna
			protein_id	gnl|ncbi|MeliponaBeecheii_004069-T1
5125097	5124021	gene
			locus_tag	MeliponaBeecheii_004070
5125097	5124021	mRNA
			product	hypothetical protein
			transcript_id	gnl|ncbi|MeliponaBeecheii_004070-T1_mrna
			protein_id	gnl|ncbi|MeliponaBeecheii_004070-T1
5125097	5124021	CDS
			codon_start	1
			note	COG:K
			note	EggNog:ENOG41038YC
			db_xref	PFAM:PF00046
			db_xref	InterPro:IPR009057
			db_xref	InterPro:IPR001356
			go_function	DNA binding|0003677||IEA
			product	hypothetical protein
			transcript_id	gnl|ncbi|MeliponaBeecheii_004070-T1_mrna
			protein_id	gnl|ncbi|MeliponaBeecheii_004070-T1
5128370	5135246	gene
			locus_tag	MeliponaBeecheii_004071
5128370	5128390	mRNA
5128672	5128989
5129453	5129530
5129673	5130078
5130192	5130412
5130571	5130955
5131070	5131319
5131398	5132138
5132255	5132454
5132539	5132702
5134974	5135246
			product	hypothetical protein
			transcript_id	gnl|ncbi|MeliponaBeecheii_004071-T1_mrna
			protein_id	gnl|ncbi|MeliponaBeecheii_004071-T1
5128370	5128390	CDS
5128672	5128989
5129453	5129530
5129673	5130078
5130192	5130412
5130571	5130955
5131070	5131319
5131398	5132138
5132255	5132454
5132539	5132702
5134974	5135246
			codon_start	1
			note	EggNog:ENOG41034K4
			note	COG:S
			db_xref	InterPro:IPR033228
			go_component	peroxisome|0005777||IEA
			product	hypothetical protein
			transcript_id	gnl|ncbi|MeliponaBeecheii_004071-T1_mrna
			protein_id	gnl|ncbi|MeliponaBeecheii_004071-T1
5137207	5146150	gene
			locus_tag	MeliponaBeecheii_004072
5137207	5137240	mRNA
5137340	5137687
5137870	5138064
5138150	5138734
5138894	5139270
5139336	5139438
5139678	5140869
5141031	5142919
5143018	5143112
5143232	5143658
5143787	5144162
5144309	5144477
5144567	5144783
5144898	5145955
5146019	5146150
			product	hypothetical protein
			transcript_id	gnl|ncbi|MeliponaBeecheii_004072-T1_mrna
			protein_id	gnl|ncbi|MeliponaBeecheii_004072-T1
5137207	5137240	CDS
5137340	5137687
5137870	5138064
5138150	5138734
5138894	5139270
5139336	5139438
5139678	5140869
5141031	5142919
5143018	5143112
5143232	5143658
5143787	5144162
5144309	5144477
5144567	5144783
5144898	5145955
5146019	5146150
			codon_start	1
			note	EggNog:ENOG410WGIU
			db_xref	InterPro:IPR033228
			go_component	peroxisome|0005777||IEA
			product	hypothetical protein
			transcript_id	gnl|ncbi|MeliponaBeecheii_004072-T1_mrna
			protein_id	gnl|ncbi|MeliponaBeecheii_004072-T1
5146926	5148469	gene
			locus_tag	MeliponaBeecheii_004073
5146926	5147118	mRNA
5147459	5147504
5147700	5147781
5147867	5148091
5148272	5148469
			product	hypothetical protein
			transcript_id	gnl|ncbi|MeliponaBeecheii_004073-T1_mrna
			protein_id	gnl|ncbi|MeliponaBeecheii_004073-T1
5146926	5147118	CDS
5147459	5147504
5147700	5147781
5147867	5148091
5148272	5148469
			codon_start	1
			note	MEROPS:MER0060642
			note	EggNog:ENOG41032P8
			note	COG:L
			db_xref	InterPro:IPR019165
			db_xref	PFAM:PF09768
			go_function	metalloendopeptidase activity|0004222||IEA
			product	hypothetical protein
			transcript_id	gnl|ncbi|MeliponaBeecheii_004073-T1_mrna
			protein_id	gnl|ncbi|MeliponaBeecheii_004073-T1
5149830	5149202	gene
			locus_tag	MeliponaBeecheii_004074
5149830	5149737	mRNA
5149607	5149485
5149419	5149202
			product	hypothetical protein
			transcript_id	gnl|ncbi|MeliponaBeecheii_004074-T1_mrna
			protein_id	gnl|ncbi|MeliponaBeecheii_004074-T1
5149830	5149737	CDS
5149607	5149485
5149419	5149202
			codon_start	1
			note	EggNog:ENOG4103658
			note	COG:K
			db_xref	InterPro:IPR018230
			db_xref	InterPro:IPR001748
			db_xref	PFAM:PF01125
			go_component	nucleus|0005634||IEA
			product	hypothetical protein
			transcript_id	gnl|ncbi|MeliponaBeecheii_004074-T1_mrna
			protein_id	gnl|ncbi|MeliponaBeecheii_004074-T1
5150740	5153074	gene
			locus_tag	MeliponaBeecheii_004075
5150740	5150746	mRNA
5150911	5151227
5152484	5152552
5152845	5152934
5153006	5153074
			product	hypothetical protein
			transcript_id	gnl|ncbi|MeliponaBeecheii_004075-T1_mrna
			protein_id	gnl|ncbi|MeliponaBeecheii_004075-T1
5150740	5150746	CDS
5150911	5151227
5152484	5152552
5152845	5152934
5153006	5153074
			codon_start	1
			note	TransMembrane:4 (o48-66i87-105o135-155i162-181o)
			db_xref	InterPro:IPR013604
			go_process	sensory perception of taste|0050909||IEA
			go_component	integral component of membrane|0016021||IEA
			product	hypothetical protein
			transcript_id	gnl|ncbi|MeliponaBeecheii_004075-T1_mrna
			protein_id	gnl|ncbi|MeliponaBeecheii_004075-T1
5158348	5155177	gene
			locus_tag	MeliponaBeecheii_004076
5158348	5158346	mRNA
5158165	5158078
5157767	5157589
5157494	5157254
5157177	5156906
5156625	5155985
5155806	5155575
5155314	5155177
			product	hypothetical protein
			transcript_id	gnl|ncbi|MeliponaBeecheii_004076-T1_mrna
			protein_id	gnl|ncbi|MeliponaBeecheii_004076-T1
5158348	5158346	CDS
5158165	5158078
5157767	5157589
5157494	5157254
5157177	5156906
5156625	5155985
5155806	5155575
5155314	5155177
			codon_start	1
			note	COG:T
			note	TransMembrane:1 (n16-26c31/32o181-205i)
			note	EggNog:ENOG410368Z
			db_xref	InterPro:IPR011009
			db_xref	InterPro:IPR003605
			db_xref	InterPro:IPR016054
			db_xref	PFAM:PF08515
			db_xref	InterPro:IPR000719
			db_xref	InterPro:IPR000472
			db_xref	InterPro:IPR001245
			db_xref	InterPro:IPR000333
			db_xref	PFAM:PF07714
			db_xref	PFAM:PF00069
			db_xref	PFAM:PF01064
			go_process	protein phosphorylation|0006468||IEA
			go_process	transmembrane receptor protein serine/threonine kinase signaling pathway|0007178||IEA
			go_function	protein kinase activity|0004672||IEA
			go_function	transmembrane receptor protein serine/threonine kinase activity|0004675||IEA
			go_function	ATP binding|0005524||IEA
			go_component	membrane|0016020||IEA
			product	hypothetical protein
			transcript_id	gnl|ncbi|MeliponaBeecheii_004076-T1_mrna
			protein_id	gnl|ncbi|MeliponaBeecheii_004076-T1
5159506	5158904	gene
			locus_tag	MeliponaBeecheii_004077
5159506	5158904	mRNA
			product	hypothetical protein
			transcript_id	gnl|ncbi|MeliponaBeecheii_004077-T1_mrna
			protein_id	gnl|ncbi|MeliponaBeecheii_004077-T1
5159506	5158904	CDS
			codon_start	1
			note	EggNog:ENOG410VKJS
			note	COG:S
			db_xref	PFAM:PF07084
			db_xref	InterPro:IPR009786
			product	hypothetical protein
			transcript_id	gnl|ncbi|MeliponaBeecheii_004077-T1_mrna
			protein_id	gnl|ncbi|MeliponaBeecheii_004077-T1
5160909	5162256	gene
			locus_tag	MeliponaBeecheii_004078
5160909	5160979	mRNA
5161470	5161603
5161723	5161812
5161960	5162067
5162141	5162256
			product	hypothetical protein
			transcript_id	gnl|ncbi|MeliponaBeecheii_004078-T1_mrna
			protein_id	gnl|ncbi|MeliponaBeecheii_004078-T1
5160909	5160979	CDS
5161470	5161603
5161723	5161812
5161960	5162067
5162141	5162256
			codon_start	1
			note	COG:O
			note	EggNog:ENOG41034XG
			db_xref	InterPro:IPR020892
			db_xref	InterPro:IPR024936
			db_xref	PFAM:PF00160
			db_xref	InterPro:IPR029000
			db_xref	InterPro:IPR002130
			go_function	peptidyl-prolyl cis-trans isomerase activity|0003755||IEA
			go_process	protein folding|0006457||IEA
			go_process	protein peptidyl-prolyl isomerization|0000413||IEA
			product	hypothetical protein
			transcript_id	gnl|ncbi|MeliponaBeecheii_004078-T1_mrna
			protein_id	gnl|ncbi|MeliponaBeecheii_004078-T1
5165350	5162694	gene
			locus_tag	MeliponaBeecheii_004079
5165350	5165328	mRNA
5165246	5165189
5165086	5165030
5164954	5164910
5164663	5164514
5164432	5164243
5164115	5163964
5163743	5163462
5163313	5163124
5162968	5162694
			product	hypothetical protein
			transcript_id	gnl|ncbi|MeliponaBeecheii_004079-T1_mrna
			protein_id	gnl|ncbi|MeliponaBeecheii_004079-T1
5165350	5165328	CDS
5165246	5165189
5165086	5165030
5164954	5164910
5164663	5164514
5164432	5164243
5164115	5163964
5163743	5163462
5163313	5163124
5162968	5162694
			codon_start	1
			note	EggNog:ENOG4103HHK
			db_xref	InterPro:IPR033336
			go_function	microtubule binding|0008017||IEA
			product	hypothetical protein
			transcript_id	gnl|ncbi|MeliponaBeecheii_004079-T1_mrna
			protein_id	gnl|ncbi|MeliponaBeecheii_004079-T1
5169724	5167882	gene
			gene	TANGO9
			locus_tag	MeliponaBeecheii_004080
5169724	5169648	mRNA
5169580	5169433
5169351	5169004
5168924	5168840
5168762	5168604
5168524	5168370
5168049	5167882
			product	Nucleotide-sugar transporter
			transcript_id	gnl|ncbi|MeliponaBeecheii_004080-T1_mrna
			protein_id	gnl|ncbi|MeliponaBeecheii_004080-T1
5169724	5169648	CDS
5169580	5169433
5169351	5169004
5168924	5168840
5168762	5168604
5168524	5168370
5168049	5167882
			codon_start	1
			note	COG:G
			note	BUSCO:EOG091B0ED8
			note	EggNog:ENOG41035Q8
			note	TransMembrane:9 (n9-20c28/29o52-71i91-112o124-141i150-168o180-200i212-237o267-286i298-317o323-343i)
			note	SECRETED:SignalP(1-18)
			db_xref	PFAM:PF00892
			db_xref	PFAM:PF04142
			db_xref	PFAM:PF06027
			db_xref	InterPro:IPR012404
			db_xref	InterPro:IPR007271
			go_component	integral component of membrane|0016021||IEA
			go_component	Golgi membrane|0000139||IEA
			go_function	pyrimidine nucleotide-sugar transmembrane transporter activity|0015165||IEA
			go_process	pyrimidine nucleotide-sugar transmembrane transport|0090481||IEA
			product	Nucleotide-sugar transporter
			transcript_id	gnl|ncbi|MeliponaBeecheii_004080-T1_mrna
			protein_id	gnl|ncbi|MeliponaBeecheii_004080-T1
5171644	5175257	gene
			locus_tag	MeliponaBeecheii_004081
5171644	5171773	mRNA
5171937	5172242
5172308	5172948
5173057	5173269
5173371	5173679
5173747	5173945
5174005	5174177
5174251	5174348
5174418	5174679
5174742	5175257
			product	hypothetical protein
			transcript_id	gnl|ncbi|MeliponaBeecheii_004081-T1_mrna
			protein_id	gnl|ncbi|MeliponaBeecheii_004081-T1
5171644	5171773	CDS
5171937	5172242
5172308	5172948
5173057	5173269
5173371	5173679
5173747	5173945
5174005	5174177
5174251	5174348
5174418	5174679
5174742	5175257
			codon_start	1
			note	TransMembrane:3 (o269-289i309-334o354-371i)
			note	EggNog:ENOG41036CX
			note	BUSCO:EOG091B02ER
			db_xref	InterPro:IPR016024
			db_xref	InterPro:IPR000357
			db_xref	InterPro:IPR038904
			db_xref	InterPro:IPR011989
			db_xref	PFAM:PF02985
			go_function	protein binding|0005515||IEA
			go_process	cellular response to DNA damage stimulus|0006974||IEA
			go_process	cell population proliferation|0008283||IEA
			product	hypothetical protein
			transcript_id	gnl|ncbi|MeliponaBeecheii_004081-T1_mrna
			protein_id	gnl|ncbi|MeliponaBeecheii_004081-T1
5176682	5175801	gene
			locus_tag	MeliponaBeecheii_004082
5176682	5175801	mRNA
			product	hypothetical protein
			transcript_id	gnl|ncbi|MeliponaBeecheii_004082-T1_mrna
			protein_id	gnl|ncbi|MeliponaBeecheii_004082-T1
5176682	5175801	CDS
			codon_start	1
			product	hypothetical protein
			transcript_id	gnl|ncbi|MeliponaBeecheii_004082-T1_mrna
			protein_id	gnl|ncbi|MeliponaBeecheii_004082-T1
5188814	5196285	gene
			locus_tag	MeliponaBeecheii_004083
5188814	5188885	mRNA
5194198	5196285
			product	hypothetical protein
			transcript_id	gnl|ncbi|MeliponaBeecheii_004083-T1_mrna
			protein_id	gnl|ncbi|MeliponaBeecheii_004083-T1
5188814	5188885	CDS
5194198	5196285
			codon_start	1
			note	EggNog:ENOG4103892
			note	COG:T
			db_xref	InterPro:IPR036533
			db_xref	InterPro:IPR039773
			db_xref	PFAM:PF02179
			db_xref	InterPro:IPR003103
			go_function	chaperone binding|0051087||IEA
			product	hypothetical protein
			transcript_id	gnl|ncbi|MeliponaBeecheii_004083-T1_mrna
			protein_id	gnl|ncbi|MeliponaBeecheii_004083-T1
5202329	5200790	gene
			locus_tag	MeliponaBeecheii_004084
5202329	5202282	mRNA
5202090	5201894
5201681	5201453
5201394	5201239
5201174	5201043
5200978	5200790
			product	hypothetical protein
			transcript_id	gnl|ncbi|MeliponaBeecheii_004084-T1_mrna
			protein_id	gnl|ncbi|MeliponaBeecheii_004084-T1
5202329	5202282	CDS
5202090	5201894
5201681	5201453
5201394	5201239
5201174	5201043
5200978	5200790
			codon_start	1
			note	COG:T,U
			note	EggNog:ENOG410381X
			db_xref	InterPro:IPR017455
			db_xref	InterPro:IPR011011
			db_xref	InterPro:IPR013083
			product	hypothetical protein
			transcript_id	gnl|ncbi|MeliponaBeecheii_004084-T1_mrna
			protein_id	gnl|ncbi|MeliponaBeecheii_004084-T1
5205989	5208316	gene
			locus_tag	MeliponaBeecheii_004085
5205989	5206074	mRNA
5206355	5206645
5206737	5206873
5206940	5207125
5207676	5207797
5208161	5208316
			product	hypothetical protein
			transcript_id	gnl|ncbi|MeliponaBeecheii_004085-T1_mrna
			protein_id	gnl|ncbi|MeliponaBeecheii_004085-T1
5205989	5206074	CDS
5206355	5206645
5206737	5206873
5206940	5207125
5207676	5207797
5208161	5208316
			codon_start	1
			note	COG:Z
			note	EggNog:ENOG41037X8
			note	BUSCO:EOG091B0EXL
			db_xref	PFAM:PF04880
			db_xref	InterPro:IPR006964
			db_xref	InterPro:IPR033494
			go_process	regulation of microtubule motor activity|2000574||IEA
			product	hypothetical protein
			transcript_id	gnl|ncbi|MeliponaBeecheii_004085-T1_mrna
			protein_id	gnl|ncbi|MeliponaBeecheii_004085-T1
5213373	5212884	gene
			gene	H3F3B_1
			locus_tag	MeliponaBeecheii_004086
5213373	5213246	mRNA
5213166	5212884
			product	Histone H3.3
			transcript_id	gnl|ncbi|MeliponaBeecheii_004086-T1_mrna
			protein_id	gnl|ncbi|MeliponaBeecheii_004086-T1
5213373	5213246	CDS
5213166	5212884
			codon_start	1
			note	COG:B
			note	EggNog:ENOG410UV0S
			db_xref	InterPro:IPR009072
			db_xref	PFAM:PF00125
			db_xref	InterPro:IPR007125
			db_xref	InterPro:IPR000164
			go_component	nucleosome|0000786||IEA
			go_function	protein heterodimerization activity|0046982||IEA
			go_function	DNA binding|0003677||IEA
			product	Histone H3.3
			transcript_id	gnl|ncbi|MeliponaBeecheii_004086-T1_mrna
			protein_id	gnl|ncbi|MeliponaBeecheii_004086-T1
5216845	5216355	gene
			gene	H3F3B_2
			locus_tag	MeliponaBeecheii_004087
5216845	5216718	mRNA
5216637	5216355
			product	Histone H3.3
			transcript_id	gnl|ncbi|MeliponaBeecheii_004087-T1_mrna
			protein_id	gnl|ncbi|MeliponaBeecheii_004087-T1
5216845	5216718	CDS
5216637	5216355
			codon_start	1
			note	COG:B
			note	EggNog:ENOG410UV0S
			db_xref	InterPro:IPR009072
			db_xref	PFAM:PF00125
			db_xref	InterPro:IPR007125
			db_xref	InterPro:IPR000164
			go_component	nucleosome|0000786||IEA
			go_function	protein heterodimerization activity|0046982||IEA
			go_function	DNA binding|0003677||IEA
			product	Histone H3.3
			transcript_id	gnl|ncbi|MeliponaBeecheii_004087-T1_mrna
			protein_id	gnl|ncbi|MeliponaBeecheii_004087-T1
5235977	5227860	gene
			locus_tag	MeliponaBeecheii_004088
5235977	5235919	mRNA
5235455	5235246
5231237	5230815
5230729	5230506
5230084	5229942
5229853	5229677
5229596	5229404
5229321	5229056
5228955	5228746
5228656	5228501
5228442	5228281
5228042	5227860
			product	hypothetical protein
			transcript_id	gnl|ncbi|MeliponaBeecheii_004088-T1_mrna
			protein_id	gnl|ncbi|MeliponaBeecheii_004088-T1
5235977	5235919	CDS
5235455	5235246
5231237	5230815
5230729	5230506
5230084	5229942
5229853	5229677
5229596	5229404
5229321	5229056
5228955	5228746
5228656	5228501
5228442	5228281
5228042	5227860
			codon_start	1
			note	EggNog:ENOG4103572
			note	COG:O
			db_xref	InterPro:IPR001841
			db_xref	PFAM:PF13920
			db_xref	PFAM:PF00642
			db_xref	InterPro:IPR013083
			db_xref	InterPro:IPR040594
			db_xref	InterPro:IPR036855
			db_xref	PFAM:PF18384
			db_xref	InterPro:IPR000571
			go_function	metal ion binding|0046872||IEA
			product	hypothetical protein
			transcript_id	gnl|ncbi|MeliponaBeecheii_004088-T1_mrna
			protein_id	gnl|ncbi|MeliponaBeecheii_004088-T1
5249660	5241720	gene
			locus_tag	MeliponaBeecheii_004089
5249660	5249547	mRNA
5248435	5248131
5247064	5246993
5246071	5245848
5245767	5245670
5245489	5245178
5245095	5244709
5244631	5244393
5244303	5244023
5243939	5243783
5243688	5243486
5243411	5243263
5243194	5242883
5242807	5242398
5242281	5241720
			product	hypothetical protein
			transcript_id	gnl|ncbi|MeliponaBeecheii_004089-T1_mrna
			protein_id	gnl|ncbi|MeliponaBeecheii_004089-T1
5249660	5249547	CDS
5248435	5248131
5247064	5246993
5246071	5245848
5245767	5245670
5245489	5245178
5245095	5244709
5244631	5244393
5244303	5244023
5243939	5243783
5243688	5243486
5243411	5243263
5243194	5242883
5242807	5242398
5242281	5241720
			codon_start	1
			note	TransMembrane:4 (o694-715i722-746o758-775i782-805o)
			note	EggNog:ENOG410338Y
			note	BUSCO:EOG091B01HJ
			product	hypothetical protein
			transcript_id	gnl|ncbi|MeliponaBeecheii_004089-T1_mrna
			protein_id	gnl|ncbi|MeliponaBeecheii_004089-T1
5265527	5259352	gene
			locus_tag	MeliponaBeecheii_004090
5265527	5265435	mRNA
5259571	5259482
5259405	5259352
			product	hypothetical protein
			transcript_id	gnl|ncbi|MeliponaBeecheii_004090-T1_mrna
			protein_id	gnl|ncbi|MeliponaBeecheii_004090-T1
5265527	5265435	CDS
5259571	5259482
5259405	5259352
			codon_start	1
			product	hypothetical protein
			transcript_id	gnl|ncbi|MeliponaBeecheii_004090-T1_mrna
			protein_id	gnl|ncbi|MeliponaBeecheii_004090-T1
5267687	5266013	gene
			locus_tag	MeliponaBeecheii_004091
5267687	5267639	mRNA
5267255	5266650
5266584	5266455
5266376	5266013
			product	hypothetical protein
			transcript_id	gnl|ncbi|MeliponaBeecheii_004091-T1_mrna
			protein_id	gnl|ncbi|MeliponaBeecheii_004091-T1
5267687	5267639	CDS
5267255	5266650
5266584	5266455
5266376	5266013
			codon_start	1
			note	EggNog:ENOG41036HH
			note	COG:E
			db_xref	InterPro:IPR001680
			db_xref	InterPro:IPR017986
			db_xref	InterPro:IPR036322
			db_xref	InterPro:IPR015943
			db_xref	InterPro:IPR019775
			go_function	protein binding|0005515||IEA
			product	hypothetical protein
			transcript_id	gnl|ncbi|MeliponaBeecheii_004091-T1_mrna
			protein_id	gnl|ncbi|MeliponaBeecheii_004091-T1
5268813	5268535	gene
			locus_tag	MeliponaBeecheii_004092
5268813	5268535	mRNA
			product	hypothetical protein
			transcript_id	gnl|ncbi|MeliponaBeecheii_004092-T1_mrna
			protein_id	gnl|ncbi|MeliponaBeecheii_004092-T1
5268813	5268535	CDS
			codon_start	1
			note	EggNog:ENOG4103955
			note	COG:D,T
			db_xref	InterPro:IPR017266
			product	hypothetical protein
			transcript_id	gnl|ncbi|MeliponaBeecheii_004092-T1_mrna
			protein_id	gnl|ncbi|MeliponaBeecheii_004092-T1
5271381	5270113	gene
			locus_tag	MeliponaBeecheii_004093
5271381	5270113	mRNA
			product	hypothetical protein
			transcript_id	gnl|ncbi|MeliponaBeecheii_004093-T1_mrna
			protein_id	gnl|ncbi|MeliponaBeecheii_004093-T1
5271381	5270113	CDS
			codon_start	1
			note	EggNog:ENOG4103955
			note	COG:D,T
			db_xref	InterPro:IPR017266
			db_xref	PFAM:PF09806
			product	hypothetical protein
			transcript_id	gnl|ncbi|MeliponaBeecheii_004093-T1_mrna
			protein_id	gnl|ncbi|MeliponaBeecheii_004093-T1
5274026	5273505	gene
			locus_tag	MeliponaBeecheii_004094
5274026	5273505	mRNA
			product	hypothetical protein
			transcript_id	gnl|ncbi|MeliponaBeecheii_004094-T1_mrna
			protein_id	gnl|ncbi|MeliponaBeecheii_004094-T1
5274026	5273505	CDS
			codon_start	1
			note	EggNog:ENOG4103955
			note	COG:D,T
			db_xref	InterPro:IPR017266
			product	hypothetical protein
			transcript_id	gnl|ncbi|MeliponaBeecheii_004094-T1_mrna
			protein_id	gnl|ncbi|MeliponaBeecheii_004094-T1
5278781	5275308	gene
			gene	CLCN7
			locus_tag	MeliponaBeecheii_004095
5278781	5278623	mRNA
5278425	5278315
5278131	5277933
5277856	5277603
5277527	5277350
5277259	5276735
5276663	5276494
5276426	5276247
5276157	5275948
5275876	5275631
5275561	5275481
5275409	5275308
			product	H(+)/Cl(-) exchange transporter 7
			transcript_id	gnl|ncbi|MeliponaBeecheii_004095-T1_mrna
			protein_id	gnl|ncbi|MeliponaBeecheii_004095-T1
5278781	5278623	CDS
5278425	5278315
5278131	5277933
5277856	5277603
5277527	5277350
5277259	5276735
5276663	5276494
5276426	5276247
5276157	5275948
5275876	5275631
5275561	5275481
5275409	5275308
			codon_start	1
			note	EggNog:ENOG410340V
			note	TransMembrane:12 (i119-139o171-192i222-240o283-306i318-341o361-386i407-429o441-460i481-500o506-528i540-564o570-587i)
			note	COG:P
			db_xref	InterPro:IPR014743
			db_xref	InterPro:IPR001807
			db_xref	InterPro:IPR000644
			db_xref	PFAM:PF00654
			db_xref	PFAM:PF00571
			go_function	voltage-gated chloride channel activity|0005247||IEA
			go_process	chloride transport|0006821||IEA
			go_process	transmembrane transport|0055085||IEA
			go_component	membrane|0016020||IEA
			product	H(+)/Cl(-) exchange transporter 7
			transcript_id	gnl|ncbi|MeliponaBeecheii_004095-T1_mrna
			protein_id	gnl|ncbi|MeliponaBeecheii_004095-T1
5283441	5282500	gene
			locus_tag	MeliponaBeecheii_004096
5283441	5283349	mRNA
5283162	5282500
			product	hypothetical protein
			transcript_id	gnl|ncbi|MeliponaBeecheii_004096-T1_mrna
			protein_id	gnl|ncbi|MeliponaBeecheii_004096-T1
5283441	5283349	CDS
5283162	5282500
			codon_start	1
			note	TransMembrane:1 (i63-84o)
			product	hypothetical protein
			transcript_id	gnl|ncbi|MeliponaBeecheii_004096-T1_mrna
			protein_id	gnl|ncbi|MeliponaBeecheii_004096-T1
5285644	5290741	gene
			locus_tag	MeliponaBeecheii_004097
5285644	5285670	mRNA
5285747	5285863
5286222	5286462
5289391	5289625
5290363	5290741
			product	hypothetical protein
			transcript_id	gnl|ncbi|MeliponaBeecheii_004097-T1_mrna
			protein_id	gnl|ncbi|MeliponaBeecheii_004097-T1
5285644	5285670	CDS
5285747	5285863
5286222	5286462
5289391	5289625
5290363	5290741
			codon_start	1
			note	COG:P
			note	EggNog:ENOG41033NT
			note	TransMembrane:6 (i58-76o88-109i130-157o225-243i255-286o298-318i)
			db_xref	PFAM:PF00209
			db_xref	InterPro:IPR037272
			db_xref	InterPro:IPR000175
			go_component	integral component of membrane|0016021||IEA
			product	hypothetical protein
			transcript_id	gnl|ncbi|MeliponaBeecheii_004097-T1_mrna
			protein_id	gnl|ncbi|MeliponaBeecheii_004097-T1
5291456	5291980	gene
			locus_tag	MeliponaBeecheii_004098
5291456	5291980	mRNA
			product	hypothetical protein
			transcript_id	gnl|ncbi|MeliponaBeecheii_004098-T1_mrna
			protein_id	gnl|ncbi|MeliponaBeecheii_004098-T1
5291456	5291980	CDS
			codon_start	1
			note	COG:P
			note	EggNog:ENOG41033NT
			note	TransMembrane:2 (i62-90o102-127i)
			db_xref	InterPro:IPR037272
			db_xref	InterPro:IPR000175
			go_component	integral component of membrane|0016021||IEA
			product	hypothetical protein
			transcript_id	gnl|ncbi|MeliponaBeecheii_004098-T1_mrna
			protein_id	gnl|ncbi|MeliponaBeecheii_004098-T1
5292131	5292958	gene
			gene	NAT2_1
			locus_tag	MeliponaBeecheii_004099
5292131	5292431	mRNA
5292512	5292606
5292821	5292958
			product	DUF1279 super
			transcript_id	gnl|ncbi|MeliponaBeecheii_004099-T1_mrna
			protein_id	gnl|ncbi|MeliponaBeecheii_004099-T1
5292131	5292431	CDS
5292512	5292606
5292821	5292958
			codon_start	1
			note	COG:P
			note	TransMembrane:3 (o20-43i64-85o97-119i)
			note	EggNog:ENOG41KOG3660
			db_xref	InterPro:IPR037272
			db_xref	InterPro:IPR000175
			go_component	integral component of membrane|0016021||IEA
			product	DUF1279 super
			transcript_id	gnl|ncbi|MeliponaBeecheii_004099-T1_mrna
			protein_id	gnl|ncbi|MeliponaBeecheii_004099-T1
5295722	5299323	gene
			locus_tag	MeliponaBeecheii_004100
5295722	5295949	mRNA
5296108	5296378
5296469	5296694
5296902	5297273
5297596	5297959
5298318	5298417
5298493	5298669
5299009	5299103
5299177	5299323
			product	hypothetical protein
			transcript_id	gnl|ncbi|MeliponaBeecheii_004100-T1_mrna
			protein_id	gnl|ncbi|MeliponaBeecheii_004100-T1
5295722	5295949	CDS
5296108	5296378
5296469	5296694
5296902	5297273
5297596	5297959
5298318	5298417
5298493	5298669
5299009	5299103
5299177	5299323
			codon_start	1
			note	COG:P
			note	EggNog:ENOG41033NT
			note	TransMembrane:12 (i96-114o126-147i168-194o259-277i289-320o332-355i376-394o429-457i469-496o502-522i543-561o581-599i)
			db_xref	PFAM:PF00209
			db_xref	InterPro:IPR037272
			db_xref	InterPro:IPR000175
			go_component	integral component of membrane|0016021||IEA
			product	hypothetical protein
			transcript_id	gnl|ncbi|MeliponaBeecheii_004100-T1_mrna
			protein_id	gnl|ncbi|MeliponaBeecheii_004100-T1
5303982	5299778	gene
			gene	NAT2_2
			locus_tag	MeliponaBeecheii_004101
5303982	5303980	mRNA
5303377	5303017
5302842	5302593
5302504	5302130
5301989	5301800
5301636	5301460
5300792	5300693
5300390	5300119
5299951	5299778
			product	DUF1279 super
			transcript_id	gnl|ncbi|MeliponaBeecheii_004101-T1_mrna
			protein_id	gnl|ncbi|MeliponaBeecheii_004101-T1
5303982	5303980	CDS
5303377	5303017
5302842	5302593
5302504	5302130
5301989	5301800
5301636	5301460
5300792	5300693
5300390	5300119
5299951	5299778
			codon_start	1
			note	COG:P
			note	TransMembrane:12 (i51-68o80-98i135-154o224-242i254-284o296-320i332-354o394-419i431-451o463-485i505-525o545-564i)
			note	EggNog:ENOG41KOG3660
			db_xref	PFAM:PF00209
			db_xref	InterPro:IPR037272
			db_xref	InterPro:IPR000175
			go_component	integral component of membrane|0016021||IEA
			product	DUF1279 super
			transcript_id	gnl|ncbi|MeliponaBeecheii_004101-T1_mrna
			protein_id	gnl|ncbi|MeliponaBeecheii_004101-T1
5312135	5317657	gene
			gene	NT10
			locus_tag	MeliponaBeecheii_004102
5312135	5312194	mRNA
5312452	5312701
5313562	5313802
5314110	5314484
5315209	5315398
5315828	5316004
5316219	5316495
5317048	5317142
5317484	5317657
			product	Transporter
			transcript_id	gnl|ncbi|MeliponaBeecheii_004102-T1_mrna
			protein_id	gnl|ncbi|MeliponaBeecheii_004102-T1
5312135	5312194	CDS
5312452	5312701
5313562	5313802
5314110	5314484
5315209	5315398
5315828	5316004
5316219	5316495
5317048	5317142
5317484	5317657
			codon_start	1
			note	COG:P
			note	SECRETED:SignalP(1-23)
			note	EggNog:ENOG41033NT
			note	TransMembrane:12 (i35-53o65-85i116-137o203-221i233-263o275-299i311-333o376-399i411-430o442-466i487-506o526-546i)
			db_xref	PFAM:PF00209
			db_xref	InterPro:IPR037272
			db_xref	InterPro:IPR000175
			go_component	integral component of membrane|0016021||IEA
			product	Transporter
			transcript_id	gnl|ncbi|MeliponaBeecheii_004102-T1_mrna
			protein_id	gnl|ncbi|MeliponaBeecheii_004102-T1
5320432	5323422	gene
			locus_tag	MeliponaBeecheii_004103
5320432	5320530	mRNA
5320626	5320793
5320853	5321009
5321483	5321668
5321770	5321918
5322003	5322191
5322271	5322458
5322560	5322686
5322753	5322917
5322981	5323130
5323204	5323422
			product	hypothetical protein
			transcript_id	gnl|ncbi|MeliponaBeecheii_004103-T1_mrna
			protein_id	gnl|ncbi|MeliponaBeecheii_004103-T1
5320432	5320530	CDS
5320626	5320793
5320853	5321009
5321483	5321668
5321770	5321918
5322003	5322191
5322271	5322458
5322560	5322686
5322753	5322917
5322981	5323130
5323204	5323422
			codon_start	1
			note	TransMembrane:1 (i44-61o)
			note	COG:G
			note	BUSCO:EOG091B05FX
			note	CAZy:GH47
			note	EggNog:ENOG41033HX
			db_xref	InterPro:IPR036026
			db_xref	InterPro:IPR001382
			db_xref	InterPro:IPR012341
			db_xref	PFAM:PF01532
			go_function	mannosyl-oligosaccharide 1,2-alpha-mannosidase activity|0004571||IEA
			go_function	calcium ion binding|0005509||IEA
			go_component	membrane|0016020||IEA
			go_process	carbohydrate metabolic process|0005975||IEA
			product	hypothetical protein
			transcript_id	gnl|ncbi|MeliponaBeecheii_004103-T1_mrna
			protein_id	gnl|ncbi|MeliponaBeecheii_004103-T1
5328328	5326859	gene
			locus_tag	MeliponaBeecheii_004104
5328328	5328249	mRNA
5327198	5326859
			product	hypothetical protein
			transcript_id	gnl|ncbi|MeliponaBeecheii_004104-T1_mrna
			protein_id	gnl|ncbi|MeliponaBeecheii_004104-T1
5328328	5328249	CDS
5327198	5326859
			codon_start	1
			note	EggNog:ENOG4103GRW
			note	BUSCO:EOG091B0NJF
			product	hypothetical protein
			transcript_id	gnl|ncbi|MeliponaBeecheii_004104-T1_mrna
			protein_id	gnl|ncbi|MeliponaBeecheii_004104-T1
5335205	5336717	gene
			locus_tag	MeliponaBeecheii_004105
5335205	5335617	mRNA
5336060	5336717
			product	hypothetical protein
			transcript_id	gnl|ncbi|MeliponaBeecheii_004105-T1_mrna
			protein_id	gnl|ncbi|MeliponaBeecheii_004105-T1
5335205	5335617	CDS
5336060	5336717
			codon_start	1
			note	COG:A
			note	EggNog:ENOG41032T2
			db_xref	InterPro:IPR000629
			db_xref	PFAM:PF00270
			db_xref	InterPro:IPR011545
			db_xref	InterPro:IPR014001
			db_xref	InterPro:IPR027417
			db_xref	InterPro:IPR014014
			go_function	ATP binding|0005524||IEA
			go_function	helicase activity|0004386||IEA
			go_function	nucleic acid binding|0003676||IEA
			product	hypothetical protein
			transcript_id	gnl|ncbi|MeliponaBeecheii_004105-T1_mrna
			protein_id	gnl|ncbi|MeliponaBeecheii_004105-T1
5336811	5338447	gene
			locus_tag	MeliponaBeecheii_004106
5336811	5336958	mRNA
5337043	5337102
5337689	5337780
5338133	5338447
			product	hypothetical protein
			transcript_id	gnl|ncbi|MeliponaBeecheii_004106-T1_mrna
			protein_id	gnl|ncbi|MeliponaBeecheii_004106-T1
5336811	5336958	CDS
5337043	5337102
5337689	5337780
5338133	5338447
			codon_start	1
			note	COG:A
			note	EggNog:ENOG41032T2
			db_xref	InterPro:IPR027417
			db_xref	InterPro:IPR001650
			db_xref	PFAM:PF00271
			product	hypothetical protein
			transcript_id	gnl|ncbi|MeliponaBeecheii_004106-T1_mrna
			protein_id	gnl|ncbi|MeliponaBeecheii_004106-T1
5338487	5342477	gene
			locus_tag	MeliponaBeecheii_004107
5338487	5338538	mRNA
5340136	5340434
5340539	5340703
5342133	5342477
			product	hypothetical protein
			transcript_id	gnl|ncbi|MeliponaBeecheii_004107-T1_mrna
			protein_id	gnl|ncbi|MeliponaBeecheii_004107-T1
5338487	5338538	CDS
5340136	5340434
5340539	5340703
5342133	5342477
			codon_start	1
			note	COG:A
			note	EggNog:ENOG41032T2
			db_xref	InterPro:IPR027417
			db_xref	InterPro:IPR001650
			product	hypothetical protein
			transcript_id	gnl|ncbi|MeliponaBeecheii_004107-T1_mrna
			protein_id	gnl|ncbi|MeliponaBeecheii_004107-T1
5346639	5349031	gene
			locus_tag	MeliponaBeecheii_004108
5346639	5346939	mRNA
5348233	5348534
5348777	5349031
			product	hypothetical protein
			transcript_id	gnl|ncbi|MeliponaBeecheii_004108-T1_mrna
			protein_id	gnl|ncbi|MeliponaBeecheii_004108-T1
5346639	5346939	CDS
5348233	5348534
5348777	5349031
			codon_start	1
			note	EggNog:ENOG410396B
			note	SECRETED:SignalP(1-22)
			product	hypothetical protein
			transcript_id	gnl|ncbi|MeliponaBeecheii_004108-T1_mrna
			protein_id	gnl|ncbi|MeliponaBeecheii_004108-T1
5353086	5355127	gene
			locus_tag	MeliponaBeecheii_004109
5353086	5353399	mRNA
5353517	5353755
5354336	5354491
5354577	5355127
			product	hypothetical protein
			transcript_id	gnl|ncbi|MeliponaBeecheii_004109-T1_mrna
			protein_id	gnl|ncbi|MeliponaBeecheii_004109-T1
5353086	5353399	CDS
5353517	5353755
5354336	5354491
5354577	5355127
			codon_start	1
			note	COG:J
			note	EggNog:ENOG41036UQ
			db_xref	InterPro:IPR001537
			db_xref	InterPro:IPR029028
			db_xref	PFAM:PF00588
			db_xref	InterPro:IPR029064
			db_xref	InterPro:IPR029026
			go_function	RNA binding|0003723||IEA
			go_function	RNA methyltransferase activity|0008173||IEA
			go_process	RNA processing|0006396||IEA
			product	hypothetical protein
			transcript_id	gnl|ncbi|MeliponaBeecheii_004109-T1_mrna
			protein_id	gnl|ncbi|MeliponaBeecheii_004109-T1
5358824	5355293	gene
			locus_tag	MeliponaBeecheii_004110
5358824	5358427	mRNA
5358325	5358128
5358055	5357698
5357617	5357441
5357260	5356834
5356730	5356386
5356312	5356091
5356017	5355632
5355569	5355404
5355333	5355293
			product	hypothetical protein
			transcript_id	gnl|ncbi|MeliponaBeecheii_004110-T1_mrna
			protein_id	gnl|ncbi|MeliponaBeecheii_004110-T1
5358824	5358427	CDS
5358325	5358128
5358055	5357698
5357617	5357441
5357260	5356834
5356730	5356386
5356312	5356091
5356017	5355632
5355569	5355404
5355333	5355293
			codon_start	1
			note	BUSCO:EOG091B02KE
			note	SECRETED:SignalP(1-17)
			note	EggNog:ENOG4103393
			note	COG:S
			db_xref	InterPro:IPR013320
			db_xref	PFAM:PF00629
			db_xref	InterPro:IPR000998
			go_component	membrane|0016020||IEA
			product	hypothetical protein
			transcript_id	gnl|ncbi|MeliponaBeecheii_004110-T1_mrna
			protein_id	gnl|ncbi|MeliponaBeecheii_004110-T1
5360659	5359318	gene
			locus_tag	MeliponaBeecheii_004111
5360659	5360601	mRNA
5360537	5360447
5360361	5360194
5360125	5359953
5359865	5359709
5359617	5359318
			product	hypothetical protein
			transcript_id	gnl|ncbi|MeliponaBeecheii_004111-T1_mrna
			protein_id	gnl|ncbi|MeliponaBeecheii_004111-T1
5360659	5360601	CDS
5360537	5360447
5360361	5360194
5360125	5359953
5359865	5359709
5359617	5359318
			codon_start	1
			note	COG:O,T
			note	EggNog:ENOG41031Z1
			db_xref	InterPro:IPR011009
			db_xref	InterPro:IPR017441
			db_xref	InterPro:IPR000719
			db_xref	InterPro:IPR008271
			db_xref	PFAM:PF07714
			db_xref	PFAM:PF00069
			go_process	protein phosphorylation|0006468||IEA
			go_function	protein kinase activity|0004672||IEA
			go_function	ATP binding|0005524||IEA
			product	hypothetical protein
			transcript_id	gnl|ncbi|MeliponaBeecheii_004111-T1_mrna
			protein_id	gnl|ncbi|MeliponaBeecheii_004111-T1
5365863	5362433	gene
			locus_tag	MeliponaBeecheii_004112
5365863	5365726	mRNA
5365548	5365456
5364893	5364802
5364642	5364509
5364331	5364183
5364078	5363923
5363858	5363702
5363626	5363415
5363317	5363198
5363122	5362967
5362889	5362703
5362578	5362433
			product	hypothetical protein
			transcript_id	gnl|ncbi|MeliponaBeecheii_004112-T1_mrna
			protein_id	gnl|ncbi|MeliponaBeecheii_004112-T1
5365863	5365726	CDS
5365548	5365456
5364893	5364802
5364642	5364509
5364331	5364183
5364078	5363923
5363858	5363702
5363626	5363415
5363317	5363198
5363122	5362967
5362889	5362703
5362578	5362433
			codon_start	1
			note	MEROPS:MER0086098
			note	COG:O,T
			note	EggNog:ENOG41031Z1
			db_xref	InterPro:IPR038765
			db_xref	InterPro:IPR003323
			db_xref	PFAM:PF02338
			db_xref	InterPro:IPR031084
			go_function	thiol-dependent ubiquitin-specific protease activity|0004843||IEA
			go_process	protein deubiquitination|0016579||IEA
			product	hypothetical protein
			transcript_id	gnl|ncbi|MeliponaBeecheii_004112-T1_mrna
			protein_id	gnl|ncbi|MeliponaBeecheii_004112-T1
5367141	5370519	gene
			locus_tag	MeliponaBeecheii_004113
5367141	5367225	mRNA
5367387	5370016
5370098	5370171
5370402	5370519
			product	hypothetical protein
			transcript_id	gnl|ncbi|MeliponaBeecheii_004113-T1_mrna
			protein_id	gnl|ncbi|MeliponaBeecheii_004113-T1
5367141	5367225	CDS
5367387	5370016
5370098	5370171
5370402	5370519
			codon_start	1
			note	COG:K
			note	EggNog:ENOG41036YF
			db_xref	InterPro:IPR005033
			db_xref	PFAM:PF03366
			db_xref	InterPro:IPR038704
			go_process	regulation of transcription, DNA-templated|0006355||IEA
			product	hypothetical protein
			transcript_id	gnl|ncbi|MeliponaBeecheii_004113-T1_mrna
			protein_id	gnl|ncbi|MeliponaBeecheii_004113-T1
5372450	5370936	gene
			locus_tag	MeliponaBeecheii_004114
5372450	5371958	mRNA
5371889	5371232
5371146	5370936
			product	hypothetical protein
			transcript_id	gnl|ncbi|MeliponaBeecheii_004114-T1_mrna
			protein_id	gnl|ncbi|MeliponaBeecheii_004114-T1
5372450	5371958	CDS
5371889	5371232
5371146	5370936
			codon_start	1
			note	EggNog:ENOG41038NR
			note	BUSCO:EOG091B0DI3
			db_xref	InterPro:IPR001849
			db_xref	InterPro:IPR011993
			product	hypothetical protein
			transcript_id	gnl|ncbi|MeliponaBeecheii_004114-T1_mrna
			protein_id	gnl|ncbi|MeliponaBeecheii_004114-T1
5375521	5373298	gene
			locus_tag	MeliponaBeecheii_004115
5375521	5375462	mRNA
5375389	5375213
5375126	5374900
5374814	5374705
5374603	5374410
5374331	5374232
5374145	5373956
5373781	5373298
			product	hypothetical protein
			transcript_id	gnl|ncbi|MeliponaBeecheii_004115-T1_mrna
			protein_id	gnl|ncbi|MeliponaBeecheii_004115-T1
5375521	5375462	CDS
5375389	5375213
5375126	5374900
5374814	5374705
5374603	5374410
5374331	5374232
5374145	5373956
5373781	5373298
			codon_start	1
			note	TransMembrane:4 (i133-152o201-221i322-342o399-420i)
			note	COG:T
			note	EggNog:ENOG4103HVZ
			note	BUSCO:EOG091B07MN
			db_xref	PFAM:PF00060
			db_xref	InterPro:IPR019594
			db_xref	InterPro:IPR001320
			db_xref	PFAM:PF10613
			go_function	ligand-gated ion channel activity|0015276||IEA
			go_function	ionotropic glutamate receptor activity|0004970||IEA
			go_component	membrane|0016020||IEA
			product	hypothetical protein
			transcript_id	gnl|ncbi|MeliponaBeecheii_004115-T1_mrna
			protein_id	gnl|ncbi|MeliponaBeecheii_004115-T1
5377371	5380447	gene
			locus_tag	MeliponaBeecheii_004116
5377371	5377472	mRNA
5378506	5378606
5378689	5379666
5379954	5380079
5380159	5380447
			product	hypothetical protein
			transcript_id	gnl|ncbi|MeliponaBeecheii_004116-T1_mrna
			protein_id	gnl|ncbi|MeliponaBeecheii_004116-T1
5377371	5377472	CDS
5378506	5378606
5378689	5379666
5379954	5380079
5380159	5380447
			codon_start	1
			note	BUSCO:EOG091B08WP
			note	EggNog:ENOG4103GNS
			note	COG:S
			db_xref	PFAM:PF00096
			db_xref	InterPro:IPR013087
			product	hypothetical protein
			transcript_id	gnl|ncbi|MeliponaBeecheii_004116-T1_mrna
			protein_id	gnl|ncbi|MeliponaBeecheii_004116-T1
5381523	5383724	gene
			locus_tag	MeliponaBeecheii_004117
5381523	5381708	mRNA
5381794	5381971
5382041	5382171
5382248	5382419
5382507	5382656
5382732	5382869
5382974	5383281
5383380	5383724
			product	hypothetical protein
			transcript_id	gnl|ncbi|MeliponaBeecheii_004117-T1_mrna
			protein_id	gnl|ncbi|MeliponaBeecheii_004117-T1
5381523	5381708	CDS
5381794	5381971
5382041	5382171
5382248	5382419
5382507	5382656
5382732	5382869
5382974	5383281
5383380	5383724
			codon_start	1
			note	SECRETED:SignalP(1-18)
			note	EggNog:ENOG41033FG
			note	COG:G
			db_xref	InterPro:IPR000917
			db_xref	PFAM:PF00884
			db_xref	InterPro:IPR024607
			db_xref	InterPro:IPR017850
			db_xref	InterPro:IPR035874
			go_function	sulfuric ester hydrolase activity|0008484||IEA
			go_function	iduronate-2-sulfatase activity|0004423||IEA
			go_function	catalytic activity|0003824||IEA
			product	hypothetical protein
			transcript_id	gnl|ncbi|MeliponaBeecheii_004117-T1_mrna
			protein_id	gnl|ncbi|MeliponaBeecheii_004117-T1
5391680	5384215	gene
			locus_tag	MeliponaBeecheii_004118
5391680	5391667	mRNA
5391471	5391287
5391209	5389190
5389123	5388825
5388740	5388622
5388551	5388418
5388332	5388111
5387835	5387619
5387528	5387122
5386976	5386678
5386594	5386300
5386241	5385864
5385785	5385438
5385375	5385078
5385005	5384790
5384700	5384587
5384502	5384344
5384262	5384215
			product	hypothetical protein
			transcript_id	gnl|ncbi|MeliponaBeecheii_004118-T1_mrna
			protein_id	gnl|ncbi|MeliponaBeecheii_004118-T1
5391680	5391667	CDS
5391471	5391287
5391209	5389190
5389123	5388825
5388740	5388622
5388551	5388418
5388332	5388111
5387835	5387619
5387528	5387122
5386976	5386678
5386594	5386300
5386241	5385864
5385785	5385438
5385375	5385078
5385005	5384790
5384700	5384587
5384502	5384344
5384262	5384215
			codon_start	1
			note	EggNog:ENOG41032NR
			note	COG:K
			db_xref	PFAM:PF00271
			db_xref	PFAM:PF00176
			db_xref	InterPro:IPR038718
			db_xref	InterPro:IPR000330
			db_xref	InterPro:IPR014001
			db_xref	InterPro:IPR027417
			db_xref	InterPro:IPR001650
			go_function	ATP binding|0005524||IEA
			product	hypothetical protein
			transcript_id	gnl|ncbi|MeliponaBeecheii_004118-T1_mrna
			protein_id	gnl|ncbi|MeliponaBeecheii_004118-T1
5395294	5393017	gene
			locus_tag	MeliponaBeecheii_004119
5395294	5395175	mRNA
5395100	5394182
5394089	5393017
			product	hypothetical protein
			transcript_id	gnl|ncbi|MeliponaBeecheii_004119-T1_mrna
			protein_id	gnl|ncbi|MeliponaBeecheii_004119-T1
5395294	5395175	CDS
5395100	5394182
5394089	5393017
			codon_start	1
			note	BUSCO:EOG091B04QM
			note	EggNog:ENOG4103C0X
			db_xref	InterPro:IPR036322
			db_xref	InterPro:IPR024764
			db_xref	PFAM:PF12657
			db_xref	InterPro:IPR024761
			db_xref	PFAM:PF12660
			go_function	protein binding|0005515||IEA
			product	hypothetical protein
			transcript_id	gnl|ncbi|MeliponaBeecheii_004119-T1_mrna
			protein_id	gnl|ncbi|MeliponaBeecheii_004119-T1
5396387	5395925	gene
			locus_tag	MeliponaBeecheii_004120
5396387	5396228	mRNA
5396100	5395925
			product	hypothetical protein
			transcript_id	gnl|ncbi|MeliponaBeecheii_004120-T1_mrna
			protein_id	gnl|ncbi|MeliponaBeecheii_004120-T1
5396387	5396228	CDS
5396100	5395925
			codon_start	1
			note	COG:S
			note	BUSCO:EOG091B0PO9
			note	EggNog:ENOG4103B55
			db_xref	InterPro:IPR022352
			db_xref	PFAM:PF00049
			db_xref	InterPro:IPR040228
			db_xref	InterPro:IPR016179
			db_xref	InterPro:IPR022353
			db_xref	InterPro:IPR036438
			go_function	hormone activity|0005179||IEA
			go_component	extracellular region|0005576||IEA
			product	hypothetical protein
			transcript_id	gnl|ncbi|MeliponaBeecheii_004120-T1_mrna
			protein_id	gnl|ncbi|MeliponaBeecheii_004120-T1
5404633	5399479	gene
			locus_tag	MeliponaBeecheii_004121
5404633	5404442	mRNA
5403962	5403826
5403602	5403521
5403294	5403195
5403093	5402978
5402901	5402729
5402650	5402395
5402310	5402162
5402093	5401781
5401719	5401429
5401333	5401151
5400597	5400313
5400219	5399479
			product	hypothetical protein
			transcript_id	gnl|ncbi|MeliponaBeecheii_004121-T1_mrna
			protein_id	gnl|ncbi|MeliponaBeecheii_004121-T1
5404633	5404442	CDS
5403962	5403826
5403602	5403521
5403294	5403195
5403093	5402978
5402901	5402729
5402650	5402395
5402310	5402162
5402093	5401781
5401719	5401429
5401333	5401151
5400597	5400313
5400219	5399479
			codon_start	1
			note	TransMembrane:10 (o6-31i95-117o137-158i170-187o193-219i240-257o322-341i348-368o380-399i406-424o)
			note	BUSCO:EOG091B02RK
			note	EggNog:ENOG41035DS
			note	COG:S
			db_xref	InterPro:IPR013618
			db_xref	PFAM:PF13174
			db_xref	PFAM:PF08409
			db_xref	PFAM:PF13414
			db_xref	PFAM:PF00515
			db_xref	PFAM:PF13181
			db_xref	PFAM:PF07719
			db_xref	InterPro:IPR011990
			db_xref	InterPro:IPR019734
			db_xref	PFAM:PF13432
			db_xref	InterPro:IPR013026
			go_function	protein binding|0005515||IEA
			product	hypothetical protein
			transcript_id	gnl|ncbi|MeliponaBeecheii_004121-T1_mrna
			protein_id	gnl|ncbi|MeliponaBeecheii_004121-T1
5408058	5411924	gene
			locus_tag	MeliponaBeecheii_004122
5408058	5408270	mRNA
5409345	5409542
5409891	5410098
5410203	5410698
5410784	5411452
5411537	5411924
			product	hypothetical protein
			transcript_id	gnl|ncbi|MeliponaBeecheii_004122-T1_mrna
			protein_id	gnl|ncbi|MeliponaBeecheii_004122-T1
5408058	5408270	CDS
5409345	5409542
5409891	5410098
5410203	5410698
5410784	5411452
5411537	5411924
			codon_start	1
			note	COG:I
			note	EggNog:ENOG41034Q7
			note	BUSCO:EOG091B04IX
			note	MEROPS:MER0034745
			note	TransMembrane:1 (o203-226i)
			db_xref	InterPro:IPR029058
			db_xref	InterPro:IPR019819
			db_xref	InterPro:IPR002018
			db_xref	PFAM:PF00135
			product	hypothetical protein
			transcript_id	gnl|ncbi|MeliponaBeecheii_004122-T1_mrna
			protein_id	gnl|ncbi|MeliponaBeecheii_004122-T1
5415153	5418315	gene
			locus_tag	MeliponaBeecheii_004123
5415153	5415359	mRNA
5415438	5415641
5415723	5416280
5416379	5416554
5416655	5416733
5416809	5417635
5417745	5417965
5418047	5418315
			product	hypothetical protein
			transcript_id	gnl|ncbi|MeliponaBeecheii_004123-T1_mrna
			protein_id	gnl|ncbi|MeliponaBeecheii_004123-T1
5415153	5415359	CDS
5415438	5415641
5415723	5416280
5416379	5416554
5416655	5416733
5416809	5417635
5417745	5417965
5418047	5418315
			codon_start	1
			note	TransMembrane:10 (i20-44o56-77i103-123o143-169i190-210o230-254i261-281o293-312i324-342o362-381i)
			note	EggNog:ENOG410360V
			note	BUSCO:EOG091B0940
			note	COG:S
			db_xref	InterPro:IPR018629
			db_xref	PFAM:PF09815
			go_component	integral component of membrane|0016021||IEA
			product	hypothetical protein
			transcript_id	gnl|ncbi|MeliponaBeecheii_004123-T1_mrna
			protein_id	gnl|ncbi|MeliponaBeecheii_004123-T1
5420868	5419240	gene
			locus_tag	MeliponaBeecheii_004124
5420868	5420826	mRNA
5420680	5420104
5420031	5419755
5419676	5419412
5419340	5419240
			product	hypothetical protein
			transcript_id	gnl|ncbi|MeliponaBeecheii_004124-T1_mrna
			protein_id	gnl|ncbi|MeliponaBeecheii_004124-T1
5420868	5420826	CDS
5420680	5420104
5420031	5419755
5419676	5419412
5419340	5419240
			codon_start	1
			note	COG:M
			note	EggNog:ENOG4103230
			db_xref	PFAM:PF00132
			db_xref	InterPro:IPR001451
			db_xref	InterPro:IPR029044
			db_xref	PFAM:PF00483
			db_xref	InterPro:IPR005835
			go_process	biosynthetic process|0009058||IEA
			go_function	nucleotidyltransferase activity|0016779||IEA
			product	hypothetical protein
			transcript_id	gnl|ncbi|MeliponaBeecheii_004124-T1_mrna
			protein_id	gnl|ncbi|MeliponaBeecheii_004124-T1
5422193	5421588	gene
			locus_tag	MeliponaBeecheii_004125
5422193	5422181	mRNA
5422059	5421886
5421775	5421588
			product	hypothetical protein
			transcript_id	gnl|ncbi|MeliponaBeecheii_004125-T1_mrna
			protein_id	gnl|ncbi|MeliponaBeecheii_004125-T1
5422193	5422181	CDS
5422059	5421886
5421775	5421588
			codon_start	1
			note	TransMembrane:2 (o30-49i100-121o)
			note	EggNog:ENOG41032HW
			note	COG:C
			db_xref	InterPro:IPR023395
			db_xref	InterPro:IPR018108
			db_xref	PFAM:PF00153
			product	hypothetical protein
			transcript_id	gnl|ncbi|MeliponaBeecheii_004125-T1_mrna
			protein_id	gnl|ncbi|MeliponaBeecheii_004125-T1
5422384	5424709	gene
			locus_tag	MeliponaBeecheii_004126
5422384	5422419	mRNA
5422599	5422730
5422789	5422926
5423002	5423825
5423913	5424462
5424539	5424709
			product	hypothetical protein
			transcript_id	gnl|ncbi|MeliponaBeecheii_004126-T1_mrna
			protein_id	gnl|ncbi|MeliponaBeecheii_004126-T1
5422384	5422419	CDS
5422599	5422730
5422789	5422926
5423002	5423825
5423913	5424462
5424539	5424709
			codon_start	1
			note	EggNog:ENOG41032BW
			note	SECRETED:SignalP(1-17)
			note	COG:T
			db_xref	InterPro:IPR000483
			db_xref	InterPro:IPR001611
			db_xref	InterPro:IPR003591
			db_xref	InterPro:IPR032675
			db_xref	PFAM:PF13306
			db_xref	PFAM:PF13855
			go_function	protein binding|0005515||IEA
			product	hypothetical protein
			transcript_id	gnl|ncbi|MeliponaBeecheii_004126-T1_mrna
			protein_id	gnl|ncbi|MeliponaBeecheii_004126-T1
5426504	5424915	gene
			locus_tag	MeliponaBeecheii_004127
5426504	5426406	mRNA
5425478	5425364
5425237	5424915
			product	hypothetical protein
			transcript_id	gnl|ncbi|MeliponaBeecheii_004127-T1_mrna
			protein_id	gnl|ncbi|MeliponaBeecheii_004127-T1
5426504	5426406	CDS
5425478	5425364
5425237	5424915
			codon_start	1
			note	TransMembrane:3 (o12-29i68-91o111-129i)
			note	BUSCO:EOG091B0FI6
			note	EggNog:ENOG41032HW
			note	COG:C
			db_xref	InterPro:IPR023395
			db_xref	InterPro:IPR018108
			db_xref	PFAM:PF00153
			product	hypothetical protein
			transcript_id	gnl|ncbi|MeliponaBeecheii_004127-T1_mrna
			protein_id	gnl|ncbi|MeliponaBeecheii_004127-T1
5427415	5429662	gene
			gene	SNF1A
			locus_tag	MeliponaBeecheii_004128
5427415	5427517	mRNA
5427630	5427771
5427863	5428101
5428192	5428398
5428466	5428571
5428677	5429011
5429115	5429278
5429352	5429511
5429571	5429662
			product	5-AMP-activated protein kinase, catalytic
			transcript_id	gnl|ncbi|MeliponaBeecheii_004128-T1_mrna
			protein_id	gnl|ncbi|MeliponaBeecheii_004128-T1
5427415	5427517	CDS
5427630	5427771
5427863	5428101
5428192	5428398
5428466	5428571
5428677	5429011
5429115	5429278
5429352	5429511
5429571	5429662
			codon_start	1
			note	EggNog:ENOG41032PD
			note	COG:T
			db_xref	InterPro:IPR011009
			db_xref	InterPro:IPR017441
			db_xref	InterPro:IPR000719
			db_xref	PFAM:PF16579
			db_xref	InterPro:IPR028375
			db_xref	InterPro:IPR008271
			db_xref	InterPro:IPR032270
			db_xref	PFAM:PF07714
			db_xref	PFAM:PF00069
			db_xref	PFAM:PF14531
			go_process	protein phosphorylation|0006468||IEA
			go_function	protein kinase activity|0004672||IEA
			go_function	ATP binding|0005524||IEA
			product	5-AMP-activated protein kinase, catalytic
			transcript_id	gnl|ncbi|MeliponaBeecheii_004128-T1_mrna
			protein_id	gnl|ncbi|MeliponaBeecheii_004128-T1
5430367	5432073	gene
			locus_tag	MeliponaBeecheii_004129
5430367	5430378	mRNA
5430617	5430795
5431105	5431460
5431607	5432073
			product	hypothetical protein
			transcript_id	gnl|ncbi|MeliponaBeecheii_004129-T1_mrna
			protein_id	gnl|ncbi|MeliponaBeecheii_004129-T1
5430367	5430378	CDS
5430617	5430795
5431105	5431460
5431607	5432073
			codon_start	1
			note	EggNog:ENOG41034B4
			note	BUSCO:EOG091B0FUS
			note	COG:T
			db_xref	InterPro:IPR000980
			db_xref	InterPro:IPR001452
			db_xref	InterPro:IPR036860
			db_xref	InterPro:IPR036028
			db_xref	PFAM:PF00018
			db_xref	InterPro:IPR035457
			db_xref	PFAM:PF14604
			db_xref	PFAM:PF07653
			db_xref	InterPro:IPR035458
			db_xref	PFAM:PF00017
			go_function	protein binding|0005515||IEA
			product	hypothetical protein
			transcript_id	gnl|ncbi|MeliponaBeecheii_004129-T1_mrna
			protein_id	gnl|ncbi|MeliponaBeecheii_004129-T1
5435209	5438198	gene
			gene	UHRF2
			locus_tag	MeliponaBeecheii_004130
5435209	5435292	mRNA
5435637	5436250
5436325	5436670
5436740	5436910
5437006	5437162
5437221	5437422
5437496	5437906
5437976	5438198
			product	ubiquitin-like with PHD and RING finger domains 2
			transcript_id	gnl|ncbi|MeliponaBeecheii_004130-T1_mrna
			protein_id	gnl|ncbi|MeliponaBeecheii_004130-T1
5435209	5435292	CDS
5435637	5436250
5436325	5436670
5436740	5436910
5437006	5437162
5437221	5437422
5437496	5437906
5437976	5438198
			codon_start	1
			note	COG:O
			note	EggNog:ENOG410V7FZ
			db_xref	InterPro:IPR015947
			db_xref	InterPro:IPR019787
			db_xref	PFAM:PF00628
			db_xref	InterPro:IPR036987
			db_xref	InterPro:IPR001841
			db_xref	InterPro:IPR003105
			db_xref	InterPro:IPR001965
			db_xref	InterPro:IPR000626
			db_xref	InterPro:IPR029071
			db_xref	PFAM:PF02182
			db_xref	InterPro:IPR011011
			db_xref	InterPro:IPR013083
			db_xref	PFAM:PF12148
			db_xref	InterPro:IPR017907
			db_xref	InterPro:IPR021991
			db_xref	PFAM:PF11976
			db_xref	PFAM:PF00240
			go_function	protein binding|0005515||IEA
			product	ubiquitin-like with PHD and RING finger domains 2
			transcript_id	gnl|ncbi|MeliponaBeecheii_004130-T1_mrna
			protein_id	gnl|ncbi|MeliponaBeecheii_004130-T1
5440032	5439202	gene
			locus_tag	MeliponaBeecheii_004131
5440032	5439869	mRNA
5439795	5439736
5439660	5439615
5439541	5439492
5439419	5439377
5439276	5439202
			product	hypothetical protein
			transcript_id	gnl|ncbi|MeliponaBeecheii_004131-T1_mrna
			protein_id	gnl|ncbi|MeliponaBeecheii_004131-T1
5440032	5439869	CDS
5439795	5439736
5439660	5439615
5439541	5439492
5439419	5439377
5439276	5439202
			codon_start	1
			note	COG:P
			note	SECRETED:SignalP(1-24)
			note	BUSCO:EOG091B0MR8
			note	EggNog:ENOG41038JI
			db_xref	InterPro:IPR011322
			db_xref	InterPro:IPR015867
			db_xref	InterPro:IPR004323
			db_xref	PFAM:PF03091
			go_process	response to metal ion|0010038||IEA
			product	hypothetical protein
			transcript_id	gnl|ncbi|MeliponaBeecheii_004131-T1_mrna
			protein_id	gnl|ncbi|MeliponaBeecheii_004131-T1
5442943	5441652	gene
			locus_tag	MeliponaBeecheii_004132
5442943	5442896	mRNA
5442549	5442395
5442203	5442044
5441804	5441652
			product	hypothetical protein
			transcript_id	gnl|ncbi|MeliponaBeecheii_004132-T1_mrna
			protein_id	gnl|ncbi|MeliponaBeecheii_004132-T1
5442943	5442896	CDS
5442549	5442395
5442203	5442044
5441804	5441652
			codon_start	1
			note	COG:K
			note	EggNog:ENOG4103HWS
			db_xref	InterPro:IPR011598
			db_xref	InterPro:IPR036638
			db_xref	PFAM:PF00010
			go_function	protein dimerization activity|0046983||IEA
			product	hypothetical protein
			transcript_id	gnl|ncbi|MeliponaBeecheii_004132-T1_mrna
			protein_id	gnl|ncbi|MeliponaBeecheii_004132-T1
5445605	5444827	gene
			locus_tag	MeliponaBeecheii_004133
5445605	5445509	mRNA
5444951	5444827
			product	hypothetical protein
			transcript_id	gnl|ncbi|MeliponaBeecheii_004133-T1_mrna
			protein_id	gnl|ncbi|MeliponaBeecheii_004133-T1
5445605	5445509	CDS
5444951	5444827
			codon_start	1
			product	hypothetical protein
			transcript_id	gnl|ncbi|MeliponaBeecheii_004133-T1_mrna
			protein_id	gnl|ncbi|MeliponaBeecheii_004133-T1
5458112	5448691	gene
			locus_tag	MeliponaBeecheii_004134
5458112	5458064	mRNA
5457992	5457855
5456667	5456433
5456368	5456160
5456101	5455875
5455805	5455669
5455577	5455463
5455387	5455148
5455068	5454952
5454884	5454730
5454666	5454500
5454205	5454103
5454009	5453947
5452014	5450594
5450465	5450192
5449998	5449907
5449811	5449700
5449619	5449251
5449168	5448691
			product	hypothetical protein
			transcript_id	gnl|ncbi|MeliponaBeecheii_004134-T1_mrna
			protein_id	gnl|ncbi|MeliponaBeecheii_004134-T1
5458112	5458064	CDS
5457992	5457855
5456667	5456433
5456368	5456160
5456101	5455875
5455805	5455669
5455577	5455463
5455387	5455148
5455068	5454952
5454884	5454730
5454666	5454500
5454205	5454103
5454009	5453947
5452014	5450594
5450465	5450192
5449998	5449907
5449811	5449700
5449619	5449251
5449168	5448691
			codon_start	1
			note	COG:Z
			note	EggNog:ENOG41035R1
			db_xref	PFAM:PF00328
			db_xref	InterPro:IPR029033
			db_xref	InterPro:IPR037446
			db_xref	InterPro:IPR000560
			go_function	inositol heptakisphosphate kinase activity|0000829||IEA
			product	hypothetical protein
			transcript_id	gnl|ncbi|MeliponaBeecheii_004134-T1_mrna
			protein_id	gnl|ncbi|MeliponaBeecheii_004134-T1
5462694	5458223	gene
			locus_tag	MeliponaBeecheii_004135
5462694	5462662	mRNA
5462409	5462302
5460108	5459908
5459836	5459696
5459626	5459536
5459462	5459308
5459241	5458949
5458862	5458668
5458575	5458489
5458415	5458223
			product	hypothetical protein
			transcript_id	gnl|ncbi|MeliponaBeecheii_004135-T1_mrna
			protein_id	gnl|ncbi|MeliponaBeecheii_004135-T1
5462694	5462662	CDS
5462409	5462302
5460108	5459908
5459836	5459696
5459626	5459536
5459462	5459308
5459241	5458949
5458862	5458668
5458575	5458489
5458415	5458223
			codon_start	1
			note	COG:Z
			note	EggNog:ENOG41035R1
			db_xref	InterPro:IPR029033
			db_xref	PFAM:PF18086
			db_xref	InterPro:IPR040557
			db_xref	InterPro:IPR037446
			db_xref	InterPro:IPR000560
			db_xref	InterPro:IPR033379
			go_function	inositol heptakisphosphate kinase activity|0000829||IEA
			product	hypothetical protein
			transcript_id	gnl|ncbi|MeliponaBeecheii_004135-T1_mrna
			protein_id	gnl|ncbi|MeliponaBeecheii_004135-T1
5466253	5464913	gene
			gene	DOLPP1
			locus_tag	MeliponaBeecheii_004136
5466253	5466142	mRNA
5465756	5465656
5465587	5465409
5465336	5465109
5465042	5464913
			product	Dolichyldiphosphatase 1
			transcript_id	gnl|ncbi|MeliponaBeecheii_004136-T1_mrna
			protein_id	gnl|ncbi|MeliponaBeecheii_004136-T1
5466253	5466142	CDS
5465756	5465656
5465587	5465409
5465336	5465109
5465042	5464913
			codon_start	1
			note	EggNog:ENOG410WG8E
			note	COG:I
			note	BUSCO:EOG091B0HAR
			note	TransMembrane:5 (o44-65i72-92o112-132i144-163o175-205i)
			db_xref	InterPro:IPR036938
			db_xref	InterPro:IPR039667
			db_xref	PFAM:PF01569
			db_xref	InterPro:IPR000326
			db_xref	InterPro:IPR039666
			go_function	hydrolase activity|0016787||IEA
			product	Dolichyldiphosphatase 1
			transcript_id	gnl|ncbi|MeliponaBeecheii_004136-T1_mrna
			protein_id	gnl|ncbi|MeliponaBeecheii_004136-T1
5467417	5475444	gene
			locus_tag	MeliponaBeecheii_004137
5467417	5467701	mRNA
5467797	5467940
5468035	5468316
5468645	5468805
5469555	5469649
5469717	5469912
5470172	5470349
5470439	5470637
5470728	5470807
5470884	5471009
5471094	5471246
5471321	5471719
5471964	5472139
5472226	5472398
5472468	5472679
5472750	5472900
5472978	5473153
5473231	5473614
5473682	5473885
5473963	5474233
5474321	5474688
5474764	5474856
5474928	5475297
5475389	5475444
			product	hypothetical protein
			transcript_id	gnl|ncbi|MeliponaBeecheii_004137-T1_mrna
			protein_id	gnl|ncbi|MeliponaBeecheii_004137-T1
5467417	5467701	CDS
5467797	5467940
5468035	5468316
5468645	5468805
5469555	5469649
5469717	5469912
5470172	5470349
5470439	5470637
5470728	5470807
5470884	5471009
5471094	5471246
5471321	5471719
5471964	5472139
5472226	5472398
5472468	5472679
5472750	5472900
5472978	5473153
5473231	5473614
5473682	5473885
5473963	5474233
5474321	5474688
5474764	5474856
5474928	5475297
5475389	5475444
			codon_start	1
			note	BUSCO:EOG091B00NI
			note	EggNog:ENOG41035NH
			note	COG:S
			db_xref	InterPro:IPR035979
			db_xref	PFAM:PF12872
			db_xref	InterPro:IPR012677
			db_xref	PFAM:PF01936
			db_xref	InterPro:IPR041966
			db_xref	InterPro:IPR021139
			db_xref	InterPro:IPR034191
			db_xref	InterPro:IPR025605
			db_xref	PFAM:PF11608
			db_xref	InterPro:IPR000504
			db_xref	InterPro:IPR024582
			db_xref	InterPro:IPR024768
			go_component	peroxisome|0005777||IEA
			go_process	regulation of gene expression|0010468||IEA
			go_function	nucleic acid binding|0003676||IEA
			product	hypothetical protein
			transcript_id	gnl|ncbi|MeliponaBeecheii_004137-T1_mrna
			protein_id	gnl|ncbi|MeliponaBeecheii_004137-T1
5478667	5477928	gene
			locus_tag	MeliponaBeecheii_004138
5478667	5478586	mRNA
5478510	5478375
5478281	5478139
5478052	5477928
			product	hypothetical protein
			transcript_id	gnl|ncbi|MeliponaBeecheii_004138-T1_mrna
			protein_id	gnl|ncbi|MeliponaBeecheii_004138-T1
5478667	5478586	CDS
5478510	5478375
5478281	5478139
5478052	5477928
			codon_start	1
			note	BUSCO:EOG091B0L43
			note	EggNog:ENOG410374V
			note	COG:C
			db_xref	InterPro:IPR019377
			db_xref	InterPro:IPR039993
			db_xref	PFAM:PF10249
			product	hypothetical protein
			transcript_id	gnl|ncbi|MeliponaBeecheii_004138-T1_mrna
			protein_id	gnl|ncbi|MeliponaBeecheii_004138-T1
5479120	5482654	gene
			gene	RPL3
			locus_tag	MeliponaBeecheii_004139
5479120	5479199	mRNA
5479569	5479744
5480675	5480843
5481063	5481198
5481270	5481456
5481678	5481880
5482110	5482265
5482457	5482654
			product	60S ribosomal protein L3
			transcript_id	gnl|ncbi|MeliponaBeecheii_004139-T1_mrna
			protein_id	gnl|ncbi|MeliponaBeecheii_004139-T1
5479120	5479199	CDS
5479569	5479744
5480675	5480843
5481063	5481198
5481270	5481456
5481678	5481880
5482110	5482265
5482457	5482654
			codon_start	1
			note	EggNog:ENOG41033SJ
			note	COG:J
			db_xref	InterPro:IPR009000
			db_xref	PFAM:PF00297
			db_xref	InterPro:IPR000597
			db_xref	InterPro:IPR019926
			go_component	ribosome|0005840||IEA
			go_function	structural constituent of ribosome|0003735||IEA
			go_process	translation|0006412||IEA
			product	60S ribosomal protein L3
			transcript_id	gnl|ncbi|MeliponaBeecheii_004139-T1_mrna
			protein_id	gnl|ncbi|MeliponaBeecheii_004139-T1
5484969	5488491	gene
			locus_tag	MeliponaBeecheii_004140
5484969	5485121	mRNA
5485508	5485655
5485802	5485978
5486061	5486756
5486848	5487281
5487690	5488115
5488360	5488491
			product	hypothetical protein
			transcript_id	gnl|ncbi|MeliponaBeecheii_004140-T1_mrna
			protein_id	gnl|ncbi|MeliponaBeecheii_004140-T1
5484969	5485121	CDS
5485508	5485655
5485802	5485978
5486061	5486756
5486848	5487281
5487690	5488115
5488360	5488491
			codon_start	1
			note	BUSCO:EOG091B07RF
			note	COG:S
			note	EggNog:ENOG4103HGI
			db_xref	InterPro:IPR019748
			db_xref	InterPro:IPR011993
			db_xref	PFAM:PF00373
			db_xref	InterPro:IPR035963
			db_xref	InterPro:IPR018979
			db_xref	InterPro:IPR029071
			db_xref	InterPro:IPR014352
			db_xref	PFAM:PF09380
			db_xref	InterPro:IPR019749
			db_xref	InterPro:IPR019747
			db_xref	InterPro:IPR018980
			db_xref	InterPro:IPR000798
			db_xref	InterPro:IPR014847
			db_xref	InterPro:IPR000299
			db_xref	PFAM:PF08736
			db_xref	PFAM:PF09379
			go_function	cytoskeletal protein binding|0008092||IEA
			go_component	cytoskeleton|0005856||IEA
			product	hypothetical protein
			transcript_id	gnl|ncbi|MeliponaBeecheii_004140-T1_mrna
			protein_id	gnl|ncbi|MeliponaBeecheii_004140-T1
5500379	5491519	gene
			locus_tag	MeliponaBeecheii_004141
5500379	5500081	mRNA
5499748	5499658
5499570	5499472
5499252	5499055
5498903	5498805
5498622	5498326
5498142	5497767
5497670	5497506
5497426	5497219
5497140	5496718
5496635	5496410
5496327	5496148
5496046	5495587
5495526	5495361
5495263	5494789
5494695	5494522
5494452	5494305
5494186	5494065
5493822	5493708
5492279	5491519
			product	hypothetical protein
			transcript_id	gnl|ncbi|MeliponaBeecheii_004141-T1_mrna
			protein_id	gnl|ncbi|MeliponaBeecheii_004141-T1
5500379	5500081	CDS
5499748	5499658
5499570	5499472
5499252	5499055
5498903	5498805
5498622	5498326
5498142	5497767
5497670	5497506
5497426	5497219
5497140	5496718
5496635	5496410
5496327	5496148
5496046	5495587
5495526	5495361
5495263	5494789
5494695	5494522
5494452	5494305
5494186	5494065
5493822	5493708
5492279	5491519
			codon_start	1
			note	BUSCO:EOG091B00JN
			note	COG:S
			note	EggNog:ENOG410321X
			note	TransMembrane:4 (o555-577i584-608o723-747i759-783o)
			db_xref	InterPro:IPR011646
			db_xref	PFAM:PF13857
			db_xref	PFAM:PF13637
			db_xref	InterPro:IPR020683
			db_xref	InterPro:IPR002110
			db_xref	PFAM:PF00023
			db_xref	PFAM:PF12796
			db_xref	InterPro:IPR013761
			db_xref	InterPro:IPR036770
			db_xref	PFAM:PF07693
			go_function	protein binding|0005515||IEA
			product	hypothetical protein
			transcript_id	gnl|ncbi|MeliponaBeecheii_004141-T1_mrna
			protein_id	gnl|ncbi|MeliponaBeecheii_004141-T1
5504552	5502903	gene
			locus_tag	MeliponaBeecheii_004142
5504552	5502903	mRNA
			product	hypothetical protein
			transcript_id	gnl|ncbi|MeliponaBeecheii_004142-T1_mrna
			protein_id	gnl|ncbi|MeliponaBeecheii_004142-T1
5504552	5502903	CDS
			codon_start	1
			note	EggNog:ENOG410321X
			note	TransMembrane:1 (o524-541i)
			note	COG:S
			product	hypothetical protein
			transcript_id	gnl|ncbi|MeliponaBeecheii_004142-T1_mrna
			protein_id	gnl|ncbi|MeliponaBeecheii_004142-T1
5525275	5526420	gene
			locus_tag	MeliponaBeecheii_004143
5525275	5525360	mRNA
5525454	5525596
5525664	5525848
5525920	5526033
5526110	5526211
5526289	5526420
			product	hypothetical protein
			transcript_id	gnl|ncbi|MeliponaBeecheii_004143-T1_mrna
			protein_id	gnl|ncbi|MeliponaBeecheii_004143-T1
5525275	5525360	CDS
5525454	5525596
5525664	5525848
5525920	5526033
5526110	5526211
5526289	5526420
			codon_start	1
			note	BUSCO:EOG091B0GAK
			note	EggNog:ENOG41035P5
			note	COG:J
			db_xref	PFAM:PF02390
			db_xref	InterPro:IPR029063
			db_xref	InterPro:IPR025763
			db_xref	InterPro:IPR003358
			go_process	tRNA modification|0006400||IEA
			go_function	tRNA (guanine-N7-)-methyltransferase activity|0008176||IEA
			product	hypothetical protein
			transcript_id	gnl|ncbi|MeliponaBeecheii_004143-T1_mrna
			protein_id	gnl|ncbi|MeliponaBeecheii_004143-T1
5532554	5526472	gene
			locus_tag	MeliponaBeecheii_004144
5532554	5532471	mRNA
5531835	5531616
5531485	5531220
5531145	5530863
5530803	5530615
5530499	5530295
5530218	5529973
5529903	5529672
5529592	5529236
5529160	5529072
5528999	5528714
5528610	5528395
5528280	5528092
5528038	5527785
5527711	5527459
5527398	5527175
5527114	5526946
5526868	5526730
5526644	5526472
			product	hypothetical protein
			transcript_id	gnl|ncbi|MeliponaBeecheii_004144-T1_mrna
			protein_id	gnl|ncbi|MeliponaBeecheii_004144-T1
5532554	5532471	CDS
5531835	5531616
5531485	5531220
5531145	5530863
5530803	5530615
5530499	5530295
5530218	5529973
5529903	5529672
5529592	5529236
5529160	5529072
5528999	5528714
5528610	5528395
5528280	5528092
5528038	5527785
5527711	5527459
5527398	5527175
5527114	5526946
5526868	5526730
5526644	5526472
			codon_start	1
			note	EggNog:ENOG410W2UZ
			db_xref	InterPro:IPR013783
			product	hypothetical protein
			transcript_id	gnl|ncbi|MeliponaBeecheii_004144-T1_mrna
			protein_id	gnl|ncbi|MeliponaBeecheii_004144-T1
5532974	5534290	gene
			locus_tag	MeliponaBeecheii_004145
5532974	5533073	mRNA
5533178	5533407
5533528	5533762
5533830	5534290
			product	hypothetical protein
			transcript_id	gnl|ncbi|MeliponaBeecheii_004145-T1_mrna
			protein_id	gnl|ncbi|MeliponaBeecheii_004145-T1
5532974	5533073	CDS
5533178	5533407
5533528	5533762
5533830	5534290
			codon_start	1
			note	EggNog:ENOG4103AW3
			note	TransMembrane:1 (n6-14c18/19o243-265i)
			note	SECRETED:SignalP(1-24)
			product	hypothetical protein
			transcript_id	gnl|ncbi|MeliponaBeecheii_004145-T1_mrna
			protein_id	gnl|ncbi|MeliponaBeecheii_004145-T1
5538550	5534812	gene
			locus_tag	MeliponaBeecheii_004146
5538550	5538533	mRNA
5538450	5538233
5538147	5537984
5537417	5537272
5537182	5536918
5536828	5536680
5536613	5536445
5536371	5536117
5536041	5535904
5535821	5535601
5535518	5535439
5535374	5535342
5535225	5535004
5534914	5534812
			product	hypothetical protein
			transcript_id	gnl|ncbi|MeliponaBeecheii_004146-T1_mrna
			protein_id	gnl|ncbi|MeliponaBeecheii_004146-T1
5538550	5538533	CDS
5538450	5538233
5538147	5537984
5537417	5537272
5537182	5536918
5536828	5536680
5536613	5536445
5536371	5536117
5536041	5535904
5535821	5535601
5535518	5535439
5535374	5535342
5535225	5535004
5534914	5534812
			codon_start	1
			note	CAZy:CE10
			note	COG:O
			note	EggNog:ENOG410V8KM
			note	MEROPS:MER0000408
			note	BUSCO:EOG091B08OP
			note	TransMembrane:1 (o498-516i)
			db_xref	PFAM:PF08840
			db_xref	InterPro:IPR001375
			db_xref	InterPro:IPR011042
			db_xref	InterPro:IPR029058
			db_xref	PFAM:PF00326
			go_function	serine-type peptidase activity|0008236||IEA
			go_process	proteolysis|0006508||IEA
			product	hypothetical protein
			transcript_id	gnl|ncbi|MeliponaBeecheii_004146-T1_mrna
			protein_id	gnl|ncbi|MeliponaBeecheii_004146-T1
5550009	5541986	gene
			locus_tag	MeliponaBeecheii_004147
5550009	5549867	mRNA
5545408	5545261
5543572	5543438
5542120	5541986
			product	hypothetical protein
			transcript_id	gnl|ncbi|MeliponaBeecheii_004147-T1_mrna
			protein_id	gnl|ncbi|MeliponaBeecheii_004147-T1
5550009	5549867	CDS
5545408	5545261
5543572	5543438
5542120	5541986
			codon_start	1
			note	COG:S
			note	EggNog:ENOG41036JS
			db_xref	PFAM:PF00036
			db_xref	InterPro:IPR040365
			db_xref	PFAM:PF13202
			db_xref	InterPro:IPR011992
			db_xref	InterPro:IPR002048
			db_xref	InterPro:IPR018247
			db_xref	PFAM:PF13499
			go_function	calcium ion binding|0005509||IEA
			product	hypothetical protein
			transcript_id	gnl|ncbi|MeliponaBeecheii_004147-T1_mrna
			protein_id	gnl|ncbi|MeliponaBeecheii_004147-T1
5557642	5555455	gene
			locus_tag	MeliponaBeecheii_004148
5557642	5557473	mRNA
5555635	5555455
			product	hypothetical protein
			transcript_id	gnl|ncbi|MeliponaBeecheii_004148-T1_mrna
			protein_id	gnl|ncbi|MeliponaBeecheii_004148-T1
5557642	5557473	CDS
5555635	5555455
			codon_start	1
			note	COG:S
			note	EggNog:ENOG41036JS
			product	hypothetical protein
			transcript_id	gnl|ncbi|MeliponaBeecheii_004148-T1_mrna
			protein_id	gnl|ncbi|MeliponaBeecheii_004148-T1
5559769	5561865	gene
			locus_tag	MeliponaBeecheii_004149
5559769	5560375	mRNA
5560879	5561127
5561231	5561865
			product	hypothetical protein
			transcript_id	gnl|ncbi|MeliponaBeecheii_004149-T1_mrna
			protein_id	gnl|ncbi|MeliponaBeecheii_004149-T1
5559769	5560375	CDS
5560879	5561127
5561231	5561865
			codon_start	1
			product	hypothetical protein
			transcript_id	gnl|ncbi|MeliponaBeecheii_004149-T1_mrna
			protein_id	gnl|ncbi|MeliponaBeecheii_004149-T1
5562533	5564622	gene
			locus_tag	MeliponaBeecheii_004150
5562533	5562790	mRNA
5562896	5563097
5563221	5563581
5563653	5563854
5563927	5564082
5564159	5564281
5564349	5564433
5564513	5564622
			product	hypothetical protein
			transcript_id	gnl|ncbi|MeliponaBeecheii_004150-T1_mrna
			protein_id	gnl|ncbi|MeliponaBeecheii_004150-T1
5562533	5562790	CDS
5562896	5563097
5563221	5563581
5563653	5563854
5563927	5564082
5564159	5564281
5564349	5564433
5564513	5564622
			codon_start	1
			note	COG:O
			note	BUSCO:EOG091B08PD
			note	EggNog:ENOG41032CD
			db_xref	PFAM:PF11976
			db_xref	InterPro:IPR002867
			db_xref	PFAM:PF17976
			db_xref	InterPro:IPR000626
			db_xref	InterPro:IPR029071
			db_xref	PFAM:PF01485
			db_xref	InterPro:IPR013083
			db_xref	InterPro:IPR041565
			db_xref	InterPro:IPR031127
			db_xref	InterPro:IPR041170
			db_xref	InterPro:IPR044066
			db_xref	InterPro:IPR003977
			db_xref	PFAM:PF00240
			db_xref	PFAM:PF17978
			go_function	protein binding|0005515||IEA
			go_function	ubiquitin-protein transferase activity|0004842||IEA
			go_component	cytosol|0005829||IEA
			go_component	mitochondrion|0005739||IEA
			go_process	protein ubiquitination|0016567||IEA
			product	hypothetical protein
			transcript_id	gnl|ncbi|MeliponaBeecheii_004150-T1_mrna
			protein_id	gnl|ncbi|MeliponaBeecheii_004150-T1
5569361	5565608	gene
			locus_tag	MeliponaBeecheii_004151
5569361	5569054	mRNA
5567693	5567598
5567402	5567159
5566999	5566846
5566722	5566525
5566434	5565608
			product	hypothetical protein
			transcript_id	gnl|ncbi|MeliponaBeecheii_004151-T1_mrna
			protein_id	gnl|ncbi|MeliponaBeecheii_004151-T1
5569361	5569054	CDS
5567693	5567598
5567402	5567159
5566999	5566846
5566722	5566525
5566434	5565608
			codon_start	1
			note	EggNog:ENOG41034BR
			note	COG:K
			note	BUSCO:EOG091B08QE
			db_xref	PFAM:PF00907
			db_xref	InterPro:IPR002070
			db_xref	InterPro:IPR008967
			db_xref	InterPro:IPR001699
			db_xref	InterPro:IPR036960
			db_xref	InterPro:IPR018186
			go_process	regulation of transcription, DNA-templated|0006355||IEA
			go_component	nucleus|0005634||IEA
			go_function	DNA-binding transcription factor activity|0003700||IEA
			product	hypothetical protein
			transcript_id	gnl|ncbi|MeliponaBeecheii_004151-T1_mrna
			protein_id	gnl|ncbi|MeliponaBeecheii_004151-T1
5579718	5574630	gene
			locus_tag	MeliponaBeecheii_004152
5579718	5579710	mRNA
5575491	5575291
5574872	5574630
			product	hypothetical protein
			transcript_id	gnl|ncbi|MeliponaBeecheii_004152-T1_mrna
			protein_id	gnl|ncbi|MeliponaBeecheii_004152-T1
5579718	5579710	CDS
5575491	5575291
5574872	5574630
			codon_start	1
			note	COG:S
			note	EggNog:ENOG4103AZ7
			product	hypothetical protein
			transcript_id	gnl|ncbi|MeliponaBeecheii_004152-T1_mrna
			protein_id	gnl|ncbi|MeliponaBeecheii_004152-T1
5583556	5580800	gene
			locus_tag	MeliponaBeecheii_004153
[truncated: 13,465,410 more chars]
