# Supplementary material for: Prevalent bee venom genes evolved before the aculeate stinger and eusociality
Source: BMC Biol. 2023 Oct 23;21:229. doi: 10.1186/s12915-023-01656-5 (PMC10591384; doi:10.1186/s12915-023-01656-5)
Supplement: Supplementary file 40 — Additional file 40. Genome annotation of Melipona beecheii. [file 12915_2023_1656_MOESM40_ESM.zip › Melipona_beecheii.annotation.funannotate181.Oct2020/results/Melipona_beecheii.mrna-transcripts.fa]

>MeliponaBeecheii_000001-T1 MeliponaBeecheii_000001
ATGTATGCTCCTCTTAAATTTGGAACATATCAGGCCGTACATGACATTCTAGGAGGTAGCATGGCATGCCAGGCAGACCA
CAAGATCACCTGTTACAGGCGTCTTGTAGGTAAAGTCCCATTATATCTCGAGATCCTAGAAGGGTATACTCCTTTGATAT
TTGGAACATTCTATCAGGGGGTACATGACATTCTAGGAGGTGGTATGGCACTTGCCAGGCAGACCAGGCAGTTCTCTGTT
ACAGGCGTCTTTCCACAAATTAAAGTCCGGGTATATGACCTTCTTGGAGGTATACTATGCCAGCCGGACAAACAATTCTC
CTACTACAGGCGTCTTTCCTTAAAATTAAAGTCCATCATATCTCGAGAACTAGAAGGGGTATATGACATTTCTTGGTGGT
GGCATACTATGCCAGCAGACAAAAGTTCTCAGGCGTCTTTCATTGAAACTAAAGTCCATCATATCTCGAGAACGAGATGG
TATACTCCTCTGATGGCTGGAACATTCTATCAGGGGCGTCTTTCCGTAAAATTAAAAGTCCATCATATCTCGAGAACTAG
AAGGTATACTCCTCTGAAATTTGGAACATTGTATCAAGTACGTGACATTCTTAGGGAGGTGTCTATTGGCACGCCAGGCA
GACAAGAATTCTCCTCCTACAGGAGTCATTCCTTAAAATTAAAGTCCATCATATCTGAGAACTAG
>MeliponaBeecheii_000002-T1 MeliponaBeecheii_000002
ATGAAACTGAAAACAGAAACTCCCAAAACCCCAATACAACAAAAAGCACAACACACAAAAGCTCCATCATATGAAGAATT
GCTACAACAAAATAGAAATCTAAACAAAATAATAAAAGAGCTCAAAGCAGCAAACAAACAAAATCGGATGATACCCAACT
ACAACCACCAAGAAGACAGGAGGCCACCCAGAGACCAACCATATCTTCACCACCATCCCAGTTATCTAATTACAATTACA
ACTGGATACATCTTCAAACAGCAACCCGAGCAACAGCAATCAAATCTAACCCTCACCAATAATTCTGCATGA
>MeliponaBeecheii_000003-T1 MeliponaBeecheii_000003
ATGAAAAAAAATGTTTCAAGTAAAATTTGCTTCAAAGGAATGTCTTGTGAACCGAAGGAAAGCCCGAAAGCTCTCTCGGT
TCCCCTTCCTTCGGCTGCGGAAGATCGCAGGTCCAGTGGGGCACGAAGGGGCCAGGTACCCGTCGCCGACCTAATGGTGA
CCTTGGCACCAGCCAAGAAGCCCTTTGTTTACCTATCTTACCCTTTAAGAAACGTTCCAGATGCTGACTCTGCTTCTCAG
GGTAAGACAGAGGTTCCTTAG
>MeliponaBeecheii_000004-T1 MeliponaBeecheii_000004
ATGAGTAAATCCAGGAGATATAATAAGATATTGAATAAAATTGTCAAAATCAATGAAGATAGTTCTGAGGATACCTCCGA
AGATCAATATGAATTACGCGAAAGCGATGAGAATGAAAGCTCCGAATGCATTGAAAGTGGAGAGATAGAAGGATCTTCGG
ATAGTGAAGAGGAAAATTTCTTCAAAGTGTATCAGAGCAAGAAAAGGATGCGTATTCTTTCTAGTTCTGACTTCGAGGAT
GAGAGGAAGAGCATTCCAAGTACATCTCAAAATGTAATGGGTGAAATTGAAATTGCAGTTGACGGAACACGGTGGATAAA
ACTGAAAGCAGGCGGATTGGTAGGCCGCCCATTCGTATGA
>MeliponaBeecheii_000005-T1 MeliponaBeecheii_000005
ATGAATCTATGCGTCAAGTACTCTGGACCTCATAACTCCAGAATCAGTAAGAAGACTCTTGAAACTCCACCAACATGCGC
TAATTGCAAAAGGGACCACCCAGCAAATTTTCCTAAATGCCCTGCCTTCTTAGGTATACCAATCGAACCACCACAAGAAC
ATCCTTACACATCCTTCCTCAAGCATACCTTTTTCCTGCCCCCCCTCTCCAGAACCTCCTATTTCTTCCTTGATCTCCTA
CCGGACCTGCTCGTGGAACAAAACATAATCTCACCTACGCAAGAATTCGTAGGTCTCCATGTCCTATGGGCCAGGCGCTT
GGCCTCTATGTGTTCCAATTTGATGGCCTTGATAAACCGATAA
>MeliponaBeecheii_000006-T1 MeliponaBeecheii_000006
ATGGTGTACTCCTCTGAAATTTGGAACATTGTGTCAGGGGCATATGACATTCAAGGAGGAGGTATGAGAAGCCAGCCCGA
CAAGCGGTTCTCCTGTTTCAGGCGTATTTCCATGAAAATTAGCGTTGGTAATATGTCTAGAGTCAGATGGTGTACTCCTC
TGAAATTTGGAACTATGCATAAGGGTCGTATGTTATTCTATGAGGAGGCGGGAGAAGCCAGCCCGAAATGCGGTACTCCT
CTTGCAGGCAGCCTGATAGAGTACTCCTCTGAAATTTCGAACATTCTGCCAATGGCACATGTCATTCTAAAAGGTGGCAT
AAGAAAGCAGCCCGAATTGCGGGGCATATTACATTCTAGAATGTGGCATGGAAAGCCAGCTCAACAAGCTGTCCTCCTGT
TACAGGCTCTGGTTCTCGATATATTACAGATGTTATTTTTCTGGCAAGACGTAACAGGAGAACCGCGTGACGGGGAGTAC
CGCTTGTCGGGCTTGCTTCTCATGCCACCTGCTAGAATTTCTTGTGCCCCAGATGCAATTTTCCAAATTTCAGAGGAGTA
CACCATCTGGCTCTCGAGATATTACCGACTTAATTTTTATGGAAAGACGCCTGTAGCAAGAGCACCGCGTCTTTCACACC
GCAACAGCAAACGTGACTGTGTACCTGCTAAGGCATCCACATGTACAGTAGCTATGAGAAAAGCCACTGAAGAACACGTC
AAGGTCACCAGATTGAGAAAGAGTACCACATCTGCATCAGATTCATCTCCCGTCGCTAATATGCAGAAATGTATGGATGA
CATTAACCCAGACACCCTTATCAAAATCACATACAGTACTGTCACGGACAAAGGTCCTCCCAAACAAATTTCAGAAACAC
GCACTATCAACTCAACCACGCTTGAAAAACCACGCTTGAAACTCCAACTCACAACTCATCAAAACACCAAATGCCAAATC
TCCTCCGATACACATACACGGGGACATAGATCTCATTAA
>MeliponaBeecheii_000007-T1 MeliponaBeecheii_000007
ATGAGGCTAGGTTTCTGGAACGTGGCTGAACTAAGGAATAAAAACGAGGACACATGGGAATATTTGGAAAGTTTTGACCT
GGCCGGAGGAAAAAGAGTGGAAGAAATGGGAAAAGAAGCTGGATGGGTTCGTGTGAAAATGTGTTGCAGAGAGAGAATCG
GGAAGAGGGAGGGCAAAAGAAGAAATAGTGGTGGCATGGCTAATGGAAATACAAAAAAGGAAGTGAGGGTGGTACGGAGG
GGGAAGGGAAAATTCAGATCACCTACTATTGGAGATAGAAATTGGAAGGAGAGAGGGAAAAAGGAAGGAAAGAGAAGAAC
AAAAGATGGAGGAGGAGACGGTCAAAGAAAGGATATGGACACAGAAGAGAGTATTGCATTACCAAGCAACACAGAAAACA
CAGATGAGCTATGGGACGATATAAGAGAAAAAGTGAAAAATACAACGATGAAGGAAACCAGGAAAGTAGGGAGCTAG
>MeliponaBeecheii_000008-T1 MeliponaBeecheii_000008
ATGGTACAAGGTTTACCTCAACCAATTGGTGGTCCGCAGCAAGTGGCAAAAGAGCTGCGGGTCGGAACTCTCGTCATCGT
CAAGGAGGACCATGTATTACCATTCCTTTGGCCTCTAGGACGGATCACAGCACTATATCCGAGGGACAACCAAGTAGCAA
GGATGGCAACCGTAAAAACAACGAGCGGGGGCCGGCACGTTCTGAAGCAGAACAGGACACTTAGATTAGGTTCCTGGAAT
GCTCTACCCTACCGAGAAGTTCCAGATGCCATGGCATTCTCCTATCTAAGGGACCTCTATCTTACCCTGAGAGGGAGAGT
CAGCATCTGGAACGTTTTTTTAAGGACATTAAAAAGACATATGAGATAG
>MeliponaBeecheii_000009-T1 MeliponaBeecheii_000009
ATGTTTGTTCTATTTATACCAACTTCGATCATTTTTCTTATCGCTGGTTATGTGAGGTATCGCCTACCGCCTTCCGGAAG
ACAATCTCAATCCGCCAAGCGCTATAGCCTAGGTGCTCTAAACTCTTCGCCGAGTATGCCCTTGACTGAGCAGAAGAACT
TTTCCGTGCTGGTGTTCGGTGAAAACTGCAGCAGGACGTCCTTGTGTCTGTCTAATCCTTCTGAGACTTTTGAGCTCGTT
GCCCACCCTCTTTGCTCACCTCTGCAAGAGACCTTTTGTCCTCTATTGAATTATGATAGCTTCCTCTTTAGAAGGCACCA
AATTGATTTGGCTCTTCCTACAGCTAGTTCGATTGGAGGACAAAAGGTCCTTTACATTCTTTAG
>MeliponaBeecheii_000010-T1 MeliponaBeecheii_000010
ATGATTGCCAGTTGCGCGTTCAGCATTAACGTCAACTCGATGAAGAATCTGAAAAACACGTTCTACGGCAGAGAGTATCA
GGATATTCAAGCAGAAGATCGTCTTTTTCAAAAAGTTGATAATCAGCACGATGAAAGTGCGAGACGAGAACGATATCGTT
CATTCGGATATGCTTCAACTGATAATGGACACCAGAGGGAAATTGGGAGCACCGCCACTCTCATGTGCTTCGTCGCTTAC
GAGGTCGGCATCAACGATCAGGTAGAAAAAGATTGTAAGAGGAAATCGACCGACTTTTGGAGGATTGCAACGTACTACCC
GAAGCCGAAGAAATTCAAACCCGACAGATTCTACGACGATCCGAAACAGATGTCCAACTCTCCCTCGTTTATCTCGTTTT
GTGCAGGTGACAAGATGTGCGTCGACAACAAGAAAGAATTCGCTATGACGCCAGAGAACGGGTTCGAGTTAAAAATCCAG
CCGAGAAATGCAAAGAAAGGCCGAGAAGAGTGCTATCCCAGAGACGACTATGCTCATTGA
>MeliponaBeecheii_000011-T1 MeliponaBeecheii_000011
ATGCGATCATTAACACAAGCAGCTCTCATCACTGTGCGTTATTGCACTCGAGTGGCCCTCAACACTATGATCCTGCTACT
AACAGAACAGAACACCCCGAGACAGACACTCAAGTCAGGTTCTAGGAACACTTTACCCTGCCGAGAATTTCCAGATGTTC
TGGCATTCTCCCATCTAAGGGCACTTTCTCTTGCCTTAGAGGCTGAAACAGGATGTCGAAAGGCTTGCGAAGAAAAGTGG
GAAGACACCCCTCCCTTCCGATGCACATCCACTGAAGTTGCAGCGGCCCAAGGAGCTAATGGAACCCTTAAAGGTGTTAC
TGGGTCGCCGCGCTATCTTCAACTTCTGGGTGCAGGCGCGTCGGAGAAAATTTATGAGTTTTTAAGTGCCCTAAGCAGTC
CTGTGTCTCCAGAAAACTCTGGCCATCTGAGCTTTGTTTTGAGCAGACAGGACCCTCAGCAGTGGATTGAAACATGGAAC
CAACTTTCCCGAACACGTGCGAAACACGGGCCCGCGAGATTACCCAAGACAGCGACGGGCATCCTCCCTTCGTGTCCCAC
CCTGGGCCAGCGATTTTCCGAAACCGAAGGAAGGAGAAAGAGCATCCGTGCTTTTCTTCGGCTTGCAAGTTAG
>MeliponaBeecheii_000012-T1 MeliponaBeecheii_000012
ATGTATGCCATCGGAGGCGACTTTAATGGCAAGCACCCCATCTGGAATAACTTCAATAGAAACGCAAACGGATCAACCAT
CAAAAATTACTCGGAACTTAGGGATTACCAGATCACACATAGCCCGACGTATACATACAAACAACCAAACTGCTCACCAA
CCAATATAGATATCTTCCTCTCGAATGTACCTTATTCCTACAACTGCCAAACCATTGATGATTTATCCAACCATCTACCT
GTAGAACTTTTACTACAACTACACAGAACAGCAAGAAGAACAAAAACAATAGAATACACAGACTGGAAGACATAA
>MeliponaBeecheii_000013-T1 MeliponaBeecheii_000013
ATGGAAAAAAGCGATGAATATGATGCCTTAACAAATAACAAAGTATGGGATCTAGTACAGCTTCCCAAAGGTAAAAGAGT
GATAAAATCTAAATGGGTTTTCAAAACAAAGAAAGATGGTATTAGAGTTAGAAGACACAGCGATACTTTAAAATCAGATC
AAAGTAATTACATAAACGAAGTTTTGAATAAATTCAATATGGTTAACTGCAAACGTGCTGACACTCCGTACGCGGTGGCA
GTAAAATTAAATAAATCTAGTACAATAGACGATCCATACCAGGAGCTAATGAGTTGTCCTAAATTATATTACATTATGCG
CTAG
>MeliponaBeecheii_000014-T1 MeliponaBeecheii_000014
ATGAACGCAATAATTCTGCTCGCCGGGCTGCCATCTGAATATAAACCAGTGTTTTTAGCTATAAAGAACTTGCAAGTTCC
AATAACTACTAATCTTATAAAAGCTAAATTATTACAAGAAGACATAAAGGCTCAACTCAAAGAAAACACGTCTGAGGTAC
AAGAACTCTGGCACAATAGACTTGGACATCTCAACGATCGCAGTATGACACTGTTACGCAAAGGACTTGCCACTAGAATC
GAGTACGATGAATCTAGCAAAAGACCCTGTGTAGCACGCTTAAGTGGTAAACAAACCAGATTACCATTTAAAAATGAAGG
AAGAAAATAG
>MeliponaBeecheii_000015-T1 MeliponaBeecheii_000015
ATGCCCAACTCTTTATGTGGAGAATCTGAAGTGATATATCATGGGACAGTAGCAGTAGTTCTCAGTGCTTTGTTCTGGAA
CCTTTGGATAATAATCTACAAATCTCTTAGTCCGATTTCTAAAACTCCCACCATAGAGCGCACAGAGCAACTAGAACTTT
GGGCCTTAAAATTCCTTGAAATTAATCTAGACGTAGCGGATACCACGAAAAAGGACAAAGTGAGATATGACCATGAAATC
AAATTCACGGAGCTCAATCTGACTGGTGGAAACAGTTATGATAAAGTTGAAAGCAAATGGTCTTTTCTTAGATACACTAG
CCAGGAGGAAACCAAAAGTGCAATGGAGAAGGAAATGGGCACTGCAAATATAATGACACTCATTGGAAACAGCAAGAAAG
ACCAAAGCAGTGTGACGCCGCCTAAGAGGAAGCCAGAAGTGCAGCAGCGGCAGTAG
>MeliponaBeecheii_000016-T1 MeliponaBeecheii_000016
ATGCTAGAAGAACTTGCTATAGCAGAAGAGGAGGAACTGACCAATGCTGGTGATTCTTTGGACAATGTCCAGTGGAACGA
GTTCGCCAACAAGCAACAATCATTTACATTTACCGGAAAAAGTGGGCTTCTGATGGATTTGCCTTCCAACATTAGCCCAG
GTGAAGTTCTTTCATTATTTTTGGATGAAAAGGTGATTAGCTTCCTAGTCAGAGAAACTAAGATATGGGAACTTCTAGTT
AGAGAATTGTTGTGCTCGGAAAATACAGAAAATACTACCGACAATGAAAGAAAGAAAACGAAAAAAGTGTCTCACCATTT
CGAAATTCGTAAGAATCAGCAGGGCAAGCTCATTAGAAGAATGTGCGTCCTATGTTATCAAAAGAAGAGACAAATTCTCG
AACAACAGCAAGCGAGAAGAAATGTAAAAAAAACTACTACATATTGTAAAAATTGTCCAAAACTACCACAAATGTGA
>MeliponaBeecheii_000017-T1 MeliponaBeecheii_000017
ATGGACAGGACATCAAAACGAAAACACCATCAACAGAACACTCAGGCTAGGTTCCTGGAATGGTCTACCCTGCAGAGAAG
TTCCAGATGCCATGGCACGCTCCTATCTATGGGACTTCTGTCTTACCCTGAGAGGCAGAGTCAGCATCTGGAACGTTTCT
TAAAGGGTAAGATTAGGCTGGCGTCAAGAAGTCACGTAGACACATTCGCTTCACATAAAAGTCTGCATTCTGAATATCTC
TCCGACGACTGTAAAAGGAGAGAACCTCAGCGAAGTGGGCAGCATTCTTCAAAGATCATCGGTGCTCTGAGACATTTTGG
TCCTTCGAGCACGAAGCCAAGCTCAGATAAGCTTGATCCATATCAGCGTACATTCGGAGTGACGATACAGCAGCAGTGA
>MeliponaBeecheii_000018-T1 MeliponaBeecheii_000018
ATGTTAAAAACGTACAACTCAGACATTCAATCTGACAGTCTTGAAGGATTTAGAATCCGAGTACTCTACGTTCAAAGAGT
TGCCACCAAGGCAACCGCGAGTCCTAATCAAGGTAGAACAAATCACTCGTCGCAGTTCACGATCCACGCCGAAAACACGA
GACTTGACAACATTAGCTTGCCAATTATACCATTACCGCGATTCAATGGGCGCGAGGATTGGCCGGAATTCACGGATCAA
TTTGTAACAACAATTCATGACAATTCACATATGAGCGATCGCTGCAATCACTTAGAGCCATCCACAATATTTCCTACAAC
ATCACGCGTGTACGAGACTCAGGTTAGCGCCCAATGCTATCTATGCCATCAGAATTACGCCGTCCATACATGCGAGAAGC
TCATAAGATCTACCATACCAAATAGACTCAAATTAGTAAAGGAGCATCGCTTATGCTTAAATTGCCTACGCAAGGGACAC
TATGTATCCGAGTGCAAGTCAAGTCAACATAACTTGCATGAAAACAAATCTCGAGCAGTCAACGAGACTCTGGGAGGTCG
TGGAAGGTCCGCAGACTCACTCACTCTCGGAGGAGGAGAACCTATGAGGGGTACAGCATGTACAAAACACGCGACGCGAT
CCCCAAGACATCACCAAAACATACTCTGGCGGGACGATCCGACGAAAACTAGACAGACATACGGAACAACTTCACCACCT
TACCTCGCGACCAAGACATTACACAACCTCGCATTCGGCGAAGAGGTAAGGTACAGTAGAGCCGCAGCTACGTTCAAGTT
GGACCCTCACCTGGACAATTTGATAACGAGCGCGGATACGTACGAAGACGAATAG
>MeliponaBeecheii_000019-T1 MeliponaBeecheii_000019
ATGAACTCACGCATTTCGCGAGCAACAAAGATTTCAGGCCACGGCAATGGTCCTTCAATCATCAAGGACAAAGTAAAAAC
TTTCGTAGGCACAATTCACAAAGTGCGGGAGTCAAATTTACAAGTAACGAGCAAGACAAGGGCTAGCAGTCATGATTATC
GAACACGGGATCAGTTCTCTATAACGTTACATAATGGTTATGTAACTATGTGTTCTGGAGCAGAACAGGACACTCAGGCT
AAGTTCCTGGAATGCTCTACCCTGCAGAGAAGTTCTAGATACCAGGGTATCTATAGGACCTCTACCCTGAGAAGCAGAGT
CAGCATCTGGAACGTTTCTTAA
>MeliponaBeecheii_000020-T1 MeliponaBeecheii_000020
ATGCCGGAAGTACAAATAACTTATCCGGAAGAACAAACGACATATCCACAGACTTCATTAGTTAACAGCACTGCACAACC
ATTACCGGTACAAATACCCGAAGATTTAAAACAACAAATGACAATGTCACTAAGTCAACATATAGGCATGAATTTGCAGT
GGAGTCTGAAGTGTTTGCTAGAACTGTCATGGAATTATGATAATGCGTTTTCAGCGTTTCAGAAACTTCAAAAGCAGGGA
CAAATAGGCGGGTATTTAGTAAATAAGAATACTGTACATAAACAAGGGACACAGTCCAGACTGCAGGATAAACATTCCCA
CGACGTGGACCCAAGTTTACAGTATCGGCAGAGCCATGAGGTAATTGTCAAAAAACCTCTCATGGGCCTGACTGTAGACA
ACACCCGCTTTCCAACCTCTTGA
>MeliponaBeecheii_000021-T1 MeliponaBeecheii_000021
ATGCTGCTGGGAAGGAGAGAAGATGAGAAGAATGGCGATTGCGTTTCGTCTCGGAGTTACTGCCTAGACTCATCAGTGGG
GCCTGATGGCAGCGACAAAGGTGACGAAGGTAGTGTTGGATTGATGGATGTAGAGTGTTGCACGAGGAACTGGCATGACA
AATCGCTTCAGACAGGGCTTCTTATGAAACACCAACTTCTTTCAAAAACTGTGAAGAGTGAATACTTTGAGAGGCATGTG
TTACTTTTAGCTGAAAAGAGTATGCATCAAAACTACATGCAACGAAAGGAGGTGGCATGCCAAGGGACTTCGACCAGAGC
TACTCATATAACATAA
>MeliponaBeecheii_000022-T1 MeliponaBeecheii_000022
ATGATATGCTTCCAGTATAATCAAAGTGGACCTGGTTTGCCAGTCAGTCAAAATTCTAATTCTCAGCAAGCTCCTGGAGG
ACCTATGGTACCAGGCCAAATGGGACCAAATGGATCTCACATGATGCAATCTGGGCCACATCAAATGAATACGAATGGAC
CAGGACAAATTGGTGCTGGAGGATCTGGTCAAATAGGTCCGGTAGGCCCTAGCCTAGGTCCAGGAGGTCCTGGTCAAATG
GGGCCAGGAGGGCCAGGACCAATTGGACCGAGTCATATGGGACAAGCTGGAGGACCACCAGGAGGTCCTCATATGAATCA
GACTCCTCCGCAAATGGGTCCAGGAAATGGACCTGTACCACAAATAGTTTCTGGAGGACCTTCGCAAATGGTACCAGGAG
GACCAGGACATATGAGTTCAGCTGGCCATATGAATTCAAACGGACCGCCAGGACCAAGTCACATAAATGCGACTGGATCA
TCAGGACCAGCACATATGAGTTCAACTGGTCCACCTGGACAAGGACATTTGAATAATAACGGTCCATCAGGATCAGGACA
TGTTAACACAAGTGGTTCATCAGGATCAGGGCATATAAATGCGGGACCACCAGGTTCAACTCACATGAATACTGCTGGTC
CGCCTGGAAGTCATTTAAATAGTGGATCACCCATGTCAAGTCATATGAATGCAAATGGTCCACCAGGAACTGGACATATG
AGTGGACCAGGAAATCATTTAGGTCCTGGAGGACCAGGTCAAATGCCTCCAGGTGGATCTAGTACACACAACTTGGGACC
GGGAGCACCAAATCAAATAGGTCCTGGAGGTCAAAATCAAATGGTCCCTAGTAATCAAGCTCCTATGGTTTCTAGTCCAA
TGGGTTCCGTAGGGCAAGGAGGACAAATTGGGCCAAATGGACCTGGACAAATGGGACATAATGGATCTTCACCAATGGGT
CCAAATGGTTCTGGACAAATAAACATGGGAACTGCGTCGTCGCCAATGGGAATAGGAGGACCTGGAAGTCAGTTAGGTCC
AGGAGGACCAGGCGGCCAAATGGTTCCAGGTAATGGACCTGGAGGTCAATTAGGACCGAATAATCTCGGACAAATGGGAC
CGGCTAATGGTCCTGGGGGACAAATGCCTCCAGGTAATGGACCTGGAGGACCTATGGGCCCTGGTGGTGGTCCTAGTGGA
CAAATGATATCGAGTAGTGGACCTGGAGGTCAATTAGGGCCAGGAAATAGTCCTGGAGGACAAATAGGACCAGGAACTGG
TAGTGGAAATCAAATAGGATCTGGAAATATTTCTGGAAATCCGATGACGCCAGGAAGCGGATCTAGTGGACAAATAGGAC
CAGGAAATGGACCAGGAGGGCAAATGGGCCCAGGAAGTGGACCTAGTACTCAAATGGGATCAGGTATTTTACCTGGAGGA
CAAATGGGTCCAGGAAATAGCTCAAATAATCAAATGGGGCCTGGAAGTGGTCCAGGTGGACAAATAGGGCCTAATGGTCC
TGGGGGACAAATGGTTGTAGGTGTTCCAGGAGTTCAAATATCACCAAGTGGTCCTGGAAATCAAATGGGACCTGGTGGTC
CTGGTAATCAAATAGGACCAGGTGGACCAAATAATCAGCTGAGTCATGGTGGCACGAGCAATCAAATGGGACCAAGTGGA
CCAACTGGACAATCAGCTTCTGGTCAAATTGGTTCACAAGGTCAACAAATTGTGCCTGGAAATCCAGTACCAATCGGACC
TGGCGCACCTGTAAATCAAATGAGTCAAACTGGTCAAATTGGTCCTGCTGGACCTGGAGGTCCACCTGGTGCAGGACAAG
AGAACTTAAATGCTTTACAGAAAGCTATTGACTCCATGGAAGAAAAGGGACTTCAAGAAGATCCGCGTTATTCTCAGCTA
CTAGCTTTACGAGCTCGTCAAGGTAGCATGGGAGAGAAACAAACTTTCAGTTCACAACAATTACAGCAATTACGTGTACA
GATAATGGCATATCGATTATTAGCACGAAATCAACCGTTATCTCAACAGCTTGCACTTGCTGTTCAAGGTGGAGCACCTC
CTCCTCCAGGTATGGGACAGCGTACTCCTATAGATCCATCTCAAGGACCTCCTACTACTACAGGTCCACAAATCTCTGGA
CCAAACGTAATTGGTCCTGCAGTTCCTCCACGACCAGGTTGTCAAACACCACAACAACAACAACCTCCTCAACCAGGTGC
AAAAACTAACAGAGTAACAAGTGTGGCAAAACCTGCTGGTTTAGATCCGCTATTAGTTTTGCAAGAACGTGAAAATAGAG
TTGCAGCACGCATAGCATTACGGATGGAACAATTGAGTAATTTACCAACCAATATGCCAGAAGATCTTCGTATCCAAGCA
CAAATTGAATTGCGAATGCTTAGGGTGTTGAATTTCCAAAGACAACTACGATCAGAGATTTTAGCGTGCACTCGAAAAGA
TACTACTTTAGAAACTGCAGTGAATGTAAAAGCCTATAAGCGTACGAAAAGACAAGGTCTTCGTGAAGCTAGAGCTACCG
AGAAACTTGAAAAGCAACAAAAGTTAGAAGCTGAACGTAAACGCAGACAAAAACATCAAGAATTTCTTAGTTCTGTACTT
CAACATGGCAAAGATTTCAAAGAATTTCATCGAAATAATGTGGCTAAGTTGGCTAGACTCAACAAAGCTGTTCTCAATTA
TCATGCAAATGCTGAAAGAGAACAAAAGAAAGAGCAGGAACGTATTGAAAAAGAACGTATGAGACGTCTCATGGCAGAAG
ACGAAGAAGGTTATAGAAAGCTGATTGATCAAAAGAAAGATAAACGGTTAGCGTTTCTGTTGTCACAAACAGATGAATAT
ATCAGTAACCTTACTGAAATGGTAAAACAACATAAGATAGAACAAAAAAGAAAGCAAGTAGAAGAACAAAAGCGGAAAAA
GAAAAAAAAGAAACTACAAGATGGCGAAGGAGGCGAAGATGGAAATGCTAATGAGGATACTCGTGTTGGAGTAATTGAAA
CAGCTACTGGTCGCACATTGACTGGTGAAGAAGCTCCATTAATGAGTCAACTTTCAACATTTTTGGAATCTCATCCAGGT
TGGGAACCAATTGAATCAGAAAGTGAAGACGATGAAGATGAAGAGGAAGAAGAAAATGAAGGTGAAGAAAAGGGGGAAAA
TAAAGAAAAATCTACCGGTGATTCAGAAGAAGAAAAGGTTAAAAAAACAATACACAAAGCCAAAGTAGAAGATGATGAGT
ATAAAACTGAAGAACAGACATATTACAGTATTGCACATACTGTACATGAAGTAGTAACAGAACAGGCATCTATAATGGTC
AATGGAAAATTGAAAGAATATCAAATAAAGGGTTTGGAGTGGTTAGTTTCATTATTTAACAATAACCTTAACGGTATACT
TGCGGATGAAATGGGTCTTGGTAAAACTATTCAAACAATAGCTTTGGTGACTTATCTTATGGAGAAGAAAAAAGTGAATG
GACCATTTCTTATAATTGTTCCTTTATCAACACTGTCAAATTGGGTATTGGAATTTGAAAAGTGGGCTCCCAGTGTGGTA
GTTGTATCATATAAAGGTTCACCAGCTGGTAGAAGAGCTATTCAATCTCAAATGAGAGCCACTAAATTCAATGTTTTGCT
TACTACGTACGAATATGTTATTAAAGACAAAGGCGTTTTAGCAAAGTTACAGTGGAAATATATGATTATTGATGAAGGTC
ATAGAATGAAAAATCACCATTGTAAATTAACTCAAGTGTTAAATACTCATTATTTGGCTCCTCATCGACTTTTATTGACA
GGAACACCATTACAAAATAAATTACCTGAATTATGGGCGTTATTAAATTTCTTACTTCCTTCAATCTTCAAATCTTGTAG
TACTTTTGAGCAGTGGTTTAATGCTCCATTTGCAACTACTGGTGAAAAAGTCGAACTAAATGAAGAGGAAACTATTCTTA
TTATTCGTCGATTACATAAAGTATTACGACCTTTCTTGTTGAGACGTTTAAAGAAAGAAGTTGAGTCACAATTACCTGAT
AAAGTGGAATACATTATCAAATGTGATATGTCTGGACTGCAAAAGGTTCTTTATAAACATATGCAAAGTAAAGGTGTATT
GTTAACTGATGGTTCTGAAAAGGGAAAACAAGGTAAAGGAGGTGCCAAAGCTTTGATGAACACCATTGTGCAATTGAGAA
AATTGTGCAATCATCCATTCATGTTTCAAGCTATTGAAGAAAAATATTGCGAGCATGTAGGCACGCAAGGATCTGGTGTC
ATTACTGGTCCCGATTTGTACCGTGCATCTGGAAAATTTGAACTATTAGATCGGATTCTTCCGAAATTGAAAGCAACAAA
TCACAGAGTACTATTATTCTGTCAAATGACACAGTTAATGACAATTATGGAAGATTATTTGAGTTGGAGAGGTTTTATGT
ATTTACGGTTAGACGGTACTACAAAAGCTGAAGATCGAGGAGACTTACTGAAAAAATTTAACGATCCTGGTTCCGAATAT
TTCTTATTTTTATTATCAACGCGTGCTGGTGGTCTTGGACTAAATTTGCAAGCTGCAGATACCGTTATTATTTTTGATTC
CGATTGGAATCCTCATCAGGATTTACAAGCACAAGATAGAGCACACAGAATTGGTCAAAAAAATGAAGTACGTGTACTTA
GATTAATGACAGTTAATTCTGTTGAAGAAAGAATATTAGCTGCTGCCAGATATAAGTTGAACATGGATGAAAAAGTTATA
CAAGCGGGAATGTTTGATCAGAAATCCACTGGCTCTGAACGACAACAATTTTTGCAAAGTATTTTACATCAGGATGATGC
TGAAGATGAGGAAGAAAATGAAGTACCAGATGATGAAACAGTTAATCAAATGATAGCACGAACGGAAGGTGAATTTGAAA
TATTTCAGAAACTAGATTTAGAACGAAGAAGAGAAGAAGCGAAATTAGGACCAAATAGAAAATCTCGATTATTAGAGGAA
GCTGAGTTACCCGATTGGTTGGTTAAAGATGATGATGAAGTTGAAAGATGGACGTATGAAGAAGATGAAGATAGATTCCT
TGGACGGGGCTCAAGACAACGAAAAGAAGTTGATTATACTGATAGTTTGACTGAAAAAGAATGGCTTAAAGCAATCGATG
ATGATGGAGCTGAATATGAAGAAGAAGAGGAAGATGATAAAAAGAAAAAGAAAACACGAAAACGAAAGAAAAAAGGTGAA
GAAGATGACGAGCCCATGCCCAAGAAACGAAGAGGAACAGGGTCATCAATTGATCCAAAAATGAAAAGAGCTATGAAAAA
GTTGCTGATGGTAGTTGTTAATTACACTGATAGTACAGATGGCAGGCTCCTTAGCGAACCATTTATGAAGTTGCCATCCA
GAAGAGAATTACCAGATTATTATGAAATTATTAAAAAACCATTAACCATTAATAAATTACTTCAAAAGATTGAGGAAGGA
AAGTATGCTGACTTTGATGATCTTGAGAAGGATTTTATGCAGCTTTGTAAAAACGCTCAAATTTATAATGAAGAAGCTTC
TCTTATACACGAAGATTCTATTGTTTTACAATCTGTTTTTACAAATGCACGTCAACGTATCGAAGAGGAAGGCAATAATT
CCGACATGGATGATAAAGGTGAAGGTGAAGAAGGATCAGATGCAGATTCTAGTGTTAGAATGAAAATCAAATTAAAAGGA
AGAAAAGGTGAAGGTAGAGGAGGTCGGAGGAAAAGAGTCACTAAGAAATATATATCAGATGACGACGATGATGCTGACGA
TAACTGA
>MeliponaBeecheii_000023-T1 MeliponaBeecheii_000023
ATGGCAAGTCCTTCGCCACAATCATCTCCTATGCCTCCACCGCAAACACCAAGTCCTATGGGCCCTCCTCAACAGGTACC
ATCACCTTCTAATTCTCAAGGTAGCCCTATGGGTCCACCGCAGCACCATCCTCATAGTCCAACACAAGCTTATCAAACAC
CAATGCCACCTGGGGGTCCACCTATGTCTCAATCAACTCAACAACCTTCATCGCAACAGCAGAATTATCCATCACATCCA
CAACAAATGCAATCTGCTATGGGTCCACAGTGTAGGCTGGTGATTCTTTTTGAAGTTCGTTTCTTGAAGGCAGATAATAT
CAGGGCTGAATTTGTTTACGAGAATTTAAAGTTATTCATAGTGGATATAGTAACCGTTTATGTTCCACTGTATTATTGTT
TTCATAATGAATTTGCAACTTGTTGCGATTTCGGCTCTTATGAAAATTCGATGTTGGATTCAGATGAGCAACTAAATGAT
GATTCAAATGTATCGGTAGGAGTAGATTTTTTCAAGAGTTTGGACAAGAGTTGGAATATTATCGATATAGTTTCTTGCAA
TTTGCAATGGTCAGGTTTGTCGTCAGCTGATGATTGTAACTTTCGGAACTGGAAAGTTTGGTGGTTGCTGTGGAATTGGT
GGTTGGATTTGGTGGTTACTTAG
>MeliponaBeecheii_000024-T1 MeliponaBeecheii_000024
ATGGCTAAACATAACGTCTTGACATCCGGAGGACAGAACCAAATTAAACAAAATAATAAAAGAGTTAAGAAAGCTCCTAT
ATCGAATAAAAAATCAAAACGTATACGATTACATAAGGATGATTACTCTCTGTGGAAGGTAACAAAGAAGATAAAAAGAC
CGACAACACACATCGCTCCAGTCCGTCGAGAAAATAACACATGGGCTAGAAACGATAAGCAAAAAGCGGAGAGTTTTGCA
TTACACTTCCTCAAGGTATTTACTCCTAACACAAAAACAACAACCGACGTAAAGGATATCGATAAATGCACCGTTACAAA
TGTGTCAACCTATCGAGCACTTTAG
>MeliponaBeecheii_000025-T1 MeliponaBeecheii_000025
ATGACTACATACAGCAATCAAGAATATACAGACATGATCCTTGCGTCAGATACATGTGGTGGCAATGCTGCTGCTGCTAA
TTATTACAGAGACCAATATCCTAATCGTCGACATCCCGATAGGAGAATTATTCAAAGAGCTGCTGCAGAACACGGTTCTT
ACGAAACACTTCGTCGATATGGAGGTCGCATTCGACGAGTTAACTTGAATGCGGAAGAAAGGATTTTGCAACAAGCGAAG
GATGAGCCAAGCACGAGTGTAAGCAATCTTTCCTCACAATACGTCAGCAGATGGACCATCAGTCACATATTACATGAAAG
TAGACTACATTCTTACCATATTTGTAGAGTAGGACTTACAGATCGTGATTATGTTCCACGAATGGCATTTCGTCACTGA
>MeliponaBeecheii_000026-T1 MeliponaBeecheii_000026
ATGTGGGGTTCAACAAAAACAGATCCTAGGGGAAGGTTACTCATTGAGTGGACTGCTGACCTGGGCATCCACCTCTTAAA
CGATAATGGAATTAGTACCTGCGTGCGATGGCACGGGAAGTCGGTCGTCGACCTCGCGTGGACTACTGAGGACATTATGA
AAACAGGCAACGGTCCCAGACAGGGTAGAAAAAGTCTGTTATGCAAACGACACGATAATCATCGCTGGAGGGAGGTCGGC
ACCAGAACTCTTAGAGTCATAGAAGCAGTGATAGTTGCAGTAGTTAGTGTAATAAGCAATCTGGGACTTAAGATAGCCCC
GCAAGAAACCGAGGGAGCTATGGTTCCATGGACTTTCAAGAACAAAACGCCCACCGCTATCATGGCTGAGTGTAGGAATG
CACCGAATACAGATTAA
>MeliponaBeecheii_000027-T1 MeliponaBeecheii_000027
ATGAGGGAGGTTCGATCAGTAAAATTAAAGGACATTGGGATAGAAGACATTCGCTGTCGGCGATCCATATCAGGTGGTAT
GGTAATAGAAATCACAGGAAAGGGAAGCTTAGATAAGGCAGATACACTCGCCGACCGACTAAAAGAGGTGTTTGGCAACC
GCGAGGATGTAAGGCTGCAGCTGGAAGATGCAAGGAGGAAGAGATCTCTATCGGAGAAATCAGATAGAGACCTCCTAGAT
CCCTGGGCACTATATGGAACCAATCAGTGGATAACTGAAGCGGACGCTGCTTCGCATGTGGGGAGAAAGGGCACAACGCT
AGGAGATGCACAGCCTCTCCCTCCTAAGTGTCCCCTCTGCTCTGATCTTGGAGCCCTCGCAACGCACAGGCTCGGAAGTA
GGGCTTGTAACTTCTCTAGCGATAAAGAGAGGCAGAAACAGATACGGGAAATACAACAGAATGGAACAGGAGAGACAAAA
GATGCATTATCGCAGCAGATAATTCGGGAAAAACAAAACTCCCCTCCCCTCCCCCTCCATAGGAAAGATATTAAATCGAC
AGTTTCGGTCAATAAGAATCAAGAGGAATACGGCCGCGAAGAGGCCATGGATATAGTGGACTGA
>MeliponaBeecheii_000028-T1 MeliponaBeecheii_000028
ATGAGAAAGGGTAGAAAAGGTAATAACACTGGTAAATCGAAAAAGGAGGCAATCTCAAAACCCGACACAGTTGGGACAGC
TGGATCTCTCTCGGAATTTTTACCGGATGTCGGAGTTATAACTGTTTGTGGAGCTCAGGCTCAGAGGGCAACTGAGATAG
AAATTACAGATCACATTATAATGAAAAAACAAGGAAAAGGGAAAGCAATTACTGAAAGGGGCGTCGGAATCCCAAGGCCT
GGTGAGGAGGTGGTGGTGGAGCAGGCCCCCTCCGCATCGTCATCGGGGAACCGTAGCAAAGGACAGACGGCGGCCCAGGT
CTGTTTTGAAGAAGATGCGACTGGAAGAAAGGTGGGCGAACGGAGTATATCTATGTCTGCCAGCGAAGGGAAAAATTCAG
ACACATCTGATTGGTTTCCGTTCCCAATCACAAGAGATAGAAATAAAAACAAAAAGAGCAGGCAGAGCTCCTCCGAGGAA
AACAGATCAACAGACACTAAAAGGAAACCGGTCGACTCATACGTAGATACCAAGGAATACTTATTTAATTCAGATATAGA
TCCACCGCCCCCGTCCAAAAGAGCGAAGCGCCTCCTTCCGGCGGAGGAACTTGTCCATGAATGA
>MeliponaBeecheii_000029-T1 MeliponaBeecheii_000029
ATGAGTGCAGGTGGTGTCGACACATTACAATTTATTCTTGGAATAATGAACCACCGAGTTTACATGGAGAACGCGTGGGG
TTATTGTGATGTGTCGATTTCTTATGGTGCTCCGTATTTCGACATTATAAATCGCGGTAAATCGCGTCCGGATAGTGGAA
AAGCATGTTCAGTGTGTTACGGTATGGCAATTCTATCGACGCCAAATTTGTTGGAACTCATAAATAGTAAGATTGTTGTT
CTGAAGCAGAACAGGACACTCAGGCTAGGTTCTTGGAATACTCTAACCTGCAGAGAAGTTCCAGATGCCATGGCACGCGC
CTATCTATGGGACCTTTGTCTTATCCTGAGAGGCAGAGTATTCCAAGAAAGTCTCTTAAAGGGTAAACAACGGGCGTCGT
GGCTAGCGCCAAGAAGTTACGTAGACACATTTCGTTCCACATAA
>MeliponaBeecheii_000030-T1 MeliponaBeecheii_000030
ATGCAACCAACAGAACCAACAGAACGGAGGGAGACAAACTACAACGAACCAACAATGAAACCTTCCGAAGTATTACGCAC
CGTGGAAACACTCAATGAAATCAACGACACGGAAGTGAAGGAATTCATCAAATCTGTAAAGTTCGCACGTATCAGAAATT
ATACGCAACCCTTCACACTCAAGTATCGATTTCCACCACCGTCAACGGAAGCAGAAATAAGATGCAAAACACGAAACAGG
GAACCCACGAAACCGTCCAATCCTACTCCAACCGCTTTCGACAGGCACTAA
>MeliponaBeecheii_000031-T1 MeliponaBeecheii_000031
ATGGAAAAACCTTCAATTCTGAAGAGAAAGTCAGTCAGGCTGTCGAAAATTTCTTCCAGTCCAAACCAATCACATTTTAC
AAGGAAGGAATTGATAGGCTGCCAAAAAGATGGGAGAAGACTCACGTTAAGCTCGAGAGAGTTGGCGGATTTGATCATCG
AGGGCATTTCCGATTCCAAATTACGAGATCAAGCTAAAATGAATCGGTTTCAGACAGCAGATAACATTTTGGATGCTTTC
CAAAATATATCGCTGACGTTCGATGTGAGGGATGATCGTCGTGACGAAGTGCGACTGAGAGGGCCCACGCATGGTACGGA
AGGACCTCCAATGCTACGAGACAGGACACTTAAAGACGGATTGCAGAAAACCGATTCGTCAGTGGGATTCATGTTACACA
TGTGGTGA
>MeliponaBeecheii_000032-T1 MeliponaBeecheii_000032
ATGATTCTGGTGAAGGTTGACGTTTGGTATATCATACCGTGGTTCGGCAACATTAAGAAAAGACCGAAAATCGACATATT
CAACAATACTGAATGGCTGGATTTCAGGACCATTGTTAGCGCGCGTGAGTGGCAAGGTGTTAAATGTGGTGTGGACTATC
TTAAACTGATTCTGAAATACGGGACCGAGGAACGCACAGAGGTAACCTCGGTTCCCTTTCCCTTGGGGAGTCACGTGGCT
CAAGGTAGCAACAAAGGCTCGCCCGTAGAGTTGGTCCTACGCCACGAGTGTCCTAAGGCGAGTTGGTTTTACGCCACGAG
TGTCCTAAGGCGAGTTGTCCTCACGGCGAGACCCGTGTTCGGGAGAGTTGCTTCTATGAAGCAACCCAGTCGAGGGGCCC
GGTTCCGGCAAACCAAAATTCTCGCGAACAACCATCATGCGTGCAATCGGTTAATTGTTCATCCTTGTATAATTTTTATT
TAA
>MeliponaBeecheii_000033-T1 MeliponaBeecheii_000033
ATGGGCTACTTCGAGAATTACGGTTCCACGACCAAATCCAAACAGCAAGTTCCTAGTCCCCAGGCTATCACAAGGCTGCA
ACAACAAGAAAGCCCGGACCCCTTCCTGGGACCTAATGCGAGCAAAAAACCGCCAACAATGTGGCTCCCGAGTAACAACC
AAATGTCGAAAACAAAAAACGATCCCAAAAAAGAAAAACACAATGAAGAGCAAACGAGGGCGATCGAGGCCCCCACCGCA
CCGTCATCCAACGATTGCGAGGGTGAACTCCAGGCCCGACACACAGCAAACTACTGGCAAGAAACCAAAAAACAAACCAA
ATATGGAAGTACAAAGCAAAGAGGAAAACGTTACTGGATCAAGGGAACTCGGAACCCCCAGCCCCAGTTCGGAGGCAAGC
AACCGCAAGCGAGCATGTGGTTGCCCAGGCCTGCTCTGCCAATAATGCAACTGGCGCAACAGAGGAAAGACCAGGGCCAA
GCCTGGCAATGGCTATCAACGATAACGACTAAGACTTGTCTGATTCGTCCCTGCCGAGACGAAGAGGAATTCGCGGAAGA
AATTAAGAAACTTCCAACCGCCAACTTGATAGCCCTCATTGTCGGGAGAACCAGAACTAACGAGAAGGTGGCGATATCGT
CAAACAACTTTAAAGGCACGTATAAGTGCCTGATAAAGGAAGAAGCTGGAGTCCAAAGCAGCCACCACGGAGCTGGCAAA
AGAAGTGAGCGCTTCTGGCAGCGAAATCGCTTTGGAGCAGGAGAACTTCCGGCTAAGGAGTTAGAAAAACTTCCTCGAGT
TAGAAAAAAGGCTGACGAAGCTGGAATAACGCTCCACAGCCGCCGGAGGAAGCCCCTCCACCCAAGGCAGCACGGGAGAA
CAGGATGTGGTGATATCCCCTCCGGAGCCGAAACTACAAATGCAGACTGCGCTCCCTAA
>MeliponaBeecheii_000034-T1 MeliponaBeecheii_000034
ATGGTCCTAGTGCCTGAAACTCAGAGAGGGGGAGCACCAGAGCAGGCACCCCGCGTTTTACGCCGGATATCCGGTGGAGT
CACGGAACTGGTCCGCGAAGCAGCAGCCTTCGCCGTCTTCGTCGACGGTGCTGCACGCGCCGTACGCAGCTTGATAGCGT
TTGTTGTAGGCGGCGCTGAAGTGGACTTCGTTCCAAACCTCGTAGATGATATCGACTACTCCGTTGAAGCCCTTCCCGTT
GTTGCCGCTCCGGAAGACACCGGTGGCGTTAACGCGCTTCCTGAAGATGACCTGGCCTTGGCAGCCACTCGCGCGATGCT
GTTCGAGGAGGCGCTCTTTCTCTCTGGAGGAGAGGGCGGGGACGGTGGACGCGCCAGCAAACCGGGGTTCTCGCGGTGGT
GA
>MeliponaBeecheii_000035-T1 MeliponaBeecheii_000035
ATGACGCGGGCTCATCGGCCCTCGCGGGCACCGAGGTGTCCGGGCGCCGGGCGTTGTCCCTGCTGCAGCTGGAGGCGATG
CCGAACTGAGATGGCGTGCGGAGGTGAGCACAACGTCGCCGCCAGCGTAGGCTCGAAGGCAGATGATGAGACGACAGAGA
AGGTGATTGGCCTGCTGTACGTCGAGAAGGTGGTAGTGGCCGTTGTGACCAGGAGAGAAACCCTCGCTGTAGGGATGAGT
CCCTTGACGACCCGGACGAAGGTCGTCGACGGCGTAGCTGATGATAGTGTGGGCCAGCTCCTCGCTGGCTTGGGGGACGG
ATGTAGTGGAGTCGCCTTTGTCGTCGTCGGAGTCGCCGTTGGCGCCCTGACTGGGGTCATACAACTCAAGTTCCAAGAGG
GGTGTTGA
>MeliponaBeecheii_000036-T1 MeliponaBeecheii_000036
ATGCAGCTCGGTGCTGAGGCGACCAACCGATGCGTCGTCCGCGTAGGCCAGAGCCGAAACTCTCTCACCCGCTACCTCAT
ACCCAGCTCCCGAATCCCCGGCCCTACGGACCAAGGGATCGATCACCAGATTGAAGAGAATCGGGCTCAAGGGCCCTGCC
GCACCTTCGAGAGCATGGGGATTGGGTCTGTGAAACCCTCACGAGTTCGAATGCAGACCGTTGAGTCTTGA
>MeliponaBeecheii_000037-T1 MeliponaBeecheii_000037
ATGTCTGAAGGCCTCATGCTTTGCGGGAGCACTGATGGGTTATCCTACCGAATAGAAGAAGATGCAGCTTCGAAGCGAAG
AGACTTTTTATTTTACCTCGTAGTGGAAGTGATCATTCTATACGCGGCCCCTATTTGGTATGAGGCAGCGGACTTTGGAC
CGGTCAGAAGAAGGCTCAGAGTGGCGCTCTTTAAGATAGTTAAGGCATATCACACGACATCGGACGTTCTTTGTGTCCTT
ACAAGGATGCCACCTATACACCTAGTGGTAAGGGAGCGGGCAAGAGTGCTGGAGAGGATGACCAGGAGCAAAAACCCGGC
GTACCGGCCGAGGGAAGGAGCGGCAAATGAAACTAAGGCGGACATGAAGAAAGAGGAAAGGCTGCGAACGATCCGGGAGT
GGCAGACTGTAGGTAATTGCGTGTTGTTGGTAATTTATTTGAGACGATTACAATTGCCTACAAATATTTCGCGTGTTCTA
TGTACCCGATTACAACGGATTTCGTATACTGATTTGCTATTCGGATCGGCCACGTGGCTAACGATAATGCGGATGAACGA
CTGTACGACTCTCGATAATGACTGA
>MeliponaBeecheii_000038-T1 MeliponaBeecheii_000038
ATGCATACTACAGAATTTACAACAGTATCCAGACTTTGCAACAGTATTCAGAGGGAAAAATTTCCCAGGAGGAAAAAAGA
TTGTCCAATTGTATGTGTAATAGATTATAACAGTTCAATGGGTACAGTGGATAAAGCCGAGAATGATCATAAGCACTGTA
AACTCAACTCGACAACTCCCTTATTCGGAAGGGCACGAGGCCTTGCTATTCCGCGGGCAGCGGTGGTCCATTCCACCAGT
CGTGAGGATCAGGGTAACGGGGTCCCAGAAGGGAATCACCTAAGCGTTCGAAACGAAACGAAGATGACGACGAAGAGCGC
AGTCTGGAGCACTGGCAAAGAAAAGGAGCACGAAGAAGATTGTGCTAAGGCGAGAGCAGAAGAAAAAGGAGAGGCTGAGG
TCTGGGCATTGATTCATCTGTATCCTTTCAAAGAAGTAGGTCCTGGAGCTGTTATAAAGGCGAAGCTCCAAGACAAACCT
GAGAGGAAGACTTTGACTCCCAATCAGTTCGGCTTCAAGAAAGGGCTCTCCATCATAGATGCAATGAAGGAGTTCATGCA
CAGATAA
>MeliponaBeecheii_000039-T1 MeliponaBeecheii_000039
ATGGCTATACCGCGTTCGCACCAGGTCAATCAAACACCAGGCAGACGCACGTGTCCCGCCAGTCGACGAAATAACAGGGA
TAAACACCATGGCGCTCTAGAAACTCCGGCCATTTACAAAGAAAAACCCTTAAATTTTGCAGATGTCGTGGAATCGCCAC
TGGTCACCGATAAGTACGCGACGATCAAAAGGAGGCTACTAGCCCTGTTTAGCCAGTTCGAAGAGTCGAAAGTCTACCAC
CTCCTTAGGACGTGTAGGATGGGAGACAAGAAATCATCGCACTTCTTGCACCGCCTAAGGAGCCTGGTTGGAAACAACGT
GCCCGGTGTCATCTTAAAATCAATCTGTCCGGGACAGCTCACCCCAAGTCTCGATCGAGACCCAAGGAAACGTAGCAACT
TCCGCGGAAGAAACCAAAATGGCAGGCCAAGAAGACAACAAGATGGTCATAAAACAAGTGGCGGAGCTGACCCACTAAGT
AGCAGCAATGCGGATGGAACGCATAGGGTTCTACTTCTAAACAGTTTGGCGCACATATTGAAGCACAATCCCGTCCTTAT
AGCGACTAACATCCAGCGCAAGCAACACCGCCGCGGCCGCATTACCAGCGGAAAACTAAATGCACGTCCCACAGATTTGA
CAACACTAAGTGGCGTGCAGAGTAGTCGTCTCGTTATTACGGATTTTCAGAACAAACTATCCGAAAGCACAAACGCCACC
AGACAATATTCTGTACCACACTTACACGATTTCAGGCACGCGTTGGACGGAAAGACAATTTTCTCGACATTAGACCTCAA
AAGAGTCTACCAATGGCCTTAG
>MeliponaBeecheii_000040-T1 MeliponaBeecheii_000040
ATGGCCAAGATTATCCCAATTCCGAAACCGGAGAAACCCGCAACATATACATCCAGTTATAGACCCATAAGTCTTTTAAA
TATCTTCGGCAAGATATTGGAGAAAATCATAGAACAACACCTCTTCACATATAGACGAAATGCAAATCATAATCCCAACA
ATTCGACTTCAGACAAAAACACTCCTGAAAGAAATAATCATAATAGTAGAAAAAAAACAAAAACCGAACCAGACAACTTT
TACTTTTCGATTTTCAAAAAGCATTCGATTCAGTTTGGCACACCGCTACCAAATTACACTACTAATGAAATTACATGA
>MeliponaBeecheii_000041-T1 MeliponaBeecheii_000041
ATGTCGAGGACCAGGTCATCCGCGAAGACTAATATTGAGACGTTTTCGTCTCCTATGTTGATGCTCTCGGTTGATGTATC
AATTTGGCCAATCATTGTCTCCATTGCCAGGTTGAAGTGCAGAACCCTTGAAGAAGATTTAACATGCCTGTACCTGGCAT
GGGACCGTGAATACTCTCGGTCAACGTGCTCCCGCAAGAACGAGAGCTACCAATTAGCCCCAGAGTGCAAGCTCACGGGG
CCAACCTTGGCTCCCCCGCCGAAGCGATTGACACCTCTCGCCCGCGATGTGGGCTATACCACTGCCCCCGAGAGTCCAAC
CCAAATGGCCGACAACGGAGGGTTACCCCCTCCGTGGGCTTATCACGCCGACCCCCTCGGTACCAGTGCTTGGGTCATAC
TGGTCGTACCCGTCGCAGAACCAATCTGCTTCCCAGTGAGGTACTTGCACACCTCAACCTGA
>MeliponaBeecheii_000042-T1 MeliponaBeecheii_000042
ATGAAAAGGGTTCGTGACAGAAGACGGTTGCAAGAACAACATTGCAATATTAAACAGTGCCCTGGCAAATATGAAAGAGA
AAAGGAAATATTACTGATAACAGTAATCGACATTTCCAAAGCAATTGATACAGTCCTCCGTGGACCAATAAAGAAAGGAC
TGATCCTAAAAGGAGTCCCAATTGCCAACGATCAGTACATACGAAGTACGTACCATGGCAACCAAACTATAGTAAAATTG
CAAAAAAAGCAACAAAATATTAATAGTGGATCTACTCAAGGAGACGACATGGTTCTCCTAGCTAAGAATAAACGAAAAAT
GTGTAGGCAAATCATTAAATTGGACATGCACCTTGGGAGCATAGGCATGACAATGATTAGTGAGAAATGCTCCATACTTC
AAGTAGCTATTAAAAAACAAGGTTTGGTGCATGAAATGTTCAGAACTGGATATAAGGCCGTTCTATACGCTGACCCAGAA
ACTGTATCATGA
>MeliponaBeecheii_000043-T1 MeliponaBeecheii_000043
ATGTCAGGGGCACTATATAGCACAACACTATGCAGGGCAAACTTTCACACGGTGGCCGGACAAGTTAACTGCGGCGTTTC
TAGAAAAGTAGAGGAAAATGCTTTTCTAGTGAATGGGCTGCCGCCTTCATTTTCAACCAGGCACTTCAATCTCCTCAAAG
GCTATGGAAGACCACCAAGATACAAGACCACATGTACCACCAAGAAAAATATCTCGCTAAGACACATTGCAATAGAAGGT
CAATCCATCCCCTGGACCCTTACAGTAAAATATCTAGGCATCATTCTTGACTCTAAAATCACCAGAGTTCCTCCAATAGA
CAAATGA
>MeliponaBeecheii_000044-T1 MeliponaBeecheii_000044
ATGGTTAATAGGTCAAACACCAACCCCAATAGCAAAATTCAAAATCATGCTAGTGAACCACCGTTAAAAGTAACAAAACC
ACCAACAATATTCATCGAGACGCACTTAATTAAACCATTTATACCACTTCTGATACCCGATCCTACTAAATCAAGCATGC
CTCAAGGAAGCGTACTTGCCCCTCTACTACATACTATCTTCACTGCAGACATACCAATGAGCAGTAACACCCAAATTTTC
ACATTTGCTGACGACATCGCAATAATCTCAATACACAAGGACATAAAAATAGTTATCTCCAATCTACAAAACTATATACC
AGAATCAGAAAACTGA
>MeliponaBeecheii_000045-T1 MeliponaBeecheii_000045
ATGAATGGTGCACGTTCTCTGGTACGAATGGTCAGAGTAGACATAGACGCGACACTTGGATATGGACTGAGTGAAGAACA
TGTTTATGAATGGGAAGTTAAGAATGATTGGTGTGTGAATGATCATAATGTTGTTTTGTTGTGGATGAGGTGCCATTGTG
CCGAAATAAATGAGTGTATGCACGGAAGAGCAGAGAAGTATGGAGTGAACGAGTTTAATACAATGGAAGCATTGGGTAAA
GTGAATGTATTGACAAAATGGATATGCGATACGAATGATGTTATGATGAAAAGGAAGAAAGTAAGGAATGCTAGGAGAGT
GCGATGGTGGACGGATGAATTGGTTAAAAGTGTGGCTTGGCCAGAAGTGTGA
>MeliponaBeecheii_000046-T1 MeliponaBeecheii_000046
ATGGCAACTCAATCAGAATTTCAAAAATTAAATGAATCTATCACGAATAGTTTTGAAATATTAACAAAACAAATGAATAA
AATAAACGAGAGAAACTCAATTTACGATGAAAATTTGAAAAAGATGTTTGAAAAAACCGATTCTCACGAGCTCAAGAATC
TTAATAAAGCGATGCAGAAAATAGAGCTCGCACATGAAAAACAAATAAACAAATTCAAGAATTTGGCGCATGCACTAAAA
ACTCATGCATATACGGAGACAGTTTATACCGACCCGGCTTTCGAAATAACGGACGATGAAACGACTCAATGTTTGGAAAA
CCCAACACGAAGAAACACGCATACACAAAGGGCTCACACACAGAAGACAAAACAAGATTCGGCAAATAAAAAAAAACCTA
TACGCGAAGATTTGACAATAAAAGCTACAGACGCGCTGCGAATGATCGAAAATTTAAATGGAATAAATGATATTGGAGTT
GAAGAATTCATTAAATCAGTGAAATTGGCTAGAACGCGAGTCAACGACGAAGTTATTTTATTACGAATGATTATCGCTGA
AAAAATTACTGACCGCGCTAAACAAAGTATTAGATTTTGCACGATAACCTCATACGATGAACTATTTTCGGCATTAAGAA
CACAAGTTTCCATACCAAATACAGTGAGTGGCAGTCGAAATAGAATGCAAAACGTTCGGCAAAATACAAATGAAACCGTC
CAATCATATTCTAATAGATTCCGGCAAGCTTTGAATGAATTGGAATACGCGATTCAAGCTCAACACAGTAACCCCATCGC
GAGAAGTTTAGCTTTGGAACAGGAAAAAGCGGAAGCGATTAAATTTTACATTCACAATTTAAGACCTGATTTGGCATATT
GTATAATGGCTATGCAACCGAATAGTTTACTTGACGCGCAACAAAGGGCAATAGACGCGGGCATTTGGATTCAAGAGATG
GCAAATAGGAAATTAAATTACCGTAACTTCAATATACCGACGCGAAAAACCGACAACAAACCGAATCCGTATAATCAAAT
AGTCAGAAAATCTCTCAACTCGAATCGAAACCCACAAATCCCACCGAAATCAAAATCTCAGCATGTCAAAATTCCACCGG
AAAGAGTAAATCAGGTAATAGAACAACAGATCGACCACGAACCGACAACCGAAGACGAATCGGCAAAGCAATTGGCAATA
GAAGTACAAGTACCAGAATCCATTACACACCAGGGGAACTGTAGCATGTCAAATGCATGTTACCCGGAATGTCACGACGA
GGAAGATTACTCCTGGACACCGGAGCCGGAGTAA
>MeliponaBeecheii_000047-T1 MeliponaBeecheii_000047
ATGGCCACGCCACGTTTACCGACCAGAGCCAAAAGGACATCGCTAGCAGAGGAAGTACACATCCCGCCAGAAGCAGAGGA
AACAATCCACGCAATTACACCGCACTACGTTACATCTTTTTATAGAGATGACCCAAAACTCTGGTTCGTCATACTGGAAG
CAGCCCTGCGAATGTGCAAAATCACCAGAGACTCTTCCAGGTTTGACTATACAATCCAACGACTACCGCTCGATGTATCG
CGCTTGCTAGGAGGTATCCTAGAGACACATCCTGCTTCGAACAAATACGAGAAGCCCAAAAACAAACTTTTAGAGCTATA
CGCGCATAAGAAGCATGGTCAACAGAAAAAACCCAGACACGATCTTGAAGACCATCTTTTTGGAGCAGATTCCACAATTC
CTGCATGA
>MeliponaBeecheii_000048-T1 MeliponaBeecheii_000048
ATGGCAATGCTCGCTGACCGCGTGATGGAATATCGTTTGCCACAAATTTCGAGTCTAGACGGATCCAACATGGCGACTTC
CGTCAGCCATTTTAGAGCTGGTTACGACGGATCCAACATGGCGACTTCCGTTAGCCATTCCAGACCTGGCAACGACGAAC
ACAAAATGGCGGAAAACGAGCAACTGGCGGCAATTCAACACCAGTTAGCGGAGGTCACTCACAAAATGGAGACTTCCGCC
AGCCATTCCAAACCTGGCAACGACGAACACAAAATGGCGGAAAATCAGCAACTGGCGGCAATTCAACACCAGTTAGCGGA
AATCACTCACAAAATGGCGACTTCCGCCAGCCATTCCAAACCTGGCAACGACGAACCCAAAATGGCGGAAAATCAGCAAT
TAAGAGACAACGTGGCGGCAATGCAACACCAGTTAGCGGAGATGATTTACAAAATGGCGACAATGGAAACAAATCGACGA
AGGCCATCCTACCGACAACCTCGATTCAACGACCGACGATCCCGATCTCGTGGACAACCATCTCAATCACGACAACAACA
CACAACTACGGGATTCTACTACTACCACCTCAACTTCGGAATGCGAGCGCGTAATTGCAAAAGCCCTTGCAGTTGGCCGT
TTCATACCGTTCCAGTCACTCAGCCATCGGGAAACTGA
>MeliponaBeecheii_000049-T1 MeliponaBeecheii_000049
TCCTCGATAGTATAGTGGTTAGTATCCCCGCCTGTCACGCGGGAGACCGGGGTTCGATTCCCCGTCGGGGAG
>MeliponaBeecheii_000050-T1 MeliponaBeecheii_000050
ATGGATAAAAATAATAAAATCATTCCCAGCGGCACTGTAATGCAGGGCCAACCCGCAGCAGAGGAGGAGCAAGCTCCATC
AACTCCGCCGATTTCCAAAAACCAAGATTACCCTCTGGCTATAGAAGCTCGCAGTCCTGTGCTGGCGTCACTTCTGAACC
ACACGGATATTCCATTAATCCATACTTACGGTCGCCAGAGCGGCTCACCGATACTGAACTAA
>MeliponaBeecheii_000051-T1 MeliponaBeecheii_000051
ATGTCTTTTAAATTGTTTGGTTTCTTGTTGTTATTCCTTTTAATCGTCGTGATTGTAACGAATGCTGTTGCTGATTCTGG
AGGAAAAGGAGAATGTGTACCGGGTAAAAGTTATTATGACGGATGTAATACTTGTTATTGCCATAAAAGTGGATTTATAG
GCTGTACCTCATTGTCTTGTAAAGAAATTGATCTCGAAACTGGTGTTAGCAAAGAGGTTACGAAAATACCACCCCCGCCC
GACTTTTGGAAGAATTCAATTGCTTAA
>MeliponaBeecheii_000052-T1 MeliponaBeecheii_000052
ATGCTGGGGCACAAACTACACTCTACTCAATCGGACAAAAGTACTGGCTACTTGATGAACGAAACCAAGACAATTAGAAG
TTGCATAAAATGTTTTGGAGCAGCTCCACCATCCACGGATTATCCAATGAAAAATTTACCGGCAGTTAGGATAACTGAAG
CACCATCCTTCACTAACGTTGACATTGACTATTGTGCATCATCCTTTATCAAGGAAAGAAAGCAACATTCCAACAGGCTC
TCTTCTTGGCAACATGCATCGAAGATCAAGAGCGATTTCTGGGTACGCTGGCAAAAAGAATATTTTAACGAACTCAACAT
AAATGGACCAAGCATACAATCAAAGAAAAATAAATCGTCATTCTACGGGAAGATAATACCTCACCTGCTCAGTGGACCAT
CAGAAGAATATTCAAAATATATGCTGGTCCAAACGGTATCATCCGTATTGTAG
>MeliponaBeecheii_000053-T1 MeliponaBeecheii_000053
ATGGCATCTACATTGGCAGTTACTATTGAATATGCAAGGCACATTCAAAGTGGGCCGCATGTTGTAGAAGTTAGGAATGC
GTTCCTTGGACCTGGCCCTACAGCCAAGGCCAACAAACACATAAATGTAATACAACAGAATAAAAAGGACCAACACGGCT
GGAACAGGGCTTTTTCGGCAAATAAATTCAAGCTCGTCACTACAAGTGTGCTTCACGTGCCATCACCATCTTGTGAGTGC
ATCACTCGCATAATTACAAATTCAGCATTCAATCAATTTCCCACAACAGTGAGTGGTTCTTCGAGCTAA
>MeliponaBeecheii_000054-T1 MeliponaBeecheii_000054
ATGACAGCAGGACTTGAATTTGGAATGGAAACTCTTGCCTTTAGTGCTATTAGTTCAAGTTGGAAATGTCTAGTTGTATT
AATTTTGCTAGGGCCATTTCAAAGCTCCGCAGTTGTTAGTGTACTGCTGTTTGATTTGGATGCAGCCTTGTCTTCTGTGC
ATTATTCGCGAATCAAAGATATAATAAGCCGTGACCCTGATCAACCACGTGAAATTAGAAATTCTGTTAACGAAGCTAGA
ATCGGTTGTAATCGGAGTGTCGTAACTTGGATGATTCGTTCTTCCGGAGGATGTGCTGATTGTTCGGAGGAAATTGGCCA
CATGTTTTCCGGTTTGTTAAGCCAACTAGGCCTAAGACCATCAAAAATATGTATCAAGTTTTGGCTGAACACCTCGGGGA
ATCAGATCAGATGGTTTATGTTCTGA
>MeliponaBeecheii_000055-T1 MeliponaBeecheii_000055
ATGGCCTCAACTTCAGCGACTCGATTGGCCACGAATGTCTTCCATTTGGTGAGAGGACCTCGAAGCCAAGCAAGCGTAAT
GGTTGAGTTAGTTCATAAGTATTCCTTTACGGACACCTTTCTTAATGCTGATCTCACCTTGTTGAGCAAGTTTGCCAATA
AGACGGCTCCTCAGAATTCTAAACGCGGCAACGAGATTGTTTTTAATGGAGCAACGCGCGAGATTTAG
>MeliponaBeecheii_000056-T1 MeliponaBeecheii_000056
ATGCTCATTGGTGCAGGATTATCTTGGAAACTGTTGTATCTCGGACAACATAGAGTAGATACGCGACTACTCTTGCAAAA
GACACAACAGGATGGGTACTCGGAGGACATCTTCCCACAAAAAGTCAATAATCGAGTGCAAACTGCTAGAGCCGACAATA
GGACAGACAAGTGCGAACAGCACTTCAGAACCACGACACAGCAGGATTCCACTGGCCGGGAACGCAAATTACACAAGAAT
TCAGGTTTGCAAGAACAATATATCGCCTTCCTAAGGGAATATGAACAGTTAGACCATATGACCAGATTAAAGAAACCTAT
AGACTATATGGACTGCCTGCATATTATCTTCCCCATCATGCCATCATCAAGGATAACAGTATGA
>MeliponaBeecheii_000057-T1 MeliponaBeecheii_000057
ATGGAAACCAGTGGAAACCAGAGGACACAAGTCCAACAATACCTTGGAATCAAGTCTGACTGGAATCAACCAACCTTGGA
ACCAAACCTGCGATGGATAACCGATCGCACATCAGCAACAAGGAAGCAATCACATCGCATCGTCTATCTCCTAACAACCC
TAAAATCGCTAGGAAAACCCGTAAAGAACTGGGACAGCCTTGTAGTCACCATCCTGTCCAGAAAATTAAATCAGTCTACA
ATTAGGGAGTGGGAAAGACGTGCATTAGCTTCAGCACACCAAACTCGTTTACCAGACTTCACTGATTTTCTTGATGAACA
GTTTCAATATTTGAAGAACATAGCGACAACTAGTCAAAACCCGCTAACACTGCAACCGGTGATTCTCCATAAGGAACTTC
AAGCAGCAAACCCCGCAACTATGTTGCCAATAATCAACCGCGATAGTTTTAAGGATTGTTGCAAGACACTAGGCCGCAAG
ATTACACCAATCAATGCCACCGTAGCTGGAAATAGAAAGGCAATCAATTCAATAAAAGGCACAACGCAGATTGAAATAAC
CTTCAGATACAACAGTTCCAGGCTGGAATCTCATGCTTGA
>MeliponaBeecheii_000058-T1 MeliponaBeecheii_000058
ATGCAGCAAAAAAAACAGAAGCACCCAAAATCCAAGCAGAGGAAAAAACACAATGTACAAAAACCTACAAGAAGGAGAAA
ATTTCAAACATCCATAAACGATGGATGTCAAGAAAATCCGCCCCCAAAAAACGAAGAAGAAAAAATAGATCACAGTCTCC
TCGTGAAGCGAGAAAATAAACAAACAACATCAGAAGACAGCCAACCCCAACCTACAAAAAAACGGGAGACCACCAAGAAA
CCATCCATGTCGTCATCGCCACCCCAGCTACCAAAACATCCAACAACCACCAGTAAAGCAGGAAGTACAATAACAACAGA
AAAAACCAAAGAAACAGACACACGCTCCCAACTCACCATCCCAACTCAGCAAAACCAGAACACGTTAATAAAGCAAATAA
AATCAGCTATAGAAACAACGGTACAAAACCAAATAGAACGACTATTTGAACAAATAAAGGTTAACTCAAACAAAATCACG
GTTATAACAGAAGCCCTTGACATTCAGTTTTGGGTGGACAGAAATCCCAATACACCAAAGAAAGAAAAAATAAGACCACA
AACACTAAACATTTTAGACAAAACAATTAATGTAAACTCGATAATTTCCAACGAAAAAAGAGCTTCGCTGACAAAACTAC
TAAAAAAACACAAACCAGATGTGATTCTTCTTTGCGAAACCAAACTAAACAATAAACACAAAATACAATTCAGAGACTAT
GCATTCATCAGAAACAGACCAAATGCCAAACAGGGTGGGGGACAAAACAACATGAAATTCAAAAACATCCAAACAGACCA
TTCAACAAATCCAACATTCGAAACAACCATCCTGAAATTAAAACTGCAAAACGATAATAACTCATTCCTAATAGCAGCCT
ATACCACAAGCAGAGGTAAAAATGAATTCACAGCAAAATTGAAAGGAAAATTTTCAAGAACTTAG
>MeliponaBeecheii_000059-T1 MeliponaBeecheii_000059
GCATAAACGCGATTGAAAATGTCTGGGCATACTTACAAATGAAGTTCGGAAATAAATATAGTGCTCCTCCAACAACGATA
ACTGATTTGTGGCAAAGAATGCAGGAACAGTGGTATTCTATTACACCAGAGTATTGCGAAAATATAGTATTAAGTATGCC
TAAACGTATTCAAGCAATTATTACGAATACAACAAGCGAAGAAATCTTACAATTAACACGTTATTCAAAACAAGAAATTA
CGGACGCTTTGGAGATTTGTCGCAGTATACTGAATGTTGTAGAAGGACTACCTAACGAAACGATAGGTAGAAAACCACAA
TTAATTGGCGAAGAAATGTCAAAGACCAAGATATATTTAGAAAATGAAGACATTCCTGAAGACGATATAATTGGTGATAA
AAGAGAAGATTTGCCATCTAATAGTAAAGGAGAAGACCAGGTATTAATATATCGTCTTCAAGTTCATCATCAGCAGCCGA
CAGTCTCCAAGAACATGAGCCTAAAAAAATCCAGAATTTCGGATTTTGTACATTTTGATAAGAAACTCAAAATTATTAAT
ATTTTGAATATTAATAATTTTGAGTTTTTTATCAAAATGTACAACACCCGAAATGGAGTTTGCAAACATTGCAACGCCGT
GGATGTCAAGGACTTCGGCAGAAGAACTACTTACAGCGGTGGATAA
>MeliponaBeecheii_000060-T1 MeliponaBeecheii_000060
ATGCCAAAAATGGATGAAAAATTACAAAAGGAAGAAGCTTGTTTTCGCTCGTCTGAGAACATTTTAACTATAAAATATTA
CGATAAGAAAAATGTTTACATGATTTCGACGATGCCCACGGAAGATTCTATAGATGTACCGAAACGCTGTAATAAACAAG
AAATTGTACGGAAACCAGCTTGTATACATAACTACAATAATTTCATGGGTGCAGTAGACAAGTACTGTCGCGTGCCGAAC
CGAATTTACGCACTGGCCGCAAATTTGATCGGTGGCTTGCTGACCTTCAACGTTAATGAAGACTAG
>MeliponaBeecheii_000061-T1 MeliponaBeecheii_000061
ATGTCTAAGAGAAACAGAAAGGACACTACATTTTGTGATAGCAGCAGTGATGATGACTTTTATCAGTCAAGTGACAGGAA
TGAAAATATAGCAAATTTTGATTCTGATAGCGGAAGTGAGGTTTATATTACTGATGCTGAAATGTTTGCATTTCTGGGAG
TGATATTGAATATGGGTGCGATACCTCTCCCAAATTTGAAGGAATACTGGTCAACTGCACGTAATGCTAAAATATCATAT
TTTGGAGAAATTTTGAAAAGAGATAGACCTTTTTCTTCATGCTCCAGACAACTGAGAAAGCAACAACCACGCAGAACATT
AGAACAAGAACTAAAAAAATAA
>MeliponaBeecheii_000062-T1 MeliponaBeecheii_000062
ATGGCAGAATCAAGAAAAATGTCAAGATCTCAAAAAAGGTCATCACGAAGACACAAAAACACGAAGAAAGTGGAACTGAG
TGACGTAATTAAAAAAGAAAAGGAACAGCGCAATAAAATGGGCATTGAATTTAGTTGGGAAGACTTGTGCCAATATATAC
CCAAGTGTGTTTTGCCCCATGTTGATGAATTCCGTCAGACGGTTATTAAAAGACTTGGACAGTATGGTTTGAAATTTGAG
TATAAATGTAAAGTGTCGGATAGCGAAAAACTTGATATTATGCCTGCAAAAAATATTATTCAAATTGTGGATAATTCTTC
GTTGAAATGCAAAAATAATGAGATGCCACTTACAATTGGAATTAAATTTGACATGGCAGAGTATGAAGAAAAGTTGAATG
ACGAGTTACTCGATTTCCTTGGTTTTGAAGCAATTGAAGTGATACAATACATTATTGAAAATCGAGAACGTATTGTAGCT
TCGAATTCTGATTTCATACTGCAAAAGAAATCTAATGGAACTACACAGTTTGAAGAAGAGGAACAGTTATGGGAGGGTAT
TGAAAAAATGGAAAAAAAATTGAAGAAGAGGGTAAACTTATTACTCGAAAGTCGAAGTGATTCTAAATTGCAAGCCGAAG
GAAAGCCCGAACGCTTTCTCGGTTCCTCTTCCTTCGGCTTCGGAAAATCACGGGTTCAAGGTGTGGCACGAAGGGCCAGA
TACCCGTTGCCGTCTTGGGTGATCTCGCTGGCCCGTGTTTCTCACGTGTTCGGGAAAATTGGTGCCATACTTCAATCCAC
GGTCGAGGGTCTTGTCTGCTTCGAACAAAGTCCAGCCATACCTGCTAAGGGCACTCAAAAACCAATAAATTTTCCCGGAC
GTGCTTGTACCCAGACCGTGGGTATTATAGCATGGAAACTCTCCCGAACATAG
>MeliponaBeecheii_000063-T1 MeliponaBeecheii_000063
ATGGCCGGCCCTACGATTCCTCGACTACGAGTTTCGAACACTCGACTAGCACAAGCCACAAGTGGCTGCGCGCTTAGCGT
CGAGGTCCTACCGATCTTCGATGTTAAGCAAGCAGCATGCGGAACCCCGCTAGGAGGGCATCGGGCCAGCCTTAGCGGGG
TAGTTATAAACAAGCGTCTGGGGTAA
>MeliponaBeecheii_000064-T1 MeliponaBeecheii_000064
ATGATGTACTATATAATACGACTACAGGAGAAGGAGGCTGAACGAGTGTCAGCGAGCTATTCCGTGTGCATGTACGTCTG
TGGGACGGTTTCTATGGAAGTGATGTTGGTTCTTCTGGGTGAGCCACTGTGGAACGAGGAATGTGAAAAGCGATATGTTA
TGTACGAATGGAGAAAAGGAATAAATGTAGTGCGTAGTGAATTGTTAAGTGAGGATGAACAGAGCTTGAGTGTGGATGAT
TGTGAGAAACTGAATGATGAAAGAGTTTGA
>MeliponaBeecheii_000065-T1 MeliponaBeecheii_000065
ATGAGCGACGAAAAGCCATCGCACTTCTTGCAATATATGAGAAGTATGGTTGAGAAGAACGTGCCGGACTCAGTTTTAAA
GACATTGCTTGCGGATCTGGTCATGGAGTTTCGGCCATCTCATATCGCGAGCATAAGCAGATCAAACATGGCGACTTCCG
TTTGTCAACCTAGAGAGAGAGACAATAATGGGAGACAATATGGCAACTTCCGCCTGGCAACCCAGAGCTGA
>MeliponaBeecheii_000066-T1 MeliponaBeecheii_000066
ATGGACACAACTAACAAAAAAGTTAACACTATCCTCGCCCACAGCGACCACTCAAATCACAAACACCAACAGAAGCTTCG
CAAAACTGCCATCGAACTCAGCGAACAAAACCTTCCTACTACGACAAATGGGATAATCCAAGACACAATCAACCAAAACA
ACTCATGGCTAAACAACACACTTAGAACACACTCCAAAAACAGCCCAGGCACAATAACCACATCAAGAGCATCCTCAATT
GAATCACTAAACTCCAATTGTCAAAACAACTCAAAAACAGCATCGCATACCCAGGATACTCTTTCGGAAAGCAAACAACC
AATAATATCCAATCTCAAACAAGCATATCTCCCATCAACTTCGAATCAGTCTGCTTCGGAAAGACCAGCAAAACGGAACA
AAACTCAACCAACCCAATCTCAATTCTAA
>MeliponaBeecheii_000067-T1 MeliponaBeecheii_000067
ATGTTCATCGCCGACAAAAAACAAACACCAAAGAATATCTTATCCAGCTCAACTCTTCAAGATCAACATACGGAAACCCT
TGCAATTCAACTTCAGATCAACGCAGAAACACTAACCATAGCAGCTGTTTACAGAACTTCAAACTCGCCCTTTAACTCAA
TCAGATTCACTAGGAAAACGGCTACTATATGTAGTCGAAGAAACGGACTGCATCATCCTAAACAACACTCTCCTGCCTGG
GATCAGAGTAGTAATCTGGACCTTATAATAGCACCCTGCCACTTAACTTATAAAATCCAAGTCGAACAAATCGACGAGAC
ATGGAGATTCGACCATTTCTCCATTACAATATAA
>MeliponaBeecheii_000068-T1 MeliponaBeecheii_000068
ATGAGTACCCGAGTGAGTGAGTACTGCGATCGAGGAGGAACAATGGAGGAGACCAGAAGAGCCCGGAGAAAACTCGCTAC
TCTAGCAAAGCGAGCGGACGAAGGAGCACCCCTGAAGAAGGACGAATCGCCAATCTCGCTGATAAGTGCCCTACGCAACG
AGAAGAACGCCCCGCTGTCTCTGCGATCTGGAGAGAAGACTGTAGCGATCGGGGGATCAACAGCTGAGCTACTACCGACT
CGGAGACATCTCGTCGCCGAAGCCGCTTTGCGCACGCGACACTACGGTGTGCGACATCATACGCAGCTCCTTTGTATCCC
CTCCCTCAGACCTCCCACCACAGTGAAAACGACAAAGCCCGCGAAGAGGAGTGCGCAATCCCCTGCATAA
>MeliponaBeecheii_000069-T1 MeliponaBeecheii_000069
ATGTTCCCGATATTCGCAAGTTGTGTATCGACATGTTTATGGTACACCGCAAACACCATTACCATTTTTGCTCCTCAAGG
ACACAAAATATCTCAAGTGATATACAAAATATGCCGAATATTGAATACCAAACATGGTATAGGAATCCACACCAAACTCA
CCACGAAGCCCGGAATCCTCTGGTTCAGTGGTGTTGGGGGCGACTTCGCCGGAGAGAAGAAAGAAGAGAACAGCGACGGC
GACGACGCAACCAACATCAGAGGAGGAGGGTGGCGACGCCGACTTCTCTGGAAGGATCGTGAGGTGCCCAAGAGGGGTCA
CCGCCACCACCAAGAGGACCACGAGGGCGACGATGGTTCATCAACGCGCGACATCGAGCCCTCCAACCCCGCTAGCATTT
ATACGAAAAAAACGCCTCCCCGGGCAGCACCGCGCAGGTGGCTGCGAAATCAAGAACATCTTCGGAGAGCGTGCCAACGC
CGCCTAAGTCGACGGGCCATACTGCGTGGGGGCCGCGCAGCGACGTTGAAAACGACGGCGAAGGCTGCTGCTGCCGCGAA
AATGGGTTCCGTTGGAGAGCCATCTCCCCTTCCCAGTTTCCAGGTACTTGCCACCAATAGGAAGGAGGTCCCCCCGGGGC
AAGAACAACACCGGGCAGCTCCAGGAAGACGCCACCGAGGACACGCAAATCGCAAGAAAACGGACCACACCGCGACGGGT
CTCGGCCCTGGCCTACGCGGATGGTGTCGTATTAGTCGCCGCAGATCTAGGTAG
>MeliponaBeecheii_000070-T1 MeliponaBeecheii_000070
ATGGCACTTGGTACCGATTCGTACCAAACCAGGTCGACAGCGTCCCTCCACTGCCACTGCAGCGGATCTCTAAAACGCAA
TGGCAATATGTCGATCCTCAAAATTTGTAAACGGTGGAATATATTCCGCCGAAGACTTAGAAAAATTGGAACGACATCAC
ATTATCCCAGTCGAGTGGGCCTCAGTAAACAGCCTGGTATACACCCTCAGAGAGCAGTCGGAGAGACCTCTCCAGTCTCT
CTGATCCATTTCTGCACCCTCCTGGACACACGGTGCGAGCCTGAACCTAGCAACGACGAATTCGGGAAAGTCAGTGAAGT
ATGTGTTCCTGCAAAATGCCGAGAACCCGTGAATGACGTACCTATTACGTCATCTCGCAAAGAACGCCCAGTGTTTCCAA
GCGAGAAAAGACCCCTCATAGACTAA
>MeliponaBeecheii_000071-T1 MeliponaBeecheii_000071
ATGAAAGAACAGGATAGTGTAACGAATAAAAGCCAAACCATAGACAGCTTTATGATAGATAAGGAGGGATTGACAGAAGA
CCAATATCAGAGTACAAAAGGTGAAAGACATGGAAAAGATTTACACATAGATAATAAGGTCGTGTTAGGATTCATGGTTG
AATTGATGAGAGAAGTGAAAAAGATGAGGAAAGAATTTAAGCAAGCCAGGAAAGAACTAGTGCAGGAGTCGATTGAAAAA
GAAAACAAATGGAAAGAAGAAAGGAACGAGCTGCTGGAAAGAGTAACAAAGTTGGAAAATATTACCCACACATTGCAAGA
GAAACAGGCCTCTGACAACAATATTCAGAGAGACCAAACTGGCAGATAA
>MeliponaBeecheii_000072-T1 MeliponaBeecheii_000072
ATGAGCAAACTGGTGGAAAGACTAAATGAGAAGGAGGCGGAAGAGAGGAAAGGTCCGATAATGGTGAGTGGAGACATGAA
CGCGAGGATTGCGGAAAAAGTAGGTATAGGACCGGTAGAAGATATAACGAATACAAGAAGAAGGAACGCCAAAAATAAGT
TCCTGAACAAAAAGGGAGAAAGAGAAAGAAAAAGAGGTAAAGAAAGAGGATCTGGAATACTCATGGAAGATTGGTACAAG
AACTTCATGGAGAAGTTAGGTGGGAAGAAGAGCTTGCAATCGGGAAAGGAGAAAATGGATACCACAGGGAATGACAGCGA
CCTTTCGGAAGCAGAGTTGACAGATGAAGAAATTGAGTTGCAAATAATGAGATTGAAAAAGAAAAAACCGCAGGAATTGA
CGGGATTTCAAATGAGGCGTGGATCTACAGTACAGGCAGTACGAGGAGAAGATTGA
>MeliponaBeecheii_000073-T1 MeliponaBeecheii_000073
ATGCACCCCTTTTCGAAAATTACACTCTGTGATACGGAAAGTGATCGAGAGAAACGCGACGAAAGGAAACCATTAGGACA
AAGTTCACAAGCGAATCAGACAAGATACTCTGGCGAGCTACGAAGTTTTTTAATTGCAACGCAACAAGACATGCAGACAG
AACTTCAGGCAGTGAGAAAGACTGTCCAAATCCAAGAAGAGAGTAGGGCACCTGTTTTAAGTGCGGAGATCCATCGCACC
GATCTGCTGCTTATCCTCATAATGCAACGACCCGGAGAACATCGGCAACTCAAAAGGAATCACCGATATTTGAGAAGGCC
TACGACTACAAATCTGGTGCAACCGGCATTTGTGGTCTCGGTCAAGTTTCCCGTGTTAGATGCCGAGGATAATACAATGC
AATATGTAATTTCAATGATTATTAATTCCGGTTTGCCCGTTTACTAA
>MeliponaBeecheii_000074-T1 MeliponaBeecheii_000074
ATGCAAAGTATCAATAGTCAAGTTATTTACACTACTAAAAAGCCTACAGCAAATTTAAAAAGAAACAAATACGTGCAAGA
TAATGAATGGCACTACTTTCAGAAAGACTGCGAAAACGATCATGTAATTTTCGCATCCCAAAAGAAATTCGAAGCAAAGC
AACTAAATATTCTGAAACTGACGATCCGGAATCTTATAAAACTTATAAAACTGGCCAGTACAGAAATCACGGTACAAATA
AAATTCTTGGTATTTTCGGACAACATGATGGCATATCCTGCGATGTTGGGTCGCGGTTTTATGCTGCATTCCTTAATAAA
AATTACAATGGGTAGTAAATTTGCGGTCAAAAAGGTGGGTTCGGAAAACCTACCGAATGCGAGTTTCAAAAGGCAAATCC
TCCAGATCGAATATCTAGAACCGGCTATTACAACCTTAGATACTAGATGTTAA
>MeliponaBeecheii_000075-T1 MeliponaBeecheii_000075
TTTGGCAAACAGATCCATTAAAAATAGAATTTCACAAATTATCAAAAAACTTAAACTTTATGGTAATTGGACCGAAGGAA
TGGACAATGAAGATGAACCTCTCTCATCTCAGGATCCAAACTCGGACACCAACTTCTCCATATTATCAGAAGACGACACT
TCCATCAATCTATCTATACATTGGCGCTTCCATGAATTTAAATAGCCAAGACCTTTGCTGTAGTACTGGACTGAAGTTGC
TATACTGGAACTGCAGAGGAATTTGCAGTCGTAGAGACGAACTACAAAAACGCTTAGAAGAAATCGATGTATTTATAGGT
TTTCCTATAAATTTTTCCTCCGGTTTTCACACATATAGAATTGACAGAACTCACAGACCTGGTGGTGGTATTATATTTTT
GGTAAGAAAAAGTTTAAAATTTGCATCCAAAATCTTTGTAATATCATGGACAACTTGGAAACAGTGCATAACTTATCTTC
CACCTTAA
>MeliponaBeecheii_000076-T1 MeliponaBeecheii_000076
ACAACGGAAGTGTATCAAATAGTAACGCTTGAACTCGAAATGCAAGATTCCGAAGTCGAAATGCATGAAGTCAATATATC
AGAAACTGTAGGTAATGTAGTGCCAGAAAACCAAGGATCTGGGCGTAATTGGCAACGTGTTAGACCTAGCAAGGATACAG
CGATTGTCTCTCGTCAATGTTCGCTGCCAACAGAAA
>MeliponaBeecheii_000077-T1 MeliponaBeecheii_000077
ATGGGCATTGAATTTAGTTGGGAAGACTTGTGCCAATATATACCCAGGTGTGTTTTGCACCATGCGTATGAACTCCGTCA
GATGGTTGTTAGAAGACTTGGAGTGTGTTCACAAGAATTCGTCGACCAATTTTTGATGTTTACGTTTGAACAACTGATCA
GTGAAAAACAAATTGACGATGCTCAAACTATGTTCAATATAATAGTAATAATTCGAGAAAAATCGAAGAAAAATCCTACC
AGACCGGTAGGATATATAACACAAAAGGCAGATAATTTGTTCGGTTTGAAGTTTGAGTACAAATCTAGAGTGTCGGATAG
CGAAGAACTTGATACTATGCTTGCAAAAAATATTATTCAGATGGTAG
>MeliponaBeecheii_000078-T1 MeliponaBeecheii_000078
ATGCTTGTGGCTAGCAAATGTAAGAAAGTTCTAGCGCTACAAAAGCTAGGAGACTTTACGACTCTCAGAATTGCACAGCA
GTTTTTAAGGTTTTTAAAGGCATTTGCATATGTGAATCCTTGTTGGGAGGGTAGGAAAATGGTGTATTTGGGGAAGGATA
GAGGTGATGGTGTTTGTGGTGGCCAGCTGTTATTTGTTTATCTATACATTTATTTGTTTAAGAATGCAACAGGTCCAGGA
CAACTAGAAAAACTGGCTGGATGA
>MeliponaBeecheii_000079-T1 MeliponaBeecheii_000079
ATGCCAGGCAGACCACAAGTTCTCCTGTTACAGGCGTCTTTCCTTAAAATTAAAGTCCATCATATCTCGAGAACTGGAAG
AATATCCTCTGATATTTGGAACATTGTATCAGGGGTATATGACATTCTAGGAGGTGGCATGGCATGCCAGGCGGACAAAC
AGTTCTCCTACTACAGGC
>MeliponaBeecheii_000080-T1 MeliponaBeecheii_000080
ATGCCAGGCAGACCAGAGCAGTTCTCCTGTTACAGGCGTCTTTCCTTAAAATTAAAGTCCATCATATCTCGAGAACTAGA
AGGTATACCCTTGAAATTTGGAACATTCTATCAGGGGTATATGATTCTAGGAGGTGGTATGACATGCCAGGCGGACAAGC
AGTTCTCCTACTACAGGCGGGTACATGACATTCTAGGAGGTGGCATGACATGCCAGGCAGACGAACAGTTCTCCTGTTAC
AGGCGTCTTTCCTTAAAATTAAAGTCCATCATATCTCGAGAACTAGAAGGGGTATATGACATTCTAGGAGGTGGCATGGC
ATGCCAGCCGGACAAACAGTTCTCCTGTTACAGGCGTCTTTCATTAAAATTAAAGTCCATCATATCTCGAGAACTAGAAT
GGGTATATGACATTCTTGGAGGTGGCATGACATGCCAGCCGGACAAACAGTTCTCCTACTACAGGCGTCTTTCATTAAAA
TTAAAGTCCATCATATCTCGAGAACGAGATGGGGTACATGACATTCTAGGAGGTGGCATGACATGCCAGGCAGACGAGCA
GTTCTCCTGTTACAGGCGTCTTTCCTTAAAATTAAAGTCCATCATATCTCGAGAACTAGAATGGGTACATGACATTCTAG
GAGGTGGCATGACATGCCAGGCAGACAAACAGTTCTCCTGTTACAGGCGTCTTTCCTTAAAAATTAAAGCGGACGAACAG
TTCTCCTGTTACAGGCGTCTTTCCTTAAAATTAAAGTCCATCATATCTCGAGAACTAGAAGGGGTATATGACCTTCTTGG
AGGTGGCATGACATGCCAGCCGGACAAACAGTTCTCCTACTACAGGCGTCTTTCATTAAAAACTAAAGTCGATCATATCT
CGAGAACGAGATGTATACTCCTCTTTAAATTTGGAACATTGTATCAGGGGCAGACGAGCAAGTTCTCCTGTTACAGGCGT
CTTTCCTTAAAATTAAAGTCCATCATATCTCGAGAACTAGAAGGGGTATATGACATTCTTGGAGGTGGCATACTATGCCA
GCTGGACAAACAGTTCTCCTACTACAGGCGGGTACATGACATTCTAGGAGGTGGCATACATGCCAGGCAGACAAAGCAGT
TCTCCTGTTACAGGCGTCTTTCATTAAAATTAAAGTCCATCATATCTCGAGAACTAGATGGGGTACATGATATTCTAGGA
GGTGGCATGACATGCCAGGCAGACAAACAGTTCTCCTGTTACAGGCGTCTTTCATTAAAATTAAAGTCCATCATATCTCG
AGAACGAGAATGGGTACATGACATTCTAGGAGGTGGCATGACATGCCAGGCGGACGAGCAGTTCTCCTGTTACAGGCGGG
TACATGACATTCTAGGAGGTGGCATGACATGCCAGGCAGACAAGCAGTTCTCCTGTTACAGGCGTCTTTCCTTAAAAATT
AAAGTCCATCATATCTCGAGAACTAGAAGGTACATGACATTCTTAGGAGGTGGCATGACATGCCAGGCGGACAAACAGTT
CTCCTGTTACAGGCGTCTTTCATTAAAATTAAAGTCCATCATATCTCGAGAACTAGAATGTATACTCCTCTTAAATTTGG
AACATTGTATCAGGGTACATGACATTCTAGGAGGTGGCATGACATGCCAGGCAGGACGAGCATCCATCATATCTCGAGAA
CTAGAAGGGGTATATGACATTCTAGGAGGTGGCATGACATGCCAGCCGGACAAACAGTTCTCCTACTACAGGCGTCTTTC
ATTAAAATTAAAGTCCATCATATCTCGAGAACGAGAACGTATCCCTCTTAAATTTGGAACATTGTATCAGGGGTACATGA
CATTCTTAGGAGGTGGCATGACATGCCAGGCAGACGAGCAGTTCTCCTGTTACAGGGTCTTTCCTTAA
>MeliponaBeecheii_000081-T1 MeliponaBeecheii_000081
ATGTCATACGCCTGTAGTAGGAGAACTGTTTGTCCAGCTGGCATGTCATGCCCACCTCCTCAAGAAATGTCATATACCCC
TGATAGAATGTTCCAAATATCAGAGGGTATACGTTCTAGTTCTCGAGATATGATGGACTTTAATTTTTTGGAAAAGACGC
CTGTAACAGGAGAACTTGTGGTCTGCCTGGCATGTATGCCACCTCCTAGAATGTCATGTACCCCTGATACAATGAAAGAC
GCCTGTAACAGGAGAACTGCTTGTCCGCCTGGCATGTCATGCCACCTCCTAGAATGTCATGTACCCCTGATACAATGTTC
CAAATTTAAGAGGAGTATACATTCTAGTTCTCGAGATATGATGGACTTTAATTTTAAGGAAAAGAGGAGTACGTCATCTC
GTTCTCGAGATATGATCGACTTAGTTTCAATGAAGACGCCTGTAGTAGGAGAACTGTTTGTCCGGCTGGCATAG
>MeliponaBeecheii_000082-T1 MeliponaBeecheii_000082
TATGCCACCTCCAAAGAAGGTCATATACCCCTGATAGAATGTTCCAAATATCAGGGTATACCTTCTAGTTCTCGAGATAT
GATGGACTTTAATTTTTTGGAAAAGACGCCTGTAACAGGAGAACTGCTCGTCTGCCTGGCATGTCATGCCGCCTCCTAG
>MeliponaBeecheii_000083-T1 MeliponaBeecheii_000083
GATCGAGCAAGGAATGTTTCGAAAGATTCACATCTACAACCACTTTGACGGTAAACATTAGAGACGACGACGATCAAGAT
CCTTCCTTCATTTACCAAGGTTGCATGCTTTGGATGGCGCATGTATCAATCCAGAATATTCAGCGTCCCGGCAATCCATC
GAATTATCGGGAATTTTTTGAAATAAATCCCAACACTGGCGCCGTGAAGCAAATTAAGGCGGTCGACACAACTGTTACGA
AGAAGTTCGATATTATCATCAAGGCCGTCGAGGTGTCAGAAGCGAAACGATCGGCCACAGCCAAATTGATCATCACTGTA
AAAACCAGTCGACAGCAACCCTCCGATTATAGCGCAACATCGAGCATAGAGGGTTTCGTCGATGAAAATGCACCGATTGG
AACAAAGACGATCGTCGAGGTGAACGTGATTCCTGGACCCAATACTAGGAGCCCGGTCTTCCAACAACCGGTATACGAAG
TGCAAGCTTCAGTGAGGGAGTTGCCAATTAATTCCACGGTTGCAACGATTACGTAA
>MeliponaBeecheii_000084-T1 MeliponaBeecheii_000084
ATGGACTTAGTTTCAATGAAAGACGCCTGTAGTAGGAGAACTGTTTGTCCGGCTGGCATAGTATGCCACCTCCAAGAATG
TCATATACCCCTGATAGAATGTTCCAAATTTAAGAGGAGTATACATTCTAGTTCTCGAGATATGATGGACTTTAATTTTA
AGACGCCTGTACAGGAGAACTGCTGGTCTGCCTGGCATGTCATGCCACCTCCTAGAATGTCATACGCCTGTAGTAGGAGA
ACTGTTTGTCCGGCTGGCATAGTATGCCACCTCCAAGAAGGTCATATACCCCTGATAGAATGTTCCAAATATCAGAGGAG
TATACGTTCTAGTTCTCGAGATATGATGGACTTTAATTTTAAGGAAAGACGCCTGAGAACTGTTTGTCCGCCTGGCATAG
TATGCCACATCCAAGAAGGTCATATACCCCTGATAGAATGTTCCAAATTTAAGAGGAGTATACATTCTAGTTCTCGAGAT
ATGATGATGACTTTAATTTTAAGGAAAGACGCCTGTAACAGGAGAACTGGTTGTCTTAAGCATGCCATGCTACCTCCTAG
AATGTCATGTACGCCTGATACAATGTTCCAAATATCAGAGGAGTATACATTCTAG
>MeliponaBeecheii_000085-T1 MeliponaBeecheii_000085
ATGGACCAGTTTCAACGAAGGTCGCCTGCAGTAGAGAACTTCTCGTCTGCCCGTCATGTCATGCCACCTCCTAGAATGTC
ATATACCTCCCTGATAGAAATGTTCCAAACATTGAGGAGAGAACTGTTCTGTCCCATGAGTATATTATGCCTCCAAGAAG
GTCATATACCCCTGATAGAATGTTCCAAATTTAAGAGGAGTATACCTTCTAGTTCGAGATATGATGAATTTAATTTTAAG
GAAAGACGCCTGCAACAGGAGAACTGTTGGTCCGCCCAGCATGCCATGCCACCCACCTAG
>MeliponaBeecheii_000086-T1 MeliponaBeecheii_000086
ATGACGGTATATGATATTCTTGGAGGTGGCATGACATGCCAGCCGGACAAACAAGTTCTCCTACTACAGGCGTCTTTCCT
TGAAATAAAGTCGATCATATCTCGAGAACTAGATGACGTACACAAGCAGTTCTCCTGTTACAGGCGTCTTTCCTTAAAAT
TAAAGTCCATCATATCTCGAGAACTAGAATGTATACTCCTCTTAAATTTGGAACATTCTATCAGGCGTATACATGACATT
CTAGGAGGTGGCATGGCATGCCAGGCATACGAAGTTCTCCTACTACAGGCGTCTTTTTCCTTGAAAAAGGCCATCATATC
TCGGAACTGA
>MeliponaBeecheii_000087-T1 MeliponaBeecheii_000087
GGGTACATGACATTCTAGGAGGTGGCATGACATGCCAGGCAGACGAGCAGTTCTCCTGTTACAGGCGGGTATATGACATT
CTTGGAGGTGGCATGGCATGCCAGGCAGACAAACAGTTCTCCTGTTACAGGCGTCTTTCCTTAAAATTAAAGTCCATCAT
ATCTCGAGAACTAGAAG
>MeliponaBeecheii_000088-T1 MeliponaBeecheii_000088
GAAAGACGCCTGTAACAGGAGAACTTGTGGTCTGCCTGGCATGCCATGCCACCTCCTAGAATGTCATGTACCCCTGATAC
AATGTTCCAAATTTAAGAGGAGTATACATTCTAGTTCTCGAGATATGATGGACTTTAATTTAAGGAAAGACGCCTGTAAC
AGGAGAACTGCTCGTCTGCCTGGCATGTCATGCCACCTCCTAGGAATGTGTCATAGTATGCCACCCCCTCCTAGAAGGTC
AGTATACCCTGATACAATGTTCCAAATTCTAAGAGGAGAGTACGTCATCTGGTTCTTCGACATATGA
>MeliponaBeecheii_000089-T1 MeliponaBeecheii_000089
GGGGTATATGACCTTCTTGGAGGTGGCATACTATGCCAGCCGGACAAACAGTTCTCCTACTACAGGCGTCTTTCATTGAA
ACTAAAGTCCATCATATCTCGAGAACGAGAAGGGTATACTCCTCTGATATTTGGAACATTCTATCAGGGTATATGA
>MeliponaBeecheii_000090-T1 MeliponaBeecheii_000090
AGAGGTTCCTCACTACCGGCCCAGCAGGCTGTGTGCAGCGCAGCTCCCCCGCCGAAGCGATTGACGCCTCCTCGCCCGCG
ATGTGGGCTCTACAGCTGCCCCGAGTCCAGCCCAGAGCAGCCGGCAGCGGAGGTTGCCCCCTCCGTGGAGGCTTATCCCA
CGCCAGCCCCGCAGAGCAGAGAGCAGAGCAGGAGGCAGAAGCAGAGCAGAGCAGGGCAGAGCAGGAGGCAGAGCAGAGGC
AGGAGCAGAGGCAGAGCAGGGGAGCAGGAGCAGAGGCAGGCAGGCAGGAGCGCAGGCAGAGGCAGGAGGGCGGCAGCAGA
GGCAGGCAGGGCAGGCAGAGGCGGAGCAGAGGCAGGCAGGGGCGAGGCAGGGCAGGCAGAGGCAGGCAAGGGGCAGGCAG
CAGGAGCGGCAGCAGAGGCGGAGCAGGGCAGGCAGGGCAGGCAGGAGCAGGGCAGGGGCAGAGGCAGGGCAGGCAGGGAG
GCAGGGCAGGCAGAGGCAGGGCAAGGGCAGAGCAGGGCGGAGCAGAGGGCAGGCCAGCAGAGGCAGGTGAGGCAGGAGGC
AGGCAGGCAGGCAGGAGCAGGCAGGGCAGGCAGGAGCGAGGCAGAGGCAGGCAGGGGCAGAGGCAGAGGCGGAGCAGAGG
CAGGCAGGCAGGCAGGGGCCCAGGCAGGGCAGAACCTATCCCGGAGAAGATTTAACGTGCCTGTACCTGGCATGAAGCCC
TACCAGACACAGCCCCCCACGGGCGTGGGACCGAGGATACGCCAGTCAACGCGCCCCCACAAGAACAGGAGCTACCAATT
AGCCCCAGGTGCAAGCTCACAGGGCCAGCAGCAGGTGGGCCGGACCTTCTAA
>MeliponaBeecheii_000091-T1 MeliponaBeecheii_000091
ATGTGGGCTCTACAGCTGCCCCCGAGGGGTCAACCAAAACGGCCGGCAGCGGAGGTTACCTCCGTGGGCATCCACGGGGC
GTGGGACCGGGGATACGCCCGGTCAAGCCTGGAACAGGAGCTACCAATTAGCCCAGAGTGCAAGCTCACAGGGGCCAACC
TTGGTGGGCCGGGACCTTCCCTAACATCCCTACCGGCTTCTGCTAACCGGCCAGCAGGCTGTATTACGCGCAGCTCCCCG
CCGAAGCGATTGACGCCTCCGCCCGCGATGTGGGCTCTACAACTGCCCCCGAGGTCCATCCCAAACGGCCCAGCGGCGGA
GGTTTACCCCTCCGTGGGCTTATCCACGCCGGCCCCGCAGGCAGGGGGCAGGCGGCAGGGGCAGAGCGAGGCAGAGCAGG
GCAGAGCAGGGCAGAGCAGGGCAGAGCGGGGCAGAACCTATCGGAGAAGATTTAACGTGCCTGTACCTGGCATGAAGCCC
TACCAGACACGGCCCCCACGGGCGTGGGACCGGGGATACGCCCGGTCAACGCGCCCCTGGAGAACAGGAGCTACCAATTG
GCCCCAGGTGCAAGCTCACGGGGCCCAGCAGTGGGCCGGGACCTTCCTAACATCCCTACCGGCTTCTGCTAACCGGCCAG
CGAGCTGTATTACGCGCAGCTCCCCGCCGAAGCGATTGACGCCTCCCGCCCGCGATGTGGGCTCTGGCTGCCCCGAGGTC
CAGCCCAGAGCGGCCCGGCGGCGGCGGAGGTTGCCCCTCCGTGGGCTTATCCACGCCGGCCCCGCAGGCAGGGCAGAGGG
GCAAGGCAGGCAGGGGGGGCAAGGCAGGGGGCAGGCAAGAGGCAGCAGGGGGCAGAGCAGGGGGCAGAGCAGGGCAGTGC
AGAGCAGGGCCGGAGAAGATTTAACGTGCCTGTACCTGGCAGGCAGCCCACCACCAGACACGGCCCCCACAGGCGTGGGA
CCGGGGATACGCCCGGTCAACGCGCCCCCAAGGCTGGAGGCGGAGCAGGGCGGCCCCAGGTGCAGGCAGGGGCCAGGCGG
GGGTGGGCCGGGACCTTCCTAA
>MeliponaBeecheii_000092-T1 MeliponaBeecheii_000092
ATGTGGGCTCTACAGGCCCCAGGAGTCCAGCCCGCGGCCCGGCGGGCTTTAGGCTCGTGGGCTTATGCCCGAGCAGTCCT
GAGGCAAGCAGAGGCAGGAAGGGGGCAGGAAGCAGGGCAGAGCAGGGAGGATTTAACGTGCAGAGCAGGACACACATCCC
GCACGGGCGTGGGAAGCAGGGCAGCCAGGCGGGGCAGAGCAGGGCAGCAGCCAGGAGGTGGAGCAGGGCCAGAGCGGCGC
AGGCAGGATTGCGCCTCACGGCAGGGCGGAGTCCAGGGCCGGGCAGGGCGTGAGAGCCGGGGCAGAGCGGGGCAGAAGGG
CGGAGGCAGAGGGGGGCGGAGCAGGGGGCAGGAGGGCCAGAACCTATCGGAGAAGATTTAA
>MeliponaBeecheii_000093-T1 MeliponaBeecheii_000093
ATGAAGCCCACCGAACACGGCCCCCACGGGCGTGGGACCGGGGATACGCCCGGTCAGCGCGCCCCCACAGAACAGGAGCT
ACCAATAGCCCCAGAGTGCAAGCTCACAGGGGGCCAGCGAGTGGGCCAGGACCTTCTAACATCCCTACCGGCTTCTGCTA
ACCGGCCAGCGAGCTGTATTACGCGCAGCTCCCCGCCGAAGCGATTGACGCCTCTCGCCCGCGATGTGGGCTCTACAACT
GCCCGAGTCCAGCAAACGGCCCGGCAACGGAGAGGTTACCCCTCCGTGGGCTTATCCACGCCGGCCCGCAGAGCAGAGGG
CAGGGCAGGGCAGAGCAGGGCAGAGCCAGGGCAAGAGCAGGGCGAGCGGGGCAGAGGCAGGGCAGAACCTATCGGGAGAA
GATTTAACGTGCCTGTACCTGGCATGAAGGCCCCCCACCAGACACACGGCAGCCCCCCACGGAGGCGTGGGACCGAGGAT
ACCGCCCAGGTCAACGCGCCCCCAAGAACAGGAGCTACCAAGCCTGATCACGGGGCCAACCCAATTAGCCCCAGCTCCCC
GCCAGAAGCGATTGACGCCCCTCCCGCCCGCGATGTGGGCTCTGCAACTGCCCCGAGGTGCCCAAACGGCCGGCAACGGA
GGGTTTTTACTCCGTGGGCTTATCACCGGCCCCGCCCAGAGCGAGAGCAGGCAAGGGCAGAGCAGGGCAGAGCAGGGCAG
AGCAGGGCAGAGCAGGGCAGAGCAGGGCAGAACCTATCGGAGAACCATGAAGATTTAACGATGCCTGTACCAGACATGAA
GCCCCCCACGGAGGCGTGGGGACCAGGGATACGCCCGGGGGCCAAGCAGCAGTGGGCCGGGACCTTCCTAGCACATCCCT
ACCGGCTTCTGCTAACCGGCCAGCAGGCTGTGTGCGCGCAGCTCCCCGCCGAAGCGATTGGCGCCTCACGCCCGCGATGT
GGGCTCTGCAACTGCCCCCGAGTCAGCAGGCTGCCGGCAGCGGAGGTTGCACTCCGTGGGCTTATCCACGCCGGCCCCGC
AGGCGGGCAGGCAGGGCAAAGCAGAGCAGAGCAGGGCAGAGCAGGGCAGAGCAGGGGCAGAGCAGGGCCAGAACCATCGG
AGAGATTTAACGTGCCTGTACCTGGCATGAAGCCCTACCAGACACGGCCCCCACGGAGGCGTGGGACCCGAGGGATACGC
CCGAGTCAGCGCGACCGCAGAGCAGGAGCTACCAGATTAGCCCACAGTGTGCAAGCTCACAGGGCCAGCAGCAGTGGCCG
GGACCTTCCTAACATCCCTACCGGCTTTGCTAACCCGGCCAGCGCAGGCTGTATTGCAGCTCCCGCCGAAGCGATTGGCG
CCTCCGGCTTGCGATGTGGAGCTCTAGCTGCCCAGGGGTCCCAGCCCCAAACAGCCCGGCAAGGGAGGTTACCCCTCCGT
GGGCTTATCCACGACTCAGCCCCTGCTGAAGGCGAGGCAGAGCAGAGAGCAGGAGCAGAGCAGAGCAGGGGCAGCACAGA
AGCAGAGGGCAGAGCAGGGCAGGGGGCAGGAGACCTATCAGAGGAGAAGATTTCAGGCATGCAGCTAGCGCACCCAGCAT
GA
>MeliponaBeecheii_000094-T1 MeliponaBeecheii_000094
ATGTGGGCTCACAGCTGCCCCCGAGAGTCCAACCCAAACGGCCAAACAGCGGAGGTTGCCCCTCCGTGGAGCCTCACTCG
CCAGCCCCGCAGGCAGGGCAGAGCAGAGACAGAGCAGAGCAGAGCAGGAGCAGAGCAAGGAGCAGAGCAGGGGCAGAGCA
GGAGCAGAACCTATCGGAGAGAGACTTTACGTGCCTGTACCTGGCAAGCCTACCAGACACAGCCCCCACGGGCGTGGGAC
CGAGACTACGCCAGGTGCTGCGCCCCACCAAGGGCTGGAGCTACCAATTGGCCAGGTGCAAGCTCACAGGGGCCAGCTAG
TGGGCCAGGACCTTCCCTAGCATCCCTACGGCTTCTGCTCAACCGGCCAGCAGGCATACGCGCAGCTCCCAGCTCGGGAA
GCGTGACGCCTCCCGCCCGCGATGTGGGCTCTACAACTGCCCCCGAGGTGGCAAACGGCCCGGCAGCGGAGGATTTCGCC
CTCCGTGGGCTTATCCACGCGCCAGCCACCAGGCAGGAGCAGGCAGCAGAGCGCAGGCGGGCAGGCAGGAGAGCAGGCAG
GCAGGGCAGGAGCAGGAGCACAGGCCACAGGGGCAGGAGGGCGCCAGAACCCAGCAGAGAAGATTTTCACGTGCCTGGCA
GCTGGCAGAAGGCGCTAGCAGACACAGGGCCCCCACGGGCGTGGGACCGAGGAGACCATGCAGCATCAGTCGCGCGCGCA
CATGAAGCACGCAGGAGCTACCAGGTGGCCCCAGAGTGCAAGCTCACGGGCAGGGCCAGCCTCTCCCCGCCGAAGCGATT
GACGCCTCCCGCCCGCGATGTGGAGCTCTACAGCTGCCCCGAGAGTCCAGCAGAGCGGCCGGCAGCGTGGAGGTTGCACT
CCGTGGGCTTATCCCTCAGCCCGCAGAGCAGGAGCAGGCAGGAGCAGGCAGGACAGAGCAGAGGCAGAGCAGAGGGCAGA
GCAGGGCAGAGCAGAGGCAGAGCAGGGGGCACCCCTACCAGACACAGCCCCCACGGGCGTGGGACCGAGGATACGCCCGA
GTCAGCAGCCCTGCCCTGGGAGGCTGGGAGCTACCAATTGGCCCCCAGAGTGCAAGCTCACAGGGCCAGCAGCAGTAAGG
CCAGGACACCTCCCCTACATCCCCTACCGGCTACTGTAACCAGCCAGCAGAGCTGTAGCGCGCAGCTCCCCGCCAAGCGA
TTGACGCCTCCCGCCCCGCGTGTGAGAGCTCTACAACTGCGAAGTCCAGCAAGCAGCCCGGCAACGGAGGGTTACCTCCG
TAGGCTTATCCACACCAGCCCCGCAGGCAGGAGCAGAGCAGAGAACAGAGGCAGAGGCAGAGCAGAGGCAGAGCAGTGGC
AGAGCAGGGCAGCAGAGGCAGGCAGAGCAGGGCAGAGCAGAGGCAGAGCAGGGCAGAGCAGGGCAGGCGGCAGAGCAGAG
GCAGGCAGGGGGCAGGCGAGGGCAGGCAGGCAGGCAGGGCAGGCAGGCAGGCAGGCAGGGCAGGCAGGAGGCAGGCAGGC
AGGCAGGCAGGCAGAGGCAGGCAGCAGGCAGGCAGGCAGGCAGGAGGCAGGCAGGCAGGCAGGCAGGCAGGCAGGCAGGC
AGGCAGGGCAGGCAGGTGCAGGCAGGGAGAGGCAGGCAGGCAGGCAGGCAGGGCGAGGCAGGGGCAGGCAGGCAGGCAGG
CAGGCGGCAGGCAGGCAGGCAGGCAGGCAGGCAGGCAGGCAGGCAGGCAGGCAGGCAGGCAGGGCAGGCAGGCAGGCAGG
CAGGCAGGCAGGGGGCAGGCAGGGCAGGCAGGGCGAGGCAGGGCAGGCAGGGCGAGGCAGGGCAGGCAGCGGGCGGGAGG
CAGAGGGCGAGGCAGGCGGGCAGGGCAGGGCAGCAGGCAGAGGGCAGGGCAGGGCGGGCAGGGCGGAGGCAGGGAGGCAG
GGCGGAGGCAGAGAGCTGGCAGGAGCAGGGCAGAGAGCAGGGCAGAGCAGGGGCGGAGCAGGGCGGAAGCAGGGCAGGAG
CCCTATCGGAGAAGATTTAACGTGCCTGTACGTGGCATGA
>MeliponaBeecheii_000095-T1 MeliponaBeecheii_000095
ATGAGGCAGGAGCCTAGTGGCCCCAAGGTGCAAGCTCACGGGGCCAACCGCACTCCCCCGCCAAAGCGGTGTACGCCTCG
CGCCCGCGATGTGGGCTCTGCTGCGAGGAGTCCAGCAAACGGCCCGGCAGCGGAGGTTGACCTCAGTGAGCTTATCCCAC
GCCAGCGGCAGAGCAGGGCAGAGCAGGGCAGAGCAGAGAGCAGAGGCAGAGCGCAGAGCAGTGGCAGAGCAGTGGCAGAG
GCAGGAGCAGGCAGGCAGAGGCAGAAGCAGAGGCGGAGCAGGGCAGGCAGGAGCGCAGGCAGGGCAGGCAGGCAGGGCAG
GCAGAGGCGGAGGCAAGAGGCAGGCAGGGCAGGCAGGAGGGCAGGCAGAGGCAGGCAGAGAGGGCAGGGCAGGCAGAGGG
GCAGAGGCAGAGAGGCAGGAGCAGAGGCAGGCAGAGGCAGGCAGAGGCGGAGGCAGGGGCAGGCAGGGCGGAGCAGAGGC
AGGCAAGGCGGCAGGCAGAGGGCAGAGCAGGGCAGAGCAGGGCAGAGCAGAGGGGCAGAGCAGAGGCAGAGCAGAGGCAG
GAGCCTATCAGGAGAAGATTTAGCAGTGCCTGTACCTGGCATGAAGCCCTACCAGACACAGCCCCCACGGGGCGTGAGGA
CCAGAGACACGCCCGGTCAAGCGCGCCCCACAAGGAAGCAGGAGCTACCAGTAGCCCCAGAGTGCAAGCTCACGGGGCCA
GCACTCCCCGCCAGAGCGATTGACGCCTCCTCCGCCCGCGATGTGGAGCTCTACAGCTGCCCCGAGAGTCCAGCAAGCAG
CCGGCAGCAGAGGTTGACCCCTCCGTGGAAGCTTATCACCAGCCCGCAGAGGCAGAGGCAAGGCAGAGCGGAGCAGGGCA
GAGCCAGGGCAGAGCAGGAGGCAGAGGCAGGGCAGAGCAGGGCAAGAACCGTATCGGAGAAGATTTAA
>MeliponaBeecheii_000096-T1 MeliponaBeecheii_000096
ATGAAGCCCTACCAGACACGCAGCCCCACGGGCGTGGGACCGAGGGATACGCCCAGTCAGCACGCCCCGCAAGAGCAGGA
GCTACCAGGTAGCCCCAGGTGCAAGCTCACAGGGCCAGCCTTGCAGCGAGTGACGCCTCCCGCCCGCGATGTGGGCTCTG
GCTGCCCGAGTCCAACCAAACGGCCCGGCAACGGAGGGTTACCCCTCCGTGAGCTTATCCATCACAGCCCGGCGCAGCGC
AGAGCAGGAGCAGAGCAGGGCAGGCAGGGCAGAGCAGGGGCAGAGCAGGGCAGAGCAGGGGAGCAGAGCAGGAGCAGAAC
CTATCGGAGAAGATTTAACGTGCCTGTACCTGGCATGAGAAGCCCTACCAGACACGGCCCCACAGGCGTGGGAGACCCGA
GAGACCACGCCCGGTCAGCTCGCCCCACCAAGAACAGGAGCTACCAATTAGCCCCAGGTGCAAGCTCACGGGAGGGCCAA
CAGCAGTGGAGGCCGGGACCTTCCTAA
>MeliponaBeecheii_000097-T1 MeliponaBeecheii_000097
ATGTGGGCTCTGGCACTGCCCGAGGTCCAGCCCAGGCGGCCGGCAGCGGAGGGTTACCCCTCCGTGAGGCCATCCACGCC
AGCCCCTGCAGAGCGAGCAGGCAGAGCAGAGCACGCAGAGCAAGGAGCAGAGCAGGGGCAGAAGCAGGAGAGCAGGCAGG
GCAGAGCAGGAGCAGAGCAGGAGCAGGAGGCAGAGCAGGCAGCAGGGCAGGCAGGGCAGGCAGAGGCAGGCGGGCAGGAG
GGCAGGCAGAGGCAGGGAGCAGGGCAGGCAGAGGGCAGGCAGGGAGGCAGAGGCAGGCAGAGGCAGGCCAGGGCAGGCAG
AGAGCAGGGCAGGAGGCAGGGCAGGCAGAGGCAGGCAGGGCAGGCAGGGCGGAGGCAGCAGGGCGGAGCAGGGCAGAGCA
GGGCAGGCAGGAGCAGAGCAGAGGCAGAGCAGCAGGGCAGAGCAGGGCAGAACCTATCCGGGAGAAGGTCAGCAGTGCCA
GCTACCTGGCATGAAGCCCTACCAGACACAGCCCCCAGCAGGGCGTGGGACCGAGGATACGCTCGAGTCAGCGCGCCCCA
GCAGAGGCAGGAGCTAGCAGTAGGCCCCCAGAGTGCAAGCTCACGCAGGGCCAACGCCAGTGGGCCAGGGACCTTCCTAA
CATCCCTACCGGCTGCTAACCGGCCAGCAGGCTAG
>MeliponaBeecheii_000098-T1 MeliponaBeecheii_000098
ATGTGGGCTCTACAGCTGCCCCGAGAGTCCAGCCCAAGCAGCCGGCAGCGGAGGTTACCCCTCCCAGTGGAGGCTTATCC
ACATCAGCCCGCGCAGAGCAGAGCAGAGCAGGGAGCAGAGCAGGCAGAGGCAGGGCAGAACCTATCGGAGAGATTTAACG
TGCCTGTACCTGGCATGAAGCCCTGCCAGACACAGCCCCCACGGGGCGTGGGACCGGGGACCAGCCCGGTCAGCGCGCAC
AAGGCGGAGCTACCAGTGGCCCCAGAGTGCAGAGTGGGGCAGGCAGGGCAGGACCTTCCCTAG
>MeliponaBeecheii_000099-T1 MeliponaBeecheii_000099
ATGAGCAGTGACGCCTCAGCCCGCGATGATGGGCTCTGCAGCTGCCCCGAGAGTCCCAGCCGGCAGGCAGAGGTGCCCTC
CGTGAGCTTATCCCGCCAGCCCCGCAGAGCAGGAGCAGAGCAGAGGCAGGCAAGGGCAGAGCAGAGGCAGAGCAGGGCAG
AGGCAGGGGCAGAGCAGGAGCAGAGCGTGGCAGAGCAGGGCAGGAGGCAGGGCAGAGCAGGGCCAGGCAGAGACAGAGCA
GGGCAAGGAGCAGGCAGGGCAGGCAGGGCGGAGCAGAGGCAGGCAGGCAGGCGAGCAGGGCAGGCAGGGCAGGCAGGGGC
AGGCAGGGCAGAGCAGAGGCGGAGCAGAGGCAGGCAGGCAGGGCAGAACCTATCCCGGAGAAGATTTAACGTGCCTGTAC
CCTGGCATGAAGCCCTACCAGACACAGCCCCCACGGGCGTGGGACCAGGGATACGCCCAGTCAGAGCGCCTCAGCAAGAG
CAGGAGCTACCAGGTGGCCCCAGACTACTGCTAACCGGCCAGCAGAGCTGTATTACGCAGCTCCCGCACTTGAAAGCAGT
GAGCGCCTCCCGCCCACGATGTGGGCTCTACAGCTGCCCCGAAGTCCAGCCACAAGCGAGCCGGCAACAGGAGGTTTACC
CCTCACGTGGGCTTATCCACGCCAGCCCCGCAGAGCAGAGCAGAGCAGCAGAGCAGGAGCAGAGCAGAGCAGGAGCGGAG
AGCAGAGGCAGAGCAGGAGCAGGGCAGAGCAGAGGCAGAGCAGAGGCTGAGGCAGGCTTAGAGGCGGAGGCAGGGCAGGC
AAGAGGCAGAGCAGGAGCAGGCAAGGAGCGGAGCAGGGCAAGGAGCAGAGGCAGGCAAGGGCAGGCAAGAGGCAGGCAGG
GCAGGAGGCGAGAGGGCAGGCAAGAGGCGGAGGCAGGGCAGGCAAGGGCAGGCAAGGAGGCAGAGCAGGGCGAGAGCAGG
AGCAGGGCAGGGCAGAGCAGGGGCAGAACCTATCCGGAGAGAAGATTTAACGTGCCTGTACCTGGCATGAAGCCCTACCA
GACACGGCCCCACGGGCGTGGGACCGAGACCACGCCCAGTCACGCGCCCCGAGAACAGGAGCTACCAATTAGCCCCAGCG
AGCTGTGTGCCGCGCAGCTCCCCGCCCAGAAGCGATTGACGCCTCACGCCCGCGATGTAGGGCTCTACAGCTGCCCCAGA
GTCCAGCCCAAGCAGGCCCGGCAGCGGAGGTTACCCCTCCGTGGGCTTATCCCACGCCAGCCCCACAGAGCAGAGCAGAG
CAGAGGCAGGGGCAGAAGCAGGGCAGAGCAGAGGCAGAGCAGAGGCAGAGCAGGGCAGAGCAGGGCAAGAGAGGCAGGCA
GAGCAGAGGCTGTAGGGCAGAGGCAGGAGCAGAGGCAGAGCAGGCGTGAGCAGGAGGCAGGCAGGAGCGCAGGCAGACAG
GCAGAGCAGAGGGCCAGGCATGAGGCAGGCAAGGGGCAGGCAGCGGGCAGAGCAGGAGCGGAGCACGGGAGGCAGGCAGG
GGCAGGCAGGGGCAGGCAGAGGCAGGCAGAGGCAGGGCAGGGCAGGAGCAGGGCAGGGCAGAGCAGGGCGGAGCAGGGGC
AGGCAAGGGCAGGCAGCAGGGCAGGCAAGGCAGAGGCAGGCAGAGCAGGCAGAGCAGAGGCAGAGCAGGGCAGGCAGGCG
AGCAGGGCAGAGCAGGGCAGAACCTATCGGAGAAGAGTTTTAACGTGCCTGTACCTGGCATGA
>MeliponaBeecheii_000100-T1 MeliponaBeecheii_000100
ATGTGGGCTCTACAGCTGCCCCCAGGGAGTCCAGCAAACGGCCAGCAGCAGAGGGTTACCCCTCCCGTGGGCTTATCACA
CTACACAGCCCACAGAGGCGAGCAGCAGCAGAGCAGGGCAGAAGCAAGAGAGCAGAGCAGGGGGCAGAGGCAGAGGCAGC
AGCAGAGCAGGGCGAGCAAGGAGCAGGAGCAGAGCAGCCGTCCCTATCAGGGAGAAGATTCACGTGCCTGTACCTGGCAT
GAGAGCCCTACAGAGCACGCCCCCACGGGCGTGGGACCCGAGGGATCGCCAGTCAGCACGCCCCAAGAGCTAGGAGCTAC
CAATTAG
>MeliponaBeecheii_000101-T1 MeliponaBeecheii_000101
ATGAGCCTACCAGACACGGCCCCACGGGCAGTAGGGACCAGAGACACGCCCAGTCAACGCGCCCAAGGGCTAGGGAGCAC
CAGGTGGCCCCAGAGTGCAAGCTCACAGGGGGCAGCAGCAGTGAGGCCGGGACCTTCCCTAACATCCCTACCAGCTTCTG
CTAACCGGCCAGCGAGCTGTGCATGCGCGCAGCTCCCCGCCGAAGCGATTGAGCGCCTCGCGCCCGCGATGTGGGCTCTA
GCAACTGCCCAGAGAGTCCAGCGGAAGCAGGGCCGGCAACGGAGGGTTACCTCCGTGGGCTTATCCGCCAGCCTGCAGAG
CAGGGCAGAGCAGGGGCAGAGCAGGAGGCAGAGCAGGGCAGGGCAGAGCAGGCAGGGCAGAGCAGGCAGAGGCAGGCAGG
AGCAGAGCAGGAGCAGAGCGGAGGCAGAGGCAGGGCAGGCAGGGCAGGCAGGAGCAGGCAGAGGCCTATGGAGATTTAAC
GTGCCTGTACCTGGCATGAAGCCTACCAGACGCGAAGCCCCAGCGGGCATTGGAGGGACCGGGGATACGTGCCTGTACCG
GTGA
>MeliponaBeecheii_000102-T1 MeliponaBeecheii_000102
ATGGAGCTTATCATCACACGCCCCACCAGAGCCTGGGGGCAAGCAGGGCAGAGCAGAGACAGAGCAGGGGGCAGGCGTGG
CAGGCAGGGCAGAGCAGGAGACCGGCAGGGGCGGGCTGAGGCAGGGCGGAGGCAGGGGCGGAGCGGGGGCGGAGCGGGGC
AGGCAAGGGCGGAGGCTGGGGCAGGCAGGGGCGGAGCAGGGGCAGGCAGGGGCGGGCAGGGGCAGGCGGGGCAGGCAGGG
CCGGCGGGGCAGAGGGGGGCGGGCAGGGGCAGGCAGGGGGCAGGCGGGGCGGGTGAGGGCGGGGCGGGGCGGGGCCCGAG
GGCGGGCGGGGCGGGGCAGGGCAGGCAGGCAGGCAGGAGGGGCAGGCAGGGCAGAGCAGGGCAGAGGCAAGGGCAGAGCA
GGGCAGAACCTATCGAGAAAGGTTTAACGTGCCTGTACCTGGCAAGCCCTACCAGACACAGCCCCCCACGGGCGTGGGGG
ACCGAGATACGCCCGGTCAACGCGCCCCACAAGAACAAGGAGCTACCAGGTGGCCCAGGCGGGGCAGAGCAGGTGAGCAG
GGCAAAGGCCCAGGGCAGAGCAGGGCGGGGGCAGGCAGGAGCCAAACCAGGAGCCCAGAACCTATCAGGGGATTTAACGG
CTACCTGGCATGAAGCCCTACCAGACACAGCCCCCACGGGCGTGAGACCGGGGAGACGCGCCCGGTCGCGCGCCCCCAAA
GGAGCAGGAGCTACCAGGGGCCCTACCAGACACAGCCCCCACGGGGTGGGACCGAGGGATACGCCCGGTCACGCGCCCCG
GGGCTACCAACAGGTGCAAGCTCATGGGCCGGGAGCCGGGACCTTCCTAACATCCCTACCGGCTTCTGCTAACCGGCCAG
CGAAGCTGTATTACGCGCAGCTCCCCGCCGAAGCGATTGACGCCTCCGCCCGCGATGTGGGCTCTACAGCTGCCCCCGAG
GGTCCAGCCCAAACTGGCCCGGCTTGGCGGAGGTTTACCCCTCCCGTGGGCTTATCCCCAGCCCCACCAGAGCAGGCAGA
GCAAGGGCAGAGGCAAAGCAGACAGGCAGGGCAGAGCAGAGGGCAGAGCAGGGAGGCCGGGCAGGGCTCCTATCGGAGAA
GAGGCGTGCCTGTACACCTGGAGGCAGCCCTACCAGACAAGGGGCAGGCGTGGGACCGGGGATACGGGGTCAGCGCGCCC
CCCAGAACAGGAGCTACCAATTGGGGGCAGAGTGCAAGCTCTGGGGGCCAACAGGGGCGGGACCGGGGCTAA
>MeliponaBeecheii_000103-T1 MeliponaBeecheii_000103
ATGGCCCCCAGGCAGGGCAGGCAGAGGCCAGGCAGGGCAGGCAGGCAGAGCAGGGGGCAGGCAGAAGGCAGAGCAGGGAG
GCAGGAGCAGGGCAGGCCAAGGGCAGGGCAGAGCAGGGGCAGAGCAGGGCAGAACCTATCAGAGGCAGAACCTATCCGGA
GAAGATTTAACGTACCTGGCATGGCCCCACCCCACCAGACACGGCCCCACGGGCGTGGGACCAGGGATACGCCCGGTCAA
CGCGCCCCCACAGAACAGGAGCCAGTGGCCCCAGAGTGCAAGCTCACAGGGCCAACAGCAGTGGGCCAGGACCTTCCCTT
TAACATCCATACCCGGCTACTGCTAACCGGCCAGCGAGCTGTACGCCCGGCTCCCCCGCCGAAGCGATTGACGCCTCACG
CCCGCGATGTGGGCTCTACAGCCTGCCCCCGAGTCCAGCAAACGGCCGGCAGCGGAGGGTTGCCTCCGTGGGCTTGTATC
ACGCCAGACCCGCAGAGCGGAGCAGAGCAGGGCAGAGCAGGAGCAGAGCAGGGGCAGCTGAAGCAGGGCAGAGCCAGGGG
AGCATAG
>MeliponaBeecheii_000104-T1 MeliponaBeecheii_000104
ATGTGGGCTCTGCAACTGCCCCGAGTCCAGCAAGCGGCCGGCAGCGGAGGTTGCCTCCGTGGGCTTATCACCGGCCCCGC
AGAGCGGGGCAGAGCAAGGGCAGAGCAGGGCAGAGCAGGGAGCAGAGCAGGAGCAAGAGCAGCAGGGCAGAGCAGGGCAG
AGCAGGGGCAGAGCGAGGAGCAGAACCTATCCGAGAAGATTTAG
>MeliponaBeecheii_000105-T1 MeliponaBeecheii_000105
ATGAAGCCCTACCAGGCAGCCCCCACGGGCGTGAGACCGAGACCACGCCCGGTCAACGCGCCCCCACCAGGGCAGGCAGA
GGCGGGGGCCCAGGTGGGCTCAGGGGCCAGAGCAGGGCGGGCAGGGGGCGGAGCAGGGCTTCTGCTAAGAGCAGGGCAGG
CTCCGGGCAGAAGCAGGGCCCCTCCCAGCAGGGCAGAGGCCCAGGGCCAAACGGCCGGGGCAGGTACCCCTCCGTGGGCA
CGGGGCAGGGGCGGGCAGGGCAGGCAGGGCAGGCAGGGGCCAGGCAGGGCGGGCAGGGGCAGGCAGGGCAGGCAGGGCGG
GCGGGGGCAGGGCAAGGGCCAGGCAGGGGCGGCAGGGCGGAGGCAGGGGCAGAGCAGGGCAGGCAGGGCGGGCAGGACAG
AGCAGGCAGGCAGGCAGGGCAGGGAGCAGGGCAGAGCAGGGGGAGCAGGGCAGAGCAGGGCAGAACCTATCGGAGAAAGA
TTTAACGTGCCTGTACCTGGCATGAAGCCCTACCAGACACAGCCCCCACGGGCGTGGGGACCGAGGGGATACGCCCGGTC
AACGCGCCCCGCAAGAAACAGGAGCTACCAATTAGCCCAGAGTGCAAGCTCACGGGGGCCAACGCAGTGGGCCAGGGACC
TTCCCTAA
>MeliponaBeecheii_000106-T1 MeliponaBeecheii_000106
ATGTGGGCTCTACAACTGCCCCCAGAGTCCAGCCCAAGCGGCCCGGCAGCGGAGGGTTACCCCTCCGTGAGGCTTATCCA
CGCCGGCCCCGCAGAGCAGAGCAGAGCAGAGGCAAGCAGAGGCAGAGCAGGAGCAGAGCAGAGGCAGAGCAGGAGGCAGA
GCAGGGCAGAGCAGAGGCAGAGCAGAGGCAGAGCAGGAGGCAGAGCAGGGCAGGCAGGCAGGCAGGAGGCGGAGCAGGGG
GCAGGCAGGGCGGAGGCAGGAGGCAGGCAGGGCAGGCAGGGGCAGGCAGAGGCAGGCAGAGGCAGGCAGGGCAGGCAGGG
GCGGAGCAGGGGGCAGGGCGGACTTGAGGCGGAGGCAGGGAGGCGGAGCAGAGGCAGGCAGGGCAGGCAAGGGGGGCGGG
CAGGGGGCAGGCAGGGGCAGGCAGGGCAGAGCAGGGGCAGGGGCAGGCAGAAGGGGCTGAGCGGGGAACCTAGGAAGATT
TAA
>MeliponaBeecheii_000107-T1 MeliponaBeecheii_000107
ATGGGGCCAGGAGTGGGCCAGGACCTTCCTAACATCCCTGCCTGCAAACCGGCCAGCAGGCTGACCACGCCCGGCGGCGG
AGGTTGCCCTCCGTGGGCTTATCCACGCCGGCCCGCAGAGCAGGCAGGCAGGGCAGAGCAGGGGCAAGAGCGGGGCAGAG
CGGGGCAGAGCAAGGGCAGGAGCAGGGCCAGAACCTATCGGAGAAGATTTAACGTGCCTGTACCTGGCATGAAGCCTACT
GGATTTTTGCCCCCACGGGCGTGGGACCAGGGGACCACGCCCGGTCAACGCGCCCCTGGGGAACAGGAGCTACCAGTGTT
AGCCCCCAGAGTGCAAGCTCACAGGGGCCAACTTTGA
>MeliponaBeecheii_000108-T1 MeliponaBeecheii_000108
ATGTGGGCTCTACAACTGCCCCCGAGGTCCATCCCAAGCAGCCCGGCAGCGGAGGGTTACCCCTCCCGTGGGCTTATCCA
CATAAGCCCCGCAGAGCTGAAGGGCAGGCAGAGGGCAGAGCAGAGGCAAGCAGGGAGCAGAGCAGGGCAGAGAGCAGGGG
CAGAACCTATCGGAGAAGATTTAACGTGCCTGTACCTGGCAGAAGCCCTACCAGACACGGCCCCCACGGGCGTGGGACCG
GGATCACGCCCGGCCGGAGCCCCACGGGCGTGGGACCGAGACCACGCCGGTCAACGCCCGGGGGAACAGGAGCTACCAGG
GGGCCCCAGGGCAAGCTCACGGGGCCAGGCGTGGGCCGGGACCTTCCTAACATCCGAAGGGCTTCTGCTAAGGGCAGCCC
AGCGGCTGTATTACGCGCAGGCCGAAGCGATTGACGCCTCACGCCCGCGATGTGGGCTCTACAACTGCCCCCGAGGTCCA
ACCCAAACGGCCGGCAAGGGCACCCAGGGGTGGGCTTATCCAGGCTCCGGCCAGGCAGGCGGAGGCAGGGCAGCAGGCAG
GCAAGGGCAGAGCCAAGGGCAGAGCAAGGGCAGAGCAGGGCAGAGCAGGGCAGAGCAGGGGCAGAGCAGGGCAGAACCTA
TCGGAGAAGATTTAACGTGCCTGAGCTACCAGTGGCCCAGAGTGCAAGCTCACGGGGCCAACCTTGGTGGGCCGGGACCT
TCCCTAACATCCCTACCGGCTTCTGCTAACCGGCCAGCGAGCTGGCGCGCAGCTCCCCCGCCGAAGCGATTGACGCCTCC
CGCCCGCGATGTGGGCTCACAACTGCCCCCCGAGTCCAACCCAAACGGCCGGCAGCGGAGGGTTGCCTCCGTGGGCTTAT
CCACGCCGGCCCCGCAGAGCGGGGCGGGGAGGCAGGGGCAGAGCGGGGGCAGAGCAGGGGGCAGAGCAGGGCAGAGCGGG
GCAGAACCTATCGGAGAAGATTTAACGTGCCTGTACCTGGCATGA
>MeliponaBeecheii_000109-T1 MeliponaBeecheii_000109
ATGTGGGCTCAGGCTGCCCCAGTCCAGCAAGCGGCCCGGCAGCGAGGAGTTACCCTCCGTGGGCTTATCCAGCCGGCCCC
GCAGAGGGGCAGGCAGGGCAGAGCAGGGCAGAGCAGGGGCAGGCAGAAGCAGGGCAGAGCAGGGGCAGAACCTATCGGAG
AAGATTTAACGTGCCTCTCCCCGCCGAAGCGATTGACGCCTCCCGCCCGCGATGTGGGCTCTGCAGCTGCCCCCCGGGGT
CCAGCAAACGGCCCGGCGGAGGGTTGCCTCCGTGGGCTTATCCGCCGGCCCCGGCCCCGCAGGGCAGGCAGGGGCAAGAG
CGGGGCGGGAGGCAGGGGCGGGCAGGGCAGGAAGCGGGGGGCAGGCGCTGAAGCAGGGGGCAAGGGCAGCGGGGCGGAGC
AGGGCAGGCAGGGCAGAACCAGGATCGGCAAGGGCAGGCATTTAACGTGCCTGTACCTGGCGGATGAGCAAGGGCAGGCA
GAGGGCAGGCAGAGGGCAGAGCAGGGCAGAGCAGGGCAGAGCGGGGCAGGCAGGGCAGAACCTATCGGAGAAGGTTTAAC
GTGCCTGTACCTGGCATGGCTCCTACCAGACACAGCCCCCCTGGGCGTGGGACTGGGGATACGCCCGGTCAACGCCCCCC
CAAGAACGGAGCTACCAATTAGCCCAGAGTGCAAGCTCACGGGGCCAACAGCAGTGGGCAGGACCTTCCTAACATCCCTA
CCGGCTTCTGCTAACAAGCCCGGCGAGCTGTATTGCGCGCAGCTCCCCGCCGAAGCGATTGACGCCTCACGCCCGCGATG
TGGGCTCTACAACTGCCCCGAGGTCCAAACGACGGCCGGCAGCGGAGGGTTACCCCTCCGTGGAGGCTTATCCACGCCGG
CCCCGCAGGCGGGCAAGCGGGGAGCAGAGCGGGCAGGCGGGGCAAGGAGCAGAAGGGGCAGAACCTATCGGAGAAGATTT
AACGTGCCTGTACCTGGCATGGCCCTGAGCCTGGCCCCCACAGGCATGGGACCGGGGAGATTACGCCCGGTCAACGCCCC
CCTGGGGCTGGGAATTTTCCAATTAGCCCCAGGTGCAAGCTCACTGGGGGCCAGCCTTGCCCCAGCAGAGCAGGGCAGAG
CAGAGGCAGAGCAGAGCAGAGCAGAGCAGGGCAGAGCGATGGCAGAGCAGGAGGGCAGAGCAGGGCAGAGCAGGGCCAGA
GCAGAGGCAGAGCAGGGCCGAGCAGAGGCAGGGCAGGAGGCAGGCAGGGCAGGCAGAGGCAGGCAGGGCAGGCAGGGCAG
GCAGAGGCAGGAGCAGGGGCGGAGCAGAGGGCAGGCAGGAGGCAGGCGAGGGAGGCAGGGCAGGCGGGAGGGCGGGCAGG
GCAGGCAGGCAGGCAGGAGGCAGGAGGGGGGGCAGGAGGGCAGGCAGGGCGGAGGCAGGGCAGGCAGGGCGGGCAGAGCG
GGAGGGCGGGCAGGGCAGGCAGGGGCGGGGCAGGGGGGGCGAGGCAGGGCGGGGCGGCGGGCCCGGGGCGGAGGGGGCAG
GCAGGGCAGAGGCGGGTGGGGGCAGAGCCGGGGGCAAGAGCAGAGGCCAGGAAGCCAGAGGCAGAACCTATCGGAAGATT
TATCGATACCTGTACCTGGCATGAAGCCCTACAGACACAGCCCCACAGGCGTGGGACAGGGATACGCCCGGTCAACGCGC
CACCCGCAGGGCAGGAGCTACCGAGGTGGCCCCAGGTGCAAGCTCACGGGGCCAACCTTGGTGGGCCGGGACCTTCCTAA
CATCCTACCGGCTTCCGCACTAACCAGCCCGGCAGAGCTGTATTGCGCGCAGCTCCCCCCCGCCGAAGCGATTGAGCGCC
TACTCGCCGCGATGTGGAGAATACAGCTGCCCCGAGGTCCAACCCAAACGGCCGGCAGCGGGGAGGGTTACCCCTCCGTG
AGGCTTATCCACGCCGGCCCCGCAGAGCAGGGCGAGCAGGGCAGAGCAGGGCAGAGCAGGAGCAGAGCAGAGGCAGAGCA
GAGACGGGAAGCAGGGGCAGTGCAGGGCAGAACCTATCCGGAGAAGATTTGGTGCCTCCCAGCGAGCTGTAGTGCACGCA
GCTCCCCGCCCGAAGCGATTGACGCCTCCCGCCCGCGATGTGGGCTCTACAGCTGCCCCGAGAGTCCAGCCCAAGCAGCC
CGGCAGCGGAGGGTTACCCCTCCGTGGGCTTATCCCACGCCGGCCCCGCAGAGCAGGCAGAGCAGAGCAGAGGCAGGGCA
GAGCAGGGAGCAGAGAGCAGAGGCAGAGCAGGAGCAGAGCAGAGGGCAGAGCAGAGGCAGAGCAGGAGCGGAGAGGCAGG
AGCAGGGCAGGCAGAGGCGGAGGCAGGGCAGGCAGAGGCAGGCAGAGGCGGAGGCAGGAGCGGAGCAGGGCAGGCAGAGG
GCAGGCAGGAGCAGAGCAGGGCAGGCAGAGGCAGGCAGGCAGGGCAGGCAGGAGGGCAGGCAGAGGCAGGCAGGAGGCAG
GCAGGAGGCAGGCAGAGGCAGGCAGAGGCGGAGCAGGGGCAGGCAGGGGCAGGGCAGGAGGCAGGCAGGGCAGGCAAGAG
GCAGGCAGGGCGGAGGCAGGGCGGAGGCCGAGCGGGGCCCAAGGGGCAAGCAGGGCACAGGGCAGGCCAGGGCAGGCAGG
GCCGGGGGCAGGCATCCGGACCGGCTTCTGCTAAGGCCAGGGCAAGGCAGCTCCCCGGGCAGGGCGGGCAGCCCGCGATG
TGGGCTCTACAACTGGGGAGCGTCCCAGCAAACGGCCGGCAGCGGAGGGTTCACCCCTCCGGGGGCAGGCAGGGCAGGGC
AGGGGCAGGGCAGGGCAGAGCAGGGCAGGCAGGGGCAGGCATTGGCAGGGCAGGGGCAGAGCAGGCGGAGAGCAGGGGCG
GGCAGGGCGGGCAGGGCGGGCAGGGCGGGGGCGGGCAGCAGGGCAGGCAGGGGCAGGCAGAGGCTTGGGGCAGAGCAGGG
CAGGGAGGCAGAGGGGCAGCGGGGCGGGCAGGGCAGAGCAGGGCAGGCAGAGCAGGGCAGCCAGGCAGGGCAGAGCCCAG
GGCCAGGCAGGCTTGACAGGCAGCAGGGCAGGGCAGGAGGGGCGGAGGGGCGGGCAGGGCGGAGCAGGGGGCGGGGCGGA
GGAGGGCGGAGGGCGGAGGAGGGCAGGGCGCAGGGCGGGGGCAGGCAGGGCGGGAGGGCGAGCAGGGGCAAGGGCGGAGC
AGGGCAGGCAGCAGAGCAGGCAAGAACCTGTCGGAGATTTAACGTGCCTGTAACTGGCATGAAGCCCTACCAGACACAGC
CCCCGCAGGCGTGGGGACCGGGGACTACGCCCAGTCAGCGCGCCCCTGCAGAGCAGGAGCTACCAATTAGCCCCAGAGTG
CAAGCTCACAGGGGCCAACAGCAGCAGGAGCAGAGCAGGGGCAGAGCAGAGCAGAGCAGGGCAGAGCAGGGCAGAGCAGG
GCAGAGCAGGGCAGAGCAGGGCAGAGCAGGGCAGGAGGCAGGGCAGGCAGGGGCAGAACCTATCGGAGAGAGATTTAACG
TGCCTGTACCTGGCATGAAGCCCCTGCAGACACAGCCCCCACGGGCGTGGGACCAGGGGATACGCCCAGTCAGCGCGCCC
CAAGGCAAGGAGCTACCAATTAGCCCCAGAGTGCAAGCTCACAGGAGCCAGCAGCAGTGGGCCGGGACCTTCCCTAACAT
CCCTACCGGCTTCTGCTAA
>MeliponaBeecheii_000110-T1 MeliponaBeecheii_000110
ATGCAGAGGGGCAGAACCTATCGGAGAGAATTTAACGTGCCTGTACCTGGCATGAAGCCCTACCAGACACAGCCCCCACA
GGCGTGGGACCGGGACCATGCGCCAGTCAGCGCGCCCCGCAAGAACAGGAGCTACCAGTGGCCCCAGAGTGCAAGCTCAC
AGGGGCCCAGCAGCAGTGAGCCAGGACCTTCCCTAACATCCCTACCGGCTTCTGCTAACCGGCCAGCGAGCTGTATTACG
CGCAGCTCCCCGCCAGAAGCGGTGACGCCTCCCGCCCGCGATGTAGGCTCTACAGCTGCCCCCGAGTCCAGCAAGCGGCC
CGGCAGCGGAGGTTCCCCCACTCCGTGGGCTTATCCACGCCAGCCCCCTGCAGAGAGCAGGAGCAGAGCAGAGGCAGAGA
GAGAGCAGGAGGCAGGAGCAGAGCAGAGGCAGAGCAGAGGCAGAGGCAGGAGCAGAGAGAGGAGCAGAGGCAGGCAGGCA
GAGAGCAGGAGGCAGGCAGAGCAGGCAGGCAGGAGGCAGGAGCAGAGAGAGCAGAGAGAGAGGCAGGCAGGAGAGAGGCA
GAGCAGAGAGAGGAGAGGCAGGCAGAGGCAGGCAGGCAGGCAGGAGGCAGAGAGAGAGGCAGGCAGGCAGGCAGGAGGCA
GGCAGAGAGAGCAGAGAGGCAGGCAGGCAGGCAGAGAGCAGAGCAGAGAGAGAGGCAGAGAGAGAGGCAGGCAGAGAGGC
AGGCAGGCAGGCAGGCAGAGAGAGGCAGGCAGGCAGGCAGAGAGAGGCAGAGAGGCAGGCAGAGGCAGGCAGGAGCAGGA
GAGCAGAGAGGCAGGCAGGCAGAGAGGCAGGCAGGGAGGCAGAGCAGAGAGGGAGAGGCAGAGAGGAGGCAGGAGGCAGG
CAGAGAGCAGGCAGCAGGCAGAGGCAGGCAGAGCAGGAGGCAGGAGAGGCAGGAGGCAGGGCAGGCAGGAGGCAGGGCAG
AGGCAGGCAGGCAGAGGCAGGCAGGGAGGCAGGCAGAGGCAGAGCAGAGGCAGGCAGGCAGGCAGGCAGAGGCAGGCAGG
AGGCAGGCAGAGGCAGGAGCAGGCAGGCAGAGGCAGAGGCAGGCAGGCAGAGAGGAGGCAGAGGCAGGAGAGGCAGGAGA
GGCAGGCAGGCAGGCAGGGCAGGCAGGGAGAGAGCAGGCAGAGGCAGGAGGGCAGAGGCAGGCAGAGGCAGGAGCAGAGG
GAGGCAGAGGCAGCAGGGCAGAGCGGGAGCGAGCAGGCAGGCAGGGCAGGGGCGGAGCAGGGCCAGACACCTATCGGGAG
AAGATTTAGCGTGCCTGTGCCACTGGCAGCAGCCCTGCAGGCCACAGCCCCACAGGCGCGTGGGACCGGGGACACGCCGA
GTCCCAGCGCGCCCCCAAGAGCTAGGAGCTACAGGTAG
>MeliponaBeecheii_000111-T1 MeliponaBeecheii_000111
ATGTGGGCTCTAGCCTGCCCCGAGGTCCAGCAAGCGGCCCGGCAGCGGAGGTTACCCCTCCGTGAGGCTTATCCCACGCC
GGCCCCGCAGAGCGAGGCAGGCAGGCGAGCGGGGCAGGAGCACGGAGCAGGGGCAGAGCAGGGCAGGCAGAGGGCAGGCA
GAGGCAGGCAGAGGGCGGAGCAGAGGCAGGCAGGGCAGGCAAGGGGCGGAGCAGAGGGCGGAGCAGGGGCAGGGCAAGAG
GGAGGGCAGGCAGGGGGAGCAGGGCAGGCAGGGCAGGCAGGGCAGGCAGGGCAGAGGCAGCGGGCAGGGCAGGGCAGAAC
CTATCAGGCAGAGGCAGAATTCGGAGCGATTTGTAACGATGCCTGTACCTGGCATGAAGCCTACCAGACACAGCCCCCAC
AGGCGTGGGACCAGGAGGATACGTCCAGTCAACGCCCCACAAGAACAGGAGCTACAGTGGCCCCAGAGGTGCAAGCTCAC
AGGGGCCAGCAGTGGGCCCGAGGACCTTCCCTAACATCCCTACCGGCTTCTGCTAACCAGGCCAGCGAGCTGTATTGCGC
GCAGCTCCCGCCAGAGCGATTGACGCCTCTCGCCCGCGATGTGGGCTCTACAGCTGCCCCGAGAGTCCAGCCCAAAGCGG
CCGGCAGCAGGAGGTTACCCCTCCGTGGAGCTTATCCACGCCGGCCCGCAGAGCGGGGCAGAGCAAGGGCAGAGCAGAGG
CAGAGCAGGGCAGAGCAGGGGCCAGGCAGAGGCAGGCAGGGCAGGCAGGGCAGGCAGGGCGGAGCAGGGCAGGCAGAGGC
AGAGGCAGGGCGGAGCAGAGGCAGGCAGGGCGGAGCAGAGGCAGGCAGGGCAGGCAAGGGCGGAGCAGAGGCAGGCAAAG
AGGCGGAGGCAGGCAGGGCAGGCAGGGCGGAGCAGGGCAGAGGCAGGGCAGAGCAGGGCAGAGCAGGGCAGGCAGGGCAG
AGCAGGCAGAACCTATCGGAGAAGATTTTAACGATGCCTGTACCTGGCATGAAGCCCTACCAGACACAGCCCCCCACGGG
CGTGGGACCGAGGGACTACGCCCGAGTCAACGCGCCCCACAGGAACAGGAGCTACCAATTGGCCCCAGCCAGCGAGCTGT
ATTACGCGCAGCTCCCCGCCGAAGCGATTGACGCCTCCGCCCGCGATGTGGGCTCTGCAACTGCCCCGAGAGTCCAGCAG
AGCGGCCCGGCAGCGGAGGTTTACCCCTCCGTGGGCTTATCACACCGGCCCGCAGAGCAGAGCAGAGCAGGGAGCAGAGA
GCAAGGAGCAAGAGCAGAGCAGGGCAGAGCAGGGCAGGCAGGGCAAGAGCAGGAGGCAGAGGCAAGGGCGGAGGCAGAGG
CAGGCAGAGGCAGGCAGGAGGCCAGGGCAGGCAGAGGCAGGCAGGGCAGGCAGGAGGCAGGCAGAGGCGGGCAGGAGGCA
GGCAGAGGCAGGCAGGGGCAGAGCAGGGGAGGCAGGCAGAGGCAGGCAAGGAGGCAGGCAGGGCAGAGCAGGAGGGCAGG
CAGCAGGGCAGGCAGGGCAGGCAGAGGCAGGAGCAGGAGGGCGGAGCAGAGGCGGAGCAGAGGGCAGGCAGAGGCGGAGC
AGGGCGGAGGCAGGGCAGGCGGAGCAGGGCGGAGCAGGGCAGAGCAGGGCAGGCAGGGCAGAACCTATCGGAGAAGATTT
AGCGATGCCTGCACTGGCATGAAGCCCTACCAGACACGGCCCCACGGGCGTGGGACCAGGGATACGCCCGAGTCAGCGCG
CCCCACCAGAGAACAGGAGCACCAATTGGCCCCAGGTGCAAGCTCACAGGGCCAGCAGCAGCTCTACAGCGAGTCCAGCA
GAGCGGCCCGAGCAGCGGAGGGTGACCTCCGTGAGCTTATCCACATCGGCCCCGCAGAGCAGAGGCAGAGCAGAGAGCAG
AGGCAGAGCAGGGCAGGCAGAGGCAGAGCAGGCAGAGCAGGGGCAGGCAGGAGGCGGAGCAGGGCAGGCAGAGGGGCGGA
GCAGGGCAGGCAGGGCGGGCAGGGCAGGCAGGCGGAGGGCAGGCAGGGCAGGCAGGGCGGAGGCAGGGGGCAGGGCAGGC
AGGGCAGGCAGGGCGGAGCAGGGCAGGCAGGGCGGAGGCAGGGGAGCAGAACCTATCGGAGAAGATTTAACGATGCCTGT
ACCTGGCACTTGAAGCCCTACCAGACACACGGCCCCCACGGGCGTGGACCGGGGGATACGCCCGGTCAACGCGCCCACAG
GAGCAGGAGCTACCAATTGGCCCCAGGTGCTGAAGCTCACGCAGGGCCAGCAGCAAGTCCAGCCACAGGCGGCGGCGGAG
GTGCCCTCCGTGGGCTTATCCACACTCCGGCGCAGAGCAGAGCAGAGGCAGAAACCAGGCAAGGAGCAGGCAGCAGAGCG
GCCAGCAGAGTAGGGCGGAGCAGGGCAGCGAGGTGCCAGGCTGCAGAGGCGCAGGAGCCGGAGGCAGGGCGGAGGCAGAG
GCAGGCAGGCAGAGGCCAGGCAGGGCGGAGCAAGGCAGGCAAGAAACAGGCAGCAGACAGAGGGCAGGCAGCCCAGAGGC
AGGCAGGGCAGGCAGAGGCAGGCAAGGAGCAGGCAGGGCAGGAGCCAAGGGGCAGACAGGGCGGAGCAGGGCGGAGCAAG
GAGGCGGAGCAGAGCCCAGCGCTTGGGCAGGGCGGGGCAGAGCGGAGCAAGGAGGCTGAGCCAGGCAGGCAGAGCAAGGA
AGCAGAAGGCAGGCAAGAGGGCAGGCAGGGCGGAGCAGAGGCAGGCAGGGCAGGCAGAGGCAGAGCAGGGGCAGAGCAGG
GCAGAGGCAAGAGGTAG
>MeliponaBeecheii_000112-T1 MeliponaBeecheii_000112
ATGGGCTCTGCAGCTGCGAGAGTCCGGCTGAGCGGCCCGGCAGCGGAGGGTTGCCCCTCCGTGGAGGCTTATCCGCCAGC
CCCGCAGGCAGGGGGAGGCAGAGCCAGGCTTGAGGCAGAGCAGGGCAGAAGCAGGTGCAGAGCAGCAGGGCAGGAAAGCA
GCCAGAACCTATCGGAGAGATTTAGGGTGCCACTGTACCTGGCATGA
>MeliponaBeecheii_000113-T1 MeliponaBeecheii_000113
ATGGATCTCGAGGGCAGGGTATACTATGCCAGCCAAACAAACAGCTCTACCCACTACAGGCGTCTTTCATTGAAACTAAG
TCGATCATATCTCGAGAACGATGACGAGGGTGGCATGGCATGCCAGGCAGACCATGCTCCCTCCTGTTACAGGCGCGTAC
ATGACATTCCCGGAGGTGGCATGGCATGCCAGGCAAACCACAGCGTAAATGACATTCTAGGAGGGCATGGTGGCCAGGCA
GACCACAAATTCTCCTGTTACAGGCGTCTTTTCCTTAAAAATAAAGTCCATCATATCTCGAGAACTAGAAGGTATACTCC
TCTGATATTTGGAACATTCTATCTGGGGTATATGACCCTTCTTGAGGTGGTATTACTATGCCAGGCTGACAAACAGTTCT
CCTACTTACTGCAGACGTTCCTTTTAAAAATTAAAAAGTCCAGATCATATCTCGAGAACGAGATGAGGTACCCTCTTAAA
TTTGGAACATTGTATCAGGGGAGAGGTGGCATACTATGCCAGGCAGACAAACAGTTCTCCTACTACAGGCGTCTTTCAAA
GTCCATCATATCTCGAGAACTAGAATGGGTACATGACATTCTAGGAGGTGGCATGGCATGCCAGGCAGACCACAAGTTCT
CCTGTTACAGGCGTCTTTCCTTAAAATTAAAGTCCATCATATCTCGAGAACTAGAATGGGTATATGACATTCTTGGAGGT
GGCATGGCATGCCAGGCAGACAAACAGTTCTCCTGTTACAGGCGTCTTTCCTTGAAATTAAAGTCCATCATATCTCGAGA
ACTAGAAT
>MeliponaBeecheii_000114-T1 MeliponaBeecheii_000114
ATGCCACCATGCCTGATACAATGTTCCAAATTTAAGAGGAGTATACATTCTAGTTCTCGAGATATGATGGACTTTTTAAT
TTTGGGGAAAGACGCTGAGAACTTGTGGTCTGCCTGGCATGCCATGCCACCTCCTAGAAATGTCATGAAAGGCGCCTGTA
ACAGGAGAACTGCTCGTCTGCCTGTCATGTCATGCCACCTCCTAGAATGTCATGTACCCCTGATACAATGTTCCAAATTT
AAGAGGAGTACGTCATCTCGTTCTCGAGATATGATCGACTTAGTTTCAATGAAAGACGCCTGTAGTAGGAGAACTGTTTG
TCCGGCTGGCATAGTATGCCACCTCCAAGAAGGTCATATACCCCAGATAGAATGTTCCAAATATCAGAGGAGTATACGTT
CTAGTTCTCGAGATATGATGGACTTTAATTTTAAGGAAAGACGCCTGTAA
>MeliponaBeecheii_000115-T1 MeliponaBeecheii_000115
ATGCCACCTCCTAAATATCATGTACCCCTGATACAATCTTCCAAATTTAAGAGGAGTACGTCATCTCGTTCTCGAGATAT
GGTCGACTTAGTTTCAATGAAAGACGCCTGTAGTAGGAGAACTGTTTGTCCGGCTGGCATAGTATGCCACCTCCAAGAAG
GAAAGACGCCTGTAACAGAGGAGAACTGCTCGTCTGCGTGGCATGTCATGCCACCTCCTAAATATCATGTACCCCTGATA
CAATCTTCCAAATTTAAGAGGAGTACGTCATCTCGTTCTCGAGATATGGTCGACTTAGTTTCAATGAAAGACGCCTGTAG
TAGGAGAACTGTTTGTCCGGCTGGCATAGTATGCCACCTCCAAGAAGGTCATATACCCTGA
>MeliponaBeecheii_000116-T1 MeliponaBeecheii_000116
ATGTCATGCCACCTCCTAGAATATCATGTACCCCTGATACAATCTTCCAAATTTAAGAGGAGTACGTCATCTCGTTCTCG
AGATATGGTCGACTTAGTTTCAATGAAAGACGCCTGTAGTAGGAGAACTGTTTGTCCGGCTGGCATAGTATGCCACCTCC
AAGAAGGTCATATACCCCTGATAGAATGTTCCAAATATCAGAGGAGTATACCTTCTAGTTCTCGAGATATGATGGACTTT
AATTTTAAGGAAAAGACGCCTGTAACAGGAGAACTGCTCGTCCGCCTGTAA
>MeliponaBeecheii_000117-T1 MeliponaBeecheii_000117
GGGTACATGACATTCTAGGAGGTGGCATGACATGCCAGGCAGACGAGCAGTTCTCCTGTTACAGGCGTCTTTCCTTAAAA
TTAAAGTCCATCATATCTCGAGAACTAGAATGTATACCCTCTTATATTTGGAACATTCTATCAGGGGTATATGACATTCT
TGGAGGTGGCATACTATGCCAGGCGGACAAACAGTTCTCCTACTACAGGCGGGTACATGATATTCTTGGAGGTGGCATGA
CATGCCACGCAGACGAGCAGTTCTCCTGTTACAGGCGCGTACATGACATTCTAGGAGGTGGCATGACATTACAGGCGGAC
GAGCAGTTCTCCTGTTACAGGCGTCTTTCCTTAAAATTAAAGTCCATCATATCTCGAGAACTAGAAGGTATACCCTCTGA
TATTTGGAACATTCTATCAGGGGTATATGACCTTCTTGGAGGTGGCATACCATGCCAGCCGGACAAACAGTTCTCCTACT
ACAGGCGTCTTTCATTGAAACTAAGTCGACCATATCTCGAGAACGAGATGACGTACTCCTCTTAA
>MeliponaBeecheii_000118-T1 MeliponaBeecheii_000118
GAGGTGGCATGGCATGACATGACACGCAGACGAGCAGTTCTCCTGTTACAGGCGTCTTTCCTTAAAATTAAAGTCCATCA
TATCTCGAGAACTAGAAGGTATACTCCTCTTAAATTTGGAACATTCTATCAGGGGTATATGACATTCTTAGGAGGTGGCA
TGGCATGCCAGCCGGACAACAGTTCTCCTGTTACAGGCGTCTTTTCCTTAAAATTAAAGTCCATCATATCTCGAGAACTA
GAAGGTATACTCCTCTTAAATTTGGAACATTGTATCAGGGGTACATGA
>MeliponaBeecheii_000119-T1 MeliponaBeecheii_000119
GCATAATAGTAATTTGCCACCGTCTGTGCCAGAAGGACAAGAAATACCATCTGGTACTAATCAAGTACAAGGATATACTA
ACTTTGGAAAGCAACATAATTATTTTGATAAAATGAGACAGAATTCGCCTAAATGTTGCAAGCACATTGCATTCTAA
>MeliponaBeecheii_000120-T1 MeliponaBeecheii_000120
ATGATTCCAAATCTTCAAAATCTTAATCCAAATATGCAATCATCTCCTAATTTAACACATGTTGGTTCTAATGCCCAGAA
TTTATCTCTGAATTTCCAAAATTTGAGTCCTATTACAACTCCACAGTGTCCTATTCAAAGTCCTGTGCTCTATCTTCCGG
GAAATTTGGCAGTTGGCTCAAGTTCGAGTACGACAAACAAACAAACAGCAGAACAAAGACTCACTCATGAACAATTCCGA
GCAGCTTTACAGATGGTGGTAAGTCGAGGCGATCCAAGAGAAAATCTAGAAAATTTTCTTAAAATCGGAGAAGGAAGTAC
TGGAACGGTATGTATAGCAACCGAAAAAAATACAAATCGACAAGTGGCAGTGAAAAAAATGGATTTAAGAAAGCAGCAAC
GACGTGAACTGCTTTTCAATGAAGTGGTTATCATGAGAGATTATCACCATCCAAATATTGTCGAAATGTATGATAGTTTC
TTGGTAGATGATGAATTGTGGGTCGTGATGGAGTACCTTGAAGGTGGAGCGCTTACAGATATTGTAACACATTCTCGAAT
GGACGAAAGTCAGATTGCCACCGTGTGTTCTCAGTGTTTAAAACCACTTGCATATTTGCATTCTCAAGGTGTTATTCATA
GAGATATCAAGTCTGATTCTATATTACTAACGGCTGATGGTAGAGTTAAATTATCTGACTTTGGATTCTGTGCTCAAGTA
TCTCAAGAGTTGCCTAGGAGAAAATCTCTTGTTGGTACGCCATACTGGATGAGCCCAGAAGTTATTTCGAGGTTGCCGTA
CGGTCCCGAAGTAGATATTTGGTCATTAGGTATAATGATCATCGAAATGGTCGATGGAGAACCACCGTTTTTAATGAACC
TCCTTTACAAGCTATGA
>MeliponaBeecheii_000121-T1 MeliponaBeecheii_000121
ATGATAAAAAAGAAAGAGAGAATGGACAAGAGTGTGCACATGTTACGTATAAGTTCGCGATATGGTAGAGGAAGAAAGAC
CTGCGCCGAACAAGAGGATCAGGAAGGGATAGAGGGAAGGGAGCAGAGAGCGCAGAAGAAAAAAAGGAATACAAGAGGTG
GCGGCAACTGCGAGGTCATAAATATAAGCGCTGTTATACCCTTCTACTATTCGATTGGTCGAGCCTCCGGACGAGCCTCC
GTACTTGTGACGACACGTAACGCCAGGCAACGATAG
>MeliponaBeecheii_000122-T1 MeliponaBeecheii_000122
ATGCCAACGATACCAGCTGAGGGGTTGAAAGGGGAAGGAAAGAGAAGAGAACAAACTGACAATGGTGAATTTGTCTGTTT
TCAGGAACGGAGCGTTCTGCCCAAATATTACACGAGGGTGCCTACGGTAGCAAGATCGGTGACGAACAGTTCGGGTATCA
ACCTAGATTGTTCGTCGAACACGACGCTTGCGACGAACGCGAGCCCGTTCAACAGCCAGACGGCACTGATCGCGGAGAAA
AACCGTGGTCGTCTCTTCCAACAACAGCGTGACCACGTCGAGCAACCATTACTATGCACAGAACTTGAGGAACAATCACC
AAAAGGCCCTGAACGGGTCTCGCATATACGATCCCTCGACAGGGGTCTCGACCACGACTACAAACAACTCGACCCGCTGT
TGGTCGGTGAACCCCGTACAACACGGGGGGTCGAGATCACCAAGCCAAGCATGAGCTCGCAAAATGTCAAACCACCCAAG
GACTCGGTACCCGTTCTGCACACGCAGTTCGAGAAGGAGCCAAAACTGTCGATCATGCGTTTTGCCAATCAGAAAACGGC
CTCTGCCACGTTCCACCCGAGATCGTCTGTCTGCCACGTGCCATTCATCCATGGAGAACAAAACGGAGACGAAACGAAAG
GAAATACGCGGCAGAGCGTATTTTTCGTCCGCGGGAAAGAAAAACAAAAAAGAACAAACGCGTTCTGCTCCGACAAAGAA
GATTACGCAACGCGGAAAGAAGGTCACGAGTAG
>MeliponaBeecheii_000123-T1 MeliponaBeecheii_000123
ATATTAGAATTGAAAGAGCAAATGCCATACAATATGGATACGATGAACAGAGCAATTAATAAAAACGAAATTAATGAGAA
ATTAAATAAAATGAATTCTATTGAGGAATTTTACGCTGATACTGGGATTCTAGTGACGGGAGCAACAGGTTTTGTAGGGA
AAGCTCTCCTCGAAAAGCTGATGCGCGTGTGTTCACGTGTCACTGCAATTTTTATACTTATTCGACCAAAGAAGAACCAA
ACGATGGAAGAAAGATTTAAGAAGCTCATAGAAGATCCTATTTATGACAACGTCAGAACAAGAAATCCCTCAATTTTCAG
CAAAATTTATCCCATAAAAAGTGACGTTAGCTTGCCAGATCTAGGTCTTTCGACAAAAGACAGGGCTATGTTGAAAGAAA
ATGTGAACATAGTGTTTCATGTCGCGGCCACTGTAAGATTCAACGAACCATTGGACGTGGCTGTCAACATGAATACAAAA
GGCACTGCTCGTATAATCAAATTGTGCAAAGAGCTGAAGCATGTAATTAGCATCATCCATGTTAGCACAGCTTACAGTAA
TATAAATCTGTCAGAGATCGACGAAAAGGTTTACACCACGAGCTTAGAACCTTCTGCAGTAATCGATATGTGCGAGAAAC
AAGACAAAAACTCAATCAAAAAACTGGAAGAAAGAATTTTAAAAGTGCATCCAAACACGTACACCTTCACTAAGAATCTA
GCGGAGCAAATTGTGGCCAGTAATAGTAACGGTTTACCAGTTGCGATAGTACGACCAAGTATAATTGGTGCCTCGCTGGA
AGAACCGTGTCCTGGTTGGGTGGACAATATATATGGACTGACGAGCGTCTTTCTACAAATTAGCAAAGGTACTGCAAAAG
CAATAGTAGCTAAGAAAGACGCAAAATTGGACGTAGTACCTGTTGATTTCGTAGTCGACATAATAATATGTGCGGCGTGG
CATATAACACTGCAGCATGATAATAAAGTTAAAGTATATAACTGCACAAGTAACGCATATCCGTTCAGATGGGGTCAATT
GAAAGATATGATAGTACAATGTAGCATTGAAACACCGCTGAACGATGTGTTATGGTATCCGTGTTGTAAAATAGTAGCTA
ATAAATTTGTTTATAACGTTTTGAATATACTTCTACACATTTTACCAGCGTTTATCATAGACATCTTTTTAAAACTACTA
GGTAGTAAACCAATGATGATGAAAATTATCAAATATTTTAATCAGCTAGTTGCAGCGATAGCGTACTTTAGTACACACGA
GTGGACATTCCACAGAAACAATATTACGGACATGATGAAGAAAGTGAAGACACTGAAAGATAACGACATCGTGAAATTAG
ATTTAAGAGATATGGATTGGAAAAAGTATACTGCAAATTACATAATGGGAATTAAAAAATTTATTTTGAAAGAAGATTAT
AAACCTATGAAAGTGGTGCGACAACGATTATCGCTGTACGTATAA
>MeliponaBeecheii_000124-T1 MeliponaBeecheii_000124
ATGTTAATCGCATGTAGAATCTTTATCAATATAATGAGTACATGGAAATTATTACAGCGTCGGTGTTACGACTTACTTTC
ATATAAGTATTCGCTACTGGTGATATTAACAGCGTTTACTTGCATATTTATCGGTATTGTTCATTTTGGTGAGATGTGGA
TAACCTGGAGTAAAGAGAAATATGAAGCAGTGTTCCATTCTTTCAATGATAATATATTAGGTATTTCTTTTCAAAAAAAA
CTATGTCAACATGTTCCAATAGATGTTGTATATACATGGGTCAATGGCTCAGATCCAGTCTTTGTAAAAAATCTTAAAGA
GCATGTTTCTGTTATGGATGTTAACACAGCTACTTCCAGATTTAGTGATAAAGATGAATTAAGGTATTCATTACGTTCAT
TGGAAATGTATGCACCTTGGGTGAGACATGTATATATTGTTACAAATGGTCAAATACCAAGTTGGTTAGATATGGATAAT
CCTAAAGTTACACTTATTACTCATGAAGATATATTTTTAAATAAAAGTGATCTTCCAACATTTTCTAGTCCAGCTATTGA
AAGTCATATTCATAGAATTCCTGGTATCTCAGATAAATTTTTATATTTTAATGATGATGTAATGTTAGGAGCAGAAGTAT
GGCCAGAAGATTTTATTACACAAGCAAACGGTCAAAAAGTATATCTTGCATGGTGGGTTCCTGATTGTTCAGATGTTTGC
CCTTGGGCCTGGGTGGGTGATGGGTCATGTGATCCTGCTTGTAATACAACATTATGTGAATTTGATGGAGGAGATTGTGA
TAGCACACCAGTTCCTACTGATAGTGAAGCTCTCGAGGAAGAAGGAGACTATCCACACAAACTTCTACAAAATCCTTTAG
AAGATACTAACTATGGATTAAAATTTTTAAATATATTGAGGAACAAAAGTATAAGTACTATATGGAACGATACAGAATCA
TTTATTCAACAAACGTCACCAACTGTGATCACAAACTCGAAGCTACATGTAAATAAATCTTACAATTTTAAAAATAATTA
CATGAGTACCATTGAAAGATATTTTAATAAACAACTGAATAAAAATAATCGAACTATATCTCCTCAGAAATCGATGCTGT
CAAAAATGATGAGTAAGATAAGATATCAAACGTTGAACATTACTGAAAGACGTCTACAACTGAAACGTTATTTAAACGAT
AATGTTATGAATTTATCTCAAGTTAGTAATACTATAAATGTTAATCATAAATCAATCCATTCTGATCAATGGAAACTTAG
AACAAGACAACTTGATACATACGCTGAATCTTTATTATATGTGAACAAAATATATAATATGGCATATGGTTTCGAACGTA
GGAGAGTACCTGCTCATATGCCTCATTTAATAGATAAATGGATCGTTGCTGATATGCAACAAAAATTTGAATATGAATTC
AAAAAAACATCTAGCCATAAAGTTAGAAACTCTGAGGATATGCAATATGCTTTCTCTTATTTTTACTTTCTAATGAATGA
AAAACGGAAAATACCCATTGAAAAAATATTTGATACATTTGACACGGATAAATCAGGCACTTGGTCAGACAGAGAAATTA
GGACTGTTCTATCTAGACTTTATCCACTTCCTCTTGATTATAATCTAGTTGTTGAATTTGAGAATGCAATAACGAATTGT
TCAAATCATATAAAAGTTGATCAAATATTAAATCCACCATCTGGAGAAAGATATTTGGATTCATCTCTTCCAACAGTAAC
TAAAGAATTAGTAGCAAAGTGCGAATCTATTTCACGAAAAGTTGAAGGCAAATTCGGTGAAGAAAAACTCTATCCACACG
ACATAATTAAAGCTGGAAAAAATGAAATATTCGAAATGTTAACAAGCAACGTGTCTCTAACAGTACAACTTTTAGACGAA
ATACGCAGAGATCCAAAAAAATTTATTTGTTTAAATGATGATATGGATCCTCTTCGATATTCGGAAAACGAAATAGTTCG
GGCATTATTAAATGATTTTTATCGCTCGCTCTATCCATTACGCAGTACTTTTGAATTGCCTATGCAATATCGAAATCTTT
TCACTGATCGACATAAACTCCTTGAGTGGAGAACTAATCGAACAAGAACCAGAAATTTGTTGTTATGTCTTATTTTTTTA
TTACTTGTTACAACTTTTTATCATTTATTTTATCATCAAGTACGACGATTATTTAGAATACGTACACTACCCACTTTACT
TGTGTAA
>MeliponaBeecheii_000125-T1 MeliponaBeecheii_000125
ATGGCCGTTGCAAAACAATCAGTTTCAGATCGTGAAGTTATCGTGCCACCGAGTTTGCCGTTAATTTTAAAAGAATTTTG
TAAAGCGGCTATTCGAACGCAACCGTACGATCTACTTCGATGGTCCACTTCATATTTTCAAGCGTTAGCCGATGGAGAAG
AACCACCGACGAAATTAAGATTGGAGTATCCACCACCGAACACCACTTCTGATTTGACTCTCGGTTTCCTAAGAATCTTA
CTTCGACAATTCGAGTTCTTAGCCATTGCTGTTGGACTTTTAGGTTCCAGTCTTTGTGAAACAATGATTATGATTTGTGA
GTTGTTCACTCGTGAACCGGAAGGTGGATCTGCTATGGTACCAGTCACATTCTTTCTGGAGATATATGGATATCTAGCCG
GACTTTGTTGTGACGGAAGTGAACGAAATCCTAGCGATGAGGATGCGACAGAATTCATTATGTGCGATTCTGAATATTCG
GGACATCAGGAATTAAATTCAGAACAATTTTTATAG
>MeliponaBeecheii_000126-T1 MeliponaBeecheii_000126
ATGACAAATAATCAAAAGGATAAAGCTGGAAGTCCTTTAAAAATTAAAGCTTGTAGGCCTAGGAAGCAGCCTATAGAAAA
TCAAGTAAAATCTGACTCTAGTGACCATAGGCATCGTAAGACAGAACAAGAAGAAGATGAGGAATTTCATGTTCCCAAGT
CTACATTCGCTAACTGGATGAACGAGTTCATGGTGTCCAACTTTGAGAGCAGTTTTGCCTTATAG
>MeliponaBeecheii_000127-T1 MeliponaBeecheii_000127
ATGGTGCAAATGAGGGTATTTGCATCGAAGAGAAGTGCCATTACGGACGAGGACACTTTAGATACTACTTCTTCAGAAAG
ACGCACCCACAGTTCCGTTTATCAATTCGAAGGTGAGGATTACCGTGAAAAACAAAATTCTTGGAATAGGAAAGTGGATG
AGAGCCACTTAAGAAACGTGAGCGCAAAAGCCAATTACGCTGTCGATGCTCACTTCAGGAAGCTCTCCAGGTATCAGAGC
CAAAAAGCTCCAAAAGCACCTAGACCTCCAGGAAACAACCGATAG
>MeliponaBeecheii_000128-T1 MeliponaBeecheii_000128
GCCAGGCTCAGGCTCCAGGCCAGGCCCAGGCCAGGCTGTAGGCCTGGTGCAGGCCTACAGGCCAGGGCTCGTGGCCAGGC
TGTCAGGCAGCTCAGTGCCAGGCCTGAAGCCAGGGCCTGATGTGCCAGGCCCAGGCCAGGCTCGTAGTTGCCAGGCCAGG
CCAGAGCCTGCTCCAGTGCCAGGCCCAGGGGCAGTGCCAGGCTCTGTAGCCAGGCTTCAGGCCAGGGCCCAGGCTGAGGC
TCTAGGCCAGGCTCAGGCCAGCTCAGGCTGCTTGCCTAAGTGCCAGGCTCAGGCCAGGCCAGGGCTCCAGGCCAGGCTCC
AGGCCAGGGCCCCAGGGCCAGCCAGGCCCAGGCCAGGCTGCTGTGGCCCAGGCCAGGCTCCAGGCCAGGGCTCACGCCCA
GGCCAGGCCCCAGGCCAGGTGGCCTCAGGCCAGGCTAGGCCAGGGCCCAGGCCAGGCCCAGGCCAGGCTCTGGGCCAGGC
CTGGGGCCCAGGCCTCAGGCTCAGGCCAGGCTCTGACAGGCCAGGCTCCAGGCCAGGCCTCCAGTGCCAGTGGCCTCAGG
CCAGGCTCAGGCCAGGCCTCAGGCCAGGCCAGGCCCAGGCTGGCTGTACCAGGCCAGGCCCAGGCCAGGCCAGGCCTGTG
CCAGGCCCAGGCCTGTGGCCCAGGCCAGGGCCTGAGAGCCCAGCCTGTGGCCTAGGCCAGGCCTGTGTGCCAGCGCCCAG
GCCAGGCCCAGGCCAGGCCCAGGCCGGGCTCCAGGCTGCAGGCCAGGCCCAGGGCCAGGCCTCAGGCCAGGCCTCAGGCC
AGGCTCAGGCCAGGCTCCAGGCCAGGCTCCAGGCCAGGCCTAGGCCAGGCCCAGGCCAGGGCTCAGGCTCAGGCCTAGGC
CAGGCCCCAGGCCAGTGCGGCTCTGAGGCCAGGCCTAGGCCAGGCTCCAGGCTGTGGCCCAGGCCTGTGCTCAGGCCAGG
GGCCAGGCTGTGCCCAGGCTGGTGGCTCAGGCCAGGCCAGGCCCAGGCTCTAGGCCAGGCCTGGGCCCAGGCCAGGCCTA
GGCCAGGCTCAGGCCAGGCCAGGGCCCCAGGCCAGGCTCAGGGCCAGGCCCAGGCTCAGGGCCCAGGCCTAGGCCCAGGC
TGGTCCGGGCCCAGGCCAGGCTCTAGTGCCAGGCCTCAGGCCAGGCCTGGCTGTGGCCTAGGGCTGAGGCCTCAGGCCAG
GCCCAGGCCAGGGGCTCCAGGCCAGGCTCCAGGGGCCAGGCCCCAGGCCAGGCCCAGGCCAGGCCTCAGGCCAGGGCCTC
TAGGCCAGGGCCTGTGCCAGGGCCTCAGGCCAGGGGCTCTGTGTGTCAGGCCTCAGGCCAGGCCCAGGCTCAGGCTCAGG
CCAGGCCCAGGCCAGGCCCAGGCCAGGCCCAGGCTCAGGGCCCAGGCTCAGGCTCCAGGCCAGGCCCCAGGCCAGGCGCC
CAGGCCAGGGCCCTGTGAGGCCCAGGCCAGGCCCAGGCCAGGCCTCAGGCCGTGGCCCAGGCCAGGCCTGCAGGCCCAGG
CTCTGGGGGCTCAGGCCCAGGCCAGGCCTGGTGCCAGGCCAGGCCCAGTGCGCTCAGGCCCAGGCCTGGGGCCCAGGCTC
AGGCCTGTGGCTTCAGGCCAGGGCCAGGCCAGGCTCAGGGCCAGGCCCAGGCTCAGGCCCAGGGCCAGGCCTAGGCCAGG
CCTAGGCTCAGGCCAGGCTCAGGCCAGGCCTCCAGGCCAGGGCCCAGGCCAGGCTGCCCAGGCCAGGGCCTCAGGCCAGT
GTGCCCAGGCCAGGCCAGGGTGGCCTGGCCAGGCCCAGGCCAGGCCTAGGCTGGTCAGGCCCCAGGCCAGGCCCAGGCCA
GGCCTGAGCCAGGCCCAGGCCAGGCCTGCAGGGCCCAGGCCCGCCCAGGCCAGGGCCCCAGGCCAGGCCTGTCCAGGCCA
GGCCCAGGCCCAGGCCAGGCTCAGGCCAGCCCAGGCCAGGGCCCAGGCTGGCCCCAGCCAGGGCCTGGTGCCAGGCCAGG
CCCAGGCTCAGGCCCAGGCTGGTCAGGCCTCCAGGCCAGGCTCAGGCCAGGCCAGGCTGAGCCCAGGCTGGGGCCCAGGC
CAGGCCAGGCCCAGGCCAGGCCTGTGCCAGGCTCAGGGCTTGCCGTGCTGCAGCCGGCCCAGGCCAGGGCTCAGGCCAGG
CCTCCAGGCCAGGCCCAGGCCAGGGCTCCAGGCTGCAGGCCTGGTGCTGGCCAGGCCCAGGCCAGGCCTCAGTGCCTCAG
GGCCTAGGCCAGGCTCCAGGCCAGGCCCAGGCCAGGGCCCAGGCCAGGCCCAGGCCAGGCCCAGGCCAGGGGCCCAGGCC
AGGCCTAGGCCAGGGCCTAGGCCAGGCTCCAGGCCAGGCCCAGGCCAGGCTCCAGGGGCTGCCAGGGCCCAGGCCAGGCC
CAGGCCAGGGGCTCAGGCTAGGGGCTTCCAGGCTTTCAGGCCTTGGTGCCAGGCCCCAGGCCAGGGCCCAGGCTCAGGCC
AGGGCTCCAGGCCACAGGGCCTCTGTTGTGCTCAGGCCAGGCTTCCAGGCCAGGCTCAGGCCAGGCCCAGGCCAGGCTCA
GGGGCCAGCCCAGGCTCAGGCCAGGCTCAGGCCAGGCTCAGGGCCAGGCCTGGTGCCAGGCCCAGGCCAGGCCCAGGCCA
GGGGCCCAGGCCAGGCCTGTGCCAGGCCAGGCTCAGGCCTGTGTCAGGCCCAGGCCAGGCCCAGGCCCCAGTGCTCAGGC
CAGGGCTTCTAGGCCATGGGCCCAGGCCAGGGCCTGCCATGCTCAGGCCTCAGGCCAGGCCTCAGTGCCAGGCCCCAGGC
CAGGCTCTAGCTGGCCTAGCCCAGGCCAGGCTCCCAGGCCAGCCCAGGCCCAGGCCAGGGCCGGGCTCAGGCCAGCCTGT
GCCAGGCCCAGGCCAGGCCCAGGCCAGGCCTGGGCCAGGCTTCCAGGCCAGGGGCCCAGGCAGGGCCAGGCCAGGCTCAG
GCCTGAGGCTGGGTAGGCCAGGGCCGGCCAGGGCTTGGTGCTCAGGGCTCAGGCCCAGGCGGCAGGGCCTTAGGCTCAGG
CTGGTGGCCGTCAGGCTCAGGCCAGGGCCTGAGGCTGGTGCCTGGTTGCGGCTCAGCCCAGGCTCAGGCCCAGGCCAGGC
TGCTCCAGGCTCAGGGCCTCAGGCCAGGCCCAGGCCAGGCCTCCAGTGTCAGGCCCGAGGCCAGGCTCAGGCCAGGCCTC
TAGGGGCCAGGCTCCAGGCCAGGCTCTCCCAGGCCAGGCTCCAGGCTAGGCCCAGGCCAGGCAGGCTGTGGCCTCTAGGC
CAGGCTGGGCCTCAGGCTGCGAGGGCCCAGGCCAGGGCCCAGCTGCTCCAGGCCCAGGCCAGGCCCAGGCCAGGCCCAGG
CCAGGGCCTCAGGCCAGGCCCAGGCCAGGGCCCCAGGCCAGGGCCCAGGCTCAGGCTCAGGCCAGGCCCAGGCCAGCCTG
GCCCAGCTGGGCCCAGGCCAGCCTGCAGGCCAGGGCCCCAGGCCAGGCCCCAGCTGTGGCCCAGGGCCAGGCCAGGCCTC
GGCTGCGCCCAGCCAGTGCTGTGGCCCAGGCCAGGGCTCGCCCCAGGGGCCTGGCAGGCTGCTGGGGCCCAGGCTGAGGC
TCCAGGCCAGGCCTCAGGCCAGGCCAGGCCCAGGCCAGGCCCAGGCCAGGCCCAGGCCAGGCCCCAGGCCAGGCCCAGGG
CCAGGCCCAGGCTGTGGGCCCAGGCTGTGGCCCAGGCTGAGGCTCAGGCCAGGCCCAGGCCAGGCCCAGGCCAGGCTCCA
GGCCAGGCTTTGCCAGGCCTCAGGCCCACAGGCCTAGGCCAGGCCCCAGGCCAGGCCCAGGCCTGTGGCCCAGGCCAGGC
CAGGCAGGCCAGGCCAGGCCAGGCCCAGGCCAGGGCCCAGGCCAGGCCCCAGGCCAGGCCAGGCCCCAGGCCAGGCCAGG
CCCAGGCCAGGGGCAGGCCAGGCCAGCCCCAGGGCCAGGCCCAGGCCCAGGCTGGTGGGCCAGGCCCAGGCCAGGCCCAG
GCCAGGGCCCAGGCCAGGCCCAGGCCAGGCCCATAG
>MeliponaBeecheii_000129-T1 MeliponaBeecheii_000129
ATGTGCTCAGGCCTAGTGCCAGGCTGTGGCCAGGTCCCAGGCCAGGCTCTAGGCCAGGCTCTGTGCCAGGCTCCAGGCCA
GGCCCAGGCTCAGGCGCTCAGGCCAGGCCCCAGGCCAGGCCTGCTCAGGCGCCAGGCCAGGCCTCTGCAGGCCAGCGCTC
AGGCCTCAGGCTCAGGCCAGGGCCTCAGCCAGGGCCCAGGCCAGGCCCAGCCAGGCTCAGTGCCAGGCCTGGCTAGGGCC
CAGGCCCAGGCCAGGCCCAGGGCAGCTGAGGCTCAGGCCAGGCCCAGGCTGCAAAATGCTGAGGCCAGGCCCCAGGGGCC
AGGGCCTTGCCAGGGCCCAGGCCTAGGCCAGGCCTGGTGCCAGGGCCCAGGCCAGGCCTCCCAGGCCAGGGGCCCAGGCC
AGGGCCCAGGCCAGGCCTGGCCAGGCCTGGGCCAGGGCCCAGGCTCAGGCTCAGGGGCCCTAGGCCAGGGGCTCAGGCCA
GGCCTGCCAGGCCTCAGGCCAGGCCTAGGCCAGGGCTCCAGGGCTAGGGCTCTGTGCCAGGCCCAGGCGCTAGGCCAGGC
CAGGGCTGCCAGGCCCAGGCCAGGCCTAGGCCAGGCCTCCAGGCCAGGCCAGGCCTGGCAGGCCAGGCCTCAGGCTGCCA
GGGGCCTAGGCCAGGCCTCCGGTGCCAGGCCGAGGCCGGGCCTGTGTCAGGCCCAGGCCAGGCCCAGGCCAGGGCTAGGC
CTAGGCCAGGCCCAGGCCCCAGGCCCAGGCCAGGCCAGGCCAGGCCAGGCCTGTGTCAGGCCTAGGCCAGGCCCAGGCCA
GGGCCCCAGGCCAGGCCCAGGCCAGTGGCCAGGCCAGGCCCAGGCCAGGGGCCAGGCCAGCCCAGGTTGTGGGCCTGTGC
CAGGCCCAGGCCAGGCTCAGGCCAGGCCAGGCCAGGCCCAGGCCAGGCCCCAGGCCAGGCCCAGGCCAGGCCAGGCCCAG
GCCAGGCTCCAGGGGCCAGGCCAGGCCAGGCCAGGCCAGGCTTCCAGGCCAGGCCCAGGCCAGGCCCAGGCTGGTGGGCC
CAGGCCAGGCCCAGGCCAGGCCCAGGCCAGGCCATGGGCCCAGGCCAGGCCCAGGCCAGGCCCAGGCCAGGCCTCCAGGC
CAGGCTCAGGCCAGGCCCAGGCCAGGCCAGCCAGGCTCAGGCCAGGGCTCCAGGCCAGGGCCTCAGGCCAGGGCCTCAGG
CCAGGGCCCCAGGCCAGGCTCCAGGCCAGGCCCAGGCCAGGCCCTAGGCCAGGCCTCAGGCCAGGCCCCAGGCCAGGCCC
AGGCTCAGGGCCTAGGCCAGGCCCAGGCCAGGGCCTCAGGCCAGGCCCCAGGCCAGGCCTAGGCCAGGCCAGGCCTCCAG
GCCAGGCCCAGCCCCAGGCCAGGGCTCTAGGCTTCAGGCCAGGCCTAGGCCCAGGCTCAGGCCCAGGCCAGGCCTGGTGC
CAGGCTCAGGCCAGGCCTAGTGCCAGGCTCAGGCCCAGGCCAGGCCCTAGGCTCAGGCCCAGGCCAGGCCCAGGCCAGGG
CCTCAGGCCAGGCCTAGGCCCAGGCCCAGGCCCAGGGGCCCAGGCTCAGGCCAGGCCAGGCCCAGGCCAGGCCTCAGGGG
CCAGGCCCAGGCCAGGCTCAGGCTGGTGGCCCAGGCCAGGCTCCCAGGCCAGGCTCAGGCCAGGGCTCAGGCCAGGCCTC
CAGGCCAGGCTCAGGCTCAGGCCCAGGCCAGGGCCTAGGCTCAGGCCCAGGCCAGGCTCAGGCCAGGCCCAGGCCAGGCC
CAGGGGCCAGGCTCCAGGCCAGGGCCTCAGGCCAGGCCCAGGCCAGGCCCAGGCTCAGGCCCAGGCCAGGGGCCTAGGCC
AGGCTCCAGGCCAGGCCCAGGCCAGGCCTCAGGCCAGGCCTCCAGGCCAGGCCTGCAGCCAGGCCAGGCCAGGCTCCAGG
CCAGGCCCAGGCCAGGCCTCAGGCCAGGCCCAGGCCAGGCCCAGGCCCAGGCCAGGGCCCAGGCCCAGGCCCAGGCCAGG
GCCCAGGCCAGGCCTCAGGCCAGGCCCAGGCCAGGCCTACCCAGGCCTAGGCCTGCAGGCCAGGCCCAGGCCAGGCTGGG
GCCCAGGCCAGGCCCAGGCCAGGGCTCCAGGCCAGGGCCCAGGCCAGGCCTCAGGCCAGGCTCCAGGCCAGGCTGGCCAG
GCCAGGCTCCAGGCCAGGGCCTCAGGCCTAGGGCCAGGCTCCAGGCCAGGCCCAGGCCAGGCCCTAGGCTCAGGCTCAGG
GGCCCAGGCCAGGCCTCAGGCCAGGCCCAGGCCAGGCCTGAGGCCCAGGGCCCAGGCCAGGCCCAGGCCAGGCCCCAGGC
TCAGGCCCAGGCTCAGGCCAGGCCTAGCCAGGCCCCAGGCCAGGGCTCCCAGGCCAGGCTCAGGCCAGGCCCAGGCTCGT
AGGCCTCAGGCCAGGCCTCAGGCCAGGCCTCAGGCCAGGCTCCAGGCCAGGGCCCAGGCCCAGGCCCAGGCCTGGGCCAG
GGGCCCAGGCCAGGCCCAGGCCAGGCCCAGGCCAGGCTGGGGCCTGGGCCAGGCCCAGGCCAGGGCTCCAGGCCAGGCTC
TGGCCAGGCCCAGGCCAGGCCTCAGGCCAGGGGCCCAGGCCAGGCCCAGGCCAGGCCAGGGCCCAGGCTCAGGCCTAGGC
CAGGCCCTCAGGCCAGGGCCTCAGGCCAGGGCCTGCCAGGCCCAGGCCAGGCCTCAGGCCAGGCCCAGGCCAGGCCAGGC
CTCAGGCCAGGCCTGCCAGGCCAGGGCCCAGGCCAGGGGCCAGGCCAGGCCAGGCTCAGGCCAGGCCTCAGGCCAGGCTC
CAGGCCAGGCCCCAGGCCAGGCCCAGGCCCAGGCCAGGCCTGGGGGGCCAGGGCCCAGGCCAGGGCCCAGGGGCCAGGCC
TCAGGCCAGGGCCTCAGGCCAGGCCTAGGCCAGGCCCAGGCCAGGCTCAGGCCAGGCCAGGCCAGGCTCCAGGCCAGGGC
TCAGGCTAGGCCAGGCCCAGGCCAGGGCCCAGGCCAGGGCCTCAGGCCAGGGGCCCTAGGCCCAGGCCAGGCCCAGGCCA
GGCCTCAGGCCCCAGGGCTGCCAGGCCAGGCCCTAGGCTCAGGCCCAGGCTCAGGCCCTAGGCCAGGCCCAGGCCAGGCC
CAGGCCAGGCCCCAGGCCAGGCCAGGCCCAGGCCAGGCCCAGGCCAGGCCCAGGCCAGGCCTGGGGCCAGGGCCCAGGCC
AGGCTCCAGGCCAGGCTCCAGGCCAGGCCCAGGCCAGGCCTCAGGCCAGGCCCAGGCCAGGCCCAGGCTCAGGGCCCAGG
CCAGGCCCAGGCCAGGCCTAGGCCAGGCCAGGCTCTGCTCCAGGCCAGGCCCAGGCCAGTGGGCCCAGGCCAGGCTCAGG
CCAGGGCCCAGGCTCAGGGCCTGGTGGCCAGGCTCCAGGCCAGGCCCAGGCCAGGCCCTCAGGCCAGGCCCTAGGCCAGG
CTCTAGGCCAGGGCCTCAGGCCAGGCCTCAGGCCAGGCCTCAGGCCAGGGCCCAGGCTCAGGGCCCAGGCCAGGCCCAGG
CTCAGGCCTCAGGCCAGGCTCCAGGCCAGGCCCAGGGCCAGGCTCAGGCCAGGGCCCAGGCCAGGCCTCAGGCCAGGCCC
AGGCCAGGCCTCAGGCCAGGCCTAGGGGCCAGGGGCCCAGGCCAGGCTCAGGGCCAGGCTCAGGCTCAGGCCCAGGCCAG
GCCCAGGCTCAGGGCCCAGGCTCAGGCTCAGGCCAGGCTCAGGCCAGGCCTCCCTAGGCCAGGCCTCAGGCCAGGCCCCA
GGCCAGGGCCCAGGCCAGGCCCCAGGCCAGGCCAGGCCCAGGCCAGGCTCCAGGCCAGGCTCCAGGCCAGGCCCAGGCCA
GGGCCCAGGCCAGGCCCAGGCCCAGGCCCAGGGCCCAGGCCAGGCTTCCAGGCTGGGGCCCAGGCCAGGGCCCAGGCCAG
GCCTCAGGCCAGGCCCAGGCCAGGCCCAGGCCAGGGCTCCAGGCCAGGCCCAGGCCAGGCCTCAGGCCAGGCTCCAGGCC
AGGGCCCAGGCCAGGCCTGGTGCCAGGCCCAGGCCAGGGGCCCAGGCCTAGGCCAGGGGCTCCAGGCTCAGGCCCAGGCC
AGGCCTCAGGCCAGGCCTCAGGCCCAGGGCCCAGGCCCAGGCCAGGCCCAGGCCAGGGCCCCAGGGGCCAGGCCCAGGCC
AGGCCCAGGCCAGGCCCAGGCCAGGCCCAGGCCAGGCCCAGGCCAGGCTCAGGCCAGGCCCAGGCCAGGCCCCAGGCCAG
GGCCTAGGCCAGGCCCAGGCCAGGCCCAGGCCAGGCCCAGGCCCAGGCCCAGGCCAGGCTCAGGCCAGGCCCTAGGGCCA
GGGCCCCAGGCCAGGCTCCAGGCCAGGCCTCCAGGCCAGCCCAGGCCAGGGCCTCAGGCCAGGGCCTCAGGCCAGGCCTG
GCCTAGGGCCCCAGGGCCAGGCCCAGGCCAGGCCCAGGCCAGGCCTCAGGCCAGGGCCCAGGCCAGGCCCAGGGCCAGGG
CTCAGGCCAGGCTCCAGGGGCCAGGGCCCAGGCCAGGCCTGAGGCCAGGCCTCCAGGGGCCAGGCCTCAGGCCAGGCCTC
AGGCCAGGCCTCAGGCCAGGCCCCAGGCCAGGCTCCAGGCCAGGCCCTCAGGCCAGGGCCTCAGGCCAGGGCCCAGGCCA
GGCCTCAGGCCAGGCCCCAGGCCAGGGCCTCCAGGCCAGGCCCAGGCCAGGCTCAGGCTGGGGCCCAGGCCAGGGCTCCA
GGCCAGGCCCAGGCCAGGCCCAGGCAGCTCAGGGCCAGGCTCCAGGCCAGGCCCAGGCCAGGGCTGGCCCAGGCCAGGCC
AGGCCTGGTGCCAGGCCTCAGGCCAGGGCTCTCAGGCCAGGGCCTCAGGCCAGGCCCAGGCCAGGCCTCAGGCCAGGGCC
CAGGCCATGGGGCCTCAGGCCAGGCCTCAGGCCAGGCTCCAGGCCAGGGCCTCAGGCCAGGCCTAGGCCAGGGCCCAGGC
CAGGCCCAGGCCAGGGCCCAGGCCAGGCCTCCAGGCCAGGCCCAGGCCAGGCCCAGGCCAGGGCCTCAGGCTCAGGCCCA
GGCTCCCAGGGCCTAGGCCTGGTGCCCAGGCCAGGCCCAGGCCAGGGCCCAGGCCAGGGCCCCAGGCCAGGCCCAGGCCA
GGCCTCAGGCCAGGCCTCAGGCCAGGCCTCAGGCCAGGCCTCAGGCCAGGCCCAGGCCAGGGCTCCCAGGCCAGGGCCTA
GGCCAGGCTCCAGGCCAGGCCTCAGGCCAGGGGCTCAGGCCAGGCTCAGGCCAGGGCCTCAGGCTCAGGGCCCAGGCCAG
GGCCCAGGCCAGGGTGGCCCAGGCCAGGCTCCAGGCCAGGGCCTCCAGGCCAGGGCCCAGGCCAGGCTCCAGGCCAGGGC
CTCAGGCCTGGCTCAGGCCAGGCTCAGGCCAGGCCTCAGGCCAGGCTCAGGCCAGGCCCAGGCCAGGCCCAGGCCAGGCC
CAGGCCAGGCCCAGGCCAGGGCCCAGGCCAGGGCCCAGGCCAGGCCCAGGCCAGGCCTAGCCAGGGCCCAGGCCAGGCCT
GGGGCCCAGGCTGGGGCCCAGGCCAGGCTCAGGCCAGGCCCAGGCCAGGTGGCCCCAGGCCAGGCCCAGGCCAGGCCCCA
GGCCAGGCTGCAGGCTCAGGCCAGGGCCTCCAGGCCAGGCCCAGGCCAGGCCAGGCCCAGGCCAGGCCTCGAGGCCAGGG
CCTCCAGGCCAGGCCCAGGCCAGGGCCCAGGCCAGGGCTCCAGGCCAGGCCTCAGGCCAGGCCTCAGGCCAGGCCTAGGC
CCAGGCCAGGCCCTAGGCCAGGGGCCTGGGCCCAGGCCAGGCCCCAGGCCAGGGCTCCCAGGCCAGGCTCCAGGCCAGGC
CCAGGCCAGGCCTCAGGCCAGGGCCCCAGGCCAGGGGCCCCAGGCCAGGCCTCAGGCCAGGGCCTCAGGCCAGGCTCAGG
CCAGGCCTGCCAGGCCAGGCCCAGGCCAGGCCCAGGCCAGGCCTAGGCCAGGCTCAGGCCAGGCCCAGGCCAGGCCCTCA
GGCCAGGGGCCCCAGGGGCCAGGGCCCCAGGCCAGGCCTCAGGCCAGGGCCCAGGCCAGGGCCCCAGGCCAGGCCCAGGC
CAGGCCTCAGGCCAGGGCTCCAGGCCAGGGCCCAGGCCAGGCCCTCAGGCCAGGCTCAGGCCAGGCCAGGCCCAGGCCAG
GCCCTAGGCCAGGCCCAGGCCAGGCCTCAGGCCAGGCCCAGGCCAGGCCTCAGGCCAGGCTCAGGCCCAGGCCTGCCAGG
GCCTCAGGCCAGGCCCAGGCCAGGCCTCAGGCCAGGGCCTCCAGGCCAGGGCCCAGGCCAGGGGCCTCAGGCCAGGGCCC
AGGCCCTAGGCCAGGCTCCAGGCCAGGGCCCAGGCCAGGCCTCAGGCCAGGGCCCAGGCCAGGCCCTAGGCCAGGCCTCC
AGGCCAGGGCCCCAGGCCAGGCCCAGGCCAGGCCTCAGGCCAGGCCCAGGCCAGGCCTCAGGCCAGGCTCCAGGCTAGGG
GGCCCAGGCTCAGGCCTGGGGCCAGGCCAGGCCTCCAGGCCAGGCCTAGGCCAGGGCCTCAGGCCAGGCCCAGGGGCCAG
GCCCAGGCCAGGCTGGGCCAGGCCAGGGCCCCAGGCCAGGGCCCAGGCCAGGCCTCCAGGCCAGGCCAGGCCAGGCCAGG
GCTCCAGGCCAGGCTCCAGGCCAGGCCTCAGGCCAGGCCTCAGGCCAGGCCTCAGGCCAGGCCCAGGCTCAGGGCCCAGG
CCAGGCCTCAGGGCCAGGCTCAGGCCAGGCCCAGGCCAGGCCTCAGGCCAGGGGCCCAGGCCAGGCCAGGGCTCCAGGCC
AGGCCCAGGGCCCAGGCCAGGGCCTCAGGCCAGGCCCAGGCCAGGCCTCAGGCCAGGCTCCAGGCCAGGGCCCAGGGGCC
AGGCCTCAGGCCAGGCCTCAGGCCAGGCCTCAGGCCAGGCCAGGCCCAGGCCAGGGGCCTCAGGCCAGGCCTCAGGCTGG
CCAGGCCTCAGGCCAGGCCCAGGCCAGGCCTCAGGCCAGGCTCCAGGCCAGGGCCTCAGGCCAGGCCTCAGGCCAGGGCC
CCAGGCTCAGGCCTCAGGCCAGGCTCAGGCCAGGCCCCAGGCCAGGGCCTCCAGGCCAGGGCCTCAGGCCAGGCCTGGGG
CTCAGGCCTCAGGCCAGGCCCAGGCCAGGGCCCAGGCCAGGCCCAGGCCAGGCCCAGGCCAGGCCTCAGGCCAGGGCCCC
AGGCTCAGGCCTAGGCCAGGCCTCAGGCCAGGGCCTCCAGGCCAGGCCCTAGGCCAGGCCCAGGCCAGGGCTCCAGGCCA
GGCCCAGGCCAGGGGCCCAGGCCAGGCTCAGGCCAGGGCCCAGGCCAGGGGCCCAGGCCAGGCTCCAGGCCAGGCTCCAG
GCCAGGGCCCAGGCCAGGCCTCAGGCCAGGCCCAGGCCAGGCCTGGGGCCCAGGCCAGGGCTCCAGGCCAGGCCCAGGCC
AGGGCCTCAGGCCAGGGCCCAGGCCAGGCCCAGGCCAGGCTCCCAGGCCAGGCCCAGGCCAGGCCCAGGCCAGGGCCCAG
GCCAGGCCCAGGCCAGGCCTCAGGCCAGGCTCAGGCCAGGGCCCAGGCCAGGCTCCAGGCCAGGCCTAGGCTAGGCCCTA
GGCCAGGGCCCAGGCCAGGCCAGGGCTCCAGGCCAGGGCCTCCAGGGGCCAGGCCCAGGCCAGGGCCTCCAGGCCAGGCC
TCCAGGCCAGGGGCTCCAGGCCAGGGCCCAGGCCAGGGCCTCAGGCCAGGCCCAGGCCAGGCCCAGGCCAGGCCCTATGC
CAGGCCTCAGGCCAGGCCCAGGCCAGGCTCCAGGCCAGGCCCAGGCCAGGCCTCAGGCTCAGGGCCCAGGCCAGGCCCAG
GCCAGGCCCAGGCCAGGCCTCAGGCCAGGCCCAGGCCAGGCCCTAGGCCCAGGCCAGGCCCCAGGGGCCAGGCCTCAGGC
CAGGCCCAGGCCAGGGCCTCCAGGCCAGGGCTCCAGGCCAGGGCCCAGGCCAGGCCTCAGGCCAGGCCCAGGGGCCAGGC
TCAGGCCAGGCTCCAGGCCAGGCCTGAGGCCAGGCTCAGGGGCCAGGCTCAGGCCAGGCCCAGGCCAGGGCCCAGGCCAG
GCCCAGGCTCAGGCCTAGGCTCGGGGCCCAGGCCAGGCCCAGGCCAGGCCTGGGGCCAGGGGCCAGGCTCCAGGCCAGGC
CTCAGGCCAGGCCCAGGCCAGGCCTCAGGCCAGGCCCAGGCCAGGCTCCAGGCCAGGCCCAGGCCAGGCCCAGGCCAGGG
GCCCAGGCCAGGCCTCAGGCCCAGGCCAGGGCCCAGGCCAGGCCCAGGCCAGGCCCAGGCCAGGCCTCAGGCCAGGCCTA
GGCCAGGGCCTGGCCAGGCCCAGGCCAGGCCCAGGCCAGGCCCAGGGCCAGGCCCAGGCTCAGGCCCTAGGGGCTCCAGG
CCAGGGCCTCAGGCCAGGGCCTCCAGGCCAGGCTCCAGGCCAGGGCCCAGGCCAGGCTCAGGCCAGGGCCCAGGCCAGGG
CCCAGGCCCAGGGCCCAGGCCTGCCCAGGCCAGGGGCTCCAGGCCAGGCCTCAGGCCAGGCCCAGGCCAGGGCCCAGGCC
AGGCTCCCAGGCCAGGCCCAGGCCAGGGCCCCAGGCCAGGCCCCAGGCCAGGCCTCAGGGCCCAGGGGCCCAGGCCAGGG
GCCCAGGCCAGGGCCTCAGGCCAGGGGCCCAGGCCAGGCCCCAGGCCAGGCCCTAGGGGCCCAGGCCAGGGGCCCCAGGC
CAGGCCCTCAGGCCAGGGCCTAGGCCAGGCCCAGGCCAGGCCTCAGGCCAGGCCCAGGCCAGGCCTCAGGCCAGGCTCCA
GGCCAGGCCTCAGGCCAGGCCCCAGGCCAGGGGCCCCAGGCCAGGGCTCCAGGCCAGGGGCTCCAGGCCAGGCCCAGGCC
AGGCCCAGGGGCCAGGGGCCCAGGCCAGGCGCCAGGCCCCAGGCCAGGGCTCCAGGCCAGGGCCTGTGGGCCAGGCCCAG
GCCAGGCCCAGGCCAGGCCTCAGGCCAGGCCCAGGGGCCAGGCTCCAGGCCAGGCCTGGTGCCAGGGCCTCAGGCCAGGG
CTCCAGGCCAGGCCCAGGCCCAGGCCCTAGGCCAGGCCAGGCCCAGGCCAGGGCTCCAGGCCAGGCTGGTGGGCCCAGGG
CCAGGCCCAGGCCAGGGCTCCAGGCCAGGCCAGGTGCCCCAGGCCATGGGCCCAGGCCAGGCCCCAGGCTCAGGGGCTCC
AGGCCAGGCTCCAGGCCAGGGCCCAGGCCAGGCCCCAGGCCAGGCCCAGGCCAGGCTCAGGCCAGGCCTCAGGCCAGGGC
CCAGGCCAGGCCCAGGCCTGGGCTCAGGCCAGGGCCCAGGCCAGGCCCAGGCCAGGCCCAGGCCAGGCCCAGGCCAGGGC
CCAGGCCAGGCCTCAGGCCAGGCCCTAGGCCAGGCCCAGGCCAGGGGCTCCAGGGCCAGGCTCAGGCCAGGCCTCAGGCC
AGGCCTGGGGCCAGGCTCCCAGGCCAGGGGCCCAGGCCAGGGCTCAGGCCAGGCCCAGGCCAGGCCTCAGGCCAGGGCCC
AGGCCAGGGCCCAGGCCAGGCTCCAGGCCAGGCCAGGCTCTAGCCCAGGCCAGGCCTGCCTCAGGCCAGGGCCTCAGGCC
AGGCCCAGGCCAGGGGCCAGGCTCAGGCCAGGCCCAGGCCAGGGGCTCCAGGCCAGGCCTAGGCCAGGCCCAGGCCAGGC
CCAGGCCAGGCCTCAGGCCAGGGCCCAGGCCCAGGCCTCAGGCCAGGCTCAGGCCAGGCCCAGGCCAGGGCCCCAGGCCA
GGCTCCCAGGCCAGGGCCTCAGGCCAGGGCCCAGGGGCCAGGGCTCCCCAGGCCAGGGCCCAGGCCAGGCCTCAGGCCAG
GGCTCAGGCCAGGGCCTGAGGCTGGCCCAGGCCAGGGGCCCAGGCTCCAGGCCCAGGCTCAGGCCAGGGCCTAGGCCAGG
CCTCAGTGGGGCCAGGCTCAGGCCCCAGGCCAGGGGCCTCAGGCCAGGCGCCCAGGCCAGGCCTCCAGGCCAGGGCCCAG
GGCTGCCAGGCTCAGGCCAGGGCTCAGGGGCCAGGCCCAGGCCAGGCCTCCAGGCCAGGGGCCTCAGGCCAGGCCCAGGC
CAGGCCCAGGCCAGGCCCAGGCTGTGGCCTCAGGCCAGGCTCCCAGGCCAGGCCCAGGCCAGGCCTAGGCCAGGGCCTCA
GGCTCAGGCCTGGGCTCCAGGCTGGTGGGGCCTCAGGCCAGGCCCAGGCTGCAGGGCCCAGGGCCAGGCCTCAGGCCAGG
CCTCAGGCCAGGGCCTCCAGGCCAGGCCTAGGCCAGGCTCAGGGCCCAGGCCAGGGCTCAGGCCAGGCCTGGGCCAGGCT
CAGGCCAGGGCCCTGAGGCCAGGCTCCCAGGCCAGGGGCTCCAGGCCAGGGCCTCAGGCCCAGGCCCAGGGCCTCAGGCC
AGGGCTCGGGCCCAGGCCAGGCCTCAGGCCAGGCCCAGGCCAGGCCTGCCTCAGGCCAGGCCCAGGCCAGGCTCCAGGCC
AGGCTCCCAGGCCAGGGGCCCAGGCCAGGGCCCAGGCCAGGCTCCAGGCCAGGGCTCCCAGGGGCCAGGCTCAGGCCAGG
CCTCAGGCCAGGCTCCAGGCCAGGGGCCAGGCCCAGGCCAGGCCTCAGGCCAGGGCCTCAGGCCAGGGGCCTCAGGCCAG
GCTCCAGGGCCAGGCCCAGGCCAGGGGCCTGTGGCCAGGCCCAGGCCAGGGCCTCAGGCCAGGCTCTAGGCCAGGCCAGG
CCAGGGGCTCAGGCCAGGCCCAGGCCAGGGCCCAGGCCAGGCCTCAGGCTCAGGGCCTCAGGCCAGGCCCAGGCCAGGCT
CCAGGCCAGGCCTCCAGGGCCAGGCCTCAGGCCAGGGCCTCAGGCCAGGCTCAGGCCAGGCCCAGGCCAGGCCTCAGGCC
AGGCCCCAGGCCAGGCCTCAGGCCAGGCCCAGGCCAGGCCCCAGGCCAGGCCTCCAGGCCAGGGCCCAGGCCAGGCCCAG
GCTCAGGCCAGGCCCTAGGCCAGGCCCTAGGCCAGGCCCAGGCTCAGGGGCCTCAGGCCAGGCCCAGGGCCTCAGGCTCA
GGCCAGGCCTCAGGCCAGGCCTCCAGGCCAGGCCCAGGCTGTCCAGGCCAGGCCCAGGCCAGGCCCCAGGCCAGGGCCCA
GGCCAGGCCTCAGGCCAGGGCCCAGGCCAGGCCTAGGCCAGGCCAGGCCTCAGGCCAGGGCCCAGGCCAGGGCCCAGGCC
AGGCCCAGGCCAGGCCCAGGCCAGGCCCAGGCCAGGCCTCAGGCTCAGGGCCCAGGCCAGGCCCAGGCCAGGCTGGCCCA
GGCCAGGCCCCAGGCCAGGCCTCAGGGGCTCAGGGCCAGGCCCAGGGGTGGGCCAGGGCCCAGGCCAGGGCCTCCAGGCC
AGGCCCCAGGCTCAGGGCCCAGGCCAGGGCTCCCAGGCCAGGGCCCAGGCCAGGCCCAGGCCAGGGCCTCAGGCCAGGCC
CAGGCCAGGCCCAGGCCAGGCCTGCAGGCCAGGCTCAGGCCAGGCCCCAGGGGCCCAGGCCAGGCCCAGGCCAGGCCCCA
GGCTGGTGGCCCAGGCCAGGCCTAGGCCCAGGCCAGGCCCAGGCTGCTGGGCCAGGCCCAGGCCAGGCCTCCAGGGCCAG
GCCAGGGCCCAGGCCAGGGCCTCAGGCCAGGGGCCTCCAGGCCAGGCCCAGGCCAGGCCTGGTGCCAGGCCTCAGGCCAG
GGCCCAGGCCAGGGCTCCAGGGCCAGGCCCAGGCCAGGCCTCAGGCCAGGGCCCAGGCCAGGGCCCCAGGCCAGGGCCCC
AGGCCAGGCCCAGGCCAGGCCCAGGCTAGGCCAGGCCTCAGGCCAGGCCTCAGGCCAGTGGGCTTCCAGGCCAGGCCCAG
GCCAGGCCTGGTGGCTCAGGCTCAGGCCTCCAGGCCAGGCTCCAGGCCAGGCTCCAGGCCAGGCCCAGGCCAGGGCTCCA
GGCCAGGCCTGGGCCCAGGCCAGGCCCAGGCCAGGCTCCAGGCCTGGTGGGCCCAGGCCAGGCTCAGGCCAGGCCCAGGC
CCAGGCTCCAGGCCAGGCCTCCAGGCCAGGGCTCAGGCCAGGCTCCAGGCCAGGCCCAGGCTCAGGCCCCAGGCCAGGCT
CCAGGCCAGGCCTGCAGGCCAGGGCTCCAGGCCCAGGCTGGTCAGGGCTCAGGCCAGGCCCAGGCCAGGTGGCTCCAGGC
CAGGCCTCAGGCCAGGCCCAGGCTGGGGCTCAGGCCAGGCCTCCAGGCCAGGCTTCCAGGCCAGGGCCTCAGGCCAGGCC
CAGGCCAGGCCAGGCCCAGGCCAGGCCCAGGCCAGGCCCCAGGCCAGGCCTCAGGCCAGGGCCCAGGCCAGGCTCAGGCC
AGGGCTCAGGCCAGGCCTGTGCCAGGGCCTCCAGGCCAGGCCCAGGCCAGGCCCCAGGCCAGGCCCCAGGCCAGGCCTAG
GGTGCCCAGGCTCCAGGCCAGGCCTCAGTGCCAGGCCCTCAGGCCAGGCCTGGTGGGCCCAGGCCAGGGCCCAGGCTCAG
GGCCCAGGCTCTGCCAGGCCCAGGCCAGGCTCCAGGCCAGGCCTCAGGCCAGGCCCAGGCCAGGCTCAGGCCAGGCCTAG
CTTGGGCCAGGGGCTCAGGCCAGGCCTGCAGGCTCAGGCTCAGGCCCAGGCCCAGGGGCTAGGCCAGGCTCAGGCCAGGC
CTAGGCCAGGCCTGTGCCAGGGCCTAGGCCAGGCTCAGCTCAGGCCAGGCCCAGGCCAGGCTCAGGCCAGGCCCAGGCCA
GGCCCAGTGGCCAGGCCCAGGCTCAGGCCCAGGCCAGGCCTGCCAGGCTCAGGGCCCAGGCCAGGGCCCAGGCCAGGCCA
GGCCCAGGCTCAGGCTTTGGGCCAGGGCTTCCAGGCCAGGCTCAGGCCAGGCCCAGGCCAGGCCAGGCCAGGCCCAGGCC
AGGCCCAGGCCAGGCCTAGGCCAGGCCTCCCAGGCCAGGCCAGGCCAGGCCTAGGCCAGGCCAGGCCAGGCCCAGGCCAG
GCTCAGGCCAGGCTCAGGGGCCAGGGCCCAGGCTGTGGCCCAGAGGCAGGCCAGGCCAGGGCCCAGGCCAGGCCCAGGCC
AGGCCAGGCCAGGCCCAGGCTCAGGCCAGGGCCTTGGCCAGGCTCAGGCTGGGGCTCTTGGCCAGGGCTTCCAGGGGCCA
GGCTCAGGCCAGGCCAGGCCAGGCCAGGGCCCAGGCTCAGGCCAGGCCTCCCAGGCTCAGGCTTCCAGGCCCAGGCCAGG
CCTAGGCCAGGGGCCCAGGCCAGGGCTGGTGCTAGCCCAGTCAGGCCCAGGCCCCAGGCCAGGCCCAGGGCCAGGGCCAG
GCCAGGCCCAGGGGCCAGGCCCAGGCCAGGCCTGTGCCAGGCCCAGGCTGTGTCAGGCCCACAGGCCAGGCCTCCAGGCC
AGGCCAGGCCCAGGCCAGGCCCCAGGCCAGGCCCAGGCTGTGGGGCCCAGGCCAGGCCAGGCCAGGCCAGGCAGGCCAGG
CCAGGCCTAGGGCCAGGCCCAGGCCAGGCCCAGGCCAGGCTTCCAGGCCAGGCCCAGGGGCCAGGCTCAGGCCAGGCCCA
GGCCAGGCCTCCAGGCCAGGCCAGGCCAGGCCCAGGCCAGGGCTCAGGCCAGGCCAGGCCAGGCCTCAGGCCAGGCTCCA
GGCCAGGCCTGT
>MeliponaBeecheii_000130-T1 MeliponaBeecheii_000130
ATGCCACCTCCTAGAATGTCATGTACACCTGATACAATGAAAGACGCCTGTAACAGGAGAACTGCTCGTATGCCTGTCAT
GTCATGCCACCTCCTAGAATGTCATGTACCCCTGATACAATGTTCCAAATTTAAGAGGAGTACGTCATCTCGTTCTCGAG
ATATGATCGACTTAGTTTCAATGAAAGACGCCTGTAGTAGGAGAACTGTTTGTCCGGCTGGCATAGTATGCCACCTCCAA
GAAGGTCATATACCCCTGATAGAATGTTCCAAATATCAGAGGAGTATACCTTCTAGTTCTCGAGATATGATGGACTTTAA
TTTTAAGGAAAGACGCCTGTAA
>MeliponaBeecheii_000131-T1 MeliponaBeecheii_000131
ATGTATACTCCTCTTAATATTTGGAACATTCTATCAGGGGTATATGACATTCTAGGAGGTGGCATGACATGCCAGGCGGA
CAAACAGTTCTCCTGTTACAGGCGTCTTTCCTTAAAATTAAAGTCCATCATATCTCGAGAACTAGAAGGTATACTCCTCT
TAAATTTGGAACATTCTATCAGGGTACATGACATTCTAGGAGGTGGCATGACATGCCAGGCGGACAAACAGTTCTCCTGT
TACAGGCGTCTTTCATTAAAATTAAAGTCCATCATATCTCGAGAACTAGAAGGGGTATATGACCTTCTTGGAGGTGGCAT
ACATGCCAGCCGGACAAACAGGGTACATGACATTCTAGGAGGTGGCATGACATGCCAGGCAGACCAGCAGTTCTCCTGTT
ACAGGCGTCTTTCCTTAAAATTAAAGTCCATCATATCTCGAGAACTAGAAGGGGTATATGACCTTCTTGGAGGTGGCATG
ACATGCCAGCCGGACAAACAGTTCTCCTACTACAGGCGTCTTTCATTGAAACTAAGTCGATCATATCTCGAGAACGAGAT
GTATACTCCTCTTAAATTTGGAACATTGTATCAGGGGCAGACACAGCAGTTCTCCTGTTACAGGCGTCTTTCCTTAAAAT
TAAAGTCCATCATATCTCGAGAACTAGAAGGGGTATATGACCTTCTTGGAGGTGGCATACTATGCCAGCCGGACAAACAG
TTCTCCTACTACAGGCGCGTACATGACATTCTAGGAGGTGGCATGGCATGCCAGGCAGACGAGCAGTTCTCCTGTTACAG
GCGTCTTTCCTTAAAATTAAAGTCCATCATATCTCGAGAACTAGAAGGGGTATATGACCTTCTTGGAGGTGGCATACTAT
GCCAGCCGGACAAACAGTTCTCCTACTACAGGCGCGTACATGACATTCTAGGAGGTGGCATGACATGCCAGGCAGACCAA
GCAGTTCTCCTGTTACAGGCGTCTTTCCTTAAAATTAAAGTCCATCATATCTCGAGAACTAGAGGGGTATATGACCTTCT
TGGAGGTGGCATACTATGCCAGCCGGACAAACAGTTCTCCTACTACAGGCGTCTTTCCTTAAAACTAAAGTCCATCATAT
CTCGAGAACTAGAATGGCGGACCGAGCAGTTCTCCTGTTACAGGCGTCTTTCCTTAAAATTAAAGTCCATCATATCTCGA
GAACTAGAATGGGTATATGACATTCTAGGAGGTGGCATGACATGCCAGCCGGACAAACAGTTCTCCTGTTACAGGCGTCT
TTCCTTAAAATTAAAGTCCATCATATCTCGAGAACTAGATGGGGTACATGACATTCTAGGAGGTGGCATGGCATGCCAGG
CAGACAAACAGTTCTCCTGTTACAGGCGGGTATATGACCTTCTTGGAGGTGGCATACTATGCCAGCCGGACAAACAGTTC
TCCTACTACAGGCGTCTTTCCTTAAAATTAAAGTCCATCATATCTCGAGAACTAGAAT
>MeliponaBeecheii_000132-T1 MeliponaBeecheii_000132
GGCATATCATCTTCAGGTGGCATACCGTGGGCAGCCGGACAAAAACAGTTCTCCACGGGCGTCTTTCATTGGGGGAAACT
AAGTCCATCATATCTCGAGATGTATGCTCCTCTTAAATTTGGAACATTGTATCAAAGCGTACATGACATTCTAGGAGGTA
GCATGGCATCACAGGCATACGAGCAGTTCTCCTGTTACAGGCGTCTTTCCTTAAATTTAAAGTCCATCATATCCTCGGAG
AACTTGAATGTATACTCCTCTTAA
>MeliponaBeecheii_000133-T1 MeliponaBeecheii_000133
ATGAAAGACGCCTGTAGTAGGAGAACTGTTTGTCCGGCTGGCATAGTATGCCACCTCCAAGAAGGTCATATACCCCTGAT
AGAATGTTCCAAATATCAGAGGAGTATACCTTCTAGTTCTCGAGATATGATGGACTTTAATTTTAAGGAAAGACGCCTAG
AATGTCATGAGAACTTGTTGTCTGCCTGGCATGCCATGCCACCTCCTAGAATGTCAAATTTTAAGAAAGACGCCTGTAAC
AGGAGAACTGTTTGTCCGTCTGGCATAACGCCTGTAGTAGGAGAACTGTTTGTCCGGCTGGCATGGTATGCCACCCAAGA
AGAAGGTCATATAAATCCTGATAGAATGTTCCAAATATCAGAGGAGTATACGTCTTCTAGTTCTCGAGATATGATGGACT
TTAATTTTAAGGAAAGACGCCTGTACAGGAGAACTGTTTGTCCGCCTGGCATAGTCATGCCACCTCCTAGAAG
>MeliponaBeecheii_000134-T1 MeliponaBeecheii_000134
ATGTCTAGGCCTGCAGAGTATGAAGAAACTCTGAATATTTTGTCAGCTACCAGATCCTGTTTTCGACATACCGCTTTGGA
TTATATTCATTCTTTAACGATGATACAGGCACGCAAGCGACACGAAATACTGGGCACCGATTTGGCGCAAGATTTGGAAC
CATTTTTAAAAGATCTCGGTGAGAACTTAATTACAATGAGAGCCGATTCCGTGAAACTCGAGAAAGAAATGAAAAATCGG
CATATTTACGTTGCAAACAGAATCCGAAAGAGAACCGGTGATAAAGACTACACTATTATGGAAGAAGATCTTCGTTTCTG
CACTGTGAAACCAGTGGTTGACTGTGACAGAAGAAATTGTTTTGAAGTTTTAAGTTCCACCAAGAGTCACATATTACAAA
CTGATAGCGAAGAAGGTTATTTAGCGAGGGTAACTGCCATGCAAGGCGATTGGTGCTGGTATTCAAAGAGAGTGCTAAAC
GAACTAAAAGTAATGGCAGAACTCGGAAACACTGTAGTGAACAATGTTTACGAAGCTCTACCAATCCCACCTGATATTAT
CAGGGCTACACCAAAATGCAATGGCAATATACGTGAAGCTTGGATAAGAGCGAAATATGTAGAGCGGAAATTCGTCAAGC
CTTTAAGTAACATGATTTCATCCGGGCAGCACGCAGGTCGCGGTAAGATGCATTTTCGCAAATGGAGTGTCCCCAAGTTG
CGTGGTCGTCTACGAAGTTGCGATAAAATCGATAGCACAAATCGTAACAAAATAACGATATTATCATCTGTGAAGGAGGG
TAATCGTTTGACGAGTTCTGACGACAGCAAGCACACATCAATCGAAAGTTTAAGTTCAGTCGACAAAACCAAAAAAATTG
AAAGGAATTCTTTGAGCTCCAACGATAGCACGAATCTGGATTTGAAGAACGACTCCACGTTGTATGGGAAAATTCTAGCA
CGACCGCGTAACGACGTGAACGAAAGTAATTTCAAAACTATCGATAACGATACGGAGGCGAACTACGAGAACGAACATAA
CGAACGTGTTATTCCTGAAATTAAGGGCGGTACAATCGGCACGAGCAATTTAAAGAATAGCCTGTCGATAAAAAGCGAAG
GCCTTGATCACGGAGATTTCTGA
>MeliponaBeecheii_000135-T1 MeliponaBeecheii_000135
ATGAAAACAATCAACGTTGCAATTGTATTCCTCGTATTATATGTGGCAACGGCGCTCAGCGCTGTCTCAACAACTAGAAA
GAAGGATTTGTCTCAACAATTGAAGAATATTACAAACAGAGGAACTGAGAGCGTAGAATATGAGCAAAAACGGAACTGCA
ATGGTAGTCCATGTGGGTGGTACCGCTTCGATGGTGTGACTCGTAAACCCACAGTATTCGTGAAAAATACTTGCGGATGT
CCTGACGATACGTATGTGCGTGCCTACAGGAGAAAATATTGCTATGATTGCTTATGTCTACCAGTGTCGTCAAAACAAAA
CAATCGATGA
>MeliponaBeecheii_000136-T1 MeliponaBeecheii_000136
ATGGTTCCAAATCTTGCGCCAAATCGGTGCCTTGGTGAGTTAGATATAAAGAACGTTAGAAATTTAGAAGATTTAATAAT
AGAAGCTCTTTATGCAGATATAATACATGGCAAATTGGATCAAAAGAATTCACAGTTGGAGGTAGATTATGCTGGTTTGG
GTCGCGATGTGAGACCCGATGACACGGGTGTTGTAGCTGAGACGTCAGCTGCATTGGGTCAGGCTTGTGATACAGTGTTA
GCATGTATCGAGGAACAAATCACAAGAGCTAATTTAGAAAAACAAAAGGCAACTTATCACAAAGAAAATATGCAATGA
>MeliponaBeecheii_000137-T1 MeliponaBeecheii_000137
GTCAGGGGGGTTCCATCTGCTTCAAGCCTGGCCTGGGCCTGGCCTAGGCCTGGCCTGGCCTGGCCTAGGCCTGACACCAG
GCCTGGCCTGGGCCTGGCCTGGGCCTGGCCTGGGCCTGGCCTGGAAGCCTGGCCTGAGGCCTGGCCATCAGGCCTGGCCT
GGGCCTGGCCAGGCCTGGCCTAG
>MeliponaBeecheii_000138-T1 MeliponaBeecheii_000138
GGCTCGGGGCCCAGGCCAGGGCCCCAGGGCCAGGGCCTTGAAGCCAGGCCTCAGGCCAGGCCAGGCTCAGGCCAGGGCCT
AGGCTCAGGCCCAGGCCAGGCCTCCCCAGGCCCAGGCCAGGCCACCTTGTGTCAGGCCCAGGCCAGGCCCAGGCTCAGGC
CCAGGCCAGGCCCAGGCTGGGCCCAGGCCAGGCCCAGGCCAGGCCTATGTCAGGCCTGTTGTGGGGGCCCAGGGGCCAGG
CCCCAGGCCTGCCAGGCCAGGCCAGGGCCAGGCCAGGCCTACAGGCAGGCTGCCAGGCCCAGGCTGCAGGCCCAGGCCAG
GCCCAGGCCAGGGCCCCAGGCCAGGCCTAGGCCAGGGCTTCCAGGCCAGGCTCAGGCCAGGGCTCCCAGGCCAGGCTTGC
CAGGGCTCAGGCCAGGCCTAGGCCAGGCCTTCCAGGGCCCAGGGCCCCAGGCCAGGGCCTGTGGGCCAGGCCAGGCCCAG
GCCAGGCCAGGGCCCAGGCCAGGCCCCAGGCCAGGCCCAGGCCAGGCTTGGGGCCAGGGCTCAGGCCAGGCCCAGGCCAG
GCCCCAGGCCAGGCGTGCCAGGCCCAGGCTGGGCCCAGGCCAGGCCAGGCCTGCCAGGCCCAGGCTCCAGGCCAGGCCCA
GGCCAGGCCCAGGCCAGGCCCAGGGGCTAGGCCTAGGCCAGGCCCAGGCCAGGCCAGGCCCAGGCCCAGGCCCCAGGCCC
AGGCCAGGCCCAGGCCAGGGCCCAGGCCAGGCCCAGGCCAGGGCCCAGGCCAGGCCCCAGGCCAGTGGCCCAGGCCAGGC
CAGGGCCTGCAGGCCAGGCCAGGCCCAGGCCGGGGGCCCAGGCCAGGCCCAGGCCAGGGCCCAGGCCAGGCCCAGGCCAG
GGCCCAGGGCCAGGGCTCAGGCCAGGCTCCAGGCCAGGGCTCCAGGCCAGGCCCAGGCCAGGGGCCTCAGGCCAGGCCCA
GGCCAGGCCCAGGCCAGGCTCAGGCCAGGGCCCAGGGCCAGGGGCTCAGGCCAGGCCTATGCCAGGCCTCCAGGCCCAGG
CCAGGCCTCCAGGCCAGGCCCAGGCTGGTGGGCCCCAGGCCAGGCCAGGCCTCCAGGCCCAGGCCAGCCAGGCCAGGCCA
GGCCTAGGCCAGGCCTAGGCCAGGCCCAGGCCAGGCCCAGGCCAGGCCCAGGGCCAGGCTCAGGCCCAGGCCAGGGCCCC
AGGGCCAGGCCCCAGGCCAGGCCTCCAGGCCAGGCCCAGGCCAGGGCCCAGGCCAGGGCCCAGGGGCCAGGGGCTTCCAG
GCCAGGGCCCAGGCCAGGCCCAGGCCAGGCCAGGCCAGGGCCCAGGGGCCAGGCCCAGGCCAGGCCCAGGGCCTCAGGCC
TAGGCCAGGCCAGGCCCAGGGCCCAGGGCCCAGGCTTGTGGCCCAGGGCCAGGCCCCAGGCCAGGGCCTCAGGCCAGGCC
CAGGCCAGGGCTCCCAGGCCAGGGCCCAGGCCAGGCCCAGGCCAGGCCAGGCCCAGGCCAGGCCAGGGCCCCAGGCCAGG
GGCCAGGCCAGGCCCAGGTCAGGCCTGGCCAGGCCTGAGGCCAGGCCCAGGCCAGGCCTGTGCCAGGCCAGGGCCCAGGC
CAGGGGCCTGGTGCTGCAGGCCAGGGGCCAGGCCAGGTCAGGCCCAGGGGCCGGCCCAGGCCAGGGCCCAGGCCAGGCCC
CAGGCCAGGCCCAGGCCAGGGCCTCAGGCCAGGCCCCAGGCTTGGGCCCAGGCCAGGTGCCTCAGGCCAGGCTGGTCAGG
CTCCAGGCTGCCAGGGCTCCAGGGCCAGTGGGCCCCAGGCGGCCTCCAGGCGTGGCCCAGGCCAGGCTTCAGGCCAGGCC
CAGTGCCAGGGCCTTCCAGGCCAGGCCTAGGCTCTAGGCCAGGCCTCGAGGCCAGGCCAGGCCTCCCAGGGCCAGGCTTC
AGGCTTGAGTTTGGTGCGGCCTCAGGCTTCAGGCTCCAGGCCAGGCCCAGGCCAGGCTCCAGGCCAGGGCCTCAGGCCTG
GGAGTTTGTGGCAGCTTCAGGGCCCCAGGCCAGGGGCCAGGCCAGGCCTGTCAGGCTGTCAGGCTCTAGAGGCCAGGCCA
GCCAGGCCAGGGCAGTGCCCAGGGCCCAGGCTCAGGCCCAGGCGCCAGGCCCAGGCCAGGCTCTAGGCCAGGGCCCAGGT
CAGGGTCAGGCCAGGCCCCCAGGCCAGGCTGTGGGCCAGGCCCAGCCAGGGCCTAGGCCAGGCCTAGGCCAGGCCCAGGC
CAGGCCTACAGGCCAGGCCCAGGCCAGGCCTAGGCCAGGCCCCCAGGCCAGGCCAGGGCCCAGGCCAGGCTCCAGGCCAG
GCCAGGCCCAGGCCAGGCCCAGGCCAGGCCAGGCTCAGGCCCAGGCCAGGCCTAGGGGCCTAGGCCAGGCCTGGTGGCCA
GGCTCCAGGCCAGGCCCAGGCCAGGCCAGGCCTCAGGGCCAGGGCCCAGGCCAGGCCAGGCCCAGGCCAGGGCCCAGGCC
CAGGCCAGGCCCAGGCCAGGCCTGGCCCAGGCCAGGCCAGGGCCTGGTGGCTCAGGCCCAGGCCAGGCCCCAGGCCAGGG
CTCCAGGCCAGGGCCAGGGGCCAGGCCAGGCCAGGGGGCCAGGCTCAGGCCAGGCTCAGGCCAGGGCTCAGGCCAGGCCC
AGGCTGGGCCAGGGGCTCAGGCCAGGGCCCAGGCCAGGCCCTAGGGCCAGGTTCAGGGGCTCCAGGTCAGGGCCTGAGGC
CAGGGCTCAGGCCAGGCCCAGGCCAGGCCCAGGCCAGGCCCAGGCCCAGGCCAGGCCTGCCCCAGGCCTAGGCCCCAGGC
CAGGCCTAGGCCAGGCCCAGGCCAGGGCCAGGCCCAGGCCAGGCTCCAGGCCAGGCTCAGGCCAGGCCCAGGCCAGGCCC
AGGCCAGGCCTGAGGGGCCAGGCTCAGGCCAGGGCTCAGGGGCCAGGGCCCAGGCCAGGGCCTGAGGCCAGGGCCAGGCC
AGGCCAGGCCAGGCTGGGCCAGGCCAGGCCAGGCCCAGGCCAGGCCCAGGCCAGGCCCAGGCCAGGCCCAGGCCAGGCCC
AGGCCAGGGCTCCAGGCCAGGGCCAGGCCCAGGCCAGGCCTGGCCAGGGCCTGGCCAGGCCAGGCCAGGCCCAGGCCAGG
CCCCAGGCCAGGCCTGGCCAGGCCAGGCCAGGCTTAGGCCAGGCCCAGGCCAGGGCCCAGGCCAGGCCTGAGGCCAGGGC
CCAGGCCAGGCCTGTTTCCAGGGCTCAGGCCAGGCTCCAGGCTCAGGCTCTGGTGGGGCCCAGGCCAGGCCACAGTGGCC
CAGGCCAGGGCCCAGGCCAGGCTCAGGGGCCAGGCCTAGGCCAGGCTCAGGCCAGGCTCAGGCCAGGGGCCCAGGCCAGG
CCTAGGCCAGGCCAGGCCCAGGCCAGGCCTAGGCCAGGCCAGGCCAGGCCAAGGCCCAGGCCTCAGCCCAGGCCAGGCCA
GGCCTCAGGCCAGGGCCAGGCCAGGCCCCAGGCCAGGCCCAGGCCAGGGCCCCAGGCCAGGCCCAGGCCAGGGCCCAGGC
CAGGCCAGGGCCTGGCCAGGCCCCAGGCCAGGCCCAGGCCAGGGCCCAGGCCAGGGGCCCAGGCCAGGCTCCAGGGCCTA
GGCCAGGCCTGGCCAGGGCCTAGCCAGGCCCAGGGCCAGGCTCAGGCCAGGCTCAGGGGCCAGGCCCAGGCCAGGCTTTC
CAGGGCCAGGCCCAGGCCAGGCCCCCAGGCCAGGGCCTGGTGTCAGGCCAGGCCAGGCCTCCAGGCCCAGGCCAGGGCCC
AGGGTCAGGGCCCAGGCCAGGCTCAGGCCAGGCCAGGCCCAGGCCAGGCCAGGCCCCAGGCCAGGCCTCCCAGGGGCCAG
GCTCAGGGCCAGGGCCCAGGCCAGGCCCAGGCCAGGGCCTGGTGCTCAGGGGCCCAGGCCAGGCCCAGGGCCTGGGCCCA
GGCCAGGCTCAGGGGCCCAGGCCAGGCCCAGGCCAGGCCTGAAGCCAGGGCCAGGGGCCAGGCCAGGGCTCCAGGGCCAG
GCCAGGCCCAGGCCAGGCCAGGCCAGGGCCCAGGCCAGGCCCAGGCCAGGCCTAGGCCCAGGGCAGGCCAGGCCCAGGCC
AGGCCCAGGCCAGGCCAGGCCAGGCCAGGGGCCAGGCCAGGGCCCCCAGGCCTGTGCCAGGCCCAGGCCAGGCCCAGGCC
AGGCCCAGGCCAGGCCCAGGCCAGGCCCAGGCCAGTGGGCCCAGGCCAGGCCCAGGCCAGGCCACAGGGCCCAGGCCAGG
CCAGGGGTCAGGGCCCAGGCCAGGCCAGGCCAGGCCAGGGCCCAGGCCAGGGCCCAGGCCAGGCCAGGCTCAGGCCCAGG
CCAGGCTCAGGGGCCAGGCCTTGTGCCAGGCCAGGCCCAGGCCAGGCCTGTGGCCAGGCCTGGTGTCAGGCCCAGGCCAG
GCCCAGGCCAGGCCCAGGCCAGGCCCCAGGCCAGGCCCCAGGCCAGGGCCCAGGCTCTGGGCCCAGGCCAGGCCCAGCTC
AGGCCAGGCCAGGCCTGGCTGCAGCCTGTGGGCCCAGGCCAGGCCCCAGGCCAGGCTTCCAGGCTGGTGGGCCCCAGGCT
TCAGGCCCAGGCCCAGGCCCAGCCAGGCCCAGGCCAGGCTCCAGGCCAGGCTGCCCAGGCCTAGGCCAGGGCCCAGGCCT
AGGCAGCCAGGGGCCCAGGCTGCCCAGGCCCAGGCCAGGCTCAGGCCAGGCCAGGCCAGGGCCCAGGGCCCAGGCCCAGG
CCAGGCTCCAGGCCAGGCTCAGGGCTCAGGGCTCGGGGCCCAGGCTGTGGCCCAGGCTGGGCCAGGGCCCAGGCTCAGGC
CCAGGCTGGCCAGGCCCAGGCCAGGCTTCCCAGGGGGCCAGGGCCAGGCCAGGCTCAGGCCAGGCCCAGGGGCCAGCCCC
CAGGCCAGGCCCAGGCCAGGGGCCCAGGCTGAAAATGCCTAGGGCCCAGGCCAGGCCCAGGCCAGGCCCAGGCCAGGCCC
AGGCCAGGCCCCAGGGCTGTGGGCCCAGGCCAGGCCCAGGCCAGGCCTCCAGGCCAGGCCCAGGCCCAGGGCCTGGGGCC
AGCTCAGGCCAGGCCCAGGCCAGGCCTGAGGCTGGGGCCAGGCCAGGCCTGGAGCCCAGGCCAGGCCCAGGCCAGGCTCC
AGGCCAGGCCCAGGCCAGGCCAGGCCCAGGCCAGGCCCAGGCCAGGGCCAGGCCCAGGCCCAGGCTTCAGGCCAGGGGCC
AGGGCCCAGGGGCCAGGCCCAGGCCAGGGGCCTCCAGGCCAGGCCCAGGCCAGGCCCAGGCCCAGGGGCCAGGCCAGGCC
CAGGCCAGGCCTACAGGGGCCAGGGGCCCAGGGCCAGGGCCCCAGGGCCAGGCCCAGGCCAGGGGCCCCAGGCCAGGGCC
CAGGCCAGGCCTGAGGCCAGGCCCAGGCCAGGCCCCAGGCTGGGGGCCCAGGCCAGGCCAGGGCCCAGGCCCAGGCCCAG
GCCCAGGCTCAGGCCACAGGCAGGGCCCAGGCCAGGCCTTAGGCCAGGGGGCCAGGCCAGGGCTGGGGCCAGGCCTCCAG
GCCAGGCTCCAGGCCAGGCTCAGGCCAGGCCAGGCCAGGCCCAGGCCAGGGGCTCAGGCCAGGCTTGGCTGGGCCCCAGG
CCAGGCCCAGGCCAGGCCCAGGCCAGGCCCAGGCAGGGGCCAGGCCAGGCCTAGGGCCAGGCCAGGCCAGGCCAGGCCCA
GGCCAGGCCAGGCCCAGGCCAGGCTCAGGCCAGGCCTAGGCCAGGCCCAGGCCCAGGCCAGGCCTAGGCCAGGGCCCAGG
GCCAGGCCCCAGGCCAGGCCAGGGCCCAGGCCAGGCCCAGGGGCCAGGCTCAGGCCAGGGCCTAGGGGCCAGGCCTCCAG
GGCCCCAGGCCAGGGGCCCAGGGCCAGGCCCCAGGCCAGGCCTAGGCCAGGCCAGGCCCAGGCCAGGCCCAGGCCAGGTG
GGCCAGGCCAGGCCAGGGCCCAGGCCAGGCCAGGGGCCAGGCAGGCCCAGGTCAGGCCTAGGCCAGGGCCAGGCCCAGGC
CAGGGCCTCAGGGCCAGGGCCCAGGCTGTGGCCCAGGCTCCAGGCTGGTGGCCCAGGCCTGGGGGGCCAGGCCAGGCCTT
AGGCCAGGCCCAGGGGCCAGGCCTAGGCCAGGGCCCAGGCTGGTGGGCCCAGGCCAGGCCTAGGCCAGGCCAGGGCTCCA
GGCCAGGCCCAGGCCAGGGCCCAGGGCCAGGCCAGGCTCCAGGCCAGGGCCAGGCCAGGCCAGGCCAGGCCAGGCTCCAG
GCCAGGCCAGGGGCAGGCCTCCGGGCCAGGGCTCAGGGGCCAGGCCCCAGGCCAGGGCCAGGGCCCAGGCCCAGGCCTGG
GCCCCAGGCCAGGCCCAGGGCCAGGGCCCAGGCCAGGCCCAGGCCAGGGCCTGGGCCAGGCCCCAGGGCTCAGGCCCAGG
GGCCAGGCCCAGGCTCAGGCCCAGGCCAGGGGCCCAGGCTCAGGCCTGTGGGCCAGGCCCAGGCCAGGCCCAGGCCAGGG
CCTGGGGCCAGGCCTGTGCTCAGGCCTCCAGGCCAGGCCCAGGCCAGGGCCCAGGCCAGGGGCCAGGCTGGGGGCCTGAG
GGCCAGGCCTCCAGGCCAGGCCCAGGCCAGGCCAGGGCCTAGGCTCCAGGCCAGGCCAGGCCAGGCCCAGGCCAGGCCTG
AGGCCTGTGGGGGGCCAGGCTCAGGGGCCAGGCCCAGGCTGGGTGGGCTGTGGCCCAGGCCAGGCCCCAGGCCAGGCCTA
GGCCAGGCTCAGGCCAGGCCCAGGCTGTGGCCCAGGCTCAGGCCTCAGGCCAGGCCTGGTGTCAGGCTCAGGCCAGGGCT
CCAGGCCAGGCTCAGGCCAGGCCTCAGGCCGGCCTCAGGCCCAGGCCAGGCCCAGGCCAGGCCTGTGCCAGGCCCAGGGG
TCAGGCCAGGCCAGGGCCCAGGCCAGGCCCTGGGCCAGGGCCCAGGCTGGGCCTGGGTCAGGCCTGTGTCAGGCCTGAGG
CCAGGCCTGAGGCCAGGCCCAGGCCAGGCCTGTGGCCCCCAGGCCAGGCCCAGGCCAGGCCTGGTGTCAGGCTTGGGCCC
AGGCCAGGCCAGGCCCAGGGCCAGGCCTAGGCCAGGGCCCAGGCCAGGCCTGTGCCAGGCCAGGCCAGGCCCAGGCCAGG
CCCAGGGGCCAGGCCCAGGCCAGGCCCCAGGCCAGGCCTCCAGGCTTCCAGGCCAGGCCTGTCAGCCAGGCCTAGGCCAG
GCCTCCAGGCCAGGCCCAGGCCAGGCTCAGGCCAGGCGGGCCAGGCCAGGCCCAGGCCAGGCTCCAGGCCTAGGGCCAGG
CCAGGCCAGGCCCAGGCCAGGGGCCCAGGCCAGGCCCAGGCCAGGCCCAGGCCAGGCCCAGGCCAGGCCTCAGGCTGTGG
CCCAGGCCAGGCCCAGGCCAGGCCCAGGCCAGGCCAGGCCCAGGCCAGGCCCAGGGCCCAGGCCAGGCCCAGGCCAGGCC
AGGCCCAGGCCAGGGCCTGGGCCAGGCCAGGGGCCCAGGCCAGGGCCCAGGCCAGGCCTGTGCTCCAGGGGCCAGGCCAG
GGCCCAGGCCAGGCCCCAGGCCAGGCCAGGCCCAGGCCAGGCCCCAGGCCAGGCCTGGCCCAGGCCAGGCCTAGGCCCAG
GCCAGGCCCAGGCCAGGCCCAGGGGCCCAGGCTGGTGGGCCAGGCCTAGGCCAGGCCTCAGGCCAGGCCAGGCTCCAGGC
CAGGCTTCCAGGCCAGGCCCAGGCCAGGCTCAGGCCAGGCCCCAGGCCAGGCCTCAGGCCAGGCCCAGGCCAGGCCTGTG
CCAGGGCCTGAAAGCCAGGCCTGTGCTCAGGCCCAGGCCAGGCCTAGGCCAGGCCTCCAGGCCAGGCCTAGGCCAGGCCC
CAGGCCAGGGGCCTGAGCCAGGCCAGGCCAGGGGCTTCAGGCCAGGCCTGAGGCCAGGCCTCCAGCCAGGCCCAGGGGCC
AGGCCTACAGGCCAGGCCTCCAGGCCAGGCTCCAGGCCAGGCCCAGGCCAGGCCCAGGCTGTGGGCCCCAGGCCAGGCCT
AGTTGTGGCCCAGGCCAGGCCCAGGCCAGGGGCTCCAGGCCAGGGCTCAGGCCAGGCTCAGTGCCATGGCCCAGGCCAGG
CTGCCCAGGCCAGGCCTCCCAGGCCAGGCCTCAGGCCAGGCCTAGGCCACAGCCTAGGCCAGGCCACAGGCCCCAGGCCA
GGCTTCAGGCCAGGCCCAGGCCAGGCCAGGCCAGGCCTGTCCAGGCCAGGCTCCAGGCCAGGCCCCAGGCCAGGGCCCAG
GCTTGGCTTCCAGGCCAGGCCCCAGGCCAGGCCCCTTGGCCAGGCCCAGGCCAGGCCCAGGGGCCAGGCCCAGGCCAGGC
CCCAGGCCAGGCCCAGGCTCAGGGCTTCAGGCCAGGCCAGGCCCAGGCCAGGCCCAGGCCAGCCCCAGGCCAGGCCCAGG
CCAGGCCCAGGCCAGGCCAGGCCAGGCCCAGCCTGGCCAGGCCTAGGCCAGGCCCAGGCCAGGCCTCCAGGCCCAGGCCT
AGGCCAGGCTCAGGCCAGGCCTGGCTCAGGCCAGGGCCTAGGCCAGGCCAGGCCTAGGCCAGGGCCCAGGCCAGGCCTAA
GGGGCCAGGCCCAGCCCAGGCCAGGCCAGGCCCAGGCCAGGCCCCAGGCCAGGGCCAGGCCAGGGCCAGGCCAGGCCTCA
GGCCAGGCCCAGGCCAGGCCTCAGGCCAGGCCCAGGCCAGGCTCAGGCCAGGCCTCAGGCCAGGGCCCAGGCCAGGCCTG
CCCAGGCCTAGGCCCAGGGCCAGGCCCAGGCCAGGCCCAGGCCAGGCCTCAGGCTCAGGCTCAGGCCAGGCCTAGGCCAG
GGCCCAGGCCAGGCCTGCCAGGCCAGGCCCAGGCCCAGGCCAGGCCCAGGCCAGGGCCCAGGCCAGGCCCAGGCCAGGGC
CCTCAGGCCAGGGCCCAGGCCAGGCCAGGCCCCAGGCCAGGGCCCAGGCCAGGCTCCCAGCCAGGCCTGGGGGCCAGGCC
TGTAAGGCCAGGCTCCAGGCCAGGGCCCAGGCCAGGGGCCAGGCTCCAGGCCAGGGCCCAGGCCAGGCCCAGGCCAGGCC
CAGGCTCAGGGCCTGGTAGGCCAGGCCCCAGGCCAGGGCCCCAGGCCAGGGCCCAGGCCAGGGCTCAGGCCCAGGCCAGG
CCAGGCCCAGGCCAGGCCTCCAGGGGGCCAGGGCCCAGGCCAGGGCCCAGGGCCAGGGCCTCCAGGCCTGGCCCAGGCCC
AGGCCAGGCCCAGGCCAGGCCTGGTGTCAGGCCCAGGTCAGGCCCTGTGCCAGGCCCAGGCCAGGCCCAGGCCAGGCCCA
GGCCAGGGGCCTCCCCAGGGGTCAGGGCCCAGGCCAGGCTCCAGGCCAGCCCCAGGCCAGGGCCCAGGCCAGGCCCAGGG
GTCAGGGCCCAGGCCAGGCTCAGGCCAGGCCCAGGGGCCAGGGGCCAGGGCTCAGGCCAGGGCCCAGGCCAGGGGCCCAG
GCCAGGCCCAGGGGCCAGGGGCCAGGCCTGGTGTCAGGCTTCCAGGCTGGGTGGGGCCCAGGGCCAGGGCCTAGGCCAGG
CTCAGGGCCCAGGCTGGTGGGGCCTCCAGGCCAGGCTCAGGGCCAGGCCAGGGCTCAGGCCAGGCTGTGGGCCCAGGCCA
GGCTCCAGGCCAGGCCTGAGGTCAGGCCCAGGCCAGGGCCCAGGCCAGGCCAGGCTCAGGCCAGGCCTCCAGGCCAGGCC
CAGGCCAGGCCCAGGCCAGGCCTCAGGGCCAGGGCCTCAGGCCAGGCCTCAGGCCAGGCCCAGGCCAGGCCCAGGCCAGG
CCCAGGGCCAGCTCAGGGCCTGGCCAGGCCTCAGGCCAGGCCAGGGCCTCAGGCCAGGGCCTCAGGCCAGGCCTCAGGGC
CAGGCCCCAGGCCAGGGCCTCAGGCCAGGGCCCAGGCCAGGCCTCAGGCTGTCCAGGCCCCAGGCCAGGGCCCAGGCCAG
GCCTCAGGCCAGGCTCAGGCCAGGCCAGGCTAGCCAGGCCAGGCTCCAGGCTCAGGCCCAGGCCAGGGCCTCAGGCCAGG
GCCTCAGGCCAGGCCCAGGGGCTCAGGCCCAGGGGCCAGGCCCAGGCCAGGCCTCCAGGCCAGGTGGGCCAGGCCAGGGC
CCCAGGCCAGGCCCAGGTGCCAGGGCCTGCAGGCCAGGGCCCAGGCCAGGGCCCCAGGCCAGGGCTCAGTGTCAGGCCCA
GGCCAGGCCTAGGCCAGGCTCCAGGCCAGGGCCCAGGCCAGGCCCAGGCCAGGGGCCCTCAGGCCAGGCTCAGGCCAGGG
GCCTCAGTGGGCCAGGCTCCAGGCCAGGCCCAGGCCAGGCTCCCAGGCCAGGCCAGGGCCCCAGGCCGAGGCTCCAGGCC
AGGCTTCCAGGCCAGGCCCAGGCTCAGGCCAGGGCCCAGGCCAGGCCTCAGGGGCCCAGGCTGCCAGGCCCAGGCCAGGC
CAGGCCCAGGCCACAGGCCCAGGCCAGGCTCTGGCCAGGGCTGGCCAGGCTCAGGCCAGGCCCAGGCCAGGCCAGGCTCA
GGCCCAGGCCAGGCCAGGGCCAGGGCCCCAGGCCAGGCCCAGGCCAGGCCCAGGCCAGGCCCAGGCCAGGCCCAGGCCAG
GCCAGGCCAGGGCCCAGGCCAGGCCTAGCCAGGCCTAGGCCAGGCCAGGCCCAGGCCAGGGCCCAGGCCAGGCCCAGGCC
CAGCCAGGCCCAGGCCAGGCCCAGGCCAGGCCAGGCCAGGCCCAGGCCAGGCCCAGGCCAGGCCCAGGCCAGGCCCCAGG
CCAGGCCCAGGCCAGGCCAGGCCCAGGCCAGGCCCAGGCCAGGCCCCAGCCAGGCCCAGGCCAGGGCCCAGGCCAGGCCC
AGGCCAGGCCCAGGCCAGGCCCAGGCCAGGCTCAGGCCAGGCTCAGGCCAGGGCTCCAGGCCAGGCCTATGGCCAGGCCA
GGCTGGGGCCTGGCCTAGCCAGGCCCAGGCCAGGGGGCCAGGGGCCAGGCCAGGGCTCAGGCCAGGGGCCTGGTGGCCAG
GCTCAGGCCAGGCCAGGCCTCAGGTCAGGCCAGGCGTCCAGGCCTGGGGCCAGGCCCAGGCCAGGGCCTGGCCAGGCCCA
GGCCAGGCCAGGCCCAGGCCAGGGGCCCCAGGCCAGGCCACCAGGGGCCAGGCCCAGGCTCAGGCCAGGCCCAGGCCAGG
CTTCAGGCCAGGCCTACAGGCCAGGCCTAGGCCAGGCCCAGGCCAGGCCCAGGCCAGGCCCAGGCCAGGCCAGGCCCAGG
CCAGGCCTGTGTCAGGGCTCAGCCTGGTGCCAGGCCTAGGCCAGGGCCCAGGCCAGCCCAGGCAGGGGCCAGGCCCAGGC
AGCCCCAGGCCCAGGCCCAGGCCAGGCCAGGCCCCAGGCCTACCCAGGCCAGGCCCAGGGGCCAGGCCCAGGCCAGGCCC
AGGCCAGGGCCCAGGCCAGGCCTGTGCCAGGCCCAGGCCAGGCCCAGGCCAGGCCAGGCCCAGGCCAGGCCCAGGCCAGG
CCTGTGTCAGGCCCCAGGCCAGGCCTCCAGGCCAGGCCAGCCAGGCCCAGGCCAGGCCCAGGCTGGTGGGCCCAGGCCAG
GCCCAGGCCCAGGCCAGGCCCAGGCCACTGGGGCCCCAGTGTCAGGCCCCAGGCCAGGCCCAGGCCAGGGCCCAGGCCAG
GCCCAGGCCAGCCTGGGCCAGGCCCAGGCCAGGCCTGGTGCCAGGCCCAGGCCAGGGGCCCAGGCCAGGCCCAGGCTGTA
GGCCCAGGCCAGGGCCCCAGGCCAGGGCTCCAGGCCAGGGCTCAGGCTCAGGCCCAGTGCCAGGCCTCAGGCCAGGCCCA
GGCCAGGCCAGGCCCAGGCCAGGCCTCAGGCCAGGCCTCAGGGCCAGGCCCAGGCCAGGCTCTAGGCCCAGGCCCAGGGC
CTGCCAGGGCCTCAGGGGCCCAGGCTCAGGCCTCAGGCCAGGCCCTAGTGCCAGGCCTCAGGGCCAGGGCTCAGGCCCAG
GCCAGGCTCAGGCCAGGCCCAGGCCAGGGCTCAGGCCAGGCCTCAGGCCAGGCTCAGGCCTGAGGCCAGGCTCAGGCCCA
GGCCTGCCAGGCCCCAGGCCAGGCTCCAGGCCAGGCTCCAGGCCAGGCCAGGCTCAGGCCCAGGGGCCCAGGCCAGGCCT
GGCCAGGCCTCCAGGCCAGGCCCAGGCCAGGCCTACAGGCCAGGCCCAGGCCAGGCCCAGGCCAGGCTCAGGCCAGGCTC
AGGCCAGGCCTAGGCCAGGCCCAGGCCAGGCCCAGGCCAGGCCCAGGCCAGGCCCCAGGCCAGGCCTGGGCCAGGGCCTA
GGCTCAGGGGCCTTCCAGGCCAGGCCAGGCCCAGGCCAGGCCCAGGCCAGGGCCCAGGCCAGGCCCAGGCCCAGGCCCCA
GGCCAGGCCCAGGCCAGGCCCAGGCCCAGGCCAGGCCAGGCCCAGGCCAGGGCTCAGGCCAGGCCTTGCCAGGCCTAGGC
CAGGCCCCAGGCCAGGCCTAGGCCAGGGCCTGGCCAGGCCTGCCAGGCTGGTGGCTCAGCCAGGCCCAGGCCAGGCCCAG
GCCAGGCCCAGGCCAGGCCCAGGCCAGGCCAGGCCAGGGCCCAGGCCAGCCCAGGTCAGGCCTGTGTCAGGCCTCCAGGC
CAGGCCTTGGCCAGGCCCAGGCCAGGCCCAGGCCAGGCCAGGCTCTGTGCCAGGGCCCAGGCCAGGCCCAGGCCAGTGGG
GCCCAGGCCAGGGCCCAGGCCAGGCTCAGGGGCCAGGGGCTTGGGCCAGGCCCAGGCCAGGCCCAGGCCAGGCCCAGGCC
AGGCCCCAGGCCCAGGCTCTGTGCCCAGGCCCAGGCCTAGGCCTGTGTCAGGGCCAGGCCAGGCCTAGGCCAGGGCCTAG
GCCAGGCCTTGGCCCTGGCCAGGGCCCAGGCCAGGCCCAGGGCCAGGCCTGGCCAGGCTCAGGCCAGGCTCCAGGCCAGG
CCCAGGGCTGGCTCAGGCCAGGGGCCCAGGCCAGGGCCCAGGCCAGGGCCCAGGCCAGGCCAGGCCAGGCCTCCCAGGCC
AGGCCCAGGCCAGGCCCAGGCCAGGCCCAGGCTGGCAGGCCCAGGCCAGGGCCCCAGGCCAGGCCCAGGCCAGGCCCAGG
CCAGGCCAGGGCCCAGGCCAGGCCTAGCCAGGCCCAGGCCAGGGCCTCCAGGCCAGGCCCAGGCCCAGGGGCCAGGCCAG
GCCTAGGCCAGCCCAGGCCAGGCCCCAGGCTGTGGCCCAGGCCAGGGCCCAGGCCAGGCCCAGGGCCAGGGCCCAGGCCA
GGCCTCCAGGGGCAGGCCCAGGCCAGGCCCCAGGGGCCAGGCCTAGGGCCAGGGCCTGGCAGGCCAGGCCCAGGCCAGGG
CCCAGCCAGGCCCAGGCCAGGCCTAGGCCAGGCCCAGGCTCAGGGCCAGGCCCAGGCCAGGCCCTGCCCAGGCCAGGCCC
AGGCCAGGGCTCAGGCCAGGCTCAGGCCAGGCCAGGCCAGGCCCAGGGGCCCCAGGCCAGGCCCAGGCCAGGCTCTGAGG
CTTGGGGCCTACAGGCCAGGCTCAGGCCAGGCTCAGGCCAGGCCTCCAGGCCAGGCCCAGGCCAGGCTCAGGCCAGGCCT
CAGGCCAGGCCCCAGGCCCAGGCCAGGGCCCAGGCCAGGGCCCAGGCCAGGCCCCAGGCCCAGGCCAGGCCCAGGCCAGG
CCCCAGGCCAGGCCACCAGGCCAGGCCCCAGGCCAGGCCCAGGGCCCAGGCCTGGCCTCAGGCCTAGGCCAGGCCAGGCC
CAGGCCAGGGCCCAGGGGCCAGGCCAGGCCCAGGCTCAGGCCCAGGCCAGGCCTCCCAGGCCAGGGGCTCCAGGCCAGGC
TCCAGGCCAGGCCCAGGCTGTGGCCTCAGGCCAGGGCTCAGGGCCAGGCCTCCAGGCCAGGCTCCAGGCCAGGGCTCAGG
CTTGTGGGCCTTGTGCCAGGCTCCAGGCCAGGCTCAGGCCAGGCTCAGGCCAGGCTCAGGCTGGTGGCTCAGGGCCAGGC
TCCCAGGCTGGTGGCCCAGGCCAGGGCCCCAGGCCAGGGCCTGTGTCAGGCCCAGGCCAGGGCCTGGTGGCCAGGCCTAG
CCAGGCTTTCCAGGCCAGGCCAGGCCAGGGCCCAGGCCAGGCCCAGGCCAGGCCTAGGCCAGGGCCCAGGCCAGGCCCAG
GCCAGGCTCCAGGCCAGGCCCAGGCCAGGCCCAGCCAGGCCCAGGGGCCAGGCCAGGGCCAGGCCCAGGCCAGGCCCCAG
GCCAGGCCCAGGCCAGGCCCCAGGGCCAGGCCCAGGCCACTGTGGCCCCAGGCTCAGCGCAGCGTGGCCCAGGCCAGGCC
CAGGCCAGGCCCCAGTCAGGCCCAGGGGCTCAGGCCAGGGGCCCAGGCCAGGCCAGGGCCCAGGCCAGGGCCTAGGCCAG
GCCTGAGGCCAGGCCCAGGCTGGGCCCAGGCCAGGCCAGGCCACAGGCCTAGGCCAGGGCCAGGCCAGGCCAGGGCTTCC
AGGGGCCAGGCCAGGCCTCAGGCCAGGCCAGGCCCAGGCCAGGCTCAGGCCAGGGCCAGGCCCAGGCCAGGCCCTAGGCC
GGGCCCAGGCCAGGCCAGGCCGAAACAGGCCCCAGGGGTCAGGGCCCAGGCCAGGCCTGAGGCCAGGCCCAGGCCCAGGC
CAGGCCAGGCCCAGGCCAGGCCAGGCCCAGGCCAGGCCAGGCCTAGGCCAGGGCAGGCCAGGCCAGGGCCTGGCCGGGCC
AGGCCAGGCCCAGGGCTGGCCAGGCCCAGGCCAGGCCCAGGCCCAGGGCCAGGCCCAGGCCAGGCCCTGTGTCAGGCCCA
GGCCAGGCCCAGGCCAGCCCAGGCCTGTGCTCAGGCCTGGCCCCAGGCCTCTGGTGGGCCAGGCCCAGGCCAGGCCCAGG
CCAGGGCTCAGGCCTGGTGGGGCCCAGCCAGGCCTAGGCCAGGCCCAGGCCAGGCCCCAGGCTCCAGGCCAGGCCAGGCC
CAGGCCCAGGCCAGGCCTGTGCCACAGGCCCAGGCCAGGCCTAGGCCAGGCCTAGGCCAGGCCCAGGCCAGGCCCAGGCC
AGGCCTTGGCTCAGGGCCCAGGGGCCCAGGCCAGGCCAGGCCAGGCCTAAGGCTTTCTCAGGCTCCAGGCCAGGCCCAGG
CCAGGGGCCTGGCCAGGCCCAGGGCCAGGCCCAGGCCTGGCCCAGGCCAGGCCCAGGCCAGGGCGCCTACAGGCGTGGCC
CAGGCCGTGGCCAGGCCCAGGCTCAGGCCTAGGCCAGGGCCCAGGCCAGGCCAGGCGGCCAGTGGGCTTCCAGGGCCAGG
GGCCAGGCCAGGCCCAGGCCAGGCCGTGCCAGGCCTCAGGCCCCAGGCCTCCAGGGCCAGGGCCCAGGCGGGGCCCAGGC
CTCAGGCTGCCAGGCCTCAGGCCAGGCCTCAGGCCAGGGGCTCGAGGCGTGCCCAGGCGTGGCCCAGGCCAGGCCTAGTG
CCAGGCCTTAGGCCAGGCCTGTGCCAGGCTGTACTAGGCCAGGCTCAGGCCAGGCTCAGGCCAGGCCTGGTGCTCAGGGC
TCAGGCTCAGGGCCTGCCTGCCGTCCAGCTGCCAGGCAGGCCAGCGTCCAGGCCTCCAGCCCCAGGCCAGGCCTCAGGCT
CGAGTAAGCCTTTCTCTCAGTGGGCCCAGGCCAGGCCATTGTGGCAGGCCAGCTCTCAGGGCGCCAGGCCTGAGGCCCAG
GCCTCAGGCTGCGGCCTAGGTGCCAGGCCCAGGCCTCCAGGCCCAGGCCAGGCGCAGGCCCAGGCTCTGGTGGCCAGGCT
GCCAGGCTCAGGGCCTAGGCCTAGGCCCAGGCTCAGGCCTAGTGCCAGGCCCAGGCGTGGGCAGGCCAGGGCAGGCCAGG
CCTAG
>MeliponaBeecheii_000139-T1 MeliponaBeecheii_000139
GCCTAGGCCAGGGCCAGGCCCAGGGGCCAGGCCTAGGCCAGGCCAGGCTCAGGCCAGGCTTGTGCTCAGGCTTGGTGTCA
GGCCTAGGCCTTGGTGGCCAGGCCCAGGCCAGGGGCCTGTTGGTGGCCTGGTGCCAGGCCCAGGCCAGGCTCAGGCCCAG
GCCAGCCCAGGCTCAGGCCAGGGCTCAGGCCAGGCCTCCAGGGGCCAGGCCAGGCCAGGCCAGCCCAGGCCAGGCCCCAG
GCCAGGCCCCAGGCCAGCCTCAGGCCAGCCCAGGCCAGTGCCTAGGCCCAGGCCAGGCCCCAGGCCATGGCCTAAAGCCA
GGCCCAGGCCAGGCCAGGCTCCAGGCCACCCAGGCCAGGCCTCCAGGCCAGGCTCCCAGGCCACCCTCAGCCAGGCTCCA
GGCCAGCCCCAGGCCAGGCCTCCCCAGCCCAGCTGGTCCTCCAGTCTGCTGGAAGGCCCAGGCCAGGCCCCAGCCAGGCC
CAGGCCAGGCCCAGGCCAGGCCTCAGCCCAGGCCAGTCTCCAGGCCACCAGGCCCCAGGCCACCCAGCCCAGGCCAACCA
GGCCACTCCAGGCCAGGCCCCAGGCCAGGCCCCAGGCCAGGCCCCAGGCCCCAGGCCAAGGCCCAGCCTCAGGCCCAGGC
CACGCCCCAGGCCAGCCCAGGCCACCAGGCCCAGGCCAGGCCAGGGGCCCAGGCCAGGCCCAGGCCAGGCTCAGAAAAAG
CTCCAGGCCAGGCTCAGGCCAGGCCTCCAGTTACAGGGCCCAGGCCAGGCTCAGGCCAGGCTCAGGCCAGGCCCCAGCCA
GGGCCTCAGGGGCTGTGGCCCCAGGCCAGGCTCAGGCCAGGCCAGGCTCAGGCCAGGCCTCAGGCCAGGCCTGGTGGGCC
AGGCTCAGGCCAGGCCCAGGCCAGGCCTCAGGGCCTGGTGGCTGGAGCTCCCACAGGCCAGGGGCCCAGGCCAGGGCCCA
GGCCAGGCCTAGTGCTCAGGGCTCCAGCCAGGGTGGGGCCAGGCCCAGGCCAGGCCCAGGCCAGGCCAGGGCCCAGGCCA
GGCTCAGGGCCAGGGCCCAGGCTGGTGGGGCCCAGGCCAGGCCAGGCTGGCCCAGGGCCAGGGCCCAGGCCAGGCTCCAG
GCCAGGCTTGAGGGCAGGGCCCAGGGGGCCAGGCCAGGGCCCAGGCCAGGCCTGAGGCCAGGGCCTCAGGCCAGGCCTGA
GGCCAGGGCCCAGGCCAGGGCCCAGGCCCAGGCCAGGGCCCCAGGCCAGGCCCAGGCCAGGCTTCCAGGCTCAGGGCCCA
GGGGGCCAGGCCCCAGGCCCAGGCCAGGCCTAGGCTGGTGTGGCCCAGGCCAGGCCCAGGCCAGGCCTAGGCCAGGGCCA
GGCCAGGGGCCCAGGCCAGGGCCTAGGCCAGGCCCAGGGGCAGGGCCAGGCCAGGCCCAGGCTGTGGGCCCAGGCCAGGC
CTTGTGCCAGGCCCCAGGCCAGGCCCCAGGCTGGGGGCCCAGGCCAGGGCCAGGCCAGGCCAGGGCCCAGGCCAGGCCAG
TGCCAGGCCCAGGCCAGGCCCCAGGCCAGGGGCCCAGGCCAGGCCCCAGGCCAGGCCAGGCCCAGGCCAGGTGGCCAGGC
CCAGGCCAGGCCCCAGGCCCAGGCCAGGGCCCAGGCCAGGCCCAGGCCAGGCTCAGGCCAGGCCAGGGCCCAGGCCAGGC
CCAGGGCCAGGCCAGGCCCAGGCCAGGTGGCTGGGCCAGGGCCCAGGCCAGGCCAGGCCAGGCCCAGGCCAGGCTCAGGC
CAGGCCAGGCCAGGGCTGAGGCCAGGCCAGGCTGTGCCAGGCCCAGGCCAGGCTCAGGCTCAGGGCCCAGGCCAGGGGCC
CAGGCCAGGCTCAGGCCAGGCCAGGCCCAGGCCAGGCCTAGGCCAGGCCAGGCCAGGCTGTGGGGCTCAGGCCCAGGCTC
CAGGCCAGGCCAGGCCAGGCCTCAGGCCAGGGCCCAGGCCAGGGGCCTGTGCCAGGCTCAGGCTCAGGCCAGGCCCAGGC
CCAGGCCAGGCCCAGGCCAGGCCCAGGCCAGGCCCAGGCCAGGGCCAGGCCAGGCCAGGCCAGGCCCAGGCCAGCCCAGG
CCAGGCCTCCAGGCCAGGCCCAGGCCAGGCCTCCAGGCCAGGGGCCAGGCCAGGCCTAGGGGCCCAGGCCAGGCTTGCCA
GGGCCAGGGCCCCAGGCCAGGCCTGGCCCAGGCCAGGGCCCAGGCCAGGGGCTTCCAGGGCCAGGGCAGGGGCCAGGCCC
CAGGGCCAGGGCCTAGGAGGCCAGGCTCCAGGGGCCCAGGCCAGGCCAGGGCTCCAGGCCAGGCCCAGGCCAGGCCTAGG
CCAGGCCAGGCCTGGCCCAGCCCCAGGCCAGGCCCAGGCCAGGGCTCAGGCCAGGGCCTGAGGCCAGGCCCCAGGCCAGG
GCTCCAGGCCCAGGCCCAGGCCCAGGCTCAGGCTGTGGCCAGGCAGGCCCAGGCCAGGCCCAGGCCAGGGCCCAGGCTCA
GCCCCAGGGGCCAGGCCCAGGCCAGGCCCAGGCCAGGCCAGGCCAGGGCTTCAGGCTGTGGCTCAGGCCAGCGCCAGGCT
CAGGCCCAGGCCAGGCTCCAGGCCAGGCCTGGTGGCCAGGCCAGGGCCAGGCCCCAGGCCAGGCCCAGGGCCAGGCTCAG
GCCCAGGCCCAGTGTCAGGCCAGGGCCTGGTGGCCCAGGCCAGGCCCAGGCTCAGGCCCAGTGCCAGGCCCAGGTCAGGC
CCAGGCTCCAGGCCAGGCCTGGGGCCAGGCCCAGGCCAGGGCCAGGCCAGGGCCCAGGCCAGGCCCAGGCCAGGCCAGGG
GCCAGGCTCAGGCCCAGGCCTAGGCTCAGGCCAGGCCTCCAGGCCAGGCCTAGGCCAGGCCCAGGGCACAGGCCCAGCCC
AGCCCAGGCTGGGGCCTCAGGCCAGGCCCAGCTGGGGCCAGGCCCAGGCCAGGCCAGGCCAGGCCAGGGCCAGGCCAGGC
CTAGGGCCAGGCCAGGCCTAGGCCTCAGGCCAGGCCCAGGCCAGGCCAGGCCAGGCCCAGGCCAGGCCAGGCCAGGCCCA
GGCCAGGCTCAGGCTGGCCAGGCCCAGCCTGGCAGGGGTCAGGCCAGGCCTGAGCTGTGGCCCAGGCCAGGCCCAGGCCA
GGCCCAGGCCAGGCCCAGGCCAGGCCCAGGCCAGGGCCAGGCCAGGCCCAGGCCAGGCCTAGGGCCAGGGCCCAGGCCAG
GCTCCAGGCCAGGCTCCAGGCCAGGGCTCCAGGCCAGGCCCAGGCCAGGCCCAGGCCAGGCTTCCAGGCCAGGGCCAGCC
AGGCCCAGGCCAGGCCCAGGGCCAGGCCAGGCCTCCAGGCCAGGCTCCAGGCCAGGGCCCAGGCTCAGGCCCAGGCCAGT
GGCCTCCAGGCCAGGGCCTGGCCCAGGCCAGGCCCAGGCCAGGCCCCAGGCCAGGCTCCAGGCCAGGGCTTCCAGGCTGT
GGCCCAGGCCCAGCCCAGCCAGGCAGGCCAGGCTTCAGGTGGGCTCAGGCCAGGGGCCAGGGCCAGGGCTCAGGCCAGGC
CCAGGCCAGGCCCCAGGCCAGGCTCCAGGCCAGGGGCCCAGGCCAGGGCCCAGGCCCAGGCCAGGCCCAGGCCAGGCCCA
GGGCCTGTGGGCCCAGGCCAGGCCCAGGCCAGGCCTGGGCCCAGGCCAGGCCCCAGGCCAGCCCAGGCCAGGGCCAGGCC
AGGCCCAGGCCAGGCCTCCAGGCCAGGCTCCAGGCTGTGGCCCAGGGGGCCAGGGCCCAGGCCAGCGCCAGGCCAGAGCC
CAGGCCAGGCTGGGGCTCAGGCCAGGGGCCCAGGCCAGGCCCAGGCCAGGCCAGGCCAGGCCCAGGCCCAGGCCAGGCCA
GGCCCAGGGGCCCAGGCCAGGCCGGGGCTTCCAGGCCAGGCCAGGGCCCAGGCCAGGCCCAGGCCCAGGGCTGAAGCCAG
GCCCAGGCCAGGGCCCAGGCCAGGCCCAGGCCAGGGCTTGTGTCAGGGCCCAGGCCAGGCCCCAGGCCAGGGGCCCAGGC
CAGGCCCAGGCAGGCCCAGGGGCCAGGCCTAGGCCAGGGCCAGGCCAGGCCTCCAGGGGCCCAGGCCAGGCCTCAGGCCA
GGCTGGGCCAGGGGCAGGGCCCAGGCCAGGCCTCCAGGCCAGGCCTCCAGGCCAGGGCCCCAGGCCAGGCCCAGGGGCCA
GGCCCAGGCCAGGCCCAGGCCAGGCCCCAGGGGCCAGGCCAGGGCCAGGCCTCAGGGGCTCAGGCCAGGCCCAGGCCAGG
CCCAGGCCAGGCCCAGGCCAGGGCCCAGGCCAGGCCAGGGCCCAGGCCAGTGGGCCCAGGCAGGGGCCCAGGCCAGGGCC
CAGGCCAGGGGCCCAGGCCAGGGCCTCCAGGCCAGGCCTAGGCCAGGGCCAGGCCCAGGCTCAGGCCCAGCCAGGCCCAG
GCCAGGGCCCAGGGGCCCAGGCCAGGGCCAGGCCCAGGCCAGGCCTAGGCCAGGGCCCAGGCCAGGCCCAGGGCCAGGGG
GCCAGGCCTAGGCCAGGCTCCAGGGCCAGGCCCAGGCCAGGGGCTCTAGCTAGGGCCTCAGGCCAGGCCCAGGGCCTGGG
CCAGGCTGTGGGCCAGGCTGGTGGGCCAGGGCCCCAGGCCCAGGCCAGGCCCAGGCCAGGGGCCCAGGCCAGGTCAGGCT
CAGGCCAGGCCAGGGCCAGGCAGGCCCAGGCAGGGCCAGGCCAGGCCTTGTTGTACAGGCCCAGGCCAGGGCCCAGGCCA
GGCCTAGGCCAGGCCCAGGCCAGGCCCAGCTCAGGCCTAGGCCAGGCCAGGCCCAGGCCCAGGCCAGGCCCAGGCCAGGG
CCCCAGGCCACAGTGGCCCAGGCCAGGCCCAGGCTCAGGCCCAGGCCAGGCCCAGGCCAGGGGCCCAGGCCAGGCCCAGG
CCAGGCCCAGGGGCCAGGCCCAGGCCAGGGCTCCAGGCCAGGCCCAGGCCAGGGCCCAGGCAGGCCTGGGCCCAGGCAGG
CCTAGGCCAGGCCCAGGCCAGGGGCCTCAGGCCCAGGCTTTTCAGGCCAGGCCCAGGCCCAGGCCCAGGTGGGGCCAGGC
CAGGCCCAGGCCAGGCCCAGGCTGGTGGGCCCAGGCCAGGCCCAGGCCAGGGCCCAGGCCAGGCCCAGGCCAGGCCAGGC
CTCAGGCCAGGCCAGGCCAGGCCAGGCCCAGGCCAGGCCAGGGCCAGGCCAGGGCCCAGGCCAGGGGCCCAGGCCAGGCC
AGGCCCAGGCCAGGCCAGGGCCCAGCCAGGTGGGCCCAGGCCAGGCTCAGGCCAGGCCAGGCCAGGCCCCAGGCCAGGCC
CAGGCCAGGCCAGGTGCCAGGCCAGGGGGCCAGGGCCAGGCCAGGCCCAGGCCAGGGGCTCCAGGCCAGGCCCAGGCCAG
GCCAGGGCCAGGCCCAGGCCAGGCCAGGCCCAGGCCAGGCCCAGGCCAGGCCTCCAGGCCAGGGCCAGGGGCCAGGCTCA
GGCCAGGCCCAGGCCAGGCCCAGGCCAGGCCCAGGCCAGGCCAGGCCCAGGCCAGGCCAGGCCAGGCCAGGGCCCAGGCC
AGGCCCAGGCCAGGGCCTGGGCCAGGCCAGGGCCCAGGGGCCAGGCCCAGGCCAGGCTCAGGTGGGGGCCAGGCCAGGGC
CCAGGCCAGGCCCAGGCCAGGCCCCAGGCCAGGCCAGGCCAGGCCAGGCCCAGGCCAGGGCCAGGGCCAGGGCCCAGGCC
AGGCCCAGGCCAGGCCCAGGCCAGGGGCCAGGCCCAGGCCAGGGCCAGGCCAGGCCCAGGCCAGGCTCCAGGCCAGGCCC
AGGGGCCAGGCCCAGGCCAGGCCCAGGCCAGGGCCAGGCCAGGGCTTGTTTCCAGGCCCAGGCCAGGCCCCAGGCCAGGC
CTGGGCCCAGCCCAGCCAGGCCAGGCCAGGCTCCAGGCCAGGTGGGCCCCAGGCCAGGGCCCAGGCCAGGCTCAGGCCAG
GCTCAGGCCAGGCCTAGGGGCCAGGCCAGGCCTGAAGCCAGGGCCCTCCCCAGGCCCAGGCCAGGCCTAGGCTGTGGCCT
AGCAGGCCACTCCAGGGGCCCAGGCCAGGCCAGGGCCAGGCCAGGCCCCAGGCCAGGCTCCAGGCCAGGGGCCAGGCTGG
TGGGCCAGGCCAGGCCTAGGCCAGGCCAGGGCCAGGCCCAGGCTCCAGGCCTAGCCCAGGCCAGGCCCAGGCCAGGGCCA
GGCCAGGCCTAG
>MeliponaBeecheii_000140-T1 MeliponaBeecheii_000140
ATGGCGTTGGATCCAGGAAAGATACCGAATTTGTCGGTTATGTCTATTCCTCCGAAGCTGGATCGTAGTATACATAAAAA
ATTATCCACTATGTCTTGTATAGCGGAAGAGAGATTTATGCAGAGGCAAAGTAATCGACTAAAGCTACAGTCTTTTCAAA
AGCATCAAGTAAATGTTATTTCCATCCTGGAGGATCAGAAGAAGAAGGTTGTTTTTTGTTTTGAAGTTGCTTTTAGAAGT
GTTGTTTTGAAAAGTTGTTTAGGAAGTAAGCTCAGTGTTAGTAAAAGATGTAAAGAGTTTCACCATTCTTGA
>MeliponaBeecheii_000141-T1 MeliponaBeecheii_000141
ATGAGTGGCCCTACGCTCAATACAAAGGCATTTTTCATGACAAATCCAATACTGTGCAATATCGAGGAAACGGAATCAAC
ATCAGAGGATTTCCCCTTACAATTGCTCCAATTGGCTAACTTCTGCACCACAACAGTGACAAATGAAAAATCGAAACAGA
TAGGACAATGTTCTATTGCGATATACTCTCACGTGTCCGTCGTTTACAACGGCCGACAGCATTACCTACGCATATCCACG
AGAAATATGCCAACTTCTACAATCATCCGTATCAACGTTTATTACCTCATCAAAGTTGGTAATATTCTACCAAACTCTAC
AACCCACAGTGTTACGTTGGCGGAAAAAATTAAACCACAGGGAAGATGCAACAGTACTATCTATGGAACTTGCACGAGCG
TGATCGTACAGGCATCTGTAAGAATAATGCACAAATCACACATGGCCTCAGTAAGACTTTTTGAGAACAAAATCGTTCTT
CAATCTAACCAACAGTGTCAATGGCAAGCTTGGACAACGAGGACGGCTATACTTACTGGAATCTAA
>MeliponaBeecheii_000142-T1 MeliponaBeecheii_000142
GGGTACATGACATTCTAGGAGGTGGCATGACATGCCAGGCAGACGAACAGTTCTCCTGTTACAGGCGTCTTTCCTTAAAA
ATTAAAGTCCATCATATCTCGAGAACTAGAAGGTATACTCCTCTGAAATTTGGAACATTCTATCAGGGGTATATGACATT
CTTAGGAGGTGGCATGACATGCCAGGCGGACAAAACAGTTCTCCTGTTACAGGCGTCTTTCATTTTAAAATTAAAGTCCA
TCATATCTCGAGAACTAGAATGGGTACATGACATTCTAGGAGGTGGCATGACATGCCAGGCAGACGAGCAGTTCTCCTGT
TACAGGCGGGTACATGACATTCTAGGAGGTGGCATGACATGCCAGGCAGACAAACAATCCATCATATCTCGAGAACTAGA
ATGGGTACATGACATTCTAGGAGGTGGCATGACATGCCAGGCAGACGAGCAGTTCTCCTGTTACAGGCGTCTTTCCTTAA
AATTAAAGTCCATCATATCTCGAGAACTAGAAGGGGTACATGACATTCTAGGAGGTGGCATACTATGCCAGGCGGACAAA
CAGTTCTCCTGTTACAGGCGTCTTTCCTTAAAATTAAAGTCCATCATATCTCGAGAACGAGAATGGGTACATGACATTCT
AGGAGGTGGCATACATGCCAGGCAGACAAACAGGGTACATGACATTCTAGGAGGTGGCATGACATGCCAGGCAGACGAAA
CAAGTTCTCCTGTTACAGGCGTCTTTCCTAAAAAATTAAAGTCCATCATATCTCGAGAACTAGAAGGGGTACATGACATT
CTAGGAGGTGGCATGACATGCCAGGCAGACGAGCAGTTCTCCTGTTACAGGCGTCTTTCCTTAAAATTAAAGTCCATCAT
ATCTCGAGAACTAGAAGGGGTATATGACATTCTTGGAGAACTAGATGACGTACTCCTCTTAAATTTGGAACATTGTATCA
GGGTACATGACATTCTAGGAGGTGGCATGACATGCCAGGCAGACAAAGCATCCATCATATCTCGAGAACTAGAAGGGGTA
TATGACATTCTAGGAGGTGGCATGACATGCCAGGCAGACAAACAGTTCTCCTGTTACAGGCGGGTACATGACATTCTAGG
AGGTGGCATGACATGCCAGGCAGACGAGCAGTTCTCCTGTTACAGGCGTCTTTCCTTAAAATTAAAGTCCATCATATCTC
GAGAACTAGAATGGGTACATGACATTCTAGGAGGTGGCATGACATGCCAGGCGGACAAACAGTTCTCCTGTTACAGGCGT
CTTTCATTAAAATTAAAGTCCATCATATCTCGAGAACTAGAATGGGTACATGACATTCTAGGAGGTGGCATGACATGCCA
GGCAGACGAGCAGTTCTCCTGTTACAGGCGTCTTTCCTTAAAAATTAAAGTCCATCATATCTCGAGAACTAGAAGGTATA
CTCCCTCTGAAATTTGGAACATTCTATCAGGGGTATATGACATTCTAGGAGGTGGCATGACATGCCAGGCGGACAAACAG
TTCTCCTGTTACAGGCGTCTTTCATTAAAAATTAAAGTCCATCATATCTCGAGAACTAGAATGGTACATGACATTCTAGG
AGGTGGCATGACATGCCAGGCAGACGAGCAGTTCTCCTGTTACAGGCAACTAGAATGTATACTCCTCTTAAATTTGGAAC
ATTGTATCAGGGTACATGACATTCTAGGAGGTGGCATGACATGCCAGGCAGACGACAAAGTTCTCCTGTTACAGGCGTCT
TTCCTTAAAATTAAAGTCCATCATATCTCGAGAACTAGAATGTGGCATGGCATGCCAGGCGGACAAAAACAGTTCTCCTA
CTACAGGCGTCTTTCCTTAAAATTAAAGTCCATCATATCTCGAGAACTAGAAG
>MeliponaBeecheii_000143-T1 MeliponaBeecheii_000143
ATGAAAGACGCCTGCAGTAGGAGAACTGTTTGTCCGGCTGGCATAGTATGCCACCTCCAAGAAGGTCATATACCCCAGAT
AGAATGTTCCAAATATCAGAGGAGTATACGTTCTAGTTCTCGAGATATGATGGACTTTAATTTTAAGGAAAGACGCCT
>MeliponaBeecheii_000144-T1 MeliponaBeecheii_000144
GTGGATGATAAAAATGGAAAAGAGGATAAGGATAGAGGAGACAGAGGATAAAAGAGGGATGGACAAAGGTAATGTGAATA
AGAAGAGGATGAAGAGGGCTAAAAGGAAGAAGGGGATGAAGAGGATGAAGAGAGTGATAGAGTGTGAAGATTTGGAAGAT
AGCAAGTGGGATGAAAAGTTGGAAGAGGAGCTTAACATAGAAAGTCTTAACGTAAGAAGCTCAACAGTAACTACAAAGAA
GTTTGAGAAAAGGCGTTTGGGCGACGGGCCGGGAGTTTGTTTTTGGAAATTTTCGTATTTTTCGGTGTTTTTCACTCTTG
GACTTGATTTCGGAGCAGCTTCGAGGGGAAGCGGAGTTTTGGCCGGAGGAATCGAAACGGTCGGTGGACGCGGCGCATCG
GCCGGTCGGAGGCACGGCGATTCGCGGCGGCTCGCGGCCGGGGTGGCTTTTGGATGGGGGGTGCGGATTTCGGGCGGGGT
CGCGGGCGTACGGGGCGGGTGGGGTGGCAGGGTTGGCGAGGGTGGGCCGCGGCTGGCCGGGCCGGGTGCGGCGGAATCGC
GGCGGTCGCCGGGAGCGGTGGGCTGCGCTCGGCAATTCTGGGCTGGTGAGTATATAGGGGTGCGCGTAGGGGGTGGACCG
GTGGGGGGCGGGGCCGGCTGGGGGGTGGCCCGGTGGGGGCGGCCGGGATCGGTCGGGGCGATTTGCGGCGGCCAGCGGGT
CGCGGTTGCGGCGATTCGGGGTGTGGATCGCGGGGTGCGCGTAGGGGGTGGGTCGGTTGGGGTGGCTTGGCGGGTCGGCC
CGGTGGGCCGGCCGGATCGGTCGGGGCGAATTTGCGGGCGGCCAGCGGGTCGCGGTCGCGGCGTTCCGGGGTGCGGATCG
TGGGGTGCCTAG
>MeliponaBeecheii_000145-T1 MeliponaBeecheii_000145
ATGCGAGAATCGGGCGAAGACGTCGATGATAGCCCCCGGAGGGGGGCTATCGGTTTTTGGGCTGAGTTTCGGAGCAGGCC
AGGCTCAGGCTACTCAGGCCCTAGGCTCAGGCTCAGGCCAGGCTCAGGCTGTGGGCTCAGGCCAGGCTCTAGGCCAGGCT
TCAGGCCAGGCTCTAGGCTCAGGCTCAGGCCAGGGCTCAGGCCAGGCTCCAGGCCAGGGCCTCAGGCCAGGCTCAGGCCA
GGGCTCAGGCCTAGGCCAGGGCCTCAGGCCAGGCTCCAGGCCAGGCTCAGGCCAGGCTCCAGGCCAGGCCTCAGGCTCAG
GCTCCAGGCCAGGCTCAGGCCAGGCTCTAGGCCAGGCTCTAGGCCAGGCTCAGGCTCAGGCCAGGCCTCAGGCCAGGCTC
AGGCCAGGCTCAGGCCAGGCCTCAGGCCAGGCTCCAGGCCAGGCCTCAGGCCAGGCTTGGGCCCAGGCCAGGCTCTAGGC
CAGGCTCAGGCCAGGCTCCAGGCTAGGGGCTCAGGCCAGGCTCAGGCCAGGCTCAGGCCAGGCTCAGGCCAGGGCTCCAG
GCCAGGCCTCAGGCCAGGCCTCAGGCCAGGCTCAGGCCAGGCTCCAGGCCAGGCTCAGGCCAGGGCCTCAGGCCAGGGCC
TCAGGCCAGGCTCTAGGCCAGGCTCCAGGCCAGGCCCTAGGCCAGGCTCTAGGCCAGGCTCAGGCCAGGCCCAGGCTCAG
GCCAGGCTCAGGCCAGGCTCCAGGCCAGGGCCTCAGGCCAGGCTCCAGGCCAGGCCTGCCAGGCTTCAGGCCAGGCTCCA
GGCCAGGCTCAGGCCAGGCCCTAGGCCAGGCCTCAGGCCAGGCCTCAGGCCAGGCTCAGGCCAGGCTCTAGGCCAGGGCT
CCAGGCCAGGCCTCAGGCCAGGCTCAGGCCAGGCCTCAGGCCAGGCTCCAGGCCAGGCTCAGGCCAGGCTCAGGCCTAGG
CCAGGCTCCAGGCCAGGCCTCAGGCCAGGCTCCAGGCCAGGCCTCAGGCCAGGCCTGCCTCAGGCCAGGCTCCAGGCCAG
GCCTCAGGCCAGGCTCCAGGCCAGGGCCTCAGGCCAGGGCCTCAGGCCAGGCCTGCTCAGGCCAGGGCTCCAGGCCAGGC
TTCAGGCCAGGCCTAGGCCAGGCCCTAGGCCAGGCTCAGGCCAGGCCTCAGGCCAGGCCTCAGGCCAGGCCTCAGGCCAG
GCTCTGTGCCAGGCCCTAGGCCAGGGCCTCAGGCCAGGGCCTCAGGCCAGGCCTAGGCCAGGCCCAGGCCAGGCCCTAGG
CCAGGCTCCAGGCCAGGCTCAGGCCAGGCTCAGGCTCAGGCTCAGGCTCAGGCCAGGCTCCAGGCCAGGCTCCAGGCCAG
GGCTCAGGCCAGGCCCAGGCCAGGCCTCAGGCCAGGCTCAGGCCAGGCTTGGGCCCAGGCCAGGCTCAGGCCAGGCTCAG
GCCAGGCTCCAGGCCAGGCCTCAGGCCAGGCTCCAGGCCAGGCCTCAGGCCAGGCCTCAGGCCAGGCTCAGGCCAGGCCC
TAGGCCAGGCCTCAGGCCAGGCTCCAGGCCAGGGCTCAGGCCAGGCCCTAGGCCAGGCTCAGGCCAGGCTCCAGGCCAGG
CTCCAGGCCAGGCCTCAGGCCAGGCTCAGGCCAGGGCCTGTGCCAGGCTCAGGCCTCAGGCCAGGCCTGCCAGGCTCTGG
GGCCAGGCCCTAGGCCAGGCTCAGGCCAGGCTCTGGGGCCAGGCTCAGGCCAGGCTCAGGCCAGGCTTCAGGCCAGGCTC
CAGGCCAGGCTCTAGGCCAGGCTCAGGCCAGGCCTCAGGCCAGGCTCCAGGCCAGGCTCCAGGCCAGGGCCTCAGGCCAG
GCTCAGGCCAGGCCTCAGGCCAGGCCTCAGGCCAGGCCTGTGCCCAGGCCAGGCTCAGGCCAGGCTCTGCCAGGCTCAGG
CCAGGCTCCAGGCCAGGCTCCAGGCCAGGCCTCAGGCCAGGCCCTAGGCCAGGCTCAGGCCAGGCCTGCCTCAGGCCAGG
CCTCAGGCCAGGCCTCAGGCCAGGGCCTAGGCTCAGGCTCAGGCCAGGCTCCAGGCCAGGCCTAGGCCAGGCCTCAGGCC
AGGCCTCAGGCCAGGGCCTCAGGCCAGGGCCTCAGGCCAGGCTCAGGCCAGGCTCTAGGCCAGGCTCCAGGCCAGGCCTC
AGGCCAGGCCTAGGCCAGGCTCCCAGGCCAGGCTTGGGGCCAGGGCCTCAGGCCAGGGCTCAGGCCAGGCTCAGGCCAGG
CTCAGGGCCTGTGGCCAGGCTCAGGCCAGGCTCCAGGCCAGGCCTCAGGCCAGGCCTCAGGCCAGGCTCTAGGCCAGGCT
CCAGGCCAGGCCTAGGCCAGGCTTGGGCTAGGGCCTCAGGCCAGGCTCAGGCCAGGCTCAGGCCAGGCTCAGGCCAGGCT
CTAGGCCAGGCCTCAGGCCAGGCCTCAGGCCAGGCTTGCAGGCCAGGCTCCAGGCCAGGCTCCAGGCCAGGCCTCAGGCC
AGGCTCCAGGCCAGGCCTCAGGCCAGGCCTAGGCCAGGCTCTAGGCCAGGCCTCAGGCCAGGCTCAGGCCAGGCCTCAGG
CCAGGCCTCAGGCCAGGCTCCAGGCCAGGCCCAGGCCAGGCCTCAGGCTCAGGGCTCCAGGCCAGGCCCAGGCCAGGCTC
AGGCCAGGCCCTAGGCTGCTCAGGCTGTGGGCTCAGGCCAGGCTCAGGCCAGGCTCTAGGCCAGGCTTCAGGCCAGGCTC
AGGCTCAGGCCAGGGCCTCAGGCCAGGCTCCAGGCCAGGCCCTAGGCTCAGGCTCAGGCCAGGCTCAGGCCAGGGCCTCA
GGCCAGGCTTCAGGCCAGGCTCAGGCCAGGCTCAGGCCAGGCCTAGGCCAGGCTCAGGCTCAGGCCAGGCCTCAGGCCAG
GCTCAGGCCAGGCCTCAGGCCAGGGCCTCAGGCCAGGGCCTCAGGCCAGGCCTCAGGCCAGGCTCAGGCCAGGCCTCAGG
CCAGGCCTCAGGCCAGGCCTCAGGCCAGGCCCTAGGCCAGGCTCAGGCCAGGGCTCTAGGCCAGGCTCCCAGGCCAGGCC
TCAGGCCAGGGCTCCAGGCCAGGCTCAGGCCAGGCTCAGGCCAGGCTCTAGGCCAGGCTCAGGCCAGGCTCAGGCTCAGG
CCAGGCTCCAGGCCAGGCTCCAGGCCAGGCTCTAGGCCAGGCCTCAGGCCAGGCTCTAGGCCAGGCCTCAGGCCAGGCCT
CAGGCCAGGGCCTCAGGCCAGGCTCAGGCCAGGCCTCAGGCCAGGCTCAGGCCAGGCTCAGGGCTCAGGCCAGGCTCTAG
GCCAGGCTCAGGCCCAGGCCAGGCTCAGGCCAGGCCTCAGGCCAGGCTCTGGGCTCAGGCCTAGGCTCAGGCCAGGCTCA
GGCCAGGCTCTGGGGCCTAGGCCAGGCTCAGGCCAGGCCAGGCAGGCCAGGCCAGGCCCAGGCCAGGCCCAGGCCAGGCC
CAGGCCAGGCCCAGGCCAGGCCCAGGCCAGGGCCCAGGCCAGGCCTCCAGGCCAGGCCTAG
>MeliponaBeecheii_000146-T1 MeliponaBeecheii_000146
ATGGAAGAAGTGAATTACATTTGGGGCACAGTGTACGACGACGGAGAGCTTTCGATTCTGAAAAAATACACCCATAGAGG
ACAATGTTATGTCAAAGTTATAATACGTAAGATTGGAACAGAAAGTGTCGGAACAAAATCTTTGACGAATGTTATTGTAC
GAAATACTATTGCAGTGATGACACTTCTACCGACGTTAATGACTATGGTGGCTTGTCTTCCTTCCGAATTCTTTCGACGT
TCTGTTACGTTTGAACGCATCTCGATCCCCATGATTCTGTACTACAGCTGCAATATTCATGGACGAACAGAAGTACTCGT
CTCTGATGAGGATATGTCAGGAAAGCTATACTTTCTAAGCAGCGTTATAGCTATAGCTACTGAATCCTTGTATACCATGT
TGATACAGCACACTACTAGTTTGTTTAAATTGTTAGGTAAGGAATGTAGGCAAGTGGGATCCGCTGCTGGAAAACCGACG
CAGGGATTGAAAAACATCGAGGCAAACACTGATGTCTCTGGCACCTTTTGGCTGTCGCAAGAGTTGTTTTACATTGTTTC
TCATAGGCAATTACGCGACTCAAGGCGTACAAATTCAGCGCTCAGAGGGCATTTATTACGCGACTCATGTGAACCACGTC
AGGACACCACACCAAATGGTGACAGAGCGCCAGTCATCCTCTGTGCAGGAACTATTGTTGTTCAGTCTGCCAAACA
>MeliponaBeecheii_000147-T1 MeliponaBeecheii_000147
ATGCGTGTACATCATACTTCACATCCACTGGAGGAAGAATCGTACATCGCCGCGTCCGAGCTAGGAAAACCACTGATACT
CTGCGATAGTTTAGGAAAATTTAATATCGACATAACCTCCCTTTCGTGTCCCTCTGTTTCACACGTGACCGTCGTCCCCA
CTAGCAATCCCGTAGTTTGTCCATTCTCGGTTCATCGTGCAACAAGTTGTTCCTTGTTCTCGGTCTCCGGGACGCAGACA
GCGTATGGGTACACGACGAGGCATCAGTTACGGAAAGAAAGTCAGCTTACGAATCAACCCTCGAGCGATATCGGCTGTGG
ATTAGACGTGACTAATCCACCTCAGATCGTGGGAATCGCGGATATTTAG
>MeliponaBeecheii_000148-T1 MeliponaBeecheii_000148
ATGGACGTGACTTACTTCAGCAGATCCGACTACGCGTTCAACAAAAAACTTTTAGCTCTTCTAGGACTCTGGCCGACAGC
ACGCTCGAAATTTCGAGTCGTTCTCTTCTATCTATGTTACGTTAGTTATCTTCTGTTCCAGACAATGTGGTTCTTCACCC
TCGAGTGCGACTTCACTTGCATAGTGAACATTCCGTCGATTTATTTTCCAAACGCCATGGTCTTATTGAACTACGCCTAT
CATCATAAATACATGAGCACCGTACACGCTCTCTACACGGCGATCGATCTCGACCGGAATCGCTTCAAGAACGACAAGCA
GAGTATCGAGATTCTAGAAAGATATGCGACGATGGTGCACGTATTGTCGGTAACGTACATGTTTCTCGCATGCCTTGGCA
CCGTTGGTGTCGTGACTTTAACATTTTCAATGGTCTATGTTCCCCACATACCAAAAGAAAATTACAGTAGCTTCCGGCAA
AGACCAGTCGCCTTGAAACGATTAGAGAAAGCTGCAAGCTTCTATAATATTTCTTTCATTCTCTGCGTCGCTACCTACTG
TCTGAATACTCTAATTTGGGGTGCTATCGAACTGACTTACTTGGCATTCTCCGAACACGTGTGCGCACTGTTCAGAATTG
TAAGCGCTAACTTGAAAGGTGCAACCAACGACTACATCATGAAGCAATGCGACAAAGCTAATGATATTTATACGAAGATA
ATTCTCGCTGTATCTGTTCACACGAGAGCGATAAAATATTTGCAGATCATGTGGGACGCGTTCGAAACGCATTACCTTTG
CACAATATTTTCTGGCATCACTATTGTAAGCGCGAGCGCCGTAAGCGTGAGTAATGTTCAACTTTCATTGCAGTCGAATT
TACCCAGACGAATCTTACTTTACAACTGGCCATGA
>MeliponaBeecheii_000149-T1 MeliponaBeecheii_000149
GAGGTGGCATGGCATGCCAGGCAGACCACAAGATCTCCTGTTACAGGCGTCTTTCCTTAAAATTAAAGTCCATCATATCT
CGGAGAACTAGAAGGTATACTCCTCTGATATTTTGGAACATTCTATCAGGGGTATATGACCTTCTTGGAGGTGTATGCCA
GCCGGACAAACAGTTCTCCTCCTACAGGCGTCTTTCTTTGAAACTAAGTCGTTCATATCTCGAGAACGTGATGACGTACT
CCCTCTTAAATTTGGAACATTGTATCAGGGTACATGATCTTCTAGGAGGTGGCATGACATGCCGGGCATACAAACAGTTC
TCCTGTTACAGGCGTCTTTCCTTAAAACTAAAAGTCCATCATATCTCGGAACTAGATGACAAACAATTCTCCTGTTACAG
GCGTCTTTCCTTAAAAATTAAAGTCCATCATATCTCGAGAACTAGAATGTGGCATTTCATGCCAGGCAGACCACAGTTCT
CCTGTTACGGGCGTCTTTCCTTAAAATTAAAGTCCATCATATCTCGAGAACGGGAAGGCGTATATGACATTCTAGGAGGT
GGCATGACATTACAGGCGGACAAGCAGTTCTCCTGTTACAGGCGTCTTTCATTAAAATTAAAGTCCATCATATCTCGAGA
ACTAGAATGGGTATATGACCTTCTAGGAGGTGGCATGGCTATGCCAGCCGGACAAACAGTTCTCTCCTACTACAGGCGGG
TACATGATATTCTTGGAGGTGGCATGACATGCCGGAGCATACGAGCAGTTCTCCTGTTACAGGCGTCTTTCCTTAAAATT
AAAGGGTACACACTTGACATTCTTGGAGGTGGCATGACATTACAGGCGGACGAGCAGTTCTCCCTGTTACAGGCGTCTTT
CCTTAAAATTAAAGTCCATCATATCTCGAGAACTAGAAGGGTATACTCCTCTGATATTTGGAACATTCTATCAGGGGTAT
ATGACCTTCTTGGGTGGCATACATGCCAGCCGGACAAACAGTTCTCCTACTACAGGCGTCTTTCATTTAAAATTAAAGTC
CATCATATCTCGAGAACTAGAAGATATACTCCTCTTAAATTTGGAACATTGTATCAGGCGTATATGACATTCTAG
>MeliponaBeecheii_000150-T1 MeliponaBeecheii_000150
GTTTCAAATGAAAGACGCCTGTAGTAGGAGAACTGTTTGTCTGGCTGGTATAGTCATGCCACCTAAGAAGGTCACTATAC
CCCTGATAGAATGTTCCAAATATCAGAGGAGTATACCTTCTAGTTCTCGAGATATGATGGACTTTAATTTTAAGGAAAGA
CGCCCGTACAGGAGAACTGTTTGTCTCCTGGCATGTCATGCCACCTCCTAG
>MeliponaBeecheii_000151-T1 MeliponaBeecheii_000151
ATGGACTTTGGTTTATGGAAAGACGCCTGTAACAGGAGAACTGCTCGTATGCCTGTCATGTCATGCCACCTCCTAGAATG
TCATGTACCCCTGATACAATGTTCCAAAATTAAGAGGAGTACGTCATCTCGTTCTCGAGATATGATCGACTTAGTTTCAA
TGAAAGACGCCTGTAGTAGGAGAACTGTTTGTCCGGCTGGCATAGTATGCCACCCCAAGAAGGTCATATACCCCTGA
>MeliponaBeecheii_000152-T1 MeliponaBeecheii_000152
ATGCCTTCTAGTTCTCGAGATATGATAGACTTTAATTTTAAGGAAAGACATGATAACAGGAGGACAGCAGATACCTGGCG
TACTTATGCACCACCTCTAGGAATGTCATGTACGCCTGATACAGTATTCCAAATTCAAGGGAGAACTGCTTTGTCCGGCT
GGCATGTCATGCCACCTCCTAGAATGTCATGTACCCCTGATACAATGAAAGACGCCTGTAACAGGAGAACTGCTCGTCTG
CCTGGCATGTCATGCCACCTCCTAGAATGTCATGTACCCCTGATACAATGTTCCAAATTTAAGAGGAGTACGTCATCTCG
TTCTCGAGATATGATCGACTTAGTTTCAATGAAAGACGCCTGTAGTAGGAGAACTGTTTGTCCGGCTGGCATAGTATGCC
ACCTCCAAGAAGGTCATATACCCCTGATAGAATGTTCCAAATATCAGAGGAGTATACCTTCTAGTTCTCGAGATATGATG
GACTTTAATTTTTAA
>MeliponaBeecheii_000153-T1 MeliponaBeecheii_000153
ATGCCTGTCATGTCATGCCACCTCCTAGAATGTCATGTACCCCTGATACAATGTTCCAAATTTAAGAGGAGTACGTCATC
TCGTTCTCGAGATATGATCGACTCAGTTTCAATGAAAGACGCCTGTAGTAGGAGAACTGTTTGTCCGGCTGGCATAGTAT
GCCACCTCCAAGAAGGTCATATACCCCTGATAGAATGTTCCAAATATCAGAGGAGTATACCTTCTAGTTCTCGAGATATG
ATGGACTTTAATTTATGGAAAGACGCCTGTAACAGGAGAACTTCTGTTCTGCCTGGCGTGCCATGCCACCTCCTAGAATC
TCATACGCCTGTAGTAGGAGAACTGTTTTGTCCGGCTGGCATAGTATGCCACCTCCAAGAAGGTCATATACCCCTGATAG
AATGTTCCAAATATCAGAGGAGTATACCTTCTAGTTCTCGAGATATGATGGACTTTAATTTTATGGAAAGACGCCTGTAA
>MeliponaBeecheii_000154-T1 MeliponaBeecheii_000154
ATGCCGTACACGTACGCCGTTTCCCAGCTCGAGGCTACAAACTTGAGGCTTTGTCAGAGGCGTCGTCCGGAGCCTGGACG
ATGTCCTTCGCTTCACTGCGCACTCGCGTCACCAAAACCAGGGCTCGGACGGGCTGTTTCTGCGCAGCCAAAGTACGAAG
ATCCTCGACAGCGAGCAGCCACGCAGATGCGTCCTCGTTCGTGCGGTGTCACGCTGAAGACTAAGCGTGGCGTGTATTAT
GCCCGCGTGCCATCGCCGGCCCGCGGAGAACGCTTGGTCTCTCCGGCAGGGATCCCGATGTTTTCGCCGCTGGTTACACT
TCTGAACGACGTTGAGATGGCGTTTTTCAGCGATGGGGAGTGCAGGACCGAAGGCACTCTGACGGGACGCGCGCGGCTCT
GTCACGGCGGCGTCGGAGAGATAGGAGCTGGCGTCGTTG
>MeliponaBeecheii_000155-T1 MeliponaBeecheii_000155
ATGGCGCTGGCGGACGCGCTCCAACCGCGTTCAAACGGGCCGAGTTTCGCCGATTTCCGCGCACTTGCCATCCTCCGAAA
ATGCGAAAAAGCGCACGTTCCCCCGGAATTTAAGACGCAGTCTCTGTTGGAAGACGCGGCTTTGAAACGGGAGCAACGTC
GAAAACGGTCAAAGGAGGTTCTCGAGAAGACTTTCAAGCGTCGAGTCGCGGCCGCGAGCAGCAGCGGCAGCTGCTGCTGC
AAACTGAAGAGTTTATCCGCCGCGAAGCAACGAAAGAACAGCGTCGAGTCCGACTCGAGCAGCGCCGGCGCTCGCAATAA
CCACTCGCTGTATTTCTGGCTGTACACCGGCAAGAAATTTTACGTGCGATTAAACTCCGACTTATCGAATATTGCGCCGG
CTCCGACCAGTTGTTAA
>MeliponaBeecheii_000156-T1 MeliponaBeecheii_000156
AATATACATATGGGAACTGGTTGACAGCAAGACGGGTTATCTAACCAGGAGCGGATTATACAAGGGCCTTGCACTAGTCG
CGTTTGCTCAGCAAGGAAAACATCCGAGCGACAAACTCCTGGAGAACTCTGAATCACAAGAATTACCTGTTCCCATTCTG
GGCGATCTCTCCGAGGTAACACTTTTGGCTCAAAGGTTGCACAAAGGCAGCAATCCGGCCAAGTTGAACCTTACTTACTC
AGATATATGCAACCTGGACACGATAGAGGTGAACTTGGTGCCTGAGAAAAAGGGGATCTTTTTGAAACACGTGGAGTACC
AAGTGACCAGCAAAAGATTCAATTCCATCGTTTATAGACGCTACAACGACTTCGTATCGTTGCACGAGCTTCTCTTAGCA
AGATTCCCCTACAGGCTGATACCGAAGTTACCACCGAAAAAAATCGTGGGAGCGGACTCTCAATTTCTGGAAGAAAGGAG
ACGATCCCTACTGAGATTCCTCACCGTGATTGCTCGACACCCTGTAGTGAGCAAAGACCACATCGTGCAATTCTTTTTCA
CTTACACCGGCGAGGAGACGCAACACAAAATTCGAGAGGTGTTCAGGCGGGTGCCGGACGAATTCGCAACGTCGGAACTG
TCGTCGAGGGCAAAGGAACTGGTGCCACCGGAAACGTTGACCGAATTCGCGAACAGCCGCGATCAAATCAGAGTGATACT
CCTTGGAATTTCCCGGCTGAAGAATATCGCTGATTGCCTGGCAATAAGGTCGCACAGTTACGCGGTGGACATGGCGGAGT
TGGGTACGCAGTTGAGCAATTTGGCCTCGGAGCCTCATGGCACCACCGCTTGGGCCACCGGTGGAACCACCATTTGGCAA
GAGATGAAGAAAGGCTTCCATATAATTTCAAAAGAATTTAATCTGCTCTCAACGAGAGCGCTACAACAAGCAGTCAGAGA
GGAAACGATGGTATGTGAAAGGCTAAATCTCTTATTGGACGTGCTGGTAGCACATAGAATCCTGTGCGAGAGGCACGAGC
GCGGTGTCAGCGCCGATCACCAGCGTGCACTGTCCACGATGTTGTCCTTAAAAAAACGACAAATGCAGGGTGTTATACGC
GGGACTGACAGTGACACGGTTGAATACCTGGAAAATAAGATGGTCGCTCAGGAATCGGTAATTGCAAACGTCGAGCTACG
AAATTGCTTTTCGTTGCACTGTTTACACATGGAGACGCAACTCGTTCACGCCCATTTAGAAATACTTGCCACTGTTCTGC
AAAGTCTTGTCAACGTCCAAATTCGCGGCCATTCTGAGCTCGCTGAAGTGTGGAAGTTAATAGAACCAACGATCATGAAG
TGTTTACCAGAGAAAACAACCAGCGGATCAAATGGAATTTCATAG
>MeliponaBeecheii_000157-T1 MeliponaBeecheii_000157
ATGAATACTGTGTCAGGTTTAGATTTATTGAGTACATACGCTTCTGATTCCGAAGATGATGAAGTTAATGATAAATCTAA
GGAAAATTCTGAACGATTACCTTTACCTGGAAGCATTGCAACATGGAAAGGTGTTCCTCATCATGAAGAAGTATATGATG
ATTTGTCACAACATGAGGGAAGAGTGAGGAGTTTTAAACATGAACGTGATAAACCCAGCGAGGATATGCTCTCATGGATG
TTTTCAGTTTTGAGAGAAGTGCCAATTAAATGTAATATAATTTCCGAGCAGTTTCATATTAGTTTATCAAGAACTTTAAT
TTTAAAGTTTCATTGGATTGACTCCTTCTTAGAAGAAGTTAAGAAGTTATGTGAGCAGACAGATCAATTTAGTTTAGAGC
TTTCAAATGTAAAAGCATACACTAATGAGGAAAGAACTCGTACATTTCTTGGGATAGAATGTGTTGACTACAAAGGAGTT
CTTGATCAATTTGTAAGAAATGTTAACAAGTTCCTCACTGAATATGATTTACCATCTTTCTATGATGATTTCTCCTATCA
TATAAGTTTTTTATGGTGTCTTGGCAATGAGCTGTCAATTCTAGATGATCAAACACATACTTTGACTATGAAATTAAGTC
AATTTTTGGTTGAGCATACAGAAACAAGATATGTACATATTAGCAAAATACATCTTAAAATTGGGAACAAATTATATGTA
TTTAAATTAAGATAG
>MeliponaBeecheii_000158-T1 MeliponaBeecheii_000158
ATGAGTGGTGGAGTGGTACCAAGTAAATCAACAGTTTATGTTTCAAATTTACCTTTTTCATTAACAAATAATGACATACA
TCAACTTTTACACAATTATGGGAAAATTGTAAAAGTGACAGTAATGAAAGACAAAATCACCAGAAAAAGTCGAGGTGTTG
CATTTATATTATTTCTTACTCCAGAGGATGCTATTGCCTGTGCTAAAAATTTAAATAATACAAAGATAGGTGGTCGTACT
GTAAAGAGTTCCATAGCAGTAGATAATGGAAGGAGCACAGAATTTATACGTCGCAGAGACTATCCAGATAAATCCCAATG
TTATGAATGTGGAGAAGAAGGACATTTATCATACAATTGTAGAAACAATACATTAGGACCAAGAAATCCACCACTAAAGA
AGATTAGACTAAGAAAAAAACAGAAAGCTAATACTCAGCAAACAAGTGATTTTAATAAAAATAGTGACGATGAATTAGTA
GAAGATAATTGGGACGAAGAGGTAGAAACATTAAGTGCTGCTATCGCATTAGAGCAAAGACAAAAAGAATTAGAAAATAA
TCAAAGATTAGGATATAAGGGATATGAAGAGGAAAATAGGTCAATTAAAAAATCTGGGAAAAAGTTTAAAAAGAATCAAT
ACTTTAGTGATGAAGAAGATTTTAGCGAATAA
>MeliponaBeecheii_000159-T1 MeliponaBeecheii_000159
ATGATGAGGTTGAACTTTAAAACAGTATTACTTATAATAGTAGTTGCAGTGTTGAGTTCGATATTGACATCATGGAATAA
TTGTGGCAGCACATCATTTTTTAAAGGCACTGACTGGAAATCGAAATTTCAGCATAGTAGAGACCGAGTAAACTTAGAAA
CTGGATATCAAGAGATAGATTGTCATATAAATGGCGATTATTCTATTGGATGTCGTAAAGAAGGAGATGAAGTTTACGTA
CCATTTTCATTTATTCATAAATATTTTGAGATTTATGGGAAGTTAGCCACCTATGATGGACTAGAAAGATTTGAATGGTT
GCACAGTTATTCAAAAATTGTTAATCCTAAAGGGAAATATGATCCCCGAGGAGTGTTTATGACCTTTGAGAATTATAATG
TTGAAGTTCGAGAACGTGTTAAATGCATTAGTGGAAATGATGGAGTACCAATATCCACTCAGTGGGAGAGTCAAGGATAT
TACTATCCTACACAAATTGCTCAATTTGGACTATCACATTACAGTAAAAATTTGACAGAACCAGAGCCTCACAGAAAGAT
AATCGAGGACTCTGATAAAGTTAAAAGAGAATGGATTATACCTCAAGGATCTATCGCGTCTAGAGTATTTGATAAACACG
TTAACAGCCATGTAATGAAATTTGCAACACCAGAAACCAGTACTTCTGGTATTACTTTAAAGTTAGATCATGTACTAGAT
TTTGTACTGAAATGGGATTTTAATATCAAAGATAATGGAAGCATCATGATCACATTGCAATCCAGAGAGAGAAAGGAAAT
ATATTACCTTCATTATGTTACTAGTAATATAGTACTACATACATATAACAATCACGTTTATTACGGAATTGGTCAAATTA
ATCATCAGTGGAGAAGATTTACTAGAGATTTAGTTATAGATTTACAAAAAGGTTTATATCTAAATGACAAAAACAAGAAG
AAAATGTCCCGTTCAAAATTAAAAATTGTGAAAATTACATTGTACGGATCGGGAATGATCGACAATGTGACATTATCTAC
AAGTGAACACATGGAGCAATTTTATGATGCAGCTAGATGGTTTGTTAGCAATCAGAACATTAGTTCTGGTGGATGGGCAA
ACCCTGTTAGAAGAAAAGTAGCATCAGGAATGGCTACTCTCGAGCCTGGATGGTATTCTAGTATGGGTCAAGGACATGCA
ATTTCTGTATTAGCACGAGCGTATTATCATTCTGGTGAAGAAAAATATTTGCAAGCTGCTATTAGAGGTTTGCAGCCTTT
TAAGTTATCCTCTAGTAAAGGAGGAGTAGCTGCGATATTTTTAAATAAATACGTGTGGTACGAAGAATACCCAACAACAC
CTTCTTCGTTTATACTTAATGGATTTATCTATTCTTTAGTTGGTTTGTACGATCTGAAAAGTATAGCAACAGGTAAGGAT
GCTGAAGAGGCATCCCACCTTTTTAATCAGGGTATGACATCACTGAAGAACATGTTAACGCTATACGATACAGGTTCTGG
TACTACATATGATTTACGTCATTTTACATTAAGAACTGCTCCAAATTTAGCTAGGTGGGATTATCACTCAACTCATATTA
ATCAGCTACTTCTTCTAAATTCAATTGATAATGATCCGATTTTTACTACTACGGCAGAACGATGGATAGGTTATATGAAT
GGTAAGAGAGCTGCACACAATTAA
>MeliponaBeecheii_000160-T1 MeliponaBeecheii_000160
ATGGAAATAGCAAATCAAGAAAAACAGATTCCTTTACGGGGATTAAAGCAAGTGAAGGTAGATAACTGGGGCACTTTCTT
TCTTCAAAGACTTCAACAACTTTATTTTGAAGAAGAATTACTCGATCTTACAATCAAGTTTCCCACGAGTGATATCACTG
TTCAGGCTCATCGTTTAGTTGTAACAACATGTACAGATTATTTTATGCAACTGGAACGAGAGCAAAAGGAAAAAGATGAA
AATTTTGATGGGATAGTTATTATGCCATCAGATATGCCATATGAATGCGTAAAGTCAATTATAAGCTTTATGTACACTGG
TCAGTTAGAGTATTGGACTTCTGAGCAACATGCTTTGTATCGTACTGCACAGAAAATGAACATGACTGTTTTAACTAAAT
TACTTGATGCACAATTTAATACTGCTTCTCTGCAAAATGAACATACAATGAAATGTAACACCCGACCAGTAGTAGCAGTT
TCAAAGCCTTCAACATCTAACACAAAACCGACAACTACTTCCATTTCACCTTCAAGTCATTCAAATCAGCCATTACCAGG
TAAAAAGCTTCCCATTTGGAAAAGAAAATTAGATTCATCACAAAGTATGCCGTCACTTAATTATGAAATGCGAACATTCC
ATGGGATGCCGTCGACAAATAGGCCTACAGAGGTAACTCCTGGACCTTCCCGATTTGATCTCCCTGAAGCCGAGGAGTTT
GCTCTTGGGGTGTTTTCCTCTTTCGACGATATTACGTACAATACAAAACCTATAGTTCAAGCGCCAGACAACTGTAAAAG
AGATAGTTCGCCTAGTGGCAAATGCTCCCCAGATAGAGATAGTAAAAATGATACAACCGAAGATGAGGAAGACGAAGGTC
ATCCGAACGAGAAAAGTCTGAAAGAAATGAACTCCGACGACGATTGGTCCGTGGCCAGATGTTTCCAAAGGAATCAAGAT
GCGCAGCCTTCACCATCTAAGAGAGTTCGATTTGATCTCGAAGAGAAAGAAAACATGGAAAAAGGGAAATCATCTTACCG
AACGAACTCGGAGGATTCGATCAACAATCATGCGAAAATTATTCGAGAAGTATTGAAGAAATATCCACATTTAGTGAAAA
ATAACAAGAATATACGTTTGAAAATCATGCAGAAAGAAGCCAAATCTTCGGATAGCAATTCAACGAGCAAAACGAAAGTT
TCGTACGTAGTTTTGAAATCTGACCACCTGATGTCAAGTAACAACAGCGAAGAAACTGAGACAAAGAGTAATGGTAGCGG
GGATGGCGAGACCGGACCATGGAAATGTAACAAATGCGATTTGGAAGAGGAGTACACAAACTATTACATGTACAGAAGAC
ACATGCAAGATGTGCACGAAGAAAAATTCGATCCGCGAGTTTGTGAGCATTGTGGTTATAAAGCAACCAAACGAAATATT
CTGATGTATCATCTTTATACAAAACACAATGTGCCTCCTCCGAAAAGCATGTGTTTTCCAAAATGTCAGGCGTGTTCTTA
CGTGGCATTGTCAGAGACACTTCTGGTGAGACATCAGATTAATCATAATCATCGACCAACACCACGTCAGCTTTCGTCAA
CGGCTGAAGAAATTCAGTGCATGCAATGTTCACAAACGTTCAAAGACGTTAATGAATTGACGACTCATGAAATTAATACA
GGTCATGGAAATTTGTCCGATGGCAAAGAAAAGGGCCATCGTTGTAATCATTGCGGTAAATTTTTTGTACGAGCCACAAA
TTTGCAAGTTCATCTCGATTGCGCGCACAAGGGTTTGCGCGATCCAGACGCAGTATCAGCGTCTATGCCGCCGATTCCTT
TAGAGCCTTCCTCGGAAGCGGAAGCCTTGAGTCACGTGGCTAGTGGTATAGCGACTTCTTTAAGCGTTGGAGATAGCGTT
CCTGCGGAATCTCAGGATGGAACGTCGAATGTGTCGGAATATATACCGGAAATGCAATTAAATAATATTTCGCACGAAAT
GACTTACAACACACACGAGTTAGATGGACAGCATATGATAATGTTGATCGATAATGATAACTACCAGCAGCAGGAGAATG
AACAACAGCCGCAACAGCCGCAACAACTAAACATTACAGATAACGAGCAAATTGTAATGCAAGGTACAGAGGATGGGATG
ATCGTTTATATTCATGGAAATGAAGAAGTGGAAAGACAAGCATACGACAGTTATCAGTCGGAAGAACTTACAGAAGAGAC
TGAGGAAATAGTAGAGGAAGTGGTTGAAGAGGTTGAAGAGAAAGTGATGGAAGATATGCAAGTCGAACAATCGGAAATAT
TGGAAGAATGCAGTTCTGATCAGGTAGAAGAAGTTATACAATATGTGGAAGAGCAGACAGAAATAGTGGAGTATGATGAG
CAATGCAGCGAACAAAGTAACAGTGTGGGCGAGTCGCAGGAATCAGTCATGATTATCGAAGAAGAGCATGTTGAAGGAGA
GCAGGAGGTAGAAAAAAATAACAAGCAAATTAAAACTAGTTTTACAGAGTGGGATGAGGACAGTAGAGAATTAGCTGAAT
CATAA
>MeliponaBeecheii_000161-T1 MeliponaBeecheii_000161
ATGTCCGGATTTATAATGATGATGACTCAACAAGGGAAACTGTTGTATATATCGGAAAATGCGGCAGAATATCTCGGACA
CTCAATGGAGGATTTGCTTATCCACGGGGATAGTGTTTACGACGTAATAGACAAGCAAGATCACATGGTTGTACAAAATC
AATTATCTAGAAATAGTCCAATTCCAAGCGATAGGAGATTGTTTCTTTGCCGGATCAACGTATCCAGGAATTCTCGGAGG
CAGCTTCGTTTCGGCGATCAAAAAGTGGTTTTAGTTGAAGGCCATTTTTTACCTTTCGTTCCCGTTTGTAATCGAAATGA
ATTTGTTTTCCTTGCTTCCTGCACACCCGTTGTTTTACCGGAAACTAGAGAAAGTATCGTGCAGGGTGCGACAAATATTT
TCACCACCATTCACTCTATGGATATGAAATATCTTCATATCGATAAAACGGCTGAAAGCCATTTGGAATATACCCGTAAT
GAATTAGTAAATATGTCATGGTATAATTTGTTACATTGGGATTCGATACGAACAGCATATTGCAAACATCAAACTGTTAT
TCAGTCCGATCAAGAACGTTCTGCAACCGCATTGTTGAGACTGCAAAGCCGTTCTGGACGGTGGTTCTGGGTACATTGCG
TTTTACAAGTCAAAGACACTTCCGAAGAATGTCAACATCCTATCATTGTGTGCACAAACCAAGTTCTAAATGACAGGGAA
GCGGAAGTAATGCGCTCAAGTTCCTGGCTGTACCAGTATTCGTCCCAAACTAAATTTACCTACACCATCTGCTCTGGAAG
TCAGAACCGCAATGTGCCATACGCTACCGGGAGTCAAAGTAATCAACAGCAAGATTATACTCGTTCGTTGTCCCACACAC
ACAACAACGATACGCAACATTCTCCCGATATACGAAATTCTGAGCAAGATTTGCACAATTCGTCGAAAACGCAGTTGAAG
GATTATGCAGCGAGAAATCCACGAGAAGATGCGGAACCAGTTGATATGTCAATCAGCAGTAGCGAGCATGAAAACAGGAA
CGTGCACGTGAACATTCAACATGGTCATTATGCGCTTAGTCAGTTTACCGATAGGTACAAAACGCATCATAAAAATTCAT
TGAATTTGAGCGGTTATCGCGCAAAGTTTATCCAGTGTCATGGTCAATACAGCATGGACACATTATCGCCCAAGTATTAT
ATTACGGACTTAGATAAGGAATACTGTTGTAACGAAAGGAACAACAGCCATAAACGACTTCCGGGTAAGGTGTTATCAGC
GTCCGTAACAGGGTCGACGGCAGATCCCTCGGAGCTATCTATGGAACACTGGAACTCAAGTCCAGTTTGGTCGGATACCT
TGCAAAGGGTGCCAGATGTGGTTCATCAAGAACTTAGCCCGTATGTAGCTACGCCAACTACACCGGTTGACACTCCAGAC
TCTGAGCTACACCCGGAAACGCCGATTTTCAATTTTGATTGGGCAGGCGAACAGCACGTACCTAATCTGAAGATTACGTT
TCGCAGTTCGAATCAGGGGCCCAGAAAAGTTCAGGATGTTCAACCTATTACGTTGCAGTTACCACGGAAAAAGGGCCAGT
CCATGAATGATTCTAAAGACTTTCCTAAATAA
>MeliponaBeecheii_000162-T1 MeliponaBeecheii_000162
ATGGATGTTGCGAACGGACAAAAGCCCCTTAGTGGGCAACCTTCTGCCACTGGTAGTTCAGGGATGGACAAAGGGAAAGA
GTGGCAGATGGAATTGCTTATGGAAAAATTACGTTCCAAAGCTTCTACATTCAAATCCTTGGTGGAGACTGCCAAAAATT
TGCGAATGGCCATGCTAGATAAAAGGTTTGCAATCGACAGTGCTGAAAAAAGTCAACTACAAAAATGTTTAGATACTTTG
CAACATTCCATTAAAGTGACCTCTTTACAATCCATGGTAGAACGTTTGGAGAGTTTAACTAGGCAACTGGGGTTAAAGTT
TATGATGTCTGGTCCACTAGCTACAGAATTATTTATTTCCTCAGACATGTTCTTCTTGGAGGTTCTTTTAGAGCCAACAG
GTGTAGTTAAAGATGTTAAAATTCATCATGAAGGGAAGAACGAACAGCAGAGCTGTGATGTACTGGTGTCTTGTTTGTCA
AGAGGAGATTTTCTTGATTTTACAGTACAATTGGAAGGTTTAGCTTCAATATACCAATTAAATGCCGATAAAAAGATAAA
ATGCAAAGCATTCAGTGCTCTACAGTCATTGGAAGCTGATTTGGGTATCTTAGCTCAATTGCAAACGTTTATAAAAGAAC
CCTTTAATCTTGTTCATAAAAGTCCAGTTGGAATTCTTGAGCGAAGAAGAGGAGGTCATGCAATGAAGTTGACATATTTT
GTTTCTCCTTATGATTTAATAGATCAGGAGAATCGTACCTGTGATGCATTGAATTCAGAAATAGTTATTAAACGGAAGAT
TGGTCATTCCGTTACAGTTTGTATGGAAGGTTCGACTGCTCACAAGTTGCCTACATCTAGTATCATAACTGTAAATAGAA
GTCCTACAGGAAAAAGTACCCCATCTTACGCTCCATTAACTGGTACAAATTCATCAGTGTTACCTGCTTGCTTCGTATTG
AAGCTTGCTAAAAAGATGCCCATGTGTATGGAACTAGTACGTAGGATACAAAAGGTAACGGAGTTAGAATGTGGAGACAT
ATCCGCTCCCCACCCGTTACTTAGTTTGATTATTCAGTATGCCAGTGAAGGACAATTGGATTGTCGGAATAACAGAGGAC
TCTACGCTACTTTACCAGATCAACAGCATTGTTATTTCATGACGGAGAATAAAAATATGGAAGGTGTGTTAGTGTGTAGT
ATTCCTTTCACTCATCCGGCACACGTCCCGCAAATTTTGGTATACTTGCGTCAACAAGCGCTCTTTAACACTTTGATCGC
TAGTTGCGTAAGACCTATGGCTCGGCAAGATCCAGAACACGCAACTATATTCGAAGTAAGTGCTTTATCGTGGCAACACA
TATCGGTAAGTTTGGAGCATCCTTTCGAAGAGACAATGGCGACAGCGGAATTGGATTTAACAGATATCTCTGCCCTCAAG
TGCAAATTGTACGGTATAAGCATAACAAACACGGAACAGACGTCAGATTTGACCGGGAAAGTTTTGCAAAAATGTTTGAG
TATACCTCTGACAATGAGAATTCTCATGAAATCGTGGGAGAGCCGCGACTCTTTAAGTACGATGAATAATTTGAGTAGCG
GAAACGGGAATTACAATGTAAATCACGGTTCCGGAAAAGATCCGAGCAGCCAGAATAGTTCCGGGATGCCCGACTTCACT
AATGGCGAAACGAAGATCAAACAGGAACCTGGATTGAATAACGGGAATGGAGCAATGGGTAGACAACAGACATCGCAACA
GCAACAGCAGCAGCAACAGCAACAACAGCAGTCTTTTTTAGATGCCGGAACGGAGAATAGTATCGGGTTTCCGTCGTATT
CCGGCCAATCCGATACCGCGACTACTGCTATGTTAAATCCATTACAATTGGGAGCGTTGCTTGGGCAGGCAAAAAACTCC
ATGACCAATCCAATGAACGAACGTACGAAAAAGACGCGCAAGAGAAAGGCTGCGGATGGTATTTGGCGAAGTCCGAAAAG
AAAGGGAGACGAAAGCGCCGAGATATTGTTGGAGAGCTCTAGTTCGGATTCAACGCCGCTCGGTACACCGACCGGTGGCA
GAGAAAATTTAAACGAGACGAGAACATCGACGCCAACGTCGGCTACCAGCTTAACCAGCGGTTTGGATTTTTCAAACTTA
GATCCGACGGACATTTTGGGAACGGACAAGAGCTCCGATTACGATCTCGATAACGAGAGTGAAATAACGGAGGTTCATGA
TTTACAAGACGTCGAGGAATTGATCAAACGCGATCGTAAATCGAGGAAGAGAGAAGAGAAAAAGAGCCCGATTATATTCG
AAGAGAACAAAAGTCTGGTGCCACCGTCAGTAAGTATAACACCAATTTCAAGCAGTAGTTTGGGTCAGACTACCAACTAT
AACTCTGTACTTACGGGGATGGGTTTGGAAAGGAGGCCAGGCATTGAAATAATACCGATCGCATCGTCACCGCAAACTAC
TTTACCGAGTTCTATCACTATAACTCCGATAGCCGGACCGACACAGTCGAAAAATCTGACAGACGAACGTAGAGAACGAA
AAAGTTCGAAGGGGAAGTCGACAGAGGATAAGGGAAAATTGGAGAAGAGACGTAAACGTAAAAGAGAGGACAGTCCTATG
GGACCGCCACCGGACAAAATACCATCTAAACAGGATCCATTGTCGAAACCTGTTTCGGTAAGCATCAAGCCGACCGAATC
GCCGCCAAACTTGAGCTCACGACCGTCGTCACCCGCGACGACATTGCGAAAGTTTAGTCCGTCTCCGACGCATACCAGTC
CTCTAGCTCTCGTAGGTAAGTCCAGTCCTACATTGAAACAGTCAGCAAACAAGCCAGTGCAAAGTCCAAAGCACTCTCCG
GTCTATAGCAGTAGTCCCAAACACACGCCGGTACCTGCGAGTGTAAGCCCGAAACATGGCACCTCGTCTCCAAAGCACAG
CAGTTCGGCAAGCACGGGAAAACCGAGTATGTCCGCGTTGAAATCCGCGGCGAACTCACCATCCAGCAAAACCACCGACT
CTGGACAGTCAAAGATAAAATCTTCTTCCTCGTCGTCGAGCAAAGACTCCGTTCGAGAGAAGGAGAGAAAAACGTCGTCT
CTAGCCTTTGGTGGATCGAGCGGCCATCAAAGCCCAAAGACTAAATCGTCCAGTGGTAAGTTGAAACAACTGGAATTAAT
TCCTAGCGGAGAGGCACAGACCACGTTGCCCGGCAGTGGCGGTAACACACCGCCGTCGGGCAATTCTGAGCTGGGAAAGT
CGGCCATCGCTCAGCAACAGGCGAGAAACAGGAAGGGATCGTTGAGCGCCGTCATTGACAAGTTGAAAAATGCTCAACAT
TGTACGGACGACGGCGGCAACGGTGGAACGAAGTCGACAGCTGCTGGAAGTGGTAATTCTGGCAGTCAGAAAGAAAGGAG
CCTCGGAAGCTCCTCGAACAAAGCTACGGAGGGCAAGTGTATCAGCAAAAATTCATCCATGGATACGAAAAATCCCGCAG
AGTACATGGTGAAGCATAGCTCCGATGGAATGAAGATAACGATTAATAAAACTCGGACAAAAGATTCGAAGTCAGGTGCG
AATCTGAAACTGTCTTCGTCTTCGACGAATGTCGCAACTGGGACATGTTCGAGTTCATCTGCGTCGTCGACGACTATATC
GGGCAACGGTTCGCCAAAAACGCACACCGGTTTGAAGCCGGGAGTAAGTTCTGGCCCCGCGTCGAAGAAACCGCCGTCTC
AAACGTCGCCAAAGCTATCTGGATCCTCTTCCAGCGGCAGCAGCGGGAACAAAACGACTCTTCTAGGACAAAAGATGTTG
ACTGCCTTGAAGTCTATCTCAGGATCAAATTCTGGAAGTGGTAACGGAGCTGGGGGAATCAGTGTTGGTAGCAGCGGTAG
TAGCGCTTTGCTTTCTAAAAACGTCATGTCCTCTAAATCATCCTCGAGTTCCCCGAAGACAGCCAGTTCCGGTGTAACGG
ATCTCAGCCGGAATCGTGATAAATCCCGATTGTCTAAATCCGGTGACAAGAGTATATTTCCCTCGAAAGGGATTGGAGAG
ACTAGAAAGTCGAGTCCATCGGGGCTGCGAGAGGAAAGCGAGAGCGAAAGAGCATTCAAACTGTTGGCTGCTCATGCTTC
CATGTCGAATCTATCGAATTTACCTAATTTACCGCCGCAATTGGTCGTCGAAGGTCTCATGAAGCAATTGGACACGAAAT
TTCAAATACCCAAGCTGTCTGCCAGAGCTAACGCAGACTCCAGCGACAAGAAGCCTGAGAAATTATCCATGCTTCCCGAC
AGTGGGAAAACGTTGGACAATCTCGCGGCGAAGCAGACCACAGAACAGGGGAAGCTGCAAACGTTGTCGAACACGTCGAG
CACTGTCTCCAAAACGAGCTCGGAGGATCAATCGAGCCAGAGTAGAAGAGATCATGTACAAACGAAGCCTGACAATCTCT
CTATGACAAGCGCAACCTCGATAATAAACCTCGGTACGGATAGTGCCAGTAATCTTCTACTTCCCGCTTTATCTAGCAGT
AGCTCGCACGATCTGGACATTCCCACGAATCTCTCGATGCAGTCAACGGAGAACGAGTCTCGCGACAAAGAACCACCTAT
GAGTAGGAGTAACACGCAATTTCTGGGTAGCAGCTTGAATTCCACTGCCATTGGTAAAGACGACAATAGTGGCCCGGTAA
TGGCCGTTCTACCGAAAGGATCCGATTCACAGCCTACCAGTAAATCCGTGTATCCTACGATGATGACGACAGGCACAATA
ACCAGCGGGAACGGTGGGACAGTTACGACGAGCTCTGGCAACGGGACGTCCGAGAGCCTAAACCTGAGTATCAAGCCGGT
AGATGCCACGATGACAAAGTACAAATCCGACGAGAAGAAGCAGCAACAACCACAGCAGTCTCAGCAGCAGCAACAGTCTC
AGCCATCCGCGCAGCAGCAGCAACAATCCCAACAGGTATCGCAATCGCAACCACAGTCGCAACAACAACAGCCACAACTG
CCACAAGTTTCGTCTTCCGGAGGATCTTCCTCTTCGTCCTCGTTGGGAATAACGGTGTCTTCGGAGAATTCGTCTAGCAC
GATGAAGCCTCCTGGCACCGAGATACCCACGACGACGTCCCAAGAAGCTGCCGAAATGCTGTTAGACTTTTCCACGCCGA
AAGACGTGGCTAAGAGTCTGAACTTCACTAGCATCCCCGAGAGAGCCATGACTCAAGCAGCCTCGGTTCGCAGGAACACG
CCACCACCTCCGCCGCCTGCCTTCCCAGCCAGTCCTTCCGTGAGCGTGCACATCGTGAAAAGTCCTGCACCCTCGCCGAG
AGTCATCCCTCCTTCGCCTCACTCCGCCTCGCCGTGTATCACTGACGACGAGCTGATGGACGAGGCCCTGGTGGGAATGG
GTAAATGA
>MeliponaBeecheii_000163-T1 MeliponaBeecheii_000163
ATGGAGAAACAACCGGCAGCTATGGAGAAGATATGTGAAATTGGGAATTTTAATGAGACATCGGAAAATTCCAAGAAACA
AGAAACAGAGTTCACCAGAATCAAAAAAACTGAAGTGCGTGATCTAATTATCAATGAGATGCAAGGGCAGATGCAGGAAG
TCAGACAAGACATTTTGGAGATTGTGAGTAGCCGAATGAACGACATGATATCGGAAGTAATGCGCAAAATCAATTCGAAG
GAGTTGAAAGATCTGCTGGACTCGGAGAAATACTCTAATAGAACGAAACCGACAAAAGAGAACACTTTACCTAGCAAACA
GTTCCTCCAAAGAAATTCGCTATTGACCGACTTATACGAGATCAAACACATTCGCACGCTTTATAATGCGATTGTAGCAA
TGTTGATAATTCTGTTAATACACACCGCTGTGTACGATATTCGACATACAGGCTCGCCCAATCTCGGTATCAACACAGTA
AGAGCTGGCTTTGCCAAATTTCCAATAGTGCTTCTTATCTGGTGCTTGATGAAGATCTCGGTTCTAGGGGTATACGTTGC
TTTCTGTTGTTGGGCAACTCGTCGTCTCGAATACGCGCCAAATTTGCTTGCTAGAAAAATTTGGGACTACGCGTGGCTGG
GAGGTATCATCTTGTATCAAACTTTGCTCTTTATACTTCCTACCAGAGCTGTACTGGATAACGACTTGCCACTGGCGTCC
AGTATGATCATTCTTATGGAACAAGTTCGACTAGTAATGAAGACTCATGCTTTCGTAAGAAGCGTAGTACCAAAATTTTT
GTCATACAAACCCCATTCGGAGACACCGCTACCACAGCCACCTGGTTTTTCCAAGTACCTCTATTTCTTGTTCGCGCCAA
CTCTGATTTATCAAGACAGATATCCTAGGGCGAAAAATATCCGATGGAACATCGTTCTGAACAATTTTATCGAAGTAATA
ACGATCATCTTTTTCGTGGCACTCCTCTACGAACGATTGTTGTACCCAAACTATCGGGATTTTGGAAAACAGGTCGAGCT
GGGAACACTGATGCTCAATGTTCTGAGCTCCATGCTACCTGGAATTTTAATGTTCCTTTGTGGTTTTTATCTTCTCCTGC
ACTGTTGGATGAACGCTTTCGCCGAACTGTTGCGATTCGCCGACAAAATGTTTTATCAAGATTGGTGGAATTCAATTTGC
TATAGCGCTTATTATCGCACCTGGAACATCGTGGTCCACGACTGGCTATACACGTACATCTACAAGGACGTGTACGAGAT
CCTGGCGCCAGGAAATAGGATTTTATCCACTTGCGCAGTGTTCGCCATCTCGGCAATCATGCACGAGTACATTCTCAGCT
TCTCCATCCGCTTCTTTTATCCAGTTATGCTGATTCTCTTCGGTGGTATTGGCCTGATGGTCGTGTTCGTATTGAAGTCA
GCTGGAAATATATTCCTTTGGCTTTCCTTGAGCTCGGGCAGTGGAATATTAGTTAGTTTGTACTGTATGGAGTATTTCGC
CAGGATCAATTGCCCTATGGCTCGAGACGATTTCTGGGATCTCCTCATTCCGAGAACTTGGACATGTTTTTTTAAGTGA
>MeliponaBeecheii_000164-T1 MeliponaBeecheii_000164
ATGGAAGGCCATGTTGCGCCGCGTACATTCGTCTCGAAAACACCAGCGGATCCCACACTTTCTCCACGTTCTTCGCTTCG
TCGTCGATGGAGAAAAAAGAACGAGCACGGAAAACCACATACCTGTCGGATGAAAGTGAAACCTCCAGCCGAAGAAGTGG
AAACCGATCGGACCGTTTCGCCCGATAGGATCAAGATTGGCAACGATGCTTTTGACAGTTCTGGCAGAATCCTTCGTTCC
CCTCTGATCGCATGGAAACGGAGCACACGATTCAACGTCCGGAGGACATGTCGACTGTTGGGTCGATCACCGATCACCGG
CCACGGGACCACGGAGTTTTCGTGTGCATACGCACCGGTCGAGAGAACGGTTGGACAGAAATACGTTCGAAGGCGGTCGA
CGACCAAAGATCTTCGTAATCGGCCAGGTGAAAGCCGTTTAGGTGAGCGGCGAGCGAGCGACTGGCTTAGTCGCGATCTA
CCAGAGGTACCAGAAGCGATTCAGGATCCCCCCTTGCTCGCCGCTCTTTCACGACACACACGAGGCTAG
>MeliponaBeecheii_000165-T1 MeliponaBeecheii_000165
ATGTCAAAAAATCAGCAACCGAATGGAATGATACCAGGCGGTGACGCGGTGGTTGGCGCTGACGATTTTTCCGATGGCGA
GAGTACTCCATTGACTCAGGACTATGGCGATAGTCAAAGAACAGTCGTGGAGACGAAGGGATGGGACGTGTTCCGGAACC
CACCGCCAAAGATCGATTCCGGTTCGATGGCGAATCAAAGGTGTCTCGAGGTGACGGTACAAATTACGAAGATGATCGTG
TATATGCTAGTATTTGTGATAGTCCTAGGAAGCGGCGTAGTTGCCAAAGGAACAATTCTATTTATGACATCGCAGTTAAG
AGCCAATCGAACGATCGTTTACTGCAACAGGAAGATAGGTCGGGACAAGCAATGGATGGCAACGTTACCGGAAGAGGAGA
GGATAGCGTGGATTTGGTGCATCATAATCGCCTTTGCGGTGCCAGAATTCGGCACGTTAATTCGCAGCATTAGGATATGC
ATCTTCAAGTCGTGGAAGAAACCACCTGTCTCTCACTTCCTTCTGGTCTTTCTCATGGAGACGTTCCACGTGGCTGGTTT
GGCTCTGATGTTTTTGGCAGTGCTTCCTGAATTGGACGTTGTTAAAGGCGCGATGCTGACGAACTGTGTGTGCTTCGTAC
CTGGTTTACTAGGGTTGCTCTCCCGCAATAAGAACAAAGACGAATCAAAGAGATTCGTTTTGGTGCTGATCGATATTGCC
GCACTCGCTGCACAGGGAACAAGTTTCTTCCTTTGGCCATTGTTGGATAGTTCCCGGCCCTCGTTATGGCTCATACCACC
GTCCCTGTTCCTGGTTTCGTGCGGTTGGTGGGAAAATTATGTTTCAATGCAAAGTCCGATCGGATTCGTCCGATCTCTTG
GAAGGGTGAAGAAAGAAATGCGGCTGACGAGATATTTCACTTATATGTTTATCCCGCTTTGGAAAATTGTGGCGTTCATT
ATCTGCGCCATACTGATATTGCACGTCAAGGGGCAAACGGTTGGCCATTTGTTCTCGATGTTCAGCGACGCTTTTGGGAG
CCATGACATTCTGGTTTCGGCGGTACGGTTCGATGCCACTGACAGAATCACTGACATCGCCGATATCTTGGAAGTTGGTA
ATAAAGAAGTTGTACCAGCGAGCACAGACACTCCTATATACGTCCTATTGTTGCAAATATTTGGTGCTTACTTCATGTAT
GTATTCGGTAAATTCGCGTGCAAAATTCTGATACAGGGTTTCAGTTATGCCTTCCCGGTGAATCTAACGATTCCGGTGTC
CATATCCTTGTTGATTGCCGCCTGCGGCTTGAGAAACGACGATCCTTGCATATTTCAAGACACGATCCCATATTATTTGT
TCTACGAGTCACCACCTTCACATTTCCTCAACGATTTCGTGTCAAAGCAGTACGCTTGGGTATGGTTGCTGTGGTTGCTA
TCGCAAACTTGGATCACCCTTGCACGTCTGGACACCGAAATGCGAGCGTCTCGCTGCTACGGAGAAACTGATCTGGCGGA
AATAGAGAAAGAAAAGGGTGATGGAGATTATGAGACCATATACGAGCAAACAGACGGCTCGACTACACCACCATCGGCTG
TGAAGAGCAGCGATCACGTAACACGGATATATGCCTGCGCGACAATGTGGCACGAAAACAAGGAGGAAATGATGGAGTTT
TTGAAAAGTATCTTACGTTTAGATGAGGATCAGTGTGCCAGACGTGTGGCCCAAAAATATCTAAAAGTTGTCGATCCGGA
CTATTATGAATTTGAAACTCACATCTTTTTCGACGACGCGTTTGAGTTGTCGGATCACGATGAGAACGAGTCGCAAGTGA
ACAGGTTCGTGAAATTGTTGGTGGGTACGTTGGACGAGGCTGCATCGGACGTTCATCAAACGCGGATGCACGTTAGAGCA
CCGAAAAAGTACCCAACGCCTTACGGCGGACGATTAGTCTGGACTCTTCCTGGAAAAACGAAGATGATTGCCCACTTGAA
AGACAAGAGCAAGATCCGCCACCGAAAACGTTGGAGCCAGGTTATGTACATGTATTATTTATTGGGACACCGATTGATGG
AGCTGCCAATTAGCGTAGACCGGAAGGAGGTGATCGCGGAGAACACTTATTTATTAACTCTCGACGGTGATATCGACTTC
CAGCCAGCCGCTGTGAAATTGCTCGTGGATTTGATGAAGAAGAACAAAAACCTTGGCGCAGCTTGTGGTCGTATTCATCC
AGTTGGATCGGGTCCTATGGTGTGGTATCAGATGTTCGAGTATGCTATTGGTCATTGGCTGCAAAAAGCGACAGAGCACA
TGATTGGCTGTGTACTTTGTAGTCCTGGTTGCTTTTCGCTGTTCAGAGGGAAAGCTCTGATGGACGACAACGTTATGAAG
AAGTACACAACGAGATCCGAGGAGGCCAGACATTACGTTCAATATGATCAAGGAGAGGATCGATGGCTTTGTACGCTTCT
CTTGCAACGTGGTTACAGGGTCGAATACTCAGCAGCCAGCGATGCTTATACCCACGCACCCGAGGGTTTCAACGAATTTT
ACAATCAGCGTCGTCGATGGGTACCTTCCACCATTGCCAATATCATGGATCTTCTGATGGATGCAAAACGAACGATCAAG
ATCAACGATAACATTTCTCTTCCCTACATCTCTTATCAAATCTTGCTCATGGGTGGAACCATTTTAGGACCAGGTACGAT
TTTCCTCATGTTGGTCGGTGCCTTCGTCGCAGCCTTCAAGATCGACAACTGGACCAGTTTCTATTACAACATTATTCCTA
TCCTGCTCTTCGTGATCCTTCTGTGCGCGCAGATATTGTCGACAGGATACGCGATGATAATGATGGCCGTGATCGTAGGT
ACGGCTCTCCAACTTGGGGAGGACGGTATAGGTTCACCATCGGCTATATTCTTAATATCATTGTCCGGCTCCTTCTTCAT
AGCAGCCTGTTTGCACCCTCAAGAATTCTGGTGTGTCGTACCTGGCATAATATATCTCCTTTCTATCCCCTCGATGTACC
TCCTTCTGATCCTCTACTCGATCATAAACTTGAATGTCGTTTCGTGGGGAACTCGCGAGGTCCAAGTGAAAAAAACCAAA
AAGGTTTCCGTGGCAGCGGTAATAAGTACTGTATACTGTATGCTGATGATCGCGGTGATCGTTGGGACAGCAATTAACGT
GGTTCAGGACGGTGCACTATCTCCAACCGTGATATTTCTAATTTTACTAATAAGTCAGATGTTTATAACTGCGTTAATGC
ACCCCGCGGAGATGTACTGTTTAACATACAGCCTCATATACTTCATCACCGTCCCATCTATGTACGTGCTGCTTATTATT
TACTCGATCAGTAATCTGAATGACATCACATGGGGCACGAGAGAGGTGAAGACTAAGAAAACTGCTGCGGAACTTGAACA
AGAAAAAAAGGAAGCCGAAGAGGCGAAACGGAAGGCGAAACAGAAATCTCTACTGGGATTTCTTCAAAATGGTGTAGGCT
CGAACGACGACGAAGAAGGATCGATAGAAATTTCCCTGGCAGGATTGTTCAAGTGCATGTTTTGCACTCATGGACAGACC
TCGAACGAGAAACAGCAATTGGTCGCGATTGCTGAATCTCTGGAGCAAGTTAGCAAACGTCTGGAAGTCATTGAAAGAGC
GGTGGATCCTCATGGAGTGACAAGCCGGCGTCGTGCATCTTCCGTGGGCTCTCGAACAGCTGATCATTTAGGCGCTATTG
GCGAAGATCCAGCGGAGGATCAGGACTGTCAAAGTGAAGCTGAAACGGTGACTAGTCAGAATACGGAAGGAAATCGCGAG
GGTAGCAATTTCCTCAGCAGGCCTTACTGGTTGAGTGACGAGGGGCTCAAGAAAGGTGAAATCGATGTCCTTTCGCTACA
GGAGGAACAATTTTGGAAGGATCTTCTGGAGAAGTATCTGTATCCTATAGACGAAGACAAGGCGGAGAAGGCACGAATCG
CCAAAGATCTAAAGGACCTACGTGACCAGAGTGTTTTCGCATTTTTTATGATGAACGCCCTCTTCGTGCTGATCGTCTTT
CTACTACAATTAAACAAAGATTTGTTGCACGTGAAATGGCCTTTCGGTATCAAGACGAACATCACCTATGATGATCACTC
GCAGGAGGCTCGCATTGCCGCTGACCTAATCGAGCTGCGGAACAAGAGCGTGTTCGCGTTTTTTATGTTCAATGCGTTGT
TCGTTCTGATCGTATTCTTGCTCCAGCTGAACAAAGATCAGCTGCACGTTATCTGGCCGCTCGGCGTCAGGACGAATATC
ACCTACATCGAAGAAACCTCGGAGGTACCTGAGGAAAGCAAAGAAGCAAAGAAGTTGCTAAAAGTCGTAAAAAGAAGGGA
GCACGCAACTAGTACGCGGAGAAAAGGATCGTATTTGAGTAGTGAGCATCGGAGCACGTTGGAAATGGTATACCCGGTGA
TAATGTTGCACTTGTTGGGACATGTACGGCCGAAACGAATGGAAAACCTGGGGCAGGATCAACCAACTGACTAG
>MeliponaBeecheii_000166-T1 MeliponaBeecheii_000166
ATGCTGTTTCATCGATTTGGCACGTTCGCTCATATTCTAGCCAGCACCAGTTTAGATTGGTACTGCTGCAAAAAGACCAA
GGACTTGTCGGAAGAAGCATTATTGTCGAAACACGCGGTGGAGATAGTCAGGGATTTGCAAAGGTTAGACGGCATGGAGG
GTGATTACGAGGAGGGAAGTGGCAGTGGTCCAGGCAGAAGGAAAACCATAAGAAATTTAGAAAAGAGCCGTAGAAAAACT
CAGGCAATCAATACGCTCGATGTTGCCTTCAGACGACGATTCTTCAACGACGGCAATGGGAAAGATGAAAATATCCTTAA
AGTGAAAAATTATAAAGATGAAAGAGATTGA
>MeliponaBeecheii_000167-T1 MeliponaBeecheii_000167
ATGCTCTTCAATTTAGGTCTGCCAAGGAACATGTCGACTAGAAGGTCCGCAAAGGCTTTTAAAGCTTTCGAGGGACGCAG
AAACAGCATAATGGCGATGAGAAGGAAATCGCAGATGCAAACGTTAGGAGCGAATAACATTTACGGTGTGGCGGGCAATC
CTTTAGGGATACAAGGTCGCCCTTCAAGAAGTAGTCAAATTTCTGTAAAGGATGTGTTCGAGGGACACGCCGGTCACGCC
AATTCCGCTTACGAGCCTGACGAGAATACCGGAAGTAGTCTCAGACTTCATAATTTGGGTCAGAGCACGTGGAGAGAAGC
GAACACTAACATCTGA
>MeliponaBeecheii_000168-T1 MeliponaBeecheii_000168
ATGATATTAGAATCCATTTTCTCGTGCACAAATCTAATTTTGACATGCGGATCCTCCATTTATGTTCTGATAAAACACTC
TTACGCTCAATATTCGAAATTATTGATACATCTTACGTGTGCCTGCGCCAGTATCGCAATGGTTGGCTCTCGATCCTTGA
TCGTTCTCACATATAAACTTTTCATTAAGGAGTACACTTTCGATCCAGTTGTGATGCAGTTAGAGGAAGAGAGGAGCAAA
GAACAATTCAACATTTTAGACGAGATCTTCAGAACATTAAGCATGGCCGGGTTAATTTATTCCCTGTACTCTTGTCACGG
ATATTACGTGCTCGGTGTCTGCGTTGTAACTAGCTTATCAATTTTAGATTTGTTCAAATTGTATAGAATGACGAAGAAGC
AATCGGAGGAAATGGAAATATCGCGTTTCTATGATAATGTTAGTCAAACGAAAGCTACGTACGAATCGAGGCTCAACATT
TTCAATTGGGTGATTCTTGGTGGAAGCTTCGCATATGCAGTAGGTAACAATTACGCGGTAGTAGCGAATTATCCTTTGCT
TCTGGCAAATTGGGCATTGTCTCCAGAAGGATTTTATCAGGGATGGACCATGCGGCGTACCATTAATGATTACTTGATGG
CAACTTATGTCATATGCATGACGGAAGCTCTACGACAAAATGGCACGTCGTAG
>MeliponaBeecheii_000169-T1 MeliponaBeecheii_000169
ATGATTCGCGACAGAATTGATAGGCACGCGTTAGAAAGGTGCGAGAATATCAATGAACCAGTAGATAACGTTCGTGCAAC
TGTCCACATCACTGAGAACATTGTTAACCATCCTGTTTACAGTAACAGTACCACTAGAACTATAATTGTAGATAATAGTA
ACGTTAATTTTTATACTACGGAAACAGTGAAAAGATCGCAAGAAGATATTCTAGCGAATTTGTATCGAGATAACTGTACC
GATTTATCAGCGATTTTCGAACAATGGCGGAGAGATATTAATTCACGGAATAACGGCAGTACGGTGGAAAAGAATTTCGT
TCGAATGAACGGTTTAGAATTAGTAAATATCGAAGAGGCACGATACAAATCGAAGTCTGTACCTACGGATCACGAAGTCA
GTTATCCTTATCCTTTCGCAGATTATATTCATCCTCGATTTTGCGCTGATTATTCGTCCATAAGTACATATAAAAAGCAG
CACCATCGACTTGTCAGAAATCTGAAATCGATTACAGTTACTCACGGTCGTGAAAACACTAAAAGGGCGAGGAGATGGCT
GAACTCGTTTTTTCGTGGCAAACGGAAAGAATCGAAGCAGAACTCTTCGATTGATGAAGATTTGAAATCGGGGGGTCAGT
GGAATAAAACATTTTTATTGCCAAAACTAGTAGAAGCATCGCAGGTACAACGAATTATCAGTGAAACGTCGTCCACGTCA
ACTTTTACAAGTCAAAATTTAGATCTATATCGAATACTGAGATTACACCTAATCCCTAAGAAAACCACCGCTTTCGTTAA
GAAAAGAAGAAAAAGAAATATTAGGAACAGGAAAGTCGCGTTTGACTGGACGACGGCAAAATTTCAAAAAGAAATAACTG
CTTATGCAGATATTATGCACATGCTATATACAACTGAATCGCACGTTGAATCTCAGTTAACTTATAACACTGAAGAACAA
AGTGAAATAGACCTGTTAAAGACGACATTGAGTTGGCTGGATCAATTAGAGACTGCAACAGAAAAAGTAACTGAAGAATT
ACAAACATATTATGGTTATAGTGAATATAAAGGAGACACTACGAAGGAGATCACTAGTTGGTTCGACTATACCGGTACAA
TATCAGTAACACTAACAATCAGATGGACCGAACCAGAGATAACTACACGAAATATAATGCTAACGACTGAAACTACTGTA
GCGAGGATAGAACCCACAACTAAACTTTCCAGTACCACGGAATATTTGACATCAGTTGCAATGTCTGTAACAGAAGTAAC
TACTGTATTAACAACTAGTCCCTTTACTACGCCAGTAATAACTATTAGCATAGCTAAGGAAAATACAACACAAACATTGG
AAACGACAACTACTGAACACACAGAGAAATTTGAAACCACAATCTATAAAATAATTCCAACAACAGACTTAATTGCAGTC
ACAACGCGAACATTTCCGACAAAGATTAAGAAAACGATAGAGGAAACGACAGTTACAAGAACAGTAACATTCGAAGAAAC
AACCCAGACAATTTTTACTGTATTTCCTACTCCGACAATGACTAAAATCACAAAATTTGAAACCACAACAGCTGTTCCTA
TTACCACAAAAACCATTGCACTAGACACCGAAATAACAACAATACCGCTGCAAGAAAAAGCTACTGCTCCAGTTACTACA
GCCACAACATTAAAAACAACGACTGCCGAAACACTAATAGAAGAAACTACAGTAATCACAACAGTATCGTCCAAAATAAG
CATTATTAAACATACCACGGCATTACCAATAACTACGACAAGAGAAAGAACCACAGCAGCAACAACATTAGTTTTAGAAA
TATCTACTGTATCTGTTACTACGACTACGATGTTGCCAACGACTATTATGGAGATCACAATACCAGAAATGAGAGTAACA
ACAACGACAATTCATGAGACAACTATTATTCCCGTTATTACGATTACAATGTTGTCGACGATTACTGTGGAGACCACAAC
AGCAGAAATGACAGTAACAACAACGGCAGTTCTTCAAATATCTACTGTTCCTGTTACTACCACTACGATACTGCAAACAA
TTACTCTAGAGACGACAACAGAAGAAATAACAGTAACGACAACGCCAATTCCGGTAACAACCTTTACTCATGTTATTACG
ACTACGACGTTGCGGACGACTACTATCGAGACTACAGAAGAATTGACAGTAAAAACGACGCCAATTTCTGAAATATCTAC
TGCACTTGTTACTACAACCACGGTGTTGTTGACGACTACTGTGGAGACCACAACAGAAGAATTGATATTAATAACAACAA
CAATTCCTGAAACAACTGTTATTCCTGTTATTACGACTACGACGTTGCCGACGACTATAGTGGAGACAACAGGAGAAATG
GCAGAAACAACGACGCCATCTCCTGAAATAACTACTACTACTACTGTTATTACGATTATGAGATTGTCAACAATTACGGT
GGAGAGTACAACAGAAGAAGTGACAGTGACGCCACTTCCCGTAACAACTATTACTCCTGTTACTACGACTTCAATGTCGC
CAACGACTACTGTGGAGACCACAACAGAAGAATTGAAAACAACGCGAAAATTGGAAATAACAACTGTCCCTGTTACTAAG
ACCACAATGTTGTTAACGACTACTATCGAGACTACAACAAAAGAAATGACAGTAACAATAACATCAATTCCCGAAATAAC
CATTATACCCATTATAACGACTACGATGTTGCCAACTACTACTGTGGAGACGACAACAGAAAAAACGTCAACAACAACAG
CGCCAATTCCTGAAACAATTATTATTCCTGTTATTACAACTACGATGTTGCCGACGATTATTGTGGAGACCACAACAACA
ATGCCAGTTCCTGAAATATCTACTGTTCCTATTACGACTACGATGTTGCCAACGACTACTACGGAGATGACAACACAAGA
AAAGACAATAACAACAACGCCAGTTTTTAAAATATCTACTGTTCCTGTTACTACCACTACAAAGTTGTTAACGACTACTG
TCGAGACTACAATAGAAGAAATGACAGCAACAATGACATCAATTCCAGAAATACCTAGTATTCCTATCATTACAACTGCG
ATGTTGACAACGACTACTGTGGAGGCTACAACACAAGAATCGTCAATAATAACAGCGGCAATTCCTGAGACAACTATTAC
TCCTGTTATTATGACCACGATGTTGCCGATGATTACTATCGAGACTACAACAGTCGAATTGACAGTAACAACGATGCCAA
TTTCTGAAATATGTACTGCACTTGTTACTACAACCACGGTGTTGTTGACGACTACCGTGGAGACTGCGAAGGAAGAAATG
ACAGTGACAGCAACGACAATTCCTGGAACAACTATTACTCCTGTTCCTGCGACAATGTTGGCAACGACTACTCTGGAGAC
CACAACAGAAGAATTGACAACAACGCCAATTCCATCGATATCTACTGTTCCTGTTACTGCGACTACGATGTTGTTAACGA
CTACTGTCGAGACTACAGTAGAAATATCGACAACAATAACAGCAATTCCCGAAATAACCATTATTCCTGTTATTACGACT
ACGATGCCGCAAACAACTATTCTAAAGATGACAACAGAAGTAATGACAATAACGACAACGCCAATTCCGGAGACAACCAT
TACTTCTGTTATTATGACTACGACGTTACCGACGACTACTGTTGAAACTACAACAGAGGAAATGACAGGAACAACAGCGC
TAATTCCTGAGACCACTATTATTCGTGTTATTACGACTACGATGTTGCCAACGACTACTGTGAAGACCACAACGGAAGAA
ATAACAGTAACAACAACGGCAGTTCTTCAAATATCTACTGTTCCTGTTACTACCACTACGATACTGCAAACAACTACTGT
AGAGACGACAACAGAAGAAATAACAGTAACGACAACGCCAATTCCGGTAACAACAATTACTCCTGTTATTACGACTACGA
CGTTGCGGACGACTACTATCGAGACAACAACAGAAGAATTGACAGTAACAACGACGCCAATTTCTGAAATATCTACTGCA
CTTGTTACTACAACCACGGTGTTGTTGACGACTACTGTGGAGACTGCGACAGAAGAAATGACTGTGACAGTAACACCAAT
TCCCAAAACAACCATTATTCCTGTTATTACGACTACGACGTTCCCAACAACTGCTGTGGTAACCACAACAGAAAATTTGA
CAGTAATAACAACAATTCCTGAAACAACTATTATTCCTGTTATTACGACTACGACGTTACCGACGACTACTATGGAGACC
ACAAAAGAAGAATTGACAGCAGCAACAACGACAATTCATGTGACAACTGTTATTCCCGTTATTACGATTACAATGTTGTC
GACGATTACTGTGGAGACTACAACAGCAGAAATGACAGTAACAACAACACCAGCTCCTGAAATATCTACTGTATCTGTTA
CTACGACTACGATGTTGCCAACAACAGCTGTGGAGTCTACAACAGAAGAAATGACGGTAACAACAACGGCAGTTCTTCAA
ATATCTACTGTTCCTGTTACTACCACTACGATGCTGCAAACAATTACTGTGGAAGCGACAACAGAAGAAGTAACAGTAAC
GGCGACGCTAATTCCGGAGATAACCGTTACTCCTGTTATTACTACTACAGCGTTACCGACGACTACTCTTGAGACTACAA
CAGAGGAAATGACAGTAACAACAGCGTCAATTCCTGAAACCACTATTATTCGTGTTATTACGACTACGATGTTGCCGACG
ACTACTGTGAAGACCACAACAGAAGAATTGACAGTAACAACAACGACAATTCATGAGACAACTGTTATTCCCGTTATTAC
GATTACAATGTTGTCGACGATTACTGTGGAGACTACAACAGCAGAAATGACAGTAACAACAACACCAGCTCCTGAAATAT
CTACTGTATCTGTTACTACGACTACGATGTTGCCAACAACAGCTGTGGTAACTACAACAGAAGAAATGACAGTAACAACA
ACGACAGTTCTTCAAATATCTACTGTTTCTGTTACTACCACTACGATACTGCAAACAACTACTGTAGAGACGACAACAGA
AGAAATAACAGTAACGACAACGCCAATTCCGGTAACGACCATTACTCCTGTTATTACGACTATGACGTTGCTAACGACTA
CAGTGGAGATAACAGGAGAAATGGCAGAAACAACGACGCCATCTCCTGAAATAACTATTACTACTGCTGTTATTACGATT
ACGAGATTGTCGACGATTACGGTGGAGAGTACAACAGAAGAAGTGACAGTGATGCCAGTTCCCGTAACAACTATTACTTC
TGTTACTGCGACTACAATGTTGGCAACGACTACTGTGGAGATCACAACAGAAGAAATGACAACAACGCCAATTCCTGAGA
TATCTACTGTTCCTGTTACGACGACTACAATGTTGTTAACGATTACTGTCGAGACTGCAATAGAAATAACGACAGCAAAA
GCAACACCAATCCCCGAAATAACCATTATTCCTGTTATTACGACTACGATACTGCAAACGACTACTGTGGAGACGACAAC
AGAAGAATTAACAGTAACAACAGCGCCAATTCCTGAGACAGTTATTATTCCTGTTATTGCGACTACGATGTTACCAACGA
CTACTGTGGAGACTACACCAGAGGAAATGACAGTAGCGACAGTGCCAGTTCCTGAGACCACTATTACTCTTGTTATTACC
ACTACGATGTTGCCGATGACTATTGTGGAGGCTACAACAGAAGAAATGACAGTAACAGCAACACCAGTTCCCGGAACAAC
TATTACTCCTGCCACTACGAGTTCAGCGTTGCCAACGACTACTGTGGAGACCACAAGAAAAGAATTGACAACAGCTCCAA
TTCCTGAAGTAACTGCTATTCCTATTGCTACGACTACATTGTTGCCAACGACTATTGTGGAGACCATTATCAGAACTGAA
CATGTAATTGTAATAATTACACCTGAAACTACGGAATCGGCGGCTGTAATGGTAACAGAATCTATTACAACAGAAATTCC
GGTTGAAGTTATAGAAACCACTTTCCCAATTACTATAAGGACCACAACAGCTATAAGCGAAATACTTACGACAACTGAAA
TGATCACTGTTTATACAACCACGGAATTTATCACTGAGACCGTAATTACGTCGGCTCTGATAACATTAACAGCATTAACT
GAACTTGAAATTACAACCGAAGGTGTTACTCCACTTATTGAAGTACCGTTAATCACAGAAACAACATTAAAATTTGTGCC
AGTGCCATTTACTGTTACCGAAATTTATCTGTTACCAACTACTACAATTTCTACATATCCTCCATTCCCAACTCTATTGG
AAATTACAACTTTACTCACTACAACTGAAACAGTTACTCCTATTGAACACATAATACCATCTGAAATAACATTATCAGTA
ACTGAATATATTGTTGAGACTGAGACGTATTTTGAAGAAGAATATGAAGAAGAAGAATATGAAGAAAAAGAGGAGGAAAC
TGAAAAGCCGGTATGGTACGAGTATGAAGAGAGTACAATATTAATGGTTGTAACAATCACCCCCATGCTTTGGTATAAAG
TCACGACTATAGCAATTGAGACTATGAGAATTCCGTTTATTACAACAAGTACGACAGAAATAACTGTAGTGACTGCTGAA
TCGACCACAGTAATAGAAGTCATAACTACGAAATTACCTACCACCGAGAGTACAATAGTTACTACGCAAATTGTTTCACC
TATTACTGAAAGTACTATTATAGTAATTACGCCAACCATCACTGAAAGCACTATTATTGAAACTTCAGCAATTACAACTG
AAAGTACGAGTACAGAAGTTTCTTCAACCACAACCGAAAGCACTACTATAGAAACATCCCCAACTACGACTGAAAGCACT
ACGGCGGTAATTTCACCAGTTACTACTGAAAGTACTATTAGAATAATTACGCCAACTATTATTGAAACCACTGAAACTTC
TGAAATTATAATCGAAACTACGAGTACAAAAGTTCCTCCAGCTACAACTGAAAATATTACTACAATAGTTTCACCAACTA
CAACTGAAAGCACTAGTACAGTTTCACCAACTATAACTGAAAGCACTACCATAGAAACATTACCAACTGCGACTGAAAGC
ACAACAGCGATAATTTCACCAGTTACCGCTGAAAGTACCACTACAGAAGTATCTCCACTTACTACTGAACGTATTACTAC
AATAGTCACGCCAACTATCACTGAAACTTCATTCATTACAATTAAAAGTACTAGTCCAGCTACAACGGAAAGCAGTATTG
TAACAACTTTATCAGTTACAACCGAAAGCATTATTGTAGAAATTTCTCCAATTACAATTGAAACTATTCCTGTTAATATA
ACGTTAGAAACAACTGAATTAGCCACGTCTGTTATAACAAAAATGATATTATCTCCTACTGAAATTGCAAAAATCACAAT
TGAAACTCTGACAATTGAATCTACAATTTTAACTACTATACCGGTGCCAATTTATATAACTACAATAATGGTAGAAACAA
CAGCTATGCTGCCTGTTACAACAGAAATTATTACAAGATTACCCACCATTAAAACCACAAATGTAACTACTGTAACTCCG
ACTATTACAACAGAACTCACAACATATCTTACAATTGTAACTACAACAACAACTGAAACAACAATTTCTACAACAGTAGT
TACAGAAGTACCTATTACCATGATAGAAGTCACAACGTTTGCAACTACTGAATTTACAACAGTACCTATTACAATAACAG
AATTATTGCCTTTCAATATAACTACAAAAACAACCGAAGCAACAGCCACATTTATGACGAAGGAAACATCAATTACTCCA
CGAATCGAGATTACAACAATAACTACAGAAGTGATAATCATTACTGCAATGACTGAATCTACAACTCAATCAACGATCAC
TACAACAAAATTACTACTAATTAATACAACTACTGAGACAGTGAATGTTCCCTTTATAGAAACAACTCCTGAAATCACTA
TTGTTATTACTACCCCAACTGCCACCACTGAAACGATAGAATATACAACTGAGTCTACAGCTGTAACAACCGAAACAACA
CCGGTTATTATAATTGAAATAACTGAAACAACTATTGAAATTACAACGCCTGCAATAGCAGTTACAAATGTCACTACAAA
AATACTATATACTACTACTGAACTTATTACAATCCCATATATTACTACTGAGACTGTTACAACTGAGGTTACTACTATAA
CAGTAGAAACAATACCGATTATTTTAACGACTGGAACAACATTCCACGTAACTGAAATTACAACACCTATTATCGAAGTT
GTAAATATTACTACGGAAACATTATATATTACTACTGAAATTATTACAACTTCATATGTTACAATTGAAATTACCACCAC
TGAAATTCCTATAACAACAGTAGTATTACCAACCATCCTAACAACGGAAACAACATATACTACTACTGAAATTATTACAA
CCCCATATATTACTATTGAGCCTACCGCCGTAATAACAGAAACAGTACCGATTATCGTACCAACTGAAACAACTTTGCGT
GTAGTTGAAATTACGATATCTGTAAATATCACCACGGAAACACCATATACAACTACTGAAATTGTTACAACCCCTTATAT
TACAACTGAAATTATTCCAACAATAATTCCCACAGTGATAACAACGGAAACTACTGAAACAACATTCCACGTTGCAATTA
CTTCACCCATCACTGAAATTACAAATATAACTACAAGAACACCATATATCACTATTGAAACTACAACTCCATATACTACA
ACTATTTCAACGACAATAGTACCAATCATTGTAACAACGGAAACTACTGAAACGATACTCTATGTCGTAACGCCAAAAAG
CTCACCCATTAGCGAAATTACAAACATAACTACAGAAATACCATATATTACTGAAATTATTACAACTGAATTAGTTGTTA
TAACAACAGAAATAGTGCCAGTTACTGTAATAACTGAAACTACATTTACTGTCATGATGGAAATTACCACGCCTACTATC
GAAGTTACAAATGCTACAACAGAAACGCCATATACGACTACTGAAATTACTACACTCGAGACTACTGTAGCAACAGAGAA
AATGGAAACAACTTCCTCTCCTGTAACAGAAATTATATATCCTACTACAGAAACAATAAATATTACTATATATACTCCAT
ATGTTACAACTGAAATTCCCATTATAACTACAGTAACAATACCAACTCTTCCAACAACGGAAACAACAGAAACCATATTT
TCTGTTATGGTAGAACTAACATCTCCTATTACAGTAGTTACAAATACTACTACAGAAATCACACATACTACTGAAACACT
GGAAATTATAACAAAAACAGTCCCAATTCCAGTAACAACAGAAACAACTGAAACGACGGCCGTAGTTGAAGTTGAAATCA
CCTCGTCTGTTGTTGAAGTAACAAATATTACTACGGAGACGCCATTAACTACTATTGCAACACCAGAAGTAACAACTGTA
ACAATCCCAACTGTAACAACAAAAACTGAAACAACAGTCGTAGTTGAAGTTGAAATCACCTCGCCTGTTATCGAAATAAT
AAATGTTACTACAGAAATACCTTTTACCACTACTGAGATACCAAAAGTAACAACTGTAACAATCCCAACTATAACAACAG
AAACAACTGAAGCGACGGTCGTAGTTGAAGTTGGAATCACCTCGCCTGTTGTTGAAGTAACAAATATTACTACGGAGACA
CCACTCACCACTACTGAAATGCTAGTAATTACAACTTTAATCGTTCCAACTATAACAATAGAAACAACTGAAACCACGAT
TGCAGTTGAAGTTACTTCACCAATTATCGAAGTAATAAATATTACCACAGAAACACCGTTTACTACTATTAAAATGCCGG
AAATTACAACGGTAATAGTTCCAATGATTACAACTGAAGTCGCTAAAAAAATTACAACTATTACCATGTCTGAATATGTT
GAGGAAACAACAACTAATATGACTACAACTGAGGAAACTACTGAATCAACGTCTACTGCAACAGAATATTTTGTTACAAC
GGAATCATTGGTATTTATAGAAACAACAGAGATAACAACACCAATAGTAGTTCATTGGGAAGTGAATATTACAACTCCTT
ATATAACTGGAGCAACCGAAATTGTAACGACTGAATTTACCGCAGAAATAACCAAAACACTTATCATTACAACTGAACGA
ATTATTACAACAGAAGAAGAAATGTATGAAACGGTAACAATACACGAGGAAAAATACGAAGAAGAAGAAGAAGAAAAAGA
GAAGAAAGAAAAGACGGTCAGTCCAATTTGGTACGAGTACATAGAAGAAACCACGACGCCGAAAATGGAAACCCCGACGA
AAGAAATTATTCGAATAGAAGTTACAATCATCAAGGAAGAGCTGAACAACATTACAACTCCTTTCGTAACTGTACCTGAA
ATTATATCTACTATTCCCATCCCATTCATCACTGAGGAAATAATAACACTGGAAACACCAACTACGTTCGAAACCACTTT
GATGTATACGCTGCCTCCAACTTTGGAGTTCACTACGGAATACTTGCCACTCGATTATTTGGAAGAAAATGTGACGCCAT
CGGAAGAAGTGACGAAACCCACTACGGTTACCGTAGAAACTTCGGAGATATCGAACATCACCAGAGAAAGAGTCACCGAG
TTACCTGTCTCTCCCGAAGTGTCAAGCCTCGTCGTGACACGTACTACGAATCAACAAGAAAAGAAACAACGTCAAGAGGA
AAAGAAAGGAGAGCTGATAGAGGAGCTGAAGAAATTAGAAGAAGCGGAGGAAGAGATTCTGAATAGAGAGAAAGAACTAG
AGAGGAGAGAGGAAGATTGGCAGATAGAAAAGGAGAAATTGATACATTCGCTCTATGTGAAACAGGAAGAAATGAAAGCC
GGCCAGATTATATTTTCCTCGAAACCTGGTACTGTCACTGAAGAATCACCAGCTCTGTCCAAGACAATGTCTTCCATCGA
AGCTACGACTTCTGAAATTGGTGTCGTTCCAATGAAACCGAAAACGACGGTAACTCCTGAAATGACGACGAAAGACGAGC
TCGAGGAAGAAGTTAAACTCCTGGAGAAGAAGTATTTGGAAAAGGAGAAGTGGTTGAGGGAGGAGGAGAAAAAATTAGAA
GAAAGGGAGAAGAAATTCCAGAAGGAGAAAGAAGAATTCGAGACGAAAATAAAAGAATTGGAAGAGAAGTTAGAGAGAGG
AGAAGAAATTACATTGCCCACGGTCTCTCCTTACGAGGGACCGACGCTTACGACGCCATCTTTCTCACAGTTGCCACCAA
CGGAGAGAACGACGATTGAGATTCGAGAATCAACGGCGATGGAACCTAAAACGGAGACTAGTGTGAGAAAAATCGTTACA
TTGTCTCGCGAGGAGGAGGAGGAGCAGGAAAGAGAAGAAGAAGAGTGGAAACGAAAAGGTACAACGAGGATTTGTATGAA
CGTTTTAAAGGCGAAACCTTTGGGAAAACAGGCTGAAGGCTTGATGACGGAAAGGGTTTGTTTGCCGTTCGTTCCAGGAC
AAGTGGATGCCAAAGAGCAGAGAATAAAAATCAGTAGATTATATCTGAAGGAGCACGAATGGACTGAAGGACCTACATTC
ACGAAGGACCGTGGAGAATCGCAAACGGAACTCGAGGACGAGAAAAATGAAAGTAAACGATCGTTGACAGGGCAGGATCG
ATTTAAACGAAATATTCGTGCGAAAGAGCATGTTCATCCCCAGTTCCGAATTGATCAAGTTACTAGTAGAAATGATGTTA
CAAAAACGCAAATCGGGGAGCCAATTTCCAAGTGCGAGAACTGTAGTCTTCGATTTACGGACGATTCTATTTTCACGATT
ACTGAAACGTCGAAGACTACCGAGAAGAGTTATTGGAAATATAACAGCAACAGATATAAGGTTCGGTCTATGTTGCAAAT
TATCAAAAGTAAAAATGAATACGAAGACGAAGATGAAGGTAAAGTAAATGCGAAGGGATATGAAGAATGTTGCGAGAGTC
GTGATTACGAGGATCAAATCGAAAGGAATCCAAGACAAGACACCTCGCCGTGGACAACGAAGAGTGTAAACGATGAAATC
AAGGAGGAAGATGTAGAATCGGAAACCCAATCAGACAAAGGTGATTCGGTGGAAAATGATGCGGCTAATGACAAAGAAAC
AGAAACTGTTCCAGAGGAGAAAACTTACGGTGGCGAAGATGATTTGGTGGCAAATGATGCAGCTGATGATAAAGAAACAG
AAACAGCTTATAGCGAAGAAGACGAATCGGAGGAAGAAATTAAAAGTGAAAAAACTGAGGAAGTACCGAGTGAAGAGATG
CACAAAGATAACGAAGTCAGAAAAGAGAAAAAAACGAGACAAACACCTGGTCCAGAATGGCCGACTGAAGCTTTAACCGC
TTACCAGATAGGTGGTACTAGAACGTGGATGCTGGAGTATCCAAAAGTTCCAAAGTCAGAGGAAGCAGAGCAGAATTTGA
AAAGCGTTGGAAAGCGGCCGCTCGAGGCAACGACTTGCTATTACGTTATTCTTAGAGACGAGCAGGAGGACAGCGTCGAA
AGTTCCGAAGGAAATTATAATCAAGGAAATAGCTTTGAATCATCCTTGAAAGAGTACACTCCAACCGTAAATAAGCAATA
TCCCAGATACAGATAA
>MeliponaBeecheii_000170-T1 MeliponaBeecheii_000170
ATGTCAGAAAGTGATAATATCGTGTTTCCCGATACCAATATCAAATCAATGAGAATGGAAACGCTTCTTGTCAAACCAGT
ACCTTCTTGTCAAGAGCAAACCTACTGCGAGGATGTTCCAAATTATCCTTCGAATTTGGTGAAGGAAATTATTAACAAAA
ATCCGCATCTGAAAAATTATAAAACTGTCGACATGCATGTTGTGAAAACACAACGAGATTGGGCGTAA
>MeliponaBeecheii_000171-T1 MeliponaBeecheii_000171
ATGAAGATCACGTTGTTCGTATTGGCAGTGTTCATCTGCGTGCAGATAGCGACTGCAGCCTCGAAGAGCAAGGGTGCAGC
AGAGAAAGCGACAGAGGTATCGGTGGAAGCATCTGCAGAAGCGAAAGCATCTGCAGAAGCGAAAGCATCTGCAGAAGCGA
AAGCATCTGCAGAAGCGAAAGGATCTGCAGAAGCAAAAGCATCTGCAGAAGCATCTCCGAGTGTCGAGAAATCGGAAGAA
TCATCAGGAAGCTTGAAGAAAGAAGGCAAGTCAGGCGTTGAAAAATCAGGAAGTCTTTCCGTTGAGAAAAACAAATCAGA
AAAGGGCGGGAATTTAGAATGGAAAGAGATTCTGGAGCAGATTACAGCCATTCTCGAATGCCTGAAAGAAGGCAAAAATC
TTAAGAGTGCGTTGAACTTAAAGGAAGGTGAAAAGATCTCGATCCCAGAGAAACTCAAGGAAAAGGTTGCCCTGGCTCTT
AAATCGATAGAGAAAGGCAAAGGCATCGGCGATTTATCGAAAGTTAGCGAGGACATCAAAATCGTGAAAGAAATCCAAGA
GAAGCTCGTCCTAATTGCTCAGTTGGTGCAAAAAGGCAAAGATGTTAGCGGCCTTTTAGACGCAGATGCCACTGCCAAGA
TCATCTCGGAATTAAAGGCCAAAATAGAAAAACTTCTGAGTGCGAGCGCAAACTCGGCTGCAGAAGAAAGTAAGAAGCTT
AAGAGAGGTCTCCTGGATTTGTTGAAAGGCAAAGGCCTCTTGGATTCGGATCTGATCAAATCGGTAGCTCCTATAGTTGC
TGAATTGCAGAAGAAAGGCATTGATCTTGGTGCCTTGGACTTGAAGAACATTGATGGTCTTGATACAACGTGTATCCAAA
AAACGATAGAAAAAGTCATTGCAGCGTTGAAGGGAGGCGCCGATATTCAGAGCATTTTGGCAGGAGCGGAGAAGTTTGGC
ATTAGCGTTCCGGAATTGAATGGCCTCCAAGGAGTACTCGGCTTGGTTGGGAAGCTGGTTGGAGAAGGTGTGTTGAGCCT
GAAAAGTTTGTTGAACTTGCAAGGCGGCGCTAGTATAATTAATATTAAAAAGTTACTTCCTTTACCGCTGCTTTAA
>MeliponaBeecheii_000172-T1 MeliponaBeecheii_000172
ATGGACGTTCAAGTAAATGATTCGCTAGAGTTCGAGGCGTGGAATCTAACGAATTCGGAGGATTGCGACTATTTTGCCGG
ATCGCAAAGCGTCTTCTCGACGAAATGGTTCCGCGGTATTATCTGCTTCCTGTATAGCATCATTTTCGTGATCGCGTTAA
CCGGAAACGGTCTGGTCTGCTACGTAGTACACAGCAGCCCTCGAATGAAAACTGTTACAAACTTGTTCATCGTGAATCTC
GCCGTCGGAGATATCCTGATGGCATTTTTCTGCGTGCCAACCAGCTCCATCAGCACCTTGATACTACAGTATTGGCCGTT
CGGTCCAGAACTCTGTCCCACCGTTATTTATCTACAGGCGGTGTCAGTGTTGGTGAGCGCGTACACACTTGTTGCGATTA
GTATAGATCGCTATATAGCTATTATGTGGCCACTGAAGCCAAGATTGAGCAAACGGCAAGCTCAGATACTAATTTTAGCT
GTGTGGATGCTTGCTATGGTAATATCGCTGCCTATCGCTGTTGTTTCGAAGCTGTTTCAACCATCGAGGCAATATGAAAG
ATGCAATCAATACATTTGCGTGGAAGTTTGGCCATCGATGGAAAACAAGTATTATTACTCAATAGCGTTATTGGTACTCC
AGTATGTGATACCAATAACGGTTCTGATGTTCACGTACACCAGCATCGCGGTTATGGTGTGGGGTAAGAGACCGCCAGGA
GAAGCTGAAAATGTCAGAGACCAAAGAATGGCACGATCAAAGAGGAAGCTACTAATGGATAATAACGAGACTCTCGGAAG
TTGGACCGGTCTTCCATTCGTATGGATGGTTCTCCATTGGTTAGCTATGTCGCATTCCTGCTATAACCCAGTAATTTATT
GCTGGATGAACGCGAGATTTCGTACTGGTTTCATAATTGCGATCGTACGTTTGCCTGGAGCACATCGAATTCTTCATAGA
GAGAGACAACGCGATAACCACAATGCTAGTACAATGGGTATTCCCTTAACAGGTGTCAATGATTCGAGCCATTCTGTTCT
ACGACGTATGAACACGTGCACAACTTATATTAGTGTTCGTCGCAAAACAAATGGAAACCACACTGCGCCCGCAAGAAGTG
CCAGCATCCGGAATGACTTTCGGCCAGCAACTCAACCATTGCAACGACAATTCGTTTATCTAGAGTCTCATTCAGAAGAA
CAGCTATAA
>MeliponaBeecheii_000173-T1 MeliponaBeecheii_000173
ATGAAAGACGGAAGCAGATTGTTGTCAATCCTCCTGAAAGTTTCAGAGAAAGCAGCAAATATTGCGAGAGCTTGTAGGCA
TAATGATTCTTTATTTAAATTGCTTGTACAAGAAAAATCAGAGGCAGAAAAGAATCCACGCTTTTTCCAAGATTTCAAAA
CTTTGGCTGATGTTCTTATCCAAGAAACGATTAAACATGATATTGGATTAGAGTTTCCAGAACTGGCTAAGGTAGTACAA
GGAGAAGAAACTAATACATTCAGTAATGCCATGGGTGAATCTATAGTGGTTAAAGTATGTCCAACTATTGGAGAAACTAC
TCAACTATTAGCCAAAGTGATGAGTAGTGATATTGCAACTGCTGAATTATTAGCTACTGAAGTTCATAAGGATGTCCAAT
TTTTAGATATTCCAATGGTAGCAGAACTACCTTTGGGTTTTGATATTGACATTTATGATCTTGGTATATGGATAGATCCA
ATTGATTCAACTGCTGATTATATAAATGGAGGTGAAAAGGTGGATGAAGCCACTGGTGTACATATGAGTGGTTTACGATG
TGTCACTGTTTTGATTGGAGTATATTTGAAAAGCACAGGCATACCAATTGTGGGAGTAGTCAATCAACCTTTTTATACTA
ATGTGGATTTGCGATGGAAAGGCAACTGCTATTGGGGATTTGTGGAAAACAACGTTGGAACATGTTCTATAGTGGAAGAA
TTCACTGACAAAAAAAGAATCATTCTAAGTAGAGTTGAAGATGAAAATGTGAAAGGTAAACTTTTAGATGCTGGTTTCAC
TCTAGTAGAAGCAGCTGGAGCTGGTTATAAAATATTAAGCGTCGCTCTTGGACAGGTCGATGCTTATATTTTATCCAAAG
GATCCACATATAAATGGGATACATGTGGTCCACAAGCTCTTTTACGTTCTTTAAATGGGGGTATTATTGAATTCCAAGAT
TTTGTAAATAATCCTGATTCGAATTATATAGATGTAAAATATTTATCCACGTCCACCAATTTTTCGAATAACAATGGTTT
GATAGCATATCGAAATTTTGAAACTTTGCAAACATTAAAGTCGATTTTATGCAAGTAA
>MeliponaBeecheii_000174-T1 MeliponaBeecheii_000174
ATGACAGCAATATTAGGTGGTGGTATATCGGGTCTATCAGCTGCATATTATGCTCTTGAAAATCCAAAATTGGCTCCATT
AGTTATATTAGAAGCTTCGAATCGTGTAGGTGGTTGGATACGTTCTATAAAACAACCTGATGGAACAATCTTTGAAACAG
GTCCAAGGGTTATTAGAGCTAACTCACATGATTTATTAAACTTAGTAGAAGAATTGAAGTTATCATCTAAAGTTATTCCT
ATCAAAATAAATCATCCTGCTGCTAAAAATCGATATATTTATGCTGATAATGTATTACATTGTTTACCTAATTCTCTAAA
AGGAATTATAACAAAAAATACACTATTAAATCGTTCTTTATGTAGTCTTTTATGGAATGATTTTAAAGCAACAAAAGTTC
ATAAAGATGATGAAAGCATATATAGTTTTGTACAAAGAAGATTTGGCAAAGATGTTTCTGAAAAGATGGTTGCACCGATA
TTATGCGGAATTTGTGGTGGTGATATACATCAATTAAGTGCAAAATCTTTCATGACGAATATATTTGAAACTGAACAGAA
ATATGGCTCTGTATTTATGGGTCTTGTACAGAAAAAATTTTCAAACATATTAAATATAAAAAAAGAGAAAGAAACTAAAT
TAGGAATCACCAATGAAACTCAGAAAGTAGTAAAATCAAATAATAAATCGTTGCATTTAGTAGAAAGAGCTAGAACAGAA
AAATGGAGTGTATGGGGACTTGAAGGTGGTTTTGAAAAATTACCTCAAACGCTAGTTGAAAATATTACAAAGCATGGAGT
GAATATAAAAATGAAACATAATTGTGAACAAATCACATTTAATAAAAATTATGTAGAACTAATTGTAAATGGAAATGTTG
AAAAATATTCTCATATTATATCAAGTCTACCTGCTAAAAATTTAGCTAATCTAATACAAAAGCAACATCCAGAACTATCT
AAAGAATTATACAGTATACCTACAGTAACAATAGCTGTAGTCAATCTTCAGTTTTCTGAAAATGTTTTACCAATAGATGC
TTTTGGAGTTCTTATTCCACCAAAAGAGGAAATTCCAATTTTAGGCATAATATTTGATTCGTGTGCTCTTCCTCAAAACT
CCAAAATGACAGTACTGACAGTAATGATGGGTGGTGCATGGTTTGAAAAATACTTTAGTAAATGCTCATCTGAAGAACAT
TTAAAAATGATAGCAGTTAAATATACAAATCAACTTTTATCCATTAATGAAGATCCCAAAACATATAACGTTTCCATTCT
AAAAGACTGTATTCCACAATATATAATAGGTCATGCAGAACGTTTAACTCGCATCCACGATTATATCTCCGCGCATAAAA
TACCTTTAGCATTGTGTGGCTCTTCATATCACGGTGTGGGAGTCTCTCATGTTACTCTGTCAGCAAAAGAAGCTGTTTCT
AGTATCAATCAACGTATGATATAA
>MeliponaBeecheii_000175-T1 MeliponaBeecheii_000175
ATGGCCACAGAGGAAGGTTTTGAACAGTTCGAAGATGAAGAGACAGAAATTCCGATTGGCGGAACTTTACCCGGCGGTAG
AAAACGATTATTTTCAAAAGAATTGCGCTGTATGATGTATGGTTTTGGCGATGATCAAAATCCTTATACAGAGAGTGTAG
ATTTGTTAGAAGATTTAGTTATTGAATTTATTACGGAAATGACACACAGAGCTATGGAAATTGGTCGTACTGGACGTGTA
CAAGTAGAGGATGTTGTATTTTTAGTTAGAAAAGATCCCAGGAAATATGCAAGAGTTAAAGATCTCCTCACAATGAATGA
AGAATTAAAGAAAGCTAGAAAAGCATTCGATGAAGTTAAATATGCAGGTACTGTTAGTCAGTAA
>MeliponaBeecheii_000176-T1 MeliponaBeecheii_000176
ATGTCGGCAGTAATTCCTACAGCCAAAACTTGGAAGGAAACCAATCATTTGTATAAAGAACAACGAAAAAAATGGAAGGA
AGAGAGGTTAGTAAAAAAGCTAAAGAAAGAAAAAATTAAAAAAGAATTGCAGAATGAAGTTGCTGAAAAGCAATTCGAAA
AGAAAGACATTTCGACTCTGAGTATCGCAGTTCCAGGCTCGATTTTAGACAATGCTCAATCGCTAGAATTACGAACATAT
TTGGCAGGGCAAATAGCACGTGCAGCGTGTGTTTACAAAATAAATGAAATCGTCGTTTTTGATGATAAAGGAGAAGTAAC
TGAAAGTGAAAAGAAAAAATTAAAGACTGACGAAGTCTTAGGTGAAAGACGAGTTGGATGTTTGCAATTGGCTAGAATAT
TGCAATATCTTGAATGTCCGCAATATTTAAGGAAATATTTCTTCCCAATCCATAAAGATTTACAATATGCTGGAGTATTA
AATCCTTTGGATGCACCACATCACTTACGTCAGCAAGATGTGTCTTTATATAGAGAAGGAGTAGTTACAAATAAACCAAT
TAAACCTGGCAAAGGTTCTTATGTAAATGTAGGATTATTAAATGATGTTTGTGTGGATAAAGTGTTAATTGATGGATTAA
GAGTTACAGTGAAGATACCTGAAGACCAGTCAAATCCAAAAAAATTAAAAGGATTCATTGTTCCACCTGACGTTCCCAGA
TCAAATAATGGAATATATTGGGGATATTCAGTAAGATTAGCTAATAATCTTACAGAGGTATTAACTCAATGTTCTTATAA
AGATGGATACGATTTGACCATTGGTACTTCAGATAAAGGAAATTCTATTGATGATGTAGAACCAAAAGGTATCAAATACC
ATCATGCTTTAATAATATTTGGAGGATTGTCTGGATTGGAAACAGCAGTAGAGAGTGATTCTAATATAAATGTGGATGAT
ATTTCTTTAGTGTTTGATCATTATTTAAATACTTGTCCACAACAAGGATCAAGAACTATTAGAACAGAAGAAGCTATTTT
AATTACTTTAGCAGAATTAAGAACAAAATTGTTCCCCAAAGTTCCTCCATTATCAAATGCTCAGTTTAATAATTTTATAA
AATAA
>MeliponaBeecheii_000177-T1 MeliponaBeecheii_000177
ATGGCAAAAAAATTGGTTGCAAAAATTGGACCTTCGATTCTTAACGCTGATTTGGCACAACTTTCAGAAGAATCGCAAAG
ATTAATTAATAACGGTGCTGATTATTTACATTTAGATGTTATGGATGGTCATTTTGTACCTAACCTTACTTTTGGCCACC
CATTAGTAAAATGTCTTCGAAGTAAAGTAAAAGATGCTTTTCTTGAAACGCATATGATGGTCTCTAATCCTAATCAGTGG
ATAGAACCAATGGCTGATGCTGGTGTTAACCAATATACATTTCATGTTGAACCAGTGAAGGATGTTCCATCAGTTTGCAG
AAAAGTAAGAGAAGCAGGAATGAAAGTTGGAATAGCACTTAAACCAGGGACTCCAGTAGATGTAGTTGTAGAATATGTTG
ATCTAGCTGATATGGTATTAATTATGACTGTAGAACCAGGTTTTGGTGGTCAAAAATTCATTGAACCAATGATGGAAAAA
GTATCATGGCTTCGAAAAAATTATCCTACATTGGACATAGAAGTTGATGGAGGTGTTGGACCAAGAACTATTGATGCATG
TGCAAATGCTGGTGCAAATATGATTGTTTCTGGAACAGCCGTCATAGGTTCTTCTGATCAAGCAAAAGTTATCAGAACTT
TAAGAGATACGGTAAATTGTGCATTGCAAAATAGTTGA
>MeliponaBeecheii_000178-T1 MeliponaBeecheii_000178
ATGTCATTCGGAAATCAGACATTCCTCGTGCGACACGTTGTCGGCTCATCGTCACAAGGATTCGCGATCAAGATGCGATC
GTGTTCAATACTGATTAATTTCGTTTACATTATCACCGTATCATATACGGTTTCGGGACACCCCTTTTCATTCCTGCCAC
GGCATGCTGTCGAACAAGTTGCAGAACATAGGAGCATAAGCAGGCAAATAGTAGAGCATAACTTCCTAACACCATCGGAC
TACGATGTACGAAAGCCTGTAGAACCATGGACCAGTATCGTACAGAACCCAGTAAACGGCATCGAGACTACTTTGGGAAG
CAAAGTGGAATTGGAATGCAAAGCTACTGGCAGCCCCCCACCGGAAATTTTCTGGTTCACGGGGAGCGGCAGCTATGAAG
ATTTGGTCATGTACGTGAAAGCCAGCACGCATTCCTTGTATGATCCAGCTGAAGAGTGGAAAGGAGTGGCTAGAATTAAT
TCGAAACTCGTGATAGAATGCGTTACTCCAGATGATGCTGGATTGATCTACTGTGCGTCGGTTTCTGCGAGAGAGGTGAA
GATCTCCACTCCTACGGTGCTGCTGGTTAACCATGAGGGTAGTACCAGTAACTGTAGTTCTGAGAGTGATCCAATAATCA
CCCTGTACGCGCCAACATTCATAGCCAATATTGGAACGACTGTTATATTGCCCTGCAGAGCAAGTGGAAAACCAACACCA
CAAATCACTTGGTTGGATAACTACAACCTACCTGTAAGCGCATCAACTAACTTGCGACACAGAGTATTGGATAGCGGTGA
CTTATTGATAGAGGAACTCCTATGGGAAGACATGGGTGGCTATATTTGTCAAGTCAAGTCTAAAAATCAACAACAAGTCG
TCAGTACATTCCTTTACCCTTTACGCCCTGAAAACGAAGTGGCTCAAACAGTCAACTAA
>MeliponaBeecheii_000179-T1 MeliponaBeecheii_000179
ATGGGTGCCCTCGCTTACATCCGATTGGACGAGACAGCGAGGAGTAGGGCAAAAAACCACACCAAACAATTGAATTCATT
ATCCCCGCGTCTCGTTTGTGCACATGTAATAGTCGTATCCAATTTACTTCCACCCTCATCTATGCCCATCATCGATTTTT
ACTTCGATACAGCCACTGCGATAATTACTTTTATTGAAACTAATCGTACCAAGAAAGAGGCGTTCACAATTACCCCCAAC
CAGCATCTTCTCGGTCAGATCCAACCGGTACGAAAAGACTGTCGAAACTTCAATTTGTCGAGGTGTTTAACATTAAAACA
CGTGAAGCACCATGAATGA
>MeliponaBeecheii_000180-T1 MeliponaBeecheii_000180
ATGGAAGCACAAACAGATACTTCTGTTTTGCGATCTCCAGTTAATTTAAGAAATACTGGCAATGGTTTTTATGCACCTTT
AACTTCATTTGCTGAAATGTGGTATCACATATTTTTATGGGCCCTATTTTCTTCAATTTTTGTTCATACTATAGCTGGTG
CTATTTGTTTTGCTACATTAAGACAACATAAATATGGAAAATTCTTCCCATTGCTGATTATAATAATGGGCATATTATTG
CCATTAACATCAGGAGTTCTTAGCTCTGCTGCTGTTGCTTTTGTATACAGAGCATCTCGATATCCACTGCCACCATTGTA
TGCATTATTTTGGGGTATTGGTCAAACTGTTGTAGCAGGATGTGTTGGATTCACAAGAATATTAGCAACTTTATAA
>MeliponaBeecheii_000181-T1 MeliponaBeecheii_000181
ATGAGCACTGTAGACTGGGACGAAGTTAAAAGATTAGCAGCTGATTTTCAGAAAGCTCAATTAAGTTCTACTCTACAAAA
GTTGTCAGAACGTAATTGTGTGGAAATTGTAACAAAGCTAATAGAAAGTAAATTATTAGATGTAATATTTACCAATGATG
GTAAAGAATATATTACGCTTCAACATCTTGGCAAGGAAATTAAAGATGAATTATACATCCATGGTGGAAGAATCAACATG
GTCACTTTATCACAAATCCTCAATGTTAATTTGTCTCATGTGTCCAAAATAGCAAGTGACTTAGAAAAACATAATAGAGG
ATTAAAGATAATACTTGGACAGCTTATTGATAAAACGTATACAAACAAAATTGCAGAAGAAATCAATGACAAATTAATGC
AACATGGAATTATCAATGTATCTGAGTTGACAATACATTATGACTTACCAGCTGATTTTTTACAATCAGTAATTGAAAGA
GAACTAGGAAAAAGCATTTATGGTAAGCAAGATCCCCAAGATTCTAAAGTCTTTTATACAGAAAGTTTTATAGCTAGAAA
TAAAGCAAAAATAAGAGGAGCCTTATCTGCAATCACAAAGCCTACACCACTATCAGCAATTCTAGGACAATGTTCTGTTT
CTGAAAGGATATTTTTTTCAATTCTTGATAGCTTACAAGAAATGAAACAAATTCCTGGTGTTGTAGCAGGAAAGCAAGGA
ACAAATAGTCTTTATATACCAAGTATATATTCTAAAAGTCAAAATGAATGGATAAATAATTTTTACAAACAAAATGGTTA
TTTAGAATATGATGCGCTTACACGTCTTGGAATATCAGATCCACTAAATTTTATTAAACGTCATTTTCCAAATGAAAATA
TAGCTTTCTTACATTCTGTTGCAGTAGGTACAAGTATTAGAGATCAAATAGATTCAAATATTGAAGAAGCTATTGTAACT
GGATCTTTTGTTGATATAAGTCCTCTTTTACCATCTGTATTTTCTGATAAAGATATGGAAATGCTTCTTAAAATCGCGGA
AAGAAAAGTAAATAACAATACACATGTATTTGCAAAAACTATTGTAATTTCTGATGCATTTTTACAATCTTTACATAAGT
CATTTGAAGCAATAGCAGAAGCAAAAGCTAAAGAAGCAGTAGCTAGTGGACAATGGTTCCAAACAGTAGCAGAAAACAGG
ATTAAATCTAAGTCAGCAGATTTAATATTTGAAAATAAAGGAAACAAAAAAGAAGAACGTCGGAAAAAGGTAACAACTAG
CAAAACAGTAAGTGATAGTACTCAAGGACGGGAGACAAGAACAAAATCTAAGAAAAAATATTTACAAAAAAATCGCGATG
CCGAATCTGATGATGAAAATACAAAAGTTCTATCAACTAAAATTGAACTTAAACTAATATCTTTACAAGATATTAAAAAT
GAAATTGCAAAAGATGATAATTTGTCAGTAATTGATGATTTGGTAGATGAATTAGCATTATACTTAGAACAAAAAGTAAA
TAACTATGCTATATCTATTGCAGAACAGTTAGCACAAAACAATAAAACTACAAATTTAAGCGAAGTTGAAGAACGTCTAA
ATGTTCTAGTAACAAATATTAAGATATTTGACAAAGGCATTAAACATATAGATAAAACAGATCAACCTGCCTTCACGAAA
TATTTACTAAAGTCTCTTGTTACCGACTTTGTAAATGAGTTATTTAAATTAGCTGCTCAACAAAATATACTTCAATTCCC
TGAGAATATTACTAAAGAGACAAGGCAAAAGATGTTGCTTGATTTGCCAGGAGATGTGAAAGAACCTTTAACTAATATAC
ACAAATCTATATCTGGAAATTCTATAGATGATTTCCTAAATTTTGTAGATGCAGCAATGGCAAGTTGCTGTTTAGTATTA
AAAAAATATGATAAAAAGAAGGAAAGACTATTTATTTTGGGTCACAAAGAAGCCTTACTAGAAGAAATTAATACTACTCA
AGATCCTGCATTAGCACTACATCTAATCACAAGTATATTGTTTACAGCAGTAACGCAAAATGTTATACATATGTCTGGAA
GACATATATCTACTGTTCTGTCATTTCTTCAAACACAATTGCAGCTCTCAACAATGGAAACATTATCTAAATACCACGAT
ATAGTGCTAAAAAGTTTAACTTCTTCAGATGAAAAAACAAAGCTCAATATTCAAAAGGAATTACAAACTGGATTAGAAGA
AATTAAAAATATTGCAAATAACTACAAACAACATTTAAGAAGTGATAAAACACAAGAGAATAAATACACATGA
>MeliponaBeecheii_000182-T1 MeliponaBeecheii_000182
ATGTTCGTTGCACAGTGTAAAAATATAATTGAAAGTGAGGAGAGTAGTGATGAAGAAGTAGTGAGTTTTACAAGAAAGAC
TATAAATAGAATTTCATCAAATTCAGACTCGGATGACGAGGAATCATATGCAAGTGAAGACCTTGATGAGATGTTAGAAG
AACTTGCTGTAGCAGAAGAGGAGGAATTGACCAATGCTGATGATTCTTTGGACAATATCCAGCGGAACGAGTTCGCTACA
AGCAACAATCATTTACATTCACAGGAAAAAATGGACTTCTGA
>MeliponaBeecheii_000183-T1 MeliponaBeecheii_000183
ATGACAGTCGCGGAGAACGCGGTGGAGTCGAAGAGGAATTCAATGGTCGTTACTAACGCGAACGACGAGGTTCTTGATCG
GCATCCTCTGACCGAGGACCCGCAACGAGGTTCAGAAGAGACCTCGAATTCAAGCACGGAGGACAATCCCCTTATTTTAG
CGACCGATCGAAAGAACTCGTCGGTGAAAATCGACGTATCGATCACGAAATCGGAGACGGATAAGGAAGAAGATAATCCG
GCGTCGATGGTCCCCTTGAGGAAGGATGTTGATGATCCGGACGCGATCGTTCCACCCGATGGTGGCCTGAGAGCATGGAT
GATCATGATAGGCAGTTTCGTTATTAACGGTGTTCTGTTTAGTGTCATAAATACATACTCATTGATCTACCTCGAGTTAC
AGAAGAGTTTGCTAGAATCTGGAGAAACGGCGGCGTCTTCAAAGGCGGCCTTGGTAGGGTCGTTAACCATCGGTACAACG
TTCTTTTTGTCACCGATTTCTGGCATTCTCACCGATAAAATTGGCATTCAGATGACCACGTTTTTGGGCGGTGCTCTCGC
GTCCAGTGGTATGCTTCTATCCTCACTATTTTCTAGTCAGGTGTCATTACTATATTTGACCTATGGAGTGATGTACGGGC
TTGGTGCTAGTCTTGCCTACACGCCGAGTCTAGCAATCCTGGGGCATTACTTTAAAAGATACTTGGGTTTGGTCAACGGC
ATCGTCACGGCTGGAAGCTCCGTATTTACCACTCTTATGCCGTATTTGATGCAAGCCATACTCCTCCGTTTCGGCCTGGA
CGGAACGTTGAGATTCTTGGCCATGCTCACCGCGATTGTCATGGCTTGCGCTATTCTTTTCAAACCAATTCCACTTACCC
CGGTGTCACGGGAGCAACTGAAATCCAAGTCGAACTTCAAAACCTGCCTGAAACAAGTGATAAACGTCTCGATTTGGAGG
AGAAAACGATACGTGGTGTGGGCTAGCTCGATCCCTTTCGCTTTGTTCGGGTATTTCGTCCCGTACGTTCACATAGGGAA
ATTTGTCGAGACGGTGTTCGAGGGTTCTGACGGCAAGCTACCGATCATGTGCATCGGCATCACTTCCGGTATAGGTCGAC
TTCTCTTCGGATATATCGCCGATCTGCCGAAAGTGAATAGAATATTGTTGCAACAGATATCGTTCTTTAGCATCGGTATT
CTTACAATGTTACTCCCCGTTACGCGTTCGTTTATATTGTTGCTGCTCATTTCTTTGGCCATGGGATTATTCGATGGTTG
TTTCATATCCCTTTTGGGCCCCATTGCATTCGATATATGCGGTCGAGAAGGAGCGACACAAGCCATTGGATTTTTACTGG
GCATGTGTTCTGTACCTTTAACCGTGGGACCGCCCATTGCTGGTCTTCTGTACGATCAAACCGGTAGCTATGACATACCC
TTTTTCTTGGCGGGTATCCCACCGATAGTAGGAGCACTCACAATGTTCCTAATAAAATTCGTGAAGGACGAGGAGCAAAC
TATTAGCAGCGGTACAGAGGATAAAGCTTGTCAGAATGGTCGGTAA
>MeliponaBeecheii_000184-T1 MeliponaBeecheii_000184
ATGCTTCATACAGATCTGACCCTCGTGCTTCTCTGTATCGGACTAGCAACGTCAGATTTATCGCCATATAAACCAAGGGG
ATGGCGTCCTAATGGTCAACGCTTTAATCCCGCCAACAATCGATTGCATGCGTATTACGGACCCCCCGGATTACCAGCCT
ATGAACCTCCGTACTCGACAAGCCACCCCCCAATTTTCACCACCACCACTGCCCTGCCGCCGCCGCCGCCGCCGACGACG
ACGACGACAACGACGACAACGATGAAAACCACAACGACCCCGCGAACCAGGGAACCAACGACGCCCACTGCCGTCCCGGA
GGAAGATTTCGACTTGAATCCAGCGCTGGCCATCGCCAACTCCTTCGCCTTTAATCGGCCTGTTTACATTTACAACACCT
ACCCGTTCTTACCTGGACACGTGCTGGTCAAATGA
>MeliponaBeecheii_000185-T1 MeliponaBeecheii_000185
ATGACGGAGGAAAAGGATCTAAACGAAATATTGTGCGTGAACAATTTGGTGAAGGTGGTAAGTGGTAGCGAAAAGAGCAA
CAGCGATCCTTTGGAGACGAAAGTGTACAGGAAACGATGGCTAATATTGGCTCTGTACGTTCTGTACACGGGAATGAGCA
ATGCCCAATGGATTCAATATTCTATAATCGCCAACGTAGTTAGCAGGTACTATGGGGTTTCCTCAACGACTGTCGATTGG
ACAGCAATGTCATTCATGGCTTATTACGTGATTTTCATTTTTCCTGCTACGTACATGGTGGACCGAATCGGATTTAGGTG
GACTAATATTGTATCCTGCGGCGTTACATGCCTTGGCTCGTGGGTCAAAGTTTTGTCAGTCAGTCCTGACAGATTTTACG
TTACCTTCATTGGACAATCTCTGGTTGCTACCACACAGACGATAATTCTAACGTTACCCGGACGTCTGGCAGCGCAATGG
TTCGCCGCCACCGAACTTTCCACGGCTACGTCATTGAGCATATTCGGCACCCAAATAGGAATAGCCTTAAGTTTCCTGCT
CACGCCGATAATCGTGAGAAATCACGAGAATTTGGAGGACATTGGCGCAGGCTTGTCGCATCTTTTCTGGATCATAGCTA
TTATCATGACGATCGCGTTCATCTTAGTTGTAATACTGTTCGAGAACGATCCGAAATTACCACCGAGCAAAACACGAGCA
CTGCAAAAGTTAAACCAGATGGAAGTCGACGAAAGTATCGTGCAACCTATTAAAAGATTACTCAAGAACAAGAGCTTTTT
GTTATTGTGCAACTCGTACGGTTTGGGCATCGGCGTGTTGAACGTCGTAGGAACGTTGCTGAATCAAATATATCTCGCGC
ACTTTGAGCACGGCGAGCAAGACGCGGGTAGAATTGGTTTGACCATAACCATTGCTGGAGTGGTAGGTTCCGTCTCTTTC
GGAGTAATTCTCGATAGAACGCACAAATACAAGGAAACGACTGTAATTGTGTATTTCCTCGCGCTGCTTGGCCAGATATC
CTTTTCCATGTTCACGTGGCTCGAAATGAAATGGATGGTGTATCTGTCGGCCATGTTTCTCGGATTCTTCTTAGTCGGAT
ACGTAGCCCTAGGATACGAAATGTGCGCGGAATACACGTATCCAGAGTCCGAAGAGAAAACGGCGGCAATTTTGAACGTG
GCTAATAACGTTTACGGAATCGTCCTCATTCTGATAATGGGCCGATTGCTGGAGGTATACGGGGACATTCCGGTGCACGT
GGGTCTCTGTGTGATGATGCTGACCGGCTTTATCATAACCGTGTTGACGAAGGACGTGCAAAGGCGTCAGGATGCCAGGA
AAGGCGCACATTACGTGGGGGTTGAACAAAGTGAGAAAAGCAACGAGTGCAACGGAGTCGAAAAAAATTAA
>MeliponaBeecheii_000186-T1 MeliponaBeecheii_000186
ATGTTGGCTCGACCCTTCAAGCCGGAATTTTCGGATCTCGACTACGCGGACGTGGACTACCGCTCCTACGGGCCGATCAA
CTACAAAGCTGCCAGCATCGCGCTCCTCCAGAAGCAGCAGCAGGCGCAACAGCAACAGCAACAGCAACAGCCTCAGGAAC
GACGGCCGCAGATGTACGGTGTCACAGACGAGAGCGAAGATCTTCTTTAA
>MeliponaBeecheii_000187-T1 MeliponaBeecheii_000187
ATGTTTGCTCGAGTTTCGGCTTTGCATGGCACGTTGCATCACCACCATCGCCATCATCATCACCGTTCGTTATCGAGCTC
GCCGTGTCCCTCGCGGCCACCTAGCAGAACGGTGTCGCTGTGCGACGCCAGTTCCGGTTACGAGTCGACCAGAAGCCATC
TAGGGCCCCACTATAGCGACTACAACGTGCCCAGGAACAATTCGCCGGTGCTGAGGTACAACAGCCTGAAGCCACGCCGT
AGGAAGCACAAACGCTCGCAGTTCTACTCGCTGAGGCTGTGCCGCAGGCACGAGAACGACGCGCGCAGGAAGTATCAGCT
TTACGCGATACCGATATACAAGTGTCCCCACAAAAACGACAGCACCAGCACGATCACGACGATCGTCAGGTCCGGCACGC
CGTCGTTGTCCACCAATCAGTCGGACCAGAACGAAAATTCCAACGAGACCTCCAACGAGAGTCGCTCGAGCAAGGAGCAA
TCCGGTGAGAATCGGTCGCAGCGTTCGACAGCGGCGCCGACGCCGCCGATCCCAGCGCCGAGAAAGCTAAGGAAGACAGA
TCCCTCGAAGCACACCTATCAAAACGTTCCCCCTCCCGTTTTTCCGCCGGGAAACGCCTCGTTGCCCAGGACCAAGACCG
ACAGCCTATACAACTACAAAGAACACTACCAGCAGCAGCACCGGCAGGAGATGCAGCAGTACAGCTACCCGTTACCGAGC
AACAGTTCCAGCCAACTAACACTGCCACTAACGCGCAGCCTCTACCATTCCTCGATAGTTAGCCCCTTGCAGACCTCGTA
CGTGCACGCGAACAGCCGGCCACCGGCCATCACGCAGCAGCAGCAGCAGCAAACAGGAGAACCATCATCCGTCGATGCCA
CGAGGCAACCGCCGCGTCGGCACTCGGGCAACCGATCGAGCGACCGAAGTCAAAAGTACAGAAAGCACAAGCGCAGCGAG
CAACGGAAGCAGAAGCAAAGACGGCCGGAAGCGTCGAGGAGGGCGGACGCGTACGCGGGCAGCACGCCGTCCTGCGAGAC
GAGCTTCCACCAGGTGCAAGAGCTCGGTATACCCGAGACCTACAAAATCGCCTATCCGCACTACTACGAGGACGACATCG
CGGAGTGTCCGCCCGCCGACTATCACAGATCGAACCCGGGCTCCCGTCAGCAGATCTGGGAACGACAGTCGAATCGTTGC
CCGCCGGAGAGCACGCACTACGCGGACACCGGCGACACGAAAAGCCGGAACAAGTCGAAGAGGATGTCGTCGAATCTCGG
CGACGGACGATCGCCGTCCGCGCCCACGATAATGCAGTACGCCGAGCTACACTTCCGGGACGTCGGTCAGGAGATCGACG
TCTAA
>MeliponaBeecheii_000188-T1 MeliponaBeecheii_000188
ATGGATTTGAACGGTGTGGTGGGCCACGTGGTGCAAGGGACGAAGGTTCTGCTCGAGTGTACCGTGCTGGCAGCCAGGCC
CGCGGCGAACATCACCTGGCAGAACGGTACCGAGATCCTGAACGAGAGTAACGACAGACTCCAAATGCACGAGACGAAGG
TCGAGGAGAACAAGGATGGCACGTTGCAAACCACGAGCTCTCTGGCTTTCACGGCGTCCGTGTACGACAACGGAAGAACG
TTCAAATGTTACGCGGAGAACTCGGTCACACGTTACGAGAACATGAAACCGATGATAGAGTCGATGACCATCGAAGTTCT
GTATCCGCCTATAATAACGATGAAGCCGGAGAACATCACTGTAAACGAGACCGAGGATTTTATAGTGTTCTGCGACTACG
AAGCGAACCCGGCCACTCTGACAAAGGTAGAGTGGTATCGAGACGACAAGGAATTAATTCTGACCGACGACCACTACGAA
GGTGGTATCACGGAACAAACGGCTCTCACCGTGAAAAATTCGACCCCCAGCGACATGGGCTCCTACAAGTGTGTACTAGA
CAATAACGTTGGTTCGTCAAATTCGGAGGACGTCGTTCAGGTCTCCGTACTGTACAAGCCGGTGGTCAAGGTGATAATGG
AACCGGAAACGCCGGTGAACGAAGCGGACCGGCAAAACGTCTCGCTGACCTGCGAGGTTGTTGCTGGAAATCCGGCAAGC
CTGACCGCCGTCCGATGGTACTTGGACGGGGACCTGCTGAAAGAACTTCCGGATTGCACGAGAAACAGCAGCGCGACCAC
CACGACCACCGAGGAATCTTTAATTTTCTGCGATATCGATCCGAGCAAGCTGCTGCTGGAAGCGGTGGGTCGTTCCTTTC
ACGGCAACTACTCTTGCGAGGGTAGAAACGACGCTGGCTGGGGACCACTTTCACCGAGTGCACCTGTCATGGTCCATTAC
AAACCTGGGCCAGCCTCGATCTCGTACGAACCGAAGCAGGTAATAAAGAAACGCCCGTTAACGATCACGTGCTCCGTACT
GGATCCAGGACGTCCGAAAGTAGTTGGCTTCAAATGGTTCCGAGGCCTCCACAGACTCCCGGATGAAAACAACGCGACCC
TAACCATCGAGTCGGTTAATTTGGAAACCGAGGCGAACTTCACTTGTCTGGCTTACAACGAAGCCGGCGACGGCGACCCG
GCTACCACGTTCATCGACGTGTCTGCGGCGCCAGCGTTTATCAAGAAGCTTCCCTCTTACAACGGCGTCGCGTACAACGC
GTCGAGCGTTAGCCTGATGTGCTGGGTGGAGTGCGCCCCGATGTGCAATATCTCGTGGCTGAAGGGCGGCGTGCCGATAA
ACTTCGCGAAAACGAACCGATACTACCTGTCGAACGCTTATTATCCGCCTGATCCGCGAACGAACGACTTTGAGAGCATC
CAGTCGACCCTAGTGTGGAACCTAACCGCCTGGCCGAGCGGCCAGCTCAGTCGCTTCGAGGACAACGACAAATTCACCTG
CGAGAGCAGCAGCAACAGCATCGGCCCCGGGGTGAACAGCGTCACGCAGATCAACGTGGAATTTCCGCCAGAAAACATGA
CGATATCAAAGAAAATGATAAACGTGACGGTGGACACGATACCGGAAACGGTGACCTGCAACTCGAGAGCGGAACCGGAG
CCATCCTATCGTTGGTTTCGGGAAGAAACCCCGTTGGACAACATCACTTACGGCCGCGTTCTCGATCTGAAGATACCGGT
GCCACTGCGGAGCAACGGGACATACTACTGCGAGGCATCGAATCGCCAGGGAAGCCGTAACATCTCCGTGATCATGAATG
TTCAATTTAAGCCAGAATGTCACGTGAAAACGGAACGAATAGACGAAGAGGATTACGTGGTGTGCTCGGCGACGGCCAAT
CCGAAGGAGACCGATTTCGTTTGGTCGTTGAAGAGTGACAATGACACGCTGGAGCAGATCGCCAAGACGCGCAATGGGAA
GAGCTACATCCGCCTCGATACGTCGGTAACCAATTTCCGGACGTACGTTTGCGTTGCCAACAATTCGATCGGCCACTCGA
ATCCCTGCGATCTGGACGTACCAGGTCACATACCGTGGTGGCATTATTTGGAGAGAAATCTCTATCTGATCGTCATCGTC
GTCGCGGTTGTCCTTATACTCGTGATGATCATCATATGCGGGGTGATCTTCATCGTCTGTCGGCGCAAGCGGAATCGAAT
GAAATACAGTAATCGGGTGGTCGAGCTGGAGGAACGCGAACATCCAGACGGTGGGCCACCGAGTCCAACGGTGTCCTCTC
ATTCGACCCAAACGCCGGTACAGCCGACGGCTGCGCCAAGATGGCCACTGAAACCGGGTGTGCTGGTGCACATCAATCGG
AGCCACAGCCTGAGGTCAGGCCTGAGCGTTCGCGCGAACGAGTCCCTGCGAAACGAGCTGATGAACAGGCGCAACGACGA
CGAGCCGACGATCGCCGATCGTTTCATCGTGGAGACAACGATCGCGAAGGTCGCCAACGGTGGCAAAGTGTTTCGAAGAC
GGAAGGAGAACGCGCAGAGGAGCGTCGTGGCCGTATCCGGTCTGCACGACGAGGGTATGCTCGCCAGGGCTAATAAAATT
AAGGCGATGTTTGGAGTGCAGCTTAAAGAGCAGGCCACTCTGCCGGGCATTTCCAGAGAGAAGACAGATCCCAATCAAGC
TGCGAATAACAATCACGTGAACAGCGTGTCGGAGGGACTTCCGGAGTTCGGGGCGAAGACGTTTTACGAGAACCTACCCT
TCCACGGGATCCAAGCGCCGCCTAATAAGGTATGTGTAATGAAAATCGCTGCTGGCGAATCTATGAATTCTGCTTTAACA
TTGAAACGAGTGACGTCGCCTATAGTTGAAGGGCTGTCGAACAAATTTCCTCCGACGATCACTATATCTCTCGCAGTGTA
A
>MeliponaBeecheii_000189-T1 MeliponaBeecheii_000189
ATGGGGATCATCGTGCAAACGGCGGATTTAAATCGACTGTCGTCGTTCGTCGACGAACCAGTGTTCGGAATCAATATCGA
ACCGCTTGTGCAACCTGCATTCGTACGTGTCATCGACGAGAACACGAAGAACACGTTAAGCACCGGTGCCACTTTAGGAC
CTATAAACGAAGGTTCGCCGATTTCCCTGTACTGCGAGAGCGGCGAAGGGAAACCAGTGCCTACGATCGAGTGGTTTAAA
AACGACCAGCGGCTGGAAGCGATCAGTTCGACGACGGTGGCCGAGAACAGGATCGGGAACACGAGCAGCCAGCTGCAGAT
GCAAATCACACGCGACGAGCTGAATTCAACTTTCACGTGTAAAGTAAACAGTATGGCACTGGCCGAGCCATTGACCGTCG
ATATCAAACTGGATGTCCATGCTTCCCCGCGTCCGTACGTGAAATTTGATGGGCTCGGACGCGGACCGCCTCTTTGCGGT
GTGAGCGACGAGAGGAGGATACAGAGAAAAGCGATTGAAACGCAGAGCGCGGAGATACGTTCGATGCAGAAGATACGCTG
GATGCAGTTGCAACAAAATTTCACAAACGCGAAACTTAGTTGTAATTAA
>MeliponaBeecheii_000190-T1 MeliponaBeecheii_000190
ATGTTGGAGTCAGGCACCAGCGAAACCAGCCGTACAGAATTTTCTCGGCGGCGAGAAACGTTTGAAACGGGAGTTTGGTT
GAGAATAATACAAAGTGGTAGTGACAGAGAAATTACACGAAGCAGCGAGCCATGGCTGAAGAGCGTAAAGCACGCCGAAC
TAGGCACAGAGGTGCAACTGCCGTGCATGCTGAAATTGTCTCAGTGCGAAGGACTTCACAGCATCAAATGGTATCGCGGG
GCGACGCGTATCTTCATTTTCAGCGAGGATGACGGAATAACGCGCGGCAACAACGACATCGCCGTCAGCTTATCGCGTCC
TCTTTCTCTGTATCTAGCAGCCATTTCGTTTCTTTGTGCGTCCGTCTTCGTCGTCGCGCCGTCCGTTTCCCTTATTTCCC
ATCCTCCTCAGCACCCGTTCTCGTCGGTTGACCTGGCCGTGCCACTGCTGAAAGACGCGATCGCGGAGACGATTACAGCA
GAAGAAGAAAATTGCCCGGAAGTTACGACCACCTTCCCGAAACCCGCCGGTGGCCAGAGAAATTTATCAGGTTTCGGATT
TCATAGAGTGTACGCGAGGATTCGGCAACAACAACAACAACAACAACAACAACAACAACAACAACAACAACAACAACAAC
GACAGTCGGATATAGAATACACGAAAAATTCGTCGAAGACTTTCTTGAAAATCCCGGACGTGAAACTGGAGGACGAAGGT
CTTTACAAGTGCGAGGCTACATACTTGGCTGTGAATCGAAATTGCAATACCGTTCAGCATATCATACTTAACGTCACCGG
TGAGTTTTCTAATTCAAACGAGACGCAGTCCTCTATTTCAATGAATTTGGAAAGAAACCTTCCAAGTACAATGAGGAAAA
AGAAGAATCCGAAACTATAG
>MeliponaBeecheii_000191-T1 MeliponaBeecheii_000191
ATGTTTACGGAGCGTCAACATAAAATAAAGGAGATGCGCATGAATTCATCGCCTAGAGATTCTGTCCCTTTTCTTTTCTG
CGAAGAAGAACAAGCTGAAGAAGACGAAAGTAAAACGAAGCCGGCGCGATCCATCGCTCAGTACCAGACAACGCCACTCC
CACTCGAGGTCTACGCCACGCCCCCTTGCGAATCACGTGACCCAAATCAACCAATCGCTAATTTTCGTTGCATCCTCTTG
TTGAAAATGTACTCGATCGGCAAGAGAGAAGAGCAGACAAATGATTTAACAGGCGAGACTGTTTCCGGGTGGAGAGGCAG
CGAAGTGGAGGTAATAACGCGAGTGAGGTCGGAGGATAAGGGCATCGTGGAAATTTTACTGAAACTACCTTTCCAGCGTG
CGTCGGTTCAAGTATTGAGAACTCTCGGAACGTCTCCTCCTCCGTCGCGTGTCCTCGAAATTTCTGGCCAACTTGCTTCA
ACTTCGAAGGGTCAATCAGTGATGAAACGGTGGAAGAGATCTTTCGCGTTCGCTCGACTATTAAAGCAAAGGATTCGCGT
GTTACTCTAA
>MeliponaBeecheii_000192-T1 MeliponaBeecheii_000192
ATGGTGAGTTACAACCGAAGTGAAGACTCGGGGGCCGGTTCATTAACTGGAAGACGAGGTACGCGTCGACGTAATGGGCT
TATCGGTGTAGCGTTCGTCGTTCGAATCCACAGAGGATCCGGAATCCCGATGGCGCGGCCACTGGACGCAGCACCGATTT
GCGGGATTTTCCAAATTGGTTTGGGATTTAGCCCCGGTGTAACGCAAAACCGGTGCCTCGAAATCGGTGGAACGTCCGAG
CGCGGCAAGATAGAGCCGAGTGCCTCGAAGGCAGAACTTCCGGAACGGTTTGCCGATACAAAGGACTCGAATGGGGGACG
TCGTTGCATCGGGCACAATACTCCGTCGCAAGTGCAATAA
>MeliponaBeecheii_000193-T1 MeliponaBeecheii_000193
ATGAAAAATATCTCCCGTAAATTCGGATATCAGTCGACGATCGAAACACCTGGAACAGTCGGCAGCTCAAAGAGAAGGAG
TGGTGGACGTTTAACGATCGCTCGCGAGAAAGAAGAGAGACGCGTCCTCCTCCCGAAGGAAGAATCCCAGTCGGTGCACT
TTAGTCCCCAAACGAGATTGGTTGCTCTCAACAGAAGCCACCTTCCTGTGGTCGTCTGCTCCGAACGAGATGAAGGGGCG
AATGGAGGAGCATCCTGCCTAATTGCCCAATGCTGA
>MeliponaBeecheii_000194-T1 MeliponaBeecheii_000194
ATGAATCAAAATGTCGAACATCTCTCGAGTCATCTATCGAAGACTCACGATGAAACGTACAAACGCACGAATCTTGACGT
GCAAAATAAATCAACGTTGCTTCGCATCAGCCTGCTGGTGGTATCCGTGTTTTTGTTCGAATTGATGCAACACAGCGGAA
GGAAAAGGGTAAGGAAAAAGGGGGCGGAAAGGGCGTCAGGATATCGCGTTGCCGTGTTAACAGCCGCCATAAATCGCCCG
TGGAATTCTTACGAGAGCATCGCAGGGACCCAGGACGATGCAGCCGAGGCAACTGCTTGCGTTCCCTTGCCAAAATAA
>MeliponaBeecheii_000195-T1 MeliponaBeecheii_000195
ATGTGCCCTCCTACAGGTCACGATGCACAGAAATTTACAATCCATTATATTTCACCAGTTGCAAGCAGAGAAAGAAGGGT
CGAACCATCAGTCGCAGGAATATTCACACCTTGTTACACTGCCTCCTTTGCGTTCTCGGCTATCTCTCTTATCGCCAAAC
TAATCTCGAGCCGAGCTATCGGCCGAGCATTTTCAAACTTGAAGCGCAGCGTTCGACTCGAGCCGCCGAAGGAAGAACGC
CAAAGTGAAAGTTGGTGGAAAGGAGGTGTCGCCCAGTCGCAAGAATCGATGCTGCGCTCGGCGTTGCTCGCAGGTGAATC
ATCGTTCGCGCGGAAATCGCAATCAGTTGAATCACCGGGTCGCGTATCTCATAATCAAACTGGTATCGCCAATTTAAGCG
ATCAAGCATATGATTGGGCGCGCCCCAATCACGATCACCTGTCATACACGTTGGAAACGAGTAAACAGAGAGAAATGTCC
GAGTTGTTCGAAGTTAATCACAATGCCCGGGCATGTTCCCCAATGCGATATTACTCGATAAAGCACGGCTAG
>MeliponaBeecheii_000196-T1 MeliponaBeecheii_000196
ATGGCGAGAAAAGGAGAGAAAGCTAGAATCCAGCCGCGTTATGATTTCTGGTGTCGCGCGCCAGAAGCCGAGACAACGAC
AAAGATTCGACAGCAGCAGCGGCATCTCGACGACGAACGCGCGACTCAGGTGCGCCCTAATAGAAACAATACGGGGGACT
ACGTGGTACAACGTAGTTTCACGCAGCACCAGAAAGCACCGGAAGCCGGCATAAATATTTCAAACTGTCACGGTGTGGTC
GCGAATAAATCACAAAAAGCTGTTCCGCGATTTGCACCGGTGCCACTGATGCGAGAATGCGACGCGAAACGCTTTTTCAC
CGTCCTGAACGCGGATACGGCAGTCGTCTGTTTTTACGAGTTTCTGAATATAGTGCACACCGGCTCGCCAGGAGTATTTG
AGCGTTTACCCCGTGGGAAACTTTCGCCCGTTACATTGCGTACGACGTTATAG
>MeliponaBeecheii_000197-T1 MeliponaBeecheii_000197
ATGGGCAAGGAGAAACGAAGAGAGATACCTAGGCTGCCTGACAATGAACACGGGACGCTCTCTCGAGTGTCTCCCTGCTA
CGCGAACTTCCGCAAACAGTGGCGAGACGAGAGTTTTCGGATACACCAGACGCGAGAGGGGGTTGGCCTGGGCAAGGGTG
GCAAAGCGAGCGAGGAAAGAATTGATTTCGCAGGACGTCACCAGTTTCTTGGCACTGGCTATTGGCAACTCTGGAACCTG
CCGAAGGAACTGAACTGGGTAGGGAAAGAAGTGTACGAGTTGCGGGGGTACGAACTAATTGGAAAACAAATAAGCCTCGG
CCGTCTAGTGGACTTGTCGCGATTCCAATTTTCTTCTCCAAGCCACGTGAATTCGTAA
>MeliponaBeecheii_000198-T1 MeliponaBeecheii_000198
ATGGCCTTCACATTTTGCGATCAAGATCTAGGCAATACGACGTCGGGATCCAATCCATCATGCACACCGAAGCAAATGCA
GACTACTCGTCGTGAAAGTGGTCAAATGACGCAGATGACCGTGCTTGATGCCGACGGTGCTAAATTAAGTTGCCGCGAGG
CTTAA
>MeliponaBeecheii_000199-T1 MeliponaBeecheii_000199
ATGGAATCTAATCGAATTTATGTGACAAAGCGATCTCCAGCGATCGCTCGTTGCGCAGTGGCGCGCGATGACATTTTCGC
ACCGTTCCGGCGTAAAATAGGACGGCTGGAACGGTCGGCTGGAATAATTGCGGCAATTGCGCCACTTCGACACGGGAATT
GCATTGTTGCCCGATGGTGTACGAAACACACGTTGCACGGCTTCCTTGCGGAAGTGTTGGCGCCGAGCTCTCCCAATTAC
AGGGAGAGCGAGGGGAATTCTATTTTAATACCTGCACGCGGCCCAAGTCGTAATCGCGCTGGTGAGCGGCCGCCATGTTG
CGGCCAGGGATGA
>MeliponaBeecheii_000200-T1 MeliponaBeecheii_000200
ATGTACCTGAATTCAAATCAATTATGCTCATGTCACAATGAAATAGTTACTGATCCAGTCGTCAAAGCTGAACAACCAAA
ATCTTTTCTTGCCTTATCTCCATTTCAGACTTTTGCTACATCTTTACCCCAGATACATACTCTACAACTACTATTTTGTT
ACGGGTTTTCTTCTGGGACTCAAAAAGTCTTCGCTCTAAGCAATGTCAATTATGACATCCTCATCCTCATTGAAACATGG
TTGACTCACAAGGACAGCTTTAGCTTCTTGGGATTCATAGAATTCAGGAAGGACAGAACTCGTTCAGAAGGTGGTGGAAT
TTTAACTGTAATCCATAAAAACGTAGTTTTCGGGCAAATTACTAACATCAAAGTTACTGACATTTCAGTTGAACTATGTA
GTCTTTGTCTAAATAATGTAAAGCCAGAACTGGATACATTTGTCTGTTATAGAGCTCTCGGCCTCACTCTCGCACAAGAT
CATTGGGATTCAATTGTTCGAAATATTGACTAA
>MeliponaBeecheii_000201-T1 MeliponaBeecheii_000201
ATGAGAATATTTTTAGGGATCTGTAAAGGATTTTTTAGACCCGAGGATGCTGCTGGAAGGACTGAAGGAGCTGGGCCCGG
ACACCCTCCTAGCGGGGTTCCACATGCTGCTTGTTTAACATCGGAGATCGGTAGGACCTCGACGCTAGGCGCGCAGCCAC
TTGCGGCTTGTGCAAGTCGAGTGTTCGAAACTCGTAGTCGAGGAATCGTAGGGCCGCTACATCATCCCCTTGCCAGTGTA
AACGATACTGGGAAGATGAGGAGACTCATAGTAGCGTTGCGGCCGATGGAGGAGTGA
>MeliponaBeecheii_000202-T1 MeliponaBeecheii_000202
ATGCACTCCGCGCCTCCGGATGACAGGGTTAACGCGAAACTGCCAACTCCCGCATCTAAGACGGCTGCAATTGCAACCTA
CAAACGCGATGCAATCTACCCGCCCACCTGCACGCTCCTACCGCCGCCGCCACCGCCGCCGCCGCCGCCGCCGAGCGCTC
TATTTTTTATTCCGCGGAATGACGACGCGCGCATAATGCACGGGCCCTCGAGGCAGCGAGAATTCAACGGAAGCCGCGAG
AATCCGCCAACGAGGCAATGA
>MeliponaBeecheii_000203-T1 MeliponaBeecheii_000203
ATGATAATACAAGGCAATGAAAGAAAAAGTAAAGACCACAAGTACACCAAGTATACCAGCAAAGTTCAGTTTCAAAATAG
AATCCCCTGCGGTTTGCCAGTGTTTTTGAAATATTCAAAGGAGCGGAACTTAATTGACACGGTGGTTCTGACAATTGTTA
CTCGTAATGGACAGCGCGCGATGGACGATCATGCCAGATTCTGCCGACAAGGCCAGAATGACGCAATGGGTTGGGTGGAA
GCGAATTTGCCTGGATTCATCGCCGTAGAAGATTGGCCATCAGGAAGTCCGGGTCTTAATCCCCTCGATTATTGCCTGCG
GAATATTTTAGAAGGAGAGGCTGTCTGCAAACCCTCCTGTGATATCGAAACATCGAGGCCAGTTTTGCTGATGGCAACAC
CGTTAATGTCAAACGTGCAACGATGGACGCTCTTTTGA
>MeliponaBeecheii_000204-T1 MeliponaBeecheii_000204
ATGGAATATGAAGAACATGTTTCGTTCGTTCAGTTGTCTATTTCCGACGACACGGTGATGCTGCTGGGAAGGAGAGAAAA
GGAGAAGAAAGGCGATGATTTGACTCATTATAGACTCATCATCCAGTGGGGGGGCCTGATGGCAGCGACTCCTTACCCCA
GAATGCTTGTTGTTATAACAACACTACCCCCGCCGCTAGGCTGGGCCGGTCACCCCTCCTAG
>MeliponaBeecheii_000205-T1 MeliponaBeecheii_000205
ATGTTGTTGCACTCGAGGAAGATACCAAACCCGGCACTCCGCGAGCCATTCATCTTCTTCTTGCAACAATTTCTTCCAAT
AGCACTCAGGAAAGAGCAACAACTTGAAACAGTTACCACCCCCTCTCATGCAGGCCGCCGGTACGCGTGTTCCACCGTGC
GCAGCCTCGGAGCAGCGCTTAGAGCGCATTCAACCCCAATTCCCGGCGTGTCGTATCGCGACAATTCCGCGACTATCGCC
GCACCCGGGAGCCCCCGTGTAATTAGGCCCATTAGACACGCTTGTCCGTCGAATTTCGGCGTGAGAAAATGGGTAACCGC
GGCCGACCGCGTAACATCTACGCGCGTTTTAAGTGGCTTAAACGAATCAACTAATGGAGCTGATTACGGAGCGCGACCGG
GTCGCAAGGTCCGCTCTATCAAAACCGGGCCCCCTGCCCCATCCTCCGCCGTATTATGTCAATGTCGAATATCGCGCGAG
GCTGGGGGCACAGTCGCACTCTCATATTTTATTGTAACTAATGGCCGCCGTAAGGTTGCGTTAGAGCGACCCAGTTCACC
CTTTGCTAAATGGAACGTCATTGCATATTCAGAAGATGAAGGATCTGTTTGA
>MeliponaBeecheii_000206-T1 MeliponaBeecheii_000206
ACACAGATGCCCGGCTGAAAGCGCGAGACGCGGTGGGCGTGGCGGCCAGGCGAAATCAGACGGTGCGCCGATGAAAGGAA
TAATTAGTCCGAAATATGGCTGTTTGCAAACAGCGAAACACACTGCCACGCGTGTACGTAAAGTTCGCCCCGGAACGTGT
CCGCTGGTAGATTCTAGACACGCGCTATTATCTCCGCCGGAACCGGAAGTCCACTCGGCTGCTCACCCACCTGGTCTTTC
CGTCCCGGCTCACGCGCTGTCGTCCCAGCAGCAGCCCGCCGCCGCTATATCGGCCCACTCTATCTGA
>MeliponaBeecheii_000207-T1 MeliponaBeecheii_000207
ATGTGTGGAGTGGTACGTATGCAAATAAGCGTCGGAATGTTATGGATCGGAGGGAAGAATGATCGAGTAGGATATTCTAG
ATGGACGAAAAGTGTCGGGCCATTAAAAGTTTTGGACAGACACGTGCGAATATCTTTGAACGGGAGGAAGAATATGCGCA
AAAATCGTTTGCCAGTTGCCTGTTCAATAACTGTTGCCACGATGTCGTACTGTTGCTCGAAGAAGCAACGATCGCATCAC
ATGGGTCACAGATTAGCTCAGATTAGCACAGAGGCATCGTCGCTGAGGCATCGTTGA
>MeliponaBeecheii_000208-T1 MeliponaBeecheii_000208
ATGCATTTGAAGACAAATTACAGGCGCGATCGCTCAGTACCAGATAACGCCACGCCCCCTCCCGAATCACCTGACCCAAG
TCAACCAATCGCTAATTTTCGTTGCATCAGCGTTGCACCTGAAGAGGCCCGATTTTCCCAAAGTCTTCGAGCGTTCGCGT
TTCCTCACCTCGAGACCACAGACGACGTCTTCAATTCAAATTTCGGAAAGACGAGCTCCTCGAGTGGTAATTTTGCAGTT
TTCACAAAATTACCACTGCTAATTAAGCCGAAGAAGAAGAAAGTAAAGCGATTTTGCAGGGTATTAATTATCGTGGGAAA
GTAG
>MeliponaBeecheii_000209-T1 MeliponaBeecheii_000209
ATGACTGAATACGAAGGGAAATCTCAAAGAGGGGCAATAGCGTCAAAGCGTAACGTCACTCTTGCTACTCAAATATTACA
TGTACAGGGTGGATCTGGATTTGGTGGTGCAAGTTTTTCGAATTTGTGTCTTCATTCTGCTCGACTTGGATTAATAAATC
TAATCCGGTTGCCCCATTCGACCAGGGAAGAACCGTTGCCCGTTGCTTTTTCCCCGTGGCTGGCGCATTCCCTGTCTTGG
CTCTGCGACATCGACAAGATTTATACAACGGTACCGGGCATGTCCGACGAAGTTTCTCTAAAAAGCGAAACGCGGTTTCC
AGGAGACGAGAACACTTTCGATGATTAA
>MeliponaBeecheii_000210-T1 MeliponaBeecheii_000210
ATGAAACCTCGACAGTTCGAAGAACACGCTCTCCAAGGACAATTTACAGCGTCATCGTCGAACGAATTCATTCGAACGGG
TAAAAGTTGCCCGTTTCCGCGACAACCTGTTCAGCTTCCCGTTCGTTCATCCGCGCGGATCGGGAATAGGCGAGTCCTTC
CCATTGTCCAGGGACGTGGCACGATGAAGTTTTCAGTGTACGTTTTCGGGAAAGTGCCCGTCACCGCGAGGAAATTGAAG
TCGATGCAACGGAGCCGCGTTTTCGAGTATTTCGAACGGAGAGAGGTTAGATTTTCAAATGGCGCGGTCCTCAAAGTGTC
GGAGGAACGGGGTCGTAGAGACAGTAATTTGAATGCAGACAGAAATGACGTGTATACAATTTCCGGCGGGAGACAGACTC
GTTCGGACGAGCGCGAGGCTCTCCCGTGA
>MeliponaBeecheii_000211-T1 MeliponaBeecheii_000211
ATGAGTGGGAAACCGCAGGAGCGTTCGCAGGGAATAAAGCGATGCGGCGCTGTCAGCCACGGCACGCCGTGTGCTATGAC
AGTTACACCGCTGCATCGTCTGAAGGGGATCCCCCGTCTGTGCAGAGGCGCGGGAATGCCAGGATTTCCGGCGGCTCCCG
GCGTAGAGGCACCGGGAGAGGTTCGCCTGGCCTCGCCTCTTAGAAGAGCTATGCGGCAAGTGCGAACGCACTATGCGACG
CGGCTATGCGACGTGCGTTAA
>MeliponaBeecheii_000212-T1 MeliponaBeecheii_000212
ATGGAGATGGACGACGCAGTAGTCATTAGTAATAATAATAATAATAATAACAATAATAATAACGATGGTGGTAATAATCA
AAACCCAATATTATTTACTCATGGAAATGCTATATCTGGAGATTCTAATATCATTCCTGTATTTAGTAACAACAACAACA
ACAACAACAACAATGATGATGATGGTGTTCCTGTATTTAGTAACAACAACAACAACAATGATGATGATGATGATGGTGGT
AATAATCAAAACCTAATATTATTTCCACATGGAAATGTTATATCTGGAGATCCTAATGTCAGTGAAATTCTAGTATAA
>MeliponaBeecheii_000213-T1 MeliponaBeecheii_000213
ATGAATCCACCATCCGTTTTAGTTGGCGAACGTAGTCACGGACAACGCGTGAAACCTAATAGAGAACGCAGCAGCCGATT
ATCCTGTAATCAAGACCTCCTGTTGCTCCGTACCGTCATAAACGTGAGACTAATCGTTGCAACGGGGACCGACAATCTGG
GATTAGTCGCGAAGACCGGCGGGAAACAAGAGAGCCAAAACTGTTCGATCTCGACCGACGAGACCGCGGTGAAACGTATC
GTAACGCGACACTCGCCGCAGCGAGTTCAGTCGTCGAAAGACCAATTATTAGTTCATAAAACCCTCTTAACAACGATCAA
TGCCGCGTCTCTGCGCACCGCTGGCTCCATCCGCGCGACAACCAATTTACTTTCCGACTCATCGAGGCCTTCAGAACCCT
CTGGCCTAGCCTCTTCCAAACTCATCAAACCGCGAGAACCAACTCAAACGAAGTCCTTAGCCTTGCTAAAATCGTCTGTC
TGGACGTTTGAAGAATTACTCGCTCCTGTGTCTGTTCGAAATGAAACCAGTCTGTCCAGTCTGAAGTTGCCTGGCTAA
>MeliponaBeecheii_000214-T1 MeliponaBeecheii_000214
ATGGCTGCTTTGCAGTGTGAGAATATTATACGAAGGGCGGCGGTGCTACCGGCTACCAGGTGCCTCCCCCTGGTGGCGGG
GGAGACGGTGGATCGGGTACGGATGGTGTCACGGCATATGGAACGTCTGCTAGCATGTAGTCTAATTACGTCAATACCGA
ATTTCCCTCTGAACAGACAGTGTACTGTACATTCCAGTTCCTCTGAAGCTTGCCTCTATTATCAGAGTTCCTTGTCAGCA
GCCGGCACATCCGATCCGTCTCCAATTGCGCGACCAAAGCTTGAATAA
>MeliponaBeecheii_000215-T1 MeliponaBeecheii_000215
ATGTATGTTAAACAAATTAGACAACAACAACAACAACAACATCCAAATAAATTCAACTTCAACTACGAATTCACAACCGA
ACCTCCATCCAGTTTAATTCATCCTTGCCTGAACGACGGCGGGGAAATTTGCAAACGGTTGAACGGCTTTTTCGGCTCCG
CTCTCGATCAAGCGGGGATCCCCGGCGCTGTTCATAATTCAGCGCGTTCCGGGATTAATAGTTTTAATCAGAGAGTGGGA
CCGCGAGACGGAATTTTCACGTTATTCACAGCCAGCCGCGAAATTACAAGGCTTGAGAAGCACTGCGTCGAAGAATGCGG
TTCTTGCACTCCCAGCGGGCGGCGTGGTGAAAGATTTGGAGCGGCAAGACGCATTCCCTTTGGTGTTGCGACGAAACACG
ATCGATCTGGACGCTCGCCGAACATGATAAAACGTTCAAGTCCGAGAAATCGGTAA
>MeliponaBeecheii_000216-T1 MeliponaBeecheii_000216
ATGATAGCTCATAATACTCGAAAATGTTCCAACGGCATACATGAAATGGAAGAGAATGTGAAACTAGTTGTCGAAACTTT
ACGAAAAGTTTACACAAAGATGTACCGAGAAGGCACGTCACAAAGCACCGGTATACCCAGCACAGACTGGCTCAACGAAA
TTCTGAATACCCCTCTATGGCTTCGCTAA
>MeliponaBeecheii_000217-T1 MeliponaBeecheii_000217
ATGGCGAGAATGAATCGATCACGATGCAAACGTTTCTTCGACGAAAATTCCTCGATGGAGCGACAACAACTGTCCGTTGT
TGGCTTGTCAGAATCATTGGACGAAATTGATGGAATACTTTTAGTGTCGCAACAGCTGCTCTCTGTGACGCAAGAATATC
CCGCATTTTGTCGAATTACATCGTTACATCGAAGCAAAGCACTGTTTGAAGCTAATGGCTCGAGTAAAGTGGCTTTCCCA
ACAACCGTAACACCGAACGTGCAGGCAACTAACGCAAATTTCAAAAAATACTTCCACACGCCGAGAGAAGAGCGCTCGGA
CTCGTTGTACAATGAAGGAAGATACGTATATCCATTAGATATTCATGGAATATCTTGTCCGATCAGGCCACGGGACACTG
AAAGCGAGAGAACGTCTAAATGTGATATACTTGTTCTTGAGGAGGAATCGATAAGAAAAACGAGGGTCGGACAAGAACCA
GCAACCGAAGATAAAAGGAAGCGTAAAACGTTTGCACTTCAATTACCCGTCAATCTTGGTAAAAGCTGGCTTCGAGTTAG
CTTTGCTTCTCATTTGAATACTCCAAGTAGTACTCTGAAATGTTAG
>MeliponaBeecheii_000218-T1 MeliponaBeecheii_000218
ATGACAGTGGTACATATCAGAAATTACACGGACAGCGTAATGATCGGCACTAAAAAAGTCTCGCCACCTACACTTTCAAG
ACCTTGGTATCCTCGGTTCTGTCGAGCATACACAGTCCTCCTTGTGACAAGTGCAAAATACGCTGAACGCTTCGAAGCGG
TGTTCTTGTGCCATCATCCGAAAGGTCCTAAAATGACTGTAAGAACTGCAGCGAAATATTTGCGCAAGTCCCCTCAATTC
GTGCGAGAAATACGGAGGGCGTTACCTGTCACATGTGCAGAAAAACTAGTTGAAAGTATGCCTAGACGGTGTCAAGCTGT
AATCGATCGGCACGAAGAGATCGTCACGGATTTCGTGGTTGTCCGAACCGCGAACGAAACGGCGGCTTGCCATGCTTCCA
CGAACGTGAGGGAGAACGGTAGCGCTGGTAAACAGAGCAGAAGAAAACTCGTTTGTCAGGAGGTGTAG
>MeliponaBeecheii_000219-T1 MeliponaBeecheii_000219
ATGCATGTCGACGTCGTTGGGAAACTCGCCTGGTGGGGACACAACTCAAGCAGCATCATAAATACAATTCTCACGACGTG
GACCCAGGATGCAGTGTCGGCAGGGCCACGAGGTAATTGTCAAAAACCTCTCATGGGCCTGAGACCATACACACTGCAGG
AAAACAGACACTTTCCCTTCATGGGAAAAGACATAGTGAGAGTCAGGGTTGACTCCAACGCGCCAGGACAGTCAGTTACC
CCAAGTTTACTATTAGATGGTCCACGTCTTTTACCTCTCATCGCCTTTGTCCTCACAGCGTCCGAAAAGAGTTACATTTC
TCAACCATTGTGCTACCCTGACAAGATTAGAATGGGAATTCAAGTCGAATGCTGGCAACTCGTGATAAAAAAGGTGAACG
TACCGGCGACGGTGAAGGCCGGCGACACCGATTACGTGATCCTGGACTGCGACTACGATCTCGAGAACACGCCGAGCAAG
GGATTAGTCGTGAAATGGTTCTTCAACACCAACGAAGTGGCTTACCAATGGATATACGGCAGGGAACCTTTGGCCGGGGA
TACCGCGCGGAAGTACATCGACCTGAAGTACAAAGCCAGCGACGATCCGTACACCAAGTACCGAGCCATGAAATTGAATA
AGCCCGGTATCGATCTTACCGGCGAGTACACGTGCGTCATATTCACTTTCGCGGACGAGCAGTCCGCAAGCGCCTCCATG
GTCGTGTATTCGACGACGACACCGTCGATGGGTGGCATCACGTTCGAGCATTCTTCGACGATAAACTCGACGAGTAATTA
TCGATCCGTGAAAGAGGAGCCGCGTATCGCTTGGCATGCAAGCAACACGCAAGAGATCAAAACCGTTATCCCTCCGAAGC
GTTACGTAATTGACACGGATGATGGTGAAGAACAGATTTCATCCTACGAATTCAAGGATCAGATGGAACTTGACGTCGTT
TTTGACACATCAACTATCGAGTGA
>MeliponaBeecheii_000220-T1 MeliponaBeecheii_000220
ATGCAGATGCACCAAGTGACTACCTCCGCTCACGCAAATGCCGTTGCTTTTACCGGCAAGTTTTGCCAAACCGCGGCTCG
GTCAACAACGGAGGACAAATTCGATCTTCTATATACAAAGAAAACTATAGATGATAAGGACGGGGTGGAGATAACGTGCA
AGGCAGAAGGACTATATCCGCAACCCACTCTAGATGTATCCATCGATTTGCAAGAACAACAACAACAGCAACAACAACAA
CAACAACAACAACAGGGTGTCCCGGAAAAGCAAACAGCGAAGCCTACCGTTACGCTGCGTAACGATGGACTGTACGATAT
CTTATCACGAACGGCCTTACTGGACGAAGATTTACCGGAAGCAGCGATTGTCAAATGCTTGCTCGGTATACCGAAGGCGA
ACTACAACGTTTCCCACCAAACCGTCTACTATCCCGGAACGCCTACTACTACTTCAACCGCTACAACGAAGCTGCATCAC
GAAATGGAGATCCAAGCGCGAGACAACTCGGGGGCTGGCAATGGTGGTGGTAAGGCTTGTAAATTTCTCCTCGTCTATTC
ACGACATCACCACCATAAGCCACCATCGTTCATGAGAATTGGAAACTTTGACAAGATCGATAGTGTTGTCTTTCTTGCGC
GCGGGATTCCGATTCCCGGCGGCCCGGTTCCACGCCCGAAATTTGCTCGCGAACGTCTGAAAATCGCTTTAGACGGCCCG
GGGGCCGTGATTCCCCAGCGAAGATTCCGAAGGAACGCGCCAAGCACGCAAGAAGCACGCGGTTTTTCTGTCTTGAAGCG
CGGCGCTTCGGCACCGAGGAAGATTCACGCGTGTCCAATAACATCCAAATTTCTTTCTTTCGCCAAACTCTGGAACAGAA
TTCTGGAATAG
>MeliponaBeecheii_000221-T1 MeliponaBeecheii_000221
ATGAAACCCTACCAGCGCAATTTGTATCAAAGACACGTTTATTTAACTTTGAACGAAATCAGGCGAATGAAACTATTAAC
ACGCTTAAACATCGTGCTATGCAAGGGATATGACGCGAATGAAGTCGCGATTTGTCAGTGTGCCAAATCGGGTTTCGAGC
ACTTAGAGGCAAGTAGCCCGGCGCTACCCCCAACGACACAGTGGGGTTCCGAAGAACCACTGAGTCGGATTACAAAGGAC
GCCAGACTACCAGAACCTCACCTCGTCCTTTCGGACAAGGCTGCAGTCCCCCCGATTTGA
>MeliponaBeecheii_000222-T1 MeliponaBeecheii_000222
TGTGTCAAATCGGGTTTCGAGCACTTAGAGGCAAGTAGCCCGGCGCTACCCCCAACGACACAGTGGGGTTCCGAAGAACC
ACTGAGTCGGATTACAAAGGACGCCAGACTACCAGAACCTCACCTCGTCCTTTCGGACAAGGCTGCAGTCCCCGATTTGA
CACACTGA
>MeliponaBeecheii_000223-T1 MeliponaBeecheii_000223
ATGACGCGAAATGAAGTCGCGATTTGTCAGTGTGTCAAATCGGGTTTCGAGCACTTAGAGGCAAGTAGCCCGGCGCTACC
CCCAACGACACAGTGGGGTTCCGAAGAACCACTGAGTCGGATTACAAAGGACGCCAGACTACCAGAACCTCACCTCGTCC
TTTCGGACAAGGCTGCAGTCCCCCGATTTGACACACTGACAATAAAAATTCTACTCTACTCTACTCTAGTGCAATGA
>MeliponaBeecheii_000224-T1 MeliponaBeecheii_000224
ATGAAACCCTACCAGCGCAATTTGTATCAAAGACACGTTTATTTAACTTTGAACGAAATCAGGCGAATGAAACTATTAAC
ACGCTTAAACATCGTGCTATGCAAGGGATATGACGCGAATGAAGTCGCGATTTGTCAGTGTGCCAAATCGGGTTTCGAGC
ACTTAGAGGCAAGTAGCCCGGCGCTACCCCCAACGACACAGTGGGGTTCCGAAGAACCACTGAGTCGGATTACAAAGGAC
GCCAGACTACCAGAACCTCACCTCGTCCTTTCGGACAAGGCTGCAGTCCCCCGATTTGACACACTGACAATAAAAATTCT
ACTCTACTCTACTCTAGTGCAATGA
>MeliponaBeecheii_000225-T1 MeliponaBeecheii_000225
ATGTTAGGAAAGAGGAGAAAGAAGGGAAAAAAGAAGCGCATTGACGAGTTTGAGCTTCGTAGAGAACTGAGGAAACAAAG
GCAGTTATCAGAATTGTCCGACGAAGAGATTATGACTAAAATAGAGCTACCAGAACATCCGGAAGAAATCAGAATCGGGG
GAATCGAGGGTGGGGGGACGCAATCCACTCTGATCATCATCGATGGCAAAGGGACACCATTAACGGAAGTCAAGGGACCG
AGTACTAATCATTGGGCACTAGGAATAGAGGAGACAGCTGCTAGAATTAACGTCATGGTGGAACGGGCAAAACAAAATAT
AGAAATGTCTGAATTAATTCCCTTAGATTGCTTGGGTCTGACTCTAAGCGGATGTGAAGAGGAAAGTTCCAATCGTCAAT
TAATAGAAACGATAAAAGAAAAATATCCAAATGTTGCTAAGGCTTATTACATCAATTCAGATACCATGGGTAGTCTCAGA
ACTGGTTTGGCAAACGGCGGAGTAATTTTAATTGCTGGCACCGGCAGCGGCGCATTGCTGATCAATTTGGATGAAACAAA
CATAACATGCGGCGGATGGGGATATTTCATAGGGGACGAGGGCAGTGCTTTTTGGATCGCCTGTAGAGCTTGTAAGTATG
TGTTCGACGATATCGATGGCTTGAATCCAGCACCTAAATCCATAAGCTACGTATGGCCAGCCATGAGGCATTACTTTAAC
GTAACCAATGTGAAAGAATTATTGCCGCATTTTTATAAAAACTTTGATAAAACCACTTTGGCCAAGTTTACCATGGAGAT
TGTGATAGGCTGTGAGAAAAAGGACCCACTTTGTTTATATATTCTTCAAGAAAATGGAAGATATCTCGCGAAACATATTA
TAGCCCTTTCGAGGAAAGCCCATAATGATCTGAAATTAGCTAAAGGCGGATTGAAGGTTATTTGCGTGGGATCAGTTTGG
AAATCGTGGGATTTTATGAAAGACGCTTTTATCGATGAAATTCACAAATCCCACGCTTTAGACGAATTAACTATGATTCG
TTTAACAGTATCAGCTGCATTGGGTGCGTGTTATCTTGCTGCTGAGAAGATCAACTGGCTATTCACAAAATCTTACGAAA
ACAATATCAACGTGTTTTATCACTATAAACGCTCAAATTATGTAAAACCGGAAACAACGAAAGACTTGATAGACCCAACT
GGAGACCAAGTTCCTTGTCCCAATGTCACCAAGCATTACAGATAA
>MeliponaBeecheii_000226-T1 MeliponaBeecheii_000226
ATGGAAGATGAACAGCCAGCGAGAGAGACCAATAAGATATGCGGTGTGTGCGGCGATCGCGCGCTCGGTTACAATTTTAA
CGCGGTTTCGTGCGAAAGTTGCAAAGCTTTCTTCCGACGGAATGCTTTGAAGAACAAGGATTTTCGATGCCCGTTTACTG
AAAATTGTAACATAACTCCAGTTACTAGACGCTTTTGTCAAAAATGTCGTCTAGACAAATGCTTCAGCATAGGCATGAGG
AAGGAATATATCATGTCTGAGGAGGACAAGGTATTAAAGAGACAAAAAATAGAACAGAATCGTGCAAAGAAGAGGCCAAC
ATTGGAAAATACCAAACCATCAAAAATAAAGAAAGGTTACTTGGATGAGTGCAACTTTGACGACACTTCTATGTCAGTTA
ACTCGGTTGCATCGACTGCGTCTGATACATACTTCTGGGAGTCTGATAGGAAATACACGGATTTAGATGCAAACAGGCAG
AGCGTAACTGAGAGTTTGAGCCCTGTGACAGCTGCAAGTGTACCAAGTCCTTCTAGTCCACCAGAAAATGAAGCTATAAG
TGGGTCGAAGACACTGGACATGATGAAAGATTCATCTCAGAATTCCAACTTTGAAACTTACAATCATTCCTCTTCGACTC
ATGAGGAGAACGAAGTTGACACAGAGAGGTTGAGAATGAATTCAAATTCTCCTTCCCAAAGTCAGCAAAGATTTGACAAA
GTTAAACCATCCTCTCACAATGTAGAGAAGGATAAAAAATCAATAATAAGTTCAAGAAAATTTGATCAAAATATATTAGA
TTTGAATTCTGAATTTGCCCCTGTTAACCACGAATCCATGAAATATTCTTCTGAATTTGACAATGCTTCCTGCTGCAATA
AGTTTGATTGTAGCCCTGTACAGAACTCCCAATATATTGAGCATACGTCGCATTACAGAAAGGCAAATGTAGATATGGAT
TCGGGAATGCATACGAATGTGCAAATTTGTTCACAGGAAACTGTATCTAGTCAGAAGCAGAGCAGGGAAACGTGTTCAAA
AGAAGATAATTTTGTTAGTAATAAATTACCGCAAGATTCCACTCTGATTACAAAACTTGTTAATAATTCAAATTTTATCA
CGAAAATATTTCAAAACGAAGAATTATTACTAAAGATTATGTCAGATCCTGTTGTTATCAGTAAATTGGAAGCAGATCCT
CAGACTTCGCACTTTTTCAAAAGAAGCGGGATCGTTGTGGACAAAGAAACATCGCCTGAGAAGGAGACAAATACTCATTT
CAAAGATGATGCGAAACCAAATCATAATAACTCGAGTCACGCGTTAAAAACAACGTTTAAAGTTAAACAGAAACAAGTAG
AAAATCCAATCTTGACCGATCTAATTACAAATTCGAGTCAAGAGGAATGTATAAGGCAACGCGATGACTCTAATGAGTGG
AATAGAAATCTATCGGATGTCACAAGAGATGTGCTTCAGGATGTACAAAGAGTACCAATTGCTGCAAATTCCATTGAGTC
TATACTTTGTGAAGCAATTAAATTAGAGTTTTCAGCATATTCTGCTCTCGGCGGCATGGAGACTAGAAGGGTATTAAACG
ATGCTGAAAGAGCAAAGTTAAATGAACTAATAGTAGCCAACAAAGCGTTATTAGCTCCTTTAGACGAGGATATAACAAAT
TTAATTGGAGAAGATTGTAAATTTAAGAATAATTTTGGCCTATCTGATCCGGCATTGTTAGATGTTGTAAATCTTACTGC
CATTGCCATTAGACGTTTAATAAAGATGGCGAAAAAGATAAATGCCTTTAAAAATATGTGTCAAGAGGATCAAATAGCTC
TTTTGAAAGGAGGCTGCACGGAAATGATGATTTTAAGATCGGCACTCAATTACGATGTTGAGAAAGACATGTGGTGGATA
CCACATAGTCAAGAAAGTATGTCTAATATAAAGGTAGATGTGTTAAAAGAAGCGAAAGGAAATCTTTATGCAGAGCATAC
AAGATTTATTAGGAGTTTCGATCCTAGATGGAGAGACGAGAATATTATTTTGATATTAAGCGCGATTGCTTTGTTTACAC
CAGATAGGCCAAAAGTGGTGCATAATGATGTAATTAAATTGGAACAAAATTCTTATTACTACTTGCTCAGACGTTATCTA
GAAAGTGTATACCCCGGATGCGAAGCCAAATCTATGTTTCTAAAATTAATTCAGAAGATTTCCGATCTTCATAGATTAAA
CAACGAAGTCGTTGGAGTGTATCTTAATTTAAATCCGTCGAGAGTAGAACCACTTCTTATAGAAATATTTGATTTGAAAC
ATTGA
>MeliponaBeecheii_000227-T1 MeliponaBeecheii_000227
ATGTTCAAAAAGTTGTCGCGGAGCGACGCCCTCGAGGATATATCCAACTGGAGCACCAACGATGTATTGTGCCTGCTCCG
AAAGAATGGTCTGGAGGAATGCTGCAGAGCCATCACAAAACGACAGGTTGATGGTGACGAACTACTGCACTTGACGGAAG
GGAAGCTGGCATTGTGGAAGAGTGACCTCACGCGTCCATTGATATGGAGTTTGTGGACATTTGTGGAGGAAGTGAAGAAG
TCACCTGAAAAATTCGTAGAGGAAAAGATCCTTGAGAATCAATCGAACGAGGACCACTTGAGCGACACTGGCTCCTGGGG
GACTGACTTCGAGGATGAAGCAAACGAGGAAAATGTCTTTTCGGAAATTCAAAGAATATCCCAACCAAATTATGAGCCTA
AAAGTAATCATAAAACTTTAGAAAATAACGCAGACTTTAAACAAGAAGATATACGAGCAGAGGAAATCTCTAGACAAGAG
GAAGAAGGAACTTACGCCAATTGCGGCCCCGTGCAGAATGACGAAAGCACGTATGCGAATTATCAAGAGTCGAGCACTAT
ACCGTTGAAGAATATGTCCAGACTGCATAGTCAAACGGAAAAATCTTTGGCCGAGCAACTCAAAGAGCAACTGAAATTTA
GGAATACTAAAAAGCCAGTAATAGCAACGAAGTCCGAAGCGTTGAAAGGGAGAAACGTAGAGGTCTCGGTTCTGAATGTT
ACTCAACCGCGGAAATCGTTTCTTCATAATGTGTCGAAGGCCAAGGCAACTAACAACCCTAGTCAAAAAAGAATGTCGGT
GCCGCCTCCGCCACAGCCGAAAAAGAACAAAGACCAAACGATCATTGAAAGATCGAGCAAAGATCAATCAAAGCCCTCGG
CAACGCTTAGAAACCTCGATCTAGTCGCGAATTTGCCTACGAGAACAGAAGAAAGCGAGGACGAGTACGAAACGTTTGAT
GAACAAATAATTGAACAAAATCAAAGGAAGAACATGTTGAAGGTAGACAGCAAGCAGTCATTGAGCAGTGGTCATCAGAG
TTCTGCGGAAAGTGTTTATCAACCACCAAGTGTTACAAGTTACGAGGAGGAGGAGGAAGAACACTATAAAATTTACGAAT
CGATTACGGAAACACCAGATGATAGCGGATACTATTTAAATCCCACTCAAAAGTCGACGAATATAGAAACACCCCCACCA
CTACCAGCGAAACCTCCCCAGACATCGACTACCCCCTCTCCAACTCTAAATCGAACAGACCTGGACAAACTGAAAGAGAG
ATCTCCCGAGAAAAAATCGGCCACGTTGCCTCATTCTAATAGCAACACTTCCTTATCGTCGGAAAGGGCCACTAGACCAT
TGCCTCCACCGCCTGAGAGACAATCGTACGTTGATAAGCCGTGGTTCCACAATGTCACCAGAGAACAAGCAACAGCTCTT
ATCAAGGAACAAAGTACTTACGGTAACCATCAAGATGGACACTTCCTCTTGAGACCGTCTACAACAAATGTGAATAATCC
CTTGGCTCTGGTGCTCTGGTACAAGGATAGAGTGTATAATGTTCCAGTCAGAAAGAGGCCTGACAATAGGTATGCATTAG
GATCAGCAAAAGTAAATGAAAAATCGTTCTCGAACGTCGAGGAAATCGTAATGTTTTACACGAGGGAGGAACTAGTGCTC
CACAGCGGTGGCGTTGAAATGGGAAGCACGAAATTAACAGACACTCCGCCCAAATGA
>MeliponaBeecheii_000228-T1 MeliponaBeecheii_000228
ATGTCTGTCACTAATCTCGACTCTCAACAAGAATACGAGAACTATGTCAAGTCACAAGATCTTTCCGTTGTTCATTTCTA
CACACCTTGGGCCGAACAGTGTTCGCAGATAAACGACGTGATAGAGGAAATGAGCAAACTAGCTGAATACAAAGGAGTTA
AATTCGCCAAGCTTGAAGCTGAAAAGATGCCTGACTTGTCGTTAAAGGTTGGCATCAGTGCAGTACCTACGGTTATCCTC
ATAAGAAATGATACTATACTCGATAGAATCAACGGAGCTGACCCATCTGCGATAGCGCAAAAGATCAAGCGTCATTTGAG
CAACAATGATATTTCAATCGACGCGTGTAAATCGAAAGAGAAACTGGAAGAAAGACTAAAGAAATTAATAAATCAAGCGT
CTTGTATGTTGTTTATGAAAGGAACCCCAGAAAATCCACGCTGTGGATTTTCTAGAATAATAGTCTCTATCCTAGATTCC
TACAAGGCAGATTATCAGACGTTTGATATTTTGCAAGATAATGATGTTAGAGAAGGACTTAAAAAGTTTAGCGATTGGCC
AACATATCCTCAGTTGTACATTAATGGGGAACTCATTGGAGGATTAGATATTGTAAAAGAACTGGTTGATTCTGGAGACC
TGGAGAACATGTTACCTAAGAAGAGTTAA
>MeliponaBeecheii_000229-T1 MeliponaBeecheii_000229
ATGGGGAAGTTGGGAGTTCGGTTAAATAGTCGGCAAAAGGCAAAACGATGGCCGAAGGGCCAAAGCTCGAGCTCCAATCC
GCAAACTATGAAACATCGGGAACAGGCATCTTGCATGTTTTTTAAAAACCTCACAGCCACGGAAAAGCCTGGTATAACAA
AAGAAGATTTGCAAAAACACGATGCTTTTCAAGGAGTTAAATCACCGGCGGAAACATCTGAAAATGATAATTCTTGGGAA
ACTTGTACAGAACATACTGTTAATACATTTGCTACTAATTACAGTAATTGTTCAAATGTATCGTTTAGTAGGTTTTTAAA
TCATTTTCAATCAAATTCATTGTTACATAAGGAAATGTTAGCTGTATTATCTGCCGTGACAGAAATTATAAAATATAATG
GTGGTAATGAAACTAGTACGGAATATTTTGCTGCACTGATGAGCACTTTAGAAGCAATTGAATCAAATATGTCTATTGCA
GCTACGCTATCATTATTGGGCATGGGTTTGAAAACTGTACCAAAAAATGTTTTAAATGTCCAATTTGCAGCTGCAAGTAA
AATTTTCCTAACTATCCTTATCAAATATGTATCATCGGAGGAGTACCTAATACTTCGACATTGTATTCATTGTTTGTCCG
TGCTACTTCGTGCGCAAGAAGCAGCAGCATGGTCTAATTCATCTACAATGCAAGTGTTGGATATTATTTTGTCATTTATT
ATACACCATAAACCAAAATTGAGAAAATCAGCACAACATGGAATTATTGCCATATTAAATGGAAGTGATATCATGAAAAG
TGAGAATCCACCACCGTATCATCCGGCTACACCATATATTGCAAAATTCTGTATTGGTCTATTGCAATCTAATTCCGAAT
CCAATGGAATTACAAATGTTCTTCATATTCTTACACTATTGAAAGATATTTTCCATCATTTACCAAAAGCGCACGTGAAG
ACTATCAGTGAATTTTTGTTGAAACTTATGACTATGAAAAATGTATTAATAACTTCATGCTGTCTACAAACATTTCATGG
TTTGTTCGTTTCTCGACCATCGGAAGCTATTCTACCAGCGCAAAGAAATGGACAAATGATTAGTGCCCTCTATGTTTACC
AACCTCCAGCAACTGACATTCAACCAACTTTAGCATGGTTAACTGTCATGCAAGAAGCACATTTGAATATAGCTCACAAT
TCGTTAAATTTATGTGCGGTTCTTTTACCAAGAATGTTTGAGACATGTATAAAATATTGGCTTTCGGATAAATCGGAAAT
TATATCTGGCACCTCGCACACGATAAAAATTTTATTACAGGAGTGTGTTAGTAAATTATGTGAAACTGAAGAAACAATAA
AAATATATAAAGACGCTATTGGTCAGATAATTTTAATAATGCGTGAAGCCTTACATTATCGATATTTGGAAGCTTGGTAT
TATATTTTTCATTTAATTGCTCTACTCTTTGAGATAACTGGTAAAACGAAAAATCCGCAATTAATAGAGATATTAAAAAA
TCTGGCTGTTTTACGTGATTGTTATAATTTTACATCGAAGAATGATGCTGAATACGCTATCGGAGCTGCGATAAAAGTTC
TTGGACCAGAAATGGTACTAAATATTATTCCATTGAAAACATCGAACAATACGATTAATATAAAAAGGAGTTGGTTACTA
CCATTATTGAAGAACTGTATATTAGGTGGATCACTTAGTTTTTTCATGCAAACATTATTACCTATCGCAACATTGTGCGA
GAAAAAATCACTCGAAGCCGTAGGAGGAAAAACTTACGAATTTCTCGTTTGCCAAATCTGGGCTATTTTACCAAGTATAT
GCAACAATGCTACTGATGTAAAAGATAATTTTAAGAATATAGCTAAATTATTGGGAACAAATTTCAGTAGCAAAAATTTG
AGAATGTCGATACTGCATGCTTTACGAAGATTAATAACAAGAGCAGTCGAAAATAATAAAGAAGAAGACATACGTGAACT
AGCTAGATTTGCAAAGAATTATTTACCATTGTTCTTAAGTTTGTATACTACTAAGCCAAACGGAACTGATGAAGAAGGGC
AACGTTCTTCTACATACAGTACAGTAAAGATATATCTCACAATTGCAAATAAAGAATTAGTACATGAATTATTCGATCGT
GCATTGTCTAAATTAAAAGAACCTGATGTCGATGATTTTTTGAATGAAAGTATTCACGATATAATAAGATTACTTATTGA
ACATATTGACATCGATAAAATAAAAGCATTTTACGATATGTCTGTATTGTGTCTTAAAGAAAATTCTAAACTCAAGGAAC
AGAAAAAAGTATACAGATTTTTGGAAGAAATATGTGGTAGTGAAAAAGAAACGTGTAAAGCGTTTGTAGCTCAATATAGA
CACGAGATACAAAAACTATTAATATCCTCGGCCACTGAAGTCGCAAAACCAAGCAGAGGGTCACGATTGAGGTGTTTAAT
TCATCTAGTCAAAATTCATCCACAACTTGAGAAAACAAAATTCTTAGAAGCCGTTGTTCCTGAAGCAGTAATTTACTTGA
AAGATTTAAATAAACATTGTCGAAATTCTGCATATCAATTATTAAACACTATTGCCGAGAAATTTTTGGGACATCCTACA
CATTTTAAAGATTATATCAATATGTTGATGGTTGGTTTGAGTGGTGGAGAACAAAATATACAAAAATACTGTATTGCATC
TTTACTGGCACTTTCCTCTATCATTTATTACTACAACGGACACTGTTTAGGTATGGACACTATTAAAGAAATCTTAGAAC
ATGCGTGTGTTTTTGTTACAAGTCCGACGAGGGAAATCACAGAAGCTGCATTAGCATACATTAAAGTTTACATTACTGTG
ATGCCGTATCATATTGTTGCTCCGAATTTAAAAATATTGATAGACGCTTTATGTGCAATGAGTAATGATTGTCAGAGGCA
TTTTAGACAGAAAGTACGAGATATTCTTGTAAAATTGATAAGAAAGTATGGAATGGAAACAATTTCTAGCATGATTCCAG
CTTCTAATGTGATGTTGCATAAAAGATTGAAAAATATGAATAAAGTAGAAATGAAGAAGAAGAAAAATAGAGAATTGACG
AAACTGCAAGAAAAAGAAAATAAGGATGATATTGAGTTTGATGCAAAGAGGAGACCTAAGAGTTTGGAAGAAATATTGGC
GGGTAGTGATGACGAATTTGAAGAAAATGAAGAGAATGAAAAACCGACGAAAAAGAAAAGAACATCGCGAAAGGAAGCAT
GGATACAGGAGAATGAAGAAATCATTGATCTTATTGATCCCGCGGCAGCTCGAAATATATCAACGACGCAACCTGAAGTT
GCTATAAATTCCAAAACGGCAGCTGCAAAACGGAAGAATCGTGACTTCAAGACTACTCCAGATGGCCGTCTTATTATTAC
ATTAGATGATATAAAAGATGATGAACCAGAACCTAAGAGGAAGAAAAAGTCTACACTTTTGTTGCACAGTGATTCAGAAG
ACGATTATGAAGATGATGATATTCAGTCAGTAGCTACATCACAAGAAATGGATAGGAAACGTAAATATAGCGATAATTAT
GATAACCTTAGTGTAAAAGGTGCATCTACAACGAAGTATGAAGCGGGAGGATCTGGAATACATCGATCATTGAAAAAAGC
TAAAACGGAACGCACACCAGGAATAGAATATAAAGCATCAAAGGCTGGAGGTGATGTTAAGAAGAAAGGAAAACCAGATC
CATATGCATATGTACCTCTAACAAGAGCAGCATTAAACAAAAGGTAA
>MeliponaBeecheii_000230-T1 MeliponaBeecheii_000230
ATGTCGAAGTCGGGAAGCATCAAGGATGGCGAGAAGGGGCCGTACGACCCAGTTCCAACCACCGACAAAGCCAACGACGA
GATCAAACTCGAGGCGAAGATGTCCCTGTTGAATGGAATAACCGTGATCGTCGGCTCCATTATTGGCTCTGGCATATTCG
TTAGCCCGACCGGCGTACTCAAGTACACAGGAAGCGTGAACGCGAGCCTCCTGGTGTGGACAGCTTCCGGTATCTTCTCC
ACGGTAGGCGCGTACTGTTACGCGGAGCTGGGCTGCATGATCAGAAAGTCGGGCGCCGATTACGCGTATATCATGGAGAC
CTTCGGACCTTTCCTGGCATTCATCAGGCTCTGGGTTGAGTGCATGATAGTGCGACCTTGCAGCCAGGCTATCGTGGCCT
TGACTTTCAGCGTTTACGTGTTGAAACCGGTGTTTCCGGACTGTGCACCACCGGACGATGCCACGAGGATACTGGCAGCG
TGCTGCATCTTGAACCACGGACATTCGACGAATATTTCATACCAAGTGCTCGCCCCGGAGACATTCTCCAGAGATATCGA
GGTATCCTGGATCCTCTTGGATCTCCTTTTATTCAGGGAGATCGGCAATATTCTAATGGTCGGTGAGTATTACGTTTCTT
TCGAGAAACGCCAGGACTCATTCCTCATTGTCGTTGGTGTCCTTCGGGGAGCTTTCAACAAACCTAATGCCGTCTCTCGT
TACGCGGACACAATTTGTAATTCCTCCAATAATCTTGGCAATCTTGGAATTGTCCGGCACCCTGTTTTTTCTCTCGTACG
ATTGGAAATGTCTCTCAGCGACCTTGCAAGTTCTCGCTGTTCTTTCGTCTTAATGAGCACTCTGGGGGAATCATGGTTTC
CTCCTTCTGATCTCAAACTGATGGAAAGTTTGTTTCAGTTGGAAGTTCAATTAGCTGAAAGTGCATTTTGA
>MeliponaBeecheii_000231-T1 MeliponaBeecheii_000231
ATGTCGGCCAGTGGAAGCAGCGGACGGATTCGATCGAGAGCTGGCGTCGTCCTCAACGCGACGGAGACGGGATGGCCACA
ACAGCATAATTCGCCGAAAGGGGCTCCCGGGGGGAGCGAAGAAGAATTCTCGATGGCGAGCAACCGAAGCGGAGGGACAG
AGACGTGGAAGAAGTGGAAGGCACCAGTGATGTCTGCAGAGACACTTGCTCACAGAGTGATTGCCCACGAGCTAGATTTT
TATCTCGTCTCCTCTTTAGCCTCCTTATTGTTGCTTTCGTCGAAAATCACCGTAGCATGCTTGTTACAATTTTCAACAGC
AAACCACGAACCTTCGTTGAAGTTTCCATTTTGTCTCTGTTGGGTTGTCCGGAAAGTTCGTGCCGATTGA
>MeliponaBeecheii_000232-T1 MeliponaBeecheii_000232
ATGGTTGATTGGACTGGTGCCAGCATCTTGGCATTCATTAACTGCTGGGACGTGAAATGGGCGACCAGGGTACAAGACAT
TTTCACGTACGCAAAATTACTTGCCCTCTTCATCATCATCTTCACAGGAGCTTATCAACTCTTCACCGGGCACACGCAGT
ATTTCACGTTCGACGACACAAACACAGAAGTGACGTCGATAGCACTTAGCTTTTATTCGGGACTGTTCGCTTACAACGGC
TGGAACTACTTGAATTTTATCATTGAAGAGCTGAAGGATCCCGTCAAGAATTTGCCAAAGGCCATTGCTATCTCGTGCGT
CTTGGTTACCACTGTCTACGTTTTTGCGAACATGGCATTTTACACGACCCTGAGCCCAGTGGAGGTGCTTGGTAGCGAGG
CTGTGGCAGTTACGTTCGCGAATCGTTTGTTCGGCATGTTCGCCTGGCTGATCCCAGTGTTCGTCGCTCTTTCAACGTTC
GGTGCTGTAAATGGAATTCTTCTGACATCCTCCAGATTGTTCTACGCTGGCGCCTGCGAGGGACAAATGCCTGAAATATT
GACGATGATTCAAATTTCGAGGCTCACCCCTACGCCGGCTGTTCTTTGCATGACCCTATTGTCCATGCTGTACCTTTGTT
CTTCCGACATCTTCGCTCTCATCAATTACGTTGGCTTCGCCACTTGGTTGAGCATAGGCGTGTCTGTCCTGTGTCTACCG
TGGCTCAGATGGACGCAGCCAAAATTGCCGAGGCCCATCAAAGTGAACCTCTTCTTCCCCGTAATATATATCCTCGCCAC
CCTCTTCGTAACCATCGTGCCCATGTACGCCAGTCCTAAGGAAACAGGATATGGTTGCCTGATGATCTTCACCTCCGTAC
CTGTGTATTTCGTGTTTATCTCGTGGAAAAGCAAGCCCAAGTGCTTCCAGAAAGCAGTCGGTAAGCAGAACTTGCGATTA
CCTTTCCCGGCAGAAAAATGA
>MeliponaBeecheii_000233-T1 MeliponaBeecheii_000233
ATGCCCGCTCGAGCGTTATCATCTCTCGCGAGTATCAACGAGGAAGTCTTCGAGAGAAACCTGAGAATACACGCGTCGGT
GCGTGTGCTTCCAGCGTTGAAAGTGCCACCTCCTCTCGCCACCTGGCACCTCAGCTCGCTGACTCGTGTAGACGACAATA
TTCCGAACGGCGGCCAAAAAGTCACGGAGCCGTTTCGTTCTTGTACCTTCGTTTCCTGTTTCAAAGCAGCTTCGGGCAGC
ATCTGA
>MeliponaBeecheii_000234-T1 MeliponaBeecheii_000234
ATGGAACCCCACGCGGTATACGCTAAGGACGTGCTGGACATCGAGCAGTTCTCCACGGTGAAAGGTGTCAATTTAGATGC
AACCGACGACACGTTCTATAGCAAATTCAATACCGGCAGCGTGTCCATCCCGTGGCAGAACGAGATGATAGAGACCGAAT
GTTTTAAAGAACTGAACGTGCTAGGCCCTAACAACACACCTACTCCCGATCTGTTGATCAATCATCCACCACCGAATAAC
GAGAACAGAGGCTGCTTCCCATTCCGAAGACAGAAGAAGCAGAGTGCCCGCACAAGGCAGATACCGTTGTCAGAGTGCCA
TCTGCTGGAGCTGTCGCAGAGCCAGAATTCCGAGATGCCAGCCAGCTGA
>MeliponaBeecheii_000235-T1 MeliponaBeecheii_000235
ATGAATGAACCACCACCCTCGACCTTGCGCGGATTATTTTCTGAAATGTGCTTCCCTCGTTGGGCAACCGGCGGTGGTGA
CAGCAACAAGGGTAAGAGTAAAAAATGGCGAAAGATACTCCAGTTTCCACACATCTCCCAGTGCATCGGCCTAAAAGATA
AGCTAGTAGAATTCCAATTCCACAATTTTCACTCGTTGGAATATGAAATTTCCTATATCAGCGAACAGCAGAATTCGATT
TGTCCGCGAGTTCCACTTATTGGTGCAAAATTTTATACGTTAGTGCCCAACATCAGGTACAGCTATGTGGTGGATCAACA
ACCGATCGGTAGGCTGTTGTTCAGGCAATTCTGCCAGGACAAGAAGCCATCCTACCATCGGTACAACCTCTTTCTGGACG
CGATCGAGAAGTACGAGATCGAGATGGATGAGAATCGGACCGAGCTGGCCAAGGACCTGTTCGAGCAATACCTGAAGAGA
GAGGGTTCCGAGGTCGTCGACATCCTAAACGACTCTTTGATCGCCCAGTGTGAGGAGAGACTCAGCACCGGCGGCAAGGA
GCTCTTTGTGGAGATCGCGCAGACCGTGAAAAACTTCCTGGCCGGCGAGCCTTTTTCAGCTTTCCAAACCAGCTTTTATT
TCTACAGGTACCTTCAATGGAAGTGGTTGGAGGCGCAGCCAGTCACGTACAAGACGTTCCGCATGTACAGAGTGCTGGGA
AAGGGCGGATTCGGCGAGGTGTGCGCCTGCCAGGTGCGAGCCACGGGCAAGATGTACGCGTGCAAGAAACTGGAGAAGAA
ACGGATCAAGAAACGCAAGGGTGAGGCGATGGTGCTCATCGAGAAGAACATACTGCAAAAGATCAATTCCAAGTTTGTCG
TTTCGCTGGCGTACGCCTACGAAACCAAGGACGCGCTCTGCCTAGTCCTGACGATCATGAACGGGGGAGATTTGAAGTTC
CACATCTACAACATGGGCGGAGAGCCCGGCTTCGACATCAATCGCGCGAGGTTCTACGCGGCGGAGGTGGTCTGCGGGCT
GGAGCACTTGCACCTGCAGGGGATAGTCTACAGAGATTGCAAGCCGGAGAACATTCTGCTGGACGATCACGGCCACGTGA
GGATATCCGATCTCGGTCTGGCGGTGGAGATCACGGAGGGTGACATGGTCACGGGAAGAGTGGGCACCGTCGGATACATG
GCCCCGGAGGTGATCGACAACGAGAAGTACACGTTCTCGCCGGACTGGTTCAGCTTCGGGTGTCTGTTGTACGAGATGAT
CGAGGGCCAGGCCCCGTTTCGCGCGCGGAAAGGAGAAAGTGAAGCGAGAGGAGGTGGACAGGAGGGTGAAGGAGGATCAG
GAAAGGTATTCGACCAAGTTCACCGAGGAGGCGAAGAGCCTCTGTCAGCAGCTGTTGAAGAAGAGCCCGAAGAACAGGCT
CGGCTGCAAGTGCGGCCGACACGGCGCCAAGGAAGTAAAGTTGCACAGCTTTTTTCAGTGCTTGAACTGGAAAAGGGTCG
AGGCCGGTATGTGGGAACCGCCGTTTGTGCCGGATGTGAGTAG
>MeliponaBeecheii_000236-T1 MeliponaBeecheii_000236
ATGGCCGCGAAACGGCGCGGGACCCACGCCGGACGACCTCGAACCTCGAAACCTCTCGTTGGCTCGGCACGAGCAAGTCG
TCCAGCAGCTTGTCCGACGTCCTTCCTGTTGTCCTTGGTCCTCGTTGAGAGGGGACCGACCGGCCCTGGTGGTGTCCTGG
GGCCGCAGATGGGAGCTGGCCTGCCGGTGCCCGACAGGGTGATCAACCCCGGAAAACCGTACCAGCCGTCCGGACTTCCG
CTCGTCGCCCACGCTCTCCCCCCTCCTGCTCGTCGCCCGCCAGGCTTCTCTCCGTCGACTCGGCCGCGTAAACTCGATCA
AGCTGGAATTGATGGAGTTGGAGAACATCGTGGCGAACACTGTGTACCTCAAAGCGAGAGAAGGTGA
>MeliponaBeecheii_000237-T1 MeliponaBeecheii_000237
ATGAGATCGAAAATGAATTGGAAGGTTTTGGTGGTTGGTTTCCTGATGACGTTGACGTTGGTAGACGTCCGCGCGGCGAG
TAACAGTACCTCGAACAAAGTTCGCGAGAAGAAGGCGCGGATAGTGGAGAAACTGAAGAGGGACTTCCGGAAATTGAAGA
AGCAAGACGGGGCTGTTAAACTGGTGGGTGGAGGGAACGGCGAACACGAAGGAAACGTGGAAATACTTCACGACGGGAAA
TGGGGCAGCGTGTGCGACGACGAATGGGATTACTTGGAGGCCAATGTGGTTTGCAGGCAATTAGGCTTCGACGGTGCAAT
TAAACCAACGTCGAACGGTCACTTCGGTCAGGCCAGAAGAGAGGGCTCAGAAAAAGGACTGTGCCCGATCATAAACGTTC
CAGGAAGATATTGGATGGACAACGTGTACTGCGACGGGAGCGAGAACGAGCTGTCCAAGTGCCGGTTCGATGGATGGGGT
GCTTCCGACTGCGGGGGCGGCGAGGCGGCCGGTGTAATTTGCACCCGTGACCAACAAGATAGGGAGGACGAAGATAATAA
AGGGATGGCGGAGAGAAAGCCGAAAACGAAGTCAGAGAAACGACGAGTCAAGGATATCCATCAGCAGGGAGTGGCGATAA
GGCTGGTCGGGGGCCGCGTCTATAGCGAAGGCAGAGTCGAGGTCAAGCTAGGGAATTCAGATTGGGGCGTAGTCTGCGGT
GATGGTTGGTCCCTGTTCGAGGCCGCGGTGGTTTGCCGGCAATTGGGCCTAGGTTACGCCTCCGACGCCGTCCAGACCAA
CTTTTTCGGCGGTCAAAGGACACCCGTGGCCATCAGCGGCGTACAATGTCACGGCGACGAGGACGGTTTGATCGACTGTC
TGCACGACAAGCTTCTCGATTGTTCAGGTTCGGTAGAAAATGTGGCCAGCGTAGTATGCCTCCGAGACATGCCGGATCTA
GTGTTCGACCACATTGAACTGATGAGAACGGCGCATCTCGAGGACAGACAGCTATACTGGTTGCAGTGCGCCATGGAGGA
GAACTGCGTTGCTTCTCAAGCTTATAAGATACAAAAGGAGTCGGACAATTGGCATCTGGAAACCAGGAGGCTTCTGAGAT
TCACCGCGAGAATTTTGAACGCTGGCACCGCGGACTTTCGGCCATCGGTACCGAAACACCTTTGGGAATGGCACATGTGT
CATATGTGA
>MeliponaBeecheii_000238-T1 MeliponaBeecheii_000238
ATGGAGGTGTTCGCCACGTTCGACGTGTTGGACCAGAACGGCACACGTTTGGCGGAGGGTCACAAAGCGTCCTTTTGCCT
GGAGGACAATCAATGCCTGCCTGGAGTGGAGCCGAGGTACAAATGCGCCAATTACGGTGACCAAGGTATTTCCGTGAACT
GTAGCGACGTGTACAAGCACAACATCGATTGTCAGTGGGTGGATATATCGGAACTCGCACCTGGAGAGTTACGTCAAAGA
AAACCGACAAAGAAAGAAAAATGTAAACTATGCACCGAAATTTCCGTTGGCCCAGAACGAGGCCCAGAAGATCCAAAAGG
TCAGGCACCCACGAGTCAGGGTCAGATCAAACGACAAAGTGAACGTGGCTTTTCTTAG
>MeliponaBeecheii_000239-T1 MeliponaBeecheii_000239
ATGGCTGCAGACCTCAACGTGACTGAACGTGTAATACGTTTAGAAGGGGGAGGGCCGGAGGTGTATGGCTTCCGTGGTGG
TCACTGTCGTGTGCAACAGAAAGTGTTTGAAGATTCGAGAAGACTGGACTGGTTGAAGTGTGTTCGATCGACGAAGATAG
CGAAGATAAAAACAATTGAAGGACAATTGAAGGAGAGAAGGAGAGGTCGAGAAGATCGGGAATTTGGCTGTGAGTTTAGT
GCAGGGCAGGAAGGAAAGATTGCAAAGAGAACAATTTCACAGGGATCTTTTAAGGCGGAAAATTTTACACTCGAGAAGAT
TGTAGCCATCGTGGATGTGCTTTGGAGTAATGGAGGAGAGGATCAATCACTATCGGAAGATTCATCAGAAAATTCCATTA
AAACGCCAAATCAATATCACGTGTCTTTCTGGTTTCAAGTGCCAGTAAAACTTCGCAACTTACATTCGCGTTATACGTAC
CGGTTTGATGCATTGTACTTCGACTGA
>MeliponaBeecheii_000240-T1 MeliponaBeecheii_000240
ATGTCGTCGAAGATTTTGGTGATTTTTCTGAGTGTCGTGCAGACAGTTTTGGGAACGGAGGATCAGGGAATGTGTCCGAA
GAACAGAAGTTTATTTGAAATTCCCGGGGACGCTGTTTTATCTGTGTTCTTGAATATCAATCACGGACCGTACTGCAACG
TTACGAGCAGCACCGGCCTCGAGGAAGTTTTCACCGCGTCGTACGTGGTGCATCTTCTGAATAAGTACGAATCTATCTCT
GGACTATTGTTAGGTTTGAAGATCTTCGACACGTGCAACGACGAGATGACAGTGTACAAACAAGCGTTGCAAACGACCGT
AGACATGGACTGCACGGACCATTACGAAATGGGAATACTGTTGCCGACGGAGTACACGACGATCTTAGAACCGCTTCGCA
ATTACAGCGTGTTGCCCATCAGCTCGTACAACGAGCAAAATTTGACAAGGCCCTTGATCAGTCTGATGGTTCACTACGTT
AGCACCAGGTTCGAGACGATCGACGTACTCCTGGCTAACCATGATTTCGCGTTGAATTCGTTTCTGGATGCAACGAAGGA
GGCGGGGATTTGCGTGAAGAAGTATGGCGACAGCTTGGAGCTCGAGGAGGACGAAACGGAGACCGTGATCGCCGCGATCG
GACAGAGGAACGACATTCGACAGTGGATCGAAAGGGGAGAGAAGATGCAAGGATCGAGGAAAACGTGGATCGCGTTGCCC
CTCGATGGATCGAACGTCGACGACGTGATCCCTCCAGGTTCGTACGCGGTGCGAACGTCGCCGTTCGACCTGGACCTGCT
GCAGGAGATCTCCTCCCCAGATTTGTTCCTGCAGGCAGCGAGCAACCCCGTAATTCATTCGCCGCATTTGCTCGGTATCG
GCAAAGCGATCGTCGAATTGGCCCAGTTGCTGCACGACCTTCACAAACGAAACTGTCCACGAGGAACAGAATCGTGCGTG
ATGCCGCGCTTCAACGCGAACTCGAAGCAGGATATGCGAAACGCGGACGTGTACAACGCTCTTCGCATACTGCCGAAATC
GCACTCGATCAAGTACATCGTGGCGATGAGGAGCCAGCAGGAGATCGTCGACATGACCGCGTACACGGTGGAACAGGCGA
GTACTAAATTCAGAGTCACGCCGGAGTCCAGGGTGCCGAAGATGCCTAAGCTCTGCTTGAAGAAGTACGCGAGGAATTGC
GACGGTTGCGCCAACTTCAAGAAGAGATTCGGCCCTCGCAGTGTCACCAAAGATACACTCGACAGGGGTTTATTAAAGGC
AGGCAACTGGATACCAATTTTCCTGACGGTGGTTGTGTGCGGTACGTTCGCCTGCGGCGTGATTGCTGTCTTCATTATCT
ACCGCTTCATCGTCGAGGACGTTCTCGATGGGAATCCAGCGTTAACGATCGTGCTGATACTGGCCAACGTGTTCACCCTG
CAGACGGTAGTGCCGTTTTGCATCAACGACGATTATTTAGGCGCTGAGCACCTCAACTCGAGGAAGATCCTCGTGGCTAC
ACTCGCGTTCGGATTGGACTTCTCCGTCATGCTGTCCAGAGCGTTTTTCCTAGTCTTCTCCAAAGGTGGTGTCTTTACTG
CTCACATTAACGGATACCTCCAGGGACTGATGGTGTTCTTCATGTTCTGCGTGCAACTCGCGATATCCGTTATGTTCTTC
GCTCTCAGCACCGACGACTCGGCTGTCGTTGTCAGGAGTTTGAGCTTCATCGCTCTTCTAGGCTACGATATATTTCTACT
GGTCAGCCTGTTCGTGGTGTGCTTCTTCATCTCGCGGCTGCCGCGCAATTATCGGGAAGGCAAGTGCTTCTTCGGCACTT
CGATCGGGCTTCTGATCGTCTGGGCCATCTGGCTCACCTGTTTCATCCTCGTCGAGCCGGAATGCCGGGACACTGTCGTG
TCGTTTGGAATTATTTCGACGTCCTACCTGATCATTATCGGTGTCCTGATACCGAGAACGTATTACATGGTCAAGCATCT
GGCCCGGGGGAAGGAATTCGGGCAGAGATTCGGATCGACCGATCTAGGACCGGATCACAGGATCAACACGATCGCCAGGC
AGAATCGTCCGTTTTACGATTACGTGCACTCCGGCGGCGGAAGTACGACAAACTTGCAGGTGACGTCCGCCTATCCAAAC
TATTACGGAAGCCCGAGTCCGAATCAGAAGTATCTAGGCCAGTGCAGAAGCTCCGAAACGAGAAGAATCCCTGGATACAA
CAATTACGGATACCACACGGAGATGCGAGAAGTGAATAACTCATACACGATACCCCAAGTCTGCATCGAGGATGCGGACT
CAAGGACGAGCCCGGTGGATCGGAGCGACGCGAATGCGACGTACTCCCGGCCAAAATGTCAGCGGAAGCGGAGGCCCAAG
GACGACAAAAATTGCATCGAGACCGACGTGTACGTCGAGGGTAGCGTCTCCACCGGTCGTAAATCCCACGATGAGATCTA
TCCTGCACGATCTAGCAGCCCTAGATTAACCCAAACCGAGGCGACTATCCGCGAGGAAGACGAGGACGACGAAATCAACA
GGATCACGCGATTTTAA
>MeliponaBeecheii_000241-T1 MeliponaBeecheii_000241
ATGGCGGAGACGAGAGGGAACTCGAGGGCGATTGTCGTTGCCGTTGTCTATCTCAGTCTCTTTTTGGACAATGTTTTGCT
CACGGTTGTTGTGCCGATTATTCCCGACTATCTCTGCACCCTGGACGGAAACTCGACGACAAACAGTGAAAACGACGAGA
ACGGCCGAGTAGGATTATTGTTAAGCTCAAAGGCACTTGTGCAATTAGTACTAAATCCAGCAGTGGGCATTTTTACCGGT
ACTTTAGGATACACCAAACCGCTGTTCCTTGGCAATCTAAGTCTCTTACTGGCAGCGATGCTGTTCGCGTTTGGCCAAAC
TTACGAAGTGCTGTTCCTGGCTCGGAGCATCCAGGGCATCTCCTCCGCGTGCATCGGCGTTTCCGGGATGTCGCTGGTCG
CTTCGCAGTATCCGGAAGAGGACAAAAGGTCGAAAATCATGGGCTTCGTTCTCGGTAGCATAGCGCTGGGCGTTCTCGTC
GGATACCCGATTGGCTCTGTCCTCTACGATCTCGAGGGGAAAATGGCACCTTTCTTGTTGGTCTCTTGTTTCATCGTCGT
CACCATTTGTTTGCAGATTTTTACATTGGACGTCGAAATGAATAACGAGTCCAGCGATCGAAACACGTCTTGGACACACC
TGCTCTCCGACCCGTACATACTAATCATCTTTGGAGCTATATGGTGCTCGACATCACCGATGGCTATCTTAGAACCCTGC
TTACCGATCTGGCTACGAACTCACATAAAACCTAAGAAATGGCAACTGGGAACAGTGTTCATACCAGACAGCGTGGGCTA
TTTAGTTGGGACCAATTTTTTCGGCATGATAGCCTATCGCTACGGGCGAAGTAAAATCGCTGTACTAGCGATGCTGTTGG
TTGGCATAAGTGCCATTCTGATACCATCCTCCCAGACAATGTCGCAGCTGATAGTTCCACATTTAGGAATGGGTTTAGGC
ATTGGGGTAGCGGATGCTGCTCTAGTGCCATTGTTAGCTAGCTTGGTAGACCAAAATGGCAATTACGGGCCCGTTTACTC
GATTCAACAAGTGGCTGTTAGTCTGGCCTATTCTCTCGGTCCCATCGCGGGAGGAGAAATGGTAAAGACGATCGGTTTCC
AATGGGTTATGCGAATTATCGGCTTAATGAACGTCGGCTATTGCCCGTTCCTAATATACCTCAGCTTGGAGAGGAGAAAA
TTATTAACTCAGCAGGATGAGAAGAGAGATTACGAGACCTTTCAGAAATCAGTGACGAGGTACGAGCGCTTTCGGGACTC
TGACGACGATCTCTGA
>MeliponaBeecheii_000242-T1 MeliponaBeecheii_000242
ATGGAGTCTGAAGACGAAGTGGACGAAGAGCTGCCGGAGGTGAAACGCACAGAGGTAAATCGGAATGATAACTTAGAGGG
ATTCGAGACAATGAAAATCTCAACGAAACCAATGTCGTCGAAGACGGCCGAGCGAAGCGAGTGCAACCTGGTGCGCTCGC
CGAATCCCGAAGAACCGGAACCGGCTGTCCCGTGGAAGGATCCTGGCAAGACGAGGACGCAGGAAGAATCAAAATTACCT
ATAAGTATCAGCATCAAGACTGACGCGAAAGACAGTGAGATTGTCCTGAAGGACAGACTATGCAGGAGCAAGAGGATCAC
CTGCCAGGACACGATACACGAGTACGACGAGGACGATGGTCTCACTATGGAAAAAGTTGGCAGATACCTCGAAGCGCATC
CGGACGCAGCGGAGGCCTGGTTTCGCGAGAACGCGAGCCTCGAGCTTCGTCAACGAATTCAAGGCACGAGCGTGGCTCAG
GCCAAGTCAACGTCGAAGAACGTGCACCAAGAGGAGAGCCTTCTGAGCCGAAGCAAACGGAACAGCGTCACCTCTGACCT
GTTCCAGAGTTGGCTGGCCTCCAGTTCGCCGGCGAAGCGCAGCAAAAGTCCCAGCAGGACTTACAGTTCGTTGGTGGGAC
GAAGAGAAGAGCTCAACAGGTTGGACGAAAGTGATTTGTTCATGGAATTGATCAGGGATGTGGCGAACGAGCTGGATATC
AACGTTCTTTGCCATAAGATCCTGGTGAACGTCGGCCTGCTCACGCATGCCGATCGTGGAAGCCTTTTCCTGGCCAAGGG
ACCTCTGGAGGATAGATATTTAGTTGCAAAATTGTTCGACGTGACGCAGGACACTGAATTGGAGGAGGCTGTTCAGAGGG
CCAAGAACGAAGAGATTAAGATCCCTTTTGGAGTTGGGATCGCTGGCTACGTGGCTCAAACTAAGGAAATAATCAACATC
AAGGATGCTTACAAGGATCCAAGGTTCAATAGTTCCATCGACATGAGAACGGGTTATAAGACAACGTTGATTCTATCTAT
GCCTATCTGCAATTACGAGGGAGATGTGATTGGTGTTGCTCAAATTATAAATAAGACTAACGGTAGCAATGAATTTACTG
ATAGAGACGTTGAGGTGTTCCAGAGGTACCTAACATTTTGCGGAATCGGGATACAAAATGCACAACTGTTCGAACTGTCG
GTGCAAGAGTATCGACGAAACCAGATCCTGTTGAATCTGGCGAGAAACATATTCGAGGAACAGAACAATCTCGAGTGTCT
TGTCACGAAGATAATGACCGAAGCGAAGGAGCTTCTAAAATGCGAAAGATGCGCGGTGTATCTTCTAGATCTCGACTGCG
GCGAGGCAGGACACCTCGAAAAGATCGTCGAACGTCCGGGAAAGTCGACGCAAGAAACCCGGAAACCGCTGTCGAGGAGA
GAGAGTAACAACATCGAGATGGAGGATATATTCCAACAGCACGCACTGAACGACACGAATAAATTCACCATGATCTTCGA
GATGGACAACGAAACTCAGGAAGCTAAAGTGTACAGACCTAGCGGAAGCGATCTATCGAATCCTTTGGGCCAGATTGCAA
GATACGTCGCTGCTACTGGTCAAATACTGAATATTGGAGATGTGACCACGTGGCTGAAGAAGGACGTCGTTCAGGCCGGA
AGTGAGCCCATCAAAAGCATCCTCTGCATGCCCATAGTTAATGGACAGAGGACCGTGATCGGCGTTGCTCAATTAATCAA
TAAGGACAACGGAACGTCCTTCACGGATTCGGACGTATCGATCTTCGAGGCGTTCGCGATTTTCTGCGGCCTTGGGATCC
ACAACACCCAAATGTACGAGTCAGCTTGCAAGCTAATGGCCAAGCAGAAGGTGGCTCTTGAATGCCTGAGCTACCACGCG
ACAGCCAGCAACGACGACACGCTGCGACTGACCTCTGAACCGATACCGTCCGCGGAATCCTACAATCTGTACAGCTTCAC
CTTCATCGACTTCGATCTGACCGACGAGGACACTTGCCGGGCGACAATTCGAATGTTCAAACAATGCGATCTGATCCAAA
AGTTTCATATCCCGTACGAGGTCCTCTGCAGATGGATTCTCAGCGTGAAGAAAAACTACAGGCCGGTCAAGTACCATAAT
TGGAGGCACGCATTGAACGTCGCCCAGACGATGTTCGCCATGTTGAAAACCGGCAAGATGGAGCAGTTTATGACCGACCT
TGAAATTCTTGGACTCTTGGTCGCCTGTTTGTGTCACGACCTAGACCATCGTGGGACAAACAACGCGTTTCAAATGAAGA
CCGAATCGCCACTGGCTATCCTCTACTCGACCAGCACCATGGAACATCATCATTTCGACCAGTGTGTCATGATACTGAAT
TCGGACAGCAACAACATCTTCCAGAATCTGTCGATGGAAGACTATAGGAAGGTGATGAAAGTGGTGGAAAGTGCGATACT
CTCTACCGATCTGGCGGTTTATTTTAAAAAGAAGAACAAATTCATGGAATTGATCGACGAGGGAGAGTTCGACTGGCAGA
GCGAGGAGAAGAAAGAACGTAAGATTAATTATCAATGA
>MeliponaBeecheii_000243-T1 MeliponaBeecheii_000243
ATGATGATGACGGCGTGCGACGTGAGCGCCATAGCGAAGCCTTGGGAGGTGCAACACCGCGTAGCCAAGCTGGTCGCCGA
TGAATTCTTCGATCAGGGTGACCTGGAACGTCTCCAGTTAAATCAACAGCCAGTGGCAATGATGGACCGGGAGAGAAAGG
ACGAGCTACCCCAAATGCAAGTCGGTTTCATCGACGTTATCTGTCTGCCTCTGTACAAAGTGCTCTCGGACACGTTCCCA
TGGATCATGCCTCTCTACGAAGGCACCATGGAGAACAAGAAACACTGGCAAGACCTGGCCGAGAAGGTCGAAATGGGCCT
GACCTGGATCGATCGCGACACGATCGACGAGCCGGTCGAGGAGTTCGTCTCGTACGAGCCCAAGGACATCGAGTTCACTG
TCACAACGCTGAACTGCGCCCACGTGGACAGAAAGGAAGCTGCCGAGAAATCGACGTTGGGCAGATTCGCTTCACTGAGG
AAAGGCGGTCGCACGCTGACCAAAGGTGTCAGACATCGAATCAGCAGGTCACTCTACGCTAGGAGCACGCCCGAGGACGC
TGCAAAGTCCAAGGCGTTGATCCCTGACAGAAAGAGCCGGAATAAATTATGCTTGCTCATTTGA
>MeliponaBeecheii_000244-T1 MeliponaBeecheii_000244
ATGTGTTCGACGTGCGAGCCAGTGCCGAAAAAGGGCAATCACGCTGCCCTTACACCTCTGGAGGACATGTCAGCTGGCCG
GGGGCAAGCAGGTGGGGGGCCTCCGCCGAATTGTCAGAAAGTTTTTATACAACGTGACTACAGTGAAGGCACTATGGTTA
AGTTCCAGACGCAATTTCCCACGGAATTGGAGAGCAGACTGGACAGACAGTCGTTCGAATACACGATCACTCAGTTGAAC
AACTACTTCGCAGAAGCCGAACGAGCGAGTTGTTCCACGTACTGCGAAGGCTGCCTGGCTTGCCTCACTGGTTATTTAAT
TTACATATGTACAGAGACTCATTACGAGAAGTGTCTACGAAAAGTGGCGAAGTTTGTCAGTGAACAGAATGACAGAGTCT
ACAAGCCGCGTGGCCTGTTACTAACGGATCCTGTAATGCGCGGCCTCAGGCTAATAGAAATTTCAGTACTGGACAGACCT
GCGTCGTGA
>MeliponaBeecheii_000245-T1 MeliponaBeecheii_000245
ATGTTCGTTAATCGCTCGCTCGAAGCCGTGAGTTTCAACTCGCAACTGTCCACTACCAAATCGCAACAATCCGCGAACGT
TCAAACAACAGAAATTGTTTATAATCAAAGTCCTGTGCAAACCGTTGAAACAAGAACTGTCGAGACTCAAACCGTGACCG
AAGAAAAGAAGAAACCCGAGGTGAACTATGAAAGATTAGCTCAATTTTTGAACAGAGTTACGCCAAGTATATTAGAAGTA
TTAGACGAATCCTATGGAACCAATGCGTTTGAAGATTATGAGCCCAAGACTGATGATGATTCACTCACAAGCACACAATT
CCTGCAAAAGATTAATAGCGTCGAATCAGATTCTCAGATGAAAGTCAATGATATAAGTTGGAGCATTGGAGGTGGGACAT
TAGCAGTTTCTTATGGTATCCCTTATCATGAAACATGGTGTGACCATCTGTCCAAAATACAATTGTACAATCAAACAAAA
GAGGGTATTTTCACGGATAATCCAAATAAAACATTGGAGACAAATGCCTGCGTAACGACATTGGCTTATCATCCAACTGA
ACCGTCCATTATAGCCGTTGGCTTGTTCAATGGTGATGTTCTTGTATGGAACTTAAGAGATGACATGTCAGTAGCACCAA
CAACAGTTTGCACTCATGGAGATTGTGTATCTCAAGTGTACTGGAAAGCAAGAACAATAAACGACGTGTCATTACTAGTG
AGCTCTAGCAAGGATGGATACATTTTTATCCACAAGATGATGGCTAACTTTACAATTGCACGCGTATATAAACGACTGAA
AGTAATCAAAGAACACAATCCAATAGAGAATTCAAGACCACGTAGCGCAAGTGGAACACGCGAACGCGCTGCGGAATGCG
GATTGTGCATTACCACCTTTGATTTTTCGTCAAGAGATCCAATATTCTTTATCGTGGGTACCTTATGCGGTGGAATATAT
AAATGTAGTTTAGATCGCGTTGCTCCGATTGAAAACGATGAAACTCTAATGGATCCTGTAATAGACGAGTATGAGAAACA
CGAAGGTAGCATTACGTGTATTAAATATTCGCCGATACGTAATCTTTTTGTTACTGCTGGTACCGACAAAGAAATCCGCA
TATACGATTTCGAAGAGCACACGAACTTACAATCGATTTCCTGTGAAAATACAATCGTGGGTTTAACGTGGATGTTCGGT
GATCAAGATATTTTGGCAACTTATGGTGCTGGGTCGGATATTAGATTATACAATATTACTAATGGGAAATCCGTGACAAA
TGCAAATTTTGAAACGAGCGATAGACAAAACACTAGCTGCTTATGCGTGAATTTAAAGAAAAATATGGTGGCCATTGGTG
ACACACAGGGAAATATAGAAATTTGGAAAATCCCAAGACAACTGTTGTAA
>MeliponaBeecheii_000246-T1 MeliponaBeecheii_000246
ATGACGAATTCGGTACCGAAATTGAAGAATAAAGTAGATCGGCAGGGTTCGCCGAATGTCGGCGTAGAACGATATCATCA
CCGTTCGAGTGCAATCAAATCGTCGACGTTTTTCTACAATGGTGGAAGATCTCATGGTAAAAGTTCAACCGGTAGATTAA
GCTGTAGCCCGCACAATTCGTCAAAGGGCGCGAGAAATTCGCCGTTACGCTGCGATTCGCCGTTGCGTTACTCGCGCGGG
AGTCCGACAAACAGTTTCTATGCGGGTGCAAAGTTTTCCGAACCGCCGTCTCCTGCGAGCCTTCCGAAACCACCGAGCCA
TTGGACTACGAGACTGATGAGCAGTTGTCAACAATCCGACAGGAGTTGCGATATTTCAAATCATCTGAAGATGATATTAA
ACGTCCAAGCCTGA
>MeliponaBeecheii_000247-T1 MeliponaBeecheii_000247
ATGGCCGTGCAGCTCACCACTGAGAACACTGAGGTCGCTCCATGTCTCTCACTCGACCCAAGCAACGACCCCGCCCATTA
TGGACCTACTGATATTCTCGAGGTATTAAACCATAAACCACCAACGTGGATAGGAATAGGTATATGCCTATTAGAGCTAG
TACTTTTAGCATGGTGTGTGAGAGACCTCAGAGACCCGGCTACCCATAAGATACCTGGGTAG
>MeliponaBeecheii_000248-T1 MeliponaBeecheii_000248
ATGGAAATTAAATTATTTGTACGGAAGTGTATTGGAAGTCCAATTCGGAAACTGACCAATCAATCAACAAACGAAAATAC
GCTAATACCAAAAACGACAGGAATAAAGAGGAAAGAAGCGTGTCTTGGCAGCAAGACTTTCGAGACACACACGTACACGC
ACGAGATGTGCCTGGTGGACCTGATCGAGAGAGGCCAGAGCCTGCCTCCTGGTGATGTGGCGATGCGCGCGTCTACTACG
AGAAACCCGTTTACCTTTAAAATCCTCTGCCGTGGTAGCGGCTCTCTCGAGACACGGTCGACGCAAAAAGCGTCTGAGAC
GAGGACGAAGGAGTCGCGGCGAGAAACGCGTGCACCGTTCCTGGACGGCTGTGTAATCAAAAGCTGGCCTGAACGGGGTC
ACGAGACCCCGAACCGTCACGATTCTGAACCTGATCGAAGCTGGACGAGCCGGCTGGTGCCGGAGCGAAGCAAGGCACAA
CCAGTTCCGGGCGAGGGAAGAGCAGCAGCGAGAGCCGAGCAGCACAGCCTCCCACGATTATATTCTCGGCCGAAAACTCC
TTCTCGGCGGAGGAGGATCGAGACCGTGGATGGAGGCTCGAATTTATGCCGGTCGGAGAAGACGGCGCGCGGCAGCTGCG
TTTTCGATTTTTCCGCCAGCTGTTGGCACACGGTGTCTCACGGACAGGGCCGTAGACCTTCGCGTTCGTCCACTCGACTA
GCCCTTAAAAGGCCGGAACGTACAAAAGGTGGTCCCTAG
>MeliponaBeecheii_000249-T1 MeliponaBeecheii_000249
ATGAACGGCCCCGGGAGTCATCAGCATCGCGGCTTGGGCATGCAGGGACGTTTCAGGGCCGTAGTAACTGCTGGCACTCC
AGCAGGGCCCCACTCTCGACCCCCAGCGCCGCTTCACGCACGCGGTGGATGGCACCCTCATAACCAGCACCCTCAACACG
CCCAGATACCTCAGCAATACACCGGCAACAAGGAATACCCGTATCGACAATGTCCACCTCCACGCTTCCATAATGGGTAT
ACCATTGCAGTAACGAACCTTGTGGCGCACCTTCAGTGCGACTTTCAGGATTGTCCTGGCGTTGGTACGTCTTCCGGGCC
AAACGGCAAGGAAGTTTCGTATCACGGGAACGTAGGTGGTTCTAGCGTGGGGTACAAGCCGCCCCCGCAGCACAGTCCAC
AGTCGAGAGGTCCACCGGCGCATTTCCCACAGGAATCCGTGGGCCTGCCGGCTAATTCTCCGCCTTTGCACATCAACATC
TGCGGCCAAGAGAACACGATGCGCGGTCCATTATTGAATATGAGTCCAGGTCTCGGAGCTAGTGGCGTTGACATGGAATA
TCGGAGGAATTCTCAAGCTACAAACCAACTACCTCTGAGTCCTGTGCAAATCCAGCCGTCGCCACCATATTACCGTCAAC
CTAGTCAAGATGACGGTCGAAAAAGCGAATCGCCATCGAGGAAACGTCGCCGAATATCCCGCAACGGTGCAGTCCCTGGA
ATAGAAGTTCGCGAAACCACGCCACCGTCACCTACGCCGCCATTACACACGACTCCTCCGCCTTGGGAATACTCAACCGC
GCCTCAGAGGCGATCACCCCGGAATCACATGTCGACACGGGGCAGCCCGACTATCCGAAATCGTTATCAACGATACACCG
ATTCGTTCAGCCTCACCTATCCGTTTGTGCCTGGTCATACTCCTCACCCGCCCATTCACAACTCCCATCATGGCATCCAT
AATTCTCATCACAATATCCACAATTCGCATCACAGTCTGCATAATTCGCACCACAACATGCATAACGCGCATCAGACGCA
TCCCCATCATCCGCCAGGCACCGGGCATCACCCGGCGCAAGGGGCGAACGGCCCTGTGGTTGTAGACGTTGGGCAAGTCG
GTGTTTCCGGATTGGGGGTTGCCGTTAGCGGGGAACCGCTCTGGCATCCTCAGGCGACAGGTTACAGGTTTCCTTGCCAG
CTGCACGGTATATACACACCGACTGGGGCGCATCCATTCGCACACTCATGTCAGGTCACCCATCATCACAGTCACTATTC
AGCGGCTCATCCGACCCATCCGGGCCATAGCCTTGTCGGTTCGATAGTTGGCGCGGCATCGAGAGGATATCCCACGCCAA
CCGGAGGCCCTGTAGCAGCTCTTCATCACGCTCACGCGCCTCCGCCACCCGTCCATACTACTCATTACACTGCGCATCAT
CAACTCTCGCAGCAGCGAGAAGTTGAATTAGAACTAATAGAGTCCCATCATCATCACAGAGTGGGAGCTGCAGCCGGTGC
CCCATTACCATTACCACATTCGTATTCACCGCCTGCTCTCACCCAAGTTACCACTCCTACTCCTACTCCTATATTCTTAT
CGGAAACGAGGAACAGTCAATTGGAAATGATTCAGACCAGAACTCGGCGCACAGCGTCTAACGTTCACACGCTCAGACGA
TCAAGGTCGAGTAGATGGAGAGGCACACCTCCAATACCACCGACTACTTATTCAGGATTCTTGTTGCATTTCTTTGCAAT
GCTCAGCAACCCACCATTATCTCCATACAGTCAGGCGGAACTGTCCTCGCCGGACTCGGCAACCGAAAATTACGAGGCCT
TGCTATCTTTGGCGGAGAGATTGGGAGAGGCCAAGCCACGAGGATTGACTCGGGCCGAGGTCGAACAGCTACCCTCGTAC
AAGTTCAACGCGGAAACACATCAGGGCGATCAAACAAACTGCGTGGTCTGCATGTGCGATTTCGAGGCTTTGCAATCGTT
GCGTGTACTGCCGTGTTCGCACGAGTTCCACTCCAAGTGCATCGACAAATGGCTTAAATCGAATCGAACATGTCCGATAT
GCCGCGGTGACGCCGGAGAATACTTCGGAAATAGCGGGACCGGTAGCGACTGA
>MeliponaBeecheii_000250-T1 MeliponaBeecheii_000250
ATGGAATTTCTAGTTGGTGAAATGGAGGAGAAAGAACTGGAGTCGCCTCCCGAAGGAAAAGTGACACTTCTCGAAAATTC
CGATCGAATTAGGTCCGGTGTAACGTCAGACGCTTCAGCTGCAGAAGTCTTAGACACTGAATTAGACTCCTTGAATCAGC
AAGACGTAAGGATGCATGAAAAAGAAAGAATGCCAATTCATGAGGAGCTCATACGAGACAGTATTACTCAAAACGAAGTA
GATTCGCTGTTGCTGGAAAACAATGGCCAAAGAGAGTGTCACTTGATACAGGAGAACAATATTGACACAATTATGAAGAA
TTCCACTTCATTAAGTAATTTCTCAAATGAGTTTCTAATGTGTCAGACAATTCTTCCGCAAGAAAAGTCTCTCCAGAAAT
CATCTTCCTGCAATGACGTTAGATCATCTTCGTCAACGTTAGGTGATACACTCTTGAGTATATCTTCAGATGTAATTCCC
AATCGTGATCTGAGGTCTGCGTCGCCAAATACAATGTATAATGACGAAGGAAAAACAATTTTTAATAATAAATTGCACAC
GGAGAATCGTGAAATATCTCTGAGAGTTACTGTTGGTGTAAACATGCAGAAAAACTGTGAAATTAAAAATAATATTGGAA
GAATGGAAGATGAGGTATGTCATTCTAATATAGATGAAAACTTAACAGTAAATGACGATCAAACCCGAACAAATATGGTT
AAATGTGAAAGAGATTTTAATAAAGAACAAAAGCCACGTGAAATTATCAAGAGTACCAAGAGTAATGTAAAATCTAGACC
AACTTTGATCGATGACAGTAGATTGGTAAAAATTTCACTGCCACCTAATCCAATTAACATAATGCAATCGAATGCTCAGT
TTTTAAATAAAAGTCGCAACTTTTTAAACTTTATCACAGAAAAATCGACAAACATAATGGAGAGGGCATTGTTGCCACAG
CATTTAGCAATGAGGTATAATTCAGTAATGAAATCTGCAGATAATAGTTGTAACGAGAAAAGATATACGCAGGTATCCTC
TGGTATGGAATTCTCTTCGACAGGATCAGTATTCAGTAACACGTCAGAGTCATTGACAAAAGCAAAAAATATTTCTCATG
CAGCAAAAGATGAAGCAGATGTTCAAATTGCAGAAAATGAATATATAAAAAATGATGAGAATAAGAATACTTTCATGCTA
AATTCAAATGAAGCTATAAATGAAAATATTAAAAAAAATAAAAGGTATTTAGTTAGAAATGATGCTACCTTTGATAAAAG
TAATGGCATTGATCATTCTCTTAAATTGAGAGATTCAGAACAATCAGAATTCTCTCCTAGGAGTAACGATGTTAATAAAA
TGAATGATAATGTACTCTGTGCAAAAACAAACAGGACTGGAGATATTAACCCTACCGTATTAAATACTGGATACGACGAT
ATAGATCAAAATATTGCTGACACCATATGTCAAAGAGAAGAAGAAAATGTCGACCTTGAAGATTCAAAACAAAATTTATT
GCAACATCCAGCTTATCTTACTTTATTGAAAGACTATGCGGATTTGAAGTCTAAGCATTTGAAGTTGCAAGAAGAAGTCG
AACACTTAGAAGAGAAGAATCGAATTTTAGAAGCACAAAACAAAGGAGAAATCTCCTCTGTGCAGATAGAAACATTAGAG
AAAACAATAAACAGACTCACCTTTGAATTACACACGTCGTTAGAAACGCAAGAAATGTATAAAAAGGAGTACAGTGCTGC
AAATAAAGAAAGGGAAAGCATGGTGATGAAATACGCAGTTAGTGAAAAGCAACTTATTGATACGCAGAGAGCAAGGGAAT
TTGCAGAACGTAAAGTAAAGGAAATGACAACCCAACAAGAGGCGCTTCAAAGCAAATTACGAGAAATGCAAGGAGAACGA
GTTAGAATATGTAACATTCTGACCGGGAAACATCGCGAGGTAACTGATCTCCAGAGAGAAGTTGAGAAATTGAAGGAAGA
CGTAAAGATGAGGGATATAAAATTACAATGGACTCAGAACAAACTTAAAACGGAAATGGATTTGCAGAAGGAAACTCAAC
AAAAATTAGATAAAGCCACAATCAGAATTAACGAAATGAAGGAGGAATGTGAACAGGTGCGCAAGGAAACGCAAGAAACA
ATGCGAAAATTTCAACAATCGGAGGAGAACAAAGCAGTTACATTAGATCAACAATTGAAAGAACAACAGGCACGTTTAAT
TCTGGAAAGACACGTTACGGAGGATAAAGAAATGCTGAGGGTTCAATTACAAAAAGAAGTAGACACGTTGAAACACAGAC
AGCAAGTTTTAATTGAAGAAAATAACACGCTTAGTTTAAAGATACAAGATGCCGAAAAATGTCGGTTAAATTATGAAAGT
AATTTGAGTAACTTAAAGATTATAGTAGATCAGCGTCAGAAAGAAATTACAGAATTGTTAAGTAAAGTATCTGAATTAGA
AACGTTGAAGATTCAGCTTCAACACAAAAATCAATACTTAACATCAACCGAAGTAGAGATCCAACATTTACGTTTGGCTA
ATGAAGAATTGCAGGCTGATATGTCTGCCTGTCGTCAGAAAGAAGCAGAAATGCTGGACTTCACGCAAAAATTGACTGAT
AAAAATGTGCGATTACAATCGGAATTTACGGCTATCGAGGCCAAAGCGAAACAGTTGGAACAGGAAAATGGACCGTTGCA
TCAACGTATAAATGAATTAATTGATAAAGTGAAAGTGTTGGAAGAAAGTCTTGCCGTAGAAAGGAAAGCGAGAATCGAAG
AATGCGAAGCTTTAGCCAAACGTCTTGCTGAACAAACACAAGTAGCGCAGAATCTTGCTCAAGAGTTGGAAGATAGTCAA
GGAGAAAACGCAGTGTTAAAAAGAAAACAGCAACTAAGTATGAAGGAAATGACGCGTGAGCTTCAACAATGTCGGAAGAA
ATTAGAAGCATTTGAAACATCAGTACCTTATAATTCATTAAGTGTTACATCTAGGACTGAATCGAATATTTCATTAAATA
CAGTTGCTTTAAATGGTGCCTTATCCGATAACAGTATCAATGGTGACCAAAATATTCGGCCTACAGAGCCTAGTAGACAA
TTGTTAATAGATCGTATTATAAAGTTACAAGAGAGTAATGCTAAGAAAGCCGAGAAACTAGATTTCTTTGAGGAACACGC
TCGAATTTTGCTTGAGGAGTTGCAGAAGAAAAAGAAAATCATACAAACTTATATTTTGCATGAAAATATTGGTGCTATGG
GTGGCAATGAGAGAGACAAATATAAGGCTGAGTTAGCAAGACACGGAGGAATAATGGCCTCTGTCTACAATCAACGAGTC
TCTGATGACAACATGACTCTTGAATTATCACTAGAAATAAATCAAAAACTCCAAGCTGTTCTCGAGGACGCGTTATTCAA
GAACATTACTTTAAAGGATAATATTGATACCCTTGGCGAGGAAATAGCAAGATTAACGATGCAGAATCAACAAAGGCAAA
ATACAAATTAA
>MeliponaBeecheii_000251-T1 MeliponaBeecheii_000251
ATGTCAAGCATGCCAGTTCAAAGTGTCAAAAAGCTGTCGCATTTATTTCAACCGGCCACAGCTACGATCGCCACCGCTAA
AAAAACAGAGCTCTCCTCGAAAAGTTACGAGAACTTGGTTAAATATGGGCTAATCAAACAAGTCACCAGCGGCATGTACG
CATTTCTACCTTTGGGCTTACGCGTTATAAATAAATTAGTTGCGCTTGTTGACGTTGAAATGGAAAAAATCGAGGCCCAA
AAGTTGTTGCTTCCAGCTCTAACACCCACGCATTTATGGAAGAAAACAGACAGGTTTAAAGACAATACGAATGAATTGTT
TAAAGTTCAGGACAGATCTCATAGGCAATATATACTCAGTCCTACGTGCGAAGAAGCAATCTGTTCTATAATATCATCAG
TAGGGACATTGTCGCAAAAAATGTTTCCCCTAAGATTATATCAAATTTCAACCAAATGGAGAGATGAGGTAAAACCAAGA
CTAGGATTCTTGAGAAGCAGAGAATTTATTATGAAGGATTTATACACATTCGACATAAACGAGGAAAAAGCAAAAGAAAC
TTATGCATTGGTGTCTGAGGCTTATGAGAATATATTTAAGAAAATAGGAATAACATACGTCAAAGCTATTGGTAATCCAG
GATCAATCGGAGGCTCTATCACTCATGAATACCATTATCTAAGTGATATTGGTGAGGATGTTGTTTGTAGGTGCTCGTCG
TGTCAATACAGTATCAATAAGACAATGCACAAAGAATCACATTGTCCTGATTGTAAAAGTACACTTAAGGAGCAAAACAG
TGCTGAGATTGGACATACATTTCTGTTAAATACAAAATATACGGAACCTCTAGACGCAGCAGTAAGAATAAACAATAAGC
CAACACCCTTGGTAATGGGTTGTTTTGGACTTGGTTTAAGTCGTATTTTTACTGTTATGGTCGAATTGTTATCTACTAAA
ACAGAATTAAGGTGGCCAAAGAATTTAGCACCGTATACTGTCTGCATTATTGCACCAAAGACAGGTAGTAAAGAAGAAAA
TTCGTCACACTACGTAAAAGACATAATTGATATTTTAACTCAATTAAATATGGACATTATACTTGATGATAGAACATACT
TAACTATTGGAAATCGTTTAATGCATGCCCGCATAACTGGATTCCCTTATGTTGTTATAGTTGGTAAATCCATATTACAA
TTTCCACCTTTGATTGAAATTCACGATATAAATAATTCAAGAAATTGTAAAATACCTTTGGACAATTTATCTGGTTACTT
CAGTAAAGAAGATACTATTTAA
>MeliponaBeecheii_000252-T1 MeliponaBeecheii_000252
ATGGAAATATCTTTATCACTGACATCAACTGTTTATATCCAGCACTATGTTGAACCATTTAGACAATACTCTTTTTATAA
AGAGCAGTATGTTAAACGAAAAAGCAATTCTTATGTAAAATATGTGGTATATATTGCAATTACCACATCTGTATTAGGCT
TATGTTATTATACATTTTATAAACGAGCTTTAAATAAGAAACCTATTTCATGCGGAGAGTTCAGAGCAGACTTAAAAACA
TACAACTTGGAAGAAGTGGGCAAACATTATAATAAAGAGAATGGTATTTGGGTAACGTTTAGGCAAGGAGTATATGACAT
AACAGATTTTATTGAAAAACATCCAGGTGGTTCTTCTAAAATAATGATGGCAGCTGGCAGTTCAATTGAACCATTTTGGT
CAATTTTTGCTAATCATAACACAAAAGAAATATACGAGCTTCTTGAATCAATGAGAATTGGAAACATATCAGAGGATGAT
GTAATTTCTAATGTAATTAATGAGAAGGATCCATACTTGAAAGAACCGAAAAGGCATAAAATTCTAAAGATAAATGGGCA
GAAACCATTTTGCGCTGAACCACCACCTTCGTTATTGATTGAAAATTTCATTACACCAACGGAATTGTTTTATGTAAGAA
ATCATCTTCCTGTTCCTGAGATAGACCTAAAGAGCTACAATTTAGAATTAGCTGTAGAAGAAGTGACAAAGAAAAGTTTC
AAATTTGAAGACATAAAGAAATATCCCAAGTACACGATAACAAGTACTGTAATGTGTGCAGGAAATAGAAGATCAGAAAT
GACGCAAGTAAAACACTTGAAAGGAGTTAGTTGGAGTGTAGGTGCTGTTAGTAATGCTACATGGACTGGTGCAAGGTTGT
ATGATATATTGAAAGATTTAGGAATTAATGAAGATAATTACAATCATGTACAGTTCGAAGGATATGATTTAGATCCTTCT
GGTATTCCATATGGGGCAAGTGTACCCATTAGTAAAGCTATGGATCCTAGAGCAGATATCATTTTAGCTTATGAAATGAA
TGGGCAACCAATACCAAGAGATCATGGTTTTCCAATTAGAGTAATTGTGCCAGGTGTCGTGGGCGCTAGGAATGTGAAAT
GGCTTGCCAAAATAATTGTCTCCAAAGAAGAAAGCCCGTCACAATGGCAACAAGGTGATTACAAGGTTTTCTCTCCTAAT
ACTGATTGGGATACTGTCGATTTTTCCAAGGCACCTGCCATACAAGAAATGCCTGTGGTTTCTGCAATTTGCAAACCAGA
ACAATCCGAAATAATCAAAGTAATAGATGGAAAAATAAATGTGAAAGGATATGCTTGGTCGGGAGGAGGTCGAAAAATCA
TCCGAGTTGACGTAACAAATGATCGAGGTAAAACTTGGCACGTAGCTGATTTAATTGCTGAAGACAGTAATGCGAAAAAG
GGTCGATACTGGAGTTGGACATTGTGGAGCATAGATCTTCCAGTTAAGAAAGAAAGTAAAGAAATAGAAATTTGGGCAAA
AGCTGTGGACACATCATATAATGTCCAACCGGAAAATGTCGAAAACATATGGAATTTACGAGGTTTCCTTTGCAATGCAT
ATCACCGAGTTAAAGTTAAATTGGAACATTACAATTTATAA
>MeliponaBeecheii_000253-T1 MeliponaBeecheii_000253
ATGGCAATGGCTATGAGAAAACGGAGTGGCTCTGGCTCTAAACGCCAACATAAAGGAAAACTTGTACCTATTTATGAAAG
TTTCTTCAAAGGGGAAGACTTGACGTTGGCTCATCCAAATTTTTGGAACGAACTGTTCTTAATCAAACCTATGGTTCCAC
ATATTGAAAGCGAAATTTTACATATGACTGCAGAGCAATTAAATGCAAGCAGAGAGAATTTAAATGCTTTGGTTTGCCAT
TGCGTAGACACATTAGTTGATGAACATCCTTTCAGAGTTGTATATGCTTTACAAACTTTAGCAGCTGTTATTCAATCCAT
GTATAAGAAAGCTAGTCAAGGCGATTGTGGATTTAATTTAATAGATATCTTAGTAGGATTTGATTCTGCAGAACAGAGAA
TGACAACGTTAATGCAACACTGTAATAACTTTTTAACAGGTGAATATCCGGATAGTTTAAAAGCTTTGTGCTTGAAATTA
TTGTTAATTATTGTAACTGGCATGGACAATGTTAGTCAGAACACTTTGTTGGAATATGTTATGCTTAATAGTGTTTTTGA
ATCTCTGGTTCAACTTCTAAGAGACACGACAGCTAGAAATCGCCACGGACATGACGCAGTGTTGCTTTTAACACTTCTAG
TCAATTACAGGAAGCACGAAAGAGCAAATCCTTATATTGTTAAGTTATCGATTTTAGATGACGAATTAGCTCTTAATGGT
TATGGACAAGTTATATCAAGTTCATTGATGGAGTTTTGTAGACAATTTGTTCAACAAAGAGCAGAAATACAAGCATCGTG
GTTATCTTCTTTAACTAGTATAGTCGGAAGTATGTTCGTTGGTGAAGAAGAAGCGAAAACGCAACAAGTTCGCGCGAATA
ATGCATTGTTGCTGGCACTTTACGAAGCAACACATTTAAATCGTAATTTTGTAACAACTTTGGCATATACACAAAGTGAT
ACAAGTGCACCACCTTCTCCAAATAATACATTGGGACCAAATGCGGTAGCTCCCGGGGCACAATTGTCTGATGTGATGGC
TCAGCCATTTAATTTGTTGGCCACATTCTTACAGTATTGTTCAATAGTTATGCAGGTGATCAGAACAGAGGCAATAATGA
ACAATGTTAAATTGTGCTTCCTTATATTAAGTTGTATCGCAGAGGATCAGTATGCAAACAGTTTGATGCATGATGCAAAC
TTGGCATTCAGGGTACAGCTCCATCGAGTACCAATGCATCACAGAAAGATACAGGACAAAGCAGCACCAGCACAACCATT
AGCAGCTACTTTACTTGATTTACTTGTTGAATTTGTTACGTCGCACATGATGAAAAAATTCCCGTTGGAACTTTATCATC
AATGTATCGGAGTTCTACAAAGGTTGCTTTGTTACCAAAAAAGATGTAGAGTTAGGCTTGGATATCAGTGGAGAGATCTT
TGGACTGCTCTGATAAATTTACTTAAATTTTTAACGACGCACGAAAGCCACCTTATTAAGAAAATGAATATATTTCCATT
AGCTATTCAGGTTGTGAATATCTTGAACTTGTTTATTACGTATGGAGACACATTCCTATCCTCTCCCAGCAGCTACGACG
AATTATTTTACGAAATAATACGAATGAGGCTTATTTTCACAAATTTGAATGCAATGGCGCTCCGTTATTCAACAAGTGAA
TCTTACGAGTATAAAGAACATGCATTAAAGTTGACAAATTGTTTGGTAAATATGAGAGACATAGTGAATCATTTTCCACC
AAAAATAGCAGCGTGGTTGGCGAGTGAAAGTTTATCCACTCCAACGGAACAACAAATTTTAGCTATTATAATACAAAATT
ATGACAGCCTTACGTTAAAATTGCAAGATAATTTAGATCAATATGAAAGATATTCTGAGAAGCCTAATCATGTTGCATTC
TTTGAAGAAATGGTAACTGGAGTTGTAATTGATACTCGGGGGTCTATAGATTTGAGTACATTAGACACACAGGCTATACT
ACAAGAATTATCGAACATCTCGTAA
>MeliponaBeecheii_000254-T1 MeliponaBeecheii_000254
ATGTTTAAAGTTATCAGTAAAAATAATATACACAATTTTTCTGTAAAAGGGATAAGATCAGTTAGTAACTTTGTAAAAGT
AGTTGAAGTTGGGCCTCGAGATGGTTTACAAAATGAGAGAAACATTGTCCCAACTGAAGTCAAAGTTGAGTTCATTAACA
AACTTTCGAATAGTGGATTAAAGAATATAGAAGTCACCAGTTTTGTATCTCCCAAATGGGTTCCACAAATGGCAGACAGT
GCACAGATATATCAAAAAATTAACAAGAAACCAAATGTTTCTTATTCAGTATTGGTGCCGAACATGAAAGGTTTGGAAGA
CGCAATGAAGGTCAATAAAGCTAGAACAGTTATTGAAGAAGCATTAAAACATGATATTAAAGTTAGAGGTTACATATCGT
GTATTATTGGTTGTCCTTATGAAGGCCAAATTCAGACAAAGGCTGTAACTAGTTTAGCGGCGTTCATGTTACAATGTGGT
TGCTATGAAATTTCTTTAGGAGATACCATTGGTGTAGGGTCACCTAATAAAGTAAAGAATGTGTTACATGAATTGGAGCA
TGTATCAAATGACATGAATAAATTTGCAATTCATTGCCACGATACCTATGGACAGGCTCTAGTAAATATTTATGCTAGCC
TTGAATGCGGAATAAGAACTTTCGATTCGTCTGTAGCTGGTCTAGGTGGTTGCCCATATGCAGCTGGAGCTTCTGGAAAT
GTCGCTACTGAAGATTTACTTTATCTTCTACACGGCGAAAATTTAGAAACTGGGGTAGACCTTAATAAAATAGTAAAAAT
AGGAGAATTCATCAGTAGTCAACTTCAAAGGCAAAATCAATCCAAAGCGGCTGCTGCAATTCTTGCAAAAAAATGTTAA
>MeliponaBeecheii_000255-T1 MeliponaBeecheii_000255
ATGTTTCCAGCTTACGCCTACTTGTCGGCTTATGACAGGCATAAAAAACTAATAAACGATTATTTCACGTTATACGGAGG
TTCGGTGTCATCTTTAAAACGAGACACGTCCCGAGATAAGACTGACTATGACGTTATTAGAGAAAACCATAGATTTCTGT
GGGATCAGGATAATGACAAACCAGAAACGTGGGGTGTTCGTTTGGCAAAGAAATATTACGACAAATTGTTTAAAGAGTAC
TGTATAGCTGACTTAACATACTACAAGCAAAATAAGGTTGCCTTAAGATGGAGAACAGAGAAAGAAGTTATTGTTGGCAA
AGGACAGTTTGAATGTGGAAATAAAAAATGTAAAGAGAAAGAAAACCTTAAATCTTGGGAAGTAAATTTTGGTTACGTAG
AGCATGGCCAGAAGAAAAATGCTCTTGTGAAATTAAGACTATGCCCTGAATGTTCTACAAAGTTGAATTATAGATCTCAA
AAACATGAAGCAAAGAGACACAAAACATTAAAGAGATTAGGAACAAATGGTGAAATGCCCCGTGATACGCCTAGTACATC
AACAGTTGAAATTAAAATTGAGCAGGATGAAGGTATAAATAATAGTGAGAAATTAGTTGAAACAAGGGAAGATGAATCTA
AGATTTGGAAAGAAAAACCAATTGAAAATCTGGAAAAAACAAGAGAAGAAGAATTTGAAGAGTATTTAGCAGATTTGTTA
ATGTAG
>MeliponaBeecheii_000256-T1 MeliponaBeecheii_000256
ATGTGGCTGAGGGACGTGAATGACGACGCCTTGCCGGCTGCGAATTTCGTGAACTCGCGGCGCAGCGTCCAAAACGAGAT
ATTTGTGAATCGTAGCCTTCATTTAGAAAATATCAAGTTCTATGGATTCGACATGGACTATACATTGGCAGAATACAAGT
CGCCACAGTACGAACAATTAGGCTTTACATTGTTGAAAGATCGTCTGGTGTCCTTGGGATATCCACAGGAAATTAAAGCA
TTCGATTATGACCCTAGTTTCCCGGTGCGGGGATTATGGTTTGACACTCTTTACGGGAATCTTCTCAAAGTGGATGCCTA
TGGGAATATCTTGGTTTGCGTTCACGGTTTTGAATTTTTGAAACATTCACAAGTATACGAACTTTATCCAAATAAATTTT
TACAATTGGACGAGTCCAGGGTATACGTGCTCAATACATTGTTCAATCTTCCTGAAACATATTTATTAGCCTGTTTGATA
GACTTTTTCACAAATTCGCCGCAATACTCGCGGGAGAAGACAGGAGTGAAAGAGGGAGAGCTTACGATGAGTTTCAAAAG
CATATTCCAAGATGTGCGAAACGCTGTGGACTGGATACACCTTCATGGTGATTTGAAAACGAAAACCATAGAAAATTTGG
ACGAATACGTGAAGAAAGATAAGAGACTGCCAATGTTTCTTAACAGGATCAGAGAAAGCGGGGCAAAAGTGTTTCTTCTA
ACGAATAGCGATTACGTCTTTACCGATAAAATCATGACTTATCTGTTCGATTTTCCACATGGTGCAAAGCCTGACGAACC
GCACAGAAATTGGCAAACGTATTTTGATACTATCGTAGTAGATGCTAGAAAACCATTGTTTTTTGGCGAAGGTACGATTT
TACGGCAAGTGGACACCAAAACCGGAGCTTTAAAACTTGGAACGCATAAGGGCCCGCTTCATACAGGAGAGGTTTACTCA
GGAGGCTCGTGTGACGTGTTCACCGAATTAATAGGCGCAAAGGGTAAAGACGTGTTATACGTTGGTGATCATATCTTTGG
TGATATTTTAAAAAGTAAGAAGATCAGAGGGTGGAGAACATTTTTAATAGTGCCTGAACTAGTACAAGAACTTCATGTTT
GGACGGATAAATGTCAATTGTTCGCCGAGTTACAAAATTTAGACGTTATGCTAGGAGAAATGTACAAAAATTTAGATAGC
AGCACAAAAGAAAAGCCTGATATTTCTAAGCTGCGAACATCCATAAGAGACGTCACGCATAAAATGGATTTATCTTACGG
AATGATGGGTTCATTGTTCCGTAGTGGAAGTAGGCAAACCTTCTTCAGTAGCCAAGTAGTGAGGTACGCTGATCTTTACG
CAGCAACCTTTTTAAACCTCATTTATTATCCATTTTCGTACATGTTCCGAGCTCCGGCTATGTTGATGCCTCACGAGAGT
ACAGTTGCTCACGAACAAAGATTTGTTATGGAAACTCCAATGATCAGTCGCTCTCGGACATTCAAGCTCGCAGAAGAAGA
AGAAGAACAGAATAAACCTACTAAAACTGTGTACATGGATTGTCCCAATAATCAAATACCGCATGCAAGGCCAGAAACTC
CGCGTAATGTGACACACACTCACGATGAAGATTGTAGTGACGAAGACAGTGACTCTCAGAAACAAGCAAACCACGTAAGA
TCGTGCACAAGGAATTCTAATTGCAAATGA
>MeliponaBeecheii_000257-T1 MeliponaBeecheii_000257
ATGAGCTGTGAAAATGTGAACGCGCCGGTTGCAACGCAAGGCAGAACTGGGTACAAAGTCCGATTCCCGGATGAGTCGAA
CCTCTTTTACGAAGAGTCCTTTTATCGATCGATGCTTGGCACTCCCCTAAATCACGGTGTAGCAATGACCAGGGATGATC
GTAGCGAACAAGACCTGGATAGCTACAATGAGGGTGGTCATGGCCTACGAACAGATAAGCGTGAATTAGGTCACAGGTAA
>MeliponaBeecheii_000258-T1 MeliponaBeecheii_000258
ATGTGTACCGCGGACGCGTGGAGGATAGCGAAAACTACGAATTACGGGATTTTACCTCGAATTATGGCGTTCAGGCGACA
GCGGACGGACGGGTTACGCACGGCGCTACGAACGAACTCGTTCGCCGCCTTTACAGGTCAAAGTGATTCGCGTGCAACTT
ACAACTCGACGATCCGGCAGTTAATCATGGAATTGGAGAATTGTAATTCACACGGGGATCACGTTCCCACTACACCTCAA
CACGAAAATGATAGCGGAAATAAAAAGTGGTACCGACAAGCTAGTCAAAGGTTAGTGATTAATTTCTCATTAACTGTATG
TAAAATTTTGAAAATTTGCCAATGTAGCTTGACTAAGAAATTGATAAGACAGAGCAGTGTCATTTAA
>MeliponaBeecheii_000259-T1 MeliponaBeecheii_000259
ATGAATAATCAGGCATTCAGTTTAGCTGAAAGACTTATTCCTTCAACCTACGTACAACAAGGTTTAAATGCAAAGAAAGC
ACGTGAAAATCTTATACGACACTTTATTGAACATCAAAAATGGCCAGAAGAGGGTTGGGATGATGCAACAATAGAAGCTT
TTCTCTCAGATCTATCACAAATGGACAGCAATAATTTTCCTTCCAATTGTAGTGTTGGAGAACGTGAAGCAAGAATTGCA
TCAAACATTGTTGCAAGGCGACATTTTCGAATGGGTCATGGTATAGGTAGATCGAGTGATTTAGATGAAGTACAACCAAA
AGCTGCAGGAAGTAGCTTAATGTATAAATTAACAAATGCTTTAGTACTTGAAGTTATTCGATATATGGGTGTAAAAAGTA
TAGCAGGTTGTTTTTTATCACCAATGGCTACAGGCATGAGTTTGGTATTATGTATGTTAACATTCAAACAGGATAGACCA
CGAGCAAAGTATGTCCTGTGGCCTAGAATTGATCAGAAATCAAGCTTTAAATCAATAATCACAGCAGGATTAGAACCAAT
TGTTATTGAAACCAAAATAGTTGGAGATGAATTGAAGACAGATATGCCAAGACTTGAAACTCAAATGGCAGCTTTAGGTG
AAAGTGTTGCTTGCGTGCTTACGACAACTAGCTGCTTTGCACCCAGGGCATGTGATTCCATTGATTCAATTGCAGCACTT
TGTACTCAATATAACATTCCTCATTTAGTAAATAATGCATACGGTTTACAGAGTACAAGATGTATGCATTTGATTCAAGA
AGCATCGCGTAAAGGCCGTGTCGATGCTTTCGTTCAAAGCACAGATAAGAATTTTCTAGTGCCAGTTGGTGGAGCAATTA
TTGGTTCATTTGACAAAAATTTGTTAGATCGCATATCAAAAATGTATCCAGGTCGTGCAAGCGCTAGCTCCATCATGGAC
GTAATGATAACGTTACTAAGCTTAGGAATGGCGGGTTACAAGCAATTAATAACGCAACGTAAAGAAATGTATTCATATTT
GAAGGAAGAACTTGGAAAATTAGCAGCAAGACACGATGAAAGATTGCTAGATACTAAAGGCAATCCTATATCAATGGGAA
TGACTCTTCAATGTTTAAGTCATCAACATGATAATAAGCAAGTTACAATGTTAGGTTTTATGTTATTTCTCCGCAATGTT
AGTGGTACAAGAGTAATAACAACAACAGAAACTAAGCATATTGTTTCATATAAGTTTGAAGGTTGGGGAGCTCATAATAG
TAATTATCCAGTACCATATTTAACTGCTGCTGCAGCTTTAGGTATGAAAAAATCAGACGTGGACATGTTTATACAACGAT
TAGATAAAGCTTTGACTAAAGTAAGAAGGCGTTCAGCTCCAGTTACACCAACAGCATCTCTTGCTGGATCCAGTATTAAT
GGAGATGCAGGAGGTACTGGTGGTCCTGGAGAATCAAGCACAGCTTCAACTAGCCGAGCAAGTAGTAAAGATAGTTTGAG
AAAATGA
>MeliponaBeecheii_000260-T1 MeliponaBeecheii_000260
ATGTCCATGTTGAACATGTCAGTTACAGTTTTATGCATTGCTATTGCTACTTGGTTCAGTTACAGGGGATACTTAGAAAC
AAGAGTAAATACTCCATATGATGTAAACAAGTTAGTCACAGCCTCTGGATTAGATGTTCCAGACAGATATTGGGGTACCT
ATCGATCAGGCGTTTATTTTGGACTGAAAACTCGAGATCCTCATTCTTTAGTAACAGGATTGATGTGGTATTTTCCACAT
TTGTTGCGTCAGGACAGAAGTGGCCTTAGACATTGGTGTGAACAAAATGATAGATTAGATAGATATGCATGGATGGAACA
TGATGGAAGAAATTTTGGTGTTCAAGAAATAGTGGATAATTCAGCTATTTTAACTACTACATTTGTTAAAAGACCAGGCG
GTAAACATGGTGGAGATTGGACCGCAAGAATTTCTGTAACTTCTGAGGATAAGATACGAGATGGTGAAGAAATCTCACTA
CTTTTCTACACTGCCATTGAAGAAAATGTTAAAGGATGGATTAAAGCTAATCTTGGTGATGAAAAACAGTTAACAGGTGT
AGAGGGGAATACTCAAAGTTTAGGTTCATTTATTATAAATCTTAATATGATACATGGAACTGTAGAAGAACATTCTTTTC
TAGCAGCTGTTGCTCCTGGCTTAAATGTTTTGAAAGAAACTGTACTTCATAATCTTAGGATAGCATTTCACAAAGGTTCA
ACAAAAGAATATATAGTTCTAGCGGGTGATCAAATACCGTTATCGATAGATGGGAAAAAAAGAGATGCAAATTTTATTGC
GACACAAATAACAGGGAAAATTCCTTTTGAAATTGAAATTAGTTATGAATCTGGTAGTTTTATTAACAGAGTCGACAAAC
TGACTGGTCAAAATTATGATCGTGCTTTAAAAACGCACCGAAAACTATTTGATGAAAAGTTTGAGAAGGTATTTAAATTA
AAGTCAAAAGGTTATGTAGAAGAAGAAATTGAATTTGCCAAAATGGTTTTATCGAATATGATAGGCTCCATAGGTTATTT
CTATGGAAGTTCGCAAGTGCAAAGTCAATATACTAAAGGTCCCGTGCCTTATTGGAAAGCACCTTTGTATACTGCTGTAC
CTAGTAGAAGTTTTTTTCCACGAGGATTTCTATGGGATGAAGGTTTTCATGGCTTGCTCATATCAGCTTGGGATCTAGAA
ATTGAACTGGATATTATAAATCATTGGTTTGATTTAATGAACGTCGAAGGATGGATTCCAAGAGAAATGATTTTGGGTCA
AGAGGCATTAGCAAAAGTTCCAGAAGAGTTTGTAACTCAAGTGAATACAAATGCAAATCCGCCTACATTTTTCTTAACAT
TGCATTTCATACTTAAGCATAAACAGGAAGAGGTGTTAGAAAAGCATTTCCAATTTTTTGATAATTTGTATCCTCGTCTT
CAGACGTGGTTCAATTGGTTTAACACTACGCAAACTGGAGATATACCGAGTACGTACAGGTGGCGAGGTAGAGATGGGAC
AACTAACAAAGAATTAAATCCAAAAACGCTCACGTCTGGTTTAGATGATTATCCGAGAGCTTCTCATCCAAATATCGACG
AAAGACATGTTGATTTACGTTGCTGGATTGCATTTGCCGCTCATATTATACATCAAATTGGCGAAATGTTAAATCAGCCT
AATAATAAATATTACGAGACCTATCAGTATTTATTTGATAATAGTTTGTTAAATAAATTACATTGGTCGCCAAATACACA
AACGTATGCCGATTTTGGATTGCATACAGATAAAGTACTCTTACGAAAAGTAACTCCTCCTCCAAAATCGCATGCACAAC
CGTCAGAAACAGTAAGAATCGTAATGGAAGATCCAACTCTAAAATATGTTGATTCATCCTTCGGCTATGTTTCCCTATTT
CCATTTATTTTACAAATAATCAATCCCGATTCTCCACAGTTGGGTAAAGTATTGCAAGATTTAACAAATCCTGATCTATT
GTGGACTAAACATGGTTTACGATCACTCGCGAAGATATCACCGTTTTACATGAAGTATAATACCGAACACGATGCTCCTT
ATTGGAGAGGAGCTATTTGGATGAATTTAAATTATTTGACGGTACGAGCGACGCATTACTATTCTAACATTGACGGTCCA
TATAAAGAGGAAGCGAAAAAGATTTATCAGAATTTAAGGAAGAATTTAATACAAAATGTCTTTAAGCAATATAAAAAAAC
TGGATACGTGTGGGAAAATTATGGAGATGTCCATGGAGAACCGAAAGGTAGTCATCCATTCACTGGTTGGACGTCTCTAG
TTTTACTACTCATGGCAGAAATTTATTAA
>MeliponaBeecheii_000261-T1 MeliponaBeecheii_000261
ATGGAACCGTACGACGTAATAATTAATCAACCTGTAGTTATCGACAACGGTTCTGGTGTAATCAAAGCAGGATTTGCTGG
CGATCAGATACCAAAATGCAGATTTCCAAATTATATTGGCAGACCCAAACATGTACGTGTTATGGCTGGTGCTTTAGAAG
GAGATCTTTTTGTGGGTCCAATAGCAGAGGAGCATCGTGGTCTTTTATCCCTTCGTTATCCCATGGAACATGGAGTTGTT
ACAGACTGGAATGACATGGAAAGAATTTGGTCCTACGTTTATAGCAAAGATCAATTAGCAACTTTTAGTGAAGAACATCC
AGTTTTGTTAACAGAAGCTCCTCTTAATCCAAGAAAAAATAGGGAAAAAGCTGCGGAAATATTCTTTGATACGTTCAATG
TTCCAGCTTTGTTTGTTTCAATGCAAGCTGTTCTTAGTCTATATGCCACAGGGCGAACTACAGGAGTAGTTTTAGATGCT
GGAGATGGTGTCACACATGCGGTACCTATTTATGAAGGTTTTGCTATGCCTCATAGTATTATGAGAGTTGATATAGCAGG
ACGTGACGTTACAAGGCACCTTCGACTCCTTTTACGCAAAGAAGGCATTAATTTCAGAACTACAGCAGAATTTGAAATTG
TTAGAACAATTAAAGAGAAAGCATGTTACCTTGCTAGTAATCCTCAAAAAGAAGAAACGATTGAAACGGAAAAATTCCAG
TATATATTACCTGATGGAAGTTATTTGGAGATTGGACCAGCGCGATTTAGAGCTCCTGAAGTGCTCTTCAGACCAGACCT
GATTGGTGAAGAATGCGAAGGACTTCATGAAGTATTAACATATTCTATTCAAAAATCTGATTTAGATTTAAGAAAGGTAT
TATTCCAAAATATTGTCTTATCAGGAGGATCAACATTATTCCGTGGATTTGGTGATAGATTATTATCTGAAATTCGTAAA
ATGGCACCAAAAGATATAAAAATTAGGATATCAGCTCCTCAAGAACGATTATATAGTACTTGGATTGGAGGTTCTATCTT
AGCTTCTTTAGATACATTCAAGAAGATGTGGGTTAGTAAAAGAGAATATGAAGAAGATGGTATTAGGGCAATTCATCAGT
CTGCAAATCTGGATGAAACTAAGGAAAAAATGATTGCCGCCTCAGAACCGGTGGAATATATTCCTGGTGGAAGACAAATA
ATTTTACGACATCCTGAGTCAATGACTAATCAACAATTATTAAACAATCAAACAGTTGAAGGAGAAAATATTTTATTACA
AAAATTTAGTCAAGTAAACATTTCAGATACATTGCCAAAGGAATTTTGGATTGTACGTGAAAACAATGTATGTGGTGAAG
AAGAATTATATTGTTCAGGCAAAGTTGCAATTCATTCAAAGGGTAACCAAACAACTAGGATATTGGAAACAACATATACT
TGTGAAACAGATATTAAACATGCACTGTGGTGTAAATTTCATACTAATATACAGGATCATTTAGTAAAAGGGAAAGAAAC
AGATGAAGAAGATGATTCTGATAAAACAATAGAATGCATTTGCTTAATTGATTCATATACTCTTAAGGTATTTACCAGCC
TTGGAGAAGATTATGTATCCAGTTTGCAATTTCAGGTATCTGCTGTTTGGTCAACAAAATATGGAATTTTGTTGGAAAAA
ACACAAGTTCCTATATCAGAAATGAGATATACATCATTGGAAGGAAGTAGATCACAATTACATAATAACACAAATTTGCC
AGTGGTATTTTCTCTTACACATCCTTTAGATGAAATTTGTCCTGTACTTATTAAGTATGGAAACATATCATATATGTATG
ATTCAAATCAGCAAATTGTATTTACTAGTTGTGAACCATCTTTGGCTGTGATATATGATACAAAGACTGGATTACATTCT
GTATATAAAATACGTAAAGCATCCACAGAAGAGTGTCAAATGGTTTGTGGAAATAGTGATATTACGCCTAGTATAATTAA
TCAATCAGCAAGTGCTTCATCTTTAAATATTGGAAGCAATCTTTCTTGTAATAAAAGTGCAAATAAAGGACACTTAAGTA
TTTTTGGGGTACCAAATCCACAATATAATATGGGACTAGGAATGTCAAATAGTCCATTTGGTTCTCGAACATCTTATACT
ACTACTTGCTCAGGAGGTCCATCACCTTCTCAACAACAACAGCAGCATTCAAGATCTCAGAGTCCAATGGCAACTATTTC
ACGTTGTCAGTCTCCTACTCATTCTGCTTTCTCACCTTTACTTGGTGTATCTGCGAATTCAATCATTCATCATACAAGGT
TGCATCCACTAACGACTTCTTTATTAACTCACACACAAAATAGTCCTCTTGGTAGTTGTAGCAACATACAATTGCAGGAT
GTTATTTCACCAAGTAAACCTTTATATCCAGAAATATGTCTAGATCATGTATGGACTGAGAATATTGGAATTTCAAAGGA
TGTTATATCCAGTCGAGCATCAAAAGTTTTTTTATCGTCAGACTTCGTGGGACAGAACTATTTATGTTACTTAGTTCCAC
ATAGATCTCAACTTTTTTTAGTAAGGCTTGAAAAAACAAATAAGCAACAACAAATTATATTTGGCATGGTAACAAGCATT
GTGGCTAAGGGTGCTGTTAATATACCAAATTTACATATAATAGCAGTAATGGATCTATCAAATGCAGTGGTGTTATATTC
GGGAGTGATTTGTATCGGAAAATTACACGTGACCGGAATACTTCCAAATCTAACTGGATATAACTACTTTTTGTCCAATG
TAAATCATAAATTAAGTTCTCCATTTCCGCGACGAAGTTCGTTGATTTCTCAAAACTGTGCCGCTTCTCACGATATTAAA
TTTGAAGAAGGATTACATTTATTAAGTCCTGTAGGTGGTAACTGTGCAAAACCACCTATTTTGCTAGAAAATTCTTTAAT
AGAGAATAATTTTCTTGTTCTAAAAGAAGCAGTCGGAAATAAAATTACTTTAGAATATGGAAGTAAAAATTATTTTCGAA
TAACATTACCAACGTCCAGTACTTCTCCCTTAGTAACTAAATGTTTACAAACGTTAAGAAGCGTTTTACAAAAAGATTTA
GCGATGCAGTTATTGGTAAAATGGTATGCGGCACGAAATGCTCCTGGACCTCAAGATTTTTCACCAGAGCAAGAATGGTA
CCTTTTTCTTGTAGTTTTATTTACGTTATTAGGATACGAAGTAGAAAAATTACAATTAATTCAAAAGAATGAAAAAGATC
AACTTAGTGAACGCAACAGTCCTATATTGGCGTCAAAGAAGCAGAAAACAAATAATTCTGGATCGAACGATGACTGGAAA
TATACAAAAAATTTTATAAAAAGTGGAAATTCTCAAATGTTCATTTCAAATATACTTGGCCTGCAGAAAACGTCTAATAT
ATTTCAAGCCTCAGTGTCACATATTACAGAATCAAATAATGCAGGGAAAATAAATACGCAGTCTATTTTATTTCCATATT
TTCCAGTCGTCCTGCTTTCTTTGCATCTTTTATATGAAGAATTAAAGCTGAATTGCATGATGTCAGAAAGCTTACCTCTG
CTGGCACAATTATTATATCAATTAAGCTTGGATTTAAAATTTAATATATACGCTCATCATTATTTTCTTGATTTTCCATC
TGTCTGTTACTTAAAAAATGTTGCATCCCAAATGAAGGAAGTAGATTTACAGAAGATCATTATACCGAATTATATTCCAT
TAAAACCACCGAACATATTTGAGACATTAAATAATCTATTAAATGAAATGGAAGTAACGCCGTTCCCTTATTTAAGTCAA
GTAAATCTAAAGACGAAAAATGTAATTTATTTAGTGGCACTTATAGCAAATGAAAACGAATCTATCGTATTAGAAGTCGA
TAGATTTATAAAGCATATAATACCAGCTGGAAGTCGTGTAGATTTCCAAGAAAGCGGAAATAAATTCGAGAAAGAAATAT
GTAAAAATATTGAATGTACTGCGATAGATAGAATAGTATTATTATATCATGAATTAGGTATGAATAAAAAAGATCTTGAA
ACATTACCTCCTGGTGTATCACTGTTGTTGAAAGATATAATGTATAGATGTAGAGAACGTCCTCCATCGAATTGGCCAAT
GCAAGTGTACGAATTAGTAGATCGGCAAGATTTATCTGCACTGGACGAACATTTAAAATCATCAATATCAAATCACTTTG
AAAATGAAGGGAAGAATTATTCGATTAAAGATCCTGAACAAGATGATGGAATGGAATTCGATGATGCTGTGCTAAAGTTA
AGATTTAATAAAGATCATAGAATAGCAGAAATTCGAAAACTACTAAATTCGTCAAAACCGGTAAGAATAGCGATAGTTCA
GAGACCAGATGTAAGCGATCATGAATTTATAGAAGAACAAGAAAAACATTTACATGCATTGTGCACAAGAACAATGGCTC
TCCCTGTAGCTAGGGGTATGTTTACACTCAGAACTTCAACTCCTATTATCACAGAACAGTTACCAATTCCTCGACTTTGT
TTAACTGGAAAAGCACCTCCTCGAGGAACAACTGTAGAGCTAGCTCACATAGATGTCCCTCCAAATATGAATGTATGGCC
ATTATTTCATAATGGTGTAGCTGCAGGTCTTCGTATTCATCCAGATGCATCTAATATTGATTCAACATGGATAGTGTACA
ATAAGCAACAACAAGGCGAATTTGGTATTGAACATTCGGGATTCTTGATGGCTCTTGGCTTAAACGGCCATCTGAAAAAT
TTAGCACCTTATAGTATGTACGAGTATCTAGTTGAATGTCACGAGGCTACCAATGTTGGACTCCTGTTAGGATTATCATC
AACTCATCGCGGTACAATGAATGTTTCCATGACTAAATTGTTATCTCTTCACGTGGAAACACTACTACCTCCGACAAGTA
TCGAATTAAATGTTCCACAGAATGTTCAGGTTGCTGCATTGATGGGAGTTGGTTTAGTATATCAAGGAACTGCCCATAGA
CACATTTCACATGCTTTATTATCAGAGATTGGTAGACCTCCAGGACCAGAAATGAAAAATTGTATAGATCGGGAATCTTA
CTCTTTAGCAGCAGGTCTTGCATTAGGTTTGGTAGTATTAGGATGTGGAGGTGGTCCAGATTTAGCTAACATACCAGACA
CTTTGCATTACTACATGGTTGGAGGACATGTTAGACCTTTTACTGGAGCACAGAAAGACAAATATAAATCACCTAGTTAT
CAAATACGAGAAGGTGATTCCATAAATATCGATGTGACAAGTCCTGGAGCGACTATAGCTCTCGGTCTTATGTACTTTGA
TACAGGAAATAGAGCAGTAGCGGAATGGATGCAAGCTCCTGATACACAATACTTATTAGATTTTGTAAGACCTGATTTCT
TATTATTGAGAATATTAGCAAAATCACTTATTCTCTGGAATGAAATTGAACCAACAAAGTCCTGGGTTTCTAGTCACGTT
CCTAACATTGTTTATAAATATAGATTACAAAAGCCGACCTCTGAAATAGGACAGAATGTAGATTTGGAAACCATGAACCA
AGCTTACTGCAATATCATTGCGGGTGCCTGTATGGCTTTGGGTTTAAAATTTGCGGGGACCGCTAATAGAAACGCTTTCA
AAACTTTATATAATTATGCCCAGATGTTTACGGCATTGTCGCATAAAACCATCGCCGAGCTAGCAGGAAAATCAACTATC
GAAACTTGTTTAAACGTTACTTTACTTTCTGCTGCTGTAGTGATGGCGGGAACAGGAAATTTAGAGATTATGAGAATATG
TCGACATATAAGAACTCGTGTGGGACCTGCGAGTAACGTTGTTACATATGGATCTCATTTAGCCACGCATATGGCTCTTG
GTCTCCTTTTTCTTGGGGGAGGAAAATATACTCTCTCCAACAGTCCTAGTGCTGTAGCTGCTCTTGTAATTTCCCTATTC
CCCAAATTTCCAACACACAGTAATGATAATAGGTATCATTTACAAGCTTTGCGACATTTATATGTATTAGCTGCTGAACC
ACGCGTGATTTTACCTAGAGATATTGATAGTGGCCAGTATTGCTATGCAACAGTGCATTTAACATTTGAATCTGAGAAAG
ATGCAGAAGGGCAAGATTTAATACTTCAAGCGCCGTGTTTACTGCCGCAGTTATGTAATATTAAAAAAATTGAATTAAAA
GACGATCGATATTGGGAAATCATTTTTGTGAAAGATCATAACTGGCAACAACTTGAGAATATGCTCAAAAAGTGTAAAAC
ATTGAGCGTTAAGCAGAGAGCTGGTTGTTTACCGTATATAGAGGATCCTCATGGCTTTAGAAGTTTAATCGCTCAAACTT
TAACAACGGAAAATGTTATTGCATGGGCTGCACGACCCGAGTGTGTAACTTCGTTTACAAATGATAAGACCATTTTAAAT
ATAGTAAAATGTTTTTTGCAATGGCCCAAACAAGATAAAACCAACTTCAAAGTGCAATCTTGTGGTACTTCAGCCAAAAA
TAGTTCTGGATATCTATCGCAAAGCTCGAGCAATACATCCGAAAGAACAAATAATAGTTGGAACGAGCGATTAGATTCTT
GTAATGAAAAAATGGAAATTGTAGGATTATCTAGTTTAAAAAGTACAAGTTCTTTCTGCAAATATGAGGGACAATGTTCC
GAAATGACAGAGTTTGAAAAACAGTTTCTACACTCGTTTGCTATAATTGTATATGAATGCGTAGTGAAAGATAAAGTGAG
TCTTCTTCCTTTATGGGTGAATTTAATAAAAAGTATGGAAATCATAGGAAAAGAACCGAATACTTTTTCTATATGGCAAA
TAAAACTTGTTTCATCTCAAATGTTAAAAAAATCTTACATGGAAAATAAAAATCCTTTGCTTGGTACAGAAAGTATACTT
GCAATTAAACAAAATATTTCGTATCTTATGGATAACTGGGAGCGTGAGCTAACACCACATATAAAGTCTTATTTGACAAA
TGATGATATTGAAGAAAATGTACTATTGCTACGAAAAATGTGCACATACTTCGTATTTTATGACATTCCATATAAAATGG
ATTACCAAACTGTCTTGGCATCATTATTAAACACAGAAGTAAAATCTAAGATACCTAATGTAACATTGTACAAATTATAT
AAAATATTAAAATCAAGCTAA
>MeliponaBeecheii_000262-T1 MeliponaBeecheii_000262
ATGAGACCTACTCAGAGAAGACAACACGGTTTGCAATACGGCATTTATTTGCTAGGCATGCAAGCTCTAAATTATGGCAT
TGATAAAATTCCACCAGTTACTTTAATTACAATTATTGCACAGGTTTTATTGTATGTTGGTTTGATAAAAGTTCCATGGA
ATGCGGAAGAAGTATGCATATCAGCAATAAAAATATTTAAATATCGTGATTGGAATTCTTTCTTAATGTCAAGTTTCGAA
CATGATTCAGACATGCATTTGTATTACAACATGGTATCTTTAATCTTGAAAGGTTCATATTTAGAACCTATGTACGGAAC
GATAAATTTCGCTATTTTACTAGCTATTCTTTCGTGTGGATGCAGTGCTATGTACGTAGGATTAGGATATGCTTTAATGC
AATTAACTGGAGATTATGGATATTACATGCAATGCGCTATTGGATTCTCTGCTATTTTATTTGCATTAAAAGTAATTGTA
GGTTGTGAGGAATATGATAGAATTCAAGATGTTGGAGGGCTCAGAGTTTCTAGTAAAATTGCTGTCTGGGTTGAACTGAT
TTTAATTCATCTTTTAGTTCCACAGTCTTCATTTATAGGACATTTAGGAGGTATTTTAGTTGGTTGTATATATTGTTATA
CTTTTATTGGTGAAATGATTGATAACATGACATATACTGTAACTGGTACTCCTATTATACATGAAGAACAATTTTATAGA
AGGCGCAGTTCATTATTTAGGTGA
>MeliponaBeecheii_000263-T1 MeliponaBeecheii_000263
ATGGATGGATCGTGTCCACTTCTCCTTCCATCCTTTGGGGAAAAGGACAGTTCTGAAAGAGAAGTTCCATACTCGTCGCA
AAAGGTTGGTCTATATAGGCCAACATCAGATGCAATTGACTTAGGATATCATACATTAGATAACAATGTCTGCCGTTCTA
CATCTTCATCAACCGTTATATCAGTTCCGGTCAGACAGCAAATTCTGTTACAACAAAAGTGCATTTATGTCACAGATCTG
TGTCAGCTAGATGATACTTTGTTGCTGAAGATATTCAGTTGGCTGAGTACCAGAGATTTATGTTCTGTTGCTCAAACTTG
CAGACGCCTTTGGGAAATAGCATGGCATCCGTCACTTTGGAAAGAAGTAGAAATACGTTATCCCCAAAATGCAACAGCTG
CGTTGAACGCCTTAACCAGACGAGGATGCCATACATATATCCGTCGTTTGATACTCGAAAGTGCTGTTGGCTTAGCTGGG
ATTTTTGCCCAGTTACCATTTTTAAATTTAACTTCGTTAGTTTTACGACACTCCCGACGAGTTACAGATACAAACGTAAC
GGCTATCCTAGACAATTGTATACATCTGAAGGAACTAGACTTGACAGGATGTATCAACGTTACAAGAGCATGTAGTCGAA
TAACAACGTTGCAGTTACAGTCGTTAGATCTCAGCGATTGTCACGGTATGGAAGATTCTGGCTTGGTTTTGACACTGTCC
CGCATGCCGCATCTTGCCTGTTTATATTTGCGACGATGTGCGCGGATAACTGACGCCAGCCTTATAGCGATCGCCTCCTA
TTGTGGGAATTTGCGCCAGTTGTCTGTTTCTGATTGTGTGAAGATCACGGATTACGGAGTACGGGAGTTAGCAGCACGTC
TCGGCCCATCGTTGCGTTACTTTTCAGTGGGAAAATGTGATCGCGTGTCAGACGCTGGTCTGTTGGTTGTCGCCAGGCAC
TGTTACAAATTGAGATATTTAAATGCCCGTGGCTGTGAGGCACTTAGTGATAGTGCTACGTTAGCTTTGGCACGTGGATG
TCCGCGTTTAAGAGCCCTCGATATAGGAAAATGTGATATTGGTGATGCAACTCTTGAAGCCCTTTCCACCGGATGTCCAA
ATTTGAAGAAATTATCCTTATGCGGTTGTGAACGTGTTACGGATGCTGGATTAGAAGCTTTAGCATATTACGTACGAGGA
CTGAGGCAGCTGAATATTGGCGAATGCCCGAGGGTTACATGGGTTGGATATCGAGCAGTGAAACGTTATTGCCGCAGATG
TATCATAGAACATACAAATCCTGGCTTTTCAAGCTGA
>MeliponaBeecheii_000264-T1 MeliponaBeecheii_000264
ATGGCATTGTCTCTTATCAGGGGTAAGGGTCTACAATACGGAAATTCGCAGTTACGTTTCTTATCTTGCATCTCGACCAT
GAAGAAAGGATTGGTGCTTGGTGTGTACGAAACAGAAGATGAAAGCAACGTTTTACTGACTCCCACGGCGGCTAAATATG
ATGAATTAGTTAAAGGAAAATTGCAGAAACATATTTTGTTAAAAAAGATGTCAGCTATCAATGATAGTAATTTGGGAAAT
GATAATCCTGGAAGCAGTGGAAGTGTAGGTGAATGTAGTGATAGAATGAGTAAACAAAATCATTCTGCAAATGTTCTTCA
TAGGATTAGTGGTACCCTTGAAGATAAAAATAATGATTATCTGTGTCCCATTTGTTTTGAAATAATTGATGAAGCTCATA
TCACACGTTGTGGTCATACATTTTGTTATCGTTGTATAGTAAAATCGTTGGAAGCCAATGGTCGTTGTCCAAAATGTAGT
TACATGTTAACTCAACAGGATATTTTTCCAAACTTTTTGTTACATGAATTGATATCAAAATATAAAACTAGAATTAAGGG
TCTTACTGAATTAGGATCTTCTTATGCAGCTGATGGTAGACACAAAACAGGTATAGACTTACCTGTACCACCACATGATG
GATTAAGAGATATTATAGCTGCAGAAAGTGCTAATCTAACATTACCTGATGTGAATGTAATGCTGGAGGTATTAACACAA
AGAAAACATTTACTAGAAGCAGAAACATGTGCAGCGCAAAACAAATTGCTACATGAGTTTTTAAAGCATTTACTACAGCA
GAAGGAGGAGCAAAAGAATCAGTTACAAAAAGAAATAGCATTGATTAAAAGGGATATGGAAGAAGTTGAAAATATTTTGA
AAGATGTACAAAATAAATGTCCTAAAGTAGAAGATTTGAAAAAATCCAGTGAAAATGATACTGCACAAGTATCAGCTATA
AGAAAAGAAATGATTGGTCTTATAGACATAATTGATTCGAACATGGTAAAACCAAATGAAAAAGCAAATGTTGGAAGTGA
CACCTTTATTAATCCAACAGGGAGTAAAAAACAAAATGATTATGCAGTAGGATCTACTTTAGCTGTACGTAGGAAGAGGA
TGCATGCACATTTTGATGATTTTGTTCAATGCTACTTTGACTCCCGTGCTAAGGAACTACTGCTTGGGCATAAATCTCAA
AGTCAGAGTGATTCATGGCAAGGCACTAGTTCAGGACTCGATGTTTTTAGAGAAAATCTTGTAAAATTCTCGAGATACAA
AGCGTTACGTCCACTAGCGACTTTGAATTATTCATCAGATATTTTTAATAATTCCACTATTGTTTCAAGCATTGAATTCG
ATAAAGATAACGAATTCTTTGCGATAGCTGGAGTTACAAAACGTATAAAAGTATTCGATTATAGTGCTGTAATAAGAGAC
ACAGTAGATATACATTATCCCTGTGTGGAAATGGTATCTAGCTCCAAAATATCATGCGTTTCATGGAATTCTTTTCATAA
AGGGATGCTAGCATCATCTGATTATGAAGGAATAGTAACAGTATGGGATGCTGCAACTTGTCAAAGAACTAAAACATTTC
AGGAGCATGAGAAGAGATGTTGGTCAGTTGATTTTAATGATGTAGATACAAAACTTATAGCATCAGGGTCAGATGATGCT
AGAGTTAAATTATGGTCTTTAAACAATGATCATTCCGTGGCTTCTTTAGAAGCAAAAGCTAATGTATGTTGTGTAAAATT
TAACCCACGTAGTTCATGTCACTTGGCATTTGGATCTGCAGATCACTGTGTCCATTATTATGATTTACGTAATATGAAGG
AAGCACTCTGCATTTTTAAAGGGCACCGCAAGGCTGTTTCATATGTTAAATTTATTAATAAAGAAGAAATAGTATCTGCA
AGCACGGATTCACAATTAAAGATGTGGAATATCAATAATCCACATTGTTTGCGTTCATTTGTTGGACATGTAAACGAAAA
GAATTTTATAGGTCTTACTACTGATGGTGATTATGTAGCATGTGGGTCAGAAAATAATGCACTTTATGTATATTACAAAG
GACTCTCGAAACAATTGTTCTCATATAAATTTGATGCTGTTCGAAGTATATTAGAAATACAAGAACGAAGAGAAGAAGAT
CTGAATGAATTTGTGTCTGCAGTTTGTTGGAAACAAATGTCAAATGTTGTAGTAGCTGCAAATTCTCAAGGGACTATTAA
AATATTAGAACTAGTTTAA
>MeliponaBeecheii_000265-T1 MeliponaBeecheii_000265
ATGAAACCCCATGACAAATTTGTATACTTAAATCTGTATATATATGTAAAGGAATCGAATTTTGGTAACAAGAACATAGT
AGCAGGTCCAAAAATCCCCAAAGGTCATGCTAGAATATTTTGGGGTTTGGATGAGAAGGATTACGTGGGAATTGCAGTTG
TTGGTCTTGGAAAAAAGAATCTTGGCATTAATCAACTTGAGGAAATACATGAAGGAAAAGAGAACATACGTATAGCTGCA
GCAGCTGGATGTCGTGCATTGGATGCAGTTGAAATAAAAGACATACAGCTAGAAACATTAGGAGATGCAGAGGCTGCTGC
AGAAGGAGCTGCCTTATCAACATGGTTTTATCAAGGCTCAAAAAATAAGGAAAAACAAAAAGTTCTTCCGAAAGTTTCGT
TGTATGGTCAGGAAGGGGAAACACAGTGGCATATTGGAAATATTAAAGCTCAGGCTCAAAATTGGGCACGTCATTTAGCC
GATTCTCCGGCCAATTTAATGACACCTACAGTATTTTCGGAGGAAGTGCAGGCAGTCCTGGCCAAATTAGGAATTACTGT
AAAAGTCCATAATAAAGAATGGGCAGAAGAGAAGAAGATGGGTTCTTTTCTTAGTGTATCTCATGGTAGTTGTGAACCAC
CAAAGTTTGTTGAAATTCATTACAAAGGTGCTGATGATAATTCCCAACCAATTGCGTTTGTTGGAAAAGGTGTTACTTTC
GATGCTGGTGGAATCAGTCTGAAGCCATCAGCTGACATGGACGAGATGCGTGCTGACATGAGTGGTGCAGCATGTGTAGT
AGCTGCTATTCGAGCTGCTGCTGAACTTAAATTAAAGTTGAATCTTATTGGTTTGATACCACTTACTGAAAATTTGCCAT
CTGGAACTGCAACTAAGCCAGGAGATCTCGTAGTTGCAATGAACGGGAAGAGCATTATTGTAGATAACACCGACGCAGAA
GGCAGACTTATTCTTGCTGATGCACTTTGCTATGCCCAAGAATTTAATCCAAGCTTTATCTTAGATATTGCAACACTAAC
GGGTGCGATGAGAATTGCTTTAGGAGGAGCAGCAACTGGAGTTTTTACAAACAATAGTTCGTTGTTTGAAAAACTAAGAA
ATGCAGGCACTCTTACTGGTGATAGAGTATGGAGATTTCCGCTTTGGCAACACTTTACAGATGAAATGACAAAAAAAGTT
AAATCAGCTGATATAAGAAATGTTGCGAGAACTAAAGGCGGTGGTTCATGTACAGCAGCTGCTTTCTTACATGAATTTGT
ACCAAATAATACACCATGGATGCATTTAGATATTGCAGGAGTAATGGGTCCTGGTCCTGATAAGTTACCATATGTACCAG
CGGGAATGACAGGTCGTCCGACCCGCACACTGATCCAGTTTTTACAGGCATTATGTTAA
>MeliponaBeecheii_000266-T1 MeliponaBeecheii_000266
ATGGCGACACCCACTAATGGCAACGGTAATCTTATCGATGAATTTGAAGAAGCATTTCAGCAATGTTTAAGTATATTGAT
AACGAAAGACGAAGGGTTAGGAAACAATGGAATTGGAGTGTCTGGTGGTTTGACTGTGGATAAAGAAGAAGCACGTAGTG
AAGTTGAACAAGTCACGCTAAGGTTTATAGATCTAGCGAGACAGATGGAAGCTTTCTTTCTGCAGAAACGATTTTTGTTG
TCTGCGTTGAAACCAGAATTAGTAGTGAAAGAAGATATCAATGATCTTAGAGTAGAATTAGCACGTAAAGAAGATCTCAT
AAAAAGGCATTATGATAAAATTACAGTATGGCAGAATTTATTAGCAGATTTACAAGGTTGGGCAAAGTCACCAGCTCAAG
GACCAGCGCCCAATGGTTTGCCAAATGGTACTCAAAGCGGACAAAACCAACAAAGTGCCAATGGAGGTGGAAATGCAACA
ATGCAACAACAACAGCAAATATTACATCAGCAACAAATGCAACAGCAACAACAGCAGTTGCAACATCTACAACAGCATCA
AATGCAACAACAACAACTTCATCAGCAACAGGTGCAGCAAGGATCTGGTGCACCTCCTACATCAGGTCTTCAAGGAGTTG
GAGTTTCAGTTGGACAACAAGGAATGTTTATGACACAGGGAGGAGTAGGTGTGACTGGCACGCGGGGTGGATTTCCCGCA
GGTGTAGGAAGTAGTGCCCTCCAGGGTCCTCTCGCTTTCCTGGAAAAGACAACGAGCAATATAGGAATGCCCGAAAGGCG
GAGTTGA
>MeliponaBeecheii_000267-T1 MeliponaBeecheii_000267
ATGAGTCGACGGCCTCAATTAACAAAAACTGAACAACTTCGTCAGGCCAGAACTGCCACACGTATGAGAGATATTGAACT
AAAGGAGGATGTAACAGCGAGACAGCAAAAAGATCCATTCAAACTTCGCAGGAGGATGATTAGACCTGAGCCAAAAAAAG
TGGACTTCACTAAGCCAGGAATGACTAAAGCAATGCTAGCTAGAGTAAAACAAGCTGAAAAGTTTAAACAAGAATACGAA
CGTAAGCAAGAATCACTTACATCAGTTCCTAGAAGAACACCTGCACCGATAGGAGGTGACGCCAGATTGGGTAGAGAAAG
AGCACCAGGTAGAAAAACTCCACGCGTAGCTCCAGCTACAACTCCTTTGCGAGAAGTTTCACCACCGAGAAGAGAATTTG
AAGCTGGGCCAAGTCATTTGTCTCCTGTCAGAAGAATTCCAAAAACACTAAAAACACCAAAAACACTTGTACAAGCTTTA
TCTAGAAAAACTACTGAATTAGCTAAAATTATGAACGCTGATATAATTCAAGCTGAGCCAATAGGTGAAGGAATAGTCAG
TAATATCGTAATACCTCCTGGTACAGTGAATGAAGATCGTACTACTATTGTCAGTGTATCGCAGCCACCTATAGATCCTG
AATCAAGAATAATATCGCAAGCGGCTAATCGTTCGATTCAAGTGATCAGTGAAACTCTTGATGAACAAGACGCTGTTGAA
ACTGCAGCTGTGCAAAATAAGCTAACAGAATTGCAAAATGCTAGAAGAGATTTCGTTATCGCGGCTGCAAATGTTGGTGG
GAATGCTCTTCAACTTGGAGATGAAACTCGTCCCACCATTCCGCTTGAGCCTCCTCAAAGGAGATATATACGACTTCCTG
AGATAGAAGAACCTGAATACACTTTGGATCACCCAGATGTTATTGCCGCCCGCGAGCACATGAAAAAATTTAAAGCCGAT
ATGGAAGCAAGAGAAGCAGCTAGAAGAATGCAAGAAGAATTTGAAAAGATAGCAACATCAGAACGTTTAGCGGATGAGTT
AGATTTGGAAACTCCTTTCGAAGAACAATTGTACCAGGAAAGAGACGTCTCTTGGGAAGATGAAAGTGGCTTGGCTATGC
CTCAACCATCTAGAATAAAATCTCAAATTTCTCCTGTTCCAAAACAAGTACCTTATGAATTTGAACCCTTTGATACAGAA
GAATTGGAAAAATTTTTCGACGTTCAAACTTATCCACCTTGCCCACAATGTGGACCACCACCAGGTAGAGAGCATTTGCA
TCCTGACTTATGGGAACTGGAAGATCCATGGTACAAACCAGTGCCAGAACCAGATATGCCAGATCTAATAGAGTTTGAAG
AATCAGATCTAATACGTTTCTAA
>MeliponaBeecheii_000268-T1 MeliponaBeecheii_000268
ATGCCAACTAGGGCAGAACGCCCTAATTTGATACCATTTCAGGATACTCAGTACAGTTGGACAGATGATTTGCCAGTATG
TAAACAATCTGGCGTAGGATTTTCTACGAATCAAATCTATCGCGAGGATGGATACAGACAGGAGGAACATCCGTTCGAAG
ATCGAAGTTTTCATTGCCGCTATGACGATTCAACATTTCTCTATGGGGTGTTTGATGGCCACGAAGGTACCAAAGTTGCA
AACTTTGCTATGCAGCGAATGGCTGCGGAGATTTTACTTGGACAGTTGAATGGGAAATCAACGGATGAAGAAGTTAAAGA
AGTTCTTAGACAGGCATTTATATCAGTGGAAAGAGGATATTTAGATTCTATAGGAGATCTTTTAGCTGAACGAACTAGTT
TGCAATTTGATATACCAGACGGATTGAACTCCTATGAAACTTATCAAAAGTTTCCTCATTTGGTTGATAAGTTAAATGCT
TTAAATTGTGAGCTATCAGCAGGAACCAGTGCAGTCGTAGCTCTTGTATACCGTGGAAAATTGTATGTTGCAAACGTTGG
CGATAGTAGAGCTTTATTGTGTAAAACGGATGCTAATCAAGTGTTAAGGGTTGTACAACTAAGTGTGGATCATGATTTAA
GGAATGAAGATGAATTATTAAGATTATCTCACTTAGAGTTGGATACTGATTCTATAAGACAAGGATCTCGTATTGGAAAT
CAGGAAACTACACGTTGCCTTGGAAACTATCTTATTAAGGGAGGTTATAGGGAATTTGAAGAATTAGCATCTGCTACGGC
AGAACCTGTTATTGCAGAACCAGAAATTCATGGTGGAATAGAGCTTGATGATTCTTGTAAATTTTTATTGCTTATGTCTC
GTGGATTATATAAGTCATTGGAAGAAGTAACTGGAGTTGATCAAGTTAACATAAAATTAATTAATTTTGCAGTTCAAGAG
TTTCAGGTACAATCTACCTTAACAGGAGTTGCTCAAGCTGTTGTAGATAAAGTTGTAAGAATTCATCATGACATTAATAT
GAGTAATTTACAAAGTACAGTAACTGGTAAACGAGACGATATAACTCTTCTTGTACGAAATTTTAATTTCCCGCTGCCCC
ATGCATTGAAAAGTCCAACTAATCAGTCTGTTAGATTTAACCCAATTATAGAATCTACTCAGATTACAACAATACCAGAC
AACGAGTATTCAACTACGAGTGCTACAGAAGAAAATTCCGACTTTTCAACGACTGAAACTTCATCATCATCAGATATATA
TCCTCCTGGTGCAAGACCAACGAACAGAAACACTAGAATTAAACCTTACGTTAATTTTTCTGAATATTACGAAAACGTTG
AAAAGAGACGACGGGAAGGAACATTACCAGAAGGTATCAATTTTTGA
>MeliponaBeecheii_000269-T1 MeliponaBeecheii_000269
ATGTTCGGTCTCAATTTTCGTCGAAACTTGGAATCAACGTTTGGTAAAATTTTGCCAATAAGATCTTTTAACATATGTGG
CGTAAGGTACATACGAGAACCTTTGCAACCATTAAGACGATGTCCAAAATGGGTTTGCGTTGAAGATGCAGTGAAAATTA
TTAATTCAGAGCATTTAGTTTTTATTCAAGGGGGTGCAGCAACGCCTAATGAATTAATACGTGCCATGACCGAACATGGT
GTCTGTAATAATCTACGTGGAGTACGATTAATTCATATGGGTCTCGAGGGTGATGCACCATTCACAAGTCCTGAATTCGA
GAAACATTTCAGATCTATAAGCTTTTACATCGGTGCTAATCTTAGAGAGGCTGTTAATGAGGGAAGAGCAGATTATATCC
CTATATTTCTCCACGAAGTTCCAAAACTTTTTTACGAGAAGAGGATTGTACCAGACATTGCATTAATCCAAGTCAGTGTT
CCGGATACTCGCGGTTTCTGTTCTTTAGGTGTAAGCGTGGATTGTACGCGTGCTGCGATTAGTTCAGCGAAAGTTATCGT
TGCCCAAGTTAATGAACACATGCCGAGGTCATTTGGAGATACTACTATTCATTCTAGTCATATTGATTGGGCAGTTAAAT
ATGACTGTCCTTTACCATGCGTAGCTAGTACTCCTCCAAATGATATTGAGCAAGAAATTGGCAAAATAATTGCACAAAGG
CTAGTAGATGATGGAGCAACCTTACAACTTGGGATTGGTAACATACCTGATGCTGTTCTTTGTTCCCTCGGTAATCATAA
AGACTTGGGAGTCCATACAGAAGTACTTGGCGATACAATGGTAGATTTAGCGGAACGAGGGAATATTTCAAACAAAATGA
AAATAAAGCACAGAGGACGTATAGTCACTTCTCTAGCAATTGGTACAAAAAGAGTATACGACTTTTTACATAATAATCCA
TTCGTAGAAATGCTTACAATTAATTACGTAAATGATCCTCGAATAATATCACAACAACCGAAAATGACAGCTATTAATTC
TTGTATAGAAATGGATATCACTGGTCAAATATGTTCTGATAGTGTAGGCTGTAAAATGTACTCCGGATTTGGTGGTCAGC
TTGACTTTATTCGAGGTGCGGCATTGTGCCAAGATGGTCGAGGAAAAGCTATAATCGCATTCCCTTCGGTAACAAATAAA
GGGGAAAGTAAAATTCAACCTGTACTTAAGCTTGGTGCTGGTATCGTGGTAACGAGAGCACATGCACACTACATAGTTAC
TGAACATGGTGTAGCAAATCTTTTTGGTAAGACATTACGTCAGAGAGCAAATGCATTAATTCAGATTGCTCATCCTGATC
ACAGAGAATGTCTTGAAAAAGCTGCATTTGAAAGACTTAAATCTAATCCAACAAAATATTTATAA
>MeliponaBeecheii_000270-T1 MeliponaBeecheii_000270
ATGGCGGCTCTTAAACGGATGGTCAATCTGTCGAAAATTCTTAAAACGATGACAACCACATCTCGTTTTCAAACATCGAG
AAAAACTTATTTCACATACGTGAACGAACCTTCTATGCCGATATTGAACAAAGAACCATGTTGGCTCAAAACTGCCGACG
AAGCGATCGAGAAAGCCGAATTAGACTCTGATCAGCTCGTATTTGTCCAAGGTGCAGCAGCTACTCCTACTGAGTTGTTA
AGAGCGATGACAGAATATGGTGTCCGATGTGACGTGAGAAATGTAAAATTGTTTCACATGCATCTTGAAGGCGATGCACC
GTTTGCGAAACCAGAAAATGCAAAACATTTCAGATCCGTTAGCTTCTTCATTGGAGGCAACGTGAGACCAGCTGTTCAGA
CAGGTCACGCTGACTGCATTCCAATTTTCTTGCATGAAATCCCACGAGTATTTAACGAAGGATATGTCAAGCCAGACATC
GCACTTATCCATGTTAGTCCACCTGATGACAAAGGATACTGTTCACTTGGTACTAGCGTAGATTGTGTACGAGCTGCTCT
GAGCCATTCTAAATATATCGTAGCTTTAATAAACAAGTGCATGCCAAGAACATTCGGTGACGCTTTAATTCATGTTAGTC
ACTTGGATTTCGCTGTGGAGCATCACAAACCACTTCCAGTACATCCTGTAAAAGCACCGTCGAAAGAGGAACAACAAATC
GGTAAATACATCGCCGAAAACTTAGTAGTAGACGGAGCCACGTTACAAATGGGAATCGGAAGTATACCGGATGCGGTATT
ATCACTTTTGAAGAATCACCAAAATCTTGGAATTCATAGTGAAATGTTCAGTGACGGTGTAGTAGAATTGGTCGAGAAGG
GATGTATAACAAATAACCGCAAGACAATGCACAGAGGCAGAATTGTCGGCTCCTTCTGTGTTGGATCAGACAAGTTATAT
AATTTTATGCACAATAATCCTTTTATAGAAATGTTGGTGGTAGACTATGTGAATGATCCAAAAATAGTAGCCAAACAACC
AAATATGACGGCTATTAACTCGTGTATAGAAGTCGATATCACTGGCCAGATTTGCTCCGATAGTATCGGAACTAGAATGT
ATTCTGGATTTGGAGGGCAACTAGATTTCATTACGGGTGCCGCTCTTAGTGATGACCGTCAAGGAAGACCCATCATTGCA
TTGCAGTCTGTTACTTCGAAGGGTGAAAGCAAAATTCAGCCTGTTTTAAAGACAGGTGCTGGTGTTGTTACAAATAGAGC
GGTTGTACGATACATTGTCACGGAATATGGAATTGCCAGTTTATTCGGCAAAAGTCTTCAACAGCGTTCGTACGAACTAA
TACAAATCGCTCACCCCGATCATAGAGAAGCGTTAGAAAAAGCAGCATTTGAACGTTTAAAACTGATGCCAGCACCATAA
>MeliponaBeecheii_000271-T1 MeliponaBeecheii_000271
ATGTATCCGAAAAGTATCGGGGAACGTCAGGCCACCAAAGAGCATGTTTTGGCTGTTACAAGAGATTTCATTTCACAGCC
ACGTCTTACGTATAAAACTGTGTCAGGTGTAAATGGGCCATTAGTAATATTGGACGAAGTCAAATTTCCAAAGTATGCAG
AAATCGTTCAATTGAAACTTGCTGACGGATCTATAAGATCTGGTCAGGTGCTTGAGGTATCTGGTTCTAAAGCTGTTGTT
CAGGTGTTCGAGGGCACCTCTGGTATTGATGCAAAAAATACTCATTGCGAGTTTACTGGCGACACTCTTCGGACACCTGT
GTCCGAAGATATGTTGGGTCGTGTTTTCAATGGGTCTGGAAAACCAATTGACAAAGGCCCTCCTATTCTTGCGGAGGAGT
TCCTAGATATTGAAGGCCAACCGATAAATCCATGGTCGCGTATCTATCCTAAAGAAATGATTCAAACTGGCATTTCTGCT
ATCGACGTTATGAATTCTATTGCTCGTGGACAGAAGATTCCTATTTTCTCTGCTGCAGGTTTACCACACAATGAGATTGC
TGCGCAAATTTGTCGTCAAGCTGGTCTTGTAAAATTGCCTGGGAAGTCAGTCTTGGATTCCCACGAAGATAACTTTGCTA
TTGTATTTGCCGCTATGGGTGTGAACATGGAAACTGCCCGTTTCTTTAAGCAAGATTTTGAGGAAAATGGTTCGATGGAA
AACGTGTGCCTCTTTTTGAATTTGGCCAATGATCCTACTATTGAAAGAATTATTACTCCACGTCTGGCATTGACCGCAGC
CGAATTCTTGGCTTATCAATGCGAAAAACACGTTTTGGTCATACTTACTGACATGTCTTCTTATGCCGAGGCTCTTCGAG
AAGTATCAGCTGCTCGTGAAGAAGTCCCGGGACGACGTGGTTTTCCCGGTTATATGTACACCGATTTGGCAACTATATAC
GAACGAGCTGGTCGAGTAGAAGGTCGTAATGGTTCTATTACTCAAATTCCAATCCTAACTATGCCAAATGATGATATTAC
CCACCCTATTCCTGATTTGACTGGGTACATCACTGAAGGACAAATTTACGTTGATCGTCAACTTCATAATAGACAAATTT
ATCCACCTGTTAACGTTCTCCCTTCACTGTCCCGTCTTATGAAGTCCGCTATTGGTGAAGGCTTTACGCGAAAAGATCAT
TCTGACGTATCTAATCAGTTGTACGCATGCTACGCTATTGGAAAAGACGTACAAGCTATGAAAGCTGTTGTTGGTGAAGA
AGCTTTGACGCCAGATGACCTGCTGTATCTAGAATTCCTTTCGAAATTCGAGAAAAATTTCATTTCTCAGGGAAGCTACG
AAAATCGTACAGTTTTTGAATCATTGGATATTGGCTGGCAGTTGTTACGTATCTTCCCTAAAGAGATGCTCAAACGAATT
CCTACCAACATTCTCGCCGAATTTTATCCAAGAGATTCACGTCATTAA
>MeliponaBeecheii_000272-T1 MeliponaBeecheii_000272
ATGGATTTCGAAAGTCCAGATGTAGAGAAAGAGTTTCCTGGATTGTACGCCTCGGAATCAGCGAAAAAAAGTAATGAAAG
TGATTTTAGCGATGAAGGTGGACACGAGAAACATTCTAAAAAAGAACTTCTCAGTGGTAAACGGAAGGAAAAGAAAGATC
GAAAAGATCGAGGATATGCCACCTTAGAAGGTGAAAGTTCCCCTGACGAGGATCAAGAAACAAAAAGTCCTTCAAAGTCG
AAAAAGACCAAAGCTTTCAAATTTCCGTCAAAGAAAGAAAAGCGTGAAAAATCCAGAGAAAAGGAGGGTAAAGAAAAGGA
TGGTGAAAAGGAAAAAGACAAGAAGAAAAAAGACAAAGATGAAAAAGACATAGAGAAAGAAAAACGTAAAGAAAAAGAAA
AGGATAAGGCAAAGCAAAAATTAAAAGATCGTAAAAAAGGAAAGCATACTGGGGAAGATGGCTTGGATATCGGGGAGGAA
CAACCGGTATTTGGTGTCAGCCTGTATTTAGCAGTGGAAAGAAGTCGTTGTCACGATGGTGTTGAACTACCTTTAGTTGT
AAGAGATTGCATTGATTTTATAGAGGAGCATGGAATGAACGTGGAGAGTTTGTATAAAGTTCCAGGAGTAAAATCAAAAG
TTCAATATTTAAAAAAATTATATAACCATAGAGAACCAGTAAATTTATTTGAATTTGAACCTACAGTAGCTACAAGTTTA
TTGATATTGTTCCTTAGGGAGCTACCAGAGCCTGTCTTAGAAAACAGTGAAATAATATCAAGGTTTGAACAAGCAGCATC
TACAAAAGATGTTGCGCAAAGAGAAGCACAACTAGTACATTTAACTCAGCAGCTTCCTAAATGTAATAAAGTTCTTCTCG
CGTGGGTTATATTACACTTAGATCATGTTACAGCCCGAGAAAAAACAACTAAAATGAACGCTCAAACTATCTCAATGACA
TTAAGTCCTGTACTACAAATGAGTCATAGATTGTTATTAGCTTTGTTATTTCACTGCAAAGCTCTTTTTCCAAATGTACA
ATTAACGAAGTATGTACCGCCACTTTCGTCTGGTAGCGTTAATCTTCCAGATTCTATAGAAAGTATAGCAGCTGAATTAT
CTAAACAAGAATCGTTACTCTCACAAATACACATGCAAATGAACGCAGGTTTTGTTACAAAATCACGCGAGGAACAGTTA
TGGGAAGTGCAACGTATGATAACGCAATTAAAGAGAAAATATAAAACGGTTCAAAAATTGGAAGGTGCAGCGCAAAAAAG
TTTAGATGAAGAGGTAAAATCAAACGATGAGACTGTAATAGAATTAAATGTACAAAAAACAAAAACAGAAGAGGAAGATG
TAGAACATATGAAATCGGAAACTCAAACAACTTCCACTTCAACATTAAAAAAAAATAATAAAGCGCATATTTCAGAAGAC
AATAAAGAACCAACAAGTACAAATGTTACGCAAAATGAACGAAATGTTCATATATATGACAAAGATATTGTTGATTCTGC
TGAATCATCTACACTTGTGTTGCAGTTTAATGAGCAAGAAAATACTTCATCTAGAACAAATGAAAATGTTTCAGCCGTAG
AACCTGAACCTGAAAATGCTATTGATAAATTGAGAGAGAGTTTAATTTATGAAGAATTATTAAATATGCAAGCATTACTA
AAGTCGCGAATAAATCAAGAAAGAAATGAGATTAAACGTTTAATGGAAATGTTAACCGAACGTGGCCCAGAAAAGAAAAA
AGTACCAAAAGAAAGAATACACTCACCGAATGAAGCAGAGATGACAGCTATGATTCAATTGGTCAAAGAAAATCAGTTAC
TCGAGAAAAAAATGACTACTTTAATCCGCAGTATCATAGAAGAGAAAGATGCTTGCATAGAGCTTCGTGTTCAACTAGCA
GTTCATCAATTAGCGGCTAAAACCTGA
>MeliponaBeecheii_000273-T1 MeliponaBeecheii_000273
ATGTCTAAAATTTTTCTAAAATCAAAAACATCCAGCATGCAACTTAGATTGCAACGTAGAAGAAAACAACATGCAAAGGA
GCTTATCTTGAAACCTTATGACTTTTGTTGTTCAATTAATAATGTTGATCCATTAACACAATATGACAGACTAAGATCAT
TTTACAGAGCTTCATTAATGTCTCTGCAAACGAGAACTGAAAATCCAACTTTGAAACTGCGAACAGAATTTACTGATTAT
ATAGATCCTGCAGTGAGATTGTTGCAACGAAAGAAAAGTTTTAAAAACAAACAATTAGATATAGGAGATCACAGATATAA
AAATAAGAAAAATATGCAGATTTTTAAAAAACCAAGAAAAATATACAAAGGAAATAAATTAGATGATGATTTTGAATTTG
AAGATTTGCATGATAAAAAAGTTACATCACTTCTTCAAGGATCATTACATTGGTATTTAGAAGATGAGATTGTTGCAGCA
AAAGATATTCTATGGGAACAAAAACAAAGAGCATACAATGAAGAAATGAATAAGAATATTGAAATTGGAAAAGAAAAAAC
TATGATGGTACAAGAAACGGACATGTATCCACGATGGTATCAAGATTTTTCTATTAATCAAATTAAAAATTTAAGGATGT
TACAATGTATAATGCACAAAGATTGTGAAGAGATGGTAACAGGACGAACTCGAAGAACACTTCTATCAATTGGAATTATA
TCTACATTTTTTACACTCACACCAAATGTTGTTAAAAAATTACAAGAAACTTGTAACTGCAATGTAATCGAATTTTTAAG
AGAAATTTATAAGATACTAACAGGAAACTATTTTGAAGAAGAAGGATACAAAAACTTTTATGATTGTAATGAAAGAATAA
TCTTATCAGCCATTGCATTTTTGACATTACCAGAAACTATTATAGAGCTCCATAAACGTTTACCCTCTGTGACAATGCCA
AAATTGCCATCAAAACCTATTCCACCAATATTACCAAAAAGACAAAAGAAAAAGACACCCTACAAAGAGAAACTTTTTAT
ACGAGCAGATTGGGTAACTTTTTACAATTCTCTGCAAAATTGGCAAGAGCAACGTCGACAAATGTCAATTCCGAATGTAA
TATTACCTCCTAAAGATTGTATTTTAAGTAATTATATAAACGCAAAGATTAATTCTTATTATGAAGGAAGCAAACGCAAT
GAAGTACAAAATATTTCTCAAAATAATCCTTCTGTTCAAACGAAACAATTACACAATATTTCTATTAAAAGAAAACAAGA
AAAGAATACCTCCGTTAGTACAGATCAAGAAAAAGATATTTCTATCGATATAAAACGAAAAGATAATATACCAGTCAAAG
AAGAGAGTAATACGCCTGATAACTTTTCCTATAATTTTGAATTATATCAAGATCATTGTGATTCTGCAAAAAATGAATCT
GTAGAGAATAATGAAAAATCTGTAGAGAATAATGAAAATCAAAGATTTAAGAATATAGTAAATAACGCAATATATACGAA
ACGGGGAATACAATATAATTCACAGATATCTACTGGTCTTAACGTTCCACCATTATACGGTGAAAATAGATTATTTGATT
TTACAATCAATGGAATTGGCGAGAAACCAGGGCCGGTAGAATATAAAATATGTGGAGTTTTACAACCGCCTCAACCAAAT
AAAAAGTCCTGGCTTGACGAGAAACATGCACATTACATAATATCCGGTGCTTCAGATGAACCACCAACTTGTCCTGTAAC
ATATGAAATGACTGGTGTTGCAAATGTGACACCCTCCAATAGCGATGAAAGATTTTTTACAGTTCTGAAACTTGGAGATG
GACCTAAAAAAATTTATCCAAGCGGCAGGCAGAACTTATCTCGTCATTGGCAAGAATGGCTGCAAAATGTGGATGAAGAA
TTTCGGAAGATAGAAAGGGAGGCAAACAAAATGATAAAAAGCATCGAAGCTGTAACAAAATTAGTATTTCCAGAACCAAC
GTGTGACAGTTGTTGCTCTTGTAGACAGACTAGAAAATCATATTTAAAAGCGAAGGAAACAAAGGCGCCTTATTTTGTAA
TAGACACTATAACTGAAGATGAGAATAAAAAGAAATACATTGTGGGTTCAATGGCAATGCATTCCCCTGCACCAACGCCT
CCAGAATCGACCATGAATTTATTAGAAGTTATAGCTTCGGAAGATGTTCTTACTGACAATATCATAATAAGTGGTGTCAC
AAATGAAACGGGTGAAACTCAATATTTTATTACTGGTTCTCAAAAGGAAGTAATACATATGCCAGCGCGTGTTGTAGAAC
CTTCACCACCTAGACCACCTAGAAATGTTCCACCATGCGTATGTGCAATTCAACAAATGTTTAGTAAAGGCTTATCTTCA
AACGTAAGTCACGATAATATACCATGGACGAAAGAAGAAAATCTGTGCTTTGGAAAAAAATTTAGACCCCATGAACATTC
TGCGTATTCTTGTAAAAAGTATCCAGGTGATAAATCATGTAGAAGAAATCCATTTATACACGACATAAATAAATTAAAAA
AAAGAATTGAAAGAGCAAAAAAAGAGAAAACAAGTGAAACTAAAGAGAAAAAGAAAATGTATAATATCGCAAATTTTAAA
CCATGTGGGGATGAACATGATATGAATATTTGTGGAGGGCCTTGGGGTGCTTTACATACTTTAACACCTGAAGAATTAGC
AGAACAGGGAAGATTGCGAAAAGAAATATTAAAAAGTCCTCCATGTGGCACGAAACCTGGACGAGCTGTCTGTGAGGGCC
CTTTTGGAGAACGAATACCGTTTAAACCACCAGAGGTACCCATAGAAAAAGAAATTCCAGGAGAAAAAGACATTGAAGAG
GAAGAGGAAGAAATTGAAGAAGAAGAGGAATTAACGAAGCCTCCTCCAGTTGAAGTAAAGAAGAAAGAAAAGAAACGCGA
CATAAAATGTTACATGAGTCCAGAAGCTATTGAAGCCAGAAGGCAAAAGGTAATCGAGAAAAAGATTAAGAAATTTATTC
CTGACCCAAGCTATCCAGGTTACGATGATCCATGGAATATATTTCGTACGGCACCGTCGGTAAAAGAATCTGAAACTAAT
TTTAAAAAATTATTGAAACTTAGTTCTCCGCAACCGCCAGCCACACCTGCACCATCTAAGGTATTGATAGATGAAAGTGA
GAGATCTGCGTTGCACAAAGATATTACTAAATCAGATATAAAAAGAGATCGTCCAATTGTGAAAAAAAATATCTCCTACG
CAAACGAAGAAAAAATAAGTGAAAGAAGACCAAAAAGATCTAATAAAAAAGAATTTAAAAAAGGCCAAGAAAAAATAGAT
AAAACAAAATCAATGAACGATAAAAGAAAAGATGAAAATGTTTCGGAATCGGTAAAAAGTAAGCATGATCGTAAGATGGC
TACGAAATCCGTAGAAAATTCTTCACATAGTCCTAAATATTTGGAGAAACAAAGTGGAGAATCGAATTCGAAAAAATTTA
GTAAACAAATATCTTCTGTTAAGCTTCCTGATAAGCCTCAAAATTATACGCGTAACGTAACAAATTATGAAATTAATAAA
CAAGATAAAAAAGGAAAAAATTCAAAGAAATTAAATCCTAAATTCATCACGTCATCAGATATGAAAAAGAAAAAAATAAA
TAAACAATTGAGTACGAGAAAAAGATCCATAAAACGAGATAAAAAAAAAAATGTATACATTGATCAAGACTTAGATCCTG
AAACAGCTTATAAAAATAAGATACACGAATTAAAGAATATGATGAAATCTACTGATATCTATCCCTATGATATAAAACCA
GTAGAGATTCCAGATGATCCTCCAGCAAAATGTCAACTAGAGTATGAAGATTTAGAACCTGCAATTAATGCTGTACAAAT
TGAAGATACAGATGTACAACCGGCAAGTAAAGATCCTTGTGGTTGGAAGACAAAATCAGAACAACAATTGTCAACAAAGA
AAACTCTGGTGTATTTGACTGATCCGGATTATCCTCCGGAAACAATACCAGTTAGACCAGGAGGGAAACCATGCGTTTGC
CGGGAAAACAGAGCAAAGAAGAAAATATTATTGTATAATATCGGAGGACTTATAGGTGGGAAGAAAAATGACAGAGAAAA
GAAATTATTTAAGAAGAAGAAAGATGAAGATAAACAGATGCAAGTCATAGACGGAATTATTTATTATACTCCACCACCAA
GTCCCCGCAGAAGCGACGAATACGTACCTGAGTATGATGTCAGCGAATCCCCATATGATATGTGTCTCACTCAACGTAAA
GACCGAAATCTTAAATTTCTTGAACGATATAACACTCCAAAGATATCAGAAGTTCCAGAAAATAAGGAATCTTGCGGTTG
TAGTGAATACATAGATACATATGGTATTCAAGCCACGAACGAAAATGAAAAGAAAGTTCAGTTGTTGAAAGAACTTGAGA
CCAAAGACAAATTAATAAGCGCAAAACCACCAAAGGAACGTTGGAATTTGGCGCTCAAAGATGTAGGTTTAATAGATTAT
TTTACACGATGTAGAGATAGTTTGCCTTGTTGGTTGAAATGTGCAAAATTTAACAAAGTCGGCTGTCCTGTGCTATCCCG
AAAACTTAAAATAAAGCGACCAGTATGCGAATGTAAATATGAAAGGAAAATACTCGAACATAGAGAGGAAAAAGCGAAAT
GGAAGGAGCGTCAAAAACGATTGAAGTTCTTGAAAAAACGTCCATATGTTAATGTTTTTGACATTTCGAAACCGTTGGTG
CCAAATACAAAATTAATGATATCAGATGTAAAAAGAATTCCAAGAGAGGATGAATACATCGACGACATTAAGTATTGTAT
AACCGGAGTTGCCGAAAATTACGATTATTTACCACCTAAGCAAGTAGTAGGTGGAATTCACATGGCTACACCCATTCAAA
CGCCTGAACCAAGTGTTCAGGAAATACCATGTGTTTGTTTACATCGACATTGGTCGCCTACGAAGATTACTCCTGGACCA
TTACCGAAACCTGAAGAAATTTTACTTGTTGAGAGAAAACGCAGACAAGAAGCTGTGAAAGAAGCATTTCGCCAAATTTA
TGCTCTTCAATCAACATATCACATGCACGATGATCATGATTGTCAAGAAAAATGTGGTAAAAATGGAACGGAGAATAATG
AAAATACAGAAAAAGATCAACAAATTGAGAGCCGCTATATAGTGTCATCTCGTTTACAAAAACATATTAAAGATAAAGTA
ACAAATTCTCCTCAACGTATTAAGCAACGCATTAAATCAAACATTGGCAATACTGAAGCTAAAATTGAAGTTAAAAATTT
GCAAAAATCTTTTGAAGATAAGATTAAGAATTCACCTAAAGAAGATAGAGACTTTAAGACTAAAAAAAGAGACCAAAAAC
GTTTAAATGTCCCTCAAAAGCAAGCGTACAGAGAAATTAAAGATGATACTCAATATAATTCTGTTGAATTAGATGCGGAA
AAGACACATGCTTTAGATGAGGAAACTAAAAAAGATTCTGATGATACCAAGTGTTATTTAATGGCTATAGTGAAGATTGA
ATTAAAAAAAATGGCGGCAGAAGGATTTCTGTTTGCTAAATTGCCCAAATGTTTTTTAATGCCACAGTTGCGTTATTGGA
TAATGTATAGAAAAGGTTTCAATCCTAGTTATGTGGATAAAAAGAAATCAGTTCGCAACAGTATTAAAACGTGGAACATA
TTAGATGACAAAATCGCAAGATTTGAAATTAGTGTTCCATCGTTGAAAATGACCAAAATTCAGCTTAAGAAATTAACATA
CGACGATGCGCGAAAAATAAAAGCAAAAATCGCGTTGAAAACAGCTATATTCCATAGTCGAATACGGAAGGAGCGGGTTT
TGTATGCACGATCAATGTGGAATTCAATGGAATGCGGAAGATTCCCATCGATATCGTTCAAACGAGCATATTTCACCTAC
ATGGCTAGCAAAGAAAGTGATGGCCACGTTTTTAAACCGTGGTTACCGATTGAAGTACGCGATATGAATTCAAAGAAAGT
AAAATAA
>MeliponaBeecheii_000274-T1 MeliponaBeecheii_000274
ATGGCGCTGCAGATGTTGTTTGTACAATATTATAGTAGTCCATCTTGTAGTAGTACTAAATTTCCAATGACGACTCTGAT
ACATTTGATGGTGCTTGATTCCGGCTATACCAAAATACTATTGAATGCTTTTGTTCCTATGTTTAGGCATAATATGGTAC
GAGGTGGCCGAGGTGGAATGATTAGAGGAGGTAGAGGTGGTATGGGACGTGGAATGGGATTCCCTAGAAAACAGTTTCTT
CCACGTCATCCGTTTGATTATACATTATGTGAAGCTGCGTTTCCACGTGTTAAACCAGCACCAGACGAGTCAGACTTCCA
AATGGCACTTTTAAAAAAGAATACAGACATGTGTCCTACGCCGAAGGAACAAACTTCCATTTTAAACTTAGTGACTAAAC
TACAGACTGTACTCGATAATTTAATAGTCGCCCCAGGCAGTTTTGAAGCTTGTCAATTGGAGGAAGTGAGACAAGTAGGT
AGTTTTAAAAAAGGAACAATGATCAAAGGTCACAATGTAGCTGATATTGTTGTGATTCTTAAAACATTGCCTACCAAGAC
AGCAGTAGAAGCGCTTGGTACGAAAGTTAACAACGACTTGAAGAGCGTAAATCCCAAAGAAATTTTTAGACTTACTCACA
CAGAGCGAGGCTTTGATATTGCTAATAATGAAGCTACAGTGCGTGTATTGATCACTACTCTACATCAAAACTTGAGAAAA
TTGGAGTCGGATCAACATCTGGATGTAAAGATATGCCAAGGTCATCTTGCTGCAATCAGACATTCTCGGTGGTTTGAAGA
AAATGCTCATCATTCCAGTATAAAAGTTCTAATAAGATTACTTAGGGATTTGAGAAGTAGATTTGAAGGTCTAGAGCCAC
TATCTCCTTGGATGTTAGATTTATTGGCTCACAATGCTATAATGAATAATCCCAGTAGACAGGCACTTCCAATAAATCAA
GCATACAAAAGAGTACTTCAATTACTTGCTTCTGGACTTTTCCTTCCTGGATCGGCTGGTATTTCAGATCCATGCGAGGG
AGGTAATATACGCGTACATACAGCTATGACGTTGGAACAACAAGATTTGGTATGTCTCACAGCTCAGACACTATTACGTG
TATTGGCTCACGGAGGCTATAGACCATTGCTCGAAGGTACCAATAAACTTGCTGTAGAGATGAGTGTATGGGCAGGGGGT
GTAGTTGCTAGTCCCTTGGACAAAGCATATGAACCACCTACAGAACAAGAACAACAAGAGGACATGGAAGAAAGCAATGA
AGAAATGATAACAGAGAGTGCTTAA
>MeliponaBeecheii_000275-T1 MeliponaBeecheii_000275
ATGTCTGCCATTCTCGATGCATGTGGTAATGACACCGGATCTCCCTCGATATCGAAAGCTGAGGATAACTTGTCCAATAG
TGACGGGCCGCTGATCAGGGGCTGCGTTCGTCAAAATAGCTGCAGCAGCGTTCACATAAGTTCCGAAAACGTTAATCGAA
CGACAATCGTGTCGTCTTACACCATGTCAGCGTCTAACGAGAAGTTAACAAAACGACGGTATTGCCTGTGGACCTTGACC
TTTGTCCTGGCGATACTCGGACTTTGCAATCTTTTCCTCAACATCACTGTAATCGCTGTTCTACGAATTAGTCAAGGAAT
GGAAGCGATGGAAGTAATACCCGATGAAAATCTTGTGAAATTTTATGGGAAAACCGACTTGGACAGGGTGTGCCTGCAAT
CAGGAGTTTGTCAAAGTTACGGGGACGAACCGATGGAAATATCCGGTGACGAAGCTGGCGTGCAGATACACGTGAACAAC
CACCGATTGTACGACGAAACGCGTGCCAAAGTAATGATCTTGTCGAACGGCACCACCATGTCGAAAGTGGAATCGTTCGA
GCTGAAGGATCCAGCAACCGGGATCGTTTACTTCACTACCGATTTCCCAAATTTCGGTTTACCCGCGGGCGTGGAGAAAA
TTGACGTGAAAATCGCAGAAACGCACAGAATCACGTCGCCGGTTAACGAAAGCCTCACCGTGAACTCTGACGACCAAATT
TCTATACAGGGCGCAGAAGGCGCCAGCATGGAGAGCAAGGATATCGTCTGGAGCGCGGACACAGATATTTTCTTGAAAAG
CGTCAACGGAAGCATCATCCTTGACACCAAAGACGGTGTCTCCATCGACGTACAAAACATACCAGTCGCGCCGATGTTTC
TACAGAATCCGTCTAGCCACGAGCAATATAAAGTCTGCATTTGCATGCCGCAAGGGAAGCTTTTCAAAGTGGCGATTCGT
GCTGGTGCTAACAGTCGATCGATCAACTGTGCTCGTATCAGTCGAACCCCGGAAAACGATCCTTGCTTGCGATAG
>MeliponaBeecheii_000276-T1 MeliponaBeecheii_000276
ATGGACAATGATACTGGTGCAATTAATGTACGTGTCATCGAGCGAATAAGATATCCCTTATATAAACCACCATCACGATA
TCACGATATCGCGCTTCTTAAATTAGAAAGAGAAATAATATTTACTCGATTTATACGACCCTGTTGTTTAGCGAATTCCT
TATCAGATAATAATTCTAGTGGTAAGGCTATTGCAATGGGATGGGGAACTGTAGAATGGGGTGGAAACAGCTCAAGTGAT
TTATTAAAAGTCACGCTCAACTTGATACCTCATTCAGAATGTAACAGAATATTTACTAATGGTGAAAACGATAGTACACT
CCGATACGGAATCGTAGAAAATTGGCAAATTTGTGCCGGTGGACTTGGAAAAGACACCTGTCAGGGCGACAGTGGTGGAC
CATTAGTTGTTCATAACAATACGAATTTCATGTTCAATCTAGTCGGAGTGACAAGTTTCGGGAAGCTTTGTGGTAGTATT
AGTCCCGGTATATACACTCGCATTTACAATTATGTATCATGGATAGAAAATATAGTGTGGCCAGATCCTTAA
>MeliponaBeecheii_000277-T1 MeliponaBeecheii_000277
ATGACAAAGAAGGCGATAGATAACTCGTTAGAACTTATATTAATCACTGAATTGACAATTCATTACTTAGAGTGTGACAA
ATTTGCGAAAATACTTCCAAAATTTATAATCGGTGGCACGAAGGCTTCTCACACGGAATTTACATTTATGGCTGCGATTG
GATTTGGTAATTTCGAGAACGGAAGCCTTGCCTGGTTATGCGGTGGTTCTCTAATTTCAGAACAATTCGTCGTAACTGCG
GCACACTGTACTTACGATCGAAACTGGTAA
>MeliponaBeecheii_000278-T1 MeliponaBeecheii_000278
ATGGCATTTTTCGACGATGAGGACATAGAAAATGAAGCTTTTGAAGATGCTGCTTTGGAAGATGATCCTAGAGAGCTTTA
TGGCATTAGGGAGGGAACAATTTTCGTGATTGATGCAACATTACCAATGTTTACAAATGATAATTCAGATCCTGATAATC
CATATTTTGTACAATGCATAAAGCAATACAAGGAGGTCCTTAAGCAAAAGTTGGTATGGGGCAGACAAGATTGGATAGGT
TTAATGCTATTTGGAACTGAAGAATCCGATAAGGATCTGAAACATATATTGACTCTTCATAATTTAAGTGTTCCTACAGT
ACAAAACTTGAAAGAAGTGATGAAAATAGATGAAAGGGAAAAATGGAAGCACTACAGGAATGTTGCTTCCTCTACTGCTT
ATCCACTGCACGATGTATTACAGCATGCAGCACGAGTATTCTTTGCTGTCCGCATAACTATGTCAATGAGAAGAGTAATT
CTTTTTACATGTCAGGATAATCCCCCAATAACAGACGACAACGAAAAGCACAGAATAAGACAACAAGCAAAGAGTTTCAG
TGACTTAGGTCTTCAATTAATTGTTGTTGGTTTGGGCGAAAATTGGAATCACGATTCATTCTATAAAGATCTAGAAATGT
CATCTAGAAAAATCGACGTAGATGATTACAAAAGAATGTCCTTGAAAGATCTAGTGGAACAAGTAAAAGTACCATCTAAA
AATATGGCAAAGCTACCTTGGAGGCTTGGAGAAAATGTGATTGTAGATGTTGTTCTTCGCAGTCTTTCTGTCAAAACGTC
GTATTTGAAAAAAGTGAATATAAGCAAAAAAGATAATATTCCTTTGACGTCCCATACGTATCATATAAGCCGTAGAAATA
GTGATGCAGAAGATGAAGAAAGTCATCGAGAATTACCTGTTCTTGAAACAGATATTCTAAAATATCAAAAGTTTGGTAAT
GAAAAAATATGTTTTACACTAGAAGAAGTAAAATTCATGTGTGTAACACGAGAACCAGGCATTGACTTAATTTGTATACA
ACCTTGTTCTTATCATCCTTTATATCACGTTGAAACACCATATTTTGTCATGCCAGGCAAAAGTTATCGTAAAGATAATA
AACTATTATTTGCTGCATTACTCAATAAATGTGACGAAAAAAAATTAATGATAATATGTGTTGTTACACTAAGAAAACAT
TCTACTTCAAGTTTGTATACCATGATACCAAATGCAACAAAAGGGGGATTTTATTTGTATAAAATACCATTTAAAGGTTT
GTCTTTTGATAATGTGCGAGACTTTAGCAAATATTTCCCAAACTACATATACGATGATGTAAGAAAACCTCCAATTGATC
CAGAAGGAGTTGAAGTACTAGAACAACTCATAGAAAAATTAAGTTTCGAATATAATCCGAAATTGTTCTCAAACCCTAAA
CTACAAGTTCAGCTTCAAACTGTAGAAACTTTAGCTTTAGATTTGGAGCAACTTGAGCCTCCACTTGATAATACACGTCC
AGCAATCGACAAGATGCGTCAACTTGCAGATGATCTATTAGAGAAATATGATGAAATATTTCCTAAAGATATATATGATG
CACCACCAAAGAAAAAGCTCAAAAAAAGTAATGAATCAATAGACATGAGCAATTTAGACAAGGATAAAATTCAAAAACTT
GTGGAAAGCGGTCAGATAGTAACCTTTGCTGTAGCAAAATTAAAGGACATGTTGAAAACATTGGGTTTAAAGACATCTGG
TAAAAAAGATGAATTAATAAACAGGATTAAATCACATTTTTAA
>MeliponaBeecheii_000279-T1 MeliponaBeecheii_000279
ATGACACAATCACCTACAACTCCTCCAAATAGTGAAGATAACATAAGCAAACATTTGTCTGCATCTTGTAATGATTTCAC
AAAAAATTTGTATAAGGAATTATCTTCTGACTCTAGAGGAAATGTAGTTAATTCGCCATTAGGTATACACATGATATTAT
CTTATCTTTCTCATGGTGCAGAATCTACAACTTTAAATGAATTGACTAAAAATCTTTATCACTATGACAAAGATTCGATA
CAAGAAGGATATAGATCATTAATAACCCAATTAAATGAATTAGAGGATATTAAATTGTATATCGCAAATTCAATATACAT
TCAAGATGAATTTGAACTATTGACGGAATTTTTAACAATAGGAAGAGAGTTTTATAAATCTGAAATTTCAAAAATAGATT
TTAAAAATATTGATGCAGCTGAAAAAATCAACAGTTGGGTTAAACAGAAAACGAATAATAAAATATCCAATCTTGTATCT
TCAGATGATTTTGATGAAAATATAAAATTAGTATTAATAAACGCAATTTATTTTAATGGTAGTTGGTTAAATACATTTAA
TGCAAAGAATACAAAGGATAAAATATTTCATGTAACAAGAGATCAAACAAAACTTATACCAACAATGTTCAATAAGTCTC
AATATAATTACAGTAATATACCAGTACTGCAAGCAAAATTTATTGAAATTCCATATACCAATACAGATATAGTAATGATA
ATAATATTACCAAATGAAATAGATGGCCTCCTAAATTTGCAAACTAATTTTTCATGGGAAATACTTACAAATGCATCACG
TTTGTATGGTGAAATTGAGTTGTATCTTCCAAAATTTAAAATTGAATTTACAGTAGACTTAAAAAATATACTGAGTAAGC
TTGGTGTTAGCAAAATGTTCAGCCGCGATGCAAATTTCAAGAGTATTTCCAGTGTACCATTAATGGTTAATAAAATATTG
CATAAAGCAGTTATAGAAATTAATGAAGAAGGTACTGAAGCTGCAGCTGCAACAGCCGTTCATTTAAGACTTCGACGAAG
TATGGCAAATGAACCAAAACAATTTCTAGTTGATCGGCCTTTCATGTTTGTAATTGAATATAAACCGAAGAACATACCAC
TTTTTATCGGCAGTGTACAGGATATAGGAATTGCTTCTCAAAAAGATGAATTATAG
>MeliponaBeecheii_000280-T1 MeliponaBeecheii_000280
ATGCACGTTCTCAAGAAAGGGAGAAAACGCAACGAGAGCCACGTGGTAAGATACGAAGGAGGTGTGATACACGCCGTGTC
GTCGCCAGGGAAAGAGGACGACGAACGAGAACGAAGGAGAACCATGAAGTTAATGATAGCTTTGGCAGTATTGTGCTGCC
TGGCAATCGGGACGCTTGCAACACCAGTGCCAAAAATTTCCGCGGAGAAAACGTCGCATCAGAATGTCCTGGCGACCGGT
AGACAAGCGGCACAACCACCAGCAGCAACCACTGAGGATGACGACGACGACGATGACGACGACGACGATGACGACGACGA
CGTCGACTTTGAAATTCCAGGCGATGACGACGATGATGATGACGACGACGACGACGACGATGACGACGACGACGATGATT
CCGATTATTTGGAACGTTTCATCGAGGATATATTAGGTGAAGAGGACGATGACGACGACGAGGATGAAGCCACCCCCGTA
GAGCCTGCGGCGCCAGCCGCAATATCAGCGGTGGCGCCACCTCCTTCGTCCGCGCTTCCAGCGGCTGTTGAGGCCGATTT
GAATGCCGCCGCGCAAGAAACGGAGCACGCGGCCGAAACCATCGCGGAGAGCACGGCTGTAGAAAGCGACTCCACGGCTG
CCGAGGAAGACGAAGGGAACGCCGTGGGCGAAGGTCAAGCGGTCTCCGGTATTCACGAGACCGGCCTCGAAGGTGCGGAA
TCCGTGTCGAATCCGGTTCAAGTCGCCGCCGTGTCGACGAACGAGGCAGACACCGAGGACGACGACGACGACGACGATGA
CGACGACGACGATGTCGATCTGGTGTACACCGAGGACGACGACGACGATGACGACGAGGACGAGGATGAGGATGATGAGG
ACGACGAGGATGACGTGGACAGCATCACTGACATCGCTGGCGCCAGGCAAGCACGGATGATGCAGTCGGGACCAAGCAAC
GACGTATCGACCATTTACGTGGCGAAGTACAATCGTTTCGTGGATAATATTTTGGGAAGAATTAACAAAATTTTACGCAG
CAATTACGATCCGGTGACGGTGAAGTTGAGCAACGCAAATTCCAGATTGAAGTCTAATAAGCAGAAGAACAAGAGCAAGA
CGAAGAAGAACAATGGCAAGACCGGGACAAAAAAGAGCCATTTGGGAATGGTTTCGGTAACTACGGAGAAAATTATCCAT
GAAGTTTCTGAAAACACACAGAAAACGCTAGAATCTGTTGAAAATATAACTGTGCCCGTTACAACTGCCAACAAAGAATC
AGTTCCAACTACTATCTCTGAAATTGCAAGTAGATCAAATGTGGAAACAAGTACGAAATCTACAAACAGACGAGTATCTA
ATTCAAATAGCAAGAAAACAAATAAAACTCGCGGTGGAACGAAGAACAAAACGAAACAGACTAGCAGTAATAAAAATAAG
ACAAAGAAAAGCAAACCAAAGGCAAGTGCCACACTTTACGGACTTGCGAGTCTTCAAAGATCGGGAGACGTATCGGTGAA
CATGATGAGCGATCACACCATGATCAAAACGAGATTTACTCTTGGCCCTTTGATACTAAAAGTTGAAAAGGAATTTGGCA
GGGCTGCGAAGAAAGAATTGAGAAGCGCGACTGCTACCACTGCCGAAATGTCGGGGAAACTAAGTCTTCGAGTTCTCCAT
GGTGGCGCAGCTACCCTCAATTCCATTCGCGTTTTGCAACCTAAACAGGTGCGAGTGGAGAGCGCTGACGACCACGACAG
AACGCGCGAATTCGTCTGGAAGAGATCATCGCACATCGCCCATTTAGTTTCCGAGAAATTATCGTCAGCCACAAGGTCGA
TGCTTCGACCTCCACCTGTCGCAGTTGTTGCTGCTTGA
>MeliponaBeecheii_000281-T1 MeliponaBeecheii_000281
ATGGCTGCCTTAACAACAAGCGTCAAATACACTTTTCAATCTCTTTGTACAACCGTTGTAAGAGCAATGTCTACCAGTGC
AATGTTAAATCCAAAAGACGAAGTGAAAGAAATAGTACTTAAGTATTTGGATGGGAAAGACAATGGGATTGTGGTATTAG
GATTAAATCGACCCAGAGTTTGCAATGCCCTTGGCAAAACTTTAACTAGTCAGCTGCACGATGCCATTTCTTCCATTAGA
GAGGATTCAAAATTGAGAGTGTTAATTATTCGTAGCTTGGTCCCAAAGGTTTTCTGCGCTGGTGCGGATCTCAGAGAAAG
AGCAAGGATGGACAATGCAGAAGTTTCAAAATTTGTTTCGTTCTTAAGAAATATGACAAACAATATAGAAACTCTACCAA
CCCCCGTGATATCTGCTATAGATGGCGATGCACTAGGTGGTGGATTAGAAATTGCACTAGCCACAGACATCAGAGTTGCG
GCATCAGAAGCCAAAATGGGTCTTGTAGAGACAAAGTGGGCTATTATCCCCGGAGCAGGGGGTACTCAAAGACTTCCACG
AATAATTGGAAGTGCCAAAGCGAAAGAACTGATCTACACTGCACGTATTCTTGATGGTGAAGAAGCTATGAAGATTGGTT
TAATAAATGAGGTGGTTTCACAAAATAAAAACGGCGATGCTGCTTATCAGGCCGCTTTGTCAATTGCCAGAGAAATTTTA
CCTAATGGACCAATTGGAGTTAAAATGGCAAAAACAGCAATATCACAAGGTCTACAAGTACCTGTTACAGATGGATTTGA
AATTGAAAAACAATGTTATAACAAAGTTGTAAATACAAAAGATAGAATTGAAGGACTTGCAGCATTTGCATCAAAACGTA
TTCCCATTTATCAGGGAGTTTAG
>MeliponaBeecheii_000282-T1 MeliponaBeecheii_000282
ATGACTAAGAAGATGATATGTTTATTTGATGTTGATGGCACACTTACGGATGCTAGACAGCCAATTAAACCATCTGTAGA
GAAATTTCTATTGGAGACTGTTAAGAAACAATTTGACTTAGCTGTAGTTGGAGGATCAGATTTAAACAAGATTACAGAAC
AGTTAGGTGGTAAAAGTGTGTTTGAAAAATATAAATATGTTTTTGCAGAGAATGGACTCATTGCCTTTGAAAATGGTAAA
CAATTATCTACAGAAACAATTCAAAATGTTGTTGGCGAAGAAGCACTGCAGGATTTTATCAATTTTTGTTTGAAATATAT
ATCAGAATTACATTTGCCATTCAAACGTGGAACTTTTATAGAATTTAGAAGCGGAATGATTAATGTATCACCAGTCGGTC
GTAATTGTACTAAAGATGAGCGTGTTCAGTTTTATGAATATGACCTTGAACATCAAATTCGTCAGAAATTTATTCAAGCT
CTTAAAAAAGAATTTCCAGATCTTGCTTTAACGTACAGTATTGGAGGTCAAATATCTTTTGATGTTTTCCCTAATGGTTG
GGACAAAACATATTGTCTTAGACATATTCGGGGATATGATGAAATACACTTTTTTGGTGACAAAACAACGGAAGGTGGTA
ATGATTATGAAATTTATGAAAGTGATTTAACTGTTGGACATCGTGTGACTTGTCCAGAAGATACAATTAATCAACTTAAC
ATTCTTATGGCACTTATTAAAGAAAGAAGAGAACGAGAACAATTGCAGGTTCCTATGCAATGTGCATAA
>MeliponaBeecheii_000283-T1 MeliponaBeecheii_000283
ATGTTAAAAAAAATCGGCTTAAGTAAATTACACTGCCTTCTTTTTCTTATTTTATTCAAATTATATAACGTAGACACAAA
AATCGCGCCGCACAAAAATGCTGTTTTACTTTTGGCTGATGATGGCGGATTTGAAATGCGATCCTACTTAAATAATATTT
GTCAAACACCCAATCTAGACAAATTAGCGAAAGAAAGTTTGTTGTTTAATAATGCATATTCATCAGTCAGCAGTTGTTCT
CCTAGTCGTTCATCTTTACTCACTGGTTTACCAAATCATCAAAATGGAATGTATGGTCTCCATCACGGAATTCATCACTT
CAATTCATTTGAAACTGTTCAAAGTTTGCCAAAAATATTGAAAAGAAATAACATAAGAACAGGTATTATAGGTAAAAAGC
ATGTAGGTCCAGACAGTGTATATCCATTTGATTTTTCCCAAACAGAAGAAAATAATTCTATACTTCAAGTTGGCAGAAAC
ATTACAAAAATTAAACTTTTGGTCAGAGAATTTCTCTCCCAGAATAAAACAAAACCCTTCTTTTTGTACGTTGCATTTCA
CGATCCTCATAGATGTGGTCATACACATCCGGAATATGGAAATTTTTGTGAAAAATTTGGCAATGGAGATATTGGTATGG
GTACTATCCCTGACTGGTATCCAATATACTATCAGTGGGAACAGGTAAAAGTTCCATATTTCGTTCAAAATACCGAAGCT
GCTAGGCGAGATATTGCTGCTCAGTATACTACCATTTCTCGTTTAGATCAAGGCATAGGATTAGTTTTAAAAGAACTAGA
GGATGCTGGTTTTAAAGATAACACGTTAGTGATATACACATCTGATAATGGTATACCATTTGCAAATGGTAGAACAAATC
TATATGAACCAGGATTAGCAGAACCTATGATGATTAGGTCACCAATTTCTAATCATAGAAAAAATAGTCTAACGCACAGT
TTAACATCTTTATTGGATATTGTACCAACATTATTAGATTGGTTTAACATACCATATATGGATCGATCTTCATTTGATAC
AAATGAAGCTCCTCCCCTAACTGGAAAATCTCTCCTTCCTCTTCTCATTCAAGAACCTACAGAAAATGACACGGCTGTTT
TTGCCAGCCAGACACATCATGAAGTTACTATGTATTACCCCATGCGTGCTATTAGAACTAAAAGATTCAAGCTCATACAT
AACATTAACTATAAAATGCCGTTCCCTATTGATCAAGATTTGTATGTCTCACCAACCTTTCAGGATATCTTAAATAGGAC
TAAAAACAAACAACACCTTCCATGGTATAAAACATTAGAAAGTTATTACAATAGACCAGAGTGGGAATTATATGATTTGA
AATATGATCCAGAAGAAAAGAATAATATTGCCTCTAAATCATCTGCAAAAAAAATATTCTCAGATTTACAACAGAGACTG
TTAAAATGGCAGGAAGTAACCAATGATCCCTGGCTTTGTGCACCCAGAGGAGTTCTTATTGGAACTAAAGTGCCACAATG
TATGCCTCTTGAAAACATTTAG
>MeliponaBeecheii_000284-T1 MeliponaBeecheii_000284
ATGCTCGTTTTACGCAACTTTCAAAATACGAATTTGCTCGTGTTGCTCGGTGGTCTGCTGCTGTGCCTCGTTTTTCTAAT
ACAGGTGAAGCAAATTTACAATAACAATCAGAAGTACAACCGATACTTGGGATACAAAGAATACATGAATGAAATATCAA
CGGAACTGAAGGCAGTGGAGAACTCGGCGAATAAATCGTCGACCTACGTACGTCAGTTGAACGAAATTCTTTTGAGGCAG
CGTGATAAAGATTTGAAAAACGTGACCGTATCTCGACCTGTTCTTTGA
>MeliponaBeecheii_000285-T1 MeliponaBeecheii_000285
ATGTGGAAAAAGAAATGTGAAAGGAGTAGAACAAAGACGTTCTACAATACGGCATTGCTGTATCACATCAACTGGAAGTA
TTGTGTACCTGTACACTGTTATAGTAAACAGAATCATAACGAATTAACGTCACTTCAAACGTCACTTCAAACAGGTTTGG
TATCTTACAATGCGATTGAAAGAAATGGAGAACCTGCTTAA
>MeliponaBeecheii_000286-T1 MeliponaBeecheii_000286
ATGGTGAAATTTAACTTACTGGGACTGAGAGTTTGTTGCGTGCGTGCACACACGCACGCGTGTGGTTCAATCGCAACGGG
GGAATTTCGTCGGACTTTTTGCCGGGGCCCAGTAGCTCGAAGGCCGGTTTCAACGGATACGGAGCGAAGGAGAAAAGAAA
AAAGGACCGCTCTGATGGCGGCAAATGACAATGAAGAGGGGCCTTGTGCCCTGGTGGCGATTCGCATTGGACGGGATCCG
AGCCCACGGGGCCCTATTCGGACCCACAACGGAAACACTGTTACACGCAACAATTACCCCCCAAACGCACCCTCCTGCTC
GTTGTCGCTTCGACTGCTACAATGCCGCATCGCTATTAAGCACTTTCATTCGTTCGCGTTTTTCATCCCCTGCCTCTCTG
CTCATTCTATGGCGAAGAAGGACACGATTGAATCGATGAAAAATTGTCGACGTTTGTAA
>MeliponaBeecheii_000287-T1 MeliponaBeecheii_000287
ATGGATAACAATGAGCATTTAACATTGCAGATTGGCATATTCGGTTTTGGAGCAGCATCCACCGTTCTAATCACCGACAT
CGCCAAATACACGATCGGCCGGCTGAGACCCCATTTCATGACTCTCTGTGTTCCTAATGTTAATTGTAACTTACCTGAGA
ATCAGCACAGGTACATCGAGAACTACAGCTGCACCTCCAACATCTCGCGCAGGCTTCTGAAGGAAATCAGGTAA
>MeliponaBeecheii_000288-T1 MeliponaBeecheii_000288
ATGGATAGTAAAAGGCTGCCTGTCTATCTTCCTCCGAGCCCGAAGAATAAAGGAATCGAAGCTCCTGGCAGGGGTGTTAC
GACGAACCCTTCTCGGATTCCTGACAAGCTAGGAACAGGTAGGAAATTCGTGAAGTCAAATGAAACCACGTTTCACGTGG
AGCAAGACCCAAAACAAACGAGCTGA
>MeliponaBeecheii_000289-T1 MeliponaBeecheii_000289
ATGCTCGAAGGATGCTTGGAGAACGCTTCAGAGATTCTTGAAACTGCGCAGACGTTTAGCTCAGTTGAGCAGTTTGATTT
GCTAAAATGTCAGTCCATTAGAACAGCGAAGCACAACCTGAAAAAGGACAAAGACGAACGAGGGGAGGGCATCTTGCCGC
GCAGTTTCAAGAATCACCGAGCGTCCTCTGGCGCACTCGTGTTCCAGCCGAGTGTTCGCCAAAGCGAGGCCAGAGTGATG
TGGAGTGAAGAGGAGCCAAGGAGGAGCAAGGAAGGAGTGTGTAGCTCGCGGTGA
>MeliponaBeecheii_000290-T1 MeliponaBeecheii_000290
ATGTCAGTAATCGCCTCAAAGCCATGCCACGAGAAAGAGAATTTGAAATCGTCGGAGGAGGATGATTGGAAGATGCAGCT
CGCATTTTGCAAACCGCGTCACACCGCGACCATCGAAGGTGTGAATTGTATCACGCAGACATGGAGGATGAAGGAACGGA
TGAAAACCGTGAGCGTGGCTCTGGTTTTGTGTTTAAATGTCGGCGTTGATCCACCGGACATTGTCAAGACGCAACCGTGC
GCTCGTCTTGAATGTTGGATCGATCCTTTGTCAGTAAGTCCACAGAAAGCTTTAGAAACTATAGGTTCCAATTTGCAAAA
GCAGTACGAACGATGGCAACCAAGGGCTCGCTACAAACAAAGTTTAGATCCCACCGTCGAGGAAGTTAAAAAGTTGTGTA
CTTCCTTAAGACGAAATGCGAAGGAAGAAAGAGTTTTGTTTCATTATAATGGTCATGGTGTTCCTAAACCTACTAGTAAT
GGTGAAATATGGGTATTTAATAGAACATATACACAATACATTCCTTTGTCTGTATATGATCTACAAACATGGATGGGTGC
ACCTAGCATCTATGTATATGACTGTTCCAATGCAGGCATTATTGTAGAGTCCTTTCAACAATTTGCAGAACAACATGAAA
AGGAATACGAGATGGAAAAGCAAGCAGTTCAGCAGAATCGTGCGACTGGGGTTGCAGGTGCTACTGCACCATCCTATAAA
AATTGTATTCAATTGGCAGCATGTGCAGCTAATCAAATTTTACCTATGAATCCAGATTTACCTGCAGACATATTTACATC
GTGTCTTACAACTCCAATAAAAATAGCATTACGATGGTTTGTCATGCAAAATACATCGAAATTGGTACCAAAAATATCAT
TAGATTTAATTGACAAAATTCCAGGACAATTGACTGACAGAAGAACAATGTTAGGAGAACTTAATTGGATTTTTACAGCA
ATTACTGATACTATAGCATGGAATACATTACCAAGAGATTTATTTCAGAGATTATTTAGACAAGATTTATTAGTAGCTAG
TCTATTTAGAAATTTCTTACTTGCTGAAAGAATACTTCGCTCATATGATTGCACTCCAGTTTCTTGCCCAAAATTACCAC
CTACTTATCAGCATCCTATGTGGCAAGCATGGGATTTGGCACTTGATCTCTGCTTAGCACAATTACCATCTATTCTTGAA
AATGAAGATCAGTTTATGCACTCGCCCTTTTTTGAAGAACAATTAACAGCTTTTCAAGTATGGCTTACATTGGGTTCTAA
AAATCGGAATCCTCCAGAGCAACTGCCAATAGTACTACAAGTATTATTAAGTCAAGTTCATAGATTAAGAGCATTAGAAT
TACTGGGACGTTTCCTTGATCTTGGTCCATGGGCAGTGAATTTAGCTCTTAGTGTCGGCATTTTCCCATATGTTTTAAAA
TTACTTCAAAGTAATGCCAGAGAACTACGTCCGTTACTTGTTTTCATTTGGGCAAAAATTCTTGCAGTTGATAGTACTTG
TCAAGCAGATCTGGTACGAGATGGAGGGCATAAATATTTTCTATCTGTTCTTCAAGATACTTCTATACCGAGTGAACATA
GAACATTAGCAGCATTTGTTTTGGCTAGCATTGTAAATGACTATCGACCAGGTCAGGTAGCTGCAAATCATGGTAGTCTT
GTTTCAATTTGTCTGGAACAACTTGGAGATTCAAATGCTTTGTTAAGACAATGGTTATGTTTATGCCTTGCGAGACTTTG
GCATAATTATGACAAAGCAAGATGGTGTGGAGTCAGAGATATTGCTCATGAAAAATTATTTACATTACTACAAGATTCCG
TTCCTGAGGTTCGAGCAGCTAGTGTTTATGCTTTGGGAACATTCATAAATAGTGTAACGACACGAAGTGAGCATGCAAAT
AATATTGATCAAATCATAGCTATGACGCTTATTAATACCGTATCTCATGATATGTGTCCTTTAGTTAGAAAAGAATTAGT
AGTAGCACTTCAATGGATGGTATTACATTTTGAAAATTCCTTTGTAACATTAGCATTAGCTGAAGAAAATAGCCGAAAAG
ACCTTGTAGTGGAGACATTATCGCCGTTTAGTGGAATGAGACGCATTAGTTCTAGAGATAGATTAAAAATGCTTTCTCCG
AACAACACGTATAGTGCGGACAGTACAGATGGATTTGGTCAAGATCGTATTAAGAGAGTGTCGTCGTCGTCATCTATTAG
TAGTTTAGGAAATAATTGGGAGTTCGTGAGGAAACCTTGCGAGTCACTTGGACACAGTTCTCTTGGAAACTTACCAAGTC
TTTCCTATGGTAGTGTGTATATGAAATTGTGGCACGGATTGTGCAGTCTTGACAGTGATCCTCATCCAGCAGTTGCTACT
ATGTCTCAGAAGGTCACTAATCACATTCGAAATCAGGTTAAAGAATCTTCTGCACCTAAAGAGGTAATTGAAACAAAAAT
ATCTTCATCATTGTCTCTTCCGCCTTCTCCTTCAAATCGTACTACATACTTAAGTAACAGCAAAGGAGAATCACCGCCTA
CAGTAAATTCTGGAACAGATTTGTTACGCTCATCAAGAATACCATTGCACAGTAATCGTTCAAGAAAACCAATTCCTAAT
ACAATTTCAGAAGAAGCAGATGAAGTTGCTGGAATTAAAACACCGTTAACAACTTCACAGTTTGTTGACTGGAGTTGTGC
TCAATTTGCTCAACCTGTTAGTTTAGAAATTGAAACTGAATCAATGAACGACATGGAAAGTAGAGCACATTATGAAAGAG
AGTGGCGGTACTTAAGAAATAAGAAACAAAGACGTGAAGCAAGAGAAGAACAATTACGCTCAGTACAAAGTAGAGTAGAA
TCCCAAATATTTCATACAAGGTGTTCACATTCTCCAGAAGTTCTAATATTTCATCCATTTGAACCTCATTTGGCTGTAGC
ATTGAAAGATTACTTTGGGATATGGGATTATCAAACTGGTGCAAAATTAACTTATTGTGCAAGTCATGGAAATAAAATGT
CACGTATCACAGCGCTGGAGTTTGTTAATGCTCATGATGTAACATTATTAATGACTGGATCTGACGACGGTTCGATTAGA
GTGTGGAAAAATTATAGTAGCATGTTAAATCGCGATCCAGTTTTACTTACTGCTTGGCAAGCAATAGCCGATATACAACC
TGCAACAAAAACAACGACAGCAACAGCTGGATTAATTACTAAATGGGAGCAAAAATCTCTTACATTAGCTGTAACGGGTG
ACGTCCGTATTATTAGACTATGGGATGCAGAGACTGAATTAAAGAAACAAGATATACCAACAGGTGCTGATTGTTGTGCT
ACGTGCGTTGATGTTGATGGCGTAGGTGCAATGATGGCAGTAGGTTGTGGAGATGGTTCAGTTCGTTTATTTGATAGAAG
ATTGCCCCCTTTAGAATCAAGAGTTATGATTTGGAGAGAGCATACAGCATGGGTGTTAGGCACATCTTTGAGGAAATGTG
AAAGATCTGCGCCACAACTATTCACTGGATCATCTTCAGGAGATATTAGAATATTTGATCTCAGAAAAAATTCTTCTGTA
AGCACTGTACAGATAACACAGGGTATCACAGCATTGGCAGCACATGAAATGGCTGATATTTTTGCGTGTGGATCGACAAA
TCACTGTATAAGTGTATACAACACTATGGGTCAAAACTTAAACACAATAAAATTTCACGAAGGATTTATGGCCACTCGTA
TTAGCCCTGTAAGTTGTTTAAGTTTTCATCCTTATCGTGTGATTCTAGCAGCTGGTTGCGTAGATAGTACCATCACAGCA
TATACGTCTGAACCACGCAGATGA
>MeliponaBeecheii_000291-T1 MeliponaBeecheii_000291
ATGCAGATAGTGCATTTTTTTTGGGGTCTCGTTTGGTACATTTTGTATATTTGTCAAGTCAATGCTGACTATAATATCGC
ATTAACACACGATGGCCCTGTGGTATTAGGTGGAACTATTACATTTAAAGCTGAGGTCTCCTACAATAATAAAAGACCAT
CAGGGACATTTAAATATAAATGGCGTGATAATGCATTAAATCCTCATGAATACGAGACAGAGGGCACCTCAAATACAACA
ACGTATTGGAATTTAAACATTTCTCATGAAAACTATACAATTGGAAAATATGAAGTTGAAGTAATACTTTATGAGTATAA
GTTCTTCTGGTGGGAACTTACCAGTGTCCGTACCGATTTTCATGTCACTCAATTTCTCAATGGAGATATCAAAGTTATAC
AACTAAACAAAACATCAATCATCGATACATATGTATCATCAGCATTTGAAGCAAATGTGACAATAACTATAAGAAACGGA
GATATGGATTATTTGATGAAAGCTACATCAGTATTAATTTATTGGTTTATTGATTGCAAATATTTCGGTCAAACAAGCGA
CTTGAGTTTTCTCTACAATTTTACAATTCCTGATACATCACACGTATTAGAAGCTTTGGTGGTTGCATCATATGATTTAC
CGACAACAACTGTTGCACCTACTACAACCGCTTTACCAATAATAACAACTTCTAACGCAACTGTGCCAAATATTACGATA
TCGAATATTACAAGAGAACAGATGGTAACTACTACCATATCCAGTGATAACTTAAGTATAAAACCAATGTCAACATCAAC
AATAACACCAGCACCTCTAAATGATGCAACAAATATTAGTATTTCCAATGTAAATAATATTTCTTTACCTTATATTTGTT
CCAACTCTTCGATAATCCCACCAGATCCTAATAAAACATATGGGCACTTCACCAAAAAAATTGACGTTCGTGCACCCATA
ATGAATATAACAGTAGAGGGTACAAATTGGATTCAACCATGGGATATGTTATCTCTGAATGTGTCATGTAAGGGTTCAGG
ACCTTTTAATAAGTGCCTTTATTTTCATAGAGGAAAGTATAATATTACTGGAAATGAAACATGCGATAGTGGAGATAATC
TTTATTCTTGTAATTTTTCCATTATCCATTATTTTTTGGAACCTAGCGTATATACAATATTAATTATATTAAATAATGAT
GTCAGTAAACAAATCTATCCTTTGACAATAAATATTTATAAAGTAACAACAAAGCCACAGTTATCGGTGATCGTGGTACC
TGTTTCTTGTTCACTTGCTGCTGTGGTACTCATTATCTTTGGCATCGCGTATTACATACAAAATAAAGCAAGATTTACAG
TGGAAGTTGCAGATTTTGATTTTGGCCAAAATAATCCGGAAATGGAGTATAAAACATTTACAGAACGTTTAAAAGATTCA
GTTAATAATGCTATAAGACCAGGAAGCAAACGGATAAGTGGTTACAAGCCTCTTAATAATTCTCAAACTGTTCAGTAA
>MeliponaBeecheii_000292-T1 MeliponaBeecheii_000292
ATGATATTCAGAAGTATACATTTAAAAGCATTCATTGATATTTATGGCAATAAACGTGTTTTAAAGAGTAATGTAACGCA
AAAAATTTTCAAATCTTTCTTTACGCAAAATTTACATGATTCTACGTCTCGCGAAACTGCCTCCCTTGAAAATCAATTGA
AAGAAATATTTAAATTTAAGAACAGTAATGTTAGTAATTGGATCATTGAGAACAAAGCTCATATTTTATGCAATGGATAC
CAAAGAAGTGATAAAAATGACAAGGAAAAAATTTTGCGTACCTTGGCTTTTAAATATGCTGTTCAACATGTTGTTGTGTG
CAATATAGCAGAAAAATTTGTGTCTACAGAGACAGATAGTGAAAGACGTATGATTTTCTACGAACGAAATTTAAAAAATG
CTTTAACTCCAGATTATCAGTGGCTATTTGTTATAATTGGAAGACTTGAGAGTGGTGTAAAATTTCTTGTTGATTTAAGG
ACAGATATATTAGAATTAATATTGAAAACTGAAGACACAGATGAAAGTATTGCAATCCAGCAGCTGAACATTACTCTACG
TGATTTATTATTACTCTGGTTCTCAGTTGGATTTCTACATTTAGAAAGAATAACATGGCAGACTTCATGTGACATTCTAC
AAAAGATTTCAGATTATGAAGCAATACATCCTATAAAAAATTGGTTAGATTTGAAACAAAGAGTTGGGCCATATAGAAGA
TGTTATATTTTTACTCATCCATCTATGCCACGAGAACCTCTTGTTGTATTACATTCAGCATTATGTGATATTATACCAGA
TAGTGTAAGAGGTATTGAAGATGCGAAAGTCAGAATTCTTGGTAATCCGAAAACGGAAATAACATTTTTAGAAGAAGATA
AGTGTAAAATAAAAACTGCAATATTTTATTCAATATCTTCCACACAGAAGGGATTACAAGGTATTGAACTTGGTAATTAT
TTGATAAAAGAGGTAGCTAAAAAGGTAATATCAGAATTTCCTATGATAAATGAATTGTCCACTTTATCACCAATACCTAA
TTTTAGAACTTGGTTTTTAGAAAAAATAAAACAAGATATGCATAATGTCTTCACAGATGAAGAATATGAATCTGTACAAA
AACTTTTAAATGAAGAAAATATTGTTTTGGGTTTAAAAAAAATTCTTAATAATTCGTTATGGACTCGTGACGTTGCAATA
TGTGAAGTTTTGAAAAAGCCATTACTTAGAGCATGTGCGTGGTATTTATACAAAGAAAAAAGACGAAATTATGCTTTAAA
CAATGTTGCAAACTTTCATCTTCGTAATGGAGCTGTTATGTGGAGAATAAATTGGTTAGCTGATCCTTCACCACGAGGTG
TTGGAAATAGTTGTGGAATTATGGTAAACTATAGATACTACCTAGATGAATGTGAAAAACATAGCCAAAATTATATTGAA
AATTATTTTATAAATGCATCGGAAGATGTAATTAATCTTGCTACCTTGATTAAAAAATTATAA
>MeliponaBeecheii_000293-T1 MeliponaBeecheii_000293
ATGGCTAACCTGAACTTTGAGCAGCCACCACGCAGTATTGCGAACGCAAGCCTTACATCGCGCACAGGTGGTGGGGGGGG
ATTAAATTCATCAACCCTTACGGGTCATGTCACACCTACCTCGGGCATGTTCTCAGGCTCATCTGCAAGCACTTCCAGTT
CAGCTAACTCTGCGGTAGTAGTTACTAACGTTTATCCTGGAGCATCAGGAGCAGGAGGTGGACAAAATAGTCATCAACCT
CAACAGCAACAGCTCTCTCCTATGGGCAGCAGAGGACTGTTTGGACAGAGAGCTTTTACAGATAGACGTACAATGCCTGC
TCTTGGAGCATCAAATCCAATGGGTAGCATGGGCACATTTGGAATACCTCAAAGTCGAAATTACGGATCTCAAATCAATA
ATTTTCACTCTGTTTTCGGCAGTGGAGGAGGTGGAGATACAAGTACTCCTCCATTGTTAGATTTATCCGAATTTCCCTCA
TTAACAAATAGAGGACAGGGTGATTCTATGCCACAACCTAGTCCTATGCCAGGCAAACAGCCTTATGTTGGAATGGTAAA
ACAACCAACATCTGAAGCAAGTGAATTCACAATGAGTTCTGAGGATTTTCCAGCATTGCCAGGAACACAAAATAGGGAAG
GACCATCGCCGGGCGGAAGTGTTTCTGGGGATAAAAATATACCTGTTGGACTTGGTCCTGAAATTGGACAAGATGTATTG
CAGGCAAATAGAGCACCTGGATCTGAAAAGTCTCAATCATCTAAAAGAGGCATACAAACATCTCCTGATGGCAAGGTGAC
TAATATACCAGCTAGTATGGTGAAGGACCAGTTTGGAATAGTTGGGTTGTTGACATTTATTAGGGCAGCTGAAACAGATC
CGAATCTAGTATCTTTGGCATTAGGCCAAGATTTAACCGCGTTAGGATTAAATCTTAATTCAACAGAAAGTCTTTATCAA
AATTTTGGTGGACCGTGGGCAGAAACACCGTGTCGACCTCAGGATATTGATTTTCATGTACCACCAGAATACCTTATTAA
TGCCTCCATCAGAGATAAGCTAGCACCGGTTAAACTAAATCGGTACAAGGATGATCTACTATTTTATATGTTTTATACAA
ATGTTGGAGATGTATTGCAATTAGCAGCAGCAGCGGAGTTGTACAGTAGAGAGTGGCGATATCATATGGAAGAAAAGGTT
TGGATAACACAAGCACCTGGATTGGGACTTGTGGAAAAGACATCAACATATGAACGTGGTACTTATTATTATTTTGATGC
GCAAAGTTGGAGAAAAGTAGCAAAAGAATTTCATTTGGATTATACAAAACTAGAAAGTAGACCTCATCTTCCCACAAACT
TTCATCAAACCCAGCCTTGA
>MeliponaBeecheii_000294-T1 MeliponaBeecheii_000294
ATGGCATTAATTAGAAGAGCAACTCATGCTGGTAGTTGGTACGCAGGCTCTGGATTGGACTTAAATAAACAATTAGAAGG
TTGGTTGGGTGCAGCAGACTTATCACATGGACCTGCTAGGGCAATAATTGCCCCACATGCAGGTTATAGCTATTGCGGAG
CATGTGCTGGTTTTGCATACCGCCAGATTAGTCCTGTAGTTGTACGCAGAATTTTTATTCTTGGCCCATCACATCATGTC
AGATTAGCAGGCTGTGCTCTTTCTTCTGCTTCGATTTATCAAACGCCATTATATGATTTACATATTGATCAGCAAGTGTA
CAGAGAACTTGAAGAGACTAGACATTTTGAATGGATGGATTTAAACACAGATGAAGAAGAACATAGCATTGAGATGCAAT
TGCCATTTATCGCAAAAGTTATGGAAGGGTTTAAAGATTCTTTCACAGTAATTCCTATATTAGTGGGTTCACTAAGTCCA
GAGAAAGAAGCACTCTATGGAAGATTATTAGCACCATACATGGCTGATCCACAAACATTATTTGTTATATCTTCTGATTT
TTGTCATTGGGGACAGCGTTTTCGTTATACTTACTATGACAGATCCTGTGGTCCTATTCATAGATCTATTCAAAATCTTG
ATAAAATGGGTATGGACATTATAGAGACATTAAATCCTACGATGTTTACCGATTACCTCAAAAAATATGGCAATACAATA
TGTGGCCGACATCCTATTAGTGTTCTTTTACAGGCAATTCATAGTTTAAAAGGGAATACTAATGGCCAAAGAATGAATTT
GAAGTTTCTTAAATATGCTCAAAGCAATCAGTGCAATAATATGAATGATAGTTCTGTTAGTTATGCCAGTGCTTCCTTGG
TTCTTGAGTGA
>MeliponaBeecheii_000295-T1 MeliponaBeecheii_000295
ATGCCAGAATTACCACGAATTACAAGATCTCTGCGGATGTTTACAAACCTTGGACGTATTAAAAGTACAAGGGAACTAGA
ACCAAACAACTTACATAAAAAAGAAAAAGAACAGCATAACAGATTGAAAAGTGAATTTAATTGGCAAGATTTATGTAAAC
ATATACCTAAGAATATTTTACATCATGTTAATAAACTACGTCAAATTGCTATTAACGCACTTGGAGAATGTACCTATGAA
GTCATCGATGAATTTTTAATGTTTACTTTAGAACTATTAATCAATGAAAAGATGTTAACCAACACAAAATTTACAATTTT
AAGAAAAAAAGCTGGAAATTTGACATTTGAAGATGTTCAAAATATGTTGGAGATAATTATAATAATTCGGGAAAAATTAA
ATGAAAATATTTTAACACTGATAGAAAATAAAAAAGGAATTACCAGTGATATTGAAATATCAGAAAATAAGTTATTTGGC
CCGAAAATTGAATATAAGTCTGCAAGAGTGTTATGGCCAGATACTGGAACACTTCGTAGTATGTCTTTAGAAAACACTAT
TCAAAGTACTGACAACTTTTCAATGGAATATAGAAATGAAGAGATAAAACTAGTCAAAACTAAATTTGATAAGACGGTAT
ATAAAGAAAATTTGAATGTATACTATGAAAAGTATTGTTCAACAATGTCTCGAGAAGCATTTGATAATACTATAATTAAT
AAATTACAAAATGAAAATTCACAAAGTGAATTATTTGATTTCCTTGGTTGTGAATCCATAGATTTCATACAATACATTAT
AGAACATCGGAAAAGTATTATAGCTTTGAATTCCGATTTAAAAGTACAAAAAAAGTCTAATATCCAAAGACCTGTGATCA
GTGGACAAGTGACCATACAGTCTGAAAAAGAAAAACAATTATGGAAAGATGTACAAAAACAGAAAAAAAAATTCAATAAG
ATATCAAGTAAACGAGAAAAAAAAGGAGAATCTGAAGAAAATGATTTTGATTCGGTAGAATTACGCTTAAAACAGAATGA
AGCATTAATAGAGATGCATACACCCATATTTAAAAAAAATGTTACAGACAGAAATACACGAGAAAAGTTTCCCTTTGTAT
TTGACTCCAATATGTCTAGTAGGACAACAGCTGGTTATGTATCAAAACAAAAAATAATGTTACCACAAAATGCAGAGAGA
AAAGATACAGAAATGTTCGAGGAAGTTTCTATACCTATTCCAGAGTCTCAACCCATTGATGTAAAGTACAAATCTGTTAT
GATAGATTCATTAGATGATATTGGGCAAATGGCTTTTAGCGGTATCACATCATTAAATATAATACAAAGTATAGTATTCG
ATGCAGCATATCACACTAATGAGAATTTATTAATTTCTGCTCCAACGGGCGCTGGAAAGACTAATGTCGCTATGTTAACT
ATAGTACATCAATTGAAGCAACATATTGAACATGGCCAGTTAATGAAAAATCAATTTAAAATAATTTATGTAACCCCAAT
GAAAGCTTTAGCAGCTGAAATGACAGCAAATTTTAGTAAAAAGCTGCAGTGTCTTGGTATATCCGTTCGTGAATTAACTG
GAGATATGCAATTAACTAAATCAGAGATTCAACAAACGCAAATGATCGTTACCACGCCAGAAAAATGGGATGTTGTTACT
AGAAAAGGTACCGGAGATATATCTCTCACTAGTATAGTAAAATTATTAATTATTGATGAAGTGCATTTGTTGCATGGTGA
TAGAGGGCCTGTAGTTGAAGCATTAGTTGCTCGAACTTTGAGACAAGTAGAATCTTCACAAAGCATGATCAGAATTGTTG
GCCTCTCTGCAACTTTACCAAATTATTTAGACGTCGCAAGATTCTTAAGAGTGAATCCATATGTAGGACTCTTTTATTTT
GATCATCGATTTCGACCAGTACCTCTTAGTCAAACATTTATTGGTGTAAAAGCTACATCATTGTTACAAGAAGTGAACTA
CATGGATCAAGTATGTTACAATAATGTTTTAGATATGGTACGCAAAGGACATCAAGTGATGGTATTTGTACACGCACGAA
ATGCTACTGTTAGAGTAGCAAATGTACTAAAACAGTTAGCAATACAAGATAATACATATAAATTATTTATACCTGAAGGT
CAAGCAAAATTTACAAATAAAGCTTTTGCTAAGTCACGTAACAAATATCTTATTGAATTATTTAATAACGGATTATCAGT
ACATCACGCTGGCTTATTACGTTCAGAAAGAAATCTAGTTGAAAAATACTTTAGAGAAGGTTTAATTAAGGTATTAGTAT
GCACGTCAACATTAGCTTGGGGTGTAAATTTACCTGCACATGCAGTTATTATAAGAGGAACAGAAATATATGATGCAAAA
CACGGTGCATATATCGATTTAGATATATTAGATGTTTTACAAATTTTTGGTCGTGCTGGTAGACCACAATTTGATGTATC
TGGTCATGCTGTTATTATTACTTCCCACACTAAATTATATCACTATTTATCGTTATTAACAAACCAAGTACCCATTGAGA
GTAGTTTCATCAAATATTTGGCTGATAATTTAAATGCTGAAATTACATTAGGTACGATATCAAATGTAGAAGAAGCTATA
AAATGGCTAAGTTACACCTATTTATTTGTTCGAATGAAATTAAACTATCATGTTTATGGAATTCCTTATCAAGTTATTAT
GGAAGATCCGAATTTAGAACGAAAAAGGAAAGAATTAATTGATACAGCAGCTAAAGAGTTAGATGAAGCTAAAATGATTC
GATATAATACAAATACTGGAGATCTAAGTGCAACAAATCTAGGACGTATTGCAAGTCACTTTTATCTTAAATATGATACT
ATTGAAATTTTTAATAAACTTATAAAATCATTTATGACTGAAGCAGAAATATTTGCTATGATATCTCAGTCTCAAGAATT
TGGACAATTGAAAGTGCGAGAGGATGAAATGGAGGAACTGGAAGATATGGTTCAAGAATATTGTGAACTTAAAGTCGAAG
GTGGTGTAGAAAATATACACGGTAAAGTGAATATTCTATTACAAACGTATTTATCACATGGTCGAGTTAATTCATTTTCA
TTGATATCTGATCAAGCATATATTGTACAAAATGCAGGACGCATTTGTCGTGCATTGTTTAATATTATGCTGGGACAGAA
CAATGCAACAATGGCTGGTTGTTTATTAGAAATAGCAAAAATAATTGAGGTGCAACAATGGGGTCATAAAAGTCCTTTGT
GCCAGTTTCATTGTTTATCACCAGAAATTATTGATAAAATAGAATTGTATGATTTGACAATTGATAGATTAAATAGTATG
AATGTTAAAGAGATAGGGGATATTTTGTATAATCAGAAAGCCGCAGTATTGGTGAAAAAATGTTGTGAAGAATTACCTGC
AATAGAAATGGAAGCAAATATACAACCTATTACTCGCACAGTTTTAAGAATACGTTTGAAAATATCTCCTCAATTTCGAT
GGAATGATAACGTTCATGGTAAAACTTCAGAACCATTTTGGATATGGATAGAAGATCCAGAAAGTGATGTTATTTATCAT
CATGAATACTTTAACATGTCAAGAAAAATGGTTTACAATAATCTTGAACAAGAGCTTGTAATGACCATACCATTACATGA
ACCATTGCCTTCTCAGTATATAGTAAAAGCAACAAGTGATCGCTGGTTAGGTTGTGAAAATATGCTGCCTCTAACATTTC
ACGATTTAATTTTACCTGAAATGTATCCACCATATACCAAATTACTAGAGTTACAACCGTTACCTGTAAAAGCATTGAAA
GAACCATCATTTGAAAAACTTTATAAATTCTCTCATTTTAATCCAATACAAACACAAATTTTTCACTGTTTGTATCATAC
GGATAATAATGTTCTACTAGGAGCTCCAACTGGTTCAGGGAAAACAATTGCTGCAGAGATTGCTATATTCCGAGTATTTA
AACAATATCCAACGCAAAAAGTTGTATACATTGCACCATTGAAAGCTTTAGTTAGAGAACGAATGAAGGATTGGAAAGTT
AGATTGGAAGATCAACTAGGAAAGCAAGTAGTAGAATTAACTGGAGATGTATCACCAGATGTTAAAATTATAGCAAGTGC
GAGCGTTATTGTAACGACACCAGAAAAATGGGATGGTATCAGCAGAAGCTGGCAAACAAGAGCTTATGTCAAGAATGTGG
CGCTCATTGTTATAGATGAAATACACTTGTTAGGGGAGGATCGTGGTCCTGTATTAGAAGTTATTATTTCAAGAACTAAT
TTTATTTCTAGCCATACCTCAAAGAAATTAAGAGTTATCGGACTTTCGACAGCATTAGCTAATGCGGTGGATTTAGCTGA
TTGGCTTGGTATCAAAGAAATGGGCCTTTATAATTTTCGTCCGTCTGTACGACCTGTACCATTAGAAATTCATATACATG
GATTCCCAGGAAAAAATTATTGTCCACGAATGGCAACAATGAATAGACCAACTTTTCAAGCAATTAAACAACATGCCCCA
TCTAGTCCATCTTTAGTATTTGTTTCATCACGCAGACAAACACGTTTAACTGCCTTAGATTTAATTGCATACCTTGCAGC
AGAAGATAATCCTAAGCAGTGGCTACATATGTGTGAGGAAGAAATGAATACCATTTTGGATCATGTAAGAGATTCAAATT
TGAAACTTACACTTGCTTTTGGAATTGGGCTTCATCATGCTGGTCTTCAAGATAGAGATAGGAAGACTGTTGAAGAATTA
TTTGTTAATAATAAAATTCAGGTATTGATTACAACAGCTACTTTAGCTTGGGGTGTCAATTTTCCTGCTCACTTAGTCGT
AATAAAAGGAACAGAATATTATGATGGTAAACAACACCGTTATGTAGACATGCCTATCACAGATGTGCTTCAAATGATAG
GACGCGCAGGCAGGCCTCAATTTGATAATGCTGGAGTAGCAGTGGTTTTAGTACACGACTTGAAAAAAAATTTTTACAAG
AAATTTTTACATCAACCATTTCCAGTAGAATCAAGCTTATTGGCTGTTTTACCAGATCATATAAATGCCGAGATTGTGGC
TGGTACAATTAAAAATAAACAAGAATTATTGGATTATTTAACCTGGACATACTTCTTTATAAGACTAATGAAAAATCCTA
AATATTATGACTTAAATGGTTTAGAACTTCATACAATTAATCAATATTTATCTTCTTTGGTGGATAATACATTAAAGGTG
TTGATAGATTCACATTGCGTACAGTTTGACCAGGAAGAACAAATTTTATATCCACTTTCAATGGGTAAAATAGCGTCATT
TTATTATTTATCACATCATACTATGTTAATGTTTAAAGAATCATTACAAGAATCTTTAACGTTGGAACAATGTTTACATA
TTTTATGTAATTCTCACGAATACAATGAATTACCGGTAAGGCATGATGAAGAATTATTAAATGAAGAATTAAGCAAACTG
TGTCGTTACCAAGTAGATAATTACTCGTATGGATCTCCACATACTAAGGCGTTCTTATTACTTCAAGCACATTTTTCAAG
GCTTCCTATGCCATGTGTAGATTACATTACTGATTTAAAATCAGTTCTTGATCAAGCAATTAGAATTATTCAAGCAATGA
TAGATACAGTTGCAGAATATGGATGGTTAGCAAGTACAATTATGATAATGAATTTACTTCAAATGCTTATTCAAGCTCGA
TGGATTGATGAATTTGCAATTACTACATTGCCACACGTAAATTCAGAACATGTACAATTATTTTCGACATTGTCACTATG
TCTTCCAAAATTGTGTTTCACTATGCGCGACAAGTATAATATACTTGTACAAGTGCTTGGCAAAGACTTTCAGGAAGAAC
AAATATATCAAATACATCAAGTAATGAAAGAGATGCCGATGCTTTGTATTGATCTCAGTTTAGAAATGGATGATGGAAAA
CAGAAGTTTAGATCACTAAAGTCCAACGATTCTGATTACATAAATATTTACAAGGATCAAGATTATATACTAAATATTAC
AATGAAAAGAAAAAATAAGTCTAATAATTTGAAAGCACATTGCCCTTTATTTCAAAAAGGGAAGGATGAATGTTGGTTTT
TAGTTCTAGGTAATATTTTTGACAGAGAATTATTAGCTTTAAAACGGGTATGTGGAATAAATGAACAACGCATGTCTCAC
CAATTACAATTCACAGCACCATCAAATCTAGGACAAACGATCCTATCGTTTTACTTGATATCCGATTGTTACATTGGATT
GGATCAACAATATGATATAAAAATAAATGTAATACATTAA
>MeliponaBeecheii_000296-T1 MeliponaBeecheii_000296
ATGGAATTAAGAGGTTCATTCTTAAATTCTTGCCAACAAACTGGGCCCTTAATGCCTGAAAGACATATAAATGGAAATAG
GAAATCAGTAACCACATTATCAACATTCAATAATGTTGGATCTGATAATTGCGGATCTATGCCCATTGTACAAAGTAATT
TGCGTTCGTCAAGAGGATTTTATGCACGATTATCACCATTGGGTAGATCTGGAACATCATCTGGTCTTAATGCAACTGCT
GAATCAAAGCAACAGAAAGAACCATCGGAGAGCAAGTTAAATGCTTTATTTGACCAGTACAAGGATTCTCACGAAGATGT
CATTCTAGCTGATGGTATAGAAAGATTTTGTAATGACTTACAATTATCACCAGATGAATTTAAAGTACTTGTTCTTGCTT
GGAAATTAAATGCTAAACAGATGTGCCAATTTACACGTCAAGAATTTATAACAGGTTTGAAAGCTATGAAAGTAGACAGT
ATACGTGGTATACAAGCAAGATTACCAGAAATTGTTCAAGAATTGACTGTAAACAATGATTTATTCAAAGATCTCTATCG
ATTTACATTCCGATTTGGCTTGGATGTTAATTCTGGTCAAAGAATATTACCGGCTGATATGGCAATTGTTTTATGGAAGC
TTGTTTTCACAATACGTGAACCACCTCTTTTGTCAAAATGGCTAAAATTTCTTGAGTGTCATCACGTTCGCGGCATACCT
AGAGATACGTGGAATATGTTTTTAAATTTTGCTGAAAGTATCGGCGATGACCTTAGCGTTTATGACGACGCAGAAGCATG
GCCAAGTTTATTTGATGATTTTGTAGAATATGAAAATGATCAAATGAACCAAAATATCAGTAAAGATGATATAAAAGATA
CTTCTATTGATAATTAA
>MeliponaBeecheii_000297-T1 MeliponaBeecheii_000297
ATGTCAGTACATTATAAATTCAAATCTACTTTAGATTATGATACTGTGTCCTTTGATGGATTACATATTTCTGTGGCAGA
TTTAAAAAAAGCTATTTTTCATCAGAAACGTATAGGAAAAAACACTGATTTTGATTTGCAAATAACAAATGCACAAACTA
AGGAAGGCAAATATAGAATATTTTATCATTTCTTACTTATTTATTATACAGATGATAATGCATTAATTGCAAAAAATACT
AGCCTTATTGTTGCTAGAGTACCATTAACTGTGCAACAGAAACGATCATGGGATAGAAATGATGCTCCTTCGTTTAGTAA
CTTAAAAGATGAGTCCAATTTAGGTAGAGCTGTAGATCTTACAAGACTTGATGGCTCTGAAGAAGACAAGATTCGAGCAA
TGATGACTCAATCAACACAAGATTATGATCCATCAAATTACATGAAAATACGTGGAGCCAATCAAACTGGCGATGTACCT
GCAAATTATCGTTGTTACAAATGCCATCAACCTGGACATTGGATTAAAAATTGTCCGCTTGGGACAAATCAGGAACCTAT
AGAAATTAAGAAAAGTACAGGTATTCCTAGAAGTTTCATGGTTCCAGTTGAAGGACCAAGAGTTCCTGGTGCTATGATGA
CACCAACGGGTCAATATGCTGTACCAGCTATTGATCATCAAGCTTATAAAGAAGGTAAAAAGGAACGTCCACCATTTTCA
CAAGATCCAGAGCCTGCTGTAGAAAAACCAGAAATTCCAGAGGATCTATTGTGCAATATTTGCAAAGATCTTTTAACGGA
TGCAGTAATGATACCATGTTGTGGGAATTCATTTTGTGATGAATGTATTCGGACATTTTTATTAGAATCTGAAGAACATG
AATGTCCAGATTGTAGTGAGAAGGATGTTTCACCAGAAACTCTTATTCCTAATCGCTTTTTGCGAAATGCTGTAATGAAT
TTTAAGAACGAGACTGGATATGCTAAAAGGCAGACATATAGACAATCTTTACAAACAAACAGACAGCCCACAGTACAATT
AGAACAACAAAAGGCTGACCAAGCAACAAGTCAAGTATCAAATCAAAGTAAAGCTGCCCAATCTTCAAATGCAGCTAATG
TGCCCTCTCAAGAATATACAGAATCACAAACAACAAATTTTGAATCTACTCAACAGCAATTTCCAGCAAGAGCTGCACAA
CCATCAACTGTTCCAGAAACAGCATCAGAAACTGATTTACAAAGTGATTCTGCAACAAAGTTGATAACAGATGAGGAAAC
AGAAGTTCCACCACCTCCAGGAACTGAACCATTACTTCCAATACCTGCAATTGGTAGTTCACCAGAGAGAGATAGAGAAA
GAAGCGATCCTCCAAATCGTGAAAAGAAAGAACGTGAGAATGAATATCCAGGTGAAAGACAATCAAGAGAACGTAGGCGA
AGTTTTAGCAGGGACGGACATCGCGACAGAAGTGGGGAACGTGGTCGTAGAATCGAAAACCTGCGACCAGTAAATCGAAG
ACGATCGTTGTCGCCCAGACATTCACAACACAATGATTATAGTTCGCAAGGACCACCTTTGCCACACTTGATGAATCCAC
CACCATCGAAAAATTATCAAGGATTACCATCTGATGATGGACATTATCCACCTAATATACATTATGACAATGCTATACGC
AGATCAACTGAAGATCGTCCAGGAACTCCAACAGTTGATGAACCACATTTACATGTGCCTTCTTCTGGTAATCAGCCACC
TCTTTTACCTTTTCCACCGGGAGAAGATCGTATTCCTCAACCAAGTTATAATCAACCTCCACCTAATGTACCTCCGCATA
ATCCACCTTTATTACCAGATCCATATATGAGTCATCGAATACCTATGTATCCCCATCAACAAGGTTCACATTATGGACCT
CCACGATATGAAAGACCTCCTTATCAACAGCAAGGATACAGACCGTCACAACCACCTCGAAATTACAATGGGCCACCAAG
GCCAATTAGAGGATTACATCATCTTAGTTATAGGGGATTGCAACCACCACCACCAGGGTTAAGTAGAAATATTCATAATG
GCAATCCACCTGGTATAATTGATGACCCATTAGAAGCTTTTGAACGAATGCTTAGAGAGAAAGATGAGCGAGACAGAAGA
TTAGGAAAACATAGGAGGAGAAGCAGAACACGATCAAGATCTCGTAGTTACAGTAGATCTCGATCACGTTCATTTGGTCG
TCGATCGCCATTTCCAGGTCGTTTAAGTCGATCTAGAAGTCCTCCTTCAAAACGAAGATCTTCAAGATCACCGTTACCTC
TTAGAGCGCGAAGTCGCACGCCGAAACGTAGATCAAGAAGTGGAAGTTTCTCAATTAGTCTAGATCATATTCACGTAGTC
AGTCTCCAAGATTGTCTTTGTCACGAGACAGAGACAGAGATAGAGATAGAGAGAGGGATAGAGAAAGAGATCGAGATCGA
GATCGTGACCGTGACCGTGACCGTGACCGTGATCGAGAACGTGATCGCGACCGTGATCGAGATCGAGATCGGGATCGAGA
TCGAGATCGAGATCGAGATCGTGATCGTGATCGTGATCGCGATCGTGATCGCGATCGTGAACGAGATCGCGATCGTGAAC
GCGAGCGTGATCGTGATCGTGAACGTGAACGCGATCGTGAACGTGATCGAGACAGAGAAATACTACCTAGATATCGATCA
CCAGCTAGATCACCTCCAAGGTATAGTTACATTATTTTATATATTCCAAAGAGAGAGGGATCGTGAAAGAGATCGACCAA
GATCACGTGAACCTAGGGAAGGATACAATAGTTATTACAATGATTCACCAGCACATGATTATCAATTCAGAGATCGAGAG
AGGGATGTACCCCCTCGAGATAGACCAATACCGAGGTATCCAGTAAGGAACCAAGCAGCTCAGCATAATATACCACCTTT
GCTGCCGCATCTAGTCAGTGGAAGTCATCCACCACCACTTATGTCATTGGGACCTCCACCTACGGACAGGAAAGACTATT
ATGATTCCTACAACAGCAGATATCCTGGCCCATCTAGCCAACGATTTGGTAGTCCTTTGCGAGATGTGCCTCATAAAAGA
TTTGACGATGTTGCACCTCCTGGAACAGAGGGGTATTATGATCTTTCACCACCAGGTGTAGAGATCTCTGAAAGATCTTT
ACGTGATGATCGTGATCGGCGTTTATTAAGAGATCAAGAAGATCGTGAACATTCGCTTAAAGATCATGATGCTGAAGATC
GAGATAGATTATCTTTAAGGGAAGACAGAGGGCGTGAACGAGACGATCGTTTACGTGAAAGAGATGAAAGAGATAGGAGA
ATTTTGAATAGAGATCGTGAAGATCGTGAAAGACAAGGATTACCCAGAGATCACGACGATAGGATACGAGAAAAGGATGA
TCGCGACAGAAGAGAAAAAGAAAAAGAACGAGATGATAGACACACTCGGGATCGACGAGAAGACGATAGGCACATAGATA
AAAAAGACTATGATAAAGACCGTTACAGAGATGAAAGAGATCGTCATAAGCAAGACGATAAAAATCGTTCCCGTGAGAAA
GATAGGCGTGAACGAGATTATGAATCTGAAAAAGATAGGGATCGGCATGAACGTTATGAAAGACGTTCCGTAGAACGGAA
AAAGAACAGGAAAAGTCCAACTCCTTATTCGCAGAAGTCTAGAATAGATACGAAGGATGTATCGCCTGAGCGTATAAAGA
AGAAAGAGAAAGATCACGAGGAAAAAAATGAAGAAAAGAAGAAGGAGAAGAAAATTAAAGAAAAGAAAAAGAAGAAGGAC
GACGAAAAAGAGAAGAAAAAGAAGAAGAAGAAAGAAAAGAAATCGGGACAAAAAGAGATTGTGAAAGACGAACCTATTAA
ATCAACCGAACAGGAAGAATTAGTAGTGGAAAATAAGCAGGAGTGCATGTCATCCACAAAAAATGATATTATAAAACCTA
ATAACGAAGATGAGAATATTGATAGTAGAATAGTTTGCATTCCTACTGAAACTGTTATAGAAGAATCTATTAAAGAAGAA
TTTGAAGATAAATCTTTAGCCATGAATCCAGAACCTCCAGAGTTCCATGAGGCTAGTCCAGAAAGGATTGATCATACGGA
ATTTGGGACAAATCCTCCTAATCCCAATTTTAAACCAATTCCGGAATTAAAATCCGACATCAAACCCATTGATAGCCTTT
ATAGTGGGTTAGACGACGCAGAAATAAACACTGTAATAACGGAGAAGTATTCTTTACTTTCAGAAAATGAGACAGAAGAT
AAAAGCACATTATTAGAGGAAAGATCTCCAAAGAAAGATGAATTTTTAGCTCCAATGCCCGAACTCTCTAAATGGGAAAG
AGACGATACTACAGAAAAAACAGACGATGTGTGTGAATCTCCTATAGAAAAAATACAATTAGATGAACCTAAATCTACTA
AAGTAGTTACATCAGAAGTACTAAAAAGAGCAGAAAATGCAATTTTTCAAAAAGCCATCAATGCCATTAGACCCATTGAA
ATTAAAAAGATAAGTGAAAGTAGGAAAGTACTGTACCAAAATCCAGAGCCCAAAGTGCTTGAAGTTGAACCAAACAGAGA
ACCAAGAAAGAGCGTGAACGTCACCATAAATATAGGGAGAAACGAAAGGAATGTTGAAATTACAGAACCAGTGAAAAAAG
CTAAATTAGATCGAACAAAATTTAAGCCCGTTCCAGAAACTTATTCACCTACGAGACTTTCTGCCAAAGAAAGATTGGGT
GAGAAAGTGGATGAAAATAAAGAAAGAAAGATTAGTCCCATAAAAAGTTTCTTAGATAGACGCGAAACAAAAAGTGAAAA
TCAATCTAGAAGTCGATCTCCTAGAAGTACAAGAGATAAACGAATATCTCCGCTATTAGATAGACGTGTTGATTCTTCAT
TATCTATACCAGGAAACGAGCGTAAAGTATTTCTCGATGATAGGAAACGGGATAATAAAGATCGGGGTGATCGTTCAAAA
GAAAGGAACGATTTCAGAAGTGATCGACACGACATAAGATCAGAAAGAGATCCAAGAATCGATTCAAGGGGCGATTTTAG
ATCAACTCGTAACGATTCTAAAGGAGAAAGATTGGACAAAGATAAAGAGAAAGACAGAGATAAAGAAAGAAGAGGAAGGA
CACCATCTTGCACGTTTAAAAGAAATGATATTCCAAAGATAGGTCTCTTGAAGAGTAGAGAGGAAGAAGATGATAGACGT
AGGGATAAGAAGACGAAGGAAGATAAGAAAAGAAAGAAAGAACACCGAAGTAGAAGTAAATCCAAAGAACATAAGAAACG
AAAGGAAAAGAAACATAAAAAGGACAAAGATAAAAATTTAGAGAAGAAACAAAAACATAAGGAAAACATTGTTTTAAAAG
ATAAGCCTGAAGGTAATGAAGCTAAAATAAATTATGAAAATCCTGAGCCTCCAGCTACAGAGTCTATAAAGAAACAAAGG
AAGAATCCAAGGCTTGTATCCGATCGTAAACGTAGTATGCTAGATGAAGCTAGCTTTGAACCTGATTACAGTGCTTCAGA
TTCAGAATCTGATGGTGAAGATGGCAAAGTAGTTCCATTACCTGCCAAGAAACTTAAACTTGATGAGCCAGATATAGAAA
AAGAAATGGATATAAAATCTCTTAAAAAACGATCAAAATCTACAACTACTGAAGATTCATCTAGTACTACGGATAGTTCA
ACTACCGAGTCCGATAGTTCTGATGAATCGCATAAGAAGAAGAAGAAGAAACATAAAAAACATAAGAAAAAGAAATCTAT
GAAAAAAGATAGTAGTTCTGATTCAGATTCTTATTCGGATTCATCAGATACAAGTACCGACGAAGAAAAGCATAAGAAAA
AATCAAAAAAATCAAAGAGTAGGAACAAACAAACGAAAAAGAAGAAGAAATCAAAGCACAAATGA
>MeliponaBeecheii_000298-T1 MeliponaBeecheii_000298
ATGGCAACGGAGAAGGATTTGATTAATGCAGTCAGAGAGTCACTTAAAACTGATGGAGAGCTTGGTCGTATAAAAGCTGA
AATGCGTACAGAAGTCATAAAATTGTTAGACAATTCAAACAAAGAAAATAAAACAAAACTTCCAAAACCACCTTTAGACA
TTGTATTTTTAAATGAACTTATTCGAGAATATTTAGATTGGATGGGATATAAGTACAGCTCAACTGTATTTATTTCAGAA
TGTGATTTGTCAAAGCAACCACTTGATAGGCTTTTGCTTTTGCAAAGTTTGGGACTGAAGGAAAGTGAAAATAGTACAAA
ATTGCCATTGCTGTGTAGTATTATAGAAACGTTTAAAAATTTTAAAAATACATAA
>MeliponaBeecheii_000299-T1 MeliponaBeecheii_000299
ATGTGGATCTGTTTTGATCCTGTAGGAAGCCGAGAAGGCTGGCGTGCTTCTATTTTATTTTCTATATTTCTATATTGGAC
ATCTTTTGGTATTGATGGCAGTTTAACAAATGCGGCTGCATTTAATGTTCCCCATAATACCGTTACATCTGAAGTATCAC
TACCAGTTTCAACACACCATGAGGATGACGAATGTAGGAATGTGACCACTGATAATAGAGCTACTACTGGTCTATCAGTG
GTCAGTCAAGAATCTGGTTCTCCTCATTCGCCAATAGTGCCTCCAACTTTTCTGTACGGAGTTCTTACCTGCCAACCGTA
TCAAGGAATTTCTGTGAACCACATCTACTTTCAACTAGCAAATGCCTTCTTTTTATTGTCACATCTTGCACCAAGTGGCA
TACATGGTGTACTTTATTTAAGGTGCACTCTGCTCGTGGGCTGTGCCTTTCTTGCTTTGTGGGGCTGGACAATAGCTTGT
TGGCTGGATGCTGCTCTCTGGAATGCTCTATTTGTTGCCATCAACTTCGTCCATGTATGCACGCTTCTTTACAAGCTCAG
GCCTATCAAGTTTTCAAGGGAAGTTGAAGAGGTATATATTGCAGTGTTCCAGCCATTAAGAGTATCACGTCATCAGTTCA
AAAAAGTATTAAATTGTATGAAGGTTATTCGACAGTTGAAATATCAAGAAGTTTATGCCCAAGAAAAAGTAACCAAAGTT
GATTCTTTATCTTTGGTACTTTCTGGAAAATTAGTAGTTTCACAAAATGGAAGAGCATTACACATTGTCTTCCCACATCA
GTTCCTGGATTCTCCAGAATGGTTTGGTGTATCTACAGACGAGTACTTTCAGGTATCAATAACAGCTATGGAAGAATCAA
GGATATTATTATGGCATAGAGACAAGTTAAAATTAAGCATAATTAGTGATCAATTTCTGCAGGCAGTGTTTGATCACATT
TTGGGAAGGGATGTAGTCAAGAAGTTGATGCAGGTTAGCGAAACAATGGCTGCTAGCAGTCATCAACAGCAAAATGGACA
AGTAATTGGTTTAGGTGGTATTGGAGCCTTAGAAAATGATCCTGACACCAAACTTTTCGTTGTAAAAAAGACTGGTGATA
GTCAAGGTATTACTGCTCTCATCAGTCGTCAACTTCAAG
>MeliponaBeecheii_000300-T1 MeliponaBeecheii_000300
ATGTCGACGTTGGGAATGTACGAATTAACTCATCCCGAATCATTATCAGAATCTGATCTTAAGGAAATTCTAGAGAATAG
GTGTATTGACTTCAGTGATTATAAAAATTTATCCAGATTTGAATTAATAGAACTATATAAGCGGGTGGCTTTACCACTAC
CTCAGAGACAATCTGAGAGCATTCAAAATTCAGATAAAAAACAACATAATGAAGGAACTAATCATGTTGACGAATTATAT
AGAAATTCTGTCTTAATGAATGGTACAAGTACAAAAACAGATGTAAATGGAACAACAAAAATAGCAGAGTCTTTTTGTGT
TAGATCAAAATCCCCTGCAAATGAATTTAATCAAACATCAAAAAAAATATGTTTACATAATTCAAATAATTTTACAAAAC
CTACTGATATTGACAAACGTACTAATGACGAAAAGCACGATGGTGCTCCATCAAGGAAGAGACAAAAGATTACATGGCCA
TAA
>MeliponaBeecheii_000301-T1 MeliponaBeecheii_000301
ATGGCTGTTAAGCAAGCAGTTATCGTTTTGGCGATTGGTGTATTCGCAACGTGCAAGGGAGCAGCAATTCCTCTGCCAGC
AATTCCTCTGGTACCAGCGGTACCATTAGCCAAAGTTGCACCAGCGCTTAACTTCGATCCTCATCCGCAATACACTTACG
CCTATGACGTCCAAGATAGTCTGACTGGCGACTCGAAAACCCAACAAGAGACCAGAAATGGCGATATAGTCAGCGGTAGC
TACAGTTTCATTGAAGCTGATGGCACTAGGAGGATCGTCGAGTACACGGCGGATTCTGTGAACGGGTTCAACGCTGTTGT
CCACAGAGAACCTGTGGCTGTCATTAAACCAGTGGCTGTTGCGAAGGTTGCCCCGGTAGCCTTTCATCCTTAA
>MeliponaBeecheii_000302-T1 MeliponaBeecheii_000302
ATGGCTGGAAAGCTCATCATACTCATAAGCGTGGCGGTGCTCTCGAAGGGAGCGGTGGTCCCGGCAGTGCCAGCAGCATT
GCCAGCAGCAAAGCTCGAGGAACTGGACGCGTCCCCTCAGTACAGCTTCGCGTATGACGTACAAGACGCGTTGACCGGCG
ACTCAAAGGCCCAATACGAGACGAGGAATGGCGATCTGGTGCAAGGTAGCTACAGTCTGATCGAGGCAGACGGTACTCGA
CGCATTGTCGAGTACACGGCGGATCCTATAAACGGGTTTAACGCGGTGGTCAGCCGGGAGCCAGCGACCGCCGTGGCCGC
CATTGCCGCTCCGCTGGTCCCGTACGCACCTGCCATTGCACCTCCAGTGGCAGCAGCAGCAGCACCTGTTCTGCCCGCAG
CAGCTGCGCCAGCGCCAGCGATCCCATCCAGCGGTCCGGACTCCGACGTCGAGGTTGTCGAGGCTAGGTCCGGTCCATTG
GTCGCTGCTGGCGCGATCCCTCGCGAGGAACAGCTCCGACGGCAGCAAGAACAGCAGCTGCAACAGTTGAAACAGCTGGA
GAGACAGCAACAGGAACAGCTTCAACAGCTTCAACAGCAGTCCAGGCTGCAGCAGCAACAAATCCAGCAACAGCAAAGGA
TAACACAGCAGCGGCGAGGAAACGAACAAGAGCAGGAGAGACAGCAACAGCAGCAAAGACTCCAGGAACAACAACCCCTT
TCACAGGGTCAGGGGGCGCCGGTGAAAGCTCTCGCCAGCCCGGTACAGTTGGCTGCACAGCCAGCGAGATTGGTCGCGGC
CAAACCTCTCGCCAGCTACGCGGCTTATCCCGGCGCGTACGCTTACACTGCCGCGTACACGTCGCCGTTAGCCTACGCTG
CTCCCCTCAGGGGCCTCACTTACGCTCCCGCCCCCGCGCTTCTCTAA
>MeliponaBeecheii_000303-T1 MeliponaBeecheii_000303
ATGGCTTTCAAGTTCGTCGTACTCGCCGCCTTCGTGGCTGCCGCCAACGCTGGACTTCTGCGCACGGCAGAACCCTTGGC
TTACTCGGCGCCAGTTGCAGTGGCTGCCCCCGTAGCTAAAGCTGTGGTAGCCAAGACCGTCGACGCCGACTTCGACCCCC
ATCCTCAATACAGCTACGCGTACGACGTGCACGACAGTTTGACCGGCGACGCCAAGAGCCAACAGGAGACCCGCGACGGA
GACGTTGTTCAAGGCAGCTACTCCCTCATCGAGGCTGACGGAACCAAACGCACCGTTGATTACACCGCTGATCCAGTAAA
TGGATTCAACGCTGTCGTCCGTAAAGAAGCTCCCACCGTCGCTGTCAAGGCACTCGCCGCAGCTCCAGTAGCCGCCGTGA
AAACCATCGCACACGCCGCTCCTCTGGCCTACGCGTCTGCCCCGATCGCTCATGCTCCTCTCGCCTACGCCGCCCCAGTT
GCCAAGGTCGCCGCCCCGGTAGCCGTTGCTCACGCTGCTCCTGTAGCCGTTGCTCACACCGCTCCTGTAGCCGTTGCTCA
CACCGCTCCTGTAGCCGTTGCTCACGCTGCCCCGTTGGCATATTCGGCGCACCCTGCTTCGTTGGCATACTCGGCGCACC
CTGCTTCGTTGGCATACTCGGCGCACCCTGCCTCGTTGGCATATTCAGCACACCCTGCCCCGATCGCGTACGCCGCTCAC
GCAGCCCCCATCGCCAAGATCGCAGCCGCCCCAGCTCTCAGCTACGCCGCACCCGAACACTACCTCTAA
>MeliponaBeecheii_000304-T1 MeliponaBeecheii_000304
ATGTGTTCAAACTCGCTGTGTCATTTTCAAAGCACCGCTGGAGATGAAATATCCGTAACACGTAAACGTACGCCTGTACA
TATCAAGCGTCTCGTTACCGAAAAGTTACAGAGGGTGAAACTGATCAAAGCCAGTTCTAAACTTAAAATATTAGCCAGAA
TTGTGGAAGAAGAATCATCGGATTCAGTGGATCAAAGCTGGAGCAGGGGCGGCGTATGCGAGGGGGGCAGCAGCGAATTT
GGCAACGGGAGCGGCGTACGCGAGCGGAGCAGCAGCGATTTTGGCGACTGGCGCTGCGTAAGCGACTGGAGCGGCTGCGA
TTTTGGCAACGGGAGCGGCGTAGGCGACTGGAGCGGCGGCGATTTTAGCAACGGGAGCGGCGTAGGCGACGGGAGCGGCA
GCGATTTTTGCTACTGGAGCAGCGGCGACGATAGGGGCAGCAGCTGCTTCTTTACGGACTACGGCGTTAAATCCATTTAC
TGGATCAGCGACGTAATCGACTATGCGTGTGGTTCCGTCAGCCTCAACGAGGGAGTAGCTGCCTTGGACGACGTCTCCGT
CGCGGGTCTCTTGCTGGCTCTTGGCGTCGCCGGTCAAACTGTCGTGAACGTTGTAAGCATAGCTGTATTGAGGATGGGGG
TCGAAGTCGGCGTCGACGGCTTTGGCTACCACAGCCTTAGCCACGGGGGCAGCCGCCACTGCGACTGGCGCGGAGTAAGC
CAAGGGCGTCGCTGGTGCGTAGGTCAGAGGTTCCGCCGTGCGGAGGAATCCAGCATTGACTGCTGCTACGAACGCGGCGA
GGACGATGAACTGCGAATAAGTAGTCGTGATTAG
>MeliponaBeecheii_000305-T1 MeliponaBeecheii_000305
ATGGAAAATGATACAAACAATAAACGAAAAAGAAAATCTGAAGCAATAGAATATCATATGAAACGTTTCAAGGAGAAAGA
AAATAGCTTTTGTTTTACAGAAGAGTCTAGAACAGGTAAAATAAAAAGGATTCTTATACGAAATTTCATGTGTCACGACG
CATTGGAAGTAACATTAAATCCAAATGTAAACTTTATTATCGGACGTAATGGAAGTGGCAAAAGTGCAATATTAACAGCT
TTAACAGTTGGCCTTGGTGCCAAAGCAAATGTGACTAACCGTGGAGCCTCTGTAAAAAATTTTATAAAAAAAGGAAAGAA
TTCAGCTACTATCGAAGTAAGTTTATTCAATAAGGGATCTATGGCATATAAACCTGACGTTTATGGTGATTCGATAACAG
TTTTTCGGAGTATTGGGACTACATCTTCTTATAAATTAAAGAATTGGAAAGGCGAAGTAATTTCAACGAAACGAAATGAA
TTGAATAATATATTACGAGCAATGAATATTCAAATAGACAATCCTATTTCTATATTAAATCAAGATATATCCAGAACATT
TTTAGTATCATCCAAACCAGAAGAAAAGTATGAATTGTTTATGAAAGCAACGTTACTAGATATAATTGGTACCAATTATA
AAGAAGCTAAATTAATATGTCAACAAGAATATCAAAAATTGAAACAGTATAATGAGATTTTAGCAGATGTTAGAAAAGAG
GTAGAAGAACTCAAAAAAAATATAAAAAGAGCAGAAGAAATCGATAAATTTCGCGATGAAGTAATCGATCTCGATAACGA
ATTACTTTGGGCAGTTGCTATAGCAGAAGAAACAAAGTTACAAAACACTGAACAAATTTTAAAAAAATGCGAAGATACTT
TTAAACAACTTCAAGATATAGGATCATCTACAGAATCAAAAGATAAAGAAATAAATACAAAAATTCAGAAATTGGAAGAA
GAAATTAAATCTGCAGAGGAAGAAGTCAATAATAATTCTGAAATATACAATAAAACAAAACAAGAATATAGTATAAATAA
AGACATGCATTCAGCTAAAATACGTGAATGGCGTTCTGTTCAAAACAGAGTTAAAAGATTAGAAGATGATATTAGTACAC
TTTGCAAGGAAATACATAGATTAGAAAGTGGTGATAATGCAGAACAAAGTGAAAGAAATGAGATAAAACAACAATTAGCT
GAGTTAGAACAAAAATTAGATGAAACTGAGGCATTATTACGAACTAATCAAACTTGTCAAATGCATCTAGAAACCGACAA
GATGCGTCTTTCGAAAGAAATTCAAGCTTCAAAAATAGAAATTAATAATTGTGAAAAACGTATAGATTTAAATGCAAGGA
AAAAAGATTCTGATAATACATTAACTGTATTTGGGCGAAATATACCACGTCTTTTAAGAAGAATTGAAGAAGAATATAGT
AATGGACGTTTTAGAGAAAAGCCACGAGGTCCACTTGGAGCGTACATAAAAATGAAAGATTTGGCATGGGCTCCTGCTGT
TGAACATTATTTAGGAGCAAGTACTTTTAGTACGTTTTGTGTAGACAACAGTCACGATGCCAAAGTATTAAATACAATTA
TGAGAGAAATTTATTTAAACGAAAGAACTCCACAAATTATATGTAGTAAATTTTATAATGCTGTTCATGATGTTCATGCA
CATTGTACCAAATCGTCGCATTATTCCAATCTCTTGGATGCAATGGATATATCAGATTCAGTGATCGTTAATTGTTTAAT
CGATCAGCGAGAAATTGAATGTATTCTATTAATTCCATCTAGCAAAGAAGCAGCTGAAATTATGTCTAATGCTTCTAAAG
TTCCACGAAATTGTAAAAGGGCTTTCACTCAACGGGGTGATACGTTCTATCCAGATCCACATTACAGGAGTTACGGTGGA
CCGCGTAATTTAAAAGCTAGATTTCTTCAAGTTTCTATCACAGATACTATTAATGCTTTGGAAGAAGAGATTCGTACTAT
AGATAACGAAAAAAATGCTGCCATTATGTCATACAGAACAGCTTGTGAAAAACAAAAACGTATAAGTTCTGAGTTAAGCT
CTGTTAGTGCAAAAGTCACAAAACTTCGTACCATTCAAAATCAATGTAAAGTATCAATCAGTGATCTAAAAGATAAAATT
GAAAATAATGAAGCTATATCTGTGACTGTTTTTAAAAATGAATTAAACGAGCTGGAAAAGAAATTACGTCAAGAAAAACT
TGAAGAATCAAACTTGAATGCTAATGTTCTTCAATTACAGAAAACAGTTGAATCTTTAGAAGAAGAAGTTAAACGTCACA
GAGAACTAAGACAAAATTTAGATTCCAAAATTAATCCTTTAAAGCAAAGCATAAAAGAACTACAGAATGAAAATGAAGCA
CTTCATGTAAAAACACGTCATGCTACAAAAAGATTACTAATAGCACGGCAAGCTCTACAGAATGCAACAGCAGAATTTGA
ACAGCAGCAAAGATGTACAGAAAAAGCAGTATCGGATGCTAGAAATCGATGTGATAGAATAAATACGACAAGATCAGTTA
ATGAGATTGAAAGATTGTCTAAAGAATTAAAATATAAAATTCGTGAAATAGAACGAATGTTTGGTTCAATAAAAGAATTA
CGCAAAGAATTAAAAGAAAAGGAAGCAAAATTTGGCAAAAATATACATTTGGTTTCTAAAATTGAAAAAAATTACCAAAT
GCATTTAGAACGGCTAGAATCTCGGAAGAAGTTGTTTCTTAACATGAAACATATGTATGGCGAAAAAATCCAGAATTCAT
TCTCAAATGTGCTTGCTTTACGAAATAAAAAAGGTATTATAAAAATTGATCACGCCCGAAAAGTACTTGAACTTGAAGTA
TATTCGCCCAACGATAATACAAGACCAATTAATGATGCAAAGTCATTATCAGGTGGTGAAAGATCATATTCGACTGTTGC
CTTTATTTTAGCACTTTGGGATTGTACCGGATTGCCTTTTTATTTTCTTGATGAATTTGACGTTTTTATGGACAAGGTAA
ACCGCCGTATTATAATGGATATTCTTTTGGACCATACTAAAATGCATCCACAAAGTCAATTTACATTTTTGACGCCTCTA
GACACGTCTAATATTCTTGCGGAAGATTATGTAACAATTCATAAGCTAGCTCCACCAGAAAGAGGAAGTCTAAAGTAA
>MeliponaBeecheii_000306-T1 MeliponaBeecheii_000306
ATGAGTGATTCTGGAGATAATGTTAAGTACAAATGGACCCCTGAAAGTACCTCGCTGTTGGTATCAGTATGGTCGGACAG
ACAGGTGCAAAAGCAACTCGAGTATGCCCCGAAGCCGCAACCTGTTTGGGACAGTGTTGCCCGATATATGAAAAAAAAGG
GGTACAACGTTTCGGGCAAACAATGTCGATCTCGAATGAAACAGGTCTTGGTATGTTACCGCGAAGCCAAAAGAGCTGGT
ACCCGCGCTGGTGTAGAGCAATACTATGACTCAATTGACAGGGTTCTTAAAAATAAGCGTATCGAAGAGAACAATGTTGT
TGGCATAGATACCGTGGACGCAACAGCGAATGTAAAGTCTCCCCCGAAAGAAGTAAAGACAAATAAAAATTTGCAAATGA
GGCATAAATTTCAGGAGCCTGTACCATCACTGTATCGCACGGAAGCGTTATCACCTACATGGACATTAGGACGTGAGAAT
TATACTTATTTATCAAGTAACATCCTCAACATGTTAAAGAGAATTCAACATGTAGATTATTTTATAGGTGAAAATGAATA
TCCTGATTCCCCTGAATCTAATGAAACTATAATAGCTCGTCCACATAGAGTCTTTTCCCCTACGAGAGATGCAGCTATTA
ATACGGGTGAACAATTAACTCGGATAGCTGGTAAATCAACGCAGTGTAATATTTTTCCAGTAAATGAAGAACCATTAGGC
GTCAATTATAAACAAAATTTAGTATCGAATTTTAGTTATGGAGAAATACCATTTCAAAATGCAGTACAAAATGTACAAAA
TCAAATAATCCAAGAAAATATGCAACAACATCAAAATCAGCAACAGAATCATATGTGCAATGGGCAAAACGCGTTGATGA
ATAATTTAAATCTTCAGCAGAATCTACAAAATTTAAATCAGGGTTTGGCGCAATCTGTAAATTTGCCAATGCAAGTTAAT
TCAGTAGCAATGCAAAATCCTAATGTAGAGCATATGATTCAACAGCATCATTTGCAGCAAGTAAGACATGCAAATAATCG
TGCAATGCCTCAAGAACCTCAAAAAATTACATTAGAACAGACTTTGCCAGATATATACAAACAACGGTATGGCGATTTTC
CAACTCGTATGCCTGTTGTAGTTGATGCAAAACAAATTGGATCTTTCTCTCCAGATTATTCTCCAGATGTATCTCAAAAT
TTAAATGATGCTTTTTGTCAATCAAAAAGTGATGACAAAACACCTGATATAAATGGAGCTTACAGTAGAACTATACAGGC
AATAAATCCATTAAGAATGCAAAATCCTGAGATTTCTGTAATTACGAATAACGCAACATATAATGATGATAGTTTGTTAG
AATTTCTGATTGAATCGCCAACTCCATCTGAAAATGATAAAAAATCAAAAGATACTGCTGTTAATACAGATAATGTTCCA
CATGTGCCATTAAGAAAAAAGAAAGCTGAAAAATTGGAACAACTAATGTTAAATGCTATTAATTCTCAAAATGAAGTTGT
TAATAAGATCCTCGCTGCACAAAATAATATGGTAACAAAATTTTTAGATATAGATAGAGATCGCCAAAACAGACTTGAGA
ATCGTTTAGACGATCTATTAAAAGTTGTTCATGCTTCTATTCTTACAAAACAAACTTCAGAAACAGACATTGAAATACCT
CCACCACCACCAGAACCTACAATAACATCCTTAGTACCTCCTCCAAGACCTGGTATTGCACCTCCAAAGTTAGATCTAGT
TCCTCCAAAACCTTGTCGTGTGCCTTGTACTTTGCCAAATTCTAATATTGAATTAATTAATCAAAATACTGTGGTAACAA
GACCAGGTGTGGTATCACCGATAACTAGTCCAGTAAAGAAACCTGGTACCATATGGTCAAAATTGGGACCAGTATCACAA
TCTCCTTTTGTGAAAGCTCAGCAACGATTAGGTTTACAAACCGTTACATCTGCAAAAACTCGAACCCAGTCGTCTGCGGA
AAGACGTATAGCTAAGGAAATGGAGAAAGCTATGGACATAGAGACTTTAATATTTGAGACTGAGAAATTCTTAGAAATGG
AAAGAAGGCTAGAAGAAAAAATAGAAAATGCTCGTATTGAAACAACAATAAACCAGACTTTGCATGCACGTAGAAAATTA
TTTACACAGAAAGAACCCACTCCAGCAATGATATTAACCGCAGCATTTTTAGAGAATGAATGCCACGCTGCGGGACAACT
TATGAATTACTCTAATATGCCAAGCATAACTAAAAAGAACTTGAAAGATATTGATGATTTATTAGCGGGTCAAGGTGACA
GCTATGAACGTTTACGGCAATTAAATATAAAACCTACTTACGTAGCTGATGAACCTTGTGATACATCTACACCAGCAAAA
ATAGGAACTATGTCCAATACTAATGAAAGAACATCTGTACAAACATTACCTAAGCAGAGAATTCAACAATTAGCTCAGCT
TGTAATGAATACAGGAAGATGGAAAGATGTTGGAGGACAAAGTCTTGCACATCCAGTTCAATCAAATATTCAAAAATATC
AAATGAATACACAAAGTGTATGTCCAGCTTTTTATAACGAGGTCTTTACAGCAGGACAACCTAAAACCTTGCCCAAAGAA
AGTGAAACTAAAAATGGTCAAAATTATATTCAAGACTGGATGTTAAATAAATATGAAGATCCAATAAATGAAAAACAAGC
AACATATGATCCCTCGCGCAATATAATAAATCAAAAGCCTAACTTTCCTATAGGTTTCACAAGACCAAGAACAAATACTG
AAAATTTAATGCAAAGAGATTCCAATAGTGAGATGAACAGGCATCTTGAATTTAATGGCAATGTTATGTCAGATCGTAAA
CAGAGTGTACGTTTTATGGATGATGATGCATTGGCTGAATTACAGCGTATGTATATCGAAACAATGTCTAAAGAACAACA
AACAATGAATGATAGTATGCCATATGTGTTGAGCAGCGTTAATACGTTGCCAGTTGGGACTCAACAGATGATTGAAAAAT
ATATTCGTGATATGATACCAAGAAAATTAAAAGAAAATAAAGACAAAGATACTGATTCTGATAATGATGATGAATTTTTA
GACACTACTACTAGTATGCCTGCAATTGTTCCACGGCGAACTTCTCTTACATCAACTGGTACTGCATCCACCGAAACTGT
GCATTCTATAAAATTTCCAAAGCCAGATAATTGCGTAATAAGTTAA
>MeliponaBeecheii_000307-T1 MeliponaBeecheii_000307
ATGTCAATGGCAAAGACGGATGTTGAACCACTCCATGCTGTTGTGGAGGGTACAAATCAATTTAGTTCTTGGTTTTTCCA
GTATGTTCTAGAAGACAATTCTGGCAATCTTATAACGTCCCCTCTAAGTGCTGATGTTGTTCTTGCGATGGTTGCTTTTG
GAGCTGGTGGAAACACAGAAGCTCAGTTTAGAAAAGTACTTTCTTTACCAACACCAAGTAATCTTGCTGCAACTGGTTAT
CAGGCACTTATTGATAATCTCAATAGCGTTAAAGACAATATTCTAACACTTGCAAATAAGATTTTTATAGCTGAAAGTCT
GAATATAAAACCAAGTTATAAAAATTTGACAGAAGTTTATTTCCGTTCTGCTTCTGAATCAATAAACTTTGTTGAAAGTA
TGAAAGCTTCAGAAATTATTAATACATGGGTTGAAAAAAATACAAATAATCTCATTAAAAACCTTATTAGTCCTGATATG
CTAAATGCAGCCACAAGATTAGTACTTGTTAACGCAGTATATTTTAAAGGTCAATGGCTACATAAGTTCAATGCTGAGCT
TACTATGGATATGCCATTCCATGTTAATAAGGATACAGTAAAAAATGTTCCTACAATGTACAGAGAAGGCTACTATAAAT
ATGGTGAACTTCCAAATTTAAATGCTAGATTTATTGTATTACCATATAAGGGTAATGAATTGAGTATGGTTATAATTCTT
CCGAATGAAATTGAGGGTTTGCTTGATGTTCAAAAAAAATTACAAAATGTAAACTTAACCAATATTCTAAATCAAGGAAT
TGAAGAACAAATACAATTACATTTACCAAAATTCAAAGTAGAAAGTAAAATGATACTTAATAATAACTTAATAAAGATGG
GCTTGACTGATGCGTTTACTGTTAGTGCTAACTTTTCTGGGATTTCTAATGAAAACTTAGCTATTGATACCGTTGTACAA
AAAGCATTCATTGAAGTGAATGAAGAAGGGACTGAGGCTGCTGCTGCTACTGGTCTCAGTGTAAGGCCTCTTTCGAGCTT
TTGGTCACCGCCGAAGCCCATTGAGTTCCACGTCAATCGACCATTTCTATCGATCGTTACATACAACAATGTAATTTTGT
TCTTGGCGAAAACTGTATCGTAA
>MeliponaBeecheii_000308-T1 MeliponaBeecheii_000308
ATGACTGATGAAAAAAAATGCAAAAGCATATGGAATAAATTTTTCAATTCTGTAAGTAGCGGAGTTATTTGGACCTCTAC
GGAATTTAAATCAGCATGTCCTCCGAAAAAGAAGAAGAAACAGGCCGACGAAGAATTCAAATCACTGGACAAAGATGTAA
AAGATGACATAGATCCTTCGATTTCAAAAAAATCACCATATCAACGTCCGAATGATATTTGCCCGGATACTAAATCTTAT
TGTTACATTAAAATGCAGGATCCTTGTAGACCATGTTGTTGCGATGACAAACCAAAGCTACCACCTTGCCCTCCTAAACG
CGGCCCACAACGACCACGGGAACCAATCTGTGGTTGCGAACTTTGTCAGAAAAATCCCGGTCATGAGAAATGCTGCATTA
AGAACAAAAATTTCCGCGGAATAGATATTAATCGTAAACATTTCGAGAAAGCATAA
>MeliponaBeecheii_000309-T1 MeliponaBeecheii_000309
ATGGATGATTATACAATATCGTTAGATCCTGAAACAGAAATGGCCTGTACGTTGTATCTATTCAAAGATGTACAAAATTC
TAATGAAATACGCAAAAATGTTATGAATGGTAAACTTTCTTCTTGTATTATAAAAGCAGCGCTTTTAGTGGATCCTTTGC
AAGCAATAATAGCTGCTAATAAAGCTGCAATTAGCGCAAGGATGAATCAACTCACTACAAGAACTTTATATACTGAAGTA
TTGTTTAATTTATCAGTATCAAAGAACATATCACGTACATTAACGGAATTCGGTATCAGTGATAACGATAAAAATATATT
AGTAATGATAATACATAAAAAATGTGATGAAAATTCAAAGTCAGAAATATTTGTGGACATGATAAAAGGAGAAAGAGTGT
CAATTTCAAGATTGCCTGAATTTACAGACTTCAATTTGATAAAAAAATTATATAAAATTGAGGAGGATGAATTAAAAATT
TCTACTTTCACCAATTCTGTTGTTTCTAGAATTAGCTGTAAAGATTTTATATCAGTAAAATAA
>MeliponaBeecheii_000310-T1 MeliponaBeecheii_000310
ATGCGTAGAAAATCCCGCCAAAACGTAAGGGGGTCGGACAGTCGAAGTTTTGGGATTTACCATTCGCCAACGAAGGAAAG
TATATTAAAGAGAAAGGAAAAAGATTCTTATGGAAATGAAGTGTCAAGGCTAGCAAGACCTTTGCCGGTAGAATATTTAT
TGGTAGATATACCTGCATCCACACCACTCACTCCACAATTTACTTTTTATGTTAGTGATAATATCACGCCGTTTTTAATT
GAAAATAGACTCATCGATGGACAAATTCAAGAATTTAGTTCACTTTGTTCTTACATGCAGCAATTTACTAAAGAACAATT
TCTAGAAGCAGTTTCAGATTTTCATTTGTTAATTTTTATTGCAACGATGGATATGTTTCCAATGAAGGACCATATGTTGC
CATTATTAGAAGCAATTCGTACAAAAGATAGAGAAAAAGCTGTAGAATGGTCATGCTCAGAGCAATGGGCAACAGTAGAG
CAACTCATATCCGAAACTACAGCATCTACATCTCAACCAACGTTTGATACTACTAGTTCAAGAATTTCATCTTCTGCACT
TGCAGAAGGAAGTGGAATAGCAGTTGGTACAGATCCAATTGTAAATTCACCACCTGATCAAAGACTATGGACTTGCTCAC
ATTGCACTTTTCTCAATGCAGCAGATTTTGCAATGTGTGAAATGTGTGGTTTGCCAAGGAATACGTAA
>MeliponaBeecheii_000311-T1 MeliponaBeecheii_000311
ATGCTGGATCCAAGCGTTCTAACGGATTTAGAGGAACTGACGCTTTGCAGTTATTGCAAGCAGAAGTATAACGACGCGGA
ACAATGCCCGAAATATCTTAGTTGCAAGCATTACTTTTGCTTGCGTTGCATAGAAAACAATTTGTTAAAGGGACGTGAGT
TGTTTTGCGCGCATTGTTGGAAAAGGACAGACCTGGGTGATCAAGGACCGGACGCTCTACCGACGCACTCCTCTCTCCTT
GCTCTAACGAATAATTTGTCTCATTTAAAAATCACGACGAACAACACATCTGGGAAAACGAACGATAAGGAAAGAAAGAG
TGAGAATTGTCACACGCACGGAATGCCTTTGGCATTGTGGTGTGCGACATGTTGTACAGCACTTTGTAGAGCATGTGCCA
CTCCACAGGAACACCCAGGTCACCAAATTAAATCGCAAACAGATGCCAAAGAACAACTCATTTCCGACGTTCAATTGGAA
TTAGTTGCTATGGGAAAGCTATCGACCGAGATTCAAAGACTGGCTATGCAACAACGAGAATTCTTAATAAAAGTGTTGGA
GGCTTGTGTAACGTTGAAAACACACGTCGAGACTGATCTTCAGAACGGCTGGAGTCATTTTCCTGAGATAACGGACGCGC
GAGAAACACTTGGGAAAGCGAAAGCTAGTCTTCAGATGATCGAAAGCCCTAGCGACGTGTATAATTTGCATTCGCAGCTC
ATACTAGAGAAACAGAGATTGCAATCGAAGTATCAAGAAATGATGTTGCAGTGCCAACTCGATGATCTGATTGGTAACTC
GGGAGTGGTGTTTGATTTTGCGTTGTTGAAACAAGCGTTAGCTGGAATACACACGGGAGAACCGATCGTTTCTCAAGGAA
CCAGCAATGGCGGTAGATTACCAAATCATTTGGCGGCTTCACAGAATCCGATACTGTTCCTCGCAAATTATTGCATGTCG
CAGCTATATTCGAGACATGTAGTTAGTAAGCAACACATGCAAAACGGTTCTATAGAGTATCATTCGAGCATGATGCAACC
AGCTCCACCGGGCTCCGTTCATGTACACCAAGGTCCACCGCCGCCGGCAACCCCGCAGCAACTTCTCATTCCACCTGGTT
CGCCGTCCGTTAAACCCGTTCCGCCCGCGCCACCAAACGCGATGCTACATCCGCAGCAACAATCGACATTTATACCGGAA
GGAGTCGGTACTGGCGGCGGGAGTTTGGTAACCGTCCACTCATCCTCTCAACCGCCGTCCAGCGGAATAGCAGCATCCCT
TCGAGGACCTTCGAACCCTTATCCTCTATATTATTTCAACATTGAAGTGAACGGATCTCCGCATGGCCGTATCGTGATAG
AAGTGAGGCCAGATGCAGCGCCGAAAATGGCCAAAAATTTTAGTGTTCTGGCGACCGGTGAAGTCGGAGTTGGGTACAAA
GGCTGCACGATTTTTCAGTGCTGGGAAGGTGAGTCCGTGATCACTGGTGATTTTGAGTTAAACAATGGCCGTGGAGGAAG
AAGCATATTCGAGGATGGGTACTTTATGCCGGACGACACGAAATTCCCTGCAGTGAGGGGTGCAGTGGGAATGCGGAGAA
CGCAGAAGCGACATGATAACCTTGGTATGGTCGGTTCACAGTTTCGTATAATACTGCAAGAGATGCGCGGATTCACAGGG
ATATTTGGCCACGTCGTTGAAGGATTGGAATTAGTCGAGAAGATATCGACGTTCGGTGATCAAACAGGCAAGCCTACGAA
GAATATTCTAATCACGAAGTGTGGTAAATTGTAA
>MeliponaBeecheii_000312-T1 MeliponaBeecheii_000312
ATGTCAAAGTCTAGGCAAATTACTTTACGTGTGCAATGTTCAGAAGGAACAAAGCGTATAGATGTAAATTTGTTTGACAC
AATTTCTCAACTTTATGATAAGGTTTCTAAAGCCTTTGAATTAAATACTAATGGATTCGGACTCTATAAGGAACGGAATC
ATAAAAATGAACTTCCATTTTCTCATAATAAAACAGTTTCAGGAGTACGCCTTTCTCATGGAGATATGTTATATCTGGCT
CCTCAGAGTAGTACACAGTTGTGGAGTATTCCTTCAACTAGTACTGCTACCATTGATATTTCTCAAGAACCAAGACCAAT
GGATGAAACAGAAGCCATCAATCATACTATTAATGCTGTTTCAAATACAATGGAAGATGTTGATGAACAATTATGGAAAC
TTGATGGTAAAATACAAAGAAAACGTGATGAGAAATTATGTAGACATGGTGCAAATGGATGCTGTGTTCATTGTACTCCT
CTAGAACCTTTTGATGAAACTTACCTTAAGGAACAAAATATAAAACACTTGTCCTTTCATTCGTATCTCAGGAAACTCAC
TGCTGGTGTTGATAGAGGGAAGTTTATACAATTAGATGACATAAACTGCCGTATAAAGACTGGTTGTAAAGATCATCCAC
CTTGGCCACGAGGCATATGTAGCAAATGCCAACCAAGTTCTATTACGCTGAATCGTCAAACTTATCGTCACGTAGATAAT
GTTATGTTTGAAAATCCAAGTTTAGTTGAACGTTTTCTCAATTATTGGCGTAGCACCGGTCATCAACGTATTGGGTTTTT
ATATGGAAGATACGAAATACATACGGACGTACCATTAGGAATTAGAGCTGTTGTTGCAGCTATTTATGAGCCACCACAGG
AAAGTACAAAAAATTCTATACGACTTTTACCAGATGAAAAAGAAGCAGTAGTCGATGAATTGGCTCATTTACTTAATTTA
AAAAGAGTTGGATGGATTTTTACTGATCTTATAGCTGATGATATCAAGAAGGGAACGGTGAAACACGTTCGAAATATAGA
AAGTCACTTTTTGTCTGCTCAAGAGTGTATTATGGCTGGGTATTTTCAAAACAAATATCCAAATCCTTGTCGTTTTTCTC
CTAATAATTATTTTGGTTCAAAGTTTGTTACTGTTTGTGTTACTGGCGATGAGAAAAATCAAATTCATATGGAGGGTTAT
CAAGTGTCCAATCAATGCATGGCTTTGGTTCGAGATGGCTGCCTGGTTCCTACAAAAGATGCTCCAGAATTGGGCTATGT
AATTGAATCAACAGACAAACAGTATGTTCCAGATGTCTTCTACAAGGTGAGTACATTTTATTTGAACATATTCGATGAAT
TTTCTTGCTTGAAATTAAAATGGCAATGTAGTTTTAAAACTGATTATGAATGTGGATATTGTGATGAAAATATGACATTG
CTGAATTATGTCTTACATGCTAATAGTATTAAGGAAGGTAAAGGTATGCATAAAGTATACACGAATGAAAGAGAAACAGT
TTATAACTCAAAATTGATTGATTAA
>MeliponaBeecheii_000313-T1 MeliponaBeecheii_000313
ATGGATAATGCGGAAGATATGAAGACAACCGTCGAGTTATACATTTATGATCTTACGAAGGGTATTGCCTCTGTGATGTC
TAGACTCGTCATCGGTCAACACGTAGAGGGAATATGGCATACAGCGATCGTAGCATACGGAAGAGAATATTTCTTTGGTC
CATCCGGAATTCAAACTGCTCGACCCGGTGGCACGGCGTTGGGAGAACCGCTCAAAGTGGAAAAAGTCGGCGAAACGTAC
CTGCCATATTCCGTCTTCTTCGAATACATAAACGGCTTGGGAGCATCTACGTTTGCCCCGGGTACGTACAACCTCTTCAA
ACATAATTGCAATTCCTTCACAAACGAAGTCAGTAATTTTCTAGTGGGCCAGGATATTCCGAAGTATATCCTTGATTTGC
CAGAAGAAATACTTCAAACGCCGATTGGACAACAAATTGGAGGACTCATAGATGGTTTGTGCAGCAGCGCGAGTAGAGCA
TTTATAGTTGATCCAACATTCCTTGAACCAAGAAATCAAAGAGAGGTTTCCCCAGAGTTTCAACTTTTAAATGAGGCTAT
TGAAGAGGCGAGATTGAATTCAATCGCGTTAGAAGAAAGGAGGAACGAGATCAACGAGAAACTCGCGAAGAAAGATAGAA
AGAAAAAAAAGAAGAAGAAGGAAAAAAAGCAGAAGGGAAGCAAGGATAGTGGTGCGAGCGATAGCAATAGTACCGACCCC
AGCAATTGCACACACATGGCGGAAAGTGAAAGTGCAGTGAGCGTGAGCGAAATGCAAGTCTCGAATGGTGAAAACTCGGA
CGTGTTACCATCGGAGAGAGTAATGCAAATGGAGGAAGAGGAAAAGAAGGAGTTGGAAGAAAGGAAACGCCATCGAGATC
CTCCTATTGTGTTTAAGGATTTAGTGAACATCAAGGAAGAGTACCAAGCGTTAGTCAAATTGTTAGATGGAAAATTGAAC
GAAGAGGAACGTGTATGCATAGATGAACTTCGGCAGTATATTTTAGAAAATGAAGGCTCTTGGGCACTTGGTGATAACTT
CCTAAATTTCGTAGGACGAATACTCTATGACAAATCATTGGCAAGTGATGCAAGGGTTAAGTTACTGAACATTCTCTCCG
TTGCTGCGTTAAAGGACGATGTAATATTGTTATTGCACCAGGATAGAAGGGAACATATAATTATGAATTATGCTTTTGAC
ATCGATCGTCATCCTCAGGAAGAACAATTGCCCCTTGCACAATTTTTGGCGAACATGTTCGAGAACCTTAGTAGCTCAGA
ATGGCTGTTGTACATATCGGAATGGCAGCATCAAACTCAAAATATCAGTAACATAAGAGTGACAACAAAAGTTGCAGTGC
ATTCGTTGCTTTCCAACTCGATCGATTTGCAAATCCGTGGCGCCGCTATTATTCACAACCTTGCCTGCAAGGAGAAAATG
AACAAAAGCAAAAATCTGCGGCGACTTTTACCAAAAGGCAGCATTTCTAAGGTATTCGATGACGTCGCTGTGGAATTGAC
AATGGCATTGTTGCAATATTTCAATGGCAGCCCCGCTGAAGAGCAGCTGTACGCGTGCATGAAGTCATTGGCACGTTTCA
CGCAGATCAGCGGCCAAGATGTACCACAACTTATACAAATGATTGGGCCGGAACCAAATAAATTTCGTGGAACGTCCGAG
AGGATCGACGAACAAATTGATCAGGTCAACAAGAAATTGCGTTAA
>MeliponaBeecheii_000314-T1 MeliponaBeecheii_000314
ATGCCTGCTACCATGAAAGAATCTATTCCGTTGGAGGAACCATCGACGTCTAACAAAAATGACAGCAAATCGAACTGTTC
GATCGTTAAATACGTAACGGTGGTTAATTGGTTGCCGAAATACTCTCGCTTGGATGCTGTTTCGGATGTCGTGGCTGGAT
TTTCGGTAGGATTAACCCTGATCCCCCAAAGTATCGCATACGCAGCACTCGCAGGCTGCACTGCTCAGTATGGTCTTTAT
TCGTGTTTAATGGGGAGCTTCCTCTACATCTTTTTCGGAACGATCAAAGAAGTATCGATTGGTCCTTCGTCTCTGATGTC
GCTTCTCACTTTTGAATACACTAGAAACATGCCACTGGATTTTGTCGTGCTTTTTTGTTTTCTCGCCGGATGCATAGAGC
TACTGATGGGCTTGCTACGCTTCTTAGTTGATTTTATATCGATGCCAGTCACGTCAGGTTTCACTTCCGCCACCTCAATT
ATTATAATCGTATCTCAATTGCAAGGACTATTGGGACTGAGGTTTAAAGCGCACAGTATAACTGGTAATCTGATCAAGAT
ATTTCAAAACGTCAAAAACATGCGGATGCCGGATTTCATCCTTGGAATTTGCAGTATAGCGTTCCTTTTGTTCTTCAGAC
AATTAAAAGACATCGATTGCTGTTTCGAGAAAGGCAATAGTAGGTCAAAGAAGCAGAATAACAAAAAGATGTACCTGAAG
AAGCTGTTGTGGTTTCTTTCTATCTGTCGCAACGCTTTGGTAATCCTGATCACTGCCACGATAGCTTTCTATCTCGAGAA
AGCAGGATCCTCGCCGTTCATTCTTTCAGGAAAGATCCAGTCAGGACTTCCTACGTTCTCTCTACCTCCATTCTCCTCTC
AGGTTGGGAACAAGACTTACACATTTTTGGACATGTGCTCCCATTTAGGATCGGGCATAATTGTATTGCCTCTTGTATCG
GTATTGGCAAATGTAGCCATTGCTAAAGCATTCGCAAGCGGCAGCAGCGTAAATGCGACACAAGAAATGTTAACGCTCGG
TTTGTGCAATATATTCGGAAGCTTCGTATCGTCGATGCCAGCTGCCGGAGCATTTACAAGAAGCGCTGTGATCTCCGCCA
GCGGTGTACGAACACCTATGGCTAACATATATGTCGGAATAATGACATTACTGGCGTTGAGTTTCTTGACACCATATTTT
TATTATATTCCACGTTCCACGCTCTCAGCGGTATTGATAAGCGCTGTGATTTTCATCATTGATCTGAAGATAATACGGTT
GCTGTGGAAAGGATGTAAAAGAGACGCGTTCGCGGCGATAGTGACGTTTTTAGTTAGTACGATATGTGGCGTCGAATTAG
GACTTTTAGTCGGTGCTCTATTCAGTTTAATATTCTTCCTTCGACCACCCGCTAGGCCAAAAATCGAAGTGATTCAGTGT
AAGACAGAACTCGGAAACAAGTACATAGTACTCAAACCGGATACTGGAATATTTTATCCCGCTGCGAATTACTTTTGCAA
TAAGGTGATGAAAATAATTCACAGATACGACGAAAATAATGTGCCATTTATCATCGACTGCGAAAGAATACGAAGTATCG
ATTACACAGCGATAAAGGGTATTGAGTTAATATTGGCAAATATCAATGCCGAAAGGAAGAGATTATGGTTCATGAACGTT
CCTTTAGAGATCTATAATAGTTTCGAAGCTTTTGCGAATAATAAACATTTTCACTTTGTCGATGAAGAGAAGATATCTTC
GATCTTTTATGATGGATTTTCGAACAGCGCGAATGAAACGAAAGATCAACTCGTAGAGAACATGATTGGACACGCAACGT
TCGCACGTGCTGATGACAAAAAAGAAGACGTAGAAATACGTCCGAAAGTTATGACAAATTCTGGAGATGACGGAGAGGAA
ATTGAATTAATGTTGACGCCTTCGCAAGAAACGATACGAACATGA
>MeliponaBeecheii_000315-T1 MeliponaBeecheii_000315
ATGAATGGAATTGATATATCCGAGAAGAAGCGATTAGAATCATTAAAACGTAAGAAACAAATTTTTAGAGCCAAAGAATT
GGCGGTACAAAATGCATTGAAGAATTTGGACAATAACAGGAATAGAAATAAAATAATATTTGATGATAATGACATTAACG
ACGTAGAACAATTTCAAACCAAAAAAGAAGGGAAAAAGAAAAACCGTGACTTATTTGATGAGGCTGATGACGACAAAAAT
GATAATGAATCAGTGTGGGATAACCATAAATTTGATAGTAATAAAAATTTCACAGAGAAGTATCTTGGGAATAATATTGC
TGATGAACGGTTCAAGCTTGACAAACGCTTCATGGATGATGGTCAAAAAACAAATAAAGATATCAATGTAAATGACAATG
AAATTGATCTACAGAAGGAAAAGGAATTACAATTAGATATTTTAGAAAATATTTTAGGAGTACCAATTACTTCAAACAAC
AAAGATACAAATAAAAATGTAAAATTTTCAAAAAAAGCAATGATTAGATATGATCCCACAGAGAATGATCATAAAGAATA
CGAAATTAATACAGAAAAATGTGAAATAGAAACTAAAAATGTTAAAAAAAAGAAGAAAAATAAACATAATATCCAAGATC
CCATTGAAAATTCACCTGTGGAAGTATCAAAGGATATATATTATTCTGTATCAGACTCATTATCGAAAAGCTTGAAAGAA
GGAGGACAATTTAGTTTATTAAAACTATATGGCAGAGAAATAACTAATGAAAATATTACAGATAAACTGGAAACTCCAAA
ATTTCAATTAAATTTCGATTCAAAGAAATCATTCAAGTATGATTCTTCCGAAGATGAACACGATAGTAAACAAGAATATA
CAAATAATGAAAAATCTACACCTGATATAATAATAGATACAAATAAGTTTTTCTTTGACAGTAATGATATTCGTTTTAAA
GAAGCAGAAAACTTTTTTTCGAAAGAACACGTGCCAATAGATTCATTCAAAGAACTTAGACAAAAAGTAAAACAAATTGT
GCATTCGAAAATTCGAATAAATATGAAAAAGAAGCAACATTGGGGATATAAAAAGAAAATTAAAAAATCATCGTAA
>MeliponaBeecheii_000316-T1 MeliponaBeecheii_000316
ATGCCGGTCTTTTCCGAAGAGAGTTTCCTAAAAATAGCCGGTTGTTATGTGCCAAAGAATGTCGATATACGAACATATTC
TGTGCCTTTGAATGCGTCATATGTATCAATCAAGGATGAAAGCCGTGAATTAATGGCTGTTTGGCCTGATATTCTTCGTG
ATCTTACCACTGCTAATCGTCATAATGATATGCCAGATGTTACAAAATGGTTGGCAAAGGTATTGCAATATAATGTTCCT
AGCGGAGGGAAGCACAGAGCGTTAATGGTTGTACAAGCATATAAATCTTTTGTTCCTCCGGATCAATTAACGGAAGACGA
TCTTCGTTTAGCCCGTATTCTAGGCTGGTGCACAGAGCTGTTACAAGCGTTCTTCCTCGTAACCGATGATATTGAAGATC
ATGCAACAATGCGACGAAATCAACCATGCTGGTATCTATGCAATGGTATTGGATTGACTGCGATTAATGATAGTATAATG
ATAGAAATGTGTTTATATGAACTTCTTAAGAAATACTTTAAGACGAAAGAATGTTATTTAGATCTTATAGAACAATTTTT
ATCAGCTACATTCAAAACGGAAATGGGTCAATGTTTAGATTTATTATCAACAAATTTTGGAAATAAGCCGAATTTACTAT
TTTTTACTATGGATAGATATAATTCTCTTGTCAAGTATAAAACAGCTTACTATACGTTTGTGTTACCAGTCACTCTTGCT
ATGAGTTTTGCTGGTATAAAAGATCCAGAAATGTACAGACAAGCAAAAACAATCTTGTTAGAAATGGGTCATCTTTTTCA
AGTACGAGACGATTATTTAGATTGTTATGGTGATGTGAAAAGCACTGGAAAAATGGGTACGGATATACCAGAAGGAAAAT
GTTCGTGGCTTATTACTGTAGCTTTACAACGTGCTACACCAGAGCAAAGAAAAGCTTTGGAGGAATGCTATGGAGACTCT
GATCCAGAAAAAATAAATCGTGTGAAACAACTTTATCAGGAGATAGGTATATCAAATACTTTCGCTATCTATGAAGAAGA
AACACATAATTTACTAAACACGCATATACAACAAATATCTCGTGGACTTCCGCATGACTTTTTCTTAAAGACTCTTAATA
GAACATGTAGTAAAATAGGCCGGAAAGATTAA
>MeliponaBeecheii_000317-T1 MeliponaBeecheii_000317
ATGTTACGCTTAATTTGGAACGATTTATTAAAACAGAATCAGAATTTGGTGCTATTACGATGCCTAAACACAAAGGCAAA
GATTAATACATCAAAGGTAAACGTAAATGTCGTAGGACTTAGTGAGAAGTGCTGTAAAATTCCAAATAAGCCTGTAGGAC
CTTCTGCTGCTAAAGATAAAGAGTATAAAAATCCAGAGTACTTTTGTTATCATATAGACACCTTTGGAGAAGCAGAAGTA
GAATTAGCCAAATATAGATTACCAGCTCCTTCTAATAAAGTACCTTTTAATAAATAA
>MeliponaBeecheii_000318-T1 MeliponaBeecheii_000318
ATGTATTCTCACAACTTTTTGGCAAATAAAGATGAAAATTCAGTTACTGGATGGATGAAAAAAATGAAAATACCTTTACT
TACTGGCGTGGGTTTGGGTATTTGGGTGCAGGCTTTCAAGTACCCATCAGCATTTGAAACGCACCTTACATTTAAAACAG
TAGCATATACTACACTCCCAGTCTGTGGTTTTGGTTTTTTTTATCTTACTGGTACTTATATAGCAAGTAAAATAAGAAAT
GAAGATTCACCTGGTAATTATGCAATAGGAGCATTATGTACTATTCCTGTGGTACGCACGTTTCTGCCTTTGGTTCCTAC
TTGTCACTTTGTTACTATTCTGACTCTTTTTTCATGGGCATTGGGATATGAATTTAGTACTGTGTGGCATCCATTTCCAA
ACGATGGACAAGGTTTTGATATATATTCATGGTCAAAACAAAAGCCACCATCAGAACCTTATATTAAACGTAAATCAAAC
AGTTGGTTTACATTGGTTCCCAGTGAATAA
>MeliponaBeecheii_000319-T1 MeliponaBeecheii_000319
ATGGCTGCCGTACATCGAGAAGCTATCCAAAAACAAATTCAACAGGACTGGGCAAATCGAGAATATATCGAAGTTATAAC
TGGTAGCATCAAAAAGATTACCGATTTTCTCAATTCCTTTGACATGTCTTGCAGATCAAGAATAGCTGTCCTCAATGAAA
AACTTACAATATTAGAAAGAAGAATCGAATATCTGGAAGCTTGTGTTACAAAGGGAGAAACATTAACTTAA
>MeliponaBeecheii_000320-T1 MeliponaBeecheii_000320
ATGGCATCAACTAGTAATGATAAAAATGTAAGAATGCAGGAAAAAAATCGTTTGAGTTTGGAAAAATCACCATATTTACT
ACAACATGCTACGAATCCAGTTGATTGGTATTCATGGTGTGAGGAAGCTTTAGAAAAAGCAAAGGCAGAAAGCAAATGTA
TTTTTTTATCTGTTGGTTATTCTACGTGTCACTGGTGTCATGTTATGGAAAAAGAATCTTTCACAAATAAAGAAATTGCT
GAAATAATGAATAAAAATTTTATTAATATAAAAGCAACGAGTGGTCATGGTGGATGGCCAATGAGTGTCTTTCTTACCCC
TGATTTAAAACCTATTGTTGGAGGAACTTACTTTCCTCCAGAAGACACACCTAGACAAACAGGATTTAAGACACTTTTAC
TCAATGTCGCTCATAAGTGGAATCAGTCCAGAAGTAAACTTGCAGAGATACATGATGTACCTTCATTAGAATGTAGTAAA
ATTTGTATTCAACAACTGGTAAATGAATTTGAACCAGAATATGGTGGTTTTAGTTCGACATATATGCAATCACCAAAATT
TCCGCAGCCAGTAAATTTTAATTTTTTATTTCATATGTATGCACGTCAACCTAATGTGGAGTCTGCACGACCTTGCTTGC
ACATGTCTGTGTATACTTTAAAAAAAATGTCTTTTGGTGGTATCCATGATCATGGTTTCTCCAGATATGCTACTGATAGC
GAGTGGCATGTTCCTCACTTTGAAAAAATGTTATACGATCAGGGTCAATTAATGAAATCATATGCAGACGCGTATCTTGC
AACAAAAGATAATTTTTTTGCCGAAATTATTGATGATATCGCTACATATGTAATAAGAGATCTTCGACATAAGGAAGGTG
GATTTTATAGCGCTGAAGATGCAGATTCTTATCCTACACATGATGCACATACGAAAAAAGAGGGTGCTTTTTATGTTTGG
TCTGCAACGGAAATTAAGTCACTTTTGAGTAAAAAAATTTCTGACGAAAGTGATGTTAAACTTTCAGATATTTTTTGTCA
TCATTTCAACATAAAGGAATCCGGAAATGTAAAATCATATCAAGATCCGCATGGAGAGCTAAGAGGAAAAAATGTATTAA
TAACATATAATGAAATTGAAGAGACTGCTAAACATGTCAATCTATCTGTTGAAGAAACTAAGACGCATTTGAAAGAAGCA
TGTTCCATCTTGTATAAAGCTAGATCTGCAAGACCGCGACCTCACTTAGATGATAAAATTATTACAGCGTGGAATGGTCT
TATGATAAGTGGTTTAGCTTTTGGAGGAGCGGCAATAAATAATAAACAATACATTGAGCGCGCGGTAGATGCCGCAAAAT
TTATTAAGCAATATCTTTTCGACGAAACTAAGAATATATTGCTTCATAGTTGTTATCGTGACGAGAAAAACACAATTACG
CAAATGAGTACACCTATATCTGGATTTTTAGACGACTATGCGTTTGTTATAAAAGGATTGTTAGATTTATACGAATCGGA
TTTGAACGACGAATGGTTGGAATTTGCCGAAAAATTGCAGGATCTTCAAAATCAATATTTTTGGGATGAAACAGATGGAG
GATATTTTTCAACAACATCGAGCGATCCAAGTATAATTCTCAGGCTCAAAGAAGCTTATGACGGAGCGGAACCATCCGGT
AACTCGATTGCTGCCGAAAATTTACTGAGGTTGGCAGATTACTTCGATCGTAGCGAGTTCAAGGATAAAGCTGTTCGTCT
TTTGGGAGCATTCAGACATTTGCTGATGCAAAGGCCTATTGCGGTTCCACAATTAACATCAGCACTTGTACGCTACCACG
ATGATGCAACTCAGATTTATGTGGTTGGGAAACGAGGTGCCAAGGACACCGATGATTTACTTCAAGTTATATATAAACGT
TTGATACCAAACAGGATTCTTCTTTTAATTGATCCCGATGAAACGGGTAGCATGCTATTACGTAAAAACGAACATCTCAG
AAATTTGAAAACTGTGGATAATCGAACAACAGCTTACGTATGCAAACATCGCACATGCTCTTTGCCCGTTACGAGTTCTG
AACAATTAACAGCATTGATAGGTGAAGTGCAATAA
>MeliponaBeecheii_000321-T1 MeliponaBeecheii_000321
ATGTCGTTGCATTATCCCCAGGGATATCGGTATCGTCCGGCGAGTAAGGTTGTCGGGGCAGGGAATGGCGAACAAGGTTC
TGACAGTGATGTTGCCGAACTCAGTGATCTCGAGGACGACGAGGACGAAGATGGGGGTGGCCAGTCGACTAACAGACAGA
TCGTTCAACAAGACGAGGACGATGAGGAGGAGGAGGAGGAGGAGGAGGAGGAGGAAGAGGACGACGACGAGGACGGCGAT
GACGACGAGGACGACGACGAGGACGACGACGACGAGGACGACGACGACGAGGATGACGACGACGATGACCAAGAGGACGA
AGAGGAAGATGAGAACGAGGAAGACGGAGTGGACGACGTGGACGGTGACGAGCTACCCTATCCTGGTTTCGTGCCGGTTG
CGTTGCGATACCTCGACCAGAATACACGACCGCGCAACTGGTGTCTGGCGCTCATCACTAATCCATATCCTTTTGGATCG
TAG
>MeliponaBeecheii_000322-T1 MeliponaBeecheii_000322
ATGATGGTTATTCTTTTAAACTGCATTACATTGGGGATGTACCAACCGTGCGTCGACGATCAGTGTGTGACGAATCGCTG
TAAAATATTACAAATGTTCGACGACATCATTTTCGCCTTCTTCTCCCTGGAGATGACAATCAAAATGGTCGCGATGGGCA
TTTACGGCAAAGGGACGTACCTCGCCGACTCCTGGAATAGATTGGACTTCTTTATAGTTGCGGCTGGGTGA
>MeliponaBeecheii_000323-T1 MeliponaBeecheii_000323
GAATAACGGATCGACACATTACCCTGGAGGATCGCACGCAGTGGTTAGCGTCGGACATTGATAATTGCTCGTGTTGCTGT
GAGCTGCAGGGCACTGATCAATGGCCAGACGAAGGTGACAAATGGGCGAAAAGTTCCCGAGCGAGGCGAGTCCTGAGAAC
ATGCGGGAACCGGTGTGTCTGCGCGATACGCTGCGTAAGACGGTCGATTAAGAAGCTGGTCGAGCACAAATATTTTCAAC
AGGGTATCCTATTGGCGATTTTGATCAATACGCTGAGCATGGGGATAGAGTATCATAACCAG
>MeliponaBeecheii_000324-T1 MeliponaBeecheii_000324
ATGACTGAACTCAAATTATTGATCGAACAACAGTGTGTAACGGGATGTCGTATGATCGAATGTGGACACTGTAAGGAAAT
GTGTGCGTATCGAGAACACGGTCAGGGCCAACAGCGAATGAGAAAGCAACAACAACAAGAACAACAGCAACAACAACAAC
GACAATCACTTGGGAAGATCACATATCAGCATGCAAAGCGTACATAG
>MeliponaBeecheii_000325-T1 MeliponaBeecheii_000325
ATGGTTCTTGAAAATTCACTCGAAGAAGGAAGGAACGAAGACGTTTTCACGGGTGTGCGGCGGCCAGCGGATTGTCTCGG
TTGCAGCATCCTAGGGATGTACCTGTTCGGGGGTAAGTTTTGCATGTGGGCGGACCGGAGTCGGCCCTGCACCTGTGCCG
AGGTGGTCTCGCGGCACCCAATGTGTCGCTGTGATCGCAAACATTTCAACGACATCGTCTGGGCACTTGTCACGGTCTTT
CAGATCCTGACCCAGGAAGATTGGAACGTCGTATTGTTCAACGGCATGCAGAAAACGTCTCACTGGGCAGCCCTCTATTT
CGTCGCGCTGATGACCTTTGGGAATTATGTCCTCTTCAATCTGTTGGTCGCCATTCTCGTCGAAGGATTCTCTTCGGAGA
GGAACGAGAGGAGAGAACGCGAACAAAGAGAAATGGCGAGGCTCGCCGCGAAAGAGGCGGGGATGGGCAGCGACGACGGC
TCTTCGAGAATATCGAGATCACATTCGATCACCGACAGCGACACTTACACGCAGGATCGAAAGAATTCGTGGCAGAGCGC
GGAGGAGTTGCGCAAGTACAAAGACAACAACAGCAGGGAGAAGCAGAACACCGTGTGGAGGCATCAGATGGACGAGCCAA
AGTGCAACATTCAGAAAGAGAACAAGATGATGGGCGCAGCTGGACAGCCGCCGATAATTACCCACACGGCAGCCACCCCT
CAGGATTCACCCAACACCACCCTCGACGTCGGCTACAGAGATCTAAATTGTCGGGCTGTTTATCCTACCGCCGCGTTGTC
CATCGAGTCCATCGATCGATCCGGCAGCCAGTGTAGTATTCCTTCCGGCCTGTTGAAGCTACCAGACGTTTCAAACAAAA
TACCAACTAAAAACCTCATTGCCGGCCAGTTCCCTCGGCGAATAAGCCTCGTCACCGCTGTCGTTAATCCATCGACGAGA
GAGTCATCGAGTTCAAGTCCGCCAAGGATACAAAGGGGTTACTCGTGGAAATTGTCGCGGCCATCACTGAGGAGGAAACG
CTGGTCGCAAACGGAAGACGATCCCCCTGGTAGAGCCACTGTCCTAAATAACGGTCGAAGCACTCTGCTTGGTTCCAATC
CAACCTTCAACGGCGGTTATTTACACGGTTCGATAAGAAACGACACGCAAAGCGACACGCCGAATAATCGAACGACCGTC
CTAGCAAGCAATAATCGTAGCCTCAGCCCTAACAATTCCATCGAGAGCCGTAGCTCCTCCATACGACGTTACACAGCGAC
GCCTAATCAGATGCGATGGATTAGCGATCTCTCGCGAAGGAACTCGTTACGTGGGAACGAGAACGTTCAGTCGCCGACGA
GGAAAACCCTGCCTCTAGACGAGATGCCTATGCAATGCTCAGCGGCACGTACAATCAATAACTTGTCAATGGAGACTGGT
CCACTGCCCAGAATTAAACGACTTCCCGATCAGGATGATGACAATCCCCGTACAGACGAACAGACGCCGCCCTTGAATGG
CCATGGTAGTGCAAGCAGCATCGAGAGAATTAAAAAAATATTCATGTTTTTTGAACCTAAAGGATGCCTTAAGGAACGTG
ATGATTACTCGCTTTACCTTTTTCCACTGAATAACAGATTTCGCGTTTTATGTCGATGGCTAGTCGATCAAAGATGGTTC
GATAACGTGGTTCTCTTTTTCATCGGTCTCAATTGTATTACACTGGCGATGGAACGGCCAAACATACCACCGGACAGTGG
AGAAAGACTTTTTCTATCCACTGCGAATTACATTTTTACCGCGGTGTTTGCTGCTGAAATGTTCATCAAGGTTGTTGCAT
CTGGTATGCTGTACGGCTCCGACGCTTATTTTACTTCAGGCTGGAACGTTATGGACGGAGTTCTTGTGATCATTTCCATA
ATCGACTTGTCAATGTCCCTATTGTCGTCGAGTAGTCCAAGGATATTTGGAATACTGAGGGTTTTTAGACTTTTAAGGTC
GCTAAGACCGTTGCGAGTTATCAACCGAGCTCCTGGTTTGAAGCTGGTTGTTCAGACGTTGTTATCCTCTTTACGACCTA
TCGGCAACATCGTTTTGATATGCTGTACTTTTTTCGTAATCTTCGGTATCTTGGGCGTGCAGCTCTTCAAGGGTGCCTTT
TATTATTGCGAGGGGCCTGATATTAAAAACGTGCGCAATAAGACGGACTGCCTGGCGGACAAACGGAACGTCTGGCTGAA
CAGGAAGTACAATTTCGACGATCTCGGCAAAGCGCTGATGTCGCTGTTCGTGTTGTCGTCGAGAGACGGATGGGTGAACA
TCATGTACACGGGGCTCGACGCTGTGGGCGTCGATCAACAGCCGATCGAGAACTACTCGGAGTGGCGGCTGCTCTACTTC
ATAGCTTTCATCCTGCTGGTTGGGCTTCTTCGTCCTGAACATGTTCGTGGGGGTTGTGGTGGAAAATTTTCACAGGTGTC
GCGAGGAACAGGAGAAGGAGGAACGCGTGAGACGAGCTGCGAAACGAGCCCTGCAAATGGAGAAGAAACGACGAAGTAA
>MeliponaBeecheii_000326-T1 MeliponaBeecheii_000326
ATGCACGAGCCGCCCTACTACACGAACTACTCGAAATCCAGGCTGTTCGTTCACAACGTTGTGACGTCTAAGTACTTCGA
CCTAGCAATCGCTGCGGTAATCGGCCTGAATGTTGTCACCATGGCAATGGAATTTTACATGATGCCAAAGGCTCTGACCT
ACGCCCTAAAGATATTCAATTATTTCTTCACCGCGGTCTTCATCCTCGAATCTTTCATGAAACTTCTCGCCCTGGGTCTG
CATCTTTACCTCAAGGACAAACGTGGGAATCGTGATACTGTCGGTGGTTGGTATAGTCCTCGAAGAGGTCGAGTCGAAGA
TCATTCCGATCAATCCTACGATAATTCGGTAATGAGAGTTCTGCGAATCGCTAGAGTCCTGAAGCTGTTGAAAATGGCGA
AAGGAATACGAGCCCTGTTAGACACGGTAATGCAGGCGTTACCGCAGGTCGGGAACCTGGGACTACTATTTTTTCTGCTC
TTTTTCATCTTCGCAGCCCTCGGCGTAGAGCTGTTCGGCCGTTTAGAATGTAGCGACGACATGCCTTGCCAAGGTCTCGG
GGAGCACGCCCACTTCAGTAATTTCGGGATGGCGTTTCTCACGCTTTTTCGAGTAGCCACCGGCGACAATTGGAACGGTA
TCATGAAGGACACTCTGAGGGACGACTGCGACGAAGCGGCCGACTGCGTGAAGAATTGTTGCGTGAGCACCATCATAGCC
CCGATATTTTTTGTAATTTTCGTGCTGATGGCGCAATTCGTTCTCGTAAACGTCGTCGTCGCCGTGCTCATGAAACACCT
CGAGGAAAGCCACAAACAGATGGAAGACGAGCTTGACATGGAAACTCAATTGGAGAGAGAATTGGCCGCGGAGCAGGAGG
AGCTGCTAGAGGTCGAGGAAGAAGAGGAAGAGGAGGAGATGGTGAAGCGAAAGAGGGACGACGATGGTGGCGTGGAGGAG
GACGACGACGTTAGAGAACGCGAGTCTATCTTAGTGACGAACGAGAAGATCCCCGCTAGCAGACCTGGTCTCGCTAAAGT
TCGTTCCTTGCCTGCGAATTTTATTTACAATCCACCACGAGAGAGAAACGCAGACGATGGAACGATTGCCGTGTCGCTGT
CGCGGCGCAGTTCGTATCATCGTTCCGGTACAAGACCGTCCAAGTTCAAATCGAAGCGTCGACAGACGTTTCACTCGGGG
CACCACCAGAGGAGGTCCTTACTGCCGATGCATTTCGAAGTCGCCGAAGTATTCGAGAAGCCTGTGAGCAACCTGAGCGT
GCCACGAATCATCCCTCAGCGCAGCCGCGACACCATCCACGCGCAGCGTCTAAGGTTACAGGCGACCAGCGACGGGCAGG
AGAACAAGTCCCTGTTGAGCGTGAGCAAGCCTCCGGCGAGTTCGTCGCCGGTGTCACCGGCCGGCTCGGTGACCGGTCTC
GCCAGTCAGAGACAGACCAGCGAGCGTTACCTTCTGCCAACGGCCACTATTTACCCGTCCAAGGCAACGTTGTGTCGCAG
GCCATCGAGCGACACGCAGTCGCAGTCGCAGTCCGACTGCGCCTCGAGAACAACGGGCAGCAGCGTGGCGAACGGACGCG
CAGCGTCCAGGGCCAGCAGCGACAGATCCGACGGCTCGAAGTCGAGGGACGAGCGACGGGTATCCGCTCCGCCGGCGGAC
GATCTCGACGTGCAGTCGATCATTAACGAAAGGAGGCCGTCCAAGCTGAAAAGCGGAGGGGGTGGTGGTGCTGGTGCTGG
TGCTGGTGCTGGTGCTGGTGCTGGTGGTGGTTTGGGTGAACAGAGCTCGTCGCCGACTGCTCGCTACGGTGAACGATCGG
AGGACGTGTCGCCAATGTCGACGGGGAACACGAGCGACAGCATGATGGGCAGCGCGAGCGGAAGCAGCGCCAGCGGGAGC
GGCAGCAGGAACGGCAGCGCGGTGGTGCACGTGCCGGAGATCACGGTCTGTACGACCATCGGCTCGGACGTTCGCATATA
CGTGGACGACACCGACTCGACGAGCAGCAACAATCATCAGAGGAGGAGGAGATCGAACGAAGAGGAGCCGTCGGACGCGT
CGACGAGCGGCTCGTCGGTCACCGCGGTGCCGGACGCGACCGAGGAAACGGAGAGATCCGGCGGACCTTCGGATCTTTCT
TAA
>MeliponaBeecheii_000327-T1 MeliponaBeecheii_000327
ATGAAACGCTTCGTGTCGAACATTTCAGCAATGTCCGTGTCTCATTTGTGCGACAAATACTCAGCCAGTACGACGTTCAA
GATAATCAGATCCGATTTGGTAAATCTGCGGGCGCATTTGAATACTCTCTCGTTGGAGGTAAAGAACGTCATCGAAACGC
GAAACGATTTGAAGGGCAAGTTGAAAGAGGTTGGATACGTGATACCAAAAATGTCCGAGGCCATTCACTATTTAAGAAAC
GAAGTGTCCGAGGGAATGGAGCAACATACGAAAGCGTTGCTGAAGGCTATGTCACCGGAAACCGTTCGAGAGTTGGTGAG
GAGCGAACTGCAAACGTACGACGCCGACAAAACCGGAAGAACGGATTACGCGCTCGCAACTTCAGGCGGTGCAATCCTCT
CGACGAGGAACACGGAAACATACTCGGCTGGTGCGCCGGTGCTGAAACTTTTCGGAATACCGATCTGTCAGCAACAAAAC
ACGCCTCACGCTGTAATTCAGACTGGTGTACTTCCGGGCGAGTGCTGGGCGTTTAAAGGCAGCAGTGGGAGCATTGTCAT
ACAGTTACTTGGTCTCGTGTACGTGTCTGGAGTAAGCTTGGAACACATCCCGCAGTCGATATCTCCTACAGGGGAAACGA
GCACCGCTCCGAAAGATTTCTCGATTCTGGGTCTGACCGACGTAGACGACGCAAACCCGTTCTTCTTCGGCGAATTCACG
TACGACAATACCGCCCCTTCCGTGCAATATTTCAAAGTTCAGAACGAGGCAAAGAAACCGTACGAAATAATCGAATTGAA
GGTTCACTCCAACAGCGGTAACAACGAGTATACCTGCATCTACAGAATAAGGGTTCACGGTACACTGAGTAAGGAGATTA
GATAA
>MeliponaBeecheii_000328-T1 MeliponaBeecheii_000328
ATGGCTAAAAAGTCGGACGACGCGAAGGAGTGGAATATCGCTAGGATGGGTATTTCTCTGCTTTTGAATAACAAAACGGA
GGAAGCGGAAGCCCTATTTACCGGACACCCGCATAGTTTCCACATAAAAGCAGGTCGCTGCTTTGTCTTATTCATGAATG
CACTGATGACCTTTGAGAACGACAAGCTTCAGCAGGCTATACTCCTGCTGAAGGATATGGAAAGAGAATGCGCGACTGAT
ATAGGATGGTTGAAGTCTATGAAGAGTAAAGTGTTCAAAGCGGAAGAAACAGGCAAGGACTATGTAAGTAAATTGGAGAG
GCAGATAGTTCTTGCAGACTCGCAAGTCTGTTCGGCGATATTAACGTTGCTGCAACAAGAACTAACTGGTTACGTACGAG
GTGGTTGGATGTTACGTAAAGCTTGGCGAGTTTATCAACATGCACATTCGCAGATCTTGCAGTTGTACCAGCGCACATTT
GGTTCTAATCCATCGGGTTTCGACACGAGGTGCAGCACCCCTTCGTGCAATGGCTCCTCTTACTCGCTGCAAAGCCTACA
CAGTCCAGGTTCCTCGGAATGGTCTATACCATCTTGCAACGGTTCAACAAACAATCCGACACCGATCTCGTCGCCCTCAG
GTCTGCGAAGCTCTCTATCAATGTTCTTCTCGCTCACTGGCATCACGTCCGAACAACAGACACCCTTCGTCGAACCATCC
GAGGTCTCCCGATTGATGTCGGCGGTTAGCTTCGGTTATGGGATTTATCAACTCTGTGTCAGTTTGTTGCCACCCTCTCT
TCTAAAGGTGATCCACTTTTTGGGCTTCGAGGGCGACAGAGAGGCGGGACTCACCGCTCTAATGTACGCTCGTCTCAGCG
AAGATATGCGAGCTCCACTTGCCACCTTGTCTCTACTTTGGTACCACACGATTGCGCGTCCATTTTTTGCCCTTGATGGA
AGCAATCTGCGCGCCGGTGTCAACGCGGCGAAACAATTGATCGCGGAGTGTCATTCAGAATTTAGCAATTCCGCGCTTTT
CCTCTTTTTCGCTGGTCGAATAGAGAGGCTCGAGTCGAATGTAAACGGCGCTCTGCAAGCGTACGCGAGGGCCGTGGAAG
CTTCGAGCCAAAGAGAGATCAAACTGTTGTGCCTGCACGAGGTGGCTTGGTGTCATCTGATTCGTCTGAGCTACGAGGAA
GCTTACCGATCTCTCACGCAACTGCGACAACAGTCTAGGTGGTCGGTGAGCTTCTACGCTTATTTGGCAACTGTTTGCTG
CGGAGCGATCGGCAAATTTGACGTAGTGGCCTCGTCCTACCGGAAGATCCTTCACTGTGACAATCGAACGAACAAAGAGA
CTCAACTGGGCTTGTTCGTTTTGCGTCGAACTCCTAAACTTCTCGATCAGGAAACTGGCCAGCCTTACACCGTTTTGTAC
TACAGACTACTCGTGTACGAATTATTGTATCTGTGGAACGCGATGCCGTCCTGCTCCGTAGACTCGTTGCAAGGAATACT
TTTAGAGTGCAAAGGCAATCATTCGGACGAGCCGATGGTTGGGTTAGCAAATTTGATCGAGGGAGCAGCTTATTCCTACC
TCGGCGACACTCAAGCAGCGATCGAAAGTTACAGAGGTTGCCTGAAGCGTCGCAGTCCCAACAACGACGCGTACGACCAA
CACGTCAGCGCGTTCGCGCTTTACGAACTTGGCACCGCACTCTGCAGCGTTAACAACATCGAGGAGGGGAAAATGGTCCT
TTTGAGGGCTCAGAACCAATACAGGGACTACGACTTCGAGAGCCGACTGAACGTACGGATACACACAAGCTTGAGGAACT
TCAACTGA
>MeliponaBeecheii_000329-T1 MeliponaBeecheii_000329
ATGCGAATGCAGAACGGAAACGTAGAAACCATGTCATATTTACGTGACTGGAGACAAGCGTTGCGTGTTCCTCATGTGTA
CAGAGTTGCCAGCAGTACTTTTCGCATCCAGAGCCAGTATTTGGCTTTAACTTTCCTATTGTTATCCGTTCCTCTGTTTC
TACTTGGATTCCCATTGTTGCGAGGTGTTGTACATTCGTCGCCATCGAATCAATTTTTATCACAGTGTAGATATTACAAG
TACAATAAAACGTACCCTCTGTCAGTTCCAATCAAGACATCTAAGGGTATCACTTATCGCATAGCAATAGTAAGTGATCT
TGACCATGATTCCAAAAGCTTAGATAAGAAAAATGCGTGGCACAGTATTATGAAAACTGGAAGTCTTTTTTGGAATCCTA
GCACAAATTTTCTGTCAGTTGTTTGGGACGACAGAAACCATATGTTAACATCTTCTTTAACTATGAAAGGACGTGGCATG
GAATTGTCTGAATTGGTTACATTTAATGGGCACTTGTTATCTTTCGATGATCGTACAGGAATTGTATATTTCATTGAAGG
AGAAGAAGCCTATCCCTGGATTATTTTAATGGATGGCAATGGCAAAAGCTCGAAAGGATTCAAATCCGAATGGGCAACTG
TTAAAGACGAGCATCTATACGTGGGTAGTATGGGCAAGGAATGGACCACTCCTTCGGGAGAATTTGAACATAACAATCCT
CTTTGGATAAAAATAGTATCTCCACGTGGTGAAATTCACTCTCTGAATTGGATTTCAAATTATAAACGGTTAAGACAAGC
AATAAATATTGAATATCCAGGTTATATGATTCATGAATCAGGTGCCTGGAGTGATATACATAAAAGTTGGTTCTTTTTGC
CAAGGAGGTGTTGTCACGAACGCTATAATGAAACTAAGGACGAAACGATGAGCTGCAACATCTTACTAACTGCGGATGAA
AATTTTGTAGATATTAAGGTTACCAAAGTTGGCAATTTAGTACCAGTCAGAGGTTTCTCAAGTTTCAAATTTTTGCCAAG
CTCTCAAGATTCGATTATTGTTGCCCTTAAGACTGAAGAATATCAAGGACAGACAGCTACGTACATCATGGCATTTACAA
TTGACGGAAACGTAATAATGCCAGAGACTAAAGTAATGGATAAAAAATTCGAAGGGCTAGAATTTATATGA
>MeliponaBeecheii_000330-T1 MeliponaBeecheii_000330
ATGCTACTGGCAAGCGGTGCTTCGATACCGACCATCGCCGGTACCGTCGAGGAGGAGGAAGAATATGCACGTAGCGAAGC
GAACAGCGCACACTACGATGGCTATGTTACCGATCATACCGATCTTGCTTCCGAAATCGATATCGACGAATCCGAATACA
GACGAGAACTTCTTAACGACAAATGGCGAATGCTGTTCGATAAGTTTGATCCCGAGGGTTTTGGCGAGATACCGGTGGAG
GATTTTTTAGCGGCTTTGAAGAGTCCCGAATGGAAAGCTGAGATTCCGCCGAACAAACGGGATATTCTCCTTATCAGAGC
AAAGGAATCGCGTGTCGAGGCGGTGACGTTCCAGGACTTTGTCAATGTGCTGATTCGTCAAAATATCGCGTACGATCGGA
ATATCTGCTTAAGAGAGCGTGTCGGAAATAACATTCAAATACGCGTCAGATCTTTATCGGGTCTTTCTGTAAGGTCCGCG
AGTCGCACGAAAGGGAGCGAAACGAGACGACAGAAACGAAATGAAACGGAAAAAGAAGAAAAAGGTTTACGGCGGTTAAA
TAGACTTATTCCGCTCGGCGAGCAAGCCTCGGAACTTTTTATTGTCCGTTTCATTTGTCAATTCGAAAAATGCGGCTGCG
GCCTGGAATTTCGTTCTTCGCGGAAACTAGAACCGCCGGAGTAA
>MeliponaBeecheii_000331-T1 MeliponaBeecheii_000331
ATGCAAGTTTCATTTGTGGGTGTTGGATTATTCAGTAGTTTCGAGTTGCAGATTGGTTTTCTTTGGCCATTTGAAGGGGG
GAGAGAAATCAGACAGGAAGCAGCTGGACGTGGAGTCGCGTGCCTCGCAGGAAACGCGCGGATCGAACCGACCGAGGAGG
AGAGAGAGTGTACCGTTGCTTTAGCCCATTTAGGCGAGCATAAGCGTCAAGGCGAGGGAGGATCGAGTGGCTCCGCAGAG
GGCTGGAGTCTGAAGGGGCCTTTATTGCCGTATACTACCGCGTCCTGA
>MeliponaBeecheii_000332-T1 MeliponaBeecheii_000332
ATGTGTGCTACCGATTCAGTGCAGGAATGGGACGAAATTTTCGCGACAGCTAGAAATTTTGGAGAAGGGATACTTCTGGG
ATATATTTCCAAAGTTGGAAATATTTCTATATCTGGAAAAATATGGATCTTGAAAATATTCAGAGTTGAAAGCTCGAATT
TCTGGAATATGTTCAAAGTAGAAATCTCACGTTGCCGAAGGATTTGA
>MeliponaBeecheii_000333-T1 MeliponaBeecheii_000333
ATGTCGTGTGAGTTCTCAATCCGGTCCACTGTCGCGACGACGACGACGACGACGACGACGACGAAGAAGAAGAAGAAAAT
AGAAAAGAGGGTTAAAGGGAAAATTAGTCGGCCGGTAGTTCGGATCGGCAGCTCGTTGGAACATGTGCAAGACGAGCGCA
CGCGAGCATCTCCCGATTCCTCGATTACTGGTATTAATGCCGCCCTCACTTTCGCCTGTCAGACCTTTGCACCAGGCGTG
ATCACTGTTTATTCAACGATCACGGGGGATGCGGTTCGACTTGCTGTCGCGGCTACTAGCAGTAGAAAAGAAATGTACGT
ATTGCTTCGAGGTGTCTCGTTGTATCGATCGTTTTCAATCGATAGAATTGCACCGGACCGCGGTTCGTTGGGTTTGGCGT
TTTTGGAAGCAATTGAATGTGAATTAATTCAATCGTTGGGTTGGGTTCATCGAGCATTGGCTAGGGGGCAGCCACTTAGC
TCTGACAATGAGCCAAATAAAGACGGGCCCACGCCCACGCGGATCCTGCTTGATGCCAGCAGGTTCCATCAACGAGGATT
TCGAAAAGGACGCGAGGGCGAAGGCGACGTCCCGACGTCGATCCCCGACGATTCTCATGCACCACGGGGCGCAAATGCTC
GATCCCGAATAAGACGAGCCACCGAAGATAGTTATCGCGCCTCCACGTAA
>MeliponaBeecheii_000334-T1 MeliponaBeecheii_000334
ATGAAAGAAAGAGGCAGAGGGTCGAAAAGTACAGAAAAGAAAAAAGAGGAAGCGCAGAGGGCCGAGGCGAAAGAAGAGAA
AGAGGGAGAAGGGAAAGGTGGAAAGGGGAGGAATTTTCGCGGCACAAAAGGCTCGCGGACGTATTTGGAGCGGAACTGGC
CTAACCCCGAAATTCGACCTCAGCGTGAAACGGCGATTTATGCAGAGACGGAATTATTTGTGACCGGTGGTACCCGGGGC
GGCGGGAAAACACAGGGTGGGGCCGTTTTAACAAGAGGAACGCGTAGAGAAGGGCCTGAATAA
>MeliponaBeecheii_000335-T1 MeliponaBeecheii_000335
ATGCCACTCCTACTCGAGGTCTGCTCCACGCCCCCTTACGAATCACGTGACCCAAATCAACCAATCGCTAATTTTCGTTG
CATCAGCGTTGCACCTGAAGAGTTGAACCTGATTTTCTGGGTTGCCCCCGCTAAAATCACTCTCAGTGATAAAAAAAATA
AACCATTCGTCTATCGTGCTCCTTTGAAAACTCATAGAGCCGGAAACGAACTGTGTTTCAACGAAACGAGCTGCTGCTCG
CCGGCTCTTAAAGGCTGGAAATGTTGCGAGGGGAGAGGCGTTCGCGTGTTGGCGAATCGCAATTACAATCGTGTTACCGC
GGCGCGGCAGTACATCAAAGATCGCATAATGAGTTTCAGTTGCCAGAAAGAGGGGGAAGGGGCGAGAAGAGAAGAGAAGA
GAAGAGAAGAGAAGAGAAGAGAAGAGAAGAGAAGAGATGCGGCGGAATTCAGGGTGACTTGA
>MeliponaBeecheii_000336-T1 MeliponaBeecheii_000336
ATGGGCGAAGAGGTCGAAGTGGATTTTAATGGCAGGCAGGTAACAAATCGATACGGTAGCAACGTTAGCGCGGAGCTAAT
TGCCAAATTGGCGAAGGAAGAGCAGGCAAAGAATCCGACGGAGGAGTCAAGCCAGAGGGGAGGGAGAGATGGACCACTGC
AGAGGTCGAGGCTAATTACTTTATCCGGACGTGCGGAAGCGTCACCGACAGCCCCGACGACAGCGTGTCCCCGTGTTTTA
AATTATCAGTGCCTGCCACAGCTGACAGTTGGCCCACTTTTGGCCAGTGAATTTCAGATATCGCCAGCTCCGCCAAATGT
CACGGAAGAATTAATTTAA
>MeliponaBeecheii_000337-T1 MeliponaBeecheii_000337
ATGAACATGCTTGCGAAGCCTATTATCGGATTATCGTCGCGCTGCGGCGGGTGTTTGCTAACTACGGGGACTACGGCTGA
CTCAGTGCCGGAAGGATTGGAAGGAGAGGAGAAGAAAGGAAGTAGTCGCGTGGGCAGACCAACGGGTCCCAACGGAACCC
GATACATACACCACGACGATCGATACCTCCGGCTGGCCGCTGACGATGACGAAGGGGCGTTCGAGGAACGATACCAACGG
GCAGACAGTCGCGACGAAGCGGCGGCGTAA
>MeliponaBeecheii_000338-T1 MeliponaBeecheii_000338
ATGGAAAACAAAGTTGCAAATTGGTTCGAACGGTTCGACTTTAGGTTCCGCGGGAACGATTTGTCAAGAGAGGGCGTTGC
AGTTGGAGGAGCAGGAAACTCTAAAAAGCCGAAAGGAGAAAGAAGCCGCGCACCGACATCCATCATTTCCATCCCGGTTC
GCGATTTCTTTCAAATGACACAGCTAAAACGAAGTGGAGGAACAAGGACGGAAGACGTTCTTCTGACAAAACACAGCGGA
GGAGCGGGATTCCGGGAGGAGAAAGGAGACATCCGTGGCGAGCAGCAGCGGAGTATCGAAGATGAGAAAGGAACGGCCGC
CGCAGACGAGAAGCGCAGAGGTGGAATAATAAGTTGGCAGCGGGCAGAGGAAAAGAAAAAAAGGAAGAAAGAAGGACAAG
GTCAGGCGATATTGATGCAACTCGTTCGTTCGCTTGCTCCATTGCTCTCTAAACGTCTGGTAACGACTGCTCGTTGTGCG
TCTCGAGTCCAGTAG
>MeliponaBeecheii_000339-T1 MeliponaBeecheii_000339
ATGAAACTGTTTCCTTTGAACTTCTTATCAAATTTCCATTTCTTCGGTCACATTCCAAAAGACACATTCCCAACATTCTA
CGTATCATTCAACTCTTACCAACAACTCTTACCACCGGGAGCTTCTGGAGGAACGCTTAATCGAATTACTTCCTCGAAGT
CGAAGAAAGAAGATGATCCAAGCGACGGCGAGGATACGAGAACCGAGACCTCCCATCTTGGCTCGACCTAA
>MeliponaBeecheii_000340-T1 MeliponaBeecheii_000340
ATGAGAGCCGTAGCCACGAAAGCTCTCTCCTTAACCCGCGACGACGACGACGACGACGACGACGACGACGACGACGACGA
CGACGACGACGACGACGCTCGACTTTATTCCCCACCGCAATGCGGAAACACGTTGAATGCAAGTAGAGATGGGATCGAGT
ACCTCGCAAGCAGTTTTAAATTCATTACTTTAAAAAGATCATCATTTTCAATCAACCGCCGAATTCATTATTTAGCATCA
ATTGCTTTCGTGAATTACTAG
>MeliponaBeecheii_000341-T1 MeliponaBeecheii_000341
AGTATACACAACATACCGGCGGCAGAATACGCCACAGGGAGACACGTGAAACGCGGCAGAGCGTGAGTGTGCGCCAGGAA
TGGCACAATGGCAACGGCACTCGACTGACAATGAGCACGAGTGGAGATGTGCTCTCCCATTGGACCGTCTTGACGTACTA
CACACCACCGACACTACGAGCATTGGGTTAA
>MeliponaBeecheii_000342-T1 MeliponaBeecheii_000342
ATGGAATCGAGATTGCGCGCGGCACAGTCGGTTGATTATCAAATACCTGTGAACAGATGCCCGCACGTACCTGGTTCTAT
TAACCTGGTCGTAGGCTCAACTTCGACCATCGGGTCTTCACCTTGGTCTTACAACGTTCTTATCGTGTCCTCGGCTACTG
CTGTCAACGCGTGCTCGTTATTCTGTCACTTGGTCATCACCGTGGCTGCCGATCCCGACATCATAGACGTCAATGGCGTC
GTTTTAATCGTATCTCCGGCCGAACGAAAGCCTCCCTTTCATTTCGGCCGTCGTGTAATCCCGGTTGCATCGTTAATCAC
CAGAGACGCGAACACCGAGTCGTACACAAAGACCGATAGCCAGTGGAAAATAATGAAGGGCTTCGAGATAAATATTAGAC
GCGACCGGGTAAAACGACGGATGAGAACCGCGTCAGGTAAGATCGAAGAGATGCCGGAGAGGATGGGGGTCGTGTCGCGA
TACCAGCCGGGTGAAGGATCATCCTTGTTCAAAGTAAACCGACGACCCTTTCCGAAGGAATTTTTGCTAGCGGAAAAATT
GATCTCCGTTATTTTTTCGGGGGAATTTTTTAATTCGTTCCCGACACTTGGGACACTTTTTATCGCCGAAAGTGATTTTA
GCGGGGGTAACCCAGAAAATTGGGCCTCTTCGGGTGCAACGCTGATGCAACGGAAATTAGCGATTGGTTGA
>MeliponaBeecheii_000343-T1 MeliponaBeecheii_000343
ATGCCGGGCAATTTCGTAAAGTGCGCTTCGCAGCGTGCCAATAAAGGAAATATGCAAGGACATTTCCACCCGGAAGACCG
GCGTGAATTACGGAAATATCCACTTGCGCCGTTTTCTTTGAGCAAACGGGGGGAAAGGTCGGTTGAAATCCTGCTGTCCC
ACGATGAAATCAGAAGGGCAATTAATGGTGGTCCCGGGTTGGCGAGAGAAAGAGAGAAAGAGCGCAGGGGACGTGGAAAT
GCCGGGGCAAAGGACAGTGTGGCTCGTCTCTGTTATTATTACGACAAGCGGTACGAGCCACCGAGGACGATTACAGCGAC
TAGAACGACTGGAGGATATCGCCGATGTCTGTTAAGGCCAGGGCTAGGAATGCGTCCCTCGGACCTGGGACGCATGCCAG
GACCCCATAGGGTAATTACAAATATCGCTTTATGGGACTGA
>MeliponaBeecheii_000344-T1 MeliponaBeecheii_000344
ATGCTAATGCATCGGCCAGGATCCTCTCAGACGCGAGAGATTACATGGTATCGATTATCGGGAAAGCGCGGATTAAATTC
AGCGACATTATTAAAATGGCCAGGTCCAGGATTATTAGGTTTTAGGCGGGCACTGCTACGGCTCGGGTTTAGTATTCATA
AACATGCACGAGAATCTTTCCACGGGCATTACCATACCTTGGCATCCGTTCAAGATGATGCGAGAGGATCTAAAACGTTG
GCTAAGCACGAAAACTCGCAATTACATCCGTGCATGAAACCGTGA
>MeliponaBeecheii_000345-T1 MeliponaBeecheii_000345
ATGGAGGAACGGGAAGCTGAAACCAAGGGGATCGATATTTGTGTGGGGAAATACGTTTACAGTTATATTCCGGCGAACAC
TCGCAAACCGAGTTCCTGTTTGCCGCCGCAGTCGGGCGGAAGTTCGTTTAGCGGCGTTTTGAGGCTGCGTTTGGACAACA
TGGAAGGTGGCAAATGCGCAGCCAGGGTCAAAGTAAACCCTTCGACGAACTTCATCGAGACTCCCGCGGAAGTTCATGCC
CGTGACTACTATACCCCCAAGTTAGACGACTTTCAACCGATATCGAGACACGGAGACGTAGACGTATAA
>MeliponaBeecheii_000346-T1 MeliponaBeecheii_000346
ATGTTCGAGATAAGACTTGTTCCGTTTCGAGAGAATGCATTAAGAAAAAGAGCGAAACTACTAGATCTCAGAAACTACAT
TATCGAGGCCATACGGATACGTGCCTTTGAATTTTGCAAACTCTTCCGCAACGCGCCGGTTTTTTCCACCGACTTGTTGT
TCGGCTGTTTTCCATTTAGTTCCGGAGCGCGGAAAATAAACGAAAGCGAGGAGAAAGCAATAATCCCGGTTTGGAAAATT
TCACCGCGGAGAACGGAGCAGAGTAAACAAGCTATAAATCGCGAAGGAATGGCGAGTCAAATTCGACAGATAGAGACCAA
GGATCACTTTGAACGACCCGAGACACACGTACAACCCAGTCAACACATCAAACTCGGCATTACCAATTCTTCGTCCGCAA
AGCTCAGTCTTCGCAAAGACGCGAACCTTGGTCCGTCAGCTCTGTCGCAGCTGGTGGGCCCCAGCCTCTAA
>MeliponaBeecheii_000347-T1 MeliponaBeecheii_000347
ATGGGTGGGGGGGGTGTAGACACAGGTTCAGTTAGTGCACGCGTGGTTTACCATAGGATCGTACATCATCGGCTGGCCTG
CGTCGGTTTAACCACCCTTACCGCCAGTTGCGCCGGTTATCCGAACATGCGGCTAGCGAACGTAGAGAAAGTTCTAGCAC
TACAAAAGCTAGGAGACTTTACGACTCTCAGGATATACGAGCTGTCGAAAGACGAAGGCCAAGTTTTTATTCCTAAAGTG
CGTAGGACAACAAAGTCCACACTCGGTAATACTAGAACGGCCAGGACAGCAATCGCGAGCGTCGTAAATTCTACGATTAC
GAAGGGAATTCGAAGAAGTGTCTTCGGAAAAATTGCAGCCCCACTCCAGGAAGAGCAGGAGGCGCAATCACCCCTGACAC
CTAATTGGCCAGAGCCTAAAAAACGCTTGGCCAATTGGGGAAGAAAAAGCAGATCCAAAAATCTTCGAGCGCAGAGAGAA
CACGTTGAGCAGTCCGCGAGTGCGAACCGCGAAGTCCGAAATAGCCCGCTCTCTCATCAAGCTCGTCGTCAACTTGATTG
TACAAGTTCATCTTTAAATAAAAGAGATAAACCAAGTACACAGTCTCGTCGATATCCAAATCCTTCTCCAAAATACAAAC
AGACGCGTAAAACGTTCATTCGCCAGAGTCATAATCGTCTGTCTATCCGTTTTCTCGTCGAAACACCCCCGAAGCAAATG
CTGAAGAAGCTAATTCGCGTCGCGACGAGCGTAAATGTACCAGAGCGACAATGA
>MeliponaBeecheii_000348-T1 MeliponaBeecheii_000348
ATGGTGGTGAGCACCATTACCCTATGGAGCTCCCAAAACGATACAGGTTCCCTGGGTACTTCGGTGTTCGACACAGATGT
GTACCTTGTTGGCGCCAGCGGGGGTGTTTACGCCCTACTCGCGGCTCACCTAGCCAACGTCCTCCTCAATTACAATAACA
TGGAGTTCGGCATCGTTCGATTAATAGGCATTTTCGTAATCGCGAGCGCCGACGTGGGGTTCGCGATCTACGACAGATAC
GCGGCCGAGCAGATGGGCCCGCCGGTCTCGTACGTGGCGCATCTGACCGGCGCGCTGGCCGGTCTGACGATCGGTTTGCT
GGTGCTGAAGAACTTCGAGCAGCGGCTCCACGAGCAGCTCCTCTGGTGGGTGGCGCTCGGCGTCTACGCGGCCTGCACCA
TCTTCGCGATCATGTACAATCTCATGCATCCGGACTATCCATGA
>MeliponaBeecheii_000349-T1 MeliponaBeecheii_000349
ATGTCGGGTGAAATTGATATCTTTGACGATAACGAGGCGCAACTGTCTCAAGATCTTGGAGATGATGTTGTCCAAGAGGT
TCTGAAGACTGGTACAGATTTACGTCAATATTCCAGACAAATTGAAAAAGAATTGAAAGAGGTGGAGAATAAATCCATTC
AGGATTACATAAAAGAAAGCGAGAACATTGCGAGTCTTCATAATCAAATCGCTGCGTGTGATAACATTTTAGAGAAAATG
GAATCCATGCTGATGAGCTTTCAATTAGATTTAGGAAGCATTAGTTCGGAAATACTTTGTCTGCAACGTAAGTCTGTTGC
AATGAGCCAACAATTGTCTAACAGGCAAATAATTAGAGGGCCTCTCAGCCAATTTATTGAAGACATGACAGTGTCTGAAG
CTCTCATCGCAGGGATTATGGATTGCCCCGTGACTGAAAAAGAATTTTTAACTCAACTGCAGACGTTAAACCACAAGATA
AATTTTGTAAAAGAGCAGAGTTTTAAGGAAGCAAAGTCATGTTTGGATGTAAAAGACATATTAGAAAAACTGAAAGTAAA
AGCACTAGCAAAGATCAGAACATATCTTTTGGAGCAAATTTATAAGTTCAGAAAGCCAATGACAAATTACCAAGTGCCAC
AGAATAACATGCTGAAGTATAAATTTTTCTTTGAATTTATTTTGGCAAATGAAAGGAATGTAGCTGAAGAAATTTGCGGA
GAATACATTAACACAATGAGTAAAATATATTATTCGTACTTTAAGTCATATTCTTCAAGATTAATGAAACTGCAGTTTGA
AGAAGGAGCGACTAAAGATGATTTGATGGGAGTTGAAGACACAGCAGGGAGAGGTATTTTTCATAAAACTACATTGAAGC
ATAGGGGTACAGTATTTTCTATAGGTAATAGAGGAGACGTATTAACTTCTCAGTTGGAAGCACCCATTATAGTACCTCAT
ACTGCATCTAAAACAAGATATCATTACGAAGCTTTGTTCAGGAGTGAACAATACGCTCTTGTAGATAATGCTTGTAGAGA
ATATTTATTTCTAACTGAATTTTTCAAAGTACGCGGTGTGCAGGCAATGGACATTTTTAACCAGGTGATGGGGAAGACAT
TAAATCTAATGGTGAAAAATCTGCAGTCTTTTGTGGAAGATTGCTATGATACCATTGCCTTATTTCTTTGTTTACATTTA
ATATTACGATACAATTTAACTTGTCATAAAAGAGCAGTACCAGCTTTAGATAAATATTGGGATAACATGACATCAGTAAT
TTGGCCTAGATTTGAGTATGTTTTTCAACTGAACATTCAAAGTATAAAGCATTGTGATACATTAAAGCTCACCCAAGAAA
CGGGACCACATTATATTACACGAAGATATGCTGAATTTAGTGCCGCAATGGTTAGTGTAGTTGAAGGATTTCCTTGTGAA
GGAGCCACACAATTATTAGCAGAATTACGAGAAGCCGTGCAATGTTTCCTATTAAGAATGGCTGCTACATTTTCCACTAG
GATTCAACAATTAGTTTTCCTCATCAATAATTATGATTTGGTTCTTGGTGTATTGATGGAAAGAACACGTGATAATTCAA
AAGAAGCAGAAAGTTTTCGCGATCAATTAAATGCACGTTCATCAGAGTACGTCGAGGAAATTTTAAGTCCACATTTTGGA
GGTATAATACAGTTTGTCAAAGAATCTGAAGTAATGATCGAAAAGGGTCAAACTGACGAATCGAAACGACAGGAGGGAAA
AGCATTAGCTCTTGTACAATCTTTTACAAATAATTGGAAACGTGCATTAGAAGAAATTAATCACGAAGTACTGAAATCTT
TTCCTAGTTTAGTACTTGGTACAGCACTAGTACAACGTGCAATGACACAGTTAGTGCAATATTATCATAGATTTCATAAG
ATCTTACCGCCAAATGCTCGTACACAATTAACAAACTTTCATCACATAATGGTGGAAATGAAAAAATATAAAGCGAATTA
CTAA
>MeliponaBeecheii_000350-T1 MeliponaBeecheii_000350
ATGGATGTAGCTGCTGGAAGATGTAATGTCAAAGAATTTCCTCATGCACGCGCGCGGAAAGCGAATGATAAGGAAAGGAA
AAAGACAGTGAATGGTTTTGCTGCGTTAGTGGTGGAAGGATCTAAGGCTAGACTGGATGGAATCGTTACAGTCTGTGGCA
TTTTAGGTAACAAAAATGTTCTCAAGTTCGATGAGATGATGTTCTCGTTCCAAATTGAAATACGTACAGTGAGATTCAAA
AGTGACGGTCTAACGCCTCTATCTCTTCAAAGTATATTGCAAATTCACGGTACACGTATCTCGAGTATCCAACTAACAAA
TAAACATCAATCTTCCACGTTAATTTGCCAAAGCTATTTCTTGCATAAGAACCAAACCCAAAGAAAGAGTCATTCATCAC
ACGATCCACGACCGCGTCTCTCAGCCTCCCAACAGGCCCAGATATTGAGCGATGTTCAACAACACCAACAACGTTTCCGC
CGACCCCAAGACGCATCCAATCCTCGAGGCTCCTTTGACCAAATTGCCTCCAAGCCACAAACCAGCGCGTCTTACACATC
TCTGGCCAAATATAAAGTAGATCGCGTGAAACAGCAACAACTTCAGCAGCTGTACCAGCAGCAGCAACAGGTTCAGCAAT
TGATACAAGAACAGCAACAAAAGATCGCTCAGCAACTCAGCAATCCAAATTACTTGAATACTCAGGCTCAATTCCAGTCA
CAGCCAGCGAAGCAGCAGCAACAATTCCCGCAACAATTCAGCAGCCAGTATCAAAATATCAACAGCCACTTTCAGAATCT
TCAGCAAGACTTGTCGCAACCCTTGTTCAGCGATCGACAAACGTTGCAGCTGCAAGAATATTTGCAGAAGCAACGTGAGT
TGGAATTGTTGCAGAAACAGAGGCAACAGTTACTATTGGAACAGCAAGAGTTACGAAGACAGCAAGAACTTCTGAGGCTT
CAACAACTTCAAAAACTCACGTCGACGACTCCTTCACTACCTCCTGTCACTTCACCTAGTACCATTGCTGTCAGCACTAC
AGCATCTCCTGTTCTCGTATCGTTGCCCACAAGAAAAATCACTCCATCTGAGACAGATCTGTTCCTGAAGGCGATAGCCA
CTCATCAGAAGAAGTACTCCACGACCACGCCAATCTCATCTACGACAACGACGACTGCGAGGACCACAACGACCAGCAAA
CCGACCATCGTCACGCCAGTCTCCTCCAAAGCTTATCAAGAAAAAGCAGCAGTCACTTCTGCTATCCCTGAGAATTTATT
GAGTCTGATACAAGAGCAACAGAATCAGTTTGCACAACAAGGTAAGCCGAAGCCTCAGATCAAGATTATATATCAGACTG
AGAAGCCAGGAACGTCGAGGAGTACCACGCCGAAGACCAGGTCTGCTTCCTTGGGGTCGGAAAGAGACGTTTTGTTAAAA
CAGCTGAAGATAGCTTTGGCTCAGTCTGTCGACGACGACATAAGAAACGTTAGTACAAGGGATATAGTACTTCCTAATGG
AAAGAAAATCCAGTTCATCGATTCCTCGAGCAGCTTAACGTCTAATATCCCTGCTGATGGATCGATTTTAACCACATCTA
CCTTGGCACTGACTACCTCGACGACGACTATCAAGCCTCCAAAGGCTATTCTTGAAGAATTGACCAAGGGCGTGCTCCCT
CCTGGGGCAGATTTCGAAGTGATCAGACAGAAGAGCGATGGAAAGCTGGAGGAGATTGGAAAGGCACCGATTCAGAGTTT
ACCAGCGAAGAAGGTGACGTTTGTGGTACTGGAGGAGCAACCTGACGGCAGTTACAAGGTGCAAGGGGTGAAAGGGAACA
CAGAGAAGGAAGGCAGCGAGGTTGAGTCTATCGTGGAAAAGATTAAGAAAGGAGAACTGAAGTTGCCACCGAGTTCTTCG
AATCCGACCACTCTGTCTTCTCTTCAGAGTTTCCCGTCCAGTTTGGATCCAAATTCGATCTCAACAAGACAGGGTATCAC
GTCCACTACTTCTAGATCGACCGCACCGAGATCTACTTCTATTTCCTCGAGATATACGGAGAGCAAGCCAACGGAATATT
TCCCTCACGTGACAGTTTCACCAAATTCCGTATCCACGACGGACAAGTACTTGTCCTCAGCGTCGAGTGTCACCAGTCAC
GTGTTCAATTCACTTGGACCCGTGAACACAACCCCCAAGTTGACCTCCTCGGACCAGGATAATCGAGCAATATCGAAATA
TCCAAGTGTAACGAGAAATCACTTCATCCCAACCATGGCCCCGGTTAATGAAATCATTACGACGACACCTGCATCGGTGC
CGACAACTTTCTCGCATCATTCGACCAATTCTTACACTCACTTCACCGTCAGGCCACCCGGTGAAACTTCGCCGACCCTC
AAGACCCTCCCAACCACCACGAGGCCATCGACCACCTTACATAACGACAATATAATCTACCAGGACAGTTTTGAAAGGTT
CACCATCTCACCGACCATCGAACCATCTTCCACCAGAAGTCAAACACACGAAAGTCTGATCACGTTGCTTAGGAGGGAAG
GGTTGTTTGCCATGGCGAAATATTTAAGGCAATCGGGTTTGGATAACGTGCTGAATGAAACTGGTCCATACACGATATTT
GTCCCGACAGACAAGGCTTTCAGAACGTTGTTGGTACAACTCGGTGGTCCAGAGAAGGCAGAACAAAAATTCCGAGATAA
TCCACGACTTCTTAGCGGGCTTTTGCTGCACCATGTAATACCAGGAGCCTTCAGAATCGATTCGTTGCAAGATGAAATGA
CTGGCGTTAGCTTAGCTGGAACGCAATTAAGAGTGAACGAATACGCAATGCACGACCATGAATGGAACGATATCAAGCAG
GTGACAACGATAAATGGTGCAAAAGTGGCATCGACTAAACGAGACATCGAGATACCACAAGGCATCGCTCATGCCATTGA
CAGGGTGATGTTTCCTCTTCCGGTTGGCGATTTAGTGCAAACGTTGCAGGCCGACCGCGAAAGAAGATTCACTACTTTCC
TAAAGATGCTTTATACTTCGGGTCTTCAAGATACTTTGGCAGGACCCAAAACTTTCACCGTTTTCGCTCCAACAGACTCC
GCTTTCGAATCATTTTCGAAAGACGGAGCACCGGTTTGGACAGAAGAAGATGGGCCAGAAGCTGCAAAAGTGATTATCTC
GAGACACGTAATTCCATCCACTCTGTACACGGCAGGTATGAGGTACTATTTGCAAAAAGATACCCTTCGTCCACAGTCGC
CTGTTCATATTCATAAAAATGGCGGTCGTGTACGAGTGAACGAAGTACATGTCGTAACACATAACATACCGGCAACGAAT
GGAGTTTTGCATGCAATTGACGGTATACTGTAA
>MeliponaBeecheii_000351-T1 MeliponaBeecheii_000351
ATGACGAAAGACAACGATATTAACCAAGGAGTGTTAGACTTAATAAATGATATACATTACGGTGGCGTTAAGCGTACACA
CAATATCGTAGTGGCTATTATATCGGTCCTGAAAAATATCATAAGTAATGAAGAATGGACCACCGCCAAGAATTTGATAA
ATATAATTAGAAGAAATGGAAAATATTTAGTAGAAGCTATTCCCCTTGAATTTTGTATTGGAAATATGGTTCGTAGAATA
TTACAAATAATTAGAGAAGAATATATTTCTGAGTTAAAGAACAACACTGAAGAAACGGATACACAAGAATCTTTACATAA
AATTCTCACTGCTGAAGGTGATCAAAAAGTTGATTTTAACATTTCCATACCTTCTCTCAAATCAGTTATCATTGAGCACA
TTAATGAATTTGAAGTTGAGTTAGAAACTTGTGCAGAAAATATTACACAACAAGCATCTGAACACATCCATTCGAATGAA
ATTATCATGACAATTGGCAAATCTAAATTAGTAGAAGAGTTTTTCAAGAAAGCTGTTGCGACAAGAGCTTTTGAAGTTAT
AGTAGCTGAAGGAGGACCATCGTTAACTGGTCGTGACATGGCAGTAAATCTGTCAAAGGCTGAAATCAAAACTACTTTGA
TATCAGACGTGGCAATTTTTGCAATGATGTCGCGAGTGAATAAAGTAATAATTGGTACACACTCTGTCATGGCAAATGGA
GGATTGAGAGCTATTTCAGGTTCACACGCAGTTGCTCAAGCTGCGAAACATTATTCTGTCCCAGTAATGGTCTTATTGCC
ATTGTACAAGTTGTCTCCGTTGTATCTTTATTCCCATGAACAGGATGGTTTTAATAATCACGTCTCACCATTGCAAGGTG
TAATCGATGGTGCAAATGTATCATTGTTGGAAAGAATTCATGTATATAATCCAATTTTTGATTATGTGCCTCCAGAATTA
GTTACATTATTTATTTCAAACACGGGTGGAAATGCACCATCATACATTTATAGATTACTTAGTGAACTGTATCACCCAGA
TGATTATGAATTATAA
>MeliponaBeecheii_000352-T1 MeliponaBeecheii_000352
ATGAGGTTACGATACTCTGTTCTGCCTTTCATTTACCTCTCGTGGCATTTACGAATATGTTCAGGGATTATGTTAATAAA
CAATACTACAGACATTCAACAAGAGTACAGACCTGAAGGTCCACTGGTAATGTGCAAATTTCTGCCAAAAGAATTTATAG
AGTGTGAAGAACCAATTGATCACAAAGGTAATAAAACTGCCAAAGACGAAACTGGATTTGGTTGTGTGAAGTTCGGAGGC
TCCAAATACGAGGAGGTTGAAAAAACTAAAGTGTCGTGTACTGTATTACCATATATCGAGTGTTATGGGCCCAGGACATT
TACTCGTGAAGGAGTTCCTTGTATAAAATACAGTGATCATTATTTTGCTACCACTTTACTATATAGCATTCTATTAGGTT
TTTTGGGTATGGACCGGTTTTGTTTAGGACAAACTGGTACTGCTGTTGGCAAGTTGTTAACATTAGGAGGAGTGGGAGTA
TGGTGGATTTTCGACGTAATTCTGCTAGTCACAGGTTCTTTACAACCTGAAGATGGCAGCAATTGGAATCCTTATGTGTA
A
>MeliponaBeecheii_000353-T1 MeliponaBeecheii_000353
ATGCGTGAAAGAGAAGAGTTTTGTCGAAGTTTCCCACCGGGACAACCGATCCAGGCACCGACAGCACGAGCTCTAGGCCT
CGATGCTTTGCACAATCTTTGTAAAGAGATCTATCCGGAACAAAGCAATCCTCTCACTGTCACTGCTGTTGTAAAATATT
GGTTGGGTGGTCCAGATCCTCTCGACTACATAAGCATGTACGAAAATTCTGGCTGCCCGGAATTAGGCATACCACCACAT
TGGCATTATATTAGTTTGGGCTTATCGGACCTGCACGGAGATGGACGAATACATCCAAAAAGTGGTCCAGGTCGTCCAAG
TGGTTTTGGATTTGAGCTAACATTTAGATTAGTCAGAGAAAGAAACGAGATGATACCTCCCACATGGCCAGCAAATGTCA
TGCAACAATTGGCAAAATACGTTTTCAATTCTGGTAACATGTTATTACCTGGCGACCATGTTTCATGGCATGCACCTTTG
GATAATGGCAATGGTCGTATCACGCAAATTTTAATGGCCAGAGATCCACTGTTACCAGCATCTATATCTACGCCACACGG
TGATGTTTCATTTGTTCAAATTGTAGGAGTTACTTCTGAAGAGCTACAAGCTGCACAGCACTGGAATGGTTTAGGTCTTG
TAAATTTACTAAAGTCTAGTCGTGGTTGTGGGCCATGGTTGGTGACAGATATGAGAAGGATTTACTCTGTTATGGAAGAT
GATCCCTCCATAGCAGAGAAAATAGAGACTGGTATAGAGAAGGAGGGTTCTAATTTGAGTGGTGTATCTGCAAAGTGTTG
GTGGGTTCAAGTAAACAGTGACAAAAGTACAGAAAAATATAGAGAGACAAGAAATGAATCGGACGAAGAAGACGAAGATA
TAAAGCCAGTTATAAAGTCAGAAAGATTGTCTCCTTGTGAGCAAGATACAAATTTACCAAACGAAAATTTTGTCAAGGTT
TTGCCAGGTCTTCATTTGACATTTAATCTCGAGGCTGGATCTTTGTTACCATTAGCAATAAAGGGTCGTGTCATGCACGG
AAGGCATTTTACATTTAAATCAATATTGTCTCATACAGCAATAACAATAGTTGCTCCGTCAGTCACTGGTACTCTAGTGT
CTAGGGAAAAACCGTATGTAGTTCAGGGACCGTGGTTACAAGTTTTGCTTCCAGAAGATTTGACTGAAAAGATGGCTCAA
GAGTTTCAAGTTTTAAATTCACCAAGTCAGATTCAATTGCCGAAGACATTTTCCTGGCCCGAACATAAACTAGTTATTAC
GGTTGTAAACGACTGA
>MeliponaBeecheii_000354-T1 MeliponaBeecheii_000354
ATGAAAAATCGTATGTCGAACGCGTCGCAACAGTTCGTCGACTTCTTCTCGCAAGTCGCGTGCTGGACATGGGAGACCCT
CGAAAAGTTATTGGACATCATTCTCGATTTCTTGGCGAGGATAATCGAGCTGATACTAGCGGTGATGAACCTGATTTTCC
AGGTGATCTGTTTCCTAAGGGACCTCTGTATCGAGGCCATGCAAACATTTGCCAATGTGTTCCGAGGGATCGTTAACGTT
GTTAGGAATATCAGCTGCGAGGAGGTCGAGGATTTCGCCTCTGCTTGCATCGTTATTCTACTTTGGGTCGTCGCGTTTAA
GCTCGTCAGGAATTTGTTCCAAGTAGGAATTTTATTTATTTATTCGTAA
>MeliponaBeecheii_000355-T1 MeliponaBeecheii_000355
ATGCGAATCCCCGGGAGAAAGGTTGGAAAATCATCGCCCTGTTCTGGAGGAACTCGAGTCGAGGCCTCGGGCATTCAGCA
GCTGACGACAACCACAGGCGATCGTACATCCGGGGGAAAAGCGCTCAACGCTCGGGCAAAGATGGATACCGGCGGCGGCC
TCTCCTGGATCGTCGCTTTCGCACTGATCGCGTTCTTCGTATCGGAAGGTTGGGCCATCGATTGTTTCAAATGCGTGTCG
ATCGACGGCGACAATAAACCCTGCGACGATCCGTTTCACAATAACGGAAGTCTGGCGTTCTTGGAGTCGCCTTGCCTAGG
AGGTCGCAAAGGGCGCGATGGTCTTTTCCCCGCGACTGCGTGCATCAAAATAGCGGGCATATATGACGAGTCTGGGATCT
CTTTGACGGTGAGGAGCTGCGCGCTGGACAGCGGAACCCTGACGACCGACTCCGAAATTATAAGAATGTCACACTGCGGA
GGATTCTACTTCGACGACAAATACGTTCGGGGGTGCGTGCAGTCTTGCAACGACGCGGACGCCTGCAATGGATCCACGCA
GCGAGCAGTACCGCTCGTGCTTTTAACTTTATCGATTTTCCTCGGACTAATTTGA
>MeliponaBeecheii_000356-T1 MeliponaBeecheii_000356
ATGTCAAGCGTGCAGTGCGACTCGGAAAAACGTCGGGACGGCCGACAGCGCACGGCTACGAGTACAGGCGTAAAAAAATC
GAGAGACTCACCGCTGTGTCCGGTGTTACTCGACGACTGGCCCATTATTTCTCACGCCGTCGGCGATGCCAGGCACGGGA
CAAATCACTCGGTGATCGCGGCGGGCTCACGTGAAAAACCGGGCGCACGAGTGCGCGAAAAACCGACACATTTTTCGAAA
AATACTATCACATCGTGTACCCGCAGTGTCGCTACGACAGAGACGGACGGCCGTTCCGAAGCGACGAGGTGA
>MeliponaBeecheii_000357-T1 MeliponaBeecheii_000357
ATGAGCAAACGGCACGAAATAAAAGTCACAAACACTGGGGATGACAAAATGAAAAGCGGCGGTGTCCAATCATCGGATCT
TCGGCATGTGGCACCCAGTCGGGGGACCGAAGAAAAAGACTCCTCGTCGTCGAGTCTCTGCGACGTGTACCTGAAGCGTC
TTGTAGGTGGCACGCACCGACTACTTCTTTCCTCTAAAGAGCGTGGCCAGTGTCCGCAAGCTGTAACAGAAGAGCCACCG
CCTTTGCACGTTGTTCCACGACCACTTGCCCCCTCTTTGAAATTCATCCCCCGTGGAGATTCTGGATCCTCGATACCATA
CGTCGTTGCGAGTGACAACGTCACGACTCGTGATCAGCATTCTTTCTTACAGGTTGAAGAAAACAGTAAGGGAACGGACG
AACGTTGCACCTCAAGAGGCCCAATGAATCATCCAACGAAAGCGAAATTCTACGATATCACAATATCCCGCGATCTGAAG
CCTTACAAACGATCTGGAACCGATACCGTTCTTCAACCGCAGAACCGCCGCGCAAACTCCGACCTCCCGGTTTCAAACAA
ACCTCAACAAACTCTGCTCGCGTTCCACCGCCTCGCCGCTTCGTCACTCAGCTACAATATCCACGAATCTAACCAAACAA
TCCCCCAAATCTACCGCTGGCCATCTCCGCTCGGACTGATGACCAATCCGAACCATAAAATCAACGGGGATCGTTAA
>MeliponaBeecheii_000358-T1 MeliponaBeecheii_000358
ATGCTCGTGCAGTCGGCGACTAGTTCGAATTTCCAACCCCGCGCGCCTCTCGGATCGAAAAGGCAGCGAGCGAAGCACAG
TCCACCCCTGCTTCCCCGCGTTGGCGCACGGGGTGGCCCGGTGTGTCGTGGCCAGGTAAGGGGCAGCTGTCCACCAGGTG
CCACAGTCCCCACCAAAATACGTAGACGCTATCGTCCCCGCGCGATTCTGTCCGCCTCGATCTCATCGTCGTCGTCGTCG
TCTTTATCGGCTCTTATTAAGCCCGAGATCTCACGGTTGCTCTCGTCACCTCGAGAGCACCACGGCTACATTTATGGGGG
CGTCGTGCGCGGTCAAGGGCAGCAAGAGCCACCCCTGTCACTGCTGCAGTCACCTCGCCAGTCCCGGCGCGAGCGTGCAA
CAGCAGCAGCATCACCACCACCGCCATCACCACCATCATCACGAGACGCACCACGCGCACCACCAGCACCATCATCACCA
CCACCCCGCCGGGAAGCAACCCTCTGCCGAGCTGCAGCCGCAGAACAACAACGGGGACTGCAACATACTGGCACCGCTGC
GCAGCAAGATGAAGGTGTTAAAGAAACTCAAACGCAAGATGGGCCTAGGTGA
>MeliponaBeecheii_000359-T1 MeliponaBeecheii_000359
ATGGGGGTAGCGTTCTTAGAAAAAGAACGCTCGTCGCGCGGCCGGGAACAACAGATATCTGATGAGAGCGGGGTGTACCG
GGAAACGTTGAAGGGTGACGAGCGCGAAAAAAAGAAGAAGAAGAAGACGAAGACGAAGACGAAGACGAAGACGAAGAAGA
AGAAGAAGAAGAAGAAGAAAAGAAGCGAACAGAACGTTTCCAGCGAGCTGGCATATAGGTTATCGGATTTTCCGGGAATA
ACCGACAATCTTCAACGTCCTCGAGATGCGAAAGTGGATCGTGCAAGTTGCCAAGAATACTCGATTCACTCTACTCGATA
CTCCGCCGGGCGACGATATCCCGCTGTTTCTCCCCTTTCGATACCATTGAATACGCCATCGCCGCCGCGTGTCCCTGAGC
TGAACTCGAAATTAGGGAAAGTTAGAGGGACTGGAGAACAGACGGCCTCAGTACTCCTGTTTCAAAGCCGAAGAACGGCC
GAGATCGAGAACGACCGAGTTTGGTTTTCTATTGTAACTCCGCGTTTGAGGATGTCGAATGAAATTGTCACCGAGGGGAT
GGATATCGAATTTGGTCATCGTTTATTAAGCGCGCGTAGCTAG
>MeliponaBeecheii_000360-T1 MeliponaBeecheii_000360
ATGCCAGAGCCATTGAAAATAGTTAGCGAGCACGGGTTTATTGAAATTCAAAAGTGGCCCGTAGTGGCGTATTTCGAAGA
ACAGCTCGACGACCGACGTAATACGCTCCTTTTAGAATTTCCTCGATTATCTCCTTGGATTGGAGCTTGGGAAAATAGAA
GGGAGAAGCCAGTTGTACACGTATGTACGTACGTACATCACAGGCGTCGTGTGCAAGCGTACAAGCAGGAGCGTTATGTC
GCAGCTGCAGCTGCCTGCAGGAGCGGAACACTGGGCTTTGGGGATGGCAACGGTTGTGCACCACCTGGCCTTAGGAAACC
AGCACCGGGCCTCGGCATTGGCGTAGTCTCTACTCCAGACGAATGGCCGGAAAGAAAGAAAGGGAACAGAAACGCACAAT
GGAGCGGCGACTTTCGAAATTCCGGCACCCTCCTGAATAGCCCTCGCAACCTTGTAAAAATCGATCGGTGGTTGGCAAAG
GTTCTACCTATGCTCATTGTTGCTTCTGACGTAGAAAGAAAGGAAGGAAGGAAGGAAGAAAGGAAGGAAGGAAGGAAGCA
AGAAAAGAGAAGATCGTGTGAGGGGAAGCCATTCGAGAAACCAGCAACTTCCCCTCAGGATATTATGGCAGATGGGCTGT
GA
>MeliponaBeecheii_000361-T1 MeliponaBeecheii_000361
ATGACCACGGGGTCATCACCTGTCGTTGAATTAATGGAACAGCCGGGAAAGAAAGCGTTTGGCAGAGATGACGAACGATC
GAAAACACTTCATCTCCGACGTACAGACGTTCCAGCAGCCGTTCGAAGCTGGAATACCATCGCGTTACACGTCGCTACAC
CCACCATTATCACCGTTGCCAAAGTGAAACGCGGTGCTTCGAGCGATTGCGCTTCGCTTTTGGAGACCGGGGCCTCTGGT
GACCCGGGGCTGGAATCGGTCACTCCAAGTACTGTTAAGCAGCCGTGCCACGCCGAGGAAGTTCCAGTAATGTTCGCCGT
TCGTGTGTCGACGAGGAGCGTACACAGAGAGCCACCAGGAGGGGCCTTGTTCCCACGCCCGACGCCGTGA
>MeliponaBeecheii_000362-T1 MeliponaBeecheii_000362
ATGGCGACGTTTCCACTCGCCGGCTGGGAATATCCTGGACACGGCCTGGGAATATCCTGTCAGAACTCTCGCATTCCGGA
TCGCCGAGTCGGAGTTATGAAATACCGAAGTGGAAACGCTCGAGCTGCCATGAGAGGTGGTTTTGCATTTCAGTCGATCC
CGATCGAATTCCCACCGAGATCATCCAGCGCGGGCACGAACAATCTGCCACCGTTGATGTTCCATCATGTTCACGGTGAA
AATATCAGACTCTGCAATGGCGGAACCATCGCCAGAAGATACGAAAGCTTCTGCAGGGGCATCACGTTCAGCGCTCGACC
CGTTCGCGTTGGCGAAAAGGTCTGTGTCAAATTCCTCGAGATCTCGGACAACTGGAGCGGCGTGATCCGGTTCGGTTTCA
CCAGCAACGACCCGATCAACCTGCGAAATGGCCTTCCAAGGTACGCCTGCCCGGACCTCACGAACAAACCAGGCTACTGG
GCGAAGGCCATGGCCGAGAGGTTTGCCGAAAGGGATACGGTGCTCTTCTATTACGTCACCTCCGCCGGAGACGTGCACTT
CGGCGTGAACGGGGAGGAAAAGGGCGTGTTCTTCAGCGGCGTGGAGACACGGGGCCCTTTGTGGGCAATCATCGACGTGT
ACGGCAACAGCACCGCCATCGAGTTCGTCGATCCCAACAGGCAACACTTCAACAACATCAGGAGAGGCACCGAGCACAGC
AACGAAGATAACGCGCAACACAGCAGGCACTCGGCCATGGACGACGCGAGCAACGCGAGCAGAGACGTCGAGAGGATCAT
CGTTCCGTCCATGCAGGGCATTTCCATCCATCACGAGCCCGATGTCGAGCTACCTGGACTCAGGTTTCAGCCGACCGGTG
TCATCTTCACGCCGCTACCCTTCCACTCAACTCGAGGCAGGAACATCCGCTTCAGTAACCAGCAGTGCGTGGCGACGCGG
ACCGACACGGAATTCTGTCACGGCTATGCGTTTACAAGCCAGCCGCTGCTACTGGGCGAGCGATTGGTCGTGCAGATCCT
CGCCACAGAACCCATGTACGTTGGTGCTCTGGCTCTAGGTCTCACTTCTTGCGACCCAGCTCGACTGACCCCTGAAGACC
TGCCCGACGATAGCGATCTCTTGCTGGATCGTCCAGAGTACTGGGTAGTCTCGAAGGATGTCGCGTCGAGTCCTCAGCCT
GGCGACGAGATAGCCTTCACGGTGACTCACTTTGGTGAAGTTCAAATGAGCAAGAACGGCGGGCCGCCAAACGTGGTGAT
GCACGTGGACCAAAGTCTTCAATTGTGGGCGTTCTTCGACGTGTACGGTAGCACGCAACGTGTCAGGATGCTGGCCGAAA
GACCCACGTCGCCACCAAGACAACGTCAGAGCAATCCATCGCCAGCCACCATCTTGCAACAGCAGCAACAACAGCAACAA
CAACAGCAGCAGCAGCAGCAGCAACAGCAGCAACAGCAGCAACAACAGCAGCAACACTGCAATCACAGTAACGCAGCCAC
CGAACTGTCCAGATTTTCCGAGATGGTTCAATTCAAACCAGCCATCGGTGGGGGTACCGTGTTGGTTGTGAACCTTCCTC
CTCAGACTGGTTACGTCACACCGTCCTCGTCAACGCCACAGCCCACGTACGTCTCTGCTGGACACAGGAATCAACACGTG
CACCTTCCAGCGGTCACCGCTACGTCGTCCACGGCGTCCACGTCGCACCCCGGATCTTCCAGACAGTCCTCGCCGCCTCT
AACGGGCACCATGGCCAGTACAGGCTCGTCCACGTACGTGGAGCCAGTGAATTATCAAAGTCTCGACGGTACGCTCACCT
CTCAGGCGTCCTCCCACTTGCAACAATGGAGCGAGGGCCTGCAACCTACGCCCGGGCAACCGAACGAGTGCTCCGTCTGC
TACGAAAGAAGCATCGACAGCGTGCTGTACATGTGCGGTCACATGTGCATGTGCTACCCTTGCGCGATCCAGCAGTGGTG
CGGCAAAGGTGGCGGACACTGCCCACTCTGCAGAGCGACCATCAGGGACGTGATTCGTATCTATAGATCCTGA
>MeliponaBeecheii_000363-T1 MeliponaBeecheii_000363
ATGAATCAGGCCCCAGTGTCGTGTATTCCAGCGGGGAAGATGTCAAAAGCGAAGAAGGTGCTCGACGAGGCCCGCGAGAT
CCAGAACCCGGAGTTGGATCTCGCGGATAAGAGTATCTCAACGTTCGAGGAGATGCCCGGATTGCTTAATATGATTAATG
TCACAAGGTTGACACTGAGTCATAATAAAATTCAAGCTGTACCACCGGGCCTTGCTAATCTAGTCAACTTGGAGATACTG
AATCTGTTCAACAATCACATAACTGAGCTTCCAATTTCATTGTCGCAGATGCCAAAGTTACGGATTCTTAATGTCGGGAT
GAACAAATTGGACGTACTACCGCGTGGATTTGGTGCTTTTCCAGTATTAGAGGTCTTAGATCTGACGTATAACAATCTGA
GTGAGAAGAATTTGCCAGGGAACTTTTTCATGATGGAGACCTTGAGAGCACTGTATTTGGCTGACAACGATTTTGAATAT
TTACCTCCAGAAATTGGGCAACTAAAGAATTTACAAATTCTTGTACTGAGAGAAAATGATTTGATCGAATTGCCAAAAGA
AATCGGAGAATTAACGCGACTCAGAGAATTGCATATTCAAGGGAACCGACTGACAGTCCTACCTCCAGAATTAGGAAATT
TGGACTTGGTGAGTAACAAAGCAGTGTTTAGAATGGAATTTAATCCGTGGGTAACACCGATCGGCGATCAATTGCAAGTT
GGCATTTCTCACGTTATAGATTACATACGTTCTGAAACGTACAGGTACGTATATAATCGGCACCAAAGCGCCAAAGGACC
ACCGCCGCCGATAGAAAACGACAAGAGCGGCGTTCAAATGGGCAATGCCTGTTGGGAGTTGTATTGCCTGGAGCACGGCA
TACAACCCGACGGCATGCTACCGCCTCAGAGTTGCTCCAGCGACGAAGGCTTCCAAACTTTCTTCAGCGAAACTGGCGGC
GGAAAATACGTCCCGCGAGCTGTATTTCTGGACCTCGAACCAACGGTCATCGACGAAGTTCGAACAGGAACCTACAATCA
ACTGTTCCACCCCGAGCAACTGATCTCCGGCAAAGAGGACGCGGCGAACAACTACGCTCGGGGTCACTACACCCTCGGCA
AGGAGATAATCGACCTGGTCCTCGACAGAATTCGCAAGATCGTCGACATGTGCACCGCTCTACAAGGTTTCCTGATATTC
CACGCGTTCGGCGGTGGTACCGGTTCGGGATTCACCAGCCTGCTGATGGAGCACCTCTCCATGGACTACGGCAAGAAGGC
[truncated: 23,899,145 more chars]
