# Supplementary material for: Prevalent bee venom genes evolved before the aculeate stinger and eusociality
Source: BMC Biol. 2023 Oct 23;21:229. doi: 10.1186/s12915-023-01656-5 (PMC10591384; doi:10.1186/s12915-023-01656-5)
Supplement: Supplementary file 40 — Additional file 40. Genome annotation of Melipona beecheii. [file 12915_2023_1656_MOESM40_ESM.zip › Melipona_beecheii.annotation.funannotate181.Oct2020/results/Melipona_beecheii.agp]

contig_22	1	15230417	1	W	contig_1	1	15230417	+
contig_94	1	13167488	1	W	contig_2	1	13167488	+
contig_2	1	8515742	1	W	contig_3	1	8515742	+
contig_51	1	7596956	1	W	contig_4	1	7596956	+
scaffold_127	1	5871844	1	W	contig_5	1	5871844	+
scaffold_103	1	3182012	1	W	contig_6	1	3182012	+
scaffold_103	3182013	3182112	2	N	100	scaffold	yes	paired-ends
scaffold_103	3182113	4689888	3	W	contig_7	1	1507776	+
contig_121	1	3811225	1	W	contig_8	1	3811225	+
contig_29	1	3500106	1	W	contig_9	1	3500106	+
contig_120	1	3320051	1	W	contig_10	1	3320051	+
contig_512	1	2676908	1	W	contig_11	1	2676908	+
contig_520	1	2306790	1	W	contig_12	1	2306790	+
contig_81	1	1847060	1	W	contig_13	1	1847060	+
contig_12	1	1531639	1	W	contig_14	1	1531639	+
contig_80	1	1219727	1	W	contig_15	1	1219727	+
contig_153	1	909161	1	W	contig_16	1	909161	+
contig_148	1	412732	1	W	contig_17	1	412732	+
contig_609	1	189532	1	W	contig_18	1	189532	+
contig_580	1	133893	1	W	contig_19	1	133893	+
contig_124	1	83920	1	W	contig_20	1	83920	+
contig_146	1	58423	1	W	contig_21	1	58423	+
contig_501	1	52150	1	W	contig_22	1	52150	+
contig_90	1	48136	1	W	contig_23	1	48136	+
contig_885	1	44700	1	W	contig_24	1	44700	+
contig_112	1	42309	1	W	contig_25	1	42309	+
contig_187	1	41592	1	W	contig_26	1	41592	+
contig_928	1	38188	1	W	contig_27	1	38188	+
contig_742	1	37672	1	W	contig_28	1	37672	+
contig_867	1	35558	1	W	contig_29	1	35558	+
contig_284	1	34577	1	W	contig_30	1	34577	+
contig_655	1	33259	1	W	contig_31	1	33259	+
contig_1075	1	31821	1	W	contig_32	1	31821	+
contig_276	1	31483	1	W	contig_33	1	31483	+
contig_1029	1	30032	1	W	contig_34	1	30032	+
contig_504	1	29596	1	W	contig_35	1	29596	+
contig_576	1	28850	1	W	contig_36	1	28850	+
contig_673	1	27392	1	W	contig_37	1	27392	+
contig_132	1	27055	1	W	contig_38	1	27055	+
contig_31	1	26437	1	W	contig_39	1	26437	+
contig_45	1	25875	1	W	contig_40	1	25875	+
contig_930	1	25526	1	W	contig_41	1	25526	+
contig_807	1	25109	1	W	contig_42	1	25109	+
contig_188	1	24646	1	W	contig_43	1	24646	+
contig_874	1	24202	1	W	contig_44	1	24202	+
contig_358	1	24107	1	W	contig_45	1	24107	+
contig_145	1	23536	1	W	contig_46	1	23536	+
contig_961	1	22647	1	W	contig_47	1	22647	+
contig_151	1	22506	1	W	contig_48	1	22506	+
contig_644	1	22127	1	W	contig_49	1	22127	+
contig_147	1	21846	1	W	contig_50	1	21846	+
contig_703	1	21079	1	W	contig_51	1	21079	+
contig_130	1	20750	1	W	contig_52	1	20750	+
contig_759	1	20162	1	W	contig_53	1	20162	+
contig_499	1	19935	1	W	contig_54	1	19935	+
contig_240	1	19436	1	W	contig_55	1	19436	+
contig_498	1	18821	1	W	contig_56	1	18821	+
contig_561	1	18633	1	W	contig_57	1	18633	+
contig_574	1	18198	1	W	contig_58	1	18198	+
contig_1061	1	17584	1	W	contig_59	1	17584	+
contig_936	1	17092	1	W	contig_60	1	17092	+
contig_142	1	16780	1	W	contig_61	1	16780	+
contig_1079	1	16605	1	W	contig_62	1	16605	+
contig_769	1	16202	1	W	contig_63	1	16202	+
contig_941	1	16023	1	W	contig_64	1	16023	+
contig_327	1	15497	1	W	contig_65	1	15497	+
contig_53	1	15266	1	W	contig_66	1	15266	+
contig_573	1	14554	1	W	contig_67	1	14554	+
contig_1048	1	14078	1	W	contig_68	1	14078	+
contig_424	1	13676	1	W	contig_69	1	13676	+
contig_905	1	13437	1	W	contig_70	1	13437	+
contig_979	1	13128	1	W	contig_71	1	13128	+
contig_760	1	12296	1	W	contig_72	1	12296	+
contig_652	1	11931	1	W	contig_73	1	11931	+
contig_773	1	11741	1	W	contig_74	1	11741	+
contig_843	1	11554	1	W	contig_75	1	11554	+
contig_626	1	11443	1	W	contig_76	1	11443	+
contig_690	1	11317	1	W	contig_77	1	11317	+
contig_3	1	10714	1	W	contig_78	1	10714	+
contig_136	1	10598	1	W	contig_79	1	10598	+
contig_339	1	10486	1	W	contig_80	1	10486	+
contig_887	1	10439	1	W	contig_81	1	10439	+
contig_761	1	10059	1	W	contig_82	1	10059	+
contig_183	1	9993	1	W	contig_83	1	9993	+
contig_510	1	9620	1	W	contig_84	1	9620	+
contig_613	1	9532	1	W	contig_85	1	9532	+
contig_778	1	9434	1	W	contig_86	1	9434	+
contig_437	1	9126	1	W	contig_87	1	9126	+
contig_864	1	8753	1	W	contig_88	1	8753	+
contig_79	1	8576	1	W	contig_89	1	8576	+
contig_1068	1	8114	1	W	contig_90	1	8114	+
contig_677	1	7861	1	W	contig_91	1	7861	+
contig_917	1	7716	1	W	contig_92	1	7716	+
contig_981	1	7597	1	W	contig_93	1	7597	+
contig_334	1	7173	1	W	contig_94	1	7173	+
contig_692	1	6961	1	W	contig_95	1	6961	+
contig_991	1	6626	1	W	contig_96	1	6626	+
contig_70	1	6453	1	W	contig_97	1	6453	+
contig_114	1	6326	1	W	contig_98	1	6326	+
contig_72	1	6069	1	W	contig_99	1	6069	+
contig_78	1	5928	1	W	contig_100	1	5928	+
contig_1019	1	5757	1	W	contig_101	1	5757	+
contig_167	1	5638	1	W	contig_102	1	5638	+
contig_239	1	5518	1	W	contig_103	1	5518	+
contig_426	1	5434	1	W	contig_104	1	5434	+
contig_104	1	5155	1	W	contig_105	1	5155	+
contig_720	1	4691	1	W	contig_106	1	4691	+
contig_852	1	4566	1	W	contig_107	1	4566	+
contig_179	1	4438	1	W	contig_108	1	4438	+
contig_204	1	4330	1	W	contig_109	1	4330	+
contig_277	1	4219	1	W	contig_110	1	4219	+
contig_660	1	4126	1	W	contig_111	1	4126	+
contig_619	1	4073	1	W	contig_112	1	4073	+
contig_389	1	3970	1	W	contig_113	1	3970	+
contig_784	1	3861	1	W	contig_114	1	3861	+
contig_180	1	3751	1	W	contig_115	1	3751	+
contig_261	1	3641	1	W	contig_116	1	3641	+
contig_259	1	3542	1	W	contig_117	1	3542	+
contig_95	1	3438	1	W	contig_118	1	3438	+
contig_1077	1	3201	1	W	contig_119	1	3201	+
contig_954	1	3075	1	W	contig_120	1	3075	+
contig_41	1	2940	1	W	contig_121	1	2940	+
contig_911	1	2888	1	W	contig_122	1	2888	+
contig_385	1	2783	1	W	contig_123	1	2783	+
contig_975	1	2670	1	W	contig_124	1	2670	+
contig_207	1	2598	1	W	contig_125	1	2598	+
contig_886	1	2561	1	W	contig_126	1	2561	+
contig_865	1	2445	1	W	contig_127	1	2445	+
contig_791	1	2415	1	W	contig_128	1	2415	+
contig_383	1	2345	1	W	contig_129	1	2345	+
contig_775	1	2261	1	W	contig_130	1	2261	+
contig_211	1	2000	1	W	contig_131	1	2000	+
contig_96	1	1953	1	W	contig_132	1	1953	+
contig_343	1	1876	1	W	contig_133	1	1876	+
contig_386	1	1833	1	W	contig_134	1	1833	+
contig_1027	1	1784	1	W	contig_135	1	1784	+
contig_1041	1	1675	1	W	contig_136	1	1675	+
contig_189	1	1579	1	W	contig_137	1	1579	+
contig_133	1	1542	1	W	contig_138	1	1542	+
contig_796	1	1492	1	W	contig_139	1	1492	+
contig_995	1	1431	1	W	contig_140	1	1431	+
contig_47	1	1349	1	W	contig_141	1	1349	+
contig_243	1	1323	1	W	contig_142	1	1323	+
contig_447	1	1286	1	W	contig_143	1	1286	+
contig_58	1	1254	1	W	contig_144	1	1254	+
contig_616	1	1230	1	W	contig_145	1	1230	+
contig_54	1	1202	1	W	contig_146	1	1202	+
contig_895	1	1175	1	W	contig_147	1	1175	+
contig_967	1	1099	1	W	contig_148	1	1099	+
contig_708	1	1062	1	W	contig_149	1	1062	+
contig_342	1	1033	1	W	contig_150	1	1033	+
contig_733	1	1014	1	W	contig_151	1	1014	+
contig_346	1	975	1	W	contig_152	1	975	+
contig_818	1	948	1	W	contig_153	1	948	+
contig_116	1	934	1	W	contig_154	1	934	+
contig_836	1	870	1	W	contig_155	1	870	+
contig_857	1	837	1	W	contig_156	1	837	+
contig_314	1	808	1	W	contig_157	1	808	+
contig_1076	1	785	1	W	contig_158	1	785	+
contig_974	1	773	1	W	contig_159	1	773	+
contig_251	1	760	1	W	contig_160	1	760	+
contig_248	1	752	1	W	contig_161	1	752	+
contig_710	1	727	1	W	contig_162	1	727	+
contig_67	1	700	1	W	contig_163	1	700	+
contig_212	1	676	1	W	contig_164	1	676	+
contig_288	1	671	1	W	contig_165	1	671	+
contig_32	1	620	1	W	contig_166	1	620	+
contig_375	1	615	1	W	contig_167	1	615	+
contig_890	1	593	1	W	contig_168	1	593	+
contig_820	1	541	1	W	contig_169	1	541	+
contig_743	1	512	1	W	contig_170	1	512	+
contig_920	1	479	1	W	contig_171	1	479	+
contig_719	1	458	1	W	contig_172	1	458	+
contig_748	1	428	1	W	contig_173	1	428	+
contig_907	1	418	1	W	contig_174	1	418	+
contig_306	1	398	1	W	contig_175	1	398	+
contig_1021	1	351	1	W	contig_176	1	351	+
contig_395	1	329	1	W	contig_177	1	329	+
contig_270	1	320	1	W	contig_178	1	320	+
contig_397	1	305	1	W	contig_179	1	305	+
contig_674	1	300	1	W	contig_180	1	300	+
contig_945	1	277	1	W	contig_181	1	277	+
contig_353	1	255	1	W	contig_182	1	255	+
contig_1025	1	235	1	W	contig_183	1	235	+
contig_206	1	227	1	W	contig_184	1	227	+
contig_234	1	190	1	W	contig_185	1	190	+
contig_946	1	166	1	W	contig_186	1	166	+
contig_406	1	162	1	W	contig_187	1	162	+
contig_378	1	157	1	W	contig_188	1	157	+
contig_252	1	149	1	W	contig_189	1	149	+
contig_662	1	137	1	W	contig_190	1	137	+
contig_381	1	96	1	W	contig_191	1	96	+
contig_705	1	77	1	W	contig_192	1	77	+
contig_59	1	71	1	W	contig_193	1	71	+
contig_312	1	57	1	W	contig_194	1	57	+
contig_409	1	53	1	W	contig_195	1	53	+
scaffold_49	1	15794611	1	W	contig_196	1	15794611	+
contig_60	1	13349949	1	W	contig_197	1	13349949	+
scaffold_721	1	10844103	1	W	contig_198	1	10844103	+
contig_631	1	7711540	1	W	contig_199	1	7711540	+
contig_91	1	6581315	1	W	contig_200	1	6581315	+
contig_42	1	5036356	1	W	contig_201	1	5036356	+
scaffold_52	1	3880731	1	W	contig_202	1	3880731	+
contig_23	1	3607437	1	W	contig_203	1	3607437	+
contig_125	1	3391259	1	W	contig_204	1	3391259	+
contig_11	1	2980938	1	W	contig_205	1	2980938	+
contig_117	1	2473563	1	W	contig_206	1	2473563	+
contig_140	1	1935881	1	W	contig_207	1	1935881	+
contig_20	1	1638898	1	W	contig_208	1	1638898	+
contig_63	1	1351870	1	W	contig_209	1	1351870	+
contig_21	1	960369	1	W	contig_210	1	960369	+
contig_152	1	500134	1	W	contig_211	1	500134	+
contig_610	1	270023	1	W	contig_212	1	270023	+
contig_18	1	145333	1	W	contig_213	1	145333	+
contig_17	1	127404	1	W	contig_214	1	127404	+
contig_25	1	65873	1	W	contig_215	1	65873	+
contig_627	1	52315	1	W	contig_216	1	52315	+
contig_567	1	49940	1	W	contig_217	1	49940	+
contig_653	1	44922	1	W	contig_218	1	44922	+
contig_559	1	42753	1	W	contig_219	1	42753	+
contig_8	1	41697	1	W	contig_220	1	41697	+
contig_787	1	40742	1	W	contig_221	1	40742	+
contig_421	1	37705	1	W	contig_222	1	37705	+
contig_219	1	36034	1	W	contig_223	1	36034	+
contig_396	1	34619	1	W	contig_224	1	34619	+
contig_591	1	33268	1	W	contig_225	1	33268	+
contig_878	1	32089	1	W	contig_226	1	32089	+
contig_952	1	31709	1	W	contig_227	1	31709	+
contig_236	1	31030	1	W	contig_228	1	31030	+
contig_55	1	29833	1	W	contig_229	1	29833	+
contig_184	1	29106	1	W	contig_230	1	29106	+
contig_650	1	27575	1	W	contig_231	1	27575	+
contig_369	1	27333	1	W	contig_232	1	27333	+
contig_579	1	26439	1	W	contig_233	1	26439	+
contig_783	1	26267	1	W	contig_234	1	26267	+
contig_1046	1	25640	1	W	contig_235	1	25640	+
contig_46	1	25320	1	W	contig_236	1	25320	+
contig_715	1	24754	1	W	contig_237	1	24754	+
contig_575	1	24220	1	W	contig_238	1	24220	+
contig_300	1	24134	1	W	contig_239	1	24134	+
contig_450	1	23784	1	W	contig_240	1	23784	+
contig_1047	1	22991	1	W	contig_241	1	22991	+
contig_144	1	22576	1	W	contig_242	1	22576	+
contig_987	1	22243	1	W	contig_243	1	22243	+
contig_873	1	21853	1	W	contig_244	1	21853	+
contig_642	1	21095	1	W	contig_245	1	21095	+
contig_1071	1	20834	1	W	contig_246	1	20834	+
contig_782	1	20302	1	W	contig_247	1	20302	+
contig_1035	1	19996	1	W	contig_248	1	19996	+
contig_578	1	19646	1	W	contig_249	1	19646	+
contig_508	1	19023	1	W	contig_250	1	19023	+
contig_915	1	18639	1	W	contig_251	1	18639	+
contig_177	1	18545	1	W	contig_252	1	18545	+
contig_355	1	17707	1	W	contig_253	1	17707	+
contig_727	1	17210	1	W	contig_254	1	17210	+
contig_28	1	16979	1	W	contig_255	1	16979	+
contig_92	1	16621	1	W	contig_256	1	16621	+
contig_868	1	16522	1	W	contig_257	1	16522	+
contig_57	1	16094	1	W	contig_258	1	16094	+
contig_543	1	15536	1	W	contig_259	1	15536	+
contig_233	1	15411	1	W	contig_260	1	15411	+
contig_793	1	14857	1	W	contig_261	1	14857	+
contig_570	1	14242	1	W	contig_262	1	14242	+
contig_632	1	13927	1	W	contig_263	1	13927	+
contig_123	1	13549	1	W	contig_264	1	13549	+
contig_914	1	13391	1	W	contig_265	1	13391	+
contig_959	1	12583	1	W	contig_266	1	12583	+
contig_898	1	11958	1	W	contig_267	1	11958	+
contig_862	1	11829	1	W	contig_268	1	11829	+
contig_64	1	11665	1	W	contig_269	1	11665	+
contig_1065	1	11448	1	W	contig_270	1	11448	+
contig_27	1	11364	1	W	contig_271	1	11364	+
contig_750	1	11251	1	W	contig_272	1	11251	+
contig_904	1	10659	1	W	contig_273	1	10659	+
contig_82	1	10555	1	W	contig_274	1	10555	+
contig_178	1	10448	1	W	contig_275	1	10448	+
contig_829	1	10174	1	W	contig_276	1	10174	+
contig_88	1	9997	1	W	contig_277	1	9997	+
contig_287	1	9643	1	W	contig_278	1	9643	+
contig_412	1	9552	1	W	contig_279	1	9552	+
contig_100	1	9440	1	W	contig_280	1	9440	+
contig_296	1	9200	1	W	contig_281	1	9200	+
contig_587	1	8796	1	W	contig_282	1	8796	+
contig_150	1	8645	1	W	contig_283	1	8645	+
contig_521	1	8298	1	W	contig_284	1	8298	+
contig_623	1	7983	1	W	contig_285	1	7983	+
contig_1005	1	7824	1	W	contig_286	1	7824	+
contig_227	1	7611	1	W	contig_287	1	7611	+
contig_360	1	7219	1	W	contig_288	1	7219	+
contig_298	1	6994	1	W	contig_289	1	6994	+
contig_523	1	6709	1	W	contig_290	1	6709	+
contig_602	1	6493	1	W	contig_291	1	6493	+
contig_965	1	6411	1	W	contig_292	1	6411	+
contig_942	1	6132	1	W	contig_293	1	6132	+
contig_241	1	6023	1	W	contig_294	1	6023	+
contig_833	1	5783	1	W	contig_295	1	5783	+
contig_869	1	5664	1	W	contig_296	1	5664	+
contig_528	1	5609	1	W	contig_297	1	5609	+
contig_283	1	5471	1	W	contig_298	1	5471	+
contig_921	1	5184	1	W	contig_299	1	5184	+
contig_832	1	5065	1	W	contig_300	1	5065	+
contig_899	1	4566	1	W	contig_301	1	4566	+
contig_168	1	4488	1	W	contig_302	1	4488	+
contig_1033	1	4357	1	W	contig_303	1	4357	+
contig_539	1	4261	1	W	contig_304	1	4261	+
contig_799	1	4126	1	W	contig_305	1	4126	+
contig_155	1	4107	1	W	contig_306	1	4107	+
contig_948	1	4003	1	W	contig_307	1	4003	+
contig_263	1	3864	1	W	contig_308	1	3864	+
contig_891	1	3815	1	W	contig_309	1	3815	+
contig_957	1	3670	1	W	contig_310	1	3670	+
contig_221	1	3604	1	W	contig_311	1	3604	+
contig_678	1	3513	1	W	contig_312	1	3513	+
contig_926	1	3206	1	W	contig_313	1	3206	+
contig_1042	1	3153	1	W	contig_314	1	3153	+
contig_956	1	3038	1	W	contig_315	1	3038	+
contig_894	1	2930	1	W	contig_316	1	2930	+
contig_978	1	2839	1	W	contig_317	1	2839	+
contig_66	1	2694	1	W	contig_318	1	2694	+
contig_65	1	2623	1	W	contig_319	1	2623	+
contig_264	1	2569	1	W	contig_320	1	2569	+
contig_621	1	2487	1	W	contig_321	1	2487	+
contig_444	1	2428	1	W	contig_322	1	2428	+
contig_335	1	2363	1	W	contig_323	1	2363	+
contig_30	1	2287	1	W	contig_324	1	2287	+
contig_516	1	2042	1	W	contig_325	1	2042	+
contig_159	1	1976	1	W	contig_326	1	1976	+
contig_332	1	1893	1	W	contig_327	1	1893	+
contig_615	1	1854	1	W	contig_328	1	1854	+
contig_387	1	1785	1	W	contig_329	1	1785	+
contig_728	1	1681	1	W	contig_330	1	1681	+
contig_149	1	1584	1	W	contig_331	1	1584	+
contig_89	1	1553	1	W	contig_332	1	1553	+
contig_1000	1	1517	1	W	contig_333	1	1517	+
contig_1039	1	1445	1	W	contig_334	1	1445	+
contig_38	1	1395	1	W	contig_335	1	1395	+
contig_1052	1	1328	1	W	contig_336	1	1328	+
contig_549	1	1295	1	W	contig_337	1	1295	+
contig_966	1	1269	1	W	contig_338	1	1269	+
contig_1050	1	1248	1	W	contig_339	1	1248	+
contig_908	1	1202	1	W	contig_340	1	1202	+
contig_135	1	1189	1	W	contig_341	1	1189	+
contig_329	1	1141	1	W	contig_342	1	1141	+
contig_247	1	1067	1	W	contig_343	1	1067	+
contig_5	1	1035	1	W	contig_344	1	1035	+
contig_115	1	1019	1	W	contig_345	1	1019	+
contig_290	1	989	1	W	contig_346	1	989	+
contig_232	1	958	1	W	contig_347	1	958	+
contig_13	1	935	1	W	contig_348	1	935	+
contig_614	1	871	1	W	contig_349	1	871	+
contig_990	1	839	1	W	contig_350	1	839	+
contig_841	1	822	1	W	contig_351	1	822	+
contig_86	1	789	1	W	contig_352	1	789	+
contig_909	1	776	1	W	contig_353	1	776	+
contig_634	1	770	1	W	contig_354	1	770	+
contig_586	1	759	1	W	contig_355	1	759	+
contig_1062	1	735	1	W	contig_356	1	735	+
contig_737	1	715	1	W	contig_357	1	715	+
contig_292	1	676	1	W	contig_358	1	676	+
contig_840	1	675	1	W	contig_359	1	675	+
contig_289	1	640	1	W	contig_360	1	640	+
contig_77	1	617	1	W	contig_361	1	617	+
contig_896	1	603	1	W	contig_362	1	603	+
contig_582	1	562	1	W	contig_363	1	562	+
contig_367	1	539	1	W	contig_364	1	539	+
contig_827	1	481	1	W	contig_365	1	481	+
contig_446	1	459	1	W	contig_366	1	459	+
contig_433	1	445	1	W	contig_367	1	445	+
contig_944	1	419	1	W	contig_368	1	419	+
contig_299	1	401	1	W	contig_369	1	401	+
contig_893	1	352	1	W	contig_370	1	352	+
contig_321	1	333	1	W	contig_371	1	333	+
contig_502	1	321	1	W	contig_372	1	321	+
contig_624	1	306	1	W	contig_373	1	306	+
contig_683	1	300	1	W	contig_374	1	300	+
contig_101	1	280	1	W	contig_375	1	280	+
contig_958	1	259	1	W	contig_376	1	259	+
contig_972	1	246	1	W	contig_377	1	246	+
contig_347	1	227	1	W	contig_378	1	227	+
contig_371	1	190	1	W	contig_379	1	190	+
contig_847	1	167	1	W	contig_380	1	167	+
contig_826	1	162	1	W	contig_381	1	162	+
contig_203	1	159	1	W	contig_382	1	159	+
contig_596	1	154	1	W	contig_383	1	154	+
contig_93	1	140	1	W	contig_384	1	140	+
contig_1003	1	100	1	W	contig_385	1	100	+
contig_262	1	86	1	W	contig_386	1	86	+
contig_229	1	72	1	W	contig_387	1	72	+
contig_209	1	60	1	W	contig_388	1	60	+
contig_970	1	53	1	W	contig_389	1	53	+
scaffold_74	1	18006997	1	W	contig_390	1	18006997	+
scaffold_71	1	14621957	1	W	contig_391	1	14621957	+
scaffold_6	1	12755353	1	W	contig_392	1	12755353	+
contig_154	1	8242140	1	W	contig_393	1	8242140	+
scaffold_14	1	6583512	1	W	contig_394	1	6583512	+
contig_16	1	5409031	1	W	contig_395	1	5409031	+
scaffold_571	1	4114877	1	W	contig_396	1	4114877	+
contig_97	1	3766769	1	W	contig_397	1	3766769	+
contig_19	1	3418544	1	W	contig_398	1	3418544	+
contig_83	1	3276901	1	W	contig_399	1	3276901	+
contig_62	1	2537590	1	W	contig_400	1	2537590	+
contig_139	1	1947661	1	W	contig_401	1	1947661	+
contig_111	1	1819321	1	W	contig_402	1	1819321	+
contig_171	1	1470864	1	W	contig_403	1	1470864	+
contig_37	1	1009633	1	W	contig_404	1	1009633	+
contig_10	1	666030	1	W	contig_405	1	666030	+
contig_157	1	307056	1	W	contig_406	1	307056	+
contig_661	1	154442	1	W	contig_407	1	154442	+
contig_643	1	127685	1	W	contig_408	1	127685	+
contig_7	1	76127	1	W	contig_409	1	76127	+
contig_106	1	55094	1	W	contig_410	1	55094	+
contig_572	1	50560	1	W	contig_411	1	50560	+
contig_884	1	45086	1	W	contig_412	1	45086	+
contig_620	1	42834	1	W	contig_413	1	42834	+
contig_943	1	42236	1	W	contig_414	1	42236	+
contig_808	1	41433	1	W	contig_415	1	41433	+
contig_337	1	38109	1	W	contig_416	1	38109	+
contig_137	1	36380	1	W	contig_417	1	36380	+
contig_185	1	34779	1	W	contig_418	1	34779	+
contig_658	1	33899	1	W	contig_419	1	33899	+
contig_964	1	32376	1	W	contig_420	1	32376	+
contig_529	1	31775	1	W	contig_421	1	31775	+
contig_138	1	31297	1	W	contig_422	1	31297	+
contig_557	1	29957	1	W	contig_423	1	29957	+
contig_173	1	29252	1	W	contig_424	1	29252	+
contig_637	1	27713	1	W	contig_425	1	27713	+
contig_1043	1	27374	1	W	contig_426	1	27374	+
contig_410	1	26957	1	W	contig_427	1	26957	+
contig_581	1	26409	1	W	contig_428	1	26409	+
contig_56	1	25672	1	W	contig_429	1	25672	+
contig_654	1	25449	1	W	contig_430	1	25449	+
contig_33	1	25069	1	W	contig_431	1	25069	+
contig_640	1	24546	1	W	contig_432	1	24546	+
contig_888	1	24146	1	W	contig_433	1	24146	+
contig_497	1	24044	1	W	contig_434	1	24044	+
contig_688	1	23019	1	W	contig_435	1	23019	+
contig_382	1	22632	1	W	contig_436	1	22632	+
contig_588	1	22466	1	W	contig_437	1	22466	+
contig_143	1	21903	1	W	contig_438	1	21903	+
contig_109	1	21638	1	W	contig_439	1	21638	+
contig_846	1	20933	1	W	contig_440	1	20933	+
contig_770	1	20499	1	W	contig_441	1	20499	+
contig_352	1	20054	1	W	contig_442	1	20054	+
contig_951	1	19652	1	W	contig_443	1	19652	+
contig_925	1	19071	1	W	contig_444	1	19071	+
contig_210	1	18718	1	W	contig_445	1	18718	+
contig_689	1	18613	1	W	contig_446	1	18613	+
contig_399	1	17775	1	W	contig_447	1	17775	+
contig_838	1	17243	1	W	contig_448	1	17243	+
contig_129	1	17043	1	W	contig_449	1	17043	+
contig_36	1	16655	1	W	contig_450	1	16655	+
contig_939	1	16582	1	W	contig_451	1	16582	+
contig_279	1	16117	1	W	contig_452	1	16117	+
contig_500	1	15576	1	W	contig_453	1	15576	+
contig_172	1	15496	1	W	contig_454	1	15496	+
contig_558	1	15224	1	W	contig_455	1	15224	+
contig_622	1	14480	1	W	contig_456	1	14480	+
contig_577	1	13988	1	W	contig_457	1	13988	+
contig_590	1	13629	1	W	contig_458	1	13629	+
contig_605	1	13425	1	W	contig_459	1	13425	+
contig_877	1	12908	1	W	contig_460	1	12908	+
contig_1015	1	12006	1	W	contig_461	1	12006	+
contig_835	1	11923	1	W	contig_462	1	11923	+
contig_698	1	11692	1	W	contig_463	1	11692	+
contig_1051	1	11464	1	W	contig_464	1	11464	+
contig_585	1	11397	1	W	contig_465	1	11397	+
contig_506	1	11259	1	W	contig_466	1	11259	+
contig_190	1	10681	1	W	contig_467	1	10681	+
contig_1032	1	10588	1	W	contig_468	1	10588	+
contig_134	1	10482	1	W	contig_469	1	10482	+
contig_198	1	10317	1	W	contig_470	1	10317	+
contig_303	1	10001	1	W	contig_471	1	10001	+
contig_940	1	9833	1	W	contig_472	1	9833	+
contig_105	1	9593	1	W	contig_473	1	9593	+
contig_519	1	9445	1	W	contig_474	1	9445	+
contig_1	1	9402	1	W	contig_475	1	9402	+
contig_87	1	9097	1	W	contig_476	1	9097	+
contig_855	1	8677	1	W	contig_477	1	8677	+
contig_418	1	8530	1	W	contig_478	1	8530	+
contig_1064	1	7985	1	W	contig_479	1	7985	+
contig_174	1	7849	1	W	contig_480	1	7849	+
contig_669	1	7694	1	W	contig_481	1	7694	+
contig_401	1	7574	1	W	contig_482	1	7574	+
contig_214	1	7098	1	W	contig_483	1	7098	+
contig_568	1	6904	1	W	contig_484	1	6904	+
contig_1053	1	6523	1	W	contig_485	1	6523	+
contig_985	1	6425	1	W	contig_486	1	6425	+
contig_1070	1	6324	1	W	contig_487	1	6324	+
contig_656	1	6056	1	W	contig_488	1	6056	+
contig_704	1	5874	1	W	contig_489	1	5874	+
contig_595	1	5703	1	W	contig_490	1	5703	+
contig_468	1	5620	1	W	contig_491	1	5620	+
contig_813	1	5474	1	W	contig_492	1	5474	+
contig_196	1	5326	1	W	contig_493	1	5326	+
contig_256	1	5072	1	W	contig_494	1	5072	+
contig_411	1	4643	1	W	contig_495	1	4643	+
contig_496	1	4521	1	W	contig_496	1	4521	+
contig_592	1	4365	1	W	contig_497	1	4365	+
contig_494	1	4312	1	W	contig_498	1	4312	+
contig_305	1	4132	1	W	contig_499	1	4132	+
contig_427	1	4125	1	W	contig_500	1	4125	+
contig_431	1	4018	1	W	contig_501	1	4018	+
contig_906	1	3887	1	W	contig_502	1	3887	+
contig_440	1	3856	1	W	contig_503	1	3856	+
contig_434	1	3722	1	W	contig_504	1	3722	+
contig_739	1	3623	1	W	contig_505	1	3623	+
contig_436	1	3519	1	W	contig_506	1	3519	+
contig_349	1	3374	1	W	contig_507	1	3374	+
contig_900	1	3167	1	W	contig_508	1	3167	+
contig_566	1	3057	1	W	contig_509	1	3057	+
contig_963	1	2938	1	W	contig_510	1	2938	+
contig_984	1	2841	1	W	contig_511	1	2841	+
contig_419	1	2742	1	W	contig_512	1	2742	+
contig_260	1	2656	1	W	contig_513	1	2656	+
contig_297	1	2590	1	W	contig_514	1	2590	+
contig_993	1	2526	1	W	contig_515	1	2526	+
contig_542	1	2444	1	W	contig_516	1	2444	+
contig_696	1	2389	1	W	contig_517	1	2389	+
contig_373	1	2334	1	W	contig_518	1	2334	+
contig_435	1	2229	1	W	contig_519	1	2229	+
contig_417	1	1999	1	W	contig_520	1	1999	+
contig_461	1	1932	1	W	contig_521	1	1932	+
contig_254	1	1868	1	W	contig_522	1	1868	+
contig_922	1	1830	1	W	contig_523	1	1830	+
contig_772	1	1722	1	W	contig_524	1	1722	+
contig_1024	1	1640	1	W	contig_525	1	1640	+
contig_947	1	1571	1	W	contig_526	1	1571	+
contig_693	1	1525	1	W	contig_527	1	1525	+
contig_606	1	1486	1	W	contig_528	1	1486	+
contig_982	1	1412	1	W	contig_529	1	1412	+
contig_226	1	1347	1	W	contig_530	1	1347	+
contig_924	1	1318	1	W	contig_531	1	1318	+
contig_1014	1	1278	1	W	contig_532	1	1278	+
contig_266	1	1253	1	W	contig_533	1	1253	+
contig_377	1	1220	1	W	contig_534	1	1220	+
contig_448	1	1201	1	W	contig_535	1	1201	+
contig_837	1	1148	1	W	contig_536	1	1148	+
contig_781	1	1097	1	W	contig_537	1	1097	+
contig_714	1	1046	1	W	contig_538	1	1046	+
contig_75	1	1024	1	W	contig_539	1	1024	+
contig_282	1	992	1	W	contig_540	1	992	+
contig_547	1	965	1	W	contig_541	1	965	+
contig_509	1	939	1	W	contig_542	1	939	+
contig_824	1	887	1	W	contig_543	1	887	+
contig_402	1	864	1	W	contig_544	1	864	+
contig_645	1	826	1	W	contig_545	1	826	+
contig_716	1	799	1	W	contig_546	1	799	+
contig_691	1	784	1	W	contig_547	1	784	+
contig_932	1	770	1	W	contig_548	1	770	+
contig_765	1	760	1	W	contig_549	1	760	+
contig_403	1	743	1	W	contig_550	1	743	+
contig_361	1	722	1	W	contig_551	1	722	+
contig_811	1	694	1	W	contig_552	1	694	+
contig_365	1	676	1	W	contig_553	1	676	+
contig_851	1	642	1	W	contig_554	1	642	+
contig_443	1	618	1	W	contig_555	1	618	+
contig_726	1	613	1	W	contig_556	1	613	+
contig_217	1	563	1	W	contig_557	1	563	+
contig_414	1	539	1	W	contig_558	1	539	+
contig_364	1	492	1	W	contig_559	1	492	+
contig_883	1	474	1	W	contig_560	1	474	+
contig_48	1	447	1	W	contig_561	1	447	+
contig_871	1	426	1	W	contig_562	1	426	+
contig_651	1	403	1	W	contig_563	1	403	+
contig_366	1	370	1	W	contig_564	1	370	+
contig_330	1	343	1	W	contig_565	1	343	+
contig_666	1	324	1	W	contig_566	1	324	+
contig_1067	1	316	1	W	contig_567	1	316	+
contig_107	1	304	1	W	contig_568	1	304	+
contig_790	1	290	1	W	contig_569	1	290	+
contig_223	1	262	1	W	contig_570	1	262	+
contig_1020	1	252	1	W	contig_571	1	252	+
contig_562	1	234	1	W	contig_572	1	234	+
contig_273	1	205	1	W	contig_573	1	205	+
contig_977	1	185	1	W	contig_574	1	185	+
contig_161	1	163	1	W	contig_575	1	163	+
contig_953	1	161	1	W	contig_576	1	161	+
contig_999	1	154	1	W	contig_577	1	154	+
contig_245	1	142	1	W	contig_578	1	142	+
contig_420	1	115	1	W	contig_579	1	115	+
contig_700	1	93	1	W	contig_580	1	93	+
contig_641	1	72	1	W	contig_581	1	72	+
contig_564	1	60	1	W	contig_582	1	60	+
contig_181	1	54	1	W	contig_583	1	54	+
contig_767	1	46	1	W	contig_584	1	46	+
