# Supplementary material for: Prevalent bee venom genes evolved before the aculeate stinger and eusociality
Source: BMC Biol. 2023 Oct 23;21:229. doi: 10.1186/s12915-023-01656-5 (PMC10591384; doi:10.1186/s12915-023-01656-5)
Supplement: Supplementary file 40 — Additional file 40. Genome annotation of Melipona beecheii. [file 12915_2023_1656_MOESM40_ESM.zip › Melipona_beecheii.annotation.funannotate181.Oct2020/results/Melipona_beecheii.proteins.fa]

>MeliponaBeecheii_000001-T1 MeliponaBeecheii_000001
MYAPLKFGTYQAVHDILGGSMACQADHKITCYRRLVGKVPLYLEILEGYTPLIFGTFYQGVHDILGGGMALARQTRQFSV
TGVFPQIKVRVYDLLGGILCQPDKQFSYYRRLSLKLKSIISRELEGVYDISWWWHTMPADKSSQASFIETKVHHISRTRW
YTPLMAGTFYQGRLSVKLKVHHISRTRRYTPLKFGTLYQVRDILREVSIGTPGRQEFSSYRSHSLKLKSIISEN
>MeliponaBeecheii_000002-T1 MeliponaBeecheii_000002
MKLKTETPKTPIQQKAQHTKAPSYEELLQQNRNLNKIIKELKAANKQNRMIPNYNHQEDRRPPRDQPYLHHHPSYLITIT
TGYIFKQQPEQQQSNLTLTNNSA
>MeliponaBeecheii_000003-T1 MeliponaBeecheii_000003
MKKNVSSKICFKGMSCEPKESPKALSVPLPSAAEDRRSSGARRGQVPVADLMVTLAPAKKPFVYLSYPLRNVPDADSASQ
GKTEVP
>MeliponaBeecheii_000004-T1 MeliponaBeecheii_000004
MSKSRRYNKILNKIVKINEDSSEDTSEDQYELRESDENESSECIESGEIEGSSDSEEENFFKVYQSKKRMRILSSSDFED
ERKSIPSTSQNVMGEIEIAVDGTRWIKLKAGGLVGRPFV
>MeliponaBeecheii_000005-T1 MeliponaBeecheii_000005
MNLCVKYSGPHNSRISKKTLETPPTCANCKRDHPANFPKCPAFLGIPIEPPQEHPYTSFLKHTFFLPPLSRTSYFFLDLL
PDLLVEQNIISPTQEFVGLHVLWARRLASMCSNLMALINR
>MeliponaBeecheii_000006-T1 MeliponaBeecheii_000006
MVYSSEIWNIVSGAYDIQGGGMRSQPDKRFSCFRRISMKISVGNMSRVRWCTPLKFGTMHKGRMLFYEEAGEASPKCGTP
LAGSLIEYSSEISNILPMAHVILKGGIRKQPELRGILHSRMWHGKPAQQAVLLLQALVLDILQMLFFWQDVTGEPRDGEY
RLSGLLLMPPARISCAPDAIFQISEEYTIWLSRYYRLNFYGKTPVARAPRLSHRNSKRDCVPAKASTCTVAMRKATEEHV
KVTRLRKSTTSASDSSPVANMQKCMDDINPDTLIKITYSTVTDKGPPKQISETRTINSTTLEKPRLKLQLTTHQNTKCQI
SSDTHTRGHRSH
>MeliponaBeecheii_000007-T1 MeliponaBeecheii_000007
MRLGFWNVAELRNKNEDTWEYLESFDLAGGKRVEEMGKEAGWVRVKMCCRERIGKREGKRRNSGGMANGNTKKEVRVVRR
GKGKFRSPTIGDRNWKERGKKEGKRRTKDGGGDGQRKDMDTEESIALPSNTENTDELWDDIREKVKNTTMKETRKVGS
>MeliponaBeecheii_000008-T1 MeliponaBeecheii_000008
MVQGLPQPIGGPQQVAKELRVGTLVIVKEDHVLPFLWPLGRITALYPRDNQVARMATVKTTSGGRHVLKQNRTLRLGSWN
ALPYREVPDAMAFSYLRDLYLTLRGRVSIWNVFLRTLKRHMR
>MeliponaBeecheii_000009-T1 MeliponaBeecheii_000009
MFVLFIPTSIIFLIAGYVRYRLPPSGRQSQSAKRYSLGALNSSPSMPLTEQKNFSVLVFGENCSRTSLCLSNPSETFELV
AHPLCSPLQETFCPLLNYDSFLFRRHQIDLALPTASSIGGQKVLYIL
>MeliponaBeecheii_000010-T1 MeliponaBeecheii_000010
MIASCAFSINVNSMKNLKNTFYGREYQDIQAEDRLFQKVDNQHDESARRERYRSFGYASTDNGHQREIGSTATLMCFVAY
EVGINDQVEKDCKRKSTDFWRIATYYPKPKKFKPDRFYDDPKQMSNSPSFISFCAGDKMCVDNKKEFAMTPENGFELKIQ
PRNAKKGREECYPRDDYAH
>MeliponaBeecheii_000011-T1 MeliponaBeecheii_000011
MRSLTQAALITVRYCTRVALNTMILLLTEQNTPRQTLKSGSRNTLPCREFPDVLAFSHLRALSLALEAETGCRKACEEKW
EDTPPFRCTSTEVAAAQGANGTLKGVTGSPRYLQLLGAGASEKIYEFLSALSSPVSPENSGHLSFVLSRQDPQQWIETWN
QLSRTRAKHGPARLPKTATGILPSCPTLGQRFSETEGRRKSIRAFLRLAS
>MeliponaBeecheii_000012-T1 MeliponaBeecheii_000012
MYAIGGDFNGKHPIWNNFNRNANGSTIKNYSELRDYQITHSPTYTYKQPNCSPTNIDIFLSNVPYSYNCQTIDDLSNHLP
VELLLQLHRTARRTKTIEYTDWKT
>MeliponaBeecheii_000013-T1 MeliponaBeecheii_000013
MEKSDEYDALTNNKVWDLVQLPKGKRVIKSKWVFKTKKDGIRVRRHSDTLKSDQSNYINEVLNKFNMVNCKRADTPYAVA
VKLNKSSTIDDPYQELMSCPKLYYIMR
>MeliponaBeecheii_000014-T1 MeliponaBeecheii_000014
MNAIILLAGLPSEYKPVFLAIKNLQVPITTNLIKAKLLQEDIKAQLKENTSEVQELWHNRLGHLNDRSMTLLRKGLATRI
EYDESSKRPCVARLSGKQTRLPFKNEGRK
>MeliponaBeecheii_000015-T1 MeliponaBeecheii_000015
MPNSLCGESEVIYHGTVAVVLSALFWNLWIIIYKSLSPISKTPTIERTEQLELWALKFLEINLDVADTTKKDKVRYDHEI
KFTELNLTGGNSYDKVESKWSFLRYTSQEETKSAMEKEMGTANIMTLIGNSKKDQSSVTPPKRKPEVQQRQ
>MeliponaBeecheii_000016-T1 MeliponaBeecheii_000016
MLEELAIAEEEELTNAGDSLDNVQWNEFANKQQSFTFTGKSGLLMDLPSNISPGEVLSLFLDEKVISFLVRETKIWELLV
RELLCSENTENTTDNERKKTKKVSHHFEIRKNQQGKLIRRMCVLCYQKKRQILEQQQARRNVKKTTTYCKNCPKLPQM
>MeliponaBeecheii_000017-T1 MeliponaBeecheii_000017
MDRTSKRKHHQQNTQARFLEWSTLQRSSRCHGTLLSMGLLSYPERQSQHLERFLKGKIRLASRSHVDTFASHKSLHSEYL
SDDCKRREPQRSGQHSSKIIGALRHFGPSSTKPSSDKLDPYQRTFGVTIQQQ
>MeliponaBeecheii_000018-T1 MeliponaBeecheii_000018
MLKTYNSDIQSDSLEGFRIRVLYVQRVATKATASPNQGRTNHSSQFTIHAENTRLDNISLPIIPLPRFNGREDWPEFTDQ
FVTTIHDNSHMSDRCNHLEPSTIFPTTSRVYETQVSAQCYLCHQNYAVHTCEKLIRSTIPNRLKLVKEHRLCLNCLRKGH
YVSECKSSQHNLHENKSRAVNETLGGRGRSADSLTLGGGEPMRGTACTKHATRSPRHHQNILWRDDPTKTRQTYGTTSPP
YLATKTLHNLAFGEEVRYSRAAATFKLDPHLDNLITSADTYEDE
>MeliponaBeecheii_000019-T1 MeliponaBeecheii_000019
MNSRISRATKISGHGNGPSIIKDKVKTFVGTIHKVRESNLQVTSKTRASSHDYRTRDQFSITLHNGYVTMCSGAEQDTQA
KFLECSTLQRSSRYQGIYRTSTLRSRVSIWNVS
>MeliponaBeecheii_000020-T1 MeliponaBeecheii_000020
MPEVQITYPEEQTTYPQTSLVNSTAQPLPVQIPEDLKQQMTMSLSQHIGMNLQWSLKCLLELSWNYDNAFSAFQKLQKQG
QIGGYLVNKNTVHKQGTQSRLQDKHSHDVDPSLQYRQSHEVIVKKPLMGLTVDNTRFPTS
>MeliponaBeecheii_000021-T1 MeliponaBeecheii_000021
MLLGRREDEKNGDCVSSRSYCLDSSVGPDGSDKGDEGSVGLMDVECCTRNWHDKSLQTGLLMKHQLLSKTVKSEYFERHV
LLLAEKSMHQNYMQRKEVACQGTSTRATHIT
>MeliponaBeecheii_000022-T1 MeliponaBeecheii_000022
MICFQYNQSGPGLPVSQNSNSQQAPGGPMVPGQMGPNGSHMMQSGPHQMNTNGPGQIGAGGSGQIGPVGPSLGPGGPGQM
GPGGPGPIGPSHMGQAGGPPGGPHMNQTPPQMGPGNGPVPQIVSGGPSQMVPGGPGHMSSAGHMNSNGPPGPSHINATGS
SGPAHMSSTGPPGQGHLNNNGPSGSGHVNTSGSSGSGHINAGPPGSTHMNTAGPPGSHLNSGSPMSSHMNANGPPGTGHM
SGPGNHLGPGGPGQMPPGGSSTHNLGPGAPNQIGPGGQNQMVPSNQAPMVSSPMGSVGQGGQIGPNGPGQMGHNGSSPMG
PNGSGQINMGTASSPMGIGGPGSQLGPGGPGGQMVPGNGPGGQLGPNNLGQMGPANGPGGQMPPGNGPGGPMGPGGGPSG
QMISSSGPGGQLGPGNSPGGQIGPGTGSGNQIGSGNISGNPMTPGSGSSGQIGPGNGPGGQMGPGSGPSTQMGSGILPGG
QMGPGNSSNNQMGPGSGPGGQIGPNGPGGQMVVGVPGVQISPSGPGNQMGPGGPGNQIGPGGPNNQLSHGGTSNQMGPSG
PTGQSASGQIGSQGQQIVPGNPVPIGPGAPVNQMSQTGQIGPAGPGGPPGAGQENLNALQKAIDSMEEKGLQEDPRYSQL
LALRARQGSMGEKQTFSSQQLQQLRVQIMAYRLLARNQPLSQQLALAVQGGAPPPPGMGQRTPIDPSQGPPTTTGPQISG
PNVIGPAVPPRPGCQTPQQQQPPQPGAKTNRVTSVAKPAGLDPLLVLQERENRVAARIALRMEQLSNLPTNMPEDLRIQA
QIELRMLRVLNFQRQLRSEILACTRKDTTLETAVNVKAYKRTKRQGLREARATEKLEKQQKLEAERKRRQKHQEFLSSVL
QHGKDFKEFHRNNVAKLARLNKAVLNYHANAEREQKKEQERIEKERMRRLMAEDEEGYRKLIDQKKDKRLAFLLSQTDEY
ISNLTEMVKQHKIEQKRKQVEEQKRKKKKKKLQDGEGGEDGNANEDTRVGVIETATGRTLTGEEAPLMSQLSTFLESHPG
WEPIESESEDDEDEEEEENEGEEKGENKEKSTGDSEEEKVKKTIHKAKVEDDEYKTEEQTYYSIAHTVHEVVTEQASIMV
NGKLKEYQIKGLEWLVSLFNNNLNGILADEMGLGKTIQTIALVTYLMEKKKVNGPFLIIVPLSTLSNWVLEFEKWAPSVV
VVSYKGSPAGRRAIQSQMRATKFNVLLTTYEYVIKDKGVLAKLQWKYMIIDEGHRMKNHHCKLTQVLNTHYLAPHRLLLT
GTPLQNKLPELWALLNFLLPSIFKSCSTFEQWFNAPFATTGEKVELNEEETILIIRRLHKVLRPFLLRRLKKEVESQLPD
KVEYIIKCDMSGLQKVLYKHMQSKGVLLTDGSEKGKQGKGGAKALMNTIVQLRKLCNHPFMFQAIEEKYCEHVGTQGSGV
ITGPDLYRASGKFELLDRILPKLKATNHRVLLFCQMTQLMTIMEDYLSWRGFMYLRLDGTTKAEDRGDLLKKFNDPGSEY
FLFLLSTRAGGLGLNLQAADTVIIFDSDWNPHQDLQAQDRAHRIGQKNEVRVLRLMTVNSVEERILAAARYKLNMDEKVI
QAGMFDQKSTGSERQQFLQSILHQDDAEDEEENEVPDDETVNQMIARTEGEFEIFQKLDLERRREEAKLGPNRKSRLLEE
AELPDWLVKDDDEVERWTYEEDEDRFLGRGSRQRKEVDYTDSLTEKEWLKAIDDDGAEYEEEEEDDKKKKKTRKRKKKGE
EDDEPMPKKRRGTGSSIDPKMKRAMKKLLMVVVNYTDSTDGRLLSEPFMKLPSRRELPDYYEIIKKPLTINKLLQKIEEG
KYADFDDLEKDFMQLCKNAQIYNEEASLIHEDSIVLQSVFTNARQRIEEEGNNSDMDDKGEGEEGSDADSSVRMKIKLKG
RKGEGRGGRRKRVTKKYISDDDDDADDN
>MeliponaBeecheii_000023-T1 MeliponaBeecheii_000023
MASPSPQSSPMPPPQTPSPMGPPQQVPSPSNSQGSPMGPPQHHPHSPTQAYQTPMPPGGPPMSQSTQQPSSQQQNYPSHP
QQMQSAMGPQCRLVILFEVRFLKADNIRAEFVYENLKLFIVDIVTVYVPLYYCFHNEFATCCDFGSYENSMLDSDEQLND
DSNVSVGVDFFKSLDKSWNIIDIVSCNLQWSGLSSADDCNFRNWKVWWLLWNWWLDLVVT
>MeliponaBeecheii_000024-T1 MeliponaBeecheii_000024
MAKHNVLTSGGQNQIKQNNKRVKKAPISNKKSKRIRLHKDDYSLWKVTKKIKRPTTHIAPVRRENNTWARNDKQKAESFA
LHFLKVFTPNTKTTTDVKDIDKCTVTNVSTYRAL
>MeliponaBeecheii_000025-T1 MeliponaBeecheii_000025
MTTYSNQEYTDMILASDTCGGNAAAANYYRDQYPNRRHPDRRIIQRAAAEHGSYETLRRYGGRIRRVNLNAEERILQQAK
DEPSTSVSNLSSQYVSRWTISHILHESRLHSYHICRVGLTDRDYVPRMAFRH
>MeliponaBeecheii_000026-T1 MeliponaBeecheii_000026
MWGSTKTDPRGRLLIEWTADLGIHLLNDNGISTCVRWHGKSVVDLAWTTEDIMKTGNGPRQGRKSLLCKRHDNHRWREVG
TRTLRVIEAVIVAVVSVISNLGLKIAPQETEGAMVPWTFKNKTPTAIMAECRNAPNTD
>MeliponaBeecheii_000027-T1 MeliponaBeecheii_000027
MREVRSVKLKDIGIEDIRCRRSISGGMVIEITGKGSLDKADTLADRLKEVFGNREDVRLQLEDARRKRSLSEKSDRDLLD
PWALYGTNQWITEADAASHVGRKGTTLGDAQPLPPKCPLCSDLGALATHRLGSRACNFSSDKERQKQIREIQQNGTGETK
DALSQQIIREKQNSPPLPLHRKDIKSTVSVNKNQEEYGREEAMDIVD
>MeliponaBeecheii_000028-T1 MeliponaBeecheii_000028
MRKGRKGNNTGKSKKEAISKPDTVGTAGSLSEFLPDVGVITVCGAQAQRATEIEITDHIIMKKQGKGKAITERGVGIPRP
GEEVVVEQAPSASSSGNRSKGQTAAQVCFEEDATGRKVGERSISMSASEGKNSDTSDWFPFPITRDRNKNKKSRQSSSEE
NRSTDTKRKPVDSYVDTKEYLFNSDIDPPPPSKRAKRLLPAEELVHE
>MeliponaBeecheii_000029-T1 MeliponaBeecheii_000029
MSAGGVDTLQFILGIMNHRVYMENAWGYCDVSISYGAPYFDIINRGKSRPDSGKACSVCYGMAILSTPNLLELINSKIVV
LKQNRTLRLGSWNTLTCREVPDAMARAYLWDLCLILRGRVFQESLLKGKQRASWLAPRSYVDTFRST
>MeliponaBeecheii_000030-T1 MeliponaBeecheii_000030
MQPTEPTERRETNYNEPTMKPSEVLRTVETLNEINDTEVKEFIKSVKFARIRNYTQPFTLKYRFPPPSTEAEIRCKTRNR
EPTKPSNPTPTAFDRH
>MeliponaBeecheii_000031-T1 MeliponaBeecheii_000031
MEKPSILKRKSVRLSKISSSPNQSHFTRKELIGCQKDGRRLTLSSRELADLIIEGISDSKLRDQAKMNRFQTADNILDAF
QNISLTFDVRDDRRDEVRLRGPTHGTEGPPMLRDRTLKDGLQKTDSSVGFMLHMW
>MeliponaBeecheii_000032-T1 MeliponaBeecheii_000032
MILVKVDVWYIIPWFGNIKKRPKIDIFNNTEWLDFRTIVSAREWQGVKCGVDYLKLILKYGTEERTEVTSVPFPLGSHVA
QGSNKGSPVELVLRHECPKASWFYATSVLRRVVLTARPVFGRVASMKQPSRGARFRQTKILANNHHACNRLIVHPCIIFI
>MeliponaBeecheii_000033-T1 MeliponaBeecheii_000033
MGYFENYGSTTKSKQQVPSPQAITRLQQQESPDPFLGPNASKKPPTMWLPSNNQMSKTKNDPKKEKHNEEQTRAIEAPTA
PSSNDCEGELQARHTANYWQETKKQTKYGSTKQRGKRYWIKGTRNPQPQFGGKQPQASMWLPRPALPIMQLAQQRKDQGQ
AWQWLSTITTKTCLIRPCRDEEEFAEEIKKLPTANLIALIVGRTRTNEKVAISSNNFKGTYKCLIKEEAGVQSSHHGAGK
RSERFWQRNRFGAGELPAKELEKLPRVRKKADEAGITLHSRRRKPLHPRQHGRTGCGDIPSGAETTNADCAP
>MeliponaBeecheii_000034-T1 MeliponaBeecheii_000034
MVLVPETQRGGAPEQAPRVLRRISGGVTELVREAAAFAVFVDGAARAVRSLIAFVVGGAEVDFVPNLVDDIDYSVEALPV
VAAPEDTGGVNALPEDDLALAATRAMLFEEALFLSGGEGGDGGRASKPGFSRW
>MeliponaBeecheii_000035-T1 MeliponaBeecheii_000035
MTRAHRPSRAPRCPGAGRCPCCSWRRCRTEMACGGEHNVAASVGSKADDETTEKVIGLLYVEKVVVAVVTRRETLAVGMS
PLTTRTKVVDGVADDSVGQLLAGLGDGCSGVAFVVVGVAVGALTGVIQLKFQEGC
>MeliponaBeecheii_000036-T1 MeliponaBeecheii_000036
MQLGAEATNRCVVRVGQSRNSLTRYLIPSSRIPGPTDQGIDHQIEENRAQGPCRTFESMGIGSVKPSRVRMQTVES
>MeliponaBeecheii_000037-T1 MeliponaBeecheii_000037
MSEGLMLCGSTDGLSYRIEEDAASKRRDFLFYLVVEVIILYAAPIWYEAADFGPVRRRLRVALFKIVKAYHTTSDVLCVL
TRMPPIHLVVRERARVLERMTRSKNPAYRPREGAANETKADMKKEERLRTIREWQTVGNCVLLVIYLRRLQLPTNISRVL
CTRLQRISYTDLLFGSATWLTIMRMNDCTTLDND
>MeliponaBeecheii_000038-T1 MeliponaBeecheii_000038
MHTTEFTTVSRLCNSIQREKFPRRKKDCPIVCVIDYNSSMGTVDKAENDHKHCKLNSTTPLFGRARGLAIPRAAVVHSTS
REDQGNGVPEGNHLSVRNETKMTTKSAVWSTGKEKEHEEDCAKARAEEKGEAEVWALIHLYPFKEVGPGAVIKAKLQDKP
ERKTLTPNQFGFKKGLSIIDAMKEFMHR
>MeliponaBeecheii_000039-T1 MeliponaBeecheii_000039
MAIPRSHQVNQTPGRRTCPASRRNNRDKHHGALETPAIYKEKPLNFADVVESPLVTDKYATIKRRLLALFSQFEESKVYH
LLRTCRMGDKKSSHFLHRLRSLVGNNVPGVILKSICPGQLTPSLDRDPRKRSNFRGRNQNGRPRRQQDGHKTSGGADPLS
SSNADGTHRVLLLNSLAHILKHNPVLIATNIQRKQHRRGRITSGKLNARPTDLTTLSGVQSSRLVITDFQNKLSESTNAT
RQYSVPHLHDFRHALDGKTIFSTLDLKRVYQWP
>MeliponaBeecheii_000040-T1 MeliponaBeecheii_000040
MAKIIPIPKPEKPATYTSSYRPISLLNIFGKILEKIIEQHLFTYRRNANHNPNNSTSDKNTPERNNHNSRKKTKTEPDNF
YFSIFKKHSIQFGTPLPNYTTNEIT
>MeliponaBeecheii_000041-T1 MeliponaBeecheii_000041
MSRTRSSAKTNIETFSSPMLMLSVDVSIWPIIVSIARLKCRTLEEDLTCLYLAWDREYSRSTCSRKNESYQLAPECKLTG
PTLAPPPKRLTPLARDVGYTTAPESPTQMADNGGLPPPWAYHADPLGTSAWVILVVPVAEPICFPVRYLHTST
>MeliponaBeecheii_000042-T1 MeliponaBeecheii_000042
MKRVRDRRRLQEQHCNIKQCPGKYEREKEILLITVIDISKAIDTVLRGPIKKGLILKGVPIANDQYIRSTYHGNQTIVKL
QKKQQNINSGSTQGDDMVLLAKNKRKMCRQIIKLDMHLGSIGMTMISEKCSILQVAIKKQGLVHEMFRTGYKAVLYADPE
TVS
>MeliponaBeecheii_000043-T1 MeliponaBeecheii_000043
MSGALYSTTLCRANFHTVAGQVNCGVSRKVEENAFLVNGLPPSFSTRHFNLLKGYGRPPRYKTTCTTKKNISLRHIAIEG
QSIPWTLTVKYLGIILDSKITRVPPIDK
>MeliponaBeecheii_000044-T1 MeliponaBeecheii_000044
MVNRSNTNPNSKIQNHASEPPLKVTKPPTIFIETHLIKPFIPLLIPDPTKSSMPQGSVLAPLLHTIFTADIPMSSNTQIF
TFADDIAIISIHKDIKIVISNLQNYIPESEN
>MeliponaBeecheii_000045-T1 MeliponaBeecheii_000045
MNGARSLVRMVRVDIDATLGYGLSEEHVYEWEVKNDWCVNDHNVVLLWMRCHCAEINECMHGRAEKYGVNEFNTMEALGK
VNVLTKWICDTNDVMMKRKKVRNARRVRWWTDELVKSVAWPEV
>MeliponaBeecheii_000046-T1 MeliponaBeecheii_000046
MATQSEFQKLNESITNSFEILTKQMNKINERNSIYDENLKKMFEKTDSHELKNLNKAMQKIELAHEKQINKFKNLAHALK
THAYTETVYTDPAFEITDDETTQCLENPTRRNTHTQRAHTQKTKQDSANKKKPIREDLTIKATDALRMIENLNGINDIGV
EEFIKSVKLARTRVNDEVILLRMIIAEKITDRAKQSIRFCTITSYDELFSALRTQVSIPNTVSGSRNRMQNVRQNTNETV
QSYSNRFRQALNELEYAIQAQHSNPIARSLALEQEKAEAIKFYIHNLRPDLAYCIMAMQPNSLLDAQQRAIDAGIWIQEM
ANRKLNYRNFNIPTRKTDNKPNPYNQIVRKSLNSNRNPQIPPKSKSQHVKIPPERVNQVIEQQIDHEPTTEDESAKQLAI
EVQVPESITHQGNCSMSNACYPECHDEEDYSWTPEPE
>MeliponaBeecheii_000047-T1 MeliponaBeecheii_000047
MATPRLPTRAKRTSLAEEVHIPPEAEETIHAITPHYVTSFYRDDPKLWFVILEAALRMCKITRDSSRFDYTIQRLPLDVS
RLLGGILETHPASNKYEKPKNKLLELYAHKKHGQQKKPRHDLEDHLFGADSTIPA
>MeliponaBeecheii_000048-T1 MeliponaBeecheii_000048
MAMLADRVMEYRLPQISSLDGSNMATSVSHFRAGYDGSNMATSVSHSRPGNDEHKMAENEQLAAIQHQLAEVTHKMETSA
SHSKPGNDEHKMAENQQLAAIQHQLAEITHKMATSASHSKPGNDEPKMAENQQLRDNVAAMQHQLAEMIYKMATMETNRR
RPSYRQPRFNDRRSRSRGQPSQSRQQHTTTGFYYYHLNFGMRARNCKSPCSWPFHTVPVTQPSGN
>MeliponaBeecheii_000050-T1 MeliponaBeecheii_000050
MDKNNKIIPSGTVMQGQPAAEEEQAPSTPPISKNQDYPLAIEARSPVLASLLNHTDIPLIHTYGRQSGSPILN
>MeliponaBeecheii_000051-T1 MeliponaBeecheii_000051
MSFKLFGFLLLFLLIVVIVTNAVADSGGKGECVPGKSYYDGCNTCYCHKSGFIGCTSLSCKEIDLETGVSKEVTKIPPPP
DFWKNSIA
>MeliponaBeecheii_000052-T1 MeliponaBeecheii_000052
MLGHKLHSTQSDKSTGYLMNETKTIRSCIKCFGAAPPSTDYPMKNLPAVRITEAPSFTNVDIDYCASSFIKERKQHSNRL
SSWQHASKIKSDFWVRWQKEYFNELNINGPSIQSKKNKSSFYGKIIPHLLSGPSEEYSKYMLVQTVSSVL
>MeliponaBeecheii_000053-T1 MeliponaBeecheii_000053
MASTLAVTIEYARHIQSGPHVVEVRNAFLGPGPTAKANKHINVIQQNKKDQHGWNRAFSANKFKLVTTSVLHVPSPSCEC
ITRIITNSAFNQFPTTVSGSSS
>MeliponaBeecheii_000054-T1 MeliponaBeecheii_000054
MTAGLEFGMETLAFSAISSSWKCLVVLILLGPFQSSAVVSVLLFDLDAALSSVHYSRIKDIISRDPDQPREIRNSVNEAR
IGCNRSVVTWMIRSSGGCADCSEEIGHMFSGLLSQLGLRPSKICIKFWLNTSGNQIRWFMF
>MeliponaBeecheii_000055-T1 MeliponaBeecheii_000055
MASTSATRLATNVFHLVRGPRSQASVMVELVHKYSFTDTFLNADLTLLSKFANKTAPQNSKRGNEIVFNGATREI
>MeliponaBeecheii_000056-T1 MeliponaBeecheii_000056
MLIGAGLSWKLLYLGQHRVDTRLLLQKTQQDGYSEDIFPQKVNNRVQTARADNRTDKCEQHFRTTTQQDSTGRERKLHKN
SGLQEQYIAFLREYEQLDHMTRLKKPIDYMDCLHIIFPIMPSSRITV
>MeliponaBeecheii_000057-T1 MeliponaBeecheii_000057
METSGNQRTQVQQYLGIKSDWNQPTLEPNLRWITDRTSATRKQSHRIVYLLTTLKSLGKPVKNWDSLVVTILSRKLNQST
IREWERRALASAHQTRLPDFTDFLDEQFQYLKNIATTSQNPLTLQPVILHKELQAANPATMLPIINRDSFKDCCKTLGRK
ITPINATVAGNRKAINSIKGTTQIEITFRYNSSRLESHA
>MeliponaBeecheii_000058-T1 MeliponaBeecheii_000058
MQQKKQKHPKSKQRKKHNVQKPTRRRKFQTSINDGCQENPPPKNEEEKIDHSLLVKRENKQTTSEDSQPQPTKKRETTKK
PSMSSSPPQLPKHPTTTSKAGSTITTEKTKETDTRSQLTIPTQQNQNTLIKQIKSAIETTVQNQIERLFEQIKVNSNKIT
VITEALDIQFWVDRNPNTPKKEKIRPQTLNILDKTINVNSIISNEKRASLTKLLKKHKPDVILLCETKLNNKHKIQFRDY
AFIRNRPNAKQGGGQNNMKFKNIQTDHSTNPTFETTILKLKLQNDNNSFLIAAYTTSRGKNEFTAKLKGKFSRT
>MeliponaBeecheii_000059-T1 MeliponaBeecheii_000059
INAIENVWAYLQMKFGNKYSAPPTTITDLWQRMQEQWYSITPEYCENIVLSMPKRIQAIITNTTSEEILQLTRYSKQEIT
DALEICRSILNVVEGLPNETIGRKPQLIGEEMSKTKIYLENEDIPEDDIIGDKREDLPSNSKGEDQVLIYRLQVHHQQPT
VSKNMSLKKSRISDFVHFDKKLKIINILNINNFEFFIKMYNTRNGVCKHCNAVDVKDFGRRTTYSGG
>MeliponaBeecheii_000060-T1 MeliponaBeecheii_000060
MPKMDEKLQKEEACFRSSENILTIKYYDKKNVYMISTMPTEDSIDVPKRCNKQEIVRKPACIHNYNNFMGAVDKYCRVPN
RIYALAANLIGGLLTFNVNED
>MeliponaBeecheii_000061-T1 MeliponaBeecheii_000061
MSKRNRKDTTFCDSSSDDDFYQSSDRNENIANFDSDSGSEVYITDAEMFAFLGVILNMGAIPLPNLKEYWSTARNAKISY
FGEILKRDRPFSSCSRQLRKQQPRRTLEQELKK
>MeliponaBeecheii_000062-T1 MeliponaBeecheii_000062
MAESRKMSRSQKRSSRRHKNTKKVELSDVIKKEKEQRNKMGIEFSWEDLCQYIPKCVLPHVDEFRQTVIKRLGQYGLKFE
YKCKVSDSEKLDIMPAKNIIQIVDNSSLKCKNNEMPLTIGIKFDMAEYEEKLNDELLDFLGFEAIEVIQYIIENRERIVA
SNSDFILQKKSNGTTQFEEEEQLWEGIEKMEKKLKKRVNLLLESRSDSKLQAEGKPERFLGSSSFGFGKSRVQGVARRAR
YPLPSWVISLARVSHVFGKIGAILQSTVEGLVCFEQSPAIPAKGTQKPINFPGRACTQTVGIIAWKLSRT
>MeliponaBeecheii_000063-T1 MeliponaBeecheii_000063
MAGPTIPRLRVSNTRLAQATSGCALSVEVLPIFDVKQAACGTPLGGHRASLSGVVINKRLG
>MeliponaBeecheii_000064-T1 MeliponaBeecheii_000064
MMYYIIRLQEKEAERVSASYSVCMYVCGTVSMEVMLVLLGEPLWNEECEKRYVMYEWRKGINVVRSELLSEDEQSLSVDD
CEKLNDERV
>MeliponaBeecheii_000065-T1 MeliponaBeecheii_000065
MSDEKPSHFLQYMRSMVEKNVPDSVLKTLLADLVMEFRPSHIASISRSNMATSVCQPRERDNNGRQYGNFRLATQS
>MeliponaBeecheii_000066-T1 MeliponaBeecheii_000066
MDTTNKKVNTILAHSDHSNHKHQQKLRKTAIELSEQNLPTTTNGIIQDTINQNNSWLNNTLRTHSKNSPGTITTSRASSI
ESLNSNCQNNSKTASHTQDTLSESKQPIISNLKQAYLPSTSNQSASERPAKRNKTQPTQSQF
>MeliponaBeecheii_000067-T1 MeliponaBeecheii_000067
MFIADKKQTPKNILSSSTLQDQHTETLAIQLQINAETLTIAAVYRTSNSPFNSIRFTRKTATICSRRNGLHHPKQHSPAW
DQSSNLDLIIAPCHLTYKIQVEQIDETWRFDHFSITI
>MeliponaBeecheii_000068-T1 MeliponaBeecheii_000068
MSTRVSEYCDRGGTMEETRRARRKLATLAKRADEGAPLKKDESPISLISALRNEKNAPLSLRSGEKTVAIGGSTAELLPT
RRHLVAEAALRTRHYGVRHHTQLLCIPSLRPPTTVKTTKPAKRSAQSPA
>MeliponaBeecheii_000069-T1 MeliponaBeecheii_000069
MFPIFASCVSTCLWYTANTITIFAPQGHKISQVIYKICRILNTKHGIGIHTKLTTKPGILWFSGVGGDFAGEKKEENSDG
DDATNIRGGGWRRRLLWKDREVPKRGHRHHQEDHEGDDGSSTRDIEPSNPASIYTKKTPPRAAPRRWLRNQEHLRRACQR
RLSRRAILRGGRAATLKTTAKAAAAAKMGSVGEPSPLPSFQVLATNRKEVPPGQEQHRAAPGRRHRGHANRKKTDHTATG
LGPGLRGWCRISRRRSR
>MeliponaBeecheii_000070-T1 MeliponaBeecheii_000070
MALGTDSYQTRSTASLHCHCSGSLKRNGNMSILKICKRWNIFRRRLRKIGTTSHYPSRVGLSKQPGIHPQRAVGETSPVS
LIHFCTLLDTRCEPEPSNDEFGKVSEVCVPAKCREPVNDVPITSSRKERPVFPSEKRPLID
>MeliponaBeecheii_000071-T1 MeliponaBeecheii_000071
MKEQDSVTNKSQTIDSFMIDKEGLTEDQYQSTKGERHGKDLHIDNKVVLGFMVELMREVKKMRKEFKQARKELVQESIEK
ENKWKEERNELLERVTKLENITHTLQEKQASDNNIQRDQTGR
>MeliponaBeecheii_000072-T1 MeliponaBeecheii_000072
MSKLVERLNEKEAEERKGPIMVSGDMNARIAEKVGIGPVEDITNTRRRNAKNKFLNKKGERERKRGKERGSGILMEDWYK
NFMEKLGGKKSLQSGKEKMDTTGNDSDLSEAELTDEEIELQIMRLKKKKPQELTGFQMRRGSTVQAVRGED
>MeliponaBeecheii_000073-T1 MeliponaBeecheii_000073
MHPFSKITLCDTESDREKRDERKPLGQSSQANQTRYSGELRSFLIATQQDMQTELQAVRKTVQIQEESRAPVLSAEIHRT
DLLLILIMQRPGEHRQLKRNHRYLRRPTTTNLVQPAFVVSVKFPVLDAEDNTMQYVISMIINSGLPVY
>MeliponaBeecheii_000074-T1 MeliponaBeecheii_000074
MQSINSQVIYTTKKPTANLKRNKYVQDNEWHYFQKDCENDHVIFASQKKFEAKQLNILKLTIRNLIKLIKLASTEITVQI
KFLVFSDNMMAYPAMLGRGFMLHSLIKITMGSKFAVKKVGSENLPNASFKRQILQIEYLEPAITTLDTRC
>MeliponaBeecheii_000075-T1 MeliponaBeecheii_000075
WQTDPLKIEFHKLSKNLNFMVIGPKEWTMKMNLSHLRIQTRTPTSPYYQKTTLPSIYLYIGASMNLNSQDLCCSTGLKLL
YWNCRGICSRRDELQKRLEEIDVFIGFPINFSSGFHTYRIDRTHRPGGGIIFLVRKSLKFASKIFVISWTTWKQCITYLP
P
>MeliponaBeecheii_000076-T1 MeliponaBeecheii_000076
TTEVYQIVTLELEMQDSEVEMHEVNISETVGNVVPENQGSGRNWQRVRPSKDTAIVSRQCSLPTE
>MeliponaBeecheii_000077-T1 MeliponaBeecheii_000077
MGIEFSWEDLCQYIPRCVLHHAYELRQMVVRRLGVCSQEFVDQFLMFTFEQLISEKQIDDAQTMFNIIVIIREKSKKNPT
RPVGYITQKADNLFGLKFEYKSRVSDSEELDTMLAKNIIQMV
>MeliponaBeecheii_000078-T1 MeliponaBeecheii_000078
MLVASKCKKVLALQKLGDFTTLRIAQQFLRFLKAFAYVNPCWEGRKMVYLGKDRGDGVCGGQLLFVYLYIYLFKNATGPG
QLEKLAG
>MeliponaBeecheii_000079-T1 MeliponaBeecheii_000079
MPGRPQVLLLQASFLKIKVHHISRTGRISSDIWNIVSGVYDILGGGMACQADKQFSYYR
>MeliponaBeecheii_000080-T1 MeliponaBeecheii_000080
MPGRPEQFSCYRRLSLKLKSIISRELEGIPLKFGTFYQGYMILGGGMTCQADKQFSYYRRVHDILGGGMTCQADEQFSCY
RRLSLKLKSIISRELEGVYDILGGGMACQPDKQFSCYRRLSLKLKSIISRELEWVYDILGGGMTCQPDKQFSYYRRLSLK
LKSIISRERDGVHDILGGGMTCQADEQFSCYRRLSLKLKSIISRELEWVHDILGGGMTCQADKQFSCYRRLSLKIKADEQ
FSCYRRLSLKLKSIISRELEGVYDLLGGGMTCQPDKQFSYYRRLSLKTKVDHISRTRCILLFKFGTLYQGQTSKFSCYRR
LSLKLKSIISRELEGVYDILGGGILCQLDKQFSYYRRVHDILGGGIHARQTKQFSCYRRLSLKLKSIISRELDGVHDILG
GGMTCQADKQFSCYRRLSLKLKSIISREREWVHDILGGGMTCQADEQFSCYRRVHDILGGGMTCQADKQFSCYRRLSLKI
KVHHISRTRRYMTFLGGGMTCQADKQFSCYRRLSLKLKSIISRELECILLLNLEHCIRVHDILGGGMTCQAGRASIISRE
LEGVYDILGGGMTCQPDKQFSYYRRLSLKLKSIISRERERIPLKFGTLYQGYMTFLGGGMTCQADEQFSCYRVFP
>MeliponaBeecheii_000081-T1 MeliponaBeecheii_000081
MSYACSRRTVCPAGMSCPPPQEMSYTPDRMFQISEGIRSSSRDMMDFNFLEKTPVTGELVVCLACMPPPRMSCTPDTMKD
ACNRRTACPPGMSCHLLECHVPLIQCSKFKRSIHSSSRDMMDFNFKEKRSTSSRSRDMIDLVSMKTPVVGELFVRLA
>MeliponaBeecheii_000082-T1 MeliponaBeecheii_000082
YATSKEGHIPLIECSKYQGIPSSSRDMMDFNFLEKTPVTGELLVCLACHAAS
>MeliponaBeecheii_000083-T1 MeliponaBeecheii_000083
SSKECFERFTSTTTLTVNIRDDDDQDPSFIYQGCMLWMAHVSIQNIQRPGNPSNYREFFEINPNTGAVKQIKAVDTTVTK
KFDIIIKAVEVSEAKRSATAKLIITVKTSRQQPSDYSATSSIEGFVDENAPIGTKTIVEVNVIPGPNTRSPVFQQPVYEV
QASVRELPINSTVATIT
>MeliponaBeecheii_000084-T1 MeliponaBeecheii_000084
MDLVSMKDACSRRTVCPAGIVCHLQECHIPLIECSKFKRSIHSSSRDMMDFNFKTPVQENCWSAWHVMPPPRMSYACSRR
TVCPAGIVCHLQEGHIPLIECSKYQRSIRSSSRDMMDFNFKERRLRTVCPPGIVCHIQEGHIPLIECSKFKRSIHSSSRD
MMMTLILRKDACNRRTGCLKHAMLPPRMSCTPDTMFQISEEYTF
>MeliponaBeecheii_000085-T1 MeliponaBeecheii_000085
MDQFQRRSPAVENFSSARHVMPPPRMSYTSLIEMFQTLRRELFCPMSILCLQEGHIPLIECSKFKRSIPSSSRYDEFNFK
ERRLQQENCWSAQHAMPPT
>MeliponaBeecheii_000086-T1 MeliponaBeecheii_000086
MTVYDILGGGMTCQPDKQVLLLQASFLEIKSIISRELDDVHKQFSCYRRLSLKLKSIISRELECILLLNLEHSIRRIHDI
LGGGMACQAYEVLLLQASFSLKKAIISRN
>MeliponaBeecheii_000087-T1 MeliponaBeecheii_000087
VHDILGGGMTCQADEQFSCYRRVYDILGGGMACQADKQFSCYRRLSLKLKSIISRELE
>MeliponaBeecheii_000088-T1 MeliponaBeecheii_000088
KDACNRRTCGLPGMPCHLLECHVPLIQCSKFKRSIHSSSRDMMDFNLRKDACNRRTARLPGMSCHLLGMCHSMPPPPRRS
VYPDTMFQILRGEYVIWFFDI
>MeliponaBeecheii_000089-T1 MeliponaBeecheii_000089
GVYDLLGGGILCQPDKQFSYYRRLSLKLKSIISREREGYTPLIFGTFYQGI
>MeliponaBeecheii_000090-T1 MeliponaBeecheii_000090
RGSSLPAQQAVCSAAPPPKRLTPPRPRCGLYSCPESSPEQPAAEVAPSVEAYPTPAPQSREQSRRQKQSRAGQSRRQSRG
RSRGRAGEQEQRQAGRSAGRGRRAAAEAGRAGRGGAEAGRGEAGQAEAGKGQAAGAAAEAEQGRQGRQEQGRGRGRAGRE
AGQAEAGQGQSRAEQRAGQQRQVRQEAGRQAGAGRAGRSEAEAGRGRGRGGAEAGRQAGAQAGQNLSRRRFNVPVPGMKP
YQTQPPTGVGPRIRQSTRPHKNRSYQLAPGASSQGQQQVGRTF
>MeliponaBeecheii_000091-T1 MeliponaBeecheii_000091
MWALQLPPRGQPKRPAAEVTSVGIHGAWDRGYARSSLEQELPISPECKLTGANLGGPGPSLTSLPASANRPAGCITRSSP
PKRLTPPPAMWALQLPPRSIPNGPAAEVYPSVGLSTPAPQAGGRRQGQSEAEQGRAGQSRAERGRTYRRRFNVPVPGMKP
YQTRPPRAWDRGYARSTRPWRTGATNWPQVQAHGAQQWAGTFLTSLPASANRPASCITRSSPPKRLTPPARDVGSGCPEV
QPRAARRRRRLPLRGLIHAGPAGRAEGQGRQGGQGRGQARGSRGQSRGQSRAVQSRAGEDLTCLYLAGSPPPDTAPTGVG
PGIRPVNAPPRLEAEQGGPRCRQGPGGGGPGPS
>MeliponaBeecheii_000092-T1 MeliponaBeecheii_000092
MWALQAPGVQPAARRALGSWAYARAVLRQAEAGRGQEAGQSREDLTCRAGHTSRTGVGSRAARRGRAGQQPGGGAGPERR
RQDCASRQGGVQGRAGRESRGRAGQKGGGRGGRSRGQEGQNLSEKI
>MeliponaBeecheii_000093-T1 MeliponaBeecheii_000093
MKPTEHGPHGRGTGDTPGQRAPTEQELPIAPECKLTGGQRVGQDLLTSLPASANRPASCITRSSPPKRLTPLARDVGSTT
ARVQQTARQRRGYPSVGLSTPARRAEGRAGQSRAEPGQEQGERGRGRAEPIGRRFNVPVPGMKAPHQTHGSPPRRRGTED
TAQVNAPPRTGATKPDHGANPISPSSPPEAIDAPPARDVGSATAPRCPNGRQRRVFTPWAYHRPRPEREQARAEQGRAGQ
SRAEQGRAGQNLSENHEDLTMPVPDMKPPTEAWGPGIRPGAKQQWAGTFLAHPYRLLLTGQQAVCAQLPAEAIGASRPRC
GLCNCPRVSRLPAAEVALRGLIHAGPAGGQAGQSRAEQGRAGQSRGRAGPEPSERFNVPVPGMKPYQTRPPRRRGTRGIR
PSQRDRRAGATRLAHSVQAHRASSSGRDLPNIPTGFANPASAGCIAAPAEAIGASGLRCGALAAQGSQPQTARQGRLPLR
GLIHDSAPAEGEAEQRAGAEQSRGSTEAEGRAGQGAGDLSEEKISGMQLAHPA
>MeliponaBeecheii_000094-T1 MeliponaBeecheii_000094
MWAHSCPRESNPNGQTAEVAPPWSLTRQPRRQGRAETEQSRAGAEQGAEQGQSRSRTYRRETLRACTWQAYQTQPPRAWD
RDYARCCAPPRAGATNWPGASSQGPASGPGPSLASLRLLLNRPAGIRAAPSSGSVTPPARDVGSTTAPEVANGPAAEDFA
LRGLIHAPATRQEQAAERRRAGRRAGRQGRSRSTGHRGRRAPEPSREDFHVPGSWQKALADTGPPRAWDRGDHAASVARA
HEARRSYQVAPECKLTGRASLSPPKRLTPPARDVELYSCPESPAERPAAWRLHSVGLSLSPQSRSRQEQAGQSRGRAEGR
AGQSRGRAGGTPTRHSPHGRGTEDTPESAALPWEAGSYQLAPRVQAHRASSSKARTPPLHPLPATVTSQQSCSAQLPAKR
LTPPAPRVRALQLRSPASSPATEGYLRRLIHTSPAGRSRAENRGRGRAEAEQWQSRAAEAGRAGQSRGRAGQSRAGGRAE
AGRGQARAGRQAGQAGRQAGQAGGRQAGRQAEAGSRQAGRQEAGRQAGRQAGRQAGQAGAGRERQAGRQAGRGRGRQAGR
QAAGRQAGRQAGRQAGRQAGRAGRQAGRQAGGRQGRQGEAGQAGRGRAGSGREAEGEAGGQGRAAGRGQGRAGRAEAGRQ
GGGRELAGAGQRAGQSRGGAGRKQGRSPIGEDLTCLYVA
>MeliponaBeecheii_000095-T1 MeliponaBeecheii_000095
MRQEPSGPKVQAHGANRTPPPKRCTPRARDVGSAARSPANGPAAEVDLSELIPRQRQSRAEQGRAESRGRAQSSGRAVAE
AGAGRQRQKQRRSRAGRSAGRAGRQGRQRRRQEAGRAGRRAGRGRQRGQGRQRGRGREAGAEAGRGRQRRRQGQAGRSRG
RQGGRQRAEQGRAGQSRGAEQRQSRGRSLSGEDLAVPVPGMKPYQTQPPRGVRTRDTPGQARPTRKQELPVAPECKLTGP
ALPARAIDASSARDVELYSCPESPASSRQQRLTPPWKLITSPQRQRQGRAEQGRARAEQEAEAGQSRARTVSEKI
>MeliponaBeecheii_000096-T1 MeliponaBeecheii_000096
MKPYQTRSPTGVGPRDTPSQHAPQEQELPGSPRCKLTGPALQRVTPPARDVGSGCPSPTKRPGNGGLPLRELIHHSPAQR
RAGAEQGRQGRAGAEQGRAGEQSRSRTYRRRFNVPVPGMRSPTRHGPTGVGDPRDHARSARPTKNRSYQLAPGASSREGQ
QQWRPGPS
>MeliponaBeecheii_000097-T1 MeliponaBeecheii_000097
MWALALPEVQPRRPAAEGYPSVRPSTPAPAERAGRAEHAEQGAEQGQKQESRQGRAGAEQEQEAEQAAGQAGQAEAGGQE
GRQRQGAGQAEGRQGGRGRQRQARAGREQGRRQGRQRQAGQAGRRQQGGAGQSRAGRSRAEAEQQGRAGQNLSGRRSAVP
ATWHEALPDTAPSRAWDRGYARVSAPQQRQELAVGPQSASSRRANASGPGTFLTSLPAANRPAG
>MeliponaBeecheii_000098-T1 MeliponaBeecheii_000098
MWALQLPRESSPSSRQRRLPLPVEAYPHQPAQSRAEQGAEQAEAGQNLSERFNVPVPGMKPCQTQPPRGVGPGTSPVSAH
KAELPVAPECRVGQAGQDLP
>MeliponaBeecheii_000099-T1 MeliponaBeecheii_000099
MSSDASARDDGLCSCPESPSRQAEVPSVSLSRQPRRAGAEQRQARAEQRQSRAEAGAEQEQSVAEQGRRQGRAGPGRDRA
GQGAGRAGRAEQRQAGRRAGQAGQAGAGRAEQRRSRGRQAGQNLSRRRFNVPVPWHEALPDTAPTGVGPGIRPVRAPQQE
QELPGGPRLLLTGQQSCITQLPHLKAVSASRPRCGLYSCPEVQPQASRQQEVYPSRGLIHASPAEQSRAAEQEQSRAGAE
SRGRAGAGQSRGRAEAEAGLEAEAGQARGRAGAGKERSRARSRGRQGQARGRQGRRREGRQEAEAGQARAGKEAEQGESR
SRAGQSRGRTYPERRFNVPVPGMKPYQTRPHGRGTETTPSHAPREQELPISPSELCAAQLPAQKRLTPHARDVGLYSCPR
VQPKQARQRRLPLRGLIPRQPHRAEQSRGRGRSRAEQRQSRGRAGQSRAREAGRAEAVGQRQEQRQSRREQEAGRSAGRQ
AEQRARHEAGKGQAAGRAGAEHGRQAGAGRGRQRQAEAGQGRSRAGQSRAEQGQARAGSRAGKAEAGRAGRAEAEQGRQA
SRAEQGRTYRRRVLTCLYLA
>MeliponaBeecheii_000100-T1 MeliponaBeecheii_000100
MWALQLPPGSPANGQQQRVTPPVGLSHYTAHRGEQQQSRAEAREQSRGQRQRQQQSRASKEQEQSSRPYQGEDSRACTWH
ESPTEHAPTGVGPEGSPVSTPQELGATN
>MeliponaBeecheii_000101-T1 MeliponaBeecheii_000101
MSLPDTAPRAVGTRDTPSQRAQGLGSTRWPQSASSQGAAAVRPGPSLTSLPASANRPASCACAQLPAEAIERLAPAMWAL
ATAQRVQRKQGRQRRVTSVGLSASLQSRAEQGQSRRQSRAGQSRQGRAGRGRQEQSRSRAEAEAGQAGQAGAGRGLWRFN
VPVPGMKPTRREAPAGIGGTGDTCLYR
>MeliponaBeecheii_000102-T1 MeliponaBeecheii_000102
MELIITRPTRAWGQAGQSRDRAGGRRGRQGRAGDRQGRAEAGRRQGRSGGGAGQARAEAGAGRGGAGAGRGGQGQAGQAG
PAGQRGAGRGRQGAGGAGEGGAGRGPRAGGAGQGRQAGRRGRQGRAGQRQGQSRAEPIEKGLTCLYLASPTRHSPPRAWG
TEIRPVNAPHKNKELPGGPGGAEQVSRAKAQGRAGRGQAGAKPGAQNLSGDLTATWHEALPDTAPTGVRPGRRARSRAPK
GAGATRGPTRHSPHGVGPRDTPGHAPRGYQQVQAHGPGAGTFLTSLPASANRPAKLYYAQLPAEAIDASARDVGSTAAPE
GPAQTGPAWRRFTPPVGLSPAPPEQAEQGQRQSRQAGQSRGQSREAGQGSYRRRGVPVHLEAALPDKGQAWDRGYGVSAP
PRTGATNWGQSASSGGQQGRDRG
>MeliponaBeecheii_000103-T1 MeliponaBeecheii_000103
MAPRQGRQRPGRAGRQSRGQAEGRAGRQEQGRPRAGQSRGRAGQNLSEAEPIRRRFNVPGMAPPHQTRPHGRGTRDTPGQ
RAPTEQEPVAPECKLTGPTAVGQDLPFNIHTRLLLTGQRAVRPAPPPKRLTPHARDVGSTACPRVQQTAGSGGLPPWACI
TPDPQSGAEQGRAGAEQGQLKQGRARGA
>MeliponaBeecheii_000104-T1 MeliponaBeecheii_000104
MWALQLPRVQQAAGSGGCLRGLITGPAERGRARAEQGRAGSRAGARAAGQSRAEQGQSEEQNLSEKI
>MeliponaBeecheii_000105-T1 MeliponaBeecheii_000105
MKPYQAAPTGVRPRPRPVNAPPPGQAEAGAQVGSGARAGRAGGGAGLLLRAGQAPGRSRAPPSRAEAQGQTAGAGTPPWA
RGRGGQGRQGRQGPGRAGRGRQGRQGGRGQGKGQAGAAGRRQGQSRAGRAGRTEQAGRQGREQGRAGGAGQSRAEPIGER
FNVPVPGMKPYQTQPPRAWGPRGYARSTRPARNRSYQLAQSASSRGPTQWARDLP
>MeliponaBeecheii_000106-T1 MeliponaBeecheii_000106
MWALQLPPESSPSGPAAEGYPSVRLIHAGPAEQSRAEASRGRAGAEQRQSRRQSRAEQRQSRGRAGGRAGQAGRQEAEQG
AGRAEAGGRQGRQGQAEAGRGRQGRQGRSRGQGGLEAEAGRRSRGRQGRQGGRAGGRQGQAGQSRGRGRQKGLSGEPRKI
>MeliponaBeecheii_000107-T1 MeliponaBeecheii_000107
MGPGVGQDLPNIPACKPASRLTTPGGGGCPPWAYPRRPAEQAGRAEQGQERGRAGQSKGRSRARTYRRRFNVPVPGMKPT
GFLPPRAWDQGTTPGQRAPGEQELPVLAPRVQAHRGQL
>MeliponaBeecheii_000108-T1 MeliponaBeecheii_000108
MWALQLPPRSIPSSPAAEGYPSRGLIHISPAELKGRQRAEQRQAGSRAGQRAGAEPIGEDLTCLYLAEALPDTAPTGVGP
GSRPAGAPRAWDRDHAGQRPGEQELPGGPRASSRGQAWAGTFLTSEGLLLRAAQRLYYAQAEAIDASRPRCGLYNCPRGP
TQTAGKGTQGWAYPGSGQAGGGRAAGRQGQSQGQSKGRAGQSRAEQGQSRAEPIGEDLTCLSYQWPRVQAHGANLGGPGP
SLTSLPASANRPASWRAAPPPKRLTPPARDVGSQLPPESNPNGRQRRVASVGLSTPAPQSGAGRQGQSGGRAGGRAGQSG
AEPIGEDLTCLYLA
>MeliponaBeecheii_000109-T1 MeliponaBeecheii_000109
MWAQAAPVQQAARQRGVTLRGLIQPAPQRGRQGRAGQSRGRQKQGRAGAEPIGEDLTCLSPPKRLTPPARDVGSAAAPRG
PANGPAEGCLRGLIRRPRPRRAGRGKSGAGGRGGQGRKRGAGAEAGGKGSGAEQGRQGRTRIGKGRHLTCLYLADEQGQA
EGRQRAEQGRAGQSGAGRAEPIGEGLTCLYLAWLLPDTAPLGVGLGIRPVNAPPRTELPISPECKLTGPTAVGRTFLTSL
PASANKPGELYCAQLPAEAIDASRPRCGLYNCPEVQTTAGSGGLPLRGGLSTPAPQAGKRGAERAGGARSRRGRTYRRRF
NVPVPGMALSLAPTGMGPGRLRPVNAPLGLGIFQLAPGASSLGASLAPAEQGRAEAEQSRAEQGRAMAEQEGRAGQSRAR
AEAEQGRAEAGQEAGRAGRGRQGRQGRQRQEQGRSRGQAGGRRGRQGRREGGQGRQAGRRQEGGQEGRQGGGRAGRAGRA
GGRAGQAGAGQGGRGRAGRRARGGGGRQGRGGWGQSRGQEQRPGSQRQNLSEDLSIPVPGMKPYRHSPTGVGQGYARSTR
HPQGRSYRGGPRCKLTGPTLVGRDLPNILPASALTSPAELYCAQLPPAEAIERLLAAMWRIQLPRGPTQTAGSGEGYPSV
RLIHAGPAEQGEQGRAGQSRSRAEAEQRREAGAVQGRTYPEKIWCLPASCSARSSPPEAIDASRPRCGLYSCPESPAQAA
RQRRVTPPWAYPTPAPQSRQSRAEAGQSREQRAEAEQEQSRGQSRGRAGAERQEQGRQRRRQGRQRQAEAEAGAEQGRQR
AGRSRAGQAEAGRQGRQEGRQRQAGGRQEAGRGRQRRSRGRQGQGRRQAGQARGRQGGGRAEAERGPRGKQGTGQARAGR
AGGRHPDRLLLRPGQGSSPGRAGSPRCGLYNWGASQQTAGSGGFTPPGAGRAGQGQGRAEQGRQGQALAGQGQSRRRAGA
GRAGRAGRAGAGSRAGRGRQRLGAEQGREAEGQRGGQGRAGQAEQGSQAGQSPGPGRLDRQQGRAGGAEGRAGRSRGRGG
GGRRAEEGRAQGGGRQGGRASRGKGGAGQAAEQARTCRRFNVPVTGMKPYQTQPPQAWGPGTTPSQRAPAEQELPISPRV
QAHRGQQQQEQSRGRAEQSRAEQGRAGQSRAEQGRAGQEAGQAGAEPIGERFNVPVPGMKPLQTQPPRAWDQGIRPVSAP
QGKELPISPRVQAHRSQQQWAGTFPNIPTGFC
>MeliponaBeecheii_000110-T1 MeliponaBeecheii_000110
MQRGRTYRREFNVPVPGMKPYQTQPPQAWDRDHAPVSAPRKNRSYQWPQSASSQGPSSSEPGPSLTSLPASANRPASCIT
RSSPPEAVTPPARDVGSTAAPESSKRPGSGGSPTPWAYPRQPPAESRSRAEAEREQEAGAEQRQSRGRGRSRERSRGRQA
ESRRQAEQAGRRQEQREQRERQAGERQSRERRGRQRQAGRQEAEREAGRQAGGRQREQRGRQAGREQSRERGRERGRQRG
RQAGRQREAGRQAERGREAGRGRQEQESREAGRQRGRQGGRAERERQRGGRRQAESRQQAEAGRAGGRRGRRQGRQEAGQ
RQAGRGRQGGRQRQSRGRQAGRQRQAGGRQRQEQAGRGRGRQAERRQRQERQERQAGRQGRQGESRQRQEGRGRQRQEQR
EAEAAGQSGSEQAGRAGAEQGQTPIGRRFSVPVPLAAALQATAPQARGTGDTPSPSAPPRARSYR
>MeliponaBeecheii_000111-T1 MeliponaBeecheii_000111
MWALACPEVQQAARQRRLPLREAYPTPAPQSEAGRRAGQEHGAGAEQGRQRAGRGRQRAEQRQAGQARGGAEGGAGAGQE
GGQAGGAGQAGQAGQAGQRQRAGQGRTYQAEAEFGAICNDACTWHEAYQTQPPQAWDQEDTSSQRPTRTGATVAPEVQAH
RGQQWARGPSLTSLPASANQASELYCAQLPPERLTPLARDVGSTAAPRVQPKAAGSRRLPLRGAYPRRPAERGRARAEQR
QSRAEQGPGRGRQGRQGRQGGAGQAEAEAGRSRGRQGGAEAGRAGKGGAEAGKEAEAGRAGRAEQGRGRAEQGRAGQAGQ
SRQNLSEKILTMPVPGMKPYQTQPPTGVGPRDYARVNAPHRNRSYQLAPASELYYAQLPAEAIDASARDVGSATAPRVQQ
SGPAAEVYPSVGLSHRPAEQSRAGSREQGARAEQGRAGQAGQEQEAEARAEAEAGRGRQEARAGRGRQGRQEAGRGGQEA
GRGRQGQSRGGRQRQARRQAGQSRRAGSRAGRAGRGRSRRAEQRRSRGQAEAEQGGGRAGGAGRSRAEQGRQGRTYRRRF
SDACTGMKPYQTRPHGRGTRDTPESARPTREQEHQLAPGASSQGQQQLYSESSRAARAAEGDLRELIHIGPAEQRQSREQ
RQSRAGRGRAGRAGAGRRRSRAGRGAEQGRQGGQGRQAEGRQGRQGGGRGQGRQGRQGGAGQAGRRQGSRTYRRRFNDAC
TWHLKPYQTHGPHGRGPGDTPGQRAHRSRSYQLAPGAEAHAGPAASPATGGGGGALRGLIHTPAQSRAEAETRQGAGSRA
ASRVGRSRAARCQAAEAQEPEAGRRQRQAGRGQAGRSKAGKKQAADRGQAAQRQAGQAEAGKEQAGQEPRGRQGGAGRSK
EAEQSPALGQGGAERSKEAEPGRQSKEAEGRQEGRQGGAEAGRAGRGRAGAEQGRGKR
>MeliponaBeecheii_000112-T1 MeliponaBeecheii_000112
MGSAAARVRLSGPAAEGCPSVEAYPPAPQAGGGRARLEAEQGRSRCRAAGQESSQNLSERFRVPLYLA
>MeliponaBeecheii_000113-T1 MeliponaBeecheii_000113
MDLEGRVYYASQTNSSTHYRRLSLKLSRSYLENDDEGGMACQADHAPSCYRRVHDIPGGGMACQANHSVNDILGGHGGQA
DHKFSCYRRLFLKNKVHHISRTRRYTPLIFGTFYLGYMTLLEVVLLCQADKQFSYLLQTFLLKIKKSRSYLENEMRYPLK
FGTLYQGRGGILCQADKQFSYYRRLSKSIISRELEWVHDILGGGMACQADHKFSCYRRLSLKLKSIISRELEWVYDILGG
GMACQADKQFSCYRRLSLKLKSIISRELE
>MeliponaBeecheii_000114-T1 MeliponaBeecheii_000114
MPPCLIQCSKFKRSIHSSSRDMMDFLILGKDAENLWSAWHAMPPPRNVMKGACNRRTARLPVMSCHLLECHVPLIQCSKF
KRSTSSRSRDMIDLVSMKDACSRRTVCPAGIVCHLQEGHIPQIECSKYQRSIRSSSRDMMDFNFKERRL
>MeliponaBeecheii_000115-T1 MeliponaBeecheii_000115
MPPPKYHVPLIQSSKFKRSTSSRSRDMVDLVSMKDACSRRTVCPAGIVCHLQEGKTPVTEENCSSAWHVMPPPKYHVPLI
QSSKFKRSTSSRSRDMVDLVSMKDACSRRTVCPAGIVCHLQEGHIP
>MeliponaBeecheii_000116-T1 MeliponaBeecheii_000116
MSCHLLEYHVPLIQSSKFKRSTSSRSRDMVDLVSMKDACSRRTVCPAGIVCHLQEGHIPLIECSKYQRSIPSSSRDMMDF
NFKEKTPVTGELLVRL
>MeliponaBeecheii_000117-T1 MeliponaBeecheii_000117
VHDILGGGMTCQADEQFSCYRRLSLKLKSIISRELECIPSYIWNILSGVYDILGGGILCQADKQFSYYRRVHDILGGGMT
CHADEQFSCYRRVHDILGGGMTLQADEQFSCYRRLSLKLKSIISRELEGIPSDIWNILSGVYDLLGGGIPCQPDKQFSYY
RRLSLKLSRPYLENEMTYSS
>MeliponaBeecheii_000118-T1 MeliponaBeecheii_000118
EVAWHDMTRRRAVLLLQASFLKIKVHHISRTRRYTPLKFGTFYQGYMTFLGGGMACQPDNSSPVTGVFSLKLKSIISREL
EGILLLNLEHCIRGT
>MeliponaBeecheii_000119-T1 MeliponaBeecheii_000119
HNSNLPPSVPEGQEIPSGTNQVQGYTNFGKQHNYFDKMRQNSPKCCKHIAF
>MeliponaBeecheii_000120-T1 MeliponaBeecheii_000120
MIPNLQNLNPNMQSSPNLTHVGSNAQNLSLNFQNLSPITTPQCPIQSPVLYLPGNLAVGSSSSTTNKQTAEQRLTHEQFR
AALQMVVSRGDPRENLENFLKIGEGSTGTVCIATEKNTNRQVAVKKMDLRKQQRRELLFNEVVIMRDYHHPNIVEMYDSF
LVDDELWVVMEYLEGGALTDIVTHSRMDESQIATVCSQCLKPLAYLHSQGVIHRDIKSDSILLTADGRVKLSDFGFCAQV
SQELPRRKSLVGTPYWMSPEVISRLPYGPEVDIWSLGIMIIEMVDGEPPFLMNLLYKL
>MeliponaBeecheii_000121-T1 MeliponaBeecheii_000121
MIKKKERMDKSVHMLRISSRYGRGRKTCAEQEDQEGIEGREQRAQKKKRNTRGGGNCEVINISAVIPFYYSIGRASGRAS
VLVTTRNARQR
>MeliponaBeecheii_000122-T1 MeliponaBeecheii_000122
MPTIPAEGLKGEGKRREQTDNGEFVCFQERSVLPKYYTRVPTVARSVTNSSGINLDCSSNTTLATNASPFNSQTALIAEK
NRGRLFQQQRDHVEQPLLCTELEEQSPKGPERVSHIRSLDRGLDHDYKQLDPLLVGEPRTTRGVEITKPSMSSQNVKPPK
DSVPVLHTQFEKEPKLSIMRFANQKTASATFHPRSSVCHVPFIHGEQNGDETKGNTRQSVFFVRGKEKQKRTNAFCSDKE
DYATRKEGHE
>MeliponaBeecheii_000123-T1 MeliponaBeecheii_000123
ILELKEQMPYNMDTMNRAINKNEINEKLNKMNSIEEFYADTGILVTGATGFVGKALLEKLMRVCSRVTAIFILIRPKKNQ
TMEERFKKLIEDPIYDNVRTRNPSIFSKIYPIKSDVSLPDLGLSTKDRAMLKENVNIVFHVAATVRFNEPLDVAVNMNTK
GTARIIKLCKELKHVISIIHVSTAYSNINLSEIDEKVYTTSLEPSAVIDMCEKQDKNSIKKLEERILKVHPNTYTFTKNL
AEQIVASNSNGLPVAIVRPSIIGASLEEPCPGWVDNIYGLTSVFLQISKGTAKAIVAKKDAKLDVVPVDFVVDIIICAAW
HITLQHDNKVKVYNCTSNAYPFRWGQLKDMIVQCSIETPLNDVLWYPCCKIVANKFVYNVLNILLHILPAFIIDIFLKLL
GSKPMMMKIIKYFNQLVAAIAYFSTHEWTFHRNNITDMMKKVKTLKDNDIVKLDLRDMDWKKYTANYIMGIKKFILKEDY
KPMKVVRQRLSLYV
>MeliponaBeecheii_000124-T1 MeliponaBeecheii_000124
MLIACRIFINIMSTWKLLQRRCYDLLSYKYSLLVILTAFTCIFIGIVHFGEMWITWSKEKYEAVFHSFNDNILGISFQKK
LCQHVPIDVVYTWVNGSDPVFVKNLKEHVSVMDVNTATSRFSDKDELRYSLRSLEMYAPWVRHVYIVTNGQIPSWLDMDN
PKVTLITHEDIFLNKSDLPTFSSPAIESHIHRIPGISDKFLYFNDDVMLGAEVWPEDFITQANGQKVYLAWWVPDCSDVC
PWAWVGDGSCDPACNTTLCEFDGGDCDSTPVPTDSEALEEEGDYPHKLLQNPLEDTNYGLKFLNILRNKSISTIWNDTES
FIQQTSPTVITNSKLHVNKSYNFKNNYMSTIERYFNKQLNKNNRTISPQKSMLSKMMSKIRYQTLNITERRLQLKRYLND
NVMNLSQVSNTINVNHKSIHSDQWKLRTRQLDTYAESLLYVNKIYNMAYGFERRRVPAHMPHLIDKWIVADMQQKFEYEF
KKTSSHKVRNSEDMQYAFSYFYFLMNEKRKIPIEKIFDTFDTDKSGTWSDREIRTVLSRLYPLPLDYNLVVEFENAITNC
SNHIKVDQILNPPSGERYLDSSLPTVTKELVAKCESISRKVEGKFGEEKLYPHDIIKAGKNEIFEMLTSNVSLTVQLLDE
IRRDPKKFICLNDDMDPLRYSENEIVRALLNDFYRSLYPLRSTFELPMQYRNLFTDRHKLLEWRTNRTRTRNLLLCLIFL
LLVTTFYHLFYHQVRRLFRIRTLPTLLV
>MeliponaBeecheii_000125-T1 MeliponaBeecheii_000125
MAVAKQSVSDREVIVPPSLPLILKEFCKAAIRTQPYDLLRWSTSYFQALADGEEPPTKLRLEYPPPNTTSDLTLGFLRIL
LRQFEFLAIAVGLLGSSLCETMIMICELFTREPEGGSAMVPVTFFLEIYGYLAGLCCDGSERNPSDEDATEFIMCDSEYS
GHQELNSEQFL
>MeliponaBeecheii_000126-T1 MeliponaBeecheii_000126
MTNNQKDKAGSPLKIKACRPRKQPIENQVKSDSSDHRHRKTEQEEDEEFHVPKSTFANWMNEFMVSNFESSFAL
>MeliponaBeecheii_000127-T1 MeliponaBeecheii_000127
MVQMRVFASKRSAITDEDTLDTTSSERRTHSSVYQFEGEDYREKQNSWNRKVDESHLRNVSAKANYAVDAHFRKLSRYQS
QKAPKAPRPPGNNR
>MeliponaBeecheii_000128-T1 MeliponaBeecheii_000128
PGSGSRPGPGQAVGLVQAYRPGLVARLSGSSVPGLKPGPDVPGPGQARSCQARPEPAPVPGPGAVPGSVARLQARAQAEA
LGQAQASSGCLPKCQAQARPGLQARLQARAPGPARPRPGCCGPGQAPGQGSRPGQAPGQVASGQARPGPRPGPGQALGQA
WGPGLRLRPGSDRPGSRPGLQCQWPQARLRPGLRPGQAQAGCTRPGPGQARPVPGPGLWPRPGPESPACGLGQACVPAPR
PGPGQAQAGLQAAGQAQGQASGQASGQAQARLQARLQARPRPGPGQGSGSGLGQAPGQCGSEARPRPGSRLWPRPVLRPG
ARLCPGWWLRPGQAQALGQAWAQARPRPGSGQARAPGQAQGQAQAQGPGLGPGWSGPRPGSSARPQARPGCGLGLRPQAR
PRPGAPGQAPGARPQARPRPGLRPGPLGQGLCQGLRPGALCVRPQARPRLRLRPGPGQAQARPRLRAQAQAPGQAPGQAP
RPGPCEAQARPRPGLRPWPRPGLQAQALGAQAQARPGARPGPVRSGPGLGPRLRPVASGQGQARLRARPRLRPRARPRPG
LGSGQAQARPPGQGPGQAAQARASGQCAQARPGWPGQAQARPRLVRPQARPRPGLSQAQARPAGPRPAQARAPGQACPGQ
AQAQARLRPAQARAQAGPSQGLVPGQAQAQAQAGQASRPGSGQARLSPGWGPGQARPRPGLCQAQGLPCCSRPRPGLRPG
LQARPRPGLQAAGLVLARPRPGLSASGPRPGSRPGPGQGPGQAQARPRPGAQARPRPGPRPGSRPGPGQAPGAARAQARP
RPGAQARGFQAFRPWCQAPGQGPGSGQGSRPQGLCCAQARLPGQAQARPRPGSGASPGSGQAQARLRARPGARPRPGPGQ
GPRPGLCQARLRPVSGPGQAQAPVLRPGLLGHGPRPGPAMLRPQARPQCQAPGQALAGLAQARLPGQPRPRPGPGSGQPV
PGPGQAQARPGPGFQARGPGRARPGSGLRLGRPGPARAWCSGLRPRRQGLRLRLVAVRLRPGPEAGAWLRLSPGSGPGQA
APGSGPQARPRPGLQCQARGQAQARPLGARLQARLSQARLQARPRPGRLWPLGQAGPQAARAQARAQLLQAQARPRPGPG
QGLRPGPGQGPRPGPRLRLRPGPGQPGPAGPRPACRPGPQARPQLWPRARPGLGCAQPVLWPRPGLAPGAWQAAGAQAEA
PGQASGQARPRPGPGQAQARPQARPRARPRLWAQAVAQAEAQARPRPGPGQAPGQALPGLRPTGLGQAPGQAQACGPGQA
RQARPGQAQARAQARPQARPGPRPGQAQARGRPGQPQGQAQAQAGGPGPGQAQARAQARPRPGP
>MeliponaBeecheii_000129-T1 MeliponaBeecheii_000129
MCSGLVPGCGQVPGQALGQALCQAPGQAQAQALRPGPRPGLLRRQARPLQASAQASGSGQGLSQGPGQAQPGSVPGLARA
QAQARPRAAEAQARPRLQNAEARPQGPGPCQGPGLGQAWCQGPGQASQARGPGQGPGQAWPGLGQGPGSGSGALGQGLRP
GLPGLRPGLGQGSRARALCQAQALGQARAARPRPGLGQASRPGQAWQARPQAARGLGQASGARPRPGLCQAQARPRPGLG
LGQAQAPGPGQARPGQACVRPRPGPGQGPRPGPGQWPGQAQARGQASPGCGPVPGPGQAQARPGQAQARPQARPRPGQAQ
ARLQGPGQARPGQASRPGPGQAQAGGPRPGPGQAQARPWAQARPRPGPGQASRPGSGQAQARPARLRPGLQARASGQGLR
PGPQARLQARPRPGPRPGLRPGPRPGPGSGPRPGPGQGLRPGPRPGLGQARPPGQAQPQARALGFRPGLGPGSGPGQAWC
QAQARPSARLRPRPGPRLRPRPGPGQGLRPGLGPGPGPGAQAQARPGPGQASGARPRPGSGWWPRPGSQARLRPGLRPGL
QARLRLRPRPGPRLRPRPGSGQAQARPRGQAPGQGLRPGPGQAQAQAQARGLGQAPGQAQARPQARPPGQACSQARPGSR
PGPGQASGQAQARPRPRPGPRPRPRPGPRPGLRPGPGQAYPGLGLQARPRPGWGPGQAQARAPGQGPGQASGQAPGQAGQ
ARLQARASGLGPGSRPGPGQALGSGSGAQARPQARPRPGLRPRAQARPRPGPRLRPRLRPGLARPQARAPRPGSGQAQAR
RPQARPQARPQARLQARAQAQAQAWARGPGQAQARPRPGWGLGQAQARAPGQALARPRPGLRPGAQARPRPGQGPGSGLG
QALRPGPQARACQAQARPQARPRPGQASGQACQARAQARGQARPGSGQASGQAPGQAPGQAQAQARPGGPGPRPGPRGQA
SGQGLRPGLGQAQARLRPGQARLQARAQARPGPGQGPGQGLRPGALGPGQAQARPQAPGLPGQALGSGPGSGPRPGPGQA
QARPQARPGPGQAQARPRPGLGPGPRPGSRPGSRPGPGQASGQAQARPRLRAQARPRPGLGQARLCSRPGPGQWAQARLR
PGPRLRAWWPGSRPGPGQALRPGPRPGSRPGPQARPQARPQARAQAQGPGQAQAQASGQAPGQAQGQAQARAQARPQARP
RPGLRPGLGARGPGQAQGQAQAQAQARPRLRAQAQAQARLRPGLPRPGLRPGPRPGPRPGPRPGQAQARLQARLQARPRP
GPRPGPGPGPGPRPGFQAGAQARAQARPQARPRPGPGQGSRPGPGQASGQAPGQGPGQAWCQAQARGPGLGQGLQAQAQA
RPQARPQAQGPGPGQAQARAPGARPRPGPGQAQARPRPGPGQAQARPRPGPRPGPRPGPGQAQARPRPRPRPGSGQALGP
GPQARLQARPPGQPRPGPQARASGQAWPRAPGPGPGQAQARPQARAQARPRARAQARLQGPGPRPGLRPGLQGPGLRPGL
RPGLRPGPRPGSRPGPQARASGQGPGQASGQAPGQGLQARPRPGSGWGPGQGSRPGPGQAQAAQGQAPGQAQARAGPGQA
RPGARPQARALRPGPQARPRPGLRPGPRPWGLRPGLRPGSRPGPQARPRPGPRPGPGQGPGQASRPGPGQAQARASGSGP
GSQGLGLVPRPGPGQGPGQGPRPGPGQASGQASGQASGQASGQAQARAPRPGPRPGSRPGLRPGAQARLRPGPQAQGPGQ
GPGQGGPGQAPGQGLQARAQARLQARASGLAQARLRPGLRPGSGQAQARPRPGPGQAQARAQARAQARPRPGLARAQARP
GAQAGAQARLRPGPGQVAPGQAQARPQARLQAQARASRPGPGQARPRPGLEARASRPGPGQGPGQGSRPGLRPGLRPGLG
PGQALGQGPGPRPGPRPGLPGQAPGQAQARPQARAPGQGPQARPQARASGQAQARPARPGPGQAQARPRPGSGQAQARPS
GQGPQGPGPQARPQARAQARAPGQAQARPQARAPGQGPGQALRPGSGQARPRPGPRPGPGQASGQAQARPQARLRPRPAR
ASGQAQARPQARASRPGPRPGASGQGPGPRPGSRPGPRPGLRPGPRPGPRPGLQARAPGQAQARPQARPRPGLRPGSRLG
GPGSGLGPGQASRPGLGQGLRPGPGARPRPGWARPGPQARAQARPPGQARPGQGSRPGSRPGLRPGLRPGLRPGPGSGPR
PGLRARLRPGPGQASGQGPRPGQGSRPGPGPRPGPQARPRPGLRPGSRPGPRGQASGQASGQASGQARPRPGASGQASGW
PGLRPGPGQASGQAPGQGLRPGLRPGPQAQASGQAQARPQARASRPGPQARPGAQASGQAQARAQARPRPGPGQASGQGP
RLRPRPGLRPGPPGQALGQAQARAPGQAQARGPGQAQARAQARGPGQAPGQAPGQGPGQASGQAQARPGAQARAPGQAQA
RASGQGPGQAQARLPGQAQARPRPGPRPGPGQASGQAQARAQARLQARPRLGPRPGPRPGQGSRPGPPGARPRPGPPGQA
SRPGAPGQGPGQGLRPGPGQAQARPYARPQARPRPGSRPGPGQASGSGPRPGPGQAQARPQARPRPGPRPRPGPRGQASG
QAQARASRPGLQARAQARPQARPRGQAQARLQARPEARLRGQAQARPRPGPRPGPGSGLGSGPRPGPGQAWGQGPGSRPG
LRPGPGQASGQAQARLQARPRPGPGQGPRPGLRPRPGPRPGPGQAQARPQARPRPGPGQAQARPRPGPGPGPGSGPRGSR
PGPQARASRPGSRPGPRPGSGQGPGQGPGPGPRPAQARGSRPGLRPGPGQGPGQAPRPGPGQGPRPGPRPGLRAQGPRPG
AQARASGQGPRPGPRPGPRGPGQGPQARPSGQGLGQAQARPQARPRPGLRPGSRPGLRPGPRPGAPGQGSRPGAPGQAQA
RPRGQGPRPGARPQARAPGQGLWARPRPGPGQASGQAQGPGSRPGLVPGPQARAPGQAQAQALGQARPRPGLQARLVGPG
PGPGQGSRPGQVPQAMGPGQAPGSGAPGQAPGQGPGQAPGQAQARLRPGLRPGPRPGPGLGSGQGPGQAQARPRPGPGQG
PGQASGQALGQAQARGSRARLRPGLRPGLGPGSQARGPGQGSGQAQARPQARAQARAQARLQARPGSSPGQACLRPGPQA
RPRPGARLRPGPGQGLQARPRPGPGQAQARPQARAQAQASGQAQARPRPGPQARLPGQGLRPGPRGQGSPGQGPGQASGQ
GSGQGLRLAQARGPGSRPRLRPGPRPGLSGARLRPQARGLRPGAQARPPGQGPGLPGSGQGSGARPRPGLQARGLRPGPG
QAQARPRLWPQARLPGQAQARPRPGPQAQAWAPGWWGLRPGPGCRAQGQASGQASGQGLQARPRPGSGPRPGLRPGLGQA
QARALRPGSQARGSRPGPQAQAQGLRPGLGPRPGLRPGPGQACLRPGPGQAPGQAPRPGAQARAQARLQARAPRGQAQAR
PQARLQARGQAQARPQARASGQGPQARLQGQAQARGLWPGPGQGLRPGSRPGQARGSGQAQARAQARPQAQGLRPGPGQA
PGQASRARPQARASGQAQARPRPGLRPGPRPGLRPGPGQAPGQASRPGPRPGPGSGQALGQALGQAQAQGPQARPRASGS
GQASGQASRPGPGCPGQAQARPQARAQARPQARAQARPRPGQASGQGPGQGPGQAQARPRPGPGQASGSGPRPGPGQAGP
GQAPGQASGAQGQAQGWARAQARASRPGPRLRAQARAPRPGPRPGPGQGLRPGPGQAQARPAGQAQARPQGPRPGPGQAP
GWWPRPGLGPGQAQAAGPGPGQASRARPGPRPGPQARGLQARPRPGLVPGLRPGPRPGLQGQAQARPQARAQARAPGQGP
RPGPGQAQARPGLRPGLRPVGFQARPRPGLVAQAQASRPGSRPGSRPGPGQGSRPGLGPGQAQARLQAWWAQARLRPGPG
PGSRPGLQARAQARLQARPRLRPQARLQARPAGQGSRPRLVRAQARPRPGGSRPGLRPGPGWGSGQASRPGFQARASGQA
QARPGPGQAQARPQARPQARAQARLRPGLRPGLCQGLQARPRPGPRPGPRPGLGCPGSRPGLSARPSGQAWWAQARAQAQ
GPGSARPRPGSRPGLRPGPGQAQARPSLGQGLRPGLQAQAQAQAQGLGQAQARPRPGLCQGLGQAQLRPGPGQAQARPRP
GPVARPRLRPRPGLPGSGPRPGPRPGQAQAQALGQGFQARLRPGPGQARPGPGQAQARPRPGLPGQARPGLGQARPGPGQ
AQARLRGQGPGCGPEAGQARAQARPRPGQARPRLRPGPWPGSGWGSWPGLPGARLRPGQARPGPRLRPGLPGSGFQAQAR
PRPGAQARAGASPVRPRPQARPRARARPGPGARPRPGLCQAQAVSGPQARPPGQARPRPGPRPGPGCGAQARPGQARQAR
PGLGPGPGQAQARLPGQAQGPGSGQAQARPPGQARPGPGQGSGQARPGLRPGSRPGL
>MeliponaBeecheii_000130-T1 MeliponaBeecheii_000130
MPPPRMSCTPDTMKDACNRRTARMPVMSCHLLECHVPLIQCSKFKRSTSSRSRDMIDLVSMKDACSRRTVCPAGIVCHLQ
EGHIPLIECSKYQRSIPSSSRDMMDFNFKERRL
>MeliponaBeecheii_000131-T1 MeliponaBeecheii_000131
MYTPLNIWNILSGVYDILGGGMTCQADKQFSCYRRLSLKLKSIISRELEGILLLNLEHSIRVHDILGGGMTCQADKQFSC
YRRLSLKLKSIISRELEGVYDLLGGGIHASRTNRVHDILGGGMTCQADQQFSCYRRLSLKLKSIISRELEGVYDLLGGGM
TCQPDKQFSYYRRLSLKLSRSYLENEMYTPLKFGTLYQGQTQQFSCYRRLSLKLKSIISRELEGVYDLLGGGILCQPDKQ
FSYYRRVHDILGGGMACQADEQFSCYRRLSLKLKSIISRELEGVYDLLGGGILCQPDKQFSYYRRVHDILGGGMTCQADQ
AVLLLQASFLKIKVHHISRTRGVYDLLGGGILCQPDKQFSYYRRLSLKLKSIISRELEWRTEQFSCYRRLSLKLKSIISR
ELEWVYDILGGGMTCQPDKQFSCYRRLSLKLKSIISRELDGVHDILGGGMACQADKQFSCYRRVYDLLGGGILCQPDKQF
SYYRRLSLKLKSIISRELE
>MeliponaBeecheii_000132-T1 MeliponaBeecheii_000132
GISSSGGIPWAAGQKQFSTGVFHWGKLSPSYLEMYAPLKFGTLYQSVHDILGGSMASQAYEQFSCYRRLSLNLKSIISSE
NLNVYSS
>MeliponaBeecheii_000133-T1 MeliponaBeecheii_000133
MKDACSRRTVCPAGIVCHLQEGHIPLIECSKYQRSIPSSSRDMMDFNFKERRLECHENLLSAWHAMPPPRMSNFKKDACN
RRTVCPSGITPVVGELFVRLAWYATQEEGHINPDRMFQISEEYTSSSSRDMMDFNFKERRLYRRTVCPPGIVMPPPR
>MeliponaBeecheii_000134-T1 MeliponaBeecheii_000134
MSRPAEYEETLNILSATRSCFRHTALDYIHSLTMIQARKRHEILGTDLAQDLEPFLKDLGENLITMRADSVKLEKEMKNR
HIYVANRIRKRTGDKDYTIMEEDLRFCTVKPVVDCDRRNCFEVLSSTKSHILQTDSEEGYLARVTAMQGDWCWYSKRVLN
ELKVMAELGNTVVNNVYEALPIPPDIIRATPKCNGNIREAWIRAKYVERKFVKPLSNMISSGQHAGRGKMHFRKWSVPKL
RGRLRSCDKIDSTNRNKITILSSVKEGNRLTSSDDSKHTSIESLSSVDKTKKIERNSLSSNDSTNLDLKNDSTLYGKILA
RPRNDVNESNFKTIDNDTEANYENEHNERVIPEIKGGTIGTSNLKNSLSIKSEGLDHGDF
>MeliponaBeecheii_000135-T1 MeliponaBeecheii_000135
MKTINVAIVFLVLYVATALSAVSTTRKKDLSQQLKNITNRGTESVEYEQKRNCNGSPCGWYRFDGVTRKPTVFVKNTCGC
PDDTYVRAYRRKYCYDCLCLPVSSKQNNR
>MeliponaBeecheii_000136-T1 MeliponaBeecheii_000136
MVPNLAPNRCLGELDIKNVRNLEDLIIEALYADIIHGKLDQKNSQLEVDYAGLGRDVRPDDTGVVAETSAALGQACDTVL
ACIEEQITRANLEKQKATYHKENMQ
>MeliponaBeecheii_000137-T1 MeliponaBeecheii_000137
VRGVPSASSLAWAWPRPGLAWPRPDTRPGLGLAWAWPGPGLEAWPEAWPSGLAWAWPGLA
>MeliponaBeecheii_000138-T1 MeliponaBeecheii_000138
GSGPRPGPQGQGLEARPQARPGSGQGLGSGPGQASPGPGQATLCQAQARPRLRPRPGPGWAQARPRPGLCQACCGGPGAR
PQACQARPGPGQAYRQAARPRLQAQARPRPGPQARPRPGLPGQAQARAPRPGLPGLRPGLGQAFQGPGPQARACGPGQAQ
ARPGPRPGPRPGPGQAWGQGSGQAQARPQARRARPRLGPGQARPARPRLQARPRPGPGQAQGLGLGQAQARPGPGPGPRP
RPGPGQGPGQAQARAQARPQASGPGQARACRPGQAQAGGPGQAQARAQARPRPGPRARAQARLQARAPGQAQARGLRPGP
GQAQARLRPGPRARGSGQAYARPPGPGQASRPGPGWWAPGQARPPGPGQPGQARPRPGLGQAQARPRPGPGPGSGPGQGP
RARPQARPPGQAQARAQARAQGPGASRPGPRPGPGQARPGPRGQAQARPRASGLGQARPRAQGPGLWPRARPQARASGQA
QARAPRPGPRPGPGQARPRPGQGPRPGARPGPGQAWPGLRPGPGQACARPGPRPGAWCCRPGARPGQAQGPAQARAQARP
QARPRPGPQARPQAWAQARCLRPGWSGSRLPGLQGQWAPGGLQAWPRPGFRPGPVPGPSRPGLGSRPGLEARPGLPGPGF
RLEFGAASGFRLQARPRPGSRPGPQAWEFVAASGPQARGQARPVRLSGSRGQASQARAVPRAQAQAQAPGPGQALGQGPG
QGQARPPGQAVGQAQPGPRPGLGQAQARPTGQAQARPRPGPQARPGPRPGSRPGQAQARPRPGQAQAQARPRGLGQAWWP
GSRPGPGQARPQGQGPGQARPRPGPRPRPGPGQAWPRPGQGLVAQAQARPQARAPGQGQGPGQARGPGSGQAQARAQARP
RLGQGLRPGPRPGPRARFRGSRSGPEARAQARPRPGPGQAQAQARPAPGLGPRPGLGQAQARARPRPGSRPGSGQAQARP
RPGLRGQAQARAQGPGPRPGPEARARPGQARLGQARPGPGQAQARPRPGPGQAQARAPGQGQAQARPGQGLARPGQAQAR
PQARPGQARPGLGQAQARAQARPEARAQARPVSRAQARLQAQALVGPRPGHSGPGQGPGQAQGPGLGQAQARLRPGAQAR
PRPGQAQARPRPGQARPRPRPQPRPGQASGQGQARPQARPRPGPQARPRPGPRPGQGLARPQARPRPGPRPGAQARLQGL
GQAWPGPSQAQGQAQARLRGQAQARLSRARPRPGPQARAWCQARPGLQAQARAQGQGPGQAQARPGPGQARPQARPPRGQ
AQGQGPGQAQARAWCSGAQARPRAWAQARLRGPGQAQARPEARARGQARAPGPGQAQARPGQGPGQAQARPRPRAGQAQA
RPRPGQARPGARPGPPGLCQAQARPRPGPGQAQARPRPVGPGQAQARPQGPGQARGQGPGQARPGQGPGQGPGQARLRPR
PGSGARPCARPGPGQACGQAWCQAQARPRPGPGQAPGQAPGQGPGSGPRPGPAQARPGLAAACGPRPGPRPGFQAGGPQA
SGPGPGPARPRPGSRPGCPGLGQGPGLGSQGPRLPRPRPGSGQARPGPRAQAQARLQARLRAQGSGPRLWPRLGQGPGSG
PGWPGPGQASQGARARPGSGQAQGPAPRPGPGQGPRLKMPRAQARPRPGPGQAQARPQGCGPRPGPGQASRPGPGPGPGA
SSGQAQARPEAGARPGLEPRPGPGQAPGQAQARPGPGQAQARARPRPRLQARGQGPGARPRPGASRPGPGQAQAQGPGQA
QARPTGARGPGPGPQGQAQARGPRPGPRPGLRPGPGQAPGWGPRPGQGPGPGPGPGSGHRQGPGQALGQGARPGLGPGLQ
ARLQARLRPGQARPRPGAQARLGWAPGQAQARPRPGPGRGQARPRARPGQARPRPGQAQARLRPGLGQAQAQARPRPGPR
ARPQARPGPRPGPGARLRPGPRGQASRAPGQGPRARPQARPRPGQAQARPRPGGPGQARAQARPGARQAQVRPRPGPGPG
QGLRARAQAVAQAPGWWPRPGGPGQALGQAQGPGLGQGPGWWAQARPRPGQGSRPGPGQGPGPGQAPGQGQARPGQARLQ
ARPGAGLRARAQGPGPRPGPGPRPRPGPQARPRARAQARPRPGPGPGPRAQAQGPGPGSGPGQGPRLRPVGQAQARPRPG
PGARPVLRPPGQAQARAQARGQAGGLRARPPGQAQARPGPRLQARPGQAQARPEACGGPGSGARPRLGGLWPRPGPRPGL
GQAQARPRLWPRLRPQARPGVRLRPGLQARLRPGLRPASGPGQAQARPVPGPGVRPGQGPGQALGQGPGWAWVRPVSGLR
PGLRPGPGQACGPQARPRPGLVSGLGPGQARPRARPRPGPRPGLCQARPGPGQAQGPGPGQAPGQASRLPGQACQPGLGQ
ASRPGPGQAQARRARPGPGQAPGLGPGQARPRPGAQARPRPGPGQAQARPQAVAQARPRPGPGQARPRPGPGPRPGPGQA
RPRPGPGPGQGPRPGPRPGLCSRGQARAQARPQARPGPGQAPGQAWPRPGLGPGQAQARPRGPGWWARPRPGLRPGQAPG
QASRPGPGQAQARPQARPQARPRPGLCQGLKARPVLRPRPGLGQASRPGLGQAPGQGPEPGQARGFRPGLRPGLQPGPGA
RPTGQASRPGSRPGPGQAQAVGPRPGLVVAQARPRPGAPGQGSGQAQCHGPGQAAQARPPRPGLRPGLGHSLGQATGPRP
GFRPGPGQARPGLSRPGSRPGPRPGPRLGFQARPQARPLGQAQARPRGQAQARPQARPRLRASGQARPRPGPGQPQARPR
PGPGQARPGPAWPGLGQAQARPPGPGLGQAQARPGSGQGLGQARPRPGPRPGLRGQAQPRPGQAQARPQARARPGPGQAS
GQAQARPQARPRPGSGQASGQGPGQACPGLGPGPGPGQAQARPQAQAQARPRPGPRPGLPGQAQAQARPRPGPRPGPGQG
PQARAQARPGPRPGPRPGSQPGLGARPVRPGSRPGPRPGARLQARAQARPRPGPGSGPGRPGPRPGPQARAQARAQAQAR
PGPGQASRGPGPRPGPRARASRPGPGPGQAQARPGVRPRSGPVPGPGQAQARPRPGASPGVRAQARLQASPRPGPRPGPG
VRAQARLRPGPGARGQGSGQGPGQGPRPGPGARGQAWCQASRLGGAQGQGLGQAQGPGWWGLQARLRARPGLRPGCGPRP
GSRPGLRSGPGQGPGQARLRPGLQARPRPGPGQASGPGPQARPQARPRPGPGQAQGQLRAWPGLRPGQGLRPGPQARPQG
QAPGQGLRPGPRPGLRLSRPQARAQARPQARLRPGQASQARLQAQAQARASGQGLRPGPGAQAQGPGPGQASRPGGPGQG
PRPGPGARACRPGPRPGPQARAQCQAQARPRPGSRPGPRPGPGQGPSGQAQARGLSGPGSRPGPGQAPRPGQGPRPRLQA
RLPGQAQAQARAQARPQGPRLPGPGQARPRPQAQARLWPGLARLRPGPGQARLRPRPGQGQGPRPGPGQAQARPRPGPGQ
ARPGPRPGLARPRPGQAQARAQARPRPSQAQARPRPGQARPRPGPGQAQARPQARPRPGQAQARPRPGPSQAQARAQARP
RPGPGQAQARLRPGSGQGSRPGLWPGQAGAWPSQAQARGPGARPGLRPGAWWPGSGQARPQVRPGVQAWGQAQARAWPGP
GQARPRPGAPGQATRGQAQAQARPRPGFRPGLQARPRPGPGQAQARPRPGQAQARPVSGLSLVPGLGQGPGQPRQGPGPG
SPRPRPRPGQAPGLPRPGPGARPRPGPGQGPGQACARPRPGPGQARPRPGPGQACVRPQARPPGQASQAQARPRLVGPGQ
AQAQARPRPLGPQCQAPGQAQARAQARPRPAWARPRPGLVPGPGQGPRPGPGCRPRPGPQARAPGQGSGSGPVPGLRPGP
GQARPRPGLRPGLRARPRPGSRPRPRACQGLRGPGSGLRPGPSARPQGQGSGPGQAQARPRPGLRPGLRPGSGLRPGSGP
GLPGPRPGSRPGSRPGQAQAQGPRPGLARPPGQAQARPTGQAQARPRPGSGQAQARPRPGPGQAQARPRPGPRPGLGQGL
GSGAFQARPGPGQAQARAQARPRPRPQARPRPGPGPGQARPRPGLRPGLARPRPGPRPGLGQGLARPARLVAQPGPGQAQ
ARPRPGPGQARPGPRPAQVRPVSGLQARPWPGPGQAQARPGSVPGPRPGPGQWGPGQGPGQAQGPGAWARPRPGPGQAQA
RPQAQALCPGPGLGLCQGQARPRPGPRPGLGPGQGPGQAQGQAWPGSGQAPGQAQGWLRPGAQARAQARAQARPGQASQA
RPRPGPGQAQAGRPRPGPQARPRPGPGQARAQARPSQAQARASRPGPGPGARPGLGQPRPGPRLWPRPGPRPGPGPGPRP
GLQGQAQARPQGPGLGPGPGRPGPGQGPARPRPGLGQAQAQGQAQARPCPGQAQARAQARLRPGQARPRGPRPGPGQALR
LGAYRPGSGQAQARPPGQAQARLRPGLRPGPRPRPGPRPGPRPGPRPRPGPGQAPGQATRPGPRPGPGPRPGLRPRPGQA
QARAQGPGQAQAQAQARPPRPGAPGQAPGQAQAVASGQGSGPGLQARLQARAQACGPCARLQARLRPGSGQAQAGGSGPG
SQAGGPGQGPRPGPVSGPGQGLVARPSQAFQARPGQGPGQAQARPRPGPRPGPGQAPGQAQARPSQAQGPGQGQAQARPQ
ARPRPGPRARPRPLWPQAQRSVAQARPRPGPSQAQGLRPGAQARPGPRPGPRPGLRPGPGWAQARPGHRPRPGPGQARAS
RGQARPQARPGPGQAQARARPRPGPRPGPGQARPKQAPGVRAQARPEARPRPRPGQAQARPGPGQARPRPGQARPGPGRA
RPGPGLARPRPGPGPGPGPGQALCQAQARPRPAQACAQAWPQASGGPGPGQAQARAQAWWGPARPRPGPGQAPGSRPGQA
QAQARPVPQAQARPRPGLGQAQARPRPGLGSGPRGPGQARPGLRLSQAPGQAQARGLARPRARPRPGPGQAQARAPTGVA
QAVARPRLRPRPGPRPGQAASGLPGPGARPGPGQAVPGLRPQASRARAQAGPRPQAARPQARPQARGSRRAQAWPRPGLV
PGLRPGLCQAVLGQAQARLRPGLVLRAQAQGLPAVQLPGRPASRPPAPGQASGSSKPFSQWAQARPLWQASSQGARPEAQ
ASGCGLGARPRPPGPGQAQAQALVARLPGSGPRPRPRLRPSARPRRGQARAGQA
>MeliponaBeecheii_000139-T1 MeliponaBeecheii_000139
PRPGPGPGARPRPGQAQARLVLRLGVRPRPWWPGPGQGPVGGLVPGPGQAQAQASPGSGQGSGQASRGQARPGQPRPGPR
PGPRPASGQPRPVPRPRPGPRPWPKARPRPGQAPGHPGQASRPGSQATLSQAPGQPQARPPQPSWSSSLLEGPGQAPARP
RPGPGQASAQASLQATRPQATQPRPTRPLQARPQARPQARPQAPGQGPASGPGHAPGQPRPPGPGQARGPGQAQARLRKS
SRPGSGQASSYRAQARLRPGSGQAPARASGAVAPGQAQARPGSGQASGQAWWARLRPGPGQASGPGGWSSHRPGAQARAQ
ARPSAQGSSQGGARPRPGPGQARAQARLRARAQAGGAQARPGWPRARAQARLQARLEGRAQGARPGPRPGLRPGPQARPE
ARAQARAQAQARAPGQAQARLPGSGPRGPGPRPRPGLGWCGPGQAQARPRPGPGQGPRPGPRPGPGAGPGQAQAVGPGQA
LCQAPGQAPGWGPRPGPGQARAQARPVPGPGQAPGQGPRPGPRPGQAQARWPGPGQAPGPGQGPGQAQARLRPGQGPGQA
QGQARPRPGGWARAQARPGQAQARLRPGQARAEARPGCARPRPGSGSGPRPGAQARLRPGQAQARPRPGQARLWGSGPGS
RPGQARPQARAQARGLCQAQAQARPRPRPGPGQAQARPRPGPGQARPGPGQPRPGLQARPRPGLQARGQARPRGPGQACQ
GQGPRPGLAQARAQARGFQGQGRGQAPGPGPRRPGSRGPGQARAPGQAQARPRPGQAWPSPRPGPGQGSGQGLRPGPRPG
LQAQAQAQAQAVARQAQARPRPGPRLSPRGQAQARPRPGQARASGCGSGQRQAQAQARLQARPGGQARARPQARPRARLR
PRPSVRPGPGGPGQAQAQAQCQAQVRPRLQARPGARPRPGPGQGPGQAQARPGARLRPRPRLRPGLQARPRPGPGHRPSP
AQAGASGQAQLGPGPGQARPGQGQARPRARPGLGLRPGPGQARPGPGQARPGPGQAQAGQAQPGRGQARPELWPRPGPGQ
AQARPRPGPGQGQARPRPGLGPGPRPGSRPGSRPGLQARPRPGPGQASRPGPARPRPGPGPGQASRPGSRPGPRLRPRPV
ASRPGPGPGQAQARPQARLQARASRLWPRPSPARQARLQVGSGQGPGPGLRPGPGQAPGQAPGQGPRPGPRPRPGPGQAQ
GLWAQARPRPGLGPGQAPGQPRPGPGQAQARPPGQAPGCGPGGQGPGQRQARAQARLGLRPGAQARPRPGQARPRPRPGQ
AQGPRPGRGFQARPGPRPGPGPGLKPGPGQGPGQAQARACVRAQARPQARGPGQAQAGPGARPRPGPGQASRGPGQASGQ
AGPGAGPRPGLQARPPGQGPRPGPGARPRPGPGQAPGARPGPGLRGSGQAQARPRPGPGQGPGQARAQASGPRQGPRPGP
RPGAQARASRPGLGQGQAQAQAQPGPGQGPGAQARARPRPGLGQGPGQAQGQGARPRPGSRARPRPGALARASGQAQGLG
QAVGQAGGPGPQAQARPRPGAQARSGSGQARARQAQAGPGQALLYRPRPGPRPGLGQAQARPSSGLGQARPRPRPGPGQG
PRPQWPRPGPGSGPGQAQARGPGQAQARPRGQAQARAPGQAQARAQAGLGPGRPRPGPGQGPQAQAFQARPRPRPRWGQA
RPRPGPGWWAQARPRPGPRPGPGQARPQARPGQARPRPGQGQARAQARGPGQARPRPGQGPARWAQARLRPGQARPQARP
RPGQVPGQGARARPGPGQGLQARPRPGQGQAQARPGPGQAQARPPGQGQGPGSGQAQARPRPGPGQARPRPGQARPGPRP
GPGQGLGQARAQGPGPGQAQVGARPGPRPGPGQAPGQARPGQAQARARARAQARPRPGPGQGPGPGQGQARPRPGSRPGP
GARPRPGPGQGQARACFQAQARPQARPGPSPARPGQAPGQVGPRPGPRPGSGQAQARPRGQARPEARALPRPRPGLGCGL
AGHSRGPGQARARPGPRPGSRPGARLVGQARPRPGQGQAQAPGLAQARPRPGPGQA
>MeliponaBeecheii_000140-T1 MeliponaBeecheii_000140
MALDPGKIPNLSVMSIPPKLDRSIHKKLSTMSCIAEERFMQRQSNRLKLQSFQKHQVNVISILEDQKKKVVFCFEVAFRS
VVLKSCLGSKLSVSKRCKEFHHS
>MeliponaBeecheii_000141-T1 MeliponaBeecheii_000141
MSGPTLNTKAFFMTNPILCNIEETESTSEDFPLQLLQLANFCTTTVTNEKSKQIGQCSIAIYSHVSVVYNGRQHYLRIST
RNMPTSTIIRINVYYLIKVGNILPNSTTHSVTLAEKIKPQGRCNSTIYGTCTSVIVQASVRIMHKSHMASVRLFENKIVL
QSNQQCQWQAWTTRTAILTGI
>MeliponaBeecheii_000142-T1 MeliponaBeecheii_000142
VHDILGGGMTCQADEQFSCYRRLSLKIKVHHISRTRRYTPLKFGTFYQGYMTFLGGGMTCQADKTVLLLQASFILKLKSI
ISRELEWVHDILGGGMTCQADEQFSCYRRVHDILGGGMTCQADKQSIISRELEWVHDILGGGMTCQADEQFSCYRRLSLK
LKSIISRELEGVHDILGGGILCQADKQFSCYRRLSLKLKSIISREREWVHDILGGGIHARQTNRVHDILGGGMTCQADET
SSPVTGVFPKKLKSIISRELEGVHDILGGGMTCQADEQFSCYRRLSLKLKSIISRELEGVYDILGELDDVLLLNLEHCIR
VHDILGGGMTCQADKASIISRELEGVYDILGGGMTCQADKQFSCYRRVHDILGGGMTCQADEQFSCYRRLSLKLKSIISR
ELEWVHDILGGGMTCQADKQFSCYRRLSLKLKSIISRELEWVHDILGGGMTCQADEQFSCYRRLSLKIKVHHISRTRRYT
PSEIWNILSGVYDILGGGMTCQADKQFSCYRRLSLKIKVHHISRTRMVHDILGGGMTCQADEQFSCYRQLECILLLNLEH
CIRVHDILGGGMTCQADDKVLLLQASFLKIKVHHISRTRMWHGMPGGQKQFSYYRRLSLKLKSIISRELE
>MeliponaBeecheii_000143-T1 MeliponaBeecheii_000143
MKDACSRRTVCPAGIVCHLQEGHIPQIECSKYQRSIRSSSRDMMDFNFKERR
>MeliponaBeecheii_000144-T1 MeliponaBeecheii_000144
WMIKMEKRIRIEETEDKRGMDKGNVNKKRMKRAKRKKGMKRMKRVIECEDLEDSKWDEKLEEELNIESLNVRSSTVTTKK
FEKRRLGDGPGVCFWKFSYFSVFFTLGLDFGAASRGSGVLAGGIETVGGRGASAGRRHGDSRRLAAGVAFGWGVRISGGV
AGVRGGWGGRVGEGGPRLAGPGAAESRRSPGAVGCARQFWAGEYIGVRVGGGPVGGGAGWGVARWGRPGSVGAICGGQRV
AVAAIRGVDRGVRVGGGSVGVAWRVGPVGRPDRSGRICGRPAGRGRGVPGCGSWGA
>MeliponaBeecheii_000145-T1 MeliponaBeecheii_000145
MRESGEDVDDSPRRGAIGFWAEFRSRPGSGYSGPRLRLRPGSGCGLRPGSRPGFRPGSRLRLRPGLRPGSRPGPQARLRP
GLRPRPGPQARLQARLRPGSRPGLRLRLQARLRPGSRPGSRPGSGSGQASGQAQARLRPGLRPGSRPGLRPGLGPGQALG
QAQARLQARGSGQAQARLRPGSGQGSRPGLRPGLRPGSGQAPGQAQARASGQGLRPGSRPGSRPGPRPGSRPGSGQAQAQ
ARLRPGSRPGPQARLQARPARLQARLQARLRPGPRPGLRPGLRPGSGQALGQGSRPGLRPGSGQASGQAPGQAQARLRPR
PGSRPGLRPGSRPGLRPGLPQARLQARPQARLQARASGQGLRPGLLRPGLQARLQARPRPGPRPGSGQASGQASGQASGQ
ALCQALGQGLRPGPQARPRPGPGQALGQAPGQAQARLRLRLRLRPGSRPGSRPGLRPGPGQASGQAQARLGPRPGSGQAQ
ARLQARPQARLQARPQARPQARLRPGPRPGLRPGSRPGLRPGPRPGSGQAPGQAPGQASGQAQARACARLRPQARPARLW
GQALGQAQARLWGQAQARLRPGFRPGSRPGSRPGSGQASGQAPGQAPGQGLRPGSGQASGQASGQACAQARLRPGSARLR
PGSRPGSRPGLRPGPRPGSGQACLRPGLRPGLRPGPRLRLRPGSRPGLGQASGQASGQGLRPGPQARLRPGSRPGSRPGL
RPGLGQAPRPGLGPGPQARAQARLRPGSGPVARLRPGSRPGLRPGLRPGSRPGSRPGLGQAWARASGQAQARLRPGSGQA
LGQASGQASGQACRPGSRPGSRPGLRPGSRPGLRPGLGQALGQASGQAQARPQARPQARLQARPRPGLRLRAPGQAQARL
RPGPRLLRLWAQARLRPGSRPGFRPGSGSGQGLRPGSRPGPRLRLRPGSGQGLRPGFRPGSGQAQARPRPGSGSGQASGQ
AQARPQARASGQGLRPGLRPGSGQASGQASGQASGQALGQAQARALGQAPRPGLRPGLQARLRPGSGQALGQAQARLRLR
PGSRPGSRPGSRPGLRPGSRPGLRPGLRPGPQARLRPGLRPGSGQAQGSGQALGQAQAQARLRPGLRPGSGLRPRLRPGS
GQALGPRPGSGQARQARPGPGQAQARPRPGPGQAQARAQARPPGQA
>MeliponaBeecheii_000146-T1 MeliponaBeecheii_000146
MEEVNYIWGTVYDDGELSILKKYTHRGQCYVKVIIRKIGTESVGTKSLTNVIVRNTIAVMTLLPTLMTMVACLPSEFFRR
SVTFERISIPMILYYSCNIHGRTEVLVSDEDMSGKLYFLSSVIAIATESLYTMLIQHTTSLFKLLGKECRQVGSAAGKPT
QGLKNIEANTDVSGTFWLSQELFYIVSHRQLRDSRRTNSALRGHLLRDSCEPRQDTTPNGDRAPVILCAGTIVVQSAK
>MeliponaBeecheii_000147-T1 MeliponaBeecheii_000147
MRVHHTSHPLEEESYIAASELGKPLILCDSLGKFNIDITSLSCPSVSHVTVVPTSNPVVCPFSVHRATSCSLFSVSGTQT
AYGYTTRHQLRKESQLTNQPSSDIGCGLDVTNPPQIVGIADI
>MeliponaBeecheii_000148-T1 MeliponaBeecheii_000148
MDVTYFSRSDYAFNKKLLALLGLWPTARSKFRVVLFYLCYVSYLLFQTMWFFTLECDFTCIVNIPSIYFPNAMVLLNYAY
HHKYMSTVHALYTAIDLDRNRFKNDKQSIEILERYATMVHVLSVTYMFLACLGTVGVVTLTFSMVYVPHIPKENYSSFRQ
RPVALKRLEKAASFYNISFILCVATYCLNTLIWGAIELTYLAFSEHVCALFRIVSANLKGATNDYIMKQCDKANDIYTKI
ILAVSVHTRAIKYLQIMWDAFETHYLCTIFSGITIVSASAVSVSNVQLSLQSNLPRRILLYNWP
>MeliponaBeecheii_000149-T1 MeliponaBeecheii_000149
GGMACQADHKISCYRRLSLKLKSIISRRTRRYTPLIFWNILSGVYDLLGGVCQPDKQFSSYRRLSLKLSRSYLENVMTYS
LLNLEHCIRVHDLLGGGMTCRAYKQFSCYRRLSLKLKVHHISELDDKQFSCYRRLSLKIKVHHISRTRMWHFMPGRPQFS
CYGRLSLKLKSIISREREGVYDILGGGMTLQADKQFSCYRRLSLKLKSIISRELEWVYDLLGGGMAMPAGQTVLSYYRRV
HDILGGGMTCRSIRAVLLLQASFLKIKGYTLDILGGGMTLQADEQFSLLQASFLKIKVHHISRTRRVYSSDIWNILSGVY
DLLGWHTCQPDKQFSYYRRLSFKIKVHHISRTRRYTPLKFGTLYQAYMTF
>MeliponaBeecheii_000150-T1 MeliponaBeecheii_000150
FQMKDACSRRTVCLAGIVMPPKKVTIPLIECSKYQRSIPSSSRDMMDFNFKERRPYRRTVCLLACHATS
>MeliponaBeecheii_000151-T1 MeliponaBeecheii_000151
MDFGLWKDACNRRTARMPVMSCHLLECHVPLIQCSKIKRSTSSRSRDMIDLVSMKDACSRRTVCPAGIVCHPKKVIYP
>MeliponaBeecheii_000152-T1 MeliponaBeecheii_000152
MPSSSRDMIDFNFKERHDNRRTADTWRTYAPPLGMSCTPDTVFQIQGRTALSGWHVMPPPRMSCTPDTMKDACNRRTARL
PGMSCHLLECHVPLIQCSKFKRSTSSRSRDMIDLVSMKDACSRRTVCPAGIVCHLQEGHIPLIECSKYQRSIPSSSRDMM
DFNF
>MeliponaBeecheii_000153-T1 MeliponaBeecheii_000153
MPVMSCHLLECHVPLIQCSKFKRSTSSRSRDMIDSVSMKDACSRRTVCPAGIVCHLQEGHIPLIECSKYQRSIPSSSRDM
MDFNLWKDACNRRTSVLPGVPCHLLESHTPVVGELFCPAGIVCHLQEGHIPLIECSKYQRSIPSSSRDMMDFNFMERRL
>MeliponaBeecheii_000154-T1 MeliponaBeecheii_000154
MPYTYAVSQLEATNLRLCQRRRPEPGRCPSLHCALASPKPGLGRAVSAQPKYEDPRQRAATQMRPRSCGVTLKTKRGVYY
ARVPSPARGERLVSPAGIPMFSPLVTLLNDVEMAFFSDGECRTEGTLTGRARLCHGGVGEIGAGVV
>MeliponaBeecheii_000155-T1 MeliponaBeecheii_000155
MALADALQPRSNGPSFADFRALAILRKCEKAHVPPEFKTQSLLEDAALKREQRRKRSKEVLEKTFKRRVAAASSSGSCCC
KLKSLSAAKQRKNSVESDSSSAGARNNHSLYFWLYTGKKFYVRLNSDLSNIAPAPTSC
>MeliponaBeecheii_000156-T1 MeliponaBeecheii_000156
IYIWELVDSKTGYLTRSGLYKGLALVAFAQQGKHPSDKLLENSESQELPVPILGDLSEVTLLAQRLHKGSNPAKLNLTYS
DICNLDTIEVNLVPEKKGIFLKHVEYQVTSKRFNSIVYRRYNDFVSLHELLLARFPYRLIPKLPPKKIVGADSQFLEERR
RSLLRFLTVIARHPVVSKDHIVQFFFTYTGEETQHKIREVFRRVPDEFATSELSSRAKELVPPETLTEFANSRDQIRVIL
LGISRLKNIADCLAIRSHSYAVDMAELGTQLSNLASEPHGTTAWATGGTTIWQEMKKGFHIISKEFNLLSTRALQQAVRE
ETMVCERLNLLLDVLVAHRILCERHERGVSADHQRALSTMLSLKKRQMQGVIRGTDSDTVEYLENKMVAQESVIANVELR
NCFSLHCLHMETQLVHAHLEILATVLQSLVNVQIRGHSELAEVWKLIEPTIMKCLPEKTTSGSNGIS
>MeliponaBeecheii_000157-T1 MeliponaBeecheii_000157
MNTVSGLDLLSTYASDSEDDEVNDKSKENSERLPLPGSIATWKGVPHHEEVYDDLSQHEGRVRSFKHERDKPSEDMLSWM
FSVLREVPIKCNIISEQFHISLSRTLILKFHWIDSFLEEVKKLCEQTDQFSLELSNVKAYTNEERTRTFLGIECVDYKGV
LDQFVRNVNKFLTEYDLPSFYDDFSYHISFLWCLGNELSILDDQTHTLTMKLSQFLVEHTETRYVHISKIHLKIGNKLYV
FKLR
>MeliponaBeecheii_000158-T1 MeliponaBeecheii_000158
MSGGVVPSKSTVYVSNLPFSLTNNDIHQLLHNYGKIVKVTVMKDKITRKSRGVAFILFLTPEDAIACAKNLNNTKIGGRT
VKSSIAVDNGRSTEFIRRRDYPDKSQCYECGEEGHLSYNCRNNTLGPRNPPLKKIRLRKKQKANTQQTSDFNKNSDDELV
EDNWDEEVETLSAAIALEQRQKELENNQRLGYKGYEEENRSIKKSGKKFKKNQYFSDEEDFSE
>MeliponaBeecheii_000159-T1 MeliponaBeecheii_000159
MMRLNFKTVLLIIVVAVLSSILTSWNNCGSTSFFKGTDWKSKFQHSRDRVNLETGYQEIDCHINGDYSIGCRKEGDEVYV
PFSFIHKYFEIYGKLATYDGLERFEWLHSYSKIVNPKGKYDPRGVFMTFENYNVEVRERVKCISGNDGVPISTQWESQGY
YYPTQIAQFGLSHYSKNLTEPEPHRKIIEDSDKVKREWIIPQGSIASRVFDKHVNSHVMKFATPETSTSGITLKLDHVLD
FVLKWDFNIKDNGSIMITLQSRERKEIYYLHYVTSNIVLHTYNNHVYYGIGQINHQWRRFTRDLVIDLQKGLYLNDKNKK
KMSRSKLKIVKITLYGSGMIDNVTLSTSEHMEQFYDAARWFVSNQNISSGGWANPVRRKVASGMATLEPGWYSSMGQGHA
ISVLARAYYHSGEEKYLQAAIRGLQPFKLSSSKGGVAAIFLNKYVWYEEYPTTPSSFILNGFIYSLVGLYDLKSIATGKD
AEEASHLFNQGMTSLKNMLTLYDTGSGTTYDLRHFTLRTAPNLARWDYHSTHINQLLLLNSIDNDPIFTTTAERWIGYMN
GKRAAHN
>MeliponaBeecheii_000160-T1 MeliponaBeecheii_000160
MEIANQEKQIPLRGLKQVKVDNWGTFFLQRLQQLYFEEELLDLTIKFPTSDITVQAHRLVVTTCTDYFMQLEREQKEKDE
NFDGIVIMPSDMPYECVKSIISFMYTGQLEYWTSEQHALYRTAQKMNMTVLTKLLDAQFNTASLQNEHTMKCNTRPVVAV
SKPSTSNTKPTTTSISPSSHSNQPLPGKKLPIWKRKLDSSQSMPSLNYEMRTFHGMPSTNRPTEVTPGPSRFDLPEAEEF
ALGVFSSFDDITYNTKPIVQAPDNCKRDSSPSGKCSPDRDSKNDTTEDEEDEGHPNEKSLKEMNSDDDWSVARCFQRNQD
AQPSPSKRVRFDLEEKENMEKGKSSYRTNSEDSINNHAKIIREVLKKYPHLVKNNKNIRLKIMQKEAKSSDSNSTSKTKV
SYVVLKSDHLMSSNNSEETETKSNGSGDGETGPWKCNKCDLEEEYTNYYMYRRHMQDVHEEKFDPRVCEHCGYKATKRNI
LMYHLYTKHNVPPPKSMCFPKCQACSYVALSETLLVRHQINHNHRPTPRQLSSTAEEIQCMQCSQTFKDVNELTTHEINT
GHGNLSDGKEKGHRCNHCGKFFVRATNLQVHLDCAHKGLRDPDAVSASMPPIPLEPSSEAEALSHVASGIATSLSVGDSV
PAESQDGTSNVSEYIPEMQLNNISHEMTYNTHELDGQHMIMLIDNDNYQQQENEQQPQQPQQLNITDNEQIVMQGTEDGM
IVYIHGNEEVERQAYDSYQSEELTEETEEIVEEVVEEVEEKVMEDMQVEQSEILEECSSDQVEEVIQYVEEQTEIVEYDE
QCSEQSNSVGESQESVMIIEEEHVEGEQEVEKNNKQIKTSFTEWDEDSRELAES
>MeliponaBeecheii_000161-T1 MeliponaBeecheii_000161
MSGFIMMMTQQGKLLYISENAAEYLGHSMEDLLIHGDSVYDVIDKQDHMVVQNQLSRNSPIPSDRRLFLCRINVSRNSRR
QLRFGDQKVVLVEGHFLPFVPVCNRNEFVFLASCTPVVLPETRESIVQGATNIFTTIHSMDMKYLHIDKTAESHLEYTRN
ELVNMSWYNLLHWDSIRTAYCKHQTVIQSDQERSATALLRLQSRSGRWFWVHCVLQVKDTSEECQHPIIVCTNQVLNDRE
AEVMRSSSWLYQYSSQTKFTYTICSGSQNRNVPYATGSQSNQQQDYTRSLSHTHNNDTQHSPDIRNSEQDLHNSSKTQLK
DYAARNPREDAEPVDMSISSSEHENRNVHVNIQHGHYALSQFTDRYKTHHKNSLNLSGYRAKFIQCHGQYSMDTLSPKYY
ITDLDKEYCCNERNNSHKRLPGKVLSASVTGSTADPSELSMEHWNSSPVWSDTLQRVPDVVHQELSPYVATPTTPVDTPD
SELHPETPIFNFDWAGEQHVPNLKITFRSSNQGPRKVQDVQPITLQLPRKKGQSMNDSKDFPK
>MeliponaBeecheii_000162-T1 MeliponaBeecheii_000162
MDVANGQKPLSGQPSATGSSGMDKGKEWQMELLMEKLRSKASTFKSLVETAKNLRMAMLDKRFAIDSAEKSQLQKCLDTL
QHSIKVTSLQSMVERLESLTRQLGLKFMMSGPLATELFISSDMFFLEVLLEPTGVVKDVKIHHEGKNEQQSCDVLVSCLS
RGDFLDFTVQLEGLASIYQLNADKKIKCKAFSALQSLEADLGILAQLQTFIKEPFNLVHKSPVGILERRRGGHAMKLTYF
VSPYDLIDQENRTCDALNSEIVIKRKIGHSVTVCMEGSTAHKLPTSSIITVNRSPTGKSTPSYAPLTGTNSSVLPACFVL
KLAKKMPMCMELVRRIQKVTELECGDISAPHPLLSLIIQYASEGQLDCRNNRGLYATLPDQQHCYFMTENKNMEGVLVCS
IPFTHPAHVPQILVYLRQQALFNTLIASCVRPMARQDPEHATIFEVSALSWQHISVSLEHPFEETMATAELDLTDISALK
CKLYGISITNTEQTSDLTGKVLQKCLSIPLTMRILMKSWESRDSLSTMNNLSSGNGNYNVNHGSGKDPSSQNSSGMPDFT
NGETKIKQEPGLNNGNGAMGRQQTSQQQQQQQQQQQQSFLDAGTENSIGFPSYSGQSDTATTAMLNPLQLGALLGQAKNS
MTNPMNERTKKTRKRKAADGIWRSPKRKGDESAEILLESSSSDSTPLGTPTGGRENLNETRTSTPTSATSLTSGLDFSNL
DPTDILGTDKSSDYDLDNESEITEVHDLQDVEELIKRDRKSRKREEKKSPIIFEENKSLVPPSVSITPISSSSLGQTTNY
NSVLTGMGLERRPGIEIIPIASSPQTTLPSSITITPIAGPTQSKNLTDERRERKSSKGKSTEDKGKLEKRRKRKREDSPM
GPPPDKIPSKQDPLSKPVSVSIKPTESPPNLSSRPSSPATTLRKFSPSPTHTSPLALVGKSSPTLKQSANKPVQSPKHSP
VYSSSPKHTPVPASVSPKHGTSSPKHSSSASTGKPSMSALKSAANSPSSKTTDSGQSKIKSSSSSSSKDSVREKERKTSS
LAFGGSSGHQSPKTKSSSGKLKQLELIPSGEAQTTLPGSGGNTPPSGNSELGKSAIAQQQARNRKGSLSAVIDKLKNAQH
CTDDGGNGGTKSTAAGSGNSGSQKERSLGSSSNKATEGKCISKNSSMDTKNPAEYMVKHSSDGMKITINKTRTKDSKSGA
NLKLSSSSTNVATGTCSSSSASSTTISGNGSPKTHTGLKPGVSSGPASKKPPSQTSPKLSGSSSSGSSGNKTTLLGQKML
TALKSISGSNSGSGNGAGGISVGSSGSSALLSKNVMSSKSSSSSPKTASSGVTDLSRNRDKSRLSKSGDKSIFPSKGIGE
TRKSSPSGLREESESERAFKLLAAHASMSNLSNLPNLPPQLVVEGLMKQLDTKFQIPKLSARANADSSDKKPEKLSMLPD
SGKTLDNLAAKQTTEQGKLQTLSNTSSTVSKTSSEDQSSQSRRDHVQTKPDNLSMTSATSIINLGTDSASNLLLPALSSS
SSHDLDIPTNLSMQSTENESRDKEPPMSRSNTQFLGSSLNSTAIGKDDNSGPVMAVLPKGSDSQPTSKSVYPTMMTTGTI
TSGNGGTVTTSSGNGTSESLNLSIKPVDATMTKYKSDEKKQQQPQQSQQQQQSQPSAQQQQQSQQVSQSQPQSQQQQPQL
PQVSSSGGSSSSSSLGITVSSENSSSTMKPPGTEIPTTTSQEAAEMLLDFSTPKDVAKSLNFTSIPERAMTQAASVRRNT
PPPPPPAFPASPSVSVHIVKSPAPSPRVIPPSPHSASPCITDDELMDEALVGMGK
>MeliponaBeecheii_000163-T1 MeliponaBeecheii_000163
MEKQPAAMEKICEIGNFNETSENSKKQETEFTRIKKTEVRDLIINEMQGQMQEVRQDILEIVSSRMNDMISEVMRKINSK
ELKDLLDSEKYSNRTKPTKENTLPSKQFLQRNSLLTDLYEIKHIRTLYNAIVAMLIILLIHTAVYDIRHTGSPNLGINTV
RAGFAKFPIVLLIWCLMKISVLGVYVAFCCWATRRLEYAPNLLARKIWDYAWLGGIILYQTLLFILPTRAVLDNDLPLAS
SMIILMEQVRLVMKTHAFVRSVVPKFLSYKPHSETPLPQPPGFSKYLYFLFAPTLIYQDRYPRAKNIRWNIVLNNFIEVI
TIIFFVALLYERLLYPNYRDFGKQVELGTLMLNVLSSMLPGILMFLCGFYLLLHCWMNAFAELLRFADKMFYQDWWNSIC
YSAYYRTWNIVVHDWLYTYIYKDVYEILAPGNRILSTCAVFAISAIMHEYILSFSIRFFYPVMLILFGGIGLMVVFVLKS
AGNIFLWLSLSSGSGILVSLYCMEYFARINCPMARDDFWDLLIPRTWTCFFK
>MeliponaBeecheii_000164-T1 MeliponaBeecheii_000164
MEGHVAPRTFVSKTPADPTLSPRSSLRRRWRKKNEHGKPHTCRMKVKPPAEEVETDRTVSPDRIKIGNDAFDSSGRILRS
PLIAWKRSTRFNVRRTCRLLGRSPITGHGTTEFSCAYAPVERTVGQKYVRRRSTTKDLRNRPGESRLGERRASDWLSRDL
PEVPEAIQDPPLLAALSRHTRG
>MeliponaBeecheii_000165-T1 MeliponaBeecheii_000165
MSKNQQPNGMIPGGDAVVGADDFSDGESTPLTQDYGDSQRTVVETKGWDVFRNPPPKIDSGSMANQRCLEVTVQITKMIV
YMLVFVIVLGSGVVAKGTILFMTSQLRANRTIVYCNRKIGRDKQWMATLPEEERIAWIWCIIIAFAVPEFGTLIRSIRIC
IFKSWKKPPVSHFLLVFLMETFHVAGLALMFLAVLPELDVVKGAMLTNCVCFVPGLLGLLSRNKNKDESKRFVLVLIDIA
ALAAQGTSFFLWPLLDSSRPSLWLIPPSLFLVSCGWWENYVSMQSPIGFVRSLGRVKKEMRLTRYFTYMFIPLWKIVAFI
ICAILILHVKGQTVGHLFSMFSDAFGSHDILVSAVRFDATDRITDIADILEVGNKEVVPASTDTPIYVLLLQIFGAYFMY
VFGKFACKILIQGFSYAFPVNLTIPVSISLLIAACGLRNDDPCIFQDTIPYYLFYESPPSHFLNDFVSKQYAWVWLLWLL
SQTWITLARLDTEMRASRCYGETDLAEIEKEKGDGDYETIYEQTDGSTTPPSAVKSSDHVTRIYACATMWHENKEEMMEF
LKSILRLDEDQCARRVAQKYLKVVDPDYYEFETHIFFDDAFELSDHDENESQVNRFVKLLVGTLDEAASDVHQTRMHVRA
PKKYPTPYGGRLVWTLPGKTKMIAHLKDKSKIRHRKRWSQVMYMYYLLGHRLMELPISVDRKEVIAENTYLLTLDGDIDF
QPAAVKLLVDLMKKNKNLGAACGRIHPVGSGPMVWYQMFEYAIGHWLQKATEHMIGCVLCSPGCFSLFRGKALMDDNVMK
KYTTRSEEARHYVQYDQGEDRWLCTLLLQRGYRVEYSAASDAYTHAPEGFNEFYNQRRRWVPSTIANIMDLLMDAKRTIK
INDNISLPYISYQILLMGGTILGPGTIFLMLVGAFVAAFKIDNWTSFYYNIIPILLFVILLCAQILSTGYAMIMMAVIVG
TALQLGEDGIGSPSAIFLISLSGSFFIAACLHPQEFWCVVPGIIYLLSIPSMYLLLILYSIINLNVVSWGTREVQVKKTK
KVSVAAVISTVYCMLMIAVIVGTAINVVQDGALSPTVIFLILLISQMFITALMHPAEMYCLTYSLIYFITVPSMYVLLII
YSISNLNDITWGTREVKTKKTAAELEQEKKEAEEAKRKAKQKSLLGFLQNGVGSNDDEEGSIEISLAGLFKCMFCTHGQT
SNEKQQLVAIAESLEQVSKRLEVIERAVDPHGVTSRRRASSVGSRTADHLGAIGEDPAEDQDCQSEAETVTSQNTEGNRE
GSNFLSRPYWLSDEGLKKGEIDVLSLQEEQFWKDLLEKYLYPIDEDKAEKARIAKDLKDLRDQSVFAFFMMNALFVLIVF
LLQLNKDLLHVKWPFGIKTNITYDDHSQEARIAADLIELRNKSVFAFFMFNALFVLIVFLLQLNKDQLHVIWPLGVRTNI
TYIEETSEVPEESKEAKKLLKVVKRREHATSTRRKGSYLSSEHRSTLEMVYPVIMLHLLGHVRPKRMENLGQDQPTD
>MeliponaBeecheii_000166-T1 MeliponaBeecheii_000166
MLFHRFGTFAHILASTSLDWYCCKKTKDLSEEALLSKHAVEIVRDLQRLDGMEGDYEEGSGSGPGRRKTIRNLEKSRRKT
QAINTLDVAFRRRFFNDGNGKDENILKVKNYKDERD
>MeliponaBeecheii_000167-T1 MeliponaBeecheii_000167
MLFNLGLPRNMSTRRSAKAFKAFEGRRNSIMAMRRKSQMQTLGANNIYGVAGNPLGIQGRPSRSSQISVKDVFEGHAGHA
NSAYEPDENTGSSLRLHNLGQSTWREANTNI
>MeliponaBeecheii_000168-T1 MeliponaBeecheii_000168
MILESIFSCTNLILTCGSSIYVLIKHSYAQYSKLLIHLTCACASIAMVGSRSLIVLTYKLFIKEYTFDPVVMQLEEERSK
EQFNILDEIFRTLSMAGLIYSLYSCHGYYVLGVCVVTSLSILDLFKLYRMTKKQSEEMEISRFYDNVSQTKATYESRLNI
FNWVILGGSFAYAVGNNYAVVANYPLLLANWALSPEGFYQGWTMRRTINDYLMATYVICMTEALRQNGTS
>MeliponaBeecheii_000169-T1 MeliponaBeecheii_000169
MIRDRIDRHALERCENINEPVDNVRATVHITENIVNHPVYSNSTTRTIIVDNSNVNFYTTETVKRSQEDILANLYRDNCT
DLSAIFEQWRRDINSRNNGSTVEKNFVRMNGLELVNIEEARYKSKSVPTDHEVSYPYPFADYIHPRFCADYSSISTYKKQ
HHRLVRNLKSITVTHGRENTKRARRWLNSFFRGKRKESKQNSSIDEDLKSGGQWNKTFLLPKLVEASQVQRIISETSSTS
TFTSQNLDLYRILRLHLIPKKTTAFVKKRRKRNIRNRKVAFDWTTAKFQKEITAYADIMHMLYTTESHVESQLTYNTEEQ
SEIDLLKTTLSWLDQLETATEKVTEELQTYYGYSEYKGDTTKEITSWFDYTGTISVTLTIRWTEPEITTRNIMLTTETTV
ARIEPTTKLSSTTEYLTSVAMSVTEVTTVLTTSPFTTPVITISIAKENTTQTLETTTTEHTEKFETTIYKIIPTTDLIAV
TTRTFPTKIKKTIEETTVTRTVTFEETTQTIFTVFPTPTMTKITKFETTTAVPITTKTIALDTEITTIPLQEKATAPVTT
ATTLKTTTAETLIEETTVITTVSSKISIIKHTTALPITTTRERTTAATTLVLEISTVSVTTTTMLPTTIMEITIPEMRVT
TTTIHETTIIPVITITMLSTITVETTTAEMTVTTTAVLQISTVPVTTTTILQTITLETTTEEITVTTTPIPVTTFTHVIT
TTTLRTTTIETTEELTVKTTPISEISTALVTTTTVLLTTTVETTTEELILITTTIPETTVIPVITTTTLPTTIVETTGEM
AETTTPSPEITTTTTVITIMRLSTITVESTTEEVTVTPLPVTTITPVTTTSMSPTTTVETTTEELKTTRKLEITTVPVTK
TTMLLTTTIETTTKEMTVTITSIPEITIIPIITTTMLPTTTVETTTEKTSTTTAPIPETIIIPVITTTMLPTIIVETTTT
MPVPEISTVPITTTMLPTTTTEMTTQEKTITTTPVFKISTVPVTTTTKLLTTTVETTIEEMTATMTSIPEIPSIPIITTA
MLTTTTVEATTQESSIITAAIPETTITPVIMTTMLPMITIETTTVELTVTTMPISEICTALVTTTTVLLTTTVETAKEEM
TVTATTIPGTTITPVPATMLATTTLETTTEELTTTPIPSISTVPVTATTMLLTTTVETTVEISTTITAIPEITIIPVITT
TMPQTTILKMTTEVMTITTTPIPETTITSVIMTTTLPTTTVETTTEEMTGTTALIPETTIIRVITTTMLPTTTVKTTTEE
ITVTTTAVLQISTVPVTTTTILQTTTVETTTEEITVTTTPIPVTTITPVITTTTLRTTTIETTTEELTVTTTPISEISTA
LVTTTTVLLTTTVETATEEMTVTVTPIPKTTIIPVITTTTFPTTAVVTTTENLTVITTIPETTIIPVITTTTLPTTTMET
TKEELTAATTTIHVTTVIPVITITMLSTITVETTTAEMTVTTTPAPEISTVSVTTTTMLPTTAVESTTEEMTVTTTAVLQ
ISTVPVTTTTMLQTITVEATTEEVTVTATLIPEITVTPVITTTALPTTTLETTTEEMTVTTASIPETTIIRVITTTMLPT
TTVKTTTEELTVTTTTIHETTVIPVITITMLSTITVETTTAEMTVTTTPAPEISTVSVTTTTMLPTTAVVTTTEEMTVTT
TTVLQISTVSVTTTTILQTTTVETTTEEITVTTTPIPVTTITPVITTMTLLTTTVEITGEMAETTTPSPEITITTAVITI
TRLSTITVESTTEEVTVMPVPVTTITSVTATTMLATTTVEITTEEMTTTPIPEISTVPVTTTTMLLTITVETAIEITTAK
ATPIPEITIIPVITTTILQTTTVETTTEELTVTTAPIPETVIIPVIATTMLPTTTVETTPEEMTVATVPVPETTITLVIT
TTMLPMTIVEATTEEMTVTATPVPGTTITPATTSSALPTTTVETTRKELTTAPIPEVTAIPIATTTLLPTTIVETIIRTE
HVIVIITPETTESAAVMVTESITTEIPVEVIETTFPITIRTTTAISEILTTTEMITVYTTTEFITETVITSALITLTALT
ELEITTEGVTPLIEVPLITETTLKFVPVPFTVTEIYLLPTTTISTYPPFPTLLEITTLLTTTETVTPIEHIIPSEITLSV
TEYIVETETYFEEEYEEEEYEEKEEETEKPVWYEYEESTILMVVTITPMLWYKVTTIAIETMRIPFITTSTTEITVVTAE
STTVIEVITTKLPTTESTIVTTQIVSPITESTIIVITPTITESTIIETSAITTESTSTEVSSTTTESTTIETSPTTTEST
TAVISPVTTESTIRIITPTIIETTETSEIIIETTSTKVPPATTENITTIVSPTTTESTSTVSPTITESTTIETLPTATES
TTAIISPVTAESTTTEVSPLTTERITTIVTPTITETSFITIKSTSPATTESSIVTTLSVTTESIIVEISPITIETIPVNI
TLETTELATSVITKMILSPTEIAKITIETLTIESTILTTIPVPIYITTIMVETTAMLPVTTEIITRLPTIKTTNVTTVTP
TITTELTTYLTIVTTTTTETTISTTVVTEVPITMIEVTTFATTEFTTVPITITELLPFNITTKTTEATATFMTKETSITP
RIEITTITTEVIIITAMTESTTQSTITTTKLLLINTTTETVNVPFIETTPEITIVITTPTATTETIEYTTESTAVTTETT
PVIIIEITETTIEITTPAIAVTNVTTKILYTTTELITIPYITTETVTTEVTTITVETIPIILTTGTTFHVTEITTPIIEV
VNITTETLYITTEIITTSYVTIEITTTEIPITTVVLPTILTTETTYTTTEIITTPYITIEPTAVITETVPIIVPTETTLR
VVEITISVNITTETPYTTTEIVTTPYITTEIIPTIIPTVITTETTETTFHVAITSPITEITNITTRTPYITIETTTPYTT
TISTTIVPIIVTTETTETILYVVTPKSSPISEITNITTEIPYITEIITTELVVITTEIVPVTVITETTFTVMMEITTPTI
EVTNATTETPYTTTEITTLETTVATEKMETTSSPVTEIIYPTTETINITIYTPYVTTEIPIITTVTIPTLPTTETTETIF
SVMVELTSPITVVTNTTTEITHTTETLEIITKTVPIPVTTETTETTAVVEVEITSSVVEVTNITTETPLTTIATPEVTTV
TIPTVTTKTETTVVVEVEITSPVIEIINVTTEIPFTTTEIPKVTTVTIPTITTETTEATVVVEVGITSPVVEVTNITTET
PLTTTEMLVITTLIVPTITIETTETTIAVEVTSPIIEVINITTETPFTTIKMPEITTVIVPMITTEVAKKITTITMSEYV
EETTTNMTTTEETTESTSTATEYFVTTESLVFIETTEITTPIVVHWEVNITTPYITGATEIVTTEFTAEITKTLIITTER
IITTEEEMYETVTIHEEKYEEEEEEKEKKEKTVSPIWYEYIEETTTPKMETPTKEIIRIEVTIIKEELNNITTPFVTVPE
IISTIPIPFITEEIITLETPTTFETTLMYTLPPTLEFTTEYLPLDYLEENVTPSEEVTKPTTVTVETSEISNITRERVTE
LPVSPEVSSLVVTRTTNQQEKKQRQEEKKGELIEELKKLEEAEEEILNREKELERREEDWQIEKEKLIHSLYVKQEEMKA
GQIIFSSKPGTVTEESPALSKTMSSIEATTSEIGVVPMKPKTTVTPEMTTKDELEEEVKLLEKKYLEKEKWLREEEKKLE
EREKKFQKEKEEFETKIKELEEKLERGEEITLPTVSPYEGPTLTTPSFSQLPPTERTTIEIRESTAMEPKTETSVRKIVT
LSREEEEEQEREEEEWKRKGTTRICMNVLKAKPLGKQAEGLMTERVCLPFVPGQVDAKEQRIKISRLYLKEHEWTEGPTF
TKDRGESQTELEDEKNESKRSLTGQDRFKRNIRAKEHVHPQFRIDQVTSRNDVTKTQIGEPISKCENCSLRFTDDSIFTI
TETSKTTEKSYWKYNSNRYKVRSMLQIIKSKNEYEDEDEGKVNAKGYEECCESRDYEDQIERNPRQDTSPWTTKSVNDEI
KEEDVESETQSDKGDSVENDAANDKETETVPEEKTYGGEDDLVANDAADDKETETAYSEEDESEEEIKSEKTEEVPSEEM
HKDNEVRKEKKTRQTPGPEWPTEALTAYQIGGTRTWMLEYPKVPKSEEAEQNLKSVGKRPLEATTCYYVILRDEQEDSVE
SSEGNYNQGNSFESSLKEYTPTVNKQYPRYR
>MeliponaBeecheii_000170-T1 MeliponaBeecheii_000170
MSESDNIVFPDTNIKSMRMETLLVKPVPSCQEQTYCEDVPNYPSNLVKEIINKNPHLKNYKTVDMHVVKTQRDWA
>MeliponaBeecheii_000171-T1 MeliponaBeecheii_000171
MKITLFVLAVFICVQIATAASKSKGAAEKATEVSVEASAEAKASAEAKASAEAKASAEAKGSAEAKASAEASPSVEKSEE
SSGSLKKEGKSGVEKSGSLSVEKNKSEKGGNLEWKEILEQITAILECLKEGKNLKSALNLKEGEKISIPEKLKEKVALAL
KSIEKGKGIGDLSKVSEDIKIVKEIQEKLVLIAQLVQKGKDVSGLLDADATAKIISELKAKIEKLLSASANSAAEESKKL
KRGLLDLLKGKGLLDSDLIKSVAPIVAELQKKGIDLGALDLKNIDGLDTTCIQKTIEKVIAALKGGADIQSILAGAEKFG
ISVPELNGLQGVLGLVGKLVGEGVLSLKSLLNLQGGASIINIKKLLPLPLL
>MeliponaBeecheii_000172-T1 MeliponaBeecheii_000172
MDVQVNDSLEFEAWNLTNSEDCDYFAGSQSVFSTKWFRGIICFLYSIIFVIALTGNGLVCYVVHSSPRMKTVTNLFIVNL
AVGDILMAFFCVPTSSISTLILQYWPFGPELCPTVIYLQAVSVLVSAYTLVAISIDRYIAIMWPLKPRLSKRQAQILILA
VWMLAMVISLPIAVVSKLFQPSRQYERCNQYICVEVWPSMENKYYYSIALLVLQYVIPITVLMFTYTSIAVMVWGKRPPG
EAENVRDQRMARSKRKLLMDNNETLGSWTGLPFVWMVLHWLAMSHSCYNPVIYCWMNARFRTGFIIAIVRLPGAHRILHR
ERQRDNHNASTMGIPLTGVNDSSHSVLRRMNTCTTYISVRRKTNGNHTAPARSASIRNDFRPATQPLQRQFVYLESHSEE
QL
>MeliponaBeecheii_000173-T1 MeliponaBeecheii_000173
MKDGSRLLSILLKVSEKAANIARACRHNDSLFKLLVQEKSEAEKNPRFFQDFKTLADVLIQETIKHDIGLEFPELAKVVQ
GEETNTFSNAMGESIVVKVCPTIGETTQLLAKVMSSDIATAELLATEVHKDVQFLDIPMVAELPLGFDIDIYDLGIWIDP
IDSTADYINGGEKVDEATGVHMSGLRCVTVLIGVYLKSTGIPIVGVVNQPFYTNVDLRWKGNCYWGFVENNVGTCSIVEE
FTDKKRIILSRVEDENVKGKLLDAGFTLVEAAGAGYKILSVALGQVDAYILSKGSTYKWDTCGPQALLRSLNGGIIEFQD
FVNNPDSNYIDVKYLSTSTNFSNNNGLIAYRNFETLQTLKSILCK
>MeliponaBeecheii_000174-T1 MeliponaBeecheii_000174
MTAILGGGISGLSAAYYALENPKLAPLVILEASNRVGGWIRSIKQPDGTIFETGPRVIRANSHDLLNLVEELKLSSKVIP
IKINHPAAKNRYIYADNVLHCLPNSLKGIITKNTLLNRSLCSLLWNDFKATKVHKDDESIYSFVQRRFGKDVSEKMVAPI
LCGICGGDIHQLSAKSFMTNIFETEQKYGSVFMGLVQKKFSNILNIKKEKETKLGITNETQKVVKSNNKSLHLVERARTE
KWSVWGLEGGFEKLPQTLVENITKHGVNIKMKHNCEQITFNKNYVELIVNGNVEKYSHIISSLPAKNLANLIQKQHPELS
KELYSIPTVTIAVVNLQFSENVLPIDAFGVLIPPKEEIPILGIIFDSCALPQNSKMTVLTVMMGGAWFEKYFSKCSSEEH
LKMIAVKYTNQLLSINEDPKTYNVSILKDCIPQYIIGHAERLTRIHDYISAHKIPLALCGSSYHGVGVSHVTLSAKEAVS
SINQRMI
>MeliponaBeecheii_000175-T1 MeliponaBeecheii_000175
MATEEGFEQFEDEETEIPIGGTLPGGRKRLFSKELRCMMYGFGDDQNPYTESVDLLEDLVIEFITEMTHRAMEIGRTGRV
QVEDVVFLVRKDPRKYARVKDLLTMNEELKKARKAFDEVKYAGTVSQ
>MeliponaBeecheii_000176-T1 MeliponaBeecheii_000176
MSAVIPTAKTWKETNHLYKEQRKKWKEERLVKKLKKEKIKKELQNEVAEKQFEKKDISTLSIAVPGSILDNAQSLELRTY
LAGQIARAACVYKINEIVVFDDKGEVTESEKKKLKTDEVLGERRVGCLQLARILQYLECPQYLRKYFFPIHKDLQYAGVL
NPLDAPHHLRQQDVSLYREGVVTNKPIKPGKGSYVNVGLLNDVCVDKVLIDGLRVTVKIPEDQSNPKKLKGFIVPPDVPR
SNNGIYWGYSVRLANNLTEVLTQCSYKDGYDLTIGTSDKGNSIDDVEPKGIKYHHALIIFGGLSGLETAVESDSNINVDD
ISLVFDHYLNTCPQQGSRTIRTEEAILITLAELRTKLFPKVPPLSNAQFNNFIK
>MeliponaBeecheii_000177-T1 MeliponaBeecheii_000177
MAKKLVAKIGPSILNADLAQLSEESQRLINNGADYLHLDVMDGHFVPNLTFGHPLVKCLRSKVKDAFLETHMMVSNPNQW
IEPMADAGVNQYTFHVEPVKDVPSVCRKVREAGMKVGIALKPGTPVDVVVEYVDLADMVLIMTVEPGFGGQKFIEPMMEK
VSWLRKNYPTLDIEVDGGVGPRTIDACANAGANMIVSGTAVIGSSDQAKVIRTLRDTVNCALQNS
>MeliponaBeecheii_000178-T1 MeliponaBeecheii_000178
MSFGNQTFLVRHVVGSSSQGFAIKMRSCSILINFVYIITVSYTVSGHPFSFLPRHAVEQVAEHRSISRQIVEHNFLTPSD
YDVRKPVEPWTSIVQNPVNGIETTLGSKVELECKATGSPPPEIFWFTGSGSYEDLVMYVKASTHSLYDPAEEWKGVARIN
SKLVIECVTPDDAGLIYCASVSAREVKISTPTVLLVNHEGSTSNCSSESDPIITLYAPTFIANIGTTVILPCRASGKPTP
QITWLDNYNLPVSASTNLRHRVLDSGDLLIEELLWEDMGGYICQVKSKNQQQVVSTFLYPLRPENEVAQTVN
>MeliponaBeecheii_000179-T1 MeliponaBeecheii_000179
MGALAYIRLDETARSRAKNHTKQLNSLSPRLVCAHVIVVSNLLPPSSMPIIDFYFDTATAIITFIETNRTKKEAFTITPN
QHLLGQIQPVRKDCRNFNLSRCLTLKHVKHHE
>MeliponaBeecheii_000180-T1 MeliponaBeecheii_000180
MEAQTDTSVLRSPVNLRNTGNGFYAPLTSFAEMWYHIFLWALFSSIFVHTIAGAICFATLRQHKYGKFFPLLIIIMGILL
PLTSGVLSSAAVAFVYRASRYPLPPLYALFWGIGQTVVAGCVGFTRILATL
>MeliponaBeecheii_000181-T1 MeliponaBeecheii_000181
MSTVDWDEVKRLAADFQKAQLSSTLQKLSERNCVEIVTKLIESKLLDVIFTNDGKEYITLQHLGKEIKDELYIHGGRINM
VTLSQILNVNLSHVSKIASDLEKHNRGLKIILGQLIDKTYTNKIAEEINDKLMQHGIINVSELTIHYDLPADFLQSVIER
ELGKSIYGKQDPQDSKVFYTESFIARNKAKIRGALSAITKPTPLSAILGQCSVSERIFFSILDSLQEMKQIPGVVAGKQG
TNSLYIPSIYSKSQNEWINNFYKQNGYLEYDALTRLGISDPLNFIKRHFPNENIAFLHSVAVGTSIRDQIDSNIEEAIVT
GSFVDISPLLPSVFSDKDMEMLLKIAERKVNNNTHVFAKTIVISDAFLQSLHKSFEAIAEAKAKEAVASGQWFQTVAENR
IKSKSADLIFENKGNKKEERRKKVTTSKTVSDSTQGRETRTKSKKKYLQKNRDAESDDENTKVLSTKIELKLISLQDIKN
EIAKDDNLSVIDDLVDELALYLEQKVNNYAISIAEQLAQNNKTTNLSEVEERLNVLVTNIKIFDKGIKHIDKTDQPAFTK
YLLKSLVTDFVNELFKLAAQQNILQFPENITKETRQKMLLDLPGDVKEPLTNIHKSISGNSIDDFLNFVDAAMASCCLVL
KKYDKKKERLFILGHKEALLEEINTTQDPALALHLITSILFTAVTQNVIHMSGRHISTVLSFLQTQLQLSTMETLSKYHD
IVLKSLTSSDEKTKLNIQKELQTGLEEIKNIANNYKQHLRSDKTQENKYT
>MeliponaBeecheii_000182-T1 MeliponaBeecheii_000182
MFVAQCKNIIESEESSDEEVVSFTRKTINRISSNSDSDDEESYASEDLDEMLEELAVAEEEELTNADDSLDNIQRNEFAT
SNNHLHSQEKMDF
>MeliponaBeecheii_000183-T1 MeliponaBeecheii_000183
MTVAENAVESKRNSMVVTNANDEVLDRHPLTEDPQRGSEETSNSSTEDNPLILATDRKNSSVKIDVSITKSETDKEEDNP
ASMVPLRKDVDDPDAIVPPDGGLRAWMIMIGSFVINGVLFSVINTYSLIYLELQKSLLESGETAASSKAALVGSLTIGTT
FFLSPISGILTDKIGIQMTTFLGGALASSGMLLSSLFSSQVSLLYLTYGVMYGLGASLAYTPSLAILGHYFKRYLGLVNG
IVTAGSSVFTTLMPYLMQAILLRFGLDGTLRFLAMLTAIVMACAILFKPIPLTPVSREQLKSKSNFKTCLKQVINVSIWR
RKRYVVWASSIPFALFGYFVPYVHIGKFVETVFEGSDGKLPIMCIGITSGIGRLLFGYIADLPKVNRILLQQISFFSIGI
LTMLLPVTRSFILLLLISLAMGLFDGCFISLLGPIAFDICGREGATQAIGFLLGMCSVPLTVGPPIAGLLYDQTGSYDIP
FFLAGIPPIVGALTMFLIKFVKDEEQTISSGTEDKACQNGR
>MeliponaBeecheii_000184-T1 MeliponaBeecheii_000184
MLHTDLTLVLLCIGLATSDLSPYKPRGWRPNGQRFNPANNRLHAYYGPPGLPAYEPPYSTSHPPIFTTTTALPPPPPPTT
TTTTTTTMKTTTTPRTREPTTPTAVPEEDFDLNPALAIANSFAFNRPVYIYNTYPFLPGHVLVK
>MeliponaBeecheii_000185-T1 MeliponaBeecheii_000185
MTEEKDLNEILCVNNLVKVVSGSEKSNSDPLETKVYRKRWLILALYVLYTGMSNAQWIQYSIIANVVSRYYGVSSTTVDW
TAMSFMAYYVIFIFPATYMVDRIGFRWTNIVSCGVTCLGSWVKVLSVSPDRFYVTFIGQSLVATTQTIILTLPGRLAAQW
FAATELSTATSLSIFGTQIGIALSFLLTPIIVRNHENLEDIGAGLSHLFWIIAIIMTIAFILVVILFENDPKLPPSKTRA
LQKLNQMEVDESIVQPIKRLLKNKSFLLLCNSYGLGIGVLNVVGTLLNQIYLAHFEHGEQDAGRIGLTITIAGVVGSVSF
GVILDRTHKYKETTVIVYFLALLGQISFSMFTWLEMKWMVYLSAMFLGFFLVGYVALGYEMCAEYTYPESEEKTAAILNV
ANNVYGIVLILIMGRLLEVYGDIPVHVGLCVMMLTGFIITVLTKDVQRRQDARKGAHYVGVEQSEKSNECNGVEKN
>MeliponaBeecheii_000186-T1 MeliponaBeecheii_000186
MLARPFKPEFSDLDYADVDYRSYGPINYKAASIALLQKQQQAQQQQQQQQPQERRPQMYGVTDESEDLL
>MeliponaBeecheii_000187-T1 MeliponaBeecheii_000187
MFARVSALHGTLHHHHRHHHHRSLSSSPCPSRPPSRTVSLCDASSGYESTRSHLGPHYSDYNVPRNNSPVLRYNSLKPRR
RKHKRSQFYSLRLCRRHENDARRKYQLYAIPIYKCPHKNDSTSTITTIVRSGTPSLSTNQSDQNENSNETSNESRSSKEQ
SGENRSQRSTAAPTPPIPAPRKLRKTDPSKHTYQNVPPPVFPPGNASLPRTKTDSLYNYKEHYQQQHRQEMQQYSYPLPS
NSSSQLTLPLTRSLYHSSIVSPLQTSYVHANSRPPAITQQQQQQTGEPSSVDATRQPPRRHSGNRSSDRSQKYRKHKRSE
QRKQKQRRPEASRRADAYAGSTPSCETSFHQVQELGIPETYKIAYPHYYEDDIAECPPADYHRSNPGSRQQIWERQSNRC
PPESTHYADTGDTKSRNKSKRMSSNLGDGRSPSAPTIMQYAELHFRDVGQEIDV
>MeliponaBeecheii_000188-T1 MeliponaBeecheii_000188
MDLNGVVGHVVQGTKVLLECTVLAARPAANITWQNGTEILNESNDRLQMHETKVEENKDGTLQTTSSLAFTASVYDNGRT
FKCYAENSVTRYENMKPMIESMTIEVLYPPIITMKPENITVNETEDFIVFCDYEANPATLTKVEWYRDDKELILTDDHYE
GGITEQTALTVKNSTPSDMGSYKCVLDNNVGSSNSEDVVQVSVLYKPVVKVIMEPETPVNEADRQNVSLTCEVVAGNPAS
LTAVRWYLDGDLLKELPDCTRNSSATTTTTEESLIFCDIDPSKLLLEAVGRSFHGNYSCEGRNDAGWGPLSPSAPVMVHY
KPGPASISYEPKQVIKKRPLTITCSVLDPGRPKVVGFKWFRGLHRLPDENNATLTIESVNLETEANFTCLAYNEAGDGDP
ATTFIDVSAAPAFIKKLPSYNGVAYNASSVSLMCWVECAPMCNISWLKGGVPINFAKTNRYYLSNAYYPPDPRTNDFESI
QSTLVWNLTAWPSGQLSRFEDNDKFTCESSSNSIGPGVNSVTQINVEFPPENMTISKKMINVTVDTIPETVTCNSRAEPE
PSYRWFREETPLDNITYGRVLDLKIPVPLRSNGTYYCEASNRQGSRNISVIMNVQFKPECHVKTERIDEEDYVVCSATAN
PKETDFVWSLKSDNDTLEQIAKTRNGKSYIRLDTSVTNFRTYVCVANNSIGHSNPCDLDVPGHIPWWHYLERNLYLIVIV
VAVVLILVMIIICGVIFIVCRRKRNRMKYSNRVVELEEREHPDGGPPSPTVSSHSTQTPVQPTAAPRWPLKPGVLVHINR
SHSLRSGLSVRANESLRNELMNRRNDDEPTIADRFIVETTIAKVANGGKVFRRRKENAQRSVVAVSGLHDEGMLARANKI
KAMFGVQLKEQATLPGISREKTDPNQAANNNHVNSVSEGLPEFGAKTFYENLPFHGIQAPPNKVCVMKIAAGESMNSALT
LKRVTSPIVEGLSNKFPPTITISLAV
>MeliponaBeecheii_000189-T1 MeliponaBeecheii_000189
MGIIVQTADLNRLSSFVDEPVFGINIEPLVQPAFVRVIDENTKNTLSTGATLGPINEGSPISLYCESGEGKPVPTIEWFK
NDQRLEAISSTTVAENRIGNTSSQLQMQITRDELNSTFTCKVNSMALAEPLTVDIKLDVHASPRPYVKFDGLGRGPPLCG
VSDERRIQRKAIETQSAEIRSMQKIRWMQLQQNFTNAKLSCN
>MeliponaBeecheii_000190-T1 MeliponaBeecheii_000190
MLESGTSETSRTEFSRRRETFETGVWLRIIQSGSDREITRSSEPWLKSVKHAELGTEVQLPCMLKLSQCEGLHSIKWYRG
ATRIFIFSEDDGITRGNNDIAVSLSRPLSLYLAAISFLCASVFVVAPSVSLISHPPQHPFSSVDLAVPLLKDAIAETITA
EEENCPEVTTTFPKPAGGQRNLSGFGFHRVYARIRQQQQQQQQQQQQQQQQQQRQSDIEYTKNSSKTFLKIPDVKLEDEG
LYKCEATYLAVNRNCNTVQHIILNVTGEFSNSNETQSSISMNLERNLPSTMRKKKNPKL
>MeliponaBeecheii_000191-T1 MeliponaBeecheii_000191
MFTERQHKIKEMRMNSSPRDSVPFLFCEEEQAEEDESKTKPARSIAQYQTTPLPLEVYATPPCESRDPNQPIANFRCILL
LKMYSIGKREEQTNDLTGETVSGWRGSEVEVITRVRSEDKGIVEILLKLPFQRASVQVLRTLGTSPPPSRVLEISGQLAS
TSKGQSVMKRWKRSFAFARLLKQRIRVLL
>MeliponaBeecheii_000192-T1 MeliponaBeecheii_000192
MVSYNRSEDSGAGSLTGRRGTRRRNGLIGVAFVVRIHRGSGIPMARPLDAAPICGIFQIGLGFSPGVTQNRCLEIGGTSE
RGKIEPSASKAELPERFADTKDSNGGRRCIGHNTPSQVQ
>MeliponaBeecheii_000193-T1 MeliponaBeecheii_000193
MKNISRKFGYQSTIETPGTVGSSKRRSGGRLTIAREKEERRVLLPKEESQSVHFSPQTRLVALNRSHLPVVVCSERDEGA
NGGASCLIAQC
>MeliponaBeecheii_000194-T1 MeliponaBeecheii_000194
MNQNVEHLSSHLSKTHDETYKRTNLDVQNKSTLLRISLLVVSVFLFELMQHSGRKRVRKKGAERASGYRVAVLTAAINRP
WNSYESIAGTQDDAAEATACVPLPK
>MeliponaBeecheii_000195-T1 MeliponaBeecheii_000195
MCPPTGHDAQKFTIHYISPVASRERRVEPSVAGIFTPCYTASFAFSAISLIAKLISSRAIGRAFSNLKRSVRLEPPKEER
QSESWWKGGVAQSQESMLRSALLAGESSFARKSQSVESPGRVSHNQTGIANLSDQAYDWARPNHDHLSYTLETSKQREMS
ELFEVNHNARACSPMRYYSIKHG
>MeliponaBeecheii_000196-T1 MeliponaBeecheii_000196
MARKGEKARIQPRYDFWCRAPEAETTTKIRQQQRHLDDERATQVRPNRNNTGDYVVQRSFTQHQKAPEAGINISNCHGVV
ANKSQKAVPRFAPVPLMRECDAKRFFTVLNADTAVVCFYEFLNIVHTGSPGVFERLPRGKLSPVTLRTTL
>MeliponaBeecheii_000197-T1 MeliponaBeecheii_000197
MGKEKRREIPRLPDNEHGTLSRVSPCYANFRKQWRDESFRIHQTREGVGLGKGGKASEERIDFAGRHQFLGTGYWQLWNL
PKELNWVGKEVYELRGYELIGKQISLGRLVDLSRFQFSSPSHVNS
>MeliponaBeecheii_000198-T1 MeliponaBeecheii_000198
MAFTFCDQDLGNTTSGSNPSCTPKQMQTTRRESGQMTQMTVLDADGAKLSCREA
>MeliponaBeecheii_000199-T1 MeliponaBeecheii_000199
MESNRIYVTKRSPAIARCAVARDDIFAPFRRKIGRLERSAGIIAAIAPLRHGNCIVARWCTKHTLHGFLAEVLAPSSPNY
RESEGNSILIPARGPSRNRAGERPPCCGQG
>MeliponaBeecheii_000200-T1 MeliponaBeecheii_000200
MYLNSNQLCSCHNEIVTDPVVKAEQPKSFLALSPFQTFATSLPQIHTLQLLFCYGFSSGTQKVFALSNVNYDILILIETW
LTHKDSFSFLGFIEFRKDRTRSEGGGILTVIHKNVVFGQITNIKVTDISVELCSLCLNNVKPELDTFVCYRALGLTLAQD
HWDSIVRNID
>MeliponaBeecheii_000201-T1 MeliponaBeecheii_000201
MRIFLGICKGFFRPEDAAGRTEGAGPGHPPSGVPHAACLTSEIGRTSTLGAQPLAACASRVFETRSRGIVGPLHHPLASV
NDTGKMRRLIVALRPMEE
>MeliponaBeecheii_000202-T1 MeliponaBeecheii_000202
MHSAPPDDRVNAKLPTPASKTAAIATYKRDAIYPPTCTLLPPPPPPPPPPPSALFFIPRNDDARIMHGPSRQREFNGSRE
NPPTRQ
>MeliponaBeecheii_000203-T1 MeliponaBeecheii_000203
MIIQGNERKSKDHKYTKYTSKVQFQNRIPCGLPVFLKYSKERNLIDTVVLTIVTRNGQRAMDDHARFCRQGQNDAMGWVE
ANLPGFIAVEDWPSGSPGLNPLDYCLRNILEGEAVCKPSCDIETSRPVLLMATPLMSNVQRWTLF
>MeliponaBeecheii_000204-T1 MeliponaBeecheii_000204
MEYEEHVSFVQLSISDDTVMLLGRREKEKKGDDLTHYRLIIQWGGLMAATPYPRMLVVITTLPPPLGWAGHPS
>MeliponaBeecheii_000205-T1 MeliponaBeecheii_000205
MLLHSRKIPNPALREPFIFFLQQFLPIALRKEQQLETVTTPSHAGRRYACSTVRSLGAALRAHSTPIPGVSYRDNSATIA
APGSPRVIRPIRHACPSNFGVRKWVTAADRVTSTRVLSGLNESTNGADYGARPGRKVRSIKTGPPAPSSAVLCQCRISRE
AGGTVALSYFIVTNGRRKVALERPSSPFAKWNVIAYSEDEGSV
>MeliponaBeecheii_000206-T1 MeliponaBeecheii_000206
HRCPAESARRGGRGGQAKSDGAPMKGIISPKYGCLQTAKHTATRVRKVRPGTCPLVDSRHALLSPPEPEVHSAAHPPGLS
VPAHALSSQQQPAAAISAHSI
>MeliponaBeecheii_000207-T1 MeliponaBeecheii_000207
MCGVVRMQISVGMLWIGGKNDRVGYSRWTKSVGPLKVLDRHVRISLNGRKNMRKNRLPVACSITVATMSYCCSKKQRSHH
MGHRLAQISTEASSLRHR
>MeliponaBeecheii_000208-T1 MeliponaBeecheii_000208
MHLKTNYRRDRSVPDNATPPPESPDPSQPIANFRCISVAPEEARFSQSLRAFAFPHLETTDDVFNSNFGKTSSSSGNFAV
FTKLPLLIKPKKKKVKRFCRVLIIVGK
>MeliponaBeecheii_000209-T1 MeliponaBeecheii_000209
MTEYEGKSQRGAIASKRNVTLATQILHVQGGSGFGGASFSNLCLHSARLGLINLIRLPHSTREEPLPVAFSPWLAHSLSW
LCDIDKIYTTVPGMSDEVSLKSETRFPGDENTFDD
>MeliponaBeecheii_000210-T1 MeliponaBeecheii_000210
MKPRQFEEHALQGQFTASSSNEFIRTGKSCPFPRQPVQLPVRSSARIGNRRVLPIVQGRGTMKFSVYVFGKVPVTARKLK
SMQRSRVFEYFERREVRFSNGAVLKVSEERGRRDSNLNADRNDVYTISGGRQTRSDEREALP
>MeliponaBeecheii_000211-T1 MeliponaBeecheii_000211
MSGKPQERSQGIKRCGAVSHGTPCAMTVTPLHRLKGIPRLCRGAGMPGFPAAPGVEAPGEVRLASPLRRAMRQVRTHYAT
RLCDVR
>MeliponaBeecheii_000212-T1 MeliponaBeecheii_000212
MEMDDAVVISNNNNNNNNNNNDGGNNQNPILFTHGNAISGDSNIIPVFSNNNNNNNNNDDDGVPVFSNNNNNNDDDDDGG
NNQNLILFPHGNVISGDPNVSEILV
>MeliponaBeecheii_000213-T1 MeliponaBeecheii_000213
MNPPSVLVGERSHGQRVKPNRERSSRLSCNQDLLLLRTVINVRLIVATGTDNLGLVAKTGGKQESQNCSISTDETAVKRI
VTRHSPQRVQSSKDQLLVHKTLLTTINAASLRTAGSIRATTNLLSDSSRPSEPSGLASSKLIKPREPTQTKSLALLKSSV
WTFEELLAPVSVRNETSLSSLKLPG
>MeliponaBeecheii_000214-T1 MeliponaBeecheii_000214
MAALQCENIIRRAAVLPATRCLPLVAGETVDRVRMVSRHMERLLACSLITSIPNFPLNRQCTVHSSSSEACLYYQSSLSA
AGTSDPSPIARPKLE
>MeliponaBeecheii_000215-T1 MeliponaBeecheii_000215
MYVKQIRQQQQQQHPNKFNFNYEFTTEPPSSLIHPCLNDGGEICKRLNGFFGSALDQAGIPGAVHNSARSGINSFNQRVG
PRDGIFTLFTASREITRLEKHCVEECGSCTPSGRRGERFGAARRIPFGVATKHDRSGRSPNMIKRSSPRNR
>MeliponaBeecheii_000216-T1 MeliponaBeecheii_000216
MIAHNTRKCSNGIHEMEENVKLVVETLRKVYTKMYREGTSQSTGIPSTDWLNEILNTPLWLR
>MeliponaBeecheii_000217-T1 MeliponaBeecheii_000217
MARMNRSRCKRFFDENSSMERQQLSVVGLSESLDEIDGILLVSQQLLSVTQEYPAFCRITSLHRSKALFEANGSSKVAFP
TTVTPNVQATNANFKKYFHTPREERSDSLYNEGRYVYPLDIHGISCPIRPRDTESERTSKCDILVLEEESIRKTRVGQEP
ATEDKRKRKTFALQLPVNLGKSWLRVSFASHLNTPSSTLKC
>MeliponaBeecheii_000218-T1 MeliponaBeecheii_000218
MTVVHIRNYTDSVMIGTKKVSPPTLSRPWYPRFCRAYTVLLVTSAKYAERFEAVFLCHHPKGPKMTVRTAAKYLRKSPQF
VREIRRALPVTCAEKLVESMPRRCQAVIDRHEEIVTDFVVVRTANETAACHASTNVRENGSAGKQSRRKLVCQEV
>MeliponaBeecheii_000219-T1 MeliponaBeecheii_000219
MHVDVVGKLAWWGHNSSSIINTILTTWTQDAVSAGPRGNCQKPLMGLRPYTLQENRHFPFMGKDIVRVRVDSNAPGQSVT
PSLLLDGPRLLPLIAFVLTASEKSYISQPLCYPDKIRMGIQVECWQLVIKKVNVPATVKAGDTDYVILDCDYDLENTPSK
GLVVKWFFNTNEVAYQWIYGREPLAGDTARKYIDLKYKASDDPYTKYRAMKLNKPGIDLTGEYTCVIFTFADEQSASASM
VVYSTTTPSMGGITFEHSSTINSTSNYRSVKEEPRIAWHASNTQEIKTVIPPKRYVIDTDDGEEQISSYEFKDQMELDVV
FDTSTIE
>MeliponaBeecheii_000220-T1 MeliponaBeecheii_000220
MQMHQVTTSAHANAVAFTGKFCQTAARSTTEDKFDLLYTKKTIDDKDGVEITCKAEGLYPQPTLDVSIDLQEQQQQQQQQ
QQQQQGVPEKQTAKPTVTLRNDGLYDILSRTALLDEDLPEAAIVKCLLGIPKANYNVSHQTVYYPGTPTTTSTATTKLHH
EMEIQARDNSGAGNGGGKACKFLLVYSRHHHHKPPSFMRIGNFDKIDSVVFLARGIPIPGGPVPRPKFARERLKIALDGP
GAVIPQRRFRRNAPSTQEARGFSVLKRGASAPRKIHACPITSKFLSFAKLWNRILE
>MeliponaBeecheii_000221-T1 MeliponaBeecheii_000221
MKPYQRNLYQRHVYLTLNEIRRMKLLTRLNIVLCKGYDANEVAICQCAKSGFEHLEASSPALPPTTQWGSEEPLSRITKD
ARLPEPHLVLSDKAAVPPI
>MeliponaBeecheii_000222-T1 MeliponaBeecheii_000222
CVKSGFEHLEASSPALPPTTQWGSEEPLSRITKDARLPEPHLVLSDKAAVPDLTH
>MeliponaBeecheii_000223-T1 MeliponaBeecheii_000223
MTRNEVAICQCVKSGFEHLEASSPALPPTTQWGSEEPLSRITKDARLPEPHLVLSDKAAVPRFDTLTIKILLYSTLVQ
>MeliponaBeecheii_000224-T1 MeliponaBeecheii_000224
MKPYQRNLYQRHVYLTLNEIRRMKLLTRLNIVLCKGYDANEVAICQCAKSGFEHLEASSPALPPTTQWGSEEPLSRITKD
ARLPEPHLVLSDKAAVPRFDTLTIKILLYSTLVQ
>MeliponaBeecheii_000225-T1 MeliponaBeecheii_000225
MLGKRRKKGKKKRIDEFELRRELRKQRQLSELSDEEIMTKIELPEHPEEIRIGGIEGGGTQSTLIIIDGKGTPLTEVKGP
STNHWALGIEETAARINVMVERAKQNIEMSELIPLDCLGLTLSGCEEESSNRQLIETIKEKYPNVAKAYYINSDTMGSLR
TGLANGGVILIAGTGSGALLINLDETNITCGGWGYFIGDEGSAFWIACRACKYVFDDIDGLNPAPKSISYVWPAMRHYFN
VTNVKELLPHFYKNFDKTTLAKFTMEIVIGCEKKDPLCLYILQENGRYLAKHIIALSRKAHNDLKLAKGGLKVICVGSVW
KSWDFMKDAFIDEIHKSHALDELTMIRLTVSAALGACYLAAEKINWLFTKSYENNINVFYHYKRSNYVKPETTKDLIDPT
GDQVPCPNVTKHYR
>MeliponaBeecheii_000226-T1 MeliponaBeecheii_000226
MEDEQPARETNKICGVCGDRALGYNFNAVSCESCKAFFRRNALKNKDFRCPFTENCNITPVTRRFCQKCRLDKCFSIGMR
KEYIMSEEDKVLKRQKIEQNRAKKRPTLENTKPSKIKKGYLDECNFDDTSMSVNSVASTASDTYFWESDRKYTDLDANRQ
SVTESLSPVTAASVPSPSSPPENEAISGSKTLDMMKDSSQNSNFETYNHSSSTHEENEVDTERLRMNSNSPSQSQQRFDK
VKPSSHNVEKDKKSIISSRKFDQNILDLNSEFAPVNHESMKYSSEFDNASCCNKFDCSPVQNSQYIEHTSHYRKANVDMD
SGMHTNVQICSQETVSSQKQSRETCSKEDNFVSNKLPQDSTLITKLVNNSNFITKIFQNEELLLKIMSDPVVISKLEADP
QTSHFFKRSGIVVDKETSPEKETNTHFKDDAKPNHNNSSHALKTTFKVKQKQVENPILTDLITNSSQEECIRQRDDSNEW
NRNLSDVTRDVLQDVQRVPIAANSIESILCEAIKLEFSAYSALGGMETRRVLNDAERAKLNELIVANKALLAPLDEDITN
LIGEDCKFKNNFGLSDPALLDVVNLTAIAIRRLIKMAKKINAFKNMCQEDQIALLKGGCTEMMILRSALNYDVEKDMWWI
PHSQESMSNIKVDVLKEAKGNLYAEHTRFIRSFDPRWRDENIILILSAIALFTPDRPKVVHNDVIKLEQNSYYYLLRRYL
ESVYPGCEAKSMFLKLIQKISDLHRLNNEVVGVYLNLNPSRVEPLLIEIFDLKH
>MeliponaBeecheii_000227-T1 MeliponaBeecheii_000227
MFKKLSRSDALEDISNWSTNDVLCLLRKNGLEECCRAITKRQVDGDELLHLTEGKLALWKSDLTRPLIWSLWTFVEEVKK
SPEKFVEEKILENQSNEDHLSDTGSWGTDFEDEANEENVFSEIQRISQPNYEPKSNHKTLENNADFKQEDIRAEEISRQE
EEGTYANCGPVQNDESTYANYQESSTIPLKNMSRLHSQTEKSLAEQLKEQLKFRNTKKPVIATKSEALKGRNVEVSVLNV
TQPRKSFLHNVSKAKATNNPSQKRMSVPPPPQPKKNKDQTIIERSSKDQSKPSATLRNLDLVANLPTRTEESEDEYETFD
EQIIEQNQRKNMLKVDSKQSLSSGHQSSAESVYQPPSVTSYEEEEEEHYKIYESITETPDDSGYYLNPTQKSTNIETPPP
LPAKPPQTSTTPSPTLNRTDLDKLKERSPEKKSATLPHSNSNTSLSSERATRPLPPPPERQSYVDKPWFHNVTREQATAL
IKEQSTYGNHQDGHFLLRPSTTNVNNPLALVLWYKDRVYNVPVRKRPDNRYALGSAKVNEKSFSNVEEIVMFYTREELVL
HSGGVEMGSTKLTDTPPK
>MeliponaBeecheii_000228-T1 MeliponaBeecheii_000228
MSVTNLDSQQEYENYVKSQDLSVVHFYTPWAEQCSQINDVIEEMSKLAEYKGVKFAKLEAEKMPDLSLKVGISAVPTVIL
IRNDTILDRINGADPSAIAQKIKRHLSNNDISIDACKSKEKLEERLKKLINQASCMLFMKGTPENPRCGFSRIIVSILDS
YKADYQTFDILQDNDVREGLKKFSDWPTYPQLYINGELIGGLDIVKELVDSGDLENMLPKKS
>MeliponaBeecheii_000229-T1 MeliponaBeecheii_000229
MGKLGVRLNSRQKAKRWPKGQSSSSNPQTMKHREQASCMFFKNLTATEKPGITKEDLQKHDAFQGVKSPAETSENDNSWE
TCTEHTVNTFATNYSNCSNVSFSRFLNHFQSNSLLHKEMLAVLSAVTEIIKYNGGNETSTEYFAALMSTLEAIESNMSIA
ATLSLLGMGLKTVPKNVLNVQFAAASKIFLTILIKYVSSEEYLILRHCIHCLSVLLRAQEAAAWSNSSTMQVLDIILSFI
IHHKPKLRKSAQHGIIAILNGSDIMKSENPPPYHPATPYIAKFCIGLLQSNSESNGITNVLHILTLLKDIFHHLPKAHVK
TISEFLLKLMTMKNVLITSCCLQTFHGLFVSRPSEAILPAQRNGQMISALYVYQPPATDIQPTLAWLTVMQEAHLNIAHN
SLNLCAVLLPRMFETCIKYWLSDKSEIISGTSHTIKILLQECVSKLCETEETIKIYKDAIGQIILIMREALHYRYLEAWY
YIFHLIALLFEITGKTKNPQLIEILKNLAVLRDCYNFTSKNDAEYAIGAAIKVLGPEMVLNIIPLKTSNNTINIKRSWLL
PLLKNCILGGSLSFFMQTLLPIATLCEKKSLEAVGGKTYEFLVCQIWAILPSICNNATDVKDNFKNIAKLLGTNFSSKNL
RMSILHALRRLITRAVENNKEEDIRELARFAKNYLPLFLSLYTTKPNGTDEEGQRSSTYSTVKIYLTIANKELVHELFDR
ALSKLKEPDVDDFLNESIHDIIRLLIEHIDIDKIKAFYDMSVLCLKENSKLKEQKKVYRFLEEICGSEKETCKAFVAQYR
HEIQKLLISSATEVAKPSRGSRLRCLIHLVKIHPQLEKTKFLEAVVPEAVIYLKDLNKHCRNSAYQLLNTIAEKFLGHPT
HFKDYINMLMVGLSGGEQNIQKYCIASLLALSSIIYYYNGHCLGMDTIKEILEHACVFVTSPTREITEAALAYIKVYITV
MPYHIVAPNLKILIDALCAMSNDCQRHFRQKVRDILVKLIRKYGMETISSMIPASNVMLHKRLKNMNKVEMKKKKNRELT
KLQEKENKDDIEFDAKRRPKSLEEILAGSDDEFEENEENEKPTKKKRTSRKEAWIQENEEIIDLIDPAAARNISTTQPEV
AINSKTAAAKRKNRDFKTTPDGRLIITLDDIKDDEPEPKRKKKSTLLLHSDSEDDYEDDDIQSVATSQEMDRKRKYSDNY
DNLSVKGASTTKYEAGGSGIHRSLKKAKTERTPGIEYKASKAGGDVKKKGKPDPYAYVPLTRAALNKR
>MeliponaBeecheii_000230-T1 MeliponaBeecheii_000230
MSKSGSIKDGEKGPYDPVPTTDKANDEIKLEAKMSLLNGITVIVGSIIGSGIFVSPTGVLKYTGSVNASLLVWTASGIFS
TVGAYCYAELGCMIRKSGADYAYIMETFGPFLAFIRLWVECMIVRPCSQAIVALTFSVYVLKPVFPDCAPPDDATRILAA
CCILNHGHSTNISYQVLAPETFSRDIEVSWILLDLLLFREIGNILMVGEYYVSFEKRQDSFLIVVGVLRGAFNKPNAVSR
YADTICNSSNNLGNLGIVRHPVFSLVRLEMSLSDLASSRCSFVLMSTLGESWFPPSDLKLMESLFQLEVQLAESAF
>MeliponaBeecheii_000231-T1 MeliponaBeecheii_000231
MSASGSSGRIRSRAGVVLNATETGWPQQHNSPKGAPGGSEEEFSMASNRSGGTETWKKWKAPVMSAETLAHRVIAHELDF
YLVSSLASLLLLSSKITVACLLQFSTANHEPSLKFPFCLCWVVRKVRAD
>MeliponaBeecheii_000232-T1 MeliponaBeecheii_000232
MVDWTGASILAFINCWDVKWATRVQDIFTYAKLLALFIIIFTGAYQLFTGHTQYFTFDDTNTEVTSIALSFYSGLFAYNG
WNYLNFIIEELKDPVKNLPKAIAISCVLVTTVYVFANMAFYTTLSPVEVLGSEAVAVTFANRLFGMFAWLIPVFVALSTF
GAVNGILLTSSRLFYAGACEGQMPEILTMIQISRLTPTPAVLCMTLLSMLYLCSSDIFALINYVGFATWLSIGVSVLCLP
WLRWTQPKLPRPIKVNLFFPVIYILATLFVTIVPMYASPKETGYGCLMIFTSVPVYFVFISWKSKPKCFQKAVGKQNLRL
PFPAEK
>MeliponaBeecheii_000233-T1 MeliponaBeecheii_000233
MPARALSSLASINEEVFERNLRIHASVRVLPALKVPPPLATWHLSSLTRVDDNIPNGGQKVTEPFRSCTFVSCFKAASGS
I
>MeliponaBeecheii_000234-T1 MeliponaBeecheii_000234
MEPHAVYAKDVLDIEQFSTVKGVNLDATDDTFYSKFNTGSVSIPWQNEMIETECFKELNVLGPNNTPTPDLLINHPPPNN
ENRGCFPFRRQKKQSARTRQIPLSECHLLELSQSQNSEMPAS
>MeliponaBeecheii_000235-T1 MeliponaBeecheii_000235
MNEPPPSTLRGLFSEMCFPRWATGGGDSNKGKSKKWRKILQFPHISQCIGLKDKLVEFQFHNFHSLEYEISYISEQQNSI
CPRVPLIGAKFYTLVPNIRYSYVVDQQPIGRLLFRQFCQDKKPSYHRYNLFLDAIEKYEIEMDENRTELAKDLFEQYLKR
EGSEVVDILNDSLIAQCEERLSTGGKELFVEIAQTVKNFLAGEPFSAFQTSFYFYRYLQWKWLEAQPVTYKTFRMYRVLG
KGGFGEVCACQVRATGKMYACKKLEKKRIKKRKGEAMVLIEKNILQKINSKFVVSLAYAYETKDALCLVLTIMNGGDLKF
HIYNMGGEPGFDINRARFYAAEVVCGLEHLHLQGIVYRDCKPENILLDDHGHVRISDLGLAVEITEGDMVTGRVGTVGYM
APEVIDNEKYTFSPDWFSFGCLLYEMIEGQAPFRARKGESEARGGGQEGEGGSGKVFDQVHRGGEEPLSAAVEEEPEEQA
RLQVRPTRRQGSKVAQLFSVLELEKGRGRYVGTAVCAGCE
>MeliponaBeecheii_000236-T1 MeliponaBeecheii_000236
MAAKRRGTHAGRPRTSKPLVGSARASRPAACPTSFLLSLVLVERGPTGPGGVLGPQMGAGLPVPDRVINPGKPYQPSGLP
LVAHALPPPARRPPGFSPSTRPRKLDQAGIDGVGEHRGEHCVPQSERR
>MeliponaBeecheii_000237-T1 MeliponaBeecheii_000237
MRSKMNWKVLVVGFLMTLTLVDVRAASNSTSNKVREKKARIVEKLKRDFRKLKKQDGAVKLVGGGNGEHEGNVEILHDGK
WGSVCDDEWDYLEANVVCRQLGFDGAIKPTSNGHFGQARREGSEKGLCPIINVPGRYWMDNVYCDGSENELSKCRFDGWG
ASDCGGGEAAGVICTRDQQDREDEDNKGMAERKPKTKSEKRRVKDIHQQGVAIRLVGGRVYSEGRVEVKLGNSDWGVVCG
DGWSLFEAAVVCRQLGLGYASDAVQTNFFGGQRTPVAISGVQCHGDEDGLIDCLHDKLLDCSGSVENVASVVCLRDMPDL
VFDHIELMRTAHLEDRQLYWLQCAMEENCVASQAYKIQKESDNWHLETRRLLRFTARILNAGTADFRPSVPKHLWEWHMC
HM
>MeliponaBeecheii_000238-T1 MeliponaBeecheii_000238
MEVFATFDVLDQNGTRLAEGHKASFCLEDNQCLPGVEPRYKCANYGDQGISVNCSDVYKHNIDCQWVDISELAPGELRQR
KPTKKEKCKLCTEISVGPERGPEDPKGQAPTSQGQIKRQSERGFS
>MeliponaBeecheii_000239-T1 MeliponaBeecheii_000239
MAADLNVTERVIRLEGGGPEVYGFRGGHCRVQQKVFEDSRRLDWLKCVRSTKIAKIKTIEGQLKERRRGREDREFGCEFS
AGQEGKIAKRTISQGSFKAENFTLEKIVAIVDVLWSNGGEDQSLSEDSSENSIKTPNQYHVSFWFQVPVKLRNLHSRYTY
RFDALYFD
>MeliponaBeecheii_000240-T1 MeliponaBeecheii_000240
MSSKILVIFLSVVQTVLGTEDQGMCPKNRSLFEIPGDAVLSVFLNINHGPYCNVTSSTGLEEVFTASYVVHLLNKYESIS
GLLLGLKIFDTCNDEMTVYKQALQTTVDMDCTDHYEMGILLPTEYTTILEPLRNYSVLPISSYNEQNLTRPLISLMVHYV
STRFETIDVLLANHDFALNSFLDATKEAGICVKKYGDSLELEEDETETVIAAIGQRNDIRQWIERGEKMQGSRKTWIALP
LDGSNVDDVIPPGSYAVRTSPFDLDLLQEISSPDLFLQAASNPVIHSPHLLGIGKAIVELAQLLHDLHKRNCPRGTESCV
MPRFNANSKQDMRNADVYNALRILPKSHSIKYIVAMRSQQEIVDMTAYTVEQASTKFRVTPESRVPKMPKLCLKKYARNC
DGCANFKKRFGPRSVTKDTLDRGLLKAGNWIPIFLTVVVCGTFACGVIAVFIIYRFIVEDVLDGNPALTIVLILANVFTL
QTVVPFCINDDYLGAEHLNSRKILVATLAFGLDFSVMLSRAFFLVFSKGGVFTAHINGYLQGLMVFFMFCVQLAISVMFF
ALSTDDSAVVVRSLSFIALLGYDIFLLVSLFVVCFFISRLPRNYREGKCFFGTSIGLLIVWAIWLTCFILVEPECRDTVV
SFGIISTSYLIIIGVLIPRTYYMVKHLARGKEFGQRFGSTDLGPDHRINTIARQNRPFYDYVHSGGGSTTNLQVTSAYPN
YYGSPSPNQKYLGQCRSSETRRIPGYNNYGYHTEMREVNNSYTIPQVCIEDADSRTSPVDRSDANATYSRPKCQRKRRPK
DDKNCIETDVYVEGSVSTGRKSHDEIYPARSSSPRLTQTEATIREEDEDDEINRITRF
>MeliponaBeecheii_000241-T1 MeliponaBeecheii_000241
MAETRGNSRAIVVAVVYLSLFLDNVLLTVVVPIIPDYLCTLDGNSTTNSENDENGRVGLLLSSKALVQLVLNPAVGIFTG
TLGYTKPLFLGNLSLLLAAMLFAFGQTYEVLFLARSIQGISSACIGVSGMSLVASQYPEEDKRSKIMGFVLGSIALGVLV
GYPIGSVLYDLEGKMAPFLLVSCFIVVTICLQIFTLDVEMNNESSDRNTSWTHLLSDPYILIIFGAIWCSTSPMAILEPC
LPIWLRTHIKPKKWQLGTVFIPDSVGYLVGTNFFGMIAYRYGRSKIAVLAMLLVGISAILIPSSQTMSQLIVPHLGMGLG
IGVADAALVPLLASLVDQNGNYGPVYSIQQVAVSLAYSLGPIAGGEMVKTIGFQWVMRIIGLMNVGYCPFLIYLSLERRK
LLTQQDEKRDYETFQKSVTRYERFRDSDDDL
>MeliponaBeecheii_000242-T1 MeliponaBeecheii_000242
MESEDEVDEELPEVKRTEVNRNDNLEGFETMKISTKPMSSKTAERSECNLVRSPNPEEPEPAVPWKDPGKTRTQEESKLP
ISISIKTDAKDSEIVLKDRLCRSKRITCQDTIHEYDEDDGLTMEKVGRYLEAHPDAAEAWFRENASLELRQRIQGTSVAQ
AKSTSKNVHQEESLLSRSKRNSVTSDLFQSWLASSSPAKRSKSPSRTYSSLVGRREELNRLDESDLFMELIRDVANELDI
NVLCHKILVNVGLLTHADRGSLFLAKGPLEDRYLVAKLFDVTQDTELEEAVQRAKNEEIKIPFGVGIAGYVAQTKEIINI
KDAYKDPRFNSSIDMRTGYKTTLILSMPICNYEGDVIGVAQIINKTNGSNEFTDRDVEVFQRYLTFCGIGIQNAQLFELS
VQEYRRNQILLNLARNIFEEQNNLECLVTKIMTEAKELLKCERCAVYLLDLDCGEAGHLEKIVERPGKSTQETRKPLSRR
ESNNIEMEDIFQQHALNDTNKFTMIFEMDNETQEAKVYRPSGSDLSNPLGQIARYVAATGQILNIGDVTTWLKKDVVQAG
SEPIKSILCMPIVNGQRTVIGVAQLINKDNGTSFTDSDVSIFEAFAIFCGLGIHNTQMYESACKLMAKQKVALECLSYHA
TASNDDTLRLTSEPIPSAESYNLYSFTFIDFDLTDEDTCRATIRMFKQCDLIQKFHIPYEVLCRWILSVKKNYRPVKYHN
WRHALNVAQTMFAMLKTGKMEQFMTDLEILGLLVACLCHDLDHRGTNNAFQMKTESPLAILYSTSTMEHHHFDQCVMILN
SDSNNIFQNLSMEDYRKVMKVVESAILSTDLAVYFKKKNKFMELIDEGEFDWQSEEKKERKINYQ
>MeliponaBeecheii_000243-T1 MeliponaBeecheii_000243
MMMTACDVSAIAKPWEVQHRVAKLVADEFFDQGDLERLQLNQQPVAMMDRERKDELPQMQVGFIDVICLPLYKVLSDTFP
WIMPLYEGTMENKKHWQDLAEKVEMGLTWIDRDTIDEPVEEFVSYEPKDIEFTVTTLNCAHVDRKEAAEKSTLGRFASLR
KGGRTLTKGVRHRISRSLYARSTPEDAAKSKALIPDRKSRNKLCLLI
>MeliponaBeecheii_000244-T1 MeliponaBeecheii_000244
MCSTCEPVPKKGNHAALTPLEDMSAGRGQAGGGPPPNCQKVFIQRDYSEGTMVKFQTQFPTELESRLDRQSFEYTITQLN
NYFAEAERASCSTYCEGCLACLTGYLIYICTETHYEKCLRKVAKFVSEQNDRVYKPRGLLLTDPVMRGLRLIEISVLDRP
AS
>MeliponaBeecheii_000245-T1 MeliponaBeecheii_000245
MFVNRSLEAVSFNSQLSTTKSQQSANVQTTEIVYNQSPVQTVETRTVETQTVTEEKKKPEVNYERLAQFLNRVTPSILEV
LDESYGTNAFEDYEPKTDDDSLTSTQFLQKINSVESDSQMKVNDISWSIGGGTLAVSYGIPYHETWCDHLSKIQLYNQTK
EGIFTDNPNKTLETNACVTTLAYHPTEPSIIAVGLFNGDVLVWNLRDDMSVAPTTVCTHGDCVSQVYWKARTINDVSLLV
SSSKDGYIFIHKMMANFTIARVYKRLKVIKEHNPIENSRPRSASGTRERAAECGLCITTFDFSSRDPIFFIVGTLCGGIY
KCSLDRVAPIENDETLMDPVIDEYEKHEGSITCIKYSPIRNLFVTAGTDKEIRIYDFEEHTNLQSISCENTIVGLTWMFG
DQDILATYGAGSDIRLYNITNGKSVTNANFETSDRQNTSCLCVNLKKNMVAIGDTQGNIEIWKIPRQLL
>MeliponaBeecheii_000246-T1 MeliponaBeecheii_000246
MTNSVPKLKNKVDRQGSPNVGVERYHHRSSAIKSSTFFYNGGRSHGKSSTGRLSCSPHNSSKGARNSPLRCDSPLRYSRG
SPTNSFYAGAKFSEPPSPASLPKPPSHWTTRLMSSCQQSDRSCDISNHLKMILNVQA
>MeliponaBeecheii_000247-T1 MeliponaBeecheii_000247
MAVQLTTENTEVAPCLSLDPSNDPAHYGPTDILEVLNHKPPTWIGIGICLLELVLLAWCVRDLRDPATHKIPG
>MeliponaBeecheii_000248-T1 MeliponaBeecheii_000248
MEIKLFVRKCIGSPIRKLTNQSTNENTLIPKTTGIKRKEACLGSKTFETHTYTHEMCLVDLIERGQSLPPGDVAMRASTT
RNPFTFKILCRGSGSLETRSTQKASETRTKESRRETRAPFLDGCVIKSWPERGHETPNRHDSEPDRSWTSRLVPERSKAQ
PVPGEGRAAARAEQHSLPRLYSRPKTPSRRRRIETVDGGSNLCRSEKTARGSCVFDFSASCWHTVSHGQGRRPSRSSTRL
ALKRPERTKGGP
>MeliponaBeecheii_000249-T1 MeliponaBeecheii_000249
MNGPGSHQHRGLGMQGRFRAVVTAGTPAGPHSRPPAPLHARGGWHPHNQHPQHAQIPQQYTGNKEYPYRQCPPPRFHNGY
TIAVTNLVAHLQCDFQDCPGVGTSSGPNGKEVSYHGNVGGSSVGYKPPPQHSPQSRGPPAHFPQESVGLPANSPPLHINI
CGQENTMRGPLLNMSPGLGASGVDMEYRRNSQATNQLPLSPVQIQPSPPYYRQPSQDDGRKSESPSRKRRRISRNGAVPG
IEVRETTPPSPTPPLHTTPPPWEYSTAPQRRSPRNHMSTRGSPTIRNRYQRYTDSFSLTYPFVPGHTPHPPIHNSHHGIH
NSHHNIHNSHHSLHNSHHNMHNAHQTHPHHPPGTGHHPAQGANGPVVVDVGQVGVSGLGVAVSGEPLWHPQATGYRFPCQ
LHGIYTPTGAHPFAHSCQVTHHHSHYSAAHPTHPGHSLVGSIVGAASRGYPTPTGGPVAALHHAHAPPPPVHTTHYTAHH
QLSQQREVELELIESHHHHRVGAAAGAPLPLPHSYSPPALTQVTTPTPTPIFLSETRNSQLEMIQTRTRRTASNVHTLRR
SRSSRWRGTPPIPPTTYSGFLLHFFAMLSNPPLSPYSQAELSSPDSATENYEALLSLAERLGEAKPRGLTRAEVEQLPSY
KFNAETHQGDQTNCVVCMCDFEALQSLRVLPCSHEFHSKCIDKWLKSNRTCPICRGDAGEYFGNSGTGSD
>MeliponaBeecheii_000250-T1 MeliponaBeecheii_000250
MEFLVGEMEEKELESPPEGKVTLLENSDRIRSGVTSDASAAEVLDTELDSLNQQDVRMHEKERMPIHEELIRDSITQNEV
DSLLLENNGQRECHLIQENNIDTIMKNSTSLSNFSNEFLMCQTILPQEKSLQKSSSCNDVRSSSSTLGDTLLSISSDVIP
NRDLRSASPNTMYNDEGKTIFNNKLHTENREISLRVTVGVNMQKNCEIKNNIGRMEDEVCHSNIDENLTVNDDQTRTNMV
KCERDFNKEQKPREIIKSTKSNVKSRPTLIDDSRLVKISLPPNPINIMQSNAQFLNKSRNFLNFITEKSTNIMERALLPQ
HLAMRYNSVMKSADNSCNEKRYTQVSSGMEFSSTGSVFSNTSESLTKAKNISHAAKDEADVQIAENEYIKNDENKNTFML
NSNEAINENIKKNKRYLVRNDATFDKSNGIDHSLKLRDSEQSEFSPRSNDVNKMNDNVLCAKTNRTGDINPTVLNTGYDD
IDQNIADTICQREEENVDLEDSKQNLLQHPAYLTLLKDYADLKSKHLKLQEEVEHLEEKNRILEAQNKGEISSVQIETLE
KTINRLTFELHTSLETQEMYKKEYSAANKERESMVMKYAVSEKQLIDTQRAREFAERKVKEMTTQQEALQSKLREMQGER
VRICNILTGKHREVTDLQREVEKLKEDVKMRDIKLQWTQNKLKTEMDLQKETQQKLDKATIRINEMKEECEQVRKETQET
MRKFQQSEENKAVTLDQQLKEQQARLILERHVTEDKEMLRVQLQKEVDTLKHRQQVLIEENNTLSLKIQDAEKCRLNYES
NLSNLKIIVDQRQKEITELLSKVSELETLKIQLQHKNQYLTSTEVEIQHLRLANEELQADMSACRQKEAEMLDFTQKLTD
KNVRLQSEFTAIEAKAKQLEQENGPLHQRINELIDKVKVLEESLAVERKARIEECEALAKRLAEQTQVAQNLAQELEDSQ
GENAVLKRKQQLSMKEMTRELQQCRKKLEAFETSVPYNSLSVTSRTESNISLNTVALNGALSDNSINGDQNIRPTEPSRQ
LLIDRIIKLQESNAKKAEKLDFFEEHARILLEELQKKKKIIQTYILHENIGAMGGNERDKYKAELARHGGIMASVYNQRV
SDDNMTLELSLEINQKLQAVLEDALFKNITLKDNIDTLGEEIARLTMQNQQRQNTN
>MeliponaBeecheii_000251-T1 MeliponaBeecheii_000251
MSSMPVQSVKKLSHLFQPATATIATAKKTELSSKSYENLVKYGLIKQVTSGMYAFLPLGLRVINKLVALVDVEMEKIEAQ
KLLLPALTPTHLWKKTDRFKDNTNELFKVQDRSHRQYILSPTCEEAICSIISSVGTLSQKMFPLRLYQISTKWRDEVKPR
LGFLRSREFIMKDLYTFDINEEKAKETYALVSEAYENIFKKIGITYVKAIGNPGSIGGSITHEYHYLSDIGEDVVCRCSS
CQYSINKTMHKESHCPDCKSTLKEQNSAEIGHTFLLNTKYTEPLDAAVRINNKPTPLVMGCFGLGLSRIFTVMVELLSTK
TELRWPKNLAPYTVCIIAPKTGSKEENSSHYVKDIIDILTQLNMDIILDDRTYLTIGNRLMHARITGFPYVVIVGKSILQ
FPPLIEIHDINNSRNCKIPLDNLSGYFSKEDTI
>MeliponaBeecheii_000252-T1 MeliponaBeecheii_000252
MEISLSLTSTVYIQHYVEPFRQYSFYKEQYVKRKSNSYVKYVVYIAITTSVLGLCYYTFYKRALNKKPISCGEFRADLKT
YNLEEVGKHYNKENGIWVTFRQGVYDITDFIEKHPGGSSKIMMAAGSSIEPFWSIFANHNTKEIYELLESMRIGNISEDD
VISNVINEKDPYLKEPKRHKILKINGQKPFCAEPPPSLLIENFITPTELFYVRNHLPVPEIDLKSYNLELAVEEVTKKSF
KFEDIKKYPKYTITSTVMCAGNRRSEMTQVKHLKGVSWSVGAVSNATWTGARLYDILKDLGINEDNYNHVQFEGYDLDPS
GIPYGASVPISKAMDPRADIILAYEMNGQPIPRDHGFPIRVIVPGVVGARNVKWLAKIIVSKEESPSQWQQGDYKVFSPN
TDWDTVDFSKAPAIQEMPVVSAICKPEQSEIIKVIDGKINVKGYAWSGGGRKIIRVDVTNDRGKTWHVADLIAEDSNAKK
GRYWSWTLWSIDLPVKKESKEIEIWAKAVDTSYNVQPENVENIWNLRGFLCNAYHRVKVKLEHYNL
>MeliponaBeecheii_000253-T1 MeliponaBeecheii_000253
MAMAMRKRSGSGSKRQHKGKLVPIYESFFKGEDLTLAHPNFWNELFLIKPMVPHIESEILHMTAEQLNASRENLNALVCH
CVDTLVDEHPFRVVYALQTLAAVIQSMYKKASQGDCGFNLIDILVGFDSAEQRMTTLMQHCNNFLTGEYPDSLKALCLKL
LLIIVTGMDNVSQNTLLEYVMLNSVFESLVQLLRDTTARNRHGHDAVLLLTLLVNYRKHERANPYIVKLSILDDELALNG
YGQVISSSLMEFCRQFVQQRAEIQASWLSSLTSIVGSMFVGEEEAKTQQVRANNALLLALYEATHLNRNFVTTLAYTQSD
TSAPPSPNNTLGPNAVAPGAQLSDVMAQPFNLLATFLQYCSIVMQVIRTEAIMNNVKLCFLILSCIAEDQYANSLMHDAN
LAFRVQLHRVPMHHRKIQDKAAPAQPLAATLLDLLVEFVTSHMMKKFPLELYHQCIGVLQRLLCYQKRCRVRLGYQWRDL
WTALINLLKFLTTHESHLIKKMNIFPLAIQVVNILNLFITYGDTFLSSPSSYDELFYEIIRMRLIFTNLNAMALRYSTSE
SYEYKEHALKLTNCLVNMRDIVNHFPPKIAAWLASESLSTPTEQQILAIIIQNYDSLTLKLQDNLDQYERYSEKPNHVAF
FEEMVTGVVIDTRGSIDLSTLDTQAILQELSNIS
>MeliponaBeecheii_000254-T1 MeliponaBeecheii_000254
MFKVISKNNIHNFSVKGIRSVSNFVKVVEVGPRDGLQNERNIVPTEVKVEFINKLSNSGLKNIEVTSFVSPKWVPQMADS
AQIYQKINKKPNVSYSVLVPNMKGLEDAMKVNKARTVIEEALKHDIKVRGYISCIIGCPYEGQIQTKAVTSLAAFMLQCG
CYEISLGDTIGVGSPNKVKNVLHELEHVSNDMNKFAIHCHDTYGQALVNIYASLECGIRTFDSSVAGLGGCPYAAGASGN
VATEDLLYLLHGENLETGVDLNKIVKIGEFISSQLQRQNQSKAAAAILAKKC
>MeliponaBeecheii_000255-T1 MeliponaBeecheii_000255
MFPAYAYLSAYDRHKKLINDYFTLYGGSVSSLKRDTSRDKTDYDVIRENHRFLWDQDNDKPETWGVRLAKKYYDKLFKEY
CIADLTYYKQNKVALRWRTEKEVIVGKGQFECGNKKCKEKENLKSWEVNFGYVEHGQKKNALVKLRLCPECSTKLNYRSQ
KHEAKRHKTLKRLGTNGEMPRDTPSTSTVEIKIEQDEGINNSEKLVETREDESKIWKEKPIENLEKTREEEFEEYLADLL
M
>MeliponaBeecheii_000256-T1 MeliponaBeecheii_000256
MWLRDVNDDALPAANFVNSRRSVQNEIFVNRSLHLENIKFYGFDMDYTLAEYKSPQYEQLGFTLLKDRLVSLGYPQEIKA
FDYDPSFPVRGLWFDTLYGNLLKVDAYGNILVCVHGFEFLKHSQVYELYPNKFLQLDESRVYVLNTLFNLPETYLLACLI
DFFTNSPQYSREKTGVKEGELTMSFKSIFQDVRNAVDWIHLHGDLKTKTIENLDEYVKKDKRLPMFLNRIRESGAKVFLL
TNSDYVFTDKIMTYLFDFPHGAKPDEPHRNWQTYFDTIVVDARKPLFFGEGTILRQVDTKTGALKLGTHKGPLHTGEVYS
GGSCDVFTELIGAKGKDVLYVGDHIFGDILKSKKIRGWRTFLIVPELVQELHVWTDKCQLFAELQNLDVMLGEMYKNLDS
STKEKPDISKLRTSIRDVTHKMDLSYGMMGSLFRSGSRQTFFSSQVVRYADLYAATFLNLIYYPFSYMFRAPAMLMPHES
TVAHEQRFVMETPMISRSRTFKLAEEEEEQNKPTKTVYMDCPNNQIPHARPETPRNVTHTHDEDCSDEDSDSQKQANHVR
SCTRNSNCK
>MeliponaBeecheii_000257-T1 MeliponaBeecheii_000257
MSCENVNAPVATQGRTGYKVRFPDESNLFYEESFYRSMLGTPLNHGVAMTRDDRSEQDLDSYNEGGHGLRTDKRELGHR
>MeliponaBeecheii_000258-T1 MeliponaBeecheii_000258
MCTADAWRIAKTTNYGILPRIMAFRRQRTDGLRTALRTNSFAAFTGQSDSRATYNSTIRQLIMELENCNSHGDHVPTTPQ
HENDSGNKKWYRQASQRLVINFSLTVCKILKICQCSLTKKLIRQSSVI
>MeliponaBeecheii_000259-T1 MeliponaBeecheii_000259
MNNQAFSLAERLIPSTYVQQGLNAKKARENLIRHFIEHQKWPEEGWDDATIEAFLSDLSQMDSNNFPSNCSVGEREARIA
SNIVARRHFRMGHGIGRSSDLDEVQPKAAGSSLMYKLTNALVLEVIRYMGVKSIAGCFLSPMATGMSLVLCMLTFKQDRP
RAKYVLWPRIDQKSSFKSIITAGLEPIVIETKIVGDELKTDMPRLETQMAALGESVACVLTTTSCFAPRACDSIDSIAAL
CTQYNIPHLVNNAYGLQSTRCMHLIQEASRKGRVDAFVQSTDKNFLVPVGGAIIGSFDKNLLDRISKMYPGRASASSIMD
VMITLLSLGMAGYKQLITQRKEMYSYLKEELGKLAARHDERLLDTKGNPISMGMTLQCLSHQHDNKQVTMLGFMLFLRNV
SGTRVITTTETKHIVSYKFEGWGAHNSNYPVPYLTAAAALGMKKSDVDMFIQRLDKALTKVRRRSAPVTPTASLAGSSIN
GDAGGTGGPGESSTASTSRASSKDSLRK
>MeliponaBeecheii_000260-T1 MeliponaBeecheii_000260
MSMLNMSVTVLCIAIATWFSYRGYLETRVNTPYDVNKLVTASGLDVPDRYWGTYRSGVYFGLKTRDPHSLVTGLMWYFPH
LLRQDRSGLRHWCEQNDRLDRYAWMEHDGRNFGVQEIVDNSAILTTTFVKRPGGKHGGDWTARISVTSEDKIRDGEEISL
LFYTAIEENVKGWIKANLGDEKQLTGVEGNTQSLGSFIINLNMIHGTVEEHSFLAAVAPGLNVLKETVLHNLRIAFHKGS
TKEYIVLAGDQIPLSIDGKKRDANFIATQITGKIPFEIEISYESGSFINRVDKLTGQNYDRALKTHRKLFDEKFEKVFKL
KSKGYVEEEIEFAKMVLSNMIGSIGYFYGSSQVQSQYTKGPVPYWKAPLYTAVPSRSFFPRGFLWDEGFHGLLISAWDLE
IELDIINHWFDLMNVEGWIPREMILGQEALAKVPEEFVTQVNTNANPPTFFLTLHFILKHKQEEVLEKHFQFFDNLYPRL
QTWFNWFNTTQTGDIPSTYRWRGRDGTTNKELNPKTLTSGLDDYPRASHPNIDERHVDLRCWIAFAAHIIHQIGEMLNQP
NNKYYETYQYLFDNSLLNKLHWSPNTQTYADFGLHTDKVLLRKVTPPPKSHAQPSETVRIVMEDPTLKYVDSSFGYVSLF
PFILQIINPDSPQLGKVLQDLTNPDLLWTKHGLRSLAKISPFYMKYNTEHDAPYWRGAIWMNLNYLTVRATHYYSNIDGP
YKEEAKKIYQNLRKNLIQNVFKQYKKTGYVWENYGDVHGEPKGSHPFTGWTSLVLLLMAEIY
>MeliponaBeecheii_000261-T1 MeliponaBeecheii_000261
MEPYDVIINQPVVIDNGSGVIKAGFAGDQIPKCRFPNYIGRPKHVRVMAGALEGDLFVGPIAEEHRGLLSLRYPMEHGVV
TDWNDMERIWSYVYSKDQLATFSEEHPVLLTEAPLNPRKNREKAAEIFFDTFNVPALFVSMQAVLSLYATGRTTGVVLDA
GDGVTHAVPIYEGFAMPHSIMRVDIAGRDVTRHLRLLLRKEGINFRTTAEFEIVRTIKEKACYLASNPQKEETIETEKFQ
YILPDGSYLEIGPARFRAPEVLFRPDLIGEECEGLHEVLTYSIQKSDLDLRKVLFQNIVLSGGSTLFRGFGDRLLSEIRK
MAPKDIKIRISAPQERLYSTWIGGSILASLDTFKKMWVSKREYEEDGIRAIHQSANLDETKEKMIAASEPVEYIPGGRQI
ILRHPESMTNQQLLNNQTVEGENILLQKFSQVNISDTLPKEFWIVRENNVCGEEELYCSGKVAIHSKGNQTTRILETTYT
CETDIKHALWCKFHTNIQDHLVKGKETDEEDDSDKTIECICLIDSYTLKVFTSLGEDYVSSLQFQVSAVWSTKYGILLEK
TQVPISEMRYTSLEGSRSQLHNNTNLPVVFSLTHPLDEICPVLIKYGNISYMYDSNQQIVFTSCEPSLAVIYDTKTGLHS
VYKIRKASTEECQMVCGNSDITPSIINQSASASSLNIGSNLSCNKSANKGHLSIFGVPNPQYNMGLGMSNSPFGSRTSYT
TTCSGGPSPSQQQQQHSRSQSPMATISRCQSPTHSAFSPLLGVSANSIIHHTRLHPLTTSLLTHTQNSPLGSCSNIQLQD
VISPSKPLYPEICLDHVWTENIGISKDVISSRASKVFLSSDFVGQNYLCYLVPHRSQLFLVRLEKTNKQQQIIFGMVTSI
VAKGAVNIPNLHIIAVMDLSNAVVLYSGVICIGKLHVTGILPNLTGYNYFLSNVNHKLSSPFPRRSSLISQNCAASHDIK
FEEGLHLLSPVGGNCAKPPILLENSLIENNFLVLKEAVGNKITLEYGSKNYFRITLPTSSTSPLVTKCLQTLRSVLQKDL
AMQLLVKWYAARNAPGPQDFSPEQEWYLFLVVLFTLLGYEVEKLQLIQKNEKDQLSERNSPILASKKQKTNNSGSNDDWK
YTKNFIKSGNSQMFISNILGLQKTSNIFQASVSHITESNNAGKINTQSILFPYFPVVLLSLHLLYEELKLNCMMSESLPL
LAQLLYQLSLDLKFNIYAHHYFLDFPSVCYLKNVASQMKEVDLQKIIIPNYIPLKPPNIFETLNNLLNEMEVTPFPYLSQ
VNLKTKNVIYLVALIANENESIVLEVDRFIKHIIPAGSRVDFQESGNKFEKEICKNIECTAIDRIVLLYHELGMNKKDLE
TLPPGVSLLLKDIMYRCRERPPSNWPMQVYELVDRQDLSALDEHLKSSISNHFENEGKNYSIKDPEQDDGMEFDDAVLKL
RFNKDHRIAEIRKLLNSSKPVRIAIVQRPDVSDHEFIEEQEKHLHALCTRTMALPVARGMFTLRTSTPIITEQLPIPRLC
LTGKAPPRGTTVELAHIDVPPNMNVWPLFHNGVAAGLRIHPDASNIDSTWIVYNKQQQGEFGIEHSGFLMALGLNGHLKN
LAPYSMYEYLVECHEATNVGLLLGLSSTHRGTMNVSMTKLLSLHVETLLPPTSIELNVPQNVQVAALMGVGLVYQGTAHR
HISHALLSEIGRPPGPEMKNCIDRESYSLAAGLALGLVVLGCGGGPDLANIPDTLHYYMVGGHVRPFTGAQKDKYKSPSY
QIREGDSINIDVTSPGATIALGLMYFDTGNRAVAEWMQAPDTQYLLDFVRPDFLLLRILAKSLILWNEIEPTKSWVSSHV
PNIVYKYRLQKPTSEIGQNVDLETMNQAYCNIIAGACMALGLKFAGTANRNAFKTLYNYAQMFTALSHKTIAELAGKSTI
ETCLNVTLLSAAVVMAGTGNLEIMRICRHIRTRVGPASNVVTYGSHLATHMALGLLFLGGGKYTLSNSPSAVAALVISLF
PKFPTHSNDNRYHLQALRHLYVLAAEPRVILPRDIDSGQYCYATVHLTFESEKDAEGQDLILQAPCLLPQLCNIKKIELK
DDRYWEIIFVKDHNWQQLENMLKKCKTLSVKQRAGCLPYIEDPHGFRSLIAQTLTTENVIAWAARPECVTSFTNDKTILN
IVKCFLQWPKQDKTNFKVQSCGTSAKNSSGYLSQSSSNTSERTNNSWNERLDSCNEKMEIVGLSSLKSTSSFCKYEGQCS
EMTEFEKQFLHSFAIIVYECVVKDKVSLLPLWVNLIKSMEIIGKEPNTFSIWQIKLVSSQMLKKSYMENKNPLLGTESIL
AIKQNISYLMDNWERELTPHIKSYLTNDDIEENVLLLRKMCTYFVFYDIPYKMDYQTVLASLLNTEVKSKIPNVTLYKLY
KILKSS
>MeliponaBeecheii_000262-T1 MeliponaBeecheii_000262
MRPTQRRQHGLQYGIYLLGMQALNYGIDKIPPVTLITIIAQVLLYVGLIKVPWNAEEVCISAIKIFKYRDWNSFLMSSFE
HDSDMHLYYNMVSLILKGSYLEPMYGTINFAILLAILSCGCSAMYVGLGYALMQLTGDYGYYMQCAIGFSAILFALKVIV
GCEEYDRIQDVGGLRVSSKIAVWVELILIHLLVPQSSFIGHLGGILVGCIYCYTFIGEMIDNMTYTVTGTPIIHEEQFYR
RRSSLFR
>MeliponaBeecheii_000263-T1 MeliponaBeecheii_000263
MDGSCPLLLPSFGEKDSSEREVPYSSQKVGLYRPTSDAIDLGYHTLDNNVCRSTSSSTVISVPVRQQILLQQKCIYVTDL
CQLDDTLLLKIFSWLSTRDLCSVAQTCRRLWEIAWHPSLWKEVEIRYPQNATAALNALTRRGCHTYIRRLILESAVGLAG
IFAQLPFLNLTSLVLRHSRRVTDTNVTAILDNCIHLKELDLTGCINVTRACSRITTLQLQSLDLSDCHGMEDSGLVLTLS
RMPHLACLYLRRCARITDASLIAIASYCGNLRQLSVSDCVKITDYGVRELAARLGPSLRYFSVGKCDRVSDAGLLVVARH
CYKLRYLNARGCEALSDSATLALARGCPRLRALDIGKCDIGDATLEALSTGCPNLKKLSLCGCERVTDAGLEALAYYVRG
LRQLNIGECPRVTWVGYRAVKRYCRRCIIEHTNPGFSS
>MeliponaBeecheii_000264-T1 MeliponaBeecheii_000264
MALSLIRGKGLQYGNSQLRFLSCISTMKKGLVLGVYETEDESNVLLTPTAAKYDELVKGKLQKHILLKKMSAINDSNLGN
DNPGSSGSVGECSDRMSKQNHSANVLHRISGTLEDKNNDYLCPICFEIIDEAHITRCGHTFCYRCIVKSLEANGRCPKCS
YMLTQQDIFPNFLLHELISKYKTRIKGLTELGSSYAADGRHKTGIDLPVPPHDGLRDIIAAESANLTLPDVNVMLEVLTQ
RKHLLEAETCAAQNKLLHEFLKHLLQQKEEQKNQLQKEIALIKRDMEEVENILKDVQNKCPKVEDLKKSSENDTAQVSAI
RKEMIGLIDIIDSNMVKPNEKANVGSDTFINPTGSKKQNDYAVGSTLAVRRKRMHAHFDDFVQCYFDSRAKELLLGHKSQ
SQSDSWQGTSSGLDVFRENLVKFSRYKALRPLATLNYSSDIFNNSTIVSSIEFDKDNEFFAIAGVTKRIKVFDYSAVIRD
TVDIHYPCVEMVSSSKISCVSWNSFHKGMLASSDYEGIVTVWDAATCQRTKTFQEHEKRCWSVDFNDVDTKLIASGSDDA
RVKLWSLNNDHSVASLEAKANVCCVKFNPRSSCHLAFGSADHCVHYYDLRNMKEALCIFKGHRKAVSYVKFINKEEIVSA
STDSQLKMWNINNPHCLRSFVGHVNEKNFIGLTTDGDYVACGSENNALYVYYKGLSKQLFSYKFDAVRSILEIQERREED
LNEFVSAVCWKQMSNVVVAANSQGTIKILELV
>MeliponaBeecheii_000265-T1 MeliponaBeecheii_000265
MKPHDKFVYLNLYIYVKESNFGNKNIVAGPKIPKGHARIFWGLDEKDYVGIAVVGLGKKNLGINQLEEIHEGKENIRIAA
AAGCRALDAVEIKDIQLETLGDAEAAAEGAALSTWFYQGSKNKEKQKVLPKVSLYGQEGETQWHIGNIKAQAQNWARHLA
DSPANLMTPTVFSEEVQAVLAKLGITVKVHNKEWAEEKKMGSFLSVSHGSCEPPKFVEIHYKGADDNSQPIAFVGKGVTF
DAGGISLKPSADMDEMRADMSGAACVVAAIRAAAELKLKLNLIGLIPLTENLPSGTATKPGDLVVAMNGKSIIVDNTDAE
GRLILADALCYAQEFNPSFILDIATLTGAMRIALGGAATGVFTNNSSLFEKLRNAGTLTGDRVWRFPLWQHFTDEMTKKV
KSADIRNVARTKGGGSCTAAAFLHEFVPNNTPWMHLDIAGVMGPGPDKLPYVPAGMTGRPTRTLIQFLQALC
>MeliponaBeecheii_000266-T1 MeliponaBeecheii_000266
MATPTNGNGNLIDEFEEAFQQCLSILITKDEGLGNNGIGVSGGLTVDKEEARSEVEQVTLRFIDLARQMEAFFLQKRFLL
SALKPELVVKEDINDLRVELARKEDLIKRHYDKITVWQNLLADLQGWAKSPAQGPAPNGLPNGTQSGQNQQSANGGGNAT
MQQQQQILHQQQMQQQQQQLQHLQQHQMQQQQLHQQQVQQGSGAPPTSGLQGVGVSVGQQGMFMTQGGVGVTGTRGGFPA
GVGSSALQGPLAFLEKTTSNIGMPERRS
>MeliponaBeecheii_000267-T1 MeliponaBeecheii_000267
MSRRPQLTKTEQLRQARTATRMRDIELKEDVTARQQKDPFKLRRRMIRPEPKKVDFTKPGMTKAMLARVKQAEKFKQEYE
RKQESLTSVPRRTPAPIGGDARLGRERAPGRKTPRVAPATTPLREVSPPRREFEAGPSHLSPVRRIPKTLKTPKTLVQAL
SRKTTELAKIMNADIIQAEPIGEGIVSNIVIPPGTVNEDRTTIVSVSQPPIDPESRIISQAANRSIQVISETLDEQDAVE
TAAVQNKLTELQNARRDFVIAAANVGGNALQLGDETRPTIPLEPPQRRYIRLPEIEEPEYTLDHPDVIAAREHMKKFKAD
MEAREAARRMQEEFEKIATSERLADELDLETPFEEQLYQERDVSWEDESGLAMPQPSRIKSQISPVPKQVPYEFEPFDTE
ELEKFFDVQTYPPCPQCGPPPGREHLHPDLWELEDPWYKPVPEPDMPDLIEFEESDLIRF
>MeliponaBeecheii_000268-T1 MeliponaBeecheii_000268
MPTRAERPNLIPFQDTQYSWTDDLPVCKQSGVGFSTNQIYREDGYRQEEHPFEDRSFHCRYDDSTFLYGVFDGHEGTKVA
NFAMQRMAAEILLGQLNGKSTDEEVKEVLRQAFISVERGYLDSIGDLLAERTSLQFDIPDGLNSYETYQKFPHLVDKLNA
LNCELSAGTSAVVALVYRGKLYVANVGDSRALLCKTDANQVLRVVQLSVDHDLRNEDELLRLSHLELDTDSIRQGSRIGN
QETTRCLGNYLIKGGYREFEELASATAEPVIAEPEIHGGIELDDSCKFLLLMSRGLYKSLEEVTGVDQVNIKLINFAVQE
FQVQSTLTGVAQAVVDKVVRIHHDINMSNLQSTVTGKRDDITLLVRNFNFPLPHALKSPTNQSVRFNPIIESTQITTIPD
NEYSTTSATEENSDFSTTETSSSSDIYPPGARPTNRNTRIKPYVNFSEYYENVEKRRREGTLPEGINF
>MeliponaBeecheii_000269-T1 MeliponaBeecheii_000269
MFGLNFRRNLESTFGKILPIRSFNICGVRYIREPLQPLRRCPKWVCVEDAVKIINSEHLVFIQGGAATPNELIRAMTEHG
VCNNLRGVRLIHMGLEGDAPFTSPEFEKHFRSISFYIGANLREAVNEGRADYIPIFLHEVPKLFYEKRIVPDIALIQVSV
PDTRGFCSLGVSVDCTRAAISSAKVIVAQVNEHMPRSFGDTTIHSSHIDWAVKYDCPLPCVASTPPNDIEQEIGKIIAQR
LVDDGATLQLGIGNIPDAVLCSLGNHKDLGVHTEVLGDTMVDLAERGNISNKMKIKHRGRIVTSLAIGTKRVYDFLHNNP
FVEMLTINYVNDPRIISQQPKMTAINSCIEMDITGQICSDSVGCKMYSGFGGQLDFIRGAALCQDGRGKAIIAFPSVTNK
GESKIQPVLKLGAGIVVTRAHAHYIVTEHGVANLFGKTLRQRANALIQIAHPDHRECLEKAAFERLKSNPTKYL
>MeliponaBeecheii_000270-T1 MeliponaBeecheii_000270
MAALKRMVNLSKILKTMTTTSRFQTSRKTYFTYVNEPSMPILNKEPCWLKTADEAIEKAELDSDQLVFVQGAAATPTELL
RAMTEYGVRCDVRNVKLFHMHLEGDAPFAKPENAKHFRSVSFFIGGNVRPAVQTGHADCIPIFLHEIPRVFNEGYVKPDI
ALIHVSPPDDKGYCSLGTSVDCVRAALSHSKYIVALINKCMPRTFGDALIHVSHLDFAVEHHKPLPVHPVKAPSKEEQQI
GKYIAENLVVDGATLQMGIGSIPDAVLSLLKNHQNLGIHSEMFSDGVVELVEKGCITNNRKTMHRGRIVGSFCVGSDKLY
NFMHNNPFIEMLVVDYVNDPKIVAKQPNMTAINSCIEVDITGQICSDSIGTRMYSGFGGQLDFITGAALSDDRQGRPIIA
LQSVTSKGESKIQPVLKTGAGVVTNRAVVRYIVTEYGIASLFGKSLQQRSYELIQIAHPDHREALEKAAFERLKLMPAP
>MeliponaBeecheii_000271-T1 MeliponaBeecheii_000271
MYPKSIGERQATKEHVLAVTRDFISQPRLTYKTVSGVNGPLVILDEVKFPKYAEIVQLKLADGSIRSGQVLEVSGSKAVV
QVFEGTSGIDAKNTHCEFTGDTLRTPVSEDMLGRVFNGSGKPIDKGPPILAEEFLDIEGQPINPWSRIYPKEMIQTGISA
IDVMNSIARGQKIPIFSAAGLPHNEIAAQICRQAGLVKLPGKSVLDSHEDNFAIVFAAMGVNMETARFFKQDFEENGSME
NVCLFLNLANDPTIERIITPRLALTAAEFLAYQCEKHVLVILTDMSSYAEALREVSAAREEVPGRRGFPGYMYTDLATIY
ERAGRVEGRNGSITQIPILTMPNDDITHPIPDLTGYITEGQIYVDRQLHNRQIYPPVNVLPSLSRLMKSAIGEGFTRKDH
SDVSNQLYACYAIGKDVQAMKAVVGEEALTPDDLLYLEFLSKFEKNFISQGSYENRTVFESLDIGWQLLRIFPKEMLKRI
PTNILAEFYPRDSRH
>MeliponaBeecheii_000272-T1 MeliponaBeecheii_000272
MDFESPDVEKEFPGLYASESAKKSNESDFSDEGGHEKHSKKELLSGKRKEKKDRKDRGYATLEGESSPDEDQETKSPSKS
KKTKAFKFPSKKEKREKSREKEGKEKDGEKEKDKKKKDKDEKDIEKEKRKEKEKDKAKQKLKDRKKGKHTGEDGLDIGEE
QPVFGVSLYLAVERSRCHDGVELPLVVRDCIDFIEEHGMNVESLYKVPGVKSKVQYLKKLYNHREPVNLFEFEPTVATSL
LILFLRELPEPVLENSEIISRFEQAASTKDVAQREAQLVHLTQQLPKCNKVLLAWVILHLDHVTAREKTTKMNAQTISMT
LSPVLQMSHRLLLALLFHCKALFPNVQLTKYVPPLSSGSVNLPDSIESIAAELSKQESLLSQIHMQMNAGFVTKSREEQL
WEVQRMITQLKRKYKTVQKLEGAAQKSLDEEVKSNDETVIELNVQKTKTEEEDVEHMKSETQTTSTSTLKKNNKAHISED
NKEPTSTNVTQNERNVHIYDKDIVDSAESSTLVLQFNEQENTSSRTNENVSAVEPEPENAIDKLRESLIYEELLNMQALL
KSRINQERNEIKRLMEMLTERGPEKKKVPKERIHSPNEAEMTAMIQLVKENQLLEKKMTTLIRSIIEEKDACIELRVQLA
VHQLAAKT
>MeliponaBeecheii_000273-T1 MeliponaBeecheii_000273
MSKIFLKSKTSSMQLRLQRRRKQHAKELILKPYDFCCSINNVDPLTQYDRLRSFYRASLMSLQTRTENPTLKLRTEFTDY
IDPAVRLLQRKKSFKNKQLDIGDHRYKNKKNMQIFKKPRKIYKGNKLDDDFEFEDLHDKKVTSLLQGSLHWYLEDEIVAA
KDILWEQKQRAYNEEMNKNIEIGKEKTMMVQETDMYPRWYQDFSINQIKNLRMLQCIMHKDCEEMVTGRTRRTLLSIGII
STFFTLTPNVVKKLQETCNCNVIEFLREIYKILTGNYFEEEGYKNFYDCNERIILSAIAFLTLPETIIELHKRLPSVTMP
KLPSKPIPPILPKRQKKKTPYKEKLFIRADWVTFYNSLQNWQEQRRQMSIPNVILPPKDCILSNYINAKINSYYEGSKRN
EVQNISQNNPSVQTKQLHNISIKRKQEKNTSVSTDQEKDISIDIKRKDNIPVKEESNTPDNFSYNFELYQDHCDSAKNES
VENNEKSVENNENQRFKNIVNNAIYTKRGIQYNSQISTGLNVPPLYGENRLFDFTINGIGEKPGPVEYKICGVLQPPQPN
KKSWLDEKHAHYIISGASDEPPTCPVTYEMTGVANVTPSNSDERFFTVLKLGDGPKKIYPSGRQNLSRHWQEWLQNVDEE
FRKIEREANKMIKSIEAVTKLVFPEPTCDSCCSCRQTRKSYLKAKETKAPYFVIDTITEDENKKKYIVGSMAMHSPAPTP
PESTMNLLEVIASEDVLTDNIIISGVTNETGETQYFITGSQKEVIHMPARVVEPSPPRPPRNVPPCVCAIQQMFSKGLSS
NVSHDNIPWTKEENLCFGKKFRPHEHSAYSCKKYPGDKSCRRNPFIHDINKLKKRIERAKKEKTSETKEKKKMYNIANFK
PCGDEHDMNICGGPWGALHTLTPEELAEQGRLRKEILKSPPCGTKPGRAVCEGPFGERIPFKPPEVPIEKEIPGEKDIEE
EEEEIEEEEELTKPPPVEVKKKEKKRDIKCYMSPEAIEARRQKVIEKKIKKFIPDPSYPGYDDPWNIFRTAPSVKESETN
FKKLLKLSSPQPPATPAPSKVLIDESERSALHKDITKSDIKRDRPIVKKNISYANEEKISERRPKRSNKKEFKKGQEKID
KTKSMNDKRKDENVSESVKSKHDRKMATKSVENSSHSPKYLEKQSGESNSKKFSKQISSVKLPDKPQNYTRNVTNYEINK
QDKKGKNSKKLNPKFITSSDMKKKKINKQLSTRKRSIKRDKKKNVYIDQDLDPETAYKNKIHELKNMMKSTDIYPYDIKP
VEIPDDPPAKCQLEYEDLEPAINAVQIEDTDVQPASKDPCGWKTKSEQQLSTKKTLVYLTDPDYPPETIPVRPGGKPCVC
RENRAKKKILLYNIGGLIGGKKNDREKKLFKKKKDEDKQMQVIDGIIYYTPPPSPRRSDEYVPEYDVSESPYDMCLTQRK
DRNLKFLERYNTPKISEVPENKESCGCSEYIDTYGIQATNENEKKVQLLKELETKDKLISAKPPKERWNLALKDVGLIDY
FTRCRDSLPCWLKCAKFNKVGCPVLSRKLKIKRPVCECKYERKILEHREEKAKWKERQKRLKFLKKRPYVNVFDISKPLV
PNTKLMISDVKRIPREDEYIDDIKYCITGVAENYDYLPPKQVVGGIHMATPIQTPEPSVQEIPCVCLHRHWSPTKITPGP
LPKPEEILLVERKRRQEAVKEAFRQIYALQSTYHMHDDHDCQEKCGKNGTENNENTEKDQQIESRYIVSSRLQKHIKDKV
TNSPQRIKQRIKSNIGNTEAKIEVKNLQKSFEDKIKNSPKEDRDFKTKKRDQKRLNVPQKQAYREIKDDTQYNSVELDAE
KTHALDEETKKDSDDTKCYLMAIVKIELKKMAAEGFLFAKLPKCFLMPQLRYWIMYRKGFNPSYVDKKKSVRNSIKTWNI
LDDKIARFEISVPSLKMTKIQLKKLTYDDARKIKAKIALKTAIFHSRIRKERVLYARSMWNSMECGRFPSISFKRAYFTY
MASKESDGHVFKPWLPIEVRDMNSKKVK
>MeliponaBeecheii_000274-T1 MeliponaBeecheii_000274
MALQMLFVQYYSSPSCSSTKFPMTTLIHLMVLDSGYTKILLNAFVPMFRHNMVRGGRGGMIRGGRGGMGRGMGFPRKQFL
PRHPFDYTLCEAAFPRVKPAPDESDFQMALLKKNTDMCPTPKEQTSILNLVTKLQTVLDNLIVAPGSFEACQLEEVRQVG
SFKKGTMIKGHNVADIVVILKTLPTKTAVEALGTKVNNDLKSVNPKEIFRLTHTERGFDIANNEATVRVLITTLHQNLRK
LESDQHLDVKICQGHLAAIRHSRWFEENAHHSSIKVLIRLLRDLRSRFEGLEPLSPWMLDLLAHNAIMNNPSRQALPINQ
AYKRVLQLLASGLFLPGSAGISDPCEGGNIRVHTAMTLEQQDLVCLTAQTLLRVLAHGGYRPLLEGTNKLAVEMSVWAGG
VVASPLDKAYEPPTEQEQQEDMEESNEEMITESA
>MeliponaBeecheii_000275-T1 MeliponaBeecheii_000275
MSAILDACGNDTGSPSISKAEDNLSNSDGPLIRGCVRQNSCSSVHISSENVNRTTIVSSYTMSASNEKLTKRRYCLWTLT
FVLAILGLCNLFLNITVIAVLRISQGMEAMEVIPDENLVKFYGKTDLDRVCLQSGVCQSYGDEPMEISGDEAGVQIHVNN
HRLYDETRAKVMILSNGTTMSKVESFELKDPATGIVYFTTDFPNFGLPAGVEKIDVKIAETHRITSPVNESLTVNSDDQI
SIQGAEGASMESKDIVWSADTDIFLKSVNGSIILDTKDGVSIDVQNIPVAPMFLQNPSSHEQYKVCICMPQGKLFKVAIR
AGANSRSINCARISRTPENDPCLR
>MeliponaBeecheii_000276-T1 MeliponaBeecheii_000276
MDNDTGAINVRVIERIRYPLYKPPSRYHDIALLKLEREIIFTRFIRPCCLANSLSDNNSSGKAIAMGWGTVEWGGNSSSD
LLKVTLNLIPHSECNRIFTNGENDSTLRYGIVENWQICAGGLGKDTCQGDSGGPLVVHNNTNFMFNLVGVTSFGKLCGSI
SPGIYTRIYNYVSWIENIVWPDP
>MeliponaBeecheii_000277-T1 MeliponaBeecheii_000277
MTKKAIDNSLELILITELTIHYLECDKFAKILPKFIIGGTKASHTEFTFMAAIGFGNFENGSLAWLCGGSLISEQFVVTA
AHCTYDRNW
>MeliponaBeecheii_000278-T1 MeliponaBeecheii_000278
MAFFDDEDIENEAFEDAALEDDPRELYGIREGTIFVIDATLPMFTNDNSDPDNPYFVQCIKQYKEVLKQKLVWGRQDWIG
LMLFGTEESDKDLKHILTLHNLSVPTVQNLKEVMKIDEREKWKHYRNVASSTAYPLHDVLQHAARVFFAVRITMSMRRVI
LFTCQDNPPITDDNEKHRIRQQAKSFSDLGLQLIVVGLGENWNHDSFYKDLEMSSRKIDVDDYKRMSLKDLVEQVKVPSK
NMAKLPWRLGENVIVDVVLRSLSVKTSYLKKVNISKKDNIPLTSHTYHISRRNSDAEDEESHRELPVLETDILKYQKFGN
EKICFTLEEVKFMCVTREPGIDLICIQPCSYHPLYHVETPYFVMPGKSYRKDNKLLFAALLNKCDEKKLMIICVVTLRKH
STSSLYTMIPNATKGGFYLYKIPFKGLSFDNVRDFSKYFPNYIYDDVRKPPIDPEGVEVLEQLIEKLSFEYNPKLFSNPK
LQVQLQTVETLALDLEQLEPPLDNTRPAIDKMRQLADDLLEKYDEIFPKDIYDAPPKKKLKKSNESIDMSNLDKDKIQKL
VESGQIVTFAVAKLKDMLKTLGLKTSGKKDELINRIKSHF
>MeliponaBeecheii_000279-T1 MeliponaBeecheii_000279
MTQSPTTPPNSEDNISKHLSASCNDFTKNLYKELSSDSRGNVVNSPLGIHMILSYLSHGAESTTLNELTKNLYHYDKDSI
QEGYRSLITQLNELEDIKLYIANSIYIQDEFELLTEFLTIGREFYKSEISKIDFKNIDAAEKINSWVKQKTNNKISNLVS
SDDFDENIKLVLINAIYFNGSWLNTFNAKNTKDKIFHVTRDQTKLIPTMFNKSQYNYSNIPVLQAKFIEIPYTNTDIVMI
IILPNEIDGLLNLQTNFSWEILTNASRLYGEIELYLPKFKIEFTVDLKNILSKLGVSKMFSRDANFKSISSVPLMVNKIL
HKAVIEINEEGTEAAAATAVHLRLRRSMANEPKQFLVDRPFMFVIEYKPKNIPLFIGSVQDIGIASQKDEL
>MeliponaBeecheii_000280-T1 MeliponaBeecheii_000280
MHVLKKGRKRNESHVVRYEGGVIHAVSSPGKEDDERERRRTMKLMIALAVLCCLAIGTLATPVPKISAEKTSHQNVLATG
RQAAQPPAATTEDDDDDDDDDDDDDDDVDFEIPGDDDDDDDDDDDDDDDDDDDSDYLERFIEDILGEEDDDDDEDEATPV
EPAAPAAISAVAPPPSSALPAAVEADLNAAAQETEHAAETIAESTAVESDSTAAEEDEGNAVGEGQAVSGIHETGLEGAE
SVSNPVQVAAVSTNEADTEDDDDDDDDDDDDVDLVYTEDDDDDDDEDEDEDDEDDEDDVDSITDIAGARQARMMQSGPSN
DVSTIYVAKYNRFVDNILGRINKILRSNYDPVTVKLSNANSRLKSNKQKNKSKTKKNNGKTGTKKSHLGMVSVTTEKIIH
EVSENTQKTLESVENITVPVTTANKESVPTTISEIASRSNVETSTKSTNRRVSNSNSKKTNKTRGGTKNKTKQTSSNKNK
TKKSKPKASATLYGLASLQRSGDVSVNMMSDHTMIKTRFTLGPLILKVEKEFGRAAKKELRSATATTAEMSGKLSLRVLH
GGAATLNSIRVLQPKQVRVESADDHDRTREFVWKRSSHIAHLVSEKLSSATRSMLRPPPVAVVAA
>MeliponaBeecheii_000281-T1 MeliponaBeecheii_000281
MAALTTSVKYTFQSLCTTVVRAMSTSAMLNPKDEVKEIVLKYLDGKDNGIVVLGLNRPRVCNALGKTLTSQLHDAISSIR
EDSKLRVLIIRSLVPKVFCAGADLRERARMDNAEVSKFVSFLRNMTNNIETLPTPVISAIDGDALGGGLEIALATDIRVA
ASEAKMGLVETKWAIIPGAGGTQRLPRIIGSAKAKELIYTARILDGEEAMKIGLINEVVSQNKNGDAAYQAALSIAREIL
PNGPIGVKMAKTAISQGLQVPVTDGFEIEKQCYNKVVNTKDRIEGLAAFASKRIPIYQGV
>MeliponaBeecheii_000282-T1 MeliponaBeecheii_000282
MTKKMICLFDVDGTLTDARQPIKPSVEKFLLETVKKQFDLAVVGGSDLNKITEQLGGKSVFEKYKYVFAENGLIAFENGK
QLSTETIQNVVGEEALQDFINFCLKYISELHLPFKRGTFIEFRSGMINVSPVGRNCTKDERVQFYEYDLEHQIRQKFIQA
LKKEFPDLALTYSIGGQISFDVFPNGWDKTYCLRHIRGYDEIHFFGDKTTEGGNDYEIYESDLTVGHRVTCPEDTINQLN
ILMALIKERREREQLQVPMQCA
>MeliponaBeecheii_000283-T1 MeliponaBeecheii_000283
MLKKIGLSKLHCLLFLILFKLYNVDTKIAPHKNAVLLLADDGGFEMRSYLNNICQTPNLDKLAKESLLFNNAYSSVSSCS
PSRSSLLTGLPNHQNGMYGLHHGIHHFNSFETVQSLPKILKRNNIRTGIIGKKHVGPDSVYPFDFSQTEENNSILQVGRN
ITKIKLLVREFLSQNKTKPFFLYVAFHDPHRCGHTHPEYGNFCEKFGNGDIGMGTIPDWYPIYYQWEQVKVPYFVQNTEA
ARRDIAAQYTTISRLDQGIGLVLKELEDAGFKDNTLVIYTSDNGIPFANGRTNLYEPGLAEPMMIRSPISNHRKNSLTHS
LTSLLDIVPTLLDWFNIPYMDRSSFDTNEAPPLTGKSLLPLLIQEPTENDTAVFASQTHHEVTMYYPMRAIRTKRFKLIH
NINYKMPFPIDQDLYVSPTFQDILNRTKNKQHLPWYKTLESYYNRPEWELYDLKYDPEEKNNIASKSSAKKIFSDLQQRL
LKWQEVTNDPWLCAPRGVLIGTKVPQCMPLENI
>MeliponaBeecheii_000284-T1 MeliponaBeecheii_000284
MLVLRNFQNTNLLVLLGGLLLCLVFLIQVKQIYNNNQKYNRYLGYKEYMNEISTELKAVENSANKSSTYVRQLNEILLRQ
RDKDLKNVTVSRPVL
>MeliponaBeecheii_000285-T1 MeliponaBeecheii_000285
MWKKKCERSRTKTFYNTALLYHINWKYCVPVHCYSKQNHNELTSLQTSLQTGLVSYNAIERNGEPA
>MeliponaBeecheii_000286-T1 MeliponaBeecheii_000286
MVKFNLLGLRVCCVRAHTHACGSIATGEFRRTFCRGPVARRPVSTDTERRRKEKRTALMAANDNEEGPCALVAIRIGRDP
SPRGPIRTHNGNTVTRNNYPPNAPSCSLSLRLLQCRIAIKHFHSFAFFIPCLSAHSMAKKDTIESMKNCRRL
>MeliponaBeecheii_000287-T1 MeliponaBeecheii_000287
MDNNEHLTLQIGIFGFGAASTVLITDIAKYTIGRLRPHFMTLCVPNVNCNLPENQHRYIENYSCTSNISRRLLKEIR
>MeliponaBeecheii_000288-T1 MeliponaBeecheii_000288
MDSKRLPVYLPPSPKNKGIEAPGRGVTTNPSRIPDKLGTGRKFVKSNETTFHVEQDPKQTS
>MeliponaBeecheii_000289-T1 MeliponaBeecheii_000289
MLEGCLENASEILETAQTFSSVEQFDLLKCQSIRTAKHNLKKDKDERGEGILPRSFKNHRASSGALVFQPSVRQSEARVM
WSEEEPRRSKEGVCSSR
>MeliponaBeecheii_000290-T1 MeliponaBeecheii_000290
MSVIASKPCHEKENLKSSEEDDWKMQLAFCKPRHTATIEGVNCITQTWRMKERMKTVSVALVLCLNVGVDPPDIVKTQPC
ARLECWIDPLSVSPQKALETIGSNLQKQYERWQPRARYKQSLDPTVEEVKKLCTSLRRNAKEERVLFHYNGHGVPKPTSN
GEIWVFNRTYTQYIPLSVYDLQTWMGAPSIYVYDCSNAGIIVESFQQFAEQHEKEYEMEKQAVQQNRATGVAGATAPSYK
NCIQLAACAANQILPMNPDLPADIFTSCLTTPIKIALRWFVMQNTSKLVPKISLDLIDKIPGQLTDRRTMLGELNWIFTA
ITDTIAWNTLPRDLFQRLFRQDLLVASLFRNFLLAERILRSYDCTPVSCPKLPPTYQHPMWQAWDLALDLCLAQLPSILE
NEDQFMHSPFFEEQLTAFQVWLTLGSKNRNPPEQLPIVLQVLLSQVHRLRALELLGRFLDLGPWAVNLALSVGIFPYVLK
LLQSNARELRPLLVFIWAKILAVDSTCQADLVRDGGHKYFLSVLQDTSIPSEHRTLAAFVLASIVNDYRPGQVAANHGSL
VSICLEQLGDSNALLRQWLCLCLARLWHNYDKARWCGVRDIAHEKLFTLLQDSVPEVRAASVYALGTFINSVTTRSEHAN
NIDQIIAMTLINTVSHDMCPLVRKELVVALQWMVLHFENSFVTLALAEENSRKDLVVETLSPFSGMRRISSRDRLKMLSP
NNTYSADSTDGFGQDRIKRVSSSSSISSLGNNWEFVRKPCESLGHSSLGNLPSLSYGSVYMKLWHGLCSLDSDPHPAVAT
MSQKVTNHIRNQVKESSAPKEVIETKISSSLSLPPSPSNRTTYLSNSKGESPPTVNSGTDLLRSSRIPLHSNRSRKPIPN
TISEEADEVAGIKTPLTTSQFVDWSCAQFAQPVSLEIETESMNDMESRAHYEREWRYLRNKKQRREAREEQLRSVQSRVE
SQIFHTRCSHSPEVLIFHPFEPHLAVALKDYFGIWDYQTGAKLTYCASHGNKMSRITALEFVNAHDVTLLMTGSDDGSIR
VWKNYSSMLNRDPVLLTAWQAIADIQPATKTTTATAGLITKWEQKSLTLAVTGDVRIIRLWDAETELKKQDIPTGADCCA
TCVDVDGVGAMMAVGCGDGSVRLFDRRLPPLESRVMIWREHTAWVLGTSLRKCERSAPQLFTGSSSGDIRIFDLRKNSSV
STVQITQGITALAAHEMADIFACGSTNHCISVYNTMGQNLNTIKFHEGFMATRISPVSCLSFHPYRVILAAGCVDSTITA
YTSEPRR
>MeliponaBeecheii_000291-T1 MeliponaBeecheii_000291
MQIVHFFWGLVWYILYICQVNADYNIALTHDGPVVLGGTITFKAEVSYNNKRPSGTFKYKWRDNALNPHEYETEGTSNTT
TYWNLNISHENYTIGKYEVEVILYEYKFFWWELTSVRTDFHVTQFLNGDIKVIQLNKTSIIDTYVSSAFEANVTITIRNG
DMDYLMKATSVLIYWFIDCKYFGQTSDLSFLYNFTIPDTSHVLEALVVASYDLPTTTVAPTTTALPIITTSNATVPNITI
SNITREQMVTTTISSDNLSIKPMSTSTITPAPLNDATNISISNVNNISLPYICSNSSIIPPDPNKTYGHFTKKIDVRAPI
MNITVEGTNWIQPWDMLSLNVSCKGSGPFNKCLYFHRGKYNITGNETCDSGDNLYSCNFSIIHYFLEPSVYTILIILNND
VSKQIYPLTINIYKVTTKPQLSVIVVPVSCSLAAVVLIIFGIAYYIQNKARFTVEVADFDFGQNNPEMEYKTFTERLKDS
VNNAIRPGSKRISGYKPLNNSQTVQ
>MeliponaBeecheii_000292-T1 MeliponaBeecheii_000292
MIFRSIHLKAFIDIYGNKRVLKSNVTQKIFKSFFTQNLHDSTSRETASLENQLKEIFKFKNSNVSNWIIENKAHILCNGY
QRSDKNDKEKILRTLAFKYAVQHVVVCNIAEKFVSTETDSERRMIFYERNLKNALTPDYQWLFVIIGRLESGVKFLVDLR
TDILELILKTEDTDESIAIQQLNITLRDLLLLWFSVGFLHLERITWQTSCDILQKISDYEAIHPIKNWLDLKQRVGPYRR
CYIFTHPSMPREPLVVLHSALCDIIPDSVRGIEDAKVRILGNPKTEITFLEEDKCKIKTAIFYSISSTQKGLQGIELGNY
LIKEVAKKVISEFPMINELSTLSPIPNFRTWFLEKIKQDMHNVFTDEEYESVQKLLNEENIVLGLKKILNNSLWTRDVAI
CEVLKKPLLRACAWYLYKEKRRNYALNNVANFHLRNGAVMWRINWLADPSPRGVGNSCGIMVNYRYYLDECEKHSQNYIE
NYFINASEDVINLATLIKKL
>MeliponaBeecheii_000293-T1 MeliponaBeecheii_000293
MANLNFEQPPRSIANASLTSRTGGGGGLNSSTLTGHVTPTSGMFSGSSASTSSSANSAVVVTNVYPGASGAGGGQNSHQP
QQQQLSPMGSRGLFGQRAFTDRRTMPALGASNPMGSMGTFGIPQSRNYGSQINNFHSVFGSGGGGDTSTPPLLDLSEFPS
LTNRGQGDSMPQPSPMPGKQPYVGMVKQPTSEASEFTMSSEDFPALPGTQNREGPSPGGSVSGDKNIPVGLGPEIGQDVL
QANRAPGSEKSQSSKRGIQTSPDGKVTNIPASMVKDQFGIVGLLTFIRAAETDPNLVSLALGQDLTALGLNLNSTESLYQ
NFGGPWAETPCRPQDIDFHVPPEYLINASIRDKLAPVKLNRYKDDLLFYMFYTNVGDVLQLAAAAELYSREWRYHMEEKV
WITQAPGLGLVEKTSTYERGTYYYFDAQSWRKVAKEFHLDYTKLESRPHLPTNFHQTQP
>MeliponaBeecheii_000294-T1 MeliponaBeecheii_000294
MALIRRATHAGSWYAGSGLDLNKQLEGWLGAADLSHGPARAIIAPHAGYSYCGACAGFAYRQISPVVVRRIFILGPSHHV
RLAGCALSSASIYQTPLYDLHIDQQVYRELEETRHFEWMDLNTDEEEHSIEMQLPFIAKVMEGFKDSFTVIPILVGSLSP
EKEALYGRLLAPYMADPQTLFVISSDFCHWGQRFRYTYYDRSCGPIHRSIQNLDKMGMDIIETLNPTMFTDYLKKYGNTI
CGRHPISVLLQAIHSLKGNTNGQRMNLKFLKYAQSNQCNNMNDSSVSYASASLVLE
>MeliponaBeecheii_000295-T1 MeliponaBeecheii_000295
MPELPRITRSLRMFTNLGRIKSTRELEPNNLHKKEKEQHNRLKSEFNWQDLCKHIPKNILHHVNKLRQIAINALGECTYE
VIDEFLMFTLELLINEKMLTNTKFTILRKKAGNLTFEDVQNMLEIIIIIREKLNENILTLIENKKGITSDIEISENKLFG
PKIEYKSARVLWPDTGTLRSMSLENTIQSTDNFSMEYRNEEIKLVKTKFDKTVYKENLNVYYEKYCSTMSREAFDNTIIN
KLQNENSQSELFDFLGCESIDFIQYIIEHRKSIIALNSDLKVQKKSNIQRPVISGQVTIQSEKEKQLWKDVQKQKKKFNK
ISSKREKKGESEENDFDSVELRLKQNEALIEMHTPIFKKNVTDRNTREKFPFVFDSNMSSRTTAGYVSKQKIMLPQNAER
KDTEMFEEVSIPIPESQPIDVKYKSVMIDSLDDIGQMAFSGITSLNIIQSIVFDAAYHTNENLLISAPTGAGKTNVAMLT
IVHQLKQHIEHGQLMKNQFKIIYVTPMKALAAEMTANFSKKLQCLGISVRELTGDMQLTKSEIQQTQMIVTTPEKWDVVT
RKGTGDISLTSIVKLLIIDEVHLLHGDRGPVVEALVARTLRQVESSQSMIRIVGLSATLPNYLDVARFLRVNPYVGLFYF
DHRFRPVPLSQTFIGVKATSLLQEVNYMDQVCYNNVLDMVRKGHQVMVFVHARNATVRVANVLKQLAIQDNTYKLFIPEG
QAKFTNKAFAKSRNKYLIELFNNGLSVHHAGLLRSERNLVEKYFREGLIKVLVCTSTLAWGVNLPAHAVIIRGTEIYDAK
HGAYIDLDILDVLQIFGRAGRPQFDVSGHAVIITSHTKLYHYLSLLTNQVPIESSFIKYLADNLNAEITLGTISNVEEAI
KWLSYTYLFVRMKLNYHVYGIPYQVIMEDPNLERKRKELIDTAAKELDEAKMIRYNTNTGDLSATNLGRIASHFYLKYDT
IEIFNKLIKSFMTEAEIFAMISQSQEFGQLKVREDEMEELEDMVQEYCELKVEGGVENIHGKVNILLQTYLSHGRVNSFS
LISDQAYIVQNAGRICRALFNIMLGQNNATMAGCLLEIAKIIEVQQWGHKSPLCQFHCLSPEIIDKIELYDLTIDRLNSM
NVKEIGDILYNQKAAVLVKKCCEELPAIEMEANIQPITRTVLRIRLKISPQFRWNDNVHGKTSEPFWIWIEDPESDVIYH
HEYFNMSRKMVYNNLEQELVMTIPLHEPLPSQYIVKATSDRWLGCENMLPLTFHDLILPEMYPPYTKLLELQPLPVKALK
EPSFEKLYKFSHFNPIQTQIFHCLYHTDNNVLLGAPTGSGKTIAAEIAIFRVFKQYPTQKVVYIAPLKALVRERMKDWKV
RLEDQLGKQVVELTGDVSPDVKIIASASVIVTTPEKWDGISRSWQTRAYVKNVALIVIDEIHLLGEDRGPVLEVIISRTN
FISSHTSKKLRVIGLSTALANAVDLADWLGIKEMGLYNFRPSVRPVPLEIHIHGFPGKNYCPRMATMNRPTFQAIKQHAP
SSPSLVFVSSRRQTRLTALDLIAYLAAEDNPKQWLHMCEEEMNTILDHVRDSNLKLTLAFGIGLHHAGLQDRDRKTVEEL
FVNNKIQVLITTATLAWGVNFPAHLVVIKGTEYYDGKQHRYVDMPITDVLQMIGRAGRPQFDNAGVAVVLVHDLKKNFYK
KFLHQPFPVESSLLAVLPDHINAEIVAGTIKNKQELLDYLTWTYFFIRLMKNPKYYDLNGLELHTINQYLSSLVDNTLKV
LIDSHCVQFDQEEQILYPLSMGKIASFYYLSHHTMLMFKESLQESLTLEQCLHILCNSHEYNELPVRHDEELLNEELSKL
CRYQVDNYSYGSPHTKAFLLLQAHFSRLPMPCVDYITDLKSVLDQAIRIIQAMIDTVAEYGWLASTIMIMNLLQMLIQAR
WIDEFAITTLPHVNSEHVQLFSTLSLCLPKLCFTMRDKYNILVQVLGKDFQEEQIYQIHQVMKEMPMLCIDLSLEMDDGK
QKFRSLKSNDSDYINIYKDQDYILNITMKRKNKSNNLKAHCPLFQKGKDECWFLVLGNIFDRELLALKRVCGINEQRMSH
QLQFTAPSNLGQTILSFYLISDCYIGLDQQYDIKINVIH
>MeliponaBeecheii_000296-T1 MeliponaBeecheii_000296
MELRGSFLNSCQQTGPLMPERHINGNRKSVTTLSTFNNVGSDNCGSMPIVQSNLRSSRGFYARLSPLGRSGTSSGLNATA
ESKQQKEPSESKLNALFDQYKDSHEDVILADGIERFCNDLQLSPDEFKVLVLAWKLNAKQMCQFTRQEFITGLKAMKVDS
IRGIQARLPEIVQELTVNNDLFKDLYRFTFRFGLDVNSGQRILPADMAIVLWKLVFTIREPPLLSKWLKFLECHHVRGIP
RDTWNMFLNFAESIGDDLSVYDDAEAWPSLFDDFVEYENDQMNQNISKDDIKDTSIDN
>MeliponaBeecheii_000297-T1 MeliponaBeecheii_000297
MSVHYKFKSTLDYDTVSFDGLHISVADLKKAIFHQKRIGKNTDFDLQITNAQTKEGKYRIFYHFLLIYYTDDNALIAKNT
SLIVARVPLTVQQKRSWDRNDAPSFSNLKDESNLGRAVDLTRLDGSEEDKIRAMMTQSTQDYDPSNYMKIRGANQTGDVP
ANYRCYKCHQPGHWIKNCPLGTNQEPIEIKKSTGIPRSFMVPVEGPRVPGAMMTPTGQYAVPAIDHQAYKEGKKERPPFS
QDPEPAVEKPEIPEDLLCNICKDLLTDAVMIPCCGNSFCDECIRTFLLESEEHECPDCSEKDVSPETLIPNRFLRNAVMN
FKNETGYAKRQTYRQSLQTNRQPTVQLEQQKADQATSQVSNQSKAAQSSNAANVPSQEYTESQTTNFESTQQQFPARAAQ
PSTVPETASETDLQSDSATKLITDEETEVPPPPGTEPLLPIPAIGSSPERDRERSDPPNREKKERENEYPGERQSRERRR
SFSRDGHRDRSGERGRRIENLRPVNRRRSLSPRHSQHNDYSSQGPPLPHLMNPPPSKNYQGLPSDDGHYPPNIHYDNAIR
RSTEDRPGTPTVDEPHLHVPSSGNQPPLLPFPPGEDRIPQPSYNQPPPNVPPHNPPLLPDPYMSHRIPMYPHQQGSHYGP
PRYERPPYQQQGYRPSQPPRNYNGPPRPIRGLHHLSYRGLQPPPPGLSRNIHNGNPPGIIDDPLEAFERMLREKDERDRR
LGKHRRRSRTRSRSRSYSRSRSRSFGRRSPFPGRLSRSRSPPSKRRSSRSPLPLRARSRTPKRRSRSGSFSISLDHIHVV
SLQDCLCHETETEIEIERGIEKEIEIEIVTVTVTVTVIENVIATVIEIEIGIEIEIEIEIVIVIVIAIVIAIVNEIAIVN
ASVIVIVNVNAIVNVIETEKYYLDIDHQLDHLQGIVTLFYIFQRERDRERDRPRSREPREGYNSYYNDSPAHDYQFRDRE
RDVPPRDRPIPRYPVRNQAAQHNIPPLLPHLVSGSHPPPLMSLGPPPTDRKDYYDSYNSRYPGPSSQRFGSPLRDVPHKR
FDDVAPPGTEGYYDLSPPGVEISERSLRDDRDRRLLRDQEDREHSLKDHDAEDRDRLSLREDRGRERDDRLRERDERDRR
ILNRDREDRERQGLPRDHDDRIREKDDRDRREKEKERDDRHTRDRREDDRHIDKKDYDKDRYRDERDRHKQDDKNRSREK
DRRERDYESEKDRDRHERYERRSVERKKNRKSPTPYSQKSRIDTKDVSPERIKKKEKDHEEKNEEKKKEKKIKEKKKKKD
DEKEKKKKKKKEKKSGQKEIVKDEPIKSTEQEELVVENKQECMSSTKNDIIKPNNEDENIDSRIVCIPTETVIEESIKEE
FEDKSLAMNPEPPEFHEASPERIDHTEFGTNPPNPNFKPIPELKSDIKPIDSLYSGLDDAEINTVITEKYSLLSENETED
KSTLLEERSPKKDEFLAPMPELSKWERDDTTEKTDDVCESPIEKIQLDEPKSTKVVTSEVLKRAENAIFQKAINAIRPIE
IKKISESRKVLYQNPEPKVLEVEPNREPRKSVNVTINIGRNERNVEITEPVKKAKLDRTKFKPVPETYSPTRLSAKERLG
EKVDENKERKISPIKSFLDRRETKSENQSRSRSPRSTRDKRISPLLDRRVDSSLSIPGNERKVFLDDRKRDNKDRGDRSK
ERNDFRSDRHDIRSERDPRIDSRGDFRSTRNDSKGERLDKDKEKDRDKERRGRTPSCTFKRNDIPKIGLLKSREEEDDRR
RDKKTKEDKKRKKEHRSRSKSKEHKKRKEKKHKKDKDKNLEKKQKHKENIVLKDKPEGNEAKINYENPEPPATESIKKQR
KNPRLVSDRKRSMLDEASFEPDYSASDSESDGEDGKVVPLPAKKLKLDEPDIEKEMDIKSLKKRSKSTTTEDSSSTTDSS
TTESDSSDESHKKKKKKHKKHKKKKSMKKDSSSDSDSYSDSSDTSTDEEKHKKKSKKSKSRNKQTKKKKKSKHK
>MeliponaBeecheii_000298-T1 MeliponaBeecheii_000298
MATEKDLINAVRESLKTDGELGRIKAEMRTEVIKLLDNSNKENKTKLPKPPLDIVFLNELIREYLDWMGYKYSSTVFISE
CDLSKQPLDRLLLLQSLGLKESENSTKLPLLCSIIETFKNFKNT
>MeliponaBeecheii_000299-T1 MeliponaBeecheii_000299
MWICFDPVGSREGWRASILFSIFLYWTSFGIDGSLTNAAAFNVPHNTVTSEVSLPVSTHHEDDECRNVTTDNRATTGLSV
VSQESGSPHSPIVPPTFLYGVLTCQPYQGISVNHIYFQLANAFFLLSHLAPSGIHGVLYLRCTLLVGCAFLALWGWTIAC
WLDAALWNALFVAINFVHVCTLLYKLRPIKFSREVEEVYIAVFQPLRVSRHQFKKVLNCMKVIRQLKYQEVYAQEKVTKV
DSLSLVLSGKLVVSQNGRALHIVFPHQFLDSPEWFGVSTDEYFQVSITAMEESRILLWHRDKLKLSIISDQFLQAVFDHI
LGRDVVKKLMQVSETMAASSHQQQNGQVIGLGGIGALENDPDTKLFVVKKTGDSQGITALISRQLQ
>MeliponaBeecheii_000300-T1 MeliponaBeecheii_000300
MSTLGMYELTHPESLSESDLKEILENRCIDFSDYKNLSRFELIELYKRVALPLPQRQSESIQNSDKKQHNEGTNHVDELY
RNSVLMNGTSTKTDVNGTTKIAESFCVRSKSPANEFNQTSKKICLHNSNNFTKPTDIDKRTNDEKHDGAPSRKRQKITWP
>MeliponaBeecheii_000301-T1 MeliponaBeecheii_000301
MAVKQAVIVLAIGVFATCKGAAIPLPAIPLVPAVPLAKVAPALNFDPHPQYTYAYDVQDSLTGDSKTQQETRNGDIVSGS
YSFIEADGTRRIVEYTADSVNGFNAVVHREPVAVIKPVAVAKVAPVAFHP
>MeliponaBeecheii_000302-T1 MeliponaBeecheii_000302
MAGKLIILISVAVLSKGAVVPAVPAALPAAKLEELDASPQYSFAYDVQDALTGDSKAQYETRNGDLVQGSYSLIEADGTR
RIVEYTADPINGFNAVVSREPATAVAAIAAPLVPYAPAIAPPVAAAAAPVLPAAAAPAPAIPSSGPDSDVEVVEARSGPL
VAAGAIPREEQLRRQQEQQLQQLKQLERQQQEQLQQLQQQSRLQQQQIQQQQRITQQRRGNEQEQERQQQQQRLQEQQPL
SQGQGAPVKALASPVQLAAQPARLVAAKPLASYAAYPGAYAYTAAYTSPLAYAAPLRGLTYAPAPALL
>MeliponaBeecheii_000303-T1 MeliponaBeecheii_000303
MAFKFVVLAAFVAAANAGLLRTAEPLAYSAPVAVAAPVAKAVVAKTVDADFDPHPQYSYAYDVHDSLTGDAKSQQETRDG
DVVQGSYSLIEADGTKRTVDYTADPVNGFNAVVRKEAPTVAVKALAAAPVAAVKTIAHAAPLAYASAPIAHAPLAYAAPV
AKVAAPVAVAHAAPVAVAHTAPVAVAHTAPVAVAHAAPLAYSAHPASLAYSAHPASLAYSAHPASLAYSAHPAPIAYAAH
AAPIAKIAAAPALSYAAPEHYL
>MeliponaBeecheii_000304-T1 MeliponaBeecheii_000304
MCSNSLCHFQSTAGDEISVTRKRTPVHIKRLVTEKLQRVKLIKASSKLKILARIVEEESSDSVDQSWSRGGVCEGGSSEF
GNGSGVRERSSSDFGDWRCVSDWSGCDFGNGSGVGDWSGGDFSNGSGVGDGSGSDFCYWSSGDDRGSSCFFTDYGVKSIY
WISDVIDYACGSVSLNEGVAALDDVSVAGLLLALGVAGQTVVNVVSIAVLRMGVEVGVDGFGYHSLSHGGSRHCDWRGVS
QGRRWCVGQRFRRAEESSIDCCYERGEDDELRISSRD
>MeliponaBeecheii_000305-T1 MeliponaBeecheii_000305
MENDTNNKRKRKSEAIEYHMKRFKEKENSFCFTEESRTGKIKRILIRNFMCHDALEVTLNPNVNFIIGRNGSGKSAILTA
LTVGLGAKANVTNRGASVKNFIKKGKNSATIEVSLFNKGSMAYKPDVYGDSITVFRSIGTTSSYKLKNWKGEVISTKRNE
LNNILRAMNIQIDNPISILNQDISRTFLVSSKPEEKYELFMKATLLDIIGTNYKEAKLICQQEYQKLKQYNEILADVRKE
VEELKKNIKRAEEIDKFRDEVIDLDNELLWAVAIAEETKLQNTEQILKKCEDTFKQLQDIGSSTESKDKEINTKIQKLEE
EIKSAEEEVNNNSEIYNKTKQEYSINKDMHSAKIREWRSVQNRVKRLEDDISTLCKEIHRLESGDNAEQSERNEIKQQLA
ELEQKLDETEALLRTNQTCQMHLETDKMRLSKEIQASKIEINNCEKRIDLNARKKDSDNTLTVFGRNIPRLLRRIEEEYS
NGRFREKPRGPLGAYIKMKDLAWAPAVEHYLGASTFSTFCVDNSHDAKVLNTIMREIYLNERTPQIICSKFYNAVHDVHA
HCTKSSHYSNLLDAMDISDSVIVNCLIDQREIECILLIPSSKEAAEIMSNASKVPRNCKRAFTQRGDTFYPDPHYRSYGG
PRNLKARFLQVSITDTINALEEEIRTIDNEKNAAIMSYRTACEKQKRISSELSSVSAKVTKLRTIQNQCKVSISDLKDKI
ENNEAISVTVFKNELNELEKKLRQEKLEESNLNANVLQLQKTVESLEEEVKRHRELRQNLDSKINPLKQSIKELQNENEA
LHVKTRHATKRLLIARQALQNATAEFEQQQRCTEKAVSDARNRCDRINTTRSVNEIERLSKELKYKIREIERMFGSIKEL
RKELKEKEAKFGKNIHLVSKIEKNYQMHLERLESRKKLFLNMKHMYGEKIQNSFSNVLALRNKKGIIKIDHARKVLELEV
YSPNDNTRPINDAKSLSGGERSYSTVAFILALWDCTGLPFYFLDEFDVFMDKVNRRIIMDILLDHTKMHPQSQFTFLTPL
DTSNILAEDYVTIHKLAPPERGSLK
>MeliponaBeecheii_000306-T1 MeliponaBeecheii_000306
MSDSGDNVKYKWTPESTSLLVSVWSDRQVQKQLEYAPKPQPVWDSVARYMKKKGYNVSGKQCRSRMKQVLVCYREAKRAG
TRAGVEQYYDSIDRVLKNKRIEENNVVGIDTVDATANVKSPPKEVKTNKNLQMRHKFQEPVPSLYRTEALSPTWTLGREN
YTYLSSNILNMLKRIQHVDYFIGENEYPDSPESNETIIARPHRVFSPTRDAAINTGEQLTRIAGKSTQCNIFPVNEEPLG
VNYKQNLVSNFSYGEIPFQNAVQNVQNQIIQENMQQHQNQQQNHMCNGQNALMNNLNLQQNLQNLNQGLAQSVNLPMQVN
SVAMQNPNVEHMIQQHHLQQVRHANNRAMPQEPQKITLEQTLPDIYKQRYGDFPTRMPVVVDAKQIGSFSPDYSPDVSQN
LNDAFCQSKSDDKTPDINGAYSRTIQAINPLRMQNPEISVITNNATYNDDSLLEFLIESPTPSENDKKSKDTAVNTDNVP
HVPLRKKKAEKLEQLMLNAINSQNEVVNKILAAQNNMVTKFLDIDRDRQNRLENRLDDLLKVVHASILTKQTSETDIEIP
PPPPEPTITSLVPPPRPGIAPPKLDLVPPKPCRVPCTLPNSNIELINQNTVVTRPGVVSPITSPVKKPGTIWSKLGPVSQ
SPFVKAQQRLGLQTVTSAKTRTQSSAERRIAKEMEKAMDIETLIFETEKFLEMERRLEEKIENARIETTINQTLHARRKL
FTQKEPTPAMILTAAFLENECHAAGQLMNYSNMPSITKKNLKDIDDLLAGQGDSYERLRQLNIKPTYVADEPCDTSTPAK
IGTMSNTNERTSVQTLPKQRIQQLAQLVMNTGRWKDVGGQSLAHPVQSNIQKYQMNTQSVCPAFYNEVFTAGQPKTLPKE
SETKNGQNYIQDWMLNKYEDPINEKQATYDPSRNIINQKPNFPIGFTRPRTNTENLMQRDSNSEMNRHLEFNGNVMSDRK
QSVRFMDDDALAELQRMYIETMSKEQQTMNDSMPYVLSSVNTLPVGTQQMIEKYIRDMIPRKLKENKDKDTDSDNDDEFL
DTTTSMPAIVPRRTSLTSTGTASTETVHSIKFPKPDNCVIS
>MeliponaBeecheii_000307-T1 MeliponaBeecheii_000307
MSMAKTDVEPLHAVVEGTNQFSSWFFQYVLEDNSGNLITSPLSADVVLAMVAFGAGGNTEAQFRKVLSLPTPSNLAATGY
QALIDNLNSVKDNILTLANKIFIAESLNIKPSYKNLTEVYFRSASESINFVESMKASEIINTWVEKNTNNLIKNLISPDM
LNAATRLVLVNAVYFKGQWLHKFNAELTMDMPFHVNKDTVKNVPTMYREGYYKYGELPNLNARFIVLPYKGNELSMVIIL
PNEIEGLLDVQKKLQNVNLTNILNQGIEEQIQLHLPKFKVESKMILNNNLIKMGLTDAFTVSANFSGISNENLAIDTVVQ
KAFIEVNEEGTEAAAATGLSVRPLSSFWSPPKPIEFHVNRPFLSIVTYNNVILFLAKTVS
>MeliponaBeecheii_000308-T1 MeliponaBeecheii_000308
MTDEKKCKSIWNKFFNSVSSGVIWTSTEFKSACPPKKKKKQADEEFKSLDKDVKDDIDPSISKKSPYQRPNDICPDTKSY
CYIKMQDPCRPCCCDDKPKLPPCPPKRGPQRPREPICGCELCQKNPGHEKCCIKNKNFRGIDINRKHFEKA
>MeliponaBeecheii_000309-T1 MeliponaBeecheii_000309
MDDYTISLDPETEMACTLYLFKDVQNSNEIRKNVMNGKLSSCIIKAALLVDPLQAIIAANKAAISARMNQLTTRTLYTEV
LFNLSVSKNISRTLTEFGISDNDKNILVMIIHKKCDENSKSEIFVDMIKGERVSISRLPEFTDFNLIKKLYKIEEDELKI
STFTNSVVSRISCKDFISVK
>MeliponaBeecheii_000310-T1 MeliponaBeecheii_000310
MRRKSRQNVRGSDSRSFGIYHSPTKESILKRKEKDSYGNEVSRLARPLPVEYLLVDIPASTPLTPQFTFYVSDNITPFLI
ENRLIDGQIQEFSSLCSYMQQFTKEQFLEAVSDFHLLIFIATMDMFPMKDHMLPLLEAIRTKDREKAVEWSCSEQWATVE
QLISETTASTSQPTFDTTSSRISSSALAEGSGIAVGTDPIVNSPPDQRLWTCSHCTFLNAADFAMCEMCGLPRNT
>MeliponaBeecheii_000311-T1 MeliponaBeecheii_000311
MLDPSVLTDLEELTLCSYCKQKYNDAEQCPKYLSCKHYFCLRCIENNLLKGRELFCAHCWKRTDLGDQGPDALPTHSSLL
ALTNNLSHLKITTNNTSGKTNDKERKSENCHTHGMPLALWCATCCTALCRACATPQEHPGHQIKSQTDAKEQLISDVQLE
LVAMGKLSTEIQRLAMQQREFLIKVLEACVTLKTHVETDLQNGWSHFPEITDARETLGKAKASLQMIESPSDVYNLHSQL
ILEKQRLQSKYQEMMLQCQLDDLIGNSGVVFDFALLKQALAGIHTGEPIVSQGTSNGGRLPNHLAASQNPILFLANYCMS
QLYSRHVVSKQHMQNGSIEYHSSMMQPAPPGSVHVHQGPPPPATPQQLLIPPGSPSVKPVPPAPPNAMLHPQQQSTFIPE
GVGTGGGSLVTVHSSSQPPSSGIAASLRGPSNPYPLYYFNIEVNGSPHGRIVIEVRPDAAPKMAKNFSVLATGEVGVGYK
GCTIFQCWEGESVITGDFELNNGRGGRSIFEDGYFMPDDTKFPAVRGAVGMRRTQKRHDNLGMVGSQFRIILQEMRGFTG
IFGHVVEGLELVEKISTFGDQTGKPTKNILITKCGKL
>MeliponaBeecheii_000312-T1 MeliponaBeecheii_000312
MSKSRQITLRVQCSEGTKRIDVNLFDTISQLYDKVSKAFELNTNGFGLYKERNHKNELPFSHNKTVSGVRLSHGDMLYLA
PQSSTQLWSIPSTSTATIDISQEPRPMDETEAINHTINAVSNTMEDVDEQLWKLDGKIQRKRDEKLCRHGANGCCVHCTP
LEPFDETYLKEQNIKHLSFHSYLRKLTAGVDRGKFIQLDDINCRIKTGCKDHPPWPRGICSKCQPSSITLNRQTYRHVDN
VMFENPSLVERFLNYWRSTGHQRIGFLYGRYEIHTDVPLGIRAVVAAIYEPPQESTKNSIRLLPDEKEAVVDELAHLLNL
KRVGWIFTDLIADDIKKGTVKHVRNIESHFLSAQECIMAGYFQNKYPNPCRFSPNNYFGSKFVTVCVTGDEKNQIHMEGY
QVSNQCMALVRDGCLVPTKDAPELGYVIESTDKQYVPDVFYKVSTFYLNIFDEFSCLKLKWQCSFKTDYECGYCDENMTL
LNYVLHANSIKEGKGMHKVYTNERETVYNSKLID
>MeliponaBeecheii_000313-T1 MeliponaBeecheii_000313
MDNAEDMKTTVELYIYDLTKGIASVMSRLVIGQHVEGIWHTAIVAYGREYFFGPSGIQTARPGGTALGEPLKVEKVGETY
LPYSVFFEYINGLGASTFAPGTYNLFKHNCNSFTNEVSNFLVGQDIPKYILDLPEEILQTPIGQQIGGLIDGLCSSASRA
FIVDPTFLEPRNQREVSPEFQLLNEAIEEARLNSIALEERRNEINEKLAKKDRKKKKKKKEKKQKGSKDSGASDSNSTDP
SNCTHMAESESAVSVSEMQVSNGENSDVLPSERVMQMEEEEKKELEERKRHRDPPIVFKDLVNIKEEYQALVKLLDGKLN
EEERVCIDELRQYILENEGSWALGDNFLNFVGRILYDKSLASDARVKLLNILSVAALKDDVILLLHQDRREHIIMNYAFD
IDRHPQEEQLPLAQFLANMFENLSSSEWLLYISEWQHQTQNISNIRVTTKVAVHSLLSNSIDLQIRGAAIIHNLACKEKM
NKSKNLRRLLPKGSISKVFDDVAVELTMALLQYFNGSPAEEQLYACMKSLARFTQISGQDVPQLIQMIGPEPNKFRGTSE
RIDEQIDQVNKKLR
>MeliponaBeecheii_000314-T1 MeliponaBeecheii_000314
MPATMKESIPLEEPSTSNKNDSKSNCSIVKYVTVVNWLPKYSRLDAVSDVVAGFSVGLTLIPQSIAYAALAGCTAQYGLY
SCLMGSFLYIFFGTIKEVSIGPSSLMSLLTFEYTRNMPLDFVVLFCFLAGCIELLMGLLRFLVDFISMPVTSGFTSATSI
IIIVSQLQGLLGLRFKAHSITGNLIKIFQNVKNMRMPDFILGICSIAFLLFFRQLKDIDCCFEKGNSRSKKQNNKKMYLK
KLLWFLSICRNALVILITATIAFYLEKAGSSPFILSGKIQSGLPTFSLPPFSSQVGNKTYTFLDMCSHLGSGIIVLPLVS
VLANVAIAKAFASGSSVNATQEMLTLGLCNIFGSFVSSMPAAGAFTRSAVISASGVRTPMANIYVGIMTLLALSFLTPYF
YYIPRSTLSAVLISAVIFIIDLKIIRLLWKGCKRDAFAAIVTFLVSTICGVELGLLVGALFSLIFFLRPPARPKIEVIQC
KTELGNKYIVLKPDTGIFYPAANYFCNKVMKIIHRYDENNVPFIIDCERIRSIDYTAIKGIELILANINAERKRLWFMNV
PLEIYNSFEAFANNKHFHFVDEEKISSIFYDGFSNSANETKDQLVENMIGHATFARADDKKEDVEIRPKVMTNSGDDGEE
IELMLTPSQETIRT
>MeliponaBeecheii_000315-T1 MeliponaBeecheii_000315
MNGIDISEKKRLESLKRKKQIFRAKELAVQNALKNLDNNRNRNKIIFDDNDINDVEQFQTKKEGKKKNRDLFDEADDDKN
DNESVWDNHKFDSNKNFTEKYLGNNIADERFKLDKRFMDDGQKTNKDINVNDNEIDLQKEKELQLDILENILGVPITSNN
KDTNKNVKFSKKAMIRYDPTENDHKEYEINTEKCEIETKNVKKKKKNKHNIQDPIENSPVEVSKDIYYSVSDSLSKSLKE
GGQFSLLKLYGREITNENITDKLETPKFQLNFDSKKSFKYDSSEDEHDSKQEYTNNEKSTPDIIIDTNKFFFDSNDIRFK
EAENFFSKEHVPIDSFKELRQKVKQIVHSKIRINMKKKQHWGYKKKIKKSS
>MeliponaBeecheii_000316-T1 MeliponaBeecheii_000316
MPVFSEESFLKIAGCYVPKNVDIRTYSVPLNASYVSIKDESRELMAVWPDILRDLTTANRHNDMPDVTKWLAKVLQYNVP
SGGKHRALMVVQAYKSFVPPDQLTEDDLRLARILGWCTELLQAFFLVTDDIEDHATMRRNQPCWYLCNGIGLTAINDSIM
IEMCLYELLKKYFKTKECYLDLIEQFLSATFKTEMGQCLDLLSTNFGNKPNLLFFTMDRYNSLVKYKTAYYTFVLPVTLA
MSFAGIKDPEMYRQAKTILLEMGHLFQVRDDYLDCYGDVKSTGKMGTDIPEGKCSWLITVALQRATPEQRKALEECYGDS
DPEKINRVKQLYQEIGISNTFAIYEEETHNLLNTHIQQISRGLPHDFFLKTLNRTCSKIGRKD
>MeliponaBeecheii_000317-T1 MeliponaBeecheii_000317
MLRLIWNDLLKQNQNLVLLRCLNTKAKINTSKVNVNVVGLSEKCCKIPNKPVGPSAAKDKEYKNPEYFCYHIDTFGEAEV
ELAKYRLPAPSNKVPFNK
>MeliponaBeecheii_000318-T1 MeliponaBeecheii_000318
MYSHNFLANKDENSVTGWMKKMKIPLLTGVGLGIWVQAFKYPSAFETHLTFKTVAYTTLPVCGFGFFYLTGTYIASKIRN
EDSPGNYAIGALCTIPVVRTFLPLVPTCHFVTILTLFSWALGYEFSTVWHPFPNDGQGFDIYSWSKQKPPSEPYIKRKSN
SWFTLVPSE
>MeliponaBeecheii_000319-T1 MeliponaBeecheii_000319
MAAVHREAIQKQIQQDWANREYIEVITGSIKKITDFLNSFDMSCRSRIAVLNEKLTILERRIEYLEACVTKGETLT
>MeliponaBeecheii_000320-T1 MeliponaBeecheii_000320
MASTSNDKNVRMQEKNRLSLEKSPYLLQHATNPVDWYSWCEEALEKAKAESKCIFLSVGYSTCHWCHVMEKESFTNKEIA
EIMNKNFINIKATSGHGGWPMSVFLTPDLKPIVGGTYFPPEDTPRQTGFKTLLLNVAHKWNQSRSKLAEIHDVPSLECSK
ICIQQLVNEFEPEYGGFSSTYMQSPKFPQPVNFNFLFHMYARQPNVESARPCLHMSVYTLKKMSFGGIHDHGFSRYATDS
EWHVPHFEKMLYDQGQLMKSYADAYLATKDNFFAEIIDDIATYVIRDLRHKEGGFYSAEDADSYPTHDAHTKKEGAFYVW
SATEIKSLLSKKISDESDVKLSDIFCHHFNIKESGNVKSYQDPHGELRGKNVLITYNEIEETAKHVNLSVEETKTHLKEA
CSILYKARSARPRPHLDDKIITAWNGLMISGLAFGGAAINNKQYIERAVDAAKFIKQYLFDETKNILLHSCYRDEKNTIT
QMSTPISGFLDDYAFVIKGLLDLYESDLNDEWLEFAEKLQDLQNQYFWDETDGGYFSTTSSDPSIILRLKEAYDGAEPSG
NSIAAENLLRLADYFDRSEFKDKAVRLLGAFRHLLMQRPIAVPQLTSALVRYHDDATQIYVVGKRGAKDTDDLLQVIYKR
LIPNRILLLIDPDETGSMLLRKNEHLRNLKTVDNRTTAYVCKHRTCSLPVTSSEQLTALIGEVQ
>MeliponaBeecheii_000321-T1 MeliponaBeecheii_000321
MSLHYPQGYRYRPASKVVGAGNGEQGSDSDVAELSDLEDDEDEDGGGQSTNRQIVQQDEDDEEEEEEEEEEEEDDDEDGD
DDEDDDEDDDDEDDDDEDDDDDDQEDEEEDENEEDGVDDVDGDELPYPGFVPVALRYLDQNTRPRNWCLALITNPYPFGS
>MeliponaBeecheii_000322-T1 MeliponaBeecheii_000322
MMVILLNCITLGMYQPCVDDQCVTNRCKILQMFDDIIFAFFSLEMTIKMVAMGIYGKGTYLADSWNRLDFFIVAAG
>MeliponaBeecheii_000323-T1 MeliponaBeecheii_000323
ITDRHITLEDRTQWLASDIDNCSCCCELQGTDQWPDEGDKWAKSSRARRVLRTCGNRCVCAIRCVRRSIKKLVEHKYFQQ
GILLAILINTLSMGIEYHNQ
>MeliponaBeecheii_000324-T1 MeliponaBeecheii_000324
MTELKLLIEQQCVTGCRMIECGHCKEMCAYREHGQGQQRMRKQQQQEQQQQQQRQSLGKITYQHAKRT
>MeliponaBeecheii_000325-T1 MeliponaBeecheii_000325
MVLENSLEEGRNEDVFTGVRRPADCLGCSILGMYLFGGKFCMWADRSRPCTCAEVVSRHPMCRCDRKHFNDIVWALVTVF
QILTQEDWNVVLFNGMQKTSHWAALYFVALMTFGNYVLFNLLVAILVEGFSSERNERREREQREMARLAAKEAGMGSDDG
SSRISRSHSITDSDTYTQDRKNSWQSAEELRKYKDNNSREKQNTVWRHQMDEPKCNIQKENKMMGAAGQPPIITHTAATP
QDSPNTTLDVGYRDLNCRAVYPTAALSIESIDRSGSQCSIPSGLLKLPDVSNKIPTKNLIAGQFPRRISLVTAVVNPSTR
ESSSSSPPRIQRGYSWKLSRPSLRRKRWSQTEDDPPGRATVLNNGRSTLLGSNPTFNGGYLHGSIRNDTQSDTPNNRTTV
LASNNRSLSPNNSIESRSSSIRRYTATPNQMRWISDLSRRNSLRGNENVQSPTRKTLPLDEMPMQCSAARTINNLSMETG
PLPRIKRLPDQDDDNPRTDEQTPPLNGHGSASSIERIKKIFMFFEPKGCLKERDDYSLYLFPLNNRFRVLCRWLVDQRWF
DNVVLFFIGLNCITLAMERPNIPPDSGERLFLSTANYIFTAVFAAEMFIKVVASGMLYGSDAYFTSGWNVMDGVLVIISI
IDLSMSLLSSSSPRIFGILRVFRLLRSLRPLRVINRAPGLKLVVQTLLSSLRPIGNIVLICCTFFVIFGILGVQLFKGAF
YYCEGPDIKNVRNKTDCLADKRNVWLNRKYNFDDLGKALMSLFVLSSRDGWVNIMYTGLDAVGVDQQPIENYSEWRLLYF
IAFILLVGLLRPEHVRGGCGGKFSQVSRGTGEGGTRETSCETSPANGEETTK
>MeliponaBeecheii_000326-T1 MeliponaBeecheii_000326
MHEPPYYTNYSKSRLFVHNVVTSKYFDLAIAAVIGLNVVTMAMEFYMMPKALTYALKIFNYFFTAVFILESFMKLLALGL
HLYLKDKRGNRDTVGGWYSPRRGRVEDHSDQSYDNSVMRVLRIARVLKLLKMAKGIRALLDTVMQALPQVGNLGLLFFLL
FFIFAALGVELFGRLECSDDMPCQGLGEHAHFSNFGMAFLTLFRVATGDNWNGIMKDTLRDDCDEAADCVKNCCVSTIIA
PIFFVIFVLMAQFVLVNVVVAVLMKHLEESHKQMEDELDMETQLERELAAEQEELLEVEEEEEEEEMVKRKRDDDGGVEE
DDDVRERESILVTNEKIPASRPGLAKVRSLPANFIYNPPRERNADDGTIAVSLSRRSSYHRSGTRPSKFKSKRRQTFHSG
HHQRRSLLPMHFEVAEVFEKPVSNLSVPRIIPQRSRDTIHAQRLRLQATSDGQENKSLLSVSKPPASSSPVSPAGSVTGL
ASQRQTSERYLLPTATIYPSKATLCRRPSSDTQSQSQSDCASRTTGSSVANGRAASRASSDRSDGSKSRDERRVSAPPAD
DLDVQSIINERRPSKLKSGGGGGAGAGAGAGAGAGGGLGEQSSSPTARYGERSEDVSPMSTGNTSDSMMGSASGSSASGS
GSRNGSAVVHVPEITVCTTIGSDVRIYVDDTDSTSSNNHQRRRRSNEEEPSDASTSGSSVTAVPDATEETERSGGPSDLS
>MeliponaBeecheii_000327-T1 MeliponaBeecheii_000327
MKRFVSNISAMSVSHLCDKYSASTTFKIIRSDLVNLRAHLNTLSLEVKNVIETRNDLKGKLKEVGYVIPKMSEAIHYLRN
EVSEGMEQHTKALLKAMSPETVRELVRSELQTYDADKTGRTDYALATSGGAILSTRNTETYSAGAPVLKLFGIPICQQQN
TPHAVIQTGVLPGECWAFKGSSGSIVIQLLGLVYVSGVSLEHIPQSISPTGETSTAPKDFSILGLTDVDDANPFFFGEFT
YDNTAPSVQYFKVQNEAKKPYEIIELKVHSNSGNNEYTCIYRIRVHGTLSKEIR
>MeliponaBeecheii_000328-T1 MeliponaBeecheii_000328
MAKKSDDAKEWNIARMGISLLLNNKTEEAEALFTGHPHSFHIKAGRCFVLFMNALMTFENDKLQQAILLLKDMERECATD
IGWLKSMKSKVFKAEETGKDYVSKLERQIVLADSQVCSAILTLLQQELTGYVRGGWMLRKAWRVYQHAHSQILQLYQRTF
GSNPSGFDTRCSTPSCNGSSYSLQSLHSPGSSEWSIPSCNGSTNNPTPISSPSGLRSSLSMFFSLTGITSEQQTPFVEPS
EVSRLMSAVSFGYGIYQLCVSLLPPSLLKVIHFLGFEGDREAGLTALMYARLSEDMRAPLATLSLLWYHTIARPFFALDG
SNLRAGVNAAKQLIAECHSEFSNSALFLFFAGRIERLESNVNGALQAYARAVEASSQREIKLLCLHEVAWCHLIRLSYEE
AYRSLTQLRQQSRWSVSFYAYLATVCCGAIGKFDVVASSYRKILHCDNRTNKETQLGLFVLRRTPKLLDQETGQPYTVLY
YRLLVYELLYLWNAMPSCSVDSLQGILLECKGNHSDEPMVGLANLIEGAAYSYLGDTQAAIESYRGCLKRRSPNNDAYDQ
HVSAFALYELGTALCSVNNIEEGKMVLLRAQNQYRDYDFESRLNVRIHTSLRNFN
>MeliponaBeecheii_000329-T1 MeliponaBeecheii_000329
MRMQNGNVETMSYLRDWRQALRVPHVYRVASSTFRIQSQYLALTFLLLSVPLFLLGFPLLRGVVHSSPSNQFLSQCRYYK
YNKTYPLSVPIKTSKGITYRIAIVSDLDHDSKSLDKKNAWHSIMKTGSLFWNPSTNFLSVVWDDRNHMLTSSLTMKGRGM
ELSELVTFNGHLLSFDDRTGIVYFIEGEEAYPWIILMDGNGKSSKGFKSEWATVKDEHLYVGSMGKEWTTPSGEFEHNNP
LWIKIVSPRGEIHSLNWISNYKRLRQAINIEYPGYMIHESGAWSDIHKSWFFLPRRCCHERYNETKDETMSCNILLTADE
NFVDIKVTKVGNLVPVRGFSSFKFLPSSQDSIIVALKTEEYQGQTATYIMAFTIDGNVIMPETKVMDKKFEGLEFI
>MeliponaBeecheii_000330-T1 MeliponaBeecheii_000330
MLLASGASIPTIAGTVEEEEEYARSEANSAHYDGYVTDHTDLASEIDIDESEYRRELLNDKWRMLFDKFDPEGFGEIPVE
DFLAALKSPEWKAEIPPNKRDILLIRAKESRVEAVTFQDFVNVLIRQNIAYDRNICLRERVGNNIQIRVRSLSGLSVRSA
SRTKGSETRRQKRNETEKEEKGLRRLNRLIPLGEQASELFIVRFICQFEKCGCGLEFRSSRKLEPPE
>MeliponaBeecheii_000331-T1 MeliponaBeecheii_000331
MQVSFVGVGLFSSFELQIGFLWPFEGGREIRQEAAGRGVACLAGNARIEPTEEERECTVALAHLGEHKRQGEGGSSGSAE
GWSLKGPLLPYTTAS
>MeliponaBeecheii_000332-T1 MeliponaBeecheii_000332
MCATDSVQEWDEIFATARNFGEGILLGYISKVGNISISGKIWILKIFRVESSNFWNMFKVEISRCRRI
>MeliponaBeecheii_000333-T1 MeliponaBeecheii_000333
MSCEFSIRSTVATTTTTTTTTKKKKKIEKRVKGKISRPVVRIGSSLEHVQDERTRASPDSSITGINAALTFACQTFAPGV
ITVYSTITGDAVRLAVAATSSRKEMYVLLRGVSLYRSFSIDRIAPDRGSLGLAFLEAIECELIQSLGWVHRALARGQPLS
SDNEPNKDGPTPTRILLDASRFHQRGFRKGREGEGDVPTSIPDDSHAPRGANARSRIRRATEDSYRAST
>MeliponaBeecheii_000334-T1 MeliponaBeecheii_000334
MKERGRGSKSTEKKKEEAQRAEAKEEKEGEGKGGKGRNFRGTKGSRTYLERNWPNPEIRPQRETAIYAETELFVTGGTRG
GGKTQGGAVLTRGTRREGPE
>MeliponaBeecheii_000335-T1 MeliponaBeecheii_000335
MPLLLEVCSTPPYESRDPNQPIANFRCISVAPEELNLIFWVAPAKITLSDKKNKPFVYRAPLKTHRAGNELCFNETSCCS
PALKGWKCCEGRGVRVLANRNYNRVTAARQYIKDRIMSFSCQKEGEGARREEKRREEKRREEKRRDAAEFRVT
>MeliponaBeecheii_000336-T1 MeliponaBeecheii_000336
MGEEVEVDFNGRQVTNRYGSNVSAELIAKLAKEEQAKNPTEESSQRGGRDGPLQRSRLITLSGRAEASPTAPTTACPRVL
NYQCLPQLTVGPLLASEFQISPAPPNVTEELI
>MeliponaBeecheii_000337-T1 MeliponaBeecheii_000337
MNMLAKPIIGLSSRCGGCLLTTGTTADSVPEGLEGEEKKGSSRVGRPTGPNGTRYIHHDDRYLRLAADDDEGAFEERYQR
ADSRDEAAA
>MeliponaBeecheii_000338-T1 MeliponaBeecheii_000338
MENKVANWFERFDFRFRGNDLSREGVAVGGAGNSKKPKGERSRAPTSIISIPVRDFFQMTQLKRSGGTRTEDVLLTKHSG
GAGFREEKGDIRGEQQRSIEDEKGTAAADEKRRGGIISWQRAEEKKKRKKEGQGQAILMQLVRSLAPLLSKRLVTTARCA
SRVQ
>MeliponaBeecheii_000339-T1 MeliponaBeecheii_000339
MKLFPLNFLSNFHFFGHIPKDTFPTFYVSFNSYQQLLPPGASGGTLNRITSSKSKKEDDPSDGEDTRTETSHLGST
>MeliponaBeecheii_000340-T1 MeliponaBeecheii_000340
MRAVATKALSLTRDDDDDDDDDDDDDDDDDDDARLYSPPQCGNTLNASRDGIEYLASSFKFITLKRSSFSINRRIHYLAS
IAFVNY
>MeliponaBeecheii_000341-T1 MeliponaBeecheii_000341
YTQHTGGRIRHRETRETRQSVSVRQEWHNGNGTRLTMSTSGDVLSHWTVLTYYTPPTLRALG
>MeliponaBeecheii_000342-T1 MeliponaBeecheii_000342
MESRLRAAQSVDYQIPVNRCPHVPGSINLVVGSTSTIGSSPWSYNVLIVSSATAVNACSLFCHLVITVAADPDIIDVNGV
VLIVSPAERKPPFHFGRRVIPVASLITRDANTESYTKTDSQWKIMKGFEINIRRDRVKRRMRTASGKIEEMPERMGVVSR
YQPGEGSSLFKVNRRPFPKEFLLAEKLISVIFSGEFFNSFPTLGTLFIAESDFSGGNPENWASSGATLMQRKLAIG
>MeliponaBeecheii_000343-T1 MeliponaBeecheii_000343
MPGNFVKCASQRANKGNMQGHFHPEDRRELRKYPLAPFSLSKRGERSVEILLSHDEIRRAINGGPGLAREREKERRGRGN
AGAKDSVARLCYYYDKRYEPPRTITATRTTGGYRRCLLRPGLGMRPSDLGRMPGPHRVITNIALWD
>MeliponaBeecheii_000344-T1 MeliponaBeecheii_000344
MLMHRPGSSQTREITWYRLSGKRGLNSATLLKWPGPGLLGFRRALLRLGFSIHKHARESFHGHYHTLASVQDDARGSKTL
AKHENSQLHPCMKP
>MeliponaBeecheii_000345-T1 MeliponaBeecheii_000345
MEEREAETKGIDICVGKYVYSYIPANTRKPSSCLPPQSGGSSFSGVLRLRLDNMEGGKCAARVKVNPSTNFIETPAEVHA
RDYYTPKLDDFQPISRHGDVDV
>MeliponaBeecheii_000346-T1 MeliponaBeecheii_000346
MFEIRLVPFRENALRKRAKLLDLRNYIIEAIRIRAFEFCKLFRNAPVFSTDLLFGCFPFSSGARKINESEEKAIIPVWKI
SPRRTEQSKQAINREGMASQIRQIETKDHFERPETHVQPSQHIKLGITNSSSAKLSLRKDANLGPSALSQLVGPSL
>MeliponaBeecheii_000347-T1 MeliponaBeecheii_000347
MGGGGVDTGSVSARVVYHRIVHHRLACVGLTTLTASCAGYPNMRLANVEKVLALQKLGDFTTLRIYELSKDEGQVFIPKV
RRTTKSTLGNTRTARTAIASVVNSTITKGIRRSVFGKIAAPLQEEQEAQSPLTPNWPEPKKRLANWGRKSRSKNLRAQRE
HVEQSASANREVRNSPLSHQARRQLDCTSSSLNKRDKPSTQSRRYPNPSPKYKQTRKTFIRQSHNRLSIRFLVETPPKQM
LKKLIRVATSVNVPERQ
>MeliponaBeecheii_000348-T1 MeliponaBeecheii_000348
MVVSTITLWSSQNDTGSLGTSVFDTDVYLVGASGGVYALLAAHLANVLLNYNNMEFGIVRLIGIFVIASADVGFAIYDRY
AAEQMGPPVSYVAHLTGALAGLTIGLLVLKNFEQRLHEQLLWWVALGVYAACTIFAIMYNLMHPDYP
>MeliponaBeecheii_000349-T1 MeliponaBeecheii_000349
MSGEIDIFDDNEAQLSQDLGDDVVQEVLKTGTDLRQYSRQIEKELKEVENKSIQDYIKESENIASLHNQIAACDNILEKM
ESMLMSFQLDLGSISSEILCLQRKSVAMSQQLSNRQIIRGPLSQFIEDMTVSEALIAGIMDCPVTEKEFLTQLQTLNHKI
NFVKEQSFKEAKSCLDVKDILEKLKVKALAKIRTYLLEQIYKFRKPMTNYQVPQNNMLKYKFFFEFILANERNVAEEICG
EYINTMSKIYYSYFKSYSSRLMKLQFEEGATKDDLMGVEDTAGRGIFHKTTLKHRGTVFSIGNRGDVLTSQLEAPIIVPH
TASKTRYHYEALFRSEQYALVDNACREYLFLTEFFKVRGVQAMDIFNQVMGKTLNLMVKNLQSFVEDCYDTIALFLCLHL
ILRYNLTCHKRAVPALDKYWDNMTSVIWPRFEYVFQLNIQSIKHCDTLKLTQETGPHYITRRYAEFSAAMVSVVEGFPCE
GATQLLAELREAVQCFLLRMAATFSTRIQQLVFLINNYDLVLGVLMERTRDNSKEAESFRDQLNARSSEYVEEILSPHFG
GIIQFVKESEVMIEKGQTDESKRQEGKALALVQSFTNNWKRALEEINHEVLKSFPSLVLGTALVQRAMTQLVQYYHRFHK
ILPPNARTQLTNFHHIMVEMKKYKANY
>MeliponaBeecheii_000350-T1 MeliponaBeecheii_000350
MDVAAGRCNVKEFPHARARKANDKERKKTVNGFAALVVEGSKARLDGIVTVCGILGNKNVLKFDEMMFSFQIEIRTVRFK
SDGLTPLSLQSILQIHGTRISSIQLTNKHQSSTLICQSYFLHKNQTQRKSHSSHDPRPRLSASQQAQILSDVQQHQQRFR
RPQDASNPRGSFDQIASKPQTSASYTSLAKYKVDRVKQQQLQQLYQQQQQVQQLIQEQQQKIAQQLSNPNYLNTQAQFQS
QPAKQQQQFPQQFSSQYQNINSHFQNLQQDLSQPLFSDRQTLQLQEYLQKQRELELLQKQRQQLLLEQQELRRQQELLRL
QQLQKLTSTTPSLPPVTSPSTIAVSTTASPVLVSLPTRKITPSETDLFLKAIATHQKKYSTTTPISSTTTTTARTTTTSK
PTIVTPVSSKAYQEKAAVTSAIPENLLSLIQEQQNQFAQQGKPKPQIKIIYQTEKPGTSRSTTPKTRSASLGSERDVLLK
QLKIALAQSVDDDIRNVSTRDIVLPNGKKIQFIDSSSSLTSNIPADGSILTTSTLALTTSTTTIKPPKAILEELTKGVLP
PGADFEVIRQKSDGKLEEIGKAPIQSLPAKKVTFVVLEEQPDGSYKVQGVKGNTEKEGSEVESIVEKIKKGELKLPPSSS
NPTTLSSLQSFPSSLDPNSISTRQGITSTTSRSTAPRSTSISSRYTESKPTEYFPHVTVSPNSVSTTDKYLSSASSVTSH
VFNSLGPVNTTPKLTSSDQDNRAISKYPSVTRNHFIPTMAPVNEIITTTPASVPTTFSHHSTNSYTHFTVRPPGETSPTL
KTLPTTTRPSTTLHNDNIIYQDSFERFTISPTIEPSSTRSQTHESLITLLRREGLFAMAKYLRQSGLDNVLNETGPYTIF
VPTDKAFRTLLVQLGGPEKAEQKFRDNPRLLSGLLLHHVIPGAFRIDSLQDEMTGVSLAGTQLRVNEYAMHDHEWNDIKQ
VTTINGAKVASTKRDIEIPQGIAHAIDRVMFPLPVGDLVQTLQADRERRFTTFLKMLYTSGLQDTLAGPKTFTVFAPTDS
AFESFSKDGAPVWTEEDGPEAAKVIISRHVIPSTLYTAGMRYYLQKDTLRPQSPVHIHKNGGRVRVNEVHVVTHNIPATN
GVLHAIDGIL
>MeliponaBeecheii_000351-T1 MeliponaBeecheii_000351
MTKDNDINQGVLDLINDIHYGGVKRTHNIVVAIISVLKNIISNEEWTTAKNLINIIRRNGKYLVEAIPLEFCIGNMVRRI
LQIIREEYISELKNNTEETDTQESLHKILTAEGDQKVDFNISIPSLKSVIIEHINEFEVELETCAENITQQASEHIHSNE
IIMTIGKSKLVEEFFKKAVATRAFEVIVAEGGPSLTGRDMAVNLSKAEIKTTLISDVAIFAMMSRVNKVIIGTHSVMANG
GLRAISGSHAVAQAAKHYSVPVMVLLPLYKLSPLYLYSHEQDGFNNHVSPLQGVIDGANVSLLERIHVYNPIFDYVPPEL
VTLFISNTGGNAPSYIYRLLSELYHPDDYEL
>MeliponaBeecheii_000352-T1 MeliponaBeecheii_000352
MRLRYSVLPFIYLSWHLRICSGIMLINNTTDIQQEYRPEGPLVMCKFLPKEFIECEEPIDHKGNKTAKDETGFGCVKFGG
SKYEEVEKTKVSCTVLPYIECYGPRTFTREGVPCIKYSDHYFATTLLYSILLGFLGMDRFCLGQTGTAVGKLLTLGGVGV
WWIFDVILLVTGSLQPEDGSNWNPYV
>MeliponaBeecheii_000353-T1 MeliponaBeecheii_000353
MREREEFCRSFPPGQPIQAPTARALGLDALHNLCKEIYPEQSNPLTVTAVVKYWLGGPDPLDYISMYENSGCPELGIPPH
WHYISLGLSDLHGDGRIHPKSGPGRPSGFGFELTFRLVRERNEMIPPTWPANVMQQLAKYVFNSGNMLLPGDHVSWHAPL
DNGNGRITQILMARDPLLPASISTPHGDVSFVQIVGVTSEELQAAQHWNGLGLVNLLKSSRGCGPWLVTDMRRIYSVMED
DPSIAEKIETGIEKEGSNLSGVSAKCWWVQVNSDKSTEKYRETRNESDEEDEDIKPVIKSERLSPCEQDTNLPNENFVKV
LPGLHLTFNLEAGSLLPLAIKGRVMHGRHFTFKSILSHTAITIVAPSVTGTLVSREKPYVVQGPWLQVLLPEDLTEKMAQ
EFQVLNSPSQIQLPKTFSWPEHKLVITVVND
>MeliponaBeecheii_000354-T1 MeliponaBeecheii_000354
MKNRMSNASQQFVDFFSQVACWTWETLEKLLDIILDFLARIIELILAVMNLIFQVICFLRDLCIEAMQTFANVFRGIVNV
VRNISCEEVEDFASACIVILLWVVAFKLVRNLFQVGILFIYS
>MeliponaBeecheii_000355-T1 MeliponaBeecheii_000355
MRIPGRKVGKSSPCSGGTRVEASGIQQLTTTTGDRTSGGKALNARAKMDTGGGLSWIVAFALIAFFVSEGWAIDCFKCVS
IDGDNKPCDDPFHNNGSLAFLESPCLGGRKGRDGLFPATACIKIAGIYDESGISLTVRSCALDSGTLTTDSEIIRMSHCG
GFYFDDKYVRGCVQSCNDADACNGSTQRAVPLVLLTLSIFLGLI
>MeliponaBeecheii_000356-T1 MeliponaBeecheii_000356
MSSVQCDSEKRRDGRQRTATSTGVKKSRDSPLCPVLLDDWPIISHAVGDARHGTNHSVIAAGSREKPGARVREKPTHFSK
NTITSCTRSVATTETDGRSEATR
>MeliponaBeecheii_000357-T1 MeliponaBeecheii_000357
MSKRHEIKVTNTGDDKMKSGGVQSSDLRHVAPSRGTEEKDSSSSSLCDVYLKRLVGGTHRLLLSSKERGQCPQAVTEEPP
PLHVVPRPLAPSLKFIPRGDSGSSIPYVVASDNVTTRDQHSFLQVEENSKGTDERCTSRGPMNHPTKAKFYDITISRDLK
PYKRSGTDTVLQPQNRRANSDLPVSNKPQQTLLAFHRLAASSLSYNIHESNQTIPQIYRWPSPLGLMTNPNHKINGDR
>MeliponaBeecheii_000358-T1 MeliponaBeecheii_000358
MLVQSATSSNFQPRAPLGSKRQRAKHSPPLLPRVGARGGPVCRGQVRGSCPPGATVPTKIRRRYRPRAILSASISSSSSS
SLSALIKPEISRLLSSPREHHGYIYGGVVRGQGQQEPPLSLLQSPRQSRRERATAAASPPPPSPPSSRDAPRAPPAPSSP
PPRREATLCRAAAAEQQRGLQHTGTAAQQDEGVKETQTQDGPR
>MeliponaBeecheii_000359-T1 MeliponaBeecheii_000359
MGVAFLEKERSSRGREQQISDESGVYRETLKGDEREKKKKKKTKTKTKTKTKKKKKKKKKRSEQNVSSELAYRLSDFPGI
TDNLQRPRDAKVDRASCQEYSIHSTRYSAGRRYPAVSPLSIPLNTPSPPRVPELNSKLGKVRGTGEQTASVLLFQSRRTA
EIENDRVWFSIVTPRLRMSNEIVTEGMDIEFGHRLLSARS
>MeliponaBeecheii_000360-T1 MeliponaBeecheii_000360
MPEPLKIVSEHGFIEIQKWPVVAYFEEQLDDRRNTLLLEFPRLSPWIGAWENRREKPVVHVCTYVHHRRRVQAYKQERYV
AAAAACRSGTLGFGDGNGCAPPGLRKPAPGLGIGVVSTPDEWPERKKGNRNAQWSGDFRNSGTLLNSPRNLVKIDRWLAK
VLPMLIVASDVERKEGRKEERKEGRKQEKRRSCEGKPFEKPATSPQDIMADGL
>MeliponaBeecheii_000361-T1 MeliponaBeecheii_000361
MTTGSSPVVELMEQPGKKAFGRDDERSKTLHLRRTDVPAAVRSWNTIALHVATPTIITVAKVKRGASSDCASLLETGASG
DPGLESVTPSTVKQPCHAEEVPVMFAVRVSTRSVHREPPGGALFPRPTP
>MeliponaBeecheii_000362-T1 MeliponaBeecheii_000362
MATFPLAGWEYPGHGLGISCQNSRIPDRRVGVMKYRSGNARAAMRGGFAFQSIPIEFPPRSSSAGTNNLPPLMFHHVHGE
NIRLCNGGTIARRYESFCRGITFSARPVRVGEKVCVKFLEISDNWSGVIRFGFTSNDPINLRNGLPRYACPDLTNKPGYW
AKAMAERFAERDTVLFYYVTSAGDVHFGVNGEEKGVFFSGVETRGPLWAIIDVYGNSTAIEFVDPNRQHFNNIRRGTEHS
NEDNAQHSRHSAMDDASNASRDVERIIVPSMQGISIHHEPDVELPGLRFQPTGVIFTPLPFHSTRGRNIRFSNQQCVATR
TDTEFCHGYAFTSQPLLLGERLVVQILATEPMYVGALALGLTSCDPARLTPEDLPDDSDLLLDRPEYWVVSKDVASSPQP
GDEIAFTVTHFGEVQMSKNGGPPNVVMHVDQSLQLWAFFDVYGSTQRVRMLAERPTSPPRQRQSNPSPATILQQQQQQQQ
QQQQQQQQQQQQQQQQQQHCNHSNAATELSRFSEMVQFKPAIGGGTVLVVNLPPQTGYVTPSSSTPQPTYVSAGHRNQHV
HLPAVTATSSTASTSHPGSSRQSSPPLTGTMASTGSSTYVEPVNYQSLDGTLTSQASSHLQQWSEGLQPTPGQPNECSVC
YERSIDSVLYMCGHMCMCYPCAIQQWCGKGGGHCPLCRATIRDVIRIYRS
>MeliponaBeecheii_000363-T1 MeliponaBeecheii_000363
MNQAPVSCIPAGKMSKAKKVLDEAREIQNPELDLADKSISTFEEMPGLLNMINVTRLTLSHNKIQAVPPGLANLVNLEIL
NLFNNHITELPISLSQMPKLRILNVGMNKLDVLPRGFGAFPVLEVLDLTYNNLSEKNLPGNFFMMETLRALYLADNDFEY
LPPEIGQLKNLQILVLRENDLIELPKEIGELTRLRELHIQGNRLTVLPPELGNLDLVSNKAVFRMEFNPWVTPIGDQLQV
GISHVIDYIRSETYRYVYNRHQSAKGPPPPIENDKSGVQMGNACWELYCLEHGIQPDGMLPPQSCSSDEGFQTFFSETGG
GKYVPRAVFLDLEPTVIDEVRTGTYNQLFHPEQLISGKEDAANNYARGHYTLGKEIIDLVLDRIRKIVDMCTALQGFLIF
HAFGGGTGSGFTSLLMEHLSMDYGKKAKLEFAIYPSPQISTAVVEPYNAILTTHTTLEHSDCAFLVDNEAIYDICRRNLD
IERPTYTNLNRLIGQIVSSITASLRFDGALNVDLTEFQTNLVPYPRIHFPLVTYAPIVSIEKAYHEQLTVMELTSSCFEP
AMQMVKCNPQMGKYMACCLLYRGDVVPKDVNASIATIKTKRAIQFVDWCPTGFKVGINYQPPTVVPGGDLAKVQRAMAML
ANTTAIAEAWTRLNRKFDLMFGKRAFVHWYVDESMDESEFNEAREDLAALEKDYEEVGMDSTDAGEGEDEN
>MeliponaBeecheii_000364-T1 MeliponaBeecheii_000364
RYEIPVYRPIQAQAASVFGNEDVRQVTTRAAGVTAGEPIQEAQRPRVLHSDNTREKELKEAVRRGG
>MeliponaBeecheii_000365-T1 MeliponaBeecheii_000365
LTTSSSTDKGRSSLVRVPMQPLMGRVVSQKEIRSIPGNDRERWAINGTREKPRRPRKARFNYKERDGPLVCLSTANYKLR
KGYYNLARQGE
>MeliponaBeecheii_000366-T1 MeliponaBeecheii_000366
MIQRRFPWKVDESLGQGTSIESYAHVLNFNSRPEARHAAAAGSSAFQAEGARCSQPTYDLGSHDHDYPSTRRPCTRAPLN
TVSSRLPLHAELPLRAAFFGASLAQTGEVEIRFGFTKDNRR
>MeliponaBeecheii_000367-T1 MeliponaBeecheii_000367
MREKKWIGLSSEWKGDYDLERAVVFDWWNVVLCEAFSEVCVDEGQQLSLAHGCQFYEVSAAESPAGAALAFQALLREARS
VQLLRALPIRRKLGVHSVSRVLGTIFGKNTTKDRKKRPSLSI
>MeliponaBeecheii_000368-T1 MeliponaBeecheii_000368
MGHKANQQMPLPMQCIRQQRLKRKFVRKFIDLREWCSSNRSNRGNINTVGVVRVSHLLKIIRFRRLVKILSEQDDNKFSS
ILFDQIASLSAFARQ
>MeliponaBeecheii_000369-T1 MeliponaBeecheii_000369
MVETDTDVVRNAKIGQKSLLERYDIPVEHLSYEYISECTNAKKLERIVTVLRSGEEGYYPDLIKHAENRLSVIKPTSIIL
RKSEPILKRNMLKPNECKEIDKDINDWMCEMQIREKDLEEGKTAILDSLVTPDVRQFKEESVKKNSITNSKNGQNKRIRS
CDYAAWDKYDVDTELNKIDIQDEQQKVEIKRLQQNQREIVQKKKLEKHTIINKSTLTGTELDVMAEQEKEKGNEAFRAGD
YEEALEHYNTSIQMNSNIITYNNRAITYIKLQRYEDALNDCNVVLSIEYTNIKALLRRAVSLDRLGKSSQALVDYEAALK
VEPNNAMAIAGVKKLRKPCESKKIRMTIQEEKTEDIDKKPTSNEIEGIKSYIPQFGSKLNLSSSICYCDKAPGPSQNLKP
RPHIKAEYCLENDDIKTTVKSSKIHEIVQNVCTEDLVSPPNNCSSNVSEVTREKSNPTSAMKQKSIFSFTRPPARTNSVI
IEELPSEFNNNNANVKTKSNETVANQSKFNAEVANKNMSNKQVRTSDSKNLNKNSEQSDNLNNKCYKMSPGKVEVADKYK
NKTSKSEKYISKDFDNIENGYEFMRTWRSLKNDTDLEVYAQLLRSLDTNKLSSILGNELDGNMFSIILRCLERHFCTSND
TELLNNFLTSLCQVKRFSIMNMFMSNEDKRVVRNILNFLQEHGISGDDVSSLRQIYCI
>MeliponaBeecheii_000370-T1 MeliponaBeecheii_000370
MDDEERLEGDEEMELDEASDGEDEDEEATGIPVSPANSDHLLGHTPTTPGNKEAQKFVSLAVTPDEAFHDPLRYQKFPLP
GGKPLNIRRGPGRPRKERPPGITRGGGTRRPFGRGTTRGKGLGYARGIPRRTKSKDDDTHSESPSPLRLGEDVTPDGETS
NAERCMPAPEEPPYFPEQWPGKVCALCNLGERSQLGQGELLRFTCPEGFTPEKSTNRDETTDHLVDISTGDKSPRAAGPG
AVTCRRQKSLAKCRNTSLTNFSEPVEELTIVGYSEEPEIGTLFESTGHYYVHQSCAVWSSNTQELTTELLSPAIVQASSR
RCAYCSHYGAGIPCKVASCNRYFHLPCAAASSCFQDTKSLSLFCSQHLGQVPLLLNGDVTCMHCCGMGDVSNLVMCSICG
QHYHGSCVGLALLPGVRAGWQCVSCRVCQVCRQPEDVSKVMLCERCEKAYHPGCLRPIVTSIPKYGWKCKCCRVCTDCGS
RTPGAGLSSRWHSHYTVCDSCYQQRNKGFSCPLCRKAYRAAAYREMVQCSACKKFVHGTCDPEADPLTYQHRKDVKPDYE
YVCLHCKNMALVKRKDNIDDYGGDLSLSVSQESLYGDGDSSEFDYQGGSEEALYSIGLGKGKPFCASKIAKKRLGLGGGI
IGRPKGIGKLGYQKRQKMTEFGRKRGPKAKMRGIFGVPGVGLQRPMSDSFSKEDEPGIENRLVLCSAKDKFVLTQDICVM
CGAIGTDQEGCLIACAQCGQCYHPYCANVKVTKVILQKGWRCLDCTVCEGCGERNDEGRLILCDDCDISYHIYCMDPPLD
YVPHGTWKCKWCAHCQTCGSNDPGFNSSWQKNYTQCGPCASHTACISCQEAYNEGDLIIQCIQCERWLHCTCDSIKSEAE
AEKCAEEGYICILCRPRDVPPPHLLCNQPKPQPNKYPRSPPPTSRSPELYKPSPQQYLVDGVYLSEAGMNHIKSLTSEHQ
QTRKKRRKMHPLIDKEADIMATIESVVAGGSLDNSLEENGGKMDLTDVKDEPAEVLKEGMVWTPRGDQPPPEGFSIYTTE
NGIPILRRKRQRNLQKLGIGGFIVRLRGTRKDKEEDGDSEKPSDSTVGMNDDKPRRKPQRRKPKTKLSECFPLYMQEAFF
GKDLMDTTKDKELESSSESDSERNVSGNADTIQLSQDELKAMEQVKAKQEKEEEKPPPEAPIKREEIVDDEGSDTEALGD
ILPISGDLLDSDLVNTIMNEPDEDLAKASEALDELDDTPGTTKDELTDILSPHFNLESMVRDTGLPNMDSKDIEEIFKGV
LTDESQESQESSVFPVQTQPPHPAPSTTPLVSPSPHPGIQTTIPIPRPQVPGALPSVGQSNLNSPMSFPPPSPYHSEYSN
SPQFSPAFSEPPSPWVNPDDEGTSSAGSTTISYNQRSNLKMEADEALGPGATISSVLYANINHPEWKTEYPAWSERCKQI
LKKWRALPNDKKAPYLTLARDNRAAIRMKKTQQISKDIPSTTPVTATSAPTIITKPVTTMTSAQVSPVVAMASNQRQIGL
LTSVGSEKTQEKNGMTVSTTGVTVSTVSSNHHAEVCAVQGPPKQLTSSSPSPSPTSTTPSSSPRPSSVNSINSINSLAHQ
EISGSQARVAQSPATPCTSATASSYCNTGAGEGQHQTSPSQQRPTPAHITISTSTIANSLSISQASPTTNVMVGVGPVRQ
LSSVDHQIRVLTPSEIMRTLPSLSQEHYDPPPTAIIHTVPVQSPAMEQERLCNRDRSSREAEQERQWKQLQALRQQQAQM
QQQVIHEQRVHAINRVHKQISEDNTSQINADNTSGLTTQLQVSTSQDGNHMGPLASPSPGSCNTFATPPVKVTRGLAPQS
PHQGMPRLPAQPCTTMTRPVGTVVRPGMPNNFTQPPSPFSPQAPQSPHDFPQSPASSQSQEHFQRFDNTEAYSQGSQTSR
SQISGTPSYSTSPRSDVFSQPPGTPRPMFNAPTTRPSTHVYAPSRTPDPYSSQPPTPSPASNYTSPRPEPRQDSQQPEVF
NQQPEVNRQLRDLLQRQQFNKKIEPVSTTWNQDGPSNTENNQQQFDTGHVQLPQHSQAASNTGEGTFRHPLPPGIVRPRM
PIQSNVLIRNQIGINSRHPVTGNIDARIQNIDPRTRMLLQRPQVAATIPQQHFQGNQTLQTRVPAARNTITEPYDVLQQQ
RFPDPNQGQNIAQRIVRTPQDNLNQGIRMLGQQGVGIRAPLIPTTVSEATVSPSEPSEIPDNVTAELEKLEQEGAPMVEV
EGVSAILGDLGDDDDELLAEMGADFNILEYADPELDNITGGEKTNILDLDLEQVEVETKDEKQKKEVKDEERKSTELGGT
SAVHTDISDTCTTTTVQTPTETSNVPTQAQTVTPITATSQTSQQPSTIMPQSHAQAVVVQQQMHQHVQQAAAMGRPMPPG
TRLLSPDGAVGVVTSTNTVTVSYPSTFPGHPQRIPQTHIQVSQQQRLSMRVAGVPNVAGRVVAVNHMIGPRMPLAPPPPP
PPPPYPGPPPPYPGPIQMGLCPGGRGMTRPPVHIGHPVPVAGPPMAPVVHTGTPAMTPHPHRRPLLLQEQPLLLEELLEQ
EKREQEKQQQQQQQQQQQQQQQQQQQQQQQQQQQQQNDSTTPGGPLLSDSEFEQFKADVLSSAPLASPPQGITSVPGGVP
VIRPPSTSSPPSAPGTSWQQAVPDATKLAAQVPRQPIATQTPPEPRVATFNISQIPAPPTPPENIVNEQDRQIQLQYEQW
LNHQHQVLTQQLKYYETEVQKLRKIRKSLNSKQRQLRKSGNELAENDAAELQRISSEQAILQKHLDASRKQTRQHGMLIQ
EYHSKQQQRQPQQQTSEPCSPLMSPSQHSPMHSPAALVSQSPGPGNVPANMIQHSPATPIIQHSPNTPLLQHSPGNPQSG
NPGTMSPHNMQQSPRISTPHSQNEESPFSPGAMPSPGICGPSATRMTSPQHRAIISGRLATSPGAFTPDTRNTQQIIGDQ
GVRVHGLTQRFVRPPAVGEPGQRPRMQLQGGIVYGQRSPLGSPQPNQQSLMNQQHQQMLQRQQIIQQQHETTAILQDGQN
AMTQRTLQMAQQRQQLLQQQQQQQQMAQQQRQQFLQMQQQQQQQQQQQHTMQKPPSSPMVSQPANSPSPQLHQQMQQNYG
QPPSSPMPRSPMVQQTMGSPMLQQQLSQTSQPPSPMNTRIHPHPPNSPMISQYQPPSPMSRNHPSTSPMLQHQLNNAHHP
PTSQPPSSPMPRSPMVGGSPMQMQRRQSTGNSPAMPDRPQSVENPGTPRTPHTPHTPHGSYTTQTSSNHTVSNDQQQQLQ
QQQQQQQQQQQQQQQQQHQHQQQQQPIQQEQSSSTDHTNRGGGNPHNPLNPLPFGRFGYIKLGLRGGSPMWSTKPESSKG
KTSESHLLNMDEKPNTSVVVHRKTGISQSKINSLVCADYNDFDDDSHTPPQTPPTNMENKQTTSLSDNGPLTLGSPSSKM
ESIPDTTDYDDDKTIVNTEVTLSSTAQRDSDDITVIDQFGDSELVDVISGTLEGDMQEEYVLFEPGMVVDLSADSNDSLC
HALVNEGSQGHDLVQILEIENSESQTDEPILSDEDLVPSHTRNKKGLRLDIVRTLQSGKRLVAVTDTPESPDQEELRVDP
SPGSYMDQSPEQDLMVSFVGESEVVIIDPSTKSPEDNLSKESCPEELEKADTASVSEVSKDNAIVENTAEEQSKIQKESK
PTRSPTSFVFSDKVLYNQIPPSSIHHANIGVSPACRSIVSFPISTNISISTENTNAVTTSTNVLIVTDATIKSTPIFTTL
SITKETMSPSFNNQKQLPSTIASIVADAKIAAKLSQTALENIVVSSQQNVVKTEVLSKINSPNTEILRPQITTTERTVSS
LCNIQNEFTSFVQSTGASTTEALSNPTKLVLSVQPTSVTLSTPKMSIPDLPKKENGNSSVTVTKESQLEISDKSTKVKNE
KNELDCSVKNSKESTVDTMNVNIGASVTGSQELTSADDKKNDPLNTTDELESMLEAIHNPAENAVSRENSHTESKTDAAS
SLKRISPVTDDLSLVNILENDSEPVENENKEESVATSEAQRMNLKPKEIETSIAENTNLNVPQKEKKSNELCTETETSKP
YAQHCLNEEKNIMEESSDDILDMLHNIISSKPEMANSEILQEDRSRKSSMMYELPTPLDTLPLNILQDSLMDLEQEQSDN
EPNVLSNENKGPKIQKTSPPPVEPAPKKSSPPPHQSAPLVVSTIAQLQKCTTTVPHLSPLSKPTELTSNVANVSHQLRTL
LSSLQTNHSQNCTTVNQTAIVTMVSSAISGPKVGILSTTSTSSPNSVNNLHSSTNVRLQTSTTTSHSTITSKSELETTTT
SYTPHTKESTNSTVSIVSTLSKVTLSEPFLRVTSSGVQSQASNNLSLQTSSVITSRPPTNSGISITSNAMLNAMLAGTNS
AKSSIAGHRTNTVPTQAGNLLSSVMATSVQRTQSLQAILQVSSGCSSAPSRVVVNATSTTVTTSMQCVRTIVPPIVTAST
NSINVTTSILQSTLSQTPTLLHSQLISGQGQYKTASHLPVDTKSADLERLAQSTPSKKESEESNCKPQPALEKPSTTRSE
LEINKSSAGSHRIEESQNVLLKQLLQNTACATTTLCSGSSQGPSLPLVPSLEAQLARPVPPTPFSVLPPLLNEVPAPKTT
SNKQVLNRETSFLSQSVTPLKVQSPPTKEEPPKPPPPLTTSAPVISQQRTTDPFPKQQITTQSTKTSTPVLIQTNQQPTV
TVTKQLPPSLTTKISETTTPIKQEPPSITQPSSKPTSETVVNSTVPAQQQCVVSTPITVSRVAPQTKPVITTVAGKSVQS
TTQVSSTVQTTQQPLTTVTSVQQPQQTQAQPQIPVTPKPIVSTQQQPPHVNTIPPSVPHTVSHTVGHQAQASQGANAQHT
VPLVEVKKEVLDDVLCSGTPTQLTDTKDFLTAKEELIDGSIDDKTDLKKLKRRQYQQKRKQSQGKDATAAPQKKRARKVS
RLDEDYDTFIDNLMAQLRQLQPMAVLEPLLGKNYGVCPIFGSGDLTKIGSQKDYNTRTGDLVGSYGSATLPGVSDHYNTQ
PFGELEPLPPQQPASTQRGFYDQEFPPLKLDDSDDKKENSLSMNRDVDSPDTIVSSSSPECVIPEFIHRFPGLRLIEEES
DEESDWLKRVSPVIPLISPIPIRLKPTYVGKDIAKQDKENLGIPRLGKSPPIPLRDGNVTVTLTLNSQAADDIMGVLKDL
ANILNIAPPTGYQIVERTTTPPSQKLGLYRIKGKDGKEGAPIDIQSILNGAAKFCRHCDVVILNSLIRKKVSDLPFLSKE
EAEPGDELCFCSAACYMQFALIHRTPSNTQDKAATIVDHLCHKVDTKVLDDDFKKGKKYIVKQPIDHVENMEIDQTEKET
EIKIKMEKEEQDTLETKEEIVEDKRPKKHSAMDESLEPTDLPPAKIWRGLRYKTWSVGLMQPSTKYKKPTDKEITEMLFR
MGVTVVPAKAEDSRRCMFCHSQGDGTADGPARLLNFDVDKWVHLNCALWSENVYETVNGALMNLDTALQHSLVLNCIVCE
KPGATVKCFKMRCTNVYHLGCAVKDGCVFYKNKSTYCSQHVQKNEKDNELTTLSVYRRVYVNRDENRQVAAVMHHSEHNH
LLRVGSLIFLSVGQLLPHQLANFHTPNYIYPVGYKIVRFYWSMRRPNKRCRYVCSIHDVSGRPEFRVLVQEPLQEDVELR
DATPRAVWSRILEPLAELRRSTHSVQLFPRYVSGEDLFGLTEPAVVRVLESLPGIETLTDYRFKYGRNPLLELPLAINPT
GSARTEARLRNQLPWKRPHTQRTGSSARAAFVPTATVAGEVACPYSKQFVHSKSSQYKKMKQEWRNNVYLARSKIQGLGL
YAARDLEKHTMVIEYIGEIIRTELAETREKQYEARNRGIYMFRLDEERVVDATLSGGLARYINHSCNPNCVAEIVEVERD
LRIIIFAKRRISRGEELAYDYKFDIEDDQHKIACACGAPNCRKWMN
>MeliponaBeecheii_000371-T1 MeliponaBeecheii_000371
MRRRHVAVLFKGEFSAAHPAIKAHVRRLLSPGQPACDETDSSKISHEATTLANNPRPVSSGNGEDTEPRKPGTPELPGGS
PQEPTGATQYATRSNGSYSDASGSSELEALLPPVDSFKEEERAQWEPLSGDKFSRQKNTPRFEAYMMTGDLMLNLSRTQQ
SSGLLPKHQKKVDSLRYNNHHTHHHHNHHNHHHHNSVPTSPNEMLGHHRAYKCTGSNSASTSPVGISKRESGQCPGQSDT
SKQSAASFGYSSGFVRTSRSEDHLQFQKDPSMSAVDIDIDDDVTSSLNTLLDTRPDSGQGLSSERIVWTYNAPVSSPSAS
ERTSCCQNGSSSQSTSSSSSTEGTSPQRSLSPTSPTSVSSSVMSSNSGSRRFPPPVATGASAAALGPSGDGTTSSASGLH
PTNGDLSQSEAISNMSSPDYNDEETMDILSARDIMMVSDPSDSDSTILASEPPQRRLKAAAAAAAAVAAAAAVASSSCSS
SVPAAPTSNAYAPAQENSEHRIVIQVKGPDKDVAAARNTSPRQNRRRGNLGNPELVPTSTAQSTVQRPTGNNTAGNVTPE
FVGYQELKESEDENEALNIGNYEDKHGGASPPQSADEESDIESLHSFHYSPKAVDLPSAVRLAKRLYSLDGFKKSDVSRH
LSKNNDFSRAVAEEYLRYFSFERDTLDVALRKFLAQFSLTGETQERERVLVHFSKRFLDCNPGAFNSQDAVHTLTCAIML
LNTDLHGQNIGRKMSCNEFIENLSELNDGDNFPREVLKQLYNAIKSFPLEWALDEEGDETVNQVIQQGDGPAISGTGNPF
LDVPNVTGATEFKKGYVMRKCCFDSNGKKTPFGKRGWKMYYCTLRELVLYLHKDEHGFRNDSLHNAIRIHHALATKASDY
TKKEHVFRLQTADQAEYLFQTSDSKELQSWIDTINFVCASFSCQPLAGAVGSQRKFQRPLLPCSHTKLSPREQLRDHEER
VSKLEAELEEHRRHPPERGAKALTVQNYKEKDAYLHHELKRYKTYAYLLRSRLAFTEVEPSLVKSSIGEVDEGIGALLNS
DVALIPPPVPDRPAINRYSYRAAIYNRNLLNGQDYGGDIG
>MeliponaBeecheii_000372-T1 MeliponaBeecheii_000372
MSKNTEARQENEENVSAPEKRNLTTKGRQNGDDKVIRFRCDFPSTQVKVMLARGWIQVTEPNDPNWHLWWCEVNDVRQAL
DLKLAPHQRIPHFRNHYELTRKNYLYRNLKRYKKLLLKSSKMDEAELCDGMPLTYELPNDFRLFAEEYHKQPGSTWIVKP
AGRSQGKGIFLFRRLKDLSEWCSKEFGQQVETSPPETFIVQKYVENPYLLAGRKFDLRIYTLVTSFHPLKVWLAREGFAR
LSGELFDLENIDDSRVHLTNMAIQLKTQASDDKQELKKGCKWALTKVREYLTARHGPDVVEALFQRIAGQFVTNY
>MeliponaBeecheii_000373-T1 MeliponaBeecheii_000373
MASLLAVQSVIMQGKNSFELYGYDTLLDEDLTPWLLEVNASPALTGTDTEDYRLKFDLVDDALNVLDLEARFSGRETRIG
GFDLLWNDGPVWTHCPNPSVCGQPPTDLRKLNVFLGAWNNDRVQQLRRLGECLEEKKSRVHKTIERK
>MeliponaBeecheii_000374-T1 MeliponaBeecheii_000374
MSMQKKERRKEGKKERRKEGKKERRKEGKKERRKKKAPRQNTARKTRVARGEQQTACKYRLEETPLPSPSVTNGSLDLQL
SRSDVTTGTCAKEKKKVLIKDWLRGRLSAAAAAVCASGGFYRRKRASSLTFRRGLTNGVEEAS
>MeliponaBeecheii_000375-T1 MeliponaBeecheii_000375
MITPEARDYNAGGFLVANYGKQQQLTKHCLLLDGEHRSRNISEQNDSGIHTVTLSESTSLVYDESPEEKGTVATENQQQA
HTVWTHEDAMENASYSCSNLSSPKRRRARPHRTAVASLDHSIRVHARPARDELKHIPRISSIFDDTNEELVGAAYVNRGQ
ISVYDSNSVQLPNQLHAQLGEPELKHRRLHLEERILERTEVREFSIHAADHREDLDEERAIRSQRHRYVKVDKKQR
>MeliponaBeecheii_000376-T1 MeliponaBeecheii_000376
MSVAHLVKVTLPNYLAGLPIPDTIGGWFRLGIRDWIALIPPTALLAGIGYMSYQAFCPKARAPPLVNLNVKKDVNKVVDT
VDIEDITEKAVFCRCWRSKNWPYCDGAHGIHNQATNDNVGPLVITKKKD
>MeliponaBeecheii_000377-T1 MeliponaBeecheii_000377
MNQPTIHSATTANNKIKSSTKSQVSEVTPRKEEENGTDIEIDVNNTQTTNQVPYDIADINHTINTNSPDVSSTDLKHSTN
ETSPLPVIKKAATNVSSENIVGIAKSVNRNNSKHMPSGIIALVTAISFAVAIALVYIGMIVWRRYIE
>MeliponaBeecheii_000378-T1 MeliponaBeecheii_000378
MNKETSEIKSAKHSPWKDVGISDPRARLKSLSDYASMVELDRNIPPQRYYRSGVEMIRMADMCMKDNDLEYAYILYVKFI
TIFVEKIRNHPQFNTVPLKDKEHNQQTLRKVLPKAEELKKQLLEQYQAEYNKYVEDIKEREKIEKERLKQEELKKLREEE
ERKNKLAALAAVKAAKAAMTASVTSPEDGKVKKTSSVSSRPLVSPSSDIIAQTSREKPTVDRSTKPSLLCDSFTLRDVVL
PTKLMHNFLMLAFTNTMNNKETCGILAGKLERNKLVVTHLLIPEQTGSPDSCVTHNEEDIFDYQDQHNLITLGWIHTHPT
QTAFLSSVDLHTHCAYQLMMAEAIAIVCAPKYDETGFFILTPEYGLDFIANCRETGFHPHPTDPPLYTKAKHCKLDVTTV
IEVVDLRRK
>MeliponaBeecheii_000379-T1 MeliponaBeecheii_000379
MEEDKVDDEVSPSKRTKIDSFQDAFSELSKSEFFNEPVPGPSKAKDSSKFSTVLVSLKQKGNPLLKFVTNVPWEYSEIVP
DYVMGKTTCALFLSIRYHQLNPDYIHERLKALGHMYNLRVLLVQVDVPEPHHALKHLTRICILADLTLMLAWSSEDAGKI
IETYKIYENKSPDAIMERSDTAPYQKLMNALTTIRSVNKTDATTLLSTFGTLSELIQAQPNTLALCPGIGIQKAERIHKT
LHEQFLCPSKSVK
>MeliponaBeecheii_000380-T1 MeliponaBeecheii_000380
MEDANNTSEAPPASLELKTRRPPLQTQVSTLDTKKRQAVYVRRACKKYGPKNNPNIILDGLNMTVQKGTIYGLLGASGCG
KTTLLSCIVGRKRLNSGEIWVLGGRPGSKGSGVPGPRVGYMPQEIALYGEFSIRETLIYFGWCAGITTQKVEEKIHFLIK
FLQLPSANRFVKNLSGGQQRRVSFAAALVADPELMILDEPTVGVDPVLRQNIWDYLVDLTKNGNRTIMITTHYIEETRQA
GIIGLMRGGKLLAEESPTKLMEMHNVDSLEEVFLNLSKKQNMGLRRRSSILSSVTGVPPEDTANDEMSGEFGDNVSVSSR
RKSIAIHDHSTVLDMPPEDESSKASMMVDPMHMKALLWKNFLWMWRNVGIMLFIIGLPVVQIVLFCISIGKDPEGLRMAV
VNHELNSNVKHCIQPIEGCNWTMLSCRFLQHLDESRVDLVSYETEDEARDAVKKGDAWGAITFPSNYTDSLEVRINDGKY
ADDWSIDYSNVEITMDMSNQQIGYLLLKKIYNSYAAFVEETSEICNFNKKIATIPINFEQPIYGPTEPNFTDFAAPGVIL
TIIFFLSVALTSGAMLMERNEGLLERSLVSGLTGTEILFGQVITQFTIMIGQTIMVLIVAFAVFNITCEGNIGLVGLLTV
LTGLCGMCFGFVVACVCENERTATYLALGAFLPIVMLCGIIWPIEGMHDLLRFISYTMPLTMSTESMRVILARGWSMSMS
TVYNGFVSTFCWISIFMTLSILLIKFKKG
>MeliponaBeecheii_000381-T1 MeliponaBeecheii_000381
MLQPIALGTYMELQTTSQNACIEIRPTREQSDNLAIDDITIPKIKKKVAHFRGLATEDG
>MeliponaBeecheii_000382-T1 MeliponaBeecheii_000382
MLKKIILRCVLPVIVGVPFIGQHEANEIFEALFDDGTVTAAKIAQQAGYSAESYDVVTQDGYILRMDRITGSKKSPPSDD
KTAVLVVHGLFDASPTWLVAGPEKALGFMLADKGYDVWLGNVRGNRYSRKNLFLNTSDPDFWNFSWNEIGIYDMPAMIDR
IIEETKQEKMFVVTHSQGGTVFLVMASERPEYKKKIIAHFALAPAVFVSRTGTSVIKVLCLLADYGYRVMKPLGIYELEP
SNKLVQRIGGKLCRDESPLQPTCKIIIDLFIGSREKVNGTLLPLGAQYFPAGTSVKQLAHYGQLIQSGKFRKFDYGVAGN
IEKYDERNPPDYNLRNVTLPTYLYYATNDNVVVVEDILELYETLPNVEKFLVPCDVFAHADFVWGEDVNILVYDKILSVM
E
>MeliponaBeecheii_000383-T1 MeliponaBeecheii_000383
MDYPVLGRYDPSVEASAVDSGGDEQQQILWEESNYVLSSDEYVPAAEQFGEDFAGAEFHETRTLLADGGDRFGVSTVTFD
NIEELVWMGNQGGHVTSYYGSGLQKYTSFQVHATQEVRHIHPLDEGILILTQSLLRCQLRRGIPIFTHVSSNMIDMQCML
QISPTRLLMGGHQEKIIDFNLTRGKETGLVHVGENGCAILRQHSRLVCCGNPAGRIDLRDPNTLSIEHTFDTHSGSLSDF
DVQGNYLVTCGFSNR
>MeliponaBeecheii_000384-T1 MeliponaBeecheii_000384
MAYDLRQMRALSPVTTLVYPLLLKFLPSYSSRLAVVAPLGQMQLLDTIYANVQPAMTCLYQVATGGAMILSFDVSSTSQC
LCFGDSAGSVHLMSTNTPEPQFNTFSRPTEFADPVDSVQSISFDDDVTPLSTIPIVYTGHPLLSDWPEEYLKKVYRKTPT
IDPEILRTMKMQGTIGYAPNPQAFRRNQIPYNLEKRRGVVAKLFAGDSRSKTDDGTFVAIPKRYRKIEVKYSRLGYDEFD
FDQYNCTNFCGLEATLPNSYCNAMLQLLYYCEPVRIALLSHSCQREFCLSCELGFLFHMLDTSRGLPCQAANFLRAFRTV
PEAAALGLILSDLHPEAKRKTNLMRLIQSWNRFILHQIHYEILETRKRQQEEEEAARLKSGPKCPPFVYNEQDFPSILQD
IGSRYRSHAEERKKRRKQEEDGKYMWITSKDKSSKKSIEENEVRDEETEISRLFGSEQMHIHRCLKCGQEAMKHSIMLLC
NLVYPELTHPSEEVPFTSVLTRSLKPEKITPAWCDNCQKFTPTLQSRQLTKLPQILALNCGLDTQQDKVFWQAQMDIVVQ
KVLSGKESSPSSSPVPITVKPCRYGNNCTRIGCRFRHVGRDPENISTSPVTPPTGTSTPVATPPSHLYYSHSWIPHNIEI
SLNSSCELFVEKISVPKNDSNENNKSTDEILVENGQRADKIRDSEITGEEENVVENHINAKSDNDEKEENKTDENLDKVR
YSLSAVVCYIDDKANEDRRNIVALLRVGPNYHERSAGSAVSQWYIFNDFCISAVTPQEAVWFNLDWKVPCVLHYTAVPAP
EPLPFVSPLTYDVFGEDKCIARSGGTRGITFTPLTSDEMPKKGELVGIDAEFVTLNQEESELRSDGKMSTIKPSHMSVAR
ITCIRGQGPLEGTPFIDDYISTQEQVVDYLTKFSGIQPGDLDANFSSKHLTTLKSTYQKLRFLVDNGIMFVGHGLKNDFR
VINLVVPPEQIVDTVLLFHLPHHRMVSLRFLTWHFLGKKIQSETHDSAEDARAALELYRKYKELESSGKLAESLKELYNI
GNQLQWKVRIMDYLKYSSCVDTLILI
>MeliponaBeecheii_000385-T1 MeliponaBeecheii_000385
MRLEFLATMFVTPEADASGQAFSQPLNSRARIMFTKEGPATEDDSYMGYSVTTGDFIGNGDSGTAVGVPRGSDLLGKVIL
FTSDMTNPRNITGEQMGAYFGYAVASGDIDGDGLDDLLVGAPMYTIPDNPEMTIETGRVYVIYQGVGPEKFRKVDSRDGE
SNRGRFGLSLASLGDIDRDGYGDFVVGAPYAGPRSHGAVYIYHGSPTGVLEKYSQVIYAENLDVPVDTFGFSVAGGLDLD
GNLYPDLVVGAYESGTAVFYRSRPVIKMDSYVSFDLESKLISLDDRNCTLSDGNRVTCLPLRACFKYNGEGVFSRHNFNI
QYVLDVKKTKSPRLFFLELEGKNTMNRTIMVDRDRQFCRTVQVYVTPNIRDKLTSLDAEMRMSLDEERYEDTRTRDPRIP
LRPILGSTTSRKDSLSIRKNCGSDNVCIPDLQMNVTSNVQKYLLGSGKRLQLDVLVQNVGEDAFEATYNLKLPAGIDYIK
VEKIETMGVPVQCSAPKQSNNNTLRCDIGNPLQKHGLVKFKVLLQPVTSHGMKPIYEFEMNVNTTNPENPYTIEDNTYIL
RLPIWIETDLRIDGESKPKDLYYNPDNYTSEINVTAEAEFGPAMTHNYTIRNQGPSDVVEAEAFLIWPAQTLAGNELLYL
LEQPETSGPIVCESANANYLSLKLDQRKRLYSYHSDPSGVISNEFQSGRTINVQRGFDIGNKPDVLITTYTQNNSEISSN
AGDLTAGNRGVLFHTESGDYGEMTTLGGSFGSSVGDTLNTRVPDSESRGNYGSNEHANRSVTLNGWNDWDRIRLSEARSF
SSDRFGSNAKESDERYQEQQAQQAQQAQQRREEEARLEYQRKKEQHMAAQRQREEQERSYHQRRQEEERRRMNEELKRQQ
EEERKRQQEEATRRQQEQRRKMDEEKYRLEQEKHRRVQGGLIIGDREETVRGGEFGFQLRNVSSMQELERLFGSLSKSAT
GYELYNRQGKHYVQFMGRFRNSADRREYIEFQDGSMFPLQDHYGGQSYASESTEPRDIRFLRIEGELVIDSTGKGFIVLK
DGRRFPLQGSFTHTEEGTYTLDPHSYQAGRTDDEYETKVFGKSWNEKSSQASDIEKNYESRYTSTHEVRRTEDRRVAGRT
YGRENRETVEEGASSKIPSESLRFKRETDMVNVKDFKKFEKLRRIPRDLENDASTPENEFDGEDYVDDPKMQGSVDPCNT
AKCVMLKCILGPLRKDQEVWIGARYRVDARTLKKVALQEKVRVSTKLVARVTKQPFIGTPAEQVVKSHEIKTNVEPSITP
SVPDVIPLWVVVLSACAGTIILLLLIFLLHKCGFFKRNRPSDAPERQPLNRNGHFQHGDDH
>MeliponaBeecheii_000386-T1 MeliponaBeecheii_000386
MLELICRWRFADLIRKRRDIVPMLADVENFREDIPLTMDLNVKEKMYSPTKCKACAPRYIWFSVSQSKYDPEDNRWSKDS
PVGSRREPVGTCWVVSNNFNESQEYSPCRTRYWGYHRQGSCQAGLGAAMSKRTVGYKYGNPTCPDGCHVPKELRGDTRGR
PRTAEYGQECEFLLYAPPSVAIRIRGACARV
>MeliponaBeecheii_000387-T1 MeliponaBeecheii_000387
MENSYKPPDETGKPTRLVLERGHKRRMILNLSRSICYPRVYSRTNNQHQVVGIINEANLLANELFTMNDRN
>MeliponaBeecheii_000388-T1 MeliponaBeecheii_000388
MKFYNSGNEVPSFGFGTWKSKPGEVTQAVKDAVDIGYSPLAKLAKKYNKTPVQVLIRYQLDRGHIVIPKSVAKSRIAQNS
EVFDFQLSPEDIAYIATFDCDSRICLMLGTEPSILLSFPCSILSN
>MeliponaBeecheii_000389-T1 MeliponaBeecheii_000389
MSEIDLHTWTDLPEEIDEDFVSYKGDYDFPHYLSEDKEWVHLQNKNPEDRIQIFEPFLITELSRFVPYIENNRVQFHALN
MPNITIKKIEIVGFVLSVSEDAQFYYYQVDDGTGNITIYHKKQQQRVKTNVEEQGKGIDIKDNKLGNDTDIKSSDVAEHS
KCLLDQSSNVKHKCSTNSGTLGRKIERCNYVHATGYCALDFMLEKKSKEKIMFEDLLNAKLNFLANNVTSISEHEYNKKL
LLWSNTVVKRRYDKNLNESGMRHS
>MeliponaBeecheii_000390-T1 MeliponaBeecheii_000390
MYIIAGSINSRKTSTIDFSVQRRFLPRYPMKSARSFEMHRSALRLLGARPPPLIRRSSFPTQPSKQSSGSISGTPNIRIS
RRQSAESDEEIRALISALHHRTRLIRRH
>MeliponaBeecheii_000391-T1 MeliponaBeecheii_000391
MQDAKTYEKRTVNAFRLQTAIDMSEKKLSMGINVSILVILTIFGVLLSLPLRLLLNTNYHESRNKTLDENNTILATESIT
IKTVVIPVDHRKLKRCPKFEYEDRLKSVFQSDYDGNCTYTRVCTIDDYKQKNNGEDKNERVSREDNETFNEILKEIVGEN
STKKVEESGKDRRTKSVLVAGHILVTMLLISAIAALVEVLRIRFAKDKVLQRKPH
>MeliponaBeecheii_000392-T1 MeliponaBeecheii_000392
MKETDDWRRSEKGRRSRRKEVECAVLEGGAVGGEKSRTLLPLPWTEHLLYIPWLSTFEKGTFSSHLSRADSPPDNRLNAP
AFRSPTIQRLYPASTSFFDVCP
>MeliponaBeecheii_000393-T1 MeliponaBeecheii_000393
MPKMEIARSNPNQPHHLHQCPSLLSSSHPVDYDLQEAVVVVEIVDSRDARAVRRAKNAVSRGIEYRDTPVYRGVPGIYNR
LGDRKSPAMPGISRSLGESSDSCEIPRKGVYKARTLAAESKGREGLNGVVSRSKEDAGQEKGRHRNYANCGSVLACSGLT
ARGRAS
>MeliponaBeecheii_000394-T1 MeliponaBeecheii_000394
MKNDFEQCKKKEEEEEEEEEEALMKRRRESLIKPQWQLVITVVSKRGRPGVSIRRDRLGLQKSRFESQAHSVITKATEIR
EQKGEGEGEGKGGGEEEEKEKVKEKEGGGEEEEEEEDDDKVSGRGREE
>MeliponaBeecheii_000395-T1 MeliponaBeecheii_000395
MYVCCFLFHDSSFPLLFALSSGASSLLVGVTTSLLVGVHGSYREPNRPFFAVVGRIHSSQDVTGFSSTLADVWPGEEEEK
EEGEEEEEGEEGEEGEEGGFGRK
>MeliponaBeecheii_000396-T1 MeliponaBeecheii_000396
MKPEEEEEEEEEVKEETEEEEEEEEEEEEEEEEEEEEEDEEGGGGGGKEEGSSERSRDVQTL
>MeliponaBeecheii_000397-T1 MeliponaBeecheii_000397
MSNCGMKKLNLRGAARILEFEVRILCRCRLHLLGSILEAVIRHAAVGVARCARMCCALFCSAVLCCAVLCCAGVCTIYNA
IRASDGSARIYGSWRILPSGEGERERERERNEKKKRKKEKKEEEKKKKDRTRSDARVIFPWNELYASRGSNTLFIVRLFI
ISAWCTVDGWATKLTGFWRNGASSFLHLDCN
>MeliponaBeecheii_000398-T1 MeliponaBeecheii_000398
MADAAKHVRQRKAGPARDHRRRDRGIIYNLQSTATYRFCKVVDDNEKSPRGSSRITEKSRRMPVTSGWLASRVIVQAHRS
RVRTVVATRQQLYRSARKCKIEEFERSSRVHPSDAPEEGNYQKFMAIGATASWRNFEREHRESSMMSRRNASSVSNSPGL
VRTFRPRPRPPPPPRPPPPPRPPPPPLPPPLPPLRLPLCAGATMCSTHSLTHSLTHLLSFKDATVPPVEREFLQNLGIH
>MeliponaBeecheii_000399-T1 MeliponaBeecheii_000399
MGWVARQGRAGQGRAGQGRAGQGRAGQGRGGGRRKEEGLAVTGTVWLDVEEFRSDGESKGPVRERPGPFEV
>MeliponaBeecheii_000400-T1 MeliponaBeecheii_000400
MLLQRSSFAKAKQVVVVVVISRDNALRFLQTVGLASKSQGVSKDAKKEHATEEEESQRAPIGRKLESPHLRRFWFYLRWP
LPTPPPEPPPPSPRSAHNACSFVPFAPSPQTPTPRAPSSRCSAPFAPSGNSPLHPSN
>MeliponaBeecheii_000401-T1 MeliponaBeecheii_000401
MQIGIGERAPPAGYHSARPSGCYSSELFQVAMVGVHRARSYRADAQVRAGHQKQQRQHRHRKKEEEKEGGGEEEEEEEEE
EEEEEEEEKEEEEGIKEEERSCFFILSLTSSWLPRPPSTYV
>MeliponaBeecheii_000402-T1 MeliponaBeecheii_000402
MLTDLSNCAQLPHTKKEQLPLNSKEGEESCDDGHPFRDLRSASSLDDEKSPVLLHVIAPRQETQKLLSDTAANQ
>MeliponaBeecheii_000403-T1 MeliponaBeecheii_000403
MASNPTLPANKEVAARPSGGGQKIPGGGTEYPRPGGGGRAWLDRASRQKAHAVQRQATLVYRVPTMASYKGRCRVPYLDP
PQKQKGIEFQAFPPIHGYNPMADCRLVVEERRTLSNYVFLYVFLAERTYVPPRRTREKNVEASNNRDENEKKEGRGEWSK
AGQHGYNLAILQLDSRMSQHRYRRGISVERERERARAGAARCPASVALGVSLRGDQTQTEQQSGERNEAATVQSTVG
>MeliponaBeecheii_000404-T1 MeliponaBeecheii_000404
MLNCGWSGVGTTQTGNSKAFREAFEERSRGVRHATVDQYESALVEGRTTIVDDRRRGGSPEIYASAIDTVLREDQARAGA
GARARARARGRARRFDEVTRRCFSCNARRATLSLAEEEEEEEEKEEEEEEKEEEEEKEEEEEGEEEEEEEEEEEESLSAE
TYTT
>MeliponaBeecheii_000405-T1 MeliponaBeecheii_000405
MEPWNHGAKGAKEERNAKIGKAGLGRSSRASCARWDWSIRLSDWISINRQANYKAYLHVMQRAADAGVMIATPWRSVLVG
DWSMEGAAAVLPIEKRLIALLVGRSELALNEIKTVNDDDDDDDDDDDDDDDEIQPVCSCKKDKRFGILSTRRLACHTDTP
CQLRLRYVLSW
>MeliponaBeecheii_000406-T1 MeliponaBeecheii_000406
MPRALLSQRYVTFMTEDRIVKNFRWRCSLQRTAGFSSGVGSRSRPSSILRSGAVVTQAASRGEPGNGPDLVRATEMERLY
GEESAPADNPRGYFTASPLLQQQSITSQYLPDVEALGRRGVFSSTQGER
>MeliponaBeecheii_000407-T1 MeliponaBeecheii_000407
MRRTRSLLENCHWRLFTISVGTEPISSGVGHPTAEIRREEKQSEKKVEPGYAMIERGGSKQRKYYEKGITRKERSKKGRK
GRKEERRKKKKKKKKKKKKKKKGKAASRKDQGGGTRHELRANCPVDCSCSLLCAAVAAVCSARCFLDLEATSGRP
>MeliponaBeecheii_000408-T1 MeliponaBeecheii_000408
MEPITVGWLLYVPYVEYGFDAVDLRELAGIRLGEIRPAGRRHECRPVDEDHPGVARDKEARPRTSRLAYRARRQPRRQSH
PSEKNGGLAHSIALPGVHTHVPARTIVYTCSVSVMEAGTGQVTDSRRYHPVKISGFGHSSPRHRSTT
>MeliponaBeecheii_000409-T1 MeliponaBeecheii_000409
MDGSGRFISEVYQDPAFLACRPLDPCSGQTRPPAPTIRAIFLPGESKNGPLFQREARSCALIYALQFRVIVLGVTWVFDV
LNRQVGWGRSAVEFKLIELVESRRNFGKETYG
>MeliponaBeecheii_000410-T1 MeliponaBeecheii_000410
MWLREREDKSILLVDWLFAKLVKIELCREYDLFVARDSILRSVQAAEVKNADHRTGTTLRGEGCYDVNSKARPKVVSLRN
PTLAPALDRRAGTKRATKGSRKRRSSPFTVCSAGGRQQRTVTSVASVVPAGYARRQTKRAEGEGGGGKEEEEEEEEEEEE
EEEEEEGEEEETTNEEKEEERYVLA
>MeliponaBeecheii_000411-T1 MeliponaBeecheii_000411
MVSGICDRARLADAFGTALGLWLGEVSGENVSASSGPRGGDRGEATDLGTHTENSDGATLAANTAVDARGGSPQGAHLSG
AATPRPPRGRRRQNQNGLDTTQVKTERLTPDNNSTSSRSVTPSSSSHPGTPPNATPLGGPEGPPPPHHLKHMEQMMGRNY
SDFMRSLAAKYNNANPNDYFSSPRNGYPPGLDPRFPGFKAGATPFVGLMAPLGAPQPSTVSTTSPLSNKDPKEQKQDTLF
GNPVFPPMLDMSSTQALLHMVRTANAAQNAAELETYLKGANKRDAGVTSPLDLSSPGGFAPRKRQRAETRRSGSVSPKPK
PTARPTTPPPVRCPSLCGHMPCGDGQAVNRWTIEDVVNYVSSIDICAEYAQDAEGNGTVASERVKLELELETGRGFEV
>MeliponaBeecheii_000412-T1 MeliponaBeecheii_000412
MALGNNAMAFQNYFNEKRQRSAKDVIVELELLTSDPSDWIVMNYQRLMGASSISKANFKSQQELISGKSSHGQERDIWKI
VFEIRGRARLDSWHLTPVAQRLTCARHIGKLVLHIHIHFSRDSRDV
>MeliponaBeecheii_000413-T1 MeliponaBeecheii_000413
MQDARERSVSRPMFGHYSNTRKTVEAHCWRRSTGRRGLDIRASTERTREKRLFTGENEGVGWGGWLRKKRKKKKKEEEEE
EEGEKRATLLYSIRGAAIRFSPPRMPVGSVAVWRLRFHGGHQTVVGPPPRPCTPAHPHTRIPPPRSAGMPTRVDFLQINR
RPQGGPPVAIGG
>MeliponaBeecheii_000414-T1 MeliponaBeecheii_000414
MLIWLGWWAAVAVDVGTRRSSAREARDDLDRAWQVTGSCSLVHSGVATDPPQRAPAASNFYFKVIREECRKDAGKIGTET
NEGKDKNFREHRIDGAALPLLSEDHLTGPMGMKLGPALKLRALLARKLGACTVCLHCAHCHQTPLPALNAAVATASQQQQ
QQQQQQQQQQQSQQQQLPGRRPSSTGN
>MeliponaBeecheii_000415-T1 MeliponaBeecheii_000415
MLTTILAIATLLAALALATSQNTNNKNPYFVPGHDSIVHLFEWKWNDIARECEQFLGPMGYGGVQVSPLQENVVINDRPW
WERYQPISYLWITRSGTKEEFVDMVARCNKAGVRIYVDVVLNHMSGNWNNARGTGNSRADTYKFEYYQVPYHAQHFHKSC
LVNNYNDPSNVRNCELTGLHDLDQSQEYVRSKLLDFLNAAVDAGVAGFRIDAAKHMWPSDLNVIYSRINNLNTKHGFPAN
ARPYIYQEVIDYGNEAISKREYNQLATVVEFKYAAEISNAFRGNNNLKWFVNWGEKWGLLPSQDSLVFVDNHDTQRDNPN
TLTYKLSKMYKMAVAFMLAHPFGTPRVMSSFDFQSKDQGPPQDGNGNLVSPVINPDGTCRNGWICEHRWRQIYNMVRFRN
VTRGTTVNNWWDNGSNQIAFCRGNSGFVAFNGDQNDLRTTLKTCLPAGTYCDVISGNLENGRCTGKVVNVQENGDAYVEI
LKKEEDGVLAIHVKVSFTADRENASRFRSNARSHR
>MeliponaBeecheii_000416-T1 MeliponaBeecheii_000416
MAVDNTSSMPEASGSDVADESDYSIFENKSGLAEDMKFLASMPELCDVTFLVGDTKEPICAVKAVLAARSRFVSGKINPP
RPPRNDTKEEQEQHVTFLQPNCSLFPQGVSKMFYQAPSPQRKKDPPPKENKIRLFLKRSSEPLLNMQNAAQQRSGFVQQL
APIQEPNQHHTVIIEEFEPDVFRQLIEYIHTGCVTLQPRTLLGLMNAADYYGLEQLRKACTGFVQCCITVDTVCALLASA
ERYIQYKCTKSLVHKVFEFVDEHGNEVLNLGSFTLLPQHVVRLILAREELRADEFTKFQAALMWSKKYCDSNQNQDLKEV
IGNFLEYIQFHKIPANVLMREVHPLGLVPSSIIVNALAYQADPTSVDPGKLSPHRVKHQDRSLSVQSSLQDQYGSNTSLS
STGSDEGSDEKQHSGKYGIAEQEIREREQWPKHRHSEEEDIQRLIEQRSQYQSMRQEDSLQHQQDEQLIRKQEEELRRQE
MQEEFERRQKELLRKKQQEELRRKKLQEESKKLQDVDKEAEDAARRQKEREEEEKRKRKQEQEQEQEQETAGKEEEEISR
KPEQADLESETKRKQEEETGKLSEEGRRETQNEEGKREENCSQQPPEGEKRTEEEQVESESELKRRKEEEQRRIREKRKL
QLPLEELKSEWALRQDLLLQRQEESLERQIDELKREEQWESRQFQQMQLYLEGRKPDETEKKSEKQQRRTTERKKVKRRR
EERVEIRVHGAESPKQEQRQMLQPAESVTGFYIKLVVRQEGRPNLVWLFKTHIF
>MeliponaBeecheii_000417-T1 MeliponaBeecheii_000417
MGSLQLAEFRRSRPNVDDKSVVFIPAIPTNDDDDDGGGGGGGGGSGGEDEKDEDARVETAATTEFLHAAKSGVRNLGEGG
NTCLDSPARKADLHKPAGLYPCHRQGGNQIRHLVSSICIDSPGKPEDLHQPVGLYPCHRQGGNQYWMLSKTGEIRRDESC
LDYSGADVILYPCHGSKGNQQWIYNPQVRNPTYVCDTNIDKANQTRQQRQVSGDNGEQAAADNGRMFLNSSEAEVVVREL
RPVEAVISRFFASPVEKSQPKIDAVVSRHERLETPSAAQDPVQDRGRENSFEKDIRRRTDDGGAIERSLEESKKRYVPER
PILGCNL
>MeliponaBeecheii_000418-T1 MeliponaBeecheii_000418
MPGNKYLLLIQHRIPTAWSETTAELTCKEPGRYLKELPATAVIICFHNEAWSVLLRTVHSVLDRSPEHLIQEIILVDDFS
DMPHLQRQLEDYMMNYPKVQIIRAQKREGLIRARLLGAAAAKAPVLTYLDSHCECTEGWLEPLLDRIARDPTTVVCPVID
VIDDTTLEYHWKDSGGVNVGGFDWNLQFNWHAVPEREKKRHKNPAEPVWSPTMAGGLFSIDRAFFERLGTYDSGFDIWGG
ENLELSFKTWMCGGTLEIVPCSHVGHIFRKRSPYKWRSGVNVLKRNSIRLSEVWLDEYAKYYYQRIGHDKGKYGDVSERK
ALRKKLGCKSFKWYLDNVYPELFIPGEAVASGEVRICRVSPNPVGDLFFCSRGEATIRIDVWSHSFP
>MeliponaBeecheii_000419-T1 MeliponaBeecheii_000419
MVLVNRRETIAVDRAQFVEDAGRPVGKPAVSFRRHRTAIQVERFSGTAADSRLMDLEEGDTRPKRRRASSSPVNQNLQAS
TLSQNGSYYDGKLWDRRKFHR
>MeliponaBeecheii_000420-T1 MeliponaBeecheii_000420
MREAREKERTNRGITSKLNHEAEVGARLRPRRHVDIDERERVSLVRPLKGLDGVFTALQRRMAAVEDVHPQLRTRKSNAT
VKYSTEGARGVRLERKRKRKRVRIQAAAQCVGIDGKRTSGEFGLLAREGLKISEKAVPPQWWYNNCEEVWAKSSGSFQSV
LLVTISKMSERKLKRFRVGRGSWNFSFNFDSRRTKVKFSPALIDDVGWGCSKMKGSEEKWWRKKSCHDGNANIIFPQ
>MeliponaBeecheii_000421-T1 MeliponaBeecheii_000421
MAPKLVETWRSWRKRQKNLYRLILFDSQQKWISQVNSALAKTKNPTYYFMRKILVTFDNHEIEFRDRPPILTKKALCNSY
RYKEGLQVCSSRNKSERRETPYYCDTCPDNPRMYLDNFHARPGRKSSSAKGFKRSVIRMFSSRHEASYAQQPLFIFRATK
VATPGLSKTQRWFGKVPNAMTLVEGVGGGKGGTLTAHLERLAFETRC
>MeliponaBeecheii_000422-T1 MeliponaBeecheii_000422
MYRHVVRYFTPTVVQPRDYPKPSPVDPDFATLRTHANVGPSPGHANRFGQYQVISATEAKHNYVPACSGRDHSRDDRGQA
ENDQTSQRIVKGTASPEEGRPPSQRLERRFFADHRPPRTRPSDPVIHCHYSAENSNLSILFRIILDHNSTLLERFEAVQD
RIIAAVAGTADEEAHEQCRDEFENAYYRLIENKQFYMSVLPTKSTGTSARQGESVAERGRSDGAYSVEPLAVGKEIPSLA
AVLRLPEELLRERYEDDDDDDEYDERTGIIGNSNSIAVLSVEPSRKPENLDDSDNQLNASSSSPGIDGGSAPPILRPRNA
KAFRVYIVLSETTHPCLPRPGHTTVTSRGRSRTLPQLTEVTTAGSAIFTRLDQLLASSLSGIQLSSNCVDKTTFRGPIRP
IALDLWHNAPTRIDTLTFKDVFFLRTFDLWNNTINRIDSNAFPATLQPAHTRAVEKPAPKAGSTTIQPFVPFAFRDGSNL
KKLHLSRTFRATSLSSRPWTRTKIGAVLRFPQPRPADRLSRTRITYRQTRTWLTKHCRRRVSEEQDDSGIHTVTSSENTS
LYDDSRGEKDVRDREPAAGTTLSERRGCNGERELFVLQFELVEEELDDSRIVGLFDQCARPIRDETHSADIVKLRRYERG
VRRRRIRQRADLRLRLESVRLPNQLHTELGEPELKHRRLHLEEGILELAEMRKFSIHVADHREYLDEERAIRSQRHRYAK
EDEKQRSSLGSKINSVTKIRTCSTHGHIKESTDSNLTANIDATSEPIADSNLRARNKDDGASSEKITFRKANNRMISHHA
VVEAYPSELNPYAPRHSLFGPPTHRSLPFPDAIAVSVNRLRHYQLLRVLQRHLGWQTDYLHQTVTPQRHKWRPDISEQHG
MMSIMVALEDANLLPLGCTLDRMAALHIGKDGITWAPCPSEQPTN
>MeliponaBeecheii_000423-T1 MeliponaBeecheii_000423
MARRRASPPRRTIALLGERDFKLSPEFILSLIRSKDAGILLAARERDPRKSVYRFDETSEKLSNDLSQSPKWIATERASR
ATVLHNSAINLAALAAGRFILQSSEPATNYVGLSERRSEPVRGWVPHQPKYAYVPSRS
>MeliponaBeecheii_000424-T1 MeliponaBeecheii_000424
MGFPRRRSLWLKVAILATAVWATVCFLLYTEDRESAAVQGLAPSGVAAPQMATGFVPAAAALRKETSFNAQPKPKLIQAG
PEQGGGVLVAPREPDQSAPGEMGRPVILPTNLTAEIKKLVDDGWLNNAFNQYVSDLISVHRTLPDPRDPW
>MeliponaBeecheii_000425-T1 MeliponaBeecheii_000425
MYKRLLGKIIKKKKRLSLTNGRHRQIPPAQSFGRAKLSESTRNQSYCKVSHFPEQINLNPRITCSSVGGTVPSRRSGIGQ
TRGTIQRRSGNFIWTRHHQLTVKLKN
>MeliponaBeecheii_000426-T1 MeliponaBeecheii_000426
MAFRKFTECAECAECGGFDDANFSYIVRGGVVAITSVWDKESLMMSLGSDSETKLPKRDYLKSFPFVFPSFIPFVLISSL
QLSRCIESSKHETDVTSNVKRAYAEHFYLFHWTKSLETYAGAKKGE
>MeliponaBeecheii_000427-T1 MeliponaBeecheii_000427
MVSYQPLQSTKIGEISSTSGNFNGIKNERRGDGRRTESDTSSAESATLVLNVINLIERAKEIKSYPSRASYPSSLLPQIL
TQWQRGAFDSNMPSAFQLVNRKDCKRKMERNSGSSETRGATVSINRCNYSQQLPPRDTTTTNDLNSNPERLLEISAFEGV
ARWRNTEGTSTAAVKVVRLKRFVFACKPLQDRLRSAAAAATKTRLETELPSKIELEPKGAFVRNPP
>MeliponaBeecheii_000428-T1 MeliponaBeecheii_000428
MFSLNSNNLDYQKVASTLNLIEVNEIAAVIVRSVSTVRQSDNLRPPIIESQTKSKQNPITEPRPESQDRRANKERGPSGH
RVNSRWRGPKGRNKTDFQIVVGYSDSGDNSTITLQQLVLTPNCYITFARKTNHSAMDFSLFRGVVQNCWQNVCERFLRKA
EGDDGASSPV
>MeliponaBeecheii_000429-T1 MeliponaBeecheii_000429
MKQYDSDGETGERRGRSLALLACLIANLLRVKFCRVKSIESRVEEEEEEEEEEEEEEEEEEEEEDHLQQGSTIKIPTEKC
RSLVAHSEACLPKALAGSSRAKSVCSTATINFLIFEKQNRTSEAGGGGEQQISGNYREPEFSDVRGCFPGWCALTAHKSA
TRGWKGKNRRSKPARGRPPARERSRTSVPRKPLVADCRVDTRARARKRERERGIGIFSVDINPGTLDVTNEPPLGKNRRT
EGLAVRRKLAKGRRAFWTLAKNWN
>MeliponaBeecheii_000430-T1 MeliponaBeecheii_000430
MATGHREHGGCDIGFTAGRRYASTVKISKVSRGEARDIAVDVNERSKGSRANNRRQMAENKRSFRKQKARLQLPAEIDER
SKKDAQNQILGMPSSDFNSDFALLF
>MeliponaBeecheii_000431-T1 MeliponaBeecheii_000431
MQFGESQAGDLVEQMRAKWAKSIRQNVVPLPDDRSTYKLNFARNPPHAGLENVSRHDTEFSKCLLRFSAMTQLIDFVTKV
TRRDSSLQQSFYRLLNDLKLSSLNLVSAEPSVR
>MeliponaBeecheii_000432-T1 MeliponaBeecheii_000432
MGVSTQGQSEELIDHRFLRIMKLNQTYHAFYVSGEKTQKRRVRFRKGGKGAGGGAGKRRGRQRSRNDPSARADRQRRAAW
RQSAENARLRHRKRKPLMAFTASTVK
>MeliponaBeecheii_000433-T1 MeliponaBeecheii_000433
GPTIPRLRVSNTRLAQAASGCAPSVEVLPISDVKQAACGTPLGRVPRREKTVLTVARWLKAESLSGTCDRAQSGRYTRLF
ESSLSIPIKVGCGQMRQRLEWNLAAERGPPTEKRLTDNKDIGNGKWTMIIRERDTGG
>MeliponaBeecheii_000434-T1 MeliponaBeecheii_000434
MASIREAQWSETEERKATYNCNECKYESKRQFNVQRHKERIHMKKKLTVCCGKTFHTKGDYYIHCEQNHPATRSHAIISR
TKYKIVNDLLPAVNDQTDLAREGEKRQKANHSYNMRSRSKKFREEDQVKTRVGSKCSTSYVENVDIEDVPLINFLTDHRF
KSLLKQSLTAPKLLVEANEKPTSSQDKTQTVKVEISSEQNIEKTTSANSTAEEVQLKVSDSSGSSLSCELPMKKLILQRF
RSGEFQTPLHEQSANIDRNEANLAERTETVPIKIKKPMQINKFERVASETNKENVFALSTEQHSNIPLNVKLEPSPASGV
FETRRL
>MeliponaBeecheii_000435-T1 MeliponaBeecheii_000435
MDEIEAETDESIAATFSKSIGFQRIDIVLSHPEKIYYSGHQISGNVRLDLDQPTSALGIRLKCKGEAQVYFTDRSAGIRR
KFSAFENYLHAETYLVGDGKEKSVITGGVYPFSLTLPENLPCSFEGRYGRVRYSIRALLDVTTIYRFSTNIIPFTVAPIL
DLNRDPLAPLPISVKQSKMYIGQTESLGMSMDLPVRGYVPGQTIPIKIVMTNPTTVVVTKIRVVCKKVVTYHSTEKSRKH
KEIVVEVEQPVNKDTDAYDVTFDVPAVPPTGMIHCNIIDVLYTLKVEACVDVSEWYYRMFQKNLKLRTNIVVGTVPLQNY
ETPQKTVDVTEAFSFYPPCAMATEEYANDTPPLKNREREETAKPSLSLPLYEKSQIYRSSKPDKDDPTGDDGDSDGEVKP
YSPMYRVYTFTKSSQTKDR
>MeliponaBeecheii_000436-T1 MeliponaBeecheii_000436
MLAVIKPNLQTWPPMMWSFKVDIHVVDGGGCSVGRRRREKDGEHLLDGARNQRPTIAISKALKVKATLLVSSLPASNLKI
KK
>MeliponaBeecheii_000437-T1 MeliponaBeecheii_000437
MSTSLSLLASHDEVVRCMNVHLNGACEEEFLKFAINQEEMRQKWLASVQECQRLHSALEKAHQEAADLDRKLSHARRLLD
EEKRRRRNVEEQRNSLERQIALARDLLFNDGGRNLNDETREKLQFLNNTTLNGRHSKVLHVKDVCQNDKLNTIAELDSTG
SILSDLSCFSKSEDDLDISAMIQQSQKKREWKEHRPSGEYSTKKRRSTVRKSTELNSSDRIIATTTVMMPKDGNITASSV
IEAIPGDENVDPQGPLHNSHKRRKSGDRSKSKFASVNTNEIQIDTAPSAPKIEALTSGSDSEGVFKPSPNIGGYTLNTKS
ARGHSFVAKTVIKPEVCTPCDKRIRFGKVALKCKDCRATAHTECKDLVPLPCIPTGNTPTLRGTSGTIADYTPMIPPMVP
SLVVHCINEIELRGMSEQGLYRVNGGLTEVKSLKEKFLKGKGAPNLSDVDIPTICSTLKDFLRSLREPLITVGLWADFVR
ATNITDKQDADAALYQAISELPQPNRDTLAFLILHLQRVSSSAECKMPISNLAKVFGPTLVGYSCQKPSPTSLLSETSNQ
VAIVESLLKIPSDYWANFVNPENLNNIGIHKTRELQHTPSQESLLKRSISRGFFNTPLTSSRTFMRKNKKYFASPSRVAF
>MeliponaBeecheii_000438-T1 MeliponaBeecheii_000438
MKLYKLIVHQKTFSEEDLIINPKDHPNIKTGDVVEIYHPEDEFSRLLLQVTSFKEDLQGRETISVENNVATMFQLRTFAD
VYMNVVDPDDVALDSVELTFKDQYLGRSEMWRLKNSLVHTCVYMNKKIEFCGGSIRCQVYEMWSQGDRVACGVITNDTKV
VFRSSTSMVYLFIQMSSEMWDFDIHGDLYFEKAVNGFLADIFQKWKKNGSNHEVTIVLFSRTFYNANNLEEFPSHMRECL
QHDYRGRFYEDFYRVVVQNERFEDWSNVLVQLRKLFTDYQKIVLEYHQKPGVSIPKAMNSTAAQGNFLEVLNMSLNVFEK
HYLDRSFDRTGQLSVVITPGVGVFEVDRELTNVTKQRIIDNGVGSDLVCVGEQPLHAVPLLKFHNKDTSINAPDDYSMPH
WINLSFYSTNKKIPYSTFIPRIKLPQRVSKQSMESGKLQCKSKLLQEDPNECLHNTLFDYDAYDAQVFQLPSVHTSNSLQ
RVTTRTKKTSVASMETHNNAHMLKLLKRKMSDPDIHHPPPESHSPPASTRSAAISIPSRTDDIASSESNEEVNESRISVK
SDLTDSEISPPFRPVVGSAGSSTNTISQPTTIRPSRALINPFDPSHVTIKLTSNRRRWTHIFPKGPTGVLIQQHHYQAVP
TKMCSESQSDATSTISGSPMEHDISNSNQDHTKNKPQRSNFSLPSADKSGNPTFSTDNKSLTLLWGATGEQEWTPALTTG
VDWKSLTIPACLPITTDYFPDKRSLQNDYVVSDYNLLPDDVNTDFAQQRAIYKKPLTTAEVFKELVSQRLAQGFQLIILS
QNNKNQSNTPGSSAVPAISSVMCGRQTESEPKEEYLLSIGRIFHKISLFDNCITVTRYRPRHPYPPFNIHYLYRFHAPHH
DTYEVSWVSFTTEKLENYNWNYLDHYICTRGHTDFALVEALKYWRFRVFLLPLHNSATRKFLEGSSRCDIYTPLTTSEQV
CLLDGFLRFIELWPNKIRRPNPNKNWNPSALGGVSQRDPASHLTRRRHSTSLIVLTNQVYPPRYILYADPVKQTSDILLH
DHQFIHTFTVTHTLHHAFQTNLVGNSPFRERLGSNRLPEKPRPRSGSKVMDRGRISPASEAVLPLSLDQQQDHFDSNEDS
TNMELMKLKNTASNNEILETMKHPQNGVGFLTQHPSLPSQTFVSADAVQWLNNHIEGGVTVENAINIMNGMIQDKLICHA
SGDFSKPFILGFYLYHIVQDKENQRAGDYFSPLGDLQSFENEWIEVEIKAPKGWCEPSSPVSFPPMSSPMTISSCDTVDE
SNVAPFLKDDLDISDIGNDREWQVPPYKHTHLDIDINNRSDRIEWGHLRYQSTYKVDHSYELVVQWVASSGNIVADLIFV
WQRKAQMCGIQMVPIPSDLLALPFTLKSDPLRGPIFIPLNTECLMANKRHLFEEFREETYVRRLFLFQETIVQRFGFVPC
LIESTENDHQYVHMTGNAFILIPSTTNTRSRPRTATNIVKRNIGQKGYPIHSDQPSPHEAYITRHVSGKNKDDYNKDKRI
GFLWSWNHMLSRKWKSSSTLAGDELFQKKLIQDFRHFCSNGDNRLKQFWESCWEIKEKSCTKTT
>MeliponaBeecheii_000439-T1 MeliponaBeecheii_000439
MRTKGLLLLLICIAGSSIIFIAFSNQRPSIQTLVTETHKQLRNFQENLKDVEEKRLVTDSKYLAMLGLDGQQTSTTPFSF
KSQNVTVVSLIRPGNEQHIYGFVRNVSHFLPNNSIVIYSVGLNEDSLQSIRIACNSTKCNVIHFDISLFPAHVEDDRLHV
YRPLVIQTALNTLGNILYMDSNMRLNSSDISKYLLPKSGILTWPTRHAISSLTHPKMYEYFHVSAESFFFLPLIRASHLV
IRNVKEIREKVMLPWVQCALTRDCISPIGAQSAGCRFNKKPQYRYSGCHAYDASALNIVLGLHFNFDDTYYVHQERETYF
NKVQPEEITEEYLMITRQNNATESNLRNIISIER
>MeliponaBeecheii_000440-T1 MeliponaBeecheii_000440
MFDSEIDSWYDCKRGHDTNEMQTVNDTESRNDVCLLSCDRSKNFATDDCERRSSRSNGLIRYGAIPASSRSSTEVRFINP
AIYAETLNDEDIEHEVEIQVKVNPKNDGHPIRNCGDSAGMSDMMSTLSINNDLAASFMDHAGDQGSAQETYRCYSLNSPT
TSASLQSDIVRSKSVTSCKLANRVERRCKITERTGNSYDVCSIGQIEPEVEQSIRISENRPNESGGVNKITYSEWMRRKQ
EMARRRKEEEDLAERQRQMEEERLAREKQERECRERENFLKWSERKKKEEEKKKAAMKKELEVQKQLKEVEDKTAVVKTL
YLRQWARKKKEEEKARQKKEEMKREQEEEERKRRLEESTKAYENWRKMAKNKPRPATQGLLPHQKVKPAYVNPTPWQRIV
DDTEDIVEENAFNVDRKGQTQPKISNKKSATSYQ
>MeliponaBeecheii_000441-T1 MeliponaBeecheii_000441
MKDQLLGGMLDRSLDDSQIDIPIFREEEGRYLASSLGDPLIRGLTEVANTRPKDPVTYLATYLYNFANKSKNNEEQEPNV
LIIPDRPEENVENIENDNGDEDAGYPRSPVSDVPESAFSNPNRDEHGQSVIHFAAIRSYPKDGLFHLLQESQVNVGFRDE
LHRTARDVAELANIRENIDEIDRYVAYLAARGETEKLVELLLEGYDHILDVEDEGANIVDIAAERGKEATVQFLQSIPNY
VTQREEVHHEIRTGNVARVKELLNKNNGGGKLLAMGKNSMSRCALHIAVLRENEEMVRYIAKTYPETLRIGDNLERTVLH
YAMGLPSVEELSNILIKAGAKRIVKDLKSRQPSYYFMNKSDIERLQEEEENLVK
>MeliponaBeecheii_000442-T1 MeliponaBeecheii_000442
MNATTLKYWLLRGEFEKLEHVVLEGRGARLLGEHSPDLRTRVFLKGLPNYLTKISHVHDAVSRGSLAEVQKLISEEPKKK
LAIAKDPAGTPLLHKAVYHDRRDIVEWLVQNFPITVQQKDREGRIALHYCAACKDPEPIWDVLIENDSDASIVDKKGNPA
AYYLEHSSEIELPGAENMSRRKTSFGKELLDFKPSNIRIWIHNRDIGKLQQVLWEGHGNKLRMETSNNPRVKRFLEAVPF
IMGTIKDVHAAATNNDLERLRKKIEATSPIVLCAKDSNGLNVLHKAAGLGHAEIAREILARYPSVVEAQDNEGKTPLHYA
AAAKDDGTLYNLITEHGADESKLDHKQKAPAFYKNRPSDVDQSLLTVIPEAPRVAGTSYPKHWDWRILEAEDAIFRGMKK
VSSADIDSAFGSAESTTKNFSRSMEQIRNVEEDCDKEEKNAENTEKVDEDAENTGDGENAEPTEDTENKENAEENTEDTE
NVEAAEDAENSEESKEPETTENKEEDEAEEGKAEDTEERSSDDDVVTGAAISETEENPTPEDEAEGEKPEETEDENKLKE
EEEEEEEEEGKEEEKEEDGEEEEKEKEEPADAEDSSKQEEESKVEQEERNEPSTGDSGVDDPGNDEDQQVIVGEHEELPE
AELNEGSMTADPEIEKLVENGNMEQLASLVLNGEGRRLVGRHSKNQELQAFIDRVPSYMGKIHAVHMAAQEGNLRDLQSA
LDRRKFAVARDGSSPHGATPLHVAVIFGNTTIIRYLAGRFPETTHAIDLDGRTPLHYAATLADNGHYYNLLLHLGANPLV
QDNFGEKAEYYKQNQSEFSHKSLLRDFGANEKLADEMLTDKVPGGDTYSARRDITEPETLATLERCFRLLIGVRHGMTPK
SAGSSATLIGRCLKRPIFDRIKHRVTRMDHNLFDVIWPALKKYGNSTYASKPGSAYSVVSNVDEDESLSIVAPDYESYIV
FADFFDPLIRDIHCVTASGDLPDHPSPRFFYNEDEDGEENPDILDEVTVSAIEAYDLDPPAKYVQAAVIECCRNLENYTF
PLTLTVNQLEQVEREIISELMSQDISGMMAEGSSEDEPGTYFTLNEILDQPSPIRAQLAASGLLLPITDFEVHDEKRLHG
KHWPYGRGVYVASAGDLAAWVNVQDHLRVVCRTSDNRPGLIGRAYVRLAKVMVLLDERMKFKREKKLGFLSARPHAIGNT
LRFNVIIRFPELSKEFDHLKHLCVVRGLSIRETAKQDTVRVGNQQSLSIIELQTLQDFSRAVLNVLALEKELSINNSMKI
ATLIAGIFRRRNSAKRFQN
>MeliponaBeecheii_000443-T1 MeliponaBeecheii_000443
MEKRMLIFSCVVSFISFVSTNSEIDASRPELGCSGRVHYNVTLAAYYPVFDSDNESDYLDARMKKLRTLQDYLDERAEFV
TVSVDLDSGIPYGTKLCIPELNAKFLRNIPLQARDKSHYNNVKTNSPDFSHVDICVRTEEDTYDNSVNRVVTLYV
>MeliponaBeecheii_000444-T1 MeliponaBeecheii_000444
MKSFNCLVFAVYVFILFVQTENVLGFPSFNANVDTARPNIVSRHDWQARPATGHELLTVTPPPYVVVHHGGLQQYCHDEN
SCSKIVRSYQNHHMSDNGWEDIGYNFIIGEDGNVYEGRGWKYTGAHAPGYNNRSIGICIIGDFTHRLPNEAALKALNALI
NYGVSKGSISNKYHVVGHRQVTQTELRPNIISRSDWGAARASSVRNLAKDPAPFVVIHHSDSDSCTTRAICQARVRSFQN
YHMNNKGWGDIGYNFLVGEDGNIYEGRGWGKHGAHSKSYNSKSIGICMIGNFNHHNPNAAAVKAAQDLIEYGVSLGKIEE
NYTLLAHRQTTQTGCPGDSLYQLIQTWPHWSPNQ
>MeliponaBeecheii_000445-T1 MeliponaBeecheii_000445
MFQLQFFPGNKEDEEDKDMNDTTLNWISASNVEVLEMQVEKQYEPIDYTENLIFPGCKLKLIRFEKALHDLRMQNCTNIL
EAESQHSDLIPAKYEGGLKIWECCYDLSQYLFENNVEFQGKCVLDLGCGNGVVGLVALLKNSIVHFQDYVCIY
>MeliponaBeecheii_000446-T1 MeliponaBeecheii_000446
MSSAKPQGTNYNYDIGGMRIKYKNKNETFTEDRLISKEPIGQFKAWFDEACNTPQIFEPNAMFLATATKDGIPSVRPVLL
KGYGRDGFKFYTNYESRKGHELAQNPNVAAYLYWEPLRRGVRIEGKAEKTSAEDSDRYFQSRPYSSQIGSSASKQSSVIA
SRETLIVKERELLAQFPEGQVKRPDHWGGYIVIPHSIEFWQGQSDRLHDRIRFRRAKSNEKIDNVLVHKGDNEWVYERLS
P
>MeliponaBeecheii_000447-T1 MeliponaBeecheii_000447
MEKHVKSLTDHNMDSQFMAVLAAVIAIIVTIVLFAIWHRKRSVGNNILLTGLSDAGKTLIYARLLCSKFVKTHTSVKENM
GDIIINNHSLKIVDIPGHERLRYKFFDQFKLSTKGLVYVIDSVTFQKDIRDVAEFLYNLLSDSAMQKKPVLILCNKQDQT
MAKGVAVIKTLLEKEMNLLRMTKASQLEATDASITNVFLGKQEKDFDFSHLDANIEFAECSAYNKDSEISADIEQLNNWL
KKIV
>MeliponaBeecheii_000448-T1 MeliponaBeecheii_000448
MAALAGWRVTINLLMPARTKEEASRPREPERANHSFQSESHRLYNLCRNAPIIRAASCRATTSFYILSSPLLSSFSRSVE
LERLLERTLGFERLVENQKEGTRTCVGGRETTAWMTPGTQRSAEVSRNNDGVLVQLIYPGISYGVAHGGRHVAQPSGCRA
RKLLQTSFLSFLGSEAKIAEPISEWQAKIWQSNISVDVDASSLRFLDILDRNIKDLFAQGYTTIETLSSRGDRGIDRDAS
TPIHRETEARWSRSEHSRFS
>MeliponaBeecheii_000449-T1 MeliponaBeecheii_000449
MRGKPSGTILKGLIKPAKCHTATHVPSREARKYVQATAEMRQLLIKERWESIRLESSHNIPVMDESFVGCNDNARKRVAA
DGLFVKDEVRASTNSKTGSESLSSMTFRLELLACSFGTGLGFSIFWQKENQKRPKSQTDRLFQTMQFVFTLTVTAYIIDT
>MeliponaBeecheii_000450-T1 MeliponaBeecheii_000450
MSELPDVSPSTRNLHPIVLSTLLQRTLRSILALFSKVYGPSARAACCFWDSVLSVLGRASQWGFDMGGNGWSVEGKDHLR
SNVARTAAPYRSTYFPINFHRIRPSRNETGRERPRSPESSELALIRACLLAYHCLASARSRSKIEQRPDENEWTQQVGLC
VRRKLTQCPDPLRGRLCPMGGAQTTRNCSRLQARE
>MeliponaBeecheii_000451-T1 MeliponaBeecheii_000451
MRNAYDDRCEKQRGVPALSGTPINPRAGRYNKPMTPILTGREQRPENESELFRKPGCDASDVCKERIGLKDRFRASAVRI
SSEFLLSVLFQNRPSDHTIRPPRPTRPSGCRNSGARALRRVPRVPRRFITAARFPIVGVSNSPVHLTIPQTPTRFQSGND
DDNDDDDDDDDDDDDDDNVDVCSLCV
>MeliponaBeecheii_000452-T1 MeliponaBeecheii_000452
MTTDLLAKGRLKSFDFNFRYSRSHSADFSMKRSEERRRNGDAKPRRTRSEAPQARKPSSTSVKGFQHPRSGAQQSATSRL
PHRADLEVGNEDEVARITLLGMLKRIIRDLDGSLLRGKRTRGLTGRCSKTEEELIISGIDLRLSLFWKVLKLNNRADISG
DGESGKKRRWQVVAVLERRYHRVGKESRETTWTGLGRESSRATGSREPQTRSSRRKAELRAKLSDRPQVVPLNGSFCVST
CDETLSRSLLEN
>MeliponaBeecheii_000453-T1 MeliponaBeecheii_000453
MRIKPAQKTPETVKTSDDGLFGFSKDLTPGKEKKGSALTLLHFTPRLKKTEEEEEEEEEEDSHFYRVRSEQTGPRIHESK
RARSHHRDVRVERMEYEEGGAKTVDRGIGAPYSEISYLRHTQYAAWNAPRILTSSPWA
>MeliponaBeecheii_000454-T1 MeliponaBeecheii_000454
MNHGLESTDAPSWGGFELVWLLPRIFLRSIGDDGDSMGFLNGRERRGGDGCALQEVNFLLLFFPPSPPFFWWLDAEVIRR
VSLRLTINYVDGTEICDGRCKSWSCRVRKVRMLEGRMDVSSRSHCLDSSSDGSDSQTLVVVIRLDRSPF
>MeliponaBeecheii_000455-T1 MeliponaBeecheii_000455
MEERKEERTVAHFALDRPTTPSLGRVISDEPAFRVCSAVPSRNRTFSFKRGQLDRRRRKNVYNRVCTPLKLQSRVVVDRR
FGRRLWAPVDKLKSLSRWFPWRKVRERVVANEIKSWGWIVRDRRGTTRCVGAPSAWDHGGVRANRPGPGRYPDTEAPPSR
ARPLLPTLSS
>MeliponaBeecheii_000456-T1 MeliponaBeecheii_000456
MVTGVGATMPTGGVTVGATPPAQHVPQEAGQPPAQTTNNTTTTTTTTTTTRRSGENRRSNKPIMEKRRRARINNCLNDLK
TLILDAMKKDPARHSKLEKADILEMTVKHLETLQRQQVALAAATDPNVLNKFRAGFTECAGEVGRFPGLDASVKRRLMAH
LASCLGPVEASNNNAQTANQQPVQPAPPTTQLQVHILPQVDTTPRIQVQQSNGIFFTNANGTGLQLVPTRLPNGDIALVL
PAGAKATPVASPATSPAPTSPLPTLIPIPQRTASTASASSSSSSASSTSTSAASPVAFEAPPATFREQPMAYTNGNSHRD
VATSPANGYTSDPEFDPRVYSPPLQKPLALVMRKSVVPEVEEKPWRPW
>MeliponaBeecheii_000457-T1 MeliponaBeecheii_000457
MTTLSRHFLPQGEHSMSRQRFSTRETPEFPQLALIAFRFLPIRIAKIDDPSSYDLHYALISQLFGEMSKESLTKVGKRCA
QGDNASFVETAEPCSADWTWLANRVKRA
>MeliponaBeecheii_000458-T1 MeliponaBeecheii_000458
MPVDGTPHLAEIEGSPRGPRFAPIVILDCKFLHIHTISNFYFCNDVLAKVSEKFPSVIRKAELILSSSSGEGESSNLDST
TGRANREREETRCTTQTREGSLPRASPNSNATTIASVTIYGGSEIIATSRLTKRTRAWARRSLPLRRGKASTEAGIAGIK
RGGATCSEVPGLDTPAEIDSLRGAAGLN
>MeliponaBeecheii_000459-T1 MeliponaBeecheii_000459
MSGGEKIPVRSMPVSRHDVDTWRHGVGPHTSVPSFVGHRMGMSCSTDTEYTALYTSSALSRGVSCRSRPVQLYGPSGLRA
TRIDIDTPRRDDANIGDSDVFSFFLLAPPFLQSRLLFVTGISVHAGKQQPDAIKYDQLVGEQVTNDAFNKNATRVASRCS
ISKQPLARQPLGLHVDSTNRQTLDTRAIPGIFSKLEHKFTGRALQNPSEFQREGMQERIPRVEKALPVNGTRNVSRGQSR
DGRGPSPPLWSVAARSKSTEDQERSSADARPRYPSTMMLRTEGPGICNPASGSRPVEGNGQAQFIHRVPETWPINPAGVA
GPPKRD
>MeliponaBeecheii_000460-T1 MeliponaBeecheii_000460
MFFEVELAAADRCQRTGHKLSNHSFRDYSKFGNFTFEYFTFPSRNFPGSCETRHGPNQRRGDREREEIGNPTGLRAHRKI
NRTQRQASGKQKSHPSCEIRKQDGQHTYVLARDSTHVEPLPVSSEQKDIYLFSPENPLPKATPNVRKRGAHDAPRVSSLH
I
>MeliponaBeecheii_000461-T1 MeliponaBeecheii_000461
MRGGESMVVAVGEARKMVWEGVGSARGRPQAGRTSREEREGERERERERRRLSGMPRGRESDREKGDLAEGVEKDEEEEE
EEEEEEEEEEEEEEEKVPSISAYGKGRDEEKGKTVSRLGNASCINPQREIYARGRVGRIGSLFSLFLSTNDWPIDNCTDL
GEEPKGWQTYEQDGRVQIYPYVTRERPRRCSHLHGSAIQHCGGPRFVARGHDEDAGDADMLYIPDLSSLWNAFAPL
>MeliponaBeecheii_000462-T1 MeliponaBeecheii_000462
MKGRQSLRRTAALKSEATGKKLCKLHPNEVTLIKLPNSEIISQDATLELLAVANNNQIAQHSAAALSP
>MeliponaBeecheii_000463-T1 MeliponaBeecheii_000463
MGGDEKFGNFSLSDWSTKSLGKDNPRLVVKKDRELWKHSDSRIHERDSPRDKLTIPPRGRNSSGSLLLHYHAHPRGNWAN
ASFHERNTFSANFPTCILINIRNAATSTAGVITMRKRRSSPGYSSSSVCFRSARQFRAIVPLISHSAITFSNGGACTRGC
DVLDRGAWKTERATTGENWRTKPLPVGEREEVGKWTCQLDAPNMGRTHASAPGGGHWRKEGKEEEKKRAEEKKRRKGRRR
>MeliponaBeecheii_000464-T1 MeliponaBeecheii_000464
MRPGGFLLLHLLLLCIFFLTSEARLGQQAADDDDDDDDDDWDDEDDEDDDTDEQSYQTKPEVDDDSRIYKNPRNSPSAMC
PRDEGQAELLGQKCLRKCSTNEDCKSKKKKCRCDGVCGMSCIKPERECPALSDVQYGVMTVTGRFFGDRAHYNCDPDYFI
VGLTERTCRADGKWTGTTPSCKKDSRSFCSQPPKVKNARHNALPEQTTFDLDHEVLYFCNHGYMTTGIRKARCLLMEGIA
SWFGPDVTCEAQMCGPPADIANGWHAGECYTYDCRVSYHCADGYELVGKAEKLCLADGTWTPKESPQCVQVTTVQCPKPE
NPVNGNAVYTSYAYNSIVSYECKYGYTVIGATTRRCGADRKWTGKTPTCQEINCGSPGVLYNGWIENIEAGTGLGVSIIF
RCNDHMKLEGNTSSVCQIDGKWRYPLPQCLAPCVVPQIENGNITVASHDRDHINNVTVVEHGERLLVYCEENYEFAANST
PVMCNNGTWSIVPSCSPARCKQMPRTPKNGIVIAPKTDHGMKAIFKCKDGFEIVGGGPQNASKSLECQYGNWIGDVPHCI
QVFCPFPGFIENGKVFLMGNMGVYDYRPYVRKVVNNKQIMYDCEKGYVLDEGPTGATCISGNWSPKELPKCIPGQHPRLR
WSRRRRSVSEEDLTMNYRKFIEFFRKIDKKLLHLEMNKSKEHSKGHKIEGKNGNFSRHDNSTEALSWKKHSGHGNRSRLR
EEKMIDFLKIVYRKLQRIDARQSNNNSTNSSMHDLLNAMSKNFFHVDLSESRRNNSGRGRSEFEIRNQREFIKLKREFER
IMRFYNKSMRWNEKQNRKDSKKKGQSHGEKGKNKSKDKKKHRKNYYKGFYEFVNSYVTEKLSMLEARNATEELIKNMKID
KFTVRNGTTFTVGEMYAFFKHIIEAKLNGTEDTMQAEASTTASSSFTSTTATIGSSSSSSSSTVTTSSTTSSASSTTTTL
ATPREIEARDNRSSTMASNESSMLDNEIPAKEGVPKHRSKRIRNASEDSGPPRQKRRLLSLNGLLPMNANNNNNNNNKKK
SAINRVVGSSSWRSEKPKVSKKFTAYDDEKTRLFTFKELEAQQQSRSKRFLPPSELDNQIFLKNLYLHAYEDEYRANVKR
SIVQGNHTNDQQQQQQQQQQQQHHHHHQQQQQQQQQPAVYRRRKGNLDAYEIK
>MeliponaBeecheii_000465-T1 MeliponaBeecheii_000465
MGFVDELNPIGRWTRFQFVARTRPATVVVLASRSSKPLVIPTPNAARHRSRCSSSTDNDESCTLRQPSDEWAVCDDSHRP
REISVPLRSPADIGRFCTKRERQEAPKSSSVMAPEWNSGVFHRYPGTCRRFRWTKSDFGRLDVTRSTELATVLD
>MeliponaBeecheii_000466-T1 MeliponaBeecheii_000466
MPECPSDKEEAKAKRWVAATMGVSGVDSTFGRLRESNCPRCALPTEDVSSVRFRINRVMSSLTSANSQWPTNDGGDLNGG
RNGNWKRVPTLSQASHVRGRRLSILLATQQAPTRDVEIPCEFKGPDLRTTTTTTAAAAAAALAPAVSTNYGSELAFRELL
SSSRLPTRTCSLRIPVREWTSCDARG
>MeliponaBeecheii_000467-T1 MeliponaBeecheii_000467
MALDDRRPPFPAALAISRWGGPMRHEGSWMEEDGKRKIVTKKGLAVGGASGEEEEEEEEEEEEEEEEKEDGSRKKRKRPC
TRFQGQKKESEAQLRCSDAVLVPRARRNRMHTPRRDCSENRRPDRRMEITKRKREQSGAEQSWKKPGRNPVPASKPIGMF
RVVSFPRVSFLSFSQSFQLM
>MeliponaBeecheii_000468-T1 MeliponaBeecheii_000468
MHQTGRQEEEEEEEEEEEEEEEEEEEEEEEEEEEEEVAVGGDPTGRKGRPVATFTRTRYGSWLRVPHSVSRIERAPAAPI
A
>MeliponaBeecheii_000469-T1 MeliponaBeecheii_000469
MGGVQGRCPVPNSFSSQFVSQESSSTLLTPIRSGRGQWAGGRLLPPSFPIGVLLVNFLPIERLREGGARQSKPRTRFAPC
MQMGNGIVFDVFEGASPPSISIARYRRLFFLFQTSSSLLFFAAKQHLDPIKGELFNPQFRTYRPSISITIDLPPPIFSDK
RAENFKNVPQERFRRWIKPKKREFLDRRRERRRSPGGTESSPLHLYLHSAVPRSSITEPLGPSLVLAKHS
>MeliponaBeecheii_000470-T1 MeliponaBeecheii_000470
MHGSWTFATGTVRQTGIHVTESLIKAMYTAQLETESPDTLNESLLKVAVESGMKFQDVDQLTSDGISEAQRSRDIETTRN
CKKSQFTLQVSELKRHADNYETTGHA
>MeliponaBeecheii_000471-T1 MeliponaBeecheii_000471
MENLLLERASLSLGTLRSKFISMPSPNSTRKFTLQSKDAILVAINSFLASLGSHVRVGTTEDECTSTSNKYPGPLVRNES
SKSRLSHDTSKQSR
>MeliponaBeecheii_000472-T1 MeliponaBeecheii_000472
MERLRVEKQSGLVRIFRSFTRSGPGASYRTSTSCEKVGGRRVSGLTPREIESKGSPWGEGEKGRRLVPAFLPSSHVRCGE
VANHHLATFTTLDSPRLRSFGFKPEKTPGILLIVPPLLPPAVPADPAYHKVQQSAALATAYGAFR
>MeliponaBeecheii_000474-T1 MeliponaBeecheii_000474
MPAEQPVDMLNDTLAEIVFRTKNMPRFKRLARTTHFNLREVEALSIIHRKCVKTLGPINRFVFRNIFHAGLDFTKNIRHL
MIDKMFSVVDKRNALQINRDQWIESLSVILRGTLDEKIHFAYQVYDSMRTHKLKKEHIFPMMRGCLIKLQNDENPDEAVK
DLIDMLIKKLDVDRDGVVSEEDFKTAVKERNQLLLECMGPVFPSRDARHVFLSTFTDRVGRY
>MeliponaBeecheii_000475-T1 MeliponaBeecheii_000475
MKKPAQGHRARVIRPTVNWVRATWRGESQPGTRLRSQKTIDRNWRCGSIGSSSDSRLDIGGLRSKAGGPKADCGEVWDSH
PPSLVCYATG
>MeliponaBeecheii_000476-T1 MeliponaBeecheii_000476
MDLRPVEDKAKIWLDKGIEEGTVWNGDSSNETETKEPGRGRKNGRERRSEVHRETPSRVRATAPAPPLCSITAAVNPREI
NDSTPGRFAHCPSISELLCSIFGDRSPKSS
>MeliponaBeecheii_000477-T1 MeliponaBeecheii_000477
MIRGKKEPRFALARASNVDEEIKKLGRNLGKQEEEWIRNGGEPGRRRRRRRRRRRSEQKRRRREVGRRELLPHRRQPRA
>MeliponaBeecheii_000478-T1 MeliponaBeecheii_000478
MRTSCGVTSIGAKGGHEISSTFAGWWCVVDRGGRNHGLEGEAVAKKKKQQGRWIKENEVELRGAHTRGVHTWENGTRPFF
FARCRLHLEFFGHLSERGLRRTIPSCDVRVASSRIEGIFDVPSTFRSFFSFVCDEQILDLTKILEFGSSSASLNDALLSL
ENI
>MeliponaBeecheii_000479-T1 MeliponaBeecheii_000479
MSCDEWLFVQASAVHDDVTRRFNNGSFVGTVIDTARSSKSSSMQIFQGVPSGDRAPSVKFVTLDELVHVSKPAIRARRNR
AAACLAEARTELGLGLGSFVYFGATVFDVAEPSLEHEGVAKNKVLTVMLHRGYVFCSVKCSTMQNTLSFKGFLIFSPEFG
TETLETSLPLVSTRREIPRRRWSKKGATAFFGPMLKGPQPMSREGNVDNGLRKILFLPLLCRAFLRRSADRDDSVSLSVS
ERHMAETLRFY
>MeliponaBeecheii_000480-T1 MeliponaBeecheii_000480
MAGCCSDGSSDLVATRAPTRAAATTCATLLLAEALLAAPAPPERERELVRTHRATRSHHPPRQSSSTSSDVFGFLLPISA
PGPLGAMGPWSGLLLLKIGSFVRGSLFAQGNANDQGVVTELRNWSDVEDCCRPILKIEKVHLQQ
>MeliponaBeecheii_000481-T1 MeliponaBeecheii_000481
MTASSEYLWETVDHGNENVYFVLDDENVFFQLYLQMSERNCERGGNVAARWATKLKTKFKATGLVLLWKPVDPPFETSES
RVCRCKGKKGPRFFALALLCNSGGPPRLRTNIPVPGTKLQFSVTDYTFTDARYPK
>MeliponaBeecheii_000482-T1 MeliponaBeecheii_000482
MGALWDGVNSHTSTGLRRTEDFPSPMLFRHPTPERTSPHSGHGECIGMRSSKSKTSNSYPLYLTRDVAGTGDHPSSPGKF
LAWGFCSEFRAEFSSVREKSRRNTLVNNYSFLELTLEPQFACVHVDIMLDC
>MeliponaBeecheii_000483-T1 MeliponaBeecheii_000483
MSGSEDEPESHAQPGMTKAELRRSNKPIMEKRRRARINQCLDELKSLILEAMKKDVSRMGYPSVVEHRLSVCSITVISAR
SIGKSWQLHASPGQA
>MeliponaBeecheii_000484-T1 MeliponaBeecheii_000484
MSPLECNAAWPWANYEIICPALATEVVGGLLLRQQVESSQLRGRYRGVTDFLDERSPTRHSKLEKADILEMTVKHLQAVQ
RQQLSTAIATDPAVLTKFRSGFSECATEVSRYVNHLENVDPVVKQRLVSHLNNCVSNLQQMAPFYSHYVPYMPERFYPEV
KVGFQSDFQNGDENNNGSARIQIPNGVQLIPSRLPTGELAFLVPQSAAISANFPFFPPATENSAPKIGQSSAFSAVHRPQ
SPLLSPSTSTSSYGEESHQSEQCLQAHSPNHQERRFKVPGRSAASKSFSSSPETQKPWISSTSNSKSPVPVFVDPKSDAS
HAIKNESADSSESSNSNEMAAQNLRQPLSVITDKTYNRAGSAATRKGAIKRHNSDDLLAISDKKARYQEPISSTTMNSSN
DPLKSKEDQPVTMEDLPGRATSSANRTNANPDSIKIAAAVAGTSGANGDMWRPW
>MeliponaBeecheii_000485-T1 MeliponaBeecheii_000485
MVSSEEEEEEKEEEEEERRSGSRAGRVAARHADSRASIFSFALKKHADRRDCGTKQRGEDRGNSGETTGDELKEVEERCS
PMPVTLISAAGHAVLFHYCPTILVVPVEEENQLTGLVGEGRRKEAAGNVGKRTNEKRVHEGSINRACQRRQRRGTPDWKQ
PRDLGTSSDRSQPWTQAGKLDAAGGMFYVHGAVMQIHRSFRNYGIEFNLKMEVARIKKSNDLHLEMFGS
>MeliponaBeecheii_000486-T1 MeliponaBeecheii_000486
MAECLKGMAGRLPFDPGVCEKSRQITRQVLNYAFFRNPSCSLMTVEQRSNGNKRERKLEYNGRMPKERGCHADSIYNESS
RKGPAEVAARVSSSRGANLIGS
>MeliponaBeecheii_000487-T1 MeliponaBeecheii_000487
MEQQICGLLHFAKWIFVNTDVRDENFLTVTCRVEFHRRSTIGFKIFANGPDMFAISVRARVKAFTRRNFDPEGSGQSPSC
LVREYGVAAKKSEQGARFERRAAKRKNSVTRKNEKRPLYGI
>MeliponaBeecheii_000488-T1 MeliponaBeecheii_000488
MPRHTFEDNRFHSHYRETARPDRGKSFLELTTTTTTSSSSSTPLPASFVLSSLSSRIIGATLLLLPSPGDKFHPLLGSWR
WQRWRKRRLANYHSASEAGRVRLNWTGNNLIPTSSSSSSNSSGGGGGGGGGSSSSSNSNSSSSSSSSSRPMCYCREPATD
RKGSNQPTRSWLPQGSNGGERLRPNAIDFGA
>MeliponaBeecheii_000489-T1 MeliponaBeecheii_000489
MELTVLTARRERVPAIEGRMGAVMPEYLATLFWFCSWPDRHPSSYTVFELNSTTGPPLQGLKRPQSG
>MeliponaBeecheii_000490-T1 MeliponaBeecheii_000490
MEINEQPACAAPVDEFSPEEKRVKDGIWWKLIHLIFRGYNAAAAAAAAAATSAVSTAAHEIIEICMRRTGYLAQDLETGP
SPEREVWSSRSTLNDFLRLVERHKTAATTQP
>MeliponaBeecheii_000491-T1 MeliponaBeecheii_000491
MTQRLQHAGGGGGGGSGGDGDGGGGGGGSSGGGDGGDGGGSCRWLCEREAGGNGRGGRSEPDRELLTF
>MeliponaBeecheii_000492-T1 MeliponaBeecheii_000492
MSHPHTPLLLQQQQQQQQQQQQPPPLHGAPLRPRPRGFERCGRATDASRAIKVLDIPRISVFPN
>MeliponaBeecheii_000493-T1 MeliponaBeecheii_000493
MVRRGPRSSRTCTVADDDDDDDDDDDDEGELIDESPRRTEQQQQQQQQRSDLGGRQLASILSIGRRVHRVRSGSFHRECS
TMLHASTEDISCRSPTLSKAVCGTPLGWVGDHWASLSESSYNNKRPGPFTRFWSILKDPTENNRTTKPDDQTLDGRFCSM
AKSQMMIGNSSLTYEMRIVDSFHKSVKPLPNGGPSLGSQSTDE
>MeliponaBeecheii_000494-T1 MeliponaBeecheii_000494
MKLNDDFQHIKLVEFSRKPVLTTKIHKERNNCAKTCKINCPNDPVRKIQWELESKGASNVRTVASAISGNIGPAVVRVDP
RNRRTYFESQHATRRGVQPEDTRRKRSGRETPWLKERGVGFTP
>MeliponaBeecheii_000495-T1 MeliponaBeecheii_000495
MEMNAAEMKRISGYNGVLERPALEGNFTITRYKLNGNSASSKGWSAAAYRDQKEDAQDEEVEEEEEEEEEEVDRRNYSSS
SSPVFLKHKDGGVVWNPFKQEPSVSRYRITAGT
>MeliponaBeecheii_000496-T1 MeliponaBeecheii_000496
MSLEVLEMELTEMVLDSKGNLDNSKLTLGVKLTKDNAKRAEAIEKRAAAGRIFHVLRRQRRWGCAPGKKSVSPPAKSERE
CIKLRITTNRTLTAHAHYNGAPLLKMYLRTEPAFAAHAESLELTSGPKTSCLGSLDPSFHSTSAGLTVQMIALKDSSKIT
KTTRSRNDEDPRYPGEERFSIFVKPNERGVKTDRPKAETCKSGISSDVKYERNKGPPFFEELKFLAGPLRSLPAASARRG
AQ
>MeliponaBeecheii_000497-T1 MeliponaBeecheii_000497
MEIFRPVVTGMLKRLGRNYESPGCKADMAEGSAEEEQSSTAAPASPPADLRTLNTQLSPPYHHQSHLQPRLQHLQHPNML
ATAVPPRHSHSMLSHQVKTEAELDAPCDVPLNLKSEAGSQARVETRWLVDKKDPQSKRSSHSLVTILCVNDKQLSA
>MeliponaBeecheii_000498-T1 MeliponaBeecheii_000498
MLNLINKETRQIPGWPVVQGRGVDRVRSTQPPPRGWETLLNEIVADRSKNFLESVEDSGRCKVAVRATRRDAQSNTVSRR
RSRRRLEGSTYIIKLVSEVGSAKCADHWLPPPTQPPPPPFNLTNPLDRAAPILFPRPIQPSGDVLTYRTELLETPELNLV
VVPDV
>MeliponaBeecheii_000499-T1 MeliponaBeecheii_000499
MAKRVVVGGTKVNGEEKMNGARGVWFLGGEGQAGGADCSVDRSDVFKGRSYLFLKHHDARRRDNERVAAAPGVRGCA
>MeliponaBeecheii_000500-T1 MeliponaBeecheii_000500
MCGRASVCVAVRRRHRTRADSLGNTRSSTRSRSNSSSSSSSSSSSSSSSSSSSSNSSSGSSSSSSSSSSSSSITRRQASL
VLKMGDFFTFISARSDLASVSMSEHTDPPLSGGPALDAAAAAGTPTTPGTGQWNS
>MeliponaBeecheii_000501-T1 MeliponaBeecheii_000501
MSKTFVARFQGAIFRETFRIDENLQIDLLAEIEKRDTRGRRKAEARWRNAQVAKARLKSACERCKKRESKSSGEFTVVGG
RVWCSCWKSGLRLLGSLAGLSVLVDARVRASRRTPPFRQSSVIVTIDLDRNAHFLFAWPLGAFRGLPAG
>MeliponaBeecheii_000502-T1 MeliponaBeecheii_000502
MNVASAISLEDDPRALAVDRSGPGFPPFPAWLQSGTGRRCGVVARNNVVHRRGARLRVRYNVREYTRYKVGNLAAHRGTV
STSDLTLGVVTPGSWDHQATRHAKRVADARPTATPDTTRRRFCEYDPLCLPGLRIIVHPEIDN
>MeliponaBeecheii_000503-T1 MeliponaBeecheii_000503
MRGVSEGTGRLSIYRQPVPTVLLRPRGNGSHSTIHITEGPEADKMTARSPAKICAREEGCSIGG
>MeliponaBeecheii_000504-T1 MeliponaBeecheii_000504
MSDGTFLSLYDGFYRKFPGSSNFVGNTVLANDTILPESLTSPLETLQDSRETWMRPSAATTGRQNGCIDHCKSTVRAQNL
QEFRQLQPRLLEFPKSSDTKRDSRSVTLS
>MeliponaBeecheii_000505-T1 MeliponaBeecheii_000505
MRWWQAGTSQPGLPTQQWENTIATEQSPRCCGNRRRWNEKERVERGSVGGIAKVTGRREGGDGGGGGGGATRGREGDKKQ
VENSRVLRTNSTDLRECARTRCAPLHSLCCPVNLNLRSSTNEDAVIRGNVKSVSEHSQWINALPCISIAAIGGGWSSPPG
SRRVRPRRLTGFTRVIIIYSRRLPPLLPSATCDDDDNNDDDDDDDDDDDDDDKWIS
>MeliponaBeecheii_000506-T1 MeliponaBeecheii_000506
MRDEKPRIRRWRWVARRRKREKELAGCSRASSGGKQPVGSNVVAKSTVSTPQIPAEEAQLVKHRKMHAGILRPLSPLHIH
AVL
>MeliponaBeecheii_000507-T1 MeliponaBeecheii_000507
MRNTFVGGASSSSSSSSSSSSTTKRSKGWTKRLGGGDGWMRERERERGGGEKVKKREKGRRRGKHEVERGGWVDHGVRRK
DDEVAGRGRRGWSNQT
>MeliponaBeecheii_000508-T1 MeliponaBeecheii_000508
MKIPIGEDRRLSFRNTTISGNAERSQLPPPPALITMLNNKNPFNNPEPSKLGGSCTISERKAVIPASQTDINVFLHAVPP
FSLRRRHGPPPPPPPPPPPRTPTPPTPGTAGADSDRSSVGSPEPVAAITGTLHEHQMMMDEMKNSRKNSPSPENLPQAKR
AAVAQAHLNGTMAGMVTLQNLQNLANLQNLPQVASLAAGLQGMTAGLTNNQLINTPLNLTVSSSGRDTTGGTVPTASNTT
AAPHLLPPSSTPMATLPQLLSQPQPVAMPQFILTSGQLVQGIQGAQLLIPTSQGIATQTILTIPVSHVTNNQMVNLALSN
GQVVSTTLANLQSIAQPQNMLNTPTSNGEFTVPTSPSLASGLGLSPAALPHLLSNSSASQQLLSAMQPQQLLQAAQAAQA
QAAQAVQAAQASQQPLLTTSPQHHAHRHLNHYTPTEKHHRERPEQSSPLNESVVSAASALNRLAASNGEITITTTHGPSG
AGVKASPSSMHNPKKEEEDLNDSPNQPTINEATNNVVDGINLDEIKEFAKVFKFRRLSLGLTQTQVGQALSVTEGPAYSQ
SAICRFEKLDITPKSAQKIKPVLERWMKEAEERHKSGLHQLTDFIGVETNKKRKRRTSFTPQALELLNAHFDRNTHPNGN
EITNLAQRLGYDREVIRIWFCNKRQSLKNAVRLMSKDV
>MeliponaBeecheii_000509-T1 MeliponaBeecheii_000509
MTLDKTLNATGQFVKVRTESSGFKPGERWRITRNVLVIGLAFMVNFTAFMGATNLQSSINADGSLGTFTLASIYGSLIFS
NIFLPTLIISWLGCKWTIALSILTYVPFMAAQFYPKFYTMIPAGLMVGIGAGPLWCAKCTYLTVVAETYATLSDLAQDVL
VTRFFGLFFMFYQMAQVWGNLISSAVLSHGIDTVPTNVTLNSSIVAETCGAKFCGATSDTSESPNLERPPEERIHLISGI
YLSCMIVASLIVAFGVDSLSRYDRGRSGSATGQSGLKLLAVTLKLLKEKNQILILPIIIFIGAEQAFLFADYNASFVSCA
WGISNIGYVMICFGVTNAIAAIGTGSIMKLTGRRAMMIFAFFVHMGILIFLLRWKPTPEQSQIFFLTSGLWGLCDAMWLV
QVNALSGLLFPGKEEAAFSNFRLWESTGSVITYAYSPYLCTQTKLYCLAGILCLGMIGYGIIEWTGKVGRSVPELKPDFE
LVTNGEANDTTKL
>MeliponaBeecheii_000510-T1 MeliponaBeecheii_000510
MQSNTECCSHFHRSLREDFGTLIQLLITQTTGKSRMSAEIPQRELFSQAGGIIRVCDCGDDYCSPRFVTNVGFSSREEIS
WGCCAIVTNSTAEIQLTNARCHTTLRHASVDL
>MeliponaBeecheii_000511-T1 MeliponaBeecheii_000511
MRRVRSCVSCLCLELGSTNCFNFRECYSALEYPLCGSPLISSHNSTIPPLCFSSRNKSASTSARSSILDGNKVNLISPGG
EKPVSADIEMDKLASFQSLVLKLSFRRHFR
>MeliponaBeecheii_000512-T1 MeliponaBeecheii_000512
MAGPESGPGKSNDRAILAKCFRGKTSWMSENTSETKGLYCHSSASPIRSHWECPKLSIVFTLLSGKAKDLIEFCEQIVLE
EFKIQQSSNRVIERSDNDVSHYGLKFEHLP
>MeliponaBeecheii_000513-T1 MeliponaBeecheii_000513
MRRNNGWLAVLAVTLVLSILRNSLAGERYPLDYDNDELPVNRSRTIYETYNPNELTSSPIAKSRSSSFAAPRSTQSRSHV
SDKNVVPSTVRSANPTNVITRLDKLAKLEDEEQSNSVRSILHNDDPRRRTKSKPKLLESRESRSFDLGVPRQSRLSSWIS
HAKPAAKSSKIGGRETSETFEKATRRGSGDDERGEPATRGVAQTERSSTEASVWKTAPGGYLDLESVDSKKIVKKRFLTG
YSVFSVSLNRRLSKLERLNKLVIARRSKDRRGGGKERRGRSVALYLKRGHSFDDGDRSSDRFEREPSRGGDSTSRESIEA
PRRVEERSTTTRHDDPRDEQTFDSASIRRKRNSLSAFDSSNVTFRDEESSFDPIEGSDNFTDRSLGERGSSHRSTNRTTS
ADRMNETIPAGTDNYSNASNARVRSSVSETSVLPMYKNDSEANSSVVDDSSNEPANRAAVINSRSNVNAPRDPNDESALT
SADTSNDLIDGTELDASGEKGAIKERGNEEEEEVRSALTSATKEESGSVLAVARRNATYPRRSGMNSLAGAGRGFVPDES
SVLSRHRARNANDSFRNSPTTGHGGEDGRIVENFNVNSPAERSSVNNEEQAGSRVSPTAPPSVSKNAALEEEVAATSSGR
DDESLWESSEINDGATPVRDSREPSAIDEVEATSARGSDRGTLNGPTRIDLEEGNSGPIQESLNRNVGANESAFFAGSSL
QRNDSSNVESSEKTIDRTGSPIIDDRDSKERKYRSSKASTPRIEDDAATFTPDKDETRRNLVSIDSTTPNQPLEASRARS
NGSFQFLSKDPPVLSSTMAPTTKQPDDLLATSDATLSSTEDDQLQTASAIPSINDEDQLSGFDATIVVTSPGSVDDEDLR
TTASNVSLRGTDNSSREMEPPDQWPVKHSAVVEGDLVLGGLMMVHEREDTITCGPVMSQGGIQALEAMLYTLDRLNDLEI
VPGVKIGAHILDDCDKDTYGLEMAVDFIKVWSKDTTLTVVGIIVKLNFLSRRMIEISSTIETKTGN
>MeliponaBeecheii_000514-T1 MeliponaBeecheii_000514
MKLLLLAALGCVCSAHREPSSDDYYNFEQIRRHHDDDDDDYRIDRRWLIDREKLADHVRTVGRSTNDEVWYVDRDDRIGR
RARRFRLENPETHHLIRHGRRQFRSMDQNAHPQINWPVKKEAVVEGDLVLGGLMMVHEREDTVTCGPVMPQGGVQALEAM
LYTLDKLNEDEGIVPGVKIGAHILDDCDKDTYGLEMAVDFIKEEEEESPGSVPRSVEEDSLAKYRKERSEHERPRMKEFL
KLLSFVISITNIAIRCRDGIPKAKREGKGFRDGGLR
>MeliponaBeecheii_000515-T1 MeliponaBeecheii_000515
MSKRDDSESPQAKAYSFPDTRQKRRDFSRIRQLPGSPLTSSPLVSGKLEPLRRMDCDTWVGKIGVAFVWRGRWDARRCSQ
DGTRSGAELSFQLENRRRAIQ
>MeliponaBeecheii_000516-T1 MeliponaBeecheii_000516
MGTRFLELHSVKQLDTVIKENRPIYEKPESLADEQKKNDNPCYDDTPCGWYIRDSATLDSYFTSNT
>MeliponaBeecheii_000517-T1 MeliponaBeecheii_000517
MPVSFFSTSPELSNKQRFEYFTRTIPSDHYQVKAMVDIVLDIGWSYVSIIYEESNYGIKVRLSPPEMD
>MeliponaBeecheii_000518-T1 MeliponaBeecheii_000518
MEGAFEELEELLGKNNICIAIKEKLVKDSGVAEETAYDNIVLKLLTKPRARGCIIFGSDQEVAGVMRAVRRCNATGSFSW
IGSDGWSARGLVSNGNEPEVEGTLSVQPQANPVKGFEEYFLNLTVENNRRNPWFVEFWEDHFQCRYPNASVTPYNQKYKR
PCTTKERLTKQNTVFEDQLQFVSDAVMAFGYAFRDMHRDLCDGKPGLCETMKPNKGTELLKYLRKVNFEGLSGDEFEFDQ
NGDGPARYNIIHFKQIEPGRYKWVRVGEYVNGELKWNKSEIQFKLGHPQPPESVCSLSCEVGQAKKYVEGEKCCWHCFNC
TQYQIRDPRDETQCMPCRQGTVPDDTHSACRDIPEEFLRPESGWAIGAMAFSATGILITLFVCGVFLKHNDTPVVRASGR
ELSYVLLSGILLCYLVTFALVLRPTDVVCGIQRFTAGFCFTVVYAALLTKTNRISRIFNASKHSAKRPSFISPRSQLIIC
FGLVFVQILINGVWMIIDPAKAMHHYPTREDNLLVCNSYIDASYMIAFAYPIMLIVVCTVYAVLTRKIPEAFNESKHIGF
TMYTTCVIWLAFVPLYFGTGNNVALRITSMSVTISLSASVTIVCLFSPKLYIILIRPERNVRQSMMPTKYSTTKSSAVTA
TNASSMIAPVTLTAATCDQNKAVKKHIATTIDCSTQSEYYELEIKDQKNGKPPASVVSRSTQTIGNNDKDSSAMISSKDS
KENNTTTTTKQLNNARIGNGPVNQSEVPL
>MeliponaBeecheii_000519-T1 MeliponaBeecheii_000519
MTAGTSTEKSASNPLEQFVLLAKTAKGAAAIELIKQAVETPGVHVFGELLDMPNIKELENGPYVQYWNTLNLFAYGTYKE
YLENKDKVLELTPTQKKKLQHLTIVTLATKSRCIPYSVLLEELDIKNVRDLEDLIIEAIYADIIHGKLDQKNSQLEVDYA
GLGRDVRPDDTGVVAETLAAWGQACDTVLACIEEQVTRANLEKQKATYHKERIQRDIANIKKSLAAQAGGGGVQEADMAG
GSSGGSESSREALSGPSDAKKKQQKVKGIKGSGSTNPVRHHEPSDEPN
>MeliponaBeecheii_000520-T1 MeliponaBeecheii_000520
MKPLIEFEECLRDTPKFRSCIEEVETNVDILEQKLDKVLKNCSQMIDTGKLFVGQQSQFSNSLWELSLYFADDSEIMALL
NKLIHALQEMNKFHTILLDQASRTVIKDLNSFIKSDIKRVKESRHYFEKISTDLDIALNRNSQVPKSRPAEYEETSNILS
ATRSCFRHTALDYIHSLTMIQARKRHEILGTLLNYMNACITYYHQGTDLAQDLDPFLKDLGENLITMRADSVKLEKEMEN
RHIYVTNRDLIPSPIPSNPKMEGYLFKRTSNAFKTWNRRWFCLRDHQLVYRKRTGDNDYTIMEEDLRLCTVKPVVDCDRR
NCFEVLSPTKSHILQADSEEAYLAWVTAMQQAIGAAIQRGMGTSTIVNIRESQSQNVKGLNRQQTKPKSRVWEQILKIAG
NDTCCDCGGANPRWASINLGITLCIECSGVHRSLGVHYSKVRSLTLDDWEPEILKVMAELGNTVVNNVYEALPIPPDIIR
ATPKCNGNIREAWIRAKYVERKFVKPLSNMISSGQHASRDKMHFRKWSVRKLRRRPRSCDKIDSTNRNKITTLSSVKESN
RLTSSDDSKHTSIESLSSVDKTKKIERNSLSSDDSTNMDLKNDSTLYGKILTRPRNDMNESNSKTIDNDTEANVKNEHNE
RVIPEIKGDTIGTSNSENSLSIKSEVSLSTEISDEKDTLENKDAETEKQCKVESDVLMFGCDLPKPTIDNSLELSSDQDS
TAGEDEEFTDEEDIENLHPEMLLYKAAAAHNLPVMCAALAAGADKLWTNVNDRGRNALHQAIISGSVMSCEYLILNGARI
NCQDADGKTPLYLATELGHTAQVCLLLKHRADQHIEDESGVKPLSIAVKEANADIVTLLRLGLLNEEMKDSEIGISGDET
FNDVVRDFSQLACSHPERLQRRNENNNPSQSPE
>MeliponaBeecheii_000521-T1 MeliponaBeecheii_000521
MVDAVTGWVQDVNGRFMKSAKAEESVATSEKREKSGCKCTIERIEEKYGLCRVKNVRECLTSLRVNDVEYVTWKDCANVM
MQRFFPARKM
>MeliponaBeecheii_000522-T1 MeliponaBeecheii_000522
MLHDCKKFGDLGLKVEAPKKNLKRAGVSESEFKERLRVVSRTNRKGMNVGNEIMELSKGMRDVLV
>MeliponaBeecheii_000523-T1 MeliponaBeecheii_000523
MTQSAVSARLLKIIKLGDILGKGNDDVDDVNLVQDIDMHEAPKCRSVSGASRSVSPVKMAKRSACVSGKDAGMHVDDLNA
VRVIGNRMMPMISKNERLCGRIEECEKLLAQRDVVRASVIERVKEKTYAVIVRAKDENVEMTIEEVKEEVRKNVSVELNI
RVRAVRKA
>MeliponaBeecheii_000524-T1 MeliponaBeecheii_000524
MDERRKAAAANRQTPTDPRLDAKRSQSRKAPLKNLRNRNRNRKLIQPHPQPPTNQPIKKSYKIFAVFCNNLTANQINENL
QIIKEGVSGTYQMLMHLANENTKLRARQSETTCLDVKLKQLESVIQEATKSIKGLRADSLKTSSYVEKLKAPAVNKPTM
>MeliponaBeecheii_000525-T1 MeliponaBeecheii_000525
MGGCGVRVTDDGSVNVEGVLECKSQEGCRAVTRRPLGSDAPAYPSWPHPGRGVQVPQWEANWFCARYDQYDRSTGTEGVG
VDKPTDRQPSVPGHLGWTPGGSGRAYIAGERRQSLRRGAALNT
>MeliponaBeecheii_000526-T1 MeliponaBeecheii_000526
MVETPKKEGPKVVVFDVENEMINDDLMYEVYVKNLKNAGVTECEFKESYDVLNDLSAVLADKCVSIALLQKLYVVNKRVI
APFLAVSMYCRYGYDIGPYLAYMDRERDSVNGWRVILGMDVNKASPCGRAGTGVAVERMRCVEGFWKNG
>MeliponaBeecheii_000527-T1 MeliponaBeecheii_000527
MPEAPKWRSVAGVSSSVSSLKREKRSAGESIDSSMCVDELNVMRVIGNKVRKYIFTEKVTKAASEYLLRMREAYCLLRIG
TSVSYEGMVGKSVSKVVTGSKQAGVSERVKEKTYAVLVKAKDDSEKMTSEEIKEKVMKNVSNELSIRVRALTKTRRGGLA
IEAASENEVKMLKE
>MeliponaBeecheii_000528-T1 MeliponaBeecheii_000528
MRKNVSWAEYESGLREVNSMRGLDVITETNVDRMVEEVTGWFQEVNGRHMKERVSQRKRKIKWWTREWNDLKSNVRECRK
AWQKARKERREDVEERLRKYKRFMNEYK
>MeliponaBeecheii_000529-T1 MeliponaBeecheii_000529
MPDIDVQVDDLTAMRMIGNRVQKENDADECKNERLIGRIDECGKLKAQKSVIGASPAYAGVTGKSASNVVDGSMQASLYL
AYMDRVRERVNGRRVVFRMDANAACPLWFSKDGGHSRENEMRGKILEEWVLAKGMMKYDGVNESQVLNVWKQWVYKDISW
EDCDSELSEVARMSGSSVICETSFDRMVEEVTGWIQEVNGKFMKEREHQSVRGIVL
>MeliponaBeecheii_000530-T1 MeliponaBeecheii_000530
MGTDRRDTSTWSSPGFSRSEGKIRTPPQLRCFWRSKPYLPARRFPGNSKAYTEKKTLRGSPDCFPMSFWVTPTNTLTRAR
MVCASAAGFRNRNRIPIRPMGVF
>MeliponaBeecheii_000531-T1 MeliponaBeecheii_000531
MRRMLQDWSDVVNRAESVKTRWSVEEVPMLARREAELSMKGVRFINQELLGYLPGRTVEAIKGVRKRPDYRTRVREHVVR
MEAETTKPTFVDSQISVEGEGCDQPPLEYFRGLKPPDFNVFNDTKLHDICCHVGFEDRVAILVRLTAYLLAFFHVLARGV
>MeliponaBeecheii_000532-T1 MeliponaBeecheii_000532
MRLLFHGIRRTVQDKVEQNEICTTNARRLYDSQVIRSVEGRRPCFIPKVRRTTKSPLGNSRTASTAIASVKILRLGWVST
QASGPNINQIASCKIQKNPATSFRNSEKCLQRNSSPTPGRVGGAITPDT
>MeliponaBeecheii_000533-T1 MeliponaBeecheii_000533
MDHAFLPLHAGTHRSRCLRLVTSRAPNSRRRKLRVWCRRRHCGTLPLGEPSVRPAKGSYAGYRSSGDMEVARGGAFLPTR
PESDRVSMARRHLQRFAGSRPDGNSTHCGDSIAQVGEASPLLTQHLTKLDQTKQAQQDYTSGKPYHFPGGQCGLLAGTSE
SASPWFPVDAMPSLLVIVTKGLIHGKRNGRMNDAQHGFRRGRSTESAWAESEGVCADE
>MeliponaBeecheii_000534-T1 MeliponaBeecheii_000534
MWGVLWSQEGCRAVTRRPLGSDAPTYPSWPHPGRGVQVPQWEADWFCDGYDQYDPSTGTEGAGVDKPTEGKPSVAGHLGW
TLGGSGRAHIAGERRQSLRRGSCA
>MeliponaBeecheii_000535-T1 MeliponaBeecheii_000535
MIGRADIEGSKSDVAMNAWPPQASYPCVSMRTEHRDQASFCPFALREVSVLAELALGHLRYSLTDVPPQSNSPPGSVLES
DHAGVYLAIGREGLTPLLYAWL
>MeliponaBeecheii_000536-T1 MeliponaBeecheii_000536
MTSRCDSNPAQYERNRRFGHLVHALGRAAGGAKLPSVGLCLNASKAVSFLAKGGNDISRSLVWVERLKTM
>MeliponaBeecheii_000537-T1 MeliponaBeecheii_000537
MECEENPIEDVALAKRVQKRKKKSNERVSSDTDRFSTKRKKKPVPETTDDELVKPMPKTQKVTPTPSEADQSGATKSIRE
LKAEVQKPSSYAEKLKAPTKQTSTAVRHVGYLPKSRKLDENKRSNEGDPRFQPSTSKRKAPNPKH
>MeliponaBeecheii_000538-T1 MeliponaBeecheii_000538
MGAATITTTTSTTTTTARTTPQHIPRPCSTTVLTPMHVLAAGTRDSRCSELTRSQKSQLIAAISQGNHETISHNGSGRRP
TSIELATCDSTLRLINHSQVIGGLVTETIIDVLTAGGGGGGAAAVVWNFKNEQKLSNENDSTCPAFARSTTNEKRRDCRQ
RASSGLDRWREQRRAEIASNSCRQDIRTETH
>MeliponaBeecheii_000539-T1 MeliponaBeecheii_000539
MGAATITTTTTTTTTTARTTPQHIPRPCSTTVLTPMHVLAAGTRDSHNYGKSSSVTEQVGRRRRATKGEAAAVQVKRVKP
VSDGASARHCSPEDNSDADEGRRKREKRNFFELIIARRRLAGGVFAVRKNSRRGREMEERGQENGGVELWGAGVYSLASL
YQLQRLQNREAGCWRAYPRAHYSRRWRGIIYAVYLRYADEWEGKARRELWSSNNSEIKTELKSVLDVYLCQARVADTGRG
EPSVVGCIEVNPPPRRASAPPPMKKTAE
>MeliponaBeecheii_000540-T1 MeliponaBeecheii_000540
MDDEYRHSRRIIKEVLYQEIWFRGTMAFSKLKMIEQPSHIASSKHAEVSSKPVRSNSGTTQDYSERCHPPGTRQNE
>MeliponaBeecheii_000541-T1 MeliponaBeecheii_000541
MSRRSRRFIGSRLPRRLVKVVEKGPSSAGSRTCRLEGRIRVAAVSQFRVAGTENERRCIPRRVLELGGKRKGEASIETAA
SSCITEVPLTMASRATMIYVARPVSVLVRSGGPLDQDRTLIATTNQRRGAPAGYPPALAAAAAAAATATATATATATATA
TATVAGWIC
>MeliponaBeecheii_000542-T1 MeliponaBeecheii_000542
MRLYGVIGIESPFLLFQNISTKNTHLQFGEKFSKAMKTHWRSLANLSPHNRPRKAFTEH
>MeliponaBeecheii_000543-T1 MeliponaBeecheii_000543
MCEAANLHSPPPLPGSKIRRGASRKLIRRVNSSQAIFFRGEKRTDWSCPIALIPADDVITPSVSGDE
>MeliponaBeecheii_000544-T1 MeliponaBeecheii_000544
MGSESTEEKEENRTLDYANERIERRRRSYGGGLQITRNDVPVTCSSDDDNTTVRNDDEPDTDTTKGAVESKRASDVGERK
PLSQTITIHAINLSLSPGNENNAPCYPEPFDLRKFNHQRNLEAGNYTGKLAQTLKQKTTLSSDSTTPFQTGQNRATP
>MeliponaBeecheii_000545-T1 MeliponaBeecheii_000545
MPLVFATFAMIFNRNEEREERRRVGNSDDERWEEKERSKGCSKKAQRVKQPEMEIYLGLSPENKNNFAELKQQPPRGSAI
SASSAEGSFDRPKTRHG
>MeliponaBeecheii_000546-T1 MeliponaBeecheii_000546
MATGTMAGSHYARGPWGGDDEEGNEGEEGRGRGRRQENEGRKKVEKTRTERGRRRSRRTGKNCSLPSTPATWSHQAPFFL
SSREFNPRTKAANTCSNLVAEIGYVVFTMYRSLAL
>MeliponaBeecheii_000547-T1 MeliponaBeecheii_000547
MDDRPAGSYTTTSVWGKESLPLVSHHCDESRQVPVADFPSTTCKSVQSSETRYPRFPSERHTPQVAKITSTFTRKISISN
NKTQASPPPNSCILPTNLPKPQVTQPSSHTTQDSTDRSLLNFKVECKKAQPKEVMLPANLAKTRAANRGAYGELVMVATP
TPTTYRYAPYPLPTAAAAAAHAAAAASAGTPHHHLLAPIVATAAPNAAATYQYAAGATAPAAAAAATTAAVYDVKRALAA
AAAAAAAASYRPHPVAAAAASRAATLTYSMSDLLGVQGLDMGAVYHPIPTIGL
>MeliponaBeecheii_000548-T1 MeliponaBeecheii_000548
MSRFPAAAYAAYAASRGYSGYPSFGLPYPTGNHLSLNHLNHHNAAHIAPLNLNLNLIQAQPAPHHNPPTPTPLFYHPNLD
LYNAMPL
>MeliponaBeecheii_000549-T1 MeliponaBeecheii_000549
MFDRRAEKWVEIEDVEQTVENVTESIISSLTVFWAVCFADALLLRLAIRNLLWIRDSGIAASASCRTDRNRGDKDLDAID
SEKKSGQGYGPEGMASRCRNLGKETER
>MeliponaBeecheii_000550-T1 MeliponaBeecheii_000550
MENILDVPESACVSKGVLLLGVSCPLRPTLTENPTFTFPSTTNATMKYSNMEKRSSTTDHPFKQPFPIRPCCVTRCLPAS
LLYALETVRTTEHRITVPEDS
>MeliponaBeecheii_000551-T1 MeliponaBeecheii_000551
MDGVTRNQSGEGTKKWRSDCAHVQHNNDDFDEEAEKRRGTRKDESRYEITERIATDTDDWV
>MeliponaBeecheii_000552-T1 MeliponaBeecheii_000552
MTGAFVAVMNNYQAAAAQAGFPPASPHAAGGHGGPQGRSFPAANSPGPIDMYSSSAAAAAAAAAADSAVASYVQAAASPQ
PPTTAFPAIAVSRAPLNYSPDGREGKAQHGRLTVQSDVNALEKFTTMNELWTERDAHHHQQ
>MeliponaBeecheii_000553-T1 MeliponaBeecheii_000553
MGIFFSKKKPPSRVTEQDKAILQLKQTRDKIKQYQRRIEQNLEKERLLAKKLIQNKQKERALLLLRKKKFQEQILSKTDG
QLENLERMVHDLEFAQVELKVVDGLKVGNAALKKLNDLLSIDEIEKVMDETREGIEKQREIDAILSGELTENDENEVEAE
LDALLAAEVEEKVPEVPEDVILPDVPEGLPEKKKERTKENTREAIALEA
>MeliponaBeecheii_000554-T1 MeliponaBeecheii_000554
MINDLADSSYTLVFLYEETWYTGEILQIERDTKQSSRLENVNCTVASNESERERERCDHDAEQVSKPATSWFRSVS
>MeliponaBeecheii_000555-T1 MeliponaBeecheii_000555
MWKTMSLEESRRSQRPYRYGMVLLCVGALINWLGLAENYVEPVRYVGVACIIAGALLICAAMCCWLHAPPSRATMHTQHT
NHPITAQIDDPIHVISIEEPSSGSRQKPPDYEAVTDAPPSYDDAIKLNPSQLFTPNNSSTLSLPTVHGMVPRTVEIVSRD
PTPSPPPPYAR
>MeliponaBeecheii_000556-T1 MeliponaBeecheii_000556
MDYMVLVMVMLAFRATDVQSPVATALAMPLANSCRIAGKLSSRYYVEEEGEEEEEDASGCPIANRNKMRVLESGGTVEQH
KAAVAAATAMKFEGVNCPTPGCDGIGHINGSFSTHRSLSGCPIAGHAVKKPKFEDMSTMYSKGITGVDTSGPAHGGAVGT
GQGNTSCSGTASGQTEDLYKLEAEITELQRENARVESQMLRLRSDITAMENQLKQGEKETTAITQRNNNLTEYYQSLRDN
MITLLEHVRIPNAPGGPQEKMGHENFDSYLTKLQTLCTADGYCADEANRPIYETVKTALQDFTVLPTPI
>MeliponaBeecheii_000557-T1 MeliponaBeecheii_000557
MDGRSSAKSPWYVWNEFKTAGISVSFCSLSGCPRADRSQIQAHSQELKCPTPGCDGSGHVTGNYSSHRSLSGCPRANKPK
SKPRDGQDSEPLRFVIDDVLSSMLKFFAIKPPSSSEYLQTKANSRISKLIFVQWIPSHSQISVLKF
>MeliponaBeecheii_000558-T1 MeliponaBeecheii_000558
MSSMNLHGIQVKFLEKTRVELTSVPGGQNAMAHLKKRKLEAESVSPNPKQPQQQSQQQQQQQQQQQQQQQQQPHYQQQQP
LMNKKAAQPIIPQEMETADAAAKRRRKSVRDDETRKSLDANDSSKNIPLPQKKRAFAAGNSGSPARKSSKHSEEPEDDET
LIRETEAALKSLSGSWPGPRDSLYQRGNSEEDKYESNFENLFEEKKDNPKLSPSSMSTSSTTSNDAGCSLKDVISFRGQQ
DRNSRCQQLLKQQDIKQQQHPSKVKKDLDSLLKMENECSISQVNNQVNPNEPGKIRPVPVRSLSNKDRNDRSMIGTHMDA
QGRQTDKYSRYDPPDFNELVDDSSNELEIDMSDPAAEKDEADRDKLNDRDRDRTCRNGQSSQNSRQQQQHQHQLYSNYHR
QYNENGMKVSPTATTSSSSSTSSNSPFSATSAFRPPNTDHAKATSSGAPAVAVASTAIPPIGPYPASATFVGYPTAGPGP
TMPTPQPVTGISTTTEDKHSSSVSLLQLKSSKEEVHHVTRHEVAANPMTGNKSPTGGLPAVTSPDSSKQYTILQPAGIGS
RAASAIQDIAREGVVSVTAVSSCSTTNGNTSNGINSNSNGTCTNNVASKATSNNNGSGNANNTANPVSNNGNNNGNNVTN
SIAITVVSTSTTTSSPTTGADATSGTATGQQESVMKMPERTVSFDGSRPGMSMSPSSLSREGNKCPTPGCTGQGHVTGLY
SHHRSLSGCPRKDKLTPEILIIVENLSPHMNLVMLAVPTNYLENSRHGGGARLAVLAMHETILKCPTPGCNGRGHVSSNR
NTHRSLSGCPIAAANKQAAREARHKAQVSGIPPEYISTNLLPPSMDSKSYSQYGSTAQDTKPVLSSLTYDYYSTTKSTGI
NVKPPKTPEENPSSRTTKVVPKTENMTPSGSCCNTLPTRGQNTTDLLVPKTEETASCRVNSPPPPPPPTVRPTYDSYMNQ
DSNSSSMSSMDAMGSRGSIGATIHHPSQHPTHHVLPMQPTVAYPMPMVEDTRMSHQMSQRSPYEPSAMMAAAAAAAAAAT
TSEELYHHRSAEHARAYMHPGASNIARPVVTYSNEIANARGYENAVASAANHRPYDPGTTSAYERYDTQSCAPIQSQQQQ
QQQQQQQQQQQQQQQLHSRTNMYYLGQTGMTPEEQERVYHQEAAAAAQQHQMAMAAATAAGMMKTEDVKCVTVAQVQQMQ
KPGGPPTSPGGSVMDLSTSSVTSTSPQAPPYGSNSLSPQYGGGQTVGGSPQAAASPHLTASPQVPSPQGQTLDLSVNRLH
SGAPSPQYPTGHGEAVAVPVGPGFPAPRPIEEQTEPVDFSTANEPVNFSGGPGIRPVPGFPPPGVHVTAYSRESTPDSGG
SHYMDAYRDPTGYGPMSPHPGYGMTGVQPEYPGNTYTPYPTAGYNCGGTYPGGPVTSGYQIPAGYTPTPCYSMPPPQHTV
GPLDKPTGKDDR
>MeliponaBeecheii_000559-T1 MeliponaBeecheii_000559
MSRVCVDRCVQDPQQVVTRNREGYGTAWWLPIRQELCVPSDTAHFENRFLGVPAKKIAAATPSDSGLARKPSGGGVDLVR
GGSLRERENGWGWRSREEKDDEDEQAVAVLEYLEPRPPWLGVTLRAKRKEGSHNDPLSESADDDDDDDDDDDDEDEAAAS
SGKQSPSHFGRTKGTRLLKPRRSLVSGNRRYSGPVGSYSGPQLGLVSVSRHAGGGRYLCQFFIAPRAEWKQYVTGGKGVK
PVYEVLVGGPGLPAPNVNTNASAVTAPHAPCHDFK
>MeliponaBeecheii_000560-T1 MeliponaBeecheii_000560
MMKELKERQQQLAVQEAKRGNDKHPGEKEERGGGTVSRVRFLPPLEEEDSRLQREAPKEARVESRIQERGDTA
>MeliponaBeecheii_000561-T1 MeliponaBeecheii_000561
MLDRACRHPAVGGNPARFGANGSRMIDRPANWMIDDSSSSVAVQLLAKDASFAREPTPPNKKRKTKSILSECSFMPFNLQ
ILPPGPLIPVEHVWKLRKSLSLTCLTLPEELPPRGRTVEGEVGKDGVGKTARE
>MeliponaBeecheii_000562-T1 MeliponaBeecheii_000562
MNLSDVKTQSPPESGLPSAVRAALRPGDHKSRGICDRISYVLRSLLATRATPDVKEADWLERTSETSTKSLSLSLASSRG
RGRAEGREERREKKEVERDTVRQDFSPFDGEETARRKNRGDCTEQRRKLQTRKLSEALLSPTRPPSGTKGVVRYTSISKY
STFPPPLPVHSSAVGGCFHRATAGRRRRGKPMRERIETRNDWLVGRFVFSKNGLRGNSFRDVFITDEIESSLR
>MeliponaBeecheii_000563-T1 MeliponaBeecheii_000563
MRSRKRRREIPGERKSEDPRKRTEENESKTVFNRLVFPSGAAQRKEKAVALGRGSSGGGGGGGGGGGGGEERGGGVAGEE
LKFFCANEPRLVDGDGNGCVPWKKPRKEFLRDKRLRGRVVPRKRWFPARKGGRMNDERGTGWGTGWGSGGGKGWAPPGHS
GKNDYTKLEKLLAREERKGGDQKPPEKRYPRNVTVIGSFIARL
>MeliponaBeecheii_000564-T1 MeliponaBeecheii_000564
MRIQPVKWLVVAEREAEKPVAGQSSRAPGLNFDELIFRSEEMAMKRGGKIESADRELEISRAEGWRSLCSPGYDSLSNEA
RECDLNVIIYRDCGFTEVDAFN
>MeliponaBeecheii_000565-T1 MeliponaBeecheii_000565
MRWPRIGSEGDDQSCINKPKEICNYETRNTRLLCAGPPSSHDPPGPSLLSEVSAYPHQRRSSRQSSTEGVSQEKLKEAQL
TSMQMRANHPVHLRESSSQGHPGRRRNSAIPMCGFALASNFLYRTVA
>MeliponaBeecheii_000566-T1 MeliponaBeecheii_000566
MMVREIKASTAGSLGCHRKLKAALISISFALDVERSVRSSPLPSDVVGTTFSQEEGRGYREGSVMVDRKTNKRYASRDYG
LVCGEEDSYVRTEENVHRGFVRRTWSAESKEFEGYSTQEQTDSINLSNTLIKIEIKILNVRSLSD
>MeliponaBeecheii_000567-T1 MeliponaBeecheii_000567
MARTTKYRCGEPQATAATVPEKITNQAPPFVRNKRSLRKTGIGSIPSSKPGYGYTRGCSVLAATSQREKINRPDQRTDQP
RGARFPLVLSLLVLVESNGSRSEP
>MeliponaBeecheii_000568-T1 MeliponaBeecheii_000568
MSDSKPPAAALSPPPSASSPLFRFVSSPAGQTAGVYRGGWKIEQRSSTGNKRPTFQLGPLLVSDNRASGGRTPVRPGLSS
AFQCLTVPAALGPPACLRGSSSYDIKG
>MeliponaBeecheii_000569-T1 MeliponaBeecheii_000569
MKGRLETNTRVKEVSNGHPVANFPRRKVRTVPRIRYLHLASRVPHPRPCPGGSKSRSSFENRQTRKHRCPTRSPGFDAWH
LTSTMPTRWNVTPCTIATERNANVGEVGEEKEEKEMRKNRWNREEDARAARRSRMGEKFRPGSWITAWLRSDLKIVGSRR
LPGEAAA
>MeliponaBeecheii_000570-T1 MeliponaBeecheii_000570
MPGLIMVTSHKNLATTWQSAYKLDYRERREATSSSSGRRATTRRTATRIDRGERSRRRWAIDAGVESRRQPGFQFKVGRA
CRDFNVQNAYAKLFAPLVAVVLVVVVVVVAAAAAVAPSVSSSSSQTPLTPWHSDRRTTTSTSVSTDVPSGRKKISKSDAS
SSRKGAQVERRRPFDTLLAGRMLPWNTLKSLPPKDKLLFLKPVHARRP
>MeliponaBeecheii_000571-T1 MeliponaBeecheii_000571
MPTDDIGGMCYSLLLAVAVEASLELESREVVGKRTYPYLRRHSPIISHRVIIPSIHYPLKDYTSRRRSRPRFHKTLVINA
HPFVINPGVPPPVGDSQCSTKRQQTIGGGDGFTEEKSWSVYVAGVGNQSG
>MeliponaBeecheii_000572-T1 MeliponaBeecheii_000572
MKRPTKGSTRKPWRGGSRTKAVAAVIIVYTGERQVEGGRRVHVNDDDDDEDDEDDDDDDDDDDDEDEEDDGEDDGEDDDD
GEKNDEVTDDAQ
>MeliponaBeecheii_000573-T1 MeliponaBeecheii_000573
MFNIPRCCSADRGGKARQSGGEGRSGVVGFGIRKGGSRRGIEGEWVDGQGGNGWNAPLGLVGKRFHPRGWLQPGKRSPSS
AVTLSEPPLPWLVSLAGGKPGENQSPKLEYKPISGGVRGLRTLVRAREEREGEESVRESRPAGEGGREILKEAALSNTES
LIYIRSIREIPTTTG
>MeliponaBeecheii_000574-T1 MeliponaBeecheii_000574
MRDGVPRGLGKEATLSSHTGETPVLNRLPSPGEEARLEGGKKKASVPRDGTFLITYTHAAASRDDYKSSGAPPSKAAMKK
RDRTACTRVNVEVRQRNRRKRKQRTRAKRGWSGESGKNTEKNGMRRRKERERKHDNENYRGVHRLRRENVSDRDIVSEDI
TIRNMITRGGWMVTFASDLREDSQQPGETLTERDAEAR
>MeliponaBeecheii_000575-T1 MeliponaBeecheii_000575
MTTAMRVAWTSATGTASRDPTPPLRVGQGSLRARSKQASKQASNERRVIARVSVKIFKKTQDAAGRTEGVREREVRRKAI
AFRLGVTA
>MeliponaBeecheii_000576-T1 MeliponaBeecheii_000576
MYKDDDDDDDDDDDDDDEDDDGAGVSEADGGDGGGSPLKIRLNINELSLPTAYHLRLGIHAFLRRWLRVGGPTNASKSVC
WCKINAVEGRPVVRCRDACVSDAKYLWSGV
>MeliponaBeecheii_000577-T1 MeliponaBeecheii_000577
MAGVKASGGGPIRGEYGWGRIPPPSPSATLPPVTLLLIPLSPRGWNHRHFQPAPPLSTFFLLLHLHLHLLRKLWSLLLSE
APAAPGGYPRQVPARDSHGMSGDRYVRPTARISTAEDFHDDFRASTRYQPPIIHDTHATMLPAAPVVVDPPTIAPTWMRP
IVRRD
>MeliponaBeecheii_000578-T1 MeliponaBeecheii_000578
MEALCPVETIQFERASPKFATSRRKEEEEEEEADEVDDEEQRRGRSKRRDERRRRRMTTTTAATATTTTTTTTTTTTTTR
RNEECEKEYEERKRCKRQSTRGGGRGGGGGGRRRG
>MeliponaBeecheii_000579-T1 MeliponaBeecheii_000579
MRAATSAKSGDFPRATPRGRARRENGGSVSRRTPERKRRWRTKRRRRWKWKEPEEDFELVLPQISSVPACIEISRQVQRR
STTIMEAAAEAEASIRDSWTEPPAAKKERKSLGRNRTWRNRRCLMIADSSSFVDGRRATERRV
>MeliponaBeecheii_000580-T1 MeliponaBeecheii_000580
MNGRDQARPACDLHTAVREESSAARTAVAHRPFPGLQRVAVKDTGPMSCSRTVENAAAAGQTFSGTDYTTASQQDELPNN
CERKKKKSNEKLPKPNLFHVKR
>MeliponaBeecheii_000581-T1 MeliponaBeecheii_000581
MAKEAKGGGKTRLASRKALSWQLRSREKRFFLRARARMTTTTYDDDDDDDDDDDDVDGDNRKKLQESKPTVGGVDRGAFT
PCYLPESCFAELSREWGTGSTRARIRLS
>MeliponaBeecheii_000582-T1 MeliponaBeecheii_000582
MDVRRFLAMVMSVVARMLRASSNACPGNLSTLPPSDEHANSGTGYASIFTSGMTRWSTSPTNETQAAASNEGSCREASDI
WRRKTAGKVSVTIDDCSGSSQKQESR
>MeliponaBeecheii_000583-T1 MeliponaBeecheii_000583
MLDTEEEEEEEEEEEEEEEEEEEEEEEEEEEEEEVETKGRKFCLRSRGGAFNRESTPPATMHAKYSS
>MeliponaBeecheii_000584-T1 MeliponaBeecheii_000584
MPSSVRNHLCLIRLIPEANLALKPSSDLRLHEYQEKEKINENETQAITESLNKAKEKANNEGEKLADISHTTSFSFCHVS
SPLES
>MeliponaBeecheii_000585-T1 MeliponaBeecheii_000585
MVKQLKRREKNEVLSVQDTLWDTKEMTHTRANAKAALARFVLVVVVRQTAGKLLASVVAVNDICSWTGLELLRAFPLTTI
YGGKGLTTANGQVSATRMTTK
>MeliponaBeecheii_000586-T1 MeliponaBeecheii_000586
MEKRPKNSTKAREYRTLKFTLRAEPASPLSQLLTLLLRQSTATVPRPTAMNGRNITTAERDTPTIGYLGKQEIKRFHVII
RSVAKKIKHGSPRCSDNNYPGFLINGARVPSELRWHLTTSREIERDAVTPAKGHNRRWTLIGARDLCPGARFHCAVLVEQ
PESSCHGSVVAFTGLARIRVNAATARNCGTNFYGLAPRRVPRGSKNELAMAFWLSPSL
>MeliponaBeecheii_000587-T1 MeliponaBeecheii_000587
MFSNNVSQVIYDSFRNPVQSFSPPNHEIRNSSFDHVVHVGVEFRLARHSVYGKRAKWKRVDSFVVVLWKGLHAPWSPGSA
LLAQRESAEKDERRRKRENAHVTESGNGGRNEGRNEGRSEGPSCAHGGRDHRCPGRSEPAFCAAPRNNGDMKRRGERVDR
VLETQAAPGEPTSQGFASRYE
>MeliponaBeecheii_000588-T1 MeliponaBeecheii_000588
MVLSPRKGMLHFVLATASASPGARPTTLELHHLRENHLGLLSASLCYASPFGQQSILPIPCDVTLRPPLKPAEGYLLLAA
RPLRRCRRSRIYQPT
>MeliponaBeecheii_000589-T1 MeliponaBeecheii_000589
MNNVESTNLDNYQISKQGLLVSRNQSLTSERKSSSLARSCRTKTAPFSLPIAGEIVKGITLTYLRRSGLRRWIPVLRVNF
LVEPQGG
>MeliponaBeecheii_000590-T1 MeliponaBeecheii_000590
MSTAEIDSRKLETMEGKFSDVELLALSVLPIFRNTINFPNEDDAILMILMKEWRTEDTGRNREGRSEVLTEQPYFGKKGG
TLNFIDVAHGAMQARTIEPGSVCDGRLAKGRFYALRRDNYSKQPSLALPHH
>MeliponaBeecheii_000591-T1 MeliponaBeecheii_000591
MSFVGRFPCRTEKLNAKVLSDIQFHDAAGKRDLRTPSRRDLDTVDNYNNGVKEDEAKPFYTALARAAKQQRDKIAVIFCE
GVDPNATHSNPSTGSGNCAASLAEKEQGEGTDPDED
>MeliponaBeecheii_000592-T1 MeliponaBeecheii_000592
MEDKKEGQEGGGGEEEEEEEEEEEAEAEEEEEEEGEEGGGGSFTKVSWQLNHENCGKKKQMFVRSFAWLLYSHDWLSVTS
HSSVPASATSQRFQAFSPRVSTKTIERMPSLEILYPLLILNVSPSDTGCGLTSGCGLVRRSEETTGNILDYDDVVDDDVN
LDDETHARGIGVERPWTTLRRIPKASGQQPLGGIRSTMPTTRNYTAEP
>MeliponaBeecheii_000593-T1 MeliponaBeecheii_000593
MKGGTDSVVVKRHRCVENLVVGVEGRVGIGTVGGSGGDGGGGGGGGGSSGNGGGGGGGSGGGGSVSRRRESFAEKRAECE
NAAGARES
>MeliponaBeecheii_000594-T1 MeliponaBeecheii_000594
MMKQATDFLRFSNVIDISHDRFLNGKHSGRKHTSSVKKKVLSRKITQIEVHPEILRVSAQEDKASPGDQDPLRLRNAQIF
PLDSWKAVPASVSPDAVQDGHSSATSTMAALDTSQLVLRISKYELGPDHLPSGVPHAACLTSEIGRTSTLGAQPLAACAS
RVFEIRSRGIVGPLQK
>MeliponaBeecheii_000595-T1 MeliponaBeecheii_000595
MSYQLYRNTTLGNTLQESLDELIQYGQITPQLAIKVLLQFDKAINQALATRVKSRLTFKAGKLNTYRFCDNVWTFMLNDV
EFREVQEVAIVDKVKIVACDGKTLDGDAAAKR
>MeliponaBeecheii_000596-T1 MeliponaBeecheii_000596
MEALNVLIAIGLIHCSLFFFDTIFKTCSHYPYFYFLKNTGLEVQILRIKWFTTAFNRKIIKWGMDRSKFWTAWFNAGVII
SVIILPIAIIVILRMTFNIWSNGPSLDNSNSEPLLEPMLPGIDVPFNEIGYYIITLAVCSIMHELGHALAAAREDVQLFG
LGILIAFTIPIAYVHISSEQLSLLPLKNQLRVTCAGIWHNIVLATIAATILMLSTWFWAPFYTVGNGIYVKTILPHSPVL
GPTGLLEQDLIYEINDCSIKRTEDWYDCILNTVNQPALGYCVKQSFIQEYDESVPSKQTNGVINCCTSDSETTGSLCFEY
IEGPQAAPLHLPPHSCLPARTMINQSQNFCHASHECVFHDTHCLRPSLDNITKIVQIKRREGKDVLFFGYPADIYRTVDV
SDWVPKYSFLSPKLPESLTLLCKYITIFSAGLAIINIVPCFFLDGQYIINILILYLLNSTPHNKNIRQTIILTITSIGTL
FLTINLLYLLMNKLL
>MeliponaBeecheii_000597-T1 MeliponaBeecheii_000597
MSLSIEKQIELLLAGHPLEIDDTYDMNHTVQNDIGEKGTPSTYIPICQKTVTYIVAAVVINNQGEVLMMQEAKATCNGKW
YLPAGRVEPNENLVDAVKREVLEETGLILNPETLILVECATGSWFRFVFTGKITGGKLKTLEEANEESLQACWVNNVNDL
SLRSHDIVSLIERGKTYVISKNISQHPHLMPISTPLSKLLLRLTVTSKKRSTNKLHVLISDTMPFHLPICEINPNRNLLS
TLHNFMKELFGNGVAQHKPHGILSIEFSGGQGGDGLCLTLLVSFKLPVEDVPATGKFIWHELPENLATSITYRLPRNMTV
PLNVIR
>MeliponaBeecheii_000598-T1 MeliponaBeecheii_000598
MFNPVQIKHECEGIEDVNSDDKVNISNNSKYQTFIEDVDCKYEISQFWNHAQLSNDIHPKNEIHGQYNLFQSEGNTSLAY
MKNCVQNNTLFQVNQGGNLNQMNQQCQIDMTQKAEQSQFSQNMQTAKFTNQIGTISESISPIKSNRPGRPPKGSSDSNIG
KKLKCQCEICFKEFGHKSNLFIHMRTHSGERPYKCNQCEKCFTHSGNLAIHMRTHSGERPYGCQICGKMFSHSGNLSTHL
RTHSGIKPYKCAICNKEFRHSGNLSIHERIHSGIKPFQCKVCGKDFYHSGNLTTHMKKHIVNINTSINQCENNVKQTVCV
ANLNNTTSINSFNNLALTQSTDIKPMPIENNIVPIKNESNDDELTNAVGVLTPTST
>MeliponaBeecheii_000599-T1 MeliponaBeecheii_000599
MPGGRRNTASRNGQTKSQVNFSISSNIGIRSNSGERTAGSGADDKKSEEFCGIKAPKHVPIPVVPMDGHLTFEALSLVVS
IIAASLQMLNLYRTVWWLPHSYNNYSMNFYLIDPYLLIFIITMIARQFIYSLLRRVIDISSPVRWLSISQKMMRITLLIV
VMSILSWCLYRMAERHNSMKIFYLCYPSLSVYFVMFGVSAIPFFDISTTSLYGKDEKKTKFLMDKPLHNCSLNASAIRAE
VSTLRSDFNRRLKRALFASSSSAYVCGITPIIFVPQHLHFNVSWVVQHVIMFWLERITAHFLHAYPVRYCDVLHRAALHL
GRWVKIENRNSHTYAQAWNDSVLWPHGSIVRHNKEIYRSEGLCTVAEPGNIGHYRFYVRDE
>MeliponaBeecheii_000600-T1 MeliponaBeecheii_000600
MKLKSQCSERTKPVTGYVPGMAGMSSINETNCVNDVILENSFLSNPLECARPCSKSGTPKTCYYRFVIERYPVQSAACNN
CTPNTATNSICADCQCVPADGVSRMALTINRMIPGPSIQVCLGDLIVVDVTNKIAEDGITIHWHGVFQKDYQYYDGVPFV
TQCPIAAGTTFRYQYLASNPGTHFYHAHTGLNKMDGVFGTLVIRTPREQDPNRKYFDTDYSSHVVIISDWMNEESTERFP
GRTTSGTGPTGQIPNSLLINGKGRTNFQGDTTNTSFEVITVEPNTRHRFRLINSFCSVCPGQITIEGHNLTVIETDGQPI
KPMNVTSIVSSAGERYDFVVETNQPPGAYRMQLRGLELCANIQQSGILQYAGASNDSNTNETLPSGIILNPSGVNCDNNP
EEICISKLKSGTPIDKGLTQLKTDLQFYITIGFINYDLKELFQPNRYDTFLSALPTIASAATIDGIIYQSPPSPLISQLS
DNPSDQVCNSQNLPSKCNGNCSCTNVLKFPLNSTVEIILVDSSKLQNISHAFHMHGYAYRVMSMDQPLGPILNNSTPISV
DYVKQLDEDGKLKRNFDGPGKDTLAVPNNGYAVIRIRANNPGFWFFHCHFAYHQASGMRMVLNVGEQEDLPPVPPNFPKC
GDTVQTAGSTPRRGPKFVVSAGPCGNCQIASHGPDHRQCPLSNLLREKDMHRPIV
>MeliponaBeecheii_000601-T1 MeliponaBeecheii_000601
MSSINEENCLNEELVLNTDLSNAAECARTCKLGQSKTCYYKFVVERYPINGQACNLCMPNATNSLCADCQCVPGDGTQRM
ALTVNRMIPGPSIQVCEGDYIVVDVQNLLKSDSITIHWHGIYQQGSPHYDGVPHLTQCPITIGNTFRYQFFANNRGTHLW
HAHTASQKLDGIFGSLIVRVPNELYSNFYDFDLANHVIVINDWFKEESTNRFPGRRAGVVRQIADTFLINGKGRFVDRTG
STTNIPYEVITVAANHRYRFRLINSFCTVCPGELTIEGHSLTVIATDGQPIEPIVVNSIVSLAGERYDFIINTNRKPGAY
WIQLRGLSDCGNKGIQQLAILQYEGAPTEPMTKEPTFKNPISEGIVLDVASSDCSSRVCGDKLRNALPVDPDILKNDIDV
KLYLPIASQKYQPEEIFVPNTYNNFLVTGPKSISIATLSNISSSSPSSPALTQLEDIPADAFCNAENLPSHCKPDVPCTC
IHLIKIPLNSIVEINLIDEFNLPNSRHPFHLHGYVFYVVSMGQPLGPIPKSDKMTLEYFKELEKKNQIVKNFDSPHGRDT
LPVPNNGYVTIRFRANNPGYWLFHCHQIFHQIAGMEVILQIGDVSDMSKTPDNFPRCGNFKPKIQQCKIEN
>MeliponaBeecheii_000602-T1 MeliponaBeecheii_000602
MFTLSASFVLCCLAVTAFASVSDPKQVKVANSIGSKCSKNGNRNQCFPESQIVGGKDAPVGKFPYQVSLRKSGNHFCGGS
ILDARTILTAAHCVQGLTNLNSVTVHAGTNQLSQVGQSYGVSKIVAHRGFSSITLVNDVALILVNSNIAFNNLVQPIKLA
TGSKTYEGASCVLSGWGTTKLGGSPPNNLQYINLFIESQAKCKQAHSRIQASHICTYTKVGEGACHGDSGGPLVVNGLQV
GIVSFGQPCAVGKPDVYTRVSSFISWIDSQKAYLLTEQPGEAIYIV
>MeliponaBeecheii_000603-T1 MeliponaBeecheii_000603
MPGSAFHVSVGRDAWLCSVKRRKEEEEEEEEEEEEKEAAAAAQPRSVEGRESGEGGYRGGIEGKDRELSPTIRSLPTWWI
EVSFENVCAHGQIHKEGCKPRLRPSSGGSLIFRTKFHPIPDRRRYTPCPLSPPPSPVRRSPPLTHSTFPPFLPSPPRPCV
YEFRAKAVTHEPTYWRCLKNENCSTLGWGSLRQRAKRSIG
>MeliponaBeecheii_000604-T1 MeliponaBeecheii_000604
MKMSTKVQVKTEVNTYLPGVGVQSEVRHIVVSVLRGCESVADPQNSSPVGTLSMRKFSLTSRDDRQAASSVGGFDSVQNV
LQHNLTRISSDKIRKQIDLRKTGEISADLHIVRN
>MeliponaBeecheii_000605-T1 MeliponaBeecheii_000605
MASGDRDEARWRPAFGEQKEQRVKKGTREETVVVVEVVVEVVVEVVVEVVVEVVVVVVV
>MeliponaBeecheii_000606-T1 MeliponaBeecheii_000606
MIKLEVEKKKNERLHDDDDDDDDDGGSGSGGGGDDDDDDDDDDDDDGDDDDDEDDDDEEEEEKDEEGETEGKRPRGARGG
LRRAVLDSSPRAVGMSMSGSRRGPLSRTPAT
>MeliponaBeecheii_000607-T1 MeliponaBeecheii_000607
MIAQGLTNLGELGWRLRPHERHSIFIHAARQRKPRTTRRTGGFGASGFHIQAAKQPRSRPRVPRIARLVHRSVGLSTSLD
TGAGFPISIRRTSEVVRSSVAGFTSVKPARARLAERGLDVQDRRPYQRHMA
>MeliponaBeecheii_000608-T1 MeliponaBeecheii_000608
MTPVNRAKLRGERPTGARGGGRRGGKNRVNAGRRRGRDDDDDDDDDDDDEEEEEEEEEREEAQKEGSMVAKGEKKHGRRE
RGREGEEKKRGEKRMVRVPRGKVLGLACPGMASSHSRAFAVRGHHRARATLGFSTFSPSSVLADAPV
>MeliponaBeecheii_000609-T1 MeliponaBeecheii_000609
MGDRHKYLRWLQKNERQKRVHVPPIQKDRSMPRSIQITADAHRQCQLDRFGPTCEVFDPISSEDSRYRQQRRSLVKVDAE
AAADGDTDGIGRGSSDVDVDVDVDSGGGREDADVL
>MeliponaBeecheii_000610-T1 MeliponaBeecheii_000610
MSVLETGEADRSTMSPLDEVVSPTSVESELMVTDMLDEHETALNEHRDGKRKRDTDGEELTPRKLPSLTRNNNDVGFVLE
ESADDDLHEDRDDEACCTTAPYSAKPSPYPPSESSESRSTDFQFEILYSRSRLEVSLRTVTVVTHDLSIAESALFGLG
>MeliponaBeecheii_000611-T1 MeliponaBeecheii_000611
MVIAAGKECAANAAANPKTWALDTDGSIESGDNKFDERHREMARNAVKVNRGKGMREDVANAVTNSEDVDVEYSGQNRRM
>MeliponaBeecheii_000612-T1 MeliponaBeecheii_000612
MYLPCMATEVWVGREFLRQRCSGGGGGGGGGGGGGGGGGGDGDGGGGSGGAQLPTTTPVSLWWWMLLVV
>MeliponaBeecheii_000613-T1 MeliponaBeecheii_000613
MFPPRTEAPTADKLALCYAPHVDMTTVIEVEDRLTGHGGISSLGGGNSSPYSGAHHHGHRGNGNGSGMPHHGGASLPTAS
DFQPPYFPPPFPSHHHAPASPQHPGLGQPQHLDYLVGDPYTQTLNTLHQHHYNHLSAAVTAGQRSGDLRRDAEGIHVVSS
S
>MeliponaBeecheii_000614-T1 MeliponaBeecheii_000614
MLKNLEILLHLQRNLSSLSGPFEGSNVPNKHPSSVCITPLCPWSNCGIPELPPPVFKRGQLQTSNNARDNSICGTPYPNS
FYESITLITAVGRAYAVALSDYVFDGFHSFGVNLTRIDRALYRFSIGRSLANLILFEAKSNVSSVIPKLGNFRRCVARRT
YRDDLELVVAEKTITIERPIWQGDRRNVHRRNFFSWIAQKRYMTIPTNMHASFPYDGGRSSGGGGGGGGGGGGGGGGGRG
VEYGAVRRPDALLPPPGLDQTDLVLHSSLVDDPQLARLARREEEEIPRRWIRNGNEFLWLISDPPSTVALEAGYQSPEPV
LETINHSNEAGERHAFTMLMIFLIYPVNGVRSINSRRYGTSCGTSHDGGGYAPRCLNYRTKFSLGVAQALWTVLESENYA
RLSTSSPA
>MeliponaBeecheii_000615-T1 MeliponaBeecheii_000615
MIERRAHDEEFSSYKLTTIDLPCNNTALSGARGPILSIPEQRCNNAGLSVHRNENRARYGEFKIFRRGYCSDITVMHPYR
HALAGYKVISEDFDMKPSDRSEKAMLTGNAQPSDVFCSVPGRLSLLSSTSKYKVTVAEVQRRLSPPECLNASLLGGVLRR
AKSKNGGRLLREKLEKIGLNLPAGRRKAANVTLLTSLVEGEAIHLARDFGYVCETEFPAKQVAEYLSRQHCEPQDSYRRK
ELLHATKQITKELMDLLNQDRSPLCNTRPQHILDPSIQRHLTHFSLISHGFGSPAIVAALTAIQKFLSESLNHLEKMYPG
NGSGVTSSQQSSLDTNKSKDGTLMNDMKK
>MeliponaBeecheii_000616-T1 MeliponaBeecheii_000616
MRYDRSKSSKSNKCGYFLSVYLNSPRSGQKLQFSPVGGACAVDYQNGVCKRGAYKVNRPFVSVNTFN
>MeliponaBeecheii_000617-T1 MeliponaBeecheii_000617
MSDRPSNGEYKYQREETVDSKLNIVAKERDEKEHQVDKAGEYVRELLQEKVELDSQKWPNATRLIDQEIQKTQAIGKPVR
DPKYVDIYREKPIRVSVKVLVPVREHPKFNFVGKLLGPKGNSMKRLQEETMCKMAVLGRGSMKDRQKEEEYRMSLDPKYA
HLSDDLHVEITALAPPAEAYARIAFALAEVRKYLIPDNNDNIRQEQMREMEMSMADDPTSADDRRPSVRGVPGGGGILRP
TARPTMPRSSRAAILPPPSSRGPISRPVSAKSKVFSILDRARVAMDQSYGYETATPPPSNRVGSHHDYDYHTSTSSSSRY
GDRHYTSTSGDDMYPSSRYTTYEYEDDTVPHSSHNYYETSEYPEESSSRAWKSYKTTTTSGSSSRYRNAPYSRPSNPKPL
TCNLPNTRRPTMPAMPKPINNRDRS
>MeliponaBeecheii_000618-T1 MeliponaBeecheii_000618
MSHIVVVRSYKPGDEINCKELVKAGIMSSLNSTFFGIVFKELTFQLMILFAAIMFIFFGLPLTVCILVIPLVIFLVYVGT
YIAFTAKTMEVSEEVSNIPRIYMSNAFSCFWVAEAFEPYLMTHDPKNVQYNLMTEQQFRNSDIDISSQVKKIVGTVALCK
SHRLDKGAWIKRLYVHEQYRRKGIASCLVNVAVQFAIDEGYSCANLVASEYTEAGRELCLKKGFELQQMYHKPILGSLIT
VLMYELTYQIKPGEDDYVPPVYSRSMLNK
>MeliponaBeecheii_000619-T1 MeliponaBeecheii_000619
MLPPTYVEGFHNLEAVETMEYRPLGKTGLMVSKLSLGGGPFGCHYGTYDENEAINVIRQGIRQGINYIDTAPWYGQGRSE
TIIGKALKGIPRKAYYIATKVGRYELNYENMFNFSKEKTRNSFLNSLELLGLDYVDIVQVHDIEFAPSLDIVITQTLPEL
SRQIADGNAKYIGITGYPVSILKECIEKSNIKISCILSYARHTLIDNTLSEYIPFFKEHNIGIINASAPCMGLLTNKGPP
AWHPSSEQTKKICANAAAYCKDHDEELAKLALWYSIQCKDIATYLVGMQNLKELHMNLDIVKNGITDKEKNILQEIQEKY
LSKVTENNWEGKELQAKNFHGNK
>MeliponaBeecheii_000620-T1 MeliponaBeecheii_000620
MPRRLESKDIYDFERGKRTRRLRHENMEDEGGRGWSPIFPPSRLSRHCEGFIK
>MeliponaBeecheii_000621-T1 MeliponaBeecheii_000621
MISRISENSISVGSTARKAARAAFLRDFFQAEGQTEGKGRFSGNGIGAKLAKDEGYEIGVAARVSGARGCGEWRRVNALT
SKWLAGTIIALDAAAHAQTAARGWQQRVVCPPTETPYITFFRV
>MeliponaBeecheii_000622-T1 MeliponaBeecheii_000622
MGCIYPKDNGADKLSPSNIITLYHVGKSWPEPEINSRGGGSGGSGGSGGSGGSGGSGGSGGSGGSGRTTATGVSNEVLVP
ATIISDFVARDALCATFEDPHYADSRI
>MeliponaBeecheii_000623-T1 MeliponaBeecheii_000623
MVIYPTFFHWWKHARNEATTTRGYNKTTLPITSMTDTERGRKRREQRGEQEARATDKRGNWRSIVMQEVACRTGKPWNLQ
TPSWPAYALVENCARDAVEPAPLHVTTCGRSSYSDRRVE
>MeliponaBeecheii_000624-T1 MeliponaBeecheii_000624
MLKICSTRGCFLGISYFVSDIGYHRIYLPSTILKIREEDEADEEEEEEEEEEEEEEEEEEENDDIR
>MeliponaBeecheii_000625-T1 MeliponaBeecheii_000625
MRLITGARIRYQFAWQQFRGLRSTQLRGVYQRAQPPRSHARGRASSRRQRRRRRRRRRPPPPPPPPSRPMQMHNEERNEK
REGICWMNSGYAPGPGNRHGGNVVHGIPGQLLPLMFIRRKPARVETTADGNADWACRSRINLPFPGLEP
>MeliponaBeecheii_000626-T1 MeliponaBeecheii_000626
MAGNKRGVVDWTDEAADPTMRHNRAPTMVLHMKEEREWRPRVAWIKADTKAVLAIHEHVITNNARLSVTHSDYNTWTLNI
RAVRREDRGIYMCQVNTDPMKSQQTKCYSSSSIMQDDIRHVIPWYDNNNADSLNLQSAFLEVVIPPDIISEETSNDLMVP
EGGSAKLVCKARGYPKPEIVWKREDGAEIISRAGLSGGKTKRLNDSAVKNPVSRIIHVPTVEKVAPSPETADDKLVFQTS
LSDLRMDLTERQTCGTYSTGSDPSNQQKH
>MeliponaBeecheii_000627-T1 MeliponaBeecheii_000627
MRAGDKRNGRTTTGQKNLSAGVEDGCYNLSSSRKAAYDIRNERRGEMIISNHKYSMSEVKTSVYSVQMRLVIMNLQKQDL
GGYKCISKNSIGDAEGNIRLYGAIAQYQTTPLLLEIYPTPLRESRDSNQPIANFRCIGVAPEKARFSGLSPLKITFSDTY
NISGVVTLVIW
>MeliponaBeecheii_000628-T1 MeliponaBeecheii_000628
MKRARISADRRILDERCDRGWHTLCNRHDRGVATGENEKEEEECTQMGRVGRENGRGEDMDLPKHSKKPGDRRGDDDTNE
AINDRDHRLNHVYQGSLRETGSTLEPFFDGDDASSSTSSNDILPPVSCILLITFSQLLALT
>MeliponaBeecheii_000629-T1 MeliponaBeecheii_000629
MVCILWIRTHAKLAVTWTDCTIYESDRRNFISIELLPSNCPSLAFVPAFLLHARFVYYSCWPLLWVYQRVDDTNPPIKNT
QTNLPKSFGVAKELQKRRNFADKGTKDAKEERHGKREESETSVSSATRRKPNKTKRGKLIHQLSNSPQFLQNPPLLKRIC
YQTHTPFDALQTIVSNCPRLQSSPLLLLLHIIRLVKKRLKPLDRIQKHNDTRLLHGIPVDRDTTGVLTCLVDLLRLQRST
FYGFTRPVRFAIERETCLAALCLSSSPPPHTRRPSFCGENDSSARCLANHQLIPLIRQEKRTVDSRRITGDLSFSFLDQD
DFYGTLDCLCRGRLQWLIKLNNHRGHIPAGEDAVSAIYLVIGRQSYVSPVGPSTIVECIESTGDVCPGDPSDYELPRQGV
LLRLQYRAITVNHRTVFIYKR
>MeliponaBeecheii_000630-T1 MeliponaBeecheii_000630
MQKSSSSVPVGVIVEIFCWEFSLEFLLEEGLTRCLAIIAAGSRRTVRNIFAGTEVSPGSLEGNSLCERAANSPAEDQT
>MeliponaBeecheii_000631-T1 MeliponaBeecheii_000631
MRLEYSRRNGEGSTNKSPNDKISILTTLLSTLAGSELQAPPPFSCRTLPPPFARILRGACNTRNPPPILTTTFPTLSTSQ
GLNRRETPEVPALSDVTKKSLERQRKLGQG
>MeliponaBeecheii_000632-T1 MeliponaBeecheii_000632
MRSRNSKKGMLDGSFLAGARFQRGILTLETDRRVLTLGFLFYPDFYFRFVLDGHETATDLATMVTDFVDSPFQTEDKKDE
EFHSVELTKGLSSIQLHAVSHLQRNTNNDETLEETNLSPVCFLSSWLPPRVTTLIPDINPVVSICVPDGHERSWKRYLVE
KVAEEIACLVAVLGARTSPIARNQGGRRKFPALRLFSSPPHGREMVARHSELLFPKARRLLVSELSRSRVSLSAVAESFA
RSTRAVFMSG
>MeliponaBeecheii_000633-T1 MeliponaBeecheii_000633
MAFSSSPVSAAEDLAPWDFEVVSSLSSMENKCGSPGELFLPVDGWMGNRQVNGLFMDENRLVVSVVVRC
>MeliponaBeecheii_000634-T1 MeliponaBeecheii_000634
MKDVLVESLLHDDSASDWHICNVVSTLGGLYNASVSIKKQEEEKAQVKRKKEAVEKEEREKREKERRDRRDGSNTKDDQD
GDPGSPTSHKGRSSSTGSSRRDKRRSKSRSKERDRDRQRSDRDRDRDRDRERDRERDRERDRDRERERERERERDRERER
DREREREREREEARKTEREIMREREEEEEAKERKKNERRAREKEAAYQERLRAWETRERRKQKEYEKEAEKRRAKREARE
REAKRLKEFLEDYDDERDDAKYYKGKELSRRLEERALEAEADSRDRCTERQELQRLRDKLYADASHPDPAAEFERLKAER
EEQYKPKPVITIIDEEDEKVVKKEKEIMPPIETEPIESDSDECVQFDDVSQSEVPSRTPPRHHHHHRRHHRHHQNHHREG
EEPEEVVETDRESVKGTRSSPSHQTVTTPVQSIPPTLDEDSRMSLVSEPEKTGSSNFVPFAMGSGGNRGSDHGIGNKTPA
SPSTVINVSTQQTNQNKKKGRIDVKDVFNNDDDDDGANNAKKRKLVPLDYGEEKKKKSTEEAPKAGKEESTKSQEEKRKH
IKSLIDKIPTDKNALFGYQLDWAVIDNTLMDKRIRPWINKKIIEYIGEPEPTLVDFICSKVMASSSPQGILDDVQMVLDE
EAEVFVVKMWRLLIYEVEAKKMGLVK
>MeliponaBeecheii_000635-T1 MeliponaBeecheii_000635
MSYPGQPPMGIPGMPPMPYMVGAPPPIIGGVMPMAHMIPTPVSAMQTSAPAVRYARNQNRHDNNRRRERESGPPVTVFIG
NIMERAPDVMIRHILGACGHVLSWKRVQAFGFCEYAGPDAGLRAVRLLHDMEIGTKKLVVKVDAKAKVVLDQFKAERRKK
LRGGQSPLQDETSIEGTEGEEGEDYMDEGMRVVDADALTRINQIIAEHATDLEMAQATPEEHQTKMVAKSLNLDDAEIEE
SKRDLITREIGKFREVMKAAAASSVSQSISNQQNMKKQEMCNIKTGESRNSTTC
>MeliponaBeecheii_000636-T1 MeliponaBeecheii_000636
MAPRRVEEIPVKRVAALGCKLPDQLPAGVILTDITQNKWKLGHAIGYGGFGDIYLASNDINAPIEQDAKYVIKIEPHNNG
PLFVEMNFYIRAARKHMIDSWCKSQGKRRIGVPTYEGSGSHMHQGQKYRFLVIPRYGIDIGKLFISNGRKLPVKLVNRLA
VQMLDALEYIHSQGYAHADVKGSNILLSLSTEDITTRKFQAYLVDYGLAYRFRTSAGVHKPFVHDERRAHEGTLEFTSRD
AHHGTHSRRGDLETLGYNILQWLCGKLPWEKENDNVTSTMDPEEVHAQKEILLSNLSSFMHKCFPYKKEPPAAIMEYMKY
ITELGFETKPNYSYLRSLFQSGSRQKNDVPTCLHPLRESNENISYPISFKRPYLRERKPCRPVNGEIRITRNTQPKYPVE
RKEFCWEAVLALHPDKLAKISLQTPPSPLTPPPSPPPPSLPTYAMLSVIQRMKEKQSGAFRNKALPKSLEDFKTKWMTPA
MEQIVQLKKKTSLTTLSLAKTSPRVTRSRGVQLKRLGNKKSYKQIQSSRRRKTPST
>MeliponaBeecheii_000637-T1 MeliponaBeecheii_000637
MIILFLLLHFCDHVLSQKYEGCFQSSASDPDLSVLILNHANAPAECIKECRSRYYMFAGLMNGQQCFCGSSYGRKGVSNS
CTFRCITDQNSYCGSQDAISIYSTGQTSPSPPRSLQIIHNGFNNLQITWEPPDISNGNITSYTLKAVVLKTFASNLLPAI
ESQIQGGASNSTILQGLQPGTKYNVSIIATNTHADSEPTYISGWTLIGPPNKPVMPKVIEQTHTTVTVLLLEGSSEYGPV
SAYQIFVSQPGIIPPSGPNVSYYNYETSMQQGLGYYITGEFESSEFYKYMKFTVGDGKMIGAYYNAPLNIQIMPQIGLTV
ISKFQRQVQYAYSDLINKLTNYNENRNDNVNSMTVILCVAIGLLGTLLVASIVLYFILRQRHKKFRMRKLPEQQELTLQG
PLYEVDNLAYIPEDVPERVNHYQELKKKVWIIPQSSLTINDTIIRRGRFGTVHTGVIQKNDKPCAVTIHSIADKLLKISD
KRHMLRELDICIKASPMKYLADLIGTCETHDTLYVVLELPPQTLKNCLLAARSGNIFPVEQILPIGSMIASALQHLENYK
IVHEYLCARSVGISTEWTPKLMGHGISKYALEDIKYTRWTSIECLGNKRKHQPAVVWAFGVFLWEMLSIGGTPYSNFSLD
SEVEEAIEQGVRLPQLPDTPDPLYEVMLSCWNVESQERPTFAELIRLETLSICPVTAITEPYIPELELN
>MeliponaBeecheii_000638-T1 MeliponaBeecheii_000638
MRNLMNIDNFSTIRGVLNIIQRSDVISKLYSTDAIQKIISDKPDKFFERKVNKAMKVYLERSREYKQFMEKQIAEYNIGK
RHLAKIMGEDPDNFTEADIDRAITYLFPSGLYDKQAKPMMIDPTKMYETRKEAEFDEAGRPHHFLFYTLNPNYYEVLHEI
VGSLNRLDKIEDQMLAKKIQPSSQDKLDIVESQWIGKLELGKILGEEIKDKDFEYFIKSMDRLIQHPVSKHAESFIMKFR
KKLLFINEHLIVPKPEYDNDNRPFILVEKCARKNARGRVKVIGNGSGKITINGKDITSFNDIQCREQTSNSLPAKKKVQM
ERVVDMEDVTVSIPNTSKRITMTSLLLTRWLASKSSPPRTETEIDWSSDDRSLEYGTPPPIEEPHCYSMCASESSCTELF
NCINCTLQVNKNIIRNLLVEHMRYVGGRLQLLDDLEENKMDLKNPEYLVKYLKQHEINALLLHASFLGQVDAITGLHKCG
ADLNHSEQGKGLTPLHLCAFSNSLEGIQYLLANGANIHLERIHTPFHYAAFGNAFKVAQYFLQLGVSQKSPYGEETVLHT
AAKSKAYNVLKLLAPYNHTLDNLDCNGYAAIHHIADKGDSACLMVLLDAGCKLDLMTKKGDTALHLAAEASCVENVDLLV
ERGANVHLKNHRDQTALHIASRSYSFECVEILLKKGGCDPNIEDSDGRTPLHLALGRSLLAYDVTELLITWKANINKTDK
YGYTPLHIAALNELSQCVDVLIQHGADLSARTKGGTSALSIILRKTPTSLNVFKQRLDASIMLHQHDLATGEVELRLDFH
PLLMHQQQGEIRYLGTFVKEGYKEILEHPLCQAFLHLKWQKIRKYYVGRLVFYLFYVLILTGWVMTALAHNCYNESHGQL
DNTQPPLCANTTGINGFLYRHPALLEVEWYALMVLTILEAFRKLTSIPTYPSVRQFFTQTENMVEWCVILSVFATSFIYT
GRTYTWQSHVGAFAVLCGWSNLMLMIGQLPIFGAYVAMFTSVQAQVFKLLLAYACLLVGFTASFCVIFPRSKSFSSPHIG
LIKVLVMMTGELNFEDLFFPREEDGKSIDSTSWILLQVSAQLSFVLFLLFVTIVLMNLLIGIAVHDIKGLQKTAGLAKLV
RQTKLICDVETALFLGLMPKRLTKFLRWTALLLPSPLRAVLTVRPLNPRESRLPRDLLSAAHKIAKDRKNMCGTLYSRKS
NATTYTYLKSEPYSTFRRCSPDENTSIDDHSIKEELSELKKICERNHQLLRDVMMVLVNDKRVVNEEEDENN
>MeliponaBeecheii_000639-T1 MeliponaBeecheii_000639
MDDKQMHESTSDIPKIDVQRATITVSKERPRRYSLTSLKDRRLSIDENDHRKTEETKAHENVDKASRWKMKPLANHERST
RHHSLTKLKSRRSGLNFNEERNNLTKTDINENANDKTTQMLRVPLPREGKTIHCSLSNLNDPSNDLLSTRLTSFRSIRHR
QSSTSEKVVIDDIPRIESANDHVEIDAGTPPPADESLFYDNLDVFKQAQINNNDLRSIMWSIFTTAEMKILYELEKCNTL
PAVLPGERIKNIAYMWSCYRGLVHLLSKLEQLDAKLDYVEPCTGMNAILAASLSGNVACVEHLIKRGVDINYRNPINHYT
PLHFAVLGNSPDVARILLDKGAKPSVYLYQETVEPVLHCAIRAGAVEIVKLLLERGASVVEKNHMGETPLHVACFIQSIK
CVELLLDSAGTNINAVDRAHRTPLHFAVMTTYSSAKLVELLLKHGALVNAADKTGFTPLHVAALNEQSHCVDVLIWAGAD
VSATTSAGLSALNIILRKIPESLQVFRQRLDASITLRRPVPHNREFEMRLHFDLLFPSGNQCETSFINTFVQERRKDLLS
HPLVMAFLHLKWEKIRKFYLLRILVYAMTVICMTTYVLTALAYKCYNHDEANSSKICSNKRISGFLFRRPVIEIQWYLLL
IFTCISIPRKIFGFMVYTSAKQYFSNIDNVLDGIVIISVFVTSFVYTGRTYDWQNYVGAFAILCAWTNLMLMVGQLPAFG
TYVAMFTHIQFEFAKLLLAYSGLLIGFTISFCVIFVGEPSFGNPFTGLIKVLAMMAGELDFEGLITQIDEGLDGNPEGPF
VIYHPLSVCSQILFTLFIVFVTVILMNLLVGIAVHDIQGLRNHAGLTKLVRQTKLILFTEMVLHNSSIPYAFRKWMSDHK
INVENRKRVLVVKPLNPLEKRLPKDILKAAYEIAQKNIPFMDDDNINLSDHVMRMRQQSEEYFDSNLQLVIENMVNKLES
YEDTIKSLKEQLLDSNKMLESVVQSLTKQKNN
>MeliponaBeecheii_000640-T1 MeliponaBeecheii_000640
MSNFIRTVIFKKVIKPLHLDNVCQHKIMSNLYVTFGKKIDTYTFVLPLKSKYYDLTNKIKNMNDIRSNFDNVAVENNNMY
FNVLRDNYIKQILENNLFGVRPPLVDNNKNIIVEFSSPNIAKPFHIGHLRSTIIGNCIANLNSFLQNEVTKINYLGDWGT
QFGYVYIGMKMKNIDNIEMHTDPIKTLYTSYVDANKLAESNPNIHEHAKEIFRQLEFEDDEVYKNWEKIKQFTVLELEKT
YKRLSVIFDQYEWESMYTAKKVNKIINKMEEMQLLKLDNNNRKVIAMSEEKNVPIMKSDGTSLYISRDIVAAIDRFERHK
FDTMYYIVENGQTDHFNNLIQILHKLNLTWADRLKHVKFGRVHGISTRKGTAVFLEDILNKAKEIMKQRQLEAKTTKIPL
DKLDESSDILGVSGVIIQDLKQNRMNNYKFDWDLMLNMKGDSGIKLQYTHCRLCSLEELSDATLVTECDSALLKEPEVDQ
LILLISQFDEVVLKSYEELEPCILTIYLFRLCKAINTAWHKLTIKNEPKDLGNQRLLLFHTAKIILAQSMKLLGLTPLEK
M
>MeliponaBeecheii_000641-T1 MeliponaBeecheii_000641
MENQIHSELIVKEEEEEEDEEEKEQKCDTSINETKSIVRDGESTIGIRPRPLICKPENVNIGCKSEPIETKWHWAPGAWQ
DATRTSAFQPYKPPTLLTNLQRGNTQTEISQLYGGSDITFHTLAGQGELTPEHIHPNTVDTPDEKGLTGLMWAARYGQLG
SARQLLKAGANKNYRGLNGETALHLAAAYGHHDLVKLLLNHGADSNASDEEGNTPLIYGAHGDHPHVCYELLSKGADITR
RNMHNISAYHIAVLNNSLTAKAVIENYLIQQVVNIPSDILQ
>MeliponaBeecheii_000642-T1 MeliponaBeecheii_000642
MVLIAAAVCTKAGKTIISRQFVEMTKARIEGLLAAFPKLMSSGKQHTFVETESVRYVYQPLEKVYMLLITTKASNILEDL
ETLRLFARVIPEYCNSMDELEIAENAFNLIFAFDEIVALGYRESVNLAQIRTFVEMDSHEEKVYQAVRMTQEREARNKMR
EKAKELQRQRMEAVKKTGLKSPGFGNSYGSGNFTPTLSVRDTTNFVPETVRPSYTPTQKPVNAGPGAMKLGGKSRDVDSF
VDQLKEEGENVVTTPLPTTGAKPTSLQIINTEPVHLRQEERLNVRIGRDGGLQHFELHGLVTLHISDEKWGRIRVQLENR
DSRGIQLQTHPNVDKELFRTRGQIGLKIPTKPFPSNTDVGVLKWRLQAQDETALPISINCWPSENGEGGCDVNIEYELEQ
FNLELNDVQINIPLPIGCNPIVSECDGQYTHEARRNTLVWSLPVVDATTKSGSMEFSAPSSTPADFFPLLVSFSSKTSYV
DIKVTEVLLVEDESPVKYSVETVFFTDNYEVV
>MeliponaBeecheii_000643-T1 MeliponaBeecheii_000643
MIKSQKSRDRELLYKLHQQDNCFGLTENAVLPKDKNKENYKPRTLIDHTLELIDPTPNIYTLFVQFNERFFWNVLLPVEV
KWSSRMTSCAGVCSFHPRNRQCVISLSLPLLKLRPRKDLVETLLHEMIHGYLFLTNNNRDRDGHGPEFCKHMDRINKAAG
TKITIYHSFHDEVRLYQQHWWRCNGACQKRAPYFGTVRRAMNRAPGPSDFWWKEHQQTCGGQFIKIKEPENFKAKSSKIK
EKVKSPKNDNQPNSMMNWLTKSSLSTTELKITSIPKSTKSVVNNQNSLSGLKKLGNNNNNVYGWGTGKANNSINLQKYNS
PSSTTKISTMPKFSSSGIVGGSNIGRSNLLDKLYNSNHSQASNKNTISSRKRNSLTNVTEMRKSIAKDNKSLNEVQIKLV
ECPICSNFVPNNEINKHIDFCLRPNSDKIDKSKEQISIKNSNNNNFAKSETKQNNPLFAQKRKSESNTISIKQPKIDQME
NYRKANCPICNKSIDLTDMNEHIDRCLLETDDNSIIKLDNANDNSMNKSTIIINSSSSDDSFNLSVTENSKNINQSTEVK
KNNVLNTVSHNCLVCNEFIPSGVSLNDHLEDCIGNVFNDDLSFLTHCDNNEMSNTIPEVSVEENSKYPCPVCMQLVTESQ
MNQHLDVCLTNT
>MeliponaBeecheii_000644-T1 MeliponaBeecheii_000644
MQLESLKMTIWNGKIQEQGKNQDIPEDVIDLLKPFQIIYRNGLIENFTTEAISPWSVNIKRSIAGILQLDLSNLEKETAF
HSTEKNHYGQCNIEYVANPEQKNEWLIRKFFDPRTCIGHSHYTWSNVPNMLCPNGDQNPILKSSERLYKTKINGSLNEIL
FVNASGGIYVQPFQNFGEAHFHFTRQIFKLISVKDTVDKISIKDLYFKVLQHELPEGDFTQGRGTPDKSTVFTSIGTLLD
RLSLRLENPGLDTETNNLHNTTITVLLYYLGMLDATDLRNAYTKISGTSYKEETIRNMFLEALPQVGTKEAALFILELIQ
DKKVSDISAIQLLTQLPFHIRKPDIQLLINLQTFLNLPEKNFYDYVRLYLDKFTENREYEKKMIWLEGLANIQLGRVVEF
LEPIASGNNAESRHFRVLAAWASLSTAPLRPDVIYRVYYPILINRTEHLEMRVAALTLLIVSSPTPSRLISLYWYMQSES
SQHLYNYFYTVLKSIERTTHPCYIHIGTIAAQFTRVLRPTTNPYLITGNYLFDYQDTYRKFGAMIHGIVIANPLTNIPEV
LYVTINTYGNGINMNHVSLYIKAEGLLHSLSTHLDGPTQVKDILKHFKLDQKQNGPVHLEVIARIQEKTVLCLHLNETNI
IKGFKYLSSLPDNIYHIYQNMEFHVNQQRINVPLTMESVQVTDLGANVRLAVTATSLFSMRGNFTYISVGRNNHVILRTS
IHKSEIIENYNPLIDTWHSAERAHSIHGYLPINITIGFKDRPFISYNTPGEHLKIGITAHARTSTNIKGLNIKAKLHRIC
PTCSQLYLVTKSPTYKPKTVDLFQIELSELGGQIYVKLFDCENVIPREKLIRDVFSSHRANYPIWPFLEFALTALHFLDY
CTYVPPKGSCGLAAYISTIDAQRTQVKFEYIKTPSHHVLSLTHLNTESSQILQQWNIAALYENTSWMSDMIKIKATKIIP
GRKILKFCLEAEKEVPWEWNFLNTEPSDSARIALNVVWGYSDTAKGKCGGSSITLDLLGEVSKVQLKNAKESQWPYEECR
KQSKGKRFTPFSIACYEASRELSTLRKYQIVAQHENMPQNLINLAWKFRAFYDLIGGNSSSDSSSKKFIVTATFPKELDI
GELSLNNDKIAIEYNYNIIDYFLTRTRIHKYMDLSIFKAFFGTCVVTPDNIRSIHNVTYPFHNKPEVLLLGQCYSENPKY
ALTARNDLHGVSIKIYDEIDTVQIVPNQTGGALYNNTIHIPLPQSFMFHSLGSKRVRLDSNTIDIIIPNLYLYMHWTQEQ
ILLFFPTYLLEFSCGICALDTLDTNNLYEKL
>MeliponaBeecheii_000645-T1 MeliponaBeecheii_000645
MSLFNKPKRNIRRRPFNDDDEDNENRMEVEDTQPVKSKAKKKDKPKQTLLSFGEELEEADDGEVFKVKKSSRSKKLMKQL
DYERKRKKGEEKMQVDSEQPNMSVKLEKELEIKTDDLVVKIKNAGPLILNGRAALAAGKDDYTSDEEEDEPRSHKFRRNT
DKADTMKILLESGCIPDAAMIHAARKCRQKARELGTDYIPIEEQSDEKGKSRLIREEDHDRSDDDDSQDRIDMTVNTEAR
DKEKRREAFLASQVPLKLSDDESEHENEEEEWEAQQIRKGVTGAQIAAAQQDSMIQQQYSMGMNVNSMMGSGISLEMMMM
PAPPPPPAIQPPDPTKMVPITPQEVVNKMRSRLDSLKEVHRRHQLDQDRLEQELGQTVKELDDGEIRAPQLAQRFRYYQE
LRGYVTDLVECLDEKLPLVVGLEQRWLDLYSERATELMERRRQDTRDQAEEITTAARGQPIRKGPEVEARIRRATEREGR
RARRRRARELAPTLPKHIDGMSSDDEVTEQQNLAFKQTKDEIDSESKEIFSDVMDEYCTIRGILSKLESWRETDRDAYME
AYVSLCIPKIISPIIRLQLLTWNPIMESADIERTKWYNTLLLYALNNKETEESLKKDPDVRLVPFTVEKIVIPKLTSIVE
RIWDPMSTSQTLRLVGTVNRLIREYPNLNDTSKPLETLFNAILEKIKSAVENDVFIPIFPKQVLDTKHQFFQRQFSMAVK
LLRNLLSWQGLLGDTQLKNLALGSLLNRYLLAGLRVSVPTDALFKANMVMSTLPRAWLQGETIEHLKMFATLIQQLSEQL
DQANPAHNEAWEYSKSILKIIKPL
>MeliponaBeecheii_000646-T1 MeliponaBeecheii_000646
MKNHACVITRGHHTDIALKIYSNRILLIITHFKKFGSLIAISRGSLFNQYNNNTYSAKVLFGKDDVEVVAAARYIAEQIN
VDKPLLISISLKNYELDTLKAIIAAINDMKA
>MeliponaBeecheii_000647-T1 MeliponaBeecheii_000647
MSLIFGQLVIGPPGSGKTTYCHAMTKFLEKLGRKVAVINIDPANENMKYIPTVDISELIKHDEVMSHYGLGPNGALVYCM
EFLEANVKWLITKVLNLKDHYLIFDCPGQVELYTHHNSVSVIAEKLGQNLVRLCSVHLVDSHHCSDAGKYLSSLILCTTT
MLKLGLPHINVMTKFDEMKKFSHCLDFNIDFYTEVLDLNYLLDKLDEDPFTSKYKKLNASFVSMIQDYSLVSFIPLDISN
QALLLQVKNAVDKANGYIFGGNEPQDVQTLLACAVGAMSETEKTSTIDAYF
>MeliponaBeecheii_000648-T1 MeliponaBeecheii_000648
METKPKSEHPLELKVMRLTRPMLASPIVVTCDSTDLPGNTLNNELKNDCTALQGMETLAVGQFMVLPQSFGNIYLGEIFS
SYLCVHNGSNQLVKNVTVKADLQTSTQMLSLCGSNREMKDLAPDNTVDDVIHHEVKEIGTHILVCEVTYTLANLGSTPQS
FRKYFKFQVIKPLDVKTKFYNAESDEVYLEAQIQNLTAGPICLEKVSLESSHLFSVSTLNTNEKGKSIYGSVNILDTDCS
RQYLYCLKPQLSLLKDPKMMHNATNIGKLDIVWRSNLGERGRLQTSQLQRMAPEYGDIRVTMKNIPLTVYLEQSMNFNCH
IINTSERSMDLMLSLESSNSIAWCGISNTMIGTLKPGVSKDIPLCLIALCSGIVTISGLKLTDTFLKRVYDYDDLAQIFV
SQMD
>MeliponaBeecheii_000649-T1 MeliponaBeecheii_000649
MAELHIIGRISSAKDFKQPRLLCKWSFHAGSGWKILDGCEEGQTQESCDLYTNEPVWDHPIDLYYTTQTLQNSPKLLLQI
FHRDAHGRILFGSYGVCNIPLSPGLHFIKCHTWKPIGNWKDRLRDKFLGITLQLKSPSVLVNSLDRFELLTESMGTVKIE
LHTLTRNFEKYGCHM
>MeliponaBeecheii_000650-T1 MeliponaBeecheii_000650
MFSIKFILIFLCLISNESVYAKKVEETFTCVNETECVYILEETSSTTVENIYNTTTSIISSSTYPTQTPKFQLVPTTQVS
HKIRFSNEARNQSVYKIDSDICECDLTVSSCDINCCCDKNCNSFHLTVFSYCESHQPELFDKRYCYNRNFIQRNNTPFIL
EKLANNLFCILYDNLPPTYDINYEVDIKTAEDLREVINSNRPTWKWTDQIYIPEYNTSSPYQDGDVMWIIYNNYIQPFEI
LQSGFTALCSFKKTLKYLRNWKDQCLQTELINTNKFLFPAAFNNFTVIPSPHLLNETYILVSDQVCPKNVCLTLTSYYCK
YYWKTCSNNISLGSCSNGKCYNIVTDVKYLIIHNGSMGINHVDVYFNIGNVSQHFYQQFEVIYEWVELDKEKSFSLSGNP
GYIIGKPLIIGTLKVNKSNNIETRYINFNRTSSFLTLPIATKSGECNKIDRYTLAFGEDIKLKCSVFLHTNNFSTVSCIE
LQNLTMHFLMQDTLFNITQTDQYNIYVAKLGNFSSNDSTDWAQILLDRIPQNVIVGQFINGRLYCSGLITSIHLNILYSA
LTKPETLNNHILVGIGITFSAESNISWSKCLYENCSDILKVDVISYVTFHDISKPSKYYFAGGPNLDITLPYDFFYPFLS
SSTCVNRAAAGAEVRGGQAEIEEGMNGTAALRRSVGGGGGAAGGGTVEPVPVATLVVYKDDAGYGMKVSGDNPVYVQSVK
EGGAAARAGLHAGDKIIKNSKGYSESDVKQNISSDRLSNSQKKGGGSNAGEGPAKVVLTVQQKPVATSSAATTATGLQVG
LAGGHQRPVSLSAGTTMVSPSQPATSLHRASTAPAAGAPCNARITGPQPVDHEKKRQLETQRVHTFQLMLEKEQSYVDKL
RSELAKASTGSGNVNVVALQTELAGAERRVRTLQEQLAAITTNEQLCSLVTNTSCSPGYYSSLSSSSGDVPPPLPSRKSL
SMQSLSPPPLPPRPPPTTNTHHVAQLELERHLLTHLTPSTTSHGIPNSLSQGANLGSSNSLNKHQRTKSSPEQLGTTSIS
PSEASRRLIASESMNDLSPPRHVRHSDIDIDELPHITPPGTPPPPYPVASPGNDTSGSTINDTMLNEIIPGLPTLQQPIM
SMEDDDMSDQEVGQLEDHGPFKSLSRLWGHHAHLAVFINYVLSNSDPSSLLFYLVTDLYKEGNAKEMRKWAYEIHSSFLV
PGAPLRLHNVDENVAHEIDDVLLKESDKEEILRKIFWKARTRAKEELNEQLADFQQKRTAGLGTLFGPSDAQLDESASDR
TRETKIIETYLLPKMEPYLEDIEKEHVDLRQFTTAAGLATILTKIFQVRPVSLDRVPTFVAKDKSNIKARLLTGKTRKMT
IRGHHFVAHQYFTITYCNHCQLIIGGIGPQGYLCSDCSLSVHRQCVRVVEENCPGPLVRKERGNDRISKLMERIRPERKP
PSSHHHHSQNHMLHVDKIKRSEEDTGALTDGENGVHMVEVQQLRGPLEGEPDCNPYPTTTNPSPLIASFTSFRLSSERCR
SRFNRKLKGDGSSVVLEKVSKDKVAKKTKLKTIKQRSVVPHMSKGSLAGKVWETFAAVRKTRESSEIIETALIVGLDRLN
VSTCCGNLNDSAFYDETDPTSKPDDADTKKISGIEKETGEHRGGVIAGNARSSSERGRISAYSGASDHADSMDNPSSRED
ISEMVQQNISSKPKTSNINRSESYKERIHHKRQLREKRKTSDPNLSKTK
>MeliponaBeecheii_000651-T1 MeliponaBeecheii_000651
MRQRSSRRVRPRPNSRNENLTSPISSTESSSPFDQSSDILPGCSNTEERLPELPNDASNHKNVNERRTRSERAGFSDCEQ
AGTFPGNSAGSSSNSSLSTRSLDSPSTSLEQVHPATSAANTSTSWDSDVDVEPDPPDWSQGVAEDVLARLSNAEKKRQEV
INELFHTERSHVRALRVLSHVFHKPLLESQVLPLDQIQLLFSNLDEMVTIHSRFNQAMKRKKKENPCVGDVGDLLLEMFD
GENGETFERAASTYCAKQQVALDALRDRRRKDPKLNSFLNEIEANPLCRRLQLKDHILTGMLRLTKYPLLFENLAKYTPE
SNEKERAAVLRSLDRSKEILSCVNQAVREAEDYQRLAEIQRTIDRSAFDKFDHPTVQEFKNLDITKRKLIYEGPLQWRRT
EQNRAKPVDLHVVLLDDTILLLHRQDEKYLLKFINPNQANSVLSPIVKVSTVLVRHNAVDKNSLYLVNTSQNGAQIYDLV
AASPAERKQWFKHISEAAEAYKARDKQGRRPTPPTTLPEEPGPTIEDPSSMEHDNIPNKTDQEQEHETETKESVQDTSTE
QERESPNTPGPEISRTDQTKQQQHSSEQSTTVTGEPLRLVTCTQASLIDPLEVHVEVPPVHVAEPVLTPIECLRRKDEII
RQALIEKQLLVADILNIPKEDFEHVADMASEPSSMEKEPAELILAAISQANQLVGMLNSALNVSETETVLASRGTSTLAT
PPSCEATGCPSSRMHFHPQQPAISIASLQPVCHSLTSQLSQLLEIIKEREEERETLRKELRRSRERLHAFDADIQRREFS
ETRTTSSQTQTEPSEILNTDSSIDDPTRDEFVDARGEPETNEESEHTEHETETIVIGDSVG
>MeliponaBeecheii_000652-T1 MeliponaBeecheii_000652
MSLLRKGQQWGTFACVWHIFDATWQDPFRSAHLIKKYLMGLYKPIYHPLNQCGDHVIVINSKEIALRGDQWQKRVYFHHT
RYHGGATWTLAWELHSKDPTMIMKKAIYSAMDGTLQRRFTMQRLHIFPDDNVPKEILENVSNQIKQLRPVPNRLYEIPQE
ERDKIPRLIQFPSDYQLK
>MeliponaBeecheii_000653-T1 MeliponaBeecheii_000653
MSLFTTKIILRTSCCTNLTVCLNKFHTSFPIYLNQKWRVAKNLAKNPNNTGPLVTLSDYSFKDNKPVAYGSRQLKRIQKH
QDYMRKIIQLVEQVDYAVERHAKLMKEKEEQKQKFLDSQLKPKGVLSITSK
>MeliponaBeecheii_000654-T1 MeliponaBeecheii_000654
MNSEIETNNNSLDSIVQNRNLITEEINNINSNSASATTTNSEQNETKEVKPDILHNKFNSVRSVVSSNIHDDIRNSIPTS
SSLPCINVIPVCKDEHKSPVLKPFKYRPFMYQPCEPLSTKSSSMGKYVNKIKHRKHQHIVPVGDFYSRLIEHRMRMAVAT
NNTLLVEDFLISGISPNCSDMQGRTPLHLASCRGYTEIVRLLLQHGADPNIRDSVGNTPLHLAAVTSKISVVTLLLNAGT
DPLCLDQYGYNPLHLAQTKLKLLQNCKGEDIVKVKEEVQNVVNMLLAYLPKHKDTDKRMENLSNLCSRLSLSNASSEVQD
DVKDLLANLDALSITQ
>MeliponaBeecheii_000655-T1 MeliponaBeecheii_000655
MAALSRIACPGEQRKILVLLNPKSGPGRGRETFQKRIHPILSEAERPYEVHITKCPNYAREFVRTRDIYQWSGLLMVGGD
GIVFEVVNGLFQRPDWEKALKELPLGVIPCGSGNGLAKSIAYAKQEPYDYNPLLVSALSVVKFKKAQMDLVRIETRNQIL
FSFLSVGWGLLADIDIESERLRAIGGQRFTVWTIARLIGLRTYRGKVSYLSCDKLPSVDSLGNGKTYNEYAKETQISHSR
SCGDDLDRYSRISESKSFHDALDGDPAIFDGSCDSYDDNEIISENITLETEAERRQRLDSFYSATSAKSTYFSTGSISSY
HSIEDPNNGDVDPENNSEVMYGPSSRLPALTSEVPSSWTQIEGEFIMVHAAYQSHLGQDYFFAPRAKLADGIIWLMIVKA
GITRANLLQFLLGLSNGSHVTRSGVDMIPVKAFRIEPEGTNGYITVDGEKVDYGPLQAEIFPSLASVMSP
>MeliponaBeecheii_000656-T1 MeliponaBeecheii_000656
MKGNHQRVMEDGGQVHSNTLLEETFYVTSKKNTYYKVRLTEKGLSLEKDNNGATKVETIVLNDIIGCRCMRSKRKSAGSC
VCGPGTSKSQFKLVESAEAYQCYDEFDTSAYLYIYAYTLKKARMKGVKRRERTTITLRFRSFDKYEDNLREASRWRLAIK
CLIVGVPVPKSFMSPSHENLESLISEITQGTIVLIKICKLRLHNFFEMNLTVSTCAHVGNSLDVTISKHRD
>MeliponaBeecheii_000657-T1 MeliponaBeecheii_000657
MGIDINHKHDRKVRRTEPKSQDVYLRLLVKLYRFLARRTNSKFNKIVLKRLFMSKIHRPPISIARIVRFMKKPGRENAIA
VIVGTVTDDARIFEIPKLTVCALRVTARARARILKAGGELITFDQLALRAPTGNRTVLMQGRRKAREAVKHFGPAPGVPH
SHTKPLVRSKGRKFERARGRRRSCGYKK
>MeliponaBeecheii_000658-T1 MeliponaBeecheii_000658
MAKKTTPAALQTEISNNDEWKRLLTKPVVDIYSEWSGPCTGMVSTLKKIKMEIGGDALSYATAKCDCITDLERFQEKSEP
TWMFIHNGRMVNLMFGAQCPQLLKVLTTELQRVQNGEEHEFSLDVSERSPEEIKRLKIIEETRIAKEAAKKAQKEAEAVA
QYEAEMLHLTTSLNKETCLLLYPWIFKDEEGHRRDKKSSPPYVELVEEILPGNYTVEQEIRKRLNEDILSTMFKESDYVL
PPNAKQFLLDGKCMFMRLKFSETKPETDIHEYLLNLLFGGPKLPNTETILNEECYAIRHRPAYITNENEILPIAWTPPNC
RNKAITFRTIFPTYTNSTYPYEDKTAKVPIIVFKYDYTRKNELRMVLQEFEDEVVNFGIFESDKPPEAKLIAKNITDFEL
NTREKTGYEIFVCVVKKVGCEAFLGFAGIGPYHVSENPEKGIEESKLYFPDVTASEETQSDDEEKPEELIENPEENKNET
>MeliponaBeecheii_000659-T1 MeliponaBeecheii_000659
MSADSPRRGVHKGVQVVSPQPIVDRSIIDSVAGIINDIVPQAYAGTPNSENKESISWARFEYADINDPALYPDYNEGSNT
PPLLLVLGYTTGVQVWLIAATGEATEVLSWRQGIVRTLRILPNPKTDDEHADLFELKRPMVAICDSAGPGPQFCNISFIS
LKTGEQAKSIKFKNPVCDILANKRSIVVTFLEKIAVFDARTLEDVLTVTTCYASPGPNPNPVALGTRWLAYSEKKLLPAK
RSSGGCEGEGVQSYTATVLYAAKSLGKGLRGLGETVASSLTGNSVSPIVINNTGSDVTQPGVITILDLQAAKEEKELDDA
NIETVIAHFTAHSDAIVAMTFDLSGALLMTADKRGHDFHVFRIQPHPGGPTLAAVHHLYILHRGDTTAKVQDMVFSSDTR
WAAISTVRGTTHVFPVAPYGGPVGIRTHSTPHVVNRLSRFHRSAGLMDDGTRSHSPVSHTELPLSVYPYSNPRLPPYPHP
TVLHPLAQIRQPSSLNHINSQTQQSRPQQRQRLHSDDSGTLPLKICACFAPPRAWMYAQRESTAKVMKRAIDSLFIMACH
GNMIQYDLDPKPAAGIPKEKVCDDTMIELEVEAKGQWPLLRSPNSIEIVPPLPTSSSLLSVNSIPKDIQDNDLAEDRWLS
QVEIVTHAGPHRRLWMGPQFVFKTYNATSGAPVNLVEAEAVEIGVTGGSRPARSNPVNMPHAASRSLVPVVIDGSGSSYE
QSPRFMEAYGDPLDSENATGGENQLREDLAEAMLETSIAPHRAPGRRSVFERVGQPVTKVVNPLGTVITVSADEEDINSS
QEFDFAEENYMPEPPRSVCAEEGPASLGDLEPESQTLRDLTEICAEMRSASEPAIDSVPDENICEVKERKALCVEIASIT
NPGNSTIDFEKEEAFRDVPTSLSLCVEQGEIPSSPMTQAKEAAWCKKFDKREDKVAQERNVSEEAEYVVNCDEESIVLME
NKAAHGRKSTSVHCKTDNKKACELDRAPKKSGKNGSSACSSKRTETKTSAKKYILKEHEDSVVIEDTTCDDSKYDCGKKK
GCEKNVAGNTKNKNTETRSGESSKETGRDKSRTKFSTVQDCKETKAELFTEGKCSTKPIEPIIEMDTLIEETDKKEDFKS
IISVDVLTKETDKYKSPPSDSTDDFSSSEYHIIDAPCCSKDGTSIQSDEDIEHIQSSEITQLQQAECIDSDKCTDVISCA
GSSPILQRKNSKNTISDDDIEYIHTSELTETPDKICKEDSKFETNESAKSKRTFSDDDMEHIQHSDIYDTSSEKAKEVHE
RSTKRSQETSAETSKSKNAKKTKDIVVIEGDTSAADVTVIFNPVDTWKGKNIERKEELEEFATKDMPASENPSPLRKAKI
RFAKISASNVASKRPQADIEIIDIDAMQKAEMEVLTDAASISECKILAGSEVCGTRTKKSRKSKRANNESNVQSCEASIE
PAEPAEEFSKESISQEPPAPEFSWSAVVKKKSGSPVAAEIRKDDDKVENYKSKRSFEPVGGSSSCTPILEKIESLKKKIH
ESSLRKNVDKKSSSSQVIDKLREAVLELYPEESSVQTTELSWSSIVKKKSTCSAEGETRREPDLDPIVEEMINDERKTYR
KYESSIRPSMVDQLKEAVAEATVGESSVQATGGSWSSIVKKRPVSSTGSESITRKETVERKTHRKLDLLTDSTTHDYETT
SSSADKSTSSEKSLKLETVSEIDEKVSIDSKKWNVGGPLVGTMFTKEDSSELERDTEPEKRSDSEQEIVPERSSSSDELN
ANVVFTNAEGEYSGRETTEKSATNGSNSSVCATSKKGNRSKKKKRR
>MeliponaBeecheii_000660-T1 MeliponaBeecheii_000660
MIEGGAAKSENWRIEWQRWVPGVLLPFCGKPESSSRSSYVGSCTTIGNRSKIIGSQSAEGVGFGSAVGMKNGMRSEERGT
GVLIVHRLQLPRNAPPTAS
>MeliponaBeecheii_000661-T1 MeliponaBeecheii_000661
MRPPKKDGQATVVYFHVTVMGLDSIDETSMTYAADIFFAQTWKDNRLRLPENMTSEYRLLEVDWLKNMWRPDSFFKNAKS
VTFQTMTIPNHYLWLYKDKTILYMVKLTLKLSCAMNFLIYPHDTQECKLQMESLSHTTDEMIFQWDPDVPLVVDENIELP
QLQLVKNYTADCTQVYSTGNFTCLEVIFVLKRRLGYYLFHTYVPTCLIVIMSWVSFWIKPEAAPARVTLGVTSLLTLSTQ
HAKSQASLPPVSYLKAVDAFMSVCTVFVFMALMEYCLVNIVLGDSDAPPKPAPPPPPPSSSCSDAAKLDKIFDIATKENA
ILLSGRSQKSTTAGPPPGPTPAQKARMRALNIDRNSDRDRDLKLYRVDGESWRSTKKKVMFNGVQCKKQ
>MeliponaBeecheii_000662-T1 MeliponaBeecheii_000662
MYIEGCPCRPLLLSLSIVIRQGEQVACDKNRRTGAVDEESNSVRQGQIYTRGRQGQQYKLVPAFHCYATPAFRCL
>MeliponaBeecheii_000663-T1 MeliponaBeecheii_000663
MCRIYSLREDIFPCSNSGKQFFSEIYRCSENNADSFENMKYLMLQEQECRVALPQSCLPNEMNESILINVDTMEFGNNSF
QNLEENSVVSNLPLLFANGHPTSLEKITLEQLECFVTFMVKCSLGYDTNKVISEPRWWPKEVKFSNPLTRPKRVNDNWVA
NLKKLVFRCYTYHRSEYLLRFCSYLARYPQEDLQYVSNWDSTTSLYHKTTGKLLVTFRNENMNYDKRYENSRKKLLSCSG
VMSSYNAKSKEQEHSIMMVEHTPGDIYLCDNCDAEFIGLEKMKEHESVCYEQEHNGGNSRSTTPDSLIVEPELRQDQFLE
YFHLCSVQSELKSKSVETNNGATIDNNSNNNSNNNIISRTSRRVRGSINFTRFATIPFSSPAGILLAKAKKSKAMTEETQ
QERLERIERHLIAPVLDSSTRPKWFCADVDQNRWNVTYKPNREKVACDYVHQYKFVNSVKKKPMLSIQSQLLYVICRPVF
VILKRLTQEQIHDLKQNPSKYRCLVPNVPIDNRKMITKDEKGTRANVSSKRKAPSDESDTNAMEENVEKVACNKINNVEL
INFESTSSCDENNTTAIRSIKETTLCAKSSEAIAVIDLCSSDEEENICTPASSNENKDSIKSESKDVTDSLLEKFSSFF
>MeliponaBeecheii_000664-T1 MeliponaBeecheii_000664
MMHFKIPLLSFIFVTFIKCVSPQNDFFDEELMLKPLPSNHVYAYFQFTTVWETTKDVTTFQHSHLFPRGLGEIISRHNVD
ELHLTLTKGLWYYQKWGYPYHDAGPGAEITTWFHKNVKNVDDEWKGLTNALAGLFCASLNFVNPANSVSPEYTFRPTGVV
DRSGGVVDSVNSSHLRYSSLPREIVCTENLTPFKKLLPCDSKKGLATLLNSAYIHNTNYHSIGIHFRVICSNTICTKTSL
ELRQSVSLIYDTVTDVSQDWSIRKFFGMGIGRACPLATLSNIYIDISSNNTNQIYELVPSPSAKIVSLRGGQLNEIAVYD
IRSHSSKGIFNIQILYNTTHTAGLNYPSILYANRYIIGYGQERGSLVTKIYNNYWQTLDIILLESIPWYLPVYLHSVTIT
CGTKNIIPLAQRYLPGKERKSPYYLEFILRLPPQSVTKFSIEMDYSFLKWQEYPPDANHGFYMGPAIITALLPIARNYTA
LPLDGSTITSSFNASREGYLVQLRTESLLISLPTPDFSMPYNVICLACTAVALAFGPLHNISTKRLVLKRVEMDWKEKLL
SFLMKKIVKPKKKEE
>MeliponaBeecheii_000665-T1 MeliponaBeecheii_000665
MGLKSAMRRASDVLQEKATANAKRRNGGSVKTCLVWCTGVVQRRCSKKESERAERETERKQLRLS
>MeliponaBeecheii_000666-T1 MeliponaBeecheii_000666
MLECDALYRSVLHLAPPPPLERMFVESTPVNGQDVSNSSHEDAVRCFQLAQEPIIVEVLRRQPVQQQQQQQQQQQQQQHN
QRAGWKEQESRGTEPEKESERTIEAVGKREHAINTCPNLVSTAVQTDWAGLLEAEEEELLPVVDEQPNDSFEDFLAHDID
FEEVTLRKTGSAEKLGLTVCYSSGSGSEDADTEVYISEIVPESLAARDGRLREGDQILRVNGKDVANKEQTENLFAETKS
AVTILVSRCLYQEDDYKERRAYHRGSPLLSPDHLPSYQNSLIEQLIRQQQQQTEERTKDTEENESTLKPPPPPPPPVPCH
TPGHQASNTPSSSCSSQTSQKSSNRNAASPARHADHDRKQWMQEALKDCSKKMEGLSVRGQSQTSGGGGGGGGGGGGGGG
GGGGGGGGGGGGGGGGGGTVPVRLADAYSNHVWSETEHIYETIPESDSEPIYSSPYEHHRQWHHANHTSNVIVTTAQTTI
TTTNTNTSNQQGNQTGRWYCSSKSNSSGEEKDSSSAYNTGESCNSNPLTLELQRGEKDHHKSTLVLCPPKASLQQHQQQQ
QQQQRLGCTCPTFANRQIRNQSNKRGSSSHHYRDRAADPANASNLPADTMYTNMANLQQTMLLQQQLFKQALDRRNSTIG
GSRENSSVTAVAAGGTAKKSKSHGNFQAPNLTRYQFVGSQQVCASSSWIPPENKGDEVQMEWKVKRRADGTRYIARRPVR
NRILRNRAIKISEERAGHSTEDDTMSEVKVTNSEFAEVTSAASLVKASWTVMGA
>MeliponaBeecheii_000667-T1 MeliponaBeecheii_000667
MVGKYWTKEERKRQLERARERKQRQQELQLQQQQQLQQQQQQQQQQLQMQQTNELLTCEHGEHEKLPKKPLNIVELSHKK
MARKKNTLDDFTTVQEMLVHGNRVGSAGGPGTGGKLMGLLSVTTV
>MeliponaBeecheii_000668-T1 MeliponaBeecheii_000668
MLTSTCVNNRIITLTKDMCSGKCKKAEVLTSMDVQGCLKEALYETLSGILSPHRETRQAAEQRIQALEVTEEFGIHLSEF
VVDPNGHLPIRQLASVLLKQYVETHWSSVAEKFRPPEIKYATKERIKELLPLGLRESISKVRTAVAYAISAIAHWDWPEN
WPGLFDILVSCLSGENEYAVHGAMRVLTEFTSDLTDNQLPNVGPVILQEMYRIFQNENQYSIRIRGRAVEIFTTITTLVA
VTGIYQKGFTEQYLQPVIPMFCEKFVCCLQLPDGPTCDSGLKTDVIKAINCLVIKLPKYVSTFLPQMLPPVWETLVQSAK
IYQEEFVNGKGDTNDKQVDSDGEIINFNNLIIAIFEFVHSIVDRKRFSNLLDNLLQEVMYYLIIFMQITDDQIELWTTNP
NQFVEEDDILTYNVRISAQELLTVLVNYSEEKAVSALCEVVTRHIEATNRLQTANNETWWKLRESSILALSKVKDVVVER
QKAGMLQFDIIRFLDTIILATLKDSGAPPLLLGRCLCIGGKYAEIMPPEISSRFLEATVNGLQENQLSCIRISAVKAIYW
FCKASVEENNSTLGNIIRSHLPNIFQGIFSLANQASTEILTLVLETLQVLVSLDKAFTASVENKICPLTIAAFLKFYSDP
EILNLCQDIFKSLTQNPDCIGPLQTRLIPTLTSMMAVTPMDKLNDERCRNVALDVLQVLVQYSPKPLSSALIETAFPAAC
HCILNSEDNETLQSGGEVIRTYLAVAARQVTVHRDNDGETGLQYILQIVAQLLNPQSSEFTATFVGRLVTTLIRKAGNTL
GENLDLLLKAVLSKMQRAGTLTVVQSLLMIYAHLINTEFDAVLNFLSTVPGPTGQSALAFVLSEWVSRQHLFFGKYDRKV
ATVALCKILEYGVTHGDSRLNEITVKGDQIFSGNEEGVRTRSKAESQPYQWTTIPVLVKIFKLIINELSNDIEAVAASQE
TDDSDNDDDEDDGEDVYLDPGYETMLLLGEAANEIEEDEDDPDLLQDSIYHLNLSQYLRDFLLNFSTHHCFPAYIQHLNI
PERKVLSSLNINASFMQ
>MeliponaBeecheii_000669-T1 MeliponaBeecheii_000669
MSDIEEDECFQDAHESLPQPTTMDLDTAIMEAKKAIHYFFNNDFEEARKIMEPWAGSSMYHSLGTSIFAFLEAILTFEQK
YIEKATGAVKQCMTVCLKQRKHVTLTQNIGKMVKKTNYDAYTIEEIHAELCYAESLFLKSMLTFVEDETLVSFVKAGLKI
RTCFLSYKECLTILNNRKWENNAHKIHFESGVRTGIGAFNLMISLLPAKIIKLLEFIGFSGDKEYGLSELEAGYRERRGL
RHVLCSMFLLAYNLIISFVLSHTDGDLDWCEKVLTEELSLYPNGVWFLFFKGRLELARGNFEKSLEWYTRSWKSQDLWPQ
FHHICFWELMWAHCSLQQWDLAAMFADTLAIESHWSRTIYLYQKATILMMQKPPAQSEEKQLIDTLMMQAPTYKQRIAGK
SLPMEKFVIKKTERYFAQKKKLVLPIFELMFVWNLFRMVGKRQDLTLNMFKVIEDAEKELAKTSKTEYHADNEGLLLLLK
GACLRQMKHRLLAENCLKRVLELDKSIKEDTYLLPYATVELSLLAQDQGNIQLAIGYLEDAKKSYTGYLLESRLQFRIHS
DLMKLTGKKAEEILA
>MeliponaBeecheii_000670-T1 MeliponaBeecheii_000670
MENQSHQGEAYQTHQSFWKKNTRAVPGRPSPKQDGKLGKIGSTALISGSSANIISTSAGTISGSSGGSTSFQDFQESIDD
AWDSGDDEFCTVSDVKISKRVSHSAAISVINSHRSGKTCIDSGTNVKSSQRVQEIIPEEKRAEALQRLAVQPLHLRNANL
SVHSQVNNSQHSTEDADIKYGASPQHKPTQFPGRPQPLRQTTAPTKFFIPSKEQDGESKVDKFQSLLEASVLNLDELRQL
SWSGIPARLRSVTWRLLSEYLPANLERRQHVLERKRLDYWNLVKQYYDTERDEGFQDTYRQIHIDIPRMSPLISLFQQTT
VQLIFERILYIWAIRHPASGYVQGMNDLVTPFFLVFLQEAVPVSAWQDLENYDVASLQKEQRDIIEADSFWCLSKFLDGI
QDNYIFAQLGIQHKVNQLKELIQRIDAPLHQHLHQHGVDYLQFSFRWMNNLLTREIPLHCTIRLWDTYLAESDRFASFQL
YVCAAFLLRWRRHLLLQPDFQGLMLMLQNLPTQNWTDSEIRILVAEAYKLKFTFADAPNHLQAHDTR
>MeliponaBeecheii_000671-T1 MeliponaBeecheii_000671
MIWDHRQTRGRVAIFLLFMICLVFASVKSEVVKDSTLCGRTKCKVRADKKFKYEKNVSYWYRYSVDVSTNLGNVSSSSLP
DFLGNESTLRLDTDLVVRFSGPCEGSLKFENASLSHDPRKYNPEFPDRAGAEFKVNLERFPLRFAFDDGRIEELCPDKRD
PVWALNLKRGVLSMLQNTMHRFDVDYRANELDVNGICETSYRFHEVRQTSLIVKKTKNLSNCLHGAKHFSVIRSNAYKSP
RSAAGGSRHPLLESRSDCELTIDHNVYEKIVCNELHLFVPLSSGNTGARTESTTTLQLIKESRNDYSYSDEYEQSDDYGA
TQEEDEGKNEKDKRRGSNRTKRTNLLYDYSKTPKTVHGELRSARDLLKTMCRLGMSVDELQQRFSETFTAFIQSARLLDY
SSLSQLFVRAHGICKTGKKHIIDALPFIGSNAALNVMKDLIIKRYVDYATIDKWIIAFALVPRPNQDTIRALSPLLDFHH
HIPDTQFILSYSTTIYGFCSAHDVDCTNIEQVTQFLLYLEQKIEKGCAPRTHSLSTVKETLEALKAVGNMGLETKRVPKL
LKECIDDVGGFLPMEIRVASIDAHRRMPSCEKTRDLYFLNYYRNFSLDTELRIASYLQVMRCPDYNVVKTIKHTLKSEEI
NQVGTFVWSHLTNVYNSASPTKVEIQSLLTDRDLDDKFNKDRRKFSRNYDGSFFSEEYNFGANYQGNLIFSPKSYIPRTA
TFNLTFDLFGESVNVFELTTRLEGFEYYAEKFFGPDGPYSNEKVSGFFKYLLRNLRAASEEKEDYWKRVKSLPNVIDNEF
IEPRISFSYKIFGSDLRYSIYNNDREIREALTRINPWEKVHQIASGKEIHYENAIMFLDSTYVVPMISGLPVRLDFAGSA
ACNFKMSGLLDTKGISKGELELISNVAPSMSVDVVGSMTVDAFYKTAGTKLRSNVHSSGAVKIHLEVKGIRSIKLSLGLP
NKRLEIFSVGTDILLTRGNGADIEEKPLGVLIADQHSNDRALIQIPKNVISNTSCTWTALDRLMGLKFCVDYQFSNVTKN
PNAPYFILSGPALFKISLIKADPTAKDYLLMYTWNKTKESNIFKVAFDTPGSLVNRELSAMIAFDTNTHNVTVLLKSAGN
SLVAEGTYKSTENETFVDVGFDINGTKHLDASFGYAIKKFQYGYTISPQMHLIVNNERVAAFSGTIRNAQKNNVSQYDVD
LIFQTKRVWSKLGGYIVRRNVSLTSIFQLEYQLQRMPKKETLRLELSSFNRSLKPITHKTVDLELQSSAYPQLNTEIKAS
YKQALGQLELRAEVNSRPHLKDDRHKLTAMLSVFYSKMYFQNQDTKVSALFAITKPIQNLDVKIGINHYAVVPESKTDLV
IGYAPGKEISLMVNLIMPRGLVFVMEGHANLTIPNFNSMLVDIRITERSKRTYELDLAGTWFSGHNMTARGTYSDRSIAT
IVSHSLKLILKSPNFVNDFLINCKVYRNYSDVRIDLHVEQLNQDKYAFILNHMVATPTNIVSYVEGRYKGNVYSVMTEID
MRREIRMEIHLDKWRDVHLILSGINEENKKRFGAEMKWDANRDPALKLAFFFSLDHQTAQLPALSNSEEQLAERNVSTMV
TLTYPGRFLVCSCHVTTRGYYDYIVDAAVDWSPEETIKLFIATEYNVKPWIKSVSLNTRLLTPFENWKNTALSVRFEQEQ
NRLKLDSSAHWRDSQRLIAELEGIVAKYDNVKEWKANCGISSTVHDISSTTVNVTHKIIHSETADTRLLIKYHPDKVIDA
WSVWYLDKKSDDVFNLTGNLHLESPVTRYKVTDLRCQLQVLPDSKFFGATNLNLDRKTYTGKLIGDLRRLRESMVEFNVT
TPLEKFAFVRGRFGFSESNRHIVAEVLTPANSIGFEVLCQFFTPYHDFNIRLLLATPLEILQKLLLVAKLNDREADFRVG
YNRIMAGFQGVWHYRNITDFHYSYILFTPIEGFEETGIVTKLILTRTEDDCLNIDTEFSVRVSDEKFSDMKVGVRAKAGS
KPAPITIPIKSPIVPADQTRIDNTELTTERNELDELSEYYDEPSSLHWHGEIEIYPVIIEPIKGELDVDNDGPTYKIAGA
LQYLQKNKILLEDTFWMEDLFNMKNELNLIVPFEFFNEIVCSNAFIVNMENFNYKMEAVVNVRRNATWYETGLLVTYIYH
ESEVDDSQLHVLHLNVKTPIDSLKFINTNTSLDIDENLYKAKIGIRAPDSVIDLFGSLETEETLLDTVLTVEIDTPLLKV
PRSTITAKQDFTAKERYAKIGCDIAEPVGFLLQSSWYAKDDKMKAFLVFKSWIESMRNIEVQASYSNAIASNGTASLNVL
ARHQLDRQYKLLGNYSDGVIKAELYTPRSNEKPHFEFHGNAMKESDILHRFNGELRNRVNATSVHDVSGVVELTKNGTLS
SFEATVWPKGAEIGEENNLILKLKREKYGLNAVLTGRTVNGSLDANFVNTLNWDVRARANLPKLSSQKEDAVIRFVSFMN
VQVNDNTTLYVHAETPLPDVRNVTLTGSMLMSNNSGDIRANGWLNECARQVILQWKFVYMADMFGRALIGSEGPTDLDSK
LFDGRLFFKNPRRAFRNIDVGFDLDVDREKWKFGANATVGFRNHENIDGVFAVRLPPPNNDDHRVLISYHANEGMKDASY
VVGYNAVRAKTNYASDGSIHMGTRDINGHLRASWGMLPVQSVNNLLNISFDNKEVELKYSLYTPKFQQQETLVLLFNYDG
TQDMEKRLINAEIYYPASTRIASANVSYENLLNVNGTINAAFPVANVSSLGCQFIVLTTLQRNKRYAKLYWPRNTAIVNS
DYNYQSENLNSNLEGILHAEVPLNTRHIGHLTYGYKKRPQTTTGYAKLTYNGQKVLHGQYNSKSESRAGFDKDRTQITVE
NMYKPIGILYVNQYEYSAGNAGTNLPTVEFKQVNLYRLDNRTALNVTGESRIRTTHTGQDIHLKAIHLNKTLQLRTEYEV
LPGEFDQTSWLSLAEDAWVSYSINILNKTTEEVGNQFLVLNVSYPRRNFSLDGSYWISSKELKSALKLEWDRETVRPRTV
GALFNWTKLSSEDNGMHHRAIFALIHPSSLKEISLTGEIKTGSSRDSVDVRLIADYSTDPSKLFKFSASYRNKSEPPIFK
KNSYKIAGNHPSTRFDLDVQGFVYERNSSLFEMVNNGRYNRRFTSRDAGKLNARLDLDHDELLFQREYNDAVKYLNVRYY
SFDRKYIVNGSVINTPDLNATGVFFIHPTEKLTWMMLNYTPDAVESLRMYGNIPDARNAVFDVWRTYEEDFTVSDVSFYL
KLNHSRLITSTLRWRPELKADIIALVKNAAMNTYNGINNDIYYWKQYIKIETVNVISDVWDDAQSDIQGFVDDWNNLKEL
ETDFEELKIYLNKSYNANDFYIKNIVLFGSYIIDELSLRSHIESLPNILNEIWELMGESGQAIRNSILWVIETIKNALNK
IPEITAAILRGDMISQVANIIDGLLEKYDKIVKDLHVSFIKYIGNLWGEISQTISQQWNRFLLMIEPIFIRFIHYLETVV
WKASKEIVDFLYDRRNDLISSPYFDRFSNFTQDIDRLYRDIKGNDIITNIQKYLSLTIQFLKDRYFTFVPFGKELKDVVD
EIVTELKELQKLPSIRYGLEKMQQVYDRACYVYEYFEIRAKVENLIRLIHSKLIDASQTALQAESRYREAKTKFIFDPRE
GLMCLEQKLPMSWHSFNQTPEFHEIPEFRTISDMSSYFTSSDMSFWRIYRYKPYIDPLNWLPPFRAQAMIIGLQHFITFD
GRHVEFMGPCTYLLARDFVRDTFAILLEYQQQFDRVTHKIIVLLGKDALELDFFNDTIKFISKQSSDTTNNFVLPVELEN
GTTYVYQAESVVTVERKENQFRLECNLKFDLCILELSGWYHGKTAGILGTMNYEPMDDTTASNGIVTKDVKAFAESWSID
REASDGCSINNSHVIKIAETSNAMSKSQGNFTVVEFCNDLFANKSSEFLGCFDIIEPEEYSKMCTASESRAEACTVALSY
MQICMFHDTYLRIPDVCSSCSMIDGNQIAEGQFTKLEGDRVPRSTDVVFIVEGKECNRGARENRSIEQLVTQLSKELKDQ
GLVDNRWSLVTFGANGVFDHPRSIVFDGQLFTKNVARFIDYFDHVPIGDGSRDIFAAIAFASKLVFRAGVSKTFILMPCS
HCEPENQTLDYSVIHEVLLEHDITLHILMDGDFEFEKERLNKIFYGLDATKSYTKKDARTLTGDIDLRRQVKLSKSALGY
CTPLSLEINGTIFSGDKLRFDKIASIKKFASVFSKRVALTAQPNPCQNCECTADNSGVTRMECIPCIYPTPVSVDYETFN
LNDSLASLEPLNIDYGQIDIDDS
>MeliponaBeecheii_000672-T1 MeliponaBeecheii_000672
MGNCLKRSGSGQQDNTTLLSNNSDPPTLTSGSLQEGLGPPIPNNEAVTFSYAPVFTRELHLQQIGIGVNLGPGSEEEQQV
RIAKRIGLIQHLPMREYDGTKKGECVICMMELQVGEEVRYLPCMHTYHAVCIDDWLLRSLTCPSCMEPVDAALISSYHPT
T
>MeliponaBeecheii_000673-T1 MeliponaBeecheii_000673
MSSTGQVSRLARRYKWMTVALSVLLAASPNFTKADGITYDIAKDNQCPVECSCLGNVVDCSSLQLIGAPSELPPWTEILE
LRENNIASLEPNVLLHLTKLKELDLSANKLGDNFTIILSEDAHLQGLKINKNQLTEVPDMFFVKNITHLALAHNLITDIN
GTALLALQRLQNLDISGNKISVIRNGTFLAPNCLTHLNLNMNQIRKIENGSLGNLTYLEELRLNKNHLTLLKDLFTNLKK
LRILEVNRNELQIIHGLSLGGLKNLKELRLKRNKIETLHDGAFWPLENLTILQLDFNLLTTVRKGGLFGLKHLQKFTLSH
NRIDTIEMQAWDTCKEIVELDLSHNEMTSIEKGTFESLEKLEKLKLDHNQIIYISDGAFSSTPNLQILELNFNKISYMVE
DINSAFSSLGQLWKLGLAHNKIKSVNKNVFTGLSSVTELDLSGNNVTSIQENAFISMTSLTRLRMNTKALVCDCGLQWLS
MWLREHSYSDTEVYCGFPHWLQGMSLIQLHHKNFTCDEYPKPRITEEPKSQMGVKGNNVTLVCRATSTASAPLHFTWKHG
NVEMNDASQVNTSVENGVTVASSILHLVNVTHENAGKYQCMVSNTYGTTYSTKAKLNIIIYPSFSKIPHDIRIAAGNTAR
LECSAEGQPSPQIAWQKDGGNDFPAARERRMHMMPTDDVLFIVDVKTADSGVYSCTAQNLAGKIIANATLTILETPSFVK
PMENKQVTVGGSIVLECMASGMPRPRLSWRKNGDPLQATERHFFTAEDQLLIIVDTKISDAGSYECEMSNSLGSVVGESH
LTVKPEILRVAAPSPNENDILGLIIITVVCCAVGTSIVWVVIIYQTRRRLNAVAQSTNSQPSSAIAATVADTQTHIYLET
SSQHSKDSGTGDSTNPSSDQLQLCLPEEIVTCSVNNEEETNAVIGAPLLRYTNHERHIRENKDCAV
>MeliponaBeecheii_000674-T1 MeliponaBeecheii_000674
MASSSTRCCSMNILSSAALLAFLVVASAEKSSYAKPPPCPSDIYCHGELLHTIQMASIYKDSKTFVDMKMKYPPNETLLL
FREFMERNDHMPTRHKIEQFVNDTFDPEGSEFEEWDPDDWVTRPKFLDKILDDDLRKFASDLNDIWKMLGRKMKDDVRIN
EDQYSIIYVPNPVIVPGGRFREFYYWDSYWIVKGLLLSEMYSTVKGMLSNFVSVVDKIGFIPNGGRIYYTMRSQPPMLIP
MVDEYLKTTHDYEWLEDNLHLLEKEFDFWMTNRTVEVEVDGVKYTLARYYEESSGPRPESYKEDYITSQSFRTNEEKDNY
YAELKTAAESGWDFSSRWFILDGTNKGNLTNLKTRYIIPVDLNSIIYRNAQLLAQYNQRMGNESKVVYYRKIAAEWKRSV
TAVLWHDEVGVWLDYDILNDIKRDYFYPTNILPLWTDCYDIAKREEYVSKVLKYLEKNQIMLNLGGIPTTLEHSGEQWDY
PNAWPPLQYFVVMSLNNTDDPWAQRLAYEVSQRWVRSNWKAFNETHSMFEKYDATVSGGHGGGGEYEVQLGFGWSNGLIM
DLLDKYGDRLTAEDRFVIMQSTAPPQVIVSTAGQVMTGILALVISLAAGFIGMVVYKRRHYYVPGPSTMPNKRKVISPSG
NLYRKRIAYTELRDMNND
>MeliponaBeecheii_000675-T1 MeliponaBeecheii_000675
MDIALDKSTGSRHLSARDAVEVAAVIVAVIVTIVVTHFIERLKEDAALLLQLKPPRRLRQTEGPQPQPITKK
>MeliponaBeecheii_000676-T1 MeliponaBeecheii_000676
MELPVTYCLCGRSYDFEQFMIQCDVCKEWYHGGCVSIKEYMSIDLDKYHCPRCEAMCGPSLMKARLNWHRHDYSEPDADT
KPVQTGTPVFIRELKSRHFPKADEVVKYVRGQQLTLQHLQASGFENPIIIDGKDGLDMTVPPPNFSVYDVESYIGGDRDM
DVIDVTRQSNIRMKLRDFVEYYNSPCRTRVLNVISLEFTNTGLSPMIEAPYIARKLDWVNSVWPRDWPEDNDIKRPEVQK
YCLMGVKDSFTDFHVDFGGTSVWYHVLRGEKVFYLIRPTPANLQLYQHWMCSSTQSETFFGDQADACYKCVIKQGQTMMI
PTGWIHAVLTPVDSLVFGGNFVHSLNIPMQIQIYELERKMKTPAKFQYPGFETINWFAAKKLLKELKELNNEGKKCPAYF
LQGVKALLSILKQWNTDKDYNMTSRSQIPETINSQKLLKDFSKEIRHAERYLISLNPPKPERESKRKKKKPLNKDFVDYD
VADRMADNPFKATLKETNKANSTIAESPSSGRPPLKLTLPKPIMYPYVKNSSPTLEEKNTSPVNNKRLSKPGKQSPTVIR
FKLGNNEVVRSTHDDINTYNNLTSDHPLGASKELTWKQTSIYDFHDGSSESDYGRFTIDESPKRKRTPKTSAQKRLKRDY
DGDVDVLNDVPKNGIEELLKASAYTLGNGAQRLDVTTPMIPQYSQPMPPPTGSGRASPSTREAIAGMLSFSEQCYSTTSN
STSKSTKITKVHTSEDDDQSIENIDKVHQDDDFIYPALDASDDEDYIFKPKAKSQIDEAWNPKARVGPLLPKTNRPAREG
VKKTSVEKGLEAAAAKRAKQSDDYLDNNMDKGSKKKLSSTKRTYNKKKQKNSSVTSATGTSTTSSENTTKTSIGFGSILT
SPNRLKDVKAKLAAPVPVERKPKKGMKTAKQRLGKILKLHKMMH
>MeliponaBeecheii_000677-T1 MeliponaBeecheii_000677
MSSFNRSRNAVENSPLPEDSLNRKQLLLQCNLIQSKKKPADVKGAQYSMDLSFQSDGSAEAQLTTDTNKKHHDVSKQNTI
GAPVIVDALSEDFSSLSIPEIFKRQGELARTKNNVFNSSRLHVSNTGSEASVVVAESLNSNSSYSQRKDTNVVSPSKNNR
KLPNDKKQLQSNDCDTLTSPKKHLALVGKAKKSNVCEGNSGSVVSNIQDNTSKIGASSRNETLLIDQQPIRFYCLQNKVA
VVMSKDARFCFTGKLIVQVIYGAIEVYGYVITAQNNPIEIYSPRGYSNVSIKASEKFSQNVESDIWVFLSKEGIDQNQEN
KLVDEVKQIKPGMTIALLSNLENKLTRFLHVFYPFKLFPEIKSVPYHSWTDTKRAERILQSNLYVDNQACKEIIVDPRVA
QEVADKILTRWNANEWSCTLIAGGKGVGKSTTMRYLINSLLPVSKIVVLLDVDPGQTECTPAGCISYSLIEKPLMGPNFT
HLKTPAFQVYIGDVNVSRCITRYIEGIKMLVDKLSSCPVLSRFPIVINTMGFSQGIGWDIILFTIKLIRPSFVVQIMSEK
PKNNYIEYLSKQVVNRQQVLWPTWSTNVTKWNQPCDHELFVVRSHAESKSAPGYETWNMEPYQQRELVMISYLSEIVQNS
ADSATRYDSLSLSINEVVPYVTPFASLCISIPQASVSPSHVLSVINGNIVALCGIDVNNNELQADQIMAGPRILNRSPLC
ACYGFGIIRGVDMERQQIFINTPLPISILQYVNCLMGCIPVPTTLLQTHQFRNVPYTGGNDVLPMSREHRRGYFRMRY
>MeliponaBeecheii_000678-T1 MeliponaBeecheii_000678
MIICDKEDCPRVYCTACMKHLLCPTTYEQVLREDPWECFLCAKSQSFTDSFVKPRTNWKAKIISMFRTNFKSNVQQLVKR
NREKKKIRVLSLFDGLSTGLLVLLKLGIAVDKYYASEIDPDALMVSATHFGDRVIHLGNVKGITKEKIKEIAPIDLLIGG
SPCNDLSLANPARLGLHDPKGTGVLFFEYSRILDLVKKINNKRHLFWFYENVASMPTEYRLEINKHLGQEPDTIDSADFS
PQHRLRLYWHNLPLEPDSLPNQEQQDVQDILTPHCQRYSLVKKIRTVTTKVNSLKQGKLALKPILMKDETDSLWITELEE
IFGFPRHYTDVKNLSATKRQKLIGKSWSVQTLTAIFRSLCPFFECNTTETNRP
>MeliponaBeecheii_000679-T1 MeliponaBeecheii_000679
MLPETEKLWVYWIGEARISSLNEKTQIEPFSSNLESRLTKNLSEARVRAIDAAMQMLRSALGCTLTKPYFTWIENNFPTM
IEMMDELKFYPYPNNIQRRLDTLRQKNAKITEKYLLDQKRESQGKKVVEKPKEVPQRNNVDLTRLPLQEQNPGIIAWAKI
AGHNWWPAMIIDYRDCCMREPSFGCQWIMWYGDYQLSEIHHQLFMKFDMGIEKMRDYTNNTKKHLYLVGVLQASKDYCSR
LGIETKNWTLDDALKYFSKEKNSQASSYDTTKKKDSVKIYDKYSTCIAEKLIELKKDTNVDDERTDVIKNSDDLRSAMNG
NITFKSLCLKCLKVPKGKMDIHPFFEGSLCRECSVWWHW
>MeliponaBeecheii_000680-T1 MeliponaBeecheii_000680
MSVKEAREARRRIGNATSNEPTASGHDLGDNKISESAGRCRNSGYVTGTTPLHSTTEGRDFEGTDLSRKEDTLQGWAEKS
VWTMVCAMELGLISSVSQNNVLLDTMPDERSYVNVASAAVPKSLSLIDNSSVSAASKSSRIIRLKSRRRKKRSSKRRSKS
ESPFIRSKEVKENFCKTRRSHDSTTTDNDLNTVDKFWKYQKSKNAEQFPSGETRNDDPSVSAGYRDSVAAKRDDNDNLPN
QSNHTSNIHPTLVNIPQTGTSSREVKSPCRNDASSNFTSRDYDRSEGIDRWTKRTDFETSPTKPVNVQQKRMIDEDCDED
ERLRYSREDRDAYVSSTIDDHHQGNVSIEMESEQSSEEQSENEDLALEESASLDEAESSNFGAAHSSNFGDARPSSFNEA
TLLNFDEARSSNFNEPPSPNLDESASSSFSEVQSSNLDETASSNFGEARPSSFGREAVPLNLDERRSSNFSELRSPNLDE
TASSNLDETASSNFGDGKSSNFGEAALSSFDEGRSSNFDEQSSNFVETRSTNFDGARPASSDGGQLLKLHIGELSPTKKI
SSNEESEQPSNEDEQSYSIAKKSKLSCDENATTTKPMRKVAKNKAPRKKRYRWSDGSYELRRVTRGSMKVSKDLFVGKLV
PSKFTKNTKDVKTVNGPKSLTENRQKCPLIFTQQLTS
>MeliponaBeecheii_000681-T1 MeliponaBeecheii_000681
MRVRRTARFARKSESMLVEQGAIEKFARSEIDRRSHTCVDADSSGGQSQLLSSSFAIFSERIVYLGCWVGRAYRASRSVS
CSRGGQAGGGWQGEGEAAARASERKHRVIARRQKEERKEGRKKARKEGRKEGRKEGRKEGRKEGRKEGRKEGRKEGKKED
RQAGSQEGRREGSKGNRRDPRREGRMRKRGLHSPSAAWAFLVFY
>MeliponaBeecheii_000682-T1 MeliponaBeecheii_000682
MQVATLFRESATLLGASSLDPPQTHHHQSMHPQQQQQQQQQQLQHPADLHLAHHMQHHYKLVEEQWPWIIKLSIVLAERL
KRRNGEQSSSRWRKRAIAVVVAVAVSAQEQLKDTKTISQTFLTLWSLAREPFARSNVNTA
>MeliponaBeecheii_000683-T1 MeliponaBeecheii_000683
MAGGGEGRARGEGTEEETRSRRTREEGGEPVEAGRQEGRQAGEEAEEEEEEEAAAAAAAELEVVEEREEEEAEEDRTQTA
ARRELVERALLSSSPPSVLAGYGFVTRVSPALLRSSLPPAF
>MeliponaBeecheii_000684-T1 MeliponaBeecheii_000684
MEQLGRQSYQYHSPLARSKATLAPMLDCKEFCSWGQEDIRTGAQCTHHCQEHLSPGEIFWKTYSVGMRSFEYDIQRISLK
RQVSKIIKH
>MeliponaBeecheii_000685-T1 MeliponaBeecheii_000685
MFGKKIGILWKASISENITGGVMVKQEARDDGYETSPDLEMRSTGGDSSQQYHTPLTPHTPHTPHTPHTPLTPISATAHQ
PQQPGSSASTLGQVAIKCETPVDPYSFVDEEMSMGGIRTASSPVGNPENMTCPAGGQPILATPTSTPPGSLSGPQHLQMN
LGAMNGNVNPQLTAQQPKKRGRKRKSEMILTPEEAELAEAKKRAKTYKERKKHDRFDGMPEEEVSKRVLPDHLTNNLDII
IGFPGVAVEQWIGWRVVACRRVWRWDTKRVEADCEEQGCEEEEEEEEEEEEEEEEEVTRGGTVRGGGRGEKKEVERRRKY
GVVRGKKVGSCGKRTAAVVVAAATPPSSWLLLHAQGPGDNRRS
>MeliponaBeecheii_000686-T1 MeliponaBeecheii_000686
MKRQFLRKCLHLSGLTPEPLTADDDYKLLRFGIGFTNMVARATKGSADLTRKEIKEGSHILLEKLRKYKPKIAVFNGKLI
YEVFSGKKEFGFGRQPNLVEGTNTYMWVMPSSSARCAQLPRAADKVPYYAALKKFRDYLNGTISHLDESDIVFADSKLKK
KEQEAIEDKKPAFCEELTNEGESRITEANGTGMKQDSNSQIPGKKKRGRPKKIKNPEDQPPPDPEKLDANGEVIKKRRGR
PKKIHQQQKQQEREMREQQQQHQQQHQGMGHLGDGYGAVVPNCFSPPKTFAHMAPYPQPMNDSGFYGQGINDSPYSINAK
QSPVHLQHYSQSPKSMSLSFTHSDLSSEINTAISSENNLEPSPLTSPSVEHPDFEPPTSMSQQNMNNDHRQYNPAGNGEN
PGHHGSPGTPSHQSYTSYMGYHDQTSEPHNPHPHQTTPTPLSQTTDDHSHHSHPTPPHTHPHTPTHASMSPHHHPHEQYA
MKRNAGQDVASKSLSDLESLVDQIPSIADGGSQRLQHAHPGMTDDGSLAEKMEAHHQSYLSGFSGMSNAGMSNYSPPLAP
TGAIYPSSLHHSPNDGYGSLYGMNGRQHQDSQQQQQQQQQQQQQQQQQQQQQQQQQQQHQQQQQQHSKSYTVENLASSNY
TPSMSHGHPGNSYPNIIPGPHYPVPMGSTNGYLFGGLESSLMQRTYGMSGMSGMGGMHPSLGHMANPYSYNGSYSSSFDA
YPAPPAGIHAPSANYPGGYASVGSATPGTSTPPSYLPSHHRPSVDLAYDGV
>MeliponaBeecheii_000687-T1 MeliponaBeecheii_000687
MPLENLEEEGLEKNPNLELAQTKFLLSLPEHKDDPFLKNKLLDAIKAENMAPFYEEVCKDLSWSVDETLLAAMKAKNMEQ
LKKLDDAIEDAEKNLGEMEVREANLKKSEHLCRIGDKEGAISAFKKTYDKTVSLGHRLDIVFHNIRIGLFYLDHDHVTRN
IEKAKSLIEEGGDWDRRNRLKVYQGTYCIAVRDFKEAANFFLDTISTFTSYELMDYNTFVRYTVYLSMISLPRNELRDKI
IKGSEILEVLHSNPDVKDYLFSLYNCQYADFFKNLAHVEGLLRRDYLIFPHYRYYVREMRILAYTQLLESYRSLTLQYMA
EAFGVTVEYIDQELSRFIAAGRLHCKVDRVGGVVETNRPDSKNWQYQAMVKQGDLLLNRVQKLSRVINI
>MeliponaBeecheii_000688-T1 MeliponaBeecheii_000688
MDKTISIGDGWELPPLRSLYDFLLESSRFQLPNFRDFEKWGNRVVNNLVYYQTNYLYMCIAILLIVASVNPMKMIVGIST
VMAVWGECIYLFNERESLLKFKRTYPQVGVILTIICAVYAIYTINSVLFVLFGILLSICVTFIHASLRLRNVKNKLANKI
EGMGFKRTPMGVVLNYFEHASGVTLRTQTTYVQSLH
>MeliponaBeecheii_000689-T1 MeliponaBeecheii_000689
MDQELIEKFMEVTGENEATARQYLSLADGNVETAISLMFDGSQAPEPLCTPEPEPEVRPPILPVQEVLVPSGPICSLPRL
STNVFDRFRDFAVETQRQEEEMTRKVAGVKQISYCKSKRLEDLFRPPCGILFLGSFMEAREHAKSLNRWLFVNIQNPQEF
SCQILNRDVWSNQQIQEIIKDHFVLWQVLSNTSDGSRYVHLYDVYEYPYLAVIDPRTGECVKTYNHITVDILMSALNDML
SSHPSPECISSDSMHSKKWNNCTATATKESSASNSSDCTSSTKTFKHTIDNLNDSGNIDIKNDITTIQSSSKSMSADTFQ
NITKKRKMNESDELNEKRQEISSKGERSYKLKSVLDKNKTDSASAIRLCLRLPNGKKETISMSATDTVENFINTMESMGY
TSTDHTYLVPFPKTNIGALSPQIHLSDTILFPANTVFITKI
>MeliponaBeecheii_000690-T1 MeliponaBeecheii_000690
MRQYLTLILNNTHIKVNRKKLASKSQYFASLFSHNFCDSNSEEHVINYDISLCTLQTFVHWVHDKNHMCLLYQPIKVSLT
KFLQKNFKGLLALLQLSVLFMVDELISDIIEIIVSYWLDPQKVIDIWLLAQELGVKVLQDVCVSLCLDRFEELPLSSLIK
LNVHNIVKLLNNVNLRYSSEFYVQHVRDQWMRYHKTNLIDIKGERKLKFIKTWTVIHESNQTDQKENYGTKNAYLYIWDG
NVLNERVKLKCIEHPNTWLFGAQVVTRGFSVYTIGGCMGLESAQFNKIISRYCLLSKKWYYEAHLPIPRRHMIAVFLSNK
LILVGGVGKHRLKLSSVDILNIHTGNWTSGPHIPECFTSVPPYCVKSGKLFVLKSSFYIYYPEENIWKTISIPGCNNIGR
IDAFITHDTTLLFSGVYLDGKAAIIRTDIIKNGSVCEKPNCMIQPVLKRDKIFVNSIKADILDIEIFVTTTECSTNR
>MeliponaBeecheii_000691-T1 MeliponaBeecheii_000691
RRQAAPRFVIKPTSAFAYEGQSVKFTCRVIAIASPTLTWFHNNQELRQSVKFMKRYHGDDYTFIINRVKLEDRGEYVIRA
ENHYGYREEVVFLNVQPLPKQIPKYRPELHPVRRREPLGYNVWLETIESAPSFTFLLRPRVIQVRQNCKLLCCLAGNPPP
TVKWYKDKDELSKLHYSMTNADGVVTMEIIDCKPEDSGKYRCVATNKHGKDETSCVVIVE
>MeliponaBeecheii_000692-T1 MeliponaBeecheii_000692
LVVKNAKRSDGGQYRLQLRNSSGFDTATVNVKVLDRPYPPQNLHADEFGGDALTLFWNPPKDNGGADITNYVVEKREPKG
SWSK
>MeliponaBeecheii_000693-T1 MeliponaBeecheii_000693
RPDAPEPPKPDRITKDSVTLSWRPPRSDGGAKIRGYFVQIKQRGQDEWDDVNGAPIPTNVYTVPKLNEGEEYLFRVIAVN
DVGRSDPSKPSNPIVIEEQPNKPVMDLGGVRDITVRAGEDFSIHVPYIGFPKPVATWYANDVIKDETDSRVHQQLGDDYA
>MeliponaBeecheii_000694-T1 MeliponaBeecheii_000694
APGQPGKPECVDADKDHIKIKWTAPISNGGSKIIGYDVERRDRATGRWLKLTKEPVKYAEYYDDHVTEGHQYEYRVTAIN
AAGAGKPSDTSAVFIAKPMKEKPKLNLDALIGRKIKVRAGEPINVNIPLSGAPTPTVEWTKDAKPLFETLRIS
>MeliponaBeecheii_000695-T1 MeliponaBeecheii_000695
SSARVTVLDRPSPPQKPLEISKVTKEGCHLTWGHPLDDGGSPILHYIIEKMDLSRGTWSDAGMSTILSHEVARLTHRKEY
LFRVKAVNSIGESEPLEAPKSIVAKNLF
>MeliponaBeecheii_000696-T1 MeliponaBeecheii_000696
EPGKPGTPTVSDYDSDFVELQWDRPQEDGGSPITGYIIEKRDKYSPTWEKCAEVEGDVNRGKVPDLVEGTHYEFRVRAVN
KAGPGEPSDASKSHLARPKN
>MeliponaBeecheii_000697-T1 MeliponaBeecheii_000697
EPGKPGDLRVTDWDKDHVDLTWIPPTNDGGSPITGYIIEKKDKYGEWEKALEVPADETSATVPDLIEGQPYEFRVRAVNK
AGPGEPSDPTPTIIAKPRNLPPKIDRTNLVEVRIKAGQNFGFDVKVTGEPPPVTKWMLAKREVRPTERIKVKHVDYNTSL
HVKMATRAESGKYQIIAENINGMDEEFVKVTVLDVPSPPQGPLRASDVHAEGCKLTWKPPEDDGGQPIEKYVVEKMDETT
GRWVPAGETDGPETSLNVEGLTPGHKYKFRVRAVNKQGKSEPLTAAQSIEAKNPF
>MeliponaBeecheii_000698-T1 MeliponaBeecheii_000698
APKIDRRNLRDVTLSAGSLLRFDANVIGEPPPHIEWRYGAIPLHSDRKVQIDNSDYSTKFSIRPVSRDDSGDYTVTAINS
SGRDSVTVQVTVTDKPMPPEGPLQVTDVHKEGCKLKWKRPKDDGGTPIEYYQVDKMDPETGCWVPCGRSTEP
>MeliponaBeecheii_000699-T1 MeliponaBeecheii_000699
VPSPPGAPEPVDWTANQVELTWKEPVSDGGSPITGYIIEKKDKYSTMWEKALEIEVPTTKGLVHGLIEGNDYLFRVIAVN
KAGQSEPSDTSKTFTAKPRY
>MeliponaBeecheii_000700-T1 MeliponaBeecheii_000700
EPGPPGRPEATDWDKDHIDLRWTPPLNDGGSPITGYIIEKREKDSPRWIKACETGPECKGRVDNLDEGVEYEFRVKAVNI
AGPGEPSETSKPITAKSRR
>MeliponaBeecheii_000701-T1 MeliponaBeecheii_000701
EPDAPSKPDLKDWSKQHVDLKWKAPKKDGGAPIEKYIIEKKDQYGKWQKAAEVPGNKTEGRVEGLIEGQKYQFRVKAVNK
GGQSKPSEPSDNLVAKDRYAAPKIDRTNLKDLTIKAGTHIRLDVKVTGEPPPTKTWYLNKVKQESGGVLNVEIEDYRTKY
LVSSASRSHCGTLTLKAENSSGKDEASIEILVLDKPGKPEGPLKVSDVHKEGCTLKWNPPLDDGGTPLDHYVVEKMDTET
GRWIPVGRTKEPTMVIENLTPGQEYKFRVAAVNSEGESEPLETDHGIVAKNPF
>MeliponaBeecheii_000702-T1 MeliponaBeecheii_000702
VLSKPGKPKGPLEVSDVTAEGCKLKWEKPDDDGGEPVDHYVIERMDVDTGRWVPCATSKTPEADITGLNEGKDYMFRVKA
VNSEGESEPLETAIPTTAKNPY
>MeliponaBeecheii_000703-T1 MeliponaBeecheii_000703
GPLEISDVNKHGCKLKWEKPDDDGGVPIEYYEIEKLDPLTGQWIPCGKSVEPEATITGLQEGKPYKFRVKAVNREGESDD
LEADKSIIAKNPFDEPGKPGRPELKNWDKDFVDLEWTPPKDDGGAPIEKYIVQMRDKEGRQWIDVAKVLGDRTVAKVTDG
IEEGHEYEFRVVAVNRAGPGEPSDTSKSVVAKPRF
>MeliponaBeecheii_000704-T1 MeliponaBeecheii_000704
KPHINREKLQTIKVRAGQTVKLEVDIEGEPPPTVSWIFGGTELQTGANVKIDNEDYLTKIQLTQTSRKHSGKYTIKAVNS
SGQDEADVEIIILDKPGKPEGPLEVTDVHKEGCKLKWNKPRDDGGLPLSGYLVEKMDTTTGRWVSAGMVDPDKTELTLTG
LEPGKRYEFRVKAINEEGESDPLQTDVPIVAKNPY
>MeliponaBeecheii_000705-T1 MeliponaBeecheii_000705
MEYIANRRRPSTDVRRPSVADLENKINQPSTPLRDVGPAGPPQIVDVQESYSAVEDSTAYLTVGVEGTPAPTFKFYKGIT
EIIEGGRFKFLTDTETNTITLCMRKTKPNDEGTYKIVVSNIHGEDSAEMQLYVSDASGMDFRAMLKKRKYQKWAREEQEQ
EKVDLKEVEKPMPALKKVEKSLGDLVIHGRSWYQDGDEIVILTEGEEVLRISLDKKGETNWSWLKVFRHHPIHR
>MeliponaBeecheii_000706-T1 MeliponaBeecheii_000706
MGVADDFAPSFTQKPQLRQEDDGNRLIFECQLVSLPKPEISWYRGETELSPDSRTNFRMQSIGTNKFLVVLELDDVIETD
AGLYKVKAKNKMGEVAASINLNFSREQIDGIAPTFAKKPAIRQEDDGKRLLFECRITADPTPKVTWFHDGSMVKDSPRHK
LTVDKDGHSYFATLEIKNVTVEDAGKYKVTAKNELGESNATISLNFDSDEAPVPDDGIKPTFTERPVIRQSDDGNTITFE
CRLVGDPKPSVKWYHGSEEVKEGGRYKMSLELDQKLYHLARLKIDNVAKGDAGEYRAVAKNKHGQGVATINLNFEGGDKL
KIPDGKPPRFPKKPTIRQEGDVLIMECILEAHPVPDITWYQGQKAITDSKRVKMSRKATGKDTYLLTLEISNPTKADGGN
YRCNAFNNFGESNANISLNFQGKSLSMQQTSRCVLVRSSSSHAEEGPGFAPTFVEKPRIIPNETGTLITMKCKCKANPKP
EVTWFRGTNVVKESSKISIKTTTVEEDVYELIMEIKDPSAPDGGTYRCHVQNEYGESNANLNLNIEAEPEPEGDGPTFVE
KPRIQSQNQGKLVIMDCKVKANPKPEIVWTHAGKVVKESSKISISIVKEKEDIYYIKLTLNDPGPDDSGLYKCNIKNALG
ELNANLTLNVEIIPVIKEKPKVIKIVKKKTVIVECHVLSKFTPECTWFKETKAVKVDNRHKVHVEQVKDGEFTVKLEIEQ
VSAADKGVYKLVARNEKGEATSQVVEVTEIMEEGEKPKIVSGLKSATIEEGKSIELIASLSKQDRKVTVTWYRDSTVVKA
SKDIMISFNGTDMKLTITSASTSYSGTYKVVVSNEFGQDESSARLVVEKKEEKKEEEEEKKKKKVEKKEEEKKEEKKEEK
KEEKKVEKKEEKKEEKKEEKVKSYDEKKRVPEEDEEEEEEEEEEEEEEEVVSVIESSIVEPIIDEPDSETISEVEDIPDH
RPNGIDEPKKKLEVLQKKPEEKVEEKKEIEKKKLVKKEEKKEELKAEKVVSRKQSVSRVEAEVKTESRRSSIIEKTVTAE
KVDRETPKFRPTLTSTQHVKISPGHSIKYYEPESDDEIEDIWASVPKESEIKFIRKRENVLNVKHPSVIYEFPEKPNIKE
EKSPPHYTKHESPEKINIEEKSQSEYTKLNKLPIHKYKDVPISLSESVPQTHRSSLDSTHKVFIEPQSNIPEKKLNRNVE
DESQPKFNVQFKEPNEETVEGTRADRLLDSDIKSIKKIEDVSKITPELSIQEPNNEIEDIWADRPQEPEIKSIWRKTPQK
TSSDLSKIQHIVPEDTWKANLNERNDKSYTLKPEQKTEMPSVDSIDKAEEKVKPKLKTRKKIKTDKKEEAKPKSTSRKLD
KAGKKKEPLARRRSSTKSTEGSQDEEPTLGSKDNITNGTKKAEVVTKAKTVGKEEKKEELKPTLKVEEPKKTEPPKPKVT
LGKPEEAKKEEPVMKLKTPTTKPEEAKKEEPITKPKTLTAKPEEAKKEEPVTKPKTSIAKPEEAKKEEPATKPKATLGKP
EEAKKEEPVPKPKTTLGKPEPQKAEEQPRKVSLKPGTKIEEEAKTLNKVELKPLEPKTNVEKFGLRKPPKYEIKTESFQS
VRLKPVSKEPKVPEKAENGIIIDLKKTEKVEKIEAKKAKITKATKEKSYELPEIPDYERPVLEKPQEFDFGDHVPREKTK
LDRPVTQPKVPEIKAPETPKIEVIKDVTPAGSRKSSLIPGSGTTSRRGSLIPPEELGRRPSLIISDEQQQQQQQQQ
>MeliponaBeecheii_000707-T1 MeliponaBeecheii_000707
MTRNEVAICQCVKSGFEHLEASSPALPPTTQWGSEEPLSRITKDARLPEPHLVLSDKAAVPRFDTLTIKIGNSTLVQ
>MeliponaBeecheii_000708-T1 MeliponaBeecheii_000708
MTRNEVAICQCVKSGFEHLEASSPALPPTTQWGSEEPLSRITKDAGLPEPHLVLSDKAAVPRFDTLTIKIGNSTLVQ
>MeliponaBeecheii_000709-T1 MeliponaBeecheii_000709
MSLRDPSSSHDVPARSLVVPRCPCEIPRRPRCPCGIPRRPTVPLGGCVVLSLISLLQTLMFVKRYQLPGLTTRRDMTRNE
VAICQCVKSGFEHLEASSPALPPTTQWGSEEPLSRITKDARLPEPHLVLSDKAAVPDLTH
>MeliponaBeecheii_000710-T1 MeliponaBeecheii_000710
MTRNEVAICQCVKSGFEHLEASSPALPPTTQWGSEEPLSRITKDARLPEPHLVLSDKAAVPRFDTLTIKIGNSTLVQ
>MeliponaBeecheii_000711-T1 MeliponaBeecheii_000711
MTRNEVAICQCVKSGFEHLEASSPALPPTTQWGSEEPLSRITKDARLPEPHLVLSDKAACVKSGFEHLEASSPALPPTTQ
WGSEEPLSRITKDARLPEPHLVLSDKAAVPDLTH
>MeliponaBeecheii_000712-T1 MeliponaBeecheii_000712
MTRNEVAICQCVKSGFEHLEASSPALPPPTTQWGSEEPLSRITKDARLPEPHLVLSDKAAVPRFDTLTIKIWKLYSSAMT
VTTVTTNERREETRGP
>MeliponaBeecheii_000713-T1 MeliponaBeecheii_000713
MIHYKCRQGFYPSSNVKRFEVPENKVAWYIEYSEYKPIEYTAPNIKGKPWADPDIGEISFKPNWNTIDGKHCRILFSMKF
SYINLLPTGNVNRKSFTSNYVINKNGYPLNPIGRTGIIGRGLLGRWGPNHAADPIVTRWKQDIIGVAEVNKDTKKAILQF
VAIQRQDSGEWAIPGGMVDPGETISATLKREFMEEAMNSLKINKAEREKLEKSMRKFFEQGEEIYKGYVDDPRNTDNAWM
ETVALNFHDQNNSVVGNIKLVAGDDARNVKWMDIDRNLNLYANHSEFIKKTAEKLDAHW
>MeliponaBeecheii_000714-T1 MeliponaBeecheii_000714
MWKLVARGIRETLERRACRTNVYYQTSQEPNTKNEVKTSLTCNHKFLPPTFSVFNKEFFGSTKTSGTKDKDHDSKWNTKY
TWSEAIGLTSALALGWVVCQTLCLRRFFEKEKTDSLKNKLLQVPHTSYLIDQVRNLRPKHILPIINCIGNNKIYAQENDE
VEWKSEKPFGPITIEEALKEATEEFANTHKLAVAEFELQYGLKALEEERYKDAIKHFTVGASLSSAASMFNLGLCHELGL
GTLVDHRQAAKYYNDAAKQGHADATYNLGVFYAQGRGDFTVDIDRARNYFIKAAKLGQSQAQHALELEKHYQVKQKEIDT
ILPDEHKGILHYMRNQNMNHILKKLINYSNVSYTQSETEFLEDHKECMIKCKNTVELVLNMFGLGKSNILPVSVESNNCS
LSC
>MeliponaBeecheii_000715-T1 MeliponaBeecheii_000715
MFSSSLREFVSRHRRKFIVGGIIVSTIVFIRYTARRLREWQEKEIKDILDKSKRQQYFDCNERTCSQMIMSLIATLRDSI
IKVVDTEAVVNKLRSGCPNKIACWNELKVLAITRSAVVVYSHAMLATLIRIQFNIMGGHVYKNIQNSNGTATENVIQTKY
MSISRYFIYEEIKKLTSLIKSKVAEITASISLKDELTLKDIEEIYWALTSSISADSSKDPVKNLAEYMLLPNYEEEKTPV
LLKLFNETLDLLESEEVQNLTRSNIRSGFSLLVDHISAFFVVSPVIENGKSIENSISVPGTSNRISINTKYDSSAFTNIN
KISMPMAKIIPIINGQIPDKATLKDFQSDLLQRLITNDELKTLGANIYEAFSF
>MeliponaBeecheii_000716-T1 MeliponaBeecheii_000716
MAPTVYLSELPIIRTPTTIPCSRRRQKVLNGAIVKQQRLEFRRLETNASSVDDATLTPPQSPFWEPESPNDSCAPIIVSS
SAPNVSARVPADIQEHWKVFLARRKGLLDIVIRTMALVRRNNILQKKVNALRAETRDFIHSVLNNPENKCIQQRLDAVDC
KEADVSSSTEEIISRSSLPPTPDSMNSLSNSVSSTCGNSDSEQSSDDES
>MeliponaBeecheii_000717-T1 MeliponaBeecheii_000717
MLSRLSFRHIPSQLKAIAACGIQTSAVKSSSEPRPKRPIEAPRVRLGFIPDEWFQLFYPKTGVTGPYVFLTTFGTYLVSK
EWYVLEDEYYTGLCLLSIFLFATYKVGPKLGAYLDKEIDDVENSLNSSREEEIADCNAAIQNLEKEKWSSEAQLMIYDIK
KQNVLMQLEANYRENLAIAYTEVKKLLDYHSQIDGINRRISQKHMVQWITNSVLKAITPEQEKANLLQCIKDLETLSAKA
>MeliponaBeecheii_000718-T1 MeliponaBeecheii_000718
MNFSSVKNISKYETLAISVPKKFIYKVQLNRPEKLNALNDTMWKEFKICFDELATEPECRVIILSGAGKIFCAGIDIQDI
MKFGQELAKHKDIARKSKILQLHIKNYQDSFTAIEKCPKPVIAAIHGACIGGGVDMISAADIRYCSSDAWFQIKEVDIGM
AADVGTLQRFQKIIGSDSLVRELVYTARKFTAAEAVQQGFVSRSFDNQESLLNGSIELAEEIANKSPVAIQGSKLSLIYS
RDHSVQEGLDHIAMHNQSMLLSEDFLNAAVSQATKGEPPIFSKL
>MeliponaBeecheii_000719-T1 MeliponaBeecheii_000719
MKSATEFKIPASRESVRQSIIARRLTKIESVQLPLPEPTLLDKRLCEIFDVFDTAKTGEIDVRDLGTVIRALGCVVTEAE
LQEIQVEVEDVVNNSVPLNKFLEYITKAINERKFKPAEPEDLLKAFQLLDPENRGYIMREDLEKAMMEIGEPFSKEEINN
MMAMACDPETRRINYEHYINLLLVKIPDEINVYSIVDAMDAAKLEAMPKKPRLESLLLTYQK
>MeliponaBeecheii_000720-T1 MeliponaBeecheii_000720
MYSICKSTHPATGVEHAITCYFFNRSEKCLVVAGANIIRVFRLIPDVDITKKEKYTESRPPKMKLECLSQYTLHGNVMSM
QAVTLIGSQRDSLLLSFRDAKLSVVEYDQDIHDLRTVSLHYFEEEEIRDGWTNHHHIPIVRVDPEGRCAVMLIYGRKLVV
LPFKKDPSLDDGDLLDNLKASSNKTPILSSYMIVLKSLEEKMDNIIDLQFLHGYYEPTLLILYEPVRTFSGRIAVRQDTC
AMVAISLNIQQRVHPIIWSVSNLPFDCYQAVPVKKPLGGTLIMAVNSLIYLNQSIPPYGVSLNSLAETSTNFPLKPQEGV
KISLEGSQVAFISSDRLVISLKSGELYVLSLFADSMRSVRGFHFDKAAASVLTSCVCMCEDNYLFLGSRLGNSLLLRFTE
KEPENLQNINENEVVLEENETEETPAKKIKQDFIGDWMASDVLDIKDPEELEVYGSERETHTSIQITSYIFEVCDSLLNI
GPCGNISMGEPAFLSEEFSHNQDPDVELVTTSGYGKNGALCVLQRSIRPQVVTTFELPGCEDMWTVIGTLNNDEQLRPET
EGSHAFLILSQEDSTMILQTGQEINEVDQSGFSTQGSTVFAGNLGANRYIVQVTQMGVRLLQGIEQIQHMPIDLGCPIVH
ASSADPYVTLLSEDGQVMLLTLREGRGTARLHAQAANLLFRPQIEALCAYRDVSGIFTTQLPENIEDEAPEEEHNIEEPP
IVGNIDNEDDLLYGDAPAFQMPTPSHTKSSEGVSKRTPWWQKHLQEIKPTYWLLVYRDSGTLEIYSLPDLRLSYLIRNFG
YGQYVLHDSMESTTLQTTPVNEIPNPEMQVREILMVALGHHGNRPMLLVRLDSELQIYQAYRYPKGHLKLRFKKLDHGII
PGHLRPKPRDEDMPTMNETRHCMMRYFSNIAGYNGVFICSDYPHWIFLTGRGELRTHPMGIDGPVTSFAPFNNINCPQGF
LYFNRKEELRICVLPTHLSYDAPWPVRKVPLRCTPHFVTYHLESKTYCVITSIAEPLKSYYRFNGEDKEFTEEERPDRFI
YPSQEQFSIVLFSPVSWETIPNTKIELDQWEHVTCLKNVSLAYEGTRSGLKGYIVLGTNYNYGEDITSRGRILIFDIIEV
VPEPGQPLTKNRFKQIYAKEQKGPITAITQVSGFLVSAVGQKIYIWQLKDNDLVGVAFIDTQIYIHQMLSIKSLILIADI
YKSISLLRFQEEYRTLSLVSRDFRPAEVYTIEYLIDNTNLGFFVADGENNMVLFMYQPESRESLGGQKLIRKADFHLGQK
VNTFFRIRCRVSDPANDKKHFSGADKRHVTMYASLDGSLGYILPVPEKTYRRLLMLQNVLVTHICHIAGLNPKAYRTYKS
HIRTQGNPARGIIDGDLVWRYLFLPNNEKIDVAKKIGTRVQEIIEDLTEIDRQTAHF
>MeliponaBeecheii_000721-T1 MeliponaBeecheii_000721
MSNTISGKNLLRPTGLQCKNLQEYLKSRPSEVLNKLYHNPPICLAVFRELPVIAKHYVMRLLFVEQPVPQAVIASWCSKL
HFEEHQKVVLILNELNVWKEASIPGGLPGWILNTTFKKNLKIVLLGGGKPWTMSNQLETDSKPRDVAFLDSYALERWECV
LHYMVGSQQQEGISADAVRILLHAGLMKRDEADGSPVITQAGFQFLLLETALQVWYFILQYLDTIEARGLDLVECLTFLF
QLNFSTLGKDYSTEGMSEGLLTFLQHLREFGLVYQRKRKAGRFYPTRLALNIATGQNKPLSRDPEKEGYIVVETNYRVYA
YTNSNLQVALLGLFCEMLYRFPNLVVSILTRDSVRQALKSGITAAQIVGYLQQHAHSKMIEAGPPILPPTIVDQIKLWEN
ERNRFIFSEGVLYSQFLSQTDFEVLRDHALSTGVLIWQSERKRTMVVTKAGHDDVKKFWKRYSKGSS
>MeliponaBeecheii_000722-T1 MeliponaBeecheii_000722
MAGNFWQSSHHQQWLLDKQDLVRERQHDLSIFAEEEYQKLFIFFSNLIQVLGEQLKLRQQVIATATVYFKRFYARNSLKC
IDPLLLAPTSVFLASKVEEFGVISHNRLIAACQTVVKNKFNYAYSQEFPYRGSHISECEFYLLEHLDCCLIVYQPYRPLL
ILIQDVGPDEQLLTLAWRIINDSLRTDVCLLYPPHQIAIGCLQIACVILQKDLKAWFAELNADMEKIQEIARYIINLYEL
WKTYDEKKEIQSLLSKMPKPTPSPPQH
>MeliponaBeecheii_000723-T1 MeliponaBeecheii_000723
MTEASEDGNYLVRVRAQVMTRDDSSGGWVPLSGGGLANVSVRRRPASSGGHQSNNTNGSGISTTTASTTNTTQSVSTTSV
TNTQSHGSSNSSPPGATKKRHEYLIYGKRITDQSVVLSCTIKKDFEYNKVMPTFHHWRTGDKRFGLTFQTAADARAFDKG
VRTAVEELLEGLTNSTLYGNSLDAGDEDVFMTLNLPVEPLEPRPSSDISHVRLSNYRSQSSDLSDSHKPIHYIGGPSIKM
PPSQHPLASTEDVGSDSYSYVQLTTLNHEYLYPIIGDHKGDRLNRHNTGSSLKKPDIIVTQPSKNTMKRNVRLRCKHCQE
LYSEQQNPRGSCEYAPDPIRRGIAKISCLSCAQGMLYHCMSDAEGDFSQNPCSCSTEEGCGRRWFGLALLSLIVPCLWIY
PPLRAVHWCGTSCGMCGGRHHPME
>MeliponaBeecheii_000724-T1 MeliponaBeecheii_000724
MTLLLRLSMWKSVVKRSLLPVNQIVTISNFDIHTSKYLFHGEYEMQEPKSEADIVNVTFINKMGERISVRGKVGDNVLYL
AHRYGIEMEGACEASLACTTCHVYVHHNYMDKLPMAEEKEEDLLDLAPFLKENSRLGCQIILTKELDGIELELPQATRNF
YVDGHVPESH
>MeliponaBeecheii_000725-T1 MeliponaBeecheii_000725
MYQVFISGYRLAEVSHGKPYYVYCIEVLESETGTRYFIERRYSEFNALHRTLKKENADVAPFPPKKVRNSQPRVLEQRRA
ALEVYIQKMLRLPATKQQVLNFLGIEDRTPGASYKNTYKETEDQQYVNTNTLGHQPVLTFHCDPYVQSNAMPNSLPDVVI
NGVLLGLYKSREGY
>MeliponaBeecheii_000726-T1 MeliponaBeecheii_000726
MAKPVQPAVLPENGRGEQPDERDNEIVIELDRENQYGRTQPRANEPQDVIATPVVYSAQTLTGALIGTCFFSLVAGFASG
FWFSQRLRGAPYPEPSEQRQQLNRLTESSESPGFNNKSINLVLNVPPKNPNGKNANSSAENKPVQKDPTGSGSSSSSSSS
DLAESDDRNDDDDDEDDGNDDDDDRPDRPDRSSSSVENDDENDDENDDDRLARVTVAGCVFDQLTRHDEDAYESVVSEER
SLEFLAAHAQQVPYDSRSMSKVTADYGRRYDQQLEYHSAREYTETALTELANGIQDYSSSSSSSANSLDDLCRGHRRMLN
DFNRGDESSTRDHYMVPTRDPRELNERILSLFNPQFLPNFNDMIMYVANQYDARRTPPPRSRSMAAGEDRLFRSSSCRKK
RVGASSMFFRRGLPYEAARNREQEEEEEEEEEEEEEEEEEEEEEDGDFDREDLVACTTVLYDKSILEESSVERNKEEENP
WRVWQDAFDNGLKPWIECLQEAAATVCPRYRAKMEREQRRQCRSRNVAAIPPRSENRATRSSGSSSNQRIAGRVRNVLGK
LERESP
>MeliponaBeecheii_000727-T1 MeliponaBeecheii_000727
MIPESTSDVTEGVYAGERARLVYGVFTTPVNSIGGSAVCAFSMKNVLEVFQGAFKEQETINSNWLRVLPEKVPEPRPGAC
VNDSRTLPDVTVNFVKAHPLMDDAVQSFFALPVITKVSFNYRFTKVAVDSQVKALDGKAYDILYVGTDDGRVLKALNTRA
PDSVSNVSQVIVSDVQVLKYGQAIKDLLVVHLAGEASKLVVFADSEIRAVPLHHCDAPAAATCASCVALQDPHCAWDATK
NLCVAVSTKLHDSDADKTLFQDIMNGKHKGCGYEQVLIGKKEQQPTAASGNKFLTKRDATKPTGECENFIRSIAKHA
>MeliponaBeecheii_000728-T1 MeliponaBeecheii_000728
MYLGWLARDWHTETEENNDDDDDDTVIPSVIVKLMAKGTRPRFSTRCRELEVLDGSLLFLRSGLFLRKSQDGLDSPSGFL
RKGCRVFYKRQRLDAVRRRFSPTIALLFTVLL
>MeliponaBeecheii_000729-T1 MeliponaBeecheii_000729
MYTFKGQLYAATVADFSGGEPLIHREKIRTERSDLNQLNGNGRHANCIRIFPPGEHDEAARPLSSGG
>MeliponaBeecheii_000730-T1 MeliponaBeecheii_000730
MTISANRRIRCCIRESRRDATVDTTNEKCRRNPAKLSSTTVFRSAEREWSRPPRRWEVVGSNNVGYGAQRSRHVVESFLQ
SLGITGGRRRCTVFAGFGVAGLSVDL
>MeliponaBeecheii_000731-T1 MeliponaBeecheii_000731
METDVSLKPENRCKLGASRNLESKHSVETIMESDRSVADNATPTREVYATPPRRSRDPNQPIANFRCISVAPEEARFSHR
SIQNETDISSLEASGSLPCGMTSSSERNGTKRHEMKRNLRASRAHLLEEIQRTVISSEQRVKI
>MeliponaBeecheii_000732-T1 MeliponaBeecheii_000732
MQTLNYDRLQWTSSGAHRELCYLKGRSEDQCQNYVRVFGRQGPDRFLVCGTNAYKPLCRQFTIKVSVSGRPFFPFFSLTG
LEHQGRSISSSLSRTARYSGHFNARPPQFAACTKVNRPAKLSFAASHRSSVSAVVSDRVVLVASCI
>MeliponaBeecheii_000733-T1 MeliponaBeecheii_000733
RTSPRAEETRERNEFFLAARFVEQSGKVQETSNAPEEEDRARRAIAVGWSLDDEAGTVARLAFLVTAGDRRNKRGKKHVS
LAKRF
>MeliponaBeecheii_000734-T1 MeliponaBeecheii_000734
GTLSIRRCNPIRLKDSTSGEVIGQRFLGNESHVEHFKLLERATTSILIGAR
>MeliponaBeecheii_000735-T1 MeliponaBeecheii_000735
MAWSQCISFTKSNPSYNMQERSSYWDVTDLNAKNRYRNKLTKRSRLEILILNQRQTTRNQRQQSKPKTQSSSARLFC
>MeliponaBeecheii_000736-T1 MeliponaBeecheii_000736
MQDRPEKHGKVRRNTNERPFGQGVQACARCMHLKERVTVRRGSAYFPVSRHETSRGSRVHFPPASSSSSPPPPPVSDCPR
WSAGLSPLLFTCDLPRASDACYVFTAVERNAILIICSMFRKSVDAMSLKLGIEIRISL
>MeliponaBeecheii_000737-T1 MeliponaBeecheii_000737
MTVSKNRRRPKKGPKNGRKERQPAPSAAAAAAAAIEEWGVWLTGREEWWGSWEKKWWGTAGNTVGSGGSCVSSSARVVSF
RPMRVTLSR
>MeliponaBeecheii_000738-T1 MeliponaBeecheii_000738
MNGLSFSELCCLFCCPPCPSRIAAKLAFLPPEPTYAFIEDEGSKVTISLSERAEWQYTEREKESVEGFYARTSRGNRIAC
LFVRCSATARFTILYSHGNAVDLGQMSSFYLGLGSRINCNIFSYDYSGYGVSGGKPSEKNLYADIDAAWHALRTRYGISP
ENIILYGQSIGTVPTVDLAARYEVGAVVLHSPLMSGMRVAFPNTKRTWFFDAFPSIDKVPKVTSPVLVIHGTEDDVINFS
HGLAIYERCPRAVEPLWVEGAGHNDVELYDQYLERLKQFQSPLTGVKALVRPCDEESSSVSTDDGFFFRDQQIDVNQKIH
CKDSLKETCSKDDNSSLDSNSKKAIQQDEKSMKEEELATNVQENKRNKTILEGTSIRHNFRLNHISQVAKKHISLPKNLK
NPFGKSQKNIVHRTLKNSFGQGHKKADTQISHTTLVDIQVEDCRQFAIGEKSFPNIPNDNNKSISECKSIQSQFKAEKKS
PINQFKYSSIESVLDSECTKNNRKHCCNKILSKDVIIKGKKPEEHEAQAHNEKSVESTKKFSWGTKSASKSFEKTCKDKG
KTQDPVEKKLKAKRILSSPLRKFGRSSLTIEPDKIMINLPKCSPCACRLAASSKILSNDSSLLSRFTTNRESPHHAVRLK
SPSHVDVQTDITLKTSERTSMQANLLPNVQQKSRYTPRSRSVGELCNIVNK
>MeliponaBeecheii_000739-T1 MeliponaBeecheii_000739
MGEQPIFTCKAHVFHIDPKTKRSWVSASTAAVSISFFYDSTRNLYRIISVEGSKAVINSTITPNMTFTKTSQKFGQWSDV
RANTIYGLGFSSEVELGKFIEKFQEVKEATKLASAKLQSNSSSVTPATSANVSPITSRSGMPSSEQDLIDPPNSSMINSN
VSASNNPNPNANMISTQNSVSLVSSSPLPGSCQNKVDDELKNAVHSRSQSVSQQSTESPQHQGKSSQLSSTQGGQSAEMQ
LKYENDRLKLALAQSSANAKKWEVELTTLKTNNARLTSALQESTANVDEWKRQLQLYKEDNARIKAKYADLEAGKIAEGN
SEALRLRVEALENELRTKNEEIKALTIATKNKDFIALQKENAELREMLRVVHEQLELALSANKVQKQNLDTLNARLAGYI
QDLVTVHREITNTLQS
>MeliponaBeecheii_000740-T1 MeliponaBeecheii_000740
MVVLSNFLAPQEGIRHEEPNTTVYINDREVGKGILYITESLLSWVNYDTQQGFSLEYPHISLHAISRDEQVHPRQCLYIM
VDAKVDLPDVPLSPASDSGSDNEFEDVDTPITEMRFAPDNTNNLETMFQAMNQCQALHPDPQDSFSDAEEDIYEDAEEDD
YQYYDVGAGTGASAGVGAGAGAGDAPYILPETNQNGTEGDDAMDIEAGQFEDAEEDL
>MeliponaBeecheii_000741-T1 MeliponaBeecheii_000741
MSEVEETVSETAETSPQDAVSEEDKQFLTDYIKETEQRLNAKEEIRAANLNPNRPPESYFSKLDSTLKRNTTFVKKLKNF
SSIQLDTVLKDMTHLNLTKYVSEVASALVDAKLKMTDVAPAIRICSFLHQTYAEFASHFFENWQRILSLKVVDKIANPSK
LRVDLRFYAELVNAGIFTHKQGLPLLGSALTVLINMDKEEHNNASIILSFCKHCGEDYAGLVSKRVREISEKLNVSIPKS
KLLSPDKQQNVRLLLRDYYNSLCKHLLKEHKDLQAFEKQNRKILQTRGELSSERKEKLESLQVSYDRLLNNVQSFSDTLD
EPMPELPIDSEMKAEAEESLKMISEGEENSILEDMWGDEETRRFYEVLPDLTVFLPGSYLKEVPKQDVPISEEALDEEIT
FDELEETEKVDEPEAEVEEPQVSNISNKILLDAFITHLPNCVNRELIDNAAVHFLMNLNTKHNKKKLVKALFGVSRIRLD
LLPFYSRLAAILYPVMPDVGNDLCSMLKHDFKYHVRKKDQINIESKVKVVRYIGELVKFKLYSKIEALYCLKVLLHDFTH
HHIEMACNLLETCGRYLFCSPDSHQRTKVYLEQMMRKKAVTALDSRYVTIIENAYYYVNPPELTGGVSKKDRPPIHEFIR
KLLYQDLSKTNTDKVLKWMRKLDWEDESVSSYAIKCLTAAYNVKYLNIRCVGSLLAGLVAHYETIGPHVVDGVLEDIRLC
MEINLPKFNQRRIAMVKYLGELYNYRMVESGDIFRTLYLLITFGVSMDHSIASILDPPDHLFRIRLVCTLLETCGQYFSG
GSSKKKLDYFLIFFQNYYWFKYTDPIWTAENPFPVGIDYMYRDTLTMLRPKMQLFQSYKEAQCAVEELRNTLYPTLGNPN
AEDGIERTDAESDMGVIAEGDEDVTVTSGNGSGDAKGVADLHFEESEDCSEAQSEEDWTADAERDYTMGTQENTQGDQSL
SEGGTDGVIMDVPELNAALPSGPRRVSCPEDDDFLSALDKMVSDNIQDRMRDSVKPQQVDISVPLHVKSTKKTYEQLQER
PSDNSTVDFVLMLRKGNKQQYKNLAVPVSSELAMNLRNREQEQKEEKERVKRLTLNITERQEEEDYQETINQSTRPVTVN
LNRERRQKYNHPKGAPDADLIFGPKKIR
>MeliponaBeecheii_000742-T1 MeliponaBeecheii_000742
PPGAPWDDEGSRRDIVDDEGSRRDIGDDEGSRRTSTTRDLAGTSTGSRRGHRLSFKLRAFSFS
>MeliponaBeecheii_000743-T1 MeliponaBeecheii_000743
MILIWKPKESLNVISVPLPSALENRGLRVGHKGRDTRCHPESSRWLVLLTRSGKWVPCINPRSRVLLFLLLRRKCGHVAK
VSWRHRIAKGTLETNKLSRTCLYPDRHSNGQILHHKPILAKFNQGQKQIQAQIPKDRTSTTQTTPQPLNNTYTKKANNN
>MeliponaBeecheii_000744-T1 MeliponaBeecheii_000744
MRSDEIGEGKKGKSGEQRNRFRKWCKRRIEVEREVEKMGVDGIKEVGIPKQGENEVEQKEEGMAGVEKIKKMIQEMGLQQ
QEMMKRLRDVGKKIEMEIRNLKNEIKEEMRKTEERMTDDVWWRWDEEEKVLKIWRGIKRMEGK
>MeliponaBeecheii_000745-T1 MeliponaBeecheii_000745
MILIWKPKESPNVFSVPLPSASGKSRVQGEARGTRYPLPSWVILLARVSHVFGKVGAMLQSTVNRVSCLLRRSPAMWPVF
RATQPAKGTQKAINFPVRACTQTVGIVAWKFSRTI
>MeliponaBeecheii_000746-T1 MeliponaBeecheii_000746
MVFGKENKGQIAGILGDKKKLFMIQDPGNDIQESEVNNQSSLIQSISSTATKIRDLLFKIQDSRHGTDSCQCHHIVIAIT
LLSLSKPRKSLNIDLRDNRSQKSHSTRAHSHGWEILKTSITLPDWSCPLESKTVANYFREHFSQMDTVLRITVQEHHSTV
RVDVLRPARKWTQYHTTLGKLLLKFEVLRVLSCEQILFGLTTRAKL
>MeliponaBeecheii_000747-T1 MeliponaBeecheii_000747
MCLWRRQLRQYRALELGVKYDYNNEIKILELFEVYLRKPVLSSSPIKRNLEPSNQLNAEAKKSAFFEIIRSPKTSRRRSI
VVHRRSWQSTTPHQTDFENAIDADTKQDQVRNKTPTKKKAYHQTPLQTTKPKQCVPASKASTWTAKRKATEEQLKVTISR
KTAISLSFTSCCKYTENCGAHQPRHPSKNRSCSKTPPTCANCKGAHPTNCFQSPALLVFLAKNTASKEKTQHMQNSLPNI
YIPAQSFPHLIPNKIPTISSDIPQGKEYHTQERYHFNYPHSLNKPNISQP
>MeliponaBeecheii_000748-T1 MeliponaBeecheii_000748
MRNPARRVIRAQPSGSQKNGSFPHRLQKKGRHPNKGLQQHLEGLNPDAERGCNNEDRAHMAHGRSQRTTRYTQRLHRTQT
SVEVTTQRSHDTYNAASEDSHTKPPTQTPALVTRSYETKKCPGPSQRQKTERAASHPSSLTPPSAATLL
>MeliponaBeecheii_000749-T1 MeliponaBeecheii_000749
MHDKTEELEHVCQTIELKITSDHDRHRHRNKGSQPLDPNSISQCYPRYITTRSQHHHRYRRTCQKSGNPIHKLYRNLLSN
SMKKRITKTRNKV
>MeliponaBeecheii_000750-T1 MeliponaBeecheii_000750
MQALAQNQTEMPKPNQESPEQRRYGQLAYRRRNNEPSLQWQKDPLQFNGRQPKGKTSKSALKPYRSECVAIRRITNPEHN
MNTSTNTNAIPTSQYQIITEKIPKYQIPIYPCVCTRKNQPPEIPRRTEANTRMLSGMN
>MeliponaBeecheii_000751-T1 MeliponaBeecheii_000751
MPSTTSISSQDEQNLSFNTCCNPPPTPKTFIEDNNTDIAIVTETWLTLLDPFNIPSYTIVRKDRSPEHEKPTREGVLLAI
HYGIPIGNTPQPATSNEQHIQQKQDNDKGTRSNHHPKRGKIPYYRRQLKTPTMEQSKRQ
>MeliponaBeecheii_000752-T1 MeliponaBeecheii_000752
MCPWLVGNASGVGSRSWVCYCDCFFWPKRRAMPDILRSSLGGSLCSSHKWEIHQEFWFLLCHMPQHISRRLPSC
>MeliponaBeecheii_000753-T1 MeliponaBeecheii_000753
MGVFAGEARRAGYPLPSWVISLARVSHVFGKVGAMLQSTVKGLVCLEQSPAMWPRFLATQAC
>MeliponaBeecheii_000754-T1 MeliponaBeecheii_000754
MQFLLANNSETVHKLFAKLLAISYAQYGPSILHLADVMKAWNPWDIMFCYIYVVRGCNPFSKELCGTPAVVNYGDKWYWG
VYLMKFGDNMGQYASFKVLHRSSLLLYCFLVGLKFYVFGAQVELEDDLRKGHLWYGSCEDRELW
>MeliponaBeecheii_000755-T1 MeliponaBeecheii_000755
MQEPHHPQPQQTEHPLNPKLSDQIYDIKATDLDQFLKIISLNQKYYTKCTNNLETVRIIIAETWLTLKLPNYKIHKQNGP
PSINNKPRSGILIAIHKDTPTEDTLQPATSNIEIFTTKINPPPSPQVKINLSDLGTIVLSQGPGLYIFSGDFNAHPMEQY
>MeliponaBeecheii_000756-T1 MeliponaBeecheii_000756
MSSTLHALISKNSCDSGSFCGGKAVVVRYDVMELMLWLKEGSHQLACHIKSNPAQYERNRRFGHLVHALGRAAGGAKLPS
VGLCLNASKAVSFLAKGGNDISRSLVWVERLKTM
>MeliponaBeecheii_000757-T1 MeliponaBeecheii_000757
MKKKKKTHSRGSPSHHQKKRENKSKDNQPAEKPRTSKIPPTSTSTPTSLHQPPKHVVINNKGKPQTQTLVQPQSQLDTLP
NRNNDNNKQRKRNTLRK
>MeliponaBeecheii_000758-T1 MeliponaBeecheii_000758
MNGLEASSLIIQSAKTLYLFLVGMSGLMCSIPYCIFATGGEFDRDVALFLDMVFFCVVLCCVGLI
>MeliponaBeecheii_000759-T1 MeliponaBeecheii_000759
MKFRHKLNELRYAVKNKYNRPASKRIALGKEEENAVELYVKNLREDIGKLVIRSNLRILEVQHKASDMELWIHDANRSKM
EKINKSIAVQRSVRKPVMTQDRKPQTLPGSD
>MeliponaBeecheii_000760-T1 MeliponaBeecheii_000760
MKMTQQGNSDTTLQLLLDKLNKLEEDIKNLQITNETLTKENANRVDEIKELRQRGRESRSALSTEQHATPQISIGSPELQ
KPENIVRIIKSLNGTNDMRIEDFIEKVRYARSQCSNKRLLLEIILAEKITGHAERSLRYLRRTV
>MeliponaBeecheii_000761-T1 MeliponaBeecheii_000761
MLLLESTTLSISFSVLLQLSLLSLLWSTLSSSSSFSSSSTLLSTSSSSSPTMLSLLSSSSPASLLSPPPPPPPPPPPPPP
PPPPPPPPPPPPPPPPPPPPPPPPPPPPPPPPPPPPPPPPPPPPPPPPPPPPPPPPPPPPPPPPPPPPPPPPPPPPPPPP
PPPPPPPPPPPPPPPPPPPPPPPPPPPPPPPPPPPPPPPPPPPPPPPPPPPPPPPPPPPPPPPTTTTTTTTTTTTTTTTT
TTTTTTTTTTTTTTTTTTTTTTTTTTTTTTTTTTTTTTTTTTTTTTTTTTTTTTTTTTTTTTTTTTTTTTTTTTTTTTTT
TTITTTATTTTTTRHHHHHHHHHHHHHHHHHHHHHHHHHHHHHHHHRHHHHHHHHHHHHHHHHHHHHHHHHHHHHHHHHH
HHHHHHHHHHHRHRHRHRRRRRRRHNHYHHHHHHHHHHHHHHHHHHHHHHHHHHHHHHHHHHHHRHHHYHHHHHHHHHHH
HHHHHHHHHHHHHHHHHHHHHHHHHHHHHHHHHHHHHHHHHHHHHHHHHHHHHHHHHHHHHHHHHHHHHHHHHHHHHHHH
HHHHHHHHHHHHHHHHHHHHHHHHHHHHHHHHHHHHHHHHHHHHHHHHHHHHHHHHNYYHFYSQDHYNLYRYVCSSNCTL
VEKRQLFNEGSQQYLRLFLQSIQGKLVFVNHFISKIFLCFLNYSSYVMQLRI
>MeliponaBeecheii_000762-T1 MeliponaBeecheii_000762
MQIYPTHSTSFVRHHDSLHFYACCCRPEFSPFRPSADPSSTSSHNAQNSHLEGKPKGGAPNRPLPPTPDEEESGDRTLVM
KRKLSQMSDDRDTANNNRRSEVEEQLLLKEWDFTRFFQGFNERLDKMKPSQETTETSKSINENHLSSSSTEKTLKRQEQL
SSRRKHENHSQQQQHHQKQQQQQQLKAVHRRQESDSKLGNTSSAFARAFRRENSDFFPSARHSAYLQKSDSSRSSIFSSG
NRRGSEISVAGITGKKGNAVSTGEPVLTDFSFGRDGLQKPRREKTESEIVFGSRYDARKFDFGRDKDDTTRRRSCRPSDA
VSVTVDEAGTIKSTASTTASEYSPIVTQNRESGDRSRGGGSASDFQRSDSSPGSRPSSVLPDLLTSSPGQRQDKTTSEEY
RQAVKSPQPLAFQQKQRSFLTFGFGAGPARRESHVNVNVTPTSHDLASDTPEIRKYKKRFNSEILCAALWGVNLLIGTEN
GLVLLDRSGQGKVYQLISRRRFQQMEVLEGQNILVTISGKKNRVRVYYLSWLKSKILRTDGHSDQVERRNGWINVGDLQG
AVHFKIVKYERIKFLVIALKDSIEIYAWAPKPYHKFMAFKSFGELAHRPLLVDLTIEEGTRLKVIYGSADGFHAVDLDSA
TVYDIYLPKHTQGPICPHCIVALPNSNGMQLLLCYDNEGVYVNTYGRLSKTMVLQWGEMPTSVAYIGTGQIMGWGNKAIE
IRSVESGHLDGVFMHKKAQRLKFLCERNDKVFFSSAKGGSACQIYFMTLNKPGMANW
>MeliponaBeecheii_000763-T1 MeliponaBeecheii_000763
MKEQDARQPSPLMKKILSIHRHFCEVVVCHRRIVLKASYEFQLMLHLQTTEIGYDHKSHVNSSTQGKKIGGIKIRHSHHC
DYSTILQYTKAEGIANSLKKVCK
>MeliponaBeecheii_000764-T1 MeliponaBeecheii_000764
MAPEVIACDENPDATYDNRSDLWSLGITALEMAESQPPLCDLHPMRALFLIPRNPPPRLKSKKWAKKFHGFIETVLVKDY
HQRPYTEQLLKHPFIRDQPTERQVRIQLKDHIDRCKKRKQEKERDDYRYSGSENEEDEPALAGEASSIVQAPGGDTLRRN
FQQIQEGRTLTQEVNPQPSAAKEKPSNRAQRDIPEPGPPARPAIPHRLIVVPDPQPPSRPLPPTPRDDPRQPHKVSTPPS
NHQPLIGGSGSGGSGGQAASQRNSHVFKPMVVP
>MeliponaBeecheii_000765-T1 MeliponaBeecheii_000765
MLELSKPSPFESSLSLVLLTVVSSSSSSSSSSSSSSSSSSSSSSSSSSSSSSSSSSSSSISSSSSSSSSSSDEEEEIKLE
INVLKRYSNHRNIATYYGAFVKKSSPGKDDQLWLVMEYCGAGSVTDLVKSTKGQSLKEEWIAYISREILRGLSYLHSNKV
IHRDIKGQNVLLTDNAEVKLELPGNLNYLKKVKDIMQTI
>MeliponaBeecheii_000766-T1 MeliponaBeecheii_000766
MESTFPNMCETRARKVTQHGIRPLCPTLDLQFPEADGKGTERASMLSFGLQVRIGSTSKQHRSSLATLELPPRGKPLISQ
ARKHTYSTTNKKDLASLYTCANNHKYSIGFMFSGGMGNCLDVLYCEIVTLLSF
>MeliponaBeecheii_000767-T1 MeliponaBeecheii_000767
MYSSNNITNSDDEESYASEDLEEMLEELAIAEEEELTNDGDSLDNIQWNEFANKQQSFTFTGKSGLLMDLPFNISPGEVL
SLFLDEKVISLLVTEAKIWELLVRALLYSENTRPDNERKKTKKVSHHLEIRKNQQGKPIRRICVLCVLSKEETTS
>MeliponaBeecheii_000768-T1 MeliponaBeecheii_000768
MEESSDEEVVSFTRIINRISSNSDSDDEESYASEDLEEMLEELAIAEEEELTNDGDSLDNIQWNEFANKQQSFTFTGKSG
LLMDLPFNISPGEVLSLFLDEKVISLLVTEAKIWELLVRALLYSENTRPDNERKKTKKKCLII
>MeliponaBeecheii_000769-T1 MeliponaBeecheii_000769
MARKCCVRSCEADVQDARAKGLPLHKFPKDVTLRNKWLASGGFEATFKPSPGQVICHRHFKRADYEAAKGHKFVLRKGSV
PSVFTDYDNHPDPVIMSVKSSTSYAQEDLDLINSEILNLEQSISPMSSGLKTKSDNYRETCISQSKLSVDSFNLLDSTEL
DNGCKNLNIKEENTYSVTQEINRSEIEVNTMAVQLGIVESNIAMKHIQKDLVIKEEELKSMKMEDEKVFDKPEELKPKIF
NRGGLKFFPGAKLEAKDFNEKWYSAKVVETDWDEREVLIRFDKWSSKFDEWIPMDSSRLRVLQTQSNEQTWNPSSETKMR
DFSVGERILATWADGRKYPAKVNAVLGNDRYDVLFDDGYTKTIKSSKMTKIATTATKQSGQTEEYIGSKQERRDKKRKHT
VMELFHTHYRKRSKTEADKLIKKEDIVVNENAECFSENKIDLDGTLFGPCYDPGTDLLRGFDTNISRIKAHTKKNKKEVL
KNDTDQVEDVGPEWIDGEPQGTESYIVDGNDGPRRSIIVADKRLPPGWQKHFTQRKAGTSAGKWDVLFLHKSSGKKFRSK
NDIRAFMENQGQFDFDPEKFDFCIHRKKKNQKVKQDIVMDTPKKIKTLLPKTKATVIENSLPVSSSIPVTTLVSTSNTAI
KDGAVFIGGLRVEMEDSAYKCPKQGCSKTFRKENLLQMHIKHYHPEYSKFLGCTPNVADLAYARTIGESVEDIIPKKSNN
LLEKCNKFSKRKFIQDKSCVSSPSVTNAQPTSPTIPTIVETEDEADQIEKNNDIQTEDIKMERMSPNSNHSLDMDDETEK
KQEDTCAMSPGTLFDMKIREEKTQSGIKTLLPIRPALSSEAQRIDRSKSVDEAIHIDKMKGQRKRQLSEYSFDASNRGKK
RHGVQEFSDEYGDLDDSNMDIEGGSNSLMYRYSRRKSDSRSDENSQSSQLNDSRVEKDDPLKGNIDKKDTNDGEENEGVM
MMINGEMVKVEQLRREEIINCTCGFMEEDGLMIQCDLCLCWQHGHCNAIEKEKDVPEKYVCFICRNPYRQRLSKKYFHDQ
DWIKEGKLPTLSNRTKNQHRVNQRTAMLKRSYDLVTALLEIQQVLHSLRVKINVAQKKDHPKLYLWAKNWEKTEVPKPNV
TPIPIMEIMKSGKDCIDTNEGAQQIEVKTETKFNLKDDQDEKSIASDSELMKILEEDNITSDEPKISGKKEDLIHQSKSH
ILLDALTKNDASEGKYTNSEMKTNTANHMHEELSEHEISAPLQPFIPQPEAPIDAGECRMRLLEHIEHFQHHIDAKLTFI
EAEVCALEAMDPEDSSTSDVQPRTKQTVQMLVRDLNTVRKLAALC
>MeliponaBeecheii_000770-T1 MeliponaBeecheii_000770
MNTKAELACVYSTLILVDDDVAVTGEKIQTILKAANVDVESYWPGLFAKALEGVNIKELITKIGSGVGSAPAAPTSAVAP
ASTESAPKEEKKKEEPDEPESDEDMGFATDIMYDDMK
>MeliponaBeecheii_000771-T1 MeliponaBeecheii_000771
MANMKIMKFLEASNKMYKPNIIRVITRNVHDVTTESAKKVTHTGQIYDEDDYRNVRFVNRPKEVNDNWAIKLIDEVPPTS
VKDKIVACDGGGGPLGHPKVYINLDKPGNHTCGYCGLRFYKENH
>MeliponaBeecheii_000772-T1 MeliponaBeecheii_000772
MNNISGQFRKTMWDPFLIISQIIAIQTVMYVCLGLWIWIVASFIGSTKSLDYAFHYKQIHVRDFAGQFIIIIFILNALIG
AITLWWLVQRTKQCMDFACTAHLIHLLCCWIYNASFPSTFSWWCLNIISLSIMCVCGEFLCMKTELQAIPLSMNSQKTAL
>MeliponaBeecheii_000773-T1 MeliponaBeecheii_000773
MDFWNFIRNIFGAQSSRNFNKGFDNYQNNGERDNIENSIWEIDINDNSSFFRERNHFDIFNDPLQITRYFESEIENMLNS
IFGFDNGANDTSAFLFAPPQRKTLRDNMLKPNNDQMGLKLDTDLDGRVTVDNFSNVWEECKKPKFEILRPTIIGRSVRKE
YIRKPDGTIEQKQIIKDYEGNEETIVSHQIGDKIHTIITKIDKNGVETKTEDFSDISESIRYDRRTKITTLLQYFKSENL
LS
>MeliponaBeecheii_000774-T1 MeliponaBeecheii_000774
MVFIIREIVIRVFRACTELRICSVAIYSEQNKMQMHRRKADEGYVVGRGLLPVQAYLIIPEIIRVEKENDVDAIQPGYGF
LSERPDFTEAGIRFISPSPKVVQQMGDKVAARQAAIDANCVRNRRTSHHV
>MeliponaBeecheii_000775-T1 MeliponaBeecheii_000775
MSHCEEEVASSGFHQLIEGAILRSCTFLKPNPYIEFSVDDKSPRKTEVSKSTYQPKWNEEFTILVTPYSQLHFRLLDHST
FRKDTLIGEKKISLSQVLSYYNGKLENMEVTFDLMSENKHDSQLCKVGELITIFDGLRINMPNTSSLAINESPCQTQSVC
MPFDGVSSNDAVSNSSILNGGIRARMRFHEAKHIASSTFHGTLTSVSQNSTYNSGSEQVNANKNNEQIDSVTSNSLSNGH
AVSPADKSFVTLSGRSTAPSSVSTSGVIDERIGTCTEQFPKVYVSESRNISQLEQSTVLPGTVGISRSDQLTVNTDICSH
NRTEQSISNERSQTESITGPVSNSYGTIRTDQDTNPLVDECIISRVDQFRNSGLTDSQGHSQTEQSVVFTLPDGSHLEQP
TVFLMTDGRGIARSDQSSILSMGETRRISHPEQYTNSTTTRSNPRVIQRVAPLTGQTTMIPGQSTQSESSIVLADVDTAN
HSEEPLPPGWEMRYDIYGRRYYVDHKTRSTSWERPQPLPPGWEVRRDPRGRIYYVDHNTRTTTWQRPNTERLQHFQHWQG
ERQHVVQQGNQRFLYPQVHGNQATIAGPSTSVVDDDDALGPLPAGWERRKQPEGRVYYVNHKNRTTQWEDPRTQGQETGI
DEPPLPDGWEIRLTEDGVRYFVDHNTRTTTFQDPRPGAPKGPKGIYRVPRAYERSFRWKLSQFRFLCQTNALPNHIKISV
NRQTLFEDSYHQIMNAEAFALRRRLYIIFKGEEGLDYGGVSSEWFFLLSHEVLNPMYCLFEYANKSNYSLQINPASYVNP
DHLQYFKFIGRFIAMALYHGRFIYSGFTMPFYKRMLNKKLVMKDIESIDPEFYKSLIWIKENNIDECGLELYYSVDFEIL
GQVIHHELKESGDKIRVVEDNKEDYIRLMTEWRMTRGIEDQTKAFLEGFNSVVPLEWLKYFDERELELMLCGMQEIDVED
WQRNTIYRHYTRNSKQILWFWQFVTRTDSEKRARLLQFVTGTCRVPVGGFAELMGSNGPQRFCIEKVGKDTWLPRSHTCF
NRLDLPPYKSYDQLVEKLNYAIEETEGFGQE
>MeliponaBeecheii_000776-T1 MeliponaBeecheii_000776
MKFTQLLYKQHIGKAKRYVWQHQRERKIVVSKAEQILKSMNFLLQDATEFILRNPKTEFMSSQSALHNNKIIENSIALKE
STMDLNSKNYLVFEDYNVLQEGVPQALLLTKTVKLNDELPEKIQKLITDIPKDINNLSKRSVYTSMLYDAQQVKLLKLKD
LERPAWVFPRVYGITSTRKMQNLSKKFLQLCESLCGLNDAQYKSVIHDGLLSTCIEKEDNFLKFSLKMDIMMMSSIPLPP
IADVNIGNNFDIPDLYPLHYTIGLSKLDIDSSKLLYPIIMDSPLMNVHTIFINHNPEEVKNLTELPVTEDQIHARSMIKS
FSAAAICAQQKFGLSVKELPEPIVVQCIQSDGQNFHFSVYQLNTLDIDGKEGIKNFWWSEPSIKLYEEALYKNGQPCLEG
YNSDVFKRYLAFYKNK
>MeliponaBeecheii_000777-T1 MeliponaBeecheii_000777
MDKYIITGKIGKGAQGIVLKAHDVETEKNVALKKLFLKNIDNGIPISIIREIKILQQLKHCNVIELLDAFPAGLDFIMVF
EYMPTGLWEVIRDNDILLTPVQIKIYTKMILEGIAYIHRKNILHRDLKPANLLINEKGILKIADFGLGRLLWKNITKPYS
HQIATRWYRAPELLYGARYYTSAIDMWSIGCIFGELLNKSPLFPGETDIEQLAIVLKYLGSPTLETWPDLSMLPDYNKIT
FPYHKGIVWEKIIEDTEPEAVDLISKILIYNSSKRLSADEALCHTYFHVKPYISSKHLIKSQTSHRYQIKEKEINTNIQV
TILFKNLLSII
>MeliponaBeecheii_000778-T1 MeliponaBeecheii_000778
MSSANNWAFIGGLRLMSLISIKNSVVLIIDPCGTPCLIIIDCDRVPFTLTCLIAPDLAPHQVRTPEGQIDSSFFRQIFLE
EQAAFSCTRLSNNSSVMSLDVLGHTHVTLKESTRFLWPKGSDNPLNFLCARDWGLQSFPMNEEFPVSASHKLALITSLPV
TTID
>MeliponaBeecheii_000779-T1 MeliponaBeecheii_000779
MEDQKNNQCNEKIRQPLDPIETYNLLNVHNNYINFNIPYYGWKLFFDDEGSSVEKKSFVLDYKNDSDAVKKIQIIISFMH
RYQRLLMLLSLENLENGIVFIIDIYELYNDKIFLNEWPNFKKDIYENPLHTLNCFKLAVHQQILNSVPQENLSSINIITT
LSTIRIKILNYEPIISLQDLKANSYGRLVSIRGCVIRVGHIKHLAQWIVFACRKCNLQKIMKQSLGVYTIPKKCDICGTS
KFRAMLDSPLVKKSYDPENDEAAPKDISPNTSLPKRNMHTFRRSAAFSAATPAARWPVQWCHSGGAHCRSERNNKGSMPR
MVDIELMDYLVNTCMPGDDITLIGIIKGTNNAKPRNKISFSLYMEAITIVNNKQRLQNKNIINSELTIKDYLAIKEVYNT
PNIFSLLVHSLCPSIYGHEIIKAGLILSLFGGTVECSESRENIHILIVGDPGLGKSQMLQACARIAAKGVYVCGNSSTSS
GLTITLAKENKSNNFSLEPGALVLTDRGCCCIDEFDKMYKQHAVLLEAMEQQSISIAKSGIICSLPTRASILAAANPING
RFNRSKTVMQNLKMSIPLLSRFDLTFLLLDEPNKHIDDLLCKHVMSVHADLNATNSIQNNMSQRINIPHTDKLSLRDRLT
SSITENMNIIPQSILRKYISYARQYVKPKLTKEAAIILQNYYLELRKRNNKFSGLSICNRQLEAMIRLTEARAKLDLRTE
TTEKDALDVIEILQYTFEDKITNCQSLSTKNVTNGRVKEFIKILKKETVSNSNKIFSMKRLNEIALANKFLMSNFSEFIA
KLNENGILLKMDTHAGEQYGIHFGGQGPYGTGGVHIVILHGDQHAIHMDKLHTMDKMVTGTGSQVTDNKMICNMKACEWD
ESPCPPPVICSALCTSNGFDCVSIN
>MeliponaBeecheii_000780-T1 MeliponaBeecheii_000780
MFVARCKNIIESEESSDEEVVSFTRRIINRISSNSDSDDEESYASEDLEEKLELAIAEEEELTNADDSLHNIQWNEFANK
QQSFTYIHRKKWASDGFAFQH
>MeliponaBeecheii_000781-T1 MeliponaBeecheii_000781
MVRDRRTMEKEMELGVTRSLLTCGLYVWYDAAISGGFLLGDWFDVARDEPRWSEIVPIRKPKESTDALSVPLPSAMGNHR
HKVEHKRRMCFARISHGKVPRLSPTTTKQTSAKWPGFYGDTGPLIDWGHCGMEKSPEHNDFEICCQGYHSEQLSPIRITA
VRL
>MeliponaBeecheii_000782-T1 MeliponaBeecheii_000782
MQYNIKCSKNNVASIAETLGNWDFCNKISNSGQEFRRLRCLFNQMDCLKTRKPMTSIKYNCLYDPEAWYIKPSPEENKPI
WTVPMRRPLITYSSTADVIMTANLNNIGSDLLYPIPGRSYLLQGVEIRRSGEYGGWGRTSVEHPNQALTTFVESSKTAYY
PDETRRPSDSLFLNVFVQLLSLILIGNNTSLNLSSRCLVKAHNTGSLSNPTRHGV
>MeliponaBeecheii_000783-T1 MeliponaBeecheii_000783
MSDSKFSLCCYEPFGGIFCCGAGLDCDNLVVRESSTFFATDPFYPGHGVGNFPEPALRLR
>MeliponaBeecheii_000784-T1 MeliponaBeecheii_000784
MGNCVGAMLIDLEKAFDTVWLDVLPDTAQWDWDTPSQRDPTRGTTNSPQREAPVTALVWRKTTARVTSVDVGDGRLGKTP
PSPLKDHRKGRLSHTGSDLLSPFTQNFPKVLHE
>MeliponaBeecheii_000785-T1 MeliponaBeecheii_000785
MDEIGRKETLKRKYISIKEKIAILDRLNSGEIVKDKIDNAPGHLTDLKYENVKTRVINVVQELGGEGFDDMNHDDVFELI
ENNENLDESNLVQLLEKSSPNISYEESLSSEETNISFTHEDLI
>MeliponaBeecheii_000786-T1 MeliponaBeecheii_000786
MNVEVCKYLSGKQIGSATGMTSMTQALVPRGLAFISPRRGNPPLSAIWIGLSGAVVEPTSRARGVNRFGGGAPLNIQFAG
RLAEAGRDVRKVPAHQGWPRELALWG
>MeliponaBeecheii_000787-T1 MeliponaBeecheii_000787
MFLPTMAAHPPLHARARVQVLPPPSLSASNNNAQKPNEWSKVIGTMAMRKGREKKAEEAQAPLQQTRKEKSRPFKALRRA
VFAAAKIMIQWFTAHVKCSKLGPCSAIDAWSQVTSNNNASRVWTAVDAASGAA
>MeliponaBeecheii_000788-T1 MeliponaBeecheii_000788
MDGIMMLRILLRDEVAKLLLRPIYLRLARCLRRLWQTTSGSIEVLWAPMFRMGSSGFGREDDYRRGKDLVSYDQANGGRT
CLGNLSYQGSGFKGLSPQLVEA
>MeliponaBeecheii_000789-T1 MeliponaBeecheii_000789
MEAKYFNKCRDSSQVTNDESVIILDSDEDVSDSTKKEQVQEQQGRQIQDWKADIVYGQAHVRLFDNYHMALPILRTWVHV
VGCFLQSGLCPLQNVCQFKNNCEMGSYGVRKSLQCPTIVACVPSVLAEHSEN
>MeliponaBeecheii_000790-T1 MeliponaBeecheii_000790
MLHAVTTQRSHDTYNAASEDSHTKPPTQTPALSDQILRDEKVPRTEPKTENGEQQPAIHHHSLLHRPQRYYESPHLPSIV
YTGKG
>MeliponaBeecheii_000791-T1 MeliponaBeecheii_000791
MGCQTSLVGGLVTITGVWGKESLPLNAEDRRGIVGRYTPVATTVGNTAQTAPPTLVQPPRRQVRFR
>MeliponaBeecheii_000792-T1 MeliponaBeecheii_000792
MAGVKEIKKMIQEMGLQQQEMIKGLRDVGKKIRVEMRNSKNEIKKEMRKMDERMVEERKIVEKMNELEEKMKVIKGKERE
EGKGEGSRKDSGRNDMIIMKTGSIEQKRGIMTKRYKLKGKKKRLEYDLIERGKNAKGTKKNRSNRTKKRKEDLSGREARK
EGQGNSGATRVKQGRYAELGNKDNNRKKWKEYRGNDETGYEEVEKNIRRGRAGREKEEDGMVNEECREKEDRSEEEIKKL
EKRKGAKGGYREIKKDKRGNRKRKGRKINGEMWSVGKEEESEEGTKKLKKRKGVQIGIFEGECGRGMTKQDRGDRKRTLQ
EGNEGKYGARRKPRMGVE
>MeliponaBeecheii_000793-T1 MeliponaBeecheii_000793
MGKNKQARRTKNNARPSNSSRSAEFLGTSMVNFVGFSAVKDGEYVPVLPGLTFCDTNEVEMNNIDSNVQIILKKMNKKDS
TTKYKALQEFAILCRDSEISIMEGMLPFWPRLYCALAIDIEHRVREAAQLAHATVVKRVGKGIAMYLKQLAGVWFISQYD
TYPPASSIATNSFNDTFPQKKIIDAIVYCQHEILNYICDNITAHSALSLLQKDFTAEEIEAKHQRILTSSLHGYSVYLKK
VPIQEIEKMIEVHNKITSSNKFWNLIKTDVIPIKTAFFTVLTSMIENANIILQNEKKRTVTSIINSFDETDPVLSSVVWE
SMLTTVNKVKDWYNVINIEKLLLPKLWCVLRNGGQCCASVIYPNLLPLISQFPKLSVDSHYLYINFFTYMREGIFVKNVQ
MSHSEAFTVTTSFVECLRYSILLNVNNQDLSNALLREQLIPSLEICLKKSGPMKQMFFCEITHLVRYWSKNRHNKNYKSY
ICLIEEFWRNLDILFTSFIDASEKSESGILDINNSQIEFLITLRTAYVHGRKNLKVKFCNSEENIINQSQTQNVENDTDV
EFLTELKNFVNSICVKYFNQIIEKSKKKYVTYLNKLITYFESDDKNLFERLNMQINIFNFYNEILRSWLLEQPEEIEDII
ELIFNLMKYVSYSEKNEILKSLTEFDNIIITKGIIQCALSKKHRNDDIVKKWCSQSKIITTLIDTARNIGLDNFNLRKNQ
NLILLSFEALEDSSLLIKEEVNEIISILCNSFYRIDETCLLDFMNLICCIVPLAWSHKETTIGAIQILETLFELRLNNYF
SYNSAFIDIIRDVWTKSLLEAIRKLSQSEFISLTKMFAISLWKKIYNLNEEHNKEILVDVAVNFVEIILDDDVSYAEEII
LAFLTNSDITTWIAETTGIIIYGEVMTGELHVSSLDQNIQIRQKCMSIDLTNDTITDNTENCLKWALFNVNILNNLYLRS
INKYELEESNIEKLLIHNLDLPGVINLLIDIIHSIILGEIYSKYYKSTKCYDNVNKTLMILQESFKQLQIRVNEDTFNKI
CDYIALNYSKYGSMLSYIIYFCCTKLCSIKEPKELFKRYKNKNIFVVKEEIMLQNLQILSKFQNWDNILDTWIPNNNISE
LILIRGMLIKQDDISKCSNIFEGHSSLLDCEISQISWDKLNLSIELIRLLTEVVKKIPSKLTCEHWNFILTSLVLWPLSI
VKSKQNVTDFKASILTVAICQLYYTVQDLINKCDQKKITVMSSKILDEWKNVFINDIQNGIIQCWMLYADSYNEKTTALK
AVVLLDHLGKAMKIIDGNIIFKSHIFLTTTVELALKLLQSPVPSIQLSAYHVLKHAVLKLVQQDQDTIELENFDVNTLNI
KKVEEVLQNTQSIVNTILMDFKLCDTVSCTIQPHTDAYTYTIGYLLSWAIILDMCANAHEDLLYLYAEILKDSFFPNLLD
NIFRLMPMEILQDNINKSAKLMEIFSTEPSLNFGESWTEWRLDHIVCWIYTNSLRYLPVLVRQWWNTADSKVSIAVDKVT
THYISPMLCQEELLKNKLHNIENMQVKVHPTFREVIALYQMDDTKLELNIILPPNHPLGSITVESGQHAGGTANWRNCHM
QLSIFLTHQNGSICDGLALWKRNLDKKFAGVEECYICFSIFHMNTYQIPKLSCHTCRKKFHTACLYKWFSTSQKSTCPIC
RNTF
>MeliponaBeecheii_000794-T1 MeliponaBeecheii_000794
MNKEEDKQNNVPKVIVDDKNGNNNSQQISLNEVDKNSEEKLLHHVAKSKAIFKSQQKDDPDLTFEEKLIIARNILQKSYC
LFLSKFGHYMKKEHLKFFAKNKNEDYEIAYYFNKLQRYFNSSTRQTDVKNRRYQALKTLIKEGKYFSESEMMKRNPLLYK
HLIGQYMTEEQKRLRDNIDTKNITFVNLLIENIERDNLKMKQKLQEEEEQNVLEENDTDEEQEIVYAAKNYGEKVTYWAI
TPTIENKVQCKNEIIKNPYCISKSQKQVLKQEFVTNMYQNFLDGKDIDFDYSTVDENEAYDNIDLRTQDEEDKYFDSESP
ETTGSIEDTNEIETEDELDIYMKSLKPMTPAITGIEEQEKLLEDAIGVVKVQAFQMKHCLDKSKLMDALKHASTMLGELR
TSLLSPKSYYELYMAITDELRHLELYLLDEFQKGRKVTDLYELVQYVGNIVPRLYLLITVGLVYIKTTPGLKRDLLRDLV
EMCRGVQHPLRGLFLRNYLLQCTRNILPDVAEEDDEDGSVRDSIDFVLMNFAEMNKLWVRMQHQGHTRDRERREREREEL
RILVGTNLVRLSQLESVTLEKYKKLVLPGILEQVVSCRDAIAQEYLMECIIQVFPDEFHLQTLNAFLKSCAELQNGVNVK
NIIISLIDRLAAFSQRSDGVGGPGSPNQVPGIPQDVKLFDVFSDQIAIIIQTRQDMPPEDIVSLQVALINLAHKCYPDRV
NYVDKVLLTTVQIFQKQNVDKLEYNSAVSRELVRLMKIPVDNYKNILIVLKLEHFAPLLDYFDYEGRKLLAIYIITNILE
NETLIPTQEQVDAVLSMVSPLVQDQPDQPNIEEDPEDFAEEQGLLGRLIHHFKSETADQQYMILSAARKHFSAGGNKRIK
YTLPPIVFQAYQLAFIYKGLKDQDEMWQKKCQKIFQFCHATITALMKAELAELPLRLFLQGAIAIGEIRFDNFEMVAYEF
MSQAFSIYEDEISDSKAQLAAITLIIATFEQMSCFCEENAEPIRNQCVLYASKLLRKPDQCRGIATCSHIFWSGKSLATG
GKEMQNRFKVLDCLRKGIRIASQCMDTSVQVQLYVELLNHYIYFYEKGNTTFTVDIVNQVIAKIKEELPNLEVSEETEQI
QKHLANTLEHLRNRMESPEADGLSYQGLIL
>MeliponaBeecheii_000795-T1 MeliponaBeecheii_000795
MDNWLIDDGGETWKWNWTELCGYHGDIKPLNSDTHDLDVCFQQLCLQIPVLTCIAIISAYHCGKRNIYSIHHFGSNYVIK
LRIIITMCLIILPILRAYIILSNTVLAPSKHILSSNNSIQVYIITSTERPDISSESSHILHQIQDKWNHTIDFAKSILFL
RTSIQNVTNSPIISNIQKYNPILITVKDKTTSAKPIDYFVAGSEGIAWVVHLCFIMNLRKERNFNPRGPVLIRALIFLLI
VISILLLRSHIKYSPQNDVLPDLSLGFSISVVTLLILYAVTLIPGHNSLRDMRSSQFNEIGERTALLSSPNSSYIRFPEE
QDSTYLGIAMESATIISKLLFHWVNPLMEKGVHGSLNNSDDLFDLPEYISTNTINQKIDKHLQNMQSDVTNIVENFESIL
ENNEEETETHIQTIKNKITLFKLLHKCFGCEFYSVGILKFITDSTLFLGPLLLNKLIGFIEDNSEPVFYGYLYASLIFIS
ALIGALCNTHFTFWMSVIGLKIRSTIVTLLYRKILHSSNVQMRKQFNFGKIINFMSTDSDRLVNSCASFHAFWSIPLQLI
VALYFLYKLIGISFLAGITFAVVLIPINKVIANQIGKYSTKLMEWKDRRVRLIVETLRGITTIKLNVWEDHFLRNILKLR
ENEIKYLRCRKYLDALCVYFWATTPVLISILTFATYVLLGNKLDAKTVFTSMALLNMLIAPLNAFPWILNGLTEAWVSLK
RIQRMLDLPDIDLSSYYSEPPPRIDLMLQDVIFSANGNQNTEQNGLTKSKGVSSPSGSSESKKTVTFEGDGIFNLNDISI
TVPKGHLIGIMGEVGSGKSLLFDGILGEIIKVRGIIAVNDSKNGFAYVKQNPWLQRGTIRENILFGKPYDYNKYKNILAA
CALNTDLNSLPKKDLTLIGETGNTLSGGQKTRISLARAIYADKDIYLLDDVLATLDPKVASYVFKHVIMGLLNNKTRLLC
THQTRYLMYANLVLEMSKGRIINQGKPSDVLPDLEDYLLSSDSTESDLNIISANDLPRELYQINRNEKDLLLDEECKEKG
KIRLGVYNCYIKAIGPYLAISIILSMFLMQSSKNVTDLWLSYWVTHVNINVTNITDSSSTLRLQYFFEDYSISTDYYLTV
YALLAVFNTLFTLMRAFIFAYSGIQAAICIHKQLLKIAVRAKAIFFDIQPFGSILNRFSSDTYTIDDSLPFIANILFAQL
FGLIATIIIVAYGLPWILLVLAPLIPVYHWIQNHYRLTSRELKRLSSAALSPLYAHFNETLHGLSTIRAFRTVSRFEQEN
ELLLEISQKTQFSSFAVSQWLALRLQLIGVALLAGVSNIAVLQHQYNIADPGLIGLIITYTLSVTGLLSGVVNAFTETER
EMIAVERVKQYLENIPIETVKGRNPPYAWPSQGVIEFRDVVLKYREHLVPSLNGISFITRPAEKIGIVGRTGAGKSSLFA
SLFRLTEITFGSILIDNVNIETLQLNAIRSRLAVIPQNPFLFSGTIRENLDPLNQYPDLQIYKAIEKCKIHSLVYRLGGL
GATLDEGGSNLSAGQKQLFCLVRAILHNAKIVCIDEATANVDQETDKFIQATIKSSFQAATVLTIAHRIRTIMYCDRVLV
LGDGEVLEFDEPNLLIENIDSHFYHLINQEFSDKE
>MeliponaBeecheii_000796-T1 MeliponaBeecheii_000796
MPTHSQVTPCSQKQVIRKHVRNVLCPRIKLKKQKEVLCLENERKGSCKQIEDACCTLKRIQSVTCPSKQVEKKCVQAKTS
SGRERKTSSRGYPKCESNRIQKLEYEVYQLRKEIECMKYERKETEKVIQKAILPGTRTLGGRFKSTVPESIKKLLDIYNS
NASFQSTSLVTLCAAKAVSPTIEICHNKTWKKEKELDCCQSRAYYY
>MeliponaBeecheii_000797-T1 MeliponaBeecheii_000797
MDEKKKRERIEEGERRSRKKEKHERKEKKKTMTMTMTMTMTMTMTMTMTMTSQQKQATLGINVHRFQKDEAQEENKEPKR
KREKIRENEHEYALAEQKVCEACLRTAEAPRFTSPPVTIGEDEKSVELTFIGKLQAAALGTE
>MeliponaBeecheii_000798-T1 MeliponaBeecheii_000798
MSTTTTTTTTENGTPKKTKMRRMERLIEWKETIEILNNTDAELRNADLSARSSAVLQILEPLRVPTSISTLDCITCTFIH
MNISASK
>MeliponaBeecheii_000799-T1 MeliponaBeecheii_000799
MRSRVRTRKKRGRNEKEEDEEDEEDEEDEEDEEDEEDEEDEKEKERERETYTCFVLVYPQPAYDEAREESLSHRSVC
>MeliponaBeecheii_000800-T1 MeliponaBeecheii_000800
MSWKKAILEEANGVTCATHLYLYLFFENSSPFRNPIVLPEEPEEPEEPEEPEGGRSEKHYIASRFVFEGRCKQVCPPLDS
KSWFLAALTWVQLEYRLTLDNGNSTVRTIELTKALTSDMYMPLRHGLATTHNELHRTQCIHSVYNELIKTECESIDANSQ
LDVFGMTLRFAKTCDANL
>MeliponaBeecheii_000801-T1 MeliponaBeecheii_000801
MEVRTEKARTAGRIAPTGRVTPTIHQTGGGRRKAIPVPPPRVPTPMPTANNNQQKGWWFNERQKRWERSMQVFGSGRENG
DRKSKRLEISTTYLEKWFPSLHK
>MeliponaBeecheii_000802-T1 MeliponaBeecheii_000802
MTEGEHLMDAGSAYGRAISKYVERFNEPDFTGSAPNGERESSYGNSVTYEPIGRILGNENGTGENGERQGGCTGKTGVKS
PQKFSTKPFIVFTSGKKGAKPRI
>MeliponaBeecheii_000803-T1 MeliponaBeecheii_000803
MWIVLARDLTFLEKVSIHHKRKFENGQLYNIKWKASNTQNTSEIPQYITECEENFLSDFQEDNLGNISWFCKDFHPQIHN
FNTQNSGIKMQRINLKFKHPNVHKVIVNIILWDRPCPTLILGPKRIPSQSRDQEGPCSLGFLNYEFRTLTSTSRKWLCAP
SGTLLGWVVIVQPNGTIQPGPRNLSTVEITTNRRKKLPHEQRRQSENTTRINSKLSPLEDGQRPYRTLSARQKPDNQLLL
LYVVSDAAN
>MeliponaBeecheii_000804-T1 MeliponaBeecheii_000804
MPLPRSIFWLRAHRNTGEKRSEKDERNPRDHGANRFLERDSIFDVEFGAERRRDRPASCNPLQTFQTWGSFEPLFSVPAE
RRLEDDDDDDNDDKEEEEEEEEEEEASINMEAVTSTDYDSSNLSRNFNQVGFNTYNYSQFEEKYKPRQVFKYGDEYMEYG
RNSVKLGPNERFAKLSSKHQDGVGKIDQRYSRSHSQPEKQHHSTHETRSKSQDSRELTFYQIDPPARVENVQHHSKIHRF
AAEKSQSQSQSHSQSQGQNQSQSQSQSQSQSQSQSQSQSQSQSQSQSQSQSKKELTFYEIDGPTTQEKTKDSKFEVCKDR
SDKRDKSHTVQEKVIPSKHVKQNHQEQKSNTPPTYQLNRSQSDLTECQLPNYYKHQNNPYIDPPKYRQFDRPPKYQETPP
RSEPPPKYSEVARRQDDYKRVQEERGKRQGGGIGGGGGGGGGGGGGGGGSIGIGSSGGGGGGGSGGGNSNRGTGGTHGAE
TPSNLASITPTAREVTRGVSSRSRVPYKSCDTRYLNNNNNNNNSSKEETYQDGTEDSELTSSSRCHADSSKPSFHHHHHH
NHHHHHHHHHQQQQQQQQQQQQQQQQQQQQQQQQQQQQQQQQQQQQSRTCGIDVGSGSSSSCGTVSGNVCHGGSGVPCDS
STCDRYKGAVDSLLKASEAVQGRLCDRSMLKIEKPSTKAILHGVEGIGKCGGDRMKSAQELGYGKHETVKSKSHDVGHGF
KVENIKYYGELKGYDFKSYGTIDKPVLVVSAHEKSHLHGPEKNGHDKCHSKTSSSSAMQSYGLSKVAGERPAEKSVYADH
YYHRSSHSKPQNAYQVYQETKYSYNVSGVPGTPAQASAAAAFFARYGLKGDGRKLRKRIAADFLPRCLMSGVWNFDLWGT
RVSTSGSGMKNVRLGVRVRAFGRA
>MeliponaBeecheii_000805-T1 MeliponaBeecheii_000805
MATESGTKIQESVTTMLQTIASFNNTPQFRGTQFVGTAKRHLNIDKYRSKEEKEEEEEEEEEEESIPEETKGNRFDKTVD
KELNFSFTER
>MeliponaBeecheii_000806-T1 MeliponaBeecheii_000806
MSDEHHARAQIDRHNHRVTTQRDRPSPSNESSPNYPRERRTTISIEETSEEKIATCLNGPNHHRSRIVTDHRSRRYQPRH
ECQPRRNDSLGTTFPLVDCRGVFSRHPVLGHGIRASSHLDSTTPIYLLDSVLYTIAGRSDVDIEKNKKRLWLMRDGVIGR
MRANAASKEGTCECDGARRATDDAWRRATTPVKTQKKTQTSNTNISKNMIRFKCGLQVTIPGSSNTRQLNTVLVIIERKP
ITVRGNGTHIESRDAHCPTLYEHHGKINYSSALRRKRTQCPRPAKAISKSWHRRACDPIENQLDIELLPSVGLRCGIEEQ
CHAIERRAVEERHDHQVTGQTDDCDISEELSPVIKMWRSEIGSEIFVHASSTWLRLLIDCGRVVPGIVCCEYQPCFFLGA
FCASSTEMSYNVLRLTAAIFVFELIVTIDHIDGMKKKKTE
>MeliponaBeecheii_000807-T1 MeliponaBeecheii_000807
MLGGVIKEAKHVVAEVLEDPFEERVPVGLHLASTTQKATAVDRNNVYTTAGCGVLLHCRCGELTRVDPGKVGPTDSLVRI
SREMDDVSAGNCAKAVEQRAGGGREGEKKRGREEEKKRRREWSGKVYYQRRPGSSSAGLALEILHGDPSSIKGHVILRGR
DGESLKRNFA
>MeliponaBeecheii_000808-T1 MeliponaBeecheii_000808
MEFGRQQTHYEEITMKSRNRLNLRRETPAPDERLERFPRRHTDLGDTQKPAIGKDGWSIAKGMCLEGDWVTYSARQAGNQ
QSYLLILHSIQLSMLSGNGKKTRRIPAEWMENIREGADGSPDKPHPEVRLASKRQILASYLRFPGVPD
>MeliponaBeecheii_000809-T1 MeliponaBeecheii_000809
MLHSRFRAAQKLNLSSSPHRRRRSGDENINSDEQPIFPNGYAALLLKSPPPAPPALLRRIGVKELTGVGKLNTSIKHTAE
TRVVGSRRKGAPLPTRSSIVQPRTACAGNGLVVIPNPSYWILL
>MeliponaBeecheii_000810-T1 MeliponaBeecheii_000810
MKPEHSFVASAGSQIGSRQCGSKVPSAIVRTDGLTDDQRSVPLKSLASESHTNCHTNLTIENYEQMKVQSDKMSMRATFE
VFGISDPTLRRHKGMNKVKVESYFQLLEQTFRENLLNKLRVGSSNPDNPDKMATLVL
>MeliponaBeecheii_000811-T1 MeliponaBeecheii_000811
MNEAFCLLFKSYGSREIHVDLIRQVEFILQRESKGLQSMGDLLAYLSQITLAQISRTMFIHRRSLGRQSRSKAKRIRNPD
NASSRTTVVAQGKSKVLIRYSEVRQGPLSVGNPLVLNPNPKGDQRPPKTDANISINPGKRVGLKH
>MeliponaBeecheii_000812-T1 MeliponaBeecheii_000812
MVSDGFVHCPPALPAPGSARDTHSLCSLAMPAWAVLVQRDLISAQIAEQTTLINPAHPFDRLLAMLCRHLTRVYSEPSSS
GNVGECTVTRRISSSRKDRWNSVAVRNSSRKLLRNSRDVDDEDETGGNTVKFGTWACLWIIDIYLAGAYVSPRKPDPVLD
PE
>MeliponaBeecheii_000813-T1 MeliponaBeecheii_000813
MEYPLKWYPWFMHASTSRVDSEDSEDSEDSEDSEANKGDARLDILARVLSAPTEPTIGFRLVELTRWQEGFGKPMWRNGW
PKRVDELDGYRLPLSGSASPYNLLSSTTLSLPTDATLYHRHPRGQGRSWRKSIDNRPEFAFSTHHVMRHFKFRQNSHLAS
NFRSAEIFNAIDEQSRERRATEDERFPANPRGESFGAATVFRRLQRSQCILGQNGYRPRCRTDHSKCANTGNSGRCAARS
AGAGLIMHQSSTSAHCSRSSSGQLPPKTIARPEIRAILCTSTEILSDQVTGEQGRRMMVTSRSSRNIPLPLDFKERVFKL
QISNRIDFIKPPVFYVKLFD
>MeliponaBeecheii_000814-T1 MeliponaBeecheii_000814
MNQILFPNAYRTNCYMDVFRKTRVVTQSADTVERLNSWSSVQIVHNEGAHSDSHVQKAEKEPEVGIRVEKKKRRRKKRTR
GDATGGTVQELHRNETFDGRAYSREETAHGRREKRPDGIEQVEFPPSSLICSIAQLPLAADAAKNKDILLKFETGLAPGH
TEEGRVEDLEKGVARFTVLQRMKLSARRRNEVKEEEEEEEEEEEEEEEEEEEEEEEEEEGSRHLFDLSILPLGQRIPRTD
QMQFLLKLLLPFAVHLEQERRS
>MeliponaBeecheii_000815-T1 MeliponaBeecheii_000815
MKSRRTKTKRGVKETIRVETSAFKMANLKDTATAGGEEKFKIHVFPRTSLQGDLCERSGSRPDSEKIFISAAFRAIVAVV
TVFQSKNGALWTTGKAKSTNDRRKVAQRDRKTTSDDTDDGRVRYSRMTTESSLHVPAPNLYSYARRQFIRVYSESIVLER
TELLYLVI
>MeliponaBeecheii_000816-T1 MeliponaBeecheii_000816
MTIGREGGGRITEEEYDKFTGCTEIPEILPEGTLVLGTRERCASWSLTGIKACEFHPGLLDVVRFTLSTDHRSTVGSLQS
IC
>MeliponaBeecheii_000817-T1 MeliponaBeecheii_000817
MSKHFSRFVAARANRIQSKDERQALTERSKLVHISFDASLVKRATIHRVAPHRRERADGKKRYYADGRVGGVNEASRNAA
PIPRSCVRVPEGERRESDREEDRIAFALLFRETLSGQTRAEAKPRFLRWTGKYLEWGFNVFVLAEPSHLHNAVSTAWVAM
PPRCGRRGGSRQTGGIALWEKAKRRDVETRPGLQ
>MeliponaBeecheii_000818-T1 MeliponaBeecheii_000818
MDIPLATGGVQMASALAHRLFTRGHVKYVRFHGDRSSSGNGFFARGRVSQSTVSPTMRLSIALAATNMPTRGNLHGKSTN
>MeliponaBeecheii_000819-T1 MeliponaBeecheii_000819
MLKVSPGEGGSFFNADKRKKQVTLVDPTAGQSSSADDRRPTVAAPKMFAFDAIFTEEDSQDTYLSIETKEKGCQSQVPRQ
RGGKVCSKPSTLTDLFGEYTPELDASPFEILCLCIPHISALAADNSIPANDPAEQCILDRIIHWSHYGRSGTRALLLTYD
>MeliponaBeecheii_000820-T1 MeliponaBeecheii_000820
MTKERGAGCWEYREEDEDVSIPRPNKIEIFVDENHRMNLEASRWERGDESSLARENRKKSLVEMEKAARVQCTVLGDQSL
LVFAVRSTHELVKTQNTEKRVRGDVKTSVFGEICRDLHGKLASLASGEQARQHPRASGCSKSNPQQRSVHEYR
>MeliponaBeecheii_000821-T1 MeliponaBeecheii_000821
MTREKGTQGKEACVLPTFFLSTGEKTRESRFKEESRDSYECKKKARETTTVGGGPFKSNEICRTENYKRQTQEEGGSRGN
VRFLHDSQTIQPFVLCSAVLITPHQPQPLRYTLSNLFTARNH
>MeliponaBeecheii_000822-T1 MeliponaBeecheii_000822
MRRNLSAAYIAGTERQIKIHRKWCDENERYFVSGAWISGAGIRKPSKTLNNYRDRDYRVPSVEKPKLEGVSARRNGSLSR
YARRQGNDRQGQRDIRRKSKREEEGMKEGRKEGRKEGRKEVNKRKQQSNISTGQQDRPPDTVNYLIS
>MeliponaBeecheii_000823-T1 MeliponaBeecheii_000823
MLLLFIVDEDSEQSPAVYLRDDPLFGSLQLQQHSELRAPTAERAAFYLDAAVAGRQREDGDAHMLYTLHVYQYSVAGKGG
VAGGRSRLHLMDLGNSDRGKSSGGIPLSGLGNILLAIFNGQKHLPYKEHKLTQLLKECLGSLTCHAAMIAHVSPNAQHYT
ETLTTVQLASRIHRMRRRKIKFVGGGTQGTGSGGSSGEEAARQNSECDPSSSDLSADTVIYVGPSTDDATDGEHPPVYIP
SLNSGDNRCAMGRVLRGSAAERPCKIPEERSPVHKSTKVVKTLTQTASKQTSPAHTATPKASPARRSSSTKVLSSSKAND
SPGSKIPVAAPSGGSDEQWIDGPRISKSKVAEARHMFKDPHHKRETWIDGPMQLTGPPTLQLHTQQHSSGYGFMDSHKKS
MIRKWVENQSSQIQKSRHAAARIESSRISGQSSQFKELTTFKTCGAMDDDDTSLSTVESDSLKVNEIEDITEKLGAKLNL
LNVKSNTDSGLDLTASPVMDDSMDKGKLDLQEDEDDDEEIVVPPPLPLIEPLSNGVSREVSMESLNLSHKDIVLPSRHSL
SSEDEILEIVEVEDLEPVPMQDSCLQVTEEDIAMCMGENPLPESDQEEHPLRILSQENLTVVSTFTDSMSVMSDTERYRP
QYPPPVGAGVLPRPYFDHEDFLEQETRHKFDQLARLHELYQSKLALANVSNSVTYQRENSSNVNVREAPSAPVFRPPSRC
QSLSLSDVMFNDNASNHGSIYSEPAYIAGKSDQEKICDNCRQSMTRPATASYWYPNSVAHIASPRRYCGKLGECNISSLR
HPDGASNPNLKEEVERLPGNGASGSDPEEEYVEAKKLFTAAERSERTVTGKSDIEEDLKVQATTPLQLSIPSPAPSSGRV
QRKITSLGSSVGLNKEGYDSGADSTPRATKLSPATLSRHRAESSGYDSIVRDSETSSIASDSSRHTGALQEHQAVEQRVA
EYGLRSRAQCRAHLPQAPSALLGILAYTSEDVDILDKRARLRSDPRGTISRIHNLRLRQRHLRLELRDAKRRLMVPDARW
SYDLHVEESMDWRDPSFLEALEAETCILHKRVQACKSHVLLITCFDSCPRQLRTRQAETPIGVRIT
>MeliponaBeecheii_000824-T1 MeliponaBeecheii_000824
MQWASSEFRGEGCEYGQHQGQRQGLPRHAEMTHATSHSLSDCLHATVDRHRHNDDDDGDDDDDDDDDNDNNNNNDDDNDD
DDDDDDDDDDDEDDESSLAAP
>MeliponaBeecheii_000825-T1 MeliponaBeecheii_000825
MQRFFNIAFPLDDPVIAPLYTHVDVRGSGRVYYGETNAPEVLARAGGMVRSAFTDVEEFVPTHVFLVTWVDVGYYNGKSD
KINTYQVAIISNGTHSYVEFLYPENGVQWIQGESHPNGLPDAKAQAGLMSEGRIYTLKGSGTDQIQNIDKWSNVNRPGQW
LFQVGPISDDSDVKVPDNIEDNSATNQVVNCRTGATACHNRATCVDYEVGFCCHCKQGFFGNGKSCLPNVKANLSHQPKK
KEKLKRLPKSVDIPLRVNGRVSGTINGVEFPARDLQCYVQPKDGRTYTALSRVPEEIGASFQLLGNLGSVIGWLFAKSIG
ETKNGYELTGGIFNHTAELTYSSTGDKLTMRSSYLGLDVFGQLKVEVKIEGTLPQLARDTRVDYGDYDELYTRAQAGVIR
ARSERTCKLNEGSEERELGFIQDETIVYNECPYLTVEPEDDTTRLKFYRGVTTYEATEGIVRFAVNTKVAPLEEEDPCIQ
GRETCSEHSSCIVDGDSFKCVCNPGYQYLYEEDGSAICVDVNECTAGNHMCSPDAQCINQEGSHSCQCRPGFTGNGRICE
SELPTDGDYLTGAPFVGNTGLASCEETKCGNYEQCVMIDGMPNCICLPGFEDTEQGCYLASQRGKEVTFNHCFIYGKLSG
FGAIRRVVSATCDVEDNCSPNGICSFDTERQKHVCICLPDFVGDDYTCYPDADVTTGGEPPKPQCVEEMCWCPRGWEYRN
NECTRQEETTTKSDRDLSCNVVNRCHPYAQCIYVTSTGDYECRCNPGYEGDGMECAKTEVSCVEVDICDPNASCQQEESL
AKCVCNPGYEGDGTTCSPIDECSSSNDCLENERCSYNPANSRYECTCNPGFSIVDGRCVVSDCSTNPSQCHVNAQCVTTG
EGGYKCVCIEGYNGDGIRQCVEDHISCNVLNNCGRNAVCGYNQTSTNFACTCQPGYYGDGYTCLPQSSCRHDPTICSANA
TCVATGENQFSCVCNEGFTGDGINCEPRPKHEANFLLVNQGMATLRIPFAPTHENSGSPIYIAYTQMAIAIDIDCMNGKA
YSSDITGKYEYCEGLRRRKYEAIFLRKYQQRGNPV
>MeliponaBeecheii_000826-T1 MeliponaBeecheii_000826
MAETFLPKVSSPEGLTVDWVSRNIFWTDSGKTTVEVANLETKKRKVLVSDGLVNPRGIAVHPYRGKIFWSDWNRASPKLE
WANEDGTDRAIFLQGDYVKLPNSLSIDWAMDELCWSDAGTFTISCMEIDSRKINVVANELTYPFGLAISQQNYYWTDWKT
HKIEVAMKSTGDRKTAISVPPGGSGKLYGIVVVPESCPRGISENLVGNGLVCLSTLMHMELKVGMIWLVDQSALVTLVTQ
VSRKRIAAVGYRANDAFFQQGTSGEHSLKFHLQFAKEPALLSIGGRR
>MeliponaBeecheii_000827-T1 MeliponaBeecheii_000827
MDARGRPLGFAKSSRISIINRWPWWRGSGKVSEKDGWCAPRKMVGGVPPRFDQDSSNVATSFKPGFFLMKRPPSSESLSS
YTPTPIAG
>MeliponaBeecheii_000828-T1 MeliponaBeecheii_000828
MNTVVTGTAAEAIRETKESLWSTYDTRRSGRTFAWSTSTTERTTGETKSIGKFRQATSWHADSSNSRERVTLELPKPASE
SPDDDEEEEKKIEIHRNVETTIYGTGKNDARKVKISDQNSTVSSMSTGDAKQKINLSTSRTFIQSMPERSGFDVNIVAPA
TFDNIVATQGVGSPNFWKNRRNASTTPTPFVATNDVIIRRQTRHVPDACEKFIVGDEVKQEFYSPNYPGNYPNLTECVKV
LEGE
>MeliponaBeecheii_000829-T1 MeliponaBeecheii_000829
MNRAKLTSALFISCHLDKKTPDFRESRWRFKNVFSQSYPGFMTSEGSPKHKLRKSGTLISTNIANTGIFARFMAQTSSPM
TEAVRFVSKRDVHSNSDAVKFGIRYPERPKLQPGADLMLSCSKFLDPLFRAKEGMLLKLDFRDEFKLEESADCRYDYLEV
RDGQHGYSNLLGNFCGTNFPPEITSKTRYLWLRFHSDDSIEGKGFKAVWNMIPRPTDPGVPPEPEPCVRYVNGMQAIISS
EDVHDRKILAEKEGIPLDCMWNITVKEKWKIETEGKRKDSSKGLYHRNTYNFQIQLTFSDPFKLQRPNECEANFVDIFKE
RTDMSSREKNFCGSIADTVLVETNTAFVRFYAEPKALNSSFEAVMTALRDRDSGDKREFANILD
>MeliponaBeecheii_000830-T1 MeliponaBeecheii_000830
MEKDQMDVPYCQYNEHIRQSRENRLDELGRKTTPCPITSSRTDIRDRGSDSPSLEVIPSKELLPPTTLIAQDYTKDLVLE
MAYNTRDMNDIHQSNNVSNATQERLQESSEEPEMRDNSCQTRESLFEPRIPDNAMPVGFTTFGVRAPGSQNGTNHLHHHR
HQYLHHQSPPQSRQSSQPSQHSVQQSSERGSQQPGSQCSGCSPASRGRDGSMGVCPKHNPIPAPPGWSTRESSYPLPSLQ
DSPYQEPPDYPSYQRYQSPKPNRENSVYRQSPKLLRQGTTGSGERYSSSVYGSGHGSSNASSAQHSSTPKCPQQTTSDPR
YRAEAVIEIDQRRPFSIESTKSAPDLPSRNDDNKVTVATQSSLDDDASTSSTIEANSSS
>MeliponaBeecheii_000831-T1 MeliponaBeecheii_000831
MGKQNDVPLPKSVEVGNVKETRFGNIGEINGTELNDTSVSESIETNAGASRGDVAILQSTGRNVMQSMNGVPVSKESSTK
LSLKLNDLLILKPPEPFRAPIFRCKTPTLVWQHCACLSHSHLPPRKSSVIWSALKHHSQQEPFYRTWPNRTSRRFVRPSR
RTVGTQSSLDGSRSSLNALRCVVRSIDLTERSMDLEIGATIPF
>MeliponaBeecheii_000832-T1 MeliponaBeecheii_000832
MWMKFARAIVLDHPEYIPISSKPNLEQNINQLRNLRIPSHSFANVSSEKIEFLGETLMISPTSANKPRTIGQDRIVQVEV
QVTFRCNIITLVQVKAFQLALQI
>MeliponaBeecheii_000833-T1 MeliponaBeecheii_000833
MSKVFRIIRIKPLSGLIKRYQSQIQNNSDDWKIKFKKFMFNLSGFNKYGLYTHDLFDDEEPVIGEALRRQPKELVDGRNF
RCMRASQLDFLKIYLPKEKWITYEQDIEYRYLDPFIEEIMSERMEIYKFGCTNYSDTDWPYFEIK
>MeliponaBeecheii_000834-T1 MeliponaBeecheii_000834
MCKMSHEKFEFAIDRGGTFTDIYARCPGGKIRVMKLLSVDPTNYEDAPREGIRRILEQETGKKINGEIDTSLISWIRMGT
TVATNALLERKGAKMALLINEGFKDLLFIGNQARPNIFDLQIVTPEVLYKRIVEIKCRVIPVLPGKCQMDNKQWRRVTGS
TGEDLFITQELDEEKLKLDLEELKESGIESLAVVLAHSYTFAEHEIRVGELAKLAGFQQVSLSHEVMPMVRIVPRGFTAC
ADAYLTPHIKQYLQRFSSGFTNKLKEANVLFMQSDGGLTPMNSFNGSRAILSGPAGGVVGYAMTTYGKETNLPVIGFDMG
GTSTDVSRYGGNYEHVYESTTAGVTIQAAQLDVNTVAAGGGSMLFFRSGLFEVGPESAGAHPGPACYKKKGPLAVTDANL
ALGRLLPEYFPKIFGLNENEPLDKSRTMEAFQTLTNQINEFLATGGHGTKMTIEEVAMGFIRVANETMCRPIRALTQAKG
YDTSRHVLACFGGAGGQHACAIARSLGMGTVFVHKYAGILSAYGMALADVVEEAQEPSMEVYEKESFARLDERLDVLEKK
VREKLTAQGFPDSHIEIESFLHLRYQGTDCALMCTASQNTRNKGMKHGDFLTTFLERYQIEFGFIMPNRKILVNDVRVRG
IGKTDIQIDPILPFSNDEPKLEKTTMVYFENGYQESKVYQLHSLSPGHVIRGPAIIMDSLSTLLIEPDCTALITSRGDVK
ITIGQGLRSKVTSDLDTIQLSIFSHRFMSIAEQMGRILQRTSISTNIKERLDFSCAVFGPDGGLVSNAPHIPVHLGAMQE
TVQYQMKIFKGEFSEGDVILANHPSAGGSHLPDLTVITPVFYKDVEKPVFFIASRGHHADIGGITPGSMPPHSTSLLQEG
AAFKSFLLVHKGVFREKELTEALMAPGKIPGSSGTRNLSDNLSDLKAQIAANQKGSLLVNELIDIYGLDVVQSYMGHIQH
NAEVAVRDMLKSVGKLLFEQTGNTVATAIDYLDDGSPIQFLLNIDMDKGEAVCDFTGTGYEVWGNCNAPRAITLSALIYC
LRCIVGRDVPLNQGCLIPVKIFIPKGCLLDPSEEAAVVGGNVLTSQRVVDVVLQAFGACAASQGCMNNITLGTEEWGYYE
TVAGGSGAGPTWDGRGGIHTHMTNTRITDPEILELRYPVILNKFSLRPASGGAGAHTGGDGVIRKMTFRAPMTLSVLTER
RVHNPPGLAGGQPGQKGKNTLERADGRKINLGPKTAVLVYPGDAFILETPGGGGYGHPSKKISSVQRKSQGFVERGSVFE
YRKAQESVLDDGEDQHSGKRQADAETFRGTEERMKNYKVYFDNLRGFNLSSLLSLENGFLEIVDLPSQLIRKIFDFLFNM
IKLKSKNENENQSLYNRIIRKFFEYGKDALNNMKENVKAANVGIRNAVKMGPLSINFD
>MeliponaBeecheii_000835-T1 MeliponaBeecheii_000835
MSRKFRNNDKDSSKGAYRFVRVNVLLWWWEWRKFTVAKLFTRYATANPDKIAFIFEDKEWSYRELEEYSNRLGRYFHGKS
LCREDTIGLILESRPEYVGIWLGLSKAGLVGALLNTNLRQDVLVHSIKAANCKAVIFGSSFKDAVNEIRERIPHVALYQC
SELSSTSCLEGAIDLNPEISNVDISPLDTVAFGVPRDKLIYIYTSGTTGMPKAAVITNLRYMLMSCGVNSMLNLRSTDRI
YNSLPLYHTAGGLIGVGQALLRGITVVLRRRFSASKFWPDCVHYECTVAQYIGEICRYLLTAPPAPCDTTHKVRLMFGNG
LRPQIWKPFVERFGVKQIGEFYGATEGNSNLVNIDNKIGAVGFVPLCAGSLYPVALLRVDEETGEPMRGPDGLCIRCTPG
ESGIFVGKINPKRVLNDFSGYVDRKASEQKILRDVFRKGDRVFNSGDILLMDEFGYFYFKDRTGDTFRWHGENVATSEVE
AVVSNLIGLKDAAVYGVEVSGTEGKAGMAAIYDPENTLNIKEMADGLKKSLPSYARPLFIRVLSELPMTGKYFNEFIYLS
TFKLKKKDLQEDGFNIKKVTDPIYFLDNSGVYVNLSEQIYNNILEGKVRL
>MeliponaBeecheii_000836-T1 MeliponaBeecheii_000836
MSTINKWDLSQEDMKSASKDEKELLLEHDSDSDENMLFNRPSTSVETKVDEKMDNVRLEIQKVTEVMRENVQKVMERGEK
LEDLQKASNRLTMAGDEFRAAAKKAQQRAWLQNFKTRIILVTITVTIVICIIVLDIMVLYLVLR
>MeliponaBeecheii_000837-T1 MeliponaBeecheii_000837
MEVAKVNENAGSLVEQAMNITSESKSVSSIKSVQSVQTKSVVESATSIKSVTSSSTRSQQSMEYEETVEYSD
>MeliponaBeecheii_000838-T1 MeliponaBeecheii_000838
MSYGIVSYMANWGPCDGRLQGPTTLVVSYCFKLSDPHETPKTRCFLWLKRIWLEMFKHNSTD
>MeliponaBeecheii_000839-T1 MeliponaBeecheii_000839
MSTMADEQQQFFLKWNDFQSNMVSSFKHLRDEKSFTDVTLACDGQTCKAHKMVLSACSPYFKSLLEENPSKHPIIILKDV
AYSHLQAILEFMYAGEVNVSQDQLPAFLKTADRLKVKGLAEAPGAIKREEYWEACGVKKSVIM
>MeliponaBeecheii_000840-T1 MeliponaBeecheii_000840
MESPVMYDSAAHQAQAHGAADLKKSQILNNNNNNNHQSNNNNNNTANNNNSALQVNHNHSQQQSGSVVSKVSASKASLHQ
QYAEHCAAAGELTDLNTPEISLDLQNLIDDSHFNDGLLDMLGANNGAVKHARTPGYPRTTLAYMPQPVHSGASYHQGSNS
CSDSNSSSSESPSIKEEPLDPADYRRHCPQYPPGGYSPVTNGPFANGAPTFTTLTPSTVPGGHPGAPVHQPAPRGGPMKP
VMAHQHHANTAAAVARKQTKTIDKASDEYRRRRERNNIAVRKSREKAKVRSRETEEKVKLLVKDNDLLKKRIELLTEELN
VLRSLFSSVGVVPEQLHREISRHLDQFQQHAVGPM
>MeliponaBeecheii_000841-T1 MeliponaBeecheii_000841
MREWSQLLSNLVSHHRPHNYTQEIEAYSRNFINNAQLAVPPYMNPAEKLSQLAEGTDEAGKHLKIKFDHGTTTLGFQYKG
GIVLAVDSRATGGQFIGSSTMKKIVEINDYLLGTLAGGAADCVYWDRVLAKQCRTYELRNRERISIAAASKLLSNMIYNY
KGMGLSIGMMLAGWDKRGPSLYYVDSEGARTPGKVFSVGSGSIYAFGALDSGYRWDLTDEEAYELGRRSIYHATHRDAYS
GGIVRVYHMKPTGWVHISDEDCKDLHYMYQDQKQKGLN
>MeliponaBeecheii_000842-T1 MeliponaBeecheii_000842
MSSPEECKLKGGHPPAVKAGGMRIIQHKTPKEDREIKPIKDVDESKPSSSPPKTLMISGVPAKGNADFPPEAVQVFHEKP
IPTHNARPTHCSRPIIIQQPRK
>MeliponaBeecheii_000843-T1 MeliponaBeecheii_000843
MSSKNTSEKVLEIDAHVTKHYDIVRRLGKGAYGIVWKAIDKKNKETVAVKKIFDAFRNQTDAQRTFREIMFLLSFANHDN
IIRLIGLHKANNDRDIYLVFEYMETDLHNVIKKGKILKDLHKVFIMYQLFKAIKYIHSGNVIHRDLKPSNVLLNAHCHCK
IADFGLARSVTQIGEGDGETTSDPTLTDYVATRWYRAPEILVASKKYTKGIDMWSLGCILGEMLLGKPLFPGSSTINQVE
RIMATLPPPTREDLISVSAGYATHLLEKTPNAPRRSLKDLLPEVPEKALNLISNLIVFNPNHRLTAVKALEHPYVADFHR
RSNEPERGSSVVPLLRDDVQLSVDEYRNKLYSMMDEKHRKHKNMSKSRIKRLSEHIRKETVSSNSNPIIGQGDAIVNKNP
THSYQDLRKERGKSDIYESSYLDVRTQLPSRKTTRHSQIDSGERITKTRSICLSVEQQMQNTKNLRPTAKSVATQYTHNF
VNGSLNNLTPSTTKSCLYLNQQHRQLSKSQRSIQSDQPMMCVPGRRPNQVIAGNRDKLRRNCKQVRTTNRITSDLNWQEE
DRQKTSFNHDNPKSLQTKYFARTPDNVTAYYSSSGNNNKNSNNSKSLYNSYHPTTKRENLTIRNYLNQMVPLRMEEQTPS
TLPNRIRNNTDHRMILRSNASNGEKLQSVNYLTSSNNRSRNTVPNRCHVIGTQLKHVPDASINNEKKLALIRDSSFLDNY
NQSHGIITASMYKDLRNETIRW
>MeliponaBeecheii_000844-T1 MeliponaBeecheii_000844
MYAVSQSTVLRLGDCEAVTTPMGGQQRVLTGQDERRIVRYITSREAESATIATKCILRDTGIKVIKWTVRRIHRKINCSA
CEKKKNSMLSEKNTKARLAFAK
>MeliponaBeecheii_000845-T1 MeliponaBeecheii_000845
MFHTTMDGVQENFHPIIPTVWRVGKSLRVFKYPEPPAGLYRHKTLAICLSFVLPQTGPRSWTKAWNFPEHVRNTHPQGHT
KWQFSIRLLCPTLGPQFSRSRKKGTERASVLSFVL
>MeliponaBeecheii_000846-T1 MeliponaBeecheii_000846
MKRYSNAARVNSWHKFLNTIELNMKEGNIFIRKINNNDYQIPTFLEVEAETDSLDLSRVTDPKHKQTIKKRVQNYEPRKL
REVGVKMSLILQDDIPVCERPRRLSPHEKSK
>MeliponaBeecheii_000847-T1 MeliponaBeecheii_000847
MGKDKPVEERKTKKRPMHLSTEHHRIRRIVVHRHWTSDKCQLSPSLMTHGSMCSLTIIVSSSGVNEKHEQIHVSCEKGTP
SVVVETWCGVASALVVVLTVINLNLIEHAWDTLGRRLENCPMPPTTLLEPEIALEQEWQRISKELLDNLILFMSYRCQYI
LAVSRVPIRITEQSMCGTLVKFDMYLLILTNMPIATQPR
>MeliponaBeecheii_000848-T1 MeliponaBeecheii_000848
MNLVRRRKWLMRFVSKSLPRLISGADGSDSLPQTLCCYCNYPLGWPHPSGVPHTACLTSKIGRTSTLGAQPPLAACASQC
SKLVVEES
>MeliponaBeecheii_000849-T1 MeliponaBeecheii_000849
MAGTSNGGPTGRSILGDAVGFMYGNRTSTLGAQPLAACASQVFEIRSRGIVGRYNADTAIADDREKKEWILRHLHPMSAS
KWWDDGSSDNYLSEEDAEDTYKADKAVTEQFDAARNINNSIEAEDIGMVEGGGRNDMELWGWEVIGGRQLMTNLLRKTEA
IEWKERRNNMVVK
>MeliponaBeecheii_000850-T1 MeliponaBeecheii_000850
MEEDWFEVDSEEGPSTQAALANSKPMILILEPPARCCPRRYSSFGEVLSGSMGTRSRAVDLMILTVMVPLGHLAAVVSAL
EMEIPLGTSSVSSLGAGGGHAVFIVFIFLPGEDPTPLASKTPSVRLSWMLTIRALLMRFPRNVQHSQIP
>MeliponaBeecheii_000851-T1 MeliponaBeecheii_000851
MAPNIFRQIALRCVQILRLQSLCVEEDERAPHRDSRRFVRHWNRSDGINIRSSTRPPHGKRADSGVSHSGNDNRPDVSVG
RLWDTNGRPRPK
>MeliponaBeecheii_000852-T1 MeliponaBeecheii_000852
MAQGKKRHFHFSRHAEKIHNLIRHQAGKRSYHSIHQAEEHPCRVVHKEQNTHLSHLTVKRQCQASGWKQNSHLSHQGEKR
QHCLSHEA
>MeliponaBeecheii_000853-T1 MeliponaBeecheii_000853
MLYAGIYASTKYNNRSLFKRIFEAWNLITEDNLRNKFGTSFFETVIKSTSACDETDILEIHEDIIRILHCAECNVEDSEL
WLRNDANDKGFQMLTDDGTISEIMKNMLDETIQMKKMTKKVARKAEMKNQFLQLTS
>MeliponaBeecheii_000854-T1 MeliponaBeecheii_000854
MLQKWALIAALPFQSKSFYFTASESWKRSQNVLNLLKILQDAEKLQGSVSNSIKNFETQYVISTDQTGEYRFNICRSLSY
NGKKAVEDYLEDFNKVTHNYTAQYALTAAGIILPQVFLCMQGAKRDFRHRVRKTVKALTNQCKNVFVTASKSGNLTKHYI
ADFVDNIISSYSASGSEKLVTVRVRGKYIFSSFRKKSVITRGLEIERKRLESEEKRRRAKEDKAKNRSDEETMKRKEMLG
GSRELRSVKGDIGVMKSVKKKKGGVENSERKDQAEQNEEEMAGVGMLKKMIQEMGQQQHDNTTAAYIQGLV
>MeliponaBeecheii_000855-T1 MeliponaBeecheii_000855
MKKKERKRSESNVANITSSEIAHVEKLLDAKNFSLWKFQITIILKSHNLYETIEEANDTERSNTGVHYDSCRNIAFLCST
TISIENLVTDSGTAMYMVKADIYLESVRTKKQNAQLIENKGKEDVQMWYGKLGQMNKGAMKTLLKLLSERIDPTETGTDV
CEICMIAN
>MeliponaBeecheii_000856-T1 MeliponaBeecheii_000856
MFDWFKHKEIELDFITSYTPQLNGRTERTNRSLMEDQNTSGNVQIRKRLLSTSIWKYNGKHLEGEAENNETETEEVTIGN
EEQV
>MeliponaBeecheii_000857-T1 MeliponaBeecheii_000857
MWDNVLSKSKLKPPRSLSLVFDSAKLEIKDTFESAHPLEISKNYIDNIPTLIQTLEETYLHINEKHKKQNTSTLSDIICP
EETNLKNNHQPTYKHFNTFIKNREKENHASREVAISGDFNSHHALWGLTKTDTRGKTIENLLNNQNLMLLNTGCPTHFST
RNFTDSPRIGNFKRSMRQRLLPHKNHPWRQYYNSSKLPQPKWKIRKTNWPVCQEITRLQLTEKQTITSASDKAREFGISR
LQNIRKQPLTW
>MeliponaBeecheii_000858-T1 MeliponaBeecheii_000858
MTKVTTINQQTKIIAHQGIGGNEKADAAAKGAKGATLTNNRNHLTIPVKQNNPPQKKIDLLNAANRRRQSKHNRHTQRKD
AKKDELLTSKVIRRSDLGVVAGTRKQRKNKKEENTVQANAEQAHCWEAAENIPVCGIQ
>MeliponaBeecheii_000859-T1 MeliponaBeecheii_000859
MVPVPDSSKPEGRVFGGGLTLTGRISPEITSLFYEEDTNNSQMLRHLSSDAHEWTNENPSVPTYFPQRPLAPAHRNAEAE
QLVIPSRTVEISVCPHMFVVHARDRAQAGDHASPRQPLETIHSWKTFGKFRGFPCPPHITAMRDSSQLVGRHVSPSDEVA
YLKPVRQAEFTLTVPIYYPQRPLAPAHKNAEARELAIPGVTEPDCANSRVPPYVYMCVETKDVKDA
>MeliponaBeecheii_000860-T1 MeliponaBeecheii_000860
MAFNTVPHEMIREGLKAKDVPAIMSRYVEEMYKEIKTTINSKGKKTVEVDLFRGVKPLVSTIQLGSGAKD
>MeliponaBeecheii_000861-T1 MeliponaBeecheii_000861
MGCQISWPKMLKHTHWAKGNPFPIPEPGSGTAYHSGPRKSQGDRVWNTKSTVVAAVSVSSPRTLKIQERATWRCRAGSYP
YPQQFSKVSDWSSDQTSTQEVESGPYTHLPNGGLFQEQGVPSPTSSPSVNTPQGRPPRPALRQDYMAPGKGPCGA
>MeliponaBeecheii_000862-T1 MeliponaBeecheii_000862
MKGVSSLKQQDGGHGSRNPLRSNNWCVTTHLPKQLALKMDGAEASGQYSAVSGKWGEGFGREPGAAVDADLGGSSKYSSE
KLED
>MeliponaBeecheii_000863-T1 MeliponaBeecheii_000863
MINRNRWGHSYCDVKGEILRSSQDGQKRKHLPKIFINQERKLEVRRRSDTALVLTINDASQRSAEVLQMIRWAASGKPKL
LGSEGSMIAKLKLKEIDGRAPPGVEPTA
>MeliponaBeecheii_000864-T1 MeliponaBeecheii_000864
MHIVPTFTWITVVILELIHANEIPLRDGRNAFIRSKPVSGGWLAVRPSFVLVTLNNFMSIAWLSSTGEASFKCLPYQLPI
GSALTTVITSNGKSRFDSEEGA
>MeliponaBeecheii_000865-T1 MeliponaBeecheii_000865
MLHTLRRQCNVSLERHFLSHPYMDQTTILQALREYTSGKSYPFPDGQSGVLAYMRVSSPWFPVDALPSRFGDVTKELIHG
KHSVALPDFSVHSSESSRKTGRWNNDVAHAPQGRDSKSSQAYKSGVRPSRPIPRDPIRGYCQAGSLTRAVHLSKNNAGVL
RPAQQGQKPRVEQKGKSWLDLDVTHRDCESTAYRFFWLERFLARGVRKATTTITGLERELGLDHRETGLTLLMTSRCDSN
YALDQAAGSAKLPSVGLYLNASKSVSFLAERGNDISRSLVWVEMLKTM
>MeliponaBeecheii_000866-T1 MeliponaBeecheii_000866
MPLETRRRIALPLVISTSQPEQYLAKPPFEDRTVDTPTESVPQCPRLHRMSSSRQRLFGAREDTIRRLCVLSIRHGSRGP
GSSRVGTFLASLPAMQAGARAVNAASSSGRLPHPSPDSGSNYLRESNPIGRRRRGTPLRGLIMSALSVPVTGPYWSYPSQ
TVDRDTIVSFISSLGRKQTCSCSAVLRHLPIPGGVGIRKPLRRVTSVDVVVGGLGKTPSSLFKDHRKSRLSLSGADPFGR
LARNL
>MeliponaBeecheii_000867-T1 MeliponaBeecheii_000867
MEYEEFSADVNVVLAKRVLKRKEKRSEGDSLDVDYFLSRRKKPAPDTTDDEFVKPSSKPKKITPTVSDTDQPTDMKTFKK
FAHFCSSPANKREKPPHNQGTRNGNVPDAYTPRRRKRKPQQKTSLRTKLKSQALTQAPTVIKPTAQPSISVRHVVAIYPR
VGSSMKGSEATNESLVTSLVPAKKKLKIRGVKKISNNGVLVETATKEDMERILKNGNLQAAGLVTGLPAKKKPRIIVYDV
PKDQIENESDLTTPAKLQQGETLGQSENIPQDRQ
>MeliponaBeecheii_000868-T1 MeliponaBeecheii_000868
MRMWCRMCRLEACVECEMYENLRDLSACGVKVNVDGSVDLAHPGGDVQETQWAAVVTCEEYDQYGPDTGTEGVDVISPWR
GFLSVVDQLGWTLGGSWWSPNQG
>MeliponaBeecheii_000869-T1 MeliponaBeecheii_000869
MRSPAKAAAPTFTPSISAPTFAGSNFRSLPTTMLNMYGDICLEYMTCDCNPSKTIVVRASEYTDCTYSNMGCGQPHVLKV
CSIARCDTRRISLRRNTLSEHPSVDRNALCLSSSAISRPILAARTLWNPHTKVETTVMGRDATQHLHRQDQVQCSVPEKR
SSSKEAGDHRDKIEGSCCAEGEQLSRALVMTDSQ
>MeliponaBeecheii_000870-T1 MeliponaBeecheii_000870
MKGVRFINQELLGYLPGRTLEAIKEIRKRPDYRTRVREHVVHIEAQAMVPTFVDSRIPVEDEEWDQPFLEYLHGLSPPDS
DVLLL
>MeliponaBeecheii_000871-T1 MeliponaBeecheii_000871
MDTSSSLQRALTVSVRLVITLIRVHPPHVDGATSPGGKALIKANVVPQAGMGEANGPYKRPMRLTTFPSNYDLRESTTAE
PPRKPRSKEDRETKARDRTRIRARHAPLLRTNPYLEVTDSICRLPLPTLIYRLEVPYLGDLLGMNLRDTSTWPSPGFSRS
EGKIWTPPQLRPPGPLWNICYYYQDLHRRWLQTGSRPEHSAHTTTTLMLVTDTRKPVKPEGYDSSPLATDGGI
>MeliponaBeecheii_000872-T1 MeliponaBeecheii_000872
MDNLCYGGSGGKGDAVYKIAAETHDHVEADLASLCSEAALQQIQVTPREDYPATDYVNKYQVATTHSYSAAEDSSKWTIA
AKRKQIKGKIKIATRRRST
>MeliponaBeecheii_000873-T1 MeliponaBeecheii_000873
MPPPRRPYATDRIGVHHLALEILPIEVISKDLCIRRTAWRVVLTCHVLEGHMLLIQCTKLHTITTSGSQDNRNWNFKERT
MYQENRMAGCLAMTPPWSYAPDTMLEISEEYTESCRVISWIEDFLRRSARLVFVRNASIVHGGICGVLRSMVG
>MeliponaBeecheii_000874-T1 MeliponaBeecheii_000874
MYPQKLLRRIVILEHSLMLFLLKIFSDSELDMIEETFDSITLWAEVNIGLKFNVVDGYCFMTEKASSAVDSNVWSQTKAA
NTNRNPDQHIDTTERNMDLDEITSKEGNQIARQNVSYAQAIRDISQQANDMNNNEVENSTGAMFVQFLDRIAHGTAVPIS
EKIPHFEMDKYEEDYLQTTNTSKIPDLLDFFVTKGVSLNKKIAIIPIWSYEIQLWNCATKSNIGLIQRLQSNNNNISSMV
CNETLHKDLLVKYVCELIQQVATSHKQKLDNHPNELVTFLTNDEWKIRT
>MeliponaBeecheii_000875-T1 MeliponaBeecheii_000875
MFRVKTRPRCPTFENEFTLSRLHRIQKGHIWTYPGAFHTANDVIPPQGVEGIFYINRAVVPDLRLISPALPDGIYGVESF
PKAELVRSQNLPLKFVLELRLNNQLQDLTPV
>MeliponaBeecheii_000876-T1 MeliponaBeecheii_000876
MPSDKPYRNERVKGIEAGSRETASSDKESGWEIARHGKPAKTSVGRLHPGDDDDPWGNQRGKRMTPNTGKVIAVRLESKM
SFAEVVSNIKKEEQEPTGLRRGLRTARLLHLAEVEIRDVDPIGSRKDLLDAFKKIAAEGDCIEYKIFRMGLLSIQVAVVA
CSAQLVRKITAQGKLRLGGSSAGRYGNLSHLTDSAGCRTYKEEVARVARTSTAEKRTWLMICWTHGTRITAGCNLHQRAT
LQQVGVDRVGVGKMSYERCSMAVEMARWLFISYHFSPNVSNNQISDKLEGIRGIISVRQDTYSRGRPQRLQMLVPLLTSW
AAEARHTLGTGQGIPFFQEKWERQQRLVARGHREALDRSDESEEKAFKSHQRKERHGEALFETFKERYKVDKKALEIAIR
DMWGKCGLWRTSSVPALEEGNRVEVGMRRKREPRWKASRPR
>MeliponaBeecheii_000877-T1 MeliponaBeecheii_000877
MSGKNNNKSILQAERGSEGNGKKGVKKGTRPGDIIPRAAVFHPPSEDQGDGDSEGNHLSVRNGTKRMTTRSAIRISTDKK
KEHEEVKARAEAPKVVPEGPSVPRTLVTVERGVDVGAVGLLNIWVWTI
>MeliponaBeecheii_000878-T1 MeliponaBeecheii_000878
MWKDGRKHNACTHMTCSYTRGDLTIGEFSDENERGLETMRKGKRKKEEHRRQRAMKNTLIQTKTKKEPKKKVAIGIHMLK
LIIEVIVL
>MeliponaBeecheii_000879-T1 MeliponaBeecheii_000879
MSLFVINRYEGEKEETKNERNHLSELLKRIEERKLEKAVKNNCQTQANSSQNTQDLNYEKRKRKAENLNEYSTENITLNE
NILSDVKEKKKIRVLDHRKSKKKKNAAKVLQNENTDDQNNEIFNKSLDSIETEEKIADQCSDFIIMGAKSKQKKHKVKRI
LPEWLNNPKLMSIDLNSGPTLEEMNLILDVKLITALRTNNINKLFPVQANMLSWLLKCNKDREQKWWLRDACISAPTGSG
MEEYSKTLAYVLPIIQILQSRLIPKIRCLVVAPVQELAAQIYKVMITYISHTNLKVGLLSGASSFYEEQRSILRENARGK
YISIVDIVIATPGRLINHILKTSGFSLDDLRFLVIDEADKVVDWLEYLPEPHYRTLRLTLFNLRSSKIPAQKLLFSATLS
QDPEKLSRFGLFQPILFTSVLVTGKDDNVNLDKEGNFIGRYTNPEELKEEAVECEAEYKPVALYQLITRNSIISKILVFT
NSGKTAHRLTILLQSFLSKKDIVVGELSAQLASKDREDVLTKFITEKIQILVCSDALARGVDIPNVRLVISYDLSKHING
YIHRAGRTGRAGKFGTAISILIPKQVRIFKHMLNNAHKIVPHVQKLELSYVANEIDYLSHIDKLKHVLQIEKQNNLLRAK
SIKRICSINV
>MeliponaBeecheii_000880-T1 MeliponaBeecheii_000880
MFKQAACGIPLGGGAGGGVGASLAAGVVITTSVWGKEIVAAAISPTDDELHTNCYPVNPFNPEEDATLLRTAMKGFGTDE
QTIIDVFAHPDLVQRFEAILALITPLPEFYAKKLHNTISEMNEGALIEMLASLSTNGIKTISFIYYTKYANRNENPDVDE
QAAIQDAKR
>MeliponaBeecheii_000881-T1 MeliponaBeecheii_000881
MGNRLLMLFSLLKVILSYEEYEYLAGNNLEDAIKKEFSVSFEDGYLAIAESLSAETPYGWFTTIEFFLVYFEVFHSSDMD
NLCYGGSGGKGDAVYKVFGVRNFGAMHGT
>MeliponaBeecheii_000882-T1 MeliponaBeecheii_000882
MTDSKWLCLYKHAGLSLAVYGIGFSRPRALSKAKRCICGMLCFIALGNSAKDTADEIFTIYGSGTTTIRTLRNWFRLDTA
TNNKTATTNLDCASAGKASTVVKRKTTEELQITTLRKSATFLSGSPSIANMQQSMDHINLTILTKNRYGVFVDCLINKLE
NEKQITNSNFNV
>MeliponaBeecheii_000883-T1 MeliponaBeecheii_000883
MLQNNNTESRNDRSRIRPQLQKTTKDCLQNPNTPIDSTNSNINSLINVILLPAKKIPIITETNIANHKLTIDKLPTKQLP
KSSSTKRPLSQTSADDKPDYAILNNIDFIHPPKKIARTSQNQHASSLQHSITQNLRKSCHQPNNQQYKSETQLNYSQLKS
LLQDLPPAIKPLSSYHPMEIGPMETTPITFQPSYKRLKKSISYLTKSDKTLERKALINHQNPILNSHKRQ
>MeliponaBeecheii_000884-T1 MeliponaBeecheii_000884
MFWPKIDYLPNHVIGKDIIRAYIRPIWHRTKSGSHNEFPDQPPTKKLQVRIKVPTSEEKHMDITTNNIVATVWTAHLQAK
HSHGRWLKKKPQKNNLKLPSQNKGHIFIRFTSCRKYAEGYGTCHLSYL
>MeliponaBeecheii_000885-T1 MeliponaBeecheii_000885
MLRLLKNVQLSRYVSTAARAQPERNPAVLYTGIFIDNEWHRSKSGKTFPTINPATGETIAEVQEGNAADIDAAVQAANKA
FKFGSPWRTMDASQRGVLLNKLADLMEENSTYLASLETLDNGKPYSSAYDFDVPQSIATLRYYAGWADKNHGQVIPISGK
YLAYTRHEPVGVCGQIIPWNFPLLMMAWKLGPALATGNVIVLKPAEQTALTALYVAQLSKDAGFPDGVINVVPGDGKTGA
ALVAHNLVDKIAFTGSTEVGKLIQQGAAMSNLKRTTLELGGKSPNIILSDADLDHAVETAHFALFYNMGQCCCAGSRTFV
DDSIYDEFVQRSAARAKSRVVGDPFDENVEQGPQIDEEQTNKIISMIETGKNQGAQLLAGGTKIGDKGYFVAPTVFGNVE
DHMTIAREEIFGPVQQILKFSSLNEVIARANATEYGLAAAVFTKDIDKANYVIQRLRAGTVWVNTYNVLTPQTPFGGFKM
SGHGRELGQYGLEAYTEVKSVITKVNEKNS
>MeliponaBeecheii_000886-T1 MeliponaBeecheii_000886
MISKTVCITQEGPANALALSKDNSQVVIAGRNVFKIFTLLEDRFEEACNLRVGKNLNLNFSCNDVAWNLIDDHILATAAT
NGAVVVWNLNKSSRSKQEHVFIDHKRTVNKVSFHMTEPMWLISGSQDGTMKCFDLRIKEATRTFYSNTESVRDVQFCPHS
PHTFAAVSENGHVQQWDLRKPDRYFQHFTAHSGPIFACDWHPEAVWLATASRDKTIKVWDLSGKPSCDYVIHTIASVGRI
KWRPQRKHHISSCALVVDCSINVWDIRRPYIPFASFNEHKDVPTGVAWRGNPQSFLSTSRDCTLYHHVFKDATRPASKAN
PQGIALNSKGDIAYACKVNVHVTTTMKQLTNIMRKTPATNDTFYMASSVMHRFAINMPREPKWFKACAEGYLLSGRLNDI
CDHNAIIARNAGRNDISTVWNIIKTLYANPLGAILKTPPTASKEDIVNTLNLAQITMGPSIDQSSAVHENDVKSLQGEVT
GATSGGDDETETDETPENQHSIGFMLPSYRRAFIDHKETSKGDFLFGESDFEPMIMEYTSSYIHNMINNDNDWTLSKEAF
PLRHEIKDRSPPPEQFPNHPPDINEDCASLMIEDQPSQLIVSNIPKPQFWDPTNLIEEALKHHAALRDIQTSASILIALG
EKRKNLNIETAVQEHWILEYLDMLARFKLWNVATQIIQSVWIPSVSQLNQQSTVIHTCCSTCLKPLQRAAWFCDRCHTSH
HALCSVCHQVVRGIYAWCQGCTHGGHVVHMNEWFSCNRQCPTGCGHICEYT
>MeliponaBeecheii_000887-T1 MeliponaBeecheii_000887
MGGINCKGLLPRSSNNTPDKSEKTGKPEQYDYIEDVVCKETDIKENEMKLLPLGESGAKVLLIKQKGELRAIGTKCTHYG
ALLHTGALGDGRVRCPWHGACFNIKTGDIEDYPGLDSLPCFQVNVDSSGLVRVRGNRKDLEFSKRIKQMYEQDPSDQTTV
VIVGGGPAAAVCAESLRQEGFTGNIIMVCKENTVPYDRVKVSKSLDLSIEKIVLRPPSFYKTHKIEIKQGVEATGLSTSD
NVVQLSNHEKLTYNYLFICTGSMAREPDMPGANLANIHVLRNYVDCQAISSKLSLEKHMVVLGLGFIGMEAAAYCAKKCA
SVTIIGRGTVPLQPVFGTTIGDRIKCQFEEQGIKFIFERNISQFVAKEDEKSAVGSVVLTDGEVLPADIVIIGIGSKLYT
DWLKNTPIEMLQDGSIVVDKYLKTNVENVYAGGDIAYAPLFGSDDISAAIGHYPLAHYHGKIAALNMCAKITPLNAVPFF
WTTLFGKSYRYVGYGKPEKIRIYGSLEYLEFFAYYIKNGKVIAISSVGADPIAADFANFLQEGNTLTEAEIEKQPFGWIR
NKPNNLQIRFETESVVDP
>MeliponaBeecheii_000888-T1 MeliponaBeecheii_000888
MCHINNILSTTCKYDIEYRKYGIQKKPILRDITRFKEDLEREEANMLILRHPYLTSEQSKGHMCKDKDKAYNNLVNQWRE
DANAKFNKKITIMDRLNHLRVAESWD
>MeliponaBeecheii_000889-T1 MeliponaBeecheii_000889
MPRILNEISGKLNKCNLSLNFEVTKEEEEEEEEEEEEEEEEEEKEEDEEEEEEEEEEEEEETKPRDVCRDARRDFTPSYT
AFLFLIMYALSYFAASGFTTRIASQ
>MeliponaBeecheii_000890-T1 MeliponaBeecheii_000890
MDRQIGRQRGTTVLLVDGRRRPRRRCLGTRANGQGEEEEPPGTNLPVCNKSILGRDVLRRVSTIVANSHTPATYEIQTTV
GSTTKELATMVAFTQLIQYIYVYIIYVDIEDDGGGGDGDDEDDDDDDDDNDDDDDGDGGGCGCGCGCGDSVVVVVSLVVV
NGGREHRR
>MeliponaBeecheii_000891-T1 MeliponaBeecheii_000891
MGETTIRSGKSPFFPSLEDQSGTLLEDPNAASQLDGVGVGVGVGVGVGVGVGVGVGVGVGVGVGVGSGITGSQTAPLSSP
SRSSPHSQGSETGERFSRKVFVGGLPPDIDEEEIKASFRRFGSLVVDWPHKAESKSYFPPKGYAFLLFQDEASVQQLIDA
CIQDEEKLYLCVSSPTTKDKPVQIRPWRLSDADFVLDASMPLDPRKTVFVGGVPRPLKAVELAMIMDRLYGGVCYAGIDT
DPELKYPKGAGRVAFSNQQSYIAAISARFVQLQHGDIDKRVEVKPYVLDDQMCDECQGQRCGGKFAPFFCANVTCLQYYC
EHCWATIHSRPGREFHKPLVKEGADRPRAVPYRWC
>MeliponaBeecheii_000892-T1 MeliponaBeecheii_000892
MTIMNKTINRHGSVLYLNTRDRGNEGFLNGVNHVADLNAIKYAAILRIIPCIIQQRKGTHGTPAALLTFPKSCASETAQR
LDRFPGGCGEELATKRRAKNVGRREATDAEIYQQKRAVESAIVPANVKLNYPLSKNEETNDREGKMKKKKKKKKKKKKKK
KKKKKKKKKKKKKKRIPLDEEANGLEKSKYRLAASPFPAIATKKEETSVAEEGCVSLIAVRKVYEPESSYGVAYLPRPPP
PPPGISETVRETAKSGGKEQKKQETGGEKKETNWQFSLTVQLRERLQRAGIATYVS
>MeliponaBeecheii_000893-T1 MeliponaBeecheii_000893
MLQYNKGYRESKLTFLEFVDNYARVDALTKLGRNRGDFQLGGRVEGESAEKFYRIGVSQGRVVWQKIKSPWSRAIRRQTR
VSQVLEKKPTGGYQRVKFFQFKLLCIVADQS
>MeliponaBeecheii_000894-T1 MeliponaBeecheii_000894
MLNNNVGNDITFGFIAIDPSYTCLVKDRMTANGNSPLDSMRTLEHYLSDIMRAGTADTPEHVKGKFIFQHFGVFGACEFF
WIKNLLLEKVGDNSLNIVL
>MeliponaBeecheii_000895-T1 MeliponaBeecheii_000895
MGGSKRSWSANGASLRSAGYSWILQTWRFMGDFSATSLFSASLSSTTKSSIGSSTANTGVTVTTSTMQDDLLIEKQASGK
AAPLSPSTGLETVAGLEKTKDAVEVESISITPTTPSSTEKEIACSTSSALQSFSEAGRVPSLWSAPDDTGLHALPVNGSI
AAFQNFPTGGPTGLFAGTGPTVSAGARRAITASHNFPQQHGTATAPTTRHGLQVSSAQQQQQQQQQQQQQQQQQQQQQQQ
QPPQQQQQQQQQQQQQHQQQQPTATSHPGVYLPGKGYAAWSGGPQAPQQWSAGPQAAAVASPGLSPWNRGRSVPNLPPLH
SSLHAAAAVAAAAGLQGRKPSPTFPGHPGPAAHPSCISPVKFRRSTSYPGKGNMYPPQPAPTFEVTTAEDRDLLQLPPFQ
QVRIFVLYLDF
>MeliponaBeecheii_000896-T1 MeliponaBeecheii_000896
MVWAAARPQCSKSRHHARIVLRATQSHEAASSNRARLACDRVLRRAQPVNASNQQLAAVRLEIDRIGVVDDDDDDDDVEE
GRETRDPVRVESRQLRRRRRRRRRRRRRGGPGNSGPCPRREPTATKTATTTTTTTTTAYHYYYRCWKGSWHVNGQEQCAV
GKR
>MeliponaBeecheii_000897-T1 MeliponaBeecheii_000897
MQKDRLERKAVEGTKALVSGGYLKIQVEPTRLLASVNAGETGTNSKKVHRANDDDDDDNDDDDDDDDDDDDDDDFR
>MeliponaBeecheii_000898-T1 MeliponaBeecheii_000898
MNRLFGRPKAKEPAPSLTDCIAGVDSRADTAEKKIAKLDAELKKYKDQMIKMKDGPAKNAVKAKALRILKQRKMYESQVD
NLRQQAFNMEQANYATQTLKDTQATVVAMKEGVKQMQKEFKNINIDQIEDLQDDLADMLEQADEVQEAMGRSYGMPDIDE
DELAAELEALGDDLAVDEDTSYLDDAIKAPSAPDKEPGASSVRNKDGVLVDEFGLPQIPAS
>MeliponaBeecheii_000899-T1 MeliponaBeecheii_000899
MSQFISLQVGQCGNQIGSAFWPLALHEYGVQTTNTGTNLLKMQRDHVRNINDLSDAFDSFFVVPDNSHDLCFKSITDLKR
AKVKARAILIDMEDSVVGGLRKGPVRDLFDQACVVTNYPGSANNWAVGYHTYGTEYHEKLEDTIRHMVEKCSRLHGFLLM
HSVGGGTGSGLGTAVLKLLADNYPTIDRLVSCIYPIVTQDVVTAPYNVLLSTRELIDYATCVFPIENESLLDICSAQLKV
KGNTEQINYNLSCKPFQDMNSIVANMLLHLTSGSRFSGNLNMDMNEIATNLVPYPKLHYIFSSVSPLALSAPTMYSVSGT
RLIDEIFINAWSRNNQLIKVDPLQSGSVILSAAHVARGNCSVNDLKRNIERFRKKVTFADWSNEATKVGLCSVPPAGHST
SLLCLLNSSSMISLFKNVVEQFTRLYRRKAHVYHYTQVRGFEETHFIDCKETISNLIMQYTELQSESQKNISRLQVL
>MeliponaBeecheii_000900-T1 MeliponaBeecheii_000900
MESIYFLKPEDVIETDKPGLQIFCHNANTKYLIHMWRSLAIHLNTNIENYDLYNGKTPQEVTKKHDDNQRSWSFNMFSTK
KNYRLKIDPFKDVCIGVYIYPSNLHKYTVSIIQTRIDVSALMLMLMGATMFWNAYKFSENPLFYYLSSIVLGITTSIIIL
VYFVSKFLLKGKMMYLTIATGWTMSFYVIQILWENIQLIVVEYKEFVAWYILLTSLVSFIIAYRFGPVTNSKTKKLIQWF
LQTAGLVIMYYSSYFREASTFCCILIFLLYNFPTIIIQKGRIYWENMFPERRKLLTEDEYRTEGIRETKKALNELREYCT
SPECNSWKTVLRLKDPIRFAKFVEGDSHLSDEITRIIEECEYTDDEDDL
>MeliponaBeecheii_000901-T1 MeliponaBeecheii_000901
MDPSDRAGSFFGKKNNERRRRRVIIDEEQFRLDKKRRAQAGKQGGRRTGRRATKRAKPAWHRMHNKCWVTINWSETMEVV
GATCSKLCSQASTIELLARIPAELRRSRGKYVAKELGRRIPECRRYCLSRVSRLLIFHTLSLKITPGLLESRGDIGTPTR
RKASCFVKVMD
>MeliponaBeecheii_000902-T1 MeliponaBeecheii_000902
MSMTGSLMGYENNNEVNQAKCKKPLKPLPIVSSINSSGITTTNKTKKPRRSARRNSCIRGHVNSLWSVWYGILAVAFQAY
IGLRYTKRFAAYLSLPWPADAPPPKVELYACLVLAGAGVVLLPVLLGAAFLKLGNLANDGIKLGRHLSACSRDPPSSLLT
NNPDHSLANNLWRHGGPTAAFVHLCTAMCFLLPSLLMEARLIHAGFLPKETIWRTDLDWLVTHRDRLVVSSFMNPNVNLS
ILTGFITPQPYVTLTPDEEPDDIASDIVTTRLELTDVINKSTEFKPYNDTSNKQNLGQFQYPSTSTSLPRIFNSGTTLPT
ERILPTATTREVTNNATITPSNVVDGSSDSTKVTSTATPVTASANLARTTAEMVTTTTTTTTTTSTTTMTTTTTTRDVKE
QTKSTEAARVTVTAASASVPTTTFTSTLSSTSGSMKYGNTVRRLVAAKSIVRNNNAKGKLKAKNVGRSPTTVRPGKGVPG
GNMTAQSMLLTMNSLADLDHPEKLNLEFQAAESYGPITLEYLNYAIALGVYSVRYPAVFWSCNKPLATIFSFQLIINSAQ
SLLAYVGMSVLYKVQVIGPLKVLPVLRQQYRTISTTSSISTIFGDSYFLLNPHVTLILFALSSLLVLCSSMVMYFYAYGR
FTAFLNQERERRIILSKENRSGNGWIYFIHCTAFCVFLAIAICSAPLLYDYIVVYRGSLDGAVLACVVATVLHLFLWLFL
WIFLTIKQRWTFKLRVTIGRATVRSARSVKLVTDVDLLSARDDDDGTNAPLLVVGNGRTYTIADASPKKAIMSVIQKAAI
ERKARNQGNADSVNGDSAADDEQIYWLRPKLRPSPTRSPSDANGAPTSEKGWLNKKLKPKVTFNDLPSTSGSRNKGKVRR
GTGDGGPEDDGDYATLRELPLITSLDPADDSTSEENKLLECVNDDQVTYYASANRDLQPSEGDPSPLLTPDPLPDPTSEP
LPLPPPTPTPTPTCAPTTEVITALLTTNTQVLTTKLLCRFTVLPMTRRAGKLFHVKSNLTGDFREIEFSSGVGKIDTRES
VC
>MeliponaBeecheii_000903-T1 MeliponaBeecheii_000903
MPHEELTPRSDSSNSPPLDAAAGGSSGAGSVTGHSNASSHSETSSSGVHSNASNASNSSCQRRATSVDDVSGNCDQRDGE
EPVRDQWRSCSLQRGVQPPSATTAFSPPNSRPGTSQSFSSPQYANHVPLFANINANAATVNATTNANAGANASNSVNASN
DVTAVTAVTGQGCPAVILENPNEATVVIRRKLSRTKLTDPLNPNEEPFGRSTNMRMTSFTESNDIRVHASSATLPHYPTQ
PVVTYPHCSTMPLPHASHSMAGTHMGGSSGSCGSVPRHAFVPPQVHSTVPAHTTLPSHHNGVRLLHGIAAAPNNPFVKRF
PPVQLHTQPWALPGHHTFPQASQVNGKLTTTAQIRQSDRDSANFSMASSGDSDTCLPH
>MeliponaBeecheii_000904-T1 MeliponaBeecheii_000904
MKRIHLESNSRRRRWSLRFGLFLVYILVQYVTCAKLPEEVTSPYLSSTEREESWTTEESTGEPFTSQIEVNVEPRANEKE
EGGVVKEKSEKDEKNEKNQKNEKTEKPENTELKNKSEEKNETQQQNEKKISEEEKSKSIRGQSKGEPVEKATPKTDILPK
NVPRTTTVPTTTTMRYERATWRPRRENCSPPAIEQFPRPLMGPSARKHGGLIIHILVAIYTFLGLAIVCDDYFVSSLDRI
CEELRLSPDVAGATFMAAGSSAPELATVVIGVFFAKDDIGVSGVIGSAVFNIMFVISVCGLCTSTVSKLNWWPLCRDCFF
YAVSILVMLGTIYNESISWMESLFMLIMYGVYCIALSFNTRLERWAKSYNIPFLPKDDEPAEESALVSYRSLQEDRLSYT
GPSSPTEQYKTQEGGAAPGGPNVPETNEPPPPKQPEYYKAKEPDPNEVSPLEKPTDGSKWTLFTWGLVYPIHFMCRATMP
DCRQDKFRNWYPFTFCVSMVWISFYSYIMVWMITIIGSTLGIPDTVMGLTFVAAGVSVPDALSSLAVIKEGLGDMAVSNA
VGSNVFDILVCLGLPWFIQTAMIQPGSHVNVTSRGLTYSTVSLLSTVIFLVLATHLNGWKLDRRYGVILMIWYLVFIVFA
SLYELNIFGEMNPPVCFSAF
>MeliponaBeecheii_000905-T1 MeliponaBeecheii_000905
MDDKSEDLKTNEQIIEELTRDLESSCIKVDDDAASNNVVGNSAKGDDLSDNYCECVRTNGDNADRCEMEGKGDTNLPKDF
VDEDTLKDRELTLSEDEKEALKAEAEKYKDKGNDLFKREDYQEAISVYTQGLQTCPLAYNKERSILYANRAAAKLKCLDR
ESAITDCTKAIELNPDYVKVYVRRARLYEETDKLDEALEDYKKILTLDPGHVEANHATRRLPPLIHERNEKLKAEMLGKL
KDLGNMVLKPFGLSTNNFELQKDPNSGGYSVKFHQNPS
>MeliponaBeecheii_000906-T1 MeliponaBeecheii_000906
FGCFEHRSNGTTKDDLDSEKNGHVTGANVRSFSTTSDVGELGRIFRSEQQMRNREIRSVSSNASGFLQDGLR
>MeliponaBeecheii_000907-T1 MeliponaBeecheii_000907
MYKAVSNEEITNYTSFLISNDVQYPSDKDNGLFYGNATRTCCITSVDNEATPMLISDVHCSWKHGRRVSRDRLICIEIDD
DSLQGAAKSLKLAPFAVVRYMDPSGKQSQQETSNLAKRLETEYVECILNPAVFRKLLERDDHIVSCNSNRRYHRRQPSWK
LQNPFYVEKPNWVEINNDDRENHSRHNLETVDPYIISRGKKFHERLTNIVNDTRSGESSIEYEDLRVILANNLKMMRDKR
STNSNSRLEDLNKNSDDHDEGDNGNRRDENLIKTEKEHESKHLNDVAGDSKMNSNTRLEENENKEDEHLKNTKSRSANDL
KLINNENLLFAGRDRNVYNEQKEYLKSGEFESGESTFNKQKDKRGLIFKKTPYSSGDEIVSRAIYTPKKTSRMPVELATA
SRNTIGEKGNSPLFYVRMKRDSKPANSAVAKNIAVESAYRPNRVRETTNYSERERRNGVGGLDVLNDILEQPYFISRGKK
VNNKEEEKISFEGLESEEPTSTMDSITDGERLRGDLNKCRDRMNEREKRIKGLEDHFGIDIKGLNLEQPYFNSRGKKINN
KGEKKIPFERLESEEPKSTVDSIIDEERLRKDLNKCRDRMNEKEKRIKKLEDYFGIDMKGLVNLEQPYFISRGKKNNYED
DGRTLFEQLKSEMDDIIGREKSSEDLKCDWSECEDRTNEKEKRIKELEHHLGIEMKGIVKELLTNFDPYYVARGMWVIFP
MVPLLIRAILANSEMDDTTLPDIMELGNDSNDILTDNHTEKSRNEIWKVWKKESLKGERNEKAPSNILTVPFDPWSGKRA
KGYSRANVDLQGKGTKLVHDSYDLDAFADGFNNVKRIKARGNIFNSWGGKRAEKLNDRDPFSSLTKSPGNFRLTEKDGLV
GRNGGKYDDEKLTIQMKNWLPTVCNTWEKKYDCWHCKGNDKKAEQTNYKKPKGWGPWFGKRSLKAYIFRLGNEYFAVPTY
SMKDDSFSPFRKHN
>MeliponaBeecheii_000908-T1 MeliponaBeecheii_000908
MDTIIKFRFLGDGDCPDWLLAEINTLSRMTSIKIKILGQTVVKYLTEGDLDEEKVRKITQDAKVELNDAKAMVAALELIF
TSSARHGVSAADLSSELQQLGLPREHSAAIARLHTDHCPQITATLFSQSLRVSRLSSIEVLSCDSSSPFSTVSLKLKRLD
GNVENSVINISKKDVHVLLTELRKAKSLMENL
>MeliponaBeecheii_000909-T1 MeliponaBeecheii_000909
MRYAHVRPAYRATSPQSPEPGSIIHLHGFLSWDKDSCHVDLEKELLALVAQAPEGEEARNGERLIQYATENLVTEVLIHP
QTNTLLQCIRNLLASFTKHRHIIHGGYTFGGNGSWILQDGTFSLADFLDAFSEHEVQRVLRAYENSVTVDIHCASVGDWT
TNRLSKEACTRSCRVRVNPDDVLTAGLPAITSFTNYIGQYLVAQTLDQLMEPSDVVGNIRFSHPTLYVFPGGQGDAALFG
INGFNMLVDGGFARKACFWDFTRHLDRLDAVLVTRINNSNVGGMSSVLRKKKEMHVYPQIGHFFCNLIERRQSNSPDGDK
DIDPLILNLTDIGQEMVVNLRHISLRAHPCYRDPDPINLYHKVGHGTLDMYVLSPNKDSREVREFLAKWHTSDSKLFAGG
HKKDSNNLTFPIQNLVSICALLVWQPANPENTITRILFPGSTPQHKIFEGFERLKHLEFLKHPVCSAKSLSPSASLATLR
DKPAKQKLSLISEKETSKKISTEAKKEKKESPEIKMKTTDETLAKTPIIPTKPQAVKAETKAKKVIENKKIEVEKESKKE
KEAKEGKKEVVKKDVGKEKTEEKLEKREEEQKIEKITPPAKEAKPKETKKKEEKQKSAKPGKIETKPKVVEKKVKQSPVE
KKDAGMIVKSSPTTPKKTINGVATKTEISKVTAAKVKTQKAAVEPAAKSTKDANNRKVVEQKNIEKSAIKDTTSAVKVSA
KPKPMDRKPIGRRGKPVSPSKVKVAGSPAKSTRSTPTTSVKSDKDGVIRKAKSDRGTADSSTVSTPSGIEAETGARLVEK
SLMEQSEDISLDSIESKVLADLKEEREVVEEIEAVLQKAERIEETRKDDRSEGDDEITAELTDKKEEDITDDDIIEADME
DALKRELIDEYLIVEKEEDYIEDSTQSGEGEQKHILDEAESEKVKMLKDMEQVKEKGAEEEAEEKEKDESVEKREKQLEE
KEEISKAEEEKAEPIDLSPDRREQLEEEVKEIIASAAETIQQKPEEKDDSGKKDSEDVTKEPSSLSPDKLDSSEKKTTDT
DLKPEADQKEQVPEKLEESQERISTLESGATTTAPTLPEDERIPLDEIKEDIDEKHIIEEVKEKDVPKVKEEVAAAASRI
VPPTVTTKPDVQVFDVRQAVPCLQRDIVKTPDEVADLPVHEEVDPKLYRMEDFEKDKEEKPSLVQAQEPEQQVPTQEVKE
PPTPIVKEQKGVFSFFGKVADKFEKGIDKLTKKSKKDQEKDVVDDKSSSKSSSPKDAKVQEKTVLEEVDVEKMFPKVSKP
SEKLQEAVQPEAETKMEDIDKKEIEHDVTAELEVKEKEAKPTEEEVVEEKSKSPELAPVSKPVEEEKVELKEEIVKPSEV
APSVDVEEKKEKSPEIDTKVKKEEELAEEVEEEAEEIKALLEEASKKFKTVKDSLRDSLESLEEKIADETADLVQDVLPV
KDVVKDTLEGVVEKLEAIKPHIETVSPDSKEPEKVKFDIPKAEDLEEEVPTKDVKEAVRDVGEVLAGTAGIDIEDKPKDV
IEIVRKVAEVLKEDDFLSDKALFEEPTKKEETASPPKPVEVKSPPKSVEAKSPPKSPPKPVAESPPKAKSPEDKSAKIED
KLPVIPTKVGITEEISPYQEETEELVEAQEEPCVKVVKETTAIPSLKEEKDKRDVEEICEEILKEDIEKIVPETVIATDD
SKVDVMEAGLEEVCVKETVKSPIEKDEKTEATIEESVIGFEQKVSPDKAEIVMVSPGSTPTSPKFVTDKIQESKVDLSKE
IGLKLSAEIKAIVDKVDRIVEEIIEELVIKKKRITIEIIEYITIVKCVPKERVIYIIEEIIIRKGLSKEDVVDNVDILKL
EESITPKLKMELEEYVINEYVKKGKCITIEIVEEISIKKIVPKVIIIRIIQEIIVKKLIDVKTDGLFDSQLEHVDTKEKK
EEEEKEKEDEKKKEKAKEEEIPSKLDKMEEKLSPTETVVKSELKSPVEKEISVEKETKSPKEEDLRKEKLTVEEETVCLP
AEEEEEEEEAEEEEDIEEDGFVSIRKVSKTEIQLDDKITTPSAKPDTLKEVIDKRHEKDIGDDFEAVEQEYKVRDVTVTT
LEDTSRVISPKSDESREREYAEEAVEDTVSDVVEADEKFVHETKEKTEKKESPLDTKPDKVDKEKVEAKVTEATESLDTI
EKYLDEAKEKKEQKIDEAVPKESLEEKLDVTTVEKERRKRSIDELEKDIIPEVSKKDAEKIEEKEELKPVEKKEEAKPTE
KKEEKKPAEEKEESKPVEKLAEPESPVQKEVTEEIKPAEIAETKEKLEADVVDEEKKPEIPEVERKKSIQEPAKDEKVSR
EVEKIEVEKKIEKEEPSAEIPVAVKEEKVEEKKREKSPEEDISTVRRMLVTASSEDGGQETEICAAGTIAFQKTVTPDDS
LKDVSVKSTPDKDSLLLDKDSLHSEISTPEKDSISDKSPSMKDVGKVTPEDSLDKSPIDRRDSRELEDSLEKTVPDKPKE
ADSSISLSMIEPEVPKSPSLQEQKEILQDLAKTTGEKEEKVEPVEPFAAKAEKKELDAKLTEEVSQKPIPEKPETDVDIR
KKSLDIIASKSAESLRSEDISPAETIFAKSPTDKREEQTKISDLKDEPVKSQMIELFDSEKKIEMPEDLKADVIKGVTQV
DSKIDVSISEKEDKKEPPGISPKKSPEESPEKSPAKSPELKEKPITELTKAEEKIESITDLKLATDRDKLEEKDRDKKSP
SPALSDKDLQEIREDVKLPDIEADKISADIKQTDVVVKDKSPIVDTDQLKLEPLETVTDVKPPTAEKPKSPTAIEKIEKS
DVTIATIEKKIEEELDISERPVEQPEKEASPEEPKTPTTSPVLEQLSKADVSEISSKKAGLKDLVKSEEPLASKRPSIPS
ELHEFDTKKIDKARSFSITSAIEELETKDHLKSPIEKAKLPTETDEIREKSKSPSISEESKDLKEVEEKLDKVASPEHID
AETEDEAKETEKSRTASVASVTSVSTEIKDKSKSPSIAGEIPDLKEVEAKDDSDKSKSPSVTGDVPDLKDLDVKEIEKSS
SPSVTSIPAEAKEPLDKSKSPSVAGETPDLKDVEAKETEKSRSPSVTSVSEKSKSPSVAGEKPDLKDIKDKEIEKSRSPS
VTSIPAEAKEPFKSPDKSKSPSIVGEAPDLKDLEPKDTEKSRSPVEAKDTSDKSKTPSVVSDTPDLKEVEAKKLRNPDLP
CYKHTSRSKKPSKSPDKSKSPSIVGEAPDLKDLEPKDTEKSRSPVEAKDTSDKSKTSSVVSDTPDLKEVEAKEIEKSRSP
SVTSISAEPKDKSKSPSVAGETPDLKDIKDKEIEKSRSPSVTSIPAEAKEPSKSPDKSKSPSIVGEAPDLKDLEPKDTEK
SRSPVEAKDTSDKSKTPSVVSDTPDLKEVEAKEIEKSRSPSVTSISAEPKDKSKSPSVAGETPDLKDIKDKEIEKSRSPS
VPSRSKKDTSDKSKTPSVVSDTPDLKEVEAKEIEKSRSPSVTSISVEPKDKSKSPSIAGETPDLKDIKDKEIEKSRSPSV
TSIPAEAKEPSKSPDKSKSPSIVGEAPDLKDLEPKDTEKSRSPVEAKDTSDKSKTPSVVSDTPDLKEVEAKDIEKSRSPS
VTSISTEPKDKSPSVADETPDLKDIKDKEMEKSRSPSVTSIPAEAKEPSKSPDKSKSPSIVGEAPDLKDLEPKDTEKSRS
PVETKDTSDKSKTPSVVSDTPDLKEVEAKDIEKSRSPSVTSISAEPKDKSKTPSVAGETPDVKDIEKSRSPSVTSIPAES
KDIPDKSKTPSVADETPDVKDVEKSRSPSVTSIPAESKDIPDKSKTPSVADETPDVKDVEKSRSPSVTSIPAESKDISDK
SKTPSVADETPDIKDIEKSRSPSVTSIPAESKDISDKSKTPSVADETPDVKDVEKSRSPSVTSIPAESKDIPDKSKAPSV
TGETPDVKDIEKSRSPSLTSIPAESKDIPDKSKTPSVAGETPDIKDVKKSRSPSVTSISAESKDIPDKSKTPSVAGETPD
IMDVEKSRSPSVTSIPAESKDVPDKSKSPSVAGEIPDIKDIEKSRSPSVTSIPAESEDIPDKSKTPSVAGETPDVKDIEK
SRSPSVTSIPTESKDIPEKSKTPSVAGETLDVKDIEKSRSPSVTSIPAESKDLPDKSKTPSVAGETPDIKDVEKSRSPSV
TSIPAESKDIPDKSKTPSVAGETPDIKDVEKSRSPSITSIPAESKDISDKSKTPSVVGETPDIKDIDKSRSPSVASSLAE
PKEPTDKSKTPSIAGDICDLKEVEAKDIEKSRSPSVASVADEPKDESKSPSIAAQVVDLKDVDVKEIEKSKSPSVASVPG
EAKDISDKSKTPSIASETPDVKDVEVKDAEKSKSPAETADKSKSPSVTDEAPDLKDVEKSRSASVTSVPAKSKSPSIAGE
TPDLKEVEVKDVEKSRSPSVTSATAEQKESPDKSKTPSVAGEVPDLKDVCTKDDERSKSPIVSTELKELTVESKSPSVTS
EKADLADIDAKSGEKSRSTSVTSIVGEPKEVTEKSKSPSIAGEIPDLKEVEAKEIEKSRSSSVTSVPAKDKSKSPSIAGE
TPDMKDVEVKDAEKPRSPSVPAETADKSKPPSVADEVPDLKEVEIKDTEKSRSPSVTSAAADKSKSPSLAGEAPDLKDIE
KSRSPSVTSIPAEVKDALDKSKSPSVAGETPDLGEIEAKELEKSRSPSVTSVPAEGKEPSDKSKSPSIAGETPDLKEVEK
SRSPSVTGISMEAKESGKSKSPSIASETPDLKDIDKSPSELKDASDKSKSPSVVDDVQKSRSPSVTSISAEPKERTDKSK
SSSIAGDAADLKEIETKEIEKSRSSSVAESVTTQLKDKSRSPSIAGEVLDLKDMDSKITDKSRSPSVTSAPAEAKDFSDK
SKSPSVASDILDLKDVAETTDKSKSPTIVDVSSPSIAGETPDLKDVDKFRSPSISPSAPVEAKDSAEKSKSPSIVGETPD
LKEVEAKDTTKSRSSSVSPSAPMESKDASDKSKSPSIAGETPDLKDIDVKEIEKSRSPSVASEPKDKSKTPSVAGEAPDL
KEIDTKEIEKSRSPSVASEPKDKSKSPSVAGEAPDLKEIDTKEIEKSRSPGVASEPRISQRLPALLIDTKEIEKSRSSSV
ASEPKDKSKSPSVAGEVSDLKEVDTKDTEKSRSPSVTVEPKDVSDKSKSPSIADLGEADEVKGPDGKKPVDQVPDKEGAL
KSPVKLDDLGKDKSPSIIDDKCKDKVSSESVEMDQAQMVDRESTMKITPEKESSIKKYILEEYINKGKKITMTVIEDIVK
TYTVSELIVITIVETVIATGRLNRDSVLDMSEQKMDHSISSSVSSEMIASDKSTQDSPVRSEPHIDEEVSISEEKRIEVE
KFLEEDYIKQGKRITEDILEEIIVRSSLPRYIILEIIEEIILKRKLVRESVIDSEIDYQEDETENSYGKDGYRYEKSMEL
RYEPEHEERKMSYDYKTTEYSESRESQMETSMTDYPVSYESQFHKAFVGGVTEIRTTHITTLSGKSTPDVTRDGTPDSIS
EPTASTVEKLEDKSAGKPTDHVSPDKDAVSTSIDSSTITTTVTQKITTSVSETVESKPMVTLLKESKIGEPEVTHETEII
RKVIESDVDTSKSLSSAKLEFEELEKRVVKDREEGGEEATEEQQEISPDGKVIVIKRIVKREVTDHDEPETIRKVIKREI
IESDEPMVITKVIKREVIVPEGGEIDDTDDLATIKEIVSKETLPSTIETVRTETKKYVITGGEKLTEETLTSDILSDVKK
ATTTIIDSDVKISKDAIEKLTTETRKQSEILSDEGTVIKETTIRTVKSEDSTEKKKIEETRSEKEEAKYAQLDKRSASPL
VRDIASDVSGRSTPDRRSEGRSMTATPEGFKSGEVIRTIITTTKTVSDDGEIVTTTREVTETTNEKGETVILAEKVDVKV
DEYVPSKESGEFSMAADSLLLRALQEKEKEIGFSGAMSSSVYGELPTAKDLSSGESALKIGESSVSTEQSDYSFKRFMVE
KEYAGDYKEKSDPKKYIDEAGLDFEKALSMERKETTAETTDAQSKTISARYTNGSVRQEASDSGGRSDDHKEKDSKSDTK
KDPLDGWGTPLGLPSPIQPHKFNLKNASQTPASTNANANANESTNPDNNLGLNFDAINDWGEPLRLPSPAPVTNEISNKG
TPGTPKKEKKQAKKVLSENIKNRKRSESPGKNEKKMKDSKNKVQPVYVDLTYVPHHGNSYYTSLEFFKRVRARYYVFSGT
EPSREVYDALLEAKRSWEDKDLEVTMIPTYDTDTLGYWVADNEEALAANHIDLSPSASRCTINLQDHETSCSAYRLEF
>MeliponaBeecheii_000910-T1 MeliponaBeecheii_000910
MGQLQYDVITYQVSYIWLTVSEKGQPIGSMSTTDPTGEGGGGGVTSTISPNIEQNVSPVIPVTGSVVQPGSQQQHPPPSP
LSGCYLLVVLPEPHTAQHKDLILNRLAKGKRDLIKALIIVI
>MeliponaBeecheii_000911-T1 MeliponaBeecheii_000911
MTNKDEDTFCKKMQKATREIHSISDTLVNAKLAFGFLDDSVWADGLLIFYEIFRYLELAMIRWKHTEVGSLLQDELRRTK
AFERDLEFYLGKEWTKNYNPRGSVTKYLNHLKEIENMEPILLLAYIYHLYMGLLSGGIILRKKRQVMQKIWPFKGSQTTV
NNITDFGNSNIYELKRNMRDTMNSIAETLDEDTKNKLIEESKMVFTLNNEIIRSIEGTGTILIKKTMYFVIPVMIFLLAL
FIAMRKV
>MeliponaBeecheii_000912-T1 MeliponaBeecheii_000912
MVDHTIPSDILDDLSSRFIINVPEEERRDLIRICFQVELAHWFYLDFYCTDENPKLRPCSMREFTARIFFHIPFLKPHLS
NVDSILEQWRAYKQNVPTFGAIVLNEDLTKVLLVQSYWAKSSWSFPKGKVNADENPSRCAVREVLEETGFDISNLIDENE
YIESTINEQLVRLYIICGVQKDTKFQPKTRKEIKNVEWFSLADLPNSKKDMTPKLKTGVGPNAFFMVIPFVRRMRRWIQE
KHLRDKNTNTIRRHRHKSVGDVESIPKNKRQLLPNSVQSDVPSFKDMKNFRQSNTSPARNRRNIHECKNVMPKTAIKRNL
FGDQNEDETSAVLAKQLTDSPQTQQACSFLMDPAIQSVKCNEFSYKAQALAKDQASQEPRNPKFPDGNIKSLLFGKAAKK
LQTDLKTIPSPFTVMTNSTSRFFPIDKIEAQEHSMECCSMVWANFKFDKQAILDCL
>MeliponaBeecheii_000913-T1 MeliponaBeecheii_000913
MATDQFTDVSEISHKNSFRPQIILLFSGKRKSGKDYITNTLHERIGSDKSVIIRLSGPIKFHWAKTRGLNVDELLGDGKY
KENYRLEMAKWGENIRNKDYGYFCRAALEMYNAFSKLIWIVSDARRKTDIQWFAENFGNICKTIRIESDDLVRNKRGWVF
SPGIDDSETECNLDDINTWDLKVTNNSENINSILEQILKLIT
>MeliponaBeecheii_000914-T1 MeliponaBeecheii_000914
MTRNVIRYYQSVKYYQRFIVLSRQFTDSATGKGYSGSVNKNKLLKRLNGLWKTKMTMQNHSKLLLQLKDHLSKAGYDKNV
QVIFSKHWLDFLQKVTYSQMNALKKLSTLEFSKTENNNKTADIEKCDSNKVKRENAIVEQKGGVTSTDSIQCKKPVVEDK
ASETRVQAKAASQSISDFFGRLIFNSVQSKTARLIVPPKWKINIHENISKQSITSRTRHVLNAIVTAESTASRWKRIEDL
LVHIDQYPEARHYAIKEGAIKILLRARQKVRDDQTKASIREALAILGYVEPLPGKGIRILSIDGGGMRGVLVIEMLKKLE
QLTGKKTHEMFDYICGVSTGAILAAALGGHKRKSLFEISELYKELSTKVFTQSAIKGTSNLVWSHGYYDTALWEKLLQEN
LGEKILIKTVRDPAAPKFSAISAIVNKERVMAYVFRNYTLPHRIESLYAGSYKHKLWEAIRASAAAPSYFEEFKCGGYLH
QDGGILVNNPCAVALHEAKQLWPNSPIQCVISFGTGRTPHQINDTSSKMAEIVTSSWKDKFYKILDSATDTEAVHTTLND
LLPEYVYFRFNPYLTEMLSMVEIRPEKINQLEQDAKMYIRRNEEKFQRAAEVLLEKRKIQQKVMDWIALQRKILGI
>MeliponaBeecheii_000915-T1 MeliponaBeecheii_000915
MIAAASVAAALHGLDWTGKSGYGLAGLLDELTRITAIEQDYLQGCLEQIEEMVSQAMNTDRISGPDRHPVPPISGATQRP
LGDEITSQEKILEHEKASTPTDVRDGDSLLNLKAEEQAIPSDNNDDDDDNDDDDDDDDDDDDDDDDDDDIEGPTARKRMK
MKSDEETFESRKTR
>MeliponaBeecheii_000916-T1 MeliponaBeecheii_000916
MERWEQVPGQPNCSMDELKSNGECARAHDVIKPLRMEFHEAALKFAEPRKRERETALYTDSCRCVLVDGGLPLENDIPRS
RPPPLD
>MeliponaBeecheii_000917-T1 MeliponaBeecheii_000917
MTVCEEQKCQDEVFPLSMNYVDRFLSICPIKKSQLQLLGTACLLLASKLRETAPLTVEVLVFYTDNSITTDDLWVSIDAR
WLYANANETFMGEILRYARRGTFDETVGEIGTELRYRYQTPLFLDLLLARGPLNGRISSS
>MeliponaBeecheii_000918-T1 MeliponaBeecheii_000918
MDLLCCETTDIECRAYPDPALLDDDRVLQNLLKTEERYSPSTSYFDCVQTEISAPMRKIVAEWMLEDGDDNRSSSE
>MeliponaBeecheii_000919-T1 MeliponaBeecheii_000919
MTVAVAVAVAIAIAVRDRRHSPLLFGFFVSSPSPSSSPSSSSSSSSSSSSSSSSSSSSSSSSSSSSSSPSSSSPSSPSSS
SSSSPSSSSRCHFIHAPRCQTVFRRRDQTEHARIDRKDTGAAADDEKFTRIRTSVDDLPRPRYTALETLHKIQPYSGDTR
VYMRVFVTRVHVHVEQDLGFGQ
>MeliponaBeecheii_000920-T1 MeliponaBeecheii_000920
MTGAPVPDSHRVTGTQSAAATYRFATFGVLRYFRDDHEIHGTKNSTEPKIGRQRLANLGNLAVCKEDETLRLDSDRDEMA
IVPAVCTTWPARRVVSAEDLCRWKARRNILASGRQFKWLRGGSVRTHSRCASI
>MeliponaBeecheii_000921-T1 MeliponaBeecheii_000921
MQRYKQRYNIRESVDEKSDEEEGEEEEEDEDEDEDVDVDVDVDEDEDEEKRTKKKKKKPRWPPGNNWIPASLYRV
>MeliponaBeecheii_000922-T1 MeliponaBeecheii_000922
GKGKVWRKGEKGEWIGGGCERRLSLGAQEDGGFKPETRRRRESAALEETNVLASEATMQWEPPEACRCTLAKALNRKNAK
ANRRPTLREMVPMLMLAADGGGWLVSKEEPPPPTGEKGGTGPPKRPPSPGRSFLPGPMVEGTEEKEYEEEDEEEEEEEEE
EEEEEEEEEEEEEEEEEEEEERERTAPWQDQRIWRDPFCSGGIGHEERAENVRLGFRAAFRRELASARLRGTIAFAELVS
GPRSPELMVSGIWAGPDGFVSAGRN
>MeliponaBeecheii_000923-T1 MeliponaBeecheii_000923
DRTFILQYIYGHRRSDLPLLDLFTGSPVSTALIARWMKLGLREARCWHAHRIYRGISGTPATFPLLHYVVEDYPSRVDIV
KGGWPDRAGGDLHPWQARAKQMSHCHAKGSPLCDV
>MeliponaBeecheii_000924-T1 MeliponaBeecheii_000924
MAILAREKVNLKHGPSRCWPLVERPVGSLLARGTRQSRRWEGSAVEDERQQKETSIPVWWVFVLELLSLG
>MeliponaBeecheii_000925-T1 MeliponaBeecheii_000925
MLVDDTNRVPLRQLAIFDAEYPSEAAVAPTATHLANWRPDNKLQTVAHVHARAVCNNTTITEQQVARHPIDSAQCVCSVL
SIVRIPMLSWHRLPRVKGILTTCTTWKERESVSWHPDAAKIWGHTHDTHLLALYACNYEEAVVAPQCIDRRSPRGETFFY
FVPLHMRAYSPGDLVGISYVASMTPQKSNH
>MeliponaBeecheii_000926-T1 MeliponaBeecheii_000926
MVSNKPSNKQVQQVTVLQMTVKKIPWPISLITAAFKRSSTTYVTRPLKVTKDDHHVRKRS
>MeliponaBeecheii_000927-T1 MeliponaBeecheii_000927
MVLAGHLDEEPRQQRSTELLHHRDGIKSYESHPSQERSYHSHQRVYQRTNATKRTSHDDDDDDDDDDDDDDDDDDDDDDE
EEEEEKEEEEEGGRGEEPRGKRELASKEWR
>MeliponaBeecheii_000928-T1 MeliponaBeecheii_000928
MSERKVLNKYYPPDFDPSKIPRMKLARNRQYTVRLMAPFNMRCKTCGEYIYKGKKFNARKEDVEGDDYLGIRIYRFYIKC
TRCLQEISFKTDPKNTDYEIEAGATRNFMALKLAEEQAQREEDEEKEEEATNPMKLLEKRTLQSKQELELLESLEELKDL
NRRQQTIDYDQMLEQFDTEAVKQRTEKEQEEYDEQYVKTVFRKKIIVEEEILELDENENDEPPKKMTKKSKNKIESNKIQ
SVAEQEKPKETQRIKPSETSLWSESTPSSSNRKNFLGIVKKKTNLVNTKVNSNSTVTSTDKEKTETVTRKEADISMKKST
NLNINTSESMYNSTGNSNNGLSLLGAYSGSSDNDSN
>MeliponaBeecheii_000929-T1 MeliponaBeecheii_000929
MEIYCAAKKNRDAHLNVECLLKNLENKESVSVTEKSAMSSSGTKSAYQKNRLLYGQSGRSSIQGDSASNTTEDTSISNKS
QSNSTRRTPAKSSVGPISSKRPSSTLSAGSTLRPENQYAMKKKRYLLLKKEFTDKQKVAQDLYNEMSQLRDRLITSGARD
PGKVETLKFEVGSKHFPQAEPSYNETANVHVEKLSVGKELLETLEDRLREIPKKLRDFCQELLEKQSNFVAFVTTHLIEA
SSEANEPDHANSEVIMKLEVHQRENDALRSRMDEMQEIEEKSIAELTRNVKHLIDEYEHSRAKIKELNAAEAQKELQTQL
NATMEELQTEKDKNNQNKERLRQTESLLQKARMKIREMETQVMNDKEKIQQLQGNVKTIEGQMKQKDLAIDIRLKDMQKS
MKNNEDLVAKVEKQRDSFEARLVELKEKMNSKEHEAMNTIKELSERLKAVTADLRVEHEKRQHAEDAFMELEERYKNLED
KSKQLCELAEKNKDFTITDVSKEKVQSITLKRRFNVHVSFYLPEGSHTENEVRLFNELQATKNELEAQRQMNSKLLEEKE
EIIAVMHQAACREEDEDSREKLAAQLVFKSNELQNLMIQYSELKKIAKNAQEKSGILEKQLIDIQTRLHSQSMEGGRAGL
SAHAIELQQQVSDLRNNLVEVIQQKEELETALSQKHLELEQRDRVMREQSKFLKVRDELLDILKGKVQQENGELSNSNEN
NEYLEQIHEQIAAKTEAIQELYTTLENKQLQIMRLEKMVKLMEDHQDRAQAQRTRLENRIAQLELTLQRNKEQRYVGEQS
SSSIKFHVETEQDRLSQDYIYISDSDQILSKDSFNLPSFNQHDSISRRSEFLSATGSSQINHRQLHNYGDYTQRHTSSDE
DQPYICERCRQETFAEKNEPWLSKNDSTENMDEFSRNWLTNVSSLEIDQNSMNTRDFQNNKYFYDSPSIDRNRRYTSRMY
NLHGEFNNMDDSSRESQNPYQREYHQYHHLHHRVRSPLVNRTVPHGVTL
>MeliponaBeecheii_000930-T1 MeliponaBeecheii_000930
MELFVSVTVQSDSVGIVPRKFTKFLISAEPESEDDAAESGIFDLQDETLSRYSETCSNAVVETSKVVKEKISVAWISPSE
GSGCIFIR
>MeliponaBeecheii_000931-T1 MeliponaBeecheii_000931
MTATILETPDTWYMDDQNLGIKICQDSKAEADDQGQVLEKCYACEEAKYEDFPSKGWLIRFSDVIGASHTVDYRFWKYDG
LASAGLKKLAELGSTRALESELKNQSKKIRTIIKARGISYPNITGKTFAVFRVDRKHHLMSLVSTIDPSPDWIVGVSGLE
LCLDNSSWIEHKELNLYPYDAGTNDGITYLSLGSPTEPQEFIHRITSSYPNDSRSPFYDPSGLDMKPLARLYLNRQRLYE
KTCKNTSEDATSSSGMDT
>MeliponaBeecheii_000932-T1 MeliponaBeecheii_000932
MPFKQIHRYSTICPILTNKSIIQDGCSPLLDTNNNVDNVCRSNGERKPEKGCSESEALEEWSEWDRCTTTCGPGISVRTR
IFKKKKHKYCRSSYSKQQLQQERPCENPECDETNSEEVSESPDRMDETNHNDEDNGNKEDYEENDEPTSDGVEEWSQVQN
PLIKCNENHYTQWSLWSPCSSSCGSGTQTRFRSHEDWHHDDVDPTDCKHEAIPCQAKIATCDFTKEQAEEFCKKPKEEGR
CTSNIIRWYFDKEKGCKSFKYSGCDGNENNFPTEQDCKKVCDDYQRDLRTNLSTMMKNYKVSLSSVLSYHIPAQGQRTTK
TKRAHHGDAN
>MeliponaBeecheii_000933-T1 MeliponaBeecheii_000933
MKSVALQADEPRRRIYRDQRFDVEENQTTCGEASQHRSRIVKVQPLGPKSKLCPSLVEYRKCHTRKCP
>MeliponaBeecheii_000934-T1 MeliponaBeecheii_000934
MLRSSEMFKFLFKPSKLLLTKTDINIRNINQCVQRNFLWNQTINFNCADSGKGEKVLRKKTSRICKITLIHPNKTLSVTT
LEEAEKLAIRRNFQLVFLANSSKSGRKVYQLKDSSMLDEPINNVEEIVEIEQKMKATKLFTIKHSIMDHDLDIKIKNINK
ILKKNFKVKIFFNHPNGPQEETLDYIKKKIEGVISEMQEKKGTTILLFLPALNNKNISS
>MeliponaBeecheii_000935-T1 MeliponaBeecheii_000935
MSWLRSSPLRTSFSKQRSRDSPPKDADPSACYDSFCKHWQQAYEIILRTSPPKGICNQDDVLGVVNYVDQMITLLVLELR
DFNFYNNYRQSTTATHSPCLEYLLSENLLVKLYDWNKYSGRYNNAVRLEQLKLYELLISHNGTLLAHEPVARPLLRLLED
CANDIMPLEVEGKLVVLLNQLCVALMQNMALLDLFFHSTAIGKNKFIIFTLLIPYVHREAGVGQQARDSMLLCMSLSKKN
DEVGLYIADHSNICPVLATGLSGLYSLLPRKLDIETDDWHRLTPDDVNDLPALMHLMNSLDFCNAVAQVAHPLVQKQLLE
FLYHGFLVPVMGPALLQDSVGLTIEQLDAQEHWTTVDELVAATAYFDLFLRSVTEPGLLRSFVRFLLEDNYDECRILDSL
IQRISSRSRLCIVTLGLFETLVNLNCEDIMLELCLGALSPCSHVMLSQRRRLRDIDPFGRAAEKFLSLTPTCCSPFTSIN
SQFNSLPNNATYEKYSSAPSESLKSLPASINYGVRLSDSLYGNYHAYLCDARQKIRACRIACSNWSYKYNGELPKDSTTS
SATTLIDDNMLLDQSQKKTETNKALSLETLKQSALFNENSENSSIDNMLINIQSLLDGKDLNAIEKKVKVEPLAATGIEL
SLEEQAKLDADIAELLNEDIGISNSLKEMSLIDKKEFDSGIDDSNTTMNSLLSLGESSGYESFAFKGSSQSTPDNEPSED
RISEHDEMEIESNKEQSIFLHSIIESNLITPEELTVNKQSKENYRQDVFNGQPNVGIFLDVLLRKLECMTSNNLYVNLHL
TGLISRLAIYPQPLLQSFLLNHSLVFQPSIRSLFQVLASLKHKIDQFLSQHNNVDILVEQARLFLINREDKLVNARKNAL
EAAAHSAPTKRNSLSGESFSRGENKRWSLTSSFTQMLKRSSGSSGPSSLINTINQSTGISENQLEAIGHGSGYRYYTKMS
WESPNEVSPIQNVVLCAVVLDEWLKELAAITQEHAIISLTNNLEFKV
>MeliponaBeecheii_000936-T1 MeliponaBeecheii_000936
MEEYAVVSDISVVDVYDIASEIGKECEKLIDSYGVDSVTNLMPKVIHALELLENLATKNESENTTVQELQAKISQLESDK
IEKAEDRQRFEKELEQIEEHWRQESRDLVEMVTRLQEENRRLSEALQESRSDSQYSSKQTFTASQEVDIAVLQHLRSMID
KQRDQIRGRDKELLQKNMEIENLTAQVEKLGVVGRELKRKQRQAQMQARGLVEERADFLAQLQDQNRELINLRARLGLAK
KENEDLSKLQGCPDLTNKAIYDLDDPDRPRFTTAELKEILHERNELKARVSDLEDELELYRPKPETVEDDKDAPVQGPLP
YEPDDAPWKKTSESGIRKFFRKIFSESSSSFLVGSSPRRSLSSLSKMALSGNSTYDESI
>MeliponaBeecheii_000937-T1 MeliponaBeecheii_000937
MEIDKEVPEEIAVSSVASQNENINEIILDNQQNILELNTDNQSSRMSDKSNSSDIMEEETVSADDTNAYNGSTEDCIMES
NTDSIAATDDLRQFDVLDDLERHPDQNCCDMDSDTNESMDSDVPDEEIEAMLEEGLPEEFKGKRKDKKDSVPYEEKIKLV
LDEIGHNHFDVLPEGWVQVTHNSGMPLYLHKQSRVCTLAKPYFLGPGSVRKHEVPVSAIPCLQYKRALHEEEEERKKQQE
RDPNAEVCSLPSAKIETIQENRAAHSLDSEQLRNYCQSLFRFKAIKVMRFQSWSARRKFTKNKKHRKQLERPTLPDGTKL
ITFPVSSSGLAGSSSGNVGDDSTGQRPPKHWIMNPSGKSYVCILHEYVQHALKKQPTYKFKELENAATPYSAVVCINDME
YGSGFGSSKKQAKANAARKTLEILIPQMRDKISGDNGGDTVSGNNSRMIKASRANSDTDLSFFDEISITDPRVAEFCAKT
TEPSPHAILITCLQRNYGLGDMHINYSVNTLKHQRNEFTMRVGKHEATVVCRNKKDGKQRAAQAILQLMHPHIQSWGSLL
RLYGSRSVKSFKEKKQLEQEITLLQGKAAVNQPNHAILSKLRQEMRKLAEQRQAIQPIGKFVPPDLPTGSAANLNNVDL
>MeliponaBeecheii_000938-T1 MeliponaBeecheii_000938
MKLNELVYWYQKKIGTYDKQQWEKTVEQHILGGFTHVPMRTAKLKTELIDVDLVRGSSFPKAKPKHGLSTVACLALQRLL
FLPLYRKWWIQQTSLTIFALFLLLYSLQLINMCICFCQMTKDNESDIISTSEVLIPAIMMLTLCIVHSHIVSTHSGPTIG
DGQNKQKMVRRLRHTRCRIGKSRTRQNLRLREDSKSSQDTASEKASTVSDEVLTSVRFAKKVVIENSLTVSRSQEFQTSC
DNEPMNVAVNHPLPINEASASHTQSNEVSGQNMKNVHQDDDGFESLNGNVSSDNDKSAARTPVEKLKHKRELLKNNEERI
LWLEDSISQQVSQPKFSAPELLKSQDNSSNSEAETSKMDKDHCLVSSRDGRQQCESEEEGECEETITNHLTEATTSATEW
MGVTTNSDECSYSSELEESDLRNETNKNYGEFVEHPFSWEFELPPSIMLSSNCASYDRVSCTIWTRRDIKKAELSVLDIS
SAIIARVESMPESMNYFYGGLMLSVVLALIPSIKRLSDHVGMDNSSNVTSSLIPNDLTYVNLETYSDILSKVIDLAFGTT
LWERIVVLISAFERLILSSLLFFLLAVAERTYKQRLLYAKLFSHLTSSRRARKSDLPHFRLNKVRNIKLWLSVRSYLKRR
GPQRSVDVIVSAVFIVTLLLLSFVSLELIKDLESLHSRYNVEALFWSFSLGIFILRFMTLGTKINKKYRNLSVLITEQIN
LYLQIEQKPHKKEELMVANNVLKLAADLIKELECPFKISGLSANPYLYTITKVVLLSALSGVLSELLGFKLKLHKIKIK
>MeliponaBeecheii_000939-T1 MeliponaBeecheii_000939
MIIKTYFFDVWLYFGVLSLVNGLREYEKKDLIALREEVRFMFDHAYSSYLTYAYPYDELRSLSCDGFDTWGSFSLTLIDA
LDTLAIMGNFSEFRRVAEIISARANFEANINVSVFETNIRVVGGLLSAHLLSRKAGINLEPGWPCNGPLLRLAEDMAKRL
IAAFDTPTGMPYGTVNLKYGVPEGETSITCTAGIGTFILEFGTLSRLTGDPLYEEVAMNAIKALNYYKSNIGLVGNHIDV
LTGHWTAQDSGIGAGIDSYFEYLAKGTLLFQDPLLATIFHEHKAAVEKYIRREDWHLWVSMTKGQVTLPVFQSLDAYWPG
VLSLFGEIGDAMKSLHNYHRVWKQFGFTPEFYNIPQAEASTNREGYPLRPELIESVMYLYRATGDPYLIQVGVDILRSLQ
HSAKTTCGYATINDVRDHRKADRMESFFLAETTKYLYLLFDPDNFIHNSGQKGEIIETQWGQCIVDAGGYIFNTEAHPID
PGALYCCHRNQHLFPDQKAMLWKFIPVNDKTEKENTEHISHPKDIKDQYDKEPIEIIKLSEMRHTFINDIENNNNKNTIN
PLPSVNGKVSEVTAIEEESKINTNDPEDESLKVQVAAPPSGIYKADDSENIDTYETYTTSDGHFSTSMRNNTDSFIKQNN
VKPRFEPQILLENIRKKNLYPTNNSARLNYQLLSCQSQSFLQRISIIGEFF
>MeliponaBeecheii_000940-T1 MeliponaBeecheii_000940
MANFRGFYIPSLGATINVAWETLKAKWPENSPCMELIRGPGPGQRQAPGQSGHAQFKSFDEGRDNTEMITMNGDEAYRDQ
NNVAIAEDSFSYQRNGDKIRTGSVSSGEFSEYDEGGGEFGSSGVKINEWQAAWNVTNAIQGMFIVSLPFAVLRGGYWAIA
AMIGIAHICCYTGKILVECLYELDTTTGQRVRVRDSYVAIAKECFGPTWGARAVNIAQIIELLMTCILYVVVCGDLMIGT
FPEGAIDTRSWMMLIGIFLLPLGFLKSLQHVSVLSFWCTMSHLFINAIIVGYCILEIGDWGWSKVKWTIDLKNFPISLGV
IVFSYTSQIFLPTLEGNLIDRSKFDWMLNWSHIAAAAFKSLFGWICFLTFQNDTQQVITNNLHSAGFKGLVNLCLVIKAV
LSYPLPYYAACELLERAFFRGRPKTIFPTIWTVDRELKVWGLAWRVGVIVFTILMAIFIPHFSILMGFIGSFTGTMLSFI
WPCYFHLKLKRNSMEWSAVAYDCFVIFLGILFGVIGVYDSGSALINAFEIGLPF
>MeliponaBeecheii_000941-T1 MeliponaBeecheii_000941
MPLISRNCPHIANRGDLAFIEIVVSQKEKFKKCSECDTDGPNLWLCLFPDCRWVGCPETHLDHSIVHNQKFPNHCAHMNL
STNRIWCYSCKREVITRHVPSPPVSPTQVEIKAQNNKFAGDAPINIDCKTDDLNRLILDKFYGELINRVNYEKDGLFNEK
SGDSPDSTDSDESKDFSGKPRGLVGLQNIGNTCYMNAALQALSNVPPLTQFFLDCGHMVSYMSKDRKPGLSLSYLNLIRD
MWNRKTRGYVVPHGILSGIRTVHPMFRGYHQHDTQEFLRCFMDQLHEELKEHIEDDRDNVLRLKGLGEQSSDEDETEIDG
NGSSQSDAEYETCDSGVSEQSSLSDEGERGTKRRYSRVSQSEKLRSKFTNRSIKKSTVEQPFSQPQRSTQNSPVKYRTKK
QMKTRSIISDIFDGKLLSSVQCLTCDRISTRVETFQDLSLPIPSRDHIDMLHQGPLTPQKAGPCSDVVYVTNQSGWLSWF
LQWMRSWFWGPVVSLHDCLSAFFSADELKGDNMYSCEKCNKLRNGIKFSKVLELPEILCIHLKRFRHELMFSSKIANYVS
FPLEGLDMRPYLHKECISKVTMYDLISVICHHGTAGGGHYTCYALNPIVNKWFEFDDQCVTEVSPETVKHCEAYVLFYKK
WSPEMLQLRDKTMELMEISSRELSDLNFFVSRQWINRFNTFSEPGPIDNSDFLCPHGGVNPVRAQFVDKLSMPIPQAVWE
YLYNTFGGGPACTHLYECPICEEKYESLQKRRQYEMEVFQQLNHNTDNPTAIYGLAMAWLRQWQSFVRGKETQPPGPIDN
NSIIINKNGQNILKVGSDYGQIPEELWQFFLTTYGGGPELMLHSCQRPVSAQSNISLHSTSNSNLDQNFKSSRTEVKSNK
LCMTRSSETISQPDSAIESLTSDTDSHQTQRDVSE
>MeliponaBeecheii_000942-T1 MeliponaBeecheii_000942
MVLSCRFYKEKYPEVEDVVMVNVRSIAEMGAYVHLLEYNNIEGMILLSELSRRRIRSINKLIRVGKTEPVVVIRVDKEKG
YIDLSKRRVSAEDVEKCTERYAKAKAVNSILRHVAELLHYDSDDQLEELYQKTAWHFEEKYKKQKASAYDFFKQSVLDPS
ILAECGLDEYTKEVLLNNIKRKLTSQAVKIRADVEVACYGYEGIDAVKAALKAGLALSTDELPIKINLIAPPLYVMTTST
PEKQDGLKALNDAIDAIQDKITSLGGVFNVQMAPKVVTATDEAELARQMERAELENAEVAGDDDEEEVEGMDGFSGGEGA
EEDKKSGNESQEEE
>MeliponaBeecheii_000943-T1 MeliponaBeecheii_000943
MASTKVDNPEKPGQEVTPIHRIRITLTSRNVRSLEKVCSELINGANKQKLKVKGPVRMPTKILRITTRKTPCGEGSKTWD
RFQMRIHKRVIDLYSPSEIVKQITSISIEPGVEVEVTIANE
>MeliponaBeecheii_000944-T1 MeliponaBeecheii_000944
MSEIVYPQGCRSVTEDLGPDELIRRLKTLAHTLQAMGQDEGMYQQYIPLALHLAEEHFLMHQSKDVQLLIACCIADVLRV
YAPEAPYKDAEQVKTIFLFLIKQLAGLKDPKDPAFKRYFYLLENLAYVKSFNMCFELEDCQEIFCALFSLMFRIVNDEHS
GKVKSFMLDVLCPLITESDIVSNELLDIILMNIVEPNKTQKKNAYLLAKELVIKCSDTLEPYIQAFFNHVLILGKEEKSL
QICKKVYDLIYELNHICPSVLLSVLPQLECKLKSSSESERLGAVALLARMFSEKGSQLAVQHTQLWRAFLGRFNDISVSI
RIKCVQYSMHFLLNHPELRKDITDTLKLRQHDADESVRYEVVMAIVTTARRDFEVVSDSEDLLEFVKERTLDKKFKIRKE
AMAGLAMIYKKHLNDADVPQATKKAVTWIKDKILHGYYMAGMEDRLLVERLLNTCLVPYQLPAGERMKKLYHLLGTIDDH
ASKAFVELQKHQLAVRRAVVEWLEIVKKPDAMVEVVAKIHQISRFLPDPMKVQEFLQKFSAHMKKDSALLQGMETIVQPN
VSCKECADTISMVLKKLGQPVMTNLYYNTIKMLLERVSSVMIDEEAIRVLIGYVLDCLKGGNVIEEVGLNPNNAGEKGLR
LLVMLSFVFGPHFLHNDILMQLVQLLQLEDEMVAPLVLSIFTFLGKYKPLCDVAPDIMNLMVPICKNFAETGTPKQAKQA
VRCLFVNMTNIHDTIFPEIIERIKNSLTPTSEYYRTSIVTLGHIAYNLPEKYQVQIKNMVSRKIVKELLVKESSEQTADT
IEGDWCREDQLPEETRCRLEGLKCMARWLLGLKTDVLSAQKTFRMLNAFVVNKGDLLQQSRLSKAEMSWLRLQAGCSMLK
ICEQKGVGDQFTAEQFYNLSQLMVDEVPQVREAFGSKLHKGLGRGIPNKCLPLDFMGYYALAGKEQDKRLKCVLKTYMQT
DINKRRDYVKTLSLGTVERAMGQLPHILPDYMLVFAVPILAHDPEFTSHLMINQLKVIQQCLWFILEPLITKNEYYCYGF
YKNLIERMKSHKDALKPEDNNMNYKLWSNSQVKHEFPTMYFKRADELLANTRNYLPAEMQINMSNPKGKGSLHNTHSVSE
RPQRRAKSKQQKEVGIGPNETDARLQIGEVECIDAQPAEASETRIQLPGLEEEIEEPPAKRALRESDKVNK
>MeliponaBeecheii_000945-T1 MeliponaBeecheii_000945
MDNNCDLIKTIEDDQEVPNFSEDSDIEDDFQPSKRKKKENKDFDNNFQFLSDISDYNKDTWNDLSKYIKRKAKTKLDDKI
KRIRRGSEHEAQNEIDSETNVDLPEIKREDSELSLSEDELRKDIFKTKEKKSKKKKIIKENDEETINFEEYSNIESHATF
YQMNLSRPLLKAITTMNFVHPTPIQAATIPVALMGRDICGCAATGTGKTAAYMLPTLERLLYKPLDGPAVSRVLVLVPTR
ELGVQVYQVTKQLSQFTTIEIGLSVGGLDVKTQEAVLRKNPDVVIATPGRLIDHLRNTPSFSLDSIEVLILDEADRMLDE
YFAEQMKYIVKQCSRSRQTILFSATMTEEVKDLAAVSLDKPVKVFVDSNQDVAFNLRQEFIRIRKEREEDREAILAALIC
RTFHDHVMVFVQTKKEAHRLHILLGLLGIKVGELHGNLTQPQRLENLTKFKNEEIDILLATDVAARGLDISGVKTVINFV
MPATMQHYIHRVGRTARAGRVGVSVSLAGEQERSLVKEIIKNAKNPVKNRIIPPDIIHKYSKKLQSLEPDVDKILEEERN
ERELAKIENQANRAEKLLKNENNKGIQRTWFQTQKERKEEKEKLSLTEKQPNSNKNKKQKNTKPLNVVEKKKEKSKEPKK
ETAEDRTKRELEKIAAYQARLAKKRNKQNKIRTIVEDDKFASNRRVSQKWSKSSFAADLTNTSKKAVKKMRYEANVKKNQ
SKRKSVKNLSAGKKDNRKNLKKR
>MeliponaBeecheii_000946-T1 MeliponaBeecheii_000946
MGILGLAKLIADISPGAIREQELKHYFGRKVAIDASMCLYQFLIAVRSEGAQLTSVDGETTSHLMGTFYRTIRLVEQGIK
PVYVFDGKPPDLKSGELAKRAERRDEAQKLLQAAEEAGNAEDVEKFNRRLVKVTKAHAEEAKQLLQLMGIPFIDAPCEAE
AQCAALVKAGKVYATATEDMDALTFGCNVLLRRLTFSEARKMPIQEFHFDKVLEGLELNHNEFIDLCIMLGCDYTNSIKG
VGPKRAIELIKTHRSLEKIIENLDTKKFPIPEDWNYKQARLLFQEPEITDPETIDLKWTEPDEEGLVKYLCGDKQFNEER
VRNGAKKLHKARNTSTQGRLDTFFKVLSSPNPLKRKVEDSKTTNKKNKKGATGKPRGRPPK
>MeliponaBeecheii_000947-T1 MeliponaBeecheii_000947
MEEIWFHLSNQFETFQIQTSLLAQQGQQWIITLLTQARQVFYKLHENQNMQNVKDIVQHILIWIENAWEQLQFQYYNAHI
NVKGLYRQIKSLYNNEVSKRELAFCLTGLIVGTLIGYYIGINWGHVSHHMHHIKAVICHHYIGIEGVSMIDDAEMPIIER
SNELLVQVKAASVNIVDTKICYGYSKIYRRLLNSGKHKELPVTLGRDCTGIVVGIGQNVINFDIGDEVLLAVPSWAPGTM
AEYIVVPETQVVKRPKLFTFEASASLPYSGCLAWDALVNRSVIQEGNAKGKRVLIYGGNTPVGCILTQLVKLWGGYVVTM
SRPNAIPVSKALGADDVIPLDDSDVEKELQLHDKFDSIFYTGGQPINERILKQHLMPYGSYVSTVPEQLTSDSLGFIFGS
IFAGCVRIKLLVQYVLGFNMHQWKEGSKINATYLQALCDLVDADQLQMVVDRVYGPYNIEQALYHILDPNAIGSTIITFQ
>MeliponaBeecheii_000948-T1 MeliponaBeecheii_000948
MAEMERRRERASRRDDGAEEEKGEGEEEEEEEEEGEEEEEEASEWRITMRSSISYENKLPGGLERYRKKRRRKGYDEKEE
EERKQRATERNKQLKKLMGKGVGGGQSVEKDVEQRGGGKRGKKRKKRNRNRQEELGREKGERATLREKNG
>MeliponaBeecheii_000949-T1 MeliponaBeecheii_000949
MYRTLQLQHLTGTNQHLSFVSPLKTKQQNLILIAIDQHPRQEFQYFQKAFKVEEGNTFLFVLKSNRSPNLLPKELLNPWY
SKARWHQSLVAESISDCLAGILERAPYSARSARTQSECWTTGLARQIVALIRPGGCASHLDFSIGLLPAFPLEGERSVDG
PWFVAGEIGRHESSTNDDSTSNSWKSLQNFASICEYRAFKACNSSVSGISFRLMKFVSRGQVV
>MeliponaBeecheii_000950-T1 MeliponaBeecheii_000950
MKHTGEPNLKLGRASEIKFPRRVTRGGGKLVWFTELLSGADGAGGDRAGTGSVRRRCYTSPVFIPRSLTSPSLELIPLSK
ILVKRSKTRRPSTWNPVRPPEREVPISGNPKPARRDRERGAAFGKQGAGTLVWVVFIGRIFAGSCKSHPGIPRRLGDKET
RHAKEGRRKIQRGACPPPALPPPPPPPPPPPSPSPPPPPTPHHHHRGASCRSPTRSREATLPCATG
>MeliponaBeecheii_000951-T1 MeliponaBeecheii_000951
MASATMGLRRRVPVNNSPTPSGQSASTAGSSGNTGKRSRTENNNNPSHGNLNSMHRDEPPAKKSRGTSTNAAKSSTSSSS
NSTSPETSPSSKSRGGSASRSNAQNSKSTSAATASVSSSATSDHAVSNNSGVLVSNNWQTPSSMSDVSTYASVAGLSMGS
SPTGGLCAGSLGMTTPIPYMSSSMATFVGNATNLGKSSSVSYLDISNMTGGSLSSSVGLNAGYVGNGNAGNAIDSKNGGV
PMPFPGITVAAAAAAAAAAAAAGVNGTAGYGAMQKGQPENAGLPKKFQSDGMFNAYQPWVIKTYGDLAKTKTITIKKYAR
ILRTLRGEEVNSAENSKFRFWVKSKGFHIGQPEGYDAKPADRIIGRHAVTSPGLDPPLYVPTQLPHNKVSLAVSVSISGL
SLLVDYIAFPSPISRARGAALRSSGYRPPLSAGLRATPRRDINTNSVRNC
>MeliponaBeecheii_000952-T1 MeliponaBeecheii_000952
KENGHDEDEEEEEEEEEEEEEEEEEEGTRTKDPLAPLKPEIRSRGEGFYGGYP
>MeliponaBeecheii_000953-T1 MeliponaBeecheii_000953
WLCLAWPDSASCTTLPGPPVAACFSVLRLLFLRFHQALPPPPPPPPSGSRTQTSG
>MeliponaBeecheii_000954-T1 MeliponaBeecheii_000954
MTYSHMHVMSDIVPPSSSYGCHQPHRTTTKALSPSPSVAVYSDTDIDTNTNARVRHVLSLSLSLFRQRPTGNSTPLTATS
TSTSTTTVTVAAAAAAAAGTGSRRLSGQEAALCKLADTLAIVIEQAAKSSGIIFFTSQPAAAPTDCRLSLALHGLARAVR
SISKSGIGNRWLSSR
>MeliponaBeecheii_000955-T1 MeliponaBeecheii_000955
MNLLKETTDFRHWRLLESREYGNVERIRTETVEIVFEERGFRTERACSMKKCFVGKGVSRRSARRKAVDARGKTETETET
ERERFAAGLTTGSEEKKKKEEREREREKKEASGQEAAEEAAREERHKIDAMDPEVGWDGLEWNG
>MeliponaBeecheii_000956-T1 MeliponaBeecheii_000956
MLAPGSDSTRQFPRVFCASPSLESQIARFYREQGHPPPSLDTSILRVRRATNWNRVALVDVDVDDDDDGENFNTLKGRGK
RHVEIRPVTKKKIRGEGKYFHLAATRIPTANTRSRKNPRDHGRDQTEPHSPRGATLTKPAIPNYAAITDQILAESIAVAR
GHSGDSVPNPRRCRFYESQPRSAKGSVARRSNVTERLKCHACASLEDAIRQIDRGRGSLVVIVVAIVVVVAIQAHRPVGR
PPPPAVKRGPPSGHEDSYLTVKGLVRWPPSTSSSSSSSSSSSSLSTSSRRGFERYPYKPEAGRDSDSTCPASANRLPSRS
IVRDAGSKSRLPRARSPDKETLARRTRTEEERVADRKTRGVCVRLEAGASETGRDGQRYERRTERRSVTRVGRREGRPYY
SRGDRAAVLESTTSGERVRVRSWGGAAGARGISPEIPRMERSRGTGQTGRAGLLAARKADASRLTAAAAATAAVAAVAAH
YTGRGRDADGWITRRERWKERKGNELRGGGGGGGDGTHSSRIRRPRPNQDEERGRARAKRQQTGNWRWRGGTHGCPVKIN
VKKYTR
>MeliponaBeecheii_000957-T1 MeliponaBeecheii_000957
MVKREHPSTLNGAEGTVPPGRVYKKVAIVENFFDIIHAVHVDLEGRPGKHAGQKRTYRTITETYAFLPREAVTRFLLGCT
ECQRRPRTPSPTNLSNQPQPTSATPLTTSTLTSTATSLSPNTLTTASTTSVQSSPKLREGNHSGEGKPLYSYRHQRHQKG
SNSSSNNAASTTTTTTTTTTATATATATATATVTATATASSSSTTTATSTQEKADNNKEKEEKYNPLSITNLLKKEPVAG
SFLPSADSLPDSRRTPESDRASSRSSASSKRKRMLPEGRTPSPQPSQPLPRPWSPGLDPKNTPIDYSLPITTSYLKHQQR
LLQQQAEKNKAAAAIKETELEQKAAAAALPPDEIVDTVERDRYSPATGLIDTNLNLLATIQHLHCQVMLALTERLRPSMT
MPSPLVLPTAANVLTNGMMIGSEVSVQTGENRT
>MeliponaBeecheii_000958-T1 MeliponaBeecheii_000958
MGEDGSGEGGGHSGDFLESSLFQTSREPTVAGESHEISEEKHVSRTESIATMPWQKHEASARERTKGGTEERGAL
>MeliponaBeecheii_000959-T1 MeliponaBeecheii_000959
MATATTTATTTTTTTTTTTTTTTTTTTTTTTTTTTTTTTTTTTTTTTTTTTMTTTDDDDDSTPPFNPTAAAAAAAAAAAA
AAAAATATTTVLPPKP
>MeliponaBeecheii_000960-T1 MeliponaBeecheii_000960
MGEGRGRAYRHGYIGVRESGGRGSGGGGGGGGGGSGGGGGGGGGSGSSSSSSSSSSRGVYASVGGQPRGEMSRGWYKLYR
SIDLLSEDPPLAARKLMLLLLLPLPALRCYCRCCYHRQRRCDVAARGCV
>MeliponaBeecheii_000961-T1 MeliponaBeecheii_000961
MGFEPPSGCKKGSFREYYSACFLPGCELLCRFVRFESATKKMENCNNILELFLHYKLRRNIHVDTSTLTTVTADLVRTLA
EEVYYLQEILKAESYNTEMFEAMNKPTYDVNIV
>MeliponaBeecheii_000962-T1 MeliponaBeecheii_000962
MRAGRQAGRQAGRQAGGRAGRQAGGQAGRQAGGRAGRQAGRQAGGQAGRQAGRQVSGQAGRHARVRRATAEGVVGRWVVR
ERLGVSRGCGKSSRVVGWLL
>MeliponaBeecheii_000963-T1 MeliponaBeecheii_000963
MDFGFASRWSTEARSNRTAELFRTVDTSHVVVRWAAVSRTTTPYPPYLYHPTPPPASAGGVQPPSPLVAALLPPCQPTIH
PPLSPFALRQPLSVLHL
>MeliponaBeecheii_000964-T1 MeliponaBeecheii_000964
MTGIGTCAQIEKNPAYSSKNSIMFLVALLTLNRQFLCLNTVPLKITWTFQNTLDTVPPPFDNRDIRYNARQAGFRFDVEC
GHGESSRGRQPDENMNAVGLSLANLIYRSADHVSYFNARRPS
>MeliponaBeecheii_000965-T1 MeliponaBeecheii_000965
MGLCLLNNDRVNNSSSLTHSHNTIIRDITRNEAAICQCAKSGFEHLEASSPALPPTTQWGSEEPPSRITKDAGLQEPHLV
LSDEAAVPRLDTLTTKVGNSTHTAVTVTTVTTNDGREERRGP
>MeliponaBeecheii_000966-T1 MeliponaBeecheii_000966
MTKALVPNDDDGGGGGGGGGDAPPLEGETLQDYTGNISLLENFSTPLSASIVIYARDEGGYGPLYGF
>MeliponaBeecheii_000967-T1 MeliponaBeecheii_000967
MMRLGLKRDRNGNVGKRGRGARSVAQPGGERAAEAKKERRAERAGDRWRTQEEGRATVRSGTAVRENPGGGGGEGTSEGT
GQGGGGRGDQPGGSGGAGGEGETELAAGRGCSRERET
>MeliponaBeecheii_000968-T1 MeliponaBeecheii_000968
MVTDPTLPPPPPPLPPPPPPPPPPPPPPPPPPPLPPPPPPPGRGGSRRTGEGAGTVEKGRTETDRGGGEGGETLRSSGHE
LTVCIYYSDYDISTVEKPALCAGTPHEEHEEHEEHEEHERQGAP
>MeliponaBeecheii_000969-T1 MeliponaBeecheii_000969
MVVRSSSSSLASLMTSLSAPFVTDERGVHARIPAMPASRDGIESNTGPTIPRLRVSNTRLAQAASGCAPSVEILPISDVK
QAACGTPQEEGDPGPTSVWGKESLPSAPLDESRHSDSETKRNRLSSHFSLSLLQSFQQHPGS
>MeliponaBeecheii_000970-T1 MeliponaBeecheii_000970
MAKYDFSKDANWKSPRWKSRKYLKLRGQYQEIMNSNGKEIMLKPKTDRSAVGRAARFASSQPEAVTQVTAHFSNTGYIDL
AVPDDAPVECNLQTIRDDATVGDKEYFFTYHPAGFSDGLKRPRVIAIARRKPRIAIDRQKRSSEPVSQRPGHLENPLATA
ARAGQAARVEEPSCVRCCSNRGHRTRLRCSGSITRTAASLVDDLTPESSQSPPRVRCSFSRPSQPPLVKTKNTVPAANSL
DNERKVFVIDLCRVQR
>MeliponaBeecheii_000971-T1 MeliponaBeecheii_000971
MENSRDVSGAINVLVSGCSYSRDSRNGSSDLVDMPAGTVPNLGAVAGVGGEDMASLWASYAMGLKKTPPPASAATPSRSD
RDRESSPPGGEGTGSAHDETSSSGNKDDEDDDDEDADERLDPRHHDPERQKAFNMFVRLFVDENLDRIVPISKQPKEKIQ
AIIDSCTRQFPEFAERARKRIRTYLKSCRRNKRGREGGPWDAARPTPAHLTSVQAEQILATACENESDNAKRMRLGLEPV
SQPMPTLPAATFVHPATNYETRVPRSSPYHASNVGSALARATREAKELTSYECENC
>MeliponaBeecheii_000972-T1 MeliponaBeecheii_000972
MNVQLGAKADRLLQQTDVRSSLDHFSSTPVKSLPGKREDTPPASLTSLAPLTSLANLPSSTLSSTPLSLAPASKLLTPAD
NKGLMSQATIVSSSTVNGVASGGAPTAMYRPNFSQAFQRAGPTTVPPTLSAGLYPTQSFTSGLLSNGPTDLSMKNTKPLL
SHKLNATEMTAVRQLITGYRESAAFLLRSADELEQLLLQQP
>MeliponaBeecheii_000973-T1 MeliponaBeecheii_000973
MVIERETEIDRSLFEDDVNRNEFGETLISDRVGFPSSEGKSIDNTDCCDTTIERERERREETRWREELQRKKQHEQH
>MeliponaBeecheii_000974-T1 MeliponaBeecheii_000974
MIEINFTSEEKLLKVTDKKFQSVPEGQKSRGNDFQGAPESPESRAYRLISYVEKPKATTLRNEQPGHRSANANYTNYDAE
IGARIAPTERRNRSLNPALMPFHRVPRKERRCAKKERQRYEAAKKAKEKEKRVNSTVDRQAGTVCQDLQKPGSQPVAGLR
RDLTRSSRYLLTALISFINRGGANSVSPCRKYRVRSEAPLEIQGMQVNADGVEL
>MeliponaBeecheii_000975-T1 MeliponaBeecheii_000975
MMYWIPQSFEEYFTHLGRVRTFASRIVSREKRGELLLISISKREHEKCFCSTSGDSGSEAVRQEDRLMDTGESSGWFAFS
CSARLSNNGRWLELMRHQFPVMLAVIGSADQNADLYERGARYRSGSITGSSRCVYVSYVFNDSRAARCREGQPRMHPKLA
IVRLDPLFRDSSTDAITRK
>MeliponaBeecheii_000976-T1 MeliponaBeecheii_000976
MHQLERPRPLSQSSLVKSTPTCTLSTQNSAKHTAAPVIGDIKEHQEAFDQPNRTAHPSICIHQVPSPLPSRCHCFDEATG
MVFRTPVHHAATTQGTRRQSRVLRSVSISNSNPARQTQSRWMSC
>MeliponaBeecheii_000977-T1 MeliponaBeecheii_000977
MSSSGEFSTLSSGEATGTGDDSLPSSREATAEAASSGAGFMPLREFLDRFSLPRVVRVEGAGGRPILLYKQQQRSLRVTA
TLLMHRYRHDVKVGPEIVIPEGYPEILIEKVILSKPRFEDFGAGKGFNSARSENCLRKSQRPTEHDVISPEVGSLRGYNL
RFTALQRRASGFLKQLPAIGGPVSHSSLADPWICINLGKREVTAKSKVERRPQGIKGSFLGPKWHSHSRLRLSGPAEGSS
PDSFPRPSNATNARFMADQVREEFLVLFMAGDARPTIAWKICLFPRRARSAPG
>MeliponaBeecheii_000978-T1 MeliponaBeecheii_000978
MAEVRCKPLANRFSDLYAFIVGWFSVVSSNSGTGSARVYRRVGALVRAGVPAFLLAKPLRAYTLTHSKMENGNLRAHYTK
TTVRAGEVLRLAAVFQDTRRTPVSSGISGVVSGAPEGKSSRSSERDQYAQCLDSHGHELFAPLSARGEFYATCQSGSLDT
GSDAVLYRVHQLARRDLPLRVRLVAGPLPIPLPRDYSGLMQLEGATRGPIVLGCAVPLMPERPLSSSTVPELLELVATGP
TAPRVKRARLGCPSEARLLASPKMQRLLSACRRALDQRATEPRVAPPKPAASGGQLKELHLKEIKSKPEAKPILQSLREG
LEHIKRTTIRDRSNGRSSSGNNHSFLDRISRIAQGGRSRNPAKKSASFTFAVRPEIGMRSERYASLESETNLLQASAPSS
RQQVQRSVSTSVLEVQTQQQDLDPPYSKVRDSLTPLPSTPPSKTEEIYAEICDEPTNARSPQEKPPPPPPAGGKNGTREK
DRGYVKLALSQSEVSDLNTGDEEEGIYNTVC
>MeliponaBeecheii_000979-T1 MeliponaBeecheii_000979
MGEVRRGGVERGAKKVARPGEKKKEKKEKVKEAEEEEGTLASPGMPADHERCRYDGRKTLPISALSINFIRSSSIKKIQQ
SVGESHDAEVLYIVSESF
>MeliponaBeecheii_000980-T1 MeliponaBeecheii_000980
MSARGCNERNYFDGKVRVSFESPRDEASNPRHLSSSVETSSNLCHGLYLEDLQARFFVVFGDRLGEYVHCHNKEEEEEEE
EEEEKEEEEEEEQ
>MeliponaBeecheii_000981-T1 MeliponaBeecheii_000981
MGKRARLIHDPPIVDPRSVDRLLVYHCIPISIGVPSSPVNNIRIAAIFKPTTIRNSVFTSKSTYVAAAAPLLIGKTMPIE
RLPENKPIHTSRTTSKSSLWTQGPLNKRSGAAGGLDYNGSSCWCQVD
>MeliponaBeecheii_000982-T1 MeliponaBeecheii_000982
MAAGKLTRGNRAFVKPKRSPALGEFPVSTLRLSLVRWSGGPWPRGGTGGEFGKNVNESRNLEGRWITAVFDVLGVADGRC
LGHRRERTRGGPSVPGPGEVERGRRTRMFECSAAREYREPRTKYQVPFTWYEPSRSVVRGPPLPDKGDQPPPCSPSHVCK
PASVPSHKRADGNRQLGRPG
>MeliponaBeecheii_000983-T1 MeliponaBeecheii_000983
MVYKSFPLDVQSKWKRGEYSLIEGRLSEATGGPLGFFGGRFIRAERSGQVSNTRAIIDTNTVSRG
>MeliponaBeecheii_000984-T1 MeliponaBeecheii_000984
MCRVALSSLWEDHTTTRLDAIEETSSETRSCGSCAIAEFSVAEATSGRRSYGSRRFKPRSAEREMRNAC
>MeliponaBeecheii_000985-T1 MeliponaBeecheii_000985
MNSSLKAKGLEPTCEQVAEGVGGVGRGQGGLYQIVITVPDCDEGLYGGISMGKPWLSSIYVGETRLRANGKSTVSNGVHG
QDPRRRFAECETAAVFLGVRYALR
>MeliponaBeecheii_000986-T1 MeliponaBeecheii_000986
MFDFNFSGLWIFTHLYGKGGTQARLQYKHSHDVDPGYRIGRVMRQSSKASHGPDHKHHQRTPAFRPLEGKGHSESQGIKE
LQCVKRSVIRNLVLDDPRLDCIFLSRQSCSYCQDEFSDLDDVGISRSLKPFSIQRLFLIYDVQSGDLGPSRNMEKS
>MeliponaBeecheii_000987-T1 MeliponaBeecheii_000987
MENLCEILIGVGWNMVYAVALPPEERTTEESQVRQALLVVRPLTGLRVVEGGTNPYDTTSCQRVSVSGPLTLGLSHAGRH
VVLAIASFSTTPRWKVTVEVLTPSDITEESGRTCCLIDSQSSSSSAGNDQCGTMSSNGEFSTMSSEEVPSLPKSLPSSRE
ATAEGSSGSSGGYMPLREFLDRFSLPRVVRLEGTGGRPVLLYKQQQRSLRVTATLLIHRYRHDVKVGPEIVIPEGYPVRK
IISGNRELQTNWCAPIYRSKQCNAYA
>MeliponaBeecheii_000988-T1 MeliponaBeecheii_000988
MSRLIYEPDQLHGYIRARWFSVISGNNTTGSARVYRRVDSLVRAGVPAFLLAAPLRAYILTHSKMEQNAKESFTTATGKP
QTARIPAETANDLTTEKVQNRPDIRYFFMSRDLGSHVIKENGNLRAHYTKTTIRAGEILRLIAVFQDTRKCSTVSFGISS
SSSEKDQYAQCLDPHGREVFAPLSARGEFYAICQNGSIDTGSDAVLYKVHHLAKRPLPLRVRLIAGPLPVPLPREYGGLM
QLESSTRGPIVLGCIVPERPVHNPEMLELVVTGNGAPRVRRARLGYPSEARLLASPKMQRLLSACR
>MeliponaBeecheii_000989-T1 MeliponaBeecheii_000989
MWPNLFFHFSRAVGDRATEPRVAPLKLHPVGENLKEMHLKKIKPRPETKPILQSLKDGLEQLKKSTVKEKSQTRQNCRNG
FLDRISKFAQGSRGRNPAKKSASFTFAVKPEIAMRCQERYSSLEPETTSHPCHSNSSKQLVQRSASTSVLEMPANVELQP
DYSHVRDSLTPVPSLSKLTTRTKADDIYAEICENAAAQVQKCPGSHVMARIKIVVKGRDSPAALPSNIIDESRYVNSMVT
NDQIDSIISTEDEVIYNTIF
>MeliponaBeecheii_000990-T1 MeliponaBeecheii_000990
MFHSIIDNVSVKTMTKKKHNNLSGWKPLKLEGSVFSGNVEDLIGIEELTDYKLEKENKTKIVICNEESNNKKDKVSPKRK
RSSIWLENDVNEPLLKKAKKLKSKKKKLKRKNDEKVSKCLSSKNGVATNSNNQFSNEYNDEKNDMYDNDAQQWHILGVPI
PIIKALKDQQFYNPTHIQALTLPPAILGHRDILGAAETGSGKTLAFGIPIINGILELKNKESDMEFKKKTSEIIENKSWI
CSKNEMIENDNSSSESDYEEDESLNENNIGCVRVINNVKMNETQNYTKPLYALILTPTRELAIQIKNHLTKAVKYTDIKI
AVVLGGMAAVKQERILNKEPEIVIATPGRLWELIQQGNLHLSKVDSIKYLAIDETDRMLEKGHFQELQQLLEKINTNERK
VRERQTFVFSATLTMVHDIPEYLEKKKRKHSKSRIQKLTPDQKLQKIMELVGIKNPKIIDVTKKSGTATNLTECRIACTI
DHKDYYLYYFLKRYSGRTLVFCNSIGCVKRLATLLGILDCRPLPLHASMQQRQRLKNLERFQADEDGLLIATDVAARGLD
IPNVEHVIHYQVPRTSESYVHRSGRTARAQKNGITVLMMEPSEKQYYSKLCKTLDRTEDLPMFPVVDKLLITVKERVDIA
REIDKLELKCRRDNSQKSWLRKAVEEMDLVLEEDKEDLTTEMKETADLKRRLKIKKRQLASLMSKTIFPKGFSGKYPDIS
TEFKLNEDHQKAVDVMKKAIEEIPAKKKRNKKSNIKKNSFKTKVQRKKNRNKV
>MeliponaBeecheii_000991-T1 MeliponaBeecheii_000991
MDIETENVINLVFPNGIPESWKENPDFYQYLSKVGGYDVDQLNKEPDYLNDEKTSVLQTTQELVFANYKTFVQTAESSRE
IFKQFNETENRLDGLVQKIPKFVEKCQSFCDTSKDINTYRRINSLTLTRNAELLEVLEMPQLMESCLRSSQYNEALELSQ
YARQLGTKHGDIPIISSIVAEIESSWSGMVGQVVGSLRGDLPLARCLQLVGLLRSMDAFTEPELRIKFLQARDSWLQSLL
NAIPKEDPNLHITKTIELSRIHLFNIITQYRAMFNDDELITPGRDLTVNECAIFYHWIEEKISQFLITLEQDLPGVTSID
SILGQCTYFGLSFGRVGADFTGRMSDIFVRVIGEKFESSVRKTTKKFEKDMESFTLINKIQKTNIKMPTTVKSENPPEQL
VEFYPLAEYCNGLISSFNEIRLSPPVALSVFCTKILQESLHNVAKSILLFYKQEQQAFTASERENMLKFIENLSEQLIPY
VQYCIHVIFPPNQSAIHLGVSENLLQEQGITYLNRDIILEPLTSLLPISKNLTVSNVQSLLLQRTSEISSSSDTAETDTS
ASQLEKLKISESHLLVEQKTISANSQERKAFLTEDSKVLANNSTSNNENQNR
>MeliponaBeecheii_000992-T1 MeliponaBeecheii_000992
MILNVLKQITTYCQCPLFNKAVRLYGIYEPPYIKAKEFEIPLYPVLNIQLRGYKYPVIESYQSFIHKIVEVFDFTINDSI
PFPHREFKIKKFKKGSTIVDAEYDLKIYERDIQISNVSSTKCPIFIRVLEASLPEGVSLVIDKYDPILQKKRLIPNKELI
DIKSELEEFFESKQK
>MeliponaBeecheii_000993-T1 MeliponaBeecheii_000993
MFTLLGEVNLWTFDDNINIKSTDFGAFRYHDKRVDHLHEEAKRSYCQKRGMIYVPTNKKGNKLKDSIKYLEEQLRDNTII
YCQWYDDCVLQLMLSNGLLIQIQVNITTGDISKITFDKYLIGKLLEHISDVIITKNYIFSAYNDNQVTIVHFTRSKRHVF
DKINKLEPKLSTIDLFGPNGRRLDKKVQTNKCGDLILIWWKSTMNEVYPWSPAVKEHDRANIHLYRLIGIKLELICYIRS
EFDPLCIMFDACNDNIIHSVEQKVSRKGEVTIEWRTYEVSQQDKLQRIAMVSVPLPTHTSCVKFSPTQELLLLCCIDGSV
IIYDQTRATTTSVKAAFIPTLASWHSDGMIFVVGNDKGQFQHFDIALSCIKSQTLTEEAAQANILDLSSYFRIQPALLRM
EWNKRSDLNCYINLHNHGNSLLLLIFQRGPLGVIKMLEGISFTGDVLVKRYLSLSQVEQATSLLLAMNWDTHSRACMHAL
NQIVNYLFKLPLTTERENLIQNALGSFHVPIKPISQAIEEEYGDEIRDLTRRFFHHLLRHHMFEKAFRLAIDLNDHDLFM
DIHFYALVVNDTAMATAAKENAERILSRSNSCSSSHSICSRASCSLCSDSISDKGEESYSDESDNFSKQNQTDIKQTKSH
NYKKETSSQIPPLPVVHPHPLHKNLLSTSFTDITPNGKTECNLETKPFNIPNSTLTTNSFHHSSHLSLPNTFFTSTSFNK
PLYKIHTNPTLVSTMTNNSQSSNNVSDDLMTTSFGSLSLNERKLGISNRINENSVDTTLKKVLRGEMQFPLDNISNDTIT
TNLVQENSFMSTPFNNPTYDSVTSDVSPNLLKSSLDNLDNNIMSTSFSTHCTDASNTYDNFSDSVTTKSNSNTVSSPIKN
IKSSVTMNDFVSKTLCDSNATNKLASSFHNNHNNLASTSFNFLENQVQDSCNSSSNNFTSEDNSTIVKLQQPFLGKKQVD
FNIPPPPSLTNSFTNYFQSLPKKNLPLSRSTSGLADIDESIKKFSSIRTKNVNSYLLQRQNSASNILQDQHKYNIQSSRY
RFNYDFDCISFHGSYDNIDMHSSSNNMRLGSSQFSSTYGVQNRFDRHSKLVLTQNSTNTSINKESKINSNIPPLPIISPS
TSTSISCSSFPNFTDTILATNEKPKVKFSDTVTHIFVPGTGQSHKQKRSTITQVHLTDPKRELAESLPLCLGNEDYLKDF
QPLPKEDINDKVKESSRPEEGSKIKVVHFGLL
>MeliponaBeecheii_000994-T1 MeliponaBeecheii_000994
MAMPRSPTRAQRTPQTEETYIPPEAETTPINAVAPHYFPPFNREDPKLWFIQVEAALSKITSDSSRFDYIIQRLPLNVLC
LLGNILETPPTSNKYETLKNKLLELYGKSEETSTPQNL
>MeliponaBeecheii_000995-T1 MeliponaBeecheii_000995
MPTNEQVSGCSAFGHSCFGGHGKRFDPHARENVLQENQVDTATSDKYEDMEALRLPNEFVIPKKKFEGQEETAFSQTRRQ
DSTRFDPFMLSFIVRQWVYKYLISRETKKKKKMNE
>MeliponaBeecheii_000996-T1 MeliponaBeecheii_000996
MLLDRTDDTKVLKANAHYRLTISGSLPSHGKRSAVHNNAYLVPPKTLNEIQQGVPSLVKDQFVLSRLIGNRPLVSNKYRG
RWNRFFKIKAGFPENWDSDDFNAHLVNNEPTRDQNNNEDLTQGKRKHSNNVQDMTGNINDEGKEIPEILLISNNEDNQHG
RKPQNVDLFKFLVN
>MeliponaBeecheii_000997-T1 MeliponaBeecheii_000997
MASNKSSNLLSKSLNNVEDTSSSFECQFTFDSETKEAGSPAGNALCRGTGPLKSAQLHQSRRGWQTFDPCRIPIVSGITM
EHGGPWWTGQLSAPSKRATCVGGSFSGISPLSPSLHVHTRESNDAQVYETVVNRIMEYNGYRLN
>MeliponaBeecheii_000998-T1 MeliponaBeecheii_000998
WLTHLSYRGISSEDKRSDLPVEKPFERHLGVDLTAPADEEEEHSLALAENQTYCIGQ
>MeliponaBeecheii_000999-T1 MeliponaBeecheii_000999
MPLSEFRKKKLLYVFNTFFEYPKNDKGNITRIVPRFSNAKSDNVLQKAHIKQTHMCLLIYLTSDKRSP
>MeliponaBeecheii_001000-T1 MeliponaBeecheii_001000
MFISMFSFVFLDFNQSGAIDRKDLDLAIQRINENRGWSADNPKAQSIRDTLLKMWDNLRQGADTDQDGQVSRDEWFELWE
EYAKNPSNASEWQQDYMSVTFQLFDASGDKSIDENEFCNVCRYHGVAEAEAREAFKKLGVGQEITWDKFTNLWKQYFSSD
EPTAAGNFIFGKTSF
>MeliponaBeecheii_001001-T1 MeliponaBeecheii_001001
MVSSILNHINGVPEFKLAAPSHHDGIKYTRFRLQEDSKTRYAGKFGKLDYSTDELELQKEANEVEQFAMTSLGKLIFVDI
HCRHPKSSDKPSVDSLSLAFENLFYMPFDIIENYGNTLHTLDISHNKFSRNLQFLAEFENLTSLNLDHNNIDDHTVLPHM
PKLQLLWLNHNNIEELYPFIKNLHESVPNLRYLCLMGNKAAPSYLNGGTFYDYLQYRLYVISWFPCLVHLDDRTVTPEQC
QEAKRLFKRPLLENLTEYAPLPECIKHLHHKITNILKPTLPYKLKPRGTNFIV
>MeliponaBeecheii_001002-T1 MeliponaBeecheii_001002
MLGTIYWSVPFTRNSSEILINDNHQRINSPSKSVTGSELPLSRLVSYTLFPDNDVDDPIWTLIAMQYGQIITHDMSLAAG
NSQSTPHETQCCTNDGQVIEQMLSHNSCYPMIIPYNDPVYSKANIRCLNFVRSAVDLDNGYTFPFKPAEQLNDVTHFLDL
SLVYGSSDQLANNLRAGVGGRMVVDIRRNREWPPSTVNKSATCDITSPDEVCYQAGDVRVNQNTQLTVLQIILLREHNRI
ADALARINPHWTDETIFQEARRIAIAEHQHISYYEWLPIFLGTSSTYGNNILYDTTHYVNDYDSNVNPNVLNEHATAAFR
YFHSLIAGFLDLVKEDRFSNSALRLSDYMNKPSVIEENNNMADLTRGMSFQPEKASDQFFDAEITRYLFRNGRPLGSDLR
ATDIQRDRDHGLASYNDVREYCGLPRATDFDDFTDYISLENVKKLASLYVSPDDVDLTVGGTLEKHVQGLTGPTYLCIFI
KQFYRTRVGDRYWFESGDHKLAFTIEQLNEIRKSSISRLLCDNGDNIVNMQKQGFKKVDSSNPIMSCDNIPSINLSLWKD
YAPELGNHEESTFLVFKR
>MeliponaBeecheii_001003-T1 MeliponaBeecheii_001003
MRPGGLMAGSVATLAILWVSLQTMGFLGSSHTIGAYKLPMSLQNYLASYTGLPMSNYPYEGGVVDTGRFHNRRYPHIDEA
VLNNSISFAQSLVDRMSTLERNIANAGVELMAHTPAGKQFLDSYPSEDAFERGLDAIVAMKASSYLLHQSCRRFGLEKDD
CARYISTLSLQGTPLNSACPRSRDAAICNPMAKYRSVDGSCNNVENPSWGSAMTAYTRILFPQYFDGIQEPRRIGQTKKP
LPGARSVSVALSTPNDQSDVSRTLTVMQWAQFIANDISYTPMRKMVSSGKPISCCRSDGNPLSPRYVHPDCSPITVPDRD
PVYGQHYMNQASHFLDGSAIYGSTLKKSRELREFDGGRLRVHKDNKHEFLPVGGTECKDGCYDSGDYRVNTHPQLAVMHT
IWHREHNRIANKLAELNPSWSDETLYQEARRIVIAEIQHITYKEWLPILLGKKYARAVGLVVESSYSRNYNSEDDPAISN
EVATAALRFVISLMQGKISLTDNKRQNNKTVSLAEYFFKPTIIESDEVFDGLLRGMATQTSQKMDINIVEDITSKLFASN
EESLGLDAISLDIQRGRDHGLPGYNHYRKYCGLPSAKSFDDFLDYIPMEMIKKLRTVYTHPDDVDLIIGGMAERPAEDGL
LGPTFRCLIFEQFSRIRRTDRFFYDSAYQPHPFTPEQLAEIRNVTLARIFCDNGNHITEMQPNVFLRPQLGNDLQSCTMF
EAIPSVDLFAWAERAKAYR
>MeliponaBeecheii_001004-T1 MeliponaBeecheii_001004
MVTLTNKFISLISHLYRFSLIRGIVQRLVNRKKSCVEESANDNLETRCAGELACSVRCRGVRGPDEHVLTE
>MeliponaBeecheii_001005-T1 MeliponaBeecheii_001005
MANKLSISEYELVQYLIEGIPDPNLQNQARLHKFKTRAEISQAFEDIMLRRPNISRGVRNSADNAASSSSRTRGDNLRRE
LGSEQVMCYNCGGLNHMSEIAQRKKVQQKKYKKEVTINGYQTTALIDTRNDITLMTTDQYVKIGSPKLQPKEIIFRGAGR
DRNSTLDEFVANLIIENNHYTTAVQIVSEHVTEYKFILGTDFLDKVEINIKEGDISISPLCKTHRESQETLIKLT
>MeliponaBeecheii_001006-T1 MeliponaBeecheii_001006
MPLTIGIKFDMAEYEEKLNEYYEKYSPIISLQVFKNAIINKLRNQNSESELLDFLGFEAIELIQYIIENQERIIASNSDF
ILQKKSNGTTQIEEKEQLWEGIEKMEKKLKKVSGEQGKKKNRRER
>MeliponaBeecheii_001007-T1 MeliponaBeecheii_001007
MADYLHQSPQRHKWRPNISEQHGISIMVTLKGTNLPPLSYTLGRRMHSTSGRRKRTRGNLASGFEHQAFKVGGMSEFPFF
HHRPPLPGPWLMEPSRIALATKSLA
>MeliponaBeecheii_001008-T1 MeliponaBeecheii_001008
MKSSTSGSSCVCNLTNAKTVASLDHSIGVPDLHATKHISRISSNFDGMNEEFVCAAYVNGQISVYDSNQSGFQINCTRNW
GEPELKHRRLHLEEGILEPTKMREFSIHAADHREDLDEEQAIRSRRHCYSREDEKQR
>MeliponaBeecheii_001009-T1 MeliponaBeecheii_001009
MTTGLRPWGAPGVYTRKPENLDDSDDQLNASSSSSGIDDGSAPPTLKLDVTRRLSESITFRDDPSVPSTSRTHDGHSSKM
IANIAGDLTFTSPTAPPTAHRSHYREAADQVKRSPKHKSLMALRVFNASHDSLDAPPEKLFANIRELRKIHLAYSELCDL
YKGIVIRLDQLLGCVLNTNPRPSEQHNQSNRQQRVPAAPQPAQTRAVEKPAPESRSVTIQRPLRAESVDALGERDCDPQP
ARVSRLLQLEGTTSERDRANHGAGRAVRPRSPQDLGPWRESEQPLQQLVPQPRPANRVQIQDNLPANTHVVIHWKMNSKH
ESLLPDIDDAHHANDSNIIKLTMISPEARDHNDAGGSLAANYGKQQQQDDYITSDNETLHLLNQTLHENNVTAETDHIHN
SLPGFDSKKLKFQADKTLSSLLLDGEYRSRNIFEQNDSGIHTVTSSESTSPYDESPQKKGTFATENRQQARLDSEDAMEN
ASY
>MeliponaBeecheii_001010-T1 MeliponaBeecheii_001010
MRFDAATREVTVTHHLVRCGNPMRGGNCLCFVSSTRVPTLLLYNLMKCKMISLKIEIRLSYLKLVRNYEPDCIFRLSSNL
TAVAKELEKLKFLIPITMERSNEINSSEDEFDLQLLNEEVTAIHRELDDRENTSSDDDSDEVKGVRRRKIRIRIIDSEGD
SDSDAAEDPRSDSSEWIS
>MeliponaBeecheii_001011-T1 MeliponaBeecheii_001011
MQFVNIDGIITVLHSHEAGSKTLSNLNRLRTTSMQRPEKAGPVFGQTGHAKLCDVWKERFREPPPNLRSQS
>MeliponaBeecheii_001012-T1 MeliponaBeecheii_001012
MSSLVKCRGEDVKSEEPGPADFERAITHSGYGKFNCLLLLAVLPASFSSIFSSSAMSYVLPSAECDLNLTMFDKGLLNSM
TFAGGMISTSFFWGFVTDTFGRKKIMFYGYMFTGILSLATCFSHTAWLLISFKFFDGVIISGPYAALMSYLAEIHNNTHR
SRTYMWLGVFFSLGNISLPCIAWLIIPQKWTINIGGEAMEINSWRVFLAICSLPEFLACLAIFAFPESPRFLLMKGKREE
ALEVFKKIYSVNTGKNPDTYPVKDIEDEYSVESASDSIKDELRSCWQQIKPLFLSPNIFKLIAIGMIQLGATIGSNSIRL
WMPQLFAMMEHFKNNYLKHEYSSSQPRFCYMLGQQQGTSHNSSTSFTNETLNVAHTCVPEELNSKVFINSIVIAITGVVG
YTLAGTLITVIGKKKLIATCFMVAAACCASLYWAEHTNSILGLCSVFVAMSSIGGACVTNVIVDNFPTCLRTMAVSLTMM
IGRIGAVLGNLLFPVLFDLTCLGPFIMIGSASLVSALLVTILPRKKSQNDKPKQTA
>MeliponaBeecheii_001013-T1 MeliponaBeecheii_001013
MEEVFQNGNYQRESNANMTTMETQKEDILLDHMEISIVETEKRANGALNLREFYTVYLIETKVTDPDFKGALTKVSSLWR
RYTEFELLRAYLEISYPYIVLPPLPEKKVLYAWQKVTTDTFDPDFVDRRRVGLENFLLRVASHPILSRDEHFMGFLQQKD
GWRESIKETGYLQLVESKLKALSVAVRLRKPDKRFETIKNYGIELQNNLCNLLRVRARLVEKQHGLYKLHANYGRVFSEW
SAIEREMGDGLQKSGHYFDSLAAIIDTTLEEEELIADQLKEWLFGASALQAVVKRREALQLAKDEAHDALTAALEQKEKV
IQGKSGLMSRLFVSVDTEEVRELKMLQLEQRIAQHEETVKRVDEDLKSFSIKAMMDIERFQHQKVVDLKEILAAYCILQF
KLTRKGLHAWQHIKSCLESMK
>MeliponaBeecheii_001014-T1 MeliponaBeecheii_001014
MVAPKPQSTVLLSRWLGAAWTLEGHAPATASGLTTLYEGAEVSNVAPPCQLPWHITTHDLLHPLLFIYGRCKNRRQDFVC
SVAFSSYRPQTFDFRAATKSFRRTPPRKLDPYRGTSYLLLVNWELMKFDARPSSSRLHMGFAVWPAKKCPKDSGSESGSH
KAGVGGTRGSGGHKSGGGSDGKPTRVRTVLNEKQLHTLRTCYAANPRPDALMKEQLVEMTGLSPRVIRVWFQNKRCKDKK
KTIAMKQQMQEKDGRKLGFGGMHGIPMVASSPVRHESSIGITPLEVQTYQPPWKALSDFALHTDLDRLDPNTPSFHHLVS
QMHGYDLHSGPPQLPPPGMLGGPMNDGGGGGGGGSLPAPGPHHPSSGGPDMGQHPDSTDSYVTYLESDSDSLHHDTGSP
>MeliponaBeecheii_001015-T1 MeliponaBeecheii_001015
MKEWKAEKSTSSHCVGCGGRIHDQWILRVAPNLEWHAACLKCAECQQFLDEHCTCFVRDGKTYCKRDYVRLFGTKCDKCS
ECFSKDDYVMRARSKIYHIKCFRCSACMRQLVPGDEFALRQDGLFCRHDHDVLEGGKLCSGPGGVPGSENNNNASLMNNN
HHLHPNDGSISVKPGRSTGVLPQVNNSMAERTRHVDFYYRGQMSATYLRITLSGHGLSGHKEQICKREMRSRGSSKGPSD
TTVLY
>MeliponaBeecheii_001016-T1 MeliponaBeecheii_001016
MVAGYAHRPPHDLPTKGRTRVPRRVGGRWGWVQRRTDDDLGGNHQPIRVQMFSYGDYKPFPPSATVSSPGFSVEWGRVRR
EDWLDEG
>MeliponaBeecheii_001017-T1 MeliponaBeecheii_001017
MKFESNDQRFESTRILATYSISLSVRVYETLPRYFRNQYTCERWPLEILTTDLVASDTTSDTVLNPPLFVSTQRYPFQLA
EQALARNVRRAAPLTEATCKVLRTFQQPTRGLEPTAILSPNYPSLPLSELLDSAERSGRETKTMTRSGDGGGRSRQSLAK
LEDRCPQEAWKRQSRLHRENEWLDVGVESPLGSSPADRTRIGNSGGGTRDSWRESGRGKVDPEGGGNGWLGWVL
>MeliponaBeecheii_001018-T1 MeliponaBeecheii_001018
MKDRRAVRWRRIYIKCRRTRVQQDVKQWVAAFSGGLSAVKNWVVVDVEDEAKEKRREEKRREEKRREEKRKRKVGAGLQE
GSEQARTS
>MeliponaBeecheii_001019-T1 MeliponaBeecheii_001019
MMEAKCKHRRKDLFDNECILLFTSHHEVKENPMDVGCGASDSEFCSYVSMNKLPKWITHAINQKERTILQKNILHEVFKS
EMANRSSSHRGTGSRGNRAQSATCSRWKSRPRVRREAPASAFRG
>MeliponaBeecheii_001020-T1 MeliponaBeecheii_001020
MERQVPRHSRRSQFPQAGSISSEPVIRSGNENFTSEFFHQTSHSKGAKAGNNSRQRLRIMKFKFKSIERKVKMNNNDRLE
RLTPLLVELWAAEREEAIPRSPVELTPPTGDR
>MeliponaBeecheii_001021-T1 MeliponaBeecheii_001021
MFVPVGTSLKCLFQLVLQSAGAGPSVLQQLCTLPFPFYGAPGLMSYIFPTLLAATHQNPEATAILSCELSYQLLEEYRNS
DDGKLNPLVRLLKDSVGP
>MeliponaBeecheii_001022-T1 MeliponaBeecheii_001022
MHINLLGAEGTSLQWRLIASHVITRLSRDPISHKPEIGSAQNTSGTYILSELFQVLGYFAVNNPENQHDLELLISPYDRN
AHLAFLIVEALPKGETFPQVHKPGSRTLVEPQMYRDVFLFLEVVAFPTPGL
>MeliponaBeecheii_001023-T1 MeliponaBeecheii_001023
MRFDAATREVTVTHHLVRCGNPMRGGNCLRFVSSTRVPTLLYNLMKCKMISLKMEIRLSYLKLVRNYEPDCIFPLSSNLT
AVAKELEKLKFLIPITMERSNEISSSEDEFDLQLLNEEVTAIHRELDDRENTSSDDDSDEVKGVRRRKIRIIDSEGDSDS
DAAEDPQNPTVLNGLVVQNPKKYPRDTVYSRQHSCRTAHTRRQERTVGFFQTVFY
>MeliponaBeecheii_001024-T1 MeliponaBeecheii_001024
MSIACADACSCSFPFSRRVLRAELPTDVIILSCYAVAHAVLYLVAGGLIDRVFRHSRALIETDFFVDQDHESPVLLFSYD
LLYRICCHLKKSTDQEAGSVHESNNNNVEQTNVESHILSTLASTEAAGAIGALYAAVALTPQNQKGSSPIPNQIIVSHAM
RILIVRSLRLLKSTAGLNIQKLQVSD
>MeliponaBeecheii_001025-T1 MeliponaBeecheii_001025
MADVRLLIQEEGRAARNLIAFNVPVGTNNTEKVTKKPPSVPRISQTNTTKRSMKPTPRVRSASTGRDKKSELQARYWAFL
FGNLQRAVDGIYQTCEEDENISECKEVILVLENYTRDFHNLIEWFKVKWAYENSPPPLRRTPLAWEVRKTSPCRIWNSTM
IPKSTSPLQRMSPTESVCRSPVDQIISENKSVITDNKTTHIKGETVHKLTKDNKSNVSKNNMTNVGEKYKNSDKGANQSL
NKDKLTSMKVNKTLIKHTIATKSSNSIITEQKLNDSSSREIKGKIDTKSVSKSVKTGIHYATIKITDSNVINEKNEQTVC
NDKTVQLTCTSVEKEFSKSNSINNKLNSQNNFQIKPLGPKNDLELGKNEVNSKVKRQGTGKNIKIVGIENVTTENKIIES
NSVIKENSNIIVNKNIQNTAKVSNKINQKIKRQPSVSDNANKTTTKSMSDTSPGNSTKELVTANKPAYSTISQMKVVKPK
QPSLPETPKFVRSKTTLSDKNTSVSNKARPGTSVIVRQRFQSTDNKISEQSSLKKDQNRDINGSVEVLTKQTHIKTKEET
DGWQTVRSRYRRGSTHNLNMSTRFYKPSTATSLPALSIESPAEKNKKNCLTPDGNCKQKRKCIVEKEGKNISNEVEKVKG
ESAANLTIKDKVEEVFKNTVNLNEINSTSMIAAIFKSDAELLEKRIQQFMAAQAERERIILEEERKTEEADSQRSQQLSD
EEASLHRQILELECAETDVDTETDETDGEMILEMEDEQRISPNTMPDDVSLEDRYENMLEGMSWAECVDTIAQLRALVAR
HPGRALELHQKLSSPSRKRSLPETLRRYQAKQACAQHKRQKLLMEKSQRLRELLNKVKDVKSAKNQLIEDKRIRMEIKLK
KAEENRTQHLMEIVRKAHDEDSKLKEIAFINELEAQNKRHDFMALCQEQEERLQGIQEERQRRQEEKAAKEAAAEERRRA
LEAERQLRIQKMKQARREREERVGKMQLEREKERQELAREKARDREERLSALHAAQLANQEELQKKIAQKQQESARRHVE
NIEHIRQRAVESSILRSEEVPPTLKSYPAQKQCSLCGTLIPNEVYLLSHLKGKTHLEAVRNTHDGREPSRDELQRFNISQ
IRDVPISVIDNSNSNEVKAAKEKQKALKRRCRKMKQRMTLRGKEWEDNHKTEVNQSIESSNKAKFRRNLKELDRLYTSHS
KTAWSSVAIAALERCLGEITRAFSKSCLFDQIVFRILNGFDILTNLLNLGLQTQNVSHNLPNKSILSVCRVFKLSVSENN
INIEAILSSNKILVILDLLLQHLETLTKFDDQTQVQEASGNSTGSGIVASSLIQLLCSLIPEEPFEKSALQTRVQDIAGY
T
>MeliponaBeecheii_001026-T1 MeliponaBeecheii_001026
MAALPRRIIKETQRLMQEPVPGISAVPDDTNARYFHVIVTGPEDSPFEGGLFKLELFLPEDYPMSAPKVRFITKIYHPNI
DRLGRICLDILKDKWSPALQIRTVLLSIQALLSAPNPDDPLANDVAELWKVNESEAIRNAKEWTRRYAMDN
>MeliponaBeecheii_001027-T1 MeliponaBeecheii_001027
MENNNQEKNENREEDQRTKRKVEEKSDFDDTCYIFPDICPSWCSADTAPPVHAPNSPSALSAFLNICSLGRQQWQWNNVR
PDDQQQEDSRCTNENKSRLICHRHPTQS
>MeliponaBeecheii_001028-T1 MeliponaBeecheii_001028
MREAHVRDKESSPGRIKLLKLRCKLGSIFNNLYVFSKIEGSEYNLTVHFINYSSTGGHDSVVTSFGLRDIIEDSIEMRKI
KDVQRLLRSWLCRRRWKQIVEQYIKSFRVESMWNRLVFQTMEAEEEYTERMEILVSCFLRAIKMAANSKKPPNYKDANSV
FLNIETVLFLHQIFLKGLTSRMKNWPTLVLGDLFDVLLPILSIYQEYDRNHHYNLQVLIECKQSSSVLFAVLFIRLGYSE
GHSVKTFLTYHMYQVSSYIIMLHELLMHTPHDHVEQKSIENAKQLCRLSRKMHYKVGETENLRKNLTVKRMILEESDISL
NVDQAFEKTAWISDISGYMDNVRSNDLLEGLWSDVSSVTMSEEYENDPKLFNDDVDIKFSRTLNSCKIPQIRSATLERLL
QRLMDPRFLSIDYLNTFLTTHRLFIDSVTVIETLKKALYEAELAETPAGSLVSLDVLGGNVTAEEKTSAETFTVSKPKST
ESKGGKKETEKRLAKEPETDSSFEQSLQQNQENQQRHEHRTSIESVPVATANSSISTILETRNYWMSRRFIQENQSSFQQ
GNFQHEQIPSKTDIVITRSHQYYRRSGTSTAATAFAIATSASNNPPDKGSDQDNRSGSCRDKNRRNEPVMSTAIMTRVLK
ILRHWLSKHPQDFESDHRLKNLTIKFLDDIIHWPNLLPAEHKAAIQLLRLITKEQPENNKEELRKLLAPPTVKVKQSVET
FSSVEVAEQMTYLDHKIFMALSSKEFLGQAWTKADKASRAPNICLLTKRFNEMSKLIASEVVRRRSVSGRVAVIEKWIAI
ADCNRILRNYNGVLQICAALSSSSIFRLKRTWNKVPEAATQMMEELQDIVSSDGRFKNLKEALRRCDPPCIPYIGMYLSD
LSFIEEGTRTMTEDGLLNFSKMRMIAHVIQEICQLQQSTYNIEPIAKIINYLLDPSLQIDDDTLYRMSLEIEPRSSKPSS
SLFHLTSSVAHKSKK
>MeliponaBeecheii_001029-T1 MeliponaBeecheii_001029
MLFLFTCLKGNSPLERVNSPEKPGYKRGLLREIGIVLSLNVILAGIRKSGLCNANVTKISDWLIWVT
>MeliponaBeecheii_001030-T1 MeliponaBeecheii_001030
HMDESVNNGELREAEKLALGVPCASASRRKSAEVDSLGVYTRQISTDSAQFCFEKTTEFSDVKEIASTRLRNFLENIDLA
KTQQSL
>MeliponaBeecheii_001031-T1 MeliponaBeecheii_001031
MPPIIISKQEYHPSINLTDLNNPQSLSSKVILEEVFPNFIYFLIRPIPLTKAIASSRTESDFSEGNPENRASSGATLMQQ
KLAIG
>MeliponaBeecheii_001032-T1 MeliponaBeecheii_001032
MQVSWIRKRDLHILTVGILTYTTDQRFQTVHRDGSDEWTLKISSPQLRDSGTYECQVSTESKISQAFNLSVVVSKAKING
NSELYIKSGSDINLTCIVLQTPEPPSFIYWYKGDHVINYSQRGGINVVTEKQTRTSRLLISKALPADSGNYTCAPSTAES
ASVLVHVLNGG
>MeliponaBeecheii_001033-T1 MeliponaBeecheii_001033
MQRYYEIYKIQEFYLVYAKQECAAKSGGSVVEHHPSYWEQPFNQPYFDNTTKRDTTTTVGQTAFLPCRVRNLGDRAMIEV
YSEVYSEIKRKLFYTMSNKPAVSGNTV
>MeliponaBeecheii_001034-T1 MeliponaBeecheii_001034
MVSNRVPVIPVKTSREERNAIECLRLNREPANIAGKRHSPVIQRFEPRRSTAMPIFVPGEWPGNDRPPSKWPPRREINFL
ASGTAGRLYFNDKGARNEVQPQKQTDTESSSRLARPHLNWNSAIKTMIADDEQKTETILSNISKRGFQTRGAVFLNSPTQ
LIEEFSTLLITQ
>MeliponaBeecheii_001035-T1 MeliponaBeecheii_001035
MESQKMHLRHVMLHCFKKGNSAKDTADEIFTVYGSGTTTIRTVRNWFKKFRAGNFELKDEDRSGRPATTDTDIIKTVLTE
NPRYSVREIVDATNIPKTTVHKHLIKIGYANRYEVWVPHLLTETGLMNRVSTCDLLLQRHERDPFLKRLVTGDETWILYQ
NVHRKRTWSKENRPSTVAKPGLHPKKVLLCI
>MeliponaBeecheii_001036-T1 MeliponaBeecheii_001036
MWRERGIWSDGTSTARQKAQRRLCFIMCCWQWATGTHDLTSLFVGFRLVRWKIYFFSTVLRAPVCTNPPERLARPCPSTI
PAEQNVEIAAKEQGKKKKRKRRKRYHRYSEKKDRVVERLFLEVRVIWIFIEKPRFTSPLDALLWQLIADHNE
>MeliponaBeecheii_001037-T1 MeliponaBeecheii_001037
LMNKILLNELLTKWLLLKRRRSVYHGLFETKSDLQTQRNFRIKYERDPPSRTSIRAWHKKFIETVFDKGSSKRPRTSIV
>MeliponaBeecheii_001038-T1 MeliponaBeecheii_001038
MLISTSIKRISKVQNSRIFSDKELKFEWATLRGEEEKEGKTNGETFQVFEALAAPDFSQSTSPRD
>MeliponaBeecheii_001039-T1 MeliponaBeecheii_001039
MGTNFLDNLIDYIGSRSDSELQAEGKPERFLGSSSFSFEKSRVQGGARRARYPLSSWVISLARVSHVFGKVAMLQFTVEG
LVCLEQSPTMWVFWRHRPAKEIQKPINFPGRACTQTVGIVAWKLSQT
>MeliponaBeecheii_001040-T1 MeliponaBeecheii_001040
MSTIEVAGKEEGKARSQVHMGADGETTMPGEAESVKHIADIKTDFKRSLASEPTLSPLKSNFQQPGKKDRDFLSHYRQVL
SQEENETHIKNNKDPKFQEIIKNTPYTNGHIGQLKLRAWSLE
>MeliponaBeecheii_001041-T1 MeliponaBeecheii_001041
MEIGCERDATCYRRRGRWGKQQQLLGIVCGNRARSMKKVYGMASQTGSHESYRRRFLPFVQHRHTSSCSFYPTSRETNGL
PPKSIPISNGRFFEVCCSEMRSEGSWKTDSPIHNAFTFHWKARIAVIKAWLEKITLDVGFSTHTANPDSVCQ
>MeliponaBeecheii_001042-T1 MeliponaBeecheii_001042
MINRSIMSVHYLKNITNAGLGTRARYPSPLWVILLARVSHVFGKVGAMPQSTVNRVSCLLRRSPSMWPAFRATRPAKGIQ
KAINFPVRACMGIVTLPNRSFHTFDGHR
>MeliponaBeecheii_001043-T1 MeliponaBeecheii_001043
MLFPISHHSLSDCITSCISIITMTRQYKRNETEALNTRAGEFPCYNTHGCLGASTSGKVYEFLSILSRLVSPENPSNLSR
QDPRPWTEVWNQSSRTRAKHEPARSPKTATCIRPSCPTLGLRFSEAEGERTERTSVLSFGLQVRFSLTSEQ
>MeliponaBeecheii_001044-T1 MeliponaBeecheii_001044
MSYVAAVTSGRGQPRGYDRGRATTERRRKPSPGQPLQEGQLLNQGSESKILRWSQSTEYKASVPVTHCYLPMMN
>MeliponaBeecheii_001045-T1 MeliponaBeecheii_001045
MVVLKDENLPPLRWKLGRITAGSLKEGWHRQGRIHQNSRRSGETSNSQNVHLTDGRRRRTRRELLDS
>MeliponaBeecheii_001046-T1 MeliponaBeecheii_001046
MTLDRNLGGLKGVRRRACSPPRRFREKVGPRWRRVGGGADAWSLEGKRWPRGLLLVRKRSENKGVGYVRGRKRHAIKREH
SVVSLPVSRQQATGGGLTSGGKYSASSTDKLLSCGLIPPSVARIAVSSGGFFSLRSPCPLFRLGPLSWRDRFVA
>MeliponaBeecheii_001047-T1 MeliponaBeecheii_001047
MQAYFLAVYGIGFSRPRALSNAKGTADEIFTVYGSGTTTIRTVRNWFKKFRAGNFELKDEDRSGRPATTDTDIIKTVLTE
NPRYSVREIVDATNIPKTTVHKHLIKIGYANRHEVWVPHLLTETGLMNRVSTCDLLLQRHERDPFLKRLVTGDKT
>MeliponaBeecheii_001048-T1 MeliponaBeecheii_001048
MGTSWPGKLSCQAGNREGLLSGATYSETLVRLHHLCTSCKTGHYEWGIRSATLPPLLVYPILTMGGLFIRRPPYAVFDGT
QPRPRYKHSHDVDSGYSIGRAMRQSSESLSWA
>MeliponaBeecheii_001049-T1 MeliponaBeecheii_001049
MGKAISSLERELREISLHLSQSLHSVKKHTLSDKHINSDDEESYASEDLEEMLEELAIAEEEELTNAGDSLDNIQWNEFA
NKQELFTLTGKSGLLMDLPSNISPGEVLSLFLDEKAISILVTETKIWELLIRELLYSENIRPDNGRKKTRKVSHHLEIRK
NQQGKPIGRMCVLCYQKKRQILERQQARKNVKETTYCKNCPKLPQMF
>MeliponaBeecheii_001050-T1 MeliponaBeecheii_001050
MLAGKIKLIVLHNPLSGSQPLFPRNVTIRYRHIALPSEITKALTEMSALTLVSSATHTTTIYTVFRRI
>MeliponaBeecheii_001051-T1 MeliponaBeecheii_001051
MATSASHFRAGHDGSNMATSVSHSRPGNDEHRMAEFQQLRDSIAAMQHQLAEITHKMATPVSHSKPDNDEHKMAENQQLA
AMQHQLAEMTYKMATMETNLSRRRPLYRQP
>MeliponaBeecheii_001052-T1 MeliponaBeecheii_001052
MNKVHDIQVTVPNYSHVFNVEKTYFYPDNQAWLTNNFPYCFYCCGIYVILIFGAKCYMSNRPKFNLRGPLALWSGLLAIF
SIIGFSRTAPELFHVLEQYGFYHSVCTPSNLLQDRVSGFWTWMFVLSKIPEFIDTIFIVLRKQPLIFLHWYHHLSVALFV
WYMYAETVATSRWYAVMNYFVHSVMYSYYSLKAMQYKLPKSVAVTITMLQIVQMIMGCTCGIGNSRKGLGTFSSTQQLSS
ACHLFSRKLDLGLGNFSLPGLALENIKGMFVFACMCMNDECFVRMRNQQSCESQERKDKELQTLNGEKIARCSE
>MeliponaBeecheii_001053-T1 MeliponaBeecheii_001053
MLGRTEGVRADGSDSLPSTLVVVYPPGWLDHPPSGVPHACLTSEIGRTSTLGAQPLAAYAKPEKAEWILSLKLEYLQSRS
REPGSGEPITSGPLIHYYDDFPQACPCPETRMEDYFTSGMFTLRKCHYEIYKCIGTKEDESVGKKKAEK
>MeliponaBeecheii_001054-T1 MeliponaBeecheii_001054
MSNLTRVPHIDCSVGCMVIQDCQNTLTAMEHAQDQSSSSWQLPAQEGIGRFARRLPSASQVCLMGFKSRKDQSMFDYSCF
LKHVVDEMVGPCIIVHEKKVVSNYSSVGYHYKMQDLISISDNNQRPVTDDVEVDTTNADLHAMIPPLLNESLSRMKHGFS
YVLCLRQIRTRWMSGCRLINEEDS
>MeliponaBeecheii_001055-T1 MeliponaBeecheii_001055
MDELDAILDLLMEQLIMEQADPKRTNQTNKKNKSNETITRYNHNGTIRPRLEKNWKFTTNALRYLWIWLSQKEEALLTFL
KFCNLIMMNMAYPIAWKTNRTTLILKPGKDAEEASNLSSSTYRHRVSVE
>MeliponaBeecheii_001056-T1 MeliponaBeecheii_001056
MNKETECSARCVIGDVLRSVGRLPGLYPSPTALGSDDLTESSWPNPSQGVQEIQWEASVTCKGYHQYGSVTGTEGVDIIS
PRRGVPFRHRPIGLDSRGQLVKLESANALTEELRLQLGRRHAEPGEMLERSRPDLGCFPELAL
>MeliponaBeecheii_001057-T1 MeliponaBeecheii_001057
MSMADSITAWIQEVNETHMRFNIAMEERSYGGKKRRMYQRARKNESADVSERKEDYKRQLNE
>MeliponaBeecheii_001058-T1 MeliponaBeecheii_001058
MSKYTIHQKEHALDVMLRESKSGYCIKSKIYIGNGILATKWKTTWKATANIDIPLGLRPSVQKLSRLQYGFSNLGELGWW
VHQTLASTSGHRASSLLPGMSVTWGVMELRPDSWDLYG
>MeliponaBeecheii_001059-T1 MeliponaBeecheii_001059
MSEFNAEKLIRTVLLLDEDESNRRKRYWIQKSLREENYERLKVAMLNSIHWIATSCPYLALPP
>MeliponaBeecheii_001060-T1 MeliponaBeecheii_001060
MTIATLDYIWRMKAGREKLEIEARKRAGNYLANIAKMQEERLLKVCLREEINWKNGLPSKWMSELVAAMKEVGDGEVIRL
LEDEDGRGNLEKLEDGCRTKKDQIIQKDWSN
>MeliponaBeecheii_001061-T1 MeliponaBeecheii_001061
MAKRLRQWLENNRVLEESQCRFRSRRTTRDHLFKLAYRQQTEKKRREVICRLCGFSHSLQHNQQAEDDR
>MeliponaBeecheii_001062-T1 MeliponaBeecheii_001062
MQRKEAFAERKMVVWNGAGMGKIQEITDFIRDFDLVVLQETWIEKKTCKDLESTKNLPEVEKGRRQTETGQQEKRTE
>MeliponaBeecheii_001063-T1 MeliponaBeecheii_001063
MSNKKGRIGVVKSVRERKREARSSETGLEKWCKRKVEVEREIEGGVEGVKKVGTPKQGQSKAEQNRITGVKEIKKMMQEI
GLQMTAGNDARFKGCREENWSRDGKPQE
>MeliponaBeecheii_001064-T1 MeliponaBeecheii_001064
MENSVRWKREKYEAEEWKRNAIAAEAKVWKYINRFRKKRDGDEEIEEWNGHFMELLDEKKERITLNLEEGERELERVEGR
YN
>MeliponaBeecheii_001065-T1 MeliponaBeecheii_001065
MKVEANVTKAIKMKLKEEEDMVVAKIGSWEEKRMMSGQQRRAILLNKLTEKDWTILNGSNGSEEEWTYISKTGESVIDYA
VANMEAKEEIQMAKEREKENSNHLPIEVKIKEPISKYKGKAEKRRRNEDADKKCVVGGKGKSLPHEL
>MeliponaBeecheii_001066-T1 MeliponaBeecheii_001066
MGKTMSSSERGLRGISLHLFHEPSFSQEAYLDKHISDFFILKMFVTQCKNIIESENSSDEEVVSFTRKTINRISSNSDSD
DEKSYASEDLEEMLEELAVEEEEELTNAGDSLNIQY
>MeliponaBeecheii_001067-T1 MeliponaBeecheii_001067
MCVSPTATGLSTPGAVGCCLHSAVRELVIPECPRYSTLHLPRVGVVWPYDFYTARSLSRREAGPQSEGRKIAIPEVPEAD
CAYTHEPHMLVCAVYCMGYTIRCARKRLSVSW
>MeliponaBeecheii_001068-T1 MeliponaBeecheii_001068
MKSHQREERHRGAGHSQRRIQGSEEDPADRYSQDQGRSLKKPGGDGGQQYVGEIDGYTAVKEEQEGHQS
>MeliponaBeecheii_001069-T1 MeliponaBeecheii_001069
MPEKLFPYSKEENSLIRKRLRTGDAISPAAVVHLTSRVDQDDGVLERNHLSDRTQMTTKRQSGALAKKRSTKEIVLRREQ
KSWYQRENSDHGRGRSGRGYRRHRRYWCGSSYFGG
>MeliponaBeecheii_001070-T1 MeliponaBeecheii_001070
MMTMAFFAPNPKEWHKYLDVIRYPNATPDSSIDMTPFKVFSGIKMKLKSNLGIREIISSEWSKMFQENRDELRRHAKENI
LRAEK
>MeliponaBeecheii_001071-T1 MeliponaBeecheii_001071
MEANKNIPTVPIKPKINLYLETHTGPAYIKLEEAYKAILPKSLIEQGMLTFIPRYRTEKKGILKGYSTNFDINDIIKHTS
FPCRILFAKRKKSSYTDLFKNQSYHTSNPLRRAETATDTAITKFYRSPKTSINCGEATKDKEHNCQEKATKCLHNQQDYL
TFGNNCVRMRPNKKVNTILAHSNVSVALTMAKDKSQSKIFTITALKSQIPTKTSQNCHRTQRTKPSYCDK
>MeliponaBeecheii_001072-T1 MeliponaBeecheii_001072
MSEAVDNVVPENQKSGRNWQRIGPSKHTAIISHQCSLTTKSEHIQTIDESFHLLVDDKVVNNIILHINKKAKEYIPPEKQ
WKPVDRMEIDAFLGLLLLIGRYGESRELSEFLFTNKVTLAPYIPKSRKSVTLLSTLHHEYDVLSATEKLKPDIISCSGQN
NTKIGQWKIGRRFYGLMGRMHEKLNEDCIVPTVKHGGQSVMFWGCFGVKKQVILCK
>MeliponaBeecheii_001073-T1 MeliponaBeecheii_001073
MTNKELDENDLINMVNEINDLDNDSDEEESEQLRSQQKSSAIGTPRLRLRLRLRLTLEELNSLKLEVELSNRYIDAITAA
EKILKQSQEDNKNQQVLPTSFSGVSHHLSLELSKIKLPCFSGKIEDWLSFKDRFESMIDNKLTLSDVEITLSAIWSVRGS
RGYHKH
>MeliponaBeecheii_001074-T1 MeliponaBeecheii_001074
MAETTAKVRKKNTAPGSDGVPGRVIVLSKLGDKIKTFLNACLRTGTFSNSWEKVNLVLILKPGKRDLAFPSSFCLLDEMV
LEAPDPEGVRIICCADDTLLIACGKGWTRILREMETALTTIGSRIRSGSVATLLGRLFPNIGGPSEKGTPPLHRSSRIHG
SVRHHNLGSTYYQSWGQDTPVHSAAYDNKDNSCISHSVQHNSNTCRHAPFPQYRGGEQGGVLRASQSEEGKGDDYKTAVH
ANKIICAPFRASKEETRTGECTTKKLTSNYNYDTSALKQLARGRTQFTHL
>MeliponaBeecheii_001075-T1 MeliponaBeecheii_001075
MMHTQRSNRLRHPPPVVLVGVLLDYDQLKTAIIPFCEEVISVKEVEERTRETSNLHRKNRQGKEEDIPDLSPILLRRTLG
GPEWVQIICYDDTIVIVGGRSWARALRVVEAAIAAVVNVISGLGLNIVPQKT
>MeliponaBeecheii_001076-T1 MeliponaBeecheii_001076
MNRGYVQPRVFAVVFALDSKFSVVFLFPSLPVNHRDNFLSSYKRRHTGKDAQYLEGPKLHNVDATLRTRHTDDSRGRLYT
YPPQRLHQNADERRRPTHMRTTPPPSPTECGRTQRSLDTRNVASDDSHTKPPTQMPALSDQILRDEKVPGPSQAKNGEQP
SVIIHSSIGRNATMMSFPSQYRQHWEEGDVATYDSSTTSFEHLTGTSRKWLCA
>MeliponaBeecheii_001077-T1 MeliponaBeecheii_001077
MTRVEMGKKEDRRSEGFQIFGILIDEKLMSRSPDKGKSKKGGCSDKVGMRNRNETIWEGL
>MeliponaBeecheii_001078-T1 MeliponaBeecheii_001078
MENILVGVKKEVEESILAMVGVVNLKERMENDIWRLTGMYILGDVEGKMEQVRDWMEIEERGEKIIIGRDFNARTGELRG
RIWWEEEEEQAGKRRSENKKMNAEGKKLLKVIEETG
>MeliponaBeecheii_001079-T1 MeliponaBeecheii_001079
MIILKTESIEQKRGIMIKTYKLTEEKEKLEDDLTERKRKIQRELRKITEIERKKEKKIWIKYGKI
>MeliponaBeecheii_001080-T1 MeliponaBeecheii_001080
MKPKRKVQHPSSTLAYTWATDSSGVMEAKMDADTDSSWRTIKRRPNLNKKTDNIKRKCPSPTLDPIDANKKIPTTLTGPK
VNLYPETHKGPVYIELKLAPENIKKSST
>MeliponaBeecheii_001081-T1 MeliponaBeecheii_001081
MFQSLDYLLTKPGVTRWTSTFNALRKILSIKEKLSGSDRKLKLQTKFTERDFSYLEQYILIAQTIIAKDISEQEMELDND
DGFNYGSDKGDEYTASNNEMVHYQIELKISQNINDKQKNFNESL
>MeliponaBeecheii_001082-T1 MeliponaBeecheii_001082
MVTAIAAGEWYSPCNFMFVGHLGFKNGISFGCEDGDEEGRLCVFFGYFCNDGVSGFRESGPVISWIENFLGEFGKTGVYW
ECFYCPWKNVWWFTFDGEVNSECGGLEDFGKSGMKMGGSFGFIAAESFVSVGEDSVVGKVI
>MeliponaBeecheii_001083-T1 MeliponaBeecheii_001083
MENMYLHYHSDMNEVEINKLDSNVQIIFKKMKKKGSITKYMALHKFAILCRDSEISVVEGMLPFWPQLYCTLLRDIKHRV
REAAQLLLHMLHVKRLIKSIAMYLKQLAGAWIGTNIEKPLLPKLWCVLQNGGQYCANIIYPYLLPFISQFPKLTVDPHYL
CINFLTKTRRGYLFN
>MeliponaBeecheii_001084-T1 MeliponaBeecheii_001084
MLMLDRMKVRPYCRVYTNSLRYLPMLVREWWSTANNKVSVAIDKITTHYVSPMLRREEFLGNKLHDIENIQIKVHPAFRD
SLVSNR
>MeliponaBeecheii_001085-T1 MeliponaBeecheii_001085
RLADVRESSHAKKKLGDFMTLTPDMLLNDEGQVLFLRLSADNPFESVPIISRRNLLVLRAGSRVLTALILSYVRRYNCFK
WLHLRQRNYGRFDISRSVTSATTDREEINGGHRRFFLDSHRTTHSNVSGARLLSNHQMEGAV
>MeliponaBeecheii_001087-T1 MeliponaBeecheii_001087
TLVQNADNSSTIYLCVIVATAITVVAATGNTDTVMLTTMHALALSFHTCKLLGQLRQCYTSC
>MeliponaBeecheii_001088-T1 MeliponaBeecheii_001088
MVASYLRSVPADESNGLASISPAGVYRVSCSTHIRNSPRSGAVKRQRRRNVARRVSGFCVPQESLGCKYSAFRAEVFASL
MPVFHALRSEVDRPSCGERRDGTPLRSARRSLIPRRRIRTAVSERGCFPGAPYRIDTIRTSLGLKFIRGEQAQKRTKRGG
TGEICVSGAV
>MeliponaBeecheii_001089-T1 MeliponaBeecheii_001089
MILLAIGVNACESVWRIGLSSGERRSIACSLKREDSGRVGVKTDSAVAKRVDEGGRAKCTRRDSERSLKYAPSIPPNFLS
DGEMFERRLRLQLSGLKLGRLVMQPVTNRSALFAAECTVPRRDKDARHLLNHESRGDKRIAGIPRPITRSLNR
>MeliponaBeecheii_001090-T1 MeliponaBeecheii_001090
MTGRAQVDENRSAYAGFAIRSDKPKRSLHLAKSILRDLSSRHSAFQSATIPKSVAISTCAESQKSLITRDGRKNECQYLL
AILTLELSTKALAKFTAEDS
>MeliponaBeecheii_001091-T1 MeliponaBeecheii_001091
MDIRALYRLGRGVATVQSLKLTSRDVGDLLPRFSPSTLRKSVTLKVKTHVCLSIFQSNGTPGRNLSARLKLDVFPGFALD
CLIPYPRVLSIVRLRIPPWPDRIGEVS
>MeliponaBeecheii_001092-T1 MeliponaBeecheii_001092
MLGDVVKHVTIFDSAVDFLSGGQDSFRELTPPIWPGHELTCLTGLGAEEKKTSVGRATEPTRKRYHRENGISPGVYSIWL
LRNTSPCEERTEGGAHLKFDRLATAFAKASPPKEASSVKCHLPKGYLRL
>MeliponaBeecheii_001093-T1 MeliponaBeecheii_001093
MKHGYSVEYVQLPRNPPLCLIASLNHQAITLLPSLTACRSMPPASTYNVRRSNGDSSSSSSGGAGGGGGGSSRSSSSSTA
YNWDNESHRSVSLLEIVSRLPPVNSLLGAYCRRPSTHVHPFPAFRSNELCKLSRFLSRR
>MeliponaBeecheii_001094-T1 MeliponaBeecheii_001094
MRFEVKEVGTFSETREQSRRGVCRGRSKRKRDASLIKLNFGYFGEPLPLGRGGWEAASTTVTDLSPLQRGDTVAKSISGK
YQDREQEWMQSGILDGLAGWLQLLFEGVSMPPGADKARSKFRSFINEPFAPVTACLLLLITLSYSGRYVAAPTDATA
>MeliponaBeecheii_001095-T1 MeliponaBeecheii_001095
MTEKRNKYMNVRQLRSWGHGCTTNLAHYSMSMRTLSQNNARWGVKEHAYVDTHMYVTRTRDQVAEWPRDGNQMANIPAGT
FARSAECLHNG
>MeliponaBeecheii_001096-T1 MeliponaBeecheii_001096
MKVQLVGILNFQLPPPSVTKKKYEDRLEVEIDANYTDLTWTDLSRISSRCFERESVAVKATQLADWRSQNFP
>MeliponaBeecheii_001097-T1 MeliponaBeecheii_001097
RGGALGNKGNVNELIAIADTPFAIEYEGARGLLERLLRPYYSIRGKKTGRLT
>MeliponaBeecheii_001098-T1 MeliponaBeecheii_001098
MKTRCRECSRQQWPWPRPRFENNFPAGYKRPPETPETSNNAAKVGPEGFFAERSGENPPAVRMQNPAACEEMKREREREG
KL
>MeliponaBeecheii_001099-T1 MeliponaBeecheii_001099
MAEIEEDGMGASCLRNVSLEVVPEVVQRGQKVILRCHYDLEKAPLYSLKWYRGRHEFYRYAPSEQPATKVFNITGIYVDI
RVPGLVVKLETILRNDGNSNKSQVTLRDVDFALSGTFSCEVTADAPTFSTAYVSKNLTVVFKHQCESFSSSYELQSDTVM
QQRRKSEVHPVPSLPGFLRAIPVILPVPGETYTVNILQQCGDLLCTIIRIVSEDLSATVENPIYLMESRMHAVELRKVSF
ISNQSIRDSPCSLLFLVLESLRDNDHEDDALPEGTPIIVSERERYDAGDTLRANCSLPPSKPPAHLSFTLNNMANRVVSS
LQNQTPTATIQMSMLVFDETKAANASREVQTERDEVNEVSAVCNVIRIVTRLIAVRLRRRVKRI
>MeliponaBeecheii_001100-T1 MeliponaBeecheii_001100
MIANHRIVQKFVFRHRLPLPAEEEEWGRVAKLLAALKNNKVYPVFREKYSKVQYCQTTIRAKRRSGELHSFP
>MeliponaBeecheii_001101-T1 MeliponaBeecheii_001101
MERRINGTLMERRIKIRNVTIKKHSFVKEFITKQGYTLYALYIFCGHSAVALLIIESYTNHQAQQQRRDRNDATSPHTDQ
TENLQSIEIMVTLQSFHFSNGQLNLRCSAQILGIYSAISEVQLGAGLREPVPERVFDHPKRCLRKFLEFYFHAFDRFNKI
ERLARSATKKANVRTKRDMSVT
>MeliponaBeecheii_001102-T1 MeliponaBeecheii_001102
MHLKRYGYRLEKRTEDTRVQQPEATGEGIGRERNGESGLDALQRQHSHRSCRGFPRSSSLSLRVYLHERQGSDLSFIRLA
ARQTPGYSAAGYLSVVSRALPNAAFDNALFA
>MeliponaBeecheii_001103-T1 MeliponaBeecheii_001103
MSDSDDTDVLLLIPPDLFLVPSSSESDVCSDRVKERYNNKRTGVISELVEHMQSLESRISAIESNNTSLDANLLNNSLES
QIQSDSVGKFGQTLPKTKFSVSENCSLQNTPVKPSRSLSVPSTPNSHSLPNYINNSHQNDMNLGNRLSVSISTNATNEHD
EYKHDSLTSQFPVVVSSTACNVGFPHVIVTSPKGKFHSHPINCRNTNNICVKLPSKQLHSMPSTLLSTTEQPQSHSKTSI
PEMELSEVDELLQEMEATELELSKRINRASMHHCIKEQNSILSNESNSGLKSKNHDNAHRQSVIRRLEFKPCDSSYDVLS
LKSNRKSDVFADISLPYDSFHTNETDTIISEFKTWGQNTQYQVSKTEESTDKSVNSNNIESTIKTTDVEKEELINQQIPL
NVDNVNSINNLYNAQANNIHKKLDISSHNELVQCNTATKSTECNSLYLPESYKSLQQNGNVLYTNQVHDEPFVKNIAHAS
TNTEFLTRNNDVVLLFISGNPKGFCHYQTSGKVMHCEYLIQELQKRLLEQQEKVAVALRVDNEKNELIAQFHNAWSKLKR
QLQVLEIEHSVLQTNLKNVTEKHQLEISEFQSQIKRSEGELSKALDLAAGYKEKNDIATKEKVKLLKNHADELENYKSFV
QEAENRYEKLKVEYNKLIEKNQQSEETLRTVQQELGKERLKGGEVRDEMDVIHKALDTCEAELIILRQEKENLQLKLKEE
NNRNSILEEKNASLLSTLDDMKKAEKLARDETRYLVEQKAKIRSELQEIYQKQVDEVVKVKLQEFQTQLDAAESEFVEEL
KTRQQVIAECAARKIKDIIDKHKLEINLLEEKHKEEKTLCELQLAEALQKSSFLEAQLKSQRAAKSQLAEQLHSVMQKQW
QQALQIISGGNMENLTPLQKIHAEKLFESKGPRKSESMPNCYTKVPQESVKLMSHVPDEKNFLDQRECVMTSFDETPLTS
KKNSKEDLRKYVKMIAEMQQAKEEFPKITRSISSPPLICREVPRKHYLKKEPNDEDNIMWQPISETTENTIEFIPISQKI
STKGEQQKVKPPWK
>MeliponaBeecheii_001104-T1 MeliponaBeecheii_001104
MQPGTRLERFYSPTMILLLFLCLIDCTTATWKRREDKTKCPKVKGIRNFDISEFLGSWYIVQYYASSEEALAYRCMRAEL
SISSESTEVTMNFTYSFTDDPINEQLVGNITWKIPSPELPAHWVHAEYPYEGVYNTYVLDSDYKSWALLMHCAEQSKSPR
YLSSFIMSREPSLGANVISYLREKLPRYDIDLEYMFPMDQNQCNKTEISEMDLLLPPSVVLRTNNVTRKHPLKRKHRRA
>MeliponaBeecheii_001105-T1 MeliponaBeecheii_001105
MYGTKLETIRKIHEEGKVAILDVEPQALKVLRTAEFAPYVVFIAAPVFPNMPDCDGSLERLAKESDSLKQAYGHFFDLTI
VNNEIDETIAQLEAAIERKTNREFAYAARRAKE
>MeliponaBeecheii_001106-T1 MeliponaBeecheii_001106
MVGRERETISFSDTAVVLCCAGLDAEGEGGCSSHTEGCDGSTGMTLPSGYTIFSSDSVKRRDSLGCSTNRAFAFPVNCSI
FGRKKKQYKDKYLAKHNAVFDQLDLVTYEEVVKLPYSVFQRKTLVLLGAHGVGRRQIKNTIIAKHPDKYAYPIPHTTRPP
RNDEENGRNYYFISHDEMMADIAANEYLEYGKQLDRCSNQAHIDSQYVLRQTTTCLD
>MeliponaBeecheii_001107-T1 MeliponaBeecheii_001107
MQGQEYRYPNKEPSGQTLDGRVQFQWKSSRENSAASAAVSPPDELSIVQYLLCHCVEVVIFVRAQFDYDPLEDELIPCAQ
AGIAFKTGDILQIISKDDHYWWQAQKDNAAGSAGLIPSPELQERRIAYMAMEKNKQEQGND
>MeliponaBeecheii_001108-T1 MeliponaBeecheii_001108
MNHGLCNKYYCHDSQHINHPSIFDRLTIPLGKVNKISFNPALLQAHDVAGHEVYGEEATRVTPPPLLPYLNGGDDLEGQN
GDLDLENVTRVRLVQFQKNTDEPMGITLKMNEDGKCVVARIMHGGMIHRQATLHVGDEIREINGIPVANQSVNALQKILR
EARGSVTFKIVPSYRSAPPPCEVQVSPKTQAQSQSPSTANKPVATAVSTSTGSAAAASKSGKSVKTSSANSTKEKSKSKS
KNKSGSSSTDSTPRRRLNPLSALRSRKS
>MeliponaBeecheii_001109-T1 MeliponaBeecheii_001109
MLIEVERRSKFLGASEKFQVREEVAAGGNIAGCPSFAGSNATKRHVECRASYGRGGEEVRRGRGGILTPQPWVKVERLQP
SKFRPVSGIPGDIDDDDDDDDDDDDVDGKKELNPTRK
>MeliponaBeecheii_001110-T1 MeliponaBeecheii_001110
MGHVLGDVFAFNILGNEFLHVVLVSRLPEAALCRFAVIKRLQSRVTPDVIMLYLRLGRSDVPKLYYLHADFARIRQSGIQ
SGKTTSHFSDSKIEEKFSGRGDIRRVAPEIEAGGQRGNGGRHGKGDETRCADGGTARGEGGRKPASKFSGTTNAFLCIFW
HEAELTLAASGGDQNRGGFTVLLTD
>MeliponaBeecheii_001111-T1 MeliponaBeecheii_001111
MDDFETPRFTVDPLRAVSNPERFLGLRETSETMSKMLRWVVNSKNPKPVSGLALSNEITRGATSTAKNNQPNSNFGPWNF
RNSWQLLEIPSEMPIAGKNSLDSLHLLLGPIRLDVSGLTDNLKQNQTGKTRI
>MeliponaBeecheii_001112-T1 MeliponaBeecheii_001112
MTLQSAPVPEIANLETSSNLLSNHHRLVLFELIEDPATHFCQFSTYTRQNSLESSTLAKYFPQILQSSANSNLQHFENNL
HHAFHINFGNL
>MeliponaBeecheii_001113-T1 MeliponaBeecheii_001113
MKQFLRFHCIRLTNTSTMAVSLSKIPVSRDGHNLENGVNIYRRSELSVTNSSSRQLWALARWLRMHQLLLRTCKVLEVPL
IDRNASLIMGGASATWLFVSTFSIKKMKDGN
>MeliponaBeecheii_001114-T1 MeliponaBeecheii_001114
MDYEGEDRLRSVNLLNTVTYEPRNLQPIHTIRLYQQHKELYPYSSSSTADCLKTPLRLFRDGINCASAARVYRIDHPVSG
CLGISLQSFDHVLSEIYGLTITGGSLQLELVFAFISLGGLRFMLGIFQRR
>MeliponaBeecheii_001115-T1 MeliponaBeecheii_001115
MVTRWRSGPELDSLYEMEMDPYAVGWPAQGHGVGSVTGGVAAGGSSGGGSSGGGGGGGGSVSDGANTIPRCWSRPCRSTD
PSPMRPIEHSMRSTEAMRSMESMRSIDSVIRQPSADPMRASVDHHQSSRSLQEAMGRPIEQQIRTEQPRSAVEHPATSSS
MSSTPMRGGGGIEHHAMRAIEHPCRLKDHASYIHDHHFGRMHDHGCRSVEHVSRMLEHRLHEQHPGRQPIEQTPPCRPIE
PHPPVRPPPVNYSCRPLDHAPGRPIPMDCVIYGPHSHPPPRLPTESPFRVNCPVHSPFRYRFPNGAVDYHSQHQVRPPPV
SYIH
>MeliponaBeecheii_001116-T1 MeliponaBeecheii_001116
MNHPATRDPLGSRSPGCCYHSWNPQVYPPCRVCQRPVLTLQQCTVRHPASYARPSYPEPGLHEERPRRQRSAETPSPRRH
VDIVDRRPPSNPYYHTHPPPSSSSGHHLSKSVSAARLGSPGGSLGQRSPGIRVQKPPAFETPHRWIGEETKKSLPTHVYK
YYLAHTKEYRRQNIKVIFFRRIPVRPTTVRKIVPRGRRSRSASIISAAVHFCRIVQLSNYAPNEKLSGTK
>MeliponaBeecheii_001117-T1 MeliponaBeecheii_001117
MVETALWTNRQLLALAVLRKRRFLDAGVAGRVARVRGREAERVRDGWQEPKGCEGGGCWLEKGELMPAEGGGRQATKASM
SQNVDRERRVPLPLIRGNSSSTTARPLEVDRVAREHVEMITVRCDYSPRTDRVPQFPSAAGETCCEAVQPPPVPLISANG
FLARGL
>MeliponaBeecheii_001118-T1 MeliponaBeecheii_001118
METPLWDNISEPAKDLIQRMLTTDVNHRITIQEVLNHKWLRDRDKGVARIHLGETIEELKKFNARRKLKEAVKAAISSSK
WHIPYSEINGDSFFDIGDDEVITTGAVAEILDSLDDIEVLQESGRLTRAEILNAVDDYRLRAILELYDRISTRVPTPCRA
PQTDAVQRAREVEELLREIEHSAIRNIDRADLRELHELLVQPHMRPAMFFQKRLKAMSQNITTIGSNECSAKEKEKEEEE
EEEEEEEEEEEYTLKVGLHD
>MeliponaBeecheii_001119-T1 MeliponaBeecheii_001119
MNTECYTTEYRQCLSPKGQLYLKADNEGLTSPSCNFPFEDLTDAEDSLVSDTEDNIGTRMPATSA
>MeliponaBeecheii_001120-T1 MeliponaBeecheii_001120
MSKFLQSSRTKISYIPSHPLRKDVRTSLKKKQTQAKRRDFETRPSGSLGPFSVVRKCIHRQTGQTFAVKIVDVAKFTSSP
GLSTNDLKREATICHMLKHPHIVELLETYSSEGMLYMVFEYMDGSDLCFEVVRRATAGFVYSEAVASHYMRQILEALRYC
[truncated: 8,413,901 more chars]
