# Supplementary material for: Prevalent bee venom genes evolved before the aculeate stinger and eusociality
Source: BMC Biol. 2023 Oct 23;21:229. doi: 10.1186/s12915-023-01656-5 (PMC10591384; doi:10.1186/s12915-023-01656-5)
Supplement: Supplementary file 40 — Additional file 40. Genome annotation of Melipona beecheii. [file 12915_2023_1656_MOESM40_ESM.zip › Melipona_beecheii.annotation.funannotate181.Oct2020/results/Melipona_beecheii.gff3]

##gff-version 3
contig_1	funannotate	gene	4095	5099	.	+	.	ID=MeliponaBeecheii_000001;
contig_1	funannotate	mRNA	4095	5099	.	+	.	ID=MeliponaBeecheii_000001-T1;Parent=MeliponaBeecheii_000001;product=hypothetical protein;
contig_1	funannotate	exon	4095	4272	.	+	.	ID=MeliponaBeecheii_000001-T1.exon1;Parent=MeliponaBeecheii_000001-T1;
contig_1	funannotate	exon	4415	4504	.	+	.	ID=MeliponaBeecheii_000001-T1.exon2;Parent=MeliponaBeecheii_000001-T1;
contig_1	funannotate	exon	4561	4668	.	+	.	ID=MeliponaBeecheii_000001-T1.exon3;Parent=MeliponaBeecheii_000001-T1;
contig_1	funannotate	exon	4704	4842	.	+	.	ID=MeliponaBeecheii_000001-T1.exon4;Parent=MeliponaBeecheii_000001-T1;
contig_1	funannotate	exon	4910	5099	.	+	.	ID=MeliponaBeecheii_000001-T1.exon5;Parent=MeliponaBeecheii_000001-T1;
contig_1	funannotate	CDS	4095	4272	.	+	0	ID=MeliponaBeecheii_000001-T1.cds;Parent=MeliponaBeecheii_000001-T1;
contig_1	funannotate	CDS	4415	4504	.	+	2	ID=MeliponaBeecheii_000001-T1.cds;Parent=MeliponaBeecheii_000001-T1;
contig_1	funannotate	CDS	4561	4668	.	+	2	ID=MeliponaBeecheii_000001-T1.cds;Parent=MeliponaBeecheii_000001-T1;
contig_1	funannotate	CDS	4704	4842	.	+	2	ID=MeliponaBeecheii_000001-T1.cds;Parent=MeliponaBeecheii_000001-T1;
contig_1	funannotate	CDS	4910	5099	.	+	1	ID=MeliponaBeecheii_000001-T1.cds;Parent=MeliponaBeecheii_000001-T1;
contig_2	funannotate	gene	28	2299	.	-	.	ID=MeliponaBeecheii_003589;
contig_2	funannotate	mRNA	28	2299	.	-	.	ID=MeliponaBeecheii_003589-T1;Parent=MeliponaBeecheii_003589;product=hypothetical protein;
contig_2	funannotate	exon	2124	2299	.	-	.	ID=MeliponaBeecheii_003589-T1.exon1;Parent=MeliponaBeecheii_003589-T1;
contig_2	funannotate	exon	1254	1553	.	-	.	ID=MeliponaBeecheii_003589-T1.exon2;Parent=MeliponaBeecheii_003589-T1;
contig_2	funannotate	exon	892	1119	.	-	.	ID=MeliponaBeecheii_003589-T1.exon3;Parent=MeliponaBeecheii_003589-T1;
contig_2	funannotate	exon	375	684	.	-	.	ID=MeliponaBeecheii_003589-T1.exon4;Parent=MeliponaBeecheii_003589-T1;
contig_2	funannotate	exon	28	312	.	-	.	ID=MeliponaBeecheii_003589-T1.exon5;Parent=MeliponaBeecheii_003589-T1;
contig_2	funannotate	CDS	2124	2299	.	-	0	ID=MeliponaBeecheii_003589-T1.cds;Parent=MeliponaBeecheii_003589-T1;
contig_2	funannotate	CDS	1254	1553	.	-	1	ID=MeliponaBeecheii_003589-T1.cds;Parent=MeliponaBeecheii_003589-T1;
contig_2	funannotate	CDS	892	1119	.	-	1	ID=MeliponaBeecheii_003589-T1.cds;Parent=MeliponaBeecheii_003589-T1;
contig_2	funannotate	CDS	375	684	.	-	1	ID=MeliponaBeecheii_003589-T1.cds;Parent=MeliponaBeecheii_003589-T1;
contig_2	funannotate	CDS	28	312	.	-	0	ID=MeliponaBeecheii_003589-T1.cds;Parent=MeliponaBeecheii_003589-T1;
contig_2	funannotate	gene	2554	6654	.	-	.	ID=MeliponaBeecheii_003590;
contig_2	funannotate	mRNA	2554	6654	.	-	.	ID=MeliponaBeecheii_003590-T1;Parent=MeliponaBeecheii_003590;product=hypothetical protein;
contig_2	funannotate	exon	6424	6654	.	-	.	ID=MeliponaBeecheii_003590-T1.exon1;Parent=MeliponaBeecheii_003590-T1;
contig_2	funannotate	exon	2554	2841	.	-	.	ID=MeliponaBeecheii_003590-T1.exon2;Parent=MeliponaBeecheii_003590-T1;
contig_2	funannotate	CDS	6424	6654	.	-	0	ID=MeliponaBeecheii_003590-T1.cds;Parent=MeliponaBeecheii_003590-T1;
contig_2	funannotate	CDS	2554	2841	.	-	0	ID=MeliponaBeecheii_003590-T1.cds;Parent=MeliponaBeecheii_003590-T1;
contig_2	funannotate	gene	10977	12235	.	+	.	ID=MeliponaBeecheii_003591;
contig_2	funannotate	mRNA	10977	12235	.	+	.	ID=MeliponaBeecheii_003591-T1;Parent=MeliponaBeecheii_003591;product=hypothetical protein;
contig_2	funannotate	exon	10977	11109	.	+	.	ID=MeliponaBeecheii_003591-T1.exon1;Parent=MeliponaBeecheii_003591-T1;
contig_2	funannotate	exon	11679	11870	.	+	.	ID=MeliponaBeecheii_003591-T1.exon2;Parent=MeliponaBeecheii_003591-T1;
contig_2	funannotate	exon	11967	12235	.	+	.	ID=MeliponaBeecheii_003591-T1.exon3;Parent=MeliponaBeecheii_003591-T1;
contig_2	funannotate	CDS	10977	11109	.	+	0	ID=MeliponaBeecheii_003591-T1.cds;Parent=MeliponaBeecheii_003591-T1;
contig_2	funannotate	CDS	11679	11870	.	+	2	ID=MeliponaBeecheii_003591-T1.cds;Parent=MeliponaBeecheii_003591-T1;
contig_2	funannotate	CDS	11967	12235	.	+	2	ID=MeliponaBeecheii_003591-T1.cds;Parent=MeliponaBeecheii_003591-T1;
contig_2	funannotate	gene	18865	19272	.	-	.	ID=MeliponaBeecheii_003592;
contig_2	funannotate	mRNA	18865	19272	.	-	.	ID=MeliponaBeecheii_003592-T1;Parent=MeliponaBeecheii_003592;product=hypothetical protein;
contig_2	funannotate	exon	18865	19272	.	-	.	ID=MeliponaBeecheii_003592-T1.exon1;Parent=MeliponaBeecheii_003592-T1;
contig_2	funannotate	CDS	18865	19272	.	-	0	ID=MeliponaBeecheii_003592-T1.cds;Parent=MeliponaBeecheii_003592-T1;
contig_2	funannotate	gene	21323	22062	.	-	.	ID=MeliponaBeecheii_003593;
contig_2	funannotate	mRNA	21323	22062	.	-	.	ID=MeliponaBeecheii_003593-T1;Parent=MeliponaBeecheii_003593;product=hypothetical protein;
contig_2	funannotate	exon	21833	22062	.	-	.	ID=MeliponaBeecheii_003593-T1.exon1;Parent=MeliponaBeecheii_003593-T1;
contig_2	funannotate	exon	21323	21770	.	-	.	ID=MeliponaBeecheii_003593-T1.exon2;Parent=MeliponaBeecheii_003593-T1;
contig_2	funannotate	CDS	21833	22062	.	-	0	ID=MeliponaBeecheii_003593-T1.cds;Parent=MeliponaBeecheii_003593-T1;
contig_2	funannotate	CDS	21323	21770	.	-	1	ID=MeliponaBeecheii_003593-T1.cds;Parent=MeliponaBeecheii_003593-T1;
contig_2	funannotate	gene	22091	22944	.	-	.	ID=MeliponaBeecheii_003594;
contig_2	funannotate	mRNA	22091	22944	.	-	.	ID=MeliponaBeecheii_003594-T1;Parent=MeliponaBeecheii_003594;product=hypothetical protein;
contig_2	funannotate	exon	22717	22944	.	-	.	ID=MeliponaBeecheii_003594-T1.exon1;Parent=MeliponaBeecheii_003594-T1;
contig_2	funannotate	exon	22572	22620	.	-	.	ID=MeliponaBeecheii_003594-T1.exon2;Parent=MeliponaBeecheii_003594-T1;
contig_2	funannotate	exon	22283	22479	.	-	.	ID=MeliponaBeecheii_003594-T1.exon3;Parent=MeliponaBeecheii_003594-T1;
contig_2	funannotate	exon	22091	22186	.	-	.	ID=MeliponaBeecheii_003594-T1.exon4;Parent=MeliponaBeecheii_003594-T1;
contig_2	funannotate	CDS	22717	22944	.	-	0	ID=MeliponaBeecheii_003594-T1.cds;Parent=MeliponaBeecheii_003594-T1;
contig_2	funannotate	CDS	22572	22620	.	-	0	ID=MeliponaBeecheii_003594-T1.cds;Parent=MeliponaBeecheii_003594-T1;
contig_2	funannotate	CDS	22283	22479	.	-	2	ID=MeliponaBeecheii_003594-T1.cds;Parent=MeliponaBeecheii_003594-T1;
contig_2	funannotate	CDS	22091	22186	.	-	0	ID=MeliponaBeecheii_003594-T1.cds;Parent=MeliponaBeecheii_003594-T1;
contig_2	funannotate	gene	24797	25246	.	-	.	ID=MeliponaBeecheii_003595;
contig_2	funannotate	mRNA	24797	25246	.	-	.	ID=MeliponaBeecheii_003595-T1;Parent=MeliponaBeecheii_003595;product=hypothetical protein;
contig_2	funannotate	exon	24797	25246	.	-	.	ID=MeliponaBeecheii_003595-T1.exon1;Parent=MeliponaBeecheii_003595-T1;
contig_2	funannotate	CDS	24797	25246	.	-	0	ID=MeliponaBeecheii_003595-T1.cds;Parent=MeliponaBeecheii_003595-T1;
contig_2	funannotate	gene	25543	25971	.	-	.	ID=MeliponaBeecheii_003596;
contig_2	funannotate	mRNA	25543	25971	.	-	.	ID=MeliponaBeecheii_003596-T1;Parent=MeliponaBeecheii_003596;product=hypothetical protein;
contig_2	funannotate	exon	25759	25971	.	-	.	ID=MeliponaBeecheii_003596-T1.exon1;Parent=MeliponaBeecheii_003596-T1;
contig_2	funannotate	exon	25543	25662	.	-	.	ID=MeliponaBeecheii_003596-T1.exon2;Parent=MeliponaBeecheii_003596-T1;
contig_2	funannotate	CDS	25759	25971	.	-	0	ID=MeliponaBeecheii_003596-T1.cds;Parent=MeliponaBeecheii_003596-T1;
contig_2	funannotate	CDS	25543	25662	.	-	0	ID=MeliponaBeecheii_003596-T1.cds;Parent=MeliponaBeecheii_003596-T1;
contig_2	funannotate	gene	26388	26795	.	-	.	ID=MeliponaBeecheii_003597;
contig_2	funannotate	mRNA	26388	26795	.	-	.	ID=MeliponaBeecheii_003597-T1;Parent=MeliponaBeecheii_003597;product=hypothetical protein;
contig_2	funannotate	exon	26388	26795	.	-	.	ID=MeliponaBeecheii_003597-T1.exon1;Parent=MeliponaBeecheii_003597-T1;
contig_2	funannotate	CDS	26388	26795	.	-	0	ID=MeliponaBeecheii_003597-T1.cds;Parent=MeliponaBeecheii_003597-T1;
contig_2	funannotate	gene	27710	28233	.	-	.	ID=MeliponaBeecheii_003598;
contig_2	funannotate	mRNA	27710	28233	.	-	.	ID=MeliponaBeecheii_003598-T1;Parent=MeliponaBeecheii_003598;product=hypothetical protein;
contig_2	funannotate	exon	28217	28233	.	-	.	ID=MeliponaBeecheii_003598-T1.exon1;Parent=MeliponaBeecheii_003598-T1;
contig_2	funannotate	exon	27710	28133	.	-	.	ID=MeliponaBeecheii_003598-T1.exon2;Parent=MeliponaBeecheii_003598-T1;
contig_2	funannotate	CDS	28217	28233	.	-	0	ID=MeliponaBeecheii_003598-T1.cds;Parent=MeliponaBeecheii_003598-T1;
contig_2	funannotate	CDS	27710	28133	.	-	1	ID=MeliponaBeecheii_003598-T1.cds;Parent=MeliponaBeecheii_003598-T1;
contig_2	funannotate	gene	39097	40236	.	+	.	ID=MeliponaBeecheii_003599;
contig_2	funannotate	mRNA	39097	40236	.	+	.	ID=MeliponaBeecheii_003599-T1;Parent=MeliponaBeecheii_003599;product=hypothetical protein;note=EggNog:ENOG4103GJX,TransMembrane:2 (i145-171o177-197i),BUSCO:EOG091B0K4X;
contig_2	funannotate	exon	39097	39181	.	+	.	ID=MeliponaBeecheii_003599-T1.exon1;Parent=MeliponaBeecheii_003599-T1;
contig_2	funannotate	exon	39677	40236	.	+	.	ID=MeliponaBeecheii_003599-T1.exon2;Parent=MeliponaBeecheii_003599-T1;
contig_2	funannotate	CDS	39097	39181	.	+	0	ID=MeliponaBeecheii_003599-T1.cds;Parent=MeliponaBeecheii_003599-T1;
contig_2	funannotate	CDS	39677	40236	.	+	2	ID=MeliponaBeecheii_003599-T1.cds;Parent=MeliponaBeecheii_003599-T1;
contig_2	funannotate	gene	41347	45536	.	-	.	ID=MeliponaBeecheii_003600;
contig_2	funannotate	mRNA	41347	45536	.	-	.	ID=MeliponaBeecheii_003600-T1;Parent=MeliponaBeecheii_003600;product=hypothetical protein;Ontology_term=GO:0016791,GO:0003824;Dbxref=InterPro:IPR017850,PFAM:PF00245,InterPro:IPR018299,InterPro:IPR001952;note=COG:P,TransMembrane:1 (n3-14c19/20o500-518i),BUSCO:EOG091B07D7,EggNog:ENOG41034JD,SECRETED:SignalP(1-19);
contig_2	funannotate	exon	45467	45536	.	-	.	ID=MeliponaBeecheii_003600-T1.exon1;Parent=MeliponaBeecheii_003600-T1;
contig_2	funannotate	exon	44878	45080	.	-	.	ID=MeliponaBeecheii_003600-T1.exon2;Parent=MeliponaBeecheii_003600-T1;
contig_2	funannotate	exon	44156	44348	.	-	.	ID=MeliponaBeecheii_003600-T1.exon3;Parent=MeliponaBeecheii_003600-T1;
contig_2	funannotate	exon	43559	43722	.	-	.	ID=MeliponaBeecheii_003600-T1.exon4;Parent=MeliponaBeecheii_003600-T1;
contig_2	funannotate	exon	43049	43396	.	-	.	ID=MeliponaBeecheii_003600-T1.exon5;Parent=MeliponaBeecheii_003600-T1;
contig_2	funannotate	exon	42742	42940	.	-	.	ID=MeliponaBeecheii_003600-T1.exon6;Parent=MeliponaBeecheii_003600-T1;
contig_2	funannotate	exon	42059	42265	.	-	.	ID=MeliponaBeecheii_003600-T1.exon7;Parent=MeliponaBeecheii_003600-T1;
contig_2	funannotate	exon	41347	41522	.	-	.	ID=MeliponaBeecheii_003600-T1.exon8;Parent=MeliponaBeecheii_003600-T1;
contig_2	funannotate	CDS	45467	45536	.	-	0	ID=MeliponaBeecheii_003600-T1.cds;Parent=MeliponaBeecheii_003600-T1;
contig_2	funannotate	CDS	44878	45080	.	-	2	ID=MeliponaBeecheii_003600-T1.cds;Parent=MeliponaBeecheii_003600-T1;
contig_2	funannotate	CDS	44156	44348	.	-	0	ID=MeliponaBeecheii_003600-T1.cds;Parent=MeliponaBeecheii_003600-T1;
contig_2	funannotate	CDS	43559	43722	.	-	2	ID=MeliponaBeecheii_003600-T1.cds;Parent=MeliponaBeecheii_003600-T1;
contig_2	funannotate	CDS	43049	43396	.	-	0	ID=MeliponaBeecheii_003600-T1.cds;Parent=MeliponaBeecheii_003600-T1;
contig_2	funannotate	CDS	42742	42940	.	-	0	ID=MeliponaBeecheii_003600-T1.cds;Parent=MeliponaBeecheii_003600-T1;
contig_2	funannotate	CDS	42059	42265	.	-	2	ID=MeliponaBeecheii_003600-T1.cds;Parent=MeliponaBeecheii_003600-T1;
contig_2	funannotate	CDS	41347	41522	.	-	2	ID=MeliponaBeecheii_003600-T1.cds;Parent=MeliponaBeecheii_003600-T1;
contig_2	funannotate	gene	57898	60857	.	-	.	ID=MeliponaBeecheii_003601;
contig_2	funannotate	mRNA	57898	60857	.	-	.	ID=MeliponaBeecheii_003601-T1;Parent=MeliponaBeecheii_003601;product=hypothetical protein;note=COG:O,EggNog:ENOG41037K0;
contig_2	funannotate	exon	60768	60857	.	-	.	ID=MeliponaBeecheii_003601-T1.exon1;Parent=MeliponaBeecheii_003601-T1;
contig_2	funannotate	exon	59277	59445	.	-	.	ID=MeliponaBeecheii_003601-T1.exon2;Parent=MeliponaBeecheii_003601-T1;
contig_2	funannotate	exon	59061	59203	.	-	.	ID=MeliponaBeecheii_003601-T1.exon3;Parent=MeliponaBeecheii_003601-T1;
contig_2	funannotate	exon	58544	58674	.	-	.	ID=MeliponaBeecheii_003601-T1.exon4;Parent=MeliponaBeecheii_003601-T1;
contig_2	funannotate	exon	57898	58228	.	-	.	ID=MeliponaBeecheii_003601-T1.exon5;Parent=MeliponaBeecheii_003601-T1;
contig_2	funannotate	CDS	60768	60857	.	-	0	ID=MeliponaBeecheii_003601-T1.cds;Parent=MeliponaBeecheii_003601-T1;
contig_2	funannotate	CDS	59277	59445	.	-	0	ID=MeliponaBeecheii_003601-T1.cds;Parent=MeliponaBeecheii_003601-T1;
contig_2	funannotate	CDS	59061	59203	.	-	2	ID=MeliponaBeecheii_003601-T1.cds;Parent=MeliponaBeecheii_003601-T1;
contig_2	funannotate	CDS	58544	58674	.	-	0	ID=MeliponaBeecheii_003601-T1.cds;Parent=MeliponaBeecheii_003601-T1;
contig_2	funannotate	CDS	57898	58228	.	-	1	ID=MeliponaBeecheii_003601-T1.cds;Parent=MeliponaBeecheii_003601-T1;
contig_2	funannotate	gene	62760	68313	.	-	.	ID=MeliponaBeecheii_003602;
contig_2	funannotate	mRNA	62760	68313	.	-	.	ID=MeliponaBeecheii_003602-T1;Parent=MeliponaBeecheii_003602;product=hypothetical protein;
contig_2	funannotate	exon	68167	68313	.	-	.	ID=MeliponaBeecheii_003602-T1.exon1;Parent=MeliponaBeecheii_003602-T1;
contig_2	funannotate	exon	67277	67339	.	-	.	ID=MeliponaBeecheii_003602-T1.exon2;Parent=MeliponaBeecheii_003602-T1;
contig_2	funannotate	exon	65403	65557	.	-	.	ID=MeliponaBeecheii_003602-T1.exon3;Parent=MeliponaBeecheii_003602-T1;
contig_2	funannotate	exon	62760	63168	.	-	.	ID=MeliponaBeecheii_003602-T1.exon4;Parent=MeliponaBeecheii_003602-T1;
contig_2	funannotate	CDS	68167	68313	.	-	0	ID=MeliponaBeecheii_003602-T1.cds;Parent=MeliponaBeecheii_003602-T1;
contig_2	funannotate	CDS	67277	67339	.	-	0	ID=MeliponaBeecheii_003602-T1.cds;Parent=MeliponaBeecheii_003602-T1;
contig_2	funannotate	CDS	65403	65557	.	-	0	ID=MeliponaBeecheii_003602-T1.cds;Parent=MeliponaBeecheii_003602-T1;
contig_2	funannotate	CDS	62760	63168	.	-	1	ID=MeliponaBeecheii_003602-T1.cds;Parent=MeliponaBeecheii_003602-T1;
contig_2	funannotate	gene	73837	78318	.	+	.	ID=MeliponaBeecheii_003603;
contig_2	funannotate	mRNA	73837	78318	.	+	.	ID=MeliponaBeecheii_003603-T1;Parent=MeliponaBeecheii_003603;product=hypothetical protein;Ontology_term=GO:0004806,GO:0006629;Dbxref=PFAM:PF00151,InterPro:IPR000734,InterPro:IPR013818,InterPro:IPR029058,InterPro:IPR033906;note=EggNog:ENOG41036G5,COG:S;
contig_2	funannotate	exon	73837	73891	.	+	.	ID=MeliponaBeecheii_003603-T1.exon1;Parent=MeliponaBeecheii_003603-T1;
contig_2	funannotate	exon	74039	74138	.	+	.	ID=MeliponaBeecheii_003603-T1.exon2;Parent=MeliponaBeecheii_003603-T1;
contig_2	funannotate	exon	74591	74739	.	+	.	ID=MeliponaBeecheii_003603-T1.exon3;Parent=MeliponaBeecheii_003603-T1;
contig_2	funannotate	exon	76543	76820	.	+	.	ID=MeliponaBeecheii_003603-T1.exon4;Parent=MeliponaBeecheii_003603-T1;
contig_2	funannotate	exon	76886	77129	.	+	.	ID=MeliponaBeecheii_003603-T1.exon5;Parent=MeliponaBeecheii_003603-T1;
contig_2	funannotate	exon	78047	78318	.	+	.	ID=MeliponaBeecheii_003603-T1.exon6;Parent=MeliponaBeecheii_003603-T1;
contig_2	funannotate	CDS	73837	73891	.	+	0	ID=MeliponaBeecheii_003603-T1.cds;Parent=MeliponaBeecheii_003603-T1;
contig_2	funannotate	CDS	74039	74138	.	+	2	ID=MeliponaBeecheii_003603-T1.cds;Parent=MeliponaBeecheii_003603-T1;
contig_2	funannotate	CDS	74591	74739	.	+	1	ID=MeliponaBeecheii_003603-T1.cds;Parent=MeliponaBeecheii_003603-T1;
contig_2	funannotate	CDS	76543	76820	.	+	2	ID=MeliponaBeecheii_003603-T1.cds;Parent=MeliponaBeecheii_003603-T1;
contig_2	funannotate	CDS	76886	77129	.	+	0	ID=MeliponaBeecheii_003603-T1.cds;Parent=MeliponaBeecheii_003603-T1;
contig_2	funannotate	CDS	78047	78318	.	+	2	ID=MeliponaBeecheii_003603-T1.cds;Parent=MeliponaBeecheii_003603-T1;
contig_2	funannotate	gene	99533	99808	.	-	.	ID=MeliponaBeecheii_003604;
contig_2	funannotate	mRNA	99533	99808	.	-	.	ID=MeliponaBeecheii_003604-T1;Parent=MeliponaBeecheii_003604;product=hypothetical protein;note=TransMembrane:1 (o34-50i),COG:O,EggNog:ENOG41037K0;
contig_2	funannotate	exon	99533	99808	.	-	.	ID=MeliponaBeecheii_003604-T1.exon1;Parent=MeliponaBeecheii_003604-T1;
contig_2	funannotate	CDS	99533	99808	.	-	0	ID=MeliponaBeecheii_003604-T1.cds;Parent=MeliponaBeecheii_003604-T1;
contig_2	funannotate	gene	106375	111782	.	-	.	ID=MeliponaBeecheii_003605;
contig_2	funannotate	mRNA	106375	111782	.	-	.	ID=MeliponaBeecheii_003605-T1;Parent=MeliponaBeecheii_003605;product=hypothetical protein;
contig_2	funannotate	exon	111699	111782	.	-	.	ID=MeliponaBeecheii_003605-T1.exon1;Parent=MeliponaBeecheii_003605-T1;
contig_2	funannotate	exon	108296	108648	.	-	.	ID=MeliponaBeecheii_003605-T1.exon2;Parent=MeliponaBeecheii_003605-T1;
contig_2	funannotate	exon	107464	107632	.	-	.	ID=MeliponaBeecheii_003605-T1.exon3;Parent=MeliponaBeecheii_003605-T1;
contig_2	funannotate	exon	107185	107425	.	-	.	ID=MeliponaBeecheii_003605-T1.exon4;Parent=MeliponaBeecheii_003605-T1;
contig_2	funannotate	exon	106778	106836	.	-	.	ID=MeliponaBeecheii_003605-T1.exon5;Parent=MeliponaBeecheii_003605-T1;
contig_2	funannotate	exon	106375	106470	.	-	.	ID=MeliponaBeecheii_003605-T1.exon6;Parent=MeliponaBeecheii_003605-T1;
contig_2	funannotate	CDS	111699	111782	.	-	0	ID=MeliponaBeecheii_003605-T1.cds;Parent=MeliponaBeecheii_003605-T1;
contig_2	funannotate	CDS	108296	108648	.	-	0	ID=MeliponaBeecheii_003605-T1.cds;Parent=MeliponaBeecheii_003605-T1;
contig_2	funannotate	CDS	107464	107632	.	-	1	ID=MeliponaBeecheii_003605-T1.cds;Parent=MeliponaBeecheii_003605-T1;
contig_2	funannotate	CDS	107185	107425	.	-	0	ID=MeliponaBeecheii_003605-T1.cds;Parent=MeliponaBeecheii_003605-T1;
contig_2	funannotate	CDS	106778	106836	.	-	2	ID=MeliponaBeecheii_003605-T1.cds;Parent=MeliponaBeecheii_003605-T1;
contig_2	funannotate	CDS	106375	106470	.	-	0	ID=MeliponaBeecheii_003605-T1.cds;Parent=MeliponaBeecheii_003605-T1;
contig_2	funannotate	gene	117350	120227	.	+	.	ID=MeliponaBeecheii_003606;
contig_2	funannotate	mRNA	117350	120227	.	+	.	ID=MeliponaBeecheii_003606-T1;Parent=MeliponaBeecheii_003606;product=hypothetical protein;
contig_2	funannotate	exon	117350	117555	.	+	.	ID=MeliponaBeecheii_003606-T1.exon1;Parent=MeliponaBeecheii_003606-T1;
contig_2	funannotate	exon	119987	120227	.	+	.	ID=MeliponaBeecheii_003606-T1.exon2;Parent=MeliponaBeecheii_003606-T1;
contig_2	funannotate	CDS	117350	117555	.	+	0	ID=MeliponaBeecheii_003606-T1.cds;Parent=MeliponaBeecheii_003606-T1;
contig_2	funannotate	CDS	119987	120227	.	+	1	ID=MeliponaBeecheii_003606-T1.cds;Parent=MeliponaBeecheii_003606-T1;
contig_2	funannotate	gene	130002	130208	.	+	.	ID=MeliponaBeecheii_003607;
contig_2	funannotate	mRNA	130002	130208	.	+	.	ID=MeliponaBeecheii_003607-T1;Parent=MeliponaBeecheii_003607;product=hypothetical protein;note=EggNog:ENOG410W08G;
contig_2	funannotate	exon	130002	130208	.	+	.	ID=MeliponaBeecheii_003607-T1.exon1;Parent=MeliponaBeecheii_003607-T1;
contig_2	funannotate	CDS	130002	130208	.	+	0	ID=MeliponaBeecheii_003607-T1.cds;Parent=MeliponaBeecheii_003607-T1;
contig_2	funannotate	gene	173311	178623	.	+	.	ID=MeliponaBeecheii_003608;
contig_2	funannotate	mRNA	173311	178623	.	+	.	ID=MeliponaBeecheii_003608-T1;Parent=MeliponaBeecheii_003608;product=hypothetical protein;note=EggNog:ENOG41039PI,BUSCO:EOG091B0AVN;
contig_2	funannotate	exon	173311	173566	.	+	.	ID=MeliponaBeecheii_003608-T1.exon1;Parent=MeliponaBeecheii_003608-T1;
contig_2	funannotate	exon	174910	175109	.	+	.	ID=MeliponaBeecheii_003608-T1.exon2;Parent=MeliponaBeecheii_003608-T1;
contig_2	funannotate	exon	177067	178623	.	+	.	ID=MeliponaBeecheii_003608-T1.exon3;Parent=MeliponaBeecheii_003608-T1;
contig_2	funannotate	CDS	173311	173566	.	+	0	ID=MeliponaBeecheii_003608-T1.cds;Parent=MeliponaBeecheii_003608-T1;
contig_2	funannotate	CDS	174910	175109	.	+	2	ID=MeliponaBeecheii_003608-T1.cds;Parent=MeliponaBeecheii_003608-T1;
contig_2	funannotate	CDS	177067	178623	.	+	0	ID=MeliponaBeecheii_003608-T1.cds;Parent=MeliponaBeecheii_003608-T1;
contig_2	funannotate	gene	191731	203010	.	+	.	ID=MeliponaBeecheii_003609;
contig_2	funannotate	mRNA	191731	203010	.	+	.	ID=MeliponaBeecheii_003609-T1;Parent=MeliponaBeecheii_003609;product=hypothetical protein;note=EggNog:ENOG41032C5,COG:G;
contig_2	funannotate	exon	191731	191843	.	+	.	ID=MeliponaBeecheii_003609-T1.exon1;Parent=MeliponaBeecheii_003609-T1;
contig_2	funannotate	exon	199333	199453	.	+	.	ID=MeliponaBeecheii_003609-T1.exon2;Parent=MeliponaBeecheii_003609-T1;
contig_2	funannotate	exon	200818	200893	.	+	.	ID=MeliponaBeecheii_003609-T1.exon3;Parent=MeliponaBeecheii_003609-T1;
contig_2	funannotate	exon	202811	203010	.	+	.	ID=MeliponaBeecheii_003609-T1.exon4;Parent=MeliponaBeecheii_003609-T1;
contig_2	funannotate	CDS	191731	191843	.	+	0	ID=MeliponaBeecheii_003609-T1.cds;Parent=MeliponaBeecheii_003609-T1;
contig_2	funannotate	CDS	199333	199453	.	+	1	ID=MeliponaBeecheii_003609-T1.cds;Parent=MeliponaBeecheii_003609-T1;
contig_2	funannotate	CDS	200818	200893	.	+	0	ID=MeliponaBeecheii_003609-T1.cds;Parent=MeliponaBeecheii_003609-T1;
contig_2	funannotate	CDS	202811	203010	.	+	2	ID=MeliponaBeecheii_003609-T1.cds;Parent=MeliponaBeecheii_003609-T1;
contig_2	funannotate	gene	203256	203327	.	+	.	ID=MeliponaBeecheii_003610;
contig_2	funannotate	tRNA	203256	203327	.	+	.	ID=MeliponaBeecheii_003610-T1;Parent=MeliponaBeecheii_003610;product=tRNA-Glu;
contig_2	funannotate	exon	203256	203327	.	+	.	ID=MeliponaBeecheii_003610-T1.exon1;Parent=MeliponaBeecheii_003610-T1;
contig_2	funannotate	gene	216803	222794	.	+	.	ID=MeliponaBeecheii_003611;
contig_2	funannotate	mRNA	216803	222794	.	+	.	ID=MeliponaBeecheii_003611-T1;Parent=MeliponaBeecheii_003611;product=hypothetical protein;Ontology_term=GO:0003951,GO:0006741,GO:0019674;Dbxref=InterPro:IPR017438,InterPro:IPR017437,InterPro:IPR016064,PFAM:PF01513,InterPro:IPR002504;note=EggNog:ENOG41032C5,BUSCO:EOG091B0AZ4,COG:G;
contig_2	funannotate	exon	216803	216951	.	+	.	ID=MeliponaBeecheii_003611-T1.exon1;Parent=MeliponaBeecheii_003611-T1;
contig_2	funannotate	exon	217712	217841	.	+	.	ID=MeliponaBeecheii_003611-T1.exon2;Parent=MeliponaBeecheii_003611-T1;
contig_2	funannotate	exon	218290	218415	.	+	.	ID=MeliponaBeecheii_003611-T1.exon3;Parent=MeliponaBeecheii_003611-T1;
contig_2	funannotate	exon	219446	219617	.	+	.	ID=MeliponaBeecheii_003611-T1.exon4;Parent=MeliponaBeecheii_003611-T1;
contig_2	funannotate	exon	220444	220796	.	+	.	ID=MeliponaBeecheii_003611-T1.exon5;Parent=MeliponaBeecheii_003611-T1;
contig_2	funannotate	exon	222171	222253	.	+	.	ID=MeliponaBeecheii_003611-T1.exon6;Parent=MeliponaBeecheii_003611-T1;
contig_2	funannotate	exon	222602	222794	.	+	.	ID=MeliponaBeecheii_003611-T1.exon7;Parent=MeliponaBeecheii_003611-T1;
contig_2	funannotate	CDS	216803	216951	.	+	0	ID=MeliponaBeecheii_003611-T1.cds;Parent=MeliponaBeecheii_003611-T1;
contig_2	funannotate	CDS	217712	217841	.	+	1	ID=MeliponaBeecheii_003611-T1.cds;Parent=MeliponaBeecheii_003611-T1;
contig_2	funannotate	CDS	218290	218415	.	+	0	ID=MeliponaBeecheii_003611-T1.cds;Parent=MeliponaBeecheii_003611-T1;
contig_2	funannotate	CDS	219446	219617	.	+	0	ID=MeliponaBeecheii_003611-T1.cds;Parent=MeliponaBeecheii_003611-T1;
contig_2	funannotate	CDS	220444	220796	.	+	2	ID=MeliponaBeecheii_003611-T1.cds;Parent=MeliponaBeecheii_003611-T1;
contig_2	funannotate	CDS	222171	222253	.	+	0	ID=MeliponaBeecheii_003611-T1.cds;Parent=MeliponaBeecheii_003611-T1;
contig_2	funannotate	CDS	222602	222794	.	+	1	ID=MeliponaBeecheii_003611-T1.cds;Parent=MeliponaBeecheii_003611-T1;
contig_2	funannotate	gene	225236	228093	.	-	.	ID=MeliponaBeecheii_003612;
contig_2	funannotate	mRNA	225236	228093	.	-	.	ID=MeliponaBeecheii_003612-T1;Parent=MeliponaBeecheii_003612;product=hypothetical protein;Dbxref=InterPro:IPR001111;note=EggNog:ENOG410390F;
contig_2	funannotate	exon	227852	228093	.	-	.	ID=MeliponaBeecheii_003612-T1.exon1;Parent=MeliponaBeecheii_003612-T1;
contig_2	funannotate	exon	226647	226768	.	-	.	ID=MeliponaBeecheii_003612-T1.exon2;Parent=MeliponaBeecheii_003612-T1;
contig_2	funannotate	exon	226096	226335	.	-	.	ID=MeliponaBeecheii_003612-T1.exon3;Parent=MeliponaBeecheii_003612-T1;
contig_2	funannotate	exon	225778	226014	.	-	.	ID=MeliponaBeecheii_003612-T1.exon4;Parent=MeliponaBeecheii_003612-T1;
contig_2	funannotate	exon	225236	225330	.	-	.	ID=MeliponaBeecheii_003612-T1.exon5;Parent=MeliponaBeecheii_003612-T1;
contig_2	funannotate	CDS	227852	228093	.	-	0	ID=MeliponaBeecheii_003612-T1.cds;Parent=MeliponaBeecheii_003612-T1;
contig_2	funannotate	CDS	226647	226768	.	-	1	ID=MeliponaBeecheii_003612-T1.cds;Parent=MeliponaBeecheii_003612-T1;
contig_2	funannotate	CDS	226096	226335	.	-	2	ID=MeliponaBeecheii_003612-T1.cds;Parent=MeliponaBeecheii_003612-T1;
contig_2	funannotate	CDS	225778	226014	.	-	2	ID=MeliponaBeecheii_003612-T1.cds;Parent=MeliponaBeecheii_003612-T1;
contig_2	funannotate	CDS	225236	225330	.	-	2	ID=MeliponaBeecheii_003612-T1.cds;Parent=MeliponaBeecheii_003612-T1;
contig_2	funannotate	gene	230175	231668	.	-	.	ID=MeliponaBeecheii_003613;
contig_2	funannotate	mRNA	230175	231668	.	-	.	ID=MeliponaBeecheii_003613-T1;Parent=MeliponaBeecheii_003613;product=hypothetical protein;note=SECRETED:SignalP(1-21),EggNog:ENOG410390F,BUSCO:EOG091B05GX;
contig_2	funannotate	exon	230175	231668	.	-	.	ID=MeliponaBeecheii_003613-T1.exon1;Parent=MeliponaBeecheii_003613-T1;
contig_2	funannotate	CDS	230175	231668	.	-	0	ID=MeliponaBeecheii_003613-T1.cds;Parent=MeliponaBeecheii_003613-T1;
contig_2	funannotate	gene	237665	238036	.	-	.	ID=MeliponaBeecheii_003614;
contig_2	funannotate	mRNA	237665	238036	.	-	.	ID=MeliponaBeecheii_003614-T1;Parent=MeliponaBeecheii_003614;product=hypothetical protein;
contig_2	funannotate	exon	237665	238036	.	-	.	ID=MeliponaBeecheii_003614-T1.exon1;Parent=MeliponaBeecheii_003614-T1;
contig_2	funannotate	CDS	237665	238036	.	-	0	ID=MeliponaBeecheii_003614-T1.cds;Parent=MeliponaBeecheii_003614-T1;
contig_2	funannotate	gene	243555	247736	.	+	.	ID=MeliponaBeecheii_003615;
contig_2	funannotate	mRNA	243555	247736	.	+	.	ID=MeliponaBeecheii_003615-T1;Parent=MeliponaBeecheii_003615;product=hypothetical protein;Ontology_term=GO:0005337,GO:0016020,GO:1901642;Dbxref=InterPro:IPR008276,PFAM:PF01773,PFAM:PF07662,InterPro:IPR018270,InterPro:IPR011642,InterPro:IPR002668,PFAM:PF07670,InterPro:IPR011657;note=COG:P,TransMembrane:14 (i61-83o95-116i143-166o172-188i200-219o255-278i290-312o332-354i361-380o413-439i451-472o478-49…
contig_2	funannotate	exon	243555	243584	.	+	.	ID=MeliponaBeecheii_003615-T1.exon1;Parent=MeliponaBeecheii_003615-T1;
contig_2	funannotate	exon	244188	244250	.	+	.	ID=MeliponaBeecheii_003615-T1.exon2;Parent=MeliponaBeecheii_003615-T1;
contig_2	funannotate	exon	244459	244621	.	+	.	ID=MeliponaBeecheii_003615-T1.exon3;Parent=MeliponaBeecheii_003615-T1;
contig_2	funannotate	exon	244684	244843	.	+	.	ID=MeliponaBeecheii_003615-T1.exon4;Parent=MeliponaBeecheii_003615-T1;
contig_2	funannotate	exon	245385	245550	.	+	.	ID=MeliponaBeecheii_003615-T1.exon5;Parent=MeliponaBeecheii_003615-T1;
contig_2	funannotate	exon	245958	246152	.	+	.	ID=MeliponaBeecheii_003615-T1.exon6;Parent=MeliponaBeecheii_003615-T1;
contig_2	funannotate	exon	246225	246386	.	+	.	ID=MeliponaBeecheii_003615-T1.exon7;Parent=MeliponaBeecheii_003615-T1;
contig_2	funannotate	exon	246589	246682	.	+	.	ID=MeliponaBeecheii_003615-T1.exon8;Parent=MeliponaBeecheii_003615-T1;
contig_2	funannotate	exon	246747	246906	.	+	.	ID=MeliponaBeecheii_003615-T1.exon9;Parent=MeliponaBeecheii_003615-T1;
contig_2	funannotate	exon	246985	247153	.	+	.	ID=MeliponaBeecheii_003615-T1.exon10;Parent=MeliponaBeecheii_003615-T1;
contig_2	funannotate	exon	247262	247601	.	+	.	ID=MeliponaBeecheii_003615-T1.exon11;Parent=MeliponaBeecheii_003615-T1;
contig_2	funannotate	exon	247666	247736	.	+	.	ID=MeliponaBeecheii_003615-T1.exon12;Parent=MeliponaBeecheii_003615-T1;
contig_2	funannotate	CDS	243555	243584	.	+	0	ID=MeliponaBeecheii_003615-T1.cds;Parent=MeliponaBeecheii_003615-T1;
contig_2	funannotate	CDS	244188	244250	.	+	0	ID=MeliponaBeecheii_003615-T1.cds;Parent=MeliponaBeecheii_003615-T1;
contig_2	funannotate	CDS	244459	244621	.	+	0	ID=MeliponaBeecheii_003615-T1.cds;Parent=MeliponaBeecheii_003615-T1;
contig_2	funannotate	CDS	244684	244843	.	+	2	ID=MeliponaBeecheii_003615-T1.cds;Parent=MeliponaBeecheii_003615-T1;
contig_2	funannotate	CDS	245385	245550	.	+	1	ID=MeliponaBeecheii_003615-T1.cds;Parent=MeliponaBeecheii_003615-T1;
contig_2	funannotate	CDS	245958	246152	.	+	0	ID=MeliponaBeecheii_003615-T1.cds;Parent=MeliponaBeecheii_003615-T1;
contig_2	funannotate	CDS	246225	246386	.	+	0	ID=MeliponaBeecheii_003615-T1.cds;Parent=MeliponaBeecheii_003615-T1;
contig_2	funannotate	CDS	246589	246682	.	+	0	ID=MeliponaBeecheii_003615-T1.cds;Parent=MeliponaBeecheii_003615-T1;
contig_2	funannotate	CDS	246747	246906	.	+	2	ID=MeliponaBeecheii_003615-T1.cds;Parent=MeliponaBeecheii_003615-T1;
contig_2	funannotate	CDS	246985	247153	.	+	1	ID=MeliponaBeecheii_003615-T1.cds;Parent=MeliponaBeecheii_003615-T1;
contig_2	funannotate	CDS	247262	247601	.	+	0	ID=MeliponaBeecheii_003615-T1.cds;Parent=MeliponaBeecheii_003615-T1;
contig_2	funannotate	CDS	247666	247736	.	+	2	ID=MeliponaBeecheii_003615-T1.cds;Parent=MeliponaBeecheii_003615-T1;
contig_2	funannotate	gene	248229	249242	.	-	.	ID=MeliponaBeecheii_003616;
contig_2	funannotate	mRNA	248229	249242	.	-	.	ID=MeliponaBeecheii_003616-T1;Parent=MeliponaBeecheii_003616;product=hypothetical protein;Ontology_term=GO:0120013,GO:0120009,GO:0005737;Dbxref=PFAM:PF08718,InterPro:IPR036497,InterPro:IPR014830;note=COG:U,BUSCO:EOG091B0IAB,EggNog:ENOG41037A8;
contig_2	funannotate	exon	249115	249242	.	-	.	ID=MeliponaBeecheii_003616-T1.exon1;Parent=MeliponaBeecheii_003616-T1;
contig_2	funannotate	exon	248675	248883	.	-	.	ID=MeliponaBeecheii_003616-T1.exon2;Parent=MeliponaBeecheii_003616-T1;
contig_2	funannotate	exon	248426	248601	.	-	.	ID=MeliponaBeecheii_003616-T1.exon3;Parent=MeliponaBeecheii_003616-T1;
contig_2	funannotate	exon	248229	248351	.	-	.	ID=MeliponaBeecheii_003616-T1.exon4;Parent=MeliponaBeecheii_003616-T1;
contig_2	funannotate	CDS	249115	249242	.	-	0	ID=MeliponaBeecheii_003616-T1.cds;Parent=MeliponaBeecheii_003616-T1;
contig_2	funannotate	CDS	248675	248883	.	-	1	ID=MeliponaBeecheii_003616-T1.cds;Parent=MeliponaBeecheii_003616-T1;
contig_2	funannotate	CDS	248426	248601	.	-	2	ID=MeliponaBeecheii_003616-T1.cds;Parent=MeliponaBeecheii_003616-T1;
contig_2	funannotate	CDS	248229	248351	.	-	0	ID=MeliponaBeecheii_003616-T1.cds;Parent=MeliponaBeecheii_003616-T1;
contig_2	funannotate	gene	256344	257559	.	+	.	ID=MeliponaBeecheii_003617;
contig_2	funannotate	mRNA	256344	257559	.	+	.	ID=MeliponaBeecheii_003617-T1;Parent=MeliponaBeecheii_003617;product=hypothetical protein;
contig_2	funannotate	exon	256344	256508	.	+	.	ID=MeliponaBeecheii_003617-T1.exon1;Parent=MeliponaBeecheii_003617-T1;
contig_2	funannotate	exon	257075	257407	.	+	.	ID=MeliponaBeecheii_003617-T1.exon2;Parent=MeliponaBeecheii_003617-T1;
contig_2	funannotate	exon	257482	257559	.	+	.	ID=MeliponaBeecheii_003617-T1.exon3;Parent=MeliponaBeecheii_003617-T1;
contig_2	funannotate	CDS	256344	256508	.	+	0	ID=MeliponaBeecheii_003617-T1.cds;Parent=MeliponaBeecheii_003617-T1;
contig_2	funannotate	CDS	257075	257407	.	+	0	ID=MeliponaBeecheii_003617-T1.cds;Parent=MeliponaBeecheii_003617-T1;
contig_2	funannotate	CDS	257482	257559	.	+	0	ID=MeliponaBeecheii_003617-T1.cds;Parent=MeliponaBeecheii_003617-T1;
contig_2	funannotate	gene	264876	268333	.	+	.	ID=MeliponaBeecheii_003618;
contig_2	funannotate	mRNA	264876	268333	.	+	.	ID=MeliponaBeecheii_003618-T1;Parent=MeliponaBeecheii_003618;product=hypothetical protein;
contig_2	funannotate	exon	264876	264882	.	+	.	ID=MeliponaBeecheii_003618-T1.exon1;Parent=MeliponaBeecheii_003618-T1;
contig_2	funannotate	exon	265592	265597	.	+	.	ID=MeliponaBeecheii_003618-T1.exon2;Parent=MeliponaBeecheii_003618-T1;
contig_2	funannotate	exon	267819	268333	.	+	.	ID=MeliponaBeecheii_003618-T1.exon3;Parent=MeliponaBeecheii_003618-T1;
contig_2	funannotate	CDS	264876	264882	.	+	0	ID=MeliponaBeecheii_003618-T1.cds;Parent=MeliponaBeecheii_003618-T1;
contig_2	funannotate	CDS	265592	265597	.	+	2	ID=MeliponaBeecheii_003618-T1.cds;Parent=MeliponaBeecheii_003618-T1;
contig_2	funannotate	CDS	267819	268333	.	+	2	ID=MeliponaBeecheii_003618-T1.cds;Parent=MeliponaBeecheii_003618-T1;
contig_2	funannotate	gene	270920	272163	.	+	.	ID=MeliponaBeecheii_003619;
contig_2	funannotate	mRNA	270920	272163	.	+	.	ID=MeliponaBeecheii_003619-T1;Parent=MeliponaBeecheii_003619;product=hypothetical protein;Ontology_term=GO:0006355,GO:0003700,GO:0003677,GO:0005524,GO:0005634;Dbxref=InterPro:IPR008967,PFAM:PF00853,InterPro:IPR013524,InterPro:IPR012346,InterPro:IPR000040;note=COG:K,EggNog:ENOG41035AR;
contig_2	funannotate	exon	270920	271229	.	+	.	ID=MeliponaBeecheii_003619-T1.exon1;Parent=MeliponaBeecheii_003619-T1;
contig_2	funannotate	exon	271821	272051	.	+	.	ID=MeliponaBeecheii_003619-T1.exon2;Parent=MeliponaBeecheii_003619-T1;
contig_2	funannotate	exon	272123	272163	.	+	.	ID=MeliponaBeecheii_003619-T1.exon3;Parent=MeliponaBeecheii_003619-T1;
contig_2	funannotate	CDS	270920	271229	.	+	0	ID=MeliponaBeecheii_003619-T1.cds;Parent=MeliponaBeecheii_003619-T1;
contig_2	funannotate	CDS	271821	272051	.	+	2	ID=MeliponaBeecheii_003619-T1.cds;Parent=MeliponaBeecheii_003619-T1;
contig_2	funannotate	CDS	272123	272163	.	+	2	ID=MeliponaBeecheii_003619-T1.cds;Parent=MeliponaBeecheii_003619-T1;
contig_2	funannotate	gene	280452	283804	.	+	.	ID=MeliponaBeecheii_003620;
contig_2	funannotate	mRNA	280452	283804	.	+	.	ID=MeliponaBeecheii_003620-T1;Parent=MeliponaBeecheii_003620;product=hypothetical protein;
contig_2	funannotate	exon	280452	280634	.	+	.	ID=MeliponaBeecheii_003620-T1.exon1;Parent=MeliponaBeecheii_003620-T1;
contig_2	funannotate	exon	282107	282224	.	+	.	ID=MeliponaBeecheii_003620-T1.exon2;Parent=MeliponaBeecheii_003620-T1;
contig_2	funannotate	exon	283560	283804	.	+	.	ID=MeliponaBeecheii_003620-T1.exon3;Parent=MeliponaBeecheii_003620-T1;
contig_2	funannotate	CDS	280452	280634	.	+	0	ID=MeliponaBeecheii_003620-T1.cds;Parent=MeliponaBeecheii_003620-T1;
contig_2	funannotate	CDS	282107	282224	.	+	0	ID=MeliponaBeecheii_003620-T1.cds;Parent=MeliponaBeecheii_003620-T1;
contig_2	funannotate	CDS	283560	283804	.	+	2	ID=MeliponaBeecheii_003620-T1.cds;Parent=MeliponaBeecheii_003620-T1;
contig_2	funannotate	gene	284628	297514	.	+	.	ID=MeliponaBeecheii_003621;
contig_2	funannotate	mRNA	284628	297514	.	+	.	ID=MeliponaBeecheii_003621-T1;Parent=MeliponaBeecheii_003621;product=hypothetical protein;Ontology_term=GO:0006355,GO:0003700,GO:0003677,GO:0005524,GO:0005634;Dbxref=InterPro:IPR012346,InterPro:IPR000040,InterPro:IPR008967,InterPro:IPR013524;note=COG:K,EggNog:ENOG41035AR;
contig_2	funannotate	exon	284628	284724	.	+	.	ID=MeliponaBeecheii_003621-T1.exon1;Parent=MeliponaBeecheii_003621-T1;
contig_2	funannotate	exon	286499	286642	.	+	.	ID=MeliponaBeecheii_003621-T1.exon2;Parent=MeliponaBeecheii_003621-T1;
contig_2	funannotate	exon	287223	287309	.	+	.	ID=MeliponaBeecheii_003621-T1.exon3;Parent=MeliponaBeecheii_003621-T1;
contig_2	funannotate	exon	292203	292445	.	+	.	ID=MeliponaBeecheii_003621-T1.exon4;Parent=MeliponaBeecheii_003621-T1;
contig_2	funannotate	exon	297429	297514	.	+	.	ID=MeliponaBeecheii_003621-T1.exon5;Parent=MeliponaBeecheii_003621-T1;
contig_2	funannotate	CDS	284628	284724	.	+	0	ID=MeliponaBeecheii_003621-T1.cds;Parent=MeliponaBeecheii_003621-T1;
contig_2	funannotate	CDS	286499	286642	.	+	2	ID=MeliponaBeecheii_003621-T1.cds;Parent=MeliponaBeecheii_003621-T1;
contig_2	funannotate	CDS	287223	287309	.	+	2	ID=MeliponaBeecheii_003621-T1.cds;Parent=MeliponaBeecheii_003621-T1;
contig_2	funannotate	CDS	292203	292445	.	+	2	ID=MeliponaBeecheii_003621-T1.cds;Parent=MeliponaBeecheii_003621-T1;
contig_2	funannotate	CDS	297429	297514	.	+	2	ID=MeliponaBeecheii_003621-T1.cds;Parent=MeliponaBeecheii_003621-T1;
contig_2	funannotate	gene	298706	302198	.	+	.	ID=MeliponaBeecheii_003622;
contig_2	funannotate	mRNA	298706	302198	.	+	.	ID=MeliponaBeecheii_003622-T1;Parent=MeliponaBeecheii_003622;product=hypothetical protein;note=COG:K,EggNog:ENOG41035AR;
contig_2	funannotate	exon	298706	298748	.	+	.	ID=MeliponaBeecheii_003622-T1.exon1;Parent=MeliponaBeecheii_003622-T1;
contig_2	funannotate	exon	300018	300296	.	+	.	ID=MeliponaBeecheii_003622-T1.exon2;Parent=MeliponaBeecheii_003622-T1;
contig_2	funannotate	exon	300568	300753	.	+	.	ID=MeliponaBeecheii_003622-T1.exon3;Parent=MeliponaBeecheii_003622-T1;
contig_2	funannotate	exon	301495	302198	.	+	.	ID=MeliponaBeecheii_003622-T1.exon4;Parent=MeliponaBeecheii_003622-T1;
contig_2	funannotate	CDS	298706	298748	.	+	0	ID=MeliponaBeecheii_003622-T1.cds;Parent=MeliponaBeecheii_003622-T1;
contig_2	funannotate	CDS	300018	300296	.	+	2	ID=MeliponaBeecheii_003622-T1.cds;Parent=MeliponaBeecheii_003622-T1;
contig_2	funannotate	CDS	300568	300753	.	+	2	ID=MeliponaBeecheii_003622-T1.cds;Parent=MeliponaBeecheii_003622-T1;
contig_2	funannotate	CDS	301495	302198	.	+	2	ID=MeliponaBeecheii_003622-T1.cds;Parent=MeliponaBeecheii_003622-T1;
contig_2	funannotate	gene	309369	313599	.	+	.	ID=MeliponaBeecheii_003623;
contig_2	funannotate	mRNA	309369	313599	.	+	.	ID=MeliponaBeecheii_003623-T1;Parent=MeliponaBeecheii_003623;product=hypothetical protein;note=TransMembrane:1 (o55-73i);
contig_2	funannotate	exon	309369	309423	.	+	.	ID=MeliponaBeecheii_003623-T1.exon1;Parent=MeliponaBeecheii_003623-T1;
contig_2	funannotate	exon	312400	312473	.	+	.	ID=MeliponaBeecheii_003623-T1.exon2;Parent=MeliponaBeecheii_003623-T1;
contig_2	funannotate	exon	313336	313599	.	+	.	ID=MeliponaBeecheii_003623-T1.exon3;Parent=MeliponaBeecheii_003623-T1;
contig_2	funannotate	CDS	309369	309423	.	+	0	ID=MeliponaBeecheii_003623-T1.cds;Parent=MeliponaBeecheii_003623-T1;
contig_2	funannotate	CDS	312400	312473	.	+	2	ID=MeliponaBeecheii_003623-T1.cds;Parent=MeliponaBeecheii_003623-T1;
contig_2	funannotate	CDS	313336	313599	.	+	0	ID=MeliponaBeecheii_003623-T1.cds;Parent=MeliponaBeecheii_003623-T1;
contig_2	funannotate	gene	343378	355538	.	+	.	ID=MeliponaBeecheii_003624;
contig_2	funannotate	mRNA	343378	355538	.	+	.	ID=MeliponaBeecheii_003624-T1;Parent=MeliponaBeecheii_003624;product=hypothetical protein;
contig_2	funannotate	exon	343378	343533	.	+	.	ID=MeliponaBeecheii_003624-T1.exon1;Parent=MeliponaBeecheii_003624-T1;
contig_2	funannotate	exon	345470	345595	.	+	.	ID=MeliponaBeecheii_003624-T1.exon2;Parent=MeliponaBeecheii_003624-T1;
contig_2	funannotate	exon	346684	346809	.	+	.	ID=MeliponaBeecheii_003624-T1.exon3;Parent=MeliponaBeecheii_003624-T1;
contig_2	funannotate	exon	349114	349290	.	+	.	ID=MeliponaBeecheii_003624-T1.exon4;Parent=MeliponaBeecheii_003624-T1;
contig_2	funannotate	exon	350394	350570	.	+	.	ID=MeliponaBeecheii_003624-T1.exon5;Parent=MeliponaBeecheii_003624-T1;
contig_2	funannotate	exon	352882	353058	.	+	.	ID=MeliponaBeecheii_003624-T1.exon6;Parent=MeliponaBeecheii_003624-T1;
contig_2	funannotate	exon	354152	354277	.	+	.	ID=MeliponaBeecheii_003624-T1.exon7;Parent=MeliponaBeecheii_003624-T1;
contig_2	funannotate	exon	355371	355538	.	+	.	ID=MeliponaBeecheii_003624-T1.exon8;Parent=MeliponaBeecheii_003624-T1;
contig_2	funannotate	CDS	343378	343533	.	+	0	ID=MeliponaBeecheii_003624-T1.cds;Parent=MeliponaBeecheii_003624-T1;
contig_2	funannotate	CDS	345470	345595	.	+	0	ID=MeliponaBeecheii_003624-T1.cds;Parent=MeliponaBeecheii_003624-T1;
contig_2	funannotate	CDS	346684	346809	.	+	0	ID=MeliponaBeecheii_003624-T1.cds;Parent=MeliponaBeecheii_003624-T1;
contig_2	funannotate	CDS	349114	349290	.	+	0	ID=MeliponaBeecheii_003624-T1.cds;Parent=MeliponaBeecheii_003624-T1;
contig_2	funannotate	CDS	350394	350570	.	+	0	ID=MeliponaBeecheii_003624-T1.cds;Parent=MeliponaBeecheii_003624-T1;
contig_2	funannotate	CDS	352882	353058	.	+	0	ID=MeliponaBeecheii_003624-T1.cds;Parent=MeliponaBeecheii_003624-T1;
contig_2	funannotate	CDS	354152	354277	.	+	0	ID=MeliponaBeecheii_003624-T1.cds;Parent=MeliponaBeecheii_003624-T1;
contig_2	funannotate	CDS	355371	355538	.	+	0	ID=MeliponaBeecheii_003624-T1.cds;Parent=MeliponaBeecheii_003624-T1;
contig_2	funannotate	gene	366073	366411	.	+	.	ID=MeliponaBeecheii_003625;
contig_2	funannotate	mRNA	366073	366411	.	+	.	ID=MeliponaBeecheii_003625-T1;Parent=MeliponaBeecheii_003625;product=hypothetical protein;
contig_2	funannotate	exon	366073	366411	.	+	.	ID=MeliponaBeecheii_003625-T1.exon1;Parent=MeliponaBeecheii_003625-T1;
contig_2	funannotate	CDS	366073	366411	.	+	0	ID=MeliponaBeecheii_003625-T1.cds;Parent=MeliponaBeecheii_003625-T1;
contig_2	funannotate	gene	367664	370778	.	+	.	ID=MeliponaBeecheii_003626;
contig_2	funannotate	mRNA	367664	370778	.	+	.	ID=MeliponaBeecheii_003626-T1;Parent=MeliponaBeecheii_003626;product=hypothetical protein;
contig_2	funannotate	exon	367664	367873	.	+	.	ID=MeliponaBeecheii_003626-T1.exon1;Parent=MeliponaBeecheii_003626-T1;
contig_2	funannotate	exon	370632	370778	.	+	.	ID=MeliponaBeecheii_003626-T1.exon2;Parent=MeliponaBeecheii_003626-T1;
contig_2	funannotate	CDS	367664	367873	.	+	0	ID=MeliponaBeecheii_003626-T1.cds;Parent=MeliponaBeecheii_003626-T1;
contig_2	funannotate	CDS	370632	370778	.	+	0	ID=MeliponaBeecheii_003626-T1.cds;Parent=MeliponaBeecheii_003626-T1;
contig_2	funannotate	gene	378632	395619	.	-	.	ID=MeliponaBeecheii_003627;
contig_2	funannotate	mRNA	378632	395619	.	-	.	ID=MeliponaBeecheii_003627-T1;Parent=MeliponaBeecheii_003627;product=hypothetical protein;Ontology_term=GO:0003700,GO:0003677,GO:0005524,GO:0006355,GO:0005634;Dbxref=InterPro:IPR012346,InterPro:IPR000040,InterPro:IPR008967,InterPro:IPR013524;note=EggNog:ENOG410320D,COG:K;
contig_2	funannotate	exon	395421	395619	.	-	.	ID=MeliponaBeecheii_003627-T1.exon1;Parent=MeliponaBeecheii_003627-T1;
contig_2	funannotate	exon	395118	395228	.	-	.	ID=MeliponaBeecheii_003627-T1.exon2;Parent=MeliponaBeecheii_003627-T1;
contig_2	funannotate	exon	394884	394997	.	-	.	ID=MeliponaBeecheii_003627-T1.exon3;Parent=MeliponaBeecheii_003627-T1;
contig_2	funannotate	exon	393719	394060	.	-	.	ID=MeliponaBeecheii_003627-T1.exon4;Parent=MeliponaBeecheii_003627-T1;
contig_2	funannotate	exon	387596	387862	.	-	.	ID=MeliponaBeecheii_003627-T1.exon5;Parent=MeliponaBeecheii_003627-T1;
contig_2	funannotate	exon	381695	381988	.	-	.	ID=MeliponaBeecheii_003627-T1.exon6;Parent=MeliponaBeecheii_003627-T1;
contig_2	funannotate	exon	378632	378975	.	-	.	ID=MeliponaBeecheii_003627-T1.exon7;Parent=MeliponaBeecheii_003627-T1;
contig_2	funannotate	CDS	395421	395619	.	-	0	ID=MeliponaBeecheii_003627-T1.cds;Parent=MeliponaBeecheii_003627-T1;
contig_2	funannotate	CDS	395118	395228	.	-	2	ID=MeliponaBeecheii_003627-T1.cds;Parent=MeliponaBeecheii_003627-T1;
contig_2	funannotate	CDS	394884	394997	.	-	2	ID=MeliponaBeecheii_003627-T1.cds;Parent=MeliponaBeecheii_003627-T1;
contig_2	funannotate	CDS	393719	394060	.	-	2	ID=MeliponaBeecheii_003627-T1.cds;Parent=MeliponaBeecheii_003627-T1;
contig_2	funannotate	CDS	387596	387862	.	-	2	ID=MeliponaBeecheii_003627-T1.cds;Parent=MeliponaBeecheii_003627-T1;
contig_2	funannotate	CDS	381695	381988	.	-	2	ID=MeliponaBeecheii_003627-T1.cds;Parent=MeliponaBeecheii_003627-T1;
contig_2	funannotate	CDS	378632	378975	.	-	2	ID=MeliponaBeecheii_003627-T1.cds;Parent=MeliponaBeecheii_003627-T1;
contig_2	funannotate	gene	401288	405179	.	-	.	ID=MeliponaBeecheii_003628;
contig_2	funannotate	mRNA	401288	405179	.	-	.	ID=MeliponaBeecheii_003628-T1;Parent=MeliponaBeecheii_003628;product=hypothetical protein;Ontology_term=GO:0006355,GO:0003700,GO:0003677,GO:0005524,GO:0005634;Dbxref=InterPro:IPR008967,PFAM:PF00853,InterPro:IPR013524,InterPro:IPR012346,InterPro:IPR000040;note=EggNog:ENOG410320D,COG:K;
contig_2	funannotate	exon	404876	405179	.	-	.	ID=MeliponaBeecheii_003628-T1.exon1;Parent=MeliponaBeecheii_003628-T1;
contig_2	funannotate	exon	403305	403535	.	-	.	ID=MeliponaBeecheii_003628-T1.exon2;Parent=MeliponaBeecheii_003628-T1;
contig_2	funannotate	exon	401765	402021	.	-	.	ID=MeliponaBeecheii_003628-T1.exon3;Parent=MeliponaBeecheii_003628-T1;
contig_2	funannotate	exon	401461	401538	.	-	.	ID=MeliponaBeecheii_003628-T1.exon4;Parent=MeliponaBeecheii_003628-T1;
contig_2	funannotate	exon	401288	401365	.	-	.	ID=MeliponaBeecheii_003628-T1.exon5;Parent=MeliponaBeecheii_003628-T1;
contig_2	funannotate	CDS	404876	405179	.	-	0	ID=MeliponaBeecheii_003628-T1.cds;Parent=MeliponaBeecheii_003628-T1;
contig_2	funannotate	CDS	403305	403535	.	-	2	ID=MeliponaBeecheii_003628-T1.cds;Parent=MeliponaBeecheii_003628-T1;
contig_2	funannotate	CDS	401765	402021	.	-	2	ID=MeliponaBeecheii_003628-T1.cds;Parent=MeliponaBeecheii_003628-T1;
contig_2	funannotate	CDS	401461	401538	.	-	0	ID=MeliponaBeecheii_003628-T1.cds;Parent=MeliponaBeecheii_003628-T1;
contig_2	funannotate	CDS	401288	401365	.	-	0	ID=MeliponaBeecheii_003628-T1.cds;Parent=MeliponaBeecheii_003628-T1;
contig_2	funannotate	gene	405415	408282	.	-	.	ID=MeliponaBeecheii_003629;
contig_2	funannotate	mRNA	405415	408282	.	-	.	ID=MeliponaBeecheii_003629-T1;Parent=MeliponaBeecheii_003629;product=hypothetical protein;
contig_2	funannotate	exon	408105	408282	.	-	.	ID=MeliponaBeecheii_003629-T1.exon1;Parent=MeliponaBeecheii_003629-T1;
contig_2	funannotate	exon	405731	405837	.	-	.	ID=MeliponaBeecheii_003629-T1.exon2;Parent=MeliponaBeecheii_003629-T1;
contig_2	funannotate	exon	405415	405696	.	-	.	ID=MeliponaBeecheii_003629-T1.exon3;Parent=MeliponaBeecheii_003629-T1;
contig_2	funannotate	CDS	408105	408282	.	-	0	ID=MeliponaBeecheii_003629-T1.cds;Parent=MeliponaBeecheii_003629-T1;
contig_2	funannotate	CDS	405731	405837	.	-	2	ID=MeliponaBeecheii_003629-T1.cds;Parent=MeliponaBeecheii_003629-T1;
contig_2	funannotate	CDS	405415	405696	.	-	0	ID=MeliponaBeecheii_003629-T1.cds;Parent=MeliponaBeecheii_003629-T1;
contig_2	funannotate	gene	414746	415315	.	+	.	ID=MeliponaBeecheii_003630;
contig_2	funannotate	mRNA	414746	415315	.	+	.	ID=MeliponaBeecheii_003630-T1;Parent=MeliponaBeecheii_003630;product=hypothetical protein;
contig_2	funannotate	exon	414746	415315	.	+	.	ID=MeliponaBeecheii_003630-T1.exon1;Parent=MeliponaBeecheii_003630-T1;
contig_2	funannotate	CDS	414746	415315	.	+	0	ID=MeliponaBeecheii_003630-T1.cds;Parent=MeliponaBeecheii_003630-T1;
contig_2	funannotate	gene	416348	416623	.	+	.	ID=MeliponaBeecheii_003631;
contig_2	funannotate	mRNA	416348	416623	.	+	.	ID=MeliponaBeecheii_003631-T1;Parent=MeliponaBeecheii_003631;product=hypothetical protein;
contig_2	funannotate	exon	416348	416623	.	+	.	ID=MeliponaBeecheii_003631-T1.exon1;Parent=MeliponaBeecheii_003631-T1;
contig_2	funannotate	CDS	416348	416623	.	+	0	ID=MeliponaBeecheii_003631-T1.cds;Parent=MeliponaBeecheii_003631-T1;
contig_2	funannotate	gene	425840	427008	.	-	.	ID=MeliponaBeecheii_003632;
contig_2	funannotate	mRNA	425840	427008	.	-	.	ID=MeliponaBeecheii_003632-T1;Parent=MeliponaBeecheii_003632;product=hypothetical protein;
contig_2	funannotate	exon	427003	427008	.	-	.	ID=MeliponaBeecheii_003632-T1.exon1;Parent=MeliponaBeecheii_003632-T1;
contig_2	funannotate	exon	426850	426855	.	-	.	ID=MeliponaBeecheii_003632-T1.exon2;Parent=MeliponaBeecheii_003632-T1;
contig_2	funannotate	exon	425840	426256	.	-	.	ID=MeliponaBeecheii_003632-T1.exon3;Parent=MeliponaBeecheii_003632-T1;
contig_2	funannotate	CDS	427003	427008	.	-	0	ID=MeliponaBeecheii_003632-T1.cds;Parent=MeliponaBeecheii_003632-T1;
contig_2	funannotate	CDS	426850	426855	.	-	0	ID=MeliponaBeecheii_003632-T1.cds;Parent=MeliponaBeecheii_003632-T1;
contig_2	funannotate	CDS	425840	426256	.	-	0	ID=MeliponaBeecheii_003632-T1.cds;Parent=MeliponaBeecheii_003632-T1;
contig_2	funannotate	gene	458004	464053	.	+	.	ID=MeliponaBeecheii_003633;
contig_2	funannotate	mRNA	458004	464053	.	+	.	ID=MeliponaBeecheii_003633-T1;Parent=MeliponaBeecheii_003633;product=hypothetical protein;Ontology_term=GO:0006355,GO:0003700,GO:0003677,GO:0005524,GO:0005634;Dbxref=InterPro:IPR008967,PFAM:PF00853,InterPro:IPR013524,InterPro:IPR012346,InterPro:IPR000040;note=COG:K,BUSCO:EOG091B0F3B,EggNog:ENOG41035KB;
contig_2	funannotate	exon	458004	458012	.	+	.	ID=MeliponaBeecheii_003633-T1.exon1;Parent=MeliponaBeecheii_003633-T1;
contig_2	funannotate	exon	458545	458995	.	+	.	ID=MeliponaBeecheii_003633-T1.exon2;Parent=MeliponaBeecheii_003633-T1;
contig_2	funannotate	exon	459124	459237	.	+	.	ID=MeliponaBeecheii_003633-T1.exon3;Parent=MeliponaBeecheii_003633-T1;
contig_2	funannotate	exon	462217	462324	.	+	.	ID=MeliponaBeecheii_003633-T1.exon4;Parent=MeliponaBeecheii_003633-T1;
contig_2	funannotate	exon	463593	464053	.	+	.	ID=MeliponaBeecheii_003633-T1.exon5;Parent=MeliponaBeecheii_003633-T1;
contig_2	funannotate	CDS	458004	458012	.	+	0	ID=MeliponaBeecheii_003633-T1.cds;Parent=MeliponaBeecheii_003633-T1;
contig_2	funannotate	CDS	458545	458995	.	+	0	ID=MeliponaBeecheii_003633-T1.cds;Parent=MeliponaBeecheii_003633-T1;
contig_2	funannotate	CDS	459124	459237	.	+	2	ID=MeliponaBeecheii_003633-T1.cds;Parent=MeliponaBeecheii_003633-T1;
contig_2	funannotate	CDS	462217	462324	.	+	2	ID=MeliponaBeecheii_003633-T1.cds;Parent=MeliponaBeecheii_003633-T1;
contig_2	funannotate	CDS	463593	464053	.	+	2	ID=MeliponaBeecheii_003633-T1.cds;Parent=MeliponaBeecheii_003633-T1;
contig_2	funannotate	gene	470760	471841	.	-	.	ID=MeliponaBeecheii_003634;
contig_2	funannotate	mRNA	470760	471841	.	-	.	ID=MeliponaBeecheii_003634-T1;Parent=MeliponaBeecheii_003634;product=hypothetical protein;
contig_2	funannotate	exon	471740	471841	.	-	.	ID=MeliponaBeecheii_003634-T1.exon1;Parent=MeliponaBeecheii_003634-T1;
contig_2	funannotate	exon	470760	471140	.	-	.	ID=MeliponaBeecheii_003634-T1.exon2;Parent=MeliponaBeecheii_003634-T1;
contig_2	funannotate	CDS	471740	471841	.	-	0	ID=MeliponaBeecheii_003634-T1.cds;Parent=MeliponaBeecheii_003634-T1;
contig_2	funannotate	CDS	470760	471140	.	-	0	ID=MeliponaBeecheii_003634-T1.cds;Parent=MeliponaBeecheii_003634-T1;
contig_2	funannotate	gene	502564	503261	.	-	.	ID=MeliponaBeecheii_003635;
contig_2	funannotate	mRNA	502564	503261	.	-	.	ID=MeliponaBeecheii_003635-T1;Parent=MeliponaBeecheii_003635;product=hypothetical protein;
contig_2	funannotate	exon	503257	503261	.	-	.	ID=MeliponaBeecheii_003635-T1.exon1;Parent=MeliponaBeecheii_003635-T1;
contig_2	funannotate	exon	502564	503038	.	-	.	ID=MeliponaBeecheii_003635-T1.exon2;Parent=MeliponaBeecheii_003635-T1;
contig_2	funannotate	CDS	503257	503261	.	-	0	ID=MeliponaBeecheii_003635-T1.cds;Parent=MeliponaBeecheii_003635-T1;
contig_2	funannotate	CDS	502564	503038	.	-	1	ID=MeliponaBeecheii_003635-T1.cds;Parent=MeliponaBeecheii_003635-T1;
contig_2	funannotate	gene	508592	508915	.	-	.	ID=MeliponaBeecheii_003636;
contig_2	funannotate	mRNA	508592	508915	.	-	.	ID=MeliponaBeecheii_003636-T1;Parent=MeliponaBeecheii_003636;product=hypothetical protein;
contig_2	funannotate	exon	508592	508915	.	-	.	ID=MeliponaBeecheii_003636-T1.exon1;Parent=MeliponaBeecheii_003636-T1;
contig_2	funannotate	CDS	508592	508915	.	-	0	ID=MeliponaBeecheii_003636-T1.cds;Parent=MeliponaBeecheii_003636-T1;
contig_2	funannotate	gene	527872	528045	.	-	.	ID=MeliponaBeecheii_003637;
contig_2	funannotate	mRNA	527872	528045	.	-	.	ID=MeliponaBeecheii_003637-T1;Parent=MeliponaBeecheii_003637;product=hypothetical protein;
contig_2	funannotate	exon	527872	528045	.	-	.	ID=MeliponaBeecheii_003637-T1.exon1;Parent=MeliponaBeecheii_003637-T1;
contig_2	funannotate	CDS	527872	528045	.	-	0	ID=MeliponaBeecheii_003637-T1.cds;Parent=MeliponaBeecheii_003637-T1;
contig_2	funannotate	gene	539029	545068	.	+	.	ID=MeliponaBeecheii_003638;
contig_2	funannotate	mRNA	539029	545068	.	+	.	ID=MeliponaBeecheii_003638-T1;Parent=MeliponaBeecheii_003638;product=hypothetical protein;Ontology_term=GO:0006355,GO:0003700,GO:0003677,GO:0005524,GO:0005634;Dbxref=InterPro:IPR008967,PFAM:PF00853,InterPro:IPR013524,InterPro:IPR012346,InterPro:IPR000040;note=COG:K,EggNog:ENOG41036NP;
contig_2	funannotate	exon	539029	539040	.	+	.	ID=MeliponaBeecheii_003638-T1.exon1;Parent=MeliponaBeecheii_003638-T1;
contig_2	funannotate	exon	539155	539491	.	+	.	ID=MeliponaBeecheii_003638-T1.exon2;Parent=MeliponaBeecheii_003638-T1;
contig_2	funannotate	exon	540387	540617	.	+	.	ID=MeliponaBeecheii_003638-T1.exon3;Parent=MeliponaBeecheii_003638-T1;
contig_2	funannotate	exon	545049	545068	.	+	.	ID=MeliponaBeecheii_003638-T1.exon4;Parent=MeliponaBeecheii_003638-T1;
contig_2	funannotate	CDS	539029	539040	.	+	0	ID=MeliponaBeecheii_003638-T1.cds;Parent=MeliponaBeecheii_003638-T1;
contig_2	funannotate	CDS	539155	539491	.	+	0	ID=MeliponaBeecheii_003638-T1.cds;Parent=MeliponaBeecheii_003638-T1;
contig_2	funannotate	CDS	540387	540617	.	+	2	ID=MeliponaBeecheii_003638-T1.cds;Parent=MeliponaBeecheii_003638-T1;
contig_2	funannotate	CDS	545049	545068	.	+	2	ID=MeliponaBeecheii_003638-T1.cds;Parent=MeliponaBeecheii_003638-T1;
contig_2	funannotate	gene	545233	546113	.	+	.	ID=MeliponaBeecheii_003639;
contig_2	funannotate	mRNA	545233	546113	.	+	.	ID=MeliponaBeecheii_003639-T1;Parent=MeliponaBeecheii_003639;product=hypothetical protein;Ontology_term=GO:0006355,GO:0003700,GO:0003677,GO:0005524,GO:0005634;Dbxref=InterPro:IPR012346,InterPro:IPR000040,InterPro:IPR008967,InterPro:IPR013524;note=COG:K,TransMembrane:1 (i20-41o),EggNog:ENOG41KOG3982;
contig_2	funannotate	exon	545233	545326	.	+	.	ID=MeliponaBeecheii_003639-T1.exon1;Parent=MeliponaBeecheii_003639-T1;
contig_2	funannotate	exon	545992	546113	.	+	.	ID=MeliponaBeecheii_003639-T1.exon2;Parent=MeliponaBeecheii_003639-T1;
contig_2	funannotate	CDS	545233	545326	.	+	0	ID=MeliponaBeecheii_003639-T1.cds;Parent=MeliponaBeecheii_003639-T1;
contig_2	funannotate	CDS	545992	546113	.	+	2	ID=MeliponaBeecheii_003639-T1.cds;Parent=MeliponaBeecheii_003639-T1;
contig_2	funannotate	gene	550099	553224	.	+	.	ID=MeliponaBeecheii_003640;
contig_2	funannotate	mRNA	550099	553224	.	+	.	ID=MeliponaBeecheii_003640-T1;Parent=MeliponaBeecheii_003640;product=hypothetical protein;note=COG:K,EggNog:ENOG41036NP;
contig_2	funannotate	exon	550099	550137	.	+	.	ID=MeliponaBeecheii_003640-T1.exon1;Parent=MeliponaBeecheii_003640-T1;
contig_2	funannotate	exon	550403	550538	.	+	.	ID=MeliponaBeecheii_003640-T1.exon2;Parent=MeliponaBeecheii_003640-T1;
contig_2	funannotate	exon	552675	552974	.	+	.	ID=MeliponaBeecheii_003640-T1.exon3;Parent=MeliponaBeecheii_003640-T1;
contig_2	funannotate	exon	553217	553224	.	+	.	ID=MeliponaBeecheii_003640-T1.exon4;Parent=MeliponaBeecheii_003640-T1;
contig_2	funannotate	CDS	550099	550137	.	+	0	ID=MeliponaBeecheii_003640-T1.cds;Parent=MeliponaBeecheii_003640-T1;
contig_2	funannotate	CDS	550403	550538	.	+	0	ID=MeliponaBeecheii_003640-T1.cds;Parent=MeliponaBeecheii_003640-T1;
contig_2	funannotate	CDS	552675	552974	.	+	2	ID=MeliponaBeecheii_003640-T1.cds;Parent=MeliponaBeecheii_003640-T1;
contig_2	funannotate	CDS	553217	553224	.	+	2	ID=MeliponaBeecheii_003640-T1.cds;Parent=MeliponaBeecheii_003640-T1;
contig_2	funannotate	gene	554323	554873	.	-	.	ID=MeliponaBeecheii_003641;
contig_2	funannotate	mRNA	554323	554873	.	-	.	ID=MeliponaBeecheii_003641-T1;Parent=MeliponaBeecheii_003641;product=hypothetical protein;
contig_2	funannotate	exon	554805	554873	.	-	.	ID=MeliponaBeecheii_003641-T1.exon1;Parent=MeliponaBeecheii_003641-T1;
contig_2	funannotate	exon	554587	554692	.	-	.	ID=MeliponaBeecheii_003641-T1.exon2;Parent=MeliponaBeecheii_003641-T1;
contig_2	funannotate	exon	554323	554459	.	-	.	ID=MeliponaBeecheii_003641-T1.exon3;Parent=MeliponaBeecheii_003641-T1;
contig_2	funannotate	CDS	554805	554873	.	-	0	ID=MeliponaBeecheii_003641-T1.cds;Parent=MeliponaBeecheii_003641-T1;
contig_2	funannotate	CDS	554587	554692	.	-	0	ID=MeliponaBeecheii_003641-T1.cds;Parent=MeliponaBeecheii_003641-T1;
contig_2	funannotate	CDS	554323	554459	.	-	2	ID=MeliponaBeecheii_003641-T1.cds;Parent=MeliponaBeecheii_003641-T1;
contig_2	funannotate	gene	569127	569517	.	+	.	ID=MeliponaBeecheii_003642;
contig_2	funannotate	mRNA	569127	569517	.	+	.	ID=MeliponaBeecheii_003642-T1;Parent=MeliponaBeecheii_003642;product=hypothetical protein;
contig_2	funannotate	exon	569127	569249	.	+	.	ID=MeliponaBeecheii_003642-T1.exon1;Parent=MeliponaBeecheii_003642-T1;
contig_2	funannotate	exon	569320	569517	.	+	.	ID=MeliponaBeecheii_003642-T1.exon2;Parent=MeliponaBeecheii_003642-T1;
contig_2	funannotate	CDS	569127	569249	.	+	0	ID=MeliponaBeecheii_003642-T1.cds;Parent=MeliponaBeecheii_003642-T1;
contig_2	funannotate	CDS	569320	569517	.	+	0	ID=MeliponaBeecheii_003642-T1.cds;Parent=MeliponaBeecheii_003642-T1;
contig_2	funannotate	gene	570241	574616	.	+	.	ID=MeliponaBeecheii_003643;
contig_2	funannotate	mRNA	570241	574616	.	+	.	ID=MeliponaBeecheii_003643-T1;Parent=MeliponaBeecheii_003643;product=hypothetical protein;note=COG:K,EggNog:ENOG41036NP;
contig_2	funannotate	exon	570241	570275	.	+	.	ID=MeliponaBeecheii_003643-T1.exon1;Parent=MeliponaBeecheii_003643-T1;
contig_2	funannotate	exon	570348	570528	.	+	.	ID=MeliponaBeecheii_003643-T1.exon2;Parent=MeliponaBeecheii_003643-T1;
contig_2	funannotate	exon	573283	573475	.	+	.	ID=MeliponaBeecheii_003643-T1.exon3;Parent=MeliponaBeecheii_003643-T1;
contig_2	funannotate	exon	574147	574616	.	+	.	ID=MeliponaBeecheii_003643-T1.exon4;Parent=MeliponaBeecheii_003643-T1;
contig_2	funannotate	CDS	570241	570275	.	+	0	ID=MeliponaBeecheii_003643-T1.cds;Parent=MeliponaBeecheii_003643-T1;
contig_2	funannotate	CDS	570348	570528	.	+	1	ID=MeliponaBeecheii_003643-T1.cds;Parent=MeliponaBeecheii_003643-T1;
contig_2	funannotate	CDS	573283	573475	.	+	0	ID=MeliponaBeecheii_003643-T1.cds;Parent=MeliponaBeecheii_003643-T1;
contig_2	funannotate	CDS	574147	574616	.	+	2	ID=MeliponaBeecheii_003643-T1.cds;Parent=MeliponaBeecheii_003643-T1;
contig_2	funannotate	gene	582310	585306	.	-	.	ID=MeliponaBeecheii_003644;
contig_2	funannotate	mRNA	582310	585306	.	-	.	ID=MeliponaBeecheii_003644-T1;Parent=MeliponaBeecheii_003644;product=hypothetical protein;note=COG:U,TransMembrane:1 (i60-81o),EggNog:ENOG41035QY;
contig_2	funannotate	exon	585268	585306	.	-	.	ID=MeliponaBeecheii_003644-T1.exon1;Parent=MeliponaBeecheii_003644-T1;
contig_2	funannotate	exon	584978	585204	.	-	.	ID=MeliponaBeecheii_003644-T1.exon2;Parent=MeliponaBeecheii_003644-T1;
contig_2	funannotate	exon	583027	584626	.	-	.	ID=MeliponaBeecheii_003644-T1.exon3;Parent=MeliponaBeecheii_003644-T1;
contig_2	funannotate	exon	582310	582453	.	-	.	ID=MeliponaBeecheii_003644-T1.exon4;Parent=MeliponaBeecheii_003644-T1;
contig_2	funannotate	CDS	585268	585306	.	-	0	ID=MeliponaBeecheii_003644-T1.cds;Parent=MeliponaBeecheii_003644-T1;
contig_2	funannotate	CDS	584978	585204	.	-	0	ID=MeliponaBeecheii_003644-T1.cds;Parent=MeliponaBeecheii_003644-T1;
contig_2	funannotate	CDS	583027	584626	.	-	1	ID=MeliponaBeecheii_003644-T1.cds;Parent=MeliponaBeecheii_003644-T1;
contig_2	funannotate	CDS	582310	582453	.	-	0	ID=MeliponaBeecheii_003644-T1.cds;Parent=MeliponaBeecheii_003644-T1;
contig_2	funannotate	gene	587701	599591	.	-	.	ID=MeliponaBeecheii_003645;
contig_2	funannotate	mRNA	587701	599591	.	-	.	ID=MeliponaBeecheii_003645-T1;Parent=MeliponaBeecheii_003645;product=hypothetical protein;Ontology_term=GO:0032012,GO:0005086;Dbxref=InterPro:IPR016024,PFAM:PF16213,InterPro:IPR035999,PFAM:PF09324,InterPro:IPR000904,InterPro:IPR032629,InterPro:IPR015403;note=COG:U,EggNog:ENOG41035QY,BUSCO:EOG091B00B6;
contig_2	funannotate	exon	599507	599591	.	-	.	ID=MeliponaBeecheii_003645-T1.exon1;Parent=MeliponaBeecheii_003645-T1;
contig_2	funannotate	exon	599135	599268	.	-	.	ID=MeliponaBeecheii_003645-T1.exon2;Parent=MeliponaBeecheii_003645-T1;
contig_2	funannotate	exon	598411	598545	.	-	.	ID=MeliponaBeecheii_003645-T1.exon3;Parent=MeliponaBeecheii_003645-T1;
contig_2	funannotate	exon	597833	597998	.	-	.	ID=MeliponaBeecheii_003645-T1.exon4;Parent=MeliponaBeecheii_003645-T1;
contig_2	funannotate	exon	597222	597351	.	-	.	ID=MeliponaBeecheii_003645-T1.exon5;Parent=MeliponaBeecheii_003645-T1;
contig_2	funannotate	exon	596890	597159	.	-	.	ID=MeliponaBeecheii_003645-T1.exon6;Parent=MeliponaBeecheii_003645-T1;
contig_2	funannotate	exon	596510	596743	.	-	.	ID=MeliponaBeecheii_003645-T1.exon7;Parent=MeliponaBeecheii_003645-T1;
contig_2	funannotate	exon	596152	596379	.	-	.	ID=MeliponaBeecheii_003645-T1.exon8;Parent=MeliponaBeecheii_003645-T1;
contig_2	funannotate	exon	595360	595736	.	-	.	ID=MeliponaBeecheii_003645-T1.exon9;Parent=MeliponaBeecheii_003645-T1;
contig_2	funannotate	exon	594825	595009	.	-	.	ID=MeliponaBeecheii_003645-T1.exon10;Parent=MeliponaBeecheii_003645-T1;
contig_2	funannotate	exon	594582	594744	.	-	.	ID=MeliponaBeecheii_003645-T1.exon11;Parent=MeliponaBeecheii_003645-T1;
contig_2	funannotate	exon	594095	594403	.	-	.	ID=MeliponaBeecheii_003645-T1.exon12;Parent=MeliponaBeecheii_003645-T1;
contig_2	funannotate	exon	593779	594001	.	-	.	ID=MeliponaBeecheii_003645-T1.exon13;Parent=MeliponaBeecheii_003645-T1;
contig_2	funannotate	exon	593472	593645	.	-	.	ID=MeliponaBeecheii_003645-T1.exon14;Parent=MeliponaBeecheii_003645-T1;
contig_2	funannotate	exon	592950	593358	.	-	.	ID=MeliponaBeecheii_003645-T1.exon15;Parent=MeliponaBeecheii_003645-T1;
contig_2	funannotate	exon	592357	592569	.	-	.	ID=MeliponaBeecheii_003645-T1.exon16;Parent=MeliponaBeecheii_003645-T1;
contig_2	funannotate	exon	591159	592029	.	-	.	ID=MeliponaBeecheii_003645-T1.exon17;Parent=MeliponaBeecheii_003645-T1;
contig_2	funannotate	exon	590831	590963	.	-	.	ID=MeliponaBeecheii_003645-T1.exon18;Parent=MeliponaBeecheii_003645-T1;
contig_2	funannotate	exon	588764	589061	.	-	.	ID=MeliponaBeecheii_003645-T1.exon19;Parent=MeliponaBeecheii_003645-T1;
contig_2	funannotate	exon	587701	587904	.	-	.	ID=MeliponaBeecheii_003645-T1.exon20;Parent=MeliponaBeecheii_003645-T1;
contig_2	funannotate	CDS	599507	599591	.	-	0	ID=MeliponaBeecheii_003645-T1.cds;Parent=MeliponaBeecheii_003645-T1;
contig_2	funannotate	CDS	599135	599268	.	-	2	ID=MeliponaBeecheii_003645-T1.cds;Parent=MeliponaBeecheii_003645-T1;
contig_2	funannotate	CDS	598411	598545	.	-	0	ID=MeliponaBeecheii_003645-T1.cds;Parent=MeliponaBeecheii_003645-T1;
contig_2	funannotate	CDS	597833	597998	.	-	0	ID=MeliponaBeecheii_003645-T1.cds;Parent=MeliponaBeecheii_003645-T1;
contig_2	funannotate	CDS	597222	597351	.	-	2	ID=MeliponaBeecheii_003645-T1.cds;Parent=MeliponaBeecheii_003645-T1;
contig_2	funannotate	CDS	596890	597159	.	-	1	ID=MeliponaBeecheii_003645-T1.cds;Parent=MeliponaBeecheii_003645-T1;
contig_2	funannotate	CDS	596510	596743	.	-	1	ID=MeliponaBeecheii_003645-T1.cds;Parent=MeliponaBeecheii_003645-T1;
contig_2	funannotate	CDS	596152	596379	.	-	1	ID=MeliponaBeecheii_003645-T1.cds;Parent=MeliponaBeecheii_003645-T1;
contig_2	funannotate	CDS	595360	595736	.	-	1	ID=MeliponaBeecheii_003645-T1.cds;Parent=MeliponaBeecheii_003645-T1;
contig_2	funannotate	CDS	594825	595009	.	-	2	ID=MeliponaBeecheii_003645-T1.cds;Parent=MeliponaBeecheii_003645-T1;
contig_2	funannotate	CDS	594582	594744	.	-	0	ID=MeliponaBeecheii_003645-T1.cds;Parent=MeliponaBeecheii_003645-T1;
contig_2	funannotate	CDS	594095	594403	.	-	2	ID=MeliponaBeecheii_003645-T1.cds;Parent=MeliponaBeecheii_003645-T1;
contig_2	funannotate	CDS	593779	594001	.	-	2	ID=MeliponaBeecheii_003645-T1.cds;Parent=MeliponaBeecheii_003645-T1;
contig_2	funannotate	CDS	593472	593645	.	-	1	ID=MeliponaBeecheii_003645-T1.cds;Parent=MeliponaBeecheii_003645-T1;
contig_2	funannotate	CDS	592950	593358	.	-	1	ID=MeliponaBeecheii_003645-T1.cds;Parent=MeliponaBeecheii_003645-T1;
contig_2	funannotate	CDS	592357	592569	.	-	0	ID=MeliponaBeecheii_003645-T1.cds;Parent=MeliponaBeecheii_003645-T1;
contig_2	funannotate	CDS	591159	592029	.	-	0	ID=MeliponaBeecheii_003645-T1.cds;Parent=MeliponaBeecheii_003645-T1;
contig_2	funannotate	CDS	590831	590963	.	-	2	ID=MeliponaBeecheii_003645-T1.cds;Parent=MeliponaBeecheii_003645-T1;
contig_2	funannotate	CDS	588764	589061	.	-	1	ID=MeliponaBeecheii_003645-T1.cds;Parent=MeliponaBeecheii_003645-T1;
contig_2	funannotate	CDS	587701	587904	.	-	0	ID=MeliponaBeecheii_003645-T1.cds;Parent=MeliponaBeecheii_003645-T1;
contig_2	funannotate	gene	600101	604037	.	+	.	ID=MeliponaBeecheii_003646;
contig_2	funannotate	mRNA	600101	604037	.	+	.	ID=MeliponaBeecheii_003646-T1;Parent=MeliponaBeecheii_003646;product=hypothetical protein;Ontology_term=GO:0016021,GO:0000030;Dbxref=InterPro:IPR030038,InterPro:IPR018732,PFAM:PF10034;note=CAZy:GT98,EggNog:ENOG41036FI,TransMembrane:10 (i21-41o164-197i217-234o254-278i290-308o314-331i343-359o408-430i446-464o470-487i),COG:U,BUSCO:EOG091B04T2;
contig_2	funannotate	exon	600101	600194	.	+	.	ID=MeliponaBeecheii_003646-T1.exon1;Parent=MeliponaBeecheii_003646-T1;
contig_2	funannotate	exon	600275	600387	.	+	.	ID=MeliponaBeecheii_003646-T1.exon2;Parent=MeliponaBeecheii_003646-T1;
contig_2	funannotate	exon	600470	600607	.	+	.	ID=MeliponaBeecheii_003646-T1.exon3;Parent=MeliponaBeecheii_003646-T1;
contig_2	funannotate	exon	601193	601261	.	+	.	ID=MeliponaBeecheii_003646-T1.exon4;Parent=MeliponaBeecheii_003646-T1;
contig_2	funannotate	exon	601400	601735	.	+	.	ID=MeliponaBeecheii_003646-T1.exon5;Parent=MeliponaBeecheii_003646-T1;
contig_2	funannotate	exon	601809	602631	.	+	.	ID=MeliponaBeecheii_003646-T1.exon6;Parent=MeliponaBeecheii_003646-T1;
contig_2	funannotate	exon	603160	603322	.	+	.	ID=MeliponaBeecheii_003646-T1.exon7;Parent=MeliponaBeecheii_003646-T1;
contig_2	funannotate	exon	603397	603525	.	+	.	ID=MeliponaBeecheii_003646-T1.exon8;Parent=MeliponaBeecheii_003646-T1;
contig_2	funannotate	exon	603824	604037	.	+	.	ID=MeliponaBeecheii_003646-T1.exon9;Parent=MeliponaBeecheii_003646-T1;
contig_2	funannotate	CDS	600101	600194	.	+	0	ID=MeliponaBeecheii_003646-T1.cds;Parent=MeliponaBeecheii_003646-T1;
contig_2	funannotate	CDS	600275	600387	.	+	2	ID=MeliponaBeecheii_003646-T1.cds;Parent=MeliponaBeecheii_003646-T1;
contig_2	funannotate	CDS	600470	600607	.	+	0	ID=MeliponaBeecheii_003646-T1.cds;Parent=MeliponaBeecheii_003646-T1;
contig_2	funannotate	CDS	601193	601261	.	+	0	ID=MeliponaBeecheii_003646-T1.cds;Parent=MeliponaBeecheii_003646-T1;
contig_2	funannotate	CDS	601400	601735	.	+	0	ID=MeliponaBeecheii_003646-T1.cds;Parent=MeliponaBeecheii_003646-T1;
contig_2	funannotate	CDS	601809	602631	.	+	0	ID=MeliponaBeecheii_003646-T1.cds;Parent=MeliponaBeecheii_003646-T1;
contig_2	funannotate	CDS	603160	603322	.	+	2	ID=MeliponaBeecheii_003646-T1.cds;Parent=MeliponaBeecheii_003646-T1;
contig_2	funannotate	CDS	603397	603525	.	+	1	ID=MeliponaBeecheii_003646-T1.cds;Parent=MeliponaBeecheii_003646-T1;
contig_2	funannotate	CDS	603824	604037	.	+	1	ID=MeliponaBeecheii_003646-T1.cds;Parent=MeliponaBeecheii_003646-T1;
contig_2	funannotate	gene	614827	631604	.	+	.	ID=MeliponaBeecheii_003647;
contig_2	funannotate	mRNA	614827	631604	.	+	.	ID=MeliponaBeecheii_003647-T1;Parent=MeliponaBeecheii_003647;product=hypothetical protein;note=EggNog:ENOG4103AKS,TransMembrane:6 (o13-30i42-67o87-106i118-138o158-184i251-271o);
contig_2	funannotate	exon	614827	615049	.	+	.	ID=MeliponaBeecheii_003647-T1.exon1;Parent=MeliponaBeecheii_003647-T1;
contig_2	funannotate	exon	615860	616437	.	+	.	ID=MeliponaBeecheii_003647-T1.exon2;Parent=MeliponaBeecheii_003647-T1;
contig_2	funannotate	exon	625718	625898	.	+	.	ID=MeliponaBeecheii_003647-T1.exon3;Parent=MeliponaBeecheii_003647-T1;
contig_2	funannotate	exon	627551	627691	.	+	.	ID=MeliponaBeecheii_003647-T1.exon4;Parent=MeliponaBeecheii_003647-T1;
contig_2	funannotate	exon	629427	629910	.	+	.	ID=MeliponaBeecheii_003647-T1.exon5;Parent=MeliponaBeecheii_003647-T1;
contig_2	funannotate	exon	630530	630785	.	+	.	ID=MeliponaBeecheii_003647-T1.exon6;Parent=MeliponaBeecheii_003647-T1;
contig_2	funannotate	exon	631062	631604	.	+	.	ID=MeliponaBeecheii_003647-T1.exon7;Parent=MeliponaBeecheii_003647-T1;
contig_2	funannotate	CDS	614827	615049	.	+	0	ID=MeliponaBeecheii_003647-T1.cds;Parent=MeliponaBeecheii_003647-T1;
contig_2	funannotate	CDS	615860	616437	.	+	2	ID=MeliponaBeecheii_003647-T1.cds;Parent=MeliponaBeecheii_003647-T1;
contig_2	funannotate	CDS	625718	625898	.	+	0	ID=MeliponaBeecheii_003647-T1.cds;Parent=MeliponaBeecheii_003647-T1;
contig_2	funannotate	CDS	627551	627691	.	+	2	ID=MeliponaBeecheii_003647-T1.cds;Parent=MeliponaBeecheii_003647-T1;
contig_2	funannotate	CDS	629427	629910	.	+	2	ID=MeliponaBeecheii_003647-T1.cds;Parent=MeliponaBeecheii_003647-T1;
contig_2	funannotate	CDS	630530	630785	.	+	1	ID=MeliponaBeecheii_003647-T1.cds;Parent=MeliponaBeecheii_003647-T1;
contig_2	funannotate	CDS	631062	631604	.	+	0	ID=MeliponaBeecheii_003647-T1.cds;Parent=MeliponaBeecheii_003647-T1;
contig_2	funannotate	gene	637224	637454	.	-	.	ID=MeliponaBeecheii_003648;
contig_2	funannotate	mRNA	637224	637454	.	-	.	ID=MeliponaBeecheii_003648-T1;Parent=MeliponaBeecheii_003648;product=hypothetical protein;note=EggNog:ENOG410VVKZ;
contig_2	funannotate	exon	637224	637454	.	-	.	ID=MeliponaBeecheii_003648-T1.exon1;Parent=MeliponaBeecheii_003648-T1;
contig_2	funannotate	CDS	637224	637454	.	-	0	ID=MeliponaBeecheii_003648-T1.cds;Parent=MeliponaBeecheii_003648-T1;
contig_2	funannotate	gene	650675	652643	.	+	.	ID=MeliponaBeecheii_003649;
contig_2	funannotate	mRNA	650675	652643	.	+	.	ID=MeliponaBeecheii_003649-T1;Parent=MeliponaBeecheii_003649;product=hypothetical protein;
contig_2	funannotate	exon	650675	650677	.	+	.	ID=MeliponaBeecheii_003649-T1.exon1;Parent=MeliponaBeecheii_003649-T1;
contig_2	funannotate	exon	652314	652643	.	+	.	ID=MeliponaBeecheii_003649-T1.exon2;Parent=MeliponaBeecheii_003649-T1;
contig_2	funannotate	CDS	650675	650677	.	+	0	ID=MeliponaBeecheii_003649-T1.cds;Parent=MeliponaBeecheii_003649-T1;
contig_2	funannotate	CDS	652314	652643	.	+	0	ID=MeliponaBeecheii_003649-T1.cds;Parent=MeliponaBeecheii_003649-T1;
contig_2	funannotate	gene	658587	659285	.	-	.	ID=MeliponaBeecheii_003650;
contig_2	funannotate	mRNA	658587	659285	.	-	.	ID=MeliponaBeecheii_003650-T1;Parent=MeliponaBeecheii_003650;product=hypothetical protein;note=EggNog:ENOG410VVKZ;
contig_2	funannotate	exon	658587	659285	.	-	.	ID=MeliponaBeecheii_003650-T1.exon1;Parent=MeliponaBeecheii_003650-T1;
contig_2	funannotate	CDS	658587	659285	.	-	0	ID=MeliponaBeecheii_003650-T1.cds;Parent=MeliponaBeecheii_003650-T1;
contig_2	funannotate	gene	695847	706334	.	-	.	ID=MeliponaBeecheii_003651;
contig_2	funannotate	mRNA	695847	706334	.	-	.	ID=MeliponaBeecheii_003651-T1;Parent=MeliponaBeecheii_003651;product=hypothetical protein;Ontology_term=GO:0009166,GO:0046872,GO:0000166,GO:0016787,GO:0016788;Dbxref=InterPro:IPR006179,InterPro:IPR008334,InterPro:IPR004843,InterPro:IPR036907,PFAM:PF00149,PFAM:PF02872,InterPro:IPR006146,InterPro:IPR029052;note=EggNog:ENOG41034MU,COG:F;
contig_2	funannotate	exon	706288	706334	.	-	.	ID=MeliponaBeecheii_003651-T1.exon1;Parent=MeliponaBeecheii_003651-T1;
contig_2	funannotate	exon	701521	701746	.	-	.	ID=MeliponaBeecheii_003651-T1.exon2;Parent=MeliponaBeecheii_003651-T1;
contig_2	funannotate	exon	700801	700917	.	-	.	ID=MeliponaBeecheii_003651-T1.exon3;Parent=MeliponaBeecheii_003651-T1;
contig_2	funannotate	exon	699574	699775	.	-	.	ID=MeliponaBeecheii_003651-T1.exon4;Parent=MeliponaBeecheii_003651-T1;
contig_2	funannotate	exon	698320	698425	.	-	.	ID=MeliponaBeecheii_003651-T1.exon5;Parent=MeliponaBeecheii_003651-T1;
contig_2	funannotate	exon	698136	698230	.	-	.	ID=MeliponaBeecheii_003651-T1.exon6;Parent=MeliponaBeecheii_003651-T1;
contig_2	funannotate	exon	697324	697478	.	-	.	ID=MeliponaBeecheii_003651-T1.exon7;Parent=MeliponaBeecheii_003651-T1;
contig_2	funannotate	exon	696861	697046	.	-	.	ID=MeliponaBeecheii_003651-T1.exon8;Parent=MeliponaBeecheii_003651-T1;
contig_2	funannotate	exon	696152	696246	.	-	.	ID=MeliponaBeecheii_003651-T1.exon9;Parent=MeliponaBeecheii_003651-T1;
contig_2	funannotate	exon	695847	696087	.	-	.	ID=MeliponaBeecheii_003651-T1.exon10;Parent=MeliponaBeecheii_003651-T1;
contig_2	funannotate	CDS	706288	706334	.	-	0	ID=MeliponaBeecheii_003651-T1.cds;Parent=MeliponaBeecheii_003651-T1;
contig_2	funannotate	CDS	701521	701746	.	-	1	ID=MeliponaBeecheii_003651-T1.cds;Parent=MeliponaBeecheii_003651-T1;
contig_2	funannotate	CDS	700801	700917	.	-	0	ID=MeliponaBeecheii_003651-T1.cds;Parent=MeliponaBeecheii_003651-T1;
contig_2	funannotate	CDS	699574	699775	.	-	0	ID=MeliponaBeecheii_003651-T1.cds;Parent=MeliponaBeecheii_003651-T1;
contig_2	funannotate	CDS	698320	698425	.	-	2	ID=MeliponaBeecheii_003651-T1.cds;Parent=MeliponaBeecheii_003651-T1;
contig_2	funannotate	CDS	698136	698230	.	-	1	ID=MeliponaBeecheii_003651-T1.cds;Parent=MeliponaBeecheii_003651-T1;
contig_2	funannotate	CDS	697324	697478	.	-	2	ID=MeliponaBeecheii_003651-T1.cds;Parent=MeliponaBeecheii_003651-T1;
contig_2	funannotate	CDS	696861	697046	.	-	0	ID=MeliponaBeecheii_003651-T1.cds;Parent=MeliponaBeecheii_003651-T1;
contig_2	funannotate	CDS	696152	696246	.	-	0	ID=MeliponaBeecheii_003651-T1.cds;Parent=MeliponaBeecheii_003651-T1;
contig_2	funannotate	CDS	695847	696087	.	-	1	ID=MeliponaBeecheii_003651-T1.cds;Parent=MeliponaBeecheii_003651-T1;
contig_2	funannotate	gene	714910	719806	.	+	.	ID=MeliponaBeecheii_003652;
contig_2	funannotate	mRNA	714910	719806	.	+	.	ID=MeliponaBeecheii_003652-T1;Parent=MeliponaBeecheii_003652;product=hypothetical protein;Ontology_term=GO:0009166,GO:0046872,GO:0000166,GO:0016787,GO:0016788;Dbxref=InterPro:IPR006179,InterPro:IPR008334,InterPro:IPR004843,InterPro:IPR036907,PFAM:PF00149,PFAM:PF02872,InterPro:IPR006146,InterPro:IPR029052;note=EggNog:ENOG41033HY,TransMembrane:2 (i48-66o611-629i),COG:F;
contig_2	funannotate	exon	714910	714981	.	+	.	ID=MeliponaBeecheii_003652-T1.exon1;Parent=MeliponaBeecheii_003652-T1;
contig_2	funannotate	exon	715893	716095	.	+	.	ID=MeliponaBeecheii_003652-T1.exon2;Parent=MeliponaBeecheii_003652-T1;
contig_2	funannotate	exon	716717	716948	.	+	.	ID=MeliponaBeecheii_003652-T1.exon3;Parent=MeliponaBeecheii_003652-T1;
contig_2	funannotate	exon	717712	718311	.	+	.	ID=MeliponaBeecheii_003652-T1.exon4;Parent=MeliponaBeecheii_003652-T1;
contig_2	funannotate	exon	718803	719240	.	+	.	ID=MeliponaBeecheii_003652-T1.exon5;Parent=MeliponaBeecheii_003652-T1;
contig_2	funannotate	exon	719378	719567	.	+	.	ID=MeliponaBeecheii_003652-T1.exon6;Parent=MeliponaBeecheii_003652-T1;
contig_2	funannotate	exon	719649	719806	.	+	.	ID=MeliponaBeecheii_003652-T1.exon7;Parent=MeliponaBeecheii_003652-T1;
contig_2	funannotate	CDS	714910	714981	.	+	0	ID=MeliponaBeecheii_003652-T1.cds;Parent=MeliponaBeecheii_003652-T1;
contig_2	funannotate	CDS	715893	716095	.	+	0	ID=MeliponaBeecheii_003652-T1.cds;Parent=MeliponaBeecheii_003652-T1;
contig_2	funannotate	CDS	716717	716948	.	+	1	ID=MeliponaBeecheii_003652-T1.cds;Parent=MeliponaBeecheii_003652-T1;
contig_2	funannotate	CDS	717712	718311	.	+	0	ID=MeliponaBeecheii_003652-T1.cds;Parent=MeliponaBeecheii_003652-T1;
contig_2	funannotate	CDS	718803	719240	.	+	0	ID=MeliponaBeecheii_003652-T1.cds;Parent=MeliponaBeecheii_003652-T1;
contig_2	funannotate	CDS	719378	719567	.	+	0	ID=MeliponaBeecheii_003652-T1.cds;Parent=MeliponaBeecheii_003652-T1;
contig_2	funannotate	CDS	719649	719806	.	+	2	ID=MeliponaBeecheii_003652-T1.cds;Parent=MeliponaBeecheii_003652-T1;
contig_2	funannotate	gene	720334	722550	.	-	.	ID=MeliponaBeecheii_003653;
contig_2	funannotate	mRNA	720334	722550	.	-	.	ID=MeliponaBeecheii_003653-T1;Parent=MeliponaBeecheii_003653;product=hypothetical protein;Ontology_term=GO:0005515;Dbxref=PFAM:PF00856,PFAM:PF01753,InterPro:IPR001214,InterPro:IPR011990,InterPro:IPR002893;note=COG:B,EggNog:ENOG41036P7;
contig_2	funannotate	exon	721485	722550	.	-	.	ID=MeliponaBeecheii_003653-T1.exon1;Parent=MeliponaBeecheii_003653-T1;
contig_2	funannotate	exon	721141	721421	.	-	.	ID=MeliponaBeecheii_003653-T1.exon2;Parent=MeliponaBeecheii_003653-T1;
contig_2	funannotate	exon	720873	721031	.	-	.	ID=MeliponaBeecheii_003653-T1.exon3;Parent=MeliponaBeecheii_003653-T1;
contig_2	funannotate	exon	720645	720788	.	-	.	ID=MeliponaBeecheii_003653-T1.exon4;Parent=MeliponaBeecheii_003653-T1;
contig_2	funannotate	exon	720334	720579	.	-	.	ID=MeliponaBeecheii_003653-T1.exon5;Parent=MeliponaBeecheii_003653-T1;
contig_2	funannotate	CDS	721485	722550	.	-	0	ID=MeliponaBeecheii_003653-T1.cds;Parent=MeliponaBeecheii_003653-T1;
contig_2	funannotate	CDS	721141	721421	.	-	2	ID=MeliponaBeecheii_003653-T1.cds;Parent=MeliponaBeecheii_003653-T1;
contig_2	funannotate	CDS	720873	721031	.	-	0	ID=MeliponaBeecheii_003653-T1.cds;Parent=MeliponaBeecheii_003653-T1;
contig_2	funannotate	CDS	720645	720788	.	-	0	ID=MeliponaBeecheii_003653-T1.cds;Parent=MeliponaBeecheii_003653-T1;
contig_2	funannotate	CDS	720334	720579	.	-	0	ID=MeliponaBeecheii_003653-T1.cds;Parent=MeliponaBeecheii_003653-T1;
contig_2	funannotate	gene	725032	727810	.	+	.	ID=MeliponaBeecheii_003654;
contig_2	funannotate	mRNA	725032	727810	.	+	.	ID=MeliponaBeecheii_003654-T1;Parent=MeliponaBeecheii_003654;product=hypothetical protein;Ontology_term=GO:0046872;Dbxref=InterPro:IPR001841,PFAM:PF00097,PFAM:PF13920,InterPro:IPR013083,PFAM:PF13639,InterPro:IPR017907,PFAM:PF13923,InterPro:IPR018957;note=COG:O,BUSCO:EOG091B03JY,EggNog:ENOG41036I9;
contig_2	funannotate	exon	725032	725414	.	+	.	ID=MeliponaBeecheii_003654-T1.exon1;Parent=MeliponaBeecheii_003654-T1;
contig_2	funannotate	exon	725496	725729	.	+	.	ID=MeliponaBeecheii_003654-T1.exon2;Parent=MeliponaBeecheii_003654-T1;
contig_2	funannotate	exon	725797	726068	.	+	.	ID=MeliponaBeecheii_003654-T1.exon3;Parent=MeliponaBeecheii_003654-T1;
contig_2	funannotate	exon	726153	726311	.	+	.	ID=MeliponaBeecheii_003654-T1.exon4;Parent=MeliponaBeecheii_003654-T1;
contig_2	funannotate	exon	726428	726641	.	+	.	ID=MeliponaBeecheii_003654-T1.exon5;Parent=MeliponaBeecheii_003654-T1;
contig_2	funannotate	exon	726727	727810	.	+	.	ID=MeliponaBeecheii_003654-T1.exon6;Parent=MeliponaBeecheii_003654-T1;
contig_2	funannotate	CDS	725032	725414	.	+	0	ID=MeliponaBeecheii_003654-T1.cds;Parent=MeliponaBeecheii_003654-T1;
contig_2	funannotate	CDS	725496	725729	.	+	1	ID=MeliponaBeecheii_003654-T1.cds;Parent=MeliponaBeecheii_003654-T1;
contig_2	funannotate	CDS	725797	726068	.	+	1	ID=MeliponaBeecheii_003654-T1.cds;Parent=MeliponaBeecheii_003654-T1;
contig_2	funannotate	CDS	726153	726311	.	+	2	ID=MeliponaBeecheii_003654-T1.cds;Parent=MeliponaBeecheii_003654-T1;
contig_2	funannotate	CDS	726428	726641	.	+	2	ID=MeliponaBeecheii_003654-T1.cds;Parent=MeliponaBeecheii_003654-T1;
contig_2	funannotate	CDS	726727	727810	.	+	1	ID=MeliponaBeecheii_003654-T1.cds;Parent=MeliponaBeecheii_003654-T1;
contig_2	funannotate	gene	728811	730084	.	-	.	ID=MeliponaBeecheii_003655;
contig_2	funannotate	mRNA	728811	730084	.	-	.	ID=MeliponaBeecheii_003655-T1;Parent=MeliponaBeecheii_003655;product=hypothetical protein;Ontology_term=GO:0000179,GO:0008649,GO:0006364,GO:0000154;Dbxref=InterPro:IPR020596,InterPro:IPR029063,PFAM:PF08241,PFAM:PF13649,InterPro:IPR001737,PFAM:PF00398,InterPro:IPR011530,InterPro:IPR020598;note=COG:A,BUSCO:EOG091B0F5H,EggNog:ENOG41032B2;
contig_2	funannotate	exon	730027	730084	.	-	.	ID=MeliponaBeecheii_003655-T1.exon1;Parent=MeliponaBeecheii_003655-T1;
contig_2	funannotate	exon	729572	729938	.	-	.	ID=MeliponaBeecheii_003655-T1.exon2;Parent=MeliponaBeecheii_003655-T1;
contig_2	funannotate	exon	729115	729460	.	-	.	ID=MeliponaBeecheii_003655-T1.exon3;Parent=MeliponaBeecheii_003655-T1;
contig_2	funannotate	exon	728928	729034	.	-	.	ID=MeliponaBeecheii_003655-T1.exon4;Parent=MeliponaBeecheii_003655-T1;
contig_2	funannotate	exon	728811	728853	.	-	.	ID=MeliponaBeecheii_003655-T1.exon5;Parent=MeliponaBeecheii_003655-T1;
contig_2	funannotate	CDS	730027	730084	.	-	0	ID=MeliponaBeecheii_003655-T1.cds;Parent=MeliponaBeecheii_003655-T1;
contig_2	funannotate	CDS	729572	729938	.	-	2	ID=MeliponaBeecheii_003655-T1.cds;Parent=MeliponaBeecheii_003655-T1;
contig_2	funannotate	CDS	729115	729460	.	-	1	ID=MeliponaBeecheii_003655-T1.cds;Parent=MeliponaBeecheii_003655-T1;
contig_2	funannotate	CDS	728928	729034	.	-	0	ID=MeliponaBeecheii_003655-T1.cds;Parent=MeliponaBeecheii_003655-T1;
contig_2	funannotate	CDS	728811	728853	.	-	1	ID=MeliponaBeecheii_003655-T1.cds;Parent=MeliponaBeecheii_003655-T1;
contig_2	funannotate	gene	730733	733171	.	+	.	ID=MeliponaBeecheii_003656;
contig_2	funannotate	mRNA	730733	733171	.	+	.	ID=MeliponaBeecheii_003656-T1;Parent=MeliponaBeecheii_003656;product=hypothetical protein;Ontology_term=GO:0007165;Dbxref=InterPro:IPR000159,InterPro:IPR033593,InterPro:IPR029071,PFAM:PF00788;note=EggNog:ENOG4103560,COG:W,BUSCO:EOG091B0799;
contig_2	funannotate	exon	730733	730804	.	+	.	ID=MeliponaBeecheii_003656-T1.exon1;Parent=MeliponaBeecheii_003656-T1;
contig_2	funannotate	exon	730933	731043	.	+	.	ID=MeliponaBeecheii_003656-T1.exon2;Parent=MeliponaBeecheii_003656-T1;
contig_2	funannotate	exon	731123	731422	.	+	.	ID=MeliponaBeecheii_003656-T1.exon3;Parent=MeliponaBeecheii_003656-T1;
contig_2	funannotate	exon	731500	731859	.	+	.	ID=MeliponaBeecheii_003656-T1.exon4;Parent=MeliponaBeecheii_003656-T1;
contig_2	funannotate	exon	732017	732178	.	+	.	ID=MeliponaBeecheii_003656-T1.exon5;Parent=MeliponaBeecheii_003656-T1;
contig_2	funannotate	exon	732268	732384	.	+	.	ID=MeliponaBeecheii_003656-T1.exon6;Parent=MeliponaBeecheii_003656-T1;
contig_2	funannotate	exon	732497	732636	.	+	.	ID=MeliponaBeecheii_003656-T1.exon7;Parent=MeliponaBeecheii_003656-T1;
contig_2	funannotate	exon	732697	733004	.	+	.	ID=MeliponaBeecheii_003656-T1.exon8;Parent=MeliponaBeecheii_003656-T1;
contig_2	funannotate	exon	733071	733171	.	+	.	ID=MeliponaBeecheii_003656-T1.exon9;Parent=MeliponaBeecheii_003656-T1;
contig_2	funannotate	CDS	730733	730804	.	+	0	ID=MeliponaBeecheii_003656-T1.cds;Parent=MeliponaBeecheii_003656-T1;
contig_2	funannotate	CDS	730933	731043	.	+	0	ID=MeliponaBeecheii_003656-T1.cds;Parent=MeliponaBeecheii_003656-T1;
contig_2	funannotate	CDS	731123	731422	.	+	0	ID=MeliponaBeecheii_003656-T1.cds;Parent=MeliponaBeecheii_003656-T1;
contig_2	funannotate	CDS	731500	731859	.	+	0	ID=MeliponaBeecheii_003656-T1.cds;Parent=MeliponaBeecheii_003656-T1;
contig_2	funannotate	CDS	732017	732178	.	+	0	ID=MeliponaBeecheii_003656-T1.cds;Parent=MeliponaBeecheii_003656-T1;
contig_2	funannotate	CDS	732268	732384	.	+	0	ID=MeliponaBeecheii_003656-T1.cds;Parent=MeliponaBeecheii_003656-T1;
contig_2	funannotate	CDS	732497	732636	.	+	0	ID=MeliponaBeecheii_003656-T1.cds;Parent=MeliponaBeecheii_003656-T1;
contig_2	funannotate	CDS	732697	733004	.	+	1	ID=MeliponaBeecheii_003656-T1.cds;Parent=MeliponaBeecheii_003656-T1;
contig_2	funannotate	CDS	733071	733171	.	+	2	ID=MeliponaBeecheii_003656-T1.cds;Parent=MeliponaBeecheii_003656-T1;
contig_2	funannotate	gene	734510	735913	.	+	.	ID=MeliponaBeecheii_003657;Name=RFC38;
contig_2	funannotate	mRNA	734510	735913	.	+	.	ID=MeliponaBeecheii_003657-T1;Parent=MeliponaBeecheii_003657;product=Replication factor C subunit 3;Ontology_term=GO:0006260,GO:0006886,GO:0003677;Dbxref=PFAM:PF03215,InterPro:IPR008921,PFAM:PF08542,InterPro:IPR002014,PFAM:PF13177,InterPro:IPR027417,InterPro:IPR013748;note=EggNog:ENOG41034S9,COG:L;
contig_2	funannotate	exon	734510	734596	.	+	.	ID=MeliponaBeecheii_003657-T1.exon1;Parent=MeliponaBeecheii_003657-T1;
contig_2	funannotate	exon	734740	734877	.	+	.	ID=MeliponaBeecheii_003657-T1.exon2;Parent=MeliponaBeecheii_003657-T1;
contig_2	funannotate	exon	734934	735099	.	+	.	ID=MeliponaBeecheii_003657-T1.exon3;Parent=MeliponaBeecheii_003657-T1;
contig_2	funannotate	exon	735162	735480	.	+	.	ID=MeliponaBeecheii_003657-T1.exon4;Parent=MeliponaBeecheii_003657-T1;
contig_2	funannotate	exon	735556	735913	.	+	.	ID=MeliponaBeecheii_003657-T1.exon5;Parent=MeliponaBeecheii_003657-T1;
contig_2	funannotate	CDS	734510	734596	.	+	0	ID=MeliponaBeecheii_003657-T1.cds;Parent=MeliponaBeecheii_003657-T1;
contig_2	funannotate	CDS	734740	734877	.	+	0	ID=MeliponaBeecheii_003657-T1.cds;Parent=MeliponaBeecheii_003657-T1;
contig_2	funannotate	CDS	734934	735099	.	+	0	ID=MeliponaBeecheii_003657-T1.cds;Parent=MeliponaBeecheii_003657-T1;
contig_2	funannotate	CDS	735162	735480	.	+	2	ID=MeliponaBeecheii_003657-T1.cds;Parent=MeliponaBeecheii_003657-T1;
contig_2	funannotate	CDS	735556	735913	.	+	1	ID=MeliponaBeecheii_003657-T1.cds;Parent=MeliponaBeecheii_003657-T1;
contig_2	funannotate	gene	736154	737027	.	-	.	ID=MeliponaBeecheii_003658;
contig_2	funannotate	mRNA	736154	737027	.	-	.	ID=MeliponaBeecheii_003658-T1;Parent=MeliponaBeecheii_003658;product=hypothetical protein;Ontology_term=GO:0009055,GO:0000104,GO:0016627,GO:0045281,GO:0016020,GO:0006099;Dbxref=InterPro:IPR034804,InterPro:IPR000701,InterPro:IPR014314,InterPro:IPR018495,PFAM:PF01127;note=TransMembrane:3 (o81-105i117-134o154-173i),COG:G,EggNog:ENOG4103HU8,BUSCO:EOG091B0M7O;
contig_2	funannotate	exon	737008	737027	.	-	.	ID=MeliponaBeecheii_003658-T1.exon1;Parent=MeliponaBeecheii_003658-T1;
contig_2	funannotate	exon	736874	736930	.	-	.	ID=MeliponaBeecheii_003658-T1.exon2;Parent=MeliponaBeecheii_003658-T1;
contig_2	funannotate	exon	736588	736787	.	-	.	ID=MeliponaBeecheii_003658-T1.exon3;Parent=MeliponaBeecheii_003658-T1;
contig_2	funannotate	exon	736375	736517	.	-	.	ID=MeliponaBeecheii_003658-T1.exon4;Parent=MeliponaBeecheii_003658-T1;
contig_2	funannotate	exon	736154	736258	.	-	.	ID=MeliponaBeecheii_003658-T1.exon5;Parent=MeliponaBeecheii_003658-T1;
contig_2	funannotate	CDS	737008	737027	.	-	0	ID=MeliponaBeecheii_003658-T1.cds;Parent=MeliponaBeecheii_003658-T1;
contig_2	funannotate	CDS	736874	736930	.	-	1	ID=MeliponaBeecheii_003658-T1.cds;Parent=MeliponaBeecheii_003658-T1;
contig_2	funannotate	CDS	736588	736787	.	-	1	ID=MeliponaBeecheii_003658-T1.cds;Parent=MeliponaBeecheii_003658-T1;
contig_2	funannotate	CDS	736375	736517	.	-	2	ID=MeliponaBeecheii_003658-T1.cds;Parent=MeliponaBeecheii_003658-T1;
contig_2	funannotate	CDS	736154	736258	.	-	0	ID=MeliponaBeecheii_003658-T1.cds;Parent=MeliponaBeecheii_003658-T1;
contig_2	funannotate	gene	737601	739307	.	+	.	ID=MeliponaBeecheii_003659;
contig_2	funannotate	mRNA	737601	739307	.	+	.	ID=MeliponaBeecheii_003659-T1;Parent=MeliponaBeecheii_003659;product=hypothetical protein;Ontology_term=GO:0016020;Dbxref=InterPro:IPR000163,InterPro:IPR001107,PFAM:PF01145,InterPro:IPR036013;note=COG:O,EggNog:ENOG41031ZU,TransMembrane:1 (i12-31o);
contig_2	funannotate	exon	737601	737709	.	+	.	ID=MeliponaBeecheii_003659-T1.exon1;Parent=MeliponaBeecheii_003659-T1;
contig_2	funannotate	exon	737898	738160	.	+	.	ID=MeliponaBeecheii_003659-T1.exon2;Parent=MeliponaBeecheii_003659-T1;
contig_2	funannotate	exon	738238	738532	.	+	.	ID=MeliponaBeecheii_003659-T1.exon3;Parent=MeliponaBeecheii_003659-T1;
contig_2	funannotate	exon	738636	738736	.	+	.	ID=MeliponaBeecheii_003659-T1.exon4;Parent=MeliponaBeecheii_003659-T1;
contig_2	funannotate	exon	738805	738901	.	+	.	ID=MeliponaBeecheii_003659-T1.exon5;Parent=MeliponaBeecheii_003659-T1;
contig_2	funannotate	exon	739111	739307	.	+	.	ID=MeliponaBeecheii_003659-T1.exon6;Parent=MeliponaBeecheii_003659-T1;
contig_2	funannotate	CDS	737601	737709	.	+	0	ID=MeliponaBeecheii_003659-T1.cds;Parent=MeliponaBeecheii_003659-T1;
contig_2	funannotate	CDS	737898	738160	.	+	2	ID=MeliponaBeecheii_003659-T1.cds;Parent=MeliponaBeecheii_003659-T1;
contig_2	funannotate	CDS	738238	738532	.	+	0	ID=MeliponaBeecheii_003659-T1.cds;Parent=MeliponaBeecheii_003659-T1;
contig_2	funannotate	CDS	738636	738736	.	+	2	ID=MeliponaBeecheii_003659-T1.cds;Parent=MeliponaBeecheii_003659-T1;
contig_2	funannotate	CDS	738805	738901	.	+	0	ID=MeliponaBeecheii_003659-T1.cds;Parent=MeliponaBeecheii_003659-T1;
contig_2	funannotate	CDS	739111	739307	.	+	2	ID=MeliponaBeecheii_003659-T1.cds;Parent=MeliponaBeecheii_003659-T1;
contig_2	funannotate	gene	739988	742354	.	+	.	ID=MeliponaBeecheii_003660;
contig_2	funannotate	mRNA	739988	742354	.	+	.	ID=MeliponaBeecheii_003660-T1;Parent=MeliponaBeecheii_003660;product=hypothetical protein;Ontology_term=GO:0004815,GO:0005524,GO:0003676,GO:0004812,GO:0000166,GO:0006422,GO:0006418,GO:0005737;Dbxref=InterPro:IPR006195,InterPro:IPR012340,InterPro:IPR004365,InterPro:IPR002312,InterPro:IPR004523,PFAM:PF01336,InterPro:IPR004364,PFAM:PF00152;note=BUSCO:EOG091B0854,COG:J,EggNog:ENOG41034WW;
contig_2	funannotate	exon	739988	740025	.	+	.	ID=MeliponaBeecheii_003660-T1.exon1;Parent=MeliponaBeecheii_003660-T1;
contig_2	funannotate	exon	740101	740185	.	+	.	ID=MeliponaBeecheii_003660-T1.exon2;Parent=MeliponaBeecheii_003660-T1;
contig_2	funannotate	exon	740288	740471	.	+	.	ID=MeliponaBeecheii_003660-T1.exon3;Parent=MeliponaBeecheii_003660-T1;
contig_2	funannotate	exon	740562	740664	.	+	.	ID=MeliponaBeecheii_003660-T1.exon4;Parent=MeliponaBeecheii_003660-T1;
contig_2	funannotate	exon	740728	741049	.	+	.	ID=MeliponaBeecheii_003660-T1.exon5;Parent=MeliponaBeecheii_003660-T1;
contig_2	funannotate	exon	741129	741300	.	+	.	ID=MeliponaBeecheii_003660-T1.exon6;Parent=MeliponaBeecheii_003660-T1;
contig_2	funannotate	exon	741376	741523	.	+	.	ID=MeliponaBeecheii_003660-T1.exon7;Parent=MeliponaBeecheii_003660-T1;
contig_2	funannotate	exon	741599	741788	.	+	.	ID=MeliponaBeecheii_003660-T1.exon8;Parent=MeliponaBeecheii_003660-T1;
contig_2	funannotate	exon	741872	741952	.	+	.	ID=MeliponaBeecheii_003660-T1.exon9;Parent=MeliponaBeecheii_003660-T1;
contig_2	funannotate	exon	742023	742134	.	+	.	ID=MeliponaBeecheii_003660-T1.exon10;Parent=MeliponaBeecheii_003660-T1;
contig_2	funannotate	exon	742191	742354	.	+	.	ID=MeliponaBeecheii_003660-T1.exon11;Parent=MeliponaBeecheii_003660-T1;
contig_2	funannotate	CDS	739988	740025	.	+	0	ID=MeliponaBeecheii_003660-T1.cds;Parent=MeliponaBeecheii_003660-T1;
contig_2	funannotate	CDS	740101	740185	.	+	1	ID=MeliponaBeecheii_003660-T1.cds;Parent=MeliponaBeecheii_003660-T1;
contig_2	funannotate	CDS	740288	740471	.	+	0	ID=MeliponaBeecheii_003660-T1.cds;Parent=MeliponaBeecheii_003660-T1;
contig_2	funannotate	CDS	740562	740664	.	+	2	ID=MeliponaBeecheii_003660-T1.cds;Parent=MeliponaBeecheii_003660-T1;
contig_2	funannotate	CDS	740728	741049	.	+	1	ID=MeliponaBeecheii_003660-T1.cds;Parent=MeliponaBeecheii_003660-T1;
contig_2	funannotate	CDS	741129	741300	.	+	0	ID=MeliponaBeecheii_003660-T1.cds;Parent=MeliponaBeecheii_003660-T1;
contig_2	funannotate	CDS	741376	741523	.	+	2	ID=MeliponaBeecheii_003660-T1.cds;Parent=MeliponaBeecheii_003660-T1;
contig_2	funannotate	CDS	741599	741788	.	+	1	ID=MeliponaBeecheii_003660-T1.cds;Parent=MeliponaBeecheii_003660-T1;
contig_2	funannotate	CDS	741872	741952	.	+	0	ID=MeliponaBeecheii_003660-T1.cds;Parent=MeliponaBeecheii_003660-T1;
contig_2	funannotate	CDS	742023	742134	.	+	0	ID=MeliponaBeecheii_003660-T1.cds;Parent=MeliponaBeecheii_003660-T1;
contig_2	funannotate	CDS	742191	742354	.	+	2	ID=MeliponaBeecheii_003660-T1.cds;Parent=MeliponaBeecheii_003660-T1;
contig_2	funannotate	gene	743047	744218	.	+	.	ID=MeliponaBeecheii_003661;
contig_2	funannotate	mRNA	743047	744218	.	+	.	ID=MeliponaBeecheii_003661-T1;Parent=MeliponaBeecheii_003661;product=hypothetical protein;Dbxref=PFAM:PF09808,InterPro:IPR019188;note=BUSCO:EOG091B0M71,COG:A,EggNog:ENOG4103C1W;
contig_2	funannotate	exon	743047	743189	.	+	.	ID=MeliponaBeecheii_003661-T1.exon1;Parent=MeliponaBeecheii_003661-T1;
contig_2	funannotate	exon	743340	743637	.	+	.	ID=MeliponaBeecheii_003661-T1.exon2;Parent=MeliponaBeecheii_003661-T1;
contig_2	funannotate	exon	743712	744052	.	+	.	ID=MeliponaBeecheii_003661-T1.exon3;Parent=MeliponaBeecheii_003661-T1;
contig_2	funannotate	exon	744122	744218	.	+	.	ID=MeliponaBeecheii_003661-T1.exon4;Parent=MeliponaBeecheii_003661-T1;
contig_2	funannotate	CDS	743047	743189	.	+	0	ID=MeliponaBeecheii_003661-T1.cds;Parent=MeliponaBeecheii_003661-T1;
contig_2	funannotate	CDS	743340	743637	.	+	1	ID=MeliponaBeecheii_003661-T1.cds;Parent=MeliponaBeecheii_003661-T1;
contig_2	funannotate	CDS	743712	744052	.	+	0	ID=MeliponaBeecheii_003661-T1.cds;Parent=MeliponaBeecheii_003661-T1;
contig_2	funannotate	CDS	744122	744218	.	+	1	ID=MeliponaBeecheii_003661-T1.cds;Parent=MeliponaBeecheii_003661-T1;
contig_2	funannotate	gene	744773	747083	.	-	.	ID=MeliponaBeecheii_003662;
contig_2	funannotate	mRNA	744773	747083	.	-	.	ID=MeliponaBeecheii_003662-T1;Parent=MeliponaBeecheii_003662;product=hypothetical protein;note=BUSCO:EOG091B0C13,EggNog:ENOG41036FG;
contig_2	funannotate	exon	747075	747083	.	-	.	ID=MeliponaBeecheii_003662-T1.exon1;Parent=MeliponaBeecheii_003662-T1;
contig_2	funannotate	exon	746902	746986	.	-	.	ID=MeliponaBeecheii_003662-T1.exon2;Parent=MeliponaBeecheii_003662-T1;
contig_2	funannotate	exon	746629	746741	.	-	.	ID=MeliponaBeecheii_003662-T1.exon3;Parent=MeliponaBeecheii_003662-T1;
contig_2	funannotate	exon	746195	746398	.	-	.	ID=MeliponaBeecheii_003662-T1.exon4;Parent=MeliponaBeecheii_003662-T1;
contig_2	funannotate	exon	745819	746109	.	-	.	ID=MeliponaBeecheii_003662-T1.exon5;Parent=MeliponaBeecheii_003662-T1;
contig_2	funannotate	exon	745519	745643	.	-	.	ID=MeliponaBeecheii_003662-T1.exon6;Parent=MeliponaBeecheii_003662-T1;
contig_2	funannotate	exon	745341	745458	.	-	.	ID=MeliponaBeecheii_003662-T1.exon7;Parent=MeliponaBeecheii_003662-T1;
contig_2	funannotate	exon	745106	745272	.	-	.	ID=MeliponaBeecheii_003662-T1.exon8;Parent=MeliponaBeecheii_003662-T1;
contig_2	funannotate	exon	744773	744998	.	-	.	ID=MeliponaBeecheii_003662-T1.exon9;Parent=MeliponaBeecheii_003662-T1;
contig_2	funannotate	CDS	747075	747083	.	-	0	ID=MeliponaBeecheii_003662-T1.cds;Parent=MeliponaBeecheii_003662-T1;
contig_2	funannotate	CDS	746902	746986	.	-	0	ID=MeliponaBeecheii_003662-T1.cds;Parent=MeliponaBeecheii_003662-T1;
contig_2	funannotate	CDS	746629	746741	.	-	2	ID=MeliponaBeecheii_003662-T1.cds;Parent=MeliponaBeecheii_003662-T1;
contig_2	funannotate	CDS	746195	746398	.	-	0	ID=MeliponaBeecheii_003662-T1.cds;Parent=MeliponaBeecheii_003662-T1;
contig_2	funannotate	CDS	745819	746109	.	-	0	ID=MeliponaBeecheii_003662-T1.cds;Parent=MeliponaBeecheii_003662-T1;
contig_2	funannotate	CDS	745519	745643	.	-	0	ID=MeliponaBeecheii_003662-T1.cds;Parent=MeliponaBeecheii_003662-T1;
contig_2	funannotate	CDS	745341	745458	.	-	1	ID=MeliponaBeecheii_003662-T1.cds;Parent=MeliponaBeecheii_003662-T1;
contig_2	funannotate	CDS	745106	745272	.	-	0	ID=MeliponaBeecheii_003662-T1.cds;Parent=MeliponaBeecheii_003662-T1;
contig_2	funannotate	CDS	744773	744998	.	-	1	ID=MeliponaBeecheii_003662-T1.cds;Parent=MeliponaBeecheii_003662-T1;
contig_2	funannotate	gene	748365	750224	.	+	.	ID=MeliponaBeecheii_003663;
contig_2	funannotate	mRNA	748365	750224	.	+	.	ID=MeliponaBeecheii_003663-T1;Parent=MeliponaBeecheii_003663;product=hypothetical protein;Ontology_term=GO:0003993;Dbxref=InterPro:IPR033379,PFAM:PF00328,InterPro:IPR029033,InterPro:IPR029630,InterPro:IPR000560;note=EggNog:ENOG41031ZF,SECRETED:SignalP(1-25),COG:I;
contig_2	funannotate	exon	748365	748416	.	+	.	ID=MeliponaBeecheii_003663-T1.exon1;Parent=MeliponaBeecheii_003663-T1;
contig_2	funannotate	exon	748617	748705	.	+	.	ID=MeliponaBeecheii_003663-T1.exon2;Parent=MeliponaBeecheii_003663-T1;
contig_2	funannotate	exon	748862	748960	.	+	.	ID=MeliponaBeecheii_003663-T1.exon3;Parent=MeliponaBeecheii_003663-T1;
contig_2	funannotate	exon	749029	749268	.	+	.	ID=MeliponaBeecheii_003663-T1.exon4;Parent=MeliponaBeecheii_003663-T1;
contig_2	funannotate	exon	749357	749542	.	+	.	ID=MeliponaBeecheii_003663-T1.exon5;Parent=MeliponaBeecheii_003663-T1;
contig_2	funannotate	exon	749644	749979	.	+	.	ID=MeliponaBeecheii_003663-T1.exon6;Parent=MeliponaBeecheii_003663-T1;
contig_2	funannotate	exon	750048	750224	.	+	.	ID=MeliponaBeecheii_003663-T1.exon7;Parent=MeliponaBeecheii_003663-T1;
contig_2	funannotate	CDS	748365	748416	.	+	0	ID=MeliponaBeecheii_003663-T1.cds;Parent=MeliponaBeecheii_003663-T1;
contig_2	funannotate	CDS	748617	748705	.	+	2	ID=MeliponaBeecheii_003663-T1.cds;Parent=MeliponaBeecheii_003663-T1;
contig_2	funannotate	CDS	748862	748960	.	+	0	ID=MeliponaBeecheii_003663-T1.cds;Parent=MeliponaBeecheii_003663-T1;
contig_2	funannotate	CDS	749029	749268	.	+	0	ID=MeliponaBeecheii_003663-T1.cds;Parent=MeliponaBeecheii_003663-T1;
contig_2	funannotate	CDS	749357	749542	.	+	0	ID=MeliponaBeecheii_003663-T1.cds;Parent=MeliponaBeecheii_003663-T1;
contig_2	funannotate	CDS	749644	749979	.	+	0	ID=MeliponaBeecheii_003663-T1.cds;Parent=MeliponaBeecheii_003663-T1;
contig_2	funannotate	CDS	750048	750224	.	+	0	ID=MeliponaBeecheii_003663-T1.cds;Parent=MeliponaBeecheii_003663-T1;
contig_2	funannotate	gene	750547	753555	.	-	.	ID=MeliponaBeecheii_003664;
contig_2	funannotate	mRNA	750547	753555	.	-	.	ID=MeliponaBeecheii_003664-T1;Parent=MeliponaBeecheii_003664;product=hypothetical protein;Ontology_term=GO:0005524,GO:0004386,GO:0003676;Dbxref=PFAM:PF00271,InterPro:IPR000629,PFAM:PF00270,InterPro:IPR011545,InterPro:IPR014001,InterPro:IPR027417,InterPro:IPR001650,InterPro:IPR014014;note=COG:A,BUSCO:EOG091B06G1,EggNog:ENOG41033BR;
contig_2	funannotate	exon	752984	753555	.	-	.	ID=MeliponaBeecheii_003664-T1.exon1;Parent=MeliponaBeecheii_003664-T1;
contig_2	funannotate	exon	752582	752914	.	-	.	ID=MeliponaBeecheii_003664-T1.exon2;Parent=MeliponaBeecheii_003664-T1;
contig_2	funannotate	exon	752091	752513	.	-	.	ID=MeliponaBeecheii_003664-T1.exon3;Parent=MeliponaBeecheii_003664-T1;
contig_2	funannotate	exon	751877	752003	.	-	.	ID=MeliponaBeecheii_003664-T1.exon4;Parent=MeliponaBeecheii_003664-T1;
contig_2	funannotate	exon	751688	751811	.	-	.	ID=MeliponaBeecheii_003664-T1.exon5;Parent=MeliponaBeecheii_003664-T1;
contig_2	funannotate	exon	751510	751625	.	-	.	ID=MeliponaBeecheii_003664-T1.exon6;Parent=MeliponaBeecheii_003664-T1;
contig_2	funannotate	exon	751160	751420	.	-	.	ID=MeliponaBeecheii_003664-T1.exon7;Parent=MeliponaBeecheii_003664-T1;
contig_2	funannotate	exon	750880	751054	.	-	.	ID=MeliponaBeecheii_003664-T1.exon8;Parent=MeliponaBeecheii_003664-T1;
contig_2	funannotate	exon	750547	750770	.	-	.	ID=MeliponaBeecheii_003664-T1.exon9;Parent=MeliponaBeecheii_003664-T1;
contig_2	funannotate	CDS	752984	753555	.	-	0	ID=MeliponaBeecheii_003664-T1.cds;Parent=MeliponaBeecheii_003664-T1;
contig_2	funannotate	CDS	752582	752914	.	-	1	ID=MeliponaBeecheii_003664-T1.cds;Parent=MeliponaBeecheii_003664-T1;
contig_2	funannotate	CDS	752091	752513	.	-	1	ID=MeliponaBeecheii_003664-T1.cds;Parent=MeliponaBeecheii_003664-T1;
contig_2	funannotate	CDS	751877	752003	.	-	1	ID=MeliponaBeecheii_003664-T1.cds;Parent=MeliponaBeecheii_003664-T1;
contig_2	funannotate	CDS	751688	751811	.	-	0	ID=MeliponaBeecheii_003664-T1.cds;Parent=MeliponaBeecheii_003664-T1;
contig_2	funannotate	CDS	751510	751625	.	-	2	ID=MeliponaBeecheii_003664-T1.cds;Parent=MeliponaBeecheii_003664-T1;
contig_2	funannotate	CDS	751160	751420	.	-	0	ID=MeliponaBeecheii_003664-T1.cds;Parent=MeliponaBeecheii_003664-T1;
contig_2	funannotate	CDS	750880	751054	.	-	0	ID=MeliponaBeecheii_003664-T1.cds;Parent=MeliponaBeecheii_003664-T1;
contig_2	funannotate	CDS	750547	750770	.	-	2	ID=MeliponaBeecheii_003664-T1.cds;Parent=MeliponaBeecheii_003664-T1;
contig_2	funannotate	gene	762717	763904	.	+	.	ID=MeliponaBeecheii_003665;
contig_2	funannotate	mRNA	762717	763904	.	+	.	ID=MeliponaBeecheii_003665-T1;Parent=MeliponaBeecheii_003665;product=hypothetical protein;Dbxref=InterPro:IPR022730,PFAM:PF11029;note=BUSCO:EOG091B0N8R,EggNog:ENOG41039NF,COG:S;
contig_2	funannotate	exon	762717	762776	.	+	.	ID=MeliponaBeecheii_003665-T1.exon1;Parent=MeliponaBeecheii_003665-T1;
contig_2	funannotate	exon	762834	762966	.	+	.	ID=MeliponaBeecheii_003665-T1.exon2;Parent=MeliponaBeecheii_003665-T1;
contig_2	funannotate	exon	763047	763150	.	+	.	ID=MeliponaBeecheii_003665-T1.exon3;Parent=MeliponaBeecheii_003665-T1;
contig_2	funannotate	exon	763492	763650	.	+	.	ID=MeliponaBeecheii_003665-T1.exon4;Parent=MeliponaBeecheii_003665-T1;
contig_2	funannotate	exon	763731	763904	.	+	.	ID=MeliponaBeecheii_003665-T1.exon5;Parent=MeliponaBeecheii_003665-T1;
contig_2	funannotate	CDS	762717	762776	.	+	0	ID=MeliponaBeecheii_003665-T1.cds;Parent=MeliponaBeecheii_003665-T1;
contig_2	funannotate	CDS	762834	762966	.	+	0	ID=MeliponaBeecheii_003665-T1.cds;Parent=MeliponaBeecheii_003665-T1;
contig_2	funannotate	CDS	763047	763150	.	+	2	ID=MeliponaBeecheii_003665-T1.cds;Parent=MeliponaBeecheii_003665-T1;
contig_2	funannotate	CDS	763492	763650	.	+	0	ID=MeliponaBeecheii_003665-T1.cds;Parent=MeliponaBeecheii_003665-T1;
contig_2	funannotate	CDS	763731	763904	.	+	0	ID=MeliponaBeecheii_003665-T1.cds;Parent=MeliponaBeecheii_003665-T1;
contig_2	funannotate	gene	766252	768738	.	-	.	ID=MeliponaBeecheii_003666;
contig_2	funannotate	mRNA	766252	768738	.	-	.	ID=MeliponaBeecheii_003666-T1;Parent=MeliponaBeecheii_003666;product=hypothetical protein;Dbxref=InterPro:IPR008560,PFAM:PF05811;note=BUSCO:EOG091B0M39,EggNog:ENOG410381C,COG:S;
contig_2	funannotate	exon	768655	768738	.	-	.	ID=MeliponaBeecheii_003666-T1.exon1;Parent=MeliponaBeecheii_003666-T1;
contig_2	funannotate	exon	768358	768498	.	-	.	ID=MeliponaBeecheii_003666-T1.exon2;Parent=MeliponaBeecheii_003666-T1;
contig_2	funannotate	exon	768115	768288	.	-	.	ID=MeliponaBeecheii_003666-T1.exon3;Parent=MeliponaBeecheii_003666-T1;
contig_2	funannotate	exon	766252	766362	.	-	.	ID=MeliponaBeecheii_003666-T1.exon4;Parent=MeliponaBeecheii_003666-T1;
contig_2	funannotate	CDS	768655	768738	.	-	0	ID=MeliponaBeecheii_003666-T1.cds;Parent=MeliponaBeecheii_003666-T1;
contig_2	funannotate	CDS	768358	768498	.	-	0	ID=MeliponaBeecheii_003666-T1.cds;Parent=MeliponaBeecheii_003666-T1;
contig_2	funannotate	CDS	768115	768288	.	-	0	ID=MeliponaBeecheii_003666-T1.cds;Parent=MeliponaBeecheii_003666-T1;
contig_2	funannotate	CDS	766252	766362	.	-	0	ID=MeliponaBeecheii_003666-T1.cds;Parent=MeliponaBeecheii_003666-T1;
contig_2	funannotate	gene	769152	771863	.	+	.	ID=MeliponaBeecheii_003667;
contig_2	funannotate	mRNA	769152	771863	.	+	.	ID=MeliponaBeecheii_003667-T1;Parent=MeliponaBeecheii_003667;product=hypothetical protein;Ontology_term=GO:0005524,GO:0046933,GO:0046034,GO:1902600,GO:0015986,GO:0045261;Dbxref=PFAM:PF00006,InterPro:IPR024034,InterPro:IPR004100,InterPro:IPR003593,InterPro:IPR005722,InterPro:IPR020003,InterPro:IPR000194,InterPro:IPR027417,InterPro:IPR036121,PFAM:PF02874;note=EggNog:ENOG41035BZ,COG:C;
contig_2	funannotate	exon	769152	769257	.	+	.	ID=MeliponaBeecheii_003667-T1.exon1;Parent=MeliponaBeecheii_003667-T1;
contig_2	funannotate	exon	770055	770261	.	+	.	ID=MeliponaBeecheii_003667-T1.exon2;Parent=MeliponaBeecheii_003667-T1;
contig_2	funannotate	exon	770349	770612	.	+	.	ID=MeliponaBeecheii_003667-T1.exon3;Parent=MeliponaBeecheii_003667-T1;
contig_2	funannotate	exon	770677	771020	.	+	.	ID=MeliponaBeecheii_003667-T1.exon4;Parent=MeliponaBeecheii_003667-T1;
contig_2	funannotate	exon	771092	771317	.	+	.	ID=MeliponaBeecheii_003667-T1.exon5;Parent=MeliponaBeecheii_003667-T1;
contig_2	funannotate	exon	771391	771620	.	+	.	ID=MeliponaBeecheii_003667-T1.exon6;Parent=MeliponaBeecheii_003667-T1;
contig_2	funannotate	exon	771690	771863	.	+	.	ID=MeliponaBeecheii_003667-T1.exon7;Parent=MeliponaBeecheii_003667-T1;
contig_2	funannotate	CDS	769152	769257	.	+	0	ID=MeliponaBeecheii_003667-T1.cds;Parent=MeliponaBeecheii_003667-T1;
contig_2	funannotate	CDS	770055	770261	.	+	2	ID=MeliponaBeecheii_003667-T1.cds;Parent=MeliponaBeecheii_003667-T1;
contig_2	funannotate	CDS	770349	770612	.	+	2	ID=MeliponaBeecheii_003667-T1.cds;Parent=MeliponaBeecheii_003667-T1;
contig_2	funannotate	CDS	770677	771020	.	+	2	ID=MeliponaBeecheii_003667-T1.cds;Parent=MeliponaBeecheii_003667-T1;
contig_2	funannotate	CDS	771092	771317	.	+	0	ID=MeliponaBeecheii_003667-T1.cds;Parent=MeliponaBeecheii_003667-T1;
contig_2	funannotate	CDS	771391	771620	.	+	2	ID=MeliponaBeecheii_003667-T1.cds;Parent=MeliponaBeecheii_003667-T1;
contig_2	funannotate	CDS	771690	771863	.	+	0	ID=MeliponaBeecheii_003667-T1.cds;Parent=MeliponaBeecheii_003667-T1;
contig_2	funannotate	gene	772390	773730	.	-	.	ID=MeliponaBeecheii_003668;
contig_2	funannotate	mRNA	772390	773730	.	-	.	ID=MeliponaBeecheii_003668-T1;Parent=MeliponaBeecheii_003668;product=hypothetical protein;Ontology_term=GO:0005634,GO:0030915,GO:0006281;Dbxref=InterPro:IPR014854,PFAM:PF08743,InterPro:IPR027786;note=BUSCO:EOG091B0H4R,COG:S,EggNog:ENOG41039GJ;
contig_2	funannotate	exon	773628	773730	.	-	.	ID=MeliponaBeecheii_003668-T1.exon1;Parent=MeliponaBeecheii_003668-T1;
contig_2	funannotate	exon	773470	773562	.	-	.	ID=MeliponaBeecheii_003668-T1.exon2;Parent=MeliponaBeecheii_003668-T1;
contig_2	funannotate	exon	773249	773379	.	-	.	ID=MeliponaBeecheii_003668-T1.exon3;Parent=MeliponaBeecheii_003668-T1;
contig_2	funannotate	exon	773064	773178	.	-	.	ID=MeliponaBeecheii_003668-T1.exon4;Parent=MeliponaBeecheii_003668-T1;
contig_2	funannotate	exon	772703	772993	.	-	.	ID=MeliponaBeecheii_003668-T1.exon5;Parent=MeliponaBeecheii_003668-T1;
contig_2	funannotate	exon	772518	772633	.	-	.	ID=MeliponaBeecheii_003668-T1.exon6;Parent=MeliponaBeecheii_003668-T1;
contig_2	funannotate	exon	772390	772452	.	-	.	ID=MeliponaBeecheii_003668-T1.exon7;Parent=MeliponaBeecheii_003668-T1;
contig_2	funannotate	CDS	773628	773730	.	-	0	ID=MeliponaBeecheii_003668-T1.cds;Parent=MeliponaBeecheii_003668-T1;
contig_2	funannotate	CDS	773470	773562	.	-	2	ID=MeliponaBeecheii_003668-T1.cds;Parent=MeliponaBeecheii_003668-T1;
contig_2	funannotate	CDS	773249	773379	.	-	2	ID=MeliponaBeecheii_003668-T1.cds;Parent=MeliponaBeecheii_003668-T1;
contig_2	funannotate	CDS	773064	773178	.	-	0	ID=MeliponaBeecheii_003668-T1.cds;Parent=MeliponaBeecheii_003668-T1;
contig_2	funannotate	CDS	772703	772993	.	-	2	ID=MeliponaBeecheii_003668-T1.cds;Parent=MeliponaBeecheii_003668-T1;
contig_2	funannotate	CDS	772518	772633	.	-	2	ID=MeliponaBeecheii_003668-T1.cds;Parent=MeliponaBeecheii_003668-T1;
contig_2	funannotate	CDS	772390	772452	.	-	0	ID=MeliponaBeecheii_003668-T1.cds;Parent=MeliponaBeecheii_003668-T1;
contig_2	funannotate	gene	774184	777760	.	+	.	ID=MeliponaBeecheii_003669;
contig_2	funannotate	mRNA	774184	777760	.	+	.	ID=MeliponaBeecheii_003669-T1;Parent=MeliponaBeecheii_003669;product=hypothetical protein;Ontology_term=GO:0005515,GO:0016192,GO:0046907,GO:0006886;Dbxref=InterPro:IPR001841,InterPro:IPR001680,InterPro:IPR016024,InterPro:IPR017986,InterPro:IPR000547,InterPro:IPR036322,InterPro:IPR015943,InterPro:IPR011990,PFAM:PF00637,InterPro:IPR016902;note=COG:U,BUSCO:EOG091B02RV,EggNog:ENOG41032MD;
contig_2	funannotate	exon	774184	774204	.	+	.	ID=MeliponaBeecheii_003669-T1.exon1;Parent=MeliponaBeecheii_003669-T1;
contig_2	funannotate	exon	774275	774412	.	+	.	ID=MeliponaBeecheii_003669-T1.exon2;Parent=MeliponaBeecheii_003669-T1;
contig_2	funannotate	exon	774600	774882	.	+	.	ID=MeliponaBeecheii_003669-T1.exon3;Parent=MeliponaBeecheii_003669-T1;
contig_2	funannotate	exon	774963	775161	.	+	.	ID=MeliponaBeecheii_003669-T1.exon4;Parent=MeliponaBeecheii_003669-T1;
contig_2	funannotate	exon	775228	775382	.	+	.	ID=MeliponaBeecheii_003669-T1.exon5;Parent=MeliponaBeecheii_003669-T1;
contig_2	funannotate	exon	775473	775713	.	+	.	ID=MeliponaBeecheii_003669-T1.exon6;Parent=MeliponaBeecheii_003669-T1;
contig_2	funannotate	exon	775779	776043	.	+	.	ID=MeliponaBeecheii_003669-T1.exon7;Parent=MeliponaBeecheii_003669-T1;
contig_2	funannotate	exon	776117	776608	.	+	.	ID=MeliponaBeecheii_003669-T1.exon8;Parent=MeliponaBeecheii_003669-T1;
contig_2	funannotate	exon	776689	777016	.	+	.	ID=MeliponaBeecheii_003669-T1.exon9;Parent=MeliponaBeecheii_003669-T1;
contig_2	funannotate	exon	777128	777364	.	+	.	ID=MeliponaBeecheii_003669-T1.exon10;Parent=MeliponaBeecheii_003669-T1;
contig_2	funannotate	exon	777441	777485	.	+	.	ID=MeliponaBeecheii_003669-T1.exon11;Parent=MeliponaBeecheii_003669-T1;
contig_2	funannotate	exon	777564	777637	.	+	.	ID=MeliponaBeecheii_003669-T1.exon12;Parent=MeliponaBeecheii_003669-T1;
contig_2	funannotate	exon	777707	777760	.	+	.	ID=MeliponaBeecheii_003669-T1.exon13;Parent=MeliponaBeecheii_003669-T1;
contig_2	funannotate	CDS	774184	774204	.	+	0	ID=MeliponaBeecheii_003669-T1.cds;Parent=MeliponaBeecheii_003669-T1;
contig_2	funannotate	CDS	774275	774412	.	+	0	ID=MeliponaBeecheii_003669-T1.cds;Parent=MeliponaBeecheii_003669-T1;
contig_2	funannotate	CDS	774600	774882	.	+	0	ID=MeliponaBeecheii_003669-T1.cds;Parent=MeliponaBeecheii_003669-T1;
contig_2	funannotate	CDS	774963	775161	.	+	2	ID=MeliponaBeecheii_003669-T1.cds;Parent=MeliponaBeecheii_003669-T1;
contig_2	funannotate	CDS	775228	775382	.	+	1	ID=MeliponaBeecheii_003669-T1.cds;Parent=MeliponaBeecheii_003669-T1;
contig_2	funannotate	CDS	775473	775713	.	+	2	ID=MeliponaBeecheii_003669-T1.cds;Parent=MeliponaBeecheii_003669-T1;
contig_2	funannotate	CDS	775779	776043	.	+	1	ID=MeliponaBeecheii_003669-T1.cds;Parent=MeliponaBeecheii_003669-T1;
contig_2	funannotate	CDS	776117	776608	.	+	0	ID=MeliponaBeecheii_003669-T1.cds;Parent=MeliponaBeecheii_003669-T1;
contig_2	funannotate	CDS	776689	777016	.	+	0	ID=MeliponaBeecheii_003669-T1.cds;Parent=MeliponaBeecheii_003669-T1;
contig_2	funannotate	CDS	777128	777364	.	+	2	ID=MeliponaBeecheii_003669-T1.cds;Parent=MeliponaBeecheii_003669-T1;
contig_2	funannotate	CDS	777441	777485	.	+	2	ID=MeliponaBeecheii_003669-T1.cds;Parent=MeliponaBeecheii_003669-T1;
contig_2	funannotate	CDS	777564	777637	.	+	2	ID=MeliponaBeecheii_003669-T1.cds;Parent=MeliponaBeecheii_003669-T1;
contig_2	funannotate	CDS	777707	777760	.	+	0	ID=MeliponaBeecheii_003669-T1.cds;Parent=MeliponaBeecheii_003669-T1;
contig_2	funannotate	gene	777827	779605	.	-	.	ID=MeliponaBeecheii_003670;
contig_2	funannotate	mRNA	777827	779605	.	-	.	ID=MeliponaBeecheii_003670-T1;Parent=MeliponaBeecheii_003670;product=hypothetical protein;note=EggNog:ENOG41038AT,COG:S;
contig_2	funannotate	exon	779427	779605	.	-	.	ID=MeliponaBeecheii_003670-T1.exon1;Parent=MeliponaBeecheii_003670-T1;
contig_2	funannotate	exon	779098	779356	.	-	.	ID=MeliponaBeecheii_003670-T1.exon2;Parent=MeliponaBeecheii_003670-T1;
contig_2	funannotate	exon	778754	779038	.	-	.	ID=MeliponaBeecheii_003670-T1.exon3;Parent=MeliponaBeecheii_003670-T1;
contig_2	funannotate	exon	778587	778677	.	-	.	ID=MeliponaBeecheii_003670-T1.exon4;Parent=MeliponaBeecheii_003670-T1;
contig_2	funannotate	exon	778240	778472	.	-	.	ID=MeliponaBeecheii_003670-T1.exon5;Parent=MeliponaBeecheii_003670-T1;
contig_2	funannotate	exon	778000	778179	.	-	.	ID=MeliponaBeecheii_003670-T1.exon6;Parent=MeliponaBeecheii_003670-T1;
contig_2	funannotate	exon	777827	777916	.	-	.	ID=MeliponaBeecheii_003670-T1.exon7;Parent=MeliponaBeecheii_003670-T1;
contig_2	funannotate	CDS	779427	779605	.	-	0	ID=MeliponaBeecheii_003670-T1.cds;Parent=MeliponaBeecheii_003670-T1;
contig_2	funannotate	CDS	779098	779356	.	-	1	ID=MeliponaBeecheii_003670-T1.cds;Parent=MeliponaBeecheii_003670-T1;
contig_2	funannotate	CDS	778754	779038	.	-	0	ID=MeliponaBeecheii_003670-T1.cds;Parent=MeliponaBeecheii_003670-T1;
contig_2	funannotate	CDS	778587	778677	.	-	0	ID=MeliponaBeecheii_003670-T1.cds;Parent=MeliponaBeecheii_003670-T1;
contig_2	funannotate	CDS	778240	778472	.	-	2	ID=MeliponaBeecheii_003670-T1.cds;Parent=MeliponaBeecheii_003670-T1;
contig_2	funannotate	CDS	778000	778179	.	-	0	ID=MeliponaBeecheii_003670-T1.cds;Parent=MeliponaBeecheii_003670-T1;
contig_2	funannotate	CDS	777827	777916	.	-	0	ID=MeliponaBeecheii_003670-T1.cds;Parent=MeliponaBeecheii_003670-T1;
contig_2	funannotate	gene	780752	783196	.	+	.	ID=MeliponaBeecheii_003671;
contig_2	funannotate	mRNA	780752	783196	.	+	.	ID=MeliponaBeecheii_003671-T1;Parent=MeliponaBeecheii_003671;product=hypothetical protein;Dbxref=InterPro:IPR018490,PFAM:PF00027,InterPro:IPR000595,InterPro:IPR014710;note=TransMembrane:5 (i85-106o126-144i165-181o193-211i232-257o),COG:S,EggNog:ENOG4103GME;
contig_2	funannotate	exon	780752	781002	.	+	.	ID=MeliponaBeecheii_003671-T1.exon1;Parent=MeliponaBeecheii_003671-T1;
contig_2	funannotate	exon	781106	781330	.	+	.	ID=MeliponaBeecheii_003671-T1.exon2;Parent=MeliponaBeecheii_003671-T1;
contig_2	funannotate	exon	781409	781595	.	+	.	ID=MeliponaBeecheii_003671-T1.exon3;Parent=MeliponaBeecheii_003671-T1;
contig_2	funannotate	exon	781670	781804	.	+	.	ID=MeliponaBeecheii_003671-T1.exon4;Parent=MeliponaBeecheii_003671-T1;
contig_2	funannotate	exon	781877	782003	.	+	.	ID=MeliponaBeecheii_003671-T1.exon5;Parent=MeliponaBeecheii_003671-T1;
contig_2	funannotate	exon	782110	782334	.	+	.	ID=MeliponaBeecheii_003671-T1.exon6;Parent=MeliponaBeecheii_003671-T1;
contig_2	funannotate	exon	782416	782517	.	+	.	ID=MeliponaBeecheii_003671-T1.exon7;Parent=MeliponaBeecheii_003671-T1;
contig_2	funannotate	exon	782627	782748	.	+	.	ID=MeliponaBeecheii_003671-T1.exon8;Parent=MeliponaBeecheii_003671-T1;
contig_2	funannotate	exon	782831	783196	.	+	.	ID=MeliponaBeecheii_003671-T1.exon9;Parent=MeliponaBeecheii_003671-T1;
contig_2	funannotate	CDS	780752	781002	.	+	0	ID=MeliponaBeecheii_003671-T1.cds;Parent=MeliponaBeecheii_003671-T1;
contig_2	funannotate	CDS	781106	781330	.	+	1	ID=MeliponaBeecheii_003671-T1.cds;Parent=MeliponaBeecheii_003671-T1;
contig_2	funannotate	CDS	781409	781595	.	+	1	ID=MeliponaBeecheii_003671-T1.cds;Parent=MeliponaBeecheii_003671-T1;
contig_2	funannotate	CDS	781670	781804	.	+	0	ID=MeliponaBeecheii_003671-T1.cds;Parent=MeliponaBeecheii_003671-T1;
contig_2	funannotate	CDS	781877	782003	.	+	0	ID=MeliponaBeecheii_003671-T1.cds;Parent=MeliponaBeecheii_003671-T1;
contig_2	funannotate	CDS	782110	782334	.	+	2	ID=MeliponaBeecheii_003671-T1.cds;Parent=MeliponaBeecheii_003671-T1;
contig_2	funannotate	CDS	782416	782517	.	+	2	ID=MeliponaBeecheii_003671-T1.cds;Parent=MeliponaBeecheii_003671-T1;
contig_2	funannotate	CDS	782627	782748	.	+	2	ID=MeliponaBeecheii_003671-T1.cds;Parent=MeliponaBeecheii_003671-T1;
contig_2	funannotate	CDS	782831	783196	.	+	0	ID=MeliponaBeecheii_003671-T1.cds;Parent=MeliponaBeecheii_003671-T1;
contig_2	funannotate	gene	783823	785821	.	+	.	ID=MeliponaBeecheii_003672;
contig_2	funannotate	mRNA	783823	785821	.	+	.	ID=MeliponaBeecheii_003672-T1;Parent=MeliponaBeecheii_003672;product=hypothetical protein;Ontology_term=GO:0005524,GO:0000049,GO:0004812,GO:0004831,GO:0000166,GO:0006437,GO:0006418;Dbxref=InterPro:IPR014729,InterPro:IPR012340,InterPro:IPR002307,InterPro:IPR002547,PFAM:PF00579,PFAM:PF01588,InterPro:IPR002305;note=EggNog:ENOG41032HZ,BUSCO:EOG091B086C,COG:J;
contig_2	funannotate	exon	783823	784199	.	+	.	ID=MeliponaBeecheii_003672-T1.exon1;Parent=MeliponaBeecheii_003672-T1;
contig_2	funannotate	exon	784256	784518	.	+	.	ID=MeliponaBeecheii_003672-T1.exon2;Parent=MeliponaBeecheii_003672-T1;
contig_2	funannotate	exon	784597	784812	.	+	.	ID=MeliponaBeecheii_003672-T1.exon3;Parent=MeliponaBeecheii_003672-T1;
contig_2	funannotate	exon	784884	785075	.	+	.	ID=MeliponaBeecheii_003672-T1.exon4;Parent=MeliponaBeecheii_003672-T1;
contig_2	funannotate	exon	785157	785421	.	+	.	ID=MeliponaBeecheii_003672-T1.exon5;Parent=MeliponaBeecheii_003672-T1;
contig_2	funannotate	exon	785489	785630	.	+	.	ID=MeliponaBeecheii_003672-T1.exon6;Parent=MeliponaBeecheii_003672-T1;
contig_2	funannotate	exon	785708	785821	.	+	.	ID=MeliponaBeecheii_003672-T1.exon7;Parent=MeliponaBeecheii_003672-T1;
contig_2	funannotate	CDS	783823	784199	.	+	0	ID=MeliponaBeecheii_003672-T1.cds;Parent=MeliponaBeecheii_003672-T1;
contig_2	funannotate	CDS	784256	784518	.	+	1	ID=MeliponaBeecheii_003672-T1.cds;Parent=MeliponaBeecheii_003672-T1;
contig_2	funannotate	CDS	784597	784812	.	+	2	ID=MeliponaBeecheii_003672-T1.cds;Parent=MeliponaBeecheii_003672-T1;
contig_2	funannotate	CDS	784884	785075	.	+	2	ID=MeliponaBeecheii_003672-T1.cds;Parent=MeliponaBeecheii_003672-T1;
contig_2	funannotate	CDS	785157	785421	.	+	2	ID=MeliponaBeecheii_003672-T1.cds;Parent=MeliponaBeecheii_003672-T1;
contig_2	funannotate	CDS	785489	785630	.	+	1	ID=MeliponaBeecheii_003672-T1.cds;Parent=MeliponaBeecheii_003672-T1;
contig_2	funannotate	CDS	785708	785821	.	+	0	ID=MeliponaBeecheii_003672-T1.cds;Parent=MeliponaBeecheii_003672-T1;
contig_2	funannotate	gene	786130	787666	.	-	.	ID=MeliponaBeecheii_003673;
contig_2	funannotate	mRNA	786130	787666	.	-	.	ID=MeliponaBeecheii_003673-T1;Parent=MeliponaBeecheii_003673;product=hypothetical protein;Ontology_term=GO:0016021,GO:0007186,GO:0004930;Dbxref=InterPro:IPR017452,PFAM:PF00001,InterPro:IPR000276;note=COG:T,EggNog:ENOG41036GT,TransMembrane:7 (o68-94i106-126o146-164i185-204o233-257i278-302o322-342i);
contig_2	funannotate	exon	787535	787666	.	-	.	ID=MeliponaBeecheii_003673-T1.exon1;Parent=MeliponaBeecheii_003673-T1;
contig_2	funannotate	exon	787051	787460	.	-	.	ID=MeliponaBeecheii_003673-T1.exon2;Parent=MeliponaBeecheii_003673-T1;
contig_2	funannotate	exon	786743	786968	.	-	.	ID=MeliponaBeecheii_003673-T1.exon3;Parent=MeliponaBeecheii_003673-T1;
contig_2	funannotate	exon	786461	786663	.	-	.	ID=MeliponaBeecheii_003673-T1.exon4;Parent=MeliponaBeecheii_003673-T1;
contig_2	funannotate	exon	786130	786397	.	-	.	ID=MeliponaBeecheii_003673-T1.exon5;Parent=MeliponaBeecheii_003673-T1;
contig_2	funannotate	CDS	787535	787666	.	-	0	ID=MeliponaBeecheii_003673-T1.cds;Parent=MeliponaBeecheii_003673-T1;
contig_2	funannotate	CDS	787051	787460	.	-	0	ID=MeliponaBeecheii_003673-T1.cds;Parent=MeliponaBeecheii_003673-T1;
contig_2	funannotate	CDS	786743	786968	.	-	1	ID=MeliponaBeecheii_003673-T1.cds;Parent=MeliponaBeecheii_003673-T1;
contig_2	funannotate	CDS	786461	786663	.	-	0	ID=MeliponaBeecheii_003673-T1.cds;Parent=MeliponaBeecheii_003673-T1;
contig_2	funannotate	CDS	786130	786397	.	-	1	ID=MeliponaBeecheii_003673-T1.cds;Parent=MeliponaBeecheii_003673-T1;
contig_2	funannotate	gene	788952	791668	.	-	.	ID=MeliponaBeecheii_003674;
contig_2	funannotate	mRNA	788952	791668	.	-	.	ID=MeliponaBeecheii_003674-T1;Parent=MeliponaBeecheii_003674;product=hypothetical protein;Dbxref=PFAM:PF13912,InterPro:IPR036236,PFAM:PF00096,InterPro:IPR013087;note=EggNog:ENOG41034QI,COG:K;
contig_2	funannotate	exon	791411	791668	.	-	.	ID=MeliponaBeecheii_003674-T1.exon1;Parent=MeliponaBeecheii_003674-T1;
contig_2	funannotate	exon	791238	791340	.	-	.	ID=MeliponaBeecheii_003674-T1.exon2;Parent=MeliponaBeecheii_003674-T1;
contig_2	funannotate	exon	790850	791166	.	-	.	ID=MeliponaBeecheii_003674-T1.exon3;Parent=MeliponaBeecheii_003674-T1;
contig_2	funannotate	exon	790398	790766	.	-	.	ID=MeliponaBeecheii_003674-T1.exon4;Parent=MeliponaBeecheii_003674-T1;
contig_2	funannotate	exon	789967	790321	.	-	.	ID=MeliponaBeecheii_003674-T1.exon5;Parent=MeliponaBeecheii_003674-T1;
contig_2	funannotate	exon	789571	789887	.	-	.	ID=MeliponaBeecheii_003674-T1.exon6;Parent=MeliponaBeecheii_003674-T1;
contig_2	funannotate	exon	788952	789503	.	-	.	ID=MeliponaBeecheii_003674-T1.exon7;Parent=MeliponaBeecheii_003674-T1;
contig_2	funannotate	CDS	791411	791668	.	-	0	ID=MeliponaBeecheii_003674-T1.cds;Parent=MeliponaBeecheii_003674-T1;
contig_2	funannotate	CDS	791238	791340	.	-	0	ID=MeliponaBeecheii_003674-T1.cds;Parent=MeliponaBeecheii_003674-T1;
contig_2	funannotate	CDS	790850	791166	.	-	2	ID=MeliponaBeecheii_003674-T1.cds;Parent=MeliponaBeecheii_003674-T1;
contig_2	funannotate	CDS	790398	790766	.	-	0	ID=MeliponaBeecheii_003674-T1.cds;Parent=MeliponaBeecheii_003674-T1;
contig_2	funannotate	CDS	789967	790321	.	-	0	ID=MeliponaBeecheii_003674-T1.cds;Parent=MeliponaBeecheii_003674-T1;
contig_2	funannotate	CDS	789571	789887	.	-	2	ID=MeliponaBeecheii_003674-T1.cds;Parent=MeliponaBeecheii_003674-T1;
contig_2	funannotate	CDS	788952	789503	.	-	0	ID=MeliponaBeecheii_003674-T1.cds;Parent=MeliponaBeecheii_003674-T1;
contig_2	funannotate	gene	792618	793686	.	-	.	ID=MeliponaBeecheii_003675;
contig_2	funannotate	mRNA	792618	793686	.	-	.	ID=MeliponaBeecheii_003675-T1;Parent=MeliponaBeecheii_003675;product=hypothetical protein;Dbxref=InterPro:IPR013766,InterPro:IPR042418,PFAM:PF00085,InterPro:IPR036249;note=COG:O,TransMembrane:1 (n8-19c23/24o232-251i),EggNog:ENOG41036ZX,SECRETED:SignalP(1-23);
contig_2	funannotate	exon	793641	793686	.	-	.	ID=MeliponaBeecheii_003675-T1.exon1;Parent=MeliponaBeecheii_003675-T1;
contig_2	funannotate	exon	793355	793569	.	-	.	ID=MeliponaBeecheii_003675-T1.exon2;Parent=MeliponaBeecheii_003675-T1;
contig_2	funannotate	exon	793052	793278	.	-	.	ID=MeliponaBeecheii_003675-T1.exon3;Parent=MeliponaBeecheii_003675-T1;
contig_2	funannotate	exon	792618	792972	.	-	.	ID=MeliponaBeecheii_003675-T1.exon4;Parent=MeliponaBeecheii_003675-T1;
contig_2	funannotate	CDS	793641	793686	.	-	0	ID=MeliponaBeecheii_003675-T1.cds;Parent=MeliponaBeecheii_003675-T1;
contig_2	funannotate	CDS	793355	793569	.	-	2	ID=MeliponaBeecheii_003675-T1.cds;Parent=MeliponaBeecheii_003675-T1;
contig_2	funannotate	CDS	793052	793278	.	-	0	ID=MeliponaBeecheii_003675-T1.cds;Parent=MeliponaBeecheii_003675-T1;
contig_2	funannotate	CDS	792618	792972	.	-	1	ID=MeliponaBeecheii_003675-T1.cds;Parent=MeliponaBeecheii_003675-T1;
contig_2	funannotate	gene	796065	798055	.	+	.	ID=MeliponaBeecheii_003676;
contig_2	funannotate	mRNA	796065	798055	.	+	.	ID=MeliponaBeecheii_003676-T1;Parent=MeliponaBeecheii_003676;product=hypothetical protein;note=EggNog:ENOG41038K7,SECRETED:SignalP(1-22);
contig_2	funannotate	exon	796065	796301	.	+	.	ID=MeliponaBeecheii_003676-T1.exon1;Parent=MeliponaBeecheii_003676-T1;
contig_2	funannotate	exon	796572	796955	.	+	.	ID=MeliponaBeecheii_003676-T1.exon2;Parent=MeliponaBeecheii_003676-T1;
contig_2	funannotate	exon	797300	798055	.	+	.	ID=MeliponaBeecheii_003676-T1.exon3;Parent=MeliponaBeecheii_003676-T1;
contig_2	funannotate	CDS	796065	796301	.	+	0	ID=MeliponaBeecheii_003676-T1.cds;Parent=MeliponaBeecheii_003676-T1;
contig_2	funannotate	CDS	796572	796955	.	+	0	ID=MeliponaBeecheii_003676-T1.cds;Parent=MeliponaBeecheii_003676-T1;
contig_2	funannotate	CDS	797300	798055	.	+	0	ID=MeliponaBeecheii_003676-T1.cds;Parent=MeliponaBeecheii_003676-T1;
contig_2	funannotate	gene	801760	803019	.	+	.	ID=MeliponaBeecheii_003677;
contig_2	funannotate	mRNA	801760	803019	.	+	.	ID=MeliponaBeecheii_003677-T1;Parent=MeliponaBeecheii_003677;product=hypothetical protein;
contig_2	funannotate	exon	801760	801791	.	+	.	ID=MeliponaBeecheii_003677-T1.exon1;Parent=MeliponaBeecheii_003677-T1;
contig_2	funannotate	exon	802764	803019	.	+	.	ID=MeliponaBeecheii_003677-T1.exon2;Parent=MeliponaBeecheii_003677-T1;
contig_2	funannotate	CDS	801760	801791	.	+	0	ID=MeliponaBeecheii_003677-T1.cds;Parent=MeliponaBeecheii_003677-T1;
contig_2	funannotate	CDS	802764	803019	.	+	1	ID=MeliponaBeecheii_003677-T1.cds;Parent=MeliponaBeecheii_003677-T1;
contig_2	funannotate	gene	803292	808070	.	+	.	ID=MeliponaBeecheii_003678;
contig_2	funannotate	mRNA	803292	808070	.	+	.	ID=MeliponaBeecheii_003678-T1;Parent=MeliponaBeecheii_003678;product=hypothetical protein;Ontology_term=GO:0046872,GO:0008270,GO:0030544;Dbxref=InterPro:IPR001841,PFAM:PF00097,InterPro:IPR013083,InterPro:IPR039320,PFAM:PF00643,InterPro:IPR017907,InterPro:IPR018957,InterPro:IPR000315;note=EggNog:ENOG4103I0I,BUSCO:EOG091B03K0,COG:O;
contig_2	funannotate	exon	803292	803509	.	+	.	ID=MeliponaBeecheii_003678-T1.exon1;Parent=MeliponaBeecheii_003678-T1;
contig_2	funannotate	exon	804257	804405	.	+	.	ID=MeliponaBeecheii_003678-T1.exon2;Parent=MeliponaBeecheii_003678-T1;
contig_2	funannotate	exon	804495	805279	.	+	.	ID=MeliponaBeecheii_003678-T1.exon3;Parent=MeliponaBeecheii_003678-T1;
contig_2	funannotate	exon	805658	806005	.	+	.	ID=MeliponaBeecheii_003678-T1.exon4;Parent=MeliponaBeecheii_003678-T1;
contig_2	funannotate	exon	806089	806368	.	+	.	ID=MeliponaBeecheii_003678-T1.exon5;Parent=MeliponaBeecheii_003678-T1;
contig_2	funannotate	exon	806442	806828	.	+	.	ID=MeliponaBeecheii_003678-T1.exon6;Parent=MeliponaBeecheii_003678-T1;
contig_2	funannotate	exon	807496	808070	.	+	.	ID=MeliponaBeecheii_003678-T1.exon7;Parent=MeliponaBeecheii_003678-T1;
contig_2	funannotate	CDS	803292	803509	.	+	0	ID=MeliponaBeecheii_003678-T1.cds;Parent=MeliponaBeecheii_003678-T1;
contig_2	funannotate	CDS	804257	804405	.	+	1	ID=MeliponaBeecheii_003678-T1.cds;Parent=MeliponaBeecheii_003678-T1;
contig_2	funannotate	CDS	804495	805279	.	+	2	ID=MeliponaBeecheii_003678-T1.cds;Parent=MeliponaBeecheii_003678-T1;
contig_2	funannotate	CDS	805658	806005	.	+	0	ID=MeliponaBeecheii_003678-T1.cds;Parent=MeliponaBeecheii_003678-T1;
contig_2	funannotate	CDS	806089	806368	.	+	0	ID=MeliponaBeecheii_003678-T1.cds;Parent=MeliponaBeecheii_003678-T1;
contig_2	funannotate	CDS	806442	806828	.	+	2	ID=MeliponaBeecheii_003678-T1.cds;Parent=MeliponaBeecheii_003678-T1;
contig_2	funannotate	CDS	807496	808070	.	+	2	ID=MeliponaBeecheii_003678-T1.cds;Parent=MeliponaBeecheii_003678-T1;
contig_2	funannotate	gene	808125	812879	.	-	.	ID=MeliponaBeecheii_003679;
contig_2	funannotate	mRNA	808125	812879	.	-	.	ID=MeliponaBeecheii_003679-T1;Parent=MeliponaBeecheii_003679;product=hypothetical protein;Dbxref=InterPro:IPR002058,PFAM:PF03828,InterPro:IPR041252,InterPro:IPR043519,PFAM:PF17797;note=EggNog:ENOG410VDDM,BUSCO:EOG091B0C4K,COG:D;
contig_2	funannotate	exon	812753	812879	.	-	.	ID=MeliponaBeecheii_003679-T1.exon1;Parent=MeliponaBeecheii_003679-T1;
contig_2	funannotate	exon	812115	812296	.	-	.	ID=MeliponaBeecheii_003679-T1.exon2;Parent=MeliponaBeecheii_003679-T1;
contig_2	funannotate	exon	811755	811991	.	-	.	ID=MeliponaBeecheii_003679-T1.exon3;Parent=MeliponaBeecheii_003679-T1;
contig_2	funannotate	exon	811465	811683	.	-	.	ID=MeliponaBeecheii_003679-T1.exon4;Parent=MeliponaBeecheii_003679-T1;
contig_2	funannotate	exon	811200	811408	.	-	.	ID=MeliponaBeecheii_003679-T1.exon5;Parent=MeliponaBeecheii_003679-T1;
contig_2	funannotate	exon	810899	811119	.	-	.	ID=MeliponaBeecheii_003679-T1.exon6;Parent=MeliponaBeecheii_003679-T1;
contig_2	funannotate	exon	810603	810823	.	-	.	ID=MeliponaBeecheii_003679-T1.exon7;Parent=MeliponaBeecheii_003679-T1;
contig_2	funannotate	exon	808125	808202	.	-	.	ID=MeliponaBeecheii_003679-T1.exon8;Parent=MeliponaBeecheii_003679-T1;
contig_2	funannotate	CDS	812753	812879	.	-	0	ID=MeliponaBeecheii_003679-T1.cds;Parent=MeliponaBeecheii_003679-T1;
contig_2	funannotate	CDS	812115	812296	.	-	2	ID=MeliponaBeecheii_003679-T1.cds;Parent=MeliponaBeecheii_003679-T1;
contig_2	funannotate	CDS	811755	811991	.	-	0	ID=MeliponaBeecheii_003679-T1.cds;Parent=MeliponaBeecheii_003679-T1;
contig_2	funannotate	CDS	811465	811683	.	-	0	ID=MeliponaBeecheii_003679-T1.cds;Parent=MeliponaBeecheii_003679-T1;
contig_2	funannotate	CDS	811200	811408	.	-	0	ID=MeliponaBeecheii_003679-T1.cds;Parent=MeliponaBeecheii_003679-T1;
contig_2	funannotate	CDS	810899	811119	.	-	1	ID=MeliponaBeecheii_003679-T1.cds;Parent=MeliponaBeecheii_003679-T1;
contig_2	funannotate	CDS	810603	810823	.	-	2	ID=MeliponaBeecheii_003679-T1.cds;Parent=MeliponaBeecheii_003679-T1;
contig_2	funannotate	CDS	808125	808202	.	-	0	ID=MeliponaBeecheii_003679-T1.cds;Parent=MeliponaBeecheii_003679-T1;
contig_2	funannotate	gene	835450	835707	.	+	.	ID=MeliponaBeecheii_003680;
contig_2	funannotate	mRNA	835450	835707	.	+	.	ID=MeliponaBeecheii_003680-T1;Parent=MeliponaBeecheii_003680;product=hypothetical protein;
contig_2	funannotate	exon	835450	835707	.	+	.	ID=MeliponaBeecheii_003680-T1.exon1;Parent=MeliponaBeecheii_003680-T1;
contig_2	funannotate	CDS	835450	835707	.	+	0	ID=MeliponaBeecheii_003680-T1.cds;Parent=MeliponaBeecheii_003680-T1;
contig_2	funannotate	gene	866782	867060	.	+	.	ID=MeliponaBeecheii_003681;
contig_2	funannotate	mRNA	866782	867060	.	+	.	ID=MeliponaBeecheii_003681-T1;Parent=MeliponaBeecheii_003681;product=hypothetical protein;
contig_2	funannotate	exon	866782	867060	.	+	.	ID=MeliponaBeecheii_003681-T1.exon1;Parent=MeliponaBeecheii_003681-T1;
contig_2	funannotate	CDS	866782	867060	.	+	0	ID=MeliponaBeecheii_003681-T1.cds;Parent=MeliponaBeecheii_003681-T1;
contig_2	funannotate	gene	878963	880131	.	+	.	ID=MeliponaBeecheii_003682;
contig_2	funannotate	mRNA	878963	880131	.	+	.	ID=MeliponaBeecheii_003682-T1;Parent=MeliponaBeecheii_003682;product=hypothetical protein;note=TransMembrane:1 (o20-44i);
contig_2	funannotate	exon	878963	879096	.	+	.	ID=MeliponaBeecheii_003682-T1.exon1;Parent=MeliponaBeecheii_003682-T1;
contig_2	funannotate	exon	879915	880131	.	+	.	ID=MeliponaBeecheii_003682-T1.exon2;Parent=MeliponaBeecheii_003682-T1;
contig_2	funannotate	CDS	878963	879096	.	+	0	ID=MeliponaBeecheii_003682-T1.cds;Parent=MeliponaBeecheii_003682-T1;
contig_2	funannotate	CDS	879915	880131	.	+	1	ID=MeliponaBeecheii_003682-T1.cds;Parent=MeliponaBeecheii_003682-T1;
contig_2	funannotate	gene	885728	888958	.	+	.	ID=MeliponaBeecheii_003683;
contig_2	funannotate	mRNA	885728	888958	.	+	.	ID=MeliponaBeecheii_003683-T1;Parent=MeliponaBeecheii_003683;product=hypothetical protein;Dbxref=PFAM:PF00100,InterPro:IPR001507;note=TransMembrane:1 (o277-300i),EggNog:ENOG41034A7,COG:S,BUSCO:EOG091B0CMV;
contig_2	funannotate	exon	885728	885958	.	+	.	ID=MeliponaBeecheii_003683-T1.exon1;Parent=MeliponaBeecheii_003683-T1;
contig_2	funannotate	exon	886259	886464	.	+	.	ID=MeliponaBeecheii_003683-T1.exon2;Parent=MeliponaBeecheii_003683-T1;
contig_2	funannotate	exon	887583	887745	.	+	.	ID=MeliponaBeecheii_003683-T1.exon3;Parent=MeliponaBeecheii_003683-T1;
contig_2	funannotate	exon	888108	888293	.	+	.	ID=MeliponaBeecheii_003683-T1.exon4;Parent=MeliponaBeecheii_003683-T1;
contig_2	funannotate	exon	888755	888958	.	+	.	ID=MeliponaBeecheii_003683-T1.exon5;Parent=MeliponaBeecheii_003683-T1;
contig_2	funannotate	CDS	885728	885958	.	+	0	ID=MeliponaBeecheii_003683-T1.cds;Parent=MeliponaBeecheii_003683-T1;
contig_2	funannotate	CDS	886259	886464	.	+	0	ID=MeliponaBeecheii_003683-T1.cds;Parent=MeliponaBeecheii_003683-T1;
contig_2	funannotate	CDS	887583	887745	.	+	1	ID=MeliponaBeecheii_003683-T1.cds;Parent=MeliponaBeecheii_003683-T1;
contig_2	funannotate	CDS	888108	888293	.	+	0	ID=MeliponaBeecheii_003683-T1.cds;Parent=MeliponaBeecheii_003683-T1;
contig_2	funannotate	CDS	888755	888958	.	+	0	ID=MeliponaBeecheii_003683-T1.cds;Parent=MeliponaBeecheii_003683-T1;
contig_2	funannotate	gene	893234	893804	.	+	.	ID=MeliponaBeecheii_003684;
contig_2	funannotate	mRNA	893234	893804	.	+	.	ID=MeliponaBeecheii_003684-T1;Parent=MeliponaBeecheii_003684;product=hypothetical protein;
contig_2	funannotate	exon	893234	893467	.	+	.	ID=MeliponaBeecheii_003684-T1.exon1;Parent=MeliponaBeecheii_003684-T1;
contig_2	funannotate	exon	893568	893804	.	+	.	ID=MeliponaBeecheii_003684-T1.exon2;Parent=MeliponaBeecheii_003684-T1;
contig_2	funannotate	CDS	893234	893467	.	+	0	ID=MeliponaBeecheii_003684-T1.cds;Parent=MeliponaBeecheii_003684-T1;
contig_2	funannotate	CDS	893568	893804	.	+	0	ID=MeliponaBeecheii_003684-T1.cds;Parent=MeliponaBeecheii_003684-T1;
contig_2	funannotate	gene	895959	902872	.	-	.	ID=MeliponaBeecheii_003685;
contig_2	funannotate	mRNA	895959	902872	.	-	.	ID=MeliponaBeecheii_003685-T1;Parent=MeliponaBeecheii_003685;product=hypothetical protein;
contig_2	funannotate	exon	902794	902872	.	-	.	ID=MeliponaBeecheii_003685-T1.exon1;Parent=MeliponaBeecheii_003685-T1;
contig_2	funannotate	exon	902432	902475	.	-	.	ID=MeliponaBeecheii_003685-T1.exon2;Parent=MeliponaBeecheii_003685-T1;
contig_2	funannotate	exon	899954	900066	.	-	.	ID=MeliponaBeecheii_003685-T1.exon3;Parent=MeliponaBeecheii_003685-T1;
contig_2	funannotate	exon	895959	896070	.	-	.	ID=MeliponaBeecheii_003685-T1.exon4;Parent=MeliponaBeecheii_003685-T1;
contig_2	funannotate	CDS	902794	902872	.	-	0	ID=MeliponaBeecheii_003685-T1.cds;Parent=MeliponaBeecheii_003685-T1;
contig_2	funannotate	CDS	902432	902475	.	-	2	ID=MeliponaBeecheii_003685-T1.cds;Parent=MeliponaBeecheii_003685-T1;
contig_2	funannotate	CDS	899954	900066	.	-	0	ID=MeliponaBeecheii_003685-T1.cds;Parent=MeliponaBeecheii_003685-T1;
contig_2	funannotate	CDS	895959	896070	.	-	1	ID=MeliponaBeecheii_003685-T1.cds;Parent=MeliponaBeecheii_003685-T1;
contig_2	funannotate	gene	904907	920209	.	-	.	ID=MeliponaBeecheii_003686;
contig_2	funannotate	mRNA	904907	920209	.	-	.	ID=MeliponaBeecheii_003686-T1;Parent=MeliponaBeecheii_003686;product=hypothetical protein;Ontology_term=GO:0003676;Dbxref=InterPro:IPR001374,InterPro:IPR036867,PFAM:PF12752,InterPro:IPR013087,InterPro:IPR024771,PFAM:PF01424;note=EggNog:ENOG41034SE,COG:A;
contig_2	funannotate	exon	919916	920209	.	-	.	ID=MeliponaBeecheii_003686-T1.exon1;Parent=MeliponaBeecheii_003686-T1;
contig_2	funannotate	exon	913668	913857	.	-	.	ID=MeliponaBeecheii_003686-T1.exon2;Parent=MeliponaBeecheii_003686-T1;
contig_2	funannotate	exon	911262	911545	.	-	.	ID=MeliponaBeecheii_003686-T1.exon3;Parent=MeliponaBeecheii_003686-T1;
contig_2	funannotate	exon	910450	910723	.	-	.	ID=MeliponaBeecheii_003686-T1.exon4;Parent=MeliponaBeecheii_003686-T1;
contig_2	funannotate	exon	909935	910354	.	-	.	ID=MeliponaBeecheii_003686-T1.exon5;Parent=MeliponaBeecheii_003686-T1;
contig_2	funannotate	exon	908861	909467	.	-	.	ID=MeliponaBeecheii_003686-T1.exon6;Parent=MeliponaBeecheii_003686-T1;
contig_2	funannotate	exon	908610	908785	.	-	.	ID=MeliponaBeecheii_003686-T1.exon7;Parent=MeliponaBeecheii_003686-T1;
contig_2	funannotate	exon	907377	908500	.	-	.	ID=MeliponaBeecheii_003686-T1.exon8;Parent=MeliponaBeecheii_003686-T1;
contig_2	funannotate	exon	907146	907299	.	-	.	ID=MeliponaBeecheii_003686-T1.exon9;Parent=MeliponaBeecheii_003686-T1;
contig_2	funannotate	exon	906895	907085	.	-	.	ID=MeliponaBeecheii_003686-T1.exon10;Parent=MeliponaBeecheii_003686-T1;
contig_2	funannotate	exon	906637	906810	.	-	.	ID=MeliponaBeecheii_003686-T1.exon11;Parent=MeliponaBeecheii_003686-T1;
contig_2	funannotate	exon	906405	906567	.	-	.	ID=MeliponaBeecheii_003686-T1.exon12;Parent=MeliponaBeecheii_003686-T1;
contig_2	funannotate	exon	906141	906327	.	-	.	ID=MeliponaBeecheii_003686-T1.exon13;Parent=MeliponaBeecheii_003686-T1;
contig_2	funannotate	exon	905842	905945	.	-	.	ID=MeliponaBeecheii_003686-T1.exon14;Parent=MeliponaBeecheii_003686-T1;
contig_2	funannotate	exon	904907	904956	.	-	.	ID=MeliponaBeecheii_003686-T1.exon15;Parent=MeliponaBeecheii_003686-T1;
contig_2	funannotate	CDS	919916	920209	.	-	0	ID=MeliponaBeecheii_003686-T1.cds;Parent=MeliponaBeecheii_003686-T1;
contig_2	funannotate	CDS	913668	913857	.	-	0	ID=MeliponaBeecheii_003686-T1.cds;Parent=MeliponaBeecheii_003686-T1;
contig_2	funannotate	CDS	911262	911545	.	-	2	ID=MeliponaBeecheii_003686-T1.cds;Parent=MeliponaBeecheii_003686-T1;
contig_2	funannotate	CDS	910450	910723	.	-	0	ID=MeliponaBeecheii_003686-T1.cds;Parent=MeliponaBeecheii_003686-T1;
contig_2	funannotate	CDS	909935	910354	.	-	2	ID=MeliponaBeecheii_003686-T1.cds;Parent=MeliponaBeecheii_003686-T1;
contig_2	funannotate	CDS	908861	909467	.	-	2	ID=MeliponaBeecheii_003686-T1.cds;Parent=MeliponaBeecheii_003686-T1;
contig_2	funannotate	CDS	908610	908785	.	-	1	ID=MeliponaBeecheii_003686-T1.cds;Parent=MeliponaBeecheii_003686-T1;
contig_2	funannotate	CDS	907377	908500	.	-	2	ID=MeliponaBeecheii_003686-T1.cds;Parent=MeliponaBeecheii_003686-T1;
contig_2	funannotate	CDS	907146	907299	.	-	0	ID=MeliponaBeecheii_003686-T1.cds;Parent=MeliponaBeecheii_003686-T1;
contig_2	funannotate	CDS	906895	907085	.	-	2	ID=MeliponaBeecheii_003686-T1.cds;Parent=MeliponaBeecheii_003686-T1;
contig_2	funannotate	CDS	906637	906810	.	-	0	ID=MeliponaBeecheii_003686-T1.cds;Parent=MeliponaBeecheii_003686-T1;
contig_2	funannotate	CDS	906405	906567	.	-	0	ID=MeliponaBeecheii_003686-T1.cds;Parent=MeliponaBeecheii_003686-T1;
contig_2	funannotate	CDS	906141	906327	.	-	2	ID=MeliponaBeecheii_003686-T1.cds;Parent=MeliponaBeecheii_003686-T1;
contig_2	funannotate	CDS	905842	905945	.	-	1	ID=MeliponaBeecheii_003686-T1.cds;Parent=MeliponaBeecheii_003686-T1;
contig_2	funannotate	CDS	904907	904956	.	-	2	ID=MeliponaBeecheii_003686-T1.cds;Parent=MeliponaBeecheii_003686-T1;
contig_2	funannotate	gene	935656	942590	.	-	.	ID=MeliponaBeecheii_003687;
contig_2	funannotate	mRNA	935656	942590	.	-	.	ID=MeliponaBeecheii_003687-T1;Parent=MeliponaBeecheii_003687;product=hypothetical protein;Ontology_term=GO:0005515,GO:0038023,GO:0016021,GO:0005887,GO:0007411,GO:0055072,GO:0030513,GO:0007399;Dbxref=InterPro:IPR007110,InterPro:IPR013783,InterPro:IPR013098,PFAM:PF00047,InterPro:IPR003599,InterPro:IPR036179,InterPro:IPR003598,PFAM:PF07679,InterPro:IPR036116,InterPro:IPR033024,PFAM:PF06583,PFAM:PF13…
contig_2	funannotate	exon	942391	942590	.	-	.	ID=MeliponaBeecheii_003687-T1.exon1;Parent=MeliponaBeecheii_003687-T1;
contig_2	funannotate	exon	942167	942306	.	-	.	ID=MeliponaBeecheii_003687-T1.exon2;Parent=MeliponaBeecheii_003687-T1;
contig_2	funannotate	exon	941802	942092	.	-	.	ID=MeliponaBeecheii_003687-T1.exon3;Parent=MeliponaBeecheii_003687-T1;
contig_2	funannotate	exon	941572	941734	.	-	.	ID=MeliponaBeecheii_003687-T1.exon4;Parent=MeliponaBeecheii_003687-T1;
contig_2	funannotate	exon	941379	941506	.	-	.	ID=MeliponaBeecheii_003687-T1.exon5;Parent=MeliponaBeecheii_003687-T1;
contig_2	funannotate	exon	941142	941301	.	-	.	ID=MeliponaBeecheii_003687-T1.exon6;Parent=MeliponaBeecheii_003687-T1;
contig_2	funannotate	exon	940941	941056	.	-	.	ID=MeliponaBeecheii_003687-T1.exon7;Parent=MeliponaBeecheii_003687-T1;
contig_2	funannotate	exon	940276	940684	.	-	.	ID=MeliponaBeecheii_003687-T1.exon8;Parent=MeliponaBeecheii_003687-T1;
contig_2	funannotate	exon	940043	940193	.	-	.	ID=MeliponaBeecheii_003687-T1.exon9;Parent=MeliponaBeecheii_003687-T1;
contig_2	funannotate	exon	939828	939956	.	-	.	ID=MeliponaBeecheii_003687-T1.exon10;Parent=MeliponaBeecheii_003687-T1;
contig_2	funannotate	exon	939547	939753	.	-	.	ID=MeliponaBeecheii_003687-T1.exon11;Parent=MeliponaBeecheii_003687-T1;
contig_2	funannotate	exon	939166	939457	.	-	.	ID=MeliponaBeecheii_003687-T1.exon12;Parent=MeliponaBeecheii_003687-T1;
contig_2	funannotate	exon	938929	939087	.	-	.	ID=MeliponaBeecheii_003687-T1.exon13;Parent=MeliponaBeecheii_003687-T1;
contig_2	funannotate	exon	938651	938856	.	-	.	ID=MeliponaBeecheii_003687-T1.exon14;Parent=MeliponaBeecheii_003687-T1;
contig_2	funannotate	exon	938411	938566	.	-	.	ID=MeliponaBeecheii_003687-T1.exon15;Parent=MeliponaBeecheii_003687-T1;
contig_2	funannotate	exon	938176	938338	.	-	.	ID=MeliponaBeecheii_003687-T1.exon16;Parent=MeliponaBeecheii_003687-T1;
contig_2	funannotate	exon	937924	938118	.	-	.	ID=MeliponaBeecheii_003687-T1.exon17;Parent=MeliponaBeecheii_003687-T1;
contig_2	funannotate	exon	937699	937737	.	-	.	ID=MeliponaBeecheii_003687-T1.exon18;Parent=MeliponaBeecheii_003687-T1;
contig_2	funannotate	exon	937379	937511	.	-	.	ID=MeliponaBeecheii_003687-T1.exon19;Parent=MeliponaBeecheii_003687-T1;
contig_2	funannotate	exon	937074	937306	.	-	.	ID=MeliponaBeecheii_003687-T1.exon20;Parent=MeliponaBeecheii_003687-T1;
contig_2	funannotate	exon	936687	936791	.	-	.	ID=MeliponaBeecheii_003687-T1.exon21;Parent=MeliponaBeecheii_003687-T1;
contig_2	funannotate	exon	936345	936556	.	-	.	ID=MeliponaBeecheii_003687-T1.exon22;Parent=MeliponaBeecheii_003687-T1;
contig_2	funannotate	exon	936053	936269	.	-	.	ID=MeliponaBeecheii_003687-T1.exon23;Parent=MeliponaBeecheii_003687-T1;
contig_2	funannotate	exon	935838	935974	.	-	.	ID=MeliponaBeecheii_003687-T1.exon24;Parent=MeliponaBeecheii_003687-T1;
contig_2	funannotate	exon	935656	935754	.	-	.	ID=MeliponaBeecheii_003687-T1.exon25;Parent=MeliponaBeecheii_003687-T1;
contig_2	funannotate	CDS	942391	942590	.	-	0	ID=MeliponaBeecheii_003687-T1.cds;Parent=MeliponaBeecheii_003687-T1;
contig_2	funannotate	CDS	942167	942306	.	-	1	ID=MeliponaBeecheii_003687-T1.cds;Parent=MeliponaBeecheii_003687-T1;
contig_2	funannotate	CDS	941802	942092	.	-	2	ID=MeliponaBeecheii_003687-T1.cds;Parent=MeliponaBeecheii_003687-T1;
contig_2	funannotate	CDS	941572	941734	.	-	2	ID=MeliponaBeecheii_003687-T1.cds;Parent=MeliponaBeecheii_003687-T1;
contig_2	funannotate	CDS	941379	941506	.	-	1	ID=MeliponaBeecheii_003687-T1.cds;Parent=MeliponaBeecheii_003687-T1;
contig_2	funannotate	CDS	941142	941301	.	-	2	ID=MeliponaBeecheii_003687-T1.cds;Parent=MeliponaBeecheii_003687-T1;
contig_2	funannotate	CDS	940941	941056	.	-	1	ID=MeliponaBeecheii_003687-T1.cds;Parent=MeliponaBeecheii_003687-T1;
contig_2	funannotate	CDS	940276	940684	.	-	2	ID=MeliponaBeecheii_003687-T1.cds;Parent=MeliponaBeecheii_003687-T1;
contig_2	funannotate	CDS	940043	940193	.	-	1	ID=MeliponaBeecheii_003687-T1.cds;Parent=MeliponaBeecheii_003687-T1;
contig_2	funannotate	CDS	939828	939956	.	-	0	ID=MeliponaBeecheii_003687-T1.cds;Parent=MeliponaBeecheii_003687-T1;
contig_2	funannotate	CDS	939547	939753	.	-	0	ID=MeliponaBeecheii_003687-T1.cds;Parent=MeliponaBeecheii_003687-T1;
contig_2	funannotate	CDS	939166	939457	.	-	0	ID=MeliponaBeecheii_003687-T1.cds;Parent=MeliponaBeecheii_003687-T1;
contig_2	funannotate	CDS	938929	939087	.	-	2	ID=MeliponaBeecheii_003687-T1.cds;Parent=MeliponaBeecheii_003687-T1;
contig_2	funannotate	CDS	938651	938856	.	-	2	ID=MeliponaBeecheii_003687-T1.cds;Parent=MeliponaBeecheii_003687-T1;
contig_2	funannotate	CDS	938411	938566	.	-	0	ID=MeliponaBeecheii_003687-T1.cds;Parent=MeliponaBeecheii_003687-T1;
contig_2	funannotate	CDS	938176	938338	.	-	0	ID=MeliponaBeecheii_003687-T1.cds;Parent=MeliponaBeecheii_003687-T1;
contig_2	funannotate	CDS	937924	938118	.	-	2	ID=MeliponaBeecheii_003687-T1.cds;Parent=MeliponaBeecheii_003687-T1;
contig_2	funannotate	CDS	937699	937737	.	-	2	ID=MeliponaBeecheii_003687-T1.cds;Parent=MeliponaBeecheii_003687-T1;
contig_2	funannotate	CDS	937379	937511	.	-	2	ID=MeliponaBeecheii_003687-T1.cds;Parent=MeliponaBeecheii_003687-T1;
contig_2	funannotate	CDS	937074	937306	.	-	1	ID=MeliponaBeecheii_003687-T1.cds;Parent=MeliponaBeecheii_003687-T1;
contig_2	funannotate	CDS	936687	936791	.	-	2	ID=MeliponaBeecheii_003687-T1.cds;Parent=MeliponaBeecheii_003687-T1;
contig_2	funannotate	CDS	936345	936556	.	-	2	ID=MeliponaBeecheii_003687-T1.cds;Parent=MeliponaBeecheii_003687-T1;
contig_2	funannotate	CDS	936053	936269	.	-	0	ID=MeliponaBeecheii_003687-T1.cds;Parent=MeliponaBeecheii_003687-T1;
contig_2	funannotate	CDS	935838	935974	.	-	2	ID=MeliponaBeecheii_003687-T1.cds;Parent=MeliponaBeecheii_003687-T1;
contig_2	funannotate	CDS	935656	935754	.	-	0	ID=MeliponaBeecheii_003687-T1.cds;Parent=MeliponaBeecheii_003687-T1;
contig_2	funannotate	gene	948847	950487	.	+	.	ID=MeliponaBeecheii_003688;Name=BAP55;
contig_2	funannotate	mRNA	948847	950487	.	+	.	ID=MeliponaBeecheii_003688-T1;Parent=MeliponaBeecheii_003688;product=Brahma associated protein 55kD;Dbxref=InterPro:IPR004000,InterPro:IPR043129,PFAM:PF00022;note=EggNog:ENOG41032QS,BUSCO:EOG091B095V,COG:Z;
contig_2	funannotate	exon	948847	949173	.	+	.	ID=MeliponaBeecheii_003688-T1.exon1;Parent=MeliponaBeecheii_003688-T1;
contig_2	funannotate	exon	949242	949571	.	+	.	ID=MeliponaBeecheii_003688-T1.exon2;Parent=MeliponaBeecheii_003688-T1;
contig_2	funannotate	exon	949646	949897	.	+	.	ID=MeliponaBeecheii_003688-T1.exon3;Parent=MeliponaBeecheii_003688-T1;
contig_2	funannotate	exon	950003	950200	.	+	.	ID=MeliponaBeecheii_003688-T1.exon4;Parent=MeliponaBeecheii_003688-T1;
contig_2	funannotate	exon	950272	950487	.	+	.	ID=MeliponaBeecheii_003688-T1.exon5;Parent=MeliponaBeecheii_003688-T1;
contig_2	funannotate	CDS	948847	949173	.	+	0	ID=MeliponaBeecheii_003688-T1.cds;Parent=MeliponaBeecheii_003688-T1;
contig_2	funannotate	CDS	949242	949571	.	+	0	ID=MeliponaBeecheii_003688-T1.cds;Parent=MeliponaBeecheii_003688-T1;
contig_2	funannotate	CDS	949646	949897	.	+	0	ID=MeliponaBeecheii_003688-T1.cds;Parent=MeliponaBeecheii_003688-T1;
contig_2	funannotate	CDS	950003	950200	.	+	0	ID=MeliponaBeecheii_003688-T1.cds;Parent=MeliponaBeecheii_003688-T1;
contig_2	funannotate	CDS	950272	950487	.	+	0	ID=MeliponaBeecheii_003688-T1.cds;Parent=MeliponaBeecheii_003688-T1;
contig_2	funannotate	gene	951650	953301	.	+	.	ID=MeliponaBeecheii_003689;
contig_2	funannotate	mRNA	951650	953301	.	+	.	ID=MeliponaBeecheii_003689-T1;Parent=MeliponaBeecheii_003689;product=hypothetical protein;Ontology_term=GO:0004984,GO:0005549,GO:0016020,GO:0007608;Dbxref=PFAM:PF02949,InterPro:IPR004117;note=EggNog:ENOG410VT1G,TransMembrane:8 (o6-23i64-86o98-118i130-154o195-215i227-247o253-272i293-314o),COG:S;
contig_2	funannotate	exon	951650	951660	.	+	.	ID=MeliponaBeecheii_003689-T1.exon1;Parent=MeliponaBeecheii_003689-T1;
contig_2	funannotate	exon	951745	951897	.	+	.	ID=MeliponaBeecheii_003689-T1.exon2;Parent=MeliponaBeecheii_003689-T1;
contig_2	funannotate	exon	951967	952150	.	+	.	ID=MeliponaBeecheii_003689-T1.exon3;Parent=MeliponaBeecheii_003689-T1;
contig_2	funannotate	exon	952225	952332	.	+	.	ID=MeliponaBeecheii_003689-T1.exon4;Parent=MeliponaBeecheii_003689-T1;
contig_2	funannotate	exon	952495	952595	.	+	.	ID=MeliponaBeecheii_003689-T1.exon5;Parent=MeliponaBeecheii_003689-T1;
contig_2	funannotate	exon	952659	952749	.	+	.	ID=MeliponaBeecheii_003689-T1.exon6;Parent=MeliponaBeecheii_003689-T1;
contig_2	funannotate	exon	952830	952934	.	+	.	ID=MeliponaBeecheii_003689-T1.exon7;Parent=MeliponaBeecheii_003689-T1;
contig_2	funannotate	exon	953002	953157	.	+	.	ID=MeliponaBeecheii_003689-T1.exon8;Parent=MeliponaBeecheii_003689-T1;
contig_2	funannotate	exon	953242	953301	.	+	.	ID=MeliponaBeecheii_003689-T1.exon9;Parent=MeliponaBeecheii_003689-T1;
contig_2	funannotate	CDS	951650	951660	.	+	0	ID=MeliponaBeecheii_003689-T1.cds;Parent=MeliponaBeecheii_003689-T1;
contig_2	funannotate	CDS	951745	951897	.	+	1	ID=MeliponaBeecheii_003689-T1.cds;Parent=MeliponaBeecheii_003689-T1;
contig_2	funannotate	CDS	951967	952150	.	+	1	ID=MeliponaBeecheii_003689-T1.cds;Parent=MeliponaBeecheii_003689-T1;
contig_2	funannotate	CDS	952225	952332	.	+	0	ID=MeliponaBeecheii_003689-T1.cds;Parent=MeliponaBeecheii_003689-T1;
contig_2	funannotate	CDS	952495	952595	.	+	0	ID=MeliponaBeecheii_003689-T1.cds;Parent=MeliponaBeecheii_003689-T1;
contig_2	funannotate	CDS	952659	952749	.	+	1	ID=MeliponaBeecheii_003689-T1.cds;Parent=MeliponaBeecheii_003689-T1;
contig_2	funannotate	CDS	952830	952934	.	+	0	ID=MeliponaBeecheii_003689-T1.cds;Parent=MeliponaBeecheii_003689-T1;
contig_2	funannotate	CDS	953002	953157	.	+	0	ID=MeliponaBeecheii_003689-T1.cds;Parent=MeliponaBeecheii_003689-T1;
contig_2	funannotate	CDS	953242	953301	.	+	0	ID=MeliponaBeecheii_003689-T1.cds;Parent=MeliponaBeecheii_003689-T1;
contig_2	funannotate	gene	953390	963583	.	-	.	ID=MeliponaBeecheii_003690;
contig_2	funannotate	mRNA	953390	963583	.	-	.	ID=MeliponaBeecheii_003690-T1;Parent=MeliponaBeecheii_003690;product=hypothetical protein;Ontology_term=GO:0005515,GO:0004674,GO:0016301;Dbxref=PFAM:PF02260,PFAM:PF02259,InterPro:IPR011009,InterPro:IPR016024,PFAM:PF08064,InterPro:IPR012993,InterPro:IPR018936,InterPro:IPR014009,PFAM:PF00454,InterPro:IPR003151,InterPro:IPR003152,InterPro:IPR000403,InterPro:IPR036940;note=BUSCO:EOG091B009R,EggNog:EN…
contig_2	funannotate	exon	963543	963583	.	-	.	ID=MeliponaBeecheii_003690-T1.exon1;Parent=MeliponaBeecheii_003690-T1;
contig_2	funannotate	exon	963261	963466	.	-	.	ID=MeliponaBeecheii_003690-T1.exon2;Parent=MeliponaBeecheii_003690-T1;
contig_2	funannotate	exon	963020	963190	.	-	.	ID=MeliponaBeecheii_003690-T1.exon3;Parent=MeliponaBeecheii_003690-T1;
contig_2	funannotate	exon	962803	962960	.	-	.	ID=MeliponaBeecheii_003690-T1.exon4;Parent=MeliponaBeecheii_003690-T1;
contig_2	funannotate	exon	962581	962730	.	-	.	ID=MeliponaBeecheii_003690-T1.exon5;Parent=MeliponaBeecheii_003690-T1;
contig_2	funannotate	exon	962316	962514	.	-	.	ID=MeliponaBeecheii_003690-T1.exon6;Parent=MeliponaBeecheii_003690-T1;
contig_2	funannotate	exon	962111	962250	.	-	.	ID=MeliponaBeecheii_003690-T1.exon7;Parent=MeliponaBeecheii_003690-T1;
contig_2	funannotate	exon	961535	962021	.	-	.	ID=MeliponaBeecheii_003690-T1.exon8;Parent=MeliponaBeecheii_003690-T1;
contig_2	funannotate	exon	961455	961467	.	-	.	ID=MeliponaBeecheii_003690-T1.exon9;Parent=MeliponaBeecheii_003690-T1;
contig_2	funannotate	exon	961216	961380	.	-	.	ID=MeliponaBeecheii_003690-T1.exon10;Parent=MeliponaBeecheii_003690-T1;
contig_2	funannotate	exon	960671	961147	.	-	.	ID=MeliponaBeecheii_003690-T1.exon11;Parent=MeliponaBeecheii_003690-T1;
contig_2	funannotate	exon	960418	960595	.	-	.	ID=MeliponaBeecheii_003690-T1.exon12;Parent=MeliponaBeecheii_003690-T1;
contig_2	funannotate	exon	960101	960346	.	-	.	ID=MeliponaBeecheii_003690-T1.exon13;Parent=MeliponaBeecheii_003690-T1;
contig_2	funannotate	exon	959914	960030	.	-	.	ID=MeliponaBeecheii_003690-T1.exon14;Parent=MeliponaBeecheii_003690-T1;
contig_2	funannotate	exon	959730	959852	.	-	.	ID=MeliponaBeecheii_003690-T1.exon15;Parent=MeliponaBeecheii_003690-T1;
contig_2	funannotate	exon	959406	959653	.	-	.	ID=MeliponaBeecheii_003690-T1.exon16;Parent=MeliponaBeecheii_003690-T1;
contig_2	funannotate	exon	959121	959342	.	-	.	ID=MeliponaBeecheii_003690-T1.exon17;Parent=MeliponaBeecheii_003690-T1;
contig_2	funannotate	exon	958872	959043	.	-	.	ID=MeliponaBeecheii_003690-T1.exon18;Parent=MeliponaBeecheii_003690-T1;
contig_2	funannotate	exon	958670	958796	.	-	.	ID=MeliponaBeecheii_003690-T1.exon19;Parent=MeliponaBeecheii_003690-T1;
contig_2	funannotate	exon	958482	958606	.	-	.	ID=MeliponaBeecheii_003690-T1.exon20;Parent=MeliponaBeecheii_003690-T1;
contig_2	funannotate	exon	958266	958426	.	-	.	ID=MeliponaBeecheii_003690-T1.exon21;Parent=MeliponaBeecheii_003690-T1;
contig_2	funannotate	exon	958031	958191	.	-	.	ID=MeliponaBeecheii_003690-T1.exon22;Parent=MeliponaBeecheii_003690-T1;
contig_2	funannotate	exon	957761	957954	.	-	.	ID=MeliponaBeecheii_003690-T1.exon23;Parent=MeliponaBeecheii_003690-T1;
contig_2	funannotate	exon	957611	957695	.	-	.	ID=MeliponaBeecheii_003690-T1.exon24;Parent=MeliponaBeecheii_003690-T1;
contig_2	funannotate	exon	957390	957535	.	-	.	ID=MeliponaBeecheii_003690-T1.exon25;Parent=MeliponaBeecheii_003690-T1;
contig_2	funannotate	exon	957200	957316	.	-	.	ID=MeliponaBeecheii_003690-T1.exon26;Parent=MeliponaBeecheii_003690-T1;
contig_2	funannotate	exon	956761	957125	.	-	.	ID=MeliponaBeecheii_003690-T1.exon27;Parent=MeliponaBeecheii_003690-T1;
contig_2	funannotate	exon	956429	956689	.	-	.	ID=MeliponaBeecheii_003690-T1.exon28;Parent=MeliponaBeecheii_003690-T1;
contig_2	funannotate	exon	956129	956354	.	-	.	ID=MeliponaBeecheii_003690-T1.exon29;Parent=MeliponaBeecheii_003690-T1;
contig_2	funannotate	exon	955884	956068	.	-	.	ID=MeliponaBeecheii_003690-T1.exon30;Parent=MeliponaBeecheii_003690-T1;
contig_2	funannotate	exon	955628	955827	.	-	.	ID=MeliponaBeecheii_003690-T1.exon31;Parent=MeliponaBeecheii_003690-T1;
contig_2	funannotate	exon	955390	955562	.	-	.	ID=MeliponaBeecheii_003690-T1.exon32;Parent=MeliponaBeecheii_003690-T1;
contig_2	funannotate	exon	955184	955327	.	-	.	ID=MeliponaBeecheii_003690-T1.exon33;Parent=MeliponaBeecheii_003690-T1;
contig_2	funannotate	exon	954957	955114	.	-	.	ID=MeliponaBeecheii_003690-T1.exon34;Parent=MeliponaBeecheii_003690-T1;
contig_2	funannotate	exon	954659	954890	.	-	.	ID=MeliponaBeecheii_003690-T1.exon35;Parent=MeliponaBeecheii_003690-T1;
contig_2	funannotate	exon	954452	954590	.	-	.	ID=MeliponaBeecheii_003690-T1.exon36;Parent=MeliponaBeecheii_003690-T1;
contig_2	funannotate	exon	954259	954373	.	-	.	ID=MeliponaBeecheii_003690-T1.exon37;Parent=MeliponaBeecheii_003690-T1;
contig_2	funannotate	exon	954023	954176	.	-	.	ID=MeliponaBeecheii_003690-T1.exon38;Parent=MeliponaBeecheii_003690-T1;
contig_2	funannotate	exon	953660	953896	.	-	.	ID=MeliponaBeecheii_003690-T1.exon39;Parent=MeliponaBeecheii_003690-T1;
contig_2	funannotate	exon	953390	953572	.	-	.	ID=MeliponaBeecheii_003690-T1.exon40;Parent=MeliponaBeecheii_003690-T1;
contig_2	funannotate	CDS	963543	963583	.	-	0	ID=MeliponaBeecheii_003690-T1.cds;Parent=MeliponaBeecheii_003690-T1;
contig_2	funannotate	CDS	963261	963466	.	-	1	ID=MeliponaBeecheii_003690-T1.cds;Parent=MeliponaBeecheii_003690-T1;
contig_2	funannotate	CDS	963020	963190	.	-	2	ID=MeliponaBeecheii_003690-T1.cds;Parent=MeliponaBeecheii_003690-T1;
contig_2	funannotate	CDS	962803	962960	.	-	2	ID=MeliponaBeecheii_003690-T1.cds;Parent=MeliponaBeecheii_003690-T1;
contig_2	funannotate	CDS	962581	962730	.	-	0	ID=MeliponaBeecheii_003690-T1.cds;Parent=MeliponaBeecheii_003690-T1;
contig_2	funannotate	CDS	962316	962514	.	-	0	ID=MeliponaBeecheii_003690-T1.cds;Parent=MeliponaBeecheii_003690-T1;
contig_2	funannotate	CDS	962111	962250	.	-	2	ID=MeliponaBeecheii_003690-T1.cds;Parent=MeliponaBeecheii_003690-T1;
contig_2	funannotate	CDS	961535	962021	.	-	0	ID=MeliponaBeecheii_003690-T1.cds;Parent=MeliponaBeecheii_003690-T1;
contig_2	funannotate	CDS	961455	961467	.	-	2	ID=MeliponaBeecheii_003690-T1.cds;Parent=MeliponaBeecheii_003690-T1;
contig_2	funannotate	CDS	961216	961380	.	-	1	ID=MeliponaBeecheii_003690-T1.cds;Parent=MeliponaBeecheii_003690-T1;
contig_2	funannotate	CDS	960671	961147	.	-	1	ID=MeliponaBeecheii_003690-T1.cds;Parent=MeliponaBeecheii_003690-T1;
contig_2	funannotate	CDS	960418	960595	.	-	1	ID=MeliponaBeecheii_003690-T1.cds;Parent=MeliponaBeecheii_003690-T1;
contig_2	funannotate	CDS	960101	960346	.	-	0	ID=MeliponaBeecheii_003690-T1.cds;Parent=MeliponaBeecheii_003690-T1;
contig_2	funannotate	CDS	959914	960030	.	-	0	ID=MeliponaBeecheii_003690-T1.cds;Parent=MeliponaBeecheii_003690-T1;
contig_2	funannotate	CDS	959730	959852	.	-	0	ID=MeliponaBeecheii_003690-T1.cds;Parent=MeliponaBeecheii_003690-T1;
contig_2	funannotate	CDS	959406	959653	.	-	0	ID=MeliponaBeecheii_003690-T1.cds;Parent=MeliponaBeecheii_003690-T1;
contig_2	funannotate	CDS	959121	959342	.	-	1	ID=MeliponaBeecheii_003690-T1.cds;Parent=MeliponaBeecheii_003690-T1;
contig_2	funannotate	CDS	958872	959043	.	-	1	ID=MeliponaBeecheii_003690-T1.cds;Parent=MeliponaBeecheii_003690-T1;
contig_2	funannotate	CDS	958670	958796	.	-	0	ID=MeliponaBeecheii_003690-T1.cds;Parent=MeliponaBeecheii_003690-T1;
contig_2	funannotate	CDS	958482	958606	.	-	2	ID=MeliponaBeecheii_003690-T1.cds;Parent=MeliponaBeecheii_003690-T1;
contig_2	funannotate	CDS	958266	958426	.	-	0	ID=MeliponaBeecheii_003690-T1.cds;Parent=MeliponaBeecheii_003690-T1;
contig_2	funannotate	CDS	958031	958191	.	-	1	ID=MeliponaBeecheii_003690-T1.cds;Parent=MeliponaBeecheii_003690-T1;
contig_2	funannotate	CDS	957761	957954	.	-	2	ID=MeliponaBeecheii_003690-T1.cds;Parent=MeliponaBeecheii_003690-T1;
contig_2	funannotate	CDS	957611	957695	.	-	0	ID=MeliponaBeecheii_003690-T1.cds;Parent=MeliponaBeecheii_003690-T1;
contig_2	funannotate	CDS	957390	957535	.	-	2	ID=MeliponaBeecheii_003690-T1.cds;Parent=MeliponaBeecheii_003690-T1;
contig_2	funannotate	CDS	957200	957316	.	-	0	ID=MeliponaBeecheii_003690-T1.cds;Parent=MeliponaBeecheii_003690-T1;
contig_2	funannotate	CDS	956761	957125	.	-	0	ID=MeliponaBeecheii_003690-T1.cds;Parent=MeliponaBeecheii_003690-T1;
contig_2	funannotate	CDS	956429	956689	.	-	1	ID=MeliponaBeecheii_003690-T1.cds;Parent=MeliponaBeecheii_003690-T1;
contig_2	funannotate	CDS	956129	956354	.	-	1	ID=MeliponaBeecheii_003690-T1.cds;Parent=MeliponaBeecheii_003690-T1;
contig_2	funannotate	CDS	955884	956068	.	-	0	ID=MeliponaBeecheii_003690-T1.cds;Parent=MeliponaBeecheii_003690-T1;
contig_2	funannotate	CDS	955628	955827	.	-	1	ID=MeliponaBeecheii_003690-T1.cds;Parent=MeliponaBeecheii_003690-T1;
contig_2	funannotate	CDS	955390	955562	.	-	2	ID=MeliponaBeecheii_003690-T1.cds;Parent=MeliponaBeecheii_003690-T1;
contig_2	funannotate	CDS	955184	955327	.	-	0	ID=MeliponaBeecheii_003690-T1.cds;Parent=MeliponaBeecheii_003690-T1;
contig_2	funannotate	CDS	954957	955114	.	-	0	ID=MeliponaBeecheii_003690-T1.cds;Parent=MeliponaBeecheii_003690-T1;
contig_2	funannotate	CDS	954659	954890	.	-	1	ID=MeliponaBeecheii_003690-T1.cds;Parent=MeliponaBeecheii_003690-T1;
contig_2	funannotate	CDS	954452	954590	.	-	0	ID=MeliponaBeecheii_003690-T1.cds;Parent=MeliponaBeecheii_003690-T1;
contig_2	funannotate	CDS	954259	954373	.	-	2	ID=MeliponaBeecheii_003690-T1.cds;Parent=MeliponaBeecheii_003690-T1;
contig_2	funannotate	CDS	954023	954176	.	-	1	ID=MeliponaBeecheii_003690-T1.cds;Parent=MeliponaBeecheii_003690-T1;
contig_2	funannotate	CDS	953660	953896	.	-	0	ID=MeliponaBeecheii_003690-T1.cds;Parent=MeliponaBeecheii_003690-T1;
contig_2	funannotate	CDS	953390	953572	.	-	0	ID=MeliponaBeecheii_003690-T1.cds;Parent=MeliponaBeecheii_003690-T1;
contig_2	funannotate	gene	964227	965667	.	+	.	ID=MeliponaBeecheii_003691;
contig_2	funannotate	mRNA	964227	965667	.	+	.	ID=MeliponaBeecheii_003691-T1;Parent=MeliponaBeecheii_003691;product=hypothetical protein;Dbxref=InterPro:IPR036910,PFAM:PF00505,InterPro:IPR009071,PFAM:PF09011;note=COG:K,EggNog:ENOG41036PC,BUSCO:EOG091B0EUM;
contig_2	funannotate	exon	964227	964317	.	+	.	ID=MeliponaBeecheii_003691-T1.exon1;Parent=MeliponaBeecheii_003691-T1;
contig_2	funannotate	exon	964393	964573	.	+	.	ID=MeliponaBeecheii_003691-T1.exon2;Parent=MeliponaBeecheii_003691-T1;
contig_2	funannotate	exon	964650	964929	.	+	.	ID=MeliponaBeecheii_003691-T1.exon3;Parent=MeliponaBeecheii_003691-T1;
contig_2	funannotate	exon	965014	965095	.	+	.	ID=MeliponaBeecheii_003691-T1.exon4;Parent=MeliponaBeecheii_003691-T1;
contig_2	funannotate	exon	965248	965463	.	+	.	ID=MeliponaBeecheii_003691-T1.exon5;Parent=MeliponaBeecheii_003691-T1;
contig_2	funannotate	exon	965531	965667	.	+	.	ID=MeliponaBeecheii_003691-T1.exon6;Parent=MeliponaBeecheii_003691-T1;
contig_2	funannotate	CDS	964227	964317	.	+	0	ID=MeliponaBeecheii_003691-T1.cds;Parent=MeliponaBeecheii_003691-T1;
contig_2	funannotate	CDS	964393	964573	.	+	2	ID=MeliponaBeecheii_003691-T1.cds;Parent=MeliponaBeecheii_003691-T1;
contig_2	funannotate	CDS	964650	964929	.	+	1	ID=MeliponaBeecheii_003691-T1.cds;Parent=MeliponaBeecheii_003691-T1;
contig_2	funannotate	CDS	965014	965095	.	+	0	ID=MeliponaBeecheii_003691-T1.cds;Parent=MeliponaBeecheii_003691-T1;
contig_2	funannotate	CDS	965248	965463	.	+	2	ID=MeliponaBeecheii_003691-T1.cds;Parent=MeliponaBeecheii_003691-T1;
contig_2	funannotate	CDS	965531	965667	.	+	2	ID=MeliponaBeecheii_003691-T1.cds;Parent=MeliponaBeecheii_003691-T1;
contig_2	funannotate	gene	966053	970737	.	-	.	ID=MeliponaBeecheii_003692;
contig_2	funannotate	mRNA	966053	970737	.	-	.	ID=MeliponaBeecheii_003692-T1;Parent=MeliponaBeecheii_003692;product=hypothetical protein;Ontology_term=GO:0000724,GO:0031297;Dbxref=PFAM:PF14911,InterPro:IPR029424,PFAM:PF14910,InterPro:IPR029425,InterPro:IPR042320;note=COG:L,TransMembrane:1 (o845-865i),EggNog:ENOG41038JB,BUSCO:EOG091B01YD;
contig_2	funannotate	exon	970523	970737	.	-	.	ID=MeliponaBeecheii_003692-T1.exon1;Parent=MeliponaBeecheii_003692-T1;
contig_2	funannotate	exon	970296	970430	.	-	.	ID=MeliponaBeecheii_003692-T1.exon2;Parent=MeliponaBeecheii_003692-T1;
contig_2	funannotate	exon	970087	970240	.	-	.	ID=MeliponaBeecheii_003692-T1.exon3;Parent=MeliponaBeecheii_003692-T1;
contig_2	funannotate	exon	969846	970028	.	-	.	ID=MeliponaBeecheii_003692-T1.exon4;Parent=MeliponaBeecheii_003692-T1;
contig_2	funannotate	exon	969644	969757	.	-	.	ID=MeliponaBeecheii_003692-T1.exon5;Parent=MeliponaBeecheii_003692-T1;
contig_2	funannotate	exon	969379	969564	.	-	.	ID=MeliponaBeecheii_003692-T1.exon6;Parent=MeliponaBeecheii_003692-T1;
contig_2	funannotate	exon	969069	969316	.	-	.	ID=MeliponaBeecheii_003692-T1.exon7;Parent=MeliponaBeecheii_003692-T1;
contig_2	funannotate	exon	968908	969005	.	-	.	ID=MeliponaBeecheii_003692-T1.exon8;Parent=MeliponaBeecheii_003692-T1;
contig_2	funannotate	exon	968651	968826	.	-	.	ID=MeliponaBeecheii_003692-T1.exon9;Parent=MeliponaBeecheii_003692-T1;
contig_2	funannotate	exon	968408	968566	.	-	.	ID=MeliponaBeecheii_003692-T1.exon10;Parent=MeliponaBeecheii_003692-T1;
contig_2	funannotate	exon	968103	968340	.	-	.	ID=MeliponaBeecheii_003692-T1.exon11;Parent=MeliponaBeecheii_003692-T1;
contig_2	funannotate	exon	967801	968029	.	-	.	ID=MeliponaBeecheii_003692-T1.exon12;Parent=MeliponaBeecheii_003692-T1;
contig_2	funannotate	exon	967641	967737	.	-	.	ID=MeliponaBeecheii_003692-T1.exon13;Parent=MeliponaBeecheii_003692-T1;
contig_2	funannotate	exon	967378	967572	.	-	.	ID=MeliponaBeecheii_003692-T1.exon14;Parent=MeliponaBeecheii_003692-T1;
contig_2	funannotate	exon	967132	967305	.	-	.	ID=MeliponaBeecheii_003692-T1.exon15;Parent=MeliponaBeecheii_003692-T1;
contig_2	funannotate	exon	966710	967063	.	-	.	ID=MeliponaBeecheii_003692-T1.exon16;Parent=MeliponaBeecheii_003692-T1;
contig_2	funannotate	exon	966431	966630	.	-	.	ID=MeliponaBeecheii_003692-T1.exon17;Parent=MeliponaBeecheii_003692-T1;
contig_2	funannotate	exon	966172	966360	.	-	.	ID=MeliponaBeecheii_003692-T1.exon18;Parent=MeliponaBeecheii_003692-T1;
contig_2	funannotate	exon	966053	966107	.	-	.	ID=MeliponaBeecheii_003692-T1.exon19;Parent=MeliponaBeecheii_003692-T1;
contig_2	funannotate	CDS	970523	970737	.	-	0	ID=MeliponaBeecheii_003692-T1.cds;Parent=MeliponaBeecheii_003692-T1;
contig_2	funannotate	CDS	970296	970430	.	-	1	ID=MeliponaBeecheii_003692-T1.cds;Parent=MeliponaBeecheii_003692-T1;
contig_2	funannotate	CDS	970087	970240	.	-	1	ID=MeliponaBeecheii_003692-T1.cds;Parent=MeliponaBeecheii_003692-T1;
contig_2	funannotate	CDS	969846	970028	.	-	0	ID=MeliponaBeecheii_003692-T1.cds;Parent=MeliponaBeecheii_003692-T1;
contig_2	funannotate	CDS	969644	969757	.	-	0	ID=MeliponaBeecheii_003692-T1.cds;Parent=MeliponaBeecheii_003692-T1;
contig_2	funannotate	CDS	969379	969564	.	-	0	ID=MeliponaBeecheii_003692-T1.cds;Parent=MeliponaBeecheii_003692-T1;
contig_2	funannotate	CDS	969069	969316	.	-	0	ID=MeliponaBeecheii_003692-T1.cds;Parent=MeliponaBeecheii_003692-T1;
contig_2	funannotate	CDS	968908	969005	.	-	1	ID=MeliponaBeecheii_003692-T1.cds;Parent=MeliponaBeecheii_003692-T1;
contig_2	funannotate	CDS	968651	968826	.	-	2	ID=MeliponaBeecheii_003692-T1.cds;Parent=MeliponaBeecheii_003692-T1;
contig_2	funannotate	CDS	968408	968566	.	-	0	ID=MeliponaBeecheii_003692-T1.cds;Parent=MeliponaBeecheii_003692-T1;
contig_2	funannotate	CDS	968103	968340	.	-	0	ID=MeliponaBeecheii_003692-T1.cds;Parent=MeliponaBeecheii_003692-T1;
contig_2	funannotate	CDS	967801	968029	.	-	2	ID=MeliponaBeecheii_003692-T1.cds;Parent=MeliponaBeecheii_003692-T1;
contig_2	funannotate	CDS	967641	967737	.	-	1	ID=MeliponaBeecheii_003692-T1.cds;Parent=MeliponaBeecheii_003692-T1;
contig_2	funannotate	CDS	967378	967572	.	-	0	ID=MeliponaBeecheii_003692-T1.cds;Parent=MeliponaBeecheii_003692-T1;
contig_2	funannotate	CDS	967132	967305	.	-	0	ID=MeliponaBeecheii_003692-T1.cds;Parent=MeliponaBeecheii_003692-T1;
contig_2	funannotate	CDS	966710	967063	.	-	0	ID=MeliponaBeecheii_003692-T1.cds;Parent=MeliponaBeecheii_003692-T1;
contig_2	funannotate	CDS	966431	966630	.	-	0	ID=MeliponaBeecheii_003692-T1.cds;Parent=MeliponaBeecheii_003692-T1;
contig_2	funannotate	CDS	966172	966360	.	-	1	ID=MeliponaBeecheii_003692-T1.cds;Parent=MeliponaBeecheii_003692-T1;
contig_2	funannotate	CDS	966053	966107	.	-	1	ID=MeliponaBeecheii_003692-T1.cds;Parent=MeliponaBeecheii_003692-T1;
contig_2	funannotate	gene	971393	973073	.	-	.	ID=MeliponaBeecheii_003693;Name=PCDP1;
contig_2	funannotate	mRNA	971393	973073	.	-	.	ID=MeliponaBeecheii_003693-T1;Parent=MeliponaBeecheii_003693;product=Cilia- and flagella-associated protein 221;Ontology_term=GO:0005929,GO:0060271,GO:0003341;Dbxref=InterPro:IPR029676,InterPro:IPR013783;note=EggNog:ENOG410UIFS,COG:S;
contig_2	funannotate	exon	972819	973073	.	-	.	ID=MeliponaBeecheii_003693-T1.exon1;Parent=MeliponaBeecheii_003693-T1;
contig_2	funannotate	exon	972534	972730	.	-	.	ID=MeliponaBeecheii_003693-T1.exon2;Parent=MeliponaBeecheii_003693-T1;
contig_2	funannotate	exon	972374	972477	.	-	.	ID=MeliponaBeecheii_003693-T1.exon3;Parent=MeliponaBeecheii_003693-T1;
contig_2	funannotate	exon	972120	972279	.	-	.	ID=MeliponaBeecheii_003693-T1.exon4;Parent=MeliponaBeecheii_003693-T1;
contig_2	funannotate	exon	971764	972029	.	-	.	ID=MeliponaBeecheii_003693-T1.exon5;Parent=MeliponaBeecheii_003693-T1;
contig_2	funannotate	exon	971393	971700	.	-	.	ID=MeliponaBeecheii_003693-T1.exon6;Parent=MeliponaBeecheii_003693-T1;
contig_2	funannotate	CDS	972819	973073	.	-	0	ID=MeliponaBeecheii_003693-T1.cds;Parent=MeliponaBeecheii_003693-T1;
contig_2	funannotate	CDS	972534	972730	.	-	0	ID=MeliponaBeecheii_003693-T1.cds;Parent=MeliponaBeecheii_003693-T1;
contig_2	funannotate	CDS	972374	972477	.	-	1	ID=MeliponaBeecheii_003693-T1.cds;Parent=MeliponaBeecheii_003693-T1;
contig_2	funannotate	CDS	972120	972279	.	-	2	ID=MeliponaBeecheii_003693-T1.cds;Parent=MeliponaBeecheii_003693-T1;
contig_2	funannotate	CDS	971764	972029	.	-	1	ID=MeliponaBeecheii_003693-T1.cds;Parent=MeliponaBeecheii_003693-T1;
contig_2	funannotate	CDS	971393	971700	.	-	2	ID=MeliponaBeecheii_003693-T1.cds;Parent=MeliponaBeecheii_003693-T1;
contig_2	funannotate	gene	973590	978495	.	+	.	ID=MeliponaBeecheii_003694;
contig_2	funannotate	mRNA	973590	978495	.	+	.	ID=MeliponaBeecheii_003694-T1;Parent=MeliponaBeecheii_003694;product=hypothetical protein;Ontology_term=GO:0005515;Dbxref=PFAM:PF13857,PFAM:PF13637,InterPro:IPR020683,PFAM:PF00023,InterPro:IPR002110,PFAM:PF12796,InterPro:IPR036770,PFAM:PF13606;note=EggNog:ENOG41035PR,COG:S;
contig_2	funannotate	exon	973590	973616	.	+	.	ID=MeliponaBeecheii_003694-T1.exon1;Parent=MeliponaBeecheii_003694-T1;
contig_2	funannotate	exon	974515	974900	.	+	.	ID=MeliponaBeecheii_003694-T1.exon2;Parent=MeliponaBeecheii_003694-T1;
contig_2	funannotate	exon	974985	975177	.	+	.	ID=MeliponaBeecheii_003694-T1.exon3;Parent=MeliponaBeecheii_003694-T1;
contig_2	funannotate	exon	975256	975445	.	+	.	ID=MeliponaBeecheii_003694-T1.exon4;Parent=MeliponaBeecheii_003694-T1;
contig_2	funannotate	exon	975517	975763	.	+	.	ID=MeliponaBeecheii_003694-T1.exon5;Parent=MeliponaBeecheii_003694-T1;
contig_2	funannotate	exon	975842	975956	.	+	.	ID=MeliponaBeecheii_003694-T1.exon6;Parent=MeliponaBeecheii_003694-T1;
contig_2	funannotate	exon	976030	976340	.	+	.	ID=MeliponaBeecheii_003694-T1.exon7;Parent=MeliponaBeecheii_003694-T1;
contig_2	funannotate	exon	976422	976632	.	+	.	ID=MeliponaBeecheii_003694-T1.exon8;Parent=MeliponaBeecheii_003694-T1;
contig_2	funannotate	exon	976693	977219	.	+	.	ID=MeliponaBeecheii_003694-T1.exon9;Parent=MeliponaBeecheii_003694-T1;
contig_2	funannotate	exon	977284	977438	.	+	.	ID=MeliponaBeecheii_003694-T1.exon10;Parent=MeliponaBeecheii_003694-T1;
contig_2	funannotate	exon	977510	977788	.	+	.	ID=MeliponaBeecheii_003694-T1.exon11;Parent=MeliponaBeecheii_003694-T1;
contig_2	funannotate	exon	977865	978100	.	+	.	ID=MeliponaBeecheii_003694-T1.exon12;Parent=MeliponaBeecheii_003694-T1;
contig_2	funannotate	exon	978177	978306	.	+	.	ID=MeliponaBeecheii_003694-T1.exon13;Parent=MeliponaBeecheii_003694-T1;
contig_2	funannotate	exon	978383	978495	.	+	.	ID=MeliponaBeecheii_003694-T1.exon14;Parent=MeliponaBeecheii_003694-T1;
contig_2	funannotate	CDS	973590	973616	.	+	0	ID=MeliponaBeecheii_003694-T1.cds;Parent=MeliponaBeecheii_003694-T1;
contig_2	funannotate	CDS	974515	974900	.	+	0	ID=MeliponaBeecheii_003694-T1.cds;Parent=MeliponaBeecheii_003694-T1;
contig_2	funannotate	CDS	974985	975177	.	+	1	ID=MeliponaBeecheii_003694-T1.cds;Parent=MeliponaBeecheii_003694-T1;
contig_2	funannotate	CDS	975256	975445	.	+	0	ID=MeliponaBeecheii_003694-T1.cds;Parent=MeliponaBeecheii_003694-T1;
contig_2	funannotate	CDS	975517	975763	.	+	2	ID=MeliponaBeecheii_003694-T1.cds;Parent=MeliponaBeecheii_003694-T1;
contig_2	funannotate	CDS	975842	975956	.	+	1	ID=MeliponaBeecheii_003694-T1.cds;Parent=MeliponaBeecheii_003694-T1;
contig_2	funannotate	CDS	976030	976340	.	+	0	ID=MeliponaBeecheii_003694-T1.cds;Parent=MeliponaBeecheii_003694-T1;
contig_2	funannotate	CDS	976422	976632	.	+	1	ID=MeliponaBeecheii_003694-T1.cds;Parent=MeliponaBeecheii_003694-T1;
contig_2	funannotate	CDS	976693	977219	.	+	0	ID=MeliponaBeecheii_003694-T1.cds;Parent=MeliponaBeecheii_003694-T1;
contig_2	funannotate	CDS	977284	977438	.	+	1	ID=MeliponaBeecheii_003694-T1.cds;Parent=MeliponaBeecheii_003694-T1;
contig_2	funannotate	CDS	977510	977788	.	+	2	ID=MeliponaBeecheii_003694-T1.cds;Parent=MeliponaBeecheii_003694-T1;
contig_2	funannotate	CDS	977865	978100	.	+	2	ID=MeliponaBeecheii_003694-T1.cds;Parent=MeliponaBeecheii_003694-T1;
contig_2	funannotate	CDS	978177	978306	.	+	0	ID=MeliponaBeecheii_003694-T1.cds;Parent=MeliponaBeecheii_003694-T1;
contig_2	funannotate	CDS	978383	978495	.	+	2	ID=MeliponaBeecheii_003694-T1.cds;Parent=MeliponaBeecheii_003694-T1;
contig_2	funannotate	gene	983622	985921	.	-	.	ID=MeliponaBeecheii_003695;
contig_2	funannotate	mRNA	983622	985921	.	-	.	ID=MeliponaBeecheii_003695-T1;Parent=MeliponaBeecheii_003695;product=hypothetical protein;Dbxref=PFAM:PF16013,InterPro:IPR031962;note=EggNog:ENOG4103GUE,COG:C;
contig_2	funannotate	exon	985898	985921	.	-	.	ID=MeliponaBeecheii_003695-T1.exon1;Parent=MeliponaBeecheii_003695-T1;
contig_2	funannotate	exon	985015	985795	.	-	.	ID=MeliponaBeecheii_003695-T1.exon2;Parent=MeliponaBeecheii_003695-T1;
contig_2	funannotate	exon	983622	984844	.	-	.	ID=MeliponaBeecheii_003695-T1.exon3;Parent=MeliponaBeecheii_003695-T1;
contig_2	funannotate	CDS	985898	985921	.	-	0	ID=MeliponaBeecheii_003695-T1.cds;Parent=MeliponaBeecheii_003695-T1;
contig_2	funannotate	CDS	985015	985795	.	-	0	ID=MeliponaBeecheii_003695-T1.cds;Parent=MeliponaBeecheii_003695-T1;
contig_2	funannotate	CDS	983622	984844	.	-	2	ID=MeliponaBeecheii_003695-T1.cds;Parent=MeliponaBeecheii_003695-T1;
contig_2	funannotate	gene	991025	1000485	.	+	.	ID=MeliponaBeecheii_003696;
contig_2	funannotate	mRNA	991025	1000485	.	+	.	ID=MeliponaBeecheii_003696-T1;Parent=MeliponaBeecheii_003696;product=hypothetical protein;Ontology_term=GO:0016020,GO:0007156,GO:0005509;Dbxref=PFAM:PF00028,InterPro:IPR026914,PFAM:PF02210,InterPro:IPR013320,InterPro:IPR001791,InterPro:IPR015919,InterPro:IPR002126;note=TransMembrane:1 (o825-846i),BUSCO:EOG091B02S1,COG:W,EggNog:ENOG41034M4;
contig_2	funannotate	exon	991025	991044	.	+	.	ID=MeliponaBeecheii_003696-T1.exon1;Parent=MeliponaBeecheii_003696-T1;
contig_2	funannotate	exon	991485	991567	.	+	.	ID=MeliponaBeecheii_003696-T1.exon2;Parent=MeliponaBeecheii_003696-T1;
contig_2	funannotate	exon	996788	997067	.	+	.	ID=MeliponaBeecheii_003696-T1.exon3;Parent=MeliponaBeecheii_003696-T1;
contig_2	funannotate	exon	997930	998741	.	+	.	ID=MeliponaBeecheii_003696-T1.exon4;Parent=MeliponaBeecheii_003696-T1;
contig_2	funannotate	exon	998828	1000485	.	+	.	ID=MeliponaBeecheii_003696-T1.exon5;Parent=MeliponaBeecheii_003696-T1;
contig_2	funannotate	CDS	991025	991044	.	+	0	ID=MeliponaBeecheii_003696-T1.cds;Parent=MeliponaBeecheii_003696-T1;
contig_2	funannotate	CDS	991485	991567	.	+	1	ID=MeliponaBeecheii_003696-T1.cds;Parent=MeliponaBeecheii_003696-T1;
contig_2	funannotate	CDS	996788	997067	.	+	2	ID=MeliponaBeecheii_003696-T1.cds;Parent=MeliponaBeecheii_003696-T1;
contig_2	funannotate	CDS	997930	998741	.	+	1	ID=MeliponaBeecheii_003696-T1.cds;Parent=MeliponaBeecheii_003696-T1;
contig_2	funannotate	CDS	998828	1000485	.	+	2	ID=MeliponaBeecheii_003696-T1.cds;Parent=MeliponaBeecheii_003696-T1;
contig_2	funannotate	gene	1006816	1009721	.	-	.	ID=MeliponaBeecheii_003697;
contig_2	funannotate	mRNA	1006816	1009721	.	-	.	ID=MeliponaBeecheii_003697-T1;Parent=MeliponaBeecheii_003697;product=hypothetical protein;Dbxref=PFAM:PF09742,InterPro:IPR019142;note=TransMembrane:1 (o434-453i),EggNog:ENOG410323E,COG:S;
contig_2	funannotate	exon	1009435	1009721	.	-	.	ID=MeliponaBeecheii_003697-T1.exon1;Parent=MeliponaBeecheii_003697-T1;
contig_2	funannotate	exon	1009143	1009346	.	-	.	ID=MeliponaBeecheii_003697-T1.exon2;Parent=MeliponaBeecheii_003697-T1;
contig_2	funannotate	exon	1008807	1009051	.	-	.	ID=MeliponaBeecheii_003697-T1.exon3;Parent=MeliponaBeecheii_003697-T1;
contig_2	funannotate	exon	1008516	1008731	.	-	.	ID=MeliponaBeecheii_003697-T1.exon4;Parent=MeliponaBeecheii_003697-T1;
contig_2	funannotate	exon	1008221	1008396	.	-	.	ID=MeliponaBeecheii_003697-T1.exon5;Parent=MeliponaBeecheii_003697-T1;
contig_2	funannotate	exon	1008018	1008143	.	-	.	ID=MeliponaBeecheii_003697-T1.exon6;Parent=MeliponaBeecheii_003697-T1;
contig_2	funannotate	exon	1007828	1007941	.	-	.	ID=MeliponaBeecheii_003697-T1.exon7;Parent=MeliponaBeecheii_003697-T1;
contig_2	funannotate	exon	1007544	1007759	.	-	.	ID=MeliponaBeecheii_003697-T1.exon8;Parent=MeliponaBeecheii_003697-T1;
contig_2	funannotate	exon	1007298	1007480	.	-	.	ID=MeliponaBeecheii_003697-T1.exon9;Parent=MeliponaBeecheii_003697-T1;
contig_2	funannotate	exon	1007087	1007203	.	-	.	ID=MeliponaBeecheii_003697-T1.exon10;Parent=MeliponaBeecheii_003697-T1;
contig_2	funannotate	exon	1006816	1006962	.	-	.	ID=MeliponaBeecheii_003697-T1.exon11;Parent=MeliponaBeecheii_003697-T1;
contig_2	funannotate	CDS	1009435	1009721	.	-	0	ID=MeliponaBeecheii_003697-T1.cds;Parent=MeliponaBeecheii_003697-T1;
contig_2	funannotate	CDS	1009143	1009346	.	-	1	ID=MeliponaBeecheii_003697-T1.cds;Parent=MeliponaBeecheii_003697-T1;
contig_2	funannotate	CDS	1008807	1009051	.	-	1	ID=MeliponaBeecheii_003697-T1.cds;Parent=MeliponaBeecheii_003697-T1;
contig_2	funannotate	CDS	1008516	1008731	.	-	2	ID=MeliponaBeecheii_003697-T1.cds;Parent=MeliponaBeecheii_003697-T1;
contig_2	funannotate	CDS	1008221	1008396	.	-	2	ID=MeliponaBeecheii_003697-T1.cds;Parent=MeliponaBeecheii_003697-T1;
contig_2	funannotate	CDS	1008018	1008143	.	-	0	ID=MeliponaBeecheii_003697-T1.cds;Parent=MeliponaBeecheii_003697-T1;
contig_2	funannotate	CDS	1007828	1007941	.	-	0	ID=MeliponaBeecheii_003697-T1.cds;Parent=MeliponaBeecheii_003697-T1;
contig_2	funannotate	CDS	1007544	1007759	.	-	0	ID=MeliponaBeecheii_003697-T1.cds;Parent=MeliponaBeecheii_003697-T1;
contig_2	funannotate	CDS	1007298	1007480	.	-	0	ID=MeliponaBeecheii_003697-T1.cds;Parent=MeliponaBeecheii_003697-T1;
contig_2	funannotate	CDS	1007087	1007203	.	-	0	ID=MeliponaBeecheii_003697-T1.cds;Parent=MeliponaBeecheii_003697-T1;
contig_2	funannotate	CDS	1006816	1006962	.	-	0	ID=MeliponaBeecheii_003697-T1.cds;Parent=MeliponaBeecheii_003697-T1;
contig_2	funannotate	gene	1010681	1016690	.	+	.	ID=MeliponaBeecheii_003698;
contig_2	funannotate	mRNA	1010681	1016690	.	+	.	ID=MeliponaBeecheii_003698-T1;Parent=MeliponaBeecheii_003698;product=hypothetical protein;Ontology_term=GO:0005515;Dbxref=InterPro:IPR000048,InterPro:IPR023395,InterPro:IPR038752,PFAM:PF00153,InterPro:IPR018108,PFAM:PF00612;note=TransMembrane:5 (o371-388i1008-1028o1096-1121i1191-1215o1235-1253i),EggNog:ENOG410VRY4,COG:C;
contig_2	funannotate	exon	1010681	1010832	.	+	.	ID=MeliponaBeecheii_003698-T1.exon1;Parent=MeliponaBeecheii_003698-T1;
contig_2	funannotate	exon	1011079	1011498	.	+	.	ID=MeliponaBeecheii_003698-T1.exon2;Parent=MeliponaBeecheii_003698-T1;
contig_2	funannotate	exon	1011626	1012133	.	+	.	ID=MeliponaBeecheii_003698-T1.exon3;Parent=MeliponaBeecheii_003698-T1;
contig_2	funannotate	exon	1012301	1013471	.	+	.	ID=MeliponaBeecheii_003698-T1.exon4;Parent=MeliponaBeecheii_003698-T1;
contig_2	funannotate	exon	1013566	1013821	.	+	.	ID=MeliponaBeecheii_003698-T1.exon5;Parent=MeliponaBeecheii_003698-T1;
contig_2	funannotate	exon	1013965	1014166	.	+	.	ID=MeliponaBeecheii_003698-T1.exon6;Parent=MeliponaBeecheii_003698-T1;
contig_2	funannotate	exon	1014318	1014568	.	+	.	ID=MeliponaBeecheii_003698-T1.exon7;Parent=MeliponaBeecheii_003698-T1;
contig_2	funannotate	exon	1014896	1014988	.	+	.	ID=MeliponaBeecheii_003698-T1.exon8;Parent=MeliponaBeecheii_003698-T1;
contig_2	funannotate	exon	1015214	1015423	.	+	.	ID=MeliponaBeecheii_003698-T1.exon9;Parent=MeliponaBeecheii_003698-T1;
contig_2	funannotate	exon	1015783	1015916	.	+	.	ID=MeliponaBeecheii_003698-T1.exon10;Parent=MeliponaBeecheii_003698-T1;
contig_2	funannotate	exon	1016040	1016210	.	+	.	ID=MeliponaBeecheii_003698-T1.exon11;Parent=MeliponaBeecheii_003698-T1;
contig_2	funannotate	exon	1016319	1016418	.	+	.	ID=MeliponaBeecheii_003698-T1.exon12;Parent=MeliponaBeecheii_003698-T1;
contig_2	funannotate	exon	1016492	1016690	.	+	.	ID=MeliponaBeecheii_003698-T1.exon13;Parent=MeliponaBeecheii_003698-T1;
contig_2	funannotate	CDS	1010681	1010832	.	+	0	ID=MeliponaBeecheii_003698-T1.cds;Parent=MeliponaBeecheii_003698-T1;
contig_2	funannotate	CDS	1011079	1011498	.	+	1	ID=MeliponaBeecheii_003698-T1.cds;Parent=MeliponaBeecheii_003698-T1;
contig_2	funannotate	CDS	1011626	1012133	.	+	1	ID=MeliponaBeecheii_003698-T1.cds;Parent=MeliponaBeecheii_003698-T1;
contig_2	funannotate	CDS	1012301	1013471	.	+	0	ID=MeliponaBeecheii_003698-T1.cds;Parent=MeliponaBeecheii_003698-T1;
contig_2	funannotate	CDS	1013566	1013821	.	+	2	ID=MeliponaBeecheii_003698-T1.cds;Parent=MeliponaBeecheii_003698-T1;
contig_2	funannotate	CDS	1013965	1014166	.	+	1	ID=MeliponaBeecheii_003698-T1.cds;Parent=MeliponaBeecheii_003698-T1;
contig_2	funannotate	CDS	1014318	1014568	.	+	0	ID=MeliponaBeecheii_003698-T1.cds;Parent=MeliponaBeecheii_003698-T1;
contig_2	funannotate	CDS	1014896	1014988	.	+	1	ID=MeliponaBeecheii_003698-T1.cds;Parent=MeliponaBeecheii_003698-T1;
contig_2	funannotate	CDS	1015214	1015423	.	+	1	ID=MeliponaBeecheii_003698-T1.cds;Parent=MeliponaBeecheii_003698-T1;
contig_2	funannotate	CDS	1015783	1015916	.	+	1	ID=MeliponaBeecheii_003698-T1.cds;Parent=MeliponaBeecheii_003698-T1;
contig_2	funannotate	CDS	1016040	1016210	.	+	2	ID=MeliponaBeecheii_003698-T1.cds;Parent=MeliponaBeecheii_003698-T1;
contig_2	funannotate	CDS	1016319	1016418	.	+	2	ID=MeliponaBeecheii_003698-T1.cds;Parent=MeliponaBeecheii_003698-T1;
contig_2	funannotate	CDS	1016492	1016690	.	+	1	ID=MeliponaBeecheii_003698-T1.cds;Parent=MeliponaBeecheii_003698-T1;
contig_2	funannotate	gene	1017280	1019004	.	-	.	ID=MeliponaBeecheii_003699;
contig_2	funannotate	mRNA	1017280	1019004	.	-	.	ID=MeliponaBeecheii_003699-T1;Parent=MeliponaBeecheii_003699;product=hypothetical protein;Dbxref=InterPro:IPR023395,InterPro:IPR018108,PFAM:PF00153;note=EggNog:ENOG4103GUE,COG:C;
contig_2	funannotate	exon	1018928	1019004	.	-	.	ID=MeliponaBeecheii_003699-T1.exon1;Parent=MeliponaBeecheii_003699-T1;
contig_2	funannotate	exon	1018381	1018596	.	-	.	ID=MeliponaBeecheii_003699-T1.exon2;Parent=MeliponaBeecheii_003699-T1;
contig_2	funannotate	exon	1018154	1018290	.	-	.	ID=MeliponaBeecheii_003699-T1.exon3;Parent=MeliponaBeecheii_003699-T1;
contig_2	funannotate	exon	1017872	1018042	.	-	.	ID=MeliponaBeecheii_003699-T1.exon4;Parent=MeliponaBeecheii_003699-T1;
contig_2	funannotate	exon	1017566	1017665	.	-	.	ID=MeliponaBeecheii_003699-T1.exon5;Parent=MeliponaBeecheii_003699-T1;
contig_2	funannotate	exon	1017280	1017472	.	-	.	ID=MeliponaBeecheii_003699-T1.exon6;Parent=MeliponaBeecheii_003699-T1;
contig_2	funannotate	CDS	1018928	1019004	.	-	0	ID=MeliponaBeecheii_003699-T1.cds;Parent=MeliponaBeecheii_003699-T1;
contig_2	funannotate	CDS	1018381	1018596	.	-	1	ID=MeliponaBeecheii_003699-T1.cds;Parent=MeliponaBeecheii_003699-T1;
contig_2	funannotate	CDS	1018154	1018290	.	-	1	ID=MeliponaBeecheii_003699-T1.cds;Parent=MeliponaBeecheii_003699-T1;
contig_2	funannotate	CDS	1017872	1018042	.	-	2	ID=MeliponaBeecheii_003699-T1.cds;Parent=MeliponaBeecheii_003699-T1;
contig_2	funannotate	CDS	1017566	1017665	.	-	2	ID=MeliponaBeecheii_003699-T1.cds;Parent=MeliponaBeecheii_003699-T1;
contig_2	funannotate	CDS	1017280	1017472	.	-	1	ID=MeliponaBeecheii_003699-T1.cds;Parent=MeliponaBeecheii_003699-T1;
contig_2	funannotate	gene	1019797	1022482	.	-	.	ID=MeliponaBeecheii_003700;
contig_2	funannotate	mRNA	1019797	1022482	.	-	.	ID=MeliponaBeecheii_003700-T1;Parent=MeliponaBeecheii_003700;product=hypothetical protein;Dbxref=InterPro:IPR043597,PFAM:PF13868,InterPro:IPR039986;note=EggNog:ENOG4103GPQ;
contig_2	funannotate	exon	1022402	1022482	.	-	.	ID=MeliponaBeecheii_003700-T1.exon1;Parent=MeliponaBeecheii_003700-T1;
contig_2	funannotate	exon	1022083	1022259	.	-	.	ID=MeliponaBeecheii_003700-T1.exon2;Parent=MeliponaBeecheii_003700-T1;
contig_2	funannotate	exon	1021680	1021874	.	-	.	ID=MeliponaBeecheii_003700-T1.exon3;Parent=MeliponaBeecheii_003700-T1;
contig_2	funannotate	exon	1021347	1021531	.	-	.	ID=MeliponaBeecheii_003700-T1.exon4;Parent=MeliponaBeecheii_003700-T1;
contig_2	funannotate	exon	1021159	1021279	.	-	.	ID=MeliponaBeecheii_003700-T1.exon5;Parent=MeliponaBeecheii_003700-T1;
contig_2	funannotate	exon	1020888	1021095	.	-	.	ID=MeliponaBeecheii_003700-T1.exon6;Parent=MeliponaBeecheii_003700-T1;
contig_2	funannotate	exon	1020343	1020671	.	-	.	ID=MeliponaBeecheii_003700-T1.exon7;Parent=MeliponaBeecheii_003700-T1;
contig_2	funannotate	exon	1020006	1020173	.	-	.	ID=MeliponaBeecheii_003700-T1.exon8;Parent=MeliponaBeecheii_003700-T1;
contig_2	funannotate	exon	1019797	1019928	.	-	.	ID=MeliponaBeecheii_003700-T1.exon9;Parent=MeliponaBeecheii_003700-T1;
contig_2	funannotate	CDS	1022402	1022482	.	-	0	ID=MeliponaBeecheii_003700-T1.cds;Parent=MeliponaBeecheii_003700-T1;
contig_2	funannotate	CDS	1022083	1022259	.	-	0	ID=MeliponaBeecheii_003700-T1.cds;Parent=MeliponaBeecheii_003700-T1;
contig_2	funannotate	CDS	1021680	1021874	.	-	0	ID=MeliponaBeecheii_003700-T1.cds;Parent=MeliponaBeecheii_003700-T1;
contig_2	funannotate	CDS	1021347	1021531	.	-	0	ID=MeliponaBeecheii_003700-T1.cds;Parent=MeliponaBeecheii_003700-T1;
contig_2	funannotate	CDS	1021159	1021279	.	-	1	ID=MeliponaBeecheii_003700-T1.cds;Parent=MeliponaBeecheii_003700-T1;
contig_2	funannotate	CDS	1020888	1021095	.	-	0	ID=MeliponaBeecheii_003700-T1.cds;Parent=MeliponaBeecheii_003700-T1;
contig_2	funannotate	CDS	1020343	1020671	.	-	2	ID=MeliponaBeecheii_003700-T1.cds;Parent=MeliponaBeecheii_003700-T1;
contig_2	funannotate	CDS	1020006	1020173	.	-	0	ID=MeliponaBeecheii_003700-T1.cds;Parent=MeliponaBeecheii_003700-T1;
contig_2	funannotate	CDS	1019797	1019928	.	-	0	ID=MeliponaBeecheii_003700-T1.cds;Parent=MeliponaBeecheii_003700-T1;
contig_2	funannotate	gene	1027141	1027994	.	-	.	ID=MeliponaBeecheii_003701;
contig_2	funannotate	mRNA	1027141	1027994	.	-	.	ID=MeliponaBeecheii_003701-T1;Parent=MeliponaBeecheii_003701;product=hypothetical protein;Ontology_term=GO:0046983,GO:0003677,GO:0006355;Dbxref=InterPro:IPR011598,InterPro:IPR003650,InterPro:IPR036638,PFAM:PF00010,PFAM:PF07527;note=COG:K,EggNog:ENOG41037BP;
contig_2	funannotate	exon	1027920	1027994	.	-	.	ID=MeliponaBeecheii_003701-T1.exon1;Parent=MeliponaBeecheii_003701-T1;
contig_2	funannotate	exon	1027141	1027698	.	-	.	ID=MeliponaBeecheii_003701-T1.exon2;Parent=MeliponaBeecheii_003701-T1;
contig_2	funannotate	CDS	1027920	1027994	.	-	0	ID=MeliponaBeecheii_003701-T1.cds;Parent=MeliponaBeecheii_003701-T1;
contig_2	funannotate	CDS	1027141	1027698	.	-	0	ID=MeliponaBeecheii_003701-T1.cds;Parent=MeliponaBeecheii_003701-T1;
contig_2	funannotate	gene	1030714	1031141	.	-	.	ID=MeliponaBeecheii_003702;
contig_2	funannotate	mRNA	1030714	1031141	.	-	.	ID=MeliponaBeecheii_003702-T1;Parent=MeliponaBeecheii_003702;product=hypothetical protein;
contig_2	funannotate	exon	1031102	1031141	.	-	.	ID=MeliponaBeecheii_003702-T1.exon1;Parent=MeliponaBeecheii_003702-T1;
contig_2	funannotate	exon	1030714	1031054	.	-	.	ID=MeliponaBeecheii_003702-T1.exon2;Parent=MeliponaBeecheii_003702-T1;
contig_2	funannotate	CDS	1031102	1031141	.	-	0	ID=MeliponaBeecheii_003702-T1.cds;Parent=MeliponaBeecheii_003702-T1;
contig_2	funannotate	CDS	1030714	1031054	.	-	2	ID=MeliponaBeecheii_003702-T1.cds;Parent=MeliponaBeecheii_003702-T1;
contig_2	funannotate	gene	1055984	1057748	.	-	.	ID=MeliponaBeecheii_003703;
contig_2	funannotate	mRNA	1055984	1057748	.	-	.	ID=MeliponaBeecheii_003703-T1;Parent=MeliponaBeecheii_003703;product=hypothetical protein;
contig_2	funannotate	exon	1057740	1057748	.	-	.	ID=MeliponaBeecheii_003703-T1.exon1;Parent=MeliponaBeecheii_003703-T1;
contig_2	funannotate	exon	1055984	1056322	.	-	.	ID=MeliponaBeecheii_003703-T1.exon2;Parent=MeliponaBeecheii_003703-T1;
contig_2	funannotate	CDS	1057740	1057748	.	-	0	ID=MeliponaBeecheii_003703-T1.cds;Parent=MeliponaBeecheii_003703-T1;
contig_2	funannotate	CDS	1055984	1056322	.	-	0	ID=MeliponaBeecheii_003703-T1.cds;Parent=MeliponaBeecheii_003703-T1;
contig_2	funannotate	gene	1058643	1066455	.	-	.	ID=MeliponaBeecheii_003704;
contig_2	funannotate	mRNA	1058643	1066455	.	-	.	ID=MeliponaBeecheii_003704-T1;Parent=MeliponaBeecheii_003704;product=hypothetical protein;
contig_2	funannotate	exon	1066448	1066455	.	-	.	ID=MeliponaBeecheii_003704-T1.exon1;Parent=MeliponaBeecheii_003704-T1;
contig_2	funannotate	exon	1063989	1063994	.	-	.	ID=MeliponaBeecheii_003704-T1.exon2;Parent=MeliponaBeecheii_003704-T1;
contig_2	funannotate	exon	1059020	1059027	.	-	.	ID=MeliponaBeecheii_003704-T1.exon3;Parent=MeliponaBeecheii_003704-T1;
contig_2	funannotate	exon	1058643	1058800	.	-	.	ID=MeliponaBeecheii_003704-T1.exon4;Parent=MeliponaBeecheii_003704-T1;
contig_2	funannotate	CDS	1066448	1066455	.	-	0	ID=MeliponaBeecheii_003704-T1.cds;Parent=MeliponaBeecheii_003704-T1;
contig_2	funannotate	CDS	1063989	1063994	.	-	1	ID=MeliponaBeecheii_003704-T1.cds;Parent=MeliponaBeecheii_003704-T1;
contig_2	funannotate	CDS	1059020	1059027	.	-	1	ID=MeliponaBeecheii_003704-T1.cds;Parent=MeliponaBeecheii_003704-T1;
contig_2	funannotate	CDS	1058643	1058800	.	-	2	ID=MeliponaBeecheii_003704-T1.cds;Parent=MeliponaBeecheii_003704-T1;
contig_2	funannotate	gene	1076582	1077106	.	-	.	ID=MeliponaBeecheii_003705;
contig_2	funannotate	mRNA	1076582	1077106	.	-	.	ID=MeliponaBeecheii_003705-T1;Parent=MeliponaBeecheii_003705;product=hypothetical protein;Ontology_term=GO:0007423,GO:0007219;Dbxref=InterPro:IPR029686,PFAM:PF15952;note=EggNog:ENOG410392G,COG:S;
contig_2	funannotate	exon	1076582	1077106	.	-	.	ID=MeliponaBeecheii_003705-T1.exon1;Parent=MeliponaBeecheii_003705-T1;
contig_2	funannotate	CDS	1076582	1077106	.	-	0	ID=MeliponaBeecheii_003705-T1.cds;Parent=MeliponaBeecheii_003705-T1;
contig_2	funannotate	gene	1097151	1097462	.	+	.	ID=MeliponaBeecheii_003706;
contig_2	funannotate	mRNA	1097151	1097462	.	+	.	ID=MeliponaBeecheii_003706-T1;Parent=MeliponaBeecheii_003706;product=hypothetical protein;
contig_2	funannotate	exon	1097151	1097462	.	+	.	ID=MeliponaBeecheii_003706-T1.exon1;Parent=MeliponaBeecheii_003706-T1;
contig_2	funannotate	CDS	1097151	1097462	.	+	0	ID=MeliponaBeecheii_003706-T1.cds;Parent=MeliponaBeecheii_003706-T1;
contig_2	funannotate	gene	1122578	1129612	.	-	.	ID=MeliponaBeecheii_003707;
contig_2	funannotate	mRNA	1122578	1129612	.	-	.	ID=MeliponaBeecheii_003707-T1;Parent=MeliponaBeecheii_003707;product=hypothetical protein;
contig_2	funannotate	exon	1129395	1129612	.	-	.	ID=MeliponaBeecheii_003707-T1.exon1;Parent=MeliponaBeecheii_003707-T1;
contig_2	funannotate	exon	1128286	1128567	.	-	.	ID=MeliponaBeecheii_003707-T1.exon2;Parent=MeliponaBeecheii_003707-T1;
contig_2	funannotate	exon	1122578	1122824	.	-	.	ID=MeliponaBeecheii_003707-T1.exon3;Parent=MeliponaBeecheii_003707-T1;
contig_2	funannotate	CDS	1129395	1129612	.	-	0	ID=MeliponaBeecheii_003707-T1.cds;Parent=MeliponaBeecheii_003707-T1;
contig_2	funannotate	CDS	1128286	1128567	.	-	1	ID=MeliponaBeecheii_003707-T1.cds;Parent=MeliponaBeecheii_003707-T1;
contig_2	funannotate	CDS	1122578	1122824	.	-	1	ID=MeliponaBeecheii_003707-T1.cds;Parent=MeliponaBeecheii_003707-T1;
contig_2	funannotate	gene	1137588	1138007	.	-	.	ID=MeliponaBeecheii_003708;
contig_2	funannotate	mRNA	1137588	1138007	.	-	.	ID=MeliponaBeecheii_003708-T1;Parent=MeliponaBeecheii_003708;product=hypothetical protein;
contig_2	funannotate	exon	1137588	1138007	.	-	.	ID=MeliponaBeecheii_003708-T1.exon1;Parent=MeliponaBeecheii_003708-T1;
contig_2	funannotate	CDS	1137588	1138007	.	-	0	ID=MeliponaBeecheii_003708-T1.cds;Parent=MeliponaBeecheii_003708-T1;
contig_2	funannotate	gene	1147145	1148315	.	-	.	ID=MeliponaBeecheii_003709;
contig_2	funannotate	mRNA	1147145	1148315	.	-	.	ID=MeliponaBeecheii_003709-T1;Parent=MeliponaBeecheii_003709;product=hypothetical protein;note=TransMembrane:1 (o43-65i);
contig_2	funannotate	exon	1148065	1148315	.	-	.	ID=MeliponaBeecheii_003709-T1.exon1;Parent=MeliponaBeecheii_003709-T1;
contig_2	funannotate	exon	1147145	1147337	.	-	.	ID=MeliponaBeecheii_003709-T1.exon2;Parent=MeliponaBeecheii_003709-T1;
contig_2	funannotate	CDS	1148065	1148315	.	-	0	ID=MeliponaBeecheii_003709-T1.cds;Parent=MeliponaBeecheii_003709-T1;
contig_2	funannotate	CDS	1147145	1147337	.	-	1	ID=MeliponaBeecheii_003709-T1.cds;Parent=MeliponaBeecheii_003709-T1;
contig_2	funannotate	gene	1161197	1162561	.	-	.	ID=MeliponaBeecheii_003710;
contig_2	funannotate	mRNA	1161197	1162561	.	-	.	ID=MeliponaBeecheii_003710-T1;Parent=MeliponaBeecheii_003710;product=hypothetical protein;
contig_2	funannotate	exon	1162556	1162561	.	-	.	ID=MeliponaBeecheii_003710-T1.exon1;Parent=MeliponaBeecheii_003710-T1;
contig_2	funannotate	exon	1161197	1161652	.	-	.	ID=MeliponaBeecheii_003710-T1.exon2;Parent=MeliponaBeecheii_003710-T1;
contig_2	funannotate	CDS	1162556	1162561	.	-	0	ID=MeliponaBeecheii_003710-T1.cds;Parent=MeliponaBeecheii_003710-T1;
contig_2	funannotate	CDS	1161197	1161652	.	-	0	ID=MeliponaBeecheii_003710-T1.cds;Parent=MeliponaBeecheii_003710-T1;
contig_2	funannotate	gene	1177414	1177902	.	+	.	ID=MeliponaBeecheii_003711;
contig_2	funannotate	mRNA	1177414	1177902	.	+	.	ID=MeliponaBeecheii_003711-T1;Parent=MeliponaBeecheii_003711;product=hypothetical protein;
contig_2	funannotate	exon	1177414	1177612	.	+	.	ID=MeliponaBeecheii_003711-T1.exon1;Parent=MeliponaBeecheii_003711-T1;
contig_2	funannotate	exon	1177670	1177902	.	+	.	ID=MeliponaBeecheii_003711-T1.exon2;Parent=MeliponaBeecheii_003711-T1;
contig_2	funannotate	CDS	1177414	1177612	.	+	0	ID=MeliponaBeecheii_003711-T1.cds;Parent=MeliponaBeecheii_003711-T1;
contig_2	funannotate	CDS	1177670	1177902	.	+	2	ID=MeliponaBeecheii_003711-T1.cds;Parent=MeliponaBeecheii_003711-T1;
contig_2	funannotate	gene	1185194	1185697	.	+	.	ID=MeliponaBeecheii_003712;
contig_2	funannotate	mRNA	1185194	1185697	.	+	.	ID=MeliponaBeecheii_003712-T1;Parent=MeliponaBeecheii_003712;product=hypothetical protein;
contig_2	funannotate	exon	1185194	1185361	.	+	.	ID=MeliponaBeecheii_003712-T1.exon1;Parent=MeliponaBeecheii_003712-T1;
contig_2	funannotate	exon	1185455	1185697	.	+	.	ID=MeliponaBeecheii_003712-T1.exon2;Parent=MeliponaBeecheii_003712-T1;
contig_2	funannotate	CDS	1185194	1185361	.	+	0	ID=MeliponaBeecheii_003712-T1.cds;Parent=MeliponaBeecheii_003712-T1;
contig_2	funannotate	CDS	1185455	1185697	.	+	0	ID=MeliponaBeecheii_003712-T1.cds;Parent=MeliponaBeecheii_003712-T1;
contig_2	funannotate	gene	1186012	1186898	.	+	.	ID=MeliponaBeecheii_003713;
contig_2	funannotate	mRNA	1186012	1186898	.	+	.	ID=MeliponaBeecheii_003713-T1;Parent=MeliponaBeecheii_003713;product=hypothetical protein;
contig_2	funannotate	exon	1186012	1186017	.	+	.	ID=MeliponaBeecheii_003713-T1.exon1;Parent=MeliponaBeecheii_003713-T1;
contig_2	funannotate	exon	1186647	1186898	.	+	.	ID=MeliponaBeecheii_003713-T1.exon2;Parent=MeliponaBeecheii_003713-T1;
contig_2	funannotate	CDS	1186012	1186017	.	+	0	ID=MeliponaBeecheii_003713-T1.cds;Parent=MeliponaBeecheii_003713-T1;
contig_2	funannotate	CDS	1186647	1186898	.	+	0	ID=MeliponaBeecheii_003713-T1.cds;Parent=MeliponaBeecheii_003713-T1;
contig_2	funannotate	gene	1193420	1193881	.	+	.	ID=MeliponaBeecheii_003714;
contig_2	funannotate	mRNA	1193420	1193881	.	+	.	ID=MeliponaBeecheii_003714-T1;Parent=MeliponaBeecheii_003714;product=hypothetical protein;
contig_2	funannotate	exon	1193420	1193881	.	+	.	ID=MeliponaBeecheii_003714-T1.exon1;Parent=MeliponaBeecheii_003714-T1;
contig_2	funannotate	CDS	1193420	1193881	.	+	0	ID=MeliponaBeecheii_003714-T1.cds;Parent=MeliponaBeecheii_003714-T1;
contig_2	funannotate	gene	1194978	1197583	.	-	.	ID=MeliponaBeecheii_003715;
contig_2	funannotate	mRNA	1194978	1197583	.	-	.	ID=MeliponaBeecheii_003715-T1;Parent=MeliponaBeecheii_003715;product=hypothetical protein;
contig_2	funannotate	exon	1197394	1197583	.	-	.	ID=MeliponaBeecheii_003715-T1.exon1;Parent=MeliponaBeecheii_003715-T1;
contig_2	funannotate	exon	1194978	1195264	.	-	.	ID=MeliponaBeecheii_003715-T1.exon2;Parent=MeliponaBeecheii_003715-T1;
contig_2	funannotate	CDS	1197394	1197583	.	-	0	ID=MeliponaBeecheii_003715-T1.cds;Parent=MeliponaBeecheii_003715-T1;
contig_2	funannotate	CDS	1194978	1195264	.	-	2	ID=MeliponaBeecheii_003715-T1.cds;Parent=MeliponaBeecheii_003715-T1;
contig_2	funannotate	gene	1213029	1214706	.	+	.	ID=MeliponaBeecheii_003716;
contig_2	funannotate	mRNA	1213029	1214706	.	+	.	ID=MeliponaBeecheii_003716-T1;Parent=MeliponaBeecheii_003716;product=hypothetical protein;Ontology_term=GO:0046983,GO:0003677,GO:0006355;Dbxref=InterPro:IPR011598,InterPro:IPR003650,InterPro:IPR036638,PFAM:PF00010,PFAM:PF07527;note=EggNog:ENOG41037H4,COG:K;
contig_2	funannotate	exon	1213029	1213172	.	+	.	ID=MeliponaBeecheii_003716-T1.exon1;Parent=MeliponaBeecheii_003716-T1;
contig_2	funannotate	exon	1214017	1214706	.	+	.	ID=MeliponaBeecheii_003716-T1.exon2;Parent=MeliponaBeecheii_003716-T1;
contig_2	funannotate	CDS	1213029	1213172	.	+	0	ID=MeliponaBeecheii_003716-T1.cds;Parent=MeliponaBeecheii_003716-T1;
contig_2	funannotate	CDS	1214017	1214706	.	+	0	ID=MeliponaBeecheii_003716-T1.cds;Parent=MeliponaBeecheii_003716-T1;
contig_2	funannotate	gene	1220000	1221742	.	+	.	ID=MeliponaBeecheii_003717;
contig_2	funannotate	mRNA	1220000	1221742	.	+	.	ID=MeliponaBeecheii_003717-T1;Parent=MeliponaBeecheii_003717;product=hypothetical protein;Ontology_term=GO:0006464,GO:0018095,GO:0005524;Dbxref=InterPro:IPR004344,InterPro:IPR027748,PFAM:PF03133,InterPro:IPR013815;note=EggNog:ENOG41031Z9,COG:O;
contig_2	funannotate	exon	1220000	1221742	.	+	.	ID=MeliponaBeecheii_003717-T1.exon1;Parent=MeliponaBeecheii_003717-T1;
contig_2	funannotate	CDS	1220000	1221742	.	+	0	ID=MeliponaBeecheii_003717-T1.cds;Parent=MeliponaBeecheii_003717-T1;
contig_2	funannotate	gene	1223287	1224936	.	+	.	ID=MeliponaBeecheii_003718;Name=TTLL4_1;
contig_2	funannotate	mRNA	1223287	1224936	.	+	.	ID=MeliponaBeecheii_003718-T1;Parent=MeliponaBeecheii_003718;product=Tubulin polyglutamylase ttll4;Ontology_term=GO:0006464,GO:0018095,GO:0005524;Dbxref=InterPro:IPR004344,InterPro:IPR027748,PFAM:PF03133,InterPro:IPR013815;note=COG:S,EggNog:ENOG41KOG4304;
contig_2	funannotate	exon	1223287	1224936	.	+	.	ID=MeliponaBeecheii_003718-T1.exon1;Parent=MeliponaBeecheii_003718-T1;
contig_2	funannotate	CDS	1223287	1224936	.	+	0	ID=MeliponaBeecheii_003718-T1.cds;Parent=MeliponaBeecheii_003718-T1;
contig_2	funannotate	gene	1234248	1235557	.	+	.	ID=MeliponaBeecheii_003719;
contig_2	funannotate	mRNA	1234248	1235557	.	+	.	ID=MeliponaBeecheii_003719-T1;Parent=MeliponaBeecheii_003719;product=hypothetical protein;
contig_2	funannotate	exon	1234248	1234256	.	+	.	ID=MeliponaBeecheii_003719-T1.exon1;Parent=MeliponaBeecheii_003719-T1;
contig_2	funannotate	exon	1235297	1235557	.	+	.	ID=MeliponaBeecheii_003719-T1.exon2;Parent=MeliponaBeecheii_003719-T1;
contig_2	funannotate	CDS	1234248	1234256	.	+	0	ID=MeliponaBeecheii_003719-T1.cds;Parent=MeliponaBeecheii_003719-T1;
contig_2	funannotate	CDS	1235297	1235557	.	+	0	ID=MeliponaBeecheii_003719-T1.cds;Parent=MeliponaBeecheii_003719-T1;
contig_2	funannotate	gene	1256552	1263425	.	+	.	ID=MeliponaBeecheii_003720;Name=TTLL4_2;
contig_2	funannotate	mRNA	1256552	1263425	.	+	.	ID=MeliponaBeecheii_003720-T1;Parent=MeliponaBeecheii_003720;product=Tubulin polyglutamylase ttll4;Ontology_term=GO:0046983,GO:0003677,GO:0006355;Dbxref=InterPro:IPR011598,InterPro:IPR036638,PFAM:PF00010,InterPro:IPR003650;note=COG:S,EggNog:ENOG41KOG4304;
contig_2	funannotate	exon	1256552	1256602	.	+	.	ID=MeliponaBeecheii_003720-T1.exon1;Parent=MeliponaBeecheii_003720-T1;
contig_2	funannotate	exon	1256765	1256854	.	+	.	ID=MeliponaBeecheii_003720-T1.exon2;Parent=MeliponaBeecheii_003720-T1;
contig_2	funannotate	exon	1262105	1262380	.	+	.	ID=MeliponaBeecheii_003720-T1.exon3;Parent=MeliponaBeecheii_003720-T1;
contig_2	funannotate	exon	1263057	1263425	.	+	.	ID=MeliponaBeecheii_003720-T1.exon4;Parent=MeliponaBeecheii_003720-T1;
contig_2	funannotate	CDS	1256552	1256602	.	+	0	ID=MeliponaBeecheii_003720-T1.cds;Parent=MeliponaBeecheii_003720-T1;
contig_2	funannotate	CDS	1256765	1256854	.	+	0	ID=MeliponaBeecheii_003720-T1.cds;Parent=MeliponaBeecheii_003720-T1;
contig_2	funannotate	CDS	1262105	1262380	.	+	0	ID=MeliponaBeecheii_003720-T1.cds;Parent=MeliponaBeecheii_003720-T1;
contig_2	funannotate	CDS	1263057	1263425	.	+	0	ID=MeliponaBeecheii_003720-T1.cds;Parent=MeliponaBeecheii_003720-T1;
contig_2	funannotate	gene	1265871	1270795	.	+	.	ID=MeliponaBeecheii_003721;Name=PPO1;
contig_2	funannotate	mRNA	1265871	1270795	.	+	.	ID=MeliponaBeecheii_003721-T1;Parent=MeliponaBeecheii_003721;product=Polyphenol oxidase 1;Ontology_term=GO:0016491;Dbxref=InterPro:IPR036697,InterPro:IPR002227,InterPro:IPR000896,InterPro:IPR014756,PFAM:PF00372,InterPro:IPR013788,InterPro:IPR005204,PFAM:PF03722,PFAM:PF00264,InterPro:IPR005203,InterPro:IPR008922,InterPro:IPR037020,PFAM:PF03723;note=EggNog:ENOG41032WC,COG:S;
contig_2	funannotate	exon	1265871	1265981	.	+	.	ID=MeliponaBeecheii_003721-T1.exon1;Parent=MeliponaBeecheii_003721-T1;
contig_2	funannotate	exon	1266230	1266422	.	+	.	ID=MeliponaBeecheii_003721-T1.exon2;Parent=MeliponaBeecheii_003721-T1;
contig_2	funannotate	exon	1266686	1266909	.	+	.	ID=MeliponaBeecheii_003721-T1.exon3;Parent=MeliponaBeecheii_003721-T1;
contig_2	funannotate	exon	1267160	1267362	.	+	.	ID=MeliponaBeecheii_003721-T1.exon4;Parent=MeliponaBeecheii_003721-T1;
contig_2	funannotate	exon	1268202	1268619	.	+	.	ID=MeliponaBeecheii_003721-T1.exon5;Parent=MeliponaBeecheii_003721-T1;
contig_2	funannotate	exon	1269284	1269412	.	+	.	ID=MeliponaBeecheii_003721-T1.exon6;Parent=MeliponaBeecheii_003721-T1;
contig_2	funannotate	exon	1269498	1269822	.	+	.	ID=MeliponaBeecheii_003721-T1.exon7;Parent=MeliponaBeecheii_003721-T1;
contig_2	funannotate	exon	1269989	1270221	.	+	.	ID=MeliponaBeecheii_003721-T1.exon8;Parent=MeliponaBeecheii_003721-T1;
contig_2	funannotate	exon	1270553	1270795	.	+	.	ID=MeliponaBeecheii_003721-T1.exon9;Parent=MeliponaBeecheii_003721-T1;
contig_2	funannotate	CDS	1265871	1265981	.	+	0	ID=MeliponaBeecheii_003721-T1.cds;Parent=MeliponaBeecheii_003721-T1;
contig_2	funannotate	CDS	1266230	1266422	.	+	0	ID=MeliponaBeecheii_003721-T1.cds;Parent=MeliponaBeecheii_003721-T1;
contig_2	funannotate	CDS	1266686	1266909	.	+	2	ID=MeliponaBeecheii_003721-T1.cds;Parent=MeliponaBeecheii_003721-T1;
contig_2	funannotate	CDS	1267160	1267362	.	+	0	ID=MeliponaBeecheii_003721-T1.cds;Parent=MeliponaBeecheii_003721-T1;
contig_2	funannotate	CDS	1268202	1268619	.	+	1	ID=MeliponaBeecheii_003721-T1.cds;Parent=MeliponaBeecheii_003721-T1;
contig_2	funannotate	CDS	1269284	1269412	.	+	0	ID=MeliponaBeecheii_003721-T1.cds;Parent=MeliponaBeecheii_003721-T1;
contig_2	funannotate	CDS	1269498	1269822	.	+	0	ID=MeliponaBeecheii_003721-T1.cds;Parent=MeliponaBeecheii_003721-T1;
contig_2	funannotate	CDS	1269989	1270221	.	+	2	ID=MeliponaBeecheii_003721-T1.cds;Parent=MeliponaBeecheii_003721-T1;
contig_2	funannotate	CDS	1270553	1270795	.	+	0	ID=MeliponaBeecheii_003721-T1.cds;Parent=MeliponaBeecheii_003721-T1;
contig_2	funannotate	gene	1279551	1281893	.	+	.	ID=MeliponaBeecheii_003722;
contig_2	funannotate	mRNA	1279551	1281893	.	+	.	ID=MeliponaBeecheii_003722-T1;Parent=MeliponaBeecheii_003722;product=hypothetical protein;Ontology_term=GO:0055085,GO:0016020,GO:0016021,GO:0022857;Dbxref=InterPro:IPR003663,InterPro:IPR005828,InterPro:IPR020846,PFAM:PF07690,PFAM:PF00083,InterPro:IPR005829,InterPro:IPR036259;note=COG:T,EggNog:ENOG4103GEW,TransMembrane:12 (i72-94o114-136i143-163o169-190i202-226o232-255i321-338o358-378i385-406o426-…
contig_2	funannotate	exon	1279551	1279574	.	+	.	ID=MeliponaBeecheii_003722-T1.exon1;Parent=MeliponaBeecheii_003722-T1;
contig_2	funannotate	exon	1279894	1280101	.	+	.	ID=MeliponaBeecheii_003722-T1.exon2;Parent=MeliponaBeecheii_003722-T1;
contig_2	funannotate	exon	1280377	1281893	.	+	.	ID=MeliponaBeecheii_003722-T1.exon3;Parent=MeliponaBeecheii_003722-T1;
contig_2	funannotate	CDS	1279551	1279574	.	+	0	ID=MeliponaBeecheii_003722-T1.cds;Parent=MeliponaBeecheii_003722-T1;
contig_2	funannotate	CDS	1279894	1280101	.	+	0	ID=MeliponaBeecheii_003722-T1.cds;Parent=MeliponaBeecheii_003722-T1;
contig_2	funannotate	CDS	1280377	1281893	.	+	2	ID=MeliponaBeecheii_003722-T1.cds;Parent=MeliponaBeecheii_003722-T1;
contig_2	funannotate	gene	1291397	1291748	.	+	.	ID=MeliponaBeecheii_003723;
contig_2	funannotate	mRNA	1291397	1291748	.	+	.	ID=MeliponaBeecheii_003723-T1;Parent=MeliponaBeecheii_003723;product=hypothetical protein;
contig_2	funannotate	exon	1291397	1291439	.	+	.	ID=MeliponaBeecheii_003723-T1.exon1;Parent=MeliponaBeecheii_003723-T1;
contig_2	funannotate	exon	1291522	1291748	.	+	.	ID=MeliponaBeecheii_003723-T1.exon2;Parent=MeliponaBeecheii_003723-T1;
contig_2	funannotate	CDS	1291397	1291439	.	+	0	ID=MeliponaBeecheii_003723-T1.cds;Parent=MeliponaBeecheii_003723-T1;
contig_2	funannotate	CDS	1291522	1291748	.	+	2	ID=MeliponaBeecheii_003723-T1.cds;Parent=MeliponaBeecheii_003723-T1;
contig_2	funannotate	gene	1295678	1296133	.	+	.	ID=MeliponaBeecheii_003724;
contig_2	funannotate	mRNA	1295678	1296133	.	+	.	ID=MeliponaBeecheii_003724-T1;Parent=MeliponaBeecheii_003724;product=hypothetical protein;note=TransMembrane:1 (o113-134i);
contig_2	funannotate	exon	1295678	1296133	.	+	.	ID=MeliponaBeecheii_003724-T1.exon1;Parent=MeliponaBeecheii_003724-T1;
contig_2	funannotate	CDS	1295678	1296133	.	+	0	ID=MeliponaBeecheii_003724-T1.cds;Parent=MeliponaBeecheii_003724-T1;
contig_2	funannotate	gene	1305598	1318236	.	+	.	ID=MeliponaBeecheii_003725;
contig_2	funannotate	mRNA	1305598	1318236	.	+	.	ID=MeliponaBeecheii_003725-T1;Parent=MeliponaBeecheii_003725;product=hypothetical protein;Ontology_term=GO:0003677,GO:0000981,GO:0006355;Dbxref=InterPro:IPR001523,InterPro:IPR043565,InterPro:IPR043182,InterPro:IPR001356,InterPro:IPR017970,InterPro:IPR036388,PFAM:PF00046,InterPro:IPR009057,PFAM:PF05920,PFAM:PF00292;note=COG:K,EggNog:ENOG410328R;
contig_2	funannotate	exon	1305598	1305828	.	+	.	ID=MeliponaBeecheii_003725-T1.exon1;Parent=MeliponaBeecheii_003725-T1;
contig_2	funannotate	exon	1306126	1306252	.	+	.	ID=MeliponaBeecheii_003725-T1.exon2;Parent=MeliponaBeecheii_003725-T1;
contig_2	funannotate	exon	1310093	1310344	.	+	.	ID=MeliponaBeecheii_003725-T1.exon3;Parent=MeliponaBeecheii_003725-T1;
contig_2	funannotate	exon	1312034	1312205	.	+	.	ID=MeliponaBeecheii_003725-T1.exon4;Parent=MeliponaBeecheii_003725-T1;
contig_2	funannotate	exon	1312939	1313223	.	+	.	ID=MeliponaBeecheii_003725-T1.exon5;Parent=MeliponaBeecheii_003725-T1;
contig_2	funannotate	exon	1317975	1318236	.	+	.	ID=MeliponaBeecheii_003725-T1.exon6;Parent=MeliponaBeecheii_003725-T1;
contig_2	funannotate	CDS	1305598	1305828	.	+	0	ID=MeliponaBeecheii_003725-T1.cds;Parent=MeliponaBeecheii_003725-T1;
contig_2	funannotate	CDS	1306126	1306252	.	+	0	ID=MeliponaBeecheii_003725-T1.cds;Parent=MeliponaBeecheii_003725-T1;
contig_2	funannotate	CDS	1310093	1310344	.	+	2	ID=MeliponaBeecheii_003725-T1.cds;Parent=MeliponaBeecheii_003725-T1;
contig_2	funannotate	CDS	1312034	1312205	.	+	2	ID=MeliponaBeecheii_003725-T1.cds;Parent=MeliponaBeecheii_003725-T1;
contig_2	funannotate	CDS	1312939	1313223	.	+	1	ID=MeliponaBeecheii_003725-T1.cds;Parent=MeliponaBeecheii_003725-T1;
contig_2	funannotate	CDS	1317975	1318236	.	+	1	ID=MeliponaBeecheii_003725-T1.cds;Parent=MeliponaBeecheii_003725-T1;
contig_2	funannotate	gene	1321414	1323801	.	+	.	ID=MeliponaBeecheii_003726;
contig_2	funannotate	mRNA	1321414	1323801	.	+	.	ID=MeliponaBeecheii_003726-T1;Parent=MeliponaBeecheii_003726;product=hypothetical protein;
contig_2	funannotate	exon	1321414	1321422	.	+	.	ID=MeliponaBeecheii_003726-T1.exon1;Parent=MeliponaBeecheii_003726-T1;
contig_2	funannotate	exon	1323208	1323801	.	+	.	ID=MeliponaBeecheii_003726-T1.exon2;Parent=MeliponaBeecheii_003726-T1;
contig_2	funannotate	CDS	1321414	1321422	.	+	0	ID=MeliponaBeecheii_003726-T1.cds;Parent=MeliponaBeecheii_003726-T1;
contig_2	funannotate	CDS	1323208	1323801	.	+	0	ID=MeliponaBeecheii_003726-T1.cds;Parent=MeliponaBeecheii_003726-T1;
contig_2	funannotate	gene	1324004	1324660	.	+	.	ID=MeliponaBeecheii_003727;
contig_2	funannotate	mRNA	1324004	1324660	.	+	.	ID=MeliponaBeecheii_003727-T1;Parent=MeliponaBeecheii_003727;product=hypothetical protein;
contig_2	funannotate	exon	1324004	1324011	.	+	.	ID=MeliponaBeecheii_003727-T1.exon1;Parent=MeliponaBeecheii_003727-T1;
contig_2	funannotate	exon	1324360	1324660	.	+	.	ID=MeliponaBeecheii_003727-T1.exon2;Parent=MeliponaBeecheii_003727-T1;
contig_2	funannotate	CDS	1324004	1324011	.	+	0	ID=MeliponaBeecheii_003727-T1.cds;Parent=MeliponaBeecheii_003727-T1;
contig_2	funannotate	CDS	1324360	1324660	.	+	1	ID=MeliponaBeecheii_003727-T1.cds;Parent=MeliponaBeecheii_003727-T1;
contig_2	funannotate	gene	1339596	1340530	.	-	.	ID=MeliponaBeecheii_003728;
contig_2	funannotate	mRNA	1339596	1340530	.	-	.	ID=MeliponaBeecheii_003728-T1;Parent=MeliponaBeecheii_003728;product=hypothetical protein;
contig_2	funannotate	exon	1340450	1340530	.	-	.	ID=MeliponaBeecheii_003728-T1.exon1;Parent=MeliponaBeecheii_003728-T1;
contig_2	funannotate	exon	1339596	1339817	.	-	.	ID=MeliponaBeecheii_003728-T1.exon2;Parent=MeliponaBeecheii_003728-T1;
contig_2	funannotate	CDS	1340450	1340530	.	-	0	ID=MeliponaBeecheii_003728-T1.cds;Parent=MeliponaBeecheii_003728-T1;
contig_2	funannotate	CDS	1339596	1339817	.	-	0	ID=MeliponaBeecheii_003728-T1.cds;Parent=MeliponaBeecheii_003728-T1;
contig_2	funannotate	gene	1347310	1353141	.	+	.	ID=MeliponaBeecheii_003729;
contig_2	funannotate	mRNA	1347310	1353141	.	+	.	ID=MeliponaBeecheii_003729-T1;Parent=MeliponaBeecheii_003729;product=hypothetical protein;Ontology_term=GO:0003677,GO:0006355;Dbxref=PFAM:PF13384,InterPro:IPR001523,InterPro:IPR043565,InterPro:IPR043182,InterPro:IPR036388,PFAM:PF00292,InterPro:IPR009057;note=COG:K,EggNog:ENOG41036BC;
contig_2	funannotate	exon	1347310	1347636	.	+	.	ID=MeliponaBeecheii_003729-T1.exon1;Parent=MeliponaBeecheii_003729-T1;
contig_2	funannotate	exon	1353013	1353141	.	+	.	ID=MeliponaBeecheii_003729-T1.exon2;Parent=MeliponaBeecheii_003729-T1;
contig_2	funannotate	CDS	1347310	1347636	.	+	0	ID=MeliponaBeecheii_003729-T1.cds;Parent=MeliponaBeecheii_003729-T1;
contig_2	funannotate	CDS	1353013	1353141	.	+	0	ID=MeliponaBeecheii_003729-T1.cds;Parent=MeliponaBeecheii_003729-T1;
contig_2	funannotate	gene	1370569	1372753	.	+	.	ID=MeliponaBeecheii_003730;
contig_2	funannotate	mRNA	1370569	1372753	.	+	.	ID=MeliponaBeecheii_003730-T1;Parent=MeliponaBeecheii_003730;product=hypothetical protein;Ontology_term=GO:0003677,GO:0000981,GO:0006355;Dbxref=InterPro:IPR043565,InterPro:IPR017970,InterPro:IPR001356,InterPro:IPR000047,PFAM:PF00046,InterPro:IPR009057,PFAM:PF05920;note=COG:K,EggNog:ENOG41036BC;
contig_2	funannotate	exon	1370569	1370575	.	+	.	ID=MeliponaBeecheii_003730-T1.exon1;Parent=MeliponaBeecheii_003730-T1;
contig_2	funannotate	exon	1371391	1371587	.	+	.	ID=MeliponaBeecheii_003730-T1.exon2;Parent=MeliponaBeecheii_003730-T1;
contig_2	funannotate	exon	1371918	1372419	.	+	.	ID=MeliponaBeecheii_003730-T1.exon3;Parent=MeliponaBeecheii_003730-T1;
contig_2	funannotate	exon	1372524	1372753	.	+	.	ID=MeliponaBeecheii_003730-T1.exon4;Parent=MeliponaBeecheii_003730-T1;
contig_2	funannotate	CDS	1370569	1370575	.	+	0	ID=MeliponaBeecheii_003730-T1.cds;Parent=MeliponaBeecheii_003730-T1;
contig_2	funannotate	CDS	1371391	1371587	.	+	2	ID=MeliponaBeecheii_003730-T1.cds;Parent=MeliponaBeecheii_003730-T1;
contig_2	funannotate	CDS	1371918	1372419	.	+	0	ID=MeliponaBeecheii_003730-T1.cds;Parent=MeliponaBeecheii_003730-T1;
contig_2	funannotate	CDS	1372524	1372753	.	+	2	ID=MeliponaBeecheii_003730-T1.cds;Parent=MeliponaBeecheii_003730-T1;
contig_2	funannotate	gene	1376240	1395783	.	-	.	ID=MeliponaBeecheii_003731;
contig_2	funannotate	mRNA	1376240	1395783	.	-	.	ID=MeliponaBeecheii_003731-T1;Parent=MeliponaBeecheii_003731;product=hypothetical protein;note=EggNog:ENOG41039C0;
contig_2	funannotate	exon	1395754	1395783	.	-	.	ID=MeliponaBeecheii_003731-T1.exon1;Parent=MeliponaBeecheii_003731-T1;
contig_2	funannotate	exon	1395543	1395677	.	-	.	ID=MeliponaBeecheii_003731-T1.exon2;Parent=MeliponaBeecheii_003731-T1;
contig_2	funannotate	exon	1392838	1392849	.	-	.	ID=MeliponaBeecheii_003731-T1.exon3;Parent=MeliponaBeecheii_003731-T1;
contig_2	funannotate	exon	1387414	1387428	.	-	.	ID=MeliponaBeecheii_003731-T1.exon4;Parent=MeliponaBeecheii_003731-T1;
contig_2	funannotate	exon	1380219	1380682	.	-	.	ID=MeliponaBeecheii_003731-T1.exon5;Parent=MeliponaBeecheii_003731-T1;
contig_2	funannotate	exon	1379093	1379838	.	-	.	ID=MeliponaBeecheii_003731-T1.exon6;Parent=MeliponaBeecheii_003731-T1;
contig_2	funannotate	exon	1378492	1378654	.	-	.	ID=MeliponaBeecheii_003731-T1.exon7;Parent=MeliponaBeecheii_003731-T1;
contig_2	funannotate	exon	1376240	1376441	.	-	.	ID=MeliponaBeecheii_003731-T1.exon8;Parent=MeliponaBeecheii_003731-T1;
contig_2	funannotate	CDS	1395754	1395783	.	-	0	ID=MeliponaBeecheii_003731-T1.cds;Parent=MeliponaBeecheii_003731-T1;
contig_2	funannotate	CDS	1395543	1395677	.	-	0	ID=MeliponaBeecheii_003731-T1.cds;Parent=MeliponaBeecheii_003731-T1;
contig_2	funannotate	CDS	1392838	1392849	.	-	0	ID=MeliponaBeecheii_003731-T1.cds;Parent=MeliponaBeecheii_003731-T1;
contig_2	funannotate	CDS	1387414	1387428	.	-	0	ID=MeliponaBeecheii_003731-T1.cds;Parent=MeliponaBeecheii_003731-T1;
contig_2	funannotate	CDS	1380219	1380682	.	-	0	ID=MeliponaBeecheii_003731-T1.cds;Parent=MeliponaBeecheii_003731-T1;
contig_2	funannotate	CDS	1379093	1379838	.	-	1	ID=MeliponaBeecheii_003731-T1.cds;Parent=MeliponaBeecheii_003731-T1;
contig_2	funannotate	CDS	1378492	1378654	.	-	2	ID=MeliponaBeecheii_003731-T1.cds;Parent=MeliponaBeecheii_003731-T1;
contig_2	funannotate	CDS	1376240	1376441	.	-	1	ID=MeliponaBeecheii_003731-T1.cds;Parent=MeliponaBeecheii_003731-T1;
contig_2	funannotate	gene	1401573	1410858	.	-	.	ID=MeliponaBeecheii_003732;
contig_2	funannotate	mRNA	1401573	1410858	.	-	.	ID=MeliponaBeecheii_003732-T1;Parent=MeliponaBeecheii_003732;product=hypothetical protein;note=EggNog:ENOG410397H,TransMembrane:4 (o625-643i726-745o751-768i777-793o),COG:P;
contig_2	funannotate	exon	1410761	1410858	.	-	.	ID=MeliponaBeecheii_003732-T1.exon1;Parent=MeliponaBeecheii_003732-T1;
contig_2	funannotate	exon	1410361	1410564	.	-	.	ID=MeliponaBeecheii_003732-T1.exon2;Parent=MeliponaBeecheii_003732-T1;
contig_2	funannotate	exon	1409977	1410271	.	-	.	ID=MeliponaBeecheii_003732-T1.exon3;Parent=MeliponaBeecheii_003732-T1;
contig_2	funannotate	exon	1409567	1409913	.	-	.	ID=MeliponaBeecheii_003732-T1.exon4;Parent=MeliponaBeecheii_003732-T1;
contig_2	funannotate	exon	1408910	1409489	.	-	.	ID=MeliponaBeecheii_003732-T1.exon5;Parent=MeliponaBeecheii_003732-T1;
contig_2	funannotate	exon	1408599	1408801	.	-	.	ID=MeliponaBeecheii_003732-T1.exon6;Parent=MeliponaBeecheii_003732-T1;
contig_2	funannotate	exon	1408369	1408512	.	-	.	ID=MeliponaBeecheii_003732-T1.exon7;Parent=MeliponaBeecheii_003732-T1;
contig_2	funannotate	exon	1407929	1408299	.	-	.	ID=MeliponaBeecheii_003732-T1.exon8;Parent=MeliponaBeecheii_003732-T1;
contig_2	funannotate	exon	1407627	1407838	.	-	.	ID=MeliponaBeecheii_003732-T1.exon9;Parent=MeliponaBeecheii_003732-T1;
contig_2	funannotate	exon	1407131	1407532	.	-	.	ID=MeliponaBeecheii_003732-T1.exon10;Parent=MeliponaBeecheii_003732-T1;
contig_2	funannotate	exon	1404444	1407032	.	-	.	ID=MeliponaBeecheii_003732-T1.exon11;Parent=MeliponaBeecheii_003732-T1;
contig_2	funannotate	exon	1402777	1404293	.	-	.	ID=MeliponaBeecheii_003732-T1.exon12;Parent=MeliponaBeecheii_003732-T1;
contig_2	funannotate	exon	1402359	1402644	.	-	.	ID=MeliponaBeecheii_003732-T1.exon13;Parent=MeliponaBeecheii_003732-T1;
contig_2	funannotate	exon	1401573	1402283	.	-	.	ID=MeliponaBeecheii_003732-T1.exon14;Parent=MeliponaBeecheii_003732-T1;
contig_2	funannotate	CDS	1410761	1410858	.	-	0	ID=MeliponaBeecheii_003732-T1.cds;Parent=MeliponaBeecheii_003732-T1;
contig_2	funannotate	CDS	1410361	1410564	.	-	1	ID=MeliponaBeecheii_003732-T1.cds;Parent=MeliponaBeecheii_003732-T1;
contig_2	funannotate	CDS	1409977	1410271	.	-	1	ID=MeliponaBeecheii_003732-T1.cds;Parent=MeliponaBeecheii_003732-T1;
contig_2	funannotate	CDS	1409567	1409913	.	-	0	ID=MeliponaBeecheii_003732-T1.cds;Parent=MeliponaBeecheii_003732-T1;
contig_2	funannotate	CDS	1408910	1409489	.	-	1	ID=MeliponaBeecheii_003732-T1.cds;Parent=MeliponaBeecheii_003732-T1;
contig_2	funannotate	CDS	1408599	1408801	.	-	0	ID=MeliponaBeecheii_003732-T1.cds;Parent=MeliponaBeecheii_003732-T1;
contig_2	funannotate	CDS	1408369	1408512	.	-	1	ID=MeliponaBeecheii_003732-T1.cds;Parent=MeliponaBeecheii_003732-T1;
contig_2	funannotate	CDS	1407929	1408299	.	-	1	ID=MeliponaBeecheii_003732-T1.cds;Parent=MeliponaBeecheii_003732-T1;
contig_2	funannotate	CDS	1407627	1407838	.	-	2	ID=MeliponaBeecheii_003732-T1.cds;Parent=MeliponaBeecheii_003732-T1;
contig_2	funannotate	CDS	1407131	1407532	.	-	0	ID=MeliponaBeecheii_003732-T1.cds;Parent=MeliponaBeecheii_003732-T1;
contig_2	funannotate	CDS	1404444	1407032	.	-	0	ID=MeliponaBeecheii_003732-T1.cds;Parent=MeliponaBeecheii_003732-T1;
contig_2	funannotate	CDS	1402777	1404293	.	-	0	ID=MeliponaBeecheii_003732-T1.cds;Parent=MeliponaBeecheii_003732-T1;
contig_2	funannotate	CDS	1402359	1402644	.	-	1	ID=MeliponaBeecheii_003732-T1.cds;Parent=MeliponaBeecheii_003732-T1;
contig_2	funannotate	CDS	1401573	1402283	.	-	0	ID=MeliponaBeecheii_003732-T1.cds;Parent=MeliponaBeecheii_003732-T1;
contig_2	funannotate	gene	1412314	1413926	.	-	.	ID=MeliponaBeecheii_003733;Name=WDR79;
contig_2	funannotate	mRNA	1412314	1413926	.	-	.	ID=MeliponaBeecheii_003733-T1;Parent=MeliponaBeecheii_003733;product=Telomerase Cajal body protein 1;Ontology_term=GO:0005515;Dbxref=InterPro:IPR015943,InterPro:IPR036322,InterPro:IPR019775,InterPro:IPR001680;note=EggNog:ENOG410331C,COG:S;
contig_2	funannotate	exon	1413861	1413926	.	-	.	ID=MeliponaBeecheii_003733-T1.exon1;Parent=MeliponaBeecheii_003733-T1;
contig_2	funannotate	exon	1413236	1413783	.	-	.	ID=MeliponaBeecheii_003733-T1.exon2;Parent=MeliponaBeecheii_003733-T1;
contig_2	funannotate	exon	1412918	1413150	.	-	.	ID=MeliponaBeecheii_003733-T1.exon3;Parent=MeliponaBeecheii_003733-T1;
contig_2	funannotate	exon	1412612	1412845	.	-	.	ID=MeliponaBeecheii_003733-T1.exon4;Parent=MeliponaBeecheii_003733-T1;
contig_2	funannotate	exon	1412314	1412528	.	-	.	ID=MeliponaBeecheii_003733-T1.exon5;Parent=MeliponaBeecheii_003733-T1;
contig_2	funannotate	CDS	1413861	1413926	.	-	0	ID=MeliponaBeecheii_003733-T1.cds;Parent=MeliponaBeecheii_003733-T1;
contig_2	funannotate	CDS	1413236	1413783	.	-	0	ID=MeliponaBeecheii_003733-T1.cds;Parent=MeliponaBeecheii_003733-T1;
contig_2	funannotate	CDS	1412918	1413150	.	-	1	ID=MeliponaBeecheii_003733-T1.cds;Parent=MeliponaBeecheii_003733-T1;
contig_2	funannotate	CDS	1412612	1412845	.	-	2	ID=MeliponaBeecheii_003733-T1.cds;Parent=MeliponaBeecheii_003733-T1;
contig_2	funannotate	CDS	1412314	1412528	.	-	2	ID=MeliponaBeecheii_003733-T1.cds;Parent=MeliponaBeecheii_003733-T1;
contig_2	funannotate	gene	1422866	1430886	.	+	.	ID=MeliponaBeecheii_003734;
contig_2	funannotate	mRNA	1422866	1430886	.	+	.	ID=MeliponaBeecheii_003734-T1;Parent=MeliponaBeecheii_003734;product=hypothetical protein;Ontology_term=GO:0005515,GO:0008270;Dbxref=InterPro:IPR001258,InterPro:IPR013017,InterPro:IPR011042,PFAM:PF00643,PFAM:PF01436,InterPro:IPR000315;note=EggNog:ENOG4103I0T,COG:O,BUSCO:EOG091B07PI;
contig_2	funannotate	exon	1422866	1422942	.	+	.	ID=MeliponaBeecheii_003734-T1.exon1;Parent=MeliponaBeecheii_003734-T1;
contig_2	funannotate	exon	1426583	1426691	.	+	.	ID=MeliponaBeecheii_003734-T1.exon2;Parent=MeliponaBeecheii_003734-T1;
contig_2	funannotate	exon	1426852	1427121	.	+	.	ID=MeliponaBeecheii_003734-T1.exon3;Parent=MeliponaBeecheii_003734-T1;
contig_2	funannotate	exon	1427449	1427757	.	+	.	ID=MeliponaBeecheii_003734-T1.exon4;Parent=MeliponaBeecheii_003734-T1;
contig_2	funannotate	exon	1427997	1428287	.	+	.	ID=MeliponaBeecheii_003734-T1.exon5;Parent=MeliponaBeecheii_003734-T1;
contig_2	funannotate	exon	1428646	1429197	.	+	.	ID=MeliponaBeecheii_003734-T1.exon6;Parent=MeliponaBeecheii_003734-T1;
contig_2	funannotate	exon	1430305	1430886	.	+	.	ID=MeliponaBeecheii_003734-T1.exon7;Parent=MeliponaBeecheii_003734-T1;
contig_2	funannotate	CDS	1422866	1422942	.	+	0	ID=MeliponaBeecheii_003734-T1.cds;Parent=MeliponaBeecheii_003734-T1;
contig_2	funannotate	CDS	1426583	1426691	.	+	1	ID=MeliponaBeecheii_003734-T1.cds;Parent=MeliponaBeecheii_003734-T1;
contig_2	funannotate	CDS	1426852	1427121	.	+	0	ID=MeliponaBeecheii_003734-T1.cds;Parent=MeliponaBeecheii_003734-T1;
contig_2	funannotate	CDS	1427449	1427757	.	+	0	ID=MeliponaBeecheii_003734-T1.cds;Parent=MeliponaBeecheii_003734-T1;
contig_2	funannotate	CDS	1427997	1428287	.	+	0	ID=MeliponaBeecheii_003734-T1.cds;Parent=MeliponaBeecheii_003734-T1;
contig_2	funannotate	CDS	1428646	1429197	.	+	0	ID=MeliponaBeecheii_003734-T1.cds;Parent=MeliponaBeecheii_003734-T1;
contig_2	funannotate	CDS	1430305	1430886	.	+	0	ID=MeliponaBeecheii_003734-T1.cds;Parent=MeliponaBeecheii_003734-T1;
contig_2	funannotate	gene	1435037	1447800	.	+	.	ID=MeliponaBeecheii_003735;
contig_2	funannotate	mRNA	1435037	1447800	.	+	.	ID=MeliponaBeecheii_003735-T1;Parent=MeliponaBeecheii_003735;product=hypothetical protein;Dbxref=InterPro:IPR000884,InterPro:IPR038178,InterPro:IPR036383,InterPro:IPR000001,InterPro:IPR018056,InterPro:IPR013806,PFAM:PF00051,PFAM:PF00090;note=COG:O,EggNog:ENOG410368X,TransMembrane:1 (o1296-1320i);
contig_2	funannotate	exon	1435037	1435123	.	+	.	ID=MeliponaBeecheii_003735-T1.exon1;Parent=MeliponaBeecheii_003735-T1;
contig_2	funannotate	exon	1436165	1436327	.	+	.	ID=MeliponaBeecheii_003735-T1.exon2;Parent=MeliponaBeecheii_003735-T1;
contig_2	funannotate	exon	1436718	1436824	.	+	.	ID=MeliponaBeecheii_003735-T1.exon3;Parent=MeliponaBeecheii_003735-T1;
contig_2	funannotate	exon	1436894	1437062	.	+	.	ID=MeliponaBeecheii_003735-T1.exon4;Parent=MeliponaBeecheii_003735-T1;
contig_2	funannotate	exon	1437143	1437258	.	+	.	ID=MeliponaBeecheii_003735-T1.exon5;Parent=MeliponaBeecheii_003735-T1;
contig_2	funannotate	exon	1437547	1437675	.	+	.	ID=MeliponaBeecheii_003735-T1.exon6;Parent=MeliponaBeecheii_003735-T1;
contig_2	funannotate	exon	1438076	1438310	.	+	.	ID=MeliponaBeecheii_003735-T1.exon7;Parent=MeliponaBeecheii_003735-T1;
contig_2	funannotate	exon	1438655	1438812	.	+	.	ID=MeliponaBeecheii_003735-T1.exon8;Parent=MeliponaBeecheii_003735-T1;
contig_2	funannotate	exon	1441866	1441993	.	+	.	ID=MeliponaBeecheii_003735-T1.exon9;Parent=MeliponaBeecheii_003735-T1;
contig_2	funannotate	exon	1442067	1442221	.	+	.	ID=MeliponaBeecheii_003735-T1.exon10;Parent=MeliponaBeecheii_003735-T1;
contig_2	funannotate	exon	1442367	1442491	.	+	.	ID=MeliponaBeecheii_003735-T1.exon11;Parent=MeliponaBeecheii_003735-T1;
contig_2	funannotate	exon	1442721	1442898	.	+	.	ID=MeliponaBeecheii_003735-T1.exon12;Parent=MeliponaBeecheii_003735-T1;
contig_2	funannotate	exon	1443013	1443384	.	+	.	ID=MeliponaBeecheii_003735-T1.exon13;Parent=MeliponaBeecheii_003735-T1;
contig_2	funannotate	exon	1443593	1443823	.	+	.	ID=MeliponaBeecheii_003735-T1.exon14;Parent=MeliponaBeecheii_003735-T1;
contig_2	funannotate	exon	1444295	1444525	.	+	.	ID=MeliponaBeecheii_003735-T1.exon15;Parent=MeliponaBeecheii_003735-T1;
contig_2	funannotate	exon	1444600	1444759	.	+	.	ID=MeliponaBeecheii_003735-T1.exon16;Parent=MeliponaBeecheii_003735-T1;
contig_2	funannotate	exon	1444960	1445100	.	+	.	ID=MeliponaBeecheii_003735-T1.exon17;Parent=MeliponaBeecheii_003735-T1;
contig_2	funannotate	exon	1445228	1445373	.	+	.	ID=MeliponaBeecheii_003735-T1.exon18;Parent=MeliponaBeecheii_003735-T1;
contig_2	funannotate	exon	1445451	1445648	.	+	.	ID=MeliponaBeecheii_003735-T1.exon19;Parent=MeliponaBeecheii_003735-T1;
contig_2	funannotate	exon	1445763	1445969	.	+	.	ID=MeliponaBeecheii_003735-T1.exon20;Parent=MeliponaBeecheii_003735-T1;
contig_2	funannotate	exon	1446048	1446419	.	+	.	ID=MeliponaBeecheii_003735-T1.exon21;Parent=MeliponaBeecheii_003735-T1;
contig_2	funannotate	exon	1447290	1447443	.	+	.	ID=MeliponaBeecheii_003735-T1.exon22;Parent=MeliponaBeecheii_003735-T1;
contig_2	funannotate	exon	1447557	1447800	.	+	.	ID=MeliponaBeecheii_003735-T1.exon23;Parent=MeliponaBeecheii_003735-T1;
contig_2	funannotate	CDS	1435037	1435123	.	+	0	ID=MeliponaBeecheii_003735-T1.cds;Parent=MeliponaBeecheii_003735-T1;
contig_2	funannotate	CDS	1436165	1436327	.	+	0	ID=MeliponaBeecheii_003735-T1.cds;Parent=MeliponaBeecheii_003735-T1;
contig_2	funannotate	CDS	1436718	1436824	.	+	2	ID=MeliponaBeecheii_003735-T1.cds;Parent=MeliponaBeecheii_003735-T1;
contig_2	funannotate	CDS	1436894	1437062	.	+	0	ID=MeliponaBeecheii_003735-T1.cds;Parent=MeliponaBeecheii_003735-T1;
contig_2	funannotate	CDS	1437143	1437258	.	+	2	ID=MeliponaBeecheii_003735-T1.cds;Parent=MeliponaBeecheii_003735-T1;
contig_2	funannotate	CDS	1437547	1437675	.	+	0	ID=MeliponaBeecheii_003735-T1.cds;Parent=MeliponaBeecheii_003735-T1;
contig_2	funannotate	CDS	1438076	1438310	.	+	0	ID=MeliponaBeecheii_003735-T1.cds;Parent=MeliponaBeecheii_003735-T1;
contig_2	funannotate	CDS	1438655	1438812	.	+	2	ID=MeliponaBeecheii_003735-T1.cds;Parent=MeliponaBeecheii_003735-T1;
contig_2	funannotate	CDS	1441866	1441993	.	+	0	ID=MeliponaBeecheii_003735-T1.cds;Parent=MeliponaBeecheii_003735-T1;
contig_2	funannotate	CDS	1442067	1442221	.	+	1	ID=MeliponaBeecheii_003735-T1.cds;Parent=MeliponaBeecheii_003735-T1;
contig_2	funannotate	CDS	1442367	1442491	.	+	2	ID=MeliponaBeecheii_003735-T1.cds;Parent=MeliponaBeecheii_003735-T1;
contig_2	funannotate	CDS	1442721	1442898	.	+	0	ID=MeliponaBeecheii_003735-T1.cds;Parent=MeliponaBeecheii_003735-T1;
contig_2	funannotate	CDS	1443013	1443384	.	+	2	ID=MeliponaBeecheii_003735-T1.cds;Parent=MeliponaBeecheii_003735-T1;
contig_2	funannotate	CDS	1443593	1443823	.	+	2	ID=MeliponaBeecheii_003735-T1.cds;Parent=MeliponaBeecheii_003735-T1;
contig_2	funannotate	CDS	1444295	1444525	.	+	2	ID=MeliponaBeecheii_003735-T1.cds;Parent=MeliponaBeecheii_003735-T1;
contig_2	funannotate	CDS	1444600	1444759	.	+	2	ID=MeliponaBeecheii_003735-T1.cds;Parent=MeliponaBeecheii_003735-T1;
contig_2	funannotate	CDS	1444960	1445100	.	+	1	ID=MeliponaBeecheii_003735-T1.cds;Parent=MeliponaBeecheii_003735-T1;
contig_2	funannotate	CDS	1445228	1445373	.	+	1	ID=MeliponaBeecheii_003735-T1.cds;Parent=MeliponaBeecheii_003735-T1;
contig_2	funannotate	CDS	1445451	1445648	.	+	2	ID=MeliponaBeecheii_003735-T1.cds;Parent=MeliponaBeecheii_003735-T1;
contig_2	funannotate	CDS	1445763	1445969	.	+	2	ID=MeliponaBeecheii_003735-T1.cds;Parent=MeliponaBeecheii_003735-T1;
contig_2	funannotate	CDS	1446048	1446419	.	+	2	ID=MeliponaBeecheii_003735-T1.cds;Parent=MeliponaBeecheii_003735-T1;
contig_2	funannotate	CDS	1447290	1447443	.	+	2	ID=MeliponaBeecheii_003735-T1.cds;Parent=MeliponaBeecheii_003735-T1;
contig_2	funannotate	CDS	1447557	1447800	.	+	1	ID=MeliponaBeecheii_003735-T1.cds;Parent=MeliponaBeecheii_003735-T1;
contig_2	funannotate	gene	1448258	1448587	.	+	.	ID=MeliponaBeecheii_003736;
contig_2	funannotate	mRNA	1448258	1448587	.	+	.	ID=MeliponaBeecheii_003736-T1;Parent=MeliponaBeecheii_003736;product=hypothetical protein;
contig_2	funannotate	exon	1448258	1448587	.	+	.	ID=MeliponaBeecheii_003736-T1.exon1;Parent=MeliponaBeecheii_003736-T1;
contig_2	funannotate	CDS	1448258	1448587	.	+	0	ID=MeliponaBeecheii_003736-T1.cds;Parent=MeliponaBeecheii_003736-T1;
contig_2	funannotate	gene	1448654	1449013	.	+	.	ID=MeliponaBeecheii_003737;
contig_2	funannotate	mRNA	1448654	1449013	.	+	.	ID=MeliponaBeecheii_003737-T1;Parent=MeliponaBeecheii_003737;product=hypothetical protein;
contig_2	funannotate	exon	1448654	1449013	.	+	.	ID=MeliponaBeecheii_003737-T1.exon1;Parent=MeliponaBeecheii_003737-T1;
contig_2	funannotate	CDS	1448654	1449013	.	+	0	ID=MeliponaBeecheii_003737-T1.cds;Parent=MeliponaBeecheii_003737-T1;
contig_2	funannotate	gene	1449142	1456234	.	+	.	ID=MeliponaBeecheii_003738;
contig_2	funannotate	mRNA	1449142	1456234	.	+	.	ID=MeliponaBeecheii_003738-T1;Parent=MeliponaBeecheii_003738;product=hypothetical protein;Dbxref=PFAM:PF13894,PFAM:PF13912,InterPro:IPR013087,PFAM:PF00096,InterPro:IPR036236,PFAM:PF12874;note=EggNog:ENOG410337K,COG:K;
contig_2	funannotate	exon	1449142	1449208	.	+	.	ID=MeliponaBeecheii_003738-T1.exon1;Parent=MeliponaBeecheii_003738-T1;
contig_2	funannotate	exon	1449805	1450145	.	+	.	ID=MeliponaBeecheii_003738-T1.exon2;Parent=MeliponaBeecheii_003738-T1;
contig_2	funannotate	exon	1450987	1451128	.	+	.	ID=MeliponaBeecheii_003738-T1.exon3;Parent=MeliponaBeecheii_003738-T1;
contig_2	funannotate	exon	1451625	1451780	.	+	.	ID=MeliponaBeecheii_003738-T1.exon4;Parent=MeliponaBeecheii_003738-T1;
contig_2	funannotate	exon	1452889	1453149	.	+	.	ID=MeliponaBeecheii_003738-T1.exon5;Parent=MeliponaBeecheii_003738-T1;
contig_2	funannotate	exon	1453481	1453650	.	+	.	ID=MeliponaBeecheii_003738-T1.exon6;Parent=MeliponaBeecheii_003738-T1;
contig_2	funannotate	exon	1456022	1456234	.	+	.	ID=MeliponaBeecheii_003738-T1.exon7;Parent=MeliponaBeecheii_003738-T1;
contig_2	funannotate	CDS	1449142	1449208	.	+	0	ID=MeliponaBeecheii_003738-T1.cds;Parent=MeliponaBeecheii_003738-T1;
contig_2	funannotate	CDS	1449805	1450145	.	+	2	ID=MeliponaBeecheii_003738-T1.cds;Parent=MeliponaBeecheii_003738-T1;
contig_2	funannotate	CDS	1450987	1451128	.	+	0	ID=MeliponaBeecheii_003738-T1.cds;Parent=MeliponaBeecheii_003738-T1;
contig_2	funannotate	CDS	1451625	1451780	.	+	2	ID=MeliponaBeecheii_003738-T1.cds;Parent=MeliponaBeecheii_003738-T1;
contig_2	funannotate	CDS	1452889	1453149	.	+	2	ID=MeliponaBeecheii_003738-T1.cds;Parent=MeliponaBeecheii_003738-T1;
contig_2	funannotate	CDS	1453481	1453650	.	+	2	ID=MeliponaBeecheii_003738-T1.cds;Parent=MeliponaBeecheii_003738-T1;
contig_2	funannotate	CDS	1456022	1456234	.	+	0	ID=MeliponaBeecheii_003738-T1.cds;Parent=MeliponaBeecheii_003738-T1;
contig_2	funannotate	gene	1457618	1464889	.	-	.	ID=MeliponaBeecheii_003739;
contig_2	funannotate	mRNA	1457618	1464889	.	-	.	ID=MeliponaBeecheii_003739-T1;Parent=MeliponaBeecheii_003739;product=hypothetical protein;Ontology_term=GO:0008236,GO:0006508;Dbxref=InterPro:IPR038554,PFAM:PF00930,InterPro:IPR001375,InterPro:IPR002469,InterPro:IPR029058,PFAM:PF00756,PFAM:PF00326;note=COG:O,TransMembrane:1 (i26-47o),MEROPS:MER0005987,EggNog:ENOG410366Z;
contig_2	funannotate	exon	1464857	1464889	.	-	.	ID=MeliponaBeecheii_003739-T1.exon1;Parent=MeliponaBeecheii_003739-T1;
contig_2	funannotate	exon	1463544	1463705	.	-	.	ID=MeliponaBeecheii_003739-T1.exon2;Parent=MeliponaBeecheii_003739-T1;
contig_2	funannotate	exon	1462528	1462680	.	-	.	ID=MeliponaBeecheii_003739-T1.exon3;Parent=MeliponaBeecheii_003739-T1;
contig_2	funannotate	exon	1462189	1462316	.	-	.	ID=MeliponaBeecheii_003739-T1.exon4;Parent=MeliponaBeecheii_003739-T1;
contig_2	funannotate	exon	1461750	1461961	.	-	.	ID=MeliponaBeecheii_003739-T1.exon5;Parent=MeliponaBeecheii_003739-T1;
contig_2	funannotate	exon	1461496	1461659	.	-	.	ID=MeliponaBeecheii_003739-T1.exon6;Parent=MeliponaBeecheii_003739-T1;
contig_2	funannotate	exon	1461259	1461362	.	-	.	ID=MeliponaBeecheii_003739-T1.exon7;Parent=MeliponaBeecheii_003739-T1;
contig_2	funannotate	exon	1459874	1459994	.	-	.	ID=MeliponaBeecheii_003739-T1.exon8;Parent=MeliponaBeecheii_003739-T1;
contig_2	funannotate	exon	1459567	1459802	.	-	.	ID=MeliponaBeecheii_003739-T1.exon9;Parent=MeliponaBeecheii_003739-T1;
contig_2	funannotate	exon	1459165	1459466	.	-	.	ID=MeliponaBeecheii_003739-T1.exon10;Parent=MeliponaBeecheii_003739-T1;
contig_2	funannotate	exon	1458901	1459070	.	-	.	ID=MeliponaBeecheii_003739-T1.exon11;Parent=MeliponaBeecheii_003739-T1;
contig_2	funannotate	exon	1458666	1458808	.	-	.	ID=MeliponaBeecheii_003739-T1.exon12;Parent=MeliponaBeecheii_003739-T1;
contig_2	funannotate	exon	1458389	1458583	.	-	.	ID=MeliponaBeecheii_003739-T1.exon13;Parent=MeliponaBeecheii_003739-T1;
contig_2	funannotate	exon	1458162	1458322	.	-	.	ID=MeliponaBeecheii_003739-T1.exon14;Parent=MeliponaBeecheii_003739-T1;
contig_2	funannotate	exon	1457844	1458055	.	-	.	ID=MeliponaBeecheii_003739-T1.exon15;Parent=MeliponaBeecheii_003739-T1;
contig_2	funannotate	exon	1457618	1457761	.	-	.	ID=MeliponaBeecheii_003739-T1.exon16;Parent=MeliponaBeecheii_003739-T1;
contig_2	funannotate	CDS	1464857	1464889	.	-	0	ID=MeliponaBeecheii_003739-T1.cds;Parent=MeliponaBeecheii_003739-T1;
contig_2	funannotate	CDS	1463544	1463705	.	-	0	ID=MeliponaBeecheii_003739-T1.cds;Parent=MeliponaBeecheii_003739-T1;
contig_2	funannotate	CDS	1462528	1462680	.	-	0	ID=MeliponaBeecheii_003739-T1.cds;Parent=MeliponaBeecheii_003739-T1;
contig_2	funannotate	CDS	1462189	1462316	.	-	0	ID=MeliponaBeecheii_003739-T1.cds;Parent=MeliponaBeecheii_003739-T1;
contig_2	funannotate	CDS	1461750	1461961	.	-	1	ID=MeliponaBeecheii_003739-T1.cds;Parent=MeliponaBeecheii_003739-T1;
contig_2	funannotate	CDS	1461496	1461659	.	-	2	ID=MeliponaBeecheii_003739-T1.cds;Parent=MeliponaBeecheii_003739-T1;
contig_2	funannotate	CDS	1461259	1461362	.	-	0	ID=MeliponaBeecheii_003739-T1.cds;Parent=MeliponaBeecheii_003739-T1;
contig_2	funannotate	CDS	1459874	1459994	.	-	1	ID=MeliponaBeecheii_003739-T1.cds;Parent=MeliponaBeecheii_003739-T1;
contig_2	funannotate	CDS	1459567	1459802	.	-	0	ID=MeliponaBeecheii_003739-T1.cds;Parent=MeliponaBeecheii_003739-T1;
contig_2	funannotate	CDS	1459165	1459466	.	-	1	ID=MeliponaBeecheii_003739-T1.cds;Parent=MeliponaBeecheii_003739-T1;
contig_2	funannotate	CDS	1458901	1459070	.	-	2	ID=MeliponaBeecheii_003739-T1.cds;Parent=MeliponaBeecheii_003739-T1;
contig_2	funannotate	CDS	1458666	1458808	.	-	0	ID=MeliponaBeecheii_003739-T1.cds;Parent=MeliponaBeecheii_003739-T1;
contig_2	funannotate	CDS	1458389	1458583	.	-	1	ID=MeliponaBeecheii_003739-T1.cds;Parent=MeliponaBeecheii_003739-T1;
contig_2	funannotate	CDS	1458162	1458322	.	-	1	ID=MeliponaBeecheii_003739-T1.cds;Parent=MeliponaBeecheii_003739-T1;
contig_2	funannotate	CDS	1457844	1458055	.	-	2	ID=MeliponaBeecheii_003739-T1.cds;Parent=MeliponaBeecheii_003739-T1;
contig_2	funannotate	CDS	1457618	1457761	.	-	0	ID=MeliponaBeecheii_003739-T1.cds;Parent=MeliponaBeecheii_003739-T1;
contig_2	funannotate	gene	1467674	1468947	.	+	.	ID=MeliponaBeecheii_003740;
contig_2	funannotate	mRNA	1467674	1468947	.	+	.	ID=MeliponaBeecheii_003740-T1;Parent=MeliponaBeecheii_003740;product=hypothetical protein;note=EggNog:ENOG410VUZ7;
contig_2	funannotate	exon	1467674	1467713	.	+	.	ID=MeliponaBeecheii_003740-T1.exon1;Parent=MeliponaBeecheii_003740-T1;
contig_2	funannotate	exon	1468108	1468622	.	+	.	ID=MeliponaBeecheii_003740-T1.exon2;Parent=MeliponaBeecheii_003740-T1;
contig_2	funannotate	exon	1468645	1468947	.	+	.	ID=MeliponaBeecheii_003740-T1.exon3;Parent=MeliponaBeecheii_003740-T1;
contig_2	funannotate	CDS	1467674	1467713	.	+	0	ID=MeliponaBeecheii_003740-T1.cds;Parent=MeliponaBeecheii_003740-T1;
contig_2	funannotate	CDS	1468108	1468622	.	+	2	ID=MeliponaBeecheii_003740-T1.cds;Parent=MeliponaBeecheii_003740-T1;
contig_2	funannotate	CDS	1468645	1468947	.	+	0	ID=MeliponaBeecheii_003740-T1.cds;Parent=MeliponaBeecheii_003740-T1;
contig_2	funannotate	gene	1469062	1471108	.	+	.	ID=MeliponaBeecheii_003741;
contig_2	funannotate	mRNA	1469062	1471108	.	+	.	ID=MeliponaBeecheii_003741-T1;Parent=MeliponaBeecheii_003741;product=hypothetical protein;Ontology_term=GO:0046872;Dbxref=InterPro:IPR000571,InterPro:IPR036855;note=BUSCO:EOG091B08I9,EggNog:ENOG41037H1,COG:S;
contig_2	funannotate	exon	1469062	1469140	.	+	.	ID=MeliponaBeecheii_003741-T1.exon1;Parent=MeliponaBeecheii_003741-T1;
contig_2	funannotate	exon	1469212	1469392	.	+	.	ID=MeliponaBeecheii_003741-T1.exon2;Parent=MeliponaBeecheii_003741-T1;
contig_2	funannotate	exon	1469578	1469736	.	+	.	ID=MeliponaBeecheii_003741-T1.exon3;Parent=MeliponaBeecheii_003741-T1;
contig_2	funannotate	exon	1469806	1470001	.	+	.	ID=MeliponaBeecheii_003741-T1.exon4;Parent=MeliponaBeecheii_003741-T1;
contig_2	funannotate	exon	1470659	1471108	.	+	.	ID=MeliponaBeecheii_003741-T1.exon5;Parent=MeliponaBeecheii_003741-T1;
contig_2	funannotate	CDS	1469062	1469140	.	+	0	ID=MeliponaBeecheii_003741-T1.cds;Parent=MeliponaBeecheii_003741-T1;
contig_2	funannotate	CDS	1469212	1469392	.	+	2	ID=MeliponaBeecheii_003741-T1.cds;Parent=MeliponaBeecheii_003741-T1;
contig_2	funannotate	CDS	1469578	1469736	.	+	1	ID=MeliponaBeecheii_003741-T1.cds;Parent=MeliponaBeecheii_003741-T1;
contig_2	funannotate	CDS	1469806	1470001	.	+	1	ID=MeliponaBeecheii_003741-T1.cds;Parent=MeliponaBeecheii_003741-T1;
contig_2	funannotate	CDS	1470659	1471108	.	+	0	ID=MeliponaBeecheii_003741-T1.cds;Parent=MeliponaBeecheii_003741-T1;
contig_2	funannotate	gene	1471787	1473081	.	-	.	ID=MeliponaBeecheii_003742;
contig_2	funannotate	mRNA	1471787	1473081	.	-	.	ID=MeliponaBeecheii_003742-T1;Parent=MeliponaBeecheii_003742;product=hypothetical protein;Ontology_term=GO:0043022;Dbxref=InterPro:IPR011685,InterPro:IPR033122,PFAM:PF07766;note=TransMembrane:1 (i125-148o),EggNog:ENOG41032MW,COG:T;
contig_2	funannotate	exon	1472359	1473081	.	-	.	ID=MeliponaBeecheii_003742-T1.exon1;Parent=MeliponaBeecheii_003742-T1;
contig_2	funannotate	exon	1472099	1472248	.	-	.	ID=MeliponaBeecheii_003742-T1.exon2;Parent=MeliponaBeecheii_003742-T1;
contig_2	funannotate	exon	1471787	1471966	.	-	.	ID=MeliponaBeecheii_003742-T1.exon3;Parent=MeliponaBeecheii_003742-T1;
contig_2	funannotate	CDS	1472359	1473081	.	-	0	ID=MeliponaBeecheii_003742-T1.cds;Parent=MeliponaBeecheii_003742-T1;
contig_2	funannotate	CDS	1472099	1472248	.	-	0	ID=MeliponaBeecheii_003742-T1.cds;Parent=MeliponaBeecheii_003742-T1;
contig_2	funannotate	CDS	1471787	1471966	.	-	0	ID=MeliponaBeecheii_003742-T1.cds;Parent=MeliponaBeecheii_003742-T1;
contig_2	funannotate	gene	1475031	1478335	.	-	.	ID=MeliponaBeecheii_003743;
contig_2	funannotate	mRNA	1475031	1478335	.	-	.	ID=MeliponaBeecheii_003743-T1;Parent=MeliponaBeecheii_003743;product=hypothetical protein;Ontology_term=GO:0016020,GO:0030166,GO:0030158;Dbxref=InterPro:IPR003406,PFAM:PF12529,PFAM:PF01822,InterPro:IPR024448,InterPro:IPR002889,InterPro:IPR043538,PFAM:PF02485;note=COG:G,CAZy:GT14,EggNog:ENOG41033UW,TransMembrane:1 (i21-43o),BUSCO:EOG091B031C;
contig_2	funannotate	exon	1478165	1478335	.	-	.	ID=MeliponaBeecheii_003743-T1.exon1;Parent=MeliponaBeecheii_003743-T1;
contig_2	funannotate	exon	1477569	1478038	.	-	.	ID=MeliponaBeecheii_003743-T1.exon2;Parent=MeliponaBeecheii_003743-T1;
contig_2	funannotate	exon	1477355	1477497	.	-	.	ID=MeliponaBeecheii_003743-T1.exon3;Parent=MeliponaBeecheii_003743-T1;
contig_2	funannotate	exon	1477090	1477256	.	-	.	ID=MeliponaBeecheii_003743-T1.exon4;Parent=MeliponaBeecheii_003743-T1;
contig_2	funannotate	exon	1476572	1476953	.	-	.	ID=MeliponaBeecheii_003743-T1.exon5;Parent=MeliponaBeecheii_003743-T1;
contig_2	funannotate	exon	1475560	1476500	.	-	.	ID=MeliponaBeecheii_003743-T1.exon6;Parent=MeliponaBeecheii_003743-T1;
contig_2	funannotate	exon	1475031	1475480	.	-	.	ID=MeliponaBeecheii_003743-T1.exon7;Parent=MeliponaBeecheii_003743-T1;
contig_2	funannotate	CDS	1478165	1478335	.	-	0	ID=MeliponaBeecheii_003743-T1.cds;Parent=MeliponaBeecheii_003743-T1;
contig_2	funannotate	CDS	1477569	1478038	.	-	0	ID=MeliponaBeecheii_003743-T1.cds;Parent=MeliponaBeecheii_003743-T1;
contig_2	funannotate	CDS	1477355	1477497	.	-	1	ID=MeliponaBeecheii_003743-T1.cds;Parent=MeliponaBeecheii_003743-T1;
contig_2	funannotate	CDS	1477090	1477256	.	-	2	ID=MeliponaBeecheii_003743-T1.cds;Parent=MeliponaBeecheii_003743-T1;
contig_2	funannotate	CDS	1476572	1476953	.	-	0	ID=MeliponaBeecheii_003743-T1.cds;Parent=MeliponaBeecheii_003743-T1;
contig_2	funannotate	CDS	1475560	1476500	.	-	2	ID=MeliponaBeecheii_003743-T1.cds;Parent=MeliponaBeecheii_003743-T1;
contig_2	funannotate	CDS	1475031	1475480	.	-	0	ID=MeliponaBeecheii_003743-T1.cds;Parent=MeliponaBeecheii_003743-T1;
contig_2	funannotate	gene	1480231	1482856	.	+	.	ID=MeliponaBeecheii_003744;
contig_2	funannotate	mRNA	1480231	1482856	.	+	.	ID=MeliponaBeecheii_003744-T1;Parent=MeliponaBeecheii_003744;product=hypothetical protein;Ontology_term=GO:0008080;Dbxref=InterPro:IPR016181,InterPro:IPR000182,PFAM:PF00583,PFAM:PF13508,PFAM:PF08445;note=TransMembrane:1 (o98-115i),COG:S,EggNog:ENOG4103HJU;
contig_2	funannotate	exon	1480231	1480477	.	+	.	ID=MeliponaBeecheii_003744-T1.exon1;Parent=MeliponaBeecheii_003744-T1;
contig_2	funannotate	exon	1482279	1482856	.	+	.	ID=MeliponaBeecheii_003744-T1.exon2;Parent=MeliponaBeecheii_003744-T1;
contig_2	funannotate	CDS	1480231	1480477	.	+	0	ID=MeliponaBeecheii_003744-T1.cds;Parent=MeliponaBeecheii_003744-T1;
contig_2	funannotate	CDS	1482279	1482856	.	+	2	ID=MeliponaBeecheii_003744-T1.cds;Parent=MeliponaBeecheii_003744-T1;
contig_2	funannotate	gene	1486585	1489295	.	+	.	ID=MeliponaBeecheii_003745;
contig_2	funannotate	mRNA	1486585	1489295	.	+	.	ID=MeliponaBeecheii_003745-T1;Parent=MeliponaBeecheii_003745;product=hypothetical protein;Ontology_term=GO:0008168;Dbxref=InterPro:IPR013216,InterPro:IPR029063,PFAM:PF08241,PFAM:PF13649,PFAM:PF01564,PFAM:PF13847;note=BUSCO:EOG091B053A,COG:E,EggNog:ENOG41034FS;
contig_2	funannotate	exon	1486585	1486676	.	+	.	ID=MeliponaBeecheii_003745-T1.exon1;Parent=MeliponaBeecheii_003745-T1;
contig_2	funannotate	exon	1486782	1486904	.	+	.	ID=MeliponaBeecheii_003745-T1.exon2;Parent=MeliponaBeecheii_003745-T1;
contig_2	funannotate	exon	1487027	1487243	.	+	.	ID=MeliponaBeecheii_003745-T1.exon3;Parent=MeliponaBeecheii_003745-T1;
contig_2	funannotate	exon	1487343	1487561	.	+	.	ID=MeliponaBeecheii_003745-T1.exon4;Parent=MeliponaBeecheii_003745-T1;
contig_2	funannotate	exon	1487702	1487961	.	+	.	ID=MeliponaBeecheii_003745-T1.exon5;Parent=MeliponaBeecheii_003745-T1;
contig_2	funannotate	exon	1488021	1488385	.	+	.	ID=MeliponaBeecheii_003745-T1.exon6;Parent=MeliponaBeecheii_003745-T1;
contig_2	funannotate	exon	1488479	1488660	.	+	.	ID=MeliponaBeecheii_003745-T1.exon7;Parent=MeliponaBeecheii_003745-T1;
contig_2	funannotate	exon	1488747	1489295	.	+	.	ID=MeliponaBeecheii_003745-T1.exon8;Parent=MeliponaBeecheii_003745-T1;
contig_2	funannotate	CDS	1486585	1486676	.	+	0	ID=MeliponaBeecheii_003745-T1.cds;Parent=MeliponaBeecheii_003745-T1;
contig_2	funannotate	CDS	1486782	1486904	.	+	1	ID=MeliponaBeecheii_003745-T1.cds;Parent=MeliponaBeecheii_003745-T1;
contig_2	funannotate	CDS	1487027	1487243	.	+	1	ID=MeliponaBeecheii_003745-T1.cds;Parent=MeliponaBeecheii_003745-T1;
contig_2	funannotate	CDS	1487343	1487561	.	+	0	ID=MeliponaBeecheii_003745-T1.cds;Parent=MeliponaBeecheii_003745-T1;
contig_2	funannotate	CDS	1487702	1487961	.	+	0	ID=MeliponaBeecheii_003745-T1.cds;Parent=MeliponaBeecheii_003745-T1;
contig_2	funannotate	CDS	1488021	1488385	.	+	1	ID=MeliponaBeecheii_003745-T1.cds;Parent=MeliponaBeecheii_003745-T1;
contig_2	funannotate	CDS	1488479	1488660	.	+	2	ID=MeliponaBeecheii_003745-T1.cds;Parent=MeliponaBeecheii_003745-T1;
contig_2	funannotate	CDS	1488747	1489295	.	+	0	ID=MeliponaBeecheii_003745-T1.cds;Parent=MeliponaBeecheii_003745-T1;
contig_2	funannotate	gene	1503903	1511299	.	-	.	ID=MeliponaBeecheii_003746;
contig_2	funannotate	mRNA	1503903	1511299	.	-	.	ID=MeliponaBeecheii_003746-T1;Parent=MeliponaBeecheii_003746;product=hypothetical protein;Dbxref=PFAM:PF13894,PFAM:PF13912,InterPro:IPR013087,PFAM:PF00096,InterPro:IPR036236,PFAM:PF12874;note=COG:K,EggNog:ENOG410VM3R;
contig_2	funannotate	exon	1511209	1511299	.	-	.	ID=MeliponaBeecheii_003746-T1.exon1;Parent=MeliponaBeecheii_003746-T1;
contig_2	funannotate	exon	1503903	1504198	.	-	.	ID=MeliponaBeecheii_003746-T1.exon2;Parent=MeliponaBeecheii_003746-T1;
contig_2	funannotate	CDS	1511209	1511299	.	-	0	ID=MeliponaBeecheii_003746-T1.cds;Parent=MeliponaBeecheii_003746-T1;
contig_2	funannotate	CDS	1503903	1504198	.	-	2	ID=MeliponaBeecheii_003746-T1.cds;Parent=MeliponaBeecheii_003746-T1;
contig_2	funannotate	gene	1519484	1524210	.	-	.	ID=MeliponaBeecheii_003747;Name=GFI1B;
contig_2	funannotate	mRNA	1519484	1524210	.	-	.	ID=MeliponaBeecheii_003747-T1;Parent=MeliponaBeecheii_003747;product=Zinc finger protein Gfi-1b;Dbxref=InterPro:IPR036236,PFAM:PF00096,PFAM:PF13894,InterPro:IPR013087;note=EggNog:ENOG410V6YK,COG:K;
contig_2	funannotate	exon	1524180	1524210	.	-	.	ID=MeliponaBeecheii_003747-T1.exon1;Parent=MeliponaBeecheii_003747-T1;
contig_2	funannotate	exon	1521111	1521262	.	-	.	ID=MeliponaBeecheii_003747-T1.exon2;Parent=MeliponaBeecheii_003747-T1;
contig_2	funannotate	exon	1519484	1519672	.	-	.	ID=MeliponaBeecheii_003747-T1.exon3;Parent=MeliponaBeecheii_003747-T1;
contig_2	funannotate	CDS	1524180	1524210	.	-	0	ID=MeliponaBeecheii_003747-T1.cds;Parent=MeliponaBeecheii_003747-T1;
contig_2	funannotate	CDS	1521111	1521262	.	-	2	ID=MeliponaBeecheii_003747-T1.cds;Parent=MeliponaBeecheii_003747-T1;
contig_2	funannotate	CDS	1519484	1519672	.	-	0	ID=MeliponaBeecheii_003747-T1.cds;Parent=MeliponaBeecheii_003747-T1;
contig_2	funannotate	gene	1524373	1526678	.	-	.	ID=MeliponaBeecheii_003748;
contig_2	funannotate	mRNA	1524373	1526678	.	-	.	ID=MeliponaBeecheii_003748-T1;Parent=MeliponaBeecheii_003748;product=hypothetical protein;note=COG:K,EggNog:ENOG4103AUT;
contig_2	funannotate	exon	1526459	1526678	.	-	.	ID=MeliponaBeecheii_003748-T1.exon1;Parent=MeliponaBeecheii_003748-T1;
contig_2	funannotate	exon	1525202	1525419	.	-	.	ID=MeliponaBeecheii_003748-T1.exon2;Parent=MeliponaBeecheii_003748-T1;
contig_2	funannotate	exon	1524373	1524453	.	-	.	ID=MeliponaBeecheii_003748-T1.exon3;Parent=MeliponaBeecheii_003748-T1;
contig_2	funannotate	CDS	1526459	1526678	.	-	0	ID=MeliponaBeecheii_003748-T1.cds;Parent=MeliponaBeecheii_003748-T1;
contig_2	funannotate	CDS	1525202	1525419	.	-	2	ID=MeliponaBeecheii_003748-T1.cds;Parent=MeliponaBeecheii_003748-T1;
contig_2	funannotate	CDS	1524373	1524453	.	-	0	ID=MeliponaBeecheii_003748-T1.cds;Parent=MeliponaBeecheii_003748-T1;
contig_2	funannotate	gene	1527894	1528283	.	-	.	ID=MeliponaBeecheii_003749;
contig_2	funannotate	mRNA	1527894	1528283	.	-	.	ID=MeliponaBeecheii_003749-T1;Parent=MeliponaBeecheii_003749;product=hypothetical protein;note=COG:K,EggNog:ENOG4103AUT;
contig_2	funannotate	exon	1527894	1528283	.	-	.	ID=MeliponaBeecheii_003749-T1.exon1;Parent=MeliponaBeecheii_003749-T1;
contig_2	funannotate	CDS	1527894	1528283	.	-	0	ID=MeliponaBeecheii_003749-T1.cds;Parent=MeliponaBeecheii_003749-T1;
contig_2	funannotate	gene	1533126	1534447	.	-	.	ID=MeliponaBeecheii_003750;
contig_2	funannotate	mRNA	1533126	1534447	.	-	.	ID=MeliponaBeecheii_003750-T1;Parent=MeliponaBeecheii_003750;product=hypothetical protein;
contig_2	funannotate	exon	1534322	1534447	.	-	.	ID=MeliponaBeecheii_003750-T1.exon1;Parent=MeliponaBeecheii_003750-T1;
contig_2	funannotate	exon	1533865	1533984	.	-	.	ID=MeliponaBeecheii_003750-T1.exon2;Parent=MeliponaBeecheii_003750-T1;
contig_2	funannotate	exon	1533126	1533383	.	-	.	ID=MeliponaBeecheii_003750-T1.exon3;Parent=MeliponaBeecheii_003750-T1;
contig_2	funannotate	CDS	1534322	1534447	.	-	0	ID=MeliponaBeecheii_003750-T1.cds;Parent=MeliponaBeecheii_003750-T1;
contig_2	funannotate	CDS	1533865	1533984	.	-	0	ID=MeliponaBeecheii_003750-T1.cds;Parent=MeliponaBeecheii_003750-T1;
contig_2	funannotate	CDS	1533126	1533383	.	-	0	ID=MeliponaBeecheii_003750-T1.cds;Parent=MeliponaBeecheii_003750-T1;
contig_2	funannotate	gene	1557080	1561441	.	+	.	ID=MeliponaBeecheii_003751;
contig_2	funannotate	mRNA	1557080	1561441	.	+	.	ID=MeliponaBeecheii_003751-T1;Parent=MeliponaBeecheii_003751;product=hypothetical protein;
contig_2	funannotate	exon	1557080	1557278	.	+	.	ID=MeliponaBeecheii_003751-T1.exon1;Parent=MeliponaBeecheii_003751-T1;
contig_2	funannotate	exon	1561144	1561441	.	+	.	ID=MeliponaBeecheii_003751-T1.exon2;Parent=MeliponaBeecheii_003751-T1;
contig_2	funannotate	CDS	1557080	1557278	.	+	0	ID=MeliponaBeecheii_003751-T1.cds;Parent=MeliponaBeecheii_003751-T1;
contig_2	funannotate	CDS	1561144	1561441	.	+	2	ID=MeliponaBeecheii_003751-T1.cds;Parent=MeliponaBeecheii_003751-T1;
contig_2	funannotate	gene	1578882	1582202	.	+	.	ID=MeliponaBeecheii_003752;
contig_2	funannotate	mRNA	1578882	1582202	.	+	.	ID=MeliponaBeecheii_003752-T1;Parent=MeliponaBeecheii_003752;product=hypothetical protein;
contig_2	funannotate	exon	1578882	1578888	.	+	.	ID=MeliponaBeecheii_003752-T1.exon1;Parent=MeliponaBeecheii_003752-T1;
contig_2	funannotate	exon	1580804	1580812	.	+	.	ID=MeliponaBeecheii_003752-T1.exon2;Parent=MeliponaBeecheii_003752-T1;
contig_2	funannotate	exon	1582027	1582202	.	+	.	ID=MeliponaBeecheii_003752-T1.exon3;Parent=MeliponaBeecheii_003752-T1;
contig_2	funannotate	CDS	1578882	1578888	.	+	0	ID=MeliponaBeecheii_003752-T1.cds;Parent=MeliponaBeecheii_003752-T1;
contig_2	funannotate	CDS	1580804	1580812	.	+	2	ID=MeliponaBeecheii_003752-T1.cds;Parent=MeliponaBeecheii_003752-T1;
contig_2	funannotate	CDS	1582027	1582202	.	+	2	ID=MeliponaBeecheii_003752-T1.cds;Parent=MeliponaBeecheii_003752-T1;
contig_2	funannotate	gene	1582485	1584502	.	+	.	ID=MeliponaBeecheii_003753;
contig_2	funannotate	mRNA	1582485	1584502	.	+	.	ID=MeliponaBeecheii_003753-T1;Parent=MeliponaBeecheii_003753;product=hypothetical protein;
contig_2	funannotate	exon	1582485	1582491	.	+	.	ID=MeliponaBeecheii_003753-T1.exon1;Parent=MeliponaBeecheii_003753-T1;
contig_2	funannotate	exon	1583972	1584191	.	+	.	ID=MeliponaBeecheii_003753-T1.exon2;Parent=MeliponaBeecheii_003753-T1;
contig_2	funannotate	exon	1584256	1584502	.	+	.	ID=MeliponaBeecheii_003753-T1.exon3;Parent=MeliponaBeecheii_003753-T1;
contig_2	funannotate	CDS	1582485	1582491	.	+	0	ID=MeliponaBeecheii_003753-T1.cds;Parent=MeliponaBeecheii_003753-T1;
contig_2	funannotate	CDS	1583972	1584191	.	+	2	ID=MeliponaBeecheii_003753-T1.cds;Parent=MeliponaBeecheii_003753-T1;
contig_2	funannotate	CDS	1584256	1584502	.	+	1	ID=MeliponaBeecheii_003753-T1.cds;Parent=MeliponaBeecheii_003753-T1;
contig_2	funannotate	gene	1585909	1588478	.	+	.	ID=MeliponaBeecheii_003754;
contig_2	funannotate	mRNA	1585909	1588478	.	+	.	ID=MeliponaBeecheii_003754-T1;Parent=MeliponaBeecheii_003754;product=hypothetical protein;
contig_2	funannotate	exon	1585909	1586091	.	+	.	ID=MeliponaBeecheii_003754-T1.exon1;Parent=MeliponaBeecheii_003754-T1;
contig_2	funannotate	exon	1588233	1588478	.	+	.	ID=MeliponaBeecheii_003754-T1.exon2;Parent=MeliponaBeecheii_003754-T1;
contig_2	funannotate	CDS	1585909	1586091	.	+	0	ID=MeliponaBeecheii_003754-T1.cds;Parent=MeliponaBeecheii_003754-T1;
contig_2	funannotate	CDS	1588233	1588478	.	+	0	ID=MeliponaBeecheii_003754-T1.cds;Parent=MeliponaBeecheii_003754-T1;
contig_2	funannotate	gene	1606969	1608771	.	-	.	ID=MeliponaBeecheii_003755;
contig_2	funannotate	mRNA	1606969	1608771	.	-	.	ID=MeliponaBeecheii_003755-T1;Parent=MeliponaBeecheii_003755;product=hypothetical protein;
contig_2	funannotate	exon	1608703	1608771	.	-	.	ID=MeliponaBeecheii_003755-T1.exon1;Parent=MeliponaBeecheii_003755-T1;
contig_2	funannotate	exon	1607943	1608154	.	-	.	ID=MeliponaBeecheii_003755-T1.exon2;Parent=MeliponaBeecheii_003755-T1;
contig_2	funannotate	exon	1606969	1607146	.	-	.	ID=MeliponaBeecheii_003755-T1.exon3;Parent=MeliponaBeecheii_003755-T1;
contig_2	funannotate	CDS	1608703	1608771	.	-	0	ID=MeliponaBeecheii_003755-T1.cds;Parent=MeliponaBeecheii_003755-T1;
contig_2	funannotate	CDS	1607943	1608154	.	-	0	ID=MeliponaBeecheii_003755-T1.cds;Parent=MeliponaBeecheii_003755-T1;
contig_2	funannotate	CDS	1606969	1607146	.	-	1	ID=MeliponaBeecheii_003755-T1.cds;Parent=MeliponaBeecheii_003755-T1;
contig_2	funannotate	gene	1620396	1627300	.	-	.	ID=MeliponaBeecheii_003756;
contig_2	funannotate	mRNA	1620396	1627300	.	-	.	ID=MeliponaBeecheii_003756-T1;Parent=MeliponaBeecheii_003756;product=hypothetical protein;Dbxref=InterPro:IPR008964;note=TransMembrane:1 (n2-13c20/21o1804-1823i),EggNog:ENOG4103244,COG:U,COG:Y,BUSCO:EOG091B00DZ,SECRETED:SignalP(1-18);
[truncated: 224,387 more rows]
