# Supplementary material for: Prevalent bee venom genes evolved before the aculeate stinger and eusociality
Source: BMC Biol. 2023 Oct 23;21:229. doi: 10.1186/s12915-023-01656-5 (PMC10591384; doi:10.1186/s12915-023-01656-5)
Supplement: Supplementary file 40 — Additional file 40. Genome annotation of Melipona beecheii. [file 12915_2023_1656_MOESM40_ESM.zip › Melipona_beecheii.annotation.funannotate181.Oct2020/results/Melipona_beecheii.stats.json]

{
    "assembly": {
        "num_contigs": 583,
        "length": 255146630,
        "mean_length": 437644.31,
        "N50": 8242140,
        "L50": 10,
        "N90": 1947661,
        "L90": 34,
        "GC_content": 38.98
    },
    "annotation": {
        "genes": 21318,
        "common_name": 1533,
        "mRNA": 21184,
        "tRNA": 134,
        "ncRNA": 0,
        "rRNA": 0,
        "avg_gene_length": 2902.84,
        "transcript-level": {
            "CDS_transcripts": 21184,
            "CDS_five_utr": 0,
            "CDS_three_utr": 0,
            "CDS_no_utr": 21184,
            "CDS_five_three_utr": 0,
            "CDS_complete": 20379,
            "CDS_no-start": 447,
            "CDS_no-stop": 240,
            "CDS_no-start_no-stop": 118,
            "total_exons": 91808,
            "total_cds_exons": 91808,
            "multiple_exon_transcript": 17325,
            "single_exon_transcript": 3859,
            "avg_exon_length": 237.05,
            "avg_protein_length": 359.08,
            "functional": {
                "go_terms": 7198,
                "interproscan": 9763,
                "eggnog": 11410,
                "pfam": 8242,
                "cazyme": 187,
                "merops": 436,
                "busco": 4190,
                "secretion": 1038
            }
        }
    }
}
