# Supplementary material for: Prevalent bee venom genes evolved before the aculeate stinger and eusociality
Source: BMC Biol. 2023 Oct 23;21:229. doi: 10.1186/s12915-023-01656-5 (PMC10591384; doi:10.1186/s12915-023-01656-5)
Supplement: Supplementary file 40 — Additional file 40. Genome annotation of Melipona beecheii. [file 12915_2023_1656_MOESM40_ESM.zip › Melipona_beecheii.annotation.funannotate181.Oct2020/results.intermediate/bad_models.gff]

#evm.TU.contig_20.30 removed; remove_reason=repeat_match;
contig_20	EVM	gene	516779	517237	.	-	.	ID=evm.TU.contig_20.30;Name=EVM%20prediction%20contig_20.30
contig_20	EVM	mRNA	516779	517237	.	-	.	ID=evm.model.contig_20.30;Parent=evm.TU.contig_20.30;Name=EVM%20prediction%20contig_20.30
contig_20	EVM	exon	516779	517237	.	-	.	ID=evm.model.contig_20.30.exon1;Parent=evm.model.contig_20.30
contig_20	EVM	CDS	516779	517237	.	-	0	ID=cds.evm.model.contig_20.30;Parent=evm.model.contig_20.30
#evm.TU.contig_20.39 removed; remove_reason=repeat_match;
contig_20	EVM	gene	638605	639346	.	-	.	ID=evm.TU.contig_20.39;Name=EVM%20prediction%20contig_20.39
contig_20	EVM	mRNA	638605	639346	.	-	.	ID=evm.model.contig_20.39;Parent=evm.TU.contig_20.39;Name=EVM%20prediction%20contig_20.39
contig_20	EVM	exon	639219	639346	.	-	.	ID=evm.model.contig_20.39.exon1;Parent=evm.model.contig_20.39
contig_20	EVM	CDS	639219	639346	.	-	0	ID=cds.evm.model.contig_20.39;Parent=evm.model.contig_20.39
contig_20	EVM	exon	638898	639192	.	-	.	ID=evm.model.contig_20.39.exon2;Parent=evm.model.contig_20.39
contig_20	EVM	CDS	638898	639192	.	-	1	ID=cds.evm.model.contig_20.39;Parent=evm.model.contig_20.39
contig_20	EVM	exon	638605	638829	.	-	.	ID=evm.model.contig_20.39.exon3;Parent=evm.model.contig_20.39
contig_20	EVM	CDS	638605	638829	.	-	0	ID=cds.evm.model.contig_20.39;Parent=evm.model.contig_20.39
#evm.TU.contig_20.95 removed; remove_reason=repeat_match;
contig_20	EVM	gene	1347274	1353315	.	+	.	ID=evm.TU.contig_20.95;Name=EVM%20prediction%20contig_20.95
contig_20	EVM	mRNA	1347274	1353315	.	+	.	ID=evm.model.contig_20.95;Parent=evm.TU.contig_20.95;Name=EVM%20prediction%20contig_20.95
contig_20	EVM	exon	1347274	1347561	.	+	.	ID=evm.model.contig_20.95.exon1;Parent=evm.model.contig_20.95
contig_20	EVM	CDS	1347274	1347561	.	+	0	ID=cds.evm.model.contig_20.95;Parent=evm.model.contig_20.95
contig_20	EVM	exon	1347646	1347818	.	+	.	ID=evm.model.contig_20.95.exon2;Parent=evm.model.contig_20.95
contig_20	EVM	CDS	1347646	1347818	.	+	0	ID=cds.evm.model.contig_20.95;Parent=evm.model.contig_20.95
contig_20	EVM	exon	1349176	1349416	.	+	.	ID=evm.model.contig_20.95.exon3;Parent=evm.model.contig_20.95
contig_20	EVM	CDS	1349176	1349416	.	+	1	ID=cds.evm.model.contig_20.95;Parent=evm.model.contig_20.95
contig_20	EVM	exon	1352434	1353315	.	+	.	ID=evm.model.contig_20.95.exon4;Parent=evm.model.contig_20.95
contig_20	EVM	CDS	1352434	1353315	.	+	0	ID=cds.evm.model.contig_20.95;Parent=evm.model.contig_20.95
#evm.TU.contig_20.100 removed; remove_reason=repeat_match;
contig_20	EVM	gene	1401783	1402355	.	+	.	ID=evm.TU.contig_20.100;Name=EVM%20prediction%20contig_20.100
contig_20	EVM	mRNA	1401783	1402355	.	+	.	ID=evm.model.contig_20.100;Parent=evm.TU.contig_20.100;Name=EVM%20prediction%20contig_20.100
contig_20	EVM	exon	1401783	1402355	.	+	.	ID=evm.model.contig_20.100.exon1;Parent=evm.model.contig_20.100
contig_20	EVM	CDS	1401783	1402355	.	+	0	ID=cds.evm.model.contig_20.100;Parent=evm.model.contig_20.100
#evm.TU.contig_20.104 removed; remove_reason=repeat_match;
contig_20	EVM	gene	1446416	1447090	.	+	.	ID=evm.TU.contig_20.104;Name=EVM%20prediction%20contig_20.104
contig_20	EVM	mRNA	1446416	1447090	.	+	.	ID=evm.model.contig_20.104;Parent=evm.TU.contig_20.104;Name=EVM%20prediction%20contig_20.104
contig_20	EVM	exon	1446416	1446867	.	+	.	ID=evm.model.contig_20.104.exon1;Parent=evm.model.contig_20.104
contig_20	EVM	CDS	1446416	1446867	.	+	0	ID=cds.evm.model.contig_20.104;Parent=evm.model.contig_20.104
contig_20	EVM	exon	1446958	1447090	.	+	.	ID=evm.model.contig_20.104.exon2;Parent=evm.model.contig_20.104
contig_20	EVM	CDS	1446958	1447090	.	+	1	ID=cds.evm.model.contig_20.104;Parent=evm.model.contig_20.104
#evm.TU.contig_63.78 removed; remove_reason=repeat_match;
contig_63	EVM	gene	973779	987433	.	+	.	ID=evm.TU.contig_63.78;Name=EVM%20prediction%20contig_63.78
contig_63	EVM	mRNA	973779	987433	.	+	.	ID=evm.model.contig_63.78;Parent=evm.TU.contig_63.78;Name=EVM%20prediction%20contig_63.78
contig_63	EVM	exon	973779	973874	.	+	.	ID=evm.model.contig_63.78.exon1;Parent=evm.model.contig_63.78
contig_63	EVM	CDS	973779	973874	.	+	0	ID=cds.evm.model.contig_63.78;Parent=evm.model.contig_63.78
contig_63	EVM	exon	976108	976299	.	+	.	ID=evm.model.contig_63.78.exon2;Parent=evm.model.contig_63.78
contig_63	EVM	CDS	976108	976299	.	+	0	ID=cds.evm.model.contig_63.78;Parent=evm.model.contig_63.78
contig_63	EVM	exon	976428	976632	.	+	.	ID=evm.model.contig_63.78.exon3;Parent=evm.model.contig_63.78
contig_63	EVM	CDS	976428	976632	.	+	0	ID=cds.evm.model.contig_63.78;Parent=evm.model.contig_63.78
contig_63	EVM	exon	987213	987433	.	+	.	ID=evm.model.contig_63.78.exon4;Parent=evm.model.contig_63.78
contig_63	EVM	CDS	987213	987433	.	+	2	ID=cds.evm.model.contig_63.78;Parent=evm.model.contig_63.78
#evm.TU.contig_63.94 removed; remove_reason=repeat_match;
contig_63	EVM	gene	1265198	1269375	.	+	.	ID=evm.TU.contig_63.94;Name=EVM%20prediction%20contig_63.94
contig_63	EVM	mRNA	1265198	1269375	.	+	.	ID=evm.model.contig_63.94;Parent=evm.TU.contig_63.94;Name=EVM%20prediction%20contig_63.94
contig_63	EVM	exon	1265198	1266683	.	+	.	ID=evm.model.contig_63.94.exon1;Parent=evm.model.contig_63.94
contig_63	EVM	CDS	1265198	1266683	.	+	0	ID=cds.evm.model.contig_63.94;Parent=evm.model.contig_63.94
contig_63	EVM	exon	1266784	1267658	.	+	.	ID=evm.model.contig_63.94.exon2;Parent=evm.model.contig_63.94
contig_63	EVM	CDS	1266784	1267658	.	+	2	ID=cds.evm.model.contig_63.94;Parent=evm.model.contig_63.94
contig_63	EVM	exon	1267851	1268160	.	+	.	ID=evm.model.contig_63.94.exon3;Parent=evm.model.contig_63.94
contig_63	EVM	CDS	1267851	1268160	.	+	0	ID=cds.evm.model.contig_63.94;Parent=evm.model.contig_63.94
contig_63	EVM	exon	1268203	1268810	.	+	.	ID=evm.model.contig_63.94.exon4;Parent=evm.model.contig_63.94
contig_63	EVM	CDS	1268203	1268810	.	+	2	ID=cds.evm.model.contig_63.94;Parent=evm.model.contig_63.94
contig_63	EVM	exon	1268860	1269375	.	+	.	ID=evm.model.contig_63.94.exon5;Parent=evm.model.contig_63.94
contig_63	EVM	CDS	1268860	1269375	.	+	0	ID=cds.evm.model.contig_63.94;Parent=evm.model.contig_63.94
#evm.TU.contig_63.96 removed; remove_reason=repeat_match;
contig_63	EVM	gene	1312583	1313605	.	-	.	ID=evm.TU.contig_63.96;Name=EVM%20prediction%20contig_63.96
contig_63	EVM	mRNA	1312583	1313605	.	-	.	ID=evm.model.contig_63.96;Parent=evm.TU.contig_63.96;Name=EVM%20prediction%20contig_63.96
contig_63	EVM	exon	1312583	1313605	.	-	.	ID=evm.model.contig_63.96.exon1;Parent=evm.model.contig_63.96
contig_63	EVM	CDS	1312583	1313605	.	-	0	ID=cds.evm.model.contig_63.96;Parent=evm.model.contig_63.96
#evm.TU.contig_1053.1 removed; remove_reason=repeat_match;
contig_1053	EVM	gene	1543	4025	.	+	.	ID=evm.TU.contig_1053.1;Name=EVM%20prediction%20contig_1053.1
contig_1053	EVM	mRNA	1543	4025	.	+	.	ID=evm.model.contig_1053.1;Parent=evm.TU.contig_1053.1;Name=EVM%20prediction%20contig_1053.1
contig_1053	EVM	exon	1543	1956	.	+	.	ID=evm.model.contig_1053.1.exon1;Parent=evm.model.contig_1053.1
contig_1053	EVM	CDS	1543	1956	.	+	1	ID=cds.evm.model.contig_1053.1;Parent=evm.model.contig_1053.1
contig_1053	EVM	exon	2111	2828	.	+	.	ID=evm.model.contig_1053.1.exon2;Parent=evm.model.contig_1053.1
contig_1053	EVM	CDS	2111	2828	.	+	1	ID=cds.evm.model.contig_1053.1;Parent=evm.model.contig_1053.1
contig_1053	EVM	exon	2914	3639	.	+	.	ID=evm.model.contig_1053.1.exon3;Parent=evm.model.contig_1053.1
contig_1053	EVM	CDS	2914	3639	.	+	0	ID=cds.evm.model.contig_1053.1;Parent=evm.model.contig_1053.1
contig_1053	EVM	exon	3660	4025	.	+	.	ID=evm.model.contig_1053.1.exon4;Parent=evm.model.contig_1053.1
contig_1053	EVM	CDS	3660	4025	.	+	0	ID=cds.evm.model.contig_1053.1;Parent=evm.model.contig_1053.1
#evm.TU.contig_1053.2 removed; remove_reason=repeat_match;
contig_1053	EVM	gene	4234	4872	.	+	.	ID=evm.TU.contig_1053.2;Name=EVM%20prediction%20contig_1053.2
contig_1053	EVM	mRNA	4234	4872	.	+	.	ID=evm.model.contig_1053.2;Parent=evm.TU.contig_1053.2;Name=EVM%20prediction%20contig_1053.2
contig_1053	EVM	exon	4234	4872	.	+	.	ID=evm.model.contig_1053.2.exon1;Parent=evm.model.contig_1053.2
contig_1053	EVM	CDS	4234	4872	.	+	0	ID=cds.evm.model.contig_1053.2;Parent=evm.model.contig_1053.2
#evm.TU.contig_1053.3 removed; remove_reason=repeat_match;
contig_1053	EVM	gene	5011	6504	.	-	.	ID=evm.TU.contig_1053.3;Name=EVM%20prediction%20contig_1053.3
contig_1053	EVM	mRNA	5011	6504	.	-	.	ID=evm.model.contig_1053.3;Parent=evm.TU.contig_1053.3;Name=EVM%20prediction%20contig_1053.3
contig_1053	EVM	exon	6011	6504	.	-	.	ID=evm.model.contig_1053.3.exon1;Parent=evm.model.contig_1053.3
contig_1053	EVM	CDS	6011	6504	.	-	1	ID=cds.evm.model.contig_1053.3;Parent=evm.model.contig_1053.3
contig_1053	EVM	exon	5519	5690	.	-	.	ID=evm.model.contig_1053.3.exon2;Parent=evm.model.contig_1053.3
contig_1053	EVM	CDS	5519	5690	.	-	2	ID=cds.evm.model.contig_1053.3;Parent=evm.model.contig_1053.3
contig_1053	EVM	exon	5238	5451	.	-	.	ID=evm.model.contig_1053.3.exon3;Parent=evm.model.contig_1053.3
contig_1053	EVM	CDS	5238	5451	.	-	1	ID=cds.evm.model.contig_1053.3;Parent=evm.model.contig_1053.3
contig_1053	EVM	exon	5011	5163	.	-	.	ID=evm.model.contig_1053.3.exon4;Parent=evm.model.contig_1053.3
contig_1053	EVM	CDS	5011	5163	.	-	0	ID=cds.evm.model.contig_1053.3;Parent=evm.model.contig_1053.3
#evm.TU.contig_22.36 removed; remove_reason=repeat_match;
contig_22	EVM	gene	463740	464102	.	-	.	ID=evm.TU.contig_22.36;Name=EVM%20prediction%20contig_22.36
contig_22	EVM	mRNA	463740	464102	.	-	.	ID=evm.model.contig_22.36;Parent=evm.TU.contig_22.36;Name=EVM%20prediction%20contig_22.36
contig_22	EVM	exon	463740	464102	.	-	.	ID=evm.model.contig_22.36.exon1;Parent=evm.model.contig_22.36
contig_22	EVM	CDS	463740	464102	.	-	0	ID=cds.evm.model.contig_22.36;Parent=evm.model.contig_22.36
#evm.TU.contig_22.216 removed; remove_reason=repeat_match;
contig_22	EVM	gene	2598160	2599992	.	+	.	ID=evm.TU.contig_22.216;Name=EVM%20prediction%20contig_22.216
contig_22	EVM	mRNA	2598160	2599992	.	+	.	ID=evm.model.contig_22.216;Parent=evm.TU.contig_22.216;Name=EVM%20prediction%20contig_22.216
contig_22	EVM	exon	2598160	2599992	.	+	.	ID=evm.model.contig_22.216.exon1;Parent=evm.model.contig_22.216
contig_22	EVM	CDS	2598160	2599992	.	+	0	ID=cds.evm.model.contig_22.216;Parent=evm.model.contig_22.216
#evm.TU.contig_22.488 removed; remove_reason=repeat_match;
contig_22	EVM	gene	6696933	6697415	.	-	.	ID=evm.TU.contig_22.488;Name=EVM%20prediction%20contig_22.488
contig_22	EVM	mRNA	6696933	6697415	.	-	.	ID=evm.model.contig_22.488;Parent=evm.TU.contig_22.488;Name=EVM%20prediction%20contig_22.488
contig_22	EVM	exon	6696933	6697415	.	-	.	ID=evm.model.contig_22.488.exon1;Parent=evm.model.contig_22.488
contig_22	EVM	CDS	6696933	6697415	.	-	0	ID=cds.evm.model.contig_22.488;Parent=evm.model.contig_22.488
#evm.TU.contig_22.542 removed; remove_reason=repeat_match;
contig_22	EVM	gene	7591438	7596688	.	+	.	ID=evm.TU.contig_22.542;Name=EVM%20prediction%20contig_22.542
contig_22	EVM	mRNA	7591438	7596688	.	+	.	ID=evm.model.contig_22.542;Parent=evm.TU.contig_22.542;Name=EVM%20prediction%20contig_22.542
contig_22	EVM	exon	7591438	7591529	.	+	.	ID=evm.model.contig_22.542.exon1;Parent=evm.model.contig_22.542
contig_22	EVM	CDS	7591438	7591529	.	+	0	ID=cds.evm.model.contig_22.542;Parent=evm.model.contig_22.542
contig_22	EVM	exon	7591626	7591764	.	+	.	ID=evm.model.contig_22.542.exon2;Parent=evm.model.contig_22.542
contig_22	EVM	CDS	7591626	7591764	.	+	1	ID=cds.evm.model.contig_22.542;Parent=evm.model.contig_22.542
contig_22	EVM	exon	7591824	7592429	.	+	.	ID=evm.model.contig_22.542.exon3;Parent=evm.model.contig_22.542
contig_22	EVM	CDS	7591824	7592429	.	+	0	ID=cds.evm.model.contig_22.542;Parent=evm.model.contig_22.542
contig_22	EVM	exon	7592505	7593354	.	+	.	ID=evm.model.contig_22.542.exon4;Parent=evm.model.contig_22.542
contig_22	EVM	CDS	7592505	7593354	.	+	0	ID=cds.evm.model.contig_22.542;Parent=evm.model.contig_22.542
contig_22	EVM	exon	7593456	7593554	.	+	.	ID=evm.model.contig_22.542.exon5;Parent=evm.model.contig_22.542
contig_22	EVM	CDS	7593456	7593554	.	+	2	ID=cds.evm.model.contig_22.542;Parent=evm.model.contig_22.542
contig_22	EVM	exon	7593629	7593786	.	+	.	ID=evm.model.contig_22.542.exon6;Parent=evm.model.contig_22.542
contig_22	EVM	CDS	7593629	7593786	.	+	2	ID=cds.evm.model.contig_22.542;Parent=evm.model.contig_22.542
contig_22	EVM	exon	7593867	7594088	.	+	.	ID=evm.model.contig_22.542.exon7;Parent=evm.model.contig_22.542
contig_22	EVM	CDS	7593867	7594088	.	+	0	ID=cds.evm.model.contig_22.542;Parent=evm.model.contig_22.542
contig_22	EVM	exon	7594150	7594511	.	+	.	ID=evm.model.contig_22.542.exon8;Parent=evm.model.contig_22.542
contig_22	EVM	CDS	7594150	7594511	.	+	0	ID=cds.evm.model.contig_22.542;Parent=evm.model.contig_22.542
contig_22	EVM	exon	7594597	7594855	.	+	.	ID=evm.model.contig_22.542.exon9;Parent=evm.model.contig_22.542
contig_22	EVM	CDS	7594597	7594855	.	+	1	ID=cds.evm.model.contig_22.542;Parent=evm.model.contig_22.542
contig_22	EVM	exon	7594927	7595310	.	+	.	ID=evm.model.contig_22.542.exon10;Parent=evm.model.contig_22.542
contig_22	EVM	CDS	7594927	7595310	.	+	0	ID=cds.evm.model.contig_22.542;Parent=evm.model.contig_22.542
contig_22	EVM	exon	7595380	7595524	.	+	.	ID=evm.model.contig_22.542.exon11;Parent=evm.model.contig_22.542
contig_22	EVM	CDS	7595380	7595524	.	+	0	ID=cds.evm.model.contig_22.542;Parent=evm.model.contig_22.542
contig_22	EVM	exon	7595607	7595794	.	+	.	ID=evm.model.contig_22.542.exon12;Parent=evm.model.contig_22.542
contig_22	EVM	CDS	7595607	7595794	.	+	2	ID=cds.evm.model.contig_22.542;Parent=evm.model.contig_22.542
contig_22	EVM	exon	7595886	7596207	.	+	.	ID=evm.model.contig_22.542.exon13;Parent=evm.model.contig_22.542
contig_22	EVM	CDS	7595886	7596207	.	+	0	ID=cds.evm.model.contig_22.542;Parent=evm.model.contig_22.542
contig_22	EVM	exon	7596307	7596484	.	+	.	ID=evm.model.contig_22.542.exon14;Parent=evm.model.contig_22.542
contig_22	EVM	CDS	7596307	7596484	.	+	2	ID=cds.evm.model.contig_22.542;Parent=evm.model.contig_22.542
contig_22	EVM	exon	7596580	7596688	.	+	.	ID=evm.model.contig_22.542.exon15;Parent=evm.model.contig_22.542
contig_22	EVM	CDS	7596580	7596688	.	+	1	ID=cds.evm.model.contig_22.542;Parent=evm.model.contig_22.542
#evm.TU.contig_22.759 removed; remove_reason=repeat_match;
contig_22	EVM	gene	10462946	10465105	.	-	.	ID=evm.TU.contig_22.759;Name=EVM%20prediction%20contig_22.759
contig_22	EVM	mRNA	10462946	10465105	.	-	.	ID=evm.model.contig_22.759;Parent=evm.TU.contig_22.759;Name=EVM%20prediction%20contig_22.759
contig_22	EVM	exon	10464786	10465105	.	-	.	ID=evm.model.contig_22.759.exon1;Parent=evm.model.contig_22.759
contig_22	EVM	CDS	10464786	10465105	.	-	0	ID=cds.evm.model.contig_22.759;Parent=evm.model.contig_22.759
contig_22	EVM	exon	10463987	10464673	.	-	.	ID=evm.model.contig_22.759.exon2;Parent=evm.model.contig_22.759
contig_22	EVM	CDS	10463987	10464673	.	-	1	ID=cds.evm.model.contig_22.759;Parent=evm.model.contig_22.759
contig_22	EVM	exon	10463729	10463888	.	-	.	ID=evm.model.contig_22.759.exon3;Parent=evm.model.contig_22.759
contig_22	EVM	CDS	10463729	10463888	.	-	1	ID=cds.evm.model.contig_22.759;Parent=evm.model.contig_22.759
contig_22	EVM	exon	10463495	10463652	.	-	.	ID=evm.model.contig_22.759.exon4;Parent=evm.model.contig_22.759
contig_22	EVM	CDS	10463495	10463652	.	-	0	ID=cds.evm.model.contig_22.759;Parent=evm.model.contig_22.759
contig_22	EVM	exon	10463180	10463414	.	-	.	ID=evm.model.contig_22.759.exon5;Parent=evm.model.contig_22.759
contig_22	EVM	CDS	10463180	10463414	.	-	1	ID=cds.evm.model.contig_22.759;Parent=evm.model.contig_22.759
contig_22	EVM	exon	10462946	10463107	.	-	.	ID=evm.model.contig_22.759.exon6;Parent=evm.model.contig_22.759
contig_22	EVM	CDS	10462946	10463107	.	-	0	ID=cds.evm.model.contig_22.759;Parent=evm.model.contig_22.759
#evm.TU.contig_22.930 removed; remove_reason=repeat_match;
contig_22	EVM	gene	13137827	13138622	.	+	.	ID=evm.TU.contig_22.930;Name=EVM%20prediction%20contig_22.930
contig_22	EVM	mRNA	13137827	13138622	.	+	.	ID=evm.model.contig_22.930;Parent=evm.TU.contig_22.930;Name=EVM%20prediction%20contig_22.930
contig_22	EVM	exon	13137827	13138128	.	+	.	ID=evm.model.contig_22.930.exon1;Parent=evm.model.contig_22.930
contig_22	EVM	CDS	13137827	13138128	.	+	0	ID=cds.evm.model.contig_22.930;Parent=evm.model.contig_22.930
contig_22	EVM	exon	13138206	13138426	.	+	.	ID=evm.model.contig_22.930.exon2;Parent=evm.model.contig_22.930
contig_22	EVM	CDS	13138206	13138426	.	+	1	ID=cds.evm.model.contig_22.930;Parent=evm.model.contig_22.930
contig_22	EVM	exon	13138498	13138622	.	+	.	ID=evm.model.contig_22.930.exon3;Parent=evm.model.contig_22.930
contig_22	EVM	CDS	13138498	13138622	.	+	2	ID=cds.evm.model.contig_22.930;Parent=evm.model.contig_22.930
#evm.TU.contig_60.31 removed; remove_reason=repeat_match;
contig_60	EVM	gene	171616	172638	.	+	.	ID=evm.TU.contig_60.31;Name=EVM%20prediction%20contig_60.31
contig_60	EVM	mRNA	171616	172638	.	+	.	ID=evm.model.contig_60.31;Parent=evm.TU.contig_60.31;Name=EVM%20prediction%20contig_60.31
contig_60	EVM	exon	171616	172638	.	+	.	ID=evm.model.contig_60.31.exon1;Parent=evm.model.contig_60.31
contig_60	EVM	CDS	171616	172638	.	+	0	ID=cds.evm.model.contig_60.31;Parent=evm.model.contig_60.31
#evm.TU.contig_60.99 removed; remove_reason=repeat_match;
contig_60	EVM	gene	1152959	1153803	.	-	.	ID=evm.TU.contig_60.99;Name=EVM%20prediction%20contig_60.99
contig_60	EVM	mRNA	1152959	1153803	.	-	.	ID=evm.model.contig_60.99;Parent=evm.TU.contig_60.99;Name=EVM%20prediction%20contig_60.99
contig_60	EVM	exon	1153426	1153803	.	-	.	ID=evm.model.contig_60.99.exon1;Parent=evm.model.contig_60.99
contig_60	EVM	CDS	1153426	1153803	.	-	0	ID=cds.evm.model.contig_60.99;Parent=evm.model.contig_60.99
contig_60	EVM	exon	1153077	1153364	.	-	.	ID=evm.model.contig_60.99.exon2;Parent=evm.model.contig_60.99
contig_60	EVM	CDS	1153077	1153364	.	-	0	ID=cds.evm.model.contig_60.99;Parent=evm.model.contig_60.99
contig_60	EVM	exon	1152959	1153048	.	-	.	ID=evm.model.contig_60.99.exon3;Parent=evm.model.contig_60.99
contig_60	EVM	CDS	1152959	1153048	.	-	0	ID=cds.evm.model.contig_60.99;Parent=evm.model.contig_60.99
#evm.TU.contig_60.559 removed; remove_reason=repeat_match;
contig_60	EVM	gene	6589066	6590496	.	+	.	ID=evm.TU.contig_60.559;Name=EVM%20prediction%20contig_60.559
contig_60	EVM	mRNA	6589066	6590496	.	+	.	ID=evm.model.contig_60.559;Parent=evm.TU.contig_60.559;Name=EVM%20prediction%20contig_60.559
contig_60	EVM	exon	6589066	6589419	.	+	.	ID=evm.model.contig_60.559.exon1;Parent=evm.model.contig_60.559
contig_60	EVM	CDS	6589066	6589419	.	+	0	ID=cds.evm.model.contig_60.559;Parent=evm.model.contig_60.559
contig_60	EVM	exon	6589490	6589927	.	+	.	ID=evm.model.contig_60.559.exon2;Parent=evm.model.contig_60.559
contig_60	EVM	CDS	6589490	6589927	.	+	0	ID=cds.evm.model.contig_60.559;Parent=evm.model.contig_60.559
contig_60	EVM	exon	6590012	6590059	.	+	.	ID=evm.model.contig_60.559.exon3;Parent=evm.model.contig_60.559
contig_60	EVM	CDS	6590012	6590059	.	+	0	ID=cds.evm.model.contig_60.559;Parent=evm.model.contig_60.559
contig_60	EVM	exon	6590132	6590209	.	+	.	ID=evm.model.contig_60.559.exon4;Parent=evm.model.contig_60.559
contig_60	EVM	CDS	6590132	6590209	.	+	0	ID=cds.evm.model.contig_60.559;Parent=evm.model.contig_60.559
contig_60	EVM	exon	6590279	6590347	.	+	.	ID=evm.model.contig_60.559.exon5;Parent=evm.model.contig_60.559
contig_60	EVM	CDS	6590279	6590347	.	+	0	ID=cds.evm.model.contig_60.559;Parent=evm.model.contig_60.559
contig_60	EVM	exon	6590419	6590496	.	+	.	ID=evm.model.contig_60.559.exon6;Parent=evm.model.contig_60.559
contig_60	EVM	CDS	6590419	6590496	.	+	0	ID=cds.evm.model.contig_60.559;Parent=evm.model.contig_60.559
#evm.TU.contig_60.917 removed; remove_reason=repeat_match;
contig_60	EVM	gene	10511133	10513562	.	+	.	ID=evm.TU.contig_60.917;Name=EVM%20prediction%20contig_60.917
contig_60	EVM	mRNA	10511133	10513562	.	+	.	ID=evm.model.contig_60.917;Parent=evm.TU.contig_60.917;Name=EVM%20prediction%20contig_60.917
contig_60	EVM	exon	10511133	10511792	.	+	.	ID=evm.model.contig_60.917.exon1;Parent=evm.model.contig_60.917
contig_60	EVM	CDS	10511133	10511792	.	+	0	ID=cds.evm.model.contig_60.917;Parent=evm.model.contig_60.917
contig_60	EVM	exon	10511859	10513562	.	+	.	ID=evm.model.contig_60.917.exon2;Parent=evm.model.contig_60.917
contig_60	EVM	CDS	10511859	10513562	.	+	0	ID=cds.evm.model.contig_60.917;Parent=evm.model.contig_60.917
#evm.TU.contig_60.948 removed; remove_reason=repeat_match;
contig_60	EVM	gene	10705641	10709258	.	+	.	ID=evm.TU.contig_60.948;Name=EVM%20prediction%20contig_60.948
contig_60	EVM	mRNA	10705641	10709258	.	+	.	ID=evm.model.contig_60.948;Parent=evm.TU.contig_60.948;Name=EVM%20prediction%20contig_60.948
contig_60	EVM	exon	10705641	10705821	.	+	.	ID=evm.model.contig_60.948.exon1;Parent=evm.model.contig_60.948
contig_60	EVM	CDS	10705641	10705821	.	+	0	ID=cds.evm.model.contig_60.948;Parent=evm.model.contig_60.948
contig_60	EVM	exon	10706605	10706780	.	+	.	ID=evm.model.contig_60.948.exon2;Parent=evm.model.contig_60.948
contig_60	EVM	CDS	10706605	10706780	.	+	2	ID=cds.evm.model.contig_60.948;Parent=evm.model.contig_60.948
contig_60	EVM	exon	10707446	10707604	.	+	.	ID=evm.model.contig_60.948.exon3;Parent=evm.model.contig_60.948
contig_60	EVM	CDS	10707446	10707604	.	+	0	ID=cds.evm.model.contig_60.948;Parent=evm.model.contig_60.948
contig_60	EVM	exon	10708005	10708353	.	+	.	ID=evm.model.contig_60.948.exon4;Parent=evm.model.contig_60.948
contig_60	EVM	CDS	10708005	10708353	.	+	0	ID=cds.evm.model.contig_60.948;Parent=evm.model.contig_60.948
contig_60	EVM	exon	10709098	10709258	.	+	.	ID=evm.model.contig_60.948.exon5;Parent=evm.model.contig_60.948
contig_60	EVM	CDS	10709098	10709258	.	+	2	ID=cds.evm.model.contig_60.948;Parent=evm.model.contig_60.948
#evm.TU.contig_60.993 removed; remove_reason=repeat_match;
contig_60	EVM	gene	11107396	11108850	.	+	.	ID=evm.TU.contig_60.993;Name=EVM%20prediction%20contig_60.993
contig_60	EVM	mRNA	11107396	11108850	.	+	.	ID=evm.model.contig_60.993;Parent=evm.TU.contig_60.993;Name=EVM%20prediction%20contig_60.993
contig_60	EVM	exon	11107396	11107468	.	+	.	ID=evm.model.contig_60.993.exon1;Parent=evm.model.contig_60.993
contig_60	EVM	CDS	11107396	11107468	.	+	0	ID=cds.evm.model.contig_60.993;Parent=evm.model.contig_60.993
contig_60	EVM	exon	11107694	11108850	.	+	.	ID=evm.model.contig_60.993.exon2;Parent=evm.model.contig_60.993
contig_60	EVM	CDS	11107694	11108850	.	+	2	ID=cds.evm.model.contig_60.993;Parent=evm.model.contig_60.993
#evm.TU.contig_60.995 removed; remove_reason=repeat_match;
contig_60	EVM	gene	11121840	11123531	.	+	.	ID=evm.TU.contig_60.995;Name=EVM%20prediction%20contig_60.995
contig_60	EVM	mRNA	11121840	11123531	.	+	.	ID=evm.model.contig_60.995;Parent=evm.TU.contig_60.995;Name=EVM%20prediction%20contig_60.995
contig_60	EVM	exon	11121840	11123531	.	+	.	ID=evm.model.contig_60.995.exon1;Parent=evm.model.contig_60.995
contig_60	EVM	CDS	11121840	11123531	.	+	0	ID=cds.evm.model.contig_60.995;Parent=evm.model.contig_60.995
#evm.TU.contig_60.1153 removed; remove_reason=repeat_match;
contig_60	EVM	gene	12644320	12645324	.	+	.	ID=evm.TU.contig_60.1153;Name=EVM%20prediction%20contig_60.1153
contig_60	EVM	mRNA	12644320	12645324	.	+	.	ID=evm.model.contig_60.1153;Parent=evm.TU.contig_60.1153;Name=EVM%20prediction%20contig_60.1153
contig_60	EVM	exon	12644320	12645324	.	+	.	ID=evm.model.contig_60.1153.exon1;Parent=evm.model.contig_60.1153
contig_60	EVM	CDS	12644320	12645324	.	+	0	ID=cds.evm.model.contig_60.1153;Parent=evm.model.contig_60.1153
#evm.TU.contig_60.1157 removed; remove_reason=repeat_match;
contig_60	EVM	gene	12658583	12661513	.	-	.	ID=evm.TU.contig_60.1157;Name=EVM%20prediction%20contig_60.1157
contig_60	EVM	mRNA	12658583	12661513	.	-	.	ID=evm.model.contig_60.1157;Parent=evm.TU.contig_60.1157;Name=EVM%20prediction%20contig_60.1157
contig_60	EVM	exon	12661352	12661513	.	-	.	ID=evm.model.contig_60.1157.exon1;Parent=evm.model.contig_60.1157
contig_60	EVM	CDS	12661352	12661513	.	-	0	ID=cds.evm.model.contig_60.1157;Parent=evm.model.contig_60.1157
contig_60	EVM	exon	12660669	12661263	.	-	.	ID=evm.model.contig_60.1157.exon2;Parent=evm.model.contig_60.1157
contig_60	EVM	CDS	12660669	12661263	.	-	0	ID=cds.evm.model.contig_60.1157;Parent=evm.model.contig_60.1157
contig_60	EVM	exon	12660362	12660597	.	-	.	ID=evm.model.contig_60.1157.exon3;Parent=evm.model.contig_60.1157
contig_60	EVM	CDS	12660362	12660597	.	-	2	ID=cds.evm.model.contig_60.1157;Parent=evm.model.contig_60.1157
contig_60	EVM	exon	12660201	12660285	.	-	.	ID=evm.model.contig_60.1157.exon4;Parent=evm.model.contig_60.1157
contig_60	EVM	CDS	12660201	12660285	.	-	0	ID=cds.evm.model.contig_60.1157;Parent=evm.model.contig_60.1157
contig_60	EVM	exon	12658583	12658758	.	-	.	ID=evm.model.contig_60.1157.exon5;Parent=evm.model.contig_60.1157
contig_60	EVM	CDS	12658583	12658758	.	-	2	ID=cds.evm.model.contig_60.1157;Parent=evm.model.contig_60.1157
#evm.TU.contig_157.7 removed; remove_reason=repeat_match;
contig_157	EVM	gene	22104	23480	.	-	.	ID=evm.TU.contig_157.7;Name=EVM%20prediction%20contig_157.7
contig_157	EVM	mRNA	22104	23480	.	-	.	ID=evm.model.contig_157.7;Parent=evm.TU.contig_157.7;Name=EVM%20prediction%20contig_157.7
contig_157	EVM	exon	23415	23480	.	-	.	ID=evm.model.contig_157.7.exon1;Parent=evm.model.contig_157.7
contig_157	EVM	CDS	23415	23480	.	-	0	ID=cds.evm.model.contig_157.7;Parent=evm.model.contig_157.7
contig_157	EVM	exon	23108	23321	.	-	.	ID=evm.model.contig_157.7.exon2;Parent=evm.model.contig_157.7
contig_157	EVM	CDS	23108	23321	.	-	0	ID=cds.evm.model.contig_157.7;Parent=evm.model.contig_157.7
contig_157	EVM	exon	22104	22429	.	-	.	ID=evm.model.contig_157.7.exon3;Parent=evm.model.contig_157.7
contig_157	EVM	CDS	22104	22429	.	-	2	ID=cds.evm.model.contig_157.7;Parent=evm.model.contig_157.7
#evm.TU.contig_157.8 removed; remove_reason=repeat_match;
contig_157	EVM	gene	23580	24218	.	-	.	ID=evm.TU.contig_157.8;Name=EVM%20prediction%20contig_157.8
contig_157	EVM	mRNA	23580	24218	.	-	.	ID=evm.model.contig_157.8;Parent=evm.TU.contig_157.8;Name=EVM%20prediction%20contig_157.8
contig_157	EVM	exon	23580	24218	.	-	.	ID=evm.model.contig_157.8.exon1;Parent=evm.model.contig_157.8
contig_157	EVM	CDS	23580	24218	.	-	0	ID=cds.evm.model.contig_157.8;Parent=evm.model.contig_157.8
#evm.TU.contig_157.9 removed; remove_reason=repeat_match;
contig_157	EVM	gene	24603	25756	.	+	.	ID=evm.TU.contig_157.9;Name=EVM%20prediction%20contig_157.9
contig_157	EVM	mRNA	24603	25756	.	+	.	ID=evm.model.contig_157.9;Parent=evm.TU.contig_157.9;Name=EVM%20prediction%20contig_157.9
contig_157	EVM	exon	24603	24688	.	+	.	ID=evm.model.contig_157.9.exon1;Parent=evm.model.contig_157.9
contig_157	EVM	CDS	24603	24688	.	+	0	ID=cds.evm.model.contig_157.9;Parent=evm.model.contig_157.9
contig_157	EVM	exon	24929	25508	.	+	.	ID=evm.model.contig_157.9.exon2;Parent=evm.model.contig_157.9
contig_157	EVM	CDS	24929	25508	.	+	1	ID=cds.evm.model.contig_157.9;Parent=evm.model.contig_157.9
contig_157	EVM	exon	25541	25756	.	+	.	ID=evm.model.contig_157.9.exon3;Parent=evm.model.contig_157.9
contig_157	EVM	CDS	25541	25756	.	+	0	ID=cds.evm.model.contig_157.9;Parent=evm.model.contig_157.9
#evm.TU.contig_157.10 removed; remove_reason=repeat_match;
contig_157	EVM	gene	26303	28905	.	+	.	ID=evm.TU.contig_157.10;Name=EVM%20prediction%20contig_157.10
contig_157	EVM	mRNA	26303	28905	.	+	.	ID=evm.model.contig_157.10;Parent=evm.TU.contig_157.10;Name=EVM%20prediction%20contig_157.10
contig_157	EVM	exon	26303	26500	.	+	.	ID=evm.model.contig_157.10.exon1;Parent=evm.model.contig_157.10
contig_157	EVM	CDS	26303	26500	.	+	0	ID=cds.evm.model.contig_157.10;Parent=evm.model.contig_157.10
contig_157	EVM	exon	26882	27229	.	+	.	ID=evm.model.contig_157.10.exon2;Parent=evm.model.contig_157.10
contig_157	EVM	CDS	26882	27229	.	+	0	ID=cds.evm.model.contig_157.10;Parent=evm.model.contig_157.10
contig_157	EVM	exon	27522	27826	.	+	.	ID=evm.model.contig_157.10.exon3;Parent=evm.model.contig_157.10
contig_157	EVM	CDS	27522	27826	.	+	0	ID=cds.evm.model.contig_157.10;Parent=evm.model.contig_157.10
contig_157	EVM	exon	27909	28118	.	+	.	ID=evm.model.contig_157.10.exon4;Parent=evm.model.contig_157.10
contig_157	EVM	CDS	27909	28118	.	+	1	ID=cds.evm.model.contig_157.10;Parent=evm.model.contig_157.10
contig_157	EVM	exon	28211	28559	.	+	.	ID=evm.model.contig_157.10.exon5;Parent=evm.model.contig_157.10
contig_157	EVM	CDS	28211	28559	.	+	1	ID=cds.evm.model.contig_157.10;Parent=evm.model.contig_157.10
contig_157	EVM	exon	28711	28905	.	+	.	ID=evm.model.contig_157.10.exon6;Parent=evm.model.contig_157.10
contig_157	EVM	CDS	28711	28905	.	+	0	ID=cds.evm.model.contig_157.10;Parent=evm.model.contig_157.10
#evm.TU.contig_157.11 removed; remove_reason=repeat_match;
contig_157	EVM	gene	28956	29868	.	-	.	ID=evm.TU.contig_157.11;Name=EVM%20prediction%20contig_157.11
contig_157	EVM	mRNA	28956	29868	.	-	.	ID=evm.model.contig_157.11;Parent=evm.TU.contig_157.11;Name=EVM%20prediction%20contig_157.11
contig_157	EVM	exon	29758	29868	.	-	.	ID=evm.model.contig_157.11.exon1;Parent=evm.model.contig_157.11
contig_157	EVM	CDS	29758	29868	.	-	0	ID=cds.evm.model.contig_157.11;Parent=evm.model.contig_157.11
contig_157	EVM	exon	29460	29700	.	-	.	ID=evm.model.contig_157.11.exon2;Parent=evm.model.contig_157.11
contig_157	EVM	CDS	29460	29700	.	-	0	ID=cds.evm.model.contig_157.11;Parent=evm.model.contig_157.11
contig_157	EVM	exon	28956	29077	.	-	.	ID=evm.model.contig_157.11.exon3;Parent=evm.model.contig_157.11
contig_157	EVM	CDS	28956	29077	.	-	2	ID=cds.evm.model.contig_157.11;Parent=evm.model.contig_157.11
#evm.TU.contig_157.13 removed; remove_reason=repeat_match;
contig_157	EVM	gene	30546	30824	.	-	.	ID=evm.TU.contig_157.13;Name=EVM%20prediction%20contig_157.13
contig_157	EVM	mRNA	30546	30824	.	-	.	ID=evm.model.contig_157.13;Parent=evm.TU.contig_157.13;Name=EVM%20prediction%20contig_157.13
contig_157	EVM	exon	30546	30824	.	-	.	ID=evm.model.contig_157.13.exon1;Parent=evm.model.contig_157.13
contig_157	EVM	CDS	30546	30824	.	-	0	ID=cds.evm.model.contig_157.13;Parent=evm.model.contig_157.13
#evm.TU.contig_157.19 removed; remove_reason=repeat_match;
contig_157	EVM	gene	51849	52995	.	-	.	ID=evm.TU.contig_157.19;Name=EVM%20prediction%20contig_157.19
contig_157	EVM	mRNA	51849	52995	.	-	.	ID=evm.model.contig_157.19;Parent=evm.TU.contig_157.19;Name=EVM%20prediction%20contig_157.19
contig_157	EVM	exon	52712	52995	.	-	.	ID=evm.model.contig_157.19.exon1;Parent=evm.model.contig_157.19
contig_157	EVM	CDS	52712	52995	.	-	0	ID=cds.evm.model.contig_157.19;Parent=evm.model.contig_157.19
contig_157	EVM	exon	52478	52618	.	-	.	ID=evm.model.contig_157.19.exon2;Parent=evm.model.contig_157.19
contig_157	EVM	CDS	52478	52618	.	-	1	ID=cds.evm.model.contig_157.19;Parent=evm.model.contig_157.19
contig_157	EVM	exon	51849	52431	.	-	.	ID=evm.model.contig_157.19.exon3;Parent=evm.model.contig_157.19
contig_157	EVM	CDS	51849	52431	.	-	1	ID=cds.evm.model.contig_157.19;Parent=evm.model.contig_157.19
#evm.TU.contig_157.26 removed; remove_reason=repeat_match;
contig_157	EVM	gene	63055	64286	.	-	.	ID=evm.TU.contig_157.26;Name=EVM%20prediction%20contig_157.26
contig_157	EVM	mRNA	63055	64286	.	-	.	ID=evm.model.contig_157.26;Parent=evm.TU.contig_157.26;Name=EVM%20prediction%20contig_157.26
contig_157	EVM	exon	63863	64286	.	-	.	ID=evm.model.contig_157.26.exon1;Parent=evm.model.contig_157.26
contig_157	EVM	CDS	63863	64286	.	-	0	ID=cds.evm.model.contig_157.26;Parent=evm.model.contig_157.26
contig_157	EVM	exon	63349	63756	.	-	.	ID=evm.model.contig_157.26.exon2;Parent=evm.model.contig_157.26
contig_157	EVM	CDS	63349	63756	.	-	2	ID=cds.evm.model.contig_157.26;Parent=evm.model.contig_157.26
contig_157	EVM	exon	63055	63275	.	-	.	ID=evm.model.contig_157.26.exon3;Parent=evm.model.contig_157.26
contig_157	EVM	CDS	63055	63275	.	-	2	ID=cds.evm.model.contig_157.26;Parent=evm.model.contig_157.26
#evm.TU.contig_157.29 removed; remove_reason=repeat_match;
contig_157	EVM	gene	65679	66520	.	+	.	ID=evm.TU.contig_157.29;Name=EVM%20prediction%20contig_157.29
contig_157	EVM	mRNA	65679	66520	.	+	.	ID=evm.model.contig_157.29;Parent=evm.TU.contig_157.29;Name=EVM%20prediction%20contig_157.29
contig_157	EVM	exon	65679	65868	.	+	.	ID=evm.model.contig_157.29.exon1;Parent=evm.model.contig_157.29
contig_157	EVM	CDS	65679	65868	.	+	0	ID=cds.evm.model.contig_157.29;Parent=evm.model.contig_157.29
contig_157	EVM	exon	65982	66520	.	+	.	ID=evm.model.contig_157.29.exon2;Parent=evm.model.contig_157.29
contig_157	EVM	CDS	65982	66520	.	+	2	ID=cds.evm.model.contig_157.29;Parent=evm.model.contig_157.29
#evm.TU.contig_157.30 removed; remove_reason=repeat_match;
contig_157	EVM	gene	66525	67292	.	+	.	ID=evm.TU.contig_157.30;Name=EVM%20prediction%20contig_157.30
contig_157	EVM	mRNA	66525	67292	.	+	.	ID=evm.model.contig_157.30;Parent=evm.TU.contig_157.30;Name=EVM%20prediction%20contig_157.30
contig_157	EVM	exon	66525	66708	.	+	.	ID=evm.model.contig_157.30.exon1;Parent=evm.model.contig_157.30
contig_157	EVM	CDS	66525	66708	.	+	0	ID=cds.evm.model.contig_157.30;Parent=evm.model.contig_157.30
contig_157	EVM	exon	67138	67292	.	+	.	ID=evm.model.contig_157.30.exon2;Parent=evm.model.contig_157.30
contig_157	EVM	CDS	67138	67292	.	+	2	ID=cds.evm.model.contig_157.30;Parent=evm.model.contig_157.30
#evm.TU.contig_157.32 removed; remove_reason=repeat_match;
contig_157	EVM	gene	67867	69018	.	+	.	ID=evm.TU.contig_157.32;Name=EVM%20prediction%20contig_157.32
contig_157	EVM	mRNA	67867	69018	.	+	.	ID=evm.model.contig_157.32;Parent=evm.TU.contig_157.32;Name=EVM%20prediction%20contig_157.32
contig_157	EVM	exon	67867	67870	.	+	.	ID=evm.model.contig_157.32.exon1;Parent=evm.model.contig_157.32
contig_157	EVM	CDS	67867	67870	.	+	0	ID=cds.evm.model.contig_157.32;Parent=evm.model.contig_157.32
contig_157	EVM	exon	67915	68204	.	+	.	ID=evm.model.contig_157.32.exon2;Parent=evm.model.contig_157.32
contig_157	EVM	CDS	67915	68204	.	+	2	ID=cds.evm.model.contig_157.32;Parent=evm.model.contig_157.32
contig_157	EVM	exon	68284	68477	.	+	.	ID=evm.model.contig_157.32.exon3;Parent=evm.model.contig_157.32
contig_157	EVM	CDS	68284	68477	.	+	0	ID=cds.evm.model.contig_157.32;Parent=evm.model.contig_157.32
contig_157	EVM	exon	68550	69018	.	+	.	ID=evm.model.contig_157.32.exon4;Parent=evm.model.contig_157.32
contig_157	EVM	CDS	68550	69018	.	+	1	ID=cds.evm.model.contig_157.32;Parent=evm.model.contig_157.32
#evm.TU.contig_157.37 removed; remove_reason=repeat_match;
contig_157	EVM	gene	81222	85384	.	-	.	ID=evm.TU.contig_157.37;Name=EVM%20prediction%20contig_157.37
contig_157	EVM	mRNA	81222	85384	.	-	.	ID=evm.model.contig_157.37;Parent=evm.TU.contig_157.37;Name=EVM%20prediction%20contig_157.37
contig_157	EVM	exon	85328	85384	.	-	.	ID=evm.model.contig_157.37.exon1;Parent=evm.model.contig_157.37
contig_157	EVM	CDS	85328	85384	.	-	0	ID=cds.evm.model.contig_157.37;Parent=evm.model.contig_157.37
contig_157	EVM	exon	85163	85256	.	-	.	ID=evm.model.contig_157.37.exon2;Parent=evm.model.contig_157.37
contig_157	EVM	CDS	85163	85256	.	-	0	ID=cds.evm.model.contig_157.37;Parent=evm.model.contig_157.37
contig_157	EVM	exon	84757	85024	.	-	.	ID=evm.model.contig_157.37.exon3;Parent=evm.model.contig_157.37
contig_157	EVM	CDS	84757	85024	.	-	2	ID=cds.evm.model.contig_157.37;Parent=evm.model.contig_157.37
contig_157	EVM	exon	84514	84669	.	-	.	ID=evm.model.contig_157.37.exon4;Parent=evm.model.contig_157.37
contig_157	EVM	CDS	84514	84669	.	-	1	ID=cds.evm.model.contig_157.37;Parent=evm.model.contig_157.37
contig_157	EVM	exon	84254	84432	.	-	.	ID=evm.model.contig_157.37.exon5;Parent=evm.model.contig_157.37
contig_157	EVM	CDS	84254	84432	.	-	1	ID=cds.evm.model.contig_157.37;Parent=evm.model.contig_157.37
contig_157	EVM	exon	81222	81454	.	-	.	ID=evm.model.contig_157.37.exon6;Parent=evm.model.contig_157.37
contig_157	EVM	CDS	81222	81454	.	-	2	ID=cds.evm.model.contig_157.37;Parent=evm.model.contig_157.37
#evm.TU.contig_157.38 removed; remove_reason=repeat_match;
contig_157	EVM	gene	85829	86640	.	-	.	ID=evm.TU.contig_157.38;Name=EVM%20prediction%20contig_157.38
contig_157	EVM	mRNA	85829	86640	.	-	.	ID=evm.model.contig_157.38;Parent=evm.TU.contig_157.38;Name=EVM%20prediction%20contig_157.38
contig_157	EVM	exon	86135	86640	.	-	.	ID=evm.model.contig_157.38.exon1;Parent=evm.model.contig_157.38
contig_157	EVM	CDS	86135	86640	.	-	0	ID=cds.evm.model.contig_157.38;Parent=evm.model.contig_157.38
contig_157	EVM	exon	85829	86015	.	-	.	ID=evm.model.contig_157.38.exon2;Parent=evm.model.contig_157.38
contig_157	EVM	CDS	85829	86015	.	-	1	ID=cds.evm.model.contig_157.38;Parent=evm.model.contig_157.38
#evm.TU.contig_157.45 removed; remove_reason=repeat_match;
contig_157	EVM	gene	112205	113160	.	+	.	ID=evm.TU.contig_157.45;Name=EVM%20prediction%20contig_157.45
contig_157	EVM	mRNA	112205	113160	.	+	.	ID=evm.model.contig_157.45;Parent=evm.TU.contig_157.45;Name=EVM%20prediction%20contig_157.45
contig_157	EVM	exon	112205	112666	.	+	.	ID=evm.model.contig_157.45.exon1;Parent=evm.model.contig_157.45
contig_157	EVM	CDS	112205	112666	.	+	0	ID=cds.evm.model.contig_157.45;Parent=evm.model.contig_157.45
contig_157	EVM	exon	112792	113160	.	+	.	ID=evm.model.contig_157.45.exon2;Parent=evm.model.contig_157.45
contig_157	EVM	CDS	112792	113160	.	+	0	ID=cds.evm.model.contig_157.45;Parent=evm.model.contig_157.45
#evm.TU.contig_157.48 removed; remove_reason=repeat_match;
contig_157	EVM	gene	121198	122988	.	+	.	ID=evm.TU.contig_157.48;Name=EVM%20prediction%20contig_157.48
contig_157	EVM	mRNA	121198	122988	.	+	.	ID=evm.model.contig_157.48;Parent=evm.TU.contig_157.48;Name=EVM%20prediction%20contig_157.48
contig_157	EVM	exon	121198	121252	.	+	.	ID=evm.model.contig_157.48.exon1;Parent=evm.model.contig_157.48
contig_157	EVM	CDS	121198	121252	.	+	0	ID=cds.evm.model.contig_157.48;Parent=evm.model.contig_157.48
contig_157	EVM	exon	121518	121711	.	+	.	ID=evm.model.contig_157.48.exon2;Parent=evm.model.contig_157.48
contig_157	EVM	CDS	121518	121711	.	+	2	ID=cds.evm.model.contig_157.48;Parent=evm.model.contig_157.48
contig_157	EVM	exon	121780	121969	.	+	.	ID=evm.model.contig_157.48.exon3;Parent=evm.model.contig_157.48
contig_157	EVM	CDS	121780	121969	.	+	0	ID=cds.evm.model.contig_157.48;Parent=evm.model.contig_157.48
contig_157	EVM	exon	122032	122137	.	+	.	ID=evm.model.contig_157.48.exon4;Parent=evm.model.contig_157.48
contig_157	EVM	CDS	122032	122137	.	+	2	ID=cds.evm.model.contig_157.48;Parent=evm.model.contig_157.48
contig_157	EVM	exon	122219	122535	.	+	.	ID=evm.model.contig_157.48.exon5;Parent=evm.model.contig_157.48
contig_157	EVM	CDS	122219	122535	.	+	1	ID=cds.evm.model.contig_157.48;Parent=evm.model.contig_157.48
contig_157	EVM	exon	122753	122988	.	+	.	ID=evm.model.contig_157.48.exon6;Parent=evm.model.contig_157.48
contig_157	EVM	CDS	122753	122988	.	+	2	ID=cds.evm.model.contig_157.48;Parent=evm.model.contig_157.48
#evm.TU.contig_157.49 removed; remove_reason=repeat_match;
contig_157	EVM	gene	123050	124004	.	+	.	ID=evm.TU.contig_157.49;Name=EVM%20prediction%20contig_157.49
contig_157	EVM	mRNA	123050	124004	.	+	.	ID=evm.model.contig_157.49;Parent=evm.TU.contig_157.49;Name=EVM%20prediction%20contig_157.49
contig_157	EVM	exon	123050	123082	.	+	.	ID=evm.model.contig_157.49.exon1;Parent=evm.model.contig_157.49
contig_157	EVM	CDS	123050	123082	.	+	0	ID=cds.evm.model.contig_157.49;Parent=evm.model.contig_157.49
contig_157	EVM	exon	123337	123608	.	+	.	ID=evm.model.contig_157.49.exon2;Parent=evm.model.contig_157.49
contig_157	EVM	CDS	123337	123608	.	+	0	ID=cds.evm.model.contig_157.49;Parent=evm.model.contig_157.49
contig_157	EVM	exon	123809	124004	.	+	.	ID=evm.model.contig_157.49.exon3;Parent=evm.model.contig_157.49
contig_157	EVM	CDS	123809	124004	.	+	1	ID=cds.evm.model.contig_157.49;Parent=evm.model.contig_157.49
#evm.TU.contig_157.50 removed; remove_reason=repeat_match;
contig_157	EVM	gene	124971	125213	.	+	.	ID=evm.TU.contig_157.50;Name=EVM%20prediction%20contig_157.50
contig_157	EVM	mRNA	124971	125213	.	+	.	ID=evm.model.contig_157.50;Parent=evm.TU.contig_157.50;Name=EVM%20prediction%20contig_157.50
contig_157	EVM	exon	124971	125213	.	+	.	ID=evm.model.contig_157.50.exon1;Parent=evm.model.contig_157.50
contig_157	EVM	CDS	124971	125213	.	+	0	ID=cds.evm.model.contig_157.50;Parent=evm.model.contig_157.50
#evm.TU.contig_157.54 removed; remove_reason=repeat_match;
contig_157	EVM	gene	130247	130510	.	+	.	ID=evm.TU.contig_157.54;Name=EVM%20prediction%20contig_157.54
contig_157	EVM	mRNA	130247	130510	.	+	.	ID=evm.model.contig_157.54;Parent=evm.TU.contig_157.54;Name=EVM%20prediction%20contig_157.54
contig_157	EVM	exon	130247	130510	.	+	.	ID=evm.model.contig_157.54.exon1;Parent=evm.model.contig_157.54
contig_157	EVM	CDS	130247	130510	.	+	0	ID=cds.evm.model.contig_157.54;Parent=evm.model.contig_157.54
#evm.TU.contig_157.55 removed; remove_reason=repeat_match;
contig_157	EVM	gene	131696	132282	.	-	.	ID=evm.TU.contig_157.55;Name=EVM%20prediction%20contig_157.55
contig_157	EVM	mRNA	131696	132282	.	-	.	ID=evm.model.contig_157.55;Parent=evm.TU.contig_157.55;Name=EVM%20prediction%20contig_157.55
contig_157	EVM	exon	131960	132282	.	-	.	ID=evm.model.contig_157.55.exon1;Parent=evm.model.contig_157.55
contig_157	EVM	CDS	131960	132282	.	-	0	ID=cds.evm.model.contig_157.55;Parent=evm.model.contig_157.55
contig_157	EVM	exon	131696	131771	.	-	.	ID=evm.model.contig_157.55.exon2;Parent=evm.model.contig_157.55
contig_157	EVM	CDS	131696	131771	.	-	1	ID=cds.evm.model.contig_157.55;Parent=evm.model.contig_157.55
#evm.TU.contig_157.56 removed; remove_reason=repeat_match;
contig_157	EVM	gene	132629	133423	.	-	.	ID=evm.TU.contig_157.56;Name=EVM%20prediction%20contig_157.56
contig_157	EVM	mRNA	132629	133423	.	-	.	ID=evm.model.contig_157.56;Parent=evm.TU.contig_157.56;Name=EVM%20prediction%20contig_157.56
contig_157	EVM	exon	133264	133423	.	-	.	ID=evm.model.contig_157.56.exon1;Parent=evm.model.contig_157.56
contig_157	EVM	CDS	133264	133423	.	-	0	ID=cds.evm.model.contig_157.56;Parent=evm.model.contig_157.56
contig_157	EVM	exon	132629	133155	.	-	.	ID=evm.model.contig_157.56.exon2;Parent=evm.model.contig_157.56
contig_157	EVM	CDS	132629	133155	.	-	2	ID=cds.evm.model.contig_157.56;Parent=evm.model.contig_157.56
#evm.TU.contig_157.58 removed; remove_reason=repeat_match;
contig_157	EVM	gene	143961	144732	.	-	.	ID=evm.TU.contig_157.58;Name=EVM%20prediction%20contig_157.58
contig_157	EVM	mRNA	143961	144732	.	-	.	ID=evm.model.contig_157.58;Parent=evm.TU.contig_157.58;Name=EVM%20prediction%20contig_157.58
contig_157	EVM	exon	144609	144732	.	-	.	ID=evm.model.contig_157.58.exon1;Parent=evm.model.contig_157.58
contig_157	EVM	CDS	144609	144732	.	-	0	ID=cds.evm.model.contig_157.58;Parent=evm.model.contig_157.58
contig_157	EVM	exon	143961	144529	.	-	.	ID=evm.model.contig_157.58.exon2;Parent=evm.model.contig_157.58
contig_157	EVM	CDS	143961	144529	.	-	2	ID=cds.evm.model.contig_157.58;Parent=evm.model.contig_157.58
#evm.TU.contig_157.59 removed; remove_reason=repeat_match;
contig_157	EVM	gene	145230	145466	.	-	.	ID=evm.TU.contig_157.59;Name=EVM%20prediction%20contig_157.59
contig_157	EVM	mRNA	145230	145466	.	-	.	ID=evm.model.contig_157.59;Parent=evm.TU.contig_157.59;Name=EVM%20prediction%20contig_157.59
contig_157	EVM	exon	145230	145466	.	-	.	ID=evm.model.contig_157.59.exon1;Parent=evm.model.contig_157.59
contig_157	EVM	CDS	145230	145466	.	-	0	ID=cds.evm.model.contig_157.59;Parent=evm.model.contig_157.59
#evm.TU.contig_157.63 removed; remove_reason=repeat_match;
contig_157	EVM	gene	151758	152015	.	-	.	ID=evm.TU.contig_157.63;Name=EVM%20prediction%20contig_157.63
contig_157	EVM	mRNA	151758	152015	.	-	.	ID=evm.model.contig_157.63;Parent=evm.TU.contig_157.63;Name=EVM%20prediction%20contig_157.63
contig_157	EVM	exon	151758	152015	.	-	.	ID=evm.model.contig_157.63.exon1;Parent=evm.model.contig_157.63
contig_157	EVM	CDS	151758	152015	.	-	0	ID=cds.evm.model.contig_157.63;Parent=evm.model.contig_157.63
#evm.TU.contig_157.66 removed; remove_reason=repeat_match;
contig_157	EVM	gene	157353	158174	.	-	.	ID=evm.TU.contig_157.66;Name=EVM%20prediction%20contig_157.66
contig_157	EVM	mRNA	157353	158174	.	-	.	ID=evm.model.contig_157.66;Parent=evm.TU.contig_157.66;Name=EVM%20prediction%20contig_157.66
contig_157	EVM	exon	157353	158174	.	-	.	ID=evm.model.contig_157.66.exon1;Parent=evm.model.contig_157.66
contig_157	EVM	CDS	157353	158174	.	-	0	ID=cds.evm.model.contig_157.66;Parent=evm.model.contig_157.66
#evm.TU.contig_157.68 removed; remove_reason=repeat_match;
contig_157	EVM	gene	158864	159211	.	-	.	ID=evm.TU.contig_157.68;Name=EVM%20prediction%20contig_157.68
contig_157	EVM	mRNA	158864	159211	.	-	.	ID=evm.model.contig_157.68;Parent=evm.TU.contig_157.68;Name=EVM%20prediction%20contig_157.68
contig_157	EVM	exon	158864	159211	.	-	.	ID=evm.model.contig_157.68.exon1;Parent=evm.model.contig_157.68
contig_157	EVM	CDS	158864	159211	.	-	0	ID=cds.evm.model.contig_157.68;Parent=evm.model.contig_157.68
#evm.TU.contig_157.71 removed; remove_reason=repeat_match;
contig_157	EVM	gene	161340	162881	.	+	.	ID=evm.TU.contig_157.71;Name=EVM%20prediction%20contig_157.71
contig_157	EVM	mRNA	161340	162881	.	+	.	ID=evm.model.contig_157.71;Parent=evm.TU.contig_157.71;Name=EVM%20prediction%20contig_157.71
contig_157	EVM	exon	161340	161640	.	+	.	ID=evm.model.contig_157.71.exon1;Parent=evm.model.contig_157.71
contig_157	EVM	CDS	161340	161640	.	+	0	ID=cds.evm.model.contig_157.71;Parent=evm.model.contig_157.71
contig_157	EVM	exon	161760	162331	.	+	.	ID=evm.model.contig_157.71.exon2;Parent=evm.model.contig_157.71
contig_157	EVM	CDS	161760	162331	.	+	2	ID=cds.evm.model.contig_157.71;Parent=evm.model.contig_157.71
contig_157	EVM	exon	162387	162881	.	+	.	ID=evm.model.contig_157.71.exon3;Parent=evm.model.contig_157.71
contig_157	EVM	CDS	162387	162881	.	+	0	ID=cds.evm.model.contig_157.71;Parent=evm.model.contig_157.71
#evm.TU.contig_157.72 removed; remove_reason=repeat_match;
contig_157	EVM	gene	162913	164403	.	+	.	ID=evm.TU.contig_157.72;Name=EVM%20prediction%20contig_157.72
contig_157	EVM	mRNA	162913	164403	.	+	.	ID=evm.model.contig_157.72;Parent=evm.TU.contig_157.72;Name=EVM%20prediction%20contig_157.72
contig_157	EVM	exon	162913	163052	.	+	.	ID=evm.model.contig_157.72.exon1;Parent=evm.model.contig_157.72
contig_157	EVM	CDS	162913	163052	.	+	0	ID=cds.evm.model.contig_157.72;Parent=evm.model.contig_157.72
contig_157	EVM	exon	163199	163504	.	+	.	ID=evm.model.contig_157.72.exon2;Parent=evm.model.contig_157.72
contig_157	EVM	CDS	163199	163504	.	+	1	ID=cds.evm.model.contig_157.72;Parent=evm.model.contig_157.72
contig_157	EVM	exon	163588	163680	.	+	.	ID=evm.model.contig_157.72.exon3;Parent=evm.model.contig_157.72
contig_157	EVM	CDS	163588	163680	.	+	1	ID=cds.evm.model.contig_157.72;Parent=evm.model.contig_157.72
contig_157	EVM	exon	163773	164403	.	+	.	ID=evm.model.contig_157.72.exon4;Parent=evm.model.contig_157.72
contig_157	EVM	CDS	163773	164403	.	+	1	ID=cds.evm.model.contig_157.72;Parent=evm.model.contig_157.72
#evm.TU.contig_157.73 removed; remove_reason=repeat_match;
contig_157	EVM	gene	164425	164646	.	+	.	ID=evm.TU.contig_157.73;Name=EVM%20prediction%20contig_157.73
contig_157	EVM	mRNA	164425	164646	.	+	.	ID=evm.model.contig_157.73;Parent=evm.TU.contig_157.73;Name=EVM%20prediction%20contig_157.73
contig_157	EVM	exon	164425	164646	.	+	.	ID=evm.model.contig_157.73.exon1;Parent=evm.model.contig_157.73
contig_157	EVM	CDS	164425	164646	.	+	0	ID=cds.evm.model.contig_157.73;Parent=evm.model.contig_157.73
#evm.TU.contig_157.74 removed; remove_reason=repeat_match;
contig_157	EVM	gene	164677	165111	.	+	.	ID=evm.TU.contig_157.74;Name=EVM%20prediction%20contig_157.74
contig_157	EVM	mRNA	164677	165111	.	+	.	ID=evm.model.contig_157.74;Parent=evm.TU.contig_157.74;Name=EVM%20prediction%20contig_157.74
contig_157	EVM	exon	164677	165111	.	+	.	ID=evm.model.contig_157.74.exon1;Parent=evm.model.contig_157.74
contig_157	EVM	CDS	164677	165111	.	+	0	ID=cds.evm.model.contig_157.74;Parent=evm.model.contig_157.74
#evm.TU.contig_157.75 removed; remove_reason=repeat_match;
contig_157	EVM	gene	165269	165842	.	+	.	ID=evm.TU.contig_157.75;Name=EVM%20prediction%20contig_157.75
contig_157	EVM	mRNA	165269	165842	.	+	.	ID=evm.model.contig_157.75;Parent=evm.TU.contig_157.75;Name=EVM%20prediction%20contig_157.75
contig_157	EVM	exon	165269	165442	.	+	.	ID=evm.model.contig_157.75.exon1;Parent=evm.model.contig_157.75
contig_157	EVM	CDS	165269	165442	.	+	0	ID=cds.evm.model.contig_157.75;Parent=evm.model.contig_157.75
contig_157	EVM	exon	165630	165842	.	+	.	ID=evm.model.contig_157.75.exon2;Parent=evm.model.contig_157.75
contig_157	EVM	CDS	165630	165842	.	+	0	ID=cds.evm.model.contig_157.75;Parent=evm.model.contig_157.75
#evm.TU.contig_157.79 removed; remove_reason=repeat_match;
contig_157	EVM	gene	172963	173469	.	-	.	ID=evm.TU.contig_157.79;Name=EVM%20prediction%20contig_157.79
contig_157	EVM	mRNA	172963	173469	.	-	.	ID=evm.model.contig_157.79;Parent=evm.TU.contig_157.79;Name=EVM%20prediction%20contig_157.79
contig_157	EVM	exon	172963	173469	.	-	.	ID=evm.model.contig_157.79.exon1;Parent=evm.model.contig_157.79
contig_157	EVM	CDS	172963	173469	.	-	0	ID=cds.evm.model.contig_157.79;Parent=evm.model.contig_157.79
#evm.TU.contig_157.80 removed; remove_reason=repeat_match;
contig_157	EVM	gene	174591	175306	.	-	.	ID=evm.TU.contig_157.80;Name=EVM%20prediction%20contig_157.80
contig_157	EVM	mRNA	174591	175306	.	-	.	ID=evm.model.contig_157.80;Parent=evm.TU.contig_157.80;Name=EVM%20prediction%20contig_157.80
contig_157	EVM	exon	175151	175306	.	-	.	ID=evm.model.contig_157.80.exon1;Parent=evm.model.contig_157.80
contig_157	EVM	CDS	175151	175306	.	-	0	ID=cds.evm.model.contig_157.80;Parent=evm.model.contig_157.80
contig_157	EVM	exon	174847	175065	.	-	.	ID=evm.model.contig_157.80.exon2;Parent=evm.model.contig_157.80
contig_157	EVM	CDS	174847	175065	.	-	0	ID=cds.evm.model.contig_157.80;Parent=evm.model.contig_157.80
contig_157	EVM	exon	174591	174785	.	-	.	ID=evm.model.contig_157.80.exon3;Parent=evm.model.contig_157.80
contig_157	EVM	CDS	174591	174785	.	-	0	ID=cds.evm.model.contig_157.80;Parent=evm.model.contig_157.80
#evm.TU.contig_157.84 removed; remove_reason=repeat_match;
contig_157	EVM	gene	182766	184382	.	-	.	ID=evm.TU.contig_157.84;Name=EVM%20prediction%20contig_157.84
contig_157	EVM	mRNA	182766	184382	.	-	.	ID=evm.model.contig_157.84;Parent=evm.TU.contig_157.84;Name=EVM%20prediction%20contig_157.84
contig_157	EVM	exon	184096	184382	.	-	.	ID=evm.model.contig_157.84.exon1;Parent=evm.model.contig_157.84
contig_157	EVM	CDS	184096	184382	.	-	0	ID=cds.evm.model.contig_157.84;Parent=evm.model.contig_157.84
contig_157	EVM	exon	183874	184034	.	-	.	ID=evm.model.contig_157.84.exon2;Parent=evm.model.contig_157.84
contig_157	EVM	CDS	183874	184034	.	-	1	ID=cds.evm.model.contig_157.84;Parent=evm.model.contig_157.84
contig_157	EVM	exon	183276	183775	.	-	.	ID=evm.model.contig_157.84.exon3;Parent=evm.model.contig_157.84
contig_157	EVM	CDS	183276	183775	.	-	2	ID=cds.evm.model.contig_157.84;Parent=evm.model.contig_157.84
contig_157	EVM	exon	182992	183191	.	-	.	ID=evm.model.contig_157.84.exon4;Parent=evm.model.contig_157.84
contig_157	EVM	CDS	182992	183191	.	-	0	ID=cds.evm.model.contig_157.84;Parent=evm.model.contig_157.84
contig_157	EVM	exon	182766	182925	.	-	.	ID=evm.model.contig_157.84.exon5;Parent=evm.model.contig_157.84
contig_157	EVM	CDS	182766	182925	.	-	1	ID=cds.evm.model.contig_157.84;Parent=evm.model.contig_157.84
#evm.TU.contig_157.89 removed; remove_reason=repeat_match;
contig_157	EVM	gene	189005	190580	.	+	.	ID=evm.TU.contig_157.89;Name=EVM%20prediction%20contig_157.89
contig_157	EVM	mRNA	189005	190580	.	+	.	ID=evm.model.contig_157.89;Parent=evm.TU.contig_157.89;Name=EVM%20prediction%20contig_157.89
contig_157	EVM	exon	189005	189681	.	+	.	ID=evm.model.contig_157.89.exon1;Parent=evm.model.contig_157.89
contig_157	EVM	CDS	189005	189681	.	+	0	ID=cds.evm.model.contig_157.89;Parent=evm.model.contig_157.89
contig_157	EVM	exon	189740	190580	.	+	.	ID=evm.model.contig_157.89.exon2;Parent=evm.model.contig_157.89
contig_157	EVM	CDS	189740	190580	.	+	1	ID=cds.evm.model.contig_157.89;Parent=evm.model.contig_157.89
#evm.TU.contig_157.90 removed; remove_reason=repeat_match;
contig_157	EVM	gene	190638	191354	.	+	.	ID=evm.TU.contig_157.90;Name=EVM%20prediction%20contig_157.90
contig_157	EVM	mRNA	190638	191354	.	+	.	ID=evm.model.contig_157.90;Parent=evm.TU.contig_157.90;Name=EVM%20prediction%20contig_157.90
contig_157	EVM	exon	190638	191354	.	+	.	ID=evm.model.contig_157.90.exon1;Parent=evm.model.contig_157.90
contig_157	EVM	CDS	190638	191354	.	+	0	ID=cds.evm.model.contig_157.90;Parent=evm.model.contig_157.90
#evm.TU.contig_157.91 removed; remove_reason=repeat_match;
contig_157	EVM	gene	191495	192694	.	+	.	ID=evm.TU.contig_157.91;Name=EVM%20prediction%20contig_157.91
contig_157	EVM	mRNA	191495	192694	.	+	.	ID=evm.model.contig_157.91;Parent=evm.TU.contig_157.91;Name=EVM%20prediction%20contig_157.91
contig_157	EVM	exon	191495	191577	.	+	.	ID=evm.model.contig_157.91.exon1;Parent=evm.model.contig_157.91
contig_157	EVM	CDS	191495	191577	.	+	0	ID=cds.evm.model.contig_157.91;Parent=evm.model.contig_157.91
contig_157	EVM	exon	191695	191929	.	+	.	ID=evm.model.contig_157.91.exon2;Parent=evm.model.contig_157.91
contig_157	EVM	CDS	191695	191929	.	+	1	ID=cds.evm.model.contig_157.91;Parent=evm.model.contig_157.91
contig_157	EVM	exon	192146	192694	.	+	.	ID=evm.model.contig_157.91.exon3;Parent=evm.model.contig_157.91
contig_157	EVM	CDS	192146	192694	.	+	0	ID=cds.evm.model.contig_157.91;Parent=evm.model.contig_157.91
#evm.TU.contig_157.93 removed; remove_reason=repeat_match;
contig_157	EVM	gene	194557	198724	.	-	.	ID=evm.TU.contig_157.93;Name=EVM%20prediction%20contig_157.93
contig_157	EVM	mRNA	194557	198724	.	-	.	ID=evm.model.contig_157.93;Parent=evm.TU.contig_157.93;Name=EVM%20prediction%20contig_157.93
contig_157	EVM	exon	198291	198724	.	-	.	ID=evm.model.contig_157.93.exon1;Parent=evm.model.contig_157.93
contig_157	EVM	CDS	198291	198724	.	-	0	ID=cds.evm.model.contig_157.93;Parent=evm.model.contig_157.93
contig_157	EVM	exon	196870	198087	.	-	.	ID=evm.model.contig_157.93.exon2;Parent=evm.model.contig_157.93
contig_157	EVM	CDS	196870	198087	.	-	1	ID=cds.evm.model.contig_157.93;Parent=evm.model.contig_157.93
contig_157	EVM	exon	196084	196321	.	-	.	ID=evm.model.contig_157.93.exon3;Parent=evm.model.contig_157.93
contig_157	EVM	CDS	196084	196321	.	-	1	ID=cds.evm.model.contig_157.93;Parent=evm.model.contig_157.93
contig_157	EVM	exon	194557	195273	.	-	.	ID=evm.model.contig_157.93.exon4;Parent=evm.model.contig_157.93
contig_157	EVM	CDS	194557	195273	.	-	0	ID=cds.evm.model.contig_157.93;Parent=evm.model.contig_157.93
#evm.TU.contig_157.94 removed; remove_reason=repeat_match;
contig_157	EVM	gene	198811	202306	.	-	.	ID=evm.TU.contig_157.94;Name=EVM%20prediction%20contig_157.94
contig_157	EVM	mRNA	198811	202306	.	-	.	ID=evm.model.contig_157.94;Parent=evm.TU.contig_157.94;Name=EVM%20prediction%20contig_157.94
contig_157	EVM	exon	202244	202306	.	-	.	ID=evm.model.contig_157.94.exon1;Parent=evm.model.contig_157.94
contig_157	EVM	CDS	202244	202306	.	-	0	ID=cds.evm.model.contig_157.94;Parent=evm.model.contig_157.94
contig_157	EVM	exon	201850	202055	.	-	.	ID=evm.model.contig_157.94.exon2;Parent=evm.model.contig_157.94
contig_157	EVM	CDS	201850	202055	.	-	0	ID=cds.evm.model.contig_157.94;Parent=evm.model.contig_157.94
contig_157	EVM	exon	200864	201812	.	-	.	ID=evm.model.contig_157.94.exon3;Parent=evm.model.contig_157.94
contig_157	EVM	CDS	200864	201812	.	-	1	ID=cds.evm.model.contig_157.94;Parent=evm.model.contig_157.94
contig_157	EVM	exon	200280	200814	.	-	.	ID=evm.model.contig_157.94.exon4;Parent=evm.model.contig_157.94
contig_157	EVM	CDS	200280	200814	.	-	0	ID=cds.evm.model.contig_157.94;Parent=evm.model.contig_157.94
contig_157	EVM	exon	199870	200194	.	-	.	ID=evm.model.contig_157.94.exon5;Parent=evm.model.contig_157.94
contig_157	EVM	CDS	199870	200194	.	-	2	ID=cds.evm.model.contig_157.94;Parent=evm.model.contig_157.94
contig_157	EVM	exon	199337	199791	.	-	.	ID=evm.model.contig_157.94.exon6;Parent=evm.model.contig_157.94
contig_157	EVM	CDS	199337	199791	.	-	1	ID=cds.evm.model.contig_157.94;Parent=evm.model.contig_157.94
contig_157	EVM	exon	198811	199310	.	-	.	ID=evm.model.contig_157.94.exon7;Parent=evm.model.contig_157.94
contig_157	EVM	CDS	198811	199310	.	-	2	ID=cds.evm.model.contig_157.94;Parent=evm.model.contig_157.94
#evm.TU.contig_157.103 removed; remove_reason=repeat_match;
contig_157	EVM	gene	257072	261097	.	+	.	ID=evm.TU.contig_157.103;Name=EVM%20prediction%20contig_157.103
contig_157	EVM	mRNA	257072	261097	.	+	.	ID=evm.model.contig_157.103;Parent=evm.TU.contig_157.103;Name=EVM%20prediction%20contig_157.103
contig_157	EVM	exon	257072	257274	.	+	.	ID=evm.model.contig_157.103.exon1;Parent=evm.model.contig_157.103
contig_157	EVM	CDS	257072	257274	.	+	0	ID=cds.evm.model.contig_157.103;Parent=evm.model.contig_157.103
contig_157	EVM	exon	257384	257701	.	+	.	ID=evm.model.contig_157.103.exon2;Parent=evm.model.contig_157.103
contig_157	EVM	CDS	257384	257701	.	+	1	ID=cds.evm.model.contig_157.103;Parent=evm.model.contig_157.103
contig_157	EVM	exon	257953	258299	.	+	.	ID=evm.model.contig_157.103.exon3;Parent=evm.model.contig_157.103
contig_157	EVM	CDS	257953	258299	.	+	1	ID=cds.evm.model.contig_157.103;Parent=evm.model.contig_157.103
contig_157	EVM	exon	258382	258624	.	+	.	ID=evm.model.contig_157.103.exon4;Parent=evm.model.contig_157.103
contig_157	EVM	CDS	258382	258624	.	+	2	ID=cds.evm.model.contig_157.103;Parent=evm.model.contig_157.103
contig_157	EVM	exon	258736	259233	.	+	.	ID=evm.model.contig_157.103.exon5;Parent=evm.model.contig_157.103
contig_157	EVM	CDS	258736	259233	.	+	2	ID=cds.evm.model.contig_157.103;Parent=evm.model.contig_157.103
contig_157	EVM	exon	259330	259904	.	+	.	ID=evm.model.contig_157.103.exon6;Parent=evm.model.contig_157.103
contig_157	EVM	CDS	259330	259904	.	+	2	ID=cds.evm.model.contig_157.103;Parent=evm.model.contig_157.103
contig_157	EVM	exon	259968	260766	.	+	.	ID=evm.model.contig_157.103.exon7;Parent=evm.model.contig_157.103
contig_157	EVM	CDS	259968	260766	.	+	0	ID=cds.evm.model.contig_157.103;Parent=evm.model.contig_157.103
contig_157	EVM	exon	260865	261097	.	+	.	ID=evm.model.contig_157.103.exon8;Parent=evm.model.contig_157.103
contig_157	EVM	CDS	260865	261097	.	+	2	ID=cds.evm.model.contig_157.103;Parent=evm.model.contig_157.103
#evm.TU.contig_157.104 removed; remove_reason=repeat_match;
contig_157	EVM	gene	264546	265583	.	+	.	ID=evm.TU.contig_157.104;Name=EVM%20prediction%20contig_157.104
contig_157	EVM	mRNA	264546	265583	.	+	.	ID=evm.model.contig_157.104;Parent=evm.TU.contig_157.104;Name=EVM%20prediction%20contig_157.104
contig_157	EVM	exon	264546	264738	.	+	.	ID=evm.model.contig_157.104.exon1;Parent=evm.model.contig_157.104
contig_157	EVM	CDS	264546	264738	.	+	0	ID=cds.evm.model.contig_157.104;Parent=evm.model.contig_157.104
contig_157	EVM	exon	264824	265135	.	+	.	ID=evm.model.contig_157.104.exon2;Parent=evm.model.contig_157.104
contig_157	EVM	CDS	264824	265135	.	+	2	ID=cds.evm.model.contig_157.104;Parent=evm.model.contig_157.104
contig_157	EVM	exon	265206	265289	.	+	.	ID=evm.model.contig_157.104.exon3;Parent=evm.model.contig_157.104
contig_157	EVM	CDS	265206	265289	.	+	2	ID=cds.evm.model.contig_157.104;Parent=evm.model.contig_157.104
contig_157	EVM	exon	265495	265583	.	+	.	ID=evm.model.contig_157.104.exon4;Parent=evm.model.contig_157.104
contig_157	EVM	CDS	265495	265583	.	+	2	ID=cds.evm.model.contig_157.104;Parent=evm.model.contig_157.104
#evm.TU.contig_157.105 removed; remove_reason=repeat_match;
contig_157	EVM	gene	268985	269489	.	+	.	ID=evm.TU.contig_157.105;Name=EVM%20prediction%20contig_157.105
contig_157	EVM	mRNA	268985	269489	.	+	.	ID=evm.model.contig_157.105;Parent=evm.TU.contig_157.105;Name=EVM%20prediction%20contig_157.105
contig_157	EVM	exon	268985	269114	.	+	.	ID=evm.model.contig_157.105.exon1;Parent=evm.model.contig_157.105
contig_157	EVM	CDS	268985	269114	.	+	0	ID=cds.evm.model.contig_157.105;Parent=evm.model.contig_157.105
contig_157	EVM	exon	269257	269489	.	+	.	ID=evm.model.contig_157.105.exon2;Parent=evm.model.contig_157.105
contig_157	EVM	CDS	269257	269489	.	+	2	ID=cds.evm.model.contig_157.105;Parent=evm.model.contig_157.105
#evm.TU.contig_157.108 removed; remove_reason=repeat_match;
contig_157	EVM	gene	290449	290862	.	-	.	ID=evm.TU.contig_157.108;Name=EVM%20prediction%20contig_157.108
contig_157	EVM	mRNA	290449	290862	.	-	.	ID=evm.model.contig_157.108;Parent=evm.TU.contig_157.108;Name=EVM%20prediction%20contig_157.108
contig_157	EVM	exon	290775	290862	.	-	.	ID=evm.model.contig_157.108.exon1;Parent=evm.model.contig_157.108
contig_157	EVM	CDS	290775	290862	.	-	0	ID=cds.evm.model.contig_157.108;Parent=evm.model.contig_157.108
contig_157	EVM	exon	290449	290684	.	-	.	ID=evm.model.contig_157.108.exon2;Parent=evm.model.contig_157.108
contig_157	EVM	CDS	290449	290684	.	-	2	ID=cds.evm.model.contig_157.108;Parent=evm.model.contig_157.108
#evm.TU.contig_157.112 removed; remove_reason=repeat_match;
contig_157	EVM	gene	303183	305530	.	+	.	ID=evm.TU.contig_157.112;Name=EVM%20prediction%20contig_157.112
contig_157	EVM	mRNA	303183	305530	.	+	.	ID=evm.model.contig_157.112;Parent=evm.TU.contig_157.112;Name=EVM%20prediction%20contig_157.112
contig_157	EVM	exon	303183	303282	.	+	.	ID=evm.model.contig_157.112.exon1;Parent=evm.model.contig_157.112
contig_157	EVM	CDS	303183	303282	.	+	0	ID=cds.evm.model.contig_157.112;Parent=evm.model.contig_157.112
contig_157	EVM	exon	303348	303985	.	+	.	ID=evm.model.contig_157.112.exon2;Parent=evm.model.contig_157.112
contig_157	EVM	CDS	303348	303985	.	+	2	ID=cds.evm.model.contig_157.112;Parent=evm.model.contig_157.112
contig_157	EVM	exon	304239	304387	.	+	.	ID=evm.model.contig_157.112.exon3;Parent=evm.model.contig_157.112
contig_157	EVM	CDS	304239	304387	.	+	0	ID=cds.evm.model.contig_157.112;Parent=evm.model.contig_157.112
contig_157	EVM	exon	304814	304964	.	+	.	ID=evm.model.contig_157.112.exon4;Parent=evm.model.contig_157.112
contig_157	EVM	CDS	304814	304964	.	+	1	ID=cds.evm.model.contig_157.112;Parent=evm.model.contig_157.112
contig_157	EVM	exon	304979	305530	.	+	.	ID=evm.model.contig_157.112.exon5;Parent=evm.model.contig_157.112
contig_157	EVM	CDS	304979	305530	.	+	0	ID=cds.evm.model.contig_157.112;Parent=evm.model.contig_157.112
#evm.TU.contig_117.83 removed; remove_reason=seq_too_short;
contig_117	EVM	gene	859816	859967	.	-	.	ID=evm.TU.contig_117.83;Name=EVM%20prediction%20contig_117.83
contig_117	EVM	mRNA	859816	859967	.	-	.	ID=evm.model.contig_117.83;Parent=evm.TU.contig_117.83;Name=EVM%20prediction%20contig_117.83
contig_117	EVM	exon	859816	859967	.	-	.	ID=evm.model.contig_117.83.exon1;Parent=evm.model.contig_117.83
contig_117	EVM	CDS	859816	859967	.	-	0	ID=cds.evm.model.contig_117.83;Parent=evm.model.contig_117.83
#evm.TU.contig_12.2 removed; remove_reason=repeat_match;
contig_12	EVM	gene	21528	22286	.	-	.	ID=evm.TU.contig_12.2;Name=EVM%20prediction%20contig_12.2
contig_12	EVM	mRNA	21528	22286	.	-	.	ID=evm.model.contig_12.2;Parent=evm.TU.contig_12.2;Name=EVM%20prediction%20contig_12.2
contig_12	EVM	exon	21528	22286	.	-	.	ID=evm.model.contig_12.2.exon1;Parent=evm.model.contig_12.2
contig_12	EVM	CDS	21528	22286	.	-	0	ID=cds.evm.model.contig_12.2;Parent=evm.model.contig_12.2
#evm.TU.contig_12.3 removed; remove_reason=repeat_match;
contig_12	EVM	gene	22891	23412	.	-	.	ID=evm.TU.contig_12.3;Name=EVM%20prediction%20contig_12.3
contig_12	EVM	mRNA	22891	23412	.	-	.	ID=evm.model.contig_12.3;Parent=evm.TU.contig_12.3;Name=EVM%20prediction%20contig_12.3
contig_12	EVM	exon	22891	23412	.	-	.	ID=evm.model.contig_12.3.exon1;Parent=evm.model.contig_12.3
contig_12	EVM	CDS	22891	23412	.	-	0	ID=cds.evm.model.contig_12.3;Parent=evm.model.contig_12.3
#evm.TU.contig_12.4 removed; remove_reason=repeat_match;
contig_12	EVM	gene	24097	30762	.	-	.	ID=evm.TU.contig_12.4;Name=EVM%20prediction%20contig_12.4
contig_12	EVM	mRNA	24097	30762	.	-	.	ID=evm.model.contig_12.4;Parent=evm.TU.contig_12.4;Name=EVM%20prediction%20contig_12.4
contig_12	EVM	exon	30574	30762	.	-	.	ID=evm.model.contig_12.4.exon1;Parent=evm.model.contig_12.4
contig_12	EVM	CDS	30574	30762	.	-	0	ID=cds.evm.model.contig_12.4;Parent=evm.model.contig_12.4
contig_12	EVM	exon	26668	26871	.	-	.	ID=evm.model.contig_12.4.exon2;Parent=evm.model.contig_12.4
contig_12	EVM	CDS	26668	26871	.	-	0	ID=cds.evm.model.contig_12.4;Parent=evm.model.contig_12.4
contig_12	EVM	exon	26211	26600	.	-	.	ID=evm.model.contig_12.4.exon3;Parent=evm.model.contig_12.4
contig_12	EVM	CDS	26211	26600	.	-	0	ID=cds.evm.model.contig_12.4;Parent=evm.model.contig_12.4
contig_12	EVM	exon	25896	26121	.	-	.	ID=evm.model.contig_12.4.exon4;Parent=evm.model.contig_12.4
contig_12	EVM	CDS	25896	26121	.	-	0	ID=cds.evm.model.contig_12.4;Parent=evm.model.contig_12.4
contig_12	EVM	exon	24880	25850	.	-	.	ID=evm.model.contig_12.4.exon5;Parent=evm.model.contig_12.4
contig_12	EVM	CDS	24880	25850	.	-	2	ID=cds.evm.model.contig_12.4;Parent=evm.model.contig_12.4
contig_12	EVM	exon	24097	24714	.	-	.	ID=evm.model.contig_12.4.exon6;Parent=evm.model.contig_12.4
contig_12	EVM	CDS	24097	24714	.	-	0	ID=cds.evm.model.contig_12.4;Parent=evm.model.contig_12.4
#evm.TU.contig_12.8 removed; remove_reason=repeat_match;
contig_12	EVM	gene	47931	48742	.	-	.	ID=evm.TU.contig_12.8;Name=EVM%20prediction%20contig_12.8
contig_12	EVM	mRNA	47931	48742	.	-	.	ID=evm.model.contig_12.8;Parent=evm.TU.contig_12.8;Name=EVM%20prediction%20contig_12.8
contig_12	EVM	exon	48681	48742	.	-	.	ID=evm.model.contig_12.8.exon1;Parent=evm.model.contig_12.8
contig_12	EVM	CDS	48681	48742	.	-	0	ID=cds.evm.model.contig_12.8;Parent=evm.model.contig_12.8
contig_12	EVM	exon	48331	48619	.	-	.	ID=evm.model.contig_12.8.exon2;Parent=evm.model.contig_12.8
contig_12	EVM	CDS	48331	48619	.	-	1	ID=cds.evm.model.contig_12.8;Parent=evm.model.contig_12.8
contig_12	EVM	exon	47931	48119	.	-	.	ID=evm.model.contig_12.8.exon3;Parent=evm.model.contig_12.8
contig_12	EVM	CDS	47931	48119	.	-	0	ID=cds.evm.model.contig_12.8;Parent=evm.model.contig_12.8
#evm.TU.contig_12.9 removed; remove_reason=repeat_match;
contig_12	EVM	gene	51966	52511	.	-	.	ID=evm.TU.contig_12.9;Name=EVM%20prediction%20contig_12.9
contig_12	EVM	mRNA	51966	52511	.	-	.	ID=evm.model.contig_12.9;Parent=evm.TU.contig_12.9;Name=EVM%20prediction%20contig_12.9
contig_12	EVM	exon	52230	52511	.	-	.	ID=evm.model.contig_12.9.exon1;Parent=evm.model.contig_12.9
contig_12	EVM	CDS	52230	52511	.	-	0	ID=cds.evm.model.contig_12.9;Parent=evm.model.contig_12.9
contig_12	EVM	exon	51966	52124	.	-	.	ID=evm.model.contig_12.9.exon2;Parent=evm.model.contig_12.9
contig_12	EVM	CDS	51966	52124	.	-	0	ID=cds.evm.model.contig_12.9;Parent=evm.model.contig_12.9
#evm.TU.contig_12.14 removed; remove_reason=repeat_match;
contig_12	EVM	gene	102907	104967	.	+	.	ID=evm.TU.contig_12.14;Name=EVM%20prediction%20contig_12.14
contig_12	EVM	mRNA	102907	104967	.	+	.	ID=evm.model.contig_12.14;Parent=evm.TU.contig_12.14;Name=EVM%20prediction%20contig_12.14
contig_12	EVM	exon	102907	102912	.	+	.	ID=evm.model.contig_12.14.exon1;Parent=evm.model.contig_12.14
contig_12	EVM	CDS	102907	102912	.	+	0	ID=cds.evm.model.contig_12.14;Parent=evm.model.contig_12.14
contig_12	EVM	exon	103238	103243	.	+	.	ID=evm.model.contig_12.14.exon2;Parent=evm.model.contig_12.14
contig_12	EVM	CDS	103238	103243	.	+	0	ID=cds.evm.model.contig_12.14;Parent=evm.model.contig_12.14
contig_12	EVM	exon	103294	103300	.	+	.	ID=evm.model.contig_12.14.exon3;Parent=evm.model.contig_12.14
contig_12	EVM	CDS	103294	103300	.	+	0	ID=cds.evm.model.contig_12.14;Parent=evm.model.contig_12.14
contig_12	EVM	exon	104705	104967	.	+	.	ID=evm.model.contig_12.14.exon4;Parent=evm.model.contig_12.14
contig_12	EVM	CDS	104705	104967	.	+	2	ID=cds.evm.model.contig_12.14;Parent=evm.model.contig_12.14
#evm.TU.contig_12.17 removed; remove_reason=repeat_match;
contig_12	EVM	gene	161734	163266	.	+	.	ID=evm.TU.contig_12.17;Name=EVM%20prediction%20contig_12.17
contig_12	EVM	mRNA	161734	163266	.	+	.	ID=evm.model.contig_12.17;Parent=evm.TU.contig_12.17;Name=EVM%20prediction%20contig_12.17
contig_12	EVM	exon	161734	162093	.	+	.	ID=evm.model.contig_12.17.exon1;Parent=evm.model.contig_12.17
contig_12	EVM	CDS	161734	162093	.	+	0	ID=cds.evm.model.contig_12.17;Parent=evm.model.contig_12.17
contig_12	EVM	exon	162190	162628	.	+	.	ID=evm.model.contig_12.17.exon2;Parent=evm.model.contig_12.17
contig_12	EVM	CDS	162190	162628	.	+	0	ID=cds.evm.model.contig_12.17;Parent=evm.model.contig_12.17
contig_12	EVM	exon	162680	163266	.	+	.	ID=evm.model.contig_12.17.exon3;Parent=evm.model.contig_12.17
contig_12	EVM	CDS	162680	163266	.	+	2	ID=cds.evm.model.contig_12.17;Parent=evm.model.contig_12.17
#evm.TU.contig_12.18 removed; remove_reason=repeat_match;
contig_12	EVM	gene	163293	163625	.	+	.	ID=evm.TU.contig_12.18;Name=EVM%20prediction%20contig_12.18
contig_12	EVM	mRNA	163293	163625	.	+	.	ID=evm.model.contig_12.18;Parent=evm.TU.contig_12.18;Name=EVM%20prediction%20contig_12.18
contig_12	EVM	exon	163293	163625	.	+	.	ID=evm.model.contig_12.18.exon1;Parent=evm.model.contig_12.18
contig_12	EVM	CDS	163293	163625	.	+	0	ID=cds.evm.model.contig_12.18;Parent=evm.model.contig_12.18
#evm.TU.contig_12.19 removed; remove_reason=repeat_match;
contig_12	EVM	gene	163769	165593	.	+	.	ID=evm.TU.contig_12.19;Name=EVM%20prediction%20contig_12.19
contig_12	EVM	mRNA	163769	165593	.	+	.	ID=evm.model.contig_12.19;Parent=evm.TU.contig_12.19;Name=EVM%20prediction%20contig_12.19
contig_12	EVM	exon	163769	163998	.	+	.	ID=evm.model.contig_12.19.exon1;Parent=evm.model.contig_12.19
contig_12	EVM	CDS	163769	163998	.	+	0	ID=cds.evm.model.contig_12.19;Parent=evm.model.contig_12.19
contig_12	EVM	exon	164498	164707	.	+	.	ID=evm.model.contig_12.19.exon2;Parent=evm.model.contig_12.19
contig_12	EVM	CDS	164498	164707	.	+	1	ID=cds.evm.model.contig_12.19;Parent=evm.model.contig_12.19
contig_12	EVM	exon	164921	165139	.	+	.	ID=evm.model.contig_12.19.exon3;Parent=evm.model.contig_12.19
contig_12	EVM	CDS	164921	165139	.	+	1	ID=cds.evm.model.contig_12.19;Parent=evm.model.contig_12.19
contig_12	EVM	exon	165212	165593	.	+	.	ID=evm.model.contig_12.19.exon4;Parent=evm.model.contig_12.19
contig_12	EVM	CDS	165212	165593	.	+	1	ID=cds.evm.model.contig_12.19;Parent=evm.model.contig_12.19
#evm.TU.contig_12.22 removed; remove_reason=repeat_match;
contig_12	EVM	gene	185805	186266	.	+	.	ID=evm.TU.contig_12.22;Name=EVM%20prediction%20contig_12.22
contig_12	EVM	mRNA	185805	186266	.	+	.	ID=evm.model.contig_12.22;Parent=evm.TU.contig_12.22;Name=EVM%20prediction%20contig_12.22
contig_12	EVM	exon	185805	186266	.	+	.	ID=evm.model.contig_12.22.exon1;Parent=evm.model.contig_12.22
contig_12	EVM	CDS	185805	186266	.	+	0	ID=cds.evm.model.contig_12.22;Parent=evm.model.contig_12.22
#evm.TU.contig_12.25 removed; remove_reason=repeat_match;
contig_12	EVM	gene	248065	249727	.	-	.	ID=evm.TU.contig_12.25;Name=EVM%20prediction%20contig_12.25
contig_12	EVM	mRNA	248065	249727	.	-	.	ID=evm.model.contig_12.25;Parent=evm.TU.contig_12.25;Name=EVM%20prediction%20contig_12.25
contig_12	EVM	exon	249499	249727	.	-	.	ID=evm.model.contig_12.25.exon1;Parent=evm.model.contig_12.25
contig_12	EVM	CDS	249499	249727	.	-	0	ID=cds.evm.model.contig_12.25;Parent=evm.model.contig_12.25
contig_12	EVM	exon	249090	249257	.	-	.	ID=evm.model.contig_12.25.exon2;Parent=evm.model.contig_12.25
contig_12	EVM	CDS	249090	249257	.	-	2	ID=cds.evm.model.contig_12.25;Parent=evm.model.contig_12.25
contig_12	EVM	exon	248065	249002	.	-	.	ID=evm.model.contig_12.25.exon3;Parent=evm.model.contig_12.25
contig_12	EVM	CDS	248065	249002	.	-	2	ID=cds.evm.model.contig_12.25;Parent=evm.model.contig_12.25
#evm.TU.contig_12.26 removed; remove_reason=repeat_match;
contig_12	EVM	gene	250399	251037	.	-	.	ID=evm.TU.contig_12.26;Name=EVM%20prediction%20contig_12.26
contig_12	EVM	mRNA	250399	251037	.	-	.	ID=evm.model.contig_12.26;Parent=evm.TU.contig_12.26;Name=EVM%20prediction%20contig_12.26
contig_12	EVM	exon	250399	251037	.	-	.	ID=evm.model.contig_12.26.exon1;Parent=evm.model.contig_12.26
contig_12	EVM	CDS	250399	251037	.	-	0	ID=cds.evm.model.contig_12.26;Parent=evm.model.contig_12.26
#evm.TU.contig_12.29 removed; remove_reason=repeat_match;
contig_12	EVM	gene	264254	265970	.	-	.	ID=evm.TU.contig_12.29;Name=EVM%20prediction%20contig_12.29
contig_12	EVM	mRNA	264254	265970	.	-	.	ID=evm.model.contig_12.29;Parent=evm.TU.contig_12.29;Name=EVM%20prediction%20contig_12.29
contig_12	EVM	exon	265883	265970	.	-	.	ID=evm.model.contig_12.29.exon1;Parent=evm.model.contig_12.29
contig_12	EVM	CDS	265883	265970	.	-	0	ID=cds.evm.model.contig_12.29;Parent=evm.model.contig_12.29
contig_12	EVM	exon	265660	265805	.	-	.	ID=evm.model.contig_12.29.exon2;Parent=evm.model.contig_12.29
contig_12	EVM	CDS	265660	265805	.	-	2	ID=cds.evm.model.contig_12.29;Parent=evm.model.contig_12.29
contig_12	EVM	exon	265142	265425	.	-	.	ID=evm.model.contig_12.29.exon3;Parent=evm.model.contig_12.29
contig_12	EVM	CDS	265142	265425	.	-	0	ID=cds.evm.model.contig_12.29;Parent=evm.model.contig_12.29
contig_12	EVM	exon	264254	264437	.	-	.	ID=evm.model.contig_12.29.exon4;Parent=evm.model.contig_12.29
contig_12	EVM	CDS	264254	264437	.	-	1	ID=cds.evm.model.contig_12.29;Parent=evm.model.contig_12.29
#evm.TU.contig_12.35 removed; remove_reason=repeat_match;
contig_12	EVM	gene	322315	325349	.	+	.	ID=evm.TU.contig_12.35;Name=EVM%20prediction%20contig_12.35
contig_12	EVM	mRNA	322315	325349	.	+	.	ID=evm.model.contig_12.35;Parent=evm.TU.contig_12.35;Name=EVM%20prediction%20contig_12.35
contig_12	EVM	exon	322315	322550	.	+	.	ID=evm.model.contig_12.35.exon1;Parent=evm.model.contig_12.35
contig_12	EVM	CDS	322315	322550	.	+	0	ID=cds.evm.model.contig_12.35;Parent=evm.model.contig_12.35
contig_12	EVM	exon	322606	323004	.	+	.	ID=evm.model.contig_12.35.exon2;Parent=evm.model.contig_12.35
contig_12	EVM	CDS	322606	323004	.	+	1	ID=cds.evm.model.contig_12.35;Parent=evm.model.contig_12.35
contig_12	EVM	exon	323576	323707	.	+	.	ID=evm.model.contig_12.35.exon3;Parent=evm.model.contig_12.35
contig_12	EVM	CDS	323576	323707	.	+	1	ID=cds.evm.model.contig_12.35;Parent=evm.model.contig_12.35
contig_12	EVM	exon	323865	324003	.	+	.	ID=evm.model.contig_12.35.exon4;Parent=evm.model.contig_12.35
contig_12	EVM	CDS	323865	324003	.	+	1	ID=cds.evm.model.contig_12.35;Parent=evm.model.contig_12.35
contig_12	EVM	exon	324083	324123	.	+	.	ID=evm.model.contig_12.35.exon5;Parent=evm.model.contig_12.35
contig_12	EVM	CDS	324083	324123	.	+	0	ID=cds.evm.model.contig_12.35;Parent=evm.model.contig_12.35
contig_12	EVM	exon	324192	324531	.	+	.	ID=evm.model.contig_12.35.exon6;Parent=evm.model.contig_12.35
contig_12	EVM	CDS	324192	324531	.	+	1	ID=cds.evm.model.contig_12.35;Parent=evm.model.contig_12.35
contig_12	EVM	exon	324598	324855	.	+	.	ID=evm.model.contig_12.35.exon7;Parent=evm.model.contig_12.35
contig_12	EVM	CDS	324598	324855	.	+	0	ID=cds.evm.model.contig_12.35;Parent=evm.model.contig_12.35
contig_12	EVM	exon	324936	325140	.	+	.	ID=evm.model.contig_12.35.exon8;Parent=evm.model.contig_12.35
contig_12	EVM	CDS	324936	325140	.	+	0	ID=cds.evm.model.contig_12.35;Parent=evm.model.contig_12.35
contig_12	EVM	exon	325222	325349	.	+	.	ID=evm.model.contig_12.35.exon9;Parent=evm.model.contig_12.35
contig_12	EVM	CDS	325222	325349	.	+	2	ID=cds.evm.model.contig_12.35;Parent=evm.model.contig_12.35
#evm.TU.contig_12.36 removed; remove_reason=repeat_match;
contig_12	EVM	gene	331723	332762	.	+	.	ID=evm.TU.contig_12.36;Name=EVM%20prediction%20contig_12.36
contig_12	EVM	mRNA	331723	332762	.	+	.	ID=evm.model.contig_12.36;Parent=evm.TU.contig_12.36;Name=EVM%20prediction%20contig_12.36
contig_12	EVM	exon	331723	332138	.	+	.	ID=evm.model.contig_12.36.exon1;Parent=evm.model.contig_12.36
contig_12	EVM	CDS	331723	332138	.	+	0	ID=cds.evm.model.contig_12.36;Parent=evm.model.contig_12.36
contig_12	EVM	exon	332164	332612	.	+	.	ID=evm.model.contig_12.36.exon2;Parent=evm.model.contig_12.36
contig_12	EVM	CDS	332164	332612	.	+	1	ID=cds.evm.model.contig_12.36;Parent=evm.model.contig_12.36
contig_12	EVM	exon	332695	332762	.	+	.	ID=evm.model.contig_12.36.exon3;Parent=evm.model.contig_12.36
contig_12	EVM	CDS	332695	332762	.	+	2	ID=cds.evm.model.contig_12.36;Parent=evm.model.contig_12.36
#evm.TU.contig_12.38 removed; remove_reason=repeat_match;
contig_12	EVM	gene	335080	336119	.	+	.	ID=evm.TU.contig_12.38;Name=EVM%20prediction%20contig_12.38
contig_12	EVM	mRNA	335080	336119	.	+	.	ID=evm.model.contig_12.38;Parent=evm.TU.contig_12.38;Name=EVM%20prediction%20contig_12.38
contig_12	EVM	exon	335080	335813	.	+	.	ID=evm.model.contig_12.38.exon1;Parent=evm.model.contig_12.38
contig_12	EVM	CDS	335080	335813	.	+	0	ID=cds.evm.model.contig_12.38;Parent=evm.model.contig_12.38
contig_12	EVM	exon	335837	336119	.	+	.	ID=evm.model.contig_12.38.exon2;Parent=evm.model.contig_12.38
contig_12	EVM	CDS	335837	336119	.	+	1	ID=cds.evm.model.contig_12.38;Parent=evm.model.contig_12.38
#evm.TU.contig_12.40 removed; remove_reason=repeat_match;
contig_12	EVM	gene	340687	341406	.	+	.	ID=evm.TU.contig_12.40;Name=EVM%20prediction%20contig_12.40
contig_12	EVM	mRNA	340687	341406	.	+	.	ID=evm.model.contig_12.40;Parent=evm.TU.contig_12.40;Name=EVM%20prediction%20contig_12.40
contig_12	EVM	exon	340687	341406	.	+	.	ID=evm.model.contig_12.40.exon1;Parent=evm.model.contig_12.40
contig_12	EVM	CDS	340687	341406	.	+	0	ID=cds.evm.model.contig_12.40;Parent=evm.model.contig_12.40
#evm.TU.contig_12.42 removed; remove_reason=repeat_match;
contig_12	EVM	gene	369756	370785	.	+	.	ID=evm.TU.contig_12.42;Name=EVM%20prediction%20contig_12.42
contig_12	EVM	mRNA	369756	370785	.	+	.	ID=evm.model.contig_12.42;Parent=evm.TU.contig_12.42;Name=EVM%20prediction%20contig_12.42
contig_12	EVM	exon	369756	369895	.	+	.	ID=evm.model.contig_12.42.exon1;Parent=evm.model.contig_12.42
contig_12	EVM	CDS	369756	369895	.	+	0	ID=cds.evm.model.contig_12.42;Parent=evm.model.contig_12.42
contig_12	EVM	exon	369952	370345	.	+	.	ID=evm.model.contig_12.42.exon2;Parent=evm.model.contig_12.42
contig_12	EVM	CDS	369952	370345	.	+	1	ID=cds.evm.model.contig_12.42;Parent=evm.model.contig_12.42
contig_12	EVM	exon	370453	370785	.	+	.	ID=evm.model.contig_12.42.exon3;Parent=evm.model.contig_12.42
contig_12	EVM	CDS	370453	370785	.	+	0	ID=cds.evm.model.contig_12.42;Parent=evm.model.contig_12.42
#evm.TU.contig_12.44 removed; remove_reason=repeat_match;
contig_12	EVM	gene	376480	377543	.	+	.	ID=evm.TU.contig_12.44;Name=EVM%20prediction%20contig_12.44
contig_12	EVM	mRNA	376480	377543	.	+	.	ID=evm.model.contig_12.44;Parent=evm.TU.contig_12.44;Name=EVM%20prediction%20contig_12.44
contig_12	EVM	exon	376480	376501	.	+	.	ID=evm.model.contig_12.44.exon1;Parent=evm.model.contig_12.44
contig_12	EVM	CDS	376480	376501	.	+	0	ID=cds.evm.model.contig_12.44;Parent=evm.model.contig_12.44
contig_12	EVM	exon	376720	376973	.	+	.	ID=evm.model.contig_12.44.exon2;Parent=evm.model.contig_12.44
contig_12	EVM	CDS	376720	376973	.	+	2	ID=cds.evm.model.contig_12.44;Parent=evm.model.contig_12.44
contig_12	EVM	exon	377010	377543	.	+	.	ID=evm.model.contig_12.44.exon3;Parent=evm.model.contig_12.44
contig_12	EVM	CDS	377010	377543	.	+	0	ID=cds.evm.model.contig_12.44;Parent=evm.model.contig_12.44
#evm.TU.contig_12.46 removed; remove_reason=repeat_match;
contig_12	EVM	gene	401846	402605	.	+	.	ID=evm.TU.contig_12.46;Name=EVM%20prediction%20contig_12.46
contig_12	EVM	mRNA	401846	402605	.	+	.	ID=evm.model.contig_12.46;Parent=evm.TU.contig_12.46;Name=EVM%20prediction%20contig_12.46
contig_12	EVM	exon	401846	401863	.	+	.	ID=evm.model.contig_12.46.exon1;Parent=evm.model.contig_12.46
contig_12	EVM	CDS	401846	401863	.	+	0	ID=cds.evm.model.contig_12.46;Parent=evm.model.contig_12.46
contig_12	EVM	exon	402074	402193	.	+	.	ID=evm.model.contig_12.46.exon2;Parent=evm.model.contig_12.46
contig_12	EVM	CDS	402074	402193	.	+	0	ID=cds.evm.model.contig_12.46;Parent=evm.model.contig_12.46
contig_12	EVM	exon	402348	402605	.	+	.	ID=evm.model.contig_12.46.exon3;Parent=evm.model.contig_12.46
contig_12	EVM	CDS	402348	402605	.	+	0	ID=cds.evm.model.contig_12.46;Parent=evm.model.contig_12.46
#evm.TU.contig_12.58 removed; remove_reason=repeat_match;
contig_12	EVM	gene	520290	523749	.	+	.	ID=evm.TU.contig_12.58;Name=EVM%20prediction%20contig_12.58
contig_12	EVM	mRNA	520290	523749	.	+	.	ID=evm.model.contig_12.58;Parent=evm.TU.contig_12.58;Name=EVM%20prediction%20contig_12.58
contig_12	EVM	exon	520290	520435	.	+	.	ID=evm.model.contig_12.58.exon1;Parent=evm.model.contig_12.58
contig_12	EVM	CDS	520290	520435	.	+	0	ID=cds.evm.model.contig_12.58;Parent=evm.model.contig_12.58
contig_12	EVM	exon	520684	520970	.	+	.	ID=evm.model.contig_12.58.exon2;Parent=evm.model.contig_12.58
contig_12	EVM	CDS	520684	520970	.	+	1	ID=cds.evm.model.contig_12.58;Parent=evm.model.contig_12.58
contig_12	EVM	exon	521138	521497	.	+	.	ID=evm.model.contig_12.58.exon3;Parent=evm.model.contig_12.58
contig_12	EVM	CDS	521138	521497	.	+	2	ID=cds.evm.model.contig_12.58;Parent=evm.model.contig_12.58
contig_12	EVM	exon	521587	521705	.	+	.	ID=evm.model.contig_12.58.exon4;Parent=evm.model.contig_12.58
contig_12	EVM	CDS	521587	521705	.	+	2	ID=cds.evm.model.contig_12.58;Parent=evm.model.contig_12.58
contig_12	EVM	exon	521744	522665	.	+	.	ID=evm.model.contig_12.58.exon5;Parent=evm.model.contig_12.58
contig_12	EVM	CDS	521744	522665	.	+	0	ID=cds.evm.model.contig_12.58;Parent=evm.model.contig_12.58
contig_12	EVM	exon	522706	523428	.	+	.	ID=evm.model.contig_12.58.exon6;Parent=evm.model.contig_12.58
contig_12	EVM	CDS	522706	523428	.	+	2	ID=cds.evm.model.contig_12.58;Parent=evm.model.contig_12.58
contig_12	EVM	exon	523502	523749	.	+	.	ID=evm.model.contig_12.58.exon7;Parent=evm.model.contig_12.58
contig_12	EVM	CDS	523502	523749	.	+	2	ID=cds.evm.model.contig_12.58;Parent=evm.model.contig_12.58
#evm.TU.contig_12.59 removed; remove_reason=repeat_match;
contig_12	EVM	gene	528833	529543	.	-	.	ID=evm.TU.contig_12.59;Name=EVM%20prediction%20contig_12.59
contig_12	EVM	mRNA	528833	529543	.	-	.	ID=evm.model.contig_12.59;Parent=evm.TU.contig_12.59;Name=EVM%20prediction%20contig_12.59
contig_12	EVM	exon	528833	529543	.	-	.	ID=evm.model.contig_12.59.exon1;Parent=evm.model.contig_12.59
contig_12	EVM	CDS	528833	529543	.	-	0	ID=cds.evm.model.contig_12.59;Parent=evm.model.contig_12.59
#evm.TU.contig_12.60 removed; remove_reason=repeat_match;
contig_12	EVM	gene	530362	532554	.	-	.	ID=evm.TU.contig_12.60;Name=EVM%20prediction%20contig_12.60
contig_12	EVM	mRNA	530362	532554	.	-	.	ID=evm.model.contig_12.60;Parent=evm.TU.contig_12.60;Name=EVM%20prediction%20contig_12.60
contig_12	EVM	exon	532509	532554	.	-	.	ID=evm.model.contig_12.60.exon1;Parent=evm.model.contig_12.60
contig_12	EVM	CDS	532509	532554	.	-	0	ID=cds.evm.model.contig_12.60;Parent=evm.model.contig_12.60
contig_12	EVM	exon	531364	532166	.	-	.	ID=evm.model.contig_12.60.exon2;Parent=evm.model.contig_12.60
contig_12	EVM	CDS	531364	532166	.	-	2	ID=cds.evm.model.contig_12.60;Parent=evm.model.contig_12.60
contig_12	EVM	exon	530362	531300	.	-	.	ID=evm.model.contig_12.60.exon3;Parent=evm.model.contig_12.60
contig_12	EVM	CDS	530362	531300	.	-	0	ID=cds.evm.model.contig_12.60;Parent=evm.model.contig_12.60
#evm.TU.contig_12.61 removed; remove_reason=repeat_match;
contig_12	EVM	gene	534109	541042	.	+	.	ID=evm.TU.contig_12.61;Name=EVM%20prediction%20contig_12.61
contig_12	EVM	mRNA	534109	541042	.	+	.	ID=evm.model.contig_12.61;Parent=evm.TU.contig_12.61;Name=EVM%20prediction%20contig_12.61
contig_12	EVM	exon	534109	535215	.	+	.	ID=evm.model.contig_12.61.exon1;Parent=evm.model.contig_12.61
contig_12	EVM	CDS	534109	535215	.	+	0	ID=cds.evm.model.contig_12.61;Parent=evm.model.contig_12.61
contig_12	EVM	exon	540155	541042	.	+	.	ID=evm.model.contig_12.61.exon2;Parent=evm.model.contig_12.61
contig_12	EVM	CDS	540155	541042	.	+	0	ID=cds.evm.model.contig_12.61;Parent=evm.model.contig_12.61
#evm.TU.contig_12.62 removed; remove_reason=repeat_match;
contig_12	EVM	gene	541473	543364	.	-	.	ID=evm.TU.contig_12.62;Name=EVM%20prediction%20contig_12.62
contig_12	EVM	mRNA	541473	543364	.	-	.	ID=evm.model.contig_12.62;Parent=evm.TU.contig_12.62;Name=EVM%20prediction%20contig_12.62
contig_12	EVM	exon	543125	543364	.	-	.	ID=evm.model.contig_12.62.exon1;Parent=evm.model.contig_12.62
contig_12	EVM	CDS	543125	543364	.	-	0	ID=cds.evm.model.contig_12.62;Parent=evm.model.contig_12.62
contig_12	EVM	exon	542403	542948	.	-	.	ID=evm.model.contig_12.62.exon2;Parent=evm.model.contig_12.62
contig_12	EVM	CDS	542403	542948	.	-	0	ID=cds.evm.model.contig_12.62;Parent=evm.model.contig_12.62
contig_12	EVM	exon	541473	541694	.	-	.	ID=evm.model.contig_12.62.exon3;Parent=evm.model.contig_12.62
contig_12	EVM	CDS	541473	541694	.	-	0	ID=cds.evm.model.contig_12.62;Parent=evm.model.contig_12.62
#evm.TU.contig_12.66 removed; remove_reason=repeat_match;
contig_12	EVM	gene	563326	563634	.	-	.	ID=evm.TU.contig_12.66;Name=EVM%20prediction%20contig_12.66
contig_12	EVM	mRNA	563326	563634	.	-	.	ID=evm.model.contig_12.66;Parent=evm.TU.contig_12.66;Name=EVM%20prediction%20contig_12.66
contig_12	EVM	exon	563326	563634	.	-	.	ID=evm.model.contig_12.66.exon1;Parent=evm.model.contig_12.66
contig_12	EVM	CDS	563326	563634	.	-	0	ID=cds.evm.model.contig_12.66;Parent=evm.model.contig_12.66
#evm.TU.contig_12.71 removed; remove_reason=repeat_match;
contig_12	EVM	gene	606185	606859	.	-	.	ID=evm.TU.contig_12.71;Name=EVM%20prediction%20contig_12.71
contig_12	EVM	mRNA	606185	606859	.	-	.	ID=evm.model.contig_12.71;Parent=evm.TU.contig_12.71;Name=EVM%20prediction%20contig_12.71
contig_12	EVM	exon	606854	606859	.	-	.	ID=evm.model.contig_12.71.exon1;Parent=evm.model.contig_12.71
contig_12	EVM	CDS	606854	606859	.	-	0	ID=cds.evm.model.contig_12.71;Parent=evm.model.contig_12.71
contig_12	EVM	exon	606185	606511	.	-	.	ID=evm.model.contig_12.71.exon2;Parent=evm.model.contig_12.71
contig_12	EVM	CDS	606185	606511	.	-	0	ID=cds.evm.model.contig_12.71;Parent=evm.model.contig_12.71
#evm.TU.contig_12.73 removed; remove_reason=repeat_match;
contig_12	EVM	gene	616878	617219	.	-	.	ID=evm.TU.contig_12.73;Name=EVM%20prediction%20contig_12.73
contig_12	EVM	mRNA	616878	617219	.	-	.	ID=evm.model.contig_12.73;Parent=evm.TU.contig_12.73;Name=EVM%20prediction%20contig_12.73
contig_12	EVM	exon	616878	617219	.	-	.	ID=evm.model.contig_12.73.exon1;Parent=evm.model.contig_12.73
contig_12	EVM	CDS	616878	617219	.	-	0	ID=cds.evm.model.contig_12.73;Parent=evm.model.contig_12.73
#evm.TU.contig_12.74 removed; remove_reason=repeat_match;
contig_12	EVM	gene	617992	620421	.	+	.	ID=evm.TU.contig_12.74;Name=EVM%20prediction%20contig_12.74
contig_12	EVM	mRNA	617992	620421	.	+	.	ID=evm.model.contig_12.74;Parent=evm.TU.contig_12.74;Name=EVM%20prediction%20contig_12.74
contig_12	EVM	exon	617992	618045	.	+	.	ID=evm.model.contig_12.74.exon1;Parent=evm.model.contig_12.74
contig_12	EVM	CDS	617992	618045	.	+	0	ID=cds.evm.model.contig_12.74;Parent=evm.model.contig_12.74
contig_12	EVM	exon	618168	618479	.	+	.	ID=evm.model.contig_12.74.exon2;Parent=evm.model.contig_12.74
contig_12	EVM	CDS	618168	618479	.	+	0	ID=cds.evm.model.contig_12.74;Parent=evm.model.contig_12.74
contig_12	EVM	exon	618634	619042	.	+	.	ID=evm.model.contig_12.74.exon3;Parent=evm.model.contig_12.74
contig_12	EVM	CDS	618634	619042	.	+	0	ID=cds.evm.model.contig_12.74;Parent=evm.model.contig_12.74
contig_12	EVM	exon	619142	619386	.	+	.	ID=evm.model.contig_12.74.exon4;Parent=evm.model.contig_12.74
contig_12	EVM	CDS	619142	619386	.	+	2	ID=cds.evm.model.contig_12.74;Parent=evm.model.contig_12.74
contig_12	EVM	exon	619451	620029	.	+	.	ID=evm.model.contig_12.74.exon5;Parent=evm.model.contig_12.74
contig_12	EVM	CDS	619451	620029	.	+	0	ID=cds.evm.model.contig_12.74;Parent=evm.model.contig_12.74
contig_12	EVM	exon	620155	620421	.	+	.	ID=evm.model.contig_12.74.exon6;Parent=evm.model.contig_12.74
contig_12	EVM	CDS	620155	620421	.	+	0	ID=cds.evm.model.contig_12.74;Parent=evm.model.contig_12.74
#evm.TU.contig_12.77 removed; remove_reason=repeat_match;
contig_12	EVM	gene	635049	635893	.	-	.	ID=evm.TU.contig_12.77;Name=EVM%20prediction%20contig_12.77
contig_12	EVM	mRNA	635049	635893	.	-	.	ID=evm.model.contig_12.77;Parent=evm.TU.contig_12.77;Name=EVM%20prediction%20contig_12.77
contig_12	EVM	exon	635760	635893	.	-	.	ID=evm.model.contig_12.77.exon1;Parent=evm.model.contig_12.77
contig_12	EVM	CDS	635760	635893	.	-	0	ID=cds.evm.model.contig_12.77;Parent=evm.model.contig_12.77
contig_12	EVM	exon	635049	635622	.	-	.	ID=evm.model.contig_12.77.exon2;Parent=evm.model.contig_12.77
contig_12	EVM	CDS	635049	635622	.	-	1	ID=cds.evm.model.contig_12.77;Parent=evm.model.contig_12.77
#evm.TU.contig_12.79 removed; remove_reason=repeat_match;
contig_12	EVM	gene	641153	641971	.	+	.	ID=evm.TU.contig_12.79;Name=EVM%20prediction%20contig_12.79
contig_12	EVM	mRNA	641153	641971	.	+	.	ID=evm.model.contig_12.79;Parent=evm.TU.contig_12.79;Name=EVM%20prediction%20contig_12.79
contig_12	EVM	exon	641153	641430	.	+	.	ID=evm.model.contig_12.79.exon1;Parent=evm.model.contig_12.79
contig_12	EVM	CDS	641153	641430	.	+	0	ID=cds.evm.model.contig_12.79;Parent=evm.model.contig_12.79
contig_12	EVM	exon	641554	641971	.	+	.	ID=evm.model.contig_12.79.exon2;Parent=evm.model.contig_12.79
contig_12	EVM	CDS	641554	641971	.	+	1	ID=cds.evm.model.contig_12.79;Parent=evm.model.contig_12.79
#evm.TU.contig_12.80 removed; remove_reason=repeat_match;
contig_12	EVM	gene	642266	642697	.	+	.	ID=evm.TU.contig_12.80;Name=EVM%20prediction%20contig_12.80
contig_12	EVM	mRNA	642266	642697	.	+	.	ID=evm.model.contig_12.80;Parent=evm.TU.contig_12.80;Name=EVM%20prediction%20contig_12.80
contig_12	EVM	exon	642266	642697	.	+	.	ID=evm.model.contig_12.80.exon1;Parent=evm.model.contig_12.80
contig_12	EVM	CDS	642266	642697	.	+	0	ID=cds.evm.model.contig_12.80;Parent=evm.model.contig_12.80
#evm.TU.contig_12.81 removed; remove_reason=repeat_match;
contig_12	EVM	gene	643090	645452	.	-	.	ID=evm.TU.contig_12.81;Name=EVM%20prediction%20contig_12.81
contig_12	EVM	mRNA	643090	645452	.	-	.	ID=evm.model.contig_12.81;Parent=evm.TU.contig_12.81;Name=EVM%20prediction%20contig_12.81
contig_12	EVM	exon	645378	645452	.	-	.	ID=evm.model.contig_12.81.exon1;Parent=evm.model.contig_12.81
contig_12	EVM	CDS	645378	645452	.	-	0	ID=cds.evm.model.contig_12.81;Parent=evm.model.contig_12.81
contig_12	EVM	exon	645142	645298	.	-	.	ID=evm.model.contig_12.81.exon2;Parent=evm.model.contig_12.81
contig_12	EVM	CDS	645142	645298	.	-	0	ID=cds.evm.model.contig_12.81;Parent=evm.model.contig_12.81
contig_12	EVM	exon	644392	645108	.	-	.	ID=evm.model.contig_12.81.exon3;Parent=evm.model.contig_12.81
contig_12	EVM	CDS	644392	645108	.	-	2	ID=cds.evm.model.contig_12.81;Parent=evm.model.contig_12.81
contig_12	EVM	exon	643328	643922	.	-	.	ID=evm.model.contig_12.81.exon4;Parent=evm.model.contig_12.81
contig_12	EVM	CDS	643328	643922	.	-	2	ID=cds.evm.model.contig_12.81;Parent=evm.model.contig_12.81
contig_12	EVM	exon	643090	643216	.	-	.	ID=evm.model.contig_12.81.exon5;Parent=evm.model.contig_12.81
contig_12	EVM	CDS	643090	643216	.	-	1	ID=cds.evm.model.contig_12.81;Parent=evm.model.contig_12.81
#evm.TU.contig_12.82 removed; remove_reason=repeat_match;
contig_12	EVM	gene	645501	646586	.	-	.	ID=evm.TU.contig_12.82;Name=EVM%20prediction%20contig_12.82
contig_12	EVM	mRNA	645501	646586	.	-	.	ID=evm.model.contig_12.82;Parent=evm.TU.contig_12.82;Name=EVM%20prediction%20contig_12.82
contig_12	EVM	exon	645501	646586	.	-	.	ID=evm.model.contig_12.82.exon1;Parent=evm.model.contig_12.82
contig_12	EVM	CDS	645501	646586	.	-	0	ID=cds.evm.model.contig_12.82;Parent=evm.model.contig_12.82
#evm.TU.contig_12.89 removed; remove_reason=repeat_match;
contig_12	EVM	gene	711855	713263	.	-	.	ID=evm.TU.contig_12.89;Name=EVM%20prediction%20contig_12.89
contig_12	EVM	mRNA	711855	713263	.	-	.	ID=evm.model.contig_12.89;Parent=evm.TU.contig_12.89;Name=EVM%20prediction%20contig_12.89
contig_12	EVM	exon	713122	713263	.	-	.	ID=evm.model.contig_12.89.exon1;Parent=evm.model.contig_12.89
contig_12	EVM	CDS	713122	713263	.	-	0	ID=cds.evm.model.contig_12.89;Parent=evm.model.contig_12.89
contig_12	EVM	exon	711855	712270	.	-	.	ID=evm.model.contig_12.89.exon2;Parent=evm.model.contig_12.89
contig_12	EVM	CDS	711855	712270	.	-	2	ID=cds.evm.model.contig_12.89;Parent=evm.model.contig_12.89
#evm.TU.contig_12.97 removed; remove_reason=repeat_match;
contig_12	EVM	gene	790887	792759	.	-	.	ID=evm.TU.contig_12.97;Name=EVM%20prediction%20contig_12.97
contig_12	EVM	mRNA	790887	792759	.	-	.	ID=evm.model.contig_12.97;Parent=evm.TU.contig_12.97;Name=EVM%20prediction%20contig_12.97
contig_12	EVM	exon	792754	792759	.	-	.	ID=evm.model.contig_12.97.exon1;Parent=evm.model.contig_12.97
contig_12	EVM	CDS	792754	792759	.	-	0	ID=cds.evm.model.contig_12.97;Parent=evm.model.contig_12.97
contig_12	EVM	exon	792453	792690	.	-	.	ID=evm.model.contig_12.97.exon2;Parent=evm.model.contig_12.97
contig_12	EVM	CDS	792453	792690	.	-	0	ID=cds.evm.model.contig_12.97;Parent=evm.model.contig_12.97
contig_12	EVM	exon	790887	791167	.	-	.	ID=evm.model.contig_12.97.exon3;Parent=evm.model.contig_12.97
contig_12	EVM	CDS	790887	791167	.	-	2	ID=cds.evm.model.contig_12.97;Parent=evm.model.contig_12.97
#evm.TU.contig_12.138 removed; remove_reason=repeat_match;
contig_12	EVM	gene	1294310	1295298	.	+	.	ID=evm.TU.contig_12.138;Name=EVM%20prediction%20contig_12.138
contig_12	EVM	mRNA	1294310	1295298	.	+	.	ID=evm.model.contig_12.138;Parent=evm.TU.contig_12.138;Name=EVM%20prediction%20contig_12.138
contig_12	EVM	exon	1294310	1294716	.	+	.	ID=evm.model.contig_12.138.exon1;Parent=evm.model.contig_12.138
contig_12	EVM	CDS	1294310	1294716	.	+	0	ID=cds.evm.model.contig_12.138;Parent=evm.model.contig_12.138
contig_12	EVM	exon	1294794	1294864	.	+	.	ID=evm.model.contig_12.138.exon2;Parent=evm.model.contig_12.138
contig_12	EVM	CDS	1294794	1294864	.	+	1	ID=cds.evm.model.contig_12.138;Parent=evm.model.contig_12.138
contig_12	EVM	exon	1294895	1295298	.	+	.	ID=evm.model.contig_12.138.exon3;Parent=evm.model.contig_12.138
contig_12	EVM	CDS	1294895	1295298	.	+	2	ID=cds.evm.model.contig_12.138;Parent=evm.model.contig_12.138
#evm.TU.contig_12.148 removed; remove_reason=repeat_match;
contig_12	EVM	gene	1344222	1344743	.	-	.	ID=evm.TU.contig_12.148;Name=EVM%20prediction%20contig_12.148
contig_12	EVM	mRNA	1344222	1344743	.	-	.	ID=evm.model.contig_12.148;Parent=evm.TU.contig_12.148;Name=EVM%20prediction%20contig_12.148
contig_12	EVM	exon	1344222	1344743	.	-	.	ID=evm.model.contig_12.148.exon1;Parent=evm.model.contig_12.148
contig_12	EVM	CDS	1344222	1344743	.	-	0	ID=cds.evm.model.contig_12.148;Parent=evm.model.contig_12.148
#evm.TU.contig_12.149 removed; remove_reason=repeat_match;
contig_12	EVM	gene	1346912	1347861	.	-	.	ID=evm.TU.contig_12.149;Name=EVM%20prediction%20contig_12.149
contig_12	EVM	mRNA	1346912	1347861	.	-	.	ID=evm.model.contig_12.149;Parent=evm.TU.contig_12.149;Name=EVM%20prediction%20contig_12.149
contig_12	EVM	exon	1347837	1347861	.	-	.	ID=evm.model.contig_12.149.exon1;Parent=evm.model.contig_12.149
contig_12	EVM	CDS	1347837	1347861	.	-	0	ID=cds.evm.model.contig_12.149;Parent=evm.model.contig_12.149
contig_12	EVM	exon	1347626	1347766	.	-	.	ID=evm.model.contig_12.149.exon2;Parent=evm.model.contig_12.149
contig_12	EVM	CDS	1347626	1347766	.	-	2	ID=cds.evm.model.contig_12.149;Parent=evm.model.contig_12.149
contig_12	EVM	exon	1347462	1347546	.	-	.	ID=evm.model.contig_12.149.exon3;Parent=evm.model.contig_12.149
contig_12	EVM	CDS	1347462	1347546	.	-	2	ID=cds.evm.model.contig_12.149;Parent=evm.model.contig_12.149
contig_12	EVM	exon	1346912	1347368	.	-	.	ID=evm.model.contig_12.149.exon4;Parent=evm.model.contig_12.149
contig_12	EVM	CDS	1346912	1347368	.	-	1	ID=cds.evm.model.contig_12.149;Parent=evm.model.contig_12.149
#evm.TU.contig_12.154 removed; remove_reason=repeat_match;
contig_12	EVM	gene	1356219	1356661	.	+	.	ID=evm.TU.contig_12.154;Name=EVM%20prediction%20contig_12.154
contig_12	EVM	mRNA	1356219	1356661	.	+	.	ID=evm.model.contig_12.154;Parent=evm.TU.contig_12.154;Name=EVM%20prediction%20contig_12.154
contig_12	EVM	exon	1356219	1356297	.	+	.	ID=evm.model.contig_12.154.exon1;Parent=evm.model.contig_12.154
contig_12	EVM	CDS	1356219	1356297	.	+	0	ID=cds.evm.model.contig_12.154;Parent=evm.model.contig_12.154
contig_12	EVM	exon	1356339	1356661	.	+	.	ID=evm.model.contig_12.154.exon2;Parent=evm.model.contig_12.154
contig_12	EVM	CDS	1356339	1356661	.	+	2	ID=cds.evm.model.contig_12.154;Parent=evm.model.contig_12.154
#evm.TU.contig_12.158 removed; remove_reason=repeat_match;
contig_12	EVM	gene	1376747	1378220	.	-	.	ID=evm.TU.contig_12.158;Name=EVM%20prediction%20contig_12.158
contig_12	EVM	mRNA	1376747	1378220	.	-	.	ID=evm.model.contig_12.158;Parent=evm.TU.contig_12.158;Name=EVM%20prediction%20contig_12.158
contig_12	EVM	exon	1377728	1378220	.	-	.	ID=evm.model.contig_12.158.exon1;Parent=evm.model.contig_12.158
contig_12	EVM	CDS	1377728	1378220	.	-	0	ID=cds.evm.model.contig_12.158;Parent=evm.model.contig_12.158
contig_12	EVM	exon	1377013	1377624	.	-	.	ID=evm.model.contig_12.158.exon2;Parent=evm.model.contig_12.158
contig_12	EVM	CDS	1377013	1377624	.	-	2	ID=cds.evm.model.contig_12.158;Parent=evm.model.contig_12.158
contig_12	EVM	exon	1376747	1376925	.	-	.	ID=evm.model.contig_12.158.exon3;Parent=evm.model.contig_12.158
contig_12	EVM	CDS	1376747	1376925	.	-	2	ID=cds.evm.model.contig_12.158;Parent=evm.model.contig_12.158
#evm.TU.contig_12.160 removed; remove_reason=repeat_match;
contig_12	EVM	gene	1378482	1380152	.	-	.	ID=evm.TU.contig_12.160;Name=EVM%20prediction%20contig_12.160
contig_12	EVM	mRNA	1378482	1380152	.	-	.	ID=evm.model.contig_12.160;Parent=evm.TU.contig_12.160;Name=EVM%20prediction%20contig_12.160
contig_12	EVM	exon	1379518	1380152	.	-	.	ID=evm.model.contig_12.160.exon1;Parent=evm.model.contig_12.160
contig_12	EVM	CDS	1379518	1380152	.	-	0	ID=cds.evm.model.contig_12.160;Parent=evm.model.contig_12.160
contig_12	EVM	exon	1379203	1379451	.	-	.	ID=evm.model.contig_12.160.exon2;Parent=evm.model.contig_12.160
contig_12	EVM	CDS	1379203	1379451	.	-	1	ID=cds.evm.model.contig_12.160;Parent=evm.model.contig_12.160
contig_12	EVM	exon	1378482	1378971	.	-	.	ID=evm.model.contig_12.160.exon3;Parent=evm.model.contig_12.160
contig_12	EVM	CDS	1378482	1378971	.	-	1	ID=cds.evm.model.contig_12.160;Parent=evm.model.contig_12.160
#evm.TU.contig_12.167 removed; remove_reason=repeat_match;
contig_12	EVM	gene	1393261	1393926	.	-	.	ID=evm.TU.contig_12.167;Name=EVM%20prediction%20contig_12.167
contig_12	EVM	mRNA	1393261	1393926	.	-	.	ID=evm.model.contig_12.167;Parent=evm.TU.contig_12.167;Name=EVM%20prediction%20contig_12.167
contig_12	EVM	exon	1393261	1393926	.	-	.	ID=evm.model.contig_12.167.exon1;Parent=evm.model.contig_12.167
contig_12	EVM	CDS	1393261	1393926	.	-	0	ID=cds.evm.model.contig_12.167;Parent=evm.model.contig_12.167
#evm.TU.contig_12.168 removed; remove_reason=repeat_match;
contig_12	EVM	gene	1394056	1395063	.	-	.	ID=evm.TU.contig_12.168;Name=EVM%20prediction%20contig_12.168
contig_12	EVM	mRNA	1394056	1395063	.	-	.	ID=evm.model.contig_12.168;Parent=evm.TU.contig_12.168;Name=EVM%20prediction%20contig_12.168
contig_12	EVM	exon	1394831	1395063	.	-	.	ID=evm.model.contig_12.168.exon1;Parent=evm.model.contig_12.168
contig_12	EVM	CDS	1394831	1395063	.	-	0	ID=cds.evm.model.contig_12.168;Parent=evm.model.contig_12.168
contig_12	EVM	exon	1394497	1394758	.	-	.	ID=evm.model.contig_12.168.exon2;Parent=evm.model.contig_12.168
contig_12	EVM	CDS	1394497	1394758	.	-	1	ID=cds.evm.model.contig_12.168;Parent=evm.model.contig_12.168
contig_12	EVM	exon	1394056	1394403	.	-	.	ID=evm.model.contig_12.168.exon3;Parent=evm.model.contig_12.168
contig_12	EVM	CDS	1394056	1394403	.	-	0	ID=cds.evm.model.contig_12.168;Parent=evm.model.contig_12.168
#evm.TU.contig_12.169 removed; remove_reason=repeat_match;
contig_12	EVM	gene	1395123	1396037	.	-	.	ID=evm.TU.contig_12.169;Name=EVM%20prediction%20contig_12.169
contig_12	EVM	mRNA	1395123	1396037	.	-	.	ID=evm.model.contig_12.169;Parent=evm.TU.contig_12.169;Name=EVM%20prediction%20contig_12.169
contig_12	EVM	exon	1395123	1396037	.	-	.	ID=evm.model.contig_12.169.exon1;Parent=evm.model.contig_12.169
contig_12	EVM	CDS	1395123	1396037	.	-	0	ID=cds.evm.model.contig_12.169;Parent=evm.model.contig_12.169
#evm.TU.contig_12.172 removed; remove_reason=repeat_match;
contig_12	EVM	gene	1399508	1400044	.	-	.	ID=evm.TU.contig_12.172;Name=EVM%20prediction%20contig_12.172
contig_12	EVM	mRNA	1399508	1400044	.	-	.	ID=evm.model.contig_12.172;Parent=evm.TU.contig_12.172;Name=EVM%20prediction%20contig_12.172
contig_12	EVM	exon	1399508	1400044	.	-	.	ID=evm.model.contig_12.172.exon1;Parent=evm.model.contig_12.172
contig_12	EVM	CDS	1399508	1400044	.	-	0	ID=cds.evm.model.contig_12.172;Parent=evm.model.contig_12.172
#evm.TU.contig_12.173 removed; remove_reason=repeat_match;
contig_12	EVM	gene	1400098	1400946	.	-	.	ID=evm.TU.contig_12.173;Name=EVM%20prediction%20contig_12.173
contig_12	EVM	mRNA	1400098	1400946	.	-	.	ID=evm.model.contig_12.173;Parent=evm.TU.contig_12.173;Name=EVM%20prediction%20contig_12.173
contig_12	EVM	exon	1400940	1400946	.	-	.	ID=evm.model.contig_12.173.exon1;Parent=evm.model.contig_12.173
contig_12	EVM	CDS	1400940	1400946	.	-	0	ID=cds.evm.model.contig_12.173;Parent=evm.model.contig_12.173
contig_12	EVM	exon	1400098	1400570	.	-	.	ID=evm.model.contig_12.173.exon2;Parent=evm.model.contig_12.173
contig_12	EVM	CDS	1400098	1400570	.	-	2	ID=cds.evm.model.contig_12.173;Parent=evm.model.contig_12.173
#evm.TU.contig_12.174 removed; remove_reason=repeat_match;
contig_12	EVM	gene	1400950	1402633	.	-	.	ID=evm.TU.contig_12.174;Name=EVM%20prediction%20contig_12.174
contig_12	EVM	mRNA	1400950	1402633	.	-	.	ID=evm.model.contig_12.174;Parent=evm.TU.contig_12.174;Name=EVM%20prediction%20contig_12.174
contig_12	EVM	exon	1402543	1402633	.	-	.	ID=evm.model.contig_12.174.exon1;Parent=evm.model.contig_12.174
contig_12	EVM	CDS	1402543	1402633	.	-	0	ID=cds.evm.model.contig_12.174;Parent=evm.model.contig_12.174
contig_12	EVM	exon	1401956	1402505	.	-	.	ID=evm.model.contig_12.174.exon2;Parent=evm.model.contig_12.174
contig_12	EVM	CDS	1401956	1402505	.	-	2	ID=cds.evm.model.contig_12.174;Parent=evm.model.contig_12.174
contig_12	EVM	exon	1401643	1401871	.	-	.	ID=evm.model.contig_12.174.exon3;Parent=evm.model.contig_12.174
contig_12	EVM	CDS	1401643	1401871	.	-	1	ID=cds.evm.model.contig_12.174;Parent=evm.model.contig_12.174
contig_12	EVM	exon	1400950	1401240	.	-	.	ID=evm.model.contig_12.174.exon4;Parent=evm.model.contig_12.174
contig_12	EVM	CDS	1400950	1401240	.	-	0	ID=cds.evm.model.contig_12.174;Parent=evm.model.contig_12.174
#evm.TU.contig_12.178 removed; remove_reason=repeat_match;
contig_12	EVM	gene	1406071	1406898	.	+	.	ID=evm.TU.contig_12.178;Name=EVM%20prediction%20contig_12.178
contig_12	EVM	mRNA	1406071	1406898	.	+	.	ID=evm.model.contig_12.178;Parent=evm.TU.contig_12.178;Name=EVM%20prediction%20contig_12.178
contig_12	EVM	exon	1406071	1406164	.	+	.	ID=evm.model.contig_12.178.exon1;Parent=evm.model.contig_12.178
contig_12	EVM	CDS	1406071	1406164	.	+	0	ID=cds.evm.model.contig_12.178;Parent=evm.model.contig_12.178
contig_12	EVM	exon	1406203	1406297	.	+	.	ID=evm.model.contig_12.178.exon2;Parent=evm.model.contig_12.178
contig_12	EVM	CDS	1406203	1406297	.	+	2	ID=cds.evm.model.contig_12.178;Parent=evm.model.contig_12.178
contig_12	EVM	exon	1406454	1406540	.	+	.	ID=evm.model.contig_12.178.exon3;Parent=evm.model.contig_12.178
contig_12	EVM	CDS	1406454	1406540	.	+	0	ID=cds.evm.model.contig_12.178;Parent=evm.model.contig_12.178
contig_12	EVM	exon	1406605	1406898	.	+	.	ID=evm.model.contig_12.178.exon4;Parent=evm.model.contig_12.178
contig_12	EVM	CDS	1406605	1406898	.	+	0	ID=cds.evm.model.contig_12.178;Parent=evm.model.contig_12.178
#evm.TU.contig_12.179 removed; remove_reason=repeat_match;
contig_12	EVM	gene	1413014	1413704	.	+	.	ID=evm.TU.contig_12.179;Name=EVM%20prediction%20contig_12.179
contig_12	EVM	mRNA	1413014	1413704	.	+	.	ID=evm.model.contig_12.179;Parent=evm.TU.contig_12.179;Name=EVM%20prediction%20contig_12.179
contig_12	EVM	exon	1413014	1413095	.	+	.	ID=evm.model.contig_12.179.exon1;Parent=evm.model.contig_12.179
contig_12	EVM	CDS	1413014	1413095	.	+	0	ID=cds.evm.model.contig_12.179;Parent=evm.model.contig_12.179
contig_12	EVM	exon	1413160	1413704	.	+	.	ID=evm.model.contig_12.179.exon2;Parent=evm.model.contig_12.179
contig_12	EVM	CDS	1413160	1413704	.	+	2	ID=cds.evm.model.contig_12.179;Parent=evm.model.contig_12.179
#evm.TU.contig_12.181 removed; remove_reason=repeat_match;
contig_12	EVM	gene	1427555	1428167	.	-	.	ID=evm.TU.contig_12.181;Name=EVM%20prediction%20contig_12.181
contig_12	EVM	mRNA	1427555	1428167	.	-	.	ID=evm.model.contig_12.181;Parent=evm.TU.contig_12.181;Name=EVM%20prediction%20contig_12.181
contig_12	EVM	exon	1427760	1428167	.	-	.	ID=evm.model.contig_12.181.exon1;Parent=evm.model.contig_12.181
contig_12	EVM	CDS	1427760	1428167	.	-	0	ID=cds.evm.model.contig_12.181;Parent=evm.model.contig_12.181
contig_12	EVM	exon	1427555	1427677	.	-	.	ID=evm.model.contig_12.181.exon2;Parent=evm.model.contig_12.181
contig_12	EVM	CDS	1427555	1427677	.	-	0	ID=cds.evm.model.contig_12.181;Parent=evm.model.contig_12.181
#evm.TU.contig_12.183 removed; remove_reason=repeat_match;
contig_12	EVM	gene	1432676	1433129	.	-	.	ID=evm.TU.contig_12.183;Name=EVM%20prediction%20contig_12.183
contig_12	EVM	mRNA	1432676	1433129	.	-	.	ID=evm.model.contig_12.183;Parent=evm.TU.contig_12.183;Name=EVM%20prediction%20contig_12.183
contig_12	EVM	exon	1433102	1433129	.	-	.	ID=evm.model.contig_12.183.exon1;Parent=evm.model.contig_12.183
contig_12	EVM	CDS	1433102	1433129	.	-	0	ID=cds.evm.model.contig_12.183;Parent=evm.model.contig_12.183
contig_12	EVM	exon	1432676	1432995	.	-	.	ID=evm.model.contig_12.183.exon2;Parent=evm.model.contig_12.183
contig_12	EVM	CDS	1432676	1432995	.	-	2	ID=cds.evm.model.contig_12.183;Parent=evm.model.contig_12.183
#evm.TU.contig_12.189 removed; remove_reason=repeat_match;
contig_12	EVM	gene	1450419	1452295	.	-	.	ID=evm.TU.contig_12.189;Name=EVM%20prediction%20contig_12.189
contig_12	EVM	mRNA	1450419	1452295	.	-	.	ID=evm.model.contig_12.189;Parent=evm.TU.contig_12.189;Name=EVM%20prediction%20contig_12.189
contig_12	EVM	exon	1452089	1452295	.	-	.	ID=evm.model.contig_12.189.exon1;Parent=evm.model.contig_12.189
contig_12	EVM	CDS	1452089	1452295	.	-	0	ID=cds.evm.model.contig_12.189;Parent=evm.model.contig_12.189
contig_12	EVM	exon	1451870	1452053	.	-	.	ID=evm.model.contig_12.189.exon2;Parent=evm.model.contig_12.189
contig_12	EVM	CDS	1451870	1452053	.	-	0	ID=cds.evm.model.contig_12.189;Parent=evm.model.contig_12.189
contig_12	EVM	exon	1451511	1451773	.	-	.	ID=evm.model.contig_12.189.exon3;Parent=evm.model.contig_12.189
contig_12	EVM	CDS	1451511	1451773	.	-	2	ID=cds.evm.model.contig_12.189;Parent=evm.model.contig_12.189
contig_12	EVM	exon	1451012	1451408	.	-	.	ID=evm.model.contig_12.189.exon4;Parent=evm.model.contig_12.189
contig_12	EVM	CDS	1451012	1451408	.	-	0	ID=cds.evm.model.contig_12.189;Parent=evm.model.contig_12.189
contig_12	EVM	exon	1450419	1450786	.	-	.	ID=evm.model.contig_12.189.exon5;Parent=evm.model.contig_12.189
contig_12	EVM	CDS	1450419	1450786	.	-	2	ID=cds.evm.model.contig_12.189;Parent=evm.model.contig_12.189
#evm.TU.contig_12.190 removed; remove_reason=repeat_match;
contig_12	EVM	gene	1452303	1453172	.	-	.	ID=evm.TU.contig_12.190;Name=EVM%20prediction%20contig_12.190
contig_12	EVM	mRNA	1452303	1453172	.	-	.	ID=evm.model.contig_12.190;Parent=evm.TU.contig_12.190;Name=EVM%20prediction%20contig_12.190
contig_12	EVM	exon	1452303	1453172	.	-	.	ID=evm.model.contig_12.190.exon1;Parent=evm.model.contig_12.190
contig_12	EVM	CDS	1452303	1453172	.	-	0	ID=cds.evm.model.contig_12.190;Parent=evm.model.contig_12.190
#evm.TU.contig_62.23 removed; remove_reason=repeat_match;
contig_62	EVM	gene	271371	272511	.	+	.	ID=evm.TU.contig_62.23;Name=EVM%20prediction%20contig_62.23
contig_62	EVM	mRNA	271371	272511	.	+	.	ID=evm.model.contig_62.23;Parent=evm.TU.contig_62.23;Name=EVM%20prediction%20contig_62.23
contig_62	EVM	exon	271371	271432	.	+	.	ID=evm.model.contig_62.23.exon1;Parent=evm.model.contig_62.23
contig_62	EVM	CDS	271371	271432	.	+	0	ID=cds.evm.model.contig_62.23;Parent=evm.model.contig_62.23
contig_62	EVM	exon	271548	271782	.	+	.	ID=evm.model.contig_62.23.exon2;Parent=evm.model.contig_62.23
contig_62	EVM	CDS	271548	271782	.	+	1	ID=cds.evm.model.contig_62.23;Parent=evm.model.contig_62.23
contig_62	EVM	exon	271855	271968	.	+	.	ID=evm.model.contig_62.23.exon3;Parent=evm.model.contig_62.23
contig_62	EVM	CDS	271855	271968	.	+	0	ID=cds.evm.model.contig_62.23;Parent=evm.model.contig_62.23
contig_62	EVM	exon	271990	272244	.	+	.	ID=evm.model.contig_62.23.exon4;Parent=evm.model.contig_62.23
contig_62	EVM	CDS	271990	272244	.	+	0	ID=cds.evm.model.contig_62.23;Parent=evm.model.contig_62.23
contig_62	EVM	exon	272267	272360	.	+	.	ID=evm.model.contig_62.23.exon5;Parent=evm.model.contig_62.23
contig_62	EVM	CDS	272267	272360	.	+	0	ID=cds.evm.model.contig_62.23;Parent=evm.model.contig_62.23
contig_62	EVM	exon	272444	272511	.	+	.	ID=evm.model.contig_62.23.exon6;Parent=evm.model.contig_62.23
contig_62	EVM	CDS	272444	272511	.	+	2	ID=cds.evm.model.contig_62.23;Parent=evm.model.contig_62.23
#evm.TU.contig_62.25 removed; remove_reason=repeat_match;
contig_62	EVM	gene	312276	316472	.	-	.	ID=evm.TU.contig_62.25;Name=EVM%20prediction%20contig_62.25
contig_62	EVM	mRNA	312276	316472	.	-	.	ID=evm.model.contig_62.25;Parent=evm.TU.contig_62.25;Name=EVM%20prediction%20contig_62.25
contig_62	EVM	exon	315929	316472	.	-	.	ID=evm.model.contig_62.25.exon1;Parent=evm.model.contig_62.25
contig_62	EVM	CDS	315929	316472	.	-	0	ID=cds.evm.model.contig_62.25;Parent=evm.model.contig_62.25
contig_62	EVM	exon	313803	315854	.	-	.	ID=evm.model.contig_62.25.exon2;Parent=evm.model.contig_62.25
contig_62	EVM	CDS	313803	315854	.	-	2	ID=cds.evm.model.contig_62.25;Parent=evm.model.contig_62.25
contig_62	EVM	exon	312644	313696	.	-	.	ID=evm.model.contig_62.25.exon3;Parent=evm.model.contig_62.25
contig_62	EVM	CDS	312644	313696	.	-	2	ID=cds.evm.model.contig_62.25;Parent=evm.model.contig_62.25
contig_62	EVM	exon	312276	312508	.	-	.	ID=evm.model.contig_62.25.exon4;Parent=evm.model.contig_62.25
contig_62	EVM	CDS	312276	312508	.	-	2	ID=cds.evm.model.contig_62.25;Parent=evm.model.contig_62.25
#evm.TU.contig_62.26 removed; remove_reason=repeat_match;
contig_62	EVM	gene	325944	327607	.	+	.	ID=evm.TU.contig_62.26;Name=EVM%20prediction%20contig_62.26
contig_62	EVM	mRNA	325944	327607	.	+	.	ID=evm.model.contig_62.26;Parent=evm.TU.contig_62.26;Name=EVM%20prediction%20contig_62.26
contig_62	EVM	exon	325944	325952	.	+	.	ID=evm.model.contig_62.26.exon1;Parent=evm.model.contig_62.26
contig_62	EVM	CDS	325944	325952	.	+	0	ID=cds.evm.model.contig_62.26;Parent=evm.model.contig_62.26
contig_62	EVM	exon	326795	327607	.	+	.	ID=evm.model.contig_62.26.exon2;Parent=evm.model.contig_62.26
contig_62	EVM	CDS	326795	327607	.	+	0	ID=cds.evm.model.contig_62.26;Parent=evm.model.contig_62.26
#evm.TU.contig_62.59 removed; remove_reason=repeat_match;
contig_62	EVM	gene	818153	819382	.	+	.	ID=evm.TU.contig_62.59;Name=EVM%20prediction%20contig_62.59
contig_62	EVM	mRNA	818153	819382	.	+	.	ID=evm.model.contig_62.59;Parent=evm.TU.contig_62.59;Name=EVM%20prediction%20contig_62.59
contig_62	EVM	exon	818153	818303	.	+	.	ID=evm.model.contig_62.59.exon1;Parent=evm.model.contig_62.59
contig_62	EVM	CDS	818153	818303	.	+	0	ID=cds.evm.model.contig_62.59;Parent=evm.model.contig_62.59
contig_62	EVM	exon	818580	818667	.	+	.	ID=evm.model.contig_62.59.exon2;Parent=evm.model.contig_62.59
contig_62	EVM	CDS	818580	818667	.	+	2	ID=cds.evm.model.contig_62.59;Parent=evm.model.contig_62.59
contig_62	EVM	exon	818881	819382	.	+	.	ID=evm.model.contig_62.59.exon3;Parent=evm.model.contig_62.59
contig_62	EVM	CDS	818881	819382	.	+	1	ID=cds.evm.model.contig_62.59;Parent=evm.model.contig_62.59
#evm.TU.contig_62.63 removed; remove_reason=repeat_match;
contig_62	EVM	gene	857981	858574	.	+	.	ID=evm.TU.contig_62.63;Name=EVM%20prediction%20contig_62.63
contig_62	EVM	mRNA	857981	858574	.	+	.	ID=evm.model.contig_62.63;Parent=evm.TU.contig_62.63;Name=EVM%20prediction%20contig_62.63
contig_62	EVM	exon	857981	858574	.	+	.	ID=evm.model.contig_62.63.exon1;Parent=evm.model.contig_62.63
contig_62	EVM	CDS	857981	858574	.	+	0	ID=cds.evm.model.contig_62.63;Parent=evm.model.contig_62.63
#evm.TU.contig_62.69 removed; remove_reason=repeat_match;
contig_62	EVM	gene	987135	987313	.	+	.	ID=evm.TU.contig_62.69;Name=EVM%20prediction%20contig_62.69
contig_62	EVM	mRNA	987135	987313	.	+	.	ID=evm.model.contig_62.69;Parent=evm.TU.contig_62.69;Name=EVM%20prediction%20contig_62.69
contig_62	EVM	exon	987135	987313	.	+	.	ID=evm.model.contig_62.69.exon1;Parent=evm.model.contig_62.69
contig_62	EVM	CDS	987135	987313	.	+	2	ID=cds.evm.model.contig_62.69;Parent=evm.model.contig_62.69
#evm.TU.contig_62.93 removed; remove_reason=repeat_match;
contig_62	EVM	gene	1377181	1377768	.	+	.	ID=evm.TU.contig_62.93;Name=EVM%20prediction%20contig_62.93
contig_62	EVM	mRNA	1377181	1377768	.	+	.	ID=evm.model.contig_62.93;Parent=evm.TU.contig_62.93;Name=EVM%20prediction%20contig_62.93
contig_62	EVM	exon	1377181	1377308	.	+	.	ID=evm.model.contig_62.93.exon1;Parent=evm.model.contig_62.93
contig_62	EVM	CDS	1377181	1377308	.	+	0	ID=cds.evm.model.contig_62.93;Parent=evm.model.contig_62.93
contig_62	EVM	exon	1377435	1377768	.	+	.	ID=evm.model.contig_62.93.exon2;Parent=evm.model.contig_62.93
contig_62	EVM	CDS	1377435	1377768	.	+	1	ID=cds.evm.model.contig_62.93;Parent=evm.model.contig_62.93
#evm.TU.contig_62.98 removed; remove_reason=repeat_match;
contig_62	EVM	gene	1486994	1488094	.	+	.	ID=evm.TU.contig_62.98;Name=EVM%20prediction%20contig_62.98
contig_62	EVM	mRNA	1486994	1488094	.	+	.	ID=evm.model.contig_62.98;Parent=evm.TU.contig_62.98;Name=EVM%20prediction%20contig_62.98
contig_62	EVM	exon	1486994	1488094	.	+	.	ID=evm.model.contig_62.98.exon1;Parent=evm.model.contig_62.98
contig_62	EVM	CDS	1486994	1488094	.	+	0	ID=cds.evm.model.contig_62.98;Parent=evm.model.contig_62.98
#evm.TU.contig_62.99 removed; remove_reason=repeat_match;
contig_62	EVM	gene	1516845	1517867	.	-	.	ID=evm.TU.contig_62.99;Name=EVM%20prediction%20contig_62.99
contig_62	EVM	mRNA	1516845	1517867	.	-	.	ID=evm.model.contig_62.99;Parent=evm.TU.contig_62.99;Name=EVM%20prediction%20contig_62.99
contig_62	EVM	exon	1516845	1517867	.	-	.	ID=evm.model.contig_62.99.exon1;Parent=evm.model.contig_62.99
contig_62	EVM	CDS	1516845	1517867	.	-	0	ID=cds.evm.model.contig_62.99;Parent=evm.model.contig_62.99
#evm.TU.contig_62.135 removed; remove_reason=repeat_match;
contig_62	EVM	gene	1827550	1828683	.	-	.	ID=evm.TU.contig_62.135;Name=EVM%20prediction%20contig_62.135
contig_62	EVM	mRNA	1827550	1828683	.	-	.	ID=evm.model.contig_62.135;Parent=evm.TU.contig_62.135;Name=EVM%20prediction%20contig_62.135
contig_62	EVM	exon	1828622	1828683	.	-	.	ID=evm.model.contig_62.135.exon1;Parent=evm.model.contig_62.135
contig_62	EVM	CDS	1828622	1828683	.	-	0	ID=cds.evm.model.contig_62.135;Parent=evm.model.contig_62.135
contig_62	EVM	exon	1828271	1828511	.	-	.	ID=evm.model.contig_62.135.exon2;Parent=evm.model.contig_62.135
contig_62	EVM	CDS	1828271	1828511	.	-	1	ID=cds.evm.model.contig_62.135;Parent=evm.model.contig_62.135
contig_62	EVM	exon	1827816	1828154	.	-	.	ID=evm.model.contig_62.135.exon3;Parent=evm.model.contig_62.135
contig_62	EVM	CDS	1827816	1828154	.	-	0	ID=cds.evm.model.contig_62.135;Parent=evm.model.contig_62.135
contig_62	EVM	exon	1827550	1827792	.	-	.	ID=evm.model.contig_62.135.exon4;Parent=evm.model.contig_62.135
contig_62	EVM	CDS	1827550	1827792	.	-	0	ID=cds.evm.model.contig_62.135;Parent=evm.model.contig_62.135
#evm.TU.contig_62.136 removed; remove_reason=repeat_match;
contig_62	EVM	gene	1863014	1863919	.	-	.	ID=evm.TU.contig_62.136;Name=EVM%20prediction%20contig_62.136
contig_62	EVM	mRNA	1863014	1863919	.	-	.	ID=evm.model.contig_62.136;Parent=evm.TU.contig_62.136;Name=EVM%20prediction%20contig_62.136
contig_62	EVM	exon	1863438	1863919	.	-	.	ID=evm.model.contig_62.136.exon1;Parent=evm.model.contig_62.136
contig_62	EVM	CDS	1863438	1863919	.	-	0	ID=cds.evm.model.contig_62.136;Parent=evm.model.contig_62.136
contig_62	EVM	exon	1863014	1863383	.	-	.	ID=evm.model.contig_62.136.exon2;Parent=evm.model.contig_62.136
contig_62	EVM	CDS	1863014	1863383	.	-	1	ID=cds.evm.model.contig_62.136;Parent=evm.model.contig_62.136
#evm.TU.contig_62.137 removed; remove_reason=repeat_match;
contig_62	EVM	gene	1864455	1865165	.	-	.	ID=evm.TU.contig_62.137;Name=EVM%20prediction%20contig_62.137
contig_62	EVM	mRNA	1864455	1865165	.	-	.	ID=evm.model.contig_62.137;Parent=evm.TU.contig_62.137;Name=EVM%20prediction%20contig_62.137
contig_62	EVM	exon	1864455	1865165	.	-	.	ID=evm.model.contig_62.137.exon1;Parent=evm.model.contig_62.137
contig_62	EVM	CDS	1864455	1865165	.	-	0	ID=cds.evm.model.contig_62.137;Parent=evm.model.contig_62.137
#evm.TU.contig_62.138 removed; remove_reason=repeat_match;
contig_62	EVM	gene	1865506	1865820	.	+	.	ID=evm.TU.contig_62.138;Name=EVM%20prediction%20contig_62.138
contig_62	EVM	mRNA	1865506	1865820	.	+	.	ID=evm.model.contig_62.138;Parent=evm.TU.contig_62.138;Name=EVM%20prediction%20contig_62.138
contig_62	EVM	exon	1865506	1865820	.	+	.	ID=evm.model.contig_62.138.exon1;Parent=evm.model.contig_62.138
contig_62	EVM	CDS	1865506	1865820	.	+	0	ID=cds.evm.model.contig_62.138;Parent=evm.model.contig_62.138
#evm.TU.contig_62.139 removed; remove_reason=repeat_match;
contig_62	EVM	gene	1865961	1868348	.	-	.	ID=evm.TU.contig_62.139;Name=EVM%20prediction%20contig_62.139
contig_62	EVM	mRNA	1865961	1868348	.	-	.	ID=evm.model.contig_62.139;Parent=evm.TU.contig_62.139;Name=EVM%20prediction%20contig_62.139
contig_62	EVM	exon	1866870	1868348	.	-	.	ID=evm.model.contig_62.139.exon1;Parent=evm.model.contig_62.139
contig_62	EVM	CDS	1866870	1868348	.	-	0	ID=cds.evm.model.contig_62.139;Parent=evm.model.contig_62.139
contig_62	EVM	exon	1866310	1866829	.	-	.	ID=evm.model.contig_62.139.exon2;Parent=evm.model.contig_62.139
contig_62	EVM	CDS	1866310	1866829	.	-	0	ID=cds.evm.model.contig_62.139;Parent=evm.model.contig_62.139
contig_62	EVM	exon	1865961	1866235	.	-	.	ID=evm.model.contig_62.139.exon3;Parent=evm.model.contig_62.139
contig_62	EVM	CDS	1865961	1866235	.	-	2	ID=cds.evm.model.contig_62.139;Parent=evm.model.contig_62.139
#evm.TU.contig_62.140 removed; remove_reason=repeat_match;
contig_62	EVM	gene	1868409	1869968	.	-	.	ID=evm.TU.contig_62.140;Name=EVM%20prediction%20contig_62.140
contig_62	EVM	mRNA	1868409	1869968	.	-	.	ID=evm.model.contig_62.140;Parent=evm.TU.contig_62.140;Name=EVM%20prediction%20contig_62.140
contig_62	EVM	exon	1868409	1869968	.	-	.	ID=evm.model.contig_62.140.exon1;Parent=evm.model.contig_62.140
contig_62	EVM	CDS	1868409	1869968	.	-	0	ID=cds.evm.model.contig_62.140;Parent=evm.model.contig_62.140
#evm.TU.contig_62.144 removed; remove_reason=repeat_match;
contig_62	EVM	gene	1945191	1945810	.	+	.	ID=evm.TU.contig_62.144;Name=EVM%20prediction%20contig_62.144
contig_62	EVM	mRNA	1945191	1945810	.	+	.	ID=evm.model.contig_62.144;Parent=evm.TU.contig_62.144;Name=EVM%20prediction%20contig_62.144
contig_62	EVM	exon	1945191	1945252	.	+	.	ID=evm.model.contig_62.144.exon1;Parent=evm.model.contig_62.144
contig_62	EVM	CDS	1945191	1945252	.	+	0	ID=cds.evm.model.contig_62.144;Parent=evm.model.contig_62.144
contig_62	EVM	exon	1945306	1945810	.	+	.	ID=evm.model.contig_62.144.exon2;Parent=evm.model.contig_62.144
contig_62	EVM	CDS	1945306	1945810	.	+	1	ID=cds.evm.model.contig_62.144;Parent=evm.model.contig_62.144
#evm.TU.contig_62.147 removed; remove_reason=repeat_match;
contig_62	EVM	gene	1968961	1970976	.	+	.	ID=evm.TU.contig_62.147;Name=EVM%20prediction%20contig_62.147
contig_62	EVM	mRNA	1968961	1970976	.	+	.	ID=evm.model.contig_62.147;Parent=evm.TU.contig_62.147;Name=EVM%20prediction%20contig_62.147
contig_62	EVM	exon	1968961	1969293	.	+	.	ID=evm.model.contig_62.147.exon1;Parent=evm.model.contig_62.147
contig_62	EVM	CDS	1968961	1969293	.	+	0	ID=cds.evm.model.contig_62.147;Parent=evm.model.contig_62.147
contig_62	EVM	exon	1969385	1969597	.	+	.	ID=evm.model.contig_62.147.exon2;Parent=evm.model.contig_62.147
contig_62	EVM	CDS	1969385	1969597	.	+	0	ID=cds.evm.model.contig_62.147;Parent=evm.model.contig_62.147
contig_62	EVM	exon	1969632	1969814	.	+	.	ID=evm.model.contig_62.147.exon3;Parent=evm.model.contig_62.147
contig_62	EVM	CDS	1969632	1969814	.	+	0	ID=cds.evm.model.contig_62.147;Parent=evm.model.contig_62.147
contig_62	EVM	exon	1969954	1970177	.	+	.	ID=evm.model.contig_62.147.exon4;Parent=evm.model.contig_62.147
contig_62	EVM	CDS	1969954	1970177	.	+	0	ID=cds.evm.model.contig_62.147;Parent=evm.model.contig_62.147
contig_62	EVM	exon	1970231	1970599	.	+	.	ID=evm.model.contig_62.147.exon5;Parent=evm.model.contig_62.147
contig_62	EVM	CDS	1970231	1970599	.	+	1	ID=cds.evm.model.contig_62.147;Parent=evm.model.contig_62.147
contig_62	EVM	exon	1970652	1970976	.	+	.	ID=evm.model.contig_62.147.exon6;Parent=evm.model.contig_62.147
contig_62	EVM	CDS	1970652	1970976	.	+	1	ID=cds.evm.model.contig_62.147;Parent=evm.model.contig_62.147
#evm.TU.contig_62.148 removed; remove_reason=repeat_match;
contig_62	EVM	gene	1971180	1971773	.	+	.	ID=evm.TU.contig_62.148;Name=EVM%20prediction%20contig_62.148
contig_62	EVM	mRNA	1971180	1971773	.	+	.	ID=evm.model.contig_62.148;Parent=evm.TU.contig_62.148;Name=EVM%20prediction%20contig_62.148
contig_62	EVM	exon	1971180	1971773	.	+	.	ID=evm.model.contig_62.148.exon1;Parent=evm.model.contig_62.148
contig_62	EVM	CDS	1971180	1971773	.	+	0	ID=cds.evm.model.contig_62.148;Parent=evm.model.contig_62.148
#evm.TU.contig_62.149 removed; remove_reason=repeat_match;
contig_62	EVM	gene	1971815	1972660	.	+	.	ID=evm.TU.contig_62.149;Name=EVM%20prediction%20contig_62.149
contig_62	EVM	mRNA	1971815	1972660	.	+	.	ID=evm.model.contig_62.149;Parent=evm.TU.contig_62.149;Name=EVM%20prediction%20contig_62.149
contig_62	EVM	exon	1971815	1972020	.	+	.	ID=evm.model.contig_62.149.exon1;Parent=evm.model.contig_62.149
contig_62	EVM	CDS	1971815	1972020	.	+	0	ID=cds.evm.model.contig_62.149;Parent=evm.model.contig_62.149
contig_62	EVM	exon	1972225	1972660	.	+	.	ID=evm.model.contig_62.149.exon2;Parent=evm.model.contig_62.149
contig_62	EVM	CDS	1972225	1972660	.	+	1	ID=cds.evm.model.contig_62.149;Parent=evm.model.contig_62.149
#evm.TU.contig_62.150 removed; remove_reason=repeat_match;
contig_62	EVM	gene	1972778	1974176	.	+	.	ID=evm.TU.contig_62.150;Name=EVM%20prediction%20contig_62.150
contig_62	EVM	mRNA	1972778	1974176	.	+	.	ID=evm.model.contig_62.150;Parent=evm.TU.contig_62.150;Name=EVM%20prediction%20contig_62.150
contig_62	EVM	exon	1972778	1973344	.	+	.	ID=evm.model.contig_62.150.exon1;Parent=evm.model.contig_62.150
contig_62	EVM	CDS	1972778	1973344	.	+	0	ID=cds.evm.model.contig_62.150;Parent=evm.model.contig_62.150
contig_62	EVM	exon	1973426	1973641	.	+	.	ID=evm.model.contig_62.150.exon2;Parent=evm.model.contig_62.150
contig_62	EVM	CDS	1973426	1973641	.	+	0	ID=cds.evm.model.contig_62.150;Parent=evm.model.contig_62.150
contig_62	EVM	exon	1973712	1974176	.	+	.	ID=evm.model.contig_62.150.exon3;Parent=evm.model.contig_62.150
contig_62	EVM	CDS	1973712	1974176	.	+	0	ID=cds.evm.model.contig_62.150;Parent=evm.model.contig_62.150
#evm.TU.contig_62.159 removed; remove_reason=repeat_match;
contig_62	EVM	gene	2003692	2004831	.	+	.	ID=evm.TU.contig_62.159;Name=EVM%20prediction%20contig_62.159
contig_62	EVM	mRNA	2003692	2004831	.	+	.	ID=evm.model.contig_62.159;Parent=evm.TU.contig_62.159;Name=EVM%20prediction%20contig_62.159
contig_62	EVM	exon	2003692	2003767	.	+	.	ID=evm.model.contig_62.159.exon1;Parent=evm.model.contig_62.159
contig_62	EVM	CDS	2003692	2003767	.	+	0	ID=cds.evm.model.contig_62.159;Parent=evm.model.contig_62.159
contig_62	EVM	exon	2003864	2004831	.	+	.	ID=evm.model.contig_62.159.exon2;Parent=evm.model.contig_62.159
contig_62	EVM	CDS	2003864	2004831	.	+	2	ID=cds.evm.model.contig_62.159;Parent=evm.model.contig_62.159
#evm.TU.contig_62.174 removed; remove_reason=repeat_match;
contig_62	EVM	gene	2098789	2099498	.	+	.	ID=evm.TU.contig_62.174;Name=EVM%20prediction%20contig_62.174
contig_62	EVM	mRNA	2098789	2099498	.	+	.	ID=evm.model.contig_62.174;Parent=evm.TU.contig_62.174;Name=EVM%20prediction%20contig_62.174
contig_62	EVM	exon	2098789	2099359	.	+	.	ID=evm.model.contig_62.174.exon1;Parent=evm.model.contig_62.174
contig_62	EVM	CDS	2098789	2099359	.	+	0	ID=cds.evm.model.contig_62.174;Parent=evm.model.contig_62.174
contig_62	EVM	exon	2099461	2099498	.	+	.	ID=evm.model.contig_62.174.exon2;Parent=evm.model.contig_62.174
contig_62	EVM	CDS	2099461	2099498	.	+	2	ID=cds.evm.model.contig_62.174;Parent=evm.model.contig_62.174
#evm.TU.contig_62.176 removed; remove_reason=repeat_match;
contig_62	EVM	gene	2129351	2129942	.	-	.	ID=evm.TU.contig_62.176;Name=EVM%20prediction%20contig_62.176
contig_62	EVM	mRNA	2129351	2129942	.	-	.	ID=evm.model.contig_62.176;Parent=evm.TU.contig_62.176;Name=EVM%20prediction%20contig_62.176
contig_62	EVM	exon	2129816	2129942	.	-	.	ID=evm.model.contig_62.176.exon1;Parent=evm.model.contig_62.176
contig_62	EVM	CDS	2129816	2129942	.	-	0	ID=cds.evm.model.contig_62.176;Parent=evm.model.contig_62.176
contig_62	EVM	exon	2129351	2129712	.	-	.	ID=evm.model.contig_62.176.exon2;Parent=evm.model.contig_62.176
contig_62	EVM	CDS	2129351	2129712	.	-	2	ID=cds.evm.model.contig_62.176;Parent=evm.model.contig_62.176
#evm.TU.contig_62.203 removed; remove_reason=repeat_match;
contig_62	EVM	gene	2221745	2222663	.	+	.	ID=evm.TU.contig_62.203;Name=EVM%20prediction%20contig_62.203
contig_62	EVM	mRNA	2221745	2222663	.	+	.	ID=evm.model.contig_62.203;Parent=evm.TU.contig_62.203;Name=EVM%20prediction%20contig_62.203
contig_62	EVM	exon	2221745	2222242	.	+	.	ID=evm.model.contig_62.203.exon1;Parent=evm.model.contig_62.203
contig_62	EVM	CDS	2221745	2222242	.	+	0	ID=cds.evm.model.contig_62.203;Parent=evm.model.contig_62.203
contig_62	EVM	exon	2222343	2222663	.	+	.	ID=evm.model.contig_62.203.exon2;Parent=evm.model.contig_62.203
contig_62	EVM	CDS	2222343	2222663	.	+	0	ID=cds.evm.model.contig_62.203;Parent=evm.model.contig_62.203
#evm.TU.contig_62.204 removed; remove_reason=repeat_match;
contig_62	EVM	gene	2230593	2231485	.	-	.	ID=evm.TU.contig_62.204;Name=EVM%20prediction%20contig_62.204
contig_62	EVM	mRNA	2230593	2231485	.	-	.	ID=evm.model.contig_62.204;Parent=evm.TU.contig_62.204;Name=EVM%20prediction%20contig_62.204
contig_62	EVM	exon	2231099	2231485	.	-	.	ID=evm.model.contig_62.204.exon1;Parent=evm.model.contig_62.204
contig_62	EVM	CDS	2231099	2231485	.	-	0	ID=cds.evm.model.contig_62.204;Parent=evm.model.contig_62.204
contig_62	EVM	exon	2230593	2231042	.	-	.	ID=evm.model.contig_62.204.exon2;Parent=evm.model.contig_62.204
contig_62	EVM	CDS	2230593	2231042	.	-	0	ID=cds.evm.model.contig_62.204;Parent=evm.model.contig_62.204
#evm.TU.contig_62.208 removed; remove_reason=repeat_match;
contig_62	EVM	gene	2244253	2245339	.	-	.	ID=evm.TU.contig_62.208;Name=EVM%20prediction%20contig_62.208
contig_62	EVM	mRNA	2244253	2245339	.	-	.	ID=evm.model.contig_62.208;Parent=evm.TU.contig_62.208;Name=EVM%20prediction%20contig_62.208
contig_62	EVM	exon	2244770	2245339	.	-	.	ID=evm.model.contig_62.208.exon1;Parent=evm.model.contig_62.208
contig_62	EVM	CDS	2244770	2245339	.	-	0	ID=cds.evm.model.contig_62.208;Parent=evm.model.contig_62.208
contig_62	EVM	exon	2244253	2244717	.	-	.	ID=evm.model.contig_62.208.exon2;Parent=evm.model.contig_62.208
contig_62	EVM	CDS	2244253	2244717	.	-	0	ID=cds.evm.model.contig_62.208;Parent=evm.model.contig_62.208
#evm.TU.contig_62.213 removed; remove_reason=repeat_match;
contig_62	EVM	gene	2302368	2303240	.	-	.	ID=evm.TU.contig_62.213;Name=EVM%20prediction%20contig_62.213
contig_62	EVM	mRNA	2302368	2303240	.	-	.	ID=evm.model.contig_62.213;Parent=evm.TU.contig_62.213;Name=EVM%20prediction%20contig_62.213
contig_62	EVM	exon	2302368	2303240	.	-	.	ID=evm.model.contig_62.213.exon1;Parent=evm.model.contig_62.213
contig_62	EVM	CDS	2302368	2303240	.	-	0	ID=cds.evm.model.contig_62.213;Parent=evm.model.contig_62.213
#evm.TU.contig_62.234 removed; remove_reason=repeat_match;
contig_62	EVM	gene	2495172	2495600	.	-	.	ID=evm.TU.contig_62.234;Name=EVM%20prediction%20contig_62.234
contig_62	EVM	mRNA	2495172	2495600	.	-	.	ID=evm.model.contig_62.234;Parent=evm.TU.contig_62.234;Name=EVM%20prediction%20contig_62.234
contig_62	EVM	exon	2495172	2495600	.	-	.	ID=evm.model.contig_62.234.exon1;Parent=evm.model.contig_62.234
contig_62	EVM	CDS	2495172	2495600	.	-	0	ID=cds.evm.model.contig_62.234;Parent=evm.model.contig_62.234
#evm.TU.contig_62.235 removed; remove_reason=repeat_match;
contig_62	EVM	gene	2498867	2502636	.	-	.	ID=evm.TU.contig_62.235;Name=EVM%20prediction%20contig_62.235
contig_62	EVM	mRNA	2498867	2502636	.	-	.	ID=evm.model.contig_62.235;Parent=evm.TU.contig_62.235;Name=EVM%20prediction%20contig_62.235
contig_62	EVM	exon	2502353	2502636	.	-	.	ID=evm.model.contig_62.235.exon1;Parent=evm.model.contig_62.235
contig_62	EVM	CDS	2502353	2502636	.	-	0	ID=cds.evm.model.contig_62.235;Parent=evm.model.contig_62.235
contig_62	EVM	exon	2501665	2502265	.	-	.	ID=evm.model.contig_62.235.exon2;Parent=evm.model.contig_62.235
contig_62	EVM	CDS	2501665	2502265	.	-	1	ID=cds.evm.model.contig_62.235;Parent=evm.model.contig_62.235
contig_62	EVM	exon	2501481	2501577	.	-	.	ID=evm.model.contig_62.235.exon3;Parent=evm.model.contig_62.235
contig_62	EVM	CDS	2501481	2501577	.	-	0	ID=cds.evm.model.contig_62.235;Parent=evm.model.contig_62.235
contig_62	EVM	exon	2500886	2501401	.	-	.	ID=evm.model.contig_62.235.exon4;Parent=evm.model.contig_62.235
contig_62	EVM	CDS	2500886	2501401	.	-	2	ID=cds.evm.model.contig_62.235;Parent=evm.model.contig_62.235
contig_62	EVM	exon	2500467	2500768	.	-	.	ID=evm.model.contig_62.235.exon5;Parent=evm.model.contig_62.235
contig_62	EVM	CDS	2500467	2500768	.	-	2	ID=cds.evm.model.contig_62.235;Parent=evm.model.contig_62.235
contig_62	EVM	exon	2499220	2499444	.	-	.	ID=evm.model.contig_62.235.exon6;Parent=evm.model.contig_62.235
contig_62	EVM	CDS	2499220	2499444	.	-	0	ID=cds.evm.model.contig_62.235;Parent=evm.model.contig_62.235
contig_62	EVM	exon	2498867	2499142	.	-	.	ID=evm.model.contig_62.235.exon7;Parent=evm.model.contig_62.235
contig_62	EVM	CDS	2498867	2499142	.	-	0	ID=cds.evm.model.contig_62.235;Parent=evm.model.contig_62.235
#evm.TU.contig_62.236 removed; remove_reason=repeat_match;
contig_62	EVM	gene	2502686	2503413	.	-	.	ID=evm.TU.contig_62.236;Name=EVM%20prediction%20contig_62.236
contig_62	EVM	mRNA	2502686	2503413	.	-	.	ID=evm.model.contig_62.236;Parent=evm.TU.contig_62.236;Name=EVM%20prediction%20contig_62.236
contig_62	EVM	exon	2503205	2503413	.	-	.	ID=evm.model.contig_62.236.exon1;Parent=evm.model.contig_62.236
contig_62	EVM	CDS	2503205	2503413	.	-	0	ID=cds.evm.model.contig_62.236;Parent=evm.model.contig_62.236
contig_62	EVM	exon	2502686	2503169	.	-	.	ID=evm.model.contig_62.236.exon2;Parent=evm.model.contig_62.236
contig_62	EVM	CDS	2502686	2503169	.	-	1	ID=cds.evm.model.contig_62.236;Parent=evm.model.contig_62.236
#evm.TU.contig_62.237 removed; remove_reason=repeat_match;
contig_62	EVM	gene	2503632	2504366	.	-	.	ID=evm.TU.contig_62.237;Name=EVM%20prediction%20contig_62.237
contig_62	EVM	mRNA	2503632	2504366	.	-	.	ID=evm.model.contig_62.237;Parent=evm.TU.contig_62.237;Name=EVM%20prediction%20contig_62.237
contig_62	EVM	exon	2503632	2504366	.	-	.	ID=evm.model.contig_62.237.exon1;Parent=evm.model.contig_62.237
contig_62	EVM	CDS	2503632	2504366	.	-	0	ID=cds.evm.model.contig_62.237;Parent=evm.model.contig_62.237
#evm.TU.contig_62.238 removed; remove_reason=repeat_match;
contig_62	EVM	gene	2507167	2508377	.	+	.	ID=evm.TU.contig_62.238;Name=EVM%20prediction%20contig_62.238
contig_62	EVM	mRNA	2507167	2508377	.	+	.	ID=evm.model.contig_62.238;Parent=evm.TU.contig_62.238;Name=EVM%20prediction%20contig_62.238
contig_62	EVM	exon	2507167	2507444	.	+	.	ID=evm.model.contig_62.238.exon1;Parent=evm.model.contig_62.238
contig_62	EVM	CDS	2507167	2507444	.	+	0	ID=cds.evm.model.contig_62.238;Parent=evm.model.contig_62.238
contig_62	EVM	exon	2508002	2508122	.	+	.	ID=evm.model.contig_62.238.exon2;Parent=evm.model.contig_62.238
contig_62	EVM	CDS	2508002	2508122	.	+	1	ID=cds.evm.model.contig_62.238;Parent=evm.model.contig_62.238
contig_62	EVM	exon	2508195	2508377	.	+	.	ID=evm.model.contig_62.238.exon3;Parent=evm.model.contig_62.238
contig_62	EVM	CDS	2508195	2508377	.	+	0	ID=cds.evm.model.contig_62.238;Parent=evm.model.contig_62.238
#evm.TU.contig_62.241 removed; remove_reason=repeat_match;
contig_62	EVM	gene	2525117	2526979	.	+	.	ID=evm.TU.contig_62.241;Name=EVM%20prediction%20contig_62.241
contig_62	EVM	mRNA	2525117	2526979	.	+	.	ID=evm.model.contig_62.241;Parent=evm.TU.contig_62.241;Name=EVM%20prediction%20contig_62.241
contig_62	EVM	exon	2525117	2525271	.	+	.	ID=evm.model.contig_62.241.exon1;Parent=evm.model.contig_62.241
contig_62	EVM	CDS	2525117	2525271	.	+	0	ID=cds.evm.model.contig_62.241;Parent=evm.model.contig_62.241
contig_62	EVM	exon	2525307	2525397	.	+	.	ID=evm.model.contig_62.241.exon2;Parent=evm.model.contig_62.241
contig_62	EVM	CDS	2525307	2525397	.	+	1	ID=cds.evm.model.contig_62.241;Parent=evm.model.contig_62.241
contig_62	EVM	exon	2525472	2525744	.	+	.	ID=evm.model.contig_62.241.exon3;Parent=evm.model.contig_62.241
contig_62	EVM	CDS	2525472	2525744	.	+	0	ID=cds.evm.model.contig_62.241;Parent=evm.model.contig_62.241
contig_62	EVM	exon	2525924	2525965	.	+	.	ID=evm.model.contig_62.241.exon4;Parent=evm.model.contig_62.241
contig_62	EVM	CDS	2525924	2525965	.	+	0	ID=cds.evm.model.contig_62.241;Parent=evm.model.contig_62.241
contig_62	EVM	exon	2526033	2526232	.	+	.	ID=evm.model.contig_62.241.exon5;Parent=evm.model.contig_62.241
contig_62	EVM	CDS	2526033	2526232	.	+	0	ID=cds.evm.model.contig_62.241;Parent=evm.model.contig_62.241
contig_62	EVM	exon	2526361	2526619	.	+	.	ID=evm.model.contig_62.241.exon6;Parent=evm.model.contig_62.241
contig_62	EVM	CDS	2526361	2526619	.	+	1	ID=cds.evm.model.contig_62.241;Parent=evm.model.contig_62.241
contig_62	EVM	exon	2526686	2526979	.	+	.	ID=evm.model.contig_62.241.exon7;Parent=evm.model.contig_62.241
contig_62	EVM	CDS	2526686	2526979	.	+	0	ID=cds.evm.model.contig_62.241;Parent=evm.model.contig_62.241
#evm.TU.contig_62.243 removed; remove_reason=repeat_match;
contig_62	EVM	gene	2531239	2531685	.	+	.	ID=evm.TU.contig_62.243;Name=EVM%20prediction%20contig_62.243
contig_62	EVM	mRNA	2531239	2531685	.	+	.	ID=evm.model.contig_62.243;Parent=evm.TU.contig_62.243;Name=EVM%20prediction%20contig_62.243
contig_62	EVM	exon	2531239	2531685	.	+	.	ID=evm.model.contig_62.243.exon1;Parent=evm.model.contig_62.243
contig_62	EVM	CDS	2531239	2531685	.	+	0	ID=cds.evm.model.contig_62.243;Parent=evm.model.contig_62.243
#evm.TU.contig_62.244 removed; remove_reason=repeat_match;
contig_62	EVM	gene	2531719	2532831	.	+	.	ID=evm.TU.contig_62.244;Name=EVM%20prediction%20contig_62.244
contig_62	EVM	mRNA	2531719	2532831	.	+	.	ID=evm.model.contig_62.244;Parent=evm.TU.contig_62.244;Name=EVM%20prediction%20contig_62.244
contig_62	EVM	exon	2531719	2532277	.	+	.	ID=evm.model.contig_62.244.exon1;Parent=evm.model.contig_62.244
contig_62	EVM	CDS	2531719	2532277	.	+	0	ID=cds.evm.model.contig_62.244;Parent=evm.model.contig_62.244
contig_62	EVM	exon	2532644	2532831	.	+	.	ID=evm.model.contig_62.244.exon2;Parent=evm.model.contig_62.244
contig_62	EVM	CDS	2532644	2532831	.	+	2	ID=cds.evm.model.contig_62.244;Parent=evm.model.contig_62.244
#evm.TU.contig_83.28 removed; remove_reason=repeat_match;
contig_83	EVM	gene	580785	581603	.	+	.	ID=evm.TU.contig_83.28;Name=EVM%20prediction%20contig_83.28
contig_83	EVM	mRNA	580785	581603	.	+	.	ID=evm.model.contig_83.28;Parent=evm.TU.contig_83.28;Name=EVM%20prediction%20contig_83.28
contig_83	EVM	exon	580785	581603	.	+	.	ID=evm.model.contig_83.28.exon1;Parent=evm.model.contig_83.28
contig_83	EVM	CDS	580785	581603	.	+	0	ID=cds.evm.model.contig_83.28;Parent=evm.model.contig_83.28
#evm.TU.contig_83.29 removed; remove_reason=repeat_match;
contig_83	EVM	gene	582540	583462	.	+	.	ID=evm.TU.contig_83.29;Name=EVM%20prediction%20contig_83.29
contig_83	EVM	mRNA	582540	583462	.	+	.	ID=evm.model.contig_83.29;Parent=evm.TU.contig_83.29;Name=EVM%20prediction%20contig_83.29
contig_83	EVM	exon	582540	582828	.	+	.	ID=evm.model.contig_83.29.exon1;Parent=evm.model.contig_83.29
contig_83	EVM	CDS	582540	582828	.	+	0	ID=cds.evm.model.contig_83.29;Parent=evm.model.contig_83.29
contig_83	EVM	exon	582942	583074	.	+	.	ID=evm.model.contig_83.29.exon2;Parent=evm.model.contig_83.29
contig_83	EVM	CDS	582942	583074	.	+	2	ID=cds.evm.model.contig_83.29;Parent=evm.model.contig_83.29
contig_83	EVM	exon	583162	583462	.	+	.	ID=evm.model.contig_83.29.exon3;Parent=evm.model.contig_83.29
contig_83	EVM	CDS	583162	583462	.	+	1	ID=cds.evm.model.contig_83.29;Parent=evm.model.contig_83.29
#evm.TU.contig_83.57 removed; remove_reason=repeat_match;
contig_83	EVM	gene	1108257	1114007	.	+	.	ID=evm.TU.contig_83.57;Name=EVM%20prediction%20contig_83.57
contig_83	EVM	mRNA	1108257	1114007	.	+	.	ID=evm.model.contig_83.57;Parent=evm.TU.contig_83.57;Name=EVM%20prediction%20contig_83.57
contig_83	EVM	exon	1108257	1108262	.	+	.	ID=evm.model.contig_83.57.exon1;Parent=evm.model.contig_83.57
contig_83	EVM	CDS	1108257	1108262	.	+	0	ID=cds.evm.model.contig_83.57;Parent=evm.model.contig_83.57
contig_83	EVM	exon	1108859	1108864	.	+	.	ID=evm.model.contig_83.57.exon2;Parent=evm.model.contig_83.57
contig_83	EVM	CDS	1108859	1108864	.	+	0	ID=cds.evm.model.contig_83.57;Parent=evm.model.contig_83.57
contig_83	EVM	exon	1109775	1109782	.	+	.	ID=evm.model.contig_83.57.exon3;Parent=evm.model.contig_83.57
contig_83	EVM	CDS	1109775	1109782	.	+	0	ID=cds.evm.model.contig_83.57;Parent=evm.model.contig_83.57
contig_83	EVM	exon	1110599	1110607	.	+	.	ID=evm.model.contig_83.57.exon4;Parent=evm.model.contig_83.57
contig_83	EVM	CDS	1110599	1110607	.	+	1	ID=cds.evm.model.contig_83.57;Parent=evm.model.contig_83.57
contig_83	EVM	exon	1111718	1111956	.	+	.	ID=evm.model.contig_83.57.exon5;Parent=evm.model.contig_83.57
contig_83	EVM	CDS	1111718	1111956	.	+	1	ID=cds.evm.model.contig_83.57;Parent=evm.model.contig_83.57
contig_83	EVM	exon	1113331	1113469	.	+	.	ID=evm.model.contig_83.57.exon6;Parent=evm.model.contig_83.57
contig_83	EVM	CDS	1113331	1113469	.	+	2	ID=cds.evm.model.contig_83.57;Parent=evm.model.contig_83.57
contig_83	EVM	exon	1113680	1114007	.	+	.	ID=evm.model.contig_83.57.exon7;Parent=evm.model.contig_83.57
contig_83	EVM	CDS	1113680	1114007	.	+	1	ID=cds.evm.model.contig_83.57;Parent=evm.model.contig_83.57
#evm.TU.contig_83.109 removed; remove_reason=repeat_match;
contig_83	EVM	gene	1641331	1642898	.	+	.	ID=evm.TU.contig_83.109;Name=EVM%20prediction%20contig_83.109
contig_83	EVM	mRNA	1641331	1642898	.	+	.	ID=evm.model.contig_83.109;Parent=evm.TU.contig_83.109;Name=EVM%20prediction%20contig_83.109
contig_83	EVM	exon	1641331	1641888	.	+	.	ID=evm.model.contig_83.109.exon1;Parent=evm.model.contig_83.109
contig_83	EVM	CDS	1641331	1641888	.	+	0	ID=cds.evm.model.contig_83.109;Parent=evm.model.contig_83.109
contig_83	EVM	exon	1641989	1642312	.	+	.	ID=evm.model.contig_83.109.exon2;Parent=evm.model.contig_83.109
contig_83	EVM	CDS	1641989	1642312	.	+	0	ID=cds.evm.model.contig_83.109;Parent=evm.model.contig_83.109
contig_83	EVM	exon	1642704	1642898	.	+	.	ID=evm.model.contig_83.109.exon3;Parent=evm.model.contig_83.109
contig_83	EVM	CDS	1642704	1642898	.	+	0	ID=cds.evm.model.contig_83.109;Parent=evm.model.contig_83.109
#evm.TU.contig_83.122 removed; remove_reason=repeat_match;
contig_83	EVM	gene	1693791	1696417	.	-	.	ID=evm.TU.contig_83.122;Name=EVM%20prediction%20contig_83.122
contig_83	EVM	mRNA	1693791	1696417	.	-	.	ID=evm.model.contig_83.122;Parent=evm.TU.contig_83.122;Name=EVM%20prediction%20contig_83.122
contig_83	EVM	exon	1696321	1696417	.	-	.	ID=evm.model.contig_83.122.exon1;Parent=evm.model.contig_83.122
contig_83	EVM	CDS	1696321	1696417	.	-	0	ID=cds.evm.model.contig_83.122;Parent=evm.model.contig_83.122
contig_83	EVM	exon	1693791	1694557	.	-	.	ID=evm.model.contig_83.122.exon2;Parent=evm.model.contig_83.122
contig_83	EVM	CDS	1693791	1694557	.	-	2	ID=cds.evm.model.contig_83.122;Parent=evm.model.contig_83.122
#evm.TU.contig_83.127 removed; remove_reason=repeat_match;
contig_83	EVM	gene	1765258	1766433	.	-	.	ID=evm.TU.contig_83.127;Name=EVM%20prediction%20contig_83.127
contig_83	EVM	mRNA	1765258	1766433	.	-	.	ID=evm.model.contig_83.127;Parent=evm.TU.contig_83.127;Name=EVM%20prediction%20contig_83.127
contig_83	EVM	exon	1765731	1766433	.	-	.	ID=evm.model.contig_83.127.exon1;Parent=evm.model.contig_83.127
contig_83	EVM	CDS	1765731	1766433	.	-	0	ID=cds.evm.model.contig_83.127;Parent=evm.model.contig_83.127
contig_83	EVM	exon	1765258	1765511	.	-	.	ID=evm.model.contig_83.127.exon2;Parent=evm.model.contig_83.127
contig_83	EVM	CDS	1765258	1765511	.	-	2	ID=cds.evm.model.contig_83.127;Parent=evm.model.contig_83.127
#evm.TU.contig_83.130 removed; remove_reason=repeat_match;
contig_83	EVM	gene	1812468	1813223	.	+	.	ID=evm.TU.contig_83.130;Name=EVM%20prediction%20contig_83.130
contig_83	EVM	mRNA	1812468	1813223	.	+	.	ID=evm.model.contig_83.130;Parent=evm.TU.contig_83.130;Name=EVM%20prediction%20contig_83.130
contig_83	EVM	exon	1812468	1813223	.	+	.	ID=evm.model.contig_83.130.exon1;Parent=evm.model.contig_83.130
contig_83	EVM	CDS	1812468	1813223	.	+	0	ID=cds.evm.model.contig_83.130;Parent=evm.model.contig_83.130
#evm.TU.contig_83.147 removed; remove_reason=repeat_match;
contig_83	EVM	gene	2097524	2098006	.	-	.	ID=evm.TU.contig_83.147;Name=EVM%20prediction%20contig_83.147
contig_83	EVM	mRNA	2097524	2098006	.	-	.	ID=evm.model.contig_83.147;Parent=evm.TU.contig_83.147;Name=EVM%20prediction%20contig_83.147
contig_83	EVM	exon	2097524	2098006	.	-	.	ID=evm.model.contig_83.147.exon1;Parent=evm.model.contig_83.147
contig_83	EVM	CDS	2097524	2098006	.	-	0	ID=cds.evm.model.contig_83.147;Parent=evm.model.contig_83.147
#evm.TU.contig_83.148 removed; remove_reason=repeat_match;
contig_83	EVM	gene	2103407	2103757	.	-	.	ID=evm.TU.contig_83.148;Name=EVM%20prediction%20contig_83.148
contig_83	EVM	mRNA	2103407	2103757	.	-	.	ID=evm.model.contig_83.148;Parent=evm.TU.contig_83.148;Name=EVM%20prediction%20contig_83.148
contig_83	EVM	exon	2103407	2103757	.	-	.	ID=evm.model.contig_83.148.exon1;Parent=evm.model.contig_83.148
contig_83	EVM	CDS	2103407	2103757	.	-	0	ID=cds.evm.model.contig_83.148;Parent=evm.model.contig_83.148
#evm.TU.contig_83.150 removed; remove_reason=repeat_match;
contig_83	EVM	gene	2106976	2107836	.	-	.	ID=evm.TU.contig_83.150;Name=EVM%20prediction%20contig_83.150
contig_83	EVM	mRNA	2106976	2107836	.	-	.	ID=evm.model.contig_83.150;Parent=evm.TU.contig_83.150;Name=EVM%20prediction%20contig_83.150
contig_83	EVM	exon	2106976	2107836	.	-	.	ID=evm.model.contig_83.150.exon1;Parent=evm.model.contig_83.150
contig_83	EVM	CDS	2106976	2107836	.	-	0	ID=cds.evm.model.contig_83.150;Parent=evm.model.contig_83.150
#evm.TU.contig_83.155 removed; remove_reason=repeat_match;
contig_83	EVM	gene	2113039	2113657	.	+	.	ID=evm.TU.contig_83.155;Name=EVM%20prediction%20contig_83.155
contig_83	EVM	mRNA	2113039	2113657	.	+	.	ID=evm.model.contig_83.155;Parent=evm.TU.contig_83.155;Name=EVM%20prediction%20contig_83.155
contig_83	EVM	exon	2113039	2113047	.	+	.	ID=evm.model.contig_83.155.exon1;Parent=evm.model.contig_83.155
contig_83	EVM	CDS	2113039	2113047	.	+	0	ID=cds.evm.model.contig_83.155;Parent=evm.model.contig_83.155
contig_83	EVM	exon	2113373	2113657	.	+	.	ID=evm.model.contig_83.155.exon2;Parent=evm.model.contig_83.155
contig_83	EVM	CDS	2113373	2113657	.	+	0	ID=cds.evm.model.contig_83.155;Parent=evm.model.contig_83.155
#evm.TU.contig_83.157 removed; remove_reason=repeat_match;
contig_83	EVM	gene	2129856	2132843	.	-	.	ID=evm.TU.contig_83.157;Name=EVM%20prediction%20contig_83.157
contig_83	EVM	mRNA	2129856	2132843	.	-	.	ID=evm.model.contig_83.157;Parent=evm.TU.contig_83.157;Name=EVM%20prediction%20contig_83.157
contig_83	EVM	exon	2132469	2132843	.	-	.	ID=evm.model.contig_83.157.exon1;Parent=evm.model.contig_83.157
contig_83	EVM	CDS	2132469	2132843	.	-	0	ID=cds.evm.model.contig_83.157;Parent=evm.model.contig_83.157
contig_83	EVM	exon	2132037	2132398	.	-	.	ID=evm.model.contig_83.157.exon2;Parent=evm.model.contig_83.157
contig_83	EVM	CDS	2132037	2132398	.	-	0	ID=cds.evm.model.contig_83.157;Parent=evm.model.contig_83.157
contig_83	EVM	exon	2131442	2131760	.	-	.	ID=evm.model.contig_83.157.exon3;Parent=evm.model.contig_83.157
contig_83	EVM	CDS	2131442	2131760	.	-	1	ID=cds.evm.model.contig_83.157;Parent=evm.model.contig_83.157
contig_83	EVM	exon	2130805	2131363	.	-	.	ID=evm.model.contig_83.157.exon4;Parent=evm.model.contig_83.157
contig_83	EVM	CDS	2130805	2131363	.	-	0	ID=cds.evm.model.contig_83.157;Parent=evm.model.contig_83.157
contig_83	EVM	exon	2129856	2130694	.	-	.	ID=evm.model.contig_83.157.exon5;Parent=evm.model.contig_83.157
contig_83	EVM	CDS	2129856	2130694	.	-	2	ID=cds.evm.model.contig_83.157;Parent=evm.model.contig_83.157
#evm.TU.contig_83.158 removed; remove_reason=repeat_match;
contig_83	EVM	gene	2133126	2134557	.	-	.	ID=evm.TU.contig_83.158;Name=EVM%20prediction%20contig_83.158
contig_83	EVM	mRNA	2133126	2134557	.	-	.	ID=evm.model.contig_83.158;Parent=evm.TU.contig_83.158;Name=EVM%20prediction%20contig_83.158
contig_83	EVM	exon	2134090	2134557	.	-	.	ID=evm.model.contig_83.158.exon1;Parent=evm.model.contig_83.158
contig_83	EVM	CDS	2134090	2134557	.	-	0	ID=cds.evm.model.contig_83.158;Parent=evm.model.contig_83.158
contig_83	EVM	exon	2133664	2134004	.	-	.	ID=evm.model.contig_83.158.exon2;Parent=evm.model.contig_83.158
contig_83	EVM	CDS	2133664	2134004	.	-	0	ID=cds.evm.model.contig_83.158;Parent=evm.model.contig_83.158
contig_83	EVM	exon	2133391	2133610	.	-	.	ID=evm.model.contig_83.158.exon3;Parent=evm.model.contig_83.158
contig_83	EVM	CDS	2133391	2133610	.	-	1	ID=cds.evm.model.contig_83.158;Parent=evm.model.contig_83.158
contig_83	EVM	exon	2133126	2133359	.	-	.	ID=evm.model.contig_83.158.exon4;Parent=evm.model.contig_83.158
contig_83	EVM	CDS	2133126	2133359	.	-	0	ID=cds.evm.model.contig_83.158;Parent=evm.model.contig_83.158
#evm.TU.contig_83.159 removed; remove_reason=repeat_match;
contig_83	EVM	gene	2140012	2141110	.	-	.	ID=evm.TU.contig_83.159;Name=EVM%20prediction%20contig_83.159
contig_83	EVM	mRNA	2140012	2141110	.	-	.	ID=evm.model.contig_83.159;Parent=evm.TU.contig_83.159;Name=EVM%20prediction%20contig_83.159
contig_83	EVM	exon	2140529	2141110	.	-	.	ID=evm.model.contig_83.159.exon1;Parent=evm.model.contig_83.159
contig_83	EVM	CDS	2140529	2141110	.	-	0	ID=cds.evm.model.contig_83.159;Parent=evm.model.contig_83.159
contig_83	EVM	exon	2140323	2140476	.	-	.	ID=evm.model.contig_83.159.exon2;Parent=evm.model.contig_83.159
contig_83	EVM	CDS	2140323	2140476	.	-	0	ID=cds.evm.model.contig_83.159;Parent=evm.model.contig_83.159
contig_83	EVM	exon	2140012	2140223	.	-	.	ID=evm.model.contig_83.159.exon3;Parent=evm.model.contig_83.159
contig_83	EVM	CDS	2140012	2140223	.	-	2	ID=cds.evm.model.contig_83.159;Parent=evm.model.contig_83.159
#evm.TU.contig_83.160 removed; remove_reason=repeat_match;
contig_83	EVM	gene	2141218	2142130	.	-	.	ID=evm.TU.contig_83.160;Name=EVM%20prediction%20contig_83.160
contig_83	EVM	mRNA	2141218	2142130	.	-	.	ID=evm.model.contig_83.160;Parent=evm.TU.contig_83.160;Name=EVM%20prediction%20contig_83.160
contig_83	EVM	exon	2142096	2142130	.	-	.	ID=evm.model.contig_83.160.exon1;Parent=evm.model.contig_83.160
contig_83	EVM	CDS	2142096	2142130	.	-	0	ID=cds.evm.model.contig_83.160;Parent=evm.model.contig_83.160
contig_83	EVM	exon	2141218	2141983	.	-	.	ID=evm.model.contig_83.160.exon2;Parent=evm.model.contig_83.160
contig_83	EVM	CDS	2141218	2141983	.	-	1	ID=cds.evm.model.contig_83.160;Parent=evm.model.contig_83.160
#evm.TU.contig_83.161 removed; remove_reason=repeat_match;
contig_83	EVM	gene	2148377	2148970	.	+	.	ID=evm.TU.contig_83.161;Name=EVM%20prediction%20contig_83.161
contig_83	EVM	mRNA	2148377	2148970	.	+	.	ID=evm.model.contig_83.161;Parent=evm.TU.contig_83.161;Name=EVM%20prediction%20contig_83.161
contig_83	EVM	exon	2148377	2148970	.	+	.	ID=evm.model.contig_83.161.exon1;Parent=evm.model.contig_83.161
contig_83	EVM	CDS	2148377	2148970	.	+	0	ID=cds.evm.model.contig_83.161;Parent=evm.model.contig_83.161
#evm.TU.contig_83.163 removed; remove_reason=repeat_match;
contig_83	EVM	gene	2150204	2152792	.	-	.	ID=evm.TU.contig_83.163;Name=EVM%20prediction%20contig_83.163
contig_83	EVM	mRNA	2150204	2152792	.	-	.	ID=evm.model.contig_83.163;Parent=evm.TU.contig_83.163;Name=EVM%20prediction%20contig_83.163
contig_83	EVM	exon	2152529	2152792	.	-	.	ID=evm.model.contig_83.163.exon1;Parent=evm.model.contig_83.163
contig_83	EVM	CDS	2152529	2152792	.	-	0	ID=cds.evm.model.contig_83.163;Parent=evm.model.contig_83.163
contig_83	EVM	exon	2151697	2152417	.	-	.	ID=evm.model.contig_83.163.exon2;Parent=evm.model.contig_83.163
contig_83	EVM	CDS	2151697	2152417	.	-	0	ID=cds.evm.model.contig_83.163;Parent=evm.model.contig_83.163
contig_83	EVM	exon	2151322	2151549	.	-	.	ID=evm.model.contig_83.163.exon3;Parent=evm.model.contig_83.163
contig_83	EVM	CDS	2151322	2151549	.	-	2	ID=cds.evm.model.contig_83.163;Parent=evm.model.contig_83.163
contig_83	EVM	exon	2150983	2151230	.	-	.	ID=evm.model.contig_83.163.exon4;Parent=evm.model.contig_83.163
contig_83	EVM	CDS	2150983	2151230	.	-	2	ID=cds.evm.model.contig_83.163;Parent=evm.model.contig_83.163
contig_83	EVM	exon	2150204	2150785	.	-	.	ID=evm.model.contig_83.163.exon5;Parent=evm.model.contig_83.163
contig_83	EVM	CDS	2150204	2150785	.	-	0	ID=cds.evm.model.contig_83.163;Parent=evm.model.contig_83.163
#evm.TU.contig_83.164 removed; remove_reason=repeat_match;
contig_83	EVM	gene	2164048	2167789	.	-	.	ID=evm.TU.contig_83.164;Name=EVM%20prediction%20contig_83.164
contig_83	EVM	mRNA	2164048	2167789	.	-	.	ID=evm.model.contig_83.164;Parent=evm.TU.contig_83.164;Name=EVM%20prediction%20contig_83.164
contig_83	EVM	exon	2167207	2167789	.	-	.	ID=evm.model.contig_83.164.exon1;Parent=evm.model.contig_83.164
contig_83	EVM	CDS	2167207	2167789	.	-	0	ID=cds.evm.model.contig_83.164;Parent=evm.model.contig_83.164
contig_83	EVM	exon	2166281	2166901	.	-	.	ID=evm.model.contig_83.164.exon2;Parent=evm.model.contig_83.164
contig_83	EVM	CDS	2166281	2166901	.	-	2	ID=cds.evm.model.contig_83.164;Parent=evm.model.contig_83.164
contig_83	EVM	exon	2165997	2166220	.	-	.	ID=evm.model.contig_83.164.exon3;Parent=evm.model.contig_83.164
contig_83	EVM	CDS	2165997	2166220	.	-	2	ID=cds.evm.model.contig_83.164;Parent=evm.model.contig_83.164
contig_83	EVM	exon	2165750	2165919	.	-	.	ID=evm.model.contig_83.164.exon4;Parent=evm.model.contig_83.164
contig_83	EVM	CDS	2165750	2165919	.	-	0	ID=cds.evm.model.contig_83.164;Parent=evm.model.contig_83.164
contig_83	EVM	exon	2165323	2165467	.	-	.	ID=evm.model.contig_83.164.exon5;Parent=evm.model.contig_83.164
contig_83	EVM	CDS	2165323	2165467	.	-	1	ID=cds.evm.model.contig_83.164;Parent=evm.model.contig_83.164
contig_83	EVM	exon	2165115	2165241	.	-	.	ID=evm.model.contig_83.164.exon6;Parent=evm.model.contig_83.164
contig_83	EVM	CDS	2165115	2165241	.	-	0	ID=cds.evm.model.contig_83.164;Parent=evm.model.contig_83.164
contig_83	EVM	exon	2164519	2164981	.	-	.	ID=evm.model.contig_83.164.exon7;Parent=evm.model.contig_83.164
contig_83	EVM	CDS	2164519	2164981	.	-	2	ID=cds.evm.model.contig_83.164;Parent=evm.model.contig_83.164
contig_83	EVM	exon	2164283	2164442	.	-	.	ID=evm.model.contig_83.164.exon8;Parent=evm.model.contig_83.164
contig_83	EVM	CDS	2164283	2164442	.	-	1	ID=cds.evm.model.contig_83.164;Parent=evm.model.contig_83.164
contig_83	EVM	exon	2164048	2164182	.	-	.	ID=evm.model.contig_83.164.exon9;Parent=evm.model.contig_83.164
contig_83	EVM	CDS	2164048	2164182	.	-	0	ID=cds.evm.model.contig_83.164;Parent=evm.model.contig_83.164
#evm.TU.contig_83.165 removed; remove_reason=repeat_match;
contig_83	EVM	gene	2176151	2177599	.	-	.	ID=evm.TU.contig_83.165;Name=EVM%20prediction%20contig_83.165
contig_83	EVM	mRNA	2176151	2177599	.	-	.	ID=evm.model.contig_83.165;Parent=evm.TU.contig_83.165;Name=EVM%20prediction%20contig_83.165
contig_83	EVM	exon	2177354	2177599	.	-	.	ID=evm.model.contig_83.165.exon1;Parent=evm.model.contig_83.165
contig_83	EVM	CDS	2177354	2177599	.	-	0	ID=cds.evm.model.contig_83.165;Parent=evm.model.contig_83.165
contig_83	EVM	exon	2176779	2177285	.	-	.	ID=evm.model.contig_83.165.exon2;Parent=evm.model.contig_83.165
contig_83	EVM	CDS	2176779	2177285	.	-	0	ID=cds.evm.model.contig_83.165;Parent=evm.model.contig_83.165
contig_83	EVM	exon	2176151	2176654	.	-	.	ID=evm.model.contig_83.165.exon3;Parent=evm.model.contig_83.165
contig_83	EVM	CDS	2176151	2176654	.	-	0	ID=cds.evm.model.contig_83.165;Parent=evm.model.contig_83.165
#evm.TU.contig_83.168 removed; remove_reason=repeat_match;
contig_83	EVM	gene	2179770	2180503	.	-	.	ID=evm.TU.contig_83.168;Name=EVM%20prediction%20contig_83.168
contig_83	EVM	mRNA	2179770	2180503	.	-	.	ID=evm.model.contig_83.168;Parent=evm.TU.contig_83.168;Name=EVM%20prediction%20contig_83.168
contig_83	EVM	exon	2180483	2180503	.	-	.	ID=evm.model.contig_83.168.exon1;Parent=evm.model.contig_83.168
contig_83	EVM	CDS	2180483	2180503	.	-	0	ID=cds.evm.model.contig_83.168;Parent=evm.model.contig_83.168
contig_83	EVM	exon	2179770	2180393	.	-	.	ID=evm.model.contig_83.168.exon2;Parent=evm.model.contig_83.168
contig_83	EVM	CDS	2179770	2180393	.	-	0	ID=cds.evm.model.contig_83.168;Parent=evm.model.contig_83.168
#evm.TU.contig_83.169 removed; remove_reason=repeat_match;
contig_83	EVM	gene	2180756	2182460	.	-	.	ID=evm.TU.contig_83.169;Name=EVM%20prediction%20contig_83.169
contig_83	EVM	mRNA	2180756	2182460	.	-	.	ID=evm.model.contig_83.169;Parent=evm.TU.contig_83.169;Name=EVM%20prediction%20contig_83.169
contig_83	EVM	exon	2182454	2182460	.	-	.	ID=evm.model.contig_83.169.exon1;Parent=evm.model.contig_83.169
contig_83	EVM	CDS	2182454	2182460	.	-	0	ID=cds.evm.model.contig_83.169;Parent=evm.model.contig_83.169
contig_83	EVM	exon	2182149	2182366	.	-	.	ID=evm.model.contig_83.169.exon2;Parent=evm.model.contig_83.169
contig_83	EVM	CDS	2182149	2182366	.	-	2	ID=cds.evm.model.contig_83.169;Parent=evm.model.contig_83.169
contig_83	EVM	exon	2181619	2181908	.	-	.	ID=evm.model.contig_83.169.exon3;Parent=evm.model.contig_83.169
contig_83	EVM	CDS	2181619	2181908	.	-	0	ID=cds.evm.model.contig_83.169;Parent=evm.model.contig_83.169
contig_83	EVM	exon	2181302	2181538	.	-	.	ID=evm.model.contig_83.169.exon4;Parent=evm.model.contig_83.169
contig_83	EVM	CDS	2181302	2181538	.	-	1	ID=cds.evm.model.contig_83.169;Parent=evm.model.contig_83.169
contig_83	EVM	exon	2180756	2181194	.	-	.	ID=evm.model.contig_83.169.exon5;Parent=evm.model.contig_83.169
contig_83	EVM	CDS	2180756	2181194	.	-	1	ID=cds.evm.model.contig_83.169;Parent=evm.model.contig_83.169
#evm.TU.contig_83.171 removed; remove_reason=repeat_match;
contig_83	EVM	gene	2183912	2185048	.	+	.	ID=evm.TU.contig_83.171;Name=EVM%20prediction%20contig_83.171
contig_83	EVM	mRNA	2183912	2185048	.	+	.	ID=evm.model.contig_83.171;Parent=evm.TU.contig_83.171;Name=EVM%20prediction%20contig_83.171
contig_83	EVM	exon	2183912	2184031	.	+	.	ID=evm.model.contig_83.171.exon1;Parent=evm.model.contig_83.171
contig_83	EVM	CDS	2183912	2184031	.	+	0	ID=cds.evm.model.contig_83.171;Parent=evm.model.contig_83.171
contig_83	EVM	exon	2184134	2185048	.	+	.	ID=evm.model.contig_83.171.exon2;Parent=evm.model.contig_83.171
contig_83	EVM	CDS	2184134	2185048	.	+	0	ID=cds.evm.model.contig_83.171;Parent=evm.model.contig_83.171
#evm.TU.contig_83.172 removed; remove_reason=repeat_match;
contig_83	EVM	gene	2185821	2187411	.	-	.	ID=evm.TU.contig_83.172;Name=EVM%20prediction%20contig_83.172
contig_83	EVM	mRNA	2185821	2187411	.	-	.	ID=evm.model.contig_83.172;Parent=evm.TU.contig_83.172;Name=EVM%20prediction%20contig_83.172
contig_83	EVM	exon	2187150	2187411	.	-	.	ID=evm.model.contig_83.172.exon1;Parent=evm.model.contig_83.172
contig_83	EVM	CDS	2187150	2187411	.	-	0	ID=cds.evm.model.contig_83.172;Parent=evm.model.contig_83.172
contig_83	EVM	exon	2186502	2187097	.	-	.	ID=evm.model.contig_83.172.exon2;Parent=evm.model.contig_83.172
contig_83	EVM	CDS	2186502	2187097	.	-	2	ID=cds.evm.model.contig_83.172;Parent=evm.model.contig_83.172
contig_83	EVM	exon	2186169	2186324	.	-	.	ID=evm.model.contig_83.172.exon3;Parent=evm.model.contig_83.172
contig_83	EVM	CDS	2186169	2186324	.	-	0	ID=cds.evm.model.contig_83.172;Parent=evm.model.contig_83.172
contig_83	EVM	exon	2185999	2186113	.	-	.	ID=evm.model.contig_83.172.exon4;Parent=evm.model.contig_83.172
contig_83	EVM	CDS	2185999	2186113	.	-	0	ID=cds.evm.model.contig_83.172;Parent=evm.model.contig_83.172
contig_83	EVM	exon	2185821	2185888	.	-	.	ID=evm.model.contig_83.172.exon5;Parent=evm.model.contig_83.172
contig_83	EVM	CDS	2185821	2185888	.	-	2	ID=cds.evm.model.contig_83.172;Parent=evm.model.contig_83.172
#evm.TU.contig_83.173 removed; remove_reason=repeat_match;
contig_83	EVM	gene	2187516	2188010	.	-	.	ID=evm.TU.contig_83.173;Name=EVM%20prediction%20contig_83.173
contig_83	EVM	mRNA	2187516	2188010	.	-	.	ID=evm.model.contig_83.173;Parent=evm.TU.contig_83.173;Name=EVM%20prediction%20contig_83.173
contig_83	EVM	exon	2187516	2188010	.	-	.	ID=evm.model.contig_83.173.exon1;Parent=evm.model.contig_83.173
contig_83	EVM	CDS	2187516	2188010	.	-	0	ID=cds.evm.model.contig_83.173;Parent=evm.model.contig_83.173
#evm.TU.contig_83.175 removed; remove_reason=repeat_match;
contig_83	EVM	gene	2189654	2190449	.	-	.	ID=evm.TU.contig_83.175;Name=EVM%20prediction%20contig_83.175
contig_83	EVM	mRNA	2189654	2190449	.	-	.	ID=evm.model.contig_83.175;Parent=evm.TU.contig_83.175;Name=EVM%20prediction%20contig_83.175
contig_83	EVM	exon	2190263	2190449	.	-	.	ID=evm.model.contig_83.175.exon1;Parent=evm.model.contig_83.175
contig_83	EVM	CDS	2190263	2190449	.	-	0	ID=cds.evm.model.contig_83.175;Parent=evm.model.contig_83.175
contig_83	EVM	exon	2189654	2190132	.	-	.	ID=evm.model.contig_83.175.exon2;Parent=evm.model.contig_83.175
contig_83	EVM	CDS	2189654	2190132	.	-	2	ID=cds.evm.model.contig_83.175;Parent=evm.model.contig_83.175
#evm.TU.contig_83.178 removed; remove_reason=repeat_match;
contig_83	EVM	gene	2212776	2213495	.	+	.	ID=evm.TU.contig_83.178;Name=EVM%20prediction%20contig_83.178
contig_83	EVM	mRNA	2212776	2213495	.	+	.	ID=evm.model.contig_83.178;Parent=evm.TU.contig_83.178;Name=EVM%20prediction%20contig_83.178
contig_83	EVM	exon	2212776	2212915	.	+	.	ID=evm.model.contig_83.178.exon1;Parent=evm.model.contig_83.178
contig_83	EVM	CDS	2212776	2212915	.	+	0	ID=cds.evm.model.contig_83.178;Parent=evm.model.contig_83.178
contig_83	EVM	exon	2212943	2213495	.	+	.	ID=evm.model.contig_83.178.exon2;Parent=evm.model.contig_83.178
contig_83	EVM	CDS	2212943	2213495	.	+	1	ID=cds.evm.model.contig_83.178;Parent=evm.model.contig_83.178
#evm.TU.contig_83.181 removed; remove_reason=repeat_match;
contig_83	EVM	gene	2223396	2223897	.	-	.	ID=evm.TU.contig_83.181;Name=EVM%20prediction%20contig_83.181
contig_83	EVM	mRNA	2223396	2223897	.	-	.	ID=evm.model.contig_83.181;Parent=evm.TU.contig_83.181;Name=EVM%20prediction%20contig_83.181
contig_83	EVM	exon	2223603	2223897	.	-	.	ID=evm.model.contig_83.181.exon1;Parent=evm.model.contig_83.181
contig_83	EVM	CDS	2223603	2223897	.	-	0	ID=cds.evm.model.contig_83.181;Parent=evm.model.contig_83.181
contig_83	EVM	exon	2223396	2223505	.	-	.	ID=evm.model.contig_83.181.exon2;Parent=evm.model.contig_83.181
contig_83	EVM	CDS	2223396	2223505	.	-	2	ID=cds.evm.model.contig_83.181;Parent=evm.model.contig_83.181
#evm.TU.contig_83.182 removed; remove_reason=repeat_match;
contig_83	EVM	gene	2223989	2226222	.	-	.	ID=evm.TU.contig_83.182;Name=EVM%20prediction%20contig_83.182
contig_83	EVM	mRNA	2223989	2226222	.	-	.	ID=evm.model.contig_83.182;Parent=evm.TU.contig_83.182;Name=EVM%20prediction%20contig_83.182
contig_83	EVM	exon	2225647	2226222	.	-	.	ID=evm.model.contig_83.182.exon1;Parent=evm.model.contig_83.182
contig_83	EVM	CDS	2225647	2226222	.	-	0	ID=cds.evm.model.contig_83.182;Parent=evm.model.contig_83.182
contig_83	EVM	exon	2225412	2225544	.	-	.	ID=evm.model.contig_83.182.exon2;Parent=evm.model.contig_83.182
contig_83	EVM	CDS	2225412	2225544	.	-	0	ID=cds.evm.model.contig_83.182;Parent=evm.model.contig_83.182
contig_83	EVM	exon	2224955	2225201	.	-	.	ID=evm.model.contig_83.182.exon3;Parent=evm.model.contig_83.182
contig_83	EVM	CDS	2224955	2225201	.	-	2	ID=cds.evm.model.contig_83.182;Parent=evm.model.contig_83.182
contig_83	EVM	exon	2224539	2224869	.	-	.	ID=evm.model.contig_83.182.exon4;Parent=evm.model.contig_83.182
contig_83	EVM	CDS	2224539	2224869	.	-	1	ID=cds.evm.model.contig_83.182;Parent=evm.model.contig_83.182
contig_83	EVM	exon	2224248	2224505	.	-	.	ID=evm.model.contig_83.182.exon5;Parent=evm.model.contig_83.182
contig_83	EVM	CDS	2224248	2224505	.	-	0	ID=cds.evm.model.contig_83.182;Parent=evm.model.contig_83.182
contig_83	EVM	exon	2223989	2224126	.	-	.	ID=evm.model.contig_83.182.exon6;Parent=evm.model.contig_83.182
contig_83	EVM	CDS	2223989	2224126	.	-	0	ID=cds.evm.model.contig_83.182;Parent=evm.model.contig_83.182
#evm.TU.contig_83.184 removed; remove_reason=repeat_match;
contig_83	EVM	gene	2227478	2230220	.	-	.	ID=evm.TU.contig_83.184;Name=EVM%20prediction%20contig_83.184
contig_83	EVM	mRNA	2227478	2230220	.	-	.	ID=evm.model.contig_83.184;Parent=evm.TU.contig_83.184;Name=EVM%20prediction%20contig_83.184
contig_83	EVM	exon	2229777	2230220	.	-	.	ID=evm.model.contig_83.184.exon1;Parent=evm.model.contig_83.184
contig_83	EVM	CDS	2229777	2230220	.	-	0	ID=cds.evm.model.contig_83.184;Parent=evm.model.contig_83.184
contig_83	EVM	exon	2229280	2229670	.	-	.	ID=evm.model.contig_83.184.exon2;Parent=evm.model.contig_83.184
contig_83	EVM	CDS	2229280	2229670	.	-	0	ID=cds.evm.model.contig_83.184;Parent=evm.model.contig_83.184
contig_83	EVM	exon	2228551	2228979	.	-	.	ID=evm.model.contig_83.184.exon3;Parent=evm.model.contig_83.184
contig_83	EVM	CDS	2228551	2228979	.	-	2	ID=cds.evm.model.contig_83.184;Parent=evm.model.contig_83.184
contig_83	EVM	exon	2228132	2228380	.	-	.	ID=evm.model.contig_83.184.exon4;Parent=evm.model.contig_83.184
contig_83	EVM	CDS	2228132	2228380	.	-	2	ID=cds.evm.model.contig_83.184;Parent=evm.model.contig_83.184
contig_83	EVM	exon	2227855	2228033	.	-	.	ID=evm.model.contig_83.184.exon5;Parent=evm.model.contig_83.184
contig_83	EVM	CDS	2227855	2228033	.	-	2	ID=cds.evm.model.contig_83.184;Parent=evm.model.contig_83.184
contig_83	EVM	exon	2227651	2227809	.	-	.	ID=evm.model.contig_83.184.exon6;Parent=evm.model.contig_83.184
contig_83	EVM	CDS	2227651	2227809	.	-	0	ID=cds.evm.model.contig_83.184;Parent=evm.model.contig_83.184
contig_83	EVM	exon	2227478	2227573	.	-	.	ID=evm.model.contig_83.184.exon7;Parent=evm.model.contig_83.184
contig_83	EVM	CDS	2227478	2227573	.	-	0	ID=cds.evm.model.contig_83.184;Parent=evm.model.contig_83.184
#evm.TU.contig_83.185 removed; remove_reason=repeat_match;
contig_83	EVM	gene	2230375	2230913	.	-	.	ID=evm.TU.contig_83.185;Name=EVM%20prediction%20contig_83.185
contig_83	EVM	mRNA	2230375	2230913	.	-	.	ID=evm.model.contig_83.185;Parent=evm.TU.contig_83.185;Name=EVM%20prediction%20contig_83.185
contig_83	EVM	exon	2230722	2230913	.	-	.	ID=evm.model.contig_83.185.exon1;Parent=evm.model.contig_83.185
contig_83	EVM	CDS	2230722	2230913	.	-	0	ID=cds.evm.model.contig_83.185;Parent=evm.model.contig_83.185
contig_83	EVM	exon	2230375	2230674	.	-	.	ID=evm.model.contig_83.185.exon2;Parent=evm.model.contig_83.185
contig_83	EVM	CDS	2230375	2230674	.	-	0	ID=cds.evm.model.contig_83.185;Parent=evm.model.contig_83.185
#evm.TU.contig_83.186 removed; remove_reason=repeat_match;
contig_83	EVM	gene	2231414	2234180	.	+	.	ID=evm.TU.contig_83.186;Name=EVM%20prediction%20contig_83.186
contig_83	EVM	mRNA	2231414	2234180	.	+	.	ID=evm.model.contig_83.186;Parent=evm.TU.contig_83.186;Name=EVM%20prediction%20contig_83.186
contig_83	EVM	exon	2231414	2231515	.	+	.	ID=evm.model.contig_83.186.exon1;Parent=evm.model.contig_83.186
contig_83	EVM	CDS	2231414	2231515	.	+	0	ID=cds.evm.model.contig_83.186;Parent=evm.model.contig_83.186
contig_83	EVM	exon	2231609	2232030	.	+	.	ID=evm.model.contig_83.186.exon2;Parent=evm.model.contig_83.186
contig_83	EVM	CDS	2231609	2232030	.	+	0	ID=cds.evm.model.contig_83.186;Parent=evm.model.contig_83.186
contig_83	EVM	exon	2232079	2232306	.	+	.	ID=evm.model.contig_83.186.exon3;Parent=evm.model.contig_83.186
contig_83	EVM	CDS	2232079	2232306	.	+	1	ID=cds.evm.model.contig_83.186;Parent=evm.model.contig_83.186
contig_83	EVM	exon	2232405	2232562	.	+	.	ID=evm.model.contig_83.186.exon4;Parent=evm.model.contig_83.186
contig_83	EVM	CDS	2232405	2232562	.	+	1	ID=cds.evm.model.contig_83.186;Parent=evm.model.contig_83.186
contig_83	EVM	exon	2232657	2232972	.	+	.	ID=evm.model.contig_83.186.exon5;Parent=evm.model.contig_83.186
contig_83	EVM	CDS	2232657	2232972	.	+	2	ID=cds.evm.model.contig_83.186;Parent=evm.model.contig_83.186
contig_83	EVM	exon	2233164	2233714	.	+	.	ID=evm.model.contig_83.186.exon6;Parent=evm.model.contig_83.186
contig_83	EVM	CDS	2233164	2233714	.	+	1	ID=cds.evm.model.contig_83.186;Parent=evm.model.contig_83.186
contig_83	EVM	exon	2233792	2234180	.	+	.	ID=evm.model.contig_83.186.exon7;Parent=evm.model.contig_83.186
contig_83	EVM	CDS	2233792	2234180	.	+	2	ID=cds.evm.model.contig_83.186;Parent=evm.model.contig_83.186
#evm.TU.contig_83.187 removed; remove_reason=repeat_match;
contig_83	EVM	gene	2236819	2237484	.	-	.	ID=evm.TU.contig_83.187;Name=EVM%20prediction%20contig_83.187
contig_83	EVM	mRNA	2236819	2237484	.	-	.	ID=evm.model.contig_83.187;Parent=evm.TU.contig_83.187;Name=EVM%20prediction%20contig_83.187
contig_83	EVM	exon	2237298	2237484	.	-	.	ID=evm.model.contig_83.187.exon1;Parent=evm.model.contig_83.187
contig_83	EVM	CDS	2237298	2237484	.	-	0	ID=cds.evm.model.contig_83.187;Parent=evm.model.contig_83.187
contig_83	EVM	exon	2236819	2237108	.	-	.	ID=evm.model.contig_83.187.exon2;Parent=evm.model.contig_83.187
contig_83	EVM	CDS	2236819	2237108	.	-	2	ID=cds.evm.model.contig_83.187;Parent=evm.model.contig_83.187
#evm.TU.contig_83.190 removed; remove_reason=repeat_match;
contig_83	EVM	gene	2243850	2247233	.	+	.	ID=evm.TU.contig_83.190;Name=EVM%20prediction%20contig_83.190
contig_83	EVM	mRNA	2243850	2247233	.	+	.	ID=evm.model.contig_83.190;Parent=evm.TU.contig_83.190;Name=EVM%20prediction%20contig_83.190
contig_83	EVM	exon	2243850	2243959	.	+	.	ID=evm.model.contig_83.190.exon1;Parent=evm.model.contig_83.190
contig_83	EVM	CDS	2243850	2243959	.	+	0	ID=cds.evm.model.contig_83.190;Parent=evm.model.contig_83.190
contig_83	EVM	exon	2244074	2244607	.	+	.	ID=evm.model.contig_83.190.exon2;Parent=evm.model.contig_83.190
contig_83	EVM	CDS	2244074	2244607	.	+	1	ID=cds.evm.model.contig_83.190;Parent=evm.model.contig_83.190
contig_83	EVM	exon	2244660	2246032	.	+	.	ID=evm.model.contig_83.190.exon3;Parent=evm.model.contig_83.190
contig_83	EVM	CDS	2244660	2246032	.	+	1	ID=cds.evm.model.contig_83.190;Parent=evm.model.contig_83.190
contig_83	EVM	exon	2246114	2246709	.	+	.	ID=evm.model.contig_83.190.exon4;Parent=evm.model.contig_83.190
contig_83	EVM	CDS	2246114	2246709	.	+	2	ID=cds.evm.model.contig_83.190;Parent=evm.model.contig_83.190
contig_83	EVM	exon	2246835	2247233	.	+	.	ID=evm.model.contig_83.190.exon5;Parent=evm.model.contig_83.190
contig_83	EVM	CDS	2246835	2247233	.	+	0	ID=cds.evm.model.contig_83.190;Parent=evm.model.contig_83.190
#evm.TU.contig_83.191 removed; remove_reason=repeat_match;
contig_83	EVM	gene	2247323	2247859	.	+	.	ID=evm.TU.contig_83.191;Name=EVM%20prediction%20contig_83.191
contig_83	EVM	mRNA	2247323	2247859	.	+	.	ID=evm.model.contig_83.191;Parent=evm.TU.contig_83.191;Name=EVM%20prediction%20contig_83.191
contig_83	EVM	exon	2247323	2247859	.	+	.	ID=evm.model.contig_83.191.exon1;Parent=evm.model.contig_83.191
contig_83	EVM	CDS	2247323	2247859	.	+	0	ID=cds.evm.model.contig_83.191;Parent=evm.model.contig_83.191
#evm.TU.contig_83.192 removed; remove_reason=repeat_match;
contig_83	EVM	gene	2247908	2248359	.	+	.	ID=evm.TU.contig_83.192;Name=EVM%20prediction%20contig_83.192
contig_83	EVM	mRNA	2247908	2248359	.	+	.	ID=evm.model.contig_83.192;Parent=evm.TU.contig_83.192;Name=EVM%20prediction%20contig_83.192
contig_83	EVM	exon	2247908	2248140	.	+	.	ID=evm.model.contig_83.192.exon1;Parent=evm.model.contig_83.192
contig_83	EVM	CDS	2247908	2248140	.	+	0	ID=cds.evm.model.contig_83.192;Parent=evm.model.contig_83.192
contig_83	EVM	exon	2248167	2248359	.	+	.	ID=evm.model.contig_83.192.exon2;Parent=evm.model.contig_83.192
contig_83	EVM	CDS	2248167	2248359	.	+	1	ID=cds.evm.model.contig_83.192;Parent=evm.model.contig_83.192
#evm.TU.contig_83.194 removed; remove_reason=repeat_match;
contig_83	EVM	gene	2253119	2254099	.	+	.	ID=evm.TU.contig_83.194;Name=EVM%20prediction%20contig_83.194
contig_83	EVM	mRNA	2253119	2254099	.	+	.	ID=evm.model.contig_83.194;Parent=evm.TU.contig_83.194;Name=EVM%20prediction%20contig_83.194
contig_83	EVM	exon	2253119	2254099	.	+	.	ID=evm.model.contig_83.194.exon1;Parent=evm.model.contig_83.194
contig_83	EVM	CDS	2253119	2254099	.	+	0	ID=cds.evm.model.contig_83.194;Parent=evm.model.contig_83.194
#evm.TU.contig_83.195 removed; remove_reason=repeat_match;
contig_83	EVM	gene	2254411	2255064	.	+	.	ID=evm.TU.contig_83.195;Name=EVM%20prediction%20contig_83.195
contig_83	EVM	mRNA	2254411	2255064	.	+	.	ID=evm.model.contig_83.195;Parent=evm.TU.contig_83.195;Name=EVM%20prediction%20contig_83.195
contig_83	EVM	exon	2254411	2255064	.	+	.	ID=evm.model.contig_83.195.exon1;Parent=evm.model.contig_83.195
contig_83	EVM	CDS	2254411	2255064	.	+	0	ID=cds.evm.model.contig_83.195;Parent=evm.model.contig_83.195
#evm.TU.contig_83.196 removed; remove_reason=repeat_match;
contig_83	EVM	gene	2255791	2256729	.	+	.	ID=evm.TU.contig_83.196;Name=EVM%20prediction%20contig_83.196
contig_83	EVM	mRNA	2255791	2256729	.	+	.	ID=evm.model.contig_83.196;Parent=evm.TU.contig_83.196;Name=EVM%20prediction%20contig_83.196
contig_83	EVM	exon	2255791	2256729	.	+	.	ID=evm.model.contig_83.196.exon1;Parent=evm.model.contig_83.196
contig_83	EVM	CDS	2255791	2256729	.	+	0	ID=cds.evm.model.contig_83.196;Parent=evm.model.contig_83.196
#evm.TU.contig_83.197 removed; remove_reason=repeat_match;
contig_83	EVM	gene	2256809	2259334	.	+	.	ID=evm.TU.contig_83.197;Name=EVM%20prediction%20contig_83.197
contig_83	EVM	mRNA	2256809	2259334	.	+	.	ID=evm.model.contig_83.197;Parent=evm.TU.contig_83.197;Name=EVM%20prediction%20contig_83.197
contig_83	EVM	exon	2256809	2256871	.	+	.	ID=evm.model.contig_83.197.exon1;Parent=evm.model.contig_83.197
contig_83	EVM	CDS	2256809	2256871	.	+	0	ID=cds.evm.model.contig_83.197;Parent=evm.model.contig_83.197
contig_83	EVM	exon	2256987	2257596	.	+	.	ID=evm.model.contig_83.197.exon2;Parent=evm.model.contig_83.197
contig_83	EVM	CDS	2256987	2257596	.	+	0	ID=cds.evm.model.contig_83.197;Parent=evm.model.contig_83.197
contig_83	EVM	exon	2258493	2258952	.	+	.	ID=evm.model.contig_83.197.exon3;Parent=evm.model.contig_83.197
contig_83	EVM	CDS	2258493	2258952	.	+	2	ID=cds.evm.model.contig_83.197;Parent=evm.model.contig_83.197
contig_83	EVM	exon	2259052	2259334	.	+	.	ID=evm.model.contig_83.197.exon4;Parent=evm.model.contig_83.197
contig_83	EVM	CDS	2259052	2259334	.	+	1	ID=cds.evm.model.contig_83.197;Parent=evm.model.contig_83.197
#evm.TU.contig_83.198 removed; remove_reason=repeat_match;
contig_83	EVM	gene	2259465	2260106	.	+	.	ID=evm.TU.contig_83.198;Name=EVM%20prediction%20contig_83.198
contig_83	EVM	mRNA	2259465	2260106	.	+	.	ID=evm.model.contig_83.198;Parent=evm.TU.contig_83.198;Name=EVM%20prediction%20contig_83.198
contig_83	EVM	exon	2259465	2260106	.	+	.	ID=evm.model.contig_83.198.exon1;Parent=evm.model.contig_83.198
contig_83	EVM	CDS	2259465	2260106	.	+	0	ID=cds.evm.model.contig_83.198;Parent=evm.model.contig_83.198
#evm.TU.contig_83.199 removed; remove_reason=repeat_match;
contig_83	EVM	gene	2268206	2268925	.	+	.	ID=evm.TU.contig_83.199;Name=EVM%20prediction%20contig_83.199
contig_83	EVM	mRNA	2268206	2268925	.	+	.	ID=evm.model.contig_83.199;Parent=evm.TU.contig_83.199;Name=EVM%20prediction%20contig_83.199
contig_83	EVM	exon	2268206	2268925	.	+	.	ID=evm.model.contig_83.199.exon1;Parent=evm.model.contig_83.199
contig_83	EVM	CDS	2268206	2268925	.	+	0	ID=cds.evm.model.contig_83.199;Parent=evm.model.contig_83.199
#evm.TU.contig_83.202 removed; remove_reason=repeat_match;
contig_83	EVM	gene	2299658	2300566	.	+	.	ID=evm.TU.contig_83.202;Name=EVM%20prediction%20contig_83.202
contig_83	EVM	mRNA	2299658	2300566	.	+	.	ID=evm.model.contig_83.202;Parent=evm.TU.contig_83.202;Name=EVM%20prediction%20contig_83.202
contig_83	EVM	exon	2299658	2299789	.	+	.	ID=evm.model.contig_83.202.exon1;Parent=evm.model.contig_83.202
contig_83	EVM	CDS	2299658	2299789	.	+	0	ID=cds.evm.model.contig_83.202;Parent=evm.model.contig_83.202
contig_83	EVM	exon	2299830	2300068	.	+	.	ID=evm.model.contig_83.202.exon2;Parent=evm.model.contig_83.202
contig_83	EVM	CDS	2299830	2300068	.	+	0	ID=cds.evm.model.contig_83.202;Parent=evm.model.contig_83.202
contig_83	EVM	exon	2300181	2300313	.	+	.	ID=evm.model.contig_83.202.exon3;Parent=evm.model.contig_83.202
contig_83	EVM	CDS	2300181	2300313	.	+	1	ID=cds.evm.model.contig_83.202;Parent=evm.model.contig_83.202
contig_83	EVM	exon	2300417	2300566	.	+	.	ID=evm.model.contig_83.202.exon4;Parent=evm.model.contig_83.202
contig_83	EVM	CDS	2300417	2300566	.	+	0	ID=cds.evm.model.contig_83.202;Parent=evm.model.contig_83.202
#evm.TU.contig_83.211 removed; remove_reason=repeat_match;
contig_83	EVM	gene	2344448	2345131	.	-	.	ID=evm.TU.contig_83.211;Name=EVM%20prediction%20contig_83.211
contig_83	EVM	mRNA	2344448	2345131	.	-	.	ID=evm.model.contig_83.211;Parent=evm.TU.contig_83.211;Name=EVM%20prediction%20contig_83.211
contig_83	EVM	exon	2345063	2345131	.	-	.	ID=evm.model.contig_83.211.exon1;Parent=evm.model.contig_83.211
contig_83	EVM	CDS	2345063	2345131	.	-	0	ID=cds.evm.model.contig_83.211;Parent=evm.model.contig_83.211
contig_83	EVM	exon	2344448	2345002	.	-	.	ID=evm.model.contig_83.211.exon2;Parent=evm.model.contig_83.211
contig_83	EVM	CDS	2344448	2345002	.	-	0	ID=cds.evm.model.contig_83.211;Parent=evm.model.contig_83.211
#evm.TU.contig_83.216 removed; remove_reason=repeat_match;
contig_83	EVM	gene	2372119	2378206	.	-	.	ID=evm.TU.contig_83.216;Name=EVM%20prediction%20contig_83.216
contig_83	EVM	mRNA	2372119	2378206	.	-	.	ID=evm.model.contig_83.216;Parent=evm.TU.contig_83.216;Name=EVM%20prediction%20contig_83.216
contig_83	EVM	exon	2378124	2378206	.	-	.	ID=evm.model.contig_83.216.exon1;Parent=evm.model.contig_83.216
contig_83	EVM	CDS	2378124	2378206	.	-	0	ID=cds.evm.model.contig_83.216;Parent=evm.model.contig_83.216
contig_83	EVM	exon	2377708	2378051	.	-	.	ID=evm.model.contig_83.216.exon2;Parent=evm.model.contig_83.216
contig_83	EVM	CDS	2377708	2378051	.	-	1	ID=cds.evm.model.contig_83.216;Parent=evm.model.contig_83.216
contig_83	EVM	exon	2377498	2377584	.	-	.	ID=evm.model.contig_83.216.exon3;Parent=evm.model.contig_83.216
contig_83	EVM	CDS	2377498	2377584	.	-	2	ID=cds.evm.model.contig_83.216;Parent=evm.model.contig_83.216
contig_83	EVM	exon	2377076	2377380	.	-	.	ID=evm.model.contig_83.216.exon4;Parent=evm.model.contig_83.216
contig_83	EVM	CDS	2377076	2377380	.	-	2	ID=cds.evm.model.contig_83.216;Parent=evm.model.contig_83.216
contig_83	EVM	exon	2376713	2376923	.	-	.	ID=evm.model.contig_83.216.exon5;Parent=evm.model.contig_83.216
contig_83	EVM	CDS	2376713	2376923	.	-	0	ID=cds.evm.model.contig_83.216;Parent=evm.model.contig_83.216
contig_83	EVM	exon	2374724	2375119	.	-	.	ID=evm.model.contig_83.216.exon6;Parent=evm.model.contig_83.216
contig_83	EVM	CDS	2374724	2375119	.	-	2	ID=cds.evm.model.contig_83.216;Parent=evm.model.contig_83.216
contig_83	EVM	exon	2372119	2372489	.	-	.	ID=evm.model.contig_83.216.exon7;Parent=evm.model.contig_83.216
contig_83	EVM	CDS	2372119	2372489	.	-	2	ID=cds.evm.model.contig_83.216;Parent=evm.model.contig_83.216
#evm.TU.contig_83.221 removed; remove_reason=repeat_match;
contig_83	EVM	gene	2457804	2465241	.	+	.	ID=evm.TU.contig_83.221;Name=EVM%20prediction%20contig_83.221
contig_83	EVM	mRNA	2457804	2465241	.	+	.	ID=evm.model.contig_83.221;Parent=evm.TU.contig_83.221;Name=EVM%20prediction%20contig_83.221
contig_83	EVM	exon	2457804	2457823	.	+	.	ID=evm.model.contig_83.221.exon1;Parent=evm.model.contig_83.221
contig_83	EVM	CDS	2457804	2457823	.	+	0	ID=cds.evm.model.contig_83.221;Parent=evm.model.contig_83.221
contig_83	EVM	exon	2457913	2458127	.	+	.	ID=evm.model.contig_83.221.exon2;Parent=evm.model.contig_83.221
contig_83	EVM	CDS	2457913	2458127	.	+	1	ID=cds.evm.model.contig_83.221;Parent=evm.model.contig_83.221
contig_83	EVM	exon	2458281	2458367	.	+	.	ID=evm.model.contig_83.221.exon3;Parent=evm.model.contig_83.221
contig_83	EVM	CDS	2458281	2458367	.	+	2	ID=cds.evm.model.contig_83.221;Parent=evm.model.contig_83.221
contig_83	EVM	exon	2458432	2458616	.	+	.	ID=evm.model.contig_83.221.exon4;Parent=evm.model.contig_83.221
contig_83	EVM	CDS	2458432	2458616	.	+	2	ID=cds.evm.model.contig_83.221;Parent=evm.model.contig_83.221
contig_83	EVM	exon	2465203	2465241	.	+	.	ID=evm.model.contig_83.221.exon5;Parent=evm.model.contig_83.221
contig_83	EVM	CDS	2465203	2465241	.	+	0	ID=cds.evm.model.contig_83.221;Parent=evm.model.contig_83.221
#evm.TU.contig_83.223 removed; remove_reason=repeat_match;
contig_83	EVM	gene	2474456	2474875	.	+	.	ID=evm.TU.contig_83.223;Name=EVM%20prediction%20contig_83.223
contig_83	EVM	mRNA	2474456	2474875	.	+	.	ID=evm.model.contig_83.223;Parent=evm.TU.contig_83.223;Name=EVM%20prediction%20contig_83.223
contig_83	EVM	exon	2474456	2474875	.	+	.	ID=evm.model.contig_83.223.exon1;Parent=evm.model.contig_83.223
contig_83	EVM	CDS	2474456	2474875	.	+	0	ID=cds.evm.model.contig_83.223;Parent=evm.model.contig_83.223
#evm.TU.contig_83.226 removed; remove_reason=repeat_match;
contig_83	EVM	gene	2500316	2501081	.	+	.	ID=evm.TU.contig_83.226;Name=EVM%20prediction%20contig_83.226
contig_83	EVM	mRNA	2500316	2501081	.	+	.	ID=evm.model.contig_83.226;Parent=evm.TU.contig_83.226;Name=EVM%20prediction%20contig_83.226
contig_83	EVM	exon	2500316	2500319	.	+	.	ID=evm.model.contig_83.226.exon1;Parent=evm.model.contig_83.226
contig_83	EVM	CDS	2500316	2500319	.	+	0	ID=cds.evm.model.contig_83.226;Parent=evm.model.contig_83.226
contig_83	EVM	exon	2500615	2501081	.	+	.	ID=evm.model.contig_83.226.exon2;Parent=evm.model.contig_83.226
contig_83	EVM	CDS	2500615	2501081	.	+	2	ID=cds.evm.model.contig_83.226;Parent=evm.model.contig_83.226
#evm.TU.contig_83.235 removed; remove_reason=repeat_match;
contig_83	EVM	gene	2703022	2705642	.	+	.	ID=evm.TU.contig_83.235;Name=EVM%20prediction%20contig_83.235
contig_83	EVM	mRNA	2703022	2705642	.	+	.	ID=evm.model.contig_83.235;Parent=evm.TU.contig_83.235;Name=EVM%20prediction%20contig_83.235
contig_83	EVM	exon	2703022	2703026	.	+	.	ID=evm.model.contig_83.235.exon1;Parent=evm.model.contig_83.235
contig_83	EVM	CDS	2703022	2703026	.	+	0	ID=cds.evm.model.contig_83.235;Parent=evm.model.contig_83.235
contig_83	EVM	exon	2704109	2704115	.	+	.	ID=evm.model.contig_83.235.exon2;Parent=evm.model.contig_83.235
contig_83	EVM	CDS	2704109	2704115	.	+	1	ID=cds.evm.model.contig_83.235;Parent=evm.model.contig_83.235
contig_83	EVM	exon	2704913	2705262	.	+	.	ID=evm.model.contig_83.235.exon3;Parent=evm.model.contig_83.235
contig_83	EVM	CDS	2704913	2705262	.	+	0	ID=cds.evm.model.contig_83.235;Parent=evm.model.contig_83.235
contig_83	EVM	exon	2705330	2705642	.	+	.	ID=evm.model.contig_83.235.exon4;Parent=evm.model.contig_83.235
contig_83	EVM	CDS	2705330	2705642	.	+	1	ID=cds.evm.model.contig_83.235;Parent=evm.model.contig_83.235
#evm.TU.contig_83.236 removed; remove_reason=repeat_match;
contig_83	EVM	gene	2715554	2716067	.	+	.	ID=evm.TU.contig_83.236;Name=EVM%20prediction%20contig_83.236
contig_83	EVM	mRNA	2715554	2716067	.	+	.	ID=evm.model.contig_83.236;Parent=evm.TU.contig_83.236;Name=EVM%20prediction%20contig_83.236
contig_83	EVM	exon	2715554	2715811	.	+	.	ID=evm.model.contig_83.236.exon1;Parent=evm.model.contig_83.236
contig_83	EVM	CDS	2715554	2715811	.	+	0	ID=cds.evm.model.contig_83.236;Parent=evm.model.contig_83.236
contig_83	EVM	exon	2715897	2716067	.	+	.	ID=evm.model.contig_83.236.exon2;Parent=evm.model.contig_83.236
contig_83	EVM	CDS	2715897	2716067	.	+	0	ID=cds.evm.model.contig_83.236;Parent=evm.model.contig_83.236
#evm.TU.contig_83.238 removed; remove_reason=repeat_match;
contig_83	EVM	gene	2749607	2750635	.	+	.	ID=evm.TU.contig_83.238;Name=EVM%20prediction%20contig_83.238
contig_83	EVM	mRNA	2749607	2750635	.	+	.	ID=evm.model.contig_83.238;Parent=evm.TU.contig_83.238;Name=EVM%20prediction%20contig_83.238
contig_83	EVM	exon	2749607	2749893	.	+	.	ID=evm.model.contig_83.238.exon1;Parent=evm.model.contig_83.238
contig_83	EVM	CDS	2749607	2749893	.	+	0	ID=cds.evm.model.contig_83.238;Parent=evm.model.contig_83.238
contig_83	EVM	exon	2750104	2750315	.	+	.	ID=evm.model.contig_83.238.exon2;Parent=evm.model.contig_83.238
contig_83	EVM	CDS	2750104	2750315	.	+	1	ID=cds.evm.model.contig_83.238;Parent=evm.model.contig_83.238
contig_83	EVM	exon	2750394	2750635	.	+	.	ID=evm.model.contig_83.238.exon3;Parent=evm.model.contig_83.238
contig_83	EVM	CDS	2750394	2750635	.	+	2	ID=cds.evm.model.contig_83.238;Parent=evm.model.contig_83.238
#evm.TU.contig_83.239 removed; remove_reason=repeat_match;
contig_83	EVM	gene	2758778	2759587	.	+	.	ID=evm.TU.contig_83.239;Name=EVM%20prediction%20contig_83.239
contig_83	EVM	mRNA	2758778	2759587	.	+	.	ID=evm.model.contig_83.239;Parent=evm.TU.contig_83.239;Name=EVM%20prediction%20contig_83.239
contig_83	EVM	exon	2758778	2759587	.	+	.	ID=evm.model.contig_83.239.exon1;Parent=evm.model.contig_83.239
contig_83	EVM	CDS	2758778	2759587	.	+	0	ID=cds.evm.model.contig_83.239;Parent=evm.model.contig_83.239
#evm.TU.contig_83.241 removed; remove_reason=repeat_match;
contig_83	EVM	gene	2772931	2773455	.	+	.	ID=evm.TU.contig_83.241;Name=EVM%20prediction%20contig_83.241
contig_83	EVM	mRNA	2772931	2773455	.	+	.	ID=evm.model.contig_83.241;Parent=evm.TU.contig_83.241;Name=EVM%20prediction%20contig_83.241
contig_83	EVM	exon	2772931	2773455	.	+	.	ID=evm.model.contig_83.241.exon1;Parent=evm.model.contig_83.241
contig_83	EVM	CDS	2772931	2773455	.	+	0	ID=cds.evm.model.contig_83.241;Parent=evm.model.contig_83.241
#evm.TU.contig_83.242 removed; remove_reason=repeat_match;
contig_83	EVM	gene	2783049	2783525	.	-	.	ID=evm.TU.contig_83.242;Name=EVM%20prediction%20contig_83.242
contig_83	EVM	mRNA	2783049	2783525	.	-	.	ID=evm.model.contig_83.242;Parent=evm.TU.contig_83.242;Name=EVM%20prediction%20contig_83.242
contig_83	EVM	exon	2783049	2783525	.	-	.	ID=evm.model.contig_83.242.exon1;Parent=evm.model.contig_83.242
contig_83	EVM	CDS	2783049	2783525	.	-	0	ID=cds.evm.model.contig_83.242;Parent=evm.model.contig_83.242
#evm.TU.contig_83.247 removed; remove_reason=repeat_match;
contig_83	EVM	gene	2843926	2845526	.	+	.	ID=evm.TU.contig_83.247;Name=EVM%20prediction%20contig_83.247
contig_83	EVM	mRNA	2843926	2845526	.	+	.	ID=evm.model.contig_83.247;Parent=evm.TU.contig_83.247;Name=EVM%20prediction%20contig_83.247
contig_83	EVM	exon	2843926	2844239	.	+	.	ID=evm.model.contig_83.247.exon1;Parent=evm.model.contig_83.247
contig_83	EVM	CDS	2843926	2844239	.	+	0	ID=cds.evm.model.contig_83.247;Parent=evm.model.contig_83.247
contig_83	EVM	exon	2844334	2844893	.	+	.	ID=evm.model.contig_83.247.exon2;Parent=evm.model.contig_83.247
contig_83	EVM	CDS	2844334	2844893	.	+	1	ID=cds.evm.model.contig_83.247;Parent=evm.model.contig_83.247
contig_83	EVM	exon	2845018	2845526	.	+	.	ID=evm.model.contig_83.247.exon3;Parent=evm.model.contig_83.247
contig_83	EVM	CDS	2845018	2845526	.	+	2	ID=cds.evm.model.contig_83.247;Parent=evm.model.contig_83.247
#evm.TU.contig_83.258 removed; remove_reason=repeat_match;
contig_83	EVM	gene	2899143	2899574	.	+	.	ID=evm.TU.contig_83.258;Name=EVM%20prediction%20contig_83.258
contig_83	EVM	mRNA	2899143	2899574	.	+	.	ID=evm.model.contig_83.258;Parent=evm.TU.contig_83.258;Name=EVM%20prediction%20contig_83.258
contig_83	EVM	exon	2899143	2899226	.	+	.	ID=evm.model.contig_83.258.exon1;Parent=evm.model.contig_83.258
contig_83	EVM	CDS	2899143	2899226	.	+	0	ID=cds.evm.model.contig_83.258;Parent=evm.model.contig_83.258
contig_83	EVM	exon	2899389	2899574	.	+	.	ID=evm.model.contig_83.258.exon2;Parent=evm.model.contig_83.258
contig_83	EVM	CDS	2899389	2899574	.	+	0	ID=cds.evm.model.contig_83.258;Parent=evm.model.contig_83.258
#evm.TU.contig_83.259 removed; remove_reason=repeat_match;
contig_83	EVM	gene	2900981	2901450	.	+	.	ID=evm.TU.contig_83.259;Name=EVM%20prediction%20contig_83.259
contig_83	EVM	mRNA	2900981	2901450	.	+	.	ID=evm.model.contig_83.259;Parent=evm.TU.contig_83.259;Name=EVM%20prediction%20contig_83.259
contig_83	EVM	exon	2900981	2901113	.	+	.	ID=evm.model.contig_83.259.exon1;Parent=evm.model.contig_83.259
contig_83	EVM	CDS	2900981	2901113	.	+	0	ID=cds.evm.model.contig_83.259;Parent=evm.model.contig_83.259
contig_83	EVM	exon	2901173	2901450	.	+	.	ID=evm.model.contig_83.259.exon2;Parent=evm.model.contig_83.259
contig_83	EVM	CDS	2901173	2901450	.	+	2	ID=cds.evm.model.contig_83.259;Parent=evm.model.contig_83.259
#evm.TU.contig_83.260 removed; remove_reason=repeat_match;
contig_83	EVM	gene	2904240	2906003	.	-	.	ID=evm.TU.contig_83.260;Name=EVM%20prediction%20contig_83.260
contig_83	EVM	mRNA	2904240	2906003	.	-	.	ID=evm.model.contig_83.260;Parent=evm.TU.contig_83.260;Name=EVM%20prediction%20contig_83.260
contig_83	EVM	exon	2904963	2906003	.	-	.	ID=evm.model.contig_83.260.exon1;Parent=evm.model.contig_83.260
contig_83	EVM	CDS	2904963	2906003	.	-	0	ID=cds.evm.model.contig_83.260;Parent=evm.model.contig_83.260
contig_83	EVM	exon	2904740	2904909	.	-	.	ID=evm.model.contig_83.260.exon2;Parent=evm.model.contig_83.260
contig_83	EVM	CDS	2904740	2904909	.	-	0	ID=cds.evm.model.contig_83.260;Parent=evm.model.contig_83.260
contig_83	EVM	exon	2904240	2904606	.	-	.	ID=evm.model.contig_83.260.exon3;Parent=evm.model.contig_83.260
contig_83	EVM	CDS	2904240	2904606	.	-	1	ID=cds.evm.model.contig_83.260;Parent=evm.model.contig_83.260
#evm.TU.contig_83.261 removed; remove_reason=repeat_match;
contig_83	EVM	gene	2906189	2907618	.	-	.	ID=evm.TU.contig_83.261;Name=EVM%20prediction%20contig_83.261
contig_83	EVM	mRNA	2906189	2907618	.	-	.	ID=evm.model.contig_83.261;Parent=evm.TU.contig_83.261;Name=EVM%20prediction%20contig_83.261
contig_83	EVM	exon	2907562	2907618	.	-	.	ID=evm.model.contig_83.261.exon1;Parent=evm.model.contig_83.261
contig_83	EVM	CDS	2907562	2907618	.	-	0	ID=cds.evm.model.contig_83.261;Parent=evm.model.contig_83.261
contig_83	EVM	exon	2907296	2907478	.	-	.	ID=evm.model.contig_83.261.exon2;Parent=evm.model.contig_83.261
contig_83	EVM	CDS	2907296	2907478	.	-	0	ID=cds.evm.model.contig_83.261;Parent=evm.model.contig_83.261
contig_83	EVM	exon	2907090	2907234	.	-	.	ID=evm.model.contig_83.261.exon3;Parent=evm.model.contig_83.261
contig_83	EVM	CDS	2907090	2907234	.	-	0	ID=cds.evm.model.contig_83.261;Parent=evm.model.contig_83.261
contig_83	EVM	exon	2906189	2906775	.	-	.	ID=evm.model.contig_83.261.exon4;Parent=evm.model.contig_83.261
contig_83	EVM	CDS	2906189	2906775	.	-	2	ID=cds.evm.model.contig_83.261;Parent=evm.model.contig_83.261
#evm.TU.contig_83.263 removed; remove_reason=repeat_match;
contig_83	EVM	gene	2911804	2912825	.	+	.	ID=evm.TU.contig_83.263;Name=EVM%20prediction%20contig_83.263
contig_83	EVM	mRNA	2911804	2912825	.	+	.	ID=evm.model.contig_83.263;Parent=evm.TU.contig_83.263;Name=EVM%20prediction%20contig_83.263
contig_83	EVM	exon	2911804	2911866	.	+	.	ID=evm.model.contig_83.263.exon1;Parent=evm.model.contig_83.263
contig_83	EVM	CDS	2911804	2911866	.	+	0	ID=cds.evm.model.contig_83.263;Parent=evm.model.contig_83.263
contig_83	EVM	exon	2911967	2912494	.	+	.	ID=evm.model.contig_83.263.exon2;Parent=evm.model.contig_83.263
contig_83	EVM	CDS	2911967	2912494	.	+	0	ID=cds.evm.model.contig_83.263;Parent=evm.model.contig_83.263
contig_83	EVM	exon	2912565	2912825	.	+	.	ID=evm.model.contig_83.263.exon3;Parent=evm.model.contig_83.263
contig_83	EVM	CDS	2912565	2912825	.	+	0	ID=cds.evm.model.contig_83.263;Parent=evm.model.contig_83.263
#evm.TU.contig_83.264 removed; remove_reason=repeat_match;
contig_83	EVM	gene	2912900	2913328	.	+	.	ID=evm.TU.contig_83.264;Name=EVM%20prediction%20contig_83.264
contig_83	EVM	mRNA	2912900	2913328	.	+	.	ID=evm.model.contig_83.264;Parent=evm.TU.contig_83.264;Name=EVM%20prediction%20contig_83.264
contig_83	EVM	exon	2912900	2913328	.	+	.	ID=evm.model.contig_83.264.exon1;Parent=evm.model.contig_83.264
contig_83	EVM	CDS	2912900	2913328	.	+	0	ID=cds.evm.model.contig_83.264;Parent=evm.model.contig_83.264
#evm.TU.contig_83.266 removed; remove_reason=repeat_match;
contig_83	EVM	gene	2917341	2918619	.	-	.	ID=evm.TU.contig_83.266;Name=EVM%20prediction%20contig_83.266
contig_83	EVM	mRNA	2917341	2918619	.	-	.	ID=evm.model.contig_83.266;Parent=evm.TU.contig_83.266;Name=EVM%20prediction%20contig_83.266
contig_83	EVM	exon	2918549	2918619	.	-	.	ID=evm.model.contig_83.266.exon1;Parent=evm.model.contig_83.266
contig_83	EVM	CDS	2918549	2918619	.	-	0	ID=cds.evm.model.contig_83.266;Parent=evm.model.contig_83.266
contig_83	EVM	exon	2918157	2918464	.	-	.	ID=evm.model.contig_83.266.exon2;Parent=evm.model.contig_83.266
contig_83	EVM	CDS	2918157	2918464	.	-	1	ID=cds.evm.model.contig_83.266;Parent=evm.model.contig_83.266
contig_83	EVM	exon	2918044	2918079	.	-	.	ID=evm.model.contig_83.266.exon3;Parent=evm.model.contig_83.266
contig_83	EVM	CDS	2918044	2918079	.	-	2	ID=cds.evm.model.contig_83.266;Parent=evm.model.contig_83.266
contig_83	EVM	exon	2917856	2917965	.	-	.	ID=evm.model.contig_83.266.exon4;Parent=evm.model.contig_83.266
contig_83	EVM	CDS	2917856	2917965	.	-	2	ID=cds.evm.model.contig_83.266;Parent=evm.model.contig_83.266
contig_83	EVM	exon	2917341	2917718	.	-	.	ID=evm.model.contig_83.266.exon5;Parent=evm.model.contig_83.266
contig_83	EVM	CDS	2917341	2917718	.	-	0	ID=cds.evm.model.contig_83.266;Parent=evm.model.contig_83.266
#evm.TU.contig_83.271 removed; remove_reason=repeat_match;
contig_83	EVM	gene	2942527	2943721	.	-	.	ID=evm.TU.contig_83.271;Name=EVM%20prediction%20contig_83.271
contig_83	EVM	mRNA	2942527	2943721	.	-	.	ID=evm.model.contig_83.271;Parent=evm.TU.contig_83.271;Name=EVM%20prediction%20contig_83.271
contig_83	EVM	exon	2942959	2943721	.	-	.	ID=evm.model.contig_83.271.exon1;Parent=evm.model.contig_83.271
contig_83	EVM	CDS	2942959	2943721	.	-	0	ID=cds.evm.model.contig_83.271;Parent=evm.model.contig_83.271
contig_83	EVM	exon	2942527	2942876	.	-	.	ID=evm.model.contig_83.271.exon2;Parent=evm.model.contig_83.271
contig_83	EVM	CDS	2942527	2942876	.	-	2	ID=cds.evm.model.contig_83.271;Parent=evm.model.contig_83.271
#evm.TU.contig_83.276 removed; remove_reason=repeat_match;
contig_83	EVM	gene	2969519	2972068	.	-	.	ID=evm.TU.contig_83.276;Name=EVM%20prediction%20contig_83.276
contig_83	EVM	mRNA	2969519	2972068	.	-	.	ID=evm.model.contig_83.276;Parent=evm.TU.contig_83.276;Name=EVM%20prediction%20contig_83.276
contig_83	EVM	exon	2971739	2972068	.	-	.	ID=evm.model.contig_83.276.exon1;Parent=evm.model.contig_83.276
contig_83	EVM	CDS	2971739	2972068	.	-	0	ID=cds.evm.model.contig_83.276;Parent=evm.model.contig_83.276
contig_83	EVM	exon	2971528	2971680	.	-	.	ID=evm.model.contig_83.276.exon2;Parent=evm.model.contig_83.276
contig_83	EVM	CDS	2971528	2971680	.	-	0	ID=cds.evm.model.contig_83.276;Parent=evm.model.contig_83.276
contig_83	EVM	exon	2971266	2971455	.	-	.	ID=evm.model.contig_83.276.exon3;Parent=evm.model.contig_83.276
contig_83	EVM	CDS	2971266	2971455	.	-	0	ID=cds.evm.model.contig_83.276;Parent=evm.model.contig_83.276
contig_83	EVM	exon	2970913	2971168	.	-	.	ID=evm.model.contig_83.276.exon4;Parent=evm.model.contig_83.276
contig_83	EVM	CDS	2970913	2971168	.	-	2	ID=cds.evm.model.contig_83.276;Parent=evm.model.contig_83.276
contig_83	EVM	exon	2970721	2970853	.	-	.	ID=evm.model.contig_83.276.exon5;Parent=evm.model.contig_83.276
contig_83	EVM	CDS	2970721	2970853	.	-	1	ID=cds.evm.model.contig_83.276;Parent=evm.model.contig_83.276
contig_83	EVM	exon	2970617	2970641	.	-	.	ID=evm.model.contig_83.276.exon6;Parent=evm.model.contig_83.276
contig_83	EVM	CDS	2970617	2970641	.	-	0	ID=cds.evm.model.contig_83.276;Parent=evm.model.contig_83.276
contig_83	EVM	exon	2970503	2970510	.	-	.	ID=evm.model.contig_83.276.exon7;Parent=evm.model.contig_83.276
contig_83	EVM	CDS	2970503	2970510	.	-	2	ID=cds.evm.model.contig_83.276;Parent=evm.model.contig_83.276
contig_83	EVM	exon	2970298	2970428	.	-	.	ID=evm.model.contig_83.276.exon8;Parent=evm.model.contig_83.276
contig_83	EVM	CDS	2970298	2970428	.	-	0	ID=cds.evm.model.contig_83.276;Parent=evm.model.contig_83.276
contig_83	EVM	exon	2970104	2970232	.	-	.	ID=evm.model.contig_83.276.exon9;Parent=evm.model.contig_83.276
contig_83	EVM	CDS	2970104	2970232	.	-	1	ID=cds.evm.model.contig_83.276;Parent=evm.model.contig_83.276
contig_83	EVM	exon	2969845	2970034	.	-	.	ID=evm.model.contig_83.276.exon10;Parent=evm.model.contig_83.276
contig_83	EVM	CDS	2969845	2970034	.	-	1	ID=cds.evm.model.contig_83.276;Parent=evm.model.contig_83.276
contig_83	EVM	exon	2969519	2969716	.	-	.	ID=evm.model.contig_83.276.exon11;Parent=evm.model.contig_83.276
contig_83	EVM	CDS	2969519	2969716	.	-	0	ID=cds.evm.model.contig_83.276;Parent=evm.model.contig_83.276
#evm.TU.contig_83.287 removed; remove_reason=repeat_match;
contig_83	EVM	gene	3013351	3013986	.	-	.	ID=evm.TU.contig_83.287;Name=EVM%20prediction%20contig_83.287
contig_83	EVM	mRNA	3013351	3013986	.	-	.	ID=evm.model.contig_83.287;Parent=evm.TU.contig_83.287;Name=EVM%20prediction%20contig_83.287
contig_83	EVM	exon	3013351	3013986	.	-	.	ID=evm.model.contig_83.287.exon1;Parent=evm.model.contig_83.287
contig_83	EVM	CDS	3013351	3013986	.	-	0	ID=cds.evm.model.contig_83.287;Parent=evm.model.contig_83.287
#evm.TU.contig_83.295 removed; remove_reason=repeat_match;
contig_83	EVM	gene	3081925	3082947	.	-	.	ID=evm.TU.contig_83.295;Name=EVM%20prediction%20contig_83.295
contig_83	EVM	mRNA	3081925	3082947	.	-	.	ID=evm.model.contig_83.295;Parent=evm.TU.contig_83.295;Name=EVM%20prediction%20contig_83.295
contig_83	EVM	exon	3081925	3082947	.	-	.	ID=evm.model.contig_83.295.exon1;Parent=evm.model.contig_83.295
contig_83	EVM	CDS	3081925	3082947	.	-	0	ID=cds.evm.model.contig_83.295;Parent=evm.model.contig_83.295
#evm.TU.contig_83.302 removed; remove_reason=repeat_match;
contig_83	EVM	gene	3138054	3138907	.	+	.	ID=evm.TU.contig_83.302;Name=EVM%20prediction%20contig_83.302
contig_83	EVM	mRNA	3138054	3138907	.	+	.	ID=evm.model.contig_83.302;Parent=evm.TU.contig_83.302;Name=EVM%20prediction%20contig_83.302
contig_83	EVM	exon	3138054	3138254	.	+	.	ID=evm.model.contig_83.302.exon1;Parent=evm.model.contig_83.302
contig_83	EVM	CDS	3138054	3138254	.	+	0	ID=cds.evm.model.contig_83.302;Parent=evm.model.contig_83.302
contig_83	EVM	exon	3138581	3138907	.	+	.	ID=evm.model.contig_83.302.exon2;Parent=evm.model.contig_83.302
contig_83	EVM	CDS	3138581	3138907	.	+	0	ID=cds.evm.model.contig_83.302;Parent=evm.model.contig_83.302
#evm.TU.contig_83.303 removed; remove_reason=repeat_match;
contig_83	EVM	gene	3140846	3142043	.	-	.	ID=evm.TU.contig_83.303;Name=EVM%20prediction%20contig_83.303
contig_83	EVM	mRNA	3140846	3142043	.	-	.	ID=evm.model.contig_83.303;Parent=evm.TU.contig_83.303;Name=EVM%20prediction%20contig_83.303
contig_83	EVM	exon	3141694	3142043	.	-	.	ID=evm.model.contig_83.303.exon1;Parent=evm.model.contig_83.303
contig_83	EVM	CDS	3141694	3142043	.	-	0	ID=cds.evm.model.contig_83.303;Parent=evm.model.contig_83.303
contig_83	EVM	exon	3141479	3141606	.	-	.	ID=evm.model.contig_83.303.exon2;Parent=evm.model.contig_83.303
contig_83	EVM	CDS	3141479	3141606	.	-	1	ID=cds.evm.model.contig_83.303;Parent=evm.model.contig_83.303
contig_83	EVM	exon	3140846	3141186	.	-	.	ID=evm.model.contig_83.303.exon3;Parent=evm.model.contig_83.303
contig_83	EVM	CDS	3140846	3141186	.	-	2	ID=cds.evm.model.contig_83.303;Parent=evm.model.contig_83.303
#evm.TU.contig_83.305 removed; remove_reason=repeat_match;
contig_83	EVM	gene	3145786	3151242	.	+	.	ID=evm.TU.contig_83.305;Name=EVM%20prediction%20contig_83.305
contig_83	EVM	mRNA	3145786	3151242	.	+	.	ID=evm.model.contig_83.305;Parent=evm.TU.contig_83.305;Name=EVM%20prediction%20contig_83.305
contig_83	EVM	exon	3145786	3145913	.	+	.	ID=evm.model.contig_83.305.exon1;Parent=evm.model.contig_83.305
contig_83	EVM	CDS	3145786	3145913	.	+	0	ID=cds.evm.model.contig_83.305;Parent=evm.model.contig_83.305
contig_83	EVM	exon	3151050	3151242	.	+	.	ID=evm.model.contig_83.305.exon2;Parent=evm.model.contig_83.305
contig_83	EVM	CDS	3151050	3151242	.	+	1	ID=cds.evm.model.contig_83.305;Parent=evm.model.contig_83.305
#evm.TU.contig_83.306 removed; remove_reason=repeat_match;
contig_83	EVM	gene	3151351	3152037	.	+	.	ID=evm.TU.contig_83.306;Name=EVM%20prediction%20contig_83.306
contig_83	EVM	mRNA	3151351	3152037	.	+	.	ID=evm.model.contig_83.306;Parent=evm.TU.contig_83.306;Name=EVM%20prediction%20contig_83.306
contig_83	EVM	exon	3151351	3151584	.	+	.	ID=evm.model.contig_83.306.exon1;Parent=evm.model.contig_83.306
contig_83	EVM	CDS	3151351	3151584	.	+	0	ID=cds.evm.model.contig_83.306;Parent=evm.model.contig_83.306
contig_83	EVM	exon	3151606	3152037	.	+	.	ID=evm.model.contig_83.306.exon2;Parent=evm.model.contig_83.306
contig_83	EVM	CDS	3151606	3152037	.	+	0	ID=cds.evm.model.contig_83.306;Parent=evm.model.contig_83.306
#evm.TU.contig_83.312 removed; remove_reason=repeat_match;
contig_83	EVM	gene	3225674	3226488	.	+	.	ID=evm.TU.contig_83.312;Name=EVM%20prediction%20contig_83.312
contig_83	EVM	mRNA	3225674	3226488	.	+	.	ID=evm.model.contig_83.312;Parent=evm.TU.contig_83.312;Name=EVM%20prediction%20contig_83.312
contig_83	EVM	exon	3225674	3225677	.	+	.	ID=evm.model.contig_83.312.exon1;Parent=evm.model.contig_83.312
contig_83	EVM	CDS	3225674	3225677	.	+	0	ID=cds.evm.model.contig_83.312;Parent=evm.model.contig_83.312
contig_83	EVM	exon	3225869	3225874	.	+	.	ID=evm.model.contig_83.312.exon2;Parent=evm.model.contig_83.312
contig_83	EVM	CDS	3225869	3225874	.	+	2	ID=cds.evm.model.contig_83.312;Parent=evm.model.contig_83.312
contig_83	EVM	exon	3225950	3225957	.	+	.	ID=evm.model.contig_83.312.exon3;Parent=evm.model.contig_83.312
contig_83	EVM	CDS	3225950	3225957	.	+	2	ID=cds.evm.model.contig_83.312;Parent=evm.model.contig_83.312
contig_83	EVM	exon	3226108	3226488	.	+	.	ID=evm.model.contig_83.312.exon4;Parent=evm.model.contig_83.312
contig_83	EVM	CDS	3226108	3226488	.	+	0	ID=cds.evm.model.contig_83.312;Parent=evm.model.contig_83.312
#evm.TU.scaffold_571.1 removed; remove_reason=repeat_match;
scaffold_571	EVM	gene	42	3495	.	-	.	ID=evm.TU.scaffold_571.1;Name=EVM%20prediction%20scaffold_571.1
scaffold_571	EVM	mRNA	42	3495	.	-	.	ID=evm.model.scaffold_571.1;Parent=evm.TU.scaffold_571.1;Name=EVM%20prediction%20scaffold_571.1
scaffold_571	EVM	exon	2656	3495	.	-	.	ID=evm.model.scaffold_571.1.exon1;Parent=evm.model.scaffold_571.1
scaffold_571	EVM	CDS	2656	3495	.	-	0	ID=cds.evm.model.scaffold_571.1;Parent=evm.model.scaffold_571.1
scaffold_571	EVM	exon	2098	2551	.	-	.	ID=evm.model.scaffold_571.1.exon2;Parent=evm.model.scaffold_571.1
scaffold_571	EVM	CDS	2098	2551	.	-	0	ID=cds.evm.model.scaffold_571.1;Parent=evm.model.scaffold_571.1
scaffold_571	EVM	exon	42	2008	.	-	.	ID=evm.model.scaffold_571.1.exon3;Parent=evm.model.scaffold_571.1
scaffold_571	EVM	CDS	42	2008	.	-	2	ID=cds.evm.model.scaffold_571.1;Parent=evm.model.scaffold_571.1
#evm.TU.scaffold_571.2 removed; remove_reason=repeat_match;
scaffold_571	EVM	gene	3700	11262	.	-	.	ID=evm.TU.scaffold_571.2;Name=EVM%20prediction%20scaffold_571.2
scaffold_571	EVM	mRNA	3700	11262	.	-	.	ID=evm.model.scaffold_571.2;Parent=evm.TU.scaffold_571.2;Name=EVM%20prediction%20scaffold_571.2
scaffold_571	EVM	exon	5576	11262	.	-	.	ID=evm.model.scaffold_571.2.exon1;Parent=evm.model.scaffold_571.2
scaffold_571	EVM	CDS	5576	11262	.	-	0	ID=cds.evm.model.scaffold_571.2;Parent=evm.model.scaffold_571.2
scaffold_571	EVM	exon	3700	3979	.	-	.	ID=evm.model.scaffold_571.2.exon2;Parent=evm.model.scaffold_571.2
scaffold_571	EVM	CDS	3700	3979	.	-	1	ID=cds.evm.model.scaffold_571.2;Parent=evm.model.scaffold_571.2
#evm.TU.scaffold_571.3 removed; remove_reason=repeat_match;
scaffold_571	EVM	gene	13415	19089	.	-	.	ID=evm.TU.scaffold_571.3;Name=EVM%20prediction%20scaffold_571.3
scaffold_571	EVM	mRNA	13415	19089	.	-	.	ID=evm.model.scaffold_571.3;Parent=evm.TU.scaffold_571.3;Name=EVM%20prediction%20scaffold_571.3
scaffold_571	EVM	exon	16480	19089	.	-	.	ID=evm.model.scaffold_571.3.exon1;Parent=evm.model.scaffold_571.3
scaffold_571	EVM	CDS	16480	19089	.	-	0	ID=cds.evm.model.scaffold_571.3;Parent=evm.model.scaffold_571.3
scaffold_571	EVM	exon	15883	16377	.	-	.	ID=evm.model.scaffold_571.3.exon2;Parent=evm.model.scaffold_571.3
scaffold_571	EVM	CDS	15883	16377	.	-	0	ID=cds.evm.model.scaffold_571.3;Parent=evm.model.scaffold_571.3
scaffold_571	EVM	exon	14758	15809	.	-	.	ID=evm.model.scaffold_571.3.exon3;Parent=evm.model.scaffold_571.3
scaffold_571	EVM	CDS	14758	15809	.	-	0	ID=cds.evm.model.scaffold_571.3;Parent=evm.model.scaffold_571.3
scaffold_571	EVM	exon	13415	14696	.	-	.	ID=evm.model.scaffold_571.3.exon4;Parent=evm.model.scaffold_571.3
scaffold_571	EVM	CDS	13415	14696	.	-	1	ID=cds.evm.model.scaffold_571.3;Parent=evm.model.scaffold_571.3
#evm.TU.scaffold_571.7 removed; remove_reason=repeat_match;
scaffold_571	EVM	gene	57405	58424	.	-	.	ID=evm.TU.scaffold_571.7;Name=EVM%20prediction%20scaffold_571.7
scaffold_571	EVM	mRNA	57405	58424	.	-	.	ID=evm.model.scaffold_571.7;Parent=evm.TU.scaffold_571.7;Name=EVM%20prediction%20scaffold_571.7
scaffold_571	EVM	exon	58197	58424	.	-	.	ID=evm.model.scaffold_571.7.exon1;Parent=evm.model.scaffold_571.7
scaffold_571	EVM	CDS	58197	58424	.	-	0	ID=cds.evm.model.scaffold_571.7;Parent=evm.model.scaffold_571.7
scaffold_571	EVM	exon	57948	58100	.	-	.	ID=evm.model.scaffold_571.7.exon2;Parent=evm.model.scaffold_571.7
scaffold_571	EVM	CDS	57948	58100	.	-	0	ID=cds.evm.model.scaffold_571.7;Parent=evm.model.scaffold_571.7
scaffold_571	EVM	exon	57405	57926	.	-	.	ID=evm.model.scaffold_571.7.exon3;Parent=evm.model.scaffold_571.7
scaffold_571	EVM	CDS	57405	57926	.	-	0	ID=cds.evm.model.scaffold_571.7;Parent=evm.model.scaffold_571.7
#evm.TU.scaffold_571.12 removed; remove_reason=repeat_match;
scaffold_571	EVM	gene	123921	124529	.	-	.	ID=evm.TU.scaffold_571.12;Name=EVM%20prediction%20scaffold_571.12
scaffold_571	EVM	mRNA	123921	124529	.	-	.	ID=evm.model.scaffold_571.12;Parent=evm.TU.scaffold_571.12;Name=EVM%20prediction%20scaffold_571.12
scaffold_571	EVM	exon	124515	124529	.	-	.	ID=evm.model.scaffold_571.12.exon1;Parent=evm.model.scaffold_571.12
scaffold_571	EVM	CDS	124515	124529	.	-	0	ID=cds.evm.model.scaffold_571.12;Parent=evm.model.scaffold_571.12
scaffold_571	EVM	exon	123921	124406	.	-	.	ID=evm.model.scaffold_571.12.exon2;Parent=evm.model.scaffold_571.12
scaffold_571	EVM	CDS	123921	124406	.	-	0	ID=cds.evm.model.scaffold_571.12;Parent=evm.model.scaffold_571.12
#evm.TU.scaffold_571.18 removed; remove_reason=repeat_match;
scaffold_571	EVM	gene	294540	295486	.	+	.	ID=evm.TU.scaffold_571.18;Name=EVM%20prediction%20scaffold_571.18
scaffold_571	EVM	mRNA	294540	295486	.	+	.	ID=evm.model.scaffold_571.18;Parent=evm.TU.scaffold_571.18;Name=EVM%20prediction%20scaffold_571.18
scaffold_571	EVM	exon	294540	294581	.	+	.	ID=evm.model.scaffold_571.18.exon1;Parent=evm.model.scaffold_571.18
scaffold_571	EVM	CDS	294540	294581	.	+	0	ID=cds.evm.model.scaffold_571.18;Parent=evm.model.scaffold_571.18
scaffold_571	EVM	exon	294656	294852	.	+	.	ID=evm.model.scaffold_571.18.exon2;Parent=evm.model.scaffold_571.18
scaffold_571	EVM	CDS	294656	294852	.	+	0	ID=cds.evm.model.scaffold_571.18;Parent=evm.model.scaffold_571.18
scaffold_571	EVM	exon	294913	295486	.	+	.	ID=evm.model.scaffold_571.18.exon3;Parent=evm.model.scaffold_571.18
scaffold_571	EVM	CDS	294913	295486	.	+	1	ID=cds.evm.model.scaffold_571.18;Parent=evm.model.scaffold_571.18
#evm.TU.scaffold_571.61 removed; remove_reason=repeat_match;
scaffold_571	EVM	gene	886400	887260	.	-	.	ID=evm.TU.scaffold_571.61;Name=EVM%20prediction%20scaffold_571.61
scaffold_571	EVM	mRNA	886400	887260	.	-	.	ID=evm.model.scaffold_571.61;Parent=evm.TU.scaffold_571.61;Name=EVM%20prediction%20scaffold_571.61
scaffold_571	EVM	exon	886400	887260	.	-	.	ID=evm.model.scaffold_571.61.exon1;Parent=evm.model.scaffold_571.61
scaffold_571	EVM	CDS	886400	887260	.	-	0	ID=cds.evm.model.scaffold_571.61;Parent=evm.model.scaffold_571.61
#evm.TU.scaffold_571.65 removed; remove_reason=repeat_match;
scaffold_571	EVM	gene	952513	953512	.	-	.	ID=evm.TU.scaffold_571.65;Name=EVM%20prediction%20scaffold_571.65
scaffold_571	EVM	mRNA	952513	953512	.	-	.	ID=evm.model.scaffold_571.65;Parent=evm.TU.scaffold_571.65;Name=EVM%20prediction%20scaffold_571.65
scaffold_571	EVM	exon	953249	953512	.	-	.	ID=evm.model.scaffold_571.65.exon1;Parent=evm.model.scaffold_571.65
scaffold_571	EVM	CDS	953249	953512	.	-	0	ID=cds.evm.model.scaffold_571.65;Parent=evm.model.scaffold_571.65
scaffold_571	EVM	exon	952513	953130	.	-	.	ID=evm.model.scaffold_571.65.exon2;Parent=evm.model.scaffold_571.65
scaffold_571	EVM	CDS	952513	953130	.	-	0	ID=cds.evm.model.scaffold_571.65;Parent=evm.model.scaffold_571.65
#evm.TU.scaffold_571.70 removed; remove_reason=repeat_match;
scaffold_571	EVM	gene	993246	994427	.	+	.	ID=evm.TU.scaffold_571.70;Name=EVM%20prediction%20scaffold_571.70
scaffold_571	EVM	mRNA	993246	994427	.	+	.	ID=evm.model.scaffold_571.70;Parent=evm.TU.scaffold_571.70;Name=EVM%20prediction%20scaffold_571.70
scaffold_571	EVM	exon	993246	994427	.	+	.	ID=evm.model.scaffold_571.70.exon1;Parent=evm.model.scaffold_571.70
scaffold_571	EVM	CDS	993246	994427	.	+	0	ID=cds.evm.model.scaffold_571.70;Parent=evm.model.scaffold_571.70
#evm.TU.scaffold_571.81 removed; remove_reason=repeat_match;
scaffold_571	EVM	gene	1059192	1060007	.	+	.	ID=evm.TU.scaffold_571.81;Name=EVM%20prediction%20scaffold_571.81
scaffold_571	EVM	mRNA	1059192	1060007	.	+	.	ID=evm.model.scaffold_571.81;Parent=evm.TU.scaffold_571.81;Name=EVM%20prediction%20scaffold_571.81
scaffold_571	EVM	exon	1059192	1060007	.	+	.	ID=evm.model.scaffold_571.81.exon1;Parent=evm.model.scaffold_571.81
scaffold_571	EVM	CDS	1059192	1060007	.	+	0	ID=cds.evm.model.scaffold_571.81;Parent=evm.model.scaffold_571.81
#evm.TU.scaffold_571.84 removed; remove_reason=repeat_match;
scaffold_571	EVM	gene	1073923	1074945	.	-	.	ID=evm.TU.scaffold_571.84;Name=EVM%20prediction%20scaffold_571.84
scaffold_571	EVM	mRNA	1073923	1074945	.	-	.	ID=evm.model.scaffold_571.84;Parent=evm.TU.scaffold_571.84;Name=EVM%20prediction%20scaffold_571.84
scaffold_571	EVM	exon	1073923	1074945	.	-	.	ID=evm.model.scaffold_571.84.exon1;Parent=evm.model.scaffold_571.84
scaffold_571	EVM	CDS	1073923	1074945	.	-	0	ID=cds.evm.model.scaffold_571.84;Parent=evm.model.scaffold_571.84
#evm.TU.scaffold_571.99 removed; remove_reason=repeat_match;
scaffold_571	EVM	gene	1171253	1173133	.	+	.	ID=evm.TU.scaffold_571.99;Name=EVM%20prediction%20scaffold_571.99
scaffold_571	EVM	mRNA	1171253	1173133	.	+	.	ID=evm.model.scaffold_571.99;Parent=evm.TU.scaffold_571.99;Name=EVM%20prediction%20scaffold_571.99
scaffold_571	EVM	exon	1171253	1171286	.	+	.	ID=evm.model.scaffold_571.99.exon1;Parent=evm.model.scaffold_571.99
scaffold_571	EVM	CDS	1171253	1171286	.	+	0	ID=cds.evm.model.scaffold_571.99;Parent=evm.model.scaffold_571.99
scaffold_571	EVM	exon	1171371	1171564	.	+	.	ID=evm.model.scaffold_571.99.exon2;Parent=evm.model.scaffold_571.99
scaffold_571	EVM	CDS	1171371	1171564	.	+	2	ID=cds.evm.model.scaffold_571.99;Parent=evm.model.scaffold_571.99
scaffold_571	EVM	exon	1171695	1171998	.	+	.	ID=evm.model.scaffold_571.99.exon3;Parent=evm.model.scaffold_571.99
scaffold_571	EVM	CDS	1171695	1171998	.	+	0	ID=cds.evm.model.scaffold_571.99;Parent=evm.model.scaffold_571.99
scaffold_571	EVM	exon	1172065	1172167	.	+	.	ID=evm.model.scaffold_571.99.exon4;Parent=evm.model.scaffold_571.99
scaffold_571	EVM	CDS	1172065	1172167	.	+	2	ID=cds.evm.model.scaffold_571.99;Parent=evm.model.scaffold_571.99
scaffold_571	EVM	exon	1172629	1172875	.	+	.	ID=evm.model.scaffold_571.99.exon5;Parent=evm.model.scaffold_571.99
scaffold_571	EVM	CDS	1172629	1172875	.	+	1	ID=cds.evm.model.scaffold_571.99;Parent=evm.model.scaffold_571.99
scaffold_571	EVM	exon	1172972	1173133	.	+	.	ID=evm.model.scaffold_571.99.exon6;Parent=evm.model.scaffold_571.99
scaffold_571	EVM	CDS	1172972	1173133	.	+	0	ID=cds.evm.model.scaffold_571.99;Parent=evm.model.scaffold_571.99
#evm.TU.scaffold_571.104 removed; remove_reason=repeat_match;
scaffold_571	EVM	gene	1354448	1355308	.	+	.	ID=evm.TU.scaffold_571.104;Name=EVM%20prediction%20scaffold_571.104
scaffold_571	EVM	mRNA	1354448	1355308	.	+	.	ID=evm.model.scaffold_571.104;Parent=evm.TU.scaffold_571.104;Name=EVM%20prediction%20scaffold_571.104
scaffold_571	EVM	exon	1354448	1355308	.	+	.	ID=evm.model.scaffold_571.104.exon1;Parent=evm.model.scaffold_571.104
scaffold_571	EVM	CDS	1354448	1355308	.	+	0	ID=cds.evm.model.scaffold_571.104;Parent=evm.model.scaffold_571.104
#evm.TU.scaffold_571.106 removed; remove_reason=repeat_match;
scaffold_571	EVM	gene	1388471	1390114	.	-	.	ID=evm.TU.scaffold_571.106;Name=EVM%20prediction%20scaffold_571.106
scaffold_571	EVM	mRNA	1388471	1390114	.	-	.	ID=evm.model.scaffold_571.106;Parent=evm.TU.scaffold_571.106;Name=EVM%20prediction%20scaffold_571.106
scaffold_571	EVM	exon	1389791	1390114	.	-	.	ID=evm.model.scaffold_571.106.exon1;Parent=evm.model.scaffold_571.106
scaffold_571	EVM	CDS	1389791	1390114	.	-	0	ID=cds.evm.model.scaffold_571.106;Parent=evm.model.scaffold_571.106
scaffold_571	EVM	exon	1388905	1389507	.	-	.	ID=evm.model.scaffold_571.106.exon2;Parent=evm.model.scaffold_571.106
scaffold_571	EVM	CDS	1388905	1389507	.	-	0	ID=cds.evm.model.scaffold_571.106;Parent=evm.model.scaffold_571.106
scaffold_571	EVM	exon	1388471	1388815	.	-	.	ID=evm.model.scaffold_571.106.exon3;Parent=evm.model.scaffold_571.106
scaffold_571	EVM	CDS	1388471	1388815	.	-	0	ID=cds.evm.model.scaffold_571.106;Parent=evm.model.scaffold_571.106
#evm.TU.scaffold_571.107 removed; remove_reason=repeat_match;
scaffold_571	EVM	gene	1390361	1392436	.	-	.	ID=evm.TU.scaffold_571.107;Name=EVM%20prediction%20scaffold_571.107
scaffold_571	EVM	mRNA	1390361	1392436	.	-	.	ID=evm.model.scaffold_571.107;Parent=evm.TU.scaffold_571.107;Name=EVM%20prediction%20scaffold_571.107
scaffold_571	EVM	exon	1391752	1392436	.	-	.	ID=evm.model.scaffold_571.107.exon1;Parent=evm.model.scaffold_571.107
scaffold_571	EVM	CDS	1391752	1392436	.	-	0	ID=cds.evm.model.scaffold_571.107;Parent=evm.model.scaffold_571.107
scaffold_571	EVM	exon	1391483	1391676	.	-	.	ID=evm.model.scaffold_571.107.exon2;Parent=evm.model.scaffold_571.107
scaffold_571	EVM	CDS	1391483	1391676	.	-	2	ID=cds.evm.model.scaffold_571.107;Parent=evm.model.scaffold_571.107
scaffold_571	EVM	exon	1391064	1391290	.	-	.	ID=evm.model.scaffold_571.107.exon3;Parent=evm.model.scaffold_571.107
scaffold_571	EVM	CDS	1391064	1391290	.	-	0	ID=cds.evm.model.scaffold_571.107;Parent=evm.model.scaffold_571.107
scaffold_571	EVM	exon	1390361	1390652	.	-	.	ID=evm.model.scaffold_571.107.exon4;Parent=evm.model.scaffold_571.107
scaffold_571	EVM	CDS	1390361	1390652	.	-	1	ID=cds.evm.model.scaffold_571.107;Parent=evm.model.scaffold_571.107
#evm.TU.scaffold_571.110 removed; remove_reason=repeat_match;
scaffold_571	EVM	gene	1403893	1404279	.	-	.	ID=evm.TU.scaffold_571.110;Name=EVM%20prediction%20scaffold_571.110
scaffold_571	EVM	mRNA	1403893	1404279	.	-	.	ID=evm.model.scaffold_571.110;Parent=evm.TU.scaffold_571.110;Name=EVM%20prediction%20scaffold_571.110
scaffold_571	EVM	exon	1403893	1404279	.	-	.	ID=evm.model.scaffold_571.110.exon1;Parent=evm.model.scaffold_571.110
scaffold_571	EVM	CDS	1403893	1404279	.	-	0	ID=cds.evm.model.scaffold_571.110;Parent=evm.model.scaffold_571.110
#evm.TU.scaffold_571.119 removed; remove_reason=repeat_match;
scaffold_571	EVM	gene	1541114	1541449	.	-	.	ID=evm.TU.scaffold_571.119;Name=EVM%20prediction%20scaffold_571.119
scaffold_571	EVM	mRNA	1541114	1541449	.	-	.	ID=evm.model.scaffold_571.119;Parent=evm.TU.scaffold_571.119;Name=EVM%20prediction%20scaffold_571.119
scaffold_571	EVM	exon	1541114	1541449	.	-	.	ID=evm.model.scaffold_571.119.exon1;Parent=evm.model.scaffold_571.119
scaffold_571	EVM	CDS	1541114	1541449	.	-	0	ID=cds.evm.model.scaffold_571.119;Parent=evm.model.scaffold_571.119
#evm.TU.scaffold_571.124 removed; remove_reason=repeat_match;
scaffold_571	EVM	gene	1583048	1587444	.	-	.	ID=evm.TU.scaffold_571.124;Name=EVM%20prediction%20scaffold_571.124
scaffold_571	EVM	mRNA	1583048	1587444	.	-	.	ID=evm.model.scaffold_571.124;Parent=evm.TU.scaffold_571.124;Name=EVM%20prediction%20scaffold_571.124
scaffold_571	EVM	exon	1587304	1587444	.	-	.	ID=evm.model.scaffold_571.124.exon1;Parent=evm.model.scaffold_571.124
scaffold_571	EVM	CDS	1587304	1587444	.	-	0	ID=cds.evm.model.scaffold_571.124;Parent=evm.model.scaffold_571.124
scaffold_571	EVM	exon	1587164	1587203	.	-	.	ID=evm.model.scaffold_571.124.exon2;Parent=evm.model.scaffold_571.124
scaffold_571	EVM	CDS	1587164	1587203	.	-	0	ID=cds.evm.model.scaffold_571.124;Parent=evm.model.scaffold_571.124
scaffold_571	EVM	exon	1586971	1587092	.	-	.	ID=evm.model.scaffold_571.124.exon3;Parent=evm.model.scaffold_571.124
scaffold_571	EVM	CDS	1586971	1587092	.	-	2	ID=cds.evm.model.scaffold_571.124;Parent=evm.model.scaffold_571.124
scaffold_571	EVM	exon	1586760	1586886	.	-	.	ID=evm.model.scaffold_571.124.exon4;Parent=evm.model.scaffold_571.124
scaffold_571	EVM	CDS	1586760	1586886	.	-	0	ID=cds.evm.model.scaffold_571.124;Parent=evm.model.scaffold_571.124
scaffold_571	EVM	exon	1586542	1586657	.	-	.	ID=evm.model.scaffold_571.124.exon5;Parent=evm.model.scaffold_571.124
scaffold_571	EVM	CDS	1586542	1586657	.	-	2	ID=cds.evm.model.scaffold_571.124;Parent=evm.model.scaffold_571.124
scaffold_571	EVM	exon	1586400	1586468	.	-	.	ID=evm.model.scaffold_571.124.exon6;Parent=evm.model.scaffold_571.124
scaffold_571	EVM	CDS	1586400	1586468	.	-	0	ID=cds.evm.model.scaffold_571.124;Parent=evm.model.scaffold_571.124
scaffold_571	EVM	exon	1586260	1586320	.	-	.	ID=evm.model.scaffold_571.124.exon7;Parent=evm.model.scaffold_571.124
scaffold_571	EVM	CDS	1586260	1586320	.	-	0	ID=cds.evm.model.scaffold_571.124;Parent=evm.model.scaffold_571.124
scaffold_571	EVM	exon	1585934	1586161	.	-	.	ID=evm.model.scaffold_571.124.exon8;Parent=evm.model.scaffold_571.124
scaffold_571	EVM	CDS	1585934	1586161	.	-	2	ID=cds.evm.model.scaffold_571.124;Parent=evm.model.scaffold_571.124
scaffold_571	EVM	exon	1585603	1585773	.	-	.	ID=evm.model.scaffold_571.124.exon9;Parent=evm.model.scaffold_571.124
scaffold_571	EVM	CDS	1585603	1585773	.	-	2	ID=cds.evm.model.scaffold_571.124;Parent=evm.model.scaffold_571.124
scaffold_571	EVM	exon	1583048	1585530	.	-	.	ID=evm.model.scaffold_571.124.exon10;Parent=evm.model.scaffold_571.124
scaffold_571	EVM	CDS	1583048	1585530	.	-	2	ID=cds.evm.model.scaffold_571.124;Parent=evm.model.scaffold_571.124
#evm.TU.scaffold_571.132 removed; remove_reason=repeat_match;
scaffold_571	EVM	gene	1657094	1660472	.	-	.	ID=evm.TU.scaffold_571.132;Name=EVM%20prediction%20scaffold_571.132
scaffold_571	EVM	mRNA	1657094	1660472	.	-	.	ID=evm.model.scaffold_571.132;Parent=evm.TU.scaffold_571.132;Name=EVM%20prediction%20scaffold_571.132
scaffold_571	EVM	exon	1660098	1660472	.	-	.	ID=evm.model.scaffold_571.132.exon1;Parent=evm.model.scaffold_571.132
scaffold_571	EVM	CDS	1660098	1660472	.	-	0	ID=cds.evm.model.scaffold_571.132;Parent=evm.model.scaffold_571.132
scaffold_571	EVM	exon	1659734	1659950	.	-	.	ID=evm.model.scaffold_571.132.exon2;Parent=evm.model.scaffold_571.132
scaffold_571	EVM	CDS	1659734	1659950	.	-	0	ID=cds.evm.model.scaffold_571.132;Parent=evm.model.scaffold_571.132
scaffold_571	EVM	exon	1658891	1659588	.	-	.	ID=evm.model.scaffold_571.132.exon3;Parent=evm.model.scaffold_571.132
scaffold_571	EVM	CDS	1658891	1659588	.	-	2	ID=cds.evm.model.scaffold_571.132;Parent=evm.model.scaffold_571.132
scaffold_571	EVM	exon	1658616	1658807	.	-	.	ID=evm.model.scaffold_571.132.exon4;Parent=evm.model.scaffold_571.132
scaffold_571	EVM	CDS	1658616	1658807	.	-	0	ID=cds.evm.model.scaffold_571.132;Parent=evm.model.scaffold_571.132
scaffold_571	EVM	exon	1658134	1658382	.	-	.	ID=evm.model.scaffold_571.132.exon5;Parent=evm.model.scaffold_571.132
scaffold_571	EVM	CDS	1658134	1658382	.	-	0	ID=cds.evm.model.scaffold_571.132;Parent=evm.model.scaffold_571.132
scaffold_571	EVM	exon	1657471	1657952	.	-	.	ID=evm.model.scaffold_571.132.exon6;Parent=evm.model.scaffold_571.132
scaffold_571	EVM	CDS	1657471	1657952	.	-	0	ID=cds.evm.model.scaffold_571.132;Parent=evm.model.scaffold_571.132
scaffold_571	EVM	exon	1657094	1657406	.	-	.	ID=evm.model.scaffold_571.132.exon7;Parent=evm.model.scaffold_571.132
scaffold_571	EVM	CDS	1657094	1657406	.	-	1	ID=cds.evm.model.scaffold_571.132;Parent=evm.model.scaffold_571.132
#evm.TU.scaffold_571.134 removed; remove_reason=repeat_match;
scaffold_571	EVM	gene	1663261	1666139	.	+	.	ID=evm.TU.scaffold_571.134;Name=EVM%20prediction%20scaffold_571.134
scaffold_571	EVM	mRNA	1663261	1666139	.	+	.	ID=evm.model.scaffold_571.134;Parent=evm.TU.scaffold_571.134;Name=EVM%20prediction%20scaffold_571.134
scaffold_571	EVM	exon	1663261	1663373	.	+	.	ID=evm.model.scaffold_571.134.exon1;Parent=evm.model.scaffold_571.134
scaffold_571	EVM	CDS	1663261	1663373	.	+	0	ID=cds.evm.model.scaffold_571.134;Parent=evm.model.scaffold_571.134
scaffold_571	EVM	exon	1663966	1664068	.	+	.	ID=evm.model.scaffold_571.134.exon2;Parent=evm.model.scaffold_571.134
scaffold_571	EVM	CDS	1663966	1664068	.	+	1	ID=cds.evm.model.scaffold_571.134;Parent=evm.model.scaffold_571.134
scaffold_571	EVM	exon	1664147	1665372	.	+	.	ID=evm.model.scaffold_571.134.exon3;Parent=evm.model.scaffold_571.134
scaffold_571	EVM	CDS	1664147	1665372	.	+	0	ID=cds.evm.model.scaffold_571.134;Parent=evm.model.scaffold_571.134
scaffold_571	EVM	exon	1665488	1666139	.	+	.	ID=evm.model.scaffold_571.134.exon4;Parent=evm.model.scaffold_571.134
scaffold_571	EVM	CDS	1665488	1666139	.	+	1	ID=cds.evm.model.scaffold_571.134;Parent=evm.model.scaffold_571.134
#evm.TU.scaffold_571.136 removed; remove_reason=repeat_match;
scaffold_571	EVM	gene	1666805	1667827	.	+	.	ID=evm.TU.scaffold_571.136;Name=EVM%20prediction%20scaffold_571.136
scaffold_571	EVM	mRNA	1666805	1667827	.	+	.	ID=evm.model.scaffold_571.136;Parent=evm.TU.scaffold_571.136;Name=EVM%20prediction%20scaffold_571.136
scaffold_571	EVM	exon	1666805	1667827	.	+	.	ID=evm.model.scaffold_571.136.exon1;Parent=evm.model.scaffold_571.136
scaffold_571	EVM	CDS	1666805	1667827	.	+	0	ID=cds.evm.model.scaffold_571.136;Parent=evm.model.scaffold_571.136
#evm.TU.scaffold_571.203 removed; remove_reason=repeat_match;
scaffold_571	EVM	gene	2312341	2314188	.	-	.	ID=evm.TU.scaffold_571.203;Name=EVM%20prediction%20scaffold_571.203
scaffold_571	EVM	mRNA	2312341	2314188	.	-	.	ID=evm.model.scaffold_571.203;Parent=evm.TU.scaffold_571.203;Name=EVM%20prediction%20scaffold_571.203
scaffold_571	EVM	exon	2312341	2314188	.	-	.	ID=evm.model.scaffold_571.203.exon1;Parent=evm.model.scaffold_571.203
scaffold_571	EVM	CDS	2312341	2314188	.	-	0	ID=cds.evm.model.scaffold_571.203;Parent=evm.model.scaffold_571.203
#evm.TU.scaffold_571.221 removed; remove_reason=repeat_match;
scaffold_571	EVM	gene	2584763	2585259	.	+	.	ID=evm.TU.scaffold_571.221;Name=EVM%20prediction%20scaffold_571.221
scaffold_571	EVM	mRNA	2584763	2585259	.	+	.	ID=evm.model.scaffold_571.221;Parent=evm.TU.scaffold_571.221;Name=EVM%20prediction%20scaffold_571.221
scaffold_571	EVM	exon	2584763	2584767	.	+	.	ID=evm.model.scaffold_571.221.exon1;Parent=evm.model.scaffold_571.221
scaffold_571	EVM	CDS	2584763	2584767	.	+	0	ID=cds.evm.model.scaffold_571.221;Parent=evm.model.scaffold_571.221
scaffold_571	EVM	exon	2584852	2584997	.	+	.	ID=evm.model.scaffold_571.221.exon2;Parent=evm.model.scaffold_571.221
scaffold_571	EVM	CDS	2584852	2584997	.	+	1	ID=cds.evm.model.scaffold_571.221;Parent=evm.model.scaffold_571.221
scaffold_571	EVM	exon	2585078	2585259	.	+	.	ID=evm.model.scaffold_571.221.exon3;Parent=evm.model.scaffold_571.221
scaffold_571	EVM	CDS	2585078	2585259	.	+	2	ID=cds.evm.model.scaffold_571.221;Parent=evm.model.scaffold_571.221
#evm.TU.scaffold_571.227 removed; remove_reason=repeat_match;
scaffold_571	EVM	gene	2607179	2613944	.	-	.	ID=evm.TU.scaffold_571.227;Name=EVM%20prediction%20scaffold_571.227
scaffold_571	EVM	mRNA	2607179	2613944	.	-	.	ID=evm.model.scaffold_571.227;Parent=evm.TU.scaffold_571.227;Name=EVM%20prediction%20scaffold_571.227
scaffold_571	EVM	exon	2613883	2613944	.	-	.	ID=evm.model.scaffold_571.227.exon1;Parent=evm.model.scaffold_571.227
scaffold_571	EVM	CDS	2613883	2613944	.	-	0	ID=cds.evm.model.scaffold_571.227;Parent=evm.model.scaffold_571.227
scaffold_571	EVM	exon	2613176	2613558	.	-	.	ID=evm.model.scaffold_571.227.exon2;Parent=evm.model.scaffold_571.227
scaffold_571	EVM	CDS	2613176	2613558	.	-	1	ID=cds.evm.model.scaffold_571.227;Parent=evm.model.scaffold_571.227
scaffold_571	EVM	exon	2612937	2613026	.	-	.	ID=evm.model.scaffold_571.227.exon3;Parent=evm.model.scaffold_571.227
scaffold_571	EVM	CDS	2612937	2613026	.	-	2	ID=cds.evm.model.scaffold_571.227;Parent=evm.model.scaffold_571.227
scaffold_571	EVM	exon	2611269	2611448	.	-	.	ID=evm.model.scaffold_571.227.exon4;Parent=evm.model.scaffold_571.227
scaffold_571	EVM	CDS	2611269	2611448	.	-	2	ID=cds.evm.model.scaffold_571.227;Parent=evm.model.scaffold_571.227
scaffold_571	EVM	exon	2610819	2611018	.	-	.	ID=evm.model.scaffold_571.227.exon5;Parent=evm.model.scaffold_571.227
scaffold_571	EVM	CDS	2610819	2611018	.	-	2	ID=cds.evm.model.scaffold_571.227;Parent=evm.model.scaffold_571.227
scaffold_571	EVM	exon	2610138	2610387	.	-	.	ID=evm.model.scaffold_571.227.exon6;Parent=evm.model.scaffold_571.227
scaffold_571	EVM	CDS	2610138	2610387	.	-	0	ID=cds.evm.model.scaffold_571.227;Parent=evm.model.scaffold_571.227
scaffold_571	EVM	exon	2609757	2610019	.	-	.	ID=evm.model.scaffold_571.227.exon7;Parent=evm.model.scaffold_571.227
scaffold_571	EVM	CDS	2609757	2610019	.	-	2	ID=cds.evm.model.scaffold_571.227;Parent=evm.model.scaffold_571.227
scaffold_571	EVM	exon	2609257	2609405	.	-	.	ID=evm.model.scaffold_571.227.exon8;Parent=evm.model.scaffold_571.227
scaffold_571	EVM	CDS	2609257	2609405	.	-	0	ID=cds.evm.model.scaffold_571.227;Parent=evm.model.scaffold_571.227
scaffold_571	EVM	exon	2609017	2609185	.	-	.	ID=evm.model.scaffold_571.227.exon9;Parent=evm.model.scaffold_571.227
scaffold_571	EVM	CDS	2609017	2609185	.	-	1	ID=cds.evm.model.scaffold_571.227;Parent=evm.model.scaffold_571.227
scaffold_571	EVM	exon	2607552	2607924	.	-	.	ID=evm.model.scaffold_571.227.exon10;Parent=evm.model.scaffold_571.227
scaffold_571	EVM	CDS	2607552	2607924	.	-	0	ID=cds.evm.model.scaffold_571.227;Parent=evm.model.scaffold_571.227
scaffold_571	EVM	exon	2607179	2607390	.	-	.	ID=evm.model.scaffold_571.227.exon11;Parent=evm.model.scaffold_571.227
scaffold_571	EVM	CDS	2607179	2607390	.	-	2	ID=cds.evm.model.scaffold_571.227;Parent=evm.model.scaffold_571.227
#evm.TU.scaffold_571.234 removed; remove_reason=repeat_match;
scaffold_571	EVM	gene	2692793	2693173	.	-	.	ID=evm.TU.scaffold_571.234;Name=EVM%20prediction%20scaffold_571.234
scaffold_571	EVM	mRNA	2692793	2693173	.	-	.	ID=evm.model.scaffold_571.234;Parent=evm.TU.scaffold_571.234;Name=EVM%20prediction%20scaffold_571.234
scaffold_571	EVM	exon	2692793	2693173	.	-	.	ID=evm.model.scaffold_571.234.exon1;Parent=evm.model.scaffold_571.234
scaffold_571	EVM	CDS	2692793	2693173	.	-	0	ID=cds.evm.model.scaffold_571.234;Parent=evm.model.scaffold_571.234
#evm.TU.scaffold_571.302 removed; remove_reason=repeat_match;
scaffold_571	EVM	gene	3352313	3353077	.	+	.	ID=evm.TU.scaffold_571.302;Name=EVM%20prediction%20scaffold_571.302
scaffold_571	EVM	mRNA	3352313	3353077	.	+	.	ID=evm.model.scaffold_571.302;Parent=evm.TU.scaffold_571.302;Name=EVM%20prediction%20scaffold_571.302
scaffold_571	EVM	exon	3352313	3352354	.	+	.	ID=evm.model.scaffold_571.302.exon1;Parent=evm.model.scaffold_571.302
scaffold_571	EVM	CDS	3352313	3352354	.	+	0	ID=cds.evm.model.scaffold_571.302;Parent=evm.model.scaffold_571.302
scaffold_571	EVM	exon	3352467	3352715	.	+	.	ID=evm.model.scaffold_571.302.exon2;Parent=evm.model.scaffold_571.302
scaffold_571	EVM	CDS	3352467	3352715	.	+	0	ID=cds.evm.model.scaffold_571.302;Parent=evm.model.scaffold_571.302
scaffold_571	EVM	exon	3352745	3353077	.	+	.	ID=evm.model.scaffold_571.302.exon3;Parent=evm.model.scaffold_571.302
scaffold_571	EVM	CDS	3352745	3353077	.	+	0	ID=cds.evm.model.scaffold_571.302;Parent=evm.model.scaffold_571.302
#evm.TU.scaffold_571.335 removed; remove_reason=repeat_match;
scaffold_571	EVM	gene	3675820	3676534	.	+	.	ID=evm.TU.scaffold_571.335;Name=EVM%20prediction%20scaffold_571.335
scaffold_571	EVM	mRNA	3675820	3676534	.	+	.	ID=evm.model.scaffold_571.335;Parent=evm.TU.scaffold_571.335;Name=EVM%20prediction%20scaffold_571.335
scaffold_571	EVM	exon	3675820	3675902	.	+	.	ID=evm.model.scaffold_571.335.exon1;Parent=evm.model.scaffold_571.335
scaffold_571	EVM	CDS	3675820	3675902	.	+	0	ID=cds.evm.model.scaffold_571.335;Parent=evm.model.scaffold_571.335
scaffold_571	EVM	exon	3676004	3676165	.	+	.	ID=evm.model.scaffold_571.335.exon2;Parent=evm.model.scaffold_571.335
scaffold_571	EVM	CDS	3676004	3676165	.	+	1	ID=cds.evm.model.scaffold_571.335;Parent=evm.model.scaffold_571.335
scaffold_571	EVM	exon	3676357	3676534	.	+	.	ID=evm.model.scaffold_571.335.exon3;Parent=evm.model.scaffold_571.335
scaffold_571	EVM	CDS	3676357	3676534	.	+	1	ID=cds.evm.model.scaffold_571.335;Parent=evm.model.scaffold_571.335
#evm.TU.contig_559.2 removed; remove_reason=repeat_match;
contig_559	EVM	gene	9652	11265	.	-	.	ID=evm.TU.contig_559.2;Name=EVM%20prediction%20contig_559.2
contig_559	EVM	mRNA	9652	11265	.	-	.	ID=evm.model.contig_559.2;Parent=evm.TU.contig_559.2;Name=EVM%20prediction%20contig_559.2
contig_559	EVM	exon	11133	11265	.	-	.	ID=evm.model.contig_559.2.exon1;Parent=evm.model.contig_559.2
contig_559	EVM	CDS	11133	11265	.	-	0	ID=cds.evm.model.contig_559.2;Parent=evm.model.contig_559.2
contig_559	EVM	exon	10602	10862	.	-	.	ID=evm.model.contig_559.2.exon2;Parent=evm.model.contig_559.2
contig_559	EVM	CDS	10602	10862	.	-	2	ID=cds.evm.model.contig_559.2;Parent=evm.model.contig_559.2
contig_559	EVM	exon	9652	10370	.	-	.	ID=evm.model.contig_559.2.exon3;Parent=evm.model.contig_559.2
contig_559	EVM	CDS	9652	10370	.	-	2	ID=cds.evm.model.contig_559.2;Parent=evm.model.contig_559.2
#evm.TU.contig_559.3 removed; remove_reason=repeat_match;
contig_559	EVM	gene	11331	11642	.	-	.	ID=evm.TU.contig_559.3;Name=EVM%20prediction%20contig_559.3
contig_559	EVM	mRNA	11331	11642	.	-	.	ID=evm.model.contig_559.3;Parent=evm.TU.contig_559.3;Name=EVM%20prediction%20contig_559.3
contig_559	EVM	exon	11331	11642	.	-	.	ID=evm.model.contig_559.3.exon1;Parent=evm.model.contig_559.3
contig_559	EVM	CDS	11331	11642	.	-	0	ID=cds.evm.model.contig_559.3;Parent=evm.model.contig_559.3
#evm.TU.contig_559.4 removed; remove_reason=repeat_match;
contig_559	EVM	gene	11806	12378	.	-	.	ID=evm.TU.contig_559.4;Name=EVM%20prediction%20contig_559.4
contig_559	EVM	mRNA	11806	12378	.	-	.	ID=evm.model.contig_559.4;Parent=evm.TU.contig_559.4;Name=EVM%20prediction%20contig_559.4
contig_559	EVM	exon	12295	12378	.	-	.	ID=evm.model.contig_559.4.exon1;Parent=evm.model.contig_559.4
contig_559	EVM	CDS	12295	12378	.	-	0	ID=cds.evm.model.contig_559.4;Parent=evm.model.contig_559.4
contig_559	EVM	exon	12023	12196	.	-	.	ID=evm.model.contig_559.4.exon2;Parent=evm.model.contig_559.4
contig_559	EVM	CDS	12023	12196	.	-	0	ID=cds.evm.model.contig_559.4;Parent=evm.model.contig_559.4
contig_559	EVM	exon	11806	11943	.	-	.	ID=evm.model.contig_559.4.exon3;Parent=evm.model.contig_559.4
contig_559	EVM	CDS	11806	11943	.	-	0	ID=cds.evm.model.contig_559.4;Parent=evm.model.contig_559.4
#evm.TU.contig_559.5 removed; remove_reason=repeat_match;
contig_559	EVM	gene	12552	15461	.	-	.	ID=evm.TU.contig_559.5;Name=EVM%20prediction%20contig_559.5
contig_559	EVM	mRNA	12552	15461	.	-	.	ID=evm.model.contig_559.5;Parent=evm.TU.contig_559.5;Name=EVM%20prediction%20contig_559.5
contig_559	EVM	exon	15331	15461	.	-	.	ID=evm.model.contig_559.5.exon1;Parent=evm.model.contig_559.5
contig_559	EVM	CDS	15331	15461	.	-	0	ID=cds.evm.model.contig_559.5;Parent=evm.model.contig_559.5
contig_559	EVM	exon	14658	14855	.	-	.	ID=evm.model.contig_559.5.exon2;Parent=evm.model.contig_559.5
contig_559	EVM	CDS	14658	14855	.	-	1	ID=cds.evm.model.contig_559.5;Parent=evm.model.contig_559.5
contig_559	EVM	exon	12967	13374	.	-	.	ID=evm.model.contig_559.5.exon3;Parent=evm.model.contig_559.5
contig_559	EVM	CDS	12967	13374	.	-	1	ID=cds.evm.model.contig_559.5;Parent=evm.model.contig_559.5
contig_559	EVM	exon	12552	12882	.	-	.	ID=evm.model.contig_559.5.exon4;Parent=evm.model.contig_559.5
contig_559	EVM	CDS	12552	12882	.	-	1	ID=cds.evm.model.contig_559.5;Parent=evm.model.contig_559.5
#evm.TU.contig_559.9 removed; remove_reason=repeat_match;
contig_559	EVM	gene	27881	29029	.	-	.	ID=evm.TU.contig_559.9;Name=EVM%20prediction%20contig_559.9
contig_559	EVM	mRNA	27881	29029	.	-	.	ID=evm.model.contig_559.9;Parent=evm.TU.contig_559.9;Name=EVM%20prediction%20contig_559.9
contig_559	EVM	exon	28651	29029	.	-	.	ID=evm.model.contig_559.9.exon1;Parent=evm.model.contig_559.9
contig_559	EVM	CDS	28651	29029	.	-	0	ID=cds.evm.model.contig_559.9;Parent=evm.model.contig_559.9
contig_559	EVM	exon	27881	28197	.	-	.	ID=evm.model.contig_559.9.exon2;Parent=evm.model.contig_559.9
contig_559	EVM	CDS	27881	28197	.	-	2	ID=cds.evm.model.contig_559.9;Parent=evm.model.contig_559.9
#evm.TU.contig_559.10 removed; remove_reason=repeat_match;
contig_559	EVM	gene	29181	32527	.	-	.	ID=evm.TU.contig_559.10;Name=EVM%20prediction%20contig_559.10
contig_559	EVM	mRNA	29181	32527	.	-	.	ID=evm.model.contig_559.10;Parent=evm.TU.contig_559.10;Name=EVM%20prediction%20contig_559.10
contig_559	EVM	exon	32402	32527	.	-	.	ID=evm.model.contig_559.10.exon1;Parent=evm.model.contig_559.10
contig_559	EVM	CDS	32402	32527	.	-	0	ID=cds.evm.model.contig_559.10;Parent=evm.model.contig_559.10
contig_559	EVM	exon	32166	32268	.	-	.	ID=evm.model.contig_559.10.exon2;Parent=evm.model.contig_559.10
contig_559	EVM	CDS	32166	32268	.	-	0	ID=cds.evm.model.contig_559.10;Parent=evm.model.contig_559.10
contig_559	EVM	exon	32071	32140	.	-	.	ID=evm.model.contig_559.10.exon3;Parent=evm.model.contig_559.10
contig_559	EVM	CDS	32071	32140	.	-	2	ID=cds.evm.model.contig_559.10;Parent=evm.model.contig_559.10
contig_559	EVM	exon	31196	31329	.	-	.	ID=evm.model.contig_559.10.exon4;Parent=evm.model.contig_559.10
contig_559	EVM	CDS	31196	31329	.	-	1	ID=cds.evm.model.contig_559.10;Parent=evm.model.contig_559.10
contig_559	EVM	exon	30942	31070	.	-	.	ID=evm.model.contig_559.10.exon5;Parent=evm.model.contig_559.10
contig_559	EVM	CDS	30942	31070	.	-	2	ID=cds.evm.model.contig_559.10;Parent=evm.model.contig_559.10
contig_559	EVM	exon	30489	30764	.	-	.	ID=evm.model.contig_559.10.exon6;Parent=evm.model.contig_559.10
contig_559	EVM	CDS	30489	30764	.	-	2	ID=cds.evm.model.contig_559.10;Parent=evm.model.contig_559.10
contig_559	EVM	exon	29619	30018	.	-	.	ID=evm.model.contig_559.10.exon7;Parent=evm.model.contig_559.10
contig_559	EVM	CDS	29619	30018	.	-	2	ID=cds.evm.model.contig_559.10;Parent=evm.model.contig_559.10
contig_559	EVM	exon	29463	29535	.	-	.	ID=evm.model.contig_559.10.exon8;Parent=evm.model.contig_559.10
contig_559	EVM	CDS	29463	29535	.	-	1	ID=cds.evm.model.contig_559.10;Parent=evm.model.contig_559.10
contig_559	EVM	exon	29181	29441	.	-	.	ID=evm.model.contig_559.10.exon9;Parent=evm.model.contig_559.10
contig_559	EVM	CDS	29181	29441	.	-	0	ID=cds.evm.model.contig_559.10;Parent=evm.model.contig_559.10
#evm.TU.scaffold_14.1 removed; remove_reason=repeat_match;
scaffold_14	EVM	gene	184	2583	.	+	.	ID=evm.TU.scaffold_14.1;Name=EVM%20prediction%20scaffold_14.1
scaffold_14	EVM	mRNA	184	2583	.	+	.	ID=evm.model.scaffold_14.1;Parent=evm.TU.scaffold_14.1;Name=EVM%20prediction%20scaffold_14.1
scaffold_14	EVM	exon	184	2583	.	+	.	ID=evm.model.scaffold_14.1.exon1;Parent=evm.model.scaffold_14.1
scaffold_14	EVM	CDS	184	2583	.	+	0	ID=cds.evm.model.scaffold_14.1;Parent=evm.model.scaffold_14.1
#evm.TU.scaffold_14.2 removed; remove_reason=repeat_match;
scaffold_14	EVM	gene	2720	3362	.	+	.	ID=evm.TU.scaffold_14.2;Name=EVM%20prediction%20scaffold_14.2
scaffold_14	EVM	mRNA	2720	3362	.	+	.	ID=evm.model.scaffold_14.2;Parent=evm.TU.scaffold_14.2;Name=EVM%20prediction%20scaffold_14.2
scaffold_14	EVM	exon	2720	2727	.	+	.	ID=evm.model.scaffold_14.2.exon1;Parent=evm.model.scaffold_14.2
scaffold_14	EVM	CDS	2720	2727	.	+	0	ID=cds.evm.model.scaffold_14.2;Parent=evm.model.scaffold_14.2
scaffold_14	EVM	exon	2783	3362	.	+	.	ID=evm.model.scaffold_14.2.exon2;Parent=evm.model.scaffold_14.2
scaffold_14	EVM	CDS	2783	3362	.	+	1	ID=cds.evm.model.scaffold_14.2;Parent=evm.model.scaffold_14.2
#evm.TU.scaffold_14.3 removed; remove_reason=repeat_match;
scaffold_14	EVM	gene	3891	5147	.	+	.	ID=evm.TU.scaffold_14.3;Name=EVM%20prediction%20scaffold_14.3
scaffold_14	EVM	mRNA	3891	5147	.	+	.	ID=evm.model.scaffold_14.3;Parent=evm.TU.scaffold_14.3;Name=EVM%20prediction%20scaffold_14.3
scaffold_14	EVM	exon	3891	5147	.	+	.	ID=evm.model.scaffold_14.3.exon1;Parent=evm.model.scaffold_14.3
scaffold_14	EVM	CDS	3891	5147	.	+	0	ID=cds.evm.model.scaffold_14.3;Parent=evm.model.scaffold_14.3
#evm.TU.scaffold_14.4 removed; remove_reason=repeat_match;
scaffold_14	EVM	gene	5149	8247	.	+	.	ID=evm.TU.scaffold_14.4;Name=EVM%20prediction%20scaffold_14.4
scaffold_14	EVM	mRNA	5149	8247	.	+	.	ID=evm.model.scaffold_14.4;Parent=evm.TU.scaffold_14.4;Name=EVM%20prediction%20scaffold_14.4
scaffold_14	EVM	exon	5149	8247	.	+	.	ID=evm.model.scaffold_14.4.exon1;Parent=evm.model.scaffold_14.4
scaffold_14	EVM	CDS	5149	8247	.	+	0	ID=cds.evm.model.scaffold_14.4;Parent=evm.model.scaffold_14.4
#evm.TU.scaffold_14.5 removed; remove_reason=repeat_match;
scaffold_14	EVM	gene	9297	10297	.	+	.	ID=evm.TU.scaffold_14.5;Name=EVM%20prediction%20scaffold_14.5
scaffold_14	EVM	mRNA	9297	10297	.	+	.	ID=evm.model.scaffold_14.5;Parent=evm.TU.scaffold_14.5;Name=EVM%20prediction%20scaffold_14.5
scaffold_14	EVM	exon	9297	9609	.	+	.	ID=evm.model.scaffold_14.5.exon1;Parent=evm.model.scaffold_14.5
scaffold_14	EVM	CDS	9297	9609	.	+	0	ID=cds.evm.model.scaffold_14.5;Parent=evm.model.scaffold_14.5
scaffold_14	EVM	exon	9690	9832	.	+	.	ID=evm.model.scaffold_14.5.exon2;Parent=evm.model.scaffold_14.5
scaffold_14	EVM	CDS	9690	9832	.	+	2	ID=cds.evm.model.scaffold_14.5;Parent=evm.model.scaffold_14.5
scaffold_14	EVM	exon	9869	10020	.	+	.	ID=evm.model.scaffold_14.5.exon3;Parent=evm.model.scaffold_14.5
scaffold_14	EVM	CDS	9869	10020	.	+	0	ID=cds.evm.model.scaffold_14.5;Parent=evm.model.scaffold_14.5
scaffold_14	EVM	exon	10087	10297	.	+	.	ID=evm.model.scaffold_14.5.exon4;Parent=evm.model.scaffold_14.5
scaffold_14	EVM	CDS	10087	10297	.	+	1	ID=cds.evm.model.scaffold_14.5;Parent=evm.model.scaffold_14.5
#evm.TU.scaffold_14.6 removed; remove_reason=repeat_match;
scaffold_14	EVM	gene	11033	13273	.	+	.	ID=evm.TU.scaffold_14.6;Name=EVM%20prediction%20scaffold_14.6
scaffold_14	EVM	mRNA	11033	13273	.	+	.	ID=evm.model.scaffold_14.6;Parent=evm.TU.scaffold_14.6;Name=EVM%20prediction%20scaffold_14.6
scaffold_14	EVM	exon	11033	11132	.	+	.	ID=evm.model.scaffold_14.6.exon1;Parent=evm.model.scaffold_14.6
scaffold_14	EVM	CDS	11033	11132	.	+	0	ID=cds.evm.model.scaffold_14.6;Parent=evm.model.scaffold_14.6
scaffold_14	EVM	exon	11260	11461	.	+	.	ID=evm.model.scaffold_14.6.exon2;Parent=evm.model.scaffold_14.6
scaffold_14	EVM	CDS	11260	11461	.	+	2	ID=cds.evm.model.scaffold_14.6;Parent=evm.model.scaffold_14.6
scaffold_14	EVM	exon	11588	11703	.	+	.	ID=evm.model.scaffold_14.6.exon3;Parent=evm.model.scaffold_14.6
scaffold_14	EVM	CDS	11588	11703	.	+	1	ID=cds.evm.model.scaffold_14.6;Parent=evm.model.scaffold_14.6
scaffold_14	EVM	exon	11883	13273	.	+	.	ID=evm.model.scaffold_14.6.exon4;Parent=evm.model.scaffold_14.6
scaffold_14	EVM	CDS	11883	13273	.	+	2	ID=cds.evm.model.scaffold_14.6;Parent=evm.model.scaffold_14.6
#evm.TU.scaffold_14.7 removed; remove_reason=repeat_match;
scaffold_14	EVM	gene	13322	15079	.	-	.	ID=evm.TU.scaffold_14.7;Name=EVM%20prediction%20scaffold_14.7
scaffold_14	EVM	mRNA	13322	15079	.	-	.	ID=evm.model.scaffold_14.7;Parent=evm.TU.scaffold_14.7;Name=EVM%20prediction%20scaffold_14.7
scaffold_14	EVM	exon	14290	15079	.	-	.	ID=evm.model.scaffold_14.7.exon1;Parent=evm.model.scaffold_14.7
scaffold_14	EVM	CDS	14290	15079	.	-	0	ID=cds.evm.model.scaffold_14.7;Parent=evm.model.scaffold_14.7
scaffold_14	EVM	exon	13405	14246	.	-	.	ID=evm.model.scaffold_14.7.exon2;Parent=evm.model.scaffold_14.7
scaffold_14	EVM	CDS	13405	14246	.	-	2	ID=cds.evm.model.scaffold_14.7;Parent=evm.model.scaffold_14.7
scaffold_14	EVM	exon	13322	13393	.	-	.	ID=evm.model.scaffold_14.7.exon3;Parent=evm.model.scaffold_14.7
scaffold_14	EVM	CDS	13322	13393	.	-	0	ID=cds.evm.model.scaffold_14.7;Parent=evm.model.scaffold_14.7
#evm.TU.scaffold_14.8 removed; remove_reason=repeat_match;
scaffold_14	EVM	gene	19342	20131	.	-	.	ID=evm.TU.scaffold_14.8;Name=EVM%20prediction%20scaffold_14.8
scaffold_14	EVM	mRNA	19342	20131	.	-	.	ID=evm.model.scaffold_14.8;Parent=evm.TU.scaffold_14.8;Name=EVM%20prediction%20scaffold_14.8
scaffold_14	EVM	exon	19952	20131	.	-	.	ID=evm.model.scaffold_14.8.exon1;Parent=evm.model.scaffold_14.8
scaffold_14	EVM	CDS	19952	20131	.	-	0	ID=cds.evm.model.scaffold_14.8;Parent=evm.model.scaffold_14.8
scaffold_14	EVM	exon	19747	19829	.	-	.	ID=evm.model.scaffold_14.8.exon2;Parent=evm.model.scaffold_14.8
scaffold_14	EVM	CDS	19747	19829	.	-	0	ID=cds.evm.model.scaffold_14.8;Parent=evm.model.scaffold_14.8
scaffold_14	EVM	exon	19342	19693	.	-	.	ID=evm.model.scaffold_14.8.exon3;Parent=evm.model.scaffold_14.8
scaffold_14	EVM	CDS	19342	19693	.	-	1	ID=cds.evm.model.scaffold_14.8;Parent=evm.model.scaffold_14.8
#evm.TU.scaffold_14.9 removed; remove_reason=repeat_match;
scaffold_14	EVM	gene	20289	22562	.	-	.	ID=evm.TU.scaffold_14.9;Name=EVM%20prediction%20scaffold_14.9
scaffold_14	EVM	mRNA	20289	22562	.	-	.	ID=evm.model.scaffold_14.9;Parent=evm.TU.scaffold_14.9;Name=EVM%20prediction%20scaffold_14.9
scaffold_14	EVM	exon	22291	22562	.	-	.	ID=evm.model.scaffold_14.9.exon1;Parent=evm.model.scaffold_14.9
scaffold_14	EVM	CDS	22291	22562	.	-	0	ID=cds.evm.model.scaffold_14.9;Parent=evm.model.scaffold_14.9
scaffold_14	EVM	exon	21676	22113	.	-	.	ID=evm.model.scaffold_14.9.exon2;Parent=evm.model.scaffold_14.9
scaffold_14	EVM	CDS	21676	22113	.	-	1	ID=cds.evm.model.scaffold_14.9;Parent=evm.model.scaffold_14.9
scaffold_14	EVM	exon	20289	21561	.	-	.	ID=evm.model.scaffold_14.9.exon3;Parent=evm.model.scaffold_14.9
scaffold_14	EVM	CDS	20289	21561	.	-	1	ID=cds.evm.model.scaffold_14.9;Parent=evm.model.scaffold_14.9
#evm.TU.scaffold_14.10 removed; remove_reason=repeat_match;
scaffold_14	EVM	gene	22669	23479	.	-	.	ID=evm.TU.scaffold_14.10;Name=EVM%20prediction%20scaffold_14.10
scaffold_14	EVM	mRNA	22669	23479	.	-	.	ID=evm.model.scaffold_14.10;Parent=evm.TU.scaffold_14.10;Name=EVM%20prediction%20scaffold_14.10
scaffold_14	EVM	exon	23102	23479	.	-	.	ID=evm.model.scaffold_14.10.exon1;Parent=evm.model.scaffold_14.10
scaffold_14	EVM	CDS	23102	23479	.	-	0	ID=cds.evm.model.scaffold_14.10;Parent=evm.model.scaffold_14.10
scaffold_14	EVM	exon	22669	23025	.	-	.	ID=evm.model.scaffold_14.10.exon2;Parent=evm.model.scaffold_14.10
scaffold_14	EVM	CDS	22669	23025	.	-	0	ID=cds.evm.model.scaffold_14.10;Parent=evm.model.scaffold_14.10
#evm.TU.scaffold_14.11 removed; remove_reason=repeat_match;
scaffold_14	EVM	gene	34956	38100	.	-	.	ID=evm.TU.scaffold_14.11;Name=EVM%20prediction%20scaffold_14.11
scaffold_14	EVM	mRNA	34956	38100	.	-	.	ID=evm.model.scaffold_14.11;Parent=evm.TU.scaffold_14.11;Name=EVM%20prediction%20scaffold_14.11
scaffold_14	EVM	exon	37956	38100	.	-	.	ID=evm.model.scaffold_14.11.exon1;Parent=evm.model.scaffold_14.11
scaffold_14	EVM	CDS	37956	38100	.	-	0	ID=cds.evm.model.scaffold_14.11;Parent=evm.model.scaffold_14.11
scaffold_14	EVM	exon	37635	37773	.	-	.	ID=evm.model.scaffold_14.11.exon2;Parent=evm.model.scaffold_14.11
scaffold_14	EVM	CDS	37635	37773	.	-	2	ID=cds.evm.model.scaffold_14.11;Parent=evm.model.scaffold_14.11
scaffold_14	EVM	exon	36989	37548	.	-	.	ID=evm.model.scaffold_14.11.exon3;Parent=evm.model.scaffold_14.11
scaffold_14	EVM	CDS	36989	37548	.	-	1	ID=cds.evm.model.scaffold_14.11;Parent=evm.model.scaffold_14.11
scaffold_14	EVM	exon	35695	36391	.	-	.	ID=evm.model.scaffold_14.11.exon4;Parent=evm.model.scaffold_14.11
scaffold_14	EVM	CDS	35695	36391	.	-	2	ID=cds.evm.model.scaffold_14.11;Parent=evm.model.scaffold_14.11
scaffold_14	EVM	exon	35329	35606	.	-	.	ID=evm.model.scaffold_14.11.exon5;Parent=evm.model.scaffold_14.11
scaffold_14	EVM	CDS	35329	35606	.	-	1	ID=cds.evm.model.scaffold_14.11;Parent=evm.model.scaffold_14.11
scaffold_14	EVM	exon	34956	35122	.	-	.	ID=evm.model.scaffold_14.11.exon6;Parent=evm.model.scaffold_14.11
scaffold_14	EVM	CDS	34956	35122	.	-	2	ID=cds.evm.model.scaffold_14.11;Parent=evm.model.scaffold_14.11
#evm.TU.scaffold_14.12 removed; remove_reason=repeat_match;
scaffold_14	EVM	gene	39008	40139	.	-	.	ID=evm.TU.scaffold_14.12;Name=EVM%20prediction%20scaffold_14.12
scaffold_14	EVM	mRNA	39008	40139	.	-	.	ID=evm.model.scaffold_14.12;Parent=evm.TU.scaffold_14.12;Name=EVM%20prediction%20scaffold_14.12
scaffold_14	EVM	exon	39620	40139	.	-	.	ID=evm.model.scaffold_14.12.exon1;Parent=evm.model.scaffold_14.12
scaffold_14	EVM	CDS	39620	40139	.	-	0	ID=cds.evm.model.scaffold_14.12;Parent=evm.model.scaffold_14.12
scaffold_14	EVM	exon	39008	39594	.	-	.	ID=evm.model.scaffold_14.12.exon2;Parent=evm.model.scaffold_14.12
scaffold_14	EVM	CDS	39008	39594	.	-	2	ID=cds.evm.model.scaffold_14.12;Parent=evm.model.scaffold_14.12
#evm.TU.scaffold_14.16 removed; remove_reason=repeat_match;
scaffold_14	EVM	gene	62416	63003	.	-	.	ID=evm.TU.scaffold_14.16;Name=EVM%20prediction%20scaffold_14.16
scaffold_14	EVM	mRNA	62416	63003	.	-	.	ID=evm.model.scaffold_14.16;Parent=evm.TU.scaffold_14.16;Name=EVM%20prediction%20scaffold_14.16
scaffold_14	EVM	exon	62968	63003	.	-	.	ID=evm.model.scaffold_14.16.exon1;Parent=evm.model.scaffold_14.16
scaffold_14	EVM	CDS	62968	63003	.	-	0	ID=cds.evm.model.scaffold_14.16;Parent=evm.model.scaffold_14.16
scaffold_14	EVM	exon	62416	62877	.	-	.	ID=evm.model.scaffold_14.16.exon2;Parent=evm.model.scaffold_14.16
scaffold_14	EVM	CDS	62416	62877	.	-	0	ID=cds.evm.model.scaffold_14.16;Parent=evm.model.scaffold_14.16
#evm.TU.scaffold_14.36 removed; remove_reason=repeat_match;
scaffold_14	EVM	gene	204469	204954	.	-	.	ID=evm.TU.scaffold_14.36;Name=EVM%20prediction%20scaffold_14.36
scaffold_14	EVM	mRNA	204469	204954	.	-	.	ID=evm.model.scaffold_14.36;Parent=evm.TU.scaffold_14.36;Name=EVM%20prediction%20scaffold_14.36
scaffold_14	EVM	exon	204941	204954	.	-	.	ID=evm.model.scaffold_14.36.exon1;Parent=evm.model.scaffold_14.36
scaffold_14	EVM	CDS	204941	204954	.	-	0	ID=cds.evm.model.scaffold_14.36;Parent=evm.model.scaffold_14.36
scaffold_14	EVM	exon	204469	204880	.	-	.	ID=evm.model.scaffold_14.36.exon2;Parent=evm.model.scaffold_14.36
scaffold_14	EVM	CDS	204469	204880	.	-	1	ID=cds.evm.model.scaffold_14.36;Parent=evm.model.scaffold_14.36
#evm.TU.scaffold_14.37 removed; remove_reason=repeat_match;
scaffold_14	EVM	gene	234637	235698	.	-	.	ID=evm.TU.scaffold_14.37;Name=EVM%20prediction%20scaffold_14.37
scaffold_14	EVM	mRNA	234637	235698	.	-	.	ID=evm.model.scaffold_14.37;Parent=evm.TU.scaffold_14.37;Name=EVM%20prediction%20scaffold_14.37
scaffold_14	EVM	exon	234637	235698	.	-	.	ID=evm.model.scaffold_14.37.exon1;Parent=evm.model.scaffold_14.37
scaffold_14	EVM	CDS	234637	235698	.	-	0	ID=cds.evm.model.scaffold_14.37;Parent=evm.model.scaffold_14.37
#evm.TU.scaffold_14.41 removed; remove_reason=repeat_match;
scaffold_14	EVM	gene	252874	253537	.	-	.	ID=evm.TU.scaffold_14.41;Name=EVM%20prediction%20scaffold_14.41
scaffold_14	EVM	mRNA	252874	253537	.	-	.	ID=evm.model.scaffold_14.41;Parent=evm.TU.scaffold_14.41;Name=EVM%20prediction%20scaffold_14.41
scaffold_14	EVM	exon	253533	253537	.	-	.	ID=evm.model.scaffold_14.41.exon1;Parent=evm.model.scaffold_14.41
scaffold_14	EVM	CDS	253533	253537	.	-	0	ID=cds.evm.model.scaffold_14.41;Parent=evm.model.scaffold_14.41
scaffold_14	EVM	exon	252874	253420	.	-	.	ID=evm.model.scaffold_14.41.exon2;Parent=evm.model.scaffold_14.41
scaffold_14	EVM	CDS	252874	253420	.	-	1	ID=cds.evm.model.scaffold_14.41;Parent=evm.model.scaffold_14.41
#evm.TU.scaffold_14.42 removed; remove_reason=repeat_match;
scaffold_14	EVM	gene	253621	254439	.	-	.	ID=evm.TU.scaffold_14.42;Name=EVM%20prediction%20scaffold_14.42
scaffold_14	EVM	mRNA	253621	254439	.	-	.	ID=evm.model.scaffold_14.42;Parent=evm.TU.scaffold_14.42;Name=EVM%20prediction%20scaffold_14.42
scaffold_14	EVM	exon	253621	254439	.	-	.	ID=evm.model.scaffold_14.42.exon1;Parent=evm.model.scaffold_14.42
scaffold_14	EVM	CDS	253621	254439	.	-	0	ID=cds.evm.model.scaffold_14.42;Parent=evm.model.scaffold_14.42
#evm.TU.scaffold_14.43 removed; remove_reason=repeat_match;
scaffold_14	EVM	gene	254648	255682	.	-	.	ID=evm.TU.scaffold_14.43;Name=EVM%20prediction%20scaffold_14.43
scaffold_14	EVM	mRNA	254648	255682	.	-	.	ID=evm.model.scaffold_14.43;Parent=evm.TU.scaffold_14.43;Name=EVM%20prediction%20scaffold_14.43
scaffold_14	EVM	exon	254648	255682	.	-	.	ID=evm.model.scaffold_14.43.exon1;Parent=evm.model.scaffold_14.43
scaffold_14	EVM	CDS	254648	255682	.	-	0	ID=cds.evm.model.scaffold_14.43;Parent=evm.model.scaffold_14.43
#evm.TU.scaffold_14.44 removed; remove_reason=repeat_match;
scaffold_14	EVM	gene	255782	256633	.	-	.	ID=evm.TU.scaffold_14.44;Name=EVM%20prediction%20scaffold_14.44
scaffold_14	EVM	mRNA	255782	256633	.	-	.	ID=evm.model.scaffold_14.44;Parent=evm.TU.scaffold_14.44;Name=EVM%20prediction%20scaffold_14.44
scaffold_14	EVM	exon	255782	256633	.	-	.	ID=evm.model.scaffold_14.44.exon1;Parent=evm.model.scaffold_14.44
scaffold_14	EVM	CDS	255782	256633	.	-	0	ID=cds.evm.model.scaffold_14.44;Parent=evm.model.scaffold_14.44
#evm.TU.scaffold_14.47 removed; remove_reason=repeat_match;
scaffold_14	EVM	gene	285004	285999	.	-	.	ID=evm.TU.scaffold_14.47;Name=EVM%20prediction%20scaffold_14.47
scaffold_14	EVM	mRNA	285004	285999	.	-	.	ID=evm.model.scaffold_14.47;Parent=evm.TU.scaffold_14.47;Name=EVM%20prediction%20scaffold_14.47
scaffold_14	EVM	exon	285004	285999	.	-	.	ID=evm.model.scaffold_14.47.exon1;Parent=evm.model.scaffold_14.47
scaffold_14	EVM	CDS	285004	285999	.	-	0	ID=cds.evm.model.scaffold_14.47;Parent=evm.model.scaffold_14.47
#evm.TU.scaffold_14.54 removed; remove_reason=repeat_match;
scaffold_14	EVM	gene	392593	393332	.	-	.	ID=evm.TU.scaffold_14.54;Name=EVM%20prediction%20scaffold_14.54
scaffold_14	EVM	mRNA	392593	393332	.	-	.	ID=evm.model.scaffold_14.54;Parent=evm.TU.scaffold_14.54;Name=EVM%20prediction%20scaffold_14.54
scaffold_14	EVM	exon	393171	393332	.	-	.	ID=evm.model.scaffold_14.54.exon1;Parent=evm.model.scaffold_14.54
scaffold_14	EVM	CDS	393171	393332	.	-	0	ID=cds.evm.model.scaffold_14.54;Parent=evm.model.scaffold_14.54
scaffold_14	EVM	exon	392593	393126	.	-	.	ID=evm.model.scaffold_14.54.exon2;Parent=evm.model.scaffold_14.54
scaffold_14	EVM	CDS	392593	393126	.	-	0	ID=cds.evm.model.scaffold_14.54;Parent=evm.model.scaffold_14.54
#evm.TU.scaffold_14.55 removed; remove_reason=repeat_match;
scaffold_14	EVM	gene	393335	393616	.	-	.	ID=evm.TU.scaffold_14.55;Name=EVM%20prediction%20scaffold_14.55
scaffold_14	EVM	mRNA	393335	393616	.	-	.	ID=evm.model.scaffold_14.55;Parent=evm.TU.scaffold_14.55;Name=EVM%20prediction%20scaffold_14.55
scaffold_14	EVM	exon	393335	393616	.	-	.	ID=evm.model.scaffold_14.55.exon1;Parent=evm.model.scaffold_14.55
scaffold_14	EVM	CDS	393335	393616	.	-	0	ID=cds.evm.model.scaffold_14.55;Parent=evm.model.scaffold_14.55
#evm.TU.scaffold_14.56 removed; remove_reason=repeat_match;
scaffold_14	EVM	gene	410080	412808	.	-	.	ID=evm.TU.scaffold_14.56;Name=EVM%20prediction%20scaffold_14.56
scaffold_14	EVM	mRNA	410080	412808	.	-	.	ID=evm.model.scaffold_14.56;Parent=evm.TU.scaffold_14.56;Name=EVM%20prediction%20scaffold_14.56
scaffold_14	EVM	exon	412607	412808	.	-	.	ID=evm.model.scaffold_14.56.exon1;Parent=evm.model.scaffold_14.56
scaffold_14	EVM	CDS	412607	412808	.	-	0	ID=cds.evm.model.scaffold_14.56;Parent=evm.model.scaffold_14.56
scaffold_14	EVM	exon	412024	412392	.	-	.	ID=evm.model.scaffold_14.56.exon2;Parent=evm.model.scaffold_14.56
scaffold_14	EVM	CDS	412024	412392	.	-	2	ID=cds.evm.model.scaffold_14.56;Parent=evm.model.scaffold_14.56
scaffold_14	EVM	exon	411245	411952	.	-	.	ID=evm.model.scaffold_14.56.exon3;Parent=evm.model.scaffold_14.56
scaffold_14	EVM	CDS	411245	411952	.	-	2	ID=cds.evm.model.scaffold_14.56;Parent=evm.model.scaffold_14.56
scaffold_14	EVM	exon	410835	411172	.	-	.	ID=evm.model.scaffold_14.56.exon4;Parent=evm.model.scaffold_14.56
scaffold_14	EVM	CDS	410835	411172	.	-	2	ID=cds.evm.model.scaffold_14.56;Parent=evm.model.scaffold_14.56
scaffold_14	EVM	exon	410080	410493	.	-	.	ID=evm.model.scaffold_14.56.exon5;Parent=evm.model.scaffold_14.56
scaffold_14	EVM	CDS	410080	410493	.	-	0	ID=cds.evm.model.scaffold_14.56;Parent=evm.model.scaffold_14.56
#evm.TU.scaffold_14.63 removed; remove_reason=repeat_match;
scaffold_14	EVM	gene	452124	452935	.	+	.	ID=evm.TU.scaffold_14.63;Name=EVM%20prediction%20scaffold_14.63
scaffold_14	EVM	mRNA	452124	452935	.	+	.	ID=evm.model.scaffold_14.63;Parent=evm.TU.scaffold_14.63;Name=EVM%20prediction%20scaffold_14.63
scaffold_14	EVM	exon	452124	452474	.	+	.	ID=evm.model.scaffold_14.63.exon1;Parent=evm.model.scaffold_14.63
scaffold_14	EVM	CDS	452124	452474	.	+	0	ID=cds.evm.model.scaffold_14.63;Parent=evm.model.scaffold_14.63
scaffold_14	EVM	exon	452516	452935	.	+	.	ID=evm.model.scaffold_14.63.exon2;Parent=evm.model.scaffold_14.63
scaffold_14	EVM	CDS	452516	452935	.	+	0	ID=cds.evm.model.scaffold_14.63;Parent=evm.model.scaffold_14.63
#evm.TU.scaffold_14.102 removed; remove_reason=repeat_match;
scaffold_14	EVM	gene	832117	832623	.	+	.	ID=evm.TU.scaffold_14.102;Name=EVM%20prediction%20scaffold_14.102
scaffold_14	EVM	mRNA	832117	832623	.	+	.	ID=evm.model.scaffold_14.102;Parent=evm.TU.scaffold_14.102;Name=EVM%20prediction%20scaffold_14.102
scaffold_14	EVM	exon	832117	832623	.	+	.	ID=evm.model.scaffold_14.102.exon1;Parent=evm.model.scaffold_14.102
scaffold_14	EVM	CDS	832117	832623	.	+	0	ID=cds.evm.model.scaffold_14.102;Parent=evm.model.scaffold_14.102
#evm.TU.scaffold_14.105 removed; remove_reason=repeat_match;
scaffold_14	EVM	gene	897343	899293	.	+	.	ID=evm.TU.scaffold_14.105;Name=EVM%20prediction%20scaffold_14.105
scaffold_14	EVM	mRNA	897343	899293	.	+	.	ID=evm.model.scaffold_14.105;Parent=evm.TU.scaffold_14.105;Name=EVM%20prediction%20scaffold_14.105
scaffold_14	EVM	exon	897343	897930	.	+	.	ID=evm.model.scaffold_14.105.exon1;Parent=evm.model.scaffold_14.105
scaffold_14	EVM	CDS	897343	897930	.	+	0	ID=cds.evm.model.scaffold_14.105;Parent=evm.model.scaffold_14.105
scaffold_14	EVM	exon	897992	898357	.	+	.	ID=evm.model.scaffold_14.105.exon2;Parent=evm.model.scaffold_14.105
scaffold_14	EVM	CDS	897992	898357	.	+	0	ID=cds.evm.model.scaffold_14.105;Parent=evm.model.scaffold_14.105
scaffold_14	EVM	exon	899186	899293	.	+	.	ID=evm.model.scaffold_14.105.exon3;Parent=evm.model.scaffold_14.105
scaffold_14	EVM	CDS	899186	899293	.	+	0	ID=cds.evm.model.scaffold_14.105;Parent=evm.model.scaffold_14.105
#evm.TU.scaffold_14.131 removed; remove_reason=repeat_match;
scaffold_14	EVM	gene	1150390	1152199	.	-	.	ID=evm.TU.scaffold_14.131;Name=EVM%20prediction%20scaffold_14.131
scaffold_14	EVM	mRNA	1150390	1152199	.	-	.	ID=evm.model.scaffold_14.131;Parent=evm.TU.scaffold_14.131;Name=EVM%20prediction%20scaffold_14.131
scaffold_14	EVM	exon	1151971	1152199	.	-	.	ID=evm.model.scaffold_14.131.exon1;Parent=evm.model.scaffold_14.131
scaffold_14	EVM	CDS	1151971	1152199	.	-	0	ID=cds.evm.model.scaffold_14.131;Parent=evm.model.scaffold_14.131
scaffold_14	EVM	exon	1150390	1151279	.	-	.	ID=evm.model.scaffold_14.131.exon2;Parent=evm.model.scaffold_14.131
scaffold_14	EVM	CDS	1150390	1151279	.	-	2	ID=cds.evm.model.scaffold_14.131;Parent=evm.model.scaffold_14.131
#evm.TU.scaffold_14.133 removed; remove_reason=repeat_match;
scaffold_14	EVM	gene	1238655	1239248	.	+	.	ID=evm.TU.scaffold_14.133;Name=EVM%20prediction%20scaffold_14.133
scaffold_14	EVM	mRNA	1238655	1239248	.	+	.	ID=evm.model.scaffold_14.133;Parent=evm.TU.scaffold_14.133;Name=EVM%20prediction%20scaffold_14.133
scaffold_14	EVM	exon	1238655	1239248	.	+	.	ID=evm.model.scaffold_14.133.exon1;Parent=evm.model.scaffold_14.133
scaffold_14	EVM	CDS	1238655	1239248	.	+	0	ID=cds.evm.model.scaffold_14.133;Parent=evm.model.scaffold_14.133
#evm.TU.scaffold_14.136 removed; remove_reason=repeat_match;
scaffold_14	EVM	gene	1300172	1301035	.	-	.	ID=evm.TU.scaffold_14.136;Name=EVM%20prediction%20scaffold_14.136
scaffold_14	EVM	mRNA	1300172	1301035	.	-	.	ID=evm.model.scaffold_14.136;Parent=evm.TU.scaffold_14.136;Name=EVM%20prediction%20scaffold_14.136
scaffold_14	EVM	exon	1300172	1301035	.	-	.	ID=evm.model.scaffold_14.136.exon1;Parent=evm.model.scaffold_14.136
scaffold_14	EVM	CDS	1300172	1301035	.	-	0	ID=cds.evm.model.scaffold_14.136;Parent=evm.model.scaffold_14.136
#evm.TU.scaffold_14.137 removed; remove_reason=repeat_match;
scaffold_14	EVM	gene	1301425	1304257	.	-	.	ID=evm.TU.scaffold_14.137;Name=EVM%20prediction%20scaffold_14.137
scaffold_14	EVM	mRNA	1301425	1304257	.	-	.	ID=evm.model.scaffold_14.137;Parent=evm.TU.scaffold_14.137;Name=EVM%20prediction%20scaffold_14.137
scaffold_14	EVM	exon	1304115	1304257	.	-	.	ID=evm.model.scaffold_14.137.exon1;Parent=evm.model.scaffold_14.137
scaffold_14	EVM	CDS	1304115	1304257	.	-	0	ID=cds.evm.model.scaffold_14.137;Parent=evm.model.scaffold_14.137
scaffold_14	EVM	exon	1303474	1303895	.	-	.	ID=evm.model.scaffold_14.137.exon2;Parent=evm.model.scaffold_14.137
scaffold_14	EVM	CDS	1303474	1303895	.	-	1	ID=cds.evm.model.scaffold_14.137;Parent=evm.model.scaffold_14.137
scaffold_14	EVM	exon	1302432	1303288	.	-	.	ID=evm.model.scaffold_14.137.exon3;Parent=evm.model.scaffold_14.137
scaffold_14	EVM	CDS	1302432	1303288	.	-	2	ID=cds.evm.model.scaffold_14.137;Parent=evm.model.scaffold_14.137
scaffold_14	EVM	exon	1301803	1302360	.	-	.	ID=evm.model.scaffold_14.137.exon4;Parent=evm.model.scaffold_14.137
scaffold_14	EVM	CDS	1301803	1302360	.	-	0	ID=cds.evm.model.scaffold_14.137;Parent=evm.model.scaffold_14.137
scaffold_14	EVM	exon	1301425	1301676	.	-	.	ID=evm.model.scaffold_14.137.exon5;Parent=evm.model.scaffold_14.137
scaffold_14	EVM	CDS	1301425	1301676	.	-	0	ID=cds.evm.model.scaffold_14.137;Parent=evm.model.scaffold_14.137
#evm.TU.scaffold_14.138 removed; remove_reason=repeat_match;
scaffold_14	EVM	gene	1304698	1306006	.	+	.	ID=evm.TU.scaffold_14.138;Name=EVM%20prediction%20scaffold_14.138
scaffold_14	EVM	mRNA	1304698	1306006	.	+	.	ID=evm.model.scaffold_14.138;Parent=evm.TU.scaffold_14.138;Name=EVM%20prediction%20scaffold_14.138
scaffold_14	EVM	exon	1304698	1304832	.	+	.	ID=evm.model.scaffold_14.138.exon1;Parent=evm.model.scaffold_14.138
scaffold_14	EVM	CDS	1304698	1304832	.	+	0	ID=cds.evm.model.scaffold_14.138;Parent=evm.model.scaffold_14.138
scaffold_14	EVM	exon	1304919	1305594	.	+	.	ID=evm.model.scaffold_14.138.exon2;Parent=evm.model.scaffold_14.138
scaffold_14	EVM	CDS	1304919	1305594	.	+	0	ID=cds.evm.model.scaffold_14.138;Parent=evm.model.scaffold_14.138
scaffold_14	EVM	exon	1305708	1306006	.	+	.	ID=evm.model.scaffold_14.138.exon3;Parent=evm.model.scaffold_14.138
scaffold_14	EVM	CDS	1305708	1306006	.	+	2	ID=cds.evm.model.scaffold_14.138;Parent=evm.model.scaffold_14.138
#evm.TU.scaffold_14.139 removed; remove_reason=repeat_match;
scaffold_14	EVM	gene	1306132	1307271	.	+	.	ID=evm.TU.scaffold_14.139;Name=EVM%20prediction%20scaffold_14.139
scaffold_14	EVM	mRNA	1306132	1307271	.	+	.	ID=evm.model.scaffold_14.139;Parent=evm.TU.scaffold_14.139;Name=EVM%20prediction%20scaffold_14.139
scaffold_14	EVM	exon	1306132	1306501	.	+	.	ID=evm.model.scaffold_14.139.exon1;Parent=evm.model.scaffold_14.139
scaffold_14	EVM	CDS	1306132	1306501	.	+	0	ID=cds.evm.model.scaffold_14.139;Parent=evm.model.scaffold_14.139
scaffold_14	EVM	exon	1306587	1306711	.	+	.	ID=evm.model.scaffold_14.139.exon2;Parent=evm.model.scaffold_14.139
scaffold_14	EVM	CDS	1306587	1306711	.	+	2	ID=cds.evm.model.scaffold_14.139;Parent=evm.model.scaffold_14.139
scaffold_14	EVM	exon	1306774	1307271	.	+	.	ID=evm.model.scaffold_14.139.exon3;Parent=evm.model.scaffold_14.139
scaffold_14	EVM	CDS	1306774	1307271	.	+	0	ID=cds.evm.model.scaffold_14.139;Parent=evm.model.scaffold_14.139
#evm.TU.scaffold_14.190 removed; remove_reason=repeat_match;
scaffold_14	EVM	gene	1799147	1801675	.	+	.	ID=evm.TU.scaffold_14.190;Name=EVM%20prediction%20scaffold_14.190
scaffold_14	EVM	mRNA	1799147	1801675	.	+	.	ID=evm.model.scaffold_14.190;Parent=evm.TU.scaffold_14.190;Name=EVM%20prediction%20scaffold_14.190
scaffold_14	EVM	exon	1799147	1799153	.	+	.	ID=evm.model.scaffold_14.190.exon1;Parent=evm.model.scaffold_14.190
scaffold_14	EVM	CDS	1799147	1799153	.	+	0	ID=cds.evm.model.scaffold_14.190;Parent=evm.model.scaffold_14.190
scaffold_14	EVM	exon	1799254	1799331	.	+	.	ID=evm.model.scaffold_14.190.exon2;Parent=evm.model.scaffold_14.190
scaffold_14	EVM	CDS	1799254	1799331	.	+	2	ID=cds.evm.model.scaffold_14.190;Parent=evm.model.scaffold_14.190
scaffold_14	EVM	exon	1800655	1800915	.	+	.	ID=evm.model.scaffold_14.190.exon3;Parent=evm.model.scaffold_14.190
scaffold_14	EVM	CDS	1800655	1800915	.	+	2	ID=cds.evm.model.scaffold_14.190;Parent=evm.model.scaffold_14.190
scaffold_14	EVM	exon	1800981	1801151	.	+	.	ID=evm.model.scaffold_14.190.exon4;Parent=evm.model.scaffold_14.190
scaffold_14	EVM	CDS	1800981	1801151	.	+	2	ID=cds.evm.model.scaffold_14.190;Parent=evm.model.scaffold_14.190
scaffold_14	EVM	exon	1801239	1801675	.	+	.	ID=evm.model.scaffold_14.190.exon5;Parent=evm.model.scaffold_14.190
scaffold_14	EVM	CDS	1801239	1801675	.	+	2	ID=cds.evm.model.scaffold_14.190;Parent=evm.model.scaffold_14.190
#evm.TU.scaffold_14.192 removed; remove_reason=repeat_match;
scaffold_14	EVM	gene	1803019	1803588	.	+	.	ID=evm.TU.scaffold_14.192;Name=EVM%20prediction%20scaffold_14.192
scaffold_14	EVM	mRNA	1803019	1803588	.	+	.	ID=evm.model.scaffold_14.192;Parent=evm.TU.scaffold_14.192;Name=EVM%20prediction%20scaffold_14.192
scaffold_14	EVM	exon	1803019	1803096	.	+	.	ID=evm.model.scaffold_14.192.exon1;Parent=evm.model.scaffold_14.192
scaffold_14	EVM	CDS	1803019	1803096	.	+	0	ID=cds.evm.model.scaffold_14.192;Parent=evm.model.scaffold_14.192
scaffold_14	EVM	exon	1803163	1803588	.	+	.	ID=evm.model.scaffold_14.192.exon2;Parent=evm.model.scaffold_14.192
scaffold_14	EVM	CDS	1803163	1803588	.	+	0	ID=cds.evm.model.scaffold_14.192;Parent=evm.model.scaffold_14.192
#evm.TU.scaffold_14.193 removed; remove_reason=repeat_match;
scaffold_14	EVM	gene	1803606	1804268	.	+	.	ID=evm.TU.scaffold_14.193;Name=EVM%20prediction%20scaffold_14.193
scaffold_14	EVM	mRNA	1803606	1804268	.	+	.	ID=evm.model.scaffold_14.193;Parent=evm.TU.scaffold_14.193;Name=EVM%20prediction%20scaffold_14.193
scaffold_14	EVM	exon	1803606	1804268	.	+	.	ID=evm.model.scaffold_14.193.exon1;Parent=evm.model.scaffold_14.193
scaffold_14	EVM	CDS	1803606	1804268	.	+	0	ID=cds.evm.model.scaffold_14.193;Parent=evm.model.scaffold_14.193
#evm.TU.scaffold_14.200 removed; remove_reason=repeat_match;
scaffold_14	EVM	gene	1809490	1810668	.	+	.	ID=evm.TU.scaffold_14.200;Name=EVM%20prediction%20scaffold_14.200
scaffold_14	EVM	mRNA	1809490	1810668	.	+	.	ID=evm.model.scaffold_14.200;Parent=evm.TU.scaffold_14.200;Name=EVM%20prediction%20scaffold_14.200
scaffold_14	EVM	exon	1809490	1810668	.	+	.	ID=evm.model.scaffold_14.200.exon1;Parent=evm.model.scaffold_14.200
scaffold_14	EVM	CDS	1809490	1810668	.	+	0	ID=cds.evm.model.scaffold_14.200;Parent=evm.model.scaffold_14.200
#evm.TU.scaffold_14.201 removed; remove_reason=repeat_match;
scaffold_14	EVM	gene	1810670	1815747	.	+	.	ID=evm.TU.scaffold_14.201;Name=EVM%20prediction%20scaffold_14.201
scaffold_14	EVM	mRNA	1810670	1815747	.	+	.	ID=evm.model.scaffold_14.201;Parent=evm.TU.scaffold_14.201;Name=EVM%20prediction%20scaffold_14.201
scaffold_14	EVM	exon	1810670	1811035	.	+	.	ID=evm.model.scaffold_14.201.exon1;Parent=evm.model.scaffold_14.201
scaffold_14	EVM	CDS	1810670	1811035	.	+	0	ID=cds.evm.model.scaffold_14.201;Parent=evm.model.scaffold_14.201
scaffold_14	EVM	exon	1811135	1812154	.	+	.	ID=evm.model.scaffold_14.201.exon2;Parent=evm.model.scaffold_14.201
scaffold_14	EVM	CDS	1811135	1812154	.	+	0	ID=cds.evm.model.scaffold_14.201;Parent=evm.model.scaffold_14.201
scaffold_14	EVM	exon	1812219	1812576	.	+	.	ID=evm.model.scaffold_14.201.exon3;Parent=evm.model.scaffold_14.201
scaffold_14	EVM	CDS	1812219	1812576	.	+	0	ID=cds.evm.model.scaffold_14.201;Parent=evm.model.scaffold_14.201
scaffold_14	EVM	exon	1812679	1812803	.	+	.	ID=evm.model.scaffold_14.201.exon4;Parent=evm.model.scaffold_14.201
scaffold_14	EVM	CDS	1812679	1812803	.	+	2	ID=cds.evm.model.scaffold_14.201;Parent=evm.model.scaffold_14.201
scaffold_14	EVM	exon	1813643	1814060	.	+	.	ID=evm.model.scaffold_14.201.exon5;Parent=evm.model.scaffold_14.201
scaffold_14	EVM	CDS	1813643	1814060	.	+	0	ID=cds.evm.model.scaffold_14.201;Parent=evm.model.scaffold_14.201
scaffold_14	EVM	exon	1814141	1814518	.	+	.	ID=evm.model.scaffold_14.201.exon6;Parent=evm.model.scaffold_14.201
scaffold_14	EVM	CDS	1814141	1814518	.	+	2	ID=cds.evm.model.scaffold_14.201;Parent=evm.model.scaffold_14.201
scaffold_14	EVM	exon	1814766	1815188	.	+	.	ID=evm.model.scaffold_14.201.exon7;Parent=evm.model.scaffold_14.201
scaffold_14	EVM	CDS	1814766	1815188	.	+	2	ID=cds.evm.model.scaffold_14.201;Parent=evm.model.scaffold_14.201
scaffold_14	EVM	exon	1815404	1815747	.	+	.	ID=evm.model.scaffold_14.201.exon8;Parent=evm.model.scaffold_14.201
scaffold_14	EVM	CDS	1815404	1815747	.	+	2	ID=cds.evm.model.scaffold_14.201;Parent=evm.model.scaffold_14.201
#evm.TU.scaffold_14.203 removed; remove_reason=repeat_match;
scaffold_14	EVM	gene	1820578	1821578	.	+	.	ID=evm.TU.scaffold_14.203;Name=EVM%20prediction%20scaffold_14.203
scaffold_14	EVM	mRNA	1820578	1821578	.	+	.	ID=evm.model.scaffold_14.203;Parent=evm.TU.scaffold_14.203;Name=EVM%20prediction%20scaffold_14.203
scaffold_14	EVM	exon	1820578	1820634	.	+	.	ID=evm.model.scaffold_14.203.exon1;Parent=evm.model.scaffold_14.203
scaffold_14	EVM	CDS	1820578	1820634	.	+	0	ID=cds.evm.model.scaffold_14.203;Parent=evm.model.scaffold_14.203
scaffold_14	EVM	exon	1821213	1821578	.	+	.	ID=evm.model.scaffold_14.203.exon2;Parent=evm.model.scaffold_14.203
scaffold_14	EVM	CDS	1821213	1821578	.	+	0	ID=cds.evm.model.scaffold_14.203;Parent=evm.model.scaffold_14.203
#evm.TU.scaffold_14.206 removed; remove_reason=repeat_match;
scaffold_14	EVM	gene	1825656	1827200	.	+	.	ID=evm.TU.scaffold_14.206;Name=EVM%20prediction%20scaffold_14.206
scaffold_14	EVM	mRNA	1825656	1827200	.	+	.	ID=evm.model.scaffold_14.206;Parent=evm.TU.scaffold_14.206;Name=EVM%20prediction%20scaffold_14.206
scaffold_14	EVM	exon	1825656	1825910	.	+	.	ID=evm.model.scaffold_14.206.exon1;Parent=evm.model.scaffold_14.206
scaffold_14	EVM	CDS	1825656	1825910	.	+	0	ID=cds.evm.model.scaffold_14.206;Parent=evm.model.scaffold_14.206
scaffold_14	EVM	exon	1826761	1827036	.	+	.	ID=evm.model.scaffold_14.206.exon2;Parent=evm.model.scaffold_14.206
scaffold_14	EVM	CDS	1826761	1827036	.	+	0	ID=cds.evm.model.scaffold_14.206;Parent=evm.model.scaffold_14.206
scaffold_14	EVM	exon	1827063	1827200	.	+	.	ID=evm.model.scaffold_14.206.exon3;Parent=evm.model.scaffold_14.206
scaffold_14	EVM	CDS	1827063	1827200	.	+	0	ID=cds.evm.model.scaffold_14.206;Parent=evm.model.scaffold_14.206
#evm.TU.scaffold_14.207 removed; remove_reason=repeat_match;
scaffold_14	EVM	gene	1827573	1828445	.	+	.	ID=evm.TU.scaffold_14.207;Name=EVM%20prediction%20scaffold_14.207
scaffold_14	EVM	mRNA	1827573	1828445	.	+	.	ID=evm.model.scaffold_14.207;Parent=evm.TU.scaffold_14.207;Name=EVM%20prediction%20scaffold_14.207
scaffold_14	EVM	exon	1827573	1828006	.	+	.	ID=evm.model.scaffold_14.207.exon1;Parent=evm.model.scaffold_14.207
scaffold_14	EVM	CDS	1827573	1828006	.	+	0	ID=cds.evm.model.scaffold_14.207;Parent=evm.model.scaffold_14.207
scaffold_14	EVM	exon	1828160	1828445	.	+	.	ID=evm.model.scaffold_14.207.exon2;Parent=evm.model.scaffold_14.207
scaffold_14	EVM	CDS	1828160	1828445	.	+	1	ID=cds.evm.model.scaffold_14.207;Parent=evm.model.scaffold_14.207
#evm.TU.scaffold_14.209 removed; remove_reason=repeat_match;
scaffold_14	EVM	gene	1830107	1830610	.	+	.	ID=evm.TU.scaffold_14.209;Name=EVM%20prediction%20scaffold_14.209
scaffold_14	EVM	mRNA	1830107	1830610	.	+	.	ID=evm.model.scaffold_14.209;Parent=evm.TU.scaffold_14.209;Name=EVM%20prediction%20scaffold_14.209
scaffold_14	EVM	exon	1830107	1830610	.	+	.	ID=evm.model.scaffold_14.209.exon1;Parent=evm.model.scaffold_14.209
scaffold_14	EVM	CDS	1830107	1830610	.	+	0	ID=cds.evm.model.scaffold_14.209;Parent=evm.model.scaffold_14.209
#evm.TU.scaffold_14.214 removed; remove_reason=repeat_match;
scaffold_14	EVM	gene	1839597	1843494	.	+	.	ID=evm.TU.scaffold_14.214;Name=EVM%20prediction%20scaffold_14.214
scaffold_14	EVM	mRNA	1839597	1843494	.	+	.	ID=evm.model.scaffold_14.214;Parent=evm.TU.scaffold_14.214;Name=EVM%20prediction%20scaffold_14.214
scaffold_14	EVM	exon	1839597	1839722	.	+	.	ID=evm.model.scaffold_14.214.exon1;Parent=evm.model.scaffold_14.214
scaffold_14	EVM	CDS	1839597	1839722	.	+	0	ID=cds.evm.model.scaffold_14.214;Parent=evm.model.scaffold_14.214
scaffold_14	EVM	exon	1839883	1840304	.	+	.	ID=evm.model.scaffold_14.214.exon2;Parent=evm.model.scaffold_14.214
scaffold_14	EVM	CDS	1839883	1840304	.	+	0	ID=cds.evm.model.scaffold_14.214;Parent=evm.model.scaffold_14.214
scaffold_14	EVM	exon	1840414	1840680	.	+	.	ID=evm.model.scaffold_14.214.exon3;Parent=evm.model.scaffold_14.214
scaffold_14	EVM	CDS	1840414	1840680	.	+	1	ID=cds.evm.model.scaffold_14.214;Parent=evm.model.scaffold_14.214
scaffold_14	EVM	exon	1841067	1841216	.	+	.	ID=evm.model.scaffold_14.214.exon4;Parent=evm.model.scaffold_14.214
scaffold_14	EVM	CDS	1841067	1841216	.	+	1	ID=cds.evm.model.scaffold_14.214;Parent=evm.model.scaffold_14.214
scaffold_14	EVM	exon	1841323	1841428	.	+	.	ID=evm.model.scaffold_14.214.exon5;Parent=evm.model.scaffold_14.214
scaffold_14	EVM	CDS	1841323	1841428	.	+	1	ID=cds.evm.model.scaffold_14.214;Parent=evm.model.scaffold_14.214
scaffold_14	EVM	exon	1841515	1841673	.	+	.	ID=evm.model.scaffold_14.214.exon6;Parent=evm.model.scaffold_14.214
scaffold_14	EVM	CDS	1841515	1841673	.	+	0	ID=cds.evm.model.scaffold_14.214;Parent=evm.model.scaffold_14.214
scaffold_14	EVM	exon	1841731	1842008	.	+	.	ID=evm.model.scaffold_14.214.exon7;Parent=evm.model.scaffold_14.214
scaffold_14	EVM	CDS	1841731	1842008	.	+	0	ID=cds.evm.model.scaffold_14.214;Parent=evm.model.scaffold_14.214
scaffold_14	EVM	exon	1842248	1842403	.	+	.	ID=evm.model.scaffold_14.214.exon8;Parent=evm.model.scaffold_14.214
scaffold_14	EVM	CDS	1842248	1842403	.	+	1	ID=cds.evm.model.scaffold_14.214;Parent=evm.model.scaffold_14.214
scaffold_14	EVM	exon	1842467	1842621	.	+	.	ID=evm.model.scaffold_14.214.exon9;Parent=evm.model.scaffold_14.214
scaffold_14	EVM	CDS	1842467	1842621	.	+	1	ID=cds.evm.model.scaffold_14.214;Parent=evm.model.scaffold_14.214
scaffold_14	EVM	exon	1842765	1842901	.	+	.	ID=evm.model.scaffold_14.214.exon10;Parent=evm.model.scaffold_14.214
scaffold_14	EVM	CDS	1842765	1842901	.	+	2	ID=cds.evm.model.scaffold_14.214;Parent=evm.model.scaffold_14.214
scaffold_14	EVM	exon	1842982	1843090	.	+	.	ID=evm.model.scaffold_14.214.exon11;Parent=evm.model.scaffold_14.214
scaffold_14	EVM	CDS	1842982	1843090	.	+	0	ID=cds.evm.model.scaffold_14.214;Parent=evm.model.scaffold_14.214
scaffold_14	EVM	exon	1843175	1843494	.	+	.	ID=evm.model.scaffold_14.214.exon12;Parent=evm.model.scaffold_14.214
scaffold_14	EVM	CDS	1843175	1843494	.	+	2	ID=cds.evm.model.scaffold_14.214;Parent=evm.model.scaffold_14.214
#evm.TU.scaffold_14.215 removed; remove_reason=repeat_match;
scaffold_14	EVM	gene	1844397	1846380	.	+	.	ID=evm.TU.scaffold_14.215;Name=EVM%20prediction%20scaffold_14.215
scaffold_14	EVM	mRNA	1844397	1846380	.	+	.	ID=evm.model.scaffold_14.215;Parent=evm.TU.scaffold_14.215;Name=EVM%20prediction%20scaffold_14.215
scaffold_14	EVM	exon	1844397	1844422	.	+	.	ID=evm.model.scaffold_14.215.exon1;Parent=evm.model.scaffold_14.215
scaffold_14	EVM	CDS	1844397	1844422	.	+	0	ID=cds.evm.model.scaffold_14.215;Parent=evm.model.scaffold_14.215
scaffold_14	EVM	exon	1844495	1844766	.	+	.	ID=evm.model.scaffold_14.215.exon2;Parent=evm.model.scaffold_14.215
scaffold_14	EVM	CDS	1844495	1844766	.	+	1	ID=cds.evm.model.scaffold_14.215;Parent=evm.model.scaffold_14.215
scaffold_14	EVM	exon	1844918	1845130	.	+	.	ID=evm.model.scaffold_14.215.exon3;Parent=evm.model.scaffold_14.215
scaffold_14	EVM	CDS	1844918	1845130	.	+	2	ID=cds.evm.model.scaffold_14.215;Parent=evm.model.scaffold_14.215
scaffold_14	EVM	exon	1845570	1845716	.	+	.	ID=evm.model.scaffold_14.215.exon4;Parent=evm.model.scaffold_14.215
scaffold_14	EVM	CDS	1845570	1845716	.	+	2	ID=cds.evm.model.scaffold_14.215;Parent=evm.model.scaffold_14.215
scaffold_14	EVM	exon	1845785	1845800	.	+	.	ID=evm.model.scaffold_14.215.exon5;Parent=evm.model.scaffold_14.215
scaffold_14	EVM	CDS	1845785	1845800	.	+	2	ID=cds.evm.model.scaffold_14.215;Parent=evm.model.scaffold_14.215
scaffold_14	EVM	exon	1845887	1845988	.	+	.	ID=evm.model.scaffold_14.215.exon6;Parent=evm.model.scaffold_14.215
scaffold_14	EVM	CDS	1845887	1845988	.	+	1	ID=cds.evm.model.scaffold_14.215;Parent=evm.model.scaffold_14.215
scaffold_14	EVM	exon	1846050	1846380	.	+	.	ID=evm.model.scaffold_14.215.exon7;Parent=evm.model.scaffold_14.215
scaffold_14	EVM	CDS	1846050	1846380	.	+	1	ID=cds.evm.model.scaffold_14.215;Parent=evm.model.scaffold_14.215
#evm.TU.scaffold_14.217 removed; remove_reason=repeat_match;
scaffold_14	EVM	gene	1855509	1857359	.	+	.	ID=evm.TU.scaffold_14.217;Name=EVM%20prediction%20scaffold_14.217
scaffold_14	EVM	mRNA	1855509	1857359	.	+	.	ID=evm.model.scaffold_14.217;Parent=evm.TU.scaffold_14.217;Name=EVM%20prediction%20scaffold_14.217
scaffold_14	EVM	exon	1855509	1855586	.	+	.	ID=evm.model.scaffold_14.217.exon1;Parent=evm.model.scaffold_14.217
scaffold_14	EVM	CDS	1855509	1855586	.	+	0	ID=cds.evm.model.scaffold_14.217;Parent=evm.model.scaffold_14.217
scaffold_14	EVM	exon	1855663	1855846	.	+	.	ID=evm.model.scaffold_14.217.exon2;Parent=evm.model.scaffold_14.217
scaffold_14	EVM	CDS	1855663	1855846	.	+	0	ID=cds.evm.model.scaffold_14.217;Parent=evm.model.scaffold_14.217
scaffold_14	EVM	exon	1855917	1856048	.	+	.	ID=evm.model.scaffold_14.217.exon3;Parent=evm.model.scaffold_14.217
scaffold_14	EVM	CDS	1855917	1856048	.	+	2	ID=cds.evm.model.scaffold_14.217;Parent=evm.model.scaffold_14.217
scaffold_14	EVM	exon	1856845	1857359	.	+	.	ID=evm.model.scaffold_14.217.exon4;Parent=evm.model.scaffold_14.217
scaffold_14	EVM	CDS	1856845	1857359	.	+	2	ID=cds.evm.model.scaffold_14.217;Parent=evm.model.scaffold_14.217
#evm.TU.scaffold_14.218 removed; remove_reason=repeat_match;
scaffold_14	EVM	gene	1857536	1857862	.	+	.	ID=evm.TU.scaffold_14.218;Name=EVM%20prediction%20scaffold_14.218
scaffold_14	EVM	mRNA	1857536	1857862	.	+	.	ID=evm.model.scaffold_14.218;Parent=evm.TU.scaffold_14.218;Name=EVM%20prediction%20scaffold_14.218
scaffold_14	EVM	exon	1857536	1857862	.	+	.	ID=evm.model.scaffold_14.218.exon1;Parent=evm.model.scaffold_14.218
scaffold_14	EVM	CDS	1857536	1857862	.	+	0	ID=cds.evm.model.scaffold_14.218;Parent=evm.model.scaffold_14.218
#evm.TU.scaffold_14.222 removed; remove_reason=repeat_match;
scaffold_14	EVM	gene	1862164	1863228	.	+	.	ID=evm.TU.scaffold_14.222;Name=EVM%20prediction%20scaffold_14.222
scaffold_14	EVM	mRNA	1862164	1863228	.	+	.	ID=evm.model.scaffold_14.222;Parent=evm.TU.scaffold_14.222;Name=EVM%20prediction%20scaffold_14.222
scaffold_14	EVM	exon	1862164	1862582	.	+	.	ID=evm.model.scaffold_14.222.exon1;Parent=evm.model.scaffold_14.222
scaffold_14	EVM	CDS	1862164	1862582	.	+	0	ID=cds.evm.model.scaffold_14.222;Parent=evm.model.scaffold_14.222
scaffold_14	EVM	exon	1862997	1863228	.	+	.	ID=evm.model.scaffold_14.222.exon2;Parent=evm.model.scaffold_14.222
scaffold_14	EVM	CDS	1862997	1863228	.	+	1	ID=cds.evm.model.scaffold_14.222;Parent=evm.model.scaffold_14.222
#evm.TU.scaffold_14.223 removed; remove_reason=repeat_match;
scaffold_14	EVM	gene	1871104	1871439	.	+	.	ID=evm.TU.scaffold_14.223;Name=EVM%20prediction%20scaffold_14.223
scaffold_14	EVM	mRNA	1871104	1871439	.	+	.	ID=evm.model.scaffold_14.223;Parent=evm.TU.scaffold_14.223;Name=EVM%20prediction%20scaffold_14.223
scaffold_14	EVM	exon	1871104	1871439	.	+	.	ID=evm.model.scaffold_14.223.exon1;Parent=evm.model.scaffold_14.223
scaffold_14	EVM	CDS	1871104	1871439	.	+	0	ID=cds.evm.model.scaffold_14.223;Parent=evm.model.scaffold_14.223
#evm.TU.scaffold_14.230 removed; remove_reason=repeat_match;
scaffold_14	EVM	gene	1938883	1949382	.	-	.	ID=evm.TU.scaffold_14.230;Name=EVM%20prediction%20scaffold_14.230
scaffold_14	EVM	mRNA	1938883	1949382	.	-	.	ID=evm.model.scaffold_14.230;Parent=evm.TU.scaffold_14.230;Name=EVM%20prediction%20scaffold_14.230
scaffold_14	EVM	exon	1948377	1949382	.	-	.	ID=evm.model.scaffold_14.230.exon1;Parent=evm.model.scaffold_14.230
scaffold_14	EVM	CDS	1948377	1949382	.	-	0	ID=cds.evm.model.scaffold_14.230;Parent=evm.model.scaffold_14.230
scaffold_14	EVM	exon	1948105	1948299	.	-	.	ID=evm.model.scaffold_14.230.exon2;Parent=evm.model.scaffold_14.230
scaffold_14	EVM	CDS	1948105	1948299	.	-	2	ID=cds.evm.model.scaffold_14.230;Parent=evm.model.scaffold_14.230
scaffold_14	EVM	exon	1947930	1948038	.	-	.	ID=evm.model.scaffold_14.230.exon3;Parent=evm.model.scaffold_14.230
scaffold_14	EVM	CDS	1947930	1948038	.	-	2	ID=cds.evm.model.scaffold_14.230;Parent=evm.model.scaffold_14.230
scaffold_14	EVM	exon	1947270	1947894	.	-	.	ID=evm.model.scaffold_14.230.exon4;Parent=evm.model.scaffold_14.230
scaffold_14	EVM	CDS	1947270	1947894	.	-	1	ID=cds.evm.model.scaffold_14.230;Parent=evm.model.scaffold_14.230
scaffold_14	EVM	exon	1946513	1947141	.	-	.	ID=evm.model.scaffold_14.230.exon5;Parent=evm.model.scaffold_14.230
scaffold_14	EVM	CDS	1946513	1947141	.	-	0	ID=cds.evm.model.scaffold_14.230;Parent=evm.model.scaffold_14.230
scaffold_14	EVM	exon	1946252	1946444	.	-	.	ID=evm.model.scaffold_14.230.exon6;Parent=evm.model.scaffold_14.230
scaffold_14	EVM	CDS	1946252	1946444	.	-	1	ID=cds.evm.model.scaffold_14.230;Parent=evm.model.scaffold_14.230
scaffold_14	EVM	exon	1938883	1939026	.	-	.	ID=evm.model.scaffold_14.230.exon7;Parent=evm.model.scaffold_14.230
scaffold_14	EVM	CDS	1938883	1939026	.	-	0	ID=cds.evm.model.scaffold_14.230;Parent=evm.model.scaffold_14.230
#evm.TU.scaffold_14.545 removed; remove_reason=repeat_match;
scaffold_14	EVM	gene	6404159	6404611	.	+	.	ID=evm.TU.scaffold_14.545;Name=EVM%20prediction%20scaffold_14.545
scaffold_14	EVM	mRNA	6404159	6404611	.	+	.	ID=evm.model.scaffold_14.545;Parent=evm.TU.scaffold_14.545;Name=EVM%20prediction%20scaffold_14.545
scaffold_14	EVM	exon	6404159	6404611	.	+	.	ID=evm.model.scaffold_14.545.exon1;Parent=evm.model.scaffold_14.545
scaffold_14	EVM	CDS	6404159	6404611	.	+	0	ID=cds.evm.model.scaffold_14.545;Parent=evm.model.scaffold_14.545
#evm.TU.scaffold_127.338 removed; remove_reason=repeat_match;
scaffold_127	EVM	gene	3391330	3392955	.	+	.	ID=evm.TU.scaffold_127.338;Name=EVM%20prediction%20scaffold_127.338
scaffold_127	EVM	mRNA	3391330	3392955	.	+	.	ID=evm.model.scaffold_127.338;Parent=evm.TU.scaffold_127.338;Name=EVM%20prediction%20scaffold_127.338
scaffold_127	EVM	exon	3391330	3392955	.	+	.	ID=evm.model.scaffold_127.338.exon1;Parent=evm.model.scaffold_127.338
scaffold_127	EVM	CDS	3391330	3392955	.	+	0	ID=cds.evm.model.scaffold_127.338;Parent=evm.model.scaffold_127.338
#evm.TU.scaffold_127.362 removed; remove_reason=repeat_match;
scaffold_127	EVM	gene	3604461	3604853	.	-	.	ID=evm.TU.scaffold_127.362;Name=EVM%20prediction%20scaffold_127.362
scaffold_127	EVM	mRNA	3604461	3604853	.	-	.	ID=evm.model.scaffold_127.362;Parent=evm.TU.scaffold_127.362;Name=EVM%20prediction%20scaffold_127.362
scaffold_127	EVM	exon	3604461	3604853	.	-	.	ID=evm.model.scaffold_127.362.exon1;Parent=evm.model.scaffold_127.362
scaffold_127	EVM	CDS	3604461	3604853	.	-	0	ID=cds.evm.model.scaffold_127.362;Parent=evm.model.scaffold_127.362
#evm.TU.scaffold_127.444 removed; remove_reason=repeat_match;
scaffold_127	EVM	gene	4708946	4709644	.	-	.	ID=evm.TU.scaffold_127.444;Name=EVM%20prediction%20scaffold_127.444
scaffold_127	EVM	mRNA	4708946	4709644	.	-	.	ID=evm.model.scaffold_127.444;Parent=evm.TU.scaffold_127.444;Name=EVM%20prediction%20scaffold_127.444
scaffold_127	EVM	exon	4708946	4709644	.	-	.	ID=evm.model.scaffold_127.444.exon1;Parent=evm.model.scaffold_127.444
scaffold_127	EVM	CDS	4708946	4709644	.	-	0	ID=cds.evm.model.scaffold_127.444;Parent=evm.model.scaffold_127.444
#evm.TU.scaffold_127.468 removed; remove_reason=repeat_match;
scaffold_127	EVM	gene	5264236	5265749	.	-	.	ID=evm.TU.scaffold_127.468;Name=EVM%20prediction%20scaffold_127.468
scaffold_127	EVM	mRNA	5264236	5265749	.	-	.	ID=evm.model.scaffold_127.468;Parent=evm.TU.scaffold_127.468;Name=EVM%20prediction%20scaffold_127.468
scaffold_127	EVM	exon	5265472	5265749	.	-	.	ID=evm.model.scaffold_127.468.exon1;Parent=evm.model.scaffold_127.468
scaffold_127	EVM	CDS	5265472	5265749	.	-	0	ID=cds.evm.model.scaffold_127.468;Parent=evm.model.scaffold_127.468
scaffold_127	EVM	exon	5264838	5265374	.	-	.	ID=evm.model.scaffold_127.468.exon2;Parent=evm.model.scaffold_127.468
scaffold_127	EVM	CDS	5264838	5265374	.	-	1	ID=cds.evm.model.scaffold_127.468;Parent=evm.model.scaffold_127.468
scaffold_127	EVM	exon	5264389	5264698	.	-	.	ID=evm.model.scaffold_127.468.exon3;Parent=evm.model.scaffold_127.468
scaffold_127	EVM	CDS	5264389	5264698	.	-	1	ID=cds.evm.model.scaffold_127.468;Parent=evm.model.scaffold_127.468
scaffold_127	EVM	exon	5264236	5264265	.	-	.	ID=evm.model.scaffold_127.468.exon4;Parent=evm.model.scaffold_127.468
scaffold_127	EVM	CDS	5264236	5264265	.	-	0	ID=cds.evm.model.scaffold_127.468;Parent=evm.model.scaffold_127.468
#evm.TU.scaffold_127.469 removed; remove_reason=repeat_match;
scaffold_127	EVM	gene	5266092	5268085	.	-	.	ID=evm.TU.scaffold_127.469;Name=EVM%20prediction%20scaffold_127.469
scaffold_127	EVM	mRNA	5266092	5268085	.	-	.	ID=evm.model.scaffold_127.469;Parent=evm.TU.scaffold_127.469;Name=EVM%20prediction%20scaffold_127.469
scaffold_127	EVM	exon	5268080	5268085	.	-	.	ID=evm.model.scaffold_127.469.exon1;Parent=evm.model.scaffold_127.469
scaffold_127	EVM	CDS	5268080	5268085	.	-	0	ID=cds.evm.model.scaffold_127.469;Parent=evm.model.scaffold_127.469
scaffold_127	EVM	exon	5267430	5267711	.	-	.	ID=evm.model.scaffold_127.469.exon2;Parent=evm.model.scaffold_127.469
scaffold_127	EVM	CDS	5267430	5267711	.	-	0	ID=cds.evm.model.scaffold_127.469;Parent=evm.model.scaffold_127.469
scaffold_127	EVM	exon	5266092	5267303	.	-	.	ID=evm.model.scaffold_127.469.exon3;Parent=evm.model.scaffold_127.469
scaffold_127	EVM	CDS	5266092	5267303	.	-	0	ID=cds.evm.model.scaffold_127.469;Parent=evm.model.scaffold_127.469
#evm.TU.scaffold_127.477 removed; remove_reason=repeat_match;
scaffold_127	EVM	gene	5501230	5501781	.	+	.	ID=evm.TU.scaffold_127.477;Name=EVM%20prediction%20scaffold_127.477
scaffold_127	EVM	mRNA	5501230	5501781	.	+	.	ID=evm.model.scaffold_127.477;Parent=evm.TU.scaffold_127.477;Name=EVM%20prediction%20scaffold_127.477
scaffold_127	EVM	exon	5501230	5501781	.	+	.	ID=evm.model.scaffold_127.477.exon1;Parent=evm.model.scaffold_127.477
scaffold_127	EVM	CDS	5501230	5501781	.	+	0	ID=cds.evm.model.scaffold_127.477;Parent=evm.model.scaffold_127.477
#evm.TU.scaffold_127.479 removed; remove_reason=repeat_match;
scaffold_127	EVM	gene	5504583	5506481	.	-	.	ID=evm.TU.scaffold_127.479;Name=EVM%20prediction%20scaffold_127.479
scaffold_127	EVM	mRNA	5504583	5506481	.	-	.	ID=evm.model.scaffold_127.479;Parent=evm.TU.scaffold_127.479;Name=EVM%20prediction%20scaffold_127.479
scaffold_127	EVM	exon	5506404	5506481	.	-	.	ID=evm.model.scaffold_127.479.exon1;Parent=evm.model.scaffold_127.479
scaffold_127	EVM	CDS	5506404	5506481	.	-	0	ID=cds.evm.model.scaffold_127.479;Parent=evm.model.scaffold_127.479
scaffold_127	EVM	exon	5506071	5506323	.	-	.	ID=evm.model.scaffold_127.479.exon2;Parent=evm.model.scaffold_127.479
scaffold_127	EVM	CDS	5506071	5506323	.	-	0	ID=cds.evm.model.scaffold_127.479;Parent=evm.model.scaffold_127.479
scaffold_127	EVM	exon	5505825	5506048	.	-	.	ID=evm.model.scaffold_127.479.exon3;Parent=evm.model.scaffold_127.479
scaffold_127	EVM	CDS	5505825	5506048	.	-	2	ID=cds.evm.model.scaffold_127.479;Parent=evm.model.scaffold_127.479
scaffold_127	EVM	exon	5505455	5505724	.	-	.	ID=evm.model.scaffold_127.479.exon4;Parent=evm.model.scaffold_127.479
scaffold_127	EVM	CDS	5505455	5505724	.	-	0	ID=cds.evm.model.scaffold_127.479;Parent=evm.model.scaffold_127.479
scaffold_127	EVM	exon	5504583	5505290	.	-	.	ID=evm.model.scaffold_127.479.exon5;Parent=evm.model.scaffold_127.479
scaffold_127	EVM	CDS	5504583	5505290	.	-	0	ID=cds.evm.model.scaffold_127.479;Parent=evm.model.scaffold_127.479
#evm.TU.scaffold_127.490 removed; remove_reason=repeat_match;
scaffold_127	EVM	gene	5702163	5702630	.	+	.	ID=evm.TU.scaffold_127.490;Name=EVM%20prediction%20scaffold_127.490
scaffold_127	EVM	mRNA	5702163	5702630	.	+	.	ID=evm.model.scaffold_127.490;Parent=evm.TU.scaffold_127.490;Name=EVM%20prediction%20scaffold_127.490
scaffold_127	EVM	exon	5702163	5702630	.	+	.	ID=evm.model.scaffold_127.490.exon1;Parent=evm.model.scaffold_127.490
scaffold_127	EVM	CDS	5702163	5702630	.	+	0	ID=cds.evm.model.scaffold_127.490;Parent=evm.model.scaffold_127.490
#evm.TU.scaffold_127.491 removed; remove_reason=repeat_match;
scaffold_127	EVM	gene	5703200	5704948	.	+	.	ID=evm.TU.scaffold_127.491;Name=EVM%20prediction%20scaffold_127.491
scaffold_127	EVM	mRNA	5703200	5704948	.	+	.	ID=evm.model.scaffold_127.491;Parent=evm.TU.scaffold_127.491;Name=EVM%20prediction%20scaffold_127.491
scaffold_127	EVM	exon	5703200	5704948	.	+	.	ID=evm.model.scaffold_127.491.exon1;Parent=evm.model.scaffold_127.491
scaffold_127	EVM	CDS	5703200	5704948	.	+	0	ID=cds.evm.model.scaffold_127.491;Parent=evm.model.scaffold_127.491
#evm.TU.scaffold_127.492 removed; remove_reason=repeat_match;
scaffold_127	EVM	gene	5705143	5706249	.	+	.	ID=evm.TU.scaffold_127.492;Name=EVM%20prediction%20scaffold_127.492
scaffold_127	EVM	mRNA	5705143	5706249	.	+	.	ID=evm.model.scaffold_127.492;Parent=evm.TU.scaffold_127.492;Name=EVM%20prediction%20scaffold_127.492
scaffold_127	EVM	exon	5705143	5705795	.	+	.	ID=evm.model.scaffold_127.492.exon1;Parent=evm.model.scaffold_127.492
scaffold_127	EVM	CDS	5705143	5705795	.	+	0	ID=cds.evm.model.scaffold_127.492;Parent=evm.model.scaffold_127.492
scaffold_127	EVM	exon	5705870	5706086	.	+	.	ID=evm.model.scaffold_127.492.exon2;Parent=evm.model.scaffold_127.492
scaffold_127	EVM	CDS	5705870	5706086	.	+	1	ID=cds.evm.model.scaffold_127.492;Parent=evm.model.scaffold_127.492
scaffold_127	EVM	exon	5706187	5706249	.	+	.	ID=evm.model.scaffold_127.492.exon3;Parent=evm.model.scaffold_127.492
scaffold_127	EVM	CDS	5706187	5706249	.	+	0	ID=cds.evm.model.scaffold_127.492;Parent=evm.model.scaffold_127.492
#evm.TU.contig_577.1 removed; remove_reason=repeat_match;
contig_577	EVM	gene	3818	5691	.	+	.	ID=evm.TU.contig_577.1;Name=EVM%20prediction%20contig_577.1
contig_577	EVM	mRNA	3818	5691	.	+	.	ID=evm.model.contig_577.1;Parent=evm.TU.contig_577.1;Name=EVM%20prediction%20contig_577.1
contig_577	EVM	exon	3818	3927	.	+	.	ID=evm.model.contig_577.1.exon1;Parent=evm.model.contig_577.1
contig_577	EVM	CDS	3818	3927	.	+	0	ID=cds.evm.model.contig_577.1;Parent=evm.model.contig_577.1
contig_577	EVM	exon	4107	4706	.	+	.	ID=evm.model.contig_577.1.exon2;Parent=evm.model.contig_577.1
contig_577	EVM	CDS	4107	4706	.	+	1	ID=cds.evm.model.contig_577.1;Parent=evm.model.contig_577.1
contig_577	EVM	exon	4741	4846	.	+	.	ID=evm.model.contig_577.1.exon3;Parent=evm.model.contig_577.1
contig_577	EVM	CDS	4741	4846	.	+	1	ID=cds.evm.model.contig_577.1;Parent=evm.model.contig_577.1
contig_577	EVM	exon	5593	5691	.	+	.	ID=evm.model.contig_577.1.exon4;Parent=evm.model.contig_577.1
contig_577	EVM	CDS	5593	5691	.	+	0	ID=cds.evm.model.contig_577.1;Parent=evm.model.contig_577.1
#evm.TU.contig_577.2 removed; remove_reason=seq_too_short;
contig_577	EVM	gene	6727	6878	.	-	.	ID=evm.TU.contig_577.2;Name=EVM%20prediction%20contig_577.2
contig_577	EVM	mRNA	6727	6878	.	-	.	ID=evm.model.contig_577.2;Parent=evm.TU.contig_577.2;Name=EVM%20prediction%20contig_577.2
contig_577	EVM	exon	6727	6878	.	-	.	ID=evm.model.contig_577.2.exon1;Parent=evm.model.contig_577.2
contig_577	EVM	CDS	6727	6878	.	-	2	ID=cds.evm.model.contig_577.2;Parent=evm.model.contig_577.2
#evm.TU.contig_171.46 removed; remove_reason=repeat_match;
contig_171	EVM	gene	417381	419538	.	+	.	ID=evm.TU.contig_171.46;Name=EVM%20prediction%20contig_171.46
contig_171	EVM	mRNA	417381	419538	.	+	.	ID=evm.model.contig_171.46;Parent=evm.TU.contig_171.46;Name=EVM%20prediction%20contig_171.46
contig_171	EVM	exon	417381	417439	.	+	.	ID=evm.model.contig_171.46.exon1;Parent=evm.model.contig_171.46
contig_171	EVM	CDS	417381	417439	.	+	0	ID=cds.evm.model.contig_171.46;Parent=evm.model.contig_171.46
contig_171	EVM	exon	417897	418048	.	+	.	ID=evm.model.contig_171.46.exon2;Parent=evm.model.contig_171.46
contig_171	EVM	CDS	417897	418048	.	+	1	ID=cds.evm.model.contig_171.46;Parent=evm.model.contig_171.46
contig_171	EVM	exon	418331	418470	.	+	.	ID=evm.model.contig_171.46.exon3;Parent=evm.model.contig_171.46
contig_171	EVM	CDS	418331	418470	.	+	2	ID=cds.evm.model.contig_171.46;Parent=evm.model.contig_171.46
contig_171	EVM	exon	418564	418741	.	+	.	ID=evm.model.contig_171.46.exon4;Parent=evm.model.contig_171.46
contig_171	EVM	CDS	418564	418741	.	+	0	ID=cds.evm.model.contig_171.46;Parent=evm.model.contig_171.46
contig_171	EVM	exon	418920	419241	.	+	.	ID=evm.model.contig_171.46.exon5;Parent=evm.model.contig_171.46
contig_171	EVM	CDS	418920	419241	.	+	2	ID=cds.evm.model.contig_171.46;Parent=evm.model.contig_171.46
contig_171	EVM	exon	419394	419538	.	+	.	ID=evm.model.contig_171.46.exon6;Parent=evm.model.contig_171.46
contig_171	EVM	CDS	419394	419538	.	+	1	ID=cds.evm.model.contig_171.46;Parent=evm.model.contig_171.46
#evm.TU.contig_653.13 removed; remove_reason=repeat_match;
contig_653	EVM	gene	28954	31473	.	-	.	ID=evm.TU.contig_653.13;Name=EVM%20prediction%20contig_653.13
contig_653	EVM	mRNA	28954	31473	.	-	.	ID=evm.model.contig_653.13;Parent=evm.TU.contig_653.13;Name=EVM%20prediction%20contig_653.13
contig_653	EVM	exon	28954	31473	.	-	.	ID=evm.model.contig_653.13.exon1;Parent=evm.model.contig_653.13
contig_653	EVM	CDS	28954	31473	.	-	0	ID=cds.evm.model.contig_653.13;Parent=evm.model.contig_653.13
#evm.TU.contig_92.3 removed; remove_reason=repeat_match;
contig_92	EVM	gene	9015	10951	.	+	.	ID=evm.TU.contig_92.3;Name=EVM%20prediction%20contig_92.3
contig_92	EVM	mRNA	9015	10951	.	+	.	ID=evm.model.contig_92.3;Parent=evm.TU.contig_92.3;Name=EVM%20prediction%20contig_92.3
contig_92	EVM	exon	9015	9672	.	+	.	ID=evm.model.contig_92.3.exon1;Parent=evm.model.contig_92.3
contig_92	EVM	CDS	9015	9672	.	+	0	ID=cds.evm.model.contig_92.3;Parent=evm.model.contig_92.3
contig_92	EVM	exon	9730	9947	.	+	.	ID=evm.model.contig_92.3.exon2;Parent=evm.model.contig_92.3
contig_92	EVM	CDS	9730	9947	.	+	2	ID=cds.evm.model.contig_92.3;Parent=evm.model.contig_92.3
contig_92	EVM	exon	10171	10463	.	+	.	ID=evm.model.contig_92.3.exon3;Parent=evm.model.contig_92.3
contig_92	EVM	CDS	10171	10463	.	+	0	ID=cds.evm.model.contig_92.3;Parent=evm.model.contig_92.3
contig_92	EVM	exon	10561	10951	.	+	.	ID=evm.model.contig_92.3.exon4;Parent=evm.model.contig_92.3
contig_92	EVM	CDS	10561	10951	.	+	1	ID=cds.evm.model.contig_92.3;Parent=evm.model.contig_92.3
#evm.TU.contig_655.1 removed; remove_reason=repeat_match;
contig_655	EVM	gene	20341	21701	.	+	.	ID=evm.TU.contig_655.1;Name=EVM%20prediction%20contig_655.1
contig_655	EVM	mRNA	20341	21701	.	+	.	ID=evm.model.contig_655.1;Parent=evm.TU.contig_655.1;Name=EVM%20prediction%20contig_655.1
contig_655	EVM	exon	20341	20508	.	+	.	ID=evm.model.contig_655.1.exon1;Parent=evm.model.contig_655.1
contig_655	EVM	CDS	20341	20508	.	+	0	ID=cds.evm.model.contig_655.1;Parent=evm.model.contig_655.1
contig_655	EVM	exon	20598	20984	.	+	.	ID=evm.model.contig_655.1.exon2;Parent=evm.model.contig_655.1
contig_655	EVM	CDS	20598	20984	.	+	0	ID=cds.evm.model.contig_655.1;Parent=evm.model.contig_655.1
contig_655	EVM	exon	21211	21390	.	+	.	ID=evm.model.contig_655.1.exon3;Parent=evm.model.contig_655.1
contig_655	EVM	CDS	21211	21390	.	+	0	ID=cds.evm.model.contig_655.1;Parent=evm.model.contig_655.1
contig_655	EVM	exon	21471	21701	.	+	.	ID=evm.model.contig_655.1.exon4;Parent=evm.model.contig_655.1
contig_655	EVM	CDS	21471	21701	.	+	0	ID=cds.evm.model.contig_655.1;Parent=evm.model.contig_655.1
#evm.TU.scaffold_71.1 removed; remove_reason=seq_too_short;
scaffold_71	EVM	gene	9297	9446	.	-	.	ID=evm.TU.scaffold_71.1;Name=EVM%20prediction%20scaffold_71.1
scaffold_71	EVM	mRNA	9297	9446	.	-	.	ID=evm.model.scaffold_71.1;Parent=evm.TU.scaffold_71.1;Name=EVM%20prediction%20scaffold_71.1
scaffold_71	EVM	exon	9297	9446	.	-	.	ID=evm.model.scaffold_71.1.exon1;Parent=evm.model.scaffold_71.1
scaffold_71	EVM	CDS	9297	9446	.	-	0	ID=cds.evm.model.scaffold_71.1;Parent=evm.model.scaffold_71.1
#evm.TU.scaffold_71.37 removed; remove_reason=repeat_match;
scaffold_71	EVM	gene	211122	211691	.	-	.	ID=evm.TU.scaffold_71.37;Name=EVM%20prediction%20scaffold_71.37
scaffold_71	EVM	mRNA	211122	211691	.	-	.	ID=evm.model.scaffold_71.37;Parent=evm.TU.scaffold_71.37;Name=EVM%20prediction%20scaffold_71.37
scaffold_71	EVM	exon	211122	211691	.	-	.	ID=evm.model.scaffold_71.37.exon1;Parent=evm.model.scaffold_71.37
scaffold_71	EVM	CDS	211122	211691	.	-	0	ID=cds.evm.model.scaffold_71.37;Parent=evm.model.scaffold_71.37
#evm.TU.scaffold_71.38 removed; remove_reason=repeat_match;
scaffold_71	EVM	gene	211729	212285	.	-	.	ID=evm.TU.scaffold_71.38;Name=EVM%20prediction%20scaffold_71.38
scaffold_71	EVM	mRNA	211729	212285	.	-	.	ID=evm.model.scaffold_71.38;Parent=evm.TU.scaffold_71.38;Name=EVM%20prediction%20scaffold_71.38
scaffold_71	EVM	exon	212251	212285	.	-	.	ID=evm.model.scaffold_71.38.exon1;Parent=evm.model.scaffold_71.38
scaffold_71	EVM	CDS	212251	212285	.	-	0	ID=cds.evm.model.scaffold_71.38;Parent=evm.model.scaffold_71.38
scaffold_71	EVM	exon	211729	212167	.	-	.	ID=evm.model.scaffold_71.38.exon2;Parent=evm.model.scaffold_71.38
scaffold_71	EVM	CDS	211729	212167	.	-	1	ID=cds.evm.model.scaffold_71.38;Parent=evm.model.scaffold_71.38
#evm.TU.scaffold_71.191 removed; remove_reason=seq_too_short;
scaffold_71	EVM	gene	1836569	1841229	.	+	.	ID=evm.TU.scaffold_71.191;Name=EVM%20prediction%20scaffold_71.191
scaffold_71	EVM	mRNA	1836569	1841229	.	+	.	ID=evm.model.scaffold_71.191;Parent=evm.TU.scaffold_71.191;Name=EVM%20prediction%20scaffold_71.191
scaffold_71	EVM	exon	1836569	1836580	.	+	.	ID=evm.model.scaffold_71.191.exon1;Parent=evm.model.scaffold_71.191
scaffold_71	EVM	CDS	1836569	1836580	.	+	0	ID=cds.evm.model.scaffold_71.191;Parent=evm.model.scaffold_71.191
scaffold_71	EVM	exon	1841092	1841229	.	+	.	ID=evm.model.scaffold_71.191.exon2;Parent=evm.model.scaffold_71.191
scaffold_71	EVM	CDS	1841092	1841229	.	+	0	ID=cds.evm.model.scaffold_71.191;Parent=evm.model.scaffold_71.191
#evm.TU.scaffold_71.314 removed; remove_reason=repeat_match;
scaffold_71	EVM	gene	3451347	3451717	.	+	.	ID=evm.TU.scaffold_71.314;Name=EVM%20prediction%20scaffold_71.314
scaffold_71	EVM	mRNA	3451347	3451717	.	+	.	ID=evm.model.scaffold_71.314;Parent=evm.TU.scaffold_71.314;Name=EVM%20prediction%20scaffold_71.314
scaffold_71	EVM	exon	3451347	3451717	.	+	.	ID=evm.model.scaffold_71.314.exon1;Parent=evm.model.scaffold_71.314
scaffold_71	EVM	CDS	3451347	3451717	.	+	2	ID=cds.evm.model.scaffold_71.314;Parent=evm.model.scaffold_71.314
#evm.TU.scaffold_71.320 removed; remove_reason=repeat_match;
scaffold_71	EVM	gene	3517090	3518329	.	-	.	ID=evm.TU.scaffold_71.320;Name=EVM%20prediction%20scaffold_71.320
scaffold_71	EVM	mRNA	3517090	3518329	.	-	.	ID=evm.model.scaffold_71.320;Parent=evm.TU.scaffold_71.320;Name=EVM%20prediction%20scaffold_71.320
scaffold_71	EVM	exon	3518315	3518329	.	-	.	ID=evm.model.scaffold_71.320.exon1;Parent=evm.model.scaffold_71.320
scaffold_71	EVM	CDS	3518315	3518329	.	-	0	ID=cds.evm.model.scaffold_71.320;Parent=evm.model.scaffold_71.320
scaffold_71	EVM	exon	3517911	3518229	.	-	.	ID=evm.model.scaffold_71.320.exon2;Parent=evm.model.scaffold_71.320
scaffold_71	EVM	CDS	3517911	3518229	.	-	0	ID=cds.evm.model.scaffold_71.320;Parent=evm.model.scaffold_71.320
scaffold_71	EVM	exon	3517523	3517730	.	-	.	ID=evm.model.scaffold_71.320.exon3;Parent=evm.model.scaffold_71.320
scaffold_71	EVM	CDS	3517523	3517730	.	-	2	ID=cds.evm.model.scaffold_71.320;Parent=evm.model.scaffold_71.320
scaffold_71	EVM	exon	3517298	3517419	.	-	.	ID=evm.model.scaffold_71.320.exon4;Parent=evm.model.scaffold_71.320
scaffold_71	EVM	CDS	3517298	3517419	.	-	1	ID=cds.evm.model.scaffold_71.320;Parent=evm.model.scaffold_71.320
scaffold_71	EVM	exon	3517090	3517253	.	-	.	ID=evm.model.scaffold_71.320.exon5;Parent=evm.model.scaffold_71.320
scaffold_71	EVM	CDS	3517090	3517253	.	-	2	ID=cds.evm.model.scaffold_71.320;Parent=evm.model.scaffold_71.320
#evm.TU.scaffold_71.443 removed; remove_reason=repeat_match;
scaffold_71	EVM	gene	4948711	4954742	.	-	.	ID=evm.TU.scaffold_71.443;Name=EVM%20prediction%20scaffold_71.443
scaffold_71	EVM	mRNA	4948711	4954742	.	-	.	ID=evm.model.scaffold_71.443;Parent=evm.TU.scaffold_71.443;Name=EVM%20prediction%20scaffold_71.443
scaffold_71	EVM	exon	4954509	4954742	.	-	.	ID=evm.model.scaffold_71.443.exon1;Parent=evm.model.scaffold_71.443
scaffold_71	EVM	CDS	4954509	4954742	.	-	0	ID=cds.evm.model.scaffold_71.443;Parent=evm.model.scaffold_71.443
scaffold_71	EVM	exon	4953551	4953701	.	-	.	ID=evm.model.scaffold_71.443.exon2;Parent=evm.model.scaffold_71.443
scaffold_71	EVM	CDS	4953551	4953701	.	-	0	ID=cds.evm.model.scaffold_71.443;Parent=evm.model.scaffold_71.443
scaffold_71	EVM	exon	4948711	4949036	.	-	.	ID=evm.model.scaffold_71.443.exon3;Parent=evm.model.scaffold_71.443
scaffold_71	EVM	CDS	4948711	4949036	.	-	2	ID=cds.evm.model.scaffold_71.443;Parent=evm.model.scaffold_71.443
#evm.TU.scaffold_71.444 removed; remove_reason=repeat_match;
scaffold_71	EVM	gene	4954798	4955798	.	-	.	ID=evm.TU.scaffold_71.444;Name=EVM%20prediction%20scaffold_71.444
scaffold_71	EVM	mRNA	4954798	4955798	.	-	.	ID=evm.model.scaffold_71.444;Parent=evm.TU.scaffold_71.444;Name=EVM%20prediction%20scaffold_71.444
scaffold_71	EVM	exon	4955778	4955798	.	-	.	ID=evm.model.scaffold_71.444.exon1;Parent=evm.model.scaffold_71.444
scaffold_71	EVM	CDS	4955778	4955798	.	-	0	ID=cds.evm.model.scaffold_71.444;Parent=evm.model.scaffold_71.444
scaffold_71	EVM	exon	4955232	4955492	.	-	.	ID=evm.model.scaffold_71.444.exon2;Parent=evm.model.scaffold_71.444
scaffold_71	EVM	CDS	4955232	4955492	.	-	0	ID=cds.evm.model.scaffold_71.444;Parent=evm.model.scaffold_71.444
scaffold_71	EVM	exon	4954798	4955202	.	-	.	ID=evm.model.scaffold_71.444.exon3;Parent=evm.model.scaffold_71.444
scaffold_71	EVM	CDS	4954798	4955202	.	-	0	ID=cds.evm.model.scaffold_71.444;Parent=evm.model.scaffold_71.444
#evm.TU.scaffold_71.581 removed; remove_reason=repeat_match;
scaffold_71	EVM	gene	7307387	7311304	.	-	.	ID=evm.TU.scaffold_71.581;Name=EVM%20prediction%20scaffold_71.581
scaffold_71	EVM	mRNA	7307387	7311304	.	-	.	ID=evm.model.scaffold_71.581;Parent=evm.TU.scaffold_71.581;Name=EVM%20prediction%20scaffold_71.581
scaffold_71	EVM	exon	7311217	7311304	.	-	.	ID=evm.model.scaffold_71.581.exon1;Parent=evm.model.scaffold_71.581
scaffold_71	EVM	CDS	7311217	7311304	.	-	0	ID=cds.evm.model.scaffold_71.581;Parent=evm.model.scaffold_71.581
scaffold_71	EVM	exon	7310971	7311095	.	-	.	ID=evm.model.scaffold_71.581.exon2;Parent=evm.model.scaffold_71.581
scaffold_71	EVM	CDS	7310971	7311095	.	-	2	ID=cds.evm.model.scaffold_71.581;Parent=evm.model.scaffold_71.581
scaffold_71	EVM	exon	7310705	7310869	.	-	.	ID=evm.model.scaffold_71.581.exon3;Parent=evm.model.scaffold_71.581
scaffold_71	EVM	CDS	7310705	7310869	.	-	0	ID=cds.evm.model.scaffold_71.581;Parent=evm.model.scaffold_71.581
scaffold_71	EVM	exon	7310450	7310626	.	-	.	ID=evm.model.scaffold_71.581.exon4;Parent=evm.model.scaffold_71.581
scaffold_71	EVM	CDS	7310450	7310626	.	-	0	ID=cds.evm.model.scaffold_71.581;Parent=evm.model.scaffold_71.581
scaffold_71	EVM	exon	7310197	7310376	.	-	.	ID=evm.model.scaffold_71.581.exon5;Parent=evm.model.scaffold_71.581
scaffold_71	EVM	CDS	7310197	7310376	.	-	0	ID=cds.evm.model.scaffold_71.581;Parent=evm.model.scaffold_71.581
scaffold_71	EVM	exon	7309995	7310061	.	-	.	ID=evm.model.scaffold_71.581.exon6;Parent=evm.model.scaffold_71.581
scaffold_71	EVM	CDS	7309995	7310061	.	-	0	ID=cds.evm.model.scaffold_71.581;Parent=evm.model.scaffold_71.581
scaffold_71	EVM	exon	7309808	7309919	.	-	.	ID=evm.model.scaffold_71.581.exon7;Parent=evm.model.scaffold_71.581
scaffold_71	EVM	CDS	7309808	7309919	.	-	2	ID=cds.evm.model.scaffold_71.581;Parent=evm.model.scaffold_71.581
scaffold_71	EVM	exon	7309507	7309734	.	-	.	ID=evm.model.scaffold_71.581.exon8;Parent=evm.model.scaffold_71.581
scaffold_71	EVM	CDS	7309507	7309734	.	-	1	ID=cds.evm.model.scaffold_71.581;Parent=evm.model.scaffold_71.581
scaffold_71	EVM	exon	7309233	7309427	.	-	.	ID=evm.model.scaffold_71.581.exon9;Parent=evm.model.scaffold_71.581
scaffold_71	EVM	CDS	7309233	7309427	.	-	1	ID=cds.evm.model.scaffold_71.581;Parent=evm.model.scaffold_71.581
scaffold_71	EVM	exon	7309039	7309162	.	-	.	ID=evm.model.scaffold_71.581.exon10;Parent=evm.model.scaffold_71.581
scaffold_71	EVM	CDS	7309039	7309162	.	-	1	ID=cds.evm.model.scaffold_71.581;Parent=evm.model.scaffold_71.581
scaffold_71	EVM	exon	7308699	7308971	.	-	.	ID=evm.model.scaffold_71.581.exon11;Parent=evm.model.scaffold_71.581
scaffold_71	EVM	CDS	7308699	7308971	.	-	0	ID=cds.evm.model.scaffold_71.581;Parent=evm.model.scaffold_71.581
scaffold_71	EVM	exon	7308456	7308618	.	-	.	ID=evm.model.scaffold_71.581.exon12;Parent=evm.model.scaffold_71.581
scaffold_71	EVM	CDS	7308456	7308618	.	-	0	ID=cds.evm.model.scaffold_71.581;Parent=evm.model.scaffold_71.581
scaffold_71	EVM	exon	7307387	7308294	.	-	.	ID=evm.model.scaffold_71.581.exon13;Parent=evm.model.scaffold_71.581
scaffold_71	EVM	CDS	7307387	7308294	.	-	2	ID=cds.evm.model.scaffold_71.581;Parent=evm.model.scaffold_71.581
#evm.TU.scaffold_71.986 removed; remove_reason=repeat_match;
scaffold_71	EVM	gene	11879732	11880572	.	+	.	ID=evm.TU.scaffold_71.986;Name=EVM%20prediction%20scaffold_71.986
scaffold_71	EVM	mRNA	11879732	11880572	.	+	.	ID=evm.model.scaffold_71.986;Parent=evm.TU.scaffold_71.986;Name=EVM%20prediction%20scaffold_71.986
scaffold_71	EVM	exon	11879732	11879887	.	+	.	ID=evm.model.scaffold_71.986.exon1;Parent=evm.model.scaffold_71.986
scaffold_71	EVM	CDS	11879732	11879887	.	+	0	ID=cds.evm.model.scaffold_71.986;Parent=evm.model.scaffold_71.986
scaffold_71	EVM	exon	11880066	11880221	.	+	.	ID=evm.model.scaffold_71.986.exon2;Parent=evm.model.scaffold_71.986
scaffold_71	EVM	CDS	11880066	11880221	.	+	0	ID=cds.evm.model.scaffold_71.986;Parent=evm.model.scaffold_71.986
scaffold_71	EVM	exon	11880333	11880572	.	+	.	ID=evm.model.scaffold_71.986.exon3;Parent=evm.model.scaffold_71.986
scaffold_71	EVM	CDS	11880333	11880572	.	+	0	ID=cds.evm.model.scaffold_71.986;Parent=evm.model.scaffold_71.986
#evm.TU.scaffold_71.1155 removed; remove_reason=repeat_match;
scaffold_71	EVM	gene	13725205	13725818	.	+	.	ID=evm.TU.scaffold_71.1155;Name=EVM%20prediction%20scaffold_71.1155
scaffold_71	EVM	mRNA	13725205	13725818	.	+	.	ID=evm.model.scaffold_71.1155;Parent=evm.TU.scaffold_71.1155;Name=EVM%20prediction%20scaffold_71.1155
scaffold_71	EVM	exon	13725205	13725430	.	+	.	ID=evm.model.scaffold_71.1155.exon1;Parent=evm.model.scaffold_71.1155
scaffold_71	EVM	CDS	13725205	13725430	.	+	0	ID=cds.evm.model.scaffold_71.1155;Parent=evm.model.scaffold_71.1155
scaffold_71	EVM	exon	13725667	13725818	.	+	.	ID=evm.model.scaffold_71.1155.exon2;Parent=evm.model.scaffold_71.1155
scaffold_71	EVM	CDS	13725667	13725818	.	+	2	ID=cds.evm.model.scaffold_71.1155;Parent=evm.model.scaffold_71.1155
#evm.TU.scaffold_71.1220 removed; remove_reason=repeat_match;
scaffold_71	EVM	gene	14555322	14556344	.	-	.	ID=evm.TU.scaffold_71.1220;Name=EVM%20prediction%20scaffold_71.1220
scaffold_71	EVM	mRNA	14555322	14556344	.	-	.	ID=evm.model.scaffold_71.1220;Parent=evm.TU.scaffold_71.1220;Name=EVM%20prediction%20scaffold_71.1220
scaffold_71	EVM	exon	14556314	14556344	.	-	.	ID=evm.model.scaffold_71.1220.exon1;Parent=evm.model.scaffold_71.1220
scaffold_71	EVM	CDS	14556314	14556344	.	-	0	ID=cds.evm.model.scaffold_71.1220;Parent=evm.model.scaffold_71.1220
scaffold_71	EVM	exon	14555322	14556289	.	-	.	ID=evm.model.scaffold_71.1220.exon2;Parent=evm.model.scaffold_71.1220
scaffold_71	EVM	CDS	14555322	14556289	.	-	2	ID=cds.evm.model.scaffold_71.1220;Parent=evm.model.scaffold_71.1220
#evm.TU.scaffold_721.1 removed; remove_reason=seq_too_short;
scaffold_721	EVM	gene	13614	13764	.	-	.	ID=evm.TU.scaffold_721.1;Name=EVM%20prediction%20scaffold_721.1
scaffold_721	EVM	mRNA	13614	13764	.	-	.	ID=evm.model.scaffold_721.1;Parent=evm.TU.scaffold_721.1;Name=EVM%20prediction%20scaffold_721.1
scaffold_721	EVM	exon	13614	13764	.	-	.	ID=evm.model.scaffold_721.1.exon1;Parent=evm.model.scaffold_721.1
scaffold_721	EVM	CDS	13614	13764	.	-	0	ID=cds.evm.model.scaffold_721.1;Parent=evm.model.scaffold_721.1
#evm.TU.scaffold_721.2 removed; remove_reason=seq_too_short;
scaffold_721	EVM	gene	22085	22235	.	-	.	ID=evm.TU.scaffold_721.2;Name=EVM%20prediction%20scaffold_721.2
scaffold_721	EVM	mRNA	22085	22235	.	-	.	ID=evm.model.scaffold_721.2;Parent=evm.TU.scaffold_721.2;Name=EVM%20prediction%20scaffold_721.2
scaffold_721	EVM	exon	22085	22235	.	-	.	ID=evm.model.scaffold_721.2.exon1;Parent=evm.model.scaffold_721.2
scaffold_721	EVM	CDS	22085	22235	.	-	0	ID=cds.evm.model.scaffold_721.2;Parent=evm.model.scaffold_721.2
#evm.TU.scaffold_721.51 removed; remove_reason=repeat_match;
scaffold_721	EVM	gene	465464	470877	.	+	.	ID=evm.TU.scaffold_721.51;Name=EVM%20prediction%20scaffold_721.51
scaffold_721	EVM	mRNA	465464	470877	.	+	.	ID=evm.model.scaffold_721.51;Parent=evm.TU.scaffold_721.51;Name=EVM%20prediction%20scaffold_721.51
scaffold_721	EVM	exon	465464	467617	.	+	.	ID=evm.model.scaffold_721.51.exon1;Parent=evm.model.scaffold_721.51
scaffold_721	EVM	CDS	465464	467617	.	+	0	ID=cds.evm.model.scaffold_721.51;Parent=evm.model.scaffold_721.51
scaffold_721	EVM	exon	467705	468058	.	+	.	ID=evm.model.scaffold_721.51.exon2;Parent=evm.model.scaffold_721.51
scaffold_721	EVM	CDS	467705	468058	.	+	0	ID=cds.evm.model.scaffold_721.51;Parent=evm.model.scaffold_721.51
scaffold_721	EVM	exon	468139	468974	.	+	.	ID=evm.model.scaffold_721.51.exon3;Parent=evm.model.scaffold_721.51
scaffold_721	EVM	CDS	468139	468974	.	+	0	ID=cds.evm.model.scaffold_721.51;Parent=evm.model.scaffold_721.51
scaffold_721	EVM	exon	469041	469264	.	+	.	ID=evm.model.scaffold_721.51.exon4;Parent=evm.model.scaffold_721.51
scaffold_721	EVM	CDS	469041	469264	.	+	1	ID=cds.evm.model.scaffold_721.51;Parent=evm.model.scaffold_721.51
scaffold_721	EVM	exon	469330	469565	.	+	.	ID=evm.model.scaffold_721.51.exon5;Parent=evm.model.scaffold_721.51
scaffold_721	EVM	CDS	469330	469565	.	+	2	ID=cds.evm.model.scaffold_721.51;Parent=evm.model.scaffold_721.51
scaffold_721	EVM	exon	469647	469833	.	+	.	ID=evm.model.scaffold_721.51.exon6;Parent=evm.model.scaffold_721.51
scaffold_721	EVM	CDS	469647	469833	.	+	0	ID=cds.evm.model.scaffold_721.51;Parent=evm.model.scaffold_721.51
scaffold_721	EVM	exon	469903	470028	.	+	.	ID=evm.model.scaffold_721.51.exon7;Parent=evm.model.scaffold_721.51
scaffold_721	EVM	CDS	469903	470028	.	+	2	ID=cds.evm.model.scaffold_721.51;Parent=evm.model.scaffold_721.51
scaffold_721	EVM	exon	470100	470221	.	+	.	ID=evm.model.scaffold_721.51.exon8;Parent=evm.model.scaffold_721.51
scaffold_721	EVM	CDS	470100	470221	.	+	2	ID=cds.evm.model.scaffold_721.51;Parent=evm.model.scaffold_721.51
scaffold_721	EVM	exon	470300	470447	.	+	.	ID=evm.model.scaffold_721.51.exon9;Parent=evm.model.scaffold_721.51
scaffold_721	EVM	CDS	470300	470447	.	+	0	ID=cds.evm.model.scaffold_721.51;Parent=evm.model.scaffold_721.51
scaffold_721	EVM	exon	470512	470611	.	+	.	ID=evm.model.scaffold_721.51.exon10;Parent=evm.model.scaffold_721.51
scaffold_721	EVM	CDS	470512	470611	.	+	2	ID=cds.evm.model.scaffold_721.51;Parent=evm.model.scaffold_721.51
scaffold_721	EVM	exon	470703	470877	.	+	.	ID=evm.model.scaffold_721.51.exon11;Parent=evm.model.scaffold_721.51
scaffold_721	EVM	CDS	470703	470877	.	+	1	ID=cds.evm.model.scaffold_721.51;Parent=evm.model.scaffold_721.51
#evm.TU.scaffold_721.74 removed; remove_reason=repeat_match;
scaffold_721	EVM	gene	702358	704087	.	+	.	ID=evm.TU.scaffold_721.74;Name=EVM%20prediction%20scaffold_721.74
scaffold_721	EVM	mRNA	702358	704087	.	+	.	ID=evm.model.scaffold_721.74;Parent=evm.TU.scaffold_721.74;Name=EVM%20prediction%20scaffold_721.74
scaffold_721	EVM	exon	702358	702362	.	+	.	ID=evm.model.scaffold_721.74.exon1;Parent=evm.model.scaffold_721.74
scaffold_721	EVM	CDS	702358	702362	.	+	0	ID=cds.evm.model.scaffold_721.74;Parent=evm.model.scaffold_721.74
scaffold_721	EVM	exon	702437	702680	.	+	.	ID=evm.model.scaffold_721.74.exon2;Parent=evm.model.scaffold_721.74
scaffold_721	EVM	CDS	702437	702680	.	+	1	ID=cds.evm.model.scaffold_721.74;Parent=evm.model.scaffold_721.74
scaffold_721	EVM	exon	703132	703299	.	+	.	ID=evm.model.scaffold_721.74.exon3;Parent=evm.model.scaffold_721.74
scaffold_721	EVM	CDS	703132	703299	.	+	0	ID=cds.evm.model.scaffold_721.74;Parent=evm.model.scaffold_721.74
scaffold_721	EVM	exon	703402	703513	.	+	.	ID=evm.model.scaffold_721.74.exon4;Parent=evm.model.scaffold_721.74
scaffold_721	EVM	CDS	703402	703513	.	+	0	ID=cds.evm.model.scaffold_721.74;Parent=evm.model.scaffold_721.74
scaffold_721	EVM	exon	703573	704087	.	+	.	ID=evm.model.scaffold_721.74.exon5;Parent=evm.model.scaffold_721.74
scaffold_721	EVM	CDS	703573	704087	.	+	2	ID=cds.evm.model.scaffold_721.74;Parent=evm.model.scaffold_721.74
#evm.TU.scaffold_721.75 removed; remove_reason=repeat_match;
scaffold_721	EVM	gene	723835	724529	.	-	.	ID=evm.TU.scaffold_721.75;Name=EVM%20prediction%20scaffold_721.75
scaffold_721	EVM	mRNA	723835	724529	.	-	.	ID=evm.model.scaffold_721.75;Parent=evm.TU.scaffold_721.75;Name=EVM%20prediction%20scaffold_721.75
scaffold_721	EVM	exon	724091	724529	.	-	.	ID=evm.model.scaffold_721.75.exon1;Parent=evm.model.scaffold_721.75
scaffold_721	EVM	CDS	724091	724529	.	-	0	ID=cds.evm.model.scaffold_721.75;Parent=evm.model.scaffold_721.75
scaffold_721	EVM	exon	723835	724001	.	-	.	ID=evm.model.scaffold_721.75.exon2;Parent=evm.model.scaffold_721.75
scaffold_721	EVM	CDS	723835	724001	.	-	2	ID=cds.evm.model.scaffold_721.75;Parent=evm.model.scaffold_721.75
#evm.TU.scaffold_721.77 removed; remove_reason=repeat_match;
scaffold_721	EVM	gene	778283	779449	.	+	.	ID=evm.TU.scaffold_721.77;Name=EVM%20prediction%20scaffold_721.77
scaffold_721	EVM	mRNA	778283	779449	.	+	.	ID=evm.model.scaffold_721.77;Parent=evm.TU.scaffold_721.77;Name=EVM%20prediction%20scaffold_721.77
scaffold_721	EVM	exon	778283	778428	.	+	.	ID=evm.model.scaffold_721.77.exon1;Parent=evm.model.scaffold_721.77
scaffold_721	EVM	CDS	778283	778428	.	+	0	ID=cds.evm.model.scaffold_721.77;Parent=evm.model.scaffold_721.77
scaffold_721	EVM	exon	778861	779302	.	+	.	ID=evm.model.scaffold_721.77.exon2;Parent=evm.model.scaffold_721.77
scaffold_721	EVM	CDS	778861	779302	.	+	1	ID=cds.evm.model.scaffold_721.77;Parent=evm.model.scaffold_721.77
scaffold_721	EVM	exon	779381	779449	.	+	.	ID=evm.model.scaffold_721.77.exon3;Parent=evm.model.scaffold_721.77
scaffold_721	EVM	CDS	779381	779449	.	+	0	ID=cds.evm.model.scaffold_721.77;Parent=evm.model.scaffold_721.77
#evm.TU.scaffold_721.221 removed; remove_reason=repeat_match;
scaffold_721	EVM	gene	2339528	2339785	.	+	.	ID=evm.TU.scaffold_721.221;Name=EVM%20prediction%20scaffold_721.221
scaffold_721	EVM	mRNA	2339528	2339785	.	+	.	ID=evm.model.scaffold_721.221;Parent=evm.TU.scaffold_721.221;Name=EVM%20prediction%20scaffold_721.221
scaffold_721	EVM	exon	2339528	2339785	.	+	.	ID=evm.model.scaffold_721.221.exon1;Parent=evm.model.scaffold_721.221
scaffold_721	EVM	CDS	2339528	2339785	.	+	0	ID=cds.evm.model.scaffold_721.221;Parent=evm.model.scaffold_721.221
#evm.TU.scaffold_721.870 removed; remove_reason=seq_too_short;
scaffold_721	EVM	gene	9415121	9415270	.	-	.	ID=evm.TU.scaffold_721.870;Name=EVM%20prediction%20scaffold_721.870
scaffold_721	EVM	mRNA	9415121	9415270	.	-	.	ID=evm.model.scaffold_721.870;Parent=evm.TU.scaffold_721.870;Name=EVM%20prediction%20scaffold_721.870
scaffold_721	EVM	exon	9415121	9415270	.	-	.	ID=evm.model.scaffold_721.870.exon1;Parent=evm.model.scaffold_721.870
scaffold_721	EVM	CDS	9415121	9415270	.	-	0	ID=cds.evm.model.scaffold_721.870;Parent=evm.model.scaffold_721.870
#evm.TU.scaffold_721.883 removed; remove_reason=repeat_match;
scaffold_721	EVM	gene	9552292	9553658	.	+	.	ID=evm.TU.scaffold_721.883;Name=EVM%20prediction%20scaffold_721.883
scaffold_721	EVM	mRNA	9552292	9553658	.	+	.	ID=evm.model.scaffold_721.883;Parent=evm.TU.scaffold_721.883;Name=EVM%20prediction%20scaffold_721.883
scaffold_721	EVM	exon	9552292	9552416	.	+	.	ID=evm.model.scaffold_721.883.exon1;Parent=evm.model.scaffold_721.883
scaffold_721	EVM	CDS	9552292	9552416	.	+	0	ID=cds.evm.model.scaffold_721.883;Parent=evm.model.scaffold_721.883
scaffold_721	EVM	exon	9552662	9553658	.	+	.	ID=evm.model.scaffold_721.883.exon2;Parent=evm.model.scaffold_721.883
scaffold_721	EVM	CDS	9552662	9553658	.	+	1	ID=cds.evm.model.scaffold_721.883;Parent=evm.model.scaffold_721.883
#evm.TU.contig_7.5 removed; remove_reason=repeat_match;
contig_7	EVM	gene	37782	39210	.	+	.	ID=evm.TU.contig_7.5;Name=EVM%20prediction%20contig_7.5
contig_7	EVM	mRNA	37782	39210	.	+	.	ID=evm.model.contig_7.5;Parent=evm.TU.contig_7.5;Name=EVM%20prediction%20contig_7.5
contig_7	EVM	exon	37782	37995	.	+	.	ID=evm.model.contig_7.5.exon1;Parent=evm.model.contig_7.5
contig_7	EVM	CDS	37782	37995	.	+	0	ID=cds.evm.model.contig_7.5;Parent=evm.model.contig_7.5
contig_7	EVM	exon	38458	38771	.	+	.	ID=evm.model.contig_7.5.exon2;Parent=evm.model.contig_7.5
contig_7	EVM	CDS	38458	38771	.	+	2	ID=cds.evm.model.contig_7.5;Parent=evm.model.contig_7.5
contig_7	EVM	exon	38842	38967	.	+	.	ID=evm.model.contig_7.5.exon3;Parent=evm.model.contig_7.5
contig_7	EVM	CDS	38842	38967	.	+	0	ID=cds.evm.model.contig_7.5;Parent=evm.model.contig_7.5
contig_7	EVM	exon	39064	39210	.	+	.	ID=evm.model.contig_7.5.exon4;Parent=evm.model.contig_7.5
contig_7	EVM	CDS	39064	39210	.	+	0	ID=cds.evm.model.contig_7.5;Parent=evm.model.contig_7.5
#evm.TU.contig_7.7 removed; remove_reason=repeat_match;
contig_7	EVM	gene	43501	44790	.	+	.	ID=evm.TU.contig_7.7;Name=EVM%20prediction%20contig_7.7
contig_7	EVM	mRNA	43501	44790	.	+	.	ID=evm.model.contig_7.7;Parent=evm.TU.contig_7.7;Name=EVM%20prediction%20contig_7.7
contig_7	EVM	exon	43501	43594	.	+	.	ID=evm.model.contig_7.7.exon1;Parent=evm.model.contig_7.7
contig_7	EVM	CDS	43501	43594	.	+	0	ID=cds.evm.model.contig_7.7;Parent=evm.model.contig_7.7
contig_7	EVM	exon	43676	44040	.	+	.	ID=evm.model.contig_7.7.exon2;Parent=evm.model.contig_7.7
contig_7	EVM	CDS	43676	44040	.	+	2	ID=cds.evm.model.contig_7.7;Parent=evm.model.contig_7.7
contig_7	EVM	exon	44119	44309	.	+	.	ID=evm.model.contig_7.7.exon3;Parent=evm.model.contig_7.7
contig_7	EVM	CDS	44119	44309	.	+	0	ID=cds.evm.model.contig_7.7;Parent=evm.model.contig_7.7
contig_7	EVM	exon	44433	44540	.	+	.	ID=evm.model.contig_7.7.exon4;Parent=evm.model.contig_7.7
contig_7	EVM	CDS	44433	44540	.	+	1	ID=cds.evm.model.contig_7.7;Parent=evm.model.contig_7.7
contig_7	EVM	exon	44562	44790	.	+	.	ID=evm.model.contig_7.7.exon5;Parent=evm.model.contig_7.7
contig_7	EVM	CDS	44562	44790	.	+	1	ID=cds.evm.model.contig_7.7;Parent=evm.model.contig_7.7
#evm.TU.contig_7.10 removed; remove_reason=repeat_match;
contig_7	EVM	gene	51002	55809	.	-	.	ID=evm.TU.contig_7.10;Name=EVM%20prediction%20contig_7.10
contig_7	EVM	mRNA	51002	55809	.	-	.	ID=evm.model.contig_7.10;Parent=evm.TU.contig_7.10;Name=EVM%20prediction%20contig_7.10
contig_7	EVM	exon	55488	55809	.	-	.	ID=evm.model.contig_7.10.exon1;Parent=evm.model.contig_7.10
contig_7	EVM	CDS	55488	55809	.	-	0	ID=cds.evm.model.contig_7.10;Parent=evm.model.contig_7.10
contig_7	EVM	exon	55011	55198	.	-	.	ID=evm.model.contig_7.10.exon2;Parent=evm.model.contig_7.10
contig_7	EVM	CDS	55011	55198	.	-	2	ID=cds.evm.model.contig_7.10;Parent=evm.model.contig_7.10
contig_7	EVM	exon	54383	54805	.	-	.	ID=evm.model.contig_7.10.exon3;Parent=evm.model.contig_7.10
contig_7	EVM	CDS	54383	54805	.	-	0	ID=cds.evm.model.contig_7.10;Parent=evm.model.contig_7.10
contig_7	EVM	exon	53828	54327	.	-	.	ID=evm.model.contig_7.10.exon4;Parent=evm.model.contig_7.10
contig_7	EVM	CDS	53828	54327	.	-	0	ID=cds.evm.model.contig_7.10;Parent=evm.model.contig_7.10
contig_7	EVM	exon	52946	53378	.	-	.	ID=evm.model.contig_7.10.exon5;Parent=evm.model.contig_7.10
contig_7	EVM	CDS	52946	53378	.	-	1	ID=cds.evm.model.contig_7.10;Parent=evm.model.contig_7.10
contig_7	EVM	exon	52735	52914	.	-	.	ID=evm.model.contig_7.10.exon6;Parent=evm.model.contig_7.10
contig_7	EVM	CDS	52735	52914	.	-	0	ID=cds.evm.model.contig_7.10;Parent=evm.model.contig_7.10
contig_7	EVM	exon	51975	52664	.	-	.	ID=evm.model.contig_7.10.exon7;Parent=evm.model.contig_7.10
contig_7	EVM	CDS	51975	52664	.	-	0	ID=cds.evm.model.contig_7.10;Parent=evm.model.contig_7.10
contig_7	EVM	exon	51002	51307	.	-	.	ID=evm.model.contig_7.10.exon8;Parent=evm.model.contig_7.10
contig_7	EVM	CDS	51002	51307	.	-	0	ID=cds.evm.model.contig_7.10;Parent=evm.model.contig_7.10
#evm.TU.contig_7.12 removed; remove_reason=repeat_match;
contig_7	EVM	gene	62091	65395	.	+	.	ID=evm.TU.contig_7.12;Name=EVM%20prediction%20contig_7.12
contig_7	EVM	mRNA	62091	65395	.	+	.	ID=evm.model.contig_7.12;Parent=evm.TU.contig_7.12;Name=EVM%20prediction%20contig_7.12
contig_7	EVM	exon	62091	62214	.	+	.	ID=evm.model.contig_7.12.exon1;Parent=evm.model.contig_7.12
contig_7	EVM	CDS	62091	62214	.	+	0	ID=cds.evm.model.contig_7.12;Parent=evm.model.contig_7.12
contig_7	EVM	exon	62362	62477	.	+	.	ID=evm.model.contig_7.12.exon2;Parent=evm.model.contig_7.12
contig_7	EVM	CDS	62362	62477	.	+	2	ID=cds.evm.model.contig_7.12;Parent=evm.model.contig_7.12
contig_7	EVM	exon	63233	63460	.	+	.	ID=evm.model.contig_7.12.exon3;Parent=evm.model.contig_7.12
contig_7	EVM	CDS	63233	63460	.	+	0	ID=cds.evm.model.contig_7.12;Parent=evm.model.contig_7.12
contig_7	EVM	exon	63995	64303	.	+	.	ID=evm.model.contig_7.12.exon4;Parent=evm.model.contig_7.12
contig_7	EVM	CDS	63995	64303	.	+	0	ID=cds.evm.model.contig_7.12;Parent=evm.model.contig_7.12
contig_7	EVM	exon	64360	64506	.	+	.	ID=evm.model.contig_7.12.exon5;Parent=evm.model.contig_7.12
contig_7	EVM	CDS	64360	64506	.	+	0	ID=cds.evm.model.contig_7.12;Parent=evm.model.contig_7.12
contig_7	EVM	exon	64804	65007	.	+	.	ID=evm.model.contig_7.12.exon6;Parent=evm.model.contig_7.12
contig_7	EVM	CDS	64804	65007	.	+	0	ID=cds.evm.model.contig_7.12;Parent=evm.model.contig_7.12
contig_7	EVM	exon	65324	65395	.	+	.	ID=evm.model.contig_7.12.exon7;Parent=evm.model.contig_7.12
contig_7	EVM	CDS	65324	65395	.	+	0	ID=cds.evm.model.contig_7.12;Parent=evm.model.contig_7.12
#evm.TU.contig_1035.1 removed; remove_reason=repeat_match;
contig_1035	EVM	gene	530	4129	.	-	.	ID=evm.TU.contig_1035.1;Name=EVM%20prediction%20contig_1035.1
contig_1035	EVM	mRNA	530	4129	.	-	.	ID=evm.model.contig_1035.1;Parent=evm.TU.contig_1035.1;Name=EVM%20prediction%20contig_1035.1
contig_1035	EVM	exon	3470	4129	.	-	.	ID=evm.model.contig_1035.1.exon1;Parent=evm.model.contig_1035.1
contig_1035	EVM	CDS	3470	4129	.	-	0	ID=cds.evm.model.contig_1035.1;Parent=evm.model.contig_1035.1
contig_1035	EVM	exon	2217	3338	.	-	.	ID=evm.model.contig_1035.1.exon2;Parent=evm.model.contig_1035.1
contig_1035	EVM	CDS	2217	3338	.	-	0	ID=cds.evm.model.contig_1035.1;Parent=evm.model.contig_1035.1
contig_1035	EVM	exon	530	2164	.	-	.	ID=evm.model.contig_1035.1.exon3;Parent=evm.model.contig_1035.1
contig_1035	EVM	CDS	530	2164	.	-	0	ID=cds.evm.model.contig_1035.1;Parent=evm.model.contig_1035.1
#evm.TU.contig_29.94 removed; remove_reason=repeat_match;
contig_29	EVM	gene	1221230	1221827	.	-	.	ID=evm.TU.contig_29.94;Name=EVM%20prediction%20contig_29.94
contig_29	EVM	mRNA	1221230	1221827	.	-	.	ID=evm.model.contig_29.94;Parent=evm.TU.contig_29.94;Name=EVM%20prediction%20contig_29.94
contig_29	EVM	exon	1221567	1221827	.	-	.	ID=evm.model.contig_29.94.exon1;Parent=evm.model.contig_29.94
contig_29	EVM	CDS	1221567	1221827	.	-	0	ID=cds.evm.model.contig_29.94;Parent=evm.model.contig_29.94
contig_29	EVM	exon	1221230	1221478	.	-	.	ID=evm.model.contig_29.94.exon2;Parent=evm.model.contig_29.94
contig_29	EVM	CDS	1221230	1221478	.	-	0	ID=cds.evm.model.contig_29.94;Parent=evm.model.contig_29.94
#evm.TU.contig_29.128 removed; remove_reason=repeat_match;
contig_29	EVM	gene	1804734	1813688	.	-	.	ID=evm.TU.contig_29.128;Name=EVM%20prediction%20contig_29.128
contig_29	EVM	mRNA	1804734	1813688	.	-	.	ID=evm.model.contig_29.128;Parent=evm.TU.contig_29.128;Name=EVM%20prediction%20contig_29.128
contig_29	EVM	exon	1812972	1813688	.	-	.	ID=evm.model.contig_29.128.exon1;Parent=evm.model.contig_29.128
contig_29	EVM	CDS	1812972	1813688	.	-	0	ID=cds.evm.model.contig_29.128;Parent=evm.model.contig_29.128
contig_29	EVM	exon	1811882	1812679	.	-	.	ID=evm.model.contig_29.128.exon2;Parent=evm.model.contig_29.128
contig_29	EVM	CDS	1811882	1812679	.	-	0	ID=cds.evm.model.contig_29.128;Parent=evm.model.contig_29.128
contig_29	EVM	exon	1807209	1807469	.	-	.	ID=evm.model.contig_29.128.exon3;Parent=evm.model.contig_29.128
contig_29	EVM	CDS	1807209	1807469	.	-	0	ID=cds.evm.model.contig_29.128;Parent=evm.model.contig_29.128
contig_29	EVM	exon	1806916	1807138	.	-	.	ID=evm.model.contig_29.128.exon4;Parent=evm.model.contig_29.128
contig_29	EVM	CDS	1806916	1807138	.	-	0	ID=cds.evm.model.contig_29.128;Parent=evm.model.contig_29.128
contig_29	EVM	exon	1806540	1806842	.	-	.	ID=evm.model.contig_29.128.exon5;Parent=evm.model.contig_29.128
contig_29	EVM	CDS	1806540	1806842	.	-	2	ID=cds.evm.model.contig_29.128;Parent=evm.model.contig_29.128
contig_29	EVM	exon	1806301	1806469	.	-	.	ID=evm.model.contig_29.128.exon6;Parent=evm.model.contig_29.128
contig_29	EVM	CDS	1806301	1806469	.	-	2	ID=cds.evm.model.contig_29.128;Parent=evm.model.contig_29.128
contig_29	EVM	exon	1805873	1806225	.	-	.	ID=evm.model.contig_29.128.exon7;Parent=evm.model.contig_29.128
contig_29	EVM	CDS	1805873	1806225	.	-	1	ID=cds.evm.model.contig_29.128;Parent=evm.model.contig_29.128
contig_29	EVM	exon	1805294	1805790	.	-	.	ID=evm.model.contig_29.128.exon8;Parent=evm.model.contig_29.128
contig_29	EVM	CDS	1805294	1805790	.	-	2	ID=cds.evm.model.contig_29.128;Parent=evm.model.contig_29.128
contig_29	EVM	exon	1805085	1805210	.	-	.	ID=evm.model.contig_29.128.exon9;Parent=evm.model.contig_29.128
contig_29	EVM	CDS	1805085	1805210	.	-	0	ID=cds.evm.model.contig_29.128;Parent=evm.model.contig_29.128
contig_29	EVM	exon	1804734	1804853	.	-	.	ID=evm.model.contig_29.128.exon10;Parent=evm.model.contig_29.128
contig_29	EVM	CDS	1804734	1804853	.	-	0	ID=cds.evm.model.contig_29.128;Parent=evm.model.contig_29.128
#evm.TU.contig_29.167 removed; remove_reason=repeat_match;
contig_29	EVM	gene	2123704	2128325	.	-	.	ID=evm.TU.contig_29.167;Name=EVM%20prediction%20contig_29.167
contig_29	EVM	mRNA	2123704	2128325	.	-	.	ID=evm.model.contig_29.167;Parent=evm.TU.contig_29.167;Name=EVM%20prediction%20contig_29.167
contig_29	EVM	exon	2128149	2128325	.	-	.	ID=evm.model.contig_29.167.exon1;Parent=evm.model.contig_29.167
contig_29	EVM	CDS	2128149	2128325	.	-	0	ID=cds.evm.model.contig_29.167;Parent=evm.model.contig_29.167
contig_29	EVM	exon	2127637	2128081	.	-	.	ID=evm.model.contig_29.167.exon2;Parent=evm.model.contig_29.167
contig_29	EVM	CDS	2127637	2128081	.	-	0	ID=cds.evm.model.contig_29.167;Parent=evm.model.contig_29.167
contig_29	EVM	exon	2123704	2123789	.	-	.	ID=evm.model.contig_29.167.exon3;Parent=evm.model.contig_29.167
contig_29	EVM	CDS	2123704	2123789	.	-	2	ID=cds.evm.model.contig_29.167;Parent=evm.model.contig_29.167
#evm.TU.contig_29.189 removed; remove_reason=repeat_match;
contig_29	EVM	gene	2302295	2303224	.	+	.	ID=evm.TU.contig_29.189;Name=EVM%20prediction%20contig_29.189
contig_29	EVM	mRNA	2302295	2303224	.	+	.	ID=evm.model.contig_29.189;Parent=evm.TU.contig_29.189;Name=EVM%20prediction%20contig_29.189
contig_29	EVM	exon	2302295	2303224	.	+	.	ID=evm.model.contig_29.189.exon1;Parent=evm.model.contig_29.189
contig_29	EVM	CDS	2302295	2303224	.	+	0	ID=cds.evm.model.contig_29.189;Parent=evm.model.contig_29.189
#evm.TU.contig_29.190 removed; remove_reason=repeat_match;
contig_29	EVM	gene	2303464	2304030	.	+	.	ID=evm.TU.contig_29.190;Name=EVM%20prediction%20contig_29.190
contig_29	EVM	mRNA	2303464	2304030	.	+	.	ID=evm.model.contig_29.190;Parent=evm.TU.contig_29.190;Name=EVM%20prediction%20contig_29.190
contig_29	EVM	exon	2303464	2303639	.	+	.	ID=evm.model.contig_29.190.exon1;Parent=evm.model.contig_29.190
contig_29	EVM	CDS	2303464	2303639	.	+	0	ID=cds.evm.model.contig_29.190;Parent=evm.model.contig_29.190
contig_29	EVM	exon	2303835	2304030	.	+	.	ID=evm.model.contig_29.190.exon2;Parent=evm.model.contig_29.190
contig_29	EVM	CDS	2303835	2304030	.	+	1	ID=cds.evm.model.contig_29.190;Parent=evm.model.contig_29.190
#evm.TU.contig_29.191 removed; remove_reason=repeat_match;
contig_29	EVM	gene	2304169	2305726	.	+	.	ID=evm.TU.contig_29.191;Name=EVM%20prediction%20contig_29.191
contig_29	EVM	mRNA	2304169	2305726	.	+	.	ID=evm.model.contig_29.191;Parent=evm.TU.contig_29.191;Name=EVM%20prediction%20contig_29.191
contig_29	EVM	exon	2304169	2304381	.	+	.	ID=evm.model.contig_29.191.exon1;Parent=evm.model.contig_29.191
contig_29	EVM	CDS	2304169	2304381	.	+	0	ID=cds.evm.model.contig_29.191;Parent=evm.model.contig_29.191
contig_29	EVM	exon	2304481	2305366	.	+	.	ID=evm.model.contig_29.191.exon2;Parent=evm.model.contig_29.191
contig_29	EVM	CDS	2304481	2305366	.	+	0	ID=cds.evm.model.contig_29.191;Parent=evm.model.contig_29.191
contig_29	EVM	exon	2305434	2305726	.	+	.	ID=evm.model.contig_29.191.exon3;Parent=evm.model.contig_29.191
contig_29	EVM	CDS	2305434	2305726	.	+	2	ID=cds.evm.model.contig_29.191;Parent=evm.model.contig_29.191
#evm.TU.contig_29.192 removed; remove_reason=repeat_match;
contig_29	EVM	gene	2305791	2307505	.	+	.	ID=evm.TU.contig_29.192;Name=EVM%20prediction%20contig_29.192
contig_29	EVM	mRNA	2305791	2307505	.	+	.	ID=evm.model.contig_29.192;Parent=evm.TU.contig_29.192;Name=EVM%20prediction%20contig_29.192
contig_29	EVM	exon	2305791	2306339	.	+	.	ID=evm.model.contig_29.192.exon1;Parent=evm.model.contig_29.192
contig_29	EVM	CDS	2305791	2306339	.	+	0	ID=cds.evm.model.contig_29.192;Parent=evm.model.contig_29.192
contig_29	EVM	exon	2306666	2307013	.	+	.	ID=evm.model.contig_29.192.exon2;Parent=evm.model.contig_29.192
contig_29	EVM	CDS	2306666	2307013	.	+	0	ID=cds.evm.model.contig_29.192;Parent=evm.model.contig_29.192
contig_29	EVM	exon	2307086	2307254	.	+	.	ID=evm.model.contig_29.192.exon3;Parent=evm.model.contig_29.192
contig_29	EVM	CDS	2307086	2307254	.	+	0	ID=cds.evm.model.contig_29.192;Parent=evm.model.contig_29.192
contig_29	EVM	exon	2307309	2307505	.	+	.	ID=evm.model.contig_29.192.exon4;Parent=evm.model.contig_29.192
contig_29	EVM	CDS	2307309	2307505	.	+	2	ID=cds.evm.model.contig_29.192;Parent=evm.model.contig_29.192
#evm.TU.contig_29.193 removed; remove_reason=repeat_match;
contig_29	EVM	gene	2308656	2309739	.	-	.	ID=evm.TU.contig_29.193;Name=EVM%20prediction%20contig_29.193
contig_29	EVM	mRNA	2308656	2309739	.	-	.	ID=evm.model.contig_29.193;Parent=evm.TU.contig_29.193;Name=EVM%20prediction%20contig_29.193
contig_29	EVM	exon	2309279	2309739	.	-	.	ID=evm.model.contig_29.193.exon1;Parent=evm.model.contig_29.193
contig_29	EVM	CDS	2309279	2309739	.	-	0	ID=cds.evm.model.contig_29.193;Parent=evm.model.contig_29.193
contig_29	EVM	exon	2308656	2309076	.	-	.	ID=evm.model.contig_29.193.exon2;Parent=evm.model.contig_29.193
contig_29	EVM	CDS	2308656	2309076	.	-	1	ID=cds.evm.model.contig_29.193;Parent=evm.model.contig_29.193
#evm.TU.contig_29.194 removed; remove_reason=repeat_match;
contig_29	EVM	gene	2309755	2311403	.	-	.	ID=evm.TU.contig_29.194;Name=EVM%20prediction%20contig_29.194
contig_29	EVM	mRNA	2309755	2311403	.	-	.	ID=evm.model.contig_29.194;Parent=evm.TU.contig_29.194;Name=EVM%20prediction%20contig_29.194
contig_29	EVM	exon	2310593	2311403	.	-	.	ID=evm.model.contig_29.194.exon1;Parent=evm.model.contig_29.194
contig_29	EVM	CDS	2310593	2311403	.	-	0	ID=cds.evm.model.contig_29.194;Parent=evm.model.contig_29.194
contig_29	EVM	exon	2310107	2310267	.	-	.	ID=evm.model.contig_29.194.exon2;Parent=evm.model.contig_29.194
contig_29	EVM	CDS	2310107	2310267	.	-	2	ID=cds.evm.model.contig_29.194;Parent=evm.model.contig_29.194
contig_29	EVM	exon	2309755	2309919	.	-	.	ID=evm.model.contig_29.194.exon3;Parent=evm.model.contig_29.194
contig_29	EVM	CDS	2309755	2309919	.	-	0	ID=cds.evm.model.contig_29.194;Parent=evm.model.contig_29.194
#evm.TU.contig_29.203 removed; remove_reason=repeat_match;
contig_29	EVM	gene	2378452	2379468	.	-	.	ID=evm.TU.contig_29.203;Name=EVM%20prediction%20contig_29.203
contig_29	EVM	mRNA	2378452	2379468	.	-	.	ID=evm.model.contig_29.203;Parent=evm.TU.contig_29.203;Name=EVM%20prediction%20contig_29.203
contig_29	EVM	exon	2379172	2379468	.	-	.	ID=evm.model.contig_29.203.exon1;Parent=evm.model.contig_29.203
contig_29	EVM	CDS	2379172	2379468	.	-	0	ID=cds.evm.model.contig_29.203;Parent=evm.model.contig_29.203
contig_29	EVM	exon	2379027	2379146	.	-	.	ID=evm.model.contig_29.203.exon2;Parent=evm.model.contig_29.203
contig_29	EVM	CDS	2379027	2379146	.	-	0	ID=cds.evm.model.contig_29.203;Parent=evm.model.contig_29.203
contig_29	EVM	exon	2378452	2378964	.	-	.	ID=evm.model.contig_29.203.exon3;Parent=evm.model.contig_29.203
contig_29	EVM	CDS	2378452	2378964	.	-	0	ID=cds.evm.model.contig_29.203;Parent=evm.model.contig_29.203
#evm.TU.contig_29.204 removed; remove_reason=repeat_match;
contig_29	EVM	gene	2390394	2391451	.	+	.	ID=evm.TU.contig_29.204;Name=EVM%20prediction%20contig_29.204
contig_29	EVM	mRNA	2390394	2391451	.	+	.	ID=evm.model.contig_29.204;Parent=evm.TU.contig_29.204;Name=EVM%20prediction%20contig_29.204
contig_29	EVM	exon	2390394	2390600	.	+	.	ID=evm.model.contig_29.204.exon1;Parent=evm.model.contig_29.204
contig_29	EVM	CDS	2390394	2390600	.	+	0	ID=cds.evm.model.contig_29.204;Parent=evm.model.contig_29.204
contig_29	EVM	exon	2390697	2390930	.	+	.	ID=evm.model.contig_29.204.exon2;Parent=evm.model.contig_29.204
contig_29	EVM	CDS	2390697	2390930	.	+	0	ID=cds.evm.model.contig_29.204;Parent=evm.model.contig_29.204
contig_29	EVM	exon	2391011	2391451	.	+	.	ID=evm.model.contig_29.204.exon3;Parent=evm.model.contig_29.204
contig_29	EVM	CDS	2391011	2391451	.	+	0	ID=cds.evm.model.contig_29.204;Parent=evm.model.contig_29.204
#evm.TU.contig_29.208 removed; remove_reason=repeat_match;
contig_29	EVM	gene	2446119	2446466	.	+	.	ID=evm.TU.contig_29.208;Name=EVM%20prediction%20contig_29.208
contig_29	EVM	mRNA	2446119	2446466	.	+	.	ID=evm.model.contig_29.208;Parent=evm.TU.contig_29.208;Name=EVM%20prediction%20contig_29.208
contig_29	EVM	exon	2446119	2446466	.	+	.	ID=evm.model.contig_29.208.exon1;Parent=evm.model.contig_29.208
contig_29	EVM	CDS	2446119	2446466	.	+	0	ID=cds.evm.model.contig_29.208;Parent=evm.model.contig_29.208
#evm.TU.contig_29.209 removed; remove_reason=repeat_match;
contig_29	EVM	gene	2450518	2453854	.	+	.	ID=evm.TU.contig_29.209;Name=EVM%20prediction%20contig_29.209
contig_29	EVM	mRNA	2450518	2453854	.	+	.	ID=evm.model.contig_29.209;Parent=evm.TU.contig_29.209;Name=EVM%20prediction%20contig_29.209
contig_29	EVM	exon	2450518	2450579	.	+	.	ID=evm.model.contig_29.209.exon1;Parent=evm.model.contig_29.209
contig_29	EVM	CDS	2450518	2450579	.	+	0	ID=cds.evm.model.contig_29.209;Parent=evm.model.contig_29.209
contig_29	EVM	exon	2450704	2450932	.	+	.	ID=evm.model.contig_29.209.exon2;Parent=evm.model.contig_29.209
contig_29	EVM	CDS	2450704	2450932	.	+	1	ID=cds.evm.model.contig_29.209;Parent=evm.model.contig_29.209
contig_29	EVM	exon	2450958	2451503	.	+	.	ID=evm.model.contig_29.209.exon3;Parent=evm.model.contig_29.209
contig_29	EVM	CDS	2450958	2451503	.	+	0	ID=cds.evm.model.contig_29.209;Parent=evm.model.contig_29.209
contig_29	EVM	exon	2451527	2451638	.	+	.	ID=evm.model.contig_29.209.exon4;Parent=evm.model.contig_29.209
contig_29	EVM	CDS	2451527	2451638	.	+	0	ID=cds.evm.model.contig_29.209;Parent=evm.model.contig_29.209
contig_29	EVM	exon	2453664	2453854	.	+	.	ID=evm.model.contig_29.209.exon5;Parent=evm.model.contig_29.209
contig_29	EVM	CDS	2453664	2453854	.	+	2	ID=cds.evm.model.contig_29.209;Parent=evm.model.contig_29.209
#evm.TU.contig_29.214 removed; remove_reason=repeat_match;
contig_29	EVM	gene	2472292	2477244	.	-	.	ID=evm.TU.contig_29.214;Name=EVM%20prediction%20contig_29.214
contig_29	EVM	mRNA	2472292	2477244	.	-	.	ID=evm.model.contig_29.214;Parent=evm.TU.contig_29.214;Name=EVM%20prediction%20contig_29.214
contig_29	EVM	exon	2476987	2477244	.	-	.	ID=evm.model.contig_29.214.exon1;Parent=evm.model.contig_29.214
contig_29	EVM	CDS	2476987	2477244	.	-	0	ID=cds.evm.model.contig_29.214;Parent=evm.model.contig_29.214
contig_29	EVM	exon	2476390	2476923	.	-	.	ID=evm.model.contig_29.214.exon2;Parent=evm.model.contig_29.214
contig_29	EVM	CDS	2476390	2476923	.	-	0	ID=cds.evm.model.contig_29.214;Parent=evm.model.contig_29.214
contig_29	EVM	exon	2472292	2472474	.	-	.	ID=evm.model.contig_29.214.exon3;Parent=evm.model.contig_29.214
contig_29	EVM	CDS	2472292	2472474	.	-	0	ID=cds.evm.model.contig_29.214;Parent=evm.model.contig_29.214
#evm.TU.contig_29.215 removed; remove_reason=repeat_match;
contig_29	EVM	gene	2510038	2510569	.	-	.	ID=evm.TU.contig_29.215;Name=EVM%20prediction%20contig_29.215
contig_29	EVM	mRNA	2510038	2510569	.	-	.	ID=evm.model.contig_29.215;Parent=evm.TU.contig_29.215;Name=EVM%20prediction%20contig_29.215
contig_29	EVM	exon	2510485	2510569	.	-	.	ID=evm.model.contig_29.215.exon1;Parent=evm.model.contig_29.215
contig_29	EVM	CDS	2510485	2510569	.	-	0	ID=cds.evm.model.contig_29.215;Parent=evm.model.contig_29.215
contig_29	EVM	exon	2510038	2510456	.	-	.	ID=evm.model.contig_29.215.exon2;Parent=evm.model.contig_29.215
contig_29	EVM	CDS	2510038	2510456	.	-	2	ID=cds.evm.model.contig_29.215;Parent=evm.model.contig_29.215
#evm.TU.contig_29.216 removed; remove_reason=repeat_match;
contig_29	EVM	gene	2520174	2523087	.	-	.	ID=evm.TU.contig_29.216;Name=EVM%20prediction%20contig_29.216
contig_29	EVM	mRNA	2520174	2523087	.	-	.	ID=evm.model.contig_29.216;Parent=evm.TU.contig_29.216;Name=EVM%20prediction%20contig_29.216
contig_29	EVM	exon	2522406	2523087	.	-	.	ID=evm.model.contig_29.216.exon1;Parent=evm.model.contig_29.216
contig_29	EVM	CDS	2522406	2523087	.	-	0	ID=cds.evm.model.contig_29.216;Parent=evm.model.contig_29.216
contig_29	EVM	exon	2521512	2522298	.	-	.	ID=evm.model.contig_29.216.exon2;Parent=evm.model.contig_29.216
contig_29	EVM	CDS	2521512	2522298	.	-	2	ID=cds.evm.model.contig_29.216;Parent=evm.model.contig_29.216
contig_29	EVM	exon	2521240	2521421	.	-	.	ID=evm.model.contig_29.216.exon3;Parent=evm.model.contig_29.216
contig_29	EVM	CDS	2521240	2521421	.	-	1	ID=cds.evm.model.contig_29.216;Parent=evm.model.contig_29.216
contig_29	EVM	exon	2520954	2521149	.	-	.	ID=evm.model.contig_29.216.exon4;Parent=evm.model.contig_29.216
contig_29	EVM	CDS	2520954	2521149	.	-	2	ID=cds.evm.model.contig_29.216;Parent=evm.model.contig_29.216
contig_29	EVM	exon	2520407	2520781	.	-	.	ID=evm.model.contig_29.216.exon5;Parent=evm.model.contig_29.216
contig_29	EVM	CDS	2520407	2520781	.	-	1	ID=cds.evm.model.contig_29.216;Parent=evm.model.contig_29.216
contig_29	EVM	exon	2520174	2520273	.	-	.	ID=evm.model.contig_29.216.exon6;Parent=evm.model.contig_29.216
contig_29	EVM	CDS	2520174	2520273	.	-	1	ID=cds.evm.model.contig_29.216;Parent=evm.model.contig_29.216
#evm.TU.contig_29.219 removed; remove_reason=repeat_match;
contig_29	EVM	gene	2551276	2552301	.	-	.	ID=evm.TU.contig_29.219;Name=EVM%20prediction%20contig_29.219
contig_29	EVM	mRNA	2551276	2552301	.	-	.	ID=evm.model.contig_29.219;Parent=evm.TU.contig_29.219;Name=EVM%20prediction%20contig_29.219
contig_29	EVM	exon	2551276	2552301	.	-	.	ID=evm.model.contig_29.219.exon1;Parent=evm.model.contig_29.219
contig_29	EVM	CDS	2551276	2552301	.	-	0	ID=cds.evm.model.contig_29.219;Parent=evm.model.contig_29.219
#evm.TU.contig_29.221 removed; remove_reason=repeat_match;
contig_29	EVM	gene	2591137	2592111	.	-	.	ID=evm.TU.contig_29.221;Name=EVM%20prediction%20contig_29.221
contig_29	EVM	mRNA	2591137	2592111	.	-	.	ID=evm.model.contig_29.221;Parent=evm.TU.contig_29.221;Name=EVM%20prediction%20contig_29.221
contig_29	EVM	exon	2591137	2592111	.	-	.	ID=evm.model.contig_29.221.exon1;Parent=evm.model.contig_29.221
contig_29	EVM	CDS	2591137	2592111	.	-	0	ID=cds.evm.model.contig_29.221;Parent=evm.model.contig_29.221
#evm.TU.contig_29.222 removed; remove_reason=repeat_match;
contig_29	EVM	gene	2598483	2603100	.	+	.	ID=evm.TU.contig_29.222;Name=EVM%20prediction%20contig_29.222
contig_29	EVM	mRNA	2598483	2603100	.	+	.	ID=evm.model.contig_29.222;Parent=evm.TU.contig_29.222;Name=EVM%20prediction%20contig_29.222
contig_29	EVM	exon	2598483	2598575	.	+	.	ID=evm.model.contig_29.222.exon1;Parent=evm.model.contig_29.222
contig_29	EVM	CDS	2598483	2598575	.	+	0	ID=cds.evm.model.contig_29.222;Parent=evm.model.contig_29.222
contig_29	EVM	exon	2598652	2598812	.	+	.	ID=evm.model.contig_29.222.exon2;Parent=evm.model.contig_29.222
contig_29	EVM	CDS	2598652	2598812	.	+	0	ID=cds.evm.model.contig_29.222;Parent=evm.model.contig_29.222
contig_29	EVM	exon	2598921	2599158	.	+	.	ID=evm.model.contig_29.222.exon3;Parent=evm.model.contig_29.222
contig_29	EVM	CDS	2598921	2599158	.	+	1	ID=cds.evm.model.contig_29.222;Parent=evm.model.contig_29.222
contig_29	EVM	exon	2599263	2599479	.	+	.	ID=evm.model.contig_29.222.exon4;Parent=evm.model.contig_29.222
contig_29	EVM	CDS	2599263	2599479	.	+	0	ID=cds.evm.model.contig_29.222;Parent=evm.model.contig_29.222
contig_29	EVM	exon	2602571	2603100	.	+	.	ID=evm.model.contig_29.222.exon5;Parent=evm.model.contig_29.222
contig_29	EVM	CDS	2602571	2603100	.	+	2	ID=cds.evm.model.contig_29.222;Parent=evm.model.contig_29.222
#evm.TU.contig_29.224 removed; remove_reason=repeat_match;
contig_29	EVM	gene	2611067	2612063	.	-	.	ID=evm.TU.contig_29.224;Name=EVM%20prediction%20contig_29.224
contig_29	EVM	mRNA	2611067	2612063	.	-	.	ID=evm.model.contig_29.224;Parent=evm.TU.contig_29.224;Name=EVM%20prediction%20contig_29.224
contig_29	EVM	exon	2611590	2612063	.	-	.	ID=evm.model.contig_29.224.exon1;Parent=evm.model.contig_29.224
contig_29	EVM	CDS	2611590	2612063	.	-	0	ID=cds.evm.model.contig_29.224;Parent=evm.model.contig_29.224
contig_29	EVM	exon	2611067	2611537	.	-	.	ID=evm.model.contig_29.224.exon2;Parent=evm.model.contig_29.224
contig_29	EVM	CDS	2611067	2611537	.	-	0	ID=cds.evm.model.contig_29.224;Parent=evm.model.contig_29.224
#evm.TU.contig_29.225 removed; remove_reason=repeat_match;
contig_29	EVM	gene	2619349	2619941	.	-	.	ID=evm.TU.contig_29.225;Name=EVM%20prediction%20contig_29.225
contig_29	EVM	mRNA	2619349	2619941	.	-	.	ID=evm.model.contig_29.225;Parent=evm.TU.contig_29.225;Name=EVM%20prediction%20contig_29.225
contig_29	EVM	exon	2619614	2619941	.	-	.	ID=evm.model.contig_29.225.exon1;Parent=evm.model.contig_29.225
contig_29	EVM	CDS	2619614	2619941	.	-	0	ID=cds.evm.model.contig_29.225;Parent=evm.model.contig_29.225
contig_29	EVM	exon	2619349	2619551	.	-	.	ID=evm.model.contig_29.225.exon2;Parent=evm.model.contig_29.225
contig_29	EVM	CDS	2619349	2619551	.	-	2	ID=cds.evm.model.contig_29.225;Parent=evm.model.contig_29.225
#evm.TU.contig_29.227 removed; remove_reason=repeat_match;
contig_29	EVM	gene	2661519	2662066	.	-	.	ID=evm.TU.contig_29.227;Name=EVM%20prediction%20contig_29.227
contig_29	EVM	mRNA	2661519	2662066	.	-	.	ID=evm.model.contig_29.227;Parent=evm.TU.contig_29.227;Name=EVM%20prediction%20contig_29.227
contig_29	EVM	exon	2661951	2662066	.	-	.	ID=evm.model.contig_29.227.exon1;Parent=evm.model.contig_29.227
contig_29	EVM	CDS	2661951	2662066	.	-	0	ID=cds.evm.model.contig_29.227;Parent=evm.model.contig_29.227
contig_29	EVM	exon	2661519	2661846	.	-	.	ID=evm.model.contig_29.227.exon2;Parent=evm.model.contig_29.227
contig_29	EVM	CDS	2661519	2661846	.	-	1	ID=cds.evm.model.contig_29.227;Parent=evm.model.contig_29.227
#evm.TU.contig_29.230 removed; remove_reason=repeat_match;
contig_29	EVM	gene	2717016	2718041	.	+	.	ID=evm.TU.contig_29.230;Name=EVM%20prediction%20contig_29.230
contig_29	EVM	mRNA	2717016	2718041	.	+	.	ID=evm.model.contig_29.230;Parent=evm.TU.contig_29.230;Name=EVM%20prediction%20contig_29.230
contig_29	EVM	exon	2717016	2717225	.	+	.	ID=evm.model.contig_29.230.exon1;Parent=evm.model.contig_29.230
contig_29	EVM	CDS	2717016	2717225	.	+	0	ID=cds.evm.model.contig_29.230;Parent=evm.model.contig_29.230
contig_29	EVM	exon	2717364	2717724	.	+	.	ID=evm.model.contig_29.230.exon2;Parent=evm.model.contig_29.230
contig_29	EVM	CDS	2717364	2717724	.	+	0	ID=cds.evm.model.contig_29.230;Parent=evm.model.contig_29.230
contig_29	EVM	exon	2717800	2718041	.	+	.	ID=evm.model.contig_29.230.exon3;Parent=evm.model.contig_29.230
contig_29	EVM	CDS	2717800	2718041	.	+	2	ID=cds.evm.model.contig_29.230;Parent=evm.model.contig_29.230
#evm.TU.contig_29.238 removed; remove_reason=repeat_match;
contig_29	EVM	gene	2776864	2778254	.	-	.	ID=evm.TU.contig_29.238;Name=EVM%20prediction%20contig_29.238
contig_29	EVM	mRNA	2776864	2778254	.	-	.	ID=evm.model.contig_29.238;Parent=evm.TU.contig_29.238;Name=EVM%20prediction%20contig_29.238
contig_29	EVM	exon	2778249	2778254	.	-	.	ID=evm.model.contig_29.238.exon1;Parent=evm.model.contig_29.238
contig_29	EVM	CDS	2778249	2778254	.	-	0	ID=cds.evm.model.contig_29.238;Parent=evm.model.contig_29.238
contig_29	EVM	exon	2776864	2777217	.	-	.	ID=evm.model.contig_29.238.exon2;Parent=evm.model.contig_29.238
contig_29	EVM	CDS	2776864	2777217	.	-	0	ID=cds.evm.model.contig_29.238;Parent=evm.model.contig_29.238
#evm.TU.contig_29.247 removed; remove_reason=repeat_match;
contig_29	EVM	gene	2902390	2902733	.	+	.	ID=evm.TU.contig_29.247;Name=EVM%20prediction%20contig_29.247
contig_29	EVM	mRNA	2902390	2902733	.	+	.	ID=evm.model.contig_29.247;Parent=evm.TU.contig_29.247;Name=EVM%20prediction%20contig_29.247
contig_29	EVM	exon	2902390	2902591	.	+	.	ID=evm.model.contig_29.247.exon1;Parent=evm.model.contig_29.247
contig_29	EVM	CDS	2902390	2902591	.	+	0	ID=cds.evm.model.contig_29.247;Parent=evm.model.contig_29.247
contig_29	EVM	exon	2902654	2902733	.	+	.	ID=evm.model.contig_29.247.exon2;Parent=evm.model.contig_29.247
contig_29	EVM	CDS	2902654	2902733	.	+	2	ID=cds.evm.model.contig_29.247;Parent=evm.model.contig_29.247
#evm.TU.contig_29.252 removed; remove_reason=repeat_match;
contig_29	EVM	gene	2941999	2942954	.	-	.	ID=evm.TU.contig_29.252;Name=EVM%20prediction%20contig_29.252
contig_29	EVM	mRNA	2941999	2942954	.	-	.	ID=evm.model.contig_29.252;Parent=evm.TU.contig_29.252;Name=EVM%20prediction%20contig_29.252
contig_29	EVM	exon	2942950	2942954	.	-	.	ID=evm.model.contig_29.252.exon1;Parent=evm.model.contig_29.252
contig_29	EVM	CDS	2942950	2942954	.	-	0	ID=cds.evm.model.contig_29.252;Parent=evm.model.contig_29.252
contig_29	EVM	exon	2942491	2942769	.	-	.	ID=evm.model.contig_29.252.exon2;Parent=evm.model.contig_29.252
contig_29	EVM	CDS	2942491	2942769	.	-	1	ID=cds.evm.model.contig_29.252;Parent=evm.model.contig_29.252
contig_29	EVM	exon	2941999	2942236	.	-	.	ID=evm.model.contig_29.252.exon3;Parent=evm.model.contig_29.252
contig_29	EVM	CDS	2941999	2942236	.	-	1	ID=cds.evm.model.contig_29.252;Parent=evm.model.contig_29.252
#evm.TU.contig_29.263 removed; remove_reason=repeat_match;
contig_29	EVM	gene	3073240	3074382	.	+	.	ID=evm.TU.contig_29.263;Name=EVM%20prediction%20contig_29.263
contig_29	EVM	mRNA	3073240	3074382	.	+	.	ID=evm.model.contig_29.263;Parent=evm.TU.contig_29.263;Name=EVM%20prediction%20contig_29.263
contig_29	EVM	exon	3073240	3073301	.	+	.	ID=evm.model.contig_29.263.exon1;Parent=evm.model.contig_29.263
contig_29	EVM	CDS	3073240	3073301	.	+	0	ID=cds.evm.model.contig_29.263;Parent=evm.model.contig_29.263
contig_29	EVM	exon	3073362	3073743	.	+	.	ID=evm.model.contig_29.263.exon2;Parent=evm.model.contig_29.263
contig_29	EVM	CDS	3073362	3073743	.	+	1	ID=cds.evm.model.contig_29.263;Parent=evm.model.contig_29.263
contig_29	EVM	exon	3073799	3074075	.	+	.	ID=evm.model.contig_29.263.exon3;Parent=evm.model.contig_29.263
contig_29	EVM	CDS	3073799	3074075	.	+	0	ID=cds.evm.model.contig_29.263;Parent=evm.model.contig_29.263
contig_29	EVM	exon	3074117	3074382	.	+	.	ID=evm.model.contig_29.263.exon4;Parent=evm.model.contig_29.263
contig_29	EVM	CDS	3074117	3074382	.	+	2	ID=cds.evm.model.contig_29.263;Parent=evm.model.contig_29.263
#evm.TU.contig_29.264 removed; remove_reason=repeat_match;
contig_29	EVM	gene	3082271	3082771	.	+	.	ID=evm.TU.contig_29.264;Name=EVM%20prediction%20contig_29.264
contig_29	EVM	mRNA	3082271	3082771	.	+	.	ID=evm.model.contig_29.264;Parent=evm.TU.contig_29.264;Name=EVM%20prediction%20contig_29.264
contig_29	EVM	exon	3082271	3082771	.	+	.	ID=evm.model.contig_29.264.exon1;Parent=evm.model.contig_29.264
contig_29	EVM	CDS	3082271	3082771	.	+	0	ID=cds.evm.model.contig_29.264;Parent=evm.model.contig_29.264
#evm.TU.contig_29.265 removed; remove_reason=repeat_match;
contig_29	EVM	gene	3093865	3095505	.	-	.	ID=evm.TU.contig_29.265;Name=EVM%20prediction%20contig_29.265
contig_29	EVM	mRNA	3093865	3095505	.	-	.	ID=evm.model.contig_29.265;Parent=evm.TU.contig_29.265;Name=EVM%20prediction%20contig_29.265
contig_29	EVM	exon	3095444	3095505	.	-	.	ID=evm.model.contig_29.265.exon1;Parent=evm.model.contig_29.265
contig_29	EVM	CDS	3095444	3095505	.	-	0	ID=cds.evm.model.contig_29.265;Parent=evm.model.contig_29.265
contig_29	EVM	exon	3095135	3095327	.	-	.	ID=evm.model.contig_29.265.exon2;Parent=evm.model.contig_29.265
contig_29	EVM	CDS	3095135	3095327	.	-	1	ID=cds.evm.model.contig_29.265;Parent=evm.model.contig_29.265
contig_29	EVM	exon	3094405	3095103	.	-	.	ID=evm.model.contig_29.265.exon3;Parent=evm.model.contig_29.265
contig_29	EVM	CDS	3094405	3095103	.	-	0	ID=cds.evm.model.contig_29.265;Parent=evm.model.contig_29.265
contig_29	EVM	exon	3093865	3094047	.	-	.	ID=evm.model.contig_29.265.exon4;Parent=evm.model.contig_29.265
contig_29	EVM	CDS	3093865	3094047	.	-	0	ID=cds.evm.model.contig_29.265;Parent=evm.model.contig_29.265
#evm.TU.contig_29.270 removed; remove_reason=repeat_match;
contig_29	EVM	gene	3110741	3111878	.	+	.	ID=evm.TU.contig_29.270;Name=EVM%20prediction%20contig_29.270
contig_29	EVM	mRNA	3110741	3111878	.	+	.	ID=evm.model.contig_29.270;Parent=evm.TU.contig_29.270;Name=EVM%20prediction%20contig_29.270
contig_29	EVM	exon	3110741	3110802	.	+	.	ID=evm.model.contig_29.270.exon1;Parent=evm.model.contig_29.270
contig_29	EVM	CDS	3110741	3110802	.	+	0	ID=cds.evm.model.contig_29.270;Parent=evm.model.contig_29.270
contig_29	EVM	exon	3110918	3111878	.	+	.	ID=evm.model.contig_29.270.exon2;Parent=evm.model.contig_29.270
contig_29	EVM	CDS	3110918	3111878	.	+	1	ID=cds.evm.model.contig_29.270;Parent=evm.model.contig_29.270
#evm.TU.contig_29.272 removed; remove_reason=repeat_match;
contig_29	EVM	gene	3120070	3121208	.	-	.	ID=evm.TU.contig_29.272;Name=EVM%20prediction%20contig_29.272
contig_29	EVM	mRNA	3120070	3121208	.	-	.	ID=evm.model.contig_29.272;Parent=evm.TU.contig_29.272;Name=EVM%20prediction%20contig_29.272
contig_29	EVM	exon	3121147	3121208	.	-	.	ID=evm.model.contig_29.272.exon1;Parent=evm.model.contig_29.272
contig_29	EVM	CDS	3121147	3121208	.	-	0	ID=cds.evm.model.contig_29.272;Parent=evm.model.contig_29.272
contig_29	EVM	exon	3120070	3121030	.	-	.	ID=evm.model.contig_29.272.exon2;Parent=evm.model.contig_29.272
contig_29	EVM	CDS	3120070	3121030	.	-	1	ID=cds.evm.model.contig_29.272;Parent=evm.model.contig_29.272
#evm.TU.contig_29.274 removed; remove_reason=repeat_match;
contig_29	EVM	gene	3127377	3128019	.	+	.	ID=evm.TU.contig_29.274;Name=EVM%20prediction%20contig_29.274
contig_29	EVM	mRNA	3127377	3128019	.	+	.	ID=evm.model.contig_29.274;Parent=evm.TU.contig_29.274;Name=EVM%20prediction%20contig_29.274
contig_29	EVM	exon	3127377	3127384	.	+	.	ID=evm.model.contig_29.274.exon1;Parent=evm.model.contig_29.274
contig_29	EVM	CDS	3127377	3127384	.	+	0	ID=cds.evm.model.contig_29.274;Parent=evm.model.contig_29.274
contig_29	EVM	exon	3127448	3127565	.	+	.	ID=evm.model.contig_29.274.exon2;Parent=evm.model.contig_29.274
contig_29	EVM	CDS	3127448	3127565	.	+	1	ID=cds.evm.model.contig_29.274;Parent=evm.model.contig_29.274
contig_29	EVM	exon	3127819	3128019	.	+	.	ID=evm.model.contig_29.274.exon3;Parent=evm.model.contig_29.274
contig_29	EVM	CDS	3127819	3128019	.	+	0	ID=cds.evm.model.contig_29.274;Parent=evm.model.contig_29.274
#evm.TU.contig_29.275 removed; remove_reason=repeat_match;
contig_29	EVM	gene	3128072	3130063	.	+	.	ID=evm.TU.contig_29.275;Name=EVM%20prediction%20contig_29.275
contig_29	EVM	mRNA	3128072	3130063	.	+	.	ID=evm.model.contig_29.275;Parent=evm.TU.contig_29.275;Name=EVM%20prediction%20contig_29.275
contig_29	EVM	exon	3128072	3128395	.	+	.	ID=evm.model.contig_29.275.exon1;Parent=evm.model.contig_29.275
contig_29	EVM	CDS	3128072	3128395	.	+	0	ID=cds.evm.model.contig_29.275;Parent=evm.model.contig_29.275
contig_29	EVM	exon	3128451	3128702	.	+	.	ID=evm.model.contig_29.275.exon2;Parent=evm.model.contig_29.275
contig_29	EVM	CDS	3128451	3128702	.	+	0	ID=cds.evm.model.contig_29.275;Parent=evm.model.contig_29.275
contig_29	EVM	exon	3128770	3128911	.	+	.	ID=evm.model.contig_29.275.exon3;Parent=evm.model.contig_29.275
contig_29	EVM	CDS	3128770	3128911	.	+	0	ID=cds.evm.model.contig_29.275;Parent=evm.model.contig_29.275
contig_29	EVM	exon	3129043	3129342	.	+	.	ID=evm.model.contig_29.275.exon4;Parent=evm.model.contig_29.275
contig_29	EVM	CDS	3129043	3129342	.	+	2	ID=cds.evm.model.contig_29.275;Parent=evm.model.contig_29.275
contig_29	EVM	exon	3129428	3129550	.	+	.	ID=evm.model.contig_29.275.exon5;Parent=evm.model.contig_29.275
contig_29	EVM	CDS	3129428	3129550	.	+	2	ID=cds.evm.model.contig_29.275;Parent=evm.model.contig_29.275
contig_29	EVM	exon	3129639	3129795	.	+	.	ID=evm.model.contig_29.275.exon6;Parent=evm.model.contig_29.275
contig_29	EVM	CDS	3129639	3129795	.	+	2	ID=cds.evm.model.contig_29.275;Parent=evm.model.contig_29.275
contig_29	EVM	exon	3129880	3130063	.	+	.	ID=evm.model.contig_29.275.exon7;Parent=evm.model.contig_29.275
contig_29	EVM	CDS	3129880	3130063	.	+	1	ID=cds.evm.model.contig_29.275;Parent=evm.model.contig_29.275
#evm.TU.contig_29.277 removed; remove_reason=repeat_match;
contig_29	EVM	gene	3131484	3132647	.	+	.	ID=evm.TU.contig_29.277;Name=EVM%20prediction%20contig_29.277
contig_29	EVM	mRNA	3131484	3132647	.	+	.	ID=evm.model.contig_29.277;Parent=evm.TU.contig_29.277;Name=EVM%20prediction%20contig_29.277
contig_29	EVM	exon	3131484	3132647	.	+	.	ID=evm.model.contig_29.277.exon1;Parent=evm.model.contig_29.277
contig_29	EVM	CDS	3131484	3132647	.	+	0	ID=cds.evm.model.contig_29.277;Parent=evm.model.contig_29.277
#evm.TU.contig_29.279 removed; remove_reason=repeat_match;
contig_29	EVM	gene	3133789	3134172	.	+	.	ID=evm.TU.contig_29.279;Name=EVM%20prediction%20contig_29.279
contig_29	EVM	mRNA	3133789	3134172	.	+	.	ID=evm.model.contig_29.279;Parent=evm.TU.contig_29.279;Name=EVM%20prediction%20contig_29.279
contig_29	EVM	exon	3133789	3134172	.	+	.	ID=evm.model.contig_29.279.exon1;Parent=evm.model.contig_29.279
contig_29	EVM	CDS	3133789	3134172	.	+	0	ID=cds.evm.model.contig_29.279;Parent=evm.model.contig_29.279
#evm.TU.contig_29.281 removed; remove_reason=repeat_match;
contig_29	EVM	gene	3134965	3136313	.	+	.	ID=evm.TU.contig_29.281;Name=EVM%20prediction%20contig_29.281
contig_29	EVM	mRNA	3134965	3136313	.	+	.	ID=evm.model.contig_29.281;Parent=evm.TU.contig_29.281;Name=EVM%20prediction%20contig_29.281
contig_29	EVM	exon	3134965	3135664	.	+	.	ID=evm.model.contig_29.281.exon1;Parent=evm.model.contig_29.281
contig_29	EVM	CDS	3134965	3135664	.	+	0	ID=cds.evm.model.contig_29.281;Parent=evm.model.contig_29.281
contig_29	EVM	exon	3135748	3136313	.	+	.	ID=evm.model.contig_29.281.exon2;Parent=evm.model.contig_29.281
contig_29	EVM	CDS	3135748	3136313	.	+	2	ID=cds.evm.model.contig_29.281;Parent=evm.model.contig_29.281
#evm.TU.contig_29.282 removed; remove_reason=repeat_match;
contig_29	EVM	gene	3137211	3139436	.	+	.	ID=evm.TU.contig_29.282;Name=EVM%20prediction%20contig_29.282
contig_29	EVM	mRNA	3137211	3139436	.	+	.	ID=evm.model.contig_29.282;Parent=evm.TU.contig_29.282;Name=EVM%20prediction%20contig_29.282
contig_29	EVM	exon	3137211	3137386	.	+	.	ID=evm.model.contig_29.282.exon1;Parent=evm.model.contig_29.282
contig_29	EVM	CDS	3137211	3137386	.	+	0	ID=cds.evm.model.contig_29.282;Parent=evm.model.contig_29.282
contig_29	EVM	exon	3137459	3137621	.	+	.	ID=evm.model.contig_29.282.exon2;Parent=evm.model.contig_29.282
contig_29	EVM	CDS	3137459	3137621	.	+	1	ID=cds.evm.model.contig_29.282;Parent=evm.model.contig_29.282
contig_29	EVM	exon	3138344	3138673	.	+	.	ID=evm.model.contig_29.282.exon3;Parent=evm.model.contig_29.282
contig_29	EVM	CDS	3138344	3138673	.	+	0	ID=cds.evm.model.contig_29.282;Parent=evm.model.contig_29.282
contig_29	EVM	exon	3138705	3139436	.	+	.	ID=evm.model.contig_29.282.exon4;Parent=evm.model.contig_29.282
contig_29	EVM	CDS	3138705	3139436	.	+	0	ID=cds.evm.model.contig_29.282;Parent=evm.model.contig_29.282
#evm.TU.contig_29.283 removed; remove_reason=repeat_match;
contig_29	EVM	gene	3141793	3142481	.	+	.	ID=evm.TU.contig_29.283;Name=EVM%20prediction%20contig_29.283
contig_29	EVM	mRNA	3141793	3142481	.	+	.	ID=evm.model.contig_29.283;Parent=evm.TU.contig_29.283;Name=EVM%20prediction%20contig_29.283
contig_29	EVM	exon	3141793	3141841	.	+	.	ID=evm.model.contig_29.283.exon1;Parent=evm.model.contig_29.283
contig_29	EVM	CDS	3141793	3141841	.	+	0	ID=cds.evm.model.contig_29.283;Parent=evm.model.contig_29.283
contig_29	EVM	exon	3141979	3142481	.	+	.	ID=evm.model.contig_29.283.exon2;Parent=evm.model.contig_29.283
contig_29	EVM	CDS	3141979	3142481	.	+	2	ID=cds.evm.model.contig_29.283;Parent=evm.model.contig_29.283
#evm.TU.contig_29.286 removed; remove_reason=repeat_match;
contig_29	EVM	gene	3147772	3150753	.	+	.	ID=evm.TU.contig_29.286;Name=EVM%20prediction%20contig_29.286
contig_29	EVM	mRNA	3147772	3150753	.	+	.	ID=evm.model.contig_29.286;Parent=evm.TU.contig_29.286;Name=EVM%20prediction%20contig_29.286
contig_29	EVM	exon	3147772	3148640	.	+	.	ID=evm.model.contig_29.286.exon1;Parent=evm.model.contig_29.286
contig_29	EVM	CDS	3147772	3148640	.	+	0	ID=cds.evm.model.contig_29.286;Parent=evm.model.contig_29.286
contig_29	EVM	exon	3148741	3148876	.	+	.	ID=evm.model.contig_29.286.exon2;Parent=evm.model.contig_29.286
contig_29	EVM	CDS	3148741	3148876	.	+	1	ID=cds.evm.model.contig_29.286;Parent=evm.model.contig_29.286
contig_29	EVM	exon	3148932	3149433	.	+	.	ID=evm.model.contig_29.286.exon3;Parent=evm.model.contig_29.286
contig_29	EVM	CDS	3148932	3149433	.	+	0	ID=cds.evm.model.contig_29.286;Parent=evm.model.contig_29.286
contig_29	EVM	exon	3149468	3150184	.	+	.	ID=evm.model.contig_29.286.exon4;Parent=evm.model.contig_29.286
contig_29	EVM	CDS	3149468	3150184	.	+	2	ID=cds.evm.model.contig_29.286;Parent=evm.model.contig_29.286
contig_29	EVM	exon	3150262	3150331	.	+	.	ID=evm.model.contig_29.286.exon5;Parent=evm.model.contig_29.286
contig_29	EVM	CDS	3150262	3150331	.	+	2	ID=cds.evm.model.contig_29.286;Parent=evm.model.contig_29.286
contig_29	EVM	exon	3150412	3150538	.	+	.	ID=evm.model.contig_29.286.exon6;Parent=evm.model.contig_29.286
contig_29	EVM	CDS	3150412	3150538	.	+	1	ID=cds.evm.model.contig_29.286;Parent=evm.model.contig_29.286
contig_29	EVM	exon	3150571	3150753	.	+	.	ID=evm.model.contig_29.286.exon7;Parent=evm.model.contig_29.286
contig_29	EVM	CDS	3150571	3150753	.	+	0	ID=cds.evm.model.contig_29.286;Parent=evm.model.contig_29.286
#evm.TU.contig_29.287 removed; remove_reason=repeat_match;
contig_29	EVM	gene	3150886	3152523	.	+	.	ID=evm.TU.contig_29.287;Name=EVM%20prediction%20contig_29.287
contig_29	EVM	mRNA	3150886	3152523	.	+	.	ID=evm.model.contig_29.287;Parent=evm.TU.contig_29.287;Name=EVM%20prediction%20contig_29.287
contig_29	EVM	exon	3150886	3151133	.	+	.	ID=evm.model.contig_29.287.exon1;Parent=evm.model.contig_29.287
contig_29	EVM	CDS	3150886	3151133	.	+	0	ID=cds.evm.model.contig_29.287;Parent=evm.model.contig_29.287
contig_29	EVM	exon	3151606	3151837	.	+	.	ID=evm.model.contig_29.287.exon2;Parent=evm.model.contig_29.287
contig_29	EVM	CDS	3151606	3151837	.	+	1	ID=cds.evm.model.contig_29.287;Parent=evm.model.contig_29.287
contig_29	EVM	exon	3151873	3152523	.	+	.	ID=evm.model.contig_29.287.exon3;Parent=evm.model.contig_29.287
contig_29	EVM	CDS	3151873	3152523	.	+	0	ID=cds.evm.model.contig_29.287;Parent=evm.model.contig_29.287
#evm.TU.contig_29.289 removed; remove_reason=repeat_match;
contig_29	EVM	gene	3158166	3159011	.	-	.	ID=evm.TU.contig_29.289;Name=EVM%20prediction%20contig_29.289
contig_29	EVM	mRNA	3158166	3159011	.	-	.	ID=evm.model.contig_29.289;Parent=evm.TU.contig_29.289;Name=EVM%20prediction%20contig_29.289
contig_29	EVM	exon	3158166	3159011	.	-	.	ID=evm.model.contig_29.289.exon1;Parent=evm.model.contig_29.289
contig_29	EVM	CDS	3158166	3159011	.	-	0	ID=cds.evm.model.contig_29.289;Parent=evm.model.contig_29.289
#evm.TU.contig_29.291 removed; remove_reason=repeat_match;
contig_29	EVM	gene	3162515	3163546	.	-	.	ID=evm.TU.contig_29.291;Name=EVM%20prediction%20contig_29.291
contig_29	EVM	mRNA	3162515	3163546	.	-	.	ID=evm.model.contig_29.291;Parent=evm.TU.contig_29.291;Name=EVM%20prediction%20contig_29.291
contig_29	EVM	exon	3162515	3163546	.	-	.	ID=evm.model.contig_29.291.exon1;Parent=evm.model.contig_29.291
contig_29	EVM	CDS	3162515	3163546	.	-	0	ID=cds.evm.model.contig_29.291;Parent=evm.model.contig_29.291
#evm.TU.contig_29.296 removed; remove_reason=repeat_match;
contig_29	EVM	gene	3184676	3186534	.	+	.	ID=evm.TU.contig_29.296;Name=EVM%20prediction%20contig_29.296
contig_29	EVM	mRNA	3184676	3186534	.	+	.	ID=evm.model.contig_29.296;Parent=evm.TU.contig_29.296;Name=EVM%20prediction%20contig_29.296
contig_29	EVM	exon	3184676	3184839	.	+	.	ID=evm.model.contig_29.296.exon1;Parent=evm.model.contig_29.296
contig_29	EVM	CDS	3184676	3184839	.	+	0	ID=cds.evm.model.contig_29.296;Parent=evm.model.contig_29.296
contig_29	EVM	exon	3185438	3185528	.	+	.	ID=evm.model.contig_29.296.exon2;Parent=evm.model.contig_29.296
contig_29	EVM	CDS	3185438	3185528	.	+	1	ID=cds.evm.model.contig_29.296;Parent=evm.model.contig_29.296
contig_29	EVM	exon	3185800	3186534	.	+	.	ID=evm.model.contig_29.296.exon3;Parent=evm.model.contig_29.296
contig_29	EVM	CDS	3185800	3186534	.	+	0	ID=cds.evm.model.contig_29.296;Parent=evm.model.contig_29.296
#evm.TU.contig_29.298 removed; remove_reason=repeat_match;
contig_29	EVM	gene	3208935	3211673	.	-	.	ID=evm.TU.contig_29.298;Name=EVM%20prediction%20contig_29.298
contig_29	EVM	mRNA	3208935	3211673	.	-	.	ID=evm.model.contig_29.298;Parent=evm.TU.contig_29.298;Name=EVM%20prediction%20contig_29.298
contig_29	EVM	exon	3211549	3211673	.	-	.	ID=evm.model.contig_29.298.exon1;Parent=evm.model.contig_29.298
contig_29	EVM	CDS	3211549	3211673	.	-	0	ID=cds.evm.model.contig_29.298;Parent=evm.model.contig_29.298
contig_29	EVM	exon	3211184	3211382	.	-	.	ID=evm.model.contig_29.298.exon2;Parent=evm.model.contig_29.298
contig_29	EVM	CDS	3211184	3211382	.	-	1	ID=cds.evm.model.contig_29.298;Parent=evm.model.contig_29.298
contig_29	EVM	exon	3210482	3211039	.	-	.	ID=evm.model.contig_29.298.exon3;Parent=evm.model.contig_29.298
contig_29	EVM	CDS	3210482	3211039	.	-	0	ID=cds.evm.model.contig_29.298;Parent=evm.model.contig_29.298
contig_29	EVM	exon	3210183	3210377	.	-	.	ID=evm.model.contig_29.298.exon4;Parent=evm.model.contig_29.298
contig_29	EVM	CDS	3210183	3210377	.	-	0	ID=cds.evm.model.contig_29.298;Parent=evm.model.contig_29.298
contig_29	EVM	exon	3208935	3209690	.	-	.	ID=evm.model.contig_29.298.exon5;Parent=evm.model.contig_29.298
contig_29	EVM	CDS	3208935	3209690	.	-	0	ID=cds.evm.model.contig_29.298;Parent=evm.model.contig_29.298
#evm.TU.contig_29.299 removed; remove_reason=repeat_match;
contig_29	EVM	gene	3211676	3212005	.	-	.	ID=evm.TU.contig_29.299;Name=EVM%20prediction%20contig_29.299
contig_29	EVM	mRNA	3211676	3212005	.	-	.	ID=evm.model.contig_29.299;Parent=evm.TU.contig_29.299;Name=EVM%20prediction%20contig_29.299
contig_29	EVM	exon	3211676	3212005	.	-	.	ID=evm.model.contig_29.299.exon1;Parent=evm.model.contig_29.299
contig_29	EVM	CDS	3211676	3212005	.	-	0	ID=cds.evm.model.contig_29.299;Parent=evm.model.contig_29.299
#evm.TU.contig_29.300 removed; remove_reason=repeat_match;
contig_29	EVM	gene	3212147	3212671	.	-	.	ID=evm.TU.contig_29.300;Name=EVM%20prediction%20contig_29.300
contig_29	EVM	mRNA	3212147	3212671	.	-	.	ID=evm.model.contig_29.300;Parent=evm.TU.contig_29.300;Name=EVM%20prediction%20contig_29.300
contig_29	EVM	exon	3212147	3212671	.	-	.	ID=evm.model.contig_29.300.exon1;Parent=evm.model.contig_29.300
contig_29	EVM	CDS	3212147	3212671	.	-	0	ID=cds.evm.model.contig_29.300;Parent=evm.model.contig_29.300
#evm.TU.contig_29.302 removed; remove_reason=repeat_match;
contig_29	EVM	gene	3213535	3214563	.	-	.	ID=evm.TU.contig_29.302;Name=EVM%20prediction%20contig_29.302
contig_29	EVM	mRNA	3213535	3214563	.	-	.	ID=evm.model.contig_29.302;Parent=evm.TU.contig_29.302;Name=EVM%20prediction%20contig_29.302
contig_29	EVM	exon	3214406	3214563	.	-	.	ID=evm.model.contig_29.302.exon1;Parent=evm.model.contig_29.302
contig_29	EVM	CDS	3214406	3214563	.	-	0	ID=cds.evm.model.contig_29.302;Parent=evm.model.contig_29.302
contig_29	EVM	exon	3214102	3214345	.	-	.	ID=evm.model.contig_29.302.exon2;Parent=evm.model.contig_29.302
contig_29	EVM	CDS	3214102	3214345	.	-	1	ID=cds.evm.model.contig_29.302;Parent=evm.model.contig_29.302
contig_29	EVM	exon	3213535	3213843	.	-	.	ID=evm.model.contig_29.302.exon3;Parent=evm.model.contig_29.302
contig_29	EVM	CDS	3213535	3213843	.	-	0	ID=cds.evm.model.contig_29.302;Parent=evm.model.contig_29.302
#evm.TU.contig_29.312 removed; remove_reason=repeat_match;
contig_29	EVM	gene	3369276	3371283	.	-	.	ID=evm.TU.contig_29.312;Name=EVM%20prediction%20contig_29.312
contig_29	EVM	mRNA	3369276	3371283	.	-	.	ID=evm.model.contig_29.312;Parent=evm.TU.contig_29.312;Name=EVM%20prediction%20contig_29.312
contig_29	EVM	exon	3371278	3371283	.	-	.	ID=evm.model.contig_29.312.exon1;Parent=evm.model.contig_29.312
contig_29	EVM	CDS	3371278	3371283	.	-	0	ID=cds.evm.model.contig_29.312;Parent=evm.model.contig_29.312
contig_29	EVM	exon	3369276	3369602	.	-	.	ID=evm.model.contig_29.312.exon2;Parent=evm.model.contig_29.312
contig_29	EVM	CDS	3369276	3369602	.	-	0	ID=cds.evm.model.contig_29.312;Parent=evm.model.contig_29.312
#evm.TU.contig_29.313 removed; remove_reason=repeat_match;
contig_29	EVM	gene	3375636	3376280	.	-	.	ID=evm.TU.contig_29.313;Name=EVM%20prediction%20contig_29.313
contig_29	EVM	mRNA	3375636	3376280	.	-	.	ID=evm.model.contig_29.313;Parent=evm.TU.contig_29.313;Name=EVM%20prediction%20contig_29.313
contig_29	EVM	exon	3375938	3376280	.	-	.	ID=evm.model.contig_29.313.exon1;Parent=evm.model.contig_29.313
contig_29	EVM	CDS	3375938	3376280	.	-	0	ID=cds.evm.model.contig_29.313;Parent=evm.model.contig_29.313
contig_29	EVM	exon	3375636	3375868	.	-	.	ID=evm.model.contig_29.313.exon2;Parent=evm.model.contig_29.313
contig_29	EVM	CDS	3375636	3375868	.	-	2	ID=cds.evm.model.contig_29.313;Parent=evm.model.contig_29.313
#evm.TU.contig_29.314 removed; remove_reason=repeat_match;
contig_29	EVM	gene	3376837	3379326	.	-	.	ID=evm.TU.contig_29.314;Name=EVM%20prediction%20contig_29.314
contig_29	EVM	mRNA	3376837	3379326	.	-	.	ID=evm.model.contig_29.314;Parent=evm.TU.contig_29.314;Name=EVM%20prediction%20contig_29.314
contig_29	EVM	exon	3378932	3379326	.	-	.	ID=evm.model.contig_29.314.exon1;Parent=evm.model.contig_29.314
contig_29	EVM	CDS	3378932	3379326	.	-	0	ID=cds.evm.model.contig_29.314;Parent=evm.model.contig_29.314
contig_29	EVM	exon	3378603	3378709	.	-	.	ID=evm.model.contig_29.314.exon2;Parent=evm.model.contig_29.314
contig_29	EVM	CDS	3378603	3378709	.	-	1	ID=cds.evm.model.contig_29.314;Parent=evm.model.contig_29.314
contig_29	EVM	exon	3378393	3378539	.	-	.	ID=evm.model.contig_29.314.exon3;Parent=evm.model.contig_29.314
contig_29	EVM	CDS	3378393	3378539	.	-	2	ID=cds.evm.model.contig_29.314;Parent=evm.model.contig_29.314
contig_29	EVM	exon	3378129	3378326	.	-	.	ID=evm.model.contig_29.314.exon4;Parent=evm.model.contig_29.314
contig_29	EVM	CDS	3378129	3378326	.	-	2	ID=cds.evm.model.contig_29.314;Parent=evm.model.contig_29.314
contig_29	EVM	exon	3377613	3377932	.	-	.	ID=evm.model.contig_29.314.exon5;Parent=evm.model.contig_29.314
contig_29	EVM	CDS	3377613	3377932	.	-	2	ID=cds.evm.model.contig_29.314;Parent=evm.model.contig_29.314
contig_29	EVM	exon	3377232	3377583	.	-	.	ID=evm.model.contig_29.314.exon6;Parent=evm.model.contig_29.314
contig_29	EVM	CDS	3377232	3377583	.	-	0	ID=cds.evm.model.contig_29.314;Parent=evm.model.contig_29.314
contig_29	EVM	exon	3376837	3377174	.	-	.	ID=evm.model.contig_29.314.exon7;Parent=evm.model.contig_29.314
contig_29	EVM	CDS	3376837	3377174	.	-	2	ID=cds.evm.model.contig_29.314;Parent=evm.model.contig_29.314
#evm.TU.contig_29.319 removed; remove_reason=repeat_match;
contig_29	EVM	gene	3424025	3425284	.	+	.	ID=evm.TU.contig_29.319;Name=EVM%20prediction%20contig_29.319
contig_29	EVM	mRNA	3424025	3425284	.	+	.	ID=evm.model.contig_29.319;Parent=evm.TU.contig_29.319;Name=EVM%20prediction%20contig_29.319
contig_29	EVM	exon	3424025	3424250	.	+	.	ID=evm.model.contig_29.319.exon1;Parent=evm.model.contig_29.319
contig_29	EVM	CDS	3424025	3424250	.	+	0	ID=cds.evm.model.contig_29.319;Parent=evm.model.contig_29.319
contig_29	EVM	exon	3425031	3425284	.	+	.	ID=evm.model.contig_29.319.exon2;Parent=evm.model.contig_29.319
contig_29	EVM	CDS	3425031	3425284	.	+	2	ID=cds.evm.model.contig_29.319;Parent=evm.model.contig_29.319
#evm.TU.contig_29.326 removed; remove_reason=repeat_match;
contig_29	EVM	gene	3472269	3473544	.	+	.	ID=evm.TU.contig_29.326;Name=EVM%20prediction%20contig_29.326
contig_29	EVM	mRNA	3472269	3473544	.	+	.	ID=evm.model.contig_29.326;Parent=evm.TU.contig_29.326;Name=EVM%20prediction%20contig_29.326
contig_29	EVM	exon	3472269	3472868	.	+	.	ID=evm.model.contig_29.326.exon1;Parent=evm.model.contig_29.326
contig_29	EVM	CDS	3472269	3472868	.	+	0	ID=cds.evm.model.contig_29.326;Parent=evm.model.contig_29.326
contig_29	EVM	exon	3472972	3473544	.	+	.	ID=evm.model.contig_29.326.exon2;Parent=evm.model.contig_29.326
contig_29	EVM	CDS	3472972	3473544	.	+	0	ID=cds.evm.model.contig_29.326;Parent=evm.model.contig_29.326
#evm.TU.contig_29.327 removed; remove_reason=repeat_match;
contig_29	EVM	gene	3473694	3474512	.	+	.	ID=evm.TU.contig_29.327;Name=EVM%20prediction%20contig_29.327
contig_29	EVM	mRNA	3473694	3474512	.	+	.	ID=evm.model.contig_29.327;Parent=evm.TU.contig_29.327;Name=EVM%20prediction%20contig_29.327
contig_29	EVM	exon	3473694	3473915	.	+	.	ID=evm.model.contig_29.327.exon1;Parent=evm.model.contig_29.327
contig_29	EVM	CDS	3473694	3473915	.	+	0	ID=cds.evm.model.contig_29.327;Parent=evm.model.contig_29.327
contig_29	EVM	exon	3474020	3474348	.	+	.	ID=evm.model.contig_29.327.exon2;Parent=evm.model.contig_29.327
contig_29	EVM	CDS	3474020	3474348	.	+	0	ID=cds.evm.model.contig_29.327;Parent=evm.model.contig_29.327
contig_29	EVM	exon	3474407	3474512	.	+	.	ID=evm.model.contig_29.327.exon3;Parent=evm.model.contig_29.327
contig_29	EVM	CDS	3474407	3474512	.	+	1	ID=cds.evm.model.contig_29.327;Parent=evm.model.contig_29.327
#evm.TU.contig_97.175 removed; remove_reason=seq_too_short;
contig_97	EVM	gene	1354578	1354729	.	-	.	ID=evm.TU.contig_97.175;Name=EVM%20prediction%20contig_97.175
contig_97	EVM	mRNA	1354578	1354729	.	-	.	ID=evm.model.contig_97.175;Parent=evm.TU.contig_97.175;Name=EVM%20prediction%20contig_97.175
contig_97	EVM	exon	1354578	1354729	.	-	.	ID=evm.model.contig_97.175.exon1;Parent=evm.model.contig_97.175
contig_97	EVM	CDS	1354578	1354729	.	-	2	ID=cds.evm.model.contig_97.175;Parent=evm.model.contig_97.175
#evm.TU.contig_97.305 removed; remove_reason=repeat_match;
contig_97	EVM	gene	3198850	3200122	.	+	.	ID=evm.TU.contig_97.305;Name=EVM%20prediction%20contig_97.305
contig_97	EVM	mRNA	3198850	3200122	.	+	.	ID=evm.model.contig_97.305;Parent=evm.TU.contig_97.305;Name=EVM%20prediction%20contig_97.305
contig_97	EVM	exon	3198850	3199270	.	+	.	ID=evm.model.contig_97.305.exon1;Parent=evm.model.contig_97.305
contig_97	EVM	CDS	3198850	3199270	.	+	0	ID=cds.evm.model.contig_97.305;Parent=evm.model.contig_97.305
contig_97	EVM	exon	3199977	3200122	.	+	.	ID=evm.model.contig_97.305.exon2;Parent=evm.model.contig_97.305
contig_97	EVM	CDS	3199977	3200122	.	+	2	ID=cds.evm.model.contig_97.305;Parent=evm.model.contig_97.305
#evm.TU.contig_97.306 removed; remove_reason=repeat_match;
contig_97	EVM	gene	3200309	3200785	.	+	.	ID=evm.TU.contig_97.306;Name=EVM%20prediction%20contig_97.306
contig_97	EVM	mRNA	3200309	3200785	.	+	.	ID=evm.model.contig_97.306;Parent=evm.TU.contig_97.306;Name=EVM%20prediction%20contig_97.306
contig_97	EVM	exon	3200309	3200785	.	+	.	ID=evm.model.contig_97.306.exon1;Parent=evm.model.contig_97.306
contig_97	EVM	CDS	3200309	3200785	.	+	0	ID=cds.evm.model.contig_97.306;Parent=evm.model.contig_97.306
#evm.TU.contig_97.323 removed; remove_reason=repeat_match;
contig_97	EVM	gene	3358003	3361577	.	-	.	ID=evm.TU.contig_97.323;Name=EVM%20prediction%20contig_97.323
contig_97	EVM	mRNA	3358003	3361577	.	-	.	ID=evm.model.contig_97.323;Parent=evm.TU.contig_97.323;Name=EVM%20prediction%20contig_97.323
contig_97	EVM	exon	3361330	3361577	.	-	.	ID=evm.model.contig_97.323.exon1;Parent=evm.model.contig_97.323
contig_97	EVM	CDS	3361330	3361577	.	-	0	ID=cds.evm.model.contig_97.323;Parent=evm.model.contig_97.323
contig_97	EVM	exon	3360014	3360155	.	-	.	ID=evm.model.contig_97.323.exon2;Parent=evm.model.contig_97.323
contig_97	EVM	CDS	3360014	3360155	.	-	1	ID=cds.evm.model.contig_97.323;Parent=evm.model.contig_97.323
contig_97	EVM	exon	3359528	3359940	.	-	.	ID=evm.model.contig_97.323.exon3;Parent=evm.model.contig_97.323
contig_97	EVM	CDS	3359528	3359940	.	-	0	ID=cds.evm.model.contig_97.323;Parent=evm.model.contig_97.323
contig_97	EVM	exon	3359234	3359440	.	-	.	ID=evm.model.contig_97.323.exon4;Parent=evm.model.contig_97.323
contig_97	EVM	CDS	3359234	3359440	.	-	1	ID=cds.evm.model.contig_97.323;Parent=evm.model.contig_97.323
contig_97	EVM	exon	3358946	3359161	.	-	.	ID=evm.model.contig_97.323.exon5;Parent=evm.model.contig_97.323
contig_97	EVM	CDS	3358946	3359161	.	-	1	ID=cds.evm.model.contig_97.323;Parent=evm.model.contig_97.323
contig_97	EVM	exon	3358003	3358282	.	-	.	ID=evm.model.contig_97.323.exon6;Parent=evm.model.contig_97.323
contig_97	EVM	CDS	3358003	3358282	.	-	1	ID=cds.evm.model.contig_97.323;Parent=evm.model.contig_97.323
#evm.TU.contig_97.330 removed; remove_reason=repeat_match;
contig_97	EVM	gene	3410182	3420814	.	-	.	ID=evm.TU.contig_97.330;Name=EVM%20prediction%20contig_97.330
contig_97	EVM	mRNA	3410182	3420814	.	-	.	ID=evm.model.contig_97.330;Parent=evm.TU.contig_97.330;Name=EVM%20prediction%20contig_97.330
contig_97	EVM	exon	3420226	3420814	.	-	.	ID=evm.model.contig_97.330.exon1;Parent=evm.model.contig_97.330
contig_97	EVM	CDS	3420226	3420814	.	-	0	ID=cds.evm.model.contig_97.330;Parent=evm.model.contig_97.330
contig_97	EVM	exon	3419813	3420145	.	-	.	ID=evm.model.contig_97.330.exon2;Parent=evm.model.contig_97.330
contig_97	EVM	CDS	3419813	3420145	.	-	2	ID=cds.evm.model.contig_97.330;Parent=evm.model.contig_97.330
contig_97	EVM	exon	3416132	3416238	.	-	.	ID=evm.model.contig_97.330.exon3;Parent=evm.model.contig_97.330
contig_97	EVM	CDS	3416132	3416238	.	-	2	ID=cds.evm.model.contig_97.330;Parent=evm.model.contig_97.330
contig_97	EVM	exon	3415681	3415839	.	-	.	ID=evm.model.contig_97.330.exon4;Parent=evm.model.contig_97.330
contig_97	EVM	CDS	3415681	3415839	.	-	0	ID=cds.evm.model.contig_97.330;Parent=evm.model.contig_97.330
contig_97	EVM	exon	3414895	3414989	.	-	.	ID=evm.model.contig_97.330.exon5;Parent=evm.model.contig_97.330
contig_97	EVM	CDS	3414895	3414989	.	-	0	ID=cds.evm.model.contig_97.330;Parent=evm.model.contig_97.330
contig_97	EVM	exon	3414013	3414365	.	-	.	ID=evm.model.contig_97.330.exon6;Parent=evm.model.contig_97.330
contig_97	EVM	CDS	3414013	3414365	.	-	1	ID=cds.evm.model.contig_97.330;Parent=evm.model.contig_97.330
contig_97	EVM	exon	3413591	3413721	.	-	.	ID=evm.model.contig_97.330.exon7;Parent=evm.model.contig_97.330
contig_97	EVM	CDS	3413591	3413721	.	-	2	ID=cds.evm.model.contig_97.330;Parent=evm.model.contig_97.330
contig_97	EVM	exon	3412539	3412624	.	-	.	ID=evm.model.contig_97.330.exon8;Parent=evm.model.contig_97.330
contig_97	EVM	CDS	3412539	3412624	.	-	0	ID=cds.evm.model.contig_97.330;Parent=evm.model.contig_97.330
contig_97	EVM	exon	3412238	3412382	.	-	.	ID=evm.model.contig_97.330.exon9;Parent=evm.model.contig_97.330
contig_97	EVM	CDS	3412238	3412382	.	-	1	ID=cds.evm.model.contig_97.330;Parent=evm.model.contig_97.330
contig_97	EVM	exon	3411685	3411949	.	-	.	ID=evm.model.contig_97.330.exon10;Parent=evm.model.contig_97.330
contig_97	EVM	CDS	3411685	3411949	.	-	0	ID=cds.evm.model.contig_97.330;Parent=evm.model.contig_97.330
contig_97	EVM	exon	3410561	3410718	.	-	.	ID=evm.model.contig_97.330.exon11;Parent=evm.model.contig_97.330
contig_97	EVM	CDS	3410561	3410718	.	-	2	ID=cds.evm.model.contig_97.330;Parent=evm.model.contig_97.330
contig_97	EVM	exon	3410182	3410307	.	-	.	ID=evm.model.contig_97.330.exon12;Parent=evm.model.contig_97.330
contig_97	EVM	CDS	3410182	3410307	.	-	0	ID=cds.evm.model.contig_97.330;Parent=evm.model.contig_97.330
#evm.TU.contig_97.351 removed; remove_reason=repeat_match;
contig_97	EVM	gene	3631889	3632908	.	+	.	ID=evm.TU.contig_97.351;Name=EVM%20prediction%20contig_97.351
contig_97	EVM	mRNA	3631889	3632908	.	+	.	ID=evm.model.contig_97.351;Parent=evm.TU.contig_97.351;Name=EVM%20prediction%20contig_97.351
contig_97	EVM	exon	3631889	3632185	.	+	.	ID=evm.model.contig_97.351.exon1;Parent=evm.model.contig_97.351
contig_97	EVM	CDS	3631889	3632185	.	+	0	ID=cds.evm.model.contig_97.351;Parent=evm.model.contig_97.351
contig_97	EVM	exon	3632211	3632369	.	+	.	ID=evm.model.contig_97.351.exon2;Parent=evm.model.contig_97.351
contig_97	EVM	CDS	3632211	3632369	.	+	0	ID=cds.evm.model.contig_97.351;Parent=evm.model.contig_97.351
contig_97	EVM	exon	3632405	3632908	.	+	.	ID=evm.model.contig_97.351.exon3;Parent=evm.model.contig_97.351
contig_97	EVM	CDS	3632405	3632908	.	+	0	ID=cds.evm.model.contig_97.351;Parent=evm.model.contig_97.351
#evm.TU.contig_620.4 removed; remove_reason=repeat_match;
contig_620	EVM	gene	8648	9563	.	+	.	ID=evm.TU.contig_620.4;Name=EVM%20prediction%20contig_620.4
contig_620	EVM	mRNA	8648	9563	.	+	.	ID=evm.model.contig_620.4;Parent=evm.TU.contig_620.4;Name=EVM%20prediction%20contig_620.4
contig_620	EVM	exon	8648	9027	.	+	.	ID=evm.model.contig_620.4.exon1;Parent=evm.model.contig_620.4
contig_620	EVM	CDS	8648	9027	.	+	0	ID=cds.evm.model.contig_620.4;Parent=evm.model.contig_620.4
contig_620	EVM	exon	9056	9178	.	+	.	ID=evm.model.contig_620.4.exon2;Parent=evm.model.contig_620.4
contig_620	EVM	CDS	9056	9178	.	+	1	ID=cds.evm.model.contig_620.4;Parent=evm.model.contig_620.4
contig_620	EVM	exon	9206	9563	.	+	.	ID=evm.model.contig_620.4.exon3;Parent=evm.model.contig_620.4
contig_620	EVM	CDS	9206	9563	.	+	1	ID=cds.evm.model.contig_620.4;Parent=evm.model.contig_620.4
#evm.TU.contig_620.5 removed; remove_reason=repeat_match;
contig_620	EVM	gene	9938	10296	.	+	.	ID=evm.TU.contig_620.5;Name=EVM%20prediction%20contig_620.5
contig_620	EVM	mRNA	9938	10296	.	+	.	ID=evm.model.contig_620.5;Parent=evm.TU.contig_620.5;Name=EVM%20prediction%20contig_620.5
contig_620	EVM	exon	9938	10099	.	+	.	ID=evm.model.contig_620.5.exon1;Parent=evm.model.contig_620.5
contig_620	EVM	CDS	9938	10099	.	+	0	ID=cds.evm.model.contig_620.5;Parent=evm.model.contig_620.5
contig_620	EVM	exon	10216	10296	.	+	.	ID=evm.model.contig_620.5.exon2;Parent=evm.model.contig_620.5
contig_620	EVM	CDS	10216	10296	.	+	0	ID=cds.evm.model.contig_620.5;Parent=evm.model.contig_620.5
#evm.TU.contig_620.6 removed; remove_reason=repeat_match;
contig_620	EVM	gene	10404	10862	.	+	.	ID=evm.TU.contig_620.6;Name=EVM%20prediction%20contig_620.6
contig_620	EVM	mRNA	10404	10862	.	+	.	ID=evm.model.contig_620.6;Parent=evm.TU.contig_620.6;Name=EVM%20prediction%20contig_620.6
contig_620	EVM	exon	10404	10490	.	+	.	ID=evm.model.contig_620.6.exon1;Parent=evm.model.contig_620.6
contig_620	EVM	CDS	10404	10490	.	+	0	ID=cds.evm.model.contig_620.6;Parent=evm.model.contig_620.6
contig_620	EVM	exon	10554	10862	.	+	.	ID=evm.model.contig_620.6.exon2;Parent=evm.model.contig_620.6
contig_620	EVM	CDS	10554	10862	.	+	0	ID=cds.evm.model.contig_620.6;Parent=evm.model.contig_620.6
#evm.TU.contig_620.8 removed; remove_reason=repeat_match;
contig_620	EVM	gene	20695	23687	.	+	.	ID=evm.TU.contig_620.8;Name=EVM%20prediction%20contig_620.8
contig_620	EVM	mRNA	20695	23687	.	+	.	ID=evm.model.contig_620.8;Parent=evm.TU.contig_620.8;Name=EVM%20prediction%20contig_620.8
contig_620	EVM	exon	20695	20741	.	+	.	ID=evm.model.contig_620.8.exon1;Parent=evm.model.contig_620.8
contig_620	EVM	CDS	20695	20741	.	+	0	ID=cds.evm.model.contig_620.8;Parent=evm.model.contig_620.8
contig_620	EVM	exon	20847	20994	.	+	.	ID=evm.model.contig_620.8.exon2;Parent=evm.model.contig_620.8
contig_620	EVM	CDS	20847	20994	.	+	1	ID=cds.evm.model.contig_620.8;Parent=evm.model.contig_620.8
contig_620	EVM	exon	21128	21344	.	+	.	ID=evm.model.contig_620.8.exon3;Parent=evm.model.contig_620.8
contig_620	EVM	CDS	21128	21344	.	+	0	ID=cds.evm.model.contig_620.8;Parent=evm.model.contig_620.8
contig_620	EVM	exon	22009	22174	.	+	.	ID=evm.model.contig_620.8.exon4;Parent=evm.model.contig_620.8
contig_620	EVM	CDS	22009	22174	.	+	2	ID=cds.evm.model.contig_620.8;Parent=evm.model.contig_620.8
contig_620	EVM	exon	22247	22559	.	+	.	ID=evm.model.contig_620.8.exon5;Parent=evm.model.contig_620.8
contig_620	EVM	CDS	22247	22559	.	+	1	ID=cds.evm.model.contig_620.8;Parent=evm.model.contig_620.8
contig_620	EVM	exon	22666	23025	.	+	.	ID=evm.model.contig_620.8.exon6;Parent=evm.model.contig_620.8
contig_620	EVM	CDS	22666	23025	.	+	0	ID=cds.evm.model.contig_620.8;Parent=evm.model.contig_620.8
contig_620	EVM	exon	23217	23344	.	+	.	ID=evm.model.contig_620.8.exon7;Parent=evm.model.contig_620.8
contig_620	EVM	CDS	23217	23344	.	+	0	ID=cds.evm.model.contig_620.8;Parent=evm.model.contig_620.8
contig_620	EVM	exon	23426	23687	.	+	.	ID=evm.model.contig_620.8.exon8;Parent=evm.model.contig_620.8
contig_620	EVM	CDS	23426	23687	.	+	1	ID=cds.evm.model.contig_620.8;Parent=evm.model.contig_620.8
#evm.TU.contig_620.9 removed; remove_reason=repeat_match;
contig_620	EVM	gene	23718	24911	.	+	.	ID=evm.TU.contig_620.9;Name=EVM%20prediction%20contig_620.9
contig_620	EVM	mRNA	23718	24911	.	+	.	ID=evm.model.contig_620.9;Parent=evm.TU.contig_620.9;Name=EVM%20prediction%20contig_620.9
contig_620	EVM	exon	23718	23878	.	+	.	ID=evm.model.contig_620.9.exon1;Parent=evm.model.contig_620.9
contig_620	EVM	CDS	23718	23878	.	+	0	ID=cds.evm.model.contig_620.9;Parent=evm.model.contig_620.9
contig_620	EVM	exon	23909	24279	.	+	.	ID=evm.model.contig_620.9.exon2;Parent=evm.model.contig_620.9
contig_620	EVM	CDS	23909	24279	.	+	1	ID=cds.evm.model.contig_620.9;Parent=evm.model.contig_620.9
contig_620	EVM	exon	24400	24911	.	+	.	ID=evm.model.contig_620.9.exon3;Parent=evm.model.contig_620.9
contig_620	EVM	CDS	24400	24911	.	+	2	ID=cds.evm.model.contig_620.9;Parent=evm.model.contig_620.9
#evm.TU.contig_620.10 removed; remove_reason=repeat_match;
contig_620	EVM	gene	25100	25558	.	+	.	ID=evm.TU.contig_620.10;Name=EVM%20prediction%20contig_620.10
contig_620	EVM	mRNA	25100	25558	.	+	.	ID=evm.model.contig_620.10;Parent=evm.TU.contig_620.10;Name=EVM%20prediction%20contig_620.10
contig_620	EVM	exon	25100	25186	.	+	.	ID=evm.model.contig_620.10.exon1;Parent=evm.model.contig_620.10
contig_620	EVM	CDS	25100	25186	.	+	0	ID=cds.evm.model.contig_620.10;Parent=evm.model.contig_620.10
contig_620	EVM	exon	25250	25558	.	+	.	ID=evm.model.contig_620.10.exon2;Parent=evm.model.contig_620.10
contig_620	EVM	CDS	25250	25558	.	+	0	ID=cds.evm.model.contig_620.10;Parent=evm.model.contig_620.10
#evm.TU.contig_620.13 removed; remove_reason=repeat_match;
contig_620	EVM	gene	34397	37695	.	+	.	ID=evm.TU.contig_620.13;Name=EVM%20prediction%20contig_620.13
contig_620	EVM	mRNA	34397	37695	.	+	.	ID=evm.model.contig_620.13;Parent=evm.TU.contig_620.13;Name=EVM%20prediction%20contig_620.13
contig_620	EVM	exon	34397	34587	.	+	.	ID=evm.model.contig_620.13.exon1;Parent=evm.model.contig_620.13
contig_620	EVM	CDS	34397	34587	.	+	0	ID=cds.evm.model.contig_620.13;Parent=evm.model.contig_620.13
contig_620	EVM	exon	35546	35679	.	+	.	ID=evm.model.contig_620.13.exon2;Parent=evm.model.contig_620.13
contig_620	EVM	CDS	35546	35679	.	+	1	ID=cds.evm.model.contig_620.13;Parent=evm.model.contig_620.13
contig_620	EVM	exon	35772	35933	.	+	.	ID=evm.model.contig_620.13.exon3;Parent=evm.model.contig_620.13
contig_620	EVM	CDS	35772	35933	.	+	2	ID=cds.evm.model.contig_620.13;Parent=evm.model.contig_620.13
contig_620	EVM	exon	36111	36405	.	+	.	ID=evm.model.contig_620.13.exon4;Parent=evm.model.contig_620.13
contig_620	EVM	CDS	36111	36405	.	+	2	ID=cds.evm.model.contig_620.13;Parent=evm.model.contig_620.13
contig_620	EVM	exon	36871	37254	.	+	.	ID=evm.model.contig_620.13.exon5;Parent=evm.model.contig_620.13
contig_620	EVM	CDS	36871	37254	.	+	1	ID=cds.evm.model.contig_620.13;Parent=evm.model.contig_620.13
contig_620	EVM	exon	37338	37695	.	+	.	ID=evm.model.contig_620.13.exon6;Parent=evm.model.contig_620.13
contig_620	EVM	CDS	37338	37695	.	+	1	ID=cds.evm.model.contig_620.13;Parent=evm.model.contig_620.13
#evm.TU.contig_11.221 removed; remove_reason=repeat_match;
contig_11	EVM	gene	2908488	2909166	.	-	.	ID=evm.TU.contig_11.221;Name=EVM%20prediction%20contig_11.221
contig_11	EVM	mRNA	2908488	2909166	.	-	.	ID=evm.model.contig_11.221;Parent=evm.TU.contig_11.221;Name=EVM%20prediction%20contig_11.221
contig_11	EVM	exon	2909159	2909166	.	-	.	ID=evm.model.contig_11.221.exon1;Parent=evm.model.contig_11.221
contig_11	EVM	CDS	2909159	2909166	.	-	0	ID=cds.evm.model.contig_11.221;Parent=evm.model.contig_11.221
contig_11	EVM	exon	2908488	2909109	.	-	.	ID=evm.model.contig_11.221.exon2;Parent=evm.model.contig_11.221
contig_11	EVM	CDS	2908488	2909109	.	-	1	ID=cds.evm.model.contig_11.221;Parent=evm.model.contig_11.221
#evm.TU.contig_112.2 removed; remove_reason=repeat_match;
contig_112	EVM	gene	1075	1834	.	-	.	ID=evm.TU.contig_112.2;Name=EVM%20prediction%20contig_112.2
contig_112	EVM	mRNA	1075	1834	.	-	.	ID=evm.model.contig_112.2;Parent=evm.TU.contig_112.2;Name=EVM%20prediction%20contig_112.2
contig_112	EVM	exon	1763	1834	.	-	.	ID=evm.model.contig_112.2.exon1;Parent=evm.model.contig_112.2
contig_112	EVM	CDS	1763	1834	.	-	0	ID=cds.evm.model.contig_112.2;Parent=evm.model.contig_112.2
contig_112	EVM	exon	1478	1695	.	-	.	ID=evm.model.contig_112.2.exon2;Parent=evm.model.contig_112.2
contig_112	EVM	CDS	1478	1695	.	-	0	ID=cds.evm.model.contig_112.2;Parent=evm.model.contig_112.2
contig_112	EVM	exon	1075	1417	.	-	.	ID=evm.model.contig_112.2.exon3;Parent=evm.model.contig_112.2
contig_112	EVM	CDS	1075	1417	.	-	1	ID=cds.evm.model.contig_112.2;Parent=evm.model.contig_112.2
#evm.TU.contig_112.5 removed; remove_reason=repeat_match;
contig_112	EVM	gene	3423	4755	.	-	.	ID=evm.TU.contig_112.5;Name=EVM%20prediction%20contig_112.5
contig_112	EVM	mRNA	3423	4755	.	-	.	ID=evm.model.contig_112.5;Parent=evm.TU.contig_112.5;Name=EVM%20prediction%20contig_112.5
contig_112	EVM	exon	4425	4755	.	-	.	ID=evm.model.contig_112.5.exon1;Parent=evm.model.contig_112.5
contig_112	EVM	CDS	4425	4755	.	-	0	ID=cds.evm.model.contig_112.5;Parent=evm.model.contig_112.5
contig_112	EVM	exon	4160	4398	.	-	.	ID=evm.model.contig_112.5.exon2;Parent=evm.model.contig_112.5
contig_112	EVM	CDS	4160	4398	.	-	2	ID=cds.evm.model.contig_112.5;Parent=evm.model.contig_112.5
contig_112	EVM	exon	3822	4091	.	-	.	ID=evm.model.contig_112.5.exon3;Parent=evm.model.contig_112.5
contig_112	EVM	CDS	3822	4091	.	-	0	ID=cds.evm.model.contig_112.5;Parent=evm.model.contig_112.5
contig_112	EVM	exon	3660	3780	.	-	.	ID=evm.model.contig_112.5.exon4;Parent=evm.model.contig_112.5
contig_112	EVM	CDS	3660	3780	.	-	0	ID=cds.evm.model.contig_112.5;Parent=evm.model.contig_112.5
contig_112	EVM	exon	3423	3601	.	-	.	ID=evm.model.contig_112.5.exon5;Parent=evm.model.contig_112.5
contig_112	EVM	CDS	3423	3601	.	-	2	ID=cds.evm.model.contig_112.5;Parent=evm.model.contig_112.5
#evm.TU.contig_112.6 removed; remove_reason=repeat_match;
contig_112	EVM	gene	4789	5633	.	-	.	ID=evm.TU.contig_112.6;Name=EVM%20prediction%20contig_112.6
contig_112	EVM	mRNA	4789	5633	.	-	.	ID=evm.model.contig_112.6;Parent=evm.TU.contig_112.6;Name=EVM%20prediction%20contig_112.6
contig_112	EVM	exon	5311	5633	.	-	.	ID=evm.model.contig_112.6.exon1;Parent=evm.model.contig_112.6
contig_112	EVM	CDS	5311	5633	.	-	0	ID=cds.evm.model.contig_112.6;Parent=evm.model.contig_112.6
contig_112	EVM	exon	4789	5203	.	-	.	ID=evm.model.contig_112.6.exon2;Parent=evm.model.contig_112.6
contig_112	EVM	CDS	4789	5203	.	-	1	ID=cds.evm.model.contig_112.6;Parent=evm.model.contig_112.6
#evm.TU.contig_112.7 removed; remove_reason=repeat_match;
contig_112	EVM	gene	5775	7384	.	-	.	ID=evm.TU.contig_112.7;Name=EVM%20prediction%20contig_112.7
contig_112	EVM	mRNA	5775	7384	.	-	.	ID=evm.model.contig_112.7;Parent=evm.TU.contig_112.7;Name=EVM%20prediction%20contig_112.7
contig_112	EVM	exon	7136	7384	.	-	.	ID=evm.model.contig_112.7.exon1;Parent=evm.model.contig_112.7
contig_112	EVM	CDS	7136	7384	.	-	0	ID=cds.evm.model.contig_112.7;Parent=evm.model.contig_112.7
contig_112	EVM	exon	6332	6757	.	-	.	ID=evm.model.contig_112.7.exon2;Parent=evm.model.contig_112.7
contig_112	EVM	CDS	6332	6757	.	-	0	ID=cds.evm.model.contig_112.7;Parent=evm.model.contig_112.7
contig_112	EVM	exon	5775	6203	.	-	.	ID=evm.model.contig_112.7.exon3;Parent=evm.model.contig_112.7
contig_112	EVM	CDS	5775	6203	.	-	0	ID=cds.evm.model.contig_112.7;Parent=evm.model.contig_112.7
#evm.TU.contig_112.10 removed; remove_reason=repeat_match;
contig_112	EVM	gene	9342	11472	.	-	.	ID=evm.TU.contig_112.10;Name=EVM%20prediction%20contig_112.10
contig_112	EVM	mRNA	9342	11472	.	-	.	ID=evm.model.contig_112.10;Parent=evm.TU.contig_112.10;Name=EVM%20prediction%20contig_112.10
contig_112	EVM	exon	11308	11472	.	-	.	ID=evm.model.contig_112.10.exon1;Parent=evm.model.contig_112.10
contig_112	EVM	CDS	11308	11472	.	-	0	ID=cds.evm.model.contig_112.10;Parent=evm.model.contig_112.10
contig_112	EVM	exon	10431	11217	.	-	.	ID=evm.model.contig_112.10.exon2;Parent=evm.model.contig_112.10
contig_112	EVM	CDS	10431	11217	.	-	0	ID=cds.evm.model.contig_112.10;Parent=evm.model.contig_112.10
contig_112	EVM	exon	9342	10114	.	-	.	ID=evm.model.contig_112.10.exon3;Parent=evm.model.contig_112.10
contig_112	EVM	CDS	9342	10114	.	-	2	ID=cds.evm.model.contig_112.10;Parent=evm.model.contig_112.10
#evm.TU.contig_112.13 removed; remove_reason=repeat_match;
contig_112	EVM	gene	14536	15093	.	+	.	ID=evm.TU.contig_112.13;Name=EVM%20prediction%20contig_112.13
contig_112	EVM	mRNA	14536	15093	.	+	.	ID=evm.model.contig_112.13;Parent=evm.TU.contig_112.13;Name=EVM%20prediction%20contig_112.13
contig_112	EVM	exon	14536	14814	.	+	.	ID=evm.model.contig_112.13.exon1;Parent=evm.model.contig_112.13
contig_112	EVM	CDS	14536	14814	.	+	0	ID=cds.evm.model.contig_112.13;Parent=evm.model.contig_112.13
contig_112	EVM	exon	14833	15093	.	+	.	ID=evm.model.contig_112.13.exon2;Parent=evm.model.contig_112.13
contig_112	EVM	CDS	14833	15093	.	+	0	ID=cds.evm.model.contig_112.13;Parent=evm.model.contig_112.13
#evm.TU.contig_112.14 removed; remove_reason=repeat_match;
contig_112	EVM	gene	15168	15464	.	+	.	ID=evm.TU.contig_112.14;Name=EVM%20prediction%20contig_112.14
contig_112	EVM	mRNA	15168	15464	.	+	.	ID=evm.model.contig_112.14;Parent=evm.TU.contig_112.14;Name=EVM%20prediction%20contig_112.14
contig_112	EVM	exon	15168	15464	.	+	.	ID=evm.model.contig_112.14.exon1;Parent=evm.model.contig_112.14
contig_112	EVM	CDS	15168	15464	.	+	0	ID=cds.evm.model.contig_112.14;Parent=evm.model.contig_112.14
#evm.TU.contig_112.15 removed; remove_reason=repeat_match;
contig_112	EVM	gene	15606	16031	.	+	.	ID=evm.TU.contig_112.15;Name=EVM%20prediction%20contig_112.15
contig_112	EVM	mRNA	15606	16031	.	+	.	ID=evm.model.contig_112.15;Parent=evm.TU.contig_112.15;Name=EVM%20prediction%20contig_112.15
contig_112	EVM	exon	15606	16031	.	+	.	ID=evm.model.contig_112.15.exon1;Parent=evm.model.contig_112.15
contig_112	EVM	CDS	15606	16031	.	+	0	ID=cds.evm.model.contig_112.15;Parent=evm.model.contig_112.15
#evm.TU.contig_112.17 removed; remove_reason=repeat_match;
contig_112	EVM	gene	16668	17699	.	+	.	ID=evm.TU.contig_112.17;Name=EVM%20prediction%20contig_112.17
contig_112	EVM	mRNA	16668	17699	.	+	.	ID=evm.model.contig_112.17;Parent=evm.TU.contig_112.17;Name=EVM%20prediction%20contig_112.17
contig_112	EVM	exon	16668	16757	.	+	.	ID=evm.model.contig_112.17.exon1;Parent=evm.model.contig_112.17
contig_112	EVM	CDS	16668	16757	.	+	0	ID=cds.evm.model.contig_112.17;Parent=evm.model.contig_112.17
contig_112	EVM	exon	16863	17008	.	+	.	ID=evm.model.contig_112.17.exon2;Parent=evm.model.contig_112.17
contig_112	EVM	CDS	16863	17008	.	+	0	ID=cds.evm.model.contig_112.17;Parent=evm.model.contig_112.17
contig_112	EVM	exon	17152	17311	.	+	.	ID=evm.model.contig_112.17.exon3;Parent=evm.model.contig_112.17
contig_112	EVM	CDS	17152	17311	.	+	1	ID=cds.evm.model.contig_112.17;Parent=evm.model.contig_112.17
contig_112	EVM	exon	17385	17699	.	+	.	ID=evm.model.contig_112.17.exon4;Parent=evm.model.contig_112.17
contig_112	EVM	CDS	17385	17699	.	+	0	ID=cds.evm.model.contig_112.17;Parent=evm.model.contig_112.17
#evm.TU.contig_112.18 removed; remove_reason=repeat_match;
contig_112	EVM	gene	18098	19093	.	+	.	ID=evm.TU.contig_112.18;Name=EVM%20prediction%20contig_112.18
contig_112	EVM	mRNA	18098	19093	.	+	.	ID=evm.model.contig_112.18;Parent=evm.TU.contig_112.18;Name=EVM%20prediction%20contig_112.18
contig_112	EVM	exon	18098	18325	.	+	.	ID=evm.model.contig_112.18.exon1;Parent=evm.model.contig_112.18
contig_112	EVM	CDS	18098	18325	.	+	0	ID=cds.evm.model.contig_112.18;Parent=evm.model.contig_112.18
contig_112	EVM	exon	18541	18666	.	+	.	ID=evm.model.contig_112.18.exon2;Parent=evm.model.contig_112.18
contig_112	EVM	CDS	18541	18666	.	+	0	ID=cds.evm.model.contig_112.18;Parent=evm.model.contig_112.18
contig_112	EVM	exon	18707	19093	.	+	.	ID=evm.model.contig_112.18.exon3;Parent=evm.model.contig_112.18
contig_112	EVM	CDS	18707	19093	.	+	0	ID=cds.evm.model.contig_112.18;Parent=evm.model.contig_112.18
#evm.TU.contig_112.19 removed; remove_reason=repeat_match;
contig_112	EVM	gene	19380	21999	.	+	.	ID=evm.TU.contig_112.19;Name=EVM%20prediction%20contig_112.19
contig_112	EVM	mRNA	19380	21999	.	+	.	ID=evm.model.contig_112.19;Parent=evm.TU.contig_112.19;Name=EVM%20prediction%20contig_112.19
contig_112	EVM	exon	19380	19685	.	+	.	ID=evm.model.contig_112.19.exon1;Parent=evm.model.contig_112.19
contig_112	EVM	CDS	19380	19685	.	+	0	ID=cds.evm.model.contig_112.19;Parent=evm.model.contig_112.19
contig_112	EVM	exon	20526	21523	.	+	.	ID=evm.model.contig_112.19.exon2;Parent=evm.model.contig_112.19
contig_112	EVM	CDS	20526	21523	.	+	0	ID=cds.evm.model.contig_112.19;Parent=evm.model.contig_112.19
contig_112	EVM	exon	21657	21999	.	+	.	ID=evm.model.contig_112.19.exon3;Parent=evm.model.contig_112.19
contig_112	EVM	CDS	21657	21999	.	+	1	ID=cds.evm.model.contig_112.19;Parent=evm.model.contig_112.19
#evm.TU.contig_112.20 removed; remove_reason=repeat_match;
contig_112	EVM	gene	22038	22472	.	+	.	ID=evm.TU.contig_112.20;Name=EVM%20prediction%20contig_112.20
contig_112	EVM	mRNA	22038	22472	.	+	.	ID=evm.model.contig_112.20;Parent=evm.TU.contig_112.20;Name=EVM%20prediction%20contig_112.20
contig_112	EVM	exon	22038	22472	.	+	.	ID=evm.model.contig_112.20.exon1;Parent=evm.model.contig_112.20
contig_112	EVM	CDS	22038	22472	.	+	0	ID=cds.evm.model.contig_112.20;Parent=evm.model.contig_112.20
#evm.TU.contig_112.21 removed; remove_reason=repeat_match;
contig_112	EVM	gene	22485	23150	.	+	.	ID=evm.TU.contig_112.21;Name=EVM%20prediction%20contig_112.21
contig_112	EVM	mRNA	22485	23150	.	+	.	ID=evm.model.contig_112.21;Parent=evm.TU.contig_112.21;Name=EVM%20prediction%20contig_112.21
contig_112	EVM	exon	22485	23150	.	+	.	ID=evm.model.contig_112.21.exon1;Parent=evm.model.contig_112.21
contig_112	EVM	CDS	22485	23150	.	+	0	ID=cds.evm.model.contig_112.21;Parent=evm.model.contig_112.21
#evm.TU.contig_112.23 removed; remove_reason=repeat_match;
contig_112	EVM	gene	25472	25930	.	+	.	ID=evm.TU.contig_112.23;Name=EVM%20prediction%20contig_112.23
contig_112	EVM	mRNA	25472	25930	.	+	.	ID=evm.model.contig_112.23;Parent=evm.TU.contig_112.23;Name=EVM%20prediction%20contig_112.23
contig_112	EVM	exon	25472	25930	.	+	.	ID=evm.model.contig_112.23.exon1;Parent=evm.model.contig_112.23
contig_112	EVM	CDS	25472	25930	.	+	0	ID=cds.evm.model.contig_112.23;Parent=evm.model.contig_112.23
#evm.TU.contig_112.26 removed; remove_reason=repeat_match;
contig_112	EVM	gene	28268	29401	.	+	.	ID=evm.TU.contig_112.26;Name=EVM%20prediction%20contig_112.26
contig_112	EVM	mRNA	28268	29401	.	+	.	ID=evm.model.contig_112.26;Parent=evm.TU.contig_112.26;Name=EVM%20prediction%20contig_112.26
contig_112	EVM	exon	28268	29401	.	+	.	ID=evm.model.contig_112.26.exon1;Parent=evm.model.contig_112.26
contig_112	EVM	CDS	28268	29401	.	+	0	ID=cds.evm.model.contig_112.26;Parent=evm.model.contig_112.26
#evm.TU.contig_112.27 removed; remove_reason=repeat_match;
contig_112	EVM	gene	29501	29842	.	+	.	ID=evm.TU.contig_112.27;Name=EVM%20prediction%20contig_112.27
contig_112	EVM	mRNA	29501	29842	.	+	.	ID=evm.model.contig_112.27;Parent=evm.TU.contig_112.27;Name=EVM%20prediction%20contig_112.27
contig_112	EVM	exon	29501	29842	.	+	.	ID=evm.model.contig_112.27.exon1;Parent=evm.model.contig_112.27
contig_112	EVM	CDS	29501	29842	.	+	0	ID=cds.evm.model.contig_112.27;Parent=evm.model.contig_112.27
#evm.TU.contig_112.28 removed; remove_reason=repeat_match;
contig_112	EVM	gene	29975	30942	.	+	.	ID=evm.TU.contig_112.28;Name=EVM%20prediction%20contig_112.28
contig_112	EVM	mRNA	29975	30942	.	+	.	ID=evm.model.contig_112.28;Parent=evm.TU.contig_112.28;Name=EVM%20prediction%20contig_112.28
contig_112	EVM	exon	29975	30101	.	+	.	ID=evm.model.contig_112.28.exon1;Parent=evm.model.contig_112.28
contig_112	EVM	CDS	29975	30101	.	+	0	ID=cds.evm.model.contig_112.28;Parent=evm.model.contig_112.28
contig_112	EVM	exon	30205	30511	.	+	.	ID=evm.model.contig_112.28.exon2;Parent=evm.model.contig_112.28
contig_112	EVM	CDS	30205	30511	.	+	2	ID=cds.evm.model.contig_112.28;Parent=evm.model.contig_112.28
contig_112	EVM	exon	30762	30942	.	+	.	ID=evm.model.contig_112.28.exon3;Parent=evm.model.contig_112.28
contig_112	EVM	CDS	30762	30942	.	+	1	ID=cds.evm.model.contig_112.28;Parent=evm.model.contig_112.28
#evm.TU.contig_112.30 removed; remove_reason=repeat_match;
contig_112	EVM	gene	32652	34751	.	+	.	ID=evm.TU.contig_112.30;Name=EVM%20prediction%20contig_112.30
contig_112	EVM	mRNA	32652	34751	.	+	.	ID=evm.model.contig_112.30;Parent=evm.TU.contig_112.30;Name=EVM%20prediction%20contig_112.30
contig_112	EVM	exon	32652	32678	.	+	.	ID=evm.model.contig_112.30.exon1;Parent=evm.model.contig_112.30
contig_112	EVM	CDS	32652	32678	.	+	0	ID=cds.evm.model.contig_112.30;Parent=evm.model.contig_112.30
contig_112	EVM	exon	32739	33117	.	+	.	ID=evm.model.contig_112.30.exon2;Parent=evm.model.contig_112.30
contig_112	EVM	CDS	32739	33117	.	+	0	ID=cds.evm.model.contig_112.30;Parent=evm.model.contig_112.30
contig_112	EVM	exon	33190	33759	.	+	.	ID=evm.model.contig_112.30.exon3;Parent=evm.model.contig_112.30
contig_112	EVM	CDS	33190	33759	.	+	2	ID=cds.evm.model.contig_112.30;Parent=evm.model.contig_112.30
contig_112	EVM	exon	33838	33989	.	+	.	ID=evm.model.contig_112.30.exon4;Parent=evm.model.contig_112.30
contig_112	EVM	CDS	33838	33989	.	+	2	ID=cds.evm.model.contig_112.30;Parent=evm.model.contig_112.30
contig_112	EVM	exon	34059	34751	.	+	.	ID=evm.model.contig_112.30.exon5;Parent=evm.model.contig_112.30
contig_112	EVM	CDS	34059	34751	.	+	0	ID=cds.evm.model.contig_112.30;Parent=evm.model.contig_112.30
#evm.TU.contig_112.31 removed; remove_reason=repeat_match;
contig_112	EVM	gene	34814	36245	.	+	.	ID=evm.TU.contig_112.31;Name=EVM%20prediction%20contig_112.31
contig_112	EVM	mRNA	34814	36245	.	+	.	ID=evm.model.contig_112.31;Parent=evm.TU.contig_112.31;Name=EVM%20prediction%20contig_112.31
contig_112	EVM	exon	34814	34969	.	+	.	ID=evm.model.contig_112.31.exon1;Parent=evm.model.contig_112.31
contig_112	EVM	CDS	34814	34969	.	+	0	ID=cds.evm.model.contig_112.31;Parent=evm.model.contig_112.31
contig_112	EVM	exon	35286	36245	.	+	.	ID=evm.model.contig_112.31.exon2;Parent=evm.model.contig_112.31
contig_112	EVM	CDS	35286	36245	.	+	0	ID=cds.evm.model.contig_112.31;Parent=evm.model.contig_112.31
#evm.TU.contig_112.33 removed; remove_reason=repeat_match;
contig_112	EVM	gene	37666	38315	.	+	.	ID=evm.TU.contig_112.33;Name=EVM%20prediction%20contig_112.33
contig_112	EVM	mRNA	37666	38315	.	+	.	ID=evm.model.contig_112.33;Parent=evm.TU.contig_112.33;Name=EVM%20prediction%20contig_112.33
contig_112	EVM	exon	37666	37670	.	+	.	ID=evm.model.contig_112.33.exon1;Parent=evm.model.contig_112.33
contig_112	EVM	CDS	37666	37670	.	+	0	ID=cds.evm.model.contig_112.33;Parent=evm.model.contig_112.33
contig_112	EVM	exon	37793	38315	.	+	.	ID=evm.model.contig_112.33.exon2;Parent=evm.model.contig_112.33
contig_112	EVM	CDS	37793	38315	.	+	1	ID=cds.evm.model.contig_112.33;Parent=evm.model.contig_112.33
#evm.TU.contig_112.37 removed; remove_reason=repeat_match;
contig_112	EVM	gene	41016	41741	.	-	.	ID=evm.TU.contig_112.37;Name=EVM%20prediction%20contig_112.37
contig_112	EVM	mRNA	41016	41741	.	-	.	ID=evm.model.contig_112.37;Parent=evm.TU.contig_112.37;Name=EVM%20prediction%20contig_112.37
contig_112	EVM	exon	41016	41741	.	-	.	ID=evm.model.contig_112.37.exon1;Parent=evm.model.contig_112.37
contig_112	EVM	CDS	41016	41741	.	-	0	ID=cds.evm.model.contig_112.37;Parent=evm.model.contig_112.37
#evm.TU.contig_112.38 removed; remove_reason=repeat_match;
contig_112	EVM	gene	41828	42244	.	-	.	ID=evm.TU.contig_112.38;Name=EVM%20prediction%20contig_112.38
contig_112	EVM	mRNA	41828	42244	.	-	.	ID=evm.model.contig_112.38;Parent=evm.TU.contig_112.38;Name=EVM%20prediction%20contig_112.38
contig_112	EVM	exon	41828	42244	.	-	.	ID=evm.model.contig_112.38.exon1;Parent=evm.model.contig_112.38
contig_112	EVM	CDS	41828	42244	.	-	0	ID=cds.evm.model.contig_112.38;Parent=evm.model.contig_112.38
#evm.TU.contig_51.82 removed; remove_reason=repeat_match;
contig_51	EVM	gene	509160	510178	.	+	.	ID=evm.TU.contig_51.82;Name=EVM%20prediction%20contig_51.82
contig_51	EVM	mRNA	509160	510178	.	+	.	ID=evm.model.contig_51.82;Parent=evm.TU.contig_51.82;Name=EVM%20prediction%20contig_51.82
contig_51	EVM	exon	509160	509912	.	+	.	ID=evm.model.contig_51.82.exon1;Parent=evm.model.contig_51.82
contig_51	EVM	CDS	509160	509912	.	+	0	ID=cds.evm.model.contig_51.82;Parent=evm.model.contig_51.82
contig_51	EVM	exon	509935	510029	.	+	.	ID=evm.model.contig_51.82.exon2;Parent=evm.model.contig_51.82
contig_51	EVM	CDS	509935	510029	.	+	0	ID=cds.evm.model.contig_51.82;Parent=evm.model.contig_51.82
contig_51	EVM	exon	510052	510178	.	+	.	ID=evm.model.contig_51.82.exon3;Parent=evm.model.contig_51.82
contig_51	EVM	CDS	510052	510178	.	+	1	ID=cds.evm.model.contig_51.82;Parent=evm.model.contig_51.82
#evm.TU.contig_51.102 removed; remove_reason=repeat_match;
contig_51	EVM	gene	636778	637391	.	+	.	ID=evm.TU.contig_51.102;Name=EVM%20prediction%20contig_51.102
contig_51	EVM	mRNA	636778	637391	.	+	.	ID=evm.model.contig_51.102;Parent=evm.TU.contig_51.102;Name=EVM%20prediction%20contig_51.102
contig_51	EVM	exon	636778	636948	.	+	.	ID=evm.model.contig_51.102.exon1;Parent=evm.model.contig_51.102
contig_51	EVM	CDS	636778	636948	.	+	0	ID=cds.evm.model.contig_51.102;Parent=evm.model.contig_51.102
contig_51	EVM	exon	637023	637391	.	+	.	ID=evm.model.contig_51.102.exon2;Parent=evm.model.contig_51.102
contig_51	EVM	CDS	637023	637391	.	+	0	ID=cds.evm.model.contig_51.102;Parent=evm.model.contig_51.102
#evm.TU.contig_51.104 removed; remove_reason=repeat_match;
contig_51	EVM	gene	655988	656852	.	+	.	ID=evm.TU.contig_51.104;Name=EVM%20prediction%20contig_51.104
contig_51	EVM	mRNA	655988	656852	.	+	.	ID=evm.model.contig_51.104;Parent=evm.TU.contig_51.104;Name=EVM%20prediction%20contig_51.104
contig_51	EVM	exon	655988	656054	.	+	.	ID=evm.model.contig_51.104.exon1;Parent=evm.model.contig_51.104
contig_51	EVM	CDS	655988	656054	.	+	0	ID=cds.evm.model.contig_51.104;Parent=evm.model.contig_51.104
contig_51	EVM	exon	656342	656698	.	+	.	ID=evm.model.contig_51.104.exon2;Parent=evm.model.contig_51.104
contig_51	EVM	CDS	656342	656698	.	+	2	ID=cds.evm.model.contig_51.104;Parent=evm.model.contig_51.104
contig_51	EVM	exon	656767	656852	.	+	.	ID=evm.model.contig_51.104.exon3;Parent=evm.model.contig_51.104
contig_51	EVM	CDS	656767	656852	.	+	2	ID=cds.evm.model.contig_51.104;Parent=evm.model.contig_51.104
#evm.TU.contig_51.297 removed; remove_reason=repeat_match;
contig_51	EVM	gene	3032256	3039881	.	+	.	ID=evm.TU.contig_51.297;Name=EVM%20prediction%20contig_51.297
contig_51	EVM	mRNA	3032256	3039881	.	+	.	ID=evm.model.contig_51.297;Parent=evm.TU.contig_51.297;Name=EVM%20prediction%20contig_51.297
contig_51	EVM	exon	3032256	3032550	.	+	.	ID=evm.model.contig_51.297.exon1;Parent=evm.model.contig_51.297
contig_51	EVM	CDS	3032256	3032550	.	+	0	ID=cds.evm.model.contig_51.297;Parent=evm.model.contig_51.297
contig_51	EVM	exon	3033296	3033584	.	+	.	ID=evm.model.contig_51.297.exon2;Parent=evm.model.contig_51.297
contig_51	EVM	CDS	3033296	3033584	.	+	2	ID=cds.evm.model.contig_51.297;Parent=evm.model.contig_51.297
contig_51	EVM	exon	3034170	3034690	.	+	.	ID=evm.model.contig_51.297.exon3;Parent=evm.model.contig_51.297
contig_51	EVM	CDS	3034170	3034690	.	+	1	ID=cds.evm.model.contig_51.297;Parent=evm.model.contig_51.297
contig_51	EVM	exon	3035149	3036214	.	+	.	ID=evm.model.contig_51.297.exon4;Parent=evm.model.contig_51.297
contig_51	EVM	CDS	3035149	3036214	.	+	2	ID=cds.evm.model.contig_51.297;Parent=evm.model.contig_51.297
contig_51	EVM	exon	3036906	3037860	.	+	.	ID=evm.model.contig_51.297.exon5;Parent=evm.model.contig_51.297
contig_51	EVM	CDS	3036906	3037860	.	+	1	ID=cds.evm.model.contig_51.297;Parent=evm.model.contig_51.297
contig_51	EVM	exon	3038054	3038287	.	+	.	ID=evm.model.contig_51.297.exon6;Parent=evm.model.contig_51.297
contig_51	EVM	CDS	3038054	3038287	.	+	0	ID=cds.evm.model.contig_51.297;Parent=evm.model.contig_51.297
contig_51	EVM	exon	3038477	3038733	.	+	.	ID=evm.model.contig_51.297.exon7;Parent=evm.model.contig_51.297
contig_51	EVM	CDS	3038477	3038733	.	+	0	ID=cds.evm.model.contig_51.297;Parent=evm.model.contig_51.297
contig_51	EVM	exon	3039617	3039881	.	+	.	ID=evm.model.contig_51.297.exon8;Parent=evm.model.contig_51.297
contig_51	EVM	CDS	3039617	3039881	.	+	1	ID=cds.evm.model.contig_51.297;Parent=evm.model.contig_51.297
#evm.TU.contig_51.488 removed; remove_reason=repeat_match;
contig_51	EVM	gene	5883222	5883533	.	-	.	ID=evm.TU.contig_51.488;Name=EVM%20prediction%20contig_51.488
contig_51	EVM	mRNA	5883222	5883533	.	-	.	ID=evm.model.contig_51.488;Parent=evm.TU.contig_51.488;Name=EVM%20prediction%20contig_51.488
contig_51	EVM	exon	5883222	5883533	.	-	.	ID=evm.model.contig_51.488.exon1;Parent=evm.model.contig_51.488
contig_51	EVM	CDS	5883222	5883533	.	-	0	ID=cds.evm.model.contig_51.488;Parent=evm.model.contig_51.488
#evm.TU.contig_51.499 removed; remove_reason=repeat_match;
contig_51	EVM	gene	6103916	6108012	.	+	.	ID=evm.TU.contig_51.499;Name=EVM%20prediction%20contig_51.499
contig_51	EVM	mRNA	6103916	6108012	.	+	.	ID=evm.model.contig_51.499;Parent=evm.TU.contig_51.499;Name=EVM%20prediction%20contig_51.499
contig_51	EVM	exon	6103916	6103975	.	+	.	ID=evm.model.contig_51.499.exon1;Parent=evm.model.contig_51.499
contig_51	EVM	CDS	6103916	6103975	.	+	0	ID=cds.evm.model.contig_51.499;Parent=evm.model.contig_51.499
contig_51	EVM	exon	6106284	6106327	.	+	.	ID=evm.model.contig_51.499.exon2;Parent=evm.model.contig_51.499
contig_51	EVM	CDS	6106284	6106327	.	+	0	ID=cds.evm.model.contig_51.499;Parent=evm.model.contig_51.499
contig_51	EVM	exon	6106407	6106530	.	+	.	ID=evm.model.contig_51.499.exon3;Parent=evm.model.contig_51.499
contig_51	EVM	CDS	6106407	6106530	.	+	1	ID=cds.evm.model.contig_51.499;Parent=evm.model.contig_51.499
contig_51	EVM	exon	6106776	6107201	.	+	.	ID=evm.model.contig_51.499.exon4;Parent=evm.model.contig_51.499
contig_51	EVM	CDS	6106776	6107201	.	+	0	ID=cds.evm.model.contig_51.499;Parent=evm.model.contig_51.499
contig_51	EVM	exon	6107401	6108012	.	+	.	ID=evm.model.contig_51.499.exon5;Parent=evm.model.contig_51.499
contig_51	EVM	CDS	6107401	6108012	.	+	0	ID=cds.evm.model.contig_51.499;Parent=evm.model.contig_51.499
#evm.TU.contig_51.514 removed; remove_reason=repeat_match;
contig_51	EVM	gene	6167234	6170009	.	+	.	ID=evm.TU.contig_51.514;Name=EVM%20prediction%20contig_51.514
contig_51	EVM	mRNA	6167234	6170009	.	+	.	ID=evm.model.contig_51.514;Parent=evm.TU.contig_51.514;Name=EVM%20prediction%20contig_51.514
contig_51	EVM	exon	6167234	6167303	.	+	.	ID=evm.model.contig_51.514.exon1;Parent=evm.model.contig_51.514
contig_51	EVM	CDS	6167234	6167303	.	+	0	ID=cds.evm.model.contig_51.514;Parent=evm.model.contig_51.514
contig_51	EVM	exon	6167643	6168171	.	+	.	ID=evm.model.contig_51.514.exon2;Parent=evm.model.contig_51.514
contig_51	EVM	CDS	6167643	6168171	.	+	2	ID=cds.evm.model.contig_51.514;Parent=evm.model.contig_51.514
contig_51	EVM	exon	6168323	6168488	.	+	.	ID=evm.model.contig_51.514.exon3;Parent=evm.model.contig_51.514
contig_51	EVM	CDS	6168323	6168488	.	+	1	ID=cds.evm.model.contig_51.514;Parent=evm.model.contig_51.514
contig_51	EVM	exon	6168573	6168919	.	+	.	ID=evm.model.contig_51.514.exon4;Parent=evm.model.contig_51.514
contig_51	EVM	CDS	6168573	6168919	.	+	0	ID=cds.evm.model.contig_51.514;Parent=evm.model.contig_51.514
contig_51	EVM	exon	6169008	6169354	.	+	.	ID=evm.model.contig_51.514.exon5;Parent=evm.model.contig_51.514
contig_51	EVM	CDS	6169008	6169354	.	+	1	ID=cds.evm.model.contig_51.514;Parent=evm.model.contig_51.514
contig_51	EVM	exon	6169479	6169699	.	+	.	ID=evm.model.contig_51.514.exon6;Parent=evm.model.contig_51.514
contig_51	EVM	CDS	6169479	6169699	.	+	2	ID=cds.evm.model.contig_51.514;Parent=evm.model.contig_51.514
contig_51	EVM	exon	6169773	6170009	.	+	.	ID=evm.model.contig_51.514.exon7;Parent=evm.model.contig_51.514
contig_51	EVM	CDS	6169773	6170009	.	+	0	ID=cds.evm.model.contig_51.514;Parent=evm.model.contig_51.514
#evm.TU.contig_51.558 removed; remove_reason=repeat_match;
contig_51	EVM	gene	6489146	6489823	.	+	.	ID=evm.TU.contig_51.558;Name=EVM%20prediction%20contig_51.558
contig_51	EVM	mRNA	6489146	6489823	.	+	.	ID=evm.model.contig_51.558;Parent=evm.TU.contig_51.558;Name=EVM%20prediction%20contig_51.558
[truncated: 803,891 more chars]
