# Supplementary material for: Prevalent bee venom genes evolved before the aculeate stinger and eusociality
Source: BMC Biol. 2023 Oct 23;21:229. doi: 10.1186/s12915-023-01656-5 (PMC10591384; doi:10.1186/s12915-023-01656-5)
Supplement: Supplementary file 40 — Additional file 40. Genome annotation of Melipona beecheii. [file 12915_2023_1656_MOESM40_ESM.zip › Melipona_beecheii.annotation.funannotate181.Oct2020/results.intermediate/transcript_alignments.gff3]

##gff-version 3
contig_10	genome	EST_match	46175	46272	85.96	-	.	ID=minimap2_1;Target=lcl|KQ435923.1_cds_KOX68394.1_13009 1 98 -
contig_10	genome	EST_match	46596	46846	85.96	-	.	ID=minimap2_1;Target=lcl|KQ435923.1_cds_KOX68394.1_13009 99 411 -
contig_10	genome	EST_match	46175	46272	85.96	-	.	ID=minimap2_2;Target=lcl|KQ435923.1_mrna_13009 1 98 -
contig_10	genome	EST_match	46596	46846	85.96	-	.	ID=minimap2_2;Target=lcl|KQ435923.1_mrna_13009 99 411 -
contig_10	genome	EST_match	248554	248759	87.66	+	.	ID=minimap2_23;Target=lcl|KQ435760.1_cds_KOX75596.1_5806 1 228 +
contig_10	genome	EST_match	248554	248759	87.66	+	.	ID=minimap2_24;Target=lcl|KQ435760.1_mrna_5806 1 228 +
contig_10	genome	cDNA_match	269248	269322	98.67	-	.	ID=minimap2_25;Target=lcl|KQ435757.1_cds_KOX75836.1_5526 1 75 -
contig_10	genome	cDNA_match	269414	269586	98.67	-	.	ID=minimap2_25;Target=lcl|KQ435757.1_cds_KOX75836.1_5526 76 248 -
contig_10	genome	cDNA_match	271382	272028	98.67	-	.	ID=minimap2_25;Target=lcl|KQ435757.1_cds_KOX75836.1_5526 249 895 -
contig_10	genome	cDNA_match	272194	273341	98.67	-	.	ID=minimap2_25;Target=lcl|KQ435757.1_cds_KOX75836.1_5526 896 2043 -
contig_10	genome	cDNA_match	273455	273611	98.67	-	.	ID=minimap2_25;Target=lcl|KQ435757.1_cds_KOX75836.1_5526 2044 2200 -
contig_10	genome	cDNA_match	273679	274104	98.67	-	.	ID=minimap2_25;Target=lcl|KQ435757.1_cds_KOX75836.1_5526 2201 2626 -
contig_10	genome	cDNA_match	274174	274512	98.67	-	.	ID=minimap2_25;Target=lcl|KQ435757.1_cds_KOX75836.1_5526 2627 2965 -
contig_10	genome	cDNA_match	274589	274750	98.67	-	.	ID=minimap2_25;Target=lcl|KQ435757.1_cds_KOX75836.1_5526 2966 3127 -
contig_10	genome	cDNA_match	274847	274985	98.67	-	.	ID=minimap2_25;Target=lcl|KQ435757.1_cds_KOX75836.1_5526 3128 3266 -
contig_10	genome	cDNA_match	276435	276680	98.67	-	.	ID=minimap2_25;Target=lcl|KQ435757.1_cds_KOX75836.1_5526 3267 3512 -
contig_10	genome	cDNA_match	277342	277414	98.67	-	.	ID=minimap2_25;Target=lcl|KQ435757.1_cds_KOX75836.1_5526 3513 3585 -
contig_10	genome	cDNA_match	277520	278013	98.67	-	.	ID=minimap2_25;Target=lcl|KQ435757.1_cds_KOX75836.1_5526 3586 4079 -
contig_10	genome	cDNA_match	278086	279452	98.67	-	.	ID=minimap2_25;Target=lcl|KQ435757.1_cds_KOX75836.1_5526 4080 5446 -
contig_10	genome	cDNA_match	288124	288387	98.67	-	.	ID=minimap2_25;Target=lcl|KQ435757.1_cds_KOX75836.1_5526 5447 6402 -
contig_10	genome	cDNA_match	269248	269322	98.67	-	.	ID=minimap2_26;Target=lcl|KQ435757.1_mrna_5526 1 75 -
contig_10	genome	cDNA_match	269414	269586	98.67	-	.	ID=minimap2_26;Target=lcl|KQ435757.1_mrna_5526 76 248 -
contig_10	genome	cDNA_match	271382	272028	98.67	-	.	ID=minimap2_26;Target=lcl|KQ435757.1_mrna_5526 249 895 -
contig_10	genome	cDNA_match	272194	273341	98.67	-	.	ID=minimap2_26;Target=lcl|KQ435757.1_mrna_5526 896 2043 -
contig_10	genome	cDNA_match	273455	273611	98.67	-	.	ID=minimap2_26;Target=lcl|KQ435757.1_mrna_5526 2044 2200 -
contig_10	genome	cDNA_match	273679	274104	98.67	-	.	ID=minimap2_26;Target=lcl|KQ435757.1_mrna_5526 2201 2626 -
contig_10	genome	cDNA_match	274174	274512	98.67	-	.	ID=minimap2_26;Target=lcl|KQ435757.1_mrna_5526 2627 2965 -
contig_10	genome	cDNA_match	274589	274750	98.67	-	.	ID=minimap2_26;Target=lcl|KQ435757.1_mrna_5526 2966 3127 -
contig_10	genome	cDNA_match	274847	274985	98.67	-	.	ID=minimap2_26;Target=lcl|KQ435757.1_mrna_5526 3128 3266 -
contig_10	genome	cDNA_match	276435	276680	98.67	-	.	ID=minimap2_26;Target=lcl|KQ435757.1_mrna_5526 3267 3512 -
contig_10	genome	cDNA_match	277342	277414	98.67	-	.	ID=minimap2_26;Target=lcl|KQ435757.1_mrna_5526 3513 3585 -
contig_10	genome	cDNA_match	277520	278013	98.67	-	.	ID=minimap2_26;Target=lcl|KQ435757.1_mrna_5526 3586 4079 -
contig_10	genome	cDNA_match	278086	279452	98.67	-	.	ID=minimap2_26;Target=lcl|KQ435757.1_mrna_5526 4080 5446 -
contig_10	genome	cDNA_match	288124	288387	98.67	-	.	ID=minimap2_26;Target=lcl|KQ435757.1_mrna_5526 5447 6402 -
contig_10	genome	EST_match	318620	318778	91.91	-	.	ID=minimap2_44;Target=lcl|KQ435798.1_cds_KOX73432.1_8036 1 408 -
contig_10	genome	EST_match	318620	318778	91.91	-	.	ID=minimap2_46;Target=lcl|KQ435798.1_mrna_8036 1 408 -
contig_10	genome	EST_match	318652	318790	93.29	-	.	ID=minimap2_59;Target=lcl|KQ435768.1_cds_KOX75265.1_6185 1 420 -
contig_10	genome	EST_match	318652	318790	93.29	-	.	ID=minimap2_60;Target=lcl|KQ435768.1_mrna_6185 1 420 -
contig_10	genome	EST_match	318692	318796	94.59	-	.	ID=minimap2_75;Target=lcl|KQ435752.1_cds_KOX76226.1_5260 1 336 -
contig_10	genome	EST_match	318692	318796	94.59	-	.	ID=minimap2_76;Target=lcl|KQ435752.1_mrna_5260 1 336 -
contig_10	genome	EST_match	503984	504032	84.11	+	.	ID=minimap2_93;Target=lcl|KQ435829.1_cds_KOX71821.1_9575 1 49 +
contig_10	genome	EST_match	504295	504497	84.11	+	.	ID=minimap2_93;Target=lcl|KQ435829.1_cds_KOX71821.1_9575 50 271 +
contig_10	genome	EST_match	505725	505795	84.11	+	.	ID=minimap2_93;Target=lcl|KQ435829.1_cds_KOX71821.1_9575 272 426 +
contig_10	genome	EST_match	503984	504032	84.11	+	.	ID=minimap2_94;Target=lcl|KQ435829.1_mrna_9575 1 49 +
contig_10	genome	EST_match	504295	504497	84.11	+	.	ID=minimap2_94;Target=lcl|KQ435829.1_mrna_9575 50 271 +
contig_10	genome	EST_match	505725	505795	84.11	+	.	ID=minimap2_94;Target=lcl|KQ435829.1_mrna_9575 272 426 +
contig_10	genome	EST_match	514345	514512	92.97	-	.	ID=minimap2_97;Target=lcl|KQ435829.1_cds_KOX71822.1_9576 1 168 -
contig_10	genome	EST_match	518494	518578	92.97	-	.	ID=minimap2_97;Target=lcl|KQ435829.1_cds_KOX71822.1_9576 169 258 -
contig_10	genome	EST_match	522260	522394	92.97	-	.	ID=minimap2_97;Target=lcl|KQ435829.1_cds_KOX71822.1_9576 259 393 -
contig_10	genome	EST_match	522503	522577	92.97	-	.	ID=minimap2_97;Target=lcl|KQ435829.1_cds_KOX71822.1_9576 394 492 -
contig_10	genome	EST_match	514345	514512	92.97	-	.	ID=minimap2_98;Target=lcl|KQ435829.1_mrna_9576 1 168 -
contig_10	genome	EST_match	518494	518578	92.97	-	.	ID=minimap2_98;Target=lcl|KQ435829.1_mrna_9576 169 258 -
contig_10	genome	EST_match	522260	522394	92.97	-	.	ID=minimap2_98;Target=lcl|KQ435829.1_mrna_9576 259 393 -
contig_10	genome	EST_match	522503	522577	92.97	-	.	ID=minimap2_98;Target=lcl|KQ435829.1_mrna_9576 394 492 -
contig_10	genome	EST_match	515064	515328	93.64	+	.	ID=minimap2_99;Target=lcl|KQ435829.1_cds_KOX71823.1_9577 1 268 +
contig_10	genome	EST_match	515430	515662	93.64	+	.	ID=minimap2_99;Target=lcl|KQ435829.1_cds_KOX71823.1_9577 269 504 +
contig_10	genome	EST_match	515834	515895	93.64	+	.	ID=minimap2_99;Target=lcl|KQ435829.1_cds_KOX71823.1_9577 505 566 +
contig_10	genome	EST_match	516089	516353	93.64	+	.	ID=minimap2_99;Target=lcl|KQ435829.1_cds_KOX71823.1_9577 567 879 +
contig_10	genome	EST_match	515064	515328	93.64	+	.	ID=minimap2_100;Target=lcl|KQ435829.1_mrna_9577 1 268 +
contig_10	genome	EST_match	515430	515662	93.64	+	.	ID=minimap2_100;Target=lcl|KQ435829.1_mrna_9577 269 504 +
contig_10	genome	EST_match	515834	515895	93.64	+	.	ID=minimap2_100;Target=lcl|KQ435829.1_mrna_9577 505 566 +
contig_10	genome	EST_match	516089	516353	93.64	+	.	ID=minimap2_100;Target=lcl|KQ435829.1_mrna_9577 567 879 +
contig_10	genome	EST_match	543402	543539	93.05	-	.	ID=minimap2_101;Target=lcl|KQ435829.1_cds_KOX71824.1_9578 1 138 -
contig_10	genome	EST_match	543582	543621	93.05	-	.	ID=minimap2_101;Target=lcl|KQ435829.1_cds_KOX71824.1_9578 139 178 -
contig_10	genome	EST_match	543744	543866	93.05	-	.	ID=minimap2_101;Target=lcl|KQ435829.1_cds_KOX71824.1_9578 179 301 -
contig_10	genome	EST_match	543943	544047	93.05	-	.	ID=minimap2_101;Target=lcl|KQ435829.1_cds_KOX71824.1_9578 302 419 -
contig_10	genome	EST_match	544276	544351	93.05	-	.	ID=minimap2_101;Target=lcl|KQ435829.1_cds_KOX71824.1_9578 420 525 -
contig_10	genome	EST_match	543402	543539	93.05	-	.	ID=minimap2_102;Target=lcl|KQ435829.1_mrna_9578 1 138 -
contig_10	genome	EST_match	543582	543621	93.05	-	.	ID=minimap2_102;Target=lcl|KQ435829.1_mrna_9578 139 178 -
contig_10	genome	EST_match	543744	543866	93.05	-	.	ID=minimap2_102;Target=lcl|KQ435829.1_mrna_9578 179 301 -
contig_10	genome	EST_match	543943	544047	93.05	-	.	ID=minimap2_102;Target=lcl|KQ435829.1_mrna_9578 302 419 -
contig_10	genome	EST_match	544276	544351	93.05	-	.	ID=minimap2_102;Target=lcl|KQ435829.1_mrna_9578 420 525 -
contig_10	genome	EST_match	544653	544937	88.66	-	.	ID=minimap2_103;Target=lcl|KQ435829.1_cds_KOX71825.1_9579 1 289 -
contig_10	genome	EST_match	545152	545343	88.66	-	.	ID=minimap2_103;Target=lcl|KQ435829.1_cds_KOX71825.1_9579 290 882 -
contig_10	genome	EST_match	544653	544937	88.66	-	.	ID=minimap2_104;Target=lcl|KQ435829.1_mrna_9579 1 289 -
contig_10	genome	EST_match	545152	545343	88.66	-	.	ID=minimap2_104;Target=lcl|KQ435829.1_mrna_9579 290 882 -
contig_10	genome	EST_match	600451	600634	92.92	-	.	ID=minimap2_107;Target=lcl|KQ435829.1_cds_KOX71831.1_9585 1 184 -
contig_10	genome	EST_match	605454	605618	92.92	-	.	ID=minimap2_107;Target=lcl|KQ435829.1_cds_KOX71831.1_9585 185 349 -
contig_10	genome	EST_match	605845	605887	92.92	-	.	ID=minimap2_107;Target=lcl|KQ435829.1_cds_KOX71831.1_9585 350 392 -
contig_10	genome	EST_match	605961	606106	92.92	-	.	ID=minimap2_107;Target=lcl|KQ435829.1_cds_KOX71831.1_9585 393 717 -
contig_10	genome	EST_match	600451	600634	92.92	-	.	ID=minimap2_108;Target=lcl|KQ435829.1_mrna_9585 1 184 -
contig_10	genome	EST_match	605454	605618	92.92	-	.	ID=minimap2_108;Target=lcl|KQ435829.1_mrna_9585 185 349 -
contig_10	genome	EST_match	605845	605887	92.92	-	.	ID=minimap2_108;Target=lcl|KQ435829.1_mrna_9585 350 392 -
contig_10	genome	EST_match	605961	606106	92.92	-	.	ID=minimap2_108;Target=lcl|KQ435829.1_mrna_9585 393 717 -
contig_1043	genome	cDNA_match	6850	7027	99.61	-	.	ID=minimap2_133;Target=lcl|KQ435752.1_cds_KOX76213.1_5247 1 178 -
contig_1043	genome	cDNA_match	7336	7414	99.61	-	.	ID=minimap2_133;Target=lcl|KQ435752.1_cds_KOX76213.1_5247 179 258 -
contig_1043	genome	cDNA_match	6850	7027	99.61	-	.	ID=minimap2_134;Target=lcl|KQ435752.1_mrna_5247 1 178 -
contig_1043	genome	cDNA_match	7336	7414	99.61	-	.	ID=minimap2_134;Target=lcl|KQ435752.1_mrna_5247 179 258 -
contig_1043	genome	cDNA_match	13737	13880	96.28	-	.	ID=minimap2_135;Target=lcl|KQ435752.1_cds_KOX76212.1_5246 1 144 -
contig_1043	genome	cDNA_match	14137	14176	96.28	-	.	ID=minimap2_135;Target=lcl|KQ435752.1_cds_KOX76212.1_5246 145 184 -
contig_1043	genome	cDNA_match	16731	16857	96.28	-	.	ID=minimap2_135;Target=lcl|KQ435752.1_cds_KOX76212.1_5246 185 687 -
contig_1043	genome	cDNA_match	13737	13880	96.28	-	.	ID=minimap2_136;Target=lcl|KQ435752.1_mrna_5246 1 144 -
contig_1043	genome	cDNA_match	14137	14176	96.28	-	.	ID=minimap2_136;Target=lcl|KQ435752.1_mrna_5246 145 184 -
contig_1043	genome	cDNA_match	16731	16857	96.28	-	.	ID=minimap2_136;Target=lcl|KQ435752.1_mrna_5246 185 687 -
contig_1046	genome	cDNA_match	1918	1953	97.74	+	.	ID=minimap2_137;Target=lcl|KQ436010.1_cds_KOX67581.1_13829 1 36 +
contig_1046	genome	cDNA_match	4253	4562	97.74	+	.	ID=minimap2_137;Target=lcl|KQ436010.1_cds_KOX67581.1_13829 37 346 +
contig_1046	genome	cDNA_match	4689	4932	97.74	+	.	ID=minimap2_137;Target=lcl|KQ436010.1_cds_KOX67581.1_13829 347 590 +
contig_1046	genome	cDNA_match	6307	6486	97.74	+	.	ID=minimap2_137;Target=lcl|KQ436010.1_cds_KOX67581.1_13829 591 770 +
contig_1046	genome	cDNA_match	6906	7083	97.74	+	.	ID=minimap2_137;Target=lcl|KQ436010.1_cds_KOX67581.1_13829 771 948 +
contig_1046	genome	cDNA_match	7181	7445	97.74	+	.	ID=minimap2_137;Target=lcl|KQ436010.1_cds_KOX67581.1_13829 949 1242 +
contig_1046	genome	cDNA_match	1918	1953	97.74	+	.	ID=minimap2_138;Target=lcl|KQ436010.1_mrna_13829 1 36 +
contig_1046	genome	cDNA_match	4253	4562	97.74	+	.	ID=minimap2_138;Target=lcl|KQ436010.1_mrna_13829 37 346 +
contig_1046	genome	cDNA_match	4689	4932	97.74	+	.	ID=minimap2_138;Target=lcl|KQ436010.1_mrna_13829 347 590 +
contig_1046	genome	cDNA_match	6307	6486	97.74	+	.	ID=minimap2_138;Target=lcl|KQ436010.1_mrna_13829 591 770 +
contig_1046	genome	cDNA_match	6906	7083	97.74	+	.	ID=minimap2_138;Target=lcl|KQ436010.1_mrna_13829 771 948 +
contig_1046	genome	cDNA_match	7181	7445	97.74	+	.	ID=minimap2_138;Target=lcl|KQ436010.1_mrna_13829 949 1242 +
contig_1046	genome	cDNA_match	11212	11362	98.83	+	.	ID=minimap2_139;Target=lcl|KQ436010.1_cds_KOX67580.1_13828 1 151 +
contig_1046	genome	cDNA_match	11566	11985	98.83	+	.	ID=minimap2_139;Target=lcl|KQ436010.1_cds_KOX67580.1_13828 152 571 +
contig_1046	genome	cDNA_match	12060	12219	98.83	+	.	ID=minimap2_139;Target=lcl|KQ436010.1_cds_KOX67580.1_13828 572 731 +
contig_1046	genome	cDNA_match	12393	12732	98.83	+	.	ID=minimap2_139;Target=lcl|KQ436010.1_cds_KOX67580.1_13828 732 1071 +
contig_1046	genome	cDNA_match	12823	13173	98.83	+	.	ID=minimap2_139;Target=lcl|KQ436010.1_cds_KOX67580.1_13828 1072 1422 +
contig_1046	genome	cDNA_match	13279	13453	98.83	+	.	ID=minimap2_139;Target=lcl|KQ436010.1_cds_KOX67580.1_13828 1423 1597 +
contig_1046	genome	cDNA_match	13704	13737	98.83	+	.	ID=minimap2_139;Target=lcl|KQ436010.1_cds_KOX67580.1_13828 1598 1631 +
contig_1046	genome	cDNA_match	13806	14113	98.83	+	.	ID=minimap2_139;Target=lcl|KQ436010.1_cds_KOX67580.1_13828 1632 1956 +
contig_1046	genome	cDNA_match	11212	11362	98.83	+	.	ID=minimap2_140;Target=lcl|KQ436010.1_mrna_13828 1 151 +
contig_1046	genome	cDNA_match	11566	11985	98.83	+	.	ID=minimap2_140;Target=lcl|KQ436010.1_mrna_13828 152 571 +
contig_1046	genome	cDNA_match	12060	12219	98.83	+	.	ID=minimap2_140;Target=lcl|KQ436010.1_mrna_13828 572 731 +
contig_1046	genome	cDNA_match	12393	12732	98.83	+	.	ID=minimap2_140;Target=lcl|KQ436010.1_mrna_13828 732 1071 +
contig_1046	genome	cDNA_match	12823	13173	98.83	+	.	ID=minimap2_140;Target=lcl|KQ436010.1_mrna_13828 1072 1422 +
contig_1046	genome	cDNA_match	13279	13453	98.83	+	.	ID=minimap2_140;Target=lcl|KQ436010.1_mrna_13828 1423 1597 +
contig_1046	genome	cDNA_match	13704	13737	98.83	+	.	ID=minimap2_140;Target=lcl|KQ436010.1_mrna_13828 1598 1631 +
contig_1046	genome	cDNA_match	13806	14113	98.83	+	.	ID=minimap2_140;Target=lcl|KQ436010.1_mrna_13828 1632 1956 +
contig_106	genome	EST_match	9757	9937	94.27	+	.	ID=minimap2_145;Target=lcl|KQ436116.1_cds_KOX67442.1_13963 1 192 +
contig_106	genome	EST_match	9757	9937	94.27	+	.	ID=minimap2_146;Target=lcl|KQ436116.1_mrna_13963 1 192 +
contig_106	genome	EST_match	11678	11913	92.19	+	.	ID=minimap2_147;Target=lcl|KQ436116.1_cds_KOX67441.1_13962 1 258 +
contig_106	genome	EST_match	11678	11913	92.19	+	.	ID=minimap2_148;Target=lcl|KQ436116.1_mrna_13962 1 258 +
contig_106	genome	EST_match	53455	53735	88.36	-	.	ID=minimap2_155;Target=lcl|KQ435845.1_cds_KOX71158.1_10179 1 417 -
contig_106	genome	EST_match	53455	53735	88.36	-	.	ID=minimap2_156;Target=lcl|KQ435845.1_mrna_10179 1 417 -
contig_1065	genome	EST_match	3119	3280	90.93	+	.	ID=minimap2_157;Target=lcl|KQ435890.1_cds_KOX69459.1_11948 1 162 +
contig_1065	genome	EST_match	3721	3867	90.93	+	.	ID=minimap2_157;Target=lcl|KQ435890.1_cds_KOX69459.1_11948 163 318 +
contig_1065	genome	EST_match	6489	6620	90.93	+	.	ID=minimap2_157;Target=lcl|KQ435890.1_cds_KOX69459.1_11948 319 774 +
contig_1065	genome	EST_match	3119	3280	90.93	+	.	ID=minimap2_158;Target=lcl|KQ435890.1_mrna_11948 1 162 +
contig_1065	genome	EST_match	3721	3867	90.93	+	.	ID=minimap2_158;Target=lcl|KQ435890.1_mrna_11948 163 318 +
contig_1065	genome	EST_match	6489	6620	90.93	+	.	ID=minimap2_158;Target=lcl|KQ435890.1_mrna_11948 319 774 +
contig_1065	genome	EST_match	6813	6960	85.90	-	.	ID=minimap2_159;Target=lcl|KQ436170.1_cds_KOX67408.1_13996 1 167 -
contig_1065	genome	EST_match	10559	10979	85.90	-	.	ID=minimap2_159;Target=lcl|KQ436170.1_cds_KOX67408.1_13996 168 607 -
contig_1065	genome	EST_match	11205	11287	85.90	-	.	ID=minimap2_159;Target=lcl|KQ436170.1_cds_KOX67408.1_13996 608 1209 -
contig_1065	genome	EST_match	6813	6960	85.90	-	.	ID=minimap2_160;Target=lcl|KQ436170.1_mrna_13996 1 167 -
contig_1065	genome	EST_match	10559	10979	85.90	-	.	ID=minimap2_160;Target=lcl|KQ436170.1_mrna_13996 168 607 -
contig_1065	genome	EST_match	11205	11287	85.90	-	.	ID=minimap2_160;Target=lcl|KQ436170.1_mrna_13996 608 1209 -
contig_1075	genome	EST_match	22027	22202	91.58	-	.	ID=minimap2_173;Target=lcl|KQ435699.1_cds_KOX80651.1_829 1 176 -
contig_1075	genome	EST_match	28309	28404	91.58	-	.	ID=minimap2_173;Target=lcl|KQ435699.1_cds_KOX80651.1_829 177 300 -
contig_1075	genome	EST_match	22027	22202	91.58	-	.	ID=minimap2_174;Target=lcl|KQ435699.1_mrna_829 1 176 -
contig_1075	genome	EST_match	28309	28404	91.58	-	.	ID=minimap2_174;Target=lcl|KQ435699.1_mrna_829 177 300 -
contig_11	genome	EST_match	3423	3438	94.89	+	.	ID=minimap2_177;Target=lcl|KQ435908.1_cds_KOX68968.1_12389 1 16 +
contig_11	genome	EST_match	5796	6004	94.89	+	.	ID=minimap2_177;Target=lcl|KQ435908.1_cds_KOX68968.1_12389 17 249 +
contig_11	genome	EST_match	10797	10928	94.89	+	.	ID=minimap2_177;Target=lcl|KQ435908.1_cds_KOX68968.1_12389 250 381 +
contig_11	genome	EST_match	12246	12434	94.89	+	.	ID=minimap2_177;Target=lcl|KQ435908.1_cds_KOX68968.1_12389 382 570 +
contig_11	genome	EST_match	12618	12735	94.89	+	.	ID=minimap2_177;Target=lcl|KQ435908.1_cds_KOX68968.1_12389 571 688 +
contig_11	genome	EST_match	12894	13346	94.89	+	.	ID=minimap2_177;Target=lcl|KQ435908.1_cds_KOX68968.1_12389 689 1141 +
contig_11	genome	EST_match	13584	13825	94.89	+	.	ID=minimap2_177;Target=lcl|KQ435908.1_cds_KOX68968.1_12389 1142 1383 +
contig_11	genome	EST_match	14393	14579	94.89	+	.	ID=minimap2_177;Target=lcl|KQ435908.1_cds_KOX68968.1_12389 1384 1570 +
contig_11	genome	EST_match	14824	14910	94.89	+	.	ID=minimap2_177;Target=lcl|KQ435908.1_cds_KOX68968.1_12389 1571 1710 +
contig_11	genome	EST_match	3423	3438	94.89	+	.	ID=minimap2_178;Target=lcl|KQ435908.1_mrna_12389 1 16 +
contig_11	genome	EST_match	5796	6004	94.89	+	.	ID=minimap2_178;Target=lcl|KQ435908.1_mrna_12389 17 249 +
contig_11	genome	EST_match	10797	10928	94.89	+	.	ID=minimap2_178;Target=lcl|KQ435908.1_mrna_12389 250 381 +
contig_11	genome	EST_match	12246	12434	94.89	+	.	ID=minimap2_178;Target=lcl|KQ435908.1_mrna_12389 382 570 +
contig_11	genome	EST_match	12618	12735	94.89	+	.	ID=minimap2_178;Target=lcl|KQ435908.1_mrna_12389 571 688 +
contig_11	genome	EST_match	12894	13346	94.89	+	.	ID=minimap2_178;Target=lcl|KQ435908.1_mrna_12389 689 1141 +
contig_11	genome	EST_match	13584	13825	94.89	+	.	ID=minimap2_178;Target=lcl|KQ435908.1_mrna_12389 1142 1383 +
contig_11	genome	EST_match	14393	14579	94.89	+	.	ID=minimap2_178;Target=lcl|KQ435908.1_mrna_12389 1384 1570 +
contig_11	genome	EST_match	14824	14910	94.89	+	.	ID=minimap2_178;Target=lcl|KQ435908.1_mrna_12389 1571 1710 +
contig_11	genome	cDNA_match	17601	17735	98.07	-	.	ID=minimap2_179;Target=lcl|KQ435908.1_cds_KOX68967.1_12388 1 135 -
contig_11	genome	cDNA_match	17811	18113	98.07	-	.	ID=minimap2_179;Target=lcl|KQ435908.1_cds_KOX68967.1_12388 136 438 -
contig_11	genome	cDNA_match	18192	18301	98.07	-	.	ID=minimap2_179;Target=lcl|KQ435908.1_cds_KOX68967.1_12388 439 548 -
contig_11	genome	cDNA_match	18562	18672	98.07	-	.	ID=minimap2_179;Target=lcl|KQ435908.1_cds_KOX68967.1_12388 549 672 -
contig_11	genome	cDNA_match	17601	17735	98.07	-	.	ID=minimap2_180;Target=lcl|KQ435908.1_mrna_12388 1 135 -
contig_11	genome	cDNA_match	17811	18113	98.07	-	.	ID=minimap2_180;Target=lcl|KQ435908.1_mrna_12388 136 438 -
contig_11	genome	cDNA_match	18192	18301	98.07	-	.	ID=minimap2_180;Target=lcl|KQ435908.1_mrna_12388 439 548 -
contig_11	genome	cDNA_match	18562	18672	98.07	-	.	ID=minimap2_180;Target=lcl|KQ435908.1_mrna_12388 549 672 -
contig_11	genome	cDNA_match	19982	20504	98.24	-	.	ID=minimap2_181;Target=lcl|KQ435908.1_cds_KOX68966.1_12387 1 523 -
contig_11	genome	cDNA_match	20595	20782	98.24	-	.	ID=minimap2_181;Target=lcl|KQ435908.1_cds_KOX68966.1_12387 524 711 -
contig_11	genome	cDNA_match	20853	21556	98.24	-	.	ID=minimap2_181;Target=lcl|KQ435908.1_cds_KOX68966.1_12387 712 1415 -
contig_11	genome	cDNA_match	21619	21744	98.24	-	.	ID=minimap2_181;Target=lcl|KQ435908.1_cds_KOX68966.1_12387 1416 1541 -
contig_11	genome	cDNA_match	21877	22011	98.24	-	.	ID=minimap2_181;Target=lcl|KQ435908.1_cds_KOX68966.1_12387 1542 1707 -
contig_11	genome	cDNA_match	19982	20504	98.24	-	.	ID=minimap2_182;Target=lcl|KQ435908.1_mrna_12387 1 523 -
contig_11	genome	cDNA_match	20595	20782	98.24	-	.	ID=minimap2_182;Target=lcl|KQ435908.1_mrna_12387 524 711 -
contig_11	genome	cDNA_match	20853	21556	98.24	-	.	ID=minimap2_182;Target=lcl|KQ435908.1_mrna_12387 712 1415 -
contig_11	genome	cDNA_match	21619	21744	98.24	-	.	ID=minimap2_182;Target=lcl|KQ435908.1_mrna_12387 1416 1541 -
contig_11	genome	cDNA_match	21877	22011	98.24	-	.	ID=minimap2_182;Target=lcl|KQ435908.1_mrna_12387 1542 1707 -
contig_11	genome	cDNA_match	24247	24409	98.52	+	.	ID=minimap2_183;Target=lcl|KQ435908.1_cds_KOX68965.1_12386 1 163 +
contig_11	genome	cDNA_match	24495	24632	98.52	+	.	ID=minimap2_183;Target=lcl|KQ435908.1_cds_KOX68965.1_12386 164 301 +
contig_11	genome	cDNA_match	24717	24976	98.52	+	.	ID=minimap2_183;Target=lcl|KQ435908.1_cds_KOX68965.1_12386 302 561 +
contig_11	genome	cDNA_match	25050	26009	98.52	+	.	ID=minimap2_183;Target=lcl|KQ435908.1_cds_KOX68965.1_12386 562 1521 +
contig_11	genome	cDNA_match	26082	27018	98.52	+	.	ID=minimap2_183;Target=lcl|KQ435908.1_cds_KOX68965.1_12386 1522 2496 +
contig_11	genome	cDNA_match	24247	24409	98.52	+	.	ID=minimap2_184;Target=lcl|KQ435908.1_mrna_12386 1 163 +
contig_11	genome	cDNA_match	24495	24632	98.52	+	.	ID=minimap2_184;Target=lcl|KQ435908.1_mrna_12386 164 301 +
contig_11	genome	cDNA_match	24717	24976	98.52	+	.	ID=minimap2_184;Target=lcl|KQ435908.1_mrna_12386 302 561 +
contig_11	genome	cDNA_match	25050	26009	98.52	+	.	ID=minimap2_184;Target=lcl|KQ435908.1_mrna_12386 562 1521 +
contig_11	genome	cDNA_match	26082	27018	98.52	+	.	ID=minimap2_184;Target=lcl|KQ435908.1_mrna_12386 1522 2496 +
contig_11	genome	cDNA_match	31286	31374	98.48	+	.	ID=minimap2_185;Target=lcl|KQ435908.1_cds_KOX68964.1_12385 1 89 +
contig_11	genome	cDNA_match	32008	32187	98.48	+	.	ID=minimap2_185;Target=lcl|KQ435908.1_cds_KOX68964.1_12385 90 269 +
contig_11	genome	cDNA_match	35489	35550	98.48	+	.	ID=minimap2_185;Target=lcl|KQ435908.1_cds_KOX68964.1_12385 270 331 +
contig_11	genome	cDNA_match	35642	35731	98.48	+	.	ID=minimap2_185;Target=lcl|KQ435908.1_cds_KOX68964.1_12385 332 421 +
contig_11	genome	cDNA_match	35894	36070	98.48	+	.	ID=minimap2_185;Target=lcl|KQ435908.1_cds_KOX68964.1_12385 422 598 +
contig_11	genome	cDNA_match	36269	36452	98.48	+	.	ID=minimap2_185;Target=lcl|KQ435908.1_cds_KOX68964.1_12385 599 782 +
contig_11	genome	cDNA_match	36539	36643	98.48	+	.	ID=minimap2_185;Target=lcl|KQ435908.1_cds_KOX68964.1_12385 783 887 +
contig_11	genome	cDNA_match	36790	36941	98.48	+	.	ID=minimap2_185;Target=lcl|KQ435908.1_cds_KOX68964.1_12385 888 1039 +
contig_11	genome	cDNA_match	37122	38020	98.48	+	.	ID=minimap2_185;Target=lcl|KQ435908.1_cds_KOX68964.1_12385 1040 1968 +
contig_11	genome	cDNA_match	31286	31374	98.48	+	.	ID=minimap2_186;Target=lcl|KQ435908.1_mrna_12385 1 89 +
contig_11	genome	cDNA_match	32008	32187	98.48	+	.	ID=minimap2_186;Target=lcl|KQ435908.1_mrna_12385 90 269 +
contig_11	genome	cDNA_match	35489	35550	98.48	+	.	ID=minimap2_186;Target=lcl|KQ435908.1_mrna_12385 270 331 +
contig_11	genome	cDNA_match	35642	35731	98.48	+	.	ID=minimap2_186;Target=lcl|KQ435908.1_mrna_12385 332 421 +
contig_11	genome	cDNA_match	35894	36070	98.48	+	.	ID=minimap2_186;Target=lcl|KQ435908.1_mrna_12385 422 598 +
contig_11	genome	cDNA_match	36269	36452	98.48	+	.	ID=minimap2_186;Target=lcl|KQ435908.1_mrna_12385 599 782 +
contig_11	genome	cDNA_match	36539	36643	98.48	+	.	ID=minimap2_186;Target=lcl|KQ435908.1_mrna_12385 783 887 +
contig_11	genome	cDNA_match	36790	36941	98.48	+	.	ID=minimap2_186;Target=lcl|KQ435908.1_mrna_12385 888 1039 +
contig_11	genome	cDNA_match	37122	38020	98.48	+	.	ID=minimap2_186;Target=lcl|KQ435908.1_mrna_12385 1040 1968 +
contig_11	genome	cDNA_match	40430	40563	97.94	+	.	ID=minimap2_187;Target=lcl|KQ435908.1_cds_KOX68963.1_12384 1 134 +
contig_11	genome	cDNA_match	40648	40785	97.94	+	.	ID=minimap2_187;Target=lcl|KQ435908.1_cds_KOX68963.1_12384 135 272 +
contig_11	genome	cDNA_match	40860	41078	97.94	+	.	ID=minimap2_187;Target=lcl|KQ435908.1_cds_KOX68963.1_12384 273 491 +
contig_11	genome	cDNA_match	41168	41390	97.94	+	.	ID=minimap2_187;Target=lcl|KQ435908.1_cds_KOX68963.1_12384 492 714 +
contig_11	genome	cDNA_match	41478	41708	97.94	+	.	ID=minimap2_187;Target=lcl|KQ435908.1_cds_KOX68963.1_12384 715 945 +
contig_11	genome	cDNA_match	41782	42303	97.94	+	.	ID=minimap2_187;Target=lcl|KQ435908.1_cds_KOX68963.1_12384 946 1467 +
contig_11	genome	cDNA_match	42448	42623	97.94	+	.	ID=minimap2_187;Target=lcl|KQ435908.1_cds_KOX68963.1_12384 1468 1643 +
contig_11	genome	cDNA_match	42969	45470	97.94	+	.	ID=minimap2_187;Target=lcl|KQ435908.1_cds_KOX68963.1_12384 1644 4145 +
contig_11	genome	cDNA_match	45690	46012	97.94	+	.	ID=minimap2_187;Target=lcl|KQ435908.1_cds_KOX68963.1_12384 4146 4572 +
contig_11	genome	cDNA_match	40430	40563	97.94	+	.	ID=minimap2_188;Target=lcl|KQ435908.1_mrna_12384 1 134 +
contig_11	genome	cDNA_match	40648	40785	97.94	+	.	ID=minimap2_188;Target=lcl|KQ435908.1_mrna_12384 135 272 +
contig_11	genome	cDNA_match	40860	41078	97.94	+	.	ID=minimap2_188;Target=lcl|KQ435908.1_mrna_12384 273 491 +
contig_11	genome	cDNA_match	41168	41390	97.94	+	.	ID=minimap2_188;Target=lcl|KQ435908.1_mrna_12384 492 714 +
contig_11	genome	cDNA_match	41478	41708	97.94	+	.	ID=minimap2_188;Target=lcl|KQ435908.1_mrna_12384 715 945 +
contig_11	genome	cDNA_match	41782	42303	97.94	+	.	ID=minimap2_188;Target=lcl|KQ435908.1_mrna_12384 946 1467 +
contig_11	genome	cDNA_match	42448	42623	97.94	+	.	ID=minimap2_188;Target=lcl|KQ435908.1_mrna_12384 1468 1643 +
contig_11	genome	cDNA_match	42969	45470	97.94	+	.	ID=minimap2_188;Target=lcl|KQ435908.1_mrna_12384 1644 4145 +
contig_11	genome	cDNA_match	45690	46012	97.94	+	.	ID=minimap2_188;Target=lcl|KQ435908.1_mrna_12384 4146 4572 +
contig_11	genome	cDNA_match	47490	47589	96.65	-	.	ID=minimap2_189;Target=lcl|KQ435908.1_cds_KOX68962.1_12383 1 100 -
contig_11	genome	cDNA_match	48320	48389	96.65	-	.	ID=minimap2_189;Target=lcl|KQ435908.1_cds_KOX68962.1_12383 101 170 -
contig_11	genome	cDNA_match	51082	51477	96.65	-	.	ID=minimap2_189;Target=lcl|KQ435908.1_cds_KOX68962.1_12383 171 566 -
contig_11	genome	cDNA_match	52251	52516	96.65	-	.	ID=minimap2_189;Target=lcl|KQ435908.1_cds_KOX68962.1_12383 567 832 -
contig_11	genome	cDNA_match	53211	53369	96.65	-	.	ID=minimap2_189;Target=lcl|KQ435908.1_cds_KOX68962.1_12383 833 991 -
contig_11	genome	cDNA_match	53591	53728	96.65	-	.	ID=minimap2_189;Target=lcl|KQ435908.1_cds_KOX68962.1_12383 992 1129 -
contig_11	genome	cDNA_match	53835	53979	96.65	-	.	ID=minimap2_189;Target=lcl|KQ435908.1_cds_KOX68962.1_12383 1130 1274 -
contig_11	genome	cDNA_match	54260	54428	96.65	-	.	ID=minimap2_189;Target=lcl|KQ435908.1_cds_KOX68962.1_12383 1275 1443 -
contig_11	genome	cDNA_match	55555	55682	96.65	-	.	ID=minimap2_189;Target=lcl|KQ435908.1_cds_KOX68962.1_12383 1444 1571 -
contig_11	genome	cDNA_match	55977	56045	96.65	-	.	ID=minimap2_189;Target=lcl|KQ435908.1_cds_KOX68962.1_12383 1572 1640 -
contig_11	genome	cDNA_match	56223	56327	96.65	-	.	ID=minimap2_189;Target=lcl|KQ435908.1_cds_KOX68962.1_12383 1641 1745 -
contig_11	genome	cDNA_match	58452	58577	96.65	-	.	ID=minimap2_189;Target=lcl|KQ435908.1_cds_KOX68962.1_12383 1746 1877 -
contig_11	genome	cDNA_match	60460	60548	96.65	-	.	ID=minimap2_189;Target=lcl|KQ435908.1_cds_KOX68962.1_12383 1878 2019 -
contig_11	genome	cDNA_match	47490	47589	96.65	-	.	ID=minimap2_190;Target=lcl|KQ435908.1_mrna_12383 1 100 -
contig_11	genome	cDNA_match	48320	48389	96.65	-	.	ID=minimap2_190;Target=lcl|KQ435908.1_mrna_12383 101 170 -
contig_11	genome	cDNA_match	51082	51477	96.65	-	.	ID=minimap2_190;Target=lcl|KQ435908.1_mrna_12383 171 566 -
contig_11	genome	cDNA_match	52251	52516	96.65	-	.	ID=minimap2_190;Target=lcl|KQ435908.1_mrna_12383 567 832 -
contig_11	genome	cDNA_match	53211	53369	96.65	-	.	ID=minimap2_190;Target=lcl|KQ435908.1_mrna_12383 833 991 -
contig_11	genome	cDNA_match	53591	53728	96.65	-	.	ID=minimap2_190;Target=lcl|KQ435908.1_mrna_12383 992 1129 -
contig_11	genome	cDNA_match	53835	53979	96.65	-	.	ID=minimap2_190;Target=lcl|KQ435908.1_mrna_12383 1130 1274 -
contig_11	genome	cDNA_match	54260	54428	96.65	-	.	ID=minimap2_190;Target=lcl|KQ435908.1_mrna_12383 1275 1443 -
contig_11	genome	cDNA_match	55555	55682	96.65	-	.	ID=minimap2_190;Target=lcl|KQ435908.1_mrna_12383 1444 1571 -
contig_11	genome	cDNA_match	55977	56045	96.65	-	.	ID=minimap2_190;Target=lcl|KQ435908.1_mrna_12383 1572 1640 -
contig_11	genome	cDNA_match	56223	56327	96.65	-	.	ID=minimap2_190;Target=lcl|KQ435908.1_mrna_12383 1641 1745 -
contig_11	genome	cDNA_match	58452	58577	96.65	-	.	ID=minimap2_190;Target=lcl|KQ435908.1_mrna_12383 1746 1877 -
contig_11	genome	cDNA_match	60460	60548	96.65	-	.	ID=minimap2_190;Target=lcl|KQ435908.1_mrna_12383 1878 2019 -
contig_11	genome	cDNA_match	92324	92424	98.69	+	.	ID=minimap2_193;Target=lcl|KQ435908.1_cds_KOX68961.1_12382 1 101 +
contig_11	genome	cDNA_match	92764	93072	98.69	+	.	ID=minimap2_193;Target=lcl|KQ435908.1_cds_KOX68961.1_12382 102 410 +
contig_11	genome	cDNA_match	93863	94039	98.69	+	.	ID=minimap2_193;Target=lcl|KQ435908.1_cds_KOX68961.1_12382 411 587 +
contig_11	genome	cDNA_match	97851	98017	98.69	+	.	ID=minimap2_193;Target=lcl|KQ435908.1_cds_KOX68961.1_12382 588 754 +
contig_11	genome	cDNA_match	98637	98859	98.69	+	.	ID=minimap2_193;Target=lcl|KQ435908.1_cds_KOX68961.1_12382 755 977 +
contig_11	genome	cDNA_match	99473	99780	98.69	+	.	ID=minimap2_193;Target=lcl|KQ435908.1_cds_KOX68961.1_12382 978 1302 +
contig_11	genome	cDNA_match	92324	92424	98.69	+	.	ID=minimap2_194;Target=lcl|KQ435908.1_mrna_12382 1 101 +
contig_11	genome	cDNA_match	92764	93072	98.69	+	.	ID=minimap2_194;Target=lcl|KQ435908.1_mrna_12382 102 410 +
contig_11	genome	cDNA_match	93863	94039	98.69	+	.	ID=minimap2_194;Target=lcl|KQ435908.1_mrna_12382 411 587 +
contig_11	genome	cDNA_match	97851	98017	98.69	+	.	ID=minimap2_194;Target=lcl|KQ435908.1_mrna_12382 588 754 +
contig_11	genome	cDNA_match	98637	98859	98.69	+	.	ID=minimap2_194;Target=lcl|KQ435908.1_mrna_12382 755 977 +
contig_11	genome	cDNA_match	99473	99780	98.69	+	.	ID=minimap2_194;Target=lcl|KQ435908.1_mrna_12382 978 1302 +
contig_11	genome	cDNA_match	101796	101973	98.58	-	.	ID=minimap2_195;Target=lcl|KQ435908.1_cds_KOX68960.1_12381 1 178 -
contig_11	genome	cDNA_match	102050	102148	98.58	-	.	ID=minimap2_195;Target=lcl|KQ435908.1_cds_KOX68960.1_12381 179 282 -
contig_11	genome	cDNA_match	101796	101973	98.58	-	.	ID=minimap2_196;Target=lcl|KQ435908.1_mrna_12381 1 178 -
contig_11	genome	cDNA_match	102050	102148	98.58	-	.	ID=minimap2_196;Target=lcl|KQ435908.1_mrna_12381 179 282 -
contig_11	genome	EST_match	758068	758231	93.18	-	.	ID=minimap2_201;Target=lcl|KQ435751.1_cds_KOX76228.1_5176 1 210 -
contig_11	genome	EST_match	758068	758231	93.18	-	.	ID=minimap2_202;Target=lcl|KQ435751.1_mrna_5176 1 210 -
contig_11	genome	EST_match	1057451	1057582	85.36	-	.	ID=minimap2_205;Target=lcl|KQ435943.1_cds_KOX68276.1_13133 1 134 -
contig_11	genome	EST_match	1063394	1063537	85.36	-	.	ID=minimap2_205;Target=lcl|KQ435943.1_cds_KOX68276.1_13133 135 278 -
contig_11	genome	EST_match	1065977	1066015	85.36	-	.	ID=minimap2_205;Target=lcl|KQ435943.1_cds_KOX68276.1_13133 279 317 -
contig_11	genome	EST_match	1066828	1066926	85.36	-	.	ID=minimap2_205;Target=lcl|KQ435943.1_cds_KOX68276.1_13133 318 425 -
contig_11	genome	EST_match	1074033	1074181	85.36	-	.	ID=minimap2_205;Target=lcl|KQ435943.1_cds_KOX68276.1_13133 426 588 -
contig_11	genome	EST_match	1076047	1076237	85.36	-	.	ID=minimap2_205;Target=lcl|KQ435943.1_cds_KOX68276.1_13133 589 779 -
contig_11	genome	EST_match	1076465	1076471	85.36	-	.	ID=minimap2_205;Target=lcl|KQ435943.1_cds_KOX68276.1_13133 780 792 -
contig_11	genome	EST_match	1080034	1080307	85.36	-	.	ID=minimap2_205;Target=lcl|KQ435943.1_cds_KOX68276.1_13133 793 1122 -
contig_11	genome	EST_match	1082336	1082497	85.36	-	.	ID=minimap2_205;Target=lcl|KQ435943.1_cds_KOX68276.1_13133 1123 1298 -
contig_11	genome	EST_match	1083336	1083409	85.36	-	.	ID=minimap2_205;Target=lcl|KQ435943.1_cds_KOX68276.1_13133 1299 1473 -
contig_11	genome	EST_match	1057451	1057582	85.36	-	.	ID=minimap2_206;Target=lcl|KQ435943.1_mrna_13133 1 134 -
contig_11	genome	EST_match	1063394	1063537	85.36	-	.	ID=minimap2_206;Target=lcl|KQ435943.1_mrna_13133 135 278 -
contig_11	genome	EST_match	1065977	1066015	85.36	-	.	ID=minimap2_206;Target=lcl|KQ435943.1_mrna_13133 279 317 -
contig_11	genome	EST_match	1066828	1066926	85.36	-	.	ID=minimap2_206;Target=lcl|KQ435943.1_mrna_13133 318 425 -
contig_11	genome	EST_match	1074033	1074181	85.36	-	.	ID=minimap2_206;Target=lcl|KQ435943.1_mrna_13133 426 588 -
contig_11	genome	EST_match	1076047	1076237	85.36	-	.	ID=minimap2_206;Target=lcl|KQ435943.1_mrna_13133 589 779 -
contig_11	genome	EST_match	1076465	1076471	85.36	-	.	ID=minimap2_206;Target=lcl|KQ435943.1_mrna_13133 780 792 -
contig_11	genome	EST_match	1080034	1080307	85.36	-	.	ID=minimap2_206;Target=lcl|KQ435943.1_mrna_13133 793 1122 -
contig_11	genome	EST_match	1082336	1082497	85.36	-	.	ID=minimap2_206;Target=lcl|KQ435943.1_mrna_13133 1123 1298 -
contig_11	genome	EST_match	1083336	1083409	85.36	-	.	ID=minimap2_206;Target=lcl|KQ435943.1_mrna_13133 1299 1473 -
contig_11	genome	EST_match	1062181	1062233	81.99	+	.	ID=minimap2_207;Target=lcl|KQ435943.1_cds_KOX68275.1_13132 1 53 +
contig_11	genome	EST_match	1063367	1063496	81.99	+	.	ID=minimap2_207;Target=lcl|KQ435943.1_cds_KOX68275.1_13132 54 183 +
contig_11	genome	EST_match	1066432	1066605	81.99	+	.	ID=minimap2_207;Target=lcl|KQ435943.1_cds_KOX68275.1_13132 184 379 +
contig_11	genome	EST_match	1075854	1075964	81.99	+	.	ID=minimap2_207;Target=lcl|KQ435943.1_cds_KOX68275.1_13132 380 490 +
contig_11	genome	EST_match	1083897	1083989	81.99	+	.	ID=minimap2_207;Target=lcl|KQ435943.1_cds_KOX68275.1_13132 491 610 +
contig_11	genome	EST_match	1085094	1085254	81.99	+	.	ID=minimap2_207;Target=lcl|KQ435943.1_cds_KOX68275.1_13132 611 799 +
contig_11	genome	EST_match	1094149	1094332	81.99	+	.	ID=minimap2_207;Target=lcl|KQ435943.1_cds_KOX68275.1_13132 800 1344 +
contig_11	genome	EST_match	1062181	1062233	81.99	+	.	ID=minimap2_208;Target=lcl|KQ435943.1_mrna_13132 1 53 +
contig_11	genome	EST_match	1063367	1063496	81.99	+	.	ID=minimap2_208;Target=lcl|KQ435943.1_mrna_13132 54 183 +
contig_11	genome	EST_match	1066432	1066605	81.99	+	.	ID=minimap2_208;Target=lcl|KQ435943.1_mrna_13132 184 379 +
contig_11	genome	EST_match	1075854	1075964	81.99	+	.	ID=minimap2_208;Target=lcl|KQ435943.1_mrna_13132 380 490 +
contig_11	genome	EST_match	1083897	1083989	81.99	+	.	ID=minimap2_208;Target=lcl|KQ435943.1_mrna_13132 491 610 +
contig_11	genome	EST_match	1085094	1085254	81.99	+	.	ID=minimap2_208;Target=lcl|KQ435943.1_mrna_13132 611 799 +
contig_11	genome	EST_match	1094149	1094332	81.99	+	.	ID=minimap2_208;Target=lcl|KQ435943.1_mrna_13132 800 1344 +
contig_11	genome	cDNA_match	1167551	1167668	95.77	+	.	ID=minimap2_219;Target=lcl|KQ435943.1_cds_KOX68272.1_13129 1 118 +
contig_11	genome	cDNA_match	1168706	1168883	95.77	+	.	ID=minimap2_219;Target=lcl|KQ435943.1_cds_KOX68272.1_13129 119 296 +
contig_11	genome	cDNA_match	1173670	1174097	95.77	+	.	ID=minimap2_219;Target=lcl|KQ435943.1_cds_KOX68272.1_13129 297 1266 +
contig_11	genome	cDNA_match	1167551	1167668	95.77	+	.	ID=minimap2_220;Target=lcl|KQ435943.1_mrna_13129 1 118 +
contig_11	genome	cDNA_match	1168706	1168883	95.77	+	.	ID=minimap2_220;Target=lcl|KQ435943.1_mrna_13129 119 296 +
contig_11	genome	cDNA_match	1173670	1174097	95.77	+	.	ID=minimap2_220;Target=lcl|KQ435943.1_mrna_13129 297 1266 +
contig_11	genome	cDNA_match	1203777	1203945	96.14	+	.	ID=minimap2_221;Target=lcl|KQ435812.1_cds_KOX72719.1_8540 1 169 +
contig_11	genome	cDNA_match	1204255	1204334	96.14	+	.	ID=minimap2_221;Target=lcl|KQ435812.1_cds_KOX72719.1_8540 170 249 +
contig_11	genome	cDNA_match	1204519	1204612	96.14	+	.	ID=minimap2_221;Target=lcl|KQ435812.1_cds_KOX72719.1_8540 250 343 +
contig_11	genome	cDNA_match	1204758	1205005	96.14	+	.	ID=minimap2_221;Target=lcl|KQ435812.1_cds_KOX72719.1_8540 344 591 +
contig_11	genome	cDNA_match	1205096	1205379	96.14	+	.	ID=minimap2_221;Target=lcl|KQ435812.1_cds_KOX72719.1_8540 592 875 +
contig_11	genome	cDNA_match	1205442	1205763	96.14	+	.	ID=minimap2_221;Target=lcl|KQ435812.1_cds_KOX72719.1_8540 876 1245 +
contig_11	genome	cDNA_match	1203777	1203945	96.14	+	.	ID=minimap2_222;Target=lcl|KQ435812.1_mrna_8540 1 169 +
contig_11	genome	cDNA_match	1204255	1204334	96.14	+	.	ID=minimap2_222;Target=lcl|KQ435812.1_mrna_8540 170 249 +
contig_11	genome	cDNA_match	1204519	1204612	96.14	+	.	ID=minimap2_222;Target=lcl|KQ435812.1_mrna_8540 250 343 +
contig_11	genome	cDNA_match	1204758	1205005	96.14	+	.	ID=minimap2_222;Target=lcl|KQ435812.1_mrna_8540 344 591 +
contig_11	genome	cDNA_match	1205096	1205379	96.14	+	.	ID=minimap2_222;Target=lcl|KQ435812.1_mrna_8540 592 875 +
contig_11	genome	cDNA_match	1205442	1205763	96.14	+	.	ID=minimap2_222;Target=lcl|KQ435812.1_mrna_8540 876 1245 +
contig_11	genome	cDNA_match	1207509	1207706	97.96	-	.	ID=minimap2_223;Target=lcl|KQ435812.1_cds_KOX72720.1_8541 1 198 -
contig_11	genome	cDNA_match	1207779	1208203	97.96	-	.	ID=minimap2_223;Target=lcl|KQ435812.1_cds_KOX72720.1_8541 199 636 -
contig_11	genome	cDNA_match	1207509	1207706	97.96	-	.	ID=minimap2_224;Target=lcl|KQ435812.1_mrna_8541 1 198 -
contig_11	genome	cDNA_match	1207779	1208203	97.96	-	.	ID=minimap2_224;Target=lcl|KQ435812.1_mrna_8541 199 636 -
contig_11	genome	cDNA_match	1208527	1209336	98.52	-	.	ID=minimap2_225;Target=lcl|KQ435812.1_cds_KOX72721.1_8542 1 810 -
contig_11	genome	cDNA_match	1209421	1209524	98.52	-	.	ID=minimap2_225;Target=lcl|KQ435812.1_cds_KOX72721.1_8542 811 914 -
contig_11	genome	cDNA_match	1209681	1209895	98.52	-	.	ID=minimap2_225;Target=lcl|KQ435812.1_cds_KOX72721.1_8542 915 1129 -
contig_11	genome	cDNA_match	1210378	1210513	98.52	-	.	ID=minimap2_225;Target=lcl|KQ435812.1_cds_KOX72721.1_8542 1130 1284 -
contig_11	genome	cDNA_match	1208527	1209336	98.52	-	.	ID=minimap2_226;Target=lcl|KQ435812.1_mrna_8542 1 810 -
contig_11	genome	cDNA_match	1209421	1209524	98.52	-	.	ID=minimap2_226;Target=lcl|KQ435812.1_mrna_8542 811 914 -
contig_11	genome	cDNA_match	1209681	1209895	98.52	-	.	ID=minimap2_226;Target=lcl|KQ435812.1_mrna_8542 915 1129 -
contig_11	genome	cDNA_match	1210378	1210513	98.52	-	.	ID=minimap2_226;Target=lcl|KQ435812.1_mrna_8542 1130 1284 -
contig_11	genome	cDNA_match	1213047	1213193	98.49	-	.	ID=minimap2_227;Target=lcl|KQ435812.1_cds_KOX72722.1_8543 1 147 -
contig_11	genome	cDNA_match	1213547	1213682	98.49	-	.	ID=minimap2_227;Target=lcl|KQ435812.1_cds_KOX72722.1_8543 148 283 -
contig_11	genome	cDNA_match	1215074	1215222	98.49	-	.	ID=minimap2_227;Target=lcl|KQ435812.1_cds_KOX72722.1_8543 284 432 -
contig_11	genome	cDNA_match	1215835	1215974	98.49	-	.	ID=minimap2_227;Target=lcl|KQ435812.1_cds_KOX72722.1_8543 433 572 -
contig_11	genome	cDNA_match	1219794	1219855	98.49	-	.	ID=minimap2_227;Target=lcl|KQ435812.1_cds_KOX72722.1_8543 573 634 -
contig_11	genome	cDNA_match	1221207	1221290	98.49	-	.	ID=minimap2_227;Target=lcl|KQ435812.1_cds_KOX72722.1_8543 635 729 -
contig_11	genome	cDNA_match	1213047	1213193	98.49	-	.	ID=minimap2_228;Target=lcl|KQ435812.1_mrna_8543 1 147 -
contig_11	genome	cDNA_match	1213547	1213682	98.49	-	.	ID=minimap2_228;Target=lcl|KQ435812.1_mrna_8543 148 283 -
contig_11	genome	cDNA_match	1215074	1215222	98.49	-	.	ID=minimap2_228;Target=lcl|KQ435812.1_mrna_8543 284 432 -
contig_11	genome	cDNA_match	1215835	1215974	98.49	-	.	ID=minimap2_228;Target=lcl|KQ435812.1_mrna_8543 433 572 -
contig_11	genome	cDNA_match	1219794	1219855	98.49	-	.	ID=minimap2_228;Target=lcl|KQ435812.1_mrna_8543 573 634 -
contig_11	genome	cDNA_match	1221207	1221290	98.49	-	.	ID=minimap2_228;Target=lcl|KQ435812.1_mrna_8543 635 729 -
contig_11	genome	cDNA_match	1222509	1222557	98.51	+	.	ID=minimap2_229;Target=lcl|KQ435812.1_cds_KOX72723.1_8544 1 49 +
contig_11	genome	cDNA_match	1222887	1223496	98.51	+	.	ID=minimap2_229;Target=lcl|KQ435812.1_cds_KOX72723.1_8544 50 669 +
contig_11	genome	cDNA_match	1222509	1222557	98.51	+	.	ID=minimap2_230;Target=lcl|KQ435812.1_mrna_8544 1 49 +
contig_11	genome	cDNA_match	1222887	1223496	98.51	+	.	ID=minimap2_230;Target=lcl|KQ435812.1_mrna_8544 50 669 +
contig_11	genome	cDNA_match	1224007	1224284	97.18	-	.	ID=minimap2_231;Target=lcl|KQ435812.1_cds_KOX72724.1_8545 1 279 -
contig_11	genome	cDNA_match	1224358	1224468	97.18	-	.	ID=minimap2_231;Target=lcl|KQ435812.1_cds_KOX72724.1_8545 280 390 -
contig_11	genome	cDNA_match	1224540	1224717	97.18	-	.	ID=minimap2_231;Target=lcl|KQ435812.1_cds_KOX72724.1_8545 391 568 -
contig_11	genome	cDNA_match	1224788	1224943	97.18	-	.	ID=minimap2_231;Target=lcl|KQ435812.1_cds_KOX72724.1_8545 569 724 -
contig_11	genome	cDNA_match	1225015	1225273	97.18	-	.	ID=minimap2_231;Target=lcl|KQ435812.1_cds_KOX72724.1_8545 725 983 -
contig_11	genome	cDNA_match	1225335	1225487	97.18	-	.	ID=minimap2_231;Target=lcl|KQ435812.1_cds_KOX72724.1_8545 984 1136 -
contig_11	genome	cDNA_match	1225563	1225857	97.18	-	.	ID=minimap2_231;Target=lcl|KQ435812.1_cds_KOX72724.1_8545 1137 1431 -
contig_11	genome	cDNA_match	1225943	1226064	97.18	-	.	ID=minimap2_231;Target=lcl|KQ435812.1_cds_KOX72724.1_8545 1432 1553 -
contig_11	genome	cDNA_match	1226138	1226361	97.18	-	.	ID=minimap2_231;Target=lcl|KQ435812.1_cds_KOX72724.1_8545 1554 1777 -
contig_11	genome	cDNA_match	1226423	1226653	97.18	-	.	ID=minimap2_231;Target=lcl|KQ435812.1_cds_KOX72724.1_8545 1778 2008 -
contig_11	genome	cDNA_match	1226724	1226837	97.18	-	.	ID=minimap2_231;Target=lcl|KQ435812.1_cds_KOX72724.1_8545 2009 2122 -
contig_11	genome	cDNA_match	1226911	1227027	97.18	-	.	ID=minimap2_231;Target=lcl|KQ435812.1_cds_KOX72724.1_8545 2123 2239 -
contig_11	genome	cDNA_match	1227106	1227268	97.18	-	.	ID=minimap2_231;Target=lcl|KQ435812.1_cds_KOX72724.1_8545 2240 2402 -
contig_11	genome	cDNA_match	1227348	1227453	97.18	-	.	ID=minimap2_231;Target=lcl|KQ435812.1_cds_KOX72724.1_8545 2403 2508 -
contig_11	genome	cDNA_match	1227527	1227693	97.18	-	.	ID=minimap2_231;Target=lcl|KQ435812.1_cds_KOX72724.1_8545 2509 2675 -
contig_11	genome	cDNA_match	1227779	1228011	97.18	-	.	ID=minimap2_231;Target=lcl|KQ435812.1_cds_KOX72724.1_8545 2676 2908 -
contig_11	genome	cDNA_match	1228072	1228244	97.18	-	.	ID=minimap2_231;Target=lcl|KQ435812.1_cds_KOX72724.1_8545 2909 3081 -
contig_11	genome	cDNA_match	1228330	1228487	97.18	-	.	ID=minimap2_231;Target=lcl|KQ435812.1_cds_KOX72724.1_8545 3082 3239 -
contig_11	genome	cDNA_match	1228575	1228754	97.18	-	.	ID=minimap2_231;Target=lcl|KQ435812.1_cds_KOX72724.1_8545 3240 3419 -
contig_11	genome	cDNA_match	1228789	1228952	97.18	-	.	ID=minimap2_231;Target=lcl|KQ435812.1_cds_KOX72724.1_8545 3420 3583 -
contig_11	genome	cDNA_match	1229052	1229168	97.18	-	.	ID=minimap2_231;Target=lcl|KQ435812.1_cds_KOX72724.1_8545 3584 3703 -
contig_11	genome	cDNA_match	1229314	1229446	97.18	-	.	ID=minimap2_231;Target=lcl|KQ435812.1_cds_KOX72724.1_8545 3704 3915 -
contig_11	genome	cDNA_match	1224007	1224284	97.18	-	.	ID=minimap2_232;Target=lcl|KQ435812.1_mrna_8545 1 279 -
contig_11	genome	cDNA_match	1224358	1224468	97.18	-	.	ID=minimap2_232;Target=lcl|KQ435812.1_mrna_8545 280 390 -
contig_11	genome	cDNA_match	1224540	1224717	97.18	-	.	ID=minimap2_232;Target=lcl|KQ435812.1_mrna_8545 391 568 -
contig_11	genome	cDNA_match	1224788	1224943	97.18	-	.	ID=minimap2_232;Target=lcl|KQ435812.1_mrna_8545 569 724 -
contig_11	genome	cDNA_match	1225015	1225273	97.18	-	.	ID=minimap2_232;Target=lcl|KQ435812.1_mrna_8545 725 983 -
contig_11	genome	cDNA_match	1225335	1225487	97.18	-	.	ID=minimap2_232;Target=lcl|KQ435812.1_mrna_8545 984 1136 -
contig_11	genome	cDNA_match	1225563	1225857	97.18	-	.	ID=minimap2_232;Target=lcl|KQ435812.1_mrna_8545 1137 1431 -
contig_11	genome	cDNA_match	1225943	1226064	97.18	-	.	ID=minimap2_232;Target=lcl|KQ435812.1_mrna_8545 1432 1553 -
contig_11	genome	cDNA_match	1226138	1226361	97.18	-	.	ID=minimap2_232;Target=lcl|KQ435812.1_mrna_8545 1554 1777 -
contig_11	genome	cDNA_match	1226423	1226653	97.18	-	.	ID=minimap2_232;Target=lcl|KQ435812.1_mrna_8545 1778 2008 -
contig_11	genome	cDNA_match	1226724	1226837	97.18	-	.	ID=minimap2_232;Target=lcl|KQ435812.1_mrna_8545 2009 2122 -
contig_11	genome	cDNA_match	1226911	1227027	97.18	-	.	ID=minimap2_232;Target=lcl|KQ435812.1_mrna_8545 2123 2239 -
contig_11	genome	cDNA_match	1227106	1227268	97.18	-	.	ID=minimap2_232;Target=lcl|KQ435812.1_mrna_8545 2240 2402 -
contig_11	genome	cDNA_match	1227348	1227453	97.18	-	.	ID=minimap2_232;Target=lcl|KQ435812.1_mrna_8545 2403 2508 -
contig_11	genome	cDNA_match	1227527	1227693	97.18	-	.	ID=minimap2_232;Target=lcl|KQ435812.1_mrna_8545 2509 2675 -
contig_11	genome	cDNA_match	1227779	1228011	97.18	-	.	ID=minimap2_232;Target=lcl|KQ435812.1_mrna_8545 2676 2908 -
contig_11	genome	cDNA_match	1228072	1228244	97.18	-	.	ID=minimap2_232;Target=lcl|KQ435812.1_mrna_8545 2909 3081 -
contig_11	genome	cDNA_match	1228330	1228487	97.18	-	.	ID=minimap2_232;Target=lcl|KQ435812.1_mrna_8545 3082 3239 -
contig_11	genome	cDNA_match	1228575	1228754	97.18	-	.	ID=minimap2_232;Target=lcl|KQ435812.1_mrna_8545 3240 3419 -
contig_11	genome	cDNA_match	1228789	1228952	97.18	-	.	ID=minimap2_232;Target=lcl|KQ435812.1_mrna_8545 3420 3583 -
contig_11	genome	cDNA_match	1229052	1229168	97.18	-	.	ID=minimap2_232;Target=lcl|KQ435812.1_mrna_8545 3584 3703 -
contig_11	genome	cDNA_match	1229314	1229446	97.18	-	.	ID=minimap2_232;Target=lcl|KQ435812.1_mrna_8545 3704 3915 -
contig_11	genome	cDNA_match	1229702	1229912	97.69	+	.	ID=minimap2_233;Target=lcl|KQ435812.1_cds_KOX72725.1_8546 1 216 +
contig_11	genome	cDNA_match	1229702	1229912	97.69	+	.	ID=minimap2_234;Target=lcl|KQ435812.1_mrna_8546 1 216 +
contig_11	genome	cDNA_match	1262418	1262541	98.86	+	.	ID=minimap2_237;Target=lcl|KQ435812.1_cds_KOX72726.1_8547 1 124 +
contig_11	genome	cDNA_match	1264977	1265114	98.86	+	.	ID=minimap2_237;Target=lcl|KQ435812.1_cds_KOX72726.1_8547 125 262 +
contig_11	genome	cDNA_match	1265425	1265547	98.86	+	.	ID=minimap2_237;Target=lcl|KQ435812.1_cds_KOX72726.1_8547 263 385 +
contig_11	genome	cDNA_match	1266019	1266217	98.86	+	.	ID=minimap2_237;Target=lcl|KQ435812.1_cds_KOX72726.1_8547 386 584 +
contig_11	genome	cDNA_match	1266429	1266501	98.86	+	.	ID=minimap2_237;Target=lcl|KQ435812.1_cds_KOX72726.1_8547 585 657 +
contig_11	genome	cDNA_match	1267491	1267649	98.86	+	.	ID=minimap2_237;Target=lcl|KQ435812.1_cds_KOX72726.1_8547 658 816 +
contig_11	genome	cDNA_match	1267988	1268080	98.86	+	.	ID=minimap2_237;Target=lcl|KQ435812.1_cds_KOX72726.1_8547 817 909 +
contig_11	genome	cDNA_match	1268292	1268419	98.86	+	.	ID=minimap2_237;Target=lcl|KQ435812.1_cds_KOX72726.1_8547 910 1539 +
contig_11	genome	cDNA_match	1262418	1262541	98.86	+	.	ID=minimap2_238;Target=lcl|KQ435812.1_mrna_8547 1 124 +
contig_11	genome	cDNA_match	1264977	1265114	98.86	+	.	ID=minimap2_238;Target=lcl|KQ435812.1_mrna_8547 125 262 +
contig_11	genome	cDNA_match	1265425	1265547	98.86	+	.	ID=minimap2_238;Target=lcl|KQ435812.1_mrna_8547 263 385 +
contig_11	genome	cDNA_match	1266019	1266217	98.86	+	.	ID=minimap2_238;Target=lcl|KQ435812.1_mrna_8547 386 584 +
contig_11	genome	cDNA_match	1266429	1266501	98.86	+	.	ID=minimap2_238;Target=lcl|KQ435812.1_mrna_8547 585 657 +
contig_11	genome	cDNA_match	1267491	1267649	98.86	+	.	ID=minimap2_238;Target=lcl|KQ435812.1_mrna_8547 658 816 +
contig_11	genome	cDNA_match	1267988	1268080	98.86	+	.	ID=minimap2_238;Target=lcl|KQ435812.1_mrna_8547 817 909 +
contig_11	genome	cDNA_match	1268292	1268419	98.86	+	.	ID=minimap2_238;Target=lcl|KQ435812.1_mrna_8547 910 1539 +
contig_11	genome	cDNA_match	1281215	1281250	99.22	-	.	ID=minimap2_239;Target=lcl|KQ435812.1_cds_KOX72727.1_8548 1 36 -
contig_11	genome	cDNA_match	1281585	1281719	99.22	-	.	ID=minimap2_239;Target=lcl|KQ435812.1_cds_KOX72727.1_8548 37 171 -
contig_11	genome	cDNA_match	1282122	1283022	99.22	-	.	ID=minimap2_239;Target=lcl|KQ435812.1_cds_KOX72727.1_8548 172 1072 -
contig_11	genome	cDNA_match	1283689	1284043	99.22	-	.	ID=minimap2_239;Target=lcl|KQ435812.1_cds_KOX72727.1_8548 1073 1427 -
contig_11	genome	cDNA_match	1289975	1290070	99.22	-	.	ID=minimap2_239;Target=lcl|KQ435812.1_cds_KOX72727.1_8548 1428 1956 -
contig_11	genome	cDNA_match	1281215	1281250	99.22	-	.	ID=minimap2_240;Target=lcl|KQ435812.1_mrna_8548 1 36 -
contig_11	genome	cDNA_match	1281585	1281719	99.22	-	.	ID=minimap2_240;Target=lcl|KQ435812.1_mrna_8548 37 171 -
contig_11	genome	cDNA_match	1282122	1283022	99.22	-	.	ID=minimap2_240;Target=lcl|KQ435812.1_mrna_8548 172 1072 -
contig_11	genome	cDNA_match	1283689	1284043	99.22	-	.	ID=minimap2_240;Target=lcl|KQ435812.1_mrna_8548 1073 1427 -
contig_11	genome	cDNA_match	1289975	1290070	99.22	-	.	ID=minimap2_240;Target=lcl|KQ435812.1_mrna_8548 1428 1956 -
contig_11	genome	cDNA_match	1318504	1318768	98.94	+	.	ID=minimap2_243;Target=lcl|KQ435812.1_cds_KOX72728.1_8549 1 267 +
contig_11	genome	cDNA_match	1320683	1320829	98.94	+	.	ID=minimap2_243;Target=lcl|KQ435812.1_cds_KOX72728.1_8549 268 414 +
contig_11	genome	cDNA_match	1323571	1323714	98.94	+	.	ID=minimap2_243;Target=lcl|KQ435812.1_cds_KOX72728.1_8549 415 558 +
contig_11	genome	cDNA_match	1323793	1323864	98.94	+	.	ID=minimap2_243;Target=lcl|KQ435812.1_cds_KOX72728.1_8549 559 630 +
contig_11	genome	cDNA_match	1324594	1324786	98.94	+	.	ID=minimap2_243;Target=lcl|KQ435812.1_cds_KOX72728.1_8549 631 823 +
contig_11	genome	cDNA_match	1325173	1325464	98.94	+	.	ID=minimap2_243;Target=lcl|KQ435812.1_cds_KOX72728.1_8549 824 1115 +
contig_11	genome	cDNA_match	1327961	1328089	98.94	+	.	ID=minimap2_243;Target=lcl|KQ435812.1_cds_KOX72728.1_8549 1116 1244 +
contig_11	genome	cDNA_match	1328311	1328434	98.94	+	.	ID=minimap2_243;Target=lcl|KQ435812.1_cds_KOX72728.1_8549 1245 1368 +
contig_11	genome	cDNA_match	1329494	1329616	98.94	+	.	ID=minimap2_243;Target=lcl|KQ435812.1_cds_KOX72728.1_8549 1369 1506 +
contig_11	genome	cDNA_match	1318504	1318768	98.94	+	.	ID=minimap2_244;Target=lcl|KQ435812.1_mrna_8549 1 267 +
contig_11	genome	cDNA_match	1320683	1320829	98.94	+	.	ID=minimap2_244;Target=lcl|KQ435812.1_mrna_8549 268 414 +
contig_11	genome	cDNA_match	1323571	1323714	98.94	+	.	ID=minimap2_244;Target=lcl|KQ435812.1_mrna_8549 415 558 +
contig_11	genome	cDNA_match	1323793	1323864	98.94	+	.	ID=minimap2_244;Target=lcl|KQ435812.1_mrna_8549 559 630 +
contig_11	genome	cDNA_match	1324594	1324786	98.94	+	.	ID=minimap2_244;Target=lcl|KQ435812.1_mrna_8549 631 823 +
contig_11	genome	cDNA_match	1325173	1325464	98.94	+	.	ID=minimap2_244;Target=lcl|KQ435812.1_mrna_8549 824 1115 +
contig_11	genome	cDNA_match	1327961	1328089	98.94	+	.	ID=minimap2_244;Target=lcl|KQ435812.1_mrna_8549 1116 1244 +
contig_11	genome	cDNA_match	1328311	1328434	98.94	+	.	ID=minimap2_244;Target=lcl|KQ435812.1_mrna_8549 1245 1368 +
contig_11	genome	cDNA_match	1329494	1329616	98.94	+	.	ID=minimap2_244;Target=lcl|KQ435812.1_mrna_8549 1369 1506 +
contig_11	genome	cDNA_match	1335023	1335067	98.14	+	.	ID=minimap2_245;Target=lcl|KQ435812.1_cds_KOX72729.1_8550 1 46 +
contig_11	genome	cDNA_match	1336697	1336823	98.14	+	.	ID=minimap2_245;Target=lcl|KQ435812.1_cds_KOX72729.1_8550 47 173 +
contig_11	genome	cDNA_match	1336882	1337032	98.14	+	.	ID=minimap2_245;Target=lcl|KQ435812.1_cds_KOX72729.1_8550 174 324 +
contig_11	genome	cDNA_match	1337632	1338108	98.14	+	.	ID=minimap2_245;Target=lcl|KQ435812.1_cds_KOX72729.1_8550 325 801 +
contig_11	genome	cDNA_match	1338828	1339351	98.14	+	.	ID=minimap2_245;Target=lcl|KQ435812.1_cds_KOX72729.1_8550 802 1328 +
contig_11	genome	cDNA_match	1339777	1340261	98.14	+	.	ID=minimap2_245;Target=lcl|KQ435812.1_cds_KOX72729.1_8550 1329 1813 +
contig_11	genome	cDNA_match	1341170	1341507	98.14	+	.	ID=minimap2_245;Target=lcl|KQ435812.1_cds_KOX72729.1_8550 1814 2151 +
contig_11	genome	cDNA_match	1342038	1342272	98.14	+	.	ID=minimap2_245;Target=lcl|KQ435812.1_cds_KOX72729.1_8550 2152 2386 +
contig_11	genome	cDNA_match	1343113	1343364	98.14	+	.	ID=minimap2_245;Target=lcl|KQ435812.1_cds_KOX72729.1_8550 2387 2688 +
contig_11	genome	cDNA_match	1335023	1335067	98.14	+	.	ID=minimap2_246;Target=lcl|KQ435812.1_mrna_8550 1 46 +
contig_11	genome	cDNA_match	1336697	1336823	98.14	+	.	ID=minimap2_246;Target=lcl|KQ435812.1_mrna_8550 47 173 +
contig_11	genome	cDNA_match	1336882	1337032	98.14	+	.	ID=minimap2_246;Target=lcl|KQ435812.1_mrna_8550 174 324 +
contig_11	genome	cDNA_match	1337632	1338108	98.14	+	.	ID=minimap2_246;Target=lcl|KQ435812.1_mrna_8550 325 801 +
contig_11	genome	cDNA_match	1338828	1339351	98.14	+	.	ID=minimap2_246;Target=lcl|KQ435812.1_mrna_8550 802 1328 +
contig_11	genome	cDNA_match	1339777	1340261	98.14	+	.	ID=minimap2_246;Target=lcl|KQ435812.1_mrna_8550 1329 1813 +
contig_11	genome	cDNA_match	1341170	1341507	98.14	+	.	ID=minimap2_246;Target=lcl|KQ435812.1_mrna_8550 1814 2151 +
contig_11	genome	cDNA_match	1342038	1342272	98.14	+	.	ID=minimap2_246;Target=lcl|KQ435812.1_mrna_8550 2152 2386 +
contig_11	genome	cDNA_match	1343113	1343364	98.14	+	.	ID=minimap2_246;Target=lcl|KQ435812.1_mrna_8550 2387 2688 +
contig_11	genome	cDNA_match	1347023	1347113	99.38	+	.	ID=minimap2_247;Target=lcl|KQ435812.1_cds_KOX72730.1_8551 1 91 +
contig_11	genome	cDNA_match	1347434	1347643	99.38	+	.	ID=minimap2_247;Target=lcl|KQ435812.1_cds_KOX72730.1_8551 92 301 +
contig_11	genome	cDNA_match	1348128	1348391	99.38	+	.	ID=minimap2_247;Target=lcl|KQ435812.1_cds_KOX72730.1_8551 302 565 +
contig_11	genome	cDNA_match	1348831	1348870	99.38	+	.	ID=minimap2_247;Target=lcl|KQ435812.1_cds_KOX72730.1_8551 566 605 +
contig_11	genome	cDNA_match	1349022	1349166	99.38	+	.	ID=minimap2_247;Target=lcl|KQ435812.1_cds_KOX72730.1_8551 606 750 +
contig_11	genome	cDNA_match	1349456	1349776	99.38	+	.	ID=minimap2_247;Target=lcl|KQ435812.1_cds_KOX72730.1_8551 751 1071 +
contig_11	genome	cDNA_match	1350247	1350463	99.38	+	.	ID=minimap2_247;Target=lcl|KQ435812.1_cds_KOX72730.1_8551 1072 1296 +
contig_11	genome	cDNA_match	1347023	1347113	99.38	+	.	ID=minimap2_248;Target=lcl|KQ435812.1_mrna_8551 1 91 +
contig_11	genome	cDNA_match	1347434	1347643	99.38	+	.	ID=minimap2_248;Target=lcl|KQ435812.1_mrna_8551 92 301 +
contig_11	genome	cDNA_match	1348128	1348391	99.38	+	.	ID=minimap2_248;Target=lcl|KQ435812.1_mrna_8551 302 565 +
contig_11	genome	cDNA_match	1348831	1348870	99.38	+	.	ID=minimap2_248;Target=lcl|KQ435812.1_mrna_8551 566 605 +
contig_11	genome	cDNA_match	1349022	1349166	99.38	+	.	ID=minimap2_248;Target=lcl|KQ435812.1_mrna_8551 606 750 +
contig_11	genome	cDNA_match	1349456	1349776	99.38	+	.	ID=minimap2_248;Target=lcl|KQ435812.1_mrna_8551 751 1071 +
contig_11	genome	cDNA_match	1350247	1350463	99.38	+	.	ID=minimap2_248;Target=lcl|KQ435812.1_mrna_8551 1072 1296 +
contig_11	genome	cDNA_match	1369518	1369571	98.36	+	.	ID=minimap2_249;Target=lcl|KQ435812.1_cds_KOX72731.1_8552 1 54 +
contig_11	genome	cDNA_match	1370670	1370994	98.36	+	.	ID=minimap2_249;Target=lcl|KQ435812.1_cds_KOX72731.1_8552 55 379 +
contig_11	genome	cDNA_match	1372037	1372269	98.36	+	.	ID=minimap2_249;Target=lcl|KQ435812.1_cds_KOX72731.1_8552 380 612 +
contig_11	genome	cDNA_match	1372799	1373152	98.36	+	.	ID=minimap2_249;Target=lcl|KQ435812.1_cds_KOX72731.1_8552 613 966 +
contig_11	genome	cDNA_match	1373496	1373661	98.36	+	.	ID=minimap2_249;Target=lcl|KQ435812.1_cds_KOX72731.1_8552 967 1132 +
contig_11	genome	cDNA_match	1374024	1374245	98.36	+	.	ID=minimap2_249;Target=lcl|KQ435812.1_cds_KOX72731.1_8552 1133 1354 +
contig_11	genome	cDNA_match	1374451	1374558	98.36	+	.	ID=minimap2_249;Target=lcl|KQ435812.1_cds_KOX72731.1_8552 1355 1462 +
contig_11	genome	cDNA_match	1374599	1374637	98.36	+	.	ID=minimap2_249;Target=lcl|KQ435812.1_cds_KOX72731.1_8552 1463 1501 +
contig_11	genome	cDNA_match	1375314	1375591	98.36	+	.	ID=minimap2_249;Target=lcl|KQ435812.1_cds_KOX72731.1_8552 1502 1779 +
contig_11	genome	cDNA_match	1376198	1376611	98.36	+	.	ID=minimap2_249;Target=lcl|KQ435812.1_cds_KOX72731.1_8552 1780 2193 +
contig_11	genome	cDNA_match	1377362	1377792	98.36	+	.	ID=minimap2_249;Target=lcl|KQ435812.1_cds_KOX72731.1_8552 2194 2624 +
contig_11	genome	cDNA_match	1378708	1379328	98.36	+	.	ID=minimap2_249;Target=lcl|KQ435812.1_cds_KOX72731.1_8552 2625 3294 +
contig_11	genome	cDNA_match	1369518	1369571	98.36	+	.	ID=minimap2_250;Target=lcl|KQ435812.1_mrna_8552 1 54 +
contig_11	genome	cDNA_match	1370670	1370994	98.36	+	.	ID=minimap2_250;Target=lcl|KQ435812.1_mrna_8552 55 379 +
contig_11	genome	cDNA_match	1372037	1372269	98.36	+	.	ID=minimap2_250;Target=lcl|KQ435812.1_mrna_8552 380 612 +
contig_11	genome	cDNA_match	1372799	1373152	98.36	+	.	ID=minimap2_250;Target=lcl|KQ435812.1_mrna_8552 613 966 +
contig_11	genome	cDNA_match	1373496	1373661	98.36	+	.	ID=minimap2_250;Target=lcl|KQ435812.1_mrna_8552 967 1132 +
contig_11	genome	cDNA_match	1374024	1374245	98.36	+	.	ID=minimap2_250;Target=lcl|KQ435812.1_mrna_8552 1133 1354 +
contig_11	genome	cDNA_match	1374451	1374558	98.36	+	.	ID=minimap2_250;Target=lcl|KQ435812.1_mrna_8552 1355 1462 +
contig_11	genome	cDNA_match	1374599	1374637	98.36	+	.	ID=minimap2_250;Target=lcl|KQ435812.1_mrna_8552 1463 1501 +
contig_11	genome	cDNA_match	1375314	1375591	98.36	+	.	ID=minimap2_250;Target=lcl|KQ435812.1_mrna_8552 1502 1779 +
contig_11	genome	cDNA_match	1376198	1376611	98.36	+	.	ID=minimap2_250;Target=lcl|KQ435812.1_mrna_8552 1780 2193 +
contig_11	genome	cDNA_match	1377362	1377792	98.36	+	.	ID=minimap2_250;Target=lcl|KQ435812.1_mrna_8552 2194 2624 +
contig_11	genome	cDNA_match	1378708	1379328	98.36	+	.	ID=minimap2_250;Target=lcl|KQ435812.1_mrna_8552 2625 3294 +
contig_11	genome	cDNA_match	1383950	1384232	97.75	-	.	ID=minimap2_251;Target=lcl|KQ435812.1_cds_KOX72732.1_8553 1 283 -
contig_11	genome	cDNA_match	1384617	1384780	97.75	-	.	ID=minimap2_251;Target=lcl|KQ435812.1_cds_KOX72732.1_8553 284 447 -
contig_11	genome	cDNA_match	1384887	1384917	97.75	-	.	ID=minimap2_251;Target=lcl|KQ435812.1_cds_KOX72732.1_8553 448 489 -
contig_11	genome	cDNA_match	1383950	1384232	97.75	-	.	ID=minimap2_252;Target=lcl|KQ435812.1_mrna_8553 1 283 -
contig_11	genome	cDNA_match	1384617	1384780	97.75	-	.	ID=minimap2_252;Target=lcl|KQ435812.1_mrna_8553 284 447 -
contig_11	genome	cDNA_match	1384887	1384917	97.75	-	.	ID=minimap2_252;Target=lcl|KQ435812.1_mrna_8553 448 489 -
contig_11	genome	cDNA_match	1386564	1386620	97.92	+	.	ID=minimap2_253;Target=lcl|KQ435812.1_cds_KOX72733.1_8554 1 57 +
contig_11	genome	cDNA_match	1386718	1386798	97.92	+	.	ID=minimap2_253;Target=lcl|KQ435812.1_cds_KOX72733.1_8554 58 138 +
contig_11	genome	cDNA_match	1386864	1387071	97.92	+	.	ID=minimap2_253;Target=lcl|KQ435812.1_cds_KOX72733.1_8554 139 346 +
contig_11	genome	cDNA_match	1387143	1387200	97.92	+	.	ID=minimap2_253;Target=lcl|KQ435812.1_cds_KOX72733.1_8554 347 404 +
contig_11	genome	cDNA_match	1387267	1387375	97.92	+	.	ID=minimap2_253;Target=lcl|KQ435812.1_cds_KOX72733.1_8554 405 513 +
contig_11	genome	cDNA_match	1387811	1388008	97.92	+	.	ID=minimap2_253;Target=lcl|KQ435812.1_cds_KOX72733.1_8554 514 711 +
contig_11	genome	cDNA_match	1388073	1388270	97.92	+	.	ID=minimap2_253;Target=lcl|KQ435812.1_cds_KOX72733.1_8554 712 909 +
contig_11	genome	cDNA_match	1388348	1388486	97.92	+	.	ID=minimap2_253;Target=lcl|KQ435812.1_cds_KOX72733.1_8554 910 1048 +
contig_11	genome	cDNA_match	1388568	1388765	97.92	+	.	ID=minimap2_253;Target=lcl|KQ435812.1_cds_KOX72733.1_8554 1049 1246 +
contig_11	genome	cDNA_match	1388846	1388915	97.92	+	.	ID=minimap2_253;Target=lcl|KQ435812.1_cds_KOX72733.1_8554 1247 1344 +
contig_11	genome	cDNA_match	1386564	1386620	97.92	+	.	ID=minimap2_254;Target=lcl|KQ435812.1_mrna_8554 1 57 +
contig_11	genome	cDNA_match	1386718	1386798	97.92	+	.	ID=minimap2_254;Target=lcl|KQ435812.1_mrna_8554 58 138 +
contig_11	genome	cDNA_match	1386864	1387071	97.92	+	.	ID=minimap2_254;Target=lcl|KQ435812.1_mrna_8554 139 346 +
contig_11	genome	cDNA_match	1387143	1387200	97.92	+	.	ID=minimap2_254;Target=lcl|KQ435812.1_mrna_8554 347 404 +
contig_11	genome	cDNA_match	1387267	1387375	97.92	+	.	ID=minimap2_254;Target=lcl|KQ435812.1_mrna_8554 405 513 +
contig_11	genome	cDNA_match	1387811	1388008	97.92	+	.	ID=minimap2_254;Target=lcl|KQ435812.1_mrna_8554 514 711 +
contig_11	genome	cDNA_match	1388073	1388270	97.92	+	.	ID=minimap2_254;Target=lcl|KQ435812.1_mrna_8554 712 909 +
contig_11	genome	cDNA_match	1388348	1388486	97.92	+	.	ID=minimap2_254;Target=lcl|KQ435812.1_mrna_8554 910 1048 +
contig_11	genome	cDNA_match	1388568	1388765	97.92	+	.	ID=minimap2_254;Target=lcl|KQ435812.1_mrna_8554 1049 1246 +
contig_11	genome	cDNA_match	1388846	1388915	97.92	+	.	ID=minimap2_254;Target=lcl|KQ435812.1_mrna_8554 1247 1344 +
contig_11	genome	cDNA_match	1391275	1391468	96.52	-	.	ID=minimap2_255;Target=lcl|KQ435812.1_cds_KOX72734.1_8555 1 201 -
contig_11	genome	cDNA_match	1391275	1391468	96.52	-	.	ID=minimap2_256;Target=lcl|KQ435812.1_mrna_8555 1 201 -
contig_11	genome	cDNA_match	1404385	1404796	99.52	-	.	ID=minimap2_257;Target=lcl|KQ435812.1_cds_KOX72735.1_8556 1 414 -
contig_11	genome	cDNA_match	1404385	1404796	99.52	-	.	ID=minimap2_258;Target=lcl|KQ435812.1_mrna_8556 1 414 -
contig_11	genome	cDNA_match	1430292	1430357	97.94	+	.	ID=minimap2_259;Target=lcl|KQ435812.1_cds_KOX72736.1_8557 1 75 +
contig_11	genome	cDNA_match	1435430	1435455	97.94	+	.	ID=minimap2_259;Target=lcl|KQ435812.1_cds_KOX72736.1_8557 76 101 +
contig_11	genome	cDNA_match	1438574	1438613	97.94	+	.	ID=minimap2_259;Target=lcl|KQ435812.1_cds_KOX72736.1_8557 102 141 +
contig_11	genome	cDNA_match	1440531	1440623	97.94	+	.	ID=minimap2_259;Target=lcl|KQ435812.1_cds_KOX72736.1_8557 142 234 +
contig_11	genome	cDNA_match	1441624	1441781	97.94	+	.	ID=minimap2_259;Target=lcl|KQ435812.1_cds_KOX72736.1_8557 235 392 +
contig_11	genome	cDNA_match	1442370	1442453	97.94	+	.	ID=minimap2_259;Target=lcl|KQ435812.1_cds_KOX72736.1_8557 393 481 +
contig_11	genome	cDNA_match	1443194	1443460	97.94	+	.	ID=minimap2_259;Target=lcl|KQ435812.1_cds_KOX72736.1_8557 482 748 +
contig_11	genome	cDNA_match	1446440	1446638	97.94	+	.	ID=minimap2_259;Target=lcl|KQ435812.1_cds_KOX72736.1_8557 749 947 +
contig_11	genome	cDNA_match	1446715	1446800	97.94	+	.	ID=minimap2_259;Target=lcl|KQ435812.1_cds_KOX72736.1_8557 948 1033 +
contig_11	genome	cDNA_match	1447125	1447171	97.94	+	.	ID=minimap2_259;Target=lcl|KQ435812.1_cds_KOX72736.1_8557 1034 1080 +
contig_11	genome	cDNA_match	1447305	1447414	97.94	+	.	ID=minimap2_259;Target=lcl|KQ435812.1_cds_KOX72736.1_8557 1081 1190 +
contig_11	genome	cDNA_match	1447499	1447941	97.94	+	.	ID=minimap2_259;Target=lcl|KQ435812.1_cds_KOX72736.1_8557 1191 1633 +
contig_11	genome	cDNA_match	1448026	1448079	97.94	+	.	ID=minimap2_259;Target=lcl|KQ435812.1_cds_KOX72736.1_8557 1634 1687 +
contig_11	genome	cDNA_match	1448447	1448644	97.94	+	.	ID=minimap2_259;Target=lcl|KQ435812.1_cds_KOX72736.1_8557 1688 1885 +
contig_11	genome	cDNA_match	1448747	1449042	97.94	+	.	ID=minimap2_259;Target=lcl|KQ435812.1_cds_KOX72736.1_8557 1886 2181 +
contig_11	genome	cDNA_match	1449300	1449602	97.94	+	.	ID=minimap2_259;Target=lcl|KQ435812.1_cds_KOX72736.1_8557 2182 2484 +
contig_11	genome	cDNA_match	1451994	1452020	97.94	+	.	ID=minimap2_259;Target=lcl|KQ435812.1_cds_KOX72736.1_8557 2485 2511 +
contig_11	genome	cDNA_match	1456644	1456660	97.94	+	.	ID=minimap2_259;Target=lcl|KQ435812.1_cds_KOX72736.1_8557 2512 2571 +
contig_11	genome	cDNA_match	1430292	1430357	97.94	+	.	ID=minimap2_260;Target=lcl|KQ435812.1_mrna_8557 1 75 +
contig_11	genome	cDNA_match	1435430	1435455	97.94	+	.	ID=minimap2_260;Target=lcl|KQ435812.1_mrna_8557 76 101 +
contig_11	genome	cDNA_match	1438574	1438613	97.94	+	.	ID=minimap2_260;Target=lcl|KQ435812.1_mrna_8557 102 141 +
contig_11	genome	cDNA_match	1440531	1440623	97.94	+	.	ID=minimap2_260;Target=lcl|KQ435812.1_mrna_8557 142 234 +
contig_11	genome	cDNA_match	1441624	1441781	97.94	+	.	ID=minimap2_260;Target=lcl|KQ435812.1_mrna_8557 235 392 +
contig_11	genome	cDNA_match	1442370	1442453	97.94	+	.	ID=minimap2_260;Target=lcl|KQ435812.1_mrna_8557 393 481 +
contig_11	genome	cDNA_match	1443194	1443460	97.94	+	.	ID=minimap2_260;Target=lcl|KQ435812.1_mrna_8557 482 748 +
contig_11	genome	cDNA_match	1446440	1446638	97.94	+	.	ID=minimap2_260;Target=lcl|KQ435812.1_mrna_8557 749 947 +
contig_11	genome	cDNA_match	1446715	1446800	97.94	+	.	ID=minimap2_260;Target=lcl|KQ435812.1_mrna_8557 948 1033 +
contig_11	genome	cDNA_match	1447125	1447171	97.94	+	.	ID=minimap2_260;Target=lcl|KQ435812.1_mrna_8557 1034 1080 +
contig_11	genome	cDNA_match	1447305	1447414	97.94	+	.	ID=minimap2_260;Target=lcl|KQ435812.1_mrna_8557 1081 1190 +
contig_11	genome	cDNA_match	1447499	1447941	97.94	+	.	ID=minimap2_260;Target=lcl|KQ435812.1_mrna_8557 1191 1633 +
contig_11	genome	cDNA_match	1448026	1448079	97.94	+	.	ID=minimap2_260;Target=lcl|KQ435812.1_mrna_8557 1634 1687 +
contig_11	genome	cDNA_match	1448447	1448644	97.94	+	.	ID=minimap2_260;Target=lcl|KQ435812.1_mrna_8557 1688 1885 +
contig_11	genome	cDNA_match	1448747	1449042	97.94	+	.	ID=minimap2_260;Target=lcl|KQ435812.1_mrna_8557 1886 2181 +
contig_11	genome	cDNA_match	1449300	1449602	97.94	+	.	ID=minimap2_260;Target=lcl|KQ435812.1_mrna_8557 2182 2484 +
contig_11	genome	cDNA_match	1451994	1452020	97.94	+	.	ID=minimap2_260;Target=lcl|KQ435812.1_mrna_8557 2485 2511 +
contig_11	genome	cDNA_match	1456644	1456660	97.94	+	.	ID=minimap2_260;Target=lcl|KQ435812.1_mrna_8557 2512 2571 +
contig_11	genome	EST_match	1453840	1453995	87.64	-	.	ID=minimap2_261;Target=lcl|KQ435812.1_cds_KOX72737.1_8558 1 183 -
contig_11	genome	EST_match	1453840	1453995	87.64	-	.	ID=minimap2_262;Target=lcl|KQ435812.1_mrna_8558 1 183 -
contig_11	genome	cDNA_match	1463284	1463357	98.19	-	.	ID=minimap2_263;Target=lcl|KQ435812.1_cds_KOX72738.1_8559 1 74 -
contig_11	genome	cDNA_match	1463441	1463588	98.19	-	.	ID=minimap2_263;Target=lcl|KQ435812.1_cds_KOX72738.1_8559 75 222 -
contig_11	genome	cDNA_match	1463772	1464031	98.19	-	.	ID=minimap2_263;Target=lcl|KQ435812.1_cds_KOX72738.1_8559 223 482 -
contig_11	genome	cDNA_match	1464115	1464643	98.19	-	.	ID=minimap2_263;Target=lcl|KQ435812.1_cds_KOX72738.1_8559 483 1011 -
contig_11	genome	cDNA_match	1464742	1465139	98.19	-	.	ID=minimap2_263;Target=lcl|KQ435812.1_cds_KOX72738.1_8559 1012 1409 -
contig_11	genome	cDNA_match	1465213	1465480	98.19	-	.	ID=minimap2_263;Target=lcl|KQ435812.1_cds_KOX72738.1_8559 1410 1677 -
contig_11	genome	cDNA_match	1465563	1467230	98.19	-	.	ID=minimap2_263;Target=lcl|KQ435812.1_cds_KOX72738.1_8559 1678 3345 -
contig_11	genome	cDNA_match	1467345	1467466	98.19	-	.	ID=minimap2_263;Target=lcl|KQ435812.1_cds_KOX72738.1_8559 3346 3531 -
contig_11	genome	cDNA_match	1463284	1463357	98.19	-	.	ID=minimap2_264;Target=lcl|KQ435812.1_mrna_8559 1 74 -
contig_11	genome	cDNA_match	1463441	1463588	98.19	-	.	ID=minimap2_264;Target=lcl|KQ435812.1_mrna_8559 75 222 -
contig_11	genome	cDNA_match	1463772	1464031	98.19	-	.	ID=minimap2_264;Target=lcl|KQ435812.1_mrna_8559 223 482 -
contig_11	genome	cDNA_match	1464115	1464643	98.19	-	.	ID=minimap2_264;Target=lcl|KQ435812.1_mrna_8559 483 1011 -
contig_11	genome	cDNA_match	1464742	1465139	98.19	-	.	ID=minimap2_264;Target=lcl|KQ435812.1_mrna_8559 1012 1409 -
contig_11	genome	cDNA_match	1465213	1465480	98.19	-	.	ID=minimap2_264;Target=lcl|KQ435812.1_mrna_8559 1410 1677 -
contig_11	genome	cDNA_match	1465563	1467230	98.19	-	.	ID=minimap2_264;Target=lcl|KQ435812.1_mrna_8559 1678 3345 -
contig_11	genome	cDNA_match	1467345	1467466	98.19	-	.	ID=minimap2_264;Target=lcl|KQ435812.1_mrna_8559 3346 3531 -
contig_11	genome	cDNA_match	1467916	1468023	97.76	+	.	ID=minimap2_265;Target=lcl|KQ435812.1_cds_KOX72739.1_8560 1 108 +
contig_11	genome	cDNA_match	1468121	1468364	97.76	+	.	ID=minimap2_265;Target=lcl|KQ435812.1_cds_KOX72739.1_8560 109 352 +
contig_11	genome	cDNA_match	1468454	1468707	97.76	+	.	ID=minimap2_265;Target=lcl|KQ435812.1_cds_KOX72739.1_8560 353 606 +
contig_11	genome	cDNA_match	1468767	1468945	97.76	+	.	ID=minimap2_265;Target=lcl|KQ435812.1_cds_KOX72739.1_8560 607 785 +
contig_11	genome	cDNA_match	1469005	1469214	97.76	+	.	ID=minimap2_265;Target=lcl|KQ435812.1_cds_KOX72739.1_8560 786 995 +
contig_11	genome	cDNA_match	1469275	1469547	97.76	+	.	ID=minimap2_265;Target=lcl|KQ435812.1_cds_KOX72739.1_8560 996 1305 +
contig_11	genome	cDNA_match	1467916	1468023	97.76	+	.	ID=minimap2_266;Target=lcl|KQ435812.1_mrna_8560 1 108 +
contig_11	genome	cDNA_match	1468121	1468364	97.76	+	.	ID=minimap2_266;Target=lcl|KQ435812.1_mrna_8560 109 352 +
contig_11	genome	cDNA_match	1468454	1468707	97.76	+	.	ID=minimap2_266;Target=lcl|KQ435812.1_mrna_8560 353 606 +
contig_11	genome	cDNA_match	1468767	1468945	97.76	+	.	ID=minimap2_266;Target=lcl|KQ435812.1_mrna_8560 607 785 +
contig_11	genome	cDNA_match	1469005	1469214	97.76	+	.	ID=minimap2_266;Target=lcl|KQ435812.1_mrna_8560 786 995 +
contig_11	genome	cDNA_match	1469275	1469547	97.76	+	.	ID=minimap2_266;Target=lcl|KQ435812.1_mrna_8560 996 1305 +
contig_11	genome	cDNA_match	1469706	1470005	98.03	-	.	ID=minimap2_267;Target=lcl|KQ435812.1_cds_KOX72740.1_8561 1 300 -
contig_11	genome	cDNA_match	1470373	1470572	98.03	-	.	ID=minimap2_267;Target=lcl|KQ435812.1_cds_KOX72740.1_8561 301 500 -
contig_11	genome	cDNA_match	1470645	1470835	98.03	-	.	ID=minimap2_267;Target=lcl|KQ435812.1_cds_KOX72740.1_8561 501 691 -
contig_11	genome	cDNA_match	1470920	1471043	98.03	-	.	ID=minimap2_267;Target=lcl|KQ435812.1_cds_KOX72740.1_8561 692 815 -
contig_11	genome	cDNA_match	1471183	1471367	98.03	-	.	ID=minimap2_267;Target=lcl|KQ435812.1_cds_KOX72740.1_8561 816 1000 -
contig_11	genome	cDNA_match	1471441	1472010	98.03	-	.	ID=minimap2_267;Target=lcl|KQ435812.1_cds_KOX72740.1_8561 1001 1576 -
contig_11	genome	cDNA_match	1473668	1473880	98.03	-	.	ID=minimap2_267;Target=lcl|KQ435812.1_cds_KOX72740.1_8561 1577 1789 -
contig_11	genome	cDNA_match	1473949	1474118	98.03	-	.	ID=minimap2_267;Target=lcl|KQ435812.1_cds_KOX72740.1_8561 1790 1959 -
contig_11	genome	cDNA_match	1474194	1474226	98.03	-	.	ID=minimap2_267;Target=lcl|KQ435812.1_cds_KOX72740.1_8561 1960 2028 -
contig_11	genome	cDNA_match	1469706	1470005	98.03	-	.	ID=minimap2_268;Target=lcl|KQ435812.1_mrna_8561 1 300 -
contig_11	genome	cDNA_match	1470373	1470572	98.03	-	.	ID=minimap2_268;Target=lcl|KQ435812.1_mrna_8561 301 500 -
contig_11	genome	cDNA_match	1470645	1470835	98.03	-	.	ID=minimap2_268;Target=lcl|KQ435812.1_mrna_8561 501 691 -
contig_11	genome	cDNA_match	1470920	1471043	98.03	-	.	ID=minimap2_268;Target=lcl|KQ435812.1_mrna_8561 692 815 -
contig_11	genome	cDNA_match	1471183	1471367	98.03	-	.	ID=minimap2_268;Target=lcl|KQ435812.1_mrna_8561 816 1000 -
contig_11	genome	cDNA_match	1471441	1472010	98.03	-	.	ID=minimap2_268;Target=lcl|KQ435812.1_mrna_8561 1001 1576 -
contig_11	genome	cDNA_match	1473668	1473880	98.03	-	.	ID=minimap2_268;Target=lcl|KQ435812.1_mrna_8561 1577 1789 -
contig_11	genome	cDNA_match	1473949	1474118	98.03	-	.	ID=minimap2_268;Target=lcl|KQ435812.1_mrna_8561 1790 1959 -
contig_11	genome	cDNA_match	1474194	1474226	98.03	-	.	ID=minimap2_268;Target=lcl|KQ435812.1_mrna_8561 1960 2028 -
contig_11	genome	cDNA_match	1477413	1478352	97.51	-	.	ID=minimap2_269;Target=lcl|KQ435812.1_cds_KOX72741.1_8562 1 963 -
contig_11	genome	cDNA_match	1477413	1478352	97.51	-	.	ID=minimap2_270;Target=lcl|KQ435812.1_mrna_8562 1 963 -
contig_11	genome	cDNA_match	1478945	1479049	98.94	+	.	ID=minimap2_271;Target=lcl|KQ435812.1_cds_KOX72742.1_8563 1 105 +
contig_11	genome	cDNA_match	1479387	1479554	98.94	+	.	ID=minimap2_271;Target=lcl|KQ435812.1_cds_KOX72742.1_8563 106 273 +
contig_11	genome	cDNA_match	1479826	1480014	98.94	+	.	ID=minimap2_271;Target=lcl|KQ435812.1_cds_KOX72742.1_8563 274 462 +
contig_11	genome	cDNA_match	1480090	1480375	98.94	+	.	ID=minimap2_271;Target=lcl|KQ435812.1_cds_KOX72742.1_8563 463 756 +
contig_11	genome	cDNA_match	1478945	1479049	98.94	+	.	ID=minimap2_272;Target=lcl|KQ435812.1_mrna_8563 1 105 +
contig_11	genome	cDNA_match	1479387	1479554	98.94	+	.	ID=minimap2_272;Target=lcl|KQ435812.1_mrna_8563 106 273 +
contig_11	genome	cDNA_match	1479826	1480014	98.94	+	.	ID=minimap2_272;Target=lcl|KQ435812.1_mrna_8563 274 462 +
contig_11	genome	cDNA_match	1480090	1480375	98.94	+	.	ID=minimap2_272;Target=lcl|KQ435812.1_mrna_8563 463 756 +
contig_11	genome	cDNA_match	1482063	1482228	98.55	-	.	ID=minimap2_273;Target=lcl|KQ435812.1_cds_KOX72743.1_8564 1 166 -
contig_11	genome	cDNA_match	1482309	1482424	98.55	-	.	ID=minimap2_273;Target=lcl|KQ435812.1_cds_KOX72743.1_8564 167 282 -
contig_11	genome	cDNA_match	1482506	1482740	98.55	-	.	ID=minimap2_273;Target=lcl|KQ435812.1_cds_KOX72743.1_8564 283 517 -
contig_11	genome	cDNA_match	1482812	1483050	98.55	-	.	ID=minimap2_273;Target=lcl|KQ435812.1_cds_KOX72743.1_8564 518 756 -
contig_11	genome	cDNA_match	1483228	1483397	98.55	-	.	ID=minimap2_273;Target=lcl|KQ435812.1_cds_KOX72743.1_8564 757 926 -
contig_11	genome	cDNA_match	1483456	1483871	98.55	-	.	ID=minimap2_273;Target=lcl|KQ435812.1_cds_KOX72743.1_8564 927 1342 -
contig_11	genome	cDNA_match	1484150	1484362	98.55	-	.	ID=minimap2_273;Target=lcl|KQ435812.1_cds_KOX72743.1_8564 1343 1555 -
contig_11	genome	cDNA_match	1484442	1484515	98.55	-	.	ID=minimap2_273;Target=lcl|KQ435812.1_cds_KOX72743.1_8564 1556 1629 -
contig_11	genome	cDNA_match	1484814	1484949	98.55	-	.	ID=minimap2_273;Target=lcl|KQ435812.1_cds_KOX72743.1_8564 1630 1791 -
contig_11	genome	cDNA_match	1482063	1482228	98.55	-	.	ID=minimap2_274;Target=lcl|KQ435812.1_mrna_8564 1 166 -
contig_11	genome	cDNA_match	1482309	1482424	98.55	-	.	ID=minimap2_274;Target=lcl|KQ435812.1_mrna_8564 167 282 -
contig_11	genome	cDNA_match	1482506	1482740	98.55	-	.	ID=minimap2_274;Target=lcl|KQ435812.1_mrna_8564 283 517 -
contig_11	genome	cDNA_match	1482812	1483050	98.55	-	.	ID=minimap2_274;Target=lcl|KQ435812.1_mrna_8564 518 756 -
contig_11	genome	cDNA_match	1483228	1483397	98.55	-	.	ID=minimap2_274;Target=lcl|KQ435812.1_mrna_8564 757 926 -
contig_11	genome	cDNA_match	1483456	1483871	98.55	-	.	ID=minimap2_274;Target=lcl|KQ435812.1_mrna_8564 927 1342 -
contig_11	genome	cDNA_match	1484150	1484362	98.55	-	.	ID=minimap2_274;Target=lcl|KQ435812.1_mrna_8564 1343 1555 -
contig_11	genome	cDNA_match	1484442	1484515	98.55	-	.	ID=minimap2_274;Target=lcl|KQ435812.1_mrna_8564 1556 1629 -
contig_11	genome	cDNA_match	1484814	1484949	98.55	-	.	ID=minimap2_274;Target=lcl|KQ435812.1_mrna_8564 1630 1791 -
contig_11	genome	cDNA_match	1492533	1492606	97.06	-	.	ID=minimap2_275;Target=lcl|KQ435812.1_cds_KOX72744.1_8565 1 74 -
contig_11	genome	cDNA_match	1499426	1499549	97.06	-	.	ID=minimap2_275;Target=lcl|KQ435812.1_cds_KOX72744.1_8565 75 204 -
contig_11	genome	cDNA_match	1492533	1492606	97.06	-	.	ID=minimap2_276;Target=lcl|KQ435812.1_mrna_8565 1 74 -
contig_11	genome	cDNA_match	1499426	1499549	97.06	-	.	ID=minimap2_276;Target=lcl|KQ435812.1_mrna_8565 75 204 -
contig_11	genome	cDNA_match	1501817	1502021	99.22	-	.	ID=minimap2_277;Target=lcl|KQ435812.1_cds_KOX72745.1_8566 1 205 -
contig_11	genome	cDNA_match	1503879	1504057	99.22	-	.	ID=minimap2_277;Target=lcl|KQ435812.1_cds_KOX72745.1_8566 206 387 -
contig_11	genome	cDNA_match	1501817	1502021	99.22	-	.	ID=minimap2_278;Target=lcl|KQ435812.1_mrna_8566 1 205 -
contig_11	genome	cDNA_match	1503879	1504057	99.22	-	.	ID=minimap2_278;Target=lcl|KQ435812.1_mrna_8566 206 387 -
contig_11	genome	cDNA_match	1504145	1504389	98.39	-	.	ID=minimap2_279;Target=lcl|KQ435812.1_cds_KOX72746.1_8567 1 249 -
contig_11	genome	cDNA_match	1504145	1504389	98.39	-	.	ID=minimap2_280;Target=lcl|KQ435812.1_mrna_8567 1 249 -
contig_11	genome	cDNA_match	1505314	1505427	99.80	+	.	ID=minimap2_281;Target=lcl|KQ435812.1_cds_KOX72747.1_8568 1 114 +
contig_11	genome	cDNA_match	1505505	1505777	99.80	+	.	ID=minimap2_281;Target=lcl|KQ435812.1_cds_KOX72747.1_8568 115 387 +
contig_11	genome	cDNA_match	1505866	1506241	99.80	+	.	ID=minimap2_281;Target=lcl|KQ435812.1_cds_KOX72747.1_8568 388 763 +
contig_11	genome	cDNA_match	1506324	1506818	99.80	+	.	ID=minimap2_281;Target=lcl|KQ435812.1_cds_KOX72747.1_8568 764 1258 +
contig_11	genome	cDNA_match	1506903	1507168	99.80	+	.	ID=minimap2_281;Target=lcl|KQ435812.1_cds_KOX72747.1_8568 1259 1527 +
contig_11	genome	cDNA_match	1505314	1505427	99.80	+	.	ID=minimap2_282;Target=lcl|KQ435812.1_mrna_8568 1 114 +
contig_11	genome	cDNA_match	1505505	1505777	99.80	+	.	ID=minimap2_282;Target=lcl|KQ435812.1_mrna_8568 115 387 +
contig_11	genome	cDNA_match	1505866	1506241	99.80	+	.	ID=minimap2_282;Target=lcl|KQ435812.1_mrna_8568 388 763 +
contig_11	genome	cDNA_match	1506324	1506818	99.80	+	.	ID=minimap2_282;Target=lcl|KQ435812.1_mrna_8568 764 1258 +
contig_11	genome	cDNA_match	1506903	1507168	99.80	+	.	ID=minimap2_282;Target=lcl|KQ435812.1_mrna_8568 1259 1527 +
contig_11	genome	cDNA_match	1508243	1508383	99.03	+	.	ID=minimap2_283;Target=lcl|KQ435812.1_cds_KOX72748.1_8569 1 141 +
contig_11	genome	cDNA_match	1510773	1510973	99.03	+	.	ID=minimap2_283;Target=lcl|KQ435812.1_cds_KOX72748.1_8569 142 342 +
contig_11	genome	cDNA_match	1511134	1511321	99.03	+	.	ID=minimap2_283;Target=lcl|KQ435812.1_cds_KOX72748.1_8569 343 530 +
contig_11	genome	cDNA_match	1511398	1513425	99.03	+	.	ID=minimap2_283;Target=lcl|KQ435812.1_cds_KOX72748.1_8569 531 2583 +
contig_11	genome	cDNA_match	1508243	1508383	99.03	+	.	ID=minimap2_284;Target=lcl|KQ435812.1_mrna_8569 1 141 +
contig_11	genome	cDNA_match	1510773	1510973	99.03	+	.	ID=minimap2_284;Target=lcl|KQ435812.1_mrna_8569 142 342 +
contig_11	genome	cDNA_match	1511134	1511321	99.03	+	.	ID=minimap2_284;Target=lcl|KQ435812.1_mrna_8569 343 530 +
contig_11	genome	cDNA_match	1511398	1513425	99.03	+	.	ID=minimap2_284;Target=lcl|KQ435812.1_mrna_8569 531 2583 +
contig_11	genome	cDNA_match	1514769	1514830	99.04	+	.	ID=minimap2_285;Target=lcl|KQ435812.1_cds_KOX72749.1_8570 1 62 +
contig_11	genome	cDNA_match	1515023	1515344	99.04	+	.	ID=minimap2_285;Target=lcl|KQ435812.1_cds_KOX72749.1_8570 63 384 +
contig_11	genome	cDNA_match	1515423	1515729	99.04	+	.	ID=minimap2_285;Target=lcl|KQ435812.1_cds_KOX72749.1_8570 385 691 +
contig_11	genome	cDNA_match	1515851	1516021	99.04	+	.	ID=minimap2_285;Target=lcl|KQ435812.1_cds_KOX72749.1_8570 692 862 +
contig_11	genome	cDNA_match	1516119	1516181	99.04	+	.	ID=minimap2_285;Target=lcl|KQ435812.1_cds_KOX72749.1_8570 863 925 +
contig_11	genome	cDNA_match	1516256	1516385	99.04	+	.	ID=minimap2_285;Target=lcl|KQ435812.1_cds_KOX72749.1_8570 926 1055 +
contig_11	genome	cDNA_match	1517909	1517982	99.04	+	.	ID=minimap2_285;Target=lcl|KQ435812.1_cds_KOX72749.1_8570 1056 1129 +
contig_11	genome	cDNA_match	1518140	1518282	99.04	+	.	ID=minimap2_285;Target=lcl|KQ435812.1_cds_KOX72749.1_8570 1130 1272 +
contig_11	genome	cDNA_match	1518349	1518665	99.04	+	.	ID=minimap2_285;Target=lcl|KQ435812.1_cds_KOX72749.1_8570 1273 1589 +
contig_11	genome	cDNA_match	1518726	1518796	99.04	+	.	ID=minimap2_285;Target=lcl|KQ435812.1_cds_KOX72749.1_8570 1590 1660 +
contig_11	genome	cDNA_match	1518877	1518988	99.04	+	.	ID=minimap2_285;Target=lcl|KQ435812.1_cds_KOX72749.1_8570 1661 1772 +
contig_11	genome	cDNA_match	1519067	1519333	99.04	+	.	ID=minimap2_285;Target=lcl|KQ435812.1_cds_KOX72749.1_8570 1773 2039 +
contig_11	genome	cDNA_match	1519408	1519796	99.04	+	.	ID=minimap2_285;Target=lcl|KQ435812.1_cds_KOX72749.1_8570 2040 2428 +
contig_11	genome	cDNA_match	1519885	1520071	99.04	+	.	ID=minimap2_285;Target=lcl|KQ435812.1_cds_KOX72749.1_8570 2429 2615 +
contig_11	genome	cDNA_match	1520147	1520546	99.04	+	.	ID=minimap2_285;Target=lcl|KQ435812.1_cds_KOX72749.1_8570 2616 3015 +
contig_11	genome	cDNA_match	1520614	1521583	99.04	+	.	ID=minimap2_285;Target=lcl|KQ435812.1_cds_KOX72749.1_8570 3016 3985 +
contig_11	genome	cDNA_match	1521650	1521895	99.04	+	.	ID=minimap2_285;Target=lcl|KQ435812.1_cds_KOX72749.1_8570 3986 4231 +
contig_11	genome	cDNA_match	1521976	1522233	99.04	+	.	ID=minimap2_285;Target=lcl|KQ435812.1_cds_KOX72749.1_8570 4232 4489 +
contig_11	genome	cDNA_match	1522305	1522801	99.04	+	.	ID=minimap2_285;Target=lcl|KQ435812.1_cds_KOX72749.1_8570 4490 4986 +
contig_11	genome	cDNA_match	1522914	1523116	99.04	+	.	ID=minimap2_285;Target=lcl|KQ435812.1_cds_KOX72749.1_8570 4987 5189 +
contig_11	genome	cDNA_match	1523196	1523516	99.04	+	.	ID=minimap2_285;Target=lcl|KQ435812.1_cds_KOX72749.1_8570 5190 5510 +
contig_11	genome	cDNA_match	1523586	1523813	99.04	+	.	ID=minimap2_285;Target=lcl|KQ435812.1_cds_KOX72749.1_8570 5511 5738 +
contig_11	genome	cDNA_match	1523876	1524079	99.04	+	.	ID=minimap2_285;Target=lcl|KQ435812.1_cds_KOX72749.1_8570 5739 5942 +
contig_11	genome	cDNA_match	1524154	1524489	99.04	+	.	ID=minimap2_285;Target=lcl|KQ435812.1_cds_KOX72749.1_8570 5943 6278 +
contig_11	genome	cDNA_match	1524560	1525187	99.04	+	.	ID=minimap2_285;Target=lcl|KQ435812.1_cds_KOX72749.1_8570 6279 6906 +
contig_11	genome	cDNA_match	1525245	1525371	99.04	+	.	ID=minimap2_285;Target=lcl|KQ435812.1_cds_KOX72749.1_8570 6907 7033 +
contig_11	genome	cDNA_match	1525450	1525534	99.04	+	.	ID=minimap2_285;Target=lcl|KQ435812.1_cds_KOX72749.1_8570 7034 7188 +
contig_11	genome	cDNA_match	1514769	1514830	99.04	+	.	ID=minimap2_286;Target=lcl|KQ435812.1_mrna_8570 1 62 +
contig_11	genome	cDNA_match	1515023	1515344	99.04	+	.	ID=minimap2_286;Target=lcl|KQ435812.1_mrna_8570 63 384 +
contig_11	genome	cDNA_match	1515423	1515729	99.04	+	.	ID=minimap2_286;Target=lcl|KQ435812.1_mrna_8570 385 691 +
contig_11	genome	cDNA_match	1515851	1516021	99.04	+	.	ID=minimap2_286;Target=lcl|KQ435812.1_mrna_8570 692 862 +
contig_11	genome	cDNA_match	1516119	1516181	99.04	+	.	ID=minimap2_286;Target=lcl|KQ435812.1_mrna_8570 863 925 +
contig_11	genome	cDNA_match	1516256	1516385	99.04	+	.	ID=minimap2_286;Target=lcl|KQ435812.1_mrna_8570 926 1055 +
contig_11	genome	cDNA_match	1517909	1517982	99.04	+	.	ID=minimap2_286;Target=lcl|KQ435812.1_mrna_8570 1056 1129 +
contig_11	genome	cDNA_match	1518140	1518282	99.04	+	.	ID=minimap2_286;Target=lcl|KQ435812.1_mrna_8570 1130 1272 +
contig_11	genome	cDNA_match	1518349	1518665	99.04	+	.	ID=minimap2_286;Target=lcl|KQ435812.1_mrna_8570 1273 1589 +
contig_11	genome	cDNA_match	1518726	1518796	99.04	+	.	ID=minimap2_286;Target=lcl|KQ435812.1_mrna_8570 1590 1660 +
contig_11	genome	cDNA_match	1518877	1518988	99.04	+	.	ID=minimap2_286;Target=lcl|KQ435812.1_mrna_8570 1661 1772 +
contig_11	genome	cDNA_match	1519067	1519333	99.04	+	.	ID=minimap2_286;Target=lcl|KQ435812.1_mrna_8570 1773 2039 +
contig_11	genome	cDNA_match	1519408	1519796	99.04	+	.	ID=minimap2_286;Target=lcl|KQ435812.1_mrna_8570 2040 2428 +
contig_11	genome	cDNA_match	1519885	1520071	99.04	+	.	ID=minimap2_286;Target=lcl|KQ435812.1_mrna_8570 2429 2615 +
contig_11	genome	cDNA_match	1520147	1520546	99.04	+	.	ID=minimap2_286;Target=lcl|KQ435812.1_mrna_8570 2616 3015 +
contig_11	genome	cDNA_match	1520614	1521583	99.04	+	.	ID=minimap2_286;Target=lcl|KQ435812.1_mrna_8570 3016 3985 +
contig_11	genome	cDNA_match	1521650	1521895	99.04	+	.	ID=minimap2_286;Target=lcl|KQ435812.1_mrna_8570 3986 4231 +
contig_11	genome	cDNA_match	1521976	1522233	99.04	+	.	ID=minimap2_286;Target=lcl|KQ435812.1_mrna_8570 4232 4489 +
contig_11	genome	cDNA_match	1522305	1522801	99.04	+	.	ID=minimap2_286;Target=lcl|KQ435812.1_mrna_8570 4490 4986 +
contig_11	genome	cDNA_match	1522914	1523116	99.04	+	.	ID=minimap2_286;Target=lcl|KQ435812.1_mrna_8570 4987 5189 +
contig_11	genome	cDNA_match	1523196	1523516	99.04	+	.	ID=minimap2_286;Target=lcl|KQ435812.1_mrna_8570 5190 5510 +
contig_11	genome	cDNA_match	1523586	1523813	99.04	+	.	ID=minimap2_286;Target=lcl|KQ435812.1_mrna_8570 5511 5738 +
contig_11	genome	cDNA_match	1523876	1524079	99.04	+	.	ID=minimap2_286;Target=lcl|KQ435812.1_mrna_8570 5739 5942 +
contig_11	genome	cDNA_match	1524154	1524489	99.04	+	.	ID=minimap2_286;Target=lcl|KQ435812.1_mrna_8570 5943 6278 +
contig_11	genome	cDNA_match	1524560	1525187	99.04	+	.	ID=minimap2_286;Target=lcl|KQ435812.1_mrna_8570 6279 6906 +
contig_11	genome	cDNA_match	1525245	1525371	99.04	+	.	ID=minimap2_286;Target=lcl|KQ435812.1_mrna_8570 6907 7033 +
contig_11	genome	cDNA_match	1525450	1525534	99.04	+	.	ID=minimap2_286;Target=lcl|KQ435812.1_mrna_8570 7034 7188 +
contig_11	genome	cDNA_match	1526266	1526879	98.79	-	.	ID=minimap2_287;Target=lcl|KQ435812.1_cds_KOX72750.1_8571 1 614 -
contig_11	genome	cDNA_match	1526965	1527085	98.79	-	.	ID=minimap2_287;Target=lcl|KQ435812.1_cds_KOX72750.1_8571 615 744 -
contig_11	genome	cDNA_match	1526266	1526879	98.79	-	.	ID=minimap2_288;Target=lcl|KQ435812.1_mrna_8571 1 614 -
contig_11	genome	cDNA_match	1526965	1527085	98.79	-	.	ID=minimap2_288;Target=lcl|KQ435812.1_mrna_8571 615 744 -
contig_11	genome	cDNA_match	1527888	1529188	98.79	-	.	ID=minimap2_289;Target=lcl|KQ435812.1_cds_KOX72751.1_8572 1 1317 -
contig_11	genome	cDNA_match	1527888	1529188	98.79	-	.	ID=minimap2_290;Target=lcl|KQ435812.1_mrna_8572 1 1317 -
contig_11	genome	cDNA_match	1530352	1530577	98.36	+	.	ID=minimap2_291;Target=lcl|KQ435812.1_cds_KOX72752.1_8573 1 226 +
contig_11	genome	cDNA_match	1530665	1530930	98.36	+	.	ID=minimap2_291;Target=lcl|KQ435812.1_cds_KOX72752.1_8573 227 492 +
contig_11	genome	cDNA_match	1531007	1531326	98.36	+	.	ID=minimap2_291;Target=lcl|KQ435812.1_cds_KOX72752.1_8573 493 812 +
contig_11	genome	cDNA_match	1531404	1531695	98.36	+	.	ID=minimap2_291;Target=lcl|KQ435812.1_cds_KOX72752.1_8573 813 1104 +
contig_11	genome	cDNA_match	1531763	1531922	98.36	+	.	ID=minimap2_291;Target=lcl|KQ435812.1_cds_KOX72752.1_8573 1105 1264 +
contig_11	genome	cDNA_match	1532001	1532353	98.36	+	.	ID=minimap2_291;Target=lcl|KQ435812.1_cds_KOX72752.1_8573 1265 1644 +
contig_11	genome	cDNA_match	1530352	1530577	98.36	+	.	ID=minimap2_292;Target=lcl|KQ435812.1_mrna_8573 1 226 +
contig_11	genome	cDNA_match	1530665	1530930	98.36	+	.	ID=minimap2_292;Target=lcl|KQ435812.1_mrna_8573 227 492 +
contig_11	genome	cDNA_match	1531007	1531326	98.36	+	.	ID=minimap2_292;Target=lcl|KQ435812.1_mrna_8573 493 812 +
contig_11	genome	cDNA_match	1531404	1531695	98.36	+	.	ID=minimap2_292;Target=lcl|KQ435812.1_mrna_8573 813 1104 +
contig_11	genome	cDNA_match	1531763	1531922	98.36	+	.	ID=minimap2_292;Target=lcl|KQ435812.1_mrna_8573 1105 1264 +
contig_11	genome	cDNA_match	1532001	1532353	98.36	+	.	ID=minimap2_292;Target=lcl|KQ435812.1_mrna_8573 1265 1644 +
contig_11	genome	cDNA_match	1533625	1533708	99.14	+	.	ID=minimap2_293;Target=lcl|KQ435812.1_cds_KOX72753.1_8574 1 84 +
contig_11	genome	cDNA_match	1534097	1534212	99.14	+	.	ID=minimap2_293;Target=lcl|KQ435812.1_cds_KOX72753.1_8574 85 200 +
contig_11	genome	cDNA_match	1535063	1535749	99.14	+	.	ID=minimap2_293;Target=lcl|KQ435812.1_cds_KOX72753.1_8574 201 887 +
contig_11	genome	cDNA_match	1535807	1537102	99.14	+	.	ID=minimap2_293;Target=lcl|KQ435812.1_cds_KOX72753.1_8574 888 2202 +
contig_11	genome	cDNA_match	1533625	1533708	99.14	+	.	ID=minimap2_294;Target=lcl|KQ435812.1_mrna_8574 1 84 +
contig_11	genome	cDNA_match	1534097	1534212	99.14	+	.	ID=minimap2_294;Target=lcl|KQ435812.1_mrna_8574 85 200 +
contig_11	genome	cDNA_match	1535063	1535749	99.14	+	.	ID=minimap2_294;Target=lcl|KQ435812.1_mrna_8574 201 887 +
contig_11	genome	cDNA_match	1535807	1537102	99.14	+	.	ID=minimap2_294;Target=lcl|KQ435812.1_mrna_8574 888 2202 +
contig_11	genome	cDNA_match	1538522	1538600	98.80	+	.	ID=minimap2_295;Target=lcl|KQ435812.1_cds_KOX72754.1_8575 1 82 +
contig_11	genome	cDNA_match	1539089	1539252	98.80	+	.	ID=minimap2_295;Target=lcl|KQ435812.1_cds_KOX72754.1_8575 83 246 +
contig_11	genome	cDNA_match	1539347	1539520	98.80	+	.	ID=minimap2_295;Target=lcl|KQ435812.1_cds_KOX72754.1_8575 247 420 +
contig_11	genome	cDNA_match	1539604	1539920	98.80	+	.	ID=minimap2_295;Target=lcl|KQ435812.1_cds_KOX72754.1_8575 421 737 +
contig_11	genome	cDNA_match	1539984	1540248	98.80	+	.	ID=minimap2_295;Target=lcl|KQ435812.1_cds_KOX72754.1_8575 738 1002 +
contig_11	genome	cDNA_match	1540342	1540519	98.80	+	.	ID=minimap2_295;Target=lcl|KQ435812.1_cds_KOX72754.1_8575 1003 1180 +
contig_11	genome	cDNA_match	1540605	1540783	98.80	+	.	ID=minimap2_295;Target=lcl|KQ435812.1_cds_KOX72754.1_8575 1181 1359 +
contig_11	genome	cDNA_match	1542059	1542424	98.80	+	.	ID=minimap2_295;Target=lcl|KQ435812.1_cds_KOX72754.1_8575 1360 1746 +
contig_11	genome	cDNA_match	1538522	1538600	98.80	+	.	ID=minimap2_296;Target=lcl|KQ435812.1_mrna_8575 1 82 +
contig_11	genome	cDNA_match	1539089	1539252	98.80	+	.	ID=minimap2_296;Target=lcl|KQ435812.1_mrna_8575 83 246 +
contig_11	genome	cDNA_match	1539347	1539520	98.80	+	.	ID=minimap2_296;Target=lcl|KQ435812.1_mrna_8575 247 420 +
contig_11	genome	cDNA_match	1539604	1539920	98.80	+	.	ID=minimap2_296;Target=lcl|KQ435812.1_mrna_8575 421 737 +
contig_11	genome	cDNA_match	1539984	1540248	98.80	+	.	ID=minimap2_296;Target=lcl|KQ435812.1_mrna_8575 738 1002 +
contig_11	genome	cDNA_match	1540342	1540519	98.80	+	.	ID=minimap2_296;Target=lcl|KQ435812.1_mrna_8575 1003 1180 +
contig_11	genome	cDNA_match	1540605	1540783	98.80	+	.	ID=minimap2_296;Target=lcl|KQ435812.1_mrna_8575 1181 1359 +
contig_11	genome	cDNA_match	1542059	1542424	98.80	+	.	ID=minimap2_296;Target=lcl|KQ435812.1_mrna_8575 1360 1746 +
contig_11	genome	cDNA_match	1542265	1542502	98.73	-	.	ID=minimap2_297;Target=lcl|KQ435812.1_cds_KOX72755.1_8576 1 241 -
contig_11	genome	cDNA_match	1544245	1544420	98.73	-	.	ID=minimap2_297;Target=lcl|KQ435812.1_cds_KOX72755.1_8576 242 420 -
contig_11	genome	cDNA_match	1544489	1544697	98.73	-	.	ID=minimap2_297;Target=lcl|KQ435812.1_cds_KOX72755.1_8576 421 633 -
contig_11	genome	cDNA_match	1542265	1542502	98.73	-	.	ID=minimap2_298;Target=lcl|KQ435812.1_mrna_8576 1 241 -
contig_11	genome	cDNA_match	1544245	1544420	98.73	-	.	ID=minimap2_298;Target=lcl|KQ435812.1_mrna_8576 242 420 -
contig_11	genome	cDNA_match	1544489	1544697	98.73	-	.	ID=minimap2_298;Target=lcl|KQ435812.1_mrna_8576 421 633 -
contig_11	genome	cDNA_match	1545889	1546388	98.33	-	.	ID=minimap2_299;Target=lcl|KQ435812.1_cds_KOX72756.1_8577 1 503 -
contig_11	genome	cDNA_match	1546463	1546644	98.33	-	.	ID=minimap2_299;Target=lcl|KQ435812.1_cds_KOX72756.1_8577 504 685 -
contig_11	genome	cDNA_match	1546709	1546962	98.33	-	.	ID=minimap2_299;Target=lcl|KQ435812.1_cds_KOX72756.1_8577 686 939 -
contig_11	genome	cDNA_match	1547273	1547512	98.33	-	.	ID=minimap2_299;Target=lcl|KQ435812.1_cds_KOX72756.1_8577 940 1197 -
contig_11	genome	cDNA_match	1545889	1546388	98.33	-	.	ID=minimap2_300;Target=lcl|KQ435812.1_mrna_8577 1 503 -
contig_11	genome	cDNA_match	1546463	1546644	98.33	-	.	ID=minimap2_300;Target=lcl|KQ435812.1_mrna_8577 504 685 -
contig_11	genome	cDNA_match	1546709	1546962	98.33	-	.	ID=minimap2_300;Target=lcl|KQ435812.1_mrna_8577 686 939 -
contig_11	genome	cDNA_match	1547273	1547512	98.33	-	.	ID=minimap2_300;Target=lcl|KQ435812.1_mrna_8577 940 1197 -
contig_11	genome	cDNA_match	1548484	1548573	99.11	+	.	ID=minimap2_301;Target=lcl|KQ435812.1_cds_KOX72757.1_8578 1 90 +
contig_11	genome	cDNA_match	1548644	1548880	99.11	+	.	ID=minimap2_301;Target=lcl|KQ435812.1_cds_KOX72757.1_8578 91 327 +
contig_11	genome	cDNA_match	1548942	1549077	99.11	+	.	ID=minimap2_301;Target=lcl|KQ435812.1_cds_KOX72757.1_8578 328 463 +
contig_11	genome	cDNA_match	1549211	1549393	99.11	+	.	ID=minimap2_301;Target=lcl|KQ435812.1_cds_KOX72757.1_8578 464 646 +
contig_11	genome	cDNA_match	1549480	1549698	99.11	+	.	ID=minimap2_301;Target=lcl|KQ435812.1_cds_KOX72757.1_8578 647 865 +
contig_11	genome	cDNA_match	1549800	1550228	99.11	+	.	ID=minimap2_301;Target=lcl|KQ435812.1_cds_KOX72757.1_8578 866 1294 +
contig_11	genome	cDNA_match	1550612	1550655	99.11	+	.	ID=minimap2_301;Target=lcl|KQ435812.1_cds_KOX72757.1_8578 1295 1350 +
contig_11	genome	cDNA_match	1548484	1548573	99.11	+	.	ID=minimap2_302;Target=lcl|KQ435812.1_mrna_8578 1 90 +
contig_11	genome	cDNA_match	1548644	1548880	99.11	+	.	ID=minimap2_302;Target=lcl|KQ435812.1_mrna_8578 91 327 +
contig_11	genome	cDNA_match	1548942	1549077	99.11	+	.	ID=minimap2_302;Target=lcl|KQ435812.1_mrna_8578 328 463 +
contig_11	genome	cDNA_match	1549211	1549393	99.11	+	.	ID=minimap2_302;Target=lcl|KQ435812.1_mrna_8578 464 646 +
contig_11	genome	cDNA_match	1549480	1549698	99.11	+	.	ID=minimap2_302;Target=lcl|KQ435812.1_mrna_8578 647 865 +
contig_11	genome	cDNA_match	1549800	1550228	99.11	+	.	ID=minimap2_302;Target=lcl|KQ435812.1_mrna_8578 866 1294 +
contig_11	genome	cDNA_match	1550612	1550655	99.11	+	.	ID=minimap2_302;Target=lcl|KQ435812.1_mrna_8578 1295 1350 +
contig_11	genome	EST_match	1550466	1550497	91.87	-	.	ID=minimap2_303;Target=lcl|KQ435812.1_cds_KOX72758.1_8579 1 144 -
contig_11	genome	EST_match	1550619	1550788	91.87	-	.	ID=minimap2_303;Target=lcl|KQ435812.1_cds_KOX72758.1_8579 145 314 -
contig_11	genome	EST_match	1550921	1551184	91.87	-	.	ID=minimap2_303;Target=lcl|KQ435812.1_cds_KOX72758.1_8579 315 578 -
contig_11	genome	EST_match	1551277	1551710	91.87	-	.	ID=minimap2_303;Target=lcl|KQ435812.1_cds_KOX72758.1_8579 579 1012 -
contig_11	genome	EST_match	1551788	1551993	91.87	-	.	ID=minimap2_303;Target=lcl|KQ435812.1_cds_KOX72758.1_8579 1013 1218 -
contig_11	genome	EST_match	1552077	1552228	91.87	-	.	ID=minimap2_303;Target=lcl|KQ435812.1_cds_KOX72758.1_8579 1219 1370 -
contig_11	genome	EST_match	1552315	1552480	91.87	-	.	ID=minimap2_303;Target=lcl|KQ435812.1_cds_KOX72758.1_8579 1371 1551 -
contig_11	genome	EST_match	1550466	1550497	91.87	-	.	ID=minimap2_304;Target=lcl|KQ435812.1_mrna_8579 1 144 -
contig_11	genome	EST_match	1550619	1550788	91.87	-	.	ID=minimap2_304;Target=lcl|KQ435812.1_mrna_8579 145 314 -
contig_11	genome	EST_match	1550921	1551184	91.87	-	.	ID=minimap2_304;Target=lcl|KQ435812.1_mrna_8579 315 578 -
contig_11	genome	EST_match	1551277	1551710	91.87	-	.	ID=minimap2_304;Target=lcl|KQ435812.1_mrna_8579 579 1012 -
contig_11	genome	EST_match	1551788	1551993	91.87	-	.	ID=minimap2_304;Target=lcl|KQ435812.1_mrna_8579 1013 1218 -
contig_11	genome	EST_match	1552077	1552228	91.87	-	.	ID=minimap2_304;Target=lcl|KQ435812.1_mrna_8579 1219 1370 -
contig_11	genome	EST_match	1552315	1552480	91.87	-	.	ID=minimap2_304;Target=lcl|KQ435812.1_mrna_8579 1371 1551 -
contig_11	genome	cDNA_match	1553290	1553471	97.96	-	.	ID=minimap2_305;Target=lcl|KQ435812.1_cds_KOX72759.1_8580 1 182 -
contig_11	genome	cDNA_match	1553540	1553805	97.96	-	.	ID=minimap2_305;Target=lcl|KQ435812.1_cds_KOX72759.1_8580 183 448 -
contig_11	genome	cDNA_match	1553892	1554013	97.96	-	.	ID=minimap2_305;Target=lcl|KQ435812.1_cds_KOX72759.1_8580 449 570 -
contig_11	genome	cDNA_match	1554084	1554277	97.96	-	.	ID=minimap2_305;Target=lcl|KQ435812.1_cds_KOX72759.1_8580 571 764 -
contig_11	genome	cDNA_match	1554355	1554544	97.96	-	.	ID=minimap2_305;Target=lcl|KQ435812.1_cds_KOX72759.1_8580 765 954 -
contig_11	genome	cDNA_match	1555027	1555179	97.96	-	.	ID=minimap2_305;Target=lcl|KQ435812.1_cds_KOX72759.1_8580 955 1107 -
contig_11	genome	cDNA_match	1557646	1557832	97.96	-	.	ID=minimap2_305;Target=lcl|KQ435812.1_cds_KOX72759.1_8580 1108 1305 -
contig_11	genome	cDNA_match	1553290	1553471	97.96	-	.	ID=minimap2_306;Target=lcl|KQ435812.1_mrna_8580 1 182 -
contig_11	genome	cDNA_match	1553540	1553805	97.96	-	.	ID=minimap2_306;Target=lcl|KQ435812.1_mrna_8580 183 448 -
contig_11	genome	cDNA_match	1553892	1554013	97.96	-	.	ID=minimap2_306;Target=lcl|KQ435812.1_mrna_8580 449 570 -
contig_11	genome	cDNA_match	1554084	1554277	97.96	-	.	ID=minimap2_306;Target=lcl|KQ435812.1_mrna_8580 571 764 -
contig_11	genome	cDNA_match	1554355	1554544	97.96	-	.	ID=minimap2_306;Target=lcl|KQ435812.1_mrna_8580 765 954 -
contig_11	genome	cDNA_match	1555027	1555179	97.96	-	.	ID=minimap2_306;Target=lcl|KQ435812.1_mrna_8580 955 1107 -
contig_11	genome	cDNA_match	1557646	1557832	97.96	-	.	ID=minimap2_306;Target=lcl|KQ435812.1_mrna_8580 1108 1305 -
contig_11	genome	cDNA_match	1559042	1559124	98.45	+	.	ID=minimap2_307;Target=lcl|KQ435812.1_cds_KOX72760.1_8581 1 83 +
contig_11	genome	cDNA_match	1559538	1559998	98.45	+	.	ID=minimap2_307;Target=lcl|KQ435812.1_cds_KOX72760.1_8581 84 544 +
contig_11	genome	cDNA_match	1560074	1560728	98.45	+	.	ID=minimap2_307;Target=lcl|KQ435812.1_cds_KOX72760.1_8581 545 1199 +
contig_11	genome	cDNA_match	1560806	1561070	98.45	+	.	ID=minimap2_307;Target=lcl|KQ435812.1_cds_KOX72760.1_8581 1200 1485 +
contig_11	genome	cDNA_match	1559042	1559124	98.45	+	.	ID=minimap2_308;Target=lcl|KQ435812.1_mrna_8581 1 83 +
contig_11	genome	cDNA_match	1559538	1559998	98.45	+	.	ID=minimap2_308;Target=lcl|KQ435812.1_mrna_8581 84 544 +
contig_11	genome	cDNA_match	1560074	1560728	98.45	+	.	ID=minimap2_308;Target=lcl|KQ435812.1_mrna_8581 545 1199 +
contig_11	genome	cDNA_match	1560806	1561070	98.45	+	.	ID=minimap2_308;Target=lcl|KQ435812.1_mrna_8581 1200 1485 +
contig_11	genome	cDNA_match	1562009	1562109	98.56	-	.	ID=minimap2_309;Target=lcl|KQ435812.1_cds_KOX72761.1_8582 1 101 -
contig_11	genome	cDNA_match	1562182	1562427	98.56	-	.	ID=minimap2_309;Target=lcl|KQ435812.1_cds_KOX72761.1_8582 102 347 -
contig_11	genome	cDNA_match	1562487	1562837	98.56	-	.	ID=minimap2_309;Target=lcl|KQ435812.1_cds_KOX72761.1_8582 348 698 -
contig_11	genome	cDNA_match	1562912	1563221	98.56	-	.	ID=minimap2_309;Target=lcl|KQ435812.1_cds_KOX72761.1_8582 699 1008 -
contig_11	genome	cDNA_match	1563306	1563484	98.56	-	.	ID=minimap2_309;Target=lcl|KQ435812.1_cds_KOX72761.1_8582 1009 1187 -
contig_11	genome	cDNA_match	1563553	1563812	98.56	-	.	ID=minimap2_309;Target=lcl|KQ435812.1_cds_KOX72761.1_8582 1188 1447 -
contig_11	genome	cDNA_match	1563885	1564130	98.56	-	.	ID=minimap2_309;Target=lcl|KQ435812.1_cds_KOX72761.1_8582 1448 1693 -
contig_11	genome	cDNA_match	1564690	1564824	98.56	-	.	ID=minimap2_309;Target=lcl|KQ435812.1_cds_KOX72761.1_8582 1694 1828 -
contig_11	genome	cDNA_match	1565023	1565107	98.56	-	.	ID=minimap2_309;Target=lcl|KQ435812.1_cds_KOX72761.1_8582 1829 1941 -
contig_11	genome	cDNA_match	1562009	1562109	98.56	-	.	ID=minimap2_310;Target=lcl|KQ435812.1_mrna_8582 1 101 -
contig_11	genome	cDNA_match	1562182	1562427	98.56	-	.	ID=minimap2_310;Target=lcl|KQ435812.1_mrna_8582 102 347 -
contig_11	genome	cDNA_match	1562487	1562837	98.56	-	.	ID=minimap2_310;Target=lcl|KQ435812.1_mrna_8582 348 698 -
contig_11	genome	cDNA_match	1562912	1563221	98.56	-	.	ID=minimap2_310;Target=lcl|KQ435812.1_mrna_8582 699 1008 -
contig_11	genome	cDNA_match	1563306	1563484	98.56	-	.	ID=minimap2_310;Target=lcl|KQ435812.1_mrna_8582 1009 1187 -
contig_11	genome	cDNA_match	1563553	1563812	98.56	-	.	ID=minimap2_310;Target=lcl|KQ435812.1_mrna_8582 1188 1447 -
contig_11	genome	cDNA_match	1563885	1564130	98.56	-	.	ID=minimap2_310;Target=lcl|KQ435812.1_mrna_8582 1448 1693 -
contig_11	genome	cDNA_match	1564690	1564824	98.56	-	.	ID=minimap2_310;Target=lcl|KQ435812.1_mrna_8582 1694 1828 -
contig_11	genome	cDNA_match	1565023	1565107	98.56	-	.	ID=minimap2_310;Target=lcl|KQ435812.1_mrna_8582 1829 1941 -
contig_11	genome	cDNA_match	1565297	1565510	97.56	-	.	ID=minimap2_311;Target=lcl|KQ435812.1_cds_KOX72762.1_8583 1 214 -
contig_11	genome	cDNA_match	1565878	1566018	97.56	-	.	ID=minimap2_311;Target=lcl|KQ435812.1_cds_KOX72762.1_8583 215 355 -
contig_11	genome	cDNA_match	1566260	1566385	97.56	-	.	ID=minimap2_311;Target=lcl|KQ435812.1_cds_KOX72762.1_8583 356 481 -
contig_11	genome	cDNA_match	1566466	1566700	97.56	-	.	ID=minimap2_311;Target=lcl|KQ435812.1_cds_KOX72762.1_8583 482 716 -
contig_11	genome	cDNA_match	1566875	1567832	97.56	-	.	ID=minimap2_311;Target=lcl|KQ435812.1_cds_KOX72762.1_8583 717 1674 -
contig_11	genome	cDNA_match	1567956	1568554	97.56	-	.	ID=minimap2_311;Target=lcl|KQ435812.1_cds_KOX72762.1_8583 1675 2276 -
contig_11	genome	cDNA_match	1568774	1568991	97.56	-	.	ID=minimap2_311;Target=lcl|KQ435812.1_cds_KOX72762.1_8583 2277 2494 -
contig_11	genome	cDNA_match	1569082	1569290	97.56	-	.	ID=minimap2_311;Target=lcl|KQ435812.1_cds_KOX72762.1_8583 2495 2703 -
contig_11	genome	cDNA_match	1569361	1569787	97.56	-	.	ID=minimap2_311;Target=lcl|KQ435812.1_cds_KOX72762.1_8583 2704 3130 -
contig_11	genome	cDNA_match	1569875	1570110	97.56	-	.	ID=minimap2_311;Target=lcl|KQ435812.1_cds_KOX72762.1_8583 3131 3366 -
contig_11	genome	cDNA_match	1570879	1571119	97.56	-	.	ID=minimap2_311;Target=lcl|KQ435812.1_cds_KOX72762.1_8583 3367 3607 -
contig_11	genome	cDNA_match	1571223	1571346	97.56	-	.	ID=minimap2_311;Target=lcl|KQ435812.1_cds_KOX72762.1_8583 3608 3731 -
contig_11	genome	cDNA_match	1571417	1571641	97.56	-	.	ID=minimap2_311;Target=lcl|KQ435812.1_cds_KOX72762.1_8583 3732 3956 -
contig_11	genome	cDNA_match	1571718	1571784	97.56	-	.	ID=minimap2_311;Target=lcl|KQ435812.1_cds_KOX72762.1_8583 3957 4023 -
contig_11	genome	cDNA_match	1571873	1572046	97.56	-	.	ID=minimap2_311;Target=lcl|KQ435812.1_cds_KOX72762.1_8583 4024 4197 -
contig_11	genome	cDNA_match	1572161	1572472	97.56	-	.	ID=minimap2_311;Target=lcl|KQ435812.1_cds_KOX72762.1_8583 4198 4509 -
contig_11	genome	cDNA_match	1572537	1572597	97.56	-	.	ID=minimap2_311;Target=lcl|KQ435812.1_cds_KOX72762.1_8583 4510 4680 -
contig_11	genome	cDNA_match	1565297	1565510	97.56	-	.	ID=minimap2_312;Target=lcl|KQ435812.1_mrna_8583 1 214 -
contig_11	genome	cDNA_match	1565878	1566018	97.56	-	.	ID=minimap2_312;Target=lcl|KQ435812.1_mrna_8583 215 355 -
contig_11	genome	cDNA_match	1566260	1566385	97.56	-	.	ID=minimap2_312;Target=lcl|KQ435812.1_mrna_8583 356 481 -
contig_11	genome	cDNA_match	1566466	1566700	97.56	-	.	ID=minimap2_312;Target=lcl|KQ435812.1_mrna_8583 482 716 -
contig_11	genome	cDNA_match	1566875	1567832	97.56	-	.	ID=minimap2_312;Target=lcl|KQ435812.1_mrna_8583 717 1674 -
contig_11	genome	cDNA_match	1567956	1568554	97.56	-	.	ID=minimap2_312;Target=lcl|KQ435812.1_mrna_8583 1675 2276 -
contig_11	genome	cDNA_match	1568774	1568991	97.56	-	.	ID=minimap2_312;Target=lcl|KQ435812.1_mrna_8583 2277 2494 -
contig_11	genome	cDNA_match	1569082	1569290	97.56	-	.	ID=minimap2_312;Target=lcl|KQ435812.1_mrna_8583 2495 2703 -
contig_11	genome	cDNA_match	1569361	1569787	97.56	-	.	ID=minimap2_312;Target=lcl|KQ435812.1_mrna_8583 2704 3130 -
contig_11	genome	cDNA_match	1569875	1570110	97.56	-	.	ID=minimap2_312;Target=lcl|KQ435812.1_mrna_8583 3131 3366 -
contig_11	genome	cDNA_match	1570879	1571119	97.56	-	.	ID=minimap2_312;Target=lcl|KQ435812.1_mrna_8583 3367 3607 -
contig_11	genome	cDNA_match	1571223	1571346	97.56	-	.	ID=minimap2_312;Target=lcl|KQ435812.1_mrna_8583 3608 3731 -
contig_11	genome	cDNA_match	1571417	1571641	97.56	-	.	ID=minimap2_312;Target=lcl|KQ435812.1_mrna_8583 3732 3956 -
contig_11	genome	cDNA_match	1571718	1571784	97.56	-	.	ID=minimap2_312;Target=lcl|KQ435812.1_mrna_8583 3957 4023 -
contig_11	genome	cDNA_match	1571873	1572046	97.56	-	.	ID=minimap2_312;Target=lcl|KQ435812.1_mrna_8583 4024 4197 -
contig_11	genome	cDNA_match	1572161	1572472	97.56	-	.	ID=minimap2_312;Target=lcl|KQ435812.1_mrna_8583 4198 4509 -
contig_11	genome	cDNA_match	1572537	1572597	97.56	-	.	ID=minimap2_312;Target=lcl|KQ435812.1_mrna_8583 4510 4680 -
contig_11	genome	cDNA_match	1573320	1573430	98.54	+	.	ID=minimap2_313;Target=lcl|KQ435812.1_cds_KOX72763.1_8584 1 111 +
contig_11	genome	cDNA_match	1573800	1574132	98.54	+	.	ID=minimap2_313;Target=lcl|KQ435812.1_cds_KOX72763.1_8584 112 444 +
contig_11	genome	cDNA_match	1574213	1574771	98.54	+	.	ID=minimap2_313;Target=lcl|KQ435812.1_cds_KOX72763.1_8584 445 1003 +
contig_11	genome	cDNA_match	1574850	1575132	98.54	+	.	ID=minimap2_313;Target=lcl|KQ435812.1_cds_KOX72763.1_8584 1004 1305 +
contig_11	genome	cDNA_match	1573320	1573430	98.54	+	.	ID=minimap2_314;Target=lcl|KQ435812.1_mrna_8584 1 111 +
contig_11	genome	cDNA_match	1573800	1574132	98.54	+	.	ID=minimap2_314;Target=lcl|KQ435812.1_mrna_8584 112 444 +
contig_11	genome	cDNA_match	1574213	1574771	98.54	+	.	ID=minimap2_314;Target=lcl|KQ435812.1_mrna_8584 445 1003 +
contig_11	genome	cDNA_match	1574850	1575132	98.54	+	.	ID=minimap2_314;Target=lcl|KQ435812.1_mrna_8584 1004 1305 +
contig_11	genome	cDNA_match	1575613	1576246	97.97	-	.	ID=minimap2_315;Target=lcl|KQ435812.1_cds_KOX72764.1_8585 1 634 -
contig_11	genome	cDNA_match	1576322	1576561	97.97	-	.	ID=minimap2_315;Target=lcl|KQ435812.1_cds_KOX72764.1_8585 635 874 -
contig_11	genome	cDNA_match	1576616	1576755	97.97	-	.	ID=minimap2_315;Target=lcl|KQ435812.1_cds_KOX72764.1_8585 875 1035 -
contig_11	genome	cDNA_match	1575613	1576246	97.97	-	.	ID=minimap2_316;Target=lcl|KQ435812.1_mrna_8585 1 634 -
contig_11	genome	cDNA_match	1576322	1576561	97.97	-	.	ID=minimap2_316;Target=lcl|KQ435812.1_mrna_8585 635 874 -
contig_11	genome	cDNA_match	1576616	1576755	97.97	-	.	ID=minimap2_316;Target=lcl|KQ435812.1_mrna_8585 875 1035 -
contig_11	genome	cDNA_match	1578003	1578166	95.18	-	.	ID=minimap2_317;Target=lcl|KQ435812.1_cds_KOX72765.1_8586 1 164 -
contig_11	genome	cDNA_match	1578550	1578709	95.18	-	.	ID=minimap2_317;Target=lcl|KQ435812.1_cds_KOX72765.1_8586 165 324 -
contig_11	genome	cDNA_match	1579096	1579346	95.18	-	.	ID=minimap2_317;Target=lcl|KQ435812.1_cds_KOX72765.1_8586 325 581 -
contig_11	genome	cDNA_match	1580623	1580807	95.18	-	.	ID=minimap2_317;Target=lcl|KQ435812.1_cds_KOX72765.1_8586 582 766 -
contig_11	genome	cDNA_match	1583128	1583276	95.18	-	.	ID=minimap2_317;Target=lcl|KQ435812.1_cds_KOX72765.1_8586 767 951 -
contig_11	genome	cDNA_match	1578003	1578166	95.18	-	.	ID=minimap2_318;Target=lcl|KQ435812.1_mrna_8586 1 164 -
contig_11	genome	cDNA_match	1578550	1578709	95.18	-	.	ID=minimap2_318;Target=lcl|KQ435812.1_mrna_8586 165 324 -
contig_11	genome	cDNA_match	1579096	1579346	95.18	-	.	ID=minimap2_318;Target=lcl|KQ435812.1_mrna_8586 325 581 -
contig_11	genome	cDNA_match	1580623	1580807	95.18	-	.	ID=minimap2_318;Target=lcl|KQ435812.1_mrna_8586 582 766 -
contig_11	genome	cDNA_match	1583128	1583276	95.18	-	.	ID=minimap2_318;Target=lcl|KQ435812.1_mrna_8586 767 951 -
contig_11	genome	cDNA_match	1583339	1583546	96.54	+	.	ID=minimap2_319;Target=lcl|KQ435812.1_cds_KOX72766.1_8587 1 208 +
contig_11	genome	cDNA_match	1583782	1583944	96.54	+	.	ID=minimap2_319;Target=lcl|KQ435812.1_cds_KOX72766.1_8587 209 371 +
contig_11	genome	cDNA_match	1584198	1584610	96.54	+	.	ID=minimap2_319;Target=lcl|KQ435812.1_cds_KOX72766.1_8587 372 784 +
contig_11	genome	cDNA_match	1584733	1584826	96.54	+	.	ID=minimap2_319;Target=lcl|KQ435812.1_cds_KOX72766.1_8587 785 878 +
contig_11	genome	cDNA_match	1584911	1585136	96.54	+	.	ID=minimap2_319;Target=lcl|KQ435812.1_cds_KOX72766.1_8587 879 1104 +
contig_11	genome	cDNA_match	1585213	1585372	96.54	+	.	ID=minimap2_319;Target=lcl|KQ435812.1_cds_KOX72766.1_8587 1105 1264 +
contig_11	genome	cDNA_match	1585499	1585722	96.54	+	.	ID=minimap2_319;Target=lcl|KQ435812.1_cds_KOX72766.1_8587 1265 1488 +
contig_11	genome	cDNA_match	1585795	1585965	96.54	+	.	ID=minimap2_319;Target=lcl|KQ435812.1_cds_KOX72766.1_8587 1489 1659 +
contig_11	genome	cDNA_match	1586040	1586139	96.54	+	.	ID=minimap2_319;Target=lcl|KQ435812.1_cds_KOX72766.1_8587 1660 1818 +
contig_11	genome	cDNA_match	1583339	1583546	96.54	+	.	ID=minimap2_320;Target=lcl|KQ435812.1_mrna_8587 1 208 +
contig_11	genome	cDNA_match	1583782	1583944	96.54	+	.	ID=minimap2_320;Target=lcl|KQ435812.1_mrna_8587 209 371 +
contig_11	genome	cDNA_match	1584198	1584610	96.54	+	.	ID=minimap2_320;Target=lcl|KQ435812.1_mrna_8587 372 784 +
contig_11	genome	cDNA_match	1584733	1584826	96.54	+	.	ID=minimap2_320;Target=lcl|KQ435812.1_mrna_8587 785 878 +
contig_11	genome	cDNA_match	1584911	1585136	96.54	+	.	ID=minimap2_320;Target=lcl|KQ435812.1_mrna_8587 879 1104 +
contig_11	genome	cDNA_match	1585213	1585372	96.54	+	.	ID=minimap2_320;Target=lcl|KQ435812.1_mrna_8587 1105 1264 +
contig_11	genome	cDNA_match	1585499	1585722	96.54	+	.	ID=minimap2_320;Target=lcl|KQ435812.1_mrna_8587 1265 1488 +
contig_11	genome	cDNA_match	1585795	1585965	96.54	+	.	ID=minimap2_320;Target=lcl|KQ435812.1_mrna_8587 1489 1659 +
contig_11	genome	cDNA_match	1586040	1586139	96.54	+	.	ID=minimap2_320;Target=lcl|KQ435812.1_mrna_8587 1660 1818 +
contig_11	genome	cDNA_match	1586526	1586682	96.84	-	.	ID=minimap2_321;Target=lcl|KQ435812.1_cds_KOX72767.1_8588 1 157 -
contig_11	genome	cDNA_match	1586784	1586883	96.84	-	.	ID=minimap2_321;Target=lcl|KQ435812.1_cds_KOX72767.1_8588 158 262 -
contig_11	genome	cDNA_match	1586993	1587166	96.84	-	.	ID=minimap2_321;Target=lcl|KQ435812.1_cds_KOX72767.1_8588 263 436 -
contig_11	genome	cDNA_match	1587235	1587445	96.84	-	.	ID=minimap2_321;Target=lcl|KQ435812.1_cds_KOX72767.1_8588 437 647 -
contig_11	genome	cDNA_match	1587511	1587711	96.84	-	.	ID=minimap2_321;Target=lcl|KQ435812.1_cds_KOX72767.1_8588 648 848 -
contig_11	genome	cDNA_match	1587788	1587962	96.84	-	.	ID=minimap2_321;Target=lcl|KQ435812.1_cds_KOX72767.1_8588 849 1023 -
contig_11	genome	cDNA_match	1588027	1588110	96.84	-	.	ID=minimap2_321;Target=lcl|KQ435812.1_cds_KOX72767.1_8588 1024 1131 -
contig_11	genome	cDNA_match	1586526	1586682	96.84	-	.	ID=minimap2_322;Target=lcl|KQ435812.1_mrna_8588 1 157 -
contig_11	genome	cDNA_match	1586784	1586883	96.84	-	.	ID=minimap2_322;Target=lcl|KQ435812.1_mrna_8588 158 262 -
contig_11	genome	cDNA_match	1586993	1587166	96.84	-	.	ID=minimap2_322;Target=lcl|KQ435812.1_mrna_8588 263 436 -
contig_11	genome	cDNA_match	1587235	1587445	96.84	-	.	ID=minimap2_322;Target=lcl|KQ435812.1_mrna_8588 437 647 -
contig_11	genome	cDNA_match	1587511	1587711	96.84	-	.	ID=minimap2_322;Target=lcl|KQ435812.1_mrna_8588 648 848 -
contig_11	genome	cDNA_match	1587788	1587962	96.84	-	.	ID=minimap2_322;Target=lcl|KQ435812.1_mrna_8588 849 1023 -
contig_11	genome	cDNA_match	1588027	1588110	96.84	-	.	ID=minimap2_322;Target=lcl|KQ435812.1_mrna_8588 1024 1131 -
contig_11	genome	cDNA_match	1594627	1594717	95.50	+	.	ID=minimap2_323;Target=lcl|KQ435812.1_cds_KOX72768.1_8589 1 91 +
contig_11	genome	cDNA_match	1594997	1595096	95.50	+	.	ID=minimap2_323;Target=lcl|KQ435812.1_cds_KOX72768.1_8589 92 225 +
contig_11	genome	cDNA_match	1594627	1594717	95.50	+	.	ID=minimap2_324;Target=lcl|KQ435812.1_mrna_8589 1 91 +
contig_11	genome	cDNA_match	1594997	1595096	95.50	+	.	ID=minimap2_324;Target=lcl|KQ435812.1_mrna_8589 92 225 +
contig_11	genome	cDNA_match	1595410	1595710	97.52	+	.	ID=minimap2_325;Target=lcl|KQ435812.1_cds_KOX72769.1_8590 1 301 +
contig_11	genome	cDNA_match	1597164	1597431	97.52	+	.	ID=minimap2_325;Target=lcl|KQ435812.1_cds_KOX72769.1_8590 302 569 +
contig_11	genome	cDNA_match	1601755	1601988	97.52	+	.	ID=minimap2_325;Target=lcl|KQ435812.1_cds_KOX72769.1_8590 570 803 +
contig_11	genome	cDNA_match	1605047	1605326	97.52	+	.	ID=minimap2_325;Target=lcl|KQ435812.1_cds_KOX72769.1_8590 804 1083 +
contig_11	genome	cDNA_match	1605477	1605690	97.52	+	.	ID=minimap2_325;Target=lcl|KQ435812.1_cds_KOX72769.1_8590 1084 1297 +
contig_11	genome	cDNA_match	1606189	1606474	97.52	+	.	ID=minimap2_325;Target=lcl|KQ435812.1_cds_KOX72769.1_8590 1298 1583 +
contig_11	genome	cDNA_match	1609991	1610137	97.52	+	.	ID=minimap2_325;Target=lcl|KQ435812.1_cds_KOX72769.1_8590 1584 1773 +
contig_11	genome	cDNA_match	1595410	1595710	97.52	+	.	ID=minimap2_326;Target=lcl|KQ435812.1_mrna_8590 1 301 +
contig_11	genome	cDNA_match	1597164	1597431	97.52	+	.	ID=minimap2_326;Target=lcl|KQ435812.1_mrna_8590 302 569 +
contig_11	genome	cDNA_match	1601755	1601988	97.52	+	.	ID=minimap2_326;Target=lcl|KQ435812.1_mrna_8590 570 803 +
contig_11	genome	cDNA_match	1605047	1605326	97.52	+	.	ID=minimap2_326;Target=lcl|KQ435812.1_mrna_8590 804 1083 +
contig_11	genome	cDNA_match	1605477	1605690	97.52	+	.	ID=minimap2_326;Target=lcl|KQ435812.1_mrna_8590 1084 1297 +
contig_11	genome	cDNA_match	1606189	1606474	97.52	+	.	ID=minimap2_326;Target=lcl|KQ435812.1_mrna_8590 1298 1583 +
contig_11	genome	cDNA_match	1609991	1610137	97.52	+	.	ID=minimap2_326;Target=lcl|KQ435812.1_mrna_8590 1584 1773 +
contig_11	genome	cDNA_match	1609388	1609522	95.56	-	.	ID=minimap2_327;Target=lcl|KQ435812.1_cds_KOX72770.1_8591 1 135 -
contig_11	genome	cDNA_match	1610003	1610082	95.56	-	.	ID=minimap2_327;Target=lcl|KQ435812.1_cds_KOX72770.1_8591 136 225 -
contig_11	genome	cDNA_match	1609388	1609522	95.56	-	.	ID=minimap2_328;Target=lcl|KQ435812.1_mrna_8591 1 135 -
contig_11	genome	cDNA_match	1610003	1610082	95.56	-	.	ID=minimap2_328;Target=lcl|KQ435812.1_mrna_8591 136 225 -
contig_11	genome	cDNA_match	1610416	1610456	98.15	+	.	ID=minimap2_329;Target=lcl|KQ435812.1_cds_KOX72771.1_8592 1 41 +
contig_11	genome	cDNA_match	1613500	1614255	98.15	+	.	ID=minimap2_329;Target=lcl|KQ435812.1_cds_KOX72771.1_8592 42 797 +
contig_11	genome	cDNA_match	1614346	1614505	98.15	+	.	ID=minimap2_329;Target=lcl|KQ435812.1_cds_KOX72771.1_8592 798 975 +
contig_11	genome	cDNA_match	1610416	1610456	98.15	+	.	ID=minimap2_330;Target=lcl|KQ435812.1_mrna_8592 1 41 +
contig_11	genome	cDNA_match	1613500	1614255	98.15	+	.	ID=minimap2_330;Target=lcl|KQ435812.1_mrna_8592 42 797 +
contig_11	genome	cDNA_match	1614346	1614505	98.15	+	.	ID=minimap2_330;Target=lcl|KQ435812.1_mrna_8592 798 975 +
contig_11	genome	cDNA_match	1615355	1615620	98.61	-	.	ID=minimap2_331;Target=lcl|KQ435812.1_cds_KOX72772.1_8593 1 266 -
contig_11	genome	cDNA_match	1615703	1615965	98.61	-	.	ID=minimap2_331;Target=lcl|KQ435812.1_cds_KOX72772.1_8593 267 529 -
contig_11	genome	cDNA_match	1616038	1616226	98.61	-	.	ID=minimap2_331;Target=lcl|KQ435812.1_cds_KOX72772.1_8593 530 718 -
contig_11	genome	cDNA_match	1616289	1616348	98.61	-	.	ID=minimap2_331;Target=lcl|KQ435812.1_cds_KOX72772.1_8593 719 789 -
contig_11	genome	cDNA_match	1615355	1615620	98.61	-	.	ID=minimap2_332;Target=lcl|KQ435812.1_mrna_8593 1 266 -
contig_11	genome	cDNA_match	1615703	1615965	98.61	-	.	ID=minimap2_332;Target=lcl|KQ435812.1_mrna_8593 267 529 -
contig_11	genome	cDNA_match	1616038	1616226	98.61	-	.	ID=minimap2_332;Target=lcl|KQ435812.1_mrna_8593 530 718 -
contig_11	genome	cDNA_match	1616289	1616348	98.61	-	.	ID=minimap2_332;Target=lcl|KQ435812.1_mrna_8593 719 789 -
contig_11	genome	cDNA_match	1617036	1617145	98.32	+	.	ID=minimap2_333;Target=lcl|KQ435812.1_cds_KOX72773.1_8594 1 110 +
contig_11	genome	cDNA_match	1617370	1617498	98.32	+	.	ID=minimap2_333;Target=lcl|KQ435812.1_cds_KOX72773.1_8594 111 239 +
contig_11	genome	cDNA_match	1617584	1617718	98.32	+	.	ID=minimap2_333;Target=lcl|KQ435812.1_cds_KOX72773.1_8594 240 374 +
contig_11	genome	cDNA_match	1617778	1617926	98.32	+	.	ID=minimap2_333;Target=lcl|KQ435812.1_cds_KOX72773.1_8594 375 523 +
contig_11	genome	cDNA_match	1618007	1618244	98.32	+	.	ID=minimap2_333;Target=lcl|KQ435812.1_cds_KOX72773.1_8594 524 761 +
contig_11	genome	cDNA_match	1618316	1618432	98.32	+	.	ID=minimap2_333;Target=lcl|KQ435812.1_cds_KOX72773.1_8594 762 878 +
contig_11	genome	cDNA_match	1618542	1618740	98.32	+	.	ID=minimap2_333;Target=lcl|KQ435812.1_cds_KOX72773.1_8594 879 1077 +
contig_11	genome	cDNA_match	1618812	1618978	98.32	+	.	ID=minimap2_333;Target=lcl|KQ435812.1_cds_KOX72773.1_8594 1078 1244 +
contig_11	genome	cDNA_match	1619088	1619231	98.32	+	.	ID=minimap2_333;Target=lcl|KQ435812.1_cds_KOX72773.1_8594 1245 1388 +
contig_11	genome	cDNA_match	1619305	1619411	98.32	+	.	ID=minimap2_333;Target=lcl|KQ435812.1_cds_KOX72773.1_8594 1389 1495 +
contig_11	genome	cDNA_match	1620042	1620239	98.32	+	.	ID=minimap2_333;Target=lcl|KQ435812.1_cds_KOX72773.1_8594 1496 1722 +
contig_11	genome	cDNA_match	1617036	1617145	98.32	+	.	ID=minimap2_334;Target=lcl|KQ435812.1_mrna_8594 1 110 +
contig_11	genome	cDNA_match	1617370	1617498	98.32	+	.	ID=minimap2_334;Target=lcl|KQ435812.1_mrna_8594 111 239 +
contig_11	genome	cDNA_match	1617584	1617718	98.32	+	.	ID=minimap2_334;Target=lcl|KQ435812.1_mrna_8594 240 374 +
contig_11	genome	cDNA_match	1617778	1617926	98.32	+	.	ID=minimap2_334;Target=lcl|KQ435812.1_mrna_8594 375 523 +
contig_11	genome	cDNA_match	1618007	1618244	98.32	+	.	ID=minimap2_334;Target=lcl|KQ435812.1_mrna_8594 524 761 +
contig_11	genome	cDNA_match	1618316	1618432	98.32	+	.	ID=minimap2_334;Target=lcl|KQ435812.1_mrna_8594 762 878 +
contig_11	genome	cDNA_match	1618542	1618740	98.32	+	.	ID=minimap2_334;Target=lcl|KQ435812.1_mrna_8594 879 1077 +
contig_11	genome	cDNA_match	1618812	1618978	98.32	+	.	ID=minimap2_334;Target=lcl|KQ435812.1_mrna_8594 1078 1244 +
contig_11	genome	cDNA_match	1619088	1619231	98.32	+	.	ID=minimap2_334;Target=lcl|KQ435812.1_mrna_8594 1245 1388 +
contig_11	genome	cDNA_match	1619305	1619411	98.32	+	.	ID=minimap2_334;Target=lcl|KQ435812.1_mrna_8594 1389 1495 +
contig_11	genome	cDNA_match	1620042	1620239	98.32	+	.	ID=minimap2_334;Target=lcl|KQ435812.1_mrna_8594 1496 1722 +
contig_11	genome	cDNA_match	1619907	1620044	97.22	-	.	ID=minimap2_335;Target=lcl|KQ435812.1_cds_KOX72774.1_8595 1 138 -
contig_11	genome	cDNA_match	1620128	1620269	97.22	-	.	ID=minimap2_335;Target=lcl|KQ435812.1_cds_KOX72774.1_8595 139 288 -
contig_11	genome	cDNA_match	1619907	1620044	97.22	-	.	ID=minimap2_336;Target=lcl|KQ435812.1_mrna_8595 1 138 -
contig_11	genome	cDNA_match	1620128	1620269	97.22	-	.	ID=minimap2_336;Target=lcl|KQ435812.1_mrna_8595 139 288 -
contig_11	genome	cDNA_match	1621218	1621301	98.80	-	.	ID=minimap2_337;Target=lcl|KQ435812.1_cds_KOX72775.1_8596 1 84 -
contig_11	genome	cDNA_match	1625682	1625792	98.80	-	.	ID=minimap2_337;Target=lcl|KQ435812.1_cds_KOX72775.1_8596 85 195 -
contig_11	genome	cDNA_match	1629745	1629792	98.80	-	.	ID=minimap2_337;Target=lcl|KQ435812.1_cds_KOX72775.1_8596 196 243 -
contig_11	genome	cDNA_match	1631777	1631952	98.80	-	.	ID=minimap2_337;Target=lcl|KQ435812.1_cds_KOX72775.1_8596 244 419 -
contig_11	genome	cDNA_match	1634306	1634363	98.80	-	.	ID=minimap2_337;Target=lcl|KQ435812.1_cds_KOX72775.1_8596 420 477 -
contig_11	genome	cDNA_match	1638399	1638552	98.80	-	.	ID=minimap2_337;Target=lcl|KQ435812.1_cds_KOX72775.1_8596 478 631 -
contig_11	genome	cDNA_match	1643437	1643472	98.80	-	.	ID=minimap2_337;Target=lcl|KQ435812.1_cds_KOX72775.1_8596 632 667 -
contig_11	genome	cDNA_match	1644865	1645063	98.80	-	.	ID=minimap2_337;Target=lcl|KQ435812.1_cds_KOX72775.1_8596 668 866 -
contig_11	genome	cDNA_match	1645850	1645973	98.80	-	.	ID=minimap2_337;Target=lcl|KQ435812.1_cds_KOX72775.1_8596 867 1032 -
contig_11	genome	cDNA_match	1621218	1621301	98.80	-	.	ID=minimap2_338;Target=lcl|KQ435812.1_mrna_8596 1 84 -
contig_11	genome	cDNA_match	1625682	1625792	98.80	-	.	ID=minimap2_338;Target=lcl|KQ435812.1_mrna_8596 85 195 -
contig_11	genome	cDNA_match	1629745	1629792	98.80	-	.	ID=minimap2_338;Target=lcl|KQ435812.1_mrna_8596 196 243 -
contig_11	genome	cDNA_match	1631777	1631952	98.80	-	.	ID=minimap2_338;Target=lcl|KQ435812.1_mrna_8596 244 419 -
contig_11	genome	cDNA_match	1634306	1634363	98.80	-	.	ID=minimap2_338;Target=lcl|KQ435812.1_mrna_8596 420 477 -
contig_11	genome	cDNA_match	1638399	1638552	98.80	-	.	ID=minimap2_338;Target=lcl|KQ435812.1_mrna_8596 478 631 -
contig_11	genome	cDNA_match	1643437	1643472	98.80	-	.	ID=minimap2_338;Target=lcl|KQ435812.1_mrna_8596 632 667 -
contig_11	genome	cDNA_match	1644865	1645063	98.80	-	.	ID=minimap2_338;Target=lcl|KQ435812.1_mrna_8596 668 866 -
contig_11	genome	cDNA_match	1645850	1645973	98.80	-	.	ID=minimap2_338;Target=lcl|KQ435812.1_mrna_8596 867 1032 -
contig_11	genome	cDNA_match	1646707	1646827	96.41	+	.	ID=minimap2_339;Target=lcl|KQ435812.1_cds_KOX72776.1_8597 1 121 +
contig_11	genome	cDNA_match	1652586	1652947	96.41	+	.	ID=minimap2_339;Target=lcl|KQ435812.1_cds_KOX72776.1_8597 122 489 +
contig_11	genome	cDNA_match	1646707	1646827	96.41	+	.	ID=minimap2_340;Target=lcl|KQ435812.1_mrna_8597 1 121 +
contig_11	genome	cDNA_match	1652586	1652947	96.41	+	.	ID=minimap2_340;Target=lcl|KQ435812.1_mrna_8597 122 489 +
contig_11	genome	cDNA_match	1679094	1679289	99.27	-	.	ID=minimap2_341;Target=lcl|KQ435812.1_cds_KOX72777.1_8598 1 196 -
contig_11	genome	cDNA_match	1679371	1679652	99.27	-	.	ID=minimap2_341;Target=lcl|KQ435812.1_cds_KOX72777.1_8598 197 478 -
contig_11	genome	cDNA_match	1679760	1679921	99.27	-	.	ID=minimap2_341;Target=lcl|KQ435812.1_cds_KOX72777.1_8598 479 640 -
contig_11	genome	cDNA_match	1679995	1680236	99.27	-	.	ID=minimap2_341;Target=lcl|KQ435812.1_cds_KOX72777.1_8598 641 882 -
contig_11	genome	cDNA_match	1680327	1680496	99.27	-	.	ID=minimap2_341;Target=lcl|KQ435812.1_cds_KOX72777.1_8598 883 1052 -
contig_11	genome	cDNA_match	1680565	1680726	99.27	-	.	ID=minimap2_341;Target=lcl|KQ435812.1_cds_KOX72777.1_8598 1053 1214 -
contig_11	genome	cDNA_match	1680819	1680921	99.27	-	.	ID=minimap2_341;Target=lcl|KQ435812.1_cds_KOX72777.1_8598 1215 1317 -
contig_11	genome	cDNA_match	1680993	1681090	99.27	-	.	ID=minimap2_341;Target=lcl|KQ435812.1_cds_KOX72777.1_8598 1318 1415 -
contig_11	genome	cDNA_match	1681167	1681312	99.27	-	.	ID=minimap2_341;Target=lcl|KQ435812.1_cds_KOX72777.1_8598 1416 1561 -
contig_11	genome	cDNA_match	1681508	1681549	99.27	-	.	ID=minimap2_341;Target=lcl|KQ435812.1_cds_KOX72777.1_8598 1562 1603 -
contig_11	genome	cDNA_match	1681645	1681898	99.27	-	.	ID=minimap2_341;Target=lcl|KQ435812.1_cds_KOX72777.1_8598 1604 1857 -
contig_11	genome	cDNA_match	1681987	1682129	99.27	-	.	ID=minimap2_341;Target=lcl|KQ435812.1_cds_KOX72777.1_8598 1858 2000 -
contig_11	genome	cDNA_match	1682216	1682469	99.27	-	.	ID=minimap2_341;Target=lcl|KQ435812.1_cds_KOX72777.1_8598 2001 2254 -
contig_11	genome	cDNA_match	1682549	1682623	99.27	-	.	ID=minimap2_341;Target=lcl|KQ435812.1_cds_KOX72777.1_8598 2255 2329 -
contig_11	genome	cDNA_match	1682723	1683104	99.27	-	.	ID=minimap2_341;Target=lcl|KQ435812.1_cds_KOX72777.1_8598 2330 2711 -
contig_11	genome	cDNA_match	1683204	1683334	99.27	-	.	ID=minimap2_341;Target=lcl|KQ435812.1_cds_KOX72777.1_8598 2712 2842 -
contig_11	genome	cDNA_match	1683402	1683502	99.27	-	.	ID=minimap2_341;Target=lcl|KQ435812.1_cds_KOX72777.1_8598 2843 2943 -
contig_11	genome	cDNA_match	1683588	1683647	99.27	-	.	ID=minimap2_341;Target=lcl|KQ435812.1_cds_KOX72777.1_8598 2944 3003 -
contig_11	genome	cDNA_match	1683726	1683910	99.27	-	.	ID=minimap2_341;Target=lcl|KQ435812.1_cds_KOX72777.1_8598 3004 3188 -
contig_11	genome	cDNA_match	1683988	1684133	99.27	-	.	ID=minimap2_341;Target=lcl|KQ435812.1_cds_KOX72777.1_8598 3189 3334 -
contig_11	genome	cDNA_match	1684206	1684445	99.27	-	.	ID=minimap2_341;Target=lcl|KQ435812.1_cds_KOX72777.1_8598 3335 3574 -
contig_11	genome	cDNA_match	1684767	1684869	99.27	-	.	ID=minimap2_341;Target=lcl|KQ435812.1_cds_KOX72777.1_8598 3575 3677 -
contig_11	genome	cDNA_match	1685000	1685152	99.27	-	.	ID=minimap2_341;Target=lcl|KQ435812.1_cds_KOX72777.1_8598 3678 3858 -
contig_11	genome	cDNA_match	1679094	1679289	99.27	-	.	ID=minimap2_342;Target=lcl|KQ435812.1_mrna_8598 1 196 -
contig_11	genome	cDNA_match	1679371	1679652	99.27	-	.	ID=minimap2_342;Target=lcl|KQ435812.1_mrna_8598 197 478 -
contig_11	genome	cDNA_match	1679760	1679921	99.27	-	.	ID=minimap2_342;Target=lcl|KQ435812.1_mrna_8598 479 640 -
contig_11	genome	cDNA_match	1679995	1680236	99.27	-	.	ID=minimap2_342;Target=lcl|KQ435812.1_mrna_8598 641 882 -
contig_11	genome	cDNA_match	1680327	1680496	99.27	-	.	ID=minimap2_342;Target=lcl|KQ435812.1_mrna_8598 883 1052 -
contig_11	genome	cDNA_match	1680565	1680726	99.27	-	.	ID=minimap2_342;Target=lcl|KQ435812.1_mrna_8598 1053 1214 -
contig_11	genome	cDNA_match	1680819	1680921	99.27	-	.	ID=minimap2_342;Target=lcl|KQ435812.1_mrna_8598 1215 1317 -
contig_11	genome	cDNA_match	1680993	1681090	99.27	-	.	ID=minimap2_342;Target=lcl|KQ435812.1_mrna_8598 1318 1415 -
contig_11	genome	cDNA_match	1681167	1681312	99.27	-	.	ID=minimap2_342;Target=lcl|KQ435812.1_mrna_8598 1416 1561 -
contig_11	genome	cDNA_match	1681508	1681549	99.27	-	.	ID=minimap2_342;Target=lcl|KQ435812.1_mrna_8598 1562 1603 -
contig_11	genome	cDNA_match	1681645	1681898	99.27	-	.	ID=minimap2_342;Target=lcl|KQ435812.1_mrna_8598 1604 1857 -
contig_11	genome	cDNA_match	1681987	1682129	99.27	-	.	ID=minimap2_342;Target=lcl|KQ435812.1_mrna_8598 1858 2000 -
contig_11	genome	cDNA_match	1682216	1682469	99.27	-	.	ID=minimap2_342;Target=lcl|KQ435812.1_mrna_8598 2001 2254 -
contig_11	genome	cDNA_match	1682549	1682623	99.27	-	.	ID=minimap2_342;Target=lcl|KQ435812.1_mrna_8598 2255 2329 -
contig_11	genome	cDNA_match	1682723	1683104	99.27	-	.	ID=minimap2_342;Target=lcl|KQ435812.1_mrna_8598 2330 2711 -
contig_11	genome	cDNA_match	1683204	1683334	99.27	-	.	ID=minimap2_342;Target=lcl|KQ435812.1_mrna_8598 2712 2842 -
contig_11	genome	cDNA_match	1683402	1683502	99.27	-	.	ID=minimap2_342;Target=lcl|KQ435812.1_mrna_8598 2843 2943 -
contig_11	genome	cDNA_match	1683588	1683647	99.27	-	.	ID=minimap2_342;Target=lcl|KQ435812.1_mrna_8598 2944 3003 -
contig_11	genome	cDNA_match	1683726	1683910	99.27	-	.	ID=minimap2_342;Target=lcl|KQ435812.1_mrna_8598 3004 3188 -
contig_11	genome	cDNA_match	1683988	1684133	99.27	-	.	ID=minimap2_342;Target=lcl|KQ435812.1_mrna_8598 3189 3334 -
contig_11	genome	cDNA_match	1684206	1684445	99.27	-	.	ID=minimap2_342;Target=lcl|KQ435812.1_mrna_8598 3335 3574 -
contig_11	genome	cDNA_match	1684767	1684869	99.27	-	.	ID=minimap2_342;Target=lcl|KQ435812.1_mrna_8598 3575 3677 -
contig_11	genome	cDNA_match	1685000	1685152	99.27	-	.	ID=minimap2_342;Target=lcl|KQ435812.1_mrna_8598 3678 3858 -
contig_11	genome	cDNA_match	1686334	1686372	98.29	-	.	ID=minimap2_343;Target=lcl|KQ435812.1_cds_KOX72778.1_8599 1 39 -
contig_11	genome	cDNA_match	1686938	1687170	98.29	-	.	ID=minimap2_343;Target=lcl|KQ435812.1_cds_KOX72778.1_8599 40 272 -
contig_11	genome	cDNA_match	1687265	1687553	98.29	-	.	ID=minimap2_343;Target=lcl|KQ435812.1_cds_KOX72778.1_8599 273 561 -
contig_11	genome	cDNA_match	1687639	1688206	98.29	-	.	ID=minimap2_343;Target=lcl|KQ435812.1_cds_KOX72778.1_8599 562 1129 -
contig_11	genome	cDNA_match	1688275	1688423	98.29	-	.	ID=minimap2_343;Target=lcl|KQ435812.1_cds_KOX72778.1_8599 1130 1278 -
contig_11	genome	cDNA_match	1688619	1688775	98.29	-	.	ID=minimap2_343;Target=lcl|KQ435812.1_cds_KOX72778.1_8599 1279 1435 -
contig_11	genome	cDNA_match	1688901	1688957	98.29	-	.	ID=minimap2_343;Target=lcl|KQ435812.1_cds_KOX72778.1_8599 1436 1518 -
contig_11	genome	cDNA_match	1686334	1686372	98.29	-	.	ID=minimap2_344;Target=lcl|KQ435812.1_mrna_8599 1 39 -
contig_11	genome	cDNA_match	1686938	1687170	98.29	-	.	ID=minimap2_344;Target=lcl|KQ435812.1_mrna_8599 40 272 -
contig_11	genome	cDNA_match	1687265	1687553	98.29	-	.	ID=minimap2_344;Target=lcl|KQ435812.1_mrna_8599 273 561 -
contig_11	genome	cDNA_match	1687639	1688206	98.29	-	.	ID=minimap2_344;Target=lcl|KQ435812.1_mrna_8599 562 1129 -
contig_11	genome	cDNA_match	1688275	1688423	98.29	-	.	ID=minimap2_344;Target=lcl|KQ435812.1_mrna_8599 1130 1278 -
contig_11	genome	cDNA_match	1688619	1688775	98.29	-	.	ID=minimap2_344;Target=lcl|KQ435812.1_mrna_8599 1279 1435 -
contig_11	genome	cDNA_match	1688901	1688957	98.29	-	.	ID=minimap2_344;Target=lcl|KQ435812.1_mrna_8599 1436 1518 -
contig_11	genome	cDNA_match	1689673	1689886	97.38	+	.	ID=minimap2_345;Target=lcl|KQ435812.1_cds_KOX72779.1_8600 1 214 +
contig_11	genome	cDNA_match	1690468	1690604	97.38	+	.	ID=minimap2_345;Target=lcl|KQ435812.1_cds_KOX72779.1_8600 215 351 +
contig_11	genome	cDNA_match	1690706	1690830	97.38	+	.	ID=minimap2_345;Target=lcl|KQ435812.1_cds_KOX72779.1_8600 352 476 +
contig_11	genome	cDNA_match	1691123	1691273	97.38	+	.	ID=minimap2_345;Target=lcl|KQ435812.1_cds_KOX72779.1_8600 477 627 +
contig_11	genome	cDNA_match	1691362	1691515	97.38	+	.	ID=minimap2_345;Target=lcl|KQ435812.1_cds_KOX72779.1_8600 628 781 +
contig_11	genome	cDNA_match	1691597	1691734	97.38	+	.	ID=minimap2_345;Target=lcl|KQ435812.1_cds_KOX72779.1_8600 782 919 +
contig_11	genome	cDNA_match	1691792	1691925	97.38	+	.	ID=minimap2_345;Target=lcl|KQ435812.1_cds_KOX72779.1_8600 920 1053 +
contig_11	genome	cDNA_match	1692031	1692241	97.38	+	.	ID=minimap2_345;Target=lcl|KQ435812.1_cds_KOX72779.1_8600 1054 1264 +
contig_11	genome	cDNA_match	1692318	1692427	97.38	+	.	ID=minimap2_345;Target=lcl|KQ435812.1_cds_KOX72779.1_8600 1265 1398 +
contig_11	genome	cDNA_match	1689673	1689886	97.38	+	.	ID=minimap2_346;Target=lcl|KQ435812.1_mrna_8600 1 214 +
contig_11	genome	cDNA_match	1690468	1690604	97.38	+	.	ID=minimap2_346;Target=lcl|KQ435812.1_mrna_8600 215 351 +
contig_11	genome	cDNA_match	1690706	1690830	97.38	+	.	ID=minimap2_346;Target=lcl|KQ435812.1_mrna_8600 352 476 +
contig_11	genome	cDNA_match	1691123	1691273	97.38	+	.	ID=minimap2_346;Target=lcl|KQ435812.1_mrna_8600 477 627 +
contig_11	genome	cDNA_match	1691362	1691515	97.38	+	.	ID=minimap2_346;Target=lcl|KQ435812.1_mrna_8600 628 781 +
contig_11	genome	cDNA_match	1691597	1691734	97.38	+	.	ID=minimap2_346;Target=lcl|KQ435812.1_mrna_8600 782 919 +
contig_11	genome	cDNA_match	1691792	1691925	97.38	+	.	ID=minimap2_346;Target=lcl|KQ435812.1_mrna_8600 920 1053 +
contig_11	genome	cDNA_match	1692031	1692241	97.38	+	.	ID=minimap2_346;Target=lcl|KQ435812.1_mrna_8600 1054 1264 +
contig_11	genome	cDNA_match	1692318	1692427	97.38	+	.	ID=minimap2_346;Target=lcl|KQ435812.1_mrna_8600 1265 1398 +
contig_11	genome	cDNA_match	1693963	1694182	98.55	-	.	ID=minimap2_347;Target=lcl|KQ435812.1_cds_KOX72780.1_8601 1 220 -
contig_11	genome	cDNA_match	1694260	1694367	98.55	-	.	ID=minimap2_347;Target=lcl|KQ435812.1_cds_KOX72780.1_8601 221 328 -
contig_11	genome	cDNA_match	1694445	1694670	98.55	-	.	ID=minimap2_347;Target=lcl|KQ435812.1_cds_KOX72780.1_8601 329 554 -
contig_11	genome	cDNA_match	1694738	1694999	98.55	-	.	ID=minimap2_347;Target=lcl|KQ435812.1_cds_KOX72780.1_8601 555 816 -
contig_11	genome	cDNA_match	1695081	1695300	98.55	-	.	ID=minimap2_347;Target=lcl|KQ435812.1_cds_KOX72780.1_8601 817 1036 -
contig_11	genome	cDNA_match	1695433	1695758	98.55	-	.	ID=minimap2_347;Target=lcl|KQ435812.1_cds_KOX72780.1_8601 1037 1365 -
contig_11	genome	cDNA_match	1693963	1694182	98.55	-	.	ID=minimap2_348;Target=lcl|KQ435812.1_mrna_8601 1 220 -
contig_11	genome	cDNA_match	1694260	1694367	98.55	-	.	ID=minimap2_348;Target=lcl|KQ435812.1_mrna_8601 221 328 -
contig_11	genome	cDNA_match	1694445	1694670	98.55	-	.	ID=minimap2_348;Target=lcl|KQ435812.1_mrna_8601 329 554 -
contig_11	genome	cDNA_match	1694738	1694999	98.55	-	.	ID=minimap2_348;Target=lcl|KQ435812.1_mrna_8601 555 816 -
contig_11	genome	cDNA_match	1695081	1695300	98.55	-	.	ID=minimap2_348;Target=lcl|KQ435812.1_mrna_8601 817 1036 -
contig_11	genome	cDNA_match	1695433	1695758	98.55	-	.	ID=minimap2_348;Target=lcl|KQ435812.1_mrna_8601 1037 1365 -
contig_11	genome	cDNA_match	1698587	1698638	99.64	+	.	ID=minimap2_349;Target=lcl|KQ435812.1_cds_KOX72781.1_8602 1 52 +
contig_11	genome	cDNA_match	1699252	1699333	99.64	+	.	ID=minimap2_349;Target=lcl|KQ435812.1_cds_KOX72781.1_8602 53 134 +
contig_11	genome	cDNA_match	1699412	1699480	99.64	+	.	ID=minimap2_349;Target=lcl|KQ435812.1_cds_KOX72781.1_8602 135 203 +
contig_11	genome	cDNA_match	1699988	1700043	99.64	+	.	ID=minimap2_349;Target=lcl|KQ435812.1_cds_KOX72781.1_8602 204 259 +
contig_11	genome	cDNA_match	1700185	1700296	99.64	+	.	ID=minimap2_349;Target=lcl|KQ435812.1_cds_KOX72781.1_8602 260 371 +
contig_11	genome	cDNA_match	1700371	1700587	99.64	+	.	ID=minimap2_349;Target=lcl|KQ435812.1_cds_KOX72781.1_8602 372 588 +
contig_11	genome	cDNA_match	1700700	1700804	99.64	+	.	ID=minimap2_349;Target=lcl|KQ435812.1_cds_KOX72781.1_8602 589 693 +
contig_11	genome	cDNA_match	1700980	1701117	99.64	+	.	ID=minimap2_349;Target=lcl|KQ435812.1_cds_KOX72781.1_8602 694 834 +
contig_11	genome	cDNA_match	1698587	1698638	99.64	+	.	ID=minimap2_350;Target=lcl|KQ435812.1_mrna_8602 1 52 +
contig_11	genome	cDNA_match	1699252	1699333	99.64	+	.	ID=minimap2_350;Target=lcl|KQ435812.1_mrna_8602 53 134 +
contig_11	genome	cDNA_match	1699412	1699480	99.64	+	.	ID=minimap2_350;Target=lcl|KQ435812.1_mrna_8602 135 203 +
contig_11	genome	cDNA_match	1699988	1700043	99.64	+	.	ID=minimap2_350;Target=lcl|KQ435812.1_mrna_8602 204 259 +
contig_11	genome	cDNA_match	1700185	1700296	99.64	+	.	ID=minimap2_350;Target=lcl|KQ435812.1_mrna_8602 260 371 +
contig_11	genome	cDNA_match	1700371	1700587	99.64	+	.	ID=minimap2_350;Target=lcl|KQ435812.1_mrna_8602 372 588 +
contig_11	genome	cDNA_match	1700700	1700804	99.64	+	.	ID=minimap2_350;Target=lcl|KQ435812.1_mrna_8602 589 693 +
contig_11	genome	cDNA_match	1700980	1701117	99.64	+	.	ID=minimap2_350;Target=lcl|KQ435812.1_mrna_8602 694 834 +
contig_11	genome	cDNA_match	1702859	1702947	98.78	-	.	ID=minimap2_351;Target=lcl|KQ435812.1_cds_KOX72782.1_8603 1 89 -
contig_11	genome	cDNA_match	1703041	1703378	98.78	-	.	ID=minimap2_351;Target=lcl|KQ435812.1_cds_KOX72782.1_8603 90 427 -
contig_11	genome	cDNA_match	1703450	1703703	98.78	-	.	ID=minimap2_351;Target=lcl|KQ435812.1_cds_KOX72782.1_8603 428 681 -
contig_11	genome	cDNA_match	1703788	1703955	98.78	-	.	ID=minimap2_351;Target=lcl|KQ435812.1_cds_KOX72782.1_8603 682 849 -
contig_11	genome	cDNA_match	1704037	1704224	98.78	-	.	ID=minimap2_351;Target=lcl|KQ435812.1_cds_KOX72782.1_8603 850 1037 -
contig_11	genome	cDNA_match	1704303	1704789	98.78	-	.	ID=minimap2_351;Target=lcl|KQ435812.1_cds_KOX72782.1_8603 1038 1524 -
contig_11	genome	cDNA_match	1704972	1705728	98.78	-	.	ID=minimap2_351;Target=lcl|KQ435812.1_cds_KOX72782.1_8603 1525 2281 -
contig_11	genome	cDNA_match	1705828	1707498	98.78	-	.	ID=minimap2_351;Target=lcl|KQ435812.1_cds_KOX72782.1_8603 2282 3952 -
contig_11	genome	cDNA_match	1707607	1709123	98.78	-	.	ID=minimap2_351;Target=lcl|KQ435812.1_cds_KOX72782.1_8603 3953 5469 -
contig_11	genome	cDNA_match	1709206	1709450	98.78	-	.	ID=minimap2_351;Target=lcl|KQ435812.1_cds_KOX72782.1_8603 5470 5714 -
contig_11	genome	cDNA_match	1709518	1709661	98.78	-	.	ID=minimap2_351;Target=lcl|KQ435812.1_cds_KOX72782.1_8603 5715 5858 -
contig_11	genome	cDNA_match	1710029	1710097	98.78	-	.	ID=minimap2_351;Target=lcl|KQ435812.1_cds_KOX72782.1_8603 5859 5927 -
contig_11	genome	cDNA_match	1710156	1710285	98.78	-	.	ID=minimap2_351;Target=lcl|KQ435812.1_cds_KOX72782.1_8603 5928 6132 -
contig_11	genome	cDNA_match	1702859	1702947	98.78	-	.	ID=minimap2_352;Target=lcl|KQ435812.1_mrna_8603 1 89 -
contig_11	genome	cDNA_match	1703041	1703378	98.78	-	.	ID=minimap2_352;Target=lcl|KQ435812.1_mrna_8603 90 427 -
contig_11	genome	cDNA_match	1703450	1703703	98.78	-	.	ID=minimap2_352;Target=lcl|KQ435812.1_mrna_8603 428 681 -
contig_11	genome	cDNA_match	1703788	1703955	98.78	-	.	ID=minimap2_352;Target=lcl|KQ435812.1_mrna_8603 682 849 -
contig_11	genome	cDNA_match	1704037	1704224	98.78	-	.	ID=minimap2_352;Target=lcl|KQ435812.1_mrna_8603 850 1037 -
contig_11	genome	cDNA_match	1704303	1704789	98.78	-	.	ID=minimap2_352;Target=lcl|KQ435812.1_mrna_8603 1038 1524 -
contig_11	genome	cDNA_match	1704972	1705728	98.78	-	.	ID=minimap2_352;Target=lcl|KQ435812.1_mrna_8603 1525 2281 -
contig_11	genome	cDNA_match	1705828	1707498	98.78	-	.	ID=minimap2_352;Target=lcl|KQ435812.1_mrna_8603 2282 3952 -
contig_11	genome	cDNA_match	1707607	1709123	98.78	-	.	ID=minimap2_352;Target=lcl|KQ435812.1_mrna_8603 3953 5469 -
contig_11	genome	cDNA_match	1709206	1709450	98.78	-	.	ID=minimap2_352;Target=lcl|KQ435812.1_mrna_8603 5470 5714 -
contig_11	genome	cDNA_match	1709518	1709661	98.78	-	.	ID=minimap2_352;Target=lcl|KQ435812.1_mrna_8603 5715 5858 -
contig_11	genome	cDNA_match	1710029	1710097	98.78	-	.	ID=minimap2_352;Target=lcl|KQ435812.1_mrna_8603 5859 5927 -
contig_11	genome	cDNA_match	1710156	1710285	98.78	-	.	ID=minimap2_352;Target=lcl|KQ435812.1_mrna_8603 5928 6132 -
contig_11	genome	cDNA_match	1712753	1713052	99.22	+	.	ID=minimap2_353;Target=lcl|KQ435812.1_cds_KOX72783.1_8604 1 300 +
contig_11	genome	cDNA_match	1713139	1713728	99.22	+	.	ID=minimap2_353;Target=lcl|KQ435812.1_cds_KOX72783.1_8604 301 897 +
contig_11	genome	cDNA_match	1712753	1713052	99.22	+	.	ID=minimap2_354;Target=lcl|KQ435812.1_mrna_8604 1 300 +
contig_11	genome	cDNA_match	1713139	1713728	99.22	+	.	ID=minimap2_354;Target=lcl|KQ435812.1_mrna_8604 301 897 +
contig_11	genome	cDNA_match	1718419	1718885	98.30	+	.	ID=minimap2_357;Target=lcl|KQ435812.1_cds_KOX72784.1_8605 1 467 +
contig_11	genome	cDNA_match	1719010	1719248	98.30	+	.	ID=minimap2_357;Target=lcl|KQ435812.1_cds_KOX72784.1_8605 468 706 +
contig_11	genome	cDNA_match	1719326	1719492	98.30	+	.	ID=minimap2_357;Target=lcl|KQ435812.1_cds_KOX72784.1_8605 707 873 +
contig_11	genome	cDNA_match	1719568	1719927	98.30	+	.	ID=minimap2_357;Target=lcl|KQ435812.1_cds_KOX72784.1_8605 874 1233 +
contig_11	genome	cDNA_match	1720415	1720672	98.30	+	.	ID=minimap2_357;Target=lcl|KQ435812.1_cds_KOX72784.1_8605 1234 1491 +
contig_11	genome	cDNA_match	1720833	1721073	98.30	+	.	ID=minimap2_357;Target=lcl|KQ435812.1_cds_KOX72784.1_8605 1492 1732 +
contig_11	genome	cDNA_match	1721153	1721461	98.30	+	.	ID=minimap2_357;Target=lcl|KQ435812.1_cds_KOX72784.1_8605 1733 2041 +
contig_11	genome	cDNA_match	1721576	1721645	98.30	+	.	ID=minimap2_357;Target=lcl|KQ435812.1_cds_KOX72784.1_8605 2042 2111 +
contig_11	genome	cDNA_match	1721749	1722036	98.30	+	.	ID=minimap2_357;Target=lcl|KQ435812.1_cds_KOX72784.1_8605 2112 2399 +
contig_11	genome	cDNA_match	1722125	1722227	98.30	+	.	ID=minimap2_357;Target=lcl|KQ435812.1_cds_KOX72784.1_8605 2400 2502 +
contig_11	genome	cDNA_match	1722396	1722470	98.30	+	.	ID=minimap2_357;Target=lcl|KQ435812.1_cds_KOX72784.1_8605 2503 2577 +
contig_11	genome	cDNA_match	1722558	1722927	98.30	+	.	ID=minimap2_357;Target=lcl|KQ435812.1_cds_KOX72784.1_8605 2578 2947 +
contig_11	genome	cDNA_match	1725817	1725931	98.30	+	.	ID=minimap2_357;Target=lcl|KQ435812.1_cds_KOX72784.1_8605 2948 3062 +
contig_11	genome	cDNA_match	1726711	1726960	98.30	+	.	ID=minimap2_357;Target=lcl|KQ435812.1_cds_KOX72784.1_8605 3063 3312 +
contig_11	genome	cDNA_match	1727038	1727267	98.30	+	.	ID=minimap2_357;Target=lcl|KQ435812.1_cds_KOX72784.1_8605 3313 3542 +
contig_11	genome	cDNA_match	1727420	1729827	98.30	+	.	ID=minimap2_357;Target=lcl|KQ435812.1_cds_KOX72784.1_8605 3543 6015 +
contig_11	genome	cDNA_match	1718419	1718885	98.30	+	.	ID=minimap2_358;Target=lcl|KQ435812.1_mrna_8605 1 467 +
contig_11	genome	cDNA_match	1719010	1719248	98.30	+	.	ID=minimap2_358;Target=lcl|KQ435812.1_mrna_8605 468 706 +
contig_11	genome	cDNA_match	1719326	1719492	98.30	+	.	ID=minimap2_358;Target=lcl|KQ435812.1_mrna_8605 707 873 +
contig_11	genome	cDNA_match	1719568	1719927	98.30	+	.	ID=minimap2_358;Target=lcl|KQ435812.1_mrna_8605 874 1233 +
contig_11	genome	cDNA_match	1720415	1720672	98.30	+	.	ID=minimap2_358;Target=lcl|KQ435812.1_mrna_8605 1234 1491 +
contig_11	genome	cDNA_match	1720833	1721073	98.30	+	.	ID=minimap2_358;Target=lcl|KQ435812.1_mrna_8605 1492 1732 +
contig_11	genome	cDNA_match	1721153	1721461	98.30	+	.	ID=minimap2_358;Target=lcl|KQ435812.1_mrna_8605 1733 2041 +
contig_11	genome	cDNA_match	1721576	1721645	98.30	+	.	ID=minimap2_358;Target=lcl|KQ435812.1_mrna_8605 2042 2111 +
contig_11	genome	cDNA_match	1721749	1722036	98.30	+	.	ID=minimap2_358;Target=lcl|KQ435812.1_mrna_8605 2112 2399 +
contig_11	genome	cDNA_match	1722125	1722227	98.30	+	.	ID=minimap2_358;Target=lcl|KQ435812.1_mrna_8605 2400 2502 +
contig_11	genome	cDNA_match	1722396	1722470	98.30	+	.	ID=minimap2_358;Target=lcl|KQ435812.1_mrna_8605 2503 2577 +
contig_11	genome	cDNA_match	1722558	1722927	98.30	+	.	ID=minimap2_358;Target=lcl|KQ435812.1_mrna_8605 2578 2947 +
contig_11	genome	cDNA_match	1725817	1725931	98.30	+	.	ID=minimap2_358;Target=lcl|KQ435812.1_mrna_8605 2948 3062 +
contig_11	genome	cDNA_match	1726711	1726960	98.30	+	.	ID=minimap2_358;Target=lcl|KQ435812.1_mrna_8605 3063 3312 +
contig_11	genome	cDNA_match	1727038	1727267	98.30	+	.	ID=minimap2_358;Target=lcl|KQ435812.1_mrna_8605 3313 3542 +
contig_11	genome	cDNA_match	1727420	1729827	98.30	+	.	ID=minimap2_358;Target=lcl|KQ435812.1_mrna_8605 3543 6015 +
contig_11	genome	cDNA_match	1730730	1730866	98.74	-	.	ID=minimap2_359;Target=lcl|KQ435812.1_cds_KOX72785.1_8606 1 137 -
contig_11	genome	cDNA_match	1730961	1731214	98.74	-	.	ID=minimap2_359;Target=lcl|KQ435812.1_cds_KOX72785.1_8606 138 396 -
contig_11	genome	cDNA_match	1730730	1730866	98.74	-	.	ID=minimap2_360;Target=lcl|KQ435812.1_mrna_8606 1 137 -
contig_11	genome	cDNA_match	1730961	1731214	98.74	-	.	ID=minimap2_360;Target=lcl|KQ435812.1_mrna_8606 138 396 -
contig_11	genome	cDNA_match	1733057	1733276	99.61	+	.	ID=minimap2_361;Target=lcl|KQ435812.1_cds_KOX72786.1_8607 1 220 +
contig_11	genome	cDNA_match	1733470	1733836	99.61	+	.	ID=minimap2_361;Target=lcl|KQ435812.1_cds_KOX72786.1_8607 221 587 +
contig_11	genome	cDNA_match	1734784	1734941	99.61	+	.	ID=minimap2_361;Target=lcl|KQ435812.1_cds_KOX72786.1_8607 588 745 +
contig_11	genome	cDNA_match	1735058	1735160	99.61	+	.	ID=minimap2_361;Target=lcl|KQ435812.1_cds_KOX72786.1_8607 746 848 +
contig_11	genome	cDNA_match	1735273	1735413	99.61	+	.	ID=minimap2_361;Target=lcl|KQ435812.1_cds_KOX72786.1_8607 849 989 +
contig_11	genome	cDNA_match	1735486	1735651	99.61	+	.	ID=minimap2_361;Target=lcl|KQ435812.1_cds_KOX72786.1_8607 990 1155 +
contig_11	genome	cDNA_match	1737575	1737636	99.61	+	.	ID=minimap2_361;Target=lcl|KQ435812.1_cds_KOX72786.1_8607 1156 1217 +
contig_11	genome	cDNA_match	1740790	1740860	99.61	+	.	ID=minimap2_361;Target=lcl|KQ435812.1_cds_KOX72786.1_8607 1218 1293 +
contig_11	genome	cDNA_match	1733057	1733276	99.61	+	.	ID=minimap2_362;Target=lcl|KQ435812.1_mrna_8607 1 220 +
contig_11	genome	cDNA_match	1733470	1733836	99.61	+	.	ID=minimap2_362;Target=lcl|KQ435812.1_mrna_8607 221 587 +
contig_11	genome	cDNA_match	1734784	1734941	99.61	+	.	ID=minimap2_362;Target=lcl|KQ435812.1_mrna_8607 588 745 +
contig_11	genome	cDNA_match	1735058	1735160	99.61	+	.	ID=minimap2_362;Target=lcl|KQ435812.1_mrna_8607 746 848 +
contig_11	genome	cDNA_match	1735273	1735413	99.61	+	.	ID=minimap2_362;Target=lcl|KQ435812.1_mrna_8607 849 989 +
contig_11	genome	cDNA_match	1735486	1735651	99.61	+	.	ID=minimap2_362;Target=lcl|KQ435812.1_mrna_8607 990 1155 +
contig_11	genome	cDNA_match	1737575	1737636	99.61	+	.	ID=minimap2_362;Target=lcl|KQ435812.1_mrna_8607 1156 1217 +
contig_11	genome	cDNA_match	1740790	1740860	99.61	+	.	ID=minimap2_362;Target=lcl|KQ435812.1_mrna_8607 1218 1293 +
contig_11	genome	cDNA_match	1741199	1741275	97.87	+	.	ID=minimap2_363;Target=lcl|KQ435812.1_cds_KOX72787.1_8608 1 77 +
contig_11	genome	cDNA_match	1741741	1741918	97.87	+	.	ID=minimap2_363;Target=lcl|KQ435812.1_cds_KOX72787.1_8608 78 255 +
contig_11	genome	cDNA_match	1742016	1742265	97.87	+	.	ID=minimap2_363;Target=lcl|KQ435812.1_cds_KOX72787.1_8608 256 516 +
contig_11	genome	cDNA_match	1741199	1741275	97.87	+	.	ID=minimap2_364;Target=lcl|KQ435812.1_mrna_8608 1 77 +
contig_11	genome	cDNA_match	1741741	1741918	97.87	+	.	ID=minimap2_364;Target=lcl|KQ435812.1_mrna_8608 78 255 +
contig_11	genome	cDNA_match	1742016	1742265	97.87	+	.	ID=minimap2_364;Target=lcl|KQ435812.1_mrna_8608 256 516 +
contig_11	genome	cDNA_match	1744484	1744844	95.76	+	.	ID=minimap2_365;Target=lcl|KQ435812.1_cds_KOX72788.1_8609 1 375 +
contig_11	genome	cDNA_match	1744484	1744844	95.76	+	.	ID=minimap2_366;Target=lcl|KQ435812.1_mrna_8609 1 375 +
contig_11	genome	cDNA_match	1744574	1744844	96.10	-	.	ID=minimap2_367;Target=lcl|KQ435812.1_cds_KOX72789.1_8610 1 282 -
contig_11	genome	cDNA_match	1744574	1744844	96.10	-	.	ID=minimap2_368;Target=lcl|KQ435812.1_mrna_8610 1 282 -
contig_11	genome	cDNA_match	1749201	1749668	97.33	+	.	ID=minimap2_369;Target=lcl|KQ435812.1_cds_KOX72790.1_8611 1 468 +
contig_11	genome	cDNA_match	1749921	1750109	97.33	+	.	ID=minimap2_369;Target=lcl|KQ435812.1_cds_KOX72790.1_8611 469 675 +
contig_11	genome	cDNA_match	1749201	1749668	97.33	+	.	ID=minimap2_370;Target=lcl|KQ435812.1_mrna_8611 1 468 +
contig_11	genome	cDNA_match	1749921	1750109	97.33	+	.	ID=minimap2_370;Target=lcl|KQ435812.1_mrna_8611 469 675 +
contig_11	genome	EST_match	1751087	1751192	94.39	-	.	ID=minimap2_371;Target=lcl|KQ435812.1_cds_KOX72791.1_8612 1 107 -
contig_11	genome	EST_match	1757071	1757125	94.39	-	.	ID=minimap2_371;Target=lcl|KQ435812.1_cds_KOX72791.1_8612 108 162 -
contig_11	genome	EST_match	1758633	1759337	94.39	-	.	ID=minimap2_371;Target=lcl|KQ435812.1_cds_KOX72791.1_8612 163 871 -
contig_11	genome	EST_match	1761918	1761959	94.39	-	.	ID=minimap2_371;Target=lcl|KQ435812.1_cds_KOX72791.1_8612 872 939 -
contig_11	genome	EST_match	1751087	1751192	94.39	-	.	ID=minimap2_372;Target=lcl|KQ435812.1_mrna_8612 1 107 -
contig_11	genome	EST_match	1757071	1757125	94.39	-	.	ID=minimap2_372;Target=lcl|KQ435812.1_mrna_8612 108 162 -
contig_11	genome	EST_match	1758633	1759337	94.39	-	.	ID=minimap2_372;Target=lcl|KQ435812.1_mrna_8612 163 871 -
contig_11	genome	EST_match	1761918	1761959	94.39	-	.	ID=minimap2_372;Target=lcl|KQ435812.1_mrna_8612 872 939 -
contig_11	genome	cDNA_match	1758899	1759432	96.74	+	.	ID=minimap2_373;Target=lcl|KQ435812.1_cds_KOX72792.1_8613 1 552 +
contig_11	genome	cDNA_match	1758899	1759432	96.74	+	.	ID=minimap2_374;Target=lcl|KQ435812.1_mrna_8613 1 552 +
contig_11	genome	cDNA_match	1765506	1766123	98.10	+	.	ID=minimap2_375;Target=lcl|KQ435812.1_cds_KOX72793.1_8614 1 630 +
contig_11	genome	cDNA_match	1765506	1766123	98.10	+	.	ID=minimap2_376;Target=lcl|KQ435812.1_mrna_8614 1 630 +
contig_11	genome	cDNA_match	1765617	1766088	98.33	-	.	ID=minimap2_377;Target=lcl|KQ435812.1_cds_KOX72794.1_8615 1 480 -
contig_11	genome	cDNA_match	1765617	1766088	98.33	-	.	ID=minimap2_378;Target=lcl|KQ435812.1_mrna_8615 1 480 -
contig_11	genome	cDNA_match	1767703	1767735	98.49	-	.	ID=minimap2_379;Target=lcl|KQ435812.1_cds_KOX72795.1_8616 1 33 -
contig_11	genome	cDNA_match	1767868	1767998	98.49	-	.	ID=minimap2_379;Target=lcl|KQ435812.1_cds_KOX72795.1_8616 34 164 -
contig_11	genome	cDNA_match	1768545	1768710	98.49	-	.	ID=minimap2_379;Target=lcl|KQ435812.1_cds_KOX72795.1_8616 165 330 -
contig_11	genome	cDNA_match	1768814	1768998	98.49	-	.	ID=minimap2_379;Target=lcl|KQ435812.1_cds_KOX72795.1_8616 331 515 -
contig_11	genome	cDNA_match	1769308	1769519	98.49	-	.	ID=minimap2_379;Target=lcl|KQ435812.1_cds_KOX72795.1_8616 516 727 -
contig_11	genome	cDNA_match	1769591	1769899	98.49	-	.	ID=minimap2_379;Target=lcl|KQ435812.1_cds_KOX72795.1_8616 728 1036 -
contig_11	genome	cDNA_match	1769985	1770167	98.49	-	.	ID=minimap2_379;Target=lcl|KQ435812.1_cds_KOX72795.1_8616 1037 1219 -
contig_11	genome	cDNA_match	1770235	1770380	98.49	-	.	ID=minimap2_379;Target=lcl|KQ435812.1_cds_KOX72795.1_8616 1220 1365 -
contig_11	genome	cDNA_match	1770502	1770695	98.49	-	.	ID=minimap2_379;Target=lcl|KQ435812.1_cds_KOX72795.1_8616 1366 1559 -
contig_11	genome	cDNA_match	1771181	1771286	98.49	-	.	ID=minimap2_379;Target=lcl|KQ435812.1_cds_KOX72795.1_8616 1560 1665 -
contig_11	genome	cDNA_match	1771986	1772229	98.49	-	.	ID=minimap2_379;Target=lcl|KQ435812.1_cds_KOX72795.1_8616 1666 1909 -
contig_11	genome	cDNA_match	1772342	1772492	98.49	-	.	ID=minimap2_379;Target=lcl|KQ435812.1_cds_KOX72795.1_8616 1910 2060 -
contig_11	genome	cDNA_match	1772565	1772748	98.49	-	.	ID=minimap2_379;Target=lcl|KQ435812.1_cds_KOX72795.1_8616 2061 2244 -
contig_11	genome	cDNA_match	1772967	1773074	98.49	-	.	ID=minimap2_379;Target=lcl|KQ435812.1_cds_KOX72795.1_8616 2245 2388 -
contig_11	genome	cDNA_match	1767703	1767735	98.49	-	.	ID=minimap2_380;Target=lcl|KQ435812.1_mrna_8616 1 33 -
contig_11	genome	cDNA_match	1767868	1767998	98.49	-	.	ID=minimap2_380;Target=lcl|KQ435812.1_mrna_8616 34 164 -
contig_11	genome	cDNA_match	1768545	1768710	98.49	-	.	ID=minimap2_380;Target=lcl|KQ435812.1_mrna_8616 165 330 -
contig_11	genome	cDNA_match	1768814	1768998	98.49	-	.	ID=minimap2_380;Target=lcl|KQ435812.1_mrna_8616 331 515 -
contig_11	genome	cDNA_match	1769308	1769519	98.49	-	.	ID=minimap2_380;Target=lcl|KQ435812.1_mrna_8616 516 727 -
contig_11	genome	cDNA_match	1769591	1769899	98.49	-	.	ID=minimap2_380;Target=lcl|KQ435812.1_mrna_8616 728 1036 -
contig_11	genome	cDNA_match	1769985	1770167	98.49	-	.	ID=minimap2_380;Target=lcl|KQ435812.1_mrna_8616 1037 1219 -
contig_11	genome	cDNA_match	1770235	1770380	98.49	-	.	ID=minimap2_380;Target=lcl|KQ435812.1_mrna_8616 1220 1365 -
contig_11	genome	cDNA_match	1770502	1770695	98.49	-	.	ID=minimap2_380;Target=lcl|KQ435812.1_mrna_8616 1366 1559 -
contig_11	genome	cDNA_match	1771181	1771286	98.49	-	.	ID=minimap2_380;Target=lcl|KQ435812.1_mrna_8616 1560 1665 -
contig_11	genome	cDNA_match	1771986	1772229	98.49	-	.	ID=minimap2_380;Target=lcl|KQ435812.1_mrna_8616 1666 1909 -
contig_11	genome	cDNA_match	1772342	1772492	98.49	-	.	ID=minimap2_380;Target=lcl|KQ435812.1_mrna_8616 1910 2060 -
contig_11	genome	cDNA_match	1772565	1772748	98.49	-	.	ID=minimap2_380;Target=lcl|KQ435812.1_mrna_8616 2061 2244 -
contig_11	genome	cDNA_match	1772967	1773074	98.49	-	.	ID=minimap2_380;Target=lcl|KQ435812.1_mrna_8616 2245 2388 -
contig_11	genome	cDNA_match	1774495	1774823	98.20	+	.	ID=minimap2_381;Target=lcl|KQ435812.1_cds_KOX72796.1_8617 1 329 +
contig_11	genome	cDNA_match	1774958	1775092	98.20	+	.	ID=minimap2_381;Target=lcl|KQ435812.1_cds_KOX72796.1_8617 330 464 +
contig_11	genome	cDNA_match	1775168	1776128	98.20	+	.	ID=minimap2_381;Target=lcl|KQ435812.1_cds_KOX72796.1_8617 465 1425 +
contig_11	genome	cDNA_match	1776199	1777879	98.20	+	.	ID=minimap2_381;Target=lcl|KQ435812.1_cds_KOX72796.1_8617 1426 3174 +
contig_11	genome	cDNA_match	1774495	1774823	98.20	+	.	ID=minimap2_382;Target=lcl|KQ435812.1_mrna_8617 1 329 +
contig_11	genome	cDNA_match	1774958	1775092	98.20	+	.	ID=minimap2_382;Target=lcl|KQ435812.1_mrna_8617 330 464 +
contig_11	genome	cDNA_match	1775168	1776128	98.20	+	.	ID=minimap2_382;Target=lcl|KQ435812.1_mrna_8617 465 1425 +
contig_11	genome	cDNA_match	1776199	1777879	98.20	+	.	ID=minimap2_382;Target=lcl|KQ435812.1_mrna_8617 1426 3174 +
contig_11	genome	cDNA_match	1781013	1781186	96.13	-	.	ID=minimap2_383;Target=lcl|KQ435812.1_cds_KOX72797.1_8618 1 177 -
contig_11	genome	cDNA_match	1781013	1781186	96.13	-	.	ID=minimap2_384;Target=lcl|KQ435812.1_mrna_8618 1 177 -
contig_11	genome	cDNA_match	1783724	1783852	97.85	-	.	ID=minimap2_385;Target=lcl|KQ435812.1_cds_KOX72798.1_8619 1 129 -
contig_11	genome	cDNA_match	1785148	1785277	97.85	-	.	ID=minimap2_385;Target=lcl|KQ435812.1_cds_KOX72798.1_8619 130 259 -
contig_11	genome	cDNA_match	1785348	1785528	97.85	-	.	ID=minimap2_385;Target=lcl|KQ435812.1_cds_KOX72798.1_8619 260 440 -
contig_11	genome	cDNA_match	1785625	1785836	97.85	-	.	ID=minimap2_385;Target=lcl|KQ435812.1_cds_KOX72798.1_8619 441 652 -
contig_11	genome	cDNA_match	1785928	1786003	97.85	-	.	ID=minimap2_385;Target=lcl|KQ435812.1_cds_KOX72798.1_8619 653 744 -
contig_11	genome	cDNA_match	1783724	1783852	97.85	-	.	ID=minimap2_386;Target=lcl|KQ435812.1_mrna_8619 1 129 -
contig_11	genome	cDNA_match	1785148	1785277	97.85	-	.	ID=minimap2_386;Target=lcl|KQ435812.1_mrna_8619 130 259 -
contig_11	genome	cDNA_match	1785348	1785528	97.85	-	.	ID=minimap2_386;Target=lcl|KQ435812.1_mrna_8619 260 440 -
contig_11	genome	cDNA_match	1785625	1785836	97.85	-	.	ID=minimap2_386;Target=lcl|KQ435812.1_mrna_8619 441 652 -
contig_11	genome	cDNA_match	1785928	1786003	97.85	-	.	ID=minimap2_386;Target=lcl|KQ435812.1_mrna_8619 653 744 -
contig_11	genome	cDNA_match	1786114	1786154	99.34	-	.	ID=minimap2_387;Target=lcl|KQ435812.1_cds_KOX72799.1_8620 1 41 -
contig_11	genome	cDNA_match	1786239	1786420	99.34	-	.	ID=minimap2_387;Target=lcl|KQ435812.1_cds_KOX72799.1_8620 42 223 -
contig_11	genome	cDNA_match	1786532	1786611	99.34	-	.	ID=minimap2_387;Target=lcl|KQ435812.1_cds_KOX72799.1_8620 224 315 -
contig_11	genome	cDNA_match	1786114	1786154	99.34	-	.	ID=minimap2_388;Target=lcl|KQ435812.1_mrna_8620 1 41 -
contig_11	genome	cDNA_match	1786239	1786420	99.34	-	.	ID=minimap2_388;Target=lcl|KQ435812.1_mrna_8620 42 223 -
contig_11	genome	cDNA_match	1786532	1786611	99.34	-	.	ID=minimap2_388;Target=lcl|KQ435812.1_mrna_8620 224 315 -
contig_11	genome	cDNA_match	1793338	1793532	96.71	-	.	ID=minimap2_389;Target=lcl|KQ435812.1_cds_KOX72800.1_8621 1 195 -
contig_11	genome	cDNA_match	1793799	1793995	96.71	-	.	ID=minimap2_389;Target=lcl|KQ435812.1_cds_KOX72800.1_8621 196 392 -
contig_11	genome	cDNA_match	1794068	1794116	96.71	-	.	ID=minimap2_389;Target=lcl|KQ435812.1_cds_KOX72800.1_8621 393 456 -
contig_11	genome	cDNA_match	1793338	1793532	96.71	-	.	ID=minimap2_390;Target=lcl|KQ435812.1_mrna_8621 1 195 -
contig_11	genome	cDNA_match	1793799	1793995	96.71	-	.	ID=minimap2_390;Target=lcl|KQ435812.1_mrna_8621 196 392 -
contig_11	genome	cDNA_match	1794068	1794116	96.71	-	.	ID=minimap2_390;Target=lcl|KQ435812.1_mrna_8621 393 456 -
contig_11	genome	cDNA_match	1794699	1795055	98.62	+	.	ID=minimap2_391;Target=lcl|KQ435812.1_cds_KOX72801.1_8622 1 441 +
contig_11	genome	cDNA_match	1794699	1795055	98.62	+	.	ID=minimap2_392;Target=lcl|KQ435812.1_mrna_8622 1 441 +
contig_11	genome	cDNA_match	1795790	1796109	99.29	-	.	ID=minimap2_393;Target=lcl|KQ435812.1_cds_KOX72802.1_8623 1 320 -
contig_11	genome	cDNA_match	1796184	1796321	99.29	-	.	ID=minimap2_393;Target=lcl|KQ435812.1_cds_KOX72802.1_8623 321 458 -
contig_11	genome	cDNA_match	1796392	1796540	99.29	-	.	ID=minimap2_393;Target=lcl|KQ435812.1_cds_KOX72802.1_8623 459 607 -
contig_11	genome	cDNA_match	1798258	1798352	99.29	-	.	ID=minimap2_393;Target=lcl|KQ435812.1_cds_KOX72802.1_8623 608 705 -
contig_11	genome	cDNA_match	1795790	1796109	99.29	-	.	ID=minimap2_394;Target=lcl|KQ435812.1_mrna_8623 1 320 -
contig_11	genome	cDNA_match	1796184	1796321	99.29	-	.	ID=minimap2_394;Target=lcl|KQ435812.1_mrna_8623 321 458 -
contig_11	genome	cDNA_match	1796392	1796540	99.29	-	.	ID=minimap2_394;Target=lcl|KQ435812.1_mrna_8623 459 607 -
contig_11	genome	cDNA_match	1798258	1798352	99.29	-	.	ID=minimap2_394;Target=lcl|KQ435812.1_mrna_8623 608 705 -
contig_11	genome	cDNA_match	1798984	1799057	98.93	+	.	ID=minimap2_395;Target=lcl|KQ435812.1_cds_KOX72803.1_8624 1 74 +
contig_11	genome	cDNA_match	1799246	1799559	98.93	+	.	ID=minimap2_395;Target=lcl|KQ435812.1_cds_KOX72803.1_8624 75 388 +
contig_11	genome	cDNA_match	1799899	1800045	98.93	+	.	ID=minimap2_395;Target=lcl|KQ435812.1_cds_KOX72803.1_8624 389 535 +
contig_11	genome	cDNA_match	1800416	1801734	98.93	+	.	ID=minimap2_395;Target=lcl|KQ435812.1_cds_KOX72803.1_8624 536 1875 +
contig_11	genome	cDNA_match	1798984	1799057	98.93	+	.	ID=minimap2_396;Target=lcl|KQ435812.1_mrna_8624 1 74 +
contig_11	genome	cDNA_match	1799246	1799559	98.93	+	.	ID=minimap2_396;Target=lcl|KQ435812.1_mrna_8624 75 388 +
contig_11	genome	cDNA_match	1799899	1800045	98.93	+	.	ID=minimap2_396;Target=lcl|KQ435812.1_mrna_8624 389 535 +
contig_11	genome	cDNA_match	1800416	1801734	98.93	+	.	ID=minimap2_396;Target=lcl|KQ435812.1_mrna_8624 536 1875 +
contig_11	genome	cDNA_match	1799154	1799203	99.03	-	.	ID=minimap2_397;Target=lcl|KQ435812.1_cds_KOX72804.1_8625 1 50 -
contig_11	genome	cDNA_match	1799625	1799685	99.03	-	.	ID=minimap2_397;Target=lcl|KQ435812.1_cds_KOX72804.1_8625 51 111 -
contig_11	genome	cDNA_match	1801795	1801825	99.03	-	.	ID=minimap2_397;Target=lcl|KQ435812.1_cds_KOX72804.1_8625 112 142 -
contig_11	genome	cDNA_match	1804034	1804361	99.03	-	.	ID=minimap2_397;Target=lcl|KQ435812.1_cds_KOX72804.1_8625 143 470 -
contig_11	genome	cDNA_match	1804467	1804614	99.03	-	.	ID=minimap2_397;Target=lcl|KQ435812.1_cds_KOX72804.1_8625 471 618 -
contig_11	genome	cDNA_match	1804696	1804833	99.03	-	.	ID=minimap2_397;Target=lcl|KQ435812.1_cds_KOX72804.1_8625 619 756 -
contig_11	genome	cDNA_match	1804920	1805221	99.03	-	.	ID=minimap2_397;Target=lcl|KQ435812.1_cds_KOX72804.1_8625 757 1058 -
contig_11	genome	cDNA_match	1805281	1805417	99.03	-	.	ID=minimap2_397;Target=lcl|KQ435812.1_cds_KOX72804.1_8625 1059 1195 -
contig_11	genome	cDNA_match	1805491	1805617	99.03	-	.	ID=minimap2_397;Target=lcl|KQ435812.1_cds_KOX72804.1_8625 1196 1322 -
contig_11	genome	cDNA_match	1805688	1805889	99.03	-	.	ID=minimap2_397;Target=lcl|KQ435812.1_cds_KOX72804.1_8625 1323 1554 -
contig_11	genome	cDNA_match	1799154	1799203	99.03	-	.	ID=minimap2_398;Target=lcl|KQ435812.1_mrna_8625 1 50 -
contig_11	genome	cDNA_match	1799625	1799685	99.03	-	.	ID=minimap2_398;Target=lcl|KQ435812.1_mrna_8625 51 111 -
contig_11	genome	cDNA_match	1801795	1801825	99.03	-	.	ID=minimap2_398;Target=lcl|KQ435812.1_mrna_8625 112 142 -
contig_11	genome	cDNA_match	1804034	1804361	99.03	-	.	ID=minimap2_398;Target=lcl|KQ435812.1_mrna_8625 143 470 -
contig_11	genome	cDNA_match	1804467	1804614	99.03	-	.	ID=minimap2_398;Target=lcl|KQ435812.1_mrna_8625 471 618 -
contig_11	genome	cDNA_match	1804696	1804833	99.03	-	.	ID=minimap2_398;Target=lcl|KQ435812.1_mrna_8625 619 756 -
contig_11	genome	cDNA_match	1804920	1805221	99.03	-	.	ID=minimap2_398;Target=lcl|KQ435812.1_mrna_8625 757 1058 -
contig_11	genome	cDNA_match	1805281	1805417	99.03	-	.	ID=minimap2_398;Target=lcl|KQ435812.1_mrna_8625 1059 1195 -
contig_11	genome	cDNA_match	1805491	1805617	99.03	-	.	ID=minimap2_398;Target=lcl|KQ435812.1_mrna_8625 1196 1322 -
contig_11	genome	cDNA_match	1805688	1805889	99.03	-	.	ID=minimap2_398;Target=lcl|KQ435812.1_mrna_8625 1323 1554 -
contig_11	genome	cDNA_match	1810055	1810145	97.54	+	.	ID=minimap2_399;Target=lcl|KQ435812.1_cds_KOX72805.1_8626 1 91 +
contig_11	genome	cDNA_match	1813079	1813168	97.54	+	.	ID=minimap2_399;Target=lcl|KQ435812.1_cds_KOX72805.1_8626 92 181 +
contig_11	genome	cDNA_match	1814907	1815014	97.54	+	.	ID=minimap2_399;Target=lcl|KQ435812.1_cds_KOX72805.1_8626 182 289 +
contig_11	genome	cDNA_match	1815284	1815403	97.54	+	.	ID=minimap2_399;Target=lcl|KQ435812.1_cds_KOX72805.1_8626 290 409 +
contig_11	genome	cDNA_match	1815478	1815624	97.54	+	.	ID=minimap2_399;Target=lcl|KQ435812.1_cds_KOX72805.1_8626 410 556 +
contig_11	genome	cDNA_match	1815692	1815864	97.54	+	.	ID=minimap2_399;Target=lcl|KQ435812.1_cds_KOX72805.1_8626 557 729 +
contig_11	genome	cDNA_match	1815952	1816248	97.54	+	.	ID=minimap2_399;Target=lcl|KQ435812.1_cds_KOX72805.1_8626 730 1026 +
contig_11	genome	cDNA_match	1816329	1816516	97.54	+	.	ID=minimap2_399;Target=lcl|KQ435812.1_cds_KOX72805.1_8626 1027 1214 +
contig_11	genome	cDNA_match	1816588	1816770	97.54	+	.	ID=minimap2_399;Target=lcl|KQ435812.1_cds_KOX72805.1_8626 1215 1397 +
contig_11	genome	cDNA_match	1817747	1817976	97.54	+	.	ID=minimap2_399;Target=lcl|KQ435812.1_cds_KOX72805.1_8626 1398 1668 +
contig_11	genome	cDNA_match	1810055	1810145	97.54	+	.	ID=minimap2_400;Target=lcl|KQ435812.1_mrna_8626 1 91 +
contig_11	genome	cDNA_match	1813079	1813168	97.54	+	.	ID=minimap2_400;Target=lcl|KQ435812.1_mrna_8626 92 181 +
contig_11	genome	cDNA_match	1814907	1815014	97.54	+	.	ID=minimap2_400;Target=lcl|KQ435812.1_mrna_8626 182 289 +
contig_11	genome	cDNA_match	1815284	1815403	97.54	+	.	ID=minimap2_400;Target=lcl|KQ435812.1_mrna_8626 290 409 +
contig_11	genome	cDNA_match	1815478	1815624	97.54	+	.	ID=minimap2_400;Target=lcl|KQ435812.1_mrna_8626 410 556 +
contig_11	genome	cDNA_match	1815692	1815864	97.54	+	.	ID=minimap2_400;Target=lcl|KQ435812.1_mrna_8626 557 729 +
contig_11	genome	cDNA_match	1815952	1816248	97.54	+	.	ID=minimap2_400;Target=lcl|KQ435812.1_mrna_8626 730 1026 +
contig_11	genome	cDNA_match	1816329	1816516	97.54	+	.	ID=minimap2_400;Target=lcl|KQ435812.1_mrna_8626 1027 1214 +
contig_11	genome	cDNA_match	1816588	1816770	97.54	+	.	ID=minimap2_400;Target=lcl|KQ435812.1_mrna_8626 1215 1397 +
contig_11	genome	cDNA_match	1817747	1817976	97.54	+	.	ID=minimap2_400;Target=lcl|KQ435812.1_mrna_8626 1398 1668 +
contig_11	genome	cDNA_match	1819418	1819642	97.91	+	.	ID=minimap2_401;Target=lcl|KQ435812.1_cds_KOX72806.1_8627 1 225 +
contig_11	genome	cDNA_match	1820236	1820423	97.91	+	.	ID=minimap2_401;Target=lcl|KQ435812.1_cds_KOX72806.1_8627 226 413 +
contig_11	genome	cDNA_match	1822215	1822432	97.91	+	.	ID=minimap2_401;Target=lcl|KQ435812.1_cds_KOX72806.1_8627 414 631 +
contig_11	genome	cDNA_match	1822529	1822700	97.91	+	.	ID=minimap2_401;Target=lcl|KQ435812.1_cds_KOX72806.1_8627 632 803 +
contig_11	genome	cDNA_match	1822885	1823094	97.91	+	.	ID=minimap2_401;Target=lcl|KQ435812.1_cds_KOX72806.1_8627 804 1013 +
contig_11	genome	cDNA_match	1823592	1823821	97.91	+	.	ID=minimap2_401;Target=lcl|KQ435812.1_cds_KOX72806.1_8627 1014 1243 +
contig_11	genome	cDNA_match	1824489	1824627	97.91	+	.	ID=minimap2_401;Target=lcl|KQ435812.1_cds_KOX72806.1_8627 1244 1382 +
contig_11	genome	cDNA_match	1825279	1825418	97.91	+	.	ID=minimap2_401;Target=lcl|KQ435812.1_cds_KOX72806.1_8627 1383 1522 +
contig_11	genome	cDNA_match	1826019	1826190	97.91	+	.	ID=minimap2_401;Target=lcl|KQ435812.1_cds_KOX72806.1_8627 1523 1694 +
contig_11	genome	cDNA_match	1826271	1826421	97.91	+	.	ID=minimap2_401;Target=lcl|KQ435812.1_cds_KOX72806.1_8627 1695 1845 +
contig_11	genome	cDNA_match	1827139	1827312	97.91	+	.	ID=minimap2_401;Target=lcl|KQ435812.1_cds_KOX72806.1_8627 1846 2067 +
contig_11	genome	cDNA_match	1819418	1819642	97.91	+	.	ID=minimap2_402;Target=lcl|KQ435812.1_mrna_8627 1 225 +
contig_11	genome	cDNA_match	1820236	1820423	97.91	+	.	ID=minimap2_402;Target=lcl|KQ435812.1_mrna_8627 226 413 +
contig_11	genome	cDNA_match	1822215	1822432	97.91	+	.	ID=minimap2_402;Target=lcl|KQ435812.1_mrna_8627 414 631 +
contig_11	genome	cDNA_match	1822529	1822700	97.91	+	.	ID=minimap2_402;Target=lcl|KQ435812.1_mrna_8627 632 803 +
contig_11	genome	cDNA_match	1822885	1823094	97.91	+	.	ID=minimap2_402;Target=lcl|KQ435812.1_mrna_8627 804 1013 +
contig_11	genome	cDNA_match	1823592	1823821	97.91	+	.	ID=minimap2_402;Target=lcl|KQ435812.1_mrna_8627 1014 1243 +
contig_11	genome	cDNA_match	1824489	1824627	97.91	+	.	ID=minimap2_402;Target=lcl|KQ435812.1_mrna_8627 1244 1382 +
contig_11	genome	cDNA_match	1825279	1825418	97.91	+	.	ID=minimap2_402;Target=lcl|KQ435812.1_mrna_8627 1383 1522 +
contig_11	genome	cDNA_match	1826019	1826190	97.91	+	.	ID=minimap2_402;Target=lcl|KQ435812.1_mrna_8627 1523 1694 +
contig_11	genome	cDNA_match	1826271	1826421	97.91	+	.	ID=minimap2_402;Target=lcl|KQ435812.1_mrna_8627 1695 1845 +
contig_11	genome	cDNA_match	1827139	1827312	97.91	+	.	ID=minimap2_402;Target=lcl|KQ435812.1_mrna_8627 1846 2067 +
contig_11	genome	cDNA_match	1828584	1828718	96.27	+	.	ID=minimap2_403;Target=lcl|KQ435812.1_cds_KOX72807.1_8628 1 135 +
contig_11	genome	cDNA_match	1828824	1829008	96.27	+	.	ID=minimap2_403;Target=lcl|KQ435812.1_cds_KOX72807.1_8628 136 320 +
contig_11	genome	cDNA_match	1829087	1829297	96.27	+	.	ID=minimap2_403;Target=lcl|KQ435812.1_cds_KOX72807.1_8628 321 531 +
contig_11	genome	cDNA_match	1829429	1829670	96.27	+	.	ID=minimap2_403;Target=lcl|KQ435812.1_cds_KOX72807.1_8628 532 773 +
contig_11	genome	cDNA_match	1829743	1829925	96.27	+	.	ID=minimap2_403;Target=lcl|KQ435812.1_cds_KOX72807.1_8628 774 974 +
contig_11	genome	cDNA_match	1830003	1830155	96.27	+	.	ID=minimap2_403;Target=lcl|KQ435812.1_cds_KOX72807.1_8628 975 1155 +
contig_11	genome	cDNA_match	1828584	1828718	96.27	+	.	ID=minimap2_404;Target=lcl|KQ435812.1_mrna_8628 1 135 +
contig_11	genome	cDNA_match	1828824	1829008	96.27	+	.	ID=minimap2_404;Target=lcl|KQ435812.1_mrna_8628 136 320 +
contig_11	genome	cDNA_match	1829087	1829297	96.27	+	.	ID=minimap2_404;Target=lcl|KQ435812.1_mrna_8628 321 531 +
contig_11	genome	cDNA_match	1829429	1829670	96.27	+	.	ID=minimap2_404;Target=lcl|KQ435812.1_mrna_8628 532 773 +
contig_11	genome	cDNA_match	1829743	1829925	96.27	+	.	ID=minimap2_404;Target=lcl|KQ435812.1_mrna_8628 774 974 +
contig_11	genome	cDNA_match	1830003	1830155	96.27	+	.	ID=minimap2_404;Target=lcl|KQ435812.1_mrna_8628 975 1155 +
contig_11	genome	cDNA_match	1830511	1830717	96.94	-	.	ID=minimap2_405;Target=lcl|KQ435812.1_cds_KOX72808.1_8629 1 207 -
contig_11	genome	cDNA_match	1830803	1831009	96.94	-	.	ID=minimap2_405;Target=lcl|KQ435812.1_cds_KOX72808.1_8629 208 414 -
contig_11	genome	cDNA_match	1831111	1831271	96.94	-	.	ID=minimap2_405;Target=lcl|KQ435812.1_cds_KOX72808.1_8629 415 575 -
contig_11	genome	cDNA_match	1831481	1831682	96.94	-	.	ID=minimap2_405;Target=lcl|KQ435812.1_cds_KOX72808.1_8629 576 777 -
contig_11	genome	cDNA_match	1831817	1831950	96.94	-	.	ID=minimap2_405;Target=lcl|KQ435812.1_cds_KOX72808.1_8629 778 911 -
contig_11	genome	cDNA_match	1832043	1832210	96.94	-	.	ID=minimap2_405;Target=lcl|KQ435812.1_cds_KOX72808.1_8629 912 1079 -
contig_11	genome	cDNA_match	1835303	1835458	96.94	-	.	ID=minimap2_405;Target=lcl|KQ435812.1_cds_KOX72808.1_8629 1080 1275 -
contig_11	genome	cDNA_match	1830511	1830717	96.94	-	.	ID=minimap2_406;Target=lcl|KQ435812.1_mrna_8629 1 207 -
contig_11	genome	cDNA_match	1830803	1831009	96.94	-	.	ID=minimap2_406;Target=lcl|KQ435812.1_mrna_8629 208 414 -
contig_11	genome	cDNA_match	1831111	1831271	96.94	-	.	ID=minimap2_406;Target=lcl|KQ435812.1_mrna_8629 415 575 -
contig_11	genome	cDNA_match	1831481	1831682	96.94	-	.	ID=minimap2_406;Target=lcl|KQ435812.1_mrna_8629 576 777 -
contig_11	genome	cDNA_match	1831817	1831950	96.94	-	.	ID=minimap2_406;Target=lcl|KQ435812.1_mrna_8629 778 911 -
contig_11	genome	cDNA_match	1832043	1832210	96.94	-	.	ID=minimap2_406;Target=lcl|KQ435812.1_mrna_8629 912 1079 -
contig_11	genome	cDNA_match	1835303	1835458	96.94	-	.	ID=minimap2_406;Target=lcl|KQ435812.1_mrna_8629 1080 1275 -
contig_11	genome	cDNA_match	1836395	1836538	96.97	-	.	ID=minimap2_407;Target=lcl|KQ435812.1_cds_KOX72809.1_8630 1 144 -
contig_11	genome	cDNA_match	1837143	1837251	96.97	-	.	ID=minimap2_407;Target=lcl|KQ435812.1_cds_KOX72809.1_8630 145 253 -
contig_11	genome	cDNA_match	1837350	1837384	96.97	-	.	ID=minimap2_407;Target=lcl|KQ435812.1_cds_KOX72809.1_8630 254 297 -
contig_11	genome	cDNA_match	1836395	1836538	96.97	-	.	ID=minimap2_408;Target=lcl|KQ435812.1_mrna_8630 1 144 -
contig_11	genome	cDNA_match	1837143	1837251	96.97	-	.	ID=minimap2_408;Target=lcl|KQ435812.1_mrna_8630 145 253 -
contig_11	genome	cDNA_match	1837350	1837384	96.97	-	.	ID=minimap2_408;Target=lcl|KQ435812.1_mrna_8630 254 297 -
contig_11	genome	EST_match	1838216	1838477	93.91	+	.	ID=minimap2_409;Target=lcl|KQ435812.1_cds_KOX72810.1_8631 1 279 +
contig_11	genome	EST_match	1838216	1838477	93.91	+	.	ID=minimap2_410;Target=lcl|KQ435812.1_mrna_8631 1 279 +
contig_11	genome	cDNA_match	1839084	1839184	99.10	-	.	ID=minimap2_411;Target=lcl|KQ435812.1_cds_KOX72811.1_8632 1 101 -
contig_11	genome	cDNA_match	1839726	1839844	99.10	-	.	ID=minimap2_411;Target=lcl|KQ435812.1_cds_KOX72811.1_8632 102 222 -
contig_11	genome	cDNA_match	1839084	1839184	99.10	-	.	ID=minimap2_412;Target=lcl|KQ435812.1_mrna_8632 1 101 -
contig_11	genome	cDNA_match	1839726	1839844	99.10	-	.	ID=minimap2_412;Target=lcl|KQ435812.1_mrna_8632 102 222 -
contig_11	genome	cDNA_match	1841323	1841478	97.37	+	.	ID=minimap2_413;Target=lcl|KQ435812.1_cds_KOX72812.1_8633 1 156 +
contig_11	genome	cDNA_match	1841701	1842001	97.37	+	.	ID=minimap2_413;Target=lcl|KQ435812.1_cds_KOX72812.1_8633 157 457 +
contig_11	genome	cDNA_match	1842130	1842271	97.37	+	.	ID=minimap2_413;Target=lcl|KQ435812.1_cds_KOX72812.1_8633 458 599 +
contig_11	genome	cDNA_match	1842392	1842421	97.37	+	.	ID=minimap2_413;Target=lcl|KQ435812.1_cds_KOX72812.1_8633 600 629 +
contig_11	genome	cDNA_match	1842547	1842794	97.37	+	.	ID=minimap2_413;Target=lcl|KQ435812.1_cds_KOX72812.1_8633 630 879 +
contig_11	genome	cDNA_match	1842907	1843070	97.37	+	.	ID=minimap2_413;Target=lcl|KQ435812.1_cds_KOX72812.1_8633 880 1043 +
contig_11	genome	cDNA_match	1843137	1843342	97.37	+	.	ID=minimap2_413;Target=lcl|KQ435812.1_cds_KOX72812.1_8633 1044 1249 +
contig_11	genome	cDNA_match	1843432	1843619	97.37	+	.	ID=minimap2_413;Target=lcl|KQ435812.1_cds_KOX72812.1_8633 1250 1437 +
contig_11	genome	cDNA_match	1843745	1843909	97.37	+	.	ID=minimap2_413;Target=lcl|KQ435812.1_cds_KOX72812.1_8633 1438 1602 +
contig_11	genome	cDNA_match	1843964	1844170	97.37	+	.	ID=minimap2_413;Target=lcl|KQ435812.1_cds_KOX72812.1_8633 1603 1809 +
contig_11	genome	cDNA_match	1844445	1844640	97.37	+	.	ID=minimap2_413;Target=lcl|KQ435812.1_cds_KOX72812.1_8633 1810 2005 +
contig_11	genome	cDNA_match	1844708	1844964	97.37	+	.	ID=minimap2_413;Target=lcl|KQ435812.1_cds_KOX72812.1_8633 2006 2328 +
contig_11	genome	cDNA_match	1841323	1841478	97.37	+	.	ID=minimap2_414;Target=lcl|KQ435812.1_mrna_8633 1 156 +
contig_11	genome	cDNA_match	1841701	1842001	97.37	+	.	ID=minimap2_414;Target=lcl|KQ435812.1_mrna_8633 157 457 +
contig_11	genome	cDNA_match	1842130	1842271	97.37	+	.	ID=minimap2_414;Target=lcl|KQ435812.1_mrna_8633 458 599 +
contig_11	genome	cDNA_match	1842392	1842421	97.37	+	.	ID=minimap2_414;Target=lcl|KQ435812.1_mrna_8633 600 629 +
contig_11	genome	cDNA_match	1842547	1842794	97.37	+	.	ID=minimap2_414;Target=lcl|KQ435812.1_mrna_8633 630 879 +
contig_11	genome	cDNA_match	1842907	1843070	97.37	+	.	ID=minimap2_414;Target=lcl|KQ435812.1_mrna_8633 880 1043 +
contig_11	genome	cDNA_match	1843137	1843342	97.37	+	.	ID=minimap2_414;Target=lcl|KQ435812.1_mrna_8633 1044 1249 +
contig_11	genome	cDNA_match	1843432	1843619	97.37	+	.	ID=minimap2_414;Target=lcl|KQ435812.1_mrna_8633 1250 1437 +
contig_11	genome	cDNA_match	1843745	1843909	97.37	+	.	ID=minimap2_414;Target=lcl|KQ435812.1_mrna_8633 1438 1602 +
contig_11	genome	cDNA_match	1843964	1844170	97.37	+	.	ID=minimap2_414;Target=lcl|KQ435812.1_mrna_8633 1603 1809 +
contig_11	genome	cDNA_match	1844445	1844640	97.37	+	.	ID=minimap2_414;Target=lcl|KQ435812.1_mrna_8633 1810 2005 +
contig_11	genome	cDNA_match	1844708	1844964	97.37	+	.	ID=minimap2_414;Target=lcl|KQ435812.1_mrna_8633 2006 2328 +
contig_11	genome	EST_match	1845914	1846011	91.01	+	.	ID=minimap2_415;Target=lcl|KQ435812.1_cds_KOX72813.1_8634 1 98 +
contig_11	genome	EST_match	1847393	1847812	91.01	+	.	ID=minimap2_415;Target=lcl|KQ435812.1_cds_KOX72813.1_8634 99 524 +
contig_11	genome	EST_match	1848689	1848719	91.01	+	.	ID=minimap2_415;Target=lcl|KQ435812.1_cds_KOX72813.1_8634 525 567 +
contig_11	genome	EST_match	1850718	1850765	91.01	+	.	ID=minimap2_415;Target=lcl|KQ435812.1_cds_KOX72813.1_8634 568 780 +
contig_11	genome	EST_match	1845914	1846011	91.01	+	.	ID=minimap2_416;Target=lcl|KQ435812.1_mrna_8634 1 98 +
contig_11	genome	EST_match	1847393	1847812	91.01	+	.	ID=minimap2_416;Target=lcl|KQ435812.1_mrna_8634 99 524 +
contig_11	genome	EST_match	1848689	1848719	91.01	+	.	ID=minimap2_416;Target=lcl|KQ435812.1_mrna_8634 525 567 +
contig_11	genome	EST_match	1850718	1850765	91.01	+	.	ID=minimap2_416;Target=lcl|KQ435812.1_mrna_8634 568 780 +
contig_11	genome	cDNA_match	1882336	1882428	100.00	+	.	ID=minimap2_417;Target=lcl|KQ435812.1_cds_KOX72814.1_8635 1 93 +
contig_11	genome	cDNA_match	1884479	1884616	100.00	+	.	ID=minimap2_417;Target=lcl|KQ435812.1_cds_KOX72814.1_8635 94 231 +
contig_11	genome	cDNA_match	1882336	1882428	100.00	+	.	ID=minimap2_418;Target=lcl|KQ435812.1_mrna_8635 1 93 +
contig_11	genome	cDNA_match	1884479	1884616	100.00	+	.	ID=minimap2_418;Target=lcl|KQ435812.1_mrna_8635 94 231 +
contig_11	genome	cDNA_match	1926615	1926700	96.28	+	.	ID=minimap2_419;Target=lcl|KQ435812.1_cds_KOX72815.1_8636 1 86 +
contig_11	genome	cDNA_match	1930625	1930849	96.28	+	.	ID=minimap2_419;Target=lcl|KQ435812.1_cds_KOX72815.1_8636 87 312 +
contig_11	genome	cDNA_match	1926615	1926700	96.28	+	.	ID=minimap2_420;Target=lcl|KQ435812.1_mrna_8636 1 86 +
contig_11	genome	cDNA_match	1930625	1930849	96.28	+	.	ID=minimap2_420;Target=lcl|KQ435812.1_mrna_8636 87 312 +
contig_11	genome	cDNA_match	1950732	1951076	99.08	+	.	ID=minimap2_421;Target=lcl|KQ435812.1_cds_KOX72816.1_8637 1 345 +
contig_11	genome	cDNA_match	1951892	1952084	99.08	+	.	ID=minimap2_421;Target=lcl|KQ435812.1_cds_KOX72816.1_8637 346 543 +
contig_11	genome	cDNA_match	1950732	1951076	99.08	+	.	ID=minimap2_422;Target=lcl|KQ435812.1_mrna_8637 1 345 +
contig_11	genome	cDNA_match	1951892	1952084	99.08	+	.	ID=minimap2_422;Target=lcl|KQ435812.1_mrna_8637 346 543 +
contig_11	genome	cDNA_match	1954069	1954152	97.32	+	.	ID=minimap2_423;Target=lcl|KQ435812.1_cds_KOX72817.1_8638 1 84 +
contig_11	genome	cDNA_match	1954716	1954906	97.32	+	.	ID=minimap2_423;Target=lcl|KQ435812.1_cds_KOX72817.1_8638 85 275 +
contig_11	genome	cDNA_match	1954983	1955241	97.32	+	.	ID=minimap2_423;Target=lcl|KQ435812.1_cds_KOX72817.1_8638 276 534 +
contig_11	genome	cDNA_match	1955446	1955574	97.32	+	.	ID=minimap2_423;Target=lcl|KQ435812.1_cds_KOX72817.1_8638 535 664 +
contig_11	genome	cDNA_match	1955658	1955807	97.32	+	.	ID=minimap2_423;Target=lcl|KQ435812.1_cds_KOX72817.1_8638 665 814 +
contig_11	genome	cDNA_match	1956403	1956694	97.32	+	.	ID=minimap2_423;Target=lcl|KQ435812.1_cds_KOX72817.1_8638 815 1106 +
contig_11	genome	cDNA_match	1956914	1957186	97.32	+	.	ID=minimap2_423;Target=lcl|KQ435812.1_cds_KOX72817.1_8638 1107 1382 +
contig_11	genome	cDNA_match	1958081	1958324	97.32	+	.	ID=minimap2_423;Target=lcl|KQ435812.1_cds_KOX72817.1_8638 1383 1626 +
contig_11	genome	cDNA_match	1959113	1959471	97.32	+	.	ID=minimap2_423;Target=lcl|KQ435812.1_cds_KOX72817.1_8638 1627 1985 +
contig_11	genome	cDNA_match	1959534	1959880	97.32	+	.	ID=minimap2_423;Target=lcl|KQ435812.1_cds_KOX72817.1_8638 1986 2355 +
contig_11	genome	cDNA_match	1954069	1954152	97.32	+	.	ID=minimap2_424;Target=lcl|KQ435812.1_mrna_8638 1 84 +
contig_11	genome	cDNA_match	1954716	1954906	97.32	+	.	ID=minimap2_424;Target=lcl|KQ435812.1_mrna_8638 85 275 +
contig_11	genome	cDNA_match	1954983	1955241	97.32	+	.	ID=minimap2_424;Target=lcl|KQ435812.1_mrna_8638 276 534 +
contig_11	genome	cDNA_match	1955446	1955574	97.32	+	.	ID=minimap2_424;Target=lcl|KQ435812.1_mrna_8638 535 664 +
contig_11	genome	cDNA_match	1955658	1955807	97.32	+	.	ID=minimap2_424;Target=lcl|KQ435812.1_mrna_8638 665 814 +
contig_11	genome	cDNA_match	1956403	1956694	97.32	+	.	ID=minimap2_424;Target=lcl|KQ435812.1_mrna_8638 815 1106 +
contig_11	genome	cDNA_match	1956914	1957186	97.32	+	.	ID=minimap2_424;Target=lcl|KQ435812.1_mrna_8638 1107 1382 +
contig_11	genome	cDNA_match	1958081	1958324	97.32	+	.	ID=minimap2_424;Target=lcl|KQ435812.1_mrna_8638 1383 1626 +
contig_11	genome	cDNA_match	1959113	1959471	97.32	+	.	ID=minimap2_424;Target=lcl|KQ435812.1_mrna_8638 1627 1985 +
contig_11	genome	cDNA_match	1959534	1959880	97.32	+	.	ID=minimap2_424;Target=lcl|KQ435812.1_mrna_8638 1986 2355 +
contig_11	genome	EST_match	1958765	1958815	94.09	-	.	ID=minimap2_425;Target=lcl|KQ435812.1_cds_KOX72818.1_8639 1 62 -
contig_11	genome	EST_match	1962344	1962473	94.09	-	.	ID=minimap2_425;Target=lcl|KQ435812.1_cds_KOX72818.1_8639 63 201 -
contig_11	genome	EST_match	1965322	1965412	94.09	-	.	ID=minimap2_425;Target=lcl|KQ435812.1_cds_KOX72818.1_8639 202 292 -
contig_11	genome	EST_match	1965490	1965651	94.09	-	.	ID=minimap2_425;Target=lcl|KQ435812.1_cds_KOX72818.1_8639 293 454 -
contig_11	genome	EST_match	1965822	1965937	94.09	-	.	ID=minimap2_425;Target=lcl|KQ435812.1_cds_KOX72818.1_8639 455 570 -
contig_11	genome	EST_match	1966027	1966157	94.09	-	.	ID=minimap2_425;Target=lcl|KQ435812.1_cds_KOX72818.1_8639 571 701 -
contig_11	genome	EST_match	1966244	1966360	94.09	-	.	ID=minimap2_425;Target=lcl|KQ435812.1_cds_KOX72818.1_8639 702 818 -
contig_11	genome	EST_match	1967039	1967099	94.09	-	.	ID=minimap2_425;Target=lcl|KQ435812.1_cds_KOX72818.1_8639 819 960 -
contig_11	genome	EST_match	1958765	1958815	94.09	-	.	ID=minimap2_426;Target=lcl|KQ435812.1_mrna_8639 1 62 -
contig_11	genome	EST_match	1962344	1962473	94.09	-	.	ID=minimap2_426;Target=lcl|KQ435812.1_mrna_8639 63 201 -
contig_11	genome	EST_match	1965322	1965412	94.09	-	.	ID=minimap2_426;Target=lcl|KQ435812.1_mrna_8639 202 292 -
contig_11	genome	EST_match	1965490	1965651	94.09	-	.	ID=minimap2_426;Target=lcl|KQ435812.1_mrna_8639 293 454 -
contig_11	genome	EST_match	1965822	1965937	94.09	-	.	ID=minimap2_426;Target=lcl|KQ435812.1_mrna_8639 455 570 -
contig_11	genome	EST_match	1966027	1966157	94.09	-	.	ID=minimap2_426;Target=lcl|KQ435812.1_mrna_8639 571 701 -
contig_11	genome	EST_match	1966244	1966360	94.09	-	.	ID=minimap2_426;Target=lcl|KQ435812.1_mrna_8639 702 818 -
contig_11	genome	EST_match	1967039	1967099	94.09	-	.	ID=minimap2_426;Target=lcl|KQ435812.1_mrna_8639 819 960 -
contig_11	genome	cDNA_match	1969139	1969250	97.63	-	.	ID=minimap2_427;Target=lcl|KQ435812.1_cds_KOX72819.1_8640 1 112 -
contig_11	genome	cDNA_match	1969321	1969520	97.63	-	.	ID=minimap2_427;Target=lcl|KQ435812.1_cds_KOX72819.1_8640 113 312 -
contig_11	genome	cDNA_match	1969700	1969941	97.63	-	.	ID=minimap2_427;Target=lcl|KQ435812.1_cds_KOX72819.1_8640 313 554 -
contig_11	genome	cDNA_match	1970039	1970236	97.63	-	.	ID=minimap2_427;Target=lcl|KQ435812.1_cds_KOX72819.1_8640 555 752 -
contig_11	genome	cDNA_match	1970440	1970607	97.63	-	.	ID=minimap2_427;Target=lcl|KQ435812.1_cds_KOX72819.1_8640 753 920 -
contig_11	genome	cDNA_match	1970677	1970873	97.63	-	.	ID=minimap2_427;Target=lcl|KQ435812.1_cds_KOX72819.1_8640 921 1117 -
contig_11	genome	cDNA_match	1971357	1971563	97.63	-	.	ID=minimap2_427;Target=lcl|KQ435812.1_cds_KOX72819.1_8640 1118 1324 -
contig_11	genome	cDNA_match	1971938	1972136	97.63	-	.	ID=minimap2_427;Target=lcl|KQ435812.1_cds_KOX72819.1_8640 1325 1523 -
contig_11	genome	cDNA_match	1972356	1972404	97.63	-	.	ID=minimap2_427;Target=lcl|KQ435812.1_cds_KOX72819.1_8640 1524 1572 -
contig_11	genome	cDNA_match	1972786	1972942	97.63	-	.	ID=minimap2_427;Target=lcl|KQ435812.1_cds_KOX72819.1_8640 1573 1773 -
contig_11	genome	cDNA_match	1969139	1969250	97.63	-	.	ID=minimap2_428;Target=lcl|KQ435812.1_mrna_8640 1 112 -
contig_11	genome	cDNA_match	1969321	1969520	97.63	-	.	ID=minimap2_428;Target=lcl|KQ435812.1_mrna_8640 113 312 -
contig_11	genome	cDNA_match	1969700	1969941	97.63	-	.	ID=minimap2_428;Target=lcl|KQ435812.1_mrna_8640 313 554 -
contig_11	genome	cDNA_match	1970039	1970236	97.63	-	.	ID=minimap2_428;Target=lcl|KQ435812.1_mrna_8640 555 752 -
contig_11	genome	cDNA_match	1970440	1970607	97.63	-	.	ID=minimap2_428;Target=lcl|KQ435812.1_mrna_8640 753 920 -
contig_11	genome	cDNA_match	1970677	1970873	97.63	-	.	ID=minimap2_428;Target=lcl|KQ435812.1_mrna_8640 921 1117 -
contig_11	genome	cDNA_match	1971357	1971563	97.63	-	.	ID=minimap2_428;Target=lcl|KQ435812.1_mrna_8640 1118 1324 -
contig_11	genome	cDNA_match	1971938	1972136	97.63	-	.	ID=minimap2_428;Target=lcl|KQ435812.1_mrna_8640 1325 1523 -
contig_11	genome	cDNA_match	1972356	1972404	97.63	-	.	ID=minimap2_428;Target=lcl|KQ435812.1_mrna_8640 1524 1572 -
contig_11	genome	cDNA_match	1972786	1972942	97.63	-	.	ID=minimap2_428;Target=lcl|KQ435812.1_mrna_8640 1573 1773 -
contig_11	genome	cDNA_match	1974373	1974578	98.36	-	.	ID=minimap2_429;Target=lcl|KQ435812.1_cds_KOX72820.1_8641 1 206 -
contig_11	genome	cDNA_match	1974661	1974816	98.36	-	.	ID=minimap2_429;Target=lcl|KQ435812.1_cds_KOX72820.1_8641 207 362 -
contig_11	genome	cDNA_match	1974896	1975097	98.36	-	.	ID=minimap2_429;Target=lcl|KQ435812.1_cds_KOX72820.1_8641 363 564 -
contig_11	genome	cDNA_match	1975166	1975243	98.36	-	.	ID=minimap2_429;Target=lcl|KQ435812.1_cds_KOX72820.1_8641 565 642 -
contig_11	genome	cDNA_match	1975310	1975744	98.36	-	.	ID=minimap2_429;Target=lcl|KQ435812.1_cds_KOX72820.1_8641 643 1095 -
contig_11	genome	cDNA_match	1974373	1974578	98.36	-	.	ID=minimap2_430;Target=lcl|KQ435812.1_mrna_8641 1 206 -
contig_11	genome	cDNA_match	1974661	1974816	98.36	-	.	ID=minimap2_430;Target=lcl|KQ435812.1_mrna_8641 207 362 -
contig_11	genome	cDNA_match	1974896	1975097	98.36	-	.	ID=minimap2_430;Target=lcl|KQ435812.1_mrna_8641 363 564 -
contig_11	genome	cDNA_match	1975166	1975243	98.36	-	.	ID=minimap2_430;Target=lcl|KQ435812.1_mrna_8641 565 642 -
contig_11	genome	cDNA_match	1975310	1975744	98.36	-	.	ID=minimap2_430;Target=lcl|KQ435812.1_mrna_8641 643 1095 -
contig_11	genome	EST_match	1980317	1980499	94.27	+	.	ID=minimap2_431;Target=lcl|KQ435812.1_cds_KOX72821.1_8642 1 183 +
contig_11	genome	EST_match	1980648	1980718	94.27	+	.	ID=minimap2_431;Target=lcl|KQ435812.1_cds_KOX72821.1_8642 184 278 +
contig_11	genome	EST_match	1980829	1980852	94.27	+	.	ID=minimap2_431;Target=lcl|KQ435812.1_cds_KOX72821.1_8642 279 302 +
contig_11	genome	EST_match	1980951	1981111	94.27	+	.	ID=minimap2_431;Target=lcl|KQ435812.1_cds_KOX72821.1_8642 303 463 +
contig_11	genome	EST_match	1982514	1982566	94.27	+	.	ID=minimap2_431;Target=lcl|KQ435812.1_cds_KOX72821.1_8642 464 516 +
contig_11	genome	EST_match	1985406	1985456	94.27	+	.	ID=minimap2_431;Target=lcl|KQ435812.1_cds_KOX72821.1_8642 517 636 +
contig_11	genome	EST_match	1980317	1980499	94.27	+	.	ID=minimap2_432;Target=lcl|KQ435812.1_mrna_8642 1 183 +
contig_11	genome	EST_match	1980648	1980718	94.27	+	.	ID=minimap2_432;Target=lcl|KQ435812.1_mrna_8642 184 278 +
contig_11	genome	EST_match	1980829	1980852	94.27	+	.	ID=minimap2_432;Target=lcl|KQ435812.1_mrna_8642 279 302 +
contig_11	genome	EST_match	1980951	1981111	94.27	+	.	ID=minimap2_432;Target=lcl|KQ435812.1_mrna_8642 303 463 +
contig_11	genome	EST_match	1982514	1982566	94.27	+	.	ID=minimap2_432;Target=lcl|KQ435812.1_mrna_8642 464 516 +
contig_11	genome	EST_match	1985406	1985456	94.27	+	.	ID=minimap2_432;Target=lcl|KQ435812.1_mrna_8642 517 636 +
contig_11	genome	EST_match	1993320	1993463	89.44	+	.	ID=minimap2_433;Target=lcl|KQ435812.1_cds_KOX72822.1_8643 1 510 +
contig_11	genome	EST_match	1993320	1993463	89.44	+	.	ID=minimap2_434;Target=lcl|KQ435812.1_mrna_8643 1 510 +
contig_11	genome	EST_match	2014413	2014438	93.64	+	.	ID=minimap2_435;Target=lcl|KQ435812.1_cds_KOX72823.1_8644 1 26 +
contig_11	genome	EST_match	2017140	2017182	93.64	+	.	ID=minimap2_435;Target=lcl|KQ435812.1_cds_KOX72823.1_8644 27 69 +
contig_11	genome	EST_match	2018099	2018148	93.64	+	.	ID=minimap2_435;Target=lcl|KQ435812.1_cds_KOX72823.1_8644 70 121 +
contig_11	genome	EST_match	2021602	2021791	93.64	+	.	ID=minimap2_435;Target=lcl|KQ435812.1_cds_KOX72823.1_8644 122 336 +
contig_11	genome	EST_match	2014413	2014438	93.64	+	.	ID=minimap2_436;Target=lcl|KQ435812.1_mrna_8644 1 26 +
contig_11	genome	EST_match	2017140	2017182	93.64	+	.	ID=minimap2_436;Target=lcl|KQ435812.1_mrna_8644 27 69 +
contig_11	genome	EST_match	2018099	2018148	93.64	+	.	ID=minimap2_436;Target=lcl|KQ435812.1_mrna_8644 70 121 +
contig_11	genome	EST_match	2021602	2021791	93.64	+	.	ID=minimap2_436;Target=lcl|KQ435812.1_mrna_8644 122 336 +
contig_11	genome	EST_match	2190812	2190928	88.19	+	.	ID=minimap2_437;Target=lcl|KQ435812.1_cds_KOX72824.1_8645 1 117 +
contig_11	genome	EST_match	2194226	2194370	88.19	+	.	ID=minimap2_437;Target=lcl|KQ435812.1_cds_KOX72824.1_8645 118 270 +
contig_11	genome	EST_match	2198690	2198781	88.19	+	.	ID=minimap2_437;Target=lcl|KQ435812.1_cds_KOX72824.1_8645 271 362 +
contig_11	genome	EST_match	2202206	2202335	88.19	+	.	ID=minimap2_437;Target=lcl|KQ435812.1_cds_KOX72824.1_8645 363 492 +
contig_11	genome	EST_match	2203357	2203421	88.19	+	.	ID=minimap2_437;Target=lcl|KQ435812.1_cds_KOX72824.1_8645 493 561 +
contig_11	genome	EST_match	2207192	2207333	88.19	+	.	ID=minimap2_437;Target=lcl|KQ435812.1_cds_KOX72824.1_8645 562 714 +
contig_11	genome	EST_match	2211542	2211634	88.19	+	.	ID=minimap2_437;Target=lcl|KQ435812.1_cds_KOX72824.1_8645 715 852 +
contig_11	genome	EST_match	2190812	2190928	88.19	+	.	ID=minimap2_438;Target=lcl|KQ435812.1_mrna_8645 1 117 +
contig_11	genome	EST_match	2194226	2194370	88.19	+	.	ID=minimap2_438;Target=lcl|KQ435812.1_mrna_8645 118 270 +
contig_11	genome	EST_match	2198690	2198781	88.19	+	.	ID=minimap2_438;Target=lcl|KQ435812.1_mrna_8645 271 362 +
contig_11	genome	EST_match	2202206	2202335	88.19	+	.	ID=minimap2_438;Target=lcl|KQ435812.1_mrna_8645 363 492 +
contig_11	genome	EST_match	2203357	2203421	88.19	+	.	ID=minimap2_438;Target=lcl|KQ435812.1_mrna_8645 493 561 +
contig_11	genome	EST_match	2207192	2207333	88.19	+	.	ID=minimap2_438;Target=lcl|KQ435812.1_mrna_8645 562 714 +
contig_11	genome	EST_match	2211542	2211634	88.19	+	.	ID=minimap2_438;Target=lcl|KQ435812.1_mrna_8645 715 852 +
contig_11	genome	cDNA_match	2211819	2211838	98.55	+	.	ID=minimap2_439;Target=lcl|KQ435812.1_cds_KOX72825.1_8646 1 20 +
contig_11	genome	cDNA_match	2215193	2215308	98.55	+	.	ID=minimap2_439;Target=lcl|KQ435812.1_cds_KOX72825.1_8646 21 141 +
contig_11	genome	cDNA_match	2211819	2211838	98.55	+	.	ID=minimap2_440;Target=lcl|KQ435812.1_mrna_8646 1 20 +
contig_11	genome	cDNA_match	2215193	2215308	98.55	+	.	ID=minimap2_440;Target=lcl|KQ435812.1_mrna_8646 21 141 +
contig_11	genome	EST_match	2215965	2216083	93.25	+	.	ID=minimap2_441;Target=lcl|KQ435812.1_cds_KOX72826.1_8647 1 120 +
contig_11	genome	EST_match	2219125	2219198	93.25	+	.	ID=minimap2_441;Target=lcl|KQ435812.1_cds_KOX72826.1_8647 121 194 +
contig_11	genome	EST_match	2220422	2220463	93.25	+	.	ID=minimap2_441;Target=lcl|KQ435812.1_cds_KOX72826.1_8647 195 252 +
contig_11	genome	EST_match	2215965	2216083	93.25	+	.	ID=minimap2_442;Target=lcl|KQ435812.1_mrna_8647 1 120 +
contig_11	genome	EST_match	2219125	2219198	93.25	+	.	ID=minimap2_442;Target=lcl|KQ435812.1_mrna_8647 121 194 +
contig_11	genome	EST_match	2220422	2220463	93.25	+	.	ID=minimap2_442;Target=lcl|KQ435812.1_mrna_8647 195 252 +
contig_11	genome	EST_match	2223087	2223379	92.91	-	.	ID=minimap2_443;Target=lcl|KQ435812.1_cds_KOX72827.1_8648 1 296 -
contig_11	genome	EST_match	2227030	2227169	92.91	-	.	ID=minimap2_443;Target=lcl|KQ435812.1_cds_KOX72827.1_8648 297 436 -
contig_11	genome	EST_match	2229511	2229672	92.91	-	.	ID=minimap2_443;Target=lcl|KQ435812.1_cds_KOX72827.1_8648 437 599 -
contig_11	genome	EST_match	2234565	2234745	92.91	-	.	ID=minimap2_443;Target=lcl|KQ435812.1_cds_KOX72827.1_8648 600 780 -
contig_11	genome	EST_match	2236107	2236186	92.91	-	.	ID=minimap2_443;Target=lcl|KQ435812.1_cds_KOX72827.1_8648 781 864 -
contig_11	genome	EST_match	2238777	2238840	92.91	-	.	ID=minimap2_443;Target=lcl|KQ435812.1_cds_KOX72827.1_8648 865 928 -
contig_11	genome	EST_match	2242638	2242702	92.91	-	.	ID=minimap2_443;Target=lcl|KQ435812.1_cds_KOX72827.1_8648 929 1000 -
contig_11	genome	EST_match	2245949	2246037	92.91	-	.	ID=minimap2_443;Target=lcl|KQ435812.1_cds_KOX72827.1_8648 1001 1137 -
contig_11	genome	EST_match	2223087	2223379	92.91	-	.	ID=minimap2_444;Target=lcl|KQ435812.1_mrna_8648 1 296 -
contig_11	genome	EST_match	2227030	2227169	92.91	-	.	ID=minimap2_444;Target=lcl|KQ435812.1_mrna_8648 297 436 -
contig_11	genome	EST_match	2229511	2229672	92.91	-	.	ID=minimap2_444;Target=lcl|KQ435812.1_mrna_8648 437 599 -
contig_11	genome	EST_match	2234565	2234745	92.91	-	.	ID=minimap2_444;Target=lcl|KQ435812.1_mrna_8648 600 780 -
contig_11	genome	EST_match	2236107	2236186	92.91	-	.	ID=minimap2_444;Target=lcl|KQ435812.1_mrna_8648 781 864 -
contig_11	genome	EST_match	2238777	2238840	92.91	-	.	ID=minimap2_444;Target=lcl|KQ435812.1_mrna_8648 865 928 -
contig_11	genome	EST_match	2242638	2242702	92.91	-	.	ID=minimap2_444;Target=lcl|KQ435812.1_mrna_8648 929 1000 -
contig_11	genome	EST_match	2245949	2246037	92.91	-	.	ID=minimap2_444;Target=lcl|KQ435812.1_mrna_8648 1001 1137 -
contig_11	genome	EST_match	2284488	2284514	88.18	+	.	ID=minimap2_445;Target=lcl|KQ435812.1_cds_KOX72828.1_8649 1 27 +
contig_11	genome	EST_match	2285606	2285686	88.18	+	.	ID=minimap2_445;Target=lcl|KQ435812.1_cds_KOX72828.1_8649 28 117 +
contig_11	genome	EST_match	2287740	2287867	88.18	+	.	ID=minimap2_445;Target=lcl|KQ435812.1_cds_KOX72828.1_8649 118 247 +
contig_11	genome	EST_match	2290640	2290710	88.18	+	.	ID=minimap2_445;Target=lcl|KQ435812.1_cds_KOX72828.1_8649 248 318 +
contig_11	genome	EST_match	2290812	2290888	88.18	+	.	ID=minimap2_445;Target=lcl|KQ435812.1_cds_KOX72828.1_8649 319 395 +
contig_11	genome	EST_match	2295212	2295253	88.18	+	.	ID=minimap2_445;Target=lcl|KQ435812.1_cds_KOX72828.1_8649 396 437 +
contig_11	genome	EST_match	2296579	2296682	88.18	+	.	ID=minimap2_445;Target=lcl|KQ435812.1_cds_KOX72828.1_8649 438 541 +
contig_11	genome	EST_match	2297693	2297766	88.18	+	.	ID=minimap2_445;Target=lcl|KQ435812.1_cds_KOX72828.1_8649 542 632 +
contig_11	genome	EST_match	2303460	2303539	88.18	+	.	ID=minimap2_445;Target=lcl|KQ435812.1_cds_KOX72828.1_8649 633 713 +
contig_11	genome	EST_match	2311535	2311611	88.18	+	.	ID=minimap2_445;Target=lcl|KQ435812.1_cds_KOX72828.1_8649 714 1017 +
contig_11	genome	EST_match	2284488	2284514	88.18	+	.	ID=minimap2_446;Target=lcl|KQ435812.1_mrna_8649 1 27 +
contig_11	genome	EST_match	2285606	2285686	88.18	+	.	ID=minimap2_446;Target=lcl|KQ435812.1_mrna_8649 28 117 +
contig_11	genome	EST_match	2287740	2287867	88.18	+	.	ID=minimap2_446;Target=lcl|KQ435812.1_mrna_8649 118 247 +
contig_11	genome	EST_match	2290640	2290710	88.18	+	.	ID=minimap2_446;Target=lcl|KQ435812.1_mrna_8649 248 318 +
contig_11	genome	EST_match	2290812	2290888	88.18	+	.	ID=minimap2_446;Target=lcl|KQ435812.1_mrna_8649 319 395 +
contig_11	genome	EST_match	2295212	2295253	88.18	+	.	ID=minimap2_446;Target=lcl|KQ435812.1_mrna_8649 396 437 +
contig_11	genome	EST_match	2296579	2296682	88.18	+	.	ID=minimap2_446;Target=lcl|KQ435812.1_mrna_8649 438 541 +
contig_11	genome	EST_match	2297693	2297766	88.18	+	.	ID=minimap2_446;Target=lcl|KQ435812.1_mrna_8649 542 632 +
contig_11	genome	EST_match	2303460	2303539	88.18	+	.	ID=minimap2_446;Target=lcl|KQ435812.1_mrna_8649 633 713 +
contig_11	genome	EST_match	2311535	2311611	88.18	+	.	ID=minimap2_446;Target=lcl|KQ435812.1_mrna_8649 714 1017 +
contig_11	genome	cDNA_match	2409419	2409530	96.50	+	.	ID=minimap2_447;Target=lcl|KQ435812.1_cds_KOX72829.1_8650 1 112 +
contig_11	genome	cDNA_match	2414986	2415014	96.50	+	.	ID=minimap2_447;Target=lcl|KQ435812.1_cds_KOX72829.1_8650 113 141 +
contig_11	genome	cDNA_match	2419296	2419385	96.50	+	.	ID=minimap2_447;Target=lcl|KQ435812.1_cds_KOX72829.1_8650 142 231 +
contig_11	genome	cDNA_match	2422363	2422475	96.50	+	.	ID=minimap2_447;Target=lcl|KQ435812.1_cds_KOX72829.1_8650 232 344 +
contig_11	genome	cDNA_match	2425569	2425709	96.50	+	.	ID=minimap2_447;Target=lcl|KQ435812.1_cds_KOX72829.1_8650 345 507 +
contig_11	genome	cDNA_match	2430288	2430525	96.50	+	.	ID=minimap2_447;Target=lcl|KQ435812.1_cds_KOX72829.1_8650 508 747 +
contig_11	genome	cDNA_match	2434311	2434437	96.50	+	.	ID=minimap2_447;Target=lcl|KQ435812.1_cds_KOX72829.1_8650 748 874 +
contig_11	genome	cDNA_match	2435674	2435823	96.50	+	.	ID=minimap2_447;Target=lcl|KQ435812.1_cds_KOX72829.1_8650 875 1024 +
contig_11	genome	cDNA_match	2436946	2437186	96.50	+	.	ID=minimap2_447;Target=lcl|KQ435812.1_cds_KOX72829.1_8650 1025 1281 +
contig_11	genome	cDNA_match	2409419	2409530	96.50	+	.	ID=minimap2_448;Target=lcl|KQ435812.1_mrna_8650 1 112 +
contig_11	genome	cDNA_match	2414986	2415014	96.50	+	.	ID=minimap2_448;Target=lcl|KQ435812.1_mrna_8650 113 141 +
contig_11	genome	cDNA_match	2419296	2419385	96.50	+	.	ID=minimap2_448;Target=lcl|KQ435812.1_mrna_8650 142 231 +
contig_11	genome	cDNA_match	2422363	2422475	96.50	+	.	ID=minimap2_448;Target=lcl|KQ435812.1_mrna_8650 232 344 +
contig_11	genome	cDNA_match	2425569	2425709	96.50	+	.	ID=minimap2_448;Target=lcl|KQ435812.1_mrna_8650 345 507 +
contig_11	genome	cDNA_match	2430288	2430525	96.50	+	.	ID=minimap2_448;Target=lcl|KQ435812.1_mrna_8650 508 747 +
contig_11	genome	cDNA_match	2434311	2434437	96.50	+	.	ID=minimap2_448;Target=lcl|KQ435812.1_mrna_8650 748 874 +
contig_11	genome	cDNA_match	2435674	2435823	96.50	+	.	ID=minimap2_448;Target=lcl|KQ435812.1_mrna_8650 875 1024 +
contig_11	genome	cDNA_match	2436946	2437186	96.50	+	.	ID=minimap2_448;Target=lcl|KQ435812.1_mrna_8650 1025 1281 +
contig_11	genome	EST_match	2441434	2441608	94.59	-	.	ID=minimap2_449;Target=lcl|KQ435812.1_cds_KOX72830.1_8651 1 183 -
contig_11	genome	EST_match	2441434	2441608	94.59	-	.	ID=minimap2_450;Target=lcl|KQ435812.1_mrna_8651 1 183 -
contig_11	genome	cDNA_match	2450982	2451212	99.20	+	.	ID=minimap2_451;Target=lcl|KQ435812.1_cds_KOX72831.1_8652 1 231 +
contig_11	genome	cDNA_match	2451360	2451531	99.20	+	.	ID=minimap2_451;Target=lcl|KQ435812.1_cds_KOX72831.1_8652 232 403 +
contig_11	genome	cDNA_match	2451608	2451992	99.20	+	.	ID=minimap2_451;Target=lcl|KQ435812.1_cds_KOX72831.1_8652 404 788 +
contig_11	genome	cDNA_match	2452061	2452241	99.20	+	.	ID=minimap2_451;Target=lcl|KQ435812.1_cds_KOX72831.1_8652 789 969 +
contig_11	genome	cDNA_match	2452320	2452443	99.20	+	.	ID=minimap2_451;Target=lcl|KQ435812.1_cds_KOX72831.1_8652 970 1093 +
contig_11	genome	cDNA_match	2452519	2452702	99.20	+	.	ID=minimap2_451;Target=lcl|KQ435812.1_cds_KOX72831.1_8652 1094 1277 +
contig_11	genome	cDNA_match	2452786	2452869	99.20	+	.	ID=minimap2_451;Target=lcl|KQ435812.1_cds_KOX72831.1_8652 1278 1361 +
contig_11	genome	cDNA_match	2452943	2453146	99.20	+	.	ID=minimap2_451;Target=lcl|KQ435812.1_cds_KOX72831.1_8652 1362 1565 +
contig_11	genome	cDNA_match	2453226	2453648	99.20	+	.	ID=minimap2_451;Target=lcl|KQ435812.1_cds_KOX72831.1_8652 1566 2004 +
contig_11	genome	cDNA_match	2450982	2451212	99.20	+	.	ID=minimap2_452;Target=lcl|KQ435812.1_mrna_8652 1 231 +
contig_11	genome	cDNA_match	2451360	2451531	99.20	+	.	ID=minimap2_452;Target=lcl|KQ435812.1_mrna_8652 232 403 +
contig_11	genome	cDNA_match	2451608	2451992	99.20	+	.	ID=minimap2_452;Target=lcl|KQ435812.1_mrna_8652 404 788 +
contig_11	genome	cDNA_match	2452061	2452241	99.20	+	.	ID=minimap2_452;Target=lcl|KQ435812.1_mrna_8652 789 969 +
contig_11	genome	cDNA_match	2452320	2452443	99.20	+	.	ID=minimap2_452;Target=lcl|KQ435812.1_mrna_8652 970 1093 +
contig_11	genome	cDNA_match	2452519	2452702	99.20	+	.	ID=minimap2_452;Target=lcl|KQ435812.1_mrna_8652 1094 1277 +
contig_11	genome	cDNA_match	2452786	2452869	99.20	+	.	ID=minimap2_452;Target=lcl|KQ435812.1_mrna_8652 1278 1361 +
contig_11	genome	cDNA_match	2452943	2453146	99.20	+	.	ID=minimap2_452;Target=lcl|KQ435812.1_mrna_8652 1362 1565 +
contig_11	genome	cDNA_match	2453226	2453648	99.20	+	.	ID=minimap2_452;Target=lcl|KQ435812.1_mrna_8652 1566 2004 +
contig_11	genome	cDNA_match	2454619	2454705	97.97	-	.	ID=minimap2_453;Target=lcl|KQ435812.1_cds_KOX72832.1_8653 1 87 -
contig_11	genome	cDNA_match	2455260	2455510	97.97	-	.	ID=minimap2_453;Target=lcl|KQ435812.1_cds_KOX72832.1_8653 88 348 -
contig_11	genome	cDNA_match	2454619	2454705	97.97	-	.	ID=minimap2_454;Target=lcl|KQ435812.1_mrna_8653 1 87 -
contig_11	genome	cDNA_match	2455260	2455510	97.97	-	.	ID=minimap2_454;Target=lcl|KQ435812.1_mrna_8653 88 348 -
contig_11	genome	EST_match	2456181	2456456	94.33	-	.	ID=minimap2_455;Target=lcl|KQ435812.1_cds_KOX72833.1_8654 1 276 -
contig_11	genome	EST_match	2456919	2457056	94.33	-	.	ID=minimap2_455;Target=lcl|KQ435812.1_cds_KOX72833.1_8654 277 414 -
contig_11	genome	EST_match	2457245	2457359	94.33	-	.	ID=minimap2_455;Target=lcl|KQ435812.1_cds_KOX72833.1_8654 415 529 -
contig_11	genome	EST_match	2457956	2458093	94.33	-	.	ID=minimap2_455;Target=lcl|KQ435812.1_cds_KOX72833.1_8654 530 674 -
contig_11	genome	EST_match	2458909	2459066	94.33	-	.	ID=minimap2_455;Target=lcl|KQ435812.1_cds_KOX72833.1_8654 675 832 -
contig_11	genome	EST_match	2459163	2459460	94.33	-	.	ID=minimap2_455;Target=lcl|KQ435812.1_cds_KOX72833.1_8654 833 1130 -
contig_11	genome	EST_match	2459665	2460815	94.33	-	.	ID=minimap2_455;Target=lcl|KQ435812.1_cds_KOX72833.1_8654 1131 2293 -
contig_11	genome	EST_match	2461134	2461314	94.33	-	.	ID=minimap2_455;Target=lcl|KQ435812.1_cds_KOX72833.1_8654 2294 2474 -
contig_11	genome	EST_match	2462260	2462364	94.33	-	.	ID=minimap2_455;Target=lcl|KQ435812.1_cds_KOX72833.1_8654 2475 2579 -
contig_11	genome	EST_match	2465880	2466013	94.33	-	.	ID=minimap2_455;Target=lcl|KQ435812.1_cds_KOX72833.1_8654 2580 2713 -
contig_11	genome	EST_match	2472164	2472461	94.33	-	.	ID=minimap2_455;Target=lcl|KQ435812.1_cds_KOX72833.1_8654 2714 3168 -
contig_11	genome	EST_match	2456181	2456456	94.33	-	.	ID=minimap2_456;Target=lcl|KQ435812.1_mrna_8654 1 276 -
contig_11	genome	EST_match	2456919	2457056	94.33	-	.	ID=minimap2_456;Target=lcl|KQ435812.1_mrna_8654 277 414 -
contig_11	genome	EST_match	2457245	2457359	94.33	-	.	ID=minimap2_456;Target=lcl|KQ435812.1_mrna_8654 415 529 -
contig_11	genome	EST_match	2457956	2458093	94.33	-	.	ID=minimap2_456;Target=lcl|KQ435812.1_mrna_8654 530 674 -
contig_11	genome	EST_match	2458909	2459066	94.33	-	.	ID=minimap2_456;Target=lcl|KQ435812.1_mrna_8654 675 832 -
contig_11	genome	EST_match	2459163	2459460	94.33	-	.	ID=minimap2_456;Target=lcl|KQ435812.1_mrna_8654 833 1130 -
contig_11	genome	EST_match	2459665	2460815	94.33	-	.	ID=minimap2_456;Target=lcl|KQ435812.1_mrna_8654 1131 2293 -
contig_11	genome	EST_match	2461134	2461314	94.33	-	.	ID=minimap2_456;Target=lcl|KQ435812.1_mrna_8654 2294 2474 -
contig_11	genome	EST_match	2462260	2462364	94.33	-	.	ID=minimap2_456;Target=lcl|KQ435812.1_mrna_8654 2475 2579 -
contig_11	genome	EST_match	2465880	2466013	94.33	-	.	ID=minimap2_456;Target=lcl|KQ435812.1_mrna_8654 2580 2713 -
contig_11	genome	EST_match	2472164	2472461	94.33	-	.	ID=minimap2_456;Target=lcl|KQ435812.1_mrna_8654 2714 3168 -
contig_11	genome	cDNA_match	2473219	2473280	97.31	-	.	ID=minimap2_457;Target=lcl|KQ435812.1_cds_KOX72834.1_8655 1 62 -
contig_11	genome	cDNA_match	2473456	2473574	97.31	-	.	ID=minimap2_457;Target=lcl|KQ435812.1_cds_KOX72834.1_8655 63 186 -
contig_11	genome	cDNA_match	2473219	2473280	97.31	-	.	ID=minimap2_458;Target=lcl|KQ435812.1_mrna_8655 1 62 -
contig_11	genome	cDNA_match	2473456	2473574	97.31	-	.	ID=minimap2_458;Target=lcl|KQ435812.1_mrna_8655 63 186 -
contig_11	genome	cDNA_match	2482873	2483195	98.40	-	.	ID=minimap2_461;Target=lcl|KQ435812.1_cds_KOX72836.1_8657 1 323 -
contig_11	genome	cDNA_match	2483281	2483368	98.40	-	.	ID=minimap2_461;Target=lcl|KQ435812.1_cds_KOX72836.1_8657 324 411 -
contig_11	genome	cDNA_match	2483495	2483635	98.40	-	.	ID=minimap2_461;Target=lcl|KQ435812.1_cds_KOX72836.1_8657 412 561 -
contig_11	genome	cDNA_match	2482873	2483195	98.40	-	.	ID=minimap2_462;Target=lcl|KQ435812.1_mrna_8657 1 323 -
contig_11	genome	cDNA_match	2483281	2483368	98.40	-	.	ID=minimap2_462;Target=lcl|KQ435812.1_mrna_8657 324 411 -
contig_11	genome	cDNA_match	2483495	2483635	98.40	-	.	ID=minimap2_462;Target=lcl|KQ435812.1_mrna_8657 412 561 -
contig_11	genome	cDNA_match	2484093	2484252	98.74	+	.	ID=minimap2_463;Target=lcl|KQ435812.1_cds_KOX72837.1_8658 1 160 +
contig_11	genome	cDNA_match	2484951	2485043	98.74	+	.	ID=minimap2_463;Target=lcl|KQ435812.1_cds_KOX72837.1_8658 161 253 +
contig_11	genome	cDNA_match	2486639	2486942	98.74	+	.	ID=minimap2_463;Target=lcl|KQ435812.1_cds_KOX72837.1_8658 254 557 +
contig_11	genome	cDNA_match	2487056	2487295	98.74	+	.	ID=minimap2_463;Target=lcl|KQ435812.1_cds_KOX72837.1_8658 558 797 +
contig_11	genome	cDNA_match	2487368	2487585	98.74	+	.	ID=minimap2_463;Target=lcl|KQ435812.1_cds_KOX72837.1_8658 798 1015 +
contig_11	genome	cDNA_match	2487673	2487880	98.74	+	.	ID=minimap2_463;Target=lcl|KQ435812.1_cds_KOX72837.1_8658 1016 1223 +
contig_11	genome	cDNA_match	2490347	2490604	98.74	+	.	ID=minimap2_463;Target=lcl|KQ435812.1_cds_KOX72837.1_8658 1224 1485 +
contig_11	genome	cDNA_match	2493999	2494277	98.74	+	.	ID=minimap2_463;Target=lcl|KQ435812.1_cds_KOX72837.1_8658 1486 1766 +
contig_11	genome	cDNA_match	2496325	2496363	98.74	+	.	ID=minimap2_463;Target=lcl|KQ435812.1_cds_KOX72837.1_8658 1767 1824 +
contig_11	genome	cDNA_match	2484093	2484252	98.74	+	.	ID=minimap2_464;Target=lcl|KQ435812.1_mrna_8658 1 160 +
contig_11	genome	cDNA_match	2484951	2485043	98.74	+	.	ID=minimap2_464;Target=lcl|KQ435812.1_mrna_8658 161 253 +
contig_11	genome	cDNA_match	2486639	2486942	98.74	+	.	ID=minimap2_464;Target=lcl|KQ435812.1_mrna_8658 254 557 +
contig_11	genome	cDNA_match	2487056	2487295	98.74	+	.	ID=minimap2_464;Target=lcl|KQ435812.1_mrna_8658 558 797 +
contig_11	genome	cDNA_match	2487368	2487585	98.74	+	.	ID=minimap2_464;Target=lcl|KQ435812.1_mrna_8658 798 1015 +
contig_11	genome	cDNA_match	2487673	2487880	98.74	+	.	ID=minimap2_464;Target=lcl|KQ435812.1_mrna_8658 1016 1223 +
contig_11	genome	cDNA_match	2490347	2490604	98.74	+	.	ID=minimap2_464;Target=lcl|KQ435812.1_mrna_8658 1224 1485 +
contig_11	genome	cDNA_match	2493999	2494277	98.74	+	.	ID=minimap2_464;Target=lcl|KQ435812.1_mrna_8658 1486 1766 +
contig_11	genome	cDNA_match	2496325	2496363	98.74	+	.	ID=minimap2_464;Target=lcl|KQ435812.1_mrna_8658 1767 1824 +
contig_11	genome	cDNA_match	2490271	2490635	98.92	-	.	ID=minimap2_465;Target=lcl|KQ435812.1_cds_KOX72838.1_8659 1 369 -
contig_11	genome	cDNA_match	2490271	2490635	98.92	-	.	ID=minimap2_466;Target=lcl|KQ435812.1_mrna_8659 1 369 -
contig_11	genome	cDNA_match	2492117	2492230	98.78	-	.	ID=minimap2_467;Target=lcl|KQ435812.1_cds_KOX72839.1_8660 1 114 -
contig_11	genome	cDNA_match	2492955	2493082	98.78	-	.	ID=minimap2_467;Target=lcl|KQ435812.1_cds_KOX72839.1_8660 115 246 -
contig_11	genome	cDNA_match	2492117	2492230	98.78	-	.	ID=minimap2_468;Target=lcl|KQ435812.1_mrna_8660 1 114 -
contig_11	genome	cDNA_match	2492955	2493082	98.78	-	.	ID=minimap2_468;Target=lcl|KQ435812.1_mrna_8660 115 246 -
contig_11	genome	cDNA_match	2498243	2498552	99.36	-	.	ID=minimap2_469;Target=lcl|KQ435812.1_cds_KOX72840.1_8661 1 312 -
contig_11	genome	cDNA_match	2498243	2498552	99.36	-	.	ID=minimap2_470;Target=lcl|KQ435812.1_mrna_8661 1 312 -
contig_11	genome	cDNA_match	2501866	2501979	96.15	+	.	ID=minimap2_471;Target=lcl|KQ435812.1_cds_KOX72841.1_8662 1 114 +
contig_11	genome	cDNA_match	2502075	2502287	96.15	+	.	ID=minimap2_471;Target=lcl|KQ435812.1_cds_KOX72841.1_8662 115 329 +
contig_11	genome	cDNA_match	2511511	2511958	96.15	+	.	ID=minimap2_471;Target=lcl|KQ435812.1_cds_KOX72841.1_8662 330 804 +
contig_11	genome	cDNA_match	2501866	2501979	96.15	+	.	ID=minimap2_472;Target=lcl|KQ435812.1_mrna_8662 1 114 +
contig_11	genome	cDNA_match	2502075	2502287	96.15	+	.	ID=minimap2_472;Target=lcl|KQ435812.1_mrna_8662 115 329 +
contig_11	genome	cDNA_match	2511511	2511958	96.15	+	.	ID=minimap2_472;Target=lcl|KQ435812.1_mrna_8662 330 804 +
contig_11	genome	cDNA_match	2583441	2583612	98.90	+	.	ID=minimap2_473;Target=lcl|KQ435812.1_cds_KOX72842.1_8663 1 172 +
contig_11	genome	cDNA_match	2584397	2584593	98.90	+	.	ID=minimap2_473;Target=lcl|KQ435812.1_cds_KOX72842.1_8663 173 369 +
contig_11	genome	cDNA_match	2587787	2588353	98.90	+	.	ID=minimap2_473;Target=lcl|KQ435812.1_cds_KOX72842.1_8663 370 936 +
contig_11	genome	cDNA_match	2588806	2589257	98.90	+	.	ID=minimap2_473;Target=lcl|KQ435812.1_cds_KOX72842.1_8663 937 1388 +
contig_11	genome	cDNA_match	2589633	2589959	98.90	+	.	ID=minimap2_473;Target=lcl|KQ435812.1_cds_KOX72842.1_8663 1389 1734 +
contig_11	genome	cDNA_match	2583441	2583612	98.90	+	.	ID=minimap2_474;Target=lcl|KQ435812.1_mrna_8663 1 172 +
contig_11	genome	cDNA_match	2584397	2584593	98.90	+	.	ID=minimap2_474;Target=lcl|KQ435812.1_mrna_8663 173 369 +
contig_11	genome	cDNA_match	2587787	2588353	98.90	+	.	ID=minimap2_474;Target=lcl|KQ435812.1_mrna_8663 370 936 +
contig_11	genome	cDNA_match	2588806	2589257	98.90	+	.	ID=minimap2_474;Target=lcl|KQ435812.1_mrna_8663 937 1388 +
contig_11	genome	cDNA_match	2589633	2589959	98.90	+	.	ID=minimap2_474;Target=lcl|KQ435812.1_mrna_8663 1389 1734 +
contig_11	genome	cDNA_match	2595882	2596000	97.38	-	.	ID=minimap2_475;Target=lcl|KQ435812.1_cds_KOX72843.1_8664 1 119 -
contig_11	genome	cDNA_match	2596171	2596330	97.38	-	.	ID=minimap2_475;Target=lcl|KQ435812.1_cds_KOX72843.1_8664 120 279 -
contig_11	genome	cDNA_match	2596617	2597429	97.38	-	.	ID=minimap2_475;Target=lcl|KQ435812.1_cds_KOX72843.1_8664 280 1092 -
contig_11	genome	cDNA_match	2597637	2597808	97.38	-	.	ID=minimap2_475;Target=lcl|KQ435812.1_cds_KOX72843.1_8664 1093 1296 -
contig_11	genome	cDNA_match	2595882	2596000	97.38	-	.	ID=minimap2_476;Target=lcl|KQ435812.1_mrna_8664 1 119 -
contig_11	genome	cDNA_match	2596171	2596330	97.38	-	.	ID=minimap2_476;Target=lcl|KQ435812.1_mrna_8664 120 279 -
contig_11	genome	cDNA_match	2596617	2597429	97.38	-	.	ID=minimap2_476;Target=lcl|KQ435812.1_mrna_8664 280 1092 -
contig_11	genome	cDNA_match	2597637	2597808	97.38	-	.	ID=minimap2_476;Target=lcl|KQ435812.1_mrna_8664 1093 1296 -
contig_11	genome	cDNA_match	2599442	2599526	97.89	-	.	ID=minimap2_477;Target=lcl|KQ435812.1_cds_KOX72844.1_8665 1 85 -
contig_11	genome	cDNA_match	2599611	2599742	97.89	-	.	ID=minimap2_477;Target=lcl|KQ435812.1_cds_KOX72844.1_8665 86 217 -
contig_11	genome	cDNA_match	2599827	2599938	97.89	-	.	ID=minimap2_477;Target=lcl|KQ435812.1_cds_KOX72844.1_8665 218 329 -
contig_11	genome	cDNA_match	2600007	2600086	97.89	-	.	ID=minimap2_477;Target=lcl|KQ435812.1_cds_KOX72844.1_8665 330 409 -
contig_11	genome	cDNA_match	2600149	2600261	97.89	-	.	ID=minimap2_477;Target=lcl|KQ435812.1_cds_KOX72844.1_8665 410 522 -
contig_11	genome	cDNA_match	2600330	2600448	97.89	-	.	ID=minimap2_477;Target=lcl|KQ435812.1_cds_KOX72844.1_8665 523 641 -
contig_11	genome	cDNA_match	2600527	2600576	97.89	-	.	ID=minimap2_477;Target=lcl|KQ435812.1_cds_KOX72844.1_8665 642 691 -
contig_11	genome	cDNA_match	2600980	2601124	97.89	-	.	ID=minimap2_477;Target=lcl|KQ435812.1_cds_KOX72844.1_8665 692 855 -
contig_11	genome	cDNA_match	2599442	2599526	97.89	-	.	ID=minimap2_478;Target=lcl|KQ435812.1_mrna_8665 1 85 -
contig_11	genome	cDNA_match	2599611	2599742	97.89	-	.	ID=minimap2_478;Target=lcl|KQ435812.1_mrna_8665 86 217 -
contig_11	genome	cDNA_match	2599827	2599938	97.89	-	.	ID=minimap2_478;Target=lcl|KQ435812.1_mrna_8665 218 329 -
contig_11	genome	cDNA_match	2600007	2600086	97.89	-	.	ID=minimap2_478;Target=lcl|KQ435812.1_mrna_8665 330 409 -
contig_11	genome	cDNA_match	2600149	2600261	97.89	-	.	ID=minimap2_478;Target=lcl|KQ435812.1_mrna_8665 410 522 -
contig_11	genome	cDNA_match	2600330	2600448	97.89	-	.	ID=minimap2_478;Target=lcl|KQ435812.1_mrna_8665 523 641 -
contig_11	genome	cDNA_match	2600527	2600576	97.89	-	.	ID=minimap2_478;Target=lcl|KQ435812.1_mrna_8665 642 691 -
contig_11	genome	cDNA_match	2600980	2601124	97.89	-	.	ID=minimap2_478;Target=lcl|KQ435812.1_mrna_8665 692 855 -
contig_11	genome	EST_match	2649421	2649484	83.48	-	.	ID=minimap2_479;Target=lcl|KQ435812.1_cds_KOX72845.1_8666 1 87 -
contig_11	genome	EST_match	2653937	2654109	83.48	-	.	ID=minimap2_479;Target=lcl|KQ435812.1_cds_KOX72845.1_8666 88 290 -
contig_11	genome	EST_match	2657893	2657960	83.48	-	.	ID=minimap2_479;Target=lcl|KQ435812.1_cds_KOX72845.1_8666 291 358 -
contig_11	genome	EST_match	2661159	2661211	83.48	-	.	ID=minimap2_479;Target=lcl|KQ435812.1_cds_KOX72845.1_8666 359 417 -
contig_11	genome	EST_match	2665603	2665734	83.48	-	.	ID=minimap2_479;Target=lcl|KQ435812.1_cds_KOX72845.1_8666 418 579 -
contig_11	genome	EST_match	2649421	2649484	83.48	-	.	ID=minimap2_480;Target=lcl|KQ435812.1_mrna_8666 1 87 -
contig_11	genome	EST_match	2653937	2654109	83.48	-	.	ID=minimap2_480;Target=lcl|KQ435812.1_mrna_8666 88 290 -
contig_11	genome	EST_match	2657893	2657960	83.48	-	.	ID=minimap2_480;Target=lcl|KQ435812.1_mrna_8666 291 358 -
contig_11	genome	EST_match	2661159	2661211	83.48	-	.	ID=minimap2_480;Target=lcl|KQ435812.1_mrna_8666 359 417 -
contig_11	genome	EST_match	2665603	2665734	83.48	-	.	ID=minimap2_480;Target=lcl|KQ435812.1_mrna_8666 418 579 -
contig_11	genome	cDNA_match	2726224	2726432	99.01	-	.	ID=minimap2_483;Target=lcl|KQ435812.1_cds_KOX72847.1_8668 1 209 -
contig_11	genome	cDNA_match	2732525	2732715	99.01	-	.	ID=minimap2_483;Target=lcl|KQ435812.1_cds_KOX72847.1_8668 210 615 -
contig_11	genome	cDNA_match	2726224	2726432	99.01	-	.	ID=minimap2_484;Target=lcl|KQ435812.1_mrna_8668 1 209 -
contig_11	genome	cDNA_match	2732525	2732715	99.01	-	.	ID=minimap2_484;Target=lcl|KQ435812.1_mrna_8668 210 615 -
contig_11	genome	EST_match	2747669	2747720	92.20	+	.	ID=minimap2_487;Target=lcl|KQ435812.1_cds_KOX72846.1_8667 1 52 +
contig_11	genome	EST_match	2756091	2756213	92.20	+	.	ID=minimap2_487;Target=lcl|KQ435812.1_cds_KOX72846.1_8667 53 175 +
contig_11	genome	EST_match	2757981	2758183	92.20	+	.	ID=minimap2_487;Target=lcl|KQ435812.1_cds_KOX72846.1_8667 176 957 +
contig_11	genome	EST_match	2747669	2747720	92.20	+	.	ID=minimap2_488;Target=lcl|KQ435812.1_mrna_8667 1 52 +
contig_11	genome	EST_match	2756091	2756213	92.20	+	.	ID=minimap2_488;Target=lcl|KQ435812.1_mrna_8667 53 175 +
contig_11	genome	EST_match	2757981	2758183	92.20	+	.	ID=minimap2_488;Target=lcl|KQ435812.1_mrna_8667 176 957 +
contig_11	genome	EST_match	2752471	2752619	90.40	-	.	ID=minimap2_489;Target=lcl|KQ435812.1_cds_KOX72848.1_8669 1 154 -
contig_11	genome	EST_match	2753616	2753754	90.40	-	.	ID=minimap2_489;Target=lcl|KQ435812.1_cds_KOX72848.1_8669 155 297 -
contig_11	genome	EST_match	2757477	2757544	90.40	-	.	ID=minimap2_489;Target=lcl|KQ435812.1_cds_KOX72848.1_8669 298 365 -
contig_11	genome	EST_match	2758926	2759047	90.40	-	.	ID=minimap2_489;Target=lcl|KQ435812.1_cds_KOX72848.1_8669 366 487 -
contig_11	genome	EST_match	2759194	2759305	90.40	-	.	ID=minimap2_489;Target=lcl|KQ435812.1_cds_KOX72848.1_8669 488 599 -
contig_11	genome	EST_match	2760247	2760268	90.40	-	.	ID=minimap2_489;Target=lcl|KQ435812.1_cds_KOX72848.1_8669 600 660 -
contig_11	genome	EST_match	2752471	2752619	90.40	-	.	ID=minimap2_490;Target=lcl|KQ435812.1_mrna_8669 1 154 -
contig_11	genome	EST_match	2753616	2753754	90.40	-	.	ID=minimap2_490;Target=lcl|KQ435812.1_mrna_8669 155 297 -
contig_11	genome	EST_match	2757477	2757544	90.40	-	.	ID=minimap2_490;Target=lcl|KQ435812.1_mrna_8669 298 365 -
contig_11	genome	EST_match	2758926	2759047	90.40	-	.	ID=minimap2_490;Target=lcl|KQ435812.1_mrna_8669 366 487 -
contig_11	genome	EST_match	2759194	2759305	90.40	-	.	ID=minimap2_490;Target=lcl|KQ435812.1_mrna_8669 488 599 -
contig_11	genome	EST_match	2760247	2760268	90.40	-	.	ID=minimap2_490;Target=lcl|KQ435812.1_mrna_8669 600 660 -
contig_11	genome	cDNA_match	2797829	2797980	98.09	+	.	ID=minimap2_491;Target=lcl|KQ435812.1_cds_KOX72849.1_8670 1 152 +
contig_11	genome	cDNA_match	2798143	2798412	98.09	+	.	ID=minimap2_491;Target=lcl|KQ435812.1_cds_KOX72849.1_8670 153 422 +
contig_11	genome	cDNA_match	2798513	2798721	98.09	+	.	ID=minimap2_491;Target=lcl|KQ435812.1_cds_KOX72849.1_8670 423 631 +
contig_11	genome	cDNA_match	2798855	2799011	98.09	+	.	ID=minimap2_491;Target=lcl|KQ435812.1_cds_KOX72849.1_8670 632 788 +
contig_11	genome	cDNA_match	2799080	2799205	98.09	+	.	ID=minimap2_491;Target=lcl|KQ435812.1_cds_KOX72849.1_8670 789 914 +
contig_11	genome	cDNA_match	2799293	2799396	98.09	+	.	ID=minimap2_491;Target=lcl|KQ435812.1_cds_KOX72849.1_8670 915 1018 +
contig_11	genome	cDNA_match	2799495	2800155	98.09	+	.	ID=minimap2_491;Target=lcl|KQ435812.1_cds_KOX72849.1_8670 1019 1679 +
contig_11	genome	cDNA_match	2800228	2800349	98.09	+	.	ID=minimap2_491;Target=lcl|KQ435812.1_cds_KOX72849.1_8670 1680 1801 +
contig_11	genome	cDNA_match	2800418	2800587	98.09	+	.	ID=minimap2_491;Target=lcl|KQ435812.1_cds_KOX72849.1_8670 1802 1971 +
contig_11	genome	cDNA_match	2800671	2800756	98.09	+	.	ID=minimap2_491;Target=lcl|KQ435812.1_cds_KOX72849.1_8670 1972 2097 +
contig_11	genome	cDNA_match	2797829	2797980	98.09	+	.	ID=minimap2_492;Target=lcl|KQ435812.1_mrna_8670 1 152 +
contig_11	genome	cDNA_match	2798143	2798412	98.09	+	.	ID=minimap2_492;Target=lcl|KQ435812.1_mrna_8670 153 422 +
contig_11	genome	cDNA_match	2798513	2798721	98.09	+	.	ID=minimap2_492;Target=lcl|KQ435812.1_mrna_8670 423 631 +
contig_11	genome	cDNA_match	2798855	2799011	98.09	+	.	ID=minimap2_492;Target=lcl|KQ435812.1_mrna_8670 632 788 +
contig_11	genome	cDNA_match	2799080	2799205	98.09	+	.	ID=minimap2_492;Target=lcl|KQ435812.1_mrna_8670 789 914 +
contig_11	genome	cDNA_match	2799293	2799396	98.09	+	.	ID=minimap2_492;Target=lcl|KQ435812.1_mrna_8670 915 1018 +
contig_11	genome	cDNA_match	2799495	2800155	98.09	+	.	ID=minimap2_492;Target=lcl|KQ435812.1_mrna_8670 1019 1679 +
contig_11	genome	cDNA_match	2800228	2800349	98.09	+	.	ID=minimap2_492;Target=lcl|KQ435812.1_mrna_8670 1680 1801 +
contig_11	genome	cDNA_match	2800418	2800587	98.09	+	.	ID=minimap2_492;Target=lcl|KQ435812.1_mrna_8670 1802 1971 +
contig_11	genome	cDNA_match	2800671	2800756	98.09	+	.	ID=minimap2_492;Target=lcl|KQ435812.1_mrna_8670 1972 2097 +
contig_11	genome	cDNA_match	2803999	2804139	98.98	+	.	ID=minimap2_493;Target=lcl|KQ435812.1_cds_KOX72850.1_8671 1 141 +
contig_11	genome	cDNA_match	2804251	2804368	98.98	+	.	ID=minimap2_493;Target=lcl|KQ435812.1_cds_KOX72850.1_8671 142 259 +
contig_11	genome	cDNA_match	2804485	2805404	98.98	+	.	ID=minimap2_493;Target=lcl|KQ435812.1_cds_KOX72850.1_8671 260 1179 +
contig_11	genome	cDNA_match	2805484	2807212	98.98	+	.	ID=minimap2_493;Target=lcl|KQ435812.1_cds_KOX72850.1_8671 1180 2908 +
contig_11	genome	cDNA_match	2807295	2807452	98.98	+	.	ID=minimap2_493;Target=lcl|KQ435812.1_cds_KOX72850.1_8671 2909 3066 +
contig_11	genome	cDNA_match	2807584	2807708	98.98	+	.	ID=minimap2_493;Target=lcl|KQ435812.1_cds_KOX72850.1_8671 3067 3191 +
contig_11	genome	cDNA_match	2807810	2808023	98.98	+	.	ID=minimap2_493;Target=lcl|KQ435812.1_cds_KOX72850.1_8671 3192 3405 +
contig_11	genome	cDNA_match	2808135	2808256	98.98	+	.	ID=minimap2_493;Target=lcl|KQ435812.1_cds_KOX72850.1_8671 3406 3527 +
contig_11	genome	cDNA_match	2808931	2809688	98.98	+	.	ID=minimap2_493;Target=lcl|KQ435812.1_cds_KOX72850.1_8671 3528 4285 +
contig_11	genome	cDNA_match	2811100	2811234	98.98	+	.	ID=minimap2_493;Target=lcl|KQ435812.1_cds_KOX72850.1_8671 4286 4420 +
contig_11	genome	cDNA_match	2811318	2811419	98.98	+	.	ID=minimap2_493;Target=lcl|KQ435812.1_cds_KOX72850.1_8671 4421 4522 +
contig_11	genome	cDNA_match	2811495	2812160	98.98	+	.	ID=minimap2_493;Target=lcl|KQ435812.1_cds_KOX72850.1_8671 4523 5188 +
contig_11	genome	cDNA_match	2812246	2812419	98.98	+	.	ID=minimap2_493;Target=lcl|KQ435812.1_cds_KOX72850.1_8671 5189 5362 +
contig_11	genome	cDNA_match	2812518	2812728	98.98	+	.	ID=minimap2_493;Target=lcl|KQ435812.1_cds_KOX72850.1_8671 5363 5573 +
contig_11	genome	cDNA_match	2812796	2813075	98.98	+	.	ID=minimap2_493;Target=lcl|KQ435812.1_cds_KOX72850.1_8671 5574 5853 +
contig_11	genome	cDNA_match	2813177	2813714	98.98	+	.	ID=minimap2_493;Target=lcl|KQ435812.1_cds_KOX72850.1_8671 5854 6391 +
contig_11	genome	cDNA_match	2813807	2814028	98.98	+	.	ID=minimap2_493;Target=lcl|KQ435812.1_cds_KOX72850.1_8671 6392 6681 +
contig_11	genome	cDNA_match	2803999	2804139	98.98	+	.	ID=minimap2_494;Target=lcl|KQ435812.1_mrna_8671 1 141 +
contig_11	genome	cDNA_match	2804251	2804368	98.98	+	.	ID=minimap2_494;Target=lcl|KQ435812.1_mrna_8671 142 259 +
contig_11	genome	cDNA_match	2804485	2805404	98.98	+	.	ID=minimap2_494;Target=lcl|KQ435812.1_mrna_8671 260 1179 +
contig_11	genome	cDNA_match	2805484	2807212	98.98	+	.	ID=minimap2_494;Target=lcl|KQ435812.1_mrna_8671 1180 2908 +
contig_11	genome	cDNA_match	2807295	2807452	98.98	+	.	ID=minimap2_494;Target=lcl|KQ435812.1_mrna_8671 2909 3066 +
contig_11	genome	cDNA_match	2807584	2807708	98.98	+	.	ID=minimap2_494;Target=lcl|KQ435812.1_mrna_8671 3067 3191 +
contig_11	genome	cDNA_match	2807810	2808023	98.98	+	.	ID=minimap2_494;Target=lcl|KQ435812.1_mrna_8671 3192 3405 +
contig_11	genome	cDNA_match	2808135	2808256	98.98	+	.	ID=minimap2_494;Target=lcl|KQ435812.1_mrna_8671 3406 3527 +
contig_11	genome	cDNA_match	2808931	2809688	98.98	+	.	ID=minimap2_494;Target=lcl|KQ435812.1_mrna_8671 3528 4285 +
contig_11	genome	cDNA_match	2811100	2811234	98.98	+	.	ID=minimap2_494;Target=lcl|KQ435812.1_mrna_8671 4286 4420 +
contig_11	genome	cDNA_match	2811318	2811419	98.98	+	.	ID=minimap2_494;Target=lcl|KQ435812.1_mrna_8671 4421 4522 +
contig_11	genome	cDNA_match	2811495	2812160	98.98	+	.	ID=minimap2_494;Target=lcl|KQ435812.1_mrna_8671 4523 5188 +
contig_11	genome	cDNA_match	2812246	2812419	98.98	+	.	ID=minimap2_494;Target=lcl|KQ435812.1_mrna_8671 5189 5362 +
contig_11	genome	cDNA_match	2812518	2812728	98.98	+	.	ID=minimap2_494;Target=lcl|KQ435812.1_mrna_8671 5363 5573 +
contig_11	genome	cDNA_match	2812796	2813075	98.98	+	.	ID=minimap2_494;Target=lcl|KQ435812.1_mrna_8671 5574 5853 +
contig_11	genome	cDNA_match	2813177	2813714	98.98	+	.	ID=minimap2_494;Target=lcl|KQ435812.1_mrna_8671 5854 6391 +
contig_11	genome	cDNA_match	2813807	2814028	98.98	+	.	ID=minimap2_494;Target=lcl|KQ435812.1_mrna_8671 6392 6681 +
contig_11	genome	cDNA_match	2815495	2815871	95.40	+	.	ID=minimap2_495;Target=lcl|KQ435812.1_cds_KOX72851.1_8672 1 377 +
contig_11	genome	cDNA_match	2816125	2816310	95.40	+	.	ID=minimap2_495;Target=lcl|KQ435812.1_cds_KOX72851.1_8672 378 563 +
contig_11	genome	cDNA_match	2816406	2816650	95.40	+	.	ID=minimap2_495;Target=lcl|KQ435812.1_cds_KOX72851.1_8672 564 819 +
contig_11	genome	cDNA_match	2815495	2815871	95.40	+	.	ID=minimap2_496;Target=lcl|KQ435812.1_mrna_8672 1 377 +
contig_11	genome	cDNA_match	2816125	2816310	95.40	+	.	ID=minimap2_496;Target=lcl|KQ435812.1_mrna_8672 378 563 +
contig_11	genome	cDNA_match	2816406	2816650	95.40	+	.	ID=minimap2_496;Target=lcl|KQ435812.1_mrna_8672 564 819 +
contig_11	genome	cDNA_match	2818147	2820071	98.09	+	.	ID=minimap2_497;Target=lcl|KQ435812.1_cds_KOX72852.1_8673 1 1925 +
contig_11	genome	cDNA_match	2820118	2822752	98.09	+	.	ID=minimap2_497;Target=lcl|KQ435812.1_cds_KOX72852.1_8673 1926 4641 +
contig_11	genome	cDNA_match	2818147	2820071	98.09	+	.	ID=minimap2_498;Target=lcl|KQ435812.1_mrna_8673 1 1925 +
contig_11	genome	cDNA_match	2820118	2822752	98.09	+	.	ID=minimap2_498;Target=lcl|KQ435812.1_mrna_8673 1926 4641 +
contig_11	genome	cDNA_match	2824159	2824602	99.33	+	.	ID=minimap2_499;Target=lcl|KQ435812.1_cds_KOX72853.1_8674 1 447 +
contig_11	genome	cDNA_match	2824159	2824602	99.33	+	.	ID=minimap2_500;Target=lcl|KQ435812.1_mrna_8674 1 447 +
contig_11	genome	cDNA_match	2833205	2833315	99.48	-	.	ID=minimap2_501;Target=lcl|KQ435812.1_cds_KOX72854.1_8675 1 112 -
contig_11	genome	cDNA_match	2836486	2836659	99.48	-	.	ID=minimap2_501;Target=lcl|KQ435812.1_cds_KOX72854.1_8675 113 286 -
contig_11	genome	cDNA_match	2837899	2838042	99.48	-	.	ID=minimap2_501;Target=lcl|KQ435812.1_cds_KOX72854.1_8675 287 430 -
contig_11	genome	cDNA_match	2838364	2838563	99.48	-	.	ID=minimap2_501;Target=lcl|KQ435812.1_cds_KOX72854.1_8675 431 630 -
contig_11	genome	cDNA_match	2838992	2839206	99.48	-	.	ID=minimap2_501;Target=lcl|KQ435812.1_cds_KOX72854.1_8675 631 845 -
contig_11	genome	cDNA_match	2839497	2839665	99.48	-	.	ID=minimap2_501;Target=lcl|KQ435812.1_cds_KOX72854.1_8675 846 1014 -
contig_11	genome	cDNA_match	2840158	2840349	99.48	-	.	ID=minimap2_501;Target=lcl|KQ435812.1_cds_KOX72854.1_8675 1015 1206 -
contig_11	genome	cDNA_match	2840454	2840647	99.48	-	.	ID=minimap2_501;Target=lcl|KQ435812.1_cds_KOX72854.1_8675 1207 1400 -
contig_11	genome	cDNA_match	2841106	2841340	99.48	-	.	ID=minimap2_501;Target=lcl|KQ435812.1_cds_KOX72854.1_8675 1401 1635 -
contig_11	genome	cDNA_match	2842367	2842573	99.48	-	.	ID=minimap2_501;Target=lcl|KQ435812.1_cds_KOX72854.1_8675 1636 1842 -
contig_11	genome	cDNA_match	2842672	2843397	99.48	-	.	ID=minimap2_501;Target=lcl|KQ435812.1_cds_KOX72854.1_8675 1843 2568 -
contig_11	genome	cDNA_match	2843530	2843633	99.48	-	.	ID=minimap2_501;Target=lcl|KQ435812.1_cds_KOX72854.1_8675 2569 2672 -
contig_11	genome	cDNA_match	2845432	2845799	99.48	-	.	ID=minimap2_501;Target=lcl|KQ435812.1_cds_KOX72854.1_8675 2673 3093 -
contig_11	genome	cDNA_match	2833205	2833315	99.48	-	.	ID=minimap2_502;Target=lcl|KQ435812.1_mrna_8675 1 112 -
contig_11	genome	cDNA_match	2836486	2836659	99.48	-	.	ID=minimap2_502;Target=lcl|KQ435812.1_mrna_8675 113 286 -
contig_11	genome	cDNA_match	2837899	2838042	99.48	-	.	ID=minimap2_502;Target=lcl|KQ435812.1_mrna_8675 287 430 -
contig_11	genome	cDNA_match	2838364	2838563	99.48	-	.	ID=minimap2_502;Target=lcl|KQ435812.1_mrna_8675 431 630 -
contig_11	genome	cDNA_match	2838992	2839206	99.48	-	.	ID=minimap2_502;Target=lcl|KQ435812.1_mrna_8675 631 845 -
contig_11	genome	cDNA_match	2839497	2839665	99.48	-	.	ID=minimap2_502;Target=lcl|KQ435812.1_mrna_8675 846 1014 -
contig_11	genome	cDNA_match	2840158	2840349	99.48	-	.	ID=minimap2_502;Target=lcl|KQ435812.1_mrna_8675 1015 1206 -
contig_11	genome	cDNA_match	2840454	2840647	99.48	-	.	ID=minimap2_502;Target=lcl|KQ435812.1_mrna_8675 1207 1400 -
contig_11	genome	cDNA_match	2841106	2841340	99.48	-	.	ID=minimap2_502;Target=lcl|KQ435812.1_mrna_8675 1401 1635 -
contig_11	genome	cDNA_match	2842367	2842573	99.48	-	.	ID=minimap2_502;Target=lcl|KQ435812.1_mrna_8675 1636 1842 -
contig_11	genome	cDNA_match	2842672	2843397	99.48	-	.	ID=minimap2_502;Target=lcl|KQ435812.1_mrna_8675 1843 2568 -
contig_11	genome	cDNA_match	2843530	2843633	99.48	-	.	ID=minimap2_502;Target=lcl|KQ435812.1_mrna_8675 2569 2672 -
contig_11	genome	cDNA_match	2845432	2845799	99.48	-	.	ID=minimap2_502;Target=lcl|KQ435812.1_mrna_8675 2673 3093 -
contig_11	genome	EST_match	2849973	2850056	94.44	-	.	ID=minimap2_503;Target=lcl|KQ435812.1_cds_KOX72855.1_8676 1 84 -
contig_11	genome	EST_match	2855757	2855830	94.44	-	.	ID=minimap2_503;Target=lcl|KQ435812.1_cds_KOX72855.1_8676 85 158 -
contig_11	genome	EST_match	2858459	2858504	94.44	-	.	ID=minimap2_503;Target=lcl|KQ435812.1_cds_KOX72855.1_8676 159 216 -
contig_11	genome	EST_match	2849973	2850056	94.44	-	.	ID=minimap2_504;Target=lcl|KQ435812.1_mrna_8676 1 84 -
contig_11	genome	EST_match	2855757	2855830	94.44	-	.	ID=minimap2_504;Target=lcl|KQ435812.1_mrna_8676 85 158 -
contig_11	genome	EST_match	2858459	2858504	94.44	-	.	ID=minimap2_504;Target=lcl|KQ435812.1_mrna_8676 159 216 -
contig_11	genome	EST_match	2868207	2868225	90.44	+	.	ID=minimap2_505;Target=lcl|KQ435812.1_cds_KOX72856.1_8677 1 19 +
contig_11	genome	EST_match	2872789	2872847	90.44	+	.	ID=minimap2_505;Target=lcl|KQ435812.1_cds_KOX72856.1_8677 20 78 +
contig_11	genome	EST_match	2874197	2874286	90.44	+	.	ID=minimap2_505;Target=lcl|KQ435812.1_cds_KOX72856.1_8677 79 195 +
contig_11	genome	EST_match	2882957	2883258	90.44	+	.	ID=minimap2_505;Target=lcl|KQ435812.1_cds_KOX72856.1_8677 196 560 +
contig_11	genome	EST_match	2885226	2885552	90.44	+	.	ID=minimap2_505;Target=lcl|KQ435812.1_cds_KOX72856.1_8677 561 891 +
contig_11	genome	EST_match	2886523	2886651	90.44	+	.	ID=minimap2_505;Target=lcl|KQ435812.1_cds_KOX72856.1_8677 892 1020 +
contig_11	genome	EST_match	2887134	2887419	90.44	+	.	ID=minimap2_505;Target=lcl|KQ435812.1_cds_KOX72856.1_8677 1021 1306 +
contig_11	genome	EST_match	2887901	2888329	90.44	+	.	ID=minimap2_505;Target=lcl|KQ435812.1_cds_KOX72856.1_8677 1307 1735 +
contig_11	genome	EST_match	2890665	2890735	90.44	+	.	ID=minimap2_505;Target=lcl|KQ435812.1_cds_KOX72856.1_8677 1736 1811 +
contig_11	genome	EST_match	2898647	2898751	90.44	+	.	ID=minimap2_505;Target=lcl|KQ435812.1_cds_KOX72856.1_8677 1812 2004 +
contig_11	genome	EST_match	2868207	2868225	90.44	+	.	ID=minimap2_506;Target=lcl|KQ435812.1_mrna_8677 1 19 +
contig_11	genome	EST_match	2872789	2872847	90.44	+	.	ID=minimap2_506;Target=lcl|KQ435812.1_mrna_8677 20 78 +
contig_11	genome	EST_match	2874197	2874286	90.44	+	.	ID=minimap2_506;Target=lcl|KQ435812.1_mrna_8677 79 195 +
contig_11	genome	EST_match	2882957	2883258	90.44	+	.	ID=minimap2_506;Target=lcl|KQ435812.1_mrna_8677 196 560 +
contig_11	genome	EST_match	2885226	2885552	90.44	+	.	ID=minimap2_506;Target=lcl|KQ435812.1_mrna_8677 561 891 +
contig_11	genome	EST_match	2886523	2886651	90.44	+	.	ID=minimap2_506;Target=lcl|KQ435812.1_mrna_8677 892 1020 +
contig_11	genome	EST_match	2887134	2887419	90.44	+	.	ID=minimap2_506;Target=lcl|KQ435812.1_mrna_8677 1021 1306 +
contig_11	genome	EST_match	2887901	2888329	90.44	+	.	ID=minimap2_506;Target=lcl|KQ435812.1_mrna_8677 1307 1735 +
contig_11	genome	EST_match	2890665	2890735	90.44	+	.	ID=minimap2_506;Target=lcl|KQ435812.1_mrna_8677 1736 1811 +
contig_11	genome	EST_match	2898647	2898751	90.44	+	.	ID=minimap2_506;Target=lcl|KQ435812.1_mrna_8677 1812 2004 +
contig_11	genome	EST_match	2901154	2901254	88.11	-	.	ID=minimap2_509;Target=lcl|KQ435812.1_cds_KOX72857.1_8678 1 101 -
contig_11	genome	EST_match	2904804	2904949	88.11	-	.	ID=minimap2_509;Target=lcl|KQ435812.1_cds_KOX72857.1_8678 102 250 -
contig_11	genome	EST_match	2905044	2905389	88.11	-	.	ID=minimap2_509;Target=lcl|KQ435812.1_cds_KOX72857.1_8678 251 933 -
contig_11	genome	EST_match	2901154	2901254	88.11	-	.	ID=minimap2_510;Target=lcl|KQ435812.1_mrna_8678 1 101 -
contig_11	genome	EST_match	2904804	2904949	88.11	-	.	ID=minimap2_510;Target=lcl|KQ435812.1_mrna_8678 102 250 -
contig_11	genome	EST_match	2905044	2905389	88.11	-	.	ID=minimap2_510;Target=lcl|KQ435812.1_mrna_8678 251 933 -
contig_11	genome	EST_match	2905521	2905814	87.11	-	.	ID=minimap2_515;Target=lcl|KQ435812.1_cds_KOX72858.1_8679 1 320 -
contig_11	genome	EST_match	2906011	2906324	87.11	-	.	ID=minimap2_515;Target=lcl|KQ435812.1_cds_KOX72858.1_8679 321 699 -
contig_11	genome	EST_match	2905521	2905814	87.11	-	.	ID=minimap2_516;Target=lcl|KQ435812.1_mrna_8679 1 320 -
contig_11	genome	EST_match	2906011	2906324	87.11	-	.	ID=minimap2_516;Target=lcl|KQ435812.1_mrna_8679 321 699 -
contig_11	genome	cDNA_match	2920898	2921001	99.58	-	.	ID=minimap2_519;Target=lcl|KQ435812.1_cds_KOX72859.1_8680 1 104 -
contig_11	genome	cDNA_match	2922684	2922818	99.58	-	.	ID=minimap2_519;Target=lcl|KQ435812.1_cds_KOX72859.1_8680 105 240 -
contig_11	genome	cDNA_match	2920898	2921001	99.58	-	.	ID=minimap2_520;Target=lcl|KQ435812.1_mrna_8680 1 104 -
contig_11	genome	cDNA_match	2922684	2922818	99.58	-	.	ID=minimap2_520;Target=lcl|KQ435812.1_mrna_8680 105 240 -
contig_11	genome	EST_match	2924336	2924427	94.25	+	.	ID=minimap2_521;Target=lcl|KQ435812.1_cds_KOX72860.1_8681 1 92 +
contig_11	genome	EST_match	2924605	2924697	94.25	+	.	ID=minimap2_521;Target=lcl|KQ435812.1_cds_KOX72860.1_8681 93 185 +
contig_11	genome	EST_match	2924973	2925074	94.25	+	.	ID=minimap2_521;Target=lcl|KQ435812.1_cds_KOX72860.1_8681 186 287 +
contig_11	genome	EST_match	2925292	2925348	94.25	+	.	ID=minimap2_521;Target=lcl|KQ435812.1_cds_KOX72860.1_8681 288 396 +
contig_11	genome	EST_match	2924336	2924427	94.25	+	.	ID=minimap2_522;Target=lcl|KQ435812.1_mrna_8681 1 92 +
contig_11	genome	EST_match	2924605	2924697	94.25	+	.	ID=minimap2_522;Target=lcl|KQ435812.1_mrna_8681 93 185 +
contig_11	genome	EST_match	2924973	2925074	94.25	+	.	ID=minimap2_522;Target=lcl|KQ435812.1_mrna_8681 186 287 +
contig_11	genome	EST_match	2925292	2925348	94.25	+	.	ID=minimap2_522;Target=lcl|KQ435812.1_mrna_8681 288 396 +
contig_11	genome	cDNA_match	2926765	2926849	97.61	-	.	ID=minimap2_523;Target=lcl|KQ435812.1_cds_KOX72861.1_8682 1 85 -
contig_11	genome	cDNA_match	2926926	2927157	97.61	-	.	ID=minimap2_523;Target=lcl|KQ435812.1_cds_KOX72861.1_8682 86 317 -
contig_11	genome	cDNA_match	2927256	2927448	97.61	-	.	ID=minimap2_523;Target=lcl|KQ435812.1_cds_KOX72861.1_8682 318 510 -
contig_11	genome	cDNA_match	2927539	2927750	97.61	-	.	ID=minimap2_523;Target=lcl|KQ435812.1_cds_KOX72861.1_8682 511 722 -
contig_11	genome	cDNA_match	2927888	2928029	97.61	-	.	ID=minimap2_523;Target=lcl|KQ435812.1_cds_KOX72861.1_8682 723 864 -
contig_11	genome	cDNA_match	2931107	2931174	97.61	-	.	ID=minimap2_523;Target=lcl|KQ435812.1_cds_KOX72861.1_8682 865 932 -
contig_11	genome	cDNA_match	2936020	2936112	97.61	-	.	ID=minimap2_523;Target=lcl|KQ435812.1_cds_KOX72861.1_8682 933 1026 -
contig_11	genome	cDNA_match	2938087	2938187	97.61	-	.	ID=minimap2_523;Target=lcl|KQ435812.1_cds_KOX72861.1_8682 1027 1127 -
contig_11	genome	cDNA_match	2938278	2938389	97.61	-	.	ID=minimap2_523;Target=lcl|KQ435812.1_cds_KOX72861.1_8682 1128 1239 -
contig_11	genome	cDNA_match	2938495	2938786	97.61	-	.	ID=minimap2_523;Target=lcl|KQ435812.1_cds_KOX72861.1_8682 1240 1531 -
contig_11	genome	cDNA_match	2938866	2939046	97.61	-	.	ID=minimap2_523;Target=lcl|KQ435812.1_cds_KOX72861.1_8682 1532 1712 -
contig_11	genome	cDNA_match	2939496	2939713	97.61	-	.	ID=minimap2_523;Target=lcl|KQ435812.1_cds_KOX72861.1_8682 1713 1930 -
contig_11	genome	cDNA_match	2939791	2939889	97.61	-	.	ID=minimap2_523;Target=lcl|KQ435812.1_cds_KOX72861.1_8682 1931 2029 -
contig_11	genome	cDNA_match	2940014	2940154	97.61	-	.	ID=minimap2_523;Target=lcl|KQ435812.1_cds_KOX72861.1_8682 2030 2220 -
contig_11	genome	cDNA_match	2926765	2926849	97.61	-	.	ID=minimap2_524;Target=lcl|KQ435812.1_mrna_8682 1 85 -
contig_11	genome	cDNA_match	2926926	2927157	97.61	-	.	ID=minimap2_524;Target=lcl|KQ435812.1_mrna_8682 86 317 -
contig_11	genome	cDNA_match	2927256	2927448	97.61	-	.	ID=minimap2_524;Target=lcl|KQ435812.1_mrna_8682 318 510 -
contig_11	genome	cDNA_match	2927539	2927750	97.61	-	.	ID=minimap2_524;Target=lcl|KQ435812.1_mrna_8682 511 722 -
contig_11	genome	cDNA_match	2927888	2928029	97.61	-	.	ID=minimap2_524;Target=lcl|KQ435812.1_mrna_8682 723 864 -
contig_11	genome	cDNA_match	2931107	2931174	97.61	-	.	ID=minimap2_524;Target=lcl|KQ435812.1_mrna_8682 865 932 -
contig_11	genome	cDNA_match	2936020	2936112	97.61	-	.	ID=minimap2_524;Target=lcl|KQ435812.1_mrna_8682 933 1026 -
contig_11	genome	cDNA_match	2938087	2938187	97.61	-	.	ID=minimap2_524;Target=lcl|KQ435812.1_mrna_8682 1027 1127 -
contig_11	genome	cDNA_match	2938278	2938389	97.61	-	.	ID=minimap2_524;Target=lcl|KQ435812.1_mrna_8682 1128 1239 -
contig_11	genome	cDNA_match	2938495	2938786	97.61	-	.	ID=minimap2_524;Target=lcl|KQ435812.1_mrna_8682 1240 1531 -
contig_11	genome	cDNA_match	2938866	2939046	97.61	-	.	ID=minimap2_524;Target=lcl|KQ435812.1_mrna_8682 1532 1712 -
contig_11	genome	cDNA_match	2939496	2939713	97.61	-	.	ID=minimap2_524;Target=lcl|KQ435812.1_mrna_8682 1713 1930 -
contig_11	genome	cDNA_match	2939791	2939889	97.61	-	.	ID=minimap2_524;Target=lcl|KQ435812.1_mrna_8682 1931 2029 -
contig_11	genome	cDNA_match	2940014	2940154	97.61	-	.	ID=minimap2_524;Target=lcl|KQ435812.1_mrna_8682 2030 2220 -
contig_11	genome	cDNA_match	2940871	2940932	98.29	+	.	ID=minimap2_525;Target=lcl|KQ435812.1_cds_KOX72862.1_8683 1 62 +
contig_11	genome	cDNA_match	2941014	2941121	98.29	+	.	ID=minimap2_525;Target=lcl|KQ435812.1_cds_KOX72862.1_8683 63 170 +
contig_11	genome	cDNA_match	2941204	2941396	98.29	+	.	ID=minimap2_525;Target=lcl|KQ435812.1_cds_KOX72862.1_8683 171 363 +
contig_11	genome	cDNA_match	2941468	2941653	98.29	+	.	ID=minimap2_525;Target=lcl|KQ435812.1_cds_KOX72862.1_8683 364 549 +
contig_11	genome	cDNA_match	2941740	2941939	98.29	+	.	ID=minimap2_525;Target=lcl|KQ435812.1_cds_KOX72862.1_8683 550 762 +
contig_11	genome	cDNA_match	2940871	2940932	98.29	+	.	ID=minimap2_526;Target=lcl|KQ435812.1_mrna_8683 1 62 +
contig_11	genome	cDNA_match	2941014	2941121	98.29	+	.	ID=minimap2_526;Target=lcl|KQ435812.1_mrna_8683 63 170 +
contig_11	genome	cDNA_match	2941204	2941396	98.29	+	.	ID=minimap2_526;Target=lcl|KQ435812.1_mrna_8683 171 363 +
contig_11	genome	cDNA_match	2941468	2941653	98.29	+	.	ID=minimap2_526;Target=lcl|KQ435812.1_mrna_8683 364 549 +
contig_11	genome	cDNA_match	2941740	2941939	98.29	+	.	ID=minimap2_526;Target=lcl|KQ435812.1_mrna_8683 550 762 +
contig_11	genome	cDNA_match	2942576	2942869	97.45	-	.	ID=minimap2_527;Target=lcl|KQ435812.1_cds_KOX72863.1_8684 1 294 -
contig_11	genome	cDNA_match	2943158	2943330	97.45	-	.	ID=minimap2_527;Target=lcl|KQ435812.1_cds_KOX72863.1_8684 295 467 -
contig_11	genome	cDNA_match	2943400	2943488	97.45	-	.	ID=minimap2_527;Target=lcl|KQ435812.1_cds_KOX72863.1_8684 468 556 -
contig_11	genome	cDNA_match	2943554	2943623	97.45	-	.	ID=minimap2_527;Target=lcl|KQ435812.1_cds_KOX72863.1_8684 557 626 -
contig_11	genome	cDNA_match	2943689	2943800	97.45	-	.	ID=minimap2_527;Target=lcl|KQ435812.1_cds_KOX72863.1_8684 627 738 -
contig_11	genome	cDNA_match	2944253	2944626	97.45	-	.	ID=minimap2_527;Target=lcl|KQ435812.1_cds_KOX72863.1_8684 739 1112 -
contig_11	genome	cDNA_match	2945502	2945612	97.45	-	.	ID=minimap2_527;Target=lcl|KQ435812.1_cds_KOX72863.1_8684 1113 1223 -
contig_11	genome	cDNA_match	2945750	2945833	97.45	-	.	ID=minimap2_527;Target=lcl|KQ435812.1_cds_KOX72863.1_8684 1224 1307 -
contig_11	genome	cDNA_match	2946325	2946731	97.45	-	.	ID=minimap2_527;Target=lcl|KQ435812.1_cds_KOX72863.1_8684 1308 1714 -
contig_11	genome	cDNA_match	2947512	2947775	97.45	-	.	ID=minimap2_527;Target=lcl|KQ435812.1_cds_KOX72863.1_8684 1715 1978 -
contig_11	genome	cDNA_match	2948665	2948867	97.45	-	.	ID=minimap2_527;Target=lcl|KQ435812.1_cds_KOX72863.1_8684 1979 2235 -
contig_11	genome	cDNA_match	2942576	2942869	97.45	-	.	ID=minimap2_528;Target=lcl|KQ435812.1_mrna_8684 1 294 -
contig_11	genome	cDNA_match	2943158	2943330	97.45	-	.	ID=minimap2_528;Target=lcl|KQ435812.1_mrna_8684 295 467 -
contig_11	genome	cDNA_match	2943400	2943488	97.45	-	.	ID=minimap2_528;Target=lcl|KQ435812.1_mrna_8684 468 556 -
contig_11	genome	cDNA_match	2943554	2943623	97.45	-	.	ID=minimap2_528;Target=lcl|KQ435812.1_mrna_8684 557 626 -
contig_11	genome	cDNA_match	2943689	2943800	97.45	-	.	ID=minimap2_528;Target=lcl|KQ435812.1_mrna_8684 627 738 -
contig_11	genome	cDNA_match	2944253	2944626	97.45	-	.	ID=minimap2_528;Target=lcl|KQ435812.1_mrna_8684 739 1112 -
contig_11	genome	cDNA_match	2945502	2945612	97.45	-	.	ID=minimap2_528;Target=lcl|KQ435812.1_mrna_8684 1113 1223 -
contig_11	genome	cDNA_match	2945750	2945833	97.45	-	.	ID=minimap2_528;Target=lcl|KQ435812.1_mrna_8684 1224 1307 -
contig_11	genome	cDNA_match	2946325	2946731	97.45	-	.	ID=minimap2_528;Target=lcl|KQ435812.1_mrna_8684 1308 1714 -
contig_11	genome	cDNA_match	2947512	2947775	97.45	-	.	ID=minimap2_528;Target=lcl|KQ435812.1_mrna_8684 1715 1978 -
contig_11	genome	cDNA_match	2948665	2948867	97.45	-	.	ID=minimap2_528;Target=lcl|KQ435812.1_mrna_8684 1979 2235 -
contig_11	genome	cDNA_match	2964495	2964554	95.11	+	.	ID=minimap2_529;Target=lcl|KQ435812.1_cds_KOX72864.1_8685 1 67 +
contig_11	genome	cDNA_match	2969316	2969506	95.11	+	.	ID=minimap2_529;Target=lcl|KQ435812.1_cds_KOX72864.1_8685 68 258 +
contig_11	genome	cDNA_match	2969740	2969930	95.11	+	.	ID=minimap2_529;Target=lcl|KQ435812.1_cds_KOX72864.1_8685 259 449 +
contig_11	genome	cDNA_match	2970197	2970307	95.11	+	.	ID=minimap2_529;Target=lcl|KQ435812.1_cds_KOX72864.1_8685 450 560 +
contig_11	genome	cDNA_match	2970386	2970494	95.11	+	.	ID=minimap2_529;Target=lcl|KQ435812.1_cds_KOX72864.1_8685 561 768 +
contig_11	genome	cDNA_match	2964495	2964554	95.11	+	.	ID=minimap2_530;Target=lcl|KQ435812.1_mrna_8685 1 67 +
contig_11	genome	cDNA_match	2969316	2969506	95.11	+	.	ID=minimap2_530;Target=lcl|KQ435812.1_mrna_8685 68 258 +
contig_11	genome	cDNA_match	2969740	2969930	95.11	+	.	ID=minimap2_530;Target=lcl|KQ435812.1_mrna_8685 259 449 +
contig_11	genome	cDNA_match	2970197	2970307	95.11	+	.	ID=minimap2_530;Target=lcl|KQ435812.1_mrna_8685 450 560 +
contig_11	genome	cDNA_match	2970386	2970494	95.11	+	.	ID=minimap2_530;Target=lcl|KQ435812.1_mrna_8685 561 768 +
contig_11	genome	EST_match	2969400	2969514	93.19	+	.	ID=minimap2_535;Target=lcl|KQ436132.1_cds_KOX67430.1_13974 1 115 +
contig_11	genome	EST_match	2969748	2969937	93.19	+	.	ID=minimap2_535;Target=lcl|KQ436132.1_cds_KOX67430.1_13974 116 305 +
contig_11	genome	EST_match	2970204	2970313	93.19	+	.	ID=minimap2_535;Target=lcl|KQ436132.1_cds_KOX67430.1_13974 306 415 +
contig_11	genome	EST_match	2970392	2970618	93.19	+	.	ID=minimap2_535;Target=lcl|KQ436132.1_cds_KOX67430.1_13974 416 642 +
contig_11	genome	EST_match	2970947	2971085	93.19	+	.	ID=minimap2_535;Target=lcl|KQ436132.1_cds_KOX67430.1_13974 643 781 +
contig_11	genome	EST_match	2971172	2971244	93.19	+	.	ID=minimap2_535;Target=lcl|KQ436132.1_cds_KOX67430.1_13974 782 854 +
contig_11	genome	EST_match	2971324	2971460	93.19	+	.	ID=minimap2_535;Target=lcl|KQ436132.1_cds_KOX67430.1_13974 855 991 +
contig_11	genome	EST_match	2971542	2971685	93.19	+	.	ID=minimap2_535;Target=lcl|KQ436132.1_cds_KOX67430.1_13974 992 1218 +
contig_11	genome	EST_match	2969400	2969514	93.19	+	.	ID=minimap2_536;Target=lcl|KQ436132.1_mrna_13974 1 115 +
contig_11	genome	EST_match	2969748	2969937	93.19	+	.	ID=minimap2_536;Target=lcl|KQ436132.1_mrna_13974 116 305 +
contig_11	genome	EST_match	2970204	2970313	93.19	+	.	ID=minimap2_536;Target=lcl|KQ436132.1_mrna_13974 306 415 +
contig_11	genome	EST_match	2970392	2970618	93.19	+	.	ID=minimap2_536;Target=lcl|KQ436132.1_mrna_13974 416 642 +
contig_11	genome	EST_match	2970947	2971085	93.19	+	.	ID=minimap2_536;Target=lcl|KQ436132.1_mrna_13974 643 781 +
[truncated: 157,873 more rows]
