# Supplementary material for: Prevalent bee venom genes evolved before the aculeate stinger and eusociality
Source: BMC Biol. 2023 Oct 23;21:229. doi: 10.1186/s12915-023-01656-5 (PMC10591384; doi:10.1186/s12915-023-01656-5)
Supplement: Supplementary file 40 — Additional file 40. Genome annotation of Melipona beecheii. [file 12915_2023_1656_MOESM40_ESM.zip › Melipona_beecheii.annotation.funannotate181.Oct2020/results.intermediate/weights.evm.txt]

OTHER_PREDICTION	HiQ	2
ABINITIO_PREDICTION	Augustus	1
ABINITIO_PREDICTION	GeneMark	1
ABINITIO_PREDICTION	GlimmerHMM	1
ABINITIO_PREDICTION	snap	1
PROTEIN	exonerate	1
TRANSCRIPT	genome	1
