# Supplementary material for: Prevalent bee venom genes evolved before the aculeate stinger and eusociality
Source: BMC Biol. 2023 Oct 23;21:229. doi: 10.1186/s12915-023-01656-5 (PMC10591384; doi:10.1186/s12915-023-01656-5)
Supplement: Supplementary file 40 — Additional file 40. Genome annotation of Melipona beecheii. [file 12915_2023_1656_MOESM40_ESM.zip › Melipona_beecheii.annotation.funannotate181.Oct2020/results.intermediate/protein_alignments.gff3]

contig_11	exonerate	nucleotide_to_protein_match	1467404	1467530	93.82	-	.	ID=match.55909.2;Target=KAF3422608_1 1 21
contig_11	exonerate	nucleotide_to_protein_match	1466221	1467277	93.82	-	.	ID=match.55909.2;Target=KAF3422608_1 21 42
contig_11	exonerate	nucleotide_to_protein_match	1465588	1466172	93.82	-	.	ID=match.55909.2;Target=KAF3422608_1 43 118
contig_11	exonerate	nucleotide_to_protein_match	1465235	1465505	93.82	-	.	ID=match.55909.2;Target=KAF3422608_1 122 260
contig_11	exonerate	nucleotide_to_protein_match	1464758	1465161	93.82	-	.	ID=match.55909.2;Target=KAF3422608_1 262 360
contig_11	exonerate	nucleotide_to_protein_match	1464121	1464659	93.82	-	.	ID=match.55909.2;Target=KAF3422608_1 360 399
contig_11	exonerate	nucleotide_to_protein_match	1463775	1464037	93.82	-	.	ID=match.55909.2;Target=KAF3422608_1 400 594
contig_11	exonerate	nucleotide_to_protein_match	1463442	1463591	93.82	-	.	ID=match.55909.2;Target=KAF3422608_1 595 685
contig_11	exonerate	nucleotide_to_protein_match	1463287	1463358	93.82	-	.	ID=match.55909.2;Target=KAF3422608_1 685 819
contig_154	exonerate	nucleotide_to_protein_match	4553494	4553522	85.71	+	.	ID=match.55909.3;Target=XP_017788323_1 1 10
contig_154	exonerate	nucleotide_to_protein_match	4553672	4554035	85.71	+	.	ID=match.55909.3;Target=XP_017788323_1 11 132
contig_154	exonerate	nucleotide_to_protein_match	4554100	4554297	85.71	+	.	ID=match.55909.3;Target=XP_017788323_1 132 198
contig_631	exonerate	nucleotide_to_protein_match	3722345	3722365	99.01	-	.	ID=match.55909.4;Target=XP_012140271_1 1 8
contig_631	exonerate	nucleotide_to_protein_match	3721267	3721478	99.01	-	.	ID=match.55909.4;Target=XP_012140271_1 8 78
contig_631	exonerate	nucleotide_to_protein_match	3720835	3721147	99.01	-	.	ID=match.55909.4;Target=XP_012140271_1 79 183
contig_631	exonerate	nucleotide_to_protein_match	3720505	3720748	99.01	-	.	ID=match.55909.4;Target=XP_012140271_1 183 264
contig_631	exonerate	nucleotide_to_protein_match	3718819	3718940	99.01	-	.	ID=match.55909.4;Target=XP_012140271_1 265 305
scaffold_14	exonerate	nucleotide_to_protein_match	5065057	5065134	92.75	-	.	ID=match.55909.5;Target=XP_017766795_1 1 27
scaffold_14	exonerate	nucleotide_to_protein_match	5063988	5064324	92.75	-	.	ID=match.55909.5;Target=XP_017766795_1 27 139
scaffold_14	exonerate	nucleotide_to_protein_match	5063750	5063880	92.75	-	.	ID=match.55909.5;Target=XP_017766795_1 140 149
scaffold_14	exonerate	nucleotide_to_protein_match	5063550	5063667	92.75	-	.	ID=match.55909.5;Target=XP_017766795_1 151 185
scaffold_14	exonerate	nucleotide_to_protein_match	5063090	5063462	92.75	-	.	ID=match.55909.5;Target=XP_017766795_1 185 224
scaffold_14	exonerate	nucleotide_to_protein_match	5062812	5062987	92.75	-	.	ID=match.55909.5;Target=XP_017766795_1 225 275
scaffold_14	exonerate	nucleotide_to_protein_match	5062455	5062484	92.75	-	.	ID=match.55909.5;Target=XP_017766795_1 276 289
scaffold_14	exonerate	nucleotide_to_protein_match	5061760	5061810	92.75	-	.	ID=match.55909.5;Target=XP_017766795_1 291 328
scaffold_14	exonerate	nucleotide_to_protein_match	5061501	5061686	92.75	-	.	ID=match.55909.5;Target=XP_017766795_1 329 352
scaffold_14	exonerate	nucleotide_to_protein_match	5061270	5061432	92.75	-	.	ID=match.55909.5;Target=XP_017766795_1 353 411
scaffold_14	exonerate	nucleotide_to_protein_match	5060739	5061128	92.75	-	.	ID=match.55909.5;Target=XP_017766795_1 412 421
scaffold_14	exonerate	nucleotide_to_protein_match	5060381	5060658	92.75	-	.	ID=match.55909.5;Target=XP_017766795_1 422 438
scaffold_14	exonerate	nucleotide_to_protein_match	5060146	5060298	92.75	-	.	ID=match.55909.5;Target=XP_017766795_1 439 500
scaffold_14	exonerate	nucleotide_to_protein_match	5059768	5060027	92.75	-	.	ID=match.55909.5;Target=XP_017766795_1 501 554
scaffold_14	exonerate	nucleotide_to_protein_match	5059597	5059705	92.75	-	.	ID=match.55909.5;Target=XP_017766795_1 555 684
scaffold_14	exonerate	nucleotide_to_protein_match	5059363	5059519	92.75	-	.	ID=match.55909.5;Target=XP_017766795_1 685 777
scaffold_14	exonerate	nucleotide_to_protein_match	5059133	5059282	92.75	-	.	ID=match.55909.5;Target=XP_017766795_1 778 828
scaffold_14	exonerate	nucleotide_to_protein_match	5058874	5059054	92.75	-	.	ID=match.55909.5;Target=XP_017766795_1 829 888
scaffold_14	exonerate	nucleotide_to_protein_match	5058516	5058790	92.75	-	.	ID=match.55909.5;Target=XP_017766795_1 889 916
scaffold_14	exonerate	nucleotide_to_protein_match	5055377	5055464	92.75	-	.	ID=match.55909.5;Target=XP_017766795_1 916 952
scaffold_6	exonerate	nucleotide_to_protein_match	5126489	5126832	96.92	-	.	ID=match.55909.6;Target=XP_031825917_1 1 115
scaffold_6	exonerate	nucleotide_to_protein_match	5126095	5126311	96.92	-	.	ID=match.55909.6;Target=XP_031825917_1 116 188
scaffold_6	exonerate	nucleotide_to_protein_match	5125810	5126014	96.92	-	.	ID=match.55909.6;Target=XP_031825917_1 188 256
scaffold_6	exonerate	nucleotide_to_protein_match	5125446	5125722	96.92	-	.	ID=match.55909.6;Target=XP_031825917_1 257 276
scaffold_6	exonerate	nucleotide_to_protein_match	5125051	5125378	96.92	-	.	ID=match.55909.6;Target=XP_031825917_1 277 349
contig_51	exonerate	nucleotide_to_protein_match	1821168	1821329	92.45	+	.	ID=match.55909.7;Target=KOX69110_1 1 47
contig_60	exonerate	nucleotide_to_protein_match	4831191	4831473	95.42	-	.	ID=match.55909.8;Target=KAF3429766_1 5 99
contig_60	exonerate	nucleotide_to_protein_match	4830462	4831033	95.42	-	.	ID=match.55909.8;Target=KAF3429766_1 100 110
contig_94	exonerate	nucleotide_to_protein_match	232621	232739	85.98	-	.	ID=match.55909.9;Target=XP_012237853_1 5 44
contig_94	exonerate	nucleotide_to_protein_match	232417	232554	85.98	-	.	ID=match.55909.9;Target=XP_012237853_1 45 90
contig_94	exonerate	nucleotide_to_protein_match	232132	232318	85.98	-	.	ID=match.55909.9;Target=XP_012237853_1 91 153
contig_94	exonerate	nucleotide_to_protein_match	232005	232058	85.98	-	.	ID=match.55909.9;Target=XP_012237853_1 153 171
scaffold_721	exonerate	nucleotide_to_protein_match	4404913	4404994	92.31	+	.	ID=match.55909.10;Target=XP_031844886_1 1 28
scaffold_721	exonerate	nucleotide_to_protein_match	4405229	4405467	92.31	+	.	ID=match.55909.10;Target=XP_031844886_1 29 108
scaffold_721	exonerate	nucleotide_to_protein_match	4405546	4405644	92.31	+	.	ID=match.55909.10;Target=XP_031844886_1 108 141
scaffold_721	exonerate	nucleotide_to_protein_match	4405717	4405827	92.31	+	.	ID=match.55909.10;Target=XP_031844886_1 141 178
scaffold_721	exonerate	nucleotide_to_protein_match	4405918	4406165	92.31	+	.	ID=match.55909.10;Target=XP_031844886_1 178 260
scaffold_721	exonerate	nucleotide_to_protein_match	4406238	4406518	92.31	+	.	ID=match.55909.10;Target=XP_031844886_1 261 354
scaffold_721	exonerate	nucleotide_to_protein_match	4406595	4406889	92.31	+	.	ID=match.55909.10;Target=XP_031844886_1 355 452
scaffold_721	exonerate	nucleotide_to_protein_match	4406969	4407198	92.31	+	.	ID=match.55909.10;Target=XP_031844886_1 453 457
scaffold_721	exonerate	nucleotide_to_protein_match	4407279	4407655	92.31	+	.	ID=match.55909.10;Target=XP_031844886_1 457 528
scaffold_721	exonerate	nucleotide_to_protein_match	4407734	4407871	92.31	+	.	ID=match.55909.10;Target=XP_031844886_1 529 654
scaffold_721	exonerate	nucleotide_to_protein_match	4407941	4408093	92.31	+	.	ID=match.55909.10;Target=XP_031844886_1 654 700
scaffold_721	exonerate	nucleotide_to_protein_match	4408163	4408360	92.31	+	.	ID=match.55909.10;Target=XP_031844886_1 700 751
scaffold_721	exonerate	nucleotide_to_protein_match	4408438	4408537	92.31	+	.	ID=match.55909.10;Target=XP_031844886_1 751 817
scaffold_721	exonerate	nucleotide_to_protein_match	4408613	4408857	92.31	+	.	ID=match.55909.10;Target=XP_031844886_1 817 850
scaffold_721	exonerate	nucleotide_to_protein_match	4408941	4409066	92.31	+	.	ID=match.55909.10;Target=XP_031844886_1 851 932
scaffold_721	exonerate	nucleotide_to_protein_match	4409134	4409274	92.31	+	.	ID=match.55909.10;Target=XP_031844886_1 932 974
scaffold_721	exonerate	nucleotide_to_protein_match	4409358	4409476	92.31	+	.	ID=match.55909.10;Target=XP_031844886_1 974 1021
scaffold_721	exonerate	nucleotide_to_protein_match	4409542	4409676	92.31	+	.	ID=match.55909.10;Target=XP_031844886_1 1021 1060
scaffold_721	exonerate	nucleotide_to_protein_match	4409749	4409853	92.31	+	.	ID=match.55909.10;Target=XP_031844886_1 1061 1105
scaffold_721	exonerate	nucleotide_to_protein_match	4412110	4412207	92.31	+	.	ID=match.55909.10;Target=XP_031844886_1 1106 1140
scaffold_721	exonerate	nucleotide_to_protein_match	4412759	4412901	92.31	+	.	ID=match.55909.10;Target=XP_031844886_1 1141 1173
scaffold_721	exonerate	nucleotide_to_protein_match	6736714	6737144	96.57	+	.	ID=match.55909.11;Target=XP_012138431_1 18 161
scaffold_721	exonerate	nucleotide_to_protein_match	6737414	6738635	96.57	+	.	ID=match.55909.11;Target=XP_012138431_1 162 460
scaffold_721	exonerate	nucleotide_to_protein_match	6739220	6739408	96.57	+	.	ID=match.55909.11;Target=XP_012138431_1 460 568
contig_120	exonerate	nucleotide_to_protein_match	1419697	1419779	85.08	-	.	ID=match.55909.12;Target=XP_016769233_1 1 28
contig_120	exonerate	nucleotide_to_protein_match	1419360	1419489	85.08	-	.	ID=match.55909.12;Target=XP_016769233_1 29 72
contig_120	exonerate	nucleotide_to_protein_match	1419112	1419289	85.08	-	.	ID=match.55909.12;Target=XP_016769233_1 72 131
contig_120	exonerate	nucleotide_to_protein_match	1418842	1419035	85.08	-	.	ID=match.55909.12;Target=XP_016769233_1 132 196
contig_120	exonerate	nucleotide_to_protein_match	1418624	1418724	85.08	-	.	ID=match.55909.12;Target=XP_016769233_1 196 229
contig_120	exonerate	nucleotide_to_protein_match	1418368	1418482	85.08	-	.	ID=match.55909.12;Target=XP_016769233_1 230 268
contig_120	exonerate	nucleotide_to_protein_match	1418084	1418293	85.08	-	.	ID=match.55909.12;Target=XP_016769233_1 268 338
contig_120	exonerate	nucleotide_to_protein_match	1417831	1417994	85.08	-	.	ID=match.55909.12;Target=XP_016769233_1 338 392
contig_120	exonerate	nucleotide_to_protein_match	1417653	1417760	85.08	-	.	ID=match.55909.12;Target=XP_016769233_1 393 428
contig_120	exonerate	nucleotide_to_protein_match	1417545	1417591	85.08	-	.	ID=match.55909.12;Target=XP_016769233_1 429 444
contig_120	exonerate	nucleotide_to_protein_match	1417193	1417316	85.08	-	.	ID=match.55909.12;Target=XP_016769233_1 445 485
contig_120	exonerate	nucleotide_to_protein_match	1416954	1417123	85.08	-	.	ID=match.55909.12;Target=XP_016769233_1 486 542
contig_120	exonerate	nucleotide_to_protein_match	1415194	1416887	85.08	-	.	ID=match.55909.12;Target=XP_016769233_1 543 633
contig_120	exonerate	nucleotide_to_protein_match	1414993	1415125	85.08	-	.	ID=match.55909.12;Target=XP_016769233_1 633 806
contig_120	exonerate	nucleotide_to_protein_match	1414840	1414922	85.08	-	.	ID=match.55909.12;Target=XP_016769233_1 807 892
contig_154	exonerate	nucleotide_to_protein_match	6912366	6912399	89.82	-	.	ID=match.55909.13;Target=XP_012141921_1 1 12
contig_154	exonerate	nucleotide_to_protein_match	6912158	6912271	89.82	-	.	ID=match.55909.13;Target=XP_012141921_1 13 50
contig_154	exonerate	nucleotide_to_protein_match	6911902	6912052	89.82	-	.	ID=match.55909.13;Target=XP_012141921_1 51 100
contig_154	exonerate	nucleotide_to_protein_match	6911681	6911824	89.82	-	.	ID=match.55909.13;Target=XP_012141921_1 101 148
contig_154	exonerate	nucleotide_to_protein_match	6911444	6911600	89.82	-	.	ID=match.55909.13;Target=XP_012141921_1 149 201
contig_154	exonerate	nucleotide_to_protein_match	6911277	6911372	89.82	-	.	ID=match.55909.13;Target=XP_012141921_1 201 233
contig_154	exonerate	nucleotide_to_protein_match	6911033	6911203	89.82	-	.	ID=match.55909.13;Target=XP_012141921_1 233 290
contig_51	exonerate	nucleotide_to_protein_match	6180178	6180205	98.94	-	.	ID=match.55909.14;Target=XP_017796149_1 1 10
contig_51	exonerate	nucleotide_to_protein_match	6179719	6179897	98.94	-	.	ID=match.55909.14;Target=XP_017796149_1 11 70
contig_51	exonerate	nucleotide_to_protein_match	6179539	6179649	98.94	-	.	ID=match.55909.14;Target=XP_017796149_1 70 107
contig_51	exonerate	nucleotide_to_protein_match	6179349	6179475	98.94	-	.	ID=match.55909.14;Target=XP_017796149_1 107 149
contig_51	exonerate	nucleotide_to_protein_match	6177333	6177412	98.94	-	.	ID=match.55909.14;Target=XP_017796149_1 150 176
contig_51	exonerate	nucleotide_to_protein_match	6177094	6177261	98.94	-	.	ID=match.55909.14;Target=XP_017796149_1 176 232
contig_51	exonerate	nucleotide_to_protein_match	6176803	6177019	98.94	-	.	ID=match.55909.14;Target=XP_017796149_1 232 304
contig_51	exonerate	nucleotide_to_protein_match	6176316	6176720	98.94	-	.	ID=match.55909.14;Target=XP_017796149_1 305 439
contig_51	exonerate	nucleotide_to_protein_match	6175776	6176239	98.94	-	.	ID=match.55909.14;Target=XP_017796149_1 440 594
contig_51	exonerate	nucleotide_to_protein_match	6175337	6175694	98.94	-	.	ID=match.55909.14;Target=XP_017796149_1 594 713
contig_51	exonerate	nucleotide_to_protein_match	6174973	6175265	98.94	-	.	ID=match.55909.14;Target=XP_017796149_1 714 811
contig_51	exonerate	nucleotide_to_protein_match	6174721	6174846	98.94	-	.	ID=match.55909.14;Target=XP_017796149_1 811 853
contig_51	exonerate	nucleotide_to_protein_match	6174433	6174654	98.94	-	.	ID=match.55909.14;Target=XP_017796149_1 853 927
contig_51	exonerate	nucleotide_to_protein_match	6174176	6174358	98.94	-	.	ID=match.55909.14;Target=XP_017796149_1 927 988
contig_51	exonerate	nucleotide_to_protein_match	6173912	6174100	98.94	-	.	ID=match.55909.14;Target=XP_017796149_1 988 1051
contig_51	exonerate	nucleotide_to_protein_match	6173648	6173823	98.94	-	.	ID=match.55909.14;Target=XP_017796149_1 1051 1109
contig_51	exonerate	nucleotide_to_protein_match	6173278	6173550	98.94	-	.	ID=match.55909.14;Target=XP_017796149_1 1110 1200
contig_51	exonerate	nucleotide_to_protein_match	6172980	6173196	98.94	-	.	ID=match.55909.14;Target=XP_017796149_1 1201 1273
contig_51	exonerate	nucleotide_to_protein_match	6172759	6172914	98.94	-	.	ID=match.55909.14;Target=XP_017796149_1 1273 1325
scaffold_721	exonerate	nucleotide_to_protein_match	3467276	3467440	88.67	+	.	ID=match.55909.15;Target=XP_031839620_1 1 56
scaffold_721	exonerate	nucleotide_to_protein_match	3468099	3468224	88.67	+	.	ID=match.55909.15;Target=XP_031839620_1 56 98
scaffold_721	exonerate	nucleotide_to_protein_match	3468531	3468716	88.67	+	.	ID=match.55909.15;Target=XP_031839620_1 98 160
scaffold_721	exonerate	nucleotide_to_protein_match	3468795	3469034	88.67	+	.	ID=match.55909.15;Target=XP_031839620_1 160 240
scaffold_721	exonerate	nucleotide_to_protein_match	3469128	3469232	88.67	+	.	ID=match.55909.15;Target=XP_031839620_1 240 246
scaffold_721	exonerate	nucleotide_to_protein_match	3469326	3470535	88.67	+	.	ID=match.55909.15;Target=XP_031839620_1 247 276
scaffold_721	exonerate	nucleotide_to_protein_match	3470921	3471035	88.67	+	.	ID=match.55909.15;Target=XP_031839620_1 276 454
scaffold_721	exonerate	nucleotide_to_protein_match	3471116	3472501	88.67	+	.	ID=match.55909.15;Target=XP_031839620_1 456 486
scaffold_721	exonerate	nucleotide_to_protein_match	3472586	3472828	88.67	+	.	ID=match.55909.15;Target=XP_031839620_1 487 682
scaffold_721	exonerate	nucleotide_to_protein_match	3472900	3473249	88.67	+	.	ID=match.55909.15;Target=XP_031839620_1 683 720
scaffold_721	exonerate	nucleotide_to_protein_match	3473367	3473631	88.67	+	.	ID=match.55909.15;Target=XP_031839620_1 721 898
scaffold_721	exonerate	nucleotide_to_protein_match	3473710	3473936	88.67	+	.	ID=match.55909.15;Target=XP_031839620_1 899 952
scaffold_721	exonerate	nucleotide_to_protein_match	3474019	3474275	88.67	+	.	ID=match.55909.15;Target=XP_031839620_1 952 1060
scaffold_721	exonerate	nucleotide_to_protein_match	3474867	3475356	88.67	+	.	ID=match.55909.15;Target=XP_031839620_1 1060 1119
scaffold_721	exonerate	nucleotide_to_protein_match	3475453	3475790	88.67	+	.	ID=match.55909.15;Target=XP_031839620_1 1119 1179
contig_520	exonerate	nucleotide_to_protein_match	227446	227521	90.20	-	.	ID=match.55909.16;Target=XP_031850105_1 1 26
contig_520	exonerate	nucleotide_to_protein_match	226205	226294	90.20	-	.	ID=match.55909.16;Target=XP_031850105_1 27 56
contig_520	exonerate	nucleotide_to_protein_match	224904	225259	90.20	-	.	ID=match.55909.16;Target=XP_031850105_1 57 175
contig_520	exonerate	nucleotide_to_protein_match	224680	224820	90.20	-	.	ID=match.55909.16;Target=XP_031850105_1 175 222
contig_520	exonerate	nucleotide_to_protein_match	224452	224592	90.20	-	.	ID=match.55909.16;Target=XP_031850105_1 222 269
contig_520	exonerate	nucleotide_to_protein_match	223532	223621	90.20	-	.	ID=match.55909.16;Target=XP_031850105_1 269 299
scaffold_14	exonerate	nucleotide_to_protein_match	4218492	4218532	88.45	-	.	ID=match.55909.17;Target=XP_015435889_1 1 14
scaffold_14	exonerate	nucleotide_to_protein_match	4218338	4218430	88.45	-	.	ID=match.55909.17;Target=XP_015435889_1 15 45
scaffold_14	exonerate	nucleotide_to_protein_match	4218117	4218267	88.45	-	.	ID=match.55909.17;Target=XP_015435889_1 46 96
scaffold_14	exonerate	nucleotide_to_protein_match	4217939	4218052	88.45	-	.	ID=match.55909.17;Target=XP_015435889_1 96 134
scaffold_14	exonerate	nucleotide_to_protein_match	4217720	4217860	88.45	-	.	ID=match.55909.17;Target=XP_015435889_1 134 181
scaffold_14	exonerate	nucleotide_to_protein_match	4217395	4217617	88.45	-	.	ID=match.55909.17;Target=XP_015435889_1 181 255
scaffold_14	exonerate	nucleotide_to_protein_match	4217132	4217324	88.45	-	.	ID=match.55909.17;Target=XP_015435889_1 256 319
scaffold_14	exonerate	nucleotide_to_protein_match	4216915	4217021	88.45	-	.	ID=match.55909.17;Target=XP_015435889_1 320 355
scaffold_14	exonerate	nucleotide_to_protein_match	4216743	4216837	88.45	-	.	ID=match.55909.17;Target=XP_015435889_1 356 387
scaffold_127	exonerate	nucleotide_to_protein_match	3232164	3232341	94.79	+	.	ID=match.55909.18;Target=XP_024225715_1 1 60
scaffold_127	exonerate	nucleotide_to_protein_match	3232429	3232508	94.79	+	.	ID=match.55909.18;Target=XP_024225715_1 61 87
scaffold_127	exonerate	nucleotide_to_protein_match	3232607	3232709	94.79	+	.	ID=match.55909.18;Target=XP_024225715_1 87 121
scaffold_127	exonerate	nucleotide_to_protein_match	3233092	3233173	94.79	+	.	ID=match.55909.18;Target=XP_024225715_1 122 148
scaffold_127	exonerate	nucleotide_to_protein_match	3233453	3233555	94.79	+	.	ID=match.55909.18;Target=XP_024225715_1 149 183
scaffold_127	exonerate	nucleotide_to_protein_match	3233641	3233864	94.79	+	.	ID=match.55909.18;Target=XP_024225715_1 183 257
scaffold_127	exonerate	nucleotide_to_protein_match	3233950	3234025	94.79	+	.	ID=match.55909.18;Target=XP_024225715_1 258 283
scaffold_127	exonerate	nucleotide_to_protein_match	3234106	3234336	94.79	+	.	ID=match.55909.18;Target=XP_024225715_1 283 360
scaffold_127	exonerate	nucleotide_to_protein_match	3234412	3234643	94.79	+	.	ID=match.55909.18;Target=XP_024225715_1 360 437
scaffold_127	exonerate	nucleotide_to_protein_match	3234724	3235058	94.79	+	.	ID=match.55909.18;Target=XP_024225715_1 438 549
scaffold_127	exonerate	nucleotide_to_protein_match	3235130	3235302	94.79	+	.	ID=match.55909.18;Target=XP_024225715_1 549 606
scaffold_127	exonerate	nucleotide_to_protein_match	3235362	3235432	94.79	+	.	ID=match.55909.18;Target=XP_024225715_1 607 630
scaffold_127	exonerate	nucleotide_to_protein_match	3235510	3235737	94.79	+	.	ID=match.55909.18;Target=XP_024225715_1 631 706
scaffold_127	exonerate	nucleotide_to_protein_match	3235802	3236029	94.79	+	.	ID=match.55909.18;Target=XP_024225715_1 707 782
scaffold_127	exonerate	nucleotide_to_protein_match	3236091	3236649	94.79	+	.	ID=match.55909.18;Target=XP_024225715_1 783 968
scaffold_127	exonerate	nucleotide_to_protein_match	3236823	3237007	94.79	+	.	ID=match.55909.18;Target=XP_024225715_1 969 1030
scaffold_127	exonerate	nucleotide_to_protein_match	3237083	3237303	94.79	+	.	ID=match.55909.18;Target=XP_024225715_1 1031 1104
scaffold_127	exonerate	nucleotide_to_protein_match	3237378	3237710	94.79	+	.	ID=match.55909.18;Target=XP_024225715_1 1104 1215
scaffold_127	exonerate	nucleotide_to_protein_match	3237981	3238046	94.79	+	.	ID=match.55909.18;Target=XP_024225715_1 1215 1237
scaffold_127	exonerate	nucleotide_to_protein_match	3238331	3238820	94.79	+	.	ID=match.55909.18;Target=XP_024225715_1 1237 1400
scaffold_127	exonerate	nucleotide_to_protein_match	3238949	3240030	94.79	+	.	ID=match.55909.18;Target=XP_024225715_1 1401 1545
contig_83	exonerate	nucleotide_to_protein_match	1488121	1488279	100.00	-	.	ID=match.55909.19;Target=XP_006565324_1 13 27
contig_83	exonerate	nucleotide_to_protein_match	1487810	1488044	100.00	-	.	ID=match.55909.19;Target=XP_006565324_1 27 65
contig_83	exonerate	nucleotide_to_protein_match	1487479	1487673	100.00	-	.	ID=match.55909.19;Target=XP_006565324_1 66 144
contig_83	exonerate	nucleotide_to_protein_match	1486959	1487405	100.00	-	.	ID=match.55909.19;Target=XP_006565324_1 144 209
contig_23	exonerate	nucleotide_to_protein_match	1265629	1265766	97.55	+	.	ID=match.55909.20;Target=XP_006570561_1 1 47
contig_23	exonerate	nucleotide_to_protein_match	1265858	1266057	97.55	+	.	ID=match.55909.20;Target=XP_006570561_1 47 113
contig_23	exonerate	nucleotide_to_protein_match	1266135	1266344	97.55	+	.	ID=match.55909.20;Target=XP_006570561_1 114 183
contig_23	exonerate	nucleotide_to_protein_match	1266423	1266717	97.55	+	.	ID=match.55909.20;Target=XP_006570561_1 184 282
contig_23	exonerate	nucleotide_to_protein_match	1266778	1266978	97.55	+	.	ID=match.55909.20;Target=XP_006570561_1 282 349
contig_23	exonerate	nucleotide_to_protein_match	1267249	1267410	97.55	+	.	ID=match.55909.20;Target=XP_006570561_1 349 403
contig_23	exonerate	nucleotide_to_protein_match	1267493	1267649	97.55	+	.	ID=match.55909.20;Target=XP_006570561_1 403 455
contig_23	exonerate	nucleotide_to_protein_match	1267801	1268045	97.55	+	.	ID=match.55909.20;Target=XP_006570561_1 456 537
contig_23	exonerate	nucleotide_to_protein_match	1268141	1268374	97.55	+	.	ID=match.55909.20;Target=XP_006570561_1 537 615
scaffold_6	exonerate	nucleotide_to_protein_match	2706199	2706313	85.95	-	.	ID=match.55909.21;Target=XP_031830960_1 1 39
scaffold_6	exonerate	nucleotide_to_protein_match	2705824	2706038	85.95	-	.	ID=match.55909.21;Target=XP_031830960_1 40 51
scaffold_6	exonerate	nucleotide_to_protein_match	2705545	2705734	85.95	-	.	ID=match.55909.21;Target=XP_031830960_1 51 110
scaffold_6	exonerate	nucleotide_to_protein_match	2705239	2705476	85.95	-	.	ID=match.55909.21;Target=XP_031830960_1 110 173
scaffold_6	exonerate	nucleotide_to_protein_match	2704956	2705162	85.95	-	.	ID=match.55909.21;Target=XP_031830960_1 174 252
scaffold_6	exonerate	nucleotide_to_protein_match	2704665	2704879	85.95	-	.	ID=match.55909.21;Target=XP_031830960_1 253 321
scaffold_6	exonerate	nucleotide_to_protein_match	2704227	2704569	85.95	-	.	ID=match.55909.21;Target=XP_031830960_1 322 393
scaffold_6	exonerate	nucleotide_to_protein_match	2703792	2704152	85.95	-	.	ID=match.55909.21;Target=XP_031830960_1 394 507
scaffold_6	exonerate	nucleotide_to_protein_match	2703444	2703714	85.95	-	.	ID=match.55909.21;Target=XP_031830960_1 508 628
scaffold_6	exonerate	nucleotide_to_protein_match	2700662	2703365	85.95	-	.	ID=match.55909.21;Target=XP_031830960_1 628 718
scaffold_6	exonerate	nucleotide_to_protein_match	2700001	2700551	85.95	-	.	ID=match.55909.21;Target=XP_031830960_1 719 792
scaffold_6	exonerate	nucleotide_to_protein_match	2699601	2699933	85.95	-	.	ID=match.55909.21;Target=XP_031830960_1 793 816
scaffold_6	exonerate	nucleotide_to_protein_match	2699361	2699522	85.95	-	.	ID=match.55909.21;Target=XP_031830960_1 816 834
scaffold_6	exonerate	nucleotide_to_protein_match	2699105	2699295	85.95	-	.	ID=match.55909.21;Target=XP_031830960_1 834 865
contig_23	exonerate	nucleotide_to_protein_match	2618411	2618551	86.74	+	.	ID=match.55909.22;Target=XP_031835157_1 8 55
contig_23	exonerate	nucleotide_to_protein_match	2619240	2619740	86.74	+	.	ID=match.55909.22;Target=XP_031835157_1 55 88
contig_23	exonerate	nucleotide_to_protein_match	2622071	2623126	86.74	+	.	ID=match.55909.22;Target=XP_031835157_1 89 223
contig_23	exonerate	nucleotide_to_protein_match	2623195	2623650	86.74	+	.	ID=match.55909.22;Target=XP_031835157_1 223 365
contig_23	exonerate	nucleotide_to_protein_match	2623881	2624057	86.74	+	.	ID=match.55909.22;Target=XP_031835157_1 366 536
contig_2	exonerate	nucleotide_to_protein_match	2938310	2938381	94.35	+	.	ID=match.55909.23;Target=XP_017798730_1 1 25
contig_2	exonerate	nucleotide_to_protein_match	2940875	2940997	94.35	+	.	ID=match.55909.23;Target=XP_017798730_1 25 66
contig_2	exonerate	nucleotide_to_protein_match	2941066	2941167	94.35	+	.	ID=match.55909.23;Target=XP_017798730_1 66 100
contig_2	exonerate	nucleotide_to_protein_match	2941405	2941479	94.35	+	.	ID=match.55909.23;Target=XP_017798730_1 100 125
contig_22	exonerate	nucleotide_to_protein_match	6051292	6051531	92.17	+	.	ID=match.55909.24;Target=XP_017789059_1 1 81
contig_22	exonerate	nucleotide_to_protein_match	6051632	6051765	92.17	+	.	ID=match.55909.24;Target=XP_017789059_1 81 125
contig_22	exonerate	nucleotide_to_protein_match	6051985	6052173	92.17	+	.	ID=match.55909.24;Target=XP_017789059_1 126 188
contig_22	exonerate	nucleotide_to_protein_match	6052257	6052332	92.17	+	.	ID=match.55909.24;Target=XP_017789059_1 189 214
contig_22	exonerate	nucleotide_to_protein_match	6052412	6052544	92.17	+	.	ID=match.55909.24;Target=XP_017789059_1 214 258
contig_22	exonerate	nucleotide_to_protein_match	6052642	6052721	92.17	+	.	ID=match.55909.24;Target=XP_017789059_1 259 285
contig_22	exonerate	nucleotide_to_protein_match	4942834	4942924	99.41	+	.	ID=match.55909.25;Target=KOX69831_1 1 31
contig_22	exonerate	nucleotide_to_protein_match	4943842	4944647	99.41	+	.	ID=match.55909.25;Target=KOX69831_1 32 300
contig_22	exonerate	nucleotide_to_protein_match	4944734	4944835	99.41	+	.	ID=match.55909.25;Target=KOX69831_1 300 334
contig_22	exonerate	nucleotide_to_protein_match	4945021	4945335	99.41	+	.	ID=match.55909.25;Target=KOX69831_1 334 439
contig_22	exonerate	nucleotide_to_protein_match	4945688	4945909	99.41	+	.	ID=match.55909.25;Target=KOX69831_1 439 513
contig_22	exonerate	nucleotide_to_protein_match	4946021	4946097	99.41	+	.	ID=match.55909.25;Target=KOX69831_1 513 538
contig_22	exonerate	nucleotide_to_protein_match	4946180	4946339	99.41	+	.	ID=match.55909.25;Target=KOX69831_1 539 592
contig_22	exonerate	nucleotide_to_protein_match	4946471	4946675	99.41	+	.	ID=match.55909.25;Target=KOX69831_1 592 660
contig_22	exonerate	nucleotide_to_protein_match	4946945	4947042	99.41	+	.	ID=match.55909.25;Target=KOX69831_1 661 693
contig_22	exonerate	nucleotide_to_protein_match	4947212	4947297	99.41	+	.	ID=match.55909.25;Target=KOX69831_1 693 721
contig_22	exonerate	nucleotide_to_protein_match	4947574	4947626	99.41	+	.	ID=match.55909.25;Target=KOX69831_1 722 739
contig_22	exonerate	nucleotide_to_protein_match	4947844	4948067	99.41	+	.	ID=match.55909.25;Target=KOX69831_1 740 814
contig_22	exonerate	nucleotide_to_protein_match	4948425	4948594	99.41	+	.	ID=match.55909.25;Target=KOX69831_1 814 870
contig_22	exonerate	nucleotide_to_protein_match	4948810	4948889	99.41	+	.	ID=match.55909.25;Target=KOX69831_1 871 897
contig_22	exonerate	nucleotide_to_protein_match	4949066	4949292	99.41	+	.	ID=match.55909.25;Target=KOX69831_1 898 912
contig_22	exonerate	nucleotide_to_protein_match	4949375	4949512	99.41	+	.	ID=match.55909.25;Target=KOX69831_1 912 969
contig_22	exonerate	nucleotide_to_protein_match	4949653	4949728	99.41	+	.	ID=match.55909.25;Target=KOX69831_1 969 1015
contig_22	exonerate	nucleotide_to_protein_match	4949801	4949950	99.41	+	.	ID=match.55909.25;Target=KOX69831_1 1015 1040
contig_22	exonerate	nucleotide_to_protein_match	4950035	4950228	99.41	+	.	ID=match.55909.25;Target=KOX69831_1 1041 1090
contig_22	exonerate	nucleotide_to_protein_match	4950430	4950528	99.41	+	.	ID=match.55909.25;Target=KOX69831_1 1091 1155
contig_121	exonerate	nucleotide_to_protein_match	3431987	3432102	97.54	-	.	ID=match.55909.26;Target=KOX73548_1 1 39
contig_121	exonerate	nucleotide_to_protein_match	3431217	3431654	97.54	-	.	ID=match.55909.26;Target=KOX73548_1 40 185
contig_121	exonerate	nucleotide_to_protein_match	3430995	3431148	97.54	-	.	ID=match.55909.26;Target=KOX73548_1 186 237
contig_121	exonerate	nucleotide_to_protein_match	3430801	3430927	97.54	-	.	ID=match.55909.26;Target=KOX73548_1 237 279
contig_121	exonerate	nucleotide_to_protein_match	3430582	3430730	97.54	-	.	ID=match.55909.26;Target=KOX73548_1 280 329
contig_94	exonerate	nucleotide_to_protein_match	9638359	9638457	95.02	+	.	ID=match.55909.27;Target=XP_033323528_1 125 158
contig_94	exonerate	nucleotide_to_protein_match	9641765	9641977	95.02	+	.	ID=match.55909.27;Target=XP_033323528_1 158 229
contig_94	exonerate	nucleotide_to_protein_match	9642050	9642402	95.02	+	.	ID=match.55909.27;Target=XP_033323528_1 229 346
contig_94	exonerate	nucleotide_to_protein_match	9642487	9642948	95.02	+	.	ID=match.55909.27;Target=XP_033323528_1 347 500
contig_94	exonerate	nucleotide_to_protein_match	9643035	9643327	95.02	+	.	ID=match.55909.27;Target=XP_033323528_1 501 598
contig_94	exonerate	nucleotide_to_protein_match	9643403	9643706	95.02	+	.	ID=match.55909.27;Target=XP_033323528_1 599 656
contig_94	exonerate	nucleotide_to_protein_match	9643794	9644025	95.02	+	.	ID=match.55909.27;Target=XP_033323528_1 656 698
contig_94	exonerate	nucleotide_to_protein_match	9644102	9644412	95.02	+	.	ID=match.55909.27;Target=XP_033323528_1 699 776
contig_94	exonerate	nucleotide_to_protein_match	9644483	9644667	95.02	+	.	ID=match.55909.27;Target=XP_033323528_1 776 788
contig_94	exonerate	nucleotide_to_protein_match	9644743	9644954	95.02	+	.	ID=match.55909.27;Target=XP_033323528_1 788 877
contig_94	exonerate	nucleotide_to_protein_match	9645038	9645269	95.02	+	.	ID=match.55909.27;Target=XP_033323528_1 878 939
contig_94	exonerate	nucleotide_to_protein_match	9645332	9645646	95.02	+	.	ID=match.55909.27;Target=XP_033323528_1 940 1010
contig_94	exonerate	nucleotide_to_protein_match	9645740	9646056	95.02	+	.	ID=match.55909.27;Target=XP_033323528_1 1010 1087
contig_22	exonerate	nucleotide_to_protein_match	4959570	4959756	99.01	+	.	ID=match.55909.28;Target=KOX69835_1 1 63
contig_22	exonerate	nucleotide_to_protein_match	4960413	4962182	99.01	+	.	ID=match.55909.28;Target=KOX69835_1 64 653
contig_22	exonerate	nucleotide_to_protein_match	4962315	4962793	99.01	+	.	ID=match.55909.28;Target=KOX69835_1 654 813
scaffold_721	exonerate	nucleotide_to_protein_match	1065183	1065382	95.27	-	.	ID=match.55909.29;Target=KAF3429335_1 1 7
scaffold_721	exonerate	nucleotide_to_protein_match	1064459	1064857	95.27	-	.	ID=match.55909.29;Target=KAF3429335_1 7 34
scaffold_721	exonerate	nucleotide_to_protein_match	1064144	1064377	95.27	-	.	ID=match.55909.29;Target=KAF3429335_1 34 47
contig_80	exonerate	nucleotide_to_protein_match	857716	857741	99.02	+	.	ID=match.55909.30;Target=KAF3426608_1 1 9
contig_80	exonerate	nucleotide_to_protein_match	857849	857927	99.02	+	.	ID=match.55909.30;Target=KAF3426608_1 10 36
contig_80	exonerate	nucleotide_to_protein_match	858020	858163	99.02	+	.	ID=match.55909.30;Target=KAF3426608_1 36 84
contig_80	exonerate	nucleotide_to_protein_match	858239	858353	99.02	+	.	ID=match.55909.30;Target=KAF3426608_1 84 122
contig_80	exonerate	nucleotide_to_protein_match	858453	859095	99.02	+	.	ID=match.55909.30;Target=KAF3426608_1 123 336
contig_80	exonerate	nucleotide_to_protein_match	859165	859603	99.02	+	.	ID=match.55909.30;Target=KAF3426608_1 337 483
contig_80	exonerate	nucleotide_to_protein_match	859681	859776	99.02	+	.	ID=match.55909.30;Target=KAF3426608_1 483 515
contig_11	exonerate	nucleotide_to_protein_match	1283699	1284057	98.89	-	.	ID=match.55909.31;Target=XP_033324808_1 50 169
contig_11	exonerate	nucleotide_to_protein_match	1282125	1283032	98.89	-	.	ID=match.55909.31;Target=XP_033324808_1 170 390
contig_11	exonerate	nucleotide_to_protein_match	1281585	1281722	98.89	-	.	ID=match.55909.31;Target=XP_033324808_1 390 472
contig_11	exonerate	nucleotide_to_protein_match	1281122	1281250	98.89	-	.	ID=match.55909.31;Target=XP_033324808_1 472 518
contig_11	exonerate	nucleotide_to_protein_match	1280695	1280787	98.89	-	.	ID=match.55909.31;Target=XP_033324808_1 518 561
scaffold_127	exonerate	nucleotide_to_protein_match	4078027	4078102	99.09	+	.	ID=match.55909.32;Target=XP_017764849_1 1 26
scaffold_127	exonerate	nucleotide_to_protein_match	4078210	4078350	99.09	+	.	ID=match.55909.32;Target=XP_017764849_1 27 73
scaffold_127	exonerate	nucleotide_to_protein_match	4078417	4078535	99.09	+	.	ID=match.55909.32;Target=XP_017764849_1 74 113
contig_83	exonerate	nucleotide_to_protein_match	1464063	1464232	92.95	+	.	ID=match.55909.33;Target=XP_003399723_1 1 9
contig_83	exonerate	nucleotide_to_protein_match	1464471	1464598	92.95	+	.	ID=match.55909.33;Target=XP_003399723_1 10 53
contig_83	exonerate	nucleotide_to_protein_match	1466078	1466181	92.95	+	.	ID=match.55909.33;Target=XP_003399723_1 53 57
contig_83	exonerate	nucleotide_to_protein_match	1466253	1466380	92.95	+	.	ID=match.55909.33;Target=XP_003399723_1 58 100
contig_83	exonerate	nucleotide_to_protein_match	1466507	1466715	92.95	+	.	ID=match.55909.33;Target=XP_003399723_1 101 135
contig_83	exonerate	nucleotide_to_protein_match	1466838	1467042	92.95	+	.	ID=match.55909.33;Target=XP_003399723_1 135 177
contig_83	exonerate	nucleotide_to_protein_match	1467121	1467264	92.95	+	.	ID=match.55909.33;Target=XP_003399723_1 178 247
contig_83	exonerate	nucleotide_to_protein_match	1467336	1467477	92.95	+	.	ID=match.55909.33;Target=XP_003399723_1 248 315
contig_83	exonerate	nucleotide_to_protein_match	1467570	1467838	92.95	+	.	ID=match.55909.33;Target=XP_003399723_1 316 363
contig_83	exonerate	nucleotide_to_protein_match	1467918	1468143	92.95	+	.	ID=match.55909.33;Target=XP_003399723_1 364 411
contig_83	exonerate	nucleotide_to_protein_match	1468206	1468437	92.95	+	.	ID=match.55909.33;Target=XP_003399723_1 411 500
contig_83	exonerate	nucleotide_to_protein_match	1468519	1468915	92.95	+	.	ID=match.55909.33;Target=XP_003399723_1 501 576
contig_83	exonerate	nucleotide_to_protein_match	1469000	1469229	92.95	+	.	ID=match.55909.33;Target=XP_003399723_1 576 653
contig_83	exonerate	nucleotide_to_protein_match	1469377	1469609	92.95	+	.	ID=match.55909.33;Target=XP_003399723_1 654 785
contig_83	exonerate	nucleotide_to_protein_match	1469690	1469784	92.95	+	.	ID=match.55909.33;Target=XP_003399723_1 786 862
contig_83	exonerate	nucleotide_to_protein_match	1469869	1469998	92.95	+	.	ID=match.55909.33;Target=XP_003399723_1 863 940
contig_83	exonerate	nucleotide_to_protein_match	1470066	1470293	92.95	+	.	ID=match.55909.33;Target=XP_003399723_1 940 971
contig_11	exonerate	nucleotide_to_protein_match	1557671	1557860	91.77	-	.	ID=match.55909.34;Target=XP_003484837_1 1 24
contig_11	exonerate	nucleotide_to_protein_match	1555052	1555204	91.77	-	.	ID=match.55909.34;Target=XP_003484837_1 27 67
contig_11	exonerate	nucleotide_to_protein_match	1554378	1554617	91.77	-	.	ID=match.55909.34;Target=XP_003484837_1 68 118
contig_11	exonerate	nucleotide_to_protein_match	1553896	1554300	91.77	-	.	ID=match.55909.34;Target=XP_003484837_1 119 198
contig_11	exonerate	nucleotide_to_protein_match	1553543	1553809	91.77	-	.	ID=match.55909.34;Target=XP_003484837_1 199 333
contig_11	exonerate	nucleotide_to_protein_match	1553293	1553474	91.77	-	.	ID=match.55909.34;Target=XP_003484837_1 334 422
contig_60	exonerate	nucleotide_to_protein_match	11129497	11129592	94.01	+	.	ID=match.55909.35;Target=XP_017760822_1 1 33
contig_60	exonerate	nucleotide_to_protein_match	11130508	11130653	94.01	+	.	ID=match.55909.35;Target=XP_017760822_1 33 81
contig_60	exonerate	nucleotide_to_protein_match	11130728	11130940	94.01	+	.	ID=match.55909.35;Target=XP_017760822_1 82 142
contig_60	exonerate	nucleotide_to_protein_match	11131018	11131212	94.01	+	.	ID=match.55909.35;Target=XP_017760822_1 143 153
contig_60	exonerate	nucleotide_to_protein_match	11131284	11131452	94.01	+	.	ID=match.55909.35;Target=XP_017760822_1 154 165
contig_60	exonerate	nucleotide_to_protein_match	11131532	11131646	94.01	+	.	ID=match.55909.35;Target=XP_017760822_1 166 181
contig_60	exonerate	nucleotide_to_protein_match	11132576	11132617	94.01	+	.	ID=match.55909.35;Target=XP_017760822_1 181 218
contig_60	exonerate	nucleotide_to_protein_match	11133254	11133297	94.01	+	.	ID=match.55909.35;Target=XP_017760822_1 219 220
scaffold_49	exonerate	nucleotide_to_protein_match	4300731	4300885	92.02	-	.	ID=match.55909.36;Target=KOX78765_1 1 52
scaffold_49	exonerate	nucleotide_to_protein_match	4300350	4300688	92.02	-	.	ID=match.55909.36;Target=KOX78765_1 53 146
contig_51	exonerate	nucleotide_to_protein_match	4152724	4153762	87.32	-	.	ID=match.55909.37;Target=XP_033322004_1 1 347
contig_51	exonerate	nucleotide_to_protein_match	4152125	4152407	87.32	-	.	ID=match.55909.37;Target=XP_033322004_1 348 441
contig_51	exonerate	nucleotide_to_protein_match	4151842	4152050	87.32	-	.	ID=match.55909.37;Target=XP_033322004_1 442 511
contig_51	exonerate	nucleotide_to_protein_match	4151397	4151762	87.32	-	.	ID=match.55909.37;Target=XP_033322004_1 512 596
contig_51	exonerate	nucleotide_to_protein_match	4150155	4151323	87.32	-	.	ID=match.55909.37;Target=XP_033322004_1 596 604
contig_51	exonerate	nucleotide_to_protein_match	4149854	4150045	87.32	-	.	ID=match.55909.37;Target=XP_033322004_1 604 630
contig_51	exonerate	nucleotide_to_protein_match	4148972	4149774	87.32	-	.	ID=match.55909.37;Target=XP_033322004_1 631 956
contig_51	exonerate	nucleotide_to_protein_match	4148569	4148887	87.32	-	.	ID=match.55909.37;Target=XP_033322004_1 957 962
contig_51	exonerate	nucleotide_to_protein_match	4148171	4148480	87.32	-	.	ID=match.55909.37;Target=XP_033322004_1 964 973
contig_51	exonerate	nucleotide_to_protein_match	4147977	4148112	87.32	-	.	ID=match.55909.37;Target=XP_033322004_1 973 1022
contig_51	exonerate	nucleotide_to_protein_match	4147425	4147702	87.32	-	.	ID=match.55909.37;Target=XP_033322004_1 1022 1086
contig_51	exonerate	nucleotide_to_protein_match	4147192	4147332	87.32	-	.	ID=match.55909.37;Target=XP_033322004_1 1086 1091
contig_51	exonerate	nucleotide_to_protein_match	4146989	4147093	87.32	-	.	ID=match.55909.37;Target=XP_033322004_1 1092 1133
contig_51	exonerate	nucleotide_to_protein_match	4146730	4146920	87.32	-	.	ID=match.55909.37;Target=XP_033322004_1 1134 1296
contig_51	exonerate	nucleotide_to_protein_match	4146397	4146642	87.32	-	.	ID=match.55909.37;Target=XP_033322004_1 1298 1307
contig_51	exonerate	nucleotide_to_protein_match	4146101	4146317	87.32	-	.	ID=match.55909.37;Target=XP_033322004_1 1309 1359
contig_51	exonerate	nucleotide_to_protein_match	4145662	4146006	87.32	-	.	ID=match.55909.37;Target=XP_033322004_1 1360 1466
contig_51	exonerate	nucleotide_to_protein_match	4145415	4145594	87.32	-	.	ID=match.55909.37;Target=XP_033322004_1 1466 1569
contig_51	exonerate	nucleotide_to_protein_match	4145111	4145341	87.32	-	.	ID=match.55909.37;Target=XP_033322004_1 1570 1614
contig_51	exonerate	nucleotide_to_protein_match	4144692	4144998	87.32	-	.	ID=match.55909.37;Target=XP_033322004_1 1615 1635
contig_51	exonerate	nucleotide_to_protein_match	4144411	4144612	87.32	-	.	ID=match.55909.37;Target=XP_033322004_1 1636 1708
contig_51	exonerate	nucleotide_to_protein_match	4144066	4144328	87.32	-	.	ID=match.55909.37;Target=XP_033322004_1 1709 1755
contig_51	exonerate	nucleotide_to_protein_match	4143826	4143993	87.32	-	.	ID=match.55909.37;Target=XP_033322004_1 1756 1775
contig_51	exonerate	nucleotide_to_protein_match	4143521	4143716	87.32	-	.	ID=match.55909.37;Target=XP_033322004_1 1776 1791
contig_51	exonerate	nucleotide_to_protein_match	4143360	4143444	87.32	-	.	ID=match.55909.37;Target=XP_033322004_1 1792 1855
contig_51	exonerate	nucleotide_to_protein_match	4143035	4143234	87.32	-	.	ID=match.55909.37;Target=XP_033322004_1 1855 1875
scaffold_74	exonerate	nucleotide_to_protein_match	17918637	17918723	93.55	-	.	ID=match.55909.38;Target=XP_012140217_1 1 30
scaffold_74	exonerate	nucleotide_to_protein_match	17918524	17918564	93.55	-	.	ID=match.55909.38;Target=XP_012140217_1 30 43
scaffold_74	exonerate	nucleotide_to_protein_match	17918193	17918367	93.55	-	.	ID=match.55909.38;Target=XP_012140217_1 44 102
scaffold_74	exonerate	nucleotide_to_protein_match	17918048	17918131	93.55	-	.	ID=match.55909.38;Target=XP_012140217_1 102 130
scaffold_74	exonerate	nucleotide_to_protein_match	17917852	17917985	93.55	-	.	ID=match.55909.38;Target=XP_012140217_1 130 174
scaffold_74	exonerate	nucleotide_to_protein_match	17917637	17917699	93.55	-	.	ID=match.55909.38;Target=XP_012140217_1 175 195
scaffold_74	exonerate	nucleotide_to_protein_match	17917437	17917565	93.55	-	.	ID=match.55909.38;Target=XP_012140217_1 196 238
scaffold_74	exonerate	nucleotide_to_protein_match	17917233	17917323	93.55	-	.	ID=match.55909.38;Target=XP_012140217_1 239 269
scaffold_74	exonerate	nucleotide_to_protein_match	17917024	17917140	93.55	-	.	ID=match.55909.38;Target=XP_012140217_1 269 308
scaffold_74	exonerate	nucleotide_to_protein_match	17916785	17916916	93.55	-	.	ID=match.55909.38;Target=XP_012140217_1 308 352
scaffold_74	exonerate	nucleotide_to_protein_match	17916608	17916715	93.55	-	.	ID=match.55909.38;Target=XP_012140217_1 352 388
scaffold_74	exonerate	nucleotide_to_protein_match	17916346	17916524	93.55	-	.	ID=match.55909.38;Target=XP_012140217_1 388 447
scaffold_74	exonerate	nucleotide_to_protein_match	17916146	17916215	93.55	-	.	ID=match.55909.38;Target=XP_012140217_1 448 471
scaffold_49	exonerate	nucleotide_to_protein_match	11531871	11532143	94.24	+	.	ID=match.55909.39;Target=XP_031825563_1 1 92
scaffold_49	exonerate	nucleotide_to_protein_match	11532577	11532746	94.24	+	.	ID=match.55909.39;Target=XP_031825563_1 92 148
scaffold_49	exonerate	nucleotide_to_protein_match	11533395	11533527	94.24	+	.	ID=match.55909.39;Target=XP_031825563_1 149 193
contig_120	exonerate	nucleotide_to_protein_match	636969	637050	97.69	+	.	ID=match.55909.40;Target=KAF3428721_1 1 28
contig_120	exonerate	nucleotide_to_protein_match	637148	637250	97.69	+	.	ID=match.55909.40;Target=KAF3428721_1 29 62
contig_120	exonerate	nucleotide_to_protein_match	637312	637478	97.69	+	.	ID=match.55909.40;Target=KAF3428721_1 63 118
contig_120	exonerate	nucleotide_to_protein_match	637575	637717	97.69	+	.	ID=match.55909.40;Target=KAF3428721_1 119 166
contig_120	exonerate	nucleotide_to_protein_match	637755	637958	97.69	+	.	ID=match.55909.40;Target=KAF3428721_1 166 234
contig_120	exonerate	nucleotide_to_protein_match	638055	638273	97.69	+	.	ID=match.55909.40;Target=KAF3428721_1 234 307
contig_120	exonerate	nucleotide_to_protein_match	638351	638533	97.69	+	.	ID=match.55909.40;Target=KAF3428721_1 307 368
contig_120	exonerate	nucleotide_to_protein_match	638605	638679	97.69	+	.	ID=match.55909.40;Target=KAF3428721_1 368 393
scaffold_49	exonerate	nucleotide_to_protein_match	1326339	1326490	99.24	+	.	ID=match.55909.41;Target=KAF3422412_1 6 56
scaffold_49	exonerate	nucleotide_to_protein_match	1326604	1326733	99.24	+	.	ID=match.55909.41;Target=KAF3422412_1 57 100
scaffold_49	exonerate	nucleotide_to_protein_match	1326829	1326945	99.24	+	.	ID=match.55909.41;Target=KAF3422412_1 100 139
scaffold_49	exonerate	nucleotide_to_protein_match	9646816	9646942	100.00	+	.	ID=match.55909.42;Target=KOX75883_1 1 43
scaffold_49	exonerate	nucleotide_to_protein_match	9648193	9648348	100.00	+	.	ID=match.55909.42;Target=KOX75883_1 44 95
scaffold_49	exonerate	nucleotide_to_protein_match	9648832	9649175	100.00	+	.	ID=match.55909.42;Target=KOX75883_1 96 210
scaffold_49	exonerate	nucleotide_to_protein_match	9649409	9649527	100.00	+	.	ID=match.55909.42;Target=KOX75883_1 210 249
scaffold_49	exonerate	nucleotide_to_protein_match	9649985	9650240	100.00	+	.	ID=match.55909.42;Target=KOX75883_1 250 335
contig_154	exonerate	nucleotide_to_protein_match	2282353	2282715	91.74	+	.	ID=match.55909.43;Target=H2A1A_HUMAN 1 7
scaffold_71	exonerate	nucleotide_to_protein_match	11874508	11874598	93.18	-	.	ID=match.55909.44;Target=XP_026301495_1 1 31
scaffold_71	exonerate	nucleotide_to_protein_match	11871998	11872303	93.18	-	.	ID=match.55909.44;Target=XP_026301495_1 32 133
scaffold_71	exonerate	nucleotide_to_protein_match	11871318	11871905	93.18	-	.	ID=match.55909.44;Target=XP_026301495_1 134 329
scaffold_71	exonerate	nucleotide_to_protein_match	11870950	11871243	93.18	-	.	ID=match.55909.44;Target=XP_026301495_1 330 427
scaffold_71	exonerate	nucleotide_to_protein_match	11869864	11870871	93.18	-	.	ID=match.55909.44;Target=XP_026301495_1 428 496
scaffold_71	exonerate	nucleotide_to_protein_match	11869514	11869757	93.18	-	.	ID=match.55909.44;Target=XP_026301495_1 497 660
scaffold_71	exonerate	nucleotide_to_protein_match	11868415	11869426	93.18	-	.	ID=match.55909.44;Target=XP_026301495_1 660 726
scaffold_71	exonerate	nucleotide_to_protein_match	11868028	11868315	93.18	-	.	ID=match.55909.44;Target=XP_026301495_1 726 737
scaffold_71	exonerate	nucleotide_to_protein_match	11867369	11867797	93.18	-	.	ID=match.55909.44;Target=XP_026301495_1 737 760
scaffold_71	exonerate	nucleotide_to_protein_match	11867208	11867285	93.18	-	.	ID=match.55909.44;Target=XP_026301495_1 761 841
contig_60	exonerate	nucleotide_to_protein_match	8371737	8371826	95.98	-	.	ID=match.55909.45;Target=XP_017763033_1 1 31
contig_60	exonerate	nucleotide_to_protein_match	8371372	8371575	95.98	-	.	ID=match.55909.45;Target=XP_017763033_1 31 99
contig_60	exonerate	nucleotide_to_protein_match	8371129	8371302	95.98	-	.	ID=match.55909.45;Target=XP_017763033_1 99 157
contig_60	exonerate	nucleotide_to_protein_match	8370930	8371061	95.98	-	.	ID=match.55909.45;Target=XP_017763033_1 157 201
contig_60	exonerate	nucleotide_to_protein_match	8370795	8370866	95.98	-	.	ID=match.55909.45;Target=XP_017763033_1 201 225
scaffold_14	exonerate	nucleotide_to_protein_match	6469068	6469235	97.47	+	.	ID=match.55909.46;Target=XP_012176360_1 86 142
scaffold_14	exonerate	nucleotide_to_protein_match	6470071	6470307	97.47	+	.	ID=match.55909.46;Target=XP_012176360_1 142 221
scaffold_14	exonerate	nucleotide_to_protein_match	6470540	6470985	97.47	+	.	ID=match.55909.46;Target=XP_012176360_1 221 369
scaffold_14	exonerate	nucleotide_to_protein_match	6471237	6471438	97.47	+	.	ID=match.55909.46;Target=XP_012176360_1 370 437
scaffold_14	exonerate	nucleotide_to_protein_match	6471684	6472010	97.47	+	.	ID=match.55909.46;Target=XP_012176360_1 437 546
scaffold_14	exonerate	nucleotide_to_protein_match	6472786	6473010	97.47	+	.	ID=match.55909.46;Target=XP_012176360_1 546 621
scaffold_14	exonerate	nucleotide_to_protein_match	6473131	6473349	97.47	+	.	ID=match.55909.46;Target=XP_012176360_1 621 694
scaffold_14	exonerate	nucleotide_to_protein_match	6474108	6474311	97.47	+	.	ID=match.55909.46;Target=XP_012176360_1 694 762
scaffold_14	exonerate	nucleotide_to_protein_match	6474397	6474709	97.47	+	.	ID=match.55909.46;Target=XP_012176360_1 762 866
scaffold_14	exonerate	nucleotide_to_protein_match	6474903	6475277	97.47	+	.	ID=match.55909.46;Target=XP_012176360_1 867 991
scaffold_14	exonerate	nucleotide_to_protein_match	6475338	6475555	97.47	+	.	ID=match.55909.46;Target=XP_012176360_1 992 1064
scaffold_14	exonerate	nucleotide_to_protein_match	6475779	6476240	97.47	+	.	ID=match.55909.46;Target=XP_012176360_1 1064 1218
scaffold_14	exonerate	nucleotide_to_protein_match	6476438	6476593	97.47	+	.	ID=match.55909.46;Target=XP_012176360_1 1218 1270
scaffold_14	exonerate	nucleotide_to_protein_match	6476677	6476805	97.47	+	.	ID=match.55909.46;Target=XP_012176360_1 1270 1313
scaffold_14	exonerate	nucleotide_to_protein_match	6476947	6477072	97.47	+	.	ID=match.55909.46;Target=XP_012176360_1 1313 1355
contig_23	exonerate	nucleotide_to_protein_match	54073	55041	96.59	+	.	ID=match.55909.47;Target=TBA8_CHICK 1 324
scaffold_52	exonerate	nucleotide_to_protein_match	1813077	1813115	87.18	+	.	ID=match.55909.48;Target=XP_017764326_1 1 14
scaffold_52	exonerate	nucleotide_to_protein_match	1813253	1813447	87.18	+	.	ID=match.55909.48;Target=XP_017764326_1 14 79
contig_11	exonerate	nucleotide_to_protein_match	1815292	1815413	96.51	+	.	ID=match.55909.49;Target=KAF3422484_1 1 41
contig_11	exonerate	nucleotide_to_protein_match	1815488	1815640	96.51	+	.	ID=match.55909.49;Target=KAF3422484_1 42 92
contig_11	exonerate	nucleotide_to_protein_match	1815735	1815886	96.51	+	.	ID=match.55909.49;Target=KAF3422484_1 93 143
contig_11	exonerate	nucleotide_to_protein_match	1815980	1816276	96.51	+	.	ID=match.55909.49;Target=KAF3422484_1 144 242
contig_11	exonerate	nucleotide_to_protein_match	1816357	1816547	96.51	+	.	ID=match.55909.49;Target=KAF3422484_1 243 306
contig_11	exonerate	nucleotide_to_protein_match	1816619	1816920	96.51	+	.	ID=match.55909.49;Target=KAF3422484_1 306 378
contig_94	exonerate	nucleotide_to_protein_match	3318548	3318754	95.67	+	.	ID=match.55909.50;Target=KAF3427506_1 1 70
contig_94	exonerate	nucleotide_to_protein_match	3318890	3319014	95.67	+	.	ID=match.55909.50;Target=KAF3427506_1 70 111
contig_94	exonerate	nucleotide_to_protein_match	3319961	3320265	95.67	+	.	ID=match.55909.50;Target=KAF3427506_1 112 126
contig_94	exonerate	nucleotide_to_protein_match	3320423	3320762	95.67	+	.	ID=match.55909.50;Target=KAF3427506_1 126 212
contig_94	exonerate	nucleotide_to_protein_match	3320955	3321168	95.67	+	.	ID=match.55909.50;Target=KAF3427506_1 213 325
contig_94	exonerate	nucleotide_to_protein_match	11627021	11627401	90.26	-	.	ID=match.55909.51;Target=KAF3424824_1 24 151
contig_94	exonerate	nucleotide_to_protein_match	11625388	11625663	90.26	-	.	ID=match.55909.51;Target=KAF3424824_1 151 243
contig_94	exonerate	nucleotide_to_protein_match	11625126	11625304	90.26	-	.	ID=match.55909.51;Target=KAF3424824_1 243 302
contig_94	exonerate	nucleotide_to_protein_match	11624832	11625045	90.26	-	.	ID=match.55909.51;Target=KAF3424824_1 303 361
contig_91	exonerate	nucleotide_to_protein_match	2002918	2003172	81.58	-	.	ID=match.55909.52;Target=XP_031831912_1 1 86
contig_91	exonerate	nucleotide_to_protein_match	2002121	2002458	81.58	-	.	ID=match.55909.52;Target=XP_031831912_1 86 198
contig_91	exonerate	nucleotide_to_protein_match	2001419	2001512	81.58	-	.	ID=match.55909.52;Target=XP_031831912_1 199 230
contig_2	exonerate	nucleotide_to_protein_match	770709	771020	98.10	+	.	ID=match.55909.53;Target=ATPB_SCHGA 1 105
contig_2	exonerate	nucleotide_to_protein_match	771092	771253	98.10	+	.	ID=match.55909.53;Target=ATPB_SCHGA 105 159
contig_631	exonerate	nucleotide_to_protein_match	1038692	1038829	94.26	-	.	ID=match.55909.54;Target=XP_026299786_1 1 47
contig_631	exonerate	nucleotide_to_protein_match	1038108	1038179	94.26	-	.	ID=match.55909.54;Target=XP_026299786_1 47 71
contig_631	exonerate	nucleotide_to_protein_match	1037799	1038017	94.26	-	.	ID=match.55909.54;Target=XP_026299786_1 71 144
contig_631	exonerate	nucleotide_to_protein_match	1037496	1037682	94.26	-	.	ID=match.55909.54;Target=XP_026299786_1 144 206
contig_631	exonerate	nucleotide_to_protein_match	1037159	1037416	94.26	-	.	ID=match.55909.54;Target=XP_026299786_1 207 292
contig_631	exonerate	nucleotide_to_protein_match	1036762	1036782	94.26	-	.	ID=match.55909.54;Target=XP_026299786_1 293 299
contig_631	exonerate	nucleotide_to_protein_match	1035830	1036009	94.26	-	.	ID=match.55909.54;Target=XP_026299786_1 300 359
contig_631	exonerate	nucleotide_to_protein_match	1035170	1035693	94.26	-	.	ID=match.55909.54;Target=XP_026299786_1 360 377
contig_631	exonerate	nucleotide_to_protein_match	1034760	1035065	94.26	-	.	ID=match.55909.54;Target=XP_026299786_1 377 455
scaffold_71	exonerate	nucleotide_to_protein_match	7739221	7740342	94.92	-	.	ID=match.55909.55;Target=ACTC_BRALA 2 376
contig_2	exonerate	nucleotide_to_protein_match	2121235	2121352	89.73	-	.	ID=match.55909.56;Target=XP_031828686_1 12 51
contig_2	exonerate	nucleotide_to_protein_match	2120813	2120972	89.73	-	.	ID=match.55909.56;Target=XP_031828686_1 52 104
contig_2	exonerate	nucleotide_to_protein_match	2118944	2120470	89.73	-	.	ID=match.55909.56;Target=XP_031828686_1 105 613
contig_2	exonerate	nucleotide_to_protein_match	2118601	2118687	89.73	-	.	ID=match.55909.56;Target=XP_031828686_1 614 642
contig_2	exonerate	nucleotide_to_protein_match	2118125	2118314	89.73	-	.	ID=match.55909.56;Target=XP_031828686_1 643 706
contig_2	exonerate	nucleotide_to_protein_match	2117320	2117781	89.73	-	.	ID=match.55909.56;Target=XP_031828686_1 706 860
contig_2	exonerate	nucleotide_to_protein_match	2116969	2117184	89.73	-	.	ID=match.55909.56;Target=XP_031828686_1 860 932
contig_2	exonerate	nucleotide_to_protein_match	2116407	2116885	89.73	-	.	ID=match.55909.56;Target=XP_031828686_1 932 1091
contig_2	exonerate	nucleotide_to_protein_match	2115809	2116274	89.73	-	.	ID=match.55909.56;Target=XP_031828686_1 1092 1177
scaffold_127	exonerate	nucleotide_to_protein_match	1788726	1788827	97.46	+	.	ID=match.55909.57;Target=XP_012151613_1 1 35
scaffold_127	exonerate	nucleotide_to_protein_match	1790804	1790888	97.46	+	.	ID=match.55909.57;Target=XP_012151613_1 35 63
scaffold_127	exonerate	nucleotide_to_protein_match	1790968	1791161	97.46	+	.	ID=match.55909.57;Target=XP_012151613_1 64 128
scaffold_127	exonerate	nucleotide_to_protein_match	1791237	1791561	97.46	+	.	ID=match.55909.57;Target=XP_012151613_1 128 236
scaffold_127	exonerate	nucleotide_to_protein_match	1791620	1791770	97.46	+	.	ID=match.55909.57;Target=XP_012151613_1 237 286
scaffold_127	exonerate	nucleotide_to_protein_match	1791849	1792001	97.46	+	.	ID=match.55909.57;Target=XP_012151613_1 287 337
scaffold_127	exonerate	nucleotide_to_protein_match	1792077	1792242	97.46	+	.	ID=match.55909.57;Target=XP_012151613_1 338 393
scaffold_127	exonerate	nucleotide_to_protein_match	1792399	1792645	97.46	+	.	ID=match.55909.57;Target=XP_012151613_1 393 475
scaffold_127	exonerate	nucleotide_to_protein_match	1792720	1792844	97.46	+	.	ID=match.55909.57;Target=XP_012151613_1 476 517
contig_11	exonerate	nucleotide_to_protein_match	183051	183287	88.00	-	.	ID=match.55909.58;Target=XP_012168785_2 1 80
contig_11	exonerate	nucleotide_to_protein_match	182823	182930	88.00	-	.	ID=match.55909.58;Target=XP_012168785_2 80 116
contig_11	exonerate	nucleotide_to_protein_match	182522	182743	88.00	-	.	ID=match.55909.58;Target=XP_012168785_2 116 190
contig_11	exonerate	nucleotide_to_protein_match	182320	182427	88.00	-	.	ID=match.55909.58;Target=XP_012168785_2 190 226
scaffold_6	exonerate	nucleotide_to_protein_match	9702319	9702555	98.71	+	.	ID=match.55909.59;Target=KAF3429049_1 1 80
scaffold_6	exonerate	nucleotide_to_protein_match	9702642	9703163	98.71	+	.	ID=match.55909.59;Target=KAF3429049_1 80 254
scaffold_6	exonerate	nucleotide_to_protein_match	9703200	9703388	98.71	+	.	ID=match.55909.59;Target=KAF3429049_1 254 317
scaffold_6	exonerate	nucleotide_to_protein_match	9703432	9703581	98.71	+	.	ID=match.55909.59;Target=KAF3429049_1 317 367
scaffold_6	exonerate	nucleotide_to_protein_match	9703658	9703882	98.71	+	.	ID=match.55909.59;Target=KAF3429049_1 367 442
scaffold_6	exonerate	nucleotide_to_protein_match	9704154	9704225	98.71	+	.	ID=match.55909.59;Target=KAF3429049_1 442 466
scaffold_6	exonerate	nucleotide_to_protein_match	6602254	6602479	89.86	-	.	ID=match.55909.60;Target=XP_031835931_1 6 81
scaffold_6	exonerate	nucleotide_to_protein_match	6601965	6602179	89.86	-	.	ID=match.55909.60;Target=XP_031835931_1 82 153
scaffold_6	exonerate	nucleotide_to_protein_match	6601614	6601887	89.86	-	.	ID=match.55909.60;Target=XP_031835931_1 153 244
scaffold_6	exonerate	nucleotide_to_protein_match	6601360	6601511	89.86	-	.	ID=match.55909.60;Target=XP_031835931_1 245 295
scaffold_6	exonerate	nucleotide_to_protein_match	6601038	6601271	89.86	-	.	ID=match.55909.60;Target=XP_031835931_1 295 373
scaffold_74	exonerate	nucleotide_to_protein_match	6479075	6480202	97.34	-	.	ID=match.55909.61;Target=XP_012147261_1 1 377
contig_42	exonerate	nucleotide_to_protein_match	344815	344964	88.00	-	.	ID=match.55909.62;Target=KOX80820_1 1 51
scaffold_14	exonerate	nucleotide_to_protein_match	1322048	1322221	92.06	-	.	ID=match.55909.63;Target=XP_031840697_1 1 37
scaffold_14	exonerate	nucleotide_to_protein_match	1321771	1321945	92.06	-	.	ID=match.55909.63;Target=XP_031840697_1 37 57
scaffold_14	exonerate	nucleotide_to_protein_match	1321503	1321701	92.06	-	.	ID=match.55909.63;Target=XP_031840697_1 57 115
scaffold_14	exonerate	nucleotide_to_protein_match	1321237	1321420	92.06	-	.	ID=match.55909.63;Target=XP_031840697_1 116 181
scaffold_14	exonerate	nucleotide_to_protein_match	1320786	1321151	92.06	-	.	ID=match.55909.63;Target=XP_031840697_1 182 243
scaffold_14	exonerate	nucleotide_to_protein_match	1320429	1320704	92.06	-	.	ID=match.55909.63;Target=XP_031840697_1 243 365
scaffold_14	exonerate	nucleotide_to_protein_match	1320185	1320353	92.06	-	.	ID=match.55909.63;Target=XP_031840697_1 365 457
scaffold_14	exonerate	nucleotide_to_protein_match	1319869	1320110	92.06	-	.	ID=match.55909.63;Target=XP_031840697_1 457 513
scaffold_14	exonerate	nucleotide_to_protein_match	1319617	1319805	92.06	-	.	ID=match.55909.63;Target=XP_031840697_1 514 594
scaffold_14	exonerate	nucleotide_to_protein_match	1319381	1319506	92.06	-	.	ID=match.55909.63;Target=XP_031840697_1 594 657
scaffold_14	exonerate	nucleotide_to_protein_match	1319128	1319313	92.06	-	.	ID=match.55909.63;Target=XP_031840697_1 657 699
scaffold_14	exonerate	nucleotide_to_protein_match	1318868	1319042	92.06	-	.	ID=match.55909.63;Target=XP_031840697_1 699 761
scaffold_14	exonerate	nucleotide_to_protein_match	1316580	1316770	92.06	-	.	ID=match.55909.63;Target=XP_031840697_1 761 819
scaffold_14	exonerate	nucleotide_to_protein_match	1316449	1316508	92.06	-	.	ID=match.55909.63;Target=XP_031840697_1 820 883
scaffold_14	exonerate	nucleotide_to_protein_match	1316189	1316380	92.06	-	.	ID=match.55909.63;Target=XP_031840697_1 883 903
scaffold_14	exonerate	nucleotide_to_protein_match	1315904	1316116	92.06	-	.	ID=match.55909.63;Target=XP_031840697_1 903 967
scaffold_6	exonerate	nucleotide_to_protein_match	7465574	7465813	88.75	-	.	ID=match.55909.64;Target=XP_031835953_1 1 81
scaffold_127	exonerate	nucleotide_to_protein_match	2241733	2241833	92.62	-	.	ID=match.55909.65;Target=XP_017799372_1 1 34
scaffold_127	exonerate	nucleotide_to_protein_match	2240969	2241630	92.62	-	.	ID=match.55909.65;Target=XP_017799372_1 35 255
scaffold_127	exonerate	nucleotide_to_protein_match	2240696	2240875	92.62	-	.	ID=match.55909.65;Target=XP_017799372_1 256 315
scaffold_127	exonerate	nucleotide_to_protein_match	2240451	2240615	92.62	-	.	ID=match.55909.65;Target=XP_017799372_1 316 370
scaffold_127	exonerate	nucleotide_to_protein_match	2240129	2240375	92.62	-	.	ID=match.55909.65;Target=XP_017799372_1 371 452
scaffold_127	exonerate	nucleotide_to_protein_match	2239799	2240060	92.62	-	.	ID=match.55909.65;Target=XP_017799372_1 453 537
scaffold_127	exonerate	nucleotide_to_protein_match	2239616	2239720	92.62	-	.	ID=match.55909.65;Target=XP_017799372_1 538 541
contig_60	exonerate	nucleotide_to_protein_match	13067360	13067449	95.00	-	.	ID=match.55909.66;Target=XP_024223524_1 35 65
contig_60	exonerate	nucleotide_to_protein_match	13065563	13065662	95.00	-	.	ID=match.55909.66;Target=XP_024223524_1 65 98
contig_60	exonerate	nucleotide_to_protein_match	13064125	13064301	95.00	-	.	ID=match.55909.66;Target=XP_024223524_1 99 157
contig_60	exonerate	nucleotide_to_protein_match	13063850	13064035	95.00	-	.	ID=match.55909.66;Target=XP_024223524_1 158 219
contig_60	exonerate	nucleotide_to_protein_match	13063515	13063774	95.00	-	.	ID=match.55909.66;Target=XP_024223524_1 220 306
contig_60	exonerate	nucleotide_to_protein_match	13063243	13063402	95.00	-	.	ID=match.55909.66;Target=XP_024223524_1 306 359
contig_60	exonerate	nucleotide_to_protein_match	13062953	13063140	95.00	-	.	ID=match.55909.66;Target=XP_024223524_1 360 422
contig_60	exonerate	nucleotide_to_protein_match	13062440	13062837	95.00	-	.	ID=match.55909.66;Target=XP_024223524_1 422 554
contig_60	exonerate	nucleotide_to_protein_match	13062051	13062309	95.00	-	.	ID=match.55909.66;Target=XP_024223524_1 555 630
scaffold_6	exonerate	nucleotide_to_protein_match	12425046	12425139	88.97	-	.	ID=match.55909.67;Target=XP_026299041_1 1 32
scaffold_6	exonerate	nucleotide_to_protein_match	12424805	12424956	88.97	-	.	ID=match.55909.67;Target=XP_026299041_1 33 83
scaffold_6	exonerate	nucleotide_to_protein_match	12424535	12424724	88.97	-	.	ID=match.55909.67;Target=XP_026299041_1 83 146
scaffold_6	exonerate	nucleotide_to_protein_match	12424249	12424459	88.97	-	.	ID=match.55909.67;Target=XP_026299041_1 147 216
scaffold_6	exonerate	nucleotide_to_protein_match	12423957	12424065	88.97	-	.	ID=match.55909.67;Target=XP_026299041_1 217 253
scaffold_6	exonerate	nucleotide_to_protein_match	12422412	12422600	88.97	-	.	ID=match.55909.67;Target=XP_026299041_1 253 316
scaffold_6	exonerate	nucleotide_to_protein_match	12422123	12422313	88.97	-	.	ID=match.55909.67;Target=XP_026299041_1 316 379
scaffold_6	exonerate	nucleotide_to_protein_match	12421957	12422032	88.97	-	.	ID=match.55909.67;Target=XP_026299041_1 380 400
scaffold_6	exonerate	nucleotide_to_protein_match	12421662	12421712	88.97	-	.	ID=match.55909.67;Target=XP_026299041_1 401 406
scaffold_6	exonerate	nucleotide_to_protein_match	12421188	12421289	88.97	-	.	ID=match.55909.67;Target=XP_026299041_1 406 423
scaffold_6	exonerate	nucleotide_to_protein_match	12420917	12421123	88.97	-	.	ID=match.55909.67;Target=XP_026299041_1 423 457
scaffold_6	exonerate	nucleotide_to_protein_match	12420486	12420638	88.97	-	.	ID=match.55909.67;Target=XP_026299041_1 457 526
scaffold_6	exonerate	nucleotide_to_protein_match	12420074	12420398	88.97	-	.	ID=match.55909.67;Target=XP_026299041_1 526 577
scaffold_6	exonerate	nucleotide_to_protein_match	12419776	12419998	88.97	-	.	ID=match.55909.67;Target=XP_026299041_1 577 685
scaffold_6	exonerate	nucleotide_to_protein_match	12419550	12419688	88.97	-	.	ID=match.55909.67;Target=XP_026299041_1 686 759
scaffold_52	exonerate	nucleotide_to_protein_match	2343303	2343510	94.75	+	.	ID=match.55909.68;Target=XP_017794002_1 1 70
scaffold_52	exonerate	nucleotide_to_protein_match	2343595	2343767	94.75	+	.	ID=match.55909.68;Target=XP_017794002_1 71 128
scaffold_52	exonerate	nucleotide_to_protein_match	2343838	2344465	94.75	+	.	ID=match.55909.68;Target=XP_017794002_1 128 337
scaffold_52	exonerate	nucleotide_to_protein_match	2344535	2345164	94.75	+	.	ID=match.55909.68;Target=XP_017794002_1 338 347
scaffold_52	exonerate	nucleotide_to_protein_match	2345233	2345371	94.75	+	.	ID=match.55909.68;Target=XP_017794002_1 348 548
scaffold_52	exonerate	nucleotide_to_protein_match	2345436	2345561	94.75	+	.	ID=match.55909.68;Target=XP_017794002_1 549 594
scaffold_52	exonerate	nucleotide_to_protein_match	2345626	2345743	94.75	+	.	ID=match.55909.68;Target=XP_017794002_1 595 636
scaffold_52	exonerate	nucleotide_to_protein_match	2345832	2346129	94.75	+	.	ID=match.55909.68;Target=XP_017794002_1 637 676
scaffold_52	exonerate	nucleotide_to_protein_match	2346512	2346756	94.75	+	.	ID=match.55909.68;Target=XP_017794002_1 676 769
scaffold_52	exonerate	nucleotide_to_protein_match	2347020	2347148	94.75	+	.	ID=match.55909.68;Target=XP_017794002_1 770 776
scaffold_52	exonerate	nucleotide_to_protein_match	2347221	2347324	94.75	+	.	ID=match.55909.68;Target=XP_017794002_1 777 858
scaffold_52	exonerate	nucleotide_to_protein_match	2347401	2347539	94.75	+	.	ID=match.55909.68;Target=XP_017794002_1 858 901
scaffold_6	exonerate	nucleotide_to_protein_match	3037822	3037959	94.81	-	.	ID=match.55909.69;Target=XP_012168204_1 1 47
scaffold_6	exonerate	nucleotide_to_protein_match	3037418	3037632	94.81	-	.	ID=match.55909.69;Target=XP_012168204_1 47 118
scaffold_6	exonerate	nucleotide_to_protein_match	3037077	3037340	94.81	-	.	ID=match.55909.69;Target=XP_012168204_1 119 206
scaffold_6	exonerate	nucleotide_to_protein_match	3036716	3036971	94.81	-	.	ID=match.55909.69;Target=XP_012168204_1 207 292
scaffold_52	exonerate	nucleotide_to_protein_match	419912	420725	97.11	+	.	ID=match.55909.70;Target=KOX73320_1 1 241
scaffold_52	exonerate	nucleotide_to_protein_match	420794	420941	97.11	+	.	ID=match.55909.70;Target=KOX73320_1 241 270
scaffold_52	exonerate	nucleotide_to_protein_match	421017	421143	97.11	+	.	ID=match.55909.70;Target=KOX73320_1 271 319
scaffold_52	exonerate	nucleotide_to_protein_match	421270	421619	97.11	+	.	ID=match.55909.70;Target=KOX73320_1 320 362
scaffold_52	exonerate	nucleotide_to_protein_match	421861	422290	97.11	+	.	ID=match.55909.70;Target=KOX73320_1 362 478
scaffold_52	exonerate	nucleotide_to_protein_match	422363	422614	97.11	+	.	ID=match.55909.70;Target=KOX73320_1 479 507
scaffold_52	exonerate	nucleotide_to_protein_match	422698	422928	97.11	+	.	ID=match.55909.70;Target=KOX73320_1 507 559
scaffold_52	exonerate	nucleotide_to_protein_match	422995	423666	97.11	+	.	ID=match.55909.70;Target=KOX73320_1 561 623
scaffold_71	exonerate	nucleotide_to_protein_match	7739221	7740348	93.35	-	.	ID=match.55909.71;Target=ACTH_CHICK 1 377
contig_60	exonerate	nucleotide_to_protein_match	8411571	8411811	98.41	+	.	ID=match.55909.72;Target=XP_003401273_1 17 97
contig_60	exonerate	nucleotide_to_protein_match	8411872	8412058	98.41	+	.	ID=match.55909.72;Target=XP_003401273_1 98 159
contig_60	exonerate	nucleotide_to_protein_match	8412118	8412574	98.41	+	.	ID=match.55909.72;Target=XP_003401273_1 160 312
contig_60	exonerate	nucleotide_to_protein_match	8412694	8413067	98.41	+	.	ID=match.55909.72;Target=XP_003401273_1 312 436
contig_60	exonerate	nucleotide_to_protein_match	8413131	8413209	98.41	+	.	ID=match.55909.72;Target=XP_003401273_1 437 463
contig_60	exonerate	nucleotide_to_protein_match	8413293	8413475	98.41	+	.	ID=match.55909.72;Target=XP_003401273_1 463 503
scaffold_721	exonerate	nucleotide_to_protein_match	36945	37064	86.73	+	.	ID=match.55909.73;Target=XP_017758115_1 18 58
scaffold_721	exonerate	nucleotide_to_protein_match	38193	38408	86.73	+	.	ID=match.55909.73;Target=XP_017758115_1 58 78
scaffold_721	exonerate	nucleotide_to_protein_match	38492	38713	86.73	+	.	ID=match.55909.73;Target=XP_017758115_1 78 129
scaffold_721	exonerate	nucleotide_to_protein_match	38806	39307	86.73	+	.	ID=match.55909.73;Target=XP_017758115_1 129 203
scaffold_721	exonerate	nucleotide_to_protein_match	39376	39836	86.73	+	.	ID=match.55909.73;Target=XP_017758115_1 203 370
contig_11	exonerate	nucleotide_to_protein_match	35478	35552	96.28	+	.	ID=match.55909.74;Target=XP_012168818_1 61 86
contig_11	exonerate	nucleotide_to_protein_match	35644	35733	96.28	+	.	ID=match.55909.74;Target=XP_012168818_1 86 116
contig_11	exonerate	nucleotide_to_protein_match	35896	36072	96.28	+	.	ID=match.55909.74;Target=XP_012168818_1 116 175
contig_11	exonerate	nucleotide_to_protein_match	36271	36455	96.28	+	.	ID=match.55909.74;Target=XP_012168818_1 175 236
contig_11	exonerate	nucleotide_to_protein_match	36542	36648	96.28	+	.	ID=match.55909.74;Target=XP_012168818_1 237 272
contig_11	exonerate	nucleotide_to_protein_match	36795	36948	96.28	+	.	ID=match.55909.74;Target=XP_012168818_1 273 323
contig_11	exonerate	nucleotide_to_protein_match	37129	38047	96.28	+	.	ID=match.55909.74;Target=XP_012168818_1 324 513
scaffold_74	exonerate	nucleotide_to_protein_match	1770167	1770330	97.92	-	.	ID=match.55909.75;Target=XP_012244293_1 1 55
scaffold_74	exonerate	nucleotide_to_protein_match	1769554	1769791	97.92	-	.	ID=match.55909.75;Target=XP_012244293_1 56 135
scaffold_74	exonerate	nucleotide_to_protein_match	1769129	1769311	97.92	-	.	ID=match.55909.75;Target=XP_012244293_1 135 196
scaffold_74	exonerate	nucleotide_to_protein_match	1768758	1769054	97.92	-	.	ID=match.55909.75;Target=XP_012244293_1 196 295
scaffold_74	exonerate	nucleotide_to_protein_match	1768591	1768683	97.92	-	.	ID=match.55909.75;Target=XP_012244293_1 295 326
scaffold_74	exonerate	nucleotide_to_protein_match	1768295	1768519	97.92	-	.	ID=match.55909.75;Target=XP_012244293_1 326 401
scaffold_74	exonerate	nucleotide_to_protein_match	1768055	1768216	97.92	-	.	ID=match.55909.75;Target=XP_012244293_1 401 455
scaffold_74	exonerate	nucleotide_to_protein_match	1767737	1767943	97.92	-	.	ID=match.55909.75;Target=XP_012244293_1 455 524
scaffold_74	exonerate	nucleotide_to_protein_match	1767350	1767664	97.92	-	.	ID=match.55909.75;Target=XP_012244293_1 524 629
scaffold_74	exonerate	nucleotide_to_protein_match	1765384	1767249	97.92	-	.	ID=match.55909.75;Target=XP_012244293_1 629 1251
contig_22	exonerate	nucleotide_to_protein_match	438975	439113	88.45	-	.	ID=match.55909.76;Target=XP_017793212_1 1 47
contig_22	exonerate	nucleotide_to_protein_match	437925	438084	88.45	-	.	ID=match.55909.76;Target=XP_017793212_1 48 100
contig_22	exonerate	nucleotide_to_protein_match	436493	436962	88.45	-	.	ID=match.55909.76;Target=XP_017793212_1 101 257
contig_22	exonerate	nucleotide_to_protein_match	435555	435703	88.45	-	.	ID=match.55909.76;Target=XP_017793212_1 258 307
contig_42	exonerate	nucleotide_to_protein_match	4061939	4062108	95.45	+	.	ID=match.55909.77;Target=XP_017753624_1 1 57
contig_42	exonerate	nucleotide_to_protein_match	4062517	4062709	95.45	+	.	ID=match.55909.77;Target=XP_017753624_1 58 122
contig_42	exonerate	nucleotide_to_protein_match	4062796	4063062	95.45	+	.	ID=match.55909.77;Target=XP_017753624_1 122 202
contig_42	exonerate	nucleotide_to_protein_match	4063132	4063420	95.45	+	.	ID=match.55909.77;Target=XP_017753624_1 203 212
contig_42	exonerate	nucleotide_to_protein_match	4063498	4063816	95.45	+	.	ID=match.55909.77;Target=XP_017753624_1 212 308
contig_42	exonerate	nucleotide_to_protein_match	4063896	4064247	95.45	+	.	ID=match.55909.77;Target=XP_017753624_1 309 414
scaffold_71	exonerate	nucleotide_to_protein_match	8933007	8933187	92.49	+	.	ID=match.55909.78;Target=XP_031826790_1 1 61
scaffold_71	exonerate	nucleotide_to_protein_match	8933523	8933596	92.49	+	.	ID=match.55909.78;Target=XP_031826790_1 62 86
scaffold_71	exonerate	nucleotide_to_protein_match	8933799	8933928	92.49	+	.	ID=match.55909.78;Target=XP_031826790_1 86 129
scaffold_71	exonerate	nucleotide_to_protein_match	8934000	8934164	92.49	+	.	ID=match.55909.78;Target=XP_031826790_1 130 184
scaffold_71	exonerate	nucleotide_to_protein_match	8934248	8934672	92.49	+	.	ID=match.55909.78;Target=XP_031826790_1 185 326
scaffold_71	exonerate	nucleotide_to_protein_match	8935003	8935262	92.49	+	.	ID=match.55909.78;Target=XP_031826790_1 326 412
scaffold_71	exonerate	nucleotide_to_protein_match	8935329	8935486	92.49	+	.	ID=match.55909.78;Target=XP_031826790_1 413 465
scaffold_71	exonerate	nucleotide_to_protein_match	8935550	8935714	92.49	+	.	ID=match.55909.78;Target=XP_031826790_1 466 520
scaffold_71	exonerate	nucleotide_to_protein_match	8935788	8936011	92.49	+	.	ID=match.55909.78;Target=XP_031826790_1 521 595
scaffold_71	exonerate	nucleotide_to_protein_match	8936178	8936369	92.49	+	.	ID=match.55909.78;Target=XP_031826790_1 595 659
scaffold_71	exonerate	nucleotide_to_protein_match	8936460	8937443	92.49	+	.	ID=match.55909.78;Target=XP_031826790_1 659 987
scaffold_71	exonerate	nucleotide_to_protein_match	8937549	8937688	92.49	+	.	ID=match.55909.78;Target=XP_031826790_1 987 1033
scaffold_71	exonerate	nucleotide_to_protein_match	8937923	8937967	92.49	+	.	ID=match.55909.78;Target=XP_031826790_1 1034 1048
scaffold_71	exonerate	nucleotide_to_protein_match	8938259	8938379	92.49	+	.	ID=match.55909.78;Target=XP_031826790_1 1049 1089
scaffold_71	exonerate	nucleotide_to_protein_match	8938468	8938585	92.49	+	.	ID=match.55909.78;Target=XP_031826790_1 1089 1128
scaffold_71	exonerate	nucleotide_to_protein_match	8938671	8938886	92.49	+	.	ID=match.55909.78;Target=XP_031826790_1 1129 1200
scaffold_71	exonerate	nucleotide_to_protein_match	8939070	8939218	92.49	+	.	ID=match.55909.78;Target=XP_031826790_1 1201 1250
contig_94	exonerate	nucleotide_to_protein_match	5735615	5735753	87.75	+	.	ID=match.55909.79;Target=NP_001136128_1 1 47
contig_94	exonerate	nucleotide_to_protein_match	5735821	5735988	87.75	+	.	ID=match.55909.79;Target=NP_001136128_1 48 103
contig_94	exonerate	nucleotide_to_protein_match	5736099	5736244	87.75	+	.	ID=match.55909.79;Target=NP_001136128_1 104 152
contig_94	exonerate	nucleotide_to_protein_match	5736317	5736481	87.75	+	.	ID=match.55909.79;Target=NP_001136128_1 152 207
scaffold_571	exonerate	nucleotide_to_protein_match	3805309	3805482	90.46	+	.	ID=match.55909.80;Target=XP_012142795_1 1 59
scaffold_571	exonerate	nucleotide_to_protein_match	3805998	3806416	90.46	+	.	ID=match.55909.80;Target=XP_012142795_1 59 134
scaffold_571	exonerate	nucleotide_to_protein_match	3806498	3806633	90.46	+	.	ID=match.55909.80;Target=XP_012142795_1 134 197
scaffold_571	exonerate	nucleotide_to_protein_match	2601428	2601486	87.37	-	.	ID=match.55909.81;Target=XP_003704359_2 1 20
scaffold_571	exonerate	nucleotide_to_protein_match	2600935	2601150	87.37	-	.	ID=match.55909.81;Target=XP_003704359_2 21 92
scaffold_571	exonerate	nucleotide_to_protein_match	2600722	2600852	87.37	-	.	ID=match.55909.81;Target=XP_003704359_2 93 136
scaffold_571	exonerate	nucleotide_to_protein_match	2600485	2600655	87.37	-	.	ID=match.55909.81;Target=XP_003704359_2 137 193
scaffold_571	exonerate	nucleotide_to_protein_match	2600309	2600408	87.37	-	.	ID=match.55909.81;Target=XP_003704359_2 194 226
scaffold_571	exonerate	nucleotide_to_protein_match	2600039	2600231	87.37	-	.	ID=match.55909.81;Target=XP_003704359_2 227 291
scaffold_71	exonerate	nucleotide_to_protein_match	4879317	4880273	83.70	-	.	ID=match.55909.82;Target=XP_012173913_1 1 320
contig_42	exonerate	nucleotide_to_protein_match	230833	230988	84.58	+	.	ID=match.55909.83;Target=XP_031838053_1 1 53
contig_42	exonerate	nucleotide_to_protein_match	231071	231236	84.58	+	.	ID=match.55909.83;Target=XP_031838053_1 53 108
contig_42	exonerate	nucleotide_to_protein_match	231322	231614	84.58	+	.	ID=match.55909.83;Target=XP_031838053_1 109 206
contig_42	exonerate	nucleotide_to_protein_match	231703	231806	84.58	+	.	ID=match.55909.83;Target=XP_031838053_1 206 240
contig_42	exonerate	nucleotide_to_protein_match	232561	232865	84.58	+	.	ID=match.55909.83;Target=XP_031838053_1 241 342
contig_42	exonerate	nucleotide_to_protein_match	232939	233262	84.58	+	.	ID=match.55909.83;Target=XP_031838053_1 343 450
contig_42	exonerate	nucleotide_to_protein_match	233341	233735	84.58	+	.	ID=match.55909.83;Target=XP_031838053_1 451 563
contig_42	exonerate	nucleotide_to_protein_match	2123330	2123411	98.70	+	.	ID=match.55909.84;Target=KOX71191_1 1 28
contig_42	exonerate	nucleotide_to_protein_match	2123503	2123617	98.70	+	.	ID=match.55909.84;Target=KOX71191_1 29 66
contig_42	exonerate	nucleotide_to_protein_match	2123729	2123819	98.70	+	.	ID=match.55909.84;Target=KOX71191_1 67 97
contig_42	exonerate	nucleotide_to_protein_match	2123897	2124127	98.70	+	.	ID=match.55909.84;Target=KOX71191_1 97 174
contig_42	exonerate	nucleotide_to_protein_match	2124195	2124454	98.70	+	.	ID=match.55909.84;Target=KOX71191_1 174 260
contig_42	exonerate	nucleotide_to_protein_match	2124556	2124721	98.70	+	.	ID=match.55909.84;Target=KOX71191_1 261 316
contig_42	exonerate	nucleotide_to_protein_match	2125764	2125958	98.70	+	.	ID=match.55909.84;Target=KOX71191_1 316 381
contig_42	exonerate	nucleotide_to_protein_match	2126055	2126231	98.70	+	.	ID=match.55909.84;Target=KOX71191_1 381 440
contig_42	exonerate	nucleotide_to_protein_match	2126297	2126482	98.70	+	.	ID=match.55909.84;Target=KOX71191_1 440 502
contig_42	exonerate	nucleotide_to_protein_match	2126550	2126861	98.70	+	.	ID=match.55909.84;Target=KOX71191_1 502 606
contig_42	exonerate	nucleotide_to_protein_match	2126962	2127279	98.70	+	.	ID=match.55909.84;Target=KOX71191_1 606 712
contig_42	exonerate	nucleotide_to_protein_match	2127355	2127552	98.70	+	.	ID=match.55909.84;Target=KOX71191_1 712 778
contig_42	exonerate	nucleotide_to_protein_match	2127638	2127809	98.70	+	.	ID=match.55909.84;Target=KOX71191_1 778 835
contig_42	exonerate	nucleotide_to_protein_match	2128076	2128131	98.70	+	.	ID=match.55909.84;Target=KOX71191_1 836 854
contig_42	exonerate	nucleotide_to_protein_match	2128239	2128463	98.70	+	.	ID=match.55909.84;Target=KOX71191_1 854 929
contig_81	exonerate	nucleotide_to_protein_match	1582065	1582266	81.49	-	.	ID=match.55909.85;Target=XP_006571560_1 1 68
contig_81	exonerate	nucleotide_to_protein_match	1581711	1581822	81.49	-	.	ID=match.55909.85;Target=XP_006571560_1 69 105
contig_81	exonerate	nucleotide_to_protein_match	1581021	1581638	81.49	-	.	ID=match.55909.85;Target=XP_006571560_1 106 311
contig_81	exonerate	nucleotide_to_protein_match	1580864	1580945	81.49	-	.	ID=match.55909.85;Target=XP_006571560_1 312 339
scaffold_49	exonerate	nucleotide_to_protein_match	4108353	4108463	98.86	-	.	ID=match.55909.86;Target=XP_026296539_1 1 38
scaffold_49	exonerate	nucleotide_to_protein_match	4108023	4108207	98.86	-	.	ID=match.55909.86;Target=XP_026296539_1 38 99
scaffold_49	exonerate	nucleotide_to_protein_match	4107795	4107916	98.86	-	.	ID=match.55909.86;Target=XP_026296539_1 100 140
scaffold_49	exonerate	nucleotide_to_protein_match	4107450	4107706	98.86	-	.	ID=match.55909.86;Target=XP_026296539_1 141 226
scaffold_49	exonerate	nucleotide_to_protein_match	4107193	4107358	98.86	-	.	ID=match.55909.86;Target=XP_026296539_1 226 281
scaffold_49	exonerate	nucleotide_to_protein_match	4106992	4107122	98.86	-	.	ID=match.55909.86;Target=XP_026296539_1 282 325
scaffold_49	exonerate	nucleotide_to_protein_match	4103716	4106868	98.86	-	.	ID=match.55909.86;Target=XP_026296539_1 325 1376
scaffold_49	exonerate	nucleotide_to_protein_match	4103393	4103637	98.86	-	.	ID=match.55909.86;Target=XP_026296539_1 1376 1457
scaffold_49	exonerate	nucleotide_to_protein_match	4102947	4103307	98.86	-	.	ID=match.55909.86;Target=XP_026296539_1 1458 1578
scaffold_49	exonerate	nucleotide_to_protein_match	4102718	4102836	98.86	-	.	ID=match.55909.86;Target=XP_026296539_1 1578 1617
scaffold_49	exonerate	nucleotide_to_protein_match	4102219	4102615	98.86	-	.	ID=match.55909.86;Target=XP_026296539_1 1618 1750
scaffold_49	exonerate	nucleotide_to_protein_match	4101954	4102136	98.86	-	.	ID=match.55909.86;Target=XP_026296539_1 1750 1811
scaffold_49	exonerate	nucleotide_to_protein_match	4101662	4101863	98.86	-	.	ID=match.55909.86;Target=XP_026296539_1 1811 1878
scaffold_49	exonerate	nucleotide_to_protein_match	4101454	4101582	98.86	-	.	ID=match.55909.86;Target=XP_026296539_1 1879 1921
scaffold_49	exonerate	nucleotide_to_protein_match	4101284	4101380	98.86	-	.	ID=match.55909.86;Target=XP_026296539_1 1922 1953
scaffold_49	exonerate	nucleotide_to_protein_match	4101112	4101221	98.86	-	.	ID=match.55909.86;Target=XP_026296539_1 1954 1990
scaffold_49	exonerate	nucleotide_to_protein_match	4100857	4101026	98.86	-	.	ID=match.55909.86;Target=XP_026296539_1 1991 2047
scaffold_49	exonerate	nucleotide_to_protein_match	4100564	4100767	98.86	-	.	ID=match.55909.86;Target=XP_026296539_1 2047 2115
contig_94	exonerate	nucleotide_to_protein_match	797855	798226	88.76	-	.	ID=match.55909.87;Target=XP_031849765_1 17 141
contig_94	exonerate	nucleotide_to_protein_match	797622	797763	88.76	-	.	ID=match.55909.87;Target=XP_031849765_1 141 188
contig_94	exonerate	nucleotide_to_protein_match	797315	797548	88.76	-	.	ID=match.55909.87;Target=XP_031849765_1 189 266
contig_94	exonerate	nucleotide_to_protein_match	796639	796817	88.76	-	.	ID=match.55909.87;Target=XP_031849765_1 267 326
contig_94	exonerate	nucleotide_to_protein_match	796444	796560	88.76	-	.	ID=match.55909.87;Target=XP_031849765_1 326 363
contig_94	exonerate	nucleotide_to_protein_match	796163	796386	88.76	-	.	ID=match.55909.87;Target=XP_031849765_1 364 366
contig_94	exonerate	nucleotide_to_protein_match	795919	796091	88.76	-	.	ID=match.55909.87;Target=XP_031849765_1 366 440
contig_94	exonerate	nucleotide_to_protein_match	795554	795850	88.76	-	.	ID=match.55909.87;Target=XP_031849765_1 441 498
contig_94	exonerate	nucleotide_to_protein_match	795369	795484	88.76	-	.	ID=match.55909.87;Target=XP_031849765_1 499 597
contig_94	exonerate	nucleotide_to_protein_match	795090	795306	88.76	-	.	ID=match.55909.87;Target=XP_031849765_1 598 636
contig_94	exonerate	nucleotide_to_protein_match	794823	795010	88.76	-	.	ID=match.55909.87;Target=XP_031849765_1 636 708
contig_22	exonerate	nucleotide_to_protein_match	6653025	6653060	96.49	+	.	ID=match.55909.88;Target=XP_033327746_1 15 27
contig_22	exonerate	nucleotide_to_protein_match	6653164	6653268	96.49	+	.	ID=match.55909.88;Target=XP_033327746_1 27 62
contig_22	exonerate	nucleotide_to_protein_match	6653645	6653741	96.49	+	.	ID=match.55909.88;Target=XP_033327746_1 62 94
contig_22	exonerate	nucleotide_to_protein_match	6653852	6653888	96.49	+	.	ID=match.55909.88;Target=XP_033327746_1 95 106
contig_22	exonerate	nucleotide_to_protein_match	6654124	6654229	96.49	+	.	ID=match.55909.88;Target=XP_033327746_1 107 126
contig_22	exonerate	nucleotide_to_protein_match	6654357	6654575	96.49	+	.	ID=match.55909.88;Target=XP_033327746_1 126 141
contig_22	exonerate	nucleotide_to_protein_match	6654997	6655089	96.49	+	.	ID=match.55909.88;Target=XP_033327746_1 141 214
contig_22	exonerate	nucleotide_to_protein_match	6655176	6655256	96.49	+	.	ID=match.55909.88;Target=XP_033327746_1 214 245
contig_22	exonerate	nucleotide_to_protein_match	6656697	6656775	96.49	+	.	ID=match.55909.88;Target=XP_033327746_1 245 272
contig_22	exonerate	nucleotide_to_protein_match	6657837	6658105	96.49	+	.	ID=match.55909.88;Target=XP_033327746_1 272 298
contig_63	exonerate	nucleotide_to_protein_match	471369	471492	94.37	+	.	ID=match.55909.89;Target=XP_394006_4 1 42
contig_63	exonerate	nucleotide_to_protein_match	471763	471847	94.37	+	.	ID=match.55909.89;Target=XP_394006_4 43 70
contig_63	exonerate	nucleotide_to_protein_match	472015	472242	94.37	+	.	ID=match.55909.89;Target=XP_394006_4 71 146
contig_63	exonerate	nucleotide_to_protein_match	472329	472468	94.37	+	.	ID=match.55909.89;Target=XP_394006_4 147 161
contig_63	exonerate	nucleotide_to_protein_match	472600	472756	94.37	+	.	ID=match.55909.89;Target=XP_394006_4 161 178
contig_63	exonerate	nucleotide_to_protein_match	472835	473039	94.37	+	.	ID=match.55909.89;Target=XP_394006_4 178 191
contig_63	exonerate	nucleotide_to_protein_match	473246	473584	94.37	+	.	ID=match.55909.89;Target=XP_394006_4 192 243
contig_63	exonerate	nucleotide_to_protein_match	473769	474720	94.37	+	.	ID=match.55909.89;Target=XP_394006_4 244 312
contig_63	exonerate	nucleotide_to_protein_match	474977	475484	94.37	+	.	ID=match.55909.89;Target=XP_394006_4 312 425
contig_63	exonerate	nucleotide_to_protein_match	475663	475844	94.37	+	.	ID=match.55909.89;Target=XP_394006_4 425 742
contig_63	exonerate	nucleotide_to_protein_match	475918	477350	94.37	+	.	ID=match.55909.89;Target=XP_394006_4 743 895
contig_171	exonerate	nucleotide_to_protein_match	31441	31677	88.75	-	.	ID=match.55909.90;Target=XP_031829464_1 1 31
contig_171	exonerate	nucleotide_to_protein_match	31119	31367	88.75	-	.	ID=match.55909.90;Target=XP_031829464_1 33 82
contig_171	exonerate	nucleotide_to_protein_match	30835	31030	88.75	-	.	ID=match.55909.90;Target=XP_031829464_1 82 165
contig_171	exonerate	nucleotide_to_protein_match	30332	30708	88.75	-	.	ID=match.55909.90;Target=XP_031829464_1 165 230
contig_171	exonerate	nucleotide_to_protein_match	29945	30196	88.75	-	.	ID=match.55909.90;Target=XP_031829464_1 231 356
contig_171	exonerate	nucleotide_to_protein_match	29756	29890	88.75	-	.	ID=match.55909.90;Target=XP_031829464_1 356 430
contig_16	exonerate	nucleotide_to_protein_match	2471858	2471966	90.10	-	.	ID=match.55909.91;Target=KAF3426930_1 1 37
contig_16	exonerate	nucleotide_to_protein_match	2471509	2471708	90.10	-	.	ID=match.55909.91;Target=KAF3426930_1 38 104
contig_16	exonerate	nucleotide_to_protein_match	2471267	2471425	90.10	-	.	ID=match.55909.91;Target=KAF3426930_1 104 157
contig_16	exonerate	nucleotide_to_protein_match	2470974	2471185	90.10	-	.	ID=match.55909.91;Target=KAF3426930_1 157 227
contig_16	exonerate	nucleotide_to_protein_match	2470790	2470894	90.10	-	.	ID=match.55909.91;Target=KAF3426930_1 228 262
contig_16	exonerate	nucleotide_to_protein_match	2470587	2470722	90.10	-	.	ID=match.55909.91;Target=KAF3426930_1 263 308
contig_16	exonerate	nucleotide_to_protein_match	2470290	2470478	90.10	-	.	ID=match.55909.91;Target=KAF3426930_1 308 371
contig_16	exonerate	nucleotide_to_protein_match	2469718	2469927	90.10	-	.	ID=match.55909.91;Target=KAF3426930_1 371 441
contig_16	exonerate	nucleotide_to_protein_match	2469318	2469520	90.10	-	.	ID=match.55909.91;Target=KAF3426930_1 441 508
contig_16	exonerate	nucleotide_to_protein_match	2468767	2468910	90.10	-	.	ID=match.55909.91;Target=KAF3426930_1 509 556
contig_16	exonerate	nucleotide_to_protein_match	2468401	2468691	90.10	-	.	ID=match.55909.91;Target=KAF3426930_1 557 653
contig_16	exonerate	nucleotide_to_protein_match	2468253	2468313	90.10	-	.	ID=match.55909.91;Target=KAF3426930_1 654 674
scaffold_71	exonerate	nucleotide_to_protein_match	3313652	3314585	88.43	-	.	ID=match.55909.92;Target=XP_033340009_1 1 52
scaffold_71	exonerate	nucleotide_to_protein_match	3313324	3313441	88.43	-	.	ID=match.55909.92;Target=XP_033340009_1 52 132
scaffold_71	exonerate	nucleotide_to_protein_match	3313099	3313233	88.43	-	.	ID=match.55909.92;Target=XP_033340009_1 133 190
scaffold_71	exonerate	nucleotide_to_protein_match	3312842	3313005	88.43	-	.	ID=match.55909.92;Target=XP_033340009_1 191 205
scaffold_71	exonerate	nucleotide_to_protein_match	3312607	3312737	88.43	-	.	ID=match.55909.92;Target=XP_033340009_1 205 310
scaffold_71	exonerate	nucleotide_to_protein_match	3312290	3312520	88.43	-	.	ID=match.55909.92;Target=XP_033340009_1 311 349
scaffold_71	exonerate	nucleotide_to_protein_match	3311892	3312206	88.43	-	.	ID=match.55909.92;Target=XP_033340009_1 350 394
scaffold_71	exonerate	nucleotide_to_protein_match	3311430	3311806	88.43	-	.	ID=match.55909.92;Target=XP_033340009_1 395 403
scaffold_71	exonerate	nucleotide_to_protein_match	3310877	3311349	88.43	-	.	ID=match.55909.92;Target=XP_033340009_1 404 450
scaffold_71	exonerate	nucleotide_to_protein_match	3310627	3310811	88.43	-	.	ID=match.55909.92;Target=XP_033340009_1 451 494
contig_42	exonerate	nucleotide_to_protein_match	4069237	4069277	97.85	+	.	ID=match.55909.93;Target=XP_026297952_1 1 14
contig_42	exonerate	nucleotide_to_protein_match	4070343	4070469	97.85	+	.	ID=match.55909.93;Target=XP_026297952_1 15 57
contig_42	exonerate	nucleotide_to_protein_match	4070557	4070921	97.85	+	.	ID=match.55909.93;Target=XP_026297952_1 57 178
contig_42	exonerate	nucleotide_to_protein_match	4071141	4071474	97.85	+	.	ID=match.55909.93;Target=XP_026297952_1 179 290
contig_42	exonerate	nucleotide_to_protein_match	4071548	4071952	97.85	+	.	ID=match.55909.93;Target=XP_026297952_1 290 323
contig_62	exonerate	nucleotide_to_protein_match	142938	144950	84.79	+	.	ID=match.55909.94;Target=XP_012149249_1 1 28
contig_631	exonerate	nucleotide_to_protein_match	2145848	2145992	93.78	-	.	ID=match.55909.95;Target=XP_031835095_1 1 49
contig_631	exonerate	nucleotide_to_protein_match	2145648	2145761	93.78	-	.	ID=match.55909.95;Target=XP_031835095_1 50 87
contig_631	exonerate	nucleotide_to_protein_match	2145244	2145543	93.78	-	.	ID=match.55909.95;Target=XP_031835095_1 88 187
contig_631	exonerate	nucleotide_to_protein_match	2145059	2145183	93.78	-	.	ID=match.55909.95;Target=XP_031835095_1 188 229
scaffold_571	exonerate	nucleotide_to_protein_match	3765476	3765688	86.80	+	.	ID=match.55909.96;Target=XP_017766764_1 1 72
scaffold_571	exonerate	nucleotide_to_protein_match	3766183	3766403	86.80	+	.	ID=match.55909.96;Target=XP_017766764_1 72 145
scaffold_571	exonerate	nucleotide_to_protein_match	3766649	3766871	86.80	+	.	ID=match.55909.96;Target=XP_017766764_1 146 220
scaffold_571	exonerate	nucleotide_to_protein_match	3767926	3768091	86.80	+	.	ID=match.55909.96;Target=XP_017766764_1 220 275
scaffold_571	exonerate	nucleotide_to_protein_match	3768688	3771149	86.80	+	.	ID=match.55909.96;Target=XP_017766764_1 276 350
scaffold_571	exonerate	nucleotide_to_protein_match	3771569	3771890	86.80	+	.	ID=match.55909.96;Target=XP_017766764_1 350 389
scaffold_571	exonerate	nucleotide_to_protein_match	3772510	3772709	86.80	+	.	ID=match.55909.96;Target=XP_017766764_1 389 428
scaffold_571	exonerate	nucleotide_to_protein_match	3773323	3773488	86.80	+	.	ID=match.55909.96;Target=XP_017766764_1 430 462
contig_42	exonerate	nucleotide_to_protein_match	507685	507768	92.78	+	.	ID=match.55909.97;Target=XP_623768_1 1 29
contig_42	exonerate	nucleotide_to_protein_match	508031	508154	92.78	+	.	ID=match.55909.97;Target=XP_623768_1 29 34
contig_42	exonerate	nucleotide_to_protein_match	509208	509379	92.78	+	.	ID=match.55909.97;Target=XP_623768_1 35 71
contig_42	exonerate	nucleotide_to_protein_match	509455	509892	92.78	+	.	ID=match.55909.97;Target=XP_623768_1 72 128
contig_42	exonerate	nucleotide_to_protein_match	510076	510334	92.78	+	.	ID=match.55909.97;Target=XP_623768_1 129 274
contig_42	exonerate	nucleotide_to_protein_match	510444	510528	92.78	+	.	ID=match.55909.97;Target=XP_623768_1 275 361
contig_42	exonerate	nucleotide_to_protein_match	510661	510736	92.78	+	.	ID=match.55909.97;Target=XP_623768_1 361 389
contig_42	exonerate	nucleotide_to_protein_match	510808	511039	92.78	+	.	ID=match.55909.97;Target=XP_623768_1 390 414
scaffold_49	exonerate	nucleotide_to_protein_match	903680	903970	97.75	-	.	ID=match.55909.98;Target=XP_015431076_1 1 42
scaffold_49	exonerate	nucleotide_to_protein_match	903457	903587	97.75	-	.	ID=match.55909.98;Target=XP_015431076_1 44 100
scaffold_49	exonerate	nucleotide_to_protein_match	903157	903400	97.75	-	.	ID=match.55909.98;Target=XP_015431076_1 100 143
scaffold_49	exonerate	nucleotide_to_protein_match	902883	903081	97.75	-	.	ID=match.55909.98;Target=XP_015431076_1 144 225
scaffold_49	exonerate	nucleotide_to_protein_match	902736	902809	97.75	-	.	ID=match.55909.98;Target=XP_015431076_1 225 291
scaffold_74	exonerate	nucleotide_to_protein_match	17302826	17303048	88.07	-	.	ID=match.55909.99;Target=XP_017753335_1 1 75
scaffold_74	exonerate	nucleotide_to_protein_match	17302554	17302760	88.07	-	.	ID=match.55909.99;Target=XP_017753335_1 76 144
scaffold_74	exonerate	nucleotide_to_protein_match	17302156	17302460	88.07	-	.	ID=match.55909.99;Target=XP_017753335_1 145 246
scaffold_49	exonerate	nucleotide_to_protein_match	3347230	3347412	91.33	-	.	ID=match.55909.100;Target=XP_006567704_2 1 62
scaffold_49	exonerate	nucleotide_to_protein_match	3346588	3346659	91.33	-	.	ID=match.55909.100;Target=XP_006567704_2 62 86
scaffold_49	exonerate	nucleotide_to_protein_match	3346305	3346513	91.33	-	.	ID=match.55909.100;Target=XP_006567704_2 86 155
scaffold_49	exonerate	nucleotide_to_protein_match	3346069	3346231	91.33	-	.	ID=match.55909.100;Target=XP_006567704_2 156 210
scaffold_49	exonerate	nucleotide_to_protein_match	3345843	3345997	91.33	-	.	ID=match.55909.100;Target=XP_006567704_2 210 261
scaffold_49	exonerate	nucleotide_to_protein_match	3345413	3345591	91.33	-	.	ID=match.55909.100;Target=XP_006567704_2 262 321
scaffold_49	exonerate	nucleotide_to_protein_match	3345213	3345344	91.33	-	.	ID=match.55909.100;Target=XP_006567704_2 322 365
scaffold_49	exonerate	nucleotide_to_protein_match	3344947	3345150	91.33	-	.	ID=match.55909.100;Target=XP_006567704_2 366 433
scaffold_49	exonerate	nucleotide_to_protein_match	3344597	3344876	91.33	-	.	ID=match.55909.100;Target=XP_006567704_2 434 440
scaffold_49	exonerate	nucleotide_to_protein_match	3344299	3344529	91.33	-	.	ID=match.55909.100;Target=XP_006567704_2 440 525
scaffold_49	exonerate	nucleotide_to_protein_match	3344135	3344223	91.33	-	.	ID=match.55909.100;Target=XP_006567704_2 526 602
scaffold_49	exonerate	nucleotide_to_protein_match	3343820	3344071	91.33	-	.	ID=match.55909.100;Target=XP_006567704_2 603 632
scaffold_49	exonerate	nucleotide_to_protein_match	3343615	3343709	91.33	-	.	ID=match.55909.100;Target=XP_006567704_2 633 716
contig_2	exonerate	nucleotide_to_protein_match	5484957	5485121	97.36	+	.	ID=match.55909.101;Target=XP_012246396_1 1 56
contig_2	exonerate	nucleotide_to_protein_match	5485508	5485655	97.36	+	.	ID=match.55909.101;Target=XP_012246396_1 56 105
contig_2	exonerate	nucleotide_to_protein_match	5485802	5485978	97.36	+	.	ID=match.55909.101;Target=XP_012246396_1 106 164
contig_2	exonerate	nucleotide_to_protein_match	5486061	5486756	97.36	+	.	ID=match.55909.101;Target=XP_012246396_1 165 389
contig_2	exonerate	nucleotide_to_protein_match	5486848	5487281	97.36	+	.	ID=match.55909.101;Target=XP_012246396_1 391 395
contig_2	exonerate	nucleotide_to_protein_match	5487690	5488115	97.36	+	.	ID=match.55909.101;Target=XP_012246396_1 396 399
contig_2	exonerate	nucleotide_to_protein_match	5488360	5488488	97.36	+	.	ID=match.55909.101;Target=XP_012246396_1 400 544
contig_22	exonerate	nucleotide_to_protein_match	8686266	8686396	97.55	-	.	ID=match.55909.102;Target=XP_012146665_1 1 44
contig_22	exonerate	nucleotide_to_protein_match	8685941	8686082	97.55	-	.	ID=match.55909.102;Target=XP_012146665_1 45 92
contig_22	exonerate	nucleotide_to_protein_match	8684800	8685045	97.55	-	.	ID=match.55909.102;Target=XP_012146665_1 92 174
contig_22	exonerate	nucleotide_to_protein_match	8684467	8684562	97.55	-	.	ID=match.55909.102;Target=XP_012146665_1 174 206
scaffold_721	exonerate	nucleotide_to_protein_match	9983988	9984135	81.85	+	.	ID=match.55909.103;Target=XP_015429001_1 1 50
scaffold_721	exonerate	nucleotide_to_protein_match	9984541	9984975	81.85	+	.	ID=match.55909.103;Target=XP_015429001_1 51 195
scaffold_721	exonerate	nucleotide_to_protein_match	9985360	9985580	81.85	+	.	ID=match.55909.103;Target=XP_015429001_1 196 269
scaffold_721	exonerate	nucleotide_to_protein_match	9985698	9985874	81.85	+	.	ID=match.55909.103;Target=XP_015429001_1 269 328
contig_60	exonerate	nucleotide_to_protein_match	2963914	2964238	96.35	+	.	ID=match.55909.104;Target=KAF3422725_1 1 109
contig_60	exonerate	nucleotide_to_protein_match	2964364	2964698	96.35	+	.	ID=match.55909.104;Target=KAF3422725_1 110 221
contig_91	exonerate	nucleotide_to_protein_match	3222740	3222828	99.31	-	.	ID=match.55909.105;Target=KOX75797_1 3 32
contig_91	exonerate	nucleotide_to_protein_match	3222267	3222612	99.31	-	.	ID=match.55909.105;Target=KOX75797_1 33 148
contig_22	exonerate	nucleotide_to_protein_match	4000982	4001183	99.69	+	.	ID=match.55909.106;Target=XP_012242438_1 14 81
contig_22	exonerate	nucleotide_to_protein_match	4001495	4001615	99.69	+	.	ID=match.55909.106;Target=XP_012242438_1 82 121
contig_22	exonerate	nucleotide_to_protein_match	4003871	4004159	99.69	+	.	ID=match.55909.106;Target=XP_012242438_1 122 218
contig_22	exonerate	nucleotide_to_protein_match	4005713	4005982	99.69	+	.	ID=match.55909.106;Target=XP_012242438_1 218 308
contig_22	exonerate	nucleotide_to_protein_match	4006320	4006403	99.69	+	.	ID=match.55909.106;Target=XP_012242438_1 308 336
contig_83	exonerate	nucleotide_to_protein_match	1446232	1446402	98.79	-	.	ID=match.55909.107;Target=KOX72880_1 1 58
contig_83	exonerate	nucleotide_to_protein_match	1446089	1446132	98.79	-	.	ID=match.55909.107;Target=KOX72880_1 58 72
contig_83	exonerate	nucleotide_to_protein_match	1445944	1446021	98.79	-	.	ID=match.55909.107;Target=KOX72880_1 73 98
contig_83	exonerate	nucleotide_to_protein_match	1445471	1445678	98.79	-	.	ID=match.55909.107;Target=KOX72880_1 99 168
contig_94	exonerate	nucleotide_to_protein_match	9353621	9354907	91.49	+	.	ID=match.55909.108;Target=XP_012141951_1 1 19
contig_154	exonerate	nucleotide_to_protein_match	2275485	2275793	99.03	-	.	ID=match.55909.109;Target=H4_MYTCA 1 104
scaffold_52	exonerate	nucleotide_to_protein_match	1455714	1455837	96.88	-	.	ID=match.55909.110;Target=XP_017794063_1 1 42
scaffold_52	exonerate	nucleotide_to_protein_match	1455585	1455648	96.88	-	.	ID=match.55909.110;Target=XP_017794063_1 43 63
scaffold_52	exonerate	nucleotide_to_protein_match	1455404	1455517	96.88	-	.	ID=match.55909.110;Target=XP_017794063_1 64 101
scaffold_52	exonerate	nucleotide_to_protein_match	1455116	1455317	96.88	-	.	ID=match.55909.110;Target=XP_017794063_1 102 169
scaffold_52	exonerate	nucleotide_to_protein_match	1454876	1455056	96.88	-	.	ID=match.55909.110;Target=XP_017794063_1 169 229
scaffold_52	exonerate	nucleotide_to_protein_match	1454691	1454805	96.88	-	.	ID=match.55909.110;Target=XP_017794063_1 230 267
scaffold_52	exonerate	nucleotide_to_protein_match	1454550	1454634	96.88	-	.	ID=match.55909.110;Target=XP_017794063_1 268 296
scaffold_52	exonerate	nucleotide_to_protein_match	1454368	1454460	96.88	-	.	ID=match.55909.110;Target=XP_017794063_1 296 327
scaffold_52	exonerate	nucleotide_to_protein_match	2432796	2433083	96.36	+	.	ID=match.55909.111;Target=XP_033337434_1 12 108
scaffold_52	exonerate	nucleotide_to_protein_match	2433397	2433589	96.36	+	.	ID=match.55909.111;Target=XP_033337434_1 108 172
scaffold_52	exonerate	nucleotide_to_protein_match	2433882	2433926	96.36	+	.	ID=match.55909.111;Target=XP_033337434_1 173 187
scaffold_52	exonerate	nucleotide_to_protein_match	2434271	2434376	96.36	+	.	ID=match.55909.111;Target=XP_033337434_1 188 222
scaffold_52	exonerate	nucleotide_to_protein_match	2434496	2434595	96.36	+	.	ID=match.55909.111;Target=XP_033337434_1 223 256
scaffold_52	exonerate	nucleotide_to_protein_match	2434691	2434846	96.36	+	.	ID=match.55909.111;Target=XP_033337434_1 256 308
scaffold_52	exonerate	nucleotide_to_protein_match	2435037	2435168	96.36	+	.	ID=match.55909.111;Target=XP_033337434_1 308 325
scaffold_52	exonerate	nucleotide_to_protein_match	2435450	2435631	96.36	+	.	ID=match.55909.111;Target=XP_033337434_1 326 353
scaffold_52	exonerate	nucleotide_to_protein_match	2435694	2436164	96.36	+	.	ID=match.55909.111;Target=XP_033337434_1 353 413
scaffold_52	exonerate	nucleotide_to_protein_match	2436238	2436359	96.36	+	.	ID=match.55909.111;Target=XP_033337434_1 414 570
scaffold_52	exonerate	nucleotide_to_protein_match	2436426	2436523	96.36	+	.	ID=match.55909.111;Target=XP_033337434_1 571 611
scaffold_52	exonerate	nucleotide_to_protein_match	2436580	2436735	96.36	+	.	ID=match.55909.111;Target=XP_033337434_1 612 644
scaffold_52	exonerate	nucleotide_to_protein_match	2436807	2437009	96.36	+	.	ID=match.55909.111;Target=XP_033337434_1 644 696
scaffold_52	exonerate	nucleotide_to_protein_match	2437083	2437236	96.36	+	.	ID=match.55909.111;Target=XP_033337434_1 696 763
scaffold_52	exonerate	nucleotide_to_protein_match	2437314	2437365	96.36	+	.	ID=match.55909.111;Target=XP_033337434_1 764 815
scaffold_52	exonerate	nucleotide_to_protein_match	2437456	2437496	96.36	+	.	ID=match.55909.111;Target=XP_033337434_1 815 832
scaffold_71	exonerate	nucleotide_to_protein_match	9373539	9373652	88.96	+	.	ID=match.55909.112;Target=XP_624708_2 1 39
scaffold_71	exonerate	nucleotide_to_protein_match	9373820	9373965	88.96	+	.	ID=match.55909.112;Target=XP_624708_2 39 87
scaffold_71	exonerate	nucleotide_to_protein_match	9374053	9374444	88.96	+	.	ID=match.55909.112;Target=XP_624708_2 88 143
scaffold_71	exonerate	nucleotide_to_protein_match	9374519	9374608	88.96	+	.	ID=match.55909.112;Target=XP_624708_2 143 157
scaffold_71	exonerate	nucleotide_to_protein_match	9374707	9374846	88.96	+	.	ID=match.55909.112;Target=XP_624708_2 157 170
scaffold_71	exonerate	nucleotide_to_protein_match	9374920	9375106	88.96	+	.	ID=match.55909.112;Target=XP_624708_2 170 213
scaffold_71	exonerate	nucleotide_to_protein_match	9375179	9375310	88.96	+	.	ID=match.55909.112;Target=XP_624708_2 214 243
scaffold_71	exonerate	nucleotide_to_protein_match	9375379	9375523	88.96	+	.	ID=match.55909.112;Target=XP_624708_2 244 290
scaffold_71	exonerate	nucleotide_to_protein_match	9375606	9375746	88.96	+	.	ID=match.55909.112;Target=XP_624708_2 290 352
scaffold_71	exonerate	nucleotide_to_protein_match	9375815	9375974	88.96	+	.	ID=match.55909.112;Target=XP_624708_2 353 396
scaffold_71	exonerate	nucleotide_to_protein_match	9376066	9376287	88.96	+	.	ID=match.55909.112;Target=XP_624708_2 397 444
scaffold_71	exonerate	nucleotide_to_protein_match	9376364	9376513	88.96	+	.	ID=match.55909.112;Target=XP_624708_2 445 491
scaffold_74	exonerate	nucleotide_to_protein_match	2309708	2309820	98.06	+	.	ID=match.55909.113;Target=XP_031828158_1 6 43
scaffold_74	exonerate	nucleotide_to_protein_match	2309903	2310089	98.06	+	.	ID=match.55909.113;Target=XP_031828158_1 44 106
scaffold_74	exonerate	nucleotide_to_protein_match	2310162	2310632	98.06	+	.	ID=match.55909.113;Target=XP_031828158_1 106 263
scaffold_74	exonerate	nucleotide_to_protein_match	2310709	2310867	98.06	+	.	ID=match.55909.113;Target=XP_031828158_1 263 316
contig_154	exonerate	nucleotide_to_protein_match	5335541	5336431	85.76	-	.	ID=match.55909.114;Target=XP_012244931_1 1 12
contig_94	exonerate	nucleotide_to_protein_match	7883467	7883511	97.29	-	.	ID=match.55909.115;Target=XP_003395173_1 1 16
contig_94	exonerate	nucleotide_to_protein_match	7883122	7883387	97.29	-	.	ID=match.55909.115;Target=XP_003395173_1 16 104
contig_94	exonerate	nucleotide_to_protein_match	7882911	7883041	97.29	-	.	ID=match.55909.115;Target=XP_003395173_1 105 148
contig_94	exonerate	nucleotide_to_protein_match	7882344	7882846	97.29	-	.	ID=match.55909.115;Target=XP_003395173_1 149 316
contig_94	exonerate	nucleotide_to_protein_match	7882091	7882265	97.29	-	.	ID=match.55909.115;Target=XP_003395173_1 316 374
contig_94	exonerate	nucleotide_to_protein_match	7881581	7882015	97.29	-	.	ID=match.55909.115;Target=XP_003395173_1 375 519
contig_94	exonerate	nucleotide_to_protein_match	7881375	7881493	97.29	-	.	ID=match.55909.115;Target=XP_003395173_1 520 559
contig_94	exonerate	nucleotide_to_protein_match	7881117	7881281	97.29	-	.	ID=match.55909.115;Target=XP_003395173_1 559 614
contig_94	exonerate	nucleotide_to_protein_match	7880946	7881053	97.29	-	.	ID=match.55909.115;Target=XP_003395173_1 614 650
contig_94	exonerate	nucleotide_to_protein_match	7880697	7880870	97.29	-	.	ID=match.55909.115;Target=XP_003395173_1 650 708
contig_94	exonerate	nucleotide_to_protein_match	7880397	7880615	97.29	-	.	ID=match.55909.115;Target=XP_003395173_1 708 781
scaffold_14	exonerate	nucleotide_to_protein_match	4218492	4218532	91.88	-	.	ID=match.55909.116;Target=XP_017767018_1 1 14
scaffold_14	exonerate	nucleotide_to_protein_match	4218338	4218430	91.88	-	.	ID=match.55909.116;Target=XP_017767018_1 15 45
scaffold_14	exonerate	nucleotide_to_protein_match	4218117	4218267	91.88	-	.	ID=match.55909.116;Target=XP_017767018_1 46 96
scaffold_14	exonerate	nucleotide_to_protein_match	4217939	4218052	91.88	-	.	ID=match.55909.116;Target=XP_017767018_1 96 134
scaffold_14	exonerate	nucleotide_to_protein_match	4217720	4217860	91.88	-	.	ID=match.55909.116;Target=XP_017767018_1 134 181
scaffold_14	exonerate	nucleotide_to_protein_match	4217395	4217617	91.88	-	.	ID=match.55909.116;Target=XP_017767018_1 181 255
scaffold_14	exonerate	nucleotide_to_protein_match	4217132	4217324	91.88	-	.	ID=match.55909.116;Target=XP_017767018_1 256 319
scaffold_14	exonerate	nucleotide_to_protein_match	4216915	4217021	91.88	-	.	ID=match.55909.116;Target=XP_017767018_1 320 355
scaffold_14	exonerate	nucleotide_to_protein_match	4216740	4216837	91.88	-	.	ID=match.55909.116;Target=XP_017767018_1 356 388
scaffold_721	exonerate	nucleotide_to_protein_match	962550	962625	81.26	+	.	ID=match.55909.117;Target=XP_017756292_1 1 26
scaffold_721	exonerate	nucleotide_to_protein_match	962696	963321	81.26	+	.	ID=match.55909.117;Target=XP_017756292_1 27 103
scaffold_721	exonerate	nucleotide_to_protein_match	963393	963756	81.26	+	.	ID=match.55909.117;Target=XP_017756292_1 103 232
scaffold_721	exonerate	nucleotide_to_protein_match	963832	963978	81.26	+	.	ID=match.55909.117;Target=XP_017756292_1 232 353
scaffold_721	exonerate	nucleotide_to_protein_match	964039	964307	81.26	+	.	ID=match.55909.117;Target=XP_017756292_1 354 402
scaffold_721	exonerate	nucleotide_to_protein_match	964399	964727	81.26	+	.	ID=match.55909.117;Target=XP_017756292_1 403 492
scaffold_721	exonerate	nucleotide_to_protein_match	964797	965337	81.26	+	.	ID=match.55909.117;Target=XP_017756292_1 492 601
scaffold_721	exonerate	nucleotide_to_protein_match	965403	965549	81.26	+	.	ID=match.55909.117;Target=XP_017756292_1 602 782
scaffold_721	exonerate	nucleotide_to_protein_match	965616	965791	81.26	+	.	ID=match.55909.117;Target=XP_017756292_1 782 831
scaffold_721	exonerate	nucleotide_to_protein_match	965866	966112	81.26	+	.	ID=match.55909.117;Target=XP_017756292_1 831 889
scaffold_74	exonerate	nucleotide_to_protein_match	2046532	2049103	96.85	+	.	ID=match.55909.118;Target=KAF3421341_1 1 639
scaffold_74	exonerate	nucleotide_to_protein_match	2049184	2049354	96.85	+	.	ID=match.55909.118;Target=KAF3421341_1 639 857
scaffold_74	exonerate	nucleotide_to_protein_match	2049418	2049638	96.85	+	.	ID=match.55909.118;Target=KAF3421341_1 858 914
scaffold_74	exonerate	nucleotide_to_protein_match	2049761	2049952	96.85	+	.	ID=match.55909.118;Target=KAF3421341_1 915 988
contig_94	exonerate	nucleotide_to_protein_match	5564827	5564962	96.70	+	.	ID=match.55909.119;Target=XP_394517_4 1 46
contig_94	exonerate	nucleotide_to_protein_match	5565331	5565534	96.70	+	.	ID=match.55909.119;Target=XP_394517_4 47 114
contig_94	exonerate	nucleotide_to_protein_match	5565619	5566193	96.70	+	.	ID=match.55909.119;Target=XP_394517_4 115 306
contig_125	exonerate	nucleotide_to_protein_match	3244798	3244960	100.00	-	.	ID=match.55909.120;Target=KAF3430249_1 1 55
contig_125	exonerate	nucleotide_to_protein_match	3244458	3244626	100.00	-	.	ID=match.55909.120;Target=KAF3430249_1 56 111
contig_125	exonerate	nucleotide_to_protein_match	3244132	3244378	100.00	-	.	ID=match.55909.120;Target=KAF3430249_1 112 194
scaffold_74	exonerate	nucleotide_to_protein_match	2045662	2045933	95.94	-	.	ID=match.55909.121;Target=KOX81357_1 1 91
scaffold_74	exonerate	nucleotide_to_protein_match	2044782	2045103	95.94	-	.	ID=match.55909.121;Target=KOX81357_1 92 199
contig_94	exonerate	nucleotide_to_protein_match	5174501	5174673	88.73	-	.	ID=match.55909.122;Target=XP_015436907_1 107 164
contig_94	exonerate	nucleotide_to_protein_match	5173941	5174134	88.73	-	.	ID=match.55909.122;Target=XP_015436907_1 165 229
contig_94	exonerate	nucleotide_to_protein_match	5173689	5173863	88.73	-	.	ID=match.55909.122;Target=XP_015436907_1 230 287
contig_94	exonerate	nucleotide_to_protein_match	5173272	5173441	88.73	-	.	ID=match.55909.122;Target=XP_015436907_1 288 344
contig_94	exonerate	nucleotide_to_protein_match	5172856	5173094	88.73	-	.	ID=match.55909.122;Target=XP_015436907_1 345 424
contig_94	exonerate	nucleotide_to_protein_match	5172526	5172775	88.73	-	.	ID=match.55909.122;Target=XP_015436907_1 424 507
contig_94	exonerate	nucleotide_to_protein_match	5172034	5172419	88.73	-	.	ID=match.55909.122;Target=XP_015436907_1 508 636
contig_94	exonerate	nucleotide_to_protein_match	5171007	5171659	88.73	-	.	ID=match.55909.122;Target=XP_015436907_1 636 853
contig_94	exonerate	nucleotide_to_protein_match	5170474	5170930	88.73	-	.	ID=match.55909.122;Target=XP_015436907_1 854 989
contig_94	exonerate	nucleotide_to_protein_match	5169795	5170185	88.73	-	.	ID=match.55909.122;Target=XP_015436907_1 989 1005
contig_94	exonerate	nucleotide_to_protein_match	5169295	5169722	88.73	-	.	ID=match.55909.122;Target=XP_015436907_1 1005 1135
contig_94	exonerate	nucleotide_to_protein_match	5168976	5169221	88.73	-	.	ID=match.55909.122;Target=XP_015436907_1 1136 1278
contig_94	exonerate	nucleotide_to_protein_match	5167768	5168708	88.73	-	.	ID=match.55909.122;Target=XP_015436907_1 1278 1360
contig_94	exonerate	nucleotide_to_protein_match	5167208	5167671	88.73	-	.	ID=match.55909.122;Target=XP_015436907_1 1360 1673
contig_94	exonerate	nucleotide_to_protein_match	5166931	5167127	88.73	-	.	ID=match.55909.122;Target=XP_015436907_1 1674 1799
contig_94	exonerate	nucleotide_to_protein_match	5166446	5166844	88.73	-	.	ID=match.55909.122;Target=XP_015436907_1 1800 1829
contig_94	exonerate	nucleotide_to_protein_match	5166079	5166356	88.73	-	.	ID=match.55909.122;Target=XP_015436907_1 1830 1895
contig_94	exonerate	nucleotide_to_protein_match	5165733	5165986	88.73	-	.	ID=match.55909.122;Target=XP_015436907_1 1895 2028
contig_94	exonerate	nucleotide_to_protein_match	5165444	5165655	88.73	-	.	ID=match.55909.122;Target=XP_015436907_1 2028 2120
contig_94	exonerate	nucleotide_to_protein_match	5165234	5165358	88.73	-	.	ID=match.55909.122;Target=XP_015436907_1 2121 2205
contig_94	exonerate	nucleotide_to_protein_match	5164928	5165158	88.73	-	.	ID=match.55909.122;Target=XP_015436907_1 2206 2276
contig_94	exonerate	nucleotide_to_protein_match	5164724	5164849	88.73	-	.	ID=match.55909.122;Target=XP_015436907_1 2276 2317
contig_94	exonerate	nucleotide_to_protein_match	5164295	5164553	88.73	-	.	ID=match.55909.122;Target=XP_015436907_1 2318 2394
contig_94	exonerate	nucleotide_to_protein_match	5164015	5164216	88.73	-	.	ID=match.55909.122;Target=XP_015436907_1 2395 2436
contig_94	exonerate	nucleotide_to_protein_match	5163674	5163921	88.73	-	.	ID=match.55909.122;Target=XP_015436907_1 2437 2523
contig_94	exonerate	nucleotide_to_protein_match	5162795	5163586	88.73	-	.	ID=match.55909.122;Target=XP_015436907_1 2523 2590
scaffold_571	exonerate	nucleotide_to_protein_match	3281626	3284847	82.66	-	.	ID=match.55909.123;Target=XP_033330118_1 1 265
scaffold_571	exonerate	nucleotide_to_protein_match	3281434	3281548	82.66	-	.	ID=match.55909.123;Target=XP_033330118_1 266 298
scaffold_571	exonerate	nucleotide_to_protein_match	3281185	3281363	82.66	-	.	ID=match.55909.123;Target=XP_033330118_1 298 310
scaffold_127	exonerate	nucleotide_to_protein_match	1786379	1786549	96.52	-	.	ID=match.55909.124;Target=XP_012151620_1 1 58
scaffold_127	exonerate	nucleotide_to_protein_match	1785382	1786292	96.52	-	.	ID=match.55909.124;Target=XP_012151620_1 58 361
scaffold_127	exonerate	nucleotide_to_protein_match	1785100	1785309	96.52	-	.	ID=match.55909.124;Target=XP_012151620_1 362 431
scaffold_127	exonerate	nucleotide_to_protein_match	1784485	1784683	96.52	-	.	ID=match.55909.124;Target=XP_012151620_1 432 498
scaffold_127	exonerate	nucleotide_to_protein_match	1784294	1784409	96.52	-	.	ID=match.55909.124;Target=XP_012151620_1 498 536
scaffold_127	exonerate	nucleotide_to_protein_match	1784053	1784205	96.52	-	.	ID=match.55909.124;Target=XP_012151620_1 537 587
scaffold_127	exonerate	nucleotide_to_protein_match	1783715	1783953	96.52	-	.	ID=match.55909.124;Target=XP_012151620_1 588 667
scaffold_127	exonerate	nucleotide_to_protein_match	1783440	1783641	96.52	-	.	ID=match.55909.124;Target=XP_012151620_1 668 734
scaffold_127	exonerate	nucleotide_to_protein_match	1783202	1783372	96.52	-	.	ID=match.55909.124;Target=XP_012151620_1 735 791
scaffold_127	exonerate	nucleotide_to_protein_match	1782887	1783138	96.52	-	.	ID=match.55909.124;Target=XP_012151620_1 792 875
scaffold_127	exonerate	nucleotide_to_protein_match	1782622	1782800	96.52	-	.	ID=match.55909.124;Target=XP_012151620_1 876 935
scaffold_127	exonerate	nucleotide_to_protein_match	1782370	1782553	96.52	-	.	ID=match.55909.124;Target=XP_012151620_1 936 996
scaffold_127	exonerate	nucleotide_to_protein_match	1782067	1782275	96.52	-	.	ID=match.55909.124;Target=XP_012151620_1 997 1066
scaffold_127	exonerate	nucleotide_to_protein_match	1781563	1781976	96.52	-	.	ID=match.55909.124;Target=XP_012151620_1 1067 1204
scaffold_127	exonerate	nucleotide_to_protein_match	1781241	1781480	96.52	-	.	ID=match.55909.124;Target=XP_012151620_1 1205 1284
scaffold_127	exonerate	nucleotide_to_protein_match	1780977	1781171	96.52	-	.	ID=match.55909.124;Target=XP_012151620_1 1285 1300
scaffold_127	exonerate	nucleotide_to_protein_match	1780521	1780612	96.52	-	.	ID=match.55909.124;Target=XP_012151620_1 1301 1350
scaffold_127	exonerate	nucleotide_to_protein_match	1780072	1780429	96.52	-	.	ID=match.55909.124;Target=XP_012151620_1 1351 1381
scaffold_127	exonerate	nucleotide_to_protein_match	1779859	1779990	96.52	-	.	ID=match.55909.124;Target=XP_012151620_1 1381 1444
scaffold_127	exonerate	nucleotide_to_protein_match	1779729	1779779	96.52	-	.	ID=match.55909.124;Target=XP_012151620_1 1444 1499
scaffold_127	exonerate	nucleotide_to_protein_match	1779556	1779652	96.52	-	.	ID=match.55909.124;Target=XP_012151620_1 1500 1543
scaffold_127	exonerate	nucleotide_to_protein_match	1779286	1779481	96.52	-	.	ID=match.55909.124;Target=XP_012151620_1 1544 1560
contig_94	exonerate	nucleotide_to_protein_match	9417647	9417787	93.29	-	.	ID=match.55909.125;Target=XP_017754558_1 1 48
contig_94	exonerate	nucleotide_to_protein_match	9417319	9417348	93.29	-	.	ID=match.55909.125;Target=XP_017754558_1 48 58
contig_94	exonerate	nucleotide_to_protein_match	9416914	9417225	93.29	-	.	ID=match.55909.125;Target=XP_017754558_1 58 162
contig_94	exonerate	nucleotide_to_protein_match	9416525	9416776	93.29	-	.	ID=match.55909.125;Target=XP_017754558_1 162 246
contig_94	exonerate	nucleotide_to_protein_match	9415001	9416455	93.29	-	.	ID=match.55909.125;Target=XP_017754558_1 246 731
contig_83	exonerate	nucleotide_to_protein_match	700760	700985	79.51	+	.	ID=match.55909.126;Target=TBA3_MAIZE 1 76
contig_83	exonerate	nucleotide_to_protein_match	701069	702192	79.51	+	.	ID=match.55909.126;Target=TBA3_MAIZE 77 451
scaffold_721	exonerate	nucleotide_to_protein_match	1172446	1172723	93.28	+	.	ID=match.55909.127;Target=XP_024224281_1 102 194
scaffold_721	exonerate	nucleotide_to_protein_match	1172852	1173020	93.28	+	.	ID=match.55909.127;Target=XP_024224281_1 195 251
scaffold_721	exonerate	nucleotide_to_protein_match	1173113	1173466	93.28	+	.	ID=match.55909.127;Target=XP_024224281_1 251 369
scaffold_721	exonerate	nucleotide_to_protein_match	1173564	1173859	93.28	+	.	ID=match.55909.127;Target=XP_024224281_1 369 467
scaffold_721	exonerate	nucleotide_to_protein_match	1174112	1174288	93.28	+	.	ID=match.55909.127;Target=XP_024224281_1 468 474
scaffold_721	exonerate	nucleotide_to_protein_match	1174376	1174673	93.28	+	.	ID=match.55909.127;Target=XP_024224281_1 474 516
scaffold_721	exonerate	nucleotide_to_protein_match	1174773	1175205	93.28	+	.	ID=match.55909.127;Target=XP_024224281_1 516 523
scaffold_721	exonerate	nucleotide_to_protein_match	1175283	1175659	93.28	+	.	ID=match.55909.127;Target=XP_024224281_1 524 623
scaffold_721	exonerate	nucleotide_to_protein_match	1175740	1176027	93.28	+	.	ID=match.55909.127;Target=XP_024224281_1 623 767
scaffold_721	exonerate	nucleotide_to_protein_match	1176113	1176364	93.28	+	.	ID=match.55909.127;Target=XP_024224281_1 768 893
scaffold_721	exonerate	nucleotide_to_protein_match	1176441	1176545	93.28	+	.	ID=match.55909.127;Target=XP_024224281_1 893 989
scaffold_721	exonerate	nucleotide_to_protein_match	1176627	1176814	93.28	+	.	ID=match.55909.127;Target=XP_024224281_1 989 1073
scaffold_721	exonerate	nucleotide_to_protein_match	1176897	1177061	93.28	+	.	ID=match.55909.127;Target=XP_024224281_1 1073 1108
scaffold_721	exonerate	nucleotide_to_protein_match	1177148	1177187	93.28	+	.	ID=match.55909.127;Target=XP_024224281_1 1108 1170
contig_631	exonerate	nucleotide_to_protein_match	2143652	2143714	88.93	+	.	ID=match.55909.128;Target=XP_012174246_1 2 23
contig_631	exonerate	nucleotide_to_protein_match	2143772	2144137	88.93	+	.	ID=match.55909.128;Target=XP_012174246_1 23 145
contig_631	exonerate	nucleotide_to_protein_match	2144199	2144501	88.93	+	.	ID=match.55909.128;Target=XP_012174246_1 145 173
contig_29	exonerate	nucleotide_to_protein_match	2213153	2213684	85.76	+	.	ID=match.55909.129;Target=XP_012137993_1 58 235
contig_29	exonerate	nucleotide_to_protein_match	2214971	2215739	85.76	+	.	ID=match.55909.129;Target=XP_012137993_1 236 491
contig_29	exonerate	nucleotide_to_protein_match	2216321	2216666	85.76	+	.	ID=match.55909.129;Target=XP_012137993_1 492 546
contig_29	exonerate	nucleotide_to_protein_match	2217152	2219197	85.76	+	.	ID=match.55909.129;Target=XP_012137993_1 548 609
contig_60	exonerate	nucleotide_to_protein_match	10534620	10534724	98.00	-	.	ID=match.55909.130;Target=XP_017754231_1 1 36
contig_60	exonerate	nucleotide_to_protein_match	10534332	10534540	98.00	-	.	ID=match.55909.130;Target=XP_017754231_1 36 105
contig_60	exonerate	nucleotide_to_protein_match	10534073	10534247	98.00	-	.	ID=match.55909.130;Target=XP_017754231_1 106 164
contig_60	exonerate	nucleotide_to_protein_match	10533524	10533637	98.00	-	.	ID=match.55909.130;Target=XP_017754231_1 164 202
contig_42	exonerate	nucleotide_to_protein_match	2067343	2067488	96.87	+	.	ID=match.55909.131;Target=XP_001121422_2 1 49
contig_42	exonerate	nucleotide_to_protein_match	2068005	2068161	96.87	+	.	ID=match.55909.131;Target=XP_001121422_2 50 102
contig_42	exonerate	nucleotide_to_protein_match	2068207	2068435	96.87	+	.	ID=match.55909.131;Target=XP_001121422_2 102 178
contig_42	exonerate	nucleotide_to_protein_match	2068511	2069691	96.87	+	.	ID=match.55909.131;Target=XP_001121422_2 179 229
contig_42	exonerate	nucleotide_to_protein_match	2069773	2070106	96.87	+	.	ID=match.55909.131;Target=XP_001121422_2 229 416
contig_42	exonerate	nucleotide_to_protein_match	2070545	2070752	96.87	+	.	ID=match.55909.131;Target=XP_001121422_2 416 569
contig_42	exonerate	nucleotide_to_protein_match	2071335	2071494	96.87	+	.	ID=match.55909.131;Target=XP_001121422_2 569 680
scaffold_49	exonerate	nucleotide_to_protein_match	14147900	14147992	97.46	+	.	ID=match.55909.132;Target=XP_031845668_1 2 33
scaffold_49	exonerate	nucleotide_to_protein_match	14148185	14148445	97.46	+	.	ID=match.55909.132;Target=XP_031845668_1 33 120
contig_62	exonerate	nucleotide_to_protein_match	1781460	1781632	94.03	+	.	ID=match.55909.133;Target=XP_017762880_1 1 8
contig_62	exonerate	nucleotide_to_protein_match	1781695	1781818	94.03	+	.	ID=match.55909.133;Target=XP_017762880_1 8 57
contig_62	exonerate	nucleotide_to_protein_match	1781898	1782008	94.03	+	.	ID=match.55909.133;Target=XP_017762880_1 58 99
scaffold_127	exonerate	nucleotide_to_protein_match	2993513	2993920	97.06	-	.	ID=match.55909.134;Target=XP_003708096_1 1 137
contig_42	exonerate	nucleotide_to_protein_match	1342962	1343234	96.99	-	.	ID=match.55909.135;Target=KOX74732_1 1 92
contig_42	exonerate	nucleotide_to_protein_match	1342686	1342882	96.99	-	.	ID=match.55909.135;Target=KOX74732_1 92 157
contig_42	exonerate	nucleotide_to_protein_match	1342360	1342597	96.99	-	.	ID=match.55909.135;Target=KOX74732_1 158 237
contig_42	exonerate	nucleotide_to_protein_match	1342193	1342285	96.99	-	.	ID=match.55909.135;Target=KOX74732_1 237 268
contig_154	exonerate	nucleotide_to_protein_match	5336659	5336889	87.01	-	.	ID=match.55909.136;Target=XP_017799204_1 1 28
contig_91	exonerate	nucleotide_to_protein_match	4781012	4781282	91.36	+	.	ID=match.55909.137;Target=XP_015429246_1 1 34
contig_91	exonerate	nucleotide_to_protein_match	4781364	4781654	91.36	+	.	ID=match.55909.137;Target=XP_015429246_1 36 93
contig_91	exonerate	nucleotide_to_protein_match	4781788	4782048	91.36	+	.	ID=match.55909.137;Target=XP_015429246_1 94 144
contig_91	exonerate	nucleotide_to_protein_match	4782122	4782512	91.36	+	.	ID=match.55909.137;Target=XP_015429246_1 145 171
contig_91	exonerate	nucleotide_to_protein_match	4782600	4782885	91.36	+	.	ID=match.55909.137;Target=XP_015429246_1 172 192
contig_91	exonerate	nucleotide_to_protein_match	4782959	4783240	91.36	+	.	ID=match.55909.137;Target=XP_015429246_1 193 279
contig_60	exonerate	nucleotide_to_protein_match	2544533	2544877	84.99	-	.	ID=match.55909.138;Target=KARG_ARTSF 1 18
contig_60	exonerate	nucleotide_to_protein_match	2544094	2544468	84.99	-	.	ID=match.55909.138;Target=KARG_ARTSF 19 117
contig_60	exonerate	nucleotide_to_protein_match	2543575	2543913	84.99	-	.	ID=match.55909.138;Target=KARG_ARTSF 117 242
contig_51	exonerate	nucleotide_to_protein_match	6139319	6139477	93.05	-	.	ID=match.55909.139;Target=XP_031849597_1 2 55
contig_51	exonerate	nucleotide_to_protein_match	6139032	6139247	93.05	-	.	ID=match.55909.139;Target=XP_031849597_1 55 127
contig_51	exonerate	nucleotide_to_protein_match	6138744	6138950	93.05	-	.	ID=match.55909.139;Target=XP_031849597_1 127 196
contig_51	exonerate	nucleotide_to_protein_match	6138441	6138656	93.05	-	.	ID=match.55909.139;Target=XP_031849597_1 196 268
contig_51	exonerate	nucleotide_to_protein_match	6138174	6138357	93.05	-	.	ID=match.55909.139;Target=XP_031849597_1 268 329
contig_51	exonerate	nucleotide_to_protein_match	6137764	6138078	93.05	-	.	ID=match.55909.139;Target=XP_031849597_1 330 434
contig_51	exonerate	nucleotide_to_protein_match	6137579	6137688	93.05	-	.	ID=match.55909.139;Target=XP_031849597_1 435 471
contig_51	exonerate	nucleotide_to_protein_match	6137350	6137506	93.05	-	.	ID=match.55909.139;Target=XP_031849597_1 471 523
contig_51	exonerate	nucleotide_to_protein_match	6136831	6137006	93.05	-	.	ID=match.55909.139;Target=XP_031849597_1 524 582
contig_51	exonerate	nucleotide_to_protein_match	6136619	6136751	93.05	-	.	ID=match.55909.139;Target=XP_031849597_1 582 607
contig_51	exonerate	nucleotide_to_protein_match	6136058	6136204	93.05	-	.	ID=match.55909.139;Target=XP_031849597_1 607 626
contig_51	exonerate	nucleotide_to_protein_match	6135835	6135993	93.05	-	.	ID=match.55909.139;Target=XP_031849597_1 626 675
contig_51	exonerate	nucleotide_to_protein_match	6135603	6135737	93.05	-	.	ID=match.55909.139;Target=XP_031849597_1 675 728
contig_51	exonerate	nucleotide_to_protein_match	6135277	6135495	93.05	-	.	ID=match.55909.139;Target=XP_031849597_1 728 773
contig_51	exonerate	nucleotide_to_protein_match	6135064	6135199	93.05	-	.	ID=match.55909.139;Target=XP_031849597_1 773 846
contig_51	exonerate	nucleotide_to_protein_match	6134836	6134987	93.05	-	.	ID=match.55909.139;Target=XP_031849597_1 846 891
contig_51	exonerate	nucleotide_to_protein_match	6134627	6134755	93.05	-	.	ID=match.55909.139;Target=XP_031849597_1 892 942
contig_51	exonerate	nucleotide_to_protein_match	6134437	6134547	93.05	-	.	ID=match.55909.139;Target=XP_031849597_1 942 985
contig_51	exonerate	nucleotide_to_protein_match	6134174	6134371	93.05	-	.	ID=match.55909.139;Target=XP_031849597_1 985 1022
contig_51	exonerate	nucleotide_to_protein_match	6133867	6134089	93.05	-	.	ID=match.55909.139;Target=XP_031849597_1 1022 1088
contig_51	exonerate	nucleotide_to_protein_match	6133573	6133823	93.05	-	.	ID=match.55909.139;Target=XP_031849597_1 1088 1162
scaffold_71	exonerate	nucleotide_to_protein_match	9191785	9191910	92.43	+	.	ID=match.55909.140;Target=XP_012144385_1 55 72
scaffold_71	exonerate	nucleotide_to_protein_match	9194287	9194617	92.43	+	.	ID=match.55909.140;Target=XP_012144385_1 72 96
scaffold_71	exonerate	nucleotide_to_protein_match	9195143	9195440	92.43	+	.	ID=match.55909.140;Target=XP_012144385_1 96 206
scaffold_71	exonerate	nucleotide_to_protein_match	9195597	9195810	92.43	+	.	ID=match.55909.140;Target=XP_012144385_1 207 305
scaffold_71	exonerate	nucleotide_to_protein_match	9195926	9196259	92.43	+	.	ID=match.55909.140;Target=XP_012144385_1 306 377
scaffold_71	exonerate	nucleotide_to_protein_match	9196416	9196876	92.43	+	.	ID=match.55909.140;Target=XP_012144385_1 377 488
scaffold_71	exonerate	nucleotide_to_protein_match	9196961	9200785	92.43	+	.	ID=match.55909.140;Target=XP_012144385_1 489 642
scaffold_71	exonerate	nucleotide_to_protein_match	9200895	9201174	92.43	+	.	ID=match.55909.140;Target=XP_012144385_1 642 1208
scaffold_71	exonerate	nucleotide_to_protein_match	9201251	9201531	92.43	+	.	ID=match.55909.140;Target=XP_012144385_1 1208 1232
scaffold_71	exonerate	nucleotide_to_protein_match	9201613	9202224	92.43	+	.	ID=match.55909.140;Target=XP_012144385_1 1234 1514
scaffold_71	exonerate	nucleotide_to_protein_match	605663	605776	98.45	-	.	ID=match.55909.141;Target=XP_031827155_1 3 41
scaffold_71	exonerate	nucleotide_to_protein_match	605154	605588	98.45	-	.	ID=match.55909.141;Target=XP_031827155_1 41 186
scaffold_71	exonerate	nucleotide_to_protein_match	604637	605069	98.45	-	.	ID=match.55909.141;Target=XP_031827155_1 186 330
scaffold_71	exonerate	nucleotide_to_protein_match	604299	604567	98.45	-	.	ID=match.55909.141;Target=XP_031827155_1 331 420
scaffold_71	exonerate	nucleotide_to_protein_match	604113	604217	98.45	-	.	ID=match.55909.141;Target=XP_031827155_1 420 455
contig_29	exonerate	nucleotide_to_protein_match	1295578	1295731	100.00	+	.	ID=match.55909.142;Target=XP_016773168_1 1 52
contig_29	exonerate	nucleotide_to_protein_match	1295835	1295968	100.00	+	.	ID=match.55909.142;Target=XP_016773168_1 53 97
contig_60	exonerate	nucleotide_to_protein_match	3010438	3010500	92.56	+	.	ID=match.55909.143;Target=XP_012154417_1 1 22
contig_60	exonerate	nucleotide_to_protein_match	3010997	3011222	92.56	+	.	ID=match.55909.143;Target=XP_012154417_1 22 97
contig_60	exonerate	nucleotide_to_protein_match	3011301	3011487	92.56	+	.	ID=match.55909.143;Target=XP_012154417_1 98 159
contig_60	exonerate	nucleotide_to_protein_match	3011564	3011737	92.56	+	.	ID=match.55909.143;Target=XP_012154417_1 160 217
contig_60	exonerate	nucleotide_to_protein_match	3011853	3011948	92.56	+	.	ID=match.55909.143;Target=XP_012154417_1 218 249
contig_60	exonerate	nucleotide_to_protein_match	3012029	3012341	92.56	+	.	ID=match.55909.143;Target=XP_012154417_1 250 354
contig_60	exonerate	nucleotide_to_protein_match	3012411	3012572	92.56	+	.	ID=match.55909.143;Target=XP_012154417_1 354 408
scaffold_74	exonerate	nucleotide_to_protein_match	3853106	3853209	91.85	-	.	ID=match.55909.144;Target=XP_015434486_1 1 35
scaffold_74	exonerate	nucleotide_to_protein_match	3852630	3853011	91.85	-	.	ID=match.55909.144;Target=XP_015434486_1 36 163
scaffold_74	exonerate	nucleotide_to_protein_match	3852035	3852558	91.85	-	.	ID=match.55909.144;Target=XP_015434486_1 163 337
scaffold_74	exonerate	nucleotide_to_protein_match	3851339	3851903	91.85	-	.	ID=match.55909.144;Target=XP_015434486_1 338 526
scaffold_74	exonerate	nucleotide_to_protein_match	3851150	3851268	91.85	-	.	ID=match.55909.144;Target=XP_015434486_1 526 565
scaffold_74	exonerate	nucleotide_to_protein_match	3850987	3851066	91.85	-	.	ID=match.55909.144;Target=XP_015434486_1 566 592
scaffold_74	exonerate	nucleotide_to_protein_match	3850624	3850925	91.85	-	.	ID=match.55909.144;Target=XP_015434486_1 593 636
contig_60	exonerate	nucleotide_to_protein_match	12020069	12020468	90.02	+	.	ID=match.55909.145;Target=XP_012147787_1 8 141
contig_60	exonerate	nucleotide_to_protein_match	12021094	12021288	90.02	+	.	ID=match.55909.145;Target=XP_012147787_1 142 206
contig_60	exonerate	nucleotide_to_protein_match	12021395	12021578	90.02	+	.	ID=match.55909.145;Target=XP_012147787_1 207 267
contig_60	exonerate	nucleotide_to_protein_match	12022057	12022485	90.02	+	.	ID=match.55909.145;Target=XP_012147787_1 268 410
contig_60	exonerate	nucleotide_to_protein_match	12023412	12023546	90.02	+	.	ID=match.55909.145;Target=XP_012147787_1 411 455
contig_60	exonerate	nucleotide_to_protein_match	12023751	12023895	90.02	+	.	ID=match.55909.145;Target=XP_012147787_1 456 504
contig_631	exonerate	nucleotide_to_protein_match	2399421	2399470	95.93	+	.	ID=match.55909.146;Target=KAF3424186_1 1 17
contig_631	exonerate	nucleotide_to_protein_match	2399823	2400003	95.93	+	.	ID=match.55909.146;Target=KAF3424186_1 18 78
contig_631	exonerate	nucleotide_to_protein_match	2400065	2400213	95.93	+	.	ID=match.55909.146;Target=KAF3424186_1 78 127
contig_631	exonerate	nucleotide_to_protein_match	2401843	2402151	95.93	+	.	ID=match.55909.146;Target=KAF3424186_1 128 230
contig_631	exonerate	nucleotide_to_protein_match	2402236	2402338	95.93	+	.	ID=match.55909.146;Target=KAF3424186_1 231 265
contig_631	exonerate	nucleotide_to_protein_match	2402401	2402687	95.93	+	.	ID=match.55909.146;Target=KAF3424186_1 265 360
contig_631	exonerate	nucleotide_to_protein_match	2402770	2403108	95.93	+	.	ID=match.55909.146;Target=KAF3424186_1 361 473
contig_631	exonerate	nucleotide_to_protein_match	2403175	2403556	95.93	+	.	ID=match.55909.146;Target=KAF3424186_1 474 601
contig_631	exonerate	nucleotide_to_protein_match	2403636	2403914	95.93	+	.	ID=match.55909.146;Target=KAF3424186_1 601 694
contig_22	exonerate	nucleotide_to_protein_match	9196015	9196179	95.65	+	.	ID=match.55909.147;Target=XP_020719097_1 79 134
contig_22	exonerate	nucleotide_to_protein_match	9196895	9197123	95.65	+	.	ID=match.55909.147;Target=XP_020719097_1 134 210
contig_22	exonerate	nucleotide_to_protein_match	9197421	9197737	95.65	+	.	ID=match.55909.147;Target=XP_020719097_1 211 316
contig_22	exonerate	nucleotide_to_protein_match	9198004	9198377	95.65	+	.	ID=match.55909.147;Target=XP_020719097_1 316 440
contig_22	exonerate	nucleotide_to_protein_match	9198575	9198766	95.65	+	.	ID=match.55909.147;Target=XP_020719097_1 441 504
contig_22	exonerate	nucleotide_to_protein_match	9199732	9200068	95.65	+	.	ID=match.55909.147;Target=XP_020719097_1 505 617
contig_22	exonerate	nucleotide_to_protein_match	9200184	9200477	95.65	+	.	ID=match.55909.147;Target=XP_020719097_1 617 715
contig_22	exonerate	nucleotide_to_protein_match	9200616	9200855	95.65	+	.	ID=match.55909.147;Target=XP_020719097_1 715 789
contig_631	exonerate	nucleotide_to_protein_match	3432501	3433961	96.85	+	.	ID=match.55909.148;Target=KAF3425889_1 1 46
contig_37	exonerate	nucleotide_to_protein_match	237210	237514	87.72	+	.	ID=match.55909.149;Target=XP_033339531_1 4 105
contig_37	exonerate	nucleotide_to_protein_match	237589	237758	87.72	+	.	ID=match.55909.149;Target=XP_033339531_1 106 162
contig_37	exonerate	nucleotide_to_protein_match	237855	238250	87.72	+	.	ID=match.55909.149;Target=XP_033339531_1 163 294
contig_37	exonerate	nucleotide_to_protein_match	238349	238738	87.72	+	.	ID=match.55909.149;Target=XP_033339531_1 295 424
contig_37	exonerate	nucleotide_to_protein_match	238821	239125	87.72	+	.	ID=match.55909.149;Target=XP_033339531_1 425 526
contig_37	exonerate	nucleotide_to_protein_match	239216	239473	87.72	+	.	ID=match.55909.149;Target=XP_033339531_1 526 612
contig_37	exonerate	nucleotide_to_protein_match	239545	239678	87.72	+	.	ID=match.55909.149;Target=XP_033339531_1 612 656
contig_37	exonerate	nucleotide_to_protein_match	239747	239986	87.72	+	.	ID=match.55909.149;Target=XP_033339531_1 657 736
contig_37	exonerate	nucleotide_to_protein_match	240075	240357	87.72	+	.	ID=match.55909.149;Target=XP_033339531_1 737 831
contig_37	exonerate	nucleotide_to_protein_match	240434	240487	87.72	+	.	ID=match.55909.149;Target=XP_033339531_1 831 849
contig_94	exonerate	nucleotide_to_protein_match	3229829	3231100	95.05	+	.	ID=match.55909.150;Target=TBB5_MACMU 20 444
contig_154	exonerate	nucleotide_to_protein_match	2282353	2282724	84.68	+	.	ID=match.55909.151;Target=H2AE_PSAMI 1 125
contig_2	exonerate	nucleotide_to_protein_match	5270116	5271381	98.34	-	.	ID=match.55909.152;Target=XP_012171760_1 1 423
contig_37	exonerate	nucleotide_to_protein_match	537646	537810	96.43	+	.	ID=match.55909.153;Target=XP_006562601_1 1 56
contig_37	exonerate	nucleotide_to_protein_match	537886	538153	96.43	+	.	ID=match.55909.153;Target=XP_006562601_1 56 145
contig_37	exonerate	nucleotide_to_protein_match	538232	538429	96.43	+	.	ID=match.55909.153;Target=XP_006562601_1 146 211
contig_37	exonerate	nucleotide_to_protein_match	538499	538629	96.43	+	.	ID=match.55909.153;Target=XP_006562601_1 212 255
contig_22	exonerate	nucleotide_to_protein_match	4892586	4892625	89.27	+	.	ID=match.55909.154;Target=XP_012148379_1 1 14
contig_22	exonerate	nucleotide_to_protein_match	4892707	4892799	89.27	+	.	ID=match.55909.154;Target=XP_012148379_1 15 45
contig_22	exonerate	nucleotide_to_protein_match	4892903	4893027	89.27	+	.	ID=match.55909.154;Target=XP_012148379_1 46 87
contig_22	exonerate	nucleotide_to_protein_match	4893110	4893329	89.27	+	.	ID=match.55909.154;Target=XP_012148379_1 87 160
contig_22	exonerate	nucleotide_to_protein_match	4893411	4893553	89.27	+	.	ID=match.55909.154;Target=XP_012148379_1 161 208
contig_22	exonerate	nucleotide_to_protein_match	4893624	4893890	89.27	+	.	ID=match.55909.154;Target=XP_012148379_1 208 297
contig_22	exonerate	nucleotide_to_protein_match	4893984	4894104	89.27	+	.	ID=match.55909.154;Target=XP_012148379_1 297 337
contig_22	exonerate	nucleotide_to_protein_match	4894168	4894285	89.27	+	.	ID=match.55909.154;Target=XP_012148379_1 338 376
contig_22	exonerate	nucleotide_to_protein_match	4894359	4894499	89.27	+	.	ID=match.55909.154;Target=XP_012148379_1 377 423
contig_22	exonerate	nucleotide_to_protein_match	4894562	4894942	89.27	+	.	ID=match.55909.154;Target=XP_012148379_1 424 500
contig_22	exonerate	nucleotide_to_protein_match	4895030	4895155	89.27	+	.	ID=match.55909.154;Target=XP_012148379_1 501 551
contig_22	exonerate	nucleotide_to_protein_match	4895226	4895334	89.27	+	.	ID=match.55909.154;Target=XP_012148379_1 552 593
contig_22	exonerate	nucleotide_to_protein_match	4895416	4895637	89.27	+	.	ID=match.55909.154;Target=XP_012148379_1 594 630
contig_22	exonerate	nucleotide_to_protein_match	4895742	4895924	89.27	+	.	ID=match.55909.154;Target=XP_012148379_1 630 704
contig_42	exonerate	nucleotide_to_protein_match	2075271	2075583	98.10	-	.	ID=match.55909.155;Target=XP_017758877_1 55 159
contig_42	exonerate	nucleotide_to_protein_match	2074907	2075173	98.10	-	.	ID=match.55909.155;Target=XP_017758877_1 160 248
contig_42	exonerate	nucleotide_to_protein_match	2074623	2074826	98.10	-	.	ID=match.55909.155;Target=XP_017758877_1 249 316
contig_42	exonerate	nucleotide_to_protein_match	2074356	2074525	98.10	-	.	ID=match.55909.155;Target=XP_017758877_1 317 373
scaffold_721	exonerate	nucleotide_to_protein_match	966775	966846	89.02	+	.	ID=match.55909.156;Target=XP_003402641_1 1 25
scaffold_721	exonerate	nucleotide_to_protein_match	966927	967005	89.02	+	.	ID=match.55909.156;Target=XP_003402641_1 25 51
scaffold_721	exonerate	nucleotide_to_protein_match	967093	967215	89.02	+	.	ID=match.55909.156;Target=XP_003402641_1 52 92
scaffold_721	exonerate	nucleotide_to_protein_match	967538	967761	89.02	+	.	ID=match.55909.156;Target=XP_003402641_1 93 167
scaffold_74	exonerate	nucleotide_to_protein_match	17196183	17196267	97.29	+	.	ID=match.55909.157;Target=KOX78428_1 1 10
scaffold_74	exonerate	nucleotide_to_protein_match	17196327	17196519	97.29	+	.	ID=match.55909.157;Target=KOX78428_1 11 30
scaffold_74	exonerate	nucleotide_to_protein_match	17196590	17196836	97.29	+	.	ID=match.55909.157;Target=KOX78428_1 31 94
scaffold_74	exonerate	nucleotide_to_protein_match	17196913	17197141	97.29	+	.	ID=match.55909.157;Target=KOX78428_1 95 177
scaffold_74	exonerate	nucleotide_to_protein_match	17197219	17197398	97.29	+	.	ID=match.55909.157;Target=KOX78428_1 177 253
scaffold_74	exonerate	nucleotide_to_protein_match	17197473	17197597	97.29	+	.	ID=match.55909.157;Target=KOX78428_1 254 313
scaffold_74	exonerate	nucleotide_to_protein_match	17197684	17197946	97.29	+	.	ID=match.55909.157;Target=KOX78428_1 314 355
scaffold_74	exonerate	nucleotide_to_protein_match	17198020	17198248	97.29	+	.	ID=match.55909.157;Target=KOX78428_1 355 442
scaffold_74	exonerate	nucleotide_to_protein_match	17198326	17198448	97.29	+	.	ID=match.55909.157;Target=KOX78428_1 443 519
scaffold_74	exonerate	nucleotide_to_protein_match	17198516	17198623	97.29	+	.	ID=match.55909.157;Target=KOX78428_1 519 560
scaffold_74	exonerate	nucleotide_to_protein_match	17198693	17198852	97.29	+	.	ID=match.55909.157;Target=KOX78428_1 560 596
scaffold_74	exonerate	nucleotide_to_protein_match	17198933	17199201	97.29	+	.	ID=match.55909.157;Target=KOX78428_1 596 649
scaffold_74	exonerate	nucleotide_to_protein_match	17199329	17199541	97.29	+	.	ID=match.55909.157;Target=KOX78428_1 650 739
scaffold_74	exonerate	nucleotide_to_protein_match	17199602	17199745	97.29	+	.	ID=match.55909.157;Target=KOX78428_1 739 810
scaffold_71	exonerate	nucleotide_to_protein_match	7471407	7471709	95.33	+	.	ID=match.55909.158;Target=XP_003394519_1 1 102
scaffold_71	exonerate	nucleotide_to_protein_match	7471781	7473730	95.33	+	.	ID=match.55909.158;Target=XP_003394519_1 102 123
contig_94	exonerate	nucleotide_to_protein_match	10395690	10395729	95.25	+	.	ID=match.55909.159;Target=XP_003704998_1 1 14
contig_94	exonerate	nucleotide_to_protein_match	10396159	10396253	95.25	+	.	ID=match.55909.159;Target=XP_003704998_1 15 46
contig_94	exonerate	nucleotide_to_protein_match	10396389	10396519	95.25	+	.	ID=match.55909.159;Target=XP_003704998_1 46 89
contig_94	exonerate	nucleotide_to_protein_match	10396608	10396683	95.25	+	.	ID=match.55909.159;Target=XP_003704998_1 90 115
contig_94	exonerate	nucleotide_to_protein_match	10396766	10396906	95.25	+	.	ID=match.55909.159;Target=XP_003704998_1 115 162
contig_94	exonerate	nucleotide_to_protein_match	10396997	10397170	95.25	+	.	ID=match.55909.159;Target=XP_003704998_1 162 220
contig_94	exonerate	nucleotide_to_protein_match	10397251	10397748	95.25	+	.	ID=match.55909.159;Target=XP_003704998_1 220 386
contig_94	exonerate	nucleotide_to_protein_match	10397818	10398100	95.25	+	.	ID=match.55909.159;Target=XP_003704998_1 386 480
contig_94	exonerate	nucleotide_to_protein_match	10398174	10398393	95.25	+	.	ID=match.55909.159;Target=XP_003704998_1 481 553
contig_94	exonerate	nucleotide_to_protein_match	10398511	10398568	95.25	+	.	ID=match.55909.159;Target=XP_003704998_1 554 573
contig_140	exonerate	nucleotide_to_protein_match	1146906	1146958	84.78	+	.	ID=match.55909.160;Target=XP_033336886_1 6 23
contig_140	exonerate	nucleotide_to_protein_match	1147028	1147218	84.78	+	.	ID=match.55909.160;Target=XP_033336886_1 24 87
contig_140	exonerate	nucleotide_to_protein_match	1147296	1147495	84.78	+	.	ID=match.55909.160;Target=XP_033336886_1 88 154
contig_140	exonerate	nucleotide_to_protein_match	1147580	1148050	84.78	+	.	ID=match.55909.160;Target=XP_033336886_1 154 311
contig_140	exonerate	nucleotide_to_protein_match	1148149	1148318	84.78	+	.	ID=match.55909.160;Target=XP_033336886_1 311 367
contig_140	exonerate	nucleotide_to_protein_match	1148383	1148545	84.78	+	.	ID=match.55909.160;Target=XP_033336886_1 368 422
contig_140	exonerate	nucleotide_to_protein_match	1148627	1148813	84.78	+	.	ID=match.55909.160;Target=XP_033336886_1 422 484
contig_140	exonerate	nucleotide_to_protein_match	1148886	1149176	84.78	+	.	ID=match.55909.160;Target=XP_033336886_1 485 531
contig_140	exonerate	nucleotide_to_protein_match	1149251	1149468	84.78	+	.	ID=match.55909.160;Target=XP_033336886_1 532 582
contig_140	exonerate	nucleotide_to_protein_match	1149541	1149661	84.78	+	.	ID=match.55909.160;Target=XP_033336886_1 583 655
contig_140	exonerate	nucleotide_to_protein_match	1149726	1149826	84.78	+	.	ID=match.55909.160;Target=XP_033336886_1 655 695
contig_512	exonerate	nucleotide_to_protein_match	2590092	2590260	98.31	+	.	ID=match.55909.161;Target=KOX75246_1 1 57
contig_512	exonerate	nucleotide_to_protein_match	2590345	2590542	98.31	+	.	ID=match.55909.161;Target=KOX75246_1 58 123
contig_512	exonerate	nucleotide_to_protein_match	2590904	2591008	98.31	+	.	ID=match.55909.161;Target=KOX75246_1 124 158
contig_512	exonerate	nucleotide_to_protein_match	2591540	2591610	98.31	+	.	ID=match.55909.161;Target=KOX75246_1 159 167
scaffold_6	exonerate	nucleotide_to_protein_match	5346753	5346823	98.94	-	.	ID=match.55909.162;Target=XP_012240382_1 1 24
scaffold_6	exonerate	nucleotide_to_protein_match	5346591	5346681	98.94	-	.	ID=match.55909.162;Target=XP_012240382_1 25 55
scaffold_6	exonerate	nucleotide_to_protein_match	5346392	5346514	98.94	-	.	ID=match.55909.162;Target=XP_012240382_1 55 96
contig_154	exonerate	nucleotide_to_protein_match	5839969	5840252	92.27	-	.	ID=match.55909.163;Target=KAF3425218_1 45 139
contig_154	exonerate	nucleotide_to_protein_match	5838339	5839473	92.27	-	.	ID=match.55909.163;Target=KAF3425218_1 140 145
contig_42	exonerate	nucleotide_to_protein_match	4012237	4013061	94.80	-	.	ID=match.55909.164;Target=XP_017758821_1 1 76
scaffold_71	exonerate	nucleotide_to_protein_match	8954517	8954682	99.52	-	.	ID=match.55909.165;Target=XP_012247497_1 6 61
scaffold_71	exonerate	nucleotide_to_protein_match	8954196	8954423	99.52	-	.	ID=match.55909.165;Target=XP_012247497_1 62 137
scaffold_71	exonerate	nucleotide_to_protein_match	8953962	8954125	99.52	-	.	ID=match.55909.165;Target=XP_012247497_1 138 192
scaffold_71	exonerate	nucleotide_to_protein_match	8953805	8953882	99.52	-	.	ID=match.55909.165;Target=XP_012247497_1 192 218
contig_94	exonerate	nucleotide_to_protein_match	2843207	2843421	91.23	-	.	ID=match.55909.166;Target=H2A_ONCMY 7 78
contig_94	exonerate	nucleotide_to_protein_match	2842628	2842757	91.23	-	.	ID=match.55909.166;Target=H2A_ONCMY 79 122
contig_631	exonerate	nucleotide_to_protein_match	2111396	2111440	89.74	+	.	ID=match.55909.167;Target=XP_006562002_1 1 16
contig_631	exonerate	nucleotide_to_protein_match	2111673	2111869	89.74	+	.	ID=match.55909.167;Target=XP_006562002_1 16 81
contig_631	exonerate	nucleotide_to_protein_match	2111951	2112530	89.74	+	.	ID=match.55909.167;Target=XP_006562002_1 82 275
scaffold_103	exonerate	nucleotide_to_protein_match	506410	507291	90.14	-	.	ID=match.55909.168;Target=KAF3421000_1 1 256
contig_60	exonerate	nucleotide_to_protein_match	6733420	6733583	86.29	-	.	ID=match.55909.169;Target=XP_017787516_1 23 77
contig_60	exonerate	nucleotide_to_protein_match	6733168	6733344	86.29	-	.	ID=match.55909.169;Target=XP_017787516_1 78 136
contig_60	exonerate	nucleotide_to_protein_match	6732493	6732881	86.29	-	.	ID=match.55909.169;Target=XP_017787516_1 137 266
contig_60	exonerate	nucleotide_to_protein_match	6732142	6732383	86.29	-	.	ID=match.55909.169;Target=XP_017787516_1 267 347
contig_11	exonerate	nucleotide_to_protein_match	1616300	1616359	80.84	-	.	ID=match.55909.170;Target=XP_012141555_1 1 21
contig_11	exonerate	nucleotide_to_protein_match	1616043	1616237	80.84	-	.	ID=match.55909.170;Target=XP_012141555_1 21 86
contig_11	exonerate	nucleotide_to_protein_match	1615703	1615970	80.84	-	.	ID=match.55909.170;Target=XP_012141555_1 86 175
contig_11	exonerate	nucleotide_to_protein_match	1615358	1615620	80.84	-	.	ID=match.55909.170;Target=XP_012141555_1 176 263
contig_23	exonerate	nucleotide_to_protein_match	2930834	2930951	82.15	+	.	ID=match.55909.171;Target=XP_003706491_1 8 47
contig_23	exonerate	nucleotide_to_protein_match	2931051	2931265	82.15	+	.	ID=match.55909.171;Target=XP_003706491_1 48 119
contig_23	exonerate	nucleotide_to_protein_match	2931374	2932018	82.15	+	.	ID=match.55909.171;Target=XP_003706491_1 119 334
contig_22	exonerate	nucleotide_to_protein_match	6411600	6411908	88.40	-	.	ID=match.55909.172;Target=XP_031836731_1 1 104
contig_22	exonerate	nucleotide_to_protein_match	6411359	6411533	88.40	-	.	ID=match.55909.172;Target=XP_031836731_1 104 162
contig_22	exonerate	nucleotide_to_protein_match	6410334	6410747	88.40	-	.	ID=match.55909.172;Target=XP_031836731_1 163 254
contig_22	exonerate	nucleotide_to_protein_match	6410064	6410258	88.40	-	.	ID=match.55909.172;Target=XP_031836731_1 254 259
contig_22	exonerate	nucleotide_to_protein_match	6409955	6409990	88.40	-	.	ID=match.55909.172;Target=XP_031836731_1 259 298
contig_22	exonerate	nucleotide_to_protein_match	6409531	6409548	88.40	-	.	ID=match.55909.172;Target=XP_031836731_1 299 317
contig_22	exonerate	nucleotide_to_protein_match	6409395	6409452	88.40	-	.	ID=match.55909.172;Target=XP_031836731_1 318 364
contig_22	exonerate	nucleotide_to_protein_match	6409270	6409326	88.40	-	.	ID=match.55909.172;Target=XP_031836731_1 365 376
contig_22	exonerate	nucleotide_to_protein_match	6408852	6409187	88.40	-	.	ID=match.55909.172;Target=XP_031836731_1 377 382
contig_22	exonerate	nucleotide_to_protein_match	6408590	6408769	88.40	-	.	ID=match.55909.172;Target=XP_031836731_1 383 401
contig_22	exonerate	nucleotide_to_protein_match	6407075	6407276	88.40	-	.	ID=match.55909.172;Target=XP_031836731_1 402 420
contig_22	exonerate	nucleotide_to_protein_match	6406116	6406975	88.40	-	.	ID=match.55909.172;Target=XP_031836731_1 421 532
contig_22	exonerate	nucleotide_to_protein_match	6405816	6406035	88.40	-	.	ID=match.55909.172;Target=XP_031836731_1 533 592
contig_22	exonerate	nucleotide_to_protein_match	6405448	6405733	88.40	-	.	ID=match.55909.172;Target=XP_031836731_1 593 660
contig_22	exonerate	nucleotide_to_protein_match	6405171	6405368	88.40	-	.	ID=match.55909.172;Target=XP_031836731_1 660 742
contig_22	exonerate	nucleotide_to_protein_match	6404992	6405081	88.40	-	.	ID=match.55909.172;Target=XP_031836731_1 745 824
contig_22	exonerate	nucleotide_to_protein_match	6404033	6404166	88.40	-	.	ID=match.55909.172;Target=XP_031836731_1 828 840
contig_171	exonerate	nucleotide_to_protein_match	112312	112467	88.46	-	.	ID=match.55909.173;Target=KOX80718_1 2 54
scaffold_721	exonerate	nucleotide_to_protein_match	9587524	9587608	99.46	-	.	ID=match.55909.174;Target=KAF3423344_1 7 35
scaffold_721	exonerate	nucleotide_to_protein_match	9586788	9586978	99.46	-	.	ID=match.55909.174;Target=KAF3423344_1 36 99
scaffold_721	exonerate	nucleotide_to_protein_match	9586572	9586700	99.46	-	.	ID=match.55909.174;Target=KAF3423344_1 99 142
scaffold_721	exonerate	nucleotide_to_protein_match	9586347	9586496	99.46	-	.	ID=match.55909.174;Target=KAF3423344_1 142 192
contig_12	exonerate	nucleotide_to_protein_match	1225638	1225826	88.19	-	.	ID=match.55909.175;Target=LOLAL_DROME 1 64
contig_12	exonerate	nucleotide_to_protein_match	1225369	1225560	88.19	-	.	ID=match.55909.175;Target=LOLAL_DROME 64 128
contig_51	exonerate	nucleotide_to_protein_match	4123788	4123895	100.00	+	.	ID=match.55909.176;Target=XP_012244084_1 1 37
contig_51	exonerate	nucleotide_to_protein_match	4123980	4124051	100.00	+	.	ID=match.55909.176;Target=XP_012244084_1 37 61
contig_51	exonerate	nucleotide_to_protein_match	4124237	4124335	100.00	+	.	ID=match.55909.176;Target=XP_012244084_1 61 94
contig_51	exonerate	nucleotide_to_protein_match	4124827	4124937	100.00	+	.	ID=match.55909.176;Target=XP_012244084_1 94 131
scaffold_74	exonerate	nucleotide_to_protein_match	6595129	6595186	91.91	-	.	ID=match.55909.177;Target=XP_003702032_1 1 20
scaffold_74	exonerate	nucleotide_to_protein_match	6594700	6594869	91.91	-	.	ID=match.55909.177;Target=XP_003702032_1 21 77
scaffold_74	exonerate	nucleotide_to_protein_match	6594120	6594401	91.91	-	.	ID=match.55909.177;Target=XP_003702032_1 77 171
scaffold_74	exonerate	nucleotide_to_protein_match	6593767	6594036	91.91	-	.	ID=match.55909.177;Target=XP_003702032_1 171 261
scaffold_74	exonerate	nucleotide_to_protein_match	6593364	6593661	91.91	-	.	ID=match.55909.177;Target=XP_003702032_1 261 360
scaffold_74	exonerate	nucleotide_to_protein_match	6593185	6593299	91.91	-	.	ID=match.55909.177;Target=XP_003702032_1 361 379
scaffold_74	exonerate	nucleotide_to_protein_match	6592907	6593036	91.91	-	.	ID=match.55909.177;Target=XP_003702032_1 381 400
scaffold_74	exonerate	nucleotide_to_protein_match	6592412	6592462	91.91	-	.	ID=match.55909.177;Target=XP_003702032_1 401 444
scaffold_74	exonerate	nucleotide_to_protein_match	6592063	6592269	91.91	-	.	ID=match.55909.177;Target=XP_003702032_1 444 461
contig_154	exonerate	nucleotide_to_protein_match	2044170	2044367	92.33	-	.	ID=match.55909.178;Target=XP_015432867_1 1 67
contig_154	exonerate	nucleotide_to_protein_match	2043898	2044092	92.33	-	.	ID=match.55909.178;Target=XP_015432867_1 67 132
contig_154	exonerate	nucleotide_to_protein_match	2043466	2043816	92.33	-	.	ID=match.55909.178;Target=XP_015432867_1 132 249
contig_154	exonerate	nucleotide_to_protein_match	2042670	2043389	92.33	-	.	ID=match.55909.178;Target=XP_015432867_1 249 377
contig_154	exonerate	nucleotide_to_protein_match	2042358	2042592	92.33	-	.	ID=match.55909.178;Target=XP_015432867_1 377 486
contig_154	exonerate	nucleotide_to_protein_match	2042101	2042264	92.33	-	.	ID=match.55909.178;Target=XP_015432867_1 486 564
contig_154	exonerate	nucleotide_to_protein_match	2041847	2041981	92.33	-	.	ID=match.55909.178;Target=XP_015432867_1 565 619
contig_154	exonerate	nucleotide_to_protein_match	2041611	2041754	92.33	-	.	ID=match.55909.178;Target=XP_015432867_1 619 664
contig_154	exonerate	nucleotide_to_protein_match	2041392	2041538	92.33	-	.	ID=match.55909.178;Target=XP_015432867_1 664 712
contig_154	exonerate	nucleotide_to_protein_match	2041055	2041303	92.33	-	.	ID=match.55909.178;Target=XP_015432867_1 712 761
contig_154	exonerate	nucleotide_to_protein_match	2040720	2040972	92.33	-	.	ID=match.55909.178;Target=XP_015432867_1 761 844
contig_154	exonerate	nucleotide_to_protein_match	2040396	2040646	92.33	-	.	ID=match.55909.178;Target=XP_015432867_1 844 896
contig_154	exonerate	nucleotide_to_protein_match	2040175	2040318	92.33	-	.	ID=match.55909.178;Target=XP_015432867_1 896 927
scaffold_721	exonerate	nucleotide_to_protein_match	6944341	6944493	91.46	+	.	ID=match.55909.179;Target=XP_003700962_2 10 61
scaffold_721	exonerate	nucleotide_to_protein_match	6944586	6944858	91.46	+	.	ID=match.55909.179;Target=XP_003700962_2 61 152
scaffold_721	exonerate	nucleotide_to_protein_match	6944931	6945116	91.46	+	.	ID=match.55909.179;Target=XP_003700962_2 152 214
scaffold_721	exonerate	nucleotide_to_protein_match	6945182	6945429	91.46	+	.	ID=match.55909.179;Target=XP_003700962_2 214 241
scaffold_721	exonerate	nucleotide_to_protein_match	6945519	6945709	91.46	+	.	ID=match.55909.179;Target=XP_003700962_2 241 295
scaffold_721	exonerate	nucleotide_to_protein_match	6945783	6946051	91.46	+	.	ID=match.55909.179;Target=XP_003700962_2 296 359
scaffold_721	exonerate	nucleotide_to_protein_match	6946127	6946339	91.46	+	.	ID=match.55909.179;Target=XP_003700962_2 360 449
scaffold_721	exonerate	nucleotide_to_protein_match	6946425	6946622	91.46	+	.	ID=match.55909.179;Target=XP_003700962_2 449 520
scaffold_14	exonerate	nucleotide_to_protein_match	1506967	1507080	92.23	-	.	ID=match.55909.180;Target=XP_031849529_1 1 39
scaffold_14	exonerate	nucleotide_to_protein_match	1506688	1506907	92.23	-	.	ID=match.55909.180;Target=XP_031849529_1 39 112
scaffold_14	exonerate	nucleotide_to_protein_match	1506396	1506628	92.23	-	.	ID=match.55909.180;Target=XP_031849529_1 113 190
scaffold_14	exonerate	nucleotide_to_protein_match	1506035	1506319	92.23	-	.	ID=match.55909.180;Target=XP_031849529_1 190 285
scaffold_74	exonerate	nucleotide_to_protein_match	10539039	10539107	97.29	-	.	ID=match.55909.181;Target=XP_012238199_1 1 24
scaffold_74	exonerate	nucleotide_to_protein_match	10538761	10538914	97.29	-	.	ID=match.55909.181;Target=XP_012238199_1 24 75
scaffold_74	exonerate	nucleotide_to_protein_match	10538437	10538681	97.29	-	.	ID=match.55909.181;Target=XP_012238199_1 76 157
scaffold_74	exonerate	nucleotide_to_protein_match	10537937	10538198	97.29	-	.	ID=match.55909.181;Target=XP_012238199_1 157 244
scaffold_74	exonerate	nucleotide_to_protein_match	10537484	10537851	97.29	-	.	ID=match.55909.181;Target=XP_012238199_1 245 367
scaffold_74	exonerate	nucleotide_to_protein_match	10537059	10537401	97.29	-	.	ID=match.55909.181;Target=XP_012238199_1 367 481
scaffold_74	exonerate	nucleotide_to_protein_match	10536819	10536988	97.29	-	.	ID=match.55909.181;Target=XP_012238199_1 482 538
scaffold_74	exonerate	nucleotide_to_protein_match	10536608	10536741	97.29	-	.	ID=match.55909.181;Target=XP_012238199_1 538 582
scaffold_74	exonerate	nucleotide_to_protein_match	10536262	10536520	97.29	-	.	ID=match.55909.181;Target=XP_012238199_1 583 669
contig_11	exonerate	nucleotide_to_protein_match	1473273	1473425	99.55	+	.	ID=match.55909.182;Target=XP_012239408_1 1 52
contig_11	exonerate	nucleotide_to_protein_match	1474530	1474815	99.55	+	.	ID=match.55909.182;Target=XP_012239408_1 52 147
contig_11	exonerate	nucleotide_to_protein_match	1474956	1475089	99.55	+	.	ID=match.55909.182;Target=XP_012239408_1 148 192
contig_11	exonerate	nucleotide_to_protein_match	1475184	1475394	99.55	+	.	ID=match.55909.182;Target=XP_012239408_1 192 262
contig_11	exonerate	nucleotide_to_protein_match	1475468	1475762	99.55	+	.	ID=match.55909.182;Target=XP_012239408_1 263 360
contig_11	exonerate	nucleotide_to_protein_match	1475859	1476076	99.55	+	.	ID=match.55909.182;Target=XP_012239408_1 361 433
contig_11	exonerate	nucleotide_to_protein_match	1476143	1476375	99.55	+	.	ID=match.55909.182;Target=XP_012239408_1 434 511
contig_11	exonerate	nucleotide_to_protein_match	1476446	1476572	99.55	+	.	ID=match.55909.182;Target=XP_012239408_1 511 553
contig_11	exonerate	nucleotide_to_protein_match	1476658	1476932	99.55	+	.	ID=match.55909.182;Target=XP_012239408_1 554 645
contig_11	exonerate	nucleotide_to_protein_match	1477003	1477092	99.55	+	.	ID=match.55909.182;Target=XP_012239408_1 645 675
contig_111	exonerate	nucleotide_to_protein_match	913715	913869	92.18	-	.	ID=match.55909.183;Target=XP_003703174_1 1 52
contig_111	exonerate	nucleotide_to_protein_match	913271	913364	92.18	-	.	ID=match.55909.183;Target=XP_003703174_1 53 84
contig_111	exonerate	nucleotide_to_protein_match	912238	913071	92.18	-	.	ID=match.55909.183;Target=XP_003703174_1 84 170
scaffold_49	exonerate	nucleotide_to_protein_match	8275785	8275954	96.65	+	.	ID=match.55909.184;Target=XP_012145143_1 9 65
scaffold_49	exonerate	nucleotide_to_protein_match	8276148	8276350	96.65	+	.	ID=match.55909.184;Target=XP_012145143_1 66 133
scaffold_49	exonerate	nucleotide_to_protein_match	8276419	8276850	96.65	+	.	ID=match.55909.184;Target=XP_012145143_1 134 277
scaffold_49	exonerate	nucleotide_to_protein_match	8276964	8277024	96.65	+	.	ID=match.55909.184;Target=XP_012145143_1 278 297
scaffold_49	exonerate	nucleotide_to_protein_match	8277094	8277244	96.65	+	.	ID=match.55909.184;Target=XP_012145143_1 298 348
scaffold_49	exonerate	nucleotide_to_protein_match	8277324	8277475	96.65	+	.	ID=match.55909.184;Target=XP_012145143_1 348 398
scaffold_49	exonerate	nucleotide_to_protein_match	8277556	8277850	96.65	+	.	ID=match.55909.184;Target=XP_012145143_1 399 497
scaffold_49	exonerate	nucleotide_to_protein_match	8277952	8278123	96.65	+	.	ID=match.55909.184;Target=XP_012145143_1 497 554
scaffold_49	exonerate	nucleotide_to_protein_match	8278210	8278435	96.65	+	.	ID=match.55909.184;Target=XP_012145143_1 555 629
scaffold_49	exonerate	nucleotide_to_protein_match	8278506	8278680	96.65	+	.	ID=match.55909.184;Target=XP_012145143_1 630 688
scaffold_49	exonerate	nucleotide_to_protein_match	8280531	8280740	96.65	+	.	ID=match.55909.184;Target=XP_012145143_1 688 758
scaffold_49	exonerate	nucleotide_to_protein_match	8280921	8281259	96.65	+	.	ID=match.55909.184;Target=XP_012145143_1 758 823
scaffold_49	exonerate	nucleotide_to_protein_match	8281492	8281727	96.65	+	.	ID=match.55909.184;Target=XP_012145143_1 827 865
scaffold_49	exonerate	nucleotide_to_protein_match	8282251	8282440	96.65	+	.	ID=match.55909.184;Target=XP_012145143_1 866 876
scaffold_49	exonerate	nucleotide_to_protein_match	8282523	8282933	96.65	+	.	ID=match.55909.184;Target=XP_012145143_1 876 954
scaffold_14	exonerate	nucleotide_to_protein_match	5096047	5096345	92.60	+	.	ID=match.55909.185;Target=XP_017766922_1 2 101
scaffold_14	exonerate	nucleotide_to_protein_match	5098186	5098311	92.60	+	.	ID=match.55909.185;Target=XP_017766922_1 102 143
scaffold_14	exonerate	nucleotide_to_protein_match	5098384	5098462	92.60	+	.	ID=match.55909.185;Target=XP_017766922_1 144 170
scaffold_14	exonerate	nucleotide_to_protein_match	5099283	5099338	92.60	+	.	ID=match.55909.185;Target=XP_017766922_1 170 188
scaffold_14	exonerate	nucleotide_to_protein_match	5099440	5101413	92.60	+	.	ID=match.55909.185;Target=XP_017766922_1 189 443
scaffold_14	exonerate	nucleotide_to_protein_match	5101498	5101668	92.60	+	.	ID=match.55909.185;Target=XP_017766922_1 444 847
scaffold_14	exonerate	nucleotide_to_protein_match	5102939	5103086	92.60	+	.	ID=match.55909.185;Target=XP_017766922_1 848 904
contig_60	exonerate	nucleotide_to_protein_match	5380722	5380810	99.45	-	.	ID=match.55909.186;Target=KOX69878_1 1 30
contig_60	exonerate	nucleotide_to_protein_match	5380600	5380660	99.45	-	.	ID=match.55909.186;Target=KOX69878_1 31 51
contig_60	exonerate	nucleotide_to_protein_match	5380379	5380532	99.45	-	.	ID=match.55909.186;Target=KOX69878_1 51 102
contig_60	exonerate	nucleotide_to_protein_match	5379886	5380106	99.45	-	.	ID=match.55909.186;Target=KOX69878_1 103 176
contig_60	exonerate	nucleotide_to_protein_match	5379611	5379814	99.45	-	.	ID=match.55909.186;Target=KOX69878_1 176 244
contig_60	exonerate	nucleotide_to_protein_match	5379173	5379532	99.45	-	.	ID=match.55909.186;Target=KOX69878_1 244 364
scaffold_14	exonerate	nucleotide_to_protein_match	6359565	6359707	97.53	-	.	ID=match.55909.187;Target=KOX68548_1 1 48
scaffold_14	exonerate	nucleotide_to_protein_match	6359370	6359494	97.53	-	.	ID=match.55909.187;Target=KOX68548_1 49 90
scaffold_14	exonerate	nucleotide_to_protein_match	6359184	6359294	97.53	-	.	ID=match.55909.187;Target=KOX68548_1 91 127
scaffold_14	exonerate	nucleotide_to_protein_match	6358880	6358995	97.53	-	.	ID=match.55909.187;Target=KOX68548_1 128 166
contig_631	exonerate	nucleotide_to_protein_match	2398366	2398485	88.51	-	.	ID=match.55909.188;Target=XP_012249635_1 1 41
contig_631	exonerate	nucleotide_to_protein_match	2398169	2398291	88.51	-	.	ID=match.55909.188;Target=XP_012249635_1 41 82
contig_631	exonerate	nucleotide_to_protein_match	2397938	2398096	88.51	-	.	ID=match.55909.188;Target=XP_012249635_1 82 135
contig_631	exonerate	nucleotide_to_protein_match	2397657	2397804	88.51	-	.	ID=match.55909.188;Target=XP_012249635_1 135 184
contig_631	exonerate	nucleotide_to_protein_match	2397304	2397594	88.51	-	.	ID=match.55909.188;Target=XP_012249635_1 185 281
contig_631	exonerate	nucleotide_to_protein_match	2397025	2397188	88.51	-	.	ID=match.55909.188;Target=XP_012249635_1 282 336
contig_631	exonerate	nucleotide_to_protein_match	2396698	2396941	88.51	-	.	ID=match.55909.188;Target=XP_012249635_1 336 417
contig_631	exonerate	nucleotide_to_protein_match	2396384	2396617	88.51	-	.	ID=match.55909.188;Target=XP_012249635_1 418 495
contig_631	exonerate	nucleotide_to_protein_match	2396172	2396326	88.51	-	.	ID=match.55909.188;Target=XP_012249635_1 496 547
contig_631	exonerate	nucleotide_to_protein_match	2395769	2396062	88.51	-	.	ID=match.55909.188;Target=XP_012249635_1 547 645
contig_631	exonerate	nucleotide_to_protein_match	2395604	2395693	88.51	-	.	ID=match.55909.188;Target=XP_012249635_1 645 675
contig_97	exonerate	nucleotide_to_protein_match	62441	62509	88.11	-	.	ID=match.55909.189;Target=XP_033337959_1 1 24
contig_97	exonerate	nucleotide_to_protein_match	62187	62347	88.11	-	.	ID=match.55909.189;Target=XP_033337959_1 24 77
contig_97	exonerate	nucleotide_to_protein_match	61482	61683	88.11	-	.	ID=match.55909.189;Target=XP_033337959_1 78 145
contig_60	exonerate	nucleotide_to_protein_match	9462591	9462657	96.46	-	.	ID=match.55909.190;Target=XP_033331009_1 1 23
contig_60	exonerate	nucleotide_to_protein_match	9462303	9462451	96.46	-	.	ID=match.55909.190;Target=XP_033331009_1 24 73
contig_60	exonerate	nucleotide_to_protein_match	9461954	9462233	96.46	-	.	ID=match.55909.190;Target=XP_033331009_1 73 166
contig_60	exonerate	nucleotide_to_protein_match	9461515	9461772	96.46	-	.	ID=match.55909.190;Target=XP_033331009_1 167 252
contig_60	exonerate	nucleotide_to_protein_match	9460969	9461109	96.46	-	.	ID=match.55909.190;Target=XP_033331009_1 253 299
contig_60	exonerate	nucleotide_to_protein_match	9460581	9460739	96.46	-	.	ID=match.55909.190;Target=XP_033331009_1 300 352
contig_60	exonerate	nucleotide_to_protein_match	9460341	9460514	96.46	-	.	ID=match.55909.190;Target=XP_033331009_1 353 410
contig_60	exonerate	nucleotide_to_protein_match	9460021	9460275	96.46	-	.	ID=match.55909.190;Target=XP_033331009_1 411 495
contig_60	exonerate	nucleotide_to_protein_match	9459667	9459948	96.46	-	.	ID=match.55909.190;Target=XP_033331009_1 496 589
contig_60	exonerate	nucleotide_to_protein_match	9459443	9459573	96.46	-	.	ID=match.55909.190;Target=XP_033331009_1 590 633
contig_60	exonerate	nucleotide_to_protein_match	9459283	9459360	96.46	-	.	ID=match.55909.190;Target=XP_033331009_1 633 659
contig_22	exonerate	nucleotide_to_protein_match	9141503	9141539	91.41	-	.	ID=match.55909.191;Target=XP_026297298_1 1 13
contig_22	exonerate	nucleotide_to_protein_match	9141315	9141403	91.41	-	.	ID=match.55909.191;Target=XP_026297298_1 14 43
contig_22	exonerate	nucleotide_to_protein_match	9140957	9141134	91.41	-	.	ID=match.55909.191;Target=XP_026297298_1 43 102
contig_22	exonerate	nucleotide_to_protein_match	9140503	9140866	91.41	-	.	ID=match.55909.191;Target=XP_026297298_1 103 223
contig_22	exonerate	nucleotide_to_protein_match	9140130	9140434	91.41	-	.	ID=match.55909.191;Target=XP_026297298_1 224 325
contig_22	exonerate	nucleotide_to_protein_match	9139885	9140047	91.41	-	.	ID=match.55909.191;Target=XP_026297298_1 326 379
contig_22	exonerate	nucleotide_to_protein_match	9139418	9139806	91.41	-	.	ID=match.55909.191;Target=XP_026297298_1 380 509
contig_22	exonerate	nucleotide_to_protein_match	9139155	9139342	91.41	-	.	ID=match.55909.191;Target=XP_026297298_1 510 572
contig_22	exonerate	nucleotide_to_protein_match	9138770	9139078	91.41	-	.	ID=match.55909.191;Target=XP_026297298_1 572 675
contig_22	exonerate	nucleotide_to_protein_match	9138502	9138690	91.41	-	.	ID=match.55909.191;Target=XP_026297298_1 675 738
contig_22	exonerate	nucleotide_to_protein_match	9138166	9138417	91.41	-	.	ID=match.55909.191;Target=XP_026297298_1 738 787
contig_125	exonerate	nucleotide_to_protein_match	3371143	3372354	90.94	+	.	ID=match.55909.192;Target=XP_024227632_1 3 407
contig_125	exonerate	nucleotide_to_protein_match	3372422	3373128	90.94	+	.	ID=match.55909.192;Target=XP_024227632_1 407 642
contig_125	exonerate	nucleotide_to_protein_match	3373778	3374102	90.94	+	.	ID=match.55909.192;Target=XP_024227632_1 643 751
contig_125	exonerate	nucleotide_to_protein_match	3374198	3374464	90.94	+	.	ID=match.55909.192;Target=XP_024227632_1 751 840
contig_125	exonerate	nucleotide_to_protein_match	3374852	3375005	90.94	+	.	ID=match.55909.192;Target=XP_024227632_1 840 891
contig_125	exonerate	nucleotide_to_protein_match	3375086	3375298	90.94	+	.	ID=match.55909.192;Target=XP_024227632_1 892 962
contig_125	exonerate	nucleotide_to_protein_match	3375371	3376097	90.94	+	.	ID=match.55909.192;Target=XP_024227632_1 963 1204
contig_125	exonerate	nucleotide_to_protein_match	3376167	3376486	90.94	+	.	ID=match.55909.192;Target=XP_024227632_1 1205 1209
contig_125	exonerate	nucleotide_to_protein_match	3376554	3377047	90.94	+	.	ID=match.55909.192;Target=XP_024227632_1 1211 1313
scaffold_49	exonerate	nucleotide_to_protein_match	974245	974366	99.22	-	.	ID=match.55909.193;Target=XP_017757917_1 1 29
scaffold_49	exonerate	nucleotide_to_protein_match	971792	973979	99.22	-	.	ID=match.55909.193;Target=XP_017757917_1 30 42
scaffold_6	exonerate	nucleotide_to_protein_match	10041072	10041160	92.44	-	.	ID=match.55909.194;Target=KAF3429068_1 1 30
scaffold_6	exonerate	nucleotide_to_protein_match	10040361	10040952	92.44	-	.	ID=match.55909.194;Target=KAF3429068_1 31 39
contig_121	exonerate	nucleotide_to_protein_match	3378685	3378820	97.39	-	.	ID=match.55909.195;Target=XP_031838746_1 1 46
contig_121	exonerate	nucleotide_to_protein_match	3371432	3377338	97.39	-	.	ID=match.55909.195;Target=XP_031838746_1 47 2015
contig_121	exonerate	nucleotide_to_protein_match	3371095	3371186	97.39	-	.	ID=match.55909.195;Target=XP_031838746_1 2016 2046
contig_121	exonerate	nucleotide_to_protein_match	3370923	3371027	97.39	-	.	ID=match.55909.195;Target=XP_031838746_1 2046 2081
contig_121	exonerate	nucleotide_to_protein_match	3370683	3370825	97.39	-	.	ID=match.55909.195;Target=XP_031838746_1 2081 2128
contig_121	exonerate	nucleotide_to_protein_match	3370448	3370505	97.39	-	.	ID=match.55909.195;Target=XP_031838746_1 2129 2148
scaffold_52	exonerate	nucleotide_to_protein_match	2923307	2924239	99.04	+	.	ID=match.55909.196;Target=KOX69056_1 1 312
contig_631	exonerate	nucleotide_to_protein_match	2420901	2420966	95.47	+	.	ID=match.55909.197;Target=KAF3424178_1 1 23
contig_631	exonerate	nucleotide_to_protein_match	2421412	2421483	95.47	+	.	ID=match.55909.197;Target=KAF3424178_1 23 47
contig_631	exonerate	nucleotide_to_protein_match	2421555	2421689	95.47	+	.	ID=match.55909.197;Target=KAF3424178_1 47 92
contig_631	exonerate	nucleotide_to_protein_match	2421752	2422030	95.47	+	.	ID=match.55909.197;Target=KAF3424178_1 92 185
contig_631	exonerate	nucleotide_to_protein_match	2422124	2422333	95.47	+	.	ID=match.55909.197;Target=KAF3424178_1 185 255
contig_631	exonerate	nucleotide_to_protein_match	2422577	2422609	95.47	+	.	ID=match.55909.197;Target=KAF3424178_1 255 266
contig_94	exonerate	nucleotide_to_protein_match	62548	62968	93.52	+	.	ID=match.55909.198;Target=KOX68006_1 1 110
contig_94	exonerate	nucleotide_to_protein_match	63221	63458	93.52	+	.	ID=match.55909.198;Target=KOX68006_1 110 139
contig_51	exonerate	nucleotide_to_protein_match	816513	816989	97.58	-	.	ID=match.55909.199;Target=KAF3426012_1 1 160
contig_51	exonerate	nucleotide_to_protein_match	815581	816065	97.58	-	.	ID=match.55909.199;Target=KAF3426012_1 160 321
contig_51	exonerate	nucleotide_to_protein_match	815221	815414	97.58	-	.	ID=match.55909.199;Target=KAF3426012_1 322 386
contig_51	exonerate	nucleotide_to_protein_match	814809	815119	97.58	-	.	ID=match.55909.199;Target=KAF3426012_1 387 490
contig_51	exonerate	nucleotide_to_protein_match	814655	814711	97.58	-	.	ID=match.55909.199;Target=KAF3426012_1 490 509
contig_51	exonerate	nucleotide_to_protein_match	814395	814574	97.58	-	.	ID=match.55909.199;Target=KAF3426012_1 509 569
contig_51	exonerate	nucleotide_to_protein_match	814271	814309	97.58	-	.	ID=match.55909.199;Target=KAF3426012_1 569 582
scaffold_74	exonerate	nucleotide_to_protein_match	2267243	2267383	91.41	-	.	ID=match.55909.200;Target=XP_017792349_1 1 48
scaffold_74	exonerate	nucleotide_to_protein_match	2266687	2267070	91.41	-	.	ID=match.55909.200;Target=XP_017792349_1 48 176
scaffold_74	exonerate	nucleotide_to_protein_match	2265207	2266611	91.41	-	.	ID=match.55909.200;Target=XP_017792349_1 176 227
scaffold_74	exonerate	nucleotide_to_protein_match	2264893	2265131	91.41	-	.	ID=match.55909.200;Target=XP_017792349_1 228 252
scaffold_49	exonerate	nucleotide_to_protein_match	3304134	3304274	93.17	-	.	ID=match.55909.201;Target=XP_015439932_1 1 48
scaffold_49	exonerate	nucleotide_to_protein_match	3303915	3304028	93.17	-	.	ID=match.55909.201;Target=XP_015439932_1 48 86
scaffold_49	exonerate	nucleotide_to_protein_match	3303685	3303811	93.17	-	.	ID=match.55909.201;Target=XP_015439932_1 86 128
scaffold_49	exonerate	nucleotide_to_protein_match	3303294	3303400	93.17	-	.	ID=match.55909.201;Target=XP_015439932_1 129 164
scaffold_49	exonerate	nucleotide_to_protein_match	3303194	3303227	93.17	-	.	ID=match.55909.201;Target=XP_015439932_1 164 175
scaffold_49	exonerate	nucleotide_to_protein_match	3302746	3302922	93.17	-	.	ID=match.55909.201;Target=XP_015439932_1 176 234
scaffold_49	exonerate	nucleotide_to_protein_match	3302454	3302656	93.17	-	.	ID=match.55909.201;Target=XP_015439932_1 235 302
scaffold_49	exonerate	nucleotide_to_protein_match	3302012	3302347	93.17	-	.	ID=match.55909.201;Target=XP_015439932_1 302 414
contig_60	exonerate	nucleotide_to_protein_match	2281117	2281160	90.40	+	.	ID=match.55909.202;Target=XP_026301037_1 1 15
contig_60	exonerate	nucleotide_to_protein_match	2283379	2283751	90.40	+	.	ID=match.55909.202;Target=XP_026301037_1 16 140
contig_60	exonerate	nucleotide_to_protein_match	2283833	2284055	90.40	+	.	ID=match.55909.202;Target=XP_026301037_1 140 214
contig_60	exonerate	nucleotide_to_protein_match	2284150	2284502	90.40	+	.	ID=match.55909.202;Target=XP_026301037_1 215 332
contig_60	exonerate	nucleotide_to_protein_match	2284572	2284794	90.40	+	.	ID=match.55909.202;Target=XP_026301037_1 332 406
contig_60	exonerate	nucleotide_to_protein_match	2284864	2285189	90.40	+	.	ID=match.55909.202;Target=XP_026301037_1 407 443
contig_60	exonerate	nucleotide_to_protein_match	2285269	2285497	90.40	+	.	ID=match.55909.202;Target=XP_026301037_1 443 496
contig_60	exonerate	nucleotide_to_protein_match	2285649	2287561	90.40	+	.	ID=match.55909.202;Target=XP_026301037_1 496 512
contig_37	exonerate	nucleotide_to_protein_match	164593	164634	92.66	-	.	ID=match.55909.203;Target=XP_015428505_1 1 15
contig_37	exonerate	nucleotide_to_protein_match	164406	164517	92.66	-	.	ID=match.55909.203;Target=XP_015428505_1 15 52
contig_37	exonerate	nucleotide_to_protein_match	163950	164329	92.66	-	.	ID=match.55909.203;Target=XP_015428505_1 53 162
contig_83	exonerate	nucleotide_to_protein_match	1474093	1474225	99.65	-	.	ID=match.55909.204;Target=KOX72887_1 1 45
contig_83	exonerate	nucleotide_to_protein_match	1473759	1473901	99.65	-	.	ID=match.55909.204;Target=KOX72887_1 46 93
contig_83	exonerate	nucleotide_to_protein_match	1473522	1473674	99.65	-	.	ID=match.55909.204;Target=KOX72887_1 93 144
contig_83	exonerate	nucleotide_to_protein_match	1473328	1473452	99.65	-	.	ID=match.55909.204;Target=KOX72887_1 144 185
contig_83	exonerate	nucleotide_to_protein_match	1473117	1473250	99.65	-	.	ID=match.55909.204;Target=KOX72887_1 186 230
contig_83	exonerate	nucleotide_to_protein_match	1472859	1473037	99.65	-	.	ID=match.55909.204;Target=KOX72887_1 231 290
scaffold_52	exonerate	nucleotide_to_protein_match	1166681	1166884	97.03	+	.	ID=match.55909.205;Target=XP_026298271_1 38 106
scaffold_52	exonerate	nucleotide_to_protein_match	1167721	1167856	97.03	+	.	ID=match.55909.205;Target=XP_026298271_1 106 151
scaffold_52	exonerate	nucleotide_to_protein_match	1168598	1168737	97.03	+	.	ID=match.55909.205;Target=XP_026298271_1 152 198
scaffold_52	exonerate	nucleotide_to_protein_match	1169957	1170224	97.03	+	.	ID=match.55909.205;Target=XP_026298271_1 198 287
scaffold_52	exonerate	nucleotide_to_protein_match	1172124	1172191	97.03	+	.	ID=match.55909.205;Target=XP_026298271_1 288 290
scaffold_6	exonerate	nucleotide_to_protein_match	8548061	8548142	98.16	+	.	ID=match.55909.206;Target=XP_031843861_1 11 38
scaffold_6	exonerate	nucleotide_to_protein_match	8548262	8548581	98.16	+	.	ID=match.55909.206;Target=XP_031843861_1 39 145
scaffold_6	exonerate	nucleotide_to_protein_match	8548652	8548741	98.16	+	.	ID=match.55909.206;Target=XP_031843861_1 145 175
scaffold_127	exonerate	nucleotide_to_protein_match	2993513	2993920	97.06	-	.	ID=match.55909.207;Target=XP_015434156_1 1 137
contig_2	exonerate	nucleotide_to_protein_match	249115	249242	87.08	-	.	ID=match.55909.208;Target=XP_017798631_1 1 43
contig_2	exonerate	nucleotide_to_protein_match	248675	248883	87.08	-	.	ID=match.55909.208;Target=XP_017798631_1 44 113
contig_2	exonerate	nucleotide_to_protein_match	248426	248601	87.08	-	.	ID=match.55909.208;Target=XP_017798631_1 114 172
contig_2	exonerate	nucleotide_to_protein_match	248232	248351	87.08	-	.	ID=match.55909.208;Target=XP_017798631_1 172 212
scaffold_74	exonerate	nucleotide_to_protein_match	10081800	10082895	85.26	+	.	ID=match.55909.209;Target=XP_012237425_1 25 121
scaffold_74	exonerate	nucleotide_to_protein_match	10082958	10083523	85.26	+	.	ID=match.55909.209;Target=XP_012237425_1 124 208
scaffold_74	exonerate	nucleotide_to_protein_match	10083608	10084207	85.26	+	.	ID=match.55909.209;Target=XP_012237425_1 209 393
contig_11	exonerate	nucleotide_to_protein_match	24247	24411	90.68	+	.	ID=match.55909.210;Target=XP_012242842_1 1 56
contig_11	exonerate	nucleotide_to_protein_match	24497	24636	90.68	+	.	ID=match.55909.210;Target=XP_012242842_1 56 102
contig_11	exonerate	nucleotide_to_protein_match	24721	24981	90.68	+	.	ID=match.55909.210;Target=XP_012242842_1 103 189
contig_11	exonerate	nucleotide_to_protein_match	25055	27050	90.68	+	.	ID=match.55909.210;Target=XP_012242842_1 190 344
contig_60	exonerate	nucleotide_to_protein_match	2517710	2517778	87.96	+	.	ID=match.55909.211;Target=XP_031842787_1 1 24
contig_60	exonerate	nucleotide_to_protein_match	2518823	2518882	87.96	+	.	ID=match.55909.211;Target=XP_031842787_1 24 44
contig_60	exonerate	nucleotide_to_protein_match	2518956	2519141	87.96	+	.	ID=match.55909.211;Target=XP_031842787_1 45 107
contig_60	exonerate	nucleotide_to_protein_match	2519206	2519441	87.96	+	.	ID=match.55909.211;Target=XP_031842787_1 107 185
contig_60	exonerate	nucleotide_to_protein_match	2519545	2519773	87.96	+	.	ID=match.55909.211;Target=XP_031842787_1 186 262
contig_60	exonerate	nucleotide_to_protein_match	2519960	2520178	87.96	+	.	ID=match.55909.211;Target=XP_031842787_1 262 335
contig_60	exonerate	nucleotide_to_protein_match	2520252	2520401	87.96	+	.	ID=match.55909.211;Target=XP_031842787_1 335 385
contig_171	exonerate	nucleotide_to_protein_match	472949	473111	92.45	+	.	ID=match.55909.212;Target=XP_003401411_1 43 97
contig_171	exonerate	nucleotide_to_protein_match	473593	473948	92.45	+	.	ID=match.55909.212;Target=XP_003401411_1 98 216
contig_171	exonerate	nucleotide_to_protein_match	474352	474451	92.45	+	.	ID=match.55909.212;Target=XP_003401411_1 216 249
contig_171	exonerate	nucleotide_to_protein_match	474863	475217	92.45	+	.	ID=match.55909.212;Target=XP_003401411_1 250 367
contig_171	exonerate	nucleotide_to_protein_match	476016	476286	92.45	+	.	ID=match.55909.212;Target=XP_003401411_1 368 458
contig_171	exonerate	nucleotide_to_protein_match	476811	476885	92.45	+	.	ID=match.55909.212;Target=XP_003401411_1 458 483
scaffold_49	exonerate	nucleotide_to_protein_match	15205156	15205305	91.04	+	.	ID=match.55909.213;Target=XP_015439982_1 1 51
scaffold_49	exonerate	nucleotide_to_protein_match	15205362	15205473	91.04	+	.	ID=match.55909.213;Target=XP_015439982_1 51 88
scaffold_49	exonerate	nucleotide_to_protein_match	15205551	15205645	91.04	+	.	ID=match.55909.213;Target=XP_015439982_1 89 120
scaffold_49	exonerate	nucleotide_to_protein_match	15205737	15205915	91.04	+	.	ID=match.55909.213;Target=XP_015439982_1 120 179
scaffold_49	exonerate	nucleotide_to_protein_match	15205991	15206318	91.04	+	.	ID=match.55909.213;Target=XP_015439982_1 180 289
scaffold_49	exonerate	nucleotide_to_protein_match	15206383	15206595	91.04	+	.	ID=match.55909.213;Target=XP_015439982_1 289 319
scaffold_127	exonerate	nucleotide_to_protein_match	2996842	2996992	97.62	+	.	ID=match.55909.214;Target=KOX74215_1 1 51
scaffold_127	exonerate	nucleotide_to_protein_match	2997079	2997429	97.62	+	.	ID=match.55909.214;Target=KOX74215_1 52 168
scaffold_127	exonerate	nucleotide_to_protein_match	2997504	2997733	97.62	+	.	ID=match.55909.214;Target=KOX74215_1 169 245
scaffold_127	exonerate	nucleotide_to_protein_match	2997831	2997986	97.62	+	.	ID=match.55909.214;Target=KOX74215_1 245 297
contig_23	exonerate	nucleotide_to_protein_match	2859096	2859199	93.71	+	.	ID=match.55909.215;Target=XP_015434072_1 19 53
contig_23	exonerate	nucleotide_to_protein_match	2859334	2859437	93.71	+	.	ID=match.55909.215;Target=XP_015434072_1 54 88
contig_23	exonerate	nucleotide_to_protein_match	2859934	2860261	93.71	+	.	ID=match.55909.215;Target=XP_015434072_1 89 197
contig_23	exonerate	nucleotide_to_protein_match	2860782	2861054	93.71	+	.	ID=match.55909.215;Target=XP_015434072_1 198 288
contig_23	exonerate	nucleotide_to_protein_match	2861280	2861436	93.71	+	.	ID=match.55909.215;Target=XP_015434072_1 289 341
contig_121	exonerate	nucleotide_to_protein_match	1685212	1686477	99.53	-	.	ID=match.55909.216;Target=XP_012247000_1 1 423
contig_11	exonerate	nucleotide_to_protein_match	1505314	1505427	98.81	+	.	ID=match.55909.217;Target=XP_024222545_1 1 39
contig_11	exonerate	nucleotide_to_protein_match	1505505	1505778	98.81	+	.	ID=match.55909.217;Target=XP_024222545_1 39 130
contig_11	exonerate	nucleotide_to_protein_match	1505867	1506242	98.81	+	.	ID=match.55909.217;Target=XP_024222545_1 131 255
contig_11	exonerate	nucleotide_to_protein_match	1506325	1506821	98.81	+	.	ID=match.55909.217;Target=XP_024222545_1 256 421
contig_11	exonerate	nucleotide_to_protein_match	1506906	1507168	98.81	+	.	ID=match.55909.217;Target=XP_024222545_1 422 509
contig_23	exonerate	nucleotide_to_protein_match	241626	241717	89.94	-	.	ID=match.55909.218;Target=XP_012164775_1 1 31
contig_23	exonerate	nucleotide_to_protein_match	241192	241276	89.94	-	.	ID=match.55909.218;Target=XP_012164775_1 32 60
contig_23	exonerate	nucleotide_to_protein_match	240928	241110	89.94	-	.	ID=match.55909.218;Target=XP_012164775_1 60 121
contig_23	exonerate	nucleotide_to_protein_match	240736	240848	89.94	-	.	ID=match.55909.218;Target=XP_012164775_1 121 158
contig_23	exonerate	nucleotide_to_protein_match	240498	240636	89.94	-	.	ID=match.55909.218;Target=XP_012164775_1 159 205
contig_23	exonerate	nucleotide_to_protein_match	240191	240388	89.94	-	.	ID=match.55909.218;Target=XP_012164775_1 205 271
contig_23	exonerate	nucleotide_to_protein_match	239844	240120	89.94	-	.	ID=match.55909.218;Target=XP_012164775_1 271 363
contig_23	exonerate	nucleotide_to_protein_match	239173	239530	89.94	-	.	ID=match.55909.218;Target=XP_012164775_1 364 482
contig_23	exonerate	nucleotide_to_protein_match	238635	238692	89.94	-	.	ID=match.55909.218;Target=XP_012164775_1 483 502
contig_62	exonerate	nucleotide_to_protein_match	2441133	2441180	96.60	-	.	ID=match.55909.219;Target=XP_012171722_1 1 17
contig_62	exonerate	nucleotide_to_protein_match	2439032	2439373	96.60	-	.	ID=match.55909.219;Target=XP_012171722_1 17 131
contig_62	exonerate	nucleotide_to_protein_match	2438809	2438889	96.60	-	.	ID=match.55909.219;Target=XP_012171722_1 131 158
contig_62	exonerate	nucleotide_to_protein_match	2435323	2438731	96.60	-	.	ID=match.55909.219;Target=XP_012171722_1 158 910
contig_62	exonerate	nucleotide_to_protein_match	2434217	2434494	96.60	-	.	ID=match.55909.219;Target=XP_012171722_1 910 1293
scaffold_71	exonerate	nucleotide_to_protein_match	2491626	2492448	91.09	+	.	ID=match.55909.220;Target=XP_031831172_1 1 275
scaffold_71	exonerate	nucleotide_to_protein_match	2492846	2493339	91.09	+	.	ID=match.55909.220;Target=XP_031831172_1 276 440
scaffold_71	exonerate	nucleotide_to_protein_match	2494372	2494437	91.09	+	.	ID=match.55909.220;Target=XP_031831172_1 440 462
contig_94	exonerate	nucleotide_to_protein_match	3229829	3231100	95.28	+	.	ID=match.55909.221;Target=XP_003400373_1 20 444
contig_2	exonerate	nucleotide_to_protein_match	4102213	4102415	97.22	-	.	ID=match.55909.222;Target=KOX79227_1 1 68
contig_2	exonerate	nucleotide_to_protein_match	4102014	4102134	97.22	-	.	ID=match.55909.222;Target=KOX79227_1 69 109
contig_2	exonerate	nucleotide_to_protein_match	4101815	4101925	97.22	-	.	ID=match.55909.222;Target=KOX79227_1 109 146
contig_60	exonerate	nucleotide_to_protein_match	11345177	11345219	99.41	+	.	ID=match.55909.223;Target=XP_033342663_1 1 15
contig_60	exonerate	nucleotide_to_protein_match	11345639	11345850	99.41	+	.	ID=match.55909.223;Target=XP_033342663_1 16 86
contig_60	exonerate	nucleotide_to_protein_match	11345914	11346123	99.41	+	.	ID=match.55909.223;Target=XP_033342663_1 86 156
contig_60	exonerate	nucleotide_to_protein_match	11346203	11346247	99.41	+	.	ID=match.55909.223;Target=XP_033342663_1 156 171
scaffold_71	exonerate	nucleotide_to_protein_match	7947540	7947628	98.92	-	.	ID=match.55909.224;Target=KOX80596_1 1 30
scaffold_71	exonerate	nucleotide_to_protein_match	7946460	7946527	98.92	-	.	ID=match.55909.224;Target=KOX80596_1 31 53
scaffold_71	exonerate	nucleotide_to_protein_match	7946258	7946357	98.92	-	.	ID=match.55909.224;Target=KOX80596_1 54 86
scaffold_71	exonerate	nucleotide_to_protein_match	7946127	7946204	98.92	-	.	ID=match.55909.224;Target=KOX80596_1 87 112
scaffold_71	exonerate	nucleotide_to_protein_match	7945723	7946000	98.92	-	.	ID=match.55909.224;Target=KOX80596_1 113 205
scaffold_71	exonerate	nucleotide_to_protein_match	7945480	7945678	98.92	-	.	ID=match.55909.224;Target=KOX80596_1 206 271
scaffold_71	exonerate	nucleotide_to_protein_match	7945191	7945380	98.92	-	.	ID=match.55909.224;Target=KOX80596_1 272 335
scaffold_71	exonerate	nucleotide_to_protein_match	7944938	7945113	98.92	-	.	ID=match.55909.224;Target=KOX80596_1 335 393
scaffold_71	exonerate	nucleotide_to_protein_match	7944583	7944855	98.92	-	.	ID=match.55909.224;Target=KOX80596_1 394 484
scaffold_71	exonerate	nucleotide_to_protein_match	7944408	7944507	98.92	-	.	ID=match.55909.224;Target=KOX80596_1 485 518
scaffold_71	exonerate	nucleotide_to_protein_match	7943765	7944146	98.92	-	.	ID=match.55909.224;Target=KOX80596_1 518 645
scaffold_71	exonerate	nucleotide_to_protein_match	7943497	7943635	98.92	-	.	ID=match.55909.224;Target=KOX80596_1 646 691
scaffold_71	exonerate	nucleotide_to_protein_match	7942959	7943415	98.92	-	.	ID=match.55909.224;Target=KOX80596_1 692 844
scaffold_71	exonerate	nucleotide_to_protein_match	7942607	7942869	98.92	-	.	ID=match.55909.224;Target=KOX80596_1 844 931
scaffold_71	exonerate	nucleotide_to_protein_match	7941392	7942529	98.92	-	.	ID=match.55909.224;Target=KOX80596_1 932 1311
scaffold_71	exonerate	nucleotide_to_protein_match	7940898	7941317	98.92	-	.	ID=match.55909.224;Target=KOX80596_1 1311 1451
scaffold_71	exonerate	nucleotide_to_protein_match	7940513	7940823	98.92	-	.	ID=match.55909.224;Target=KOX80596_1 1451 1554
scaffold_71	exonerate	nucleotide_to_protein_match	7940243	7940444	98.92	-	.	ID=match.55909.224;Target=KOX80596_1 1555 1622
scaffold_71	exonerate	nucleotide_to_protein_match	7939796	7940170	98.92	-	.	ID=match.55909.224;Target=KOX80596_1 1622 1747
scaffold_71	exonerate	nucleotide_to_protein_match	7939549	7939685	98.92	-	.	ID=match.55909.224;Target=KOX80596_1 1747 1792
scaffold_71	exonerate	nucleotide_to_protein_match	7939278	7939434	98.92	-	.	ID=match.55909.224;Target=KOX80596_1 1793 1845
scaffold_71	exonerate	nucleotide_to_protein_match	7938828	7939199	98.92	-	.	ID=match.55909.224;Target=KOX80596_1 1845 1969
scaffold_71	exonerate	nucleotide_to_protein_match	7938621	7938759	98.92	-	.	ID=match.55909.224;Target=KOX80596_1 1969 2015
scaffold_71	exonerate	nucleotide_to_protein_match	7938279	7938450	98.92	-	.	ID=match.55909.224;Target=KOX80596_1 2016 2072
scaffold_71	exonerate	nucleotide_to_protein_match	7937988	7938199	98.92	-	.	ID=match.55909.224;Target=KOX80596_1 2073 2143
scaffold_71	exonerate	nucleotide_to_protein_match	7937753	7937905	98.92	-	.	ID=match.55909.224;Target=KOX80596_1 2144 2194
scaffold_71	exonerate	nucleotide_to_protein_match	7937475	7937670	98.92	-	.	ID=match.55909.224;Target=KOX80596_1 2195 2252
scaffold_71	exonerate	nucleotide_to_protein_match	7936581	7936748	98.92	-	.	ID=match.55909.224;Target=KOX80596_1 2256 2263
scaffold_71	exonerate	nucleotide_to_protein_match	7936390	7936495	98.92	-	.	ID=match.55909.224;Target=KOX80596_1 2264 2319
scaffold_71	exonerate	nucleotide_to_protein_match	7934177	7934377	98.92	-	.	ID=match.55909.224;Target=KOX80596_1 2320 2355
contig_60	exonerate	nucleotide_to_protein_match	2835326	2835394	97.40	+	.	ID=match.55909.225;Target=KOX79864_1 3 26
contig_60	exonerate	nucleotide_to_protein_match	2836141	2836224	97.40	+	.	ID=match.55909.225;Target=KOX79864_1 26 54
contig_60	exonerate	nucleotide_to_protein_match	2836323	2836570	97.40	+	.	ID=match.55909.225;Target=KOX79864_1 54 136
contig_60	exonerate	nucleotide_to_protein_match	2836663	2836726	97.40	+	.	ID=match.55909.225;Target=KOX79864_1 137 158
scaffold_71	exonerate	nucleotide_to_protein_match	7739221	7740348	95.21	-	.	ID=match.55909.226;Target=ACT1_MESFR 1 377
contig_140	exonerate	nucleotide_to_protein_match	31556	31750	90.33	-	.	ID=match.55909.227;Target=XP_031845403_1 1 11
contig_140	exonerate	nucleotide_to_protein_match	31199	31415	90.33	-	.	ID=match.55909.227;Target=XP_031845403_1 11 65
contig_140	exonerate	nucleotide_to_protein_match	30784	31110	90.33	-	.	ID=match.55909.227;Target=XP_031845403_1 65 137
contig_140	exonerate	nucleotide_to_protein_match	30491	30705	90.33	-	.	ID=match.55909.227;Target=XP_031845403_1 138 246
contig_140	exonerate	nucleotide_to_protein_match	30140	30403	90.33	-	.	ID=match.55909.227;Target=XP_031845403_1 247 318
contig_140	exonerate	nucleotide_to_protein_match	29697	30052	90.33	-	.	ID=match.55909.227;Target=XP_031845403_1 318 406
contig_140	exonerate	nucleotide_to_protein_match	29443	29617	90.33	-	.	ID=match.55909.227;Target=XP_031845403_1 406 524
contig_11	exonerate	nucleotide_to_protein_match	2450982	2451215	94.39	+	.	ID=match.55909.228;Target=XP_017789687_1 1 79
contig_11	exonerate	nucleotide_to_protein_match	2451363	2451538	94.39	+	.	ID=match.55909.228;Target=XP_017789687_1 79 137
contig_11	exonerate	nucleotide_to_protein_match	2451615	2451999	94.39	+	.	ID=match.55909.228;Target=XP_017789687_1 138 266
contig_11	exonerate	nucleotide_to_protein_match	2452068	2452250	94.39	+	.	ID=match.55909.228;Target=XP_017789687_1 266 327
contig_11	exonerate	nucleotide_to_protein_match	2452329	2452454	94.39	+	.	ID=match.55909.228;Target=XP_017789687_1 327 369
contig_11	exonerate	nucleotide_to_protein_match	2452530	2452718	94.39	+	.	ID=match.55909.228;Target=XP_017789687_1 369 432
contig_11	exonerate	nucleotide_to_protein_match	2452823	2452882	94.39	+	.	ID=match.55909.228;Target=XP_017789687_1 432 452
contig_11	exonerate	nucleotide_to_protein_match	2452956	2453159	94.39	+	.	ID=match.55909.228;Target=XP_017789687_1 452 520
contig_11	exonerate	nucleotide_to_protein_match	2453239	2453661	94.39	+	.	ID=match.55909.228;Target=XP_017789687_1 520 661
contig_22	exonerate	nucleotide_to_protein_match	10942866	10943049	87.04	+	.	ID=match.55909.229;Target=XP_024224109_1 1 62
contig_22	exonerate	nucleotide_to_protein_match	10943190	10947514	87.04	+	.	ID=match.55909.229;Target=XP_024224109_1 63 156
contig_22	exonerate	nucleotide_to_protein_match	10947757	10947912	87.04	+	.	ID=match.55909.229;Target=XP_024224109_1 156 1174
contig_22	exonerate	nucleotide_to_protein_match	10948012	10948315	87.04	+	.	ID=match.55909.229;Target=XP_024224109_1 1177 1383
contig_22	exonerate	nucleotide_to_protein_match	10948396	10948526	87.04	+	.	ID=match.55909.229;Target=XP_024224109_1 1384 1444
scaffold_49	exonerate	nucleotide_to_protein_match	9511833	9511959	85.33	-	.	ID=match.55909.230;Target=XP_033332135_1 1 43
scaffold_49	exonerate	nucleotide_to_protein_match	9510687	9511624	85.33	-	.	ID=match.55909.230;Target=XP_033332135_1 44 356
scaffold_49	exonerate	nucleotide_to_protein_match	9510437	9510601	85.33	-	.	ID=match.55909.230;Target=XP_033332135_1 356 411
scaffold_127	exonerate	nucleotide_to_protein_match	2993513	2993920	86.03	-	.	ID=match.55909.231;Target=H3_EUPCR 1 137
scaffold_71	exonerate	nucleotide_to_protein_match	7739221	7740348	95.21	-	.	ID=match.55909.232;Target=ACTC_BIOPF 1 377
scaffold_14	exonerate	nucleotide_to_protein_match	6298514	6298675	92.49	+	.	ID=match.55909.233;Target=NP_001011573_1 1 55
scaffold_14	exonerate	nucleotide_to_protein_match	6298997	6299248	92.49	+	.	ID=match.55909.233;Target=NP_001011573_1 55 139
scaffold_14	exonerate	nucleotide_to_protein_match	6299533	6299727	92.49	+	.	ID=match.55909.233;Target=NP_001011573_1 139 204
scaffold_14	exonerate	nucleotide_to_protein_match	6299817	6299917	92.49	+	.	ID=match.55909.233;Target=NP_001011573_1 204 237
scaffold_14	exonerate	nucleotide_to_protein_match	6300070	6300243	92.49	+	.	ID=match.55909.233;Target=NP_001011573_1 238 295
scaffold_14	exonerate	nucleotide_to_protein_match	6300912	6301025	92.49	+	.	ID=match.55909.233;Target=NP_001011573_1 296 333
scaffold_14	exonerate	nucleotide_to_protein_match	6301098	6301245	92.49	+	.	ID=match.55909.233;Target=NP_001011573_1 334 342
scaffold_14	exonerate	nucleotide_to_protein_match	6301366	6301579	92.49	+	.	ID=match.55909.233;Target=NP_001011573_1 342 382
scaffold_14	exonerate	nucleotide_to_protein_match	6301658	6301792	92.49	+	.	ID=match.55909.233;Target=NP_001011573_1 382 453
scaffold_14	exonerate	nucleotide_to_protein_match	6301899	6302056	92.49	+	.	ID=match.55909.233;Target=NP_001011573_1 454 498
scaffold_14	exonerate	nucleotide_to_protein_match	6302225	6302459	92.49	+	.	ID=match.55909.233;Target=NP_001011573_1 499 551
scaffold_14	exonerate	nucleotide_to_protein_match	6302764	6302912	92.49	+	.	ID=match.55909.233;Target=NP_001011573_1 551 629
scaffold_14	exonerate	nucleotide_to_protein_match	6303337	6303494	92.49	+	.	ID=match.55909.233;Target=NP_001011573_1 630 679
scaffold_14	exonerate	nucleotide_to_protein_match	6303609	6303781	92.49	+	.	ID=match.55909.233;Target=NP_001011573_1 679 731
scaffold_14	exonerate	nucleotide_to_protein_match	6303893	6304146	92.49	+	.	ID=match.55909.233;Target=NP_001011573_1 732 789
scaffold_14	exonerate	nucleotide_to_protein_match	6305139	6305378	92.49	+	.	ID=match.55909.233;Target=NP_001011573_1 790 874
contig_60	exonerate	nucleotide_to_protein_match	11436867	11437073	95.60	+	.	ID=match.55909.234;Target=XP_006566694_1 1 70
contig_60	exonerate	nucleotide_to_protein_match	11437762	11438056	95.60	+	.	ID=match.55909.234;Target=XP_006566694_1 70 168
contig_60	exonerate	nucleotide_to_protein_match	11438150	11438389	95.60	+	.	ID=match.55909.234;Target=XP_006566694_1 169 248
contig_60	exonerate	nucleotide_to_protein_match	11438483	11439117	95.60	+	.	ID=match.55909.234;Target=XP_006566694_1 249 460
contig_60	exonerate	nucleotide_to_protein_match	11439197	11439356	95.60	+	.	ID=match.55909.234;Target=XP_006566694_1 460 513
contig_60	exonerate	nucleotide_to_protein_match	11439444	11439615	95.60	+	.	ID=match.55909.234;Target=XP_006566694_1 514 570
contig_60	exonerate	nucleotide_to_protein_match	11439695	11439878	95.60	+	.	ID=match.55909.234;Target=XP_006566694_1 571 632
contig_60	exonerate	nucleotide_to_protein_match	11439946	11440144	95.60	+	.	ID=match.55909.234;Target=XP_006566694_1 632 698
contig_60	exonerate	nucleotide_to_protein_match	11440235	11440452	95.60	+	.	ID=match.55909.234;Target=XP_006566694_1 699 771
contig_60	exonerate	nucleotide_to_protein_match	11440542	11440770	95.60	+	.	ID=match.55909.234;Target=XP_006566694_1 771 847
contig_60	exonerate	nucleotide_to_protein_match	11440864	11441053	95.60	+	.	ID=match.55909.234;Target=XP_006566694_1 848 910
contig_60	exonerate	nucleotide_to_protein_match	11441135	11441256	95.60	+	.	ID=match.55909.234;Target=XP_006566694_1 911 951
contig_60	exonerate	nucleotide_to_protein_match	11441332	11441686	95.60	+	.	ID=match.55909.234;Target=XP_006566694_1 952 1034
contig_60	exonerate	nucleotide_to_protein_match	11441772	11441846	95.60	+	.	ID=match.55909.234;Target=XP_006566694_1 1037 1072
contig_60	exonerate	nucleotide_to_protein_match	11441928	11442237	95.60	+	.	ID=match.55909.234;Target=XP_006566694_1 1073 1097
contig_60	exonerate	nucleotide_to_protein_match	11442326	11442448	95.60	+	.	ID=match.55909.234;Target=XP_006566694_1 1098 1201
contig_11	exonerate	nucleotide_to_protein_match	1527891	1529204	99.77	-	.	ID=match.55909.235;Target=KOX72751_1 1 439
contig_29	exonerate	nucleotide_to_protein_match	1942027	1942334	95.54	+	.	ID=match.55909.236;Target=KOX69408_1 1 13
contig_29	exonerate	nucleotide_to_protein_match	1943094	1943331	95.54	+	.	ID=match.55909.236;Target=KOX69408_1 13 103
contig_29	exonerate	nucleotide_to_protein_match	1943672	1943831	95.54	+	.	ID=match.55909.236;Target=KOX69408_1 104 182
contig_29	exonerate	nucleotide_to_protein_match	1943925	1944033	95.54	+	.	ID=match.55909.236;Target=KOX69408_1 183 236
contig_29	exonerate	nucleotide_to_protein_match	1944307	1944487	95.54	+	.	ID=match.55909.236;Target=KOX69408_1 236 272
contig_29	exonerate	nucleotide_to_protein_match	1944716	1944972	95.54	+	.	ID=match.55909.236;Target=KOX69408_1 273 332
contig_29	exonerate	nucleotide_to_protein_match	1945260	1945435	95.54	+	.	ID=match.55909.236;Target=KOX69408_1 333 418
contig_94	exonerate	nucleotide_to_protein_match	8338800	8338862	94.35	-	.	ID=match.55909.237;Target=XP_017761106_1 1 22
contig_94	exonerate	nucleotide_to_protein_match	8338433	8338714	94.35	-	.	ID=match.55909.237;Target=XP_017761106_1 22 116
contig_94	exonerate	nucleotide_to_protein_match	8337915	8338343	94.35	-	.	ID=match.55909.237;Target=XP_017761106_1 116 259
contig_94	exonerate	nucleotide_to_protein_match	8337601	8337834	94.35	-	.	ID=match.55909.237;Target=XP_017761106_1 259 337
contig_22	exonerate	nucleotide_to_protein_match	1544719	1544859	91.88	-	.	ID=match.55909.238;Target=XP_012146305_1 1 48
contig_22	exonerate	nucleotide_to_protein_match	1544355	1544594	91.88	-	.	ID=match.55909.238;Target=XP_012146305_1 48 128
contig_22	exonerate	nucleotide_to_protein_match	1544033	1544272	91.88	-	.	ID=match.55909.238;Target=XP_012146305_1 128 208
contig_22	exonerate	nucleotide_to_protein_match	1543831	1543926	91.88	-	.	ID=match.55909.238;Target=XP_012146305_1 208 240
contig_22	exonerate	nucleotide_to_protein_match	1543480	1543748	91.88	-	.	ID=match.55909.238;Target=XP_012146305_1 240 329
contig_22	exonerate	nucleotide_to_protein_match	1543307	1543405	91.88	-	.	ID=match.55909.238;Target=XP_012146305_1 330 362
contig_22	exonerate	nucleotide_to_protein_match	1542921	1543185	91.88	-	.	ID=match.55909.238;Target=XP_012146305_1 363 451
contig_22	exonerate	nucleotide_to_protein_match	1542608	1542852	91.88	-	.	ID=match.55909.238;Target=XP_012146305_1 451 532
contig_22	exonerate	nucleotide_to_protein_match	1542373	1542523	91.88	-	.	ID=match.55909.238;Target=XP_012146305_1 533 583
scaffold_14	exonerate	nucleotide_to_protein_match	6507250	6507312	99.11	+	.	ID=match.55909.239;Target=XP_033323095_1 1 22
scaffold_14	exonerate	nucleotide_to_protein_match	6507400	6507506	99.11	+	.	ID=match.55909.239;Target=XP_033323095_1 22 57
scaffold_14	exonerate	nucleotide_to_protein_match	6507598	6507653	99.11	+	.	ID=match.55909.239;Target=XP_033323095_1 58 76
scaffold_14	exonerate	nucleotide_to_protein_match	6508341	6508456	99.11	+	.	ID=match.55909.239;Target=XP_033323095_1 77 115
contig_120	exonerate	nucleotide_to_protein_match	599857	599882	91.31	-	.	ID=match.55909.240;Target=XP_012150393_1 1 9
contig_120	exonerate	nucleotide_to_protein_match	599651	599790	91.31	-	.	ID=match.55909.240;Target=XP_012150393_1 10 56
contig_120	exonerate	nucleotide_to_protein_match	599337	599548	91.31	-	.	ID=match.55909.240;Target=XP_012150393_1 57 127
contig_120	exonerate	nucleotide_to_protein_match	599038	599224	91.31	-	.	ID=match.55909.240;Target=XP_012150393_1 127 189
contig_120	exonerate	nucleotide_to_protein_match	598807	598952	91.31	-	.	ID=match.55909.240;Target=XP_012150393_1 190 238
contig_120	exonerate	nucleotide_to_protein_match	598649	598742	91.31	-	.	ID=match.55909.240;Target=XP_012150393_1 238 269
contig_120	exonerate	nucleotide_to_protein_match	598341	598556	91.31	-	.	ID=match.55909.240;Target=XP_012150393_1 270 315
contig_120	exonerate	nucleotide_to_protein_match	597995	598056	91.31	-	.	ID=match.55909.240;Target=XP_012150393_1 316 335
contig_120	exonerate	nucleotide_to_protein_match	597670	597833	91.31	-	.	ID=match.55909.240;Target=XP_012150393_1 336 343
contig_120	exonerate	nucleotide_to_protein_match	597409	597545	91.31	-	.	ID=match.55909.240;Target=XP_012150393_1 344 361
contig_120	exonerate	nucleotide_to_protein_match	596993	597302	91.31	-	.	ID=match.55909.240;Target=XP_012150393_1 362 365
contig_120	exonerate	nucleotide_to_protein_match	596652	596880	91.31	-	.	ID=match.55909.240;Target=XP_012150393_1 365 371
contig_120	exonerate	nucleotide_to_protein_match	596479	596574	91.31	-	.	ID=match.55909.240;Target=XP_012150393_1 373 421
contig_120	exonerate	nucleotide_to_protein_match	596253	596396	91.31	-	.	ID=match.55909.240;Target=XP_012150393_1 422 467
contig_120	exonerate	nucleotide_to_protein_match	596059	596154	91.31	-	.	ID=match.55909.240;Target=XP_012150393_1 468 570
contig_120	exonerate	nucleotide_to_protein_match	595820	595966	91.31	-	.	ID=match.55909.240;Target=XP_012150393_1 571 647
contig_140	exonerate	nucleotide_to_protein_match	1745167	1745240	98.79	-	.	ID=match.55909.241;Target=KAF3430401_1 1 25
contig_140	exonerate	nucleotide_to_protein_match	1745001	1745093	98.79	-	.	ID=match.55909.241;Target=KAF3430401_1 26 56
contig_140	exonerate	nucleotide_to_protein_match	1744601	1744925	98.79	-	.	ID=match.55909.241;Target=KAF3430401_1 57 165
contig_140	exonerate	nucleotide_to_protein_match	1744376	1744564	98.79	-	.	ID=match.55909.241;Target=KAF3430401_1 165 228
contig_140	exonerate	nucleotide_to_protein_match	1744202	1744305	98.79	-	.	ID=match.55909.241;Target=KAF3430401_1 228 262
contig_140	exonerate	nucleotide_to_protein_match	1743915	1744131	98.79	-	.	ID=match.55909.241;Target=KAF3430401_1 263 335
contig_140	exonerate	nucleotide_to_protein_match	1743602	1743847	98.79	-	.	ID=match.55909.241;Target=KAF3430401_1 335 399
scaffold_721	exonerate	nucleotide_to_protein_match	1090247	1090362	99.44	-	.	ID=match.55909.242;Target=XP_017756340_1 1 39
scaffold_721	exonerate	nucleotide_to_protein_match	1089712	1090015	99.44	-	.	ID=match.55909.242;Target=XP_017756340_1 40 141
scaffold_721	exonerate	nucleotide_to_protein_match	1089406	1089567	99.44	-	.	ID=match.55909.242;Target=XP_017756340_1 141 195
scaffold_721	exonerate	nucleotide_to_protein_match	1088880	1089285	99.44	-	.	ID=match.55909.242;Target=XP_017756340_1 195 330
scaffold_721	exonerate	nucleotide_to_protein_match	1088673	1088770	99.44	-	.	ID=match.55909.242;Target=XP_017756340_1 331 363
scaffold_721	exonerate	nucleotide_to_protein_match	4478455	4478595	91.60	+	.	ID=match.55909.243;Target=XP_015435011_1 1 48
scaffold_721	exonerate	nucleotide_to_protein_match	4478678	4478860	91.60	+	.	ID=match.55909.243;Target=XP_015435011_1 48 109
scaffold_721	exonerate	nucleotide_to_protein_match	4478931	4479081	91.60	+	.	ID=match.55909.243;Target=XP_015435011_1 109 159
scaffold_721	exonerate	nucleotide_to_protein_match	4479176	4479489	91.60	+	.	ID=match.55909.243;Target=XP_015435011_1 160 264
contig_22	exonerate	nucleotide_to_protein_match	13400906	13402000	97.26	+	.	ID=match.55909.244;Target=XP_003491303_1 1 366
scaffold_52	exonerate	nucleotide_to_protein_match	1166672	1166884	95.24	+	.	ID=match.55909.245;Target=XP_012144881_1 1 72
scaffold_52	exonerate	nucleotide_to_protein_match	1167721	1167856	95.24	+	.	ID=match.55909.245;Target=XP_012144881_1 72 117
scaffold_52	exonerate	nucleotide_to_protein_match	1168598	1168737	95.24	+	.	ID=match.55909.245;Target=XP_012144881_1 118 164
scaffold_52	exonerate	nucleotide_to_protein_match	1169957	1170226	95.24	+	.	ID=match.55909.245;Target=XP_012144881_1 164 254
contig_2	exonerate	nucleotide_to_protein_match	4027067	4027201	94.55	+	.	ID=match.55909.246;Target=KOX79217_1 1 46
contig_2	exonerate	nucleotide_to_protein_match	4027263	4027457	94.55	+	.	ID=match.55909.246;Target=KOX79217_1 46 111
contig_153	exonerate	nucleotide_to_protein_match	895621	895701	99.78	+	.	ID=match.55909.247;Target=XP_003491126_2 55 82
contig_153	exonerate	nucleotide_to_protein_match	896450	896683	99.78	+	.	ID=match.55909.247;Target=XP_003491126_2 82 160
contig_153	exonerate	nucleotide_to_protein_match	897112	897319	99.78	+	.	ID=match.55909.247;Target=XP_003491126_2 160 229
contig_153	exonerate	nucleotide_to_protein_match	898015	898132	99.78	+	.	ID=match.55909.247;Target=XP_003491126_2 230 268
contig_153	exonerate	nucleotide_to_protein_match	898230	898369	99.78	+	.	ID=match.55909.247;Target=XP_003491126_2 269 315
contig_153	exonerate	nucleotide_to_protein_match	898660	898860	99.78	+	.	ID=match.55909.247;Target=XP_003491126_2 316 382
contig_153	exonerate	nucleotide_to_protein_match	898950	899102	99.78	+	.	ID=match.55909.247;Target=XP_003491126_2 383 433
contig_153	exonerate	nucleotide_to_protein_match	899248	899406	99.78	+	.	ID=match.55909.247;Target=XP_003491126_2 434 486
contig_153	exonerate	nucleotide_to_protein_match	899546	899658	99.78	+	.	ID=match.55909.247;Target=XP_003491126_2 487 524
scaffold_71	exonerate	nucleotide_to_protein_match	4414470	4414562	100.00	-	.	ID=match.55909.248;Target=KAF3425396_1 1 32
scaffold_71	exonerate	nucleotide_to_protein_match	4414123	4414296	100.00	-	.	ID=match.55909.248;Target=KAF3425396_1 32 90
scaffold_74	exonerate	nucleotide_to_protein_match	14562116	14562160	98.05	+	.	ID=match.55909.249;Target=KOX77583_1 1 16
scaffold_74	exonerate	nucleotide_to_protein_match	14563806	14563992	98.05	+	.	ID=match.55909.249;Target=KOX77583_1 16 78
scaffold_74	exonerate	nucleotide_to_protein_match	14564055	14564165	98.05	+	.	ID=match.55909.249;Target=KOX77583_1 79 115
scaffold_74	exonerate	nucleotide_to_protein_match	14564240	14564320	98.05	+	.	ID=match.55909.249;Target=KOX77583_1 116 142
scaffold_74	exonerate	nucleotide_to_protein_match	14564446	14564721	98.05	+	.	ID=match.55909.249;Target=KOX77583_1 143 234
scaffold_74	exonerate	nucleotide_to_protein_match	14564787	14564938	98.05	+	.	ID=match.55909.249;Target=KOX77583_1 235 285
scaffold_74	exonerate	nucleotide_to_protein_match	14565001	14565117	98.05	+	.	ID=match.55909.249;Target=KOX77583_1 285 324
scaffold_74	exonerate	nucleotide_to_protein_match	14565196	14565462	98.05	+	.	ID=match.55909.249;Target=KOX77583_1 324 413
scaffold_74	exonerate	nucleotide_to_protein_match	14565538	14565665	98.05	+	.	ID=match.55909.249;Target=KOX77583_1 413 455
scaffold_74	exonerate	nucleotide_to_protein_match	14565846	14566014	98.05	+	.	ID=match.55909.249;Target=KOX77583_1 456 512
scaffold_74	exonerate	nucleotide_to_protein_match	14566100	14566399	98.05	+	.	ID=match.55909.249;Target=KOX77583_1 512 612
scaffold_74	exonerate	nucleotide_to_protein_match	14566483	14566671	98.05	+	.	ID=match.55909.249;Target=KOX77583_1 612 675
scaffold_74	exonerate	nucleotide_to_protein_match	14566776	14566862	98.05	+	.	ID=match.55909.249;Target=KOX77583_1 675 704
scaffold_74	exonerate	nucleotide_to_protein_match	14566929	14567117	98.05	+	.	ID=match.55909.249;Target=KOX77583_1 704 767
scaffold_74	exonerate	nucleotide_to_protein_match	14567186	14567496	98.05	+	.	ID=match.55909.249;Target=KOX77583_1 767 870
scaffold_74	exonerate	nucleotide_to_protein_match	14567575	14567724	98.05	+	.	ID=match.55909.249;Target=KOX77583_1 871 920
scaffold_74	exonerate	nucleotide_to_protein_match	14567810	14568149	98.05	+	.	ID=match.55909.249;Target=KOX77583_1 921 1034
scaffold_74	exonerate	nucleotide_to_protein_match	14568288	14568437	98.05	+	.	ID=match.55909.249;Target=KOX77583_1 1034 1084
contig_60	exonerate	nucleotide_to_protein_match	11161658	11161921	85.90	-	.	ID=match.55909.250;Target=XP_031835776_1 1 89
contig_60	exonerate	nucleotide_to_protein_match	11160317	11161475	85.90	-	.	ID=match.55909.250;Target=XP_031835776_1 89 475
contig_60	exonerate	nucleotide_to_protein_match	11160057	11160247	85.90	-	.	ID=match.55909.250;Target=XP_031835776_1 476 539
contig_60	exonerate	nucleotide_to_protein_match	11159798	11159984	85.90	-	.	ID=match.55909.250;Target=XP_031835776_1 539 601
contig_60	exonerate	nucleotide_to_protein_match	11159622	11159727	85.90	-	.	ID=match.55909.250;Target=XP_031835776_1 602 636
contig_60	exonerate	nucleotide_to_protein_match	11159357	11159552	85.90	-	.	ID=match.55909.250;Target=XP_031835776_1 637 702
contig_60	exonerate	nucleotide_to_protein_match	11159089	11159204	85.90	-	.	ID=match.55909.250;Target=XP_031835776_1 702 740
contig_60	exonerate	nucleotide_to_protein_match	11158333	11158705	85.90	-	.	ID=match.55909.250;Target=XP_031835776_1 741 847
contig_94	exonerate	nucleotide_to_protein_match	3577689	3577738	93.86	+	.	ID=match.55909.251;Target=XP_024226687_1 7 23
contig_94	exonerate	nucleotide_to_protein_match	3577824	3577988	93.86	+	.	ID=match.55909.251;Target=XP_024226687_1 24 70
contig_94	exonerate	nucleotide_to_protein_match	3578074	3578269	93.86	+	.	ID=match.55909.251;Target=XP_024226687_1 71 79
contig_94	exonerate	nucleotide_to_protein_match	3578346	3578563	93.86	+	.	ID=match.55909.251;Target=XP_024226687_1 80 145
contig_94	exonerate	nucleotide_to_protein_match	3578661	3578892	93.86	+	.	ID=match.55909.251;Target=XP_024226687_1 145 217
contig_94	exonerate	nucleotide_to_protein_match	3579158	3579315	93.86	+	.	ID=match.55909.251;Target=XP_024226687_1 218 295
contig_94	exonerate	nucleotide_to_protein_match	3579378	3579564	93.86	+	.	ID=match.55909.251;Target=XP_024226687_1 295 347
contig_94	exonerate	nucleotide_to_protein_match	3579635	3579821	93.86	+	.	ID=match.55909.251;Target=XP_024226687_1 348 410
contig_94	exonerate	nucleotide_to_protein_match	3579882	3580029	93.86	+	.	ID=match.55909.251;Target=XP_024226687_1 410 472
contig_94	exonerate	nucleotide_to_protein_match	3580106	3580217	93.86	+	.	ID=match.55909.251;Target=XP_024226687_1 473 521
contig_94	exonerate	nucleotide_to_protein_match	3580295	3580655	93.86	+	.	ID=match.55909.251;Target=XP_024226687_1 522 559
contig_94	exonerate	nucleotide_to_protein_match	3580727	3580921	93.86	+	.	ID=match.55909.251;Target=XP_024226687_1 559 679
contig_94	exonerate	nucleotide_to_protein_match	3581252	3581364	93.86	+	.	ID=match.55909.251;Target=XP_024226687_1 680 744
contig_60	exonerate	nucleotide_to_protein_match	13310084	13310114	87.82	+	.	ID=match.55909.252;Target=XP_024223560_1 1 11
contig_60	exonerate	nucleotide_to_protein_match	13310190	13310399	87.82	+	.	ID=match.55909.252;Target=XP_024223560_1 12 81
contig_60	exonerate	nucleotide_to_protein_match	13310719	13310961	87.82	+	.	ID=match.55909.252;Target=XP_024223560_1 82 162
contig_60	exonerate	nucleotide_to_protein_match	13311027	13311230	87.82	+	.	ID=match.55909.252;Target=XP_024223560_1 163 230
contig_60	exonerate	nucleotide_to_protein_match	13311651	13311734	87.82	+	.	ID=match.55909.252;Target=XP_024223560_1 231 258
contig_60	exonerate	nucleotide_to_protein_match	13311873	13312049	87.82	+	.	ID=match.55909.252;Target=XP_024223560_1 259 299
contig_60	exonerate	nucleotide_to_protein_match	13312181	13312320	87.82	+	.	ID=match.55909.252;Target=XP_024223560_1 300 318
contig_60	exonerate	nucleotide_to_protein_match	13312416	13312728	87.82	+	.	ID=match.55909.252;Target=XP_024223560_1 319 365
contig_60	exonerate	nucleotide_to_protein_match	13312956	13313121	87.82	+	.	ID=match.55909.252;Target=XP_024223560_1 365 431
contig_60	exonerate	nucleotide_to_protein_match	13313221	13313332	87.82	+	.	ID=match.55909.252;Target=XP_024223560_1 432 470
contig_60	exonerate	nucleotide_to_protein_match	13313415	13313555	87.82	+	.	ID=match.55909.252;Target=XP_024223560_1 471 506
contig_60	exonerate	nucleotide_to_protein_match	13313648	13314706	87.82	+	.	ID=match.55909.252;Target=XP_024223560_1 507 513
contig_60	exonerate	nucleotide_to_protein_match	13314802	13314945	87.82	+	.	ID=match.55909.252;Target=XP_024223560_1 516 521
contig_60	exonerate	nucleotide_to_protein_match	13315015	13315129	87.82	+	.	ID=match.55909.252;Target=XP_024223560_1 523 531
contig_60	exonerate	nucleotide_to_protein_match	13315230	13315376	87.82	+	.	ID=match.55909.252;Target=XP_024223560_1 532 569
contig_60	exonerate	nucleotide_to_protein_match	13315450	13315632	87.82	+	.	ID=match.55909.252;Target=XP_024223560_1 569 616
contig_60	exonerate	nucleotide_to_protein_match	13315720	13315902	87.82	+	.	ID=match.55909.252;Target=XP_024223560_1 616 725
contig_60	exonerate	nucleotide_to_protein_match	13315990	13316225	87.82	+	.	ID=match.55909.252;Target=XP_024223560_1 725 967
contig_60	exonerate	nucleotide_to_protein_match	13316317	13316563	87.82	+	.	ID=match.55909.252;Target=XP_024223560_1 967 998
contig_60	exonerate	nucleotide_to_protein_match	13316774	13316911	87.82	+	.	ID=match.55909.252;Target=XP_024223560_1 998 1014
contig_60	exonerate	nucleotide_to_protein_match	13317056	13317332	87.82	+	.	ID=match.55909.252;Target=XP_024223560_1 1014 1052
contig_60	exonerate	nucleotide_to_protein_match	13317466	13317732	87.82	+	.	ID=match.55909.252;Target=XP_024223560_1 1053 1101
contig_60	exonerate	nucleotide_to_protein_match	13317820	13318131	87.82	+	.	ID=match.55909.252;Target=XP_024223560_1 1102 1162
contig_60	exonerate	nucleotide_to_protein_match	13318364	13318461	87.82	+	.	ID=match.55909.252;Target=XP_024223560_1 1163 1167
contig_60	exonerate	nucleotide_to_protein_match	13318549	13318795	87.82	+	.	ID=match.55909.252;Target=XP_024223560_1 1167 1181
contig_60	exonerate	nucleotide_to_protein_match	13318898	13319075	87.82	+	.	ID=match.55909.252;Target=XP_024223560_1 1181 1221
contig_37	exonerate	nucleotide_to_protein_match	537646	537810	88.80	+	.	ID=match.55909.253;Target=XP_017797841_1 1 56
contig_37	exonerate	nucleotide_to_protein_match	537886	538147	88.80	+	.	ID=match.55909.253;Target=XP_017797841_1 56 143
contig_37	exonerate	nucleotide_to_protein_match	538232	538429	88.80	+	.	ID=match.55909.253;Target=XP_017797841_1 144 209
contig_37	exonerate	nucleotide_to_protein_match	538499	538629	88.80	+	.	ID=match.55909.253;Target=XP_017797841_1 210 253
scaffold_721	exonerate	nucleotide_to_protein_match	488662	488691	98.73	-	.	ID=match.55909.254;Target=XP_623958_2 1 11
scaffold_721	exonerate	nucleotide_to_protein_match	487884	488093	98.73	-	.	ID=match.55909.254;Target=XP_623958_2 11 81
scaffold_721	exonerate	nucleotide_to_protein_match	487607	487786	98.73	-	.	ID=match.55909.254;Target=XP_623958_2 81 141
scaffold_721	exonerate	nucleotide_to_protein_match	487402	487543	98.73	-	.	ID=match.55909.254;Target=XP_623958_2 141 188
scaffold_721	exonerate	nucleotide_to_protein_match	487001	487315	98.73	-	.	ID=match.55909.254;Target=XP_623958_2 189 293
scaffold_721	exonerate	nucleotide_to_protein_match	486443	486915	98.73	-	.	ID=match.55909.254;Target=XP_623958_2 294 451
scaffold_721	exonerate	nucleotide_to_protein_match	486095	486358	98.73	-	.	ID=match.55909.254;Target=XP_623958_2 451 539
scaffold_721	exonerate	nucleotide_to_protein_match	485775	485930	98.73	-	.	ID=match.55909.254;Target=XP_623958_2 539 591
scaffold_721	exonerate	nucleotide_to_protein_match	485221	485501	98.73	-	.	ID=match.55909.254;Target=XP_623958_2 591 684
scaffold_721	exonerate	nucleotide_to_protein_match	485017	485140	98.73	-	.	ID=match.55909.254;Target=XP_623958_2 685 726
scaffold_721	exonerate	nucleotide_to_protein_match	484746	484937	98.73	-	.	ID=match.55909.254;Target=XP_623958_2 726 790
contig_60	exonerate	nucleotide_to_protein_match	2301923	2301979	93.79	-	.	ID=match.55909.255;Target=XP_031842666_1 1 20
contig_60	exonerate	nucleotide_to_protein_match	2300728	2300835	93.79	-	.	ID=match.55909.255;Target=XP_031842666_1 20 56
contig_60	exonerate	nucleotide_to_protein_match	2300503	2300648	93.79	-	.	ID=match.55909.255;Target=XP_031842666_1 56 104
contig_60	exonerate	nucleotide_to_protein_match	2300112	2300388	93.79	-	.	ID=match.55909.255;Target=XP_031842666_1 105 197
contig_60	exonerate	nucleotide_to_protein_match	2299828	2300028	93.79	-	.	ID=match.55909.255;Target=XP_031842666_1 197 264
contig_60	exonerate	nucleotide_to_protein_match	2299510	2299750	93.79	-	.	ID=match.55909.255;Target=XP_031842666_1 264 344
contig_60	exonerate	nucleotide_to_protein_match	2299181	2299413	93.79	-	.	ID=match.55909.255;Target=XP_031842666_1 345 422
contig_60	exonerate	nucleotide_to_protein_match	2298521	2298887	93.79	-	.	ID=match.55909.255;Target=XP_031842666_1 422 544
contig_60	exonerate	nucleotide_to_protein_match	2298017	2298445	93.79	-	.	ID=match.55909.255;Target=XP_031842666_1 545 687
contig_60	exonerate	nucleotide_to_protein_match	2297836	2297927	93.79	-	.	ID=match.55909.255;Target=XP_031842666_1 688 718
contig_60	exonerate	nucleotide_to_protein_match	2297669	2297762	93.79	-	.	ID=match.55909.255;Target=XP_031842666_1 718 749
contig_60	exonerate	nucleotide_to_protein_match	2297345	2297389	93.79	-	.	ID=match.55909.255;Target=XP_031842666_1 750 764
contig_60	exonerate	nucleotide_to_protein_match	2296952	2297071	93.79	-	.	ID=match.55909.255;Target=XP_031842666_1 765 804
contig_60	exonerate	nucleotide_to_protein_match	2296686	2296796	93.79	-	.	ID=match.55909.255;Target=XP_031842666_1 805 841
contig_60	exonerate	nucleotide_to_protein_match	2295884	2296008	93.79	-	.	ID=match.55909.255;Target=XP_031842666_1 842 848
contig_60	exonerate	nucleotide_to_protein_match	2295570	2295809	93.79	-	.	ID=match.55909.255;Target=XP_031842666_1 848 858
contig_60	exonerate	nucleotide_to_protein_match	2295390	2295480	93.79	-	.	ID=match.55909.255;Target=XP_031842666_1 858 880
contig_60	exonerate	nucleotide_to_protein_match	2295171	2295223	93.79	-	.	ID=match.55909.255;Target=XP_031842666_1 880 960
contig_91	exonerate	nucleotide_to_protein_match	3253076	3253269	95.23	-	.	ID=match.55909.256;Target=XP_012144100_1 151 215
contig_91	exonerate	nucleotide_to_protein_match	3252215	3252686	95.23	-	.	ID=match.55909.256;Target=XP_012144100_1 216 373
contig_91	exonerate	nucleotide_to_protein_match	3251641	3251777	95.23	-	.	ID=match.55909.256;Target=XP_012144100_1 373 418
contig_91	exonerate	nucleotide_to_protein_match	3251375	3251562	95.23	-	.	ID=match.55909.256;Target=XP_012144100_1 419 481
contig_91	exonerate	nucleotide_to_protein_match	3251051	3251229	95.23	-	.	ID=match.55909.256;Target=XP_012144100_1 482 541
contig_91	exonerate	nucleotide_to_protein_match	3250734	3250945	95.23	-	.	ID=match.55909.256;Target=XP_012144100_1 541 611
contig_91	exonerate	nucleotide_to_protein_match	3250440	3250646	95.23	-	.	ID=match.55909.256;Target=XP_012144100_1 612 680
contig_91	exonerate	nucleotide_to_protein_match	3250012	3250186	95.23	-	.	ID=match.55909.256;Target=XP_012144100_1 681 739
contig_91	exonerate	nucleotide_to_protein_match	3249649	3249913	95.23	-	.	ID=match.55909.256;Target=XP_012144100_1 739 827
contig_91	exonerate	nucleotide_to_protein_match	3248804	3248911	95.23	-	.	ID=match.55909.256;Target=XP_012144100_1 828 863
contig_91	exonerate	nucleotide_to_protein_match	3248061	3248319	95.23	-	.	ID=match.55909.256;Target=XP_012144100_1 864 949
contig_91	exonerate	nucleotide_to_protein_match	3247669	3247936	95.23	-	.	ID=match.55909.256;Target=XP_012144100_1 950 1039
contig_91	exonerate	nucleotide_to_protein_match	3247280	3247592	95.23	-	.	ID=match.55909.256;Target=XP_012144100_1 1039 1143
contig_91	exonerate	nucleotide_to_protein_match	3247009	3247185	95.23	-	.	ID=match.55909.256;Target=XP_012144100_1 1144 1202
contig_91	exonerate	nucleotide_to_protein_match	3246736	3246946	95.23	-	.	ID=match.55909.256;Target=XP_012144100_1 1203 1272
contig_91	exonerate	nucleotide_to_protein_match	3246481	3246667	95.23	-	.	ID=match.55909.256;Target=XP_012144100_1 1273 1335
scaffold_71	exonerate	nucleotide_to_protein_match	9874542	9874799	100.00	-	.	ID=match.55909.257;Target=XP_020721375_1 1 87
scaffold_71	exonerate	nucleotide_to_protein_match	9874140	9874242	100.00	-	.	ID=match.55909.257;Target=XP_020721375_1 87 121
scaffold_71	exonerate	nucleotide_to_protein_match	9873959	9874056	100.00	-	.	ID=match.55909.257;Target=XP_020721375_1 122 154
scaffold_71	exonerate	nucleotide_to_protein_match	9872086	9872181	100.00	-	.	ID=match.55909.257;Target=XP_020721375_1 154 186
scaffold_71	exonerate	nucleotide_to_protein_match	9871781	9871969	100.00	-	.	ID=match.55909.257;Target=XP_020721375_1 186 249
contig_925	exonerate	nucleotide_to_protein_match	7520	7666	97.54	+	.	ID=match.55909.258;Target=XP_003487999_1 1 50
contig_925	exonerate	nucleotide_to_protein_match	7762	8062	97.54	+	.	ID=match.55909.258;Target=XP_003487999_1 50 150
contig_925	exonerate	nucleotide_to_protein_match	8155	8338	97.54	+	.	ID=match.55909.258;Target=XP_003487999_1 151 211
contig_925	exonerate	nucleotide_to_protein_match	8408	8675	97.54	+	.	ID=match.55909.258;Target=XP_003487999_1 212 301
contig_925	exonerate	nucleotide_to_protein_match	8781	9155	97.54	+	.	ID=match.55909.258;Target=XP_003487999_1 301 426
contig_925	exonerate	nucleotide_to_protein_match	9228	9530	97.54	+	.	ID=match.55909.258;Target=XP_003487999_1 426 527
contig_925	exonerate	nucleotide_to_protein_match	9630	9797	97.54	+	.	ID=match.55909.258;Target=XP_003487999_1 527 583
contig_925	exonerate	nucleotide_to_protein_match	9906	9992	97.54	+	.	ID=match.55909.258;Target=XP_003487999_1 583 612
contig_60	exonerate	nucleotide_to_protein_match	12075265	12075487	94.54	+	.	ID=match.55909.259;Target=KOX74891_1 1 75
contig_60	exonerate	nucleotide_to_protein_match	12076447	12076555	94.54	+	.	ID=match.55909.259;Target=KOX74891_1 76 111
contig_60	exonerate	nucleotide_to_protein_match	12078230	12078363	94.54	+	.	ID=match.55909.259;Target=KOX74891_1 112 156
contig_60	exonerate	nucleotide_to_protein_match	12078512	12078612	94.54	+	.	ID=match.55909.259;Target=KOX74891_1 157 190
contig_60	exonerate	nucleotide_to_protein_match	12078674	12078829	94.54	+	.	ID=match.55909.259;Target=KOX74891_1 190 242
contig_60	exonerate	nucleotide_to_protein_match	10294670	10294778	90.18	-	.	ID=match.55909.260;Target=XP_001122322_2 1 37
contig_60	exonerate	nucleotide_to_protein_match	10294285	10294585	90.18	-	.	ID=match.55909.260;Target=XP_001122322_2 38 137
contig_60	exonerate	nucleotide_to_protein_match	10294028	10294223	90.18	-	.	ID=match.55909.260;Target=XP_001122322_2 138 203
contig_60	exonerate	nucleotide_to_protein_match	10293443	10293944	90.18	-	.	ID=match.55909.260;Target=XP_001122322_2 203 370
contig_60	exonerate	nucleotide_to_protein_match	10293091	10293380	90.18	-	.	ID=match.55909.260;Target=XP_001122322_2 371 467
contig_60	exonerate	nucleotide_to_protein_match	10292829	10293013	90.18	-	.	ID=match.55909.260;Target=XP_001122322_2 467 528
contig_60	exonerate	nucleotide_to_protein_match	10292646	10292760	90.18	-	.	ID=match.55909.260;Target=XP_001122322_2 529 567
contig_60	exonerate	nucleotide_to_protein_match	10292273	10292554	90.18	-	.	ID=match.55909.260;Target=XP_001122322_2 567 619
contig_60	exonerate	nucleotide_to_protein_match	10291778	10292104	90.18	-	.	ID=match.55909.260;Target=XP_001122322_2 619 660
contig_60	exonerate	nucleotide_to_protein_match	10291505	10291689	90.18	-	.	ID=match.55909.260;Target=XP_001122322_2 660 769
contig_60	exonerate	nucleotide_to_protein_match	10291221	10291410	90.18	-	.	ID=match.55909.260;Target=XP_001122322_2 769 830
scaffold_103	exonerate	nucleotide_to_protein_match	1632196	1632262	95.45	+	.	ID=match.55909.261;Target=XP_033330703_1 1 23
scaffold_103	exonerate	nucleotide_to_protein_match	1632576	1632665	95.45	+	.	ID=match.55909.261;Target=XP_033330703_1 24 53
scaffold_103	exonerate	nucleotide_to_protein_match	1632762	1633072	95.45	+	.	ID=match.55909.261;Target=XP_033330703_1 54 157
scaffold_71	exonerate	nucleotide_to_protein_match	830102	830427	84.43	+	.	ID=match.55909.262;Target=XP_031827426_1 1 109
scaffold_71	exonerate	nucleotide_to_protein_match	830513	830771	84.43	+	.	ID=match.55909.262;Target=XP_031827426_1 110 196
scaffold_71	exonerate	nucleotide_to_protein_match	831460	831816	84.43	+	.	ID=match.55909.262;Target=XP_031827426_1 196 315
scaffold_71	exonerate	nucleotide_to_protein_match	833167	833418	84.43	+	.	ID=match.55909.262;Target=XP_031827426_1 315 399
scaffold_71	exonerate	nucleotide_to_protein_match	833516	833740	84.43	+	.	ID=match.55909.262;Target=XP_031827426_1 399 411
scaffold_71	exonerate	nucleotide_to_protein_match	11322644	11322686	88.99	-	.	ID=match.55909.263;Target=XP_393661_3 1 15
scaffold_71	exonerate	nucleotide_to_protein_match	11322008	11322025	88.99	-	.	ID=match.55909.263;Target=XP_393661_3 16 21
scaffold_71	exonerate	nucleotide_to_protein_match	11321528	11321675	88.99	-	.	ID=match.55909.263;Target=XP_393661_3 22 70
scaffold_71	exonerate	nucleotide_to_protein_match	11321044	11321392	88.99	-	.	ID=match.55909.263;Target=XP_393661_3 71 187
scaffold_71	exonerate	nucleotide_to_protein_match	11320536	11320955	88.99	-	.	ID=match.55909.263;Target=XP_393661_3 187 327
scaffold_71	exonerate	nucleotide_to_protein_match	11319129	11320217	88.99	-	.	ID=match.55909.263;Target=XP_393661_3 327 381
scaffold_71	exonerate	nucleotide_to_protein_match	11317089	11319036	88.99	-	.	ID=match.55909.263;Target=XP_393661_3 382 530
scaffold_71	exonerate	nucleotide_to_protein_match	11315922	11316954	88.99	-	.	ID=match.55909.263;Target=XP_393661_3 530 690
scaffold_71	exonerate	nucleotide_to_protein_match	11315595	11315836	88.99	-	.	ID=match.55909.263;Target=XP_393661_3 690 873
scaffold_71	exonerate	nucleotide_to_protein_match	11315285	11315514	88.99	-	.	ID=match.55909.263;Target=XP_393661_3 874 915
scaffold_71	exonerate	nucleotide_to_protein_match	11314893	11315112	88.99	-	.	ID=match.55909.263;Target=XP_393661_3 916 923
scaffold_71	exonerate	nucleotide_to_protein_match	11314708	11314811	88.99	-	.	ID=match.55909.263;Target=XP_393661_3 924 940
contig_94	exonerate	nucleotide_to_protein_match	9071038	9071172	90.30	-	.	ID=match.55909.264;Target=XP_012141940_1 1 46
contig_94	exonerate	nucleotide_to_protein_match	9069896	9070165	90.30	-	.	ID=match.55909.264;Target=XP_012141940_1 46 136
contig_94	exonerate	nucleotide_to_protein_match	9069049	9069423	90.30	-	.	ID=match.55909.264;Target=XP_012141940_1 136 261
contig_94	exonerate	nucleotide_to_protein_match	9068475	9068897	90.30	-	.	ID=match.55909.264;Target=XP_012141940_1 261 402
contig_94	exonerate	nucleotide_to_protein_match	9067875	9068175	90.30	-	.	ID=match.55909.264;Target=XP_012141940_1 402 502
contig_94	exonerate	nucleotide_to_protein_match	9065623	9067640	90.30	-	.	ID=match.55909.264;Target=XP_012141940_1 503 647
contig_94	exonerate	nucleotide_to_protein_match	9063847	9065592	90.30	-	.	ID=match.55909.264;Target=XP_012141940_1 648 659
scaffold_52	exonerate	nucleotide_to_protein_match	1033569	1033706	99.49	+	.	ID=match.55909.265;Target=XP_003705098_1 1 47
scaffold_52	exonerate	nucleotide_to_protein_match	1036272	1036490	99.49	+	.	ID=match.55909.265;Target=XP_003705098_1 47 120
scaffold_52	exonerate	nucleotide_to_protein_match	1036905	1037135	99.49	+	.	ID=match.55909.265;Target=XP_003705098_1 120 197
contig_60	exonerate	nucleotide_to_protein_match	7633364	7633559	81.70	+	.	ID=match.55909.266;Target=XP_015437783_1 3 68
contig_60	exonerate	nucleotide_to_protein_match	7634540	7636257	81.70	+	.	ID=match.55909.266;Target=XP_015437783_1 69 611
contig_2	exonerate	nucleotide_to_protein_match	2238326	2238390	93.39	+	.	ID=match.55909.267;Target=XP_012143251_1 1 22
contig_2	exonerate	nucleotide_to_protein_match	2238619	2238784	93.39	+	.	ID=match.55909.267;Target=XP_012143251_1 23 78
contig_2	exonerate	nucleotide_to_protein_match	2238865	2239101	93.39	+	.	ID=match.55909.267;Target=XP_012143251_1 78 157
contig_2	exonerate	nucleotide_to_protein_match	2239216	2239395	93.39	+	.	ID=match.55909.267;Target=XP_012143251_1 157 217
contig_2	exonerate	nucleotide_to_protein_match	2239476	2239693	93.39	+	.	ID=match.55909.267;Target=XP_012143251_1 217 289
contig_2	exonerate	nucleotide_to_protein_match	2239801	2239939	93.39	+	.	ID=match.55909.267;Target=XP_012143251_1 290 336
scaffold_52	exonerate	nucleotide_to_protein_match	1019067	1019558	98.06	-	.	ID=match.55909.268;Target=XP_012240686_1 1 165
scaffold_52	exonerate	nucleotide_to_protein_match	1017908	1018963	98.06	-	.	ID=match.55909.268;Target=XP_012240686_1 165 517
contig_97	exonerate	nucleotide_to_protein_match	3753288	3753443	97.31	-	.	ID=match.55909.269;Target=XP_015433464_1 2 54
contig_97	exonerate	nucleotide_to_protein_match	3753117	3753226	97.31	-	.	ID=match.55909.269;Target=XP_015433464_1 54 90
contig_97	exonerate	nucleotide_to_protein_match	3752896	3753028	97.31	-	.	ID=match.55909.269;Target=XP_015433464_1 91 135
contig_97	exonerate	nucleotide_to_protein_match	3752557	3752829	97.31	-	.	ID=match.55909.269;Target=XP_015433464_1 135 226
contig_2	exonerate	nucleotide_to_protein_match	3231624	3231720	95.28	+	.	ID=match.55909.270;Target=XP_012249152_1 1 33
contig_2	exonerate	nucleotide_to_protein_match	3231802	3232067	95.28	+	.	ID=match.55909.270;Target=XP_012249152_1 34 122
contig_2	exonerate	nucleotide_to_protein_match	3232134	3232270	95.28	+	.	ID=match.55909.270;Target=XP_012249152_1 122 167
contig_2	exonerate	nucleotide_to_protein_match	3232340	3232544	95.28	+	.	ID=match.55909.270;Target=XP_012249152_1 168 236
scaffold_71	exonerate	nucleotide_to_protein_match	7480403	7480445	97.72	-	.	ID=match.55909.271;Target=XP_017753547_1 1 15
scaffold_71	exonerate	nucleotide_to_protein_match	7480284	7480336	97.72	-	.	ID=match.55909.271;Target=XP_017753547_1 16 33
scaffold_71	exonerate	nucleotide_to_protein_match	7479671	7479970	97.72	-	.	ID=match.55909.271;Target=XP_017753547_1 33 133
scaffold_71	exonerate	nucleotide_to_protein_match	7479370	7479570	97.72	-	.	ID=match.55909.271;Target=XP_017753547_1 133 200
scaffold_71	exonerate	nucleotide_to_protein_match	7478792	7478986	97.72	-	.	ID=match.55909.271;Target=XP_017753547_1 200 265
contig_94	exonerate	nucleotide_to_protein_match	9876358	9879525	93.95	+	.	ID=match.55909.272;Target=XP_024222600_1 1 64
scaffold_127	exonerate	nucleotide_to_protein_match	1234183	1234430	82.65	-	.	ID=match.55909.273;Target=XP_012151630_1 1 83
scaffold_127	exonerate	nucleotide_to_protein_match	1233804	1234099	82.65	-	.	ID=match.55909.273;Target=XP_012151630_1 84 182
scaffold_127	exonerate	nucleotide_to_protein_match	1233455	1233720	82.65	-	.	ID=match.55909.273;Target=XP_012151630_1 183 271
scaffold_127	exonerate	nucleotide_to_protein_match	1232962	1233333	82.65	-	.	ID=match.55909.273;Target=XP_012151630_1 271 395
scaffold_6	exonerate	nucleotide_to_protein_match	5346753	5346823	98.94	-	.	ID=match.55909.274;Target=XP_020720648_1 1 24
scaffold_6	exonerate	nucleotide_to_protein_match	5346591	5346681	98.94	-	.	ID=match.55909.274;Target=XP_020720648_1 25 55
scaffold_6	exonerate	nucleotide_to_protein_match	5346392	5346514	98.94	-	.	ID=match.55909.274;Target=XP_020720648_1 55 96
contig_60	exonerate	nucleotide_to_protein_match	4800957	4801067	95.48	+	.	ID=match.55909.275;Target=XP_033322370_1 1 38
contig_60	exonerate	nucleotide_to_protein_match	4801266	4801452	95.48	+	.	ID=match.55909.275;Target=XP_033322370_1 38 100
contig_60	exonerate	nucleotide_to_protein_match	4801522	4801904	95.48	+	.	ID=match.55909.275;Target=XP_033322370_1 101 228
contig_60	exonerate	nucleotide_to_protein_match	4801977	4802426	95.48	+	.	ID=match.55909.275;Target=XP_033322370_1 228 378
contig_60	exonerate	nucleotide_to_protein_match	4802552	4802688	95.48	+	.	ID=match.55909.275;Target=XP_033322370_1 378 423
contig_60	exonerate	nucleotide_to_protein_match	4802772	4802889	95.48	+	.	ID=match.55909.275;Target=XP_033322370_1 424 463
contig_60	exonerate	nucleotide_to_protein_match	4804420	4804533	95.48	+	.	ID=match.55909.275;Target=XP_033322370_1 463 501
contig_60	exonerate	nucleotide_to_protein_match	4804651	4804743	95.48	+	.	ID=match.55909.275;Target=XP_033322370_1 501 532
contig_60	exonerate	nucleotide_to_protein_match	4804852	4805047	95.48	+	.	ID=match.55909.275;Target=XP_033322370_1 532 597
contig_60	exonerate	nucleotide_to_protein_match	4805134	4805271	95.48	+	.	ID=match.55909.275;Target=XP_033322370_1 598 643
contig_60	exonerate	nucleotide_to_protein_match	4805363	4805439	95.48	+	.	ID=match.55909.275;Target=XP_033322370_1 644 669
scaffold_49	exonerate	nucleotide_to_protein_match	8362178	8362398	92.50	+	.	ID=match.55909.276;Target=XP_031831658_1 11 84
scaffold_49	exonerate	nucleotide_to_protein_match	8362966	8363131	92.50	+	.	ID=match.55909.276;Target=XP_031831658_1 85 140
scaffold_49	exonerate	nucleotide_to_protein_match	8363464	8363742	92.50	+	.	ID=match.55909.276;Target=XP_031831658_1 140 233
scaffold_49	exonerate	nucleotide_to_protein_match	8363886	8364028	92.50	+	.	ID=match.55909.276;Target=XP_031831658_1 233 280
scaffold_49	exonerate	nucleotide_to_protein_match	8364156	8364413	92.50	+	.	ID=match.55909.276;Target=XP_031831658_1 281 295
scaffold_49	exonerate	nucleotide_to_protein_match	8364873	8365014	92.50	+	.	ID=match.55909.276;Target=XP_031831658_1 296 367
contig_60	exonerate	nucleotide_to_protein_match	5928223	5928309	89.76	-	.	ID=match.55909.277;Target=XP_006560767_2 1 30
contig_60	exonerate	nucleotide_to_protein_match	5927914	5928091	89.76	-	.	ID=match.55909.277;Target=XP_006560767_2 30 89
contig_60	exonerate	nucleotide_to_protein_match	5927766	5927844	89.76	-	.	ID=match.55909.277;Target=XP_006560767_2 90 115
contig_60	exonerate	nucleotide_to_protein_match	5927503	5927678	89.76	-	.	ID=match.55909.277;Target=XP_006560767_2 116 174
contig_60	exonerate	nucleotide_to_protein_match	5927307	5927410	89.76	-	.	ID=match.55909.277;Target=XP_006560767_2 175 209
contig_60	exonerate	nucleotide_to_protein_match	5926977	5927226	89.76	-	.	ID=match.55909.277;Target=XP_006560767_2 209 292
contig_60	exonerate	nucleotide_to_protein_match	5926706	5926893	89.76	-	.	ID=match.55909.277;Target=XP_006560767_2 293 355
contig_60	exonerate	nucleotide_to_protein_match	5926436	5926645	89.76	-	.	ID=match.55909.277;Target=XP_006560767_2 355 425
contig_60	exonerate	nucleotide_to_protein_match	5926220	5926358	89.76	-	.	ID=match.55909.277;Target=XP_006560767_2 425 471
contig_60	exonerate	nucleotide_to_protein_match	5926032	5926149	89.76	-	.	ID=match.55909.277;Target=XP_006560767_2 472 510
contig_60	exonerate	nucleotide_to_protein_match	5925815	5925957	89.76	-	.	ID=match.55909.277;Target=XP_006560767_2 511 558
contig_60	exonerate	nucleotide_to_protein_match	5925574	5925746	89.76	-	.	ID=match.55909.277;Target=XP_006560767_2 559 616
contig_60	exonerate	nucleotide_to_protein_match	5925310	5925486	89.76	-	.	ID=match.55909.277;Target=XP_006560767_2 616 675
contig_60	exonerate	nucleotide_to_protein_match	5924950	5925238	89.76	-	.	ID=match.55909.277;Target=XP_006560767_2 675 771
contig_60	exonerate	nucleotide_to_protein_match	5924712	5924874	89.76	-	.	ID=match.55909.277;Target=XP_006560767_2 772 825
contig_60	exonerate	nucleotide_to_protein_match	5924261	5924645	89.76	-	.	ID=match.55909.277;Target=XP_006560767_2 826 954
contig_60	exonerate	nucleotide_to_protein_match	5923994	5924120	89.76	-	.	ID=match.55909.277;Target=XP_006560767_2 954 996
contig_60	exonerate	nucleotide_to_protein_match	5923750	5923917	89.76	-	.	ID=match.55909.277;Target=XP_006560767_2 997 1052
contig_60	exonerate	nucleotide_to_protein_match	5923472	5923695	89.76	-	.	ID=match.55909.277;Target=XP_006560767_2 1053 1127
contig_60	exonerate	nucleotide_to_protein_match	5923156	5923375	89.76	-	.	ID=match.55909.277;Target=XP_006560767_2 1127 1163
contig_60	exonerate	nucleotide_to_protein_match	5922884	5923088	89.76	-	.	ID=match.55909.277;Target=XP_006560767_2 1163 1199
contig_60	exonerate	nucleotide_to_protein_match	5922648	5922825	89.76	-	.	ID=match.55909.277;Target=XP_006560767_2 1200 1267
contig_60	exonerate	nucleotide_to_protein_match	5920461	5922581	89.76	-	.	ID=match.55909.277;Target=XP_006560767_2 1268 1327
contig_60	exonerate	nucleotide_to_protein_match	5920285	5920380	89.76	-	.	ID=match.55909.277;Target=XP_006560767_2 1327 1609
contig_60	exonerate	nucleotide_to_protein_match	5916641	5920211	89.76	-	.	ID=match.55909.277;Target=XP_006560767_2 1610 1843
contig_60	exonerate	nucleotide_to_protein_match	5916167	5916571	89.76	-	.	ID=match.55909.277;Target=XP_006560767_2 1844 2036
contig_60	exonerate	nucleotide_to_protein_match	5915864	5916040	89.76	-	.	ID=match.55909.277;Target=XP_006560767_2 2036 2068
contig_60	exonerate	nucleotide_to_protein_match	5915623	5915793	89.76	-	.	ID=match.55909.277;Target=XP_006560767_2 2068 2982
contig_60	exonerate	nucleotide_to_protein_match	5915373	5915566	89.76	-	.	ID=match.55909.277;Target=XP_006560767_2 2982 3074
contig_60	exonerate	nucleotide_to_protein_match	5914961	5915299	89.76	-	.	ID=match.55909.277;Target=XP_006560767_2 3075 3253
contig_60	exonerate	nucleotide_to_protein_match	5914652	5914879	89.76	-	.	ID=match.55909.277;Target=XP_006560767_2 3254 3259
contig_140	exonerate	nucleotide_to_protein_match	1726680	1726929	94.97	+	.	ID=match.55909.278;Target=XP_003486718_1 1 84
contig_140	exonerate	nucleotide_to_protein_match	1728786	1729018	94.97	+	.	ID=match.55909.278;Target=XP_003486718_1 85 162
contig_140	exonerate	nucleotide_to_protein_match	1729242	1729262	94.97	+	.	ID=match.55909.278;Target=XP_003486718_1 162 169
contig_140	exonerate	nucleotide_to_protein_match	1729458	1729679	94.97	+	.	ID=match.55909.278;Target=XP_003486718_1 169 243
contig_140	exonerate	nucleotide_to_protein_match	1729828	1729938	94.97	+	.	ID=match.55909.278;Target=XP_003486718_1 243 280
contig_140	exonerate	nucleotide_to_protein_match	1730033	1730274	94.97	+	.	ID=match.55909.278;Target=XP_003486718_1 280 360
contig_140	exonerate	nucleotide_to_protein_match	1730376	1730520	94.97	+	.	ID=match.55909.278;Target=XP_003486718_1 361 409
contig_140	exonerate	nucleotide_to_protein_match	1730607	1730808	94.97	+	.	ID=match.55909.278;Target=XP_003486718_1 409 476
contig_140	exonerate	nucleotide_to_protein_match	1730876	1731035	94.97	+	.	ID=match.55909.278;Target=XP_003486718_1 477 529
contig_140	exonerate	nucleotide_to_protein_match	1731325	1731487	94.97	+	.	ID=match.55909.278;Target=XP_003486718_1 530 584
contig_140	exonerate	nucleotide_to_protein_match	1731575	1731775	94.97	+	.	ID=match.55909.278;Target=XP_003486718_1 584 651
contig_140	exonerate	nucleotide_to_protein_match	1732787	1732936	94.97	+	.	ID=match.55909.278;Target=XP_003486718_1 651 701
scaffold_49	exonerate	nucleotide_to_protein_match	2280068	2280463	80.77	+	.	ID=match.55909.279;Target=KOX80841_1 2 40
contig_23	exonerate	nucleotide_to_protein_match	2873900	2874023	91.40	-	.	ID=match.55909.280;Target=XP_031839045_1 1 42
contig_23	exonerate	nucleotide_to_protein_match	2873521	2873805	91.40	-	.	ID=match.55909.280;Target=XP_031839045_1 43 137
contig_23	exonerate	nucleotide_to_protein_match	2873091	2873449	91.40	-	.	ID=match.55909.280;Target=XP_031839045_1 138 257
contig_23	exonerate	nucleotide_to_protein_match	2872889	2872963	91.40	-	.	ID=match.55909.280;Target=XP_031839045_1 257 282
scaffold_71	exonerate	nucleotide_to_protein_match	8984241	8984309	92.18	-	.	ID=match.55909.281;Target=XP_003399790_1 1 24
scaffold_71	exonerate	nucleotide_to_protein_match	8984052	8984164	92.18	-	.	ID=match.55909.281;Target=XP_003399790_1 24 61
scaffold_71	exonerate	nucleotide_to_protein_match	8983718	8983926	92.18	-	.	ID=match.55909.281;Target=XP_003399790_1 62 131
scaffold_71	exonerate	nucleotide_to_protein_match	8983488	8983618	92.18	-	.	ID=match.55909.281;Target=XP_003399790_1 132 175
scaffold_71	exonerate	nucleotide_to_protein_match	8983176	8983414	92.18	-	.	ID=match.55909.281;Target=XP_003399790_1 175 254
scaffold_71	exonerate	nucleotide_to_protein_match	8982842	8983084	92.18	-	.	ID=match.55909.281;Target=XP_003399790_1 255 335
scaffold_71	exonerate	nucleotide_to_protein_match	8982411	8982774	92.18	-	.	ID=match.55909.281;Target=XP_003399790_1 336 457
scaffold_71	exonerate	nucleotide_to_protein_match	8982037	8982341	92.18	-	.	ID=match.55909.281;Target=XP_003399790_1 457 558
scaffold_71	exonerate	nucleotide_to_protein_match	8981814	8981964	92.18	-	.	ID=match.55909.281;Target=XP_003399790_1 559 609
scaffold_71	exonerate	nucleotide_to_protein_match	8981314	8981729	92.18	-	.	ID=match.55909.281;Target=XP_003399790_1 609 690
scaffold_71	exonerate	nucleotide_to_protein_match	8981043	8981238	92.18	-	.	ID=match.55909.281;Target=XP_003399790_1 691 748
scaffold_6	exonerate	nucleotide_to_protein_match	11564027	11564833	93.74	-	.	ID=match.55909.282;Target=XP_017793880_1 11 54
scaffold_6	exonerate	nucleotide_to_protein_match	11562515	11563882	93.74	-	.	ID=match.55909.282;Target=XP_017793880_1 54 150
contig_2	exonerate	nucleotide_to_protein_match	5213246	5213373	95.56	-	.	ID=match.55909.283;Target=H33_PINPS 1 43
contig_2	exonerate	nucleotide_to_protein_match	5212887	5213166	95.56	-	.	ID=match.55909.283;Target=H33_PINPS 44 137
contig_121	exonerate	nucleotide_to_protein_match	3408756	3408810	97.97	-	.	ID=match.55909.284;Target=XP_026298722_1 1 19
contig_121	exonerate	nucleotide_to_protein_match	3408090	3408350	97.97	-	.	ID=match.55909.284;Target=XP_026298722_1 20 106
contig_121	exonerate	nucleotide_to_protein_match	3407284	3408008	97.97	-	.	ID=match.55909.284;Target=XP_026298722_1 107 348
contig_121	exonerate	nucleotide_to_protein_match	3406911	3407204	97.97	-	.	ID=match.55909.284;Target=XP_026298722_1 348 446
scaffold_74	exonerate	nucleotide_to_protein_match	4839039	4839350	92.83	+	.	ID=match.55909.285;Target=XP_033340290_1 1 77
scaffold_74	exonerate	nucleotide_to_protein_match	4840760	4840903	92.83	+	.	ID=match.55909.285;Target=XP_033340290_1 78 85
scaffold_74	exonerate	nucleotide_to_protein_match	4841143	4841303	92.83	+	.	ID=match.55909.285;Target=XP_033340290_1 87 108
scaffold_74	exonerate	nucleotide_to_protein_match	4842234	4842521	92.83	+	.	ID=match.55909.285;Target=XP_033340290_1 108 156
scaffold_74	exonerate	nucleotide_to_protein_match	4843047	4843287	92.83	+	.	ID=match.55909.285;Target=XP_033340290_1 156 209
scaffold_74	exonerate	nucleotide_to_protein_match	4844409	4844648	92.83	+	.	ID=match.55909.285;Target=XP_033340290_1 210 305
contig_60	exonerate	nucleotide_to_protein_match	2515772	2516012	87.02	-	.	ID=match.55909.286;Target=DCAF7_MOUSE 2 82
contig_60	exonerate	nucleotide_to_protein_match	2515145	2515697	87.02	-	.	ID=match.55909.286;Target=DCAF7_MOUSE 83 266
contig_60	exonerate	nucleotide_to_protein_match	2514803	2515034	87.02	-	.	ID=match.55909.286;Target=DCAF7_MOUSE 267 312
scaffold_571	exonerate	nucleotide_to_protein_match	3814544	3814701	87.50	-	.	ID=match.55909.287;Target=XP_024227716_1 3 55
scaffold_571	exonerate	nucleotide_to_protein_match	3814304	3814484	87.50	-	.	ID=match.55909.287;Target=XP_024227716_1 56 116
contig_22	exonerate	nucleotide_to_protein_match	12205497	12206135	85.13	+	.	ID=match.55909.288;Target=XP_031838704_1 1 22
contig_22	exonerate	nucleotide_to_protein_match	12206856	12207248	85.13	+	.	ID=match.55909.288;Target=XP_031838704_1 22 213
contig_631	exonerate	nucleotide_to_protein_match	5915709	5916064	96.23	+	.	ID=match.55909.289;Target=XP_012250416_1 1 119
contig_631	exonerate	nucleotide_to_protein_match	5916331	5916580	96.23	+	.	ID=match.55909.289;Target=XP_012250416_1 120 203
contig_631	exonerate	nucleotide_to_protein_match	5916719	5916859	96.23	+	.	ID=match.55909.289;Target=XP_012250416_1 203 250
contig_631	exonerate	nucleotide_to_protein_match	5917231	5917455	96.23	+	.	ID=match.55909.289;Target=XP_012250416_1 250 282
contig_631	exonerate	nucleotide_to_protein_match	5917646	5917788	96.23	+	.	ID=match.55909.289;Target=XP_012250416_1 283 326
contig_631	exonerate	nucleotide_to_protein_match	5917935	5918820	96.23	+	.	ID=match.55909.289;Target=XP_012250416_1 326 366
contig_91	exonerate	nucleotide_to_protein_match	3974399	3974958	87.25	-	.	ID=match.55909.290;Target=XP_012166227_1 1 187
contig_91	exonerate	nucleotide_to_protein_match	3974068	3974309	87.25	-	.	ID=match.55909.290;Target=XP_012166227_1 188 261
contig_91	exonerate	nucleotide_to_protein_match	3973589	3973966	87.25	-	.	ID=match.55909.290;Target=XP_012166227_1 261 267
contig_91	exonerate	nucleotide_to_protein_match	3973422	3973516	87.25	-	.	ID=match.55909.290;Target=XP_012166227_1 268 393
contig_91	exonerate	nucleotide_to_protein_match	3973165	3973348	87.25	-	.	ID=match.55909.290;Target=XP_012166227_1 394 425
contig_91	exonerate	nucleotide_to_protein_match	3972990	3973087	87.25	-	.	ID=match.55909.290;Target=XP_012166227_1 425 486
contig_91	exonerate	nucleotide_to_protein_match	3972313	3972910	87.25	-	.	ID=match.55909.290;Target=XP_012166227_1 487 519
contig_91	exonerate	nucleotide_to_protein_match	3972108	3972229	87.25	-	.	ID=match.55909.290;Target=XP_012166227_1 519 718
scaffold_6	exonerate	nucleotide_to_protein_match	12636990	12637179	90.41	-	.	ID=match.55909.291;Target=XP_003398572_1 1 64
scaffold_6	exonerate	nucleotide_to_protein_match	12636687	12636937	90.41	-	.	ID=match.55909.291;Target=XP_003398572_1 65 148
scaffold_6	exonerate	nucleotide_to_protein_match	12292692	12292903	95.76	+	.	ID=match.55909.292;Target=NP_001267051_1 1 71
scaffold_6	exonerate	nucleotide_to_protein_match	12293132	12293383	95.76	+	.	ID=match.55909.292;Target=NP_001267051_1 72 155
scaffold_6	exonerate	nucleotide_to_protein_match	12294213	12294397	95.76	+	.	ID=match.55909.292;Target=NP_001267051_1 156 217
scaffold_6	exonerate	nucleotide_to_protein_match	12294473	12294702	95.76	+	.	ID=match.55909.292;Target=NP_001267051_1 218 294
scaffold_6	exonerate	nucleotide_to_protein_match	12294804	12294971	95.76	+	.	ID=match.55909.292;Target=NP_001267051_1 294 350
scaffold_6	exonerate	nucleotide_to_protein_match	12295066	12295206	95.76	+	.	ID=match.55909.292;Target=NP_001267051_1 350 397
scaffold_6	exonerate	nucleotide_to_protein_match	12295433	12295584	95.76	+	.	ID=match.55909.292;Target=NP_001267051_1 397 447
scaffold_6	exonerate	nucleotide_to_protein_match	12295660	12295862	95.76	+	.	ID=match.55909.292;Target=NP_001267051_1 448 515
scaffold_6	exonerate	nucleotide_to_protein_match	12295959	12295985	95.76	+	.	ID=match.55909.292;Target=NP_001267051_1 516 524
scaffold_6	exonerate	nucleotide_to_protein_match	12296099	12296250	95.76	+	.	ID=match.55909.292;Target=NP_001267051_1 525 553
contig_29	exonerate	nucleotide_to_protein_match	2213153	2213684	87.47	+	.	ID=match.55909.293;Target=XP_017762820_1 58 235
contig_29	exonerate	nucleotide_to_protein_match	2214971	2215739	87.47	+	.	ID=match.55909.293;Target=XP_017762820_1 236 424
contig_29	exonerate	nucleotide_to_protein_match	2216321	2216666	87.47	+	.	ID=match.55909.293;Target=XP_017762820_1 426 493
contig_29	exonerate	nucleotide_to_protein_match	2217152	2219197	87.47	+	.	ID=match.55909.293;Target=XP_017762820_1 494 551
contig_631	exonerate	nucleotide_to_protein_match	1017222	1017397	94.17	-	.	ID=match.55909.294;Target=XP_026299267_1 6 44
contig_631	exonerate	nucleotide_to_protein_match	1016880	1017135	94.17	-	.	ID=match.55909.294;Target=XP_026299267_1 45 65
contig_631	exonerate	nucleotide_to_protein_match	1016445	1016788	94.17	-	.	ID=match.55909.294;Target=XP_026299267_1 66 151
contig_631	exonerate	nucleotide_to_protein_match	1016293	1016367	94.17	-	.	ID=match.55909.294;Target=XP_026299267_1 151 265
contig_631	exonerate	nucleotide_to_protein_match	1016127	1016211	94.17	-	.	ID=match.55909.294;Target=XP_026299267_1 266 290
contig_60	exonerate	nucleotide_to_protein_match	2486310	2486471	99.71	+	.	ID=match.55909.295;Target=KOX79891_1 5 59
contig_60	exonerate	nucleotide_to_protein_match	2486545	2486809	99.71	+	.	ID=match.55909.295;Target=KOX79891_1 59 147
contig_60	exonerate	nucleotide_to_protein_match	2486885	2487189	99.71	+	.	ID=match.55909.295;Target=KOX79891_1 148 249
contig_60	exonerate	nucleotide_to_protein_match	2487300	2487419	99.71	+	.	ID=match.55909.295;Target=KOX79891_1 249 289
contig_60	exonerate	nucleotide_to_protein_match	2487503	2487670	99.71	+	.	ID=match.55909.295;Target=KOX79891_1 289 345
contig_51	exonerate	nucleotide_to_protein_match	7342135	7342248	88.95	+	.	ID=match.55909.296;Target=XP_017788167_1 47 85
contig_51	exonerate	nucleotide_to_protein_match	7342441	7342623	88.95	+	.	ID=match.55909.296;Target=XP_017788167_1 85 146
contig_51	exonerate	nucleotide_to_protein_match	7342726	7343031	88.95	+	.	ID=match.55909.296;Target=XP_017788167_1 146 248
contig_51	exonerate	nucleotide_to_protein_match	7343106	7343310	88.95	+	.	ID=match.55909.296;Target=XP_017788167_1 248 316
contig_51	exonerate	nucleotide_to_protein_match	7343501	7343617	88.95	+	.	ID=match.55909.296;Target=XP_017788167_1 317 355
contig_51	exonerate	nucleotide_to_protein_match	7343723	7343939	88.95	+	.	ID=match.55909.296;Target=XP_017788167_1 356 427
contig_51	exonerate	nucleotide_to_protein_match	7344058	7344378	88.95	+	.	ID=match.55909.296;Target=XP_017788167_1 428 507
contig_51	exonerate	nucleotide_to_protein_match	7344456	7344742	88.95	+	.	ID=match.55909.296;Target=XP_017788167_1 508 535
contig_51	exonerate	nucleotide_to_protein_match	7344835	7344996	88.95	+	.	ID=match.55909.296;Target=XP_017788167_1 536 631
contig_51	exonerate	nucleotide_to_protein_match	7345110	7345426	88.95	+	.	ID=match.55909.296;Target=XP_017788167_1 632 685
contig_51	exonerate	nucleotide_to_protein_match	7345533	7345785	88.95	+	.	ID=match.55909.296;Target=XP_017788167_1 686 791
contig_51	exonerate	nucleotide_to_protein_match	7345883	7346001	88.95	+	.	ID=match.55909.296;Target=XP_017788167_1 791 875
contig_51	exonerate	nucleotide_to_protein_match	7346085	7346309	88.95	+	.	ID=match.55909.296;Target=XP_017788167_1 876 915
contig_51	exonerate	nucleotide_to_protein_match	7346389	7347309	88.95	+	.	ID=match.55909.296;Target=XP_017788167_1 915 990
contig_62	exonerate	nucleotide_to_protein_match	2466914	2467114	81.03	-	.	ID=match.55909.297;Target=XP_012171731_1 1 68
contig_62	exonerate	nucleotide_to_protein_match	2465661	2466840	81.03	-	.	ID=match.55909.297;Target=XP_012171731_1 68 461
contig_62	exonerate	nucleotide_to_protein_match	2465351	2465588	81.03	-	.	ID=match.55909.297;Target=XP_012171731_1 462 540
contig_62	exonerate	nucleotide_to_protein_match	2465130	2465284	81.03	-	.	ID=match.55909.297;Target=XP_012171731_1 541 592
contig_62	exonerate	nucleotide_to_protein_match	2464958	2465058	81.03	-	.	ID=match.55909.297;Target=XP_012171731_1 593 626
scaffold_49	exonerate	nucleotide_to_protein_match	13809820	13810248	91.81	+	.	ID=match.55909.298;Target=KOX71063_1 1 25
scaffold_49	exonerate	nucleotide_to_protein_match	13811954	13812050	91.81	+	.	ID=match.55909.298;Target=KOX71063_1 25 141
contig_94	exonerate	nucleotide_to_protein_match	8095782	8095872	95.24	-	.	ID=match.55909.299;Target=XP_003487278_2 1 15
contig_94	exonerate	nucleotide_to_protein_match	8095495	8095658	95.24	-	.	ID=match.55909.299;Target=XP_003487278_2 17 33
contig_91	exonerate	nucleotide_to_protein_match	2020330	2020392	95.85	-	.	ID=match.55909.300;Target=XP_003249455_1 1 22
contig_91	exonerate	nucleotide_to_protein_match	2018996	2019076	95.85	-	.	ID=match.55909.300;Target=XP_003249455_1 22 49
contig_91	exonerate	nucleotide_to_protein_match	2017488	2017600	95.85	-	.	ID=match.55909.300;Target=XP_003249455_1 49 86
contig_91	exonerate	nucleotide_to_protein_match	2016613	2017294	95.85	-	.	ID=match.55909.300;Target=XP_003249455_1 87 314
contig_91	exonerate	nucleotide_to_protein_match	2016138	2016431	95.85	-	.	ID=match.55909.300;Target=XP_003249455_1 314 412
contig_140	exonerate	nucleotide_to_protein_match	1746277	1746458	97.45	+	.	ID=match.55909.301;Target=XP_006567209_1 1 23
contig_140	exonerate	nucleotide_to_protein_match	1746533	1746647	97.45	+	.	ID=match.55909.301;Target=XP_006567209_1 23 59
contig_140	exonerate	nucleotide_to_protein_match	1746716	1746841	97.45	+	.	ID=match.55909.301;Target=XP_006567209_1 60 98
contig_140	exonerate	nucleotide_to_protein_match	1746920	1747365	97.45	+	.	ID=match.55909.301;Target=XP_006567209_1 98 140
contig_140	exonerate	nucleotide_to_protein_match	1747437	1747686	97.45	+	.	ID=match.55909.301;Target=XP_006567209_1 140 288
contig_140	exonerate	nucleotide_to_protein_match	1747757	1747929	97.45	+	.	ID=match.55909.301;Target=XP_006567209_1 289 372
contig_140	exonerate	nucleotide_to_protein_match	1748002	1748167	97.45	+	.	ID=match.55909.301;Target=XP_006567209_1 372 429
contig_140	exonerate	nucleotide_to_protein_match	1748249	1748449	97.45	+	.	ID=match.55909.301;Target=XP_006567209_1 430 485
scaffold_71	exonerate	nucleotide_to_protein_match	7774258	7774380	87.79	-	.	ID=match.55909.302;Target=XP_024220665_1 1 42
scaffold_71	exonerate	nucleotide_to_protein_match	7773782	7774086	87.79	-	.	ID=match.55909.302;Target=XP_024220665_1 42 143
scaffold_71	exonerate	nucleotide_to_protein_match	7773227	7773685	87.79	-	.	ID=match.55909.302;Target=XP_024220665_1 144 207
scaffold_71	exonerate	nucleotide_to_protein_match	7772807	7773104	87.79	-	.	ID=match.55909.302;Target=XP_024220665_1 210 299
scaffold_71	exonerate	nucleotide_to_protein_match	7772309	7772688	87.79	-	.	ID=match.55909.302;Target=XP_024220665_1 300 399
[truncated: 568,365 more rows]
