# Supplementary material for: Prevalent bee venom genes evolved before the aculeate stinger and eusociality
Source: BMC Biol. 2023 Oct 23;21:229. doi: 10.1186/s12915-023-01656-5 (PMC10591384; doi:10.1186/s12915-023-01656-5)
Supplement: Supplementary file 40 — Additional file 40. Genome annotation of Melipona beecheii. [file 12915_2023_1656_MOESM40_ESM.zip › Melipona_beecheii.annotation.funannotate181.Oct2020/results.intermediate/trnascan.no-overlaps.gff3]

contig_10	tRNAScan-SE	gene	503539	503610	67.7	-	.	ID=Asp_1
contig_10	tRNAScan-SE	tRNA	503539	503610	67.7	-	.	ID=Asp_1_tRNA;Parent=Asp_1;product=tRNA-Asp;note=Predicted GTC anticodon
contig_10	tRNAScan-SE	exon	503539	503610	67.7	-	.	ID=Asp_1_exon;Parent=Asp_1_tRNA
contig_111	tRNAScan-SE	gene	1077277	1077350	81.7	-	.	ID=Ile_3
contig_111	tRNAScan-SE	tRNA	1077277	1077350	81.7	-	.	ID=Ile_3_tRNA;Parent=Ile_3;product=tRNA-Ile;note=Predicted AAT anticodon
contig_111	tRNAScan-SE	exon	1077277	1077350	81.7	-	.	ID=Ile_3_exon;Parent=Ile_3_tRNA
contig_120	tRNAScan-SE	gene	3315332	3315403	67.7	-	.	ID=Asp_4
contig_120	tRNAScan-SE	tRNA	3315332	3315403	67.7	-	.	ID=Asp_4_tRNA;Parent=Asp_4;product=tRNA-Asp;note=Predicted GTC anticodon
contig_120	tRNAScan-SE	exon	3315332	3315403	67.7	-	.	ID=Asp_4_exon;Parent=Asp_4_tRNA
contig_125	tRNAScan-SE	gene	3388011	3388084	79.4	+	.	ID=Asn_6
contig_125	tRNAScan-SE	tRNA	3388011	3388084	79.4	+	.	ID=Asn_6_tRNA;Parent=Asn_6;product=tRNA-Asn;note=Predicted GTT anticodon
contig_125	tRNAScan-SE	exon	3388011	3388084	79.4	+	.	ID=Asn_6_exon;Parent=Asn_6_tRNA
contig_154	tRNAScan-SE	gene	2200159	2200232	79.7	+	.	ID=Ile_7
contig_154	tRNAScan-SE	tRNA	2200159	2200232	79.7	+	.	ID=Ile_7_tRNA;Parent=Ile_7;product=tRNA-Ile;note=Predicted AAT anticodon
contig_154	tRNAScan-SE	exon	2200159	2200232	79.7	+	.	ID=Ile_7_exon;Parent=Ile_7_tRNA
contig_154	tRNAScan-SE	gene	6837254	6837326	84.8	+	.	ID=Phe_8
contig_154	tRNAScan-SE	tRNA	6837254	6837326	84.8	+	.	ID=Phe_8_tRNA;Parent=Phe_8;product=tRNA-Phe;note=Predicted GAA anticodon
contig_154	tRNAScan-SE	exon	6837254	6837326	84.8	+	.	ID=Phe_8_exon;Parent=Phe_8_tRNA
contig_154	tRNAScan-SE	gene	7706975	7707058	80.3	-	.	ID=Leu_9
contig_154	tRNAScan-SE	tRNA	7706975	7707058	80.3	-	.	ID=Leu_9_tRNA;Parent=Leu_9;product=tRNA-Leu;note=Predicted TAA anticodon
contig_154	tRNAScan-SE	exon	7706975	7707058	80.3	-	.	ID=Leu_9_exon;Parent=Leu_9_tRNA
contig_154	tRNAScan-SE	gene	1150835	1150906	63.4	-	.	ID=iMet_10
contig_154	tRNAScan-SE	tRNA	1150835	1150906	63.4	-	.	ID=iMet_10_tRNA;Parent=iMet_10;product=tRNA-iMet;note=Predicted CAT anticodon
contig_154	tRNAScan-SE	exon	1150835	1150906	63.4	-	.	ID=iMet_10_exon;Parent=iMet_10_tRNA
contig_16	tRNAScan-SE	gene	3921557	3921638	84.0	+	.	ID=Ser_11
contig_16	tRNAScan-SE	tRNA	3921557	3921638	84.0	+	.	ID=Ser_11_tRNA;Parent=Ser_11;product=tRNA-Ser;note=Predicted CGA anticodon
contig_16	tRNAScan-SE	exon	3921557	3921638	84.0	+	.	ID=Ser_11_exon;Parent=Ser_11_tRNA
contig_171	tRNAScan-SE	gene	145898	145969	70.2	+	.	ID=Pro_12
contig_171	tRNAScan-SE	tRNA	145898	145969	70.2	+	.	ID=Pro_12_tRNA;Parent=Pro_12;product=tRNA-Pro;note=Predicted CGG anticodon
contig_171	tRNAScan-SE	exon	145898	145969	70.2	+	.	ID=Pro_12_exon;Parent=Pro_12_tRNA
contig_171	tRNAScan-SE	gene	437428	437510	76.6	-	.	ID=Leu_13
contig_171	tRNAScan-SE	tRNA	437428	437510	76.6	-	.	ID=Leu_13_tRNA;Parent=Leu_13;product=tRNA-Leu;note=Predicted CAG anticodon
contig_171	tRNAScan-SE	exon	437428	437510	76.6	-	.	ID=Leu_13_exon;Parent=Leu_13_tRNA
contig_171	tRNAScan-SE	gene	149498	149569	63.5	-	.	ID=His_14
contig_171	tRNAScan-SE	tRNA	149498	149569	63.5	-	.	ID=His_14_tRNA;Parent=His_14;product=tRNA-His;note=Predicted GTG anticodon
contig_171	tRNAScan-SE	exon	149498	149569	63.5	-	.	ID=His_14_exon;Parent=His_14_tRNA
contig_2	tRNAScan-SE	gene	203256	203327	70.6	+	.	ID=Glu_15
contig_2	tRNAScan-SE	tRNA	203256	203327	70.6	+	.	ID=Glu_15_tRNA;Parent=Glu_15;product=tRNA-Glu;note=Predicted CTC anticodon
contig_2	tRNAScan-SE	exon	203256	203327	70.6	+	.	ID=Glu_15_exon;Parent=Glu_15_tRNA
contig_2	tRNAScan-SE	gene	2172240	2172312	81.2	+	.	ID=Arg_16
contig_2	tRNAScan-SE	tRNA	2172240	2172312	81.2	+	.	ID=Arg_16_tRNA;Parent=Arg_16;product=tRNA-Arg;note=Predicted TCT anticodon
contig_2	tRNAScan-SE	exon	2172240	2172312	81.2	+	.	ID=Arg_16_exon;Parent=Arg_16_tRNA
contig_2	tRNAScan-SE	gene	3149227	3149319	70.3	+	.	ID=Ile_17
contig_2	tRNAScan-SE	tRNA	3149227	3149319	70.3	+	.	ID=Ile_17_tRNA;Parent=Ile_17;product=tRNA-Ile;note=Predicted TAT anticodon
contig_2	tRNAScan-SE	exon	3149227	3149319	70.3	+	.	ID=Ile_17_exon;Parent=Ile_17_tRNA
contig_2	tRNAScan-SE	gene	5747040	5747133	68.2	+	.	ID=Ile_20
contig_2	tRNAScan-SE	tRNA	5747040	5747133	68.2	+	.	ID=Ile_20_tRNA;Parent=Ile_20;product=tRNA-Ile;note=Predicted TAT anticodon
contig_2	tRNAScan-SE	exon	5747040	5747133	68.2	+	.	ID=Ile_20_exon;Parent=Ile_20_tRNA
contig_22	tRNAScan-SE	gene	2374166	2374238	69.6	+	.	ID=Arg_22
contig_22	tRNAScan-SE	tRNA	2374166	2374238	69.6	+	.	ID=Arg_22_tRNA;Parent=Arg_22;product=tRNA-Arg;note=Predicted ACG anticodon
contig_22	tRNAScan-SE	exon	2374166	2374238	69.6	+	.	ID=Arg_22_exon;Parent=Arg_22_tRNA
contig_22	tRNAScan-SE	gene	6248124	6248196	69.6	-	.	ID=Arg_24
contig_22	tRNAScan-SE	tRNA	6248124	6248196	69.6	-	.	ID=Arg_24_tRNA;Parent=Arg_24;product=tRNA-Arg;note=Predicted ACG anticodon
contig_22	tRNAScan-SE	exon	6248124	6248196	69.6	-	.	ID=Arg_24_exon;Parent=Arg_24_tRNA
contig_23	tRNAScan-SE	gene	818297	818369	83.9	+	.	ID=Phe_26
contig_23	tRNAScan-SE	tRNA	818297	818369	83.9	+	.	ID=Phe_26_tRNA;Parent=Phe_26;product=tRNA-Phe;note=Predicted GAA anticodon
contig_23	tRNAScan-SE	exon	818297	818369	83.9	+	.	ID=Phe_26_exon;Parent=Phe_26_tRNA
contig_23	tRNAScan-SE	gene	818518	818590	81.4	+	.	ID=Phe_27
contig_23	tRNAScan-SE	tRNA	818518	818590	81.4	+	.	ID=Phe_27_tRNA;Parent=Phe_27;product=tRNA-Phe;note=Predicted GAA anticodon
contig_23	tRNAScan-SE	exon	818518	818590	81.4	+	.	ID=Phe_27_exon;Parent=Phe_27_tRNA
contig_23	tRNAScan-SE	gene	1950259	1950341	79.8	+	.	ID=Leu_28
contig_23	tRNAScan-SE	tRNA	1950259	1950341	79.8	+	.	ID=Leu_28_tRNA;Parent=Leu_28;product=tRNA-Leu;note=Predicted TAA anticodon
contig_23	tRNAScan-SE	exon	1950259	1950341	79.8	+	.	ID=Leu_28_exon;Parent=Leu_28_tRNA
contig_42	tRNAScan-SE	gene	91054	91125	74.9	+	.	ID=Trp_33
contig_42	tRNAScan-SE	tRNA	91054	91125	74.9	+	.	ID=Trp_33_tRNA;Parent=Trp_33;product=tRNA-Trp;note=Predicted CCA anticodon
contig_42	tRNAScan-SE	exon	91054	91125	74.9	+	.	ID=Trp_33_exon;Parent=Trp_33_tRNA
contig_42	tRNAScan-SE	gene	2293297	2293369	80.1	-	.	ID=Val_34
contig_42	tRNAScan-SE	tRNA	2293297	2293369	80.1	-	.	ID=Val_34_tRNA;Parent=Val_34;product=tRNA-Val;note=Predicted CAC anticodon
contig_42	tRNAScan-SE	exon	2293297	2293369	80.1	-	.	ID=Val_34_exon;Parent=Val_34_tRNA
contig_51	tRNAScan-SE	gene	1626679	1626750	63.5	+	.	ID=His_37
contig_51	tRNAScan-SE	tRNA	1626679	1626750	63.5	+	.	ID=His_37_tRNA;Parent=His_37;product=tRNA-His;note=Predicted GTG anticodon
contig_51	tRNAScan-SE	exon	1626679	1626750	63.5	+	.	ID=His_37_exon;Parent=His_37_tRNA
contig_51	tRNAScan-SE	gene	4088604	4088676	79.3	+	.	ID=Thr_38
contig_51	tRNAScan-SE	tRNA	4088604	4088676	79.3	+	.	ID=Thr_38_tRNA;Parent=Thr_38;product=tRNA-Thr;note=Predicted TGT anticodon
contig_51	tRNAScan-SE	exon	4088604	4088676	79.3	+	.	ID=Thr_38_exon;Parent=Thr_38_tRNA
contig_51	tRNAScan-SE	gene	4093295	4093367	78.9	+	.	ID=Thr_39
contig_51	tRNAScan-SE	tRNA	4093295	4093367	78.9	+	.	ID=Thr_39_tRNA;Parent=Thr_39;product=tRNA-Thr;note=Predicted TGT anticodon
contig_51	tRNAScan-SE	exon	4093295	4093367	78.9	+	.	ID=Thr_39_exon;Parent=Thr_39_tRNA
contig_51	tRNAScan-SE	gene	5068720	5068791	74.9	+	.	ID=Trp_40
contig_51	tRNAScan-SE	tRNA	5068720	5068791	74.9	+	.	ID=Trp_40_tRNA;Parent=Trp_40;product=tRNA-Trp;note=Predicted CCA anticodon
contig_51	tRNAScan-SE	exon	5068720	5068791	74.9	+	.	ID=Trp_40_exon;Parent=Trp_40_tRNA
contig_51	tRNAScan-SE	gene	5974764	5974836	81.6	+	.	ID=Val_41
contig_51	tRNAScan-SE	tRNA	5974764	5974836	81.6	+	.	ID=Val_41_tRNA;Parent=Val_41;product=tRNA-Val;note=Predicted AAC anticodon
contig_51	tRNAScan-SE	exon	5974764	5974836	81.6	+	.	ID=Val_41_exon;Parent=Val_41_tRNA
contig_51	tRNAScan-SE	gene	5975221	5975293	81.6	+	.	ID=Val_42
contig_51	tRNAScan-SE	tRNA	5975221	5975293	81.6	+	.	ID=Val_42_tRNA;Parent=Val_42;product=tRNA-Val;note=Predicted AAC anticodon
contig_51	tRNAScan-SE	exon	5975221	5975293	81.6	+	.	ID=Val_42_exon;Parent=Val_42_tRNA
contig_51	tRNAScan-SE	gene	5069200	5069273	79.0	-	.	ID=Asn_43
contig_51	tRNAScan-SE	tRNA	5069200	5069273	79.0	-	.	ID=Asn_43_tRNA;Parent=Asn_43;product=tRNA-Asn;note=Predicted GTT anticodon
contig_51	tRNAScan-SE	exon	5069200	5069273	79.0	-	.	ID=Asn_43_exon;Parent=Asn_43_tRNA
contig_51	tRNAScan-SE	gene	3381620	3381692	80.1	-	.	ID=Arg_44
contig_51	tRNAScan-SE	tRNA	3381620	3381692	80.1	-	.	ID=Arg_44_tRNA;Parent=Arg_44;product=tRNA-Arg;note=Predicted TCT anticodon
contig_51	tRNAScan-SE	exon	3381620	3381692	80.1	-	.	ID=Arg_44_exon;Parent=Arg_44_tRNA
contig_51	tRNAScan-SE	gene	3360024	3360096	75.9	-	.	ID=Val_45
contig_51	tRNAScan-SE	tRNA	3360024	3360096	75.9	-	.	ID=Val_45_tRNA;Parent=Val_45;product=tRNA-Val;note=Predicted TAC anticodon
contig_51	tRNAScan-SE	exon	3360024	3360096	75.9	-	.	ID=Val_45_exon;Parent=Val_45_tRNA
contig_60	tRNAScan-SE	gene	712382	712454	76.8	+	.	ID=Val_47
contig_60	tRNAScan-SE	tRNA	712382	712454	76.8	+	.	ID=Val_47_tRNA;Parent=Val_47;product=tRNA-Val;note=Predicted CAC anticodon
contig_60	tRNAScan-SE	exon	712382	712454	76.8	+	.	ID=Val_47_exon;Parent=Val_47_tRNA
contig_60	tRNAScan-SE	gene	8355504	8355585	71.6	+	.	ID=Leu_49
contig_60	tRNAScan-SE	tRNA	8355504	8355585	71.6	+	.	ID=Leu_49_tRNA;Parent=Leu_49;product=tRNA-Leu;note=Predicted AAG anticodon
contig_60	tRNAScan-SE	exon	8355504	8355585	71.6	+	.	ID=Leu_49_exon;Parent=Leu_49_tRNA
contig_60	tRNAScan-SE	gene	8356683	8356754	74.9	+	.	ID=Trp_50
contig_60	tRNAScan-SE	tRNA	8356683	8356754	74.9	+	.	ID=Trp_50_tRNA;Parent=Trp_50;product=tRNA-Trp;note=Predicted CCA anticodon
contig_60	tRNAScan-SE	exon	8356683	8356754	74.9	+	.	ID=Trp_50_exon;Parent=Trp_50_tRNA
contig_60	tRNAScan-SE	gene	8358855	8358926	74.9	+	.	ID=Trp_51
contig_60	tRNAScan-SE	tRNA	8358855	8358926	74.9	+	.	ID=Trp_51_tRNA;Parent=Trp_51;product=tRNA-Trp;note=Predicted CCA anticodon
contig_60	tRNAScan-SE	exon	8358855	8358926	74.9	+	.	ID=Trp_51_exon;Parent=Trp_51_tRNA
contig_60	tRNAScan-SE	gene	8359474	8359547	73.9	+	.	ID=Thr_52
contig_60	tRNAScan-SE	tRNA	8359474	8359547	73.9	+	.	ID=Thr_52_tRNA;Parent=Thr_52;product=tRNA-Thr;note=Predicted AGT anticodon
contig_60	tRNAScan-SE	exon	8359474	8359547	73.9	+	.	ID=Thr_52_exon;Parent=Thr_52_tRNA
contig_60	tRNAScan-SE	gene	9263361	9263433	87.4	+	.	ID=Lys_53
contig_60	tRNAScan-SE	tRNA	9263361	9263433	87.4	+	.	ID=Lys_53_tRNA;Parent=Lys_53;product=tRNA-Lys;note=Predicted TTT anticodon
contig_60	tRNAScan-SE	exon	9263361	9263433	87.4	+	.	ID=Lys_53_exon;Parent=Lys_53_tRNA
contig_60	tRNAScan-SE	gene	9463807	9463878	67.8	+	.	ID=Ala_54
contig_60	tRNAScan-SE	tRNA	9463807	9463878	67.8	+	.	ID=Ala_54_tRNA;Parent=Ala_54;product=tRNA-Ala;note=Predicted CGC anticodon
contig_60	tRNAScan-SE	exon	9463807	9463878	67.8	+	.	ID=Ala_54_exon;Parent=Ala_54_tRNA
contig_60	tRNAScan-SE	gene	12383099	12383172	81.6	-	.	ID=Ile_55
contig_60	tRNAScan-SE	tRNA	12383099	12383172	81.6	-	.	ID=Ile_55_tRNA;Parent=Ile_55;product=tRNA-Ile;note=Predicted AAT anticodon
contig_60	tRNAScan-SE	exon	12383099	12383172	81.6	-	.	ID=Ile_55_exon;Parent=Ile_55_tRNA
contig_60	tRNAScan-SE	gene	7930592	7930673	86.8	-	.	ID=Ser_56
contig_60	tRNAScan-SE	tRNA	7930592	7930673	86.8	-	.	ID=Ser_56_tRNA;Parent=Ser_56;product=tRNA-Ser;note=Predicted AGA anticodon
contig_60	tRNAScan-SE	exon	7930592	7930673	86.8	-	.	ID=Ser_56_exon;Parent=Ser_56_tRNA
contig_60	tRNAScan-SE	gene	7613348	7613420	87.4	-	.	ID=Lys_57
contig_60	tRNAScan-SE	tRNA	7613348	7613420	87.4	-	.	ID=Lys_57_tRNA;Parent=Lys_57;product=tRNA-Lys;note=Predicted TTT anticodon
contig_60	tRNAScan-SE	exon	7613348	7613420	87.4	-	.	ID=Lys_57_exon;Parent=Lys_57_tRNA
contig_60	tRNAScan-SE	gene	7597403	7597475	88.9	-	.	ID=Lys_58
contig_60	tRNAScan-SE	tRNA	7597403	7597475	88.9	-	.	ID=Lys_58_tRNA;Parent=Lys_58;product=tRNA-Lys;note=Predicted TTT anticodon
contig_60	tRNAScan-SE	exon	7597403	7597475	88.9	-	.	ID=Lys_58_exon;Parent=Lys_58_tRNA
contig_60	tRNAScan-SE	gene	5723216	5723288	69.6	-	.	ID=Arg_59
contig_60	tRNAScan-SE	tRNA	5723216	5723288	69.6	-	.	ID=Arg_59_tRNA;Parent=Arg_59;product=tRNA-Arg;note=Predicted ACG anticodon
contig_60	tRNAScan-SE	exon	5723216	5723288	69.6	-	.	ID=Arg_59_exon;Parent=Arg_59_tRNA
contig_631	tRNAScan-SE	gene	3703707	3703779	79.6	+	.	ID=Arg_61
contig_631	tRNAScan-SE	tRNA	3703707	3703779	79.6	+	.	ID=Arg_61_tRNA;Parent=Arg_61;product=tRNA-Arg;note=Predicted TCT anticodon
contig_631	tRNAScan-SE	exon	3703707	3703779	79.6	+	.	ID=Arg_61_exon;Parent=Arg_61_tRNA
contig_631	tRNAScan-SE	gene	6897827	6897898	67.7	-	.	ID=Asp_62
contig_631	tRNAScan-SE	tRNA	6897827	6897898	67.7	-	.	ID=Asp_62_tRNA;Parent=Asp_62;product=tRNA-Asp;note=Predicted GTC anticodon
contig_631	tRNAScan-SE	exon	6897827	6897898	67.7	-	.	ID=Asp_62_exon;Parent=Asp_62_tRNA
contig_631	tRNAScan-SE	gene	5892140	5892211	68.0	-	.	ID=Asp_63
contig_631	tRNAScan-SE	tRNA	5892140	5892211	68.0	-	.	ID=Asp_63_tRNA;Parent=Asp_63;product=tRNA-Asp;note=Predicted GTC anticodon
contig_631	tRNAScan-SE	exon	5892140	5892211	68.0	-	.	ID=Asp_63_exon;Parent=Asp_63_tRNA
contig_631	tRNAScan-SE	gene	3651211	3651283	69.6	-	.	ID=Arg_64
contig_631	tRNAScan-SE	tRNA	3651211	3651283	69.6	-	.	ID=Arg_64_tRNA;Parent=Arg_64;product=tRNA-Arg;note=Predicted ACG anticodon
contig_631	tRNAScan-SE	exon	3651211	3651283	69.6	-	.	ID=Arg_64_exon;Parent=Arg_64_tRNA
contig_631	tRNAScan-SE	gene	2559366	2559439	79.0	-	.	ID=Asn_65
contig_631	tRNAScan-SE	tRNA	2559366	2559439	79.0	-	.	ID=Asn_65_tRNA;Parent=Asn_65;product=tRNA-Asn;note=Predicted GTT anticodon
contig_631	tRNAScan-SE	exon	2559366	2559439	79.0	-	.	ID=Asn_65_exon;Parent=Asn_65_tRNA
contig_631	tRNAScan-SE	gene	2558815	2558888	75.5	-	.	ID=Thr_66
contig_631	tRNAScan-SE	tRNA	2558815	2558888	75.5	-	.	ID=Thr_66_tRNA;Parent=Thr_66;product=tRNA-Thr;note=Predicted AGT anticodon
contig_631	tRNAScan-SE	exon	2558815	2558888	75.5	-	.	ID=Thr_66_exon;Parent=Thr_66_tRNA
contig_83	tRNAScan-SE	gene	208348	208419	70.2	+	.	ID=Pro_67
contig_83	tRNAScan-SE	tRNA	208348	208419	70.2	+	.	ID=Pro_67_tRNA;Parent=Pro_67;product=tRNA-Pro;note=Predicted AGG anticodon
contig_83	tRNAScan-SE	exon	208348	208419	70.2	+	.	ID=Pro_67_exon;Parent=Pro_67_tRNA
contig_83	tRNAScan-SE	gene	209231	209304	74.7	+	.	ID=Thr_68
contig_83	tRNAScan-SE	tRNA	209231	209304	74.7	+	.	ID=Thr_68_tRNA;Parent=Thr_68;product=tRNA-Thr;note=Predicted AGT anticodon
contig_83	tRNAScan-SE	exon	209231	209304	74.7	+	.	ID=Thr_68_exon;Parent=Thr_68_tRNA
contig_83	tRNAScan-SE	gene	1216002	1216122	74.0	+	.	ID=Leu_69
contig_83	tRNAScan-SE	tRNA	1216002	1216122	74.0	+	.	ID=Leu_69_tRNA;Parent=Leu_69;product=tRNA-Leu;note=Predicted CAA anticodon
contig_83	tRNAScan-SE	exon	1216002	1216122	74.0	+	.	ID=Leu_69_exon;Parent=Leu_69_tRNA
contig_83	tRNAScan-SE	gene	1254483	1254555	69.0	+	.	ID=Arg_70
contig_83	tRNAScan-SE	tRNA	1254483	1254555	69.0	+	.	ID=Arg_70_tRNA;Parent=Arg_70;product=tRNA-Arg;note=Predicted TCG anticodon
contig_83	tRNAScan-SE	exon	1254483	1254555	69.0	+	.	ID=Arg_70_exon;Parent=Arg_70_tRNA
contig_91	tRNAScan-SE	gene	795379	795460	90.9	+	.	ID=Ser_71
contig_91	tRNAScan-SE	tRNA	795379	795460	90.9	+	.	ID=Ser_71_tRNA;Parent=Ser_71;product=tRNA-Ser;note=Predicted GCT anticodon
contig_91	tRNAScan-SE	exon	795379	795460	90.9	+	.	ID=Ser_71_exon;Parent=Ser_71_tRNA
contig_91	tRNAScan-SE	gene	1030485	1030556	68.0	+	.	ID=Asp_74
contig_91	tRNAScan-SE	tRNA	1030485	1030556	68.0	+	.	ID=Asp_74_tRNA;Parent=Asp_74;product=tRNA-Asp;note=Predicted GTC anticodon
contig_91	tRNAScan-SE	exon	1030485	1030556	68.0	+	.	ID=Asp_74_exon;Parent=Asp_74_tRNA
contig_91	tRNAScan-SE	gene	5892007	5892079	69.6	+	.	ID=Arg_75
contig_91	tRNAScan-SE	tRNA	5892007	5892079	69.6	+	.	ID=Arg_75_tRNA;Parent=Arg_75;product=tRNA-Arg;note=Predicted ACG anticodon
contig_91	tRNAScan-SE	exon	5892007	5892079	69.6	+	.	ID=Arg_75_exon;Parent=Arg_75_tRNA
contig_94	tRNAScan-SE	gene	421935	422006	63.5	+	.	ID=His_79
contig_94	tRNAScan-SE	tRNA	421935	422006	63.5	+	.	ID=His_79_tRNA;Parent=His_79;product=tRNA-His;note=Predicted GTG anticodon
contig_94	tRNAScan-SE	exon	421935	422006	63.5	+	.	ID=His_79_exon;Parent=His_79_tRNA
contig_94	tRNAScan-SE	gene	1161242	1161338	79.7	+	.	ID=Tyr_80
contig_94	tRNAScan-SE	tRNA	1161242	1161338	79.7	+	.	ID=Tyr_80_tRNA;Parent=Tyr_80;product=tRNA-Tyr;note=Predicted GTA anticodon
contig_94	tRNAScan-SE	exon	1161242	1161338	79.7	+	.	ID=Tyr_80_exon;Parent=Tyr_80_tRNA
contig_94	tRNAScan-SE	gene	3739132	3739204	87.8	+	.	ID=Lys_81
contig_94	tRNAScan-SE	tRNA	3739132	3739204	87.8	+	.	ID=Lys_81_tRNA;Parent=Lys_81;product=tRNA-Lys;note=Predicted TTT anticodon
contig_94	tRNAScan-SE	exon	3739132	3739204	87.8	+	.	ID=Lys_81_exon;Parent=Lys_81_tRNA
contig_94	tRNAScan-SE	gene	3739301	3739373	88.9	+	.	ID=Lys_82
contig_94	tRNAScan-SE	tRNA	3739301	3739373	88.9	+	.	ID=Lys_82_tRNA;Parent=Lys_82;product=tRNA-Lys;note=Predicted TTT anticodon
contig_94	tRNAScan-SE	exon	3739301	3739373	88.9	+	.	ID=Lys_82_exon;Parent=Lys_82_tRNA
contig_94	tRNAScan-SE	gene	5695312	5695393	86.8	+	.	ID=Ser_83
contig_94	tRNAScan-SE	tRNA	5695312	5695393	86.8	+	.	ID=Ser_83_tRNA;Parent=Ser_83;product=tRNA-Ser;note=Predicted AGA anticodon
contig_94	tRNAScan-SE	exon	5695312	5695393	86.8	+	.	ID=Ser_83_exon;Parent=Ser_83_tRNA
contig_94	tRNAScan-SE	gene	8834290	8834361	70.6	+	.	ID=Glu_84
contig_94	tRNAScan-SE	tRNA	8834290	8834361	70.6	+	.	ID=Glu_84_tRNA;Parent=Glu_84;product=tRNA-Glu;note=Predicted TTC anticodon
contig_94	tRNAScan-SE	exon	8834290	8834361	70.6	+	.	ID=Glu_84_exon;Parent=Glu_84_tRNA
contig_94	tRNAScan-SE	gene	8861055	8861127	69.6	+	.	ID=Arg_85
contig_94	tRNAScan-SE	tRNA	8861055	8861127	69.6	+	.	ID=Arg_85_tRNA;Parent=Arg_85;product=tRNA-Arg;note=Predicted ACG anticodon
contig_94	tRNAScan-SE	exon	8861055	8861127	69.6	+	.	ID=Arg_85_exon;Parent=Arg_85_tRNA
contig_94	tRNAScan-SE	gene	8890894	8890975	86.8	+	.	ID=Ser_86
contig_94	tRNAScan-SE	tRNA	8890894	8890975	86.8	+	.	ID=Ser_86_tRNA;Parent=Ser_86;product=tRNA-Ser;note=Predicted AGA anticodon
contig_94	tRNAScan-SE	exon	8890894	8890975	86.8	+	.	ID=Ser_86_exon;Parent=Ser_86_tRNA
contig_94	tRNAScan-SE	gene	8987794	8987864	77.5	+	.	ID=Gly_87
contig_94	tRNAScan-SE	tRNA	8987794	8987864	77.5	+	.	ID=Gly_87_tRNA;Parent=Gly_87;product=tRNA-Gly;note=Predicted GCC anticodon
contig_94	tRNAScan-SE	exon	8987794	8987864	77.5	+	.	ID=Gly_87_exon;Parent=Gly_87_tRNA
contig_94	tRNAScan-SE	gene	10770561	10770633	81.6	+	.	ID=Val_88
contig_94	tRNAScan-SE	tRNA	10770561	10770633	81.6	+	.	ID=Val_88_tRNA;Parent=Val_88;product=tRNA-Val;note=Predicted AAC anticodon
contig_94	tRNAScan-SE	exon	10770561	10770633	81.6	+	.	ID=Val_88_exon;Parent=Val_88_tRNA
contig_94	tRNAScan-SE	gene	11321710	11321781	70.6	+	.	ID=Glu_92
contig_94	tRNAScan-SE	tRNA	11321710	11321781	70.6	+	.	ID=Glu_92_tRNA;Parent=Glu_92;product=tRNA-Glu;note=Predicted CTC anticodon
contig_94	tRNAScan-SE	exon	11321710	11321781	70.6	+	.	ID=Glu_92_exon;Parent=Glu_92_tRNA
contig_94	tRNAScan-SE	gene	11323799	11323870	70.6	+	.	ID=Glu_93
contig_94	tRNAScan-SE	tRNA	11323799	11323870	70.6	+	.	ID=Glu_93_tRNA;Parent=Glu_93;product=tRNA-Glu;note=Predicted TTC anticodon
contig_94	tRNAScan-SE	exon	11323799	11323870	70.6	+	.	ID=Glu_93_exon;Parent=Glu_93_tRNA
contig_94	tRNAScan-SE	gene	9147724	9147795	70.6	-	.	ID=Glu_94
contig_94	tRNAScan-SE	tRNA	9147724	9147795	70.6	-	.	ID=Glu_94_tRNA;Parent=Glu_94;product=tRNA-Glu;note=Predicted CTC anticodon
contig_94	tRNAScan-SE	exon	9147724	9147795	70.6	-	.	ID=Glu_94_exon;Parent=Glu_94_tRNA
contig_94	tRNAScan-SE	gene	8861504	8861577	83.3	-	.	ID=Ile_95
contig_94	tRNAScan-SE	tRNA	8861504	8861577	83.3	-	.	ID=Ile_95_tRNA;Parent=Ile_95;product=tRNA-Ile;note=Predicted AAT anticodon
contig_94	tRNAScan-SE	exon	8861504	8861577	83.3	-	.	ID=Ile_95_exon;Parent=Ile_95_tRNA
contig_94	tRNAScan-SE	gene	8835080	8835153	80.7	-	.	ID=Ile_96
contig_94	tRNAScan-SE	tRNA	8835080	8835153	80.7	-	.	ID=Ile_96_tRNA;Parent=Ile_96;product=tRNA-Ile;note=Predicted AAT anticodon
contig_94	tRNAScan-SE	exon	8835080	8835153	80.7	-	.	ID=Ile_96_exon;Parent=Ile_96_tRNA
contig_94	tRNAScan-SE	gene	8397290	8397362	67.1	-	.	ID=Ala_97
contig_94	tRNAScan-SE	tRNA	8397290	8397362	67.1	-	.	ID=Ala_97_tRNA;Parent=Ala_97;product=tRNA-Ala;note=Predicted AGC anticodon
contig_94	tRNAScan-SE	exon	8397290	8397362	67.1	-	.	ID=Ala_97_exon;Parent=Ala_97_tRNA
contig_94	tRNAScan-SE	gene	5610028	5610098	78.5	-	.	ID=Gly_99
contig_94	tRNAScan-SE	tRNA	5610028	5610098	78.5	-	.	ID=Gly_99_tRNA;Parent=Gly_99;product=tRNA-Gly;note=Predicted GCC anticodon
contig_94	tRNAScan-SE	exon	5610028	5610098	78.5	-	.	ID=Gly_99_exon;Parent=Gly_99_tRNA
contig_94	tRNAScan-SE	gene	5609115	5609185	78.5	-	.	ID=Gly_100
contig_94	tRNAScan-SE	tRNA	5609115	5609185	78.5	-	.	ID=Gly_100_tRNA;Parent=Gly_100;product=tRNA-Gly;note=Predicted GCC anticodon
contig_94	tRNAScan-SE	exon	5609115	5609185	78.5	-	.	ID=Gly_100_exon;Parent=Gly_100_tRNA
contig_94	tRNAScan-SE	gene	5606605	5606675	78.5	-	.	ID=Gly_101
contig_94	tRNAScan-SE	tRNA	5606605	5606675	78.5	-	.	ID=Gly_101_tRNA;Parent=Gly_101;product=tRNA-Gly;note=Predicted GCC anticodon
contig_94	tRNAScan-SE	exon	5606605	5606675	78.5	-	.	ID=Gly_101_exon;Parent=Gly_101_tRNA
contig_94	tRNAScan-SE	gene	3776091	3776163	67.1	-	.	ID=Ala_102
contig_94	tRNAScan-SE	tRNA	3776091	3776163	67.1	-	.	ID=Ala_102_tRNA;Parent=Ala_102;product=tRNA-Ala;note=Predicted AGC anticodon
contig_94	tRNAScan-SE	exon	3776091	3776163	67.1	-	.	ID=Ala_102_exon;Parent=Ala_102_tRNA
contig_97	tRNAScan-SE	gene	2700446	2700529	74.6	+	.	ID=Leu_105
contig_97	tRNAScan-SE	tRNA	2700446	2700529	74.6	+	.	ID=Leu_105_tRNA;Parent=Leu_105;product=tRNA-Leu;note=Predicted CAG anticodon
contig_97	tRNAScan-SE	exon	2700446	2700529	74.6	+	.	ID=Leu_105_exon;Parent=Leu_105_tRNA
contig_97	tRNAScan-SE	gene	2737348	2737420	73.5	-	.	ID=Val_106
contig_97	tRNAScan-SE	tRNA	2737348	2737420	73.5	-	.	ID=Val_106_tRNA;Parent=Val_106;product=tRNA-Val;note=Predicted CAC anticodon
contig_97	tRNAScan-SE	exon	2737348	2737420	73.5	-	.	ID=Val_106_exon;Parent=Val_106_tRNA
scaffold_103	tRNAScan-SE	gene	1668788	1668860	68.3	-	.	ID=Arg_107
scaffold_103	tRNAScan-SE	tRNA	1668788	1668860	68.3	-	.	ID=Arg_107_tRNA;Parent=Arg_107;product=tRNA-Arg;note=Predicted TCG anticodon
scaffold_103	tRNAScan-SE	exon	1668788	1668860	68.3	-	.	ID=Arg_107_exon;Parent=Arg_107_tRNA
scaffold_14	tRNAScan-SE	gene	280983	281055	26.0	+	.	ID=Val_108
scaffold_14	tRNAScan-SE	tRNA	280983	281055	26.0	+	.	ID=Val_108_tRNA;Parent=Val_108;product=tRNA-Val;note=Predicted AAC anticodon
scaffold_14	tRNAScan-SE	exon	280983	281055	26.0	+	.	ID=Val_108_exon;Parent=Val_108_tRNA
scaffold_14	tRNAScan-SE	gene	551122	551194	77.9	+	.	ID=Met_109
scaffold_14	tRNAScan-SE	tRNA	551122	551194	77.9	+	.	ID=Met_109_tRNA;Parent=Met_109;product=tRNA-Met;note=Predicted CAT anticodon
scaffold_14	tRNAScan-SE	exon	551122	551194	77.9	+	.	ID=Met_109_exon;Parent=Met_109_tRNA
scaffold_14	tRNAScan-SE	gene	875663	875745	76.6	+	.	ID=Leu_110
scaffold_14	tRNAScan-SE	tRNA	875663	875745	76.6	+	.	ID=Leu_110_tRNA;Parent=Leu_110;product=tRNA-Leu;note=Predicted CAG anticodon
scaffold_14	tRNAScan-SE	exon	875663	875745	76.6	+	.	ID=Leu_110_exon;Parent=Leu_110_tRNA
scaffold_14	tRNAScan-SE	gene	6270252	6270347	78.8	+	.	ID=Tyr_111
scaffold_14	tRNAScan-SE	tRNA	6270252	6270347	78.8	+	.	ID=Tyr_111_tRNA;Parent=Tyr_111;product=tRNA-Tyr;note=Predicted GTA anticodon
scaffold_14	tRNAScan-SE	exon	6270252	6270347	78.8	+	.	ID=Tyr_111_exon;Parent=Tyr_111_tRNA
scaffold_14	tRNAScan-SE	gene	6270736	6270808	70.8	-	.	ID=Arg_112
scaffold_14	tRNAScan-SE	tRNA	6270736	6270808	70.8	-	.	ID=Arg_112_tRNA;Parent=Arg_112;product=tRNA-Arg;note=Predicted TCG anticodon
scaffold_14	tRNAScan-SE	exon	6270736	6270808	70.8	-	.	ID=Arg_112_exon;Parent=Arg_112_tRNA
scaffold_49	tRNAScan-SE	gene	642919	643000	78.0	+	.	ID=Ser_113
scaffold_49	tRNAScan-SE	tRNA	642919	643000	78.0	+	.	ID=Ser_113_tRNA;Parent=Ser_113;product=tRNA-Ser;note=Predicted TGA anticodon
scaffold_49	tRNAScan-SE	exon	642919	643000	78.0	+	.	ID=Ser_113_exon;Parent=Ser_113_tRNA
scaffold_49	tRNAScan-SE	gene	5967781	5967852	81.2	+	.	ID=Cys_114
scaffold_49	tRNAScan-SE	tRNA	5967781	5967852	81.2	+	.	ID=Cys_114_tRNA;Parent=Cys_114;product=tRNA-Cys;note=Predicted GCA anticodon
scaffold_49	tRNAScan-SE	exon	5967781	5967852	81.2	+	.	ID=Cys_114_exon;Parent=Cys_114_tRNA
scaffold_52	tRNAScan-SE	gene	956192	956263	63.4	+	.	ID=iMet_116
scaffold_52	tRNAScan-SE	tRNA	956192	956263	63.4	+	.	ID=iMet_116_tRNA;Parent=iMet_116;product=tRNA-iMet;note=Predicted CAT anticodon
scaffold_52	tRNAScan-SE	exon	956192	956263	63.4	+	.	ID=iMet_116_exon;Parent=iMet_116_tRNA
scaffold_52	tRNAScan-SE	gene	2332065	2332136	67.7	+	.	ID=Asp_118
scaffold_52	tRNAScan-SE	tRNA	2332065	2332136	67.7	+	.	ID=Asp_118_tRNA;Parent=Asp_118;product=tRNA-Asp;note=Predicted GTC anticodon
scaffold_52	tRNAScan-SE	exon	2332065	2332136	67.7	+	.	ID=Asp_118_exon;Parent=Asp_118_tRNA
scaffold_52	tRNAScan-SE	gene	2333116	2333186	80.1	+	.	ID=Gly_119
scaffold_52	tRNAScan-SE	tRNA	2333116	2333186	80.1	+	.	ID=Gly_119_tRNA;Parent=Gly_119;product=tRNA-Gly;note=Predicted GCC anticodon
scaffold_52	tRNAScan-SE	exon	2333116	2333186	80.1	+	.	ID=Gly_119_exon;Parent=Gly_119_tRNA
scaffold_52	tRNAScan-SE	gene	2333630	2333700	80.1	+	.	ID=Gly_120
scaffold_52	tRNAScan-SE	tRNA	2333630	2333700	80.1	+	.	ID=Gly_120_tRNA;Parent=Gly_120;product=tRNA-Gly;note=Predicted GCC anticodon
scaffold_52	tRNAScan-SE	exon	2333630	2333700	80.1	+	.	ID=Gly_120_exon;Parent=Gly_120_tRNA
scaffold_52	tRNAScan-SE	gene	956693	956765	87.8	-	.	ID=Lys_121
scaffold_52	tRNAScan-SE	tRNA	956693	956765	87.8	-	.	ID=Lys_121_tRNA;Parent=Lys_121;product=tRNA-Lys;note=Predicted CTT anticodon
scaffold_52	tRNAScan-SE	exon	956693	956765	87.8	-	.	ID=Lys_121_exon;Parent=Lys_121_tRNA
scaffold_6	tRNAScan-SE	gene	3202455	3202526	78.2	+	.	ID=Thr_122
scaffold_6	tRNAScan-SE	tRNA	3202455	3202526	78.2	+	.	ID=Thr_122_tRNA;Parent=Thr_122;product=tRNA-Thr;note=Predicted CGT anticodon
scaffold_6	tRNAScan-SE	exon	3202455	3202526	78.2	+	.	ID=Thr_122_exon;Parent=Thr_122_tRNA
scaffold_6	tRNAScan-SE	gene	12490641	12490714	79.0	-	.	ID=Asn_123
scaffold_6	tRNAScan-SE	tRNA	12490641	12490714	79.0	-	.	ID=Asn_123_tRNA;Parent=Asn_123;product=tRNA-Asn;note=Predicted GTT anticodon
scaffold_6	tRNAScan-SE	exon	12490641	12490714	79.0	-	.	ID=Asn_123_exon;Parent=Asn_123_tRNA
scaffold_6	tRNAScan-SE	gene	12161635	12161706	67.9	-	.	ID=Pro_124
scaffold_6	tRNAScan-SE	tRNA	12161635	12161706	67.9	-	.	ID=Pro_124_tRNA;Parent=Pro_124;product=tRNA-Pro;note=Predicted TGG anticodon
scaffold_6	tRNAScan-SE	exon	12161635	12161706	67.9	-	.	ID=Pro_124_exon;Parent=Pro_124_tRNA
scaffold_6	tRNAScan-SE	gene	9716906	9716978	77.9	-	.	ID=Met_125
scaffold_6	tRNAScan-SE	tRNA	9716906	9716978	77.9	-	.	ID=Met_125_tRNA;Parent=Met_125;product=tRNA-Met;note=Predicted CAT anticodon
scaffold_6	tRNAScan-SE	exon	9716906	9716978	77.9	-	.	ID=Met_125_exon;Parent=Met_125_tRNA
scaffold_71	tRNAScan-SE	gene	1011079	1011151	87.4	+	.	ID=Lys_126
scaffold_71	tRNAScan-SE	tRNA	1011079	1011151	87.4	+	.	ID=Lys_126_tRNA;Parent=Lys_126;product=tRNA-Lys;note=Predicted CTT anticodon
scaffold_71	tRNAScan-SE	exon	1011079	1011151	87.4	+	.	ID=Lys_126_exon;Parent=Lys_126_tRNA
scaffold_71	tRNAScan-SE	gene	1382872	1382945	75.5	+	.	ID=Thr_127
scaffold_71	tRNAScan-SE	tRNA	1382872	1382945	75.5	+	.	ID=Thr_127_tRNA;Parent=Thr_127;product=tRNA-Thr;note=Predicted AGT anticodon
scaffold_71	tRNAScan-SE	exon	1382872	1382945	75.5	+	.	ID=Thr_127_exon;Parent=Thr_127_tRNA
scaffold_71	tRNAScan-SE	gene	1396177	1396248	70.2	+	.	ID=Pro_128
scaffold_71	tRNAScan-SE	tRNA	1396177	1396248	70.2	+	.	ID=Pro_128_tRNA;Parent=Pro_128;product=tRNA-Pro;note=Predicted CGG anticodon
scaffold_71	tRNAScan-SE	exon	1396177	1396248	70.2	+	.	ID=Pro_128_exon;Parent=Pro_128_tRNA
scaffold_71	tRNAScan-SE	gene	8592274	8592347	83.5	+	.	ID=Asn_129
scaffold_71	tRNAScan-SE	tRNA	8592274	8592347	83.5	+	.	ID=Asn_129_tRNA;Parent=Asn_129;product=tRNA-Asn;note=Predicted GTT anticodon
scaffold_71	tRNAScan-SE	exon	8592274	8592347	83.5	+	.	ID=Asn_129_exon;Parent=Asn_129_tRNA
scaffold_71	tRNAScan-SE	gene	9412984	9413056	72.5	+	.	ID=Val_130
scaffold_71	tRNAScan-SE	tRNA	9412984	9413056	72.5	+	.	ID=Val_130_tRNA;Parent=Val_130;product=tRNA-Val;note=Predicted TAC anticodon
scaffold_71	tRNAScan-SE	exon	9412984	9413056	72.5	+	.	ID=Val_130_exon;Parent=Val_130_tRNA
scaffold_71	tRNAScan-SE	gene	12239612	12239684	81.6	-	.	ID=Val_131
scaffold_71	tRNAScan-SE	tRNA	12239612	12239684	81.6	-	.	ID=Val_131_tRNA;Parent=Val_131;product=tRNA-Val;note=Predicted AAC anticodon
scaffold_71	tRNAScan-SE	exon	12239612	12239684	81.6	-	.	ID=Val_131_exon;Parent=Val_131_tRNA
scaffold_71	tRNAScan-SE	gene	8485144	8485235	79.9	-	.	ID=Tyr_132
scaffold_71	tRNAScan-SE	tRNA	8485144	8485235	79.9	-	.	ID=Tyr_132_tRNA;Parent=Tyr_132;product=tRNA-Tyr;note=Predicted GTA anticodon
scaffold_71	tRNAScan-SE	exon	8485144	8485235	79.9	-	.	ID=Tyr_132_exon;Parent=Tyr_132_tRNA
scaffold_71	tRNAScan-SE	gene	2278318	2278399	79.3	-	.	ID=Ser_133
scaffold_71	tRNAScan-SE	tRNA	2278318	2278399	79.3	-	.	ID=Ser_133_tRNA;Parent=Ser_133;product=tRNA-Ser;note=Predicted TGA anticodon
scaffold_71	tRNAScan-SE	exon	2278318	2278399	79.3	-	.	ID=Ser_133_exon;Parent=Ser_133_tRNA
scaffold_71	tRNAScan-SE	gene	1395699	1395770	70.2	-	.	ID=Pro_135
scaffold_71	tRNAScan-SE	tRNA	1395699	1395770	70.2	-	.	ID=Pro_135_tRNA;Parent=Pro_135;product=tRNA-Pro;note=Predicted AGG anticodon
scaffold_71	tRNAScan-SE	exon	1395699	1395770	70.2	-	.	ID=Pro_135_exon;Parent=Pro_135_tRNA
scaffold_71	tRNAScan-SE	gene	1394629	1394701	67.1	-	.	ID=Ala_136
scaffold_71	tRNAScan-SE	tRNA	1394629	1394701	67.1	-	.	ID=Ala_136_tRNA;Parent=Ala_136;product=tRNA-Ala;note=Predicted AGC anticodon
scaffold_71	tRNAScan-SE	exon	1394629	1394701	67.1	-	.	ID=Ala_136_exon;Parent=Ala_136_tRNA
scaffold_71	tRNAScan-SE	gene	1393244	1393317	74.7	-	.	ID=Thr_137
scaffold_71	tRNAScan-SE	tRNA	1393244	1393317	74.7	-	.	ID=Thr_137_tRNA;Parent=Thr_137;product=tRNA-Thr;note=Predicted AGT anticodon
scaffold_71	tRNAScan-SE	exon	1393244	1393317	74.7	-	.	ID=Thr_137_exon;Parent=Thr_137_tRNA
scaffold_71	tRNAScan-SE	gene	1386838	1386909	81.2	-	.	ID=Cys_138
scaffold_71	tRNAScan-SE	tRNA	1386838	1386909	81.2	-	.	ID=Cys_138_tRNA;Parent=Cys_138;product=tRNA-Cys;note=Predicted GCA anticodon
scaffold_71	tRNAScan-SE	exon	1386838	1386909	81.2	-	.	ID=Cys_138_exon;Parent=Cys_138_tRNA
scaffold_71	tRNAScan-SE	gene	872822	872894	76.3	-	.	ID=Val_139
scaffold_71	tRNAScan-SE	tRNA	872822	872894	76.3	-	.	ID=Val_139_tRNA;Parent=Val_139;product=tRNA-Val;note=Predicted TAC anticodon
scaffold_71	tRNAScan-SE	exon	872822	872894	76.3	-	.	ID=Val_139_exon;Parent=Val_139_tRNA
scaffold_721	tRNAScan-SE	gene	2993021	2993092	72.5	+	.	ID=Gln_140
scaffold_721	tRNAScan-SE	tRNA	2993021	2993092	72.5	+	.	ID=Gln_140_tRNA;Parent=Gln_140;product=tRNA-Gln;note=Predicted CTG anticodon
scaffold_721	tRNAScan-SE	exon	2993021	2993092	72.5	+	.	ID=Gln_140_exon;Parent=Gln_140_tRNA
scaffold_721	tRNAScan-SE	gene	4356546	4356617	70.5	+	.	ID=Pro_141
scaffold_721	tRNAScan-SE	tRNA	4356546	4356617	70.5	+	.	ID=Pro_141_tRNA;Parent=Pro_141;product=tRNA-Pro;note=Predicted TGG anticodon
scaffold_721	tRNAScan-SE	exon	4356546	4356617	70.5	+	.	ID=Pro_141_exon;Parent=Pro_141_tRNA
scaffold_721	tRNAScan-SE	gene	7118541	7118612	81.6	+	.	ID=Ala_142
scaffold_721	tRNAScan-SE	tRNA	7118541	7118612	81.6	+	.	ID=Ala_142_tRNA;Parent=Ala_142;product=tRNA-Ala;note=Predicted TGC anticodon
scaffold_721	tRNAScan-SE	exon	7118541	7118612	81.6	+	.	ID=Ala_142_exon;Parent=Ala_142_tRNA
scaffold_721	tRNAScan-SE	gene	7125706	7125785	70.8	+	.	ID=Leu_143
scaffold_721	tRNAScan-SE	tRNA	7125706	7125785	70.8	+	.	ID=Leu_143_tRNA;Parent=Leu_143;product=tRNA-Leu;note=Predicted TAG anticodon
scaffold_721	tRNAScan-SE	exon	7125706	7125785	70.8	+	.	ID=Leu_143_exon;Parent=Leu_143_tRNA
scaffold_721	tRNAScan-SE	gene	7126845	7126916	81.6	+	.	ID=Ala_144
scaffold_721	tRNAScan-SE	tRNA	7126845	7126916	81.6	+	.	ID=Ala_144_tRNA;Parent=Ala_144;product=tRNA-Ala;note=Predicted TGC anticodon
scaffold_721	tRNAScan-SE	exon	7126845	7126916	81.6	+	.	ID=Ala_144_exon;Parent=Ala_144_tRNA
scaffold_721	tRNAScan-SE	gene	7588919	7588990	70.9	+	.	ID=Gln_145
scaffold_721	tRNAScan-SE	tRNA	7588919	7588990	70.9	+	.	ID=Gln_145_tRNA;Parent=Gln_145;product=tRNA-Gln;note=Predicted TTG anticodon
scaffold_721	tRNAScan-SE	exon	7588919	7588990	70.9	+	.	ID=Gln_145_exon;Parent=Gln_145_tRNA
scaffold_721	tRNAScan-SE	gene	7589083	7589154	72.2	+	.	ID=Gln_146
scaffold_721	tRNAScan-SE	tRNA	7589083	7589154	72.2	+	.	ID=Gln_146_tRNA;Parent=Gln_146;product=tRNA-Gln;note=Predicted TTG anticodon
scaffold_721	tRNAScan-SE	exon	7589083	7589154	72.2	+	.	ID=Gln_146_exon;Parent=Gln_146_tRNA
scaffold_721	tRNAScan-SE	gene	7589258	7589329	69.2	+	.	ID=Gln_147
scaffold_721	tRNAScan-SE	tRNA	7589258	7589329	69.2	+	.	ID=Gln_147_tRNA;Parent=Gln_147;product=tRNA-Gln;note=Predicted CTG anticodon
scaffold_721	tRNAScan-SE	exon	7589258	7589329	69.2	+	.	ID=Gln_147_exon;Parent=Gln_147_tRNA
scaffold_721	tRNAScan-SE	gene	7589724	7589795	71.5	+	.	ID=Gln_148
scaffold_721	tRNAScan-SE	tRNA	7589724	7589795	71.5	+	.	ID=Gln_148_tRNA;Parent=Gln_148;product=tRNA-Gln;note=Predicted TTG anticodon
scaffold_721	tRNAScan-SE	exon	7589724	7589795	71.5	+	.	ID=Gln_148_exon;Parent=Gln_148_tRNA
scaffold_721	tRNAScan-SE	gene	7590042	7590113	72.5	+	.	ID=Gln_149
scaffold_721	tRNAScan-SE	tRNA	7590042	7590113	72.5	+	.	ID=Gln_149_tRNA;Parent=Gln_149;product=tRNA-Gln;note=Predicted CTG anticodon
scaffold_721	tRNAScan-SE	exon	7590042	7590113	72.5	+	.	ID=Gln_149_exon;Parent=Gln_149_tRNA
scaffold_721	tRNAScan-SE	gene	7866728	7866809	71.6	+	.	ID=Leu_150
scaffold_721	tRNAScan-SE	tRNA	7866728	7866809	71.6	+	.	ID=Leu_150_tRNA;Parent=Leu_150;product=tRNA-Leu;note=Predicted AAG anticodon
scaffold_721	tRNAScan-SE	exon	7866728	7866809	71.6	+	.	ID=Leu_150_exon;Parent=Leu_150_tRNA
scaffold_721	tRNAScan-SE	gene	7600162	7600233	72.6	-	.	ID=Gln_151
scaffold_721	tRNAScan-SE	tRNA	7600162	7600233	72.6	-	.	ID=Gln_151_tRNA;Parent=Gln_151;product=tRNA-Gln;note=Predicted TTG anticodon
scaffold_721	tRNAScan-SE	exon	7600162	7600233	72.6	-	.	ID=Gln_151_exon;Parent=Gln_151_tRNA
scaffold_721	tRNAScan-SE	gene	7590513	7590608	79.8	-	.	ID=Tyr_152
scaffold_721	tRNAScan-SE	tRNA	7590513	7590608	79.8	-	.	ID=Tyr_152_tRNA;Parent=Tyr_152;product=tRNA-Tyr;note=Predicted GTA anticodon
scaffold_721	tRNAScan-SE	exon	7590513	7590608	79.8	-	.	ID=Tyr_152_exon;Parent=Tyr_152_tRNA
scaffold_721	tRNAScan-SE	gene	7132572	7132654	79.8	-	.	ID=Leu_153
scaffold_721	tRNAScan-SE	tRNA	7132572	7132654	79.8	-	.	ID=Leu_153_tRNA;Parent=Leu_153;product=tRNA-Leu;note=Predicted TAA anticodon
scaffold_721	tRNAScan-SE	exon	7132572	7132654	79.8	-	.	ID=Leu_153_exon;Parent=Leu_153_tRNA
scaffold_721	tRNAScan-SE	gene	7126319	7126390	69.4	-	.	ID=Gln_154
scaffold_721	tRNAScan-SE	tRNA	7126319	7126390	69.4	-	.	ID=Gln_154_tRNA;Parent=Gln_154;product=tRNA-Gln;note=Predicted CTG anticodon
scaffold_721	tRNAScan-SE	exon	7126319	7126390	69.4	-	.	ID=Gln_154_exon;Parent=Gln_154_tRNA
scaffold_74	tRNAScan-SE	gene	6574661	6574732	72.6	+	.	ID=Gln_160
scaffold_74	tRNAScan-SE	tRNA	6574661	6574732	72.6	+	.	ID=Gln_160_tRNA;Parent=Gln_160;product=tRNA-Gln;note=Predicted TTG anticodon
scaffold_74	tRNAScan-SE	exon	6574661	6574732	72.6	+	.	ID=Gln_160_exon;Parent=Gln_160_tRNA
scaffold_74	tRNAScan-SE	gene	8072376	8072449	79.0	+	.	ID=Asn_161
scaffold_74	tRNAScan-SE	tRNA	8072376	8072449	79.0	+	.	ID=Asn_161_tRNA;Parent=Asn_161;product=tRNA-Asn;note=Predicted GTT anticodon
scaffold_74	tRNAScan-SE	exon	8072376	8072449	79.0	+	.	ID=Asn_161_exon;Parent=Asn_161_tRNA
scaffold_74	tRNAScan-SE	gene	9005966	9006047	87.7	+	.	ID=Ser_163
scaffold_74	tRNAScan-SE	tRNA	9005966	9006047	87.7	+	.	ID=Ser_163_tRNA;Parent=Ser_163;product=tRNA-Ser;note=Predicted CGA anticodon
scaffold_74	tRNAScan-SE	exon	9005966	9006047	87.7	+	.	ID=Ser_163_exon;Parent=Ser_163_tRNA
scaffold_74	tRNAScan-SE	gene	10343535	10343607	84.9	+	.	ID=Phe_166
scaffold_74	tRNAScan-SE	tRNA	10343535	10343607	84.9	+	.	ID=Phe_166_tRNA;Parent=Phe_166;product=tRNA-Phe;note=Predicted GAA anticodon
scaffold_74	tRNAScan-SE	exon	10343535	10343607	84.9	+	.	ID=Phe_166_exon;Parent=Phe_166_tRNA
scaffold_74	tRNAScan-SE	gene	16525883	16525954	72.5	+	.	ID=Gln_167
scaffold_74	tRNAScan-SE	tRNA	16525883	16525954	72.5	+	.	ID=Gln_167_tRNA;Parent=Gln_167;product=tRNA-Gln;note=Predicted CTG anticodon
scaffold_74	tRNAScan-SE	exon	16525883	16525954	72.5	+	.	ID=Gln_167_exon;Parent=Gln_167_tRNA
scaffold_74	tRNAScan-SE	gene	13954882	13954953	70.5	-	.	ID=Pro_168
scaffold_74	tRNAScan-SE	tRNA	13954882	13954953	70.5	-	.	ID=Pro_168_tRNA;Parent=Pro_168;product=tRNA-Pro;note=Predicted TGG anticodon
scaffold_74	tRNAScan-SE	exon	13954882	13954953	70.5	-	.	ID=Pro_168_exon;Parent=Pro_168_tRNA
scaffold_74	tRNAScan-SE	gene	13954538	13954609	70.5	-	.	ID=Pro_169
scaffold_74	tRNAScan-SE	tRNA	13954538	13954609	70.5	-	.	ID=Pro_169_tRNA;Parent=Pro_169;product=tRNA-Pro;note=Predicted TGG anticodon
scaffold_74	tRNAScan-SE	exon	13954538	13954609	70.5	-	.	ID=Pro_169_exon;Parent=Pro_169_tRNA
scaffold_74	tRNAScan-SE	gene	11077301	11077372	70.2	-	.	ID=Pro_170
scaffold_74	tRNAScan-SE	tRNA	11077301	11077372	70.2	-	.	ID=Pro_170_tRNA;Parent=Pro_170;product=tRNA-Pro;note=Predicted AGG anticodon
scaffold_74	tRNAScan-SE	exon	11077301	11077372	70.2	-	.	ID=Pro_170_exon;Parent=Pro_170_tRNA
scaffold_74	tRNAScan-SE	gene	9472082	9472153	67.8	-	.	ID=Gln_174
scaffold_74	tRNAScan-SE	tRNA	9472082	9472153	67.8	-	.	ID=Gln_174_tRNA;Parent=Gln_174;product=tRNA-Gln;note=Predicted CTG anticodon
scaffold_74	tRNAScan-SE	exon	9472082	9472153	67.8	-	.	ID=Gln_174_exon;Parent=Gln_174_tRNA
scaffold_74	tRNAScan-SE	gene	8432444	8432516	87.8	-	.	ID=Lys_175
scaffold_74	tRNAScan-SE	tRNA	8432444	8432516	87.8	-	.	ID=Lys_175_tRNA;Parent=Lys_175;product=tRNA-Lys;note=Predicted CTT anticodon
scaffold_74	tRNAScan-SE	exon	8432444	8432516	87.8	-	.	ID=Lys_175_exon;Parent=Lys_175_tRNA
