# Supplementary material for: Prevalent bee venom genes evolved before the aculeate stinger and eusociality
Source: BMC Biol. 2023 Oct 23;21:229. doi: 10.1186/s12915-023-01656-5 (PMC10591384; doi:10.1186/s12915-023-01656-5)
Supplement: Supplementary file 40 — Additional file 40. Genome annotation of Melipona beecheii. [file 12915_2023_1656_MOESM40_ESM.zip › Melipona_beecheii.annotation.funannotate181.Oct2020/results.intermediate/repeat.gene.models.txt]

evm.model.contig_2.46	Mariner1_BT_DNA-TcMar-Mariner	0.593567	6.4e-127
evm.model.contig_2.167	48139970_Ame_DNA-hAT-Ac	0.467091	9.9e-103
evm.model.contig_2.169	48139970_Ame_DNA-hAT-Ac	0.990148	4.9e-214
evm.model.contig_2.171	Mariner-24_DF_tp_DNA-TcMar-Tc1	0.397727	4.8e-32
evm.model.contig_2.181	Mariner-6_Crp_1p_DNA-TcMar-Tigger	0.332468	1.4e-54
evm.model.contig_2.211	BEL1_SM_LTR-Pao	0.826667	6.1e-28
evm.model.contig_2.741	Copia-9_SI_LTR-Copia	0.474138	6.1e-26
evm.model.contig_2.742	Copia-9_SI_LTR-Copia	0.507937	5.4e-11
evm.model.contig_2.754	Mariner_CA_tp_DNA-TcMar-Mariner	0.644860	5.3e-36
evm.model.contig_7.5	Copia-7_SI_LTR-Copia	0.278481	2.7e-20
evm.model.contig_7.7	Gypsy-12_DAn_pol_LTR-Gypsy	0.362353	5.2e-61
evm.model.contig_7.10	Gypsy-9_DBi_pol_LTR-Gypsy	0.320542	4.6e-60
evm.model.contig_7.12	Copia-9_SI_LTR-Copia	0.328571	1.1e-20
evm.model.contig_8.3	R2-1_DWi_pol_LINE-R2	0.413636	1.6e-91
evm.model.contig_8.4	R1E_NGi_pol_LINE-R1	0.356859	2.6e-176
evm.model.contig_10.1	Gypsy53_AG_pol_LTR-Gypsy	0.306306	2.1e-49
evm.model.contig_10.2	Gypsy1_AG_pol_LTR-Gypsy	0.371429	3.2e-46
evm.model.contig_10.3	Gypsy1-NVi_pol_LTR-Gypsy	0.303657	1.4e-83
evm.model.contig_10.10	NAVIRTE1_pol_LINE-RTE-X	0.402299	6.4e-27
evm.model.contig_10.12	BEL-8_DPe_LTR-Pao	0.307263	8.7e-34
evm.model.contig_10.13	piggyBac1_Mm_DNA-PiggyBac	0.448669	2.6e-132
evm.model.contig_10.14	Mariner_CA_tp_DNA-TcMar-Mariner	0.418675	7.2e-64
evm.model.contig_10.18	Mariner-2_PPc_DNA-TcMar-Mariner	0.344660	5e-32
evm.model.contig_10.22	Mariner_CA_tp_DNA-TcMar-Mariner	0.444934	9.8e-52
evm.model.contig_10.23	Mariner1_BT_DNA-TcMar-Mariner	0.531148	8.3e-88
evm.model.contig_10.24	Gypsy53_AG_pol_LTR-Gypsy	0.255952	7.4e-14
evm.model.contig_10.25	Mariner1_BT_DNA-TcMar-Mariner	0.461310	8.1e-84
evm.model.contig_10.28	SMAR7_DNA-TcMar-Mariner	0.725806	2.5e-42
evm.model.contig_10.36	I-1_DPe_pol_LINE-I	0.273743	1.1e-19
evm.model.contig_10.37	Jockey-4_DEu_pol_LINE-Jockey	0.405660	3.8e-19
evm.model.contig_10.38	31240001_AG_DNA-PiggyBac	0.461538	1.3e-12
evm.model.contig_10.40	GB:CAA35587	0.387879	1.4e-28
evm.model.contig_10.41	Mariner1_BT_DNA-TcMar-Mariner	0.500000	1.1e-54
evm.model.contig_10.42	Mariner1_BT_DNA-TcMar-Mariner	0.613333	8e-22
evm.model.contig_10.43	NAVIRTE1_pol_LINE-RTE-X	0.316406	1.8e-26
evm.model.contig_10.44	PiggyBac-8_SM_DNA-PiggyBac	0.438202	1.6e-25
evm.model.contig_10.46	Mariner-2_DAn_tp_DNA-TcMar-Tc1	0.448276	2.3e-23
evm.model.contig_10.51	Copia-7_SI_LTR-Copia	0.521739	5.5e-14
evm.model.contig_10.52	Gypsy-20_NVi_pol_LTR-Gypsy	0.465909	4.1e-19
evm.model.contig_10.53	Idefix_pol_LTR-Gypsy	0.558140	1.2e-22
evm.model.contig_10.55	Boudicca_pol_LTR-Gypsy	0.409639	1.4e-12
evm.model.contig_10.56	SACI-7_pol_LTR-Gypsy	0.519553	9.4e-49
evm.model.contig_10.57	Copia-7_SI_LTR-Copia	0.482143	5.2e-33
evm.model.contig_10.58	Copia-7_SI_LTR-Copia	0.332378	2.3e-41
evm.model.contig_10.60	Mariner-1_DF_tp_DNA-TcMar-Mariner	0.490099	1.4e-54
evm.model.contig_10.61	Chimpo_pol_LTR-Gypsy	0.308271	7.6e-13
evm.model.contig_10.62	Gypsy-12_DAn_pol_LTR-Gypsy	0.537037	9.8e-26
evm.model.contig_10.67	Utopia-1_AMi_1p_LINE-R2-NeSL	0.415493	2.4e-27
evm.model.contig_10.69	Utopia-1_Gav_pol_LINE-R2-NeSL	0.296774	5.5e-42
evm.model.contig_10.70	Copia-1_Cfl_LTR-Copia	0.552632	3.1e-32
evm.model.contig_10.71	Gypsy-57_DEl_gag_LTR-Gypsy	0.327381	4.6e-20
evm.model.contig_10.72	Gypsy1_AG_pol_LTR-Gypsy	0.383784	2.9e-104
evm.model.contig_10.76	Gypsy-4_DVir_LTR-Gypsy	0.481013	2.1e-16
evm.model.contig_10.77	Gypsy37_AG_LTR-Gypsy	0.559322	1.5e-14
evm.model.contig_10.79	RTE-2_NVi_pol_LINE-RTE-X	0.312281	6.6e-18
evm.model.contig_10.80	Mariner-9_DAn_tp_DNA-TcMar-Tc1	0.289377	8.1e-18
evm.model.contig_10.82	R1C_NGi_pol_LINE-R1	0.437768	2.7e-53
evm.model.contig_10.83	R1A_NVi_pol_LINE-R1	0.253807	4.3e-12
evm.model.contig_10.84	R1A_NVi_pol_LINE-R1	0.460784	2.1e-44
evm.model.contig_10.88	R1_SC_pol_LINE-R1	0.331429	1.3e-17
evm.model.contig_10.90	R1C_NGi_gag_LINE-R1	0.330275	2.3e-16
evm.model.contig_10.91	Gypsy5-NVi_pol_LTR-Gypsy	0.362275	1e-54
evm.model.contig_10.92	DM176_pol_LTR-Gypsy	0.556675	9.2e-129
evm.model.contig_10.96	Gypsy1_AG_pol_LTR-Gypsy	0.495098	2.9e-52
evm.model.contig_10.97	Gypsy1-NVi_pol_LTR-Gypsy	0.326772	5.2e-77
evm.model.contig_10.98	Gypsy11-NVi_pol_LTR-Gypsy	0.438462	2.6e-25
evm.model.contig_10.100	Cheshire_tp_DNA-hAT-Charlie	0.554054	9.7e-39
evm.model.contig_10.112	Gypsy37_AG_LTR-Gypsy	0.559322	1.5e-14
evm.model.contig_10.115	Mariner1_BT_DNA-TcMar-Mariner	0.623188	1.5e-74
evm.model.contig_10.123	Mariner1_BT_DNA-TcMar-Mariner	0.547038	5.9e-88
evm.model.contig_11.221	BEL-39_AA_LTR-Pao	0.273810	2.4e-11
evm.model.contig_12.2	BEL-627_AA_LTR-Pao	0.437984	1e-48
evm.model.contig_12.3	BEL-89_CQ_LTR-Pao	0.342697	3.3e-22
evm.model.contig_12.4	BEL-82_CQ_LTR-Pao	0.298144	4.3e-91
evm.model.contig_12.8	Mariner-3_DRh_tp_DNA-TcMar-Mariner	0.633333	5e-18
evm.model.contig_12.9	MARIAM1_tp_DNA-TcMar-Mariner	0.382979	4.5e-17
evm.model.contig_12.14	Famar1_tp_DNA-TcMar-Mariner	0.625000	2e-26
evm.model.contig_12.17	gi|12958103|gb|AAK07487.1|	0.413265	1.6e-31
evm.model.contig_12.18	Gypsy-4_AA_pol_LTR-Gypsy	0.603774	3.7e-35
evm.model.contig_12.19	Gypsy-12_DAn_pol_LTR-Gypsy	0.289474	2.5e-21
evm.model.contig_12.22	Ag-Jen-1_pol_LINE-Jockey	0.395973	4e-24
evm.model.contig_12.25	Jockey_Ele2_pol_LINE-Jockey	0.312292	1e-32
evm.model.contig_12.26	I-1_NVi_LINE-I	0.367188	3.6e-15
evm.model.contig_12.29	DM176_pol_LTR-Gypsy	0.539326	6.8e-15
evm.model.contig_12.35	NAVIRTE1_pol_LINE-RTE-X	0.284974	7.8e-26
evm.model.contig_12.36	Mariner1_BT_DNA-TcMar-Mariner	0.501425	2.7e-96
evm.model.contig_12.38	Mariner1_BT_DNA-TcMar-Mariner	0.553314	2e-116
evm.model.contig_12.40	piggyBac1_Mm_DNA-PiggyBac	0.458333	1.4e-12
evm.model.contig_12.42	Mariner18_CB_tp_DNA-TcMar-Mariner	0.348214	4.4e-56
evm.model.contig_12.44	Famar1_tp_DNA-TcMar-Mariner	0.728682	2.4e-109
evm.model.contig_12.46	Mariner-13_DAn_tp_DNA-TcMar-Tc1	0.476190	3.7e-18
evm.model.contig_12.58	Copia-9_SI_LTR-Copia	0.396771	2.5e-222
evm.model.contig_12.59	Gypsy-86_AA_LTR-Gypsy	0.452489	4.9e-53
evm.model.contig_12.60	Gypsy-3_DWil_LTR-Gypsy	0.235880	5e-30
evm.model.contig_12.61	Mariner1_BT_DNA-TcMar-Mariner	0.579805	1.9e-107
evm.model.contig_12.62	Acmar_tp_DNA-TcMar-Mariner	0.598726	2.8e-54
evm.model.contig_12.66	Mariner1_BT_DNA-TcMar-Mariner	0.656566	4.4e-35
evm.model.contig_12.71	R1B_NVi_pol_LINE-R1	0.459770	4.2e-15
evm.model.contig_12.73	Mariner-18_DK_tp_DNA-TcMar-Tc1	0.440476	6.2e-14
evm.model.contig_12.74	R1D_NLo_pol_LINE-R1	0.355705	8.6e-41
evm.model.contig_12.77	Mariner1_BT_DNA-TcMar-Mariner	0.572491	2.5e-86
evm.model.contig_12.79	Utopia-1_AMi_1p_LINE-R2-NeSL	0.350746	6.5e-34
evm.model.contig_12.80	Utopia-1_Gav_pol_LINE-R2-NeSL	0.563636	1e-29
evm.model.contig_12.81	Chimpo_pol_LTR-Gypsy	0.337893	1.1e-103
evm.model.contig_12.82	Gypsy-57_DEl_gag_LTR-Gypsy	0.285714	7.3e-16
evm.model.contig_12.89	Famar1_tp_DNA-TcMar-Mariner	0.778689	1.9e-52
evm.model.contig_12.97	Mariner-11_DK_tp_DNA-TcMar-Tc1	0.589041	9.2e-17
evm.model.contig_12.138	Mariner_Tbel_tp_DNA-TcMar-Mariner	0.470405	6.4e-87
evm.model.contig_12.148	Copia-3_SI_LTR-Copia	0.525316	2.7e-45
evm.model.contig_12.149	Mariner-9_DK_tp_DNA-TcMar-Tc1	0.325758	1.5e-14
evm.model.contig_12.154	Copia-7_SI_LTR-Copia	0.500000	2.4e-17
evm.model.contig_12.158	R2Amel_pol_LINE-R2	0.461698	3.7e-112
evm.model.contig_12.160	R2Amel_pol_LINE-R2	0.355191	1.8e-83
evm.model.contig_12.167	R1E_NGi_pol_LINE-R1	0.260090	1.9e-14
evm.model.contig_12.168	R1E_NGi_pol_LINE-R1	0.278317	9e-14
evm.model.contig_12.169	R1D_NLo_pol_LINE-R1	0.319549	2.4e-28
evm.model.contig_12.172	R1B_DAn_pol_LINE-R1	0.502732	1.7e-45
evm.model.contig_12.173	R1A_NVi_pol_LINE-R1	0.514085	2.7e-31
evm.model.contig_12.174	R2-1_DWi_pol_LINE-R2	0.305630	6.5e-31
evm.model.contig_12.178	MARIAM1_tp_DNA-TcMar-Mariner	0.312057	7.7e-25
evm.model.contig_12.179	BEL-222_AA_LTR-Pao	0.329268	1.1e-19
evm.model.contig_12.181	Mariner1_BT_DNA-TcMar-Mariner	0.412621	5.1e-39
evm.model.contig_12.183	I-3_DR_pol_LINE-I	0.387097	4.5e-12
evm.model.contig_12.189	Gypsy-4_DVir_LTR-Gypsy	0.526786	2.9e-25
evm.model.contig_12.190	Gypsy-16_DAn_LTR-Gypsy	0.343195	3.1e-25
evm.model.contig_13.1	R1E_NGi_gag_LINE-R1	0.327869	3.9e-14
evm.model.contig_16.12	Mariner-9_DAn_tp_DNA-TcMar-Tc1	0.317881	1.4e-15
evm.model.contig_16.79	Famar1_tp_DNA-TcMar-Mariner	0.529412	4.4e-58
evm.model.contig_16.94	Mariner1_BT_DNA-TcMar-Mariner	0.471154	5.1e-25
evm.model.contig_16.101	BEL-1_CQ_LTR-Pao	0.482143	1.5e-11
evm.model.contig_16.108	Mariner-1_DF_tp_DNA-TcMar-Mariner	0.378151	1.5e-66
evm.model.contig_16.118	Mariner1_BT_DNA-TcMar-Mariner	0.512987	1.6e-44
evm.model.contig_16.126	BEL-627_AA_LTR-Pao	0.343750	2.3e-28
evm.model.contig_16.129	Mariner1_BT_DNA-TcMar-Mariner	0.596774	2.5e-62
evm.model.contig_16.143	Mariner1_BT_DNA-TcMar-Mariner	0.580645	1.9e-126
evm.model.contig_16.158	PiggyBac-1_BM_DNA-PiggyBac	0.590361	3.6e-25
evm.model.contig_16.170	Mariner1_BT_DNA-TcMar-Mariner	0.424390	1.9e-37
evm.model.contig_16.174	Mariner1_BT_DNA-TcMar-Mariner	0.526316	2.4e-52
evm.model.contig_16.189	Copia-1_HMM_LTR-Copia	0.328042	3.7e-13
evm.model.contig_16.191	Copia-2_BM_LTR-Copia	0.309211	4.9e-14
evm.model.contig_16.192	Copia-2_BM_LTR-Copia	0.515789	9e-21
evm.model.contig_16.201	I-2_DR_pol_LINE-I	0.342657	4.8e-14
evm.model.contig_16.204	Mariner1_BT_DNA-TcMar-Mariner	0.513043	2.9e-30
evm.model.contig_16.208	BEL-34_CQ_LTR-Pao	0.359551	2.8e-21
evm.model.contig_16.211	BEL-627_AA_LTR-Pao	0.419580	2.7e-21
evm.model.contig_16.213	Mariner1_BT_DNA-TcMar-Mariner	0.586510	5.6e-127
evm.model.contig_16.216	Mariner1_BT_DNA-TcMar-Mariner	0.571848	3.2e-120
evm.model.contig_16.217	Mariner1_BT_DNA-TcMar-Mariner	0.576369	1.1e-125
evm.model.contig_16.225	Mariner1_BT_DNA-TcMar-Mariner	0.655844	4.4e-59
evm.model.contig_16.232	piggyBac1_Mm_DNA-PiggyBac	0.323077	7.2e-43
evm.model.contig_16.233	Mariner_Tbel_tp_DNA-TcMar-Mariner	0.454259	1.6e-83
evm.model.contig_16.236	MARIAM1_tp_DNA-TcMar-Mariner	0.367133	2.8e-42
evm.model.contig_16.241	BEL-74_CQ_LTR-Pao	0.488372	5.6e-22
evm.model.contig_16.244	I-3_DR_pol_LINE-I	0.291480	4.8e-21
evm.model.contig_16.249	BEL9_AG_LTR-Pao	0.405488	1.3e-58
evm.model.contig_16.252	MARIAM1_tp_DNA-TcMar-Mariner	0.396166	2.2e-69
evm.model.contig_16.253	Gypsy-12_DAn_pol_LTR-Gypsy	0.313725	3.9e-51
evm.model.contig_16.254	I-1_DPe_pol_LINE-I	0.329787	2.1e-20
evm.model.contig_16.257	Gypsy11-NVi_pol_LTR-Gypsy	0.446154	1.2e-26
evm.model.contig_16.258	Gypsy1-NVi_pol_LTR-Gypsy	0.484536	1.6e-110
evm.model.contig_16.259	Mariner1_BT_DNA-TcMar-Mariner	0.700680	3.4e-128
evm.model.contig_16.260	BEL-1_CQ_LTR-Pao	0.324242	3.2e-36
evm.model.contig_16.261	BEL-5_DPer_LTR-Pao	0.387352	1.1e-40
evm.model.contig_16.263	Mariner-11_DBp_tp_DNA-TcMar-Tc1	0.422222	7.8e-19
evm.model.contig_16.265	Mariner-14_DRh_tp_DNA-TcMar-Tc1	0.483221	1.1e-34
evm.model.contig_16.266	Copia-7_SI_LTR-Copia	0.335616	1.2e-11
evm.model.contig_16.267	Copia-7_SI_LTR-Copia	0.328358	8.7e-13
evm.model.contig_16.270	Mariner1_BT_DNA-TcMar-Mariner	0.691781	1.5e-126
evm.model.contig_16.281	piggyBac1_Mm_DNA-PiggyBac	0.438596	1.7e-22
evm.model.contig_16.282	Mariner1_BT_DNA-TcMar-Mariner	0.524229	2.2e-66
evm.model.contig_16.284	Acmar_tp_DNA-TcMar-Mariner	0.458084	7.4e-91
evm.model.contig_16.286	Mariner1_BT_DNA-TcMar-Mariner	0.726619	1.4e-58
evm.model.contig_16.289	Acmar_tp_DNA-TcMar-Mariner	0.470149	1.6e-36
evm.model.contig_16.290	RTE-2_NVi_pol_LINE-RTE-X	0.338028	2.3e-19
evm.model.contig_16.291	NAVIRTE1_pol_LINE-RTE-X	0.299539	5.8e-44
evm.model.contig_16.301	Copia-7_SI_LTR-Copia	0.387597	5.7e-44
evm.model.contig_16.308	Mariner-1_DT_tp_DNA-TcMar-Tc1	0.375000	1.8e-12
evm.model.contig_16.309	PiggyBac-7_SM_DNA-PiggyBac	0.650407	3.1e-136
evm.model.contig_16.311	Mariner1_BT_DNA-TcMar-Mariner	0.563636	3.5e-115
evm.model.contig_16.313	piggyBac2_Mm_DNA-PiggyBac	0.600000	5.3e-30
evm.model.contig_16.317	RTE-2_NVi_pol_LINE-RTE-X	0.347222	4.8e-28
evm.model.contig_16.318	SMAR26_DNA-TcMar-Mariner	0.616071	1.1e-39
evm.model.contig_16.322	Gypsy-20_NVi_pol_LTR-Gypsy	0.455814	1.8e-50
evm.model.contig_16.323	TOM_pol_LTR-Gypsy	0.440882	1.9e-115
evm.model.contig_16.330	Mariner1_BT_DNA-TcMar-Mariner	0.511905	1.7e-101
evm.model.contig_16.331	Mariner-1_DT_tp_DNA-TcMar-Tc1	0.461538	1.5e-38
evm.model.contig_16.339	BEL-627_AA_LTR-Pao	0.315789	3e-54
evm.model.contig_16.340	BEL4_AG_LTR-Pao	0.246767	3.2e-59
evm.model.contig_16.341	BEL15_AG_LTR-Pao	0.352071	9.9e-56
evm.model.contig_16.342	BEL-74_CQ_LTR-Pao	0.404040	2.2e-19
evm.model.contig_16.348	Mariner1_BT_DNA-TcMar-Mariner	0.624561	6.8e-107
evm.model.contig_16.357	BEL-227_AA_LTR-Pao	0.329609	9.5e-50
evm.model.contig_16.360	MARIAM1_tp_DNA-TcMar-Mariner	0.371875	7e-64
evm.model.contig_16.361	Mariner1_BT_DNA-TcMar-Mariner	0.603834	7.5e-118
evm.model.contig_16.363	R1-3_DPer_gag_LINE-R1	0.310078	4.5e-25
evm.model.contig_16.367	Copia-1_Cfl_LTR-Copia	0.401869	4.2e-12
evm.model.contig_16.368	Copia-22_NVi_LTR-Copia	0.280093	4e-38
evm.model.contig_16.369	Copia-1_Cfl_LTR-Copia	0.419048	8.2e-16
evm.model.contig_16.370	R1_Px_pol_LINE-R1	0.490323	8.3e-35
evm.model.contig_16.373	Mariner1_BT_DNA-TcMar-Mariner	0.438538	2e-60
evm.model.contig_16.375	Uribo2_HM_DNA-PiggyBac	0.300654	4.1e-13
evm.model.contig_16.377	Copia-5_Cfl_LTR-Copia	0.457627	4.8e-22
evm.model.contig_16.378	Mariner1_BT_DNA-TcMar-Mariner	0.584775	8.5e-102
evm.model.contig_16.386	Mariner1_BT_DNA-TcMar-Mariner	0.556886	3.4e-107
evm.model.contig_16.392	Mariner1_BT_DNA-TcMar-Mariner	0.580645	5.4e-123
evm.model.contig_16.393	Famar1_tp_DNA-TcMar-Mariner	0.836066	1.1e-25
evm.model.contig_16.403	Mariner1_BT_DNA-TcMar-Mariner	0.512821	1e-52
evm.model.contig_16.411	Copia-48_VV_LTR-Copia	0.372340	1.6e-13
evm.model.contig_16.412	Chimpo_pol_LTR-Gypsy	0.485542	1.4e-225
evm.model.contig_16.414	Gyp1_Cis_pol_LTR-Gypsy	0.500000	3.3e-43
evm.model.contig_16.415	Gypsy1-NVi_pol_LTR-Gypsy	0.510769	2.1e-94
evm.model.contig_16.416	R1B_DAn_pol_LINE-R1	0.508929	2.4e-27
evm.model.contig_17.1	SMAR26_DNA-TcMar-Mariner	0.670732	1.3e-30
evm.model.contig_17.6	G4_DM_pol_LINE-Jockey	0.361486	3.7e-38
evm.model.contig_17.7	Mariner1_BT_DNA-TcMar-Mariner	0.625000	3.5e-78
evm.model.contig_17.8	Jockey-1_DWi_pol_LINE-Jockey	0.368132	6.5e-23
evm.model.contig_17.11	Acmar_tp_DNA-TcMar-Mariner	0.428571	3.4e-14
evm.model.contig_17.13	Mariner-14_DRh_tp_DNA-TcMar-Tc1	0.477064	2.1e-54
evm.model.contig_18.4	Mariner1_BT_DNA-TcMar-Mariner	0.677130	4.9e-95
evm.model.contig_18.5	R1-3_DPer_gag_LINE-R1	0.270968	7e-11
evm.model.contig_18.6	Mariner_Tbel_tp_DNA-TcMar-Mariner	0.455830	8.7e-74
evm.model.contig_18.8	TOM_pol_LTR-Gypsy	0.481100	4.1e-77
evm.model.contig_18.9	Pifo_env_LTR-Gypsy	0.235294	5.1e-12
evm.model.contig_18.15	R1B_NVi_gag_LINE-R1	0.319588	3.9e-12
evm.model.contig_18.17	Utopia-1_AMi_1p_LINE-R2-NeSL	0.322917	1.5e-24
evm.model.contig_18.20	Mariner_Tbel_tp_DNA-TcMar-Mariner	0.562937	2.9e-99
evm.model.contig_18.26	Mariner-1_DAn_tp_DNA-TcMar-Tc1	0.560000	7e-11
evm.model.contig_19.48	Mariner1_BT_DNA-TcMar-Mariner	0.404040	1.4e-12
evm.model.contig_19.130	Mariner-1_TCa_tp_DNA-TcMar-Tc1	0.396226	1.3e-12
evm.model.contig_19.176	Gypsy-8_HMM_gag_LTR-Gypsy	0.471545	1.5e-24
evm.model.contig_19.178	gi|12958095|gb|AAK07485.1|	0.357349	5e-42
evm.model.contig_19.180	Gypsy-12_DAn_pol_LTR-Gypsy	0.396450	1.5e-28
evm.model.contig_19.182	Famar1_tp_DNA-TcMar-Mariner	0.690678	5.5e-92
evm.model.contig_19.191	IS4EU-1_BF_ex_DNA-PIF-ISL2EU	0.493333	6.1e-16
evm.model.contig_19.197	Gypsy1_CS_gag_LTR-Gypsy	0.273504	6.1e-16
evm.model.contig_19.201	Utopia-1_Gav_pol_LINE-R2-NeSL	0.423358	2.8e-21
evm.model.contig_19.202	Gypsy53_AG_pol_LTR-Gypsy	0.456044	4.8e-88
evm.model.contig_19.203	Gypsy-4_AA_pol_LTR-Gypsy	0.485294	8.7e-16
evm.model.contig_19.207	31240001_AG_DNA-PiggyBac	0.462687	5.9e-13
evm.model.contig_19.209	piggyBac-1_AMi_tp_DNA-PiggyBac	0.377246	1.9e-52
evm.model.contig_19.214	piggyBac1_Mm_DNA-PiggyBac	0.540000	1.3e-44
evm.model.contig_19.215	Famar1_tp_DNA-TcMar-Mariner	0.440154	5.4e-63
evm.model.contig_19.217	Famar1_tp_DNA-TcMar-Mariner	0.514184	1.6e-70
evm.model.contig_19.234	Mariner1_BT_DNA-TcMar-Mariner	0.675676	2.1e-108
evm.model.contig_19.236	Mariner1_BT_DNA-TcMar-Mariner	0.577358	1.2e-91
evm.model.contig_19.245	piggyBac1_Mm_DNA-PiggyBac	0.516129	3.8e-131
evm.model.contig_19.246	Tc1-15_Xt_tp_DNA-TcMar-Tc1	0.571429	6.9e-20
evm.model.contig_19.247	Mariner18_CB_tp_DNA-TcMar-Mariner	0.374046	6.9e-20
evm.model.contig_19.248	Mariner1_BT_DNA-TcMar-Mariner	0.511450	8.4e-37
evm.model.contig_19.249	BEL-6_DMoj_LTR-Pao	0.289855	1.4e-43
evm.model.contig_19.251	Mariner1_BT_DNA-TcMar-Mariner	0.453125	1.5e-48
evm.model.contig_19.253	Mariner1_BT_DNA-TcMar-Mariner	0.578014	4.9e-94
evm.model.contig_19.254	Mariner-3_DK_tp_DNA-TcMar-Tc1	0.545455	1.3e-37
evm.model.contig_19.255	Mariner1_BT_DNA-TcMar-Mariner	0.613636	4.4e-98
evm.model.contig_19.257	Mariner_HB_tp_DNA-TcMar-Mariner	0.283401	4e-26
evm.model.contig_19.259	SMAR7_DNA-TcMar-Mariner	0.501548	2.4e-100
evm.model.contig_19.260	Mariner-8_DF_tp_DNA-TcMar-Tc1	0.445714	3.7e-32
evm.model.contig_19.265	Mariner_Tbel_tp_DNA-TcMar-Mariner	0.492537	1.8e-95
evm.model.contig_20.30	Mariner4_CB_tp_DNA-TcMar-Mariner	0.544828	2.1e-41
evm.model.contig_20.39	Mariner1_BT_DNA-TcMar-Mariner	0.485597	5e-65
evm.model.contig_20.95	Mariner-1_DF_tp_DNA-TcMar-Mariner	0.390533	2.1e-27
evm.model.contig_20.100	Mariner_CA_tp_DNA-TcMar-Mariner	0.423313	1.8e-34
evm.model.contig_20.104	MARINA_tp_DNA-TcMar-Mariner	0.535885	6.6e-56
evm.model.contig_21.1	TED_pol_LTR-Gypsy	0.440000	1.5e-20
evm.model.contig_21.2	DM176_pol_LTR-Gypsy	0.509554	8.9e-87
evm.model.contig_21.3	Gypsy-24_NVi_pol_LTR-Gypsy	0.309211	4.1e-14
evm.model.contig_21.7	Mariner-3_BM_DNA-TcMar-Mariner	0.363636	2.3e-36
evm.model.contig_21.9	Mariner-9_DK_tp_DNA-TcMar-Tc1	0.301587	5.6e-13
evm.model.contig_21.17	Mariner-14_DRh_tp_DNA-TcMar-Tc1	0.442922	8e-46
evm.model.contig_21.20	Mariner_CA_tp_DNA-TcMar-Mariner	0.523438	1.5e-79
evm.model.contig_21.21	Mariner18_CB_tp_DNA-TcMar-Mariner	0.399142	1.3e-47
evm.model.contig_21.23	Utopia-1_Gav_pol_LINE-R2-NeSL	0.380645	4.2e-48
evm.model.contig_21.24	Copia-9_SI_LTR-Copia	0.326241	4.6e-12
evm.model.contig_21.25	Copia-9_SI_LTR-Copia	0.407407	1.8e-22
evm.model.contig_21.26	Copia-9_SI_LTR-Copia	0.521429	4.7e-31
evm.model.contig_21.27	Mariner1_BT_DNA-TcMar-Mariner	0.593496	7.2e-40
evm.model.contig_21.28	Mariner1_BT_DNA-TcMar-Mariner	0.609319	7.6e-98
evm.model.contig_21.30	Mariner_CA_tp_DNA-TcMar-Mariner	0.770833	2.7e-17
evm.model.contig_21.33	BEL-74_CQ_LTR-Pao	0.553719	3.9e-33
evm.model.contig_21.35	piggyBac1_Mm_DNA-PiggyBac	0.364286	5.4e-69
evm.model.contig_21.42	HAT1_DR_tp_DNA-hAT-Ac	0.354167	6.6e-37
evm.model.contig_21.44	Mariner1_BT_DNA-TcMar-Mariner	0.491694	7.3e-84
evm.model.contig_21.45	I-4_AC_pol_LINE-I	0.485981	2.7e-22
evm.model.contig_21.48	BEL8_AG_LTR-Pao	0.289340	1.6e-16
evm.model.contig_21.49	BEL-592_AA_LTR-Pao	0.557522	3.3e-28
evm.model.contig_21.50	BEL-16_DAn_LTR-Pao	0.424084	1.5e-39
evm.model.contig_21.51	BEL4_AG_LTR-Pao	0.490196	9.7e-25
evm.model.contig_21.54	Copia-25_SI_LTR-Copia	0.472727	3.9e-25
evm.model.contig_21.56	Tc1_Ele13_DNA-TcMar-Tc1	0.328244	8e-16
evm.model.contig_21.57	TED_pol_LTR-Gypsy	0.383784	3.3e-22
evm.model.contig_21.61	Copia9-NVi_LTR-Copia	0.586667	1.4e-20
evm.model.contig_21.63	31240001_AG_DNA-PiggyBac	0.348624	5.9e-11
evm.model.contig_21.64	G3_DM_pol_LINE-Jockey	0.345588	3.6e-19
evm.model.contig_21.65	Jockey-1_DEl_pol_LINE-Jockey	0.428571	2.3e-18
evm.model.contig_21.66	PiggyBac-13_SM_DNA-PiggyBac	0.342466	4.1e-13
evm.model.contig_21.68	Mariner1_BT_DNA-TcMar-Mariner	0.539589	9.1e-111
evm.model.contig_21.73	I-3_DR_pol_LINE-I	0.373239	4.3e-23
evm.model.contig_21.76	Cheshire_tp_DNA-hAT-Charlie	0.598837	8.9e-52
evm.model.contig_21.81	Copia-7_SI_LTR-Copia	0.338384	6.2e-20
evm.model.contig_21.86	PiggyBac-14_SM_DNA-PiggyBac	0.345946	1e-19
evm.model.contig_21.89	R1_Px_pol_LINE-R1	0.396226	1.5e-12
evm.model.contig_22.36	Mariner-2_DAn_tp_DNA-TcMar-Tc1	0.682927	5.2e-11
evm.model.contig_22.216	BEL1_SM_LTR-Pao	0.821192	6.4e-65
evm.model.contig_22.488	Mariner-6_DF_tp_DNA-TcMar-Mariner	0.533333	1.8e-19
evm.model.contig_22.542	Academ-2_CGi_hel_DNA-Academ	0.255172	9.4e-24
evm.model.contig_22.759	48139970_Ame_DNA-hAT-Ac	0.286290	4.8e-14
evm.model.contig_22.930	Mariner-6_DF_tp_DNA-TcMar-Mariner	0.541872	4.3e-56
evm.model.contig_23.2	Gypsy-57_DEl_gag_LTR-Gypsy	0.306748	3.1e-19
evm.model.contig_23.20	Famar1_tp_DNA-TcMar-Mariner	0.610687	7.2e-46
evm.model.contig_23.21	MARIAM1_tp_DNA-TcMar-Mariner	0.390071	6.5e-28
evm.model.contig_23.36	Mariner-2_DAn_tp_DNA-TcMar-Tc1	0.389831	7.6e-17
evm.model.contig_23.112	Mariner1_BT_DNA-TcMar-Mariner	0.561194	2.3e-114
evm.model.contig_23.140	Mariner1_BT_DNA-TcMar-Mariner	0.547826	2.4e-71
evm.model.contig_23.141	BEL-73_CQ_LTR-Pao	0.408333	2.5e-23
evm.model.contig_23.142	BEL9_AG_LTR-Pao	0.320000	8e-40
evm.model.contig_23.143	BEL-82_CQ_LTR-Pao	0.298137	4.8e-17
evm.model.contig_23.144	BEL-6_AA_LTR-Pao	0.336957	1.4e-12
evm.model.contig_23.149	gi|12958095|gb|AAK07485.1|	0.308594	2.7e-51
evm.model.contig_23.150	Gypsy70_AG_pol_LTR-Gypsy	0.526144	2.6e-97
evm.model.contig_23.151	Gypsy-7_DAn_pol_LTR-Gypsy	0.612903	8.1e-45
evm.model.contig_23.160	Mariner1_BT_DNA-TcMar-Mariner	0.588235	6.1e-126
evm.model.contig_23.163	Mariner1_BT_DNA-TcMar-Mariner	0.642105	1e-31
evm.model.contig_23.164	Gypsy-4_DVir_LTR-Gypsy	0.456311	3.8e-19
evm.model.contig_23.168	Mariner_Tbel_tp_DNA-TcMar-Mariner	0.532872	5.2e-97
evm.model.contig_23.184	Mariner-2_DEl_tp_DNA-TcMar-Mariner	0.484375	1.2e-91
evm.model.contig_23.185	Mariner-2_DEl_tp_DNA-TcMar-Mariner	0.484979	1e-64
evm.model.contig_23.192	BEL-14_CQ_LTR-Pao	0.351695	2.3e-30
evm.model.contig_23.210	Mariner1_BT_DNA-TcMar-Mariner	0.571895	2e-97
evm.model.contig_23.216	MARWOLEN1_tp_DNA-TcMar-Tc1	0.368794	3.9e-13
evm.model.contig_23.217	Gypsy1-NVi_pol_LTR-Gypsy	0.491124	3.1e-41
evm.model.contig_23.219	Mariner_CA_tp_DNA-TcMar-Mariner	0.512821	1.2e-67
evm.model.contig_23.220	piggyBac1_Mm_DNA-PiggyBac	0.471429	2.8e-33
evm.model.contig_23.221	PiggyBac-8_SM_DNA-PiggyBac	0.592593	1.2e-22
evm.model.contig_23.226	piggyBac1_Mm_DNA-PiggyBac	0.485294	7.6e-33
evm.model.contig_23.227	31240001_AG_DNA-PiggyBac	0.358779	1e-11
evm.model.contig_23.228	Gypsy-20_NVi_pol_LTR-Gypsy	0.439791	2.6e-40
evm.model.contig_23.229	TOM_pol_LTR-Gypsy	0.421829	2.1e-68
evm.model.contig_23.232	SMAR7_DNA-TcMar-Mariner	0.488550	6.3e-78
evm.model.contig_23.234	Mariner1_BT_DNA-TcMar-Mariner	0.604106	7e-130
evm.model.contig_23.242	MARIAM1_tp_DNA-TcMar-Mariner	0.321918	2.3e-43
evm.model.contig_23.250	CiI_pol_LINE-I	0.245552	5.2e-12
evm.model.contig_23.251	O18570_9HYME-37-116	0.575000	1.5e-22
evm.model.contig_23.252	O18570_9HYME-37-116	0.575000	1.2e-22
evm.model.contig_23.255	Mariner_Tbel_tp_DNA-TcMar-Mariner	0.494118	2.6e-102
evm.model.contig_23.275	Famar1_tp_DNA-TcMar-Mariner	0.790323	3.6e-83
evm.model.contig_23.279	NAVIRTE1_pol_LINE-RTE-X	0.285714	2e-58
evm.model.contig_23.280	Mariner-14_DRh_tp_DNA-TcMar-Tc1	0.456140	5.7e-21
evm.model.contig_23.291	Famar1_tp_DNA-TcMar-Mariner	0.793478	7.1e-84
evm.model.contig_23.295	BEL-607_AA_LTR-Pao	0.303483	5.3e-16
evm.model.contig_23.296	BEL-237_AA_LTR-Pao	0.320930	6.3e-18
evm.model.contig_23.297	BEL9_AG_LTR-Pao	0.325397	1.9e-22
evm.model.contig_23.298	BEL-220_AA_LTR-Pao	0.348548	3.1e-33
evm.model.contig_23.302	Mariner-3_DRh_tp_DNA-TcMar-Mariner	0.500000	7.8e-68
evm.model.contig_23.303	Copia-9_SI_LTR-Copia	0.343195	9e-12
evm.model.contig_23.304	Famar1_tp_DNA-TcMar-Mariner	0.483871	1.5e-97
evm.model.contig_23.307	Desmar1_tp_DNA-TcMar-Mariner	0.553571	8.8e-11
evm.model.contig_23.308	BOTMAR1_tp_DNA-TcMar-Mariner	0.500000	2.2e-12
evm.model.contig_23.309	Mariner1_BT_DNA-TcMar-Mariner	0.261780	6.6e-13
evm.model.contig_23.311	Gypsy-86_AA_LTR-Gypsy	0.452514	5e-40
evm.model.contig_23.312	Invader1_AG_LTR-Gypsy	0.526316	2e-55
evm.model.contig_23.313	MARIAM1_tp_DNA-TcMar-Mariner	0.421538	2.5e-72
evm.model.contig_23.317	BEL-11_CQ_LTR-Pao	0.545455	2.8e-14
evm.model.contig_23.318	BEL-614_AA_LTR-Pao	0.422360	7.3e-27
evm.model.contig_23.319	BEL9_AG_LTR-Pao	0.597403	3.4e-19
evm.model.contig_23.320	BEL-98_AA_LTR-Pao	0.218247	3e-19
evm.model.contig_23.322	Mariner1_BT_DNA-TcMar-Mariner	0.464174	2.9e-79
evm.model.contig_23.326	Gypsy-12_DAn_pol_LTR-Gypsy	0.490854	1.5e-289
evm.model.contig_23.328	Mariner1_BT_DNA-TcMar-Mariner	0.717172	2.7e-39
evm.model.contig_23.329	Mariner1_BT_DNA-TcMar-Mariner	0.582375	2.1e-86
evm.model.contig_23.331	Mariner-14_DRh_tp_DNA-TcMar-Tc1	0.391144	1.7e-51
evm.model.contig_23.332	Copia-3_SI_LTR-Copia	0.656250	6.3e-18
evm.model.contig_23.333	Copia-5_Cfl_LTR-Copia	0.428571	1e-33
evm.model.contig_23.336	R1-1_BM_pol_LINE-R1	0.327160	1.7e-11
evm.model.contig_23.339	Ag-Jen-1_pol_LINE-Jockey	0.262857	7.3e-16
evm.model.contig_23.343	MARIAM1_tp_DNA-TcMar-Mariner	0.295374	4.3e-30
evm.model.contig_23.344	SMAR26_DNA-TcMar-Mariner	0.475309	1.4e-39
evm.model.contig_23.346	piggyBac1_Mm_DNA-PiggyBac	0.500000	1.7e-15
evm.model.contig_23.350	Copia-9_SI_LTR-Copia	0.339950	3.7e-45
evm.model.contig_23.352	Mariner-6_DF_tp_DNA-TcMar-Mariner	0.620155	2e-37
evm.model.contig_23.353	GB:AAA28265	0.634615	7.2e-12
evm.model.contig_23.354	Mariner-6_DF_tp_DNA-TcMar-Mariner	0.687500	2.1e-12
evm.model.contig_23.355	I-1_DPe_pol_LINE-I	0.448718	6.5e-11
evm.model.contig_23.357	Mariner1_BT_DNA-TcMar-Mariner	0.709302	1.6e-77
evm.model.contig_23.358	Copia-7_SI_LTR-Copia	0.271478	7.4e-17
evm.model.contig_23.359	Saci-3_pol_LTR-Gypsy	0.367089	1.8e-35
evm.model.contig_23.360	Mariner1_BT_DNA-TcMar-Mariner	0.657895	3.8e-80
evm.model.contig_23.362	Ag-Jen-1_pol_LINE-Jockey	0.412500	9.1e-12
evm.model.contig_23.367	TED_pol_LTR-Gypsy	0.439716	7.4e-32
evm.model.contig_25.3	PiggyBac-8_SM_DNA-PiggyBac	0.493750	9.3e-35
evm.model.contig_25.4	HAT-1_SM_DNA-hAT-Charlie	0.622951	6.5e-17
evm.model.contig_25.7	Gypsy-42_DWil_LTR-Gypsy	0.310474	1.3e-102
evm.model.contig_25.8	Gypsy-21_DWil_LTR-Gypsy	0.408759	2.3e-24
evm.model.contig_25.9	Gypsy-4_DVir_LTR-Gypsy	0.489510	1.3e-33
evm.model.contig_25.13	TOM_pol_LTR-Gypsy	0.398625	7.1e-56
evm.model.contig_29.94	Mariner-1_DK_tp_DNA-TcMar-Tc1	0.382653	4.6e-37
evm.model.contig_29.128	Gypsy-20_NVi_pol_LTR-Gypsy	0.449074	1.7e-53
evm.model.contig_29.167	Tc1-13_Xt_tp_DNA-TcMar-Tc1	0.276515	8.9e-23
evm.model.contig_29.189	Gypsy-57_DEl_gag_LTR-Gypsy	0.333333	3.8e-21
evm.model.contig_29.190	Gypsy1_AG_pol_LTR-Gypsy	0.618182	5.5e-16
evm.model.contig_29.191	Chimpo_pol_LTR-Gypsy	0.458891	1.3e-123
evm.model.contig_29.192	Utopia-1_Gav_pol_LINE-R2-NeSL	0.489960	3.1e-58
evm.model.contig_29.193	SACI-7_pol_LTR-Gypsy	0.446686	6.6e-76
evm.model.contig_29.194	gi|12958095|gb|AAK07485.1|	0.252677	4e-25
evm.model.contig_29.203	Mariner1_BT_DNA-TcMar-Mariner	0.530792	8.2e-109
evm.model.contig_29.204	Famar1_tp_DNA-TcMar-Mariner	0.622807	2.3e-113
evm.model.contig_29.208	Mariner1_BT_DNA-TcMar-Mariner	0.617391	2e-39
evm.model.contig_29.209	Mariner_CA_tp_DNA-TcMar-Mariner	0.537931	7.5e-88
evm.model.contig_29.214	Mariner1_BT_DNA-TcMar-Mariner	0.536496	1.3e-80
evm.model.contig_29.215	Mariner1_BT_DNA-TcMar-Mariner	0.693431	3.9e-57
evm.model.contig_29.216	BEL-45_CQ_LTR-Pao	0.381944	3.1e-16
evm.model.contig_29.219	Mariner_Tbel_tp_DNA-TcMar-Mariner	0.527859	2.5e-111
evm.model.contig_29.221	Mariner_Tbel_tp_DNA-TcMar-Mariner	0.433333	1.1e-71
evm.model.contig_29.222	MARIAM1_tp_DNA-TcMar-Mariner	0.349112	5e-53
evm.model.contig_29.224	Acmar_tp_DNA-TcMar-Mariner	0.480243	4.4e-94
evm.model.contig_29.225	Mariner18_CB_tp_DNA-TcMar-Mariner	0.459596	1.1e-44
evm.model.contig_29.227	PiggyBac-8_SM_DNA-PiggyBac	0.459184	4e-13
evm.model.contig_29.230	Famar1_tp_DNA-TcMar-Mariner	0.576023	6e-108
evm.model.contig_29.238	Merlin-1_DF_DNA-Merlin	0.424242	1.8e-19
evm.model.contig_29.247	CRMAR_tp_DNA-TcMar-Tc1	0.469027	3e-22
evm.model.contig_29.252	Mariner-24_DF_tp_DNA-TcMar-Tc1	0.338521	3.6e-29
evm.model.contig_29.263	Famar1_tp_DNA-TcMar-Mariner	0.449045	2.5e-79
evm.model.contig_29.264	Mariner1_BT_DNA-TcMar-Mariner	0.511811	4.2e-35
evm.model.contig_29.265	Mariner1_BT_DNA-TcMar-Mariner	0.581994	8.7e-113
evm.model.contig_29.270	Famar1_tp_DNA-TcMar-Mariner	0.526480	9.3e-106
evm.model.contig_29.272	Mariner1_BT_DNA-TcMar-Mariner	0.598131	2.4e-122
evm.model.contig_29.274	Copia-9_SI_LTR-Copia	0.629032	7.5e-17
evm.model.contig_29.275	Copia-9_SI_LTR-Copia	0.351471	1.6e-82
evm.model.contig_29.277	BEL8_AG_LTR-Pao	0.345745	2.1e-53
evm.model.contig_29.279	BEL9_AG_LTR-Pao	0.428571	3.8e-12
evm.model.contig_29.281	BEL-593_AA_LTR-Pao	0.442516	4.4e-113
evm.model.contig_29.282	Mariner1_BT_DNA-TcMar-Mariner	0.583578	5.5e-125
evm.model.contig_29.283	31240001_AG_DNA-PiggyBac	0.447761	5.5e-12
evm.model.contig_29.286	ACCORD2_pol_LTR-Gypsy	0.397119	6.4e-103
evm.model.contig_29.287	Gypsy-20_NVi_pol_LTR-Gypsy	0.414894	2.2e-15
evm.model.contig_29.289	Mariner1_BT_DNA-TcMar-Mariner	0.673684	3.2e-120
evm.model.contig_29.291	PiggyBac-7_SM_DNA-PiggyBac	0.607784	7.4e-111
evm.model.contig_29.296	Jockey-1_TCa_LINE-Jockey	0.338912	1.6e-30
evm.model.contig_29.298	BEL-220_AA_LTR-Pao	0.328424	2.3e-91
evm.model.contig_29.299	BEL-1_DBp_LTR-Pao	0.386792	9.3e-15
evm.model.contig_29.300	BEL-595_AA_LTR-Pao	0.343373	4.1e-17
evm.model.contig_29.302	BEL15_AG_LTR-Pao	0.461538	3.3e-17
evm.model.contig_29.312	Mariner1_BT_DNA-TcMar-Mariner	0.608696	1.1e-28
evm.model.contig_29.313	Copia-9_SI_LTR-Copia	0.470046	2.2e-51
evm.model.contig_29.314	Copia-9_SI_LTR-Copia	0.379023	1.8e-131
evm.model.contig_29.319	Mariner1_BT_DNA-TcMar-Mariner	0.586667	1.3e-20
evm.model.contig_29.326	GB:AAB04627	0.242604	2.6e-11
evm.model.contig_29.327	55238095_Aga_pol_LINE-Jockey	0.305825	3.1e-14
evm.model.contig_31.1	R1_DVi_pol_LINE-R1	0.443333	3.4e-217
evm.model.contig_31.2	R1A_NVi_gag_LINE-R1	0.400990	2.8e-54
evm.model.contig_31.3	R1C_NGi_pol_LINE-R1	0.463320	2.6e-59
evm.model.contig_31.4	R1B_DAn_pol_LINE-R1	0.572000	3.3e-80
evm.model.contig_31.5	R1A_NVi_pol_LINE-R1	0.387454	2.9e-46
evm.model.contig_31.6	R1A_NVi_pol_LINE-R1	0.455357	7.8e-23
evm.model.contig_31.7	R1A_NVi_pol_LINE-R1	0.361032	3.3e-167
evm.model.contig_31.8	R1D_NLo_pol_LINE-R1	0.306099	9.3e-109
evm.model.contig_31.11	R1B_DAn_pol_LINE-R1	0.414966	9e-26
evm.model.contig_37.14	Chimpo_pol_LTR-Gypsy	0.584270	2.3e-25
evm.model.contig_37.42	Mariner1_BT_DNA-TcMar-Mariner	0.571429	7.6e-73
evm.model.contig_37.55	Mariner1_BT_DNA-TcMar-Mariner	0.598240	2.6e-128
evm.model.contig_37.117	Mariner1_BT_DNA-TcMar-Mariner	0.567251	1.7e-118
evm.model.contig_37.125	Mariner1_BT_DNA-TcMar-Mariner	0.635965	2e-88
evm.model.contig_42.2	Mariner_Tbel_tp_DNA-TcMar-Mariner	0.386861	3.4e-24
evm.model.contig_42.4	Gypsy-12_DAn_pol_LTR-Gypsy	0.480908	7.1e-268
evm.model.contig_42.18	Gypsy70_AG_pol_LTR-Gypsy	0.313364	2.7e-89
evm.model.contig_42.19	Utopia-1_Gav_pol_LINE-R2-NeSL	0.484663	8.5e-35
evm.model.contig_42.20	Utopia-1_AMi_1p_LINE-R2-NeSL	0.282496	1e-52
evm.model.contig_42.22	G4_DM_pol_LINE-Jockey	0.441558	1.7e-29
evm.model.contig_42.25	Jockey_Ele2_pol_LINE-Jockey	0.286307	3.1e-21
evm.model.contig_42.59	SMAR7_DNA-TcMar-Mariner	0.496970	6.9e-100
evm.model.contig_42.60	Mariner1_BT_DNA-TcMar-Mariner	0.509901	8.3e-57
evm.model.contig_42.62	Gypsy-20_NVi_pol_LTR-Gypsy	0.396226	1.4e-28
evm.model.contig_42.64	DM176_pol_LTR-Gypsy	0.577406	1.1e-82
evm.model.contig_42.65	Saci-3_pol_LTR-Gypsy	0.479798	5.9e-41
evm.model.contig_42.66	Chimpo_pol_LTR-Gypsy	0.396584	1.1e-102
evm.model.contig_42.67	Gypsy-57_DEl_gag_LTR-Gypsy	0.364865	2.7e-21
evm.model.contig_42.70	RTE-2_NVi_pol_LINE-RTE-X	0.325103	7e-28
evm.model.contig_42.71	RTE-2_NVi_pol_LINE-RTE-X	0.454545	1.9e-12
evm.model.contig_42.75	Tc1_tp_DNA-TcMar-Tc1	0.403361	4e-19
evm.model.contig_42.100	SMAR26_DNA-TcMar-Mariner	0.451724	8.5e-73
evm.model.contig_42.112	SMAR26_DNA-TcMar-Mariner	0.398467	2.1e-56
evm.model.contig_42.147	Mariner1_BT_DNA-TcMar-Mariner	0.586826	9.7e-124
evm.model.contig_42.149	SMAR26_DNA-TcMar-Mariner	0.690909	1.9e-17
evm.model.contig_42.229	Gypsy-22_DBp_LTR-Gypsy	0.364641	2.6e-23
evm.model.contig_42.240	SMAR25_DNA-TcMar-Tigger	0.408696	3.3e-16
evm.model.contig_42.256	piggyBac1_Mm_DNA-PiggyBac	0.445378	1.4e-23
evm.model.contig_42.257	piggyBac1_Mm_DNA-PiggyBac	0.507788	1.1e-90
evm.model.contig_51.82	Famar1_tp_DNA-TcMar-Mariner	0.486804	6.4e-96
evm.model.contig_51.102	Mariner1_BT_DNA-TcMar-Mariner	0.432203	1.2e-22
evm.model.contig_51.104	Mariner-2_DEl_tp_DNA-TcMar-Mariner	0.436893	2.7e-21
evm.model.contig_51.297	50762314_Gga_DNA-hAT-Tip100	0.251131	1.2e-31
evm.model.contig_51.488	MARINA_tp_DNA-TcMar-Mariner	0.641791	4.5e-19
evm.model.contig_51.499	Gypsy-6_HM_LTR-Gypsy	0.490566	6.3e-11
evm.model.contig_51.514	48139970_Ame_DNA-hAT-Ac	0.360502	6.1e-42
evm.model.contig_51.558	BEL-618_AA_LTR-Pao	0.374302	5.5e-30
evm.model.contig_60.31	Mariner1_BT_DNA-TcMar-Mariner	0.695015	7.8e-153
evm.model.contig_60.99	Mariner1_BT_DNA-TcMar-Mariner	0.512111	1.1e-82
evm.model.contig_60.559	Gypsy-16_HM_LTR-Gypsy	0.284722	1.6e-28
evm.model.contig_60.917	Ginger2-1_AP_DNA-Ginger	0.322785	2.3e-22
evm.model.contig_60.948	Jockey-3_DEu_gag_LINE-Jockey	0.404762	1.2e-12
evm.model.contig_60.993	SMAR9_DNA-TcMar-Tigger	0.379791	1.2e-54
evm.model.contig_60.995	PiggyBac-14_SM_DNA-PiggyBac	0.379877	6.7e-85
evm.model.contig_60.1153	Gypsy-8_HMM_gag_LTR-Gypsy	0.301587	1e-24
evm.model.contig_60.1157	SRV_MM_gag_LTR-ERVK	0.419643	2.9e-16
evm.model.contig_62.23	Mariner-3_DRh_tp_DNA-TcMar-Mariner	0.422078	1.2e-66
evm.model.contig_62.25	Gypsy-12_DAn_pol_LTR-Gypsy	0.486789	3.6e-283
evm.model.contig_62.26	Mariner1_BT_DNA-TcMar-Mariner	0.678571	7.5e-82
evm.model.contig_62.59	Mariner1_BT_DNA-TcMar-Mariner	0.482201	1.4e-74
evm.model.contig_62.63	Mariner_Tbel_tp_DNA-TcMar-Mariner	0.465241	3.2e-50
evm.model.contig_62.69	Mariner1_BT_DNA-TcMar-Mariner	0.607843	2.7e-13
evm.model.contig_62.93	BEL-622_AA_LTR-Pao	0.558824	3.8e-14
evm.model.contig_62.98	SMAR7_DNA-TcMar-Mariner	0.514019	6.1e-103
evm.model.contig_62.99	Mariner_Tbel_tp_DNA-TcMar-Mariner	0.487261	8.2e-86
evm.model.contig_62.135	Mariner_Tbel_tp_DNA-TcMar-Mariner	0.446875	2.9e-79
evm.model.contig_62.136	BEL-3_NVi_LTR-Pao	0.476190	2.7e-66
evm.model.contig_62.137	AGM1_LTR-Pao	0.379147	6.4e-37
evm.model.contig_62.138	Mariner1_BT_DNA-TcMar-Mariner	0.730769	2.3e-47
evm.model.contig_62.139	BEL-3_NVi_LTR-Pao	0.396226	3.1e-133
evm.model.contig_62.140	BEL-8_CQ_LTR-Pao	0.231801	8.5e-34
evm.model.contig_62.144	AVMAR1A_tp_DNA-TcMar-Mariner	0.335329	8.7e-29
evm.model.contig_62.147	BEL1_DV_LTR-Pao	0.307190	2.5e-20
evm.model.contig_62.148	BEL9_AG_LTR-Pao	0.510000	6.3e-54
evm.model.contig_62.149	BEL-618_AA_LTR-Pao	0.360731	4.3e-24
evm.model.contig_62.150	BEL-1_CQ_LTR-Pao	0.421634	2.2e-93
evm.model.contig_62.159	Famar1_tp_DNA-TcMar-Mariner	0.517028	1.5e-103
evm.model.contig_62.174	AeTango2_tp_DNA-TcMar-Tc1	0.357143	6.7e-27
evm.model.contig_62.176	Mariner_CA_tp_DNA-TcMar-Mariner	0.372549	5e-33
evm.model.contig_62.203	Mariner1_BT_DNA-TcMar-Mariner	0.610039	2.6e-90
evm.model.contig_62.204	SMAR7_DNA-TcMar-Mariner	0.472603	2.9e-81
evm.model.contig_62.208	BEL-220_AA_LTR-Pao	0.388430	9e-40
evm.model.contig_62.213	Mariner_Tbel_tp_DNA-TcMar-Mariner	0.519031	9.1e-94
evm.model.contig_62.234	piggyBac1_Mm_DNA-PiggyBac	0.507042	5.4e-39
evm.model.contig_62.235	Chimpo_pol_LTR-Gypsy	0.396067	1.9e-127
evm.model.contig_62.236	Gypsy1_AG_pol_LTR-Gypsy	0.468354	1.7e-55
evm.model.contig_62.237	Gypsy-57_DEl_gag_LTR-Gypsy	0.306220	2.1e-19
evm.model.contig_62.238	Copia-133_AA_LTR-Copia	0.264085	5.1e-16
evm.model.contig_62.241	R1D_NLo_pol_LINE-R1	0.267327	1.1e-13
evm.model.contig_62.243	R1A_NVi_pol_LINE-R1	0.340278	9.9e-12
evm.model.contig_62.244	R1B_DAn_pol_LINE-R1	0.430435	1.2e-46
evm.model.contig_63.78	MARINA_tp_DNA-TcMar-Mariner	0.625000	2.8e-16
evm.model.contig_63.94	BEL-3_NVi_LTR-Pao	0.289977	1.1e-135
evm.model.contig_63.96	MARIAM1_tp_DNA-TcMar-Mariner	0.455882	4.6e-97
evm.model.contig_80.41	Mariner1_BT_DNA-TcMar-Mariner	0.501466	3.1e-100
evm.model.contig_81.1	Jockey-4_CQ_pol_LINE-Jockey	0.416667	5e-16
evm.model.contig_81.5	Cheshire_tp_DNA-hAT-Charlie	0.788732	6.2e-26
evm.model.contig_81.6	Copia-7_SI_LTR-Copia	0.466667	9.5e-42
evm.model.contig_81.7	Copia-7_SI_LTR-Copia	0.455446	8e-18
evm.model.contig_81.12	gi|12958095|gb|AAK07485.1|	0.362416	4.4e-17
evm.model.contig_81.14	Gypsy1-NVi_pol_LTR-Gypsy	0.457143	5.3e-56
evm.model.contig_81.16	Gypsy1-NVi_pol_LTR-Gypsy	0.500000	5.3e-74
evm.model.contig_81.17	Gypsy11-NVi_pol_LTR-Gypsy	0.545455	9.1e-58
evm.model.contig_81.18	Gypsy1_AG_pol_LTR-Gypsy	0.409326	1.3e-39
evm.model.contig_81.19	Gypsy-57_DEl_gag_LTR-Gypsy	0.257840	6.5e-21
evm.model.contig_81.21	Mariner-14_DRh_tp_DNA-TcMar-Tc1	0.363636	3.4e-13
evm.model.contig_81.23	Famar1_tp_DNA-TcMar-Mariner	0.707965	5e-93
evm.model.contig_81.24	Mariner1_BT_DNA-TcMar-Mariner	0.660099	1.5e-84
evm.model.contig_81.25	Gypsy-86_AA_LTR-Gypsy	0.433526	1.2e-33
evm.model.contig_81.26	Gypsy-7_DWil_LTR-Gypsy	0.256781	7.2e-33
evm.model.contig_81.28	Famar1_tp_DNA-TcMar-Mariner	0.486111	1.4e-13
evm.model.contig_81.29	Acmar_tp_DNA-TcMar-Mariner	0.462366	1.7e-18
evm.model.contig_81.30	HSMAR1_tp_DNA-TcMar-Mariner	0.427481	4.1e-25
evm.model.contig_81.34	PiggyBac-13_SM_DNA-PiggyBac	0.447368	5.1e-12
evm.model.contig_81.38	Mariner1_BT_DNA-TcMar-Mariner	0.535168	1.2e-106
evm.model.contig_81.39	Acmar_tp_DNA-TcMar-Mariner	0.356164	8.9e-23
evm.model.contig_81.47	BEL-220_AA_LTR-Pao	0.364407	1.2e-31
evm.model.contig_81.48	Jockey_Ele2_pol_LINE-Jockey	0.320261	9.3e-15
evm.model.contig_81.49	Gypsy2_AG_pol_LTR-Gypsy	0.406162	1.1e-67
evm.model.contig_81.54	Mariner_CA_tp_DNA-TcMar-Mariner	0.459184	1.5e-47
evm.model.contig_81.58	Gypsy52_AG_pol_LTR-Gypsy	0.387755	1.9e-131
evm.model.contig_81.62	Mariner_CA_tp_DNA-TcMar-Mariner	0.479339	1.1e-63
evm.model.contig_81.63	Mariner-1_DF_tp_DNA-TcMar-Mariner	0.543860	1.4e-49
evm.model.contig_81.69	Utopia-1_Gav_pol_LINE-R2-NeSL	0.512821	2.2e-37
evm.model.contig_81.70	Famar1_tp_DNA-TcMar-Mariner	0.521994	1.3e-112
evm.model.contig_81.72	PiggyBac-7_SM_DNA-PiggyBac	0.620690	2e-59
evm.model.contig_81.73	PiggyBac-1_BM_DNA-PiggyBac	0.556338	2.6e-41
evm.model.contig_81.77	SMAR9_DNA-TcMar-Tigger	0.340580	2.3e-15
evm.model.contig_81.78	SMAR28_DNA-TcMar-Tigger	0.301402	3.1e-43
evm.model.contig_81.79	Copia-9_SI_LTR-Copia	0.366594	8.8e-71
evm.model.contig_81.80	Copia-9_SI_LTR-Copia	0.318627	1.5e-17
evm.model.contig_81.81	Copia-9_SI_LTR-Copia	0.358025	6.5e-12
evm.model.contig_81.82	Copia-9_SI_LTR-Copia	0.636364	2.4e-40
evm.model.contig_81.96	BEL-87_CQ_LTR-Pao	0.335907	5e-22
evm.model.contig_81.101	Chimpo_pol_LTR-Gypsy	0.457286	1.9e-45
evm.model.contig_81.107	Mariner_Tbel_tp_DNA-TcMar-Mariner	0.482085	2e-80
evm.model.contig_81.110	DM176_pol_LTR-Gypsy	0.444109	1.1e-72
evm.model.contig_81.120	Mariner1_BT_DNA-TcMar-Mariner	0.526829	9.6e-51
evm.model.contig_81.121	Mariner1_BT_DNA-TcMar-Mariner	0.552301	1.2e-74
evm.model.contig_81.125	Mariner1_BT_DNA-TcMar-Mariner	0.539589	9e-108
evm.model.contig_81.131	Gypsy-20_NVi_pol_LTR-Gypsy	0.342857	7.3e-39
evm.model.contig_81.132	TIRANT_pol_LTR-Gypsy	0.489510	5.2e-34
evm.model.contig_81.138	TED_pol_LTR-Gypsy	0.535885	7.2e-56
evm.model.contig_81.139	DM176_pol_LTR-Gypsy	0.537815	1.5e-30
evm.model.contig_81.142	Gypsy1_CS_gag_LTR-Gypsy	0.363636	4e-14
evm.model.contig_81.143	Gypsy-12_DAn_pol_LTR-Gypsy	0.478084	8.7e-270
evm.model.contig_81.146	MARINA_tp_DNA-TcMar-Mariner	0.592760	1.9e-69
evm.model.contig_81.160	Mariner1_BT_DNA-TcMar-Mariner	0.627119	7.9e-19
evm.model.contig_81.165	Gypsy12_AG_pol_LTR-Gypsy	0.362319	2.4e-167
evm.model.contig_81.166	Gypsy1_AG_pol_LTR-Gypsy	0.433036	3.7e-44
evm.model.contig_81.167	Gypsy53_AG_pol_LTR-Gypsy	0.429319	1.6e-41
evm.model.contig_81.168	Gypsy11-NVi_pol_LTR-Gypsy	0.437500	1.1e-37
evm.model.contig_81.172	Mariner1_BT_DNA-TcMar-Mariner	0.639535	4e-29
evm.model.contig_81.173	Mariner1_BT_DNA-TcMar-Mariner	0.733766	4.4e-66
evm.model.contig_81.176	Mariner1_BT_DNA-TcMar-Mariner	0.718750	1.7e-52
evm.model.contig_81.177	Mariner1_BT_DNA-TcMar-Mariner	0.639535	4e-29
evm.model.contig_81.183	Mariner1_BT_DNA-TcMar-Mariner	0.589744	2.7e-98
evm.model.contig_83.28	Gypsy-57_DEl_gag_LTR-Gypsy	0.325472	1.9e-24
evm.model.contig_83.29	Gypsy2_AG_pol_LTR-Gypsy	0.387417	3.1e-55
evm.model.contig_83.57	Mariner1_BT_DNA-TcMar-Mariner	0.419192	1.4e-39
evm.model.contig_83.109	Mariner1_BT_DNA-TcMar-Mariner	0.603604	1.5e-117
evm.model.contig_83.122	PiggyBac-7_SM_DNA-PiggyBac	0.644330	5.9e-69
evm.model.contig_83.127	Utopia-1_Gav_pol_LINE-R2-NeSL	0.577982	2.1e-67
evm.model.contig_83.130	Copia-13_SI_LTR-Copia	0.472826	4.7e-46
evm.model.contig_83.147	Mariner-5_DEl_tp_DNA-TcMar-Tc1	0.413793	3.8e-25
evm.model.contig_83.148	Mariner1_BT_DNA-TcMar-Mariner	0.713043	1e-51
evm.model.contig_83.150	piggyBac1_Mm_DNA-PiggyBac	0.464286	4.4e-32
evm.model.contig_83.155	BEL-627_AA_LTR-Pao	0.415584	5.5e-11
evm.model.contig_83.157	BEL-220_AA_LTR-Pao	0.326667	4.5e-138
evm.model.contig_83.158	BEL-98_AA_LTR-Pao	0.256250	1.9e-36
evm.model.contig_83.159	BEL-627_AA_LTR-Pao	0.439655	3.1e-79
evm.model.contig_83.160	BEL4_AG_LTR-Pao	0.413265	2.6e-31
evm.model.contig_83.161	Invader1_AG_LTR-Gypsy	0.600000	2e-39
evm.model.contig_83.163	Gypsy70_AG_pol_LTR-Gypsy	0.337017	1e-50
evm.model.contig_83.164	Gypsy-12_DAn_pol_LTR-Gypsy	0.302762	2e-104
evm.model.contig_83.165	BEL-638_AA_LTR-Pao	0.346232	3.8e-77
evm.model.contig_83.168	R2Amel_pol_LINE-R2	0.663265	3.8e-73
evm.model.contig_83.169	R2Amel_pol_LINE-R2	0.349570	2.1e-48
evm.model.contig_83.171	BEL-3_NVi_LTR-Pao	0.391753	1.6e-52
evm.model.contig_83.172	R2C_NGi_pol_LINE-R2	0.406250	1.2e-51
evm.model.contig_83.173	R2B_DM_pol_LINE-R2	0.484848	2.5e-11
evm.model.contig_83.175	BEL-8_CQ_LTR-Pao	0.365854	2.3e-12
evm.model.contig_83.178	Acmar_tp_DNA-TcMar-Mariner	0.411765	1.8e-52
evm.model.contig_83.181	R1C_NGi_pol_LINE-R1	0.514019	6.7e-23
evm.model.contig_83.182	R1B_DAn_pol_LINE-R1	0.341304	3.9e-61
evm.model.contig_83.184	GB:AAC13649	0.269231	2.4e-17
evm.model.contig_83.185	R1E_NGi_gag_LINE-R1	0.303371	3.4e-21
evm.model.contig_83.186	BEL-236_AA_LTR-Pao	0.331915	5e-24
evm.model.contig_83.187	Copia-104_AA_LTR-Copia	0.446154	1.6e-20
evm.model.contig_83.190	BEL8_AG_LTR-Pao	0.347339	3.9e-160
evm.model.contig_83.191	BEL-593_AA_LTR-Pao	0.551136	1.1e-52
evm.model.contig_83.192	BEL-633_AA_LTR-Pao	0.473333	1.2e-30
evm.model.contig_83.194	Utopia-1_AMi_1p_LINE-R2-NeSL	0.407018	9.4e-55
evm.model.contig_83.195	Utopia-1_Gav_pol_LINE-R2-NeSL	0.524862	3e-49
evm.model.contig_83.196	Utopia-1_AMi_1p_LINE-R2-NeSL	0.398671	2.5e-57
evm.model.contig_83.197	Utopia-1_Gav_pol_LINE-R2-NeSL	0.513369	2.9e-49
evm.model.contig_83.198	Utopia-1_Gav_pol_LINE-R2-NeSL	0.481013	4.7e-31
evm.model.contig_83.199	Mariner-10_BM_DNA-TcMar-Tc1	0.280000	1.4e-12
evm.model.contig_83.202	R1_DVi_pol_LINE-R1	0.481928	1.5e-11
evm.model.contig_83.211	Acmar_tp_DNA-TcMar-Mariner	0.597484	6e-55
evm.model.contig_83.216	Mariner_Tbel_tp_DNA-TcMar-Mariner	0.317073	1.6e-47
evm.model.contig_83.221	Mariner_Tbel_tp_DNA-TcMar-Mariner	0.330472	7.8e-35
evm.model.contig_83.223	31240001_AG_DNA-PiggyBac	0.469697	7.2e-12
evm.model.contig_83.226	SMAR7_DNA-TcMar-Mariner	0.476190	2e-34
evm.model.contig_83.235	Gypsy-86_AA_LTR-Gypsy	0.423529	2.7e-29
evm.model.contig_83.236	Mariner1_BT_DNA-TcMar-Mariner	0.541353	2.3e-37
evm.model.contig_83.238	Famar1_tp_DNA-TcMar-Mariner	0.540936	1e-93
evm.model.contig_83.239	BEL-14_AA_LTR-Pao	0.294872	3.9e-22
evm.model.contig_83.241	Mariner1_BT_DNA-TcMar-Mariner	0.630952	8e-61
evm.model.contig_83.242	Jockey-13_DBp_pol_LINE-Jockey	0.420290	6.9e-11
evm.model.contig_83.247	Gypsy-42_DWil_LTR-Gypsy	0.275862	1.2e-28
evm.model.contig_83.258	Gypsy52_AG_pol_LTR-Gypsy	0.425000	3.5e-12
evm.model.contig_83.259	Saci-3_pol_LTR-Gypsy	0.417266	3.8e-26
evm.model.contig_83.260	Gypsy-20_NVi_pol_LTR-Gypsy	0.285714	1.2e-54
evm.model.contig_83.261	DM176_pol_LTR-Gypsy	0.423567	1.1e-60
evm.model.contig_83.263	Gypsy-8_HMM_gag_LTR-Gypsy	0.323308	1.5e-16
evm.model.contig_83.264	Gypsy1_AG_pol_LTR-Gypsy	0.417323	2.6e-25
evm.model.contig_83.266	Copia-15_CQ_LTR-Copia	0.251989	1.2e-27
evm.model.contig_83.271	Mariner1_BT_DNA-TcMar-Mariner	0.502907	9.8e-101
evm.model.contig_83.276	48139970_Ame_DNA-hAT-Ac	0.283721	2.6e-15
evm.model.contig_83.287	Mariner1_BT_DNA-TcMar-Mariner	0.526596	3.9e-54
evm.model.contig_83.295	Mariner1_BT_DNA-TcMar-Mariner	0.589443	2.1e-129
evm.model.contig_83.302	Utopia-1_Crp_1p_LINE-R2-NeSL	0.319149	7.4e-14
evm.model.contig_83.303	Gypsy52_AG_pol_LTR-Gypsy	0.377500	2.1e-68
evm.model.contig_83.305	Mariner1_BT_DNA-TcMar-Mariner	0.593750	3.9e-18
evm.model.contig_83.306	Mariner1_BT_DNA-TcMar-Mariner	0.702586	6.1e-98
evm.model.contig_83.312	R2A_TM_pol_LINE-R2	0.297521	3.1e-12
evm.model.contig_91.86	Gypsy-86_AA_LTR-Gypsy	0.528736	5.8e-19
evm.model.contig_91.90	Gypsy-4_DVir_LTR-Gypsy	0.471074	4.6e-23
evm.model.contig_91.194	Mariner-2_ACar_DNA-TcMar-Tigger	0.548148	6.3e-37
evm.model.contig_91.313	Mariner_Tbel_tp_DNA-TcMar-Mariner	0.347826	2.9e-41
evm.model.contig_91.455	Mariner1_BT_DNA-TcMar-Mariner	0.564103	3.9e-64
evm.model.contig_91.510	Famar1_tp_DNA-TcMar-Mariner	0.641026	1.3e-27
evm.model.contig_91.551	MARIAM1_tp_DNA-TcMar-Mariner	0.426829	7.6e-12
evm.model.contig_92.3	gi|12958095|gb|AAK07485.1|	0.315182	3.2e-57
evm.model.contig_94.1	Gypsy9_AG_pol_LTR-Gypsy	0.385321	4e-13
evm.model.contig_94.5	SMAR7_DNA-TcMar-Mariner	0.476923	1.7e-93
evm.model.contig_94.6	MARIAM1_tp_DNA-TcMar-Mariner	0.441860	1e-68
evm.model.contig_94.10	31240001_AG_DNA-PiggyBac	0.462687	5.9e-13
evm.model.contig_94.11	Famar1_tp_DNA-TcMar-Mariner	0.478006	2.2e-93
evm.model.contig_94.15	MARIAM1_tp_DNA-TcMar-Mariner	0.432558	1.5e-53
evm.model.contig_94.44	Mariner1_BT_DNA-TcMar-Mariner	0.489083	2.4e-57
evm.model.contig_94.47	Tc1_TF_tp_DNA-TcMar-Tc1	0.492063	2.2e-14
evm.model.contig_94.65	Mariner-14_DRh_tp_DNA-TcMar-Tc1	0.606061	7.4e-17
evm.model.contig_94.83	MARINA_tp_DNA-TcMar-Mariner	0.458333	2.9e-60
evm.model.contig_94.87	AVMAR1_tp_DNA-TcMar-Mariner	0.389610	2.7e-22
evm.model.contig_94.96	Uribo3_HM_DNA-PiggyBac	0.322368	4.4e-38
evm.model.contig_94.179	Mariner-14_DRh_tp_DNA-TcMar-Tc1	0.485714	1.4e-11
evm.model.contig_94.199	BEL1_SM_LTR-Pao	0.868421	6.8e-31
evm.model.contig_94.235	Mariner1_BT_DNA-TcMar-Mariner	0.674641	2.9e-86
evm.model.contig_94.257	Copia-9_SI_LTR-Copia	0.342424	1.2e-34
evm.model.contig_94.258	Copia-9_SI_LTR-Copia	0.577778	6.2e-53
evm.model.contig_94.259	Mariner1_BT_DNA-TcMar-Mariner	0.315961	3.1e-37
evm.model.contig_94.439	40788364_Hsa_DNA-hAT-Ac	0.240559	2.5e-44
evm.model.contig_94.472	IS4EU-1_BF_ex_DNA-PIF-ISL2EU	0.481481	4.9e-13
evm.model.contig_94.553	Tigger4_tp_DNA-TcMar-Tigger	0.250000	3.3e-13
evm.model.contig_94.642	BEL-74_CQ_LTR-Pao	0.470588	1.3e-40
evm.model.contig_94.645	Chimpo_pol_LTR-Gypsy	0.376712	1.5e-18
evm.model.contig_94.646	Saci-3_pol_LTR-Gypsy	0.583333	3.8e-22
evm.model.contig_97.305	MARINA_tp_DNA-TcMar-Mariner	0.673913	7.4e-12
evm.model.contig_97.306	GB:AAA28265	0.532995	9.8e-50
evm.model.contig_97.323	SRV_MM_gag_LTR-ERVK	0.447368	1.8e-20
evm.model.contig_97.330	Mariner-14_DBp_tp_DNA-TcMar-Mariner	0.468843	3.7e-87
evm.model.contig_97.351	Mariner1_BT_DNA-TcMar-Mariner	0.524927	9.3e-108
evm.model.contig_106.1	Copia-9_SI_LTR-Copia	0.506024	3.7e-18
evm.model.contig_106.2	Copia-9_SI_LTR-Copia	0.390335	7.7e-45
evm.model.contig_106.3	Copia-9_SI_LTR-Copia	0.272374	1.2e-21
evm.model.contig_106.6	BEL-224_AA_LTR-Pao	0.282318	6.4e-66
evm.model.contig_112.2	R1A_NVi_pol_LINE-R1	0.376238	5.9e-26
evm.model.contig_112.5	R1E_NGi_pol_LINE-R1	0.304348	4.4e-40
evm.model.contig_112.6	R1D_NLo_pol_LINE-R1	0.329710	6.8e-34
evm.model.contig_112.7	R1D_NLo_pol_LINE-R1	0.249057	1.4e-14
evm.model.contig_112.10	R1A_NVi_pol_LINE-R1	0.342187	1.6e-97
evm.model.contig_112.13	R1A_NVi_gag_LINE-R1	0.333333	7.8e-11
evm.model.contig_112.14	R1A_NVi_gag_LINE-R1	0.409639	1.5e-11
evm.model.contig_112.15	R1A_NVi_pol_LINE-R1	0.489209	4.4e-33
evm.model.contig_112.17	R1B_DAn_pol_LINE-R1	0.491892	4.4e-46
evm.model.contig_112.18	R1C_NGi_pol_LINE-R1	0.414634	1.8e-13
evm.model.contig_112.19	R1E_NGi_gag_LINE-R1	0.330317	1.1e-26
evm.model.contig_112.20	R1-1_AP_pol_LINE-R1	0.306569	5.7e-12
evm.model.contig_112.21	R1D_NLo_pol_LINE-R1	0.288889	5.8e-16
evm.model.contig_112.23	R1_DMo_pol_LINE-R1	0.372263	5.4e-21
evm.model.contig_112.26	R2C_NGi_pol_LINE-R2	0.417755	4.1e-86
evm.model.contig_112.27	R2E_NLo_pol_LINE-R2	0.428571	2.3e-16
evm.model.contig_112.28	R2C_NGi_pol_LINE-R2	0.402367	1.7e-25
evm.model.contig_112.30	R1D_NLo_pol_LINE-R1	0.334096	5.2e-51
evm.model.contig_112.31	R1E_NGi_pol_LINE-R1	0.297921	2.4e-38
evm.model.contig_112.33	R1C_NGi_pol_LINE-R1	0.529070	4.4e-51
evm.model.contig_112.37	R1_SC_pol_LINE-R1	0.446809	9.7e-49
evm.model.contig_112.38	R1B_DAn_pol_LINE-R1	0.564885	8.1e-40
evm.model.contig_114.1	R1B_NVi_gag_LINE-R1	0.377049	9.2e-30
evm.model.contig_114.2	R1E_NGi_gag_LINE-R1	0.375000	4.8e-32
evm.model.contig_120.83	Mariner1_BT_DNA-TcMar-Mariner	0.477987	7.8e-38
evm.model.contig_120.111	Mariner1_BT_DNA-TcMar-Mariner	0.560831	3.5e-113
evm.model.contig_120.112	DM297_pol_LTR-Gypsy	0.484848	5.3e-37
evm.model.contig_120.113	Gypsy11-NVi_pol_LTR-Gypsy	0.430769	9.4e-25
evm.model.contig_120.114	Gypsy-12_DAn_pol_LTR-Gypsy	0.375443	3.8e-153
evm.model.contig_120.119	Mariner1_BT_DNA-TcMar-Mariner	0.579268	3.5e-118
evm.model.contig_120.127	Utopia-1_Gav_pol_LINE-R2-NeSL	0.516484	6.3e-44
evm.model.contig_120.128	Gypsy-4_DVir_LTR-Gypsy	0.322654	5.4e-63
evm.model.contig_120.130	Gypsy-16_DAn_LTR-Gypsy	0.366667	1.9e-12
evm.model.contig_120.132	SMAR7_DNA-TcMar-Mariner	0.517544	7.9e-113
evm.model.contig_120.134	Mariner1_BT_DNA-TcMar-Mariner	0.663551	4.6e-84
evm.model.contig_120.137	R1A_NVi_gag_LINE-R1	0.339196	1.4e-50
evm.model.contig_120.138	R1_DVi_pol_LINE-R1	0.391892	7.8e-78
evm.model.contig_120.139	R1_DVi_pol_LINE-R1	0.388587	3.3e-64
evm.model.contig_120.140	R1E_NGi_pol_LINE-R1	0.310150	1.4e-67
evm.model.contig_120.141	R1D_NLo_pol_LINE-R1	0.298755	2.3e-76
evm.model.contig_120.142	BEL-627_AA_LTR-Pao	0.482906	7.1e-61
evm.model.contig_120.144	piggyBac1_Mm_DNA-PiggyBac	0.500000	5e-37
evm.model.contig_120.145	piggyBac1_Mm_DNA-PiggyBac	0.528736	1.3e-50
evm.model.contig_120.146	BEL-222_AA_LTR-Pao	0.314381	2.2e-67
evm.model.contig_120.160	piggyBac1_Mm_DNA-PiggyBac	0.532423	1.6e-90
evm.model.contig_120.168	PiggyBac-14_SM_DNA-PiggyBac	0.372881	6.2e-83
evm.model.contig_120.172	Famar1_tp_DNA-TcMar-Mariner	0.473520	2.7e-91
evm.model.contig_120.174	Gypsy-16_DAn_LTR-Gypsy	0.358824	2.9e-26
evm.model.contig_120.175	Gypsy-3_DWil_LTR-Gypsy	0.269388	9.8e-23
evm.model.contig_120.176	Gypsy-86_AA_LTR-Gypsy	0.322222	3.2e-48
evm.model.contig_120.178	Mariner_Tbel_tp_DNA-TcMar-Mariner	0.677419	3.8e-34
evm.model.contig_120.181	Tc1_tp_DNA-TcMar-Tc1	0.476923	4.8e-13
evm.model.contig_120.182	Famar1_tp_DNA-TcMar-Mariner	0.653595	9.3e-52
evm.model.contig_120.187	HAT-1_SP_DNA-hAT-Ac	0.464789	2.7e-12
evm.model.contig_120.189	Mariner1_BT_DNA-TcMar-Mariner	0.569579	1.7e-106
evm.model.contig_120.192	BEL1_DV_LTR-Pao	0.279343	7.4e-30
evm.model.contig_120.193	BEL-236_AA_LTR-Pao	0.300475	7.7e-87
evm.model.contig_120.195	Mariner1_BT_DNA-TcMar-Mariner	0.578313	1.5e-118
evm.model.contig_120.197	Mariner_Tbel_tp_DNA-TcMar-Mariner	0.416058	4.4e-59
evm.model.contig_120.199	Famar1_tp_DNA-TcMar-Mariner	0.608434	1.1e-60
evm.model.contig_120.202	Mariner1_BT_DNA-TcMar-Mariner	0.596567	1.1e-83
evm.model.contig_120.204	Gypsy1_AG_pol_LTR-Gypsy	0.434132	1.1e-69
evm.model.contig_120.206	Gypsy-57_DEl_gag_LTR-Gypsy	0.337838	6.3e-22
evm.model.contig_120.208	48139970_Ame_DNA-hAT-Ac	0.225806	7.8e-13
evm.model.contig_120.209	Famar1_tp_DNA-TcMar-Mariner	0.595238	5.2e-57
evm.model.contig_120.213	Gypsy-58_DWil_LTR-Gypsy	0.369565	1.5e-34
evm.model.contig_120.214	Mariner1_BT_DNA-TcMar-Mariner	0.635965	6.2e-90
evm.model.contig_120.216	R1-1_DGr_pol_LINE-R1	0.500000	2.7e-32
evm.model.contig_120.223	AGM1_LTR-Pao	0.334135	5e-60
evm.model.contig_120.224	Mariner1_BT_DNA-TcMar-Mariner	0.551020	3.1e-109
evm.model.contig_120.225	Copia-81_SB_LTR-Copia	0.563830	5.5e-30
evm.model.contig_120.226	Copia-60_GM_LTR-Copia	0.344828	2.5e-11
evm.model.contig_120.230	Mariner-36_HM_tp_DNA-TcMar-Fot1	0.401575	1.3e-17
evm.model.contig_120.234	LINER1-3_NVi_pol_LINE-R1	0.274648	3.6e-11
evm.model.contig_120.238	Gypsy11-NVi_pol_LTR-Gypsy	0.419118	9.1e-23
evm.model.contig_120.239	Gypsy-57_DEl_gag_LTR-Gypsy	0.347458	1.5e-14
evm.model.contig_120.242	BEL-5_CQ_LTR-Pao	0.358621	6.9e-43
evm.model.contig_120.252	I-2_DEu_pol_LINE-I	0.398148	1.7e-14
evm.model.contig_121.141	Mariner4_CB_tp_DNA-TcMar-Mariner	0.417112	8.9e-40
evm.model.contig_123.3	Jockey-1_DEl_pol_LINE-Jockey	0.524390	4.6e-15
evm.model.contig_124.2	Copia-5_Cfl_LTR-Copia	0.289474	2e-48
evm.model.contig_124.4	Copia-7_SI_LTR-Copia	0.217207	1.1e-18
evm.model.contig_124.7	Invader1_AG_LTR-Gypsy	0.342857	1.9e-33
evm.model.contig_124.11	BEL-2_AA_LTR-Pao	0.409091	1.5e-16
evm.model.contig_124.12	BEL-79_CQ_LTR-Pao	0.433180	3e-45
evm.model.contig_139.3	Mariner_CA_tp_DNA-TcMar-Mariner	0.404651	8.1e-46
evm.model.contig_139.4	Famar1_tp_DNA-TcMar-Mariner	0.632850	1.8e-71
evm.model.contig_139.5	BEL1_SM_LTR-Pao	0.811688	2.9e-66
evm.model.contig_139.6	Mariner-2_BM_DNA-TcMar-Tc1	0.372727	2.8e-11
evm.model.contig_139.7	BEL1_SM_LTR-Pao	0.827815	1.2e-65
evm.model.contig_139.18	Gypsy1-NVi_pol_LTR-Gypsy	0.388499	5.6e-142
evm.model.contig_139.19	Gypsy1_AG_pol_LTR-Gypsy	0.441860	9.9e-61
evm.model.contig_139.20	Gypsy1_CS_gag_LTR-Gypsy	0.358696	7.6e-11
evm.model.contig_139.21	BEL12_AG_LTR-Pao	0.518018	1.3e-61
evm.model.contig_139.22	BEL-5_DVir_LTR-Pao	0.273684	8.8e-70
evm.model.contig_139.23	Mariner1_BT_DNA-TcMar-Mariner	0.590580	3.8e-95
evm.model.contig_139.26	Gypsy-86_AA_LTR-Gypsy	0.414835	5.4e-68
evm.model.contig_139.27	PiggyBac-4_SM_DNA-PiggyBac	0.389205	4.8e-61
evm.model.contig_139.29	BEL-3_NVi_LTR-Pao	0.470085	1.9e-24
evm.model.contig_139.30	BEL-3_NVi_LTR-Pao	0.366834	3.6e-29
evm.model.contig_139.34	BEL-220_AA_LTR-Pao	0.375367	2.6e-50
evm.model.contig_139.35	BEL-3_NVi_LTR-Pao	0.394850	1.8e-39
evm.model.contig_139.37	BEL-236_AA_LTR-Pao	0.312352	7.1e-96
evm.model.contig_139.41	Mariner_CA_tp_DNA-TcMar-Mariner	0.520588	8.8e-106
evm.model.contig_139.53	Famar1_tp_DNA-TcMar-Mariner	0.704762	4.9e-125
evm.model.contig_139.56	Mariner1_BT_DNA-TcMar-Mariner	0.421412	4.6e-97
evm.model.contig_139.58	Mariner1_BT_DNA-TcMar-Mariner	0.588679	3.4e-90
evm.model.contig_139.59	Acmar_tp_DNA-TcMar-Mariner	0.479042	1.2e-96
evm.model.contig_139.62	Mariner1_BT_DNA-TcMar-Mariner	0.657692	5.8e-106
evm.model.contig_139.63	Mariner1_BT_DNA-TcMar-Mariner	0.656891	4e-141
evm.model.contig_139.64	Utopia-1_AMi_1p_LINE-R2-NeSL	0.284182	7.5e-23
evm.model.contig_139.67	Mariner1_BT_DNA-TcMar-Mariner	0.606426	7.4e-95
evm.model.contig_139.69	BEL-3_NVi_LTR-Pao	0.392157	1.2e-40
evm.model.contig_139.73	Mariner-11_DAn_tp_DNA-TcMar-Tc1	0.476923	2.8e-12
evm.model.contig_139.74	Mariner1_BT_DNA-TcMar-Mariner	0.582278	9.2e-79
evm.model.contig_139.76	BEL4_AG_LTR-Pao	0.375839	1.2e-18
evm.model.contig_139.77	BEL11_AG_LTR-Pao	0.331429	8.3e-24
evm.model.contig_139.79	BEL9_AG_LTR-Pao	0.491667	6e-62
evm.model.contig_139.80	BEL-633_AA_LTR-Pao	0.313380	1.2e-29
evm.model.contig_139.83	Mariner1_BT_DNA-TcMar-Mariner	0.544601	1.6e-65
evm.model.contig_139.84	BEL-616_AA_LTR-Pao	0.467742	6e-14
evm.model.contig_139.85	BEL2_Dya_LTR-Pao	0.277966	1.4e-21
evm.model.contig_139.86	BEL-98_AA_LTR-Pao	0.291951	1.8e-65
evm.model.contig_139.87	BEL8_AG_LTR-Pao	0.396226	4.6e-40
evm.model.contig_139.89	BEL-3_DMoj_LTR-Pao	0.305060	7.5e-83
evm.model.contig_139.90	Mariner1_BT_DNA-TcMar-Mariner	0.615023	6.9e-78
evm.model.contig_139.94	piggyBac1_Mm_DNA-PiggyBac	0.559585	1.2e-60
evm.model.contig_139.96	AVMAR1A_tp_DNA-TcMar-Mariner	0.387097	1e-72
evm.model.contig_139.100	BEL-14_CQ_LTR-Pao	0.326271	8.9e-24
evm.model.contig_139.102	TRAM_LTR-Pao	0.451220	9.1e-16
evm.model.contig_139.109	Mariner1_BT_DNA-TcMar-Mariner	0.576923	1.9e-90
evm.model.contig_139.111	I-1_DPe_pol_LINE-I	0.352941	1e-23
evm.model.contig_139.112	piggyBac1_Mm_DNA-PiggyBac	0.409091	1.4e-14
evm.model.contig_139.115	BEL-2_DFi_LTR-Pao	0.493333	3.2e-15
evm.model.contig_139.116	BEL-82_CQ_LTR-Pao	0.373444	6e-32
evm.model.contig_139.135	SMAR32_DNA-TcMar-Mariner	0.370079	1.5e-17
evm.model.contig_139.140	Mariner1_BT_DNA-TcMar-Mariner	0.551320	1.1e-112
evm.model.contig_139.154	R1_DVi_pol_LINE-R1	0.310469	1.5e-29
evm.model.contig_139.157	R1D_NLo_pol_LINE-R1	0.475000	7.5e-40
evm.model.contig_140.9	Famar1_tp_DNA-TcMar-Mariner	0.610687	4.1e-43
evm.model.contig_140.10	Mariner_CA_tp_DNA-TcMar-Mariner	0.421769	1.8e-30
evm.model.contig_140.67	Saci-3_pol_LTR-Gypsy	0.641026	1e-25
evm.model.contig_140.77	PiggyBac-1_BM_DNA-PiggyBac	0.494737	1.2e-16
evm.model.contig_140.88	Mariner-14_DRh_tp_DNA-TcMar-Tc1	0.351064	1.9e-40
evm.model.contig_140.91	Copia-9_SI_LTR-Copia	0.507853	1.4e-45
evm.model.contig_140.149	Gypsy-86_AA_LTR-Gypsy	0.354331	3.8e-11
evm.model.contig_140.159	gi|12958095|gb|AAK07485.1|	0.349704	4.1e-192
evm.model.contig_140.160	Gypsy11-NVi_pol_LTR-Gypsy	0.458716	1.8e-20
evm.model.contig_140.166	Mariner1_BT_DNA-TcMar-Mariner	0.580925	4.1e-125
evm.model.contig_140.200	Mariner1_BT_DNA-TcMar-Mariner	0.564784	2.8e-101
evm.model.contig_140.202	Mariner1_BT_DNA-TcMar-Mariner	0.606061	4.3e-32
evm.model.contig_140.207	Copia-7_SI_LTR-Copia	0.335404	1.4e-21
evm.model.contig_140.211	R1D_NLo_pol_LINE-R1	0.504348	3.9e-25
evm.model.contig_140.215	R1E_NGi_pol_LINE-R1	0.492958	9.3e-13
evm.model.contig_140.218	R1A_NVi_gag_LINE-R1	0.353982	3.7e-14
evm.model.contig_140.219	R1B_DAn_pol_LINE-R1	0.486842	7.1e-57
evm.model.contig_148.5	DM176_pol_LTR-Gypsy	0.548638	3.7e-79
evm.model.contig_148.8	Copia-9_SI_LTR-Copia	0.421708	1.5e-86
evm.model.contig_148.9	Copia-9_SI_LTR-Copia	0.492000	8.6e-64
evm.model.contig_148.10	Copia-9_SI_LTR-Copia	0.600000	9.6e-43
evm.model.contig_148.13	Copia-9_SI_LTR-Copia	0.316319	8.3e-163
evm.model.contig_148.17	Copia-9_SI_LTR-Copia	0.315098	1e-44
evm.model.contig_152.23	GB:CAA25498	0.331429	4.1e-16
evm.model.contig_154.132	HAT-5_SM_DNA-hAT-Charlie	0.414634	1.1e-13
evm.model.contig_154.222	P-1_CR_tp_DNA-P	0.469388	4.3e-11
evm.model.contig_154.399	48139970_Ame_DNA-hAT-Ac	0.417722	2.6e-66
evm.model.contig_157.7	Boudicca_pol_LTR-Gypsy	0.408451	2.3e-11
evm.model.contig_157.8	Gypsy1-NVi_pol_LTR-Gypsy	0.508287	2.5e-48
evm.model.contig_157.9	Gypsy-12_DBp_gag_LTR-Gypsy	0.308943	2.1e-21
evm.model.contig_157.10	Saci-3_pol_LTR-Gypsy	0.250471	2e-30
evm.model.contig_157.11	Chimpo_pol_LTR-Gypsy	0.333333	2.9e-17
evm.model.contig_157.13	Gypsy1_CS_gag_LTR-Gypsy	0.387500	4.8e-12
evm.model.contig_157.19	Acmar_tp_DNA-TcMar-Mariner	0.405660	1.1e-71
evm.model.contig_157.26	R1E_NGi_pol_LINE-R1	0.271889	2.6e-18
evm.model.contig_157.29	R1B_NVi_gag_LINE-R1	0.388060	1.5e-17
evm.model.contig_157.30	R1_DVi_pol_LINE-R1	0.543478	2.2e-11
evm.model.contig_157.32	R1B_DAn_pol_LINE-R1	0.406162	2.7e-67
evm.model.contig_157.37	Copia-7_SI_LTR-Copia	0.280443	3.7e-11
evm.model.contig_157.38	Copia-7_SI_LTR-Copia	0.346154	7.6e-19
evm.model.contig_157.45	Gypsy-8_HMM_gag_LTR-Gypsy	0.418605	6.5e-25
evm.model.contig_157.48	R1C_NGi_gag_LINE-R1	0.351064	9e-14
evm.model.contig_157.49	R1_DVi_pol_LINE-R1	0.278027	2.2e-15
evm.model.contig_157.50	R1C_NGi_pol_LINE-R1	0.384615	4.1e-12
evm.model.contig_157.54	Copia-86_ST_LTR-Copia	0.470588	3.3e-15
evm.model.contig_157.55	Copia-104_AA_LTR-Copia	0.509615	2.4e-25
evm.model.contig_157.56	Copia-1_HMM_LTR-Copia	0.285171	1.5e-19
evm.model.contig_157.58	SACI-7_pol_LTR-Gypsy	0.576087	1.6e-53
evm.model.contig_157.59	Gypsy53_AG_pol_LTR-Gypsy	0.460526	1.4e-12
evm.model.contig_157.63	Utopia-1_Crp_1p_LINE-R2-NeSL	0.452055	8.9e-13
evm.model.contig_157.66	Utopia-1_Gav_pol_LINE-R2-NeSL	0.495763	1.8e-59
evm.model.contig_157.68	Utopia-1_AMi_1p_LINE-R2-NeSL	0.435185	5e-19
evm.model.contig_157.71	R1A_NVi_gag_LINE-R1	0.373665	7.2e-37
evm.model.contig_157.72	R1_DVi_pol_LINE-R1	0.394737	7.7e-88
evm.model.contig_157.73	R1_DVi_pol_LINE-R1	0.558824	3.9e-17
evm.model.contig_157.74	R1_SC_pol_LINE-R1	0.473684	3.9e-29
evm.model.contig_157.75	R1A_NVi_pol_LINE-R1	0.483333	3.9e-12
evm.model.contig_157.79	Utopia-1_Crp_1p_LINE-R2-NeSL	0.505495	1.2e-18
evm.model.contig_157.80	Utopia-1_Crp_1p_LINE-R2-NeSL	0.319328	2.3e-29
evm.model.contig_157.84	Utopia-1_AMi_1p_LINE-R2-NeSL	0.308157	2.1e-17
evm.model.contig_157.89	Utopia-1_Crp_1p_LINE-R2-NeSL	0.361233	3.7e-34
evm.model.contig_157.90	Utopia-1_AMi_1p_LINE-R2-NeSL	0.423729	6.2e-48
evm.model.contig_157.91	Utopia-1_Gav_pol_LINE-R2-NeSL	0.537815	1.6e-29
evm.model.contig_157.93	Utopia-1_Gav_pol_LINE-R2-NeSL	0.377236	1.2e-104
evm.model.contig_157.94	Utopia-1_Crp_1p_LINE-R2-NeSL	0.378486	3.2e-37
evm.model.contig_157.103	Gypsy-12_DAn_pol_LTR-Gypsy	0.375600	1.9e-181
evm.model.contig_157.104	Mariner-24_DF_tp_DNA-TcMar-Tc1	0.298137	2.6e-11
evm.model.contig_157.105	Copia-9_SI_LTR-Copia	0.484848	6.2e-12
evm.model.contig_157.108	R1B_DAn_pol_LINE-R1	0.468354	5.9e-14
evm.model.contig_157.112	DM176_pol_LTR-Gypsy	0.495726	1.4e-63
evm.model.contig_171.46	48139970_Ame_DNA-hAT-Ac	0.333333	3.1e-13
evm.model.contig_174.1	MARIAM1_tp_DNA-TcMar-Mariner	0.378882	4.5e-32
evm.model.contig_501.3	Copia-9_SI_LTR-Copia	0.306620	3.9e-24
evm.model.contig_501.4	Mariner1_BT_DNA-TcMar-Mariner	0.519231	1.9e-59
evm.model.contig_501.5	Saci-3_pol_LTR-Gypsy	0.461538	1.7e-26
evm.model.contig_501.6	Gypsy70_AG_pol_LTR-Gypsy	0.364621	1.4e-41
evm.model.contig_512.66	Mariner-6_DF_tp_DNA-TcMar-Mariner	0.632530	1.9e-56
evm.model.contig_512.142	R1-2_DPer_gag_LINE-R1	0.339286	3.5e-27
evm.model.contig_559.2	Copia-9_SI_LTR-Copia	0.440000	2.8e-95
evm.model.contig_559.3	Copia-9_SI_LTR-Copia	0.511111	1.4e-17
evm.model.contig_559.4	Copia-9_SI_LTR-Copia	0.409091	8.8e-20
evm.model.contig_559.5	Copia-9_SI_LTR-Copia	0.472222	3.6e-44
evm.model.contig_559.9	Copia-9_SI_LTR-Copia	0.281081	7.1e-33
evm.model.contig_559.10	Copia-9_SI_LTR-Copia	0.432624	2.1e-48
evm.model.contig_577.1	Copia-7_SI_LTR-Copia	0.343874	1.7e-21
evm.model.contig_580.2	MARINA_tp_DNA-TcMar-Mariner	0.712329	4.8e-25
evm.model.contig_580.3	Gypsy-20_NVi_pol_LTR-Gypsy	0.376344	1.6e-31
evm.model.contig_580.4	DM176_pol_LTR-Gypsy	0.561798	5.1e-27
evm.model.contig_580.5	BEL-87_CQ_LTR-Pao	0.505495	1.5e-47
evm.model.contig_580.6	Mariner1_BT_DNA-TcMar-Mariner	0.537092	1.2e-106
evm.model.contig_580.10	Copia-1_DTa_LTR-Copia	0.422018	1.6e-16
evm.model.contig_580.12	PiggyBac-7_SM_DNA-PiggyBac	0.630137	8.3e-102
evm.model.contig_580.13	Gypsy-20_NVi_pol_LTR-Gypsy	0.394834	7.2e-45
evm.model.contig_580.14	DM176_pol_LTR-Gypsy	0.582902	4.5e-133
evm.model.contig_580.16	Chimpo_pol_LTR-Gypsy	0.382166	2e-79
evm.model.contig_580.17	DM176_pol_LTR-Gypsy	0.468983	2.7e-97
evm.model.contig_609.1	gi|12958095|gb|AAK07485.1|	0.380443	9.9e-216
evm.model.contig_620.4	Copia-9_SI_LTR-Copia	0.470395	1.7e-60
evm.model.contig_620.5	Copia-9_SI_LTR-Copia	0.349057	2.7e-11
evm.model.contig_620.6	Copia-9_SI_LTR-Copia	0.442029	3.1e-25
evm.model.contig_620.8	Copia-9_SI_LTR-Copia	0.608108	7.3e-20
evm.model.contig_620.9	Copia-9_SI_LTR-Copia	0.343612	4.5e-55
evm.model.contig_620.10	Copia-9_SI_LTR-Copia	0.442029	7.4e-27
evm.model.contig_620.13	Copia-9_SI_LTR-Copia	0.427586	1.1e-46
evm.model.contig_627.1	R1B_DAn_pol_LINE-R1	0.480000	4.1e-20
evm.model.contig_627.7	BEL-633_AA_LTR-Pao	0.360902	3.2e-15
evm.model.contig_627.15	R1C_NGi_pol_LINE-R1	0.324176	1.2e-17
evm.model.contig_627.16	R1B_DAn_pol_LINE-R1	0.503704	8.2e-73
evm.model.contig_627.17	R1B_DAn_pol_LINE-R1	0.324561	1.2e-11
evm.model.contig_627.20	R1C_NGi_pol_LINE-R1	0.366460	8e-22
evm.model.contig_631.93	48139970_Ame_DNA-hAT-Ac	0.353741	3.4e-49
evm.model.contig_631.225	PiggyBac-4_SM_DNA-PiggyBac	0.349495	3.5e-80
evm.model.contig_631.371	RTE-2_NVi_pol_LINE-RTE-X	0.267148	8.3e-15
evm.model.contig_631.422	TC1_RP_tp_DNA-TcMar-Tc1	0.347826	6.6e-16
evm.model.contig_653.13	R2-1_DWi_pol_LINE-R2	0.420070	2e-186
evm.model.contig_654.2	gi|12958095|gb|AAK07485.1|	0.255346	1.2e-58
evm.model.contig_654.3	Gypsy1-NVi_pol_LTR-Gypsy	0.461538	5.2e-33
evm.model.contig_654.4	Chimpo_pol_LTR-Gypsy	0.395522	6.4e-23
evm.model.contig_655.1	Copia-7_SI_LTR-Copia	0.307065	2.1e-38
evm.model.contig_658.1	MARINA_tp_DNA-TcMar-Mariner	0.677419	1.6e-30
evm.model.contig_658.2	MARINA_tp_DNA-TcMar-Mariner	0.628571	9.6e-31
evm.model.contig_658.4	Jockey-4_DEu_pol_LINE-Jockey	0.322222	1.6e-19
evm.model.contig_658.5	Jockey-3_DEu_pol_LINE-Jockey	0.365079	2.9e-15
evm.model.contig_690.1	Cheshire_tp_DNA-hAT-Charlie	0.517241	5.5e-18
evm.model.contig_943.3	Gypsy-3_DWil_LTR-Gypsy	0.485876	8.6e-47
evm.model.contig_943.4	Gypsy-86_AA_LTR-Gypsy	0.600000	1.9e-16
evm.model.contig_943.7	R1A_NVi_gag_LINE-R1	0.291667	8.7e-19
evm.model.contig_943.8	R1A_NVi_pol_LINE-R1	0.567308	5.1e-29
evm.model.contig_943.10	Gypsy-12_DAn_pol_LTR-Gypsy	0.311268	6.1e-84
evm.model.contig_943.14	Gypsy1_AG_pol_LTR-Gypsy	0.410596	3.6e-23
evm.model.contig_943.15	SACI-7_pol_LTR-Gypsy	0.413636	2.9e-43
evm.model.contig_943.16	Gypsy1-NVi_pol_LTR-Gypsy	0.336000	2.1e-13
evm.model.contig_1035.1	gi|12958098|gb|AAK07486.1|	0.428571	3.1e-254
evm.model.contig_1053.1	R1D_NLo_pol_LINE-R1	0.424920	2.5e-124
evm.model.contig_1053.2	R1D_NLo_pol_LINE-R1	0.385366	3.1e-35
evm.model.contig_1053.3	R1D_NLo_pol_LINE-R1	0.401316	1.2e-23
evm.model.scaffold_6.4	Mariner1_BT_DNA-TcMar-Mariner	0.620321	7.2e-65
evm.model.scaffold_6.10	BEL-14_CQ_LTR-Pao	0.378698	2.9e-23
evm.model.scaffold_6.16	BEL-607_AA_LTR-Pao	0.370861	3.1e-15
evm.model.scaffold_6.17	BEL-3_NVi_LTR-Pao	0.367470	7.2e-50
evm.model.scaffold_6.18	BEL-5_AA_LTR-Pao	0.557252	7.6e-36
evm.model.scaffold_6.19	BEL-5_DVir_LTR-Pao	0.284264	8.7e-13
evm.model.scaffold_6.24	Mariner1_BT_DNA-TcMar-Mariner	0.521073	6.3e-77
evm.model.scaffold_6.26	Mariner1_BT_DNA-TcMar-Mariner	0.495968	6.5e-66
evm.model.scaffold_6.29	Copia-9_SI_LTR-Copia	0.616822	9e-35
evm.model.scaffold_6.30	Copia-9_SI_LTR-Copia	0.608108	5.6e-20
evm.model.scaffold_6.31	Mariner1_BT_DNA-TcMar-Mariner	0.673139	9.1e-127
evm.model.scaffold_6.33	Copia-9_SI_LTR-Copia	0.567568	2.3e-20
evm.model.scaffold_6.34	Copia-9_SI_LTR-Copia	0.490683	7.9e-39
evm.model.scaffold_6.35	Copia-9_SI_LTR-Copia	0.572581	6.6e-36
evm.model.scaffold_6.43	Jockey-1_DEl_pol_LINE-Jockey	0.312883	1.6e-48
evm.model.scaffold_6.51	Famar1_tp_DNA-TcMar-Mariner	0.519149	3e-73
evm.model.scaffold_6.53	Mariner1_BT_DNA-TcMar-Mariner	0.531915	6.1e-89
evm.model.scaffold_6.55	Mariner-1_DK_tp_DNA-TcMar-Tc1	0.623762	6.9e-33
evm.model.scaffold_6.56	Mariner-24_DF_tp_DNA-TcMar-Tc1	0.426471	1.2e-20
evm.model.scaffold_6.57	Mariner-9_DK_tp_DNA-TcMar-Tc1	0.344444	3.2e-29
evm.model.scaffold_6.58	piggyBac1_Mm_DNA-PiggyBac	0.494845	2.3e-21
evm.model.scaffold_6.59	Mariner1_BT_DNA-TcMar-Mariner	0.666667	1.8e-103
evm.model.scaffold_6.64	BEL-3_NVi_LTR-Pao	0.495798	3.9e-27
evm.model.scaffold_6.65	BEL9_AG_LTR-Pao	0.461538	1.4e-15
evm.model.scaffold_6.66	BEL-3_DMoj_LTR-Pao	0.481013	2.1e-17
evm.model.scaffold_6.68	BEL-220_AA_LTR-Pao	0.292453	1.1e-22
evm.model.scaffold_6.71	Nimb-2_AAe_pol_LINE-I-Nimb	0.324444	8.5e-26
evm.model.scaffold_6.72	Mariner1_BT_DNA-TcMar-Mariner	0.592375	1.9e-127
evm.model.scaffold_6.76	Mariner_Tbel_tp_DNA-TcMar-Mariner	0.417910	1.4e-72
evm.model.scaffold_6.81	Mariner1_BT_DNA-TcMar-Mariner	0.537975	1.4e-100
evm.model.scaffold_6.82	48139970_Ame_DNA-hAT-Ac	0.446203	7.2e-70
evm.model.scaffold_6.89	Mariner1_BT_DNA-TcMar-Mariner	0.563798	1.3e-117
evm.model.scaffold_6.97	NAVIMAR1_DNA-TcMar-Mariner	0.510730	2.3e-64
evm.model.scaffold_6.103	Acmar_tp_DNA-TcMar-Mariner	0.477848	1.9e-86
evm.model.scaffold_6.105	I-1_DPe_pol_LINE-I	0.461538	1.1e-15
evm.model.scaffold_6.108	Famar1_tp_DNA-TcMar-Mariner	0.478006	4.7e-99
evm.model.scaffold_6.110	Mariner_CA_tp_DNA-TcMar-Mariner	0.430769	5.4e-46
evm.model.scaffold_6.115	Gypsy53_AG_pol_LTR-Gypsy	0.402522	5.8e-222
evm.model.scaffold_6.120	Mariner1_BT_DNA-TcMar-Mariner	0.681250	3.7e-64
evm.model.scaffold_6.130	Mariner-6_BM_DNA-TcMar-Mariner	0.474227	1.2e-19
evm.model.scaffold_6.144	Famar1_tp_DNA-TcMar-Mariner	0.670635	4.8e-99
evm.model.scaffold_6.145	PiggyBac-1_BM_DNA-PiggyBac	0.396341	3.6e-88
evm.model.scaffold_6.156	Mariner_CA_tp_DNA-TcMar-Mariner	0.494208	1.4e-65
evm.model.scaffold_6.164	BEL-627_AA_LTR-Pao	0.496644	1.2e-29
evm.model.scaffold_6.165	BEL-2_NVi_LTR-Pao	0.326531	6.5e-17
evm.model.scaffold_6.186	NAVIMAR1_DNA-TcMar-Mariner	0.496212	2.4e-70
evm.model.scaffold_6.195	Mariner1_BT_DNA-TcMar-Mariner	0.545455	9.7e-96
evm.model.scaffold_6.260	Mariner1_BT_DNA-TcMar-Mariner	0.567823	1.6e-106
evm.model.scaffold_6.271	Mariner-1_DF_tp_DNA-TcMar-Mariner	0.438486	4.2e-80
evm.model.scaffold_6.302	Mariner1_BT_DNA-TcMar-Mariner	0.539634	3.6e-104
evm.model.scaffold_6.307	PiggyBac-1_BM_DNA-PiggyBac	0.569061	3.6e-51
evm.model.scaffold_6.308	Mariner1_BT_DNA-TcMar-Mariner	0.593333	4.8e-115
evm.model.scaffold_6.381	GB:AAC16613	0.447917	4.9e-18
evm.model.scaffold_6.781	L1-40_XT_pol_LINE-L1	0.296578	5.5e-12
evm.model.scaffold_6.1029	48139970_Ame_DNA-hAT-Ac	0.369085	1.6e-48
evm.model.scaffold_14.1	R1E_NGi_pol_LINE-R1	0.359848	6.1e-124
evm.model.scaffold_14.2	R2C_NGi_pol_LINE-R2	0.465608	1.1e-45
evm.model.scaffold_14.3	R1A_NVi_gag_LINE-R1	0.350000	8.6e-53
evm.model.scaffold_14.4	R1_DVi_pol_LINE-R1	0.463486	7.8e-257
evm.model.scaffold_14.5	R1_DVi_pol_LINE-R1	0.393204	9.6e-29
evm.model.scaffold_14.6	R1E_NGi_pol_LINE-R1	0.387446	3.1e-88
evm.model.scaffold_14.7	R1D_NLo_pol_LINE-R1	0.355805	4.2e-34
evm.model.scaffold_14.8	BEL-1_CQ_LTR-Pao	0.527273	2.1e-12
evm.model.scaffold_14.9	BEL8_AG_LTR-Pao	0.335129	1.3e-127
evm.model.scaffold_14.10	BEL13_AG_LTR-Pao	0.268519	2.8e-11
evm.model.scaffold_14.11	Gypsy-86_AA_LTR-Gypsy	0.468586	6.5e-87
evm.model.scaffold_14.12	R1D_NLo_pol_LINE-R1	0.312500	1.5e-32
evm.model.scaffold_14.16	Mariner1_BT_DNA-TcMar-Mariner	0.656489	6.6e-49
evm.model.scaffold_14.36	MARIAM1_tp_DNA-TcMar-Mariner	0.508929	1.2e-25
evm.model.scaffold_14.37	Mariner1_BT_DNA-TcMar-Mariner	0.592105	2.7e-108
evm.model.scaffold_14.41	R1E_NGi_pol_LINE-R1	0.348837	4.5e-22
evm.model.scaffold_14.42	R1D_NLo_pol_LINE-R1	0.424812	3.2e-56
evm.model.scaffold_14.43	R1D_NLo_pol_LINE-R1	0.282799	6.2e-33
evm.model.scaffold_14.44	R1E_NGi_gag_LINE-R1	0.312000	7.2e-27
evm.model.scaffold_14.47	piggyBac1_Mm_DNA-PiggyBac	0.454810	6.3e-91
evm.model.scaffold_14.54	Mariner1_BT_DNA-TcMar-Mariner	0.672065	1.7e-98
evm.model.scaffold_14.55	Mariner1_BT_DNA-TcMar-Mariner	0.637363	2.7e-31
evm.model.scaffold_14.56	Gypsy53_AG_pol_LTR-Gypsy	0.384880	1.8e-105
evm.model.scaffold_14.63	Mariner1_BT_DNA-TcMar-Mariner	0.665441	1.7e-104
evm.model.scaffold_14.102	Acmar_tp_DNA-TcMar-Mariner	0.451807	1.8e-41
evm.model.scaffold_14.105	Acmar_tp_DNA-TcMar-Mariner	0.481848	9.1e-80
evm.model.scaffold_14.131	Mariner1_BT_DNA-TcMar-Mariner	0.701987	1.5e-133
evm.model.scaffold_14.133	MARIAM1_tp_DNA-TcMar-Mariner	0.409091	5.5e-34
evm.model.scaffold_14.136	Gypsy11-NVi_pol_LTR-Gypsy	0.506438	2e-64
evm.model.scaffold_14.137	Gypsy1_AG_pol_LTR-Gypsy	0.450413	2e-121
evm.model.scaffold_14.138	Gypsy-16_DAn_LTR-Gypsy	0.342105	1.1e-24
evm.model.scaffold_14.139	Gypsy-4_DVir_LTR-Gypsy	0.379310	1.6e-54
evm.model.scaffold_14.190	R1E_NGi_pol_LINE-R1	0.346154	8.1e-11
evm.model.scaffold_14.192	Utopia-1_Crp_1p_LINE-R2-NeSL	0.448529	8.8e-33
evm.model.scaffold_14.193	R1D_NLo_pol_LINE-R1	0.318919	2.1e-21
evm.model.scaffold_14.200	R1A_NVi_gag_LINE-R1	0.357143	2.7e-48
evm.model.scaffold_14.201	R1_DVi_pol_LINE-R1	0.382470	1.5e-86
evm.model.scaffold_14.203	HOPEBm2_pol_LINE-R1	0.387931	3.8e-13
evm.model.scaffold_14.206	R1D_NLo_pol_LINE-R1	0.401575	5.8e-16
evm.model.scaffold_14.207	R1D_NLo_pol_LINE-R1	0.518750	2.6e-38
evm.model.scaffold_14.209	Copia-129_AA_LTR-Copia	0.355932	6.1e-18
evm.model.scaffold_14.214	R1E_NGi_pol_LINE-R1	0.265714	3.5e-31
evm.model.scaffold_14.215	GB:B46189	0.490741	3.4e-29
evm.model.scaffold_14.217	Mariner-1_DT_tp_DNA-TcMar-Tc1	0.475248	1.8e-20
evm.model.scaffold_14.218	R2Amel_pol_LINE-R2	0.500000	2.7e-14
evm.model.scaffold_14.222	piggyBac1_Mm_DNA-PiggyBac	0.493506	3.3e-16
evm.model.scaffold_14.223	PiggyBac4_Api_DNA-PiggyBac	0.421488	2.9e-16
evm.model.scaffold_14.230	BEL-5_AA_LTR-Pao	0.236337	7.4e-92
evm.model.scaffold_14.545	piggyBac1_Mm_DNA-PiggyBac	0.500000	1.3e-40
evm.model.scaffold_49.3	R2-1_DWi_pol_LINE-R2	0.399386	1.6e-131
evm.model.scaffold_49.9	Mariner1_BT_DNA-TcMar-Mariner	0.641566	2e-131
evm.model.scaffold_49.11	R1A_NVi_pol_LINE-R1	0.294686	1.7e-45
evm.model.scaffold_49.12	R1A_NVi_gag_LINE-R1	0.375000	2.1e-13
evm.model.scaffold_49.14	R1D_NLo_pol_LINE-R1	0.325581	2.4e-29
evm.model.scaffold_49.16	Mariner1_BT_DNA-TcMar-Mariner	0.645161	3.1e-59
evm.model.scaffold_49.17	SMAR16_DNA-TcMar-Tigger	0.498168	9.2e-72
evm.model.scaffold_49.18	PiggyBac-10_SM_DNA-PiggyBac	0.552846	4.5e-31
evm.model.scaffold_49.21	I-4_AC_pol_LINE-I	0.517857	1.7e-28
evm.model.scaffold_49.22	PiggyBac-10_SM_DNA-PiggyBac	0.419355	1.1e-38
evm.model.scaffold_49.24	R1A_NVi_pol_LINE-R1	0.515464	4.9e-51
evm.model.scaffold_49.25	Famar1_tp_DNA-TcMar-Mariner	0.514881	8e-108
evm.model.scaffold_49.26	R1A_NVi_pol_LINE-R1	0.439331	2.9e-50
evm.model.scaffold_49.28	Gypsy-16_DAn_LTR-Gypsy	0.407080	9.7e-20
evm.model.scaffold_49.29	Gypsy-19_DWil_LTR-Gypsy	0.377953	2.1e-20
evm.model.scaffold_49.39	R1A_NVi_pol_LINE-R1	0.298475	3.7e-44
evm.model.scaffold_49.40	NAVIRTE1_pol_LINE-RTE-X	0.461538	3.8e-21
evm.model.scaffold_49.41	RTE-2_NVi_pol_LINE-RTE-X	0.478261	1.2e-25
evm.model.scaffold_49.43	RTE-2_NVi_pol_LINE-RTE-X	0.405797	2.1e-19
evm.model.scaffold_49.45	Mariner-10_DBp_tp_DNA-TcMar-Tc1	0.551020	1.3e-40
evm.model.scaffold_49.47	Mariner-14_DRh_tp_DNA-TcMar-Tc1	0.384164	2.9e-60
evm.model.scaffold_49.48	PiggyBac1_Api_DNA-PiggyBac	0.382979	2e-35
evm.model.scaffold_49.51	Chimpo_pol_LTR-Gypsy	0.376712	2.1e-18
evm.model.scaffold_49.56	Mariner1_BT_DNA-TcMar-Mariner	0.588060	6.2e-123
evm.model.scaffold_49.58	Mariner1_BT_DNA-TcMar-Mariner	0.587786	5e-91
evm.model.scaffold_49.60	BEL15_AG_LTR-Pao	0.315789	1.6e-11
evm.model.scaffold_49.70	Mariner-13_DF_tp_DNA-TcMar-Tc1	0.452096	6.5e-77
evm.model.scaffold_49.82	Mariner-14_DRh_tp_DNA-TcMar-Tc1	0.504425	3.9e-23
evm.model.scaffold_49.84	31240001_AG_DNA-PiggyBac	0.389474	1.1e-28
evm.model.scaffold_49.85	PiggyBac5_Api_DNA-PiggyBac	0.426829	6e-34
evm.model.scaffold_49.88	PiggyBac-13_SM_DNA-PiggyBac	0.387755	1.6e-11
evm.model.scaffold_49.89	Mariner1_BT_DNA-TcMar-Mariner	0.579167	5.3e-82
evm.model.scaffold_49.91	Mariner1_BT_DNA-TcMar-Mariner	0.677966	1.4e-43
evm.model.scaffold_49.92	Mariner1_BT_DNA-TcMar-Mariner	0.779221	9.9e-35
evm.model.scaffold_49.104	Gypsy11-NVi_pol_LTR-Gypsy	0.338843	2e-92
evm.model.scaffold_49.105	Gypsy1_AG_pol_LTR-Gypsy	0.463918	2.1e-48
evm.model.scaffold_49.154	MARINA_tp_DNA-TcMar-Mariner	0.674419	1.2e-28
evm.model.scaffold_49.155	MARINA_tp_DNA-TcMar-Mariner	0.571429	4.7e-49
evm.model.scaffold_49.156	Mariner1_BT_DNA-TcMar-Mariner	0.605263	4.3e-84
evm.model.scaffold_49.161	BEL-14_CQ_LTR-Pao	0.340336	4.1e-29
evm.model.scaffold_49.164	Mariner1_BT_DNA-TcMar-Mariner	0.517134	1.2e-94
evm.model.scaffold_49.165	Mariner1_BT_DNA-TcMar-Mariner	0.454976	3.1e-46
evm.model.scaffold_49.166	Mariner1_BT_DNA-TcMar-Mariner	0.517241	3.8e-31
evm.model.scaffold_49.169	GB:AAA28265	0.561753	2e-72
evm.model.scaffold_49.184	SACI-7_pol_LTR-Gypsy	0.400000	5.6e-61
evm.model.scaffold_49.188	Gypsy1_AG_pol_LTR-Gypsy	0.401786	1.3e-18
evm.model.scaffold_49.222	BEL-595_AA_LTR-Pao	0.430657	4.6e-26
evm.model.scaffold_49.223	Mariner1_BT_DNA-TcMar-Mariner	0.569892	2.4e-27
evm.model.scaffold_49.227	piggyBac1_Mm_DNA-PiggyBac	0.430233	9.6e-35
evm.model.scaffold_49.238	Mariner_Tbel_tp_DNA-TcMar-Mariner	0.397059	1.1e-52
evm.model.scaffold_49.241	Mariner_Tbel_tp_DNA-TcMar-Mariner	0.472603	4.3e-77
evm.model.scaffold_49.248	SMAR7_DNA-TcMar-Mariner	0.487805	4.6e-94
evm.model.scaffold_49.258	Mariner1_BT_DNA-TcMar-Mariner	0.559524	2.7e-114
evm.model.scaffold_49.321	Mariner1_BT_DNA-TcMar-Mariner	0.663265	1.5e-35
evm.model.scaffold_49.564	Mariner-6_DF_tp_DNA-TcMar-Mariner	0.633333	1.7e-26
evm.model.scaffold_49.654	PiggyBac-3_HM_DNA-PiggyBac	0.246835	5.1e-15
evm.model.scaffold_49.657	PiggyBac-4_HM_DNA-PiggyBac	0.288732	6.6e-43
evm.model.scaffold_49.721	Gypsy-6_CR_pol_LTR-Gypsy	0.540000	2.6e-11
evm.model.scaffold_49.733	BEL1_SM_LTR-Pao	0.692308	1.2e-24
evm.model.scaffold_49.791	NAVIMAR1_DNA-TcMar-Mariner	0.679245	3.1e-14
evm.model.scaffold_49.1141	Mariner_Tbel_tp_DNA-TcMar-Mariner	0.438462	9.2e-22
evm.model.scaffold_49.1271	Famar1_tp_DNA-TcMar-Mariner	0.789474	3.7e-163
evm.model.scaffold_52.3	Famar1_tp_DNA-TcMar-Mariner	0.615385	4.8e-25
evm.model.scaffold_52.32	IS4EU-1_BF_ex_DNA-PIF-ISL2EU	0.529412	9.7e-15
evm.model.scaffold_52.72	Utopia-1_Crp_1p_LINE-R2-NeSL	0.398977	2.2e-70
evm.model.scaffold_52.73	Utopia-1_AMi_1p_LINE-R2-NeSL	0.464286	2.5e-43
evm.model.scaffold_52.74	Utopia-1_Gav_pol_LINE-R2-NeSL	0.565217	1.7e-77
evm.model.scaffold_52.75	Utopia-1_AMi_1p_LINE-R2-NeSL	0.467890	2.1e-220
evm.model.scaffold_52.77	Utopia-1_Crp_1p_LINE-R2-NeSL	0.425455	6.1e-53
evm.model.scaffold_52.78	Utopia-1_AMi_1p_LINE-R2-NeSL	0.440536	1.3e-131
evm.model.scaffold_52.194	Mariner_CA_tp_DNA-TcMar-Mariner	0.501779	7e-77
evm.model.scaffold_52.200	Mariner-14_DBp_tp_DNA-TcMar-Mariner	0.545455	1e-46
evm.model.scaffold_52.226	MARIAM1_tp_DNA-TcMar-Mariner	0.360169	5.4e-45
evm.model.scaffold_52.241	48139970_Ame_DNA-hAT-Ac	0.368421	2.7e-47
evm.model.scaffold_52.251	Mariner-4_DAn_tp_DNA-TcMar-Tc1	0.356164	7.9e-41
evm.model.scaffold_52.272	Mariner1_BT_DNA-TcMar-Mariner	0.439024	7.9e-57
evm.model.scaffold_52.273	Mariner1_BT_DNA-TcMar-Mariner	0.415584	5.8e-63
evm.model.scaffold_52.275	BEL13_AG_LTR-Pao	0.216590	2e-18
evm.model.scaffold_52.276	BEL-220_AA_LTR-Pao	0.400000	1.4e-11
evm.model.scaffold_52.277	Mariner1_BT_DNA-TcMar-Mariner	0.518657	1.4e-77
evm.model.scaffold_52.279	Mariner17_CB_tp_DNA-TcMar-Mariner	0.381679	8.5e-20
evm.model.scaffold_52.324	Mariner_CA_tp_DNA-TcMar-Mariner	0.467181	1.2e-65
evm.model.scaffold_52.339	piggyBac1_Mm_DNA-PiggyBac	0.444000	3.1e-57
evm.model.scaffold_52.343	Tc1-14_Xt_tp_DNA-TcMar-Tc1	0.281768	1.6e-13
evm.model.scaffold_52.364	Mariner_Tbel_tp_DNA-TcMar-Mariner	0.433628	2e-25
evm.model.scaffold_52.365	Mariner-3_DRh_tp_DNA-TcMar-Mariner	0.578947	7.2e-54
evm.model.scaffold_52.377	Gypsy-20_NVi_pol_LTR-Gypsy	0.388316	3.5e-45
evm.model.scaffold_52.378	Gypsy7_Dmoj_pol_LTR-Gypsy	0.423174	3.2e-86
evm.model.scaffold_52.379	BEL-8_CQ_LTR-Pao	0.391753	2.3e-14
evm.model.scaffold_52.381	Gypsy39_AG_pol_LTR-Gypsy	0.539568	1.6e-38
evm.model.scaffold_52.382	OSVALDO_pol_LTR-Gypsy	0.344426	1.3e-96
evm.model.scaffold_52.389	BEL-14_CQ_LTR-Pao	0.393162	1.4e-12
evm.model.scaffold_52.403	Famar1_tp_DNA-TcMar-Mariner	0.514019	6.2e-102
evm.model.scaffold_52.404	Copia-9_SI_LTR-Copia	0.606742	1.1e-60
evm.model.scaffold_52.405	Copia-9_SI_LTR-Copia	0.553191	1.3e-23
evm.model.scaffold_52.406	Copia-9_SI_LTR-Copia	0.448980	2.2e-17
evm.model.scaffold_52.407	Copia-9_SI_LTR-Copia	0.534884	2.2e-19
evm.model.scaffold_52.409	Mariner_Tbel_tp_DNA-TcMar-Mariner	0.484163	2.3e-65
evm.model.scaffold_52.411	BEL-14_CQ_LTR-Pao	0.405405	1.9e-17
evm.model.scaffold_52.415	Mariner-2_ACar_DNA-TcMar-Tigger	0.292683	2.1e-11
evm.model.scaffold_52.417	Mariner1_BT_DNA-TcMar-Mariner	0.586510	4.1e-126
evm.model.scaffold_52.422	Gypsy-8_HMM_gag_LTR-Gypsy	0.310924	4.6e-13
evm.model.scaffold_52.423	Mariner-14_DBp_tp_DNA-TcMar-Mariner	0.644628	7.5e-45
evm.model.scaffold_52.424	Mariner_HB_tp_DNA-TcMar-Mariner	0.277778	2.5e-23
evm.model.scaffold_52.426	R2C_NGi_pol_LINE-R2	0.375000	2.7e-67
evm.model.scaffold_52.429	R1A_NVi_pol_LINE-R1	0.338558	4.4e-46
evm.model.scaffold_52.430	R1C_NGi_pol_LINE-R1	0.484211	3.6e-21
evm.model.scaffold_52.435	Copia-31_CQ_LTR-Copia	0.410714	1.3e-16
evm.model.scaffold_52.436	Gypsy-86_AA_LTR-Gypsy	0.465704	2.3e-61
evm.model.scaffold_52.440	Famar1_tp_DNA-TcMar-Mariner	0.537879	7e-30
evm.model.scaffold_52.441	Famar1_tp_DNA-TcMar-Mariner	0.735294	1.8e-70
evm.model.scaffold_52.443	Jockey-6_DK_pol_LINE-Jockey	0.436170	1e-15
evm.model.scaffold_52.444	Copia-1_Cfl_LTR-Copia	0.446043	6.3e-26
evm.model.scaffold_52.445	Gypsy-3_DWil_LTR-Gypsy	0.524138	1e-40
evm.model.scaffold_52.446	Gypsy-4_DVir_LTR-Gypsy	0.456790	2.3e-12
evm.model.scaffold_52.451	Utopia-1_Crp_1p_LINE-R2-NeSL	0.395833	4.9e-15
evm.model.scaffold_52.453	Copia-9_SI_LTR-Copia	0.511236	2.3e-42
evm.model.scaffold_52.454	Copia-9_SI_LTR-Copia	0.568182	1.8e-23
evm.model.scaffold_52.455	Copia-9_SI_LTR-Copia	0.506849	5.7e-15
evm.model.scaffold_52.457	R1_DVi_pol_LINE-R1	0.359375	4e-33
evm.model.scaffold_52.458	R1-2_DM_pol_LINE-R1	0.322368	3e-11
evm.model.scaffold_52.459	R1B_NVi_gag_LINE-R1	0.379310	8.2e-19
evm.model.scaffold_52.460	R1C_NGi_gag_LINE-R1	0.292517	3e-14
evm.model.scaffold_52.462	R1A_NVi_gag_LINE-R1	0.393939	7e-22
evm.model.scaffold_52.466	R1D_NLo_pol_LINE-R1	0.298969	1.2e-51
evm.model.scaffold_52.468	R1_SC_pol_LINE-R1	0.400000	2e-22
evm.model.scaffold_52.470	R1B_DAn_pol_LINE-R1	0.383929	2.5e-15
evm.model.scaffold_52.471	Mariner_CA_tp_DNA-TcMar-Mariner	0.494505	1.9e-52
evm.model.scaffold_52.472	R1D_NLo_pol_LINE-R1	0.324324	2.7e-15
evm.model.scaffold_52.476	R1A_NVi_gag_LINE-R1	0.294964	9.5e-23
evm.model.scaffold_52.477	R1_SC_pol_LINE-R1	0.577465	8.2e-18
evm.model.scaffold_52.479	R1_SC_pol_LINE-R1	0.514706	7.8e-31
evm.model.scaffold_52.482	Copia-9_SI_LTR-Copia	0.551724	3.4e-22
evm.model.scaffold_52.483	Copia-9_SI_LTR-Copia	0.450000	5e-22
evm.model.scaffold_71.37	Mariner1_BT_DNA-TcMar-Mariner	0.626943	1.4e-71
evm.model.scaffold_71.38	Mariner1_BT_DNA-TcMar-Mariner	0.481132	6.4e-25
evm.model.scaffold_71.314	CCmar1_tp_DNA-TcMar-Mariner	0.561983	3.9e-38
evm.model.scaffold_71.320	Gypsy-4_AA_pol_LTR-Gypsy	0.314286	1.1e-29
evm.model.scaffold_71.443	BEL-5_AA_LTR-Pao	0.549451	6.8e-23
evm.model.scaffold_71.444	BEL-3_NVi_LTR-Pao	0.429752	1.9e-17
evm.model.scaffold_71.581	Academ-2_CGi_hel_DNA-Academ	0.252500	3.6e-19
evm.model.scaffold_71.986	Mariner1_BT_DNA-TcMar-Mariner	0.398577	1.3e-45
evm.model.scaffold_71.1155	GB:AAA28265	0.322275	3.2e-19
evm.model.scaffold_71.1220	Mariner_CA_tp_DNA-TcMar-Mariner	0.535294	5.7e-108
evm.model.scaffold_74.276	GB:AAA28265	0.450704	4.1e-24
evm.model.scaffold_74.458	Academ-2_CGi_hel_DNA-Academ	0.278552	2.7e-31
evm.model.scaffold_74.495	PiggyBac-3_SM_DNA-PiggyBac	0.367886	1.1e-82
evm.model.scaffold_74.635	PiggyBac1_Api_DNA-PiggyBac	0.404199	4.5e-75
evm.model.scaffold_74.1023	piggyBac1_Mm_DNA-PiggyBac	0.505769	5.4e-155
evm.model.scaffold_74.1260	Academ-2_CGi_hel_DNA-Academ	0.262431	1.5e-17
evm.model.scaffold_103.3	PiggyBac-10_SM_DNA-PiggyBac	0.465909	4.4e-13
evm.model.scaffold_103.4	PiggyBac-7_SM_DNA-PiggyBac	0.688889	2.1e-12
evm.model.scaffold_103.61	Gypsy-12_DAn_pol_LTR-Gypsy	0.416495	3.8e-217
evm.model.scaffold_103.62	Gypsy-8_HMM_gag_LTR-Gypsy	0.405512	2.7e-34
evm.model.scaffold_103.150	Mariner-3_BM_DNA-TcMar-Mariner	0.352113	5.9e-45
evm.model.scaffold_103.156	BEL-73_CQ_LTR-Pao	0.346369	1.3e-17
evm.model.scaffold_103.157	BEL16_AG_LTR-Pao	0.355346	8.3e-43
evm.model.scaffold_103.163	Gypsy70_AG_pol_LTR-Gypsy	0.357786	4.2e-124
evm.model.scaffold_103.164	Gypsy-12_DAn_pol_LTR-Gypsy	0.476744	6.4e-20
evm.model.scaffold_103.168	PiggyBac-4_SM_DNA-PiggyBac	0.393805	5.1e-34
evm.model.scaffold_103.170	PiggyBac-14_SM_DNA-PiggyBac	0.398058	2.4e-14
evm.model.scaffold_103.173	Mariner1_BT_DNA-TcMar-Mariner	0.544025	3e-106
evm.model.scaffold_103.174	gi|12958103|gb|AAK07487.1|	0.455516	4e-55
evm.model.scaffold_103.175	Copia-7_SI_LTR-Copia	0.444444	8.5e-31
evm.model.scaffold_103.176	Gypsy-12_DAn_pol_LTR-Gypsy	0.326039	2.3e-59
evm.model.scaffold_103.183	Mariner-14_DBp_tp_DNA-TcMar-Mariner	0.594286	2.1e-60
evm.model.scaffold_103.184	Mariner1_BT_DNA-TcMar-Mariner	0.526718	3.6e-36
evm.model.scaffold_103.192	piggyBac2_Mm_DNA-PiggyBac	0.412766	7.6e-46
evm.model.scaffold_103.193	piggyBac2_Mm_DNA-PiggyBac	0.525692	2.6e-68
evm.model.scaffold_103.197	piggyBac1_Mm_DNA-PiggyBac	0.532468	4.7e-42
evm.model.scaffold_103.201	Mariner1_BT_DNA-TcMar-Mariner	0.635294	1e-26
evm.model.scaffold_103.202	Mariner1_BT_DNA-TcMar-Mariner	0.702479	8.3e-109
evm.model.scaffold_103.207	Mariner1_BT_DNA-TcMar-Mariner	0.550955	2.3e-101
evm.model.scaffold_103.212	Mariner1_BT_DNA-TcMar-Mariner	0.593407	2.2e-28
evm.model.scaffold_103.216	MARIAM1_tp_DNA-TcMar-Mariner	0.392593	7.4e-27
evm.model.scaffold_103.219	Mariner1_BT_DNA-TcMar-Mariner	0.570588	9.6e-114
evm.model.scaffold_103.220	Mariner1_BT_DNA-TcMar-Mariner	0.510000	6.1e-83
evm.model.scaffold_103.225	Mariner1_BT_DNA-TcMar-Mariner	0.579882	4e-119
evm.model.scaffold_103.227	Mariner1_BT_DNA-TcMar-Mariner	0.545455	7e-53
evm.model.scaffold_103.228	Mariner-9_DK_tp_DNA-TcMar-Tc1	0.323232	1.6e-27
evm.model.scaffold_103.229	Mariner_Tbel_tp_DNA-TcMar-Mariner	0.494118	9.2e-97
evm.model.scaffold_103.236	Mariner4_CB_tp_DNA-TcMar-Mariner	0.379679	9.2e-33
evm.model.scaffold_103.239	PiggyBac-1_XT_DNA-PiggyBac	0.442623	8.3e-11
evm.model.scaffold_103.243	Gypsy1_AG_pol_LTR-Gypsy	0.516949	1.2e-63
evm.model.scaffold_103.244	gi|12958098|gb|AAK07486.1|	0.352060	9.7e-37
evm.model.scaffold_103.245	Gypsy1-NVi_pol_LTR-Gypsy	0.474093	2.2e-105
evm.model.scaffold_103.247	DM176_pol_LTR-Gypsy	0.573864	2e-119
evm.model.scaffold_103.248	BEL-593_AA_LTR-Pao	0.336884	5e-104
evm.model.scaffold_103.250	BEL-230_AA_LTR-Pao	0.469136	8.9e-16
evm.model.scaffold_103.253	BEL-220_AA_LTR-Pao	0.377119	6.6e-37
evm.model.scaffold_103.258	BEL-42_CQ_LTR-Pao	0.464567	4.3e-33
evm.model.scaffold_103.259	Mariner1_BT_DNA-TcMar-Mariner	0.622517	1.5e-53
evm.model.scaffold_103.266	Mariner-1_DF_tp_DNA-TcMar-Mariner	0.479821	3e-62
evm.model.scaffold_103.270	Mariner1_BT_DNA-TcMar-Mariner	0.691781	8.6e-127
evm.model.scaffold_103.271	Famar1_tp_DNA-TcMar-Mariner	0.625387	2.4e-109
evm.model.scaffold_103.272	Mariner1_BT_DNA-TcMar-Mariner	0.436306	5.2e-72
evm.model.scaffold_103.276	Mariner1_BT_DNA-TcMar-Mariner	0.524752	9.3e-90
evm.model.scaffold_103.277	CCmar1_tp_DNA-TcMar-Mariner	0.500000	1.6e-23
evm.model.scaffold_103.280	Harbinger-1_DW_tp_DNA-PIF-Harbinger	0.376238	3.1e-15
evm.model.scaffold_103.281	Mariner18_CB_tp_DNA-TcMar-Mariner	0.475410	5.5e-30
evm.model.scaffold_103.290	Harbinger-1_DW_tp_DNA-PIF-Harbinger	0.354680	9.3e-31
evm.model.scaffold_103.308	Mariner_CA_tp_DNA-TcMar-Mariner	0.485294	3e-98
evm.model.scaffold_103.309	Mariner-14_DRh_tp_DNA-TcMar-Tc1	0.313609	2.4e-13
evm.model.scaffold_103.310	Copia-9_SI_LTR-Copia	0.656716	4.8e-20
evm.model.scaffold_103.311	Copia-9_SI_LTR-Copia	0.527897	1.1e-76
evm.model.scaffold_103.312	Copia-9_SI_LTR-Copia	0.401130	5.4e-68
evm.model.scaffold_103.313	Copia-9_SI_LTR-Copia	0.389474	2.6e-52
evm.model.scaffold_103.315	Copia-3_SI_LTR-Copia	0.514286	1.2e-16
evm.model.scaffold_103.320	R1-1_DGr_pol_LINE-R1	0.557692	6.6e-12
evm.model.scaffold_103.322	SART1_pol_LINE-R1	0.273585	1.4e-11
evm.model.scaffold_103.323	Copia-1_Cfl_LTR-Copia	0.301775	1.7e-38
evm.model.scaffold_103.324	Copia-1_DAn_LTR-Copia	0.522222	2.1e-23
evm.model.scaffold_103.325	Copia-7_SI_LTR-Copia	0.283333	4.2e-48
evm.model.scaffold_103.326	Copia-7_SI_LTR-Copia	0.555556	8.4e-16
evm.model.scaffold_103.337	R1D_NLo_pol_LINE-R1	0.327402	2.8e-26
evm.model.scaffold_103.338	R1D_NLo_pol_LINE-R1	0.405172	1.6e-13
evm.model.scaffold_103.342	Mariner-2_DEl_tp_DNA-TcMar-Mariner	0.348276	1.1e-40
evm.model.scaffold_103.344	Mariner1_BT_DNA-TcMar-Mariner	0.657051	4.1e-128
evm.model.scaffold_103.347	RTEX-5_Acar_pol_LINE-RTE-X	0.416667	2.8e-14
evm.model.scaffold_103.351	Gypsy-8_HMM_gag_LTR-Gypsy	0.390411	1.2e-23
evm.model.scaffold_103.352	Gypsy-12_DAn_pol_LTR-Gypsy	0.401189	8.6e-135
evm.model.scaffold_103.353	Utopia-1_Gav_pol_LINE-R2-NeSL	0.437956	9.9e-23
evm.model.scaffold_103.362	Mariner1_BT_DNA-TcMar-Mariner	0.500000	4.3e-25
evm.model.scaffold_103.369	Mariner1_BT_DNA-TcMar-Mariner	0.700787	7.1e-52
evm.model.scaffold_103.371	Utopia-1_Gav_pol_LINE-R2-NeSL	0.491018	2.3e-35
evm.model.scaffold_103.376	Gypsy1_AG_gag_LTR-Gypsy	0.270588	8.1e-18
evm.model.scaffold_103.377	Utopia-1_AMi_1p_LINE-R2-NeSL	0.375000	9.4e-17
evm.model.scaffold_103.381	Chimpo_pol_LTR-Gypsy	0.490476	6.6e-54
evm.model.scaffold_103.382	Gypsy1_AG_pol_LTR-Gypsy	0.460993	3.9e-68
evm.model.scaffold_103.383	Gypsy-57_DEl_gag_LTR-Gypsy	0.307339	3.3e-19
evm.model.scaffold_103.384	Gypsy11-NVi_pol_LTR-Gypsy	0.378947	4.3e-13
evm.model.scaffold_103.385	Gypsy-12_DAn_pol_LTR-Gypsy	0.386623	1.7e-114
evm.model.scaffold_103.386	Gypsy1_AG_pol_LTR-Gypsy	0.449735	8.3e-43
evm.model.scaffold_103.393	Gypsy-20_NVi_pol_LTR-Gypsy	0.461111	8.4e-40
evm.model.scaffold_103.396	Mariner_CA_tp_DNA-TcMar-Mariner	0.470588	4.8e-48
evm.model.scaffold_127.338	PiggyBac5_Api_DNA-PiggyBac	0.402344	2.1e-99
evm.model.scaffold_127.362	MARINA_tp_DNA-TcMar-Mariner	0.625000	5.1e-36
evm.model.scaffold_127.444	Gypsy-8_HMM_gag_LTR-Gypsy	0.341564	2e-35
evm.model.scaffold_127.468	Utopia-1_AMi_1p_LINE-R2-NeSL	0.337004	1.1e-51
evm.model.scaffold_127.469	Utopia-1_Crp_1p_LINE-R2-NeSL	0.364055	1.8e-25
evm.model.scaffold_127.477	Gypsy1_AG_pol_LTR-Gypsy	0.380282	2.9e-21
evm.model.scaffold_127.479	Chimpo_pol_LTR-Gypsy	0.409091	2e-112
evm.model.scaffold_127.490	Gypsy-8_HMM_gag_LTR-Gypsy	0.427419	1.1e-21
evm.model.scaffold_127.491	Gypsy70_AG_pol_LTR-Gypsy	0.508257	5e-160
evm.model.scaffold_127.492	Gypsy-12_DAn_pol_LTR-Gypsy	0.451827	3.5e-75
evm.model.scaffold_571.1	Utopia-1_Crp_1p_LINE-R2-NeSL	0.373684	9.1e-22
evm.model.scaffold_571.2	Utopia-1_Crp_1p_LINE-R2-NeSL	0.455044	2.1e-221
evm.model.scaffold_571.3	Utopia-1_Crp_1p_LINE-R2-NeSL	0.437707	1.4e-203
evm.model.scaffold_571.7	Mariner1_BT_DNA-TcMar-Mariner	0.532164	2.6e-107
evm.model.scaffold_571.12	Mariner1_BT_DNA-TcMar-Mariner	0.705882	5.6e-64
evm.model.scaffold_571.18	Mariner1_BT_DNA-TcMar-Mariner	0.631179	1.9e-98
evm.model.scaffold_571.61	Mariner1_BT_DNA-TcMar-Mariner	0.594406	7.3e-104
evm.model.scaffold_571.65	Mariner1_BT_DNA-TcMar-Mariner	0.480263	1.7e-79
evm.model.scaffold_571.70	Mariner1_BT_DNA-TcMar-Mariner	0.584302	7.2e-126
evm.model.scaffold_571.81	Mariner-2_DEl_tp_DNA-TcMar-Mariner	0.433180	6e-55
evm.model.scaffold_571.84	Mariner1_BT_DNA-TcMar-Mariner	0.592375	3.5e-129
evm.model.scaffold_571.99	PiggyBac-4_SM_DNA-PiggyBac	0.387640	3.1e-24
evm.model.scaffold_571.104	Mariner1_BT_DNA-TcMar-Mariner	0.566553	5.4e-99
evm.model.scaffold_571.106	DM176_pol_LTR-Gypsy	0.538462	9.7e-28
evm.model.scaffold_571.107	Gypsy5-NVi_pol_LTR-Gypsy	0.416667	1.3e-14
evm.model.scaffold_571.110	Mariner1_BT_DNA-TcMar-Mariner	0.512000	4.7e-34
evm.model.scaffold_571.119	Mariner-2_DAn_tp_DNA-TcMar-Tc1	0.602041	6.5e-32
evm.model.scaffold_571.124	55234192_Aga_DNA-Merlin	0.566563	2.7e-96
evm.model.scaffold_571.132	Gypsy-12_DAn_pol_LTR-Gypsy	0.370450	4.7e-167
evm.model.scaffold_571.134	Gypsy9_AG_pol_LTR-Gypsy	0.348148	6.1e-128
evm.model.scaffold_571.136	Mariner_Tbel_tp_DNA-TcMar-Mariner	0.532353	6e-113
evm.model.scaffold_571.203	Helitron-1_DR_hel_RC-Helitron	0.318584	1e-38
evm.model.scaffold_571.221	Mariner4_CB_tp_DNA-TcMar-Mariner	0.416667	1.1e-23
evm.model.scaffold_571.227	Mariner1_BT_DNA-TcMar-Mariner	0.451282	1.1e-42
evm.model.scaffold_571.234	Mariner-1_DEl_tp_DNA-TcMar-Mariner	0.490741	1.3e-20
evm.model.scaffold_571.302	Mariner-1_BM_DNA-TcMar-Mariner	0.406091	2.8e-36
evm.model.scaffold_571.335	HERVL66_pol_LTR-ERVL	0.378571	4.4e-17
evm.model.scaffold_721.51	CryptonA-1_LG_yr_DNA-Crypton	0.309609	1.4e-23
evm.model.scaffold_721.74	BEL-34_CQ_LTR-Pao	0.385075	5.3e-48
evm.model.scaffold_721.75	Tc1_tp_DNA-TcMar-Tc1	0.347059	2e-15
evm.model.scaffold_721.77	TCB2_tp_DNA-TcMar-Tc1	0.433333	9.5e-11
evm.model.scaffold_721.221	SMAR26_DNA-TcMar-Mariner	0.540984	4.2e-15
evm.model.scaffold_721.883	Gypsy-12_DBp_gag_LTR-Gypsy	0.288136	5.2e-25
