# Supplementary material for: Prevalent bee venom genes evolved before the aculeate stinger and eusociality
Source: BMC Biol. 2023 Oct 23;21:229. doi: 10.1186/s12915-023-01656-5 (PMC10591384; doi:10.1186/s12915-023-01656-5)
Supplement: Supplementary file 40 — Additional file 40. Genome annotation of Melipona beecheii. [file 12915_2023_1656_MOESM40_ESM.zip › Melipona_beecheii.annotation.funannotate181.Oct2020/results.intermediate/evm.cleaned.gff3]

contig_689	EVM	gene	2736	4442	.	+	.	ID=evm.TU.contig_689.1;
contig_689	EVM	mRNA	2736	4442	.	+	.	ID=evm.model.contig_689.1;Parent=evm.TU.contig_689.1;
contig_689	EVM	exon	2736	3024	.	+	.	ID=evm.model.contig_689.1.exon1;Parent=evm.model.contig_689.1
contig_689	EVM	CDS	2736	3024	.	+	1	ID=cds.evm.model.contig_689.1;Parent=evm.model.contig_689.1
contig_689	EVM	exon	3332	3460	.	+	.	ID=evm.model.contig_689.1.exon2;Parent=evm.model.contig_689.1
contig_689	EVM	CDS	3332	3460	.	+	0	ID=cds.evm.model.contig_689.1;Parent=evm.model.contig_689.1
contig_689	EVM	exon	3768	4154	.	+	.	ID=evm.model.contig_689.1.exon3;Parent=evm.model.contig_689.1
contig_689	EVM	CDS	3768	4154	.	+	0	ID=cds.evm.model.contig_689.1;Parent=evm.model.contig_689.1
contig_689	EVM	exon	4293	4442	.	+	.	ID=evm.model.contig_689.1.exon4;Parent=evm.model.contig_689.1
contig_689	EVM	CDS	4293	4442	.	+	0	ID=cds.evm.model.contig_689.1;Parent=evm.model.contig_689.1
contig_689	EVM	gene	8861	9178	.	-	.	ID=evm.TU.contig_689.2;
contig_689	EVM	mRNA	8861	9178	.	-	.	ID=evm.model.contig_689.2;Parent=evm.TU.contig_689.2;
contig_689	EVM	exon	8861	9178	.	-	.	ID=evm.model.contig_689.2.exon1;Parent=evm.model.contig_689.2
contig_689	EVM	CDS	8861	9178	.	-	0	ID=cds.evm.model.contig_689.2;Parent=evm.model.contig_689.2
contig_20	EVM	gene	5151	5323	.	+	.	ID=evm.TU.contig_20.1;
contig_20	EVM	mRNA	5151	5323	.	+	.	ID=evm.model.contig_20.1;Parent=evm.TU.contig_20.1;
contig_20	EVM	exon	5151	5323	.	+	.	ID=evm.model.contig_20.1.exon1;Parent=evm.model.contig_20.1
contig_20	EVM	CDS	5151	5323	.	+	2	ID=cds.evm.model.contig_20.1;Parent=evm.model.contig_20.1
contig_20	EVM	gene	19248	20530	.	-	.	ID=evm.TU.contig_20.2;
contig_20	EVM	mRNA	19248	20530	.	-	.	ID=evm.model.contig_20.2;Parent=evm.TU.contig_20.2;
contig_20	EVM	exon	20337	20530	.	-	.	ID=evm.model.contig_20.2.exon1;Parent=evm.model.contig_20.2
contig_20	EVM	CDS	20337	20530	.	-	0	ID=cds.evm.model.contig_20.2;Parent=evm.model.contig_20.2
contig_20	EVM	exon	19248	19395	.	-	.	ID=evm.model.contig_20.2.exon2;Parent=evm.model.contig_20.2
contig_20	EVM	CDS	19248	19395	.	-	1	ID=cds.evm.model.contig_20.2;Parent=evm.model.contig_20.2
contig_20	EVM	gene	20907	24595	.	+	.	ID=evm.TU.contig_20.3;
contig_20	EVM	mRNA	20907	24595	.	+	.	ID=evm.model.contig_20.3;Parent=evm.TU.contig_20.3;
contig_20	EVM	exon	20907	21031	.	+	.	ID=evm.model.contig_20.3.exon1;Parent=evm.model.contig_20.3
contig_20	EVM	CDS	20907	21031	.	+	0	ID=cds.evm.model.contig_20.3;Parent=evm.model.contig_20.3
contig_20	EVM	exon	24451	24595	.	+	.	ID=evm.model.contig_20.3.exon2;Parent=evm.model.contig_20.3
contig_20	EVM	CDS	24451	24595	.	+	1	ID=cds.evm.model.contig_20.3;Parent=evm.model.contig_20.3
contig_20	EVM	gene	38647	45280	.	-	.	ID=evm.TU.contig_20.4;
contig_20	EVM	mRNA	38647	45280	.	-	.	ID=evm.model.contig_20.4;Parent=evm.TU.contig_20.4;
contig_20	EVM	exon	45212	45280	.	-	.	ID=evm.model.contig_20.4.exon1;Parent=evm.model.contig_20.4
contig_20	EVM	CDS	45212	45280	.	-	0	ID=cds.evm.model.contig_20.4;Parent=evm.model.contig_20.4
contig_20	EVM	exon	41162	41343	.	-	.	ID=evm.model.contig_20.4.exon2;Parent=evm.model.contig_20.4
contig_20	EVM	CDS	41162	41343	.	-	0	ID=cds.evm.model.contig_20.4;Parent=evm.model.contig_20.4
contig_20	EVM	exon	38647	38971	.	-	.	ID=evm.model.contig_20.4.exon3;Parent=evm.model.contig_20.4
contig_20	EVM	CDS	38647	38971	.	-	1	ID=cds.evm.model.contig_20.4;Parent=evm.model.contig_20.4
contig_20	EVM	gene	52841	53134	.	-	.	ID=evm.TU.contig_20.5;
contig_20	EVM	mRNA	52841	53134	.	-	.	ID=evm.model.contig_20.5;Parent=evm.TU.contig_20.5;
contig_20	EVM	exon	52841	53134	.	-	.	ID=evm.model.contig_20.5.exon1;Parent=evm.model.contig_20.5
contig_20	EVM	CDS	52841	53134	.	-	0	ID=cds.evm.model.contig_20.5;Parent=evm.model.contig_20.5
contig_20	EVM	gene	61094	64215	.	-	.	ID=evm.TU.contig_20.6;
contig_20	EVM	mRNA	61094	64215	.	-	.	ID=evm.model.contig_20.6;Parent=evm.TU.contig_20.6;
contig_20	EVM	exon	64169	64215	.	-	.	ID=evm.model.contig_20.6.exon1;Parent=evm.model.contig_20.6
contig_20	EVM	CDS	64169	64215	.	-	0	ID=cds.evm.model.contig_20.6;Parent=evm.model.contig_20.6
contig_20	EVM	exon	61344	61407	.	-	.	ID=evm.model.contig_20.6.exon2;Parent=evm.model.contig_20.6
contig_20	EVM	CDS	61344	61407	.	-	1	ID=cds.evm.model.contig_20.6;Parent=evm.model.contig_20.6
contig_20	EVM	exon	61094	61309	.	-	.	ID=evm.model.contig_20.6.exon3;Parent=evm.model.contig_20.6
contig_20	EVM	CDS	61094	61309	.	-	0	ID=cds.evm.model.contig_20.6;Parent=evm.model.contig_20.6
contig_20	EVM	gene	66924	70751	.	-	.	ID=evm.TU.contig_20.7;
contig_20	EVM	mRNA	66924	70751	.	-	.	ID=evm.model.contig_20.7;Parent=evm.TU.contig_20.7;
contig_20	EVM	exon	70746	70751	.	-	.	ID=evm.model.contig_20.7.exon1;Parent=evm.model.contig_20.7
contig_20	EVM	CDS	70746	70751	.	-	0	ID=cds.evm.model.contig_20.7;Parent=evm.model.contig_20.7
contig_20	EVM	exon	66924	67118	.	-	.	ID=evm.model.contig_20.7.exon2;Parent=evm.model.contig_20.7
contig_20	EVM	CDS	66924	67118	.	-	0	ID=cds.evm.model.contig_20.7;Parent=evm.model.contig_20.7
contig_20	EVM	gene	70776	72666	.	-	.	ID=evm.TU.contig_20.8;
contig_20	EVM	mRNA	70776	72666	.	-	.	ID=evm.model.contig_20.8;Parent=evm.TU.contig_20.8;
contig_20	EVM	exon	72661	72666	.	-	.	ID=evm.model.contig_20.8.exon1;Parent=evm.model.contig_20.8
contig_20	EVM	CDS	72661	72666	.	-	0	ID=cds.evm.model.contig_20.8;Parent=evm.model.contig_20.8
contig_20	EVM	exon	70776	70973	.	-	.	ID=evm.model.contig_20.8.exon2;Parent=evm.model.contig_20.8
contig_20	EVM	CDS	70776	70973	.	-	0	ID=cds.evm.model.contig_20.8;Parent=evm.model.contig_20.8
contig_20	EVM	gene	89734	104355	.	+	.	ID=evm.TU.contig_20.9;
contig_20	EVM	mRNA	89734	104355	.	+	.	ID=evm.model.contig_20.9;Parent=evm.TU.contig_20.9;
contig_20	EVM	exon	89734	89812	.	+	.	ID=evm.model.contig_20.9.exon1;Parent=evm.model.contig_20.9
contig_20	EVM	CDS	89734	89812	.	+	0	ID=cds.evm.model.contig_20.9;Parent=evm.model.contig_20.9
contig_20	EVM	exon	93950	94220	.	+	.	ID=evm.model.contig_20.9.exon2;Parent=evm.model.contig_20.9
contig_20	EVM	CDS	93950	94220	.	+	2	ID=cds.evm.model.contig_20.9;Parent=evm.model.contig_20.9
contig_20	EVM	exon	96899	97057	.	+	.	ID=evm.model.contig_20.9.exon3;Parent=evm.model.contig_20.9
contig_20	EVM	CDS	96899	97057	.	+	1	ID=cds.evm.model.contig_20.9;Parent=evm.model.contig_20.9
contig_20	EVM	exon	99056	99240	.	+	.	ID=evm.model.contig_20.9.exon4;Parent=evm.model.contig_20.9
contig_20	EVM	CDS	99056	99240	.	+	1	ID=cds.evm.model.contig_20.9;Parent=evm.model.contig_20.9
contig_20	EVM	exon	104207	104355	.	+	.	ID=evm.model.contig_20.9.exon5;Parent=evm.model.contig_20.9
contig_20	EVM	CDS	104207	104355	.	+	2	ID=cds.evm.model.contig_20.9;Parent=evm.model.contig_20.9
contig_20	EVM	gene	104572	106772	.	+	.	ID=evm.TU.contig_20.10;
contig_20	EVM	mRNA	104572	106772	.	+	.	ID=evm.model.contig_20.10;Parent=evm.TU.contig_20.10;
contig_20	EVM	exon	104572	104615	.	+	.	ID=evm.model.contig_20.10.exon1;Parent=evm.model.contig_20.10
contig_20	EVM	CDS	104572	104615	.	+	0	ID=cds.evm.model.contig_20.10;Parent=evm.model.contig_20.10
contig_20	EVM	exon	106544	106772	.	+	.	ID=evm.model.contig_20.10.exon2;Parent=evm.model.contig_20.10
contig_20	EVM	CDS	106544	106772	.	+	1	ID=cds.evm.model.contig_20.10;Parent=evm.model.contig_20.10
contig_20	EVM	gene	110958	125281	.	+	.	ID=evm.TU.contig_20.11;
contig_20	EVM	mRNA	110958	125281	.	+	.	ID=evm.model.contig_20.11;Parent=evm.TU.contig_20.11;
contig_20	EVM	exon	110958	111002	.	+	.	ID=evm.model.contig_20.11.exon1;Parent=evm.model.contig_20.11
contig_20	EVM	CDS	110958	111002	.	+	0	ID=cds.evm.model.contig_20.11;Parent=evm.model.contig_20.11
contig_20	EVM	exon	112085	112207	.	+	.	ID=evm.model.contig_20.11.exon2;Parent=evm.model.contig_20.11
contig_20	EVM	CDS	112085	112207	.	+	0	ID=cds.evm.model.contig_20.11;Parent=evm.model.contig_20.11
contig_20	EVM	exon	112347	112475	.	+	.	ID=evm.model.contig_20.11.exon3;Parent=evm.model.contig_20.11
contig_20	EVM	CDS	112347	112475	.	+	0	ID=cds.evm.model.contig_20.11;Parent=evm.model.contig_20.11
contig_20	EVM	exon	113538	113706	.	+	.	ID=evm.model.contig_20.11.exon4;Parent=evm.model.contig_20.11
contig_20	EVM	CDS	113538	113706	.	+	0	ID=cds.evm.model.contig_20.11;Parent=evm.model.contig_20.11
contig_20	EVM	exon	115378	115751	.	+	.	ID=evm.model.contig_20.11.exon5;Parent=evm.model.contig_20.11
contig_20	EVM	CDS	115378	115751	.	+	2	ID=cds.evm.model.contig_20.11;Parent=evm.model.contig_20.11
contig_20	EVM	exon	116938	117165	.	+	.	ID=evm.model.contig_20.11.exon6;Parent=evm.model.contig_20.11
contig_20	EVM	CDS	116938	117165	.	+	0	ID=cds.evm.model.contig_20.11;Parent=evm.model.contig_20.11
contig_20	EVM	exon	125171	125281	.	+	.	ID=evm.model.contig_20.11.exon7;Parent=evm.model.contig_20.11
contig_20	EVM	CDS	125171	125281	.	+	0	ID=cds.evm.model.contig_20.11;Parent=evm.model.contig_20.11
contig_20	EVM	gene	132263	139079	.	+	.	ID=evm.TU.contig_20.12;
contig_20	EVM	mRNA	132263	139079	.	+	.	ID=evm.model.contig_20.12;Parent=evm.TU.contig_20.12;
contig_20	EVM	exon	132263	132292	.	+	.	ID=evm.model.contig_20.12.exon1;Parent=evm.model.contig_20.12
contig_20	EVM	CDS	132263	132292	.	+	0	ID=cds.evm.model.contig_20.12;Parent=evm.model.contig_20.12
contig_20	EVM	exon	133303	133470	.	+	.	ID=evm.model.contig_20.12.exon2;Parent=evm.model.contig_20.12
contig_20	EVM	CDS	133303	133470	.	+	0	ID=cds.evm.model.contig_20.12;Parent=evm.model.contig_20.12
contig_20	EVM	exon	137391	137518	.	+	.	ID=evm.model.contig_20.12.exon3;Parent=evm.model.contig_20.12
contig_20	EVM	CDS	137391	137518	.	+	0	ID=cds.evm.model.contig_20.12;Parent=evm.model.contig_20.12
contig_20	EVM	exon	137997	138111	.	+	.	ID=evm.model.contig_20.12.exon4;Parent=evm.model.contig_20.12
contig_20	EVM	CDS	137997	138111	.	+	1	ID=cds.evm.model.contig_20.12;Parent=evm.model.contig_20.12
contig_20	EVM	exon	138243	138377	.	+	.	ID=evm.model.contig_20.12.exon5;Parent=evm.model.contig_20.12
contig_20	EVM	CDS	138243	138377	.	+	0	ID=cds.evm.model.contig_20.12;Parent=evm.model.contig_20.12
contig_20	EVM	exon	138783	139079	.	+	.	ID=evm.model.contig_20.12.exon6;Parent=evm.model.contig_20.12
contig_20	EVM	CDS	138783	139079	.	+	0	ID=cds.evm.model.contig_20.12;Parent=evm.model.contig_20.12
contig_20	EVM	gene	141057	141797	.	+	.	ID=evm.TU.contig_20.13;
contig_20	EVM	mRNA	141057	141797	.	+	.	ID=evm.model.contig_20.13;Parent=evm.TU.contig_20.13;
contig_20	EVM	exon	141057	141797	.	+	.	ID=evm.model.contig_20.13.exon1;Parent=evm.model.contig_20.13
contig_20	EVM	CDS	141057	141797	.	+	0	ID=cds.evm.model.contig_20.13;Parent=evm.model.contig_20.13
contig_20	EVM	gene	151779	169961	.	-	.	ID=evm.TU.contig_20.14;
contig_20	EVM	mRNA	151779	169961	.	-	.	ID=evm.model.contig_20.14;Parent=evm.TU.contig_20.14;
contig_20	EVM	exon	169850	169961	.	-	.	ID=evm.model.contig_20.14.exon1;Parent=evm.model.contig_20.14
contig_20	EVM	CDS	169850	169961	.	-	0	ID=cds.evm.model.contig_20.14;Parent=evm.model.contig_20.14
contig_20	EVM	exon	162194	162441	.	-	.	ID=evm.model.contig_20.14.exon2;Parent=evm.model.contig_20.14
contig_20	EVM	CDS	162194	162441	.	-	2	ID=cds.evm.model.contig_20.14;Parent=evm.model.contig_20.14
contig_20	EVM	exon	159791	159893	.	-	.	ID=evm.model.contig_20.14.exon3;Parent=evm.model.contig_20.14
contig_20	EVM	CDS	159791	159893	.	-	0	ID=cds.evm.model.contig_20.14;Parent=evm.model.contig_20.14
contig_20	EVM	exon	158243	158415	.	-	.	ID=evm.model.contig_20.14.exon4;Parent=evm.model.contig_20.14
contig_20	EVM	CDS	158243	158415	.	-	2	ID=cds.evm.model.contig_20.14;Parent=evm.model.contig_20.14
contig_20	EVM	exon	156845	157048	.	-	.	ID=evm.model.contig_20.14.exon5;Parent=evm.model.contig_20.14
contig_20	EVM	CDS	156845	157048	.	-	0	ID=cds.evm.model.contig_20.14;Parent=evm.model.contig_20.14
contig_20	EVM	exon	154189	154576	.	-	.	ID=evm.model.contig_20.14.exon6;Parent=evm.model.contig_20.14
contig_20	EVM	CDS	154189	154576	.	-	0	ID=cds.evm.model.contig_20.14;Parent=evm.model.contig_20.14
contig_20	EVM	exon	153035	153159	.	-	.	ID=evm.model.contig_20.14.exon7;Parent=evm.model.contig_20.14
contig_20	EVM	CDS	153035	153159	.	-	2	ID=cds.evm.model.contig_20.14;Parent=evm.model.contig_20.14
contig_20	EVM	exon	152502	152744	.	-	.	ID=evm.model.contig_20.14.exon8;Parent=evm.model.contig_20.14
contig_20	EVM	CDS	152502	152744	.	-	0	ID=cds.evm.model.contig_20.14;Parent=evm.model.contig_20.14
contig_20	EVM	exon	152313	152402	.	-	.	ID=evm.model.contig_20.14.exon9;Parent=evm.model.contig_20.14
contig_20	EVM	CDS	152313	152402	.	-	0	ID=cds.evm.model.contig_20.14;Parent=evm.model.contig_20.14
contig_20	EVM	exon	151779	152231	.	-	.	ID=evm.model.contig_20.14.exon10;Parent=evm.model.contig_20.14
contig_20	EVM	CDS	151779	152231	.	-	0	ID=cds.evm.model.contig_20.14;Parent=evm.model.contig_20.14
contig_20	EVM	gene	207174	207404	.	-	.	ID=evm.TU.contig_20.15;
contig_20	EVM	mRNA	207174	207404	.	-	.	ID=evm.model.contig_20.15;Parent=evm.TU.contig_20.15;
contig_20	EVM	exon	207174	207404	.	-	.	ID=evm.model.contig_20.15.exon1;Parent=evm.model.contig_20.15
contig_20	EVM	CDS	207174	207404	.	-	0	ID=cds.evm.model.contig_20.15;Parent=evm.model.contig_20.15
contig_20	EVM	gene	224770	224979	.	+	.	ID=evm.TU.contig_20.16;
contig_20	EVM	mRNA	224770	224979	.	+	.	ID=evm.model.contig_20.16;Parent=evm.TU.contig_20.16;
contig_20	EVM	exon	224770	224979	.	+	.	ID=evm.model.contig_20.16.exon1;Parent=evm.model.contig_20.16
contig_20	EVM	CDS	224770	224979	.	+	0	ID=cds.evm.model.contig_20.16;Parent=evm.model.contig_20.16
contig_20	EVM	gene	234857	236762	.	+	.	ID=evm.TU.contig_20.17;
contig_20	EVM	mRNA	234857	236762	.	+	.	ID=evm.model.contig_20.17;Parent=evm.TU.contig_20.17;
contig_20	EVM	exon	234857	235067	.	+	.	ID=evm.model.contig_20.17.exon1;Parent=evm.model.contig_20.17
contig_20	EVM	CDS	234857	235067	.	+	0	ID=cds.evm.model.contig_20.17;Parent=evm.model.contig_20.17
contig_20	EVM	exon	236143	236762	.	+	.	ID=evm.model.contig_20.17.exon2;Parent=evm.model.contig_20.17
contig_20	EVM	CDS	236143	236762	.	+	2	ID=cds.evm.model.contig_20.17;Parent=evm.model.contig_20.17
contig_20	EVM	gene	248098	250224	.	-	.	ID=evm.TU.contig_20.18;
contig_20	EVM	mRNA	248098	250224	.	-	.	ID=evm.model.contig_20.18;Parent=evm.TU.contig_20.18;
contig_20	EVM	exon	250188	250224	.	-	.	ID=evm.model.contig_20.18.exon1;Parent=evm.model.contig_20.18
contig_20	EVM	CDS	250188	250224	.	-	0	ID=cds.evm.model.contig_20.18;Parent=evm.model.contig_20.18
contig_20	EVM	exon	249483	249734	.	-	.	ID=evm.model.contig_20.18.exon2;Parent=evm.model.contig_20.18
contig_20	EVM	CDS	249483	249734	.	-	2	ID=cds.evm.model.contig_20.18;Parent=evm.model.contig_20.18
contig_20	EVM	exon	249288	249417	.	-	.	ID=evm.model.contig_20.18.exon3;Parent=evm.model.contig_20.18
contig_20	EVM	CDS	249288	249417	.	-	2	ID=cds.evm.model.contig_20.18;Parent=evm.model.contig_20.18
contig_20	EVM	exon	248098	249250	.	-	.	ID=evm.model.contig_20.18.exon4;Parent=evm.model.contig_20.18
contig_20	EVM	CDS	248098	249250	.	-	1	ID=cds.evm.model.contig_20.18;Parent=evm.model.contig_20.18
contig_20	EVM	gene	250989	253220	.	-	.	ID=evm.TU.contig_20.19;
contig_20	EVM	mRNA	250989	253220	.	-	.	ID=evm.model.contig_20.19;Parent=evm.TU.contig_20.19;
contig_20	EVM	exon	253212	253220	.	-	.	ID=evm.model.contig_20.19.exon1;Parent=evm.model.contig_20.19
contig_20	EVM	CDS	253212	253220	.	-	0	ID=cds.evm.model.contig_20.19;Parent=evm.model.contig_20.19
contig_20	EVM	exon	250989	251498	.	-	.	ID=evm.model.contig_20.19.exon2;Parent=evm.model.contig_20.19
contig_20	EVM	CDS	250989	251498	.	-	0	ID=cds.evm.model.contig_20.19;Parent=evm.model.contig_20.19
contig_20	EVM	gene	253560	253781	.	-	.	ID=evm.TU.contig_20.20;
contig_20	EVM	mRNA	253560	253781	.	-	.	ID=evm.model.contig_20.20;Parent=evm.TU.contig_20.20;
contig_20	EVM	exon	253560	253781	.	-	.	ID=evm.model.contig_20.20.exon1;Parent=evm.model.contig_20.20
contig_20	EVM	CDS	253560	253781	.	-	0	ID=cds.evm.model.contig_20.20;Parent=evm.model.contig_20.20
contig_20	EVM	gene	263219	263798	.	-	.	ID=evm.TU.contig_20.21;
contig_20	EVM	mRNA	263219	263798	.	-	.	ID=evm.model.contig_20.21;Parent=evm.TU.contig_20.21;
contig_20	EVM	exon	263595	263798	.	-	.	ID=evm.model.contig_20.21.exon1;Parent=evm.model.contig_20.21
contig_20	EVM	CDS	263595	263798	.	-	0	ID=cds.evm.model.contig_20.21;Parent=evm.model.contig_20.21
contig_20	EVM	exon	263219	263524	.	-	.	ID=evm.model.contig_20.21.exon2;Parent=evm.model.contig_20.21
contig_20	EVM	CDS	263219	263524	.	-	0	ID=cds.evm.model.contig_20.21;Parent=evm.model.contig_20.21
contig_20	EVM	gene	281614	281832	.	+	.	ID=evm.TU.contig_20.22;
contig_20	EVM	mRNA	281614	281832	.	+	.	ID=evm.model.contig_20.22;Parent=evm.TU.contig_20.22;
contig_20	EVM	exon	281614	281832	.	+	.	ID=evm.model.contig_20.22.exon1;Parent=evm.model.contig_20.22
contig_20	EVM	CDS	281614	281832	.	+	0	ID=cds.evm.model.contig_20.22;Parent=evm.model.contig_20.22
contig_20	EVM	gene	294878	295267	.	+	.	ID=evm.TU.contig_20.23;
contig_20	EVM	mRNA	294878	295267	.	+	.	ID=evm.model.contig_20.23;Parent=evm.TU.contig_20.23;
contig_20	EVM	exon	294878	295267	.	+	.	ID=evm.model.contig_20.23.exon1;Parent=evm.model.contig_20.23
contig_20	EVM	CDS	294878	295267	.	+	0	ID=cds.evm.model.contig_20.23;Parent=evm.model.contig_20.23
contig_20	EVM	gene	306097	306438	.	-	.	ID=evm.TU.contig_20.24;
contig_20	EVM	mRNA	306097	306438	.	-	.	ID=evm.model.contig_20.24;Parent=evm.TU.contig_20.24;
contig_20	EVM	exon	306097	306438	.	-	.	ID=evm.model.contig_20.24.exon1;Parent=evm.model.contig_20.24
contig_20	EVM	CDS	306097	306438	.	-	0	ID=cds.evm.model.contig_20.24;Parent=evm.model.contig_20.24
contig_20	EVM	gene	325261	328510	.	-	.	ID=evm.TU.contig_20.25;
contig_20	EVM	mRNA	325261	328510	.	-	.	ID=evm.model.contig_20.25;Parent=evm.TU.contig_20.25;
contig_20	EVM	exon	328486	328510	.	-	.	ID=evm.model.contig_20.25.exon1;Parent=evm.model.contig_20.25
contig_20	EVM	CDS	328486	328510	.	-	0	ID=cds.evm.model.contig_20.25;Parent=evm.model.contig_20.25
contig_20	EVM	exon	326649	327300	.	-	.	ID=evm.model.contig_20.25.exon2;Parent=evm.model.contig_20.25
contig_20	EVM	CDS	326649	327300	.	-	2	ID=cds.evm.model.contig_20.25;Parent=evm.model.contig_20.25
contig_20	EVM	exon	325261	325324	.	-	.	ID=evm.model.contig_20.25.exon3;Parent=evm.model.contig_20.25
contig_20	EVM	CDS	325261	325324	.	-	1	ID=cds.evm.model.contig_20.25;Parent=evm.model.contig_20.25
contig_20	EVM	gene	331605	332130	.	-	.	ID=evm.TU.contig_20.26;
contig_20	EVM	mRNA	331605	332130	.	-	.	ID=evm.model.contig_20.26;Parent=evm.TU.contig_20.26;
contig_20	EVM	exon	332083	332130	.	-	.	ID=evm.model.contig_20.26.exon1;Parent=evm.model.contig_20.26
contig_20	EVM	CDS	332083	332130	.	-	0	ID=cds.evm.model.contig_20.26;Parent=evm.model.contig_20.26
contig_20	EVM	exon	331605	331844	.	-	.	ID=evm.model.contig_20.26.exon2;Parent=evm.model.contig_20.26
contig_20	EVM	CDS	331605	331844	.	-	0	ID=cds.evm.model.contig_20.26;Parent=evm.model.contig_20.26
contig_20	EVM	gene	341020	349529	.	-	.	ID=evm.TU.contig_20.27;
contig_20	EVM	mRNA	341020	349529	.	-	.	ID=evm.model.contig_20.27;Parent=evm.TU.contig_20.27;
contig_20	EVM	exon	349449	349529	.	-	.	ID=evm.model.contig_20.27.exon1;Parent=evm.model.contig_20.27
contig_20	EVM	CDS	349449	349529	.	-	0	ID=cds.evm.model.contig_20.27;Parent=evm.model.contig_20.27
contig_20	EVM	exon	346406	346883	.	-	.	ID=evm.model.contig_20.27.exon2;Parent=evm.model.contig_20.27
contig_20	EVM	CDS	346406	346883	.	-	0	ID=cds.evm.model.contig_20.27;Parent=evm.model.contig_20.27
contig_20	EVM	exon	344211	344495	.	-	.	ID=evm.model.contig_20.27.exon3;Parent=evm.model.contig_20.27
contig_20	EVM	CDS	344211	344495	.	-	2	ID=cds.evm.model.contig_20.27;Parent=evm.model.contig_20.27
contig_20	EVM	exon	343776	343926	.	-	.	ID=evm.model.contig_20.27.exon4;Parent=evm.model.contig_20.27
contig_20	EVM	CDS	343776	343926	.	-	2	ID=cds.evm.model.contig_20.27;Parent=evm.model.contig_20.27
contig_20	EVM	exon	343463	343673	.	-	.	ID=evm.model.contig_20.27.exon5;Parent=evm.model.contig_20.27
contig_20	EVM	CDS	343463	343673	.	-	1	ID=cds.evm.model.contig_20.27;Parent=evm.model.contig_20.27
contig_20	EVM	exon	341020	343368	.	-	.	ID=evm.model.contig_20.27.exon6;Parent=evm.model.contig_20.27
contig_20	EVM	CDS	341020	343368	.	-	0	ID=cds.evm.model.contig_20.27;Parent=evm.model.contig_20.27
contig_20	EVM	gene	497331	501509	.	-	.	ID=evm.TU.contig_20.28;
contig_20	EVM	mRNA	497331	501509	.	-	.	ID=evm.model.contig_20.28;Parent=evm.TU.contig_20.28;
contig_20	EVM	exon	501501	501509	.	-	.	ID=evm.model.contig_20.28.exon1;Parent=evm.model.contig_20.28
contig_20	EVM	CDS	501501	501509	.	-	0	ID=cds.evm.model.contig_20.28;Parent=evm.model.contig_20.28
contig_20	EVM	exon	498799	498804	.	-	.	ID=evm.model.contig_20.28.exon2;Parent=evm.model.contig_20.28
contig_20	EVM	CDS	498799	498804	.	-	0	ID=cds.evm.model.contig_20.28;Parent=evm.model.contig_20.28
contig_20	EVM	exon	497331	497663	.	-	.	ID=evm.model.contig_20.28.exon3;Parent=evm.model.contig_20.28
contig_20	EVM	CDS	497331	497663	.	-	0	ID=cds.evm.model.contig_20.28;Parent=evm.model.contig_20.28
contig_20	EVM	gene	510055	511002	.	-	.	ID=evm.TU.contig_20.29;
contig_20	EVM	mRNA	510055	511002	.	-	.	ID=evm.model.contig_20.29;Parent=evm.TU.contig_20.29;
contig_20	EVM	exon	510977	511002	.	-	.	ID=evm.model.contig_20.29.exon1;Parent=evm.model.contig_20.29
contig_20	EVM	CDS	510977	511002	.	-	0	ID=cds.evm.model.contig_20.29;Parent=evm.model.contig_20.29
contig_20	EVM	exon	510055	510847	.	-	.	ID=evm.model.contig_20.29.exon2;Parent=evm.model.contig_20.29
contig_20	EVM	CDS	510055	510847	.	-	1	ID=cds.evm.model.contig_20.29;Parent=evm.model.contig_20.29
contig_20	EVM	gene	562481	571573	.	-	.	ID=evm.TU.contig_20.31;
contig_20	EVM	mRNA	562481	571573	.	-	.	ID=evm.model.contig_20.31;Parent=evm.TU.contig_20.31;
contig_20	EVM	exon	571463	571573	.	-	.	ID=evm.model.contig_20.31.exon1;Parent=evm.model.contig_20.31
contig_20	EVM	CDS	571463	571573	.	-	0	ID=cds.evm.model.contig_20.31;Parent=evm.model.contig_20.31
contig_20	EVM	exon	565314	565368	.	-	.	ID=evm.model.contig_20.31.exon2;Parent=evm.model.contig_20.31
contig_20	EVM	CDS	565314	565368	.	-	0	ID=cds.evm.model.contig_20.31;Parent=evm.model.contig_20.31
contig_20	EVM	exon	564880	565028	.	-	.	ID=evm.model.contig_20.31.exon3;Parent=evm.model.contig_20.31
contig_20	EVM	CDS	564880	565028	.	-	2	ID=cds.evm.model.contig_20.31;Parent=evm.model.contig_20.31
contig_20	EVM	exon	563207	563703	.	-	.	ID=evm.model.contig_20.31.exon4;Parent=evm.model.contig_20.31
contig_20	EVM	CDS	563207	563703	.	-	0	ID=cds.evm.model.contig_20.31;Parent=evm.model.contig_20.31
contig_20	EVM	exon	562481	562937	.	-	.	ID=evm.model.contig_20.31.exon5;Parent=evm.model.contig_20.31
contig_20	EVM	CDS	562481	562937	.	-	1	ID=cds.evm.model.contig_20.31;Parent=evm.model.contig_20.31
contig_20	EVM	gene	575659	576968	.	+	.	ID=evm.TU.contig_20.32;
contig_20	EVM	mRNA	575659	576968	.	+	.	ID=evm.model.contig_20.32;Parent=evm.TU.contig_20.32;
contig_20	EVM	exon	575659	575683	.	+	.	ID=evm.model.contig_20.32.exon1;Parent=evm.model.contig_20.32
contig_20	EVM	CDS	575659	575683	.	+	0	ID=cds.evm.model.contig_20.32;Parent=evm.model.contig_20.32
contig_20	EVM	exon	576285	576397	.	+	.	ID=evm.model.contig_20.32.exon2;Parent=evm.model.contig_20.32
contig_20	EVM	CDS	576285	576397	.	+	2	ID=cds.evm.model.contig_20.32;Parent=evm.model.contig_20.32
contig_20	EVM	exon	576531	576653	.	+	.	ID=evm.model.contig_20.32.exon3;Parent=evm.model.contig_20.32
contig_20	EVM	CDS	576531	576653	.	+	0	ID=cds.evm.model.contig_20.32;Parent=evm.model.contig_20.32
contig_20	EVM	exon	576831	576968	.	+	.	ID=evm.model.contig_20.32.exon4;Parent=evm.model.contig_20.32
contig_20	EVM	CDS	576831	576968	.	+	0	ID=cds.evm.model.contig_20.32;Parent=evm.model.contig_20.32
contig_20	EVM	gene	577571	582355	.	-	.	ID=evm.TU.contig_20.33;
contig_20	EVM	mRNA	577571	582355	.	-	.	ID=evm.model.contig_20.33;Parent=evm.TU.contig_20.33;
contig_20	EVM	exon	581815	582355	.	-	.	ID=evm.model.contig_20.33.exon1;Parent=evm.model.contig_20.33
contig_20	EVM	CDS	581815	582355	.	-	0	ID=cds.evm.model.contig_20.33;Parent=evm.model.contig_20.33
contig_20	EVM	exon	580903	581731	.	-	.	ID=evm.model.contig_20.33.exon2;Parent=evm.model.contig_20.33
contig_20	EVM	CDS	580903	581731	.	-	2	ID=cds.evm.model.contig_20.33;Parent=evm.model.contig_20.33
contig_20	EVM	exon	580461	580803	.	-	.	ID=evm.model.contig_20.33.exon3;Parent=evm.model.contig_20.33
contig_20	EVM	CDS	580461	580803	.	-	1	ID=cds.evm.model.contig_20.33;Parent=evm.model.contig_20.33
contig_20	EVM	exon	579638	580223	.	-	.	ID=evm.model.contig_20.33.exon4;Parent=evm.model.contig_20.33
contig_20	EVM	CDS	579638	580223	.	-	0	ID=cds.evm.model.contig_20.33;Parent=evm.model.contig_20.33
contig_20	EVM	exon	579306	579527	.	-	.	ID=evm.model.contig_20.33.exon5;Parent=evm.model.contig_20.33
contig_20	EVM	CDS	579306	579527	.	-	2	ID=cds.evm.model.contig_20.33;Parent=evm.model.contig_20.33
contig_20	EVM	exon	578689	578916	.	-	.	ID=evm.model.contig_20.33.exon6;Parent=evm.model.contig_20.33
contig_20	EVM	CDS	578689	578916	.	-	2	ID=cds.evm.model.contig_20.33;Parent=evm.model.contig_20.33
contig_20	EVM	exon	578394	578576	.	-	.	ID=evm.model.contig_20.33.exon7;Parent=evm.model.contig_20.33
contig_20	EVM	CDS	578394	578576	.	-	2	ID=cds.evm.model.contig_20.33;Parent=evm.model.contig_20.33
contig_20	EVM	exon	577850	578010	.	-	.	ID=evm.model.contig_20.33.exon8;Parent=evm.model.contig_20.33
contig_20	EVM	CDS	577850	578010	.	-	2	ID=cds.evm.model.contig_20.33;Parent=evm.model.contig_20.33
contig_20	EVM	exon	577571	577777	.	-	.	ID=evm.model.contig_20.33.exon9;Parent=evm.model.contig_20.33
contig_20	EVM	CDS	577571	577777	.	-	0	ID=cds.evm.model.contig_20.33;Parent=evm.model.contig_20.33
contig_20	EVM	gene	584108	586360	.	-	.	ID=evm.TU.contig_20.34;
contig_20	EVM	mRNA	584108	586360	.	-	.	ID=evm.model.contig_20.34;Parent=evm.TU.contig_20.34;
contig_20	EVM	exon	586041	586360	.	-	.	ID=evm.model.contig_20.34.exon1;Parent=evm.model.contig_20.34
contig_20	EVM	CDS	586041	586360	.	-	0	ID=cds.evm.model.contig_20.34;Parent=evm.model.contig_20.34
contig_20	EVM	exon	585038	585349	.	-	.	ID=evm.model.contig_20.34.exon2;Parent=evm.model.contig_20.34
contig_20	EVM	CDS	585038	585349	.	-	1	ID=cds.evm.model.contig_20.34;Parent=evm.model.contig_20.34
contig_20	EVM	exon	584682	584950	.	-	.	ID=evm.model.contig_20.34.exon3;Parent=evm.model.contig_20.34
contig_20	EVM	CDS	584682	584950	.	-	1	ID=cds.evm.model.contig_20.34;Parent=evm.model.contig_20.34
contig_20	EVM	exon	584445	584608	.	-	.	ID=evm.model.contig_20.34.exon4;Parent=evm.model.contig_20.34
contig_20	EVM	CDS	584445	584608	.	-	2	ID=cds.evm.model.contig_20.34;Parent=evm.model.contig_20.34
contig_20	EVM	exon	584108	584311	.	-	.	ID=evm.model.contig_20.34.exon5;Parent=evm.model.contig_20.34
contig_20	EVM	CDS	584108	584311	.	-	0	ID=cds.evm.model.contig_20.34;Parent=evm.model.contig_20.34
contig_20	EVM	gene	589809	592133	.	-	.	ID=evm.TU.contig_20.35;
contig_20	EVM	mRNA	589809	592133	.	-	.	ID=evm.model.contig_20.35;Parent=evm.TU.contig_20.35;
contig_20	EVM	exon	591847	592133	.	-	.	ID=evm.model.contig_20.35.exon1;Parent=evm.model.contig_20.35
contig_20	EVM	CDS	591847	592133	.	-	0	ID=cds.evm.model.contig_20.35;Parent=evm.model.contig_20.35
contig_20	EVM	exon	590946	591775	.	-	.	ID=evm.model.contig_20.35.exon2;Parent=evm.model.contig_20.35
contig_20	EVM	CDS	590946	591775	.	-	1	ID=cds.evm.model.contig_20.35;Parent=evm.model.contig_20.35
contig_20	EVM	exon	590706	590865	.	-	.	ID=evm.model.contig_20.35.exon3;Parent=evm.model.contig_20.35
contig_20	EVM	CDS	590706	590865	.	-	2	ID=cds.evm.model.contig_20.35;Parent=evm.model.contig_20.35
contig_20	EVM	exon	590331	590608	.	-	.	ID=evm.model.contig_20.35.exon4;Parent=evm.model.contig_20.35
contig_20	EVM	CDS	590331	590608	.	-	1	ID=cds.evm.model.contig_20.35;Parent=evm.model.contig_20.35
contig_20	EVM	exon	590022	590233	.	-	.	ID=evm.model.contig_20.35.exon5;Parent=evm.model.contig_20.35
contig_20	EVM	CDS	590022	590233	.	-	2	ID=cds.evm.model.contig_20.35;Parent=evm.model.contig_20.35
contig_20	EVM	exon	589809	589928	.	-	.	ID=evm.model.contig_20.35.exon6;Parent=evm.model.contig_20.35
contig_20	EVM	CDS	589809	589928	.	-	0	ID=cds.evm.model.contig_20.35;Parent=evm.model.contig_20.35
contig_20	EVM	gene	597438	600165	.	-	.	ID=evm.TU.contig_20.36;
contig_20	EVM	mRNA	597438	600165	.	-	.	ID=evm.model.contig_20.36;Parent=evm.TU.contig_20.36;
contig_20	EVM	exon	600024	600165	.	-	.	ID=evm.model.contig_20.36.exon1;Parent=evm.model.contig_20.36
contig_20	EVM	CDS	600024	600165	.	-	0	ID=cds.evm.model.contig_20.36;Parent=evm.model.contig_20.36
contig_20	EVM	exon	598055	598277	.	-	.	ID=evm.model.contig_20.36.exon2;Parent=evm.model.contig_20.36
contig_20	EVM	CDS	598055	598277	.	-	2	ID=cds.evm.model.contig_20.36;Parent=evm.model.contig_20.36
contig_20	EVM	exon	597438	597588	.	-	.	ID=evm.model.contig_20.36.exon3;Parent=evm.model.contig_20.36
contig_20	EVM	CDS	597438	597588	.	-	1	ID=cds.evm.model.contig_20.36;Parent=evm.model.contig_20.36
contig_20	EVM	gene	607839	616079	.	-	.	ID=evm.TU.contig_20.37;
contig_20	EVM	mRNA	607839	616079	.	-	.	ID=evm.model.contig_20.37;Parent=evm.TU.contig_20.37;
contig_20	EVM	exon	615966	616079	.	-	.	ID=evm.model.contig_20.37.exon1;Parent=evm.model.contig_20.37
contig_20	EVM	CDS	615966	616079	.	-	0	ID=cds.evm.model.contig_20.37;Parent=evm.model.contig_20.37
contig_20	EVM	exon	615489	615638	.	-	.	ID=evm.model.contig_20.37.exon2;Parent=evm.model.contig_20.37
contig_20	EVM	CDS	615489	615638	.	-	0	ID=cds.evm.model.contig_20.37;Parent=evm.model.contig_20.37
contig_20	EVM	exon	610881	611153	.	-	.	ID=evm.model.contig_20.37.exon3;Parent=evm.model.contig_20.37
contig_20	EVM	CDS	610881	611153	.	-	0	ID=cds.evm.model.contig_20.37;Parent=evm.model.contig_20.37
contig_20	EVM	exon	610421	610507	.	-	.	ID=evm.model.contig_20.37.exon4;Parent=evm.model.contig_20.37
contig_20	EVM	CDS	610421	610507	.	-	0	ID=cds.evm.model.contig_20.37;Parent=evm.model.contig_20.37
contig_20	EVM	exon	610268	610316	.	-	.	ID=evm.model.contig_20.37.exon5;Parent=evm.model.contig_20.37
contig_20	EVM	CDS	610268	610316	.	-	0	ID=cds.evm.model.contig_20.37;Parent=evm.model.contig_20.37
contig_20	EVM	exon	609621	609879	.	-	.	ID=evm.model.contig_20.37.exon6;Parent=evm.model.contig_20.37
contig_20	EVM	CDS	609621	609879	.	-	2	ID=cds.evm.model.contig_20.37;Parent=evm.model.contig_20.37
contig_20	EVM	exon	607839	608451	.	-	.	ID=evm.model.contig_20.37.exon7;Parent=evm.model.contig_20.37
contig_20	EVM	CDS	607839	608451	.	-	1	ID=cds.evm.model.contig_20.37;Parent=evm.model.contig_20.37
contig_20	EVM	gene	630090	637838	.	-	.	ID=evm.TU.contig_20.38;
contig_20	EVM	mRNA	630090	637838	.	-	.	ID=evm.model.contig_20.38;Parent=evm.TU.contig_20.38;
contig_20	EVM	exon	637536	637838	.	-	.	ID=evm.model.contig_20.38.exon1;Parent=evm.model.contig_20.38
contig_20	EVM	CDS	637536	637838	.	-	0	ID=cds.evm.model.contig_20.38;Parent=evm.model.contig_20.38
contig_20	EVM	exon	632952	633021	.	-	.	ID=evm.model.contig_20.38.exon2;Parent=evm.model.contig_20.38
contig_20	EVM	CDS	632952	633021	.	-	0	ID=cds.evm.model.contig_20.38;Parent=evm.model.contig_20.38
contig_20	EVM	exon	630265	630506	.	-	.	ID=evm.model.contig_20.38.exon3;Parent=evm.model.contig_20.38
contig_20	EVM	CDS	630265	630506	.	-	2	ID=cds.evm.model.contig_20.38;Parent=evm.model.contig_20.38
contig_20	EVM	exon	630090	630128	.	-	.	ID=evm.model.contig_20.38.exon4;Parent=evm.model.contig_20.38
contig_20	EVM	CDS	630090	630128	.	-	0	ID=cds.evm.model.contig_20.38;Parent=evm.model.contig_20.38
contig_20	EVM	gene	660265	662881	.	-	.	ID=evm.TU.contig_20.40;
contig_20	EVM	mRNA	660265	662881	.	-	.	ID=evm.model.contig_20.40;Parent=evm.TU.contig_20.40;
contig_20	EVM	exon	662693	662881	.	-	.	ID=evm.model.contig_20.40.exon1;Parent=evm.model.contig_20.40
contig_20	EVM	CDS	662693	662881	.	-	0	ID=cds.evm.model.contig_20.40;Parent=evm.model.contig_20.40
contig_20	EVM	exon	660265	660330	.	-	.	ID=evm.model.contig_20.40.exon2;Parent=evm.model.contig_20.40
contig_20	EVM	CDS	660265	660330	.	-	0	ID=cds.evm.model.contig_20.40;Parent=evm.model.contig_20.40
contig_20	EVM	gene	673511	673906	.	+	.	ID=evm.TU.contig_20.41;
contig_20	EVM	mRNA	673511	673906	.	+	.	ID=evm.model.contig_20.41;Parent=evm.TU.contig_20.41;
contig_20	EVM	exon	673511	673906	.	+	.	ID=evm.model.contig_20.41.exon1;Parent=evm.model.contig_20.41
contig_20	EVM	CDS	673511	673906	.	+	0	ID=cds.evm.model.contig_20.41;Parent=evm.model.contig_20.41
contig_20	EVM	gene	695814	698462	.	+	.	ID=evm.TU.contig_20.42;
contig_20	EVM	mRNA	695814	698462	.	+	.	ID=evm.model.contig_20.42;Parent=evm.TU.contig_20.42;
contig_20	EVM	exon	695814	695908	.	+	.	ID=evm.model.contig_20.42.exon1;Parent=evm.model.contig_20.42
contig_20	EVM	CDS	695814	695908	.	+	0	ID=cds.evm.model.contig_20.42;Parent=evm.model.contig_20.42
contig_20	EVM	exon	698207	698462	.	+	.	ID=evm.model.contig_20.42.exon2;Parent=evm.model.contig_20.42
contig_20	EVM	CDS	698207	698462	.	+	1	ID=cds.evm.model.contig_20.42;Parent=evm.model.contig_20.42
contig_20	EVM	gene	703296	704601	.	+	.	ID=evm.TU.contig_20.43;
contig_20	EVM	mRNA	703296	704601	.	+	.	ID=evm.model.contig_20.43;Parent=evm.TU.contig_20.43;
contig_20	EVM	exon	703296	703299	.	+	.	ID=evm.model.contig_20.43.exon1;Parent=evm.model.contig_20.43
contig_20	EVM	CDS	703296	703299	.	+	0	ID=cds.evm.model.contig_20.43;Parent=evm.model.contig_20.43
contig_20	EVM	exon	704414	704601	.	+	.	ID=evm.model.contig_20.43.exon2;Parent=evm.model.contig_20.43
contig_20	EVM	CDS	704414	704601	.	+	2	ID=cds.evm.model.contig_20.43;Parent=evm.model.contig_20.43
contig_20	EVM	gene	705546	711473	.	+	.	ID=evm.TU.contig_20.44;
contig_20	EVM	mRNA	705546	711473	.	+	.	ID=evm.model.contig_20.44;Parent=evm.TU.contig_20.44;
contig_20	EVM	exon	705546	705647	.	+	.	ID=evm.model.contig_20.44.exon1;Parent=evm.model.contig_20.44
contig_20	EVM	CDS	705546	705647	.	+	0	ID=cds.evm.model.contig_20.44;Parent=evm.model.contig_20.44
contig_20	EVM	exon	708330	708419	.	+	.	ID=evm.model.contig_20.44.exon2;Parent=evm.model.contig_20.44
contig_20	EVM	CDS	708330	708419	.	+	0	ID=cds.evm.model.contig_20.44;Parent=evm.model.contig_20.44
contig_20	EVM	exon	708770	708955	.	+	.	ID=evm.model.contig_20.44.exon3;Parent=evm.model.contig_20.44
contig_20	EVM	CDS	708770	708955	.	+	0	ID=cds.evm.model.contig_20.44;Parent=evm.model.contig_20.44
contig_20	EVM	exon	709022	709153	.	+	.	ID=evm.model.contig_20.44.exon4;Parent=evm.model.contig_20.44
contig_20	EVM	CDS	709022	709153	.	+	0	ID=cds.evm.model.contig_20.44;Parent=evm.model.contig_20.44
contig_20	EVM	exon	709222	709405	.	+	.	ID=evm.model.contig_20.44.exon5;Parent=evm.model.contig_20.44
contig_20	EVM	CDS	709222	709405	.	+	0	ID=cds.evm.model.contig_20.44;Parent=evm.model.contig_20.44
contig_20	EVM	exon	709479	709672	.	+	.	ID=evm.model.contig_20.44.exon6;Parent=evm.model.contig_20.44
contig_20	EVM	CDS	709479	709672	.	+	2	ID=cds.evm.model.contig_20.44;Parent=evm.model.contig_20.44
contig_20	EVM	exon	709749	710240	.	+	.	ID=evm.model.contig_20.44.exon7;Parent=evm.model.contig_20.44
contig_20	EVM	CDS	709749	710240	.	+	0	ID=cds.evm.model.contig_20.44;Parent=evm.model.contig_20.44
contig_20	EVM	exon	710321	710441	.	+	.	ID=evm.model.contig_20.44.exon8;Parent=evm.model.contig_20.44
contig_20	EVM	CDS	710321	710441	.	+	0	ID=cds.evm.model.contig_20.44;Parent=evm.model.contig_20.44
contig_20	EVM	exon	710507	710680	.	+	.	ID=evm.model.contig_20.44.exon9;Parent=evm.model.contig_20.44
contig_20	EVM	CDS	710507	710680	.	+	2	ID=cds.evm.model.contig_20.44;Parent=evm.model.contig_20.44
contig_20	EVM	exon	710776	711234	.	+	.	ID=evm.model.contig_20.44.exon10;Parent=evm.model.contig_20.44
contig_20	EVM	CDS	710776	711234	.	+	2	ID=cds.evm.model.contig_20.44;Parent=evm.model.contig_20.44
contig_20	EVM	exon	711301	711473	.	+	.	ID=evm.model.contig_20.44.exon11;Parent=evm.model.contig_20.44
contig_20	EVM	CDS	711301	711473	.	+	2	ID=cds.evm.model.contig_20.44;Parent=evm.model.contig_20.44
contig_20	EVM	gene	711859	716509	.	-	.	ID=evm.TU.contig_20.45;
contig_20	EVM	mRNA	711859	716509	.	-	.	ID=evm.model.contig_20.45;Parent=evm.TU.contig_20.45;
contig_20	EVM	exon	716417	716509	.	-	.	ID=evm.model.contig_20.45.exon1;Parent=evm.model.contig_20.45
contig_20	EVM	CDS	716417	716509	.	-	0	ID=cds.evm.model.contig_20.45;Parent=evm.model.contig_20.45
contig_20	EVM	exon	716110	716244	.	-	.	ID=evm.model.contig_20.45.exon2;Parent=evm.model.contig_20.45
contig_20	EVM	CDS	716110	716244	.	-	0	ID=cds.evm.model.contig_20.45;Parent=evm.model.contig_20.45
contig_20	EVM	exon	715837	715983	.	-	.	ID=evm.model.contig_20.45.exon3;Parent=evm.model.contig_20.45
contig_20	EVM	CDS	715837	715983	.	-	0	ID=cds.evm.model.contig_20.45;Parent=evm.model.contig_20.45
contig_20	EVM	exon	715647	715763	.	-	.	ID=evm.model.contig_20.45.exon4;Parent=evm.model.contig_20.45
contig_20	EVM	CDS	715647	715763	.	-	0	ID=cds.evm.model.contig_20.45;Parent=evm.model.contig_20.45
contig_20	EVM	exon	715393	715560	.	-	.	ID=evm.model.contig_20.45.exon5;Parent=evm.model.contig_20.45
contig_20	EVM	CDS	715393	715560	.	-	0	ID=cds.evm.model.contig_20.45;Parent=evm.model.contig_20.45
contig_20	EVM	exon	715017	715319	.	-	.	ID=evm.model.contig_20.45.exon6;Parent=evm.model.contig_20.45
contig_20	EVM	CDS	715017	715319	.	-	0	ID=cds.evm.model.contig_20.45;Parent=evm.model.contig_20.45
contig_20	EVM	exon	714770	714943	.	-	.	ID=evm.model.contig_20.45.exon7;Parent=evm.model.contig_20.45
contig_20	EVM	CDS	714770	714943	.	-	0	ID=cds.evm.model.contig_20.45;Parent=evm.model.contig_20.45
contig_20	EVM	exon	714346	714672	.	-	.	ID=evm.model.contig_20.45.exon8;Parent=evm.model.contig_20.45
contig_20	EVM	CDS	714346	714672	.	-	0	ID=cds.evm.model.contig_20.45;Parent=evm.model.contig_20.45
contig_20	EVM	exon	713956	714265	.	-	.	ID=evm.model.contig_20.45.exon9;Parent=evm.model.contig_20.45
contig_20	EVM	CDS	713956	714265	.	-	0	ID=cds.evm.model.contig_20.45;Parent=evm.model.contig_20.45
contig_20	EVM	exon	713703	713887	.	-	.	ID=evm.model.contig_20.45.exon10;Parent=evm.model.contig_20.45
contig_20	EVM	CDS	713703	713887	.	-	2	ID=cds.evm.model.contig_20.45;Parent=evm.model.contig_20.45
contig_20	EVM	exon	713404	713643	.	-	.	ID=evm.model.contig_20.45.exon11;Parent=evm.model.contig_20.45
contig_20	EVM	CDS	713404	713643	.	-	0	ID=cds.evm.model.contig_20.45;Parent=evm.model.contig_20.45
contig_20	EVM	exon	713006	713337	.	-	.	ID=evm.model.contig_20.45.exon12;Parent=evm.model.contig_20.45
contig_20	EVM	CDS	713006	713337	.	-	0	ID=cds.evm.model.contig_20.45;Parent=evm.model.contig_20.45
contig_20	EVM	exon	712571	712928	.	-	.	ID=evm.model.contig_20.45.exon13;Parent=evm.model.contig_20.45
contig_20	EVM	CDS	712571	712928	.	-	1	ID=cds.evm.model.contig_20.45;Parent=evm.model.contig_20.45
contig_20	EVM	exon	712197	712490	.	-	.	ID=evm.model.contig_20.45.exon14;Parent=evm.model.contig_20.45
contig_20	EVM	CDS	712197	712490	.	-	0	ID=cds.evm.model.contig_20.45;Parent=evm.model.contig_20.45
contig_20	EVM	exon	711995	712134	.	-	.	ID=evm.model.contig_20.45.exon15;Parent=evm.model.contig_20.45
contig_20	EVM	CDS	711995	712134	.	-	0	ID=cds.evm.model.contig_20.45;Parent=evm.model.contig_20.45
contig_20	EVM	exon	711859	711910	.	-	.	ID=evm.model.contig_20.45.exon16;Parent=evm.model.contig_20.45
contig_20	EVM	CDS	711859	711910	.	-	1	ID=cds.evm.model.contig_20.45;Parent=evm.model.contig_20.45
contig_20	EVM	gene	723538	726062	.	-	.	ID=evm.TU.contig_20.46;
contig_20	EVM	mRNA	723538	726062	.	-	.	ID=evm.model.contig_20.46;Parent=evm.TU.contig_20.46;
contig_20	EVM	exon	725835	726062	.	-	.	ID=evm.model.contig_20.46.exon1;Parent=evm.model.contig_20.46
contig_20	EVM	CDS	725835	726062	.	-	0	ID=cds.evm.model.contig_20.46;Parent=evm.model.contig_20.46
contig_20	EVM	exon	723538	724923	.	-	.	ID=evm.model.contig_20.46.exon2;Parent=evm.model.contig_20.46
contig_20	EVM	CDS	723538	724923	.	-	0	ID=cds.evm.model.contig_20.46;Parent=evm.model.contig_20.46
contig_20	EVM	gene	726311	729160	.	-	.	ID=evm.TU.contig_20.47;
contig_20	EVM	mRNA	726311	729160	.	-	.	ID=evm.model.contig_20.47;Parent=evm.TU.contig_20.47;
contig_20	EVM	exon	729125	729160	.	-	.	ID=evm.model.contig_20.47.exon1;Parent=evm.model.contig_20.47
contig_20	EVM	CDS	729125	729160	.	-	0	ID=cds.evm.model.contig_20.47;Parent=evm.model.contig_20.47
contig_20	EVM	exon	726904	727232	.	-	.	ID=evm.model.contig_20.47.exon2;Parent=evm.model.contig_20.47
contig_20	EVM	CDS	726904	727232	.	-	0	ID=cds.evm.model.contig_20.47;Parent=evm.model.contig_20.47
contig_20	EVM	exon	726311	726482	.	-	.	ID=evm.model.contig_20.47.exon3;Parent=evm.model.contig_20.47
contig_20	EVM	CDS	726311	726482	.	-	1	ID=cds.evm.model.contig_20.47;Parent=evm.model.contig_20.47
contig_20	EVM	gene	729876	734014	.	-	.	ID=evm.TU.contig_20.48;
contig_20	EVM	mRNA	729876	734014	.	-	.	ID=evm.model.contig_20.48;Parent=evm.TU.contig_20.48;
contig_20	EVM	exon	733697	734014	.	-	.	ID=evm.model.contig_20.48.exon1;Parent=evm.model.contig_20.48
contig_20	EVM	CDS	733697	734014	.	-	0	ID=cds.evm.model.contig_20.48;Parent=evm.model.contig_20.48
contig_20	EVM	exon	732662	732741	.	-	.	ID=evm.model.contig_20.48.exon2;Parent=evm.model.contig_20.48
contig_20	EVM	CDS	732662	732741	.	-	0	ID=cds.evm.model.contig_20.48;Parent=evm.model.contig_20.48
contig_20	EVM	exon	731130	731364	.	-	.	ID=evm.model.contig_20.48.exon3;Parent=evm.model.contig_20.48
contig_20	EVM	CDS	731130	731364	.	-	1	ID=cds.evm.model.contig_20.48;Parent=evm.model.contig_20.48
contig_20	EVM	exon	729876	730310	.	-	.	ID=evm.model.contig_20.48.exon4;Parent=evm.model.contig_20.48
contig_20	EVM	CDS	729876	730310	.	-	0	ID=cds.evm.model.contig_20.48;Parent=evm.model.contig_20.48
contig_20	EVM	gene	743386	748241	.	-	.	ID=evm.TU.contig_20.49;
contig_20	EVM	mRNA	743386	748241	.	-	.	ID=evm.model.contig_20.49;Parent=evm.TU.contig_20.49;
contig_20	EVM	exon	748158	748241	.	-	.	ID=evm.model.contig_20.49.exon1;Parent=evm.model.contig_20.49
contig_20	EVM	CDS	748158	748241	.	-	0	ID=cds.evm.model.contig_20.49;Parent=evm.model.contig_20.49
contig_20	EVM	exon	745209	745388	.	-	.	ID=evm.model.contig_20.49.exon2;Parent=evm.model.contig_20.49
contig_20	EVM	CDS	745209	745388	.	-	0	ID=cds.evm.model.contig_20.49;Parent=evm.model.contig_20.49
contig_20	EVM	exon	743386	743736	.	-	.	ID=evm.model.contig_20.49.exon3;Parent=evm.model.contig_20.49
contig_20	EVM	CDS	743386	743736	.	-	0	ID=cds.evm.model.contig_20.49;Parent=evm.model.contig_20.49
contig_20	EVM	gene	752945	754167	.	+	.	ID=evm.TU.contig_20.50;
contig_20	EVM	mRNA	752945	754167	.	+	.	ID=evm.model.contig_20.50;Parent=evm.TU.contig_20.50;
contig_20	EVM	exon	752945	753158	.	+	.	ID=evm.model.contig_20.50.exon1;Parent=evm.model.contig_20.50
contig_20	EVM	CDS	752945	753158	.	+	0	ID=cds.evm.model.contig_20.50;Parent=evm.model.contig_20.50
contig_20	EVM	exon	753337	753959	.	+	.	ID=evm.model.contig_20.50.exon2;Parent=evm.model.contig_20.50
contig_20	EVM	CDS	753337	753959	.	+	2	ID=cds.evm.model.contig_20.50;Parent=evm.model.contig_20.50
contig_20	EVM	exon	754048	754167	.	+	.	ID=evm.model.contig_20.50.exon3;Parent=evm.model.contig_20.50
contig_20	EVM	CDS	754048	754167	.	+	0	ID=cds.evm.model.contig_20.50;Parent=evm.model.contig_20.50
contig_20	EVM	gene	763820	764558	.	-	.	ID=evm.TU.contig_20.51;
contig_20	EVM	mRNA	763820	764558	.	-	.	ID=evm.model.contig_20.51;Parent=evm.TU.contig_20.51;
contig_20	EVM	exon	764555	764558	.	-	.	ID=evm.model.contig_20.51.exon1;Parent=evm.model.contig_20.51
contig_20	EVM	CDS	764555	764558	.	-	0	ID=cds.evm.model.contig_20.51;Parent=evm.model.contig_20.51
contig_20	EVM	exon	764437	764442	.	-	.	ID=evm.model.contig_20.51.exon2;Parent=evm.model.contig_20.51
contig_20	EVM	CDS	764437	764442	.	-	2	ID=cds.evm.model.contig_20.51;Parent=evm.model.contig_20.51
contig_20	EVM	exon	763820	764289	.	-	.	ID=evm.model.contig_20.51.exon3;Parent=evm.model.contig_20.51
contig_20	EVM	CDS	763820	764289	.	-	2	ID=cds.evm.model.contig_20.51;Parent=evm.model.contig_20.51
contig_20	EVM	gene	780259	780832	.	+	.	ID=evm.TU.contig_20.52;
contig_20	EVM	mRNA	780259	780832	.	+	.	ID=evm.model.contig_20.52;Parent=evm.TU.contig_20.52;
contig_20	EVM	exon	780259	780832	.	+	.	ID=evm.model.contig_20.52.exon1;Parent=evm.model.contig_20.52
contig_20	EVM	CDS	780259	780832	.	+	1	ID=cds.evm.model.contig_20.52;Parent=evm.model.contig_20.52
contig_20	EVM	gene	792128	794654	.	-	.	ID=evm.TU.contig_20.53;
contig_20	EVM	mRNA	792128	794654	.	-	.	ID=evm.model.contig_20.53;Parent=evm.TU.contig_20.53;
contig_20	EVM	exon	794590	794654	.	-	.	ID=evm.model.contig_20.53.exon1;Parent=evm.model.contig_20.53
contig_20	EVM	CDS	794590	794654	.	-	0	ID=cds.evm.model.contig_20.53;Parent=evm.model.contig_20.53
contig_20	EVM	exon	792128	792323	.	-	.	ID=evm.model.contig_20.53.exon2;Parent=evm.model.contig_20.53
contig_20	EVM	CDS	792128	792323	.	-	1	ID=cds.evm.model.contig_20.53;Parent=evm.model.contig_20.53
contig_20	EVM	gene	797853	798750	.	+	.	ID=evm.TU.contig_20.54;
contig_20	EVM	mRNA	797853	798750	.	+	.	ID=evm.model.contig_20.54;Parent=evm.TU.contig_20.54;
contig_20	EVM	exon	797853	797922	.	+	.	ID=evm.model.contig_20.54.exon1;Parent=evm.model.contig_20.54
contig_20	EVM	CDS	797853	797922	.	+	0	ID=cds.evm.model.contig_20.54;Parent=evm.model.contig_20.54
contig_20	EVM	exon	798229	798607	.	+	.	ID=evm.model.contig_20.54.exon2;Parent=evm.model.contig_20.54
contig_20	EVM	CDS	798229	798607	.	+	2	ID=cds.evm.model.contig_20.54;Parent=evm.model.contig_20.54
contig_20	EVM	exon	798675	798750	.	+	.	ID=evm.model.contig_20.54.exon3;Parent=evm.model.contig_20.54
contig_20	EVM	CDS	798675	798750	.	+	1	ID=cds.evm.model.contig_20.54;Parent=evm.model.contig_20.54
contig_20	EVM	gene	812333	831072	.	+	.	ID=evm.TU.contig_20.55;
contig_20	EVM	mRNA	812333	831072	.	+	.	ID=evm.model.contig_20.55;Parent=evm.TU.contig_20.55;
contig_20	EVM	exon	812333	812343	.	+	.	ID=evm.model.contig_20.55.exon1;Parent=evm.model.contig_20.55
contig_20	EVM	CDS	812333	812343	.	+	0	ID=cds.evm.model.contig_20.55;Parent=evm.model.contig_20.55
contig_20	EVM	exon	812531	812875	.	+	.	ID=evm.model.contig_20.55.exon2;Parent=evm.model.contig_20.55
contig_20	EVM	CDS	812531	812875	.	+	1	ID=cds.evm.model.contig_20.55;Parent=evm.model.contig_20.55
contig_20	EVM	exon	814997	815267	.	+	.	ID=evm.model.contig_20.55.exon3;Parent=evm.model.contig_20.55
contig_20	EVM	CDS	814997	815267	.	+	1	ID=cds.evm.model.contig_20.55;Parent=evm.model.contig_20.55
contig_20	EVM	exon	816244	816457	.	+	.	ID=evm.model.contig_20.55.exon4;Parent=evm.model.contig_20.55
contig_20	EVM	CDS	816244	816457	.	+	0	ID=cds.evm.model.contig_20.55;Parent=evm.model.contig_20.55
contig_20	EVM	exon	817630	817856	.	+	.	ID=evm.model.contig_20.55.exon5;Parent=evm.model.contig_20.55
contig_20	EVM	CDS	817630	817856	.	+	2	ID=cds.evm.model.contig_20.55;Parent=evm.model.contig_20.55
contig_20	EVM	exon	820552	820735	.	+	.	ID=evm.model.contig_20.55.exon6;Parent=evm.model.contig_20.55
contig_20	EVM	CDS	820552	820735	.	+	0	ID=cds.evm.model.contig_20.55;Parent=evm.model.contig_20.55
contig_20	EVM	exon	822461	822576	.	+	.	ID=evm.model.contig_20.55.exon7;Parent=evm.model.contig_20.55
contig_20	EVM	CDS	822461	822576	.	+	2	ID=cds.evm.model.contig_20.55;Parent=evm.model.contig_20.55
contig_20	EVM	exon	823217	823411	.	+	.	ID=evm.model.contig_20.55.exon8;Parent=evm.model.contig_20.55
contig_20	EVM	CDS	823217	823411	.	+	0	ID=cds.evm.model.contig_20.55;Parent=evm.model.contig_20.55
contig_20	EVM	exon	824626	824710	.	+	.	ID=evm.model.contig_20.55.exon9;Parent=evm.model.contig_20.55
contig_20	EVM	CDS	824626	824710	.	+	0	ID=cds.evm.model.contig_20.55;Parent=evm.model.contig_20.55
contig_20	EVM	exon	825402	825490	.	+	.	ID=evm.model.contig_20.55.exon10;Parent=evm.model.contig_20.55
contig_20	EVM	CDS	825402	825490	.	+	2	ID=cds.evm.model.contig_20.55;Parent=evm.model.contig_20.55
contig_20	EVM	exon	830761	831072	.	+	.	ID=evm.model.contig_20.55.exon11;Parent=evm.model.contig_20.55
contig_20	EVM	CDS	830761	831072	.	+	0	ID=cds.evm.model.contig_20.55;Parent=evm.model.contig_20.55
contig_20	EVM	gene	834477	835022	.	+	.	ID=evm.TU.contig_20.56;
contig_20	EVM	mRNA	834477	835022	.	+	.	ID=evm.model.contig_20.56;Parent=evm.TU.contig_20.56;
contig_20	EVM	exon	834477	835022	.	+	.	ID=evm.model.contig_20.56.exon1;Parent=evm.model.contig_20.56
contig_20	EVM	CDS	834477	835022	.	+	0	ID=cds.evm.model.contig_20.56;Parent=evm.model.contig_20.56
contig_20	EVM	gene	842565	844268	.	+	.	ID=evm.TU.contig_20.57;
contig_20	EVM	mRNA	842565	844268	.	+	.	ID=evm.model.contig_20.57;Parent=evm.TU.contig_20.57;
contig_20	EVM	exon	842565	842573	.	+	.	ID=evm.model.contig_20.57.exon1;Parent=evm.model.contig_20.57
contig_20	EVM	CDS	842565	842573	.	+	0	ID=cds.evm.model.contig_20.57;Parent=evm.model.contig_20.57
contig_20	EVM	exon	844059	844268	.	+	.	ID=evm.model.contig_20.57.exon2;Parent=evm.model.contig_20.57
contig_20	EVM	CDS	844059	844268	.	+	0	ID=cds.evm.model.contig_20.57;Parent=evm.model.contig_20.57
contig_20	EVM	gene	898522	898989	.	+	.	ID=evm.TU.contig_20.58;
contig_20	EVM	mRNA	898522	898989	.	+	.	ID=evm.model.contig_20.58;Parent=evm.TU.contig_20.58;
contig_20	EVM	exon	898522	898989	.	+	.	ID=evm.model.contig_20.58.exon1;Parent=evm.model.contig_20.58
contig_20	EVM	CDS	898522	898989	.	+	0	ID=cds.evm.model.contig_20.58;Parent=evm.model.contig_20.58
contig_20	EVM	gene	948284	951672	.	+	.	ID=evm.TU.contig_20.59;
contig_20	EVM	mRNA	948284	951672	.	+	.	ID=evm.model.contig_20.59;Parent=evm.TU.contig_20.59;
contig_20	EVM	exon	948284	948293	.	+	.	ID=evm.model.contig_20.59.exon1;Parent=evm.model.contig_20.59
contig_20	EVM	CDS	948284	948293	.	+	0	ID=cds.evm.model.contig_20.59;Parent=evm.model.contig_20.59
contig_20	EVM	exon	949277	951672	.	+	.	ID=evm.model.contig_20.59.exon2;Parent=evm.model.contig_20.59
contig_20	EVM	CDS	949277	951672	.	+	2	ID=cds.evm.model.contig_20.59;Parent=evm.model.contig_20.59
contig_20	EVM	gene	956434	960678	.	+	.	ID=evm.TU.contig_20.60;
contig_20	EVM	mRNA	956434	960678	.	+	.	ID=evm.model.contig_20.60;Parent=evm.TU.contig_20.60;
contig_20	EVM	exon	956434	956509	.	+	.	ID=evm.model.contig_20.60.exon1;Parent=evm.model.contig_20.60
contig_20	EVM	CDS	956434	956509	.	+	0	ID=cds.evm.model.contig_20.60;Parent=evm.model.contig_20.60
contig_20	EVM	exon	960539	960678	.	+	.	ID=evm.model.contig_20.60.exon2;Parent=evm.model.contig_20.60
contig_20	EVM	CDS	960539	960678	.	+	2	ID=cds.evm.model.contig_20.60;Parent=evm.model.contig_20.60
contig_20	EVM	gene	967297	967676	.	-	.	ID=evm.TU.contig_20.61;
contig_20	EVM	mRNA	967297	967676	.	-	.	ID=evm.model.contig_20.61;Parent=evm.TU.contig_20.61;
contig_20	EVM	exon	967670	967676	.	-	.	ID=evm.model.contig_20.61.exon1;Parent=evm.model.contig_20.61
contig_20	EVM	CDS	967670	967676	.	-	0	ID=cds.evm.model.contig_20.61;Parent=evm.model.contig_20.61
contig_20	EVM	exon	967297	967640	.	-	.	ID=evm.model.contig_20.61.exon2;Parent=evm.model.contig_20.61
contig_20	EVM	CDS	967297	967640	.	-	2	ID=cds.evm.model.contig_20.61;Parent=evm.model.contig_20.61
contig_20	EVM	gene	1024270	1024581	.	+	.	ID=evm.TU.contig_20.62;
contig_20	EVM	mRNA	1024270	1024581	.	+	.	ID=evm.model.contig_20.62;Parent=evm.TU.contig_20.62;
contig_20	EVM	exon	1024270	1024581	.	+	.	ID=evm.model.contig_20.62.exon1;Parent=evm.model.contig_20.62
contig_20	EVM	CDS	1024270	1024581	.	+	0	ID=cds.evm.model.contig_20.62;Parent=evm.model.contig_20.62
contig_20	EVM	gene	1028170	1030651	.	+	.	ID=evm.TU.contig_20.63;
contig_20	EVM	mRNA	1028170	1030651	.	+	.	ID=evm.model.contig_20.63;Parent=evm.TU.contig_20.63;
contig_20	EVM	exon	1028170	1028259	.	+	.	ID=evm.model.contig_20.63.exon1;Parent=evm.model.contig_20.63
contig_20	EVM	CDS	1028170	1028259	.	+	0	ID=cds.evm.model.contig_20.63;Parent=evm.model.contig_20.63
contig_20	EVM	exon	1030502	1030651	.	+	.	ID=evm.model.contig_20.63.exon2;Parent=evm.model.contig_20.63
contig_20	EVM	CDS	1030502	1030651	.	+	0	ID=cds.evm.model.contig_20.63;Parent=evm.model.contig_20.63
contig_20	EVM	gene	1051181	1059455	.	+	.	ID=evm.TU.contig_20.64;
contig_20	EVM	mRNA	1051181	1059455	.	+	.	ID=evm.model.contig_20.64;Parent=evm.TU.contig_20.64;
contig_20	EVM	exon	1051181	1051543	.	+	.	ID=evm.model.contig_20.64.exon1;Parent=evm.model.contig_20.64
contig_20	EVM	CDS	1051181	1051543	.	+	0	ID=cds.evm.model.contig_20.64;Parent=evm.model.contig_20.64
contig_20	EVM	exon	1051759	1053945	.	+	.	ID=evm.model.contig_20.64.exon2;Parent=evm.model.contig_20.64
contig_20	EVM	CDS	1051759	1053945	.	+	0	ID=cds.evm.model.contig_20.64;Parent=evm.model.contig_20.64
contig_20	EVM	exon	1054896	1055118	.	+	.	ID=evm.model.contig_20.64.exon3;Parent=evm.model.contig_20.64
contig_20	EVM	CDS	1054896	1055118	.	+	0	ID=cds.evm.model.contig_20.64;Parent=evm.model.contig_20.64
contig_20	EVM	exon	1055739	1056148	.	+	.	ID=evm.model.contig_20.64.exon4;Parent=evm.model.contig_20.64
contig_20	EVM	CDS	1055739	1056148	.	+	2	ID=cds.evm.model.contig_20.64;Parent=evm.model.contig_20.64
contig_20	EVM	exon	1056390	1056591	.	+	.	ID=evm.model.contig_20.64.exon5;Parent=evm.model.contig_20.64
contig_20	EVM	CDS	1056390	1056591	.	+	0	ID=cds.evm.model.contig_20.64;Parent=evm.model.contig_20.64
contig_20	EVM	exon	1056929	1057077	.	+	.	ID=evm.model.contig_20.64.exon6;Parent=evm.model.contig_20.64
contig_20	EVM	CDS	1056929	1057077	.	+	2	ID=cds.evm.model.contig_20.64;Parent=evm.model.contig_20.64
contig_20	EVM	exon	1057275	1058706	.	+	.	ID=evm.model.contig_20.64.exon7;Parent=evm.model.contig_20.64
contig_20	EVM	CDS	1057275	1058706	.	+	0	ID=cds.evm.model.contig_20.64;Parent=evm.model.contig_20.64
contig_20	EVM	exon	1058795	1059050	.	+	.	ID=evm.model.contig_20.64.exon8;Parent=evm.model.contig_20.64
contig_20	EVM	CDS	1058795	1059050	.	+	2	ID=cds.evm.model.contig_20.64;Parent=evm.model.contig_20.64
contig_20	EVM	exon	1059143	1059455	.	+	.	ID=evm.model.contig_20.64.exon9;Parent=evm.model.contig_20.64
contig_20	EVM	CDS	1059143	1059455	.	+	1	ID=cds.evm.model.contig_20.64;Parent=evm.model.contig_20.64
contig_20	EVM	gene	1063538	1070623	.	+	.	ID=evm.TU.contig_20.65;
contig_20	EVM	mRNA	1063538	1070623	.	+	.	ID=evm.model.contig_20.65;Parent=evm.TU.contig_20.65;
contig_20	EVM	exon	1063538	1063570	.	+	.	ID=evm.model.contig_20.65.exon1;Parent=evm.model.contig_20.65
contig_20	EVM	CDS	1063538	1063570	.	+	0	ID=cds.evm.model.contig_20.65;Parent=evm.model.contig_20.65
contig_20	EVM	exon	1064802	1064942	.	+	.	ID=evm.model.contig_20.65.exon2;Parent=evm.model.contig_20.65
contig_20	EVM	CDS	1064802	1064942	.	+	0	ID=cds.evm.model.contig_20.65;Parent=evm.model.contig_20.65
contig_20	EVM	exon	1065063	1065152	.	+	.	ID=evm.model.contig_20.65.exon3;Parent=evm.model.contig_20.65
contig_20	EVM	CDS	1065063	1065152	.	+	0	ID=cds.evm.model.contig_20.65;Parent=evm.model.contig_20.65
contig_20	EVM	exon	1065252	1065392	.	+	.	ID=evm.model.contig_20.65.exon4;Parent=evm.model.contig_20.65
contig_20	EVM	CDS	1065252	1065392	.	+	0	ID=cds.evm.model.contig_20.65;Parent=evm.model.contig_20.65
contig_20	EVM	exon	1068476	1068739	.	+	.	ID=evm.model.contig_20.65.exon5;Parent=evm.model.contig_20.65
contig_20	EVM	CDS	1068476	1068739	.	+	0	ID=cds.evm.model.contig_20.65;Parent=evm.model.contig_20.65
contig_20	EVM	exon	1068817	1069205	.	+	.	ID=evm.model.contig_20.65.exon6;Parent=evm.model.contig_20.65
contig_20	EVM	CDS	1068817	1069205	.	+	0	ID=cds.evm.model.contig_20.65;Parent=evm.model.contig_20.65
contig_20	EVM	exon	1069525	1069764	.	+	.	ID=evm.model.contig_20.65.exon7;Parent=evm.model.contig_20.65
contig_20	EVM	CDS	1069525	1069764	.	+	1	ID=cds.evm.model.contig_20.65;Parent=evm.model.contig_20.65
contig_20	EVM	exon	1069847	1069997	.	+	.	ID=evm.model.contig_20.65.exon8;Parent=evm.model.contig_20.65
contig_20	EVM	CDS	1069847	1069997	.	+	1	ID=cds.evm.model.contig_20.65;Parent=evm.model.contig_20.65
contig_20	EVM	exon	1070098	1070305	.	+	.	ID=evm.model.contig_20.65.exon9;Parent=evm.model.contig_20.65
contig_20	EVM	CDS	1070098	1070305	.	+	0	ID=cds.evm.model.contig_20.65;Parent=evm.model.contig_20.65
contig_20	EVM	exon	1070394	1070623	.	+	.	ID=evm.model.contig_20.65.exon10;Parent=evm.model.contig_20.65
contig_20	EVM	CDS	1070394	1070623	.	+	2	ID=cds.evm.model.contig_20.65;Parent=evm.model.contig_20.65
contig_20	EVM	gene	1075629	1075961	.	+	.	ID=evm.TU.contig_20.66;
contig_20	EVM	mRNA	1075629	1075961	.	+	.	ID=evm.model.contig_20.66;Parent=evm.TU.contig_20.66;
contig_20	EVM	exon	1075629	1075961	.	+	.	ID=evm.model.contig_20.66.exon1;Parent=evm.model.contig_20.66
contig_20	EVM	CDS	1075629	1075961	.	+	0	ID=cds.evm.model.contig_20.66;Parent=evm.model.contig_20.66
contig_20	EVM	gene	1083897	1086685	.	+	.	ID=evm.TU.contig_20.67;
contig_20	EVM	mRNA	1083897	1086685	.	+	.	ID=evm.model.contig_20.67;Parent=evm.TU.contig_20.67;
contig_20	EVM	exon	1083897	1083997	.	+	.	ID=evm.model.contig_20.67.exon1;Parent=evm.model.contig_20.67
contig_20	EVM	CDS	1083897	1083997	.	+	0	ID=cds.evm.model.contig_20.67;Parent=evm.model.contig_20.67
contig_20	EVM	exon	1084064	1084201	.	+	.	ID=evm.model.contig_20.67.exon2;Parent=evm.model.contig_20.67
contig_20	EVM	CDS	1084064	1084201	.	+	1	ID=cds.evm.model.contig_20.67;Parent=evm.model.contig_20.67
contig_20	EVM	exon	1084507	1084731	.	+	.	ID=evm.model.contig_20.67.exon3;Parent=evm.model.contig_20.67
contig_20	EVM	CDS	1084507	1084731	.	+	1	ID=cds.evm.model.contig_20.67;Parent=evm.model.contig_20.67
contig_20	EVM	exon	1084817	1085127	.	+	.	ID=evm.model.contig_20.67.exon4;Parent=evm.model.contig_20.67
contig_20	EVM	CDS	1084817	1085127	.	+	1	ID=cds.evm.model.contig_20.67;Parent=evm.model.contig_20.67
contig_20	EVM	exon	1085223	1085461	.	+	.	ID=evm.model.contig_20.67.exon5;Parent=evm.model.contig_20.67
contig_20	EVM	CDS	1085223	1085461	.	+	2	ID=cds.evm.model.contig_20.67;Parent=evm.model.contig_20.67
contig_20	EVM	exon	1085694	1085975	.	+	.	ID=evm.model.contig_20.67.exon6;Parent=evm.model.contig_20.67
contig_20	EVM	CDS	1085694	1085975	.	+	0	ID=cds.evm.model.contig_20.67;Parent=evm.model.contig_20.67
contig_20	EVM	exon	1086617	1086685	.	+	.	ID=evm.model.contig_20.67.exon7;Parent=evm.model.contig_20.67
contig_20	EVM	CDS	1086617	1086685	.	+	0	ID=cds.evm.model.contig_20.67;Parent=evm.model.contig_20.67
contig_20	EVM	gene	1091840	1098263	.	+	.	ID=evm.TU.contig_20.68;
contig_20	EVM	mRNA	1091840	1098263	.	+	.	ID=evm.model.contig_20.68;Parent=evm.TU.contig_20.68;
contig_20	EVM	exon	1091840	1091884	.	+	.	ID=evm.model.contig_20.68.exon1;Parent=evm.model.contig_20.68
contig_20	EVM	CDS	1091840	1091884	.	+	0	ID=cds.evm.model.contig_20.68;Parent=evm.model.contig_20.68
contig_20	EVM	exon	1096194	1096477	.	+	.	ID=evm.model.contig_20.68.exon2;Parent=evm.model.contig_20.68
contig_20	EVM	CDS	1096194	1096477	.	+	0	ID=cds.evm.model.contig_20.68;Parent=evm.model.contig_20.68
contig_20	EVM	exon	1097065	1097304	.	+	.	ID=evm.model.contig_20.68.exon3;Parent=evm.model.contig_20.68
contig_20	EVM	CDS	1097065	1097304	.	+	1	ID=cds.evm.model.contig_20.68;Parent=evm.model.contig_20.68
contig_20	EVM	exon	1097396	1097686	.	+	.	ID=evm.model.contig_20.68.exon4;Parent=evm.model.contig_20.68
contig_20	EVM	CDS	1097396	1097686	.	+	1	ID=cds.evm.model.contig_20.68;Parent=evm.model.contig_20.68
contig_20	EVM	exon	1098158	1098263	.	+	.	ID=evm.model.contig_20.68.exon5;Parent=evm.model.contig_20.68
contig_20	EVM	CDS	1098158	1098263	.	+	1	ID=cds.evm.model.contig_20.68;Parent=evm.model.contig_20.68
contig_20	EVM	gene	1098337	1100208	.	-	.	ID=evm.TU.contig_20.69;
contig_20	EVM	mRNA	1098337	1100208	.	-	.	ID=evm.model.contig_20.69;Parent=evm.TU.contig_20.69;
contig_20	EVM	exon	1099957	1100208	.	-	.	ID=evm.model.contig_20.69.exon1;Parent=evm.model.contig_20.69
contig_20	EVM	CDS	1099957	1100208	.	-	0	ID=cds.evm.model.contig_20.69;Parent=evm.model.contig_20.69
contig_20	EVM	exon	1099087	1099428	.	-	.	ID=evm.model.contig_20.69.exon2;Parent=evm.model.contig_20.69
contig_20	EVM	CDS	1099087	1099428	.	-	0	ID=cds.evm.model.contig_20.69;Parent=evm.model.contig_20.69
contig_20	EVM	exon	1098892	1099030	.	-	.	ID=evm.model.contig_20.69.exon3;Parent=evm.model.contig_20.69
contig_20	EVM	CDS	1098892	1099030	.	-	0	ID=cds.evm.model.contig_20.69;Parent=evm.model.contig_20.69
contig_20	EVM	exon	1098525	1098613	.	-	.	ID=evm.model.contig_20.69.exon4;Parent=evm.model.contig_20.69
contig_20	EVM	CDS	1098525	1098613	.	-	2	ID=cds.evm.model.contig_20.69;Parent=evm.model.contig_20.69
contig_20	EVM	exon	1098337	1098447	.	-	.	ID=evm.model.contig_20.69.exon5;Parent=evm.model.contig_20.69
contig_20	EVM	CDS	1098337	1098447	.	-	0	ID=cds.evm.model.contig_20.69;Parent=evm.model.contig_20.69
contig_20	EVM	gene	1100460	1106198	.	+	.	ID=evm.TU.contig_20.70;
contig_20	EVM	mRNA	1100460	1106198	.	+	.	ID=evm.model.contig_20.70;Parent=evm.TU.contig_20.70;
contig_20	EVM	exon	1100460	1100508	.	+	.	ID=evm.model.contig_20.70.exon1;Parent=evm.model.contig_20.70
contig_20	EVM	CDS	1100460	1100508	.	+	0	ID=cds.evm.model.contig_20.70;Parent=evm.model.contig_20.70
contig_20	EVM	exon	1100592	1100803	.	+	.	ID=evm.model.contig_20.70.exon2;Parent=evm.model.contig_20.70
contig_20	EVM	CDS	1100592	1100803	.	+	2	ID=cds.evm.model.contig_20.70;Parent=evm.model.contig_20.70
contig_20	EVM	exon	1101748	1101884	.	+	.	ID=evm.model.contig_20.70.exon3;Parent=evm.model.contig_20.70
contig_20	EVM	CDS	1101748	1101884	.	+	0	ID=cds.evm.model.contig_20.70;Parent=evm.model.contig_20.70
contig_20	EVM	exon	1103460	1103678	.	+	.	ID=evm.model.contig_20.70.exon4;Parent=evm.model.contig_20.70
contig_20	EVM	CDS	1103460	1103678	.	+	1	ID=cds.evm.model.contig_20.70;Parent=evm.model.contig_20.70
contig_20	EVM	exon	1103753	1103863	.	+	.	ID=evm.model.contig_20.70.exon5;Parent=evm.model.contig_20.70
contig_20	EVM	CDS	1103753	1103863	.	+	1	ID=cds.evm.model.contig_20.70;Parent=evm.model.contig_20.70
contig_20	EVM	exon	1104105	1105100	.	+	.	ID=evm.model.contig_20.70.exon6;Parent=evm.model.contig_20.70
contig_20	EVM	CDS	1104105	1105100	.	+	1	ID=cds.evm.model.contig_20.70;Parent=evm.model.contig_20.70
contig_20	EVM	exon	1105292	1106198	.	+	.	ID=evm.model.contig_20.70.exon7;Parent=evm.model.contig_20.70
contig_20	EVM	CDS	1105292	1106198	.	+	1	ID=cds.evm.model.contig_20.70;Parent=evm.model.contig_20.70
contig_20	EVM	gene	1106778	1109347	.	-	.	ID=evm.TU.contig_20.71;
contig_20	EVM	mRNA	1106778	1109347	.	-	.	ID=evm.model.contig_20.71;Parent=evm.TU.contig_20.71;
contig_20	EVM	exon	1109015	1109347	.	-	.	ID=evm.model.contig_20.71.exon1;Parent=evm.model.contig_20.71
contig_20	EVM	CDS	1109015	1109347	.	-	0	ID=cds.evm.model.contig_20.71;Parent=evm.model.contig_20.71
contig_20	EVM	exon	1108172	1108546	.	-	.	ID=evm.model.contig_20.71.exon2;Parent=evm.model.contig_20.71
contig_20	EVM	CDS	1108172	1108546	.	-	0	ID=cds.evm.model.contig_20.71;Parent=evm.model.contig_20.71
contig_20	EVM	exon	1107452	1107808	.	-	.	ID=evm.model.contig_20.71.exon3;Parent=evm.model.contig_20.71
contig_20	EVM	CDS	1107452	1107808	.	-	0	ID=cds.evm.model.contig_20.71;Parent=evm.model.contig_20.71
contig_20	EVM	exon	1106778	1107119	.	-	.	ID=evm.model.contig_20.71.exon4;Parent=evm.model.contig_20.71
contig_20	EVM	CDS	1106778	1107119	.	-	0	ID=cds.evm.model.contig_20.71;Parent=evm.model.contig_20.71
contig_20	EVM	gene	1110688	1112594	.	+	.	ID=evm.TU.contig_20.72;
contig_20	EVM	mRNA	1110688	1112594	.	+	.	ID=evm.model.contig_20.72;Parent=evm.TU.contig_20.72;
contig_20	EVM	exon	1110688	1110947	.	+	.	ID=evm.model.contig_20.72.exon1;Parent=evm.model.contig_20.72
contig_20	EVM	CDS	1110688	1110947	.	+	0	ID=cds.evm.model.contig_20.72;Parent=evm.model.contig_20.72
contig_20	EVM	exon	1111022	1111222	.	+	.	ID=evm.model.contig_20.72.exon2;Parent=evm.model.contig_20.72
contig_20	EVM	CDS	1111022	1111222	.	+	1	ID=cds.evm.model.contig_20.72;Parent=evm.model.contig_20.72
contig_20	EVM	exon	1111489	1111743	.	+	.	ID=evm.model.contig_20.72.exon3;Parent=evm.model.contig_20.72
contig_20	EVM	CDS	1111489	1111743	.	+	1	ID=cds.evm.model.contig_20.72;Parent=evm.model.contig_20.72
contig_20	EVM	exon	1111827	1111938	.	+	.	ID=evm.model.contig_20.72.exon4;Parent=evm.model.contig_20.72
contig_20	EVM	CDS	1111827	1111938	.	+	1	ID=cds.evm.model.contig_20.72;Parent=evm.model.contig_20.72
contig_20	EVM	exon	1112027	1112303	.	+	.	ID=evm.model.contig_20.72.exon5;Parent=evm.model.contig_20.72
contig_20	EVM	CDS	1112027	1112303	.	+	0	ID=cds.evm.model.contig_20.72;Parent=evm.model.contig_20.72
contig_20	EVM	exon	1112395	1112594	.	+	.	ID=evm.model.contig_20.72.exon6;Parent=evm.model.contig_20.72
contig_20	EVM	CDS	1112395	1112594	.	+	2	ID=cds.evm.model.contig_20.72;Parent=evm.model.contig_20.72
contig_20	EVM	gene	1113254	1123244	.	-	.	ID=evm.TU.contig_20.73;
contig_20	EVM	mRNA	1113254	1123244	.	-	.	ID=evm.model.contig_20.73;Parent=evm.TU.contig_20.73;
contig_20	EVM	exon	1123156	1123244	.	-	.	ID=evm.model.contig_20.73.exon1;Parent=evm.model.contig_20.73
contig_20	EVM	CDS	1123156	1123244	.	-	0	ID=cds.evm.model.contig_20.73;Parent=evm.model.contig_20.73
contig_20	EVM	exon	1122744	1122924	.	-	.	ID=evm.model.contig_20.73.exon2;Parent=evm.model.contig_20.73
contig_20	EVM	CDS	1122744	1122924	.	-	1	ID=cds.evm.model.contig_20.73;Parent=evm.model.contig_20.73
contig_20	EVM	exon	1122390	1122668	.	-	.	ID=evm.model.contig_20.73.exon3;Parent=evm.model.contig_20.73
contig_20	EVM	CDS	1122390	1122668	.	-	0	ID=cds.evm.model.contig_20.73;Parent=evm.model.contig_20.73
contig_20	EVM	exon	1122173	1122314	.	-	.	ID=evm.model.contig_20.73.exon4;Parent=evm.model.contig_20.73
contig_20	EVM	CDS	1122173	1122314	.	-	0	ID=cds.evm.model.contig_20.73;Parent=evm.model.contig_20.73
contig_20	EVM	exon	1121489	1122061	.	-	.	ID=evm.model.contig_20.73.exon5;Parent=evm.model.contig_20.73
contig_20	EVM	CDS	1121489	1122061	.	-	2	ID=cds.evm.model.contig_20.73;Parent=evm.model.contig_20.73
contig_20	EVM	exon	1120826	1121418	.	-	.	ID=evm.model.contig_20.73.exon6;Parent=evm.model.contig_20.73
contig_20	EVM	CDS	1120826	1121418	.	-	2	ID=cds.evm.model.contig_20.73;Parent=evm.model.contig_20.73
contig_20	EVM	exon	1120450	1120763	.	-	.	ID=evm.model.contig_20.73.exon7;Parent=evm.model.contig_20.73
contig_20	EVM	CDS	1120450	1120763	.	-	0	ID=cds.evm.model.contig_20.73;Parent=evm.model.contig_20.73
contig_20	EVM	exon	1119069	1120379	.	-	.	ID=evm.model.contig_20.73.exon8;Parent=evm.model.contig_20.73
contig_20	EVM	CDS	1119069	1120379	.	-	1	ID=cds.evm.model.contig_20.73;Parent=evm.model.contig_20.73
contig_20	EVM	exon	1114961	1118990	.	-	.	ID=evm.model.contig_20.73.exon9;Parent=evm.model.contig_20.73
contig_20	EVM	CDS	1114961	1118990	.	-	1	ID=cds.evm.model.contig_20.73;Parent=evm.model.contig_20.73
contig_20	EVM	exon	1114672	1114877	.	-	.	ID=evm.model.contig_20.73.exon10;Parent=evm.model.contig_20.73
contig_20	EVM	CDS	1114672	1114877	.	-	0	ID=cds.evm.model.contig_20.73;Parent=evm.model.contig_20.73
contig_20	EVM	exon	1114420	1114594	.	-	.	ID=evm.model.contig_20.73.exon11;Parent=evm.model.contig_20.73
contig_20	EVM	CDS	1114420	1114594	.	-	1	ID=cds.evm.model.contig_20.73;Parent=evm.model.contig_20.73
contig_20	EVM	exon	1113908	1114321	.	-	.	ID=evm.model.contig_20.73.exon12;Parent=evm.model.contig_20.73
contig_20	EVM	CDS	1113908	1114321	.	-	0	ID=cds.evm.model.contig_20.73;Parent=evm.model.contig_20.73
contig_20	EVM	exon	1113589	1113749	.	-	.	ID=evm.model.contig_20.73.exon13;Parent=evm.model.contig_20.73
contig_20	EVM	CDS	1113589	1113749	.	-	0	ID=cds.evm.model.contig_20.73;Parent=evm.model.contig_20.73
contig_20	EVM	exon	1113414	1113501	.	-	.	ID=evm.model.contig_20.73.exon14;Parent=evm.model.contig_20.73
contig_20	EVM	CDS	1113414	1113501	.	-	1	ID=cds.evm.model.contig_20.73;Parent=evm.model.contig_20.73
contig_20	EVM	exon	1113254	1113352	.	-	.	ID=evm.model.contig_20.73.exon15;Parent=evm.model.contig_20.73
contig_20	EVM	CDS	1113254	1113352	.	-	0	ID=cds.evm.model.contig_20.73;Parent=evm.model.contig_20.73
contig_20	EVM	gene	1124762	1127467	.	+	.	ID=evm.TU.contig_20.74;
contig_20	EVM	mRNA	1124762	1127467	.	+	.	ID=evm.model.contig_20.74;Parent=evm.TU.contig_20.74;
contig_20	EVM	exon	1124762	1127467	.	+	.	ID=evm.model.contig_20.74.exon1;Parent=evm.model.contig_20.74
contig_20	EVM	CDS	1124762	1127467	.	+	0	ID=cds.evm.model.contig_20.74;Parent=evm.model.contig_20.74
contig_20	EVM	gene	1128330	1129620	.	-	.	ID=evm.TU.contig_20.75;
contig_20	EVM	mRNA	1128330	1129620	.	-	.	ID=evm.model.contig_20.75;Parent=evm.TU.contig_20.75;
contig_20	EVM	exon	1129518	1129620	.	-	.	ID=evm.model.contig_20.75.exon1;Parent=evm.model.contig_20.75
contig_20	EVM	CDS	1129518	1129620	.	-	0	ID=cds.evm.model.contig_20.75;Parent=evm.model.contig_20.75
contig_20	EVM	exon	1129231	1129445	.	-	.	ID=evm.model.contig_20.75.exon2;Parent=evm.model.contig_20.75
contig_20	EVM	CDS	1129231	1129445	.	-	2	ID=cds.evm.model.contig_20.75;Parent=evm.model.contig_20.75
contig_20	EVM	exon	1128928	1129151	.	-	.	ID=evm.model.contig_20.75.exon3;Parent=evm.model.contig_20.75
contig_20	EVM	CDS	1128928	1129151	.	-	0	ID=cds.evm.model.contig_20.75;Parent=evm.model.contig_20.75
contig_20	EVM	exon	1128704	1128850	.	-	.	ID=evm.model.contig_20.75.exon4;Parent=evm.model.contig_20.75
contig_20	EVM	CDS	1128704	1128850	.	-	1	ID=cds.evm.model.contig_20.75;Parent=evm.model.contig_20.75
contig_20	EVM	exon	1128330	1128621	.	-	.	ID=evm.model.contig_20.75.exon5;Parent=evm.model.contig_20.75
contig_20	EVM	CDS	1128330	1128621	.	-	1	ID=cds.evm.model.contig_20.75;Parent=evm.model.contig_20.75
contig_20	EVM	gene	1130716	1133870	.	+	.	ID=evm.TU.contig_20.76;
contig_20	EVM	mRNA	1130716	1133870	.	+	.	ID=evm.model.contig_20.76;Parent=evm.TU.contig_20.76;
contig_20	EVM	exon	1130716	1130782	.	+	.	ID=evm.model.contig_20.76.exon1;Parent=evm.model.contig_20.76
contig_20	EVM	CDS	1130716	1130782	.	+	0	ID=cds.evm.model.contig_20.76;Parent=evm.model.contig_20.76
contig_20	EVM	exon	1130959	1131365	.	+	.	ID=evm.model.contig_20.76.exon2;Parent=evm.model.contig_20.76
contig_20	EVM	CDS	1130959	1131365	.	+	2	ID=cds.evm.model.contig_20.76;Parent=evm.model.contig_20.76
contig_20	EVM	exon	1131445	1131562	.	+	.	ID=evm.model.contig_20.76.exon3;Parent=evm.model.contig_20.76
contig_20	EVM	CDS	1131445	1131562	.	+	0	ID=cds.evm.model.contig_20.76;Parent=evm.model.contig_20.76
contig_20	EVM	exon	1131623	1131802	.	+	.	ID=evm.model.contig_20.76.exon4;Parent=evm.model.contig_20.76
contig_20	EVM	CDS	1131623	1131802	.	+	2	ID=cds.evm.model.contig_20.76;Parent=evm.model.contig_20.76
contig_20	EVM	exon	1131877	1132343	.	+	.	ID=evm.model.contig_20.76.exon5;Parent=evm.model.contig_20.76
contig_20	EVM	CDS	1131877	1132343	.	+	2	ID=cds.evm.model.contig_20.76;Parent=evm.model.contig_20.76
contig_20	EVM	exon	1132421	1132585	.	+	.	ID=evm.model.contig_20.76.exon6;Parent=evm.model.contig_20.76
contig_20	EVM	CDS	1132421	1132585	.	+	0	ID=cds.evm.model.contig_20.76;Parent=evm.model.contig_20.76
contig_20	EVM	exon	1132660	1132748	.	+	.	ID=evm.model.contig_20.76.exon7;Parent=evm.model.contig_20.76
contig_20	EVM	CDS	1132660	1132748	.	+	0	ID=cds.evm.model.contig_20.76;Parent=evm.model.contig_20.76
contig_20	EVM	exon	1132831	1133171	.	+	.	ID=evm.model.contig_20.76.exon8;Parent=evm.model.contig_20.76
contig_20	EVM	CDS	1132831	1133171	.	+	1	ID=cds.evm.model.contig_20.76;Parent=evm.model.contig_20.76
contig_20	EVM	exon	1133230	1133870	.	+	.	ID=evm.model.contig_20.76.exon9;Parent=evm.model.contig_20.76
contig_20	EVM	CDS	1133230	1133870	.	+	2	ID=cds.evm.model.contig_20.76;Parent=evm.model.contig_20.76
contig_20	EVM	gene	1134452	1135127	.	-	.	ID=evm.TU.contig_20.77;
contig_20	EVM	mRNA	1134452	1135127	.	-	.	ID=evm.model.contig_20.77;Parent=evm.TU.contig_20.77;
contig_20	EVM	exon	1135114	1135127	.	-	.	ID=evm.model.contig_20.77.exon1;Parent=evm.model.contig_20.77
contig_20	EVM	CDS	1135114	1135127	.	-	0	ID=cds.evm.model.contig_20.77;Parent=evm.model.contig_20.77
contig_20	EVM	exon	1134905	1135046	.	-	.	ID=evm.model.contig_20.77.exon2;Parent=evm.model.contig_20.77
contig_20	EVM	CDS	1134905	1135046	.	-	1	ID=cds.evm.model.contig_20.77;Parent=evm.model.contig_20.77
contig_20	EVM	exon	1134718	1134828	.	-	.	ID=evm.model.contig_20.77.exon3;Parent=evm.model.contig_20.77
contig_20	EVM	CDS	1134718	1134828	.	-	0	ID=cds.evm.model.contig_20.77;Parent=evm.model.contig_20.77
contig_20	EVM	exon	1134452	1134649	.	-	.	ID=evm.model.contig_20.77.exon4;Parent=evm.model.contig_20.77
contig_20	EVM	CDS	1134452	1134649	.	-	0	ID=cds.evm.model.contig_20.77;Parent=evm.model.contig_20.77
contig_20	EVM	gene	1135395	1136170	.	+	.	ID=evm.TU.contig_20.78;
contig_20	EVM	mRNA	1135395	1136170	.	+	.	ID=evm.model.contig_20.78;Parent=evm.TU.contig_20.78;
contig_20	EVM	exon	1135395	1135502	.	+	.	ID=evm.model.contig_20.78.exon1;Parent=evm.model.contig_20.78
contig_20	EVM	CDS	1135395	1135502	.	+	0	ID=cds.evm.model.contig_20.78;Parent=evm.model.contig_20.78
contig_20	EVM	exon	1135578	1135707	.	+	.	ID=evm.model.contig_20.78.exon2;Parent=evm.model.contig_20.78
contig_20	EVM	CDS	1135578	1135707	.	+	0	ID=cds.evm.model.contig_20.78;Parent=evm.model.contig_20.78
contig_20	EVM	exon	1135914	1136170	.	+	.	ID=evm.model.contig_20.78.exon3;Parent=evm.model.contig_20.78
contig_20	EVM	CDS	1135914	1136170	.	+	2	ID=cds.evm.model.contig_20.78;Parent=evm.model.contig_20.78
contig_20	EVM	gene	1136657	1139542	.	+	.	ID=evm.TU.contig_20.79;
contig_20	EVM	mRNA	1136657	1139542	.	+	.	ID=evm.model.contig_20.79;Parent=evm.TU.contig_20.79;
contig_20	EVM	exon	1136657	1136799	.	+	.	ID=evm.model.contig_20.79.exon1;Parent=evm.model.contig_20.79
contig_20	EVM	CDS	1136657	1136799	.	+	0	ID=cds.evm.model.contig_20.79;Parent=evm.model.contig_20.79
contig_20	EVM	exon	1136865	1136979	.	+	.	ID=evm.model.contig_20.79.exon2;Parent=evm.model.contig_20.79
contig_20	EVM	CDS	1136865	1136979	.	+	1	ID=cds.evm.model.contig_20.79;Parent=evm.model.contig_20.79
contig_20	EVM	exon	1137296	1137751	.	+	.	ID=evm.model.contig_20.79.exon3;Parent=evm.model.contig_20.79
contig_20	EVM	CDS	1137296	1137751	.	+	0	ID=cds.evm.model.contig_20.79;Parent=evm.model.contig_20.79
contig_20	EVM	exon	1138122	1138464	.	+	.	ID=evm.model.contig_20.79.exon4;Parent=evm.model.contig_20.79
contig_20	EVM	CDS	1138122	1138464	.	+	0	ID=cds.evm.model.contig_20.79;Parent=evm.model.contig_20.79
contig_20	EVM	exon	1138624	1138835	.	+	.	ID=evm.model.contig_20.79.exon5;Parent=evm.model.contig_20.79
contig_20	EVM	CDS	1138624	1138835	.	+	2	ID=cds.evm.model.contig_20.79;Parent=evm.model.contig_20.79
contig_20	EVM	exon	1139132	1139542	.	+	.	ID=evm.model.contig_20.79.exon6;Parent=evm.model.contig_20.79
contig_20	EVM	CDS	1139132	1139542	.	+	0	ID=cds.evm.model.contig_20.79;Parent=evm.model.contig_20.79
contig_20	EVM	gene	1141227	1145427	.	+	.	ID=evm.TU.contig_20.80;
contig_20	EVM	mRNA	1141227	1145427	.	+	.	ID=evm.model.contig_20.80;Parent=evm.TU.contig_20.80;
contig_20	EVM	exon	1141227	1141240	.	+	.	ID=evm.model.contig_20.80.exon1;Parent=evm.model.contig_20.80
contig_20	EVM	CDS	1141227	1141240	.	+	0	ID=cds.evm.model.contig_20.80;Parent=evm.model.contig_20.80
contig_20	EVM	exon	1142340	1142502	.	+	.	ID=evm.model.contig_20.80.exon2;Parent=evm.model.contig_20.80
contig_20	EVM	CDS	1142340	1142502	.	+	1	ID=cds.evm.model.contig_20.80;Parent=evm.model.contig_20.80
contig_20	EVM	exon	1142962	1143087	.	+	.	ID=evm.model.contig_20.80.exon3;Parent=evm.model.contig_20.80
contig_20	EVM	CDS	1142962	1143087	.	+	0	ID=cds.evm.model.contig_20.80;Parent=evm.model.contig_20.80
contig_20	EVM	exon	1143159	1143318	.	+	.	ID=evm.model.contig_20.80.exon4;Parent=evm.model.contig_20.80
contig_20	EVM	CDS	1143159	1143318	.	+	0	ID=cds.evm.model.contig_20.80;Parent=evm.model.contig_20.80
contig_20	EVM	exon	1143519	1143907	.	+	.	ID=evm.model.contig_20.80.exon5;Parent=evm.model.contig_20.80
contig_20	EVM	CDS	1143519	1143907	.	+	2	ID=cds.evm.model.contig_20.80;Parent=evm.model.contig_20.80
contig_20	EVM	exon	1144074	1144238	.	+	.	ID=evm.model.contig_20.80.exon6;Parent=evm.model.contig_20.80
contig_20	EVM	CDS	1144074	1144238	.	+	0	ID=cds.evm.model.contig_20.80;Parent=evm.model.contig_20.80
contig_20	EVM	exon	1144304	1144411	.	+	.	ID=evm.model.contig_20.80.exon7;Parent=evm.model.contig_20.80
contig_20	EVM	CDS	1144304	1144411	.	+	0	ID=cds.evm.model.contig_20.80;Parent=evm.model.contig_20.80
contig_20	EVM	exon	1144601	1144745	.	+	.	ID=evm.model.contig_20.80.exon8;Parent=evm.model.contig_20.80
contig_20	EVM	CDS	1144601	1144745	.	+	0	ID=cds.evm.model.contig_20.80;Parent=evm.model.contig_20.80
contig_20	EVM	exon	1145108	1145427	.	+	.	ID=evm.model.contig_20.80.exon9;Parent=evm.model.contig_20.80
contig_20	EVM	CDS	1145108	1145427	.	+	2	ID=cds.evm.model.contig_20.80;Parent=evm.model.contig_20.80
contig_20	EVM	gene	1146280	1149747	.	+	.	ID=evm.TU.contig_20.81;
contig_20	EVM	mRNA	1146280	1149747	.	+	.	ID=evm.model.contig_20.81;Parent=evm.TU.contig_20.81;
contig_20	EVM	exon	1146280	1146477	.	+	.	ID=evm.model.contig_20.81.exon1;Parent=evm.model.contig_20.81
contig_20	EVM	CDS	1146280	1146477	.	+	0	ID=cds.evm.model.contig_20.81;Parent=evm.model.contig_20.81
contig_20	EVM	exon	1146895	1147020	.	+	.	ID=evm.model.contig_20.81.exon2;Parent=evm.model.contig_20.81
contig_20	EVM	CDS	1146895	1147020	.	+	0	ID=cds.evm.model.contig_20.81;Parent=evm.model.contig_20.81
contig_20	EVM	exon	1147092	1147251	.	+	.	ID=evm.model.contig_20.81.exon3;Parent=evm.model.contig_20.81
contig_20	EVM	CDS	1147092	1147251	.	+	0	ID=cds.evm.model.contig_20.81;Parent=evm.model.contig_20.81
contig_20	EVM	exon	1147788	1148176	.	+	.	ID=evm.model.contig_20.81.exon4;Parent=evm.model.contig_20.81
contig_20	EVM	CDS	1147788	1148176	.	+	2	ID=cds.evm.model.contig_20.81;Parent=evm.model.contig_20.81
contig_20	EVM	exon	1148375	1148534	.	+	.	ID=evm.model.contig_20.81.exon5;Parent=evm.model.contig_20.81
contig_20	EVM	CDS	1148375	1148534	.	+	0	ID=cds.evm.model.contig_20.81;Parent=evm.model.contig_20.81
contig_20	EVM	exon	1148656	1148849	.	+	.	ID=evm.model.contig_20.81.exon6;Parent=evm.model.contig_20.81
contig_20	EVM	CDS	1148656	1148849	.	+	2	ID=cds.evm.model.contig_20.81;Parent=evm.model.contig_20.81
contig_20	EVM	exon	1148926	1149070	.	+	.	ID=evm.model.contig_20.81.exon7;Parent=evm.model.contig_20.81
contig_20	EVM	CDS	1148926	1149070	.	+	0	ID=cds.evm.model.contig_20.81;Parent=evm.model.contig_20.81
contig_20	EVM	exon	1149428	1149747	.	+	.	ID=evm.model.contig_20.81.exon8;Parent=evm.model.contig_20.81
contig_20	EVM	CDS	1149428	1149747	.	+	2	ID=cds.evm.model.contig_20.81;Parent=evm.model.contig_20.81
contig_20	EVM	gene	1150092	1152389	.	-	.	ID=evm.TU.contig_20.82;
contig_20	EVM	mRNA	1150092	1152389	.	-	.	ID=evm.model.contig_20.82;Parent=evm.TU.contig_20.82;
contig_20	EVM	exon	1152134	1152389	.	-	.	ID=evm.model.contig_20.82.exon1;Parent=evm.model.contig_20.82
contig_20	EVM	CDS	1152134	1152389	.	-	0	ID=cds.evm.model.contig_20.82;Parent=evm.model.contig_20.82
contig_20	EVM	exon	1151549	1151788	.	-	.	ID=evm.model.contig_20.82.exon2;Parent=evm.model.contig_20.82
contig_20	EVM	CDS	1151549	1151788	.	-	2	ID=cds.evm.model.contig_20.82;Parent=evm.model.contig_20.82
contig_20	EVM	exon	1150889	1151271	.	-	.	ID=evm.model.contig_20.82.exon3;Parent=evm.model.contig_20.82
contig_20	EVM	CDS	1150889	1151271	.	-	2	ID=cds.evm.model.contig_20.82;Parent=evm.model.contig_20.82
contig_20	EVM	exon	1150092	1150196	.	-	.	ID=evm.model.contig_20.82.exon4;Parent=evm.model.contig_20.82
contig_20	EVM	CDS	1150092	1150196	.	-	0	ID=cds.evm.model.contig_20.82;Parent=evm.model.contig_20.82
contig_20	EVM	gene	1153721	1155770	.	-	.	ID=evm.TU.contig_20.83;
contig_20	EVM	mRNA	1153721	1155770	.	-	.	ID=evm.model.contig_20.83;Parent=evm.TU.contig_20.83;
contig_20	EVM	exon	1155653	1155770	.	-	.	ID=evm.model.contig_20.83.exon1;Parent=evm.model.contig_20.83
contig_20	EVM	CDS	1155653	1155770	.	-	0	ID=cds.evm.model.contig_20.83;Parent=evm.model.contig_20.83
contig_20	EVM	exon	1155283	1155573	.	-	.	ID=evm.model.contig_20.83.exon2;Parent=evm.model.contig_20.83
contig_20	EVM	CDS	1155283	1155573	.	-	2	ID=cds.evm.model.contig_20.83;Parent=evm.model.contig_20.83
contig_20	EVM	exon	1154821	1155012	.	-	.	ID=evm.model.contig_20.83.exon3;Parent=evm.model.contig_20.83
contig_20	EVM	CDS	1154821	1155012	.	-	2	ID=cds.evm.model.contig_20.83;Parent=evm.model.contig_20.83
contig_20	EVM	exon	1154563	1154697	.	-	.	ID=evm.model.contig_20.83.exon4;Parent=evm.model.contig_20.83
contig_20	EVM	CDS	1154563	1154697	.	-	2	ID=cds.evm.model.contig_20.83;Parent=evm.model.contig_20.83
contig_20	EVM	exon	1153721	1153905	.	-	.	ID=evm.model.contig_20.83.exon5;Parent=evm.model.contig_20.83
contig_20	EVM	CDS	1153721	1153905	.	-	2	ID=cds.evm.model.contig_20.83;Parent=evm.model.contig_20.83
contig_20	EVM	gene	1156346	1157478	.	+	.	ID=evm.TU.contig_20.84;
contig_20	EVM	mRNA	1156346	1157478	.	+	.	ID=evm.model.contig_20.84;Parent=evm.TU.contig_20.84;
contig_20	EVM	exon	1156346	1156386	.	+	.	ID=evm.model.contig_20.84.exon1;Parent=evm.model.contig_20.84
contig_20	EVM	CDS	1156346	1156386	.	+	0	ID=cds.evm.model.contig_20.84;Parent=evm.model.contig_20.84
contig_20	EVM	exon	1156742	1157074	.	+	.	ID=evm.model.contig_20.84.exon2;Parent=evm.model.contig_20.84
contig_20	EVM	CDS	1156742	1157074	.	+	1	ID=cds.evm.model.contig_20.84;Parent=evm.model.contig_20.84
contig_20	EVM	exon	1157148	1157478	.	+	.	ID=evm.model.contig_20.84.exon3;Parent=evm.model.contig_20.84
contig_20	EVM	CDS	1157148	1157478	.	+	1	ID=cds.evm.model.contig_20.84;Parent=evm.model.contig_20.84
contig_20	EVM	gene	1167972	1173740	.	-	.	ID=evm.TU.contig_20.85;
contig_20	EVM	mRNA	1167972	1173740	.	-	.	ID=evm.model.contig_20.85;Parent=evm.TU.contig_20.85;
contig_20	EVM	exon	1173608	1173740	.	-	.	ID=evm.model.contig_20.85.exon1;Parent=evm.model.contig_20.85
contig_20	EVM	CDS	1173608	1173740	.	-	0	ID=cds.evm.model.contig_20.85;Parent=evm.model.contig_20.85
contig_20	EVM	exon	1167972	1168315	.	-	.	ID=evm.model.contig_20.85.exon2;Parent=evm.model.contig_20.85
contig_20	EVM	CDS	1167972	1168315	.	-	2	ID=cds.evm.model.contig_20.85;Parent=evm.model.contig_20.85
contig_20	EVM	gene	1188060	1190452	.	+	.	ID=evm.TU.contig_20.86;
contig_20	EVM	mRNA	1188060	1190452	.	+	.	ID=evm.model.contig_20.86;Parent=evm.TU.contig_20.86;
contig_20	EVM	exon	1188060	1188260	.	+	.	ID=evm.model.contig_20.86.exon1;Parent=evm.model.contig_20.86
contig_20	EVM	CDS	1188060	1188260	.	+	0	ID=cds.evm.model.contig_20.86;Parent=evm.model.contig_20.86
contig_20	EVM	exon	1188411	1188770	.	+	.	ID=evm.model.contig_20.86.exon2;Parent=evm.model.contig_20.86
contig_20	EVM	CDS	1188411	1188770	.	+	0	ID=cds.evm.model.contig_20.86;Parent=evm.model.contig_20.86
contig_20	EVM	exon	1190336	1190452	.	+	.	ID=evm.model.contig_20.86.exon3;Parent=evm.model.contig_20.86
contig_20	EVM	CDS	1190336	1190452	.	+	0	ID=cds.evm.model.contig_20.86;Parent=evm.model.contig_20.86
contig_20	EVM	gene	1203336	1203496	.	-	.	ID=evm.TU.contig_20.87;
contig_20	EVM	mRNA	1203336	1203496	.	-	.	ID=evm.model.contig_20.87;Parent=evm.TU.contig_20.87;
contig_20	EVM	exon	1203336	1203496	.	-	.	ID=evm.model.contig_20.87.exon1;Parent=evm.model.contig_20.87
contig_20	EVM	CDS	1203336	1203496	.	-	0	ID=cds.evm.model.contig_20.87;Parent=evm.model.contig_20.87
contig_20	EVM	gene	1254250	1258971	.	+	.	ID=evm.TU.contig_20.88;
contig_20	EVM	mRNA	1254250	1258971	.	+	.	ID=evm.model.contig_20.88;Parent=evm.TU.contig_20.88;
contig_20	EVM	exon	1254250	1254461	.	+	.	ID=evm.model.contig_20.88.exon1;Parent=evm.model.contig_20.88
contig_20	EVM	CDS	1254250	1254461	.	+	0	ID=cds.evm.model.contig_20.88;Parent=evm.model.contig_20.88
contig_20	EVM	exon	1258791	1258971	.	+	.	ID=evm.model.contig_20.88.exon2;Parent=evm.model.contig_20.88
contig_20	EVM	CDS	1258791	1258971	.	+	1	ID=cds.evm.model.contig_20.88;Parent=evm.model.contig_20.88
contig_20	EVM	gene	1260084	1260425	.	+	.	ID=evm.TU.contig_20.89;
contig_20	EVM	mRNA	1260084	1260425	.	+	.	ID=evm.model.contig_20.89;Parent=evm.TU.contig_20.89;
contig_20	EVM	exon	1260084	1260425	.	+	.	ID=evm.model.contig_20.89.exon1;Parent=evm.model.contig_20.89
contig_20	EVM	CDS	1260084	1260425	.	+	0	ID=cds.evm.model.contig_20.89;Parent=evm.model.contig_20.89
contig_20	EVM	gene	1298496	1303934	.	-	.	ID=evm.TU.contig_20.90;
contig_20	EVM	mRNA	1298496	1303934	.	-	.	ID=evm.model.contig_20.90;Parent=evm.TU.contig_20.90;
contig_20	EVM	exon	1303920	1303934	.	-	.	ID=evm.model.contig_20.90.exon1;Parent=evm.model.contig_20.90
contig_20	EVM	CDS	1303920	1303934	.	-	0	ID=cds.evm.model.contig_20.90;Parent=evm.model.contig_20.90
contig_20	EVM	exon	1303549	1303766	.	-	.	ID=evm.model.contig_20.90.exon2;Parent=evm.model.contig_20.90
contig_20	EVM	CDS	1303549	1303766	.	-	0	ID=cds.evm.model.contig_20.90;Parent=evm.model.contig_20.90
contig_20	EVM	exon	1303193	1303328	.	-	.	ID=evm.model.contig_20.90.exon3;Parent=evm.model.contig_20.90
contig_20	EVM	CDS	1303193	1303328	.	-	1	ID=cds.evm.model.contig_20.90;Parent=evm.model.contig_20.90
contig_20	EVM	exon	1298833	1299147	.	-	.	ID=evm.model.contig_20.90.exon4;Parent=evm.model.contig_20.90
contig_20	EVM	CDS	1298833	1299147	.	-	0	ID=cds.evm.model.contig_20.90;Parent=evm.model.contig_20.90
contig_20	EVM	exon	1298496	1298618	.	-	.	ID=evm.model.contig_20.90.exon5;Parent=evm.model.contig_20.90
contig_20	EVM	CDS	1298496	1298618	.	-	0	ID=cds.evm.model.contig_20.90;Parent=evm.model.contig_20.90
contig_20	EVM	gene	1307172	1308584	.	-	.	ID=evm.TU.contig_20.91;
contig_20	EVM	mRNA	1307172	1308584	.	-	.	ID=evm.model.contig_20.91;Parent=evm.TU.contig_20.91;
contig_20	EVM	exon	1308579	1308584	.	-	.	ID=evm.model.contig_20.91.exon1;Parent=evm.model.contig_20.91
contig_20	EVM	CDS	1308579	1308584	.	-	0	ID=cds.evm.model.contig_20.91;Parent=evm.model.contig_20.91
contig_20	EVM	exon	1307172	1307381	.	-	.	ID=evm.model.contig_20.91.exon2;Parent=evm.model.contig_20.91
contig_20	EVM	CDS	1307172	1307381	.	-	0	ID=cds.evm.model.contig_20.91;Parent=evm.model.contig_20.91
contig_20	EVM	gene	1311938	1313246	.	-	.	ID=evm.TU.contig_20.92;
contig_20	EVM	mRNA	1311938	1313246	.	-	.	ID=evm.model.contig_20.92;Parent=evm.TU.contig_20.92;
contig_20	EVM	exon	1313169	1313246	.	-	.	ID=evm.model.contig_20.92.exon1;Parent=evm.model.contig_20.92
contig_20	EVM	CDS	1313169	1313246	.	-	0	ID=cds.evm.model.contig_20.92;Parent=evm.model.contig_20.92
contig_20	EVM	exon	1311938	1312198	.	-	.	ID=evm.model.contig_20.92.exon2;Parent=evm.model.contig_20.92
contig_20	EVM	CDS	1311938	1312198	.	-	0	ID=cds.evm.model.contig_20.92;Parent=evm.model.contig_20.92
contig_20	EVM	gene	1317715	1317924	.	-	.	ID=evm.TU.contig_20.93;
contig_20	EVM	mRNA	1317715	1317924	.	-	.	ID=evm.model.contig_20.93;Parent=evm.TU.contig_20.93;
contig_20	EVM	exon	1317715	1317924	.	-	.	ID=evm.model.contig_20.93.exon1;Parent=evm.model.contig_20.93
contig_20	EVM	CDS	1317715	1317924	.	-	0	ID=cds.evm.model.contig_20.93;Parent=evm.model.contig_20.93
contig_20	EVM	gene	1346931	1347197	.	+	.	ID=evm.TU.contig_20.94;
contig_20	EVM	mRNA	1346931	1347197	.	+	.	ID=evm.model.contig_20.94;Parent=evm.TU.contig_20.94;
contig_20	EVM	exon	1346931	1347197	.	+	.	ID=evm.model.contig_20.94.exon1;Parent=evm.model.contig_20.94
contig_20	EVM	CDS	1346931	1347197	.	+	0	ID=cds.evm.model.contig_20.94;Parent=evm.model.contig_20.94
contig_20	EVM	gene	1390539	1393816	.	+	.	ID=evm.TU.contig_20.96;
contig_20	EVM	mRNA	1390539	1393816	.	+	.	ID=evm.model.contig_20.96;Parent=evm.TU.contig_20.96;
contig_20	EVM	exon	1390539	1390708	.	+	.	ID=evm.model.contig_20.96.exon1;Parent=evm.model.contig_20.96
contig_20	EVM	CDS	1390539	1390708	.	+	0	ID=cds.evm.model.contig_20.96;Parent=evm.model.contig_20.96
contig_20	EVM	exon	1390806	1390940	.	+	.	ID=evm.model.contig_20.96.exon2;Parent=evm.model.contig_20.96
contig_20	EVM	CDS	1390806	1390940	.	+	1	ID=cds.evm.model.contig_20.96;Parent=evm.model.contig_20.96
contig_20	EVM	exon	1391057	1391219	.	+	.	ID=evm.model.contig_20.96.exon3;Parent=evm.model.contig_20.96
contig_20	EVM	CDS	1391057	1391219	.	+	1	ID=cds.evm.model.contig_20.96;Parent=evm.model.contig_20.96
contig_20	EVM	exon	1391293	1391534	.	+	.	ID=evm.model.contig_20.96.exon4;Parent=evm.model.contig_20.96
contig_20	EVM	CDS	1391293	1391534	.	+	0	ID=cds.evm.model.contig_20.96;Parent=evm.model.contig_20.96
contig_20	EVM	exon	1391600	1391911	.	+	.	ID=evm.model.contig_20.96.exon5;Parent=evm.model.contig_20.96
contig_20	EVM	CDS	1391600	1391911	.	+	1	ID=cds.evm.model.contig_20.96;Parent=evm.model.contig_20.96
contig_20	EVM	exon	1392003	1392289	.	+	.	ID=evm.model.contig_20.96.exon6;Parent=evm.model.contig_20.96
contig_20	EVM	CDS	1392003	1392289	.	+	1	ID=cds.evm.model.contig_20.96;Parent=evm.model.contig_20.96
contig_20	EVM	exon	1392374	1392702	.	+	.	ID=evm.model.contig_20.96.exon7;Parent=evm.model.contig_20.96
contig_20	EVM	CDS	1392374	1392702	.	+	2	ID=cds.evm.model.contig_20.96;Parent=evm.model.contig_20.96
contig_20	EVM	exon	1392764	1393015	.	+	.	ID=evm.model.contig_20.96.exon8;Parent=evm.model.contig_20.96
contig_20	EVM	CDS	1392764	1393015	.	+	0	ID=cds.evm.model.contig_20.96;Parent=evm.model.contig_20.96
contig_20	EVM	exon	1393098	1393370	.	+	.	ID=evm.model.contig_20.96.exon9;Parent=evm.model.contig_20.96
contig_20	EVM	CDS	1393098	1393370	.	+	0	ID=cds.evm.model.contig_20.96;Parent=evm.model.contig_20.96
contig_20	EVM	exon	1393463	1393816	.	+	.	ID=evm.model.contig_20.96.exon10;Parent=evm.model.contig_20.96
contig_20	EVM	CDS	1393463	1393816	.	+	0	ID=cds.evm.model.contig_20.96;Parent=evm.model.contig_20.96
contig_20	EVM	gene	1394786	1395271	.	-	.	ID=evm.TU.contig_20.97;
contig_20	EVM	mRNA	1394786	1395271	.	-	.	ID=evm.model.contig_20.97;Parent=evm.TU.contig_20.97;
contig_20	EVM	exon	1394786	1395271	.	-	.	ID=evm.model.contig_20.97.exon1;Parent=evm.model.contig_20.97
contig_20	EVM	CDS	1394786	1395271	.	-	0	ID=cds.evm.model.contig_20.97;Parent=evm.model.contig_20.97
contig_20	EVM	gene	1396415	1397397	.	-	.	ID=evm.TU.contig_20.98;
contig_20	EVM	mRNA	1396415	1397397	.	-	.	ID=evm.model.contig_20.98;Parent=evm.TU.contig_20.98;
contig_20	EVM	exon	1397334	1397397	.	-	.	ID=evm.model.contig_20.98.exon1;Parent=evm.model.contig_20.98
contig_20	EVM	CDS	1397334	1397397	.	-	0	ID=cds.evm.model.contig_20.98;Parent=evm.model.contig_20.98
contig_20	EVM	exon	1397078	1397224	.	-	.	ID=evm.model.contig_20.98.exon2;Parent=evm.model.contig_20.98
contig_20	EVM	CDS	1397078	1397224	.	-	2	ID=cds.evm.model.contig_20.98;Parent=evm.model.contig_20.98
contig_20	EVM	exon	1396877	1397005	.	-	.	ID=evm.model.contig_20.98.exon3;Parent=evm.model.contig_20.98
contig_20	EVM	CDS	1396877	1397005	.	-	2	ID=cds.evm.model.contig_20.98;Parent=evm.model.contig_20.98
contig_20	EVM	exon	1396647	1396790	.	-	.	ID=evm.model.contig_20.98.exon4;Parent=evm.model.contig_20.98
contig_20	EVM	CDS	1396647	1396790	.	-	2	ID=cds.evm.model.contig_20.98;Parent=evm.model.contig_20.98
contig_20	EVM	exon	1396415	1396536	.	-	.	ID=evm.model.contig_20.98.exon5;Parent=evm.model.contig_20.98
contig_20	EVM	CDS	1396415	1396536	.	-	2	ID=cds.evm.model.contig_20.98;Parent=evm.model.contig_20.98
contig_20	EVM	gene	1397845	1400525	.	+	.	ID=evm.TU.contig_20.99;
contig_20	EVM	mRNA	1397845	1400525	.	+	.	ID=evm.model.contig_20.99;Parent=evm.TU.contig_20.99;
contig_20	EVM	exon	1397845	1397911	.	+	.	ID=evm.model.contig_20.99.exon1;Parent=evm.model.contig_20.99
contig_20	EVM	CDS	1397845	1397911	.	+	0	ID=cds.evm.model.contig_20.99;Parent=evm.model.contig_20.99
contig_20	EVM	exon	1400293	1400525	.	+	.	ID=evm.model.contig_20.99.exon2;Parent=evm.model.contig_20.99
contig_20	EVM	CDS	1400293	1400525	.	+	2	ID=cds.evm.model.contig_20.99;Parent=evm.model.contig_20.99
contig_20	EVM	gene	1402960	1404088	.	+	.	ID=evm.TU.contig_20.101;
contig_20	EVM	mRNA	1402960	1404088	.	+	.	ID=evm.model.contig_20.101;Parent=evm.TU.contig_20.101;
contig_20	EVM	exon	1402960	1403230	.	+	.	ID=evm.model.contig_20.101.exon1;Parent=evm.model.contig_20.101
contig_20	EVM	CDS	1402960	1403230	.	+	0	ID=cds.evm.model.contig_20.101;Parent=evm.model.contig_20.101
contig_20	EVM	exon	1403317	1403460	.	+	.	ID=evm.model.contig_20.101.exon2;Parent=evm.model.contig_20.101
contig_20	EVM	CDS	1403317	1403460	.	+	2	ID=cds.evm.model.contig_20.101;Parent=evm.model.contig_20.101
contig_20	EVM	exon	1403868	1404088	.	+	.	ID=evm.model.contig_20.101.exon3;Parent=evm.model.contig_20.101
contig_20	EVM	CDS	1403868	1404088	.	+	2	ID=cds.evm.model.contig_20.101;Parent=evm.model.contig_20.101
contig_20	EVM	gene	1409742	1413499	.	+	.	ID=evm.TU.contig_20.102;
contig_20	EVM	mRNA	1409742	1413499	.	+	.	ID=evm.model.contig_20.102;Parent=evm.TU.contig_20.102;
contig_20	EVM	exon	1409742	1409868	.	+	.	ID=evm.model.contig_20.102.exon1;Parent=evm.model.contig_20.102
contig_20	EVM	CDS	1409742	1409868	.	+	0	ID=cds.evm.model.contig_20.102;Parent=evm.model.contig_20.102
contig_20	EVM	exon	1410647	1410775	.	+	.	ID=evm.model.contig_20.102.exon2;Parent=evm.model.contig_20.102
contig_20	EVM	CDS	1410647	1410775	.	+	2	ID=cds.evm.model.contig_20.102;Parent=evm.model.contig_20.102
contig_20	EVM	exon	1411552	1411692	.	+	.	ID=evm.model.contig_20.102.exon3;Parent=evm.model.contig_20.102
contig_20	EVM	CDS	1411552	1411692	.	+	2	ID=cds.evm.model.contig_20.102;Parent=evm.model.contig_20.102
contig_20	EVM	exon	1412349	1412477	.	+	.	ID=evm.model.contig_20.102.exon4;Parent=evm.model.contig_20.102
contig_20	EVM	CDS	1412349	1412477	.	+	2	ID=cds.evm.model.contig_20.102;Parent=evm.model.contig_20.102
contig_20	EVM	exon	1412730	1412990	.	+	.	ID=evm.model.contig_20.102.exon5;Parent=evm.model.contig_20.102
contig_20	EVM	CDS	1412730	1412990	.	+	2	ID=cds.evm.model.contig_20.102;Parent=evm.model.contig_20.102
contig_20	EVM	exon	1413064	1413159	.	+	.	ID=evm.model.contig_20.102.exon6;Parent=evm.model.contig_20.102
contig_20	EVM	CDS	1413064	1413159	.	+	2	ID=cds.evm.model.contig_20.102;Parent=evm.model.contig_20.102
contig_20	EVM	exon	1413249	1413320	.	+	.	ID=evm.model.contig_20.102.exon7;Parent=evm.model.contig_20.102
contig_20	EVM	CDS	1413249	1413320	.	+	2	ID=cds.evm.model.contig_20.102;Parent=evm.model.contig_20.102
contig_20	EVM	exon	1413417	1413499	.	+	.	ID=evm.model.contig_20.102.exon8;Parent=evm.model.contig_20.102
contig_20	EVM	CDS	1413417	1413499	.	+	2	ID=cds.evm.model.contig_20.102;Parent=evm.model.contig_20.102
contig_20	EVM	gene	1414724	1419276	.	-	.	ID=evm.TU.contig_20.103;
contig_20	EVM	mRNA	1414724	1419276	.	-	.	ID=evm.model.contig_20.103;Parent=evm.TU.contig_20.103;
contig_20	EVM	exon	1418699	1419276	.	-	.	ID=evm.model.contig_20.103.exon1;Parent=evm.model.contig_20.103
contig_20	EVM	CDS	1418699	1419276	.	-	0	ID=cds.evm.model.contig_20.103;Parent=evm.model.contig_20.103
contig_20	EVM	exon	1417347	1417702	.	-	.	ID=evm.model.contig_20.103.exon2;Parent=evm.model.contig_20.103
contig_20	EVM	CDS	1417347	1417702	.	-	1	ID=cds.evm.model.contig_20.103;Parent=evm.model.contig_20.103
contig_20	EVM	exon	1416598	1416972	.	-	.	ID=evm.model.contig_20.103.exon3;Parent=evm.model.contig_20.103
contig_20	EVM	CDS	1416598	1416972	.	-	2	ID=cds.evm.model.contig_20.103;Parent=evm.model.contig_20.103
contig_20	EVM	exon	1415709	1416094	.	-	.	ID=evm.model.contig_20.103.exon4;Parent=evm.model.contig_20.103
contig_20	EVM	CDS	1415709	1416094	.	-	2	ID=cds.evm.model.contig_20.103;Parent=evm.model.contig_20.103
contig_20	EVM	exon	1414724	1415116	.	-	.	ID=evm.model.contig_20.103.exon5;Parent=evm.model.contig_20.103
contig_20	EVM	CDS	1414724	1415116	.	-	0	ID=cds.evm.model.contig_20.103;Parent=evm.model.contig_20.103
contig_20	EVM	gene	1450406	1450774	.	-	.	ID=evm.TU.contig_20.105;
contig_20	EVM	mRNA	1450406	1450774	.	-	.	ID=evm.model.contig_20.105;Parent=evm.TU.contig_20.105;
contig_20	EVM	exon	1450406	1450774	.	-	.	ID=evm.model.contig_20.105.exon1;Parent=evm.model.contig_20.105
contig_20	EVM	CDS	1450406	1450774	.	-	0	ID=cds.evm.model.contig_20.105;Parent=evm.model.contig_20.105
contig_20	EVM	gene	1465581	1466195	.	+	.	ID=evm.TU.contig_20.106;
contig_20	EVM	mRNA	1465581	1466195	.	+	.	ID=evm.model.contig_20.106;Parent=evm.TU.contig_20.106;
contig_20	EVM	exon	1465581	1466195	.	+	.	ID=evm.model.contig_20.106.exon1;Parent=evm.model.contig_20.106
contig_20	EVM	CDS	1465581	1466195	.	+	0	ID=cds.evm.model.contig_20.106;Parent=evm.model.contig_20.106
contig_20	EVM	gene	1480763	1482570	.	+	.	ID=evm.TU.contig_20.107;
contig_20	EVM	mRNA	1480763	1482570	.	+	.	ID=evm.model.contig_20.107;Parent=evm.TU.contig_20.107;
contig_20	EVM	exon	1480763	1480926	.	+	.	ID=evm.model.contig_20.107.exon1;Parent=evm.model.contig_20.107
contig_20	EVM	CDS	1480763	1480926	.	+	0	ID=cds.evm.model.contig_20.107;Parent=evm.model.contig_20.107
contig_20	EVM	exon	1481273	1481365	.	+	.	ID=evm.model.contig_20.107.exon2;Parent=evm.model.contig_20.107
contig_20	EVM	CDS	1481273	1481365	.	+	1	ID=cds.evm.model.contig_20.107;Parent=evm.model.contig_20.107
contig_20	EVM	exon	1481510	1481915	.	+	.	ID=evm.model.contig_20.107.exon3;Parent=evm.model.contig_20.107
contig_20	EVM	CDS	1481510	1481915	.	+	1	ID=cds.evm.model.contig_20.107;Parent=evm.model.contig_20.107
contig_20	EVM	exon	1482424	1482570	.	+	.	ID=evm.model.contig_20.107.exon4;Parent=evm.model.contig_20.107
contig_20	EVM	CDS	1482424	1482570	.	+	0	ID=cds.evm.model.contig_20.107;Parent=evm.model.contig_20.107
contig_20	EVM	gene	1516733	1520714	.	-	.	ID=evm.TU.contig_20.108;
contig_20	EVM	mRNA	1516733	1520714	.	-	.	ID=evm.model.contig_20.108;Parent=evm.TU.contig_20.108;
contig_20	EVM	exon	1520708	1520714	.	-	.	ID=evm.model.contig_20.108.exon1;Parent=evm.model.contig_20.108
contig_20	EVM	CDS	1520708	1520714	.	-	0	ID=cds.evm.model.contig_20.108;Parent=evm.model.contig_20.108
contig_20	EVM	exon	1519802	1519809	.	-	.	ID=evm.model.contig_20.108.exon2;Parent=evm.model.contig_20.108
contig_20	EVM	CDS	1519802	1519809	.	-	2	ID=cds.evm.model.contig_20.108;Parent=evm.model.contig_20.108
contig_20	EVM	exon	1519693	1519698	.	-	.	ID=evm.model.contig_20.108.exon3;Parent=evm.model.contig_20.108
contig_20	EVM	CDS	1519693	1519698	.	-	0	ID=cds.evm.model.contig_20.108;Parent=evm.model.contig_20.108
contig_20	EVM	exon	1519651	1519658	.	-	.	ID=evm.model.contig_20.108.exon4;Parent=evm.model.contig_20.108
contig_20	EVM	CDS	1519651	1519658	.	-	0	ID=cds.evm.model.contig_20.108;Parent=evm.model.contig_20.108
contig_20	EVM	exon	1519625	1519630	.	-	.	ID=evm.model.contig_20.108.exon5;Parent=evm.model.contig_20.108
contig_20	EVM	CDS	1519625	1519630	.	-	1	ID=cds.evm.model.contig_20.108;Parent=evm.model.contig_20.108
contig_20	EVM	exon	1519172	1519177	.	-	.	ID=evm.model.contig_20.108.exon6;Parent=evm.model.contig_20.108
contig_20	EVM	CDS	1519172	1519177	.	-	1	ID=cds.evm.model.contig_20.108;Parent=evm.model.contig_20.108
contig_20	EVM	exon	1516733	1516904	.	-	.	ID=evm.model.contig_20.108.exon7;Parent=evm.model.contig_20.108
contig_20	EVM	CDS	1516733	1516904	.	-	1	ID=cds.evm.model.contig_20.108;Parent=evm.model.contig_20.108
contig_20	EVM	gene	1607370	1609614	.	+	.	ID=evm.TU.contig_20.109;
contig_20	EVM	mRNA	1607370	1609614	.	+	.	ID=evm.model.contig_20.109;Parent=evm.TU.contig_20.109;
contig_20	EVM	exon	1607370	1607378	.	+	.	ID=evm.model.contig_20.109.exon1;Parent=evm.model.contig_20.109
contig_20	EVM	CDS	1607370	1607378	.	+	0	ID=cds.evm.model.contig_20.109;Parent=evm.model.contig_20.109
contig_20	EVM	exon	1608061	1608236	.	+	.	ID=evm.model.contig_20.109.exon2;Parent=evm.model.contig_20.109
contig_20	EVM	CDS	1608061	1608236	.	+	0	ID=cds.evm.model.contig_20.109;Parent=evm.model.contig_20.109
contig_20	EVM	exon	1609380	1609614	.	+	.	ID=evm.model.contig_20.109.exon3;Parent=evm.model.contig_20.109
contig_20	EVM	CDS	1609380	1609614	.	+	1	ID=cds.evm.model.contig_20.109;Parent=evm.model.contig_20.109
contig_20	EVM	gene	1610809	1615496	.	+	.	ID=evm.TU.contig_20.110;
contig_20	EVM	mRNA	1610809	1615496	.	+	.	ID=evm.model.contig_20.110;Parent=evm.TU.contig_20.110;
contig_20	EVM	exon	1610809	1611110	.	+	.	ID=evm.model.contig_20.110.exon1;Parent=evm.model.contig_20.110
contig_20	EVM	CDS	1610809	1611110	.	+	0	ID=cds.evm.model.contig_20.110;Parent=evm.model.contig_20.110
contig_20	EVM	exon	1612295	1612535	.	+	.	ID=evm.model.contig_20.110.exon2;Parent=evm.model.contig_20.110
contig_20	EVM	CDS	1612295	1612535	.	+	1	ID=cds.evm.model.contig_20.110;Parent=evm.model.contig_20.110
contig_20	EVM	exon	1613316	1613438	.	+	.	ID=evm.model.contig_20.110.exon3;Parent=evm.model.contig_20.110
contig_20	EVM	CDS	1613316	1613438	.	+	0	ID=cds.evm.model.contig_20.110;Parent=evm.model.contig_20.110
contig_20	EVM	exon	1613534	1613644	.	+	.	ID=evm.model.contig_20.110.exon4;Parent=evm.model.contig_20.110
contig_20	EVM	CDS	1613534	1613644	.	+	0	ID=cds.evm.model.contig_20.110;Parent=evm.model.contig_20.110
contig_20	EVM	exon	1614345	1614569	.	+	.	ID=evm.model.contig_20.110.exon5;Parent=evm.model.contig_20.110
contig_20	EVM	CDS	1614345	1614569	.	+	0	ID=cds.evm.model.contig_20.110;Parent=evm.model.contig_20.110
contig_20	EVM	exon	1615260	1615496	.	+	.	ID=evm.model.contig_20.110.exon6;Parent=evm.model.contig_20.110
contig_20	EVM	CDS	1615260	1615496	.	+	0	ID=cds.evm.model.contig_20.110;Parent=evm.model.contig_20.110
contig_20	EVM	gene	1615609	1617226	.	+	.	ID=evm.TU.contig_20.111;
contig_20	EVM	mRNA	1615609	1617226	.	+	.	ID=evm.model.contig_20.111;Parent=evm.TU.contig_20.111;
contig_20	EVM	exon	1615609	1615851	.	+	.	ID=evm.model.contig_20.111.exon1;Parent=evm.model.contig_20.111
contig_20	EVM	CDS	1615609	1615851	.	+	0	ID=cds.evm.model.contig_20.111;Parent=evm.model.contig_20.111
contig_20	EVM	exon	1616744	1617226	.	+	.	ID=evm.model.contig_20.111.exon2;Parent=evm.model.contig_20.111
contig_20	EVM	CDS	1616744	1617226	.	+	0	ID=cds.evm.model.contig_20.111;Parent=evm.model.contig_20.111
contig_1043	EVM	gene	386	542	.	+	.	ID=evm.TU.contig_1043.1;
contig_1043	EVM	mRNA	386	542	.	+	.	ID=evm.model.contig_1043.1;Parent=evm.TU.contig_1043.1;
contig_1043	EVM	exon	386	542	.	+	.	ID=evm.model.contig_1043.1.exon1;Parent=evm.model.contig_1043.1
contig_1043	EVM	CDS	386	542	.	+	1	ID=cds.evm.model.contig_1043.1;Parent=evm.model.contig_1043.1
contig_1043	EVM	gene	553	2074	.	+	.	ID=evm.TU.contig_1043.2;
contig_1043	EVM	mRNA	553	2074	.	+	.	ID=evm.model.contig_1043.2;Parent=evm.TU.contig_1043.2;
contig_1043	EVM	exon	553	697	.	+	.	ID=evm.model.contig_1043.2.exon1;Parent=evm.model.contig_1043.2
contig_1043	EVM	CDS	553	697	.	+	0	ID=cds.evm.model.contig_1043.2;Parent=evm.model.contig_1043.2
contig_1043	EVM	exon	1155	1267	.	+	.	ID=evm.model.contig_1043.2.exon2;Parent=evm.model.contig_1043.2
contig_1043	EVM	CDS	1155	1267	.	+	2	ID=cds.evm.model.contig_1043.2;Parent=evm.model.contig_1043.2
contig_1043	EVM	exon	1354	1886	.	+	.	ID=evm.model.contig_1043.2.exon3;Parent=evm.model.contig_1043.2
contig_1043	EVM	CDS	1354	1886	.	+	0	ID=cds.evm.model.contig_1043.2;Parent=evm.model.contig_1043.2
contig_1043	EVM	exon	1969	2074	.	+	.	ID=evm.model.contig_1043.2.exon4;Parent=evm.model.contig_1043.2
contig_1043	EVM	CDS	1969	2074	.	+	1	ID=cds.evm.model.contig_1043.2;Parent=evm.model.contig_1043.2
contig_1043	EVM	gene	5627	5902	.	+	.	ID=evm.TU.contig_1043.3;
contig_1043	EVM	mRNA	5627	5902	.	+	.	ID=evm.model.contig_1043.3;Parent=evm.TU.contig_1043.3;
contig_1043	EVM	exon	5627	5902	.	+	.	ID=evm.model.contig_1043.3.exon1;Parent=evm.model.contig_1043.3
contig_1043	EVM	CDS	5627	5902	.	+	0	ID=cds.evm.model.contig_1043.3;Parent=evm.model.contig_1043.3
contig_1043	EVM	gene	22614	26039	.	+	.	ID=evm.TU.contig_1043.4;
contig_1043	EVM	mRNA	22614	26039	.	+	.	ID=evm.model.contig_1043.4;Parent=evm.TU.contig_1043.4;
contig_1043	EVM	exon	22614	23165	.	+	.	ID=evm.model.contig_1043.4.exon1;Parent=evm.model.contig_1043.4
contig_1043	EVM	CDS	22614	23165	.	+	0	ID=cds.evm.model.contig_1043.4;Parent=evm.model.contig_1043.4
contig_1043	EVM	exon	25839	26039	.	+	.	ID=evm.model.contig_1043.4.exon2;Parent=evm.model.contig_1043.4
contig_1043	EVM	CDS	25839	26039	.	+	0	ID=cds.evm.model.contig_1043.4;Parent=evm.model.contig_1043.4
contig_63	EVM	gene	4268	4684	.	+	.	ID=evm.TU.contig_63.1;
contig_63	EVM	mRNA	4268	4684	.	+	.	ID=evm.model.contig_63.1;Parent=evm.TU.contig_63.1;
contig_63	EVM	exon	4268	4684	.	+	.	ID=evm.model.contig_63.1.exon1;Parent=evm.model.contig_63.1
contig_63	EVM	CDS	4268	4684	.	+	0	ID=cds.evm.model.contig_63.1;Parent=evm.model.contig_63.1
contig_63	EVM	gene	5713	6129	.	+	.	ID=evm.TU.contig_63.2;
contig_63	EVM	mRNA	5713	6129	.	+	.	ID=evm.model.contig_63.2;Parent=evm.TU.contig_63.2;
contig_63	EVM	exon	5713	6129	.	+	.	ID=evm.model.contig_63.2.exon1;Parent=evm.model.contig_63.2
contig_63	EVM	CDS	5713	6129	.	+	0	ID=cds.evm.model.contig_63.2;Parent=evm.model.contig_63.2
contig_63	EVM	gene	7452	12813	.	+	.	ID=evm.TU.contig_63.3;
contig_63	EVM	mRNA	7452	12813	.	+	.	ID=evm.model.contig_63.3;Parent=evm.TU.contig_63.3;
contig_63	EVM	exon	7452	7810	.	+	.	ID=evm.model.contig_63.3.exon1;Parent=evm.model.contig_63.3
contig_63	EVM	CDS	7452	7810	.	+	0	ID=cds.evm.model.contig_63.3;Parent=evm.model.contig_63.3
contig_63	EVM	exon	9305	9515	.	+	.	ID=evm.model.contig_63.3.exon2;Parent=evm.model.contig_63.3
contig_63	EVM	CDS	9305	9515	.	+	1	ID=cds.evm.model.contig_63.3;Parent=evm.model.contig_63.3
contig_63	EVM	exon	9612	9655	.	+	.	ID=evm.model.contig_63.3.exon3;Parent=evm.model.contig_63.3
contig_63	EVM	CDS	9612	9655	.	+	0	ID=cds.evm.model.contig_63.3;Parent=evm.model.contig_63.3
contig_63	EVM	exon	9739	9969	.	+	.	ID=evm.model.contig_63.3.exon4;Parent=evm.model.contig_63.3
contig_63	EVM	CDS	9739	9969	.	+	1	ID=cds.evm.model.contig_63.3;Parent=evm.model.contig_63.3
contig_63	EVM	exon	10075	10173	.	+	.	ID=evm.model.contig_63.3.exon5;Parent=evm.model.contig_63.3
contig_63	EVM	CDS	10075	10173	.	+	1	ID=cds.evm.model.contig_63.3;Parent=evm.model.contig_63.3
contig_63	EVM	exon	10257	10416	.	+	.	ID=evm.model.contig_63.3.exon6;Parent=evm.model.contig_63.3
contig_63	EVM	CDS	10257	10416	.	+	1	ID=cds.evm.model.contig_63.3;Parent=evm.model.contig_63.3
contig_63	EVM	exon	10711	10863	.	+	.	ID=evm.model.contig_63.3.exon7;Parent=evm.model.contig_63.3
contig_63	EVM	CDS	10711	10863	.	+	0	ID=cds.evm.model.contig_63.3;Parent=evm.model.contig_63.3
contig_63	EVM	exon	10997	11037	.	+	.	ID=evm.model.contig_63.3.exon8;Parent=evm.model.contig_63.3
contig_63	EVM	CDS	10997	11037	.	+	0	ID=cds.evm.model.contig_63.3;Parent=evm.model.contig_63.3
contig_63	EVM	exon	11121	11420	.	+	.	ID=evm.model.contig_63.3.exon9;Parent=evm.model.contig_63.3
contig_63	EVM	CDS	11121	11420	.	+	1	ID=cds.evm.model.contig_63.3;Parent=evm.model.contig_63.3
contig_63	EVM	exon	11556	11726	.	+	.	ID=evm.model.contig_63.3.exon10;Parent=evm.model.contig_63.3
contig_63	EVM	CDS	11556	11726	.	+	1	ID=cds.evm.model.contig_63.3;Parent=evm.model.contig_63.3
contig_63	EVM	exon	11847	12002	.	+	.	ID=evm.model.contig_63.3.exon11;Parent=evm.model.contig_63.3
contig_63	EVM	CDS	11847	12002	.	+	1	ID=cds.evm.model.contig_63.3;Parent=evm.model.contig_63.3
contig_63	EVM	exon	12152	12364	.	+	.	ID=evm.model.contig_63.3.exon12;Parent=evm.model.contig_63.3
contig_63	EVM	CDS	12152	12364	.	+	1	ID=cds.evm.model.contig_63.3;Parent=evm.model.contig_63.3
contig_63	EVM	exon	12654	12813	.	+	.	ID=evm.model.contig_63.3.exon13;Parent=evm.model.contig_63.3
contig_63	EVM	CDS	12654	12813	.	+	1	ID=cds.evm.model.contig_63.3;Parent=evm.model.contig_63.3
contig_63	EVM	gene	18703	19044	.	+	.	ID=evm.TU.contig_63.4;
contig_63	EVM	mRNA	18703	19044	.	+	.	ID=evm.model.contig_63.4;Parent=evm.TU.contig_63.4;
contig_63	EVM	exon	18703	19044	.	+	.	ID=evm.model.contig_63.4.exon1;Parent=evm.model.contig_63.4
contig_63	EVM	CDS	18703	19044	.	+	0	ID=cds.evm.model.contig_63.4;Parent=evm.model.contig_63.4
contig_63	EVM	gene	30024	41705	.	-	.	ID=evm.TU.contig_63.5;
contig_63	EVM	mRNA	30024	41705	.	-	.	ID=evm.model.contig_63.5;Parent=evm.TU.contig_63.5;
contig_63	EVM	exon	41549	41705	.	-	.	ID=evm.model.contig_63.5.exon1;Parent=evm.model.contig_63.5
contig_63	EVM	CDS	41549	41705	.	-	0	ID=cds.evm.model.contig_63.5;Parent=evm.model.contig_63.5
contig_63	EVM	exon	35356	35934	.	-	.	ID=evm.model.contig_63.5.exon2;Parent=evm.model.contig_63.5
contig_63	EVM	CDS	35356	35934	.	-	2	ID=cds.evm.model.contig_63.5;Parent=evm.model.contig_63.5
contig_63	EVM	exon	33158	34804	.	-	.	ID=evm.model.contig_63.5.exon3;Parent=evm.model.contig_63.5
contig_63	EVM	CDS	33158	34804	.	-	2	ID=cds.evm.model.contig_63.5;Parent=evm.model.contig_63.5
contig_63	EVM	exon	32059	32133	.	-	.	ID=evm.model.contig_63.5.exon4;Parent=evm.model.contig_63.5
contig_63	EVM	CDS	32059	32133	.	-	2	ID=cds.evm.model.contig_63.5;Parent=evm.model.contig_63.5
contig_63	EVM	exon	30929	31931	.	-	.	ID=evm.model.contig_63.5.exon5;Parent=evm.model.contig_63.5
contig_63	EVM	CDS	30929	31931	.	-	2	ID=cds.evm.model.contig_63.5;Parent=evm.model.contig_63.5
contig_63	EVM	exon	30024	30528	.	-	.	ID=evm.model.contig_63.5.exon6;Parent=evm.model.contig_63.5
contig_63	EVM	CDS	30024	30528	.	-	1	ID=cds.evm.model.contig_63.5;Parent=evm.model.contig_63.5
contig_63	EVM	gene	55582	58161	.	+	.	ID=evm.TU.contig_63.6;
contig_63	EVM	mRNA	55582	58161	.	+	.	ID=evm.model.contig_63.6;Parent=evm.TU.contig_63.6;
contig_63	EVM	exon	55582	55587	.	+	.	ID=evm.model.contig_63.6.exon1;Parent=evm.model.contig_63.6
contig_63	EVM	CDS	55582	55587	.	+	0	ID=cds.evm.model.contig_63.6;Parent=evm.model.contig_63.6
contig_63	EVM	exon	57901	58161	.	+	.	ID=evm.model.contig_63.6.exon2;Parent=evm.model.contig_63.6
contig_63	EVM	CDS	57901	58161	.	+	0	ID=cds.evm.model.contig_63.6;Parent=evm.model.contig_63.6
contig_63	EVM	gene	74715	76679	.	-	.	ID=evm.TU.contig_63.7;
contig_63	EVM	mRNA	74715	76679	.	-	.	ID=evm.model.contig_63.7;Parent=evm.TU.contig_63.7;
contig_63	EVM	exon	76137	76679	.	-	.	ID=evm.model.contig_63.7.exon1;Parent=evm.model.contig_63.7
contig_63	EVM	CDS	76137	76679	.	-	0	ID=cds.evm.model.contig_63.7;Parent=evm.model.contig_63.7
contig_63	EVM	exon	74715	74927	.	-	.	ID=evm.model.contig_63.7.exon2;Parent=evm.model.contig_63.7
contig_63	EVM	CDS	74715	74927	.	-	0	ID=cds.evm.model.contig_63.7;Parent=evm.model.contig_63.7
contig_63	EVM	gene	78236	78566	.	+	.	ID=evm.TU.contig_63.8;
contig_63	EVM	mRNA	78236	78566	.	+	.	ID=evm.model.contig_63.8;Parent=evm.TU.contig_63.8;
contig_63	EVM	exon	78236	78242	.	+	.	ID=evm.model.contig_63.8.exon1;Parent=evm.model.contig_63.8
contig_63	EVM	CDS	78236	78242	.	+	0	ID=cds.evm.model.contig_63.8;Parent=evm.model.contig_63.8
contig_63	EVM	exon	78316	78566	.	+	.	ID=evm.model.contig_63.8.exon2;Parent=evm.model.contig_63.8
contig_63	EVM	CDS	78316	78566	.	+	2	ID=cds.evm.model.contig_63.8;Parent=evm.model.contig_63.8
contig_63	EVM	gene	105847	112893	.	-	.	ID=evm.TU.contig_63.9;
contig_63	EVM	mRNA	105847	112893	.	-	.	ID=evm.model.contig_63.9;Parent=evm.TU.contig_63.9;
contig_63	EVM	exon	112708	112893	.	-	.	ID=evm.model.contig_63.9.exon1;Parent=evm.model.contig_63.9
contig_63	EVM	CDS	112708	112893	.	-	0	ID=cds.evm.model.contig_63.9;Parent=evm.model.contig_63.9
contig_63	EVM	exon	106637	107134	.	-	.	ID=evm.model.contig_63.9.exon2;Parent=evm.model.contig_63.9
contig_63	EVM	CDS	106637	107134	.	-	0	ID=cds.evm.model.contig_63.9;Parent=evm.model.contig_63.9
contig_63	EVM	exon	105847	106155	.	-	.	ID=evm.model.contig_63.9.exon3;Parent=evm.model.contig_63.9
contig_63	EVM	CDS	105847	106155	.	-	0	ID=cds.evm.model.contig_63.9;Parent=evm.model.contig_63.9
contig_63	EVM	gene	173679	177298	.	-	.	ID=evm.TU.contig_63.10;
contig_63	EVM	mRNA	173679	177298	.	-	.	ID=evm.model.contig_63.10;Parent=evm.TU.contig_63.10;
contig_63	EVM	exon	177118	177298	.	-	.	ID=evm.model.contig_63.10.exon1;Parent=evm.model.contig_63.10
contig_63	EVM	CDS	177118	177298	.	-	0	ID=cds.evm.model.contig_63.10;Parent=evm.model.contig_63.10
contig_63	EVM	exon	173679	173854	.	-	.	ID=evm.model.contig_63.10.exon2;Parent=evm.model.contig_63.10
contig_63	EVM	CDS	173679	173854	.	-	2	ID=cds.evm.model.contig_63.10;Parent=evm.model.contig_63.10
contig_63	EVM	gene	197621	199987	.	+	.	ID=evm.TU.contig_63.11;
contig_63	EVM	mRNA	197621	199987	.	+	.	ID=evm.model.contig_63.11;Parent=evm.TU.contig_63.11;
contig_63	EVM	exon	197621	197629	.	+	.	ID=evm.model.contig_63.11.exon1;Parent=evm.model.contig_63.11
contig_63	EVM	CDS	197621	197629	.	+	0	ID=cds.evm.model.contig_63.11;Parent=evm.model.contig_63.11
contig_63	EVM	exon	199400	199987	.	+	.	ID=evm.model.contig_63.11.exon2;Parent=evm.model.contig_63.11
contig_63	EVM	CDS	199400	199987	.	+	0	ID=cds.evm.model.contig_63.11;Parent=evm.model.contig_63.11
contig_63	EVM	gene	221005	221430	.	-	.	ID=evm.TU.contig_63.12;
contig_63	EVM	mRNA	221005	221430	.	-	.	ID=evm.model.contig_63.12;Parent=evm.TU.contig_63.12;
contig_63	EVM	exon	221193	221430	.	-	.	ID=evm.model.contig_63.12.exon1;Parent=evm.model.contig_63.12
contig_63	EVM	CDS	221193	221430	.	-	0	ID=cds.evm.model.contig_63.12;Parent=evm.model.contig_63.12
contig_63	EVM	exon	221005	221129	.	-	.	ID=evm.model.contig_63.12.exon2;Parent=evm.model.contig_63.12
contig_63	EVM	CDS	221005	221129	.	-	2	ID=cds.evm.model.contig_63.12;Parent=evm.model.contig_63.12
contig_63	EVM	gene	262693	263658	.	-	.	ID=evm.TU.contig_63.13;
contig_63	EVM	mRNA	262693	263658	.	-	.	ID=evm.model.contig_63.13;Parent=evm.TU.contig_63.13;
contig_63	EVM	exon	263653	263658	.	-	.	ID=evm.model.contig_63.13.exon1;Parent=evm.model.contig_63.13
contig_63	EVM	CDS	263653	263658	.	-	0	ID=cds.evm.model.contig_63.13;Parent=evm.model.contig_63.13
contig_63	EVM	exon	262693	262929	.	-	.	ID=evm.model.contig_63.13.exon2;Parent=evm.model.contig_63.13
contig_63	EVM	CDS	262693	262929	.	-	0	ID=cds.evm.model.contig_63.13;Parent=evm.model.contig_63.13
contig_63	EVM	gene	273256	284847	.	-	.	ID=evm.TU.contig_63.14;
contig_63	EVM	mRNA	273256	284847	.	-	.	ID=evm.model.contig_63.14;Parent=evm.TU.contig_63.14;
contig_63	EVM	exon	284735	284847	.	-	.	ID=evm.model.contig_63.14.exon1;Parent=evm.model.contig_63.14
contig_63	EVM	CDS	284735	284847	.	-	0	ID=cds.evm.model.contig_63.14;Parent=evm.model.contig_63.14
contig_63	EVM	exon	281892	282002	.	-	.	ID=evm.model.contig_63.14.exon2;Parent=evm.model.contig_63.14
contig_63	EVM	CDS	281892	282002	.	-	1	ID=cds.evm.model.contig_63.14;Parent=evm.model.contig_63.14
contig_63	EVM	exon	280991	281166	.	-	.	ID=evm.model.contig_63.14.exon3;Parent=evm.model.contig_63.14
contig_63	EVM	CDS	280991	281166	.	-	1	ID=cds.evm.model.contig_63.14;Parent=evm.model.contig_63.14
contig_63	EVM	exon	278068	278478	.	-	.	ID=evm.model.contig_63.14.exon4;Parent=evm.model.contig_63.14
contig_63	EVM	CDS	278068	278478	.	-	2	ID=cds.evm.model.contig_63.14;Parent=evm.model.contig_63.14
contig_63	EVM	exon	273256	273485	.	-	.	ID=evm.model.contig_63.14.exon5;Parent=evm.model.contig_63.14
contig_63	EVM	CDS	273256	273485	.	-	2	ID=cds.evm.model.contig_63.14;Parent=evm.model.contig_63.14
contig_63	EVM	gene	297057	299470	.	-	.	ID=evm.TU.contig_63.15;
contig_63	EVM	mRNA	297057	299470	.	-	.	ID=evm.model.contig_63.15;Parent=evm.TU.contig_63.15;
contig_63	EVM	exon	299438	299470	.	-	.	ID=evm.model.contig_63.15.exon1;Parent=evm.model.contig_63.15
contig_63	EVM	CDS	299438	299470	.	-	0	ID=cds.evm.model.contig_63.15;Parent=evm.model.contig_63.15
contig_63	EVM	exon	298227	298520	.	-	.	ID=evm.model.contig_63.15.exon2;Parent=evm.model.contig_63.15
contig_63	EVM	CDS	298227	298520	.	-	0	ID=cds.evm.model.contig_63.15;Parent=evm.model.contig_63.15
contig_63	EVM	exon	297057	297203	.	-	.	ID=evm.model.contig_63.15.exon3;Parent=evm.model.contig_63.15
contig_63	EVM	CDS	297057	297203	.	-	0	ID=cds.evm.model.contig_63.15;Parent=evm.model.contig_63.15
contig_63	EVM	gene	345543	345918	.	-	.	ID=evm.TU.contig_63.16;
contig_63	EVM	mRNA	345543	345918	.	-	.	ID=evm.model.contig_63.16;Parent=evm.TU.contig_63.16;
contig_63	EVM	exon	345786	345918	.	-	.	ID=evm.model.contig_63.16.exon1;Parent=evm.model.contig_63.16
contig_63	EVM	CDS	345786	345918	.	-	0	ID=cds.evm.model.contig_63.16;Parent=evm.model.contig_63.16
contig_63	EVM	exon	345543	345748	.	-	.	ID=evm.model.contig_63.16.exon2;Parent=evm.model.contig_63.16
contig_63	EVM	CDS	345543	345748	.	-	2	ID=cds.evm.model.contig_63.16;Parent=evm.model.contig_63.16
contig_63	EVM	gene	346689	351751	.	+	.	ID=evm.TU.contig_63.17;
contig_63	EVM	mRNA	346689	351751	.	+	.	ID=evm.model.contig_63.17;Parent=evm.TU.contig_63.17;
contig_63	EVM	exon	346689	346908	.	+	.	ID=evm.model.contig_63.17.exon1;Parent=evm.model.contig_63.17
contig_63	EVM	CDS	346689	346908	.	+	0	ID=cds.evm.model.contig_63.17;Parent=evm.model.contig_63.17
contig_63	EVM	exon	351645	351751	.	+	.	ID=evm.model.contig_63.17.exon2;Parent=evm.model.contig_63.17
contig_63	EVM	CDS	351645	351751	.	+	2	ID=cds.evm.model.contig_63.17;Parent=evm.model.contig_63.17
contig_63	EVM	gene	360295	360519	.	+	.	ID=evm.TU.contig_63.18;
contig_63	EVM	mRNA	360295	360519	.	+	.	ID=evm.model.contig_63.18;Parent=evm.TU.contig_63.18;
contig_63	EVM	exon	360295	360519	.	+	.	ID=evm.model.contig_63.18.exon1;Parent=evm.model.contig_63.18
contig_63	EVM	CDS	360295	360519	.	+	0	ID=cds.evm.model.contig_63.18;Parent=evm.model.contig_63.18
contig_63	EVM	gene	368111	368461	.	-	.	ID=evm.TU.contig_63.19;
contig_63	EVM	mRNA	368111	368461	.	-	.	ID=evm.model.contig_63.19;Parent=evm.TU.contig_63.19;
contig_63	EVM	exon	368111	368461	.	-	.	ID=evm.model.contig_63.19.exon1;Parent=evm.model.contig_63.19
contig_63	EVM	CDS	368111	368461	.	-	0	ID=cds.evm.model.contig_63.19;Parent=evm.model.contig_63.19
contig_63	EVM	gene	379636	390770	.	-	.	ID=evm.TU.contig_63.20;
contig_63	EVM	mRNA	379636	390770	.	-	.	ID=evm.model.contig_63.20;Parent=evm.TU.contig_63.20;
contig_63	EVM	exon	390766	390770	.	-	.	ID=evm.model.contig_63.20.exon1;Parent=evm.model.contig_63.20
contig_63	EVM	CDS	390766	390770	.	-	0	ID=cds.evm.model.contig_63.20;Parent=evm.model.contig_63.20
contig_63	EVM	exon	385965	385971	.	-	.	ID=evm.model.contig_63.20.exon2;Parent=evm.model.contig_63.20
contig_63	EVM	CDS	385965	385971	.	-	1	ID=cds.evm.model.contig_63.20;Parent=evm.model.contig_63.20
contig_63	EVM	exon	385727	385733	.	-	.	ID=evm.model.contig_63.20.exon3;Parent=evm.model.contig_63.20
contig_63	EVM	CDS	385727	385733	.	-	0	ID=cds.evm.model.contig_63.20;Parent=evm.model.contig_63.20
contig_63	EVM	exon	381142	381147	.	-	.	ID=evm.model.contig_63.20.exon4;Parent=evm.model.contig_63.20
contig_63	EVM	CDS	381142	381147	.	-	2	ID=cds.evm.model.contig_63.20;Parent=evm.model.contig_63.20
contig_63	EVM	exon	379636	379826	.	-	.	ID=evm.model.contig_63.20.exon5;Parent=evm.model.contig_63.20
contig_63	EVM	CDS	379636	379826	.	-	2	ID=cds.evm.model.contig_63.20;Parent=evm.model.contig_63.20
contig_63	EVM	gene	415860	422280	.	+	.	ID=evm.TU.contig_63.21;
contig_63	EVM	mRNA	415860	422280	.	+	.	ID=evm.model.contig_63.21;Parent=evm.TU.contig_63.21;
contig_63	EVM	exon	415860	416004	.	+	.	ID=evm.model.contig_63.21.exon1;Parent=evm.model.contig_63.21
contig_63	EVM	CDS	415860	416004	.	+	0	ID=cds.evm.model.contig_63.21;Parent=evm.model.contig_63.21
contig_63	EVM	exon	417512	417552	.	+	.	ID=evm.model.contig_63.21.exon2;Parent=evm.model.contig_63.21
contig_63	EVM	CDS	417512	417552	.	+	2	ID=cds.evm.model.contig_63.21;Parent=evm.model.contig_63.21
contig_63	EVM	exon	419586	419714	.	+	.	ID=evm.model.contig_63.21.exon3;Parent=evm.model.contig_63.21
contig_63	EVM	CDS	419586	419714	.	+	0	ID=cds.evm.model.contig_63.21;Parent=evm.model.contig_63.21
contig_63	EVM	exon	421766	421840	.	+	.	ID=evm.model.contig_63.21.exon4;Parent=evm.model.contig_63.21
contig_63	EVM	CDS	421766	421840	.	+	0	ID=cds.evm.model.contig_63.21;Parent=evm.model.contig_63.21
contig_63	EVM	exon	422077	422280	.	+	.	ID=evm.model.contig_63.21.exon5;Parent=evm.model.contig_63.21
contig_63	EVM	CDS	422077	422280	.	+	0	ID=cds.evm.model.contig_63.21;Parent=evm.model.contig_63.21
contig_63	EVM	gene	427555	429826	.	+	.	ID=evm.TU.contig_63.22;
contig_63	EVM	mRNA	427555	429826	.	+	.	ID=evm.model.contig_63.22;Parent=evm.TU.contig_63.22;
contig_63	EVM	exon	427555	427631	.	+	.	ID=evm.model.contig_63.22.exon1;Parent=evm.model.contig_63.22
contig_63	EVM	CDS	427555	427631	.	+	0	ID=cds.evm.model.contig_63.22;Parent=evm.model.contig_63.22
contig_63	EVM	exon	428006	428232	.	+	.	ID=evm.model.contig_63.22.exon2;Parent=evm.model.contig_63.22
contig_63	EVM	CDS	428006	428232	.	+	1	ID=cds.evm.model.contig_63.22;Parent=evm.model.contig_63.22
contig_63	EVM	exon	428351	428561	.	+	.	ID=evm.model.contig_63.22.exon3;Parent=evm.model.contig_63.22
contig_63	EVM	CDS	428351	428561	.	+	2	ID=cds.evm.model.contig_63.22;Parent=evm.model.contig_63.22
contig_63	EVM	exon	428631	428747	.	+	.	ID=evm.model.contig_63.22.exon4;Parent=evm.model.contig_63.22
contig_63	EVM	CDS	428631	428747	.	+	1	ID=cds.evm.model.contig_63.22;Parent=evm.model.contig_63.22
contig_63	EVM	exon	428822	428992	.	+	.	ID=evm.model.contig_63.22.exon5;Parent=evm.model.contig_63.22
contig_63	EVM	CDS	428822	428992	.	+	1	ID=cds.evm.model.contig_63.22;Parent=evm.model.contig_63.22
contig_63	EVM	exon	429073	429253	.	+	.	ID=evm.model.contig_63.22.exon6;Parent=evm.model.contig_63.22
contig_63	EVM	CDS	429073	429253	.	+	1	ID=cds.evm.model.contig_63.22;Parent=evm.model.contig_63.22
contig_63	EVM	exon	429332	429595	.	+	.	ID=evm.model.contig_63.22.exon7;Parent=evm.model.contig_63.22
contig_63	EVM	CDS	429332	429595	.	+	0	ID=cds.evm.model.contig_63.22;Parent=evm.model.contig_63.22
contig_63	EVM	exon	429668	429826	.	+	.	ID=evm.model.contig_63.22.exon8;Parent=evm.model.contig_63.22
contig_63	EVM	CDS	429668	429826	.	+	0	ID=cds.evm.model.contig_63.22;Parent=evm.model.contig_63.22
contig_63	EVM	gene	433353	437406	.	+	.	ID=evm.TU.contig_63.23;
contig_63	EVM	mRNA	433353	437406	.	+	.	ID=evm.model.contig_63.23;Parent=evm.TU.contig_63.23;
contig_63	EVM	exon	433353	433500	.	+	.	ID=evm.model.contig_63.23.exon1;Parent=evm.model.contig_63.23
contig_63	EVM	CDS	433353	433500	.	+	0	ID=cds.evm.model.contig_63.23;Parent=evm.model.contig_63.23
contig_63	EVM	exon	433952	434066	.	+	.	ID=evm.model.contig_63.23.exon2;Parent=evm.model.contig_63.23
contig_63	EVM	CDS	433952	434066	.	+	2	ID=cds.evm.model.contig_63.23;Parent=evm.model.contig_63.23
contig_63	EVM	exon	434672	434886	.	+	.	ID=evm.model.contig_63.23.exon3;Parent=evm.model.contig_63.23
contig_63	EVM	CDS	434672	434886	.	+	1	ID=cds.evm.model.contig_63.23;Parent=evm.model.contig_63.23
contig_63	EVM	exon	435597	436023	.	+	.	ID=evm.model.contig_63.23.exon4;Parent=evm.model.contig_63.23
contig_63	EVM	CDS	435597	436023	.	+	2	ID=cds.evm.model.contig_63.23;Parent=evm.model.contig_63.23
contig_63	EVM	exon	436821	437025	.	+	.	ID=evm.model.contig_63.23.exon5;Parent=evm.model.contig_63.23
contig_63	EVM	CDS	436821	437025	.	+	1	ID=cds.evm.model.contig_63.23;Parent=evm.model.contig_63.23
contig_63	EVM	exon	437173	437406	.	+	.	ID=evm.model.contig_63.23.exon6;Parent=evm.model.contig_63.23
contig_63	EVM	CDS	437173	437406	.	+	0	ID=cds.evm.model.contig_63.23;Parent=evm.model.contig_63.23
contig_63	EVM	gene	439089	439316	.	-	.	ID=evm.TU.contig_63.24;
contig_63	EVM	mRNA	439089	439316	.	-	.	ID=evm.model.contig_63.24;Parent=evm.TU.contig_63.24;
contig_63	EVM	exon	439089	439316	.	-	.	ID=evm.model.contig_63.24.exon1;Parent=evm.model.contig_63.24
contig_63	EVM	CDS	439089	439316	.	-	0	ID=cds.evm.model.contig_63.24;Parent=evm.model.contig_63.24
contig_63	EVM	gene	452964	454412	.	+	.	ID=evm.TU.contig_63.25;
contig_63	EVM	mRNA	452964	454412	.	+	.	ID=evm.model.contig_63.25;Parent=evm.TU.contig_63.25;
contig_63	EVM	exon	452964	453044	.	+	.	ID=evm.model.contig_63.25.exon1;Parent=evm.model.contig_63.25
contig_63	EVM	CDS	452964	453044	.	+	0	ID=cds.evm.model.contig_63.25;Parent=evm.model.contig_63.25
contig_63	EVM	exon	453129	453353	.	+	.	ID=evm.model.contig_63.25.exon2;Parent=evm.model.contig_63.25
contig_63	EVM	CDS	453129	453353	.	+	0	ID=cds.evm.model.contig_63.25;Parent=evm.model.contig_63.25
contig_63	EVM	exon	453762	454412	.	+	.	ID=evm.model.contig_63.25.exon3;Parent=evm.model.contig_63.25
contig_63	EVM	CDS	453762	454412	.	+	0	ID=cds.evm.model.contig_63.25;Parent=evm.model.contig_63.25
contig_63	EVM	gene	458699	459206	.	+	.	ID=evm.TU.contig_63.26;
contig_63	EVM	mRNA	458699	459206	.	+	.	ID=evm.model.contig_63.26;Parent=evm.TU.contig_63.26;
contig_63	EVM	exon	458699	458733	.	+	.	ID=evm.model.contig_63.26.exon1;Parent=evm.model.contig_63.26
contig_63	EVM	CDS	458699	458733	.	+	0	ID=cds.evm.model.contig_63.26;Parent=evm.model.contig_63.26
contig_63	EVM	exon	458810	459206	.	+	.	ID=evm.model.contig_63.26.exon2;Parent=evm.model.contig_63.26
contig_63	EVM	CDS	458810	459206	.	+	1	ID=cds.evm.model.contig_63.26;Parent=evm.model.contig_63.26
contig_63	EVM	gene	470163	470471	.	+	.	ID=evm.TU.contig_63.27;
contig_63	EVM	mRNA	470163	470471	.	+	.	ID=evm.model.contig_63.27;Parent=evm.TU.contig_63.27;
contig_63	EVM	exon	470163	470471	.	+	.	ID=evm.model.contig_63.27.exon1;Parent=evm.model.contig_63.27
contig_63	EVM	CDS	470163	470471	.	+	0	ID=cds.evm.model.contig_63.27;Parent=evm.model.contig_63.27
contig_63	EVM	gene	471369	477353	.	+	.	ID=evm.TU.contig_63.28;
contig_63	EVM	mRNA	471369	477353	.	+	.	ID=evm.model.contig_63.28;Parent=evm.TU.contig_63.28;
contig_63	EVM	exon	471369	471492	.	+	.	ID=evm.model.contig_63.28.exon1;Parent=evm.model.contig_63.28
contig_63	EVM	CDS	471369	471492	.	+	0	ID=cds.evm.model.contig_63.28;Parent=evm.model.contig_63.28
contig_63	EVM	exon	471763	471847	.	+	.	ID=evm.model.contig_63.28.exon2;Parent=evm.model.contig_63.28
contig_63	EVM	CDS	471763	471847	.	+	2	ID=cds.evm.model.contig_63.28;Parent=evm.model.contig_63.28
contig_63	EVM	exon	472015	472242	.	+	.	ID=evm.model.contig_63.28.exon3;Parent=evm.model.contig_63.28
contig_63	EVM	CDS	472015	472242	.	+	1	ID=cds.evm.model.contig_63.28;Parent=evm.model.contig_63.28
contig_63	EVM	exon	472332	472468	.	+	.	ID=evm.model.contig_63.28.exon4;Parent=evm.model.contig_63.28
contig_63	EVM	CDS	472332	472468	.	+	1	ID=cds.evm.model.contig_63.28;Parent=evm.model.contig_63.28
contig_63	EVM	exon	472600	472756	.	+	.	ID=evm.model.contig_63.28.exon5;Parent=evm.model.contig_63.28
contig_63	EVM	CDS	472600	472756	.	+	2	ID=cds.evm.model.contig_63.28;Parent=evm.model.contig_63.28
contig_63	EVM	exon	472835	473039	.	+	.	ID=evm.model.contig_63.28.exon6;Parent=evm.model.contig_63.28
contig_63	EVM	CDS	472835	473039	.	+	1	ID=cds.evm.model.contig_63.28;Parent=evm.model.contig_63.28
contig_63	EVM	exon	473246	473584	.	+	.	ID=evm.model.contig_63.28.exon7;Parent=evm.model.contig_63.28
contig_63	EVM	CDS	473246	473584	.	+	0	ID=cds.evm.model.contig_63.28;Parent=evm.model.contig_63.28
contig_63	EVM	exon	473769	474720	.	+	.	ID=evm.model.contig_63.28.exon8;Parent=evm.model.contig_63.28
contig_63	EVM	CDS	473769	474720	.	+	0	ID=cds.evm.model.contig_63.28;Parent=evm.model.contig_63.28
contig_63	EVM	exon	474977	475484	.	+	.	ID=evm.model.contig_63.28.exon9;Parent=evm.model.contig_63.28
contig_63	EVM	CDS	474977	475484	.	+	2	ID=cds.evm.model.contig_63.28;Parent=evm.model.contig_63.28
contig_63	EVM	exon	475663	475844	.	+	.	ID=evm.model.contig_63.28.exon10;Parent=evm.model.contig_63.28
contig_63	EVM	CDS	475663	475844	.	+	1	ID=cds.evm.model.contig_63.28;Parent=evm.model.contig_63.28
contig_63	EVM	exon	475918	477353	.	+	.	ID=evm.model.contig_63.28.exon11;Parent=evm.model.contig_63.28
contig_63	EVM	CDS	475918	477353	.	+	2	ID=cds.evm.model.contig_63.28;Parent=evm.model.contig_63.28
contig_63	EVM	gene	480743	485536	.	-	.	ID=evm.TU.contig_63.29;
contig_63	EVM	mRNA	480743	485536	.	-	.	ID=evm.model.contig_63.29;Parent=evm.TU.contig_63.29;
contig_63	EVM	exon	485233	485536	.	-	.	ID=evm.model.contig_63.29.exon1;Parent=evm.model.contig_63.29
contig_63	EVM	CDS	485233	485536	.	-	0	ID=cds.evm.model.contig_63.29;Parent=evm.model.contig_63.29
contig_63	EVM	exon	483088	483173	.	-	.	ID=evm.model.contig_63.29.exon2;Parent=evm.model.contig_63.29
contig_63	EVM	CDS	483088	483173	.	-	2	ID=cds.evm.model.contig_63.29;Parent=evm.model.contig_63.29
contig_63	EVM	exon	482911	482996	.	-	.	ID=evm.model.contig_63.29.exon3;Parent=evm.model.contig_63.29
contig_63	EVM	CDS	482911	482996	.	-	0	ID=cds.evm.model.contig_63.29;Parent=evm.model.contig_63.29
contig_63	EVM	exon	482376	482513	.	-	.	ID=evm.model.contig_63.29.exon4;Parent=evm.model.contig_63.29
contig_63	EVM	CDS	482376	482513	.	-	1	ID=cds.evm.model.contig_63.29;Parent=evm.model.contig_63.29
contig_63	EVM	exon	481779	481915	.	-	.	ID=evm.model.contig_63.29.exon5;Parent=evm.model.contig_63.29
contig_63	EVM	CDS	481779	481915	.	-	1	ID=cds.evm.model.contig_63.29;Parent=evm.model.contig_63.29
contig_63	EVM	exon	481555	481712	.	-	.	ID=evm.model.contig_63.29.exon6;Parent=evm.model.contig_63.29
contig_63	EVM	CDS	481555	481712	.	-	2	ID=cds.evm.model.contig_63.29;Parent=evm.model.contig_63.29
contig_63	EVM	exon	480743	480901	.	-	.	ID=evm.model.contig_63.29.exon7;Parent=evm.model.contig_63.29
contig_63	EVM	CDS	480743	480901	.	-	0	ID=cds.evm.model.contig_63.29;Parent=evm.model.contig_63.29
contig_63	EVM	gene	487883	488395	.	-	.	ID=evm.TU.contig_63.30;
contig_63	EVM	mRNA	487883	488395	.	-	.	ID=evm.model.contig_63.30;Parent=evm.TU.contig_63.30;
contig_63	EVM	exon	487883	488395	.	-	.	ID=evm.model.contig_63.30.exon1;Parent=evm.model.contig_63.30
contig_63	EVM	CDS	487883	488395	.	-	0	ID=cds.evm.model.contig_63.30;Parent=evm.model.contig_63.30
contig_63	EVM	gene	512669	512986	.	-	.	ID=evm.TU.contig_63.31;
contig_63	EVM	mRNA	512669	512986	.	-	.	ID=evm.model.contig_63.31;Parent=evm.TU.contig_63.31;
contig_63	EVM	exon	512972	512986	.	-	.	ID=evm.model.contig_63.31.exon1;Parent=evm.model.contig_63.31
contig_63	EVM	CDS	512972	512986	.	-	0	ID=cds.evm.model.contig_63.31;Parent=evm.model.contig_63.31
contig_63	EVM	exon	512669	512890	.	-	.	ID=evm.model.contig_63.31.exon2;Parent=evm.model.contig_63.31
contig_63	EVM	CDS	512669	512890	.	-	0	ID=cds.evm.model.contig_63.31;Parent=evm.model.contig_63.31
contig_63	EVM	gene	517055	520116	.	-	.	ID=evm.TU.contig_63.32;
contig_63	EVM	mRNA	517055	520116	.	-	.	ID=evm.model.contig_63.32;Parent=evm.TU.contig_63.32;
contig_63	EVM	exon	519957	520116	.	-	.	ID=evm.model.contig_63.32.exon1;Parent=evm.model.contig_63.32
contig_63	EVM	CDS	519957	520116	.	-	0	ID=cds.evm.model.contig_63.32;Parent=evm.model.contig_63.32
contig_63	EVM	exon	517055	517326	.	-	.	ID=evm.model.contig_63.32.exon2;Parent=evm.model.contig_63.32
contig_63	EVM	CDS	517055	517326	.	-	2	ID=cds.evm.model.contig_63.32;Parent=evm.model.contig_63.32
contig_63	EVM	gene	530481	531233	.	+	.	ID=evm.TU.contig_63.33;
contig_63	EVM	mRNA	530481	531233	.	+	.	ID=evm.model.contig_63.33;Parent=evm.TU.contig_63.33;
contig_63	EVM	exon	530481	530521	.	+	.	ID=evm.model.contig_63.33.exon1;Parent=evm.model.contig_63.33
contig_63	EVM	CDS	530481	530521	.	+	0	ID=cds.evm.model.contig_63.33;Parent=evm.model.contig_63.33
contig_63	EVM	exon	530678	530740	.	+	.	ID=evm.model.contig_63.33.exon2;Parent=evm.model.contig_63.33
contig_63	EVM	CDS	530678	530740	.	+	1	ID=cds.evm.model.contig_63.33;Parent=evm.model.contig_63.33
contig_63	EVM	exon	530820	531077	.	+	.	ID=evm.model.contig_63.33.exon3;Parent=evm.model.contig_63.33
contig_63	EVM	CDS	530820	531077	.	+	1	ID=cds.evm.model.contig_63.33;Parent=evm.model.contig_63.33
contig_63	EVM	exon	531152	531233	.	+	.	ID=evm.model.contig_63.33.exon4;Parent=evm.model.contig_63.33
contig_63	EVM	CDS	531152	531233	.	+	1	ID=cds.evm.model.contig_63.33;Parent=evm.model.contig_63.33
contig_63	EVM	gene	532213	533358	.	+	.	ID=evm.TU.contig_63.34;
contig_63	EVM	mRNA	532213	533358	.	+	.	ID=evm.model.contig_63.34;Parent=evm.TU.contig_63.34;
contig_63	EVM	exon	532213	532426	.	+	.	ID=evm.model.contig_63.34.exon1;Parent=evm.model.contig_63.34
contig_63	EVM	CDS	532213	532426	.	+	0	ID=cds.evm.model.contig_63.34;Parent=evm.model.contig_63.34
contig_63	EVM	exon	532750	532952	.	+	.	ID=evm.model.contig_63.34.exon2;Parent=evm.model.contig_63.34
contig_63	EVM	CDS	532750	532952	.	+	2	ID=cds.evm.model.contig_63.34;Parent=evm.model.contig_63.34
contig_63	EVM	exon	533029	533358	.	+	.	ID=evm.model.contig_63.34.exon3;Parent=evm.model.contig_63.34
contig_63	EVM	CDS	533029	533358	.	+	0	ID=cds.evm.model.contig_63.34;Parent=evm.model.contig_63.34
contig_63	EVM	gene	534043	536804	.	-	.	ID=evm.TU.contig_63.35;
contig_63	EVM	mRNA	534043	536804	.	-	.	ID=evm.model.contig_63.35;Parent=evm.TU.contig_63.35;
contig_63	EVM	exon	536686	536804	.	-	.	ID=evm.model.contig_63.35.exon1;Parent=evm.model.contig_63.35
contig_63	EVM	CDS	536686	536804	.	-	0	ID=cds.evm.model.contig_63.35;Parent=evm.model.contig_63.35
contig_63	EVM	exon	536098	536596	.	-	.	ID=evm.model.contig_63.35.exon2;Parent=evm.model.contig_63.35
contig_63	EVM	CDS	536098	536596	.	-	1	ID=cds.evm.model.contig_63.35;Parent=evm.model.contig_63.35
contig_63	EVM	exon	535839	536018	.	-	.	ID=evm.model.contig_63.35.exon3;Parent=evm.model.contig_63.35
contig_63	EVM	CDS	535839	536018	.	-	0	ID=cds.evm.model.contig_63.35;Parent=evm.model.contig_63.35
contig_63	EVM	exon	535511	535729	.	-	.	ID=evm.model.contig_63.35.exon4;Parent=evm.model.contig_63.35
contig_63	EVM	CDS	535511	535729	.	-	0	ID=cds.evm.model.contig_63.35;Parent=evm.model.contig_63.35
contig_63	EVM	exon	535261	535431	.	-	.	ID=evm.model.contig_63.35.exon5;Parent=evm.model.contig_63.35
contig_63	EVM	CDS	535261	535431	.	-	0	ID=cds.evm.model.contig_63.35;Parent=evm.model.contig_63.35
contig_63	EVM	exon	534244	535188	.	-	.	ID=evm.model.contig_63.35.exon6;Parent=evm.model.contig_63.35
contig_63	EVM	CDS	534244	535188	.	-	0	ID=cds.evm.model.contig_63.35;Parent=evm.model.contig_63.35
contig_63	EVM	exon	534043	534174	.	-	.	ID=evm.model.contig_63.35.exon7;Parent=evm.model.contig_63.35
contig_63	EVM	CDS	534043	534174	.	-	0	ID=cds.evm.model.contig_63.35;Parent=evm.model.contig_63.35
contig_63	EVM	gene	538499	539468	.	+	.	ID=evm.TU.contig_63.36;
contig_63	EVM	mRNA	538499	539468	.	+	.	ID=evm.model.contig_63.36;Parent=evm.TU.contig_63.36;
contig_63	EVM	exon	538499	538501	.	+	.	ID=evm.model.contig_63.36.exon1;Parent=evm.model.contig_63.36
contig_63	EVM	CDS	538499	538501	.	+	0	ID=cds.evm.model.contig_63.36;Parent=evm.model.contig_63.36
contig_63	EVM	exon	538784	539349	.	+	.	ID=evm.model.contig_63.36.exon2;Parent=evm.model.contig_63.36
contig_63	EVM	CDS	538784	539349	.	+	0	ID=cds.evm.model.contig_63.36;Parent=evm.model.contig_63.36
contig_63	EVM	exon	539420	539468	.	+	.	ID=evm.model.contig_63.36.exon3;Parent=evm.model.contig_63.36
contig_63	EVM	CDS	539420	539468	.	+	1	ID=cds.evm.model.contig_63.36;Parent=evm.model.contig_63.36
contig_63	EVM	gene	539777	540582	.	+	.	ID=evm.TU.contig_63.37;
contig_63	EVM	mRNA	539777	540582	.	+	.	ID=evm.model.contig_63.37;Parent=evm.TU.contig_63.37;
contig_63	EVM	exon	539777	539831	.	+	.	ID=evm.model.contig_63.37.exon1;Parent=evm.model.contig_63.37
contig_63	EVM	CDS	539777	539831	.	+	0	ID=cds.evm.model.contig_63.37;Parent=evm.model.contig_63.37
contig_63	EVM	exon	539930	540582	.	+	.	ID=evm.model.contig_63.37.exon2;Parent=evm.model.contig_63.37
contig_63	EVM	CDS	539930	540582	.	+	2	ID=cds.evm.model.contig_63.37;Parent=evm.model.contig_63.37
contig_63	EVM	gene	541411	552766	.	-	.	ID=evm.TU.contig_63.38;
contig_63	EVM	mRNA	541411	552766	.	-	.	ID=evm.model.contig_63.38;Parent=evm.TU.contig_63.38;
contig_63	EVM	exon	552685	552766	.	-	.	ID=evm.model.contig_63.38.exon1;Parent=evm.model.contig_63.38
contig_63	EVM	CDS	552685	552766	.	-	0	ID=cds.evm.model.contig_63.38;Parent=evm.model.contig_63.38
contig_63	EVM	exon	552460	552592	.	-	.	ID=evm.model.contig_63.38.exon2;Parent=evm.model.contig_63.38
contig_63	EVM	CDS	552460	552592	.	-	2	ID=cds.evm.model.contig_63.38;Parent=evm.model.contig_63.38
contig_63	EVM	exon	549994	550075	.	-	.	ID=evm.model.contig_63.38.exon3;Parent=evm.model.contig_63.38
contig_63	EVM	CDS	549994	550075	.	-	1	ID=cds.evm.model.contig_63.38;Parent=evm.model.contig_63.38
contig_63	EVM	exon	545905	546017	.	-	.	ID=evm.model.contig_63.38.exon4;Parent=evm.model.contig_63.38
contig_63	EVM	CDS	545905	546017	.	-	0	ID=cds.evm.model.contig_63.38;Parent=evm.model.contig_63.38
contig_63	EVM	exon	542815	543128	.	-	.	ID=evm.model.contig_63.38.exon5;Parent=evm.model.contig_63.38
contig_63	EVM	CDS	542815	543128	.	-	1	ID=cds.evm.model.contig_63.38;Parent=evm.model.contig_63.38
contig_63	EVM	exon	541411	542702	.	-	.	ID=evm.model.contig_63.38.exon6;Parent=evm.model.contig_63.38
contig_63	EVM	CDS	541411	542702	.	-	2	ID=cds.evm.model.contig_63.38;Parent=evm.model.contig_63.38
contig_63	EVM	gene	564512	570841	.	+	.	ID=evm.TU.contig_63.39;
contig_63	EVM	mRNA	564512	570841	.	+	.	ID=evm.model.contig_63.39;Parent=evm.TU.contig_63.39;
contig_63	EVM	exon	564512	564589	.	+	.	ID=evm.model.contig_63.39.exon1;Parent=evm.model.contig_63.39
contig_63	EVM	CDS	564512	564589	.	+	0	ID=cds.evm.model.contig_63.39;Parent=evm.model.contig_63.39
contig_63	EVM	exon	566714	566970	.	+	.	ID=evm.model.contig_63.39.exon2;Parent=evm.model.contig_63.39
contig_63	EVM	CDS	566714	566970	.	+	0	ID=cds.evm.model.contig_63.39;Parent=evm.model.contig_63.39
contig_63	EVM	exon	567393	567539	.	+	.	ID=evm.model.contig_63.39.exon3;Parent=evm.model.contig_63.39
contig_63	EVM	CDS	567393	567539	.	+	1	ID=cds.evm.model.contig_63.39;Parent=evm.model.contig_63.39
contig_63	EVM	exon	567686	567827	.	+	.	ID=evm.model.contig_63.39.exon4;Parent=evm.model.contig_63.39
contig_63	EVM	CDS	567686	567827	.	+	1	ID=cds.evm.model.contig_63.39;Parent=evm.model.contig_63.39
contig_63	EVM	exon	567985	568135	.	+	.	ID=evm.model.contig_63.39.exon5;Parent=evm.model.contig_63.39
contig_63	EVM	CDS	567985	568135	.	+	0	ID=cds.evm.model.contig_63.39;Parent=evm.model.contig_63.39
contig_63	EVM	exon	568216	568445	.	+	.	ID=evm.model.contig_63.39.exon6;Parent=evm.model.contig_63.39
contig_63	EVM	CDS	568216	568445	.	+	2	ID=cds.evm.model.contig_63.39;Parent=evm.model.contig_63.39
contig_63	EVM	exon	568818	569000	.	+	.	ID=evm.model.contig_63.39.exon7;Parent=evm.model.contig_63.39
contig_63	EVM	CDS	568818	569000	.	+	0	ID=cds.evm.model.contig_63.39;Parent=evm.model.contig_63.39
contig_63	EVM	exon	569071	569502	.	+	.	ID=evm.model.contig_63.39.exon8;Parent=evm.model.contig_63.39
contig_63	EVM	CDS	569071	569502	.	+	0	ID=cds.evm.model.contig_63.39;Parent=evm.model.contig_63.39
contig_63	EVM	exon	569581	569679	.	+	.	ID=evm.model.contig_63.39.exon9;Parent=evm.model.contig_63.39
contig_63	EVM	CDS	569581	569679	.	+	0	ID=cds.evm.model.contig_63.39;Parent=evm.model.contig_63.39
contig_63	EVM	exon	570671	570841	.	+	.	ID=evm.model.contig_63.39.exon10;Parent=evm.model.contig_63.39
contig_63	EVM	CDS	570671	570841	.	+	0	ID=cds.evm.model.contig_63.39;Parent=evm.model.contig_63.39
contig_63	EVM	gene	573985	581186	.	-	.	ID=evm.TU.contig_63.40;
contig_63	EVM	mRNA	573985	581186	.	-	.	ID=evm.model.contig_63.40;Parent=evm.TU.contig_63.40;
contig_63	EVM	exon	580901	581186	.	-	.	ID=evm.model.contig_63.40.exon1;Parent=evm.model.contig_63.40
contig_63	EVM	CDS	580901	581186	.	-	0	ID=cds.evm.model.contig_63.40;Parent=evm.model.contig_63.40
contig_63	EVM	exon	580193	580404	.	-	.	ID=evm.model.contig_63.40.exon2;Parent=evm.model.contig_63.40
contig_63	EVM	CDS	580193	580404	.	-	2	ID=cds.evm.model.contig_63.40;Parent=evm.model.contig_63.40
contig_63	EVM	exon	578676	579196	.	-	.	ID=evm.model.contig_63.40.exon3;Parent=evm.model.contig_63.40
contig_63	EVM	CDS	578676	579196	.	-	0	ID=cds.evm.model.contig_63.40;Parent=evm.model.contig_63.40
contig_63	EVM	exon	577872	578106	.	-	.	ID=evm.model.contig_63.40.exon4;Parent=evm.model.contig_63.40
contig_63	EVM	CDS	577872	578106	.	-	1	ID=cds.evm.model.contig_63.40;Parent=evm.model.contig_63.40
contig_63	EVM	exon	577621	577783	.	-	.	ID=evm.model.contig_63.40.exon5;Parent=evm.model.contig_63.40
contig_63	EVM	CDS	577621	577783	.	-	0	ID=cds.evm.model.contig_63.40;Parent=evm.model.contig_63.40
contig_63	EVM	exon	577013	577243	.	-	.	ID=evm.model.contig_63.40.exon6;Parent=evm.model.contig_63.40
contig_63	EVM	CDS	577013	577243	.	-	2	ID=cds.evm.model.contig_63.40;Parent=evm.model.contig_63.40
contig_63	EVM	exon	576287	576510	.	-	.	ID=evm.model.contig_63.40.exon7;Parent=evm.model.contig_63.40
contig_63	EVM	CDS	576287	576510	.	-	2	ID=cds.evm.model.contig_63.40;Parent=evm.model.contig_63.40
contig_63	EVM	exon	575726	575917	.	-	.	ID=evm.model.contig_63.40.exon8;Parent=evm.model.contig_63.40
contig_63	EVM	CDS	575726	575917	.	-	0	ID=cds.evm.model.contig_63.40;Parent=evm.model.contig_63.40
contig_63	EVM	exon	575450	575592	.	-	.	ID=evm.model.contig_63.40.exon9;Parent=evm.model.contig_63.40
contig_63	EVM	CDS	575450	575592	.	-	0	ID=cds.evm.model.contig_63.40;Parent=evm.model.contig_63.40
contig_63	EVM	exon	574884	575052	.	-	.	ID=evm.model.contig_63.40.exon10;Parent=evm.model.contig_63.40
contig_63	EVM	CDS	574884	575052	.	-	1	ID=cds.evm.model.contig_63.40;Parent=evm.model.contig_63.40
contig_63	EVM	exon	574288	574515	.	-	.	ID=evm.model.contig_63.40.exon11;Parent=evm.model.contig_63.40
contig_63	EVM	CDS	574288	574515	.	-	0	ID=cds.evm.model.contig_63.40;Parent=evm.model.contig_63.40
contig_63	EVM	exon	573985	574158	.	-	.	ID=evm.model.contig_63.40.exon12;Parent=evm.model.contig_63.40
contig_63	EVM	CDS	573985	574158	.	-	0	ID=cds.evm.model.contig_63.40;Parent=evm.model.contig_63.40
contig_63	EVM	gene	605191	608241	.	-	.	ID=evm.TU.contig_63.41;
contig_63	EVM	mRNA	605191	608241	.	-	.	ID=evm.model.contig_63.41;Parent=evm.TU.contig_63.41;
contig_63	EVM	exon	607912	608241	.	-	.	ID=evm.model.contig_63.41.exon1;Parent=evm.model.contig_63.41
contig_63	EVM	CDS	607912	608241	.	-	0	ID=cds.evm.model.contig_63.41;Parent=evm.model.contig_63.41
contig_63	EVM	exon	605191	606045	.	-	.	ID=evm.model.contig_63.41.exon2;Parent=evm.model.contig_63.41
contig_63	EVM	CDS	605191	606045	.	-	0	ID=cds.evm.model.contig_63.41;Parent=evm.model.contig_63.41
contig_63	EVM	gene	619768	623005	.	-	.	ID=evm.TU.contig_63.42;
contig_63	EVM	mRNA	619768	623005	.	-	.	ID=evm.model.contig_63.42;Parent=evm.TU.contig_63.42;
contig_63	EVM	exon	622690	623005	.	-	.	ID=evm.model.contig_63.42.exon1;Parent=evm.model.contig_63.42
contig_63	EVM	CDS	622690	623005	.	-	0	ID=cds.evm.model.contig_63.42;Parent=evm.model.contig_63.42
contig_63	EVM	exon	621987	622149	.	-	.	ID=evm.model.contig_63.42.exon2;Parent=evm.model.contig_63.42
contig_63	EVM	CDS	621987	622149	.	-	2	ID=cds.evm.model.contig_63.42;Parent=evm.model.contig_63.42
contig_63	EVM	exon	620092	620249	.	-	.	ID=evm.model.contig_63.42.exon3;Parent=evm.model.contig_63.42
contig_63	EVM	CDS	620092	620249	.	-	1	ID=cds.evm.model.contig_63.42;Parent=evm.model.contig_63.42
contig_63	EVM	exon	619768	619814	.	-	.	ID=evm.model.contig_63.42.exon4;Parent=evm.model.contig_63.42
contig_63	EVM	CDS	619768	619814	.	-	2	ID=cds.evm.model.contig_63.42;Parent=evm.model.contig_63.42
contig_63	EVM	gene	630876	636410	.	+	.	ID=evm.TU.contig_63.43;
contig_63	EVM	mRNA	630876	636410	.	+	.	ID=evm.model.contig_63.43;Parent=evm.TU.contig_63.43;
contig_63	EVM	exon	630876	631125	.	+	.	ID=evm.model.contig_63.43.exon1;Parent=evm.model.contig_63.43
contig_63	EVM	CDS	630876	631125	.	+	0	ID=cds.evm.model.contig_63.43;Parent=evm.model.contig_63.43
contig_63	EVM	exon	633031	633110	.	+	.	ID=evm.model.contig_63.43.exon2;Parent=evm.model.contig_63.43
contig_63	EVM	CDS	633031	633110	.	+	2	ID=cds.evm.model.contig_63.43;Parent=evm.model.contig_63.43
contig_63	EVM	exon	633197	633248	.	+	.	ID=evm.model.contig_63.43.exon3;Parent=evm.model.contig_63.43
contig_63	EVM	CDS	633197	633248	.	+	0	ID=cds.evm.model.contig_63.43;Parent=evm.model.contig_63.43
contig_63	EVM	exon	636292	636410	.	+	.	ID=evm.model.contig_63.43.exon4;Parent=evm.model.contig_63.43
contig_63	EVM	CDS	636292	636410	.	+	2	ID=cds.evm.model.contig_63.43;Parent=evm.model.contig_63.43
contig_63	EVM	gene	639152	639883	.	+	.	ID=evm.TU.contig_63.44;
contig_63	EVM	mRNA	639152	639883	.	+	.	ID=evm.model.contig_63.44;Parent=evm.TU.contig_63.44;
contig_63	EVM	exon	639152	639501	.	+	.	ID=evm.model.contig_63.44.exon1;Parent=evm.model.contig_63.44
contig_63	EVM	CDS	639152	639501	.	+	0	ID=cds.evm.model.contig_63.44;Parent=evm.model.contig_63.44
contig_63	EVM	exon	639721	639883	.	+	.	ID=evm.model.contig_63.44.exon2;Parent=evm.model.contig_63.44
contig_63	EVM	CDS	639721	639883	.	+	1	ID=cds.evm.model.contig_63.44;Parent=evm.model.contig_63.44
contig_63	EVM	gene	643086	644512	.	+	.	ID=evm.TU.contig_63.45;
contig_63	EVM	mRNA	643086	644512	.	+	.	ID=evm.model.contig_63.45;Parent=evm.TU.contig_63.45;
contig_63	EVM	exon	643086	643137	.	+	.	ID=evm.model.contig_63.45.exon1;Parent=evm.model.contig_63.45
contig_63	EVM	CDS	643086	643137	.	+	0	ID=cds.evm.model.contig_63.45;Parent=evm.model.contig_63.45
contig_63	EVM	exon	644307	644512	.	+	.	ID=evm.model.contig_63.45.exon2;Parent=evm.model.contig_63.45
contig_63	EVM	CDS	644307	644512	.	+	2	ID=cds.evm.model.contig_63.45;Parent=evm.model.contig_63.45
contig_63	EVM	gene	647606	648622	.	+	.	ID=evm.TU.contig_63.46;
contig_63	EVM	mRNA	647606	648622	.	+	.	ID=evm.model.contig_63.46;Parent=evm.TU.contig_63.46;
contig_63	EVM	exon	647606	647614	.	+	.	ID=evm.model.contig_63.46.exon1;Parent=evm.model.contig_63.46
contig_63	EVM	CDS	647606	647614	.	+	0	ID=cds.evm.model.contig_63.46;Parent=evm.model.contig_63.46
contig_63	EVM	exon	647878	648018	.	+	.	ID=evm.model.contig_63.46.exon2;Parent=evm.model.contig_63.46
contig_63	EVM	CDS	647878	648018	.	+	0	ID=cds.evm.model.contig_63.46;Parent=evm.model.contig_63.46
contig_63	EVM	exon	648219	648340	.	+	.	ID=evm.model.contig_63.46.exon3;Parent=evm.model.contig_63.46
contig_63	EVM	CDS	648219	648340	.	+	0	ID=cds.evm.model.contig_63.46;Parent=evm.model.contig_63.46
contig_63	EVM	exon	648475	648622	.	+	.	ID=evm.model.contig_63.46.exon4;Parent=evm.model.contig_63.46
contig_63	EVM	CDS	648475	648622	.	+	1	ID=cds.evm.model.contig_63.46;Parent=evm.model.contig_63.46
contig_63	EVM	gene	649644	650826	.	+	.	ID=evm.TU.contig_63.47;
contig_63	EVM	mRNA	649644	650826	.	+	.	ID=evm.model.contig_63.47;Parent=evm.TU.contig_63.47;
contig_63	EVM	exon	649644	649733	.	+	.	ID=evm.model.contig_63.47.exon1;Parent=evm.model.contig_63.47
contig_63	EVM	CDS	649644	649733	.	+	0	ID=cds.evm.model.contig_63.47;Parent=evm.model.contig_63.47
contig_63	EVM	exon	650480	650677	.	+	.	ID=evm.model.contig_63.47.exon2;Parent=evm.model.contig_63.47
contig_63	EVM	CDS	650480	650677	.	+	0	ID=cds.evm.model.contig_63.47;Parent=evm.model.contig_63.47
contig_63	EVM	exon	650761	650826	.	+	.	ID=evm.model.contig_63.47.exon3;Parent=evm.model.contig_63.47
contig_63	EVM	CDS	650761	650826	.	+	0	ID=cds.evm.model.contig_63.47;Parent=evm.model.contig_63.47
contig_63	EVM	gene	651690	653961	.	+	.	ID=evm.TU.contig_63.48;
contig_63	EVM	mRNA	651690	653961	.	+	.	ID=evm.model.contig_63.48;Parent=evm.TU.contig_63.48;
contig_63	EVM	exon	651690	651828	.	+	.	ID=evm.model.contig_63.48.exon1;Parent=evm.model.contig_63.48
contig_63	EVM	CDS	651690	651828	.	+	0	ID=cds.evm.model.contig_63.48;Parent=evm.model.contig_63.48
contig_63	EVM	exon	651889	652174	.	+	.	ID=evm.model.contig_63.48.exon2;Parent=evm.model.contig_63.48
contig_63	EVM	CDS	651889	652174	.	+	2	ID=cds.evm.model.contig_63.48;Parent=evm.model.contig_63.48
contig_63	EVM	exon	652240	652397	.	+	.	ID=evm.model.contig_63.48.exon3;Parent=evm.model.contig_63.48
contig_63	EVM	CDS	652240	652397	.	+	1	ID=cds.evm.model.contig_63.48;Parent=evm.model.contig_63.48
contig_63	EVM	exon	652465	652576	.	+	.	ID=evm.model.contig_63.48.exon4;Parent=evm.model.contig_63.48
contig_63	EVM	CDS	652465	652576	.	+	2	ID=cds.evm.model.contig_63.48;Parent=evm.model.contig_63.48
contig_63	EVM	exon	652653	652858	.	+	.	ID=evm.model.contig_63.48.exon5;Parent=evm.model.contig_63.48
contig_63	EVM	CDS	652653	652858	.	+	1	ID=cds.evm.model.contig_63.48;Parent=evm.model.contig_63.48
contig_63	EVM	exon	652942	653073	.	+	.	ID=evm.model.contig_63.48.exon6;Parent=evm.model.contig_63.48
contig_63	EVM	CDS	652942	653073	.	+	2	ID=cds.evm.model.contig_63.48;Parent=evm.model.contig_63.48
contig_63	EVM	exon	653154	653249	.	+	.	ID=evm.model.contig_63.48.exon7;Parent=evm.model.contig_63.48
contig_63	EVM	CDS	653154	653249	.	+	2	ID=cds.evm.model.contig_63.48;Parent=evm.model.contig_63.48
contig_63	EVM	exon	653316	653404	.	+	.	ID=evm.model.contig_63.48.exon8;Parent=evm.model.contig_63.48
contig_63	EVM	CDS	653316	653404	.	+	2	ID=cds.evm.model.contig_63.48;Parent=evm.model.contig_63.48
contig_63	EVM	exon	653485	653574	.	+	.	ID=evm.model.contig_63.48.exon9;Parent=evm.model.contig_63.48
contig_63	EVM	CDS	653485	653574	.	+	0	ID=cds.evm.model.contig_63.48;Parent=evm.model.contig_63.48
contig_63	EVM	exon	653649	653736	.	+	.	ID=evm.model.contig_63.48.exon10;Parent=evm.model.contig_63.48
contig_63	EVM	CDS	653649	653736	.	+	0	ID=cds.evm.model.contig_63.48;Parent=evm.model.contig_63.48
contig_63	EVM	exon	653801	653961	.	+	.	ID=evm.model.contig_63.48.exon11;Parent=evm.model.contig_63.48
contig_63	EVM	CDS	653801	653961	.	+	2	ID=cds.evm.model.contig_63.48;Parent=evm.model.contig_63.48
contig_63	EVM	gene	654793	656436	.	-	.	ID=evm.TU.contig_63.49;
contig_63	EVM	mRNA	654793	656436	.	-	.	ID=evm.model.contig_63.49;Parent=evm.TU.contig_63.49;
contig_63	EVM	exon	656239	656436	.	-	.	ID=evm.model.contig_63.49.exon1;Parent=evm.model.contig_63.49
contig_63	EVM	CDS	656239	656436	.	-	0	ID=cds.evm.model.contig_63.49;Parent=evm.model.contig_63.49
contig_63	EVM	exon	655831	656157	.	-	.	ID=evm.model.contig_63.49.exon2;Parent=evm.model.contig_63.49
contig_63	EVM	CDS	655831	656157	.	-	0	ID=cds.evm.model.contig_63.49;Parent=evm.model.contig_63.49
contig_63	EVM	exon	655261	655758	.	-	.	ID=evm.model.contig_63.49.exon3;Parent=evm.model.contig_63.49
contig_63	EVM	CDS	655261	655758	.	-	0	ID=cds.evm.model.contig_63.49;Parent=evm.model.contig_63.49
contig_63	EVM	exon	655041	655193	.	-	.	ID=evm.model.contig_63.49.exon4;Parent=evm.model.contig_63.49
contig_63	EVM	CDS	655041	655193	.	-	0	ID=cds.evm.model.contig_63.49;Parent=evm.model.contig_63.49
contig_63	EVM	exon	654793	654954	.	-	.	ID=evm.model.contig_63.49.exon5;Parent=evm.model.contig_63.49
contig_63	EVM	CDS	654793	654954	.	-	0	ID=cds.evm.model.contig_63.49;Parent=evm.model.contig_63.49
contig_63	EVM	gene	656903	658365	.	+	.	ID=evm.TU.contig_63.50;
contig_63	EVM	mRNA	656903	658365	.	+	.	ID=evm.model.contig_63.50;Parent=evm.TU.contig_63.50;
contig_63	EVM	exon	656903	657014	.	+	.	ID=evm.model.contig_63.50.exon1;Parent=evm.model.contig_63.50
contig_63	EVM	CDS	656903	657014	.	+	0	ID=cds.evm.model.contig_63.50;Parent=evm.model.contig_63.50
contig_63	EVM	exon	657160	657233	.	+	.	ID=evm.model.contig_63.50.exon2;Parent=evm.model.contig_63.50
contig_63	EVM	CDS	657160	657233	.	+	2	ID=cds.evm.model.contig_63.50;Parent=evm.model.contig_63.50
contig_63	EVM	exon	657350	657556	.	+	.	ID=evm.model.contig_63.50.exon3;Parent=evm.model.contig_63.50
contig_63	EVM	CDS	657350	657556	.	+	0	ID=cds.evm.model.contig_63.50;Parent=evm.model.contig_63.50
contig_63	EVM	exon	657625	657841	.	+	.	ID=evm.model.contig_63.50.exon4;Parent=evm.model.contig_63.50
contig_63	EVM	CDS	657625	657841	.	+	0	ID=cds.evm.model.contig_63.50;Parent=evm.model.contig_63.50
contig_63	EVM	exon	657916	658108	.	+	.	ID=evm.model.contig_63.50.exon5;Parent=evm.model.contig_63.50
contig_63	EVM	CDS	657916	658108	.	+	2	ID=cds.evm.model.contig_63.50;Parent=evm.model.contig_63.50
contig_63	EVM	exon	658188	658365	.	+	.	ID=evm.model.contig_63.50.exon6;Parent=evm.model.contig_63.50
contig_63	EVM	CDS	658188	658365	.	+	1	ID=cds.evm.model.contig_63.50;Parent=evm.model.contig_63.50
contig_63	EVM	gene	666087	670291	.	+	.	ID=evm.TU.contig_63.51;
contig_63	EVM	mRNA	666087	670291	.	+	.	ID=evm.model.contig_63.51;Parent=evm.TU.contig_63.51;
contig_63	EVM	exon	666087	666374	.	+	.	ID=evm.model.contig_63.51.exon1;Parent=evm.model.contig_63.51
contig_63	EVM	CDS	666087	666374	.	+	0	ID=cds.evm.model.contig_63.51;Parent=evm.model.contig_63.51
contig_63	EVM	exon	667939	668086	.	+	.	ID=evm.model.contig_63.51.exon2;Parent=evm.model.contig_63.51
contig_63	EVM	CDS	667939	668086	.	+	0	ID=cds.evm.model.contig_63.51;Parent=evm.model.contig_63.51
contig_63	EVM	exon	668173	668353	.	+	.	ID=evm.model.contig_63.51.exon3;Parent=evm.model.contig_63.51
contig_63	EVM	CDS	668173	668353	.	+	2	ID=cds.evm.model.contig_63.51;Parent=evm.model.contig_63.51
contig_63	EVM	exon	668440	668761	.	+	.	ID=evm.model.contig_63.51.exon4;Parent=evm.model.contig_63.51
contig_63	EVM	CDS	668440	668761	.	+	1	ID=cds.evm.model.contig_63.51;Parent=evm.model.contig_63.51
contig_63	EVM	exon	668849	669007	.	+	.	ID=evm.model.contig_63.51.exon5;Parent=evm.model.contig_63.51
contig_63	EVM	CDS	668849	669007	.	+	0	ID=cds.evm.model.contig_63.51;Parent=evm.model.contig_63.51
contig_63	EVM	exon	669079	669167	.	+	.	ID=evm.model.contig_63.51.exon6;Parent=evm.model.contig_63.51
contig_63	EVM	CDS	669079	669167	.	+	0	ID=cds.evm.model.contig_63.51;Parent=evm.model.contig_63.51
contig_63	EVM	exon	669231	669395	.	+	.	ID=evm.model.contig_63.51.exon7;Parent=evm.model.contig_63.51
contig_63	EVM	CDS	669231	669395	.	+	1	ID=cds.evm.model.contig_63.51;Parent=evm.model.contig_63.51
contig_63	EVM	exon	669464	669583	.	+	.	ID=evm.model.contig_63.51.exon8;Parent=evm.model.contig_63.51
contig_63	EVM	CDS	669464	669583	.	+	1	ID=cds.evm.model.contig_63.51;Parent=evm.model.contig_63.51
contig_63	EVM	exon	669661	670044	.	+	.	ID=evm.model.contig_63.51.exon9;Parent=evm.model.contig_63.51
contig_63	EVM	CDS	669661	670044	.	+	1	ID=cds.evm.model.contig_63.51;Parent=evm.model.contig_63.51
contig_63	EVM	exon	670111	670291	.	+	.	ID=evm.model.contig_63.51.exon10;Parent=evm.model.contig_63.51
contig_63	EVM	CDS	670111	670291	.	+	1	ID=cds.evm.model.contig_63.51;Parent=evm.model.contig_63.51
contig_63	EVM	gene	683176	684375	.	+	.	ID=evm.TU.contig_63.52;
contig_63	EVM	mRNA	683176	684375	.	+	.	ID=evm.model.contig_63.52;Parent=evm.TU.contig_63.52;
contig_63	EVM	exon	683176	683247	.	+	.	ID=evm.model.contig_63.52.exon1;Parent=evm.model.contig_63.52
contig_63	EVM	CDS	683176	683247	.	+	0	ID=cds.evm.model.contig_63.52;Parent=evm.model.contig_63.52
contig_63	EVM	exon	683553	683652	.	+	.	ID=evm.model.contig_63.52.exon2;Parent=evm.model.contig_63.52
contig_63	EVM	CDS	683553	683652	.	+	0	ID=cds.evm.model.contig_63.52;Parent=evm.model.contig_63.52
contig_63	EVM	exon	683715	683930	.	+	.	ID=evm.model.contig_63.52.exon3;Parent=evm.model.contig_63.52
contig_63	EVM	CDS	683715	683930	.	+	2	ID=cds.evm.model.contig_63.52;Parent=evm.model.contig_63.52
contig_63	EVM	exon	684002	684081	.	+	.	ID=evm.model.contig_63.52.exon4;Parent=evm.model.contig_63.52
contig_63	EVM	CDS	684002	684081	.	+	2	ID=cds.evm.model.contig_63.52;Parent=evm.model.contig_63.52
contig_63	EVM	exon	684139	684375	.	+	.	ID=evm.model.contig_63.52.exon5;Parent=evm.model.contig_63.52
contig_63	EVM	CDS	684139	684375	.	+	0	ID=cds.evm.model.contig_63.52;Parent=evm.model.contig_63.52
contig_63	EVM	gene	684683	686137	.	-	.	ID=evm.TU.contig_63.53;
contig_63	EVM	mRNA	684683	686137	.	-	.	ID=evm.model.contig_63.53;Parent=evm.TU.contig_63.53;
contig_63	EVM	exon	686041	686137	.	-	.	ID=evm.model.contig_63.53.exon1;Parent=evm.model.contig_63.53
contig_63	EVM	CDS	686041	686137	.	-	0	ID=cds.evm.model.contig_63.53;Parent=evm.model.contig_63.53
contig_63	EVM	exon	685354	685728	.	-	.	ID=evm.model.contig_63.53.exon2;Parent=evm.model.contig_63.53
contig_63	EVM	CDS	685354	685728	.	-	2	ID=cds.evm.model.contig_63.53;Parent=evm.model.contig_63.53
contig_63	EVM	exon	684901	685265	.	-	.	ID=evm.model.contig_63.53.exon3;Parent=evm.model.contig_63.53
contig_63	EVM	CDS	684901	685265	.	-	2	ID=cds.evm.model.contig_63.53;Parent=evm.model.contig_63.53
contig_63	EVM	exon	684683	684814	.	-	.	ID=evm.model.contig_63.53.exon4;Parent=evm.model.contig_63.53
contig_63	EVM	CDS	684683	684814	.	-	0	ID=cds.evm.model.contig_63.53;Parent=evm.model.contig_63.53
contig_63	EVM	gene	687717	692522	.	+	.	ID=evm.TU.contig_63.54;
contig_63	EVM	mRNA	687717	692522	.	+	.	ID=evm.model.contig_63.54;Parent=evm.TU.contig_63.54;
contig_63	EVM	exon	687717	687869	.	+	.	ID=evm.model.contig_63.54.exon1;Parent=evm.model.contig_63.54
contig_63	EVM	CDS	687717	687869	.	+	0	ID=cds.evm.model.contig_63.54;Parent=evm.model.contig_63.54
contig_63	EVM	exon	688688	688826	.	+	.	ID=evm.model.contig_63.54.exon2;Parent=evm.model.contig_63.54
contig_63	EVM	CDS	688688	688826	.	+	0	ID=cds.evm.model.contig_63.54;Parent=evm.model.contig_63.54
contig_63	EVM	exon	688911	689152	.	+	.	ID=evm.model.contig_63.54.exon3;Parent=evm.model.contig_63.54
contig_63	EVM	CDS	688911	689152	.	+	2	ID=cds.evm.model.contig_63.54;Parent=evm.model.contig_63.54
contig_63	EVM	exon	689276	689532	.	+	.	ID=evm.model.contig_63.54.exon4;Parent=evm.model.contig_63.54
contig_63	EVM	CDS	689276	689532	.	+	0	ID=cds.evm.model.contig_63.54;Parent=evm.model.contig_63.54
contig_63	EVM	exon	690129	690264	.	+	.	ID=evm.model.contig_63.54.exon5;Parent=evm.model.contig_63.54
contig_63	EVM	CDS	690129	690264	.	+	1	ID=cds.evm.model.contig_63.54;Parent=evm.model.contig_63.54
contig_63	EVM	exon	690348	690650	.	+	.	ID=evm.model.contig_63.54.exon6;Parent=evm.model.contig_63.54
contig_63	EVM	CDS	690348	690650	.	+	0	ID=cds.evm.model.contig_63.54;Parent=evm.model.contig_63.54
contig_63	EVM	exon	690911	691062	.	+	.	ID=evm.model.contig_63.54.exon7;Parent=evm.model.contig_63.54
contig_63	EVM	CDS	690911	691062	.	+	0	ID=cds.evm.model.contig_63.54;Parent=evm.model.contig_63.54
contig_63	EVM	exon	691139	691273	.	+	.	ID=evm.model.contig_63.54.exon8;Parent=evm.model.contig_63.54
contig_63	EVM	CDS	691139	691273	.	+	1	ID=cds.evm.model.contig_63.54;Parent=evm.model.contig_63.54
contig_63	EVM	exon	691347	692303	.	+	.	ID=evm.model.contig_63.54.exon9;Parent=evm.model.contig_63.54
contig_63	EVM	CDS	691347	692303	.	+	1	ID=cds.evm.model.contig_63.54;Parent=evm.model.contig_63.54
contig_63	EVM	exon	692405	692522	.	+	.	ID=evm.model.contig_63.54.exon10;Parent=evm.model.contig_63.54
contig_63	EVM	CDS	692405	692522	.	+	1	ID=cds.evm.model.contig_63.54;Parent=evm.model.contig_63.54
contig_63	EVM	gene	699119	702443	.	+	.	ID=evm.TU.contig_63.55;
contig_63	EVM	mRNA	699119	702443	.	+	.	ID=evm.model.contig_63.55;Parent=evm.TU.contig_63.55;
contig_63	EVM	exon	699119	699232	.	+	.	ID=evm.model.contig_63.55.exon1;Parent=evm.model.contig_63.55
contig_63	EVM	CDS	699119	699232	.	+	0	ID=cds.evm.model.contig_63.55;Parent=evm.model.contig_63.55
contig_63	EVM	exon	699363	700771	.	+	.	ID=evm.model.contig_63.55.exon2;Parent=evm.model.contig_63.55
contig_63	EVM	CDS	699363	700771	.	+	0	ID=cds.evm.model.contig_63.55;Parent=evm.model.contig_63.55
contig_63	EVM	exon	700854	700985	.	+	.	ID=evm.model.contig_63.55.exon3;Parent=evm.model.contig_63.55
contig_63	EVM	CDS	700854	700985	.	+	1	ID=cds.evm.model.contig_63.55;Parent=evm.model.contig_63.55
contig_63	EVM	exon	701050	701508	.	+	.	ID=evm.model.contig_63.55.exon4;Parent=evm.model.contig_63.55
contig_63	EVM	CDS	701050	701508	.	+	1	ID=cds.evm.model.contig_63.55;Parent=evm.model.contig_63.55
contig_63	EVM	exon	701596	702007	.	+	.	ID=evm.model.contig_63.55.exon5;Parent=evm.model.contig_63.55
contig_63	EVM	CDS	701596	702007	.	+	1	ID=cds.evm.model.contig_63.55;Parent=evm.model.contig_63.55
contig_63	EVM	exon	702084	702210	.	+	.	ID=evm.model.contig_63.55.exon6;Parent=evm.model.contig_63.55
contig_63	EVM	CDS	702084	702210	.	+	0	ID=cds.evm.model.contig_63.55;Parent=evm.model.contig_63.55
contig_63	EVM	exon	702361	702443	.	+	.	ID=evm.model.contig_63.55.exon7;Parent=evm.model.contig_63.55
contig_63	EVM	CDS	702361	702443	.	+	2	ID=cds.evm.model.contig_63.55;Parent=evm.model.contig_63.55
contig_63	EVM	gene	702497	703830	.	-	.	ID=evm.TU.contig_63.56;
contig_63	EVM	mRNA	702497	703830	.	-	.	ID=evm.model.contig_63.56;Parent=evm.TU.contig_63.56;
contig_63	EVM	exon	703588	703830	.	-	.	ID=evm.model.contig_63.56.exon1;Parent=evm.model.contig_63.56
contig_63	EVM	CDS	703588	703830	.	-	0	ID=cds.evm.model.contig_63.56;Parent=evm.model.contig_63.56
contig_63	EVM	exon	703294	703508	.	-	.	ID=evm.model.contig_63.56.exon2;Parent=evm.model.contig_63.56
contig_63	EVM	CDS	703294	703508	.	-	0	ID=cds.evm.model.contig_63.56;Parent=evm.model.contig_63.56
contig_63	EVM	exon	703075	703217	.	-	.	ID=evm.model.contig_63.56.exon3;Parent=evm.model.contig_63.56
contig_63	EVM	CDS	703075	703217	.	-	1	ID=cds.evm.model.contig_63.56;Parent=evm.model.contig_63.56
contig_63	EVM	exon	702810	702960	.	-	.	ID=evm.model.contig_63.56.exon4;Parent=evm.model.contig_63.56
contig_63	EVM	CDS	702810	702960	.	-	2	ID=cds.evm.model.contig_63.56;Parent=evm.model.contig_63.56
contig_63	EVM	exon	702497	702551	.	-	.	ID=evm.model.contig_63.56.exon5;Parent=evm.model.contig_63.56
contig_63	EVM	CDS	702497	702551	.	-	1	ID=cds.evm.model.contig_63.56;Parent=evm.model.contig_63.56
contig_63	EVM	gene	704100	705383	.	+	.	ID=evm.TU.contig_63.57;
contig_63	EVM	mRNA	704100	705383	.	+	.	ID=evm.model.contig_63.57;Parent=evm.TU.contig_63.57;
contig_63	EVM	exon	704100	704135	.	+	.	ID=evm.model.contig_63.57.exon1;Parent=evm.model.contig_63.57
contig_63	EVM	CDS	704100	704135	.	+	0	ID=cds.evm.model.contig_63.57;Parent=evm.model.contig_63.57
contig_63	EVM	exon	704211	704450	.	+	.	ID=evm.model.contig_63.57.exon2;Parent=evm.model.contig_63.57
contig_63	EVM	CDS	704211	704450	.	+	0	ID=cds.evm.model.contig_63.57;Parent=evm.model.contig_63.57
contig_63	EVM	exon	704518	704709	.	+	.	ID=evm.model.contig_63.57.exon3;Parent=evm.model.contig_63.57
contig_63	EVM	CDS	704518	704709	.	+	0	ID=cds.evm.model.contig_63.57;Parent=evm.model.contig_63.57
contig_63	EVM	exon	704799	704949	.	+	.	ID=evm.model.contig_63.57.exon4;Parent=evm.model.contig_63.57
contig_63	EVM	CDS	704799	704949	.	+	0	ID=cds.evm.model.contig_63.57;Parent=evm.model.contig_63.57
contig_63	EVM	exon	705013	705123	.	+	.	ID=evm.model.contig_63.57.exon5;Parent=evm.model.contig_63.57
contig_63	EVM	CDS	705013	705123	.	+	2	ID=cds.evm.model.contig_63.57;Parent=evm.model.contig_63.57
contig_63	EVM	exon	705193	705383	.	+	.	ID=evm.model.contig_63.57.exon6;Parent=evm.model.contig_63.57
contig_63	EVM	CDS	705193	705383	.	+	2	ID=cds.evm.model.contig_63.57;Parent=evm.model.contig_63.57
contig_63	EVM	gene	705505	706811	.	-	.	ID=evm.TU.contig_63.58;
contig_63	EVM	mRNA	705505	706811	.	-	.	ID=evm.model.contig_63.58;Parent=evm.TU.contig_63.58;
contig_63	EVM	exon	706681	706811	.	-	.	ID=evm.model.contig_63.58.exon1;Parent=evm.model.contig_63.58
contig_63	EVM	CDS	706681	706811	.	-	0	ID=cds.evm.model.contig_63.58;Parent=evm.model.contig_63.58
contig_63	EVM	exon	706207	706413	.	-	.	ID=evm.model.contig_63.58.exon2;Parent=evm.model.contig_63.58
contig_63	EVM	CDS	706207	706413	.	-	1	ID=cds.evm.model.contig_63.58;Parent=evm.model.contig_63.58
contig_63	EVM	exon	705962	706108	.	-	.	ID=evm.model.contig_63.58.exon3;Parent=evm.model.contig_63.58
contig_63	EVM	CDS	705962	706108	.	-	1	ID=cds.evm.model.contig_63.58;Parent=evm.model.contig_63.58
contig_63	EVM	exon	705702	705900	.	-	.	ID=evm.model.contig_63.58.exon4;Parent=evm.model.contig_63.58
contig_63	EVM	CDS	705702	705900	.	-	1	ID=cds.evm.model.contig_63.58;Parent=evm.model.contig_63.58
contig_63	EVM	exon	705505	705594	.	-	.	ID=evm.model.contig_63.58.exon5;Parent=evm.model.contig_63.58
contig_63	EVM	CDS	705505	705594	.	-	0	ID=cds.evm.model.contig_63.58;Parent=evm.model.contig_63.58
contig_63	EVM	gene	707691	712495	.	-	.	ID=evm.TU.contig_63.59;
contig_63	EVM	mRNA	707691	712495	.	-	.	ID=evm.model.contig_63.59;Parent=evm.TU.contig_63.59;
contig_63	EVM	exon	712477	712495	.	-	.	ID=evm.model.contig_63.59.exon1;Parent=evm.model.contig_63.59
contig_63	EVM	CDS	712477	712495	.	-	0	ID=cds.evm.model.contig_63.59;Parent=evm.model.contig_63.59
contig_63	EVM	exon	712099	712396	.	-	.	ID=evm.model.contig_63.59.exon2;Parent=evm.model.contig_63.59
contig_63	EVM	CDS	712099	712396	.	-	2	ID=cds.evm.model.contig_63.59;Parent=evm.model.contig_63.59
contig_63	EVM	exon	711759	712045	.	-	.	ID=evm.model.contig_63.59.exon3;Parent=evm.model.contig_63.59
contig_63	EVM	CDS	711759	712045	.	-	1	ID=cds.evm.model.contig_63.59;Parent=evm.model.contig_63.59
contig_63	EVM	exon	709494	709691	.	-	.	ID=evm.model.contig_63.59.exon4;Parent=evm.model.contig_63.59
contig_63	EVM	CDS	709494	709691	.	-	2	ID=cds.evm.model.contig_63.59;Parent=evm.model.contig_63.59
contig_63	EVM	exon	709255	709414	.	-	.	ID=evm.model.contig_63.59.exon5;Parent=evm.model.contig_63.59
contig_63	EVM	CDS	709255	709414	.	-	2	ID=cds.evm.model.contig_63.59;Parent=evm.model.contig_63.59
contig_63	EVM	exon	709079	709172	.	-	.	ID=evm.model.contig_63.59.exon6;Parent=evm.model.contig_63.59
contig_63	EVM	CDS	709079	709172	.	-	1	ID=cds.evm.model.contig_63.59;Parent=evm.model.contig_63.59
contig_63	EVM	exon	708798	709004	.	-	.	ID=evm.model.contig_63.59.exon7;Parent=evm.model.contig_63.59
contig_63	EVM	CDS	708798	709004	.	-	0	ID=cds.evm.model.contig_63.59;Parent=evm.model.contig_63.59
contig_63	EVM	exon	708301	708498	.	-	.	ID=evm.model.contig_63.59.exon8;Parent=evm.model.contig_63.59
contig_63	EVM	CDS	708301	708498	.	-	0	ID=cds.evm.model.contig_63.59;Parent=evm.model.contig_63.59
contig_63	EVM	exon	708071	708199	.	-	.	ID=evm.model.contig_63.59.exon9;Parent=evm.model.contig_63.59
contig_63	EVM	CDS	708071	708199	.	-	0	ID=cds.evm.model.contig_63.59;Parent=evm.model.contig_63.59
contig_63	EVM	exon	707691	708017	.	-	.	ID=evm.model.contig_63.59.exon10;Parent=evm.model.contig_63.59
contig_63	EVM	CDS	707691	708017	.	-	0	ID=cds.evm.model.contig_63.59;Parent=evm.model.contig_63.59
contig_63	EVM	gene	721983	725554	.	+	.	ID=evm.TU.contig_63.60;
contig_63	EVM	mRNA	721983	725554	.	+	.	ID=evm.model.contig_63.60;Parent=evm.TU.contig_63.60;
contig_63	EVM	exon	721983	722116	.	+	.	ID=evm.model.contig_63.60.exon1;Parent=evm.model.contig_63.60
contig_63	EVM	CDS	721983	722116	.	+	0	ID=cds.evm.model.contig_63.60;Parent=evm.model.contig_63.60
contig_63	EVM	exon	722201	722404	.	+	.	ID=evm.model.contig_63.60.exon2;Parent=evm.model.contig_63.60
contig_63	EVM	CDS	722201	722404	.	+	1	ID=cds.evm.model.contig_63.60;Parent=evm.model.contig_63.60
contig_63	EVM	exon	722489	722815	.	+	.	ID=evm.model.contig_63.60.exon3;Parent=evm.model.contig_63.60
contig_63	EVM	CDS	722489	722815	.	+	1	ID=cds.evm.model.contig_63.60;Parent=evm.model.contig_63.60
contig_63	EVM	exon	722994	723230	.	+	.	ID=evm.model.contig_63.60.exon4;Parent=evm.model.contig_63.60
contig_63	EVM	CDS	722994	723230	.	+	1	ID=cds.evm.model.contig_63.60;Parent=evm.model.contig_63.60
contig_63	EVM	exon	723311	723561	.	+	.	ID=evm.model.contig_63.60.exon5;Parent=evm.model.contig_63.60
contig_63	EVM	CDS	723311	723561	.	+	1	ID=cds.evm.model.contig_63.60;Parent=evm.model.contig_63.60
contig_63	EVM	exon	723635	724170	.	+	.	ID=evm.model.contig_63.60.exon6;Parent=evm.model.contig_63.60
contig_63	EVM	CDS	723635	724170	.	+	2	ID=cds.evm.model.contig_63.60;Parent=evm.model.contig_63.60
contig_63	EVM	exon	724253	724354	.	+	.	ID=evm.model.contig_63.60.exon7;Parent=evm.model.contig_63.60
contig_63	EVM	CDS	724253	724354	.	+	0	ID=cds.evm.model.contig_63.60;Parent=evm.model.contig_63.60
contig_63	EVM	exon	724427	724830	.	+	.	ID=evm.model.contig_63.60.exon8;Parent=evm.model.contig_63.60
contig_63	EVM	CDS	724427	724830	.	+	0	ID=cds.evm.model.contig_63.60;Parent=evm.model.contig_63.60
contig_63	EVM	exon	724914	725280	.	+	.	ID=evm.model.contig_63.60.exon9;Parent=evm.model.contig_63.60
contig_63	EVM	CDS	724914	725280	.	+	1	ID=cds.evm.model.contig_63.60;Parent=evm.model.contig_63.60
contig_63	EVM	exon	725360	725554	.	+	.	ID=evm.model.contig_63.60.exon10;Parent=evm.model.contig_63.60
contig_63	EVM	CDS	725360	725554	.	+	0	ID=cds.evm.model.contig_63.60;Parent=evm.model.contig_63.60
contig_63	EVM	gene	738075	738353	.	-	.	ID=evm.TU.contig_63.61;
contig_63	EVM	mRNA	738075	738353	.	-	.	ID=evm.model.contig_63.61;Parent=evm.TU.contig_63.61;
contig_63	EVM	exon	738075	738353	.	-	.	ID=evm.model.contig_63.61.exon1;Parent=evm.model.contig_63.61
contig_63	EVM	CDS	738075	738353	.	-	0	ID=cds.evm.model.contig_63.61;Parent=evm.model.contig_63.61
contig_63	EVM	gene	740769	745251	.	+	.	ID=evm.TU.contig_63.62;
contig_63	EVM	mRNA	740769	745251	.	+	.	ID=evm.model.contig_63.62;Parent=evm.TU.contig_63.62;
contig_63	EVM	exon	740769	740875	.	+	.	ID=evm.model.contig_63.62.exon1;Parent=evm.model.contig_63.62
contig_63	EVM	CDS	740769	740875	.	+	0	ID=cds.evm.model.contig_63.62;Parent=evm.model.contig_63.62
contig_63	EVM	exon	742211	742313	.	+	.	ID=evm.model.contig_63.62.exon2;Parent=evm.model.contig_63.62
contig_63	EVM	CDS	742211	742313	.	+	1	ID=cds.evm.model.contig_63.62;Parent=evm.model.contig_63.62
contig_63	EVM	exon	744395	744708	.	+	.	ID=evm.model.contig_63.62.exon3;Parent=evm.model.contig_63.62
contig_63	EVM	CDS	744395	744708	.	+	0	ID=cds.evm.model.contig_63.62;Parent=evm.model.contig_63.62
contig_63	EVM	exon	745140	745251	.	+	.	ID=evm.model.contig_63.62.exon4;Parent=evm.model.contig_63.62
contig_63	EVM	CDS	745140	745251	.	+	1	ID=cds.evm.model.contig_63.62;Parent=evm.model.contig_63.62
contig_63	EVM	gene	747620	747958	.	+	.	ID=evm.TU.contig_63.63;
contig_63	EVM	mRNA	747620	747958	.	+	.	ID=evm.model.contig_63.63;Parent=evm.TU.contig_63.63;
contig_63	EVM	exon	747620	747958	.	+	.	ID=evm.model.contig_63.63.exon1;Parent=evm.model.contig_63.63
contig_63	EVM	CDS	747620	747958	.	+	0	ID=cds.evm.model.contig_63.63;Parent=evm.model.contig_63.63
contig_63	EVM	gene	751593	756472	.	-	.	ID=evm.TU.contig_63.64;
contig_63	EVM	mRNA	751593	756472	.	-	.	ID=evm.model.contig_63.64;Parent=evm.TU.contig_63.64;
contig_63	EVM	exon	756264	756472	.	-	.	ID=evm.model.contig_63.64.exon1;Parent=evm.model.contig_63.64
contig_63	EVM	CDS	756264	756472	.	-	0	ID=cds.evm.model.contig_63.64;Parent=evm.model.contig_63.64
contig_63	EVM	exon	752619	753066	.	-	.	ID=evm.model.contig_63.64.exon2;Parent=evm.model.contig_63.64
contig_63	EVM	CDS	752619	753066	.	-	1	ID=cds.evm.model.contig_63.64;Parent=evm.model.contig_63.64
contig_63	EVM	exon	751593	752093	.	-	.	ID=evm.model.contig_63.64.exon3;Parent=evm.model.contig_63.64
contig_63	EVM	CDS	751593	752093	.	-	0	ID=cds.evm.model.contig_63.64;Parent=evm.model.contig_63.64
contig_63	EVM	gene	761114	761479	.	+	.	ID=evm.TU.contig_63.65;
contig_63	EVM	mRNA	761114	761479	.	+	.	ID=evm.model.contig_63.65;Parent=evm.TU.contig_63.65;
contig_63	EVM	exon	761114	761479	.	+	.	ID=evm.model.contig_63.65.exon1;Parent=evm.model.contig_63.65
contig_63	EVM	CDS	761114	761479	.	+	0	ID=cds.evm.model.contig_63.65;Parent=evm.model.contig_63.65
contig_63	EVM	gene	762563	769127	.	+	.	ID=evm.TU.contig_63.66;
contig_63	EVM	mRNA	762563	769127	.	+	.	ID=evm.model.contig_63.66;Parent=evm.TU.contig_63.66;
contig_63	EVM	exon	762563	762676	.	+	.	ID=evm.model.contig_63.66.exon1;Parent=evm.model.contig_63.66
contig_63	EVM	CDS	762563	762676	.	+	0	ID=cds.evm.model.contig_63.66;Parent=evm.model.contig_63.66
contig_63	EVM	exon	763108	763227	.	+	.	ID=evm.model.contig_63.66.exon2;Parent=evm.model.contig_63.66
contig_63	EVM	CDS	763108	763227	.	+	0	ID=cds.evm.model.contig_63.66;Parent=evm.model.contig_63.66
contig_63	EVM	exon	768918	769043	.	+	.	ID=evm.model.contig_63.66.exon3;Parent=evm.model.contig_63.66
contig_63	EVM	CDS	768918	769043	.	+	0	ID=cds.evm.model.contig_63.66;Parent=evm.model.contig_63.66
contig_63	EVM	exon	769104	769127	.	+	.	ID=evm.model.contig_63.66.exon4;Parent=evm.model.contig_63.66
contig_63	EVM	CDS	769104	769127	.	+	0	ID=cds.evm.model.contig_63.66;Parent=evm.model.contig_63.66
contig_63	EVM	gene	823552	824094	.	-	.	ID=evm.TU.contig_63.67;
contig_63	EVM	mRNA	823552	824094	.	-	.	ID=evm.model.contig_63.67;Parent=evm.TU.contig_63.67;
contig_63	EVM	exon	823552	824094	.	-	.	ID=evm.model.contig_63.67.exon1;Parent=evm.model.contig_63.67
contig_63	EVM	CDS	823552	824094	.	-	0	ID=cds.evm.model.contig_63.67;Parent=evm.model.contig_63.67
contig_63	EVM	gene	824278	827480	.	-	.	ID=evm.TU.contig_63.68;
contig_63	EVM	mRNA	824278	827480	.	-	.	ID=evm.model.contig_63.68;Parent=evm.TU.contig_63.68;
contig_63	EVM	exon	827399	827480	.	-	.	ID=evm.model.contig_63.68.exon1;Parent=evm.model.contig_63.68
contig_63	EVM	CDS	827399	827480	.	-	0	ID=cds.evm.model.contig_63.68;Parent=evm.model.contig_63.68
contig_63	EVM	exon	824278	824513	.	-	.	ID=evm.model.contig_63.68.exon2;Parent=evm.model.contig_63.68
contig_63	EVM	CDS	824278	824513	.	-	2	ID=cds.evm.model.contig_63.68;Parent=evm.model.contig_63.68
contig_63	EVM	gene	850417	850742	.	-	.	ID=evm.TU.contig_63.69;
contig_63	EVM	mRNA	850417	850742	.	-	.	ID=evm.model.contig_63.69;Parent=evm.TU.contig_63.69;
contig_63	EVM	exon	850417	850742	.	-	.	ID=evm.model.contig_63.69.exon1;Parent=evm.model.contig_63.69
contig_63	EVM	CDS	850417	850742	.	-	2	ID=cds.evm.model.contig_63.69;Parent=evm.model.contig_63.69
contig_63	EVM	gene	864993	867553	.	-	.	ID=evm.TU.contig_63.70;
contig_63	EVM	mRNA	864993	867553	.	-	.	ID=evm.model.contig_63.70;Parent=evm.TU.contig_63.70;
contig_63	EVM	exon	867479	867553	.	-	.	ID=evm.model.contig_63.70.exon1;Parent=evm.model.contig_63.70
contig_63	EVM	CDS	867479	867553	.	-	0	ID=cds.evm.model.contig_63.70;Parent=evm.model.contig_63.70
contig_63	EVM	exon	864993	865088	.	-	.	ID=evm.model.contig_63.70.exon2;Parent=evm.model.contig_63.70
contig_63	EVM	CDS	864993	865088	.	-	0	ID=cds.evm.model.contig_63.70;Parent=evm.model.contig_63.70
contig_63	EVM	gene	868715	870062	.	-	.	ID=evm.TU.contig_63.71;
contig_63	EVM	mRNA	868715	870062	.	-	.	ID=evm.model.contig_63.71;Parent=evm.TU.contig_63.71;
contig_63	EVM	exon	869977	870062	.	-	.	ID=evm.model.contig_63.71.exon1;Parent=evm.model.contig_63.71
contig_63	EVM	CDS	869977	870062	.	-	0	ID=cds.evm.model.contig_63.71;Parent=evm.model.contig_63.71
contig_63	EVM	exon	868715	869021	.	-	.	ID=evm.model.contig_63.71.exon2;Parent=evm.model.contig_63.71
contig_63	EVM	CDS	868715	869021	.	-	1	ID=cds.evm.model.contig_63.71;Parent=evm.model.contig_63.71
contig_63	EVM	gene	880000	881360	.	+	.	ID=evm.TU.contig_63.72;
contig_63	EVM	mRNA	880000	881360	.	+	.	ID=evm.model.contig_63.72;Parent=evm.TU.contig_63.72;
contig_63	EVM	exon	880000	880003	.	+	.	ID=evm.model.contig_63.72.exon1;Parent=evm.model.contig_63.72
contig_63	EVM	CDS	880000	880003	.	+	0	ID=cds.evm.model.contig_63.72;Parent=evm.model.contig_63.72
contig_63	EVM	exon	880157	880165	.	+	.	ID=evm.model.contig_63.72.exon2;Parent=evm.model.contig_63.72
contig_63	EVM	CDS	880157	880165	.	+	2	ID=cds.evm.model.contig_63.72;Parent=evm.model.contig_63.72
contig_63	EVM	exon	881194	881360	.	+	.	ID=evm.model.contig_63.72.exon3;Parent=evm.model.contig_63.72
contig_63	EVM	CDS	881194	881360	.	+	2	ID=cds.evm.model.contig_63.72;Parent=evm.model.contig_63.72
contig_63	EVM	gene	883065	888599	.	-	.	ID=evm.TU.contig_63.73;
contig_63	EVM	mRNA	883065	888599	.	-	.	ID=evm.model.contig_63.73;Parent=evm.TU.contig_63.73;
contig_63	EVM	exon	888430	888599	.	-	.	ID=evm.model.contig_63.73.exon1;Parent=evm.model.contig_63.73
contig_63	EVM	CDS	888430	888599	.	-	0	ID=cds.evm.model.contig_63.73;Parent=evm.model.contig_63.73
contig_63	EVM	exon	884652	884977	.	-	.	ID=evm.model.contig_63.73.exon2;Parent=evm.model.contig_63.73
contig_63	EVM	CDS	884652	884977	.	-	1	ID=cds.evm.model.contig_63.73;Parent=evm.model.contig_63.73
contig_63	EVM	exon	884524	884567	.	-	.	ID=evm.model.contig_63.73.exon3;Parent=evm.model.contig_63.73
contig_63	EVM	CDS	884524	884567	.	-	2	ID=cds.evm.model.contig_63.73;Parent=evm.model.contig_63.73
contig_63	EVM	exon	883065	883148	.	-	.	ID=evm.model.contig_63.73.exon4;Parent=evm.model.contig_63.73
contig_63	EVM	CDS	883065	883148	.	-	0	ID=cds.evm.model.contig_63.73;Parent=evm.model.contig_63.73
contig_63	EVM	gene	913155	913355	.	+	.	ID=evm.TU.contig_63.74;
contig_63	EVM	mRNA	913155	913355	.	+	.	ID=evm.model.contig_63.74;Parent=evm.TU.contig_63.74;
contig_63	EVM	exon	913155	913355	.	+	.	ID=evm.model.contig_63.74.exon1;Parent=evm.model.contig_63.74
contig_63	EVM	CDS	913155	913355	.	+	0	ID=cds.evm.model.contig_63.74;Parent=evm.model.contig_63.74
contig_63	EVM	gene	915504	942446	.	+	.	ID=evm.TU.contig_63.75;
contig_63	EVM	mRNA	915504	942446	.	+	.	ID=evm.model.contig_63.75;Parent=evm.TU.contig_63.75;
contig_63	EVM	exon	915504	915839	.	+	.	ID=evm.model.contig_63.75.exon1;Parent=evm.model.contig_63.75
contig_63	EVM	CDS	915504	915839	.	+	0	ID=cds.evm.model.contig_63.75;Parent=evm.model.contig_63.75
contig_63	EVM	exon	923109	923387	.	+	.	ID=evm.model.contig_63.75.exon2;Parent=evm.model.contig_63.75
contig_63	EVM	CDS	923109	923387	.	+	0	ID=cds.evm.model.contig_63.75;Parent=evm.model.contig_63.75
contig_63	EVM	exon	932828	933157	.	+	.	ID=evm.model.contig_63.75.exon3;Parent=evm.model.contig_63.75
contig_63	EVM	CDS	932828	933157	.	+	0	ID=cds.evm.model.contig_63.75;Parent=evm.model.contig_63.75
contig_63	EVM	exon	942159	942446	.	+	.	ID=evm.model.contig_63.75.exon4;Parent=evm.model.contig_63.75
contig_63	EVM	CDS	942159	942446	.	+	0	ID=cds.evm.model.contig_63.75;Parent=evm.model.contig_63.75
contig_63	EVM	gene	948340	948714	.	-	.	ID=evm.TU.contig_63.76;
contig_63	EVM	mRNA	948340	948714	.	-	.	ID=evm.model.contig_63.76;Parent=evm.TU.contig_63.76;
contig_63	EVM	exon	948340	948714	.	-	.	ID=evm.model.contig_63.76.exon1;Parent=evm.model.contig_63.76
contig_63	EVM	CDS	948340	948714	.	-	0	ID=cds.evm.model.contig_63.76;Parent=evm.model.contig_63.76
contig_63	EVM	gene	961412	962443	.	-	.	ID=evm.TU.contig_63.77;
contig_63	EVM	mRNA	961412	962443	.	-	.	ID=evm.model.contig_63.77;Parent=evm.TU.contig_63.77;
contig_63	EVM	exon	962385	962443	.	-	.	ID=evm.model.contig_63.77.exon1;Parent=evm.model.contig_63.77
contig_63	EVM	CDS	962385	962443	.	-	0	ID=cds.evm.model.contig_63.77;Parent=evm.model.contig_63.77
contig_63	EVM	exon	961727	961923	.	-	.	ID=evm.model.contig_63.77.exon2;Parent=evm.model.contig_63.77
contig_63	EVM	CDS	961727	961923	.	-	1	ID=cds.evm.model.contig_63.77;Parent=evm.model.contig_63.77
contig_63	EVM	exon	961412	961665	.	-	.	ID=evm.model.contig_63.77.exon3;Parent=evm.model.contig_63.77
contig_63	EVM	CDS	961412	961665	.	-	2	ID=cds.evm.model.contig_63.77;Parent=evm.model.contig_63.77
contig_63	EVM	gene	994600	1011610	.	+	.	ID=evm.TU.contig_63.79;
contig_63	EVM	mRNA	994600	1011610	.	+	.	ID=evm.model.contig_63.79;Parent=evm.TU.contig_63.79;
contig_63	EVM	exon	994600	994675	.	+	.	ID=evm.model.contig_63.79.exon1;Parent=evm.model.contig_63.79
contig_63	EVM	CDS	994600	994675	.	+	0	ID=cds.evm.model.contig_63.79;Parent=evm.model.contig_63.79
contig_63	EVM	exon	1001317	1001492	.	+	.	ID=evm.model.contig_63.79.exon2;Parent=evm.model.contig_63.79
contig_63	EVM	CDS	1001317	1001492	.	+	2	ID=cds.evm.model.contig_63.79;Parent=evm.model.contig_63.79
contig_63	EVM	exon	1011254	1011610	.	+	.	ID=evm.model.contig_63.79.exon3;Parent=evm.model.contig_63.79
contig_63	EVM	CDS	1011254	1011610	.	+	0	ID=cds.evm.model.contig_63.79;Parent=evm.model.contig_63.79
contig_63	EVM	gene	1021888	1022493	.	-	.	ID=evm.TU.contig_63.80;
contig_63	EVM	mRNA	1021888	1022493	.	-	.	ID=evm.model.contig_63.80;Parent=evm.TU.contig_63.80;
contig_63	EVM	exon	1022359	1022493	.	-	.	ID=evm.model.contig_63.80.exon1;Parent=evm.model.contig_63.80
contig_63	EVM	CDS	1022359	1022493	.	-	0	ID=cds.evm.model.contig_63.80;Parent=evm.model.contig_63.80
contig_63	EVM	exon	1021888	1022307	.	-	.	ID=evm.model.contig_63.80.exon2;Parent=evm.model.contig_63.80
contig_63	EVM	CDS	1021888	1022307	.	-	0	ID=cds.evm.model.contig_63.80;Parent=evm.model.contig_63.80
contig_63	EVM	gene	1046998	1056994	.	-	.	ID=evm.TU.contig_63.81;
contig_63	EVM	mRNA	1046998	1056994	.	-	.	ID=evm.model.contig_63.81;Parent=evm.TU.contig_63.81;
contig_63	EVM	exon	1056848	1056994	.	-	.	ID=evm.model.contig_63.81.exon1;Parent=evm.model.contig_63.81
contig_63	EVM	CDS	1056848	1056994	.	-	0	ID=cds.evm.model.contig_63.81;Parent=evm.model.contig_63.81
contig_63	EVM	exon	1046998	1047201	.	-	.	ID=evm.model.contig_63.81.exon2;Parent=evm.model.contig_63.81
contig_63	EVM	CDS	1046998	1047201	.	-	0	ID=cds.evm.model.contig_63.81;Parent=evm.model.contig_63.81
contig_63	EVM	gene	1087551	1092264	.	+	.	ID=evm.TU.contig_63.82;
contig_63	EVM	mRNA	1087551	1092264	.	+	.	ID=evm.model.contig_63.82;Parent=evm.TU.contig_63.82;
contig_63	EVM	exon	1087551	1087628	.	+	.	ID=evm.model.contig_63.82.exon1;Parent=evm.model.contig_63.82
contig_63	EVM	CDS	1087551	1087628	.	+	0	ID=cds.evm.model.contig_63.82;Parent=evm.model.contig_63.82
contig_63	EVM	exon	1091116	1092264	.	+	.	ID=evm.model.contig_63.82.exon2;Parent=evm.model.contig_63.82
contig_63	EVM	CDS	1091116	1092264	.	+	0	ID=cds.evm.model.contig_63.82;Parent=evm.model.contig_63.82
contig_63	EVM	gene	1107950	1111791	.	+	.	ID=evm.TU.contig_63.83;
contig_63	EVM	mRNA	1107950	1111791	.	+	.	ID=evm.model.contig_63.83;Parent=evm.TU.contig_63.83;
contig_63	EVM	exon	1107950	1107964	.	+	.	ID=evm.model.contig_63.83.exon1;Parent=evm.model.contig_63.83
contig_63	EVM	CDS	1107950	1107964	.	+	0	ID=cds.evm.model.contig_63.83;Parent=evm.model.contig_63.83
contig_63	EVM	exon	1108068	1108136	.	+	.	ID=evm.model.contig_63.83.exon2;Parent=evm.model.contig_63.83
contig_63	EVM	CDS	1108068	1108136	.	+	0	ID=cds.evm.model.contig_63.83;Parent=evm.model.contig_63.83
contig_63	EVM	exon	1108240	1108413	.	+	.	ID=evm.model.contig_63.83.exon3;Parent=evm.model.contig_63.83
contig_63	EVM	CDS	1108240	1108413	.	+	0	ID=cds.evm.model.contig_63.83;Parent=evm.model.contig_63.83
contig_63	EVM	exon	1108502	1108698	.	+	.	ID=evm.model.contig_63.83.exon4;Parent=evm.model.contig_63.83
contig_63	EVM	CDS	1108502	1108698	.	+	0	ID=cds.evm.model.contig_63.83;Parent=evm.model.contig_63.83
contig_63	EVM	exon	1108774	1109032	.	+	.	ID=evm.model.contig_63.83.exon5;Parent=evm.model.contig_63.83
contig_63	EVM	CDS	1108774	1109032	.	+	1	ID=cds.evm.model.contig_63.83;Parent=evm.model.contig_63.83
contig_63	EVM	exon	1109103	1109257	.	+	.	ID=evm.model.contig_63.83.exon6;Parent=evm.model.contig_63.83
contig_63	EVM	CDS	1109103	1109257	.	+	0	ID=cds.evm.model.contig_63.83;Parent=evm.model.contig_63.83
contig_63	EVM	exon	1109330	1109563	.	+	.	ID=evm.model.contig_63.83.exon7;Parent=evm.model.contig_63.83
contig_63	EVM	CDS	1109330	1109563	.	+	1	ID=cds.evm.model.contig_63.83;Parent=evm.model.contig_63.83
contig_63	EVM	exon	1109635	1109935	.	+	.	ID=evm.model.contig_63.83.exon8;Parent=evm.model.contig_63.83
contig_63	EVM	CDS	1109635	1109935	.	+	1	ID=cds.evm.model.contig_63.83;Parent=evm.model.contig_63.83
contig_63	EVM	exon	1110012	1110200	.	+	.	ID=evm.model.contig_63.83.exon9;Parent=evm.model.contig_63.83
contig_63	EVM	CDS	1110012	1110200	.	+	0	ID=cds.evm.model.contig_63.83;Parent=evm.model.contig_63.83
contig_63	EVM	exon	1110259	1110381	.	+	.	ID=evm.model.contig_63.83.exon10;Parent=evm.model.contig_63.83
contig_63	EVM	CDS	1110259	1110381	.	+	0	ID=cds.evm.model.contig_63.83;Parent=evm.model.contig_63.83
contig_63	EVM	exon	1110450	1110577	.	+	.	ID=evm.model.contig_63.83.exon11;Parent=evm.model.contig_63.83
contig_63	EVM	CDS	1110450	1110577	.	+	0	ID=cds.evm.model.contig_63.83;Parent=evm.model.contig_63.83
contig_63	EVM	exon	1110654	1110866	.	+	.	ID=evm.model.contig_63.83.exon12;Parent=evm.model.contig_63.83
contig_63	EVM	CDS	1110654	1110866	.	+	1	ID=cds.evm.model.contig_63.83;Parent=evm.model.contig_63.83
contig_63	EVM	exon	1110943	1111115	.	+	.	ID=evm.model.contig_63.83.exon13;Parent=evm.model.contig_63.83
contig_63	EVM	CDS	1110943	1111115	.	+	1	ID=cds.evm.model.contig_63.83;Parent=evm.model.contig_63.83
contig_63	EVM	exon	1111182	1111479	.	+	.	ID=evm.model.contig_63.83.exon14;Parent=evm.model.contig_63.83
contig_63	EVM	CDS	1111182	1111479	.	+	2	ID=cds.evm.model.contig_63.83;Parent=evm.model.contig_63.83
contig_63	EVM	exon	1111572	1111791	.	+	.	ID=evm.model.contig_63.83.exon15;Parent=evm.model.contig_63.83
contig_63	EVM	CDS	1111572	1111791	.	+	1	ID=cds.evm.model.contig_63.83;Parent=evm.model.contig_63.83
contig_63	EVM	gene	1111793	1112479	.	+	.	ID=evm.TU.contig_63.84;
contig_63	EVM	mRNA	1111793	1112479	.	+	.	ID=evm.model.contig_63.84;Parent=evm.TU.contig_63.84;
contig_63	EVM	exon	1111793	1111889	.	+	.	ID=evm.model.contig_63.84.exon1;Parent=evm.model.contig_63.84
contig_63	EVM	CDS	1111793	1111889	.	+	0	ID=cds.evm.model.contig_63.84;Parent=evm.model.contig_63.84
contig_63	EVM	exon	1112055	1112479	.	+	.	ID=evm.model.contig_63.84.exon2;Parent=evm.model.contig_63.84
contig_63	EVM	CDS	1112055	1112479	.	+	2	ID=cds.evm.model.contig_63.84;Parent=evm.model.contig_63.84
contig_63	EVM	gene	1113043	1114339	.	-	.	ID=evm.TU.contig_63.85;
contig_63	EVM	mRNA	1113043	1114339	.	-	.	ID=evm.model.contig_63.85;Parent=evm.TU.contig_63.85;
contig_63	EVM	exon	1113401	1114339	.	-	.	ID=evm.model.contig_63.85.exon1;Parent=evm.model.contig_63.85
contig_63	EVM	CDS	1113401	1114339	.	-	0	ID=cds.evm.model.contig_63.85;Parent=evm.model.contig_63.85
contig_63	EVM	exon	1113043	1113333	.	-	.	ID=evm.model.contig_63.85.exon2;Parent=evm.model.contig_63.85
contig_63	EVM	CDS	1113043	1113333	.	-	0	ID=cds.evm.model.contig_63.85;Parent=evm.model.contig_63.85
contig_63	EVM	gene	1114715	1118106	.	+	.	ID=evm.TU.contig_63.86;
contig_63	EVM	mRNA	1114715	1118106	.	+	.	ID=evm.model.contig_63.86;Parent=evm.TU.contig_63.86;
contig_63	EVM	exon	1114715	1114729	.	+	.	ID=evm.model.contig_63.86.exon1;Parent=evm.model.contig_63.86
contig_63	EVM	CDS	1114715	1114729	.	+	0	ID=cds.evm.model.contig_63.86;Parent=evm.model.contig_63.86
contig_63	EVM	exon	1114858	1114935	.	+	.	ID=evm.model.contig_63.86.exon2;Parent=evm.model.contig_63.86
contig_63	EVM	CDS	1114858	1114935	.	+	0	ID=cds.evm.model.contig_63.86;Parent=evm.model.contig_63.86
contig_63	EVM	exon	1115163	1115323	.	+	.	ID=evm.model.contig_63.86.exon3;Parent=evm.model.contig_63.86
contig_63	EVM	CDS	1115163	1115323	.	+	0	ID=cds.evm.model.contig_63.86;Parent=evm.model.contig_63.86
contig_63	EVM	exon	1115420	1115804	.	+	.	ID=evm.model.contig_63.86.exon4;Parent=evm.model.contig_63.86
contig_63	EVM	CDS	1115420	1115804	.	+	1	ID=cds.evm.model.contig_63.86;Parent=evm.model.contig_63.86
contig_63	EVM	exon	1115885	1116102	.	+	.	ID=evm.model.contig_63.86.exon5;Parent=evm.model.contig_63.86
contig_63	EVM	CDS	1115885	1116102	.	+	0	ID=cds.evm.model.contig_63.86;Parent=evm.model.contig_63.86
contig_63	EVM	exon	1116188	1116373	.	+	.	ID=evm.model.contig_63.86.exon6;Parent=evm.model.contig_63.86
contig_63	EVM	CDS	1116188	1116373	.	+	1	ID=cds.evm.model.contig_63.86;Parent=evm.model.contig_63.86
contig_63	EVM	exon	1116462	1116617	.	+	.	ID=evm.model.contig_63.86.exon7;Parent=evm.model.contig_63.86
contig_63	EVM	CDS	1116462	1116617	.	+	1	ID=cds.evm.model.contig_63.86;Parent=evm.model.contig_63.86
contig_63	EVM	exon	1116698	1116782	.	+	.	ID=evm.model.contig_63.86.exon8;Parent=evm.model.contig_63.86
contig_63	EVM	CDS	1116698	1116782	.	+	1	ID=cds.evm.model.contig_63.86;Parent=evm.model.contig_63.86
contig_63	EVM	exon	1116845	1117015	.	+	.	ID=evm.model.contig_63.86.exon9;Parent=evm.model.contig_63.86
contig_63	EVM	CDS	1116845	1117015	.	+	0	ID=cds.evm.model.contig_63.86;Parent=evm.model.contig_63.86
contig_63	EVM	exon	1117074	1117208	.	+	.	ID=evm.model.contig_63.86.exon10;Parent=evm.model.contig_63.86
contig_63	EVM	CDS	1117074	1117208	.	+	0	ID=cds.evm.model.contig_63.86;Parent=evm.model.contig_63.86
contig_63	EVM	exon	1117294	1117421	.	+	.	ID=evm.model.contig_63.86.exon11;Parent=evm.model.contig_63.86
contig_63	EVM	CDS	1117294	1117421	.	+	0	ID=cds.evm.model.contig_63.86;Parent=evm.model.contig_63.86
contig_63	EVM	exon	1117511	1117631	.	+	.	ID=evm.model.contig_63.86.exon12;Parent=evm.model.contig_63.86
contig_63	EVM	CDS	1117511	1117631	.	+	1	ID=cds.evm.model.contig_63.86;Parent=evm.model.contig_63.86
contig_63	EVM	exon	1117712	1117889	.	+	.	ID=evm.model.contig_63.86.exon13;Parent=evm.model.contig_63.86
contig_63	EVM	CDS	1117712	1117889	.	+	0	ID=cds.evm.model.contig_63.86;Parent=evm.model.contig_63.86
contig_63	EVM	exon	1117967	1118106	.	+	.	ID=evm.model.contig_63.86.exon14;Parent=evm.model.contig_63.86
contig_63	EVM	CDS	1117967	1118106	.	+	2	ID=cds.evm.model.contig_63.86;Parent=evm.model.contig_63.86
contig_63	EVM	gene	1118256	1119294	.	-	.	ID=evm.TU.contig_63.87;
contig_63	EVM	mRNA	1118256	1119294	.	-	.	ID=evm.model.contig_63.87;Parent=evm.TU.contig_63.87;
contig_63	EVM	exon	1119287	1119294	.	-	.	ID=evm.model.contig_63.87.exon1;Parent=evm.model.contig_63.87
contig_63	EVM	CDS	1119287	1119294	.	-	0	ID=cds.evm.model.contig_63.87;Parent=evm.model.contig_63.87
contig_63	EVM	exon	1119092	1119199	.	-	.	ID=evm.model.contig_63.87.exon2;Parent=evm.model.contig_63.87
contig_63	EVM	CDS	1119092	1119199	.	-	1	ID=cds.evm.model.contig_63.87;Parent=evm.model.contig_63.87
contig_63	EVM	exon	1118837	1119011	.	-	.	ID=evm.model.contig_63.87.exon3;Parent=evm.model.contig_63.87
contig_63	EVM	CDS	1118837	1119011	.	-	1	ID=cds.evm.model.contig_63.87;Parent=evm.model.contig_63.87
contig_63	EVM	exon	1118256	1118762	.	-	.	ID=evm.model.contig_63.87.exon4;Parent=evm.model.contig_63.87
contig_63	EVM	CDS	1118256	1118762	.	-	0	ID=cds.evm.model.contig_63.87;Parent=evm.model.contig_63.87
contig_63	EVM	gene	1119859	1120665	.	-	.	ID=evm.TU.contig_63.88;
contig_63	EVM	mRNA	1119859	1120665	.	-	.	ID=evm.model.contig_63.88;Parent=evm.TU.contig_63.88;
contig_63	EVM	exon	1120637	1120665	.	-	.	ID=evm.model.contig_63.88.exon1;Parent=evm.model.contig_63.88
contig_63	EVM	CDS	1120637	1120665	.	-	0	ID=cds.evm.model.contig_63.88;Parent=evm.model.contig_63.88
contig_63	EVM	exon	1120149	1120301	.	-	.	ID=evm.model.contig_63.88.exon2;Parent=evm.model.contig_63.88
contig_63	EVM	CDS	1120149	1120301	.	-	1	ID=cds.evm.model.contig_63.88;Parent=evm.model.contig_63.88
contig_63	EVM	exon	1119859	1120069	.	-	.	ID=evm.model.contig_63.88.exon3;Parent=evm.model.contig_63.88
contig_63	EVM	CDS	1119859	1120069	.	-	1	ID=cds.evm.model.contig_63.88;Parent=evm.model.contig_63.88
contig_63	EVM	gene	1130591	1137891	.	-	.	ID=evm.TU.contig_63.89;
contig_63	EVM	mRNA	1130591	1137891	.	-	.	ID=evm.model.contig_63.89;Parent=evm.TU.contig_63.89;
contig_63	EVM	exon	1137806	1137891	.	-	.	ID=evm.model.contig_63.89.exon1;Parent=evm.model.contig_63.89
contig_63	EVM	CDS	1137806	1137891	.	-	0	ID=cds.evm.model.contig_63.89;Parent=evm.model.contig_63.89
contig_63	EVM	exon	1137507	1137727	.	-	.	ID=evm.model.contig_63.89.exon2;Parent=evm.model.contig_63.89
contig_63	EVM	CDS	1137507	1137727	.	-	1	ID=cds.evm.model.contig_63.89;Parent=evm.model.contig_63.89
contig_63	EVM	exon	1136897	1137037	.	-	.	ID=evm.model.contig_63.89.exon3;Parent=evm.model.contig_63.89
contig_63	EVM	CDS	1136897	1137037	.	-	2	ID=cds.evm.model.contig_63.89;Parent=evm.model.contig_63.89
contig_63	EVM	exon	1135661	1135991	.	-	.	ID=evm.model.contig_63.89.exon4;Parent=evm.model.contig_63.89
contig_63	EVM	CDS	1135661	1135991	.	-	2	ID=cds.evm.model.contig_63.89;Parent=evm.model.contig_63.89
contig_63	EVM	exon	1131740	1131979	.	-	.	ID=evm.model.contig_63.89.exon5;Parent=evm.model.contig_63.89
contig_63	EVM	CDS	1131740	1131979	.	-	1	ID=cds.evm.model.contig_63.89;Parent=evm.model.contig_63.89
contig_63	EVM	exon	1131115	1131285	.	-	.	ID=evm.model.contig_63.89.exon6;Parent=evm.model.contig_63.89
contig_63	EVM	CDS	1131115	1131285	.	-	1	ID=cds.evm.model.contig_63.89;Parent=evm.model.contig_63.89
contig_63	EVM	exon	1130591	1130921	.	-	.	ID=evm.model.contig_63.89.exon7;Parent=evm.model.contig_63.89
contig_63	EVM	CDS	1130591	1130921	.	-	1	ID=cds.evm.model.contig_63.89;Parent=evm.model.contig_63.89
contig_63	EVM	gene	1140853	1142081	.	-	.	ID=evm.TU.contig_63.90;
contig_63	EVM	mRNA	1140853	1142081	.	-	.	ID=evm.model.contig_63.90;Parent=evm.TU.contig_63.90;
contig_63	EVM	exon	1142068	1142081	.	-	.	ID=evm.model.contig_63.90.exon1;Parent=evm.model.contig_63.90
contig_63	EVM	CDS	1142068	1142081	.	-	0	ID=cds.evm.model.contig_63.90;Parent=evm.model.contig_63.90
contig_63	EVM	exon	1141309	1141433	.	-	.	ID=evm.model.contig_63.90.exon2;Parent=evm.model.contig_63.90
contig_63	EVM	CDS	1141309	1141433	.	-	1	ID=cds.evm.model.contig_63.90;Parent=evm.model.contig_63.90
contig_63	EVM	exon	1140853	1140920	.	-	.	ID=evm.model.contig_63.90.exon3;Parent=evm.model.contig_63.90
contig_63	EVM	CDS	1140853	1140920	.	-	2	ID=cds.evm.model.contig_63.90;Parent=evm.model.contig_63.90
contig_63	EVM	gene	1142239	1144843	.	-	.	ID=evm.TU.contig_63.91;
contig_63	EVM	mRNA	1142239	1144843	.	-	.	ID=evm.model.contig_63.91;Parent=evm.TU.contig_63.91;
contig_63	EVM	exon	1144835	1144843	.	-	.	ID=evm.model.contig_63.91.exon1;Parent=evm.model.contig_63.91
contig_63	EVM	CDS	1144835	1144843	.	-	0	ID=cds.evm.model.contig_63.91;Parent=evm.model.contig_63.91
contig_63	EVM	exon	1143711	1143716	.	-	.	ID=evm.model.contig_63.91.exon2;Parent=evm.model.contig_63.91
contig_63	EVM	CDS	1143711	1143716	.	-	0	ID=cds.evm.model.contig_63.91;Parent=evm.model.contig_63.91
contig_63	EVM	exon	1142239	1142424	.	-	.	ID=evm.model.contig_63.91.exon3;Parent=evm.model.contig_63.91
contig_63	EVM	CDS	1142239	1142424	.	-	0	ID=cds.evm.model.contig_63.91;Parent=evm.model.contig_63.91
contig_63	EVM	gene	1157019	1162879	.	-	.	ID=evm.TU.contig_63.92;
contig_63	EVM	mRNA	1157019	1162879	.	-	.	ID=evm.model.contig_63.92;Parent=evm.TU.contig_63.92;
contig_63	EVM	exon	1162585	1162879	.	-	.	ID=evm.model.contig_63.92.exon1;Parent=evm.model.contig_63.92
contig_63	EVM	CDS	1162585	1162879	.	-	0	ID=cds.evm.model.contig_63.92;Parent=evm.model.contig_63.92
contig_63	EVM	exon	1160355	1160536	.	-	.	ID=evm.model.contig_63.92.exon2;Parent=evm.model.contig_63.92
contig_63	EVM	CDS	1160355	1160536	.	-	2	ID=cds.evm.model.contig_63.92;Parent=evm.model.contig_63.92
contig_63	EVM	exon	1157019	1157084	.	-	.	ID=evm.model.contig_63.92.exon3;Parent=evm.model.contig_63.92
contig_63	EVM	CDS	1157019	1157084	.	-	0	ID=cds.evm.model.contig_63.92;Parent=evm.model.contig_63.92
contig_63	EVM	gene	1216419	1218135	.	-	.	ID=evm.TU.contig_63.93;
contig_63	EVM	mRNA	1216419	1218135	.	-	.	ID=evm.model.contig_63.93;Parent=evm.TU.contig_63.93;
contig_63	EVM	exon	1218127	1218135	.	-	.	ID=evm.model.contig_63.93.exon1;Parent=evm.model.contig_63.93
contig_63	EVM	CDS	1218127	1218135	.	-	0	ID=cds.evm.model.contig_63.93;Parent=evm.model.contig_63.93
contig_63	EVM	exon	1217658	1217663	.	-	.	ID=evm.model.contig_63.93.exon2;Parent=evm.model.contig_63.93
contig_63	EVM	CDS	1217658	1217663	.	-	0	ID=cds.evm.model.contig_63.93;Parent=evm.model.contig_63.93
contig_63	EVM	exon	1217517	1217524	.	-	.	ID=evm.model.contig_63.93.exon3;Parent=evm.model.contig_63.93
contig_63	EVM	CDS	1217517	1217524	.	-	0	ID=cds.evm.model.contig_63.93;Parent=evm.model.contig_63.93
[truncated: 223,994 more rows]
