# Supplementary material for: Prevalent bee venom genes evolved before the aculeate stinger and eusociality
Source: BMC Biol. 2023 Oct 23;21:229. doi: 10.1186/s12915-023-01656-5 (PMC10591384; doi:10.1186/s12915-023-01656-5)
Supplement: Supplementary file 40 — Additional file 40. Genome annotation of Melipona beecheii. [file 12915_2023_1656_MOESM40_ESM.zip › Melipona_beecheii.annotation.funannotate181.Oct2020/reference.and.input/Melipona.quadrifasciata.GCA_001276565.1_ASM127656v1_cds_from_genomic.fna]

>lcl|KQ435687.1_cds_KOX81322.1_1 [locus_tag=WN51_10654] [protein=hypothetical protein] [protein_id=KOX81322.1] [location=join(3144..5292,6361..6799,11173..11239)] [gbkey=CDS]
ATGACCCCGATGATGCGGCTGCTCCTGTTGACGTTGCTGCTGGTACTCTCCTCCTGCTCGATTCTTCTTTGTTCAGCGAG
CGGCGATGGTGGACCGAATAGCGCTATCTTCAACCTGGACAACACCGCGCTGGAGAAAAATCTCGCGGCGATATTTAACA
AAGTGGCGCACAGCTCGGCGACCACGAAACGCAGCGTGCCCGCCTACGACGCGCAAGTTTCGGCCAGTACAACGTTGTCG
ACGGTGCCGTCACCACTGACGACCACCACCACGACCACGACGACGAGTCCGTCAATACCATCCGTCAGATATCCTCCTGT
TCCTCGGGCGACCATGTCGCCGGCCTTTCGCGAATTGCCTTCGTACGCTCCACCTTCTCGCGCTCTCTTCACGCCTCCTC
TGCCGCCCGAGTACCTTCATCCGTTTGCGAATAAGCCAACGTTGAGGGGAACCAACTCGGACGTTCATTCGGGTCTGAAG
AGACCGGTACCACCGCCGAGCGGCACGCCGGCTCACGAGAGGATACCTATCAGGCCTCCCGATCTTCAAGGTCCCTCTCA
GATGCCGGAGAGACACTCTCATTCTAGAAACAAACCGTTAAACACACCGAGCAAGGAGCAGAACGTGGTGGAGTCCAGCG
AATTGGACAGGAGAAACAGTACCAACGAGTTTGTGGCCACTCTGCATTATCCGAGCATCTCGAGGATATTGTCGGGCAGC
AATGGCCGTAAGCAGGATATTCCGGAGATACTTTTGAAGCCTCTGGCAACGAAAAATCCGCAACAGAACACGCCAGTGAT
ACCAACCACTGAGAAAATGACAACGCCGTCCACAACTACGGCCAGGACGTCTAGCACGCTAGACTCTGCCAAGTCTGTTA
CGCAACCGACGATTTTCAATCTGCCAAACACCAGGAGGCACGACGACGACAGTTATCACGGGCTCAGGAACGAGAATGGC
TTCAAAACGGAGAACATCGAGATCGTGGATACGGAGAGGCTTCCGTATCCTCAGCCGCAACCTCCTGCTCCACCTCCCAA
GAGGCCGAACGAGGCTGGCGACCGTATCGTACCACCTGTAGACACACATCCTCTCGAATCCACCTGGCGAATCGCTTGGT
TCCTCCACGTATACGTCGCCGCCATCATGTTCACGCTAATGGCTCTATACTCGATCTACAAGATCGTTCGTTTCAATGAA
GCAACGAATCTACTCACCCAGTCGTACTTCCTTACCGTTCATCTGCTTCTCACAACCGTCTGTACCTTAAGGTGCTTTCA
CCTGTTTTACGACGCTTACAATCTAGGCCATTCACTGCCCGAACCTTTGTCCCGAGTGCTCATGTATCTACCGGCACCGT
TGTTATCCAGCGCGTTTGCTACTTTGGTGCTGTATCTAGCTCGTTGCTCGGAAGCACCGTCTTTGAACAACAGGTTTCTC
TCACCAGCCGCGCTGGTGTTGTCGTCAACGGTTCACATAGTCCTTTGCGTCTCCCTGCACGTGTCCACGCACGTGCTTGG
CTATCAGGACGAGGCGAAGATACTACCGTTGATCTGCCAGTGCATTTACATCATCGTCTGCGTGATGCTCGGCTTAGGTT
ACATGTACGTCTACCGAGTGGTACGCTCGCAGATCCTCCTAACGAACAACAAGACGGCAGGGACGAATCACATAGTCGGT
ACCGATCCTACCACGATGGCCTTGAGCACCGCCATCACCACCAGCATCGCCACCGCTTTATTCTTCATACTGATGGGGTT
CGTCCAACTGTACGGGATATTCGGGAATGTCCAGGAACGACCACAATCGTATCCGTGGCTATGGTGGGGCTGGCAGTTCT
CCGTTAGACTACTCGAACTGGCGGTGTGCGGTCTACTCGCCTGGGTAGCCAGTCTATCCCAGTACCCGTTGCGAGAGAAA
CAGTTACAACAACACCCGGTTCATTCTGGCTTCGCCCTGTTTCCATGCGGTAGCTCGACCTCCACCGAGAATATGGACGA
CGTGCTTTACCCAGCTATCTGCAGCACCAACCAGGCGATCCAGAACTACACGATGAGAACTGGGAAACAGGTTTACGACG
ATAGCTTCCCGCTGAACACACTGCCCGAGCATTTGAACATATCAGGTATCGACGCGTCTGCGCTACCACGTACTTTTGAG
AGGCATTCCATTCGCAAGTCAGGCACCATGGGCCATTTCCCACATGAGGGTCGCGGTTCGTTAAACCGGCATGGTAATGG
GATACAAACTCTAAGGAACTCGGAAAGTCGCGGCAGGCACACGCCTGTGCAGCAAGGAAGTGGCGGTGCTGTCCACGAGC
AAACACCGACCACAGGCTCGACGATGCTCGTCGCCGAGGATGGATTCGTCAGGTTTCGTAGCTTAGGGGCGGAGGACGAC
GAACTGTCGGACACACCGAGTGTTGTTGGCACCCACGGTAGAGGAAGTTCGCTGGCCGGAAGTGTGAGATTCAACGCGAG
ACACCCAACGCTGCAGCATCAGCATCCTCATCAGCACCAGCATCAACACTCGCTGCAACATCCGCATCAGAGTCAGCACC
AGACTCACCACCAGTTGTACATCAACACCTCCACCATTTTGCCACAATGTGGCGCTAATGTTTCTGACCTTGTAGCGTTA
TCTCAGCAGAATTAA
>lcl|KQ435687.1_cds_KOX81323.1_2 [locus_tag=WN51_10655] [db_xref=InterPro:IPR006818,UniProtKB/Swiss-Prot:Q9V464] [protein=Histone chaperone asf1] [protein_id=KOX81323.1] [location=join(14813..14921,15208..15323,15436..15807)] [gbkey=CDS]
ATGGCCAAAGTTCAATTAGCAAATGTAGCTGTTCTCGATAATCCTTCGCCGTTTCTAAATCCATTTCAATTTGAAGTTAC
GTTCGAATGTATCGAGGAATTGAAAGAAGATTTGGAATGGAAAATGATATATGTCGGGAGTGCCGAGTCTGAAGAATTTG
ATCAGGTTTTAGACACAATTTATGTTGGACCCATCCCCGAAGGGAGGCATATGTTCATTTTTCAGGCTGATCCTCCAGAT
GTCAGCAGGATTCCAGTAAATGATGCTTTAGGAGTCACAGTTGTTTTGTTAACTTGTTCATACAGAGGACATGAATTTGT
GCGCGTTGGTTATTTTATAAATAATGAATATACAGATGCGGAACTTAGAGAAAATCCACCACCACAGCCTCAATTTGATA
AAGTACAAAGAAACATCTTAGGGGATAAACCGCGTGTCACTAGATTCAAAATAAACTGGGATGATGGAGCAAGTTCAGCA
ACAAATAACATACCAGAAGGCATAGATGCGCAATCTTTAGAAGAAACATCACAGGATGCACCAACATCCACACTGGGTTT
TACAGAAAATACACACAACAGCATGGAAGTGATGTGA
>lcl|KQ435687.1_cds_KOX81324.1_3 [locus_tag=WN51_10656] [protein=hypothetical protein] [partial=5'] [protein_id=KOX81324.1] [location=join(<20733..20914,21025..21101,21377..21466,22003..22231,22301..22568)] [gbkey=CDS]
TTTCTACAGGCTATGACAGAGGAAAAATTTTGTCGTGATGATAGTGATTGTTCTAATAAACAATATTGTTATCATGTATC
GGAACGATGTGTAGATTATACGCAATGCAATAGATACAATAGAGAAGAAAATCATGAAGGAAGATCACGACATCCTTCTC
AATGTGGCTCCTGTTTTCCTGGCTACATCGCAGAAGAACTAGGTACGGGAGAAATGGCAATATTTTGTAGAAAAACGGAT
ATACGACAAAATGTTCGTAGAAGATCAAAACAACGAAAAAACATGGTAGAACAGTGTGAACGTGGTGAACTTTGCGTGAT
GGAACCGACTGCTCCGCCATTTGAAAACAAACCTTTCATCACCTGTAAAGAAGGTTCACCGCCTATAACATGTAACAATA
ATAAAATTTTAAGAGATAAGAACAATCTTGTTCGTGCTGTCGGTTATGTACCTCCATGCTGGGTTCGTACAAATCCAAAT
TATGAATACGATTCAAATAACGACAATGTAGATGCACTAAGACAACTACATTCACCGGAATTATCAGTTGATGATCAATC
AAATAATCTGACTCCAGAACAACTAGCTCTTGAAGTTAGAAATGGAAGCTTAGCTGAATACGAAATCGAACAAATGGATA
ATAATTTAAATACAATTCTAATTCAAGAAAATGATCCTTCTTCGTCTAATTCGACACAAGAAGAAAACAATAACAACAAC
AATAATAATGGTTCAACATCAGAATCAAGTAATACTCAAAATGGTAGAGAACATGTCCGAATATCAAATGTTCTCATTTC
TCAAAAGATATCTATGAATGTAAATCTACTCAATAGTGATTGTTGA
>lcl|KQ435687.1_cds_KOX81325.1_4 [locus_tag=WN51_10657] [protein=hypothetical protein] [protein_id=KOX81325.1] [location=join(23612..23726,23800..23921,24021..24164)] [gbkey=CDS]
ATGATATTTAAAAAAAAACACATCAAAATTTCGGATTCAGAAATTAAGGATTTGTTACAAAATCAAATGAAGTTAATTGA
TCATATCAAAAAGAAACAAAATCAAGACGTTAGCGACGATAAAGTAAAAATCACGGATTTAACATCAAAAGTAAACTCTA
GTAAGGAGATTCTTCAATCTGAGAAACAAACATTGGAGTATAAAAATAATGTTTTATCTAAACACTTAAACCATATAACA
GAATTAAAAGGGGAAAAGAATAAATTTTTAGACGAGAATCAACAATTAGAATTGCAAAGAAATAAACTTAAGACATGCAA
GCGAAATTTGAAGGATCAAGCATTACTAGATCAAGGAAGGTTTGTACTTTATATATTATAA
>lcl|KQ435687.1_cds_KOX81326.1_5 [locus_tag=WN51_10658] [db_xref=InterPro:IPR019329,UniProtKB/Swiss-Prot:Q8HXG5] [protein=NADH dehydrogenase [ubiquinone] 1 beta subcomplex subunit 11, mitochondrial] [protein_id=KOX81326.1] [location=25190..25618] [gbkey=CDS]
ATGTCAAGGTTATTACAATTAATTCGTCCTCAAGGAATTAAGAGAGGATTGACGTTTTTAAAACCAAAAGAAACTAATAT
ATACACAAAAATTAATAAAAGTGATTCAGTAGCTAAAAGTACTGATAAGTATGAAGTGAAAGGTACATGGGTCAGTTACG
GATACTATTACGACGATGAAAAGAAAGATCGTCAAGCTATGCATCTATCATTCTTTTTCTCTATATCTATAACTCTCGTC
TTAAGTTTCCTTATACTCGGTTATACACCTGATCCATTTTTGAAAGATTGGGCTCAACGAGAAGCATATTTACAACTTCG
TTACAAAGAAGAACATGGTTTACCACCAATTGATCCAAATTTAATCGATCCGTCAAAGATAAAACTGCCAACTGAAGAAG
AACTAGGTTATACCGAAATAATTATTTAA
>lcl|KQ435687.1_cds_KOX81327.1_6 [locus_tag=WN51_10659] [db_xref=InterPro:IPR001478,InterPro:IPR024958,UniProtKB/Swiss-Prot:Q9H8Y8] [protein=Golgi reassembly-stacking protein 2] [protein_id=KOX81327.1] [location=complement(join(26201..26562,26634..26928,27003..27087,27166..27383,27467..27670,27776..27856,28146..28208))] [gbkey=CDS]
ATGGGATCTTCTCATAGTATTGAAATACCAGGAGGTGGCACAGAAGGTTACCATGTATTGAGAGTACAAGAAGGTTCTCC
TGGTCAGAAAGCTGGATTGGAAGCATTTTTTGACTTTATTGTAGCTATTGGAAATACACGCTTGGATCAAGATAATGATA
CGTTAAAGGAACTTCTTAAAAATGGTGTAGATAAAAAACTAACACTTACAATATATAGCAGTAAAACACAATCTGTAAGG
CAAACTGTCATAGTACCTAGTCTTACATGGGGTGGGCAGGGTCTTCTTGGTGTTAGTGTAAGATTTTGTTCCTTTGAAGG
TTCTAATGAAAATGTTTGGCATGTTCTTGAAGTTCATCCATCTTCTCCTGCGGAATTAGCAGGTTTACATCCATTTACAG
ATTATATTATTGGTGCTGACTCGGTTTTACACGAATCCGAGGATTTATTTACTTTAATAGAAGCACATGAATCACGACCA
TTAAAATTATATGTGTATAATACAGAAGATGATTCTTGTAGAGAAGTCACAATTACACCGAATCATACCTGGGGTGGGGA
AGGAAGTTTGGGTTGTGGAATTGGATATGGATATTTACATAGAATACCCATTAGAAACATTCAAGAGCATAAATCAAATA
ATTTATACACGTCTAACGTTAAAGTCACTGTTTCAAATCCAGTCACGTCAAATATTAGTCACATGGAAGGAAGTAATGTA
GTTACAAACATACCGCCAGGTTTTTCTATTCCACCAAATTACATTTCATCGCAAGAAAATGTTGCGACAAAATCTGAACT
TGAAACTACGTCTACTACAACGTACACACCAAGTGCACAAACCTATACAATGCCTCAGTTAAATCCTGCTACTATCGGAG
GATCTACAACTACTAATTCTGTGTCTCATGTGGTATCTAATCAATCTGTTACAAGTACAACATGCAGTAATGATTCCACC
ATGTCATCGATGTCGTATCAAAATACAATGCCAAATATACCTGGTATGCCAACTACTCCGCCTTTGCCAACTTTTACTAC
TAATACGACACTTCTGAATGAAACAGTTGGTATTGTCAATACCAATACACCGAAAGATTTCTCAACTGTACAAAGTGGCA
TATCAGTACAGTTTAATGTGCCTCAATCTCACGTAGTAACGACCCCCATATCGTTGCCCGGGATGCCGCCTATTACCGTT
AGTGCAAGTCTACCACAAAATACGACTTTCTATTCATCTGTTCTTCAGCAAAATGAACTAACTGATGTTAGTACCACATC
CACAGTAACGCCAACAGCATTACAGTAA
>lcl|KQ435687.1_cds_KOX81328.1_7 [locus_tag=WN51_10660] [protein=hypothetical protein] [partial=5'] [protein_id=KOX81328.1] [location=join(<28905..28991,29160..29301,29382..29590,29683..29829,29899..30134,30222..30407,30479..30641,34100..34198)] [gbkey=CDS]
AACATGGATTTAGATATAGAGAAGATTCATAGTATTTTGACCGAAGCCAATCTTCCGTCAACTATAAATGATCTGAAAAA
TCCAACACCAACAATGGAACAGCAAGATATAATGTCATCTTGTGAAGACTTCACTATAATTAAACTTATAAATCTGTATG
TTGTAATGGCTCAAATATATGATCGAATATATGTGAAAGATCTGTGTATCACAGATATCACTAGTCCAGGATCAAAGAAA
GTTCGCAAACAAGCAAAATTCCTAGCAAATTTTATACTGTACGCAACTAATAAAGAATCGGATATTGAAGAGAAAGTCAA
TGAAATTCAGAATCGAGCAAAAATCTTGCATGATATTTTGGAAAAGAAAAATGAAACAGAAGAAGCTATAAATAATAACA
TACAGCATGTAAAGAAGCAATTATCAATAAAGGAAAAATATATTGCTGAAATTCAAAATTTACAATCTAAGCTTGAAAAG
AATAATAAAAAACATATTGAATTAGTAACGAGGATGTCAACTGCAGAAGAAAATAAGCAAAAAGCAGTGGAACTTTGTGG
TACTTATAAAGCACAAGCATTAAAGTTGAGTAAAGCAATAACGGAATTGCAATCAGAGATTGTAAAATCTCCTGAACAAT
ATCAAAAGCGTTTAAATGAATTAGAACAACAGCAAAGTACTAAAATCGAAGAACGTGAAGCAATACAAGAAGCATTCCAG
GATAAAAAGTGTTTGATTGAGAAACAAAAAAATGTATTGACTTTTATTCAAGAACAATTGGAAAAATTCACCGAAATTCG
AGATATACATGATCGATTAAAAAAAATAAAAGCGCAAGAGGTTACTACAAGGAAGCAAGTTGATACTCTGAAAACAGATA
TTGAGGAATTTCAAAGAAAATTAGTAGTTCAAAAGGATCACGATAAAGAAGATGAAATAAACGAAATTCAAATGCAATGT
GAAGAACGTCTCTCTCCTCTACGTAATTTAAATGCTCAATTATTAAGTAATAAAAAGTCGTGTAAAGAGAAGTTGGAGGA
AGTACAAATTCAATATAATGAAGATTGTTTAGAATTGAAAAAAATTCAGAACACAATAAAGAAATTAGAAAATGAAGCTG
CAGGACTTTTCAAAAATTATCAAGATTTATATAACAATGAAATCTCAATTTATGGAGATCAATATAGTAATGGACCACTT
TTGAATCAACTATATGTAAAACTGTTTTCTTCAAAATACAATACCATTTTAAATGAGGTCTTTGTCTGA
>lcl|KQ435687.1_cds_KOX81329.1_8 [locus_tag=WN51_10661] [db_xref=InterPro:IPR018619,UniProtKB/Swiss-Prot:Q6P9N1] [protein=Hyccin] [protein_id=KOX81329.1] [location=complement(join(34373..34896,35191..35219,35455..35953,36554..36670,36743..36873,36979..37125,37195..37295,37485..37610,38021..38155,38370..38519))] [gbkey=CDS]
ATGACGGAAAGTTTAATAAATGAATGGTTAGCAGATTGTGCAGATGTATCATCATCGGAACTCCATACCTTTGCAACTAC
TTTATCGCAAGACAATGAAATAGTCAGAGCTCTTTATGTACTCTTGGAAGAACGTAGTAAATATAGTAAGTTGATGGATA
TAGTATGTGATCAATTATATAATTTTTATCGCTCTCGAGAAACAGAATTACAAAGATTCACCTTGCAATTTTTGCCAACA
TTAGTATATATTTATTTAAATTCTGCAGCTCATGGTGATATTAAGAATTGTCGATCTGTAGAAACACTATTAATTGGCTT
GTATAATCTAGAGATAGTGGATAAATCTGGACAACAAAAAGCAATTTCTTTTAGACTACCTTCACTTGCTATGCTTTCCA
TATTTCATGAGAATAGATTAAAAGTTATGACTGCTCTTCTTTTTATCTACAATCAACAACTCGGTTATATAAGTAAATTC
GCGTTAGAGCAATTATGCAAAGTTGCTACTAAACTGGTCACTCAAGGATTTATGAAGCCTGGACATCATCAACGATCGTC
GTACGGAAGCGAGTCTAGTTTTGTTCCAAGACTTTTACCGCGTATACCCGTATCGAGTCAATTTTTGCTTGAATTTTTGC
ACGCTGTATATTTTGCTATGTATAACGATTGTTGGTATTTAGGAACACAAGCAGTAGAAGATATTCATAATCGAGCATGT
TATGAGACATATCCAGATGTTATGCTCGTCACTAATGCTATACGTAATTCCGCCAATAATGGACCATCAGGTCAACCTAG
TGATGGACCAATTGGCATTAGTGTTGCATTATCGCCAGCAACTGCAACTGCTACGGTGTCCAAATCAATGATCACAAATG
CTTCGTTCCGGACCAAAAAATTACCAGACGATCTGGATGAGAAGTTATTTGAGGATGAAGTGAACGCTACCCAACTTGAA
AACCAACCACAACCGACAGTATCTAACACTACGAAGCGGTTCCCTTGGCATTGGAAGCACTCACTTCCGATTTCAAGCGA
AGAAGATACCAAAATAAGAAAACTCAGTTCTTCCTCAATGGAATTCTCTAAACGAGGAAGTGTGTGTAGCAATCAAAATT
CCCCTATCAAATCCTCTCCTAAACGAAACAGAGAGCATTTGAAGAAAGATATTTCTGAGAAAGGTGAAGACCATAATATG
AAAAAAGTAAAAAAAGAACACAAAATAAATACTGATTTAGCCCATGACGAAAACAATATCGAATCTAGTTCATATTTGTA
TAATGTATTGGAGGAACAATTTCTAGGAGAAATAATTCATGAATCAATGGAAAATTTATATCTGGAAGGAAACAAATCAA
TTGGTTTTCACGCGACTGCTGCCCTGTCAACAAATACATGGTACTATTTTGGCATATTTAGTTTTATCGAAGATAATGAT
ATACCGATTCAAGAAACGAAGGAAGATTCTGGAGGAGAAGGTAAAAGTAATCTTGTATCAATCACAGAAGAAGAATCGAT
AGAACCAAATAGAATTGGCTCAATGAGACAATCGAAGGATCAAAAGACTGTGTCTAAAATCACGAATTTCCCAGTACTTG
GGAAAAAACCGCGAGAAAAGGATGGTAAAGTAGCTAAGACTCATATTAGCATGCCTGAGAAGGAGAAGAAACTTGGATCT
CAAGCGACTTCAAAGGAGAGTATTAAAGGTAGTTCCTCAATGTTAAATAGTGAATCGACAGAAATTGATGGAAATATTAA
TGGGTGTTCTATCAGGAAAAAGAATAATAGTCTAGAGAATAATTCAGCTACAGTAGATAGTAATATTTCTTTGATCGATG
GCGAACGTCTTGCGTTAGGCGGAGAAATAGATAATTCTAATATGGAAACTCCTATTACTTTAAGAACGCATAATGAAACT
GAATCATTAACTTCGTCTATCCAAGTTAGCTCTGTTTAA
>lcl|KQ435687.1_cds_KOX81330.1_9 [locus_tag=WN51_10662] [db_xref=InterPro:IPR004827,InterPro:IPR011616,UniProtKB/Swiss-Prot:P27925] [protein=Cyclic AMP-responsive element-binding protein 1] [protein_id=KOX81330.1] [location=complement(join(42623..42767,42844..42931,43240..43310,43779..43905,44097..44214,45494..45643,46053..46241))] [gbkey=CDS]
ATGGAAAGTATGGTTGAGGAAAATGGATCAGCTGTTGACCCATTGTCTGCAGGTTCTCAAAGTGGTGATGCAGCACCAGC
AATAGCTACATCGGTACAATCTCTCAATAGAACACAGCAGCAAACTCATCATCTGGTAGCTTCTACCAGCATTGTGCAAC
TGACACTACCTACGTCAGGGGCAACACAGGTACAATCTGTCATACAACCTAATCAGCAATCAGTTATTCAGACTGCGACG
AACATTCAACCTGTTGCTATTTCAAAAGGAAATGTCATACTTGTTAGTAAACCAAATTCTGTTATACAAACAGCTCAAGC
AAGTTTACAAACACTACAGGATAAAAATATAAAAACAGCAGCCAGAAAGGAAATAGCATTCAATGATATTTTACTTTTAT
TATATTTTCTAATTATACAAATATTATCTTTCTGGATGCAGATTTTTTTAAACACACACGGTCGATTGCCCCCTCTAGAA
TCATCTTCTGAGTGTGATTCTAACGTGGACAGTGAAGTGTCTTCCCATTCGCTTCATTATCAGACAGGTTGGTTATTTTT
TTCTTCTACATATCTTTCCTGGCTTAATGCAGCAACAGCAGGTGGAGCTATAGTACAGTATGCACAGGGTCAAGATACAC
AGTTTTTTGTCCCAGTCTCTGACAATGTTCCAGCTTACACAGGTCATGGTGTTGTAGTAGAAGATGCAGCTAGAAAAAGA
GAATTAAGGTTGCTTAAAAATAGACAAGCAGCTCGTGAGTGTAGAAGAAAAAAGAAAGAATACATAAAGTGTTTAGAGAA
TCGTGTTGCGATATTGGAAAATAGAAATCAGACACTTATAGAGGAACTCAAATCGTTAAAACAACTATGCGAACCGAAAA
CTGACTGA
>lcl|KQ435687.1_cds_KOX81331.1_10 [locus_tag=WN51_10663] [protein=hypothetical protein] [protein_id=KOX81331.1] [location=complement(46734..46904)] [gbkey=CDS]
ATGTATGAATTTCTTGAAAAGGGCAATGGGGGTTACGTGACGATTTTGACATCTCTTTTCACCGATAACCGACACATCGT
GATATCAATCGGTACAACCCTAGCCACGTTTCACCGTGTTTTTTCATTAATTTCCTGGCCTTTTCGATCATCCACGAATA
CATCTTTTTAA
>lcl|KQ435687.1_cds_KOX81332.1_11 [locus_tag=WN51_10664] [db_xref=InterPro:IPR004031,UniProtKB/Swiss-Prot:Q6PFT6] [protein=Transmembrane protein 47] [protein_id=KOX81332.1] [location=join(51979..52026,52620..52806,52868..53017,53106..53168,53258..53478)] [gbkey=CDS]
ATGTATACAGTCGCGGAAGATCACATGGGCGATACTGAAATCGCACAGGTGATAGCATTCATATGTGGAATAATAGTAAT
ATTATTGATGATAATGGGCTTAGCCTCTACAGACTGGTTAATGGCATTAGGATGGAGACAAGGTCTATTTGCACATTGCA
TTGAAGAAGCAGCACCTACACCCTTACCATTTAATGTACCAGATTCAGCAGGCTGTTTCCAAGCTAGAGATGTTGCTTAT
ATAAAAGCAGCTGCTGCCTTATGTGTCGTATGTCTAATAACAGATATTGCAGCAACAATTCTGACTGGTCTTGGTTTAAG
GTCACAGGATAATCGTGACAAACACAAATATTATAGATTTGCAGTTTTCTGCATGGGATTTGCATTGGTATCACTCCTAA
TAGCTTTAGTAATATACCCAGTGTGTTTTGCCGCAGAACTTAACTTTGGAAACCGACCCATGTGGGAATTTGGTTGGGCA
TATGGAGTGGGTTGGGGTGCAGCTATATTTTTGTTCGGTGGAGCAGTGTTGTTACTATGCGATAAGGAAAGCGAAGAAAT
TTACTATAAAGAAAGAAAAATCGTTCGAGATGATATCGGCGGCGGTGGCGGCGGTTCTATGATTGGTATGGGACATCATG
GTGGACGAAGTGGGACGCAATTAGCCTAG
>lcl|KQ435687.1_cds_KOX81333.1_12 [locus_tag=WN51_10665] [db_xref=InterPro:IPR000219,InterPro:IPR001849,UniProtKB/Swiss-Prot:O15013] [protein=Rho guanine nucleotide exchange factor 10] [protein_id=KOX81333.1] [location=complement(join(60002..61870,61971..62285,62358..62564,62676..62837,62916..63140,63212..63304,63379..63675,63750..63932,64164..64401,64792..65005,68783..68874,73716..73819))] [gbkey=CDS]
ATGGAGGTTGTATCAGAAAGATTGGACAAAAATTTTGAATATAGGCGTTGTACAGAAACAAATACCATTAACAAGAAAAA
GAAAATTCACAGAGTCTTCTTGTTCCTGGCATCGTTAGCCAATTGCAACACGGTCATCAAATCTTCACCACTGGAAAATG
CGTATGAAATTGCCTGTCTCGAATGTTGGATTAATAATGAACCACGTTCAAGGTGTAGATCATGGGATGACGTAGGACCG
GCTAAAATGGAAACTGTCGGTCAAACGCACAGACAACATCATCCATCCTTAGAGGCAACTAGGTCCAATACTTCGACACA
GTCGGCTAGAAGCGAAGACTCTTGGTGCTCAGCGTCGGATCATGACCTCTCCTCGGATGACGAGAGTGAGAAGAGTAATA
TCAGTATTAAAAGTAATTGTCAATTGAGAAATACGTTACACAAGGCAAGGACGCTGTGCGATAAGTGGAGGCCGCAAAAT
ATGCGAGTGAACAATACCGACCCATTGGACTCGCCCGGTAACCATGGAAGACTATCTAGATGGTTTAGCATCCGGAGAGG
ATCGACGCAACAATATGACGTGGATTCCTCCGACACGGTGTCCCTTACCAGCCCCATCAAAACTCCTCAAATGCCGCAAC
TTTGTGAAGTTGAAGAGGAAAACAGTGCAATGGTGCAATTTCAGTGTATGCAGCAACGCAGACAGACCCCACCCGCCCTT
CCTCCAACACCTCCGAATTTAACTCCTCAACAATTAAAACGTCGACACATAGTAGCAGCTATAGTACATTCTGAAAACAG
TTATGTGTCCACATTACAGAGGCTAGTGAATGATTACAAGAAACCGTTAGAAGAATCTTCGCCGCCTATATTGAGTCAGG
CAAAAATAGCGACATTGTTTCACAGATTGCCTGAAATTCTGCAATGCCATACGTTATTCAGAATTGCATTAGCGGAATGT
GTACGTTCATGGGACAAGGACGAGAAGTTAGGAGACGTGTTCGTAGCAAGTTTCAGCAAAGCTATCGTTCTTGACATTTA
CAGTGGGTTAATAAATAATTTTTCAGTAGCTATGGACTTGGCTAAGCAAGAATCAAAAAGAAAGACTGCGCTCGCCGATT
TTTTCAAGGTGAAACAAATAAGTGCACACGATAGATTGTCCTTCTTTGGATTAATGGTGAAACCTGTGCAAAGGTTTCCA
CAATTTATATTATTCTTACAGGATTTACTGAAACATACACCGCAGGGTCATCATGACAGAATGTCGTTGCAATTGGCATT
GACTCAATTAGAGAGTTTAGCGGAAATGCTTAATGAAAGGAAACGCGAAGCGGAACAATTCCAAGCGTTTAAAGAAATGC
TTCGGCATGTATCCGGAAAATTGTCTCATCGTCCTCTTTCTTCTTCATCTAGGTACCTCATAAGAGAAGATAACGTTACG
CAGTTGGAATTTAATCAAAACGGCATGATAACAAAGTCTAAAAGGAGGAGGTTACTATTGTTGAATGATCTTGTGGTATG
CGTTTCGGTAACTCCGAGATCCGCAGAGGACTTTAGCGGCAGTGAAAGACTGACTTTGAAGTGGACATATCCCGTATCAG
ATATTGAGATTCAGGATACAAGCACTTCGCCAACATTAAGTCGTTTACTGACTGCCGGTCTAAATAAAGGCGGGAGCCTA
AAATCTGATAAGAGTGGAGATTGCGGACAAGTGGGTGCAGATAACCTCTGTGTAGAAATGAACGATTTAATGCACGATTA
CGAAGTCATGTCTAGGATAAGCGACTTGGTTGCGCAATTAAAGGGTAAATACGAGGGAATGACGCTTGAGAAAACTAAAC
AAATTTTGCAATCCATACAACTCTCCATACAACAAAAAGATGAAGATATGGTTTGGGCAGATAGTTGTTGTTTGCAATTA
GTGACGAAACAAGGACAGATGTATACGTTTCAAACGGAAAATCCTTTAGTGAAGAAAGACTGGATAACGGAGCTTAGACT
GGCACAGCTAGCTTTAGATCCGAATAATTCGCCATCTTGGGAAGTACCTGAACAAGAACAGCGACCATCTACGAAAATGC
CGCTCTTCGTCAGTTCTCAACAAGTGTATCATTCGCAACATCAGACAGAAGTACGTTGCGGCTGCTACTATACCACGCAA
AATCCACGTCCCACGAGGCGCCGTGGAAGAAGTCAAAGTTACTTGTGGATATGTACTGGCGACGGTATATCCAGTCACGT
GACGGTATTTGGTCAATCAACGACAGCCTCGGCCACCTCCTTAAAACAAGTCACGACTTTTGATTTAGTGGAGACGAAAG
TCGCGGCCATAGAGTTCGTGAAGGGTGTGTCTTCTGATCCACTTTCACTGGCGAGCGATCTCGTTTGGATGGGGACAGAC
TCTCGCAAGATCATGATCTATGCCGGCTCAGAACCCGAGAAGCAAGAAGAACTCGGAAGTTATTCCGTTTCAGGTCCAGT
CATACAGATCAAGTATCATTGCGATAATGTTTTCGTTGCCCTGGGAATTGGCTTGCTCCTCCTCTTCAAAAGGCAAGTGG
ACGGCACTTGGAATCTTAGAGATCCGTTCGTGATATCCCTAGGTAGTGAACCGGTGTCTTGCTTGATGCCAATCAACGCG
TCTGTTTATGCTGCCTGCGGCAAAAAGGTTTGGGTACTTAACGCAATCAGCGGCGACGTGATGAAAAGCTTCAGCGCGCA
GCACGAACACGTCGGCAGTGTGAAGCTCATGGCTCATTCCGGAGTCGGTCTCTGGGTCGCCCTCAAGAACTCCAGCACCG
TCTGCCTGTATCACACTGAGACGTTCAAACACTTGCAGGACATTAACATAGCGTCCAACGTGTTGAGAGTGACGAGGTCG
AACAACTCCTCTAATTCTTGTGGCGATAACTTGAACAACAATCAAACGGCAGTCACCGTGACAGCGCTTCTGGCGTGCAA
GGGTCTGCTCTGGGTTGGTACAAACGTGGGCATCAGTCTGACGATTCCTCTGCCACGACTGGAAGGCGTGCCTATTATCA
GTGGCCGTGTCAATATTTCGTACCACGCGCATTTCGGTCCTATTACCTTCTTGCTTGCTATTCAGAACCCGAAAAACACG
ATAAACTGTGCGACCGACGAGATCGCCGACGAAGAAACTGTGCAGTTACGATCGAAGGAATCCGACAACAGTCGAAGTAG
GGATCGAGCAAGTTTGGATTCCTCTATGTCAAATAGCATACTGAAGTTGAAGCAGCAATTGGCGAGCAGCCCAGTGATGT
TAAGACGGAAACGTAGCAAGGAGTACGAGTACAGAGGCTCTAAAACGCTGCCCAGGGGACTCGGCTCCGGCGGAGGATTC
TTGTCGAGCTCGATGTCCGGATCGCAGAGCTCCGGTGAGAATTGCGACGTTTACGGCTTGTACGGGGAATTGATGTACGT
GAAAGATTACGAGAATGAGAACAGCTCCGGCATCGATTTGATTTACGAGCCGTTGCGAAGAAGCGATCCGGAACTAGCAG
CCATACCAAATAAAGTTAGCACGTTAGATCGTAGACTGAAGATGAAGATCACTAGGCCCAGGTCGCTCGATTTATCGAAT
TGGTCGGTCGATTCTCATGCGAGTTCTCTCTACACGTCTTCTGGTTCTGAGGAAAATCTCTCATTGAAAACTGGCAAACT
GTCACGAAACAGTAGCACAGCTAGTCGAAATGGCCCCTACGAAACGACCACTCCTAATAGTAATATAGGACAGTCTGTAC
CAGAACCGATACCACCGACCAATAATTTAAAGACGAACGGTAAGAAGATCAACAAAACGTTGCAACAGATCGAGCAGCCC
AAACGGACCGTTTTGACGTTAATGGGTGGCAGGGGTTACATCAATTGGAGACAGTTAAACGCGCAATCAGTTACCGACAA
GAGCTCTAAATCAGGCTACACATTCAAAGATCCTAATAGCAACGATGCTCATATCGTGCTGTGGGAAATGAAGTTATGA
>lcl|KQ435687.1_cds_KOX81334.1_13 [locus_tag=WN51_10666] [protein=hypothetical protein] [protein_id=KOX81334.1] [location=join(83621..83724,85124..85226,86035..86372,86818..87184)] [gbkey=CDS]
ATGCCTACAGGGGCCGAGAATCTCACTTACCGGTTCATTCAGCTCCGAAAGGAAAACAGGAAACTCTTTACCGGTCGCAA
ATATTCAGCCCAAGCTGGATGGCAGTATATTTTGCAACAGATGCGAGAGGAATTCCCTACCATAATGGCCAACGTGCATT
ACAGAGTACTGAAAAAGAAATGGTCGAACCTGATGCAGCAGTACAAAGAACTGAAGCATCCGGTACACGGAGACAAAACT
AAGGCAAATGACATATCGTGGCCGTATTACAACGCGATCGACGAGATTCTTGGATACGATGAGGGATCTACGCCGACCAA
CGACGTGTACATCGATCCCCACGAATTTCTCTGTCTCTCAGTGACACCGGAGGAGATCACTTCGTTTGTGGACGCGCTTC
CTGCGCAGTCTGCCCCGGAAATCGAGCGTCGAACCAACGATTCACTTCCGGAACAGCGGTTAAGCACACTCGGTGATAAT
TGCTCGATCAAGATCCAGAAAATACAACCGTCTAATGCTAGCAGACATAACAGTCACAACGAAAAGCAGACGAGCAAAAA
TTCCGTGAGGAAGAAACAAGTTACGCGGAACGTCGCGATGCTACCACGTGCCACGGAGTTAACAATCGAGAAAGTAACGT
CGGAGGCGGATTGTTCCAAAGATTTATTCAAATTATGTGGAAGGAACGTCTCGTTCGATCGAGAAGACAAAGAGAGATCG
CAGCGTGACGAGATTAAGCCGAGAAAGTTGCGGAAAAGCCGTGCGGCAGCATTGTATTCGGACGATCGCAAGTCACGAAC
CAATCGTCGCATCGAGCAGATTTTTGACTACATCAAAAAACGAGACGAAGAGAACAGATCCATCATGGTGCGAGTAATGC
ACGCCGTGGAGAACATCGCCAATAAGTTGTGA
>lcl|KQ435687.1_cds_KOX81335.1_14 [locus_tag=WN51_10667] [protein=hypothetical protein] [protein_id=KOX81335.1] [location=complement(join(88489..88621,88722..88852,89874..90023,90631..90683,90922..91076,91588..92108,93133..93183))] [gbkey=CDS]
ATGGTAACACGAGATAGAGTAGCAAATCTGTATGCAGTTTTGGAATTTAAAAACTGGAACATCTCTGTAAATGTTCCTCT
TAATATCAACGCCAACCGATTTAATGACTGTGAATCATTAGCGAACGATTATCGTTTATCGAAACAACCGCTTTATATGA
CTTCACATTGTACATGCAAGAGAGAAGCGTATGTAAATACTAATGGAGAACTCGAATTCATTAGCAGACAATGTCACCGA
GCGTTGCACGGTTCGAGGAGATCTCTAGTGGCGGAGGAGGTACGACGGGTTCAGTCACGGCATCGTCGAGTACTCGGGGA
ATTGAACCTGAGCGTGGAGGCAATGCTGATGCCTACCGTGGTTGATAACAACGACGAGGACGAGCCACAGGATCAAAGAG
GGGCGTCCACGGAGGAATTGTTATCCTCGGTCAGCCCCACCGACGACCTCCTTTCGCCTGTTGGCTGTGACATGGACAGC
GGCTTCAGTGGAAGCTCCAGTGCAAGTTACAGGTTGATAGAGACACAGTGTAACGTGTTCGTACTTGGTGTGGGTAGAAA
ACTTCTTGTGGAGTCCGGGCTGGGATCATTGAGGAGGGGAATAGGCAAGACTAGTACTCCAGAATTAGCGGGTGGTCAGC
GTAAAACGAAAGCGGCTATGATCTGGAAAAAGGGTTGGAAAGGCTGGAAGAAATTTCATTCTTTCGGGAATAATAGCAAC
AAGACTGTGACTAATAGAGTACTGACTACAATAAAAGTGTCTATTCCTAGAAAGTGCAAAAATTATTACAACTTAAGAAT
GCTCTGTCAAACTCATTGTTACTGTCGCGAAGTGCAGTACACGTTGCCAACTTCAACAGTTAAAACAATTGGTAAAAAAT
ATATTGATGTTGCAACTAGTACATTAGAATATTCGGAAAGAAATAATGAAATACATAGTATGTGCTTACATCTAGTGCTT
ACTGCTGCTGTTACCGCATTTTCTCAAAGCGCGTGTAATACACTTCGAAGCATCTCCTCGATAAAAAAAAAACCAACGAT
CTTTGGCTCGTCACACTGTCTGGCAGATGTTCAGAAAAGAGCAGTCTCTCAAGGCACTCGACCATATGGTTTCCGGGATC
TCATGGTGATTCTCAAATGGTCCGGGCCCACTCTAATCTCTGAACAGAACCTGGAGGACATCCCTCCCGTTTGA
>lcl|KQ435687.1_cds_KOX81336.1_15 [locus_tag=WN51_10668] [protein=hypothetical protein] [protein_id=KOX81336.1] [location=complement(join(93809..94078,94646..94753))] [gbkey=CDS]
ATGGCTTCGTCTTTAGGGGGACCAGGAATGGCGTCGGGTGTTCCATCACCGCGAAGAGTCAACCTGGAATTTCCACCACC
TCCACCTTATCCACCGCCTCACAGTCAGATGGCCTGCTCTGGATTGGTGGATCCTGGACCGGTAGCATCACCCATAGCGA
ATTCTGCTCACCAGCATCCCCTTCAGGATTATTCATACGCGTACTTCGAACCTGGCCCGAGTCGGCTGCATGGCACATAT
CCGGCGGAAGCTGGCCTGAATCGTGTGCAGCCGCAACAACAGCAACAAATGCGCTCGGATTCGTTCAAGAGGCATACGTA
CATGACACGATACGGGACGGAGGAGAATATTTACGAGGAGATATCGGAGATCAAGTGA
>lcl|KQ435687.1_cds_KOX81337.1_16 [locus_tag=WN51_10669] [db_xref=InterPro:IPR000192,InterPro:IPR015424,UniProtKB/Swiss-Prot:P41689] [protein=Serine--pyruvate aminotransferase, mitochondrial] [protein_id=KOX81337.1] [location=join(104764..104940,105197..105397,105480..105637,105836..105991,106511..106858,106990..107128)] [gbkey=CDS]
ATGTATCCAGAATGGAATCAACTTGCTACTCACAGGAATCCTCCAGCGATACTTAAGACTAAACTGCAGTTGCCTGTAAA
AATTTTAACAGGCCCCGGGCCGACTAATTGTTCAGAGCGAGTTCTTCAATCTCTTAAAAATCAAGTTCTCGGTCATCTTC
ATCCGGAAGTTTGCCAGTTGATGGATGAGATTAAGGCAGGCCTTCAGTATGTATTTCAAACCAATAATAGACTCACATTG
GCATTAAGTGCGTCAGGTCATGGTGGCATGGAGGCCTGTTTAACAAATTTGCTCGAACCTGGTGAAACTATACTCGTTGT
CAAGAGTGGAATTTGGGGTGAACGAGCAGCTGACATGGCTACTCGAATTGGTGTACACGCGGAAGTGATAGAGACAGAAC
ATACTAGCGCTGTCACGTTGGAACAACTGGAAACAGCGTTACATCGGCATAATCCAGTCGCGGTTTTCATGGTCCATGCT
GAATCCTCCACAGGTTTAAAACAACCACTAGAAGGTTTCGGCGATCTCATTCACAAGTACAATGCTCTTTTTATCGTTGA
TACTGTTGCATCGCTGTGTGGTGAACCGTTCTTTATGGACTCCTGGGGCGTCGATGCTACCTATACAGGCAGTCAAAAGG
TTCTCGGCGCTCCTCCAGGATTATCGCCTATCTCGTTTAGTCCACGAGCTGAGAAGAAATTGTTGCAAAGGAAGACCAAG
CCCAGTTCGTATTACTTGGACATGACTCTTCTTGGAAATTATTGGAAATGTTTTGGGAACGAGAGTCGCGTGTACCATCA
CACCATAAGCGCCACGCTTCTTTATAGCCTTCGCGAGGCGTTGGCGGAAATCGCTGAAGAGGGTCTCCGAGCATCGTGGA
CCCGACACGCTAGCGCAGCTGCCAGATTAAGAAGGGGTCTCGAATTGCGGGGTCTTCGATCTTACGTGAAAATTCCACAG
TATCAATTATCCACGATTATCTCAATAGAGCTACCACCTGGCGTTGACGATACGATCATCGTACAACGTGCCATGAAAAA
CTACAACGTGGAAATCAGCAGAGGCTTAGGGCCAACTGTGGGGAAAGTTTTGCGAGTTGGATTGTTGGGGACCAATGCTA
CATTTGGCAAAGTCGATCTTGTTCTACGCGCTCTGGAAATTTTACCGTCGAAGCTGTAA
>lcl|KQ435687.1_cds_KOX81338.1_17 [locus_tag=WN51_10670] [db_xref=InterPro:IPR001007,InterPro:IPR010895,UniProtKB/Swiss-Prot:Q24025] [protein=Dorsal-ventral patterning protein Sog] [protein_id=KOX81338.1] [location=complement(join(114407..114565,118253..118567,119863..120014,121950..123746,123817..123882,131455..131584,140384..140413))] [gbkey=CDS]
ATGTACTGCATCAAATGCGAATGCATTCCGGTGCAAAAGAAACGGCGAATCGTCGCGAGGGTTCATTGTCGTAACATCAA
AAACGAATGTCCAGAACTCACGTGTAAAGAGCCGGTTCTTCTTCCAGGCCGATGCTGCAAATCTTGCCCGGGAGATTTCA
GTAGCGATATAGTGCAGGATTTGCCCGCGCAATTGTCTTCCGAAGAAGAAGAACGAAGCCTAAAACATTTTGGGACACTT
CTAACCGGCAAAACATCTCAGATACTGCGTCGCGATGAACCCAATCCGACCTCGATGTACAACAGTGCCTACAACTATCT
GGCCACAGGGCGTTTCACGTTTCACCGGAAGAATCTCTATTATTCTTTTTATTTGTCAACGTCCACTCCTCGTCCGAGGA
GTATACAGTTTATCGACGGGTCAGGAAGCATTCTAGAGGAACAGACGATCGATCCTATCGGCGGCGTGTATCAAAATGCA
ACGGGGAAGCTGTGCGGAGTATGGAGAAGGGTTCCCCGAGATTATCGGAAACTGTTGCGCGAGGAGCGTTTGCACGTGTC
CTTTATATGGGAACCATCGGCCACCTTGACTGGACAGTTGTCCCGTTATCGTACTTTATCCACGGAGCAATACACCTCTT
TGTTAGAGCCCACAATGGGCGTGGATCGTTCGTTGATGTCAGGTGCAGGAGCCACCGCCATAGTTTCAGCATCCTCAGCG
TCAGCACCATCTATCCACGTGTCTTTGGTGTTCAACGGCGTTTTCCTACCTAACGATGTCTCTGAAGTACCGCTGATAGT
CCAATTGGAACATATGGAAAAGGACTACGTGGTTCTGCGAGAAGAAATCATTGTGAAGAAACCCTCGAACGAGTTAAACT
TCGGGGAAGTCCGAAGTGCCTTGTCCGGAGCGGATCTCCGTTTGTTGACGCGGGGAAAACTCTCTATTAGCATAATGTCG
AGAAAAGACCCTCAGGCGCTTCGATTAGCCGGAATAGTAGGCCCGCGTGCAAACTGCGAGATGTATCAGACTTTGCTACT
TTCAGAGACACCCTCGGCAGCTTCTGGACTAGCTTGGGCGTTCTTGGATCGTGCCGGTTCATTGCGTTACGGTGTTCAAC
TAATAGGTCTGGAAGAAGAGAGTCCTTTAGTGACTTTGGTGGACGAAGGTGGCAAACGTCGTACCGAGTTGGAAGATCTA
ACACCTTCTCTTTTCGAAGGCCTGGCTAATGGCTCGTTGGAGCGTCCAGGGCCACGTTTCCTCGAACCTTTGTTCAACGG
AGAGCTTGCGGTTGTTGCTGCCTCGCACGTTGGATCCATGTTGCGTGGCCGGCTGTTACAAAGACCCGTGGCTGATGCCA
GAGACACTGCTGCTCCTGTTTTGCTCAGAAGACTGTCCCAGGAACCTGTGTATCCTGGTCCAGTTGGTCTAGTCTGGACA
GCCGTTGATTTAGACTGTTCATTGCATTACGAGCTTGAAATTGCTGGATTCCCTCAAACGTCTTCCACGAACAACCACGA
ACCACGAACCTTCCGACTTTATTTGGAAACGATGCCCTTAGTGGTTCAAGGAGCACCTGTTGCTAGGAGATTATTGGAAG
AGTTCACTGGATATATTTTGGAAGGTTCCGTTACCGGTCTATCACCGGTGGAACTATACAGAATTGAATCTGGCATTGGT
TTTCTCGAAGTGACCGACAAACAGGCTGAAAGGATTTTGAAAGCTCCATTCAAGGCCAGGGCGCCTCTCAACTGTCTTCC
TCATTACGCGGATAATGACGTTGCCTCGGTTGTCGCCTATAATCTTCAGCCACCCAAGTCGGACATTGAAACTGGCGCAT
GCTTCCACGAGACAAGGTTCTACGAAGAGGGTACTCAGTGGACGTCCAGCACGGATCCGTGCTACATGTGTCATTGTTAC
CGTGGGCTGCCACAGTGCGATCCAGTACCCTGTCCAGTTCTCACCTGCGCCGAGGGCAAGCAATTGAAGCCTCCTCCTGG
TCACTGCTGTTCTCTTTGTTCAACTCCAGGAATTAACATGAACGCAACTGGAAAGAATATCAGCACCGTGACAAGAAGTT
GCACGCTGGCTGGCCAGTTTCATTTGCCGGGAGCATCGTGGCATCCATATTTGCCCCCAATGGGATTTGATACTTGTACA
GTTTGCACGTGCGACCACGTCACGCTGGAAGTGAAATGCCCGCGGGTACAGTGCCCGCCGTTGGACTGCGACGAGAAGTT
CGCCTTTAGACCCGGTAAGAAGGCATGCTGCAGACAATGTCCGGCAACGACGCCCAGTCCGGCGATCGCGGGTGATACGA
CGCGTTTGCCGCGGGATCAGGCAGCGTTATCCACCAAACGCACCGCCGAGGAAATATTGGCTTCCGGCGGTTGCAAGTAC
CCTCTCGGTGGTCCGTATGAGAACGGTATGGAATGGCATCCACGAATTCACTCGCACGGGGAAATTAAGTGTGTCAAGTG
CAGATGCAAGAACGGCGAGGTCAGATGCGACAGGAAACGATGTCCACGGACGCTGTGCAACACAATTGCCCACCAAATGA
AACGTGGTGAATACGTGGTAGACAGCGACGACTGTTGCACGGTCCAGTGTCGTCGGGCGAGGCGTCATCATTTTTTTGAA
CTTAGCTGA
>lcl|KQ435687.1_cds_KOX81339.1_18 [locus_tag=WN51_10671] [protein=hypothetical protein] [protein_id=KOX81339.1] [location=join(149822..149866,151270..151503,152502..152596,154190..154252,158775..158883,158906..159172,169768..169823,173962..173974)] [gbkey=CDS]
ATGAAGAGAATTAGAGCTGAGATTCTCATGGATAAAACATTGGAGAGCCAAAAGTATATATACCATAGCCACAAATCAAG
TTTCGAATGCACGGTGATAATTGGAATTCGTGCAATAGTGGCGCTAGAAATCTGCCGGAGATCGGACGACCAGATAAGCA
AGTCGGAGGCGAGCGTTGCGGCGACGGAAAAATCCTCGTGCAATATCCCTGGCGAAGCAACAGGCCACAGACAGCGTATT
CCGAAAATGGCCAAACCTCGTTCGAGAGAAAAGGAGCAGATTGTTCAAATTGATGCACAATTTGGTTCTTCGAGTGGACC
CAAAATGCGCTTTCAATTTCTCAGAACAGCTTGTACAAAATCGTGGATGGACATAAGTTTGATAGAAGATTTGGTACACA
GCAGGATCGACGAGCTTCGCGGAATAAAATATGAAACGTTTGAAAAAAATGAGTATTTGCCAGTACATTTTGGCACTGTT
TGCTCAGCGAAATTTGAAAACGAGATTATTTTTCAATTCAGCGATCCAATTAGACAAGGGCATAAACGTACCAACGTGAC
TGATATGTCTAAACATATCGTAAATTCTAGGATGCCCACGGCGGTGACTATCACCTTTCCGCGTCGCCAGTCTGTGAACG
CTAGAGATAACTTAGGTCAGCTTACAACTTTTACGTTTCCGGCGCCAAAAGAGTTCTCGTTGCACGTGCTAGACTACGCT
GGATTAAATAACGTGCACGGAAGTCCGCCGACGACGCTGCGCTGTAGTTTATCGCATACTTTGAATGCCAAAGGTGAACC
TTCTCAGTTTCGTCGTTCACGTGGCGAACCGGCAGAGAAACCTATTCATAAATCGAGAGGCACATCCCGGAGTGCAACAT
AA
>lcl|KQ435687.1_cds_KOX81340.1_19 [locus_tag=WN51_10672] [protein=hypothetical protein] [protein_id=KOX81340.1] [location=complement(join(151738..151922,180084..180210))] [gbkey=CDS]
ATGTATCTCCACGGCAATTTGATGTCGATTTTGTTGGCCGTTCTCTCCTGCGCCGTGATCGTTCGTGCACGCAGGGTCGC
ACCCTTGATCGAGGAAGACTGGGCAAAGAGACCTCATCGTGCCGCCGAAATAAATAAAGCAAAATGGACATGGTACTCTA
GAAAGAATCACAGAAAAGTAAGGAAAATGGAGAAAGGTGGAACGCCAGTTGCTGGTCGCGAGGCATTGACGAGTAGCCAG
AGTGCAGACATGCGGTATAAAGGGGAGGAAGATGGCGAGAGTATAAAAGAAAAGAGGCAAGAAAGTCCGTAA
>lcl|KQ435687.1_cds_KOX81341.1_20 [locus_tag=WN51_10674] [protein=hypothetical protein] [protein_id=KOX81341.1] [location=complement(join(192983..193181,193983..194067,198485..198611))] [gbkey=CDS]
ATGAGGAACCGTGTGTGGTTGAAAGAATCGAACGAGGCTGGCGGGAGAGTGGAAAACATAGATGGTGAGAGGAACAAAGG
TGGTAAGACTGGTTGGCAAACGAGCGAGGAAAGGATGGGAAATACTAGAAAGTTTTTATGGGATTTTCAGTGGTATCTAC
TTGATGAGTGCTCCAGTGCAATATTGATGACAACGTTCTTCGCATCTATCGCTCGGTATAGTTCAGAGCATGGGGCACAA
AGTCCCATAAAATCTATTCATATAGCTCGTCCGTCTTCACCGTGGGCATTCACCAACCTCAATGAACGGACACGTTCAGA
GGAGGGGGATGAAGTCTTTTCAAGAATCGCTAACATCGTGCTGACGCCAAAGCGGGCAGGTGTCTCGGCCGAAGGCGCCG
GAAGGTCGTAA
>lcl|KQ435687.1_cds_KOX81342.1_21 [locus_tag=WN51_10675] [db_xref=InterPro:IPR003579,InterPro:IPR006687,InterPro:IPR006689,InterPro:IPR024156,UniProtKB/Swiss-Prot:P61210] [protein=ADP-ribosylation factor 1] [protein_id=KOX81342.1] [location=complement(join(208884..209048,209236..209361,209534..209643,209727..209874))] [gbkey=CDS]
ATGGGGAATATGTTTGCAACATTATTCAAAGGCCTTTTTGGCAAAAAAGAAATGAGGATTTTAATGGTAGGCCTTGATGC
AGCAGGTAAAACCACGATATTATACAAATTAAAATTAGGGGAAATTGTTACCACAATTCCCACTATAGGTTTCAATGTAG
AAACAGTTGAATACAAGAATATAAGTTTTACTGTATGGGACGTAGGTGGTCAAGACAAAATCAGACCTCTCTGGCGACAT
TACTTTCAAAATACACAAGGACTAATATTTGTCGTTGATAGTAATGATAGGGAACGTATCGGTGAAGCGCGTGAAGAATT
AATGAGAATGTTGGCAGAAGATGAACTTAGAGATGCAGTACTTCTTATATTTGCTAACAAACAAGATCTCCCAAATGCAA
TGAACGCGGCAGAAATTACCGACAAATTGGGACTGCACTCTCTTCGTAATCGCAATTGGTACATCCAAGCAACGTGTGCC
ACAAGTGGAGACGGACTTTACGAGGGCCTCGATTGGCTCTCTAATCAGCTCAAAAATGCCAATCGCTAA
>lcl|KQ435687.1_cds_KOX81343.1_22 [locus_tag=WN51_10676] [protein=hypothetical protein] [protein_id=KOX81343.1] [location=complement(join(212014..212134,212211..212314,212410..212547,212615..212749,212808..212967,213041..213211,213638..213792,213873..214086,214157..214465,214525..214786,214866..215033,215107..215245,215358..215531,215867..216088,216177..216372,216446..216549,216631..216778,216956..217023,217114..217207,217327..217527,217620..217741,218000..218125,218242..218416,218863..218992,219343..219607,219720..219846,219905..220064,220152..220290,220363..220533))] [gbkey=CDS]
ATGAATTTTACCCAGATGGAACATAATGACGGAAATAAATACACGCAGTCTCTTGATAGACTTCAAAGTGTGGTACGATA
CGGAAATTATAATTGGAAGATGTCATGTGGTCTTGATAAATTTGCTCAAAAAAACGCGGTCTTGCAACGTAAATCGACCT
ATCTACTATGCAGCTACAAAGATAAATTACAAAATGCTTGTCCCGCTGACATCAAAGCATTGAAGCGTAACATCCAGGAA
GACCTAAAACCAAAATATGAAGAGATCAAATCTAAGGACGCCGACTTTAAAGAATATGAAAGAGATCTAGAGATACAGCC
TAGCGAGTTAACGATTGAACCACTGAAAGTAAAGATTTGGGACGAGTACAGAAAACTGTTGGAATTATCAAAACTAGAAT
CAAAACCGAAAGCTAGTTCCAAGCAACCATTAACGCACGTGACATCATTACCAAAACTTCGTATCGACAAACATCACTTT
GTGTCACGTACATATCTGAAGAAAAGTATAATGAGATCTGAAGTTCAAAAGAAAATATTGGTAGCAAACACGAATTATGT
TCAATTTCGTAATTTTGAACTGAAGAAGGTATATAAGAAAACAGTTATACTGCAAAACATTAGCAACATGCCAGCGAGAT
TTCAAATAAAGGGGAGACCGTATCGTTCGAAGTTTCGAGTTATAGTGAAGCCCATAGTGGAGAACAGAGGCATCATCCCG
CCGGGGATGCAGCTGCGATTGATCATTCTATTCCGTTGCGACGACATTGATGCACCGGAAGAAGTATTGGTGCTAAACGT
TCGACACGGAAGACAGCTGATCATCCGATTGCACGGATACAAAGACCCTCCAATTTTGTTGGGGACTTGCCTGATCAAAA
AATCATCATTCAGATATTTGAACAGACACAACGAATTATTGAACCAGACTTGGCATCCAGAGATAGCAACGTCATTTCAT
AATTTGGAAGTGCGATATTCTGATTATTACCATAAAAGCTTATCTAGCTGGATGACGGAAGACGATGATTTCGTAAGCAT
GACTTTCGATTGCAAGAAAGTTTTTATAGGAGAAGAAGCTTATGTACCAATAAAATTCAAGAATACCGGCGGTAAGGGTC
GGTTTTTCATGATGAGCGAGACTGACTGGTTTTCTATGAACATCATGGATGTCACAGAAAAAAATATTTTAAAATTATCC
TGTTTTACCGTGTGTCCTGCGTATTTTGAAGTGGATACAAACGAAGAAATGGATTTTCATATGTACTTCTCACCAGAATC
CTACGGAATTCACCATTTGAGAAAATTAAAACCGTTTGCAAAACATATCGATGAAAGAGCGGATTATTATGTAAAGCTGA
ATACCAATGCTCCTGACGGTATCGGGCAATGTATCATTGCTGTGAACAATACAAGTGAGATAAGCATGCATTTTTCTTGG
ATGAAACGAAACGTGCAAACCAACGTGGACGGAATACAGAAAGAGAATTACTTTCCCTTAGAGCTACTTCACATCACACC
GGACGAAGGAATTTTCGTTCCAACTTCAATCCACTATTTCACCGTGACCGTAGAATACAAAGATCTAAAACCGAATTACT
ATTTTGCTGTGCTGCAATTATACGTAGAAGACATACCGGTTAACGCAATCCCAAAAAATTCTGGTCTAGAAACGAAAGAG
TGCACCAGGAAACGACGAAAATGCTCTGCTTCTGTAGACATTTGGATCGCCGATCTGGAAATTTGGTTGCAATATATGAT
GGAGGAGGAAAGTAGAACTGATCGAACAACGGAAGAAATATTAAAACGTATCTTGGAAATACCGCCCCACTGCCGATATG
CTCAACTAAGTTATGAAGAAGAGGAAGAAGAAGAAGTAGTAGAGGAATTGGAAGTTAAAGAAGAATATAGATCAACGTGT
CAATTAGTAGCAGATGAATTATTTTATCATCACGATCTGGTGAACTTGAGACAATTCTACCTGTTATGGCAAGAGCAAGT
AATAAACATGGGCATCATTAGACCCACGAAGACTCTGTATATCGGCGTCGAAGAAACATACATTTTGACGTTAAAGAATC
TCGCTAATAACTCTGTGAATTATTCGTGGGGTGAAACTAATGGTTTGGATTCCTCGAAGATGAAACTTTGCATATGCCCA
ATGAAAGGAGAAGTAATGGCTGGAAACAGCCAGAAAATTGAGATAACTATCACGCCGATAACAGAGGGGATTGTGCAATC
GTTGTTTATACCATGCTATGTAGGAGATTCGCGAAAAATGTTGATGCTGGGCATCGAATGTTCCATTGAACCACTTTATG
TAACATTTTATTTTCCACTAAATGACGATACACCATTAGAGTTCAAGAATAATTTCGTTAAAGTCAAGTGGCAAGTAGAC
AGTCTCAAACTCGCTTTGGATATGGCGGAAAGATCTAAGAAATACATGAAATTATTGAACAAGTACAAAAACCGGGAGGA
ACGAGAATTAATGAACACGAACTTGGATCAAGGGAATATTCTTAAAGATGCTTCAGCAGGTCCATCGATACAAGAAATGG
TGGTTGAAGAATCGGGCGAGCAATCCTTCCCAAATACTTGTACTTCGGAGATAATTTCTCAAATGAGTAACATAATGGGA
AGTAACAACTGTTTGCAAGATATGGTTTCCTCTGGAAGTATCGTACCATTTTATGAAAAATTTCTACCACTGGTTACGCA
ACCTGTTGTAATAGAATTTTCAAATTTATCCCTAAGAACAGTACAAAAGAAAACTTTTATTATAAAAAACGAGACTTCGA
TTCCAACTGATTTTTGGCTTCGCATAAAGAACTTTTATCCTATTACGTGTTCGTGTGAATGGAAGTCGCAAGAAGATCAG
ATCAAGTTCAGTAATAAACGAATTTTCAGTCGACAGAAGGGATTGATAGAAGATACACTGTATAGAGTAAAACAACCTAG
ATCAGGCATAGTAATTTATGTTGATCCATTGAATTCAAATATTGGCCCTTTTAAAGCCATACCTATAGATATTTATATTT
TTGCTGATACATGGGGTATCTATGTAGATGAATTAGAAATAAACATTACTGGTCTACCACAGTATACTATAGGGATATGT
GTGCAAGTTATTGGATCACCAATTTCATTATCAATTTCTGACAGGAATGAATTTAATGTACCTGTTATCAGGTATGGAAT
GGTATCTACAGGTATTCATCTGCAAGAAAGAAAAATATTGTTGACAAATACAAGTGTGGTGCCTATAATCATTGATTGGC
ATACATTTATAATAAAACCAGTTTTAGAATCAATGCCTTTTAACGTAGCATTTAACTTTCATACTCCATTTACTGATGAA
CTGGCATCGAAATTGAGAACTAATCAACAAAAGGATGATAGTGAAATACATTTAGAAGAACATTCTTTATCCTCAAGAAG
CACACATGCATATGATTCTACTGAATTTAGTGCCATTAGTAACATTACATCTAGTTACATGGAATCCTCACATATGACCA
TGTCCTGGAAGCACAATAGTGAAACTTCAAATCAGTATACCACCAGCAGCTTCAATAAATGTTCAAAAAATGATCATAAA
TATACGGAAAATAAAGTATATTCACATACAAGTAATATAGAAGAAAAAAAATACATCGAATTACAAATTTCAATACTTCC
ATACTATGGTTTAATCGATTCAAGAATATGCACAGTTATTCCTAGAGAAATGTTCATCTCACCTAAAGGCAATGCCTCTC
TAATTATTGATATACAACTTGAAAAGTACAAGACTATGATGAATAAAAGTATTGAAGGAGAATTTGTTTGTAAAATTCTT
GGATTTATACGAATTGCTCCAAGTGATATGTACAAAGATAATTATTATGCGAGGCAAAGTGGTAACTATTTCCCCCCTAT
AGAAATTGATGTTACTGCAAATATTACAAAACCTCATTTAGATTTTCATATTTCTAAATTTGATAAAACATTTGTATGTT
GTGCTAGTAAAGTAATGCAAACTCGAAGGAAAAGATTAGAACTAACCAAAACGTTATTTTTATATAACACTAATAACAAC
TCAATAGAGATAACATTAGAAACATACGAACCATTTCATATCAAATCTAAATCAGTTTATACAGAAACAGATCTGCATAA
CTCTGGAATTATATGCATAAATCCAAATGGATGTGTTGAGGTAGAAATAGCATGTCTTGTAGAAGAGAAATTAATTCAAA
CTATAATGAATACAAGTTCAAGTCGAGACTTCAAAGATTCAAGGATCACAGTGAAAGAGTTATTACGCATTGTACACTCT
GATAAACATAATCAAAATGTGGAGTTAATTTTGGAAATACAGTTGCCAATATTAAAATTATCATCATACACATTGGATTT
TGGTGTTGTATATATAGGTGATACGAAGAAACTAACATTAACTATCAAAAACTTATCGAGTATAATCGCAATTGCCAACG
TTGAAGAATTTATAATTGATAAAGAACATGGCACATTGCCAAATCATTATAACCATGATGGTTGGTATTTCACAGTCACA
GTATCTTTTCAACCAAGAAAACCGGGACAATTAGTTGAAACATTAGAAATATTAACAGGTGTCCCATACAGTACAGAAGA
ATGTCAACTTTATGGGGAAGGAACATTAGATGAAAAATATCATACTCCAGGTGTATAA
>lcl|KQ435687.1_cds_KOX81344.1_23 [locus_tag=WN51_10677] [db_xref=InterPro:IPR000953,InterPro:IPR016197,InterPro:IPR023780,UniProtKB/Swiss-Prot:Q8N8U2] [protein=Chromodomain Y-like protein 2] [protein_id=KOX81344.1] [location=complement(join(222693..222790,222922..224499,224644..225252,225364..225446,225543..225752,225833..225969,226042..226205,226281..226521,226614..226756,227015..227069))] [gbkey=CDS]
ATGGAAGGAGGTGATGGCCCTTCGGCTATCAGTAGTAATCCTACTGCTATTAAAGCTGCACAGGAAGAAATGGGAAGATT
AGATGTTCTTGTCTGCGGACAGTGCCATTCGGTGTTTCATTTTATTGAAGAATTTCAAGAACATCGTACAAAAGAAGGCG
CTTGTACCCAAATTTCACATTTTCGTGAAAATAGTAATAATGAACAAAAAGCACAAGTATGGGCTTTCCTTTTATGGAAA
GATTCACAAATCCAGCAGGAGAGTTCAGATAAAGACTCAACAAATTCATGGAAACTGTATCAGAAATGGTGCAAAATGGA
TACGCACATAAGGGATTCATGGATCGCAGCTGGGAAAACTATTCAAACGTTCACGAAAATCAGCAATGCAAAAATGCAGG
ACGTACCAAGGCAGAATCAAATAACTACTAATGCAGAAGGGAAACCAGTAGTTGTTCGTAAAGTAATTAGAAATGGACAA
CCAGAAGATGATAGTAAAAAGGATAATAAAACTGTAGAAGCAAAGAATCAAAAAAGTAATGAATCCTTCGACGAAGTAGA
AAAGAAAGAAAAACCAAAATTGAGACCAACGATAAAACTTAAGGTTAAATCTAATAAAACTGGCGATGACGATCGAGATT
CAAGCGATGAAGAATATATAGTAGAAAAGATATTAGCAAAACGATTTAATCCAAAAAAGAGATGCTCGGAATATCTATTA
AAATGGGAAGGTTTTGGACATGAACATAATAGATGGGAACCCGCTGAACATGTAGCTACGTGTAAACATTTGTTAGAAGA
ATTTGAAAGAAATCTTGCTAAAAAAAAAGAATTAAAAGCTGCACAGCAGCAAGCTAACGCAAAGGCAGCAGGACGAGGTG
GTCATCCTGCTCAGAAAACGATTATAAAAACAGAAGCTAAACCTGGACCAAGTACTGCAGCTCAAGTAGGACGACCTATG
CGATCAAGCAAATCGAAAGCAATGGATCAAGTAAAGCAATGGTGCGGTTCTATGAAAGATGAAGACAATGACCTATTAGG
AAAGAGGAGGATTGATGATTCCGAGAGTGATTCCGAGGATGGAGGCAGTAGCGCTGCGAAACGAACGAAAGGCGACACAG
GTAGTGACGAAGACTGGACTGGGGAGTCCGAGGAGGAAAGATTGTTGGGTCGAAGCGATATGATTCAACGCGCGTTTAAT
CGTGCCAATGCTCAATCAAACGGTTCTAACAGAGCAAGTGGTTCGTCTACAGATCTTGCGACTTCATTGGGACTTCAATC
TCCCGAAGGAGCAAAATCTAACCAACCACCGGTTTTAGTCGCGAATGCCAAAGGAGTTGTTAAAGTTGACCCGAAGCAAA
TGCCAAACTTAACGTCCGGTGTTTACGTAATGTCACGGAAAGACGGCATCATCAAGTTGGATTCGTCCCCTAGCGGGAAA
TTGGCTGTAAAAGGTTCGCCGACCACGCAAGGTGTTTTGATGGTTCAAAATCGAGATAATACTAACGTAGTGAGGAAGCA
AGTAATATCCGCATCGCAATCGAATTCTGTAACGCCGGTAAAAGTGGTTTCTAAAATGGATGGAAGTCAAGTAGTAACGC
AGATGAAAGTAGTTTCTAAGCCTGTTACGAATAAAGCAGGCGGCCAACGCAGTGCGGACGGTCGACCTTTGTTACCGAGA
CCTCCACTGCGTGCGACGACGCCAACTAGCGTACTTGGAATCGGATCAACAATTCGCACACCTGTTAGGGCGCCAGCCCC
GAGACAAGTTCAGTCCCAGCAAACACGTCAGGTGCTACAAAAACGTACGACGGCTGTAACTACGCAAAGTAACTCGGTGA
GTCCTGGAAATGTTACACAGATTAGACCGAAGTTCGCGATGCTTAGTCCACAGTCGAAGCAAGTGGTAAAGTCTGGAACT
AGTCCATTGCAACAGGCTAAACAGTCGCCGAAAACACCAGTTGGTAAGCCACAGTCATTATTATCTCCGCAGCAAAAATT
ATTAATGGCAAAAAGGAAAGCTCAAGAAGCAGCGGGTATCATTAAACCAGGTGGCCGCGGCCTCTTAGCAGCTGCTCGTG
CTACCGTCGGCCGAGGTAGAGGGAAGTTGCCTGAAACACCAACGGCTGCTACTCCAGGAAACAAACTGAAAGAAAGTAAA
CTGGCGGAGGGTGATGGACTTCATATGGAATTCCACGAGGTGGGCTCCGAAGAAAGTAGCAGCGATGGTGAACCGGAACT
TCCACCTCCCGAAGCTGATACTATTGCCACTACGGAGCCTGACAGTCCGCCAAGGCCGTTTACTCTTTGTCCCTTGACGG
GACGTATTATCGGACCGGATGGCGAACCTGTCGAACAATCGGCCGAACCGGAACCAGAACCTGAATCTACCGAAACACCA
TTGTCCACCATTAAGACCACCACAGCTACATCAGAAAGTATAGACGTCACCACTACAACTACCACCACAGAATTAGTCCT
ACCTTCCCTTGATTCTCTTACAGAGGGTGGTGGAATAATGAGAGTCGAAATGAGTCCTGGTGGGACGACGGGAACGATCG
TTCAGACCAGCGAACCAGCGCAGATCAATTTAACAAACGTATCTGTACCTGCGCCAGATCTTCCCTGTTTGGATGACACA
GCTCCTACCGTGGCTACGCCAGCCACTACGACGACAACACCGTTGACAGAAGCGACACCAGCTAGTGAATCCTCGATCGC
ACCGGGATTGACCACGGCTACAGTTACCTCGACTAGCACGATAGCGATTGCTTCTACTGATGTGAAAACTGAAGAGAAAA
TACCGGAGGAAAGGAAGGTGGCCGAGGACACCTCGAACTTAGTAACGATAACTGGGGAGGACGGTGTCGTTTATCAAGTG
GCTGGCCAAGCTGAGGATGGTCAAACACTATTAGTGACTCGAGATGCTGATGGCGAGCAACAATGTGTATATGTTACCAC
GGAGCAACAAGGAGACGAAGGATCCGTATTAACATTGGATCATGCTGTGGCGGAAGCTGTAGCTCAGTTGATACCCGATC
AAGTAAATCTAGCCTCGCAGTTCTATGTAAAAGAAGGTGGAACGGAACCTGCTGAAAATCCAATGGTGATGTCTATCATG
GACAATACGAATGCGGCGGATGTGACGGAAGGGCAAGAAGACGGTGATGGTCACGGCCAAGTTGTAGCTCAAGTTGTACA
AGCGGAAGAGCCAACACCAGGTGGAACTAGAAGAGTGGTCTTACTTTTACCTGATGGAAACTTGATGATGACAGAAGTAA
CGGAAGAACAGTATGCTGCGCTCGGACTTGGCAAGTGA
>lcl|KQ435687.1_cds_KOX81345.1_24 [locus_tag=WN51_10678] [db_xref=InterPro:IPR002035,InterPro:IPR004595,InterPro:IPR007087,InterPro:IPR007198,UniProtKB/Swiss-Prot:A0JN27] [protein=General transcription factor IIH subunit 2] [protein_id=KOX81345.1] [location=join(229283..229341,229441..229642,229711..229839,229910..230083,230187..230443,230519..230768,230857..230988)] [gbkey=CDS]
ATGGCTGATGAAGAAGAAGAGAAAGAGTATAGATGGGAGACTGGTTATGAGAAGACATGGGAAGCAATTAAGGAAGATGA
TCACGGATTGTTGGAAGCATCAGTTGCTGATATTATTCACAATGCTAAAAGAAAGCGTCAGATGGAAAAAAAGGTTGGTG
CCAGATTAGGAATGATGAGGCACCTTTATATAATTCTCGACGCTTCTGAATCGATGTCTATTCAAGATTTGAAACCGACT
CGTTTCTTATGTTCCTTAAAGCTTTTAGAAGATTTTATTGAAGAGTTTTTTTATCAAAATCCTATAAGTCAGTTAGGAGT
AATTATCACGAGAAACAAAAGAGCAGAGAAAGTGAGTGAATTAGCTGGAAATTCTAAAAAACATGTTAAAGAAATGCAAA
ACATGCAACAGATTGTTCCAGCAGGTGAGCCTTCATTACAAAATTCTATAGAGCTAGCGTTAAAGTCACTACGTCTTCTA
CCATCACATGCTAGTAAAGAAATACTCATAATAGTGGGAGCACTTACAACATGTGATCCAGGAGATATTAATGAAACTAT
TCAAAATATGAAGACAGATTCCGTCAGGTGCAGTGTGATAGGATTGGCTGCTGAATTATATATTTGTAAAAGAATGGCAA
CAGCAACTGGTGGAGAGCATGGTGTTGCATTGGATGATAAACATTACAAGGAACAGTTAAATACGCACATAGATCCTCCA
CCAGCTGCTACTAGATTGGATGCTGCTCTTGTAAAAATGGGTTTTCCTCATCATGCATTACATTCTTCTGCGAATGATTC
GACAATTGCAGTTTGCATGTGTCATGCAGAAAATTCAGATGAATCTGTTAAACTTCTTAGTACAGGGTATCTTTGTCCTC
AATGTTTAAGCAAACATTGTGAACTTCCAGTAGAATGTAGAGCATGTGGATTAACTTTAGTATCTGCTCCACATTTAGCA
CGGTCCTATCATTATTTATTCCCTGTTGAACCTTTTAAAGAAGTTGCATATAATGGAACTCCTTCAACTTGTTATGGTTG
TCAAAAGATATTGTCTCAAAAAGATAAGAAGGTCTACACTTGTAATAAATGCAATCAAACATTTTGTTTAGACTGTGAAA
TATTCATTCATGAATCTTTACATACATGCCCAGGCTGTGCTACCAATCAAGATACATATCAAAGATCCACAGATAGAATT
TAA
>lcl|KQ435687.1_cds_KOX81346.1_25 [locus_tag=WN51_10679] [db_xref=UniProtKB/Swiss-Prot:P30825] [protein=High affinity cationic amino acid transporter 1] [protein_id=KOX81346.1] [location=join(239303..239528,239932..240060,240279..240539,240816..241099,241175..241515,241594..241751,241831..241997,242302..242410,242505..242626)] [gbkey=CDS]
ATGGCGAGCCGATTATGGAAGATACTGTCTCGAAGACGGACTGAAGACGACAAGGACAAAAACGAGTTAGCGAGGGTCTT
GGGTTTGTTCGACCTCACGGCGCTTGGCGTCGGCTCGACTCTCGGCCTCGGCGTCTATGTCCTTGCCGGTAGCATCGCCA
AAGAGACGGCTGGCCCGGCCGTCTGCATCTCCTTCCTCATTGCTGCCATCGCTTCCGCATTTGCCGGAATGTGTTACGCA
GAATTTGCTTCCAGAGTTCCCAAGGCAGGATCTGCGTACGTTTACAGCTACGTAACAGTGGGAGAGTTCATTGCATTCAT
CATAGGATGGAATTTAATTTTGGAGTATATAATCGGTACAGCAAGCGTCGCTCGAGGACTGAGCGGTTACTTGGATGCTC
TGATTGGAGATGTGATGCGCAAGACGTTACAAGCCGCGATGCCTATAAACATAGAATATCTATCAGAGTATCCAGATTTC
TTCGCATTTGGTGTGGTAGTACTTCTTATAATCTTGCTCAGTGTGGGAGTGAAAGAATCGTCAATTTTAAATAATATATT
CACTGTAATAAACCTAGCTACTATCGTAATAATCATAGTGGCAGGATCCATCAAAGCTGACCCAGCTAATTGGAGGATAC
CGGTAGAAGATATACACAACGCAACGAAAAACCCAGGATCGGGAGGCTTTATGCCCTTTGGCATAAGCGGAGTGATGATC
GGAGCGGCAAAATGTTTTTACGGTTTCGTCGGTTTCGATGCTGTGGCAACTACCGGTGAAGAAGCTAAGAATCCTCAACG
CAATATACCCATAGCCATCGTTATTTCTTTAATTATAATCTTTACGGCTTATTTTAGTATCTCGACCGTGTTAACTATGA
TGTGGCCTTATTACGATCAGAACGTCGATACGCCATTTCCATATGTTTTCGATCAAATTGGATGGCCTACCGTTAAATGG
ATTGTTAATATTGGCGCAGCATTTGCATTGTGTACGAGCGTGCTCGGCGCGATGTTTCCCTTGCCAAGGATACTGTACGC
GATGGGCAGCGACGGAGTGATTTTCAAGCAACTTGCAATTGTACATCCAAAAACGATGACACCTATCTTGGGTACAGTGG
TCTCCGGTTTACTTACAGGAGTCATGACACTTATTTTTAATCTTCAGCAACTGATTGACATGATGTCCATAGGAACGTTG
TTGGCATACACAATAGTGGCGATATCCGTTTTAATATTGAGATATCAAGCAAAGGAGAATACATCAAATGTTCATTCAGC
AATGAATGAGTACAAAGTAACACCGGTCAATATTTTAAAACAAATTATTAATTTACAGAATCAGAAAGAGATAACTGAAA
TGTCAAATAAAGTTGCAACATGTAGTATTGGAATTTTATGTATTGTTATATTTGTCACAGCAATTTTTATTAATTATACA
AATACTACAGCATTAGGCAGCAATGTGATAGAATTAGTGATATTAATCGTACTTGTAAACATATTGTTATTAATAATGGT
TATTGTTGCAAGACAACCTACCCAAGATATTGACTTAGCATTTAAGGTACCATTAGTACCACTTCTTCCATGTTGTAGTA
TTTTCATAAACTTTTATTTGATGTTGCAGTTAGATGGTTTTACTTGGATGAGATTTGCTGTTTGGATGCTTATAGGTTTT
TCTATCTATTTTTTTTATGGTATATCTCACAGTGAACAAGGAAAAAGAGATAAAAGAGAGGCTGAAATGATAAAACGAAA
ATATGCAGATCAAATTAGAATCGTGACCAGATTCTAA
>lcl|KQ435687.1_cds_KOX81347.1_26 [locus_tag=WN51_10680] [db_xref=InterPro:IPR001079,InterPro:IPR006614,InterPro:IPR006624,InterPro:IPR008985,InterPro:IPR010482,UniProtKB/Swiss-Prot:Q9VWB0] [protein=Tectonin beta-propeller repeat-containing protein] [protein_id=KOX81347.1] [location=complement(join(244322..244372,244444..244601,244795..244938,245166..245357,245427..245562,245684..245785,245882..246091,246171..246367,246449..246599,246674..247022,247093..247232,247353..247456,247522..247684,247770..247926,248046..248177,248295..248488,248569..248701,248759..248937,248960..248995,249019..249222,249292..249452,249595..249775,249927..250019,250097..250249,250540..250722,250796..251020))] [gbkey=CDS]
ATGCCAAGCTCATACTTGTATGCCATAAATAATGAGGGACGTGTATTTGGATTGTCAACATCCGGGACTATGTGGAGAGA
ATTCATGTATTTGGGTCTTGAATTTAAACAGTTGTCAGCAGTACCACATTTTATGTGGGCTATAGGTGGTGATCGTCAAG
TTTATGTACATGTACATGGCTTAGATGTACCTATAAGAATTAAGGAAGAAATATATGAGAATGAACGTTGGCTTCCTCTA
GAGGGATTTAGTGGAAGATTATTACCTACAGATAGGTATAATTTTTCTAACCAAGATGGTACAGTTGACCGTAGCAGAGA
TAAAGTAAAATTACCATCCATGGCTTGGCAGTGGGAAGGTGATTGGCAAATAGAAACCACGTTAGATGGCCAACCACTAG
ATCACGATGGATGGACATATGCAGTTGATTTTCCAGCTATATTTACAACCAAAAAGCAATGGAAATCTTGCGTTAGAAGA
AGGAAATGGGTTCGTTATAGAAGATACAGTGCTATGAATTCATGGTGTGCTATTGCACCTCTTCATAAAGATGCAACCAA
AGAACCATTTATTGACATATCCGTGGGTGGAAATCAGATACCTGGAGGTAATCCTGGATGTCTAGTAGTCTGGGCAGTAA
CTGCTCATGGAAGGGTGATGTTTCGCGTTGGTACTAGTACAACGTGTCCTGAAGGACAAAGATGGAGTACTATAAAATTA
GGAAATGGATACGAGGTGTGCCAAATCAGTGTTGGAATAACTGGTCTTGTGTGGGCTGTATTGATGGTTGGTAAAGCAAT
CGTACGCACAGGCGTTACTAGGGAAAATCCAATGGGTACAGACGCTGTATGGGCTATAACTCAAGATGGAAACGTATGGT
TTAGAAAAGGTATCAAAGGAGAAATGAGTGGAGTATGTGAGCAAATGGCTGTTGGCACTGGTTGGGTGGAAATGTTAAGT
AAAATGTCACTAGTATCTGTCGCTCCGAATGATCAGGTTTGGGCTATTGGTCATGAAGATAGATGTTTATATTATCGTTC
TGGTATTACACAATCGGAATTAACGGGTAAAAAGTGGAGATTAATAAATGCACCTCTTCAACTCAGTCGTGCAAGTAGTA
ATGCCAGTTTGTCATCAAGTAATAGACATAGTATGTGTGGTACTCCTCAACAACAGAGACATCAAAGTTGGGGCTCATTG
AATATAGTAGATAATCAAATGTATCGTTTAGTAATTAATCGACCACATAGTACCAGCGAGGGTACTACGCTGATTAGAGA
GTGGGAAGAACAATCTCGTTCTGCACCAACACCAACATCTTTGAAATTATGGCAACGTGCAAACGATAGCAGTTCTGCTA
AAAATCCACAGCAAACTTCTTTCCAAGATATATATCTAAATGAAGACAAGAAAAGATCGGCGAATTCATTAGATATGGAT
GATTTAACGGAAGCCAGTGTTGCGAATATAACTATATCAAATGAATTATTGACCAAAACTGGAGAATCTATAGTAGTTTC
TGGAAAAGGAATGGGCAATGTTGTCAAAATCAATCCAGCTGCATGGAGCCCTGTTCATTCAGTTGGCTCCATGGTAGGTA
TCGAAGCTCATCCAGAAACAGATGGAAGTATTTTCGATCCCGATTTGACTAGCGATTCTGGTGTTTATGGAGAAGACGAA
AGTTCTGGAGCAATGTATTGGGCTGAATGTGATACCTCTTGGTATAAAGTAGAAGCTGGAGCGATTGCAGACACGAATGG
TACAGGTCATGGAGATATAGCAGAGGCATGGAGAATATATATTTTAGAAGAATTGAAGAAGAGATTGCAAAAAGTACAAT
ACGATCCATCAATATACGAGAAAGTAGTTGAGAAATCATCTTGGGTAAAAAATGGGGACGCAAAATGTAAACTTAAGGGC
AGTACTTCGTATGAAGATTGTATTATCGAATTAGAATGGATAAGTAGCAATAGTGGTTCTTTAGATTCTGGAATCGTAAC
CATTTTAAATTCGGACGGAGCAACAACAGTTATGCAATTTCCTGTGTCTGAGATTATGTGCGTAGTATGCTGTAGTGAAC
CAGGTAATCCACGCATAGCGATTCATACTCCTCGTATGCCTCGTTCTAAGGTTCTTAGACTACAGTTTTCTACTGACACT
GAAATGGAAGATTGGTTAGCGCACTTAACTTCAGTTTCTTGCCAAATGAATAACGTATACGGGACACCTGGCCCTAATTC
AATATGGACTACAACGGCGTTAGGAGATGTATACGTATATGATCCTGCTGCTTTAGAAGAAAATCAACTTGCTAATGGTG
GTTATATACAAGAATTGCATACTGGAAAAGATTTACCTTTTGAATGTATTCTACAAAACGGTTTTGGGTATGGGAGTTCT
CTAAAAATTGTAGCTTGTATCCATGATGATGCGGATAGGCTATCGATTAATTTCGTCTGTTATTCAACTATGTCTTTAAA
ACAGAAGTCCGTGAAGGAAAGCCATGATGTAGCATTACATTTTAATCCAAGATTAAAAGAAAGCATAATTGTACGGAATA
CATATCAAAATGGACAATGGGGCGACGAAGAGAGAAACGGAGGTAGTCCGTTAAAACCTGGTTCTAATTTCACCTTAGAG
ATTGTTTGTGAAACACGGGGATATAGAATTTATGTTGATGATACAGAATTTACTTTTTATAGCCATAGAATATTACCGCA
AAGTATTACTCATTTACGAATCAAGGGACTCATGACATTATGTAACATATTTTATAAGTCTACGTCTGTAATAATTGATC
CAACTACAATGTTTTGGAGACAAATAGGTGGACATTTAAAAAAGGTTGAAACTTGTTCTGTTGGTGTAACATGGGGAATA
GGATATGACAGTACTGCATGGGTATATACTGGTGGTTGGGGTGGTTTATTCCTAAAAGGATTAGATAGTAATACGGGAAT
AAACAGCATGGTGGACACTCACAATTATTATGTTTATGAAAACCAGCGTTGGAATCCGGTGACTGGATATACATCTCATG
GTCTTCCAACTGATCGTTATATGTGGAGTGACGCATCTGGACGACATAAGCGTACACGTGAACATACTAAATTACTGTCT
ATGCACTGGCATTGGGTATCAGATTGGATAGTAAATTTTCATACCCCTGGAGGTGTTGATAGAGATGGGTGGCAATATGC
TATAGATTTTTCTTCTCAATATCATGGTAAAAAACAATTTACTGATTACGTTAGACGAAGACGATGGTTTCGAAGATGTC
AATTAACAACTAGTGGTCCGTGGCAAGAATTAGGGAATACAAAATTGCTCGATGTTTCTTTACATGCACCTAGGAAACCT
GGTTCGGATGCTCCTGTTTATATATGGGCCGTTGCTTCCAATGGTGAAGCTTTGTTTAGAAGAGGTGTTTCAGAATTTTG
TCCAATGGGAGTTTCATGGGAACATATACCAAGTGATCAAGCTTTAGTAGGTATCTCATGTGGTCCATGTGGACAAGTTT
GGGCTGTTGGAAAAAATGGTTCCTCTTACTGGAGATTAGGTATTACTTCTGCAAAACCAACAGGAATACAATGGCAAAAT
GTTGAACCGCCATCGGGTGCTCATTTGAAACAAATTTCTGTTGGGAAGGATGTGGTGTGGGCTTTAGATACGACAGGTAA
ATTATCCGTACGTCGTGGTGTACAGGTGAACGTTTTCCCGGAAGGAACGCACTGGCAAACGCTTCCTGTGATGCCAAATG
ATCCTATACACATAGAAAAGTATAAGATGCAAACCTCAAGGGCTGCATTTCTTGGAAAACTCTGCGTATTACCCTTGAAA
ACAAGCTTCGAGTTGGGAAACGCTAATATTGACAACACAACCGATTATTTAAATACACTCTTTGATTCCTGTTCTATAGA
CATGTCTGTTATAAATGCGAAGCAAGGCTTTCGACATGTTGCCGTTGCAAGAGAACAAGGCCAGGTTTGGGCAGTTTCAG
GAGCTGGTATACTTTGTCGTAGAATAGGTATTAGCAATGAGAATCCAGCTGGGACTGGTTGGGCAACTGGAATAGGGGCA
AATTGGCAACATGTAAGTGTAGAGGGACTTGTAAATAAAATCAAATGA
>lcl|KQ435687.1_cds_KOX81348.1_27 [locus_tag=WN51_10681] [db_xref=InterPro:IPR014898,UniProtKB/Swiss-Prot:Q08288] [protein=Cell growth-regulating nucleolar protein] [protein_id=KOX81348.1] [location=join(252152..252276,252351..252715,252802..252939,253114..253469)] [gbkey=CDS]
ATGGTTGTTTTCACTTGCAATAACTGCGGTGAAACGCTGCAAAAACCAAAGGTTGCGAAGCATTATGAATTTCAATGCCG
TTCCGCGCCTTTCTTAACATGTGTCGATTGTTTCAAAGATTTTCGCGGTGAGGAGTACGTGGTGCATACGAAGTGTAAAA
GCGAGGCTGAGAGATACGGGGGCAAGGACTATGTTCCAAAAGCTAATGCAAATAAAGGTGAAAAAAAGCAAAAAGTATGG
ATCGATGTAGTAAATAATTTATTAAACAGTGGGACAAATTTATCAATTGCGGAACGAAACTTTCTGAACATCTTGTCGAA
GTATGATAACATTCCACGCAAGAAAATCAAATTTTTAAACTTCGTGAAGAATGCAGTAGGCAATAAAGTAAATGGACAGG
TTATTAATAATGTGTGGGATAAAATGGAAACGGCTTTTAAGAACAATGTGCAAAATACTAATACACAGAATGAAAAGCAA
CAGGAAAATGGTAAAGGAAATGAAAAGCTAAATAATGCAGACAATGTGAATACACACCAGGAAAACAATGTAGTTGAAAA
CCAAAATAACGAAAATATATATAGAGAAAATAGAAATGAAGATCGTCTAAACAAAAGTAATGTAAATGAAGCTACGCAAG
ATGGCATAGAAGCTACGCAAGATCAAATTTTGAAGAAGAAAAATAAAGATGTTACAAATGTACTTATGAAGAAAAATGAA
AATACTTCATTTTCTGAAACATCGGTCAATCAATGTGACAATATCACAAAAAAATCAACTTTCAGTTGGAAACGTACTAT
TTTAGATATAGTGAAGAGTAAAGGAGAAATCTCTTTAAAGAAATTGCAAAAAAAAGTAATTTCACAGTATATGAATTCAT
GTTCAAATACTGTATTACAAGAGAAAGCATCTAGTAAATTCAATAAAAAATTAAAGAAAATATCAGAAATAACTATTTCT
GATGAAAAAGTAACATTAGCTTAA
>lcl|KQ435687.1_cds_KOX81349.1_28 [locus_tag=WN51_10682] [db_xref=InterPro:IPR000608,InterPro:IPR000760,InterPro:IPR016135,UniProtKB/Swiss-Prot:Q9VYF2] [protein=Putative inositol monophosphatase 3] [protein_id=KOX81349.1] [location=complement(join(254029..254270,254350..254467,254529..254689,254786..255034,255169..255305,255496..255571,256939..257014,257080..257430,258065..258106))] [gbkey=CDS]
ATGAGCGATAAATCGACAATGGCGGCAATGTCCCCGTCGAAGCGAAGGCTACAGAAGGAGTTAACATCTTTAATACGTGA
ACCCCCACCAGGCGTACATGTCGATGAAGATCTTACTAGTCAAAATTTAACGCAATGGATTGTTCACATGGAAGGTGCAA
AAGGCACCTTATATGAAGGCGAACAATTTCAATTGCAATTTAGATTCAGCTCCAAATATCCTTTCGATTCACCGGAAGTG
ACTTTCATAGGTGGAAATATACCGATACATCCGCATATTTATAGCAATGGCCATATCTGCTTATCCATTTTAACAGAAGA
TTGGTCTCCGGCTTTGAGTGTACAAAGCATTTGTTTAAGTATTGTATCAATGTTGAGCAGTTGTAAAGAAAAGAAAAGGC
CACCTGATAATTCCTTTTATGTTAAAACATGCAGTAAAAATCCAAAGAAGACAAAGTGGTGGTATCATGGTCTCGTGTCG
ATCTTGCTCATAGAATGTAAAGATCCAATATTATTGGAGATTTCAAATGAATTAAAAATGGCCGCTGTACGGGACAAGAA
CATTTCTTTAAAGTTGCTTCTCGCTGCTGCTATAACAGCAGCAGAAATTGGTGGTTCTGAAGTAATAGCAGTTCACAATC
AAGCAAAATTTGAAATAGAAAGCAAAGGAAAAACAAAAGAGGGATTAAATGATTTAGTAACGGAGGCAGACTATAGATCA
CATTGTGCAATGTATCATTCTTTGTTAGAAGTATTTCCAAGTATAACAGTAATATCGGAGGAAACATCAAAAAATTGTGA
TAAAATTGCAGTGTCAAATATAAAAGATAATATTAATGTCTTAAACGATTATGATATTAAGGATGAAATTATCAATACAG
ATGATATTACTGTGTGGATTGATCCTTTAGATGCAACAAAAGAATTTACAGAGAATTTACTGCAATATATTACGACTATG
GTTTGCGTTGCTGTTAAAGGAAAACCTGTAATGGGTGTTATATATAAACCATTTGAAACAAAACAAAATTCTAGCCTGTT
TTGGTCATGGACCAATCATGCAATTTCAAAAAATTTACAAATATTGCATAAGTTAGAAGATGAGAAAACGCCAATACTTA
TTATATCACAATCACATGCAGGCCAAATTTACAATGTTGCCAAGATTGCATTTGGTAAAGATGTGAACATTATTTCAGCA
GCTGGTGCAGGTTACAAATTCCTAGAAGTTGTAAGTGGAAATGCAACAGCATATGTCCATATGACTGCAATAAAAAAGTG
GGACATTTGTGCAGGAACTGCAATTCTTACTGCTCTTGGTGGAAAAGTTACTCAGTTATTTGACCAACAGTTAATAAGTT
TTAGTCCAAGTGATTCCAAAGTACTTCAATGGGGCCTTTTAGCTACCATGAGTAATCACGCTTGGTATTTAGATAAGTTT
TCAAATATTTAA
>lcl|KQ435687.1_cds_KOX81350.1_29 [locus_tag=WN51_10683] [db_xref=InterPro:IPR012419,UniProtKB/Swiss-Prot:Q7TN73] [protein=CAS1 domain-containing protein 1] [protein_id=KOX81350.1] [location=join(259151..259265,259364..259460,259536..259794,259870..260127,260197..260432,260495..260716,260795..261116,261188..261427,261502..261792,261870..262088,262198..262323)] [gbkey=CDS]
ATGACTTCAGCAGAATATTTTATTAGCTTAATTACTGTAACAAGTGCTAAAAAGCTAGCTACCGCACTTGTCTTATGTTT
TATTTTGTATCATGGATTGATGCACCTTATATATGGTAGCGATTCTTGTAAGTGGTTACTAACAGAAGGAAGGTATAAAG
GAGACAAAGAATGGCAACCTTATGGCTGTATGATGCATTATTACACACAAACAGACAGCCGCAGATGTTTGAGATATTTA
GCTTTCATGGGCCACCGTAATCATTTTGCATTTATCGGAGATGCTAGGATTAGACAGTTATATAAATCTTTTATATCACA
ATTTGTAATTGATGGGAAAGCATCAGATCTGACAGAATTACCAGAGAATTCTGACTTAAATTTTAATGATGCACAACTTA
GATTAAATGTACAATTTCTATGGAGATCTCAATTAGATAATTCTATGATAGAAGATCTTAGGAACTGGATAAAAACTGAT
GCACCTAGTTTAATTATTTCAGGCTGTGGAGCAAAAACAATTCTTGCTAATAATAATAGTGATGCTCAATTGTATTCTGA
GTATAGTATGGGATTGGTAAGACTTGTACAACCAGTGGACTTTTTAGTTAAAAAAAATACAAAATATTTATGGATGCTTC
AAGATCCAGTGTTAAAAGAAAGACTGCCAGCCCAATTATCAAGCATTGGTAACAGGCAGATTAATTTATGTAATAAAGCA
GCAATAAAGATACTATCTCATAGTGAAGCTCACATATGGGAAAGCAGTAAACTTGTTGGTGCAGGCGTATTAGAGCAAAG
TCCAGATGGATATTTAGCTAGTCCTTTATCTTTGAGACATAAGATTCAAATATTATTGAACACTTACTGCAACGATCATA
TGAATTTCGATGATGGTAGTTGTTGCAGTTATCCAGAACCAGCTACAACATTACAGCTATTAAGCTTATCTGCACTTGCT
TTATGTATAATAATTGGTGGTGGAATGTGGTTGTATAGAAAATTTTGTCATTATCGAACTGAAATTTCTTACTCGCGCCT
TACTACTGTTGAAGTGGAGAATACCGAGGAAGCAAATAATTCTGAAATTAGACAAATTGAGCAACCAGAAGTACAAGATT
TTTATACATTAATGACATCATTGGCTCTCTTATCGATCATCTTATATTACTTTTATTTATGCGATAGAACAAATTTTTTT
ATGAAGGAGAATAAATACTATAGTGAATTTAGTTTTTGGTTACCTCTTGGCTACATATTGGCTCTTGGTTTATTTTTTAC
TGAAGATAGAGAAAGAGGTCCAAGAACTTTAAATCGAGAACAAACAGATGAGTGGAGAGGATTGATGCAAGCTGTAGTGT
TGATCTATCATGTTACTGGAGCTAAAAACGTTTTGCCTATTTATATGTATCTAAGATTAATTAATTCTGCTTATTTATTT
CTTTCTGGATATGGACATTTTTGTTATTTTTGGCAGACAGGCGATGTTTCTTTAGTGAGATTTGCACGAGTAATGTTTAG
GCTAAATTTCCTAACAGTGTCTTTATGCCTTTGTATGAACAGGCCATACCAGTTTTATCATTTTGTACCATTAGTCTCAT
TTTGGTTTTTAGTCATTTATTTCTTAGCCTGGTTACCACCGAGAATATATTCTGGCAATCTAAACGAGTATGGACCAAGA
GCTTTGTTATATCTCGCACTGAAACTTTTAGGTCTTGTATCAATGATTACAATATTGTATATGTCAGAGGTATTCTTCGA
AAAAGTATTTGTAACAAGGCCATGGAAAGCATTATTTGTTACAACTGATGACGATATACGTGAATGGTGGTCACGTTGGA
GAGTGGATAGATATAGTATAGCTTGGGGTGTAACTTTTGGAGCAGGTCTTGTAGCTTTGCAAAGAATAGATCACATTCCA
GGAACTGCATTATCATCCTTGCTAGCATTAATTTCTCTAACCGCTTATACTACTTTTACGATATTGTGTCATTCAGTATC
CGAATGTGAAGAAATTCATTCATACGTTGCATTTATACCAATTATAGGATACATAGCGCTTAGAAATGCATCATTAGCAC
TACGTGGTAAACATTCAGCTCTTTTGACTGGCTTAGGTCGCATTAGTTTAGAAACTCTAGTCGCACAAGGTCACATTTGG
TTGGCAGCAGATTCACACGGTGTATTAGTTCTACTGCCTAGGTTTCCAGTGTTAAATCTTTTAGTTACGTCATTCATCTT
TATATGTGCAAGTCATGAAATACATAGATTAACTCAGGTATTAGCACCATATGCAGTACCAAATGATTGGAGACTGGTGG
CTCGTAATTTGTTATTATTTATTGCAGTGCTTGTACCTATTGGTATTCATGATGGAATGTTTTGA
>lcl|KQ435687.1_cds_KOX81351.1_30 [locus_tag=WN51_10684] [db_xref=InterPro:IPR007248,UniProtKB/Swiss-Prot:Q6DGV7] [protein=Mpv17-like protein 2] [protein_id=KOX81351.1] [location=complement(join(262714..263142,263235..263393))] [gbkey=CDS]
ATGAACATTGTTAGAAGTTTAAGTTTAGCTTTGAACAAAGTACCTGTAATTAAAGAAAAATTGTTTTCCCCCAAGTATTT
ATTTTATACAAATGTAACAATATCTGTTTCTCTTTCTGCTGTTGGAGACGTATTAGAACAACATTATGAAATATTAAAGG
GCGAATGGTATGAATGGAGTTTTAAAAGAACAAGAAACATGGCAGTATCTGGCATGACCATTGGTGTAGTATGTCATTAT
TGGTACAAATATTTAGATAATAAATTACCAGGTCGTGCAATTGACATTGTTTTGAAAAAAGTTTTTATAGATCAATTAGT
CTGTTCTCCTCTTTGCATTGCGATATTCTTTTTGACATTAGGTATTTTAGAAAAAAATGATTGGTCCGAATTGAAAAATG
AAATTATTCAGAAAGCACATAGATTATACATAGCAGAATGGATTATTTGGCCACCAGCCCAAACTTTTAATTTCTATTTT
CTGCCCAATAAATATAGAATTCTTTATGATAATACTATATCTCTAGGCTATGATGTGTATACTAGTCAAGTAAAACATGA
TAATTTAATACACAGTTCAAAAAAATAG
>lcl|KQ435687.1_cds_KOX81352.1_31 [locus_tag=WN51_10685] [db_xref=InterPro:IPR014939,UniProtKB/Swiss-Prot:Q9I9A7] [protein=DNA replication factor Cdt1] [protein_id=KOX81352.1] [location=join(264554..265104,265156..265398,265487..265739,265826..266168,266253..266435,266510..266751,266817..267003,267042..267190)] [gbkey=CDS]
ATGTCTCAACCGTCGGTAACAGCGTATTTTAATACGCGTAAGCGACAAGCAAGTGACGATTTGCGAGGCAAGGCAAAAAT
TTTGCTTCTTGATCAAGAGAGATCCAAATCGGTGAGTAACCAGATTCAATCATCGATTGACGAGGACAATTCCGAGCCAT
TGACAGGAACGTTAGCTCCGATTCAAGAGGAAAAAATAATGAGCACGAGTCCAAAGATTATTTTAGTTCCTATCAAGGAA
TTAAACGATGATCGTACGTCAAGGCCCAATACAGCTGTTCGGAACATCCAGTTTGAATCTCCTAAGTCGAGTGGCCAGAA
AACGCCCAAACACAGTGCTCGCGGACGAGCTACGCGTTCGCGAAAATTATCTAGTCACGAGGAAGGTCAGGTAGATATCA
GAGAGAGCTTTCAGAAGATCGCCGAGGATTCCAGCATCAAGAAGGTGCTCTTCGAGAAAAGGGGCGCACTGAGTCCGAGG
AAGAGACTTCCAAAAACGCCTAAGAAGAACGATTATTCCACTGAAAACGAACATGTCACTAAGAATGATCACCAGTTATT
GGTTAACTGTGTGACACCAAAGAAAGCTTCAACCATGGACAAATTGGCAAAGCAGGAGTTATCCTTGAATGAAATAAGAA
ATAAAATTAAGAAATCTTCTAAATTTACAGAGTTAAAAAATTCTTTAGTTCGTTTCAAGTGTAGCCAGCAAAGGCTGGAA
CAGTTAAACAAACAGAACAGCAAGAAACCGCAAATACAGAAGTTTGAGAAGATCCAGCTTGAGATACCAGTTAGCCCACA
GAAAGCATACAAATCTCCCAGTAAGATAATATTAAGTCCTTTGAAAGACAAGCAACTGATGAATGTCAGCCCTCAACGTA
GAATTTTATTTGAGCCTAAAGAATCAACGCCAAGTCCTGTGAAAAGTAGCCCAACTAAAGCACCCGCTTATCAACAGTAC
TTATCAATTGCTGAAAGTGTCATTCCTACTTTGCCATTGCCGTATCACTATAGATTTCTGGCGGAAGTGTTCAGATGCGT
TGATACAATTTCCGCAATGTTGTTCAATCGTAAAGAAACAATAACTTTCAAGAAATTGAAAGCTGCGGTTCAAGAGTTGT
TGCGTAAAAATTTCACATTGGAGCATTTAGCACAGATCAAGACCATTTTCCCGGACGCGTACATTTACAGTCAGGAAAAG
CATCGTACATTTGGTTCTTCCTCTAAGCAAGATAAATATGAGTTAATTCTAACACCGCGCGCGATTGTTGAAGAAAGAGA
TGGAAGAAATACTCCAGATGCAGATGATGTTTTGAAAACAGCATCAGAAGTTAGTATGGGACCGCGAGTGTTGCTTGATA
GACGAAGGAAATTTTACAATATCTTGCTTGATAAAGTAAAGGACGAGCATGAAAAATTTTTACTTAATTTGGAAACACCA
ATGCACGTTCCGAAAGAAAAAATTCTGCGTTGGCACCCTGAATTTGATATTGAAACTTGTAAATCAATTAAACAATCTGA
TTTGCCACAACCACCTAACATGGAAAGAATGACAAGTGCAAAAGATGTTCTCGACAAAGCAAAATCTTTATTCAATTGTG
GCACACGTATGGAAAAAGCGTTGCAACGATTGACAGAAGCAAATATGACCTCAAAGACACTTTCTCCAAAGAAAAATGAA
GTAAATACTGCTACCCAAACTGATGTGCAAAAAGTTAATATTACTATCATAGATACTCCACCTATCACACCTACTGTACA
CAATAATTATCTGACTAGTGCACTAAAAGGCATACCAAAGGCTCTTCTTGAAAAGGTTCGTGCTAAACAAGCTGCTAAAG
CGTTGGAAGCTATGACACGTTCACCAAATGCTGAAAAAGAAACAATAATGTATTCAAGATTACCCGAATTGGTTAAAGTT
TTGCGTAACATTTTCGTAGCCGAGAAAAAGGGAGTTTTAACATTGGAATTTGTAATTACTAAATTGGAAAATTCCTTTAA
AGNACGTTTATTGTGTAAATTGCTACCTACATGGACTAGTATACATAACGTGCGAAAAGTAGATTATTTGAAATTGCAGA
AGGAAATCGATCTTACGAAGATAATAAAAAGATTAGAAATCATAGCTAACAGCAAAGTAAAATCATCATGA
>lcl|KQ435687.1_cds_KOX81353.1_32 [locus_tag=WN51_10686] [db_xref=UniProtKB/Swiss-Prot:Q7PYH1] [protein=39S ribosomal protein L33, mitochondrial] [protein_id=KOX81353.1] [location=join(268086..268126,268377..268480,268562..268611)] [gbkey=CDS]
ATGTTTTTAACTAATGTATTGTGTAAAAAAGTTAAGAGCAAACATATTTTGGTACTAGTAGAAAGTGTAGCGAGTGGTCA
CAAGCGTATTAAAATGCGAGAGAGGTTAGCAGATAAAATAGAAGAAGTGCAGTTTGATCCTTATGTTCGAGCAGATGTGA
TCTACCGAGAACTGAAGAAAGTTAAGAGTTTATAA
>lcl|KQ435687.1_cds_KOX81354.1_33 [locus_tag=WN51_10687] [protein=hypothetical protein] [protein_id=KOX81354.1] [location=complement(join(281722..282117,283636..283753,285811..285866))] [gbkey=CDS]
ATGAGATTCGAATTGCAGCAATTAGCAAGAGCCATCCGAGCGGCGCGTGAAGAATTGCGCGTGAAGAAACTGAAGCTTAG
AAAAACGAAAATTCCAATAAATTTGGAATACGAGCAGGGTGAAGTTGTAACGTTTCAATTAACTAGACAATACTCGTTAA
CGGAGATTATTATGGAGAATATGACCATTGAAGAGGTGGCACGACAAGGCCCCCGATCGAGCGACCATTCTGATACAGAG
GTCTTTCAAAAAAACTTCATTCGGGAATATCGCAAGAGCCAGAGGGTGTACGTCGAGGAGGTGGCACGACAAGGCCCCGC
GACAAGCGGTACTCCTGATACAGAGGTCTTTCAAAAAAACTTCATTCGGGAATATCGCAAGAGCCAGAGGGTGTACGTCG
AGGAGGTGGCACGACAAGGCCCCGCGACAAGCGGTGCTCCTGATACAGAGGTCTTTCGAAAAAACTTCAATCGCGAATAT
CTCCAGAGCCAGGAGTGTTCACCTCTGAAATTTCGACCATTGTATCAGGAGCATATGAACATCGAAGAGGTGGCACCCCG
AGGTCCCTGA
>lcl|KQ435687.1_cds_KOX81355.1_34 [locus_tag=WN51_10688] [protein=hypothetical protein] [protein_id=KOX81355.1] [location=complement(join(286903..287006,287568..287663,292290..292427,295314..295473))] [gbkey=CDS]
ATGAAATTACCACACACTCCACTAAAGTTTGGAATTTTAAATTGTGAAAAGAGGATTTGGAGGGAAACAGAGTTTAGAGA
CTTAGATACTGTTGAAAGGGGGACAGTAGGCAAGGAAACTTTAGGAAACCTATCGAGATTACAGGGAAGATACACAGAAG
CGTATTTAACTTCGTGTCCAAAGCAGTTTCCGATTAACACTTTCGCACCCGGCAATTTCTCCACTTCGCTAGAACTGAAA
GCCGCGCTGGAAGGAGTAAGTCCAAAGCTTCCCCCGCGAGTCTGTCACTTACAGAAAGTGGCGGACGTGACGTGGATGGA
GGGTGCTCGACTGGATTTCATGTCGGCCGCTGCCAGGCTTGTACAGCCTGTATGCCATAAACGTGCTGCCATAAAATTAT
TTGACTTCAGAGAGGGAAAGGAATCTTTGTCGCAACGTATCAGCTTGATTTTCAAGACCAATCGAGCTTTTTCTATTGGG
GAACTTGAAGGACCATGA
>lcl|KQ435687.1_cds_KOX81356.1_35 [locus_tag=WN51_10689] [db_xref=InterPro:IPR001275,UniProtKB/Swiss-Prot:A4QNP7] [protein=Doublesex- and mab-3-related transcription factor A2] [protein_id=KOX81356.1] [location=complement(join(300949..301274,302662..302812,303522..303796,304200..304322,322953..323304,324895..325164))] [gbkey=CDS]
ATGTCATTACCGCGGGGTGTCGGTCTCGGTGTCGACGTTGGCCAATTGATGCAACATCAACAACAACAGCAGCAACATCA
CGTGCTACCAGCCGCGTTCTTCCTTCGTGCCAGTGCCGAGAGATACCAGAGGACACCGAAGTGTGCGAGATGTCGCAATC
ACGGCGTTGTTTCCGCGTTGAAAGGTCACAAACGATACTGCCGTTGGCGGGACTGCGTGTGTGCCAAATGTACACTGATC
GCCGAGAGACAACGGGTTATGGCTGCTCAGGTCGCGTTACGGAGGCAGCAGGCCCAGGAGGAAAGCGAAGCCCGCGAGTT
GGGCCTGCAATTGCAGTACAATGCGGGCAGCTGCACCACCGCACCCGTGTTACCTGGTGCAGCGAGTGCTACCACTCCAG
CTGGCAGTCCGCCCCCGCACCCGGCCCATGTAGCGAGTCCGGCCGGCCTGGCAATTCCGGCGGCCGCGGCTGCTGCTGCG
GCCGCCGCCGCCGCGCACATCCAAACGCAACTTCAACACCAACAGCCTGATTGTGGCCTCCTACAACGGAAGAGAATCCC
CCAGGACGAATACCGACAGCCTAAGGTCGAGAAGCAAGAGTCAATCGTCAGTGGGATTGGCGGCACAAAGAGGTCGAGAA
TCTCTGAGAGCACTACGGGAACAATGCTTTCCACGAGCGACACCGGTAACGAAGACGACCGTGACTCCGACTCCGGTGGA
GAATTTCTTGCTGACCGTTCATTGGCAGTCCCAACGTCGGTTGGAATGACCGAGAACGATACAGTGCGAAAACGGTCGAA
CAGCCTGAATGACTCCGAGGATGGAAGTCCAGAACCGGGTTCCCAAAGTCCGACGCATACACCTCCACTGACGCCAGCAC
TGACACCGCAGAGGGAGGACACGCCGGCGCCGGAGAATCTCAGCCTCCGCAAAAGCGGAAGCCCTCTGCAAACGCAGCAG
ACTCTTCAACCAGTGGACCTGGTACAGCCTAGACCTAGCCCACCGTTACCTTCGTTGGCTGCTGCAGCGACGGCGGTACA
CTTTCCACCTTACGCTCCCCTTTATGGTCCAGCAGCGAGTTCCCTTTACTGTTCGCCAGCGTTGTATCAGCATCAACACC
ACCATCACATGCCAGAGCCACGCGAGATTCAAATGCAGATGCAGATGCAAAGCGACGTGGTGTCGGCGATGGAGGTGTTG
GTATGCGAGGACAATCTCCAGCCGAAGTCTGCATTCTCGCCGCTGGCAGGCGCGTTAGCGTCAGCTGCAGCCGCGTCTGC
TTCGGTCTCGGCCGCGTACGCGAGCCGAGCTGCTTACTGCACTACTCCCATACCATCGACCAGGCACAGGTTCCTGGCAG
CGCCGTATGCGGGTACCGGTTACCTGCCCACGGTGATCAAGCCGCCCAATCAGAGCCTGCACGCGAATGGGACAGGCGAC
GCCTATCGGGAGACCAGTCCCGACGACGCGAGCGACAAGACAAGCTATTCCGAGTGA
>lcl|KQ435687.1_cds_KOX81357.1_36 [locus_tag=WN51_10690] [db_xref=InterPro:IPR012336,UniProtKB/Swiss-Prot:O95881] [protein=Thioredoxin domain-containing protein 12] [protein_id=KOX81357.1] [location=complement(join(333121..333445,333988..334259))] [gbkey=CDS]
ATGAACAAGTGTATAAAATTTCTCGGTGCGTTGAACATAATCGCTTTGGCAAATCAGATTGTTGGGAATAACCTAATTAA
CACCGGAGGTTCGAACAACGCGATCAGTTTCGAACAATTGTTCAAATGGAAATCCTTTGCGTATGGCTTTCAGGAAGCCA
GGGCCGTGAACAAGCCGATATTTCTACTGATCTATAAAGCACAATGTCCCTCTTGCCAAAAATTGAAACAGAAGTTCTTC
AAGTCTGTGCGACTGATGGATCTTAGCGATCGGTTTGTGATGATAAAAGCGGAGATGGGACACGACGCATACATAGAGGA
AAAAAAATTCCAACCAGATGGAAAGTATGTTCCTAGAATACTGTTCTTCAGATCTAACGGCGACTTTATCGAAGAAGCTT
GTAACATGTATGCAGACGCGGACAAGGAGCATAAATACTTTTACAAGAGACCGTCGGAGATTATAAATACTATGCTGTTT
GTTCTGAAGAATTATTCTAAGGAACCGCTGTCAGTAATATTTCAATACGAACAATCGTCACATCCGGAGTATTGTGATGT
GGAAGATGATATTCTTGTACCGATTTTGTTACATTGA
>lcl|KQ435687.1_cds_KOX81358.1_37 [locus_tag=WN51_10691] [db_xref=InterPro:IPR002591,InterPro:IPR017850,UniProtKB/Swiss-Prot:Q8TEQ8] [protein=GPI ethanolamine phosphate transferase 3] [protein_id=KOX81358.1] [location=join(334914..335923,336110..336204,337506..337676,337737..337957,338080..338274)] [gbkey=CDS]
ATGGCGGCTGGTTTGCTNNNNNNNNNNNNNNNNNNNNNNNNNNNNNNNNNNNNNNNNNNNGAATGCATATATTGCACGGA
TTCTGACTGTAACGTCGAGCAACTTCTTCAGAATCCCGACGCTGCCGCGACTACGTGCCTCAGGAGAAAGTCGCGCGTTG
TGTTGTTAGTCGTAGACGCTTTGAAATATGATTTTGCACGCTGGCACAATGATAATAGTTCTGCCTCGTCTTATCATCGC
AACAAACTACCGATAATTCACGAATTACTGCAGAATCAACCCATGAACTCGCGCTTGTATAAGTTCATAGCTGATCCACC
GACAACAACCATGCAACGATTGAAGGGTCTCACCACAGGGTCGTTGCCAACCTTCATTGACGTTGGATCTAATTTTGCTG
CTGAAAGTATCGATGAAGATAATATCGTTGATCAGAACACTGCCAAAGGTATAGTTTTCATGGGTGATGACACTTGGACT
AACTTGTTCCCTGGTAAATTTAAACGTCAGTTTCCGTCACCGTCTTTCAACATCTGGGATCTGGACAGTGTAGATAAAGA
TGTTAGATACCGTATATTTTTTGAGATGAAGAAGAAAGACTGGTCTCTCCTTATAGCCCATGTTCTTGGAATTGATCATT
GCGGACATAAACATGGGGCTAATCATCCCGAAATGGCCAGAAAATTAAATGACACAAATACCCTTATAAGAGAAATCATT
GAATCCCTGGAAGAAGATACGGTACTTTTTGTCATTGGTGACCATGGAATGACAGAGAGCGGTGATCATGGTGGTGACAG
CAAGAATGAAATCGAAGCTGCCATATTTGTTTATTCTATGATTCCTCTGATAAAATACAACTCACCCAGCAATACCATGA
ATCAGATTGATCTTGTTCCGACATTGGCATCGATTCTTGGGACACCTATACCATTTTCAAATTTGGGATCTGTTAGGCTT
GACTTGATTCCAAGTTCAGCAAGAAATGGAAAATTAGAAGATGATTTATGTCAGATGTACTTTAAATTGCTAAAAGATAC
ATGTTCCAAAGTTTGGGTTCAATTTGATTCTAGTCTAATGTCAAAAGGTCTACTTTTGATGTTTTCTGAACTTGTAGAAG
TACCTACTCCTATATTGTTGTGTTGGTTCTTAATAGCAGAATATTTCTTTTATGGAACTGGACATCAACCGACTTTTCCT
ACTATTCATTGGGATGCTGCTTTTGTGGGAACAGGTGGACATTTCTATTGGAATTTATTACCAGCAATCTTAATAGGAAT
AAACACATTTGGATCACACATTATATTAGGTGCAACATTGCCACTATTAGTTATTGTACCATTTACCTTTTACCTTGTAT
TTCCAAAGTTGGCTAAAGTAAAGTTTTCGGAAGATGACATGAAAAGAGGAGAATTGCTTTTGTTTGAACAAGATTCTGTG
TTTCATGCTGCAGTATTTTCAGTTGCAGGAAAATATATATTACTTCATGGAATCAGAACATTCGGCAGTATGCTTGCTGC
GACGATTCACTGTCGACATTTAATGGTTTGGAAGATCTTCGCCCCGAAATTAATATTTGAAGGCTTGGGATTGTTAGTAA
CGTTAAGTAGCGTACTAGCATCATTTTATATGGTATTCAGAATTGATCAACAAATGGAACATCTTATATCCAGAGTGACA
AAAGGCAGATGA
>lcl|KQ435687.1_cds_KOX81359.1_38 [locus_tag=WN51_10692] [protein=hypothetical protein] [protein_id=KOX81359.1] [location=complement(join(339001..339096,339398..340892,341073..341139,341340..341448))] [gbkey=CDS]
ATGATTCTCCCAAAAGGTCTGGTATTTTTCTCTTATTTGTTAGTTTTATCTTGTGCATCTTTCAAAGGTCCTTCAGGAGT
ACCATGGGCAAGTTTTGCTTCAAAACCTGTTTATACAAGAACTCTTGGGCCACCAATATTAGGAATGGACACCATAACAG
TGCCTTACATGCCAAATAAAAATAATATAGATGATGAAGCTAGTCCATATAAACGTGGAATTTTTGGATCCTTTGGTTCC
AAACCTTTTGGTCTTATGAGTCCTAAATTTGGACCTATGTCTCCATTTTCAAGCCAGAATGTCATACCTGATTACAGCAC
GAAAGATGAATTTTCCAGAAAAAAAAGAAGTGTAGACGAATCTGCTGTGGCACAACTTCGATCAATTATGGATGCCGTTA
AGCCAGAAACAAAAAATTTGGGACCTCCACCTCCTTACCCCACTCTTGCACCGATTTCTGAGGAACCAGAAAAAGATGTG
AATGTATTACTCGATAAAGTAGAAGGTACAACAGCGCCAAAACAATATTTACCAGGAATGTTTGGACCATATGCACCTTT
TGGACCTTTTGCATCTATGGGACCTGTAGTGGATCCATCTATGTTCATAGCAAAGAAAACTACTTTCTTGGATACTCTAT
TTAAAAATATTGCTACTTCTACTCCATCACCAAGTTCGACTGAAATTTTAACAACGAAAAGTACCATTGTACCATCTAAT
TTTTGGTTACCATCATCAGTAATTCCTAGCCCAACGGAGTACAATGATAAAGTATCTGAATTCTTGGACAAGTTGTTTGA
CAGTTTAAAATCGAATAAAACTACAGCGACTAGAAACGATGATAGTGTCAATCTTAAAAATGACTTGGTGAGATCTATAG
TATCTGATGGAAGTAATACGGAAGTAAAAATAGCACGATCCGTTGATGACTTTTCATCGATCAATTCCGCTAAAGATTTA
ATTGTTAGTAGTATATTATCCGAATTAGGTGACTTAAAAGGTAACATGGTGACAACAATGAACGATTTGATTTCTTACGA
AAAGTCTACGCTATCACCAAAGAAACCATTTAAACCTTTTAGTTCTGGTCCATGGGCAAAACCAGCTGCTGATGGAATAT
TTTCTTTTCAGCAAAAGATGGCTGTTTTGAGTCAAGTATTTGATATGTTAACTGATTTACAAAAAAATATTACTTTAGCA
GTTCAAGACATAATAAAAGCAAAAATAGCATCCACAAATGCTCCTGGAGAAGCATTTAATGCCAATTATCCATTAACTAA
CGACATTCTCTCTTCTGCTGGTGGTTTACCGATTAACATGAGTCTACTGGATGCTATTAAACATAAATTAGATACATTAG
ATTATGGAGTGCCTCCTTCATATAATCCAAGTTATAATAAATTTGGATTACAAGCGGCTCGATCACTGCCAAAAAATCCT
GCTTTATTTTTTGCCTCTTATCCTGAAGATGCAACAAGTATAAAAAGAGAAGCTGATAATGATGTTGATATTTTTACAAA
TGAACAAAGTAATCCTAATCAAAAACAAGCACGTTCGGTTAAGATGCAAATGCACCAGGGATATCAGAGTTTGCCAGCTG
GTTCCATAGAATCTGTACAGGCAGGCGGAGGATCTACACCTGGACATCAAGGCGGAGGGATCAAGTTACTTGATGCCAAC
GATTATGAGGATTATTATAAATGGGCAAACTGGATGGAATACCTGAGAAATGACAATAGAGGACACAGGCATCACAATCA
TCATTAG
>lcl|KQ435687.1_cds_KOX81360.1_39 [locus_tag=WN51_10693] [protein=hypothetical protein] [protein_id=KOX81360.1] [location=join(342054..342078,342186..342519,342588..343071,343140..343490,343563..343668,343749..343862,343934..343998,344426..344587,344683..344711,344823..344973)] [gbkey=CDS]
ATGGAAATAAAAAGTTCTTCTGATACAATTATGGAAAATAGAAATGTAATGATGAATATTACTTCCATGTTTGAAAATTT
CCCATGGACTGTTTTACAACAAAGTTCAAAAGGCATAAACGTTATTAAAGCAATAAATCAACTATTAAGTATGTACCATC
CTGATGATGGCATTATTGCATATGAACGTGTATTAAGAGCTTTATTTATTTTATCTGAAAATTTGGATAGTGATATACAG
CAACAGATAATTTCTATGGTACCATTACCAAAAGGAGTATCAAATGACAAAATAAAAAATCTGATATATAAGATTGCTGA
ATTGATTAAAGCAACTAATAACAAGTCCTTATATCAGAAAATTGTCATGACACCTGAAGAATCTCAAATGAAAACATTGA
ATGAGAACTCAGAACTTCATTTAAATCATAATATTTTGATTGATACACCTCAAAATCTTGAATTACATGAGAAGTTTGTA
TCTTCAGTACCTGAAGTATTCAAAGGTTTTCCTCCTAATGAAATTTCCACAATACATAGTCATATGAATTATATGTATAA
TACATTGAACTATAATATTCCTTATGTGAAACCTCATGTTAATAGCAAACCAAACCTTTCATTAAATAGTAATGAACAAG
AAGAATTGTTAAAACTTCAATCAAACTTAAACCGGTTCCATACTCCTCATTTTTTGTATAATAATAATTTTTATCAAAAC
TCTACTTCCGGTTACCAAGATTTTTCTAAATCAGTCGATGATAAATATTTTCAGTTATCTATCAATAAATTCAATAACTG
GAATCAATGTAATGTAGTTAATATGCCTCAACCACTACATGAGACTGTAAAAGCAATATTACAGGACACTGCATACTTAA
AAAAATTATATAAAAGTGACATAATTTCTAACAAACAGAATAAAAATGAGATTTTAAATTTGAAAGTAACATATGATGAT
AGATTTGTAAAAACGGAAACGAATTGTAAAAACAGAACGGATTTATATGATAATAATGTAAATAAAAATTCTAAAAAATA
TGGTAATTTGAACAAAAATAAAATTTTTAATATAGAGGAACAAAAACACTTTAAACAAGAATTGAAACATGAACAAGCAA
TTCAACAGGACATATATAAAATGGATGTTGTACATTGTGAAGAAGAAAAGAAAGATACAATAATAGATATACAGACATTA
GAAGAAGATAACTTTTTAATGGATAATTTCATGATGCATAAGAAGCTTAAAACGAGCTTACAAAATTTTTTGAAACGTAT
AGAACAGAAGACTTTAATCAAGTTCCCAACATTGCCTCGGACGAATCCTTTGTATATGGTTTCTCCAACATCCAAATGTT
GCAAGACTGTAAATCAAAGAAACCTGGAAAAGAATAATCAATTAGATATTTCGACAACGCTTCATACATATCCAAAACCA
ACTCAGTTAGAAATCCTTCATAAAAATTTAAATGTTGTAGAACAATTATTGCAACATGAACCATTAATTGTGACTCCACA
ATTCACAGAACATACTGCGACACAATCAGGATTGTCAAATATATATAACATTCCATATACTTGGATGAGATACAACAATT
GGAAACAACCAACTATGAAACAATTAAGACTTTCACAACAGTTCCCATTTCAAACTCCAAAGAATAAAGAGAATTCTGTG
CTGCATTATGTAAAGACAATGGATATTCAATGTTTCACTCAAGATAAAAGTAAACAAATGAAGCAGAATGTACAACGTAA
AAAATTAGAAGATATAGTTGGAAAATTAAAAGAGATAGAAAACAGTAACATGAATAATTAA
>lcl|KQ435687.1_cds_KOX81361.1_40 [locus_tag=WN51_10694] [protein=hypothetical protein] [protein_id=KOX81361.1] [location=complement(join(349107..349799,349885..350160,350315..350509,350575..350816,350922..351069))] [gbkey=CDS]
ATGAGCGAAACTCGGCATCATCTTCACTCGGTTTCGGACTTGTATGCAGCCGACGAGATAGAAGTACTTCTCTTAGAAGA
GATTCGTGACCTGGAACTACCAGCTTCTGCATATTCTAGACCTGAGGATATTCAGGACTTTGATATTGCAGGCAGTAGAA
CAGGGGGGCAAATTAGCTCCCAACCTTTGGAGCTGGATTCACCAGGGGTCCATTCAACAGTCCATTCATGGGACTCGCAT
GCTAATTATCATGGTCACTATGGTTATGGTGATCACCATGGCTCTTCCTCGAATGCTTTGGCTTGGCCAAGAGCAAGTCA
TTTGGTACTTTATTGCGATATACAGGGACATCTTAAAACAGCTATCGGTGTTATTAGACTCTTACTACTTATATCATCTG
CAGCATGTCTGGCAACATTGTGCAGCTCCGGCACTGCCAAGGTCAGCTTATTTATGTTGCCTTTAGTCGGGCGGCTGCGT
TTCATGATCTTTGTAGCGGTTTTCTGTTTTTTGGTCACCGCATTACTCCTTTTTCTTGATATTTCACATGTTATCTATGT
TTTTCCTTTCAATTGGGCAAAACTGAATGCTTGGATATTCACTGGTATAGGCTTATCTTATGCCTTGAGTAGTGCATTAT
TAGCATGCTCCATATGGGAATATCACAGCGGTGGCTGGGTGCCAAAACGCACTCGTTCTCAATTGTCTGCCGCGGCAGCA
CTTGGATTGTCATGTGCTATTTTAGCCTTCTTACTTTCGTGGATACATGGTCGCAGTGGGTCAAGCTGTAGGAGTTCGGA
TAGCCGTAATCATACACCAACGCAACTGTATAAACCTGTTGACAATTCTTCCTCTTCAGGAGTCACTCTCAAAGAGCGAA
GCCCCAGGAGGCCTGCTTCGTGGGTTGTTAAAAATCAACAGTCAAGGAAAAATACTGACAGTGATACAAACACAAACAAC
GGCCATCACGGGAATGATAATCATACAAGATATAAACAAGACGCTAGTAGAAAAGATCATTGGGCTTCTGCCAGGGAGCA
CTTCTTACACACTCAAGAAACCAACGAAGATATTCAAAGAAGTGACGTTGACATTGAAAGGAGAAGACGGAGGCGAAGAA
GAGATGGTGATAGTAGTTCAACGGGCGATGGAAATTTAATAAGTACCAAAGCCAATAGTGGTCATGTTTCGGAAGATAAT
AATAAACCTAGGCGGGTGCCACGAAAATTACCTCTGCAGTCGATGGAGCAGTCCCGACCTTGGTCTGGTGCTGAGCACAG
AGGCAGTAGTTCTATGCAAGTTAGAAATAAAACTTTACAAATGCCAGTGAACAATAAAGCACAAGACTATTGTGGCATAG
ATGAATCTAGTTCAATGCAAGTGACTCAAAATGGTTTCCACTGGGAAATGGAATGTACATCTAGTAATAGCATGGAGAAA
ACAGCAGAAATAGCTATGGACCGTACTGCCATGTGGACTGGACAATGGCATCCACCACCTGACGATGTCCAACCTTGTTC
TAGTAAAACTATTGATCCTTACAGCTTTGCCTGA
>lcl|KQ435687.1_cds_KOX81362.1_41 [locus_tag=WN51_10695] [db_xref=InterPro:IPR010504,UniProtKB/Swiss-Prot:P97411] [protein=Islet cell autoantigen 1] [protein_id=KOX81362.1] [location=join(354120..354300,354402..354744,354837..355112,355194..355522,355589..355806,355892..356011)] [gbkey=CDS]
ATGCAACATCAGTTTTGGGTGACGAAACAGACTTTATCGCGAAAGCTGGGAAAAAAGGAGGACGAATGCATAGTCGCGTC
CGACGCAGAACTGGACGCCAAGTTAGAATTGTTTCACAGTATTCAGAAATCATGTCTGAACTTGCAAAGAATTATCGACA
GATATCAGGAACGATTGTGCTATCTCGCGCAAGAAGAGAATGCAATGGGACGATTCCTCAAAGATGCTGGCAAACAGGAC
AAAACCAGAGCTGGAAAAATGATGATAACGGTCGGAAAATCGTTATCATATTCTGGCCAGCAAAGGCTTGCACTGAGCAC
TCCATTAGAGCGACTGTACCAGGAAGTGGAAACATTTAGACAAAGAGCTATCGAAGATACGCTGCAAAAAGTTCAAGCAA
TGGAGAAAGCTCGTACGGAGTACAGAGCCGCTTTATCATGGATGAAAAACGTCTCTCAAGAATTAGATCCTGACACGTCG
AAACAATTAGAAAGATTTCGCAAGGTTCAAACATGCGTAAGACAAGGTAAAATAGCGTTTGATAATCTGGCTTTAGATTG
CCTTCAAAAGGTAGATCTGTTAGCAGCAGCAAGGTGTAATATGTTTAGTCACGCTTTAGTTTTATATCAGAGTACTCTTC
TCAGTTTCACCGAAAAGTCTGCACAAGCATATTCCACAATAGCGAACAGTTTTAAAGGCTACCAACGGTACAATTTTATG
GTAGTGAGAGAATTAGCTGAACCGTCAAGTAAATTAGCTCAAGAAACTGGAGGTGACAATGATCTTGACGAAAAAGAGAA
ATTGTCATTTTTTGACATAGATTATCATGACACTGTTGAAAAAGCTGAAGAAGTAAAATCATCCCAAGAAAACACAGTTG
AAAACAACAAAGAAAGTAAAAAGCTATTGGATATCGAGTATGAGACAATAGATATGTTAGGATTAGAAGGATTAGATATA
AATTCCAGTTCTCCGAACGATGAAATTACATCACAGTCAACCTCTAACATCGAACATAAGAAAGATTTCGATGAACTTTT
TGAAAATTTAATTCTAGATAATAATGCCACTCATAACGATATACAAGAAGGAAATCAATTAGAATTTGATAAAAAGTTTG
ATGAGCAAAAAGAACAAAATTCAAGAGAACAATCTTTACAGTCTCTCACATCCGAAAATATGGTACTTTTGAATGATATT
CTCACTGATAAACAGAACAGTGATAGTGAGTGGGAATCGATAGCACATAATACATTTTTACCACCAAATATATTAAAACA
AAGTTTGGGTGATGCAACGCTTGGTGTTGGACAGAAGAGTATGCCTACTACCAGCACAGGCGACAAAAAAAAAAATAAGA
CTGGTAAACTAAAAGGTAATTCCTGGTTGGATTTATTTGCTGAACTGGATCCTTTGGCCAACAATCCAATGGAAAATCTT
TCCAGTGACAGTAACGCGTCTGCTTAA
>lcl|KQ435687.1_cds_KOX81363.1_42 [locus_tag=WN51_10696] [db_xref=InterPro:IPR000225,InterPro:IPR016024,UniProtKB/Swiss-Prot:Q05AL1] [protein=Armadillo repeat-containing protein 8] [protein_id=KOX81363.1] [location=complement(join(356852..357106,357302..357825,358019..358310,358389..358883,358948..359398,359630..359703,359830..359856))] [gbkey=CDS]
ATGGTTTCAGTGATGCAACCGTTTATGGATGTTGAGAGCTCGAGAAGTTACATCGACGAACTATACTCGCTGGATCCACA
GAAATGCTTAGAAGCTATTATATGTCTAAAAAATTCTGTGATTGGAAGCAATAGGCAGAAAGGATCTGTAATAGCGCAGG
GTGTAGTACCTCGTTTATTGCAACTTCTCGGAGATTCGTTAGATAGAATTGGAGACAATATAAGGCTCGAGGCTGCAGTG
ACTTTGGGTTCTTTGGCCAAAGGGACGGATCAACACGTCCTGGCACTTATAGATCTTGGTGTAGTGCCATTGCTTTTTCA
GGTTATATTATCCACGCCAGTCACAGAAACGCCGTTGGAAGGAAAACCAAAAATAACGGATCTCTTGAATGAGGCATGCC
TGCGTTGCTTGAGAACAGTATTTCAACATCCGGCAGCACCAGTTCACTCGATATATCAAGATCCTGCACTAGTGCCAAGA
TTAGTATCGTTAGCGAATCAATGTGTCACTTGTCAAATTTGTGTAGCAACAATTTTAACAACAGCGTGCAAGACGACAGA
GGAGCAAAGTGCTTTGGCCAAAGGAGGCGCAGTAGAAACATTAGCAATGCAGTTGGATTCTCCATTACCTGACGTTCAAT
TGTCGGCTTTAGCATGCTTGGCAAATATGTGTTACAAGAATTATAGGGTATGTGTTATGGTTGCATCGGCAACTACCAGC
AATACACCGCAGGGTAGACTTGTACCTGCAGCATTAGGACAGTTAATGGGTCGTGAGAAAAGCTCGTTAATTCAACTTGA
AGCTGCAAGATGTGTTACGTATATGCATAGGACTGGAGTTTTACTATACAAAGATCCAAGAATTATATACCGTGCTTTGC
CTTGTTTGGTGCGACTTTGTCATCGAGATCATCCACCGCGTGAAAGAGTAGCGGCGGCCGAAACTTTGGCTTTTCTTACC
GAAGTTAATACCGAACTGCAACGTCTAGCTTCCATTAGCAATCATTTAATTCCTACTCTTGCAGAATTATTGCGATCTCA
TCCGCATGTGCAAGATGCAACGTTGACGCAAGATATGCGACAAGCTGCGTTCAGGGCATTTGCGTCTCTTGGTGCTAATG
ACGAAGATATTAGGAAACGTATTATCGAGACAGAAAGTCTTATGGAGCAAGTGGTGGCAGGCCTTCAGGATCCAGGGGGT
TCTCACGTACGTTTAGCAGCAGTTAGATGTCTTCATTCTCTTTCTAGAAGTGTTCAACAACTCCGAACGACATTTCAAGA
TCACGCTGTTTGGAGACCACTTATGCAATTGTTACACGGCGCGGACAAAGGATTGGAAGGTAGAGGTGAAAGCGAAGTTG
ATTTATTAACTGTTGCCTCGAGTACATTATGTAACCTGTTGTTGGAATTTAGTCCAAGCAAAGAACCGATTCTTGAATCC
GGAGGGATAGAGTTATTGTGCTCGCTCACAAAACGATGTACACCGGCGTTGCGATTAAATGGAATTTGGGCTTTGATGAA
CGTGGCTTTTCAAGCGGAACAGCAAGTAAAATTGCAGATTTTACAATGTTTGGGAACAGATCAAATCTTTTGTCTTCTGG
CCGATCAAGATATACCAGTTTTAATGAAGACATTAGGTTTATTGCGAAATTTGCTCTCTACGAAAGCACACATAGATCGT
ATAATGGGAGAGCACGCTGCTCACGTTATGCAAGCTGTTATATTAGTTTTAGAAGACCCGAGACATCCAGCAGATGTAAA
GGAACAAGCTCTCTGTATTTTAGCGAATGTAGCCGATGGAAATAGAGCGAAGGATCATATTATGGCTAATGAAGATGTGC
TTAAAAAACTTATGGATTATATGATGCATAGCAATGTAAAATTGCAAGTTGCTGCAGTTTTTTGTGTATGCAACCTAGTC
TGGAGAGAAGAACCTGGTGCTGCACAACGGCAAGCACGTTTGAAAGAACTAGGCTTTTATCGTATTCTGCAACAATTACG
TCATAGCAAAGATCTTCAATTATTTGATAAGTATGACAGACAATCTTTGGATATTCTTTTTTATCTGCACTTTTATTTAT
GTTTAAAAATAATCTTTAACTGTCCTTGTAAATTATAA
>lcl|KQ435687.1_cds_KOX81364.1_43 [locus_tag=WN51_10697] [db_xref=InterPro:IPR019038,UniProtKB/Swiss-Prot:Q9EQ28] [protein=DNA polymerase delta subunit 3] [protein_id=KOX81364.1] [location=join(360328..360396,360616..361875)] [gbkey=CDS]
ATGATAATGGAATCTCTGCACGAATATTTGGAAACTGTAGCGGGATATATATTCGACGATGACAAACTGGTAACATATAA
ATGGTTGAGTAAGGAACTGGAAGTTCACGTCAACGTCGCAAAGCAGATTCTGTGGGAATTTTGGCAGAAGTACAAAGAGA
AGAAGCAGTTCGAATGTGTGTTTCTGCTAATGGGTCATCTGCACGACGATGGTATGCGAGTCGAGATTGTAAAAGAGAAA
AATCTGTCAACAGCAAAAGAAAAATACAGCAAAATTATCTCTAAGCATGTTTATAGTCTTCAAAAAACACTTCCCGAAAC
GCAGTTGCTTGGGTTGGCCGAAGACGGAGATGTTAAGTTCAGCGGCATCAAGTGCATTGAAAATAACGAACGTAACGATG
AGGAAATGCACATGTTCCGTTGGGGCACTGCGTCAAGGGAGATCGAATCTACTTCCCGAGAACAAGTGCAGTCATCGGTA
TCGGAGGCAGCCAGTGAGAGAAAAGCAACGAGCCCAGAAGGAAAGCAGGTTGCCAAAAAGAAAAATGCCGACAGGAAAGG
TTTTGACAATTTATTTGGAAAGGCTGTTAATAAGCAGAAAAATCCATCCGCATCGTCTAACGCAGATAAAGTGGAAGTGG
ACTCTTTCAATCATAAAAGAGAAACATCTAAAAATGTTAGTGCCGAGAAAAAGAAAAATACGCAAAAAGGGGGGCTGAGC
AACTTTCTTGAACTGGGCAAAAATCAAACGAAGACTCCTGCAGATTCCTTGAATAAAGGCAAAAGTGCAAATTCTTCGAA
CAAAGAATGTGCAAATTCCTTTGACGCGGAGAAGGGCGCAAACTCTTTGACGAAAGAAGCTACAGAAGAAAAGGTTTCGA
AAACCGATTTTAAACAAATACAGACTATGAGAAGCAAAAAACGCAATCGGAGCAAAGAAACGAATAATGCTGTGAAAAAG
CGAAAACGTATTGCAATTCAGAGTGATTCTAGCAATTCAGAGCCCTCTGACAATGAAAATGAATTAGAATTAGATTTACC
ACTCTCTCCTGAAAGTTCTCCTGCTTTTCTAAAGGACCGTTCTGTTTCTCCGCCACAAGTTAAACATGAAAATGGGAAAC
GCAAAGTTCTAAAAATAGTAGACAAAACATTCGAGGAAGATGGTTTTCTTGTTACAAAAAAAGTACATGTTTACGAAAGT
TGTTCTGAAGAGGAACCAGAAATTACAGAACCGAAAAATGAAAAGAAAATTGTATCTGAATCACATTCAGAAGTCAAAGG
AAAGAAAAATACTAAACAAACCACTTTAATGAATTTCTTTAAGAAGTAG
>lcl|KQ435687.1_cds_KOX81365.1_44 [locus_tag=WN51_10698] [db_xref=InterPro:IPR001611,InterPro:IPR003591,UniProtKB/Swiss-Prot:Q24020] [protein=Protein flightless-1] [protein_id=KOX81365.1] [location=362463..363542] [gbkey=CDS]
ATGCTTAATTTTGATTTACTAACATTAAGTAATCATCAAATTTTAAACAAACTTGTTTTATCTAAAAACAATATAGTTAA
TTTACCTAGGAATTTATTGAAAAAGTTACAATTTTTGAGAAATTTAGATTTATCTGAAAATATTATAGAAAAAATATATA
CAACAATGTTCATAGACTTGAATAGTCTCGAAAATCTAAATCTTTCTAAAAATTCACTAAAAACTTTTGATGATTCATTG
TTGGAAATACTTCCTGCATTGTTGTCATTAAATCTCAGTTACAATGATATAGATTCAATAGAGCATCTAATGAACAACAC
TATAACAAAGATTAATACACTTGATCTTTCTCATAACAATATATTCAGTTTACCTAAAGAATTTTCTGCATCATTGCTAA
ATTTACAATATTTGGATTTGTCATTTAATAAAATTCATTCTTTGGAGAATTGTAATTTAATATATTTACATTCTTTGAAA
AAAATTTATATAAATAATAATTTCATTATTACACTAGATATGCAAGCATTACCAAAGACATTGATCGAGTTACACTCTGG
ATATAATAAAATTTCAGAAATATTATACAATTTAGTTCATATTGAAGTATTAAATCTGCAGCACAACAATATTTCTGCAT
TGCATGCAAACTTAATAACAAATCATTTACAATCTCTAAATATTAGTGGAAATCTGTTATCAGACTTCCCAAATGTTATA
TGTAAAAGTTTAAAAGTATTAGACATATCTAACAATAAATTGACTTACGTCCCTGAAGTAATATCTATTAAAAATTTCCC
ATTATTATTTCAACTTGATGTCAGTGACAACCCTATTGAAAATTTGACAATTAACTCTGTCTTGAAATTAAATTTATTTG
TTGCAAATAAAATGAACATGTTAAAGAATATTGAAAAAGATACATTAGCAAATTTAAGATCACCATCAAATGATTGTATT
AATCTTACTATATCAAATAACAAAATGTTGACTTTCATTCATGAAGATGCTTTAAGACGCATGAATCTATGTTCAGTAAG
TTTCCAAAATAGCTTAGAAATACCGTTTAAATATAAGTAA
>lcl|KQ435687.1_cds_KOX81366.1_45 [locus_tag=WN51_10699] [protein=hypothetical protein] [protein_id=KOX81366.1] [location=363886..364128] [gbkey=CDS]
ATGATACATTGGTACGGATGGAAAGATCAAGTATTTTGTGCTAATACGTCAATTTTGAAAGAAAATTTGACAATGAATGT
TGCCAGTGTAGTAACTACTGAAATGATACATTTTGACTCGAGTACTGGTCTGCTAATTGTTGTAGGAATAGCTACAACTG
TATTAACACTTTTAATAGTAGGAGGCATTGTATGGACACAAAAAGTGGCCATAAAAAGGAGAAGAATTAATAGGAAATTT
TAA
>lcl|KQ435687.1_cds_KOX81367.1_46 [locus_tag=WN51_10700] [db_xref=UniProtKB/Swiss-Prot:Q80UX8] [protein=Abhydrolase domain-containing protein 13] [protein_id=KOX81367.1] [location=complement(join(365075..365347,365419..365579,365665..365846,365914..366145,366215..366380))] [gbkey=CDS]
ATGTCATTTTGTATGAGGGTCGCACGTAGTAAACCCATCCGTTTATTAGGAGGTATAGCTATGAGATGCTGGGCTTTCTC
TGGAACTTACGTACTTGCCTGTTTTCTTCTGTACTGGTTGTACGGTGGAGTTTCTGCTTTCTTTCTACTTTGTTTCGCCA
CAACGGGTATATTATATCACAGAGAAGATCAACTTGTATATCGTCCAGAGTCACCAGCTAATTCTCGTATATATGTTCCT
GCACCGTCAATATTCAATTTGCCGTACCAAAGTATTTACATTAGATCAGGGGATGGTACAATGTTACACATGTTCTTTAT
TTCACAGCCAGAGGACAAAGCAAAAAAGGTGCCTACATTGTTATTTCTTCACGGGAATGCTGGTAATGTGGGACATAGGT
TAAAGAATGCAGTTGGATTGTACCATACCATCCAATGTAACATTTTGATGCTGGAATATAGAGGCTATGGTTTGTCACAG
GGTTCACCATCTGAAAAGGGTTTATACATGGACGCTCGTGCAGGAATTGATTATTTATCTAGTAGAACTGATATAAATAC
GAATGAGATAATTGTATTTGGTGGTGCTGTCGCTATTAATTTGGCTACAAAGCCAGAAAATTCGCAAAGAATTTGGTGTC
TTATACTTGAGAACACTTTTACTAGTATCCCTGATATGGCCGCATTACTTTTTGGATTAAAATGTTTACAATATTTACCC
CTTTTTTTATATAAAAATAAGTATCTGTCTATCCTCAAGGTACAGTCAGTAATGGTACCTACGTTATTTATTTCTGGTTT
AGCAGATACGTTAGTGCCTCCGCGTATGATGCAGGAACTTTACAAGAATTGCAAAAGTCCGTGTAAAAAGATACTTTCAA
TTTCGGGAGGTACGCACAATGAAACGTGGTGTCAACCCCGGTATTATAAAAACATATGTAATTTTTTAAACGAATTAAGG
GAGAAACCACCAGTTCAAGTGACATCTAGTCACTGGCAAATAGACGATATATAA
>lcl|KQ435687.1_cds_KOX81368.1_47 [locus_tag=WN51_10701] [db_xref=InterPro:IPR006148,UniProtKB/Swiss-Prot:O95336] [protein=6-phosphogluconolactonase] [protein_id=KOX81368.1] [location=join(366001..366032,366211..366286,366680..366756,367047..367195,367554..367754,367819..368114,368190..368300)] [gbkey=CDS]
ATGTGTAACATTGTACCATCCCCTGATCTAATTTACCCGTTGTGGCGAAACAAAGTAGAAAGAAAGCAGAAACTCCACCG
TACAACCAGTACAGAAGAAAACAGGCAAAGGTTATGGAGTATCACGAGTTCGATTGTGAACGTGGTTCAAACTGTATCAA
CAGAAGTGAAGATGTGCGTGCCAAATACTAGCCAAGAAGTTGTTCGTCTAACAATGGAGAAAATACTGGTCGAGCCTCGA
GATGGGACCGTAGCGTCATGCTTGTCTAACCTTCTTCAAATGAGTGCCGATGATGCACTCGCCAGTGGCGATACATTTAA
AGTTGGTTTGTCAGGGGGGTCTTTGGTACAATTGTTGGCTCAATGTTTGCCTAATGTTACTACTGATTGGAATAAATGGT
ATTTCTTCTTCTGTGATGAAAGAGTTGTTCCTTTTGATAGCAACGATTCTACCTACGGAGAGTATAAGTTGAAGTTAATT
GGAAAAATACCAGTAACCGAAGAGCAATTTATAAAAATCAATCCCGACCTGCCTGTCTTACTTGTAGCCGAAGATGCTGC
AAAAGATTACATTAAGAAGATGTCTGTGTTTTTTCCACCTGATCGTGTTCCATGTTTTGATGTGCTTCTGTTAGGACTGG
GTCCAGATGGACATACATGTTCTCTCTTCCCTGATCATAAACTTTTGAATGAAGCAAGTTTATGGGTCTGTCCTATCAAC
GATTCACCCAAGCCACCCCCATCTCGTATTACTCTTACTCTTCCTGTAATAAATAATGCAAAGAAATGCATATTTGCTAT
CACTGGATCGGGCAAGGCTGAAATTGTGAAGAGAATTTTGCAAGATAGAGAAAATTTACCAGCTGCTCGTGTTCAGCCAC
ACAACGGAGAATTATATTGGATTCTAGACGAAGGTGCTGCAAAGTTCGTAGAGAGAGCGTAA
>lcl|KQ435687.1_cds_KOX81369.1_48 [locus_tag=WN51_10702] [db_xref=InterPro:IPR002067,InterPro:IPR002167,InterPro:IPR018108,InterPro:IPR023395,UniProtKB/Swiss-Prot:Q0V7M4] [protein=Calcium-binding mitochondrial carrier protein SCaMC-2] [protein_id=KOX81369.1] [location=complement(join(371107..371181,371282..371533,372041..372208,372288..372545,373292..373450,375288..375335))] [gbkey=CDS]
ATGACACAAAGTTCGACCGAGCAGTATACATTGGGTAATGCTAATCCGTATATGGATATTGGGGAGGATATCGGTGTCCC
GGAGGACTTCACAACTGGTGAAATGGTTTCTGGAATGTGGTGGCGGCATTTGGTGTCCGGTGGTGTAGCAGGTGGTGTAT
CACGCACATGTACCGCACCTTTGGATCGTATCAAAGTTTATCTACAAGTTCATGGAACGCGACACTGCAAAATCAAAAGT
TGCTTCAGGTATATGCTGCGCGAGGGTGGCACTATTAGTCTATGGAGAGGAAATGGTATAAACGTACTTAAAATTGGACC
AGAGAGCGCACTGAAATTCATGGCTTACGAGCAAATTAAGAGAACAATTAAAGGAGACGACGTGAGAGAGCTTGGACTTT
ATGAACGATTGATGGCTGGTTCTTTAGCCGGAGGGATCAGTCAGTCGGCCATATATCCACTTGAGGTGCTTAAAACTAGA
TTCGCACTGAGGAAAACGGGAGAGTATTCAGGCTTAATAGACGCAACAAAGAAGATATATAAGCAAGGCGGTTTGAAATC
TTTTTATAGAGGCTATGTTCCTAATTTAATGGGAATAATTCCGTACGCTGGTATCGATTTGGCTGTGTACGAAACCTTGA
AAAACAGGTATTTACAAACACATGACAAAAATGAACAGCCACCCTTTTGGATTTTACTATTATGTGGAACAGCTTCGAGC
ACAGCCGGCCAAGTGTGCTCGTATCCATTAGCACTAGTCAGAACGCGGTTACAGGCAGATGTATCGCCAGGAAAGCCTAA
TAGTATGATTACTGTTTTTAAGGATATTATTAAGAACGAAGGGATTCGTGGTTTGTACAGAGGTTTAACTCCGAACTTTT
TAAAGGTGGCACCAGCCGTGTCGATTAGTTACATAGTATATGAAACCGTCAGGGATTTTTTGGGTGTAAATATGACGTGA
>lcl|KQ435687.1_cds_KOX81370.1_49 [locus_tag=WN51_10703] [db_xref=InterPro:IPR002048,InterPro:IPR018249,UniProtKB/Swiss-Prot:Q7T0U6] [protein=Calcium-binding mitochondrial carrier protein SCaMC-1-B] [protein_id=KOX81370.1] [location=complement(join(376808..376968,380934..381047,383867..383982,384102..384189,384472..384598,386307..386498))] [gbkey=CDS]
ATGCCCGAGGGTCGAGGGAGCACGGTGCATGGCGTTATGCCACCGCACTATCTGCACGAGTTACCGGCAGAGGACGAAAA
GAGATATGAAAAGATATTTCAGAAACTAGACCTCGATGGAAATGGAAGAATCGACGTGAAAGATCTATCGAAAGCACTAC
GTAAAGTTGGTGTCGATAAATATTACGCGGAGAAATTTTTGGCCAGATCCGACAGTACTAAGAGCGGCGACATTACACTT
GCCGAATTTATACACTATGTACGCGAACACGAAAAAAATCTGCGTCTACAATTCTCTCATCTTGATAAGAATAAGGATGG
TAAAATCGATCTAGAGGAATTAATAAAAGCATTCGAGGAATTGGGAATAAAGATGGATTACAATGAAGCAAAGAAATTGT
TGCAGCGCATGGACAAAGATGGAAGTCTCACTATAAGTTTCAACGAGTGGCGAGATTTTTTGCTTTATGCACCGAGTACC
GATCTTCTGGGTCTTATTGAATACTGGCATCACACCAACGTAAACCAAGAGGCAGATCAGTCCTATAAAGCAATATTTGT
AATGGGCCTGGAAATATTGCCCCGGGATGCGTTCCTTTTACATTGGATTTATATGTTGGCCTTGGCTACAGGGCCAGCTC
GAAAGTTTGGTCCTTCCATTAAGCCAAATTCAAAATTAGCGGTCAGTCACGTGATCAAGGTGTTCTCGCATTGGAGAAGA
ACAATGGTCAAATCGCAGATTTTGAAGCGAGGGCTGGGCGAGATACCAAATTACTTTTTGGCTTCTAGCCCGGCTTAA
>lcl|KQ435687.1_cds_KOX81371.1_50 [locus_tag=WN51_10704] [db_xref=InterPro:IPR000571,InterPro:IPR001841,UniProtKB/Swiss-Prot:Q6NUC6] [protein=Roquin] [protein_id=KOX81371.1] [location=complement(join(392006..392125,392235..392426,392513..392582,392686..392827,392894..393015,393091..393302,393392..393496,393595..393857,393944..394113,394179..394419,394495..394828,394903..395078,395551..395769,395843..396050,396131..396292))] [gbkey=CDS]
ATGCCAATACAGGCACCGCAGTGGACTGAATTTCTTTCTTGTCCAGTTTGCTGTCGTGACTTCAATGTGGCTATACGTGG
CCCAATATCCTTAGGATGCGGTCATACCATATGTCGTACGTGCCTTGCAAACTTACATCGTAAACAATGTCCCTTTGATC
AGAGTATTATCAATACGGAGATAGAAAGATTACCAGTAAATGAAGCTCTATTGCAGTTAGTGGGAAATCCTGTTCCGACG
AATGTCGCAACGGCTTATCAGAAGCTGCTACCACCTGAAGACCATGCGAATTATTTGGTTGCTAAACGTTGCATTGAGGA
ACTTGCTTTATATCTCAAACCATGTCAGGCAAATCCTTCTTTAGCTACTGGTGCAGGTCTTGTTTCTCGACCTATGCAAA
GGAAGTTGGTAACTTTAGTTGGTTGTCAATTGGTCGAGTCAGAAGGAAGATCACGTGCGGTAAGGGCAGCTAGAAGTTTG
GGGGAAAGATCAGTTACAGAACTAATACTGCAACATCAAAATCCACAACAACTTAATGCCAATCTATGGGCCGCTGTAAG
AGCTCGTGGATGTCAATTTCTTGGACCAGCAATGCAAGAAGAAGTACTAAAACTTGTTTTATTGGCTTTGGAAGATGGAT
CTGCTCTTTCTAGGAAAGTGTTAGTTATGTTTGTAGTTCAACGTCTAGAATCGCATTTTCCTCAAGCTTCTAAAACCAGT
ATAGGACACGTTGTACAATTGTTGTACAGAGCAAGTTGTTTCAAGGTATCTAAACGAGAAGGAGATTCCTCATTAATGCA
ATTAAAGGAGGAATTTAGAACGTACGAGGCGTTAAGAAGGGAGCATGATGCTCAAATAGTGCAAATTGCGACTGAAGCTG
GTTTAAGAATAGCACCTGATCAATGGTCTGCGTTGTTGTACGGAGATACAAGCCATAAATCTCATATGCAAAGTATTATG
GATAAACTTCAAACTCCACAATCTTTTGCTCAAAGTGTACAAGAGTTAGTTATCGCTCTTCAACGTACTCCTGATCCTGG
ACAATTAAGTAGTTTAAGACCTCAATTAGAATTGCTAGCTGCAATAGATCCTAGCCCAGAAACTGAACCTCCTACGTTAG
CAGAGTGTCGAGCAGCATTAGAAGCTGTTAGAACCGTAGTCACAGCATTAGTAGAATTCATTCAACAACATGGTAGTCGG
AAAACACAAGATGGTACTCACAATGTAGGTCCTGGTCAACCGAAATATAAAGTGAGCATGTGTCGAGATCTTGCACTTAG
GGGGTCTTGTCCTAGGTCTACTAATTGTACGTTTGCGCATAGTGATATGGAACTAGATAAATATAGATCAAAAAGTCGGA
AATTAAGTCTCAGATCAAGTTTACCTGGATCCAATAACTCGGATGTGAAAACAGACAAATCGATTACAGGATGTAATAAC
AAGACATTTAAGCAGAACGATGATTTATCCTATCATTCTATAAAGTCGCATGATAATACTCACAGAGAAAATTTCAATTG
TATGAACAAAGTTAATCCAATGCAACATCATAATCCAACAAATGAAAACAATTTTATCGGGTCATTAACGAATTATGTGC
TACCGTCACCTCAAGGGATATTACCTATAGTGCCGACGAAAAATATGGACGTACATTGCTCTCATTACATTATGCCTAAT
ACACCTATCGATTACACGGCACCTAATGTCAGTATCTGGGATTCGTCGCAGATTTCATCTAATATGACAAATGGAATATC
TAATACTAAAAAGCAGCGGACCGTTGCTAAAACATTAGCAATGTTACTACAACGTAGGATGGAAATATTAAATCAACTTG
AAACGATTGTTAATAAACAAGTGCCACAAATGAAAACAAATTACGACATGCAGGGAGATACATTGTCATCGAATTTCTCT
ATATGGACAAACACGCCAAATAATCCAATGGTTTCTTCAACAAATATAAACTGTAACAATAATTTCCGATGCGCAGATCC
CATTCTATTTGATGATGAATTTGTACCATTTGATGCATCATCTAATAGTAAATATGGACCAATTTCTAAATTATCCAAAA
ACTTAATTAGATCTTCTAGTGGCGTACAATCTACTAATTTTTATGCGGATAGTGGAGCACCTCCTACAATATCTGCTTAT
CGACCTGTGTCAACTACAAATTCTGTCACTTCTTGGTATTATGGTAATCAACCTTATGCTACTGTCGGTACAAATGGAGG
AATACAGTCTATTAATAATAGTGGTTTCGGAGATAATTATATTACATTTGGCCGTAATATATCCGATACGTCAACGCACA
CTCAATTTCCACGACCAGACTGCATGTCTAAAGACTTAATCCTTGAATCACAAAAGGTAAAACAACAATTAAAACATCTT
GAGAAAAAAATCAATGACTTAAAGCTTGCTACACAAGGAGCGACTTTTACGGCGGGAGAAAGGTTAGCACAAGAATTGCA
AATGATTGAAGCTGGTATCAGGGAAAAAGAAAAAGACGTACGAAATTGGAGTCCATATGGTACCATACCTTGGATTCAAT
CGTCGAACAATTTACTTAGTTCTCAAAGTTTCCATCAGAATTATAAGCCCGAAGAAGAAGATACATATGAAGCAGGTATT
GCAAATGATATGCGGGAATTAGAATTACGATGGGAATTTGAACTACAGGAACAGGAGAAACATTGGTCAAACGAAGAAGA
TAATTCTAAAAAATAA
>lcl|KQ435687.1_cds_KOX81372.1_51 [locus_tag=WN51_10705] [db_xref=InterPro:IPR018108,InterPro:IPR023395,UniProtKB/Swiss-Prot:Q5R5M0] [protein=Mitochondrial carrier like protein 2] [protein_id=KOX81372.1] [location=join(396501..396580,397324..397336,397445..397573,398030..398114,398206..398371,398449..398586,398768..398954,399026..399093,399184..399364)] [gbkey=CDS]
ATGCATCTTGCGATAAATGATCAACAGATTTCGGCAGACGTGCAGAAGCGAGAAACGTGTCTGGCAAACAGTCCAGTCAA
CCAACATCCCAATAAATTCATTTTTATTCACGAAAATATTGATGGATCTCCTAATCCAGAATATACGAAAGATAAACCAA
GTGTGCAAATCAGTGATTGGTTGTGGCTGGAGTTAATTTTTGTAGTTAAAGCCAGTTCATCAATCGGATATGAACCAATT
CCACCACGACCGACAACTACTTTATTCGGACAACCGGCTTTAGCTTTGCCTAATGTTTTTCAGTACGTTAGATACATTAA
GAACGTAGACGGATTTACTGGCTGCTACCGTGGTCTTGTCCCAAAATTGTGTGCCTATACTGTGAGTGCTATAGCTTTCG
AAAAGACATCTAAATGTATTAAATTTAAGGATGAACCGAGCAAAGAGATTTATGATGGTGATCTAGAAGAAAGTCAGAGG
TATAAAAAATGTATATACGAATTCATACGAGACCTGATTAGTAGAATGATTGGAATTATAGTTAGCCACCCATTGGATGT
TATTGCACTGAGGATGATGGCACAGTTTGTTGGTGGAGAAACAAAATACAATGGATTATTTAGATCAATTGTGGAGGTGT
ACAAAGAGAATGGAATCATGGGATATTATGCAGGATTATTGCCTCGCCTCATTGGAAATGCTGCTGTATTAATGCTAGTC
AGTTCATGTACTTATGTTATTGATAAGTACGTTATAAGCGATCGCGAATTGAAACCATATGCAGTTTCCACAATAAGGTT
CATAGCGACAACAATTACATATCCGTTTTTAGTGGTATCACATTGTATGGCAGTTAATAATTGCGGGTTAATTGCTGGTC
TTCCCCCACAAATGCCAATTTACAATAGCTGGTTAGATTGCTGGTCCCATCTATTAAAAAGGGGGAACAGCCTTTTATGG
CGTTATTATACAGGCCCGCAAGTGATAATTAATGGAAAGCCAATACCTATTAACAAATACAATTTCCACTTACAAAGCAC
AACATAG
>lcl|KQ435687.1_cds_KOX81373.1_52 [locus_tag=WN51_10706] [db_xref=InterPro:IPR000195,UniProtKB/Swiss-Prot:Q92738] [protein=USP6 N-terminal-like protein] [protein_id=KOX81373.1] [location=complement(join(403364..403766,404360..404646,404721..405041,405122..405282,405359..405546,405629..405952,406024..406178))] [gbkey=CDS]
ATGAATGAGGAAGAATTGTTGAAGCGGTCTGCTGCAGAGCGAGATAGAATATTTAGCTGCTACGACCGTGGTAGAGAAAA
TGGAGCAGAGATTGATCCTTGGGAAGATCCTACTTTTGAAGTATATCATACCACAGACAGATATGGATTCATACATGACA
AACGTTTGCCACAGAAGCCAGATCCTAACGAGATCAAGACTCACCGGGTGGAAATGGAAAGATTGAAGAAATGGGAGAAA
ATGACGAAACAGTGGGACAGCTCTTCGACTAAGGAGAAATTACGGCGCAGAGTATACAAAGGCATTCCTAATAGATTTCG
TGGTCAGGTCTGGGCATTGTTGTTGGGTATTAAAAATTTAAAGAGAGAACAAGCTGGCAAATACGAAGAGATGTTACAAC
TTGCGCGTCAGTGGTCTACGGAAATAAGACAGATCGATGCTGATGTTGCTAGACAATATAGAGATCATATCAATTATAGA
GAAAGGTATAGCATAAAACAACGATCTATGTTTTATGTATTGGCTGCATACAGCATGTACAATATGGAAGTGGGTTATTG
CCAAGGGATGTCTGTATTAGCTGGATTGCTTTTGTTATATATGGATGAAGAAGACGCATTTTGGGGTCTTTGTGTGTTAC
TTGCTGATAAGAAATATACAATGCATGGATTTTATGTTGATGGATTTCCAAAATTAAACCGTTTTATAGAACATCATGAT
AAAATTATGAATAAATTCTTACCAAAGTTGAAACGGAAACTTGATAAGTGCGGTTGCGATTCTATTCTTTATGCGCTGAA
ATGGTTTTTTGTTGTGTTTCAAGAGAGGACACCTGTTAGCCTTGGTCTTCGAATTTGGGATATATTTTTATTAGACGGAG
ATCGTATTTTACCTGCTATGGCGTACACAGTCATGAAAATGCATAAACGTTTTCTCATGCCGATGGAAAGTTTAGATGAA
TTCTGTAATTATTTACAAATTAAATTAGAAAAAGATTTCTGTTTTGACGATGATACAGTAATAAGTACTATGGAACGTAG
TATGGAAGAATTAAAACGTGCTAAATTGGATTATCCTGGTCCTCCCTTGCCACACGAATTGCCACGATTTCCATTTGGCA
CATTTAAGGAACCTACTTTTGCAAGCAAGGTTGGAAGACGTAGCGAAGAATTTAGCGAAGCACAACACGTAATGCGAGAA
TCTATAACGCAACGTAGAGACCTGGTACTTGCTGATGATGGTAGAGAAAGTACAACACCCGTTGAACAAACCAGTTGTGG
TCTTGGCGGTGAGTTACGATATAGTGAAAAAATAGTACACGGTAACACAGATACTTGCCTTCTATATTCTAAACAAGAGA
GTATTATTAAGGACGAGGATAAAGATAATACAGATACAGATGAGATTGATATAATGGTTATATATAACACTAGATTTCTT
GATGATGGGGCCTCTCCCAATGGCTCACGCCGATCATTGGCAGATACATCTGTTACCTCGACAGCTGACCTTTCTGTATT
TAGTTCGGCAACACGGTCTCAAGCGTTAGATAATAGTCTTGATACTCAAAGCAACATTTCTAATGCCAGCTCTGGCAGTG
GTGGTTTACCCACACCCAGGGCAACGCCTCATCAACCAAGTCCAGATATTGTACGAATTTATGTACCATATACGTCGCCA
ATGTCTGGCTCATACAAAGATGATCTTCCACGTACACTTCCGCGGTCTTTAGAAACAAATAGAATCCGCATACGAGTCGA
TCCTGATCAGACACCGATAGTGGAAAATCTGAAACCTTTTTCATTAGAGAATCCAGAAGTCGAATTAGACTTGAAATAA
>lcl|KQ435687.1_cds_KOX81374.1_53 [locus_tag=WN51_10707] [db_xref=InterPro:IPR002119,InterPro:IPR007125,InterPro:IPR009072,UniProtKB/Swiss-Prot:P84057] [protein=Histone H2A] [protein_id=KOX81374.1] [location=complement(408018..408392)] [gbkey=CDS]
ATGTCAGGCCGTGGCAAGGGTGGCAAAGCGAAAGCTAAGGCGAAGTCACGTTCGAACAGAGCTGGATTACAGTTTCCAGT
CGGTCGTATCCACAGACTCTTGAGAAAGGGGAATTACGCCGAGAGGGTCGGCGCTGGGGCTCCAGTCTACCTGGCCGCTG
TTATGGAGTATCTGGCCGCTGAAGTTCTCGAATTGGCGGGAAATGCTGCACGCGACAACAAAAAAACAAGGATCATCCCG
AGACATTTGCAGCTTGCCATCCGTAATGACGAGGAGTTGAACAAGCTTCTTTCTGGCGTTACCATTGCGCAGGGAGGCGT
TCTTCCCAACATCCAGGCTGTGCTTCTGCCAAAGAAAACGGAGAAAAAGGCTTAG
>lcl|KQ435687.1_cds_KOX81375.1_54 [locus_tag=WN51_10708] [db_xref=InterPro:IPR000558,InterPro:IPR007125,InterPro:IPR009072,UniProtKB/Swiss-Prot:P35069] [protein=Histone H2B.3] [protein_id=KOX81375.1] [location=410725..411096] [gbkey=CDS]
ATGCCACCGAAAATAAGTGGGAAAGCTGTGAAGAAAGCCGGCAAAGCTCAGAAAAACATCAGCAAGGCCGACAAAAAGAA
AAAAAGGAGGAGGAAGGAGAGCTATGCTATCTACATTTACAAAGTGCTGAAACAGGTGCATCCTGACACCGGCATCTCCA
GCAAAGCGATGAGTATCATGAACAGCTTTGTCAACGATGTTTTCGAGCGTATCGCCGCCGAGGCATCAAGATTAGCACAC
TATAACAAACGTTCCACGATCACTTCTCGAGAGATCCAAACTGCCGTAAGGCTTCTCTTGCCCGGCGAATTGGCCAAGCA
CGCAGTAAGCGAAGGTACTAAAGCAGTTACCAAATACACCAGCTCCAAGTAA
>lcl|KQ435687.1_cds_KOX81376.1_55 [locus_tag=WN51_10709] [db_xref=InterPro:IPR007187,InterPro:IPR014908,UniProtKB/Swiss-Prot:O75694] [protein=hypothetical protein] [protein_id=KOX81376.1] [location=complement(join(411817..411943,412048..412170,412243..412360,412459..412563,412633..412753,412843..412935,413008..413155,413281..413513,413597..413744,413842..414029,414101..414178,414249..414345,414421..414515,414591..414780,414855..414944,415017..415233,415356..415437,415517..415690,415752..416005,416164..416414,416487..416752,416884..417029,417104..417267,417352..417448,417517..417654,417736..417844))] [gbkey=CDS]
ATGACTCTCAATGCCTTAAAAGAAATGGCAGGAGAAGTGGTTGATATCCACATTACGGCTGATAGCAACTTTCCTTCATT
AATCAATCTCATGCGATACAATGTGCAAGGTGGACCAACAGTTAGCGGTCGTGACGACCATGACTATCCAAATTTAAATG
AAATGTCAGTGTGTTTTTCAAATATAAATCAAATGAAAGCATATAGTAAAATCTCCTTGCCATCTGAGATAATGGAACAT
TTTCGTCATATACAATGCCATTGTATGATGGGCCTTTTTACAGAAATTTCGAAAGCATGGCTTACGATTGATAGTGACAT
ATATGTTTGGTCATATGAAAATGAATCTGATGTTGCGTATTTCGATGGATTAAACGAGACTATTATAAGCGTAGGTTTAG
TGAAACCCAAAGCAGGAGTATTTCAGTCTTATGTGAAGTATCTATTAATTCTTACAACTACAGTGGAAATAACTATTCTC
GGAGTTACACTAACAGAAACCAGTGACGGCATTTCACCAGAAATGCAATTGGTTCCTGAACCAATTTTTACTGTTACTAC
AGATGGAATTGGTATTACAACAATAGCAAACACTAGTAGTGGAAGAATTTTTCTTGGTGGTAGAAATGGATCTCTTTATG
AAATATATTATCAGGCAGAAAGTAGCTGGTTTGGGAAACGTTGTAAAAAAATAAATCACTCTGAAGGTCCATTATCATTT
TTAGTTCCATCATTTGTCACTATAGCTTTGTCAGAGGAGGAAGCAATAATACAAATTTCTGTTGATGACTCGCGAAATAT
TTTATACACACTTGGTGATAAGGGAACCATCACAGTTTGGGATATCGATAATAATGGTGCATCCAAAGTTGCATCTTTGT
CACAAGCTTCCTTAGTGCAAACCGCTGTTCACGTTGTTAAAACACTAGATAGTAATAATTTTCGACCATTGGTGAGCATA
TCAGCGATCACAGAGTCAGAATCAGTACATTTAAACTTGGTTGTAGTTGCAGCTACTGGAATACGTTTTTACTTCAGTTG
TACTTCAGTTGCCAATCCGACAACCAGACCTCAAGGTCTACAATTAATACATGTCAGATTACCACCGCGTTATGCTGCTA
ATGCGACAGTAATGAGACCAAGAAAGGTACAAATGGCACATTATAGAAAAGGAACATTAATTCTTGTTTGTGGCGGAGAT
ACAGAAACAGTTTTATGTTTAAGTAACGATGCTTATCCATTCACAAATTATTTAGCTGAAACTCAAAGTCTTTTATCGCT
CGATAGTACAGTATGGGCAATGGCAGAAATTCTTGTGGAACCAGCTATACGTATTGAAAAACAAAATATTACTCAAGAGG
AGCCTCCTCTTCTTGTAAGGCAGCACATGGAAGCACCTCGAAAATTTATTTTTTTAACTTCTCAGGGTGCTATAATTTAC
GTTCAAGTTCGTCCAATGGACATATTAAAGCAGCTTCTTTTAGAACAACGTGGCCCTGATACTGAAGCCGTTCGTGCATA
TTTTCAATCGCAATCATTGGAGCAAGCATGTGCAACTTGCCTTATTTTAGCCACGCTTGAAAGTTCTCAGAATGCCGAAC
TGGCAGAATGGGCAACCAGAGCATTTTTTTTATATGGCAGTCAACGAACAACAAGTATTGGACCTGCAATTGATGTACAT
GGAGATATGCGCACATCGACACCAAGAGTTCCAAACTATGATTTAAGACTTCAGGGATTTCGACCGCATGTGCCAGTTGG
ACATAGTACAGATTCTCTGCAACAGTTTTCTGCGAAACACAATGGTTTATATCTGTATGTAGGAAGAATACTTCGACCAA
TATGGAACATGCGTTGTATTAAACAAGAAGTTATAAATAACAAAACTCAGGTGACTGCTACAATTTCAGCAAGACAAGTT
AGTTGGATTTTAAGTCTTCTACAGGCATTAAGATCATTTCTCAATAAAAATACCCATATTGCTAAGCAACATAGTGGTAC
TAGAACAACTGATGGATTTGAAACAACTATATCTAGTCATTACCAAGGACCAATAGTCGAAGAAAGGAATTCCTTAGCTG
CATTAAAAATTTTCATTACTCATGCTTGTGAAGTGTTAGAACTTTGGAAAATTTTATGTGAAAACCACTTGAATAATATT
GTGAATTGCTTATCAAAGGATCAAATTAATCAATTTTCTACGGCGACGTTTCGAGATTTAATTTTAATTGGACATGAAAT
TCCTTCATTACTAATCATTCATCTTATAGATAGTTACCTTGGAGATAATGCATCTGTTGATGCTGTAAGTCAAAGATTGC
GAGAAGTTTGCCCAAATTTATATAGAAGTGAAGACGCTGTTTGTTCTAAGGCGAATGAAATAATTTTAAAAGCTAAAAAT
TGTACAAATCCAGAAGAAAAAGAATGCTATTTACAATCTGCTTTAAAGCTTTGCAAAGAAGTTGCTCCCAGATTGAACTT
AAGTGCAGTATGCCAACAATTCATCGCTTGTCAATTCTATTCGGGTGTACTTGAATTATGTCTCTCCTGTGCAGAAAAAG
TAGATCCTAATAACGCTGCCTTACACTATTATAAAAATAATGAACCAATCGAAGACCAAGAAGCTTACACGAAAAGATTA
GAGATTTATAAAGAATTCATTACGCTGCTGGATCATCTTTACAATCAAAGTATCTCTAATCCATTAACACCTACTGTACC
CAGTAAACCTGGTCCTCCGCTACAAAATGGATCAACTATGCCTGTTACACCAGCAAAGGAAATATTGCATGACATTATAA
CTGATGCATTACACTCTACGTGTGAAATTCTTCATGCTTTAGTGTATGCTTGGATGATAGAAAGAAGGCTTCACGGAGAG
CTCGTTGCTCTAGCAGCGCCTTCTTTAGAAGCTTATCTTACTCGTGTCAATGCACCGGATTTACTATGGCAGTATTACGA
AAAAAATAAAAATCATGCTGCTGCAGCTAAAATTTTAGATGCTTTGGCGACCAAAGAATCAAATATACCGTTATCACAGA
GAGTTGAATATTTAGCTCGAGCAGTGGTTTGTATGAGAAGCGACCAAGCTGGATACGCTCCATACCTTGGTATATTTTTA
CGTGAATTAGAAGACAAGGTAGAAGTTGCTAGAATACAACAACAGATATTAGATACAATTTGTAACCAACATTTGAGCGA
TAGACTTAGTGAAGAAGAATTCAGAGCATTAAATTCCTCGTTACTTGATATTACAAAGTTGTACGAAAAATATGCGGACC
CTTTGCAGTTGTGGGAGTGCAAATTGGCTATAATTCATTGCTCTGGTCATCAAGATGCAATATTAATCCAGGAAATTTGG
ACTAATATAATAAATAACGAATTAAAAGATGCTTCAACGGCAGAAGATAAAATGACTATTTTAATGAGCAAAATTATATC
GTTAGGACAGGAATATTCGGGATCACCTCACTGTTTCCCAGTTGATTTCTTAGTAAAACAGTTAGAAATAAAAGCATGTA
AATTAAACGTATCAAATACTGGAATTATAACTGGGTTTTTACAATTAGGAGTATCGATGGAGGATCTTTTGGACATTTAC
AAAATGATTGGCAAAGATACTCGAACTTGGCTAAACGAAGGGAACGAATTTCACCTTATCGAATCGACTGCGAATTTAGT
TAATCACTTTATATCTCATTCGAACATTACCAACACCTTCATCAAACGAAAAATAATAACGAAGTGCCAGGACGTGATTT
CAAAGTGTTTAACTACCTTGTACAGCAAGCCTCACGGACAAGAATTGATAACAAAACTTAGATCGATTCAAAACATTCTG
ATTCGTATGTAA
>lcl|KQ435687.1_cds_KOX81377.1_56 [locus_tag=WN51_10710] [db_xref=InterPro:IPR000719,InterPro:IPR002290,InterPro:IPR011009,InterPro:IPR011047,InterPro:IPR020635,UniProtKB/Swiss-Prot:Q9NZJ5] [protein=Eukaryotic translation initiation factor 2-alpha kinase 3] [protein_id=KOX81377.1] [location=complement(join(420351..420545,420621..420968,421054..421789,421893..422098,422195..422296,422361..422545,422633..422764,422880..423017,423040..423148,423225..423399,423476..423674,423711..423885,423976..424102,424508..424632))] [gbkey=CDS]
ATGTCTTTCACACGCTTGTGGAGACTGACACTTCACTTGTTATTCATCCTTTTGTTTACATCGCTGTCAACCAGCAGTGG
CGATTTAAAAGATTTGACATTTTGCGAAAGAAAATCATCTCGCAGCTTGTTATTTGTAAGTACATTAGATGGAAGGATAT
CTGCTTTAGACGCTAATAATCTTGGAGAAAAACAATGGACATTAGAATTTAATGAAGGATCTATGTTATCATCTAATATT
CATCATAGAGAGCTTAATAATAATGGAAAATGGGTTCGTCTGATACCATCTCTAAGCGGTGGATTATATCAATTTGATGA
AGAAAATTTAGAAGGAGTGTTAATAACCGCAAGCCAGCTGTTGCATTCATCTTTTCGTTACTCTGATGATCTAATGTTCT
CCGGTGGTAAAGAAGTGAAATCATATGAAGAAAAAGATAATAAGGAAATGGAATTTGAACTTTTGCTAGGTGTTTCAAGT
GTAACAGGGAAAATTTTATATGAATGCGGAATCAATGGTTGTCTTAATATCACAGATGGAGAAACGTACATTGAACAGGA
AATTCTTATTGTTCAACGATTTCAACAAACTGTAAGAGCAGTTGAACCCCGTAGCGGTATTGAGAAGTGGAACTTTAGTG
TTGGACAACATAACTTAGTACTTGTCCCTCATTCTGATATTTATTGTCAAAATGAAGTAACATCTCGTGATCTAGATATT
GAAATTAAAGTTATTGTACCTGACGGCTTAATTTGGGCTGTTAGTAAAAACGATCCTACAGTAAAATTATGGCAACATAA
ATTTGATTCTCCAATTGTTACCATATGGCGCGAAGATTCAAGTTCAAAAAACAATGAACATAAAAGCTTAAAAAAAATTA
ATTTATTTGATAGTACACAGTGGTCTTGGGTCAGTCCAGCTCTTTATTTGGGTATGCATAACAGGCAGTTATATATACAA
GAAAATACAGAACTGTACAAATCATTAGATGCATCGCCAAGGTACATGCACCATACAAAATATCCATGGCAACCTTATCC
TGCTATTGGTAATGCAATTAAAAAGTCTCTTTTAGATCGTTCAATAAATGTTAATAAGGAAGATGATATGTTATTTGAAA
TAACAGATGCACAAAGTACCACTGCATTATCAATTTTATATAATTCGGAATATATAAATGGAAATGGATTTTATTTGTAC
TCGACAGACCAACTGGAATTGGATAATAACAAACAATGCAATCGTACTCCAAATTTAATGCTTATAGAAGAAGAACGAAA
GTCATTTAGAGGAAATTATACTCGGGAAGAAGATGAAGATACTCCCGTTCAAGTTATTATTGTATCATTGTGGTATTGGT
GGTATGAGGTTTTGATAATATCGATTACTACTGCTGTTCTACTAAATTTTATACTAACGCAACGTCTGTTAAATGCTACA
ACAGTTTCTAAAGATGCAGTGCTTCCGCCTTTAATAGTTGAAAGACACATAGAAACAAATAAGAATAATCAACCGACTGA
TGAAAAGGAAATCGACAGTTTCAAATCACGTTATCTCACAGATTTTGAACCAGTAGATTGTTTAGGAAAAGGTGGTTATG
GCATAGTGTTTGAGGCAAAAAATAAAATAGACGATTGCAATTATGCTATTAAGAGAATTGCCCTGCCAAACAGTACTTAT
TCAAGGGAACGTGTAATGCGAGAAGTAAAAGCTTTGGCTAAGTTGGATCATCAAAATATTGTAAGATACTTCAATGCATG
GCTCGAGTGCCCCCCTGTAGGATGGCAAGAAAAACATGATCCTCAGTGGATAAACAAGATTCCCAAATCTTTACATTTAG
ATTTTACTTCAGAAGAAATTCACATGGAAACAAAAATGAATAACTCCGTTTGTATTAATGTTAGTCAGACTGATCAGTCA
TCAATAGACAGTGCTTGTGAAGCTCATGAATTAGACAATGATTTGAATGAAGATTCTTTTATCGTATTTGAGAAATCTCA
ATTAGTAGATCGAGGTGAAAATGTCATCAACATAAATAACTCTACTACTGAGAGTTCTGATTTGTCACATTCGAGTGACA
AAGTTGAAGAAACATTGTCAAGAATTGCCAATTCTTCATATTCCGAAAGTATTCTATTCAAAGACACTAATAGTGAAACA
TCAGAAAAGAAAGAGAAAAAGAAACGACAAAGATCGTTTTCTTTGGATCTGAATAATAAGTCGAGTACGCGTAAGTCTCC
GAAAATGTTCCTTTACATACAAATGCAGCTGTGCCAAAGGCTGAGTCTCAGAGAATGGCTAAAAATGCAGTCAATGCGAG
ATTATCGTCATGTGTTACATATATTTCATCAAATCGTTGATGCTGTAGAATACGTTCATTTGCAGGGACTTATTCATCGT
GATTTAAAGCCTTCGAATATATTCTTCTCTTTTGATAATAAAATAAAAGTTGGGGATTTCGGCCTTGTAACTGCAATAGC
AGAAGGTTATAATGAAGCTCATACTCCTTCTTCAGAGAATGAAGATGTTACACTTAAAAGTAATTTACATACCGCGTATG
TCGGGACTCATCTTTACATGTCTCCTGAACAAATAAATGGTCAAGGCTATAATTATAAGGTTGATATCTATTCCTTAGGA
ATTATTTTGTTTGAATTGCTTATTCCATTTGTTACTGAAATGGAAAGAGTAGATATCCTTAGAAATTTAAGAAAGTCAGT
ATTTCCAAACAATTTCAGTCATGATTATCCGGATGAGTATAATTTGTTGACCGTGATGTTAGATGAAAATCCTAGTAAAA
GACCCACAACATTAGGCATTAAAGCAAGGCCACCATTATTAAACTATGAAATAGCTAATGGGCTCAATATGGATGAAGAT
ACAAAATGGCATTTCGAGTTACCTTTGTTGACACGACATTTCTCTGTAATTAGCAATAGTAGTAGTGAATGA
>lcl|KQ435687.1_cds_KOX81378.1_57 [locus_tag=WN51_10711] [db_xref=InterPro:IPR000210,InterPro:IPR007087,InterPro:IPR011333,InterPro:IPR013069,InterPro:IPR015880,UniProtKB/Swiss-Prot:Q9W0K4] [protein=Protein bric-a-brac 2] [protein_id=KOX81378.1] [location=join(426360..426542,426655..426831,428730..429401)] [gbkey=CDS]
ATGGAGGGGCAACAATTTTGTTTACGATGGCACAATTTTCAAAACACACTGTTGAGTTCTCTTCCTAAACTGCTTGATGG
TGGTTATTTAACAGATGTCACGTTAAGCGCCGGTGGTAGACACATACACGCACATAAAATTATTCTTTCTGCTTGTAGTT
ACTATTTTAAAGAATTGTTCAAGGATTTAAGTTCTTTGCAACATCCGGTAATAGTATTACCAGGGATGGAATATGCAAAC
TTATGTGCACTTGTCACATTTATGTATAACGGCGAAGTAAATATTTATCAAGAACAACTACCTGCACTTTTGGCTATGGC
AGATACCTTGCATATTCGTGGATTAGCTGATATAGCTGGGAAAAATTCGAGACACGATAATGGTTTATATGTTCAACCTC
CACCAGTGCAACTGCAAGAAAAGATATTGACTGAACCTCCGATAAAAAAAGAAACTAAAGATAATATCATAGGTGGTAGA
GAATCTTTAGAAACAGTTCTAGATACAGATGCAGTTGAGACCATAGAAGAACAATCCTTTAATGATCAAGAAAGTATACC
ATACTGCGTGAAGACTAAGCCTTACTATTCCATTAATGCGAAGTTAAATCAAAGAGAAAAAGTCAGTATTCCTTCCATTA
ATGCTTCTACAAACAAATACGTCGAGAAAGCATATTCGGAAAGTGGAATAGATGAAGGTACATCTATATTAGAAGATCAA
ATTACTCCGGTAGAAGATACAAAACCTCCACCTATTTGGGATACAAATTTCAAGTTTCTGACAAGTTCTATGAGCGGTAG
AACTTCTCAGAATTACAATAAATCTAGTGTCACTTGTCTTATCTGTGGAAAACAATTAAGTAATCAATATAATTTGCGAG
TACACATGGAGACACACAGTAATAGTTCGTATAGCTGCACAGCTTGTTCACATGTATCAAGATCACGAGATGCACTTAGA
AAACACGTTTCTTACAGACATCCAGTTGCTTCATCACAAAAACGATCACGATATAGTACGCCAAAATCATAG
>lcl|KQ435687.1_cds_KOX81379.1_58 [locus_tag=WN51_10712] [db_xref=InterPro:IPR001680,InterPro:IPR017986,InterPro:IPR020472,UniProtKB/Swiss-Prot:Q9VU68] [protein=Actin-interacting protein 1] [protein_id=KOX81379.1] [location=complement(join(430492..430601,430683..430833,431199..431357,431449..431568,431637..431957,432027..432131,432227..432355,432441..432609,432818..432985,433079..433226,433325..433415,433482..433603,434453..434576))] [gbkey=CDS]
ATGGGAAGTGCATGGGGGGGGGAGACGGAGAAAGATACGAGGAACATTGAACTGTTCTCATTGTTCAGTTTTTTCAAGTA
TTATTTAAAAGAAACAAACGGGAGAAAGATGTCCTATGAAACAAAATATATATTTGCTACATTACCAAGAACACAAAGAG
GACAACCCCTTGTATTGGGAGGTGATCCTAAAGGAAAAAACTTTTTATACACTAATGGTAATAGTGTAATTATTAGAAAT
ATTGATAATCCAGCTATTACAGATATTTACACGGAACATTCTTGTCCAGTTAATGTGGCAAAGTATTCTCCAAGTGGATT
TTATATAGCATCAGGTGACCAATCAGGCAAGGTACGTATTTGGGATACTGTCAACAAAGAACACATTTTAAAAAATGAAT
TTCATCCTATTGGAGGACCTATTAAAGATATAGCATGGTCACTTGACAATCAACGTATGGTAGTTGTTGGAGAAGGAAGA
GAAAGATTTGGTCATGTATTTATGGCAGAAACCGGTACCTCTGTAGGTGAAATCTCTGGTCAGAGTAAATCTATTAACTC
GTGCGACTTCCGACCTGCTAGACCATTTAGATTAATCACTGGAAGTGAAGACAATACTATTGCGGTTTTTGAAGGGCCGC
CATTTAAGTTTAAAATGACCAAACAGGAACATACTCGATTCGTTCAAGCTGTACGTTATTCGCCTAGTGGTAATTTATTT
GCATCTGCAGGATTTGATGGAAAAGTATTTATTTATGATGGTACGAGCTCCGATTTAGTTGGTGAAGTAGGATCACCAGC
TCATCAAGGCGGAGTATATGGAGTGGCTTGGAAACCAGATGGAACGCAGTTGTTAACTGCTTCTGGTGATAAGACATGTA
AACTTTGGGACATAGAAACTCGCTCATTGATTAGTGAATTCAGTATGGGATCAACAGTCGACGATCAACAAGTCAGTTGT
TTATGGCAAGATAAGCATTTGCTATCTGTATCTTTGAGTGGCTTTATTAATTATCTGGATGTTGATAATCCTACGAAACC
TCTTAGAATAATAAAGGGTCATAACAAACCAATAACAGTATTAACTTTGAGTCCAGATAGAAGTATAATTTATACTGGAT
CTCATGATGGGTATATTACCAATTGGAATGCAAAAACGGGAGAGAACGATCGTGTTCAGGGTCATGGACATGGAAATCAA
ATTAACGGAATGAAAGCTGCAAAAAATTTACTTTATACTGCTGGTATCGATGATACTTTAAGATCAGTTGATATCGATAC
AAACACGTATACAGACACGGCTATAGTTAAACTGGATTCCCAACCACGAGGTCTAGATATTTATAAAGATATAGCTGTAA
TTGCAACTGTTCGTCAGATAACGCTTACACAAGATGGACGAAAAGTATCAAATACACCAATTGATTATGAACCATCTTGT
GTGTCAATTAATCAGGAAAATGGTGATGTGGCTGTAGGAGCTACATCGGACAATATGATTCGTATATATACCTTGTCAGG
TACGAATTTAACTTGGAAAATGGAATTAGAACATTTAGGTACAGTTACAGATGCTGCTTACAGTCCTGATAATAAATACT
TGGTAGCGTGTGATACAAATCGAAAGGTGATTCTTTATACTGTGCCAGAATATAAGCTTGCACACAACAGAGAATGGGGT
TTCCATAATGCAAGAGTGAATTCTGTAGCATGGTCTCCTAATTCGGCTATGGTCGCAAGCGGTAGCCTTGACACAACTAT
CATTATTTGGAGTGTAACAAATCCAGCAAAGCATACTATTATTAAAAATGCTCATCCTCAGAGCCAAATAACACGTTTAG
TTTGGCTAGATGAGGAAACATTGATCTCAGTCGGACAGGACTGTAATACTAAAATATGGCGTATAGAAAAGATTTAA
>lcl|KQ435687.1_cds_KOX81380.1_59 [locus_tag=WN51_10713] [db_xref=UniProtKB/Swiss-Prot:Q94913] [protein=Rhythmically expressed 5 protein] [protein_id=KOX81380.1] [location=complement(join(436406..436800,438415..438504,438587..438758,441588..441698))] [gbkey=CDS]
ATGAAGATCTTAAGAACTGCTACGCTATTCACTGTCGTTCTGGGATGCTGTGCCCTCAGTGTTACTGCGTCCGCAATCCC
TATGTGGGAATTCCTCTCCAGGGGTGAGAAAGCAAGCTACTTATTAAGAATGTTCAGCATGCAAGTGGCCAAATATTGTG
CGGACTCATCGATGCCGGATTGCAATAAAAATTTATTGGTTGCTGGGATGCGGAACTTGGCTAACATGGACAATAATGTT
CTTGATGGATTGGATCCGTATCAACGTAACGCGAAAGAACTTATTTGGCGGGCCATGATAAAAAATGCATATTCTTCAAG
ATTCGCTCCCAAACTGGATGAATTTTATTTTTCTATCAGAACGGATTCATTGGCTATCGGCGATAGCGATGTAAATGGTA
TAGCAGAAGAAACAATGGCAACAAATAATTATATTCGACCATCCTCAGAGCACACTGGCCCTCATCTTGTTGGACCAATG
GTAATTCGAGTGTATCCGGATGGTCGACCAGTTTCAGAAGATTCGACACGCTCTCTGCCTCGAGACGAAGATGCGGAAGA
ATTCAGGCACTTCCGAATACCCTCAGTCGAAGAAATTGAAGTTGACAGTGAATTCTATGAGAAACGATTGAAAGGGAACT
CGTTTGCGGAGACCAATAGTCATCGACGGTCTCAAGAAGAATCTGCTCATTTCCGAAACAATTATCCACCATTTAAGAGA
CGATTACCTGAAGAAATGAATGCAAAGCATAAGATACAGTATCATTGA
>lcl|KQ435687.1_cds_KOX81381.1_60 [locus_tag=WN51_10714] [db_xref=InterPro:IPR001040,InterPro:IPR023398,UniProtKB/Swiss-Prot:Q9DBB5] [protein=Eukaryotic translation initiation factor 4E type 3] [protein_id=KOX81381.1] [location=complement(join(447023..447057,447132..447228,447331..447453,447521..447628,447704..447824,448481..448629))] [gbkey=CDS]
ATGGCCGCGGTGGAGTGTGAATCGAAAGAAGATGTCTCGGCCGAGTTATCGGAAACACCAGTATTTTCAGATGAAACGGT
CAAAACGATCGAGAAACATGAAACGTCGGGAATACCGTTGCAATCGTCGTGGACATTTTGGTTGGACAAAGCTATTTCTG
GCATAACTGTTGAAGAATATAAAGAAAATTTAACGAAGATTTATACTGTGAACACTGTACAAAGCTTTTGGGCTGTTTTC
AACAATATACCAAGTGCTAGCGTCGTACAAGTCAGATATAGTTATCATTTGATGAGAGATGAAAGATATCCCCTATGGGA
AGAGCCTGTTAATCAAAATGGTGGAACATGGAGATTAAAGTGCCATAAATCTGATACTGAGAAGATATGGAAAGAAATGG
TACTTGCAGCTATCGGAGAGCAATTTGCTGAATGCGTTGCAGAAGGTGATGAAATTTGTGGAGTAACTGTATCTATAAGG
GATAGAGAAGATCTTGTCCAAATATGGAATACAAATGCTAGTTTAGCATCAAAGGCAACAGTTTTAGAAAAAGTTCATTC
TCTTTTGCCAAATATAAATTTTTCTGAATTTTATAAACCGCATCAGTCACACCATGCTTATGGGCGCCATTGA
>lcl|KQ435687.1_cds_KOX81382.1_61 [locus_tag=WN51_10715] [db_xref=InterPro:IPR001965,InterPro:IPR002999,InterPro:IPR003347,InterPro:IPR003349,InterPro:IPR011011,UniProtKB/Swiss-Prot:Q9V6L0] [protein=putative lysine-specific demethylase 4B] [protein_id=KOX81382.1] [location=join(451546..452322,452415..452620,452716..453071,453197..454184,454272..454769,455202..455619,455705..455887,456649..456948,457019..457210,457283..457396,457542..457634,457846..457944)] [gbkey=CDS]
ATGGTTAGCAACATTTCACGGGGTACTCCCCGTATCCAGGTTTTCAGACCAACGTATGAAGAATTTATGGATTTCACCAA
GTATGTGGAGTACATGGAAAGTAAAGGAGCTCATAAGGCCGGCTTAGCAAAAGTGATTCCTCCACCTGAATGGATCCCAA
GGAAAAAAGGTTATGACTTGGACGACTTAGATCTCACAATTCCTGCTCCAATTTGTCAGGTGGTAACTGGTAAACAAGGC
CTTTACCAACAAATTAATATACAAAAAAAGTCAATGACTGTCAAAGAATATAGCAAAATGGCTAACTCTGAACGATATAA
TACTCCACGCCACTTTGATTATGAAGACTTAGAGAGAAAATACTGGAAGAATATAACGTATGTGGCACCTATATATGGGG
CAGATGTATCTGGTTCCTTGACTGACCCAGATGTGAAAGAATGGAATATTAATCATTTGGGAACAATACTTGATTATGTA
AACAAAGATTATGGTATATCTATTGATGGTGTCAATACAGCATACTTGTATTTCGGAATGTGGAAAACGACGTTTGCATG
GCATACAGAAGATATGGATTTATATTCTATAAATTATTTACATTTTGGCGCTCCAAAAACATGGTACGCTATACCACCGG
AACATGGTAGACGATTAGAGAGGCTAGCTAGTGGTTTCTTCCCATCAAGTTATCAAAGCTGTCAGGCTTTTCTACGTCAT
AAAATGTCTCTTATTTCTCCCCAAGTGTTGAGGCAATATTCCATTCCGTGCAATAAAATAACACAAGAAGCTGGAGAAAT
TATGATTACTTTTCCTTACGGATACCATGCTGGTTTCAATCATGGATTTAACTGTGCTGAATCCACAAACTTTGCTGCCC
CACGATGGGTAGAGTATGGTAAAAGGGCTACACAATGTACCTGCAGTAAAGATATGGTTAAGATATCTATGGACACTTTT
GTAAAACGTTTTCAGCCAGAAAGATATGAATTATGGTTACGTGGAGAAGATATTGGTCCACATCCTGAAGATCCTAAGCA
AACAGCCGCGCCTATGCCTTCTCAAATGGATCTTTTATGTAGCAATAGTAGCAATGGACAGTTGCCACAAAGTTATTTAA
ATGCCGCTCCGAAAAATAAACGACATACTATACATAAAAAAAAGAATTTAATGGCAACAAATTCAGATGTTGATATGGAA
GAGTTGGTAAATCGTTCCGATATTCCACCAGATGTCAAAAAGGTGTTACAAGATTTAGAACTGGAAGAAGTAGATGATCA
ACCGGATGAACAACAGTTGGAAGTTTTAGAAGACATATGGTTGAAAGCAGGAGAAATGGATGTAGATGAGGCTTCTGTGT
ACGATGATGGTTATAATCGTAAAAAGAGTCGAAAGAGAAAGAGAAAGAACACTGATAAGGATAAATCGAAGTCCAAAAAA
GAATGTAACAAAAGTATTACTGACGGTGTTACGATAAAGACTGAAATAAAAATGGAGATAGACGACAGCTTTAATTTTTT
ACCGTCTGCAGAACAAAGTACACAATTAGAAAAAGTTGATCAAAGAAGTTCCAATGTCATTATGTCAAGGGAAAATGTCG
TTGGAAATATAAAAATAGAAGAAAATTCTGACTTCTTGGAGGTGTCTGACAAACCGGTGAAAAAGAGGAAGAAACATTCG
AAGTCTGGAGAGCCAAAGAAAGTCAAATCAAAGAACATTAACAAAACGAAACGCAAACATTTGGATATATCTATTTTCAA
TACTAACGAGCCTTTGGATGTGTCTGATGCTGACGTGCAACGGCAACTTATGGCTATGCCAAGTCTTAATTTACACAAAT
CGACAGTTAATAAGGAAATCGCTAATCATTTATCAGGAACGACAGTATTTCTTGATAATGAAGCTAGCGTGAGTCCCGTC
AAAGAGAAGAGTGTTATAAATATTACAAACAGCAATCATGTTTCAAATTCTATATATAGCGATGCAAAAGAAACAGAGAA
GATTTTGGATAATAACGCAGACGAGCGAATGAATTTATATGCAAAGAGTACAAAGAAAAGCAGTATAGCTACAATAAAAC
CAACGTTTCCTAAGCAAATTTCATTGAAGAATATATCTCTGGATCAAGTGAAACCCGCTAATAAAATTGACAAAGCTGTA
GAGTCTGAATACATTGGCGAAGATACGAATGTCACTATACAAGAAACAAAACCAGGCACGTACACTAGCTGCAAAAGTGT
GGGAACGATTATAAGTGAAAGATCGATACTTAATTATCCAAAGAAAGATATCATAAAAGCTCCCAGGTTGAGCGTGCTGA
AATCGGCAAACATAGTAATTTCGCCAAAGACTTGGCCTATTGTTAAACCGCGAGAACCTAAACTTTCAACTCCAGGTGTA
ATGTTTCTAAATACTAATTTCTCCAATCCACCGATTTTACAAAAAGAAATACCCCAAGAGATAGGGAATGAGACGAAGTC
CGTGGAAGCTTCAAAATCTGTAACCCCAGGCGCTATTCAGATACCACGGCTAGAAGGTATTTTTGCAAAAAATGCAGTTT
TGGCGCAACCGCTAAATCAATCTGTGATGCGTGTAACCGGAACGAATACAGATATTAAGACATTAGGAAAAAGATCGTCC
ACAGAAACCTCAAAAATGATAGCGACAAAATTTTGGCAGTCTTCGTCTGGCAATAACAGCTTATTTTTCTTGAAGGACGT
GAGAGACGACAAACAAGCTCACCCGATAGTTGCGAAGGTGGATACTTCTGAAGCCTCGTTGAATTTAACCGGCAATAACA
CGCTCTTCTTGGCCACAACTTCAAATCCGGAGAGCATGTGTGCCAGCATACCGTCGCTGAAACAGTTAACGAGTTCGAGA
CGGAAATCGAAAGAGAAGCTCAAGAAGTCAATCACCAGGAAGAAAGAACCGACAGAGACAAAGACACTTGCTACAACGAA
TTCGATGTCGAATTCGGACGAAGCGAATATAGTCACGTGTTCCGTGGATCAGTCTATGTCTCATCGCGTGTCAATGATAC
CGGGACATATATCCGACATGTTGTACCCCAGCGTTCCGAACAATGATTTGTTAAAGGCATTCAACGATTACTGGAGTGCT
CAGATATCTCACTGCGCAATTTGCGCGCCGTTTACTTCGAGTTGCAACGGGCACAGCAGATTAATGCCGCCAGACTGGAA
ATATTGTAAACCCACCGTTTTACCAGAGAGTTCACCGATATGGGTATCTGCGAATATATTTGTTGCAAACTCGAAGGAGC
AAATCGTTGAGCCGGAAAATGATAAGCTTTTACGTTGTAGAGAGTGTCATGTCACGGTTCATGCCTCCTGTTATGGAATC
ACTGTATTACCTACAGATTTGCGGAATTGGGCTTGCGATAAATGCAAGGCTGGAAAAACACAGGTGATGTGCTGTTTGTG
TCCTATGCGTGGAGGTGCTCTTAAGCGAACTAGCGATAGTAATTGGGCGCACATACTGTGCGCTCTTTTATTACCTGGAG
TCACTTTTAAGGATGCTATAAATAAAGATCCTATCAATGTGTTGACCATAAAGCCAGACAATGTTAAGCAACAGTGCTGT
TATTGCGGACAGAAAGATGGTGCATGTCTCAAATGCAATTACTGTACCAATTTGTTTCATCCGTCTTGCGGTCTTGTCTC
TGGCGCCACGTTTACGATACCCGTATACAATTCACTTGAACTTCAGGTAACATGCGATGGACACGACGATGGAAAAGAAA
AGATACCGCCACTTCGACAGGGAGAAATTGTTTGGGCAAAGCATCGAAATACCCGATATTATAAAGCCAAAGTAGATTCC
ATACACGATACTCTATTTTATATGGTGACGTTCAGCGATAACAGTTTTAGCGATGATTTATATCCATCAGATATTATGAA
CTACGATCCTGGAAACCCACCGCAACAAGGTGCTGCAGTTGTTGTGAAGTGGACAGATGGTAATTTGTACAACGGTATCT
TTGAAGGTACAAATCATCGGATCATGTATACTGTAAGTTTCGAAGACGGTTCGCAGCTTCCATTGAAGCGAAACGATATA
TACAGCTTACAGGAAGATATGCCAAAAAGAGTTCGGTCACGTTTGTCTGTTGCGACCGAAATGAAGCACCGGTATCATCT
ATACGGCATGGAGGATGAATCGGAAGCGCAAAGAAAGGTGAAACAGTCGAAATATTGTGATTAA
>lcl|KQ435687.1_cds_KOX81383.1_62 [locus_tag=WN51_10716] [db_xref=InterPro:IPR003439,InterPro:IPR003593,InterPro:IPR013525,UniProtKB/Swiss-Prot:Q64343] [protein=ATP-binding cassette sub-family G member 1] [protein_id=KOX81383.1] [location=complement(join(461267..461605,461980..462236,463431..463691,464066..464182,464651..464890,466017..466164,466492..466687,468369..468486,488328..488397))] [gbkey=CDS]
ATGGCAGGGCAGCGGACTACTCCTAAACCCCAGACGCCTGTTATTGTAACACCTAAACCTGCTAAGGCTGAATGCAAAGA
AATTCTTCATGGTGTCAGTGGAGAATTCAAAGCCGGCGAGCTGGTCGCAATAATGGGACCATCTGGGGCCGGAAAATCAA
CTTTGTTGAATGTTCTGGCCGGTTACAAAGTGAAAGGCGTCGAGGGAAAGATTTTAGTAAATGGAAAAATTAGAGTACCG
CATAGTGAGAGGTGGAAGAGGACTTCATGCTATATTCATCAAGAAGCCTTAATGAGAACAAGAATAACTGCGGGAGAAGC
CATGACATTAACCGCACACTTAAAACTTGGCTACAGTATCAATTCAGCCTACAAGCACACTCAAGTTTTGCAACTCTTAG
AAATGTTAGGATTAAGCCATTGCTACGACACCCTCTGCGGAAAACTGTCCGGTGGACAAAAAAAGCGATTGGATGTCGCT
TTGGAACTTTTAAGTAATCCTTCAGTATTATTTCTCGACGAACCAACCACCGGCTTGGATTCGTCTTCGTGCAGCCAATG
CATCGCACTATTGAAACGTCTCGCTAAAGTAGAAAGGCGTACAATAATATGCACGATACATCAACCGAGTGCATTGCTCT
TAGAAATGTTTGATACCATTTATGCAGTTGCCGGCGGATACTGCATATACAGGGGACCGGTTAAGTCCTTGTTGCCTCAT
ATGTCCTCGATCGGCATTGATTGCCCGCCTTACCATAATCCAGCTGACTTTCTTCTAGAAGTCGCGATTGGAGATTACGA
TATTACCGTGGACAAATTAGCAAGTGCCGTGGAAACGATGACGAAAGATGACAAGTCCGTTACATACGCAATGAAACCAC
AGCTAGAAGAGAACACAAAGGAACCACCACCACCAGCAGGATTCATTGCTCAATGTTACCTACTCTATAAGAGACAATTA
CTTTGTCTGAAAAGAGACCACACGTTATTGGTTGTACGACTGTTGTGTCACCTCTTAATAGGAATTATTTTCGGTTACCT
ATATATGGGAAGCGGTTACAGAGCGAATGGTGTCCTCGCTAATTACGTTTATCTGTACGGATCGTTACTACTGCTTGTTT
ACACGGGTAAAATGGCCGTCACACTTGCCTTTCCACAAGAAATGCGGATACTCAGTAGGGAGCATTTCAATCGGTGGTAT
CGGTTAGCACCGTACTATATTAGTCTACTACTGGTGGAAATACCGTTCCAGGCAGCATGTGCAACGATCTATTTAACTGT
GAGTTACTGGTTAACAGGACAACCCGTAGAAACTCCACGTGTAATTTCTTTCATGGTCGTCAGTATAGCCGCTAGCTTAA
CGGCTCAAGCATGGGGCTTTTTCATTGGCGCTACCACACCAGTAAAGATCGCAGTATTCGCAGGACCTATAATTGCTGTG
TTGTTCTCCGTGTTTGGATTCTGCATCCGTTACATGGATACGCCACATATATTCCGATGGATATTTCATATATCGTACTT
CCGCGCCAGTTTCCACAGTCTACTACACACTGTATATGGCTTCGATCGGATGGAGTTGAAATGTGACGAATTCTACTGTC
ATTACAAAAAGCCAACGCAATTCCTCAAAGAGATGGAAATAGTAGATATAAGCGTCGCAAACAACCTCATCTTGATCATT
GGTATCGGTGTTTTAATGCATTTGTTAACTGCCAGTGCTCTTTGGTGTAAACTTAACAGAAGATAA
>lcl|KQ435687.1_cds_KOX81384.1_63 [locus_tag=WN51_10717] [db_xref=InterPro:IPR003439,InterPro:IPR003593,InterPro:IPR013525,UniProtKB/Swiss-Prot:Q9H172] [protein=ATP-binding cassette sub-family G member 4] [protein_id=KOX81384.1] [location=join(492939..493101,495689..495806,497997..498180,498679..498815,498945..499183,499530..499825,500723..500891,500986..501242,501318..501472,501562..501751)] [gbkey=CDS]
ATGGGCACGAAGGTACTCATCGAGATGCAACAGCAGCTGAGACACGTTGTGACTGGCTCTGAAAATGCACCGACGCTAGA
GGACTTGATGGACGTCAACAATTCAATTTTTCTAGTCTTTGAGGATATTACTTATACTGCCAGGCCATGGATCCTTTCCG
GAAGGAAGACTGAACTGTTGAAAAATGTGAGCGGCGAATTCAGAGCTGGCGAACTTACGGCTATTATGGGACTATCCGGT
GCTGGAAAGTCCACATTGATGGATGTTCTAACTGGCTTTACAACGGCTGGCGTAACAGGGAATATAATGGTCAATTCAAA
AGCTAGGAATCTCAATGAATTTCGAAGATTGTCAGCGTATATAATGCAAAACGACAATTTGCAGCCACTGTTGACCGTGC
AGGAAGCAATGAACATCGCTGCCGAGCTAAAACTTACCATAACTTCTCAACAAAAGAAACAAAAGATTTTAACAACAATG
AGTCTGGATACTTGTCGCTACACACGTACCGGGAAACTTAGCGGCGGGGAAAGAAAAAGACTGGCTATTGCCTTAGAACT
AATCAACAGTCCACCGATTTTATTCCTTGACGAACCCACTAGTGGACTTGATAGCGTGACCTCGAAATATTGTATAACAT
TATTAAAGCAATTGGCAAAGTCGGGACAAACAGTGGTTTGTTCGATTCATCAGCCTAGCGCTTCACTGTTGAACATGATC
GATCATCTTTACGTGGTGGCAGACGGGAACTGTGTGTACAGTGGTAGCACGCAGAATTTAGTGCCCTATTTGAGCAGTCT
CGGTTTGCAATGTCCAATGCATTACAACCCAGCAGACTATTTAATGGAAATCTGTAATGGAGATTACGGCAAGTACTTGC
CGGAGATGGTAAATGCTATAGAGAATGGGAAAAATAATGCATGGAGGTCAACCAGTAATGTAACCAACGTCAATCACCAA
GAGGAAGTGATCGCTTTGAATGTGACAGCTTCGTTCCAAGCACTTCGGCAACGATCCCCGTTGGAAATACAGCACGTTCG
CAGTAGACACAAGGGATCTGCCGAATATGCCACTGGTTTTTGGAAACAACTAGTCATTTTGCTCAAAAGAAATGCTATTA
GACTCTCCAGAGATAAGGTATTGACATTTACACGACTCTCGATGCATTTTATAATTGCCATAGTCGTTGGCATGATCTAC
TTTAAAGTCGGCCAGGATGCTGTTTACGTACTGGACAACTTTAATCTTCTTTTTTTCAACATAATGTTTCTTATGTTCAG
TGCCTTCAGTGCCACAGTAACTACATTTCCCTCGGAGTTACCGATCATCATGCGGGAACATTTCAATCGCTGGTACAAGT
TACACTCTTTTTACTTGGCTAACAAAATAGCCGATTTTCCTATTCAATTCATAGCCATTTGCTTGTACATTCTCATTGTG
TATTATATGAGTGATCAACTGCTAGAACTTCAACGATTTTGTCTCTACACGCTGATGTGTTTTGCCGTTAGTATGGTTGC
TCAAACGTTTGGCCTCTTAATTGGAACAGGAATGAAAGTGCAGCATGGCATGATCTTTGGACCACTCACAATTCTTCCGT
TTTTGATATTCAGTGGATTCTTTGTTCAATTCAGAGACGCTCATCCGTACTTGCGGTGGTTATTCCATTTATCATTTCTC
AAATATGGTTTCGAGGGTGTAATGATCGCTATTTATGGATATGACAGGCCAAAGCTTTTTTGTTCAGATGTTTATTGTCA
CTTTGCTATACCAGAGACACTGTTAAATGCCGTAGACATGAAACAGGCTAATTATTGGTTTTGTTTGATTGTATTGGCCG
CCTTGTACGTCATGCTGGATATTGGAACATTCACATTACTAAAATACAAATTAGAAAAACGCATATGA
>lcl|KQ435687.1_cds_KOX81385.1_64 [locus_tag=WN51_10718] [protein=hypothetical protein] [protein_id=KOX81385.1] [location=502700..502891] [gbkey=CDS]
ATGAACTCAAATGCGAGGCCAAGCGCGGTTAAACAGTTTCTTCCAGAGAGAAAGTTGTACGGCCTGCTCTGTAATACAGA
TTTAATCAACAGTCGTTGCGTCGTCACAAATTCACAAGCATCACGCAACAGTTGCATTCATTGTTCAATAAAACGCGGCA
TCGAACGCTGTTTTTCCCGCCAAGCAGTGTGA
>lcl|KQ435687.1_cds_KOX81386.1_65 [locus_tag=WN51_10719] [db_xref=InterPro:IPR003439,InterPro:IPR003593,InterPro:IPR013525,UniProtKB/Swiss-Prot:Q9H172] [protein=ATP-binding cassette sub-family G member 4] [protein_id=KOX81386.1] [location=join(503405..503582,504282..504598,504960..505133,505221..505431,505500..505607,505762..505883,505978..506146,506530..506609,506635..506790,506979..507097,507194..507422)] [gbkey=CDS]
ATGGGAGAATATTTCAGTGACGCAACAGTTAGTTCATCAACAAGAATGATCAAGAAAAAAGAACGCGCAGTTCAACTGAC
AATGGGAAAAGACGAAAAGTTATTGAATTCAGACGCTCAGTCGGCCAGAATGCACATAGAGTTTGACAGTCTCTCGTATT
CCGTGTGCTCCAGCAAAGGAAAATCAAAGACGGTGTTAGAAAACGTGACAGGATGCTTTCGTCCTGGGAGATTGACGACA
ATCATCGGCCCTTCCGGCGCTGGAAAAACCACGTTGCTTCGTGTTATATGCAGCGCGAGAACTCCAAATGTTAATGTTAA
TGGGTCGATCACCATTAACGGTAACGAATTGAATAATTATGCTTTCCGAAAGCAAATATGTTTCATACCGCAGGAGTTCG
CACTTCAACCGTTGCTCACCGCCAAAGAAACACTGTATATCGCAGCACGTTTGAAGACACGAGACATTCACGACAGGCAT
ACTGTCAATCTCATTGTGATGGAAATAGCGGAAAGTTTGAACTTGACAAGCTGCTTGAACACTCTAGTGGGAAACTTAAG
CGGTGGAGAACGAAAAAGATTGTCGATTGGCGTAGAAATAACCACGAAACCGTCTGTTTTGTTAATCGACGAACCAACTA
GCGGACTTGACAGTGCATCTTCGAATCAGGTAATTGGATTATTACATAAAATAGCAAAAGGAGGTTGCACGGTCGCTTGC
ACGATTCATCAACCAAGCAGTCGCATGATATCGCAATTTGACGATTTACTAGTGATACATAACGGGACATCATTCTATTG
CGGACTTTGGGACGATGTTTTTTGTAGCTTTAGCGAGGCAGGATACGTGTGCCCTCAATTTTACAATATATCTGAATTTG
TTCTAGAAGTGATAATGGGAGAGAGAAGTGGAGATCTGAATAATTTCCGCAAACTTAGCCAAGATAAATACTCGAAATGG
AGGAAGCATTTCCAACATCCTGTTGCGGAAACAGATGTTACAGTTGCACCAAGATCGGATATTACTACCAACAAATTGAA
ATTATCGTCTATGTGGCAAGAGCAAAAAATTTTGTTACTGAAGGCGTTCATTTGTATCAAACGGGACAATATGTTAACGA
AGTTGAGACTCATAGTACACGTGATAATAGCTTTTTTACTAGGCATAATGTTTTATGATTCCGGGGCTAATGCTGATAGG
ATTCACAGCAATATAGCTTGCGTATTTTTTATTCTGCTGTTTTTATATTTTGCGAATGCCATGCCGGCTGCACAGATGTT
AAAAATATTCATTACGATATTCCATGTCGAACGAACTTTTCGTTTCATATTCTACAAAAATATAAATTTACCTAAAATTA
TTCTTGCACCTTCGATGTTAATTACAATTACGTACTACATGACTGGTCAACCGATGGAATACGACAGATTTTTACGCACG
TGGCTGCTTTGTGTTTTGACAACAATCCTTGGGCAATCATCAGGAATGCTCATTGGTGCTGCCTTCAATGTACAGTTGGG
AACTTTCTTGATTCCTGCATTCAACATGCCAATGATACTGTTTGCCGGATTTTTCCTAAAATTTAGCGAGGTACCATTAT
TTCTTCAACCTTTCTGCTCCATTAGCTTCTTTAGATTTGCATTTGAAGGCATTTTACAAGCATTTTACGATGGAGATAGA
GAAAGATTGCGGTGTTACAAAATTTATTGTCATCTACGTTCGCCTAAAAAGATCTTAGAAGAGATGGACATGCCTGCAAT
TTCTTATTACACGACTGTGTTAGGTTTATGTATTTGGATACTGTTATTGCAACTCTCGACATATTTGATACTTAAATGGA
AAGCACAAAAAGCTAAACAATGA
>lcl|KQ435687.1_cds_KOX81387.1_66 [locus_tag=WN51_10720] [db_xref=InterPro:IPR003439,InterPro:IPR003593,InterPro:IPR013525,UniProtKB/Swiss-Prot:Q9H172] [protein=ATP-binding cassette sub-family G member 4] [protein_id=KOX81387.1] [location=complement(join(508944..509163,509537..509670,509961..510202,510292..510460,511872..511929,512986..513131,514426..514549,515204..515387,516064..516271))] [gbkey=CDS]
ATGGGAGTACTGATGCACGAGATGAACAATGGCCAGGAGACGAATACAGCCGAAACGAAGGTTCACACACTGCCTAGGCG
ATTAGAGAACGACAAAGACAGTGTACAAATTAAAGATGAAGAACGTCTCATGGAAAACGACTTGGTGAATACCGTTGATA
TTGTATTCGAAGACATCAAGTATACCGTGTCATTGGGTTATAAGAAAGGTCGAAAGGAGATATTACACGGAATCAATGGA
AGACTTCCAGCGAAACATTTAATTGCTTTAATGGGCCCATCCGGGGCAGGGAAATCGACCTTGTTGGATATCCTGTCGGG
ATTCAGGACGACTGGCGTGAATGGAAACGTCTATGTCAACGGCTGCGTTCGCCACATGAATTCTTTCCGAAAATGTAGCG
CGTACATTACGCAAGATGACCGTTTGGAAGCTCTGTTGACGGTCATGGAGAACATGACTGTCGCGGCTGATCTCAAGCTG
CCCACCAACATCTCCAGAAATAAGAAGGAAACGATAATTAAAAAAATCCTAACTACTTTGGGTCTGTACGAACATGCGAA
CACTCTAACGGGGAAATTAAGCGGTGGACAAAAAAAGAGACTATCCATCGCTTTGGAGTTAGTTAATAATCCGACCGTTG
TGTTTCTTGATGAACCGACCACATTTACATTTTGTACGCTTATGACGATCGATTTTTTTTATCTTATTTGCATAATTTTA
ACATTAACATATTTACGAATCCTAGTCAATGTAGCTGTCGGTTTGATGCTTAGTTTGGTCTTCGTCGAAGCTGGTATCGA
CGGTGCCAGAGTATTAGATAATTACAATCTTTTGTTCTCCATTCTCATACATCATTTGATGACCTCAATGATGCTCACCA
TTGTTACTTTTCCCATGCAAATGAATATTCTATTAAAAGAACACTTCAACAAATGGTACAGTCTAAAAGCATTTTACACG
GCCATTACAATCGTTGATTTACCGGTTTCGATAACATCCTGTCTACTTTTTACCCTAATAACGTATTTTATCACGTCCCA
ACCGTTAGAAATGTCACGATTTCTCATGTTTTTCGCGATTAGCATGTTGGTGGTTCTGATATCACAGGGAACTGGTCTCA
TGATTGGAGCAAACGGAACATTCGTGGGACCAACGTCGACTGTACCACTAATGATGTTCTCTGGTTTCGGCCTGACATTA
CGTGACATGCCAGTTTATCTCAAATGGGGTACATACATCAGTTTTTTGCGATATAGTTTGGAAGGATACGTTGGTGCCAT
TTATGGATTTGATCGACCAGTATTACTTTGTAAGGAGAAGGAAAATTTGTATTGCCATTACCGATATCCGGCAAAATTTC
TTTCTGATATTGCTATGGATGGTGACCAATTTTGGAATGACATCGTGGCACTCGTAACGATTCTTTTGTTAACGCGATGT
GTCGCGTATATTCTTCTCAAATGGAAGATCATATCTGTACGATAA
>lcl|KQ435687.1_cds_KOX81388.1_67 [locus_tag=WN51_10721] [db_xref=InterPro:IPR020040,UniProtKB/Swiss-Prot:Q963B7] [protein=60S ribosomal protein L9] [protein_id=KOX81388.1] [location=complement(join(530583..530738,530782..531096,531289..531426))] [gbkey=CDS]
ATGAAGCAAATTGTAACAAATCAAACAGTAAAAATACCAGAGGGATTAACTGTCACAGTTAAATCCCGCATGGTTACTGT
TAAAGGACCAAGAGGTATTCTTAAACGCTCTTTCAAACATCTTGCACTTGATATTCGTATGATAAGTCCAAGGTTACTAA
AAGTTGAAAAATGGTTTGGAACAAAGAAGGAGTTAGCTGCTGTCCGCACAGTTTGTTCTCATATTGAAAACATGCTGAAG
GGAGTGACTAAAGGATACCAGTATAAAATGAGAGCTGTGTATGCTCATTTCCCAATTAACTGTGTTATTACAGAGAACAA
TACAGTTATTGAAATTCGTAACTTTTTGGGTGAAAAGTACATTCGCCGTGTAAAAATGGCACCAGGAGTGACTGTTTCAA
ATTCTGCTAAACAAAAGGATGAACTAATAATAGAGGGAAATTCTTTAGAAGATGGAATAATTGTCATAGATAAGTTGGAA
ATAAGGGTTATGTTAATTTTAGCTGCTCTAATACAACAATCAACGACAGTAAAGAACAAGGACATCAGAAAGTTCTTAGA
TGGTCTTTATGTGTCTGAAAAAACGACAGTTGTACAAGATGATGAATAA
>lcl|KQ435687.1_cds_KOX81389.1_68 [locus_tag=WN51_10722] [db_xref=InterPro:IPR018996,UniProtKB/Swiss-Prot:Q9WU40] [protein=Inner nuclear membrane protein Man1] [protein_id=KOX81389.1] [location=complement(join(534872..534999,535242..535426,535448..535669,535840..536012))] [gbkey=CDS]
ATGGTCGAAACGCATCATCAAAATGCGGCAGTTGCATCACCGGGTGGCACTCCGCAAGAAAGCTTTCTTGCCATAAATCA
TGTACGTGATAATCTTATAGCGCCAAAAGATCGAAAAAGAATGGCAGGGCTTTGGGAAAAAGCAGTAAAATTTTTAGACG
AAAATGAATCCAGAATTCGAAGAGAAGTACAACAAGTTTCGGGAGAAGAATTCCATGTATGGCGTTGGTTGCCTAACAAT
AATCTTAACAAATCAAACAGCCAAAACTTTGTTTTAAATAAAAAATCTAAAGTATGGCAAGGACAAGCATTTGAAACAAT
GGAAGGTTCTGCCAATAGTTTAACTTGTTCGCCAACACCCTGCTTGAAGATAAGGCACATGTTTGATGCTGACGTNGAAT
TTGAAGATGATTGGGAAACAAAGGTACAAGATGCTATTTTGGAAAAATGCGGAGAGGGCGTGAAAATTCTTCACATTCGT
GTAGATCGTGGTAGTCGAGAAGGTTGTGTTTATATGAAATGTATGTCACAAGACGACGCGGGAAAAGCTTATAGGGCTTT
ACATGGATGTTGGTTTGATGGTCATTTAGTAACCGTGAAGTACCTGAGATTGGAGAGATATTACGAAAGATTTCCAGATG
CACGTCGCTGTACGACACCGTTGAAACCAAGTAACAATCAACGATTATCTATGCAGGCTGATTATTAG
>lcl|KQ435687.1_cds_KOX81390.1_69 [locus_tag=WN51_10725] [db_xref=InterPro:IPR007087,InterPro:IPR012934,InterPro:IPR015880,UniProtKB/Swiss-Prot:Q8IYN0] [protein=hypothetical protein] [protein_id=KOX81390.1] [location=complement(join(550049..551731,551807..552190,552370..552510))] [gbkey=CDS]
ATGTCCGGATATCGAAGAGTGAATTACTACGAACTGTGCAGATTGTGTACCAGCAGCGAAGGAACCAAAATGAACATTTT
CCGGGAGGAAGGTCGCAGGCTGCAGCTACAAACGAAAATTCAGACGTACTTGCCTATACAGGTTTTGGAAGAGGATTCTT
TGCCAAAAATTGTTTGCCACGAATGTGTAAAGAAATTAGAGAATTTCATTGAATTTAGAGAGACGGTCGTGAGTGCAGAA
GGTATGCTAGAATCTTATTTCACTTCGTTACGATTCTCTGAAGATTTCCTGAAGGAAGGTAAGGTTTACGTGAAAAGCAC
GGAAAAAGATAGACCTGCAACACCTGAGAATGAAGTATTAAAGGGAATAGAGAAAGTAACACCAGCACAAGGAAATCAAA
TAGTCAACAATGACCAACAAATACAACATCAACAGCCTGTTGTTGTTAGTAATATAAATGCTTCGAATATTCAAATTATT
AGTGGAGTTCAAGCAAGAGTTCAACAATACAAATGTGCCATGCAGATGCAGCCAGGGGGTATGGCAGCTGCTGTTGTAGA
GGCAACAGCAGAAACTCATTATAGTTATCAGCAACAAACTTCACAGCAAGTATCTCCTCAACAATCAAATGAAGCACAAA
ATCAAATTAACGATCAACAAACTACAACCTCGCAAATTCAAGTGCAAAATCAAATTCAAAATCATGGACAAATAAATCAA
CAGATTCAGTCACAAAGACAAATCTCGCAGCAAATTTCTCAATCACAAAATCAAACACAAGTTAATCAACAACAACAAAA
TCAGTCACAAATTACACAACAGATTCAACAGTTACAAAGACAACAAAGAGAGTTTGAAAAACAACATAGACAGCTTCAAC
AAATTGAGAAACAGGTGCAAATTGCTACACAACAAGAGTTTCCTATTAAACAGGAGTCTCAAAATCAAGTAGTGCATCAA
AATAATAATATCATTTTGAAGGCAGAATCTGAATCTAAGCAAAATCAACAAATCATTCAGAAAGTACAATCTGAAACTCA
GAAAGATGAAAGTGGAACACAAAATATACAAGGTTATGCTGTACAAGCTACACCGGAAGTATTTTTAAATTTGGGATTTA
AAGAAACTCCTTTAGTTACACAAACTGTACGAGATGAGCCAAAGGAGTTTAAGGACTATACAAAGTCAGAAGATACAATA
TCTCGCAATTCGATTGGACAGATTTCCGAATTTCTAAGAATCAAATCAGGACCTGAACCAACATCTTTAATTACTGTGAA
TCCTCAAGTTATTTCGCAAACTCATAGGAATGCCACCTGTAAAGAATGTGGCAAAATTTTCAATACCATAAATCAATTGA
ACACTCATAGTTGCTCCGTTCAGACTCTTTTAAGTGAAACTTCCGATAACGGTAGTAATAAAGAAGATCCTTTACAAAAT
AATAGCAATTCATTTAGTTGTGATGTTTGTGGTAAGCCATTCAAACGAAAAGAGCATCTTTATCAACATAGAAAACTACA
TACTGGTGAACGTCCTTATGTGTGCACCACATGTTCAAAGGCATTTAGTCGAAAAGAACATTTAGTTAGGCACTCTGTAT
CTCACACAGGCGAAAAAATGCACGAGTGTGAAATGTGCGGTAAAAGCTTTTCTAGAAAAGACAATCTTCACAAACATCGT
AAAACACATGGTGTATCGGGTCCGTATATTTGTGAAACATGTGGAAAGTCATTCGTGGTAAAGCATTACTATCTAATGCA
TTTAACAACTCATGCTTCGACTATTGGGGATGGTGTAAATTGTCAAGATCCTTTACCATATAAATGTGATATTTGTCACA
AAGCATTCTCTGTAAAACAATATCTTACAACTCACAAACTTAGGCATAGATCAAAGAATAATAATAATTCTTCTCAGAAT
ACTGCAAATGGTCATCAGCCACAGCAGCAACAGCAACAGCAACAACAACAACAACAGCAGCAGCAACAACAACAACAACA
ACAACAACAACAAACACAACAATCCAACACGACAAGTAACATAAATATGGTGACAAGTAATGTTACTAATTCTGGGAGTT
TAAATAATAATAATGGACAGTCTAATAATGGATCAACGGTTGAAATGCAAAGTGTTATTGAAAGAAATGAACAACCAAAT
GGTTCATTTAATAATCAGTATCATAATAACATACAAGAGTTTCAATGA
>lcl|KQ435687.1_cds_KOX81391.1_70 [locus_tag=WN51_10726] [db_xref=InterPro:IPR007007,UniProtKB/Swiss-Prot:P70617] [protein=Ninjurin-1] [protein_id=KOX81391.1] [location=complement(join(559983..560162,560301..560567))] [gbkey=CDS]
ATGGATGAGAGTGAGAAAGAAAACAAATTGGATGCGGTGGAAATAGTGGTGAAAGATATTGTTTCTGTTGATACAACGGA
CAAAAAATCTGAGGCGTACAAACAATCCAATAGTTATGCTGCGAAGAAGACCGTGGCTCAAGGTATGATGGATGTTGCCC
TAATTACCGCCAACGCGAACCAGTTAAGGTACCTAATTGAATATCAACGAGAGAGCTCCACGTTTTATCTGATTCTGAGC
TTAATCATTATCAGTCTTTTTCTTCAGGTGGCCGTAGGCATTAGTTTGATTTTCAAAGGTCGATTTGACATAAAAGGACA
ATCGAAATCGATACAAGCACGAAAAATCAATAACTACGTGGTAATCGGGGTATTTCTAATAACTATCATCAATATATTTA
TTGCTGCATTCAGTATATCTGTTCCTAGCCCTTCTACGCTACCATGA
>lcl|KQ435687.1_cds_KOX81392.1_71 [locus_tag=WN51_10727] [db_xref=InterPro:IPR000362,InterPro:IPR003031,InterPro:IPR008948,InterPro:IPR022761,UniProtKB/Swiss-Prot:P51464] [protein=Argininosuccinate lyase] [partial=5'] [protein_id=KOX81392.1] [location=join(<562301..562417,562759..562845,562943..563026,563235..563360,563444..563544,563814..564007,564172..564371,564440..564664,564734..564840,564903..565050)] [gbkey=CDS]
GAACAGGGTTGCGAAAAATTATGGGGAGGACGTTTTGTAGACAACATCGATTCAAGGTTTCATGATTTCAATGCATCAAT
TGGTATTGATAAGCGAATGTATGCAGAGGATATAGAGGGTAGTATAGCATATGCGAAAGCAATAAGATCAGCCAATCTTC
TCTCATACGAAGAACTGCAAACCATAATGAATGGTCTTGAACAGGTGAAAGCTGAATGGGAAAAGGGTCAATTCACCATA
CATGTTGAAGACGAGGACATCCACACTGCGAACGAGCGTCGACTTTCGGAATTAATTGGAAATGTTGCAAAGAAATTACA
TACTGGCAGGAGCCGAAATGATCAAACGATAACGGATATGAAATTATGGCTTCGGAGATCCATAGACGTGCTCTTGAAGA
AAATAACGAAACTCGTTCTCGTTGATCGAGCCGAGAATGACATTGAAATTATTATTCCTGGATACACGCACTTACAACGT
GCCCAGCCAATAAAATGGAGTCAATGGTTGCTTAGTTACGCGTGGTATGCGAAAACGGACGTGGAGAGATTGCAAGAGCT
ACGAAGAAGAGTAAATGTATTGCCTCTAGGCAGTGGCGCCATAGCGGGGAATCCTTTCCAAATTGATCGACGTTTCTTGG
CCAGCGAATTGAATTTTTCTGAAATAACAGAAAATAGCATGTACGCTATAGGTGATAGAGATTTTGTTGCCGAGTTTCTC
TTTTGGTCCTCATTAATGGCGATCCATCTGAGCCGTCTTTGCGAGGATCTGATCATTTATAGTAGCAAGGAATTCGATTT
CGTAAGATTAGCCGATCAATATTCAACGGGTAGTAGTTTGATGCCTCAAAAACGTAATCCTGATTGCATGGAATTGATTC
GAGGAAAAACTGGCACTCTCCTCGGGAAATGCATGGGTTTTATGGCTACTTTGAAAGGAATTCCGTCCACCTACAACAAG
GATCTTCAGGAAGATAAAGAAGCTTTGTTTTCCTCGGTCGATGTTTTAAATTGCATGTTTGTTGTTATCACGGGAGTGTT
AGAAACGCTTAAACTGAATAACAGGAAGTGTGCGGAAGCTTTATCATCTGATATGTTGGCAACGGATATAGCATATTATC
TTGTACGAAAAGGGATTCCATTTAGAGAAGCTCATCATTTGACTGGAAAGGTCGTTGCTCTGTCAGAATCATTAGGAGTA
TCTCTTTGCGAATTGACTCTTGAACAGTTACAAACCGTAAGCGAGAAGTTCGAAGAAGATGTGATGCAACTTTGGAATTT
CTGCAACAGCGTTGAACAGTACAACGTAACAGGTGGAACCAGTACATCAGCAATAATTGAACAAATCAGCAATCTTCGAG
CTTGGTTACAGCAAGTTAATCCTGTCTGA
>lcl|KQ435687.1_cds_KOX81393.1_72 [locus_tag=WN51_10728] [db_xref=InterPro:IPR007822,InterPro:IPR008928,InterPro:IPR020464,UniProtKB/Swiss-Prot:Q9NS86] [protein=LanC-like protein 2] [protein_id=KOX81393.1] [location=join(568426..568506,568596..568651,568781..568904,568992..569143,569230..569374,569463..569603,569692..569874,569950..570096,570173..570275,570388..570464)] [gbkey=CDS]
ATGGATAATCGACATTATGATAATCCATTCGAAGAGTATCCTAACTCTACATCAAATATTGTGAATGCAGCAATTAATGA
TATAAGTGAAAATTACAAAGAAACGATACACGTTTATACAAAGAGATTACTGAACCGGTTGGAAGAAAAGAAAAACCATT
GGACTTACAATGATGATTACTCTATGTACACCGGATCAGCAGGGATTGCATATATGTTTTACCAATATGGAAAGTGCTTC
AATGAACCAGCTTATATTGATAAAGCGATGGAATTATTAAGAATATGTGTAGACAAATTCAGGGGTAAAAGGGAAATTAC
ATTTTTGACTGGCATAGTGGGTCCATTAGCCCTGGGTGCTGTTGTTTTTCATTCAGAAGGCTATTCTGATGTAGCACAAA
ATATGATTTCGAAGGTGAAATCATTATCATCTGTTGTGAATGAAAGTAGCGATTTGCCTGACGAGTTGCTCTATGGAAGG
GCTGGATATTTGTTTTCCCTTCTCTTTTTAAATTCAAATATATCTCCTGCTCCTATAGAAAATGATCTTATTAAACAGGT
CATTGCACTCATAATTAAATCTGGAAATCTGTATTCTGCTTCAAGAAAGTACAAATCACCTTTAATGTATGTTTGGCATG
GCTCAGAGTATATTGGTGGTGCACATGGATTGGGTGGAATACTTTACATATTGTTACAGGCACATCAATACTTAACACAA
ACTCAACTAGAAAAAGATATAAAGCCAGCATTAGACTTTCTTCAGAGTATACGATATCCTTCTGGAAATTTTCCATCCTC
TATTGGAAGCCAGACTGATAAATTGGTACATTGGTGTCATGGAGCACCTGGAATGAGTATGCTATTCTGTTTAGCTTACA
AGATATATGAAGATGAAAATTATTTAAAAACTGCTTTACAATGTGGAGAAGTGATTTGGTCAAGAGGATTGCTTAAAAAA
GGATACGGAATATGCCATGGTGTAGCTGGAAATGCGTACACATTTTTGAGTCTTTTCCAGCAAACAAAAGATATAAAACA
TCTTTATAGAGCTTGCAAATTTGCGGAGTGGTGTATGGATTATGGAACACATCAAATAAGATCACCTGATAGACCATTTT
CCTTATTCGAAGGTCTTGCTGGTACAATCTATTTCTTGATTGATCTACAACATCCTCTTTCAGCAAAATTCCCAGCGTAC
ACCGTTTAA
>lcl|KQ435687.1_cds_KOX81394.1_73 [locus_tag=WN51_10729] [protein=hypothetical protein] [protein_id=KOX81394.1] [location=572849..573091] [gbkey=CDS]
ATGGCATTTCCACAAAAGGACGGTCAGATTTTTAGTAACGAAGCTATAAGGCAGGCACAGAATACTTATCTTATTCCGAA
AGATGCAACAATACAAAAGGTTCAAGAAGGCATCGAGTTGGCGGCCTACGAATCAATTCCCGGCGATCAAAAGATAAATC
TTTTCGAAATTCTGGGAGCGCACGTTCCAACGGAAGTGGTGAACAATCTCCAAGCCCAGATCGATCAGATAGGTCGCAGT
TAG
>lcl|KQ435687.1_cds_KOX81395.1_74 [locus_tag=WN51_10730] [db_xref=InterPro:IPR000994,InterPro:IPR013719,InterPro:IPR013953,UniProtKB/Swiss-Prot:Q8IRG6] [protein=FACT complex subunit spt16] [protein_id=KOX81395.1] [location=complement(join(573165..573279,575021..575149,575686..575778,575894..576062,576157..576235,576325..576508,576588..576757,576842..576973,577053..577235,577305..577654,578041..578410,578493..578828,578899..579165,579265..579353,579452..579509,579582..579734,579866..580030,580428..580532,580620..580688))] [gbkey=CDS]
ATGGCAAACGTATCCGTTGATAAGGAAACATTTTTCCGGCGCATGAAGCGGCTTTATACTGCGTGGAAGGATGGGGAAGT
TGGTACGGACGATAGTTTTAGTAAAATGGATTGCCTTGTCTCTGCAGTAGGTACCGATGAGGATATCGTGTACAGCAAAT
CAACAGCATTGCAAACGTGGCTCCTCAGTTATGAACTTACAGATACTATAATGATATTAGCAGAGGAGTCTATTTCCTTT
CTAGCTAGTAAGAAAAAAATTGAATTTTTGAGGAAACTAGAAAATCAGAAAACAGAAGAAACTGGCGTGCCTTCTGTGAA
ATTATTTGTGAGAGACAGAAACGATGAAGATAAAGCAAATTTTGTCAAACTTATCGAGATTATAAAACAAAGTAAAAAGG
GTAAAACATTGGGTGTTTTTTCCAAAGAAAATTATCCAGGTGCCTTTATGGATGCATGGAGAGCTACATTGAAATCAGAA
TCTTTTGATACAGTTGATGTAAGTGCTGCAGCAGCGTATGTAATGTGTCCAAAAGAAGACGCTGAAATTCACACTATAAA
AAAAGCGAGTTTAGTATCTGTGGACGTTTTTACCAAGTATCTTAAGGATCAAATTATGGAAATTATAGATTCTGATAAGA
AAGTTAAACATTCGAAGCTTGCTGAAGGTGTAGACGCTGCTATAACAAATAAGAAGTATGTAACTAGTGTTGATGTTACT
CAAGTTGATATGTGTTATCCTGCGATAATACAAAGTGGTGGGAATTATTCCTTAAAGTTTAGTGTCGTTAGCGACAAAAA
CACTTTGCATTTCGGTGTTATTGTTTGCTCTCTTGGAGCGCGTTACAAGTCTTATTGTTCCAATATCGTTCGAACACTGT
TAGTAAATCCTACTAAATCCATTGAGGATAATTATAACTTCCTTTTACAATTAGAAGAAGAGATTCTGAAGAAGTTAGTG
GCTGGAGTGAAGATAAGCGAAGTATACGAAACGGGGGTGAAGTACGTAAAAGATGAGAAACCAGAAATGATTGACCATCT
AACCAAACATTTTGGATTTGCAATGGGTATCGAGTTTAGAGAAAGTTCGTTACTTATTGGCCCAAAAACTCATGCAACAC
TAAAAAAAGGCATGGTGTTCAACGTAAATGTTGGACTGGCTAATCTTACGAATTCGGAAGCTATTGATAAGGAAGGAAAG
ATCTATGCACTTTTCATTGGTGATACAGTTATGATTAATGAGGGACAACCTGCTACAAATTTAACACCGTCAAAGAAAAA
GGTGAAAAATATTGGAATTTTTGTCAAGGATGAAGAGGAGGAGGAAGAGGAAGGAAGTGGAAAAGAAAATGACCCTAAAC
CTGAGATTCTTGGTCGTGGAAAGAGAACAGCTGTAATAGAATCTAAGTTAAGAACAGAACACAGTTCTGAGGAAAAAAGA
AAGCAACATCAAAAAGAACTAGCACAACAGCTAAATGAAATTGCAAAAGCTCGATTAGCTCAACAATCTGGTGGGAAGGA
ACAAGAAAAGATACGAAAATCAACAGTATCGTATAAAAGTCTGAGTCATGTGCCACGAGAACCGGAAGTGAAGGAATTGA
AGTTATTCGTTGAACATATCGTAGTACAAACACCAAAGAGCCTGGTGAAATTTCATTTTTTCAAAGAAGTTCAGAAGAAA
TTTAAAAACAGAGAAGCAGAGGAGAGAGAAAAAGAGGACCTTGTAAAACAGGACACTTTAATACTTTCTCAAAATAAGGG
TAATCCAAAACTGAAAGACTTGTACATTCGACCAAATATTGTCTCGAAGAGAATGACAGGAGGTTTAGAAGCACATGTAA
ATGGATTCCGTTATACTTCAGTTAGAGGGGATAAAGTTGACATTCTTTACAATAATATTAAGAATGCCTTTTTCCAACCC
TGTGATGGTGAAATGATCATATTGCTTCATTTCCACTTAAAGCACGCTATAATGTTTGGTAAAAAGAAGCACGTGGACGT
GCAGTTTTACACAGAAGTTGGTGAAATCACGACAGATTTAGGAAAACATCAACACATGCACGACCGTGATGATCTTGCTG
CTGAACAATCAGAACGAGAACTTAGGCACAAATTAAAAACTGCCTTTAAAAGTTTTTGCGAAAAGGTTGAAAGCATGACG
AAACAAGAAATCGAATTTGATACACCATTCCGGGATCTGGGATTTCCCGGAGCACCATTCAGGAGTACTGTTCTTTTGCA
ACCCACTAGTGGTTGCTTAGTAAATCTCACAGAATGGCCCCCATTTGTTATAACTTTAGAAGATGTCGAACTTGTTCATT
TTGAAAGAGTACAGTTTCATCTGAAAAATTTTGATATGATTTTTGTTTTCAAAGACTATCATAGAAAAGTCGCCATGTTA
AATGCTATTCCTATGAATATGCTGGATCATGTAAAGGAATGGCTAAATTCATGCGATATCAGATATACAGAAGGTGTACA
ATCTTTGAACTGGACAAAGATTATGAAAACTATCACGGACGATCCTGTAGGATTCTTTGATAGCGGTGGTTGGAGTTTCT
TAGATCCAGAAAGTGATGCAGAAAACGATGAGGTAGAAGACGAAGAAGAAGAAGAAGATGACGCTTATGAACCATCTGAT
TTTGATAGTGAAGAGGAATCTGATGATGATTCTGAATACTCTGAAGCTTCAGAAGACTCGGACAGTGAAGAAGAGGAATT
GGGTAGCTCTGAGGAATCTGGTAAAGACTGGTCTGACTTGGAACGAGAAGCAGCCGAGGAAGACAAAGAAAGAGGAGAGG
ATAGATTCCATGATGATTATAATTCAAGTAAAAAGAAGAAAGGAAGTCGAAAGCATTCACCTTCACCATCAAAAGACAGG
CATAATTCGAAGCACAAGAGTTCTTCAAGTTCAAAAAGCAAAAGTTCGTCCAGTAGTAAAGATAAAAAATCATCTTCATC
AGACAAGCATAGTCCCAAGAAGAGCGACAAACACGATAAGCATGACAAACACAAGTCATCTAACCATTCTTCGTCTAGTA
GTAAGAAACGATCTCGCGAAGACAGTGAAGAGCGAAACGACAGAGGATCGAAGAAATCTAAAAAAGAGAAACAGAAAATC
ATACAAACAGATTGCATCATTCTCGGTCGTTTATTTATGAAAAAAATGCAAAAGCCTAAGTACAAAAATTATAAAAGGAC
TTATCACATTCTATAA
>lcl|KQ435687.1_cds_KOX81396.1_75 [locus_tag=WN51_10731] [db_xref=InterPro:IPR000242,InterPro:IPR000299,InterPro:IPR000387,InterPro:IPR001478,InterPro:IPR003595,InterPro:IPR014847,InterPro:IPR018979,InterPro:IPR018980,InterPro:IPR019748,InterPro:IPR019749,InterPro:IPR019750,UniProtKB/Swiss-Prot:P29074] [protein=Tyrosine-protein phosphatase non-receptor type 4] [protein_id=KOX81396.1] [location=join(583118..583267,583349..583477,583562..583610,583692..583844,583928..584048,584114..584201,584276..584428,584506..584738,584814..584984,585059..585236,585298..585465,585559..585734,585838..586037,586119..586462,586545..586829,586922..587005)] [gbkey=CDS]
ATGATCGAAAGCGTATCACGAAGAGCGTTGAGTGGCTCCAGTGGGAGCTACCACGTTCGTGGTGCTGAATTAGCAAGGAA
TCGTAGATTGAAATCTCTTTCTGCTACTGTTGTCTTCCTCGATGACACACAACACACATTTCAACTAGATAAAAGAGCAA
AAGGACAAACATTACTAGATTTAGTATTTCAACATTTAGAACTTGTTGAAAAAGATTATTTTGGTTTGCAATATGCTGAA
AATGGTGCCACAACATGTACATATTCACCGGATGTTATGAGATGGTTAGATCCTAGCAAACCAGTGAAGAAGCAGATAAG
AAGTAAGGGTGGACAATTCTACTTCAAAGTAAAATTTTACGTATCTGATCCTAGCAAATTGCAAGAAGAATATACTAGAT
ACCAATTTTATTTACAAATAAGAAGAGATATTCTTCAAGGAAAACTTCAGTTACCACCAAGTACAGCATGTCTTATTGCT
ACTGAGTTGGGTGACTATCATCCTGAAGAACATGGACCAGGATATCTTTCTAGATTGCAATTGATACCGGGACAAACTGA
GGAAATGGAAAAAAAAATAGCTGAGCTACATAAACTGCATAAGGGTCAATTACCAGCAGATGCAGAATTTAATTTTTTGG
ACCATGCAAAGAGATTAGATATGTATGGAGTAGAATTACACAAAGCTAGAGATTCAACAAATAAAGAGATACAATTAGGT
GTAACGTCTATAGGTTTAGTAGTGTTTCAGAATGGAATAAAAATCAATGTTTTCTCGTGGTCAAAAATAGTGAAAATATC
ATTTAAAAGGAAACAGTTTTTTATTCAACTGAGAAGAGAACAGTCAGAAAACTATGATACTCTGCTAGGCTTCAATATGT
TAACATATCGTAGTTCGAAAAATTTATGGAAAGCATGTGTAGAACACCATACATTCTTCCGACTTCATAGTCCTAAAACA
AGGCCAAGGCGTTTTCCACTTACTTTAAGTAGTAGATTTACATATTCAGGACGTACAGAATTTCAAACAGTTGAAGATGG
AAAGCATCGAGCAAGAGTAGAAAGAACGTTTATACGATCGCCAAGTAAACGATTAGTACACGGAGTAACATCAGGCCCAA
TTATCGAAGAAAAAGGAAAATTATCAATGGCTCCTGGACGACCGCCTAGAGCATATGATAACAAAGTTCAATCTCTTGGT
GCTCGTGAACCTCGTCGAGCATGGGGTGAAGGGAATCCTAGTGACGATGAAGGAGGTTTCTTATCTCTTCGTGAAGAAAT
AACGAGTTCGCATACCCAGGGCAATGCATTTTCGCCTGTATTAGGTTCTAGAGTTTTAAGTTACGCCGATGATGATACAA
TTGCTGAAAGGAACATTTATGATCTTCCTGACTATAGCGAACCTACAAGTTCGCCTGCTCCTCAGATAGTAGAAGATGGG
TTGGTTACGATATCTCTAACGCCAGATGAACAAGGTCGATTTGGATTTAATGTGAAAGGTGGTTTAGATCTGGATATGCC
TATTTTAGTCTCGAGGGTCGCTCCAAATACTCCCGCTGATCGTTGTTATCCGAAATTAAATGAAGGAGATCAGGTAGTGT
ATATAAATGGAATTGATGTCAGCGGTTTGTTACATGAACATGTAGTAAATCTAATTCGTCAATCTCGTGATTCGGGTTCC
GGTGAATTGACATTAACTGTGAGACCGAATGCTTTATACAATGCTCTAGCTGGTACTGATGAAACATCTGAAGAAGAACC
TCCATATAGGTATGTTCCGGATGCACCTCATGCAGCTATCGGATCAGATGCATTAGCACAATCGATGTTGCTTCTTGCTG
ATGGTCTCGCAAGCGGTGCTTTAATTGCGCAGTATGAACAACTGTATAGAAAAAATCCTGAACTTACATCTCTCGAATCC
AAAAAGCCTGAAAATCAGAGCAAAAATCGTTACCGAGATATTTCACCATATGATGTTACACGGGTGATTCTTATGGGCTC
TGCAAGTGGGGATTATATTAATGCTAACTATGTAAACATGGAAATACCAGGCTCGGGTATTATCAATAGATACATTGCCA
CTCAAGGACCTTTATCCTCGACTGTTGCTGATTTTTGGCAGATGGTTCTCGAAGCAGGCAGTACTCTCGTTGTAATGCTT
ACAACTTTGGTTGAACGTGGCCGAGCAAAATGCCACCAATATTGGCCTGCGCTTAATGAAACTCTTACGTTACGAAATCT
CACTCTTACGTCTACTGCTGAAAATATTGAAGACACTTTTATATTTCGAGAATTCATACTCCGTGATATTAATACTGGAG
AAGAAAGAGATATAACACACATGCAGTATTGCAGTTGGCCAGACCATGGAGTTCCCAGCGATTGGAGACAATTCACTACA
TTTACCGAAAAGGTACGGGCAGCTCGAACGGGAATAGTGGAACCCGCAGTTGTTCACTGTTCTGCTGGAATTGGCAGAAC
AGGTGTTTTAGTCCTAATGGAAACGGCACTGTGTCTTATCGAAGCGAATCAACCTGTATATCCATTAGACATCGTGCGAT
CTATGAGAGATCAAAGGGCAATGATGATACAAAATGCTAGTCAATATAGATTTGTATGTGAGGCGGTCCATAAAGCTTAT
AGCGAAGGAATAGCTAAGCCACTTCCTGAATTCAGTAGGTGA
>lcl|KQ435687.1_cds_KOX81397.1_76 [locus_tag=WN51_10732] [db_xref=InterPro:IPR001300,InterPro:IPR007330,InterPro:IPR022682,InterPro:IPR022684,UniProtKB/Swiss-Prot:Q9R1S8] [protein=Calpain-7] [protein_id=KOX81397.1] [location=complement(join(590246..590277,590399..590439,590508..590737,590828..591036,591109..591317,591431..591675,591762..591989,592081..592271,592400..592532,592601..592908,593002..593221,593324..593502,593546..593729))] [gbkey=CDS]
ATGACATTGGAGGACGCACAAAATGCAGCGAGAAAGGCAGTGCAATTTGATAGTCAAAATCAGCACAAGCAAGCTTTATA
TTATTATAACATAGCTGTAAAATATCTTGTGGAACTGCAAAACCGTGTGTACGATCAAAAAATTTCTGAATATCAAGAGA
GGATAACAACTATACAGAAACTCGAACAACATGTTATAGTTAGCGAGGAAGAACAAAAAAGTCATACAGCACAATCCACA
GATCAATCTAAGTTGCAAAAATGCAAATTTCTTATGAATCAAGCACAAGATGCTGACGAAGCTGGTTTGGAGGACATTGC
TGTAAAATTATATACAGACGCTGCTGAACTAGGACTTAGCATGAAAACTAGTGACACACAAACAAAAGCTAAATTAACAG
CTCTTATAAAGCTTGCTCTTGATAGAGCAGAATCTCTGAAAGGTTTGAGAACAGTGGACAGTAATGACATTTTTAAAACC
CTTTCGAAATTGCCCCCAGTACCTGAAACTAGTTTGGATGAAGATATAGATGAAATATCATCTACAACTACAAAAGTTAA
TATTACAGAGTCTAGTAATACAGCACCTCTTCATCGAGGAAGCAGTGTACATCTGAAAGTGAGCGGTGGCAGTAGTAATT
ACACAGAAGAAGAGAAAAGAGTTTTACTTCATAGTTCTCACATCAATGATCATGAATTTGTACCTTTTATGAGTATTGAT
CTTACAGAAAAGTTTCAATATGCTATCCCGTTTACTGACAAAGACGGTTTATTAGCATTAGCGCCAAAACAGAAACCTGA
TTTTGCAAAATGGTGCCGACCAGAAGAATTATTTTCTGACCCAAGAATGCTTAAAACAAGCCATGTTGATTATTATAGTA
TCAAACAAACAGTTGTTTCTGACTGTTCTTTCGTTGCTTCTCTCGCAGTTAGCGCTCAATATGAAAAAAGATTCGGACGT
AAACTTATCACCTCTATTATTTATCCAAAGAATAGAAACAAAGAGCCGATATACAATCCATTTGGAAAATACATGGTGAA
ACTACACATTAACGGTGTTCCACGCAAAGTTATAATAGATGACTTATTGCCTGTAAGCCGATACAACCAATTACTTTGTT
CCTACTCTAGCAATCACGGTGAGCTGTGGATCTCGTTGCTCGAGAAGGCATACATGAAAGTAATGGGTGGTTATGATTTT
CCTGGGTCAAATAGTAATATAGATTTACATGCCTTAACTGGCTGGATACCAGAGAGGTGGGCTATAAGACCTGGTGAACC
TGATTTTAATAAGGATAATTTATTTAATGTGTTATTAACACGTTTACACAAAGGAGATGTACTAGTAACAGTTGCTACTG
GAGAATTATCTGATTTGGAAGCTGATAGAACAGGTCTTGTACCGACTCACGCCTATGCTGTTCTCGATGTTAGAAGAATA
AATGATGAAAGATTATTACAACTTAAAAATCCTTGGTCACATTTACGATGGAAAGGAAATTATTCTGAACTTGATGGATT
ACATTGGACAAGTGAATTAAAAGAAGCACTAAATTATGATCCAGATTCTGCGTCCCAATTCGATAATGGAGTTTTCTGGA
TTGATTATGATAGTATATGTCGATTTTTCGATGTATTTTATTTAAATTGGAATCCAGGTTTATTTAATTACACTTATTGT
ATTCATCAAATGTGGAATGCAGGAATAGGACCAGTAAAAGATGCATATAATATTGGTGATAATCCTCAATTTTTACTAGA
AGTAAAAAAGAACGTTAATGGCGCTCTATGGATTCTTCTTACAAGACACATTACAGATATAGCAGATTTTAGACAAAATC
AAGAATATATAACAGTATTAGTTTATCGAAATGACGGAAAAAGAGTGTATTATCCTCACGATCCACCGCCATATATCGAT
GGAGTAAGAATAAATAGTCCACACTATCTTTGTAAAATAAAACTAGATCCTCAAAGCGATACTCGATATACTCTAGTTAT
ATCCCAATATGAAAAGACACATACAATATATTATACTTTACGCGCCTATGGATCTTGCGAGTTCTCATTAAAAAAGATAC
CAAATTTTTATAAATATGAGGAAGAGCTTACTGGTCAGTGGAAAGACATTACAGCTGGTGGATGCAGCAATCATCCAACG
TATCAGAATAATCCGCGTTATCAGTTGATTTTAGAAAATTCAAGTAACAATAACTATTTGCTTATTATATTGAAAGGACC
TAAACAATATCAGATAGGATTTGATATTTTAACAGTTGTATTAAATGATTCTGAAGCACCTACTGCATTCAAAATGAAAA
GCTCTGGCCCATTCAGATCCGGATTTGTTTATCTCGAATTAGAGGATGTACCAGCAGATCCTGATAATCATAATTATTAT
ACACAATAA
>lcl|KQ435687.1_cds_KOX81398.1_77 [locus_tag=WN51_10733] [db_xref=InterPro:IPR000812,InterPro:IPR013137,InterPro:IPR013150,InterPro:IPR013763,UniProtKB/Swiss-Prot:P29052] [protein=Transcription initiation factor IIB] [protein_id=KOX81398.1] [location=join(594413..594429,594849..594959,595044..595230,595303..595773,595850..596011)] [gbkey=CDS]
ATGGCAAGCTCGTCAAGACATGAAACCAACAAAGTTTGTTGTTATGCGCATCCAGATGCACCTCTTATTGAAGACTACAG
AGCTGGAGATCAGATTTGTTCAGAGTGTGGATTAGTCGTAGGAGATAGGGTGATAGATGTTGGTTCAGAATGGAGAACAT
TTAGTAATGAAAAAGCTGGAGTTGATCCATCACGTGTTGGTGGACCAGAAAATCCGCTTCTAAATGGTTCAGATTTATCT
ACTATGATTGGTCCTGGAACTGGTGCTGCATCGTTTGATGCCTTTGGTGCTTCAAAATATCAAAACAGACGTACAATGAG
CAGTTCTGACAGAGCATTGATCAATGCATTTCGTGAAATCAATGGAATGGCTGATCGTATTAACTTGCCTAAGACTATCG
TCGATAGAGCAAATAATTTGTTTAAACAAGTACACGATGGTAAAAATTTAAAAGGTCGCGCAAATGATGCCATTGCCTCA
GCTTGTTTGTATATTGCCTGTAGACAAGAAGGTGTGCCTCGTACTTTCAAAGAAATTTGTGCTGTTAGCAAAATCAGTAA
AAAGGAAATAGGAAGATGTTTTAAACTGATATTAAAAGTACTTGAAACTAGCGTTGATCTCATCAGAACTGGAGACTTTA
TGTCAAGATTTTGTTCAAATCTTGGACTTCCTAATATGGTGCAAAGAGCTGCCACGCATATCGCGAAAAAGGCAGTAGAA
ATTGATATTGTACCTGGACGATCACCGATTTCGGTGGCAGCAGCTGCAATTTATATGGCATCGCAGGCATCGGAGGATAA
ACGATCGCAAAAAGAAATTGGTGACATTGCTGGTGTAGCTGATGTCACGATCAGACAGTCGTATAAGCTAATGTATCCTC
ATGCAGGAAAACTGTTTCCAGAAGATTTTAAATTCGCAACACCTATTGATCAGTTACCGCAAATGTAA
>lcl|KQ435687.1_cds_KOX81399.1_78 [locus_tag=WN51_10734] [db_xref=InterPro:IPR007191,UniProtKB/Swiss-Prot:Q9VNH6] [protein=Exocyst complex component 4] [protein_id=KOX81399.1] [location=join(597416..597472,597551..597712,597793..597962,598048..598135)] [gbkey=CDS]
ATGAATTCGATACCTCCCACTAAACCTCCAAGAGGTATTAAACCAACCAAAGAAACGAGCGGTTTGCTGATCTCTGTAAT
TCGAGCTTTGTCAGCAAGTGAAACTAATGAACAGCGAGAGATAGAAAAAGCTAAACTTGAAAAAGAATATAAGAAAAGCG
ATCAAAGGCTTGACGAATTGGTGTCATTACATGATCAAGATCTTACAGAAGTCATGCAAATATTCAGTGCTTTATCAGAA
AAGGTAACAGCATCCCGGGAAAAGATTCATGCAGTTAAAGAAAATTTGAACGCCTGCAAACAATTATTGAGGTGTAAACG
AGAAGAATTATTAAATTTATGGCTTGAGGGCATTGAGCACAAACATGTGCTACATCTTTTGAAGGATGTAACTCCTGACT
CTTGCACCAGAATGTTACCTTTACCAGAATCAGACACACTATCAGTATCTACGTCATATAATGCAGCATCAGATTGA
>lcl|KQ435687.1_cds_KOX81400.1_79 [locus_tag=WN51_10735] [db_xref=InterPro:IPR001680,InterPro:IPR017986,InterPro:IPR020472,UniProtKB/Swiss-Prot:Q17GR9] [protein=putative cytosolic iron-sulfur protein assembly protein Ciao1] [protein_id=KOX81400.1] [location=join(598681..598689,599026..599487,599637..600185)] [gbkey=CDS]
ATGTATATCGTAGAGATGGGAATATTGGAATTAAAACAAACTTTAAATGGTCATAGGGGAAGGGTGTGGAATGTTTGTTG
GCATCCAAATGGCACTTGCCTTGCATCTTGTGGCGAAGACAAAACAATTATAATATGGGGACAACAAGATCCAAAATGGG
TTGTGAAAACCATTCTGACAGAGGGTCATACTAGAACTATAAGAGAGATAGCATGGTCTCCTTGTGGGAATTACATAGCC
TCAGCTAGTTTTGATTCAACCACTGCCGTATGGGATAATAAGTCGGGACAATTTGAATGCAACGCGACGTTAGAAGGGCA
TGAGAATGAAGTGAAAAGTGTTAGCTGGTCTTGTAGTGGCCAGTTGTTAGCTACTTGTAGCCGTGATAAATCTGTCTGGA
TATGGGAAGTAAATGATGATGAATATGAATGTGCTGCTGTTATTAATGCTCATACACAAGATGTGAAGAAGGTAAGATGG
CATCCTAATGAAGAAGTTGTTGCTTCTACCAGTTATGACAATACAGTAAAGATATTCAAGGAAGATCCAGGGGATAATGA
TTGGTCGTGCATAGCAACGTTATCATCCCATACATCAACCGTTTGGAGTCTTGCGTGGAACAAAGAGGGTAATCAAATTG
CAACATGCAGTGATGATCAAACAGTGAAAATATGGCAAGAGTATAAGCCTGATAATGAACCAGGTATCGTTACGCCAAAC
AATGAATCTGTTTGGAAATGTGTGTGTACAATAACTGGTTATCATACAAGGACAATTTATGATATTGATTGGTGCAAGAC
AACTGGTTTACTAGTGACTGCATGTGGTGATGATATTATCAGAATATTTAAAGAAGACAGTGACTCCGATCCTCATCAGT
TAAGTTTTACTATGGTTTGTTCTATGGATACTGCTCATACTCAAGATGTAAATTGTGTGCAATGGCACCCCACTATACCA
GGACAACTTGCATCAGCTAGTGACGATGGTTCAGTGAAAATTTGGTTTTATAATGAATAA
>lcl|KQ435687.1_cds_KOX81401.1_80 [locus_tag=WN51_10736] [db_xref=InterPro:IPR002678,UniProtKB/Swiss-Prot:Q9NK57] [protein=NIF3-like protein 1] [protein_id=KOX81401.1] [location=join(600473..600751,600832..600946,601020..601184,601260..601528)] [gbkey=CDS]
ATGAATACTGATATAAAATTGAATTTTACTGGAGTGCCTTTAAAACAAGTTGTAAATACAATGCAACAGTTTGCTGATCT
ATCACTTGCAGCTTCTTGGGATAATGTAGGATTATTGGTTGAGCCTACAGAAACTAAACTAATTTCACACATTCTTCTAA
CAAATGATCTGACTGAGAGTGTGATGCAAGAAGCTTTAGACTTAAAAACAGACATGATTATTACTTATCATCCTTTAATA
TTTGCTCCTATGAAGTCTGTAACAACTCGCTCATGGAAGGAGAAGATCGTTGCAAAATGTTTGGAAAATAGGATAGCTGT
ATACTGTCCGCATACAAGTTTCGATTCAATAAGAGGAGGAGTAAATGATTGGTTGGCTTCAGCATTTGAAAATGTGCTTG
AAAGTAGTGCACCAATTCAACCAAATGAAAAAGATAGTAATGTTGGTTACGGAAGAATGTGCATTTTAAAAAATGAAATT
TCTATAGAAGAAGCTGTGCAATTAGTGAAAAAATGTACTGGTTTGAAGTATGTTAGATTAGCCCGCAGTTATCTAACAGA
TGGATTAATTAAAACTGTCGCGATTTGTGCTGGGTCAGGAGGATCCATTTTAAAAGATACATCTGCCAATCTGTATCTTA
CAGGAGAAATGTTGCACCATGATGTTCTTGATGCAACGCATCAAGGAATAAACGTGATACTAACAAATCATTCCGATTCC
GAACGTGGTTTTCTAAGAATATTTGCATGTACCTTAAATGATTTGTTGAACAAATCCGTGTTAATAGAAGTATCCAAAAA
TGATGCTGATCCTTTGGAAACTGTGTAA
>lcl|KQ435687.1_cds_KOX81402.1_81 [locus_tag=WN51_10737] [db_xref=InterPro:IPR003598,InterPro:IPR003599,InterPro:IPR007110,InterPro:IPR013106,UniProtKB/Swiss-Prot:Q62718] [protein=Neurotrimin] [protein_id=KOX81402.1] [location=complement(join(605617..605723,614300..614468,652251..652378,653033..653216,655651..655785))] [gbkey=CDS]
ATGCACGAGAATCGAGGACTGGAACCACTCGATCGTGGACCTTACTTCGACGTCTCTGCGTCGCGGAACGTCACCGCGCT
AGTTGGCAAAACGGCCACCCTCAATTGTCGAGTACGAAACCTGGGCGATCGTACGGTTTCCTGGGTAAGGCACAGGGATA
TCCATCTTTTGACCGTTGGCGTTGAAACATACACGTCCGACCAAAGATTCGTGGCATCACACTTCCCCAGAACCGAAGAT
TGGACGCTCCAAGTGAAATATCCCCAGCGTCGTGATTCCGGAACCTACGAGTGCCAAGTGTCAACTACACCGCCGATCGA
ACCTGTCACGTCGATCGTCGGGGAACCAGAGATGTTCATAAATAAGGATAGCACCATGAATCTCACTTGCGTGGTACGTC
ACAGCCCCGAACCACCGACCGCCATTTATTGGACCCACGATCACGAGGTGATCAACTACGACAGTCCTAGGGGAGGCGTA
TCGGTGATCACCGAAAAGGGAGAAGTTACAACGTCGTATCTTCTGGTTCAGCGTGCCCAGCCTGCAGATAGCGGCCAGTA
TACTTGCCATCCGAGTAATGCTAATACAAAGACTGTTCTGGTGCACGTACTTAATGGGGAACATCCAGCGGCGATGCAAC
ATGGTGGCCAACTGAGGCTGGCAAATCTGCCATTCGTAATGATCTCGACGACACTGCTAGCCTTCCTGAATCATCGTTAT
TGA
>lcl|KQ435687.1_cds_KOX81403.1_82 [locus_tag=WN51_10738] [db_xref=InterPro:IPR001841,InterPro:IPR015877,UniProtKB/Swiss-Prot:P51950] [protein=CDK-activating kinase assembly factor MAT1] [partial=5'] [protein_id=KOX81403.1] [location=join(<660311..660437,660501..661339)] [gbkey=CDS]
AAAATGGATGATCAAGCTTGTCCGAGATGTAAAACTACCAAATATCGAAATCCATCGTTAAAAATGATGGTGAACGTTTG
CGGGCACACGTTGTGCGAAAGCTGTGTCGATTTGTTATTCTTGAAAGGATCTGGATCGTGTCCCGAGTGTAAGATTCCTC
TGAGAAGAGTGAATTTTCGCGTACAATTATTCGAAGATCCGATGGTGGAGAAGGAGGTGAACATAAGGAAAAAAATTCTC
AGAGACTTCAACAAGAAGGAGGAAGACTTTGCAACGTTAAGAGAATACAACGACTACTTAGAAGAAATTGAAACGTTGAT
ATATAACTTGGCTAATAATATTGATGTAACAGAAACGAATAAAAAGATAGAACAGTACAAGAAAGACAACAAAGAACAAA
TAACAAAAAGCAAGTCAAAAATTGGTAGAAGTGAATATGAGTTGGAAGAAATGATCGAGTTGGAAAAACAGAAAGAGGAA
GAAAGAAGATTGGAAATAGTTAAAGAAGAGATGGAAGCTAAAAAGAAAAAGATCCGTGAAAAGGAAGCGTTGATCGATGA
GCTTACTTTTTCAGAAGGAAATGCGAAGAATATTGTGGAGACATTTGCTTCTGTCATGCAAGCATCGAAGAAGGAACAGA
AGACAACATCTGGTAAAGTCAATCAATTTAGCACAGGAATTAAATTTGGCAATCAGGGAAGTCAGAATTACTTGCCCATA
CCAAAGATTGAGGAAGGCCCTCTGTATTCTTACACTCCTATTAGACAAGGAATGGATGGTCCAATGCCACCAAGTTGGAG
AGAATTGCAAGCTCGTGGATATATTTCTCATGTACGTGTCGAATCCGCGACAGAAAGGGCAGGTGGATTCAAAGCACACG
TTGCATGCTTAAGAGCGTTACAAGAATCCATGGCTGGCTTGTATTATAATCCTTCACAACGCCAAACAGAATTCACAACT
GTATGA
>lcl|KQ435688.1_cds_KOX81310.1_83 [locus_tag=WN51_12298] [protein=hypothetical protein] [partial=5'] [protein_id=KOX81310.1] [location=join(<10968..11161,11957..12078,13541..13671)] [gbkey=CDS]
GTTCCAGCTCCAGACATAAGGATCGTGGACGAGGCTAGACACGAGCTACGTGATCGCTACTACAAAACCGGAAGCGGTAT
CGAGCTGGCATGCGTCGCTCGACCTTCCTGCCCCGACTCCAGGATACCGCACCCCGTCTGGAGGAAAAATGGCGTGACGT
TGCCGGATCATGTCAACGTTTATCACATTAACGGGTCAAACGAAGATCTGGTGACCAAGCTGTACATCGATCAGGCGAAA
AAGACTGACAGTGGCGAATACTCGTGCTCAGTGAGCCAATTCAGTACCGCCGCGGTGCATATTCACGTCCTGAATGGTGA
AAAGCAAGCAGCTGTTCACCACGATCAATGGAACGCATCGCGCACGAACCACGAAAAATTGAAAAACCTGTACATCACAA
TCGTCAGCCTTGTTTTCCTCCGGACTTGGATGATTAGCTCGCCATAA
>lcl|KQ435688.1_cds_KOX81311.1_84 [locus_tag=WN51_12299] [protein=hypothetical protein] [protein_id=KOX81311.1] [location=join(70998..71129,74296..74388,82270..82445,82924..82969)] [gbkey=CDS]
ATGAATCGCGTTCCAGCAAATTCCTCGCGCATTACACGGCGATCTCAAGCCTTTTTTACCCATTTGTCTCCAGCCAGAGA
CTCTCCTTATTGCGGCAGAATCCGCGCAGCTATTCCGTATGATTTACCTAAAACGGTGTTAACCAAACAAGCTTTCATAA
TCGATTATGTAACCGCACCGGTTGTTTACATTCCCGCGTGCTACAGAGATGAGTATGTGCCCAAGCGGCCTAGGATTCCT
CAAATACGGGTTTCGAACACTCGACTAGCACAAGCCGCAAGTGGCTGCGCGCCTAGCGTCGATGTCCTACCGATCTTCGA
CGTTAAGCAGCAGAGTGTGCGGAACCCCGCTAGGATGGGTGCGAACCAGCCTAGTAGGTTTAGTTACAACAAGCGTCTGG
GTCATAATTCTTTTGGTACGAATTTTGATGTTCTTTTAGATTTTTAG
>lcl|KQ435688.1_cds_KOX81312.1_85 [locus_tag=WN51_12300] [protein=hypothetical protein] [protein_id=KOX81312.1] [location=join(86286..86335,90076..90215,95570..95616,100683..100730,105285..105419)] [gbkey=CDS]
ATGGGAGAGGACTTAAGATCCGAGAGAACTCTCTCGTGCCACGACGACACGTCGTGTTGCGTCGGCGAGAGAAGAATTAA
TGGGAGGATCGTGGCGACAGAATGGGGTGGGAGGCAAGGCGAGGAGAAACACAGAAACGTGTTAGCCGACGGGGCGAGAT
GTTTGCCAGGGTGTAGCGCGGACTTGGCCGCAGTGCACCGGCGAAATGAAACAAAATATTGGAAACGAAAAGCAAAAAAT
TTTGCAATTGATCAACGACTCGACGAAACGCAAATTACTACAAGTGGGAGAGTTAGGACAACCGCGTCATTGTACCCTCC
CCTTCGACCACCACCCAGAACCGCCAGAGTACCTTTAAAGAGAGGTGGACGCATCATTGGAAGTTTCTGGCGGTACGCGA
AAAGATCTGGCAAAGTTTAG
>lcl|KQ435688.1_cds_KOX81313.1_86 [locus_tag=WN51_12301] [protein=hypothetical protein] [protein_id=KOX81313.1] [location=join(109791..109868,112006..112028,114014..114176,114378..114414,115347..115360,115521..115649)] [gbkey=CDS]
ATGGATTTATTTGCAAACGAAATGAATTTGGATTTATCATTTTTCAATTGGAATTTACACAATCATACGTTCCCTATGAT
AATTTGTGTCTCGAAAAAGAGGGGACACAACCCAGGCAGCATCATAAATATTCTCACGACGTGGACCAGGATGCAGTATC
GGCAGGGCCATGAGGTATTGTCAAAGACCATACACATATTGTCAAAGACCACACACACTGCAAGAAAACAGACGCTTTCC
GATCCCTTGATGGGAAAGGACATAGCCTTTGAAAACACTAAATATATCAAAGATACATTGGCTACTTTTGTAATGCGGCC
TAGGATTCCTCAAATACGGGTTTCGAACACTCGACTAGCACAAGCCGCAAGTGGCTGCGCGCCTAGCGTCGAAGTCCTAC
CGATCTCCGACGTTAAGCAGCAGAGTGTACGGAACCCCCACTAG
>lcl|KQ435688.1_cds_KOX81314.1_87 [locus_tag=WN51_12302] [protein=hypothetical protein] [protein_id=KOX81314.1] [location=join(124896..125048,127929..128115,129074..129204)] [gbkey=CDS]
ATGGAACGAATTTTTTGTGACAAAGCTGCGAAACTCTTTTTTGAAAAAAACTATACCGTTTTGCATCTACATGTGAAATA
TCGAACGCAAATTGTAAATTACGTTGGCCATTTGGACCATTTTGGTAGTTGGACAAACTATCATACCGAACCTGATCGTT
CCTGGCCGACCGAGAGACTGTCGTCCGGCGGTTTCGTTAACGATGGAACACGCTCTGATGGGGACACGCTCCGCTGGAAC
CTGGAATTGGGTGTTTTGTGCGAGGCACGATTTCGTAGGGATTTTTCGGAGCGAAATGGAGATTCGCTCTCAGCCAAGCT
AAGAAGCAGAAACGGTCATTCATCGAGATTTATGGCTTCGGGGAGGAATTCACGTAGCACGAAGCTCATTTGCATAAACG
CCGCTGAATGGAAAAAGGATCCAATTGTCTTTCAGAAACCTGTCATCGTGCTAGCTCTAGTTGCTGCGTAA
>lcl|KQ435688.1_cds_KOX81315.1_88 [locus_tag=WN51_12303] [protein=hypothetical protein] [protein_id=KOX81315.1] [location=join(131221..131334,133478..133533,139170..139282,140167..140318)] [gbkey=CDS]
ATGAAAAGAAATTGCACCAAATGCGAAGTTAATCAATTTAACTTTCGAGAAGCACATTTGCCGAGTCCAAGTTTAATAGT
CGTTGGGCTGGATAAGTTTTGTATAAATAAAGAAAGAGCAATGGATAATAATGTTTCAAATAATTATGTATTCGAAATAC
ATAAGAGTAGAGGCGTTTTGCGACAGTTTCGTCTGAAATCTATCCCGTTGGATTTTGCTGGATACTTAAAGGTACCCGTC
ATGAGAAACGTGAGAATTTGGAGTTCATTTAAAACATCAGGTGATTTTTGTAAAGCAGAATTATTGCTAAATAAATTATT
ACTAAAATTAGTACTTGGCTTAATTACTACTAAACTGCAAATTTCTAAAGTAGTGGTTTGTGAATTTAAAGATGAAAAAG
TTCCAAATATTCGTGGAATATGGAGCAATGTGTGA
>lcl|KQ435688.1_cds_KOX81316.1_89 [locus_tag=WN51_12304] [protein=hypothetical protein] [protein_id=KOX81316.1] [location=complement(join(246088..246302,269006..269151,269243..269347,269424..269617,273741..273932))] [gbkey=CDS]
ATGCAATTAGTTAGCGAGCGGAAACGGCACGACACATTCGAGAATGAACTTCGGGACTTCGGGGTTAAACGAATTACACT
TTACAATGCGGATTTTCAACCGGTGAACGAAGTTGGAAACGACTGTTCTCTCGACGAAGGTATTGGAATGCGTAAAAAAT
CTTCGATCAAAATCGAATTACAATTACATAAGAGGACACAACCCAGACTGCAGTATAAACATTCTCACGACGTGAATCCA
GGTGATGGTATCAGCAGGGCCATGAGGCAATTGTCAAAAATCTCTTATGGGCCTAAAGGGAACTTAATTTATTATGGAGT
TAAGGTAAGGGTGTTAAAGGTAATGGATGTTGTGGAAGGACGAATGGTTTTAGGTAAGGAGTTTAGCGATTCCTTACCCC
AGACGCTTGTTGTTGTAACTAAACCTACTAGGCTGGTTCGCACCCATCCTAGCGGGGTTCCGCACACTCTGCTGCTTAAC
GTCGAAGATCGGCCTGATCGTAAACACCACCAGATAACACCCGCTTTCCGACCCCTTGAGGGGAAAAGACATAGCGAGAG
TCAGGATATAAGAGAACTGACTTCAATGCGTCAAGGGATCAGTTGTTCGCAGTTTAGTACTAAATGCTCCACGTCTATCG
TTGGCGCGATCCCGCGCAACCAGAAAAGAGAGAAAGAGACTACTGGTGATATAAAGGGGAACGTAGCAAAGAAAGCAAAG
CGTAAACAGGCTTACTTCCTCGCGGTTGAATGGACATTTGTCTACGGAAACGGCTTTGGCCGGCTGCCAACTACCGGCAC
ATCACGGTCGACCCAGTCTCCAGATCCGCAACCAGTCGATATACCAGTTTGA
>lcl|KQ435688.1_cds_KOX81317.1_90 [locus_tag=WN51_12305] [protein=hypothetical protein] [protein_id=KOX81317.1] [location=complement(join(344969..345286,348048..348071))] [gbkey=CDS]
ATGAGTATGACGAATTTACATAAGGTATTAAAAATGGGAAAAGTTCAATCCAGAATTACACGCGACATTGAAATTACACG
TAGAGCGCTGTTCTGTGACAAATGTAGCTCGACAAAACAGTTAAGAAAAGTGATGATGAATTTACTGAAAGATCCGGATA
ATTGCGGAAAGAGAAAAAAATTATGGACGACCGCAGTGCCTAACGTGCTAGCGTCGAATTCAAGCTTCACTGCGAGACAA
ATTGCAGAAGAAGATGGATGCATCAAGTGTCAGGGATGTTCGACGTCTTTTAAAGAATCGCGAACGTTTGAAACGAGAAT
CTTGGTTGAAGCAAAAGCATAA
>lcl|KQ435688.1_cds_KOX81318.1_91 [locus_tag=WN51_12306] [protein=hypothetical protein] [protein_id=KOX81318.1] [location=join(368270..368300,368741..368746,373050..373078,374089..374128,374278..374301,374447..374555,375326..375367,381874..381901,385341..385385)] [gbkey=CDS]
ATGGATGAGCAGCGAATAGAAGCAGTTACAGATCCAATATATTCTTGTATTATATTACATACTATAAGTCTTTTAGTTTT
AGATTTGGTAAATTTAGAGTCTTTTGATTTGATAAGTTTAGAGTCTTTTGTTTCAACTCTTTTGGGTTTATTATTCGATT
CATTTAACCTTCAGAAATTCCGCACTGACACTGTGTCTCAAAGTCTTTCACTTCACTGTTCACAAAAGGAGACTATATTG
CTGCCTGTAACATCGGAGGAGGATTCCATCTTGTGCTCGTGGGTGATTCACGTAACTCGCACACCTGAAAAAGGAAAAGA
GAGAGAGAGAGAGATGCGTATGAAGGACGCATGA
>lcl|KQ435688.1_cds_KOX81319.1_92 [locus_tag=WN51_12307] [protein=hypothetical protein] [protein_id=KOX81319.1] [location=join(386475..386593,390090..390132,392356..392579,394099..394126)] [gbkey=CDS]
ATGGTAAATGAAACCAATCAGTTTGGCTACCAAATTACTGAACGGAAGAATCCTGATCTCGTCGAACGCATGAATTGTTC
GAGCAGACGAATTACATTAGGAGAACCGGAAACAGAAGAAATCACCCGGTTTTTGCTTGTATTATCGATACTGAAACACC
CTCGGCCTAGGATTCCTCAAATACGGGTTTCGAACACTCGACTAGCACAAGCCGCAAGTGGCTGCGCGCCTAGCGTCGAT
GTCCTACCGATCTTCGACGTTAAGCAGCAGACTGTGCAGAACCCCGCTAGGATGGGTGCACCAGCCTTAGTAGGTTTAGT
TACAACAAGCGTCTGGGGTAAGGAGTCGCTGCCATCAGCCCCACTGATGGATGATGAGTCTAGGCAATTAAAGTACACAA
AAAATTACGAATAA
>lcl|KQ435688.1_cds_KOX81320.1_93 [locus_tag=WN51_12308] [protein=hypothetical protein] [protein_id=KOX81320.1] [location=426605..427135] [gbkey=CDS]
ATGCCCTTCAGGGCAGACCAGGCTGAGATGTGGTTCCGCTACGCCGAAGTGAAGTTCTTCTTGTGCGATATCAAGGACGA
TCTAACCAAATACAACTGTATCGTGAAGAGTCTTAGTTTGCGGCAGATAGATGAAGTCGCAGACATCATCCAGCACCCGC
CCGAAACAAACAGGTATGACACACTTAAGAGAGCAATTTTCCGCCGCCTCGCCGTGTCACAATCGCAGAAGACCCAGGAG
AAGGACATGGGCAACCGGACACCATCGCAATTCCTGCGATATATTAGGACACAGGCAGGCGAAGGTGTGTCAGACGAATT
CTTAAGAACTCTATGGACAAACAGATTGCCGTCTAAGACCCGCGCCATAGTAGCAGCGTCGAACGCGCCTTTAGACGAAT
TAGCCGCAATCGCAGACCACATTCATGAGACCGCGCAGCGAACCGCTACCTATCTATGGTCAGGGACGTCGTTTACACAA
GAGGATCGACGAGATGACGGCACAGATGGCCGAGATGTCGAGGAGAATTAG
>lcl|KQ435688.1_cds_KOX81321.1_94 [locus_tag=WN51_12309] [protein=hypothetical protein] [protein_id=KOX81321.1] [location=complement(join(438741..438948,455146..455414,465990..466044,490798..490973,514257..514431,520600..520976))] [gbkey=CDS]
ATGTCAATGAGCCAATACGTCACATTGGTAGGATTGCTCCTACTAATGAGAAGATCCTCTCAAAGTTCCTTGCATTTAAC
GTGGGATGAGATTCATCGTAGGACACGTCAAGGTCGAAGATCTCGATTAAAAAATGTTAGATCAATCTCGAATCGCTGGA
CGACCCGACAGAGCAGGGCATTTCGTGTCACTGGTGTCACGGGATCGAAGCAGGGAACAACCAGCAGGTTCCAGGATATC
GATCACCCCCGACCCTGGGGACATCAGACGCGCATCATCATAGATATTGGAACTTTCAAATGTTGGACTCTTTGGGAATT
TGGCACTGATCCACCAAGTTATGGATCAGTACGATGGATCTGCACATGCTTGGCAAGGATTCCTCAAATACGGGTTTCGA
ACACTCGACTAGCACAAGCCGCAAGTGGCTGCGCGCCTAGCGTCGATGTCCTACCGATCTTCGACGTTAAGCAGCAGAGT
GTGCGGAACCTCGCTAGGATGGGTATGCGAACCAGCCTTAGTAGATTTAGTTATAACAACAAAGCGTCTGGGCGGCCTAG
GATTCCTCAAATACGGGTTTCGAACACTCGACTAGCACAAGCCGCAAGTGGCTGCGCGCCTAGCGTCGATGTCCTACCGA
TCTTCGACATTAAGCAGCAGAGTGTGCGGAACCCCGCTAGGATGGATGCGAACCAGCCTAGTAGGTTTAGTTATAACAAG
CGTCTGGGAGAGGATAGAAACGGCGAGGCGGAGGTTAGCAGGGACGTAAAAAGCGCACCTAGAGTAACGATGGTTAAGAT
GGATGTGAAGCTAACGGAAGTTGTGAAGGATGCTGTGGAAGGACGAATGGTCGGTAGTGGGTGTGAGAGAGAAAGCGATT
GCGATAGTTTTTGCGTTTCGTCTCGAAGTCACTGCCTAGACTCATCAGTGGGGCTGATGGCAGCCGACTCCTTACCCCAG
ACGCTTGTTGTTGTAACTAAACCTACTAGGAGGCTGGTTCGCACCCATCCTAGCAGGGTTCCGCACACTCTGCTGCTTAA
CGTCGAAGATCGGTTGGACAAAATATTAGAATTTTTTGAACTTTTGTCGTTTAATCCTAATCTTCAACGTCCAAAGGAAA
GTCCTGTAACAAGTTTTAAGGAGTCGTTGCAAAGGGGAGATTTCAGCCTTCAAACTGGCGGATCTAGTTCCGGAAAGAAT
TTTTTAACATTTTTACGCACCTTTGAGTTTTTATGGTTTTCCAGAAAAAAAAAGAACTGA
>lcl|KQ435689.1_cds_KOX81197.1_95 [locus_tag=WN51_00104] [protein=hypothetical protein] [protein_id=KOX81197.1] [location=complement(join(9642..9791,10504..10597,10675..10700,11114..11368))] [gbkey=CDS]
ATGACCGAAACGCCAAAAGTGGAGTTCGCACTCGGTAACAAAGTGTCTCGGCGACACTTTTTCAAAAGTAATTTCGCGCG
TTCTTTCGTGACTAACTGCCGCGACTCGAGGTCGTTGGATTACGGATTCCTCAACAATAGGAATTCCGAGGATGTAAGGG
CCAGCGACGACGATTACCATTCCCTAGTCAGTTTGGAAACGGCGAACATTACCGTGGACCATGTCTTCGACAAGGACAAT
CCAAAAACGGACGAGCGAATCGTCCCTTGTATCGATTATCGAAGTAATCGTGTGCTTGCGTCTAATGTTGTGTTTCCTGT
TTTGCAGTCCGTGCAATCCTCGGAAGATATCAAAGAAGTGGAGAAGCTTAGAAAAAGATTTCTAGGTTTTGCAACGGTTC
CGACGTTCGATCGAATCACCGAAAATCAGTTGATCCGAGATTTTTCAGCAGAACGCGAAAGTATTCGAATGATCGTAGAA
TATAACTTCTTAGTTAAAAGACCAACATTTGCAGAATATTTGTAG
>lcl|KQ435689.1_cds_KOX81198.1_96 [locus_tag=WN51_00105] [db_xref=InterPro:IPR000307,InterPro:IPR023803,UniProtKB/Swiss-Prot:Q9V6Y3] [protein=putative 28S ribosomal protein S16, mitochondrial] [protein_id=KOX81198.1] [location=join(12884..13006,13195..13491)] [gbkey=CDS]
ATGCCACGATTACCTCTGCATCCCTCATCAGGGACTGGTATTTCACATAGATTTTCTAAAACGATACGATTTGTTCGCTA
CGGATGTGCCAATAGACCTTTTTATCATATTGTTGTTATGACCACTAAAATTGGGCAGCATAAACCTCCGATAGAACAAT
TAGGCAGCTACGATCCTCTGCCGAACAAGTATAACGAAAAATTAATTTCATTAAATTTTGAGAGAATAAAATATTGGCTA
GGACAAAAGGCATTAGTATCAAAACCAGTGGCAATAATGTTAGGACTTTGTGGTTACTTTCCAATACACCCAAGAACTTA
TATGAAAGCATGGAGAAATCGAAGGAAAGCTGCTGCAGAAGCTGAAACAAATAAAAATTTAGAGTCAGAAGCAAAATCAA
AGGCAGAAGCTGCAAGCTAA
>lcl|KQ435689.1_cds_KOX81199.1_97 [locus_tag=WN51_00106] [protein=hypothetical protein] [protein_id=KOX81199.1] [location=complement(join(14133..14302,14337..14477,14670..14771,14839..14968,15044..15263,15334..15455))] [gbkey=CDS]
ATGGAAGATCCTGAATTGATTGCACTAAATAAATTAAAAGATGACCTTATTGCAAAAGCATACAGTTTGATTGAGAAACT
AAAGGAGCAGGATAGTGAAGAACAAATTGTTACATTAAAGTTATTACCAGATATTATAGTATCTACTGATAATAGAGAAG
AAAAATTACAAGAACAGTATGGAATATATTCGCATAATGTATGTGAATTTTCTCGTCAAGTTTCTGGCATAACATTTAAA
AATATAGATAAGAAATGGTTACATGATAATGTTTATAAATATACAACTTATTTGGTAACAAAAACATTAAATTTCTATGT
AGAGTTGACAGTGAAGTTGGAGGGTGAAAAAGAATTTGAAATTTGTGACATAACGTGCCACTTTATAAACATTGACAAAT
GTTATATGTTGGAAATTGAACCTTGGGTTCAAAATATGACAAAAATGAAAAACTTCTCGTTTCTTACATCTGCAATTTCA
CAATATAACGAGCAAAGTATTCTAAGAAGCAAGATACTTAAGAAGATGGTTGCTGAGAACTATGTAAGCTGTAAAGAGTG
TACAGACGAAAATGACGAAAATGGTGGGATTTTGGTACATGTACATTCAACTGAAAACAAAAAAAAAGTGTATTTGATAT
TTCAATGGTCAATATTGTTTTTGGAACGATATTGGCGAATCGAGCATCATTTTATTATAAATTCTGGAGAAATAGTTCAT
CATAGTTTTGAAATTGTAGGAGTTACATTTGCAGAAGAAAATCAAACTTTGTTATTGAAATTTTGCGAACCAAATCTTAC
AAAAGAGAATCTCATTGATTTATGGAATAATTTATGCCTTGCTATTGACACATACGAAGATAGAAATCATTTGGGAAACA
ATTAA
>lcl|KQ435689.1_cds_KOX81200.1_98 [locus_tag=WN51_00107] [protein=hypothetical protein] [protein_id=KOX81200.1] [location=join(16017..16039,16290..16497)] [gbkey=CDS]
ATGGACGATGAAACATTAAACAAACTTGCAGTTGAGGCATTATTAGAAGAAGCAAAGCTTGGAGCAAAAAGAGCAGAAAT
AATGGGTCCTAGTGGATGGATAAAACCAAAGGAATCTATTAATAAAAGATTTCTTCATTCCACATTACGTAATGTTGTTC
TTTCAAATAAGTATCAATTAAAGAGAAAAAGTGACAAACAACTGCGTATGTCTGAGAATACATTGAAGTAA
>lcl|KQ435689.1_cds_KOX81201.1_99 [locus_tag=WN51_00109] [protein=hypothetical protein] [protein_id=KOX81201.1] [location=complement(21088..21243)] [gbkey=CDS]
ATGTTAACAGCCAGGGATGAAACGTGTAACGAGGCATCCTCTGTGACGCCACCGAGAGACAGAAGCGGTGAGGGCGAGGA
GGGGGTGGGAAAGAGGGAAGGAAGGAAGGAAGGAAAGGTGGGAGGGAGGGATGGAGAGAGACAGAGAGAGAAATAG
>lcl|KQ435689.1_cds_KOX81202.1_100 [locus_tag=WN51_00110] [db_xref=InterPro:IPR006028,InterPro:IPR006029,InterPro:IPR006201,InterPro:IPR006202,UniProtKB/Swiss-Prot:Q94900] [protein=Glutamate-gated chloride channel] [partial=5',3'] [protein_id=KOX81202.1] [location=join(<55900..55969,56097..56250,57140..57222,57336..57470,57600..57752,58701..58981,61516..61745,62478..>62634)] [gbkey=CDS]
GAGTACTCTGTACAGTTAACATTCCGGGAACAATGGCTGGACGAACGACTGAAATTCAACGACTTCGGAGGTCGTCTAAA
GTATTTAACGTTGACGGATGCGAGTCGCGTTTGGATGCCGGATCTGTTCTTTTCGAACGAGAAGGAGGGACACTTTCACA
ACATTATCATGCCGAACGTGTACATTCGTATTTTCCCCAATGGTTCCGTTCTATACAGTATACGGATATCCCTGACGTTA
TCATGCCCAATGAATTTGAAACTGTACCCCTTGGATCGACAAATTTGCTCATTGCGTATGGCAAGTTACGGTTGGACAAC
CAACGATTTGGTATTCCTGTGGAAAGAGGGAGACCCTGTCCAAGTTGTTAAGAACCTGCACCTGCCACGGTTTACGTTGG
AAAAATTTTATACCGATTATTGCAACAGCAAGACGAACACCGGAGAGTACAGCTGCCTGAAAGTTGACTTGCTGTTCAAG
AGGGAATTCAGTTACTATCTTATTCAAATCTACATTCCCTGCTGCATGCTTGTCATTGTGTCCTGGGTATCGTTCTGGCT
CGATCAAAGCGCCGTGCCGGCTCGAGTTTCACTTGGTGTGACCACCTTATTGACGATGGCTACGCAGACGTCAGGAATAA
ATGCCTCACTGCCACCAGTCTCTTATACAAAGGCTATCGATATTTGGACAGGCGTTTGCTTGACTTTCGTATTCGGCGCG
CTCCTCGAGTTCGCTCTAGTGAATTACGCGTCGCGTAGCGACATGCACAGCGACAACATAGAGAAGAAATATCCACCGTC
TGAAACCGAGCAATCCACGTCGATGGATTTACCATCTGATCAAGTCGAACCAGACAATTCGTCGAATTTCGCTATGAAAC
CTCTGGTCCGACAACCGGAGGACACCATGTCGATGGATAGGATGCAGCACTGCGAATTACATATGCAACCACGAAAAAAA
AACTGCTGCAGGTCGTGGCTGTCCAAGTTCCCGACGAGGTCCAAGCGCATCGACGTCATCTCACGGATCTTCTTCCCCAT
CGTATTCGCTTTCTTCAATCTCGCGTACTGGTCCACGTACCTGTTTCGGGAGGAAGAACAGGACGAAGGTGCTGCTGGGG
CCTTCTACCGAGACGTTGGTTCACCTGCCGAGCGAAAGGCACCGCCGGGATTGACTTCGTCTCGCGTATCGCTTTCCCTC
TCATGTTTTTGCTCTTCAATCTCGGATACTGGTCCACCTATCTGTTCCAAGGTGACGAGGCTG
>lcl|KQ435689.1_cds_KOX81203.1_101 [locus_tag=WN51_00111] [db_xref=InterPro:IPR000783,InterPro:IPR005571,UniProtKB/Swiss-Prot:Q5R587] [protein=DNA-directed RNA polymerases I, II, and III subunit RPABC1] [protein_id=KOX81203.1] [location=join(70601..70902,70986..71284,74064..74134)] [gbkey=CDS]
ATGGATGATGAAGCTGAAACGTACAAATTGTGGCGAATAAGAAAAACGGTGATGCAACTGTGTCACGATCGAGGTTACTT
GGTTACTCAAGATGAATTGGATCAGACTTTGGAGCAGTTCAAGGAACAATTCGGCGATAAACCGAGTGAAAAGAGGCCAG
CTCGTAGCGATCTCATAGTTTTAGTTGCCCATAATGACGATCCCACAGATCAGCTTTTCGTGTTTTTTCCGGACGAGCCA
AAGATTGGCATTAAAACCATTAAAACATACTGTCAGCGTATGCAAGAAGAGAAAATCCATAGAGCTATCATTGTTGTACA
ACAAGGAATGACGCCATCGGCTAAACAATCATTGGTGGATATGGCACCAAAATACATATTAGAACAATTTTTAGAATCTG
AGTTGCTTATTAATATCACGGAGCACGAATTGGTACCTGAGCACATTGTACTCACACCAGACGAGAAGGAGGAATTACTC
ACTAGATATAAACTAAAAGAGAATCAATTAATGCGCATACAGGCTGGTGACCCAGTGGCACGTTACTTTGGTTTAAAGCG
TGGACAAGTTGTAAAAATTATCAGGCCTTCCGAGACTGCTGTCCATTTAAACAACTCTACGTCTAGACCACCAATACATC
CTGGTAGCCCATTCGATAGGTGGAGTCTGTAA
>lcl|KQ435689.1_cds_KOX81204.1_102 [locus_tag=WN51_00112] [db_xref=InterPro:IPR000108,InterPro:IPR000980,InterPro:IPR001452,UniProtKB/Swiss-Prot:Q6YKA8] [protein=Protein E(sev)2B] [protein_id=KOX81204.1] [location=complement(join(74069..74213,74340..74488,74574..74739,74824..74943,75036..75133,76164..76241))] [gbkey=CDS]
ATGGAGGCGATAGCGAAGCATGATTTCACGGCGACCGCCGAGGACGAGCTTAGCTTTCGTAGAAGCCAGATCCTGAAGAT
TTTGAACATGGAGGATGATATGAATTGGTACAGGGCTGAATTAGACTCCAGAGAAGGACTCATTCCAAGTAATTACATAG
AGATGAAAAATCATGACTGGTACTATGGAAGGATAACCAGAGCAGATGCAGAAAGATTACTAATGAACAAACATGAAGGC
GCCTTTCTTATTAGAATCAGTGAAAGTTCCCCTGGTGATTTCTCTTTGTCTGTAAAATGTTCAGACGGTGTTCAACACTT
CAAAGTATTAAGAGATGCTCAAGGTAAATTCTTTCTCTGGGTGGTCAAGTTTAACAGTCTCAACGAATTAGTGGAATATC
ATCGTACAGCGTCCGTTTCCCGTTCACAAGACGTTAAATTGAGGGATATGGTGCCAGAAGAATGTTTAGTTCAAGCGTTA
TACGATTTTCAACCTCAAGAACCTGGTGAACTTGAATTCAAACGAGGTGATGTAATAACCGTTACTGATCGTACGGATCA
ACACTGGTGGCATGGAGAAATTGGTAATAGACGAGGCCTATTTCCTTCTACAGGCCAAAGGCATCGGCCGCATTATCCCA
CCACTATCACGTACAGGATCAGACTTACTGCAGAACTAATTAACAACATTTTACAGACTCCACCTATCGAATGGGCTACC
AGGATGTATTGGTGGTCTAGACGTAGAGTTGTTTAA
>lcl|KQ435689.1_cds_KOX81205.1_103 [locus_tag=WN51_00113] [protein=hypothetical protein] [protein_id=KOX81205.1] [location=complement(79648..79833)] [gbkey=CDS]
ATGTCTTGGAAATTTTCATTGAATGTGGGCGGAAGCGTGGCGTTTGTGTTGCACGTAAATCTTCAACAGGAAACGAACGC
GCGTATACTCATGAAATCGCCTTTCCGTAAAAATTCTGATCACGGGCTGTGGCCCGTTTCGTCCAAGATTCGACTGAGCA
AACATAATCTTATGTTCATCTCCTGA
>lcl|KQ435689.1_cds_KOX81206.1_104 [locus_tag=WN51_00114] [protein=hypothetical protein] [protein_id=KOX81206.1] [location=80726..81037] [gbkey=CDS]
ATGCAATTTCGGTTCTTGTCTGGAGACGACGTAACTACCATGGCTCATCTTCCTGGCGTCGTACCCCCTTCAACATTGTT
GAAGACACAGCCTCTCGTGCACACAGAAGTTCTTCTCTCTGGCATGTTTCAGGAGATGAAAGGCTCCCGTGGCTATCAAA
GGGAAAGGGAAGAGAGGCAAAGGCCCCACCCGACAATGGCCCTGAGCTCCAAGGTTTTCAGGCTCGACGTCCAGGCTTCG
GAGGTCCAGTCGTTTGATTCCAACCATCGAGCTATTCCCATTTTTTCAGATCAGAATTGTTGCGTTTTCTAG
>lcl|KQ435689.1_cds_KOX81207.1_105 [locus_tag=WN51_00115] [protein=hypothetical protein] [protein_id=KOX81207.1] [location=join(83313..83407,83470..83605)] [gbkey=CDS]
ATGTATTGGCGGGAAGCTTTTTTGAAAACTTTCGGAAAATTTGAAGATGGTACAGAATTACTGGTTTTCAAAAATGTCGT
GGTAAAGAGGGGCAGCCTTTGCGAGCATAAGAGTGTGAGTGATCACGTCCTGTACTTTCCTAAGCACCTGCGGAGTCAGA
ACGAATCCGGCAGGTGCAAAAAGGATACGGGAAACCCCGAAGACTTTATGCAATCCTCGCTGAACGGGTAA
>lcl|KQ435689.1_cds_KOX81208.1_106 [locus_tag=WN51_00116] [protein=hypothetical protein] [protein_id=KOX81208.1] [location=complement(88470..88706)] [gbkey=CDS]
ATGGATGCGATGTTAATTGTCGAACTCTATGCACTTTCACGAGATGAAACTCCGCCGGATGCCTGCGTGAATAGACAAAA
ATTCAATAGCGCGCTAGAAAAAAAAAAGAGAAAAGCGAGAGAAAAAATAAAACGGCTTAAAAGTGCTAGGATTATATTGG
AGCACAGTAAAATCAACAGATTAAAAACTAAATACTTTTTAGTTATCAATACAAGTAATTTCTCGAGTAAAATTTAA
>lcl|KQ435689.1_cds_KOX81209.1_107 [locus_tag=WN51_00117] [protein=hypothetical protein] [protein_id=KOX81209.1] [location=complement(90414..90641)] [gbkey=CDS]
ATGACCACCACCACCCTCAGTCAACGACACAAACTACGGGACACGCGAACGCAGCGGCACACGCACGTGCCCACTCGGAC
GCGAATGTCGTTTACCTATACCCCTATGAATCGTGACAGAGAATCGGCTGAGATAGAGCAGAGCGTAAGCGTGGTCGCAA
GGAAACGAAACGCATACAGTTGTTGGAAGAAGTCTAGTGAAAAGTTACCAGAGGGCTGTTGTCTGTAA
>lcl|KQ435689.1_cds_KOX81210.1_108 [locus_tag=WN51_00118] [protein=hypothetical protein] [protein_id=KOX81210.1] [location=join(99456..99547,101087..101140,105476..105532,109045..109141,110147..110462,110929..111368)] [gbkey=CDS]
ATGGCTTCCGTGAAAGACACAGCAACTTTCTTTGCGGAGGGCACAGCGAGTCAGTTCGAGCACGTATTGAAGCTTTATCC
GCAGGCCCTCNNTGTCAATATTTTTAGACTAAATATGAAAGAAATCGCCATTTATTTATGTATAAGTGCCAAAGGCAAAG
AAGGTGTAAACAAATGCCACGTGCTTGTTCATATTGGCACTTCGTATCAAAATGAGCTCCCAAAGAAGATCAAGTCACGC
GGCAAGGACGCGCATCTCAATCACGAAGAACTCGTGCAAACGATGAAATGGAAACAAATACGTGGGAAGTTCTATCCACA
GTTATCCTACTTAGTAAAAGTGAACACGCCTCGCGCGGTGATGGCGGAGACGAAGAAAGCGTTCAAAAAGCTTCCAAACC
TAGAACAGGCGATTACTGCCCTCTCGAATTTGAAGGGAGTTGGTACCACGATGGCCTCGGCCCTACTGGCAGCAGCATCA
CCGGAGAACGCACCCTTCATGGCAGACGAATGTCTGATGGCAATACCGGAAATCGAGGGCATCGATTACACCACCAAGGA
GTACCTCAACTTTGTTCAGCACATTCAAAACACCGTCGAGAGGCTGAACAAACAAACGTCAAACGGCAAAACATGGAGCC
CCCATAGGGTGGAACTCGCTCTGTGGACCCACTACGTGGCGTCTGAATTGAAGCCAGAATTGCTGGACGGTATTCCAGGC
TCGACAGAGAACGGGAACTCTCATCCGCCCAGCAACGGCGAGGCGACAGAGCCGTCGGACGACAGCAATCAGGAAGCGAC
ATTGAACGGTAAGGAACCAGGCAGTATTGATCCGGCGGCCATCGATGAGAACAGCATGACCACGTCCTTCACCGAAGATT
CGATGGATAAACCCGCTACGCCGATTACAGCGGCCGTCGCCAGCGAAGATACGAACGATTCACTCGCCACGAACGACAAC
GACGACAGCAACAACACGCCACGACCGACAGACAGCGAGGACACCGAAGACTCGCAGGACGTACAGGAGCCGCCTACCAA
GAAAAGTAAGAAGTGA
>lcl|KQ435689.1_cds_KOX81211.1_109 [locus_tag=WN51_00119] [db_xref=InterPro:IPR019355,UniProtKB/Swiss-Prot:Q9NVM9] [protein=Protein asunder like protein] [protein_id=KOX81211.1] [location=complement(join(128008..128156,130878..131158,131240..131571,131652..131813,131886..132265,132340..132547,132631..132721,132819..133105,133167..133241,133313..133528))] [gbkey=CDS]
ATGTATCCGGCAAATCATAAGACTATCTTTGTTTTGGATCACACACCATACTTTGGTATATCCACTGAAGCTCCTTTGGA
ATTTGATTTTCTGAAGAGTCGCAGCCAGAACTTAATTCCTTTAGCACCTGTTTGCAAATCTTTATGGACCACCAGCGTGG
AAGCCTCGTTGGAATACTGTAGAATAGTGTGGGACCTCTTTCCAACTGGAAAATTGATAAGATTTGTTGTAACCGATCGT
GCAGCATATGTATTGAACTCATGGAGTCCGTCGCAACAGAATTTAAATCATATAATGAATGGCACAGCCATTCTAGGAGT
ACCAACGAAGCTGCCAAAACCTGGAGAAGATTATTCAGTTATACATGGCTTAAGAGTAGCCATCGAGACACTTAACGAGT
GCTCGGAGATTCAACATGATAAAAGAACATCATTGAATGAGAATGCTAGCAAGCTTGTTAATAGAGGAAGGGTGATATGC
ATCACCAGTGCAAGAGATAATAGCAACATGAAGAATTTGGAGAATATATTCTTGAATGAGTTGGCTCAAGAAAATAAAAC
TGCTTTAGCCTCAGATCATTTAATACCTGTAGATTATTGCCACTTAGTTATACTGAACATCTTTCCTAATAATATTGAAT
CGCAAGTGACTAGTCAGGGACCAAGAGAAGTTTCACCGTTGTTGACAGTAGAAGTACATTCTCTCAAGGCACCTGCATTA
CATTCAAAATTGTCTCATTTGATTCTGTCTCATTACGATCTGGCTAGTACAACGGTAACTGGTATACCGATGAAAGAAGA
ACAGAATGCCAGTTCTTCTGCGAATTATGACGTTGAGATATTTCATTCTTCGGCTGCCCATTCAGCAATTTTAAAAGGAA
ATCCACAAGATTCAGCTTTAATCAAAACATTTAGGAGATTTGAAGAAGGATCAGAATATGAAACTGTGACTCTAAAGTGG
TGCACACCGCGAGGATGCAGCGCAGCGGAAATGCAAAACTGCACAGCTATGCATAGAATTACACCTGTAGATGTAAACAG
CAGACCGTCCTCTTGTTTGATCAACTTTTTATTGAATGGTAGATCAGTGATGTTGGAAATGGCCAGAAAGAGCGGTGGAA
AAACTATTTCTCATTTACTTGCTGCACATGGTGGGGAAATTTTCATACATACATTATCTACCGCTAGAAGTGTATTGGAG
GATCCACCTTCTATCAGCGAAGGCTGCGGTGGCCGCGTCACTGATTATAGAATAACTGATTTTGGAAGATTAATGCGGAA
TAATGTGCTGGTGCCTTTAAAAAGAAGTACAAGCTGCAATAGCGAAGGTCCAACAGAGAAAATGAGATCCAGACTAGAGC
GGCATACAAAATATTGGCCAATTACTATTTCCAGTACACTTATGTTCAATTTGAAACAGTTAATAGATCCATTGCCAGAG
TTAATGGTGAAGGAAGAACTTGCTGCAGAAGAAGTTGTACAGTGCAAACAGGTGATCTTCAGTTTATTGCAGTTAGAGGC
AAAGCATGAGGTATTACCGTTGCCAAGTATAGGAGGTGGCCGTGGTGGGAAAGGTGGAGTACGTAGAGAAGAACATTACA
GGCTGCTGTGGGGAGAGTTGGAGACATTCCTGAAACATCATGCAAACAACTCTGCCGCGCATTCTGAAGTTCTAACCTGT
CTGTTGGAAGTACGGAGCAAAGACGACAAAGATAAAGTCGAATTGGATCAGGCATTGCGCGAATTAGACGGGTTCGGCAA
AGAGGACGGAACTGCTCGAGCCAGCGTAATAAGAGCGACGACCGATTCACCAATGTCACCACCGCCAAGTACATCGATGT
CTCTTGGTAAACAACTGCACAAGGGTAGTCTCTACGCGCCTAAAAGTTTGTTAGACATTTGGTTGCAACGAAGCGCGCCA
AAAGAGAAGAAACCCGACTTTCACGGGCGACTGAACAGCGACGGCCCCAAGGCGAAATTGTATCCCAACTTGAAAGAGAC
TGGCCGCGAGCCACGCGAGCCTATATTGGAAGACGCTTACAGTGAAAGCTATGACAACGACGTAAGAACAAAAGAATTTC
AAAAAGAAGAAAATTCTGAGACAGTTGACACCCACATGATTCACACAATTCGAAACGATTCGCATAAACTAGCCTTCTTA
TCGTTTCTCACGAAAGTTTAA
>lcl|KQ435689.1_cds_KOX81212.1_110 [locus_tag=WN51_00120] [db_xref=InterPro:IPR001865,InterPro:IPR023591,UniProtKB/Swiss-Prot:Q0PXX8] [protein=40S ribosomal protein SA] [protein_id=KOX81212.1] [location=join(134772..134904,134984..135189,135344..135631,135827..136051,136126..136199,141126..141207)] [gbkey=CDS]
ATGTCAGGAGGTTTAGACGTATTGTCTCTCAAGGAGGATGACGTTACTAAAATGTTGGCTGCGTATACGCATTTAGGCGC
TGAAAATGTCAACTTCCAAATGGAGCAGTATGTGTACAAGAAGAAGAGCGATGGAATCAGCATTATCAATCTGCGTCACA
CTTGGGAGAAATTATTACTAGCAGCACGTGCCATTGTTGCTATCGAGCATCCCAGTGAAGTATTTGTCATCAGTTGCCGT
CAAACCGGGCAGAGAGCTGTTCTGAAATTTGCACAGCACACTGGAGCTACCCCAATTGCTGGACGTTTCACTCCTGGTGC
TTTCACCAACCAAATTCAGTCTGCCTTCCGTGAACCACGCCTGCTGATTGTTACTGATCCATCTACCGATCATCAACCAA
TCACCGAAGCCAGTTACGTAAATATTCCGGTGATTGCTTTCTGCAATACCGACTCGCCTCTTCGTTTCGTCGACATTGCA
ATTCCATGTAATACAAAGAGTCTTCATTGCGTCGGCCTTATGTGGTGGTTGTTGGCAAGAGAGGTACTAAGATTAAGAGG
CTCTATTGCTCGGGAAACCAAGTGGGACGTGGTTGTTGATTTGTTCTTCTACAGGGATCCAGAGGAGGCTGAGAAAGAAG
AGCAAGCTGCTAAAGAAATTGCACCAGCCAAAGATTTTACTGGCACCGTCGAAGTTGCTGCCACTGCTGAGCCCGGATGG
GTCAACGAAGTTGACACGGGTGCGGTTGCCCCTGAAAATTGGGCAGATGACGTAGCAACGCCAACTGCAGCTGCTATTCC
CACTGCTGGAGCTGCGCAAGCATTCCAAGCTAGCGGAGACTGGGCTGCTCAGACTTCGGAAGAATGGTCCACTACAACGC
AATCGGCAGCAGGACAAAGTTGGGGCGGTGCTACAACAGAGAAGTGTTGGCATCGGTTTATTGGAAACGAATTTCTCGGC
GGAACGATTAAGGAAACGCAGATAGCGTTGAATTTTAATTCTGCTTAA
>lcl|KQ435689.1_cds_KOX81213.1_111 [locus_tag=WN51_00121] [protein=hypothetical protein] [protein_id=KOX81213.1] [location=complement(138960..139151)] [gbkey=CDS]
ATGGTCCCTAAGAAACACGGTTCGTGGAGATTATGTGGTGACTATCGTAAACTAAATTCACAGACAGTATCAGACAAATA
TCCAATACCTCACATACATGACTTCACTCACGCGCTGGACGGAAACAATTTTTACTACTTTAGATTTAGAACGAGCATAT
CATCAAATTCTGATGGCACCAGAAGATCGTGA
>lcl|KQ435689.1_cds_KOX81214.1_112 [locus_tag=WN51_00122] [protein=hypothetical protein] [protein_id=KOX81214.1] [location=complement(140346..140723)] [gbkey=CDS]
ATGGAGGAAGCACATATCCCGTCAGACTCAAAAGCTCCAGCGATCAGCGCAGTTGTACCTCAATATTTTCCACCTTTTGA
TAAAGAAAATCCAAAACTCTGGTTTCTCCAGGTGGAAGCAGCCTTAAGAACAAGCAGGATCACTAACGACTCATCGAGGT
TTGATTATATAATTCAACGTTTACCGGCTGATGTTTCTCGTTTATTAGAAAACATCTTAGAAACACCTCCAGCTTCAAAT
AAATATGAGACATTAAAAAATAAATTCTTAGAATTATTCGGTAAATCTGAAGAGACAAGAGTCCGTCAACTGCTCAGAAC
CTGTAGGATGGGTGATGAAAAACCGTCACACTTCTTACAGCGCATGAGAAGTAGATAA
>lcl|KQ435689.1_cds_KOX81215.1_113 [locus_tag=WN51_00123] [db_xref=InterPro:IPR000218,InterPro:IPR023571,UniProtKB/Swiss-Prot:P48159] [protein=60S ribosomal protein L23] [protein_id=KOX81215.1] [location=complement(join(141670..141866,142068..142196,142702..142785,143009..143021))] [gbkey=CDS]
ATGTCGAAGAGAGGACGTGGTGGTTCTGCTGGAGCAAAATTTAGGATATCACTTGGCTTACCAGTTGGCGCAGTCATAAA
TTGTGCCGATAATACTGGTGCCAAAAATTTGTACGTCATTGCAGTACAAGGTATTAAAGGCAGGTTAAATCGTTTACCAG
CTGCAGGATCAGGAGACATGATAGTTGCCACTGTCAAAAAAGGAAAACCTGAACTTAGAAAAAAGGTTATGCCTGCAGTT
GTGATACGTCAACGGAAACCATTTCGAAGGAAGGACGGAGTTTTTATATACTTCGAGGATAACGCAGGGGTAATTGTGAA
TAACAAGGGAGAAATGAAAGGATCAGCTATTACAGGACCTGTTGCAAAAGAATGTGCGGATTTGTGGCCCAGGATCGCAT
CCAACGCTAGCAGTATCGCCTAA
>lcl|KQ435689.1_cds_KOX81216.1_114 [locus_tag=WN51_00124] [db_xref=InterPro:IPR010987,UniProtKB/Swiss-Prot:Q2L969] [protein=Metaxin-2] [protein_id=KOX81216.1] [location=join(143830..143875,144142..144230,144268..144722,144851..145132,145260..145422)] [gbkey=CDS]
ATGCCCTATCCTCTGTTAGCAGATTCAATCACTTTCGAATTGGAAGCACAAGAGCCATGGCCTCAGTTAATTACTTTGTA
TCAACCGTACGAAGTTGAACAAATACTGTTACCTGACAATGCAAATTGTTTAGCTATAGAACCAAGAAGCAACGCAGAAT
ATATGTCTCCGTCTGGTCGTGTTGTACCATTTATTAAGTGTGGACAATTTTTAGTATCTGATTTCGATTCCATTGTAACA
TTCATAGGAAACAAAGGCACAAGTTTATCAGATCATTTGTCTGCAAATTGTAAAGCAGATATGAGGGCTTATATGTCATT
AGTAAATAATATATTTATAAATGCCGAGTTATATATTTGTTGGGTTGATGAAACAACTTTGAATGAGGTAACTAAAATAA
GGCATGGAAGTGTATATCCATGGCCATTGAATCATTATTTAAATTGGCAAAAAAGGAAAGAGGTCATAAAAAAACTCAAT
GTACTCGGCTGGTATAATAAAACAATAGAAGAAGTATGTAAGGAAGTTCAAAATTGCTGTACAGCATTATCAGAAAGATT
GGAAGGTAGTGATTACTTTTCTGGAGAGAAACCTACTGAAGTAGATGCTCTTGTATATGGTCATATCTGTGCCCTATCCA
TGATCAATCCTTCTCTTCCACGTACTGTTCAAGAGATTACTGCAACTATACAAGAATTTCCTAAACTTCTTGAACATGCA
TCAAGAATTGGGCGAAACTACCTGAATAACTGTATGCTTGAATCTCCTGCTTGTGACTTTGAAATGTGTGCATCTTCTTC
CAAAGAAACCCTATGGAATTATTCTGAATCAATTGAAGCATTGCCACCCCTTTCAGAAGATTCTTTCGAAATGACTCCTA
ACGAATTGGATGCCTTAGTTTTTGGACATATTTTTACAATAATCACAACACCTTTACCTGGTAATAAACTAGCAAATATT
GTCCAGAGCTATCCATTGCTAGTGCATCTCTGCAAACGCATTGAAACTAGGTATTTCCAGCGTTCGGAAGATTAG
>lcl|KQ435689.1_cds_KOX81217.1_115 [locus_tag=WN51_00125] [db_xref=InterPro:IPR015403,InterPro:IPR016024,UniProtKB/Swiss-Prot:Q9VLT1] [protein=Protein MON2 like protein] [protein_id=KOX81217.1] [location=complement(join(154406..154572,154690..154763,154928..155171,155239..155423,155496..155809,155891..156034,156111..156273,156360..156610,156889..157142,157221..157368,157820..157982,158058..158233,158306..158518,158630..159000,159060..159346,159439..159681,159761..159914,159985..160237,160324..160463,160572..160710,160782..161018,161106..161288,161361..161492,161663..161782))] [gbkey=CDS]
ATGGCGAGCACAGCTGTCGGAGCTAACCCGGAGAATACCTCCAAATTTTTGGAATCACTGCAGACTGACTTGAAGGTTCT
CGCCTCCGAGACGAAGAAGAAGTATCCACAAATCAAGGAGTCGTGCGAGGAGGGGATTGCAAAAATAAGGACAGCATCGA
ATACTTCAGGCGCTCCAGTTTATTACATTGTTAATCAAATTTTATACCCTTTGGTTCAAGGTTGTGAGAGCAAAGATGTA
AAAATTATCAAGTTTTGTTTAACTATGATGCAAAAGTTAATTACGCAGCAAGCTGTTGATCAAAAAGGCGCGCGTTATAT
AACGGATACATTATGGATGCTAATGGAGTCTGGAACAGAAGAAGTTAAAGTTTTACAAACTGTAACTCTTTTATTAACTA
GCAATACTGTTGTTCACGGAGAAACACTTGCAAGAAATTTAGTTCTTTGTTTTCGCTTACATTTTACAAAAGATTCTACA
ACGATTAACACGGCAGGAGCCACGGTGAGACAATTAGTGTCACTAGTATTTGAGCGTGTTGTTGTAGAGGATGAACAAAG
TCCTGATAATGAAGATTCAGATGACATAAATTTGGAAGAATTGAAAATTCCTACTAATCAAGCACCTAAAAGTTTAGGAC
CATGTGCTGCTGATGCATATTTAATGTTTCAAGACTTAGTACAATTAGTAAATGCAGATCAACCTTATTGGTTAATTGGA
ATTACAGAAATGACTCGAACATTTGGATTGGAATTGCTAGAATCTGTCCTGACAAACTTCTCATCAGTATTTTTCAAGGT
GTTTAATCACATTTCTCCCAATATTAAATATCGCAACTCAGTACCGGCGTCATTGCAACAAGCTACACCTTTAGATAAAC
CTTATTTTCCTATTAGCATGCGGCTTCTTCGAGTTGTTTCTATTTTAATACAAAAATATCATTCCCTTCTGGTGACAGAA
TGTGAAATATTTTTATCCTTAATTGTTAAATTTTTGGATCCTGATAAGCCAACATGGCAAAGAGCCTTGGCGTTGGAGGT
CTTACATAAAATGACAGTACAGCCTGATCTTCTTACAAATTTCTGTGAATGTTATGACTTAAAACCTCATGCAACCAATA
TTTTTCAAGATATTGTCAATAGTTTAGGTGCTTATGTACATAGCCTTTTTGTTAATCCCCAAATGATGAACCAAACTAAT
ATGACGACTAGTACAACGATTCCACAAAATACGGCTTCTCCATTGTTTACGGGAATGCCTATAGGACCTGGTGTTTCACC
TCAACCTGGTTTTTATTCACGCGGCATTTGGTTGCCAGTAGTTGCAACATTTACAAGTGGCCAAGCTAAGTCAACCTATC
TGGACATGCTTGATAAGGTTGAGCCACCACAGATTCCTATTGGCTATGGAATAAGCATAGCGTATGCATGTTTATTAGAC
ATTATACGGTCCATAGCTCTCGCAATCAATGGTTCCAGTGAAGTTGTAACTGGAAATCAATCCTACAAACCTAGCGAATT
CGAACGGAAACTTCATATGCAACTCATTAATTCTAGTTGGTGTGGTTTATTAGCAGCATTAAGTCCTCTTATAGATGCAA
GTACTGACGAATCTGCAACGGAAAACGTATTAAAAGCAATCCAAACTTTTGCATCACTATGTGGACAATTAGAATTGCAG
ACTCCTCGTGACGCATTTATTACTGCGATATGCAAAGCGTCATTGCCTCCTCATTATGCATTGACCGTGTTATACAATGC
TCCTCAAGGTATACCGACTGCAAGACAACAAGAATCTACTCAGTATAATGTGACTATTGGTGAACCAGATTATAGACAAC
AAGTTGTAGCTGTTGGTACTCCTCTACCTACTGCGTCTCTGCCAGTTGGTGCACATCAAGGTCCAGTTATGTTGACGGCA
AAAAATTTACAATGCATGCGTGCATTATTATCACTTGCACATTGCCATGGAAGCATACTTGGTGGTGCATGGCATTTGGT
ACTTACGACATTGCAACATCTTGTCTGGATACTTGGTTTGAAGCCTTCTACTGGAGGATCTTTGAAAGCAGGAAGAACCG
CCGCTGATCCAAATGCAGTACTTACGAATGCAGTTATGGCAGATTTGCCTGTACTTAGCGCTATGCTCAGCAGACTATTT
GAAAGTAGTCAACATCTCGACGATGTTGCTTTACATCATTTGATAGACGCACTTTGCAAATTAAGCCACGAGGCTATGGA
ATTAGCTTATTCTAATAGAGAGCCCTCCCTATTTGCTGTGGCTAAACTTTTGGAAACTGGTTTGGTAAACTTACCACGTG
TTGAAGTTTTATGGAGACCATTAACGAATCATTTGTTAGAAGTATGCCAACATCCACATATTCGTATGAGAGAATGGGGA
GTTGAAGCTATTACGTATCTTGTAAAAATGGCACTTCAACACAAATATCCACAACCTCTACGTGATAATCAAAAATTGCA
GACTTTACTTTTAGGACCATTATCAGAATTGTCATCAGTTCGTCATGGAGATGTAAGACAACGACAATTAGAATGTGTTT
TACAAGTTTTACATGGAGCAGGAGAAACGCTATATCATGGCTGGCCTTTGGTACTTGGTATCATTGGAGCAGTATCTGAT
CATCACGGAGAAGCTTTAGTTCGAATAGCCTTTCAGTGTTTACAATTGGTAGTAACCGATTTTCTACCAGTGATGCCTTG
GCGTTGTCTTCCACTTTGTGTTGACACAGCTGCGAAATTTGGTTCTCAGACGCAAGAATTGAATATTTCATTAACTGCTG
TCGGATTAATGTGGAACATAAGCGATTATTTTTATCAAAATCAAGAGAAACTGTGCATATCTTTGAAAGGAGATTCGTCA
TCTGTATTTCCTGACTTTCCTGGTACAACAAATATGCCACCATTTGACAAACTTTGGATGTGTTTATACGCAAGATTAGG
TGACTTGTGCGTGGATCCTCGACCCGCTGTACGCAAATCAGCTAGTCAAACTCTGTTTTCTACAATATCTGCACATGGTA
GTTTGCTACACCAGCCAACATGGCAAGCTGTACTTTGGCAGGTTCTTTTTCCATTATTAGATAGAGTAAGAAGTTTATCT
AATTCTGCCAGTAGCGAAAAAGTAGATACTAGTGGAAACATACTTATCCATCACAGTAGAAATACAGCACAGAAACAATG
GGCAGAAACGCAGGTATCACTGGCAGCTTTAAAATCATTTCAAGAGATTTTATATCTCCAAAAAGGAAGTGACAATAACG
AAGTGATTCAATCAAATGATTCCGAAGCATTGTGGATTGTTGCATGGCGTGTATGGCTTAATATTGGAATGGAAAGTACA
ACGCCACCTCAGGAAGGAGAAGCAGAACCTTATGTACCGTCACAAGCGTTTTTAACAGCATTAGTTCATATATTCCCAGC
TGTTTTTCAACACATTAGAAACAAATTCACTGGTCCCGATTTGCAAAAACTCTGCATTGTATTAAAAAATGCAGTTGCAG
TTCCAGTACATGGCGAATCAACGCCATATATTTTACCTACAATGTCAGACGTAGTCCTTACTCATTTACAAGATGGTGTA
CTCCATTCAATGGAGCTTCTACAAAAAGAAGCGCTAAATGGACCCGATAATTTGCGAACAATGATTGTTTTAATATTCCT
TCAACTTCTGAGTTTTTCAAAGCTGGCATGTGAAGCCCCCACTTATGGTAAAATTCCAACGAAACACATCTCCCAAATCA
GAGGTGTATCTGCTGACTGGGTAACTATGAATTATGTTCCTTTTGGAGAGAAAGCCTTATCGATGGTTGTTACATTATAT
CAAAAAACAGCACATGAAATGGCAGTCATAGATGGACAAGTTCTAAGACATATTATCGAAGCGTTGCACGTGCCTTTGTC
AATGAAGTATGCTTGCCCGTCACCAACGACTTGGAAATTAGCTGTTACTAGTTTGCTTGCTGTTTTACATACTGGCTTAC
CTTTAGCGAGGAAGTATCCAGAACAATTTCAAAGTATGTGGCCGGAACTAGCGAGTACCTTAGATGATTTTCTATTTCCG
AAAAGCATATTAAATGTAGAACGAGGTGTCGAGGAAATTCAAGCGGATGAAGCTGTAGATTGTCAAGTCATGGAACTTTT
ACGAGACGAAGTTTTGCCACATTCTCAACACATACCTCATCAATTTATTTTACGAGTAGTTATGTTATTAAACAAAGGCT
CTATACACTCAGCAACTACGACAAATATTGAAAATAGTGGTGAGACTAAGTTAAGAGAGGAATTTGCAAAGACATGCTTT
GAAACGTTACTTCAGTTTTCTTTATTGGATGGACTAAATAATGAGTCGGATCACGATACAACCAAAAATCCTGAAAATGA
TGAGGGAGGTGTTGCTGGGCGATTAGCAGTCACTGCACTCCTTCATAGGTTTCAAGAAGTTTTGCGACGATACATTGAAA
ACGAAAGGCGAAGTGGAAAATGTCCATTACCTAGGTACAGATTATCAGAAATTTCATTTGTTTTGAAAGCTGTTGCAACA
CTTGTAAAAAAAGCACCACCCAATAAAGTCGAAAGATCAGTTTGGGAACAATTGATTGGACTGTATCCTTGTCTAGTTGA
ATGCACAATAGCTACGGCTTCAGGCCAGGTATCAAGATCTTTACGAGAAGCTTTACTCCAATACCATGATTTATTGAGAC
CACCACTTCATAGTACCACATCTAATGGTGTTTGA
>lcl|KQ435689.1_cds_KOX81218.1_116 [locus_tag=WN51_00126] [db_xref=InterPro:IPR002423,InterPro:IPR017998,UniProtKB/Swiss-Prot:Q9NB32] [protein=T-complex protein 1 subunit delta] [protein_id=KOX81218.1] [location=join(162663..162771,162959..163011,163089..163178,163260..163511,163591..163686,163767..163928,164013..164357,164444..164695,164785..165030)] [gbkey=CDS]
ATGACGGCGATCACGGCAAGCGGCGATGGGCGAAACGCTCATGGCCAGGCTTATAAAGATAAAAGTAAACCAACAGACAT
TCGCAGTAGCAACATTAATGCCGCAAAAGCTGTGAGTGATGCAATTCGCACAAGTCTTGGACCTAGAGGGATGGATAAAA
TGATTCAAGCAGGCAATGGAGAAGTTACAATTACCAATGACGGTGCTACAATCTTAAAAGAAATGAATGTTGTACATCCT
GCAGCAAAAATGTTAGTTGAATTATCCAAGGCACAGGACGTCGAAGCTGGCGATGGCACTACCAGTGTTGTTGTCATAGC
TGGTTCTCTTTTAGAAGCTGCAGAACGTTTGTTACAGAAAGGAATTCATCCTACATTAATCAGCGATGCTTTCCAAAAAG
CTGCAACGAAAGCTGTAGAGATACTGACAAATATGTCAATACCTGTCGACTTACAAGACAAACAATCACTGATTAGAGCT
GCAGCAACCTCCTTAAACTCAAAAGTTGTCTTTCAACAGTCGAGTCTCTTAGCACCACTGGCTGTAGATGCAGTATTAAA
AGTCACTGAAGAAGGAAAAGAAAGCGTTGTAGATCTTAATAATATAAAAGTAATCAAGAAGTTGGGAGGTACAGTTGAGG
ATACTGAACTCATAGAGGGATTGATATTCACACAAAAATCTTGTAACGTTAATGGACCAAAGCGCATTGAAAAAGCGAAA
ATAGGTTTAATTCAATTCTGTATTTCTCCGCCTAAAACGGACATGGATCATAATGTAATCGTGTCTGATTACGCTGCAAT
GGATCGTGTTTTGAAAGAGGAAAGAACTTACATATTAAATATCGTAAAACAAATCAAAAAAGCTGGTTGCAATGTACTTC
TAGTACAAAAATCTATTCTTCGCGATGCTGTCAGTGATCTAGCTATACACTTTTTAGATAAAATCAAAGTTATGGTGATT
AAAGACATCGAGCGTGAAGATATTTCATTCGTATGTAAAACGTTAGGTTGTAGACCAATCGCATCATTGGATCATTTTGT
CGCTGAAAATCTTGTTAACGCAGAATTATGCGAGGAAGTACAAACCGGAAGTTCTAAGTTTGTTAAAATCACTAAAATAC
AAAATCCTGGACCAACAGTAACAGTTCTTGTACGAGGCAGCAATAAATTGGTCTTGGAAGAAGCAGAACGTTCATTGCAC
GATGCATTATGCGTAGTACGCTGTCTAGTAAAACAGAAAGCTTTAATTGCTGGAGGAGGAGCACCTGAGATAGAGCTTGC
ACTAAAATTAGGAGCATATGCTCAAACTTTAACCGGTGTTGATGCTTATTGTATTAAAGCGTTTGCAAATGCGTTCGAGA
TAATTCCATCGACACTAGCAGAAAATGCTGGATTAAATCCCATTGCAACTGTAACGGAACTTCGAAACCGACACGCCAAG
GGCGAACATACTACGGGAATTAATGTGCGAAAGGGTTCGATCACCAATATTTTGGAAGAAAATGTGATTCAACCACTTTT
AGTTTCTACAAGCGCTATCACACTTGCTTCGGAAACTGTTCGCAGCATATTAAAGATTGACGATATCGTGAATACAAATC
AATAA
>lcl|KQ435689.1_cds_KOX81219.1_117 [locus_tag=WN51_00127] [db_xref=UniProtKB/Swiss-Prot:Q80TD3] [protein=Folliculin-interacting protein 2] [protein_id=KOX81219.1] [location=complement(join(165942..166154,166251..166707,166785..168067,168145..168229,168298..168630,168716..168947,169038..169157,169249..169316,169409..169491,169567..169656,169763..169967,171212..171309))] [gbkey=CDS]
ATGCCTTTGCTCGATAAGCTGTTCCCTTCGAGGAAGAGTTTCAGAAACAACGTGCAAACACTCGTGGCGTCGAATGTTGG
AACGGAAGGAGACGATAGAAACTCCGCGTTATGCATTGGGACAAGTCACGTGCGGATTTTGTTATTCCGCGAGTGCGAAT
GGCGCGGAAGGAAACTCCTCTTTGATTCCCTCCCGTTGGAGAAAAGATGGTGTAAAAGTAAAACGACCGCGTTCAACATA
AAAAACAATACCGATTCATCTAACGTCGGGTCGATTAGCCTCGGGAGCAATCCCATGTTTGAGCGAGAAAGAATGGCTGA
GGAGGACATCAGCTTGCTGAGCGAAATGGTGTTTGGTACCGTAGCGATGACATACAGAGGATCGTCATTCAAGATTCACT
CGATGAACTCGCCATCCTGTATCATGTGCACAAAAGTCTTCCCTGCTACGGAGCACAACGTGTGCAAACAGCAAAACGAG
AAAGTCTCGGACGAAGGGTTGGGTTCCGTGAACTTGGATTCTAATTCCAGTATGCGAACGTTTTTATCCCGACCAAGTTC
TGGAAATCTATCAGGAACTGAATTAAACGCTGGTGTCAGGAAAAGTTCGACTTGCTCCAGCACTGGTAGTGGGTGGAATA
TAGACATACCACCACCGACAGGGAGTTCGCAATCGTTGGAGAGCAATGGTTCCTCTGGTATCGGTAGTCTTTCAAGTCTG
CGTCGAAGATGGCTGCGTGGAGCCTCCACTTCTTTAGCGCGATCTGATTCTGATGATACATTTGGAGTGCAATACTGGCC
CGAGAATGGAAGCGATAATAAAGAGGGTCACAATAAACGTCATAAAACGAGACTCGGATTGACGATGTTGGTTCAACTAG
CCAAAGGCCATGAGAGAACAATAGAAATTCGTTTGTTGGAGCACATGGCTCTGTTGGAAGGAATGCTAGATCGCTTGCGA
TATTTCTGTATTGATTCGAGTAACATTAATGCTCAGAATAAAGGAATGCAGCTTCCTGAACGTCTTTATAGATCTTCCTC
GCAGCTCATTGTTTCGTTACTACGTTTACTTACAAACATTAATGCTGATTTAAACTCGCGCACACCTTTATTATGGCATG
ACGTACTACTTAATTCAGTGAAAATAGAGCATAAAATGAACATGCTGCATCGTAGTTTGGAACGGATGTGTCAGTTGTTG
GATAATATCGACACAAAGTCGACCAATTTTTTTTTAAGTACTGCTGTAACTGCTGTCTTAACATATCATCTTGGTTGGAT
ATATACTACACTGCCAATCCACGATCAACAATTGATGGAGAACTTAGGCACCTGGTATCCTTGTAATCCATTATGGGCTC
AATTAGGCGACTTGTACGGTGCGTTAAGTAATCCCACCAGAGTTGCACACACGGTTGTTGCGGGTGATCCTCAAAAAATT
GATTTAGTTAATTCTGTTCTATTCTTCTTGTCATACTTTATTCGTAGTGGAGTAGTACAGAAACGATACGAATATTGCAA
CGTTACTGAGGAAGACATTCAAGAAGCTATAGGTCTTTTGGAACAAGCGAGAATAAAACGTCCGCATTTATTTACTATGA
AAGCGACAAGCAACGATCGAGAATCTGTAACTTGTCGACGCGCGTTACACACGTCTGTTCGAAAAAAAGTCTCCGCGCAA
GAATTCTCGTACGACGTGGAAGACGATAACAACGCCATTATGCAACGCTCCTATCCTCAATACAACGGAGAAAGATTAGG
AACGGAAGAATCTATTAGCTCTCTTAAACGTAGCATCACAATGGAATCGAATCTTGATTCGTTCATGCTGAAACCAGTTG
AACGTGAAACGAAATTCATTTTGAAGGAATATCCTCGCGACGATGACGGTAATGAAAAGAGCACCGTCGACGAGAAAACC
TGTACATCGAGCAAAGTTAAAATAGTAGTAAGTGAAATTGCATCGCAAGATAGTGACTCGGGTAAGACTGACATGCAACA
CCATCCTGAATTTTCGCTGCGTAATTTTGAAAAGAAGATGGAAAACGACGATTTAGACGAGGCGTACACGAATTCTAAGA
TAAATGCTCTTCAGGACTTTGACGACACATTGAAATTAAATCCAGCCAGGCCAGAATTTGAAACTGGGCAAAGTACGGAC
AATGAGATGAAGAATTCCCATGTTTCTTTCACGCTCGGTAATGAAGAAAAATCTGTAAAAAGCTTGTCGCGATCACGACT
TGGATACGACTGTCAGTGTTCGTACATGTTCACGAGAGTACCGAGCACTTCTGCACAATTGCCAGAAGGTGTATTAAGAA
AAATTATTCAAAGAAACTTTCCTGAGTCATCCAAAAGTATCCATCCACCAGAAGCTTCACGATCTCTGAGGTTTTGTCAA
AAATGTAACGGGCAAGGTTACGTACCTTCACAAAATTATGATAGCTGCAAACAAGTTTTGGAAACTCCGACTAACGCAAC
AGAAGTGTTGCGCACTTGTGGTAATACCGTGGGCGATGGAAATGTTGGATTATCAAGATCGAGCAGTCTGGAAGCATTGA
TGGAAGCTAACAGTGTTATCGAATTACCAATGCCACGGACGAAAAAAATGAAAAAGACTGACTCGTATCAGGAGACGGGT
TTTACAAAAATCCTTTTGCAAAACAGAGTAAAACCCACAGAATCACTGGGATTAAATAACTCTGAGTCGTCTTATACGTG
GGGTCTAGTTTTACAAGGTTTGCTGAAAAAGAAAAAAAGGAGAAAAAAAAAAATTGTCCAACAAGAAGAAAATGGAGATC
ACTGCGAAGTAGATAAAGAATGGTGGTACTGCATACGTGAAGAATGTCTTGCCAGTGCACGTTTTCCGACTATTGATCAA
CCAATTGCCGAATCACTTTGTATTTTAGCAGATTTAGATACTTGGCATGTTGGAATCATCTCTAATAATATGCCTTCGCA
TACTGCACCATTACTGGTTGGAATGTCAAGGCTCGTTGCCAATATGCTGGAAGGCTTTGCTTATTTATGGCGAAAATATC
ATTCAGCTTCACAATGTATAGGTATATTAGAAGCAAAACTAAAAGAAATGTGGCTAAAAAGCGAGGCACTAGCTGAAATG
TTATTAGCAACAGAAGTATGCGATGCCAGCGTTGCAAATTTGACAAATGCTCTTGATCTTGATGCAGCGGATATACCACT
TTTACTTGCGGTTGCAACCTCCCACTCGCCTGAGATAACTCAAAAGTTTGGTCTTACACTTACTTGA
>lcl|KQ435689.1_cds_KOX81220.1_118 [locus_tag=WN51_00128] [db_xref=InterPro:IPR001623,InterPro:IPR002939,InterPro:IPR003095,InterPro:IPR008971,UniProtKB/Swiss-Prot:P59910] [protein=DnaJ like protein subfamily B member 13] [protein_id=KOX81220.1] [location=complement(join(172195..172477,172750..172990,173207..173384,173670..173814,174024..174245,174470..174570))] [gbkey=CDS]
ATGTCATGCGATGAATCTTGTTCGTGCAATAGACGTGGGATAGATTACTATGGCGTATTATCGTTGAAAAAAGACTGCAA
TGATTTGGAAATCAAAGCTGCATTTCGACGATTAGCGATACGTTACAATCCTAAAAGAGCAAAGGGCAAATGTTTGAGTA
CTATTTTCGCTTTAGTGGCCGAAGCATACGATGTGCTTTCAGATCCCCTTAAAAGAACTATATATGATCAATTCGGCGAA
GAAGGTCTTAAAAATGGCGTGCCTGGAGCCGAAGAATTTATTCAACCGTACACTTATCATGGAGAACCAATGAGAACTTA
CAAGGAATTCTTCGGCACCGAAAGTCCTTATGCTGATCTACTCTACGTATTAACACAGTCTCTGACTCTGCTCGAATTTC
CCGAGGGTCGAGGTATAAAACGCAAGGAAGAACCTCTGATAAAAACCTTGTACCTAACCCTAGTGGAGGTTTTCCTTGGA
GGAATAAAGAAAATGAAGATACAAAGATTAGTGCTGGTAGGAGATGATAAATCTAGGACGGTAACGAAAGAAAAAATTTT
AACGATACCCATTAAGCCAGGCATTCCGACGGGAACGAGGATAGTATTTCCAGAGGAAGGTGATCAAGGACCCACGAAAA
TTCCTGCGGACAGAAATGGGTTAATCGTAGTGGCTCGCATAATATCTTTACTCAGTCCAAAGCACGTCAGCGTAGCGGAT
GTAATCTTCATCACGGAGGACCGGCCTCACGAGACCTTCCGAAGAGAGGGCTCTGACTTGCACATGACGGTCGATATCTT
TCTGCGAGAGGCACTGACCGGAACAGTGGTCACCGTTAACACCCTCGACGACAGAACCCTTCGAATACCACTAACGTCTG
TCATCACACCAGATTACAGGAAACGCGTAGCTGGGGAAGGACTGCCATTACCGGAGGACCCAAAACAAAGAGGAAGCTTA
ATCATGTCGTTTAACATCGAGTATCCGGTGTATCTGCCAGTATCGAATAAAACTTACGTTAAACGAGCGTTCGACACGTC
GGAAGATATCAGGGATACGGAATACGTCCATCGTCTTATACTGGCCAATAAAATGCGTAAGAATGTGGATTTCGATGTTC
CCGTGCGCCGACAGCCCGATCGCAAATTAGCCTTTGTCTGTAACACTTGA
>lcl|KQ435689.1_cds_KOX81221.1_119 [locus_tag=WN51_00129] [protein=hypothetical protein] [protein_id=KOX81221.1] [location=join(174921..174960,175194..175696,175817..175932,181075..181168)] [gbkey=CDS]
ATGGATGCTTCTGAATTGATTTTGAATCTCGTGCAGAAAGCTGCAATTAAAACGGAAGCGAAGAAGAAGGATTTATGTGA
TCGCGAACATTTTTCCAAACGTGAGAACAGTCCATCCCCTGATCGACACGCCGTCGTTAAGAACTCGTTTTCCCGCGGTG
TACCCGAAAAATCGTGCGACGATTGTAAAAAGGAGAAGGCCAAAGGAGAGATCTTTAAAGTTTCCTTGACGACGGACGAC
GAGGGTTTGAAAAACGACAAGGAGAACGTACCGAGGAAGAAGATACGCGTGGAAGCGAGGCAGATCTGCGATAATCGTGA
AAAAAGCAACGAGGAGAAAATCTTCGTATTGCAGAAACTTGGTCGATCGCAGATACATCCAGATGGATTCCCGGCGTTTC
TATGCATCGACGACAGGATTGCCGACTCAAACGGGGTTAAACGAAAAATTCCACGGCCAGCGAATGCTTTCATGTTGTTC
GCCAACGAGTGGCGTAAAAAACTTGCCGCGGAGAATCCACGGGAGTCTAACAAAGACATTAGCATTTTTAATAACTTAAA
AATGCAGCATTCTTTGGAAGAACATGGCGAAAGACGTGAAGGAAAAATACTTCGCCCTGGCCCGGGAAGTGGATGCGGAG
CACAAAAGGAAATATCCCGCTCGATGGAAAGTATAAATTCGCCTCTGGTGTTCGAGGCTCGCCTGATAAGATTTAACGTG
CGCAAACGTGGGCTGATAAGCTTCGGGAAGTAA
>lcl|KQ435689.1_cds_KOX81222.1_120 [locus_tag=WN51_00130] [protein=hypothetical protein] [protein_id=KOX81222.1] [location=join(181216..181399,181910..182469,182640..182775,182872..183050,183276..183410,183496..183558,183573..183939,189217..189464,189806..190075)] [gbkey=CDS]
ATGGACTGCTGCAATTACGTCGAGGCATACGCGGCAGGCAGCCACTTTTATCATCAACAACAACACTACTTTTGCTATGA
TAACGCTAGCAACGATTATGGTGGCTACGAGCCGCAGCCGATTTCTACCGCGATCGAAACTACGGCGCGATACAACGGGA
CTGTACCTCCCGCGTATCCTCCAGACTACGTGTACAATCCGAAGGAGGCGAGACTGCGGAAGGCGATGCGCGAACAGAGC
CGCGAGCTGTCGAGACGATCGATCTTGCAGAGCGCGATCGCTCGGGCGGGCGTGATCGCGAGCCCGGTCACATCCGGCAG
CTTCCTGGATCATCAGCACCGTTTCGGTTGCATGTCCACGGCCAGCCTGCCGATGAACTCGTCCGTGGAGCCGGACCGTG
TCGCGGAACCATGGTTCCAGTCGGCGTCGCGCCCGAAGCCGATTCACTCGCCCCGTATGGCCCCGAACGATTGGTACGTC
GGCAACGTGGCCGATCCTATCGAGAGATTGCAAATAATGGGCGCGATGGCCCATCAGCGTGGCCTGGACAAATGCAAGGA
CGCGATGAGAAACCAGACGGTGGCTAGCGTGGCCAACACGGTGGCTGCCGAATGCGGTGCTACGTTTTCGAGCAACGGAT
ACCCTGTCGACTTCACCGACGTCAATCGGGAAAGGGAGTTACGTCGCCAGGAGAGTATGGAGTACGGCGAATTCCCCGAT
GGTCAGAAATGGCATCCTTATCAGAATGGCGGAGGTGCTCACCAACATCCCAGAACGTCTCATGCCCCACAGATGAGCAA
CATTCTTCATCCAAACATTCAGAGCCCGGGTTCACAAGGGCACGGATCGTGGGGTCAATTTTGCCACGGTATGCTACCGC
ACATTCCGCCGATGCCTCGAAACATTGGAATTCGTGGACCACGACATACAATGTTGTTGCGGGATCGTATGCCTCCTGGA
CACTGCGAATTTCCCGAAGAAGCGTCGCGGATGGTGTATCATCCAAGTAAACTCGATCTTGAGAACGTACGGGCGTCGTA
CACACCTTCCGAGCACCAGATGCCAAGATTACTCGAAACCTCAATCATGGATTCAGCGTCCACGCTGAGGATTCGCCGTG
AGGACGATGGACCCAGGTGGGAGCCAAGCGCCATGAACAACAGAATGTCTATGGACAACTTAGCTCCAACAAGGGAATCT
AGCATATCGCGTGAAAAGGAGAGCGAATCCCGTCGATCAGCTGCTGAACGATTCGNNCAACCGTTGCCCGGTTTTCATCA
GGCATTCGGCTCGACGGAGATCGGCAGGTTCTCCAGATCGGAATTCTTCGTGAACATGGTGGGCGAGAGCGGCGGTAATG
TGGACGTCGCCGACACGGAAGCTACCAACGTAAGTACGGATCGTATGGTATCAGAGGTGAATGGATCGGCAGTGACCACC
GCGACGCACGACACATCGGTGGTAACCACGACCGCGACGACGACCGTCAGATCGTTCGATGGCGACGACAATGAGGAGAC
GAATTTTGACGACTCGAGCAACGACCTCGTTGCACCGTCGATGGGCATGTACTGCGGCCAACCAAGCATTCCTCGTTGGC
ACAGTCCTCACGTAGGCGCTATAGACAAAAAAATCACGAAATCACGATTCTTCTTGCTTTATTCTCCTCAGTCACTTCCG
AAGACCTACCTCTCCGCTCCTGTCGTCTTTCCCTTCTCGTCGAGATCCTGCGGGATCCTGGGCACCTCCTCAGCCGCCAT
TCACAGAATCACCGAGAGCAGGGAGATCCTGTCGCGAATCATGCAGGAGGAGTGCTGCTGGTTCGCCACTCAGTCCAGAT
GCGGGGTCTCCAGGATTTCGGACGACGTCGTGAGATCAATCTGTTGGTATTTTTCGCACCAGCAACCAAGAAACAAAGAA
TGCTTCTGTCGAGGCAACACGATGATCCATCCGTCGGAGGTGTTACGTCGACGAGAGAACTACGAATCGTTTATCAGCGA
AAGAGGCGACCGTGGCTACGTGATAATCAGCGCATCCACCGATGGGAATCGAAATAACAGTAGCAGCACCGAGGATGAAT
TCGGCAACGAAATTTGTAAGAAAGCAACTTTGAACCCGGAGAAAAACGATGGGAACATTTGA
>lcl|KQ435689.1_cds_KOX81223.1_121 [locus_tag=WN51_00131] [db_xref=InterPro:IPR001699,InterPro:IPR002070,InterPro:IPR008967,UniProtKB/Swiss-Prot:P55965] [protein=T-related protein] [protein_id=KOX81223.1] [location=join(191619..191710,192697..192733,195752..195871,196667..196740,196832..196927,197121..197364,197587..197744,197816..198036,198127..198361,198545..198953)] [gbkey=CDS]
ATGCGCGAAAAAGAAACATTAAAGTGTATTGTACGAAATTTCAAATTTTCCGAACAAAAAGAAGAGGATAGGAAGACGAA
GATCGGTAAAAGAAGTATGATACATCTTTTGTCAAGTAAATTCGGAGGAGTTTCGCATACAAGAGCTCGAAGGAAGGATC
CGCTGGTTAAAAGGTCCGAGTGGCAAAGATGGCTCTCCATTGCGCGTAAAAATGTATTAATTAGAACGTCGGTGCGAACA
AGTCAGAAGACATCTTCTTCTTCTTTCGTTATCGCTTTACAAAACGTCCCTGTGGTAGCTAGTACCATAAAAAATCAAAC
TGGGCGCATGTTTCCCGTGGTCAAAGTGGTTGCAAGGGGCTTGGAGCCGAAAGCTATGTACACTCTTCTTCTCGAATTCG
TTCAAGTAGATCCACACAGATGGAAATACGTGAATGGAGAATGGGTCCCAGGCGGGAAAGCGGAGGTCGCCCCACCAAAT
CCAATTTACATCCATCCTGAAAGCCCAAATTTTGGATCACACTGGATGAAGGAGGCGGTGTCGTTCGCCAAAGTGAAGCT
GACGAACAAATCCAACGGGAACGGGCAAATTATGCTAAACTCCCTGCATAAATACGAGCCTCGAGTTCATCTGGTTCGCG
TGGACGCGGTGGAAGAACGAACGGTATTGACTTACCGTTATCCCGAGACACAATTCATAGCGGTGACGGCCTACCAGAAC
GAAGAAGTTACAAATTTGAAGATTAAATACAATCCTTTCGCGAAGGCGTTCCTCGATGCTAAAGAAAGGCCAGCCGATTC
GCAGACCTATCCGCAATGTGAAATGTCAAATTATGAATTTACAGACACAGGCGCTTGGTTTTTGCCGCAGCCTACCATGG
GATACGAATATAACACAGCTACGGCCATTGCGGCCGCACAAAATCAAGCGTCAGTGACGGTCAATAATCACCTCTCTAAT
TCTTGTACCGTTTCTACAGCTGGCCACAGGACTACTTGCAGATCAACGCCATACACTCTGAGACACAAATACATTCAAGA
TGAACAACGCGCAGATCCGTATGGTTCAGTACAACTGTTGCATTCCACAGCATACGTAGCAGCGCCAGGCTGGTCACCAC
GCAGTCCAGAAAGCCTGCAGAACTTAAATCCAGCTTGTCTACCACCCACGCAGGAGTGGCCCACGTCTCCATCACCGTCG
CCAACCTCGTCCTCGCATGCGGTGTTTAGTAGAGGAGTCGTTGGTACCGCGTCCCCGACCACCGCCACAGGATGCACCCT
GCATCATTCTCTCCACTCGAACGGAACGGACGCTGTCCCACCTACTGTCGACGAGTACGTTCACGAGTATCACGCCTCTC
CGGTTCAATCGACGACACCCGATCGTCACTCGCAGCATCACCATTCGCAAATGTTGCACATGCAACCGATCCAACAACCT
GGAACAGTGTCTCCTGTTAGCGTCGAATATGACACCCCTTCGAAGGAGCATCATATACATGTCAGTTATTCCGAACAAAA
TGTGGACACGTTGAACGACGTGCAGGCGGATGAGAACAGGAGATATCTGACAACGGTAATCGACAGACATCACCGACAAG
ACTCGGACATTCCGAGTAACGATCATCAAGCGACCGGTTGGACCCCGTTGACACCACCGCCTGCACCGCAAACCACGGCG
ATTTGA
>lcl|KQ435689.1_cds_KOX81224.1_122 [locus_tag=WN51_00132] [db_xref=InterPro:IPR000626,InterPro:IPR002867,InterPro:IPR003977,InterPro:IPR019955,UniProtKB/Swiss-Prot:Q9JK66] [protein=E3 ubiquitin-protein ligase parkin] [protein_id=KOX81224.1] [location=complement(join(199944..200053,200128..200212,200280..200402,200477..200632,200705..200906,200979..201339,201463..201664,201772..202026))] [gbkey=CDS]
ATGAGTTTGTTTTTTGGTTTTATACGCAGCGTATTCCTCAAGATGCTGGAGTTGGTTTGGTTCAGCAAACGGAAACTAAC
AAATTCATTGAGCATATACGTGAAGACCAACACCGGCAATACGTTCCCCGTTGATTTGGACCCAAAATGGGACATAAAGA
ACGTGAAGGAGATAGTTGCATCTCAAATGGGGATATTACCCGAGGACATAAAAATAATATTTNNNNNNNNNNNGCACAAT
TCGACAATAATAGAAGAATGTGACTTGGGTCAGCAGAGTATATTGCACGCAGTTCGTACACCGTCGCAAACATTAAATAA
AAGCAAAGATACTGACACCATTGACGAGTCACTAGAAATATCTGAATCGAATGACAGTGGTGGGAAACCGATGAACGAAA
TTCTCACTGATCTACCTTTGGATGAGTCAGAGCCACAAGAGAATTCATCCATGGAAGAGAAACACGAGAATCGTGCGCAT
TTCTTTGTGTATTGTTCGATGCCATGCAAAGCTGTAACAGTTGGAAAATTAAGAGTAAGATGTGCAACCTGTAACAGTGG
GGCAGTTACAGTAGATAGAGATCCTCAGTGTTGGCCAGATGTATTACAACCAAGGAGAATAACGGTTCATTGTGAAAATG
ATTTTTGTCCAGCACCCATGCATATATCCAATGATACTGAATCCCAAGTATTGTACGCGCGTTTTTATTTCAAGTGTGGG
AAACATGTTAGTTTGGGAGAGGAGGATGAAGCTGTTCCTCTGTACCTTATAAAACCAAACTTAAGAAGGGTACCTTGTCT
TGCCTGTACAGATGTTAGGGATACGGTCTTGGTTTTCCCATGCGAAGCTGGTCATGTAACCTGCCTTGATTGCTTTAAAG
ATTATTGTTCAGTTCGTTTAAGAGAACGCCAATTTCAATTTGATGAAACTAAGGGATATTATACGCTTCCATGTCCAGCT
GAATGTCCAAACTCTTTTATTCCAGAAGTACACCATTTTCATTTGCTTACACCTGAACAGTATGAACAATATCAAAGATT
TAGTACAGAAGAATATGTTTTACGTTCTGGTGGAATTTTATGTCCAAGACCAGATTGTGGTATGGGTATTATACCAGAAT
CTTCAGACAACGGTAGTGAAGAATGCAGAAGAATTCAATGTATTGGTGGTTGTGGGTATGTTTTTTGTAGACGATGTTTA
CAAGGTTTCCATTTAGGAGAATGTGAATTGCAATCTTCCGAGTCTTCCGGTACAACGCACAAATTCGGATATTTGGTCGA
TCCACAGAGAGCTAACGATGCAAAATGGGATGAAGCCAGTAACAAAACTATCAAAATTTCAACAAAACCCTGCCCAAAAT
GTAGGACACCAACTGAAAGAGATGGAGGATGCATGCACATGGTTTGTACCAGAGCAGGATGTGGTTATCATTGGTGCTGG
GTATGTCAGACAGAATGGACAAGAAACTGTATGGGCAATCATTGGTTTGGATAA
>lcl|KQ435689.1_cds_KOX81225.1_123 [locus_tag=WN51_00133] [protein=hypothetical protein] [protein_id=KOX81225.1] [location=complement(join(202688..203322,203426..203803,204181..204399,204616..204799))] [gbkey=CDS]
ATGTCGTCTTCTTTCGAGAAGCAGCAAAAGAGGCAGACTATAGCCGGATACAAGAGAAGTTTGAATTTTTGCAGCACGCC
GGTGATAGGCGAGGCGAAGAAGCTAAGCAGCATAAGTTTATCCGGGATCGATTCCAACTCCTCGTCGGCGAGGGAGCAAA
ATCGGAGGAAGATCCTGCTAGAAAATTGGGGATCGCCGGAGAAGGTTCGAAGAACTTCTCAGTTTGTCGAAAATCGTTTG
GAATCGCCACTTTTGAGGCCACGCGCGTACGAGATCGAAAGTCCAGAGAGAATCGATTTTGATTTCAAAGAGGACGAAGA
CAGAACACTTCCTTTGAAGGATTTGCCTTCTTCTTGCATATACTTGGATGACTCTGACTCTGACAACAAGAGTAGACACA
TAAAATTTGGCAATATTAAAATTGAGAAGCTTCCTCTCAAATTCGAGAGTTTAGTTCTAGTCGACTTTAGATTTTATTTA
AGCAAGCAACTGGATTCTCTCGAGATGTATAGCGTGTTACAATGTTTTTTAGAAACAGAAAATGCGGTTAAGAATTATCT
AGGTCTTAGGAACAGGAGAAACGACCAAAATCACGTGAGAATCGAAAAATGCAAGGAATGGTTGGTCGACGTATCGGTTC
CAACAACGTCGAGCGATTATCTTTGGGATGACTTTGTTAGAAACAATCACAAAAATATCGACAAATATCTTGCATCACCC
GGTAACGCGCAGAAATCGCCATTGAAGAAGCGTAGGGGTACGAGCAACGAAAATGAAGAAGGTGAACATTCTGTGATCCA
AAGTAGTCCCGAAGAAAAGTTTAATTTCGAAAAGATTGAGCAAACAAAATTGCGCAAGCAAATGAGCATCGTGCGTGGAC
ATTGGAACAAATCCTTGCAGAAATGGGTCCGATTTTACGACGCGTACGACTTCCCCGCGGCAGAGGACAAATTTAAAACA
CGAATGACTTTGAATCAGTTCCTTCAGAAATGCAGAGATAAGAAAAGTCGTTTGGATGAAGTAGAATCCAGTTCACAAAA
TGTCAATGAAAATGTCGAGGAAAGTGGCAAAAATTTGAACTCGAATACCAGGGGGAAGAGGAAAAGAAAACAAGTTGATT
TTCAATTTGAACCGAAAGAAGAACGATCTAGTAGAACGATGACGGACATATCGGACTCAGAATTGCAAAGGATAAACAGA
GTTCGTCAATTTGCATCGCGACTGAACGCGAAGAAAAAGATGATGCTTGAAACTTCGAAAAATATTGAATCACATCGTGA
AATATCCTCGTTGAAAAGGATAAATGAGAATAACATTGGCGATGATAAAGAAGATGAAACAGTAGTGAAACCAAGAAGCA
AACCTACGATTAAATCGATAGAAATACTGACAAAAAGAAAATGGAAAGTCTTATAG
>lcl|KQ435689.1_cds_KOX81226.1_124 [locus_tag=WN51_00134] [db_xref=InterPro:IPR002048,InterPro:IPR018249,UniProtKB/Swiss-Prot:Q9VJ26] [protein=hypothetical protein] [protein_id=KOX81226.1] [location=join(207041..207210,219201..219348,220991..221125,222454..222588)] [gbkey=CDS]
ATGCCGGCGGACGCTGAGCTCAGTAATCTGCTTAGCAGGAGGCAGAGGATCAACGAGGAGCTCGAGGAAGGGAAGGAGGT
GAAAAAGCAGTACAAATTCGTCAACGTTTACACGGAGTTCCACGAGCTGTCTCGCCGCGAGATCAAACAGTACGAGGAGA
CCTTCAACAGGTTTGATGCAGGCCACGATGGATTCTTGGATTTATCAGAGCTGAAACGCATGATGGAGGTCTTAGGAGCG
CCGCAAACTCACCTCGGTTTGAAAGCAATGATACAAGAAGTGGACGAGGACGGCGACGGACGGATCTCCTTCCGCGAGTT
TCTACTGATCTATCGCAAGGCACGTGCTGGCGAATTGGAACAGGATTCTGGGCTGGGTCAGCTCGCACGTCTTACCGAGG
TCGACGTAGACGAAGTAGGAGTGACAGGGGCTAAACACTTTTTCGAGGCCAAGATCGAGCAGCTGCGGAAGTCGAGCAAA
TTCGAAGATGAGATCCGCATGGAGCAGGAGGAGCGAAAACGGGAAGAAGAGGAGAAGGCGACGAGGCGAGCGCAGTTCAG
GCAAAAGGCGGCGCTATTTGGCAATTGA
>lcl|KQ435689.1_cds_KOX81227.1_125 [locus_tag=WN51_00135] [db_xref=InterPro:IPR001375,UniProtKB/Swiss-Prot:P13676] [protein=Acylamino-acid-releasing enzyme] [partial=5'] [protein_id=KOX81227.1] [location=join(<226525..226712,226798..226961,227529..227674,227764..228028,228118..228266,228333..228501,228579..228833,228909..229046,229129..229349,229432..229511,229576..229608,229725..229946,230036..230138)] [gbkey=CDS]
TTGGCACGAAATCCGTCTCTGAGCAACGTGAGGATCCTCGACGTTAGCGAAAACGGGATAACAATTCTGAGCGGTTGGTC
TCAAAGGAATTTGGAAAGAAGAACGAACCAAAAGTTTTGCCAGACTCACATTCTGGACTCGAAGTTGCAAGTGCAGTCCG
ACAGTTTTCCCATGGATACTACAGTAGAGTCTTTATCTGATTACACCGAAGATAAGCAACGCAGAGCTGTATTGAAACAG
GCCCTAATTGAAAATATTAATAAACAATTTATTGAGATCTGGGATAAACAGAGACTCGTGAAGAATTATGATTTAAGTGC
TTTAGATGTGCATGGCGATGTCTACACGGATTCTGAATTTGCTTCTTTCCAATGGTCTCCGGACAAAACAAAAGTATTAT
ATATTGCCGAGAAAAAGCAACCAAAGTCGGAACCATTCTATAAGCAGAAACCTATAAATAAAGAAGATAAAGATAAAAAG
GAAGAAAATGTAACAGTGGGTGACGAATATATTTACAAGCCTCATTGGGGAGAACAATTGGTAGGTAAACACCATCCAGT
TGTTGCTATCCTTGATACGACAACAGACACAATTTCAGCTCTCACGGATATACCAGATGAACTATCGCCTGCTCAAGTAC
TATGGGCTGCAGATAGTGAAAGTATCATTGGTGTAGCATGGAAACATGAGCCAAGACATTTAGGTCTACTTGCCTGTACT
AATAGACTTTCTTGGATATTTTTACTAACAAAAGGACAATACAAAAAGCTCTCAAAAGATGGATGTGCAGTGCATAGCCC
AAGACTTAGTCCTGATAAAAAATATTTAATCTGGTTAGAAAGAGAAGCAGGTGGTGCGCATCATAATGCTCATAGACTTA
TGCATCTTGAATTCACTTGTACAAATTCTAAGGCTGATGTACTTATAGACATTGTACATTCGAGTATACCTATCCAAAAC
GCTGAAAAGTTTTATGGCTTGTATGGTCGGTTACCACGGCGATGCTGGAGTATGAATTCACAGTATATATTTTTAAGTAC
AGCTCAACAGAATAACACACGTTCTTACATCGTTGACAGAAAAACGAAAACTGTAACTGAGATCCAAAATGATAAAAGTA
GTCTTGCTATTTTGGACGTAAAAAATGATGTTATTGCATTTTCGGAAATGTCTCTTCTGGAACCACCTATGCTTACAATA
GGAAGATTTGACTCTGAAACAATCGCTACTGGTCACATTAAAAGATATAGAGTTTCTGTTCCTGAAACGATCCCTGGTAC
AGAAAATTTAATGTACGAGACTTCCGAATATGATTACGACAACGATGAAGAAATTAAACATTTTAACTTCATCTATTTTG
GGCCAAAAAGTGGAGATGACAAATCTGTATCTCTAATAGTCGTACCACATGGTGGACCTCATGTTAACTATGCAAATTCG
TTTATATTGGATTACTTTTTGTTTGTTTTATCAGGTTTCGCAATAGTACAAGTTAACTATCGTGGCTCCACCGGAATGGG
ATCAAAGAACGTTGAATACCTTCAAGGGAAAGTTGGAAACGTTGATGTAAGGGACTGTGTGACTGCTACAAACGAAGCTT
TACAAAAATATCCATGGTTAAATCCAGACAAAGTAGGAGTTACGGGTGGATCGCATGGAGGATTTTTAGTTACTCACTTA
AGTGCTCAATATCCAGATTTATATAAAGCTGTTGTTGCAAGAAATCCTGTAATCGACATTGCTGCTATGTACTCGATATC
AGACATTCCAGATTGTCGCAATGCTCTGAGTAAGGAAGAAAGAATTAAGTGTGCTGCTGAAATCAATTATCCTTTTAATG
AAAGTGCACCACTCTCGGAATCGGATCGAATTGAAATGTTTGTGAAGATGTTTAAATGTTCTCCGATTATGTACGTTAAT
AATGTGAAAGCTCCAACCCTATTATGTGTCGGTTCGAACGACTTGCGGGTACCTTCGTCGCAAGGAAAATTGTGGTATCA
ACGTCTTAAGGCAAATAACGTTAAAACAAAAATGCTACTTTACGAAGATAATCATCCTTTAGCATCAGGAACTGCTGAAA
TTGATAACGTCATCAACGCTTGTTTATGGTTACACGAACATATTGGAATGTAA
>lcl|KQ435689.1_cds_KOX81228.1_126 [locus_tag=WN51_00136] [protein=hypothetical protein] [protein_id=KOX81228.1] [location=complement(join(230655..231115,231183..231417,231538..231767,231873..231972))] [gbkey=CDS]
ATGGCCCGACGGAATGTCTTACTTCTGTGCTTGCTGTATTTCGCGGACAATTGCGTGAATTACAGTTCGTGCACGTCGCA
TAATAATTATTACGACGAATATGGATTGGAATCGGAGAAACTGTGCAATATACTTGGTAAAGTGTCAACTATAGACATCA
ACAGTAGTGCTGCAATAGTCCGGGCAAAACACATGCTGGACCGATGGAATGTTCGCACGAATGTCCATTGCAAGTTCAAA
GTTACAACTGCTAAAGGTTATGGACTGTTCGGTGTTATTCAAAAGATGTCTTTCAGAAAGAACGGGACACAGTGTCTGGA
TTATGTGCAATTCAAAAGAAAAGATTATCACAAGACAAAAAGGTTCTGTGGTATTCTTGATCGTAATAAAATGAAGTATT
CAGTACCTGAATCAGAAAATAATGCTGAATCAGAGACTTATGCAGAATATGATCCGAGCAATCATAAATCTCATGCGGAA
TTAGAAACTGAGATATTTATCTCAAAAGAGAAGTTGGAAGAGGGGGAGTTCCTTGCCCTTCGTATTGCTTACACGTCTTT
TGGAAACTGCAGTGATGTGGACTCCAAGAGATATAAATCAATTGGTCACAACACCTGTATGCTAAATGAATATTTTTGTG
ACGAGGTTTACAACTGTGTACCAGGTATTTGTTCTGACGAGGGTAATTGTACTCATGAGATTACTAGCTCTGACACTGGC
ACAAGAGTAACAGTGGGTGCAGTGGCTACCATGATTTTATGCTTTACCATATTTGTTATTTGTTTGTGCATATGTAAAAA
GTCGCAAAAATTATGTTGGTCTACCGATTGTGTGCTTATATCTATCGATTCAGACGTGTGTTCAAGACCGGGTCAACTGC
CACATGAAACCGAGGGATCTGTTAACCCACCAGTTCCCTCAGCACCAATGTTAGAAATTGCGGTTCCTTCGTCGGTTGCT
GATAAAGATTTACCACCTAGTTACGATTCCCTATTTCCAGAACAAAACAATCCTGTTAGATTATAA
>lcl|KQ435689.1_cds_KOX81229.1_127 [locus_tag=WN51_00137] [db_xref=UniProtKB/Swiss-Prot:Q6ZU64] [protein=hypothetical protein] [protein_id=KOX81229.1] [location=join(230911..230976,231553..231711,233104..233157,233276..233323,233794..234076,234136..234324,234440..234644,234721..234966,235036..235267,235346..235702,235784..235872,235947..236232,236325..236492,236660..236848,236902..237038,237229..237481,237542..237736,237756..237765,237826..237860)] [gbkey=CDS]
ATGGTAAAGCATAAAATCATGGTAGCCACTGCACCCACTGTTACTCTTGTGCCAGTGTCAGAGCTAACACTGTGTCCCGT
TCTTTCTGAAAGACATCTTTTGAATAACACCGAACAGTCCATAACCTTTAGCAGTTGTAACTTTGAACTTGCAATGGACA
TTCGTGCGAACATTCCATCGGTCCAGCATGTGTTTTGCCCGGACTATTGCAGCACTACTGTTGATAGGGAACAGATATAC
CAAGTTCAAAGGGATCCGATCACGAATCCTTTGGATCACATAGCAGCGCAGAACATACGAAAATTATCACTTGTGGATCT
AGTATCGGAACCAATTATTATAGAATTATATGGCTGCTGTAGCTTGTTAACCTTTAAGAAAGACACCATAGATGCTGTTA
CTTATCCTTTGAAAGAAAAAAATGGTTTTAAAGGATATATGAAAGATGTTATTGATAGATTAGGGGATATCCCACCAATA
TCATTATCAAAGCATTATTTTAATCTTGGTCAAGCTGATGTAGATATAGAAAATATAAATCCAAGAATACCTCATTCGAT
ATGTCTTACAAATCATAATTATTCAAATTTGCTAATTACTTGGGAGAGAGATACTGATAAAATTTTTAATGTAACACCAT
CCGAGTTGTTAGTCCATGCATATCAATCCGCTTTATTTGAACTTACATTTAATCCTGATATAAAATGTAATCTTTATGGA
AGAAAGATTATTTGTTCTGTTTTTTTGGAAAATAAAAAGCTCTCTACTTTTCCATTTGTTACATCTGCAACAATGATAGG
TCATTCTTTTCCTGTTACATCAAATGGATGGATTCCACAGTATGAAATACCTCAAACTGTAATAATGCCTCCATGTGTAC
CACCATATCCAGTTTATACCACTTTCCTTATTAAAAGATTTGGACATTTACCTCTCATGTTTCAATTTGTTTCGCCATCA
ACAAGTTATTTTCTTGTAAAACCAATGATTGGTGTAATTTATCAGGATTATCAAATAATTGTGGTTGAAATGACACCTAA
ACCCCAGAATGAACAGATTTATATAGAAAGATGGACAGTATATTTTAATGGAAATATGAAAGATGAACATTATATAGATT
TTAAAGGATACGCAGAGTATGCAAATATTGTTTTTAGCAATAACAATACATTAAATTTTTCACAAGTTATGTCAGGTTGT
CAACAATTTTTAGAACTTGCAATGAGAAATATTACTCGCCATAAAATAAAATATCAATTTTATCAATTGCCACCTGAATT
TAATATGCAATGTTTAGATGGAGAAATTGATGCAAATGATACTTTAAATCAAGAATGCGCCTTTTTTCCAACTACGCCAG
ATATAGACTATGATTTTAAGATACAATGCATTATAATTGTCGTAAAAAATGGAATAACTGTTGGGTCGAAAAGCTGCGCA
GTTTTACGCGTTCGTGGAAGTAGCAAAATAGGCTCATTAAAGGCAATTCCAAACGAATTACATTTCGGAGAGTTGGAATA
TAATGATACCAAAACGTTGCATTTCGATCTTATTAATTCTAGTTCAGTAAATATTTATTATAAACTAATTTGCGTTCATC
GTAACTGGCCTTTTGAAAATATTGAAGAAGATGTTAAATTACATCCAGTATCAGAAACGATTTTCTCAGGATCATATAAA
AGAATTATGGTTTCCATTAATCCGCGTACAGCAGTGTATTATGAATTTGCAATTCAATATCTGATAAGAATTAATTTTCG
ATCAGATATATTAATAGATAAACAAGATCCAGTACAAATTTGTAATGTGTGCTGCATGTGTATTTTGCCAACAATGAAAG
TACAAAATATATGTGCTTTTGCATATAATCAGCATTGTTCAATACATATAAGCAAACATTTTTTATGGGAGAAACTGCAA
GTAAATAGATTAAATGAAGTACTAGAAAACATATTGCCAGGAGAAACAAGAACTATAAATATCAATCTTTTCCCAATGCT
CATAAATAAAGGAACTATGTTAGTAGAATGGATAATGATCAATCTTTCATCATTCCCTATTAAATTGGCTTCAAAAAGAA
TCAAAACATGTTCTTGTAAACCTGTGGTAAAAACAGTTCGTTATTTGCCTCAACATACAGAAGCGAATACAGAATCAAAA
GATTGTGTACATACAGATCTTTGTGTAATGTACATAAAATCGGAAATATTACAATCAAAGGAAGAAACCGTGATTGGTAT
GAAAATTCATTACGCATTAATCGGAAAAACGACAATATGTTGGGAACTAAATATTGGACATGATCGTCATATTATGTTAA
ATGTAATAATTGATTGTTTAACCGAGTCGGAGTCCCAAAATAATTTCTTAAGCACTACACTTGTAAATTGGATATTCAAT
ATTACAAATAATGATTTGCCATATTCTGTAGATATTAGTAATATCTACAAAATGAATGAAAGTTATCATTGTCAGATTTT
TTCATGTTTAACACAACATGGTACTATAAAAAGGAGAACAGCTGTACCTCTTCTTTTAAAGTTTGAACCAAGAATGTTTG
GTGTATATAAGATAACAGTTCCAATAACTATGGGTGATAAAACAGAAGAATTGACACTAGAAGGGGAGTCAACTTCTGAT
TTCAGATTAGTCAATATTTCAAGAACAATACCGTCTCATTGTGCTTGTAAAATTCCACTATTTCCTGCTCAAGACATATC
GGAGATACTGTACGTCGACGTATTTCCTCGAAAGGGTATATTACATCCAGAAGCAGTGCAAAGTTTTAGAATAAAAATTT
CTACTAAAGGACATCCTTGTCGAATCGATATTTATTTACCATGTGTATTTTTTAACGCTAGTAAAAGGCGGGAATATCAA
AGAAGTATTATCAAACATGCCATTTTAAACGAGGAACTAGAAAAACAATTCACCATTACAGAAAAAGGGACTTATATGAC
GAAATCATGGATAGAAATACTTGACCCACCTGATCAATACTACAAAACATTAAGTTTACGTTGCAGCGTATATCCTGTGG
AAGATGAATGCATGAATATCGACTTATTGAAAGAATTAAAAGCTTCTCCATCAAATATAATTTATTTTGATGATAATAAA
AATTACACTGTTTTAAGCGAGAAAGAGCTTTGTATAACTTGTTATGGAATATTGTCAACAGTGAAAGATTTAAGAAACTA
A
>lcl|KQ435689.1_cds_KOX81230.1_128 [locus_tag=WN51_00138] [db_xref=InterPro:IPR003358,UniProtKB/Swiss-Prot:Q1HPU2] [protein=tRNA (guanine-N(7)-)-methyltransferase] [protein_id=KOX81230.1] [location=complement(join(238513..238644,238722..238823,238901..239014,239086..239270,239339..239481,239575..239660))] [gbkey=CDS]
ATGTCAGAATCATTACCATTACCACAAAAAAAGTATTACAGACAACGTGCACACTCGAATCCCATAGCGGATCATTGTTT
AGAATACCCTATTAAACCAGATTTAATGAATTGGAGTTCATTATATCCATTTTATTTCTCAACTAATAAAGAAGAATCCA
AAGAACAGAATATTTCACAGAAACATGTTGAGTTTGTAGATATTGGTTGTGGCTATGGAGGATTATTAGTTACACTATCA
TCAATGTTTTCTGATAAATTAATTCTTGGAATGGAAATTAGAGTAAAAGTTTCTGATTATGTTATGGATCGTATAGCTGC
ATTAAGATCACAAAATCCTGGACAATATCAAAATATTGCCTGCTTGAGGACTAATGCAATGAAGTATTTACCAAATTACT
TTTACAAAGGCCAGTTGAAAAAGATGTTCTTCTTATATCCAGATCCACATTTTAAGAAGTCCAAACACAAATGGAGAATT
ATAAATAAGACACTTTTGGCAGAATATGCTTATGTACTAGCTGAAGGAGCTACCGTATATACAGTGACAGATGTTAAAGA
CTTACATGAATGGATAGTGAAACATTTTCATGAACATCCATTATTTGATGATGTATCCAAAGAAGAATTGGACAAAGACC
CTATTGTTGAAAAGTTATATGAAAGTACAGAAGAAGGTCAAAAAGTAACAAGAAATAAGGGATACAAATTTTTAGCTGTA
TTTAAACGTATTCCAGACCCATTTGAAGAAAAAATTAATTGA
>lcl|KQ435689.1_cds_KOX81231.1_129 [locus_tag=WN51_00139] [db_xref=InterPro:IPR002110,InterPro:IPR011527,InterPro:IPR011646,InterPro:IPR013761,InterPro:IPR020683,UniProtKB/Swiss-Prot:Q9EQG6] [protein=hypothetical protein] [partial=5'] [protein_id=KOX81231.1] [location=join(<259959..261569,264274..264405,264711..264809,264897..264995,265215..265412,265563..265661,265844..266140,266317..266692,266794..266958,267037..267244,267323..267745,267828..268053,268136..268315,268423..268882,268943..269108,269204..269304,269497..269678,269763..269936,270006..270153,270272..270393,270637..270858)] [gbkey=CDS]
CGACGAAAGAATGCCATGCGGAAGGCCAAAGACGATTGTGTCAAGATCACGACGCATCATTTTCGGATCAGCATCGAAGA
AGAAACGGACGAAGAAAATGAGGAGGTGGAAAGTCCAGCTGCGAAACCCGATCGAAGGATCTCCATCACGATTGAGGCAG
ACTCCGGTATAGTGATCGCGCCGCAAGATGCGGAACTGCAGAGTCTTCCATCTTCCGGCGAGCAAGAAGCTGCCGCAGCT
TCGTCGCAGAGGCTTCAAAGAGATTGGATTGAGCACGAGAAGAAGGTACAAAGCTTCGAATCCAAAACGTCGAGAAGTTC
TGACGACTCACAGTCAGACAGTCGATCGATTAAAGAAGTAGATTCGAAAGGACCGACTAGCCAGAAGAAGAAGAAGAAGA
AGAAGAGCAACGATGAAAATTTGTTCGACGATTCGAAAAAACGCGAAAGTTCAGAAAGCAAAATTTCCAAAGAAAGTCGC
GGGATCTTTGCTACCGGAAGTTCAGTTTTGCCACCATCGACCAATTTGGATCGAAACTTTGGCGTTCTCTGTTCGAAGAT
CGGGTATTCCGTCGACAAAAATTCCTACGAAAGTGCAAATTCCACGAAAAAATTGGAGCACGATGCGAATTCCTTTGCTA
GTTCTCTTCCTTTTGAAGCCTCGAATCGTTTGGGATCGACGCCTGAGTGCCACGTGGAGGAGTCTTTGTCGTCGTACGAA
ATCTCCTGCGATTTGCAGAGTAATCCAGACGTGCAATTGCAAAACTTAGGATCGAACGAGAGAACACAACAGTCGGTGAT
AGCTGCGGAAATCGAGGAAACCAAGATTCTTGATCCGAGTACAGTTGTTCCTCCAGGAGGAGTATATACCTCCTCTCTTC
TGATCAGACGACGTTGCAAGCTCGTGTCCGCGTTCCTTAAACGTTCCTCCAGTTTGGAAGACGTCTCAACGAAAAACGTA
AACGATTCTCCTCGAACGCGGCAGGATTCCGTCAGAACTAATAATAATAATAGGAATAACACGAGCCTTCCTAGAGATTC
GGAGGAGGAAACTCAAGTTAAAGAGCAAAGAAGATCGACGTTACCTATGGTCAACGTGGATTCGAATTCAACCGACGCGT
TAAAGATTTCCAGCTATCAGAATGTTTTGTCAGGGACGAGCGTCAATCCCATCAGAAGATCCAGCATAACAAGCGTGGCA
ATTTGCTCGAGCTTAGCACCGAGTTTGCTCAGTGCCTATCCAGGCATTCCGAACTGTTTGCTGCCCGCGTCGAACGGAGC
GGAGAAAGTAGCCGAGTCGTCGAACAATAGTTTGACGACCATCAACGAGCAAATGTCAGAGAGAAGCGGAGCGATCGGGT
TGAAGCTGAAGTTGCCGTTTCTTCGACTTCATCTGCCTGCTCAGCAACCAGCCTCCGGCTGGAAGGAGGATAAGGAGGAC
GATCCCAGTCGTCATTCACACCATCATCATCGTCATCATCACCATCATCACCACCATCACCACGTGCTCCCGCATTTTCA
TGTACCCACGTTCACGTTCACACCGTCGTCAACCAGCGACGGTGAACCTGGCCGGAAGTTCAACTTCGGAATTCACAGAC
ACTCGCTGATGACCTTGCATCGGACTGACTCGATGGTATCACTCTGCTACCGAACTCTCGCCAGCTATATCACGGATGAT
AATCTCGCTGGTCTCCAAAACTTTCTGGAAAACAAACGAGCACAGATCGATGACCGAGATGAGAATGGTAGCACAGCCCT
CATCCTTGCAGCAACTAAGGGAAAGATACACTTTGTGCGAGAGCTTATCAATCATGGAGCGGATGTTAACGCAGAGGACG
GGGATAATTGGACAGCGTTGCTTTGCGCGGCCAAGGAAGGCTATACGGACGTATGTCTCGAGTTGCTCGAACACGGAGCC
GATCTGGAACACAGAGACATGGGAGGGTGGACTGCACTTATGTGGGCGACGTACAAGGGTAGGTCGCCGACGGTGATGAT
GCTGCTGGCACGAGGAGCTGACGTCAATGCGCACGGAAATTTTCATATATCCTCGTTGTTGTGGGCTGCGGGCAGAGGTT
ACCCTGACATTGTTAAAGATCTTATTGCTCATGGTGCTAAAGTCAATGTCGGCGACAAGTACGGTACTACAGCGTTGGTG
TGGGCGTCGCGTAAAGGCCACGTAGAAATTGTAGATACTCTTTTAAAAGCTGGTGCTAATGTCGACACTGCTGGCATGTA
TTCGTGGACAGCACTTCTAGTAGCCACTCTCGGGAATCACGTAGATGTAGTGATACATCTTTTGGATCATAAACCGAACG
TAAACGCGTTAGATAAAGATGGATGTACTGCCCTAGCGATAGCTTGTCGAGAGGGGCATCACGAAATAGCAAATGCCCTT
TTGAATGCCGGTGCTTATGTAAACATTCAAGACAGGGCTGGTGATACGAATTTAATTCATGCTGTGAAAGGTGGTCACAG
AGGAGTGGTAGAATCTCTTTTAAAAAAATACGCTGACGTCGATATCGCCGGGAAGGATAAAAAAACTGCAACCTACATAG
CAGTAGAAAAAGGCAATATATCAATATTGAAACTGTTATTAAATGCTAATCCGGACTTGGAAATTGCAACAAAAGACGGC
GATACTCCGTTGCTACGCGCAGTTCGGTCGCGAAACGCCGAGGTCGTACAATTATTGCTAGACAAGAAAGCCAAAGTATC
AGCTACCGATAAAAAAGGTGATACTGTGCTGCACATAGCTATGAGAGCAAGATCGAAAGCTATTGTCGAAATATTATTGA
GAAATCCAAAAAATAGTCAACTACTTTACCGTCCAAATAGACAAGGAGAAACTCCTTATAATATTGACATTAATCATCAA
AAGACCATTCTTGGACAAATATTTGGAGCACGTCGTCTTAATACCAATGAAGATAATGAAAATATGCTTGGTTACGACTT
GTACAGTAGTGCACTAGCAGATATTCTGAGTGAACCATCTCTTTCAACTCCTATAACGGTTGGCCTTTACGCGAAATGGG
GTTCAGGAAAGTCATTTTTGTTAAATAAACTGAGAGAGGAAATGAAAAATTTTGCTCGTCAGTGGATGGATCCAGTATTC
CAATTTTCTTTCTTATTATTCATAATAGTAACTCACGTATCTTTGTTAGTGGGTATTACGATAGGTCTTGCCCTTCAATC
ATGGATCGTTGGTCTTGCGTGTGGTATAAGTCTTATTTTTATTACGTATGCTTTCTTGATACTCGTCTGGTATGCCAACA
AAAGATACGGTTGGTACTGGCCGTACAGCTTCACGGTAGCTCTGACCACGAAATTGAATTCGTTGAAACTGCTGTTACAA
GTGATTTTCTGTCATCCTCCTGGTGGTCGAGTTCACGATGGTGTTACTGTTCAGCCAATAAAGTTCTATTTTACTGATCA
GACTCGAGTCGGTACAACCGCTGCCGGTGAAAACGCAGTGGTGCAAATGGTGGGATCACTTTACGACTCCATCGAGAATG
ACTTTGGTTCTCTGCCTACGCGGCTGTACAGAGCGTTCAGACCGAAACCAGATAAATCGACAACAACGTGGAAATGGAGA
CATCTTTGTTGTTTACCGTATATTGTTATATTCGAATTCTGCTTTTGCAGTTTACTTGTTGGTATTTCTGTACTTACGGT
CTACCTCATCGATATTTCTAGTAACGACAAACCAACAATAGAAAGAGTCACGGCACACATTATCATGATAACCGTTGCCT
TAATACTAGCTATTAGTATAATAGCAAACTTATACACATGGAGTCGTACATTGCAAGCACTTGTTTTTTCTCAAAGGCGG
CATCTACAGCGCAGCATTTCTAAGTTAGAGACTTTAAAAAGCGAAGGTTTTATACAAACGCTAAGAAGCGAAGTCAATTT
AATGACAGAGATGGTTAAATGCCTAGATAGTTTTATGGCTCAACAAAGCAGATTAGTTATAATTGTGGATGGTCTGGATA
GTTGTGAACAAGATAAAGTGTTGTTAGTTTTAGATGCTATACAAGCACTGTTCAGTGATAATGGTTATCCGTTTGTTGTT
ATATTAGCGATTGATCCGCACATTATCGCCAAGGCAGTGGAAGTCAATAGTAGAAGATTATTCACAGAGTCTAATATCGG
AGGACATGATTATTTACGTAACATGGTGCATCTTCCATTTTATTTACAAAATAGTGGCTTGCGAAAGGTAAAAGTTGCTC
AACAAACTGCCCAACATAGTAAAAAAACTGCATGGACCGAAGCTGAGGAGAGTGTTAATTACACCGCTACTAGTACGATG
CATCACTCTGTTTCGAACAGAAGACTCAGCACAGAGTCCGGTATAATGAACAGCAATGAAAAATTGAAACCACAAAGTAG
AAAAGGCAGTAGAAAATTAAGACTAAGCGAATCAATCGCGAGTAGTATCGGTAGCAATTTGAATCGACTAGGCGGAGCAC
AGGATCTGAATAAAATGCTTCTCACTGACGATTACTTCAGCGACGTAAATCCTCGTAGCATGAGAAGATTAATGAACGTC
GTTTATGTCACTGGGAGGTTGTTAAAAGCATTCCAAATCGATTTCAACTGGTATCATTTAGCTAGTTGGATCAATATCAC
CGAGCAATGGCCGTTTCGAACGTCTTGGTTAATTCTTCATTACGATATGTACGAGGATAGTTTAGATGATTCCATGTCGT
TGAAAAGTCTTTATGATAAAATACGACCCCAAATTCCGGTACTTAAGGAAGTTCAGCCTCTGTTGGAAATGGATCGAGAT
GAGCGGAAACTGGATATTTTTCTAACGTTTCATCGTTCTACAAGCCGGACAATGAAACTTGTTAAAACGCCAAGTTTACA
AGGGCACGTACCAGTGCCGTCAACACCATCGTGGGTGCAGCCTTGTATACAGCCAACGTTTGACTGGCAGACTTCAGCAT
GGGTACAAATGCCTCCGACGGAACCGACAATGAAACCACTCTCTGCAACTACAATGTTACCGTCCGAAATTTTGGAAATA
AGGCTTTCGTCTTTAACAATAAATGGAATTTGCGATCTTATTGATAGGATCGAAAGTATAAATCCCAATCAAGCACCACA
GTACAAACAAGTTATTAAGGAGAATAACATTAATGGTAGAGTTTTATTACACTGTGATTTACAGGAGTTGAAAAAGGTTC
TTAAAATGGCTTTCGGAGATTGGGAGTTATTTCGTATGGTGATTGCGTCACTTAGAGAATTAGAACTTTCGTCATTTAGC
ACGCACGAAGAAGGCCCACGAAGTGTTCGATTCACCGTAGGATCGGAACAAATTCAACGAAAAGATCATGCTTTGCAAAG
TACTTCGATACGTGTGCCAACGCTTGTTGAAAAAGACAAGGGAACATCGAGAACTGATGGCCCCTCTAGGCGAGATCAAA
CAAAACAATCAATCATGGAAAAGCAAGTAACTTTAGAAGAACAGATGATATGCGGTGCGTTACAAACTTTAAATGAAGAA
GCGTGCGAGGATGTATTAGATGTACCATCTTCTGCAGTGGTACCATCAGACTCACTCGCAGGTGAGCCCTCTTCCCTACC
ACTTTCACTGCCTCTGGTTATAGTTCAAGAACCACCGCAACCAGACCAAAAGCGTGACACCGTACTAGAATACAGTACAA
ATTTTTAA
>lcl|KQ435689.1_cds_KOX81232.1_130 [locus_tag=WN51_00140] [db_xref=InterPro:IPR000299,InterPro:IPR000798,InterPro:IPR014847,InterPro:IPR018979,InterPro:IPR018980,InterPro:IPR019748,InterPro:IPR019749,InterPro:IPR019750,UniProtKB/Swiss-Prot:Q8BGS1] [protein=Band 4.1-like protein 5] [protein_id=KOX81232.1] [location=complement(join(273240..273311,275831..275941,276185..276610,277013..277446,277539..278240,278322..278498,278644..278791,279198..279350))] [gbkey=CDS]
ATGCTAAGATTTCTGTCACGGCGCAGGGCTCGTAGTGTCAGCGGGCAGACTACGTCGTCCCAAATAAAGAATCAACGATT
ACTCAGCAATAAGAATGTCGTTCAGTGTAGAGTCGTTCTCCTCGATGGCACGGATTTGCCGATAGAGTTGTCAAAAAAAG
CATTGGCTAGTGACCTATACGAACAAGTATTTTATAGTTTAGATTTAATAGAGAAAGATTATTTTGGACTGCAATATACA
GATAGCAATAATGTTCAGCATTGGCTGGATCCTACTAAACCGATAAAAAAACAAGTAAAAATTGGACCACCGTATACCTT
AAGGCTCAAGGTAAAATTCTACTCGTCGGAACCCAACACGTTGCGTGAAGAATTAACAAGATACCAGTTCTTCCTGCAAC
TAAAGCAAGATGTTCTAGAAGGAAAACTTCACTGCCCTCATCAAATTGCCGTGCAATTGGCAGCTTTAGCTCTTCAATCT
GAACTTGGTGATTATGACCCTGTTGCGCACAGTGCAGCGACAGTGTCTGAATTTAGATTCGTGCCAGGTCAGACAGAACA
AATGGAGCTTGAAATACTCGAGGAATATGCCAAGTGTTCTGGTCTTAGTCCAGCACAGGCTGAGTCGGCGTACCTCAGCA
AAGCAAAATGGTTGGACATGTATGGCGTAGATATGCACACAGTTCTTGGTAAAGATGCGTGCGAATATTCTTTGGGATTG
ACTCCAACAGGAATTCTGGTCTTCGAAGGCACGCAGAAAATAGGTTTATTCTTTTGGCCCAAGATCGGTCGGTTAGATTT
TAAAAAGAAGAAACTGACATTAGTTGTTGTAGAAGAAGATGACGAAGGAAGAGGGGAGCAGGAACATACGTTTGTGTTCA
GGCTTGTTAATGAAAAAGCTTGCAAACACTTGTGGAAATGTGCCGTAGAGCATCACGCTTTCTTTCGGTTACGCGCCCCT
GTCAAGGGTGCCAGTGGACGTCAGAATTTCTTTCGTATGGGTTCGCGTTTCCGTTATAGCGGCAAAACCGAATTTCAGAC
CACGCAGTTAAATCGTGCACGTAGAACGGTGCAATTTGAAAGACGGCCGAGTCAAAGATACGCCCGTCGTCAAAGTCACG
TTTTAAGAGAACGTCAACGTCAACAAGTGGAGCAACCGCAACCACCTGCTGTGGTTAATAACGAAGAGGAGTCTTTGCAA
CGTCAACCGAGTCAATGTAGTACGAAATCGTCGGACTCCAGCATACACGCTACGTCCTCACCATTGGTTGATTCCTTGTT
AAAATCGTTGGCCAAAGATCAACAACCCCTAGAGCCTAGAAATCAGACGGCAGTCGCTAACACCGAGAAGGAAACAGAAC
CGGTGAAAACGAGTTTAATCATTGAAAATATGACCAATCAAACGTCGTTAGTGCCAAATAATCAAGTTGGCGGTAGTTCC
TCACTACCACCACGTACGCCTATCCCCCCGGAATCGTTGAAGTGCAATATACTGAAAGCGAAGTCTCTTGAACAAGGGAA
AAACTCAAATTTGGTTTCGATCACTTCCATGGATGCATCTTCGATTATTGCTAAAAACAATCAGCCTTCTGACGCGGCAA
CAATCGTATCAGTGGGCGGGGACAAGTTGACATTGTCAGTGAGCGGGGCCATGATGATGAACCCATCTGCAGAGGACAAC
GTGACTGTGACGCACTTTTCTTTGGATAGCTGGGGACAAATCGAGCAAAAAACGACGCAGCTAAACCCTAAAGTTTCAAA
TCAGTCACAGAATCCGTTCAATCCCTTTACCAACGACAATAACAACGAAGTCATTACTGTTTCTGAAAGTACCGAGGAAG
ATATGAAAACGGAAGAGGAAAAGAAAGCGAACACAAACCCGTTCATAGATTCGAATCCGTTCTTGGGCTTGCTTTCCAAT
CCATTTAAAGAGATACAACCAGTTGTCGAAAAAAAAGCTGAAGTGGAAACAGAGAAAAACGGAGCGAGAGTCGTGAAAAC
TGAGGAGATACAAACAACTACTACGACTCTTACTCACAAGGATGATAATTCGGCCGTTTCCGATATCAGCCCTTGGTTAG
TAGCCGATCCATCACAAACAACAACGACAGATCAAACCCCAATTAAACACACAGTGATTACGAGAAAGACTGAAGAAGAT
GAAGAAGTTGATGGCGTCTTGTTAAATGCATTAAAATTGATACTAAGGAATGTTAGACCGTGA
>lcl|KQ435689.1_cds_KOX81233.1_131 [locus_tag=WN51_00141] [protein=hypothetical protein] [protein_id=KOX81233.1] [location=complement(join(279352..279641,280018..280204))] [gbkey=CDS]
ATGTCAAATTTATGGTACTTCTCGGTTCCACATACTGAATGGTGGAACCGAGAAATTTATACGCACTATACATCTTCTCT
AAATAGATTTGGACAAACCTGTGGCTCACCATGCCCAGTCAACAAACATAAATGTCTCTTTGAATCTAATCCTCAATATA
CATCAACTTTAATAACTATTCCCCATAGCTTGGACAAAACCTACGACCCACCATGTCTAGTCAACAAACATAAACGTAAC
AGAAAATCTCTTTTGGAATCTAATCTTCAATATGCACGTTTAATAACTGTTAATTTCCTTGTAGTCTGGACGTGGTTGCG
CGTGTTCACACGTGGTTCACAAGTGGGCGTATTAACCGACGCAATTCGTTACAAGAAAGCGTTACATCTGTGTCGAACGA
GGAATGTAGCGTTTTGGGTCAATATATGTCGTACGGTAGATGCCAATCCAGACTTGTTGTCAACGTATGTCGTATAA
>lcl|KQ435689.1_cds_KOX81234.1_132 [locus_tag=WN51_00142] [db_xref=InterPro:IPR000597,InterPro:IPR009000,UniProtKB/Swiss-Prot:O16797] [protein=60S ribosomal protein L3] [protein_id=KOX81234.1] [location=complement(join(281651..281848,282042..282197,282424..282626,282848..283037,283106..283241,283459..283627,284531..284687))] [gbkey=CDS]
ATGGGATTCTATCCCAAAAAGAGATCTCAACGACATCGTGGTAAAGTCAAGGCCTTCCCCAAAGATGATCCAACCAAACC
TATACATTTAACTGCTTTTGTCGGCTACAAAGCTGGCATGACGCACGTGGTTCGGGAAGCGGATCGTCCAGGATCAAAGG
TAAATAAGAAGGAAATTGTGGAAGCAGTTACCATTTTGGAAACACCGCCCATGATCGTTGTCGGTGTGGTTGGGTATATT
GAAACTCCACATGGTCTGCGCGCTCTCACTACTGTATGGGCGGAACACTTGTCGGAAGATTGTCGCAGAAGATTCTACAA
GAACTGGTACAAGAGCAAGAAAAAAGCATTCACTAAGGCTTCCAAAAAATGGCAAGACGATCTTGGTCGTAAGTCCATTG
AAAGCGATTTCAAAAAAATCATCAAGTACTGCAAAGTTGTACGCATTATCGCTCACACGCAGATGAAACTGTTGAGGCAA
CGTCAAAAGAAAGCCCACATAATGGAAATTCAATTAAATGGTGGAACCATTGAAGAAGAGAAAGTTCAGTGGGCCCGTGA
ACACTTGGAAAAGCCAGTCCCTGTTAGTAGTGTTTTCGCTCCGGATGAAATGATAGACGTGATTGGTGTCACAAAAGGAA
AAGGGTACAAAGGTGTTACGTCACGTTGGCATACGAAGAAACTACCACGTAAAACGCACAAGGGTTTAAGAAAAGTTGCT
TGCATTGGAGCGTGGCATCCAAGTCGTGTGTCTTTTACTGTTGCTCGTGCTGGTCAAAAGGGTTATCATCATCGTACAGA
AATGAACAAGAAGATCTATAGAATTGGACAAGGAATTCACACTAAGGATGGCAAGATTGTGAAGAACAATGCTTCTACGG
AGTACGATCTTACTGAAAAAACTATTACTCCCATGGGAGGTTTCCCTCACTATGGTGAGGTGAATAACGATTTCATTATG
ATCAAAGGTTGCTGTATGGGGCCAAAGAAACGTGTGATCACATTGCGCAAATCCTTATTGGTACACACCAAACGCTCGGC
ATTGGAGAAGATCAATCTTAAATTCATTGATACCAGTTCCAAATTTGGACATGGTCGATTCCAAACTGCCGCTGATAAAG
CTTCGTTCATGGGTCAGCTCAAAAAAGACCGTGTACGTGAGGAACAGGCTCAAGCCACTACCTCTGCACCATCGACTACA
AATGCTTAA
>lcl|KQ435689.1_cds_KOX81235.1_133 [locus_tag=WN51_00143] [db_xref=InterPro:IPR019377,UniProtKB/Swiss-Prot:Q1HPL8] [protein=NADH dehydrogenase [ubiquinone] 1 beta subcomplex subunit 10] [protein_id=KOX81235.1] [location=join(285913..285994,286070..286205,286299..286447,286526..286650)] [gbkey=CDS]
ATGGATCCGGAACAAAATATTATCGCTCGAATCATGAATAAAATAATTTATCTAATCGACACACCAGTCGTGTATTTCCG
AGAAAATATTGTCGTGCCGAATCAGAAGAGCTATCCATGGTATCATCAGAAATTTCGCCGAGTTCCAACGATCGACGAGT
GTCGCGAGCATGATATGGTCTGTCGTGTAGAGGCACAACACCAATTTGAACGTGATAAGCTGGTCGATGACGAGATTCTT
GCTATACTGAGGCAACGGTATGAAGATTGTAGTTGGTACTACGGGGTAGAAGACAGAGATAAATTTTGCGCCGACTTATA
CACAGCTTACCAAGATGCAGCCGGTGCTTGGTTTACAAAATGTATGAATGGAGACATTGGTATACCAAATAGCGTACTTG
ATGCGTACATGAAACAGAAACATCGTATGATTTGGGAACGACGTCATGGTCCAGTTGGTAGTGGCATAAGTAATAAAAAA
TATGATATATAA
>lcl|KQ435689.1_cds_KOX81236.1_134 [locus_tag=WN51_00144] [db_xref=InterPro:IPR025605,UniProtKB/Swiss-Prot:E1BP74] [protein=Meiosis arrest female protein 1] [partial=5'] [protein_id=KOX81236.1] [location=complement(join(289148..289203,289295..289664,289736..289828,289904..290271,290357..290623,290701..290908,290976..291359,291437..291612,291690..291840,291911..292122,292192..292364,292437..292612,292853..293251,293326..293478,293564..293689,293766..293845,293917..294115,294205..>294249))] [gbkey=CDS]
TCTGGTTCCCAACAATTCGGTCATGTATGGGAAGAACAATATAAGGTGGAAAAAACGAAAGTACTTAGTAGGAGAATTCA
TATTCCGCAGGCTCGGGATAATGTAAATAATAATGTAGCTTCTCGAAATTCTGAAGGTTTAAGACGTGTGAGAGGTACAC
ATACTTCACTCGTTCAACCAGAATGGACTAGTACAAGGCAACAACATCCTACATTGAATGTTTCTGCAAACATGAGTGGA
ATTGCGCAATCAAATTTTAAACGTCGAAGTTCATCTCCTATGTACGACTTGCAATCACGAGAACGAAATCAGTGGAATGG
ACAGCAGAATACGTCTGTACGTAGTACTAGAACACCGTCGCCTTATGAAAATACAGTACAAATGATAAGCCAACAAAGTA
ATCATACTTCACCTTATCATCCAAGTGATACGGAAAACGAAGAAGTTGAGAAATTTTTCAATCCAATAAATAATCATAAT
GGAACATCAACGAATAGTGAAACATCTACGCCTATAGAATTGCAAGTAACTAACTTAGACCAAAGTATTAATCCAAAAAA
GATGAGACATATGCTTGTCTCTATTTTTATGGAACATGTGATGGTGTTAAATGTTTCTATTTTTACACAGTCAGATGGTA
ACTTTGCGGCAAGTGTCAAAGTACCTTCTTTATCAGACGCACAATACGCAATTTCTCAGTTACATCGTCGTAAAGTAGGA
TATAAACGTATTTTAATATCGTACGCTCATAGTGGTAGAGCAAGTCCCCAAGTTGTACGAGCACAAATTGTGATGCTGTT
ACAAGAAGTACCTGGTCATAAACTTCCCCTTTTTAAGTTTCGAGAAATGTATGAGAGCCGTTTCATGATTTCTATCAGCG
TTTCCGAATTGTATAAAATGAAAGATGTTTGTATCGTTACGGAGGATCCTGGTGGTAGAATGGTTTCTCTTAATCCGGAT
CACAGAAACACGCCATCGCCTTGTTTTAATAATACAACACAGGAGGATCAAGTAGAATTACCATATTGTACTGTCCATAC
GTTAAAGCCATGGTCTGATAAAGGATGGGCAGAACAAAAAGTAGCATCACTTCCTAATGTGAAAATTTCTTTAAAAGTTC
TCGATCCACGTATACATCAATTACTAACGACGCATAATGGAAGTTTGCCATTGCCTAGTTTGCCAAATTGTTATGAGGCT
GAATTTAAAGAAAAATTACAAGTAATTGAGAACGGAGTACCCTTAGAACATCTAGTATCTTGTCTATCCTGTGTTGAATT
AAAACAAGGTATTGGTAGTGTAAAGTATTTAATATGGACAGGAAATAAAGCTCATGAAAATAATCACGAAGAGAATAAAT
GTGTGAGTTCTCCGCTTGCAAATCAATTAGCACTTTTCAGTCGTGAATTAGTCGATCTTCTGAAAACTGCTCCACACTGC
CAGTTACCATTTAACCGATTTATACCCGCATATCATCATCATTTTGGAAGACAATGTAGGGTTGCTGATTACGGATTCAC
CAAATTAATTGATTTGTTAGAAGCGCTCACTCATACCGTACAAGTAATGGGTGAAGGAAACAATCGTGTGGTTACGTTAT
CTCATCGTGCTCAAGTACGTCGTTTCACGTCTGATCTTCTGAGAGTTTTAAAGTCTAAAGCTAGTAAACAAGTAGCACTT
TCAGAATTTCCAAACGTTTATGCTAGAGTAATATCCAAACCATGGGATATTGTAGATTATGGAGTATGTGAAATCGAGGA
TATCCTCAGTGAAGTATCAGAAAATACTGTGGTCGTTACTACAGTCAATGGAGGAGACAAAATGATAGCTATTCCTAAGC
GAGAACAAACTGCAGAAGAGATAGAACGAACAAAACAATTTGCTACAGAAGTTATTGAGTTATTACGACACGCACCTCAA
TGCAGAATGCAATTTAATAAGTTCGTGCCATCGTATCACCATCATTTTGGTCATCAATGTCGAGTGTCAGATTACGGGTT
TACAAAATTAATTGAACTGTTTGAAGCGATACCGGAGATAGTTAAAATAGAAGATGACAGTTCTGGAGAAAGGCAAATCT
CTTTGACAGAAAAGGAAGGTATCCGTGTCCTTTCCGAGCAAATATCCAAATTAATTACCCGATCAAGAGGTTGTCTTAGC
ATTTCTAATATTGCACAAAATTTTTTACATCTATTTGGTTATGCATTAAAACCGGAATTATTCGGTTGTGCCTCTATGTT
GCAACTTATGCAAAAACTTGGAGATACTGTAAAGATTGTGTATTTGCCAAGTAGACCTGTAGTTATGATGATAGATAAAT
CTCACGTAGAACAACTAACTTTACAATCCCGTCGATTGTTAATGGATAAACCCCAGCATAAAATGTCGCTTCGTGAATTC
CAACATTTATACGCCCAATATTATTTGAAATCGTGTAATATAGATGAACTAAAGCAAAATTTATCTAACGTAGTTCGAGT
AACAACGGTGAACGATGAAGAGTTTATAGAACTTACTCCGTTACATTCTTTCGCTTGTAATTTATATCATGTAATGATGA
ACTATGGTGGAGTATTGAAACTTTCACAGTTCGAGACAGCATATCTGTCCACTATAGGTTCTGTTTGTAAACCTACAGAC
TACGGTTTTCCAACAATTTCTATACTTTTACAAGCATTACCTTGCACGGTAACAATAAACTTGTCACGGCGCAAGAAAAA
CATCATATATTTAAATAAAAAAGTTACTGCTGTAGGTATGGCATTACCGCCAACATATACATCAGCATCGTCCTACCGCG
ATACAGATTCTAGTAATGAGTCATTTGAAAGTGATTCGTCCTCTCACGTTAATGTTTCAAACAATTCGACTACGTTAGAA
CAAATAAATTGGTCAGAACAAGTTATTGAAAATCAGGATTCTTGGAAACGGACAAATAAAGATAATCTGTGGGCGGAAGA
ATCTAATAAATCTTGGAAGATTTCAAATTCGGAAGACAGATTGATCAATTGGTCGTTGCAAGACAACGGGAGTGAAAGTT
TGGTGAAAAGCCTAATACAAACACCGATTATACCTCGTGGTTTTCCATCTGCACCTAAACCAGATTCTCCGCCTGAGGAA
GATGCAAATAAAAATCAGTGGGAATCATCAGTTTGGATAACACCAACGAAATTTACATATCCGCAAGATGAACATACTAC
TAATGTACAGGTTCCTCCATTAACTTTACCTCCTTCTTGGAATCAAATCACATCCAACGATAGTAACTTACTATCACCAA
CGAAAAATTTGTTACCTGCTGCAGCTAATCCTTTAAATCCACGTACTTCACCATTTTTCTCTTCCAAGCGTAGCTTGGTC
ATTGCCCCTCATCCTTCTGAATTACCTCTTCCATCGTTATCACTAACTCCCAAAAAGATTGTCGCTTCAGAGGATACTGA
TGTAACTGTTGAGAGTGTTAAGCAAGAAAAGATCTATAACAATTCCATGGAAGATATAAATCTTAAAAGTAACGGAAATG
ATAGTAGCAACATGGAAGGCAGCGGCAATAAAGAAAAACATAATATTTCTATAAAACAATTATTTCCAAGCAAACGTCGT
TTAGCTGCTCAATTTAATCGACCTATTGAGTCATGA
>lcl|KQ435689.1_cds_KOX81237.1_135 [locus_tag=WN51_00145] [db_xref=InterPro:IPR000326,UniProtKB/Swiss-Prot:B2KI79] [protein=Dolichyldiphosphatase 1] [protein_id=KOX81237.1] [location=join(298331..298442,298831..298931,298999..299177,299250..299477,299540..299669)] [gbkey=CDS]
ATGGCATCATTAGACGACGACTCGTTTTATGAAATTAAATCACGCTTTGCTGACACTGTCCAAAAATCTGAATGGGTCCC
TTTATCCCTTACTTTAGTCGAATATCCCCAAGGTGATTTATTCGGAAAATTTTTAGCCCTGATAAGTTTAGTACCATTTG
TTATTATATGTGGTTTTATAACATTGATCCTATTTAGAAGAGATTTGCACACAATTAGTTTTTTTAGTGGTGTTATATTT
AACGAGTGTATAAATTTTATATTAAAACACACAATCTGCGAAACAAGACCAATGAAACGCAATGTTGTTTATGTTGAATA
TGGTATGCCATCAATGCATGCACAATTCATTTGGTTTTTTGCCATGTATACTACGCTTTTCATATGCATTAGGTTACATC
ATGCTAATAATAGCAGCATCTCAGAAAAATTCTGGAGGATTACTGTCATAGCTGCTTGTATAATTGTTGCTATTTTAATG
ACATACAGTAGAGTTTATTTATTATATCACACTAACTCTCAGGTTCTGTGGGGTACATTCATAGGTCTTATATTAGGGGC
AGTATGGTTTGCAATTACACATGTAGTTCTCACACCAATTTTTCCTATAATTGTGTCATGGCGGATATCAGAATATCTAT
TATTACGTGATACGACATTAATTCCAAATATTCTTTGGTTTGAATATACAAATATTCGAACAGAGGCGCGAGCACGTTCA
AGAAAGTTGGTGTCAATGAAATCACAATGA
>lcl|KQ435689.1_cds_KOX81238.1_136 [locus_tag=WN51_00146] [db_xref=InterPro:IPR000560,UniProtKB/Swiss-Prot:Q9VR59] [protein=Inositol hexakisphosphate and diphosphoinositol-pentakisphosphate kinase] [protein_id=KOX81238.1] [location=join(301865..301897,302161..302268,304652..304852,304924..305064,305134..305224,305298..305452,305525..305817,305904..306098,306176..306262,306335..306527)] [gbkey=CDS]
ATGTCTTACACTGAATTGGAACATGGTTATCAGGGTCTACGGAGTGCCAGTCGACCAATTTTCTATGTAGGAGACTTAAG
TTCCGTACAATCAACCCTTGTGGGTCCTGTTGCTTCTTCTATATATCGTTCATCAAAAAGGGCCGAACTGTCGGACGGGT
GTAGCAATGATGATGGATGCATGGGTGGAAGTGATTTGGAAGGAGAAGGGAAGCAAGTTTTGGTTGGAATCTGTGCGATG
GCAAAAAAGTCGCAGAGTAAACCAATGAAAGAGATTTTAACAAGATTAGAAGAATTTGAATACATTAAGATTGTAGTATT
TCCTGAAGAAGTTATTTTGAAGGAGTCTGTAGAAGATTGGCCAGTTGTTGATTGTTTAATAAGTTTCCATAGTAAAGGTT
TCCCCCTTGATAAAGCTATAAATTATGCTAATCTTAAAAATCCTTTCATCATCAATAACCTACCAATGCAATATGATATT
CAGGATCGTAGAAGAGTATATGCTATCTTAGAGAGTGAAGGTATTGAAATCCCAAGATATGCTGTCCTGGATAGAGATTC
ATCTGACCCAAAACATCACGAATTGGTGGAATCAGAAGATCATGTGGAAGTCAATGGTGTTACATTTAATAAACCATTCG
TGGAGAAACCTGTATCTGCAGAGGATCATAATATTTATATTTATTATCCTACATCTGCTGGCGGAGGCAGCCAAAGATTA
TTTAGGAAGATTGGAAGTCGTAGTAGCGTATATTCACCAGAATCTCGAGTTCGTAAGACTGGTTCTTACATCTACGAAGA
TTTTATGCCAACAGATGGTACAGATGTTAAGGTTTATACTGTAGGTCCAGATTATGCTCACGCAGAAGCAAGAAAAAGTC
CTGCATTGGATGGTAAAGTCGAAAGAGACTCGGAGGGAAAAGAAATTCGGTATCCGGTTATACTAAGTAACGCTGAGAAG
TTAATTAGTAGAAAAGTTTGCTTAGCCTTCAAACAAACAGTTTGCGGTTTTGATTTACTTAGGGCAAATGGTCAGTCATT
TGTGTGCGATGTAAATGGTTTTAGCTTTGTAAAGAATTCTAACAAATATTATGATGACTGTGCGAAGATTTTGGGAAATA
TGATTTTAAGAGAATTGGCACCTACTTTGCATATACCATGGAGCGTTCCTTTTCAATTAGACGATCCACCTATTGTGCCT
ACTACATTTGGGAAGATGATGGAATTACGATGCGTAGTTGCTGTTATAAGACACGGAGATCGAACACCAAAACAGAAAAT
GAAAGTGGAAGTTCGTCATCCGAAATTCTTCGAGATATTTGCAAAATACGACGGCTATAAACACGGCCATATTAAATTGA
AGAGGCCTAAGCAATTACAAGAAATATTGGATACCGCACGTAGTTTATTAGCTGAAATACAACATCGCGCTGCTGGGCCT
GAATTGGAAGAGAAACAGGGAAAATTAGAACAATTGAAAAGCGTCTTAGAAATGTGA
>lcl|KQ435689.1_cds_KOX81239.1_137 [locus_tag=WN51_00147] [db_xref=InterPro:IPR000560,UniProtKB/Swiss-Prot:Q9VR59] [protein=Inositol hexakisphosphate and diphosphoinositol-pentakisphosphate kinase] [protein_id=KOX81239.1] [location=join(306632..306680,306752..306889,307314..307343,308084..308318,308383..308591,308650..308876,308946..309082,309245..309359,309435..309674,309754..309870,309938..310092,310174..310322,310617..310694,312731..312925,312954..313061,313995..314216,314344..314587,314813..314904,315000..315115)] [gbkey=CDS]
ATGAAGTATCAACCAAGGGGACGACCCAGAGGAAGTTCATCAGATGATGATCGACTTGGAGAGCCTTCCCTTGTTTTGAT
ATTGAAATGGGGTGGAGAATTAACACCAGCCGGCCGTATTCAGGCAGAGGAATTGGGAAGAATATTTCGCTGCATGTATC
CCGGTGGTCAAGGTAGACACCTTAGTGAGGAAGACTCAGAGATGTTACCAAACCACGGTGACTATGCTGGTGCACAAGGT
TTAGGGCTACTTAGACTTCATTCGACATTTCGACATGACTTAAAGATTTATGCAAGTGACGAAGGAAGGGTTCAAATGAC
CGCTGCAGCTTTTGCAAAAGGTTTACTCGCATTGGAAGGTGAATTAACGCCTATATTGGTCCAGATGGTGAAGAGTGCTA
ATACTAATGGTCTATTGGACAACGATTGTGATAGCAGTAAATACCAAAACATGGTAAAAACACGACTACATGAATTATTA
CAACAAGACCGAGAGTTTACACGTGAAGACAGAGAACAGATAAATCCTGGAAACGCACTGAGCATCAACGCAGCAATGGA
TTTCGTTAAAAATCCTGTTCGTTGTTGTCAACATGTTCATACTTTGATTCAGAAATTAATGGACATTGTCCGTATTAAAA
AGGATGATCCCAAAACCAAAGACGCAATTCTTTATCACGGTGAAACATGGGAATTAATGGGTCGACGATGGGGAAAAATA
GAGAAAGACTTCTGTACTAAAAACAAAAGATTCGACATATCAAAAATTCCGGATATTTATGATTGTATAAAGTATGATTT
GCAACATAATAACCACACGTTGCAATTCGAACACGCGGAAGAATTGTACATTTATTCGAAGTACCTGGCAGATATAGTGA
TACCGCAGGAGTACGGATTAACGGTGCAGGAGAAGCTCACCATAGGCCAAGGTATTTGTACTCCTCTTTTGAAAAAGATA
AGAGCAGATTTGCAAAGAAATATTGAAGAATCTGGAGAAGAAACAGTTAATAGACTCAATCCGAGATATTCCCATGGAGT
GTCTAGTCCTGGTCGACATGTACGCACAAGACTTTATTTTACAAGTGAAAGTCATGTGCATTCTTTGCTAACTGTTTTAC
GTTATGGTGGTTTACTTGATGTAGTAAAAGATGAGCAATGGCGTCGGGCTATGGAATACGTTAGCATGGTTTCTGAATTA
AATTACATGTCTCAAATTGTAGTTATGTTATACGAAGATCCAACAAAAGATCCTAGCAGCGAAGAACGTTTTCACGTTGA
ATTACATTTTAGTCCTGGTGTAAACTGTTGCGTGCAAAAGAATTTGCCCCCAGGGCCAGGTTTTAGACCTCATTCACGCA
ACGAGAGTAGCCACAACGTAGGTGAAAGTGGTGGTTCTGCTCAAGATACCATTTCACAATGCAGTACTCGAATAGAGGAA
GAGGATGTAGAGTTGGGAATTCTGGAAGATGATTTTATGAATCCTCCATTGCAATCTGAAACACCTCCGCCAACGATAGA
GTCAGATACTGTAGATGCAATAGATAGTCCAACAACCAGTAGAGCAGTTGATATGATGGATTTACATCCTAATATGATGG
ACGAACCGTTTGATAGTGGCTTTTTGCAAAGTTCCGCACCCATTCCAATAAGTGCTAGAACTGTGGCTGGTCACGAAGCG
GCGAGATTAGGTAGTCAGTTAGCTGCGAGTCAACGCCAACGACGTGACGCGGAGAGAGGTACAATTGTTGAACCACGTGC
ACGCAGCTATGATTATCAGAGACAGGACAAGTCTGAGAAAGCTGCGGACAAGCTGCAGTATCAGAGCTTGGACGCGGTGA
ACAAAGAAGGTATGTCAGTCGCTGTAATAACTTCAGCAGAGCAACGCCACTTAGAGAGATCTGGCCAGGTTTCGCTGAAC
GTGCCTACGGGAAAGTTGGGTCTCGCCGGAATTCCCGGTTCCTTCGCTAGAAACATCCGTCTCGTGTTCGACACCTTTGG
TGACCTTGCACACGTCTCCTCTGATCTCGCCGAACAGCCGGACGACGTTCAATGCGACGAGTGTCGTGGCCCCCATCACG
AGCCCGACGTGCCTGACGATGATTTCGATCCGCTGATTTCTCAGAGTAAGAAATACGGATGTTCTCGTTCGGAGATGATA
CTCCCTGGAATCGAGCGGAGCGACACACGACCTTCGATCATTCAACCTGACCCTACCTGCACAGCAAGGCGCCACCGTCA
CAGTATCTCCGGACAGATGAGTTATTTCAAGCTATTGGGCTACAATATCAACAAGAAGCTGACCGGATCAGCGAACAGTT
TGTTCAGCACGGCTGTTATCAGTGGATCTTCCAGCGCGCCAAATCTCAAGGACATGGTACCTCCGCACGCCTCTGCTGTT
GCTGCGATAGAAGGTTTTGGTGGTGTGCCGCCAATAAGGCCATTGGAAACTCTTCATAACGCGTTGTCGTTACGTCAGTT
GGATTCCTTCTTGGAAATGATGACCAGCGCCCCTCTGTTTCGAACGCCCGCCTCCTCGCCACCCAAGTACCCTTCCCCCG
CTGGATCAACCCACGAATCGGTTAACCAAAATCTCAGTATCGGAGGAATCAGTCGCGAGTACCACTCTTCCGACTTGGAA
GCTGTCAGGTACATCACACCAACCCCCATACAGTATAAACCTCCGAATGACGGAGAGCCTTGTGATATAAGGAATCAGCT
GTCACCAACCAGTCCTAATAGTACTGGATGGAGCAGTGAACCGCAGTCATTTCTTTCTTCTGAACCCTCGTCCCCTGCTC
CAACTTCAACAGGAGAATGCAGCATGTCTATAAGCCTAATCAGCAATGATGGGTAA
>lcl|KQ435689.1_cds_KOX81240.1_138 [locus_tag=WN51_00148] [protein=hypothetical protein] [protein_id=KOX81240.1] [location=join(315129..315163,315190..315365,315461..315548,315632..315816,316243..316262)] [gbkey=CDS]
ATGACTGGTCCAAAAAAGAGTACCGTGTTTGAAAGAGCGCAATCCTTTAATGTGGGTCCCAAGTTTCCTACAACACCCTG
TTTGGATGTGGACTTCAACGAGTTCTGCATAAATATAGATCAAGAGCACAGAGAGAGTCGCGGCAGCGTATCCTATACAG
ATTACTATAGCAACGAAGATGGTCAAATACGAAATTGTGGTTTCGGAGCTGAGCAGAGGAAGCAGGATGTGAAACAAATA
TTTGAGCAAAAGGAAAACCTAAGCACAAAATCTAGCAGCAGTTACAAAAAAATTGGAAGATTCCTCGTCGAAAGCATGGA
AATATCAGACGAAGATGTGAGGATTAAAGAAACAGATAACGTGGACAAGACAAGATCATCTTCCCTCCAGAAAACTGAAT
CTTTCAATGCAGAAAGAATGCAGAAAAACAAAGATGGTACTGAAATTGCGCAGGAACAGAAGAAGCTTCATTCCTCCAGC
ATTTATATTCACAAGATGTATTAA
>lcl|KQ435689.1_cds_KOX81241.1_139 [locus_tag=WN51_00149] [protein=hypothetical protein] [protein_id=KOX81241.1] [location=join(319210..319300,319859..319995)] [gbkey=CDS]
ATGATAGAGATAGATTTTGCTCGAATTTTCCCCTATTCTTGCGAAAACCCTGTGATAAATCCGTATTATGTGCAACGTTC
TATTGAAGAAGAAAAGCTTCGAAATTTAGCCATGAAGCAAAAAATGAAGCATTTCAGCGCCGACGCTGAGCATCGATCCA
AAGCGTCAGCTTGCAGTTATGGATATAGTGCATATTACCAGACTCGAATTAAAGATCCACACAATTAA
>lcl|KQ435689.1_cds_KOX81242.1_140 [locus_tag=WN51_00150] [db_xref=InterPro:IPR011598,UniProtKB/Swiss-Prot:Q9VGJ5] [protein=Protein Fer3] [partial=5'] [protein_id=KOX81242.1] [location=join(<321855..321932,322279..322433,322625..322784,323021..323173)] [gbkey=CDS]
GTTCGTTCACCGCTGGACAGAACCCGGGATATGAGTTACACCGAACCGCTGTGGGAGATCAATGGAAATCAAGCACCAGT
GATTACAGCGGATATGTCGCAATACGTCAGCGGCGAACTCGGAAGCTACCCGATGTGGGACAGTTCCGTATTATACCAAG
CACCACCTCCCTCGCACTCTCATATGAACGAACACGGACTATACAGACAACCCTGTGCGTTATTGCATCAAAGTCGTTAT
ACACCCAATGGTAGATCTCCGAATCTTCCATCGTCCACCACGAAGAAACCAAGGCGTCGTGTGGCGACTGTTTCACAAAG
GAGAGCAGCGAATATCCGCGAGAGGCGTAGAATGTTCAATTTGAACGAAGCTTTTGATAAGTTACGCAGAAAAGTACCAA
CTTTTGCTTACGAGAAACGACTTTCAAGGATCGAAACGTTACGTTTGGCCATCACTTACATTGCGTTCATGGGAGAATTG
CTTGGAATCGAACCGAGTAGTCCAAAGCCGGAATACATTCCGAGGGAATACTATTTGCCAAATTAA
>lcl|KQ435689.1_cds_KOX81243.1_141 [locus_tag=WN51_00151] [db_xref=InterPro:IPR000626,InterPro:IPR001841,InterPro:IPR001965,InterPro:IPR003105,InterPro:IPR011011,InterPro:IPR019787,InterPro:IPR019955,InterPro:IPR019956,InterPro:IPR021991,UniProtKB/Swiss-Prot:Q96T88] [protein=E3 ubiquitin-protein ligase UHRF1] [protein_id=KOX81243.1] [location=complement(join(324636..324847,326694..326902,326972..327382,327456..327657,327716..327872,327968..328138,328208..328553,328710..329245,329585..329668))] [gbkey=CDS]
ATGTACGTTAAAGTAAGAACAATGGATGGCAAACGGGAGACGTTATTAACCGTTTCAAGAACAATAGAAGTGGAAGATTT
CAAGCGTATGATTGAAGAGGAGATGGATGTAAAAGTGGATCTACAACGATTATTCTATCGTGGAAAACAATTAGAAAATG
ATTATACATTACATGATTATAATATCAATATAAATGATGTGATTCAATTAATGATAAAGATACAAATTAGCGGATTAGAA
AGTAGTAACACTCCTACCTCTAGCAGTGTTACTACTATTCCTAGTTTTAATTCTGAAAAAGAAATTGTTGATGATAATGG
AGAGAAATTACTTGAAGCACTTACTGAAAGCTTGTATTATAAAACTGGTGATATAGTAGATTGCCTTAATCAAGTTTATG
GAGCTTGGTTTGAGGCAATAATAGTAAAAATCTTTAAAAAAGATGATAAAATTATTTATAACATACAGTGGGAATATGAT
GATAAAGCTCCGCCTTTCAATGTATCTGAGTCATTAATAAGACCACGCGCAAGACATTTGTTACAACTTGACAGTTTAGA
AGTAGGTCAAAAAGTGATGATTAATCATAATGTTGATAATCCCGAAGAAATTGGTTTTTGGGATCAAACGATCGACACTT
TGAAAGTGATACCTGGGGGTGATATTTTTGCCATAGAAAAACCAAAATTTCTTAAAGACAGAACCGAAGATGAACAGAAC
ATGGTCAGTAAACGAAGATGTGTACAAGCTAATTGTGATGCATGTTTCGACAATCCTAACAAGAAATGCAGAGAATGTGG
TTGTAGAATTTGTGCTGGAAAAGAAGATGAACATAATCTTCTCTTATGTGATGAGTGTGACTTTGCATATCATATAGGCT
GTTTGAATCCTCCGTTAACATCCGTACCTGAAGAAGATTACTGGTATTGCTCGGAATGTAAAAATGATGAAAATGAAATT
GTGAAGGCAGGTGATAAACTTAAACAAACGAAAAAGAAAACAAAAAATAGTAAAAAAAGAAATTGGGATACAGGAATGTC
ATGTGTAGGAATAAAAAAATGTACTATAGTTTCAAAATATCATGTCGGACCTATTCCAGGAATAGAAGTTGGAACGAGCT
GGTTATATAGAGTACAGGTATCTGAAGCTGGAATACATAGGCCGCACATAGCTGGAATTCATGGAACATCAACACAGTGT
GCATATTCTATTGTATTGTCTGGAGGGTACGAAGGTGATATTGACAACGGCGATGAGTTTATTTATAGTGGCTCTGGAGG
CAGAAATTTATCAGGAAACAAAAGAACAACAGCACAACAAACTTATGATCAGAAATTGACTTATATGAACAAAGCATTGG
CTATAAATTGCAATGCGAAATTCAATCCGAGAGTCGGCGCCACAGCGGAATATTGGAGAGATGGTATACCTGTAAGAGTT
GTGAGAAACTTCAGACTCGCTAAATTCAGCAAATATGCACCAGAACAAGGCAACAGGTATGACGGTATATATAAGGTAGT
AAAGTATTATCCAGAAATAGGTAAAAGCGGATTTCGCATATGGAAATTTTTATTAAGAAGAGATGATCCAGTACCTGCAC
CATGGACTAAAGCGGGTAAAGCACGAATAGAGGCACTCGGTTTAAAATTAATATATCCAGACGGATATTTAGAAGCAAAC
GCAAAAAATGAAGTAAATAAAATAAATAAAAAACGAAATTTACATATGGAAGAATCTGCTACTACGGATGAAGAGAAAAA
GAAAAAACGAAAATTTGAGGGTTATAAATTAGAAAGTGAAGTAGTAAAATATATCGAACAAGATCGGACAAATGTAAAAT
TATGGGATGAATGTCGTAAAGCCTTACAAGATGGTAAACCTGCATTTTTGCAATATGTTTCAGAAAGATTTACATGTCCT
TGTTGTTTGGAACTCGTTTACAAACCTATCACGACTCCATGCGCACATAATGTTTGTGTTAATTGTTTGAAACATAGTTT
TATAATGGGTGGGCGATGTTGCCCGTCATGTCGTTATTTATTTAATGAAAATTATAAAGTGACAATTAATACATTTTTAT
CATCTGCTTTATCATTACTTTATCCAGGTTACAAAGCAGCGGTAATACCTCTGGATAAACAAAAGAACGTAACAATTCCC
AAGATCGGTTTACAGAACATAAGTGACATTTGCTCTATTCAGTGTTTTGAAACCGGTTTGGAACCTTTCCTTATTGACTT
GAAGTTGCTTCAGAAGCAGCAACTTCATGTATATATACTTTCAAATCGAAGCACTTTAAAATATCGATTAGTCGAAGGCA
ATATCTAA
>lcl|KQ435689.1_cds_KOX81244.1_142 [locus_tag=WN51_00152] [db_xref=InterPro:IPR004323,InterPro:IPR011322,UniProtKB/Swiss-Prot:Q66KY3] [protein=Protein CutA like protein] [protein_id=KOX81244.1] [location=join(324775..324938,325073..325132,325208..325253,325327..325376,325449..325491,325587..325661)] [gbkey=CDS]
ATGTCACTTATGTTCTGTAAACCGATCTTGGGAATTGTTACGTTCTTTTGTTTATCCAGAGGTATTACCGCTGCTACTTA
CAGAAACATGAGTAGTCTCGCGGGAGTTCATTCCGTTGCATACGTAACGGTTCCAACGCAGGAAGTTGCTAAAAAATTGG
CTCATGGCTTGGTAAAAAATAAATTAGCCGCTTGCGTTAATATTATACCGGGACTTACGTCAGTGTACGAGTGGAAAAAT
AAAATCAACGAAGATAGCGAATTTCTGTTGATGATAAAAACTAGAACTGATACCGTGGACGCATTAACGAAATACGTAAT
GGAAAATCATCCGTACGAAGTCTGTGAGGTGATCTCATTGCCTATCCAAAATGGAAATGACAAATATCTCCAATGGATAA
GTGAAATAGTTCCATCTATTGATCAAAGAAATCAATAA
>lcl|KQ435689.1_cds_KOX81245.1_143 [locus_tag=WN51_00153] [db_xref=InterPro:IPR000980,InterPro:IPR001452,InterPro:IPR011511,UniProtKB/Swiss-Prot:Q9XYM0] [protein=Adapter molecule Crk] [protein_id=KOX81245.1] [location=complement(join(332478..332944,333093..333448,333756..333790))] [gbkey=CDS]
ATGGCTGCTACTTTCGATCAATATGACAAGTCCAGTTGGTATTTTGGTGCAATGTCACGACAAGATGCCTCGGATTTACT
CATGGGTGAAAAAGAAGGCGGTGTGTTCTTAGTACGTGACAGTACGTCGATACACGGGGATTTTGTTCTATGCGTGCGAG
AAGACAGCAAGGTTAGCCATTATATTATAAATAAAATTCAGCAGGGCGATCAAATACGTTATCGGATTGGAGATCAAACG
TTTCCTGATATTCCCAACCTTTTGGCTTTTTACAAATTACATTATTTGGACACAACGCCACTGATCAGGCCTGCACCTAA
AAAGACACAGAGGGTAATAGCAAAGTATGATTTTGAAGGCAATGATCCTGATGATTTACCTTTCAGGAAAGGAGAAATTC
TCACAATTATATCAAAAGATGAAGAACAATGGTGGACTGCTAGAAACAGCCTTGGTCAAACTGGTTCAGTTCCAGTTCCG
TATGTTCAGAAGTACGAAGAAGATAGTCACTCCGTGATTGAAAATAACTCAAGATTGGAGAGCGGAGGAAGTTCAACTAC
AAATTCTAATTCGGTTTCTGCTTCCCAAATGTCTTATCCAGAAAGTGGACAGGGAACTACTCGCAGATCAAACATCCAGC
GAACATTGCCGGCGTTTGCGAAAGTGAAACAAGCAAGAGTACCAAATGCGTATGATAAAACTGCTTTGAAACTGGAAGTT
GGAGATGTGATAAAAGTAACAAAGACTAATATAAATGGTCAGTGGGAAGGTGAATTGCACGGCAAGGTTGGCCACTTTCC
ATTTACGCATGTTGAGTTTGTAGATAACGAGACCGGAGAAGACAATCAGGAGATTTAA
>lcl|KQ435689.1_cds_KOX81246.1_144 [locus_tag=WN51_00154] [db_xref=InterPro:IPR000719,InterPro:IPR002290,InterPro:IPR011009,InterPro:IPR020635,UniProtKB/Swiss-Prot:Q28948] [protein=5'-AMP-activated protein kinase catalytic subunit alpha-2] [protein_id=KOX81246.1] [location=complement(join(335230..335321,335381..335540,335614..335777,335885..336219,336325..336430,336498..336704,336811..337049,337141..337282,337398..337500))] [gbkey=CDS]
ATGTCTGAGAAAACTTCATCAAATCAGCCACAGCCAATTGTTAAAATTGGCCATTATACACTAGGACAGACATTAGGCGT
CGGTACATTTGGTAAAGTAAAAATTGGAGAACATGTTTTAACAAAACATAAAGTTGCTGTGAAAATTTTGAATCGCCAAA
AGATTAAAAGTTTGGACGTTGTTGGGAAGATTAGAAGGGAGATACAAAATCTGAAACTTTTCAGACATCCTCACATTATT
AAATTATATCAAGTTATAAGTTCGCCCACTGATATATTTATGATAATGGAATATGTATCTGGTGGAGAATTGTTTGACTA
TATTGTGAAGCATGGCAAACTAAAAGAATACGAGGCGCGGAGATTCTTCCAACAGATTATTTCTGGCGTCGATTATTGTC
ACAGGCATATGATAGTTCATCGCGACTTAAAACCAGAAAATCTATTGCTAGATCACAATCTACATGTAAAAATAGCAGAT
TTTGGCTTATCGAACATGATGATGGATGGAGAATTCTTACGTACTTCTTGCGGTTCCCCTAATTATGCAGCGCCAGAAGT
AATTTCTGGTAAATTATATGCTGGCCCTGAAGTTGATATCTGGTCTTGCGGGATAATACTGTATGCCTTACTTTGTGGTA
CTTTACCATTTGATGATGAACATGTACCAACACTTTTTCGTAAAATTAAGTCTGGAGTTTTCCCCATTCCAGAATACTTG
AATAAAACTGTTGTAAGTCTTTTATGTCACATGTTGCAAGTGGATCCTATGAAAAGGACAACGATTGAAGATATTAAGAA
ACACGAATGGTTCCAAAAGGATTTACCTTCGTATTTGTTCCCGTCACCTGTTGAACAAGACGCCTCTGTAATTGATATAG
ATGCAGTAAACGAAGTTTGCGAAAAATTCAATGTAAAAGAAGCAGAAGTTCATTCAGCACTGTTGGGTGGAGATCCTCAC
GATCAACTGGCAATTGCTTATCACTTGATAATAGACAATAAGAGAATAGCAGACGAGGCTGCTAAGGCAGAATTAAAAGA
TTTCTATGTGGCCTCTAGTCCACCTCCTGTTGCTTTTAGTCCTAACGATACCAGCAGCAGCCCTTTAAGACCACATCCAG
AAAGAATAGCACCATTACGAGAAAGACAAAGTTCTCAAGGAAGCACGTCATCCTCGATACAAGGAGCTCGTGGTACACCA
GTAAAACGGGCTAAGTGGCATCTTGGTATTCGTTCGCAATCCAAACCGAACGACATTATGAACGAAGTCTATCGAGCTAT
GAAAGCTCTCAATTTCGAATGGAAAATCATAAACGCTTACAGCGTTAGAGTGCGTCAAAAGAACAAGCTGACAGACAGAT
ACAGTAAGATGTCGCTACAACTTTACCAAGTCGATTACAAAAGTTATTTGTTAGATTTCAAATCTTTATCAAACGAGGAA
GAAGACATCGGGCGAGATCCCACACTCCCGCCACCTCAGGCAACAGGTCATCACACTATGGAATTTTTTGAAATGTGCGC
TGCATTGATTACGCAGTTGGCTCGATAG
>lcl|KQ435689.1_cds_KOX81247.1_145 [locus_tag=WN51_00155] [db_xref=InterPro:IPR018108,InterPro:IPR023395,UniProtKB/Swiss-Prot:Q9VQG4] [protein=Congested-like trachea protein] [protein_id=KOX81247.1] [location=join(338420..338518,339445..339559,339678..339992,342827..343000,343111..343298)] [gbkey=CDS]
ATGTCTGAGAAGGAAATAAGCCTTGTCAAATACTTCCTGAGCGGAGGATTTGGAGGAATATGCACCATCGTGGTGGGTCA
CCCCCTAGACACAATAAAAGTCCGTCTTCAAACCATGCCTGTACCAGGTCCAAATGGAACAGTGTTATATAATGGAACAA
TTGATTGTGCTAAGAAAACAATCGTAAAGGAAGGAGTGCGTGGATTATATAAGGGTATGGGTGCACCTTTATGCGGTGTA
GCTCCAATATTTGCCATAAGCTTTTATGGATTTGGACTTGGCAAACAGTTAGTAAGAACGTCTGACAATGAGGAATTATC
TCCTTTGCAACTATTTTATGCTGGTGCATTTAGCGGCATCTTTACTACTATTATAATGACACCTGGTGAAAGAATAAAAT
GTCTTTTGCAAATACAACAGGGCGATTCAAAGCCCAAATATAATGGCCCTATTGACTGTGCGAAGCAACTTTATAAGAAC
GGAGGAATTAGAAATATTTATAAAGGTACCTGTGCTACTCTTCTGAGAGATGTTCCTGCTAGTGGGATGTATTTTATGAC
ATACGAATGTCTGAAAAAGTGGATGACTCCCGAAAGTAACAAAGTAGGAATATTACAAACAATTATTGCTGGTGGTTTCG
CTGGTATAGCAAACTGGATTGTTGGAATGCCACCTGATGTATTGAAAAGTCGTTTACAAAGCGCTCCAGATGGCACATTC
AAAAACGGGATCCGTGACGTCTTTGTAATTCTGATGAAAGAAGAGGGACCAAGGGCATTGTATAAAGGATGTGTACCGGT
GATGCTTCGCGCGTTTCCAGCAAACGCAGCATGCTTTCTTGGATTTGAAGTTGCTATAACGTTCTTGAATTGGGTATTGC
CTAATATGTAA
>lcl|KQ435689.1_cds_KOX81248.1_146 [locus_tag=WN51_00156] [db_xref=InterPro:IPR000483,InterPro:IPR001611,InterPro:IPR003591,UniProtKB/Swiss-Prot:Q80X72] [protein=Leucine-rich repeat-containing protein 15] [protein_id=KOX81248.1] [location=complement(join(340180..340350,340427..340976,341064..341887,341963..342100,342159..342290,342469..342504))] [gbkey=CDS]
ATGACGATTATTCTAATACTTGTTTTCATTTTGCTGAACGAGTGCTTTGGGCAAATAGTTGATATCGGCTACGTTTGGGA
AGTAAAATGTCCACCAGGCTGTTCGTGCGAAGTACAGAAATTTGCTGATCTACCTTTACATCGATGGATCAAAACGAGCC
AGGATCAGAACTTGACTAACGACGCCAGTTACGAACTTGGATTGAGCACAGATCACTCTATAATACCCGAGTTTTTGAAC
GTAGCAATTTGCGTTATCGCTGAAGATTATGAAGAACTTTTGGACAAACTTCCGTCGGACATTCAGGTGTTTACAATCCT
TGAATCTGGCATGGGAGACTACGCGATTCTCCTGCAATCTACAACATTCCAACGTTTTACAGATTTAATATCTTTAGATA
TTCAGGGCATCGATTACGAATCTGTGAAGAGAAACTCGGACATTGCACAAAGAAAACAAGGTGGAATCATTTTATCTGTC
GATTCATTGTACCCATTAGGATTAAACCTACTCTATTTAAACCTGGAACGAGTCAGATTAACGAGCCTAAGTCCAACGAG
AAAGAACAAAGCCAATCTTGTGATTAAACCGATGAATACGGTTGTTGATGACGGGAACAGTAATAAACAATTATTAAATA
ACATCACTCAACGTACAGGGCATAGATTGATATTTCTAAGTCAACAAAATAATGGACAAAGCGACGATAAAGAAATACTT
CCTTACGATGTGTACAAACAAGAAATGGAGGGTTATAGAGAAACTGTTGGGCTTTTCACTGGTCTAGGAGCTTTAACTCA
CTTAAGAGTTTATGACTGTGATTTAAAAGACATATCGTGGCATATGTTCGATGGCTTGAATAATCTTGTTCATCTTTCAT
TAGAGAAGAATAGTTTGAAATTCATTCCAGAATTTTGCTTTTATGGCACCCCAAATCTAAAAGTATTGTCACTGGCAAGT
AACCAGTTGTTAACACTCAAAAGTGTAGATCTAGCCGGCTTGCTGATGCTAGAAGATCTTGATTTGAGGGGGAACAATTT
AACTTTCTTGTCAGAATTATCTTTCCCCCCTTTCCCAATGTTGAAGACTGCAGATTTTCAGGAAAATCCTTTGGATTCCA
TATTCCCAAGTACTTTTGAAATCATGAATACAACATTAAAGCTTTACTTGGGAGGCGAAGGCTCAAAATTATATTTACAA
AAGAATTCTTTTCTGGGACTGTGTCAACTTCAAACCTTGCATCTGTATAATTTAGAAATACCAGTGTTAGAACGTTTTGT
ATTGCAAGGAATGCCTGAGCTGTTAAAGTTAAGAACCCGGGGAAATATTTCGAGCATCGATTTCGATGCGTTTGTAGACT
TAATCAAACTGGTAGATCTTGATTTAAGTTACTGTCACATTCGTAAAATATCTATGGACGCATTCTATGGTCTGATAAAT
GTTAAACGCATAGATTTATCAAACAACGAGTTAGAATTCATTCCACCTGGCTTGTTTGGAGTGCAACAACAGACACAGCT
TAAAGAAATTATCCTTTCGAAGAACAAGCTGACATCGCTACCTACAGATTTTTTCAAAATGCTTCGGATTCCAAATAAAC
TATCAGAATTTTCAATTGTAAGACTAGATGGCAATCCATGGGATTGTACTTGTTCAATGATTACATGGAATCCTCATTTG
GTAAACAGATTAAGGGAAACAGCACCACGGTGCACAACTCCCAAGAAACTAAGGAACTGGGGAGTTTTTCACGCATTGCG
CAAAGGTTTGCAGTGTAAAACCTTAAAGAGAAGGTATTTAAAGAAGTCTATAATGGAAAGAAACAATTATGAAGAGAATA
TTATCAGTTAG
>lcl|KQ435689.1_cds_KOX81249.1_147 [locus_tag=WN51_00157] [db_xref=InterPro:IPR001451,InterPro:IPR005835,UniProtKB/Swiss-Prot:Q6GMK8] [protein=Mannose-1-phosphate guanyltransferase alpha-A] [protein_id=KOX81249.1] [location=join(344034..344076,344222..344798,344871..345147,345226..345490,345562..345662)] [gbkey=CDS]
ATGATATTAAAATCTGTTATATTAATTGGAGGTCCATCAAAAGGTACTAGGTTTAGGCCTCTTTCATTAGATATACCAAA
ACCGTTGTTTCCAGTTGCTGGATTACCAGTAATACAACACCATATTGAAGCATGTTCTAAAGTGGACAATCTTAGTGAAA
TACTAATAATTGGATCATACCTTGCAAGCGATTTGTCTCAATTTATACAGGAAATGATAAGCATATATAAAATAACCATT
AGGTATCTTCAAGAGTTTACTCCTTTGGGAACAGCTGGTGGCTTGTATCATTTTCGTGATCAAATACGTTCTGGTGGACC
CACATACTTTTTTGTGATGAACGGTGATGTATGTGCTGATTTCTCTTTGCAAGAAATAGTGGAGTATCATAAAGAGAAGC
AAGCATTGCTTACTATCATGGCCACTGAGGCAACCAGACAACAATCTTTGAATTTTGGATGCATGGTTCTTGATAAAGAA
GGAAAAGTTGCTCACTACGTGGAGAAGCCATCAACGTTTGTTTCAACTTTAATCAATTGTGGCATCTATCTTGCTTCCTT
AGATATTTTTCAAACTATGGCTGACGCCTTTTATGCAGGTCAAAGTCAAGAGAATTTTATGCAATTCAATGGTAACAGTA
AAGACCCAGCTCATATATCACTGGAACAAGATATATTAATGCGTTTAGCTGGAACTGGTCGTTTATTTGCTTTACCTGTT
CTGAAGTGGTGGTCACAAGTTAAGACTGCAGGTTCTGCTATATATGCCAATCGTCACTATTTGAATTTATACAAAGCAAA
ACATCTAGACCGTCTTGCTTCTGCAGTTAATGGACCTTGTCAGATCATTGGTGATATTTATATTCATCCTTCTGCTACAG
TTCATGAAACAGCAGTGCTAGGTCCGAATGTCAGCATAGGTCCAAATGCTGTCATTGCCCGTGGTGTTAGAATACGGGAA
TCAATTATATTAGCTAATGCTCATATTCAAGCACATTCTATTGTATTACACAGTATAGTTGGGAAAAGCAGTTACGTGGG
AGAATGGGCAAGGATAGAAGGAACACCGTGTGATCCAAATCCTGACAAACCATTTGCTAAAATGGAAAATTTACCTTTGT
TTAACACTAACGGCAAATTGAATCCCTCTATAACAATCCTTGGCACTAGCGTACGTTTGGCAGCAGAGAAAATCGTATTA
AATTCGATTGTATTGCCGCACAAAGAACTAACTAGGAACTTTAAGAACGAAATCATTCTTTAA
>lcl|KQ435689.1_cds_KOX81250.1_148 [locus_tag=WN51_00158] [db_xref=InterPro:IPR018629,UniProtKB/Swiss-Prot:Q5GH73] [protein=XK-related protein 6] [protein_id=KOX81250.1] [location=complement(join(346612..346880,346964..347184,347294..348120,348196..348274,348375..348550,348649..349206,349288..349491,349562..349768))] [gbkey=CDS]
ATGGCCCAGCATCTGCAGACACAGCATCAACACGAATTTCTACCACTGTGCGATGTATTGTTCAACATAATATCTCTTGC
ATCGTATTTCTGCGACGTTGTCTTCGACTTTGCCATGGTATATGCTCTTGCTCAACATTCTGTAGCACCTCCAGTTCTAT
TTCCTCTAAGCATTGTTCTTATAGCAACTTCGTTGATCATTTCTCAGATTATTAGCGTAAGATGGTATTTATGGGGAGCC
AGGGGCAAACTAACGGGTAACTCTATAACAGACTGCAATATTAATGGAAAAAAAGAAAACGGAAATTGGACGATATGGTG
CGTTTTGTTGCTTCATTCGACTCAAGTCGGAGTATTGTGGAGATATTTCAAATTATTCATCCCGGTTAATTTAACTTATG
TTAAACATGAGGTGAGAGAACTTTGCGTACTACGCCTTATTCATGCATTCTGTGAAGCTGCACCAATGTTACTTCTACAG
TTGTATCTATTGTCGATTGGAGTCAATAATGATTCAAATACCGACGTTGGAAAAACGAAGGAAACCGACAGTAGAGACGG
TGATAAGTTAGCAAAATTAACTGCAGTGTCTGCTGGTTTATCTTTATGGAGCGTGTGTTGGGCGGTGGCTAGTTTTAGCA
AAGGTGCAGCACGTCTTCGTAATTTAGAACGTTTGGTATTGACATGGCTAGGTGTGCTGGCACAACTAGCATGGCGTTTA
GGAACTGTAAGCGCTAGAGTAGGAGTATTGGTAGCTTATGCTTCACTCTACGGTGGACAGTGGTTATTAATTGTCATGGC
TCTCCATTGGTTATCAATGTTGATGTGGTTGTTACTTACTCCAGATGGTCTTTTTCATGGTGGAGAGCATTTACCTATTT
TAAGAAAAACATCCTTAGCTTGTCTCCTTGCGTTTGTTTACATATTTGCATACGTAAATTTACACGAAACGAATCATCGT
CAAAAGATGGTAATTTTTTACACGGTAATGTTTTTAGAAAATAGTCTGCTCATTGGCGTTTGGATAGTTGGTGTCAACAG
AACAGATCTTCTCCCTCACCAGCATCATCCAAACCCTGTAACTTTAGTACTTACATTATTAGCTTTATTTTTCGGTGGTA
TGTTTTTCATGGGACTTTATTACAGGTTTTTTCATGTACGAAGATTAAGGTACGAATCTGGCGGCAGAATGACAGCCTCA
AATCTCACGGCGTTATCAAATCAGGACAATCTAGAAGAAAAACAAATAGAATATACGGAAGATAAAAAGTTAAATATGAA
CGTAGGAATGAGAAGAGTCAAATTAAGTAATGGCGGAATACCAGGAGTATTTAATTGCCGTTTTGCCAATCCGGCTGTAG
TAAATCCGAATCGCAAGAAGAAAAAACCGACAACGTTCGTACCTCCACCTCCACCGCAGTCTCAAACTGGAACTGTCACA
ACCCCAATGAATACAGTGACCGAGTCGAAACAGTGGCTTGGTGTAAATAGCAATTCACGTCAATTAATACCGTTTTGGAA
GAAATCTGTAAATTCTGGCATACTACAGAATGATCATTCAAATGAAGAAAAAACTAGAACAGATGCTGCGACTGCTGGAT
CTCTGAGTGTGAATTTAATAAGAGAGAAACTCCAAGAGAAGAAACAACAGCAATTAAGAGAATTAAGAGCAATTCAGGAA
GAGATAAAAGAAGGGAAATTATTTCCCCCGCCGTCAGCTTCAGCGTCCTCATTCTCATCGTCACCTGCATCGAATCAACA
ACCACCGCCTAATACAAAGTTGCACACTTCTCCTAGTTCTCCTTTATTCACGTCTGAACCATCGGTGGGCGATCAGAGCG
GAGGAGTAACCTTATCTTCGTGGCCACCAGTGAAAATGCACTGTCTTTTACCTCCGCCACCATCGTCCTCGTATTATCCA
AACGTTCATCCCTCAAATTCATGGAGGACAACGCAAAGAGAAAGAGCGGATACTCCGGAAATTTTGCTTGCACCACGTTG
TCTTCCTCATCATTATTCTCATTGGACGCCGTCTACTCATGTCAATCATCGTCAAAACGGTGGAGAGGAAAGTTCTAAAG
GCGAGGGAGACGTAGAAGGTGAACTTAGCGATATGGAAGGTAGTCAGGTATCACTGCCTCGAAGCTATACTCTGCCACGT
GAATTTAAGTATCATCATCCAAATAACACTGCTAGAGAGCGGGAACGACGTGTAGGAAATAATAAAGTTTCAGCTTCACG
TTTTTATTTACCTTCTACCAATAGTTCTGATGGAGATGTAGATAGTGCTGACAATGAAGAAGAAACAGATTCGGAAGTAC
ATTATCGTGTGAAGAATAATCATGGGTGCAACAATCACAGCGAAATGCAGCAACAGCAGCAGCAACGATTTGCATTTGAA
GATAATAACAAAAACGAATTTTTAAATACAGATTCTGCAGCGACTGTTATCATGTCTGGAAATTATTTAAATAATTCTCA
AGGGCTACTTCGACCAAGTCAATTATTTCGAAACAGGGTTAAACATGAAACGAAGCTTTGA
>lcl|KQ435689.1_cds_KOX81251.1_149 [locus_tag=WN51_00159] [db_xref=InterPro:IPR002018,UniProtKB/Swiss-Prot:P23654] [protein=Neurotactin] [protein_id=KOX81251.1] [location=complement(join(353051..353438,353524..354131,354240..354775,354817..355024,355372..355557,356385..356470,356611..356835,357765..357809,358960..359028,359081..359153))] [gbkey=CDS]
ATGCAAATTGACTCGGAAGAAATGAAATGTTTACAAACGAAATGTTTCATTTCGGCGATTGATTCTTCACTAGAAACAAG
CAGAGCACTGTTAGATCGTGCAACGATGTTACAACAGGTAGTAAGTGGGAAAAAAGGAGCAGTTAGTATGTTTCTAAATT
TTAGTCCTTTTAAATTTGACAATTTAATCATGAGCCAGGAGGATCAAGAAAAGAGTATGGATAAGAAAGAGATCGCGGAG
GAGGAGAGAGAGAAAATGTTGAACGCTGAAAACACAAAACATACGGTGGCATCGACCGCTCCAGACGCGGAATCCGAAGA
CCAGAAACCTAAAAAGAAAATTCCAATTGGCGGTATTAAGATGCCCGGCTTCTGTCGTACAAAGAGCAAAGAACTTTGCA
AAGTAATGACAAATACATATATAGAATTTTATGAGATCCAGCATGCTATGAGCCTTGTCACCTTATTCCTTATTCCGCAT
TGTGTCTCCTCGAGAAATGAAGACGATGGTAAACCCACCGAAGCTGGAGAAGGCGATGCTACAGCGGAGAAACCTGTTAA
AGAAAGTGATCAATGTGCTTCAAGCACATCGAATAAAGACGCGAAGGAAAAAGAAGGCCGTAAGGGGATCCTCGACGCCA
TAAAGCTGCCTTTAGTTTCTGTTTTCCCTAGAAAAAAGAACAAGGAAGGTGAAGTGGAATTGGGAACTACCGGAGCTGCT
GGACTGGCGAGCGTGGAAACGCTCGACGATGTTGAGAAAAATCCGATTGGCAACGAAGACGGTATGGAGACCGTGCGACT
CGACGGAGATGCCCCAGACGGGATCGAATCTCCTAAGCAGCATTTTCTTGTAGCTTGTATATCCGCCGCTAGAAGAAATT
TATTCGTGTTAGGTGTTGAACAATTACGAAAGTTTAAAATTGAAATACAAATAATCCAATTTATGTTAACAACAGTGACA
ACACTATGTGTCTTGGTGTCAGTCGTGATCATTATCTGCATCGCTTGCATCGGCCCGAGAAAGAATATCTCGCAACTGAT
AAAGGATGGCAGCTTCGTCAAGGCAGTAACTTCCTGCGGGCCGGTACAAGGTGTGTCGGAAGATGGTGCGTTCGCGTTCC
GTGGCATCCCGTATGCGGTTCCGCCGTTAGAAAATCGTCGTTGGCAGCCTGCGGAATCGCTGAGAAAGATCGAATACTGT
TGGACGGATACGTATCAGGCACACAACTCTTCGAAAGTCTGCTGGCAACGAGAAGCCTTGGGAAGAATTATCGGAAGTGA
GGACTGCTTGTATCTAGACGTTTTCACGCCTGAGGTCAGATATGACTTGCCTTTACCGGTTGTCGTGATGATCGGTGCTG
AAACACTTAATGGTGGTTCTCCAGGCGTGATGCAGCCTTCTGCAAAACTCGCTCGTGTCCGTGACATGGTTAGGAACTAC
GGACTGTCCGACATTATAGCAGCGCTTCAATGGGTTCATCTTAACATCGAGAACTTCGGCGGGAATAAATCGGCCGTAAC
CCTTTGGGGTCATCGGGCAGGAGGGACTCTCGTAACAACTTTAGTCGGCATCCGGCGAACGAAAGATCTCTTCCAAAGAG
TGTGGATCTCTAGTGGCAGTGCGATATTCCCTGGAAGAGAGTTGGAAGTTTCCGAGACGCTCAGCGAACTGTTTCTAAAT
TCCACGAGATGCAACGACGCCGCCTGTTTACGAAGCAAGAGCGCCGAGGAGGTGATGGACTCAGTTCCCGAGACCTGGCA
TTTGGGAAATGTCGGGTTGCCCGAGACCAGGGAAGCAACGACAAGAGATAGAAGGCACGAGTGGTTAGTGCTCGATCGTG
CCATTCTTCAGGAACCTGTCGGCCAAATTTGGGCAAGGGATGAATTTCAGGTGAAAATCGTGATGGGCACGACTGCCCAT
GCAGGAGCACCTCTCAAGTATCTTACTTCTAACGCTACCCTCAACTCTACGCAAGTGGAGAAAATCGTAAAAGAGTCTTT
ATTAGGTACGTCGGGTTTGGCAGACGAAGCACTCAGACGTTATAACACAACATTGAAAGGTTTACTGAGCATGATCTCAG
ACATTCGCGTGATATGCCCATTATTGACAGTAGCCAGAATGAAGATCAATATCCCATTTTACGTAGCAACGCAACCACGC
GGCAACTTTGCAGATCCTGATTGCGATGCCTCAGCGATACTTGGATCGTATGCCGCTCGTACGCCTGCCGAGAAGAGACA
TGTGTCTGCAATGCAGCAACTTTTCAATTACTATGTCTGGCACGGCAAGGTAGCTCAGGCAGATCCTCATGGCGTGAAAC
GAGTATTAATCGTTGGACAAGACACGCTTCCCGACCGCGATTATCCCAACTGCGACTTTTGGATAAGAGAAGATATAGTC
CCGTCTTACGGTCGAGTCGATTAA
>lcl|KQ435689.1_cds_KOX81252.1_150 [locus_tag=WN51_00160] [db_xref=InterPro:IPR001440,InterPro:IPR013026,InterPro:IPR013618,InterPro:IPR019734,UniProtKB/Swiss-Prot:Q7K4B6] [protein=hypothetical protein] [protein_id=KOX81252.1] [location=join(360281..360472,360948..361084,361306..361394,361679..361726,361819..361934,362011..362183,362262..362517,362605..362753,362821..363133,363195..363485,363581..363763,364308..364592,364680..365420)] [gbkey=CDS]
ATGGGAGTGCCTGCGCGGGGAGCACTCGCGGCGATTGTCGCCATAAGCGCGTTCGCCGTTTATTTGAACAGCCTTAATTG
CGGCTTCGTTTTCGATGACATTTCAGCGATAAAAGATAATCGCGATTTGAGGCCTCATACACCGTTGAAAAACGTTTTTT
ACAATGATTTCTGGGGTACTCCTATGCACAAGGAGCAGTCGCACAAATCGTACAGGCCTTTGTGCGTTCTCACATTTCGA
TGGAATTACCTGATTCACCAGTTGGATCCTATGGGATATCACTTGCTTAATGTTATTCTACATGTTGGAGTATGCTTATT
ATATTTCAGGACTTGCTTGATGTTTCTCTCTGACTCTGCAACTTTTGTATCTTCCCTTCTGTTTGCGGTTCATCCTATAC
ATACAGAGGCAGTAAGTTCGGCTTTAATCATGTATACTAAATGCTGCAGAAGTAGAAGATCTACAGGATGGAAATCTTTG
ATATTATCTATGTCTTTTGTTTTCACTGCTATGTTGTGCAAAGAACAAGGAATAACAGCTACTGCAGTTTGTGTATTCTA
TGAGATTTTTGTTGTACAAAAGGTAAGAGCAATGGATATCTTCTTGACGTTAAAGGCAGCTTTTGGTGGGAAAAAGATAT
CACTCACTTGGTCCAGTGAAGGTACAAAACGACTAACAGTCCTCACGCTCGTCACATTTAGTTTACTTATTCTTCGGCTA
CATGTAATGGGCTCAAAGTTACCTGTATTTACCAGATTTGACAATCCTGCATCTGTGGCCCCAACGCCAATAAGGCAGCT
TACCTATAATTACCTCGCAGCAGTTAATCTGAGGCTGCTATTTCTTCCAAGCGATTTATGCTGTGATTGGACTATGGGAA
CGATACCATTAATAGAAAGTTTTGCAGATCTTCGAAATCTGGCTACTATAGCGACTCATACGACCATATTAGGATTGTTG
ATAACAGCAATTTTAACACCTAATAGACAAACTTCCATTATTCTTATAATGAGCTTGGCTATGATGATACTCCCATTTTT
ACCTGCCTCAAATCTCTTCTTCCCAGTTGGATTCGTCATTGCCGAAAGAGTATTGTACGCCCCATCTATGGGATTTTGTA
TGCTTATTGGATATGGATGGAGCATTCTATGCGATAAAAAATTTAAGAAATTAACACTATTTTTATTAATAACTCTTTTG
GCTGCGCACACAACGAAGACTTTCATCAGGAATTATGATTGGCTGGATGAATATTCCATATTCATGTCGGGATTGAAAGT
GAACGATCGCAATGCCAAATTGTTCAACAACGTTGGACACGCTTTGGAAAGTCAAGGAAAATTCAAGGAAGCGTTGAATT
TTTTTAATATGGCTGTGCAAGTTCAAGGTGATGACATTGGTGCGCACATCAACGTGGGTAGGACCTACAACCATTTGAAA
ATGTTTAAAGAAGCCGAAGACGCGTATTTGAAGGCAAAATCTTTATTACCGAAAGCGAAACCGGGAGAATCTTACCAAGC
GCGAATAGCTCCGAATCATTTGAATGTTTTTGTAAATTTAGCAAACTTAATAGCAAAGAATGCAACTAGGTTAGAAGAAG
CTGATCTGCTTTATAGGCAAGCCATTAGTATGCGCGCCGATTACACACAAGCATATATTAATCGGGGCGATGTTTTAATT
AAACTTAATCGTACCAAAGAAGCGCAAGAAGTTTACGAACGAGCCCTTTTCTACGACAGCAACAATCCAGACATTTATTA
CAACCTTGGAGTCGTGTTTCTTGAACAAGGAAAAGCATCTCAAGCTCTGGCGTATCTTGACAAGGCTCTCGAATTTGATC
CAGAACACGAACAAGCGTTACTCAATTCAGCCATTTTGCTTCAAGAGCTAGGTCGTGCCGAATTGCGGAAAGTGGCCAGA
GAAAGACTTCTAAAACTTTTACGAAAAGACTCTAATAACGAACGGGTTCATTTCAATCTTGGAATGTTAGCTATGGACGA
TCACGATAGCGGTAGCGCTGAACGATGGTTTCGTAATGCCGTTGCTCTCAAAGAGGATTTCCGTTCTGCATTATTTAATT
TGGCACTTTTGCTAGCGGACGAGCAACGCCCTCTTGAAGCTGCTCCATTTTTAAACCAATTAGTTAGATTTCACCCGGAC
CACGTTAAAGGATTGATCCTTCTAGGTGATATTTATATAAATAACATAAAAGATTTGGACGCTGCTGAAAATTGTTATCG
CAGAATACTGCAGCTAGATCCAACAAATATCCAAGGTCTTCATAATTTGTGCGTCGTGATGGTCGAGCGTGGCAAGTTAG
GTTTGGCCGCTCAGTGTTTGGAACGAGCAGCAGCTCTGGCGCCTCATCAGGATTACGTACACAGACACTTGGCCATCGTG
AAGGCCCGTATCAGCAGACTACCTCCGGAACAACGTGACACAGATATATTCGACGATTTCTTTTGGCAAACTAGCCCCAA
GGAGAGGAGTTTCATGGGAGATATTTCCAGCAGCAGTAGCGTTGGTAGCACTAGCGGCGCAAGCGGTCTTGGCAACATGG
AAAATAGCGGTAGTCAGTTCTTAGGCAAAACAGATTCTGTATTTTCGAATCACCATAATCATATAGGCCATAAGAAAAGC
ACGAACTCTATCAATAATCACATCGCGCATCTGAAAAGTTCATCGAAATCTGCGAGAGTTCCATTGAGCGAGATGAAAAC
GGAAGCGAAGGACACGCATGTTAGCCGTGACAGGTCGTCGACGACGGGTGCGAGTTCGAACGAGCAACAGGAGTTCTCGC
CTAGAAGGGTTTTCGGCAAAAGCGTGAGCTCGGATGCAACGGAATTGACAATCGATCGAGAACGTGCGGCTAAAATAATC
AACTCGGAGAAGTTCGATAGAGCTACACCGGCATTTTCGACTGGCGAGAAGCATGCTGGAGCTACACGTCAAAAGGACAC
CGCACTTTCATAG
>lcl|KQ435689.1_cds_KOX81253.1_151 [locus_tag=WN51_00161] [db_xref=InterPro:IPR016179,InterPro:IPR022352,UniProtKB/Swiss-Prot:P15131] [protein=hypothetical protein] [protein_id=KOX81253.1] [location=join(368650..368749,368880..369055)] [gbkey=CDS]
ATGTCAGAAATGCACCAATATTGCGGCCGCATGTTGTCAAGTACCTTAGAGATAATGTGCGGTAGTGTTTACAATCCCCG
ATTTAAGAAAAGCAATCGAGAAATGGAAATGGACAATTATGTGGGTTACAGTTACGATCTGCATTCTTATCTCAAGTCCT
ATAAAAATGCAGTCGAAATGATAAAATTTCGTAGGAATACGCGGGGAGTTCACGAAGAATGTTGTTTAAAATCTTGTACG
ACCGAAGAGCTGCGTTCCTACTGCGGTGCTCGTTAA
>lcl|KQ435689.1_cds_KOX81254.1_152 [locus_tag=WN51_00162] [protein=hypothetical protein] [protein_id=KOX81254.1] [location=join(369678..369797,369872..370790,370883..371961)] [gbkey=CDS]
ATGGAAGCAGAAGAAATTTATAATCTTACAATTTTTCCACCAGTTATATCCAAATTTTCAATTCAATGGTCTGCGGATAA
TCATATATCAATCCTTACTGAGGGAGGAGTTCACATATTTGAGTTAGTACCTTCTCCAATGTCTCCTTGTTCAACTATGA
AATTTATTAGAACTTTTATTTATGCACCTACAACATTACCAACAGAAAATGTATCTAACAGAATAGAATCTAAAATCTGG
GATATGCCACATGAAGTGCTTTATTCCTTTATGATGGAAGAGAGTATAACTCCAAAATTATCTAACGTAAAAGAAATAGT
ACCAAAAATAGTTAACTTAGCATGGTCACCACAAGATTTAATACATCCCAGTAAGTGTCTTATTGCAATTTTAACTTCAG
CAGGTGCTATTACAATTGCATACAAAATTTCTAAAGATTGGTATTCTGCGTATGATTTGTCTCCTATTCGCTATAATTTT
ATGGAACAAGAAATTAACACAAAACTAAAGGAGGTTAAAAATAATTCAGAATTTGGAACATTTAGGAATTGCTTGAAAGC
ATTACAAGCTTCTTGTTTTACCTGGAGCAAACTTTTTGTAAATTTTTCATATTTTACCGTTACATATTTCAATGGAGATG
TAATTATTTATAAAGTTCCAAAGATACTCAGTTATAATGAAATACCAAATCTTAAGATTGTAGGAACAATAAGATTAAAT
GAATATACAAAAATAAATGCTTTAAACTGGGTTACAATTGATGTAAAAAAGCATTTAATTATTATTGGATATATTGATGG
ACGTATTTATGGTCTTAACGTTGAAGATCATGATGGAAATTTGGAACTAAAATTCATTGAGAAGTACTACGATTATAAAG
ATCGTATTTCTATTAGTGCTTTTAGAATATTTCCTCAGAATGATTCGGATATAAAGATTTTGGTTGCAAAAGGCAACTTT
TTGTTTTTGTTATGCATTGCGAAAAATAGTACATTGAAATCCATGGAACATTTGCAATTAGAAGGTTTCACGATTTCGGG
AATAATTTGTATAAGTGAAAATTATGCGTTAGTTACTACAGAAAATGGTTTGATGTTTCCAGTTAATACCGAAGAAGGTC
AATTTTTAAAAACGAAAGTAAATAATAAGTTATTACAAAATCATGTTCGGTACCTAGGTCTTGCACATTCTCCAAGTTGT
GTAATTTTCACAAAAGTAACTAGTCCGAATGCTATATACGATCATTTGGTACTGAAGGAACCAACCAAAGTACATATGTT
TTGTTTAAAAAGCAGAAACTGGGATCCATTGGTTATTTTAAATGAAAGGAAACACGAGAGATTAGAACAATTCTGGGATT
GTTTAGAAGCCATTAGAATGAAAGCAGTAAAAGCGTCAGATCCGTCGACTGTTTTACTAAAAATTCCATTCAATTTAGAA
TCATTGTCTTTGCATGAATTACGAGTAGTAATGTGGACATCTGTAATGATGAAAATTTGCGAAAAGAGAAAAATCATCCA
GGGAATAGGTAACATTACTGGAGAAATATCGGAAGCTCAACCCTTGATCTTTATTCATACTGCGTGCAATTACCTCATGC
ATCTTGAAAGCAAATCTTCTTTATCAGAACAACAGAAACTTTCTATGCGTTTATTAAGGATGTATTTGGAAATTTATATG
GCTGGAGAAAGAGAAGAAGGAGAAAAAACAACTCTCCTTTCCAAACGTGTTAAAGACGTTCTTAAAAGAACGTCTGGATT
CGATTTGGATAATAACGAAGCTTGTAATTTATGCGGTAAAATTATAAACGAACTTTCCTGGAAAGTCACCAAATGTACAG
AAGGTCATATATTACCTAGATGCGCTATTACACTTTTGCAAATAACTACCGTTCGGTATAGAATATGTCCGATATGTAGT
TTAATTTTTCATCCGTGTTTGGACCAAGAGTTCGAAGAAACGAGGTGTCTTTTCTGTGATGTTCCTACGCTTGAGGAGAA
CCGAGTGCTCGATATAAAGTATTGCGTTCCAAAGGAAAAGAGTTTGTCTAGATTTCAAAGTCAAAATCCAGGTGCATCAG
AAAATCAAGAAATGGAGGCAACGGCTGATGAATCTTAA
>lcl|KQ435689.1_cds_KOX81255.1_153 [locus_tag=WN51_00163] [db_xref=InterPro:IPR000330,InterPro:IPR001650,InterPro:IPR014001,UniProtKB/Swiss-Prot:Q9GQN5] [protein=Transcriptional regulator ATRX like protein] [protein_id=KOX81255.1] [location=join(373513..373666,373744..373800,374007..375437,375828..375948,376015..376313,376398..376516,376587..376720,376806..377027,377287..377503,377594..378000,378148..378446,378530..378864,378921..379255,379334..379681,379744..380041,380114..380329,380419..380532,380617..380775,380857..380904)] [gbkey=CDS]
ATGGAGACATCTGATACAAATCACAAACGTTCTCCTATTTATATAAAACAGAGGGTTGCAAAAGTAAAGAAGATGCAAAA
AACAATGCAGTCATTATGTGATAATGATTCGAGTTCCACTGAAAGCAGACGATCTTTCTTTTTTAAATCTAGGCGTGATA
ATTCAGATGATACATCATCCGATGAAGATACCATTAATAGACTGAAACAAATTACTACAAAAGAAAATGAAAGTCATCTT
CATAAACAAGAAAAAAGCAAAGAACATTTAGAAACTGACTTGCACAAAAATAATATGAGAAATAAGAAAGCTGATTGTAA
TAATTCAAGGAAAGAAAATGATGATAGTAGAGATTCAGTTTTAAGCCATTCGGAAAACACAACGTATGGAAAGCTTACTA
AAAAAAAGACAAAGACACGTTCATTATCAAAGTCAAACCAAAAAGATTTCACCGACTTGTATCAGGAAAAATCAGATTCC
AATTCTGACAAAGAATTCCAGAAATCAAAAATTTCTTATACTGGTTTAAATACTGAGAGAAAAGCTAGAAAGAGTCGAAC
GATGTCTAGTGACTCAAATTTAGAGTCCACATCACAATTAACAAAAAAAATTACAATTAATAAAGAACAAAGCTTACAGT
TCAAATCTCATGTCCTCAAAATTTTTAATAAATTTAAAACTGTTTGTTCAGAATATGAATTACAAATGGAACGTGTAAAA
TGGAAATATTTCAAGAAAGAATTGGTGTATCAGGAATCGGCGTATAATGTTATAAGAAAATCAAAAAGTGTGATTAACAA
TCTTGTAATGGAGCTTAATGCACAAGAGGAAGAATTAATCAATTTCTATGAAGAATGGAATGAACATAAAATACAAGGAA
TGGATCATGAGGAAAGTTCTTTAAGTGAAAACGAAGTAGCAAAAGAAACAGAGACTAAAGAGGGATTAGATAAATCAAGA
AATAACTCAAATGCGGAGAGTGTAGTTTCTGAATGTGATAATGATGAAATATTTTCAGACGAAGGAACAAGTGTTATGAA
AACAAACGCTGATAAAAACAGAACAAATAATGATACAATAACTGAAGTTTCAGAAAAATCAACAGACAACAGTGAAAATA
ATGATCAAGCTATTTCTTCTATTTTGGTAAACAAAGAAAAAAATAAAACTTACATGAAAGATAATTCAAAAGCTGATGAA
AATGAAAAGACATCTAAAAAACCTCAGATACCAACAAATGAACACATTTTGAACGAATCCATAGATGATATATTTAAAGA
AAATACAAATGAAAATATAGTTGACATCAATGATTCGAATGAAGTCGAAGATGAACGTAAGAACGAGGGTATTTTAAAAT
TGAAGGAAGTTGAGAAAAATAATGATAATAAAGATAAAAACTCTTTGAGATGTGAAAAACTGAATACAGAGCTTGAAGAT
AAAAATTCATGTTCTGAAAATATAAAATCTGAATCAGTTCCCTTTAAAGAGGACGTAAAATCAACTGAAACAAAGGATGA
TGACGTTTTAGATGATATTGACGCCGAAAGACAAGCTAAAGTAGCTCTATTGGAATCAGACTCAGAAACACAAACAAATG
ATGAATTATTGGCTGAAAAGCCTACTAAAAGTTTTGACATAAATAAAAAATTAAAAATGTTTGCCAAAATTATTGTTGAA
AGATTGCCGAAGGATGTTCTTAAAAAGTATGAAAATGCGTTAGAGAAGTCTCGAGAGTATTTGGAGAATAAAGAGTTTAG
AAGTCTAATTGACTTGGGCAGATTACAAAGAAATCGTAAGAGTGCTATTGATTCAATACAAAATCCCTCACTTAAAAAAA
TAAGAAAGGCTAAAGTGCAGGAAATTGAAGATTCTTTATTGGACCATTTAAAAAATGTGGAAGATAAGGAATTTGAAGAA
AATACAGAGGAAGATTCTAATACAGAAAATAATAGTTCAATCACAAAAATGCAAACTAATTTTCAAACTAATAAAGAATT
AATGCTAGAAGCAGATGCAGCTACTAAGAAATCACTTTTATGTTCTTCTGATTCAGATTTTGGTAAACAAAAAGAATCTG
TTTCTGAAAACAGTAATAGTGATGATGACGAAAATAAATCCAAATTAAAGAATTGTTCAAAGCAAGCGAATCAGAAAATA
AAAAAAGAGAGTAATGACGAGGAAAATGATGACAACCAGAAGAAAAATAAATGGAGACAAGATAAACTATTAAAAATGAA
ATTATCCTCTGATTCAGATTCTGATGTAGCAAGAGAAAAATGGAATAAGAAACAAAAAGAAATAGAAAATCATACGGAAA
CTCCAGCTATCAAGAATAAAGTTGTGAAACGTGAAAGAAGAAAGTGTAGAAAGATTATAGATTCTGATTCAGATGTACAG
CTGTTAAATTCTGATACAGAATCAAGTAGTTCAGGTAATAAGTCAGATAGTGACTTTTCAGTGGGGAAACTAAAAAACAT
GCGTAAACGTAAGTCACGTAGATCATCTGATACGGATTCTTCCCTTGCAGAAAAAAGAACCAAGCGGAAGAGAAAACGCA
TTAAAAATATGCCTAGTGATAGTGACGAAAGTATCGATAAGGATCAGATCACGAATTCTCAAGGAACGCCTGGAAAAAAG
GGACGAAAAAATATACGGAAAGTAATGAAAGATAAGCAAGTTACACATGATACCAAGCAAGCTGCAAAAGAAGAGGAAGA
AAGACTTAAACGTATTTCTGAAAGACAAAAATTGTACAATGAGATGTACGAAATAAGATTGGCCGGAGAAGAAAAAGTAG
ACAAGTTGGTATTAGATTTAGATCATGAAATGAAAGAAGAATTGGTGACTGTTGATAAAGATTTGGTAAAAAATTTGAAA
CCTCACCAAGCTAAGGGAATAAAATTCATGTGGGATTCGTGTTTTGAATCATTGGAAAGAATAAAGTCTTCCACTGGATC
TGGATGTATACTTGCACATTGTATGGGATTAGGCAAAAGTCTTCAAGTAATTGCTCTGGTACATACACTTTTGACATACG
AAACAGGTATCAAAACAGTTATGATCGTTTGCCCTTTAAGCACAGTACTCAATTGGGTAAACGAATTTGCCACTTGGTTA
AAAGACAAAAATGACGATATCGAAATTTACGAAATGACCAAATTGAAGAAGAATATAGAACGAAGATTTCAATTGGAAAC
CTGGCAGAAATCTGGGGGTGTGTTCATTATCGGCTATGAAATGTTTAGAAATCTTAGCAGCGCAAATAAAAAAATGAGAA
AGAACATGAAAGAAGCAGTTTTACAATACTTAATAGATCCTGGTCCAGACGTGATAGTTTGTGACGAAGGGCATTTACTA
AAAAACGAGGATACTGCTCTTAGTAAATCTATGAATCGCATTAGAACACTACGGAGGATTGTACTTACAGGAACACCACT
TCAAAATAATCTGATAGAGTATCACTGTATGGTACAGTTTGTAAAACCAAATCTTTTAGGAACAAAGAAAGAATTTCTAA
ATAGGTTTGCAAATCCAATAACTAACGGCCAGTTTGATGATTCTACTGAATATGACGTTAAATTAATGAAGAAACGTGCA
TACGTTTTACACAAGATGTTAAAGGGCTGTGTGCAAAGATTTGATTATTCTGTGCTAACACCTTTCTTACCTCCAAAACA
AGAATACGTGATCTTTGTCAGTTTATCAGAAGTGCAAGTTAATTTGTATCAACATTATTTGGATAATTTTGCAAGGTGCG
TGAAACAATTTTTGAACGAAATTTCAAAATTTAATGTGTTACAAAGAATATGGACACATCCTTGGGTTTTGCGAAAAAAT
GCAGAGAAAATAGAAAAGATGAATGAGAAAAGATTCACCGATGATTCCGAGGGTTCTTTGAACGATTTCATTAATGATGA
CGATTCAGATTCTACTATCGACTCTAGTACAAGCAGCGTTATTGAAGATCATGACGACGCCCAATCCGTCGACGAGGAAC
CTGAGAAAAAAGAAGAGGAATGGTGGTTACAGTTTGTCAAACCTGAATATTTTGAAGATATGAGGATTTCCTCTAAATTG
ATACTACTTTTTGGAATTTTGAAAGAATGCGAACAAATTGGAGACAAAGTCCTGGTATTTTCGCAATCGTTGTATTCGTT
GAGTCTGATCGAGCACTTTCTTGAAAAAATCGATAATGCAACGCAGAATGACGAAGTTTCCGAATACATTGACGGACATT
TTGGAAGTTGGTCATTAGGAACAGACTATTTTCGATTGGATGGTCAAACATCCGCTGAGAATAGAAACTTATGGTGTAAA
ATATTTAATGAACCATCAAACACAAGAGCAAGGTTGTTCTTAATTTCGACTCGAGCAGGTGGACTGGGAATTAATCTAAC
CGCTGCCAATCGCGTTATTATTTTTGATGCAAGCTGGAATCCTTCCCACGATGTTCAAAGTATATTTCGTATATACAGAT
TTGGCCAAAGGAAACCATGTTACGTCTATCGGTTTCTAGCAGCTGGAACAATGGAAGAGAAGATTTATAATCGACAAGTG
ACAAAATTGTCACTTTCCTGTAGAGTAGTTGATGAACAACAAATAGAACGTCATTATAGCAATCATGATTTGAGTGAATT
ATACACATTTGAACGGAACAACGGAGAGAAACGGACTCTAAATTTACCCAAAGACATTTTATTAGCAGAGATATTTTTGA
AATATAAAAATTTCGTGGAGAATCATCACGAACATGATTCTCTCTTGGAAAATAAAGCAGAGGAAGAACTGAATGAAGAA
GAGAGAAAGCAAGCTTGGTTAGAATACGAAGAGGAAAAGAAAGGAAAACCGCCAGCAATGCCATCATATTCAGCAAATAA
TATGATGGCATTCCCAAATATGCCAAATATGATGTTAAATCAGTATAATATGGCATCAATGTTTACTACTGGTACGGATA
TCAAACAACTCCAAGAACTTCTTCGAAAAGATTATCCTAATACAACACCGGAGACTCAAAAAATGATGACTGCTAGTGTA
TTAACAAAAATGTACAACTACTGGGAACAACATTCTTTATATAATACAAATCGAATGGTCAATCAGAATCCAAATGTGAA
TCCAGTACAGATAAGGACTCAAATACCCAATTTGGCTCGAGTATCTTATGTAGTACCAAATACAAATAAGAATTTAACCA
ATCAATCAAATAATTATAGGACTAACGATATTAGAACGGAAAATATCGACGATGATGTTATAGAGGTCACCTCAACTACA
GTAAATAACAAAAATAAAAATCAAGAGGAATAA
>lcl|KQ435689.1_cds_KOX81256.1_154 [locus_tag=WN51_00164] [db_xref=InterPro:IPR000917,InterPro:IPR017850,UniProtKB/Swiss-Prot:Q08890] [protein=Iduronate 2-sulfatase] [protein_id=KOX81256.1] [location=complement(join(381392..381736,381835..382142,382253..382390,382472..382621,382709..382880,382957..383087,383157..383334,383420..383605))] [gbkey=CDS]
ATGTTCGTTATGTTGTGTTTCGTCAGTTTAATCGTTTGGGGTACAACTCAGAAGCAAAATTTTCTTTTAATAATCGTTGA
CGATTTAAGAACTACTTTAGGATGTTACGGCGATGTTAAAGCTTATACACCGAATATAGATCGTTTGGCAACAGAAGCTG
CCATTTTTTCCCAAGCATTTGCTCAGCAAGCTTTGTGCGCGCCAAGTAGAAATTCATTTTTAACAAGCCGGAGGCCAGAT
ACACTTCAGCTTTATGATTTCTACAGTTATTGGCGAAAAGATATTGGTAACTTTACAACATTGCCTCAACATCTCAAAAG
TAATGGATATATTACTAAATCAATAGGAAAAGTGTTTCATCCAGGAATTAGTTCAAACAATTCGGATGATAACCCTTATT
CATGGTCGGAAACTCCTTTTCATCCATTTACAGAAAGATATAAAGATGCTCCAATATGCCAAACAAACGAGCATTTATTA
CCTGCACAAAATCTTCTATGTCCAGTCAAAGTTTTATCAATGCCAAATAAAACATTACCAGATATAGAAATATTAAAGGA
GGCTAAAAATTTTCTATCTAATCAAGCAGGAAATAATAGCCCTTTCTTTTTGGCAGTTGGATTTCAAAAACCGCATGTAC
CATTCAAATATCCTAAAAAATATATAAAATATCATCCTTTACAAAAATTTAAAGTACCTGAACCTTATAAATGGTCAGAG
AATGTTAGTAGCATTGCCTATAATCCCTGGAATGACTTAAGGAAAAGGAAAGATGTTGCTGTTTTAAATCTTAAATTTCC
ATGGGAAAAAATACCAAAAAGTTTTGCTCTGTTAATTATTCAATCATACTATGCGTCTGTAACATACATTGACGACTTAA
TTGGTAAATTAATAAATCATCTGAAAAAGTTGTCAATTCAAGAAAATACTGTTATTATGTTAATGTCTGACCATGGATGG
TCATTAGGAGAGCATGCAGTATGGGCAAAATATAGCAATTATGATGTTGCTCTAAAAGTACCATTAATAATATCAATACC
TGGGCTCACATATAAAAAATCAAAAGATAATATAAATGTACACGATTCGTCAAGAAGAACTCAGACATTTATTAATTCAA
TAGTAGAATTAGTTGACATTTTTCCAACAATTGCAGACTTAGCAAATATTTCAATACCTATTTGTTCAAATGAAACTACG
CAAATTACTTGCAGTGAAGGAACTACTTTTGTACCACTTATAAGAGCTGCCTTAAAAAATGAGACAATATCATGGAAAAA
GGCGGCGTTTGGGCAATATCCAAGGCCAAGCATTGAACCATCGATACATCCAAATAGTGATGAACCACGTTTAAAAGAAA
TTAAAGCAATGGGATATACCCTAAGAACAAATAAATATCGTTACACAGCGTGGCTGTCATTTGATCCTAAAAGTAAATTA
TCAAATTGGAGTAATATCATTGCAGAGGAATTGTATGATCATAATAATGACAAAGATGAGAATCGAAACGTAGCATTTCT
TGAAGGGTATATGAAATTAAAGGAGAAATTAAAGATTTTATTGCAACATGGTTGGAGAAATGTTTTATCAAATGACTTTA
ATTTATAA
>lcl|KQ435689.1_cds_KOX81257.1_155 [locus_tag=WN51_00165] [db_xref=InterPro:IPR007087,InterPro:IPR015880,UniProtKB/Swiss-Prot:Q2V3L3] [protein=hypothetical protein] [protein_id=KOX81257.1] [location=complement(join(384675..384963,385045..385202,385254..385355,385438..386401,386484..386584,387668..387769))] [gbkey=CDS]
ATGGGCCAGGGTACGGATACATGCACGGACAGGCCCGCCGAAGTGAGCGTCATCAGATTCGTCTCCAGGAATCGTACCAT
CGAGGAAATAGCCCCGAAGAAGGAAATATATACTTGCAAACAACGAGGCTGTGGCAAAACATTTACTAACCAAGATGAAT
ACAAAACGCATGAAGCTCTCGAGGCTTTGAAGATTAGGTTTATTTGTCGAGAACCGGGATGTGGAGAAGAATTGTCCGAC
CCTGGAAGCATGTGGCGTCATTATCAAGAATGGCACAATAATGAAACAAATGTATTTATATGCCCATATACAAATTGCGG
CTCCTTGCATACAACCAGTATTAATCTAGAGGAACATATCGAAAACTGCCATAGACAACCGCCAACATTGCCAACAGAAC
CAGAAGTAATATGCTTCGAAGATCCTGAGAATGCAATGGACGAGGAAGTTGTACAAAGCGCAGATGAATGTTACGAGAAG
AGAGCGAATGAATCTCTCGCTATAAAAGTATGCCAATACGATGATAATAACGAGCAAAATCTTCTCAGAAATGATAATGC
ACAACAAAAGAACGAGGTAGTTCATGATCAGGGTAACGCGAACGATAGCCCGAAAGAAGATTACTCTTCCGTTAGTGAGT
CTTTGAACGAGGCTGGCACATTTTCTATAAACGAAAGTTTAATCCTAAATACCGAGAATTTTCTGTCCAAGTACGAGAGT
AACACCAACAAATGTTCAGAACTTCAAAGTGAACATTCCCAGGAAAAGACTAATGTAGTTTACGTAAACGGTGATATTAC
CATTACTAAGAATATGAAAAATGAAATTTGCAGTATGAACGCGAGAAATCAGGAGCACCGAATCGAGCTAGATAATCTAG
AGAAAATTTTTAGAAACGAACTCGACCGCGATGTTTCAAAAACCGACGAAAATACTATGGAGACGAACAGCAATTGTTCG
GACGACGAGGAGTATACCCCAAAGAAACAACGTATGTCTAGGTACAAACAAGAAATTTACAAATGTGCAGTTAACGGCTG
TGGGAGAAAATACAAGTACATATCCCATTATCGTCATCACCAGGATGGTCATAAACTAGCAGCCAATACAATTAGTTCGA
ATTCTAATAAATCGATACTGAAATTAAAACAAGGGAAAGCCTCAACCGGAGATACATGTTTTCATGATTTTACTTTACTT
AAAATTTACTTAGTAAAAATTACTTCAAACGTTAAAATTCTAGTTTCTATTGTATCTTTTGCATCTCAGTTGTTTATTAA
TTTTGATTGTATATTGATTAGATGCAAGATTCCTGGTTGCGGAGCTCAGGTGAGCAATGTGACCGGTTTGTGGAAACATT
ACCAGGACAATCATGCTAATTCAAAACTGCCACTAGTACAAGGGACTAAAAATAGTGAGGTATTTCGTTGCAAAATTCCT
GGATGTGAAACAGAGTTTAGTACAACAGTAATGCTCTACAAGCACTTTACCGAAGTGCATTCAAACGGCACTGGTAATAA
TGTTAGCACAAATACAAAGACTGGGAATGGGAGTAGTTTTCATTACACTGAGATATTTAAAGATGATACTACTAACCCGC
AAGCAAATTTTAAGACTGACTTTAAAGCAAAGAACAATATTAATGTAAATGACTGTACAATAAGTACTGATGATCAAAGA
TCGTCGTCGGTTGTTAAGAAGGAGGCGCGGGATTGA
>lcl|KQ435689.1_cds_KOX81258.1_156 [locus_tag=WN51_00166] [db_xref=InterPro:IPR001320,UniProtKB/Swiss-Prot:Q68Y21] [protein=Glutamate receptor delta-2 subunit] [protein_id=KOX81258.1] [location=join(389612..389671,389744..389959,390007..390233,390319..390428,390467..390723,390809..390908,390995..391184,391358..391841)] [gbkey=CDS]
ATGATAAGCGATACAAATAATGAGAAAATACCGTTGCAACTGACAATAACATCGTGGAATGACATGCCTTTCTCAGGAAT
TGTACAGGAAAATGGGAAATGGGTTGGTAAAGGGTATGCGTTTTACATTTTTGACTTACTCAGTTTAAAACTGAACTTCA
CCTATACCATTGTCCCACCAGAAAAACATATTTTGGGAAATAAAACTAGCGGCGTTCTTAATTTACTCTACAACAAGGTG
TCATTTGAGAATTTATACTATGATACAACGATGAAAAAAGTAGACGTAGCTGTTGCATTTCTTCCTGTATTACCAGAAAT
GAGTGAATATTGCACGTTTAGCACTCCATTGGATGAAATGAAACTAACTGCTGTGATGAAGAGGCCTCAAGACTCAGCTA
CAGGTTCAGGTCTTCTGGCACCCTTTGAAAGAACTGTCTGGCTACTGGTTTTAGCTTCACTAATTTTTGTGGGACCGATT
ATTTACCTTTTTGCCAACATAAGAGCAAAATTGTGGCACGATTCCACTTCTGAAAACTTTAGTTTGTCCTCCTGTTTTTG
GTTCGTTTATAGCTCTCTGTTGAAGCAAGGAACAAATATTGTTGCTACAACGGACTACGGATGTTTAATCTATTCACTAT
TATTGCAACTTTTTAATACTACAGTTGGATTTGCAGATTCTACACGAATGCTTTTCGCTACATGGTGGATTTTTATATTG
ATTTTAACGTCCTTCTACACGGCGAATCTCACTGCGTTTCTCACAAAGCCTCAATTTACGCTGTCTATTAGTTCTCTGCA
AGATATTGTTAAGAAAGGGTACAGTTGGGTCACCTATGAAGGACGCACGATTGACTTTCTTCTTTCTCAAAACCAGCAAA
ACGAATTGAGTTTATTGAACGCAACCAAAACGCATAAAAATTTTAAATATCACGAGCCCTCAAAAGATATTTTACAATTA
GTCAGTACGAAAAGACTCTTTCTGGCAGAAACGCATTACTTGCAAACTTTAATATTCGAGGACTACGTGAATAAGACTCG
TCAACGTTTGGATCATAACTTACGTTGTACGTATGTTATAATGCCTGGTAGCATTTTAACAACCAGCCGTGCCTTTGGCT
TTCCACTTAATTCAACTCTTGGAAAAAGTATCAACTTAATGCTGTTAAAATTACTAGAAACCGGTATTATAAATCAAAGG
AAGAAAGAGGATCTACCATTAGCTGAAATCTGTCCAGTCGATCTTCGATCGAGCGAGAGACAATTGCGAAATACCGATCT
TCTTTTGACATACAAAGTTGTCGTGGCTGGATATACAATCGCTGCAATTATCTTTTTATTCGAATTGATATACGCGTTTA
TATCATACCGGATGCAAAATAGTAAAAGAAGAGCCTGTCTGTCCTGTTGTGCACCAAAAGCAAAGGCGCAGAGCTTTTCG
AACAATAACTTTCCAGCGCAGAATTGTCTGACGTTAAAAAGAAGTCCACCAGCGATTTATCAATATCCTGACAATGTTTT
GATGCAACGAAAACAACAACTTATCAACGGAAGAAGTTATTACGTGGTCACCAATCCGTACGGTGACCGAAAATTAATTC
CGATCAGAACTCCTTCCGCATTTTTATTTGAATACGCAGCCTAA
>lcl|KQ435689.1_cds_KOX81259.1_157 [locus_tag=WN51_00167] [protein=hypothetical protein] [protein_id=KOX81259.1] [location=join(392810..393275,393344..393623,393728..393973,394059..394269)] [gbkey=CDS]
ATGGCCGAGACGGAAATCTGTGGATTTCTGGATGTCAAGTTTTGTGGTAGTAAGTCCAAAGTTCACAGAGTGAAGAAAAG
AACGTTGGGTCCTTGGAAGACTTGGAAAAGACATTGGTGTTCTTTTGAGAAACTGAGTTCTGGAGAAGGTGTCAGAATGA
ATCTTGATTACTGTATTAGCAACGACAGTAATGCCTCATCGAGTGACAAGGAGAATTTCGTAGTAATACCGTCGAACGCC
GTTATTTGTCGCACCCAGTCCAGATCCAAGCAATTTGCTTTTGGCATATTTCCTGTTAAAGAAAGAAAACCTCTACTCTA
CTTGGCTGGCAATTCGGAAACGGAGTCACAACGGTGGATGACAAACATCAGGCAGCTGCTGAAACCTAGGAAACTTAAAT
TTGCACCGGGATCTTACAAAGTATCTATGGTTGATAACTTGCACTCCAAGGCATCAGGGCTGACAGGGCTGTACGGCGAC
TTGACGACCAATACATCGGGAGTCGTGATAAAAGATGTTCATTCAGAAGAAATATTAGAGAATTTTAAGTGGAACGAGCT
GAATCAGTTCCATTTGGTTACGGCAGGACGGCCAGACGACGTTAAATGTATTTGTGTAATTCATACAACAGAAGAGTTTC
GCGCCGGGATCGGTGAACTGCATTTATTTTGTTTAGAGGCTGGCAAATTGTTGCAAGACTTGGTAACTCAGGGCCGTGGT
CCGAGGCATAAACAAACTAAAGCGAGGATGTCTAACAAAACGAATGAGGATGTTTATCAACCAGAACCATATAGTCGTCA
TCATACTAGAAGTCACTCGGATATTTCTGTAACATCAGGGATTTATGAAGAAATTCCAGACGAGTTGGAAAAGAATGCAG
TAGCTGCTTCAAGTTTCTACATGGAGCGTTTCCTTCGTGATCGACCGTCAGAAGAACCACCACCTTTGCCCCCACGACAA
AGGTGCGCCTCAGAATCCATAAAAGGAAGCAGATGCAGACTGCAAGATGTTCAATCCTCTGAATCCAGTAGCTTACCTCT
ATCAACGTCTCATGAAAACTCTGTACAGATTGAAAGAAATAATTCAGAATTTCAACGAATCACGGACGAGTCTAGTTATG
TTCCTATGTCACCACGATTAAAAGATATCACATTAGTAGAAATGCAAGCTCTACAAGAAAATGATTACGTTTTCATGCGA
TAG
>lcl|KQ435689.1_cds_KOX81260.1_158 [locus_tag=WN51_00168] [db_xref=InterPro:IPR005033,UniProtKB/Swiss-Prot:Q3TUF7] [protein=YEATS domain-containing protein 2] [protein_id=KOX81260.1] [location=complement(join(394676..394793,395005..395078,395160..395296,395426..395903,396032..397073,397155..397734,397881..397965))] [gbkey=CDS]
ATGAGTGCCTTAAAAGATCAAGATCCCGATTACGGGCCGTCCGACGCAAGTGACGAGAAACATCAACGAATTTTCGAAGA
AAATGCACGAAGCAGCACAGCGAGAAAGATAACCGCCATCATCGAAAGGGAATTCAGTCAAGAGATCAATGCAAAAGAGA
AGGAGGTTCTGGAGGTACAAGAAAGATTGCACAGGGCAACGAAGATCATTCATCTCTTACGCTACGTTATCGTTGCTGAT
TTCTACAATCGCAAACAATGTCATAATTCGCAGAACGGAGAGCCAAAGCAAACTCAAATTCATCCTGCGATAAAACAGCT
GATTGGCAAATCGCCCAAGTTAACCGACAGTTTAGTTGCATCTGGCTCCAACAGTGATCTCACTGTGTCGCAGTCAGTCT
CGACATCCTCGTCTAGTATCATTGGTGGAACGAAACAAATTTCTAAACAGGATCGATTAGAGAAAAGGAACAACGAGGCG
CGCGATGAAGACTCGCGGCCAAAAAAAATCCCCCGTTACATCCCGCCGAAAAGTGGAATCCCCGAGTCTCAGTGCCCATC
GAGAGGCACCAGACACAAGACGAGGAAACGCATAATTATTGGAAACATCTCGAAGTGGATCCCTCCGGAGTGGAGGGAAG
ACGCAGCTAGTCACAAATGGACAATGCCCAACGACGTTGTCGAGGTTACGTCAGCACCGTTCTGCCTCTCGAGACGAGGC
TGGGGTGAATTCCCGCTGAGAGTACAACTGCACTTTAAAAGTGCTCTCAACAAACCAATGGACATAATACATCATTTGAA
GCTAGACCGCACTTACACCGGTTTGCAAACTTTAGGATCCGAGACACTTGTCGATATATGGATCTACGCGGATTCCCGAA
ATTTTAGGCGAAACGCGGGCAAAGTCGCGAGTCAAAATTTGAATGAGAGCGACATGATTAATGATTGCAAGGTGAAGTTG
GAGAACTACGAAGATCCGAATTCTCTGTCTGATTTCACGAGTAACGTAAGCGTAAATGAAACATCAAAATTAGAACAAAA
CCAGAACTGTGAAGTGATAGTCAAGAAGGAACCCCCGGAGGACATGGAAATTGAAAATGTAGTAAACGCGAAGAAACAAC
TATTCTATATAGAGCTTGATCACGATTACTGTGGCTCCAAGTATTTGAATGGCTCCGACGGAAATTTAACTATCGATCAC
TCCTCGACTGGCTCATCCTTGCGTAAAATGGTCACGATAAATAATCGGCAGAAAGAAGATACAGGAGAGCTTTCTGAAAC
TAATGAACCTTTAATGAACGGATATTTGACAAATATAAAAGTAAAGGAGGAACCAGAAACTACTGGCGTATCTTTGTCAA
TCGAAGTTGATCTGAACGCATCGAAAGTACTTCCGCTAAGTTGTTCCAATATTTATTCGAGCCTTCGCCCGTTGGAAATT
TCTATCCCTCCGTTGTTCGAACCATCTGGAAAAAAACATGTTTTAGTCCTCCAGAACAATAAAACGATACCTGTCGATAT
CGCAGGTACGGATTATGCTCGTAGTAACGATTCGACAAAATCGAAAGCAAATTTAGCTACGTCTCGCGGTGTTAGCTTGT
TGAAAAAGCCGCCAGGCGCAGAAGTTAAAATCCAAGTGAGAAATTTCAACGGAGTAAAGATGCAACAGGGAGCGAAGCTT
CAAATTTCTAAAGGTGTTCTCCTAAATAGTAAAAAGGAGTTGTACGACCAAGTATTCCGGGCGATCGAAGTTACAAACAT
TCGAAATGTTCAGGGCCTGCTGCGATTCATTATCAGAAGAATGCCCATAATAACTTGGGACGCATTTGATTGCGATTACA
GACGACTCCATCCTTACGCCTGCGTGAGCCAGGAAGAATATTTTAGCTACAGCGAAGCGAAGCGTAATGCTTGCGAGTGG
CATCGAGCAAAAATGATACATGATTTTCTGAGGAGAAGGTCGTTCACTGAGGAGGAATTATGGAGTACCAAGGAAATAAT
GATCTGGGCAAGATTGCATGGTTACACGCCCCTTTGCTCAAATTTTAACGTCCGGTCAATGAAACAGCAGAAAAGTTTAC
CTGGCTCCACGATCGCGAAAAGAATCTCTACGTGCACACAGCCCAATGCTGTTTACAAGTGGCTTGAAATCTATTCGAAT
CAATCGAACGATAATTTATTCGACATATTGGAACTCGAGAAGAGATTGATGCCGTTTCACGATTTTGTTTGTGAAACTGC
CAGGGAGATTGGTATCAAGTTAATCTCCGAGGAAATCGTACCCACTGTTGCACACTGTGCGGCTGGACGAATGATAATGC
GAGCTGTCGAATGTCTCGCTGAAGATTTAGTTAGAATGTCTTTGGCGAAAGCTTGGGAAAGATGCAGCGACAATGGATAT
CCGAAGGTGATCGTTTTGGACGATGTACGTGGAGCTCTTTTAAATCGCGAAGAATTTGATATTTTTACAAATCACGGATT
AGCTTCGAAACATCGATTAACAGCTGCAGATTAA
>lcl|KQ435689.1_cds_KOX81261.1_159 [locus_tag=WN51_00169] [db_xref=InterPro:IPR003323,UniProtKB/Swiss-Prot:Q08BW0] [protein=OTU domain-containing protein 5-A] [protein_id=KOX81261.1] [location=join(399241..399378,399558..399650,400214..400305,400465..400598,400783..400925,401030..401185,401250..401406,401485..401696,401793..401912,401988..402143,402221..402407,402532..402677)] [gbkey=CDS]
ATGACTATTCTGTCGAAGAAGAAGACGAACGCCTCGAAGGACAGACGGGAAGGAGGCAGTACGTCCGAAGTCGACGTCCA
CGGTGTGCAGAACGAGCACAACCCCGGGTCCATCGCGCTACCAAACAGCCCGTATCAGGTACGTGCACCGAATGGTTTCG
CGGTCGATCTACACGGGGTACAGACCGATCACGGATCCGGTTCCATCGTTCTTACGGGAGGCTCGTACGAGTCAAGCGTA
GATCGTCGAGAAGACAAGCATTTTGAAGAAGGAAGTGGTCCCAGTCATGGCAAGCGTCATAGGCAACGGGCAAGTCCTCA
TAGTGGCTGTATCGGAAGAAATTCCCGTTCCAAACGTGAAAGAGAAAGAGATAGAGGACGAGAAAGGGACAGGGAGAGAG
AAAGAGAACGTGAAAGACAAGCTACACCTCCCACTGCATCCGGCAGTGGTTTACAAGATGGTAGTGTCATAGCTAACAAC
CGAATGGCTATTGTTGGGGCTGCTGCAAATATAGAACATGAATTAGCTAATGGATATAACAGTGGTGATGAATACACTGG
CAGAACTGGGAATAATCTTACACTAGCGGAATGGCAAGAGCGGGATAGGTGGTTTGAGAAACGAATGCGGAAAATGGGAT
TTATTGTTAAGAAAATGGGTGAAGACGGAGCATGCCTGTTTAGAGCTGTTGCAGATCAAGTTTATGGTGACCAAGAAATG
CATGGTGTAGTTCGGAAGCATTGCATGGATTATATTGCTTCCAATCAAGAATTTTTCTCTCACTTCGTAGCGGAAGATTT
TAGCACGTATGTAGATAGGAAACGGCAAGAGTATGTACATGGAAATCATATAGAAATGCAAGCAATGTCTGAAATGTATA
ATCGTAGCATTCAATTATATTGCTACAGTACTGAACCTATCAATATTTTCCATACGATGGTTGAAAGTGATAATGAACCA
ATACGATTGTCTTACCAACGTGGTAGCCATTATAATAGTATAGTAGATCCGTATAAAGCCACAATTGGCGTTGGTCTTGG
TTTACCATCATTTAACCCTGGAGCTGCAGATCGACAGCTTATATCAGATGCAGTTCGTCAAAGCGAAGAATTACATATTG
AACAGACTATGCTAGAAGATAAAATAAAAGCAACTGATTGGGAAGCAACGAACGAAGCTATAGAAGAACAAGTTGCTAGG
GAAAGTTATTTGCAATGGTTAAGGGACAATGAAATGCGAAAAGCTCGATCAGCCAGTAGCAGCAGTACAAGTACGGTAAC
AAGTGCGCAACACAGTCACGCGCATTTTCATCCCCATGGAGGTCGTGGTCAACAACGTAGCCACACTTCTTCTCCGACCA
CGACTCAAACTAGCCAAGATAATTTGCGTAATTCACCAAAAGTAAACGATTCCGTAAGATATAATAAAAGATCCCCACAA
CATCAGTCAACACAAGGATCAACTATGTCTCATCTTGCCTCAGACTTTGAATCTAAAATCTCTCAGGAACCTGTACCAGG
TAGCAGTAAAGAGGCTCACGCTTCACCGGATATCTCGTTATTTAATCGTCTTCCTCCTGAAGTGTTTGGTTTGACTGATT
GGGAAGACAGTGATATACTTTCGCAAGTTTTGGCTACATCACAGCAAGAATACTTAGACAGCTTGAAACAATCACGGAGT
TCTACCTCCTCTGGAAATGATACTAACAATATATTAGATTCCAGTAATAGTTAA
>lcl|KQ435689.1_cds_KOX81262.1_160 [locus_tag=WN51_00170] [db_xref=InterPro:IPR000719,InterPro:IPR002290,InterPro:IPR011009,InterPro:IPR020635,UniProtKB/Swiss-Prot:Q6P3R8] [protein=Serine/threonine-protein kinase Nek5] [protein_id=KOX81262.1] [location=join(404192..404250,404313..404403,404489..404656,404729..404901,404997..405153,405245..405544)] [gbkey=CDS]
ATGTCACTGCACATAGACGATTATATATTTGAGACAGTGTTGGGACAAGGCTCCTTCGGATCTGTTTATTTAGTACGACG
GAAGAAAGATTCCAAACCATTCGTAGTTAAGGAACAAATTCTCGATGATGTAAATGCATTACCTTTTAAGAATATATTGG
AAGAAGTGAAATGTTTGCACACGTTGAGACACACTAATATAGTGGCATACTATGGAGCTTGGATAGAGAACAATCACAGT
TACATTCTTATGGAGTATGCAACGCGTGGCACTCTAAAAGATCTATTAGAAAATAACGAGACACCGCTCAAAGAGGAAGA
TGCGCTGTACTTGTTCTCCCAAGTCGTTCTAGGAGTTCATCACATTCATTTTAAAAAGATTCTTCACCGTGATCTGAAGC
CAGAAAATATCATGCTGACTGGAAGTCGCGGCGACATCGTGAAAATTGGAGATTTCGGCGTCTCGAAAAATTTCTCTGAG
TATCATTCACTATTAACGAATTCGTCGATTGCATGCCGCGCCGGATCTTTTCGTTACATGGCTCCGGAAATGCTGAGGGA
CCAATCTTACGATTTCAAATGCGACATATGGAGCATGGGTGTCATTCTCTACGAGATGGTCACAAAAAGACATCCTTTCC
CTGCTACGACTTTAACAGATATCATAAGAATGATCTGCGAGGAGAGCCCACGACCTTTCCCCGAGGGAACATCAAAGCAC
ATTATTAGCCTGATATCAAAAATGTTGAGAAAAGATTCATTTCACCGGCCAAAAATAGATCAATTGGTGATTTGTCCTTA
CCTCGTGCCTTTCATCATTAGAATATATTTAAACTTGGGACGAATTTCGAATGTTGTTAACAAGAAAAATGGGAACTACG
ATCCGGAAATATTTTTGAGATTTCTAAAATCGCAAGTATTTAACTATATACATTCTTCTAGTAGGTAA
>lcl|KQ435689.1_cds_KOX81263.1_161 [locus_tag=WN51_00171] [db_xref=InterPro:IPR000998,InterPro:IPR008985,UniProtKB/Swiss-Prot:Q6UXC1] [protein=Apical endosomal glycoprotein] [protein_id=KOX81263.1] [location=join(406037..406440,406543..406740,406813..407170,407251..407427,407555..407981,408085..408429,408503..408724,408798..409216,409249..409414,409485..409507,410352..410492)] [gbkey=CDS]
ATGTGGTTGATCTTACTAACGTACAATTGCCTTTATTGGCTAACGTGTGGTTCCTCGTGGATCCTCATAAATCCGATACT
CGGGGAGCAAGTAGACCTCATTGGTGGAAATGAAAGTTTCACCCCTGGTTGGACGAAAAGTGCGGAAAACGACGAGACGA
AGGACGTGTTCGACACTTTCGTCACTAACGACGCTTTCAATTCGACGCAGTTCCCCTTCAATTCCATTGATCGCGATCGC
GATCACGATCTCATGGACGAGGTGGAACGCATCGAGCCTAGGCATTGGCCAGTCAGGCCAGATATTCTGTACACGCGTAC
AAAAGTTTCTTCGACCACGGAGCCATTACCACGAAAGCTGTTCAATCCGTCTACGGTTGCCCGAAGAAATTCGTCGACGC
AACGGTATCCACCGATTGCACCACCACTACCCACAGCATCGATAGACGAAGTTTTCTGCGACTTTGGATCATTTCCAGCA
CAAACATTTTGCGAATGGCAAAATGGTGATAGCGCGATAGACTGGTTGGCAGGAACTGGTATGGGTACCAATTGGATGGG
TGGTCCCCCGAGCGATTACACCACTGGAACCATGGAAGGAGGGTATGCCTTCTTGGAGACGTCGCAGTTACCACAAAAGG
ATGGTAAAACGAAAATTCTGGGAGGATTGCTGCACAGTCCTCAGCTGGGAAGCACAGGTGTTGTTGGGACCTGTGTCATG
TTCAAATACAGCATAGATGGTCTCAGCGTCGCTGGTCTGAGGGTTCTACTTCACGTAGGCACCGACGAGTACTCGATTAA
AAAGGAACAGACGGAGGAAATCGTTCCAGAGAATGCGACCGTACTCTCTTGCAAGCCACTGGACGTTTTTGACGAACGTG
TTATTTGGAACGCGCAGTATTACACATTGAGCGTTTGGCAGCAAACTCAGTTGCTGTATACTTATCCCGAGTTACATTCG
TTGATTATCGAGGGGATCCCTGTCGATTCTACTGACCCAGCTCGCCTGTACAGAGGCTACATAGCCATCGACGATATGGA
TTTACAACCAGGCACTTCGTGCATTGGTTTCTGCAACTTTGCTGGTGGATTTTGCGATTGGGCCAATGACGCGGAAGATG
ATTTTGATTGGACAATTAGCCGAGGAAGTGGGAATCCTACAACGGGGCCAGCAATGGACAGTTCTACAGACCGATCAACA
GCCGGTGGATACGCCTATATAGATTCCTCCTTTCCTCGTCGACCAGGCGACAGAGCTAAACTCGTCAGCACCAGCTTCCC
CGCACCAAGTGCCGACGTACCAATGTGCATGCACTTCTGGTTCCACATGTTTGGCTCTGGGATCGGTACGTTGAAGCTGT
TCGTTCGTCATTTTCGTAGCTTGGACGCGCCCCTTCAAGAAATTTGGAACCTGAACGGAAACGCGGGGAATACGTGGTTC
GTCGCTCAAATCACCATCAGCTCGTTGGACGACTTTCAACTTCTCTTCGAGGCGTCTGTAGGTAATACCGGGATGGGAGA
TATTGCCATCGATGACATTTCTTTCGCACAAGGAGCTTGTCCAGCTCTACCTCAAGTTGCTGTATCTACGCCACGAGACT
GTACGTTCGAGGTCGACGAGTGCGACTGGATCAATTCTCGTGATCCTGATCGAGTGGAATGGGAGAGAGTGTCTGTACAA
GCGTTGAACCCGAGAAACCAACGAAAACCGTACAGCAATGGGTATACAGTCAATCGAAGAAACGAGTACTTTCTTGGTTT
GGGTCGCCCGAGAGGGGGACCACGATCATCTGGAGGTGGAACAGCACAGCTGGTTAGTCGTGAAATGAAGGGCAGCGAAG
AGCCACTGTGTGTCACCTTCTGGTATTTCATGTTTGAATCTTTTATTGATTCCACCGGTCCAAGTTTAGGGGTACTCCGT
GTGTCTATACAAACAACCGAAGAATCACCAACTGAATCAAGATCAATTTGGCAGCTGTATAATAACCAAGGACCCACGTG
GAGCTACGCACAAATCAGTATAAACGAGAGGAAAAACTTCAATGTAGTTTTCGAGGGCACTTGGGGTCCCAATCGTGCCA
GTGGCAGCATTGGCATTGACGATATTGCTTTTTATACTGGCAATTGTTCCGTGAAACCACCTAGTGCATCTGTGAGACCG
GAAGATTGCAGCTTTGAGAAAGGTTTATGTGGTTGGGAAAATATTACTTCTTCCGAGAACGAGCGTGCAGTCACTTGGCA
GCGTGCGTTTCTCGCTCATCGTCCAGCTCAGCTGTTGGACAAAACTTTCGGAGCAACCGGAGACTTTGTTTTTTTCGACA
TTTTTACCACAAATAAACAATCCACGGATGTGCGGTTACGATCGCCCGTGATTCAGACGTCGCCCGACGAGGAGTCCGTT
TGTTTGACTTTTTGGTTCGCTGCCTTCGGCGTCGAGGAATCTACAACCTTGCAAATTATCAAAATGAATGCCGACGAGGA
AACAGGCGACGTTGAAGAGAACAATGGAAAACAACAACCTGTAGATATTTGTAATTTTTTGAGATCTGAATTATGGTCGT
TAACAGCAAAAGGATTTAACAATCCCAGACCTGTATGGACTGCTGCACAGGTGACGATAGATGCTCGTGTACCTTATCGT
CTCATTTTAAGAGGAAGCGCCAGTAACGGGGGTTTTGCGATCGACGACATAAAGTTCCAACCTCAAAGTTGTGCAATTCG
ACCAGCTGCTGCTCAACCCCCTACTGCTGCAACAGATCTCATAATAGATCCTAAATTTCCTGGTTCTCTTATATTATCAC
AGATAACAGTAAGTGGTAATGCATTTTCAATTGGTTTATTCTTTTGCACATCTGGAGTTTTGAAAATTCCTACATTGTGA
>lcl|KQ435689.1_cds_KOX81264.1_162 [locus_tag=WN51_00172] [db_xref=InterPro:IPR001537,UniProtKB/Swiss-Prot:Q5ND52] [protein=RNA methyltransferase-like protein 1] [protein_id=KOX81264.1] [location=complement(join(409693..410240,410326..410481,411069..411307,411422..411732))] [gbkey=CDS]
ATGACGATGATATTTCTAAATATTGTACGTAACGCTGTTCAACCGACTCGACACGCAAGAGCAGTGAACACAGTTGATTC
GTGCATGACACGGACGTATGCAAGGTGGGTCAGTCGGAAACCGATTGCAATTATTAACGAGGATGAGTTGTTCGACTGCG
AAGATACTACTCGGTCGCCAATTTGTCGGGAGAGAACTTCCGCGAGGAAATCGAAAAAGAAAAAACCCCAGGAAAAGAAA
ACCGAAGAAACCGAGAACACCAGGAAAAAGAATTTGTTTATGAAACTTAAAGAAACTGATAAAATTGTATCATCCTTGAT
GACTAATCTAAAGTCGCGAAAGAGGAGAGAAAAGAACGACGAGATAATCCTAGAAGGGCAAAGACTGATCAAAGATGCTT
TGAAATCTGGCGCAATACCAAATGCCATGATCTTCAATGACCTATCGGATCTAGCTGCGTTGGAACTTCCAGAAGAAGTT
AAATTATACAAAGTTCCGTATAATACGATACAGTTGTGGTCTACTTTAACCACTTCTCCCGGTTTATTAGGAATTTTCAA
AACTCCAGATGTGCAAAAGAATAAACCAATTGAAAATGCATTACCACTTACTGTTATCTGTGATAATATAAGAGAACCAG
GAAATTTAGGATCTATTATGAGATCTGTTGCAGCAGTAGGCTGTGAAAAATTGATCCTAATGAAAGGATGCGTAGATTTA
TGGGATCCGAAAGTTCTCAGAAGTGCAGCTGGCACTCATTTTCAACTGCCTATTTATGCGTTTCCAACGTGGGATGAGAT
TCCATCGCTAATCAGCCAAGAAAGTCATATTTTCGTAGCGGATAGCAATTTTGGTGATGAATTTTTACCCAGGTATTCAC
CTGAAATACTCGAGTCGAGTTTACAAATATTTGACATTGATCCAGAAGATTTAAAAACGAAATTTACTCTGGATAGTAAC
CAATCAGAGGAAACGATACCAAAAAATAAATACCTGATGAGACAGTTCATGTTGAAACTACCTATTATTCCTTATTACTC
TATAGATTACACAAGGAGAGAATCTGTAATTATCTTAAGTGGAGAAACTGAAGGTTTGAATTTCAATTCTTCTAAATTCT
TAAAAGAAAGAAAGAGTATCCGTATTAATATACCTCTAGCAAAAGGGGTGGATAGTTTAAACGCAGGGGTAGCACTTGGT
ATCGTTTCCTTTGAAATTAAGAGACAATTTTTGAAGAAGGGAAGTCTCCTTTGA
>lcl|KQ435689.1_cds_KOX81265.1_163 [locus_tag=WN51_00173] [protein=hypothetical protein] [partial=3'] [protein_id=KOX81265.1] [location=complement(join(<415797..415997,416240..416541,417821..418121))] [gbkey=CDS]
ATGCGTACCGTGGCCGTATGGACCGCTTTCGTGTTAGCGTACTCAAGCAGCCCGTTCGTGACCGGTATACGATACATCGA
TCCGATCTCGCCGCAATCAGGGAACACCGGCGACATCGCCGAGAAGCGCGTTGACCTGACCGAGCCAACATGCGAAGAAT
TGAGGGCAATGTGGAGGAATACGAAACGGCAGAGCAGGGCTGCTAAAACCACCACCGGATACTCCCTCTATCCCGATCCG
TTTTCATTTAAGGTCTGGAAATCTTATTCCGAACGTTCCAAGCCCCCACTCAACTATCTTGGAATGTACATGGGAAGACC
GCGTAACCGTGCAGGAGGTAGCGCCCCAATTTATGGAAGAATGGTGCACAAGGCGCCAGCAGGCAGCAGGCTAAGAAACG
GAATGCGACATTCGCCAAGGCCCTTCGACAAAATTCTACCCTTTATCGGAACAATCAATTCTTACTCGCCATCGTCAAGG
CGGCGTTTAAGCAGCTTCCGTACGGTAGGCGGTGGTTCCCCTCATTTGGTCCAGGTACCGCAAGCCGGCAGTTTTCAGCA
TTTAAAGGAATTGCTCCGTGCTGAGCGAGCTCGTGAACTACAGGAACAACACAAAGCCGAAGAACTCGCAGAGAAGACAT
CTACCTTTAAGGGCACCACTGACAACGAGCATTCCTTCAATGTCCAGAAATCGCGGAAGCAATTTCTGAAGCCGGCGCTG
CGAATTCCTATGAAAGCTAATTACGAATATGGTCAGGGACGATACAAACCGAACGTGCAAAATGGTCAAGTCTGGGCGGT
GAGT
>lcl|KQ435689.1_cds_KOX81266.1_164 [locus_tag=WN51_00174] [db_xref=InterPro:IPR001650,InterPro:IPR011545,InterPro:IPR014001,InterPro:IPR014014,UniProtKB/Swiss-Prot:Q501J6] [protein=putative ATP-dependent RNA helicase DDX17] [protein_id=KOX81266.1] [location=complement(join(423844..423881,424002..424166,424327..424569,427560..427619,427704..427876,427949..428605,429005..429417))] [gbkey=CDS]
ATGAGGACAAGGCAGCAAGATTTATATTTTGGTGTTAATAATCTTTGTGTTTTATTTATTAGTCGCAGTCGTGATAGGGA
CAGAAGACGCAGATCACGCAGTAGGTCTCGTAGCAGATCACCTAGAGACAGAAGGAATTGGGGTGGCAGTGGAGGTAGAG
ACCGAGGTGGCGGCAGAAATAGTCGTGGCCAACCTGGTGCAAATTTAAGAAAACCTAGATGGGACTTAAGTCGATTAGAA
CCTTTCAAAAAAGATTTCTACGTACCACACGAAGCAGTTCAGAATCGAGATCCACGTATAGTTGAACAATATAGAAGTGA
AAAAGAAATCACCCTTAAAGGAAAAAATATACCTAATCCTGTATTCACATTTGAAGAGACAGGTTTTCCAGACTATGTCC
TAAAGGAAATTAACAAACGACAAGGTTTTACTGAACCGACATCGATACAAGCACAGGGATGGCCAATTGCTTTAAGCGGT
AGGGACATGGTTGGAATTGCATCGACAGGTTCTGGAAAAACATTGTCTTACATACTGCCAGCAATCGTTCATATTAATAG
CCAGCCTAAGTTAGGTCGAAAAGATGGACCTATTGCTTTAGTACTAGCGCCAACACGAGAACTTGCACAGCAAATTCAAC
AAGTTGCCGATGATTTTGGTCATTCCTCTGGTATTAGAAACACTTGTTTATATGGTGGAGCACCAAAAGGTGCACAGGCC
AGAGATTTAGATGGTGGTGTGGAAATCGTTATAGCTACACCTGGTAGACTATTGGATTTCCTTGAATCAGGACGTACAAA
TCTAAAAAGATGTACTTATTTAGTGTTGGATGAAGCAGATAGAATGTTAGATATGGGATTTGAGCCACAAATTAGAAAAA
TCATAGAGCAAATTAGACCAGATAGACAAACATTAATGTGGTCCGCTACCTGGCCCAAGGAAGTAAAAAATTTGGCTGAA
GATTTTCTGAAAGATTATGCTCAAATTAATGTTGGCTCTCTGCAATTAGCCGCAAATCATAATATTTTACAAATCATCGA
TGTGTGTCAAGATTACGAAAAAGAAAATAAATTAAGCACACTTTTGAAAGAAATAATGGCGGAAAGTGAAAACAAAACCA
TAGTATTTATTGAAACAAAACGCAGAGTGGATGAAATAACAAGAAAAATGAAGAGAGATGGTTGGCCAGCTGTTTGTATA
CATGGTGACAAGACACAACAAGAAAGGGATTGGGTTTTACAAGATTTTAGATCAGGAAAAGCGCCAATTCTTGTCGCAAC
AGATGTTGCTGCTCGAGGTCTCGACGTTGAAGACGTCAAGTTTGTCATCAATTTTGACTATCCCTCCTGTTCGGAGGATT
ACGTTCATCGAATTGGTCGAACAGGTCGTCGCCAAAAAACTGGTACAGCATATACCTTTTTTACACCCAATAATTCAAAT
AAGGCTAACGACCTGATCCAGGTATTGAAAGAAGCAAATCAAGTTATCAATCCAAAGCTATTGGAACTTGCTGACAGTAA
GAGCGGTGGATATGGCAGACATAGAGGTGGGAGAAATAGATGGCGGTCTCGAGGTGGCCGAAACGGGAAAGATCGTAGCT
ATTCGAGAAGTAGAAGTCGAAGTCACAGTAGGGAACACAATGGTCGTAGTAATCGTCGCAGTTACAGCCGAAGTTACTCT
CGAAGTCGTAGTCCTGTTAGCAATCGTACAGAAGTAATCGGTAAGAGCTATTGGAGCAGCGATAGATGA
>lcl|KQ435689.1_cds_KOX81267.1_165 [locus_tag=WN51_00175] [protein=hypothetical protein] [protein_id=KOX81267.1] [location=join(437667..437983,440930..440966)] [gbkey=CDS]
ATGTCGAACGATTCACCCCCACCGCTGCAGACTTCTATACCTTTGGTAGACTACGACATGCCAGATGAAGCGCGTCCTGG
TAAAATCACACCGACCACACCTACTACTCCGGTGACAAATAAATTGTTGAACGCTGACACCGATACCGAGATGATTGAGA
ATGCAGTGCCAATCACGCAGACCGTGCTGCCAGTGCCTGAACCACAGCCGAAAATCGAGAGGAACGGGATTGACTCGGAG
ACAACTAAACCAGTCACTCAGCCTGAAAACGACTCCTGCGTTGTAGATTGTATATACTTCACGCAGCAGTGCTGTGAAGG
ATTTGATATATTAGGCTATAGAGAAAAATCTTAA
>lcl|KQ435689.1_cds_KOX81268.1_166 [locus_tag=WN51_00176] [db_xref=InterPro:IPR001382,UniProtKB/Swiss-Prot:B2GUY0] [protein=Endoplasmic reticulum mannosyl-oligosaccharide 1,2-alpha-mannosidase] [protein_id=KOX81268.1] [location=complement(join(441405..441623,441706..441855,441925..442089,442156..442282,442384..442571,442651..442839,442924..443072,443170..443355,443829..443985,444041..444208,444309..444407))] [gbkey=CDS]
ATGTTTCCGACGAAGGATCTAGGAAAGTCGGATTACATCAGTTTAAATATCCAAGAGAGTGCGACATTCGCGCGAGGATC
GTCACGTAGCCTTTGGAGACAATGGAATCAATTGTCAAGGTTTCAAAGAAATATTCTTTACTTCTTAGTCATTACAATCA
TACTAGTTATATTTTATCTGTTACCTGGTGATAATAAGAATGGAGTTTTAGATGAAAGTGATTACAATAACATAGAAGTA
GTGCAAGATACTCTTAAGTATGAGAAGGCGGCGGAAGATATTGTAGTAGACAATGTAAATCAGGAACATAAGGGAGGTGG
AGAGGTCATCGAGGAACCTGAATTCCAACCAGAAATAAATCAGGTGGATGATGATCAAATTGGAGAGCCACCTCAACCTA
AGCCAAATACACTTAAATTTAGTGGACCACAAAATAACAGACAACAAGCTGTAGTTGCAGCATTTAAACATTCGTGGAAT
GGGTATAAAGAATATGCTTGGGGATATGATAATGTGAAACCAATATCAAAAAAGTACTACGAATGGTTTGGCTTGGGCCT
TACTATAGTCGATTCTCTTGATACTATGTATATAATGGGCTTAAATAATGAATTTTTAGAAGCTAAAATATGGGTTGAGA
AAAATTTAGTATTTACTTCAAATAGAGATGTTAATTTATTTGAAGTTACAATTAGGGTGTTAGGAGGTCTATTATCAGCA
TATCATCTTTCTGGTGATAAAGTTTTCTTAAATAGAGCTACAGCGTTAGGAGAACGTATGATGCCAGCGTTTTCTACTTC
ATCTGGTGTTCCTTATTCCGATGTAAATCTTGGTACTAAAACTGCACACGGTCCAAAATGGGGTCCTGATAGTAGTACAA
GCGAAGTTACTTCCATCCAGTTGGAATTTCGCGATCTAAGTCGCAGTACAGGAGATCCTAAATTCGAGGAAGCAGTAGCA
AAAGTTTCGGAACATGTGCACCAGTTAGAAAAATACGATGGTTTAGTGCCCATTTTCATTAATGCTAATACTGGACAATT
TAGAGATCATGCAACAATTACGCTTGGCGCACGTGGTGATAGTTATTACGAGTATTTGTTGAAACAATGGCTTCAAACTG
GGAAGACAATTAATTACCTACGAGATGATTATTTGTTAGGTATTGCTGGAACTCAAAAACATTTAGTAAAACGTACAGCC
ATTAATAAGTATCTTTTCATAGCAGAACTAGTTGGAGCAAACAAAGAAATAACACCAAAAATGGATCATCTTACATGTTA
CTTGGGAGGTACATTAGCTTTAGGAGTACATCATGGCTTACCATCTGATCACATGAATTTAGCTAATGAAATTGTTAAGA
CATGTTATCAAACGTATGCAATTCAGCCTACGTTCCTCGCTCCAGAAATCACTTACTTCAATATACAGAGTACAAATGAA
GAGAAATCAATGGATATGTATGTGAAGATGAATGATGCCCATAACTTGCTCAGACCAGAATTTATTGAAAGTCTTTTCTA
CATGTGGTATTTTACTGGAAATAAGACATTCCAAGACTGGGGATGGCAAATATTTCAAGCCTTTGAAAACTATACAAAAG
TGGAAAAAGGGTACACCAGCATTGGTAATGTGAAGATTGTTTATAACACACCACAAAAAGATATGACAGAAAGTTTTTGG
TTTGCTGAAACTTTAAAATACTTGTACTTGTTGTTCGATGACACGAGACAATTAGTAGATTTGGACAGATGGGTATTCAA
TTCCGAAGGACATCCATTACCCATGTACGAATCATAA
>lcl|KQ435689.1_cds_KOX81269.1_167 [locus_tag=WN51_00177] [protein=hypothetical protein] [partial=5'] [protein_id=KOX81269.1] [location=<450356..450580] [gbkey=CDS]
TCAATAAGTAACCTGTATATATTATGTCTGAAGTCATTGTACGACGAGTACATGATAACACCACCGAAGCAGACCGACAG
TGAAAAGAAACACTGTGTAACAGCCGCGTACCAGACGTGTGCATCGAATAGCTTCTCCCAGTTCGGTTTTATGAAGAAAA
TGATCCCGTTCACGGCACCTTCCAGAGTAACTGCTCTGACCAGCAAGCTTATCATGATGATGTAA
>lcl|KQ435689.1_cds_KOX81270.1_168 [locus_tag=WN51_00178] [db_xref=InterPro:IPR000175,UniProtKB/Swiss-Prot:B4NDL8] [protein=Sodium-dependent nutrient amino acid transporter 1] [protein_id=KOX81270.1] [location=join(458427..458526,459268..459353,461593..461953,462119..462368,462412..462831,462978..463167,463330..463434,464336..464435,464730..465001,465173..465346)] [gbkey=CDS]
ATGAGAACATCTTTGGAATTTAATAACACATTCCGCGTTGCAATGTGTGTTATATTGTCCTCAACCTACGACCGAATGTT
TCCATTCGAGTCACCGAAAAAACTAATGGCCAAGATATTCAACGAGATCGGAAGGTTTCCTCGTGATTACTTCTCGAATA
GCACGTGTCAAGAGTTTGCTGAGCAGGACGGGAGCCACCGAAATCCAGCGTTCGTCAGGGATGAAACGGAGAAAGCGACG
TCGCGTGAGAGACTAAGAGAATCGACCTCAAGATGTTCAGAAACTGTGAAAGGAACGGAAGAAGTGAGAAGCAAGTGGAA
CAACGAGATAGAATTCTTAATGTCCTGCATCGCGATGTCGATAGGTTTCGGTAATATTTGGAGATTCCCCTTCACTGCCT
ACGAAAACGGCGGAGGTGCATTTTTAATACCGTACATCGTCGTCCTGTTGCTTGTTGGAAAACCGTTTTACTACCTGGAG
ATGATCATCGGCCAATTCTCCTCGTCCTCGTCGATCAAGGTGTGGAACATTTCGCCTGCGTTTACTGGCGTTGGATGGTC
CCAGTTCTGCTCGAACGTGGCGTTAATGACGTATTACAGTTCGCTGATGTCCCTGACACTTTTCTTTCTGGTCGCGTCCT
TCTCGTCTGAATTACCGTGGGCAAAGTGCAGAGACGAATGGTCTGATTATTGTATCGATTCCAGCCAAACGGCTAATAGT
AAAATGATAAATACCAGTACGTTCCTCGAATTGTTCGACAAGAGAGAACGCAAGAGTTCCGCGGAGCTGTACTTTCTTCT
TCTGACTTTTAATTTTTATGTTCCATGGCGACGACGATCCAGAAAAGTGGTGCTTCAGGAGAAAGACAGCATCGACGATG
GGATTGGACTGCCAGACTGGAAGTTAACGTTGTGTCTCCTCGTCAGTTGGTCCTCGGTTGTTTTGATAACCTTCCAGGGC
GTGAAAAGTTCCGGTAAATTCTCCTATTTTCTGGCAATTTTCCCGTACATCGTTCTGGTGACTCTCCTCGTCAGAGCAAT
GACCCTGGAAGGTGCTGCGACTGGGATCCTTTTCTTCATCACCCCGGAGTGGTCGAAACTTTTGGAACCAACTGTTTGGT
ACGCGGCTGTCACCCAATGTTTCTTCTCACTTTCTGTCTGTTTTGGTTCCATCATCACGTACTCGTCACACAATGACTTC
AGACACAACATATACAGGGATGCGCTCATTGTAACTAGTCTCGACACTGTAACGAGTCTCATAGCCGGGTGCACCATCTT
CGGGATTTTGGGGAATCTTGCCCACGAAATGAATTTGACGAATATCGACAAAGTGGTTACATCCGGAGCTAGTCTGGCGT
TTATCTCTTACCCCGACGCCATTGCGAAGTTCACCTTCGTACCTCAATTATTCGCAGTGCTGTTCTTCGTGATGATGTTC
GTTCTCGGCGTGGGCAGCATCGTAGGAATGGTTTCAGGGATAGTGACCGCCTTGAAAGAGAAGCTGCCGAACGGTGGACA
ATTTTTGTTGACGTTGGTCGATTACTATGGCACGTCGTTCGTCGTGTTCATTCTGGCTTCTTTCGAGATCACTGCTGTGA
GCTGGATCTACGGTATAGAAAATTTCCTAGACGACGTCGAATTCATGCTGTACAAGAAAACAAGCAGTTACTGGAGAATC
TGTTGGTTCCTGATAACGCCGTTGATTTTGATAACGATATTCTTTTACACTGTCGCCACCCTTTCCCCGTTGACCTACGG
TGACAAAACGTATCCGACCACGGCACATGCGGCTGGTGCCGTCATACTTTGCTTCAGCGTTTTTCAAATACCATTCTGGA
TGATCGTGGAAATACTGAAGAACAGAAAGTTGCCACTGTTACAGAATTTGAAGAAGTCATTTCTGCCAACGTCGCAATGG
GGGCCCAGAGAAATCGAGCACAGAAAAGCTTGGCTTCGCTTCAGAGAGGAAAATTTGAAAGAGAGAAACGCCAGGACGGA
ATCTAAATGGCTTCAGTTGATACACACTTTAATTCGTAAAAACCACAGGAAAGATTAA
>lcl|KQ435689.1_cds_KOX81271.1_169 [locus_tag=WN51_00179] [db_xref=InterPro:IPR000175,UniProtKB/Swiss-Prot:B4GVM9] [protein=Sodium-dependent nutrient amino acid transporter 1] [protein_id=KOX81271.1] [location=complement(join(465801..465947,466021..466115,466473..466649,466725..466824,467187..467550,467907..468278,468499..468724,468815..469085,469277..469363,472551..472645,472726..473021,473380..473715,474415..474789,475052..475168,475526..475637,478581..478821,479182..479256))] [gbkey=CDS]
ATGGAGAACGTGTACTTGGAGCAAAAAGGGACCGATGAGAAAGTAGGAAAGGGAGATCCTCAAGAGGGAAATACCAGAGC
AGAATGGGGAGGGGGTCTGGAATTCTTGATGGCTTGCATCGCCGCTTCCGTTGGATTGGGGAACGTATGGAGATTTCCGT
TCACCGCTTACGAGAACGGGGGAGGTGCTTTCCTCATACCGTACATCGTCGTCTTGCTTTTCGTCGGCAAGCCTTTTTAT
TTCCTGGAAGGTCTCCTCGGTCAATTCACCAACAAATCGTGCGTAAAAACCTGGGCCATGGCACCGGCTATGAAAGGCTT
GGGATACGGTCAAGCAATCGCAGCATTCTCCGTTGTCACGTGCTACATCGCCTTAATGGGTTTGACGCTCTATTATCTGG
TGGTCAGTTTCCAAGCTGAACTACCCTGGAAGAAAGAAACGAGCTTCGATTCTTTTGAGTATATGTCGTTCCTTTCTCTT
CGTTTTCAATGTTTTTTAATGATTTATTTAAGTAGAAAGCACTATTTAAGCAGGGAGCATAGTTCGAAGATCGTTTTGAA
CGAGTACGATTCGATTGAAGATGGTATCGGAACACCCTCCTGGCAACTTACTATCTGTGTTTTCGTCAGTTGGGCAACGG
TCTTCGGCGTCTTGTGTCGCGGGGTGAAAAGCACAGGGAAAGCAGCGTACTTCCTTGCCATATTCCCCTACGTCGTTATG
ATATGCCTGTTAATCAGAGCGGTGACTCTCGAGGGAGCTGGCAATGGGATCCTCTTCTTTATCACTCCGGATTGGGACAG
ACTCTGGGATCCAACTGTTTGGTATGCTGCCATTACCCAATGCTTCTTCTCTCTCTCCGTCTGCTTTGGTCCAATTCTCA
CGTATTCTTCTTACAATAACTTCAGACACGGCGTCGGCAGAGACGTAATGATAGTGACGACTTTGGACACATTCACCAGT
CTGATAGCAGGGTGCACGATTTTCGGGATTCTTGGAAATCTAGCCCATGAAATGGGTACCACAGACATAGCGACGGTGGT
TCGCGGTGGTACAGGTCTCGCTTTCGTTTCCTATCCCGAAGCTTTGTCCCAGTTTCAGGTGGTCCCTCAGCTTTTCGCTG
TCCTGTTCTTCGTAATGATGTTCGTCCTTGGCGTCGGAAGCGCCGTGGCCCTTTCCAGCGCCGTTTTCACTATACTATGC
GATCATTTCCCCAACGTGACACACTGGAAGTTAGTACTCCTCCTTTCCATCTTTGGTATATTTTCTGACTTTAAGGGTGG
CCAATGGTTCATAACGCTGGTAGATTATTACGGTGGCACTTTCGTGGCGATCATCGTCGGCGTTTTGGAGATAATAACGA
TATTCTGGATCTACGGTCTGACGAATTTTCTCAACGACAGCGAGTTCATGCTCGGTGGGAAGCCGTCGTTTTATTGGAGG
CTCTGTTGGGCTGTAATCACACCGATATTAATGATCGTTATTCTAGTGTGCACGATCGCTACCTACGAATCACCTACTTA
CGATGGTGTACCGTTTCCAGCTTACGCTTACGGAATTGGCTGGTTTCTACTGTCTTTAGGAATCCTCGCGATCGTTGGTT
GCATCGTACAGAAATTAGTGCAACTGAGGTCATCGTCGTTAATCGAAAATAATTTCATCGACAGCAACGATAGCGTGGAA
GGCTCGTACAGGCTTTCTAAGATGTCAGGATGTGGAAAACCAGTCGAGAATGGATCGACAGTTATAGTAGAGGAGAAACC
TACGAGAGCTCAGTGGACTAACAAAATGGAATTTTTGATGTCCTGCGTTGCATTTTCGGTTGGTCTTGGAAATGTTTGGA
GATTTCCTTACACTGCCTATCAAAACGGTGGTGGCGCGTTCCTTGTGCCATATGTGATCGTCTTGTTTATTGTTGGTAAA
CCGATTTACTACATGGAGATGATACTGGGACAATTTAGCAGCAGATCTTGCATAAAAATCTGGTCCATCTGTCCCCTTTT
CAGAGGCATTGGCTATGGGTTGACGATCTCTGTTTTCTCAGTGGTCACGTACTATTGTTCTCTGATGGCACTGACGTTGT
ATTATTTGTCAGCTAGTTTCCAATCAGTCCTTCCTTGGGCCTACTGTTGGGAAGAGTGGAAAGATATCTGCTTCGACAGT
GCTCCAACTGCTAACAACGAGACAGTAGCAAATATTAGTAGCAAGAGTAGTTCTGCTGACTTGTACTTCCGCAAGGTGGT
TCTTAACGAGATTGGACTAGAGGAAGGTTTGGGACTTCCGTCATGGCAATTAGTCCTCGCTCTGTTTGTCAGCTGGGCGT
TCGTTTTCGTAGTACTGAGCAACGGCGTGAAGAGCAGCGGCAAAGCAGCGTACTTCCTCGCTATATTTCCATACGTGAGC
ATAATAACTCTTTTGATAAGGGCAGTCACGTTGGAAGGGGCTGTCGACGGAATAATATTCCTCTTTGAACCAACCTGGGA
GAAGATCCTCGATCCGTCAGTATGGTACGCAGCCGTGACGCAATCCTTCTTCTCCCTCGGTGTCTGTTTTGGGGCTGTTG
TCATGTATTCCTCCTACAATCGCTTCGACCATAACATATTGAGGGATTGCACGGTAGTGACAAGCATGGACTTGGGCACG
AGCCTGATAGCAGGGACAACTATTTTTGGTATTCTGGGCAATCTCGCTCACGAGTCTGACAAAGACATCAACAACGTAGT
TCGTGCCGGGACAGGTTTAGCTTTTATCTCCTATCCAGAAGCCCTGGCAAAATTCACCGTGGTCCCGCAATTGTTCGCCG
TGCTGTTCTTCTTGATGCTTTTTATCTTGGGGATAGGTACCAGCGTAGCGTTTACCGCTGTCGTTGATAGCGTTATTAAG
GACAGATTCCCTCATATCCCAGACTGGAAGGTTGCCGGTGGCGTTTGTTCCGCTGGCTTTCTCGTTGGAATCGTTTACTG
CACGTCAGGTGGACAATGCATCTTAAACTTGGTAGACTATTTCGGTGGGACGTTCATCATAGTGTTCCTTGCTTCTTTCG
AACTAGTCGCTGTTTCCTGGGTATACGGTGTCGACAATTTTCTAGACGACGCAGAATTTATGCTGGGCAACAGACCTTCG
TTCTACTGGAGGTTCTGCTGGTATTTTCTAACACCGTTGACGCTCCTCTCAATTCTTATTTACTTTCTCTGCGAACTGAA
ACCCATCACGTACAATGACGAGTATTATCCAACTTCTGCCTACGTGGCTGGCTGGTTGCTTTTGGGACTGGGGGTGATTC
AACTTCCTATTTGGATGTTCGTCAGTAAGTTTAAAAACAAGGACAAATCTTACTTGGATATGCTTAAACCGAATCCCGAT
TGGGGACCAAAGGATCCCACGAAATACAAAGAATGGAAGGAATTCAAAGATTCGAAGAGGATCGCGAGGATGAGTTTGGA
CAAGAAAAGATCGAGAATCGTTACTTTATTGATCGGAGAGGATTGA
>lcl|KQ435689.1_cds_KOX81272.1_170 [locus_tag=WN51_00180] [protein=hypothetical protein] [partial=5'] [protein_id=KOX81272.1] [location=<467937..468311] [gbkey=CDS]
GAGGAATACATGACAACAGCCCCAAAACAGACACCGAGGGAGAAGAAGGATTGCGTCACGGCTGCGTACCATACTGACGG
ATCGAGGATCTTCTCCCAGGTTGGTTCAAAGAGGAATATTATTCCGTCGACAGCCCCTTCCAACGTGACTGCCCTTATCA
AAAGAGTTATTATGCTCACGTATGGAAATATAGCGAGGAAGTACGCTGCTTTGCCGCTGCTCTTCACGCCGTTGCTCAGT
ACTACGAAAACGAACGCCCAGCTGACAAACAGAGCGAGGACTAATTGCCATGACGGAAGTCCCAAACCTTCCTCTAGTCC
AATCTCGTTAAGAACCACCTTGCTAGATAAACGAAAGTATAGAGTTAATTTTTAA
>lcl|KQ435689.1_cds_KOX81273.1_171 [locus_tag=WN51_00181] [protein=hypothetical protein] [partial=5'] [protein_id=KOX81273.1] [location=<474445..474627] [gbkey=CDS]
GAAGAATACGTGAGAATTGGACCAAAGCAGACGGAGAGAGAGAAGAAGCATTGGGTAATGGCAGCATACCAAACAGTTGG
ATCCCAGAGTCTGTCCCAATCCGGAGTGATAAAGAAGAGGATCCCATTGCCAGCTCCCTCGAGAGTCACCGCTCTGATTA
ACAGGCATATCATAACGACGTAG
>lcl|KQ435689.1_cds_KOX81274.1_172 [locus_tag=WN51_00182] [protein=hypothetical protein] [protein_id=KOX81274.1] [location=join(474634..474767,478590..478834,482100..482188,482367..483029)] [gbkey=CDS]
ATGGCAAGGAAGTACGCTGCTTTCCCTGTGCTTTTCACCCCGCGACACAAGACGCCGAAGACCGTTGCCCAACTGACGAA
AACACAGATAGTAAGTTGCCAGGAGGGTGTTCCGATACCATCTTCAATCGAATCCCGGTGCCATGGCCCAGGTTTTTACG
CACGATTTGTTGGTGAATTGACCGAGGAGACCTTCCAGGAAATAAAAAGGCTTGCCGACGAAAAGCAAGACGACGATGTA
CGGTATGAGGAAAGCACCTCCCCCGTTCTCGTAAGCGGTGAACGGAAATCTCCATACGTTCCCCAATCCAACGGAAGCGG
CGATGCAAGCCATCAAGAATTCCAGACCCCCTCCCCATTCTGCTCTCTGGGAAAAAGACTGGCAAACAATAATGGACAAC
CTGAACGACATTTATTATCTCGTGCGGTTGATAATCCATCAAATTTCCGTATACTTACGGGTAAGACGGATTTGATCTTA
TACAAAGTCTTCTGGATAGCAACGAGCAACGACAACTTCGACGCTTCGGATGCGAAACTTCGTGGTATCATGTTGAGGAA
CGTTACGACAGATATCGTAGCATTTTCCGTCATCTGTATCGTCCTTTTTTTCTTGGTGGTCCTCGCGTCCAAATGTGAAA
AGAGTGAAGACCAATTTTTCACACCTGTGGGAATAGAAACGTTAGTTATTAAAGTAATTGATGTAACGGAAAAAGGAAAT
GACTTGAATTTGATATTAGTAAGAGTGAAAATTTTCAAATTTCCCAATGTTGAAACGCTCATTTTTCTCCAATTTACGAG
CAGCGTCGCGACAAATCTCCCGGAGAATCCATTCTGCGTTCCAAACACAAGCTCCAGTACCAACTGTTTCCACGCTTGCG
GAGATTCGATATTTTCACGGCAACGAGTTCCAAAAAGAAATTTCTCCGACGAGGACGTGGCCAGGGTTCGTTTTTGCAAC
GAGACGAGGGCCGCAAGAATCCCGAAGAAATCAATTTTCGGTCTGACCACGAGCCAACCGCAAAATCCTCAAAGCATCCA
AGCCGCTCGCAAAATGTTTCACAAGAACAATCAAAAATGGTTGATCAGACGAACGAGGAGCGGCCAGATTTACGGGAAAT
ATCCTGTGTAG
>lcl|KQ435689.1_cds_KOX81275.1_173 [locus_tag=WN51_00183] [db_xref=InterPro:IPR022088,UniProtKB/Swiss-Prot:Q1LZB4] [protein=Intraflagellar transport protein 46 like protein] [protein_id=KOX81275.1] [location=join(484189..484403,484576..484767,484969..485545)] [gbkey=CDS]
ATGGACATCAAAGACAGCAGCGACGAAGAAGAGATACATAACATTTCGGCGTTCACGAAATTCGACGAAAGTATCGAGGT
ACGAAATGCTGAGGAGATACAGAGTCCAGTGAATCGAAGGCCTTCCAGTTCGAGGAGATCCAGACAGTACCCGGTAAATG
AGAGTCGAAACGCTATAGGGATTAATTCACCTCGTGAAAAATCCGATTTTCGAAGATATTCAGGCAATGGTAATAACTTT
GGAAAATCCATAGGAATCCATAGTGATCTATCGGACAGTGAAGAGAGTGATGATGATGACATCCAAGGGACGAATAACGC
CCAGCCCATTGAAATTTACAATCCCAAGGATTTTGAGGATTTAGAAGTATCAACTGAAGTGAAGGAATTATTTCAAAACA
TAATGAGATACACTCCACAAAAAATCGAGCTGAACTACAAGCTCATACCATTTATTCCCGACTATATTCCAGCAGTGGGT
GACATAGACGCCTTCATAAAGATCCCACGACCAGACGATGTCGAAGACAAAGTCGGCCTAACAGTATTGGACGAACCTTG
CACCAATCAGTCCGATCCAGCCGTTCTTCATCTTCAACTCCGTAATCATTTGCGAAGCGCGGGAGCAGCGAGACAGACGG
TGATCAAAAGGATCGAGGATGCTGAAAAAAATGGAAAATCAATTGAAAAGTGGATCGAGGACATAAATCAACTTCATAGA
AGCAAGCATCCTCCCGCGGTTAATTTAACGAAACCGATGCCAGACATCGACTCCTTGCTTCAGCAATGGCCACCGGAAGT
GGAGGACAAGCTCAATGAAGCTGAATTGGATTTCACGCAGTTAGACTGTCAATTGCCAGAGCTTGTCGATCTTATTTGCA
ATCTCTTGGACATACCGTCGGAACAAGATACGAGATTAGAGGCATTGCATGCACTCTTCACGCTTTATTTGGAAGTGCGG
AACGTTAAAGCACAGAAATATTAA
>lcl|KQ435689.1_cds_KOX81276.1_174 [locus_tag=WN51_00184] [db_xref=InterPro:IPR001807,InterPro:IPR014743,UniProtKB/Swiss-Prot:O70496] [protein=H(+)/Cl(-) exchange transporter 7] [protein_id=KOX81276.1] [location=join(486669..486827,487031..487141,487325..487508,487600..487853,488036..488108,488194..488718,488786..488955,489023..489208)] [gbkey=CDS]
ATGACAAATATATCAACCGATGTAAATGTAATGATAAACAGCAGCATCAATGATAGCGTTGACAGTAGTGTGAATGATGA
AAATGACACGGAAAAGTTACTGAAACCAAGAAATAATTTTGCATCGTATTCAAACGAAAACATTAACGTTAGATTTCGGC
AAAATGTATCATCGCATAGTGTTGTGGAAACACTTTTCAGTAATCTAAGAAGGCTTAATGTCGAAGAAATCTCCCCTGGT
GCTACTAACTTTCTATCAACTAATTATGAGAGTTTAGATTATGATCCCTGTGAGAATCATCTTCTGCAAGATGAAGAAAG
AAAGAAAGGCTACAAATTTGTAGTTAAGAAGAATTTTGCCAGATGGTTTATTTTCTTATTGATAGGCATTTGCACCGCGC
TTATAGCTGGCTTTGTAGATATCTCTATAGAAGAATTGACAAGCTTAAAGTATAATGTAGATCAATGTGTAACAAAACAT
TGTCTTTGGCTGCCATATCTACTATGGTTAGCTCTAAATTTTGCACCTGTTTTAGTAGGTGCTATTTTAGTAACTTACGT
GGAACCTGTTGCAGCAGGTAGTGGTATTCCACAAGTGAAATGTTATTTAAACGGAGTTAAAATGCCTCGAGTTGTTCGTA
TTAAAACATTAGCAGTAAAAACAATAGGAGTAATTTGTACAGTAGTAGGAGGTCTAGCTGGTGGAAAAGACCATGAGAAA
CGAGATTTTGTGTCAGGAGGTGCAGCTTCTGGTGTGTCTGCTGCATTTGGTGCACCAATTGGAGGAGTATTGTTCAGTAT
TGAAGAAGGAACCAGTTTCTTTAATCAAAGTCTCACATGGAGGACATTTTTTGCTAGTATGATTACAACATTCACATTAA
ATATTATCCTTAGCGCGTATCATGGACGACTTGGTGATCTTTCTTATCCAGGCTTGTTAAATCTTGGAAAATTTGAAACA
ATACCCTATCAAATTTATGAAATTCCTTTATTTGTGATAATGGGAACAGTTGGTGGTCTTTTGGGCGCTTGTTGGAATCA
TTTAAATTATAAAATCACCTGCTTCCGTTTGAAGTATATAAAACGGAAATGGTTAAAAGTAATAGAAGCTCTTGTAATTG
CTGCACTAAGTGCAACAATGGGTTCTACAATGATCTATTTTTTGCACGATTGCAAACCACTAGAACAAGATCTCACCAAA
TTTCCCATTCAGATGTACTGCAATGAAGGCGAATACAGCGCAGTTGCAACTTTATGGTTTCAAACACCAGAGAGTAGTGT
ACGATCTCTGTTTCATGATCCTAAAGGTTCCCATAATGATATTACTTTAGCTATTTTTGTTGTTCTCTACTTTTTCCTGG
CTGTTGCTACCTTTGGTCTGTCCATGTCTAGTGGACTGTTCATTCCATCTCTATTAATTGGCTCTGCGTGGGGTAGATTA
ATTGGATCATGGCTTGCAAAACTTTTTCCAAATTGTGTCGTTTTAAACCCTGGAAAATATGCTTTACTAGGTGCAGCTGC
TCAATTGGGAGGAGTAGTTAGAATGACAATAAGTTTAACTGCTATACTCATAGAAGCTACTCAAGGAATATCCTTTGGCT
TGCCACTTATAATAGTTCTTATTATGGCTAAATGGGTTGGAGACTTTTTTAATGAGGCATGA
>lcl|KQ435689.1_cds_KOX81277.1_175 [locus_tag=WN51_00185] [db_xref=InterPro:IPR000644,UniProtKB/Swiss-Prot:P51798] [protein=H(+)/Cl(-) exchange transporter 7] [protein_id=KOX81277.1] [location=join(489316..489501,489574..489819,489890..489970,490043..490144)] [gbkey=CDS]
ATGGCTGGTATTCCAATATTACCATGGGAAGCCGCACCATTGTCAAACAATATATATGCCAGTGAAATAATGAGTCACCC
AATAATAACATTAAACACTGTAGAAAATGTAGGACATATAATAGAACTTCTCAAATGTGTAACATTTAATGGATTCCCTG
TAGTCGATCCTCCTAATAGTGATGAGGCTGAAATACATTCATACGGAAGATTTCGAGGACTAATTTTACGTTCTCAATTA
ATAGTGTTATTACAAAATAAAATTTTTAACAAGAACCTAGAGTATTGGGAAAAATCATTAAGTATTAAATTGTTTAGAAA
AGAATATCCAAGATATCCGACAATTGATCAAGTGACCATAAGTGAGGAAGAAAAAACTTATATGATAGATTTGAGACCTT
TTATGAATCCTTCCCCCTATACATTACAACATTCTGCAACACTACCACGAGCATTTAGGCTCTTTAGAGCATTAGGTCTT
AGACATTTACCAGTAGTCAATGATACAAATGAGGTAATTGGGATTATTACAAGAAAAGATGTTGCTAGATTTAGGATATG
GAAACATAGAGGAAGAATGGGTTTAGATGAACTTTTAATTACTGATAAAATTTAA
>lcl|KQ435689.1_cds_KOX81278.1_176 [locus_tag=WN51_00186] [db_xref=InterPro:IPR019187,UniProtKB/Swiss-Prot:Q9CPY4] [protein=Cyclin-dependent kinase 2-associated protein 2] [protein_id=KOX81278.1] [location=491693..491926] [gbkey=CDS]
ATGGAAGAATTTCAAACATATTTCCCTATACAAAACCCATTAATTGTACGTTCAGCTGGGAAACAAAGTAAATACTCCCA
ATTATTGAAAGTCATTAAAGAACTAGGGAGGGACATTAAATTAACGTATGCTGGTAGTAAAATTTCAATAGAGAGATTAA
AACTAGCTATTATAAAAGCTAGGATGTTGATAAAGGAGTGCTTAATGGAGACAGAAATTAACTTACGACAATAA
>lcl|KQ435689.1_cds_KOX81279.1_177 [locus_tag=WN51_00187] [db_xref=InterPro:IPR019187,UniProtKB/Swiss-Prot:O35207] [protein=Cyclin-dependent kinase 2-associated protein 1] [protein_id=KOX81279.1] [location=join(494047..494132,494156..495365)] [gbkey=CDS]
ATGACAGGCTACACAGATGATAGCATCCATACTATGCGTGGTTGCATGTTATGCCTAAGGCTAAGAAGAAATCTTACCTC
AAAAAGACGGCAAAAATTGAGAGAAGAAACGTTCGAGGAACGCACCATTAGATTATATACTGCTGCTGAGAGAATGAAGA
ACGCCAGAGCAAAAGAGACGGAAGAGCAGGCAGCAATAAGAAGAATGCAGGAAGCTCAACGTATGGCCAGGCATCGTGCT
AAAAAGAAGCGTTGCTTAGATGAAAATTTGGCAAGGGAAATTTCAAAGATTGCTGAACTGTCTAAAATGCCAGATGCAGC
TACAATAGCCCAAATGTCAGAGATGAATATGAACAAGATTTCAGCTGAATTGAAACAGATGATGGAAAGGGGGAAAGTAC
CAGAACACATAGTTCAAATGGCTCAACTTGCCGAATTCAGCAAAATGACTGAATTGAATAAAATGTCTCAGGATATGGCT
AAGAGATATGAGATGGAAAAGATGGCAGAATATGCCAAAACAACAGAGTACATAAAGATGCAAGAGATTGCAAAAATGTC
GGAGATTGCCAAGATGAACGAAATGGTGAAGCTCTCAGAAATCGCCAAATACAATGATATTACGAAAATTAACGAAATTG
CGAAGATGAACGAAATGATGAAAATGTCGCAAATGGTGAAAATTAACGAAGTTCAAAGAATGAACGAAATAGCCAAACTC
AACGAAATGGTAAAAATGACGGAAATGGCGAAATATAATAACGATATAACAAAATTAAATGAAATTGCCCAAATTAATGA
GATGGCTAAAGAAATTGCAAAGATGAATGAAAAGACGAAAATGAACGAGATGATCAAAATGGCAAATATGCAAAATGACA
TTACAAAGATGCCTGAATATTCGAAAATGGCAGAAATGGCAAAATTAACAGAATTGGCTAAATTAAATGAAATAACAATA
ACGAAACTAAACGATCCACCACCACCACCAAAGGTACCAGAAATTCCACGAATCCCTGAACCTGTGATCACTGTGCCAAA
TCCAAGAAATTTGCAAAACGTTCAAACTGTTCAAGTAGCACAGGCTAGCCCGTCTAGTACAATAAACTTCCCTACTGTGC
CTGGTCAGGGTAAATATGCTCAGTTACTGGTTATTATCGAGGAGCTTGGTAGAGACATTCGTCTTTCTTATGCTGGAAGT
CGTAGCGCAGCTGAACGCCTGAAGATGGGAATTCAGCATGCTAGAATTCTCGTAAGAGAATGTCTGTTGGAAACAGAACA
CAACGCACGGCAATGA
>lcl|KQ435689.1_cds_KOX81280.1_178 [locus_tag=WN51_00188] [db_xref=InterPro:IPR019187,UniProtKB/Swiss-Prot:O35207] [protein=Cyclin-dependent kinase 2-associated protein 1] [protein_id=KOX81280.1] [location=496680..496958] [gbkey=CDS]
ATGGAAGAAGAACGAGGAAATGTAGAAGTTTCAACAAAGGTTACAGAGCCATTACTCAGTGTACCAAATCCAAGAGCCCT
ACAACAAACTGTTTCTTCTGTACCTGGTCAATCAAAATATATACAACTGCTTAATGTCATAGAAGAACTTGGCCACGAGG
TTAGACCTACCTATGCTGGCAGTCGTACTTCTATAGAAAAAATTAAGCGTGGTATCGTACATGCGCGTATCTTAGTTAGG
GAATGTTTAGTTGAAACTGAGAAAAGTGCTCGTCAGTGA
>lcl|KQ435689.1_cds_KOX81281.1_179 [locus_tag=WN51_00189] [db_xref=InterPro:IPR017986,UniProtKB/Swiss-Prot:Q9CYU6] [protein=WD repeat-containing protein 85] [protein_id=KOX81281.1] [location=join(498202..498790,498856..498990,499130..499362,499814..499945)] [gbkey=CDS]
ATGTTCCGTACTTTGGATATTTTCGATACAGAATTTTGTGCCGATTCAGTTGAATGGTGCCCGATAGATTTCTCCAGAGA
TATATTTGTTTGTGGAACGTATCAATTAATGAAAGACGAAAATTTAACGTCGAACGTTTCGCCAAAACGTTTAGGAAGAA
TTTATTTATTTCAAATCGTGCAAAACGGACGCTTAGTATTGCTGCAAGTATTAGAAGTACCTGCTGTATTGGATATGAAA
TGGGCGCATGTTACATTTCAAAATAAAATCTTGCTCGGTGTCGCAAACTCTTTAGGATACTTGCAAATTTATCAGCTTAA
AAGTGACAACGAAAACAAAAGCTTGGATTTATTAATCCAAAAGAGAATTGCTGATAAAGACGAAGTACTTGCATTATCTT
TAGATTGGTGCACCGGAAGATTGGCCAATGAAATCAATTTAAAAATAGTGATTAGCGATTCGAAAGGCTTTGTATCATTG
TTTGAATTATGTGAAAATCAACTTAATAAAATTAATTCATGGTCTGCGCATGGATTCGAAGCGTGGATTGCAGCATTTGA
CTATTGGGACACAAATATAATATACAGCGGTGGTGATGATTGTAAATTTCAATGCATCGATACAAGAATCGGAATTCGTG
CTTCAAATAAAGTTCACGGTGCTGGTGTTACCAGTATTCATAGTAACGCGACGAGAGAATTTTTAATATCATCTGGAAGG
TACTACATTAATCTCGATGGCGGTGTTTGGCGTTTGAAATGGGATCCCTTCGAACGGAAAAATTTGTTAGCAGCTTGTAT
GTATGGTGGATTTAGAATCGTCGACTGCGATAAGACAGAAATACCGTCTGTTGTTGGCGAGTATAACGAACACGAAAGTA
TAGCGTACGGGTGCGATTGGTGTTTTTTAAATAGCAAAGAAATATCAGAACAAATACTTGAGAAAGAAACGCAAAATGTT
AAATTTCAAGAAATAAGAGGCATGCGCAGGAAAAAGTTGAAGGATCCTAGGCGTCGCATCGTGTCGCGCTGTTCGATAAA
CGTGAAATGGTTTCGGAAGTCGCAGGAAGATGGCAATGTGGCTGTGTGA
>lcl|KQ435689.1_cds_KOX81282.1_180 [locus_tag=WN51_00190] [protein=hypothetical protein] [protein_id=KOX81282.1] [location=join(515632..515730,516824..517128,518165..518236,519076..519299,519618..519661,519684..519995,520078..520464,520539..520780,520866..521146,521230..521422,521481..521683,521758..521906,521975..522286,522364..522745,522823..522874,522889..523450)] [gbkey=CDS]
ATGGCCCATAATTTGAACTCCGCCAACACAGGACCGAATCACCAGGTCTACACCCAACAACCTTATCACCGACAAAACGG
AGATGGACTCCAGCCTGAGAAAGAGCCGGTGGAGTTCGACACGTCACATTTGCGTGGTGCACCAGCCGAGGTCGAAGCAC
TGGTGCACAACATTAAAGAAGTTGCGCAACAGTTCCTCTATCATTGGAGAACATTTCCTATTGTCCTCCCGCCGCCATTA
TCCACATGTACAGAGGGTGAAGACACGCTCGCGAGAAAGAAACACCACTTGAAGGATCTGTTCGTCGCACCCAGCTTCGA
CGAGTTGGACTCGGTTGCTGTAGATAGCAAGGGTGAACCAAGGAGGCTGACTAAAAAGCAGCTGGAGAGCATCAGCAAAA
GAGGCTTTCAGAAGGAGAAGTACGGAAAACCGAAGAAGCTGAATGCCACTCAATTGGAGAGCATTCGAAGATGCGGGGAA
TTTGAGGTGGATTCGATCAATTTCGCTGGACAGACACACCGATGGAAATTGAGCGGTCTTCTTCAGCGTGGACGAGATAG
AAGGCGAGACGCTCTGCTCCGGGATCTTGCTTTAGCGACTAGATTCCTCGTAGTTACGGCGAAAGCCAGGCTAGTCTCCC
ATTGCTTCAGTGTTTCACAATCTTTGAAGGCATTACTGACAGGACTGATACGGCTTCTTGTATCTTTGATAGAAAGGAAA
CAATTATTTTCTAAGATTTTCATACCTGAGTATGAAGACTCTCTGGAGCTTCTATGTGGTTTCGTACGGAAACAGCTTCG
ACGAGCGACGATGGAGAAATTCGAGGTGGAAAGAGAATTGTCGCAGCTACTACCTATCCCAGTTCCTTTCGTATTTGGAA
CGCCTGCTGGAGCAGTTGTCGATCTTAGATTATTTAGCAGAGACATTATCAGAAAAGCTTTACCGATCCTAGTTGCTATT
TTGGAGAGAGAGACACGAGGCTGGTTTCTTCATTTCAAAGAAAGACTGATATCTGAGTTGAGAGCACGGAAAAAGCCGGA
CGAAGAGATAGAAAGGGAGGTGAACGAAGCTGTTATGCGCGAATACTTGCAACGAGTGTTCTCCAATATTTTATCGCATC
CAGATATACTTGATCTTGGTAGTGGAATCGCTCAATTGTTGGTTCAACAAGCACAATCGGTCGTACTAATGTACCGAGCC
GTGAAAACTGTACAACGTAAGCTACTACAAACGAAAGAGGCACTGAAGCGCCATATAGAGAACGAGCATCCAGTTCTGTC
GCGAATAGAACCATGGATGCGCGATAGAATGAGAGAGGTCGAGGAGAAGTTCATCGAGGAGTGTGAGTGGAGTGCTCACG
AAGAAGCTCTCACACTGTGCACTCATCAAAATTTACAACAAACAGTCTACTTTCTTAATCGCGATTTAACTTTTATGAAA
GAGCGTGAGCCAGTATTGTTAAAAGAGTTGCGCAAAGTCAAAACACCGACAAGGAGCTTCCAATGGCCAACCCAGATATG
GCTTCCAAAAAATTGGATCATCAGACGCAATTTTCAAGGCCAGTCTGAGATCATACCAACGGTTCTTAGTAACACTCCGA
CATCCATCACGACACCTCGCGCAGATCCGAGTCAGCCAGTCTTTTTAGTTGAAAGAGAAATTGTACACACAACTACAACA
AGGCAGTGGCCTATGTGGCGTTGGATTAACTACATAGCCAGGACGTGGTGTTGGACTTGGAATGCAATGTTTTTGTTAGG
CGTGGCAGTACCATGGTATAGTCCAGTTTCCATACGAGCTTTGCTACTCGTGCAACCCTTTACTCCCGATCTAGAATTGA
GTCAATTGAATGGAACCTTGTTTCCCAGAAAGTCATCTCAAATGCCTACTCTTTGTTCTCGGTTGATAGCACTTTGGAGA
CACATTAGCAAAAGCCGGACACATTTTGAAACGGAACCGGACACTGGATTTATTGGAAAAGGAATGACAAGACATTTAAA
TAGATTATGGAATTATGGTGTAAAAGGTCTCTTAGGAACACTCATCATATTATTTGTTTTTCCTGTCGTTTGTATAGTTA
CGAGTTTAGGATCACTTCTTATTGCGCTTACTGCTGTTTTATGGTTCGTTGATTTTGTTGTTACCTATCTTGATGTATTG
ATGCCTTTAATTACTTTAGCGTTGCATGCATTCATGGCTCTCATAATGGATTTGGATAGCCCAGAACCAAGTAGAAATCG
ACATTTGGTCATTATGGAAGCGTTAGTTTGGAATATCGGTATACAAGGCTGTCTACAACCGATCGCTGCGTTAATTGTAG
CACTTATTTTGTGTCCTATTATTTCTTTTGTGATACTTACAGTTGCTGTGATACGTTATTGGATTAGAGTGGTCTGGGAC
ACGACTATGTTCCATTTAGTAATAAAAAACAGAGGTCGTATACCTGCCAGTGATAGCTTTGTGGTTAAAAGAATAGCTGG
ACCAGGACTAACTTCTGATTATTATTATCAAATTAGGCCTGAACAAGCTTTAGCTGCGTTTGAAGCAAAACTAGAACTAG
ACGAATTGTTAGCCTTTCAGCAAGAAACAGAACGATTAATTACGCAACCTCAGAGAGACTTCACTCAATTCGTAGAAGCC
TGTTTTGGTCCGTTCGCTGCTAGCCTTGCCAAAATGAAAGATCCGTACAAATCGTTAGAGAAAGAAGCCAAAGATCTGAT
CGCCGTGTTGCACGAAAAATTAGACAGGCGCAGAAAAAATTTGCAAACCGGTCTTGGAATGGTCGTGAGAAGTAAAATAA
AGCTTACCACCTTTGATTTGAAGGTGGTAATACAACAAGGGGCACTTATGTTGGAACGTCTTTATCCTAGTCATGTGTTC
GCGAGATTATCAGGAAACGAGGAAGATTTCTGGGAAAACAAAGGTTTAAGCATCGGTGACTGGGCTGGTTTGGCTGGCCT
CATGTACGCAGACATTTTCAGTTTAAATTTCCTTCAGCCTCTCGACGATGCAGATACGAAATTCAGACTGGAACCGCATC
CGGGAGTCGATTTATCGCGTTACACAGACATGGTTCATAGCACTGAAATCGGTGGGACTAACGGGCCGGATTTGCTTGGT
GCAGTTTATGCACCCCGCGGAAATATACAAGTTTATAGCCCTTATCTAGAAGTTTCAGCTTTCAATCCACGAGCCAAACA
GACTAAATTTGAAAAAAATATCACAATCACAGCTTGTGGAATAGAATTTAAAGAGTTTGATACTGGAGGACTTTTAACAT
CGACGAAAATTAGAAGACGCACAACGTCTACAAGCGGTACAACAGAGACACGTTGGCAGCCGTGGAAGCGACAAATTCGT
CCTTACAGTGCAGAAAAATTGCTCATTCCGCTTCCCATTCCGCATCCGGCACATATTGCTGTTACCATTCATAATCGCGA
CTCCGAGAATCCGATTCCCCTCGATTCGGAACTTTGTCAGAATATACTAAAAGCGATCGAAGAATCGCCCGGTGAAATGT
CCACTGAGTATGTTAGCCGTTACAGGGGAGCTGCAGATTCTAGTTTCGATTCGGTAGCTTCGCATTCTTCGGTTTCTATT
GAAACTGGTTTGGATAAAGACAATGAGACACAGGAAACGACAAACATCGATAAGGAGGGTGAAACTTATCACTGGACGCT
ATCGAATTGGGGTGGTGGTATGACGAGAAGAAGGAACAATTCTGGATCTATAAAAGTTGATCTTGCATCTCCAGAAGACG
TTACTTTGGACACAGATACCACCAGAGTGATGTTCAGTACGTACGGAACAACTGTTTGA
>lcl|KQ435689.1_cds_KOX81283.1_181 [locus_tag=WN51_00191] [db_xref=InterPro:IPR000571,InterPro:IPR001841,UniProtKB/Swiss-Prot:Q8BL48] [protein=RING finger protein unkempt like protein] [protein_id=KOX81283.1] [location=join(529086..529144,529598..529807,533794..534216,534298..534500,534954..535096,535185..535361,535442..535634,535716..535981,536040..536068,536144..536291,536381..536510,536690..536838,537079..537261)] [gbkey=CDS]
ATGAAGTCCGACTCTAAACCTTTGTTGACAGCTCAGGCGGAAAAGGCGAATCATTACACATACTTGAAGGAATTTCGCGT
CGAACAATGTCCCCTCTTTATACAGCGCAAATGCACACAGCACCGACCCTTCACGTGCTTCAACTGGCACTTTATGAACC
AGCGGAGGCGAAGACCGGTGAGAAAGAGGGACCGCACCTTCAACTATAGCGCCGATAATTATTGCACCAAGTACGACGAG
ACTACCGGCATATGTCCAGATGGAGACGAATGTCCGTTCCTTCATCGCACTGCTGGCGACACAGAAAGACGTTATCACCT
ACGTTATTATAAAACCTGCATGTGCGTCCATGATACGGACACACGTGGGTTCTGTGTCAAGAACGGCCCTCATTGTGCCT
TCGCACATGGCAATCATGATCTTCGTCCACCAGTTTACGACATTAAAGAGATACAAGCGCTGGAGAATCCCGATTCTGAT
CCTAATTCATCATCTAACGGACCAAACATACTTGACAAAGAGAGAAACTTGATGAACGAAGATCCGAAATGGCAGGACAC
GAACTACGTGCTGAGCAATTACAAAACAGAGCCCTGCAAACGACCACCAAGGCTTTGCCGTCAGGGCTATGCTTGTCCAC
AGTATCACAATAGTAAAGATAAAAGACGTAGTCCTCGGAAGTACAAATACAGATCAACACCATGCCCTAATGTAAAACAT
GGAGAAGAATGGGGTGAACCAGGCAATTGTGAACAAGGAGATGCTTGCACGTATTGTCACACGCGTACAGAACAACAATT
CCATCCCGAAATATACAAATCCACGAAATGTAACGATGTTCAACAAGCTGGATATTGTCCGCGCGGAGTCTTCTGTGCTT
TTGCACATGTTGACCTGTTGCCAACAGAAGAAATGAGCCTGGCGAGGGACATGGCGGTACCTATAGATTGTGGCACCAAT
TTGGCAGATATTCTAAGCAATGCACTTCCACCCGATAAGCGTAGCCACGAAAAGGATAAACCACTTAGTGATAGTAGTAA
TGGAAGCGGTGAAGTGTCAGAGTCAGCAAGTACTAGTAGCGTTGGCAGTAATAGTTCACATAGTAAAGCCCCTGGTGCTC
AACTTCATAACTCCAATTCCAATAACACTGTAAACACATCCAATCAGCAAAAGTTAACGAGCATACTTTATAATCCCAGT
TCTCTTTTGCAAGTTGGTGAAATACGAAAACAAGTGGTTGCTATAGATAGTGATCCTTTATTAACAAAAGCAGAGAAAGC
TCAACAGAAACAGAGCCTATACATTGCATATAGTTTGAATGGAAGCTTAGGAAATCACTCATTAGCAACTACTGTCTCAC
CGCTTTCAAGTTCATTTTATCCGAATGACACTGTGGAATCTGTAGTAGGAAATGCATTAGACGAGTTACATCTAGATGAT
CCTTTAAATTTAGTAGAATCAATTCATAGAGATACTAATTCACCAATTAGCAATTCAATATCAGCAGGCCTAGCAAGTTC
TGGTCTATTAGGAAGCTCAGCACCAGTTAATATCCCTGGGATGAACGAACGTTCAGTTCTTACAAATTTTTCACCATCAA
CATCCAGTCCACTTTTACATTCGACTAGTTTTCTCGCTGGATCCAGATTTTCTCACCAGGATTCAATAGAATCGAGCATT
ATTTTAATATTTTATTTTGTTCGTTCAGCTTCTAAACTTAGCGGATTTAATAGTAGCTTATTTGATTTTACGAATCAAGG
AATGTCTCCATCTCGTACTCAACCTCTCCCAGCATCTCCATTGGTTAATGCATTTTCCATTAGTCCAAGTAATACAGGAT
CTTTATCTGAGGTGCAAAGGCTCAGAGAGGAATTGACGTCAAGTCGTGCCCAGCTAGCCACTTGGGATGAACGTATTAAT
CAAGCTAGAGCTGCTTGCGCTGCTTGGCAATTGGAAAGTGAAGAAGCTAAAAGAAAAGCAATGAAAGCATTGAGGGTAGA
AAATGAAGCGTCCAGTGGTGGGCCATATCTTCATACGTTGAGAAGAATAAGTGAACTCAGATCATTATCTATAGCCGCAT
TAAAATCAATTCAATCACAGCTCCGTTCGGATCTCGAAGAAGTAGAAAAGGTAGCTCAGTTGTTGCCGTTCCAGGTGCTG
TACAGAGAAACGGCAACAAAGTGCATGGTTTGCGAAGAACAAAATCGCGCTGTTACCCTCTCACCTTGTAACCACTACGT
GGTCTGCTCGACGTGCGCTCCAAATCAACGTGAGTGCCCGTACTGCCAGACTCCGGTTGTCTCTACAAGTTAG
>lcl|KQ435689.1_cds_KOX81284.1_182 [locus_tag=WN51_00192] [db_xref=InterPro:IPR000164,InterPro:IPR007125,InterPro:IPR009072,UniProtKB/Swiss-Prot:Q6P823] [protein=Histone H3.3] [protein_id=KOX81284.1] [location=join(550730..550857,550938..551220)] [gbkey=CDS]
ATGGCACGTACTAAGCAGACTGCACGTAAGTCAACAGGAGGTAAAGCTCCTAGGAAGCAACTTGCAACTAAAGCTGCACG
TAAAAGTGCACCATCCACGGGAGGAGTGAAAAAGCCTCATCGTTACAGGCCTGGTACTGTAGCACTCAGAGAAATTAGAA
GATACCAGAAATCGACCGAGTTGCTTATCAGAAAATTACCATTCCAACGTCTAGTTCGTGAAATTGCACAGGATTTCAAG
ACTGACCTGCGATTTCAAAGTGCTGCAATCGGAGCTTTGCAGGAAGCGTCAGAAGCGTATTTGGTCGGATTGTTCGAAGA
CACAAATTTGTGTGCAATTCACGCCAAACGCGTCACAATAATGCCTAAAGATATTCAGTTAGCAAGACGAATCCGCGGCG
AGCGTGCTTAA
>lcl|KQ435689.1_cds_KOX81285.1_183 [locus_tag=WN51_00193] [db_xref=InterPro:IPR000164,InterPro:IPR007125,InterPro:IPR009072,UniProtKB/Swiss-Prot:Q6P823] [protein=Histone H3.3] [protein_id=KOX81285.1] [location=join(554341..554468,554542..554764,559126..559230)] [gbkey=CDS]
ATGGCACGTACTAAGCAGACAGCTCGTAAATCAACTGGAGGTAAAGCACCTCGTAAACAGCTAGCTACAAAGGCAGCACG
TAAAAGTGCACCATCCACTGGTGGTGTAAAAAAACCACATCGATACAGACCTGGTACAGTAGCTCTTCGAGAAATCAGAA
GATACCAAAAGTCAACCGAGTTGTTGATCAGAAAATTACCTTTCCAAAGATTGGTTCGTGAAATCGCACAGGATTTCAAA
ACTGATCTACGTTTTCAAAGTGCTGCAATTGGAGCTTTGCAGGAAGCATCAGAAGCGTATTTGGTCGGTTTGTTTGAGGA
CACAAACTTGTGCGCCATCCATGCGAAGCGTTTGGTGATGCCAATTACATGGAGGACAATTAAAGTGGGAGGCAAGGAAC
CATGTGTGATGTGTACAGAAAAAAATATACAAGAGAAAGCAAAAGAAATCAAATAA
>lcl|KQ435689.1_cds_KOX81286.1_184 [locus_tag=WN51_00194] [db_xref=InterPro:IPR006964,UniProtKB/Swiss-Prot:Q5ZKH4] [protein=Nuclear distribution protein nudE-like 1] [protein_id=KOX81286.1] [location=complement(join(559254..559409,559750..559871,560428..560613,560676..560812,560904..561194,561475..561560))] [gbkey=CDS]
ATGATGGACACCGATCCACCACAGTTTGTGTCGAAAGATGATGAAATTCAATATTGGATGGAACTTGCTCATCAGATACA
TAGAAGAAAGGAGGACATAGAAAGAGAGTTAGAGGAATTTCAAGAAAATTCGCAGCTATTAGAAAAAGAACTGGAAGCAT
CCTTAGAACAGGCAGAGAAGAATAACAGAGAACTACGCCAACGGAATACAAGACTAGCCACTGAAGTTGAACAATTAAGA
ACTAGATTGGATCAACAAACAGCAGACTGTGCAATGTTTCAAGGGAAAGCTCAGGACTTACAGACGCAACATGATCATTT
ATTAAAGTATATAAGAGAATTAGAACAAAAAAATGACGACTTGGAAAGAGCTCATAGAATAAATAGGGTAACAGAAGAAG
AGATAGAAGCCAAACTTAATTCTGCCATTGAAAAGAATGCTTTGTTAGAATCAGAACTTGATGAAAAGGAAGCTCTAAAA
GTTATAGTACAGAGATTGATGGATGAAATTAGAGATTTAAAACAGGAAATTCAAGTTCAAGAGAGGCATCAACCAGATAA
TGATAAGTCAGCTGATAGAGTTCGTAATCACGTTGATAGTAATAAACTTCAAGTCGAATTGGAAACACATATGTCGCCTA
GTAACCCAATAGTACCACAATCCATATCTCCAAATAATACAACAACTTCGCCATTAAAAATTGGAAACAGAGTTGTAACT
GGAAACAACAATAATAATAATAACAACGTGAATCCATCATTGACACCATGCACAAGAATATTAGCAATGAACATGATTGG
TGATCTTATGAGGAAAGTTGGTCTTGACAGGTGGGTCTGCATGGACTGTAGGAAGTTAAAATGCACTTGTCTTGGTGGGA
AAAATACAATTTCCACTACACCTACTGATTTACCATCCATCCAGGTTCACGTACCTACTCATTGTGTACGGCAACAACCT
AGATCAACCAAATGCTGA
>lcl|KQ435689.1_cds_KOX81287.1_185 [locus_tag=WN51_00195] [db_xref=InterPro:IPR011011,InterPro:IPR017455,UniProtKB/Swiss-Prot:Q9DAZ9] [protein=Zinc finger FYVE domain-containing protein 19] [protein_id=KOX81287.1] [location=join(565224..565271,565463..565659,565814..566042,566097..566252,566316..566447,566512..566700)] [gbkey=CDS]
ATGTCTTGCAGTATTTGTCAAGCAAAATTTTCCTTCTTTACAAGAGAAGTTGCTTGCCCAGGCTGTGGCTTTTCATGTTG
CAGTAAGTGCCTTAAATATAAATATAACATTCCAGATAAAGGGGTGAAAAAGATCTGTGGACGTTGTTTTAATAAGCATA
ATTTTACAAGCAAGTCAAGTTCGAATAATAGCATCGAGATGGACAAGCATGATAAACCAATGGCTGAAGTAGACATTACA
AAAAAACTGGAATCGTTGGAGAATCCTGCAAAGCCTCCCATTATAATGTATAAGCATACAAATCACTGGGATAGATTCAA
AACTGGCTTAGAGCCAGCTGATCAAGAGATAGTCGAAAGATTAAGGAAATTAAAGGAAGAAGACAAAACTACAGCTTTAA
GCGTAGATGAAATAAGGAGGAGATTAGCATTGCTGAAGGATGAAGACCCGGATGTTAGGCAACGTACAATAAATATACAT
CAAGTGGATACCAGAACGGATCAACAGAAGACGGATGATTTAATACAGGAATATCTAAAACAATTGGAACTATCTTCGAG
TAGCGATTCAGTCAGTGAAATTCAAGCACGGCTGAAATCGCTGCAAGGCATTAGCGACAAACCTAGAGAGCATTCGGCTA
ATGACGATGATGATGATGAAAAACAGGTGACAAAGAAATTAATTGCAAAAGCTTTGGCAGAAGCGGAATTGGAGAAAAAA
TACGAAGAAAATGTGGACGAACTTGAAGAAATGGAAATTGAGGAGGCAAAGCGTACTGATGACGAAGACGAGGAACCGAG
TTGCGTAATGTGCGAACAAACTGAAGATTTACAGCGATGTATAAGTTGTCATGGCGATCTTTATTGCCCTGTATGCTTCG
AAGATAATCACGACGAGTTTGAGTTGAAAATGCACAAAAAAGAACCAGCAACAAAACGTAATCAACGTTAA
>lcl|KQ435689.1_cds_KOX81288.1_186 [locus_tag=WN51_00196] [db_xref=InterPro:IPR003103,UniProtKB/Swiss-Prot:Q9BLJ6] [protein=BAG domain-containing protein Samui] [protein_id=KOX81288.1] [location=complement(join(571198..573303,578605..578676))] [gbkey=CDS]
ATGGACTCGCCTGTCATCGTGGACAAAGCATCCGAATTCGGAGACCCGATTGATTTGGATCGTCCGTTTTCTGCGTTCCC
ATTCGACGACGACAATTTTGGACGACGCAGTGATATCCGTGCGCACCTGGACGATCTAGCAGCTCGTCATCCAGAATTCG
CCGATCATCTGTTGGGCTCTCCTTGGGGTGACATTCCCTTCCACGGTTCCTTCCGCAACCGAAATCGTGACTCTGCGAAC
AGAGATCGTAATAACTATCAGCAAGGGTACTCGGACGAGGACGTGCGAAGTCAAGCAAGCGGAAGTAGCGCAGCCAGCGC
GTCCAGTTCGCACGGCGAAGCAGACGTTAATCAGAATCAGCAGAACAAGCCCTCCAACTTCGAGCAGTCTAATAGAAAAA
GTCAAATTCCACAATACGGGTTACGCAACACCGTGGACATAGGTCAACATCATCACAATATGGAGAATCCCGACAGAGGA
AATCGCGGACAGCGCTCGATGTCCGCTCCTCCAGAGAACAGACAGTCATCAACGACCAACAATCAACAACAACCTCAGCA
GCAAGAGCAAAAGCCGCAGGGGCAGAGATATGTTTCCAGAATAGATATAACGCCGCAACAGCCTCAACAGCCTCAACAGC
CTCAACAGTCTCAACAGCCTCAACAGCCTCAACAGCAACAACAGAAACCTCAGCAGCAGAGTAATGTTAGGCATATTCCA
ATATTTGTCGAAGGTAGAGATGAACCTGTGCTTCCAAAAAGTTTCGACGAATCATTTACCTCCAGAAGGGAATCTTCTCC
CTTTAGAAGAGAACCTTCTCCTACACAGTTCCACACACCACCACACTTTCAGAGACCATCTCCATTCGGCCAATACTTCG
GCGGAAGACACCATCAGTGGCCTCCACACTTCCAAGAATCTTTCTATCAGTCACCAAGTGCTTATGAGCATCCCTCCAGG
AAGCAACAACAGACCCACACCTTCCCTAGGCAGCATCAGCAGCAACAGTACTGTGAGAGACAGCCTCAGCAACAATACTA
CGCTGAAAAACAGCCTCAGCAACAGCATTACGAGCAACCAAAACAACAGAAACCTCAACAGCAGGTTCCACCTCAGCAGC
AGCAACCTCAACCTCAACAACAGCAACAGGAACCAGTGAAACCAAAACCCAGCGTTCCAAAAGATCCACTGGAGAGAGTA
GCTCTTGTACAGAAAGAAGTAGATGCTCTGGCTGAACAGGTTAAGCAATATACCGGTAACTCGAGGACAGATAAAGAATA
TATTTATTTAGATGAAATGCTTACCAGGGAATTGATTAAGTTGGATGATATAGAGACAGAAGGCAGAGATAATGTTCGAC
AAGCGCGCAAGAACGCGATTAAAACTATACAAGAAACGATTAGCTTGTTGGAGTCCAAGGCGCCACTCTCGTCTCAGCAA
GCATCGCCAGAGGAACAGGGAATACAAGAAGAAATTTCTAATGTAATTGAAGAGGCTAGGCAGACTGAAACAATGGACTT
GGATCAGAAAATAGACAATCAGTCTCAAACTAAGGAACCAATTCCATTGCCTCCTGGTCCATCGTCTCCAATAAAGGAAT
TGAAAGAAAATACTGAACTTTCTACGAAGGAAGTGGAGAATTCTGCTATTGATCAAGCAACGAGTCAACAACAGGAAGCT
AGTCAAACAAGTGAACCTATGGATATGACTCCAGTAGAAAACCCAGATATTCAACAGAGTACAGAGAAAATTGCTGTAAC
TAAAATTAACGAGAAAAAACAAGAGAATATTTCTGAGGAAAATACCACCGAAGAAAAAAAAACAAACGTTTCTGCTGAAA
AGACTGCCACTGAGCAGAAGAAAGGAGAAAATCCTTCGGAAGAAAAGAAAATAGAGAACGTTTCTGAAGATAAGAAAGGA
GAAAACACTTCCAAGGAAAAAAAAGAAACGTCTGCAGAAACGAAGAAGACTGAGATTGTTTCCAAGGAAAAGAAACCAAA
GGAAGCTGATCAAGAACAACAACAGAAAACAGAAGAGAAAATGGAAGTGGATAGTAGTGAGATGAAACAGTCCCCCAAAT
CGAAAAAGGGAAAAAAGTCGAAAAAACAGACTGCTCCAGTGTCTGATAAACCAATACCATTGCCAGCTCCAGAAAATACT
GAGACCAGTGCAAAATAG
>lcl|KQ435689.1_cds_KOX81289.1_187 [locus_tag=WN51_00197] [protein=hypothetical protein] [protein_id=KOX81289.1] [location=complement(588795..589004)] [gbkey=CDS]
ATGTCTTTCTACTTTCGCGACCGACCGAAATTCGGCGATAAACTACGTGGTAAATCCGGCGACGAACTTTTACAGGAGAT
TAAACAACAATTCGACGAAGATAGCAAATCGTTCTTCGAGCCTGCAAATAGATCGGGGCGGGACCCTTTTGAACGGCACT
CCACTTTCTCAAGGGTGAGTCCTCACCCCTTTGTAAATTTTTGTTATTAA
>lcl|KQ435689.1_cds_KOX81290.1_188 [locus_tag=WN51_00198] [db_xref=InterPro:IPR000357,InterPro:IPR016024,UniProtKB/Swiss-Prot:Q1RLU1] [protein=BRCA1-associated ATM activator 1] [protein_id=KOX81290.1] [location=complement(join(591709..592227,592290..592551,592618..592715,592781..592953,593013..593211,593279..593587,593689..593901,594283..594650,594718..595023,595184..595313))] [gbkey=CDS]
ATGTCATCATCAGATAATAGTAAAAAATTATCCGAAGTCTTAGAGCTATTTCTATTGCCTAAATACAACATCGTCTCTGT
TACCTATCTCGATCTTCTACTGTCTCACATCTCCGATGATATTAAAGAATGCAATGCAAATAATTATGAGAGTTGCGAAT
TATTTCAAAAATGGGTGCTAAAAGCACTGAACACTTGGAGTACCGAGTGCCTTCCTTCTCAACCTATAATTACATTTACA
TTGAAACTTGTAGGATTAGTTTCACGCAATGAATTAAGATTTCATTATTGGCAATTTAAGAATGTATACAATAAATTATG
CGATATTTTTAACCTGCATAAAGATGACTTACCAATGTCTATCAAAATGGCTTATATCACAATGTTAATCAATTTGATCA
AACACAAAAGTGGTAGACAATGGATCATGGATTCTGGTGCTTGGAAAGATGTTATGAAGTATGCTCATTGGAATCAAACG
TTATATGTTACTCATGAAAGTCATAGATTTCTATGGCTTTTGCTCTTACACGAACAACAAAATGTTGATTTTTGTAAAGA
AGTTATTTTGACAATGAGTGCACCATTGATGACTAATACTATTGGGTCTCAGACACATCAAGTGCTACAAGATAATTATT
TAGAAGAAAATAAATTATTATGTACCACATTAGATTTGTTAACCAATATCATTGAGAATACATTGTTTGCAAATATGGAT
AATACAGTACCTGAGCTGTGCCAAGAAATCATTGGTTTAGAAATGAGAATAAAAGCACTATTTGAAGCTTGCATTAGTAC
AAAAATTGTGCCTTTGAGTTTATGTATTAAACACACATATAGAGATTCTGATATTTTTGATATGTTTGTTTCTAAAATGT
TTGATGTAACGTGTGTACCTATACAAAGGTTGGGATACAATATAAGAGATGTTGTATTTAAAAATCATGTACCTTTAGCA
CAGATTGCAAAAGTAAATATTGACTTGCTCATAGAAATAACAGATATCATGGATAGGGATATTGCAGTTATTGTATTTCA
AGCACTGTGTCACGTATTAAAAAACTGTGTGCCAGATACATGCAATGAAACTCTAGATAATATGACTAATGCAATACACT
TGGAAAATGTATCAAGAAAACAAATACATAAATTTCCTTTAGAAGGAGATCCTATAGTTGATCACCCTACATTATTATTA
TCACTTCTAAATGGTTTAGCAACCATGACAGAAAAGTTTAAATTAAAATGGCAAGAATGTGTAGAAACTATATGCTTATT
GTCATTAGGTCAAGAAATTTTAAATCATCCTGGAACATTACCTATAATTTGCGTGAAAGCTTTAAAAATATGTAAGTTAG
CAATCCAGAATTTTATGTCACCCAATTTAGTACTCTTAACTGAAACAGATAGTCATATGAAAGAGATCGGACCAACATTG
TTTAAAAGATTACATGATGTAAATTGGGAAGTAAGGGATAGTGTATTGGAAACCTTAAATACTATAGCTGTAATCTCGGA
GGACAAATATCCAACATTCCAAGAATATCTATTGGCAAATGAGTTTTTACAATTGGCAGTTGAAATTGCTAAGACAGACA
GCGAAAGCTATGTTCGGGCATCTGCTTTAGTATTTCTTTCGACAACCGTTCGTATAAATAAATTGTGGGAAGAAAAATTG
TCGCAGTTTGATTTACCAAATACTGCAATAATTCTGCTCAACAATGAGAGCGAGGGCTTAGTCAGAAAGGAAGCGGTAAT
TTTATTGAAGGAATTATATGTACATCGTAAATGGCCAAAAAATATGATCGATTCAATGATATTGGCAATGGCAAAAACTG
CTGTGCTTGATCTTCATTGGGAAGTAAAGATAAGCGCTCTCGAATATTGGAATCACGTTATAACATCGCATTTGTCTGAT
CAAGGTGTGCTTGATGGTCATTTCCCGAAAGTAACATTTTCAAAAGAACACAGGAAAATTGTATCTTTAAATGAAACTGA
GATAAAACGAAGGCTTAATAAAGCATTAGATGAATTAGCAAAACAAAATTGTTTGGGTGTCCTTTTGGTTACTTTAGAAG
ATAGCGATTTTGAAGTGTGCAAAATGGCGGCAACTATAATAAACAAATTAAAAACATTCCTTCTAAAGTACAAACTTAAC
GAACCTTTACCAGCGTTGCCTTTACCCAAAGATAGTGCTACCTTTGATACCTCTTACGTTAAATACGAATCACCGACTAA
TGATGCAAGTTCCAATTGCGAGATGCGCAATAATTCTAATAATGTGATTGAAGAAATTCTAGATGTTAACGATGCAAGTC
TACTTGCTTCTATTTACAACAATTCTACGAACGTAGTCGGTAGTAAACCGCAAAAATCAGAGAAGAAAACATTTCAACAT
ATTTCTTGTGTCACTAGGCAAATTTTTCTCGAAAAAATTTTTGATATGAATATCGATGCATATATTGAAGAGAAAGATCG
GTGGTTAGCTACATATACCACAGGTTTTGATTCAGTGTTGGATGATATATTAACGATGTACAAAAAGGAAGATGTTAATT
CAATGGACTGTTATTAA
>lcl|KQ435689.1_cds_KOX81291.1_189 [locus_tag=WN51_00199] [db_xref=UniProtKB/Swiss-Prot:Q8IYX7] [protein=hypothetical protein] [protein_id=KOX81291.1] [location=join(601640..601662,601747..601804,601907..601963,602039..602083,602344..602493,602575..602764,602892..603043,603264..603545,603700..603847,604045..604285,604470..604483,604620..604630,604724..604758,604948..605092)] [gbkey=CDS]
ATGCAGATCTGTACTATCAATCCGTTTGCCGACAAGCAACAACAACAACAATCAATTATCGAAGAGAAAAATAAAATTAA
GATAAATCACGATAAATGCTGCAACTGCTGTTGTTGTACAACTCAACGTACGTGCTATAAATATGTGCAACCGGAGGTAC
CGAAGTCCTTTGCCCCAATTCGCTATTATTGGAAATCGGGTATCCCAATGGATGATAACACTACATATCGACTTTCCTAT
TGGGAATGCCCGAGTCTTCCTGTAGATTCTATTCCACCCCGAAATTGGCTAGTTGTCGGAGATGGAGAAATATCAGATGA
AACAACATACAAAAACAGTTATTTTAATCACTTATGCGTAAAACCTGAATCACCTTGTATACCTTGCGAAAAACAATGGC
TCGGTAGAGGCCCTATACAGGATGTTACGACTCAAAAACACGATTACACATGGAAGTCTATACCACAAGTAGAACCTTAC
AAAGCGCAAAATAGTTTATACTGTCCACTTGCACCGCTACTCGACGATACAACATATAAATTGAGTTACTATCAATCCAG
TTGTAATCTGCCTACATTGTCTTATGCTTCTATAAGGAACTATGTTAAACCAGATGTTCCAATGGAAGATCATACAACAT
ACAATCTTAGTTACTGGCCAAATGAGCCTATGAAGAAAGAACCTTTATGGAAAAAAGGAGAATATAAGCCACCTGTCGAA
CCGATAGATGGGTGCACAACTTATAAATTAAGTTATTGGCCACATTCGGAGGAAAGACGTTTACCAATTAAAACACTGGG
AAGCGATAATCTTTTAAATGCTGGTTGTTGCACCGATGATAACACAACTTATCGTCTAAGTTATTTCGGCTGTGGGGGAG
ATAAACAAGGTCCGATTCGTCGACCTGATAATATTCACTTCTCGTCTTGTCCTCTATCTTATGACACTATACATCGGATG
AGTTTTTTGGGCAATTGGTGTGTTAAACAAGCATCACCGATTATACCTTGTGATAAACAATTATTAGGTAGAGGGCCCAT
GCAAGAGATAACCACACAAAAACACGATTATACATGGAAAAATATACCATTGGAATCAGATGCTCGTTGCACTACTTACA
AACTCTCTTTCTTAGAAAATGATACTAAATCGTTAACACCTACTCATAACTATGCACCAATACGTACATACCGCCCGTCA
GATGTTCCAATGAAAGCGGAAACTGTTATGCAGTTGAGTTATCAGCCCATGGAGAGTGCAAACAAAGTTGAAAACCCATG
GAGCGAGAAGCCTACTTATCAATTTCCAGTTACCCAAATGGAAGATAATACTACGTACAATATGAGTTATATTCCGCCCG
CAAACTTACATATAACTTCTAAAGAAATACAAATCATCAAGGATATATGGACAGAATTTAATTCACCAAAAATTGTATGT
TTTCCATCAAGCCATTGTGTAGGTGCTAATGTTATGAAAAATTGTGATCCATTAGTGTTCGGCCCAGAATTGGCCATGGA
AACAACTCCAGCGCCTAAAAATCCAATATAA
>lcl|KQ435689.1_cds_KOX81292.1_190 [locus_tag=WN51_00200] [db_xref=InterPro:IPR002130,UniProtKB/Swiss-Prot:Q9Y3C6] [protein=Peptidyl-prolyl cis-trans isomerase-like 1] [protein_id=KOX81292.1] [location=complement(join(604769..604884,604968..605075,605222..605311,605434..605567,606058..606128))] [gbkey=CDS]
ATGGCTCTTGCAAATATATCTGGTATCCCTGATAAACACTGGCAACCACCATTCGTAGCATTTGAAACAACTATGGGTGA
AATAGTAATAGAACTTTATTGGAAACATGTACCAATTACCTGTAGAAACTTTGCTGAACTTACGCGACGTGGCTATTATA
ATGGAACAAAGTTTCACAGAGTTATTCGAGATTTTATGATACAAGGTGGTGATCCTACTGGAACTGGGAAAGGCGGTGTG
TCGATCTACGGAGAATGTTTCGATGATGAAATACATGACGACTTAAAACACACCGGCGCTGGAGTTGTTTCCATGGCCAA
TTCTGGGCCGAACACTAATGGATCACAATTTTTCATAACATTAGCACCTACACAATGGCTTGATGGAAAACATACAATTT
TTGGTAGAATCCATTCCGGTATGGCAATAGTGAAAAGGATTGGATTAGTAGAAACTGATAAGAATGACAGACCTGTTGAT
GACATAAAAATTGTTAAAGGATCAATAAGAAACGCATAA
>lcl|KQ435689.1_cds_KOX81293.1_191 [locus_tag=WN51_00201] [protein=hypothetical protein] [protein_id=KOX81293.1] [location=607528..608130] [gbkey=CDS]
ATGCTGGAGATATCTCGTTTCTGTTTTAGGGCAAGTCTACAAAGATTAATCAAGCATAACGTTACTGCATTTAGCAATAC
CTCTATTTTGAATAGTATGGAACGATTTATTCGAACAGTGCGTGAGATGGAAGATACGATTTTAATTCCCAGTCGACTTC
TAGACTTAACTGTAGGCGACTCGCAGGATAAGTTTCAATTGGAAGACAAACGTAGTTCCGTCATTAAAGCGACATTGGCT
AATGCCGATTTGTATCGCCTTTACAACATTATCAGTCAAATGAAAGTCGAAGTGTTATGGTCGCAGGATCATATGAACAA
TGCTCAAAATTTAGAGGAGAATCCCGCATTGCAAAAGTTTATACGCGCTAGAAATTCGAGTAGTACATCGATGCACAGTG
TACAAAGTGTCTGTACTTGCAATTCTGAATTTGATATTGTAACCGAGAATGATTCTGAAGTGGAGAACGAAGATAATGTT
AGTATCGCTGCACGATGTTTTAAAAGGCACCTGCACGGACTGCATCACAATATCGAGAAAATGATCCTGGCTGCCGAATA
TTTAATATTAAGATATCAAACTGCCATCGATAGTCAATCATGA
>lcl|KQ435689.1_cds_KOX81294.1_192 [locus_tag=WN51_00202] [db_xref=InterPro:IPR000472,InterPro:IPR000719,InterPro:IPR002290,InterPro:IPR003605,InterPro:IPR011009,InterPro:IPR020635,UniProtKB/Swiss-Prot:P37172] [protein=Activin receptor type-1] [protein_id=KOX81294.1] [location=join(608885..608951,609315..609490,609572..609812,609889..610157,610438..611078,611264..611495,611746..611883)] [gbkey=CDS]
ATGGCAATGGCGGATTTTATGTTTATCACATATTTTATATTATCGTTGACACTCAAGTTATGTCCAGGAGAAGAAGAGAA
GCTTTCTTTATTAGAAAATGATTTTTCTGTTGAAAGTGAAGAATCACAGAAATCTATAGATATTATGGCTTTTAATGGCA
GTTTAATTGGACAACATTTAAAATGCTATACTTGCGATGGACCAGATTGCCGATATATTCAAATCTGCCATGGTGCAATT
ACTTGTTGGAAATCTAGAGTAAAAGAATCAGACGGTGCACAAAGTGTAAGTAGAGGATGTACTTCAGCAATGGAGCATAT
GTTGTTATTGTGTAATAAGCAATTACCGCCACGTATCGTTCAAAGTACTACTAAAAAAAGACATGTTAGTGGACTCCCAC
ATGGTGTACAATATTATGTCGAATGTTGCCAAACAGATTTGTGTAATGGCGGACCATTTCCTGTATTACATGACTTTAAT
GGAGATGTTGTTGAGGAAGATTACGTAGTTAAATTAACATTGACAATTTTGGGTTCCTTGGTTGGATTCTGCATTATTGC
TGGAATAGTGCTGTTTTATTTATTGGTATGTAGGACTCGTAAAAAAAGGACATTGGCTGCAAGGCGTAATAAACTTGTTA
TAGATTCTGAAATGGAGTCGTCTATCCTACATTTTTCATTTTCTTCTCCAACATCCACTACGTATCATTCTCATGAACTA
AAAGCAACTGCAGCTGGTGATAGTACTCTAAAGGAATACTTGGATGGAAGGAGTTTAACTAGTGGGTCAGGATCTGGTTT
ACCATTATTGGTACAAAGAACACTAGCTAAACAAGTAGCATTAGTAGAATGCCTAGGTAGCGGTGGTAATGGTGGATTTG
GTGGAGAAGTTTGGAGAGGAGTATGGCATGGCGAAAATGTTGCTGTAAAAATATATTTTTCACGAGACGAGGCAGCTTGG
GCTCGTGAGACTGAAGTTTATTCTCAATTGCTGCCGTCAAGACATGATAATATTCTTGGTTATGTCGGAAGTGATATGAC
GAGCAGAGCAAGTTGCACTCAACTTTGGCTAGTGACACATTATCATCCAATGGGTTCACTTTTCGATTATTTGAATCGTA
CACCTCATTCTTTAACACATCATCAAACACTCAGTATCTGTTTGAGTATTGTGAATGGATTGCTTTATTTACATACTGAG
ATTCATGGAACTAGAGGAAAACCGGCTATGGCACATCGTAATCTCAAATCTAAAAATATTCTTGTTAAAACTAATGGTAG
TTGTGTAATCGCTGATTTTGCGTTGGCAATAACACAAGAACGTTTGACTACAGATAGAATTGATTTAAAACAAGGTACAA
AACGATATATGAGCCCAGAGATTCTCGAGCAAACGATAAATACAGAGTGTTTGGAGAACTTCAGGCGAGCAGATATATAT
AGTTTAGGCTTGATACTATGGGAAGTTTGCAGAAGATGTATAAGTAATGGTGTCGCATTGGAATATGCAGCACCATATTC
TGAGTGGCTTTCTAATAGTCAAGAACCTTCTATTGAAGAAATGAGAAAATTAGTATGTTTGGATCAGCATAGACCACCCC
TTCCTAATAGATGGCATTCTGATTCAACATTGGCTGGCTTGGGAAAATTAATGAAAGAATGTTGGCATGGGAAACCTGCA
GCACGTCTACCCATTCTTAGAGTAAAAAAAACACTTGTTAAACTGGCAGCTAACGACACACGTGTTCATTTGTCTCTTGA
TTAA
>lcl|KQ435689.1_cds_KOX81295.1_193 [locus_tag=WN51_00203] [db_xref=InterPro:IPR001748,UniProtKB/Swiss-Prot:Q962X9] [protein=Protein BUD31 like protein] [protein_id=KOX81295.1] [location=join(617159..617252,617382..617504,617574..617791)] [gbkey=CDS]
ATGCCGAAAGTACGTAGAAGTAAGAAACCTCCTCCGGATGGTTGGGAATTGATCGAACCAACGTTAGAGGAATTAGAACA
GAAAATGCGCGAAGCCGAAACTGAACCTCACGAGGGCAAACGGAAACAAGAATCATTGTGGCCCATATTCAAAATCCATC
ACCAAAAATCAAGATACATATATGACTTGTATTACAGGCGAAAAGCGATAAGTCGTGAACTGTACGACTATTGCCTGAAT
GAGAATATAGCAGACAGAAATTTAATAGCCAAGTGGAAGAAAGTGGGATACGAAAACTTGTGCTGTTTGCGTTGCATACA
GCACAGAGACACTAACTTTGGTACAAATTGCATTTGCAGGGTACCTAAAGGTAAACTTGAAGAAGGTAGGATAGTAGAAT
GTATCCATTGTGGATGCAGAGGATGTTCTGGATAA
>lcl|KQ435689.1_cds_KOX81296.1_194 [locus_tag=WN51_00204] [db_xref=InterPro:IPR019165,UniProtKB/Swiss-Prot:A4IGF3] [protein=Mitochondrial inner membrane protease ATP23 like protein] [protein_id=KOX81296.1] [location=complement(join(618488..618685,619179..619260,619512..619557,619866..620058))] [gbkey=CDS]
ATGACCGTCAAAAATGAAGAAAATGAGGGAAATTTTAATACCGAAGAAGCAGAATATTCTGACCTTTATCCAAGCAGAAA
GAAAAGTCAAAACAAAATCAGCACTTGGTTTGACAAAATTACCCTCAACAAAGAACGGGAAAATTATCAAAAGTTGCAGT
GTGAAATTAATGTTTTTCAATGTATGAAAAACAGTCCTTTAATGAAATTATTACTGGGAGCATTAAAAAGTTCAGGATGT
GAAATTGAACTTGGACGTCATATTTCATGTGAAGTATGTGATGAAGTAGTTACTGGTGGTTATGATCCTGAGACAAATCA
GAATTGTGTTATAGACAAGGCTGTTAGATCAGTAATTGCTATAACAAATATATCGAAGGAAGAAGCAACGGAAGCTGTGA
TGCAAGTTTTCAACAAATGTTACAATGATTTAGAACCAATTGGAAGACGTCTCCGTCGAAATTCATTGGATATGGAAAAA
GCATATTATGATGGAATGTATTACGGATATATAAATTAA
>lcl|KQ435689.1_cds_KOX81297.1_195 [locus_tag=WN51_00205] [db_xref=UniProtKB/Swiss-Prot:Q5T011] [protein=Protein SZT2] [partial=5'] [protein_id=KOX81297.1] [location=complement(join(620952..622054,622173..622389,622470..622638,622778..622946,623277..623576,623996..625896,626073..626354,626565..627261,627501..627574,627692..628052,628208..628804,628930..629082,629304..>629502))] [gbkey=CDS]
ATCGCTCGAGTAGACGAAGAATGTATCAACGCGTTGTTAACGTTGGAGTACCTGAGCTTGTTAAGTCAAGTGATACCGAA
CGAAAAAAATACAGAAATTATTTACGGACAAGTGACCCACTATGACGCGAGTAAGCTGCCAAAAAGATACAACAGAAACG
CGAAGGCCAACAGCTGCACCGTGGAGGAATCGTGCGAAGGTACAACCAGCAACAGGGATGACAAGGGACAGGGAAGCGCG
AACAAAATATTAATGGACAACTTTCTGGGACACATGAAGCAGTTACACAACAAGGAACTCCTATTGACCTCCGCTGAGTC
GCAAAAATTCACGAAAATGCTTCTTGAGAGACAGAGATTGTCCACCAACCTCGAGCTCAACACCTATCCGCGTTGGAAAT
GCTTCATCAAAGGGATCAGCACGACTCACGTGATCATCACGATATTACCCGCGTCCGAGAAAGACGTTGTACGGTTGTTT
GCGTCGACCTCGAGCACAGAGGAACGATCAACGAGCAACAATTCCGAGAGAAACAGCGAATCTGTTGTGTTCAACGTAGA
TTTAAGCGAGAGCCAAAACAACGCGTGCTCAAAGTCTTCCACGACGGATGTTAACGCGACTGACACCGCGTCGATAGAAA
ATAACGAGACGGCGTTCTACGATCAGTGCGTCGAGGACAGTGTAACAAACGCGGACACGCAGAGGAGATCTCACGATTGC
GAGGAGTCTCTCGTTATTCCAGTTTACGTGTACGACTGTTCGTTGGCTCTGCTGATCGACACGTTGGTCGACAAGTTAAA
AATCTCGCACAACAAGGACATTTATCAAGATCACACGTTCAGAGTTGGCCAGCAGGAGTGTAAAGATTTCATCGAGCTGA
AGTCTGACTGTAACTCGAAGCCCTCGACCCCGGAACCGAAAAGCGAGGATTCCGACAACACTGCCAGCGATCAACGAAGC
CTTGTGGAGCATTGCAAACAATTAAGCTTAGCTCACTGTCATTGCTACGTAGTTGCAGTTTACAAGTCGCTGGTATTGCA
ACAACCGCTCACCTATGACGACATGGAAGCCGCAGTAGAGCAATGCGAGGAAACCCTAATCGAAATTAACATAACAAATT
ATCTGCGGTCTGTCTGCAGACATCTGAGCAAGTTGTCAGATAGAAACTTGCTAGACGAGCTGAATCCATCAGTGTGCAAC
GACGTTGAACCATTGCACAACTTGATCAAGGAGAAATTCGAGAGGATAATCACGGTTGCGTTTAGGCCGGTCCCGGCGCA
TCCTGAATTTTATTACTGCTCGCCGTCCTGCGAGGACGAGATAGAGAATCTTATGCTTCATTCGATAAACATCGATTCTA
CGACACGCATTCTCAATGGAAAAGGTAATGTAACGTGGCCAGGCAGAAATGTCAACAATATTTCCAAAATTTCAAGGCAC
GGCTCCGCGGACTCAGTCAACAGTGACTTGCAGCAAAAGAGTATCTTCGGGAGAGAACAGCCATTGTTCTTACAGTTAAG
TTGCTCTGTTCGATTCCAGTCTAGATCTGGTCTTAGTAGCATCCCCGTAAAGTCTCTGCCAACGTGTTTCATGGAGATTG
TGCAGAAGATGGAAGATTACAAAGATGAGGACATAGCCAATTTGAATCTGGCTGATTTAAAGATCACTTTGGACATCATT
TGTTTAAATTTGCCAAGGGAGGTGCTGGAGATAAGTTTAGAACGATACTCTGGCTTAAGGGCGACGTCATTCTGCAGCGG
TTCACCTGTAGGTAGCTTGCGAACGGAAAGCGGAAGCAGCTTGGAGAACAATGCTAAAAACGAACTGTTTCAAGAAAAAA
TGTCTCACTTGCCTTTGTGCCAACATAATGCTATAAGCAATCTGAAAGATGAAATTGAGTGGCTCCTACAGGATGAAACT
GCAACTGCGTTCTTAGACCAACCCATTATAAACAAAGACGTCTTAAACTTTGTTGCGAATCATGTCTCCGAATCGACCGG
CAAATTTAGCTGCAAAGTGGAAAAAGTTCCTCTGTATTTCGTATATCCTTCGGACGATAGTAAACCTAAATTTATAAGCG
ATGCTCCGGAAAATCTGAATCAAGAAAAACTGCAAGAGAGCATGAGCTCTTGCACAGAGAAGAACAATCTCAATATACGT
TTTAAATCTCAGGAATCTCATTCTGACAGTATTGATTTGACACGTGAGAATCAAAACACCGAGGATGGATGCAAAGAGAG
TAATACGTCGGAAAACAGATTTCAATGGTTAATAGATCTTGATAATCGTAAAAGTTCCTTACCCAACTTTTGGTTAATTT
TAAATGTTGAAAATGATTTCGTCAATGTCTACTTTCACTGTAGGTTTTTAGAGATCATATCGCCCGAAGTAAACAGTTAC
TGGCATACCCAAAAAATGCTGGTCTCTCAAATAAAGAGTACTTGTCGTCGAGTAAACCAGTACTTGCTCTTGCAAAATCT
TCACAAGACGAGCAAATGCTCGGAACTGCTGGAGACAGAATCGAGCGAAGATTACAATTGGAAATCAGAGACGACTAGTG
AATTCAGCAACGTCGCTGCGAATCGAGATTCGATGCAAAATTTTACTCCGGGGATGTTCCGATGTCGCGTCGTTTGGAAA
TTCACGTTCCGGCTGCATCCTCGATTAAAGACTGGCCCGGGGAGATCAGGCCTTTCTCGAGGCATAAAAGCTCTGCACGG
CGTACTTAATAGATTTGCTGTTAGTAACCGGAGCAACATGTTCGTATATCAAGAGAACAACAAAAACGTGTTTTACCTAA
GGCTGCATGAACAGATCAGCGATGGGAAAGCTTTGCAGAACAAATTGTCTGAAAGCGACGAACAGCTTGTCGTTTCTCGG
AGCAACAGCGTGGTTTCGTTGTCGCAAGTTAAGCTAAACGATAACGCCGCGACGAACGATACTAGGCCTCGAGTCCGATC
ATTTAGCGAAAAGGAATCAAACACTTTAAATAAAACCGAAGACTCGATCATCTTGATGGTGCATGGAATCTCTGACGCCG
GGCCAGAAGTTAAACGCGACTTGGTACAAGTTCTACAAAATCGCTTGGACGACGCGGTCTTGGAAGTTCTTTCGGTTATG
TTAGCGAGGAATCCAATGTGCAAATTGACACCTGCTGACGTTCATTTCATTCAGCCGCCAAAATCACCGGAATCTATCAT
ACGGCTGAGCGTGCAAAAGCATTGCACTCGATATATAACTGCCTTGGAATTTTATTTGCGTCAGAATATACTTCAGTTTT
TGTACATACCAAAGTACACTGACAACAGGCCAGAATATCATTTCCAAGACTACTCGCAACGCGAAGGATCTACCAAAAGG
ATTTCGGAGTCGGACATCTTTTTGTACAATCAAAGCCACTCCAGTGGGAGCAAAGGAATCGCTTGTATAGCTTTAGCAAT
TGCAGGAGAACACGGTGAGCCGGTCAGATCGTTAGAAAATGAATTCTCCAAAGACAGTTTCCCTGAAACGGTAAACGTGG
AAGATTTCAAAAGTATCGTGTCGACGTCGATTTGTGATAAGAATTCGACGGAATCGCCGCCTCTGATCGAGTTTAAAATA
TGGAAACAGGGCAGAGTTAATCTCGAATCTCTGTTGCAGAAGCTATGTTCTGCGGTGAAACATGCAATCTGGGACTTAGT
TACGGAATATAAATTTTTGTCAACTCCATTGACAGAACCGCTTGTGGAAGGTACTCAAGAGATATCCGCTGAAAAGAAAG
AGAACCAAACAAGAGTAATGCATGATCTAGCGATTGATCGGTTCGAGGCAGGTGAAGAAGGGAAGTTACACAGCATTTAC
TGCGTCACATTGTCACAATGGTTTCGATTTGCTTTAGAAATTGGAGTACCGTCGGTAAAAAGGCATGAGATAATCCTCAC
TCACAGACATCCTATATCCACGATCATTACAGAATTAGAGGCTCTTATACAGAGTCAAGCGCCGGATACATCCAGCAGAG
CTTTTGTTCTAAAAGACAGACAACCATTTATCGAAAGGTACATCTCAAATGAGGAATTATTGACTGGGCTTAAGAAGAAT
AACTATTCCGTACTGGAAAATGAAGGGAAGTTAGATTTGCCCGTCTACATACCGTGTGATTTTAGTAAGGATGTACAAGG
AACTTATACTAAATGTGTTTTAATAGCTAGAAACTTTCATCAATGGAAAGCTTCGAAAGCTTCGTTCAGCAGCACGGTAC
AACCAGAATTACTTATCCCAAAAGGTATATTCCATCATCGGCCAAGCCTCTCGAGGGAACACGCAAACTCGCAATATCTT
CAAATCATGGACATGGAAAGTCTCATGAAGTTCTCTGCCGTGCCCCACAACGATGGAAAAGATTGGACGAGATTGAACAG
TAGAATGCAAAATATAAAACACAATCAATTTTCATGGAACGAAGTAATCGGCCAAACAATGCGCGATGTAAAGCCTAATA
ATTATTTTCATAGCAATATGGACCCGACTGTGAAAGCTATCTGCGATTTACAAGATTTGCGATCGCGCGAGAGAAAAGTT
AAAGGCATCAGCTTATATCAGCAACTGTCGCAACAAATGCAAAAAAATCAGAATGAACAAACAAATATCATAAAGTGGCA
CAAAGAATTGTGCAGTTTGATGTTGTCAGAATATAAGCAATATCTTCACTCGTTAGGCTTTAGTTCAGTGCAAATAGAAT
CATCAGACAAGAGTTTCGAAGGGACAATCCAACAACAACAATCTTATTATCTTAAGAAATCAATGCTTGGCGGAGTATTA
TTATTTGAAATTCACTTATCACAACCATTTTTCATTGTTAAATTACATATTATCGAATGCAGTCGACTACAAACGAAAGC
GAGTAGCGCTTTAGTGAATCAATTTATGCTAAGTTTTGTGGATGCATGTGACAAAATTAAAATTAGTATGCATCTACATT
CGTTTACATATGATTTTCATTTACGTTGTATACATTCATATATAGCTGGAACTGGACCTTGGTTAGTGCAACAAGGTTAT
CATCTCATTCATTTTCTCGATGATTTTAACAAATATTATAGTAAAGCTCCAAATTATGCGAGAAATCTTATATACAGTAA
CGTAGTAACTATTCGCGATTTGGCGATATCAGGTCGCACGTTGTATTCCTACTTATTATCTCATGAGAAAACTTACAACA
TGCGTGTATTTGTAATGAAGAGTGATCTTCAAGATTCTGAAGAAAGTGAATACGTTTTAGTAAGCTTAAAGAGTACTCCT
TTAATCAGTTACTGCGACGCACAAGATACGAAATATGCTGACGATTTCGATGTTGTTCTTATTGTGTCACATTTAGAACA
ACCTCCACAACTAGAAAAAACTGAGATTACTTTAAAATACTATTTAATGTTAACGAGCAAGCGAGAATTATATCCAAAGA
AAGAAGTAGAAAACAATAAACTCGGAAAATTTCGCACGGTGTACAGCGTTGAAAAATCTATATGTACTTATACTGAGCCT
GTTGTAAGTACTTTAAACGAATCTTCATCGGATCTTCAAGAAAGTAGACAAGTTTCAAATGATAAAAAAAGTGATGCTAA
ATTATACAGCGCTAACTTTGGTACACATTGTAATAATACAGGTGCACCGACACCTCCGCCTGTACCTAATTCTCCATTAA
CTCAAAATGTAAATCCTCCAAGTATTTCATTAAATTCATCACCACACCTGATTCAGATACGACAAGAATCGATTAATTAT
CTGGGTTATTACTCTTCGCATGAACAACTTATGCAACAAACAATAATGTCCCAAGCAAATACAGCTCGAATGCATATAAT
GAATATGATCAAACGCGGAGCATTACAATGCAGAACACACCTTCTTTGGAATAAATTATCAGAAAGTAAATCTGCCATGA
ATTATAACGAATTCTCCGAACTTTGTTCTCTGGCCCATGTTGAACCTTTATTAAACTTGGATCCAAGATTAAGGCCATTT
ATCAATCAGCCAATTTCTTGGTATCAATCCTTATCAAAGGTTCTACAAAATAAATATCAAGAGCATCATAAACAATTCAA
TACACCAGACGGAAATATTACTCACCTACTGATACTGCATCCAAGTTTTTTCCAAGTTTTCATGATGTTAACTATAGATC
TACACGCCTCACGAGGGGTTTGTATCAATATTTTTGTTGTTGTTTATATACCTCATGTATAA
>lcl|KQ435689.1_cds_KOX81298.1_196 [locus_tag=WN51_00206] [db_xref=UniProtKB/Swiss-Prot:Q5T011] [protein=Protein SZT2] [protein_id=KOX81298.1] [location=complement(join(637312..637458,637921..638322))] [gbkey=CDS]
ATGAAACCATTTGATTCAAATAAAATATTAAATCAAGTTTCAGTTTTGTACAATATATTATATAAAAGAAATATTATATT
ACAGGAGAATGTTATTTTAGAAGCAGATACCATTTTCTTGTTAATGAGAAAAGGGTTCCCCATATCTCGCAATGTAAGAG
CACAATGGATGTTAGAACATTTAGACACTATGATAAGTATTCAGTGTTCAAACTCCAAAACAAAGGAGGCAGCAGAACTA
GAAGTAGCATCAGTGTTGCCGAAAAATAAATCCGGATCATGGTCTCCTGAAACAAGCCATCAGTATCTTTACAAAGTAAC
TTCTACAACTTCGATAATATTTTTGGCACACAAGTACAGGATGGTGTTCAATCTGGACTTGAGTCCGTCCCTTGCAACTG
TAGATATACAACATGGTGAAATAGTCATAGATGAGGTATACATGGCAACTAAACATTTTTTGGAAAGCATTATTAGACCT
GTAAGTAATTCTCAGTTGTTTTCCTCTATATACATAGGAAAAATTAATGTCAACTTTACAACAGAATAA
>lcl|KQ435689.1_cds_KOX81299.1_197 [locus_tag=WN51_00207] [protein=hypothetical protein] [protein_id=KOX81299.1] [location=642485..643066] [gbkey=CDS]
ATGCGTATTAAAAAAGAAGATACAATAAATTTTGAGTACATTAAACCTAAAAAATTTGGTGTAAGCTACGAAGAAAAAAG
TAAAAGTTATTGCAATGTTAAATTAAACGAGCAACAAAACAGCATAGTGGATTTGAAAGAAGACCAAAGTGAATCATCAA
AACAAGATCAAGAAAAAGAATTTAGCAATAAACGGTTTAAGTACTCAAATCATATTGATTTGTCAGAAAATAAAAGTAAA
GGCTCGAAAATCAATTCTTATAGAAAATTGAAGAAAATAGAGAGTAAGTGTTCGTCGTTCGATAATAACAAAACGAAAGT
AATAAAGACTACAACAGAATTAGAATGGCTTCGATGTACGAGGTACAGGCCGCCGAAAATTCCTAGGAAGTCTACGATCG
GGAAAAATAGACGAAAGCCAAGCCTTCATCCTCGGATACCATTTTCGACGTTTCAACTGGATTTTCTTGAACAGCAATTT
CGGCACAGCGCTTATCTCTCAAAAGACGATGTTTCGGAGATATCGAGTGTTTTAAACCTTCCTCCCAATAGGGTATTTTC
AAAATTTATACAACGTTTATAG
>lcl|KQ435689.1_cds_KOX81300.1_198 [locus_tag=WN51_00208] [db_xref=InterPro:IPR001114,UniProtKB/Swiss-Prot:Q17G75] [protein=Adenylosuccinate synthetase] [protein_id=KOX81300.1] [location=join(645436..645615,649418..649538,652972..653308,653432..653824,653911..654167,654237..654286)] [gbkey=CDS]
ATGCAGGTTAAGCAAGCAAACGGCGAAGGTGTTCTCGCGTCACCGAGAAAGAAGCAACGCGTGTCGAGCGCCAACGCAGC
TAAAGTGACTGTCGTCCTCGGAGCGCAATGGGGTGACGAGGGTAAAGGCAAGGTCGTCGATATGCTCGCGATGGATGCTG
ACGTCGTCTGCAGGTGTCAGTTCAAGGAAGAGAAAACATTACCACTCGAGAATGCCGTAAATTGGATTTTTTTCGATGAA
TGGGGTAGAGAATTTAACAATTTTGCAGTTAGAACCGGTGGAGTATTTCAGCGCTACAGATGTCTTTTCGAGGAGCTAGA
AAGCAATGAAGCGAAAGGTTTGAAAAATTGGCAAGAACGATTGATAATTTCCGATCGTGCGCACATAGTGTTTGATTTTC
ACCAGCAAGTTGATGGCCTCCAGGAATTAGAAAAAGGCACACAGTCTCTCGGTACTACCAAAAAGGGGATCGGACCGACG
TATTCGTGCAAAGCTGCCAGGAATGGGCTTAGAATCGGTGATCTCCTTGGGGACTTCGATAAATTCTCGCAAAAGTTTGA
TACCCTGGTTACCTCGTACCAGAAAATGTTCCCAGCGCTTCAGGTCGACGTGAAGGCAGAGCTTCACCGGTACAAAGAGT
ACGCAGAGAGAATAAGACCGATGGTAAAAGAAACAGTTCAGTATTTACATCAAGCGTTACGCGAAGGAAAGAAAGTATTA
GTAGAGGGTGCAAATGCCGCGATGCTAGACATAGACTTCGGCACATATCCCTACGTCACGAGTTCTAACTGCAGTATAGG
TGGTGTTTGTACCGGTCTTGGATTACCACCGTCTTACATCAGGGAGGTTGTCGGCGTTGTTAAAGCATATACCACAAGGG
TTGGCGATGGCCCATTCCCCACTGAACTTTTAGACGCTACAGGCGAGCTTTTGCAAAAGAGAGGGCACGAATTTGGTGTC
ACGACAAATAGGAAGAGGCGTTGCGGTTGGCTGGACCTAACACTTCTTAAATTCACCGCAATGGTTAACGGGTACACGTC
GATATGTTTAACAAAATTAGACATTCTAGATACGCTTCCGAAAATTCAAATCGGTGTAGGTTATCGATTAAATGAAAAAG
AAATTGACTATTTTCCAAGTAGCACTTCTGATTTAGCAAAAGTAGAAGTAGTTTATGAAACCCTCGACGGTTGGGAATCA
ACGACAGAGGGCGTACGTTCCCTGGAAAAACTACCTCCCAATGCAAAAAAGTATATACAATTAATAGAAGAGCATCTTAA
CGTGCCAGTTAAATGGATTGGAGTGGGAGCAGGCCGTGAAAGTGTAATTGCACTTTGA
>lcl|KQ435689.1_cds_KOX81301.1_199 [locus_tag=WN51_00209] [db_xref=UniProtKB/Swiss-Prot:A3KQA5] [protein=Outer dense fiber protein 3-B] [protein_id=KOX81301.1] [location=complement(join(656506..656752,656863..657013,657167..657361,657476..657563))] [gbkey=CDS]
ATGCCACCAAAACCAGATACAGAACCAAAAACTAAATCAAAAGCTAAAGTAGATAAAAAGATAGGAAGTCTTATATGCGG
TTTTAAAAGTCCAGGACCGAAATATCACCTTCAAACATTGGTCGGTTATAAAGAGCATTGTCTTTCAAAATATCGAAATC
CAGCATATACGTTTGGTTATAGGCATCCTCGTTTACGAAAATGTGAAGTACCAGGACCAAAATACGTATTTCCACCGCCC
AAACCTGATGGTTTTTCATTTGGATTAGTTAGAAAGACTTTCGATACTTCTTGCAGTCCTGGCCCAAAATATTCATTACC
ATTTCCAAAGGGACCAGCTTTTACGATAAAATTCAGAACTAAAGGAAGACAACTTTGCATTGGACCAGGTCCTTATAATG
TAAAAACTCCCGTACCAGGTCCAGCTTTTTACATAGGACATCGTCTACCTGGTTTAAAATGTGATCCTACACCAGGCCCC
AAACTTTACAGTGATATACTGGTCAAACAAAGAGTACCAGCATACCATATAGCTCTCAAAAGAGATAAAAAAATAACTTG
TGCTTCTCCTGGCCCTAAATACTATCCTAAAACTCCTAAACCCATGCCTATGTTTTCCTTTAGAATCAAACATAGCGAAT
GTGCTCCTCCTTATATCGTTGAATGCGATGATCAATGTTAA
>lcl|KQ435689.1_cds_KOX81302.1_200 [locus_tag=WN51_00210] [db_xref=InterPro:IPR010516,InterPro:IPR010736,UniProtKB/Swiss-Prot:Q9VEX9] [protein=Histone deacetylase complex subunit SAP18] [protein_id=KOX81302.1] [location=complement(join(658279..658534,658689..658893,658981..659193,659998..660065,660128..660322,660411..660517,660646..660717))] [gbkey=CDS]
ATGACATCGGCAATAGAATCTATGGTGGTAGATGAAAAGCAATTGCCAGAAAAGCCCATAGATAGAGAAAAAACATGTCC
ACTTTTACTCCGAGTATTTTGCAATACAGGAAGGCATCACAATATAATGGAATATAGTAGAGGAAATGTTCCTTCAAATG
AATTACAAATATATACATGGATGGATGCAACTTTAAGAGAAATTACAGGATTAGTAAAAGAAGTAAATCCAGATGCCAGA
AGCAAAGGAACATACTTTGATTTTTCACTAGTAACGCCAGAATTAAGAAATTCTGGATATCGTATGAGAGAAATTGGTGT
TACTTGTTCTGGACAAAAGGGTGCAGATGATAACAAGACACTTGCCCAAGCAAGATTTACAATTGGTGACTATTTAGATA
TATCAATAACACCACCAAATCGACAACCAGCAATCAGACGTGGTCCTGCTCCTATATACAAATTACACACTTTAGTTGGA
TATGAAGGTCATTGTTTGTCTCGACCAAGAGGTCCATCATATACTATCAGACCTCAAACAAAAATTCATATACCAAGTTT
TGGACCAGGTCCACAATATAATGTTTCAAAATTAACAAATTACGGAACAGATAATCCTCCTGCATATACAATAGCTAGTA
GAAAACCATTTAAAGTGAGGGATTTTGGACCAGGACCGGGAGCACACTACCCAGAATTATGTCCCCTAATGAATCACAAT
ATTAGGGCTCCTGCTTATAGTATTAAATCTAGAAGTAGAATAAAACTGGAAGACATCGGACCTGGTCCAAATGCATATAT
TTTACCAACCACCATAGGACCAAAAATTCCTGACAAAACAGCTCAAGGTGCTTTTTCCTTTTCTGGTATTCACAAACTTA
GAGAAAAAGATATTGGTCCTGGTCCAGCAGCTTACAAGCTAAATATAGATCTTATAAAACGTAGTTCTCCAGCATTTAGT
GTAAAATGGAGGACTAAACTAGCAGATGTAGATATAACTCCAGGGCCACAATATTATCCTAAATATGATATTGGAAGACG
TCCCCCTATGTACTCTTTTGGTATAAGACACAGTGAATGTGCTGGTTTACCTATCACAAACTTGGACGAAGACTGA
>lcl|KQ435689.1_cds_KOX81303.1_201 [locus_tag=WN51_00211] [protein=hypothetical protein] [protein_id=KOX81303.1] [location=complement(join(695196..695355,696089..696354,697972..698039,698324..698513,700034..700227,703753..703809,707596..707659))] [gbkey=CDS]
ATGAACGCCAGTTTGTCTGTTTCAGAACACAATCGCGAGACGTTTCAAACGAGACACTCCACATGTATAACTTTATTGGC
TACAATGAAACGCGATTATTACATCTACGGATGCGAGGAGGACGCCTCGGAGAAGACGAGCAGAATTCTTTTCAAACGAA
AAAAAAACGGAAATGGCAAGCGTACTCGCTCGAAATCAGATTCCGAAGGGAAGAAAAAAAGAGAAGGAGAAAGACACTTC
GAGTGGAGCGTTCCAGTTTTTATAAATAAAAACCATGACAACCAGAGAGCGATCACTAGGCCAAGTACAAAGAAACACAA
GCCGCAAGTGGCTGCTGCGCGCCTAGCGTCGAGGTCCTGCCAATCTCCGACGTTGAACAAAGCAAAGTGCGGCAACACCG
CTAAGATGCATGCACCGACAAGTCTAGCTGGTAGCTACAACCAAGCGTTCTGGGGTAAGGAGTCGCTGCCATCAGCACCC
CCCACTGATGATGACTTCCTAGGCAGCAAAAAATCATCACAATTCGAAAAGATATTTAAATGGCCTTCCAGAAGTTCCAG
AGTGGAAAGTCTTTTACCTGCCGAGGCTCAAACGGCTACGCTACGGAAAAGAGAAGCCCCGAGAGACGATCGAGAGGTCG
CACGCACGTACCGCGTCTGGCCGATATGGAACTGCGATGAAACTTTCAACATCCGGAGTCAACGGTTCGAAACTCCGTGC
ATCACGGTGAAGACCAAAAGGTGTGGACTGAAAGGTCTAGAGGGTCGTTGGGATGCCAGACGTGTTACACAGTCCCCGCG
GACTGCACTGGCTAACAAAGATTTCGAATATCAGATCAGGTTGAGGCGACGATTTAAAAATCTAGGAGACAGCGGGAAGA
GCGACGAAATAAAACAACTGCATCAGAACATGGCCTATAACTTATTGAAGCTACAAGTTCCTGATGAACCGGAGCACTCC
TTGACTTCGCAAATTAATTTAGAATGTATTCAGAGCTAA
>lcl|KQ435689.1_cds_KOX81304.1_202 [locus_tag=WN51_00212] [protein=hypothetical protein] [protein_id=KOX81304.1] [location=complement(join(716269..716411,719729..719864,723599..723739,725314..725403,728990..729130))] [gbkey=CDS]
ATGGCCCATTACATAATGGAATACAGACGTATGGCCAGCGCCCCCATAATGCGCCGCTCGCCGGCCAGAAACTCGGCACA
ACGTTCCAGCGTCCTCGCCGCTGCATCCTTCGGACTACCGCAACAAGGACAATGCGACCAGGGAACGATTTATAATGGAG
GTGGAGTTAAAGGTAACGGAAGTTGTGAAAGATATGCTGTGGAAGGACGAATGGTAAGGTTTTTAAGTGAGACAGAAGAA
AAGAAGAAGAAGAAGAAGAAGAAGAAGAAGAAGAAGAAGAAGAAGAAGGAGAAGAAGAAGGAGAAGATGATGAAGAAGAA
GGGAGTAGATGAAAGAGAGCGGGAACAAAAGAGGGGAGGAAAGAAGAGGGACATCGTCTCGATTCACCTACGACCCCGCG
CAACACCCTCTACCCCCAATGGCACTGCCCACCAAACGCTGATTGTGAGAGACCTTTATGCATGCACATTTACGTTACGA
GCATACGCGGTGTTCTACCAGTTCACGCATCGTGGAAAACGGAGATCCATGGTGACTGTTTATCCTGGATGCAAATTGTT
AAGGTCGGTCACGACAGTTGTCGATCGTGCACCTGTTCTTCCCGAAGAACATCAACTGGGCTGGGAAACGAAACGACAAC
TTTTCACTTGA
>lcl|KQ435689.1_cds_KOX81305.1_203 [locus_tag=WN51_00213] [protein=hypothetical protein] [protein_id=KOX81305.1] [location=complement(join(731043..731132,739955..740157,742066..742249,743470..743593,744173..744227,752838..752877))] [gbkey=CDS]
ATGATAACATCTCCAATGTTACATCATTGCCCACCATTTCATCCACCGTCTCCGCGAATGTCTCGTCCTGTGTCGAGTGG
AACTTCCGTGAAACTGCGGAGTGTGAAAAAAAGTAGTCTTTCGATGAAGAATGCGGTGGCTTTCGAAAAATTTTACGATT
TCGTCGTCGTCCCTGTTCACGAGAGACAATCGTCTCCAAATTGCGTTGGAGGATTGTCGCGGCCTAGGATTCCTCAAATA
CGGGTTTCGAACACTCGACTAGCACAAGCCGCAAGTGGCTGCGCGCCTAGCGTTGATGTCCTACCGATCTTCGACGTTAA
GCAGCAGAGTGTACGGAACCCCGCTAGGATGGGTGCAAAACCAACCAGCCTTAGTAGGTTTAGTTATAACAAGCGTTTCT
GGGCAATTACTTTCGATCCTACTTCGGCTCCTGTCGAGGTGATTCTTAACGCTAGAACAGAATCGTCGGTGACACCGAAA
ATTTCCGTCAGAGACGTCAAAGTGAAAAAGACTAGAGAAGATCTTTGCGATACTTGTATATTTGACGAAGAATCATCTAT
GAAATATCTGAACAAAAACTGCCAATTGGTCATTTTGGCCATTTTGGTTCATCATCATTCTGAAGATCAAAGTCTCTCCT
TTGCAACAAAATTTGCTGTACCATGTTTCCTTCTTCGTCGATTTACTGAGCTTTGA
>lcl|KQ435689.1_cds_KOX81306.1_204 [locus_tag=WN51_00214] [protein=hypothetical protein] [protein_id=KOX81306.1] [location=complement(843383..843637)] [gbkey=CDS]
ATGCCGAGGACGAAAATTCAGAAGCTGAAACTAAACCACGNNNNNNNNNNNNNNNNGATCGATCGACGCGGGGGGGGGGC
GGGGTTTTTTTTTTTTTTTTTTTTATTTATACGCGCGTGCTCCACGAATTTTTCAGAATTTTCACTTTCACACGGACGTT
TGTGTTTCAATTTGTCGTCTTTCTACTTTCAAGTAGAATTAGTAAAAAAGAGTCTCGAAATCTCTATTCTTCTAGTATTT
CGATTGCGATATTAA
>lcl|KQ435689.1_cds_KOX81307.1_205 [locus_tag=WN51_00215] [protein=hypothetical protein] [protein_id=KOX81307.1] [location=849045..849272] [gbkey=CDS]
ATGATTACAATCCTCTCTAAATTAGGTCGATTGGAGTCAAATTTTTCTCTAAAACCCGAGAAGACGTCTGGTGCCTCGTC
GCAAAAGTACATCCAGTTGCAAAAGTATTCTTCCCTAGAAATAATAAATTTACAACAAAACTCCACTCGTGTTCGAACGA
ATCCCCTCCAAATTAGGTCAACACTGGATCCTGTTGAAACTTTTCTCGAAAAGTCGAAAAGACCCTAA
>lcl|KQ435689.1_cds_KOX81308.1_206 [locus_tag=WN51_00216] [protein=hypothetical protein] [protein_id=KOX81308.1] [location=join(849719..849961,850348..850406,855143..855173,855216..855276,855512..855667,856404..856486,861206..861514,870572..870621,871088..871269,873069..873182,874703..874938,877435..877617,887589..887678,889438..889476)] [gbkey=CDS]
ATGCATCACTCCGGTGGCGCCGGTTACGGGACCGGGCCCCAGGAGCGAGTGCACCAGGCGCCGCGAACTACCGGCCAACC
TGACAAGTGTCCCTACGAGACCTACCAGGCCCAGATACCGGACTGCTGTGCAGCTGCAGCCGCGGTCCAGGACCCGTATC
CGCGGCCGCCCAGCGGATACGACGGCAGGTGCTACGACGAGTGCCATCGCAGGACTCCCTACCAGGAGGACACCTATCCC
CAGGTTTACAATCTACTTTTTCCTTTGGATCGAAACTTTAACTTACCACCAGAAAAGACTCGTTACTCCACTAACGATAG
TTTTGTAGATGAACTTTGTGAAAAGGTATTAGCCCAAGTCGGAAAATTGTCGAAGATATTTCAAGTTTCACTCTATACTC
ATCAAAACCGTTTCCTATCCCGTTCTAAAATATTCAAACGAGAAGGAATCACGATTCTTCCACCATTCTTTCGCAACACG
ACCCAGTTGTTAGCTGAAGTGCTACTCGCTACAGCCAATATCAGAATATTTGTCACTGTCAACAATATTCGAGGTCATTG
TCTGGATGACAGTATCCTCTGGGCGGGTACGGATGTAGAAATGCATGGGGAAATTTGGGCAACTGATAGTGTAGATGTAC
CCCAGAGCTTCCATCGACCCCAGTCGAGGCTGGGATACGAGGAACGTCCCCAATCGCGCGTGGGATATACCTCGGATTCC
AGGTGCGCCAGTGGACTCGGGTACGATGACACGGGCGGCGGATACCTGGACCAGAGCGATCCGAGGATGTATTGCACCAG
CGGTTACTGCATGGGGGACACCATGATGGCCGCGAGCAGAGGCGTCTGCGGCGAGGAGGTTGAACTAGACATGCGGAGGC
ACATTCAGGCGTGTGCCTGCACCTGCAACCACATGGGCTACGGCAACTATATGGACTATCAGATCCCAAAGGATCTAAAA
CGTATTAAACTACAGCTGGTATTGGGACACAGTGATATACCGACGAATCAAAAAGTTCAAAAAGAAAGCGACGAATTATT
CTATACGGTTTGGTCACTCGTTATGGTCCGCAATCAGTTGCCAGCGCAAGTGGTTAACGAAGCTTTCACCAGCTTGCTGC
GCCAGCAGTTTATCTCCGTATTACTTTTTACGATTCAACAACAGTCACAACCTCCAATAGAAACGACAACAGAAAATAAT
ACAACATCTTGCAAATTAGATCATTTTCTACTTCGTTTCCTAACAGATCCTGAATTAATTCCAATTAATTCCAAATCTCT
CAGCAATACGAAACAGCATGATGTATTTTGGGGGAATGAGTTCTATCTGGAGCGAGAAAATGATCCAAATCATCTCCCAA
TCTCCGAGATCGTACGTAAATTGTTGGCACTCAACGTTAGCTGCGCATTCGATTTCGCGGGAAAGCGACAAACGATAAAA
CCAGCAAAGTTCATAGATGTTGAGGATACGTTTTCAAAAGAGGCCGATTCAAAAGAGGTCTTCGCGCGAGCATGTGCACA
AATCAACATAAAATTGTGGATAATTTATACCTTATCCAACGTGAGAAAGAGCGAGAAGTTTAGAAATTTAAGAAACAATT
GTCCGTTTATGGATTTTTGTAGGGATCTATATTTATGTGGACACGACTGGAGAAATATTGATTTGCACTACTGTGAATCA
ACATTGTTGCTTTCAGACCACTGCTATAAGCCCGCTAATGAATTGAAAAAGAAAAAGGGAAAAAGCGGAAAGGAAATGGG
CGTTCAATATTTGCTTTCAAAATTAAAAGTGGCTGATCATGACAGAAATATTATAATACAACAAATGTTACAATAA
>lcl|KQ435689.1_cds_KOX81309.1_207 [locus_tag=WN51_00217] [db_xref=InterPro:IPR008257,UniProtKB/Swiss-Prot:C7ZIE1] [protein=hypothetical protein] [protein_id=KOX81309.1] [location=join(919925..919945,920132..920251,922142..922201,923844..923928,929905..930092,935813..936093,936976..937147)] [gbkey=CDS]
ATGAAAGGACACAAATACGTATGCGATTCAGCACTTTCTGAGAAATGTACGAAAAAGTTCGTCGTTCTCGGTGCAGGTGG
CAATTCAAATCGTAGCCAAGACATAGACACAAATCGACAGAGACAGATCGCGGATTTTCATTTATTAAGAATATCAGTCA
ATATCGATGTCATAACTGTTTTCAAACCCTGTTGGCAAAAATGCCAATCAAAAAAGTTAAAAGTCAAGTCGATAAGTAGT
TTGGTTATGTTTGAAGGAAAAAGGTATAAGAACTCTGTAAAAAATGGAGTTAGAGAACAACCCGCTAAACCACCGTCCGC
GTTGAAAGACAGTTTCTGCCCCGTAATGAAACAGATCGTCGATCGGACGGCCTTGGACAGAGGAGCACGAATGTTCAGCC
GCACAGAAAACCCGGAAGTTGGCGTGTACGTGATGTCACATCAATGCCGTGAATATCCCGGTCCCCCGAGAAGCACGACG
TGCCTAACAGAACTGCCAGACGTGGCACCGTGCAACGGCACAGTGCGACTGCCACCGCCGTGCGAGGATTCGCCAAGCAG
CGGCAGCAGCAAAGACCGCAGGGAAGAGAGTCCTCGCAGAAGATGCCGGGTGTTGGCGCCCATCTTGCTCCTGGTGGCGG
CTCTGCTTCTTGGTGGGCTTTGTCTACCATTGCTTCTACAATCCGCGCCTGTCACGCATCAGCAGAGGCTGGACGTGATC
AGGAGGATCCTCACTGAAGTGCCTCTGATCGACGGGCACAACGATTTGCCCTGGAACGTCAGAAAGTTCGTACACAATCA
ACTCGGCGAGGTCAATCTGAGCAGCGATCTCGGCAGGGTTGATCCTTGGGCCAGATCCGACTGGAGTCACACGGACATTC
CTAGATTACGTGCTGGTCTCGTCGGTGCACAGGTGAGCGTGAAATGA
>lcl|KQ435690.1_cds_KOX81174.1_208 [locus_tag=WN51_00081] [protein=hypothetical protein] [partial=5'] [protein_id=KOX81174.1] [location=join(<347..457,638..831,891..1038,2512..2622,3093..3203,3383..3637,5251..5271)] [gbkey=CDS]
GAGCATATGACCTCCGAAGATGTGGCACGACAAGTTCCCGCCAAAAGCGGTTCGCCTGATACAGCGGTCTTTCCAAAAAC
ATTCAATCGGGAATATCTCGAGATCCAGACGGAGCATATGACGTCCGAAGAGGTGGCACGACAAGTTCCCGCCAAAAGCG
GTTCGCCTGAAACAGCGGACTTTCCAGAAACATTCAATTGGGAATATCTCGAGATCCAGTCGGTGTACATCTCTGAAATT
GCGACCATTGTATCAGGAGCATATGACGTCCGAAGAGGTGGCACGACAAGTTCCCGCCAAAAGCGTCGGTGTACATCTCT
GAAATTGCGACCATTGTATCAGGAGCATATGACGTCCGAAGAGGTGGCACGACAAGTTCCCGCCAAAAGCGGTTCGCCTG
AAACAGCGGACTTTCCAGAAACATTCAATTGGGAATATCTCGAGATCCAGTCGGAGCATATGACCTCCGAAGAGCTGGCA
CGACAAGTTCCCGCCAAAAGCGGTTCGCCTGATACAGCGGTCTTTCCAAAAACATTCAATCGGGATTATCTCGAGATCCA
GACGGAGCATATGACTTCCGAAGAGGTGGCAAGACAAGTTCCCTCTAAAAGCGGTTCGCCTGATACAGCTGTCTTTCGAA
AAACATTCAATCGGGAATATCTCGAGATCCAGACGGAGCATATGACCTCCGAAGATGTGGCACGACAAGTTCCCGCCAAA
AGCTGTTCGCCTGATACAGCGTTCTTAAGAAAACATTCAATCGGGAATATCTCGAGATCCAGACGGTGTCCATCTCTGAA
ATTTCGCCAATTGTATCAGGAGCATATGACGTCCGAAGAGGTGGCACGACTAGTTCCCGCCAAAAGCGGTTCGCCTGATA
CGGCGGTCTTTCGAGAAACTTTCAATCGGGAATATCTCGAGCTCCAGACGTACTTAAACGTGAGGAATTAA
>lcl|KQ435690.1_cds_KOX81175.1_209 [locus_tag=WN51_00082] [db_xref=UniProtKB/Swiss-Prot:Q5M956] [protein=BTB/POZ domain-containing protein KCTD1] [protein_id=KOX81175.1] [location=complement(join(9809..10016,11001..11029))] [gbkey=CDS]
ATGTTCCCTAGCGCTCAAATTAAAATGAGATTGCTGTCGCCAAGCAGTTCGCCGGCCACGTCGCCCACAATGTCGAATTC
CTCGTCGCCAACACCGCCGACGCCAGCTGCACCAGCTTACAACCAGAAGATGACTGGAATACCCTGCGTTGCCGCCGCTT
CCAGGTACACGGCACCAGTGCACATCGACGTAGGTGGCACGATATACACGTCCTCGCTCGAAACTCTCACCAAGTAA
>lcl|KQ435690.1_cds_KOX81176.1_210 [locus_tag=WN51_00083] [protein=hypothetical protein] [protein_id=KOX81176.1] [location=complement(join(14383..14747,18125..18269,19823..19864))] [gbkey=CDS]
ATGGAACGTGATTGGCAAAATAATAGAGGACGGTATAAAGATACCCCTTCTTCGTCGGAGCCCGCGGCGAGACTCATCTT
AGCACACGTGCATGCAGCTGGTCACTTGGAGCAGGGTGCCGCCGTTGTGCATACAACTGTTGCGGCCAACACCGGAACAA
AACGACCACCGCGACCAATCTCTTTTCGACCCTTAAGGACTTGGAAACCTGAAAAAAAAGAAAAACAAAATTACGAGTCT
TTTCCGGCCAGGCAGCCGTTCTCAAAACACTATGCAACGTGGATTGCACGACGACCTCCACTCGGAGCGACGAAGAAAAG
GCGCTGTGCATCGCGTTTCACGTGGACCCTGCAGCGATGTGCCGCAGCGCATGCTGGTATACCGTGGAAAAAAGAAGAAG
AAGGAGAAGAAGAAGAAGACGACGACGAAGACGAAAACGGAGCTAAAGGAGGTGGAAAAAGGTGGAGAAAGAGGTGGAAA
GAGAAACCAGTCTCCTTGGCCTTACCTTCGTCCCCATCGACGTCGCCAGGAACTCTCTGGCTCACAGAATGA
>lcl|KQ435690.1_cds_KOX81177.1_211 [locus_tag=WN51_00084] [protein=hypothetical protein] [protein_id=KOX81177.1] [location=complement(join(56822..56946,58472..58607))] [gbkey=CDS]
ATGAATATTTTATTTCCAGACTATACAACTGGAAACAGTATATGTCCTCGAGAGAATTGCCTCGAATCGACGAAATGCGA
CGACCTGATAGTTGGTCATACGTGTCCAAAATCCAGTGATGCGTGCTGCAGCATAGTGAAATGGGAGTACAGAACTCACT
GCCGGCATTTCGGAGGCGAATGCATAGACTGGTGCAGCCAAAGCCTGCGTCAAACGGTCGTCGATTGTCCAGCTGACAAA
GTCTGCTGCACGTTGGTTTAA
>lcl|KQ435690.1_cds_KOX81178.1_212 [locus_tag=WN51_00085] [db_xref=InterPro:IPR000421,InterPro:IPR000719,InterPro:IPR001245,InterPro:IPR002290,InterPro:IPR008979,InterPro:IPR011009,InterPro:IPR020635,UniProtKB/Swiss-Prot:Q62371] [protein=Discoidin domain-containing receptor 2] [protein_id=KOX81178.1] [location=complement(join(65010..65159,65364..65513,65632..65860,66937..67244,69176..69313,70400..70662,71701..71872,71914..71924,71938..72103,72594..72769,81899..81994,83218..83425,85071..85204,87465..87629,100319..100466,104943..105174,112109..112211,146615..146858,152173..152223))] [gbkey=CDS]
ATGGTCTCGAGCTTGGGACCAGGTGAAACTGAAGACTTGGAGTATCGAACGACGGAGCAGGGAGGTAAAGCGTTAAAAGG
GCGTCGCGCGTTGGCTGGAGGACAGAGGCGGGCGACGAAACGAAGAGGAGGCCCGGTGAAAACCATCTTCCGGATAACCG
TATTACCCGCTGGCATTGTCTACGGCCAGCCAATTCGAAGTAATGAGACACAGTCGGTTGCAGAGAACAATCGGGGCTTC
CAGCAGCGTGCAGGAGCCACGGACGTGCCTAGAGATGGGATCGAGTACCTCACAAGAGCGTGCAATCAATCCTTGGGGAT
GGAGTCCGGCGACATACCGGATTCAGCCATTACGGCGTCCTCGTCGTATGTGACGAACGTTGGTCCACGAAATGGCCGGC
TGCGGAAGGAGACAGCAGGTGGTGCCTGGTGCCCGAAGAACCAGATAGAAAGAGGGATTCGTGAGTGGCTGCAAGTGGAT
CTCTCTGGACCTCACGTGATTACTGGTGTACAGAGTCAGGGTCGTTACGATCGCGGCCGTGGCCAGGAATACGTCGAGGA
GTATACCCTCGAGTATCGACGTCCTGGCTTCATCGAGTGGCAACGATATAAGCGCTGGGATAAGAAAGAGGTGCTCGCGG
GGAACAGCGACACGTCGACCGTGGTATCGCATCGATTGGTACCACCGATCTTCGCCAGCCAGATTCGTATTTTGCCGCAT
TCCGAGCACCGGCGCACCGTTTGCCTTCGAATCGAACTGAGAGGCTGTCAGGACACGGGTGGCGTGGTGAGCTACACGAT
ACCGGAATCTCCGACGGTGGAGCTGAGCGACATCTCGTACGACGGTAAAAGGCAGGACAACTTGTTAACCGATGGCCTAG
GCCGGCTGGTCGATGGAGATGTCGGCGCGGATAATTATAGGTTGGACATGGGAGATGGACGAGGGACTGGATGGGTCGCG
TGGATGCGCGACACCTTCGTCGACGATTACGTGGAGCTGGTGTTCGAGTTCGAGGTAGCCTGGATCTTCGAGGCGGTGCA
CATCTACACCAATAATTATTTCTCCCGCGACGTGCAGGTATTCTCGAAAGCGGACGTCTGGTTCAGCGTGGATGGCGCCA
CCTACGAGGAGGAACCATTATCTTACTCCTACATACCGGATATCGTACTGGAGAACGCGAGAAACGTGTCCATCGGGCTC
CACGAACACCACGGACGATTCGTCAAGATGCATTTGTATTTCGCTGGCCGATGGATCATGATCAGCGAAGTGACGTTCGA
AGGAACGAATCCCTATGAAAATACCACCGAAGAGTCAGCATCCGAGTTCAGTAACCGGGAAATTCCAATGAACCCCGAGG
TGGATCTTAACTTGCAAACAATTACAGCAGCGGGAGAGGGTCAGGAATATTTAGAGGTACTAATAGGTGTTCTGACTGCC
ATTATCCTACTTCTTCTGCTGGTGTTCGTCATTGTTCTACTTCTGAATCGACGGCAAAAACTTCAGAGCTCGCCGACTGT
TCTAAAAAATCCATTTGGATTCGCCATAAACATGAAGACGAAAGTTAATAAAAATGAACTTGTTAACAAAGCTGCCATAA
ATGTGATATACTGCCATTATCACTATCTCAATCTTAATAATATACTCTATAAATATTATACGAACTTCATTTTTGCTGTA
CTCATTCTTCACTTTCACTTATATCATTATGGAATGTTTTTTTCTGACTTTTCTGGACTTCTACTAAATTTAACTCCCGG
TGGAATGCTGACAGAGACTGCCAATCATGTATCGCCGGACATGCCAGAGGACGGAAGTATGCACGAGTCTTTGACAATGG
AACAATTCAATTCACCCCTTGTCAGTCCACAGTATAAATCTACGTACGCGATAGTGGCCACTTCCGAATCCCCGAAAGAC
CTGAAGGACGTGAACGTCTCGGAGGAGAGCGTTCGACTCGATACGAGACCTGAATCGACCATAGGACCGGCGAGTTGTTC
CTCGTCGCCGACAAACTCTCCTGCACGACATTCTCAACACTATAGGACCCTCCAAAGTTACACCAGTCCAACTGCAAAAC
TCAATATCGCGGCCACGTCTAATCACCAGCGGGACGTCGATCAGATCCACTCGAAACGCTGGCACACAGCGCCTAAAGAG
AAACACAAGATACCCGCACCTGTTGTCAGCTGGAACATCGCACCCAGCATGAACAAACCGTACAAGTGCAAGGAGATAGA
GCCCACCAACATACCGCGACAGTGCCTACGTACCACGGAGAAACTTGGCTCGAGGAACATTGGCGAGGCGATAGTGTGCG
AAACAGTGGGATTAGAGGACGTGGTGGCTGATGCTCCGAGATTGGTGGTGGCTCGCGTTCCCACTTGCGCCGGCGACATT
CGAGCCGGTAGTACGACGGACCAAATAAGAGAAGTCCGATTTCTGTCCAGCCTGTCCGATCCGAACGTGGCTCGGATCCT
GGGAGTGTGCACCGTGGAACCAGTCCCGTGGACGATCATCGAGTACACGGAACTCGGTGATCTCGCCCATTATCTTCAGT
ACAGTGTGCCACTTACGGGAACGCTTAGGCCAAGCTGCAATTTGAAAGCCCTTAGCTGCCTGATGTACATGGGGGCGCAG
ATAGCATCGGGCATGAGGTTCCTCGAGTCAAAGAATCTGGTGCACAAAGACCTGGCAGCCAGAAACTGTCTAGTGGGCCG
CTCTTACACCGTGAAAGTGACCGACATAGCGATGTGCAGTGACCTTTACAAGAAGGATTACAGTGACATAGGCGGGAGAC
CGCCGGCGCCAATCAGATGGCTGCCGTGGGAAAGCATTCTGCTGGACAGGTACACTTGCTCGAGCAGCGTCTGGTCGTTC
GCTGTCACTCTGTGGGAAGTGATGAGCCTGGCCAGAGAGAAACCGTTTCAACATTTAACCAATGATCAGGTGATACAGAA
CGCCGAGCACATGTACTACGGAGCCGAGTTACAGATATATCTTCCGAAGCCAACGATGTGCCCGGAGGAAGTCTACAAGA
TGATGTGCTCGTGCTGGCGAAGGGACGAGACTTCGAGACCGACGTTCAAAGACATTTACAAGTTCATGAAAAATATAATC
GCGGACTATCGACCTGGTGCATAA
>lcl|KQ435690.1_cds_KOX81179.1_213 [locus_tag=WN51_00086] [protein=hypothetical protein] [protein_id=KOX81179.1] [location=complement(177298..177507)] [gbkey=CDS]
ATGGACGCGATGGAGCAACCTCCCGTTCGCGGCGAACTTCCAATCGCGCTGGGAAGAATATTCCAAGCGACTCGCGCGCA
TAAAATCGAAAAGGAAAAAGAAAGAAGAAAACAAAAAGAAAAAGCAAAGATCTCGAGCGCGCGTTCGTTATTGGCCGATG
CATCGGCGGTAGAATATTCAACGACTTTTGCGAAAGCGGCGGGAATCTGA
>lcl|KQ435690.1_cds_KOX81180.1_214 [locus_tag=WN51_00087] [protein=hypothetical protein] [protein_id=KOX81180.1] [location=complement(235856..236041)] [gbkey=CDS]
ATGATCGGAAACAATTCTGTTATTAATGCCGATTTATTCCATCCATTAAGAATCGATACTTTCTTTCAACGGCACATCGG
TACATACACCGTACAAACACACGTTCGTTTATTGCGGAGCAAGTTTCCACGAAGGAACACATCTGTTGCGCCCAATAATT
TACAATGGCCCGGCGATCACTATTGA
>lcl|KQ435690.1_cds_KOX81181.1_215 [locus_tag=WN51_00088] [protein=hypothetical protein] [protein_id=KOX81181.1] [location=complement(join(285175..285523,293096..293168,293829..293886,294114..294125))] [gbkey=CDS]
ATGGCACGTATGAAACAAATGCGAGAAACATTGTCACTTTTTTCAAGATCTGCACAGCTTCACCTACTAATTAGGGAAGA
ATTTCGTTTTCATTTCCCGAATATAACGGGCAGCTTCTTTGTGAAAGGTTCGACTATAGAGAGCATGCTGCCTCTGCTTA
CCTCCGCCGCCGGGGACAATAAAGTAGTCTCGAGCCCCCCTCTTCTAACCGAATATCCCGATCCGGCCCATCACGGTGGT
GGTGGTGCTGGTGGTGGTGGTGGCGGCAGCGTGTCAGCAGCCGAGACATTTCCATTTTATTGGAAGCTGGAAACGAGTAT
CGCGAGGAAACGGGGCTCGTTTCGGCTGTTACCTTGGAATCCGAATTGGGTGACGTGCGAGCACTCGGGACGCGCGCGCC
GCGGGACATCGTCTGCATGCGTGGCTCAACTGAGGGACGATGCCCCCCTGAATCCATCGGGAACACGTTGGGAATACAGC
TGTACAATCTAG
>lcl|KQ435690.1_cds_KOX81182.1_216 [locus_tag=WN51_00089] [db_xref=InterPro:IPR000719,InterPro:IPR001245,InterPro:IPR002290,InterPro:IPR008979,InterPro:IPR011009,InterPro:IPR020635,UniProtKB/Swiss-Prot:Q16832] [protein=Discoidin domain-containing receptor 2] [protein_id=KOX81182.1] [location=complement(join(339314..339475,340103..340252,347114..347255,351728..351820,354700..354891,358961..359274,361149..361287,361900..362067,363624..363751,385394..385569,391442..391597,394870..395077,396396..396535,405258..405437,408912..409052,412768..412978))] [gbkey=CDS]
ATGCATGGAAAGGATTTGATAGATGCTGGAAGTTTCGTCTCGGAGCATCATCCCCCCATCCTAGCGGGGTTCCGCATACT
GCTTTGCTTAACGTCGGAGATCGGCAGAATCTCGACGCTAGGCGCGCAGCCATTTGCGGCTTGTACTAGTCAGTCTTCGA
AACTCGTAGTTGAGAAATCTTGGGCCGCTGCAGAACAATGGATTCATGATCCCGGCAACAATAATCCGTACTCCGAGAAG
GAGCAAGTCTTCGACCCGGCGATCGTCGCCACCAAAATACGTTTCATCCCTTACACCTCGCACATGAGGATGGTGTGCAT
ACGAGTGGAGCTCTACGGTTGTCCATGGATCGAGGGTCTGGTGTCGTATTCCATGCCCCAAGGAATCAAGCGGGGCTCGG
AGGTTGACCTATCCGACAGGACGTACGACGGCCGGGAAGAAGCAGGCTACCTCTCCGGGGGACTCGGTCAACTTGTCGAC
GGGCAAAAGGGTCCTGACAACTTCAGATTGGACGTCAGTGGTAACGGGAAAGGATACGAATGGGTAGGCTGGAGAAACGA
CACGCCAAGCATGCTCGGCCGTCCCGTTGAAATAACCTTCGAATTCGACTATTCGAGGAATTTCACTGCCATACACCTGC
ACATGAACAATTACTTCACCAAAGATGTGCAGGTCTTTTCCTACGCGAAGGTTTACCTTGGCGCCGGTGGAAACCAATTC
AACGGCGAGCCTGTCCATTTCTCGTACATACCGGACCTGGTGTTGGAGCAGGCACGTGACGTTACCATAAAGCTTCACTC
GCGCGCCGGCCGTTTCCTCAAGCTTCAGCTTTATTTCGCAGCGCGCTGGATCATGCTCAGCGAAGTAATCTTCGAATCAG
TGATCTCCGAATGGAACAACACCGACGACGAAGAGCCGAGGAACAAGAGTGCCATTGTACTGGCGACCGGCAGCCCCTAT
CAGAATAACGAGGGTCCACTGCAGAGAGACGAAGTGAAGGCCACTTTTAATAAGGAGGAAAACAACGATAATGCCCTTCC
AGACAAAAGCAAGGAGCCAGAATCGAGGCAGTTCGTCGGTCTGGTTATCGGCATATTGACCACAGTGATCGTGATGCTCC
TGGCGGCCATCATGTTCATCTTTTATAGAAACCGAAGGCTGAAAGCTGCCCTCGCGCCTTCGACGTTCTACGATCAACAT
GGCGACTTGAAGGTCTCCGTGCAGGAGGAGGGCGAGGACAAGGGACCAATTTGCCCTCCGCTTCCGGCGCAGTACCACCC
GGCCACCTACACCACGACGACACCGCAACTACACAAAACTATCACGGATTACAGCGGTTGTTCGCGATCGATTAACCACG
CAAACCGCACGCCTGACTGTATTCGAGATAGATTTAAAGTGATTCTACTACGGTCCTTAAATTTTTATATTCCAATGCCA
TACGTTCGTTGTCGGTTTGATGTGAAACTCCATCGAAGAAACCAACGTATAATAACAATTACTTTATGGGATCACGGAGG
TGCAGCCGGTTATAACACGGCGATCAATCTTGCCAGGCCAATTCCGCCGGTTCAAGAATATCCATCTAATCCGCCACCCA
TACCGCCGCCACCGGAAAAGTATTACGCCAGCACGGAGATCTGTAAGAATTCCCTGCCACCGTTGCCACCGTCGCCGACA
CCGAGCACACCGCCGCCAATGAGCGCGAAAGCCTCCAGCAGCATGACAAGCTACAGTCCCGAGGATATGCTTACGGAGGA
GGAAGACGAGGTGCCCGAGTGCATCTTAGACTTCCCCCGGGAGAAGCTCAACATCGTTGAAAACCTCGGCTGCGGATACT
TCGGCGACGTTCACATTTGCGAGGTCGACAGGTTTCCTGGATACGACGAAGTTTTCCGGAACACCAGCAGCGACCTGGTG
ATCGTTAAGTCCCTGAGACCTGGATCCTCGGATGCGCTTAGGATAGAATTTCAACAGGAGGCAAAAAGGCTGGCACGGCT
GGCCGATCGGAATGTCGCACGGCTACTCGGCGCCAGCCTCGAAGACGACCCCATGTGCATCGTATTGGAAAACGGCGAGT
ACGGCGATTTGAATCAATATCTGCAGAGCCACATCGCTGAAACGTCCACCGTGCACACTGCCAAGACACTCAGTTTCGGC
ACGTTGGTTTACATGGCCACGCAAATAGCATCCGGCATGAAACACCTCGAGGAAATGGACTTCGTGCATCGGGATCTCGC
TACAAGAAACTGTTTGGTGAGCCGTGGTTACACGGTGAAAGTGTCCGACTTGGGATCCGGAAGAAACGCCTACGCAGCCG
ATTATTTCCGGGTCGATGGTCGACCACCGCTGCCGATCCGATGGATGGCCTGGGAATCTATGCTGATGGGGAGACATACG
TCGAAGAGCGACGTATGGTCTTTCGCAGTGACGCTCTGGGAGATCTTAACGTTCGCGAGAGAACAACCATTCGAAGAACT
GCCTGACCATCGCATCGTCGAGAACGCGACTTATTTTTATCAAGAGGACGATAGAAGGATTATTCTACCATTACCAAAGA
ACTGCCCGAAAGACATCTACGAGTTGATGCGCGAGTGTTGGCACAGGAACGACGTGGACAGGCCGAGTTTCCGCGAGATC
CACATGTTCTTGCAGCGGAAGAATCTCAGCTACAAGCACGCTGACACGAACGACACCTGA
>lcl|KQ435690.1_cds_KOX81183.1_217 [locus_tag=WN51_00090] [db_xref=InterPro:IPR000421,InterPro:IPR008979,UniProtKB/Swiss-Prot:Q16832] [protein=Discoidin domain-containing receptor 2] [protein_id=KOX81183.1] [location=complement(join(427303..427800,433327..433558,463011..463113,473743..473923))] [gbkey=CDS]
ATGCGGTCAGAATCGTCGACAGTTAGTGATGAGGAGGAGCAGGTTGCCGGCTCGCCGATGGCTCAGGTCACCAGCACTAT
GCCAGTTCTCGAACCCAGGCGAGATCCGGGTCCTTCGCGAGGACTTCTGATCGGCGTTCTCCTCCTACTGTCCCTGCCAC
GGTGTCGCTGCTTCGACTTGGGACAATGTACCGCGGCACTGGGCATGGAGAATGGCGAAATCCCCGATGAAGATATATCG
GCCAGTTCTATGTACGATCCCAGTCTTGGCCCGAAACATGCCAGGTTGAGGCAAGACAAAGGTGGCGGCGCCTGGTGCCC
GAAAAATATGGTCACGAAGGAGGGCAAGGAGTACCTCGAGGTGAATCTGCACAGTCCGCGCATACTGACGTCGACCAGGA
CTCAGGGCAGGTTCGGGAACGGCCACGGGGTCGAGTACACCGAAGAGTACTTCGTCGAATATTGGCGACCGGGGTTCAAC
AAGTGGGTGCGATGGAGAAATCGACGTGGCATGGAGACTCTGGCTGCTTGGGAAAGGAGCGGCGAAGATGGGGACGTGCC
AGTGAGGCGGACAGAGACAGAAGTGGGTTGGAGGGTGGTTGAAGGATGGTTCAAGAGGGAACGGAAGTCAGAGGAGGATA
AGCGAGAAACACGAACGTTTACCCTGCAGCTTCAATCTGGCCGGCATGTGATCTTTGTGCACGCGCGCCCTTTCTCCCCT
CCACGCCTCCTGTTGCCCCCTTGTACCTTTGAATACGAGCAGGAAGAGCGAAAGAGCGCCCCTGGTTTGTCGGTGGGGAA
GGAGTCCGGTACCGGTTGGAAGGAACGCGAAAGAGGAAAAAGCAAAACGACGAGTGTTATCGCCCGATTGTACGTGACCC
GTGCCCTCGGCAGGCATTTCTCTACGGCTGACGTGGTCGCCGCTCTCTCGCGAGAAGCGAGAAGGAACGCGGACGCGAGC
GAGGGAACCGGTTCCCCGCTTCAGGGTCGAGAGAAAAATCCGCGCGTCGTGTGA
>lcl|KQ435690.1_cds_KOX81184.1_218 [locus_tag=WN51_00091] [protein=hypothetical protein] [protein_id=KOX81184.1] [location=join(492573..492668,494763..494956,498350..498534,501754..501855,506615..506643,510660..510804,514770..514843,518474..518547,520207..520480)] [gbkey=CDS]
ATGGCGCTTTATGACGACAGTCTGGAAACTTCGGTGGCGTCCTCGAAGCGACACAACTCACCCCGTAAGGCCGATTTTAT
AAGAGAACCTGACCCTACGAGTGTTGTCACTTCCTCGCCCATCTCATCGTTCACAGTCATTCAATCCACATCGGTTTGTG
CCCAACTTGAAGAATTAATGGAGATGCATTCCTCCATTGTTCATCTCCGAACAAAGAGCGAGCAAGTGGAGAAGGACGTG
CGAGCAGCAACGAAGGCGAACGGAACGATAAAGTTGCACGGTTGTTGGTTGGCGATTTCTCTCCGGAACGACGGTACCCC
GTGTCGGGAGAATTTAAAACAAAGTCACGATTCCCTGTATCTAGGATGCCAACGATGTATTCGAATACACGTATACAACG
AGAGCTGCGGGGAGCTTCCTCCGCGCCGAATAATGGTCCAGAACGAAGTGAAAAGAGAAAGAGAGCGAAAAAAGTGCGAA
TGTCTGGAAAATTCGAATCTTGTCCTGGATAATTCTGTCATTGTTGGAGAAAGTAGGAGGAAAAAACTGGGAGATATCAG
AAAAGTTGGACATGCACTCGATCGGGACTGTATCGGAAGTAACGAGATGGAAAGCGAACCAGGCAGGAGCTCCGTTTCTC
CGGTTTTCCGGCGTCATAAATCAGACTCGGCTCACGGCTCGGCTCGGGAAGGGGAGGGAGGAGAAGTAAACCTTCGGCTG
CGACTTGGACGATTAGACTCGTCGGCTGAAAGTGGCTATCTGCATTCGTTGCACGTTATGTCTTCATCAATTGGATATTT
GCAAAATCCTCTGTCTCCTTATGATAAATATGCTTTCAATGATATTCAGCAAGCACAAAATTACATTTCAAAGTATCAAA
CTTTGCAGTATGAGAATCTGGTCGGGAGGATGATCATTGGACAATATTGTCCTCGGGTGTTCGCGTCGCAAGACGTAATG
CGTCCCGGAGGGGAGCGTATTCGTGATTACAGTGGAAAGCAACTACTTAGTCGGCGACTTCTCGTGGCACGTCGATGGAA
ATGCCTGCCCTTCGGGGGTTCCGCGCGAAATCAAGACCTCGGAAAACCGGGGCCAGACGTGAAACGCCGAGGCAATAAAC
GTGGATTAACTGATCAGTTTCATCGGGTCGTGTTCGCGCCGAAGGAACAATAA
>lcl|KQ435690.1_cds_KOX81185.1_219 [locus_tag=WN51_00092] [protein=hypothetical protein] [protein_id=KOX81185.1] [location=join(537401..537437,538878..539068,539386..539417,557990..558168,558683..558773,560934..561000)] [gbkey=CDS]
ATGGCAACGCAAGAATTGAGTAATGATGCCACTCTCAAATCTGATGGAGACTTGAGCATTGCGGAGCAATTAATCTGTAG
CGGCTTAGGATTCCTCAACTACGAGTTTCGAACTGGCTGCGCGTCGAGGTCCTACCGATCTTCGATGTTAAGCAGGCAGA
GTGTGCGGAACCCCGCTAGGATGGGTGATCGGGCCAGCCTAGCGGGTAGTTACAACAACAAGTCTGAGTACGAATCTCTG
GATTTGCAGGATTTAATGCGAGTATTAGTGGGAAATAAAAAATCATATTGCGTCGTGTTTGCTCCGTTAAGAACAAAGGT
ATCACTGGTGCTCTTGGTGCCCCTTCGAGTTTTGCAAAGGTCTACGGAACGATTCTTTCGCGTTACCGAGCCATGTGTCA
TCCCAGATTGTAGAATGTTGCAAAACGTGTCTGCGACACAGATTCACTCTTGGTATATGAGTTCAAGAGGTTTCTCTTTG
GCCTTGGCCAACCCAAGATCTACCCAAGTCACTCCAGCAACGATCAACAAGTTTTGTAGGAGCACAGGTTTTCCTTATAG
ATTAAAAATTCCTTCTGACATAAATATAAATATATAG
>lcl|KQ435690.1_cds_KOX81186.1_220 [locus_tag=WN51_00093] [protein=hypothetical protein] [protein_id=KOX81186.1] [location=complement(join(561271..561356,562150..562234,564389..564467,592637..592764,597705..597757,602724..602937,603252..603381,603804..603852,608827..608906,618321..618568,635789..635896,650322..650383,655349..655433,655456..655516,655987..656059,656959..657046,657751..657900))] [gbkey=CDS]
ATGGCAAATGTTCACGTCTTAATTCTCATTAAGGGTTCGGTGATGGGAACTCACATTTTGCAAATTCTTGACGGAACACG
CCGGCCTTGGGTGAAAGTCACTCCGGAAATTAATGATGTTATTTGTGCAAGAGAACCGTACGAGTGGTACGAATTTGGAT
TGCTAAAATCTAACTGGAGCATTTTAGCTTCTATATTATATCATCCGCGAGATGGTACAAAATTTGAAGATACAAATGAA
TGTTTAGATATCATGGTGATGGCTGGAGATGGTGACAGCTATCGAATCAAATGTCCTGGTGTGATGTCCCAAGTAGTGCT
TAGCGATCTTTTGATTTTAGCTTTCATAAAATCTTGTGTTTACTTAGAACTGTTACCTGTGCCTGTGTCAAAACCTCCAA
TTAATGAAATCTTCAATCAAAAGCCTGAATTTAGTTACATATTAGGTTGTCCCATAAAAAATTATGGATTACGCGACGAA
GGATATGTCGCGTTGGTGGATCGATACGAGCAGACAAAGATTCTGCGTCTTAACGTCGAGATTGTGAAAGAAACGTCCAA
AGATTCGCCGTATTTTAAACATTTAAATCTGAAAGGTCGGAATTTTTATAATGTTATTAACAAATTAATATTTATATACG
AGGAATATTCGTGCTTCGTCGACGTTAAAAGCGACGCATTAAGCACGGTCTTGTTATTCGTAAAATTCAGCGACGATACC
GTTATCGATCCGGAAGCCGAGCTGGAAGAAGTGGACGAGCGAGATCGATTGGAACGACGACGCGGAAATAATCGGCAAAC
AGGCAATATGTCAGTAGGGTTTCGGGCCGGATACGCGTCGCACGGACTTGTTAGCCAAAAACAAATACGACTCGGAGGCG
AAGACCCCGAGACCAGGCTTGGTTCTTCCAGGCTTTGGTCCGGAGAAGCGAACAGAGCATTCGCGAAAGAAGGTGAATCA
CCTCTTACCATTAGTTACGAGACACCTCGTATAACTAATTCGAGAGAAGATACACCAAATGGATTATTGGCTGTTCGACG
TGAGCGGCTAAAAGAAAGGGAGAAAAAAGGAGCGAAAGAAAGAATGAAACGCACGGCCGTTGGCTCAGCGGAGAACAAAG
AAACGGAAAAAATGACTCGAAGAACTCGACCAGAAAGCGGTTGCAAGACTAACATAAGAACAGTTCTGCGCGACGTTCAG
GCATCGAGGAGCTTAACGAGAAAATCTCGCGATTCCAATCGTTCGCGGAACAAAATTGTAGAAATCCATCAATGTCTGCC
GCTCATAGCGGCAGTGCGTTTACCAACCGCGATACAAAGTGAAAAACGAACGTGGAAGAAATCAGATGACTCGGGCAACA
AAGTATTTTACTCGTCTTGCATTTTATTTGATTTGCGAAAGCATGAACTGTTCACGAGATCAGTGTCTCGTCCAAATCGA
GCAACTCGTATTCATAGTCGTCTGCAACTGACGGATAATTATGAACTTGATGCCATTATAATCCAAAGCTCAGAATCATT
TGACTTGAGAGCTCAATCTCTCAAATCTGCAGATGATCGATACCGACGTATCGCCCAATGGCAAAAGACCAGGACATCCA
AGATTAAGACTTGGCGCTCACCTGGAAGGGAGTTGAATGATAATTTTCCGGAAAATTCAAGAGAGGCGTTGGAAGGACGA
AAAGAGATAAAAGAGAACGATACTTTACAGTCGATATCGACATTGCAAGGAAAACTTGTCTTCAATAGCAATCAACCACT
TAGAATAATGACAGTGTAG
>lcl|KQ435690.1_cds_KOX81187.1_221 [locus_tag=WN51_00094] [protein=hypothetical protein] [protein_id=KOX81187.1] [location=join(675804..675849,686290..686425,689639..689654,690457..690519,695882..696076,699695..699715)] [gbkey=CDS]
ATGTATGTACCTACTCCACAAAGACACAATTCAACTTTTCCTGTACCATGTTTAGGCATTATTACTCACGGCAAACGGAA
GGGTGGCGCGCCATGGATAATGGAGCAATGGTACTGCAACAGTTTACAGCCCGAGTTATTAGAAATTAAATCGTTAGTTT
TTGCGAATGTGTCGTCCGGATGGGATTACCTTGTAGAATATTTGCTGAGGCACTCTTATGACATGAGAATGATCTCTAAT
AATAAGTGCTGTACAATTATCCCACGGTACGTGGCTATAATCCTAGACGATAGACGCAGTTTTCCACGAGAATCTCTCCG
AATGCGGCTCACAAAAGCATCCACTTTGTCGAGGCAATACGGAGATGACGGCGCTGTCAAAGCTGTACGAATCGAGGATC
CGACTACGATCTACGTGGAAAGATTCAAAGGGAAAGGACCCAGACGTCTTAGGAAGGTATTGGAAAAAATCGATTGA
>lcl|KQ435690.1_cds_KOX81188.1_222 [locus_tag=WN51_00095] [protein=hypothetical protein] [protein_id=KOX81188.1] [location=join(703351..703407,703566..703636,703713..703776,704254..704295)] [gbkey=CDS]
ATGGCTCTTGTTAAATTAAATAATTCATCTAAATTAGAATTCGCGAAGTTAGAGTCAATGTTTCGCATGAGCATCAATTT
TTTTCTATTTTTGAGGAAAAATCCAACGATGGCTCTAAAGCCAAGAATATCTTCTACAGTTCCACTTCTCCTAATTCTCC
GAGACACTTATGACGCTTCAAAACCTAAAAATATCAAGATAGGGCTTCTTGCACATCGCGAGTTTAACAAGTAG
>lcl|KQ435690.1_cds_KOX81189.1_223 [locus_tag=WN51_00096] [protein=hypothetical protein] [protein_id=KOX81189.1] [location=complement(join(705675..705743,718602..718818,726266..726396,728336..728401,728660..728714,751536..751558))] [gbkey=CDS]
ATGGGTTTCATCTTGTCCGAAAGGAATAGCAAAGCAAGATGGTTTGTAATACGACAAGGAACGCAAGCTTTCGTTTATTA
CCACTCGACAGAAAAAGTTTCACGAAAATATTTCGACATCACGAACACGTGTGATCGTTATATGAAATTTATTTCGTCGT
GCAATATCATTTGTGATACGCTTTGCGTGGAATATCAACGCAACCTTTTGGACGAGATATCTCGTCCATCTCTTCATTGC
AGCTCCAGATATCTCGTCCAGCAATTGGAATTAAACACAAAAGTCGACGTGTTTCTGTTACAAAGATTCTTATCACCAGA
ATACAAGCTACTTTATCGAACCCAGCAACTCTTCGTAGTTGTTTCTAGATTAGCTACTATCTCTAACAAATATCAAAATA
CACCGACGCTTTCTAACGATTCTCAGTCCCTGTTGAAATCTAAATTGCGTTCTAAAGAGTACATACAACTCAGATTTAAT
TGCTCGTTGTATGTTGGACACGCGAAAAGGGGACACGCGAACAAAGACTGTGCCAACCTGCCCGGCCCTACCTACTTATA
A
>lcl|KQ435690.1_cds_KOX81190.1_224 [locus_tag=WN51_00097] [protein=hypothetical protein] [protein_id=KOX81190.1] [location=complement(join(752748..752765,761389..761463,765189..765281,780070..780163,783688..783779,787723..787848,793959..794037,818200..818343,822644..822707,829450..829645))] [gbkey=CDS]
ATGCGTTTTCTGACGAACCAGCATCCTGGTGAATGTGTTCGAACAATAAAGAACACGAGAGTAGCTGCACATGTACATCG
TTCTTTAGATGTTTTCTTCATTGACGAACACCAATTCGTGTATTCGCACAATGCTCGCTTAACTGCAACAGATGACTCAC
TCAAAAGTCACACCAATCAACCTGATAAATTAGAGGACACATGTCAGAGTCACTCGCATATAGGTTTACGCGATACGCCG
TCAATTTTATTGTTGCCATTATCCAGCCTTGGAAAGATCCTTTCTCTGCCACTTTCCGCCACCGTTTCGTTAATCGTTTC
GGGCAAATGGTCTTGGAAGCCAAGTCTCGAAACAGAGAAGAGGGGCGAAACGAAGGAAAGGAAAGAGAAGCACAAAGAGA
TTTGGTCTATCGTTGGATTAGGAAGTTGGATTAGGAAGGAACACGCGGCGAAACGTGGTCCAGGAGCCGACGAACGTTCC
TTGAACATTGTCAAACTATTGTTCAACTTTTTGTCTGAGCATGTTCCGACTGGTATTACTTGCTGTTACGAACTGTGTAT
TATAATTACTGTTCCTGGACATTTGGCTGTGCACTTTTCGATTTTCAATTGTAATTTTATCAGTAGTAACAGCAGTATAA
TACGATACAAAGTTCTCGCTGCTCTCATTGTTGAATCCATCAGAAATCTTGAATTTATACGGCCACGGCCAATTTTCCAA
AGTCCAGCAGACATTAATCATAGAGGAGACGAGGCTAATAACCCGCTGAATCCGAGACGAGGAAGGAAGAAGCAAACTAC
AAAATATGATACATTTATTGCAGCAATTCAATGTAATAATTTACTACATATTAATATACCTACATTCTGTAATAATAGCA
GTACGCCAATTAATACTTTTGTCGAATCTTTGAATTATGTTATACGAATAGTTGGTCCTGTACCTCTTGCAATAACTGGA
CATATAGTATTTTATGTATAA
>lcl|KQ435690.1_cds_KOX81191.1_225 [locus_tag=WN51_00098] [protein=hypothetical protein] [protein_id=KOX81191.1] [location=join(766273..766474,770408..770517)] [gbkey=CDS]
ATGCCGGTCCGCTACCCCTGTTCAAATAATAAGTCCGAATGGAAGTTAGATTCCGGTGCAATTGCCCGGGGCAATTCCAG
CACGAGTCGCAATATCCCAGCCCCCAAGCCGGCTCCTCCTGCTGGCTCCTGTTCTCCCGGTCCCAGCCGGTCCAAGACGG
CGGCAGAGAGCAGGAGGCGGAAAAAGGAGAGACGAGGCGAAGCTGGCCTTTTACGCGGCGAATCTGTATGTAAACAGGTT
TCGATCGGTCCGCTAGTGGCAACTGGGGCCCCCGTGAATTGGAGTTCGAGAGAGCCCGTTGACGGAAATTAA
>lcl|KQ435690.1_cds_KOX81192.1_226 [locus_tag=WN51_00099] [protein=hypothetical protein] [protein_id=KOX81192.1] [location=join(779670..779701,782504..782681,788834..788878,789225..789347,797102..797123,798087..798126,798216..798457,806700..806732,812828..812902,824044..824171,824276..824329,830207..830342,858304..858413)] [gbkey=CDS]
ATGAATGCTAATATGTATTATAATGTAATAAGGAAGCAGCTTCATTACATCCAGTACAATCTAAACATCATCCAAAAATC
ATCCAAAAACGTTTCGGTTGTTCCTCTTGTTTTATCAAATACTCTTTCTTCTCGTTGCCCGTTCGTCACATTAGCATCGT
TATTAGCGCTCTCGATCTCGTTTAACGAGCAGCTGCTCATCTCGAGGTGGTTTTTGTCATTATTTCTTTTCCTAGCCACG
GTCTACGAAATTGAAATAACTTTATTCAACAGATTTTCGAACAAATGTGCTGAAACTGAAAAAGCCAAGTGTTTCTTGTA
TCACAGACGTAAAAAAATGCAACCGCACTCAGGAGCGCAGTGTCAAGAAAGGAAACTAACATTTGAGATGTCACCTCTAA
AAACGATTTCAATTTTACATATGAAAAAGCATGCGAGCAGAATAGAACAACCATCTGCTCAACTCCCTCAAATCTTCACA
AACGCAAGATTTAGATTCAACTTGTTCTTCCCGATCGTTTCGAATGCAAGCCTAGGAGCTAGTTTTGCTACAACACGCAG
CAAGCCGGTAATCACTCAGTCCCATCGGACTGATCTTCCAAATCTCAGAGTCAACGACTCTGCCCATAATCCAACAAGAT
GCACAGTTCATAGAGCAGCGAACCAGGGCTGGTCACAGGCTGAAAATCACGAGGAGGAATATGAAAAGGAAGCTAACATT
TTTAGCAGTATTAATAATAGTGGTCTATTCGACGATGATACTGCAGCCATTCATTCTTTTTATTACACGTTGATATCATA
CCGACGAGTTAAAAAAGAAAAAAGGAAAGCGACGAATTATTGCATACGGTTCGGTCACTCGTTATGGTCCGCAAATCAGT
TGCCAGCGCAAGGGGTTAATATTGGTGCTAATATACAATTTTCCAACACGCAAACACCGAAAGCAAATACTGAGAATTAT
CACAAGTACCATCTACGTTTGGTGACAGACAGTGCTCTTGGGCAACCAGTTGAATCACAAATTTCGTTCGAGTTGTTCTA
TAAAATTATGAGTTGTCCTACGGTTACAATTTTCTTCCTGTTATTCTGCAGTTACAATTCCATTCAAGAAGCGAATCGCG
CGAGTCTGAATCCTGGTCTGGATCATTGGGCCAAGTTACAGAAGAAGCTACCAACTCTCGATAATCTGGAATCGACTAAA
TTGGAGATTTTTATTTAA
>lcl|KQ435690.1_cds_KOX81193.1_227 [locus_tag=WN51_00100] [db_xref=UniProtKB/Swiss-Prot:Q53H47] [protein=Histone-lysine N-methyltransferase SETMAR] [protein_id=KOX81193.1] [location=complement(858882..859289)] [gbkey=CDS]
ATGGAGAGCCAAAAGATGCATTCGCGGCATGTTATGCTTCATTGCTTTAAAAAAGACAATAGTGCAAAGGACACTGCAGA
CGAGATTTTCACCGTTTACGGGAATGGTACTACCACTATTAGGACCGTCCGCAATTGGTTTAAGAAATTCAGAGCTGGCA
ATTTCGAGTTGAAAGATGAAGACCGCAGCGGCCGCCCAGCAACGACTGATACGGACATTATCAAGACTGTGCTCACTGAA
AATCCACGATATAGTGTGCGTGAGATAGTGGATGCCACTAATATTCCAAAGACAACGGTACATAAGCATTTAATCAAGAT
AGGATATGCGAATCGATATGAAGTTTGGGTTCCACACCTATTGACGGAGACTGAACGAATAGAGTTATTAGAGTGTGAAA
TAAAATGA
>lcl|KQ435690.1_cds_KOX81194.1_228 [locus_tag=WN51_00101] [protein=hypothetical protein] [protein_id=KOX81194.1] [location=join(859819..859872,860917..860986,867733..867838,869282..869378)] [gbkey=CDS]
ATGTCTTGCTCTAGTTTTAACAATTCTATAGCACGAGAGATGTTCTGTGGGTCGGTACTAAACAGTCCACCACTGAAAGG
AACGACTGTACACCTCGACGTCGAGCAAATTGAACAAGTAGAACCACAATGCATCGCACCCCTGGGGATGGAATCTGGTG
CGATTCTCGATGCAGACATCACAGCGAGTTCGAGTTTCGATAGCGGAAACGTCGGGCCGCATCACGGACGCGTTGTAAAA
GACGGACCAAAATTCATGATTATACAAGATTATAAGGAGATAGAAAATTGCATTCTTAAGAGGAAAGAAATAAATTCGAA
GGAATGA
>lcl|KQ435690.1_cds_KOX81195.1_229 [locus_tag=WN51_00102] [db_xref=InterPro:IPR000421,InterPro:IPR008979,UniProtKB/Swiss-Prot:Q16832] [protein=Discoidin domain-containing receptor 2] [protein_id=KOX81195.1] [location=join(869889..869956,874294..874317,875103..875334,877306..877329,885380..885835,890385..890616,890741..891292,891776..891873,893056..893219,904483..904555)] [gbkey=CDS]
ATGGGTGGTCCCTGGCTTTTAAGCGTCACCGTAGAATTCAGAGAAACAAGACGAGAAGACGCGAACATTTTATGGTTTTA
CGAATGTCACAAGCTGAGGCAAGAGAGCCACGGAGGTGCCTGGTGCCCGAAGCAGCAGATCACGACGGAACCGCGCGAGT
GGTTGGAAATCGATCTTCACACGGTCCACATGATCACCGCCACCGGCACCCAAGGACGCTTCGGCAACGGCCAAGGCGTC
GAATACTCGGAGGCGTACATGTTGGAGTACTGGAGGCCGAAGCTCGGCAAGTGGGTTCGATACAGGGACGTCCGGGGCGA
GGAGCTTAGAATCTCCCTAGAAATTAATGTGATCAAAGGGAACACGAACACCTACCTGGAGTCGAAGCACGAGTTAGAGC
CACCGATGTGGGCGAGTAAAGTTCGCTTCTGGCCGTACAGCTACCATCGTCGTACCGTTTGTATGCGGGTAGAACTGTAC
GGTTGCCCGTGGAACGACGGGATCGTCTCGTACTCGATGCCGCAGGGCGACAAACGCGGCAACTGGGAGTTCTTCGACGC
GACTTACGACGGTTACTGGGACGGCCAGCTTCTGCGCGGCTTGGGACAGCTGACGGACGGCAAGATCGGGCCGGATAACT
TCAAGATGAGTTACTACGATTACGACAGAGGCCAGGGATGGGTCGGATGGAGAAACGACACCAGGTCCGGTCATCCCCTC
GAGATCAAGTTCGAGTTCGACCACGTCAGGGAGTTCTCCGCCGTGCACATTTTCTGCAACAATCAGTTCACCAAGGACGT
GCAGAAATGTTCTTCTGCCACGTCGCAGGTGTTCTCGGAGGCCAGTATAATGTTCAGCGTCGGTGGTAGATACTACACGG
GGGATCCGATCGTGTACTCGTACATGGAGGACAGGATATTCGAGCATTCGAGGAACATCTCAATCAAGCTGCACCATCGG
ATTGGCAAGTTCGTTAAACTGAGGTTCAGCTTCGCCTCGCGGTGGATCATGATCAGCGAGATCACTTTCGATTCTGATAT
CGCTCATGGAAACTTCACCCCTGAATCCCCGACAACGACGGAAGTCCCGAGACTGAGGGATCGAATCTCGGCACGTGACA
ATCCTCTGCAAGCCGAGGTTCCAGTGGTGAAGCAAGACGATCCGACGTACATGGCGGTGATCATCGGTGTCCTGACCGCG
GTGATCCTGCTGCTCGCCGTCGCGATTTTCTTGATCGTCACGCGACACAGGCAACGCAAGAACTTTGCGAGCCCCCTCGG
AACGAAGAACGCGATCCCCTCGAGCAATCATCAACACCTGTCGCCGGAATCCGCGTACGGGACCACGGAGAAGGATCCGT
CGTTGATGACGTACAGAGTGGAGGAACTCGACGACCGGTACGCCGGCACAAAACTAACGACGCTGCCCCGCGACTTGAAC
GATCGCCTGCTCGGTGACGTCAGGCTGGACGAGTATCAGGAGCCCTTCTACGAGAACAAGCACCGAGAACCGCCTCACGC
CGCTTACTACGGATACAGCACCGTTGTTATAGACAACAAGGACCTCCACGACAACGTCGAGCAGTCTGATGCCACCTACG
ACTATGCAGTACCGATGCCCGTGCCTAGCGTGAGCAGCGATCAGGACAGCGTGTTCTCCAAGTCTTCATCGAGGGGTAGC
GCGAAGGCGTGCTTGCAGAGTTTTTTCCCACCACCACCGCCCCCGATGAGCGCGCCGCCCCCACGAGGCTCCAGCAATCT
GACGTACTCGAACCCGCCGAGTCCGGAGCCAGTTTGCGAGCGCGAGCGCAGAGGAAGCAAGCGCCGCGAACACTCCTTGC
ACAGATACGGGAGTAATTGCGCAACGCTATTGAGACGCAGGGTTGTTTTCCCATACTGCGGTCAAATCGTAGATACCTCC
TGA
>lcl|KQ435690.1_cds_KOX81196.1_230 [locus_tag=WN51_00103] [protein=hypothetical protein] [protein_id=KOX81196.1] [location=complement(874972..875409)] [gbkey=CDS]
ATGGAAAGCGCAATCGACCATTTCCCGAGGCTCACAAGCCTGACCAATTATCGCGACACAACGACGATTACTTACCTCCT
CGCCCCGGACGTCCCTGTATCGAACCCACTTGCCGAGCTTCGGCCTCCAGTACTCCAACATGTACGCCTCCGAGTATTCG
ACGCCTTGGCCGTTGCCGAAGCGTCCTTGGGTGCCGGTGGCGGTGATCATGTGGACCGTGTGAAGATCGATTTCCAACCA
CTCGCGCGGTTCCGTCGTGATCTGCTGCTTCGGGCACCAGGCACCTCCGTGGCTCTCTTGCCTCAGCCTGCAAGGGTAAA
TATTTACACTGAGATTACCGGTCTCTTCTATCTCTTCTTCGTGCCTTTTCCCCTTTTTTTTTTTCTTTTCTGCCCAATTT
CTCCGTTTCTGTCGCGTGCTTCTTTCCCTCGAAAATAG
>lcl|KQ435691.1_cds_KOX81138.1_231 [locus_tag=WN51_03426] [protein=hypothetical protein] [protein_id=KOX81138.1] [location=join(803..898,2065..2247)] [gbkey=CDS]
ATGGTACGTAAATTAGAGTGTGAATGTTGCGTGTTGAGCTCGGGTGTCGGAGGCGTCCGGGGCGTCCTCTCTAGTTTAGG
TCTGTGCGCCCGGGTGCGTTGCGTTTACAAAATGCCCAAATTCTTCCATTTGATTCGTGGAAGTCTGCTTTTGCTCCTGA
ATCACTTGATGCAGCTACAAGAGCTGTACAGAGCTGGTAGTTCATACACAACTTCCAGCATGGTTGCACTGGACGCGTCG
CAATTGGCGTTACGCAATCTTAAACAGTTGAGTGCGTAG
>lcl|KQ435691.1_cds_KOX81139.1_232 [locus_tag=WN51_03427] [protein=hypothetical protein] [protein_id=KOX81139.1] [location=join(2559..2640,6419..6519)] [gbkey=CDS]
ATGGATCCATGTGGATGGATAAAAGATGGAATAACATGGATTGTAGAATTTAAAGGGAATGATGCCTGGATCCTGCCTAA
TGGCTCACGTATTAAAAGAAGGAACAGATCAATCATTTTCATTGAAATTGAAATCATAATATGGCGCTATGGTGTTGTGG
TATGGAGTAATGCTGGTGTTTAA
>lcl|KQ435691.1_cds_KOX81140.1_233 [locus_tag=WN51_03428] [protein=hypothetical protein] [protein_id=KOX81140.1] [location=join(29134..29210,32306..32407,36794..36878,40824..40917,44598..44606,48014..48069,49289..49312)] [gbkey=CDS]
ATGAAGGATGACGTGGACGAGGATGATGCTGGCGCGTTGTCTTCCACTTCTGCGCCAGAAACGACGATCTCATACGGCAA
ACGCTCCATCACCATCATCGATCCACCACCATGGATTTGCCAGTTGCAAGGTCAGACTCGTTGTTCTATTAATGACACAA
AGTCGGAGGATGCCTCAAGATCACAGTTTGCCGATTTGAACGACCGCCAATTCCAACAATTCGACAACGCGAAACAGCAG
AGAATGCAGAGAATTAGGAAACTTAGAAAAATGTTTCGAGTGGAACATACTTTGTCTCGAGAGGATCCGTCCTACGGTGG
TCACAAATCTTGCTCCAGATGCACGCCACTAAGATTGAAATATCTTCCCACAGACAAACTTTTCTTTCCATCCTATATCG
TGAATTCCATTAACATTTGGGCAAGTAAGATTTCGGCTAAAGAGTAG
>lcl|KQ435691.1_cds_KOX81141.1_234 [locus_tag=WN51_03429] [protein=hypothetical protein] [protein_id=KOX81141.1] [location=join(50170..50282,54862..54905,56926..56996)] [gbkey=CDS]
ATGCAGATCGCACATGTTGCAACTGGCAACTGGCTCGATCCACCACCACCACCACCGCCGCCGGGAACAAGCAAATTTAT
CCGTGAACTTCAACTCACCTATCGTACGATGACACAAAGACGACGACGTTTATTTGTGGTTATCGCAACCTGTCAAGGTT
TAGTAAATTCCGAAGACATAGAAAAGATAGAGGACAATACTTCGAAGACGTTGTCTATCTTTGATTAA
>lcl|KQ435691.1_cds_KOX81142.1_235 [locus_tag=WN51_03430] [protein=hypothetical protein] [protein_id=KOX81142.1] [location=join(57648..57787,62768..62833,65349..65424)] [gbkey=CDS]
ATGTCGTCGATTGTGAATTTCCGCAAAGGCGAAGCTCTCCTGAACGAACCCGAGACGAACCGCTTCTCCTTGCGCAACAG
GTTCAAGGTCCTACCGCAACCTCTCGTCCTACCGCAACGTTTATTCGCGCCGGTGTTTCCAACCAGAGATCCCGAGAGTC
TGCACACATGCAACTGTAATAAAGTTAAACAGCAGAATCACGCAAAAGCTGTTTGCCCTCTCCTTCAAACAACAAACAAG
AAAATTCGTCGGTCGATTGTCACCAGGGTTCACGAACTTTAA
>lcl|KQ435691.1_cds_KOX81143.1_236 [locus_tag=WN51_03431] [protein=hypothetical protein] [protein_id=KOX81143.1] [location=join(65633..65664,69378..69511,73461..73530,78040..78220,80797..80800,85082..85106,89150..89267)] [gbkey=CDS]
ATGGCCGAGGAAAACTTCTGTTCAAGTTGCGCCAAAATTATAGCTATCGACTTGTCGACCTTAATTGATCAGCCTTATTC
GCGGCAGCTTATCAACTATGCGGATCGCAAAACCACGGGAGTACAACGTGCCAATATCAACGGAGGCGGCATCGCATTAT
TGAATTGGGAAAAAATGTGCTTTGTAAAAAAGGATCCAACTTCAAGTCTGAATTGTTCAACAGCAGAACTACCAAACGGT
GAGAATGTCGTAGACACAATTTTTCCACAAACTGAAGCAGCAAATAAAAATGATGATGATGTGTCTTTTTACGCTGAAAC
AAAAGATAATTTCAAGCACTTACTTGTGCTGAAAAGATTGGACATTTCAATAATCAAAGAAAAAACAAATTTGAACATTG
AAAATCAAAATATTGAACAAAACGAGGGTTGGTTAAACATGCAAGGAAACAAATTAGCCGACGTGACACTCGAAGCCAAA
AGCGATATTCTAAATCCGTATTCCTCGATCGCCCACGAGCCCGCACAATACACACACGCATCGCAAACGGCGGACCTGAC
CTAA
>lcl|KQ435691.1_cds_KOX81144.1_237 [locus_tag=WN51_03432] [protein=hypothetical protein] [protein_id=KOX81144.1] [location=join(90329..90400,90534..90772,93053..93107,96010..96090)] [gbkey=CDS]
ATGATTTTTGAAATATATTCGAGACAGTATTGCAATGAATTCTCCCCATATATGCTTATACAATACTCGTCGACAAAAAA
CGATAAAAAAGAAAACGAACTATGCAATAAAACAGCTAAAAAAAAAAAATTGGAAGAAGAACTTAGACTAAACTGTCCAA
GTACAAAAGCCCTCCAAATCTCAATCGCGAATTTTACCAACACGCCCGGTGCATGGAACAACGATGGCGAAGAAGAACCA
CGCCCGAGCAAAGAGGGAGAGGAGACGTCGTCCCGATTCTCGAGTGGAAGAGAAGGAAAAACAACGTCTAGAATTATTAC
TATAAATCTTTTTGCGAAACAGAAATTTTGTCCAGTTTTTGGTACGATTGATAATTTTCATTTGCAACAAGTTCCACGTC
ATTGTGAAATTAATCTGATAAATTTTACATGCAGCGACTCCCGTTAA
>lcl|KQ435691.1_cds_KOX81145.1_238 [locus_tag=WN51_03433] [protein=hypothetical protein] [protein_id=KOX81145.1] [location=join(96151..96204,100104..100172,101191..101283)] [gbkey=CDS]
ATGGAAATCCGCAAATTGCGAAAGAAATTTTTGGGACAACCTATGTCTTACAATTTACATACACCGCGAATCGAATTTCA
ATTATACACAATTTTTGTTTCTCATTCCACCAGAAAACCACAAATATATAATTATTTAAAAATTATTTATATGAATAATA
ATTATCGTTATCCGTATAAATTTGATTGGTTCCAATATTTGGTGTTCAAATACTAA
>lcl|KQ435691.1_cds_KOX81146.1_239 [locus_tag=WN51_03434] [db_xref=InterPro:IPR000014,InterPro:IPR001067,InterPro:IPR011598,InterPro:IPR013655,InterPro:IPR013767,UniProtKB/Swiss-Prot:Q5ZQU2] [protein=Neuronal PAS domain-containing protein 2] [protein_id=KOX81146.1] [location=join(108465..108529,109161..109327,109997..110070,110142..110240,115671..116019,118332..118592,118740..118890,118981..119092,119261..120317,120633..120683,120754..120800,120875..121015,121100..121186)] [gbkey=CDS]
ATGCACACTTTTCACTTTGAACATCTTACGCATTTTACGAACACAAATAACAAAAGCAACTGCAACAATCCGAGAGCATC
GCGGAACATGGCGGAAAAGCAACGGCGCGACAACCTCAACACAAACATTTCGGCGATGGCGGCGCTCGTGCCCATTATCG
CCGAAAGTCCGAGGAAAATGGACAAGATATCCATCCTCAGGTTGACAGCAGCCTTCCTCAGAACGCATTACACGCTCGGA
CGTAGCTCGATCGATTTTCTACCCCGAGAGCTTGGCGATCTGGATTTGGAACAGTACATCGTCGACAACTTGATTGAAAG
CGGGGGTTTCTTCATTGTTGTCACGACCAGCGGGAAAATAGTTTACGTCAGCCGGCAAGTTAACGCACACCTTGGCTACA
CGCAGGCGGATTTCTTGGGGCATTCGCTCTTTAACTTCGTCCATTCCAAGGATCACGAAGAATTAACGAAAAACCTCACC
CCGGACGACGTGCAGGGGCTGTTGCCTTCGTCCGCGCCGCAGATCACCGACGGTGTGAACGATAATTCGAGCTCGTCGGA
AGACTCAACGTCCCCGAGAAACGATAGAAAACAGTTCAGGGAGCAGAGACGGAACTTCGAGCTTCGAATGTTGCACCGGA
CTGCGTCGAGGCGCGAGCACACCCAGTACGAATGGTTCGAGATGTCGGGGATGCTCAGGCTAGCGGACGCTTGCAAAAAT
TCCGAGTCGAGCAGTCGGAGTTCGAAACATCGAGAGGTCTCTTCAACCAGCAATGACATCGTTTTCGTGGGTGTAGCGCG
ACTGCTGATGAGACGACCGATCACCAAAATATCAATCATAGACGCGAACAAGGACGAGTATATTACTCGACACTTGGTAG
ACGGCCGGATCATTTATTGCGACCACAGGGTGTCGGTAGTGGCTGGCTACTTGTCAGAGGAGGTGTCGGGAAAGAGCGCT
TTCCGCTTCATGCACAGGGCCGATCGTGTGTGGGCTATGATCGCGCTTCGTGAAATGTACAATCGCGCGGAAACTTGCGG
ATCATCTTGCTACAGGCTGACTTCGAAAACCGGCGAACCCATTTATTTACGAACACATGGATATCTAGAGGTTGATAAGG
ACTCGCAAATTGTAGTGTCTCTTGTCTGCATAAATACATTAGTATCGGAAGAAGAGGGCATCAGGTTAATGAAACAAATG
AAGAAAAGATACTCGGCTACAATTTCCGAAACCATGAAAGCGATGATACAGAATGGAGACGATACATCGATGAATTTGGG
CTCAGATTCGGAACCTTCAAAAAATGATATCGATGACCCTTCGCAGCTAGAAGACGCAATTACGTATCTAGTTAGTGATC
TATCGTCGCCTCTTCCAGAAGAATGTCTTGCGACATCACCTGTACCGAATGAACAATACGTAAAGGCTGCGATGATATCG
CAACATTTACCACCTGCTGTCACTCAAGCCCGGAAACTGGGTATTGAAACGATAGACCATTATTTAATGGTACAGGGGAA
GGGAAATCAGAATCAAAAGCAAGAGTCAAGAACAAATAACATCAAGCACGAGTCCGAAGAGAATCAAGAAAACTCGAGAT
CATCCGGTAAAACGATAACGCTACATGAAGTAACGAAACAAACGCATAACGTTTATAACAATTTGCAAGATGAACAGAGC
TTACCGCAAACGAACAGTATAATGACAACGAAAGAACCGGCTGTAAAACCATGCATAAGTACCCAACGAGATCTTCGAGC
GTCTCATCTTCAGGTTTCTCAAAATGTGAATATTTTGAGTCCTACTGCGGCGGTCAAAGACATCGTGAATGTCTCAAATT
CGCATAATCTATGCAACATTAAAGTGGAACGTAATATAGATGCTTACACGCATCAACAAAAACCTACGATGGATCCTCTT
GAAAAGAGTGTCAATAATAACGTTACTCCTGATTCAAAAAATCTTCCATTAAAGAGGATATACAGCGACGAAGATATTGA
GACAAGTTGTAGTAAGAAAAGACACAGTAATGTTGCTTACGCATCGTCTGAGACGAACGATGATCAACAGAACATTTCAT
ACATCGATTGTAAACCTTTTATTGGTGAAGTATTTTCGGAACCTTCGTCGGACTTCAATTTGTACAATAATGTGAATCCT
CAGTCAATGAAACTTGCGGAGTCTCCGAATCCAAGTTTAAACGACGTTGTTGCGGATTACCAACAAATGGATACTAGCAT
CCCGTTTATACCTCAAAATCCGGATGACAAATTTATCGATTTTCCAGATTTAAAGGACGATCCGTTGCTGAGTCCAAGCC
TGGACGCAAATCCAGATATTATAATGAGAATAATCGATGACCTAAGACATGTACCGATTCTCGAAACAAATACTTTCAAT
GAAACAAAAATACAACATCTACCTGATAACAATATAATCAATGATGAAATAAGAAGAAAGCACCTTCAACTTATGAATAG
TATGGCATTACAAGAATCACAGCTCGATCTCCTAGCAAGAGATTTGAGAAATCCAGCTTTACAAGCAAAAAGAGGAAGCT
TAACACCATTGCAGGTAGAGCACAATATGCAGAAACAAATTCTCGAAACACTCCAACAAGACCACATGCAAATAAATATA
AAACACAATATTGGTGTATAA
>lcl|KQ435691.1_cds_KOX81147.1_240 [locus_tag=WN51_03435] [db_xref=InterPro:IPR001452,InterPro:IPR006020,UniProtKB/Swiss-Prot:Q9W0K0] [protein=JNK-interacting protein 1] [protein_id=KOX81147.1] [location=complement(join(128936..129008,129351..129529,129639..129919,130122..130274,130440..130715,131662..131903,132937..133149,135380..135462))] [gbkey=CDS]
ATGGCCGACACCGAATTCGAGGAATTTCGACACTACTTCGAGAGGCTTCCGCAGCATCTCAAGGCACCACTTTCCAATTA
CACGCTCGTTCACGATGTGATGATAGACGATTCACCGACCTCGTCGCAAGATAGCGACGCGGAGGTTGAGAGATCTTGCG
ATGGAGTCGCCGGCGATTCCGAGGACGAGGAAGTGGTGGTGATTCATCGGCATGATAACCAGAGCGGACATACTTCCGGA
GACGACAGCGAAGATCTCGATCACAACTGTTCCATCGTAGCCGATAGTGACTTTAGCTTGTTCGGTGGACTGAGCAGCAG
GGGTCGATCAGCAGGCGTCGGTGGGCCGGGTCCTGGTGGAGGTAGCACTACCGGGTCCGGTAACGGTGGTAGAGATAGCG
TAGTCAGCGACGTCGGGGATTCCTGCTCGAGTCTGAGTTCCTGGCCAACACCGGAACATGTGCCCTCGAATCGTCCCGGA
AGTGGCAGCACCGAACGCAGACGTCGGAGATTACCGGAAATTCCTAAAACGAAGAAATCTCTGCCCATCGGTCAGACATC
CATGCAGTCGTCGTCGTCTCTGGCAGACGAATTGAACGCAGCAACTGGCTCGAGTTCCAGCCGGCCGCATTTAGTTTTAC
GGAAATGTCACTCGAGGCTTCGCCACGAGGACAGTTCACCTGACAGCGAGCGAATGGCTACTGACAGTGGCCACTCTACT
GCCCACTCGCCGGAAAATGGGCCGAAAAGCGTCTCGCCGATCCCCTGTAACACGCTGCAGAACACCGACTCTGTTTCGCC
AAGTAGTACACCAGGAAGCGGCGGCGTGCCATTTACTCAGCTGGAGTTGCTGGAAGCGACGCATCGAGGGTTGCATAAAT
TCGTGCCAAGACACCACGACGAGATCGATCTTGAAATCGGTGATCCTATTTACGTTCAGAAAGAGGCTGATGATCTGTGG
TGTGAAGGTGTGAATCTGAGAACAGGTCGCCAAGGTATTTTCCCCTCGGCATACGCGGTCGACATGGATTACAGTGATTT
CGATCCCTCGGCGCCGAAGGTGAAGAGGGAACGATATCTTCTAGGTTACTTGGGATCTGTGGAGACCTCGGCGCACAAAG
GTACCAGCGTTGTCTGCCAGGCAGTTCGAAGAATCGTCGGAAACTCGCAAGAATCGCCCGTTTCGCAAAGCTGTATCTTG
GAAGTGTCTGATCAGGGTCTTCGAATGGTCGACAGGAGTAAACCACGGAAAAATCAAGGACCCTGTCACGATTATTTCTA
CTCGCTTAAGAATGTTTCGTTTTGCGCGTTTCATCCTCGCGATCATCGCTACCTCGGCTTCATCACGAAGCATCCTACCT
TGCAAAGGTTCGCTTGCCACGTGTTCATTGGTCAAGAATCCACGAGGCCCGTTGCCGAAGCCGTCGGGCGTGCTTTCCAT
CGGTTCTACACGAAGTTCATCGAGACTGCTTTTCCGATAGAAGATATCTATATCGAATAG
>lcl|KQ435691.1_cds_KOX81148.1_241 [locus_tag=WN51_03436] [db_xref=InterPro:IPR019774,UniProtKB/Swiss-Prot:P70080] [protein=Tryptophan 5-hydroxylase 1] [protein_id=KOX81148.1] [location=join(141910..142016,142316..142328,142683..142896,143155..143258,143362..143429,143532..143582,144226..144324,144411..144457,144538..144673,144842..144968,145195..145424,145533..145878)] [gbkey=CDS]
ATGAGTGGTTCCGGAAAAGGCCTCCTTGGGGTGTGGCTGTACAAAAGAGGTGAACACTGGGCTATTAAAGAAGGAAGCCC
CATACACAAGCCGAGCGATGTGCGTTGCGAAAATCGAACAGATCTGGGCGTGAATGTTATTCACATCGAGTCGCGGAAGT
CGTTGCGTCGCGGTTCTGAATTCGAAATTCTCGTTGATGTCGAATGCGATTCGAAAAGAATGGAACAATTGACAAGGATG
TTGAGCCGAGAAGTGGCTGCTATTAATTTGGCACAGTACGAGCAAACAGGAAATATTCCTCACGCTCCATCACTTTCCGC
AGCTCCAAGTTTTGATTTCAGTGAAGTAGATATGCCCTGGTTTCCACGAAAAATATCGGATCTAGATCAGGCTCAAAACG
TGCTCATGTATGGATCCGAACTGGATGCAGATCATCCGGGCTTCAAAGACCCGGTGTATCGTAAACGTCGTGTACAATTC
GCGGATATTGCGAACAGTTACAGATATGGCCAACCAATCCCTCGTGTGCAGTATACATCGGAAGAAATCAGAACATGGGG
AACAGTTTTTCGTGAGTTGCATCAACTTTATCAGAAACACGCTTGTAAGGAGTATTTGGAAAATTGGCCAAAGCTAGTCA
AGTATTGCGGCTATAGAGAGGATAACATACCACAATTGCAAGATGTCAATGTTTTCTTGAAGCGAACAACTGGATTTCAA
CTTCGACCCGTAGCAGGTTACCTTTCACCAAGAGATTTTTTGGCCGGCCTTGCTTTTCGCGTATTCCACTGTACGCAATA
CATTCGACACTCGTCCGATCCGTTTTACACACCTGAACCAGACTGCTGTCACGAATTGTTGGGACACATGCCGCTTCTAG
CGAATCCAAGCTTCGCCCAATTTTCGCAAGAACTTGGCCTTGCTTCGCTCGGAGCTTCGGACGAAGACATCAATAAACTG
GCAACTCTCTATTTCTTCACTGTGGAATTTGGATTGTGCAAGCAAGATGGCATACTTCGTGTCTACGGCGCTGGTTTATT
GTCTTCCGTCGCAGAACTCAAACATGCAGTTTCCGTGCCCGAGAAAACGTTCCGATTCGACCCAGAAGTGACTTGCAAAC
AGGAATGCATCATCACTGCGTTTCAAAATGCGTATTATTACACGGATAGCTTTGAAGAGGCGAAAGAAAAAATGCGAGCT
TTTGCGAATCAAATACAGCGTCCATTTGGATTACGCTATAATCCCTATACACAATCAGTGGAAGTTCTCACGGATGCTCA
AAAAATCACGGCAGTGGTCAGTGAACTTAGGGGTGACCTGTGTATCGTATCAAATGCCTTGAGGAAGATACACGAACAAG
ATGATACAGTGGACGTTGAGAGGATAACCAATCTTTTAACGCAAGGTATCGAATTGCCTCAAGATAGCTCGTCTTCTGAC
AGCGATATTGATAAAAGCCCTAATATCGAGGCGCCTGAAAATTCAGTAAAAAATCAGAATGAAAACTATTCTTGCGATGA
CATGATCACCGCGCGAGATTAA
>lcl|KQ435691.1_cds_KOX81149.1_242 [locus_tag=WN51_03437] [db_xref=InterPro:IPR000742,UniProtKB/Swiss-Prot:Q9D818] [protein=Suppressor APC domain-containing protein 2] [protein_id=KOX81149.1] [location=join(150071..150332,150501..150922,151155..151301,151362..151574,151643..151764,153230..153285,154657..154794,154949..155080,155313..155377)] [gbkey=CDS]
ATGGCACAAACTTCAGGCGCAGATGGGCTGCCAAAGCATTTTGTTACAGCTATGCGTACACTTTTTGATATTATGGATGA
TCAAAATACAGGATTTGTGAAATATTCTGATATTGAAGGCAGATGGCAAGACGATGGAACGCAAGGTCTTCCAAAAGGTG
TTCTAGATAGCCTTAAAAAAGTCACTCCACCCAATGGCTTATTGTCTTTTGAAAGGTTTTGTACAGGACTCAAAATATGT
TTACTACAAATTCAAACAGATAGTCGAAAGGATGTAAATCATACACACTTAGAATTAATGGATGGTGGGCCTAGAAGTGG
ACCTGAATTGAAACTAAATAAGGCATATGGACCTCCAAAACCTCCACGAATGGGTACTGCATTAGAAACTAGGACTGTTA
ATTCAGATAGAAATTTTGACAATTTTGAAATTCGAACTGTATTGCAAAATTGGCAGATGGGTTTATTAATGAATGATGAT
AAAGCTATAGAAAAAAGACAATTACCAGTAATGAATTATAGATCTGACACTAGAACATTATTAAGACCAGCTAGAATATT
GGGAGATGGCAAAGCAGTTGAGTTACAAAATAGTAATCAAATTAGCTTACAGCCAAAAAAAGCATTAAGTAGGCGTAGAG
AACCCAGGCGTCACACGTTGCAGAATGGTATTGATTATAATATGATGAAAAGAATGAAACAAATTGAGCAGGAGAAAGAC
GTACTACTTCAAGGTCTTGCTGCAGTCGATAAAGCCAGAGAATGGTATTTGAAACAAATCTCCTCTACTCAGGAAAAAAT
CAAACATCTTGGACGTATGGGATCTCATGTGGAGCAATGGACAGAAGCGCAACAAGAACGTTTAGAATTACAACGTGCTC
GAGTTTTGGAAGTTAATAGACATTTAGCTGCATTAATATGTAGTTGGGAACGTGGTGGACTTCCCCTTCACATGAATCTT
GCTTTCCTTAGTACCCCTACATCCACTCAACTTCAACAAGATATTTTGTCTAGGTTAAAGCAACAAAATCACAGATTAAC
AGAGCGGATAACAATACTTGAACAAGAAAAGGACAACTTGATACGAGAATTGTATAATAGACAAAGTGGTATGGTTCAAT
CTAGAAGAGCAACAATGATACATGAACAACATGATCAAACATTCATGTCCATCATGCTACCAAGACTGGTACTACCAATA
ATTCTGCTACTCGTTTTTATAGGTGCGTTATCAAAAGCTTGCGATTTGGATCAAATGCAATATGGATGTCGTATCTATAA
TGCTCAATGCAGATGCGGTTACGGTTGTTCCTCCGAATATAGATATAGTACTAACGATGATTGCAAAGAAGCGTTAAGAG
GTAAACGTAGCGATATATGTTATAGATCGAAACCTTGTTTGAATGGGGGATCATGCTTGCAAATATCATCAGATCCTGGA
TTTAAATGTCGCTGCGAAGGAACTGGTTATTACGGACCACACTGTGATAAACCTTGCCCAGGACCAAATAATCAACGTTT
CCGGGGACCGTTTCCTTATGAATGTGTTGTGATTTAA
>lcl|KQ435691.1_cds_KOX81150.1_243 [locus_tag=WN51_03438] [protein=hypothetical protein] [protein_id=KOX81150.1] [location=complement(153035..153238)] [gbkey=CDS]
ATGATGGACCTAAAGTTCACACAAAATCCGGGGAAGAGCTGTTCCGATAACGATAATCCAGATAATTGTAGATCTCAGAA
GACAGAGATCGACGACCAGCGCCTGCAGCTAGGCTATTACTTGAACTTAGTGGGGTTAAAGGTCGCTCGTCAAAAGGGGG
TTCTTTACACATTCACTATCGCGAGGATTCGTGCTTTGGTGTAA
>lcl|KQ435691.1_cds_KOX81151.1_244 [locus_tag=WN51_03439] [db_xref=InterPro:IPR002059,InterPro:IPR011129,InterPro:IPR016027,InterPro:IPR024642,UniProtKB/Swiss-Prot:O75534] [protein=Cold shock domain-containing protein E1] [protein_id=KOX81151.1] [location=complement(join(156851..157019,157120..157704,157772..157977,158046..158282,159095..159148,159165..159375,159505..159704,159795..159974,160061..160456))] [gbkey=CDS]
ATGTCCAACAATCCTCAGTGGAAAACGTTCCAGCCGCCAATCATGAACTCTGACCCTGCAATACTTGATTACAAGTCTAT
GACTATACCAAGTCCCAAAGTTATAACGGGATCACATCAAGCAACAACTAATATCTACAGAAATGGTACCAATTATAGTG
GTGATCATTATATGATGGATTCACCTCCTGGAAATGGAAAAAATTCTATACAATATGCTGGCTATCCCAATACTAAAATG
TCACGTAATGAAGTTACCAGATTTCCTTTTGGAACATTTACAGGGATGGAAGGAAGCACTGGTTATACAGAAGAACCAAC
AACAAATAACTCCACTTATCAAGATCAATCTGAAAATCAAGGAACTCGAGAAACTGGAATAATTGAGAAATTATTACATT
CATATGGATTTATACAGTGCTGTGAAAGACAAGCAAGGTTGTTCTTTCATTTTAGCCAATTTAGTGGTAATATAGAACAC
TTAAAAATTGGAGATCCTGTTGAATTTGAAATGACGTATGATCGAAGGACAGGCAAACCTATTGCTAGTACTGTTAGCAA
GATTGCTCCAGAAGTGGTGCTAAATGAAGAAAGAGTTATTGGAAATGTAACAACAGAATTGCATGTGGCGAACACAAGTG
GCGATACACAAGGACGTATCAGTTATGAAAATCGTGGAGAATGTTTTTTTCTGCCATATACAAAAGATGATGTTGAAGGA
AATGTTGTTTTGCGTGCTGGTGATAGAGTGTCATTTCAAATTGCTACTAATCAACGCGGAAATTTAGGTGCATGTCACGT
AAGACTGGAAAATCCAGCACATCCAGTCCGTTATCGTGGAGTTGTATGCTCGATGAAAGAAAATTTCGGCTTTATTGAAC
GTGCTGACGTAGTTAAAGAAATTTTCTTTCACTTTAGCGAAGCTAAGTCTATGAAAGAAGAACTTAGACTAGGAGATGAC
GTTGAATTTATAATACAAACACGAAATAAATTTTGTGTAAATAATTATCATTTCACCGGTATAAATTTAATCATTGTTAA
TGATCCTTCCTCTTCATTTACAAATAATCGACAAAGTGCAATTAGGTTGAAGCATTTACCAGCCGGTACAGTCCAATTTG
AAACAATTATAGAAAAAGATTTATTGGGTACTATAATTCAGGGTATAAATGGCGTTGTGCCTGGTCTTATTGGATATACA
AAAGAATATCAACAAAAGAGCGTTATTTTCTTTAGTAAAGATTGCGATCCTAAGAATATCCCAAGACTTGGCGACAAGGT
TCAATTTAGTATCTGTCAAGTAAAACGAAATAAGGAACTTGTTGCAGTTGACATATCTTTAGTGAATTCTTCTGGTGAAA
ACACTCAAAACGGCAACAAAAAATTAAATGGTCAAGTTTGCCAAGGTTTCATTGCTGCACTTAAAGACGGATTTGGTTTT
ATTGAGACTGTAAATCATGATAAAGAAATATTTTTTCACTTCAGCAATTTTGAAGGGGATGTTAATGCTTTGGAAGTAGG
AGCTGACATTGAATGTACGATTAGTTCTGGAAATGGTAGAGGTAATGGTGGTTGCGTAGCGGCAGATTATGTCAAATTGG
TACCTCGTGGAAGCATTCCTAGGCCAACACCAGTTAGCGAAGTACTTGATGGGACGGTTATTAGACCTTTACGAAGTGCA
AATCCTGACCAGGCAGAGTATGCTGGTTTAATAAAGATAAATGCTACTAACGAAGACGAAGATACTCCGGAGTATGAATT
TAGAATTATGGGACTTGTCAACAAACGCGAGCTGTTGCAAGCTGGTGATCCTGTACAATTACAAGTGGATTCGACAGGTC
ACGCTTGTAATATCGTAGCAGTTAGAAAAAAGAGGAGAGCAACAGTCGATGCAGTGAAAGGCCCTTTTGGTTTTCTTACT
TATGAAGTTGATGAGGGTAAGAAGTTATTTTTCCACATGAGTGAAGTTCGAGATCATGCAATACTTCAACCAGGGGATCA
GGTTGAATTTGTTTTGATAACAAATCAGCGTACTGGTAAATCATCTGCATGCAATGTAACACGATTAAGTGACGCAGTTC
AACAACGACCCGAACGTCTGATCAGTCGATTACGTACTACATCTTTGGAAGACACAGGTCCTAAATTAACAATAGTTAGA
CAGCCAAGAGGGCCAGACGGCACACGTGGATTTAGTCAGGAAAGATGCCAGCATACCCCTGGTGCCATCCAAGAGTAA
>lcl|KQ435691.1_cds_KOX81152.1_245 [locus_tag=WN51_03440] [db_xref=InterPro:IPR003903,InterPro:IPR006155,UniProtKB/Swiss-Prot:O35815] [protein=Ataxin-3] [protein_id=KOX81152.1] [location=complement(join(161793..162097,163015..163383,163463..163582,163655..163809,164026..164162,164350..164514,165331..165426))] [gbkey=CDS]
ATGGCCGCCCCCGCCCACTCACGATCTCTCCCAGCTCTGCCTTCGTTAATGTACTGGTATTCAATAGTTCGTACACTTTT
CTATGCCTCGGTAGCACAGGAAGGATTTCTATGTGCACAACATTGTTTAAACGCACTTTTACAAGGATCTTATTACAATG
CTGTAGATCTTGCTAGTTTAGGTCACCAAATGGATGAGGAAGAGAGGATAAGAATGGCAGAATCTGGTGTTGACAGTGAA
GAATATAAACTTTTCTTAGAGCAACCATCAGGAAACATGGACGACAGTGGATACTTCTCAGTGCAAGTAATCAGTAGTGC
GTTAAAAGTGTGGGGATTAGAGTTAATCCCATATAACAGTACGGAATCTGCAGCTATAATGGCACAGAATGATCCTTTAC
AGATGAAGGCATATATTTGTAACTACAAAGGTCATTGGTTCACCATAAGGAAAATTGGAAAACAATGGTTTAACTTAAAT
TCAGTACTAAGTGGGCCAGAGCTTATATCAGATACTTATCTTTCAATGTATTTAGCCCAATTGTTACAAGAAGGTTATTC
TATTTTTATTGTTATTGGTGCACTTCCACAATGTACTGCAGATGATATTCTTATGAAAACTCCAATAGAACCTATAACAA
AAGGGCAAACATCATTAAGGACTAAACCAAAAGGTGTAAGTAACAATGTAATATCAAATACGTTTACTAGAACTTTATCG
AGTAAAGAAAAGCTATCAACAAACAAACTGCAAGAGAAGATAATTCCGATAAAGGTTGAGAAAAGTGATGAAGATGACGA
TGAAAATGCAGAATTGCAAAGAGCACTTCAATTAAGTTTCGAAGAGAATAAAAGGAATGATGTAGATAAGTATCTTAAAT
TAAGTTTGGATTTCCACGATTACAATAAGAAAACATCCGGGACTGACGATACAGATGAGGATGATGATTTAAGAAGGGCT
CTCCAATTAAGTTTAGAGTGTGCAACAGCTCCTTCAACACCAGAATCTGAAGACTTACACTGGCATCAATTAAATCACTT
TGAGAAACTTGTAATGCTTGTAATGTTACATATATTTCAAACATTTTCATGTGGGTGTCCAAGTATTGCAATCCCATTTC
AAGCAAAGTTCGAGAATTATAATTTAAATAATAAAATTACGGCAATGAAATTTCGACTGCATGATATTGATGAATGGGAC
TTGGATATGAATAAAATTTTGAGAAATAAATGCAAAGCATTGGAAAGAAAGGACTGGTTGGAGCATGAGAAGTCAATGTC
AAATTGCCAGTCAATTATTGTGAATATCTTGTTTGTCTTGTATGTAACCGCAAATAGAACACAATAA
>lcl|KQ435691.1_cds_KOX81153.1_246 [locus_tag=WN51_03441] [db_xref=InterPro:IPR000719,InterPro:IPR002290,InterPro:IPR011009,InterPro:IPR020635,UniProtKB/Swiss-Prot:Q96SB4] [protein=SRSF protein kinase 1] [protein_id=KOX81153.1] [location=join(165646..165866,166229..166442,166529..166844,167002..167580,167642..167936,168019..168310)] [gbkey=CDS]
ATGAGTGCAAAGACAGACGTGAACAGGCGAGTCCTAGCAATTCAGGCGAAAAAAAAAAGGCACAAGCCAAGTAAGCGAAA
AGGAAAGGGAAATGCACAGGATGAATCAGAAACGTCGGGAGCCCAATGCTCAAAAGCATCGGCCACTCAACAAGGACAGG
GATCGGGTTTCTATCAGGATGCTTCCTCGCAGAGACCATATTCCAGTGACAATGGAAACAGATTGGAACCATGTCATAGC
TCAAGTAATGAAACAATGGAAGACGGTGATGAAGTATACAGTAGTGAGGATGAAGAACAAGAGGACAGTAGCGATTACTG
TAAAGGAGGGTATCATCCTGTTAAGATAGGAGATTTATTCTTAAATCGTTATCACGTAACACGTAAACTTGGCTGGGGTC
ACTTCTCTACAGTCTGGCTCTGTTGGGATTTACAGGATAAGCGATTTGTGGCACTTAAAGTGGTCAAATCTGCATCTCAT
TTTACTGAAACTGCATTGGATGAAATTAAATTATTAAAAGATGTGCGCGATATAGATCCCAGTGATCCTAAACGCAATAA
AACCGTCCAGTTACTCAATGACTTCAAGATCAGTGGCATTAATGGTTTGCATGTTTGCATGGTATTTGAAGTGCTTGGGC
ATAATCTTCTTAAACTGATTATCAAATCCAACTATAGAGGAATTCCAAGAAACAATGTTAAACGTATCATCAGACAAGTT
CTTGAAGGTCTTGATTATCTACATAATAAATGTAAAATTATTCATACAGACATTAAACCTGAAAATGTTCTTATTTGTGT
TGATGAATCTTATATTAGAAAATTGGCTTGTGAAGCTACAGAATTACATTCACTTGGAATGAAGTTGCCAGTGTCTTTAA
TTTCAACTGCACCAAAGGAATTCCAAGAACCTACTCCTAATTCTAAAATGTCAAAAAATAAAAAGAAGAAGCTTAAGAAG
AAAGCGAAGCGTCAGAATGAATTATTGAAGAAACAAATGGAACAAATAGAAGAACTTGAAGAGCAGGATAAACTTGCAAA
TAGTACAAGAGCAAATGGAGAATTAGAAACAAATAGTCCAGATCAAGACATAAATACGGAAAGTATAGAAGATAATACTG
AAAGCAAAGGTTCGCCTGACATTTCAGAACCATCTGCACCTTCATTGCACATAAATGGTGTAGATAGTTTAACAGCTGAA
GAGAAAGTAGAAAATCAATTACCTCAACAATCTGAAAAGATGGAAAATGCAAATTCATGTGATGTAGAAAAGAATTGCGG
TGAAGGAGTACATTTACCTGATCATGAGGATACTGACGAATGTAGTGAAGGTCGTAATTTACATCCACCTGAAAGTAAAC
AATTGAAAAGAGCATCTGTAGCTCCTTTAGATCCTGCCCTAGTAGAATGTGATGTTGAAGTGAAAATAGCAGACCTTGGT
AATGCATGTTGGGTCCATAAAAAATTTACAGATGATATTCAAACTCGTCAATATAGATCATTAGAAGTATTGTTAGGATC
TGGATATGATACATCTGCAGATATATGGTCCACTGCCTGTATGGCATTTGAATTAGCAACTGGTGACTATCTCTTTGAAC
CACATAGTGGCAATTATTATTGCAGAGATGAAGATCATTTAGCACACATTATTGAATTGCTTGGAGAAATACCAAGACAC
ATTGCTCTTTCTGGCAAAAACTCAAAAATGTACTTCAATAAGAAAGGTGAACTAAAACGGATTACTGGATTAAAACCTTG
GGGACTGTACGAGGTGCTTACGGAGAAATACGATTGGTCACCAAGAGAAGCGCGCGAGTTTGAAGAGTTCCTAACTCCGA
TGCTCGAGTTTGACCCGAGTATGCGAGCTACAGCAGCAGAGTGCCTGAAGCATCCGTGGCTGAAAATCAAAAAGTGA
>lcl|KQ435691.1_cds_KOX81154.1_247 [locus_tag=WN51_03442] [db_xref=InterPro:IPR004709,InterPro:IPR006153,UniProtKB/Swiss-Prot:Q9Y2E8] [protein=Sodium/hydrogen exchanger 8] [protein_id=KOX81154.1] [location=complement(join(169655..169748,174574..174833,175051..175257,175348..175502,175587..176856))] [gbkey=CDS]
ATGAGGTTTCATTCAATTAGTAATAAACTTTTATGTAAAAATTTTGTAATTTATATTATAATTTTCGGTTTTGATGTGTG
GACTGTAGTGTCAAATGCGCAAAAAGTTCCTAACCTCACATTAGATAGTAAAAATAATGTATCAAAAGATTCCACGCCAA
CGAACTTAAATACTAATGTATCAATAGAATTACATACATTCGAAAACTCTGACAACAATAATTTAAAATTGAATACTACT
GCTGCAAGTGTAATAAATACATCTCAAAATGTATCTACAATCTCAATCCGATCAGATCGTGATAATCAAACAACAGAGAA
GATTAATACAGTATCTACAAGCACTGTCAACGATAAAACTGGAAACAACATGTCAGATTTTACAATATCTTCACAAAGTC
CAGACATTAGCAACACAACAAATACAAGTACAACAACAGTTGTACCAGCAGAACCAGTATTACCAGATAAGGGATCCGCA
GAAGAAGAACATAACAGTTCTATGTCCATATTTTTCGTCCTTTGCGTTTTAGCTTTAGGCATTTTACTTATACATCTTAT
GCTACAAACAAATTTTCAATATCTACCAGAGTCAGTAGTAATTGTTTTCTTGGGAGGAGCTATTGGTATGATCATAAATC
TTATGTCAAATCAAAATATTGCTAATTGGAGAAAAGAAGAAGCATTTTCTCCGACTGCATTTTTTCTTGTACTTCTTCCA
CCTATTATATTTGAATCAGGATATAATTTGCACAAAGGAAATTTCTTTCAGAATATTGGTAGTATTTTAGTGTTTGCTAT
ATTTGGAACAGCAATATCTGCATTTGTTATTGGAGCTGGAATTTATTTGTTGGGATTAGCGCAGGTAGCATATAAACTTA
GTTTTGTTGAAAGTTTTGCATTTGGATCACTGATATCAGCAGTTGATCCTGTTGCTACTGTAGCTATATTTCATGCCTTA
GAAGTTGATCCAGTATTAAACATGTTAGTTTTTGGTGAATCCATTTTAAATGATGCTATTTCAATCGTATTAACTACATC
TGTATTGGAATCTAATAATGCAACAACTACCAGTGAGGCCATTATACTTGGTTTAAATAGATTTTGTCTTATGTTTTTTG
CTTCTGCTGGCATTGGAGTTGTTTTTGCTCTTATAAGTGCATTATTACTTAAACATGTGGATCTCAGAAAAAATCCTTCT
CTTGAATTTGGACTTATGTTGGTATTTACTTATGCACCTTATGTTTTGGCAGAAGGCATACAACTATCTGGTATTATGGC
AATTTTATTTAATGGAATTGTAATGTCACATTATACACATTTCAATTTATCAACTGTTACTCAAATTACAATGCAACAAA
CCATGAGAACTTTAGCATTTATTGCTGAAACTTGTGTATTTGCATATTTAGGATTAGCTTTATTTGTTGAACCAGCACTG
ATTATATGGTCTATAATTCTATGTTTGATTGGTAGAGCTGCAAATATCTTTCCTTTAGCTTTTCTTGTAAATCGTTTCCG
AGAACATCAGATTACTAGGAAAATGATGTTCATAATGTGGTTTAGTGGTTTACGTGGTGCTATTTCTTATGCTTTATCAT
TACATTTGGATTTTAGCGATGAAACACGACATTCTCGTATTCGTGGTTTTGCAAGATGGGATCTTAAATTCTTTATTCCT
TTTTTCACAAGGAGGTTTACACAACAAGAATTAAAAGATTGTAAATCTCAAATGACAGATTTAACAAATCAATGGTATCA
AGCCATTCGAATTAGTCCAATGGAATCAGATGATGAAGTAACTGCATCAACAGCACAACTAAATATTAATTTATCCGTGG
AAAATCAAAGTCAGATACATGGAAAACAAAGCAAAAGACGTCCAAGTCACGGAAGACAATTTATCGGCAGAGAGCTTAAT
AATCAGTCAATAGCTCGAAGTAAAGAAGGTCGCGCAGAACTTAACATTGTATTTCCTTCACCATGA
>lcl|KQ435691.1_cds_KOX81155.1_248 [locus_tag=WN51_03443] [db_xref=InterPro:IPR002728,UniProtKB/Swiss-Prot:A4QN59] [protein=Diphthamide biosynthesis protein 2] [protein_id=KOX81155.1] [location=complement(join(177382..177551,177627..177921,178007..178413,178572..178905,179131..179208))] [gbkey=CDS]
ATGAACGATATTAGCAGAGATGATTTTTACGCGGTGGAAAAATGTGGTAAATGGATTGATGAACGTAATTTAAATAAGGT
TTGCCTACAATTTCCTGATAATCTTTTACCAGATTCAGTAGAAATTGCATTACGTTTGGAGAATCGTATTAATAAGAAAG
TATATATTTTGGGAGACACCTCATACGGTAGTTGTTGTGTTGATGAAGTAGCTGCTCAGCATATTAATGCAGATAGTATA
ATACATTTTGGTCATGCTTGTTTAAATCCCACTTCTCGCTTATCTGTATTTCATGTATTACCCAAACAAGAAATTGATAT
AACAGAAGTTATTGATAAATTTAAATTGTATTTTGCGGATCAATCTGAAAGAATTTTGTTTTTTTATGATATTACTTATG
CACATAAAATTGAATTTACAGATGTCATAGATGATTCATCTACAACAATCTTAGGCAGATGTTTTAAATTAGATAAAAAA
TATAAAATAGAAGATTATGTAGCATTTTTCTTAGGAAATGATGGAAAAACATTTACTACATTAGCAATGACAATTCCTGC
AAAAAAATGGTATTATTTTGAAAATAATAATGTTGTTGAATATGAAATTTTCAATACACCATGGTTGAAAAGAAGAAGAT
TTCTAGTTGAGAAATTAAAAGATGCTAAAGTTGTCGGTATAGTTATAGCTACTCTAGGCATTAAAGATTATCTTACAATA
ATAACAATGCTTAAGAATATTTTAAAAACAAAAAAGAAAAAATCTTATATTCTAAGTGTTGGCAAAATAAATCCAGCAAA
ACTTGCTAATTTTCCTGAGATTGATGCCTTTGTTGTAATAACATGTCCTGAAAATGATATATTTGATTCTAGAGAATTTC
TAAAACCACTACTAATGCCTTATGAAGTAGAATTGGCATTTAATAGTTTAAGAGAGTGTTATACACACTATTGTATGGAT
TTTAGACAAATCCTTCCTGGAGGAATGAATTATGTTGATTTTAAGACATCAACAGATTTAGATGTTTCTTTAATTACTGG
TGAACTTAGAAACTGTGATGAAAGTATTCCATGTGCAGATAAAATGAATGCTTTAGTAATTAATAATTCATCAGGCATTG
TTGCAATTGGAAAAGCAGGAGCAGAATTTTTACACAATAGGTCGTGGAAAGGAGTTGAACAAAAATTAGGCGAAGATGCA
ATACATTCAGCAGAAATTGGTCGCTGTGGATTACCAAGTTGTTATGAAAATGAATCAATTTTAACAAAAAAAAAAAACGA
ATAA
>lcl|KQ435691.1_cds_KOX81156.1_249 [locus_tag=WN51_03444] [db_xref=UniProtKB/Swiss-Prot:Q8CHH5] [protein=hypothetical protein] [protein_id=KOX81156.1] [location=complement(join(182103..182425,182680..182928,183012..183114,183178..183421,183512..184044,184121..184321,184444..184854,184937..187395,187484..187628,187949..188053,188263..188364,188455..188706,188780..190336,190420..190500,190577..190681))] [gbkey=CDS]
ATGCAGCAGCCTCAGTCACGCCCTCTTCTCGGGGACTCAGTATCCTCTACAACTTCCCCGACTGCTCGGCGTAATAATCC
TGTTGCTGTTTTGACGCATCAACAGTTACAACAATTACAACAACTGCAGGCTCAAAATTCGAGTGGTCAGTCATTGACAT
TTGCTTTACAACAAACATCAAATAATCCTCAAGACCAAGGAAATAGGTCAACAACTGGAAACCATATAGTATATGTAAAC
CAGTTAAACCATTTAAATCAGAGTACCATAAATCCCTCAGGGACTGGTATGGGCCTACCCCCGGCCACCCCCACTTTTGG
GGTGGGCCTTAATATGGGATTGCCACTATCACTTCTAAATACCAGCCTTACATCCCTCACATCTAATGTTATCACTACAT
CAAATCCTCTGCTCAATTTGGGCCTGCCAAGTATAAATACAGGACTAACTACAATAAATCCTAGTCTCAATCAGTTAAAT
ACCATAAACTCAAATTTAACTTCAAATATTGGTTCAAACAGTATTAATAATGGTTTATCTGGTTTGGGACAGGATATAAA
TAATATAAATACTGGAATTAATAGGCTCAGTACATTAAATTCAACAAATATAAATTCTGGATTATCCAGTGTGAATACTG
GAATTACCAATGTAAATCAGAATTTGACAAGTTTAAATTCAAACATAAACCAGAATGTTACCAGTTTGAGCACAAATTTT
ACATCCCCAAGCTCTGGTGTATCTGGTTTAACTGCTATTAATCCAAATATAAATGCAAATTTAACTACTACCAGTATAAA
TTCTGGTATAAATCAAGGCCTCAATCGATCTATTAATGCTTTAACAACTGGATTAACTCAAACTAGTCTAAATTCCAGCA
GTACACAATTTCCATTCCAAGCCATACAAAGTATACAGAGTATTGCACCACACATTGTTGGGTCAAATATTGCACATGTA
CCAAGTTCTGCTATATCGCAGCACCCGAATTCAAATGTTTCTACTATTTCACAAATAACAAATACTGGTACCTTGACAAG
TTCGAGTATATTCACAAGCACTTCCAGTGAACCAATTCATTCAACCACAGCAAATGTGAATCACGCTTCAAACGTGAATC
TTACTACAAATATTCCACATCTTGGTACAATGCACTCAAATTTATCTAATGTATCAACATCTAATGTGCAGCATATATCT
GCATCAAATGAACCGAATATGTCACTGAGTCATACTTCTTTAAGTTCTTCTCAGTCAACTGGATTTCAATCTCAGCGACA
ATATTCACAGGGAATTAACCCTGGTTTAAGTTCATCGGTAACATTAACGGGCTCGTCTCAACCATCAAATGTGGTCAGTA
CAATAAATACTGTAAAATCTATGCAGAACATTCAAAGTCAAAATATTAGTTCTCCAAGCAGTCCATTTTCAATACCATTA
AAAAGTCCAGCGTCTAATATTGCACCACCTACACCAAGCCCTAGTCCTAACAGACTACTACTTAGAAGTCCAGCGTCTAA
TTCAATACAATCTAATAGAAATAGTCCAAGTCCTGTTGGAACATCAAATAATAATTTTAATATACAAATGCAAAGCCCAA
TGCAGAGTCCAATGAGTGTTAGCCAAATTCAGAGTCCTGTACTTAGTCCATATCCTCCTGCAAAAAGTCCTCATTTGTTA
AGTGGAAATAACTCTCTGAACAACAGAAGTCCAGCACCTGGTGGAAGTCCTGGTCCACCTGTGGTTAGACCCAATACACC
AATACTCCAACAAGGTATGCAAGTATTGCAAATAATTCATGGGACACCACAGGGATATCAATCAACACCAACACAACTAG
TGACTAGGACACATTTGATTGGAAATCAACAAATTCAAATAGCTGCAACTAAGCCTACAAAACAACCACCACAAATTTTA
CCAAAACCTCCAAACCAACAAGCTGCTGGAACACAACAAAAACAGCAACGTGTTACTACCACAATTACAAATCAAGTGAC
GCAACAAACTCAACCACAGTTAGTTCTTGCTGGACCACAACCAAGTCCTACAACAGCTACAATGATACCAACAGCACAAG
GTCTATTATTAAATCAGGTTTTGCCGTCAACTGGACCCGTTATTGTACAGCAACAACCAGGTGGTGTTCAACTCATACTA
AGAACGCCAGCGAGTGCCCAGCAACAAACACATACTGCACAGCTAACACAACAACAATTAGTTAGAGTTGTGACAGCACA
AGGTATGCAGTTACAAGGCATTACACCTACGTTTTTTGCTGTACCTAATGGTTTTCCTCCAGCTGCATCTCCAGTAATTA
GACATACTCCTTCTAGTCCAGCACCTTCTGCTACTTCAGGGACTGGTAATTCTATAGTGATTCAAAATGCAATGGTACAA
AGTCCTCAACCACAAATCTCACAAGTAGGATCAAGTTCTAATACTGGTAACACTCCATGTACGCAAACTGTTGTTGAACA
ATCTTTATTACCACCTCCTAAGAAAAAAGCGAAAAAGAAAAAGAAAGCAAAACGAAAAGACGATGAACCACCAAAATTGG
ATCTTGCTAGTATAATGAAAATATCAGGAATTGGAGATGATGATGATATTTTTGATACTGATCTTACAACTGAATCAGAT
GTTTCTTGTCAAGTTCAAGTTGACTCAAGTTCAGGACAAACTTTGGGACAACTTTCGTCCCAAGTAACGATACCTACCAG
TTCTGCTCAGAATCTGATACAAGTACCTGCACCAAATACAACGAATACACAAACTTCCGCGTCTCAAACGTTTAATAGCC
AACTTGTTGCCCAACTTCAAATGCCTGTGCAAAATGTACAAGGACAATTACGATTTGCTCTTGGAGAGGATGGAAGAGTT
GTTTTGCATCGTACTCCAGAATTAAATCAACCTGAGATGGATCAAGCTACTGCTCAAGCACTGATACGATCATTAACACA
AGGTGGTGGACAAAATTCTCCAATTATTTCTCATCTTCTTGGACAAGCGCAAACGACAACACAATCTACACAAAATACTG
TGTTACAAAGACAAAAATTTGTTAAATCACCTTCATCATCCAGTGTTTCAACGGTTACTACTACTATAAGTTCAACAGCT
CCACAAAGTGTTACTTGTGCAACTAGTCCACAGCATGTGCAAGTATGCTCAAAATCAAATAATCAACAGAAAAGTGTAAA
TGTTCCTCAAGAATCCAGTCCTGTGTTAAATGTTTGTGTCCAAAACAGTCTTGTATCTTTACAAACATTGGATATGCAAG
CATCGAAAAATATCAATGTACAAAATCTCGCATCAACAACAAAAACTAATCAGTCATCTAATTCTAGCCTTTCACAACCA
AACAGTAATGTTCTAACGCCTGACGTTTTAGCAACAAAACCTTCATGTACTACGTTTAATGTACAAAATTCTCGATTAAC
TAATACGAGTCAAGGTACTAATAATCAACAAAATTCTAATGTTTCCACACAAAAATCTAGTCAAGTGCGACTTACAAATG
CTTGTGTTACTACTAATGTGCGACAAAATTTAAATAAAATATCTCAGAGTGCTGCTCATGTTCAAAAGTCATTACCAAAT
AATTTAACTGTACAAAATGAACATACTGTAACAAAAAGTAATCAGAGCCATCAACAAGGAAATCAACAAGAGTCAATAAC
ATTGCAGCAAGAAACACCAATGTATCAGCATAACCAACAAATAACAGCACAGACTGTACAAACTCAGAATGTCCAACAAG
TTTTCGAACAAAATCTTCAAACTTCTGGATCAAATGCTCAACATAATTCTTTAAATATGTTACAACAACAAAGTTCTTGC
AATACGGCAATGCAACATGACGCTATGAATGTTTTGCAACAACATTCTAGTATTCAACAAAATACAATTAATGTTTTGCA
GCAAAATGCATCTAGTAATGTACAAAATATTGAACAATCTGGAATTGGTGATTTGAGTCATGCGCAACAAAATGTTGTTA
CAAATATGCAACAGCAAAATACATCTGCTATTTTGCATAATACAAGTGTACAGCAAAATGTAAATGTACAACAACAAAAA
GTTGTTGCAGCAAACACATTTTCTTCTGTGAACACGCATCATTTTGAATCCCAGAATACAATTAATGCTATACAACAAGG
ACTAAATACACAACAGAATAATCAACATCAAAATATTGTGATTACAAATGCTCCTCCTTCAACTGCTATGCAACAAAACG
AATCTCAAAAAGTAGAGACCCAAAGTACAACAATGCTTAATTCAGCAGCAAACAATATATTAAATAATGCACCAAAAATT
ACTCCCGAAATTTTAAATGCATTGAGTAATTTAAATCCTAATGATCAGTTATTAATTGCAAATGCAAATGGACAAATGCA
AGTAATCAGTCAACAGCTATTACAACAATTTTTAGCAGGACAGTTAAATGCAACTAATCAGGTACAAAATCAAAACCAAA
CTCAGAAAATAGTGATTGGTGAGCCAGATGCAAATAACCAGAATTTACAAGGTGTACAAATTAATACTCCAACGAGTCAA
ATAATTGTGAATAGTTCTGGTGGAGCACCTACGATTCAAAATAATATACAGAATATTGTAGTACAAGCTGCTCCTTCTCA
AATGCCACAACATATACAAATTCAAAATTCCAGTTTTCCTAGTCAGTTTATTGACAATTTAAATCAACAACAAATCAGAA
ATCTGGGTAATAATCAACCAAAGAAGGCAAAAATTATTAAAAGAACAAAAACTGCTGTTACCACCCAAAATACTGGAAAT
GCACAGGTAACAAAAACAATTACTGTTTCCCGGCCAACAATGTTATCAACAAATATAACTAATCTTCAAAAAGTTGATAA
TTCTAACAAAGTAAATACTGTAGTATCACAAAGTACAAATCCAATTAAGAGTGAATCTTCGCAAGTTGTTACAAATGGTC
CTGTACTTCCGTCTTCTCCTGGAAATCACTTATCAGTTCCCTCAAATGGTCAAATGGTTCAAAGAGTACAGACTATTCAA
CTTCCTGCTCAAAAACAACAATTATTAAAAAATATACAATCTCAAATACAAGCTATATTAGCTCGTAAATCAGGTTCACA
ACCAGATCAAACTGTTCTAACAAAATTATATCAAGAACAAGCAAAAATTTTGGCAAGTGGGAAGGTTGTTAGTACTACAA
CACATTCTGTCAGTAGTGGAACAGAAACAAGTTTTAGTGTAAATGCAGTTTCAACAATGGCACCAAATTTAATATCACAA
AATTGTTATAAAAATCAGACAGCTGTACAAACTCAAACACAGACATCAACTACTGTGGTAACTTCACAAAACTTAAATCC
AAGTACATCTTCAACGGTACAGAATAATTCATCTAATAATTATATGAACAACCTTTCGATATCACAAAATGTGCAAGGGC
AACAATGTGTACAAAATAATCAAAATGTACACCAAACGCACACAAAACAGCACAAGATTTATCAGAATCATGGAAATCAG
ATATTAAGTCCGTCCTCTGCCAATATACAAATTTTCTCACCACCAATTACCTCTGTAGCTACTGTGCAGAGTAACGCACA
ACAATTATCTTCAGTTCAAACTCAACAAACTGGAATGCAACAGTCAACCCAATGTCAAACAGACCCATTAGACATAAAAC
CAAATATGCAAATATCAAGTCCTGTTAAACAAGAACTTTCTTCACCTATTCAAATACAAGTTCAAAGTGGTTCACCTGCA
GGACAGGTAGCTTCACCTAGAATGATTGGCAAAGGATCACAAAGAATTCAAAGTCCTGTAAACACTAATGGTAATTCCAA
CAAACAAACTGTCAGTCCCAATAGTAATTCAAGTCCTTTAGTAAGTCCCAGACAAGGTGTAAAAAGACCAGCATCCAGTC
CAATTTGCAGACAGATTAATCGTAGTGACTTATTAGAGCAGCAATTAAAAATTGATCAAAACGGTGCGATAAATCCAGAC
GTAAACACGCCATTTTTGAGCAAGCGTGATGCTTGTAAACGTCTTGTACGATATCATTGTTTAAATGAGCAGGTACTTAG
TTCTAAAGATTTGGCAAAAGCTGATGAGATGTTTGAAGAAACAGCCAAACATCTTCTATCAAAATTCAATTCCATGATGA
ACAAATACACGTATCTTCTTTTAATGGAAAGCATGCGAGAAGTGAGGACATCAGAATTGATGATGATTGATAGAACTTTT
GTTGCTGAAGAACAAAGTATATTAAATAGGTTACGAGAACAAGAGGCTAAAGTTAATGAAGAGTTCAAAAAAGAAGAAAA
GCCATTGGTGCCAAAGGTTGAACCTGGTCTTACAGAAGAAGACAAATTATCACCGTCATTAACTAACGTGTCTGTAAAAC
GTGAATTAGAAGACGACTTTCTAAGTGACGAAATAGAATGCAAACCAGTGATTAAATCAGCAAATTGTACTAGTGGTGAT
TATGATGAGTGGGTAGAGATACAAAAAGAACTTGGTGTATATCCATCTACCACAGACTCATTTAAATATAGTACTCCAGT
TTTTGAAAAACGTTGGAGTAGTGCTACTGATCTCGAGCGAGATTTGTTAGAGGATACAGACAGCCTAGATGGACTGGCCT
TACATTCTCAAACTCAATGTCCAGGCTCTCTTCAAGTAACAACCGAAAGTGGAAATGGTAATGAACATGATGATATTACA
GCGCAGGTACAATCTGCCATTGATAGCATTCTTAATCTTAAAAAACGTCCTACAAATACATTACCTGGCAATGGTAATAG
TGCATCACAATCCAGTGAATCAAAGGACACAGTGCTTGACCAAGCAGTCCGTAGCATTTTAGGCTCGTGA
>lcl|KQ435691.1_cds_KOX81157.1_250 [locus_tag=WN51_03445] [db_xref=InterPro:IPR001932,UniProtKB/Swiss-Prot:Q0KIA2] [protein=hypothetical protein] [protein_id=KOX81157.1] [location=complement(join(193072..193287,193423..193912,194001..194295,194372..194590,194661..194845,194977..195143))] [gbkey=CDS]
ATGCCAAGTTTGCGAAAAAAAGTTGCTGGTTTTATGCGACAACTGTCCATTAGTAACTTAGCTGGAGCTGTAGAAAATAT
AGGACAAGGAGAACAAACGTTACGTAGTCCTAGATCATTAACGCAAGATTTTACAAGTGGATGCTTTATCACACGATATC
TTGATGGAAATCCAGAAGAATTACCAATTAGACAGCTCGGAAATTTTCAGGAAAATAAAGATGTAGTTTCTGCTCATACA
GGTCCAGATAATGGACTTACAACTGTTAATGTACAACAAAGACATTTAAGTATTAACGATATTGATATAGATTACATTGA
TATGTTAGATCAAGGAGAACAGTATAGAAATACATCAACAACAACAGCTCCTACAATTGCTGGTATTACTGATTGGTTTA
ATCCTCATGAAATGGCTTATGGAATTGCTACTACATTATATGAGAAAAATCCTACAAATAATACAAATAATGGTGAACCA
ATAGCAGATTGTTTTGGAATTGTAGCAAGATCAAATTCAGCTATATTAGCACTTGCTGATGGTGTTAATTGGGGTATGAT
CAAGGATAATAGTACCAAAGCAAGTATTGCAGCTAGGTCTGCAGTACACGGAAGTATGGAATACTTAAATAAAGCACTTT
TTTGTCCTTCTATTAATGGAGAAATGACTACAACAAAAGACGTATTTATAGCATTACTTCGTTCATTCCATGCTGCACAT
[truncated: 23,920,032 more chars]
