# Supplementary material for: Prevalent bee venom genes evolved before the aculeate stinger and eusociality
Source: BMC Biol. 2023 Oct 23;21:229. doi: 10.1186/s12915-023-01656-5 (PMC10591384; doi:10.1186/s12915-023-01656-5)
Supplement: Supplementary file 40 — Additional file 40. Genome annotation of Melipona beecheii. [file 12915_2023_1656_MOESM40_ESM.zip › Melipona_beecheii.annotation.funannotate181.Oct2020/reference.and.input/Melipona.quadrifasciata.GCA_001276565.1_ASM127656v1_rna_from_genomic.fna]

>lcl|KQ435687.1_mrna_1 [locus_tag=WN51_10654] [product=hypothetical protein] [partial=5',3'] [location=join(<3144..5292,6361..6799,11173..>11239)] [gbkey=mRNA]
ATGACCCCGATGATGCGGCTGCTCCTGTTGACGTTGCTGCTGGTACTCTCCTCCTGCTCGATTCTTCTTTGTTCAGCGAG
CGGCGATGGTGGACCGAATAGCGCTATCTTCAACCTGGACAACACCGCGCTGGAGAAAAATCTCGCGGCGATATTTAACA
AAGTGGCGCACAGCTCGGCGACCACGAAACGCAGCGTGCCCGCCTACGACGCGCAAGTTTCGGCCAGTACAACGTTGTCG
ACGGTGCCGTCACCACTGACGACCACCACCACGACCACGACGACGAGTCCGTCAATACCATCCGTCAGATATCCTCCTGT
TCCTCGGGCGACCATGTCGCCGGCCTTTCGCGAATTGCCTTCGTACGCTCCACCTTCTCGCGCTCTCTTCACGCCTCCTC
TGCCGCCCGAGTACCTTCATCCGTTTGCGAATAAGCCAACGTTGAGGGGAACCAACTCGGACGTTCATTCGGGTCTGAAG
AGACCGGTACCACCGCCGAGCGGCACGCCGGCTCACGAGAGGATACCTATCAGGCCTCCCGATCTTCAAGGTCCCTCTCA
GATGCCGGAGAGACACTCTCATTCTAGAAACAAACCGTTAAACACACCGAGCAAGGAGCAGAACGTGGTGGAGTCCAGCG
AATTGGACAGGAGAAACAGTACCAACGAGTTTGTGGCCACTCTGCATTATCCGAGCATCTCGAGGATATTGTCGGGCAGC
AATGGCCGTAAGCAGGATATTCCGGAGATACTTTTGAAGCCTCTGGCAACGAAAAATCCGCAACAGAACACGCCAGTGAT
ACCAACCACTGAGAAAATGACAACGCCGTCCACAACTACGGCCAGGACGTCTAGCACGCTAGACTCTGCCAAGTCTGTTA
CGCAACCGACGATTTTCAATCTGCCAAACACCAGGAGGCACGACGACGACAGTTATCACGGGCTCAGGAACGAGAATGGC
TTCAAAACGGAGAACATCGAGATCGTGGATACGGAGAGGCTTCCGTATCCTCAGCCGCAACCTCCTGCTCCACCTCCCAA
GAGGCCGAACGAGGCTGGCGACCGTATCGTACCACCTGTAGACACACATCCTCTCGAATCCACCTGGCGAATCGCTTGGT
TCCTCCACGTATACGTCGCCGCCATCATGTTCACGCTAATGGCTCTATACTCGATCTACAAGATCGTTCGTTTCAATGAA
GCAACGAATCTACTCACCCAGTCGTACTTCCTTACCGTTCATCTGCTTCTCACAACCGTCTGTACCTTAAGGTGCTTTCA
CCTGTTTTACGACGCTTACAATCTAGGCCATTCACTGCCCGAACCTTTGTCCCGAGTGCTCATGTATCTACCGGCACCGT
TGTTATCCAGCGCGTTTGCTACTTTGGTGCTGTATCTAGCTCGTTGCTCGGAAGCACCGTCTTTGAACAACAGGTTTCTC
TCACCAGCCGCGCTGGTGTTGTCGTCAACGGTTCACATAGTCCTTTGCGTCTCCCTGCACGTGTCCACGCACGTGCTTGG
CTATCAGGACGAGGCGAAGATACTACCGTTGATCTGCCAGTGCATTTACATCATCGTCTGCGTGATGCTCGGCTTAGGTT
ACATGTACGTCTACCGAGTGGTACGCTCGCAGATCCTCCTAACGAACAACAAGACGGCAGGGACGAATCACATAGTCGGT
ACCGATCCTACCACGATGGCCTTGAGCACCGCCATCACCACCAGCATCGCCACCGCTTTATTCTTCATACTGATGGGGTT
CGTCCAACTGTACGGGATATTCGGGAATGTCCAGGAACGACCACAATCGTATCCGTGGCTATGGTGGGGCTGGCAGTTCT
CCGTTAGACTACTCGAACTGGCGGTGTGCGGTCTACTCGCCTGGGTAGCCAGTCTATCCCAGTACCCGTTGCGAGAGAAA
CAGTTACAACAACACCCGGTTCATTCTGGCTTCGCCCTGTTTCCATGCGGTAGCTCGACCTCCACCGAGAATATGGACGA
CGTGCTTTACCCAGCTATCTGCAGCACCAACCAGGCGATCCAGAACTACACGATGAGAACTGGGAAACAGGTTTACGACG
ATAGCTTCCCGCTGAACACACTGCCCGAGCATTTGAACATATCAGGTATCGACGCGTCTGCGCTACCACGTACTTTTGAG
AGGCATTCCATTCGCAAGTCAGGCACCATGGGCCATTTCCCACATGAGGGTCGCGGTTCGTTAAACCGGCATGGTAATGG
GATACAAACTCTAAGGAACTCGGAAAGTCGCGGCAGGCACACGCCTGTGCAGCAAGGAAGTGGCGGTGCTGTCCACGAGC
AAACACCGACCACAGGCTCGACGATGCTCGTCGCCGAGGATGGATTCGTCAGGTTTCGTAGCTTAGGGGCGGAGGACGAC
GAACTGTCGGACACACCGAGTGTTGTTGGCACCCACGGTAGAGGAAGTTCGCTGGCCGGAAGTGTGAGATTCAACGCGAG
ACACCCAACGCTGCAGCATCAGCATCCTCATCAGCACCAGCATCAACACTCGCTGCAACATCCGCATCAGAGTCAGCACC
AGACTCACCACCAGTTGTACATCAACACCTCCACCATTTTGCCACAATGTGGCGCTAATGTTTCTGACCTTGTAGCGTTA
TCTCAGCAGAATTAA
>lcl|KQ435687.1_mrna_2 [locus_tag=WN51_10655] [product=Histone chaperone asf1] [partial=5',3'] [location=join(<14813..14921,15208..15323,15436..>15807)] [gbkey=mRNA]
ATGGCCAAAGTTCAATTAGCAAATGTAGCTGTTCTCGATAATCCTTCGCCGTTTCTAAATCCATTTCAATTTGAAGTTAC
GTTCGAATGTATCGAGGAATTGAAAGAAGATTTGGAATGGAAAATGATATATGTCGGGAGTGCCGAGTCTGAAGAATTTG
ATCAGGTTTTAGACACAATTTATGTTGGACCCATCCCCGAAGGGAGGCATATGTTCATTTTTCAGGCTGATCCTCCAGAT
GTCAGCAGGATTCCAGTAAATGATGCTTTAGGAGTCACAGTTGTTTTGTTAACTTGTTCATACAGAGGACATGAATTTGT
GCGCGTTGGTTATTTTATAAATAATGAATATACAGATGCGGAACTTAGAGAAAATCCACCACCACAGCCTCAATTTGATA
AAGTACAAAGAAACATCTTAGGGGATAAACCGCGTGTCACTAGATTCAAAATAAACTGGGATGATGGAGCAAGTTCAGCA
ACAAATAACATACCAGAAGGCATAGATGCGCAATCTTTAGAAGAAACATCACAGGATGCACCAACATCCACACTGGGTTT
TACAGAAAATACACACAACAGCATGGAAGTGATGTGA
>lcl|KQ435687.1_mrna_3 [locus_tag=WN51_10656] [product=hypothetical protein] [partial=5',3'] [location=join(<20733..20914,21025..21101,21377..21466,22003..22231,22301..>22568)] [gbkey=mRNA]
TTTCTACAGGCTATGACAGAGGAAAAATTTTGTCGTGATGATAGTGATTGTTCTAATAAACAATATTGTTATCATGTATC
GGAACGATGTGTAGATTATACGCAATGCAATAGATACAATAGAGAAGAAAATCATGAAGGAAGATCACGACATCCTTCTC
AATGTGGCTCCTGTTTTCCTGGCTACATCGCAGAAGAACTAGGTACGGGAGAAATGGCAATATTTTGTAGAAAAACGGAT
ATACGACAAAATGTTCGTAGAAGATCAAAACAACGAAAAAACATGGTAGAACAGTGTGAACGTGGTGAACTTTGCGTGAT
GGAACCGACTGCTCCGCCATTTGAAAACAAACCTTTCATCACCTGTAAAGAAGGTTCACCGCCTATAACATGTAACAATA
ATAAAATTTTAAGAGATAAGAACAATCTTGTTCGTGCTGTCGGTTATGTACCTCCATGCTGGGTTCGTACAAATCCAAAT
TATGAATACGATTCAAATAACGACAATGTAGATGCACTAAGACAACTACATTCACCGGAATTATCAGTTGATGATCAATC
AAATAATCTGACTCCAGAACAACTAGCTCTTGAAGTTAGAAATGGAAGCTTAGCTGAATACGAAATCGAACAAATGGATA
ATAATTTAAATACAATTCTAATTCAAGAAAATGATCCTTCTTCGTCTAATTCGACACAAGAAGAAAACAATAACAACAAC
AATAATAATGGTTCAACATCAGAATCAAGTAATACTCAAAATGGTAGAGAACATGTCCGAATATCAAATGTTCTCATTTC
TCAAAAGATATCTATGAATGTAAATCTACTCAATAGTGATTGTTGA
>lcl|KQ435687.1_mrna_4 [locus_tag=WN51_10657] [product=hypothetical protein] [partial=5',3'] [location=join(<23612..23726,23800..23921,24021..>24164)] [gbkey=mRNA]
ATGATATTTAAAAAAAAACACATCAAAATTTCGGATTCAGAAATTAAGGATTTGTTACAAAATCAAATGAAGTTAATTGA
TCATATCAAAAAGAAACAAAATCAAGACGTTAGCGACGATAAAGTAAAAATCACGGATTTAACATCAAAAGTAAACTCTA
GTAAGGAGATTCTTCAATCTGAGAAACAAACATTGGAGTATAAAAATAATGTTTTATCTAAACACTTAAACCATATAACA
GAATTAAAAGGGGAAAAGAATAAATTTTTAGACGAGAATCAACAATTAGAATTGCAAAGAAATAAACTTAAGACATGCAA
GCGAAATTTGAAGGATCAAGCATTACTAGATCAAGGAAGGTTTGTACTTTATATATTATAA
>lcl|KQ435687.1_mrna_5 [locus_tag=WN51_10658] [product=NADH dehydrogenase [ubiquinone] 1 beta subcomplex subunit 11, mitochondrial] [partial=5',3'] [location=<25190..>25618] [gbkey=mRNA]
ATGTCAAGGTTATTACAATTAATTCGTCCTCAAGGAATTAAGAGAGGATTGACGTTTTTAAAACCAAAAGAAACTAATAT
ATACACAAAAATTAATAAAAGTGATTCAGTAGCTAAAAGTACTGATAAGTATGAAGTGAAAGGTACATGGGTCAGTTACG
GATACTATTACGACGATGAAAAGAAAGATCGTCAAGCTATGCATCTATCATTCTTTTTCTCTATATCTATAACTCTCGTC
TTAAGTTTCCTTATACTCGGTTATACACCTGATCCATTTTTGAAAGATTGGGCTCAACGAGAAGCATATTTACAACTTCG
TTACAAAGAAGAACATGGTTTACCACCAATTGATCCAAATTTAATCGATCCGTCAAAGATAAAACTGCCAACTGAAGAAG
AACTAGGTTATACCGAAATAATTATTTAA
>lcl|KQ435687.1_mrna_6 [locus_tag=WN51_10659] [product=Golgi reassembly-stacking protein 2] [partial=5',3'] [location=complement(join(<26201..26562,26634..26928,27003..27087,27166..27383,27467..27670,27776..27856,28146..>28208))] [gbkey=mRNA]
ATGGGATCTTCTCATAGTATTGAAATACCAGGAGGTGGCACAGAAGGTTACCATGTATTGAGAGTACAAGAAGGTTCTCC
TGGTCAGAAAGCTGGATTGGAAGCATTTTTTGACTTTATTGTAGCTATTGGAAATACACGCTTGGATCAAGATAATGATA
CGTTAAAGGAACTTCTTAAAAATGGTGTAGATAAAAAACTAACACTTACAATATATAGCAGTAAAACACAATCTGTAAGG
CAAACTGTCATAGTACCTAGTCTTACATGGGGTGGGCAGGGTCTTCTTGGTGTTAGTGTAAGATTTTGTTCCTTTGAAGG
TTCTAATGAAAATGTTTGGCATGTTCTTGAAGTTCATCCATCTTCTCCTGCGGAATTAGCAGGTTTACATCCATTTACAG
ATTATATTATTGGTGCTGACTCGGTTTTACACGAATCCGAGGATTTATTTACTTTAATAGAAGCACATGAATCACGACCA
TTAAAATTATATGTGTATAATACAGAAGATGATTCTTGTAGAGAAGTCACAATTACACCGAATCATACCTGGGGTGGGGA
AGGAAGTTTGGGTTGTGGAATTGGATATGGATATTTACATAGAATACCCATTAGAAACATTCAAGAGCATAAATCAAATA
ATTTATACACGTCTAACGTTAAAGTCACTGTTTCAAATCCAGTCACGTCAAATATTAGTCACATGGAAGGAAGTAATGTA
GTTACAAACATACCGCCAGGTTTTTCTATTCCACCAAATTACATTTCATCGCAAGAAAATGTTGCGACAAAATCTGAACT
TGAAACTACGTCTACTACAACGTACACACCAAGTGCACAAACCTATACAATGCCTCAGTTAAATCCTGCTACTATCGGAG
GATCTACAACTACTAATTCTGTGTCTCATGTGGTATCTAATCAATCTGTTACAAGTACAACATGCAGTAATGATTCCACC
ATGTCATCGATGTCGTATCAAAATACAATGCCAAATATACCTGGTATGCCAACTACTCCGCCTTTGCCAACTTTTACTAC
TAATACGACACTTCTGAATGAAACAGTTGGTATTGTCAATACCAATACACCGAAAGATTTCTCAACTGTACAAAGTGGCA
TATCAGTACAGTTTAATGTGCCTCAATCTCACGTAGTAACGACCCCCATATCGTTGCCCGGGATGCCGCCTATTACCGTT
AGTGCAAGTCTACCACAAAATACGACTTTCTATTCATCTGTTCTTCAGCAAAATGAACTAACTGATGTTAGTACCACATC
CACAGTAACGCCAACAGCATTACAGTAA
>lcl|KQ435687.1_mrna_7 [locus_tag=WN51_10660] [product=hypothetical protein] [partial=5',3'] [location=join(<28905..28991,29160..29301,29382..29590,29683..29829,29899..30134,30222..30407,30479..30641,34100..>34198)] [gbkey=mRNA]
AACATGGATTTAGATATAGAGAAGATTCATAGTATTTTGACCGAAGCCAATCTTCCGTCAACTATAAATGATCTGAAAAA
TCCAACACCAACAATGGAACAGCAAGATATAATGTCATCTTGTGAAGACTTCACTATAATTAAACTTATAAATCTGTATG
TTGTAATGGCTCAAATATATGATCGAATATATGTGAAAGATCTGTGTATCACAGATATCACTAGTCCAGGATCAAAGAAA
GTTCGCAAACAAGCAAAATTCCTAGCAAATTTTATACTGTACGCAACTAATAAAGAATCGGATATTGAAGAGAAAGTCAA
TGAAATTCAGAATCGAGCAAAAATCTTGCATGATATTTTGGAAAAGAAAAATGAAACAGAAGAAGCTATAAATAATAACA
TACAGCATGTAAAGAAGCAATTATCAATAAAGGAAAAATATATTGCTGAAATTCAAAATTTACAATCTAAGCTTGAAAAG
AATAATAAAAAACATATTGAATTAGTAACGAGGATGTCAACTGCAGAAGAAAATAAGCAAAAAGCAGTGGAACTTTGTGG
TACTTATAAAGCACAAGCATTAAAGTTGAGTAAAGCAATAACGGAATTGCAATCAGAGATTGTAAAATCTCCTGAACAAT
ATCAAAAGCGTTTAAATGAATTAGAACAACAGCAAAGTACTAAAATCGAAGAACGTGAAGCAATACAAGAAGCATTCCAG
GATAAAAAGTGTTTGATTGAGAAACAAAAAAATGTATTGACTTTTATTCAAGAACAATTGGAAAAATTCACCGAAATTCG
AGATATACATGATCGATTAAAAAAAATAAAAGCGCAAGAGGTTACTACAAGGAAGCAAGTTGATACTCTGAAAACAGATA
TTGAGGAATTTCAAAGAAAATTAGTAGTTCAAAAGGATCACGATAAAGAAGATGAAATAAACGAAATTCAAATGCAATGT
GAAGAACGTCTCTCTCCTCTACGTAATTTAAATGCTCAATTATTAAGTAATAAAAAGTCGTGTAAAGAGAAGTTGGAGGA
AGTACAAATTCAATATAATGAAGATTGTTTAGAATTGAAAAAAATTCAGAACACAATAAAGAAATTAGAAAATGAAGCTG
CAGGACTTTTCAAAAATTATCAAGATTTATATAACAATGAAATCTCAATTTATGGAGATCAATATAGTAATGGACCACTT
TTGAATCAACTATATGTAAAACTGTTTTCTTCAAAATACAATACCATTTTAAATGAGGTCTTTGTCTGA
>lcl|KQ435687.1_mrna_8 [locus_tag=WN51_10661] [product=Hyccin] [partial=5',3'] [location=complement(join(<34373..34896,35191..35219,35455..35953,36554..36670,36743..36873,36979..37125,37195..37295,37485..37610,38021..38155,38370..>38519))] [gbkey=mRNA]
ATGACGGAAAGTTTAATAAATGAATGGTTAGCAGATTGTGCAGATGTATCATCATCGGAACTCCATACCTTTGCAACTAC
TTTATCGCAAGACAATGAAATAGTCAGAGCTCTTTATGTACTCTTGGAAGAACGTAGTAAATATAGTAAGTTGATGGATA
TAGTATGTGATCAATTATATAATTTTTATCGCTCTCGAGAAACAGAATTACAAAGATTCACCTTGCAATTTTTGCCAACA
TTAGTATATATTTATTTAAATTCTGCAGCTCATGGTGATATTAAGAATTGTCGATCTGTAGAAACACTATTAATTGGCTT
GTATAATCTAGAGATAGTGGATAAATCTGGACAACAAAAAGCAATTTCTTTTAGACTACCTTCACTTGCTATGCTTTCCA
TATTTCATGAGAATAGATTAAAAGTTATGACTGCTCTTCTTTTTATCTACAATCAACAACTCGGTTATATAAGTAAATTC
GCGTTAGAGCAATTATGCAAAGTTGCTACTAAACTGGTCACTCAAGGATTTATGAAGCCTGGACATCATCAACGATCGTC
GTACGGAAGCGAGTCTAGTTTTGTTCCAAGACTTTTACCGCGTATACCCGTATCGAGTCAATTTTTGCTTGAATTTTTGC
ACGCTGTATATTTTGCTATGTATAACGATTGTTGGTATTTAGGAACACAAGCAGTAGAAGATATTCATAATCGAGCATGT
TATGAGACATATCCAGATGTTATGCTCGTCACTAATGCTATACGTAATTCCGCCAATAATGGACCATCAGGTCAACCTAG
TGATGGACCAATTGGCATTAGTGTTGCATTATCGCCAGCAACTGCAACTGCTACGGTGTCCAAATCAATGATCACAAATG
CTTCGTTCCGGACCAAAAAATTACCAGACGATCTGGATGAGAAGTTATTTGAGGATGAAGTGAACGCTACCCAACTTGAA
AACCAACCACAACCGACAGTATCTAACACTACGAAGCGGTTCCCTTGGCATTGGAAGCACTCACTTCCGATTTCAAGCGA
AGAAGATACCAAAATAAGAAAACTCAGTTCTTCCTCAATGGAATTCTCTAAACGAGGAAGTGTGTGTAGCAATCAAAATT
CCCCTATCAAATCCTCTCCTAAACGAAACAGAGAGCATTTGAAGAAAGATATTTCTGAGAAAGGTGAAGACCATAATATG
AAAAAAGTAAAAAAAGAACACAAAATAAATACTGATTTAGCCCATGACGAAAACAATATCGAATCTAGTTCATATTTGTA
TAATGTATTGGAGGAACAATTTCTAGGAGAAATAATTCATGAATCAATGGAAAATTTATATCTGGAAGGAAACAAATCAA
TTGGTTTTCACGCGACTGCTGCCCTGTCAACAAATACATGGTACTATTTTGGCATATTTAGTTTTATCGAAGATAATGAT
ATACCGATTCAAGAAACGAAGGAAGATTCTGGAGGAGAAGGTAAAAGTAATCTTGTATCAATCACAGAAGAAGAATCGAT
AGAACCAAATAGAATTGGCTCAATGAGACAATCGAAGGATCAAAAGACTGTGTCTAAAATCACGAATTTCCCAGTACTTG
GGAAAAAACCGCGAGAAAAGGATGGTAAAGTAGCTAAGACTCATATTAGCATGCCTGAGAAGGAGAAGAAACTTGGATCT
CAAGCGACTTCAAAGGAGAGTATTAAAGGTAGTTCCTCAATGTTAAATAGTGAATCGACAGAAATTGATGGAAATATTAA
TGGGTGTTCTATCAGGAAAAAGAATAATAGTCTAGAGAATAATTCAGCTACAGTAGATAGTAATATTTCTTTGATCGATG
GCGAACGTCTTGCGTTAGGCGGAGAAATAGATAATTCTAATATGGAAACTCCTATTACTTTAAGAACGCATAATGAAACT
GAATCATTAACTTCGTCTATCCAAGTTAGCTCTGTTTAA
>lcl|KQ435687.1_mrna_9 [locus_tag=WN51_10662] [product=Cyclic AMP-responsive element-binding protein 1] [partial=5',3'] [location=complement(join(<42623..42767,42844..42931,43240..43310,43779..43905,44097..44214,45494..45643,46053..>46241))] [gbkey=mRNA]
ATGGAAAGTATGGTTGAGGAAAATGGATCAGCTGTTGACCCATTGTCTGCAGGTTCTCAAAGTGGTGATGCAGCACCAGC
AATAGCTACATCGGTACAATCTCTCAATAGAACACAGCAGCAAACTCATCATCTGGTAGCTTCTACCAGCATTGTGCAAC
TGACACTACCTACGTCAGGGGCAACACAGGTACAATCTGTCATACAACCTAATCAGCAATCAGTTATTCAGACTGCGACG
AACATTCAACCTGTTGCTATTTCAAAAGGAAATGTCATACTTGTTAGTAAACCAAATTCTGTTATACAAACAGCTCAAGC
AAGTTTACAAACACTACAGGATAAAAATATAAAAACAGCAGCCAGAAAGGAAATAGCATTCAATGATATTTTACTTTTAT
TATATTTTCTAATTATACAAATATTATCTTTCTGGATGCAGATTTTTTTAAACACACACGGTCGATTGCCCCCTCTAGAA
TCATCTTCTGAGTGTGATTCTAACGTGGACAGTGAAGTGTCTTCCCATTCGCTTCATTATCAGACAGGTTGGTTATTTTT
TTCTTCTACATATCTTTCCTGGCTTAATGCAGCAACAGCAGGTGGAGCTATAGTACAGTATGCACAGGGTCAAGATACAC
AGTTTTTTGTCCCAGTCTCTGACAATGTTCCAGCTTACACAGGTCATGGTGTTGTAGTAGAAGATGCAGCTAGAAAAAGA
GAATTAAGGTTGCTTAAAAATAGACAAGCAGCTCGTGAGTGTAGAAGAAAAAAGAAAGAATACATAAAGTGTTTAGAGAA
TCGTGTTGCGATATTGGAAAATAGAAATCAGACACTTATAGAGGAACTCAAATCGTTAAAACAACTATGCGAACCGAAAA
CTGACTGA
>lcl|KQ435687.1_mrna_10 [locus_tag=WN51_10663] [product=hypothetical protein] [partial=5',3'] [location=complement(<46734..>46904)] [gbkey=mRNA]
ATGTATGAATTTCTTGAAAAGGGCAATGGGGGTTACGTGACGATTTTGACATCTCTTTTCACCGATAACCGACACATCGT
GATATCAATCGGTACAACCCTAGCCACGTTTCACCGTGTTTTTTCATTAATTTCCTGGCCTTTTCGATCATCCACGAATA
CATCTTTTTAA
>lcl|KQ435687.1_mrna_11 [locus_tag=WN51_10664] [product=Transmembrane protein 47] [partial=5',3'] [location=join(<51979..52026,52620..52806,52868..53017,53106..53168,53258..>53478)] [gbkey=mRNA]
ATGTATACAGTCGCGGAAGATCACATGGGCGATACTGAAATCGCACAGGTGATAGCATTCATATGTGGAATAATAGTAAT
ATTATTGATGATAATGGGCTTAGCCTCTACAGACTGGTTAATGGCATTAGGATGGAGACAAGGTCTATTTGCACATTGCA
TTGAAGAAGCAGCACCTACACCCTTACCATTTAATGTACCAGATTCAGCAGGCTGTTTCCAAGCTAGAGATGTTGCTTAT
ATAAAAGCAGCTGCTGCCTTATGTGTCGTATGTCTAATAACAGATATTGCAGCAACAATTCTGACTGGTCTTGGTTTAAG
GTCACAGGATAATCGTGACAAACACAAATATTATAGATTTGCAGTTTTCTGCATGGGATTTGCATTGGTATCACTCCTAA
TAGCTTTAGTAATATACCCAGTGTGTTTTGCCGCAGAACTTAACTTTGGAAACCGACCCATGTGGGAATTTGGTTGGGCA
TATGGAGTGGGTTGGGGTGCAGCTATATTTTTGTTCGGTGGAGCAGTGTTGTTACTATGCGATAAGGAAAGCGAAGAAAT
TTACTATAAAGAAAGAAAAATCGTTCGAGATGATATCGGCGGCGGTGGCGGCGGTTCTATGATTGGTATGGGACATCATG
GTGGACGAAGTGGGACGCAATTAGCCTAG
>lcl|KQ435687.1_mrna_12 [locus_tag=WN51_10665] [product=Rho guanine nucleotide exchange factor 10] [partial=5',3'] [location=complement(join(<60002..61870,61971..62285,62358..62564,62676..62837,62916..63140,63212..63304,63379..63675,63750..63932,64164..64401,64792..65005,68783..68874,73716..>73819))] [gbkey=mRNA]
ATGGAGGTTGTATCAGAAAGATTGGACAAAAATTTTGAATATAGGCGTTGTACAGAAACAAATACCATTAACAAGAAAAA
GAAAATTCACAGAGTCTTCTTGTTCCTGGCATCGTTAGCCAATTGCAACACGGTCATCAAATCTTCACCACTGGAAAATG
CGTATGAAATTGCCTGTCTCGAATGTTGGATTAATAATGAACCACGTTCAAGGTGTAGATCATGGGATGACGTAGGACCG
GCTAAAATGGAAACTGTCGGTCAAACGCACAGACAACATCATCCATCCTTAGAGGCAACTAGGTCCAATACTTCGACACA
GTCGGCTAGAAGCGAAGACTCTTGGTGCTCAGCGTCGGATCATGACCTCTCCTCGGATGACGAGAGTGAGAAGAGTAATA
TCAGTATTAAAAGTAATTGTCAATTGAGAAATACGTTACACAAGGCAAGGACGCTGTGCGATAAGTGGAGGCCGCAAAAT
ATGCGAGTGAACAATACCGACCCATTGGACTCGCCCGGTAACCATGGAAGACTATCTAGATGGTTTAGCATCCGGAGAGG
ATCGACGCAACAATATGACGTGGATTCCTCCGACACGGTGTCCCTTACCAGCCCCATCAAAACTCCTCAAATGCCGCAAC
TTTGTGAAGTTGAAGAGGAAAACAGTGCAATGGTGCAATTTCAGTGTATGCAGCAACGCAGACAGACCCCACCCGCCCTT
CCTCCAACACCTCCGAATTTAACTCCTCAACAATTAAAACGTCGACACATAGTAGCAGCTATAGTACATTCTGAAAACAG
TTATGTGTCCACATTACAGAGGCTAGTGAATGATTACAAGAAACCGTTAGAAGAATCTTCGCCGCCTATATTGAGTCAGG
CAAAAATAGCGACATTGTTTCACAGATTGCCTGAAATTCTGCAATGCCATACGTTATTCAGAATTGCATTAGCGGAATGT
GTACGTTCATGGGACAAGGACGAGAAGTTAGGAGACGTGTTCGTAGCAAGTTTCAGCAAAGCTATCGTTCTTGACATTTA
CAGTGGGTTAATAAATAATTTTTCAGTAGCTATGGACTTGGCTAAGCAAGAATCAAAAAGAAAGACTGCGCTCGCCGATT
TTTTCAAGGTGAAACAAATAAGTGCACACGATAGATTGTCCTTCTTTGGATTAATGGTGAAACCTGTGCAAAGGTTTCCA
CAATTTATATTATTCTTACAGGATTTACTGAAACATACACCGCAGGGTCATCATGACAGAATGTCGTTGCAATTGGCATT
GACTCAATTAGAGAGTTTAGCGGAAATGCTTAATGAAAGGAAACGCGAAGCGGAACAATTCCAAGCGTTTAAAGAAATGC
TTCGGCATGTATCCGGAAAATTGTCTCATCGTCCTCTTTCTTCTTCATCTAGGTACCTCATAAGAGAAGATAACGTTACG
CAGTTGGAATTTAATCAAAACGGCATGATAACAAAGTCTAAAAGGAGGAGGTTACTATTGTTGAATGATCTTGTGGTATG
CGTTTCGGTAACTCCGAGATCCGCAGAGGACTTTAGCGGCAGTGAAAGACTGACTTTGAAGTGGACATATCCCGTATCAG
ATATTGAGATTCAGGATACAAGCACTTCGCCAACATTAAGTCGTTTACTGACTGCCGGTCTAAATAAAGGCGGGAGCCTA
AAATCTGATAAGAGTGGAGATTGCGGACAAGTGGGTGCAGATAACCTCTGTGTAGAAATGAACGATTTAATGCACGATTA
CGAAGTCATGTCTAGGATAAGCGACTTGGTTGCGCAATTAAAGGGTAAATACGAGGGAATGACGCTTGAGAAAACTAAAC
AAATTTTGCAATCCATACAACTCTCCATACAACAAAAAGATGAAGATATGGTTTGGGCAGATAGTTGTTGTTTGCAATTA
GTGACGAAACAAGGACAGATGTATACGTTTCAAACGGAAAATCCTTTAGTGAAGAAAGACTGGATAACGGAGCTTAGACT
GGCACAGCTAGCTTTAGATCCGAATAATTCGCCATCTTGGGAAGTACCTGAACAAGAACAGCGACCATCTACGAAAATGC
CGCTCTTCGTCAGTTCTCAACAAGTGTATCATTCGCAACATCAGACAGAAGTACGTTGCGGCTGCTACTATACCACGCAA
AATCCACGTCCCACGAGGCGCCGTGGAAGAAGTCAAAGTTACTTGTGGATATGTACTGGCGACGGTATATCCAGTCACGT
GACGGTATTTGGTCAATCAACGACAGCCTCGGCCACCTCCTTAAAACAAGTCACGACTTTTGATTTAGTGGAGACGAAAG
TCGCGGCCATAGAGTTCGTGAAGGGTGTGTCTTCTGATCCACTTTCACTGGCGAGCGATCTCGTTTGGATGGGGACAGAC
TCTCGCAAGATCATGATCTATGCCGGCTCAGAACCCGAGAAGCAAGAAGAACTCGGAAGTTATTCCGTTTCAGGTCCAGT
CATACAGATCAAGTATCATTGCGATAATGTTTTCGTTGCCCTGGGAATTGGCTTGCTCCTCCTCTTCAAAAGGCAAGTGG
ACGGCACTTGGAATCTTAGAGATCCGTTCGTGATATCCCTAGGTAGTGAACCGGTGTCTTGCTTGATGCCAATCAACGCG
TCTGTTTATGCTGCCTGCGGCAAAAAGGTTTGGGTACTTAACGCAATCAGCGGCGACGTGATGAAAAGCTTCAGCGCGCA
GCACGAACACGTCGGCAGTGTGAAGCTCATGGCTCATTCCGGAGTCGGTCTCTGGGTCGCCCTCAAGAACTCCAGCACCG
TCTGCCTGTATCACACTGAGACGTTCAAACACTTGCAGGACATTAACATAGCGTCCAACGTGTTGAGAGTGACGAGGTCG
AACAACTCCTCTAATTCTTGTGGCGATAACTTGAACAACAATCAAACGGCAGTCACCGTGACAGCGCTTCTGGCGTGCAA
GGGTCTGCTCTGGGTTGGTACAAACGTGGGCATCAGTCTGACGATTCCTCTGCCACGACTGGAAGGCGTGCCTATTATCA
GTGGCCGTGTCAATATTTCGTACCACGCGCATTTCGGTCCTATTACCTTCTTGCTTGCTATTCAGAACCCGAAAAACACG
ATAAACTGTGCGACCGACGAGATCGCCGACGAAGAAACTGTGCAGTTACGATCGAAGGAATCCGACAACAGTCGAAGTAG
GGATCGAGCAAGTTTGGATTCCTCTATGTCAAATAGCATACTGAAGTTGAAGCAGCAATTGGCGAGCAGCCCAGTGATGT
TAAGACGGAAACGTAGCAAGGAGTACGAGTACAGAGGCTCTAAAACGCTGCCCAGGGGACTCGGCTCCGGCGGAGGATTC
TTGTCGAGCTCGATGTCCGGATCGCAGAGCTCCGGTGAGAATTGCGACGTTTACGGCTTGTACGGGGAATTGATGTACGT
GAAAGATTACGAGAATGAGAACAGCTCCGGCATCGATTTGATTTACGAGCCGTTGCGAAGAAGCGATCCGGAACTAGCAG
CCATACCAAATAAAGTTAGCACGTTAGATCGTAGACTGAAGATGAAGATCACTAGGCCCAGGTCGCTCGATTTATCGAAT
TGGTCGGTCGATTCTCATGCGAGTTCTCTCTACACGTCTTCTGGTTCTGAGGAAAATCTCTCATTGAAAACTGGCAAACT
GTCACGAAACAGTAGCACAGCTAGTCGAAATGGCCCCTACGAAACGACCACTCCTAATAGTAATATAGGACAGTCTGTAC
CAGAACCGATACCACCGACCAATAATTTAAAGACGAACGGTAAGAAGATCAACAAAACGTTGCAACAGATCGAGCAGCCC
AAACGGACCGTTTTGACGTTAATGGGTGGCAGGGGTTACATCAATTGGAGACAGTTAAACGCGCAATCAGTTACCGACAA
GAGCTCTAAATCAGGCTACACATTCAAAGATCCTAATAGCAACGATGCTCATATCGTGCTGTGGGAAATGAAGTTATGA
>lcl|KQ435687.1_mrna_13 [locus_tag=WN51_10666] [product=hypothetical protein] [partial=5',3'] [location=join(<83621..83724,85124..85226,86035..86372,86818..>87184)] [gbkey=mRNA]
ATGCCTACAGGGGCCGAGAATCTCACTTACCGGTTCATTCAGCTCCGAAAGGAAAACAGGAAACTCTTTACCGGTCGCAA
ATATTCAGCCCAAGCTGGATGGCAGTATATTTTGCAACAGATGCGAGAGGAATTCCCTACCATAATGGCCAACGTGCATT
ACAGAGTACTGAAAAAGAAATGGTCGAACCTGATGCAGCAGTACAAAGAACTGAAGCATCCGGTACACGGAGACAAAACT
AAGGCAAATGACATATCGTGGCCGTATTACAACGCGATCGACGAGATTCTTGGATACGATGAGGGATCTACGCCGACCAA
CGACGTGTACATCGATCCCCACGAATTTCTCTGTCTCTCAGTGACACCGGAGGAGATCACTTCGTTTGTGGACGCGCTTC
CTGCGCAGTCTGCCCCGGAAATCGAGCGTCGAACCAACGATTCACTTCCGGAACAGCGGTTAAGCACACTCGGTGATAAT
TGCTCGATCAAGATCCAGAAAATACAACCGTCTAATGCTAGCAGACATAACAGTCACAACGAAAAGCAGACGAGCAAAAA
TTCCGTGAGGAAGAAACAAGTTACGCGGAACGTCGCGATGCTACCACGTGCCACGGAGTTAACAATCGAGAAAGTAACGT
CGGAGGCGGATTGTTCCAAAGATTTATTCAAATTATGTGGAAGGAACGTCTCGTTCGATCGAGAAGACAAAGAGAGATCG
CAGCGTGACGAGATTAAGCCGAGAAAGTTGCGGAAAAGCCGTGCGGCAGCATTGTATTCGGACGATCGCAAGTCACGAAC
CAATCGTCGCATCGAGCAGATTTTTGACTACATCAAAAAACGAGACGAAGAGAACAGATCCATCATGGTGCGAGTAATGC
ACGCCGTGGAGAACATCGCCAATAAGTTGTGA
>lcl|KQ435687.1_mrna_14 [locus_tag=WN51_10667] [product=hypothetical protein] [partial=5',3'] [location=complement(join(<88489..88621,88722..88852,89874..90023,90631..90683,90922..91076,91588..92108,93133..>93183))] [gbkey=mRNA]
ATGGTAACACGAGATAGAGTAGCAAATCTGTATGCAGTTTTGGAATTTAAAAACTGGAACATCTCTGTAAATGTTCCTCT
TAATATCAACGCCAACCGATTTAATGACTGTGAATCATTAGCGAACGATTATCGTTTATCGAAACAACCGCTTTATATGA
CTTCACATTGTACATGCAAGAGAGAAGCGTATGTAAATACTAATGGAGAACTCGAATTCATTAGCAGACAATGTCACCGA
GCGTTGCACGGTTCGAGGAGATCTCTAGTGGCGGAGGAGGTACGACGGGTTCAGTCACGGCATCGTCGAGTACTCGGGGA
ATTGAACCTGAGCGTGGAGGCAATGCTGATGCCTACCGTGGTTGATAACAACGACGAGGACGAGCCACAGGATCAAAGAG
GGGCGTCCACGGAGGAATTGTTATCCTCGGTCAGCCCCACCGACGACCTCCTTTCGCCTGTTGGCTGTGACATGGACAGC
GGCTTCAGTGGAAGCTCCAGTGCAAGTTACAGGTTGATAGAGACACAGTGTAACGTGTTCGTACTTGGTGTGGGTAGAAA
ACTTCTTGTGGAGTCCGGGCTGGGATCATTGAGGAGGGGAATAGGCAAGACTAGTACTCCAGAATTAGCGGGTGGTCAGC
GTAAAACGAAAGCGGCTATGATCTGGAAAAAGGGTTGGAAAGGCTGGAAGAAATTTCATTCTTTCGGGAATAATAGCAAC
AAGACTGTGACTAATAGAGTACTGACTACAATAAAAGTGTCTATTCCTAGAAAGTGCAAAAATTATTACAACTTAAGAAT
GCTCTGTCAAACTCATTGTTACTGTCGCGAAGTGCAGTACACGTTGCCAACTTCAACAGTTAAAACAATTGGTAAAAAAT
ATATTGATGTTGCAACTAGTACATTAGAATATTCGGAAAGAAATAATGAAATACATAGTATGTGCTTACATCTAGTGCTT
ACTGCTGCTGTTACCGCATTTTCTCAAAGCGCGTGTAATACACTTCGAAGCATCTCCTCGATAAAAAAAAAACCAACGAT
CTTTGGCTCGTCACACTGTCTGGCAGATGTTCAGAAAAGAGCAGTCTCTCAAGGCACTCGACCATATGGTTTCCGGGATC
TCATGGTGATTCTCAAATGGTCCGGGCCCACTCTAATCTCTGAACAGAACCTGGAGGACATCCCTCCCGTTTGA
>lcl|KQ435687.1_mrna_15 [locus_tag=WN51_10668] [product=hypothetical protein] [partial=5',3'] [location=complement(join(<93809..94078,94646..>94753))] [gbkey=mRNA]
ATGGCTTCGTCTTTAGGGGGACCAGGAATGGCGTCGGGTGTTCCATCACCGCGAAGAGTCAACCTGGAATTTCCACCACC
TCCACCTTATCCACCGCCTCACAGTCAGATGGCCTGCTCTGGATTGGTGGATCCTGGACCGGTAGCATCACCCATAGCGA
ATTCTGCTCACCAGCATCCCCTTCAGGATTATTCATACGCGTACTTCGAACCTGGCCCGAGTCGGCTGCATGGCACATAT
CCGGCGGAAGCTGGCCTGAATCGTGTGCAGCCGCAACAACAGCAACAAATGCGCTCGGATTCGTTCAAGAGGCATACGTA
CATGACACGATACGGGACGGAGGAGAATATTTACGAGGAGATATCGGAGATCAAGTGA
>lcl|KQ435687.1_mrna_16 [locus_tag=WN51_10669] [product=Serine--pyruvate aminotransferase, mitochondrial] [partial=5',3'] [location=join(<104764..104940,105197..105397,105480..105637,105836..105991,106511..106858,106990..>107128)] [gbkey=mRNA]
ATGTATCCAGAATGGAATCAACTTGCTACTCACAGGAATCCTCCAGCGATACTTAAGACTAAACTGCAGTTGCCTGTAAA
AATTTTAACAGGCCCCGGGCCGACTAATTGTTCAGAGCGAGTTCTTCAATCTCTTAAAAATCAAGTTCTCGGTCATCTTC
ATCCGGAAGTTTGCCAGTTGATGGATGAGATTAAGGCAGGCCTTCAGTATGTATTTCAAACCAATAATAGACTCACATTG
GCATTAAGTGCGTCAGGTCATGGTGGCATGGAGGCCTGTTTAACAAATTTGCTCGAACCTGGTGAAACTATACTCGTTGT
CAAGAGTGGAATTTGGGGTGAACGAGCAGCTGACATGGCTACTCGAATTGGTGTACACGCGGAAGTGATAGAGACAGAAC
ATACTAGCGCTGTCACGTTGGAACAACTGGAAACAGCGTTACATCGGCATAATCCAGTCGCGGTTTTCATGGTCCATGCT
GAATCCTCCACAGGTTTAAAACAACCACTAGAAGGTTTCGGCGATCTCATTCACAAGTACAATGCTCTTTTTATCGTTGA
TACTGTTGCATCGCTGTGTGGTGAACCGTTCTTTATGGACTCCTGGGGCGTCGATGCTACCTATACAGGCAGTCAAAAGG
TTCTCGGCGCTCCTCCAGGATTATCGCCTATCTCGTTTAGTCCACGAGCTGAGAAGAAATTGTTGCAAAGGAAGACCAAG
CCCAGTTCGTATTACTTGGACATGACTCTTCTTGGAAATTATTGGAAATGTTTTGGGAACGAGAGTCGCGTGTACCATCA
CACCATAAGCGCCACGCTTCTTTATAGCCTTCGCGAGGCGTTGGCGGAAATCGCTGAAGAGGGTCTCCGAGCATCGTGGA
CCCGACACGCTAGCGCAGCTGCCAGATTAAGAAGGGGTCTCGAATTGCGGGGTCTTCGATCTTACGTGAAAATTCCACAG
TATCAATTATCCACGATTATCTCAATAGAGCTACCACCTGGCGTTGACGATACGATCATCGTACAACGTGCCATGAAAAA
CTACAACGTGGAAATCAGCAGAGGCTTAGGGCCAACTGTGGGGAAAGTTTTGCGAGTTGGATTGTTGGGGACCAATGCTA
CATTTGGCAAAGTCGATCTTGTTCTACGCGCTCTGGAAATTTTACCGTCGAAGCTGTAA
>lcl|KQ435687.1_mrna_17 [locus_tag=WN51_10670] [product=Dorsal-ventral patterning protein Sog] [partial=5',3'] [location=complement(join(<114407..114565,118253..118567,119863..120014,121950..123746,123817..123882,131455..131584,140384..>140413))] [gbkey=mRNA]
ATGTACTGCATCAAATGCGAATGCATTCCGGTGCAAAAGAAACGGCGAATCGTCGCGAGGGTTCATTGTCGTAACATCAA
AAACGAATGTCCAGAACTCACGTGTAAAGAGCCGGTTCTTCTTCCAGGCCGATGCTGCAAATCTTGCCCGGGAGATTTCA
GTAGCGATATAGTGCAGGATTTGCCCGCGCAATTGTCTTCCGAAGAAGAAGAACGAAGCCTAAAACATTTTGGGACACTT
CTAACCGGCAAAACATCTCAGATACTGCGTCGCGATGAACCCAATCCGACCTCGATGTACAACAGTGCCTACAACTATCT
GGCCACAGGGCGTTTCACGTTTCACCGGAAGAATCTCTATTATTCTTTTTATTTGTCAACGTCCACTCCTCGTCCGAGGA
GTATACAGTTTATCGACGGGTCAGGAAGCATTCTAGAGGAACAGACGATCGATCCTATCGGCGGCGTGTATCAAAATGCA
ACGGGGAAGCTGTGCGGAGTATGGAGAAGGGTTCCCCGAGATTATCGGAAACTGTTGCGCGAGGAGCGTTTGCACGTGTC
CTTTATATGGGAACCATCGGCCACCTTGACTGGACAGTTGTCCCGTTATCGTACTTTATCCACGGAGCAATACACCTCTT
TGTTAGAGCCCACAATGGGCGTGGATCGTTCGTTGATGTCAGGTGCAGGAGCCACCGCCATAGTTTCAGCATCCTCAGCG
TCAGCACCATCTATCCACGTGTCTTTGGTGTTCAACGGCGTTTTCCTACCTAACGATGTCTCTGAAGTACCGCTGATAGT
CCAATTGGAACATATGGAAAAGGACTACGTGGTTCTGCGAGAAGAAATCATTGTGAAGAAACCCTCGAACGAGTTAAACT
TCGGGGAAGTCCGAAGTGCCTTGTCCGGAGCGGATCTCCGTTTGTTGACGCGGGGAAAACTCTCTATTAGCATAATGTCG
AGAAAAGACCCTCAGGCGCTTCGATTAGCCGGAATAGTAGGCCCGCGTGCAAACTGCGAGATGTATCAGACTTTGCTACT
TTCAGAGACACCCTCGGCAGCTTCTGGACTAGCTTGGGCGTTCTTGGATCGTGCCGGTTCATTGCGTTACGGTGTTCAAC
TAATAGGTCTGGAAGAAGAGAGTCCTTTAGTGACTTTGGTGGACGAAGGTGGCAAACGTCGTACCGAGTTGGAAGATCTA
ACACCTTCTCTTTTCGAAGGCCTGGCTAATGGCTCGTTGGAGCGTCCAGGGCCACGTTTCCTCGAACCTTTGTTCAACGG
AGAGCTTGCGGTTGTTGCTGCCTCGCACGTTGGATCCATGTTGCGTGGCCGGCTGTTACAAAGACCCGTGGCTGATGCCA
GAGACACTGCTGCTCCTGTTTTGCTCAGAAGACTGTCCCAGGAACCTGTGTATCCTGGTCCAGTTGGTCTAGTCTGGACA
GCCGTTGATTTAGACTGTTCATTGCATTACGAGCTTGAAATTGCTGGATTCCCTCAAACGTCTTCCACGAACAACCACGA
ACCACGAACCTTCCGACTTTATTTGGAAACGATGCCCTTAGTGGTTCAAGGAGCACCTGTTGCTAGGAGATTATTGGAAG
AGTTCACTGGATATATTTTGGAAGGTTCCGTTACCGGTCTATCACCGGTGGAACTATACAGAATTGAATCTGGCATTGGT
TTTCTCGAAGTGACCGACAAACAGGCTGAAAGGATTTTGAAAGCTCCATTCAAGGCCAGGGCGCCTCTCAACTGTCTTCC
TCATTACGCGGATAATGACGTTGCCTCGGTTGTCGCCTATAATCTTCAGCCACCCAAGTCGGACATTGAAACTGGCGCAT
GCTTCCACGAGACAAGGTTCTACGAAGAGGGTACTCAGTGGACGTCCAGCACGGATCCGTGCTACATGTGTCATTGTTAC
CGTGGGCTGCCACAGTGCGATCCAGTACCCTGTCCAGTTCTCACCTGCGCCGAGGGCAAGCAATTGAAGCCTCCTCCTGG
TCACTGCTGTTCTCTTTGTTCAACTCCAGGAATTAACATGAACGCAACTGGAAAGAATATCAGCACCGTGACAAGAAGTT
GCACGCTGGCTGGCCAGTTTCATTTGCCGGGAGCATCGTGGCATCCATATTTGCCCCCAATGGGATTTGATACTTGTACA
GTTTGCACGTGCGACCACGTCACGCTGGAAGTGAAATGCCCGCGGGTACAGTGCCCGCCGTTGGACTGCGACGAGAAGTT
CGCCTTTAGACCCGGTAAGAAGGCATGCTGCAGACAATGTCCGGCAACGACGCCCAGTCCGGCGATCGCGGGTGATACGA
CGCGTTTGCCGCGGGATCAGGCAGCGTTATCCACCAAACGCACCGCCGAGGAAATATTGGCTTCCGGCGGTTGCAAGTAC
CCTCTCGGTGGTCCGTATGAGAACGGTATGGAATGGCATCCACGAATTCACTCGCACGGGGAAATTAAGTGTGTCAAGTG
CAGATGCAAGAACGGCGAGGTCAGATGCGACAGGAAACGATGTCCACGGACGCTGTGCAACACAATTGCCCACCAAATGA
AACGTGGTGAATACGTGGTAGACAGCGACGACTGTTGCACGGTCCAGTGTCGTCGGGCGAGGCGTCATCATTTTTTTGAA
CTTAGCTGA
>lcl|KQ435687.1_mrna_18 [locus_tag=WN51_10671] [product=hypothetical protein] [partial=5',3'] [location=join(<149822..149866,151270..151503,152502..152596,154190..154252,158775..158883,158906..159172,169768..169823,173962..>173974)] [gbkey=mRNA]
ATGAAGAGAATTAGAGCTGAGATTCTCATGGATAAAACATTGGAGAGCCAAAAGTATATATACCATAGCCACAAATCAAG
TTTCGAATGCACGGTGATAATTGGAATTCGTGCAATAGTGGCGCTAGAAATCTGCCGGAGATCGGACGACCAGATAAGCA
AGTCGGAGGCGAGCGTTGCGGCGACGGAAAAATCCTCGTGCAATATCCCTGGCGAAGCAACAGGCCACAGACAGCGTATT
CCGAAAATGGCCAAACCTCGTTCGAGAGAAAAGGAGCAGATTGTTCAAATTGATGCACAATTTGGTTCTTCGAGTGGACC
CAAAATGCGCTTTCAATTTCTCAGAACAGCTTGTACAAAATCGTGGATGGACATAAGTTTGATAGAAGATTTGGTACACA
GCAGGATCGACGAGCTTCGCGGAATAAAATATGAAACGTTTGAAAAAAATGAGTATTTGCCAGTACATTTTGGCACTGTT
TGCTCAGCGAAATTTGAAAACGAGATTATTTTTCAATTCAGCGATCCAATTAGACAAGGGCATAAACGTACCAACGTGAC
TGATATGTCTAAACATATCGTAAATTCTAGGATGCCCACGGCGGTGACTATCACCTTTCCGCGTCGCCAGTCTGTGAACG
CTAGAGATAACTTAGGTCAGCTTACAACTTTTACGTTTCCGGCGCCAAAAGAGTTCTCGTTGCACGTGCTAGACTACGCT
GGATTAAATAACGTGCACGGAAGTCCGCCGACGACGCTGCGCTGTAGTTTATCGCATACTTTGAATGCCAAAGGTGAACC
TTCTCAGTTTCGTCGTTCACGTGGCGAACCGGCAGAGAAACCTATTCATAAATCGAGAGGCACATCCCGGAGTGCAACAT
AA
>lcl|KQ435687.1_mrna_19 [locus_tag=WN51_10672] [product=hypothetical protein] [partial=5',3'] [location=complement(join(<151738..151922,180084..>180210))] [gbkey=mRNA]
ATGTATCTCCACGGCAATTTGATGTCGATTTTGTTGGCCGTTCTCTCCTGCGCCGTGATCGTTCGTGCACGCAGGGTCGC
ACCCTTGATCGAGGAAGACTGGGCAAAGAGACCTCATCGTGCCGCCGAAATAAATAAAGCAAAATGGACATGGTACTCTA
GAAAGAATCACAGAAAAGTAAGGAAAATGGAGAAAGGTGGAACGCCAGTTGCTGGTCGCGAGGCATTGACGAGTAGCCAG
AGTGCAGACATGCGGTATAAAGGGGAGGAAGATGGCGAGAGTATAAAAGAAAAGAGGCAAGAAAGTCCGTAA
>lcl|KQ435687.1_mrna_20 [locus_tag=WN51_10674] [product=hypothetical protein] [partial=5',3'] [location=complement(join(<192983..193181,193983..194067,198485..>198611))] [gbkey=mRNA]
ATGAGGAACCGTGTGTGGTTGAAAGAATCGAACGAGGCTGGCGGGAGAGTGGAAAACATAGATGGTGAGAGGAACAAAGG
TGGTAAGACTGGTTGGCAAACGAGCGAGGAAAGGATGGGAAATACTAGAAAGTTTTTATGGGATTTTCAGTGGTATCTAC
TTGATGAGTGCTCCAGTGCAATATTGATGACAACGTTCTTCGCATCTATCGCTCGGTATAGTTCAGAGCATGGGGCACAA
AGTCCCATAAAATCTATTCATATAGCTCGTCCGTCTTCACCGTGGGCATTCACCAACCTCAATGAACGGACACGTTCAGA
GGAGGGGGATGAAGTCTTTTCAAGAATCGCTAACATCGTGCTGACGCCAAAGCGGGCAGGTGTCTCGGCCGAAGGCGCCG
GAAGGTCGTAA
>lcl|KQ435687.1_mrna_21 [locus_tag=WN51_10675] [product=ADP-ribosylation factor 1] [partial=5',3'] [location=complement(join(<208884..209048,209236..209361,209534..209643,209727..>209874))] [gbkey=mRNA]
ATGGGGAATATGTTTGCAACATTATTCAAAGGCCTTTTTGGCAAAAAAGAAATGAGGATTTTAATGGTAGGCCTTGATGC
AGCAGGTAAAACCACGATATTATACAAATTAAAATTAGGGGAAATTGTTACCACAATTCCCACTATAGGTTTCAATGTAG
AAACAGTTGAATACAAGAATATAAGTTTTACTGTATGGGACGTAGGTGGTCAAGACAAAATCAGACCTCTCTGGCGACAT
TACTTTCAAAATACACAAGGACTAATATTTGTCGTTGATAGTAATGATAGGGAACGTATCGGTGAAGCGCGTGAAGAATT
AATGAGAATGTTGGCAGAAGATGAACTTAGAGATGCAGTACTTCTTATATTTGCTAACAAACAAGATCTCCCAAATGCAA
TGAACGCGGCAGAAATTACCGACAAATTGGGACTGCACTCTCTTCGTAATCGCAATTGGTACATCCAAGCAACGTGTGCC
ACAAGTGGAGACGGACTTTACGAGGGCCTCGATTGGCTCTCTAATCAGCTCAAAAATGCCAATCGCTAA
>lcl|KQ435687.1_mrna_22 [locus_tag=WN51_10676] [product=hypothetical protein] [partial=5',3'] [location=complement(join(<212014..212134,212211..212314,212410..212547,212615..212749,212808..212967,213041..213211,213638..213792,213873..214086,214157..214465,214525..214786,214866..215033,215107..215245,215358..215531,215867..216088,216177..216372,216446..216549,216631..216778,216956..217023,217114..217207,217327..217527,217620..217741,218000..218125,218242..218416,218863..218992,219343..219607,219720..219846,219905..220064,220152..220290,220363..>220533))] [gbkey=mRNA]
ATGAATTTTACCCAGATGGAACATAATGACGGAAATAAATACACGCAGTCTCTTGATAGACTTCAAAGTGTGGTACGATA
CGGAAATTATAATTGGAAGATGTCATGTGGTCTTGATAAATTTGCTCAAAAAAACGCGGTCTTGCAACGTAAATCGACCT
ATCTACTATGCAGCTACAAAGATAAATTACAAAATGCTTGTCCCGCTGACATCAAAGCATTGAAGCGTAACATCCAGGAA
GACCTAAAACCAAAATATGAAGAGATCAAATCTAAGGACGCCGACTTTAAAGAATATGAAAGAGATCTAGAGATACAGCC
TAGCGAGTTAACGATTGAACCACTGAAAGTAAAGATTTGGGACGAGTACAGAAAACTGTTGGAATTATCAAAACTAGAAT
CAAAACCGAAAGCTAGTTCCAAGCAACCATTAACGCACGTGACATCATTACCAAAACTTCGTATCGACAAACATCACTTT
GTGTCACGTACATATCTGAAGAAAAGTATAATGAGATCTGAAGTTCAAAAGAAAATATTGGTAGCAAACACGAATTATGT
TCAATTTCGTAATTTTGAACTGAAGAAGGTATATAAGAAAACAGTTATACTGCAAAACATTAGCAACATGCCAGCGAGAT
TTCAAATAAAGGGGAGACCGTATCGTTCGAAGTTTCGAGTTATAGTGAAGCCCATAGTGGAGAACAGAGGCATCATCCCG
CCGGGGATGCAGCTGCGATTGATCATTCTATTCCGTTGCGACGACATTGATGCACCGGAAGAAGTATTGGTGCTAAACGT
TCGACACGGAAGACAGCTGATCATCCGATTGCACGGATACAAAGACCCTCCAATTTTGTTGGGGACTTGCCTGATCAAAA
AATCATCATTCAGATATTTGAACAGACACAACGAATTATTGAACCAGACTTGGCATCCAGAGATAGCAACGTCATTTCAT
AATTTGGAAGTGCGATATTCTGATTATTACCATAAAAGCTTATCTAGCTGGATGACGGAAGACGATGATTTCGTAAGCAT
GACTTTCGATTGCAAGAAAGTTTTTATAGGAGAAGAAGCTTATGTACCAATAAAATTCAAGAATACCGGCGGTAAGGGTC
GGTTTTTCATGATGAGCGAGACTGACTGGTTTTCTATGAACATCATGGATGTCACAGAAAAAAATATTTTAAAATTATCC
TGTTTTACCGTGTGTCCTGCGTATTTTGAAGTGGATACAAACGAAGAAATGGATTTTCATATGTACTTCTCACCAGAATC
CTACGGAATTCACCATTTGAGAAAATTAAAACCGTTTGCAAAACATATCGATGAAAGAGCGGATTATTATGTAAAGCTGA
ATACCAATGCTCCTGACGGTATCGGGCAATGTATCATTGCTGTGAACAATACAAGTGAGATAAGCATGCATTTTTCTTGG
ATGAAACGAAACGTGCAAACCAACGTGGACGGAATACAGAAAGAGAATTACTTTCCCTTAGAGCTACTTCACATCACACC
GGACGAAGGAATTTTCGTTCCAACTTCAATCCACTATTTCACCGTGACCGTAGAATACAAAGATCTAAAACCGAATTACT
ATTTTGCTGTGCTGCAATTATACGTAGAAGACATACCGGTTAACGCAATCCCAAAAAATTCTGGTCTAGAAACGAAAGAG
TGCACCAGGAAACGACGAAAATGCTCTGCTTCTGTAGACATTTGGATCGCCGATCTGGAAATTTGGTTGCAATATATGAT
GGAGGAGGAAAGTAGAACTGATCGAACAACGGAAGAAATATTAAAACGTATCTTGGAAATACCGCCCCACTGCCGATATG
CTCAACTAAGTTATGAAGAAGAGGAAGAAGAAGAAGTAGTAGAGGAATTGGAAGTTAAAGAAGAATATAGATCAACGTGT
CAATTAGTAGCAGATGAATTATTTTATCATCACGATCTGGTGAACTTGAGACAATTCTACCTGTTATGGCAAGAGCAAGT
AATAAACATGGGCATCATTAGACCCACGAAGACTCTGTATATCGGCGTCGAAGAAACATACATTTTGACGTTAAAGAATC
TCGCTAATAACTCTGTGAATTATTCGTGGGGTGAAACTAATGGTTTGGATTCCTCGAAGATGAAACTTTGCATATGCCCA
ATGAAAGGAGAAGTAATGGCTGGAAACAGCCAGAAAATTGAGATAACTATCACGCCGATAACAGAGGGGATTGTGCAATC
GTTGTTTATACCATGCTATGTAGGAGATTCGCGAAAAATGTTGATGCTGGGCATCGAATGTTCCATTGAACCACTTTATG
TAACATTTTATTTTCCACTAAATGACGATACACCATTAGAGTTCAAGAATAATTTCGTTAAAGTCAAGTGGCAAGTAGAC
AGTCTCAAACTCGCTTTGGATATGGCGGAAAGATCTAAGAAATACATGAAATTATTGAACAAGTACAAAAACCGGGAGGA
ACGAGAATTAATGAACACGAACTTGGATCAAGGGAATATTCTTAAAGATGCTTCAGCAGGTCCATCGATACAAGAAATGG
TGGTTGAAGAATCGGGCGAGCAATCCTTCCCAAATACTTGTACTTCGGAGATAATTTCTCAAATGAGTAACATAATGGGA
AGTAACAACTGTTTGCAAGATATGGTTTCCTCTGGAAGTATCGTACCATTTTATGAAAAATTTCTACCACTGGTTACGCA
ACCTGTTGTAATAGAATTTTCAAATTTATCCCTAAGAACAGTACAAAAGAAAACTTTTATTATAAAAAACGAGACTTCGA
TTCCAACTGATTTTTGGCTTCGCATAAAGAACTTTTATCCTATTACGTGTTCGTGTGAATGGAAGTCGCAAGAAGATCAG
ATCAAGTTCAGTAATAAACGAATTTTCAGTCGACAGAAGGGATTGATAGAAGATACACTGTATAGAGTAAAACAACCTAG
ATCAGGCATAGTAATTTATGTTGATCCATTGAATTCAAATATTGGCCCTTTTAAAGCCATACCTATAGATATTTATATTT
TTGCTGATACATGGGGTATCTATGTAGATGAATTAGAAATAAACATTACTGGTCTACCACAGTATACTATAGGGATATGT
GTGCAAGTTATTGGATCACCAATTTCATTATCAATTTCTGACAGGAATGAATTTAATGTACCTGTTATCAGGTATGGAAT
GGTATCTACAGGTATTCATCTGCAAGAAAGAAAAATATTGTTGACAAATACAAGTGTGGTGCCTATAATCATTGATTGGC
ATACATTTATAATAAAACCAGTTTTAGAATCAATGCCTTTTAACGTAGCATTTAACTTTCATACTCCATTTACTGATGAA
CTGGCATCGAAATTGAGAACTAATCAACAAAAGGATGATAGTGAAATACATTTAGAAGAACATTCTTTATCCTCAAGAAG
CACACATGCATATGATTCTACTGAATTTAGTGCCATTAGTAACATTACATCTAGTTACATGGAATCCTCACATATGACCA
TGTCCTGGAAGCACAATAGTGAAACTTCAAATCAGTATACCACCAGCAGCTTCAATAAATGTTCAAAAAATGATCATAAA
TATACGGAAAATAAAGTATATTCACATACAAGTAATATAGAAGAAAAAAAATACATCGAATTACAAATTTCAATACTTCC
ATACTATGGTTTAATCGATTCAAGAATATGCACAGTTATTCCTAGAGAAATGTTCATCTCACCTAAAGGCAATGCCTCTC
TAATTATTGATATACAACTTGAAAAGTACAAGACTATGATGAATAAAAGTATTGAAGGAGAATTTGTTTGTAAAATTCTT
GGATTTATACGAATTGCTCCAAGTGATATGTACAAAGATAATTATTATGCGAGGCAAAGTGGTAACTATTTCCCCCCTAT
AGAAATTGATGTTACTGCAAATATTACAAAACCTCATTTAGATTTTCATATTTCTAAATTTGATAAAACATTTGTATGTT
GTGCTAGTAAAGTAATGCAAACTCGAAGGAAAAGATTAGAACTAACCAAAACGTTATTTTTATATAACACTAATAACAAC
TCAATAGAGATAACATTAGAAACATACGAACCATTTCATATCAAATCTAAATCAGTTTATACAGAAACAGATCTGCATAA
CTCTGGAATTATATGCATAAATCCAAATGGATGTGTTGAGGTAGAAATAGCATGTCTTGTAGAAGAGAAATTAATTCAAA
CTATAATGAATACAAGTTCAAGTCGAGACTTCAAAGATTCAAGGATCACAGTGAAAGAGTTATTACGCATTGTACACTCT
GATAAACATAATCAAAATGTGGAGTTAATTTTGGAAATACAGTTGCCAATATTAAAATTATCATCATACACATTGGATTT
TGGTGTTGTATATATAGGTGATACGAAGAAACTAACATTAACTATCAAAAACTTATCGAGTATAATCGCAATTGCCAACG
TTGAAGAATTTATAATTGATAAAGAACATGGCACATTGCCAAATCATTATAACCATGATGGTTGGTATTTCACAGTCACA
GTATCTTTTCAACCAAGAAAACCGGGACAATTAGTTGAAACATTAGAAATATTAACAGGTGTCCCATACAGTACAGAAGA
ATGTCAACTTTATGGGGAAGGAACATTAGATGAAAAATATCATACTCCAGGTGTATAA
>lcl|KQ435687.1_mrna_23 [locus_tag=WN51_10677] [product=Chromodomain Y-like protein 2] [partial=5',3'] [location=complement(join(<222693..222790,222922..224499,224644..225252,225364..225446,225543..225752,225833..225969,226042..226205,226281..226521,226614..226756,227015..>227069))] [gbkey=mRNA]
ATGGAAGGAGGTGATGGCCCTTCGGCTATCAGTAGTAATCCTACTGCTATTAAAGCTGCACAGGAAGAAATGGGAAGATT
AGATGTTCTTGTCTGCGGACAGTGCCATTCGGTGTTTCATTTTATTGAAGAATTTCAAGAACATCGTACAAAAGAAGGCG
CTTGTACCCAAATTTCACATTTTCGTGAAAATAGTAATAATGAACAAAAAGCACAAGTATGGGCTTTCCTTTTATGGAAA
GATTCACAAATCCAGCAGGAGAGTTCAGATAAAGACTCAACAAATTCATGGAAACTGTATCAGAAATGGTGCAAAATGGA
TACGCACATAAGGGATTCATGGATCGCAGCTGGGAAAACTATTCAAACGTTCACGAAAATCAGCAATGCAAAAATGCAGG
ACGTACCAAGGCAGAATCAAATAACTACTAATGCAGAAGGGAAACCAGTAGTTGTTCGTAAAGTAATTAGAAATGGACAA
CCAGAAGATGATAGTAAAAAGGATAATAAAACTGTAGAAGCAAAGAATCAAAAAAGTAATGAATCCTTCGACGAAGTAGA
AAAGAAAGAAAAACCAAAATTGAGACCAACGATAAAACTTAAGGTTAAATCTAATAAAACTGGCGATGACGATCGAGATT
CAAGCGATGAAGAATATATAGTAGAAAAGATATTAGCAAAACGATTTAATCCAAAAAAGAGATGCTCGGAATATCTATTA
AAATGGGAAGGTTTTGGACATGAACATAATAGATGGGAACCCGCTGAACATGTAGCTACGTGTAAACATTTGTTAGAAGA
ATTTGAAAGAAATCTTGCTAAAAAAAAAGAATTAAAAGCTGCACAGCAGCAAGCTAACGCAAAGGCAGCAGGACGAGGTG
GTCATCCTGCTCAGAAAACGATTATAAAAACAGAAGCTAAACCTGGACCAAGTACTGCAGCTCAAGTAGGACGACCTATG
CGATCAAGCAAATCGAAAGCAATGGATCAAGTAAAGCAATGGTGCGGTTCTATGAAAGATGAAGACAATGACCTATTAGG
AAAGAGGAGGATTGATGATTCCGAGAGTGATTCCGAGGATGGAGGCAGTAGCGCTGCGAAACGAACGAAAGGCGACACAG
GTAGTGACGAAGACTGGACTGGGGAGTCCGAGGAGGAAAGATTGTTGGGTCGAAGCGATATGATTCAACGCGCGTTTAAT
CGTGCCAATGCTCAATCAAACGGTTCTAACAGAGCAAGTGGTTCGTCTACAGATCTTGCGACTTCATTGGGACTTCAATC
TCCCGAAGGAGCAAAATCTAACCAACCACCGGTTTTAGTCGCGAATGCCAAAGGAGTTGTTAAAGTTGACCCGAAGCAAA
TGCCAAACTTAACGTCCGGTGTTTACGTAATGTCACGGAAAGACGGCATCATCAAGTTGGATTCGTCCCCTAGCGGGAAA
TTGGCTGTAAAAGGTTCGCCGACCACGCAAGGTGTTTTGATGGTTCAAAATCGAGATAATACTAACGTAGTGAGGAAGCA
AGTAATATCCGCATCGCAATCGAATTCTGTAACGCCGGTAAAAGTGGTTTCTAAAATGGATGGAAGTCAAGTAGTAACGC
AGATGAAAGTAGTTTCTAAGCCTGTTACGAATAAAGCAGGCGGCCAACGCAGTGCGGACGGTCGACCTTTGTTACCGAGA
CCTCCACTGCGTGCGACGACGCCAACTAGCGTACTTGGAATCGGATCAACAATTCGCACACCTGTTAGGGCGCCAGCCCC
GAGACAAGTTCAGTCCCAGCAAACACGTCAGGTGCTACAAAAACGTACGACGGCTGTAACTACGCAAAGTAACTCGGTGA
GTCCTGGAAATGTTACACAGATTAGACCGAAGTTCGCGATGCTTAGTCCACAGTCGAAGCAAGTGGTAAAGTCTGGAACT
AGTCCATTGCAACAGGCTAAACAGTCGCCGAAAACACCAGTTGGTAAGCCACAGTCATTATTATCTCCGCAGCAAAAATT
ATTAATGGCAAAAAGGAAAGCTCAAGAAGCAGCGGGTATCATTAAACCAGGTGGCCGCGGCCTCTTAGCAGCTGCTCGTG
CTACCGTCGGCCGAGGTAGAGGGAAGTTGCCTGAAACACCAACGGCTGCTACTCCAGGAAACAAACTGAAAGAAAGTAAA
CTGGCGGAGGGTGATGGACTTCATATGGAATTCCACGAGGTGGGCTCCGAAGAAAGTAGCAGCGATGGTGAACCGGAACT
TCCACCTCCCGAAGCTGATACTATTGCCACTACGGAGCCTGACAGTCCGCCAAGGCCGTTTACTCTTTGTCCCTTGACGG
GACGTATTATCGGACCGGATGGCGAACCTGTCGAACAATCGGCCGAACCGGAACCAGAACCTGAATCTACCGAAACACCA
TTGTCCACCATTAAGACCACCACAGCTACATCAGAAAGTATAGACGTCACCACTACAACTACCACCACAGAATTAGTCCT
ACCTTCCCTTGATTCTCTTACAGAGGGTGGTGGAATAATGAGAGTCGAAATGAGTCCTGGTGGGACGACGGGAACGATCG
TTCAGACCAGCGAACCAGCGCAGATCAATTTAACAAACGTATCTGTACCTGCGCCAGATCTTCCCTGTTTGGATGACACA
GCTCCTACCGTGGCTACGCCAGCCACTACGACGACAACACCGTTGACAGAAGCGACACCAGCTAGTGAATCCTCGATCGC
ACCGGGATTGACCACGGCTACAGTTACCTCGACTAGCACGATAGCGATTGCTTCTACTGATGTGAAAACTGAAGAGAAAA
TACCGGAGGAAAGGAAGGTGGCCGAGGACACCTCGAACTTAGTAACGATAACTGGGGAGGACGGTGTCGTTTATCAAGTG
GCTGGCCAAGCTGAGGATGGTCAAACACTATTAGTGACTCGAGATGCTGATGGCGAGCAACAATGTGTATATGTTACCAC
GGAGCAACAAGGAGACGAAGGATCCGTATTAACATTGGATCATGCTGTGGCGGAAGCTGTAGCTCAGTTGATACCCGATC
AAGTAAATCTAGCCTCGCAGTTCTATGTAAAAGAAGGTGGAACGGAACCTGCTGAAAATCCAATGGTGATGTCTATCATG
GACAATACGAATGCGGCGGATGTGACGGAAGGGCAAGAAGACGGTGATGGTCACGGCCAAGTTGTAGCTCAAGTTGTACA
AGCGGAAGAGCCAACACCAGGTGGAACTAGAAGAGTGGTCTTACTTTTACCTGATGGAAACTTGATGATGACAGAAGTAA
CGGAAGAACAGTATGCTGCGCTCGGACTTGGCAAGTGA
>lcl|KQ435687.1_mrna_24 [locus_tag=WN51_10678] [product=General transcription factor IIH subunit 2] [partial=5',3'] [location=join(<229283..229341,229441..229642,229711..229839,229910..230083,230187..230443,230519..230768,230857..>230988)] [gbkey=mRNA]
ATGGCTGATGAAGAAGAAGAGAAAGAGTATAGATGGGAGACTGGTTATGAGAAGACATGGGAAGCAATTAAGGAAGATGA
TCACGGATTGTTGGAAGCATCAGTTGCTGATATTATTCACAATGCTAAAAGAAAGCGTCAGATGGAAAAAAAGGTTGGTG
CCAGATTAGGAATGATGAGGCACCTTTATATAATTCTCGACGCTTCTGAATCGATGTCTATTCAAGATTTGAAACCGACT
CGTTTCTTATGTTCCTTAAAGCTTTTAGAAGATTTTATTGAAGAGTTTTTTTATCAAAATCCTATAAGTCAGTTAGGAGT
AATTATCACGAGAAACAAAAGAGCAGAGAAAGTGAGTGAATTAGCTGGAAATTCTAAAAAACATGTTAAAGAAATGCAAA
ACATGCAACAGATTGTTCCAGCAGGTGAGCCTTCATTACAAAATTCTATAGAGCTAGCGTTAAAGTCACTACGTCTTCTA
CCATCACATGCTAGTAAAGAAATACTCATAATAGTGGGAGCACTTACAACATGTGATCCAGGAGATATTAATGAAACTAT
TCAAAATATGAAGACAGATTCCGTCAGGTGCAGTGTGATAGGATTGGCTGCTGAATTATATATTTGTAAAAGAATGGCAA
CAGCAACTGGTGGAGAGCATGGTGTTGCATTGGATGATAAACATTACAAGGAACAGTTAAATACGCACATAGATCCTCCA
CCAGCTGCTACTAGATTGGATGCTGCTCTTGTAAAAATGGGTTTTCCTCATCATGCATTACATTCTTCTGCGAATGATTC
GACAATTGCAGTTTGCATGTGTCATGCAGAAAATTCAGATGAATCTGTTAAACTTCTTAGTACAGGGTATCTTTGTCCTC
AATGTTTAAGCAAACATTGTGAACTTCCAGTAGAATGTAGAGCATGTGGATTAACTTTAGTATCTGCTCCACATTTAGCA
CGGTCCTATCATTATTTATTCCCTGTTGAACCTTTTAAAGAAGTTGCATATAATGGAACTCCTTCAACTTGTTATGGTTG
TCAAAAGATATTGTCTCAAAAAGATAAGAAGGTCTACACTTGTAATAAATGCAATCAAACATTTTGTTTAGACTGTGAAA
TATTCATTCATGAATCTTTACATACATGCCCAGGCTGTGCTACCAATCAAGATACATATCAAAGATCCACAGATAGAATT
TAA
>lcl|KQ435687.1_mrna_25 [locus_tag=WN51_10679] [product=High affinity cationic amino acid transporter 1] [partial=5',3'] [location=join(<239303..239528,239932..240060,240279..240539,240816..241099,241175..241515,241594..241751,241831..241997,242302..242410,242505..>242626)] [gbkey=mRNA]
ATGGCGAGCCGATTATGGAAGATACTGTCTCGAAGACGGACTGAAGACGACAAGGACAAAAACGAGTTAGCGAGGGTCTT
GGGTTTGTTCGACCTCACGGCGCTTGGCGTCGGCTCGACTCTCGGCCTCGGCGTCTATGTCCTTGCCGGTAGCATCGCCA
AAGAGACGGCTGGCCCGGCCGTCTGCATCTCCTTCCTCATTGCTGCCATCGCTTCCGCATTTGCCGGAATGTGTTACGCA
GAATTTGCTTCCAGAGTTCCCAAGGCAGGATCTGCGTACGTTTACAGCTACGTAACAGTGGGAGAGTTCATTGCATTCAT
CATAGGATGGAATTTAATTTTGGAGTATATAATCGGTACAGCAAGCGTCGCTCGAGGACTGAGCGGTTACTTGGATGCTC
TGATTGGAGATGTGATGCGCAAGACGTTACAAGCCGCGATGCCTATAAACATAGAATATCTATCAGAGTATCCAGATTTC
TTCGCATTTGGTGTGGTAGTACTTCTTATAATCTTGCTCAGTGTGGGAGTGAAAGAATCGTCAATTTTAAATAATATATT
CACTGTAATAAACCTAGCTACTATCGTAATAATCATAGTGGCAGGATCCATCAAAGCTGACCCAGCTAATTGGAGGATAC
CGGTAGAAGATATACACAACGCAACGAAAAACCCAGGATCGGGAGGCTTTATGCCCTTTGGCATAAGCGGAGTGATGATC
GGAGCGGCAAAATGTTTTTACGGTTTCGTCGGTTTCGATGCTGTGGCAACTACCGGTGAAGAAGCTAAGAATCCTCAACG
CAATATACCCATAGCCATCGTTATTTCTTTAATTATAATCTTTACGGCTTATTTTAGTATCTCGACCGTGTTAACTATGA
TGTGGCCTTATTACGATCAGAACGTCGATACGCCATTTCCATATGTTTTCGATCAAATTGGATGGCCTACCGTTAAATGG
ATTGTTAATATTGGCGCAGCATTTGCATTGTGTACGAGCGTGCTCGGCGCGATGTTTCCCTTGCCAAGGATACTGTACGC
GATGGGCAGCGACGGAGTGATTTTCAAGCAACTTGCAATTGTACATCCAAAAACGATGACACCTATCTTGGGTACAGTGG
TCTCCGGTTTACTTACAGGAGTCATGACACTTATTTTTAATCTTCAGCAACTGATTGACATGATGTCCATAGGAACGTTG
TTGGCATACACAATAGTGGCGATATCCGTTTTAATATTGAGATATCAAGCAAAGGAGAATACATCAAATGTTCATTCAGC
AATGAATGAGTACAAAGTAACACCGGTCAATATTTTAAAACAAATTATTAATTTACAGAATCAGAAAGAGATAACTGAAA
TGTCAAATAAAGTTGCAACATGTAGTATTGGAATTTTATGTATTGTTATATTTGTCACAGCAATTTTTATTAATTATACA
AATACTACAGCATTAGGCAGCAATGTGATAGAATTAGTGATATTAATCGTACTTGTAAACATATTGTTATTAATAATGGT
TATTGTTGCAAGACAACCTACCCAAGATATTGACTTAGCATTTAAGGTACCATTAGTACCACTTCTTCCATGTTGTAGTA
TTTTCATAAACTTTTATTTGATGTTGCAGTTAGATGGTTTTACTTGGATGAGATTTGCTGTTTGGATGCTTATAGGTTTT
TCTATCTATTTTTTTTATGGTATATCTCACAGTGAACAAGGAAAAAGAGATAAAAGAGAGGCTGAAATGATAAAACGAAA
ATATGCAGATCAAATTAGAATCGTGACCAGATTCTAA
>lcl|KQ435687.1_mrna_26 [locus_tag=WN51_10680] [product=Tectonin beta-propeller repeat-containing protein] [partial=5',3'] [location=complement(join(<244322..244372,244444..244601,244795..244938,245166..245357,245427..245562,245684..245785,245882..246091,246171..246367,246449..246599,246674..247022,247093..247232,247353..247456,247522..247684,247770..247926,248046..248177,248295..248488,248569..248701,248759..248937,248960..248995,249019..249222,249292..249452,249595..249775,249927..250019,250097..250249,250540..250722,250796..>251020))] [gbkey=mRNA]
ATGCCAAGCTCATACTTGTATGCCATAAATAATGAGGGACGTGTATTTGGATTGTCAACATCCGGGACTATGTGGAGAGA
ATTCATGTATTTGGGTCTTGAATTTAAACAGTTGTCAGCAGTACCACATTTTATGTGGGCTATAGGTGGTGATCGTCAAG
TTTATGTACATGTACATGGCTTAGATGTACCTATAAGAATTAAGGAAGAAATATATGAGAATGAACGTTGGCTTCCTCTA
GAGGGATTTAGTGGAAGATTATTACCTACAGATAGGTATAATTTTTCTAACCAAGATGGTACAGTTGACCGTAGCAGAGA
TAAAGTAAAATTACCATCCATGGCTTGGCAGTGGGAAGGTGATTGGCAAATAGAAACCACGTTAGATGGCCAACCACTAG
ATCACGATGGATGGACATATGCAGTTGATTTTCCAGCTATATTTACAACCAAAAAGCAATGGAAATCTTGCGTTAGAAGA
AGGAAATGGGTTCGTTATAGAAGATACAGTGCTATGAATTCATGGTGTGCTATTGCACCTCTTCATAAAGATGCAACCAA
AGAACCATTTATTGACATATCCGTGGGTGGAAATCAGATACCTGGAGGTAATCCTGGATGTCTAGTAGTCTGGGCAGTAA
CTGCTCATGGAAGGGTGATGTTTCGCGTTGGTACTAGTACAACGTGTCCTGAAGGACAAAGATGGAGTACTATAAAATTA
GGAAATGGATACGAGGTGTGCCAAATCAGTGTTGGAATAACTGGTCTTGTGTGGGCTGTATTGATGGTTGGTAAAGCAAT
CGTACGCACAGGCGTTACTAGGGAAAATCCAATGGGTACAGACGCTGTATGGGCTATAACTCAAGATGGAAACGTATGGT
TTAGAAAAGGTATCAAAGGAGAAATGAGTGGAGTATGTGAGCAAATGGCTGTTGGCACTGGTTGGGTGGAAATGTTAAGT
AAAATGTCACTAGTATCTGTCGCTCCGAATGATCAGGTTTGGGCTATTGGTCATGAAGATAGATGTTTATATTATCGTTC
TGGTATTACACAATCGGAATTAACGGGTAAAAAGTGGAGATTAATAAATGCACCTCTTCAACTCAGTCGTGCAAGTAGTA
ATGCCAGTTTGTCATCAAGTAATAGACATAGTATGTGTGGTACTCCTCAACAACAGAGACATCAAAGTTGGGGCTCATTG
AATATAGTAGATAATCAAATGTATCGTTTAGTAATTAATCGACCACATAGTACCAGCGAGGGTACTACGCTGATTAGAGA
GTGGGAAGAACAATCTCGTTCTGCACCAACACCAACATCTTTGAAATTATGGCAACGTGCAAACGATAGCAGTTCTGCTA
AAAATCCACAGCAAACTTCTTTCCAAGATATATATCTAAATGAAGACAAGAAAAGATCGGCGAATTCATTAGATATGGAT
GATTTAACGGAAGCCAGTGTTGCGAATATAACTATATCAAATGAATTATTGACCAAAACTGGAGAATCTATAGTAGTTTC
TGGAAAAGGAATGGGCAATGTTGTCAAAATCAATCCAGCTGCATGGAGCCCTGTTCATTCAGTTGGCTCCATGGTAGGTA
TCGAAGCTCATCCAGAAACAGATGGAAGTATTTTCGATCCCGATTTGACTAGCGATTCTGGTGTTTATGGAGAAGACGAA
AGTTCTGGAGCAATGTATTGGGCTGAATGTGATACCTCTTGGTATAAAGTAGAAGCTGGAGCGATTGCAGACACGAATGG
TACAGGTCATGGAGATATAGCAGAGGCATGGAGAATATATATTTTAGAAGAATTGAAGAAGAGATTGCAAAAAGTACAAT
ACGATCCATCAATATACGAGAAAGTAGTTGAGAAATCATCTTGGGTAAAAAATGGGGACGCAAAATGTAAACTTAAGGGC
AGTACTTCGTATGAAGATTGTATTATCGAATTAGAATGGATAAGTAGCAATAGTGGTTCTTTAGATTCTGGAATCGTAAC
CATTTTAAATTCGGACGGAGCAACAACAGTTATGCAATTTCCTGTGTCTGAGATTATGTGCGTAGTATGCTGTAGTGAAC
CAGGTAATCCACGCATAGCGATTCATACTCCTCGTATGCCTCGTTCTAAGGTTCTTAGACTACAGTTTTCTACTGACACT
GAAATGGAAGATTGGTTAGCGCACTTAACTTCAGTTTCTTGCCAAATGAATAACGTATACGGGACACCTGGCCCTAATTC
AATATGGACTACAACGGCGTTAGGAGATGTATACGTATATGATCCTGCTGCTTTAGAAGAAAATCAACTTGCTAATGGTG
GTTATATACAAGAATTGCATACTGGAAAAGATTTACCTTTTGAATGTATTCTACAAAACGGTTTTGGGTATGGGAGTTCT
CTAAAAATTGTAGCTTGTATCCATGATGATGCGGATAGGCTATCGATTAATTTCGTCTGTTATTCAACTATGTCTTTAAA
ACAGAAGTCCGTGAAGGAAAGCCATGATGTAGCATTACATTTTAATCCAAGATTAAAAGAAAGCATAATTGTACGGAATA
CATATCAAAATGGACAATGGGGCGACGAAGAGAGAAACGGAGGTAGTCCGTTAAAACCTGGTTCTAATTTCACCTTAGAG
ATTGTTTGTGAAACACGGGGATATAGAATTTATGTTGATGATACAGAATTTACTTTTTATAGCCATAGAATATTACCGCA
AAGTATTACTCATTTACGAATCAAGGGACTCATGACATTATGTAACATATTTTATAAGTCTACGTCTGTAATAATTGATC
CAACTACAATGTTTTGGAGACAAATAGGTGGACATTTAAAAAAGGTTGAAACTTGTTCTGTTGGTGTAACATGGGGAATA
GGATATGACAGTACTGCATGGGTATATACTGGTGGTTGGGGTGGTTTATTCCTAAAAGGATTAGATAGTAATACGGGAAT
AAACAGCATGGTGGACACTCACAATTATTATGTTTATGAAAACCAGCGTTGGAATCCGGTGACTGGATATACATCTCATG
GTCTTCCAACTGATCGTTATATGTGGAGTGACGCATCTGGACGACATAAGCGTACACGTGAACATACTAAATTACTGTCT
ATGCACTGGCATTGGGTATCAGATTGGATAGTAAATTTTCATACCCCTGGAGGTGTTGATAGAGATGGGTGGCAATATGC
TATAGATTTTTCTTCTCAATATCATGGTAAAAAACAATTTACTGATTACGTTAGACGAAGACGATGGTTTCGAAGATGTC
AATTAACAACTAGTGGTCCGTGGCAAGAATTAGGGAATACAAAATTGCTCGATGTTTCTTTACATGCACCTAGGAAACCT
GGTTCGGATGCTCCTGTTTATATATGGGCCGTTGCTTCCAATGGTGAAGCTTTGTTTAGAAGAGGTGTTTCAGAATTTTG
TCCAATGGGAGTTTCATGGGAACATATACCAAGTGATCAAGCTTTAGTAGGTATCTCATGTGGTCCATGTGGACAAGTTT
GGGCTGTTGGAAAAAATGGTTCCTCTTACTGGAGATTAGGTATTACTTCTGCAAAACCAACAGGAATACAATGGCAAAAT
GTTGAACCGCCATCGGGTGCTCATTTGAAACAAATTTCTGTTGGGAAGGATGTGGTGTGGGCTTTAGATACGACAGGTAA
ATTATCCGTACGTCGTGGTGTACAGGTGAACGTTTTCCCGGAAGGAACGCACTGGCAAACGCTTCCTGTGATGCCAAATG
ATCCTATACACATAGAAAAGTATAAGATGCAAACCTCAAGGGCTGCATTTCTTGGAAAACTCTGCGTATTACCCTTGAAA
ACAAGCTTCGAGTTGGGAAACGCTAATATTGACAACACAACCGATTATTTAAATACACTCTTTGATTCCTGTTCTATAGA
CATGTCTGTTATAAATGCGAAGCAAGGCTTTCGACATGTTGCCGTTGCAAGAGAACAAGGCCAGGTTTGGGCAGTTTCAG
GAGCTGGTATACTTTGTCGTAGAATAGGTATTAGCAATGAGAATCCAGCTGGGACTGGTTGGGCAACTGGAATAGGGGCA
AATTGGCAACATGTAAGTGTAGAGGGACTTGTAAATAAAATCAAATGA
>lcl|KQ435687.1_mrna_27 [locus_tag=WN51_10681] [product=Cell growth-regulating nucleolar protein] [partial=5',3'] [location=join(<252152..252276,252351..252715,252802..252939,253114..>253469)] [gbkey=mRNA]
ATGGTTGTTTTCACTTGCAATAACTGCGGTGAAACGCTGCAAAAACCAAAGGTTGCGAAGCATTATGAATTTCAATGCCG
TTCCGCGCCTTTCTTAACATGTGTCGATTGTTTCAAAGATTTTCGCGGTGAGGAGTACGTGGTGCATACGAAGTGTAAAA
GCGAGGCTGAGAGATACGGGGGCAAGGACTATGTTCCAAAAGCTAATGCAAATAAAGGTGAAAAAAAGCAAAAAGTATGG
ATCGATGTAGTAAATAATTTATTAAACAGTGGGACAAATTTATCAATTGCGGAACGAAACTTTCTGAACATCTTGTCGAA
GTATGATAACATTCCACGCAAGAAAATCAAATTTTTAAACTTCGTGAAGAATGCAGTAGGCAATAAAGTAAATGGACAGG
TTATTAATAATGTGTGGGATAAAATGGAAACGGCTTTTAAGAACAATGTGCAAAATACTAATACACAGAATGAAAAGCAA
CAGGAAAATGGTAAAGGAAATGAAAAGCTAAATAATGCAGACAATGTGAATACACACCAGGAAAACAATGTAGTTGAAAA
CCAAAATAACGAAAATATATATAGAGAAAATAGAAATGAAGATCGTCTAAACAAAAGTAATGTAAATGAAGCTACGCAAG
ATGGCATAGAAGCTACGCAAGATCAAATTTTGAAGAAGAAAAATAAAGATGTTACAAATGTACTTATGAAGAAAAATGAA
AATACTTCATTTTCTGAAACATCGGTCAATCAATGTGACAATATCACAAAAAAATCAACTTTCAGTTGGAAACGTACTAT
TTTAGATATAGTGAAGAGTAAAGGAGAAATCTCTTTAAAGAAATTGCAAAAAAAAGTAATTTCACAGTATATGAATTCAT
GTTCAAATACTGTATTACAAGAGAAAGCATCTAGTAAATTCAATAAAAAATTAAAGAAAATATCAGAAATAACTATTTCT
GATGAAAAAGTAACATTAGCTTAA
>lcl|KQ435687.1_mrna_28 [locus_tag=WN51_10682] [product=Putative inositol monophosphatase 3] [partial=5',3'] [location=complement(join(<254029..254270,254350..254467,254529..254689,254786..255034,255169..255305,255496..255571,256939..257014,257080..257430,258065..>258106))] [gbkey=mRNA]
ATGAGCGATAAATCGACAATGGCGGCAATGTCCCCGTCGAAGCGAAGGCTACAGAAGGAGTTAACATCTTTAATACGTGA
ACCCCCACCAGGCGTACATGTCGATGAAGATCTTACTAGTCAAAATTTAACGCAATGGATTGTTCACATGGAAGGTGCAA
AAGGCACCTTATATGAAGGCGAACAATTTCAATTGCAATTTAGATTCAGCTCCAAATATCCTTTCGATTCACCGGAAGTG
ACTTTCATAGGTGGAAATATACCGATACATCCGCATATTTATAGCAATGGCCATATCTGCTTATCCATTTTAACAGAAGA
TTGGTCTCCGGCTTTGAGTGTACAAAGCATTTGTTTAAGTATTGTATCAATGTTGAGCAGTTGTAAAGAAAAGAAAAGGC
CACCTGATAATTCCTTTTATGTTAAAACATGCAGTAAAAATCCAAAGAAGACAAAGTGGTGGTATCATGGTCTCGTGTCG
ATCTTGCTCATAGAATGTAAAGATCCAATATTATTGGAGATTTCAAATGAATTAAAAATGGCCGCTGTACGGGACAAGAA
CATTTCTTTAAAGTTGCTTCTCGCTGCTGCTATAACAGCAGCAGAAATTGGTGGTTCTGAAGTAATAGCAGTTCACAATC
AAGCAAAATTTGAAATAGAAAGCAAAGGAAAAACAAAAGAGGGATTAAATGATTTAGTAACGGAGGCAGACTATAGATCA
CATTGTGCAATGTATCATTCTTTGTTAGAAGTATTTCCAAGTATAACAGTAATATCGGAGGAAACATCAAAAAATTGTGA
TAAAATTGCAGTGTCAAATATAAAAGATAATATTAATGTCTTAAACGATTATGATATTAAGGATGAAATTATCAATACAG
ATGATATTACTGTGTGGATTGATCCTTTAGATGCAACAAAAGAATTTACAGAGAATTTACTGCAATATATTACGACTATG
GTTTGCGTTGCTGTTAAAGGAAAACCTGTAATGGGTGTTATATATAAACCATTTGAAACAAAACAAAATTCTAGCCTGTT
TTGGTCATGGACCAATCATGCAATTTCAAAAAATTTACAAATATTGCATAAGTTAGAAGATGAGAAAACGCCAATACTTA
TTATATCACAATCACATGCAGGCCAAATTTACAATGTTGCCAAGATTGCATTTGGTAAAGATGTGAACATTATTTCAGCA
GCTGGTGCAGGTTACAAATTCCTAGAAGTTGTAAGTGGAAATGCAACAGCATATGTCCATATGACTGCAATAAAAAAGTG
GGACATTTGTGCAGGAACTGCAATTCTTACTGCTCTTGGTGGAAAAGTTACTCAGTTATTTGACCAACAGTTAATAAGTT
TTAGTCCAAGTGATTCCAAAGTACTTCAATGGGGCCTTTTAGCTACCATGAGTAATCACGCTTGGTATTTAGATAAGTTT
TCAAATATTTAA
>lcl|KQ435687.1_mrna_29 [locus_tag=WN51_10683] [product=CAS1 domain-containing protein 1] [partial=5',3'] [location=join(<259151..259265,259364..259460,259536..259794,259870..260127,260197..260432,260495..260716,260795..261116,261188..261427,261502..261792,261870..262088,262198..>262323)] [gbkey=mRNA]
ATGACTTCAGCAGAATATTTTATTAGCTTAATTACTGTAACAAGTGCTAAAAAGCTAGCTACCGCACTTGTCTTATGTTT
TATTTTGTATCATGGATTGATGCACCTTATATATGGTAGCGATTCTTGTAAGTGGTTACTAACAGAAGGAAGGTATAAAG
GAGACAAAGAATGGCAACCTTATGGCTGTATGATGCATTATTACACACAAACAGACAGCCGCAGATGTTTGAGATATTTA
GCTTTCATGGGCCACCGTAATCATTTTGCATTTATCGGAGATGCTAGGATTAGACAGTTATATAAATCTTTTATATCACA
ATTTGTAATTGATGGGAAAGCATCAGATCTGACAGAATTACCAGAGAATTCTGACTTAAATTTTAATGATGCACAACTTA
GATTAAATGTACAATTTCTATGGAGATCTCAATTAGATAATTCTATGATAGAAGATCTTAGGAACTGGATAAAAACTGAT
GCACCTAGTTTAATTATTTCAGGCTGTGGAGCAAAAACAATTCTTGCTAATAATAATAGTGATGCTCAATTGTATTCTGA
GTATAGTATGGGATTGGTAAGACTTGTACAACCAGTGGACTTTTTAGTTAAAAAAAATACAAAATATTTATGGATGCTTC
AAGATCCAGTGTTAAAAGAAAGACTGCCAGCCCAATTATCAAGCATTGGTAACAGGCAGATTAATTTATGTAATAAAGCA
GCAATAAAGATACTATCTCATAGTGAAGCTCACATATGGGAAAGCAGTAAACTTGTTGGTGCAGGCGTATTAGAGCAAAG
TCCAGATGGATATTTAGCTAGTCCTTTATCTTTGAGACATAAGATTCAAATATTATTGAACACTTACTGCAACGATCATA
TGAATTTCGATGATGGTAGTTGTTGCAGTTATCCAGAACCAGCTACAACATTACAGCTATTAAGCTTATCTGCACTTGCT
TTATGTATAATAATTGGTGGTGGAATGTGGTTGTATAGAAAATTTTGTCATTATCGAACTGAAATTTCTTACTCGCGCCT
TACTACTGTTGAAGTGGAGAATACCGAGGAAGCAAATAATTCTGAAATTAGACAAATTGAGCAACCAGAAGTACAAGATT
TTTATACATTAATGACATCATTGGCTCTCTTATCGATCATCTTATATTACTTTTATTTATGCGATAGAACAAATTTTTTT
ATGAAGGAGAATAAATACTATAGTGAATTTAGTTTTTGGTTACCTCTTGGCTACATATTGGCTCTTGGTTTATTTTTTAC
TGAAGATAGAGAAAGAGGTCCAAGAACTTTAAATCGAGAACAAACAGATGAGTGGAGAGGATTGATGCAAGCTGTAGTGT
TGATCTATCATGTTACTGGAGCTAAAAACGTTTTGCCTATTTATATGTATCTAAGATTAATTAATTCTGCTTATTTATTT
CTTTCTGGATATGGACATTTTTGTTATTTTTGGCAGACAGGCGATGTTTCTTTAGTGAGATTTGCACGAGTAATGTTTAG
GCTAAATTTCCTAACAGTGTCTTTATGCCTTTGTATGAACAGGCCATACCAGTTTTATCATTTTGTACCATTAGTCTCAT
TTTGGTTTTTAGTCATTTATTTCTTAGCCTGGTTACCACCGAGAATATATTCTGGCAATCTAAACGAGTATGGACCAAGA
GCTTTGTTATATCTCGCACTGAAACTTTTAGGTCTTGTATCAATGATTACAATATTGTATATGTCAGAGGTATTCTTCGA
AAAAGTATTTGTAACAAGGCCATGGAAAGCATTATTTGTTACAACTGATGACGATATACGTGAATGGTGGTCACGTTGGA
GAGTGGATAGATATAGTATAGCTTGGGGTGTAACTTTTGGAGCAGGTCTTGTAGCTTTGCAAAGAATAGATCACATTCCA
GGAACTGCATTATCATCCTTGCTAGCATTAATTTCTCTAACCGCTTATACTACTTTTACGATATTGTGTCATTCAGTATC
CGAATGTGAAGAAATTCATTCATACGTTGCATTTATACCAATTATAGGATACATAGCGCTTAGAAATGCATCATTAGCAC
TACGTGGTAAACATTCAGCTCTTTTGACTGGCTTAGGTCGCATTAGTTTAGAAACTCTAGTCGCACAAGGTCACATTTGG
TTGGCAGCAGATTCACACGGTGTATTAGTTCTACTGCCTAGGTTTCCAGTGTTAAATCTTTTAGTTACGTCATTCATCTT
TATATGTGCAAGTCATGAAATACATAGATTAACTCAGGTATTAGCACCATATGCAGTACCAAATGATTGGAGACTGGTGG
CTCGTAATTTGTTATTATTTATTGCAGTGCTTGTACCTATTGGTATTCATGATGGAATGTTTTGA
>lcl|KQ435687.1_mrna_30 [locus_tag=WN51_10684] [product=Mpv17-like protein 2] [partial=5',3'] [location=complement(join(<262714..263142,263235..>263393))] [gbkey=mRNA]
ATGAACATTGTTAGAAGTTTAAGTTTAGCTTTGAACAAAGTACCTGTAATTAAAGAAAAATTGTTTTCCCCCAAGTATTT
ATTTTATACAAATGTAACAATATCTGTTTCTCTTTCTGCTGTTGGAGACGTATTAGAACAACATTATGAAATATTAAAGG
GCGAATGGTATGAATGGAGTTTTAAAAGAACAAGAAACATGGCAGTATCTGGCATGACCATTGGTGTAGTATGTCATTAT
TGGTACAAATATTTAGATAATAAATTACCAGGTCGTGCAATTGACATTGTTTTGAAAAAAGTTTTTATAGATCAATTAGT
CTGTTCTCCTCTTTGCATTGCGATATTCTTTTTGACATTAGGTATTTTAGAAAAAAATGATTGGTCCGAATTGAAAAATG
AAATTATTCAGAAAGCACATAGATTATACATAGCAGAATGGATTATTTGGCCACCAGCCCAAACTTTTAATTTCTATTTT
CTGCCCAATAAATATAGAATTCTTTATGATAATACTATATCTCTAGGCTATGATGTGTATACTAGTCAAGTAAAACATGA
TAATTTAATACACAGTTCAAAAAAATAG
>lcl|KQ435687.1_mrna_31 [locus_tag=WN51_10685] [product=DNA replication factor Cdt1] [partial=5',3'] [location=join(<264554..265104,265156..265398,265487..265739,265826..266168,266253..266435,266510..266751,266817..267003,267042..>267190)] [gbkey=mRNA]
ATGTCTCAACCGTCGGTAACAGCGTATTTTAATACGCGTAAGCGACAAGCAAGTGACGATTTGCGAGGCAAGGCAAAAAT
TTTGCTTCTTGATCAAGAGAGATCCAAATCGGTGAGTAACCAGATTCAATCATCGATTGACGAGGACAATTCCGAGCCAT
TGACAGGAACGTTAGCTCCGATTCAAGAGGAAAAAATAATGAGCACGAGTCCAAAGATTATTTTAGTTCCTATCAAGGAA
TTAAACGATGATCGTACGTCAAGGCCCAATACAGCTGTTCGGAACATCCAGTTTGAATCTCCTAAGTCGAGTGGCCAGAA
AACGCCCAAACACAGTGCTCGCGGACGAGCTACGCGTTCGCGAAAATTATCTAGTCACGAGGAAGGTCAGGTAGATATCA
GAGAGAGCTTTCAGAAGATCGCCGAGGATTCCAGCATCAAGAAGGTGCTCTTCGAGAAAAGGGGCGCACTGAGTCCGAGG
AAGAGACTTCCAAAAACGCCTAAGAAGAACGATTATTCCACTGAAAACGAACATGTCACTAAGAATGATCACCAGTTATT
GGTTAACTGTGTGACACCAAAGAAAGCTTCAACCATGGACAAATTGGCAAAGCAGGAGTTATCCTTGAATGAAATAAGAA
ATAAAATTAAGAAATCTTCTAAATTTACAGAGTTAAAAAATTCTTTAGTTCGTTTCAAGTGTAGCCAGCAAAGGCTGGAA
CAGTTAAACAAACAGAACAGCAAGAAACCGCAAATACAGAAGTTTGAGAAGATCCAGCTTGAGATACCAGTTAGCCCACA
GAAAGCATACAAATCTCCCAGTAAGATAATATTAAGTCCTTTGAAAGACAAGCAACTGATGAATGTCAGCCCTCAACGTA
GAATTTTATTTGAGCCTAAAGAATCAACGCCAAGTCCTGTGAAAAGTAGCCCAACTAAAGCACCCGCTTATCAACAGTAC
TTATCAATTGCTGAAAGTGTCATTCCTACTTTGCCATTGCCGTATCACTATAGATTTCTGGCGGAAGTGTTCAGATGCGT
TGATACAATTTCCGCAATGTTGTTCAATCGTAAAGAAACAATAACTTTCAAGAAATTGAAAGCTGCGGTTCAAGAGTTGT
TGCGTAAAAATTTCACATTGGAGCATTTAGCACAGATCAAGACCATTTTCCCGGACGCGTACATTTACAGTCAGGAAAAG
CATCGTACATTTGGTTCTTCCTCTAAGCAAGATAAATATGAGTTAATTCTAACACCGCGCGCGATTGTTGAAGAAAGAGA
TGGAAGAAATACTCCAGATGCAGATGATGTTTTGAAAACAGCATCAGAAGTTAGTATGGGACCGCGAGTGTTGCTTGATA
GACGAAGGAAATTTTACAATATCTTGCTTGATAAAGTAAAGGACGAGCATGAAAAATTTTTACTTAATTTGGAAACACCA
ATGCACGTTCCGAAAGAAAAAATTCTGCGTTGGCACCCTGAATTTGATATTGAAACTTGTAAATCAATTAAACAATCTGA
TTTGCCACAACCACCTAACATGGAAAGAATGACAAGTGCAAAAGATGTTCTCGACAAAGCAAAATCTTTATTCAATTGTG
GCACACGTATGGAAAAAGCGTTGCAACGATTGACAGAAGCAAATATGACCTCAAAGACACTTTCTCCAAAGAAAAATGAA
GTAAATACTGCTACCCAAACTGATGTGCAAAAAGTTAATATTACTATCATAGATACTCCACCTATCACACCTACTGTACA
CAATAATTATCTGACTAGTGCACTAAAAGGCATACCAAAGGCTCTTCTTGAAAAGGTTCGTGCTAAACAAGCTGCTAAAG
CGTTGGAAGCTATGACACGTTCACCAAATGCTGAAAAAGAAACAATAATGTATTCAAGATTACCCGAATTGGTTAAAGTT
TTGCGTAACATTTTCGTAGCCGAGAAAAAGGGAGTTTTAACATTGGAATTTGTAATTACTAAATTGGAAAATTCCTTTAA
AGNACGTTTATTGTGTAAATTGCTACCTACATGGACTAGTATACATAACGTGCGAAAAGTAGATTATTTGAAATTGCAGA
AGGAAATCGATCTTACGAAGATAATAAAAAGATTAGAAATCATAGCTAACAGCAAAGTAAAATCATCATGA
>lcl|KQ435687.1_mrna_32 [locus_tag=WN51_10686] [product=39S ribosomal protein L33, mitochondrial] [partial=5',3'] [location=join(<268086..268126,268377..268480,268562..>268611)] [gbkey=mRNA]
ATGTTTTTAACTAATGTATTGTGTAAAAAAGTTAAGAGCAAACATATTTTGGTACTAGTAGAAAGTGTAGCGAGTGGTCA
CAAGCGTATTAAAATGCGAGAGAGGTTAGCAGATAAAATAGAAGAAGTGCAGTTTGATCCTTATGTTCGAGCAGATGTGA
TCTACCGAGAACTGAAGAAAGTTAAGAGTTTATAA
>lcl|KQ435687.1_mrna_33 [locus_tag=WN51_10687] [product=hypothetical protein] [partial=5',3'] [location=complement(join(<281722..282117,283636..283753,285811..>285866))] [gbkey=mRNA]
ATGAGATTCGAATTGCAGCAATTAGCAAGAGCCATCCGAGCGGCGCGTGAAGAATTGCGCGTGAAGAAACTGAAGCTTAG
AAAAACGAAAATTCCAATAAATTTGGAATACGAGCAGGGTGAAGTTGTAACGTTTCAATTAACTAGACAATACTCGTTAA
CGGAGATTATTATGGAGAATATGACCATTGAAGAGGTGGCACGACAAGGCCCCCGATCGAGCGACCATTCTGATACAGAG
GTCTTTCAAAAAAACTTCATTCGGGAATATCGCAAGAGCCAGAGGGTGTACGTCGAGGAGGTGGCACGACAAGGCCCCGC
GACAAGCGGTACTCCTGATACAGAGGTCTTTCAAAAAAACTTCATTCGGGAATATCGCAAGAGCCAGAGGGTGTACGTCG
AGGAGGTGGCACGACAAGGCCCCGCGACAAGCGGTGCTCCTGATACAGAGGTCTTTCGAAAAAACTTCAATCGCGAATAT
CTCCAGAGCCAGGAGTGTTCACCTCTGAAATTTCGACCATTGTATCAGGAGCATATGAACATCGAAGAGGTGGCACCCCG
AGGTCCCTGA
>lcl|KQ435687.1_mrna_34 [locus_tag=WN51_10688] [product=hypothetical protein] [partial=5',3'] [location=complement(join(<286903..287006,287568..287663,292290..292427,295314..>295473))] [gbkey=mRNA]
ATGAAATTACCACACACTCCACTAAAGTTTGGAATTTTAAATTGTGAAAAGAGGATTTGGAGGGAAACAGAGTTTAGAGA
CTTAGATACTGTTGAAAGGGGGACAGTAGGCAAGGAAACTTTAGGAAACCTATCGAGATTACAGGGAAGATACACAGAAG
CGTATTTAACTTCGTGTCCAAAGCAGTTTCCGATTAACACTTTCGCACCCGGCAATTTCTCCACTTCGCTAGAACTGAAA
GCCGCGCTGGAAGGAGTAAGTCCAAAGCTTCCCCCGCGAGTCTGTCACTTACAGAAAGTGGCGGACGTGACGTGGATGGA
GGGTGCTCGACTGGATTTCATGTCGGCCGCTGCCAGGCTTGTACAGCCTGTATGCCATAAACGTGCTGCCATAAAATTAT
TTGACTTCAGAGAGGGAAAGGAATCTTTGTCGCAACGTATCAGCTTGATTTTCAAGACCAATCGAGCTTTTTCTATTGGG
GAACTTGAAGGACCATGA
>lcl|KQ435687.1_mrna_35 [locus_tag=WN51_10689] [product=Doublesex- and mab-3-related transcription factor A2] [partial=5',3'] [location=complement(join(<300949..301274,302662..302812,303522..303796,304200..304322,322953..323304,324895..>325164))] [gbkey=mRNA]
ATGTCATTACCGCGGGGTGTCGGTCTCGGTGTCGACGTTGGCCAATTGATGCAACATCAACAACAACAGCAGCAACATCA
CGTGCTACCAGCCGCGTTCTTCCTTCGTGCCAGTGCCGAGAGATACCAGAGGACACCGAAGTGTGCGAGATGTCGCAATC
ACGGCGTTGTTTCCGCGTTGAAAGGTCACAAACGATACTGCCGTTGGCGGGACTGCGTGTGTGCCAAATGTACACTGATC
GCCGAGAGACAACGGGTTATGGCTGCTCAGGTCGCGTTACGGAGGCAGCAGGCCCAGGAGGAAAGCGAAGCCCGCGAGTT
GGGCCTGCAATTGCAGTACAATGCGGGCAGCTGCACCACCGCACCCGTGTTACCTGGTGCAGCGAGTGCTACCACTCCAG
CTGGCAGTCCGCCCCCGCACCCGGCCCATGTAGCGAGTCCGGCCGGCCTGGCAATTCCGGCGGCCGCGGCTGCTGCTGCG
GCCGCCGCCGCCGCGCACATCCAAACGCAACTTCAACACCAACAGCCTGATTGTGGCCTCCTACAACGGAAGAGAATCCC
CCAGGACGAATACCGACAGCCTAAGGTCGAGAAGCAAGAGTCAATCGTCAGTGGGATTGGCGGCACAAAGAGGTCGAGAA
TCTCTGAGAGCACTACGGGAACAATGCTTTCCACGAGCGACACCGGTAACGAAGACGACCGTGACTCCGACTCCGGTGGA
GAATTTCTTGCTGACCGTTCATTGGCAGTCCCAACGTCGGTTGGAATGACCGAGAACGATACAGTGCGAAAACGGTCGAA
CAGCCTGAATGACTCCGAGGATGGAAGTCCAGAACCGGGTTCCCAAAGTCCGACGCATACACCTCCACTGACGCCAGCAC
TGACACCGCAGAGGGAGGACACGCCGGCGCCGGAGAATCTCAGCCTCCGCAAAAGCGGAAGCCCTCTGCAAACGCAGCAG
ACTCTTCAACCAGTGGACCTGGTACAGCCTAGACCTAGCCCACCGTTACCTTCGTTGGCTGCTGCAGCGACGGCGGTACA
CTTTCCACCTTACGCTCCCCTTTATGGTCCAGCAGCGAGTTCCCTTTACTGTTCGCCAGCGTTGTATCAGCATCAACACC
ACCATCACATGCCAGAGCCACGCGAGATTCAAATGCAGATGCAGATGCAAAGCGACGTGGTGTCGGCGATGGAGGTGTTG
GTATGCGAGGACAATCTCCAGCCGAAGTCTGCATTCTCGCCGCTGGCAGGCGCGTTAGCGTCAGCTGCAGCCGCGTCTGC
TTCGGTCTCGGCCGCGTACGCGAGCCGAGCTGCTTACTGCACTACTCCCATACCATCGACCAGGCACAGGTTCCTGGCAG
CGCCGTATGCGGGTACCGGTTACCTGCCCACGGTGATCAAGCCGCCCAATCAGAGCCTGCACGCGAATGGGACAGGCGAC
GCCTATCGGGAGACCAGTCCCGACGACGCGAGCGACAAGACAAGCTATTCCGAGTGA
>lcl|KQ435687.1_mrna_36 [locus_tag=WN51_10690] [product=Thioredoxin domain-containing protein 12] [partial=5',3'] [location=complement(join(<333121..333445,333988..>334259))] [gbkey=mRNA]
ATGAACAAGTGTATAAAATTTCTCGGTGCGTTGAACATAATCGCTTTGGCAAATCAGATTGTTGGGAATAACCTAATTAA
CACCGGAGGTTCGAACAACGCGATCAGTTTCGAACAATTGTTCAAATGGAAATCCTTTGCGTATGGCTTTCAGGAAGCCA
GGGCCGTGAACAAGCCGATATTTCTACTGATCTATAAAGCACAATGTCCCTCTTGCCAAAAATTGAAACAGAAGTTCTTC
AAGTCTGTGCGACTGATGGATCTTAGCGATCGGTTTGTGATGATAAAAGCGGAGATGGGACACGACGCATACATAGAGGA
AAAAAAATTCCAACCAGATGGAAAGTATGTTCCTAGAATACTGTTCTTCAGATCTAACGGCGACTTTATCGAAGAAGCTT
GTAACATGTATGCAGACGCGGACAAGGAGCATAAATACTTTTACAAGAGACCGTCGGAGATTATAAATACTATGCTGTTT
GTTCTGAAGAATTATTCTAAGGAACCGCTGTCAGTAATATTTCAATACGAACAATCGTCACATCCGGAGTATTGTGATGT
GGAAGATGATATTCTTGTACCGATTTTGTTACATTGA
>lcl|KQ435687.1_mrna_37 [locus_tag=WN51_10691] [product=GPI ethanolamine phosphate transferase 3] [partial=5',3'] [location=join(<334914..335923,336110..336204,337506..337676,337737..337957,338080..>338274)] [gbkey=mRNA]
ATGGCGGCTGGTTTGCTNNNNNNNNNNNNNNNNNNNNNNNNNNNNNNNNNNNNNNNNNNNGAATGCATATATTGCACGGA
TTCTGACTGTAACGTCGAGCAACTTCTTCAGAATCCCGACGCTGCCGCGACTACGTGCCTCAGGAGAAAGTCGCGCGTTG
TGTTGTTAGTCGTAGACGCTTTGAAATATGATTTTGCACGCTGGCACAATGATAATAGTTCTGCCTCGTCTTATCATCGC
AACAAACTACCGATAATTCACGAATTACTGCAGAATCAACCCATGAACTCGCGCTTGTATAAGTTCATAGCTGATCCACC
GACAACAACCATGCAACGATTGAAGGGTCTCACCACAGGGTCGTTGCCAACCTTCATTGACGTTGGATCTAATTTTGCTG
CTGAAAGTATCGATGAAGATAATATCGTTGATCAGAACACTGCCAAAGGTATAGTTTTCATGGGTGATGACACTTGGACT
AACTTGTTCCCTGGTAAATTTAAACGTCAGTTTCCGTCACCGTCTTTCAACATCTGGGATCTGGACAGTGTAGATAAAGA
TGTTAGATACCGTATATTTTTTGAGATGAAGAAGAAAGACTGGTCTCTCCTTATAGCCCATGTTCTTGGAATTGATCATT
GCGGACATAAACATGGGGCTAATCATCCCGAAATGGCCAGAAAATTAAATGACACAAATACCCTTATAAGAGAAATCATT
GAATCCCTGGAAGAAGATACGGTACTTTTTGTCATTGGTGACCATGGAATGACAGAGAGCGGTGATCATGGTGGTGACAG
CAAGAATGAAATCGAAGCTGCCATATTTGTTTATTCTATGATTCCTCTGATAAAATACAACTCACCCAGCAATACCATGA
ATCAGATTGATCTTGTTCCGACATTGGCATCGATTCTTGGGACACCTATACCATTTTCAAATTTGGGATCTGTTAGGCTT
GACTTGATTCCAAGTTCAGCAAGAAATGGAAAATTAGAAGATGATTTATGTCAGATGTACTTTAAATTGCTAAAAGATAC
ATGTTCCAAAGTTTGGGTTCAATTTGATTCTAGTCTAATGTCAAAAGGTCTACTTTTGATGTTTTCTGAACTTGTAGAAG
TACCTACTCCTATATTGTTGTGTTGGTTCTTAATAGCAGAATATTTCTTTTATGGAACTGGACATCAACCGACTTTTCCT
ACTATTCATTGGGATGCTGCTTTTGTGGGAACAGGTGGACATTTCTATTGGAATTTATTACCAGCAATCTTAATAGGAAT
AAACACATTTGGATCACACATTATATTAGGTGCAACATTGCCACTATTAGTTATTGTACCATTTACCTTTTACCTTGTAT
TTCCAAAGTTGGCTAAAGTAAAGTTTTCGGAAGATGACATGAAAAGAGGAGAATTGCTTTTGTTTGAACAAGATTCTGTG
TTTCATGCTGCAGTATTTTCAGTTGCAGGAAAATATATATTACTTCATGGAATCAGAACATTCGGCAGTATGCTTGCTGC
GACGATTCACTGTCGACATTTAATGGTTTGGAAGATCTTCGCCCCGAAATTAATATTTGAAGGCTTGGGATTGTTAGTAA
CGTTAAGTAGCGTACTAGCATCATTTTATATGGTATTCAGAATTGATCAACAAATGGAACATCTTATATCCAGAGTGACA
AAAGGCAGATGA
>lcl|KQ435687.1_mrna_38 [locus_tag=WN51_10692] [product=hypothetical protein] [partial=5',3'] [location=complement(join(<339001..339096,339398..340892,341073..341139,341340..>341448))] [gbkey=mRNA]
ATGATTCTCCCAAAAGGTCTGGTATTTTTCTCTTATTTGTTAGTTTTATCTTGTGCATCTTTCAAAGGTCCTTCAGGAGT
ACCATGGGCAAGTTTTGCTTCAAAACCTGTTTATACAAGAACTCTTGGGCCACCAATATTAGGAATGGACACCATAACAG
TGCCTTACATGCCAAATAAAAATAATATAGATGATGAAGCTAGTCCATATAAACGTGGAATTTTTGGATCCTTTGGTTCC
AAACCTTTTGGTCTTATGAGTCCTAAATTTGGACCTATGTCTCCATTTTCAAGCCAGAATGTCATACCTGATTACAGCAC
GAAAGATGAATTTTCCAGAAAAAAAAGAAGTGTAGACGAATCTGCTGTGGCACAACTTCGATCAATTATGGATGCCGTTA
AGCCAGAAACAAAAAATTTGGGACCTCCACCTCCTTACCCCACTCTTGCACCGATTTCTGAGGAACCAGAAAAAGATGTG
AATGTATTACTCGATAAAGTAGAAGGTACAACAGCGCCAAAACAATATTTACCAGGAATGTTTGGACCATATGCACCTTT
TGGACCTTTTGCATCTATGGGACCTGTAGTGGATCCATCTATGTTCATAGCAAAGAAAACTACTTTCTTGGATACTCTAT
TTAAAAATATTGCTACTTCTACTCCATCACCAAGTTCGACTGAAATTTTAACAACGAAAAGTACCATTGTACCATCTAAT
TTTTGGTTACCATCATCAGTAATTCCTAGCCCAACGGAGTACAATGATAAAGTATCTGAATTCTTGGACAAGTTGTTTGA
CAGTTTAAAATCGAATAAAACTACAGCGACTAGAAACGATGATAGTGTCAATCTTAAAAATGACTTGGTGAGATCTATAG
TATCTGATGGAAGTAATACGGAAGTAAAAATAGCACGATCCGTTGATGACTTTTCATCGATCAATTCCGCTAAAGATTTA
ATTGTTAGTAGTATATTATCCGAATTAGGTGACTTAAAAGGTAACATGGTGACAACAATGAACGATTTGATTTCTTACGA
AAAGTCTACGCTATCACCAAAGAAACCATTTAAACCTTTTAGTTCTGGTCCATGGGCAAAACCAGCTGCTGATGGAATAT
TTTCTTTTCAGCAAAAGATGGCTGTTTTGAGTCAAGTATTTGATATGTTAACTGATTTACAAAAAAATATTACTTTAGCA
GTTCAAGACATAATAAAAGCAAAAATAGCATCCACAAATGCTCCTGGAGAAGCATTTAATGCCAATTATCCATTAACTAA
CGACATTCTCTCTTCTGCTGGTGGTTTACCGATTAACATGAGTCTACTGGATGCTATTAAACATAAATTAGATACATTAG
ATTATGGAGTGCCTCCTTCATATAATCCAAGTTATAATAAATTTGGATTACAAGCGGCTCGATCACTGCCAAAAAATCCT
GCTTTATTTTTTGCCTCTTATCCTGAAGATGCAACAAGTATAAAAAGAGAAGCTGATAATGATGTTGATATTTTTACAAA
TGAACAAAGTAATCCTAATCAAAAACAAGCACGTTCGGTTAAGATGCAAATGCACCAGGGATATCAGAGTTTGCCAGCTG
GTTCCATAGAATCTGTACAGGCAGGCGGAGGATCTACACCTGGACATCAAGGCGGAGGGATCAAGTTACTTGATGCCAAC
GATTATGAGGATTATTATAAATGGGCAAACTGGATGGAATACCTGAGAAATGACAATAGAGGACACAGGCATCACAATCA
TCATTAG
>lcl|KQ435687.1_mrna_39 [locus_tag=WN51_10693] [product=hypothetical protein] [partial=5',3'] [location=join(<342054..342078,342186..342519,342588..343071,343140..343490,343563..343668,343749..343862,343934..343998,344426..344587,344683..344711,344823..>344973)] [gbkey=mRNA]
ATGGAAATAAAAAGTTCTTCTGATACAATTATGGAAAATAGAAATGTAATGATGAATATTACTTCCATGTTTGAAAATTT
CCCATGGACTGTTTTACAACAAAGTTCAAAAGGCATAAACGTTATTAAAGCAATAAATCAACTATTAAGTATGTACCATC
CTGATGATGGCATTATTGCATATGAACGTGTATTAAGAGCTTTATTTATTTTATCTGAAAATTTGGATAGTGATATACAG
CAACAGATAATTTCTATGGTACCATTACCAAAAGGAGTATCAAATGACAAAATAAAAAATCTGATATATAAGATTGCTGA
ATTGATTAAAGCAACTAATAACAAGTCCTTATATCAGAAAATTGTCATGACACCTGAAGAATCTCAAATGAAAACATTGA
ATGAGAACTCAGAACTTCATTTAAATCATAATATTTTGATTGATACACCTCAAAATCTTGAATTACATGAGAAGTTTGTA
TCTTCAGTACCTGAAGTATTCAAAGGTTTTCCTCCTAATGAAATTTCCACAATACATAGTCATATGAATTATATGTATAA
TACATTGAACTATAATATTCCTTATGTGAAACCTCATGTTAATAGCAAACCAAACCTTTCATTAAATAGTAATGAACAAG
AAGAATTGTTAAAACTTCAATCAAACTTAAACCGGTTCCATACTCCTCATTTTTTGTATAATAATAATTTTTATCAAAAC
TCTACTTCCGGTTACCAAGATTTTTCTAAATCAGTCGATGATAAATATTTTCAGTTATCTATCAATAAATTCAATAACTG
GAATCAATGTAATGTAGTTAATATGCCTCAACCACTACATGAGACTGTAAAAGCAATATTACAGGACACTGCATACTTAA
AAAAATTATATAAAAGTGACATAATTTCTAACAAACAGAATAAAAATGAGATTTTAAATTTGAAAGTAACATATGATGAT
AGATTTGTAAAAACGGAAACGAATTGTAAAAACAGAACGGATTTATATGATAATAATGTAAATAAAAATTCTAAAAAATA
TGGTAATTTGAACAAAAATAAAATTTTTAATATAGAGGAACAAAAACACTTTAAACAAGAATTGAAACATGAACAAGCAA
TTCAACAGGACATATATAAAATGGATGTTGTACATTGTGAAGAAGAAAAGAAAGATACAATAATAGATATACAGACATTA
GAAGAAGATAACTTTTTAATGGATAATTTCATGATGCATAAGAAGCTTAAAACGAGCTTACAAAATTTTTTGAAACGTAT
AGAACAGAAGACTTTAATCAAGTTCCCAACATTGCCTCGGACGAATCCTTTGTATATGGTTTCTCCAACATCCAAATGTT
GCAAGACTGTAAATCAAAGAAACCTGGAAAAGAATAATCAATTAGATATTTCGACAACGCTTCATACATATCCAAAACCA
ACTCAGTTAGAAATCCTTCATAAAAATTTAAATGTTGTAGAACAATTATTGCAACATGAACCATTAATTGTGACTCCACA
ATTCACAGAACATACTGCGACACAATCAGGATTGTCAAATATATATAACATTCCATATACTTGGATGAGATACAACAATT
GGAAACAACCAACTATGAAACAATTAAGACTTTCACAACAGTTCCCATTTCAAACTCCAAAGAATAAAGAGAATTCTGTG
CTGCATTATGTAAAGACAATGGATATTCAATGTTTCACTCAAGATAAAAGTAAACAAATGAAGCAGAATGTACAACGTAA
AAAATTAGAAGATATAGTTGGAAAATTAAAAGAGATAGAAAACAGTAACATGAATAATTAA
>lcl|KQ435687.1_mrna_40 [locus_tag=WN51_10694] [product=hypothetical protein] [partial=5',3'] [location=complement(join(<349107..349799,349885..350160,350315..350509,350575..350816,350922..>351069))] [gbkey=mRNA]
ATGAGCGAAACTCGGCATCATCTTCACTCGGTTTCGGACTTGTATGCAGCCGACGAGATAGAAGTACTTCTCTTAGAAGA
GATTCGTGACCTGGAACTACCAGCTTCTGCATATTCTAGACCTGAGGATATTCAGGACTTTGATATTGCAGGCAGTAGAA
CAGGGGGGCAAATTAGCTCCCAACCTTTGGAGCTGGATTCACCAGGGGTCCATTCAACAGTCCATTCATGGGACTCGCAT
GCTAATTATCATGGTCACTATGGTTATGGTGATCACCATGGCTCTTCCTCGAATGCTTTGGCTTGGCCAAGAGCAAGTCA
TTTGGTACTTTATTGCGATATACAGGGACATCTTAAAACAGCTATCGGTGTTATTAGACTCTTACTACTTATATCATCTG
CAGCATGTCTGGCAACATTGTGCAGCTCCGGCACTGCCAAGGTCAGCTTATTTATGTTGCCTTTAGTCGGGCGGCTGCGT
TTCATGATCTTTGTAGCGGTTTTCTGTTTTTTGGTCACCGCATTACTCCTTTTTCTTGATATTTCACATGTTATCTATGT
TTTTCCTTTCAATTGGGCAAAACTGAATGCTTGGATATTCACTGGTATAGGCTTATCTTATGCCTTGAGTAGTGCATTAT
TAGCATGCTCCATATGGGAATATCACAGCGGTGGCTGGGTGCCAAAACGCACTCGTTCTCAATTGTCTGCCGCGGCAGCA
CTTGGATTGTCATGTGCTATTTTAGCCTTCTTACTTTCGTGGATACATGGTCGCAGTGGGTCAAGCTGTAGGAGTTCGGA
TAGCCGTAATCATACACCAACGCAACTGTATAAACCTGTTGACAATTCTTCCTCTTCAGGAGTCACTCTCAAAGAGCGAA
GCCCCAGGAGGCCTGCTTCGTGGGTTGTTAAAAATCAACAGTCAAGGAAAAATACTGACAGTGATACAAACACAAACAAC
GGCCATCACGGGAATGATAATCATACAAGATATAAACAAGACGCTAGTAGAAAAGATCATTGGGCTTCTGCCAGGGAGCA
CTTCTTACACACTCAAGAAACCAACGAAGATATTCAAAGAAGTGACGTTGACATTGAAAGGAGAAGACGGAGGCGAAGAA
GAGATGGTGATAGTAGTTCAACGGGCGATGGAAATTTAATAAGTACCAAAGCCAATAGTGGTCATGTTTCGGAAGATAAT
AATAAACCTAGGCGGGTGCCACGAAAATTACCTCTGCAGTCGATGGAGCAGTCCCGACCTTGGTCTGGTGCTGAGCACAG
AGGCAGTAGTTCTATGCAAGTTAGAAATAAAACTTTACAAATGCCAGTGAACAATAAAGCACAAGACTATTGTGGCATAG
ATGAATCTAGTTCAATGCAAGTGACTCAAAATGGTTTCCACTGGGAAATGGAATGTACATCTAGTAATAGCATGGAGAAA
ACAGCAGAAATAGCTATGGACCGTACTGCCATGTGGACTGGACAATGGCATCCACCACCTGACGATGTCCAACCTTGTTC
TAGTAAAACTATTGATCCTTACAGCTTTGCCTGA
>lcl|KQ435687.1_mrna_41 [locus_tag=WN51_10695] [product=Islet cell autoantigen 1] [partial=5',3'] [location=join(<354120..354300,354402..354744,354837..355112,355194..355522,355589..355806,355892..>356011)] [gbkey=mRNA]
ATGCAACATCAGTTTTGGGTGACGAAACAGACTTTATCGCGAAAGCTGGGAAAAAAGGAGGACGAATGCATAGTCGCGTC
CGACGCAGAACTGGACGCCAAGTTAGAATTGTTTCACAGTATTCAGAAATCATGTCTGAACTTGCAAAGAATTATCGACA
GATATCAGGAACGATTGTGCTATCTCGCGCAAGAAGAGAATGCAATGGGACGATTCCTCAAAGATGCTGGCAAACAGGAC
AAAACCAGAGCTGGAAAAATGATGATAACGGTCGGAAAATCGTTATCATATTCTGGCCAGCAAAGGCTTGCACTGAGCAC
TCCATTAGAGCGACTGTACCAGGAAGTGGAAACATTTAGACAAAGAGCTATCGAAGATACGCTGCAAAAAGTTCAAGCAA
TGGAGAAAGCTCGTACGGAGTACAGAGCCGCTTTATCATGGATGAAAAACGTCTCTCAAGAATTAGATCCTGACACGTCG
AAACAATTAGAAAGATTTCGCAAGGTTCAAACATGCGTAAGACAAGGTAAAATAGCGTTTGATAATCTGGCTTTAGATTG
CCTTCAAAAGGTAGATCTGTTAGCAGCAGCAAGGTGTAATATGTTTAGTCACGCTTTAGTTTTATATCAGAGTACTCTTC
TCAGTTTCACCGAAAAGTCTGCACAAGCATATTCCACAATAGCGAACAGTTTTAAAGGCTACCAACGGTACAATTTTATG
GTAGTGAGAGAATTAGCTGAACCGTCAAGTAAATTAGCTCAAGAAACTGGAGGTGACAATGATCTTGACGAAAAAGAGAA
ATTGTCATTTTTTGACATAGATTATCATGACACTGTTGAAAAAGCTGAAGAAGTAAAATCATCCCAAGAAAACACAGTTG
AAAACAACAAAGAAAGTAAAAAGCTATTGGATATCGAGTATGAGACAATAGATATGTTAGGATTAGAAGGATTAGATATA
AATTCCAGTTCTCCGAACGATGAAATTACATCACAGTCAACCTCTAACATCGAACATAAGAAAGATTTCGATGAACTTTT
TGAAAATTTAATTCTAGATAATAATGCCACTCATAACGATATACAAGAAGGAAATCAATTAGAATTTGATAAAAAGTTTG
ATGAGCAAAAAGAACAAAATTCAAGAGAACAATCTTTACAGTCTCTCACATCCGAAAATATGGTACTTTTGAATGATATT
CTCACTGATAAACAGAACAGTGATAGTGAGTGGGAATCGATAGCACATAATACATTTTTACCACCAAATATATTAAAACA
AAGTTTGGGTGATGCAACGCTTGGTGTTGGACAGAAGAGTATGCCTACTACCAGCACAGGCGACAAAAAAAAAAATAAGA
CTGGTAAACTAAAAGGTAATTCCTGGTTGGATTTATTTGCTGAACTGGATCCTTTGGCCAACAATCCAATGGAAAATCTT
TCCAGTGACAGTAACGCGTCTGCTTAA
>lcl|KQ435687.1_mrna_42 [locus_tag=WN51_10696] [product=Armadillo repeat-containing protein 8] [partial=5',3'] [location=complement(join(<356852..357106,357302..357825,358019..358310,358389..358883,358948..359398,359630..359703,359830..>359856))] [gbkey=mRNA]
ATGGTTTCAGTGATGCAACCGTTTATGGATGTTGAGAGCTCGAGAAGTTACATCGACGAACTATACTCGCTGGATCCACA
GAAATGCTTAGAAGCTATTATATGTCTAAAAAATTCTGTGATTGGAAGCAATAGGCAGAAAGGATCTGTAATAGCGCAGG
GTGTAGTACCTCGTTTATTGCAACTTCTCGGAGATTCGTTAGATAGAATTGGAGACAATATAAGGCTCGAGGCTGCAGTG
ACTTTGGGTTCTTTGGCCAAAGGGACGGATCAACACGTCCTGGCACTTATAGATCTTGGTGTAGTGCCATTGCTTTTTCA
GGTTATATTATCCACGCCAGTCACAGAAACGCCGTTGGAAGGAAAACCAAAAATAACGGATCTCTTGAATGAGGCATGCC
TGCGTTGCTTGAGAACAGTATTTCAACATCCGGCAGCACCAGTTCACTCGATATATCAAGATCCTGCACTAGTGCCAAGA
TTAGTATCGTTAGCGAATCAATGTGTCACTTGTCAAATTTGTGTAGCAACAATTTTAACAACAGCGTGCAAGACGACAGA
GGAGCAAAGTGCTTTGGCCAAAGGAGGCGCAGTAGAAACATTAGCAATGCAGTTGGATTCTCCATTACCTGACGTTCAAT
TGTCGGCTTTAGCATGCTTGGCAAATATGTGTTACAAGAATTATAGGGTATGTGTTATGGTTGCATCGGCAACTACCAGC
AATACACCGCAGGGTAGACTTGTACCTGCAGCATTAGGACAGTTAATGGGTCGTGAGAAAAGCTCGTTAATTCAACTTGA
AGCTGCAAGATGTGTTACGTATATGCATAGGACTGGAGTTTTACTATACAAAGATCCAAGAATTATATACCGTGCTTTGC
CTTGTTTGGTGCGACTTTGTCATCGAGATCATCCACCGCGTGAAAGAGTAGCGGCGGCCGAAACTTTGGCTTTTCTTACC
GAAGTTAATACCGAACTGCAACGTCTAGCTTCCATTAGCAATCATTTAATTCCTACTCTTGCAGAATTATTGCGATCTCA
TCCGCATGTGCAAGATGCAACGTTGACGCAAGATATGCGACAAGCTGCGTTCAGGGCATTTGCGTCTCTTGGTGCTAATG
ACGAAGATATTAGGAAACGTATTATCGAGACAGAAAGTCTTATGGAGCAAGTGGTGGCAGGCCTTCAGGATCCAGGGGGT
TCTCACGTACGTTTAGCAGCAGTTAGATGTCTTCATTCTCTTTCTAGAAGTGTTCAACAACTCCGAACGACATTTCAAGA
TCACGCTGTTTGGAGACCACTTATGCAATTGTTACACGGCGCGGACAAAGGATTGGAAGGTAGAGGTGAAAGCGAAGTTG
ATTTATTAACTGTTGCCTCGAGTACATTATGTAACCTGTTGTTGGAATTTAGTCCAAGCAAAGAACCGATTCTTGAATCC
GGAGGGATAGAGTTATTGTGCTCGCTCACAAAACGATGTACACCGGCGTTGCGATTAAATGGAATTTGGGCTTTGATGAA
CGTGGCTTTTCAAGCGGAACAGCAAGTAAAATTGCAGATTTTACAATGTTTGGGAACAGATCAAATCTTTTGTCTTCTGG
CCGATCAAGATATACCAGTTTTAATGAAGACATTAGGTTTATTGCGAAATTTGCTCTCTACGAAAGCACACATAGATCGT
ATAATGGGAGAGCACGCTGCTCACGTTATGCAAGCTGTTATATTAGTTTTAGAAGACCCGAGACATCCAGCAGATGTAAA
GGAACAAGCTCTCTGTATTTTAGCGAATGTAGCCGATGGAAATAGAGCGAAGGATCATATTATGGCTAATGAAGATGTGC
TTAAAAAACTTATGGATTATATGATGCATAGCAATGTAAAATTGCAAGTTGCTGCAGTTTTTTGTGTATGCAACCTAGTC
TGGAGAGAAGAACCTGGTGCTGCACAACGGCAAGCACGTTTGAAAGAACTAGGCTTTTATCGTATTCTGCAACAATTACG
TCATAGCAAAGATCTTCAATTATTTGATAAGTATGACAGACAATCTTTGGATATTCTTTTTTATCTGCACTTTTATTTAT
GTTTAAAAATAATCTTTAACTGTCCTTGTAAATTATAA
>lcl|KQ435687.1_mrna_43 [locus_tag=WN51_10697] [product=DNA polymerase delta subunit 3] [partial=5',3'] [location=join(<360328..360396,360616..>361875)] [gbkey=mRNA]
ATGATAATGGAATCTCTGCACGAATATTTGGAAACTGTAGCGGGATATATATTCGACGATGACAAACTGGTAACATATAA
ATGGTTGAGTAAGGAACTGGAAGTTCACGTCAACGTCGCAAAGCAGATTCTGTGGGAATTTTGGCAGAAGTACAAAGAGA
AGAAGCAGTTCGAATGTGTGTTTCTGCTAATGGGTCATCTGCACGACGATGGTATGCGAGTCGAGATTGTAAAAGAGAAA
AATCTGTCAACAGCAAAAGAAAAATACAGCAAAATTATCTCTAAGCATGTTTATAGTCTTCAAAAAACACTTCCCGAAAC
GCAGTTGCTTGGGTTGGCCGAAGACGGAGATGTTAAGTTCAGCGGCATCAAGTGCATTGAAAATAACGAACGTAACGATG
AGGAAATGCACATGTTCCGTTGGGGCACTGCGTCAAGGGAGATCGAATCTACTTCCCGAGAACAAGTGCAGTCATCGGTA
TCGGAGGCAGCCAGTGAGAGAAAAGCAACGAGCCCAGAAGGAAAGCAGGTTGCCAAAAAGAAAAATGCCGACAGGAAAGG
TTTTGACAATTTATTTGGAAAGGCTGTTAATAAGCAGAAAAATCCATCCGCATCGTCTAACGCAGATAAAGTGGAAGTGG
ACTCTTTCAATCATAAAAGAGAAACATCTAAAAATGTTAGTGCCGAGAAAAAGAAAAATACGCAAAAAGGGGGGCTGAGC
AACTTTCTTGAACTGGGCAAAAATCAAACGAAGACTCCTGCAGATTCCTTGAATAAAGGCAAAAGTGCAAATTCTTCGAA
CAAAGAATGTGCAAATTCCTTTGACGCGGAGAAGGGCGCAAACTCTTTGACGAAAGAAGCTACAGAAGAAAAGGTTTCGA
AAACCGATTTTAAACAAATACAGACTATGAGAAGCAAAAAACGCAATCGGAGCAAAGAAACGAATAATGCTGTGAAAAAG
CGAAAACGTATTGCAATTCAGAGTGATTCTAGCAATTCAGAGCCCTCTGACAATGAAAATGAATTAGAATTAGATTTACC
ACTCTCTCCTGAAAGTTCTCCTGCTTTTCTAAAGGACCGTTCTGTTTCTCCGCCACAAGTTAAACATGAAAATGGGAAAC
GCAAAGTTCTAAAAATAGTAGACAAAACATTCGAGGAAGATGGTTTTCTTGTTACAAAAAAAGTACATGTTTACGAAAGT
TGTTCTGAAGAGGAACCAGAAATTACAGAACCGAAAAATGAAAAGAAAATTGTATCTGAATCACATTCAGAAGTCAAAGG
AAAGAAAAATACTAAACAAACCACTTTAATGAATTTCTTTAAGAAGTAG
>lcl|KQ435687.1_mrna_44 [locus_tag=WN51_10698] [product=Protein flightless-1] [partial=5',3'] [location=<362463..>363542] [gbkey=mRNA]
ATGCTTAATTTTGATTTACTAACATTAAGTAATCATCAAATTTTAAACAAACTTGTTTTATCTAAAAACAATATAGTTAA
TTTACCTAGGAATTTATTGAAAAAGTTACAATTTTTGAGAAATTTAGATTTATCTGAAAATATTATAGAAAAAATATATA
CAACAATGTTCATAGACTTGAATAGTCTCGAAAATCTAAATCTTTCTAAAAATTCACTAAAAACTTTTGATGATTCATTG
TTGGAAATACTTCCTGCATTGTTGTCATTAAATCTCAGTTACAATGATATAGATTCAATAGAGCATCTAATGAACAACAC
TATAACAAAGATTAATACACTTGATCTTTCTCATAACAATATATTCAGTTTACCTAAAGAATTTTCTGCATCATTGCTAA
ATTTACAATATTTGGATTTGTCATTTAATAAAATTCATTCTTTGGAGAATTGTAATTTAATATATTTACATTCTTTGAAA
AAAATTTATATAAATAATAATTTCATTATTACACTAGATATGCAAGCATTACCAAAGACATTGATCGAGTTACACTCTGG
ATATAATAAAATTTCAGAAATATTATACAATTTAGTTCATATTGAAGTATTAAATCTGCAGCACAACAATATTTCTGCAT
TGCATGCAAACTTAATAACAAATCATTTACAATCTCTAAATATTAGTGGAAATCTGTTATCAGACTTCCCAAATGTTATA
TGTAAAAGTTTAAAAGTATTAGACATATCTAACAATAAATTGACTTACGTCCCTGAAGTAATATCTATTAAAAATTTCCC
ATTATTATTTCAACTTGATGTCAGTGACAACCCTATTGAAAATTTGACAATTAACTCTGTCTTGAAATTAAATTTATTTG
TTGCAAATAAAATGAACATGTTAAAGAATATTGAAAAAGATACATTAGCAAATTTAAGATCACCATCAAATGATTGTATT
AATCTTACTATATCAAATAACAAAATGTTGACTTTCATTCATGAAGATGCTTTAAGACGCATGAATCTATGTTCAGTAAG
TTTCCAAAATAGCTTAGAAATACCGTTTAAATATAAGTAA
>lcl|KQ435687.1_mrna_45 [locus_tag=WN51_10699] [product=hypothetical protein] [partial=5',3'] [location=<363886..>364128] [gbkey=mRNA]
ATGATACATTGGTACGGATGGAAAGATCAAGTATTTTGTGCTAATACGTCAATTTTGAAAGAAAATTTGACAATGAATGT
TGCCAGTGTAGTAACTACTGAAATGATACATTTTGACTCGAGTACTGGTCTGCTAATTGTTGTAGGAATAGCTACAACTG
TATTAACACTTTTAATAGTAGGAGGCATTGTATGGACACAAAAAGTGGCCATAAAAAGGAGAAGAATTAATAGGAAATTT
TAA
>lcl|KQ435687.1_mrna_46 [locus_tag=WN51_10700] [product=Abhydrolase domain-containing protein 13] [partial=5',3'] [location=complement(join(<365075..365347,365419..365579,365665..365846,365914..366145,366215..>366380))] [gbkey=mRNA]
ATGTCATTTTGTATGAGGGTCGCACGTAGTAAACCCATCCGTTTATTAGGAGGTATAGCTATGAGATGCTGGGCTTTCTC
TGGAACTTACGTACTTGCCTGTTTTCTTCTGTACTGGTTGTACGGTGGAGTTTCTGCTTTCTTTCTACTTTGTTTCGCCA
CAACGGGTATATTATATCACAGAGAAGATCAACTTGTATATCGTCCAGAGTCACCAGCTAATTCTCGTATATATGTTCCT
GCACCGTCAATATTCAATTTGCCGTACCAAAGTATTTACATTAGATCAGGGGATGGTACAATGTTACACATGTTCTTTAT
TTCACAGCCAGAGGACAAAGCAAAAAAGGTGCCTACATTGTTATTTCTTCACGGGAATGCTGGTAATGTGGGACATAGGT
TAAAGAATGCAGTTGGATTGTACCATACCATCCAATGTAACATTTTGATGCTGGAATATAGAGGCTATGGTTTGTCACAG
GGTTCACCATCTGAAAAGGGTTTATACATGGACGCTCGTGCAGGAATTGATTATTTATCTAGTAGAACTGATATAAATAC
GAATGAGATAATTGTATTTGGTGGTGCTGTCGCTATTAATTTGGCTACAAAGCCAGAAAATTCGCAAAGAATTTGGTGTC
TTATACTTGAGAACACTTTTACTAGTATCCCTGATATGGCCGCATTACTTTTTGGATTAAAATGTTTACAATATTTACCC
CTTTTTTTATATAAAAATAAGTATCTGTCTATCCTCAAGGTACAGTCAGTAATGGTACCTACGTTATTTATTTCTGGTTT
AGCAGATACGTTAGTGCCTCCGCGTATGATGCAGGAACTTTACAAGAATTGCAAAAGTCCGTGTAAAAAGATACTTTCAA
TTTCGGGAGGTACGCACAATGAAACGTGGTGTCAACCCCGGTATTATAAAAACATATGTAATTTTTTAAACGAATTAAGG
GAGAAACCACCAGTTCAAGTGACATCTAGTCACTGGCAAATAGACGATATATAA
>lcl|KQ435687.1_mrna_47 [locus_tag=WN51_10701] [product=6-phosphogluconolactonase] [partial=5',3'] [location=join(<366001..366032,366211..366286,366680..366756,367047..367195,367554..367754,367819..368114,368190..>368300)] [gbkey=mRNA]
ATGTGTAACATTGTACCATCCCCTGATCTAATTTACCCGTTGTGGCGAAACAAAGTAGAAAGAAAGCAGAAACTCCACCG
TACAACCAGTACAGAAGAAAACAGGCAAAGGTTATGGAGTATCACGAGTTCGATTGTGAACGTGGTTCAAACTGTATCAA
CAGAAGTGAAGATGTGCGTGCCAAATACTAGCCAAGAAGTTGTTCGTCTAACAATGGAGAAAATACTGGTCGAGCCTCGA
GATGGGACCGTAGCGTCATGCTTGTCTAACCTTCTTCAAATGAGTGCCGATGATGCACTCGCCAGTGGCGATACATTTAA
AGTTGGTTTGTCAGGGGGGTCTTTGGTACAATTGTTGGCTCAATGTTTGCCTAATGTTACTACTGATTGGAATAAATGGT
ATTTCTTCTTCTGTGATGAAAGAGTTGTTCCTTTTGATAGCAACGATTCTACCTACGGAGAGTATAAGTTGAAGTTAATT
GGAAAAATACCAGTAACCGAAGAGCAATTTATAAAAATCAATCCCGACCTGCCTGTCTTACTTGTAGCCGAAGATGCTGC
AAAAGATTACATTAAGAAGATGTCTGTGTTTTTTCCACCTGATCGTGTTCCATGTTTTGATGTGCTTCTGTTAGGACTGG
GTCCAGATGGACATACATGTTCTCTCTTCCCTGATCATAAACTTTTGAATGAAGCAAGTTTATGGGTCTGTCCTATCAAC
GATTCACCCAAGCCACCCCCATCTCGTATTACTCTTACTCTTCCTGTAATAAATAATGCAAAGAAATGCATATTTGCTAT
CACTGGATCGGGCAAGGCTGAAATTGTGAAGAGAATTTTGCAAGATAGAGAAAATTTACCAGCTGCTCGTGTTCAGCCAC
ACAACGGAGAATTATATTGGATTCTAGACGAAGGTGCTGCAAAGTTCGTAGAGAGAGCGTAA
>lcl|KQ435687.1_mrna_48 [locus_tag=WN51_10702] [product=Calcium-binding mitochondrial carrier protein SCaMC-2] [partial=5',3'] [location=complement(join(<371107..371181,371282..371533,372041..372208,372288..372545,373292..373450,375288..>375335))] [gbkey=mRNA]
ATGACACAAAGTTCGACCGAGCAGTATACATTGGGTAATGCTAATCCGTATATGGATATTGGGGAGGATATCGGTGTCCC
GGAGGACTTCACAACTGGTGAAATGGTTTCTGGAATGTGGTGGCGGCATTTGGTGTCCGGTGGTGTAGCAGGTGGTGTAT
CACGCACATGTACCGCACCTTTGGATCGTATCAAAGTTTATCTACAAGTTCATGGAACGCGACACTGCAAAATCAAAAGT
TGCTTCAGGTATATGCTGCGCGAGGGTGGCACTATTAGTCTATGGAGAGGAAATGGTATAAACGTACTTAAAATTGGACC
AGAGAGCGCACTGAAATTCATGGCTTACGAGCAAATTAAGAGAACAATTAAAGGAGACGACGTGAGAGAGCTTGGACTTT
ATGAACGATTGATGGCTGGTTCTTTAGCCGGAGGGATCAGTCAGTCGGCCATATATCCACTTGAGGTGCTTAAAACTAGA
TTCGCACTGAGGAAAACGGGAGAGTATTCAGGCTTAATAGACGCAACAAAGAAGATATATAAGCAAGGCGGTTTGAAATC
TTTTTATAGAGGCTATGTTCCTAATTTAATGGGAATAATTCCGTACGCTGGTATCGATTTGGCTGTGTACGAAACCTTGA
AAAACAGGTATTTACAAACACATGACAAAAATGAACAGCCACCCTTTTGGATTTTACTATTATGTGGAACAGCTTCGAGC
ACAGCCGGCCAAGTGTGCTCGTATCCATTAGCACTAGTCAGAACGCGGTTACAGGCAGATGTATCGCCAGGAAAGCCTAA
TAGTATGATTACTGTTTTTAAGGATATTATTAAGAACGAAGGGATTCGTGGTTTGTACAGAGGTTTAACTCCGAACTTTT
TAAAGGTGGCACCAGCCGTGTCGATTAGTTACATAGTATATGAAACCGTCAGGGATTTTTTGGGTGTAAATATGACGTGA
>lcl|KQ435687.1_mrna_49 [locus_tag=WN51_10703] [product=Calcium-binding mitochondrial carrier protein SCaMC-1-B] [partial=5',3'] [location=complement(join(<376808..376968,380934..381047,383867..383982,384102..384189,384472..384598,386307..>386498))] [gbkey=mRNA]
ATGCCCGAGGGTCGAGGGAGCACGGTGCATGGCGTTATGCCACCGCACTATCTGCACGAGTTACCGGCAGAGGACGAAAA
GAGATATGAAAAGATATTTCAGAAACTAGACCTCGATGGAAATGGAAGAATCGACGTGAAAGATCTATCGAAAGCACTAC
GTAAAGTTGGTGTCGATAAATATTACGCGGAGAAATTTTTGGCCAGATCCGACAGTACTAAGAGCGGCGACATTACACTT
GCCGAATTTATACACTATGTACGCGAACACGAAAAAAATCTGCGTCTACAATTCTCTCATCTTGATAAGAATAAGGATGG
TAAAATCGATCTAGAGGAATTAATAAAAGCATTCGAGGAATTGGGAATAAAGATGGATTACAATGAAGCAAAGAAATTGT
TGCAGCGCATGGACAAAGATGGAAGTCTCACTATAAGTTTCAACGAGTGGCGAGATTTTTTGCTTTATGCACCGAGTACC
GATCTTCTGGGTCTTATTGAATACTGGCATCACACCAACGTAAACCAAGAGGCAGATCAGTCCTATAAAGCAATATTTGT
AATGGGCCTGGAAATATTGCCCCGGGATGCGTTCCTTTTACATTGGATTTATATGTTGGCCTTGGCTACAGGGCCAGCTC
GAAAGTTTGGTCCTTCCATTAAGCCAAATTCAAAATTAGCGGTCAGTCACGTGATCAAGGTGTTCTCGCATTGGAGAAGA
ACAATGGTCAAATCGCAGATTTTGAAGCGAGGGCTGGGCGAGATACCAAATTACTTTTTGGCTTCTAGCCCGGCTTAA
>lcl|KQ435687.1_mrna_50 [locus_tag=WN51_10704] [product=Roquin] [partial=5',3'] [location=complement(join(<392006..392125,392235..392426,392513..392582,392686..392827,392894..393015,393091..393302,393392..393496,393595..393857,393944..394113,394179..394419,394495..394828,394903..395078,395551..395769,395843..396050,396131..>396292))] [gbkey=mRNA]
ATGCCAATACAGGCACCGCAGTGGACTGAATTTCTTTCTTGTCCAGTTTGCTGTCGTGACTTCAATGTGGCTATACGTGG
CCCAATATCCTTAGGATGCGGTCATACCATATGTCGTACGTGCCTTGCAAACTTACATCGTAAACAATGTCCCTTTGATC
AGAGTATTATCAATACGGAGATAGAAAGATTACCAGTAAATGAAGCTCTATTGCAGTTAGTGGGAAATCCTGTTCCGACG
AATGTCGCAACGGCTTATCAGAAGCTGCTACCACCTGAAGACCATGCGAATTATTTGGTTGCTAAACGTTGCATTGAGGA
ACTTGCTTTATATCTCAAACCATGTCAGGCAAATCCTTCTTTAGCTACTGGTGCAGGTCTTGTTTCTCGACCTATGCAAA
GGAAGTTGGTAACTTTAGTTGGTTGTCAATTGGTCGAGTCAGAAGGAAGATCACGTGCGGTAAGGGCAGCTAGAAGTTTG
GGGGAAAGATCAGTTACAGAACTAATACTGCAACATCAAAATCCACAACAACTTAATGCCAATCTATGGGCCGCTGTAAG
AGCTCGTGGATGTCAATTTCTTGGACCAGCAATGCAAGAAGAAGTACTAAAACTTGTTTTATTGGCTTTGGAAGATGGAT
CTGCTCTTTCTAGGAAAGTGTTAGTTATGTTTGTAGTTCAACGTCTAGAATCGCATTTTCCTCAAGCTTCTAAAACCAGT
ATAGGACACGTTGTACAATTGTTGTACAGAGCAAGTTGTTTCAAGGTATCTAAACGAGAAGGAGATTCCTCATTAATGCA
ATTAAAGGAGGAATTTAGAACGTACGAGGCGTTAAGAAGGGAGCATGATGCTCAAATAGTGCAAATTGCGACTGAAGCTG
GTTTAAGAATAGCACCTGATCAATGGTCTGCGTTGTTGTACGGAGATACAAGCCATAAATCTCATATGCAAAGTATTATG
GATAAACTTCAAACTCCACAATCTTTTGCTCAAAGTGTACAAGAGTTAGTTATCGCTCTTCAACGTACTCCTGATCCTGG
ACAATTAAGTAGTTTAAGACCTCAATTAGAATTGCTAGCTGCAATAGATCCTAGCCCAGAAACTGAACCTCCTACGTTAG
CAGAGTGTCGAGCAGCATTAGAAGCTGTTAGAACCGTAGTCACAGCATTAGTAGAATTCATTCAACAACATGGTAGTCGG
AAAACACAAGATGGTACTCACAATGTAGGTCCTGGTCAACCGAAATATAAAGTGAGCATGTGTCGAGATCTTGCACTTAG
GGGGTCTTGTCCTAGGTCTACTAATTGTACGTTTGCGCATAGTGATATGGAACTAGATAAATATAGATCAAAAAGTCGGA
AATTAAGTCTCAGATCAAGTTTACCTGGATCCAATAACTCGGATGTGAAAACAGACAAATCGATTACAGGATGTAATAAC
AAGACATTTAAGCAGAACGATGATTTATCCTATCATTCTATAAAGTCGCATGATAATACTCACAGAGAAAATTTCAATTG
TATGAACAAAGTTAATCCAATGCAACATCATAATCCAACAAATGAAAACAATTTTATCGGGTCATTAACGAATTATGTGC
TACCGTCACCTCAAGGGATATTACCTATAGTGCCGACGAAAAATATGGACGTACATTGCTCTCATTACATTATGCCTAAT
ACACCTATCGATTACACGGCACCTAATGTCAGTATCTGGGATTCGTCGCAGATTTCATCTAATATGACAAATGGAATATC
TAATACTAAAAAGCAGCGGACCGTTGCTAAAACATTAGCAATGTTACTACAACGTAGGATGGAAATATTAAATCAACTTG
AAACGATTGTTAATAAACAAGTGCCACAAATGAAAACAAATTACGACATGCAGGGAGATACATTGTCATCGAATTTCTCT
ATATGGACAAACACGCCAAATAATCCAATGGTTTCTTCAACAAATATAAACTGTAACAATAATTTCCGATGCGCAGATCC
CATTCTATTTGATGATGAATTTGTACCATTTGATGCATCATCTAATAGTAAATATGGACCAATTTCTAAATTATCCAAAA
ACTTAATTAGATCTTCTAGTGGCGTACAATCTACTAATTTTTATGCGGATAGTGGAGCACCTCCTACAATATCTGCTTAT
CGACCTGTGTCAACTACAAATTCTGTCACTTCTTGGTATTATGGTAATCAACCTTATGCTACTGTCGGTACAAATGGAGG
AATACAGTCTATTAATAATAGTGGTTTCGGAGATAATTATATTACATTTGGCCGTAATATATCCGATACGTCAACGCACA
CTCAATTTCCACGACCAGACTGCATGTCTAAAGACTTAATCCTTGAATCACAAAAGGTAAAACAACAATTAAAACATCTT
GAGAAAAAAATCAATGACTTAAAGCTTGCTACACAAGGAGCGACTTTTACGGCGGGAGAAAGGTTAGCACAAGAATTGCA
AATGATTGAAGCTGGTATCAGGGAAAAAGAAAAAGACGTACGAAATTGGAGTCCATATGGTACCATACCTTGGATTCAAT
CGTCGAACAATTTACTTAGTTCTCAAAGTTTCCATCAGAATTATAAGCCCGAAGAAGAAGATACATATGAAGCAGGTATT
GCAAATGATATGCGGGAATTAGAATTACGATGGGAATTTGAACTACAGGAACAGGAGAAACATTGGTCAAACGAAGAAGA
TAATTCTAAAAAATAA
>lcl|KQ435687.1_mrna_51 [locus_tag=WN51_10705] [product=Mitochondrial carrier like protein 2] [partial=5',3'] [location=join(<396501..396580,397324..397336,397445..397573,398030..398114,398206..398371,398449..398586,398768..398954,399026..399093,399184..>399364)] [gbkey=mRNA]
ATGCATCTTGCGATAAATGATCAACAGATTTCGGCAGACGTGCAGAAGCGAGAAACGTGTCTGGCAAACAGTCCAGTCAA
CCAACATCCCAATAAATTCATTTTTATTCACGAAAATATTGATGGATCTCCTAATCCAGAATATACGAAAGATAAACCAA
GTGTGCAAATCAGTGATTGGTTGTGGCTGGAGTTAATTTTTGTAGTTAAAGCCAGTTCATCAATCGGATATGAACCAATT
CCACCACGACCGACAACTACTTTATTCGGACAACCGGCTTTAGCTTTGCCTAATGTTTTTCAGTACGTTAGATACATTAA
GAACGTAGACGGATTTACTGGCTGCTACCGTGGTCTTGTCCCAAAATTGTGTGCCTATACTGTGAGTGCTATAGCTTTCG
AAAAGACATCTAAATGTATTAAATTTAAGGATGAACCGAGCAAAGAGATTTATGATGGTGATCTAGAAGAAAGTCAGAGG
TATAAAAAATGTATATACGAATTCATACGAGACCTGATTAGTAGAATGATTGGAATTATAGTTAGCCACCCATTGGATGT
TATTGCACTGAGGATGATGGCACAGTTTGTTGGTGGAGAAACAAAATACAATGGATTATTTAGATCAATTGTGGAGGTGT
ACAAAGAGAATGGAATCATGGGATATTATGCAGGATTATTGCCTCGCCTCATTGGAAATGCTGCTGTATTAATGCTAGTC
AGTTCATGTACTTATGTTATTGATAAGTACGTTATAAGCGATCGCGAATTGAAACCATATGCAGTTTCCACAATAAGGTT
CATAGCGACAACAATTACATATCCGTTTTTAGTGGTATCACATTGTATGGCAGTTAATAATTGCGGGTTAATTGCTGGTC
TTCCCCCACAAATGCCAATTTACAATAGCTGGTTAGATTGCTGGTCCCATCTATTAAAAAGGGGGAACAGCCTTTTATGG
CGTTATTATACAGGCCCGCAAGTGATAATTAATGGAAAGCCAATACCTATTAACAAATACAATTTCCACTTACAAAGCAC
AACATAG
>lcl|KQ435687.1_mrna_52 [locus_tag=WN51_10706] [product=USP6 N-terminal-like protein] [partial=5',3'] [location=complement(join(<403364..403766,404360..404646,404721..405041,405122..405282,405359..405546,405629..405952,406024..>406178))] [gbkey=mRNA]
ATGAATGAGGAAGAATTGTTGAAGCGGTCTGCTGCAGAGCGAGATAGAATATTTAGCTGCTACGACCGTGGTAGAGAAAA
TGGAGCAGAGATTGATCCTTGGGAAGATCCTACTTTTGAAGTATATCATACCACAGACAGATATGGATTCATACATGACA
AACGTTTGCCACAGAAGCCAGATCCTAACGAGATCAAGACTCACCGGGTGGAAATGGAAAGATTGAAGAAATGGGAGAAA
ATGACGAAACAGTGGGACAGCTCTTCGACTAAGGAGAAATTACGGCGCAGAGTATACAAAGGCATTCCTAATAGATTTCG
TGGTCAGGTCTGGGCATTGTTGTTGGGTATTAAAAATTTAAAGAGAGAACAAGCTGGCAAATACGAAGAGATGTTACAAC
TTGCGCGTCAGTGGTCTACGGAAATAAGACAGATCGATGCTGATGTTGCTAGACAATATAGAGATCATATCAATTATAGA
GAAAGGTATAGCATAAAACAACGATCTATGTTTTATGTATTGGCTGCATACAGCATGTACAATATGGAAGTGGGTTATTG
CCAAGGGATGTCTGTATTAGCTGGATTGCTTTTGTTATATATGGATGAAGAAGACGCATTTTGGGGTCTTTGTGTGTTAC
TTGCTGATAAGAAATATACAATGCATGGATTTTATGTTGATGGATTTCCAAAATTAAACCGTTTTATAGAACATCATGAT
AAAATTATGAATAAATTCTTACCAAAGTTGAAACGGAAACTTGATAAGTGCGGTTGCGATTCTATTCTTTATGCGCTGAA
ATGGTTTTTTGTTGTGTTTCAAGAGAGGACACCTGTTAGCCTTGGTCTTCGAATTTGGGATATATTTTTATTAGACGGAG
ATCGTATTTTACCTGCTATGGCGTACACAGTCATGAAAATGCATAAACGTTTTCTCATGCCGATGGAAAGTTTAGATGAA
TTCTGTAATTATTTACAAATTAAATTAGAAAAAGATTTCTGTTTTGACGATGATACAGTAATAAGTACTATGGAACGTAG
TATGGAAGAATTAAAACGTGCTAAATTGGATTATCCTGGTCCTCCCTTGCCACACGAATTGCCACGATTTCCATTTGGCA
CATTTAAGGAACCTACTTTTGCAAGCAAGGTTGGAAGACGTAGCGAAGAATTTAGCGAAGCACAACACGTAATGCGAGAA
TCTATAACGCAACGTAGAGACCTGGTACTTGCTGATGATGGTAGAGAAAGTACAACACCCGTTGAACAAACCAGTTGTGG
TCTTGGCGGTGAGTTACGATATAGTGAAAAAATAGTACACGGTAACACAGATACTTGCCTTCTATATTCTAAACAAGAGA
GTATTATTAAGGACGAGGATAAAGATAATACAGATACAGATGAGATTGATATAATGGTTATATATAACACTAGATTTCTT
GATGATGGGGCCTCTCCCAATGGCTCACGCCGATCATTGGCAGATACATCTGTTACCTCGACAGCTGACCTTTCTGTATT
TAGTTCGGCAACACGGTCTCAAGCGTTAGATAATAGTCTTGATACTCAAAGCAACATTTCTAATGCCAGCTCTGGCAGTG
GTGGTTTACCCACACCCAGGGCAACGCCTCATCAACCAAGTCCAGATATTGTACGAATTTATGTACCATATACGTCGCCA
ATGTCTGGCTCATACAAAGATGATCTTCCACGTACACTTCCGCGGTCTTTAGAAACAAATAGAATCCGCATACGAGTCGA
TCCTGATCAGACACCGATAGTGGAAAATCTGAAACCTTTTTCATTAGAGAATCCAGAAGTCGAATTAGACTTGAAATAA
>lcl|KQ435687.1_mrna_53 [locus_tag=WN51_10707] [product=Histone H2A] [partial=5',3'] [location=complement(<408018..>408392)] [gbkey=mRNA]
ATGTCAGGCCGTGGCAAGGGTGGCAAAGCGAAAGCTAAGGCGAAGTCACGTTCGAACAGAGCTGGATTACAGTTTCCAGT
CGGTCGTATCCACAGACTCTTGAGAAAGGGGAATTACGCCGAGAGGGTCGGCGCTGGGGCTCCAGTCTACCTGGCCGCTG
TTATGGAGTATCTGGCCGCTGAAGTTCTCGAATTGGCGGGAAATGCTGCACGCGACAACAAAAAAACAAGGATCATCCCG
AGACATTTGCAGCTTGCCATCCGTAATGACGAGGAGTTGAACAAGCTTCTTTCTGGCGTTACCATTGCGCAGGGAGGCGT
TCTTCCCAACATCCAGGCTGTGCTTCTGCCAAAGAAAACGGAGAAAAAGGCTTAG
>lcl|KQ435687.1_mrna_54 [locus_tag=WN51_10708] [product=Histone H2B.3] [partial=5',3'] [location=<410725..>411096] [gbkey=mRNA]
ATGCCACCGAAAATAAGTGGGAAAGCTGTGAAGAAAGCCGGCAAAGCTCAGAAAAACATCAGCAAGGCCGACAAAAAGAA
AAAAAGGAGGAGGAAGGAGAGCTATGCTATCTACATTTACAAAGTGCTGAAACAGGTGCATCCTGACACCGGCATCTCCA
GCAAAGCGATGAGTATCATGAACAGCTTTGTCAACGATGTTTTCGAGCGTATCGCCGCCGAGGCATCAAGATTAGCACAC
TATAACAAACGTTCCACGATCACTTCTCGAGAGATCCAAACTGCCGTAAGGCTTCTCTTGCCCGGCGAATTGGCCAAGCA
CGCAGTAAGCGAAGGTACTAAAGCAGTTACCAAATACACCAGCTCCAAGTAA
>lcl|KQ435687.1_mrna_55 [locus_tag=WN51_10709] [product=hypothetical protein] [partial=5',3'] [location=complement(join(<411817..411943,412048..412170,412243..412360,412459..412563,412633..412753,412843..412935,413008..413155,413281..413513,413597..413744,413842..414029,414101..414178,414249..414345,414421..414515,414591..414780,414855..414944,415017..415233,415356..415437,415517..415690,415752..416005,416164..416414,416487..416752,416884..417029,417104..417267,417352..417448,417517..417654,417736..>417844))] [gbkey=mRNA]
ATGACTCTCAATGCCTTAAAAGAAATGGCAGGAGAAGTGGTTGATATCCACATTACGGCTGATAGCAACTTTCCTTCATT
AATCAATCTCATGCGATACAATGTGCAAGGTGGACCAACAGTTAGCGGTCGTGACGACCATGACTATCCAAATTTAAATG
AAATGTCAGTGTGTTTTTCAAATATAAATCAAATGAAAGCATATAGTAAAATCTCCTTGCCATCTGAGATAATGGAACAT
TTTCGTCATATACAATGCCATTGTATGATGGGCCTTTTTACAGAAATTTCGAAAGCATGGCTTACGATTGATAGTGACAT
ATATGTTTGGTCATATGAAAATGAATCTGATGTTGCGTATTTCGATGGATTAAACGAGACTATTATAAGCGTAGGTTTAG
TGAAACCCAAAGCAGGAGTATTTCAGTCTTATGTGAAGTATCTATTAATTCTTACAACTACAGTGGAAATAACTATTCTC
GGAGTTACACTAACAGAAACCAGTGACGGCATTTCACCAGAAATGCAATTGGTTCCTGAACCAATTTTTACTGTTACTAC
AGATGGAATTGGTATTACAACAATAGCAAACACTAGTAGTGGAAGAATTTTTCTTGGTGGTAGAAATGGATCTCTTTATG
AAATATATTATCAGGCAGAAAGTAGCTGGTTTGGGAAACGTTGTAAAAAAATAAATCACTCTGAAGGTCCATTATCATTT
TTAGTTCCATCATTTGTCACTATAGCTTTGTCAGAGGAGGAAGCAATAATACAAATTTCTGTTGATGACTCGCGAAATAT
TTTATACACACTTGGTGATAAGGGAACCATCACAGTTTGGGATATCGATAATAATGGTGCATCCAAAGTTGCATCTTTGT
CACAAGCTTCCTTAGTGCAAACCGCTGTTCACGTTGTTAAAACACTAGATAGTAATAATTTTCGACCATTGGTGAGCATA
TCAGCGATCACAGAGTCAGAATCAGTACATTTAAACTTGGTTGTAGTTGCAGCTACTGGAATACGTTTTTACTTCAGTTG
TACTTCAGTTGCCAATCCGACAACCAGACCTCAAGGTCTACAATTAATACATGTCAGATTACCACCGCGTTATGCTGCTA
ATGCGACAGTAATGAGACCAAGAAAGGTACAAATGGCACATTATAGAAAAGGAACATTAATTCTTGTTTGTGGCGGAGAT
ACAGAAACAGTTTTATGTTTAAGTAACGATGCTTATCCATTCACAAATTATTTAGCTGAAACTCAAAGTCTTTTATCGCT
CGATAGTACAGTATGGGCAATGGCAGAAATTCTTGTGGAACCAGCTATACGTATTGAAAAACAAAATATTACTCAAGAGG
AGCCTCCTCTTCTTGTAAGGCAGCACATGGAAGCACCTCGAAAATTTATTTTTTTAACTTCTCAGGGTGCTATAATTTAC
GTTCAAGTTCGTCCAATGGACATATTAAAGCAGCTTCTTTTAGAACAACGTGGCCCTGATACTGAAGCCGTTCGTGCATA
TTTTCAATCGCAATCATTGGAGCAAGCATGTGCAACTTGCCTTATTTTAGCCACGCTTGAAAGTTCTCAGAATGCCGAAC
TGGCAGAATGGGCAACCAGAGCATTTTTTTTATATGGCAGTCAACGAACAACAAGTATTGGACCTGCAATTGATGTACAT
GGAGATATGCGCACATCGACACCAAGAGTTCCAAACTATGATTTAAGACTTCAGGGATTTCGACCGCATGTGCCAGTTGG
ACATAGTACAGATTCTCTGCAACAGTTTTCTGCGAAACACAATGGTTTATATCTGTATGTAGGAAGAATACTTCGACCAA
TATGGAACATGCGTTGTATTAAACAAGAAGTTATAAATAACAAAACTCAGGTGACTGCTACAATTTCAGCAAGACAAGTT
AGTTGGATTTTAAGTCTTCTACAGGCATTAAGATCATTTCTCAATAAAAATACCCATATTGCTAAGCAACATAGTGGTAC
TAGAACAACTGATGGATTTGAAACAACTATATCTAGTCATTACCAAGGACCAATAGTCGAAGAAAGGAATTCCTTAGCTG
CATTAAAAATTTTCATTACTCATGCTTGTGAAGTGTTAGAACTTTGGAAAATTTTATGTGAAAACCACTTGAATAATATT
GTGAATTGCTTATCAAAGGATCAAATTAATCAATTTTCTACGGCGACGTTTCGAGATTTAATTTTAATTGGACATGAAAT
TCCTTCATTACTAATCATTCATCTTATAGATAGTTACCTTGGAGATAATGCATCTGTTGATGCTGTAAGTCAAAGATTGC
GAGAAGTTTGCCCAAATTTATATAGAAGTGAAGACGCTGTTTGTTCTAAGGCGAATGAAATAATTTTAAAAGCTAAAAAT
TGTACAAATCCAGAAGAAAAAGAATGCTATTTACAATCTGCTTTAAAGCTTTGCAAAGAAGTTGCTCCCAGATTGAACTT
AAGTGCAGTATGCCAACAATTCATCGCTTGTCAATTCTATTCGGGTGTACTTGAATTATGTCTCTCCTGTGCAGAAAAAG
TAGATCCTAATAACGCTGCCTTACACTATTATAAAAATAATGAACCAATCGAAGACCAAGAAGCTTACACGAAAAGATTA
GAGATTTATAAAGAATTCATTACGCTGCTGGATCATCTTTACAATCAAAGTATCTCTAATCCATTAACACCTACTGTACC
CAGTAAACCTGGTCCTCCGCTACAAAATGGATCAACTATGCCTGTTACACCAGCAAAGGAAATATTGCATGACATTATAA
CTGATGCATTACACTCTACGTGTGAAATTCTTCATGCTTTAGTGTATGCTTGGATGATAGAAAGAAGGCTTCACGGAGAG
CTCGTTGCTCTAGCAGCGCCTTCTTTAGAAGCTTATCTTACTCGTGTCAATGCACCGGATTTACTATGGCAGTATTACGA
AAAAAATAAAAATCATGCTGCTGCAGCTAAAATTTTAGATGCTTTGGCGACCAAAGAATCAAATATACCGTTATCACAGA
GAGTTGAATATTTAGCTCGAGCAGTGGTTTGTATGAGAAGCGACCAAGCTGGATACGCTCCATACCTTGGTATATTTTTA
CGTGAATTAGAAGACAAGGTAGAAGTTGCTAGAATACAACAACAGATATTAGATACAATTTGTAACCAACATTTGAGCGA
TAGACTTAGTGAAGAAGAATTCAGAGCATTAAATTCCTCGTTACTTGATATTACAAAGTTGTACGAAAAATATGCGGACC
CTTTGCAGTTGTGGGAGTGCAAATTGGCTATAATTCATTGCTCTGGTCATCAAGATGCAATATTAATCCAGGAAATTTGG
ACTAATATAATAAATAACGAATTAAAAGATGCTTCAACGGCAGAAGATAAAATGACTATTTTAATGAGCAAAATTATATC
GTTAGGACAGGAATATTCGGGATCACCTCACTGTTTCCCAGTTGATTTCTTAGTAAAACAGTTAGAAATAAAAGCATGTA
AATTAAACGTATCAAATACTGGAATTATAACTGGGTTTTTACAATTAGGAGTATCGATGGAGGATCTTTTGGACATTTAC
AAAATGATTGGCAAAGATACTCGAACTTGGCTAAACGAAGGGAACGAATTTCACCTTATCGAATCGACTGCGAATTTAGT
TAATCACTTTATATCTCATTCGAACATTACCAACACCTTCATCAAACGAAAAATAATAACGAAGTGCCAGGACGTGATTT
CAAAGTGTTTAACTACCTTGTACAGCAAGCCTCACGGACAAGAATTGATAACAAAACTTAGATCGATTCAAAACATTCTG
ATTCGTATGTAA
>lcl|KQ435687.1_mrna_56 [locus_tag=WN51_10710] [product=Eukaryotic translation initiation factor 2-alpha kinase 3] [partial=5',3'] [location=complement(join(<420351..420545,420621..420968,421054..421789,421893..422098,422195..422296,422361..422545,422633..422764,422880..423017,423040..423148,423225..423399,423476..423674,423711..423885,423976..424102,424508..>424632))] [gbkey=mRNA]
ATGTCTTTCACACGCTTGTGGAGACTGACACTTCACTTGTTATTCATCCTTTTGTTTACATCGCTGTCAACCAGCAGTGG
CGATTTAAAAGATTTGACATTTTGCGAAAGAAAATCATCTCGCAGCTTGTTATTTGTAAGTACATTAGATGGAAGGATAT
CTGCTTTAGACGCTAATAATCTTGGAGAAAAACAATGGACATTAGAATTTAATGAAGGATCTATGTTATCATCTAATATT
CATCATAGAGAGCTTAATAATAATGGAAAATGGGTTCGTCTGATACCATCTCTAAGCGGTGGATTATATCAATTTGATGA
AGAAAATTTAGAAGGAGTGTTAATAACCGCAAGCCAGCTGTTGCATTCATCTTTTCGTTACTCTGATGATCTAATGTTCT
CCGGTGGTAAAGAAGTGAAATCATATGAAGAAAAAGATAATAAGGAAATGGAATTTGAACTTTTGCTAGGTGTTTCAAGT
GTAACAGGGAAAATTTTATATGAATGCGGAATCAATGGTTGTCTTAATATCACAGATGGAGAAACGTACATTGAACAGGA
AATTCTTATTGTTCAACGATTTCAACAAACTGTAAGAGCAGTTGAACCCCGTAGCGGTATTGAGAAGTGGAACTTTAGTG
TTGGACAACATAACTTAGTACTTGTCCCTCATTCTGATATTTATTGTCAAAATGAAGTAACATCTCGTGATCTAGATATT
GAAATTAAAGTTATTGTACCTGACGGCTTAATTTGGGCTGTTAGTAAAAACGATCCTACAGTAAAATTATGGCAACATAA
ATTTGATTCTCCAATTGTTACCATATGGCGCGAAGATTCAAGTTCAAAAAACAATGAACATAAAAGCTTAAAAAAAATTA
ATTTATTTGATAGTACACAGTGGTCTTGGGTCAGTCCAGCTCTTTATTTGGGTATGCATAACAGGCAGTTATATATACAA
GAAAATACAGAACTGTACAAATCATTAGATGCATCGCCAAGGTACATGCACCATACAAAATATCCATGGCAACCTTATCC
TGCTATTGGTAATGCAATTAAAAAGTCTCTTTTAGATCGTTCAATAAATGTTAATAAGGAAGATGATATGTTATTTGAAA
TAACAGATGCACAAAGTACCACTGCATTATCAATTTTATATAATTCGGAATATATAAATGGAAATGGATTTTATTTGTAC
TCGACAGACCAACTGGAATTGGATAATAACAAACAATGCAATCGTACTCCAAATTTAATGCTTATAGAAGAAGAACGAAA
GTCATTTAGAGGAAATTATACTCGGGAAGAAGATGAAGATACTCCCGTTCAAGTTATTATTGTATCATTGTGGTATTGGT
GGTATGAGGTTTTGATAATATCGATTACTACTGCTGTTCTACTAAATTTTATACTAACGCAACGTCTGTTAAATGCTACA
ACAGTTTCTAAAGATGCAGTGCTTCCGCCTTTAATAGTTGAAAGACACATAGAAACAAATAAGAATAATCAACCGACTGA
TGAAAAGGAAATCGACAGTTTCAAATCACGTTATCTCACAGATTTTGAACCAGTAGATTGTTTAGGAAAAGGTGGTTATG
GCATAGTGTTTGAGGCAAAAAATAAAATAGACGATTGCAATTATGCTATTAAGAGAATTGCCCTGCCAAACAGTACTTAT
TCAAGGGAACGTGTAATGCGAGAAGTAAAAGCTTTGGCTAAGTTGGATCATCAAAATATTGTAAGATACTTCAATGCATG
GCTCGAGTGCCCCCCTGTAGGATGGCAAGAAAAACATGATCCTCAGTGGATAAACAAGATTCCCAAATCTTTACATTTAG
ATTTTACTTCAGAAGAAATTCACATGGAAACAAAAATGAATAACTCCGTTTGTATTAATGTTAGTCAGACTGATCAGTCA
TCAATAGACAGTGCTTGTGAAGCTCATGAATTAGACAATGATTTGAATGAAGATTCTTTTATCGTATTTGAGAAATCTCA
ATTAGTAGATCGAGGTGAAAATGTCATCAACATAAATAACTCTACTACTGAGAGTTCTGATTTGTCACATTCGAGTGACA
AAGTTGAAGAAACATTGTCAAGAATTGCCAATTCTTCATATTCCGAAAGTATTCTATTCAAAGACACTAATAGTGAAACA
TCAGAAAAGAAAGAGAAAAAGAAACGACAAAGATCGTTTTCTTTGGATCTGAATAATAAGTCGAGTACGCGTAAGTCTCC
GAAAATGTTCCTTTACATACAAATGCAGCTGTGCCAAAGGCTGAGTCTCAGAGAATGGCTAAAAATGCAGTCAATGCGAG
ATTATCGTCATGTGTTACATATATTTCATCAAATCGTTGATGCTGTAGAATACGTTCATTTGCAGGGACTTATTCATCGT
GATTTAAAGCCTTCGAATATATTCTTCTCTTTTGATAATAAAATAAAAGTTGGGGATTTCGGCCTTGTAACTGCAATAGC
AGAAGGTTATAATGAAGCTCATACTCCTTCTTCAGAGAATGAAGATGTTACACTTAAAAGTAATTTACATACCGCGTATG
TCGGGACTCATCTTTACATGTCTCCTGAACAAATAAATGGTCAAGGCTATAATTATAAGGTTGATATCTATTCCTTAGGA
ATTATTTTGTTTGAATTGCTTATTCCATTTGTTACTGAAATGGAAAGAGTAGATATCCTTAGAAATTTAAGAAAGTCAGT
ATTTCCAAACAATTTCAGTCATGATTATCCGGATGAGTATAATTTGTTGACCGTGATGTTAGATGAAAATCCTAGTAAAA
GACCCACAACATTAGGCATTAAAGCAAGGCCACCATTATTAAACTATGAAATAGCTAATGGGCTCAATATGGATGAAGAT
ACAAAATGGCATTTCGAGTTACCTTTGTTGACACGACATTTCTCTGTAATTAGCAATAGTAGTAGTGAATGA
>lcl|KQ435687.1_mrna_57 [locus_tag=WN51_10711] [product=Protein bric-a-brac 2] [partial=5',3'] [location=join(<426360..426542,426655..426831,428730..>429401)] [gbkey=mRNA]
ATGGAGGGGCAACAATTTTGTTTACGATGGCACAATTTTCAAAACACACTGTTGAGTTCTCTTCCTAAACTGCTTGATGG
TGGTTATTTAACAGATGTCACGTTAAGCGCCGGTGGTAGACACATACACGCACATAAAATTATTCTTTCTGCTTGTAGTT
ACTATTTTAAAGAATTGTTCAAGGATTTAAGTTCTTTGCAACATCCGGTAATAGTATTACCAGGGATGGAATATGCAAAC
TTATGTGCACTTGTCACATTTATGTATAACGGCGAAGTAAATATTTATCAAGAACAACTACCTGCACTTTTGGCTATGGC
AGATACCTTGCATATTCGTGGATTAGCTGATATAGCTGGGAAAAATTCGAGACACGATAATGGTTTATATGTTCAACCTC
CACCAGTGCAACTGCAAGAAAAGATATTGACTGAACCTCCGATAAAAAAAGAAACTAAAGATAATATCATAGGTGGTAGA
GAATCTTTAGAAACAGTTCTAGATACAGATGCAGTTGAGACCATAGAAGAACAATCCTTTAATGATCAAGAAAGTATACC
ATACTGCGTGAAGACTAAGCCTTACTATTCCATTAATGCGAAGTTAAATCAAAGAGAAAAAGTCAGTATTCCTTCCATTA
ATGCTTCTACAAACAAATACGTCGAGAAAGCATATTCGGAAAGTGGAATAGATGAAGGTACATCTATATTAGAAGATCAA
ATTACTCCGGTAGAAGATACAAAACCTCCACCTATTTGGGATACAAATTTCAAGTTTCTGACAAGTTCTATGAGCGGTAG
AACTTCTCAGAATTACAATAAATCTAGTGTCACTTGTCTTATCTGTGGAAAACAATTAAGTAATCAATATAATTTGCGAG
TACACATGGAGACACACAGTAATAGTTCGTATAGCTGCACAGCTTGTTCACATGTATCAAGATCACGAGATGCACTTAGA
AAACACGTTTCTTACAGACATCCAGTTGCTTCATCACAAAAACGATCACGATATAGTACGCCAAAATCATAG
>lcl|KQ435687.1_mrna_58 [locus_tag=WN51_10712] [product=Actin-interacting protein 1] [partial=5',3'] [location=complement(join(<430492..430601,430683..430833,431199..431357,431449..431568,431637..431957,432027..432131,432227..432355,432441..432609,432818..432985,433079..433226,433325..433415,433482..433603,434453..>434576))] [gbkey=mRNA]
ATGGGAAGTGCATGGGGGGGGGAGACGGAGAAAGATACGAGGAACATTGAACTGTTCTCATTGTTCAGTTTTTTCAAGTA
TTATTTAAAAGAAACAAACGGGAGAAAGATGTCCTATGAAACAAAATATATATTTGCTACATTACCAAGAACACAAAGAG
GACAACCCCTTGTATTGGGAGGTGATCCTAAAGGAAAAAACTTTTTATACACTAATGGTAATAGTGTAATTATTAGAAAT
ATTGATAATCCAGCTATTACAGATATTTACACGGAACATTCTTGTCCAGTTAATGTGGCAAAGTATTCTCCAAGTGGATT
TTATATAGCATCAGGTGACCAATCAGGCAAGGTACGTATTTGGGATACTGTCAACAAAGAACACATTTTAAAAAATGAAT
TTCATCCTATTGGAGGACCTATTAAAGATATAGCATGGTCACTTGACAATCAACGTATGGTAGTTGTTGGAGAAGGAAGA
GAAAGATTTGGTCATGTATTTATGGCAGAAACCGGTACCTCTGTAGGTGAAATCTCTGGTCAGAGTAAATCTATTAACTC
GTGCGACTTCCGACCTGCTAGACCATTTAGATTAATCACTGGAAGTGAAGACAATACTATTGCGGTTTTTGAAGGGCCGC
CATTTAAGTTTAAAATGACCAAACAGGAACATACTCGATTCGTTCAAGCTGTACGTTATTCGCCTAGTGGTAATTTATTT
GCATCTGCAGGATTTGATGGAAAAGTATTTATTTATGATGGTACGAGCTCCGATTTAGTTGGTGAAGTAGGATCACCAGC
TCATCAAGGCGGAGTATATGGAGTGGCTTGGAAACCAGATGGAACGCAGTTGTTAACTGCTTCTGGTGATAAGACATGTA
AACTTTGGGACATAGAAACTCGCTCATTGATTAGTGAATTCAGTATGGGATCAACAGTCGACGATCAACAAGTCAGTTGT
TTATGGCAAGATAAGCATTTGCTATCTGTATCTTTGAGTGGCTTTATTAATTATCTGGATGTTGATAATCCTACGAAACC
TCTTAGAATAATAAAGGGTCATAACAAACCAATAACAGTATTAACTTTGAGTCCAGATAGAAGTATAATTTATACTGGAT
CTCATGATGGGTATATTACCAATTGGAATGCAAAAACGGGAGAGAACGATCGTGTTCAGGGTCATGGACATGGAAATCAA
ATTAACGGAATGAAAGCTGCAAAAAATTTACTTTATACTGCTGGTATCGATGATACTTTAAGATCAGTTGATATCGATAC
AAACACGTATACAGACACGGCTATAGTTAAACTGGATTCCCAACCACGAGGTCTAGATATTTATAAAGATATAGCTGTAA
TTGCAACTGTTCGTCAGATAACGCTTACACAAGATGGACGAAAAGTATCAAATACACCAATTGATTATGAACCATCTTGT
GTGTCAATTAATCAGGAAAATGGTGATGTGGCTGTAGGAGCTACATCGGACAATATGATTCGTATATATACCTTGTCAGG
TACGAATTTAACTTGGAAAATGGAATTAGAACATTTAGGTACAGTTACAGATGCTGCTTACAGTCCTGATAATAAATACT
TGGTAGCGTGTGATACAAATCGAAAGGTGATTCTTTATACTGTGCCAGAATATAAGCTTGCACACAACAGAGAATGGGGT
TTCCATAATGCAAGAGTGAATTCTGTAGCATGGTCTCCTAATTCGGCTATGGTCGCAAGCGGTAGCCTTGACACAACTAT
CATTATTTGGAGTGTAACAAATCCAGCAAAGCATACTATTATTAAAAATGCTCATCCTCAGAGCCAAATAACACGTTTAG
TTTGGCTAGATGAGGAAACATTGATCTCAGTCGGACAGGACTGTAATACTAAAATATGGCGTATAGAAAAGATTTAA
>lcl|KQ435687.1_mrna_59 [locus_tag=WN51_10713] [product=Rhythmically expressed 5 protein] [partial=5',3'] [location=complement(join(<436406..436800,438415..438504,438587..438758,441588..>441698))] [gbkey=mRNA]
ATGAAGATCTTAAGAACTGCTACGCTATTCACTGTCGTTCTGGGATGCTGTGCCCTCAGTGTTACTGCGTCCGCAATCCC
TATGTGGGAATTCCTCTCCAGGGGTGAGAAAGCAAGCTACTTATTAAGAATGTTCAGCATGCAAGTGGCCAAATATTGTG
CGGACTCATCGATGCCGGATTGCAATAAAAATTTATTGGTTGCTGGGATGCGGAACTTGGCTAACATGGACAATAATGTT
CTTGATGGATTGGATCCGTATCAACGTAACGCGAAAGAACTTATTTGGCGGGCCATGATAAAAAATGCATATTCTTCAAG
ATTCGCTCCCAAACTGGATGAATTTTATTTTTCTATCAGAACGGATTCATTGGCTATCGGCGATAGCGATGTAAATGGTA
TAGCAGAAGAAACAATGGCAACAAATAATTATATTCGACCATCCTCAGAGCACACTGGCCCTCATCTTGTTGGACCAATG
GTAATTCGAGTGTATCCGGATGGTCGACCAGTTTCAGAAGATTCGACACGCTCTCTGCCTCGAGACGAAGATGCGGAAGA
ATTCAGGCACTTCCGAATACCCTCAGTCGAAGAAATTGAAGTTGACAGTGAATTCTATGAGAAACGATTGAAAGGGAACT
CGTTTGCGGAGACCAATAGTCATCGACGGTCTCAAGAAGAATCTGCTCATTTCCGAAACAATTATCCACCATTTAAGAGA
CGATTACCTGAAGAAATGAATGCAAAGCATAAGATACAGTATCATTGA
>lcl|KQ435687.1_mrna_60 [locus_tag=WN51_10714] [product=Eukaryotic translation initiation factor 4E type 3] [partial=5',3'] [location=complement(join(<447023..447057,447132..447228,447331..447453,447521..447628,447704..447824,448481..>448629))] [gbkey=mRNA]
ATGGCCGCGGTGGAGTGTGAATCGAAAGAAGATGTCTCGGCCGAGTTATCGGAAACACCAGTATTTTCAGATGAAACGGT
CAAAACGATCGAGAAACATGAAACGTCGGGAATACCGTTGCAATCGTCGTGGACATTTTGGTTGGACAAAGCTATTTCTG
GCATAACTGTTGAAGAATATAAAGAAAATTTAACGAAGATTTATACTGTGAACACTGTACAAAGCTTTTGGGCTGTTTTC
AACAATATACCAAGTGCTAGCGTCGTACAAGTCAGATATAGTTATCATTTGATGAGAGATGAAAGATATCCCCTATGGGA
AGAGCCTGTTAATCAAAATGGTGGAACATGGAGATTAAAGTGCCATAAATCTGATACTGAGAAGATATGGAAAGAAATGG
TACTTGCAGCTATCGGAGAGCAATTTGCTGAATGCGTTGCAGAAGGTGATGAAATTTGTGGAGTAACTGTATCTATAAGG
GATAGAGAAGATCTTGTCCAAATATGGAATACAAATGCTAGTTTAGCATCAAAGGCAACAGTTTTAGAAAAAGTTCATTC
TCTTTTGCCAAATATAAATTTTTCTGAATTTTATAAACCGCATCAGTCACACCATGCTTATGGGCGCCATTGA
>lcl|KQ435687.1_mrna_61 [locus_tag=WN51_10715] [product=putative lysine-specific demethylase 4B] [partial=5',3'] [location=join(<451546..452322,452415..452620,452716..453071,453197..454184,454272..454769,455202..455619,455705..455887,456649..456948,457019..457210,457283..457396,457542..457634,457846..>457944)] [gbkey=mRNA]
ATGGTTAGCAACATTTCACGGGGTACTCCCCGTATCCAGGTTTTCAGACCAACGTATGAAGAATTTATGGATTTCACCAA
GTATGTGGAGTACATGGAAAGTAAAGGAGCTCATAAGGCCGGCTTAGCAAAAGTGATTCCTCCACCTGAATGGATCCCAA
GGAAAAAAGGTTATGACTTGGACGACTTAGATCTCACAATTCCTGCTCCAATTTGTCAGGTGGTAACTGGTAAACAAGGC
CTTTACCAACAAATTAATATACAAAAAAAGTCAATGACTGTCAAAGAATATAGCAAAATGGCTAACTCTGAACGATATAA
TACTCCACGCCACTTTGATTATGAAGACTTAGAGAGAAAATACTGGAAGAATATAACGTATGTGGCACCTATATATGGGG
CAGATGTATCTGGTTCCTTGACTGACCCAGATGTGAAAGAATGGAATATTAATCATTTGGGAACAATACTTGATTATGTA
AACAAAGATTATGGTATATCTATTGATGGTGTCAATACAGCATACTTGTATTTCGGAATGTGGAAAACGACGTTTGCATG
GCATACAGAAGATATGGATTTATATTCTATAAATTATTTACATTTTGGCGCTCCAAAAACATGGTACGCTATACCACCGG
AACATGGTAGACGATTAGAGAGGCTAGCTAGTGGTTTCTTCCCATCAAGTTATCAAAGCTGTCAGGCTTTTCTACGTCAT
AAAATGTCTCTTATTTCTCCCCAAGTGTTGAGGCAATATTCCATTCCGTGCAATAAAATAACACAAGAAGCTGGAGAAAT
TATGATTACTTTTCCTTACGGATACCATGCTGGTTTCAATCATGGATTTAACTGTGCTGAATCCACAAACTTTGCTGCCC
CACGATGGGTAGAGTATGGTAAAAGGGCTACACAATGTACCTGCAGTAAAGATATGGTTAAGATATCTATGGACACTTTT
GTAAAACGTTTTCAGCCAGAAAGATATGAATTATGGTTACGTGGAGAAGATATTGGTCCACATCCTGAAGATCCTAAGCA
AACAGCCGCGCCTATGCCTTCTCAAATGGATCTTTTATGTAGCAATAGTAGCAATGGACAGTTGCCACAAAGTTATTTAA
ATGCCGCTCCGAAAAATAAACGACATACTATACATAAAAAAAAGAATTTAATGGCAACAAATTCAGATGTTGATATGGAA
GAGTTGGTAAATCGTTCCGATATTCCACCAGATGTCAAAAAGGTGTTACAAGATTTAGAACTGGAAGAAGTAGATGATCA
ACCGGATGAACAACAGTTGGAAGTTTTAGAAGACATATGGTTGAAAGCAGGAGAAATGGATGTAGATGAGGCTTCTGTGT
ACGATGATGGTTATAATCGTAAAAAGAGTCGAAAGAGAAAGAGAAAGAACACTGATAAGGATAAATCGAAGTCCAAAAAA
GAATGTAACAAAAGTATTACTGACGGTGTTACGATAAAGACTGAAATAAAAATGGAGATAGACGACAGCTTTAATTTTTT
ACCGTCTGCAGAACAAAGTACACAATTAGAAAAAGTTGATCAAAGAAGTTCCAATGTCATTATGTCAAGGGAAAATGTCG
TTGGAAATATAAAAATAGAAGAAAATTCTGACTTCTTGGAGGTGTCTGACAAACCGGTGAAAAAGAGGAAGAAACATTCG
AAGTCTGGAGAGCCAAAGAAAGTCAAATCAAAGAACATTAACAAAACGAAACGCAAACATTTGGATATATCTATTTTCAA
TACTAACGAGCCTTTGGATGTGTCTGATGCTGACGTGCAACGGCAACTTATGGCTATGCCAAGTCTTAATTTACACAAAT
CGACAGTTAATAAGGAAATCGCTAATCATTTATCAGGAACGACAGTATTTCTTGATAATGAAGCTAGCGTGAGTCCCGTC
AAAGAGAAGAGTGTTATAAATATTACAAACAGCAATCATGTTTCAAATTCTATATATAGCGATGCAAAAGAAACAGAGAA
GATTTTGGATAATAACGCAGACGAGCGAATGAATTTATATGCAAAGAGTACAAAGAAAAGCAGTATAGCTACAATAAAAC
CAACGTTTCCTAAGCAAATTTCATTGAAGAATATATCTCTGGATCAAGTGAAACCCGCTAATAAAATTGACAAAGCTGTA
GAGTCTGAATACATTGGCGAAGATACGAATGTCACTATACAAGAAACAAAACCAGGCACGTACACTAGCTGCAAAAGTGT
GGGAACGATTATAAGTGAAAGATCGATACTTAATTATCCAAAGAAAGATATCATAAAAGCTCCCAGGTTGAGCGTGCTGA
AATCGGCAAACATAGTAATTTCGCCAAAGACTTGGCCTATTGTTAAACCGCGAGAACCTAAACTTTCAACTCCAGGTGTA
ATGTTTCTAAATACTAATTTCTCCAATCCACCGATTTTACAAAAAGAAATACCCCAAGAGATAGGGAATGAGACGAAGTC
CGTGGAAGCTTCAAAATCTGTAACCCCAGGCGCTATTCAGATACCACGGCTAGAAGGTATTTTTGCAAAAAATGCAGTTT
TGGCGCAACCGCTAAATCAATCTGTGATGCGTGTAACCGGAACGAATACAGATATTAAGACATTAGGAAAAAGATCGTCC
ACAGAAACCTCAAAAATGATAGCGACAAAATTTTGGCAGTCTTCGTCTGGCAATAACAGCTTATTTTTCTTGAAGGACGT
GAGAGACGACAAACAAGCTCACCCGATAGTTGCGAAGGTGGATACTTCTGAAGCCTCGTTGAATTTAACCGGCAATAACA
CGCTCTTCTTGGCCACAACTTCAAATCCGGAGAGCATGTGTGCCAGCATACCGTCGCTGAAACAGTTAACGAGTTCGAGA
CGGAAATCGAAAGAGAAGCTCAAGAAGTCAATCACCAGGAAGAAAGAACCGACAGAGACAAAGACACTTGCTACAACGAA
TTCGATGTCGAATTCGGACGAAGCGAATATAGTCACGTGTTCCGTGGATCAGTCTATGTCTCATCGCGTGTCAATGATAC
CGGGACATATATCCGACATGTTGTACCCCAGCGTTCCGAACAATGATTTGTTAAAGGCATTCAACGATTACTGGAGTGCT
CAGATATCTCACTGCGCAATTTGCGCGCCGTTTACTTCGAGTTGCAACGGGCACAGCAGATTAATGCCGCCAGACTGGAA
ATATTGTAAACCCACCGTTTTACCAGAGAGTTCACCGATATGGGTATCTGCGAATATATTTGTTGCAAACTCGAAGGAGC
AAATCGTTGAGCCGGAAAATGATAAGCTTTTACGTTGTAGAGAGTGTCATGTCACGGTTCATGCCTCCTGTTATGGAATC
ACTGTATTACCTACAGATTTGCGGAATTGGGCTTGCGATAAATGCAAGGCTGGAAAAACACAGGTGATGTGCTGTTTGTG
TCCTATGCGTGGAGGTGCTCTTAAGCGAACTAGCGATAGTAATTGGGCGCACATACTGTGCGCTCTTTTATTACCTGGAG
TCACTTTTAAGGATGCTATAAATAAAGATCCTATCAATGTGTTGACCATAAAGCCAGACAATGTTAAGCAACAGTGCTGT
TATTGCGGACAGAAAGATGGTGCATGTCTCAAATGCAATTACTGTACCAATTTGTTTCATCCGTCTTGCGGTCTTGTCTC
TGGCGCCACGTTTACGATACCCGTATACAATTCACTTGAACTTCAGGTAACATGCGATGGACACGACGATGGAAAAGAAA
AGATACCGCCACTTCGACAGGGAGAAATTGTTTGGGCAAAGCATCGAAATACCCGATATTATAAAGCCAAAGTAGATTCC
ATACACGATACTCTATTTTATATGGTGACGTTCAGCGATAACAGTTTTAGCGATGATTTATATCCATCAGATATTATGAA
CTACGATCCTGGAAACCCACCGCAACAAGGTGCTGCAGTTGTTGTGAAGTGGACAGATGGTAATTTGTACAACGGTATCT
TTGAAGGTACAAATCATCGGATCATGTATACTGTAAGTTTCGAAGACGGTTCGCAGCTTCCATTGAAGCGAAACGATATA
TACAGCTTACAGGAAGATATGCCAAAAAGAGTTCGGTCACGTTTGTCTGTTGCGACCGAAATGAAGCACCGGTATCATCT
ATACGGCATGGAGGATGAATCGGAAGCGCAAAGAAAGGTGAAACAGTCGAAATATTGTGATTAA
>lcl|KQ435687.1_mrna_62 [locus_tag=WN51_10716] [product=ATP-binding cassette sub-family G member 1] [partial=5',3'] [location=complement(join(<461267..461605,461980..462236,463431..463691,464066..464182,464651..464890,466017..466164,466492..466687,468369..468486,488328..>488397))] [gbkey=mRNA]
ATGGCAGGGCAGCGGACTACTCCTAAACCCCAGACGCCTGTTATTGTAACACCTAAACCTGCTAAGGCTGAATGCAAAGA
AATTCTTCATGGTGTCAGTGGAGAATTCAAAGCCGGCGAGCTGGTCGCAATAATGGGACCATCTGGGGCCGGAAAATCAA
CTTTGTTGAATGTTCTGGCCGGTTACAAAGTGAAAGGCGTCGAGGGAAAGATTTTAGTAAATGGAAAAATTAGAGTACCG
CATAGTGAGAGGTGGAAGAGGACTTCATGCTATATTCATCAAGAAGCCTTAATGAGAACAAGAATAACTGCGGGAGAAGC
CATGACATTAACCGCACACTTAAAACTTGGCTACAGTATCAATTCAGCCTACAAGCACACTCAAGTTTTGCAACTCTTAG
AAATGTTAGGATTAAGCCATTGCTACGACACCCTCTGCGGAAAACTGTCCGGTGGACAAAAAAAGCGATTGGATGTCGCT
TTGGAACTTTTAAGTAATCCTTCAGTATTATTTCTCGACGAACCAACCACCGGCTTGGATTCGTCTTCGTGCAGCCAATG
CATCGCACTATTGAAACGTCTCGCTAAAGTAGAAAGGCGTACAATAATATGCACGATACATCAACCGAGTGCATTGCTCT
TAGAAATGTTTGATACCATTTATGCAGTTGCCGGCGGATACTGCATATACAGGGGACCGGTTAAGTCCTTGTTGCCTCAT
ATGTCCTCGATCGGCATTGATTGCCCGCCTTACCATAATCCAGCTGACTTTCTTCTAGAAGTCGCGATTGGAGATTACGA
TATTACCGTGGACAAATTAGCAAGTGCCGTGGAAACGATGACGAAAGATGACAAGTCCGTTACATACGCAATGAAACCAC
AGCTAGAAGAGAACACAAAGGAACCACCACCACCAGCAGGATTCATTGCTCAATGTTACCTACTCTATAAGAGACAATTA
CTTTGTCTGAAAAGAGACCACACGTTATTGGTTGTACGACTGTTGTGTCACCTCTTAATAGGAATTATTTTCGGTTACCT
ATATATGGGAAGCGGTTACAGAGCGAATGGTGTCCTCGCTAATTACGTTTATCTGTACGGATCGTTACTACTGCTTGTTT
ACACGGGTAAAATGGCCGTCACACTTGCCTTTCCACAAGAAATGCGGATACTCAGTAGGGAGCATTTCAATCGGTGGTAT
CGGTTAGCACCGTACTATATTAGTCTACTACTGGTGGAAATACCGTTCCAGGCAGCATGTGCAACGATCTATTTAACTGT
GAGTTACTGGTTAACAGGACAACCCGTAGAAACTCCACGTGTAATTTCTTTCATGGTCGTCAGTATAGCCGCTAGCTTAA
CGGCTCAAGCATGGGGCTTTTTCATTGGCGCTACCACACCAGTAAAGATCGCAGTATTCGCAGGACCTATAATTGCTGTG
TTGTTCTCCGTGTTTGGATTCTGCATCCGTTACATGGATACGCCACATATATTCCGATGGATATTTCATATATCGTACTT
CCGCGCCAGTTTCCACAGTCTACTACACACTGTATATGGCTTCGATCGGATGGAGTTGAAATGTGACGAATTCTACTGTC
ATTACAAAAAGCCAACGCAATTCCTCAAAGAGATGGAAATAGTAGATATAAGCGTCGCAAACAACCTCATCTTGATCATT
GGTATCGGTGTTTTAATGCATTTGTTAACTGCCAGTGCTCTTTGGTGTAAACTTAACAGAAGATAA
>lcl|KQ435687.1_mrna_63 [locus_tag=WN51_10717] [product=ATP-binding cassette sub-family G member 4] [partial=5',3'] [location=join(<492939..493101,495689..495806,497997..498180,498679..498815,498945..499183,499530..499825,500723..500891,500986..501242,501318..501472,501562..>501751)] [gbkey=mRNA]
ATGGGCACGAAGGTACTCATCGAGATGCAACAGCAGCTGAGACACGTTGTGACTGGCTCTGAAAATGCACCGACGCTAGA
GGACTTGATGGACGTCAACAATTCAATTTTTCTAGTCTTTGAGGATATTACTTATACTGCCAGGCCATGGATCCTTTCCG
GAAGGAAGACTGAACTGTTGAAAAATGTGAGCGGCGAATTCAGAGCTGGCGAACTTACGGCTATTATGGGACTATCCGGT
GCTGGAAAGTCCACATTGATGGATGTTCTAACTGGCTTTACAACGGCTGGCGTAACAGGGAATATAATGGTCAATTCAAA
AGCTAGGAATCTCAATGAATTTCGAAGATTGTCAGCGTATATAATGCAAAACGACAATTTGCAGCCACTGTTGACCGTGC
AGGAAGCAATGAACATCGCTGCCGAGCTAAAACTTACCATAACTTCTCAACAAAAGAAACAAAAGATTTTAACAACAATG
AGTCTGGATACTTGTCGCTACACACGTACCGGGAAACTTAGCGGCGGGGAAAGAAAAAGACTGGCTATTGCCTTAGAACT
AATCAACAGTCCACCGATTTTATTCCTTGACGAACCCACTAGTGGACTTGATAGCGTGACCTCGAAATATTGTATAACAT
TATTAAAGCAATTGGCAAAGTCGGGACAAACAGTGGTTTGTTCGATTCATCAGCCTAGCGCTTCACTGTTGAACATGATC
GATCATCTTTACGTGGTGGCAGACGGGAACTGTGTGTACAGTGGTAGCACGCAGAATTTAGTGCCCTATTTGAGCAGTCT
CGGTTTGCAATGTCCAATGCATTACAACCCAGCAGACTATTTAATGGAAATCTGTAATGGAGATTACGGCAAGTACTTGC
CGGAGATGGTAAATGCTATAGAGAATGGGAAAAATAATGCATGGAGGTCAACCAGTAATGTAACCAACGTCAATCACCAA
GAGGAAGTGATCGCTTTGAATGTGACAGCTTCGTTCCAAGCACTTCGGCAACGATCCCCGTTGGAAATACAGCACGTTCG
CAGTAGACACAAGGGATCTGCCGAATATGCCACTGGTTTTTGGAAACAACTAGTCATTTTGCTCAAAAGAAATGCTATTA
GACTCTCCAGAGATAAGGTATTGACATTTACACGACTCTCGATGCATTTTATAATTGCCATAGTCGTTGGCATGATCTAC
TTTAAAGTCGGCCAGGATGCTGTTTACGTACTGGACAACTTTAATCTTCTTTTTTTCAACATAATGTTTCTTATGTTCAG
TGCCTTCAGTGCCACAGTAACTACATTTCCCTCGGAGTTACCGATCATCATGCGGGAACATTTCAATCGCTGGTACAAGT
TACACTCTTTTTACTTGGCTAACAAAATAGCCGATTTTCCTATTCAATTCATAGCCATTTGCTTGTACATTCTCATTGTG
TATTATATGAGTGATCAACTGCTAGAACTTCAACGATTTTGTCTCTACACGCTGATGTGTTTTGCCGTTAGTATGGTTGC
TCAAACGTTTGGCCTCTTAATTGGAACAGGAATGAAAGTGCAGCATGGCATGATCTTTGGACCACTCACAATTCTTCCGT
TTTTGATATTCAGTGGATTCTTTGTTCAATTCAGAGACGCTCATCCGTACTTGCGGTGGTTATTCCATTTATCATTTCTC
AAATATGGTTTCGAGGGTGTAATGATCGCTATTTATGGATATGACAGGCCAAAGCTTTTTTGTTCAGATGTTTATTGTCA
CTTTGCTATACCAGAGACACTGTTAAATGCCGTAGACATGAAACAGGCTAATTATTGGTTTTGTTTGATTGTATTGGCCG
CCTTGTACGTCATGCTGGATATTGGAACATTCACATTACTAAAATACAAATTAGAAAAACGCATATGA
>lcl|KQ435687.1_mrna_64 [locus_tag=WN51_10718] [product=hypothetical protein] [partial=5',3'] [location=<502700..>502891] [gbkey=mRNA]
ATGAACTCAAATGCGAGGCCAAGCGCGGTTAAACAGTTTCTTCCAGAGAGAAAGTTGTACGGCCTGCTCTGTAATACAGA
TTTAATCAACAGTCGTTGCGTCGTCACAAATTCACAAGCATCACGCAACAGTTGCATTCATTGTTCAATAAAACGCGGCA
TCGAACGCTGTTTTTCCCGCCAAGCAGTGTGA
>lcl|KQ435687.1_mrna_65 [locus_tag=WN51_10719] [product=ATP-binding cassette sub-family G member 4] [partial=5',3'] [location=join(<503405..503582,504282..504598,504960..505133,505221..505431,505500..505607,505762..505883,505978..506146,506530..506609,506635..506790,506979..507097,507194..>507422)] [gbkey=mRNA]
ATGGGAGAATATTTCAGTGACGCAACAGTTAGTTCATCAACAAGAATGATCAAGAAAAAAGAACGCGCAGTTCAACTGAC
AATGGGAAAAGACGAAAAGTTATTGAATTCAGACGCTCAGTCGGCCAGAATGCACATAGAGTTTGACAGTCTCTCGTATT
CCGTGTGCTCCAGCAAAGGAAAATCAAAGACGGTGTTAGAAAACGTGACAGGATGCTTTCGTCCTGGGAGATTGACGACA
ATCATCGGCCCTTCCGGCGCTGGAAAAACCACGTTGCTTCGTGTTATATGCAGCGCGAGAACTCCAAATGTTAATGTTAA
TGGGTCGATCACCATTAACGGTAACGAATTGAATAATTATGCTTTCCGAAAGCAAATATGTTTCATACCGCAGGAGTTCG
CACTTCAACCGTTGCTCACCGCCAAAGAAACACTGTATATCGCAGCACGTTTGAAGACACGAGACATTCACGACAGGCAT
ACTGTCAATCTCATTGTGATGGAAATAGCGGAAAGTTTGAACTTGACAAGCTGCTTGAACACTCTAGTGGGAAACTTAAG
CGGTGGAGAACGAAAAAGATTGTCGATTGGCGTAGAAATAACCACGAAACCGTCTGTTTTGTTAATCGACGAACCAACTA
GCGGACTTGACAGTGCATCTTCGAATCAGGTAATTGGATTATTACATAAAATAGCAAAAGGAGGTTGCACGGTCGCTTGC
ACGATTCATCAACCAAGCAGTCGCATGATATCGCAATTTGACGATTTACTAGTGATACATAACGGGACATCATTCTATTG
CGGACTTTGGGACGATGTTTTTTGTAGCTTTAGCGAGGCAGGATACGTGTGCCCTCAATTTTACAATATATCTGAATTTG
TTCTAGAAGTGATAATGGGAGAGAGAAGTGGAGATCTGAATAATTTCCGCAAACTTAGCCAAGATAAATACTCGAAATGG
AGGAAGCATTTCCAACATCCTGTTGCGGAAACAGATGTTACAGTTGCACCAAGATCGGATATTACTACCAACAAATTGAA
ATTATCGTCTATGTGGCAAGAGCAAAAAATTTTGTTACTGAAGGCGTTCATTTGTATCAAACGGGACAATATGTTAACGA
AGTTGAGACTCATAGTACACGTGATAATAGCTTTTTTACTAGGCATAATGTTTTATGATTCCGGGGCTAATGCTGATAGG
ATTCACAGCAATATAGCTTGCGTATTTTTTATTCTGCTGTTTTTATATTTTGCGAATGCCATGCCGGCTGCACAGATGTT
AAAAATATTCATTACGATATTCCATGTCGAACGAACTTTTCGTTTCATATTCTACAAAAATATAAATTTACCTAAAATTA
TTCTTGCACCTTCGATGTTAATTACAATTACGTACTACATGACTGGTCAACCGATGGAATACGACAGATTTTTACGCACG
TGGCTGCTTTGTGTTTTGACAACAATCCTTGGGCAATCATCAGGAATGCTCATTGGTGCTGCCTTCAATGTACAGTTGGG
AACTTTCTTGATTCCTGCATTCAACATGCCAATGATACTGTTTGCCGGATTTTTCCTAAAATTTAGCGAGGTACCATTAT
TTCTTCAACCTTTCTGCTCCATTAGCTTCTTTAGATTTGCATTTGAAGGCATTTTACAAGCATTTTACGATGGAGATAGA
GAAAGATTGCGGTGTTACAAAATTTATTGTCATCTACGTTCGCCTAAAAAGATCTTAGAAGAGATGGACATGCCTGCAAT
TTCTTATTACACGACTGTGTTAGGTTTATGTATTTGGATACTGTTATTGCAACTCTCGACATATTTGATACTTAAATGGA
AAGCACAAAAAGCTAAACAATGA
>lcl|KQ435687.1_mrna_66 [locus_tag=WN51_10720] [product=ATP-binding cassette sub-family G member 4] [partial=5',3'] [location=complement(join(<508944..509163,509537..509670,509961..510202,510292..510460,511872..511929,512986..513131,514426..514549,515204..515387,516064..>516271))] [gbkey=mRNA]
ATGGGAGTACTGATGCACGAGATGAACAATGGCCAGGAGACGAATACAGCCGAAACGAAGGTTCACACACTGCCTAGGCG
ATTAGAGAACGACAAAGACAGTGTACAAATTAAAGATGAAGAACGTCTCATGGAAAACGACTTGGTGAATACCGTTGATA
TTGTATTCGAAGACATCAAGTATACCGTGTCATTGGGTTATAAGAAAGGTCGAAAGGAGATATTACACGGAATCAATGGA
AGACTTCCAGCGAAACATTTAATTGCTTTAATGGGCCCATCCGGGGCAGGGAAATCGACCTTGTTGGATATCCTGTCGGG
ATTCAGGACGACTGGCGTGAATGGAAACGTCTATGTCAACGGCTGCGTTCGCCACATGAATTCTTTCCGAAAATGTAGCG
CGTACATTACGCAAGATGACCGTTTGGAAGCTCTGTTGACGGTCATGGAGAACATGACTGTCGCGGCTGATCTCAAGCTG
CCCACCAACATCTCCAGAAATAAGAAGGAAACGATAATTAAAAAAATCCTAACTACTTTGGGTCTGTACGAACATGCGAA
CACTCTAACGGGGAAATTAAGCGGTGGACAAAAAAAGAGACTATCCATCGCTTTGGAGTTAGTTAATAATCCGACCGTTG
TGTTTCTTGATGAACCGACCACATTTACATTTTGTACGCTTATGACGATCGATTTTTTTTATCTTATTTGCATAATTTTA
ACATTAACATATTTACGAATCCTAGTCAATGTAGCTGTCGGTTTGATGCTTAGTTTGGTCTTCGTCGAAGCTGGTATCGA
CGGTGCCAGAGTATTAGATAATTACAATCTTTTGTTCTCCATTCTCATACATCATTTGATGACCTCAATGATGCTCACCA
TTGTTACTTTTCCCATGCAAATGAATATTCTATTAAAAGAACACTTCAACAAATGGTACAGTCTAAAAGCATTTTACACG
GCCATTACAATCGTTGATTTACCGGTTTCGATAACATCCTGTCTACTTTTTACCCTAATAACGTATTTTATCACGTCCCA
ACCGTTAGAAATGTCACGATTTCTCATGTTTTTCGCGATTAGCATGTTGGTGGTTCTGATATCACAGGGAACTGGTCTCA
TGATTGGAGCAAACGGAACATTCGTGGGACCAACGTCGACTGTACCACTAATGATGTTCTCTGGTTTCGGCCTGACATTA
CGTGACATGCCAGTTTATCTCAAATGGGGTACATACATCAGTTTTTTGCGATATAGTTTGGAAGGATACGTTGGTGCCAT
TTATGGATTTGATCGACCAGTATTACTTTGTAAGGAGAAGGAAAATTTGTATTGCCATTACCGATATCCGGCAAAATTTC
TTTCTGATATTGCTATGGATGGTGACCAATTTTGGAATGACATCGTGGCACTCGTAACGATTCTTTTGTTAACGCGATGT
GTCGCGTATATTCTTCTCAAATGGAAGATCATATCTGTACGATAA
>lcl|KQ435687.1_mrna_67 [locus_tag=WN51_10721] [product=60S ribosomal protein L9] [partial=5',3'] [location=complement(join(<530583..530738,530782..531096,531289..>531426))] [gbkey=mRNA]
ATGAAGCAAATTGTAACAAATCAAACAGTAAAAATACCAGAGGGATTAACTGTCACAGTTAAATCCCGCATGGTTACTGT
TAAAGGACCAAGAGGTATTCTTAAACGCTCTTTCAAACATCTTGCACTTGATATTCGTATGATAAGTCCAAGGTTACTAA
AAGTTGAAAAATGGTTTGGAACAAAGAAGGAGTTAGCTGCTGTCCGCACAGTTTGTTCTCATATTGAAAACATGCTGAAG
GGAGTGACTAAAGGATACCAGTATAAAATGAGAGCTGTGTATGCTCATTTCCCAATTAACTGTGTTATTACAGAGAACAA
TACAGTTATTGAAATTCGTAACTTTTTGGGTGAAAAGTACATTCGCCGTGTAAAAATGGCACCAGGAGTGACTGTTTCAA
ATTCTGCTAAACAAAAGGATGAACTAATAATAGAGGGAAATTCTTTAGAAGATGGAATAATTGTCATAGATAAGTTGGAA
ATAAGGGTTATGTTAATTTTAGCTGCTCTAATACAACAATCAACGACAGTAAAGAACAAGGACATCAGAAAGTTCTTAGA
TGGTCTTTATGTGTCTGAAAAAACGACAGTTGTACAAGATGATGAATAA
>lcl|KQ435687.1_mrna_68 [locus_tag=WN51_10722] [product=Inner nuclear membrane protein Man1] [partial=5',3'] [location=complement(join(<534872..534999,535242..535426,535448..535669,535840..>536012))] [gbkey=mRNA]
ATGGTCGAAACGCATCATCAAAATGCGGCAGTTGCATCACCGGGTGGCACTCCGCAAGAAAGCTTTCTTGCCATAAATCA
TGTACGTGATAATCTTATAGCGCCAAAAGATCGAAAAAGAATGGCAGGGCTTTGGGAAAAAGCAGTAAAATTTTTAGACG
AAAATGAATCCAGAATTCGAAGAGAAGTACAACAAGTTTCGGGAGAAGAATTCCATGTATGGCGTTGGTTGCCTAACAAT
AATCTTAACAAATCAAACAGCCAAAACTTTGTTTTAAATAAAAAATCTAAAGTATGGCAAGGACAAGCATTTGAAACAAT
GGAAGGTTCTGCCAATAGTTTAACTTGTTCGCCAACACCCTGCTTGAAGATAAGGCACATGTTTGATGCTGACGTNGAAT
TTGAAGATGATTGGGAAACAAAGGTACAAGATGCTATTTTGGAAAAATGCGGAGAGGGCGTGAAAATTCTTCACATTCGT
GTAGATCGTGGTAGTCGAGAAGGTTGTGTTTATATGAAATGTATGTCACAAGACGACGCGGGAAAAGCTTATAGGGCTTT
ACATGGATGTTGGTTTGATGGTCATTTAGTAACCGTGAAGTACCTGAGATTGGAGAGATATTACGAAAGATTTCCAGATG
CACGTCGCTGTACGACACCGTTGAAACCAAGTAACAATCAACGATTATCTATGCAGGCTGATTATTAG
>lcl|KQ435687.1_mrna_69 [locus_tag=WN51_10725] [product=hypothetical protein] [partial=5',3'] [location=complement(join(<550049..551731,551807..552190,552370..>552510))] [gbkey=mRNA]
ATGTCCGGATATCGAAGAGTGAATTACTACGAACTGTGCAGATTGTGTACCAGCAGCGAAGGAACCAAAATGAACATTTT
CCGGGAGGAAGGTCGCAGGCTGCAGCTACAAACGAAAATTCAGACGTACTTGCCTATACAGGTTTTGGAAGAGGATTCTT
TGCCAAAAATTGTTTGCCACGAATGTGTAAAGAAATTAGAGAATTTCATTGAATTTAGAGAGACGGTCGTGAGTGCAGAA
GGTATGCTAGAATCTTATTTCACTTCGTTACGATTCTCTGAAGATTTCCTGAAGGAAGGTAAGGTTTACGTGAAAAGCAC
GGAAAAAGATAGACCTGCAACACCTGAGAATGAAGTATTAAAGGGAATAGAGAAAGTAACACCAGCACAAGGAAATCAAA
TAGTCAACAATGACCAACAAATACAACATCAACAGCCTGTTGTTGTTAGTAATATAAATGCTTCGAATATTCAAATTATT
AGTGGAGTTCAAGCAAGAGTTCAACAATACAAATGTGCCATGCAGATGCAGCCAGGGGGTATGGCAGCTGCTGTTGTAGA
GGCAACAGCAGAAACTCATTATAGTTATCAGCAACAAACTTCACAGCAAGTATCTCCTCAACAATCAAATGAAGCACAAA
ATCAAATTAACGATCAACAAACTACAACCTCGCAAATTCAAGTGCAAAATCAAATTCAAAATCATGGACAAATAAATCAA
CAGATTCAGTCACAAAGACAAATCTCGCAGCAAATTTCTCAATCACAAAATCAAACACAAGTTAATCAACAACAACAAAA
TCAGTCACAAATTACACAACAGATTCAACAGTTACAAAGACAACAAAGAGAGTTTGAAAAACAACATAGACAGCTTCAAC
AAATTGAGAAACAGGTGCAAATTGCTACACAACAAGAGTTTCCTATTAAACAGGAGTCTCAAAATCAAGTAGTGCATCAA
AATAATAATATCATTTTGAAGGCAGAATCTGAATCTAAGCAAAATCAACAAATCATTCAGAAAGTACAATCTGAAACTCA
GAAAGATGAAAGTGGAACACAAAATATACAAGGTTATGCTGTACAAGCTACACCGGAAGTATTTTTAAATTTGGGATTTA
AAGAAACTCCTTTAGTTACACAAACTGTACGAGATGAGCCAAAGGAGTTTAAGGACTATACAAAGTCAGAAGATACAATA
TCTCGCAATTCGATTGGACAGATTTCCGAATTTCTAAGAATCAAATCAGGACCTGAACCAACATCTTTAATTACTGTGAA
TCCTCAAGTTATTTCGCAAACTCATAGGAATGCCACCTGTAAAGAATGTGGCAAAATTTTCAATACCATAAATCAATTGA
ACACTCATAGTTGCTCCGTTCAGACTCTTTTAAGTGAAACTTCCGATAACGGTAGTAATAAAGAAGATCCTTTACAAAAT
AATAGCAATTCATTTAGTTGTGATGTTTGTGGTAAGCCATTCAAACGAAAAGAGCATCTTTATCAACATAGAAAACTACA
TACTGGTGAACGTCCTTATGTGTGCACCACATGTTCAAAGGCATTTAGTCGAAAAGAACATTTAGTTAGGCACTCTGTAT
CTCACACAGGCGAAAAAATGCACGAGTGTGAAATGTGCGGTAAAAGCTTTTCTAGAAAAGACAATCTTCACAAACATCGT
AAAACACATGGTGTATCGGGTCCGTATATTTGTGAAACATGTGGAAAGTCATTCGTGGTAAAGCATTACTATCTAATGCA
TTTAACAACTCATGCTTCGACTATTGGGGATGGTGTAAATTGTCAAGATCCTTTACCATATAAATGTGATATTTGTCACA
AAGCATTCTCTGTAAAACAATATCTTACAACTCACAAACTTAGGCATAGATCAAAGAATAATAATAATTCTTCTCAGAAT
ACTGCAAATGGTCATCAGCCACAGCAGCAACAGCAACAGCAACAACAACAACAACAGCAGCAGCAACAACAACAACAACA
ACAACAACAACAAACACAACAATCCAACACGACAAGTAACATAAATATGGTGACAAGTAATGTTACTAATTCTGGGAGTT
TAAATAATAATAATGGACAGTCTAATAATGGATCAACGGTTGAAATGCAAAGTGTTATTGAAAGAAATGAACAACCAAAT
GGTTCATTTAATAATCAGTATCATAATAACATACAAGAGTTTCAATGA
>lcl|KQ435687.1_mrna_70 [locus_tag=WN51_10726] [product=Ninjurin-1] [partial=5',3'] [location=complement(join(<559983..560162,560301..>560567))] [gbkey=mRNA]
ATGGATGAGAGTGAGAAAGAAAACAAATTGGATGCGGTGGAAATAGTGGTGAAAGATATTGTTTCTGTTGATACAACGGA
CAAAAAATCTGAGGCGTACAAACAATCCAATAGTTATGCTGCGAAGAAGACCGTGGCTCAAGGTATGATGGATGTTGCCC
TAATTACCGCCAACGCGAACCAGTTAAGGTACCTAATTGAATATCAACGAGAGAGCTCCACGTTTTATCTGATTCTGAGC
TTAATCATTATCAGTCTTTTTCTTCAGGTGGCCGTAGGCATTAGTTTGATTTTCAAAGGTCGATTTGACATAAAAGGACA
ATCGAAATCGATACAAGCACGAAAAATCAATAACTACGTGGTAATCGGGGTATTTCTAATAACTATCATCAATATATTTA
TTGCTGCATTCAGTATATCTGTTCCTAGCCCTTCTACGCTACCATGA
>lcl|KQ435687.1_mrna_71 [locus_tag=WN51_10727] [product=Argininosuccinate lyase] [partial=5',3'] [location=join(<562301..562417,562759..562845,562943..563026,563235..563360,563444..563544,563814..564007,564172..564371,564440..564664,564734..564840,564903..>565050)] [gbkey=mRNA]
GAACAGGGTTGCGAAAAATTATGGGGAGGACGTTTTGTAGACAACATCGATTCAAGGTTTCATGATTTCAATGCATCAAT
TGGTATTGATAAGCGAATGTATGCAGAGGATATAGAGGGTAGTATAGCATATGCGAAAGCAATAAGATCAGCCAATCTTC
TCTCATACGAAGAACTGCAAACCATAATGAATGGTCTTGAACAGGTGAAAGCTGAATGGGAAAAGGGTCAATTCACCATA
CATGTTGAAGACGAGGACATCCACACTGCGAACGAGCGTCGACTTTCGGAATTAATTGGAAATGTTGCAAAGAAATTACA
TACTGGCAGGAGCCGAAATGATCAAACGATAACGGATATGAAATTATGGCTTCGGAGATCCATAGACGTGCTCTTGAAGA
AAATAACGAAACTCGTTCTCGTTGATCGAGCCGAGAATGACATTGAAATTATTATTCCTGGATACACGCACTTACAACGT
GCCCAGCCAATAAAATGGAGTCAATGGTTGCTTAGTTACGCGTGGTATGCGAAAACGGACGTGGAGAGATTGCAAGAGCT
ACGAAGAAGAGTAAATGTATTGCCTCTAGGCAGTGGCGCCATAGCGGGGAATCCTTTCCAAATTGATCGACGTTTCTTGG
CCAGCGAATTGAATTTTTCTGAAATAACAGAAAATAGCATGTACGCTATAGGTGATAGAGATTTTGTTGCCGAGTTTCTC
TTTTGGTCCTCATTAATGGCGATCCATCTGAGCCGTCTTTGCGAGGATCTGATCATTTATAGTAGCAAGGAATTCGATTT
CGTAAGATTAGCCGATCAATATTCAACGGGTAGTAGTTTGATGCCTCAAAAACGTAATCCTGATTGCATGGAATTGATTC
GAGGAAAAACTGGCACTCTCCTCGGGAAATGCATGGGTTTTATGGCTACTTTGAAAGGAATTCCGTCCACCTACAACAAG
GATCTTCAGGAAGATAAAGAAGCTTTGTTTTCCTCGGTCGATGTTTTAAATTGCATGTTTGTTGTTATCACGGGAGTGTT
AGAAACGCTTAAACTGAATAACAGGAAGTGTGCGGAAGCTTTATCATCTGATATGTTGGCAACGGATATAGCATATTATC
TTGTACGAAAAGGGATTCCATTTAGAGAAGCTCATCATTTGACTGGAAAGGTCGTTGCTCTGTCAGAATCATTAGGAGTA
TCTCTTTGCGAATTGACTCTTGAACAGTTACAAACCGTAAGCGAGAAGTTCGAAGAAGATGTGATGCAACTTTGGAATTT
CTGCAACAGCGTTGAACAGTACAACGTAACAGGTGGAACCAGTACATCAGCAATAATTGAACAAATCAGCAATCTTCGAG
CTTGGTTACAGCAAGTTAATCCTGTCTGA
>lcl|KQ435687.1_mrna_72 [locus_tag=WN51_10728] [product=LanC-like protein 2] [partial=5',3'] [location=join(<568426..568506,568596..568651,568781..568904,568992..569143,569230..569374,569463..569603,569692..569874,569950..570096,570173..570275,570388..>570464)] [gbkey=mRNA]
ATGGATAATCGACATTATGATAATCCATTCGAAGAGTATCCTAACTCTACATCAAATATTGTGAATGCAGCAATTAATGA
TATAAGTGAAAATTACAAAGAAACGATACACGTTTATACAAAGAGATTACTGAACCGGTTGGAAGAAAAGAAAAACCATT
GGACTTACAATGATGATTACTCTATGTACACCGGATCAGCAGGGATTGCATATATGTTTTACCAATATGGAAAGTGCTTC
AATGAACCAGCTTATATTGATAAAGCGATGGAATTATTAAGAATATGTGTAGACAAATTCAGGGGTAAAAGGGAAATTAC
ATTTTTGACTGGCATAGTGGGTCCATTAGCCCTGGGTGCTGTTGTTTTTCATTCAGAAGGCTATTCTGATGTAGCACAAA
ATATGATTTCGAAGGTGAAATCATTATCATCTGTTGTGAATGAAAGTAGCGATTTGCCTGACGAGTTGCTCTATGGAAGG
GCTGGATATTTGTTTTCCCTTCTCTTTTTAAATTCAAATATATCTCCTGCTCCTATAGAAAATGATCTTATTAAACAGGT
CATTGCACTCATAATTAAATCTGGAAATCTGTATTCTGCTTCAAGAAAGTACAAATCACCTTTAATGTATGTTTGGCATG
GCTCAGAGTATATTGGTGGTGCACATGGATTGGGTGGAATACTTTACATATTGTTACAGGCACATCAATACTTAACACAA
ACTCAACTAGAAAAAGATATAAAGCCAGCATTAGACTTTCTTCAGAGTATACGATATCCTTCTGGAAATTTTCCATCCTC
TATTGGAAGCCAGACTGATAAATTGGTACATTGGTGTCATGGAGCACCTGGAATGAGTATGCTATTCTGTTTAGCTTACA
AGATATATGAAGATGAAAATTATTTAAAAACTGCTTTACAATGTGGAGAAGTGATTTGGTCAAGAGGATTGCTTAAAAAA
GGATACGGAATATGCCATGGTGTAGCTGGAAATGCGTACACATTTTTGAGTCTTTTCCAGCAAACAAAAGATATAAAACA
TCTTTATAGAGCTTGCAAATTTGCGGAGTGGTGTATGGATTATGGAACACATCAAATAAGATCACCTGATAGACCATTTT
CCTTATTCGAAGGTCTTGCTGGTACAATCTATTTCTTGATTGATCTACAACATCCTCTTTCAGCAAAATTCCCAGCGTAC
ACCGTTTAA
>lcl|KQ435687.1_mrna_73 [locus_tag=WN51_10729] [product=hypothetical protein] [partial=5',3'] [location=<572849..>573091] [gbkey=mRNA]
ATGGCATTTCCACAAAAGGACGGTCAGATTTTTAGTAACGAAGCTATAAGGCAGGCACAGAATACTTATCTTATTCCGAA
AGATGCAACAATACAAAAGGTTCAAGAAGGCATCGAGTTGGCGGCCTACGAATCAATTCCCGGCGATCAAAAGATAAATC
TTTTCGAAATTCTGGGAGCGCACGTTCCAACGGAAGTGGTGAACAATCTCCAAGCCCAGATCGATCAGATAGGTCGCAGT
TAG
>lcl|KQ435687.1_mrna_74 [locus_tag=WN51_10730] [product=FACT complex subunit spt16] [partial=5',3'] [location=complement(join(<573165..573279,575021..575149,575686..575778,575894..576062,576157..576235,576325..576508,576588..576757,576842..576973,577053..577235,577305..577654,578041..578410,578493..578828,578899..579165,579265..579353,579452..579509,579582..579734,579866..580030,580428..580532,580620..>580688))] [gbkey=mRNA]
ATGGCAAACGTATCCGTTGATAAGGAAACATTTTTCCGGCGCATGAAGCGGCTTTATACTGCGTGGAAGGATGGGGAAGT
TGGTACGGACGATAGTTTTAGTAAAATGGATTGCCTTGTCTCTGCAGTAGGTACCGATGAGGATATCGTGTACAGCAAAT
CAACAGCATTGCAAACGTGGCTCCTCAGTTATGAACTTACAGATACTATAATGATATTAGCAGAGGAGTCTATTTCCTTT
CTAGCTAGTAAGAAAAAAATTGAATTTTTGAGGAAACTAGAAAATCAGAAAACAGAAGAAACTGGCGTGCCTTCTGTGAA
ATTATTTGTGAGAGACAGAAACGATGAAGATAAAGCAAATTTTGTCAAACTTATCGAGATTATAAAACAAAGTAAAAAGG
GTAAAACATTGGGTGTTTTTTCCAAAGAAAATTATCCAGGTGCCTTTATGGATGCATGGAGAGCTACATTGAAATCAGAA
TCTTTTGATACAGTTGATGTAAGTGCTGCAGCAGCGTATGTAATGTGTCCAAAAGAAGACGCTGAAATTCACACTATAAA
AAAAGCGAGTTTAGTATCTGTGGACGTTTTTACCAAGTATCTTAAGGATCAAATTATGGAAATTATAGATTCTGATAAGA
AAGTTAAACATTCGAAGCTTGCTGAAGGTGTAGACGCTGCTATAACAAATAAGAAGTATGTAACTAGTGTTGATGTTACT
CAAGTTGATATGTGTTATCCTGCGATAATACAAAGTGGTGGGAATTATTCCTTAAAGTTTAGTGTCGTTAGCGACAAAAA
CACTTTGCATTTCGGTGTTATTGTTTGCTCTCTTGGAGCGCGTTACAAGTCTTATTGTTCCAATATCGTTCGAACACTGT
TAGTAAATCCTACTAAATCCATTGAGGATAATTATAACTTCCTTTTACAATTAGAAGAAGAGATTCTGAAGAAGTTAGTG
GCTGGAGTGAAGATAAGCGAAGTATACGAAACGGGGGTGAAGTACGTAAAAGATGAGAAACCAGAAATGATTGACCATCT
AACCAAACATTTTGGATTTGCAATGGGTATCGAGTTTAGAGAAAGTTCGTTACTTATTGGCCCAAAAACTCATGCAACAC
TAAAAAAAGGCATGGTGTTCAACGTAAATGTTGGACTGGCTAATCTTACGAATTCGGAAGCTATTGATAAGGAAGGAAAG
ATCTATGCACTTTTCATTGGTGATACAGTTATGATTAATGAGGGACAACCTGCTACAAATTTAACACCGTCAAAGAAAAA
GGTGAAAAATATTGGAATTTTTGTCAAGGATGAAGAGGAGGAGGAAGAGGAAGGAAGTGGAAAAGAAAATGACCCTAAAC
CTGAGATTCTTGGTCGTGGAAAGAGAACAGCTGTAATAGAATCTAAGTTAAGAACAGAACACAGTTCTGAGGAAAAAAGA
AAGCAACATCAAAAAGAACTAGCACAACAGCTAAATGAAATTGCAAAAGCTCGATTAGCTCAACAATCTGGTGGGAAGGA
ACAAGAAAAGATACGAAAATCAACAGTATCGTATAAAAGTCTGAGTCATGTGCCACGAGAACCGGAAGTGAAGGAATTGA
AGTTATTCGTTGAACATATCGTAGTACAAACACCAAAGAGCCTGGTGAAATTTCATTTTTTCAAAGAAGTTCAGAAGAAA
TTTAAAAACAGAGAAGCAGAGGAGAGAGAAAAAGAGGACCTTGTAAAACAGGACACTTTAATACTTTCTCAAAATAAGGG
TAATCCAAAACTGAAAGACTTGTACATTCGACCAAATATTGTCTCGAAGAGAATGACAGGAGGTTTAGAAGCACATGTAA
ATGGATTCCGTTATACTTCAGTTAGAGGGGATAAAGTTGACATTCTTTACAATAATATTAAGAATGCCTTTTTCCAACCC
TGTGATGGTGAAATGATCATATTGCTTCATTTCCACTTAAAGCACGCTATAATGTTTGGTAAAAAGAAGCACGTGGACGT
GCAGTTTTACACAGAAGTTGGTGAAATCACGACAGATTTAGGAAAACATCAACACATGCACGACCGTGATGATCTTGCTG
CTGAACAATCAGAACGAGAACTTAGGCACAAATTAAAAACTGCCTTTAAAAGTTTTTGCGAAAAGGTTGAAAGCATGACG
AAACAAGAAATCGAATTTGATACACCATTCCGGGATCTGGGATTTCCCGGAGCACCATTCAGGAGTACTGTTCTTTTGCA
ACCCACTAGTGGTTGCTTAGTAAATCTCACAGAATGGCCCCCATTTGTTATAACTTTAGAAGATGTCGAACTTGTTCATT
TTGAAAGAGTACAGTTTCATCTGAAAAATTTTGATATGATTTTTGTTTTCAAAGACTATCATAGAAAAGTCGCCATGTTA
AATGCTATTCCTATGAATATGCTGGATCATGTAAAGGAATGGCTAAATTCATGCGATATCAGATATACAGAAGGTGTACA
ATCTTTGAACTGGACAAAGATTATGAAAACTATCACGGACGATCCTGTAGGATTCTTTGATAGCGGTGGTTGGAGTTTCT
TAGATCCAGAAAGTGATGCAGAAAACGATGAGGTAGAAGACGAAGAAGAAGAAGAAGATGACGCTTATGAACCATCTGAT
TTTGATAGTGAAGAGGAATCTGATGATGATTCTGAATACTCTGAAGCTTCAGAAGACTCGGACAGTGAAGAAGAGGAATT
GGGTAGCTCTGAGGAATCTGGTAAAGACTGGTCTGACTTGGAACGAGAAGCAGCCGAGGAAGACAAAGAAAGAGGAGAGG
ATAGATTCCATGATGATTATAATTCAAGTAAAAAGAAGAAAGGAAGTCGAAAGCATTCACCTTCACCATCAAAAGACAGG
CATAATTCGAAGCACAAGAGTTCTTCAAGTTCAAAAAGCAAAAGTTCGTCCAGTAGTAAAGATAAAAAATCATCTTCATC
AGACAAGCATAGTCCCAAGAAGAGCGACAAACACGATAAGCATGACAAACACAAGTCATCTAACCATTCTTCGTCTAGTA
GTAAGAAACGATCTCGCGAAGACAGTGAAGAGCGAAACGACAGAGGATCGAAGAAATCTAAAAAAGAGAAACAGAAAATC
ATACAAACAGATTGCATCATTCTCGGTCGTTTATTTATGAAAAAAATGCAAAAGCCTAAGTACAAAAATTATAAAAGGAC
TTATCACATTCTATAA
>lcl|KQ435687.1_mrna_75 [locus_tag=WN51_10731] [product=Tyrosine-protein phosphatase non-receptor type 4] [partial=5',3'] [location=join(<583118..583267,583349..583477,583562..583610,583692..583844,583928..584048,584114..584201,584276..584428,584506..584738,584814..584984,585059..585236,585298..585465,585559..585734,585838..586037,586119..586462,586545..586829,586922..>587005)] [gbkey=mRNA]
ATGATCGAAAGCGTATCACGAAGAGCGTTGAGTGGCTCCAGTGGGAGCTACCACGTTCGTGGTGCTGAATTAGCAAGGAA
TCGTAGATTGAAATCTCTTTCTGCTACTGTTGTCTTCCTCGATGACACACAACACACATTTCAACTAGATAAAAGAGCAA
AAGGACAAACATTACTAGATTTAGTATTTCAACATTTAGAACTTGTTGAAAAAGATTATTTTGGTTTGCAATATGCTGAA
AATGGTGCCACAACATGTACATATTCACCGGATGTTATGAGATGGTTAGATCCTAGCAAACCAGTGAAGAAGCAGATAAG
AAGTAAGGGTGGACAATTCTACTTCAAAGTAAAATTTTACGTATCTGATCCTAGCAAATTGCAAGAAGAATATACTAGAT
ACCAATTTTATTTACAAATAAGAAGAGATATTCTTCAAGGAAAACTTCAGTTACCACCAAGTACAGCATGTCTTATTGCT
ACTGAGTTGGGTGACTATCATCCTGAAGAACATGGACCAGGATATCTTTCTAGATTGCAATTGATACCGGGACAAACTGA
GGAAATGGAAAAAAAAATAGCTGAGCTACATAAACTGCATAAGGGTCAATTACCAGCAGATGCAGAATTTAATTTTTTGG
ACCATGCAAAGAGATTAGATATGTATGGAGTAGAATTACACAAAGCTAGAGATTCAACAAATAAAGAGATACAATTAGGT
GTAACGTCTATAGGTTTAGTAGTGTTTCAGAATGGAATAAAAATCAATGTTTTCTCGTGGTCAAAAATAGTGAAAATATC
ATTTAAAAGGAAACAGTTTTTTATTCAACTGAGAAGAGAACAGTCAGAAAACTATGATACTCTGCTAGGCTTCAATATGT
TAACATATCGTAGTTCGAAAAATTTATGGAAAGCATGTGTAGAACACCATACATTCTTCCGACTTCATAGTCCTAAAACA
AGGCCAAGGCGTTTTCCACTTACTTTAAGTAGTAGATTTACATATTCAGGACGTACAGAATTTCAAACAGTTGAAGATGG
AAAGCATCGAGCAAGAGTAGAAAGAACGTTTATACGATCGCCAAGTAAACGATTAGTACACGGAGTAACATCAGGCCCAA
TTATCGAAGAAAAAGGAAAATTATCAATGGCTCCTGGACGACCGCCTAGAGCATATGATAACAAAGTTCAATCTCTTGGT
GCTCGTGAACCTCGTCGAGCATGGGGTGAAGGGAATCCTAGTGACGATGAAGGAGGTTTCTTATCTCTTCGTGAAGAAAT
AACGAGTTCGCATACCCAGGGCAATGCATTTTCGCCTGTATTAGGTTCTAGAGTTTTAAGTTACGCCGATGATGATACAA
TTGCTGAAAGGAACATTTATGATCTTCCTGACTATAGCGAACCTACAAGTTCGCCTGCTCCTCAGATAGTAGAAGATGGG
TTGGTTACGATATCTCTAACGCCAGATGAACAAGGTCGATTTGGATTTAATGTGAAAGGTGGTTTAGATCTGGATATGCC
TATTTTAGTCTCGAGGGTCGCTCCAAATACTCCCGCTGATCGTTGTTATCCGAAATTAAATGAAGGAGATCAGGTAGTGT
ATATAAATGGAATTGATGTCAGCGGTTTGTTACATGAACATGTAGTAAATCTAATTCGTCAATCTCGTGATTCGGGTTCC
GGTGAATTGACATTAACTGTGAGACCGAATGCTTTATACAATGCTCTAGCTGGTACTGATGAAACATCTGAAGAAGAACC
TCCATATAGGTATGTTCCGGATGCACCTCATGCAGCTATCGGATCAGATGCATTAGCACAATCGATGTTGCTTCTTGCTG
ATGGTCTCGCAAGCGGTGCTTTAATTGCGCAGTATGAACAACTGTATAGAAAAAATCCTGAACTTACATCTCTCGAATCC
AAAAAGCCTGAAAATCAGAGCAAAAATCGTTACCGAGATATTTCACCATATGATGTTACACGGGTGATTCTTATGGGCTC
TGCAAGTGGGGATTATATTAATGCTAACTATGTAAACATGGAAATACCAGGCTCGGGTATTATCAATAGATACATTGCCA
CTCAAGGACCTTTATCCTCGACTGTTGCTGATTTTTGGCAGATGGTTCTCGAAGCAGGCAGTACTCTCGTTGTAATGCTT
ACAACTTTGGTTGAACGTGGCCGAGCAAAATGCCACCAATATTGGCCTGCGCTTAATGAAACTCTTACGTTACGAAATCT
CACTCTTACGTCTACTGCTGAAAATATTGAAGACACTTTTATATTTCGAGAATTCATACTCCGTGATATTAATACTGGAG
AAGAAAGAGATATAACACACATGCAGTATTGCAGTTGGCCAGACCATGGAGTTCCCAGCGATTGGAGACAATTCACTACA
TTTACCGAAAAGGTACGGGCAGCTCGAACGGGAATAGTGGAACCCGCAGTTGTTCACTGTTCTGCTGGAATTGGCAGAAC
AGGTGTTTTAGTCCTAATGGAAACGGCACTGTGTCTTATCGAAGCGAATCAACCTGTATATCCATTAGACATCGTGCGAT
CTATGAGAGATCAAAGGGCAATGATGATACAAAATGCTAGTCAATATAGATTTGTATGTGAGGCGGTCCATAAAGCTTAT
AGCGAAGGAATAGCTAAGCCACTTCCTGAATTCAGTAGGTGA
>lcl|KQ435687.1_mrna_76 [locus_tag=WN51_10732] [product=Calpain-7] [partial=5',3'] [location=complement(join(<590246..590277,590399..590439,590508..590737,590828..591036,591109..591317,591431..591675,591762..591989,592081..592271,592400..592532,592601..592908,593002..593221,593324..593502,593546..>593729))] [gbkey=mRNA]
ATGACATTGGAGGACGCACAAAATGCAGCGAGAAAGGCAGTGCAATTTGATAGTCAAAATCAGCACAAGCAAGCTTTATA
TTATTATAACATAGCTGTAAAATATCTTGTGGAACTGCAAAACCGTGTGTACGATCAAAAAATTTCTGAATATCAAGAGA
GGATAACAACTATACAGAAACTCGAACAACATGTTATAGTTAGCGAGGAAGAACAAAAAAGTCATACAGCACAATCCACA
GATCAATCTAAGTTGCAAAAATGCAAATTTCTTATGAATCAAGCACAAGATGCTGACGAAGCTGGTTTGGAGGACATTGC
TGTAAAATTATATACAGACGCTGCTGAACTAGGACTTAGCATGAAAACTAGTGACACACAAACAAAAGCTAAATTAACAG
CTCTTATAAAGCTTGCTCTTGATAGAGCAGAATCTCTGAAAGGTTTGAGAACAGTGGACAGTAATGACATTTTTAAAACC
CTTTCGAAATTGCCCCCAGTACCTGAAACTAGTTTGGATGAAGATATAGATGAAATATCATCTACAACTACAAAAGTTAA
TATTACAGAGTCTAGTAATACAGCACCTCTTCATCGAGGAAGCAGTGTACATCTGAAAGTGAGCGGTGGCAGTAGTAATT
ACACAGAAGAAGAGAAAAGAGTTTTACTTCATAGTTCTCACATCAATGATCATGAATTTGTACCTTTTATGAGTATTGAT
CTTACAGAAAAGTTTCAATATGCTATCCCGTTTACTGACAAAGACGGTTTATTAGCATTAGCGCCAAAACAGAAACCTGA
TTTTGCAAAATGGTGCCGACCAGAAGAATTATTTTCTGACCCAAGAATGCTTAAAACAAGCCATGTTGATTATTATAGTA
TCAAACAAACAGTTGTTTCTGACTGTTCTTTCGTTGCTTCTCTCGCAGTTAGCGCTCAATATGAAAAAAGATTCGGACGT
AAACTTATCACCTCTATTATTTATCCAAAGAATAGAAACAAAGAGCCGATATACAATCCATTTGGAAAATACATGGTGAA
ACTACACATTAACGGTGTTCCACGCAAAGTTATAATAGATGACTTATTGCCTGTAAGCCGATACAACCAATTACTTTGTT
CCTACTCTAGCAATCACGGTGAGCTGTGGATCTCGTTGCTCGAGAAGGCATACATGAAAGTAATGGGTGGTTATGATTTT
CCTGGGTCAAATAGTAATATAGATTTACATGCCTTAACTGGCTGGATACCAGAGAGGTGGGCTATAAGACCTGGTGAACC
TGATTTTAATAAGGATAATTTATTTAATGTGTTATTAACACGTTTACACAAAGGAGATGTACTAGTAACAGTTGCTACTG
GAGAATTATCTGATTTGGAAGCTGATAGAACAGGTCTTGTACCGACTCACGCCTATGCTGTTCTCGATGTTAGAAGAATA
AATGATGAAAGATTATTACAACTTAAAAATCCTTGGTCACATTTACGATGGAAAGGAAATTATTCTGAACTTGATGGATT
ACATTGGACAAGTGAATTAAAAGAAGCACTAAATTATGATCCAGATTCTGCGTCCCAATTCGATAATGGAGTTTTCTGGA
TTGATTATGATAGTATATGTCGATTTTTCGATGTATTTTATTTAAATTGGAATCCAGGTTTATTTAATTACACTTATTGT
ATTCATCAAATGTGGAATGCAGGAATAGGACCAGTAAAAGATGCATATAATATTGGTGATAATCCTCAATTTTTACTAGA
AGTAAAAAAGAACGTTAATGGCGCTCTATGGATTCTTCTTACAAGACACATTACAGATATAGCAGATTTTAGACAAAATC
AAGAATATATAACAGTATTAGTTTATCGAAATGACGGAAAAAGAGTGTATTATCCTCACGATCCACCGCCATATATCGAT
GGAGTAAGAATAAATAGTCCACACTATCTTTGTAAAATAAAACTAGATCCTCAAAGCGATACTCGATATACTCTAGTTAT
ATCCCAATATGAAAAGACACATACAATATATTATACTTTACGCGCCTATGGATCTTGCGAGTTCTCATTAAAAAAGATAC
CAAATTTTTATAAATATGAGGAAGAGCTTACTGGTCAGTGGAAAGACATTACAGCTGGTGGATGCAGCAATCATCCAACG
TATCAGAATAATCCGCGTTATCAGTTGATTTTAGAAAATTCAAGTAACAATAACTATTTGCTTATTATATTGAAAGGACC
TAAACAATATCAGATAGGATTTGATATTTTAACAGTTGTATTAAATGATTCTGAAGCACCTACTGCATTCAAAATGAAAA
GCTCTGGCCCATTCAGATCCGGATTTGTTTATCTCGAATTAGAGGATGTACCAGCAGATCCTGATAATCATAATTATTAT
ACACAATAA
>lcl|KQ435687.1_mrna_77 [locus_tag=WN51_10733] [product=Transcription initiation factor IIB] [partial=5',3'] [location=join(<594413..594429,594849..594959,595044..595230,595303..595773,595850..>596011)] [gbkey=mRNA]
ATGGCAAGCTCGTCAAGACATGAAACCAACAAAGTTTGTTGTTATGCGCATCCAGATGCACCTCTTATTGAAGACTACAG
AGCTGGAGATCAGATTTGTTCAGAGTGTGGATTAGTCGTAGGAGATAGGGTGATAGATGTTGGTTCAGAATGGAGAACAT
TTAGTAATGAAAAAGCTGGAGTTGATCCATCACGTGTTGGTGGACCAGAAAATCCGCTTCTAAATGGTTCAGATTTATCT
ACTATGATTGGTCCTGGAACTGGTGCTGCATCGTTTGATGCCTTTGGTGCTTCAAAATATCAAAACAGACGTACAATGAG
CAGTTCTGACAGAGCATTGATCAATGCATTTCGTGAAATCAATGGAATGGCTGATCGTATTAACTTGCCTAAGACTATCG
TCGATAGAGCAAATAATTTGTTTAAACAAGTACACGATGGTAAAAATTTAAAAGGTCGCGCAAATGATGCCATTGCCTCA
GCTTGTTTGTATATTGCCTGTAGACAAGAAGGTGTGCCTCGTACTTTCAAAGAAATTTGTGCTGTTAGCAAAATCAGTAA
AAAGGAAATAGGAAGATGTTTTAAACTGATATTAAAAGTACTTGAAACTAGCGTTGATCTCATCAGAACTGGAGACTTTA
TGTCAAGATTTTGTTCAAATCTTGGACTTCCTAATATGGTGCAAAGAGCTGCCACGCATATCGCGAAAAAGGCAGTAGAA
ATTGATATTGTACCTGGACGATCACCGATTTCGGTGGCAGCAGCTGCAATTTATATGGCATCGCAGGCATCGGAGGATAA
ACGATCGCAAAAAGAAATTGGTGACATTGCTGGTGTAGCTGATGTCACGATCAGACAGTCGTATAAGCTAATGTATCCTC
ATGCAGGAAAACTGTTTCCAGAAGATTTTAAATTCGCAACACCTATTGATCAGTTACCGCAAATGTAA
>lcl|KQ435687.1_mrna_78 [locus_tag=WN51_10734] [product=Exocyst complex component 4] [partial=5',3'] [location=join(<597416..597472,597551..597712,597793..597962,598048..>598135)] [gbkey=mRNA]
ATGAATTCGATACCTCCCACTAAACCTCCAAGAGGTATTAAACCAACCAAAGAAACGAGCGGTTTGCTGATCTCTGTAAT
TCGAGCTTTGTCAGCAAGTGAAACTAATGAACAGCGAGAGATAGAAAAAGCTAAACTTGAAAAAGAATATAAGAAAAGCG
ATCAAAGGCTTGACGAATTGGTGTCATTACATGATCAAGATCTTACAGAAGTCATGCAAATATTCAGTGCTTTATCAGAA
AAGGTAACAGCATCCCGGGAAAAGATTCATGCAGTTAAAGAAAATTTGAACGCCTGCAAACAATTATTGAGGTGTAAACG
AGAAGAATTATTAAATTTATGGCTTGAGGGCATTGAGCACAAACATGTGCTACATCTTTTGAAGGATGTAACTCCTGACT
CTTGCACCAGAATGTTACCTTTACCAGAATCAGACACACTATCAGTATCTACGTCATATAATGCAGCATCAGATTGA
>lcl|KQ435687.1_mrna_79 [locus_tag=WN51_10735] [product=putative cytosolic iron-sulfur protein assembly protein Ciao1] [partial=5',3'] [location=join(<598681..598689,599026..599487,599637..>600185)] [gbkey=mRNA]
ATGTATATCGTAGAGATGGGAATATTGGAATTAAAACAAACTTTAAATGGTCATAGGGGAAGGGTGTGGAATGTTTGTTG
GCATCCAAATGGCACTTGCCTTGCATCTTGTGGCGAAGACAAAACAATTATAATATGGGGACAACAAGATCCAAAATGGG
TTGTGAAAACCATTCTGACAGAGGGTCATACTAGAACTATAAGAGAGATAGCATGGTCTCCTTGTGGGAATTACATAGCC
TCAGCTAGTTTTGATTCAACCACTGCCGTATGGGATAATAAGTCGGGACAATTTGAATGCAACGCGACGTTAGAAGGGCA
TGAGAATGAAGTGAAAAGTGTTAGCTGGTCTTGTAGTGGCCAGTTGTTAGCTACTTGTAGCCGTGATAAATCTGTCTGGA
TATGGGAAGTAAATGATGATGAATATGAATGTGCTGCTGTTATTAATGCTCATACACAAGATGTGAAGAAGGTAAGATGG
CATCCTAATGAAGAAGTTGTTGCTTCTACCAGTTATGACAATACAGTAAAGATATTCAAGGAAGATCCAGGGGATAATGA
TTGGTCGTGCATAGCAACGTTATCATCCCATACATCAACCGTTTGGAGTCTTGCGTGGAACAAAGAGGGTAATCAAATTG
CAACATGCAGTGATGATCAAACAGTGAAAATATGGCAAGAGTATAAGCCTGATAATGAACCAGGTATCGTTACGCCAAAC
AATGAATCTGTTTGGAAATGTGTGTGTACAATAACTGGTTATCATACAAGGACAATTTATGATATTGATTGGTGCAAGAC
AACTGGTTTACTAGTGACTGCATGTGGTGATGATATTATCAGAATATTTAAAGAAGACAGTGACTCCGATCCTCATCAGT
TAAGTTTTACTATGGTTTGTTCTATGGATACTGCTCATACTCAAGATGTAAATTGTGTGCAATGGCACCCCACTATACCA
GGACAACTTGCATCAGCTAGTGACGATGGTTCAGTGAAAATTTGGTTTTATAATGAATAA
>lcl|KQ435687.1_mrna_80 [locus_tag=WN51_10736] [product=NIF3-like protein 1] [partial=5',3'] [location=join(<600473..600751,600832..600946,601020..601184,601260..>601528)] [gbkey=mRNA]
ATGAATACTGATATAAAATTGAATTTTACTGGAGTGCCTTTAAAACAAGTTGTAAATACAATGCAACAGTTTGCTGATCT
ATCACTTGCAGCTTCTTGGGATAATGTAGGATTATTGGTTGAGCCTACAGAAACTAAACTAATTTCACACATTCTTCTAA
CAAATGATCTGACTGAGAGTGTGATGCAAGAAGCTTTAGACTTAAAAACAGACATGATTATTACTTATCATCCTTTAATA
TTTGCTCCTATGAAGTCTGTAACAACTCGCTCATGGAAGGAGAAGATCGTTGCAAAATGTTTGGAAAATAGGATAGCTGT
ATACTGTCCGCATACAAGTTTCGATTCAATAAGAGGAGGAGTAAATGATTGGTTGGCTTCAGCATTTGAAAATGTGCTTG
AAAGTAGTGCACCAATTCAACCAAATGAAAAAGATAGTAATGTTGGTTACGGAAGAATGTGCATTTTAAAAAATGAAATT
TCTATAGAAGAAGCTGTGCAATTAGTGAAAAAATGTACTGGTTTGAAGTATGTTAGATTAGCCCGCAGTTATCTAACAGA
TGGATTAATTAAAACTGTCGCGATTTGTGCTGGGTCAGGAGGATCCATTTTAAAAGATACATCTGCCAATCTGTATCTTA
CAGGAGAAATGTTGCACCATGATGTTCTTGATGCAACGCATCAAGGAATAAACGTGATACTAACAAATCATTCCGATTCC
GAACGTGGTTTTCTAAGAATATTTGCATGTACCTTAAATGATTTGTTGAACAAATCCGTGTTAATAGAAGTATCCAAAAA
TGATGCTGATCCTTTGGAAACTGTGTAA
>lcl|KQ435687.1_mrna_81 [locus_tag=WN51_10737] [product=Neurotrimin] [partial=5',3'] [location=complement(join(<605617..605723,614300..614468,652251..652378,653033..653216,655651..>655785))] [gbkey=mRNA]
ATGCACGAGAATCGAGGACTGGAACCACTCGATCGTGGACCTTACTTCGACGTCTCTGCGTCGCGGAACGTCACCGCGCT
AGTTGGCAAAACGGCCACCCTCAATTGTCGAGTACGAAACCTGGGCGATCGTACGGTTTCCTGGGTAAGGCACAGGGATA
TCCATCTTTTGACCGTTGGCGTTGAAACATACACGTCCGACCAAAGATTCGTGGCATCACACTTCCCCAGAACCGAAGAT
TGGACGCTCCAAGTGAAATATCCCCAGCGTCGTGATTCCGGAACCTACGAGTGCCAAGTGTCAACTACACCGCCGATCGA
ACCTGTCACGTCGATCGTCGGGGAACCAGAGATGTTCATAAATAAGGATAGCACCATGAATCTCACTTGCGTGGTACGTC
ACAGCCCCGAACCACCGACCGCCATTTATTGGACCCACGATCACGAGGTGATCAACTACGACAGTCCTAGGGGAGGCGTA
TCGGTGATCACCGAAAAGGGAGAAGTTACAACGTCGTATCTTCTGGTTCAGCGTGCCCAGCCTGCAGATAGCGGCCAGTA
TACTTGCCATCCGAGTAATGCTAATACAAAGACTGTTCTGGTGCACGTACTTAATGGGGAACATCCAGCGGCGATGCAAC
ATGGTGGCCAACTGAGGCTGGCAAATCTGCCATTCGTAATGATCTCGACGACACTGCTAGCCTTCCTGAATCATCGTTAT
TGA
>lcl|KQ435687.1_mrna_82 [locus_tag=WN51_10738] [product=CDK-activating kinase assembly factor MAT1] [partial=5',3'] [location=join(<660311..660437,660501..>661339)] [gbkey=mRNA]
AAAATGGATGATCAAGCTTGTCCGAGATGTAAAACTACCAAATATCGAAATCCATCGTTAAAAATGATGGTGAACGTTTG
CGGGCACACGTTGTGCGAAAGCTGTGTCGATTTGTTATTCTTGAAAGGATCTGGATCGTGTCCCGAGTGTAAGATTCCTC
TGAGAAGAGTGAATTTTCGCGTACAATTATTCGAAGATCCGATGGTGGAGAAGGAGGTGAACATAAGGAAAAAAATTCTC
AGAGACTTCAACAAGAAGGAGGAAGACTTTGCAACGTTAAGAGAATACAACGACTACTTAGAAGAAATTGAAACGTTGAT
ATATAACTTGGCTAATAATATTGATGTAACAGAAACGAATAAAAAGATAGAACAGTACAAGAAAGACAACAAAGAACAAA
TAACAAAAAGCAAGTCAAAAATTGGTAGAAGTGAATATGAGTTGGAAGAAATGATCGAGTTGGAAAAACAGAAAGAGGAA
GAAAGAAGATTGGAAATAGTTAAAGAAGAGATGGAAGCTAAAAAGAAAAAGATCCGTGAAAAGGAAGCGTTGATCGATGA
GCTTACTTTTTCAGAAGGAAATGCGAAGAATATTGTGGAGACATTTGCTTCTGTCATGCAAGCATCGAAGAAGGAACAGA
AGACAACATCTGGTAAAGTCAATCAATTTAGCACAGGAATTAAATTTGGCAATCAGGGAAGTCAGAATTACTTGCCCATA
CCAAAGATTGAGGAAGGCCCTCTGTATTCTTACACTCCTATTAGACAAGGAATGGATGGTCCAATGCCACCAAGTTGGAG
AGAATTGCAAGCTCGTGGATATATTTCTCATGTACGTGTCGAATCCGCGACAGAAAGGGCAGGTGGATTCAAAGCACACG
TTGCATGCTTAAGAGCGTTACAAGAATCCATGGCTGGCTTGTATTATAATCCTTCACAACGCCAAACAGAATTCACAACT
GTATGA
>lcl|KQ435688.1_mrna_83 [locus_tag=WN51_12298] [product=hypothetical protein] [partial=5',3'] [location=join(<10968..11161,11957..12078,13541..>13671)] [gbkey=mRNA]
GTTCCAGCTCCAGACATAAGGATCGTGGACGAGGCTAGACACGAGCTACGTGATCGCTACTACAAAACCGGAAGCGGTAT
CGAGCTGGCATGCGTCGCTCGACCTTCCTGCCCCGACTCCAGGATACCGCACCCCGTCTGGAGGAAAAATGGCGTGACGT
TGCCGGATCATGTCAACGTTTATCACATTAACGGGTCAAACGAAGATCTGGTGACCAAGCTGTACATCGATCAGGCGAAA
AAGACTGACAGTGGCGAATACTCGTGCTCAGTGAGCCAATTCAGTACCGCCGCGGTGCATATTCACGTCCTGAATGGTGA
AAAGCAAGCAGCTGTTCACCACGATCAATGGAACGCATCGCGCACGAACCACGAAAAATTGAAAAACCTGTACATCACAA
TCGTCAGCCTTGTTTTCCTCCGGACTTGGATGATTAGCTCGCCATAA
>lcl|KQ435688.1_mrna_84 [locus_tag=WN51_12299] [product=hypothetical protein] [partial=5',3'] [location=join(<70998..71129,74296..74388,82270..82445,82924..>82969)] [gbkey=mRNA]
ATGAATCGCGTTCCAGCAAATTCCTCGCGCATTACACGGCGATCTCAAGCCTTTTTTACCCATTTGTCTCCAGCCAGAGA
CTCTCCTTATTGCGGCAGAATCCGCGCAGCTATTCCGTATGATTTACCTAAAACGGTGTTAACCAAACAAGCTTTCATAA
TCGATTATGTAACCGCACCGGTTGTTTACATTCCCGCGTGCTACAGAGATGAGTATGTGCCCAAGCGGCCTAGGATTCCT
CAAATACGGGTTTCGAACACTCGACTAGCACAAGCCGCAAGTGGCTGCGCGCCTAGCGTCGATGTCCTACCGATCTTCGA
CGTTAAGCAGCAGAGTGTGCGGAACCCCGCTAGGATGGGTGCGAACCAGCCTAGTAGGTTTAGTTACAACAAGCGTCTGG
GTCATAATTCTTTTGGTACGAATTTTGATGTTCTTTTAGATTTTTAG
>lcl|KQ435688.1_mrna_85 [locus_tag=WN51_12300] [product=hypothetical protein] [partial=5',3'] [location=join(<86286..86335,90076..90215,95570..95616,100683..100730,105285..>105419)] [gbkey=mRNA]
ATGGGAGAGGACTTAAGATCCGAGAGAACTCTCTCGTGCCACGACGACACGTCGTGTTGCGTCGGCGAGAGAAGAATTAA
TGGGAGGATCGTGGCGACAGAATGGGGTGGGAGGCAAGGCGAGGAGAAACACAGAAACGTGTTAGCCGACGGGGCGAGAT
GTTTGCCAGGGTGTAGCGCGGACTTGGCCGCAGTGCACCGGCGAAATGAAACAAAATATTGGAAACGAAAAGCAAAAAAT
TTTGCAATTGATCAACGACTCGACGAAACGCAAATTACTACAAGTGGGAGAGTTAGGACAACCGCGTCATTGTACCCTCC
CCTTCGACCACCACCCAGAACCGCCAGAGTACCTTTAAAGAGAGGTGGACGCATCATTGGAAGTTTCTGGCGGTACGCGA
AAAGATCTGGCAAAGTTTAG
>lcl|KQ435688.1_mrna_86 [locus_tag=WN51_12301] [product=hypothetical protein] [partial=5',3'] [location=join(<109791..109868,112006..112028,114014..114176,114378..114414,115347..115360,115521..>115649)] [gbkey=mRNA]
ATGGATTTATTTGCAAACGAAATGAATTTGGATTTATCATTTTTCAATTGGAATTTACACAATCATACGTTCCCTATGAT
AATTTGTGTCTCGAAAAAGAGGGGACACAACCCAGGCAGCATCATAAATATTCTCACGACGTGGACCAGGATGCAGTATC
GGCAGGGCCATGAGGTATTGTCAAAGACCATACACATATTGTCAAAGACCACACACACTGCAAGAAAACAGACGCTTTCC
GATCCCTTGATGGGAAAGGACATAGCCTTTGAAAACACTAAATATATCAAAGATACATTGGCTACTTTTGTAATGCGGCC
TAGGATTCCTCAAATACGGGTTTCGAACACTCGACTAGCACAAGCCGCAAGTGGCTGCGCGCCTAGCGTCGAAGTCCTAC
CGATCTCCGACGTTAAGCAGCAGAGTGTACGGAACCCCCACTAG
>lcl|KQ435688.1_mrna_87 [locus_tag=WN51_12302] [product=hypothetical protein] [partial=5',3'] [location=join(<124896..125048,127929..128115,129074..>129204)] [gbkey=mRNA]
ATGGAACGAATTTTTTGTGACAAAGCTGCGAAACTCTTTTTTGAAAAAAACTATACCGTTTTGCATCTACATGTGAAATA
TCGAACGCAAATTGTAAATTACGTTGGCCATTTGGACCATTTTGGTAGTTGGACAAACTATCATACCGAACCTGATCGTT
CCTGGCCGACCGAGAGACTGTCGTCCGGCGGTTTCGTTAACGATGGAACACGCTCTGATGGGGACACGCTCCGCTGGAAC
CTGGAATTGGGTGTTTTGTGCGAGGCACGATTTCGTAGGGATTTTTCGGAGCGAAATGGAGATTCGCTCTCAGCCAAGCT
AAGAAGCAGAAACGGTCATTCATCGAGATTTATGGCTTCGGGGAGGAATTCACGTAGCACGAAGCTCATTTGCATAAACG
CCGCTGAATGGAAAAAGGATCCAATTGTCTTTCAGAAACCTGTCATCGTGCTAGCTCTAGTTGCTGCGTAA
>lcl|KQ435688.1_mrna_88 [locus_tag=WN51_12303] [product=hypothetical protein] [partial=5',3'] [location=join(<131221..131334,133478..133533,139170..139282,140167..>140318)] [gbkey=mRNA]
ATGAAAAGAAATTGCACCAAATGCGAAGTTAATCAATTTAACTTTCGAGAAGCACATTTGCCGAGTCCAAGTTTAATAGT
CGTTGGGCTGGATAAGTTTTGTATAAATAAAGAAAGAGCAATGGATAATAATGTTTCAAATAATTATGTATTCGAAATAC
ATAAGAGTAGAGGCGTTTTGCGACAGTTTCGTCTGAAATCTATCCCGTTGGATTTTGCTGGATACTTAAAGGTACCCGTC
ATGAGAAACGTGAGAATTTGGAGTTCATTTAAAACATCAGGTGATTTTTGTAAAGCAGAATTATTGCTAAATAAATTATT
ACTAAAATTAGTACTTGGCTTAATTACTACTAAACTGCAAATTTCTAAAGTAGTGGTTTGTGAATTTAAAGATGAAAAAG
TTCCAAATATTCGTGGAATATGGAGCAATGTGTGA
>lcl|KQ435688.1_mrna_89 [locus_tag=WN51_12304] [product=hypothetical protein] [partial=5',3'] [location=complement(join(<246088..246302,269006..269151,269243..269347,269424..269617,273741..>273932))] [gbkey=mRNA]
ATGCAATTAGTTAGCGAGCGGAAACGGCACGACACATTCGAGAATGAACTTCGGGACTTCGGGGTTAAACGAATTACACT
TTACAATGCGGATTTTCAACCGGTGAACGAAGTTGGAAACGACTGTTCTCTCGACGAAGGTATTGGAATGCGTAAAAAAT
CTTCGATCAAAATCGAATTACAATTACATAAGAGGACACAACCCAGACTGCAGTATAAACATTCTCACGACGTGAATCCA
GGTGATGGTATCAGCAGGGCCATGAGGCAATTGTCAAAAATCTCTTATGGGCCTAAAGGGAACTTAATTTATTATGGAGT
TAAGGTAAGGGTGTTAAAGGTAATGGATGTTGTGGAAGGACGAATGGTTTTAGGTAAGGAGTTTAGCGATTCCTTACCCC
AGACGCTTGTTGTTGTAACTAAACCTACTAGGCTGGTTCGCACCCATCCTAGCGGGGTTCCGCACACTCTGCTGCTTAAC
GTCGAAGATCGGCCTGATCGTAAACACCACCAGATAACACCCGCTTTCCGACCCCTTGAGGGGAAAAGACATAGCGAGAG
TCAGGATATAAGAGAACTGACTTCAATGCGTCAAGGGATCAGTTGTTCGCAGTTTAGTACTAAATGCTCCACGTCTATCG
TTGGCGCGATCCCGCGCAACCAGAAAAGAGAGAAAGAGACTACTGGTGATATAAAGGGGAACGTAGCAAAGAAAGCAAAG
CGTAAACAGGCTTACTTCCTCGCGGTTGAATGGACATTTGTCTACGGAAACGGCTTTGGCCGGCTGCCAACTACCGGCAC
ATCACGGTCGACCCAGTCTCCAGATCCGCAACCAGTCGATATACCAGTTTGA
>lcl|KQ435688.1_mrna_90 [locus_tag=WN51_12305] [product=hypothetical protein] [partial=5',3'] [location=complement(join(<344969..345286,348048..>348071))] [gbkey=mRNA]
ATGAGTATGACGAATTTACATAAGGTATTAAAAATGGGAAAAGTTCAATCCAGAATTACACGCGACATTGAAATTACACG
TAGAGCGCTGTTCTGTGACAAATGTAGCTCGACAAAACAGTTAAGAAAAGTGATGATGAATTTACTGAAAGATCCGGATA
ATTGCGGAAAGAGAAAAAAATTATGGACGACCGCAGTGCCTAACGTGCTAGCGTCGAATTCAAGCTTCACTGCGAGACAA
ATTGCAGAAGAAGATGGATGCATCAAGTGTCAGGGATGTTCGACGTCTTTTAAAGAATCGCGAACGTTTGAAACGAGAAT
CTTGGTTGAAGCAAAAGCATAA
>lcl|KQ435688.1_mrna_91 [locus_tag=WN51_12306] [product=hypothetical protein] [partial=5',3'] [location=join(<368270..368300,368741..368746,373050..373078,374089..374128,374278..374301,374447..374555,375326..375367,381874..381901,385341..>385385)] [gbkey=mRNA]
ATGGATGAGCAGCGAATAGAAGCAGTTACAGATCCAATATATTCTTGTATTATATTACATACTATAAGTCTTTTAGTTTT
AGATTTGGTAAATTTAGAGTCTTTTGATTTGATAAGTTTAGAGTCTTTTGTTTCAACTCTTTTGGGTTTATTATTCGATT
CATTTAACCTTCAGAAATTCCGCACTGACACTGTGTCTCAAAGTCTTTCACTTCACTGTTCACAAAAGGAGACTATATTG
CTGCCTGTAACATCGGAGGAGGATTCCATCTTGTGCTCGTGGGTGATTCACGTAACTCGCACACCTGAAAAAGGAAAAGA
GAGAGAGAGAGAGATGCGTATGAAGGACGCATGA
>lcl|KQ435688.1_mrna_92 [locus_tag=WN51_12307] [product=hypothetical protein] [partial=5',3'] [location=join(<386475..386593,390090..390132,392356..392579,394099..>394126)] [gbkey=mRNA]
ATGGTAAATGAAACCAATCAGTTTGGCTACCAAATTACTGAACGGAAGAATCCTGATCTCGTCGAACGCATGAATTGTTC
GAGCAGACGAATTACATTAGGAGAACCGGAAACAGAAGAAATCACCCGGTTTTTGCTTGTATTATCGATACTGAAACACC
CTCGGCCTAGGATTCCTCAAATACGGGTTTCGAACACTCGACTAGCACAAGCCGCAAGTGGCTGCGCGCCTAGCGTCGAT
GTCCTACCGATCTTCGACGTTAAGCAGCAGACTGTGCAGAACCCCGCTAGGATGGGTGCACCAGCCTTAGTAGGTTTAGT
TACAACAAGCGTCTGGGGTAAGGAGTCGCTGCCATCAGCCCCACTGATGGATGATGAGTCTAGGCAATTAAAGTACACAA
AAAATTACGAATAA
>lcl|KQ435688.1_mrna_93 [locus_tag=WN51_12308] [product=hypothetical protein] [partial=5',3'] [location=<426605..>427135] [gbkey=mRNA]
ATGCCCTTCAGGGCAGACCAGGCTGAGATGTGGTTCCGCTACGCCGAAGTGAAGTTCTTCTTGTGCGATATCAAGGACGA
TCTAACCAAATACAACTGTATCGTGAAGAGTCTTAGTTTGCGGCAGATAGATGAAGTCGCAGACATCATCCAGCACCCGC
CCGAAACAAACAGGTATGACACACTTAAGAGAGCAATTTTCCGCCGCCTCGCCGTGTCACAATCGCAGAAGACCCAGGAG
AAGGACATGGGCAACCGGACACCATCGCAATTCCTGCGATATATTAGGACACAGGCAGGCGAAGGTGTGTCAGACGAATT
CTTAAGAACTCTATGGACAAACAGATTGCCGTCTAAGACCCGCGCCATAGTAGCAGCGTCGAACGCGCCTTTAGACGAAT
TAGCCGCAATCGCAGACCACATTCATGAGACCGCGCAGCGAACCGCTACCTATCTATGGTCAGGGACGTCGTTTACACAA
GAGGATCGACGAGATGACGGCACAGATGGCCGAGATGTCGAGGAGAATTAG
>lcl|KQ435688.1_mrna_94 [locus_tag=WN51_12309] [product=hypothetical protein] [partial=5',3'] [location=complement(join(<438741..438948,455146..455414,465990..466044,490798..490973,514257..514431,520600..>520976))] [gbkey=mRNA]
ATGTCAATGAGCCAATACGTCACATTGGTAGGATTGCTCCTACTAATGAGAAGATCCTCTCAAAGTTCCTTGCATTTAAC
GTGGGATGAGATTCATCGTAGGACACGTCAAGGTCGAAGATCTCGATTAAAAAATGTTAGATCAATCTCGAATCGCTGGA
CGACCCGACAGAGCAGGGCATTTCGTGTCACTGGTGTCACGGGATCGAAGCAGGGAACAACCAGCAGGTTCCAGGATATC
GATCACCCCCGACCCTGGGGACATCAGACGCGCATCATCATAGATATTGGAACTTTCAAATGTTGGACTCTTTGGGAATT
TGGCACTGATCCACCAAGTTATGGATCAGTACGATGGATCTGCACATGCTTGGCAAGGATTCCTCAAATACGGGTTTCGA
ACACTCGACTAGCACAAGCCGCAAGTGGCTGCGCGCCTAGCGTCGATGTCCTACCGATCTTCGACGTTAAGCAGCAGAGT
GTGCGGAACCTCGCTAGGATGGGTATGCGAACCAGCCTTAGTAGATTTAGTTATAACAACAAAGCGTCTGGGCGGCCTAG
GATTCCTCAAATACGGGTTTCGAACACTCGACTAGCACAAGCCGCAAGTGGCTGCGCGCCTAGCGTCGATGTCCTACCGA
TCTTCGACATTAAGCAGCAGAGTGTGCGGAACCCCGCTAGGATGGATGCGAACCAGCCTAGTAGGTTTAGTTATAACAAG
CGTCTGGGAGAGGATAGAAACGGCGAGGCGGAGGTTAGCAGGGACGTAAAAAGCGCACCTAGAGTAACGATGGTTAAGAT
GGATGTGAAGCTAACGGAAGTTGTGAAGGATGCTGTGGAAGGACGAATGGTCGGTAGTGGGTGTGAGAGAGAAAGCGATT
GCGATAGTTTTTGCGTTTCGTCTCGAAGTCACTGCCTAGACTCATCAGTGGGGCTGATGGCAGCCGACTCCTTACCCCAG
ACGCTTGTTGTTGTAACTAAACCTACTAGGAGGCTGGTTCGCACCCATCCTAGCAGGGTTCCGCACACTCTGCTGCTTAA
CGTCGAAGATCGGTTGGACAAAATATTAGAATTTTTTGAACTTTTGTCGTTTAATCCTAATCTTCAACGTCCAAAGGAAA
GTCCTGTAACAAGTTTTAAGGAGTCGTTGCAAAGGGGAGATTTCAGCCTTCAAACTGGCGGATCTAGTTCCGGAAAGAAT
TTTTTAACATTTTTACGCACCTTTGAGTTTTTATGGTTTTCCAGAAAAAAAAAGAACTGA
>lcl|KQ435689.1_mrna_95 [locus_tag=WN51_00104] [product=hypothetical protein] [partial=5',3'] [location=complement(join(<9642..9791,10504..10597,10675..10700,11114..>11368))] [gbkey=mRNA]
ATGACCGAAACGCCAAAAGTGGAGTTCGCACTCGGTAACAAAGTGTCTCGGCGACACTTTTTCAAAAGTAATTTCGCGCG
TTCTTTCGTGACTAACTGCCGCGACTCGAGGTCGTTGGATTACGGATTCCTCAACAATAGGAATTCCGAGGATGTAAGGG
CCAGCGACGACGATTACCATTCCCTAGTCAGTTTGGAAACGGCGAACATTACCGTGGACCATGTCTTCGACAAGGACAAT
CCAAAAACGGACGAGCGAATCGTCCCTTGTATCGATTATCGAAGTAATCGTGTGCTTGCGTCTAATGTTGTGTTTCCTGT
TTTGCAGTCCGTGCAATCCTCGGAAGATATCAAAGAAGTGGAGAAGCTTAGAAAAAGATTTCTAGGTTTTGCAACGGTTC
CGACGTTCGATCGAATCACCGAAAATCAGTTGATCCGAGATTTTTCAGCAGAACGCGAAAGTATTCGAATGATCGTAGAA
TATAACTTCTTAGTTAAAAGACCAACATTTGCAGAATATTTGTAG
>lcl|KQ435689.1_mrna_96 [locus_tag=WN51_00105] [product=putative 28S ribosomal protein S16, mitochondrial] [partial=5',3'] [location=join(<12884..13006,13195..>13491)] [gbkey=mRNA]
ATGCCACGATTACCTCTGCATCCCTCATCAGGGACTGGTATTTCACATAGATTTTCTAAAACGATACGATTTGTTCGCTA
CGGATGTGCCAATAGACCTTTTTATCATATTGTTGTTATGACCACTAAAATTGGGCAGCATAAACCTCCGATAGAACAAT
TAGGCAGCTACGATCCTCTGCCGAACAAGTATAACGAAAAATTAATTTCATTAAATTTTGAGAGAATAAAATATTGGCTA
GGACAAAAGGCATTAGTATCAAAACCAGTGGCAATAATGTTAGGACTTTGTGGTTACTTTCCAATACACCCAAGAACTTA
TATGAAAGCATGGAGAAATCGAAGGAAAGCTGCTGCAGAAGCTGAAACAAATAAAAATTTAGAGTCAGAAGCAAAATCAA
AGGCAGAAGCTGCAAGCTAA
>lcl|KQ435689.1_mrna_97 [locus_tag=WN51_00106] [product=hypothetical protein] [partial=5',3'] [location=complement(join(<14133..14302,14337..14477,14670..14771,14839..14968,15044..15263,15334..>15455))] [gbkey=mRNA]
ATGGAAGATCCTGAATTGATTGCACTAAATAAATTAAAAGATGACCTTATTGCAAAAGCATACAGTTTGATTGAGAAACT
AAAGGAGCAGGATAGTGAAGAACAAATTGTTACATTAAAGTTATTACCAGATATTATAGTATCTACTGATAATAGAGAAG
AAAAATTACAAGAACAGTATGGAATATATTCGCATAATGTATGTGAATTTTCTCGTCAAGTTTCTGGCATAACATTTAAA
AATATAGATAAGAAATGGTTACATGATAATGTTTATAAATATACAACTTATTTGGTAACAAAAACATTAAATTTCTATGT
AGAGTTGACAGTGAAGTTGGAGGGTGAAAAAGAATTTGAAATTTGTGACATAACGTGCCACTTTATAAACATTGACAAAT
GTTATATGTTGGAAATTGAACCTTGGGTTCAAAATATGACAAAAATGAAAAACTTCTCGTTTCTTACATCTGCAATTTCA
CAATATAACGAGCAAAGTATTCTAAGAAGCAAGATACTTAAGAAGATGGTTGCTGAGAACTATGTAAGCTGTAAAGAGTG
TACAGACGAAAATGACGAAAATGGTGGGATTTTGGTACATGTACATTCAACTGAAAACAAAAAAAAAGTGTATTTGATAT
TTCAATGGTCAATATTGTTTTTGGAACGATATTGGCGAATCGAGCATCATTTTATTATAAATTCTGGAGAAATAGTTCAT
CATAGTTTTGAAATTGTAGGAGTTACATTTGCAGAAGAAAATCAAACTTTGTTATTGAAATTTTGCGAACCAAATCTTAC
AAAAGAGAATCTCATTGATTTATGGAATAATTTATGCCTTGCTATTGACACATACGAAGATAGAAATCATTTGGGAAACA
ATTAA
>lcl|KQ435689.1_mrna_98 [locus_tag=WN51_00107] [product=hypothetical protein] [partial=5',3'] [location=join(<16017..16039,16290..>16497)] [gbkey=mRNA]
ATGGACGATGAAACATTAAACAAACTTGCAGTTGAGGCATTATTAGAAGAAGCAAAGCTTGGAGCAAAAAGAGCAGAAAT
AATGGGTCCTAGTGGATGGATAAAACCAAAGGAATCTATTAATAAAAGATTTCTTCATTCCACATTACGTAATGTTGTTC
TTTCAAATAAGTATCAATTAAAGAGAAAAAGTGACAAACAACTGCGTATGTCTGAGAATACATTGAAGTAA
>lcl|KQ435689.1_mrna_99 [locus_tag=WN51_00109] [product=hypothetical protein] [partial=5',3'] [location=complement(<21088..>21243)] [gbkey=mRNA]
ATGTTAACAGCCAGGGATGAAACGTGTAACGAGGCATCCTCTGTGACGCCACCGAGAGACAGAAGCGGTGAGGGCGAGGA
GGGGGTGGGAAAGAGGGAAGGAAGGAAGGAAGGAAAGGTGGGAGGGAGGGATGGAGAGAGACAGAGAGAGAAATAG
>lcl|KQ435689.1_mrna_100 [locus_tag=WN51_00110] [product=Glutamate-gated chloride channel] [partial=5',3'] [location=join(<55900..55969,56097..56250,57140..57222,57336..57470,57600..57752,58701..58981,61516..61745,62478..>62634)] [gbkey=mRNA]
GAGTACTCTGTACAGTTAACATTCCGGGAACAATGGCTGGACGAACGACTGAAATTCAACGACTTCGGAGGTCGTCTAAA
GTATTTAACGTTGACGGATGCGAGTCGCGTTTGGATGCCGGATCTGTTCTTTTCGAACGAGAAGGAGGGACACTTTCACA
ACATTATCATGCCGAACGTGTACATTCGTATTTTCCCCAATGGTTCCGTTCTATACAGTATACGGATATCCCTGACGTTA
TCATGCCCAATGAATTTGAAACTGTACCCCTTGGATCGACAAATTTGCTCATTGCGTATGGCAAGTTACGGTTGGACAAC
CAACGATTTGGTATTCCTGTGGAAAGAGGGAGACCCTGTCCAAGTTGTTAAGAACCTGCACCTGCCACGGTTTACGTTGG
AAAAATTTTATACCGATTATTGCAACAGCAAGACGAACACCGGAGAGTACAGCTGCCTGAAAGTTGACTTGCTGTTCAAG
AGGGAATTCAGTTACTATCTTATTCAAATCTACATTCCCTGCTGCATGCTTGTCATTGTGTCCTGGGTATCGTTCTGGCT
CGATCAAAGCGCCGTGCCGGCTCGAGTTTCACTTGGTGTGACCACCTTATTGACGATGGCTACGCAGACGTCAGGAATAA
ATGCCTCACTGCCACCAGTCTCTTATACAAAGGCTATCGATATTTGGACAGGCGTTTGCTTGACTTTCGTATTCGGCGCG
CTCCTCGAGTTCGCTCTAGTGAATTACGCGTCGCGTAGCGACATGCACAGCGACAACATAGAGAAGAAATATCCACCGTC
TGAAACCGAGCAATCCACGTCGATGGATTTACCATCTGATCAAGTCGAACCAGACAATTCGTCGAATTTCGCTATGAAAC
CTCTGGTCCGACAACCGGAGGACACCATGTCGATGGATAGGATGCAGCACTGCGAATTACATATGCAACCACGAAAAAAA
AACTGCTGCAGGTCGTGGCTGTCCAAGTTCCCGACGAGGTCCAAGCGCATCGACGTCATCTCACGGATCTTCTTCCCCAT
CGTATTCGCTTTCTTCAATCTCGCGTACTGGTCCACGTACCTGTTTCGGGAGGAAGAACAGGACGAAGGTGCTGCTGGGG
CCTTCTACCGAGACGTTGGTTCACCTGCCGAGCGAAAGGCACCGCCGGGATTGACTTCGTCTCGCGTATCGCTTTCCCTC
TCATGTTTTTGCTCTTCAATCTCGGATACTGGTCCACCTATCTGTTCCAAGGTGACGAGGCTG
>lcl|KQ435689.1_mrna_101 [locus_tag=WN51_00111] [product=DNA-directed RNA polymerases I, II, and III subunit RPABC1] [partial=5',3'] [location=join(<70601..70902,70986..71284,74064..>74134)] [gbkey=mRNA]
ATGGATGATGAAGCTGAAACGTACAAATTGTGGCGAATAAGAAAAACGGTGATGCAACTGTGTCACGATCGAGGTTACTT
GGTTACTCAAGATGAATTGGATCAGACTTTGGAGCAGTTCAAGGAACAATTCGGCGATAAACCGAGTGAAAAGAGGCCAG
CTCGTAGCGATCTCATAGTTTTAGTTGCCCATAATGACGATCCCACAGATCAGCTTTTCGTGTTTTTTCCGGACGAGCCA
AAGATTGGCATTAAAACCATTAAAACATACTGTCAGCGTATGCAAGAAGAGAAAATCCATAGAGCTATCATTGTTGTACA
ACAAGGAATGACGCCATCGGCTAAACAATCATTGGTGGATATGGCACCAAAATACATATTAGAACAATTTTTAGAATCTG
AGTTGCTTATTAATATCACGGAGCACGAATTGGTACCTGAGCACATTGTACTCACACCAGACGAGAAGGAGGAATTACTC
ACTAGATATAAACTAAAAGAGAATCAATTAATGCGCATACAGGCTGGTGACCCAGTGGCACGTTACTTTGGTTTAAAGCG
TGGACAAGTTGTAAAAATTATCAGGCCTTCCGAGACTGCTGTCCATTTAAACAACTCTACGTCTAGACCACCAATACATC
CTGGTAGCCCATTCGATAGGTGGAGTCTGTAA
>lcl|KQ435689.1_mrna_102 [locus_tag=WN51_00112] [product=Protein E(sev)2B] [partial=5',3'] [location=complement(join(<74069..74213,74340..74488,74574..74739,74824..74943,75036..75133,76164..>76241))] [gbkey=mRNA]
ATGGAGGCGATAGCGAAGCATGATTTCACGGCGACCGCCGAGGACGAGCTTAGCTTTCGTAGAAGCCAGATCCTGAAGAT
TTTGAACATGGAGGATGATATGAATTGGTACAGGGCTGAATTAGACTCCAGAGAAGGACTCATTCCAAGTAATTACATAG
AGATGAAAAATCATGACTGGTACTATGGAAGGATAACCAGAGCAGATGCAGAAAGATTACTAATGAACAAACATGAAGGC
GCCTTTCTTATTAGAATCAGTGAAAGTTCCCCTGGTGATTTCTCTTTGTCTGTAAAATGTTCAGACGGTGTTCAACACTT
CAAAGTATTAAGAGATGCTCAAGGTAAATTCTTTCTCTGGGTGGTCAAGTTTAACAGTCTCAACGAATTAGTGGAATATC
ATCGTACAGCGTCCGTTTCCCGTTCACAAGACGTTAAATTGAGGGATATGGTGCCAGAAGAATGTTTAGTTCAAGCGTTA
TACGATTTTCAACCTCAAGAACCTGGTGAACTTGAATTCAAACGAGGTGATGTAATAACCGTTACTGATCGTACGGATCA
ACACTGGTGGCATGGAGAAATTGGTAATAGACGAGGCCTATTTCCTTCTACAGGCCAAAGGCATCGGCCGCATTATCCCA
CCACTATCACGTACAGGATCAGACTTACTGCAGAACTAATTAACAACATTTTACAGACTCCACCTATCGAATGGGCTACC
AGGATGTATTGGTGGTCTAGACGTAGAGTTGTTTAA
>lcl|KQ435689.1_mrna_103 [locus_tag=WN51_00113] [product=hypothetical protein] [partial=5',3'] [location=complement(<79648..>79833)] [gbkey=mRNA]
ATGTCTTGGAAATTTTCATTGAATGTGGGCGGAAGCGTGGCGTTTGTGTTGCACGTAAATCTTCAACAGGAAACGAACGC
GCGTATACTCATGAAATCGCCTTTCCGTAAAAATTCTGATCACGGGCTGTGGCCCGTTTCGTCCAAGATTCGACTGAGCA
AACATAATCTTATGTTCATCTCCTGA
>lcl|KQ435689.1_mrna_104 [locus_tag=WN51_00114] [product=hypothetical protein] [partial=5',3'] [location=<80726..>81037] [gbkey=mRNA]
ATGCAATTTCGGTTCTTGTCTGGAGACGACGTAACTACCATGGCTCATCTTCCTGGCGTCGTACCCCCTTCAACATTGTT
GAAGACACAGCCTCTCGTGCACACAGAAGTTCTTCTCTCTGGCATGTTTCAGGAGATGAAAGGCTCCCGTGGCTATCAAA
GGGAAAGGGAAGAGAGGCAAAGGCCCCACCCGACAATGGCCCTGAGCTCCAAGGTTTTCAGGCTCGACGTCCAGGCTTCG
GAGGTCCAGTCGTTTGATTCCAACCATCGAGCTATTCCCATTTTTTCAGATCAGAATTGTTGCGTTTTCTAG
>lcl|KQ435689.1_mrna_105 [locus_tag=WN51_00115] [product=hypothetical protein] [partial=5',3'] [location=join(<83313..83407,83470..>83605)] [gbkey=mRNA]
ATGTATTGGCGGGAAGCTTTTTTGAAAACTTTCGGAAAATTTGAAGATGGTACAGAATTACTGGTTTTCAAAAATGTCGT
GGTAAAGAGGGGCAGCCTTTGCGAGCATAAGAGTGTGAGTGATCACGTCCTGTACTTTCCTAAGCACCTGCGGAGTCAGA
ACGAATCCGGCAGGTGCAAAAAGGATACGGGAAACCCCGAAGACTTTATGCAATCCTCGCTGAACGGGTAA
>lcl|KQ435689.1_mrna_106 [locus_tag=WN51_00116] [product=hypothetical protein] [partial=5',3'] [location=complement(<88470..>88706)] [gbkey=mRNA]
ATGGATGCGATGTTAATTGTCGAACTCTATGCACTTTCACGAGATGAAACTCCGCCGGATGCCTGCGTGAATAGACAAAA
ATTCAATAGCGCGCTAGAAAAAAAAAAGAGAAAAGCGAGAGAAAAAATAAAACGGCTTAAAAGTGCTAGGATTATATTGG
AGCACAGTAAAATCAACAGATTAAAAACTAAATACTTTTTAGTTATCAATACAAGTAATTTCTCGAGTAAAATTTAA
>lcl|KQ435689.1_mrna_107 [locus_tag=WN51_00117] [product=hypothetical protein] [partial=5',3'] [location=complement(<90414..>90641)] [gbkey=mRNA]
ATGACCACCACCACCCTCAGTCAACGACACAAACTACGGGACACGCGAACGCAGCGGCACACGCACGTGCCCACTCGGAC
GCGAATGTCGTTTACCTATACCCCTATGAATCGTGACAGAGAATCGGCTGAGATAGAGCAGAGCGTAAGCGTGGTCGCAA
GGAAACGAAACGCATACAGTTGTTGGAAGAAGTCTAGTGAAAAGTTACCAGAGGGCTGTTGTCTGTAA
>lcl|KQ435689.1_mrna_108 [locus_tag=WN51_00118] [product=hypothetical protein] [partial=5',3'] [location=join(<99456..99547,101087..101140,105476..105532,109045..109141,110147..110462,110929..>111368)] [gbkey=mRNA]
ATGGCTTCCGTGAAAGACACAGCAACTTTCTTTGCGGAGGGCACAGCGAGTCAGTTCGAGCACGTATTGAAGCTTTATCC
GCAGGCCCTCNNTGTCAATATTTTTAGACTAAATATGAAAGAAATCGCCATTTATTTATGTATAAGTGCCAAAGGCAAAG
AAGGTGTAAACAAATGCCACGTGCTTGTTCATATTGGCACTTCGTATCAAAATGAGCTCCCAAAGAAGATCAAGTCACGC
GGCAAGGACGCGCATCTCAATCACGAAGAACTCGTGCAAACGATGAAATGGAAACAAATACGTGGGAAGTTCTATCCACA
GTTATCCTACTTAGTAAAAGTGAACACGCCTCGCGCGGTGATGGCGGAGACGAAGAAAGCGTTCAAAAAGCTTCCAAACC
TAGAACAGGCGATTACTGCCCTCTCGAATTTGAAGGGAGTTGGTACCACGATGGCCTCGGCCCTACTGGCAGCAGCATCA
CCGGAGAACGCACCCTTCATGGCAGACGAATGTCTGATGGCAATACCGGAAATCGAGGGCATCGATTACACCACCAAGGA
GTACCTCAACTTTGTTCAGCACATTCAAAACACCGTCGAGAGGCTGAACAAACAAACGTCAAACGGCAAAACATGGAGCC
CCCATAGGGTGGAACTCGCTCTGTGGACCCACTACGTGGCGTCTGAATTGAAGCCAGAATTGCTGGACGGTATTCCAGGC
TCGACAGAGAACGGGAACTCTCATCCGCCCAGCAACGGCGAGGCGACAGAGCCGTCGGACGACAGCAATCAGGAAGCGAC
ATTGAACGGTAAGGAACCAGGCAGTATTGATCCGGCGGCCATCGATGAGAACAGCATGACCACGTCCTTCACCGAAGATT
CGATGGATAAACCCGCTACGCCGATTACAGCGGCCGTCGCCAGCGAAGATACGAACGATTCACTCGCCACGAACGACAAC
GACGACAGCAACAACACGCCACGACCGACAGACAGCGAGGACACCGAAGACTCGCAGGACGTACAGGAGCCGCCTACCAA
GAAAAGTAAGAAGTGA
>lcl|KQ435689.1_mrna_109 [locus_tag=WN51_00119] [product=Protein asunder like protein] [partial=5',3'] [location=complement(join(<128008..128156,130878..131158,131240..131571,131652..131813,131886..132265,132340..132547,132631..132721,132819..133105,133167..133241,133313..>133528))] [gbkey=mRNA]
ATGTATCCGGCAAATCATAAGACTATCTTTGTTTTGGATCACACACCATACTTTGGTATATCCACTGAAGCTCCTTTGGA
ATTTGATTTTCTGAAGAGTCGCAGCCAGAACTTAATTCCTTTAGCACCTGTTTGCAAATCTTTATGGACCACCAGCGTGG
AAGCCTCGTTGGAATACTGTAGAATAGTGTGGGACCTCTTTCCAACTGGAAAATTGATAAGATTTGTTGTAACCGATCGT
GCAGCATATGTATTGAACTCATGGAGTCCGTCGCAACAGAATTTAAATCATATAATGAATGGCACAGCCATTCTAGGAGT
ACCAACGAAGCTGCCAAAACCTGGAGAAGATTATTCAGTTATACATGGCTTAAGAGTAGCCATCGAGACACTTAACGAGT
GCTCGGAGATTCAACATGATAAAAGAACATCATTGAATGAGAATGCTAGCAAGCTTGTTAATAGAGGAAGGGTGATATGC
ATCACCAGTGCAAGAGATAATAGCAACATGAAGAATTTGGAGAATATATTCTTGAATGAGTTGGCTCAAGAAAATAAAAC
TGCTTTAGCCTCAGATCATTTAATACCTGTAGATTATTGCCACTTAGTTATACTGAACATCTTTCCTAATAATATTGAAT
CGCAAGTGACTAGTCAGGGACCAAGAGAAGTTTCACCGTTGTTGACAGTAGAAGTACATTCTCTCAAGGCACCTGCATTA
CATTCAAAATTGTCTCATTTGATTCTGTCTCATTACGATCTGGCTAGTACAACGGTAACTGGTATACCGATGAAAGAAGA
ACAGAATGCCAGTTCTTCTGCGAATTATGACGTTGAGATATTTCATTCTTCGGCTGCCCATTCAGCAATTTTAAAAGGAA
ATCCACAAGATTCAGCTTTAATCAAAACATTTAGGAGATTTGAAGAAGGATCAGAATATGAAACTGTGACTCTAAAGTGG
TGCACACCGCGAGGATGCAGCGCAGCGGAAATGCAAAACTGCACAGCTATGCATAGAATTACACCTGTAGATGTAAACAG
CAGACCGTCCTCTTGTTTGATCAACTTTTTATTGAATGGTAGATCAGTGATGTTGGAAATGGCCAGAAAGAGCGGTGGAA
AAACTATTTCTCATTTACTTGCTGCACATGGTGGGGAAATTTTCATACATACATTATCTACCGCTAGAAGTGTATTGGAG
GATCCACCTTCTATCAGCGAAGGCTGCGGTGGCCGCGTCACTGATTATAGAATAACTGATTTTGGAAGATTAATGCGGAA
TAATGTGCTGGTGCCTTTAAAAAGAAGTACAAGCTGCAATAGCGAAGGTCCAACAGAGAAAATGAGATCCAGACTAGAGC
GGCATACAAAATATTGGCCAATTACTATTTCCAGTACACTTATGTTCAATTTGAAACAGTTAATAGATCCATTGCCAGAG
TTAATGGTGAAGGAAGAACTTGCTGCAGAAGAAGTTGTACAGTGCAAACAGGTGATCTTCAGTTTATTGCAGTTAGAGGC
AAAGCATGAGGTATTACCGTTGCCAAGTATAGGAGGTGGCCGTGGTGGGAAAGGTGGAGTACGTAGAGAAGAACATTACA
GGCTGCTGTGGGGAGAGTTGGAGACATTCCTGAAACATCATGCAAACAACTCTGCCGCGCATTCTGAAGTTCTAACCTGT
CTGTTGGAAGTACGGAGCAAAGACGACAAAGATAAAGTCGAATTGGATCAGGCATTGCGCGAATTAGACGGGTTCGGCAA
AGAGGACGGAACTGCTCGAGCCAGCGTAATAAGAGCGACGACCGATTCACCAATGTCACCACCGCCAAGTACATCGATGT
CTCTTGGTAAACAACTGCACAAGGGTAGTCTCTACGCGCCTAAAAGTTTGTTAGACATTTGGTTGCAACGAAGCGCGCCA
AAAGAGAAGAAACCCGACTTTCACGGGCGACTGAACAGCGACGGCCCCAAGGCGAAATTGTATCCCAACTTGAAAGAGAC
TGGCCGCGAGCCACGCGAGCCTATATTGGAAGACGCTTACAGTGAAAGCTATGACAACGACGTAAGAACAAAAGAATTTC
AAAAAGAAGAAAATTCTGAGACAGTTGACACCCACATGATTCACACAATTCGAAACGATTCGCATAAACTAGCCTTCTTA
TCGTTTCTCACGAAAGTTTAA
>lcl|KQ435689.1_mrna_110 [locus_tag=WN51_00120] [product=40S ribosomal protein SA] [partial=5',3'] [location=join(<134772..134904,134984..135189,135344..135631,135827..136051,136126..136199,141126..>141207)] [gbkey=mRNA]
ATGTCAGGAGGTTTAGACGTATTGTCTCTCAAGGAGGATGACGTTACTAAAATGTTGGCTGCGTATACGCATTTAGGCGC
TGAAAATGTCAACTTCCAAATGGAGCAGTATGTGTACAAGAAGAAGAGCGATGGAATCAGCATTATCAATCTGCGTCACA
CTTGGGAGAAATTATTACTAGCAGCACGTGCCATTGTTGCTATCGAGCATCCCAGTGAAGTATTTGTCATCAGTTGCCGT
CAAACCGGGCAGAGAGCTGTTCTGAAATTTGCACAGCACACTGGAGCTACCCCAATTGCTGGACGTTTCACTCCTGGTGC
TTTCACCAACCAAATTCAGTCTGCCTTCCGTGAACCACGCCTGCTGATTGTTACTGATCCATCTACCGATCATCAACCAA
TCACCGAAGCCAGTTACGTAAATATTCCGGTGATTGCTTTCTGCAATACCGACTCGCCTCTTCGTTTCGTCGACATTGCA
ATTCCATGTAATACAAAGAGTCTTCATTGCGTCGGCCTTATGTGGTGGTTGTTGGCAAGAGAGGTACTAAGATTAAGAGG
CTCTATTGCTCGGGAAACCAAGTGGGACGTGGTTGTTGATTTGTTCTTCTACAGGGATCCAGAGGAGGCTGAGAAAGAAG
AGCAAGCTGCTAAAGAAATTGCACCAGCCAAAGATTTTACTGGCACCGTCGAAGTTGCTGCCACTGCTGAGCCCGGATGG
GTCAACGAAGTTGACACGGGTGCGGTTGCCCCTGAAAATTGGGCAGATGACGTAGCAACGCCAACTGCAGCTGCTATTCC
CACTGCTGGAGCTGCGCAAGCATTCCAAGCTAGCGGAGACTGGGCTGCTCAGACTTCGGAAGAATGGTCCACTACAACGC
AATCGGCAGCAGGACAAAGTTGGGGCGGTGCTACAACAGAGAAGTGTTGGCATCGGTTTATTGGAAACGAATTTCTCGGC
GGAACGATTAAGGAAACGCAGATAGCGTTGAATTTTAATTCTGCTTAA
>lcl|KQ435689.1_mrna_111 [locus_tag=WN51_00121] [product=hypothetical protein] [partial=5',3'] [location=complement(<138960..>139151)] [gbkey=mRNA]
ATGGTCCCTAAGAAACACGGTTCGTGGAGATTATGTGGTGACTATCGTAAACTAAATTCACAGACAGTATCAGACAAATA
TCCAATACCTCACATACATGACTTCACTCACGCGCTGGACGGAAACAATTTTTACTACTTTAGATTTAGAACGAGCATAT
CATCAAATTCTGATGGCACCAGAAGATCGTGA
>lcl|KQ435689.1_mrna_112 [locus_tag=WN51_00122] [product=hypothetical protein] [partial=5',3'] [location=complement(<140346..>140723)] [gbkey=mRNA]
ATGGAGGAAGCACATATCCCGTCAGACTCAAAAGCTCCAGCGATCAGCGCAGTTGTACCTCAATATTTTCCACCTTTTGA
TAAAGAAAATCCAAAACTCTGGTTTCTCCAGGTGGAAGCAGCCTTAAGAACAAGCAGGATCACTAACGACTCATCGAGGT
TTGATTATATAATTCAACGTTTACCGGCTGATGTTTCTCGTTTATTAGAAAACATCTTAGAAACACCTCCAGCTTCAAAT
AAATATGAGACATTAAAAAATAAATTCTTAGAATTATTCGGTAAATCTGAAGAGACAAGAGTCCGTCAACTGCTCAGAAC
CTGTAGGATGGGTGATGAAAAACCGTCACACTTCTTACAGCGCATGAGAAGTAGATAA
>lcl|KQ435689.1_mrna_113 [locus_tag=WN51_00123] [product=60S ribosomal protein L23] [partial=5',3'] [location=complement(join(<141670..141866,142068..142196,142702..142785,143009..>143021))] [gbkey=mRNA]
ATGTCGAAGAGAGGACGTGGTGGTTCTGCTGGAGCAAAATTTAGGATATCACTTGGCTTACCAGTTGGCGCAGTCATAAA
TTGTGCCGATAATACTGGTGCCAAAAATTTGTACGTCATTGCAGTACAAGGTATTAAAGGCAGGTTAAATCGTTTACCAG
CTGCAGGATCAGGAGACATGATAGTTGCCACTGTCAAAAAAGGAAAACCTGAACTTAGAAAAAAGGTTATGCCTGCAGTT
GTGATACGTCAACGGAAACCATTTCGAAGGAAGGACGGAGTTTTTATATACTTCGAGGATAACGCAGGGGTAATTGTGAA
TAACAAGGGAGAAATGAAAGGATCAGCTATTACAGGACCTGTTGCAAAAGAATGTGCGGATTTGTGGCCCAGGATCGCAT
CCAACGCTAGCAGTATCGCCTAA
>lcl|KQ435689.1_mrna_114 [locus_tag=WN51_00124] [product=Metaxin-2] [partial=5',3'] [location=join(<143830..143875,144142..144230,144268..144722,144851..145132,145260..>145422)] [gbkey=mRNA]
ATGCCCTATCCTCTGTTAGCAGATTCAATCACTTTCGAATTGGAAGCACAAGAGCCATGGCCTCAGTTAATTACTTTGTA
TCAACCGTACGAAGTTGAACAAATACTGTTACCTGACAATGCAAATTGTTTAGCTATAGAACCAAGAAGCAACGCAGAAT
ATATGTCTCCGTCTGGTCGTGTTGTACCATTTATTAAGTGTGGACAATTTTTAGTATCTGATTTCGATTCCATTGTAACA
TTCATAGGAAACAAAGGCACAAGTTTATCAGATCATTTGTCTGCAAATTGTAAAGCAGATATGAGGGCTTATATGTCATT
AGTAAATAATATATTTATAAATGCCGAGTTATATATTTGTTGGGTTGATGAAACAACTTTGAATGAGGTAACTAAAATAA
GGCATGGAAGTGTATATCCATGGCCATTGAATCATTATTTAAATTGGCAAAAAAGGAAAGAGGTCATAAAAAAACTCAAT
GTACTCGGCTGGTATAATAAAACAATAGAAGAAGTATGTAAGGAAGTTCAAAATTGCTGTACAGCATTATCAGAAAGATT
GGAAGGTAGTGATTACTTTTCTGGAGAGAAACCTACTGAAGTAGATGCTCTTGTATATGGTCATATCTGTGCCCTATCCA
TGATCAATCCTTCTCTTCCACGTACTGTTCAAGAGATTACTGCAACTATACAAGAATTTCCTAAACTTCTTGAACATGCA
TCAAGAATTGGGCGAAACTACCTGAATAACTGTATGCTTGAATCTCCTGCTTGTGACTTTGAAATGTGTGCATCTTCTTC
CAAAGAAACCCTATGGAATTATTCTGAATCAATTGAAGCATTGCCACCCCTTTCAGAAGATTCTTTCGAAATGACTCCTA
ACGAATTGGATGCCTTAGTTTTTGGACATATTTTTACAATAATCACAACACCTTTACCTGGTAATAAACTAGCAAATATT
GTCCAGAGCTATCCATTGCTAGTGCATCTCTGCAAACGCATTGAAACTAGGTATTTCCAGCGTTCGGAAGATTAG
>lcl|KQ435689.1_mrna_115 [locus_tag=WN51_00125] [product=Protein MON2 like protein] [partial=5',3'] [location=complement(join(<154406..154572,154690..154763,154928..155171,155239..155423,155496..155809,155891..156034,156111..156273,156360..156610,156889..157142,157221..157368,157820..157982,158058..158233,158306..158518,158630..159000,159060..159346,159439..159681,159761..159914,159985..160237,160324..160463,160572..160710,160782..161018,161106..161288,161361..161492,161663..>161782))] [gbkey=mRNA]
ATGGCGAGCACAGCTGTCGGAGCTAACCCGGAGAATACCTCCAAATTTTTGGAATCACTGCAGACTGACTTGAAGGTTCT
CGCCTCCGAGACGAAGAAGAAGTATCCACAAATCAAGGAGTCGTGCGAGGAGGGGATTGCAAAAATAAGGACAGCATCGA
ATACTTCAGGCGCTCCAGTTTATTACATTGTTAATCAAATTTTATACCCTTTGGTTCAAGGTTGTGAGAGCAAAGATGTA
AAAATTATCAAGTTTTGTTTAACTATGATGCAAAAGTTAATTACGCAGCAAGCTGTTGATCAAAAAGGCGCGCGTTATAT
AACGGATACATTATGGATGCTAATGGAGTCTGGAACAGAAGAAGTTAAAGTTTTACAAACTGTAACTCTTTTATTAACTA
GCAATACTGTTGTTCACGGAGAAACACTTGCAAGAAATTTAGTTCTTTGTTTTCGCTTACATTTTACAAAAGATTCTACA
ACGATTAACACGGCAGGAGCCACGGTGAGACAATTAGTGTCACTAGTATTTGAGCGTGTTGTTGTAGAGGATGAACAAAG
TCCTGATAATGAAGATTCAGATGACATAAATTTGGAAGAATTGAAAATTCCTACTAATCAAGCACCTAAAAGTTTAGGAC
CATGTGCTGCTGATGCATATTTAATGTTTCAAGACTTAGTACAATTAGTAAATGCAGATCAACCTTATTGGTTAATTGGA
ATTACAGAAATGACTCGAACATTTGGATTGGAATTGCTAGAATCTGTCCTGACAAACTTCTCATCAGTATTTTTCAAGGT
GTTTAATCACATTTCTCCCAATATTAAATATCGCAACTCAGTACCGGCGTCATTGCAACAAGCTACACCTTTAGATAAAC
CTTATTTTCCTATTAGCATGCGGCTTCTTCGAGTTGTTTCTATTTTAATACAAAAATATCATTCCCTTCTGGTGACAGAA
TGTGAAATATTTTTATCCTTAATTGTTAAATTTTTGGATCCTGATAAGCCAACATGGCAAAGAGCCTTGGCGTTGGAGGT
CTTACATAAAATGACAGTACAGCCTGATCTTCTTACAAATTTCTGTGAATGTTATGACTTAAAACCTCATGCAACCAATA
TTTTTCAAGATATTGTCAATAGTTTAGGTGCTTATGTACATAGCCTTTTTGTTAATCCCCAAATGATGAACCAAACTAAT
ATGACGACTAGTACAACGATTCCACAAAATACGGCTTCTCCATTGTTTACGGGAATGCCTATAGGACCTGGTGTTTCACC
TCAACCTGGTTTTTATTCACGCGGCATTTGGTTGCCAGTAGTTGCAACATTTACAAGTGGCCAAGCTAAGTCAACCTATC
TGGACATGCTTGATAAGGTTGAGCCACCACAGATTCCTATTGGCTATGGAATAAGCATAGCGTATGCATGTTTATTAGAC
ATTATACGGTCCATAGCTCTCGCAATCAATGGTTCCAGTGAAGTTGTAACTGGAAATCAATCCTACAAACCTAGCGAATT
CGAACGGAAACTTCATATGCAACTCATTAATTCTAGTTGGTGTGGTTTATTAGCAGCATTAAGTCCTCTTATAGATGCAA
GTACTGACGAATCTGCAACGGAAAACGTATTAAAAGCAATCCAAACTTTTGCATCACTATGTGGACAATTAGAATTGCAG
ACTCCTCGTGACGCATTTATTACTGCGATATGCAAAGCGTCATTGCCTCCTCATTATGCATTGACCGTGTTATACAATGC
TCCTCAAGGTATACCGACTGCAAGACAACAAGAATCTACTCAGTATAATGTGACTATTGGTGAACCAGATTATAGACAAC
AAGTTGTAGCTGTTGGTACTCCTCTACCTACTGCGTCTCTGCCAGTTGGTGCACATCAAGGTCCAGTTATGTTGACGGCA
AAAAATTTACAATGCATGCGTGCATTATTATCACTTGCACATTGCCATGGAAGCATACTTGGTGGTGCATGGCATTTGGT
ACTTACGACATTGCAACATCTTGTCTGGATACTTGGTTTGAAGCCTTCTACTGGAGGATCTTTGAAAGCAGGAAGAACCG
CCGCTGATCCAAATGCAGTACTTACGAATGCAGTTATGGCAGATTTGCCTGTACTTAGCGCTATGCTCAGCAGACTATTT
GAAAGTAGTCAACATCTCGACGATGTTGCTTTACATCATTTGATAGACGCACTTTGCAAATTAAGCCACGAGGCTATGGA
ATTAGCTTATTCTAATAGAGAGCCCTCCCTATTTGCTGTGGCTAAACTTTTGGAAACTGGTTTGGTAAACTTACCACGTG
TTGAAGTTTTATGGAGACCATTAACGAATCATTTGTTAGAAGTATGCCAACATCCACATATTCGTATGAGAGAATGGGGA
GTTGAAGCTATTACGTATCTTGTAAAAATGGCACTTCAACACAAATATCCACAACCTCTACGTGATAATCAAAAATTGCA
GACTTTACTTTTAGGACCATTATCAGAATTGTCATCAGTTCGTCATGGAGATGTAAGACAACGACAATTAGAATGTGTTT
TACAAGTTTTACATGGAGCAGGAGAAACGCTATATCATGGCTGGCCTTTGGTACTTGGTATCATTGGAGCAGTATCTGAT
CATCACGGAGAAGCTTTAGTTCGAATAGCCTTTCAGTGTTTACAATTGGTAGTAACCGATTTTCTACCAGTGATGCCTTG
GCGTTGTCTTCCACTTTGTGTTGACACAGCTGCGAAATTTGGTTCTCAGACGCAAGAATTGAATATTTCATTAACTGCTG
TCGGATTAATGTGGAACATAAGCGATTATTTTTATCAAAATCAAGAGAAACTGTGCATATCTTTGAAAGGAGATTCGTCA
TCTGTATTTCCTGACTTTCCTGGTACAACAAATATGCCACCATTTGACAAACTTTGGATGTGTTTATACGCAAGATTAGG
TGACTTGTGCGTGGATCCTCGACCCGCTGTACGCAAATCAGCTAGTCAAACTCTGTTTTCTACAATATCTGCACATGGTA
GTTTGCTACACCAGCCAACATGGCAAGCTGTACTTTGGCAGGTTCTTTTTCCATTATTAGATAGAGTAAGAAGTTTATCT
AATTCTGCCAGTAGCGAAAAAGTAGATACTAGTGGAAACATACTTATCCATCACAGTAGAAATACAGCACAGAAACAATG
GGCAGAAACGCAGGTATCACTGGCAGCTTTAAAATCATTTCAAGAGATTTTATATCTCCAAAAAGGAAGTGACAATAACG
AAGTGATTCAATCAAATGATTCCGAAGCATTGTGGATTGTTGCATGGCGTGTATGGCTTAATATTGGAATGGAAAGTACA
ACGCCACCTCAGGAAGGAGAAGCAGAACCTTATGTACCGTCACAAGCGTTTTTAACAGCATTAGTTCATATATTCCCAGC
TGTTTTTCAACACATTAGAAACAAATTCACTGGTCCCGATTTGCAAAAACTCTGCATTGTATTAAAAAATGCAGTTGCAG
TTCCAGTACATGGCGAATCAACGCCATATATTTTACCTACAATGTCAGACGTAGTCCTTACTCATTTACAAGATGGTGTA
CTCCATTCAATGGAGCTTCTACAAAAAGAAGCGCTAAATGGACCCGATAATTTGCGAACAATGATTGTTTTAATATTCCT
TCAACTTCTGAGTTTTTCAAAGCTGGCATGTGAAGCCCCCACTTATGGTAAAATTCCAACGAAACACATCTCCCAAATCA
GAGGTGTATCTGCTGACTGGGTAACTATGAATTATGTTCCTTTTGGAGAGAAAGCCTTATCGATGGTTGTTACATTATAT
CAAAAAACAGCACATGAAATGGCAGTCATAGATGGACAAGTTCTAAGACATATTATCGAAGCGTTGCACGTGCCTTTGTC
AATGAAGTATGCTTGCCCGTCACCAACGACTTGGAAATTAGCTGTTACTAGTTTGCTTGCTGTTTTACATACTGGCTTAC
CTTTAGCGAGGAAGTATCCAGAACAATTTCAAAGTATGTGGCCGGAACTAGCGAGTACCTTAGATGATTTTCTATTTCCG
AAAAGCATATTAAATGTAGAACGAGGTGTCGAGGAAATTCAAGCGGATGAAGCTGTAGATTGTCAAGTCATGGAACTTTT
ACGAGACGAAGTTTTGCCACATTCTCAACACATACCTCATCAATTTATTTTACGAGTAGTTATGTTATTAAACAAAGGCT
CTATACACTCAGCAACTACGACAAATATTGAAAATAGTGGTGAGACTAAGTTAAGAGAGGAATTTGCAAAGACATGCTTT
GAAACGTTACTTCAGTTTTCTTTATTGGATGGACTAAATAATGAGTCGGATCACGATACAACCAAAAATCCTGAAAATGA
TGAGGGAGGTGTTGCTGGGCGATTAGCAGTCACTGCACTCCTTCATAGGTTTCAAGAAGTTTTGCGACGATACATTGAAA
ACGAAAGGCGAAGTGGAAAATGTCCATTACCTAGGTACAGATTATCAGAAATTTCATTTGTTTTGAAAGCTGTTGCAACA
CTTGTAAAAAAAGCACCACCCAATAAAGTCGAAAGATCAGTTTGGGAACAATTGATTGGACTGTATCCTTGTCTAGTTGA
ATGCACAATAGCTACGGCTTCAGGCCAGGTATCAAGATCTTTACGAGAAGCTTTACTCCAATACCATGATTTATTGAGAC
CACCACTTCATAGTACCACATCTAATGGTGTTTGA
>lcl|KQ435689.1_mrna_116 [locus_tag=WN51_00126] [product=T-complex protein 1 subunit delta] [partial=5',3'] [location=join(<162663..162771,162959..163011,163089..163178,163260..163511,163591..163686,163767..163928,164013..164357,164444..164695,164785..>165030)] [gbkey=mRNA]
ATGACGGCGATCACGGCAAGCGGCGATGGGCGAAACGCTCATGGCCAGGCTTATAAAGATAAAAGTAAACCAACAGACAT
TCGCAGTAGCAACATTAATGCCGCAAAAGCTGTGAGTGATGCAATTCGCACAAGTCTTGGACCTAGAGGGATGGATAAAA
TGATTCAAGCAGGCAATGGAGAAGTTACAATTACCAATGACGGTGCTACAATCTTAAAAGAAATGAATGTTGTACATCCT
GCAGCAAAAATGTTAGTTGAATTATCCAAGGCACAGGACGTCGAAGCTGGCGATGGCACTACCAGTGTTGTTGTCATAGC
TGGTTCTCTTTTAGAAGCTGCAGAACGTTTGTTACAGAAAGGAATTCATCCTACATTAATCAGCGATGCTTTCCAAAAAG
CTGCAACGAAAGCTGTAGAGATACTGACAAATATGTCAATACCTGTCGACTTACAAGACAAACAATCACTGATTAGAGCT
GCAGCAACCTCCTTAAACTCAAAAGTTGTCTTTCAACAGTCGAGTCTCTTAGCACCACTGGCTGTAGATGCAGTATTAAA
AGTCACTGAAGAAGGAAAAGAAAGCGTTGTAGATCTTAATAATATAAAAGTAATCAAGAAGTTGGGAGGTACAGTTGAGG
ATACTGAACTCATAGAGGGATTGATATTCACACAAAAATCTTGTAACGTTAATGGACCAAAGCGCATTGAAAAAGCGAAA
ATAGGTTTAATTCAATTCTGTATTTCTCCGCCTAAAACGGACATGGATCATAATGTAATCGTGTCTGATTACGCTGCAAT
GGATCGTGTTTTGAAAGAGGAAAGAACTTACATATTAAATATCGTAAAACAAATCAAAAAAGCTGGTTGCAATGTACTTC
TAGTACAAAAATCTATTCTTCGCGATGCTGTCAGTGATCTAGCTATACACTTTTTAGATAAAATCAAAGTTATGGTGATT
AAAGACATCGAGCGTGAAGATATTTCATTCGTATGTAAAACGTTAGGTTGTAGACCAATCGCATCATTGGATCATTTTGT
CGCTGAAAATCTTGTTAACGCAGAATTATGCGAGGAAGTACAAACCGGAAGTTCTAAGTTTGTTAAAATCACTAAAATAC
AAAATCCTGGACCAACAGTAACAGTTCTTGTACGAGGCAGCAATAAATTGGTCTTGGAAGAAGCAGAACGTTCATTGCAC
GATGCATTATGCGTAGTACGCTGTCTAGTAAAACAGAAAGCTTTAATTGCTGGAGGAGGAGCACCTGAGATAGAGCTTGC
ACTAAAATTAGGAGCATATGCTCAAACTTTAACCGGTGTTGATGCTTATTGTATTAAAGCGTTTGCAAATGCGTTCGAGA
TAATTCCATCGACACTAGCAGAAAATGCTGGATTAAATCCCATTGCAACTGTAACGGAACTTCGAAACCGACACGCCAAG
GGCGAACATACTACGGGAATTAATGTGCGAAAGGGTTCGATCACCAATATTTTGGAAGAAAATGTGATTCAACCACTTTT
AGTTTCTACAAGCGCTATCACACTTGCTTCGGAAACTGTTCGCAGCATATTAAAGATTGACGATATCGTGAATACAAATC
AATAA
>lcl|KQ435689.1_mrna_117 [locus_tag=WN51_00127] [product=Folliculin-interacting protein 2] [partial=5',3'] [location=complement(join(<165942..166154,166251..166707,166785..168067,168145..168229,168298..168630,168716..168947,169038..169157,169249..169316,169409..169491,169567..169656,169763..169967,171212..>171309))] [gbkey=mRNA]
ATGCCTTTGCTCGATAAGCTGTTCCCTTCGAGGAAGAGTTTCAGAAACAACGTGCAAACACTCGTGGCGTCGAATGTTGG
AACGGAAGGAGACGATAGAAACTCCGCGTTATGCATTGGGACAAGTCACGTGCGGATTTTGTTATTCCGCGAGTGCGAAT
GGCGCGGAAGGAAACTCCTCTTTGATTCCCTCCCGTTGGAGAAAAGATGGTGTAAAAGTAAAACGACCGCGTTCAACATA
AAAAACAATACCGATTCATCTAACGTCGGGTCGATTAGCCTCGGGAGCAATCCCATGTTTGAGCGAGAAAGAATGGCTGA
GGAGGACATCAGCTTGCTGAGCGAAATGGTGTTTGGTACCGTAGCGATGACATACAGAGGATCGTCATTCAAGATTCACT
CGATGAACTCGCCATCCTGTATCATGTGCACAAAAGTCTTCCCTGCTACGGAGCACAACGTGTGCAAACAGCAAAACGAG
AAAGTCTCGGACGAAGGGTTGGGTTCCGTGAACTTGGATTCTAATTCCAGTATGCGAACGTTTTTATCCCGACCAAGTTC
TGGAAATCTATCAGGAACTGAATTAAACGCTGGTGTCAGGAAAAGTTCGACTTGCTCCAGCACTGGTAGTGGGTGGAATA
TAGACATACCACCACCGACAGGGAGTTCGCAATCGTTGGAGAGCAATGGTTCCTCTGGTATCGGTAGTCTTTCAAGTCTG
CGTCGAAGATGGCTGCGTGGAGCCTCCACTTCTTTAGCGCGATCTGATTCTGATGATACATTTGGAGTGCAATACTGGCC
CGAGAATGGAAGCGATAATAAAGAGGGTCACAATAAACGTCATAAAACGAGACTCGGATTGACGATGTTGGTTCAACTAG
CCAAAGGCCATGAGAGAACAATAGAAATTCGTTTGTTGGAGCACATGGCTCTGTTGGAAGGAATGCTAGATCGCTTGCGA
TATTTCTGTATTGATTCGAGTAACATTAATGCTCAGAATAAAGGAATGCAGCTTCCTGAACGTCTTTATAGATCTTCCTC
GCAGCTCATTGTTTCGTTACTACGTTTACTTACAAACATTAATGCTGATTTAAACTCGCGCACACCTTTATTATGGCATG
ACGTACTACTTAATTCAGTGAAAATAGAGCATAAAATGAACATGCTGCATCGTAGTTTGGAACGGATGTGTCAGTTGTTG
GATAATATCGACACAAAGTCGACCAATTTTTTTTTAAGTACTGCTGTAACTGCTGTCTTAACATATCATCTTGGTTGGAT
ATATACTACACTGCCAATCCACGATCAACAATTGATGGAGAACTTAGGCACCTGGTATCCTTGTAATCCATTATGGGCTC
AATTAGGCGACTTGTACGGTGCGTTAAGTAATCCCACCAGAGTTGCACACACGGTTGTTGCGGGTGATCCTCAAAAAATT
GATTTAGTTAATTCTGTTCTATTCTTCTTGTCATACTTTATTCGTAGTGGAGTAGTACAGAAACGATACGAATATTGCAA
CGTTACTGAGGAAGACATTCAAGAAGCTATAGGTCTTTTGGAACAAGCGAGAATAAAACGTCCGCATTTATTTACTATGA
AAGCGACAAGCAACGATCGAGAATCTGTAACTTGTCGACGCGCGTTACACACGTCTGTTCGAAAAAAAGTCTCCGCGCAA
GAATTCTCGTACGACGTGGAAGACGATAACAACGCCATTATGCAACGCTCCTATCCTCAATACAACGGAGAAAGATTAGG
AACGGAAGAATCTATTAGCTCTCTTAAACGTAGCATCACAATGGAATCGAATCTTGATTCGTTCATGCTGAAACCAGTTG
AACGTGAAACGAAATTCATTTTGAAGGAATATCCTCGCGACGATGACGGTAATGAAAAGAGCACCGTCGACGAGAAAACC
TGTACATCGAGCAAAGTTAAAATAGTAGTAAGTGAAATTGCATCGCAAGATAGTGACTCGGGTAAGACTGACATGCAACA
CCATCCTGAATTTTCGCTGCGTAATTTTGAAAAGAAGATGGAAAACGACGATTTAGACGAGGCGTACACGAATTCTAAGA
TAAATGCTCTTCAGGACTTTGACGACACATTGAAATTAAATCCAGCCAGGCCAGAATTTGAAACTGGGCAAAGTACGGAC
AATGAGATGAAGAATTCCCATGTTTCTTTCACGCTCGGTAATGAAGAAAAATCTGTAAAAAGCTTGTCGCGATCACGACT
TGGATACGACTGTCAGTGTTCGTACATGTTCACGAGAGTACCGAGCACTTCTGCACAATTGCCAGAAGGTGTATTAAGAA
AAATTATTCAAAGAAACTTTCCTGAGTCATCCAAAAGTATCCATCCACCAGAAGCTTCACGATCTCTGAGGTTTTGTCAA
AAATGTAACGGGCAAGGTTACGTACCTTCACAAAATTATGATAGCTGCAAACAAGTTTTGGAAACTCCGACTAACGCAAC
AGAAGTGTTGCGCACTTGTGGTAATACCGTGGGCGATGGAAATGTTGGATTATCAAGATCGAGCAGTCTGGAAGCATTGA
TGGAAGCTAACAGTGTTATCGAATTACCAATGCCACGGACGAAAAAAATGAAAAAGACTGACTCGTATCAGGAGACGGGT
TTTACAAAAATCCTTTTGCAAAACAGAGTAAAACCCACAGAATCACTGGGATTAAATAACTCTGAGTCGTCTTATACGTG
GGGTCTAGTTTTACAAGGTTTGCTGAAAAAGAAAAAAAGGAGAAAAAAAAAAATTGTCCAACAAGAAGAAAATGGAGATC
ACTGCGAAGTAGATAAAGAATGGTGGTACTGCATACGTGAAGAATGTCTTGCCAGTGCACGTTTTCCGACTATTGATCAA
CCAATTGCCGAATCACTTTGTATTTTAGCAGATTTAGATACTTGGCATGTTGGAATCATCTCTAATAATATGCCTTCGCA
TACTGCACCATTACTGGTTGGAATGTCAAGGCTCGTTGCCAATATGCTGGAAGGCTTTGCTTATTTATGGCGAAAATATC
ATTCAGCTTCACAATGTATAGGTATATTAGAAGCAAAACTAAAAGAAATGTGGCTAAAAAGCGAGGCACTAGCTGAAATG
TTATTAGCAACAGAAGTATGCGATGCCAGCGTTGCAAATTTGACAAATGCTCTTGATCTTGATGCAGCGGATATACCACT
TTTACTTGCGGTTGCAACCTCCCACTCGCCTGAGATAACTCAAAAGTTTGGTCTTACACTTACTTGA
>lcl|KQ435689.1_mrna_118 [locus_tag=WN51_00128] [product=DnaJ like protein subfamily B member 13] [partial=5',3'] [location=complement(join(<172195..172477,172750..172990,173207..173384,173670..173814,174024..174245,174470..>174570))] [gbkey=mRNA]
ATGTCATGCGATGAATCTTGTTCGTGCAATAGACGTGGGATAGATTACTATGGCGTATTATCGTTGAAAAAAGACTGCAA
TGATTTGGAAATCAAAGCTGCATTTCGACGATTAGCGATACGTTACAATCCTAAAAGAGCAAAGGGCAAATGTTTGAGTA
CTATTTTCGCTTTAGTGGCCGAAGCATACGATGTGCTTTCAGATCCCCTTAAAAGAACTATATATGATCAATTCGGCGAA
GAAGGTCTTAAAAATGGCGTGCCTGGAGCCGAAGAATTTATTCAACCGTACACTTATCATGGAGAACCAATGAGAACTTA
CAAGGAATTCTTCGGCACCGAAAGTCCTTATGCTGATCTACTCTACGTATTAACACAGTCTCTGACTCTGCTCGAATTTC
CCGAGGGTCGAGGTATAAAACGCAAGGAAGAACCTCTGATAAAAACCTTGTACCTAACCCTAGTGGAGGTTTTCCTTGGA
GGAATAAAGAAAATGAAGATACAAAGATTAGTGCTGGTAGGAGATGATAAATCTAGGACGGTAACGAAAGAAAAAATTTT
AACGATACCCATTAAGCCAGGCATTCCGACGGGAACGAGGATAGTATTTCCAGAGGAAGGTGATCAAGGACCCACGAAAA
TTCCTGCGGACAGAAATGGGTTAATCGTAGTGGCTCGCATAATATCTTTACTCAGTCCAAAGCACGTCAGCGTAGCGGAT
GTAATCTTCATCACGGAGGACCGGCCTCACGAGACCTTCCGAAGAGAGGGCTCTGACTTGCACATGACGGTCGATATCTT
TCTGCGAGAGGCACTGACCGGAACAGTGGTCACCGTTAACACCCTCGACGACAGAACCCTTCGAATACCACTAACGTCTG
TCATCACACCAGATTACAGGAAACGCGTAGCTGGGGAAGGACTGCCATTACCGGAGGACCCAAAACAAAGAGGAAGCTTA
ATCATGTCGTTTAACATCGAGTATCCGGTGTATCTGCCAGTATCGAATAAAACTTACGTTAAACGAGCGTTCGACACGTC
GGAAGATATCAGGGATACGGAATACGTCCATCGTCTTATACTGGCCAATAAAATGCGTAAGAATGTGGATTTCGATGTTC
CCGTGCGCCGACAGCCCGATCGCAAATTAGCCTTTGTCTGTAACACTTGA
>lcl|KQ435689.1_mrna_119 [locus_tag=WN51_00129] [product=hypothetical protein] [partial=5',3'] [location=join(<174921..174960,175194..175696,175817..175932,181075..>181168)] [gbkey=mRNA]
ATGGATGCTTCTGAATTGATTTTGAATCTCGTGCAGAAAGCTGCAATTAAAACGGAAGCGAAGAAGAAGGATTTATGTGA
TCGCGAACATTTTTCCAAACGTGAGAACAGTCCATCCCCTGATCGACACGCCGTCGTTAAGAACTCGTTTTCCCGCGGTG
TACCCGAAAAATCGTGCGACGATTGTAAAAAGGAGAAGGCCAAAGGAGAGATCTTTAAAGTTTCCTTGACGACGGACGAC
GAGGGTTTGAAAAACGACAAGGAGAACGTACCGAGGAAGAAGATACGCGTGGAAGCGAGGCAGATCTGCGATAATCGTGA
AAAAAGCAACGAGGAGAAAATCTTCGTATTGCAGAAACTTGGTCGATCGCAGATACATCCAGATGGATTCCCGGCGTTTC
TATGCATCGACGACAGGATTGCCGACTCAAACGGGGTTAAACGAAAAATTCCACGGCCAGCGAATGCTTTCATGTTGTTC
GCCAACGAGTGGCGTAAAAAACTTGCCGCGGAGAATCCACGGGAGTCTAACAAAGACATTAGCATTTTTAATAACTTAAA
AATGCAGCATTCTTTGGAAGAACATGGCGAAAGACGTGAAGGAAAAATACTTCGCCCTGGCCCGGGAAGTGGATGCGGAG
CACAAAAGGAAATATCCCGCTCGATGGAAAGTATAAATTCGCCTCTGGTGTTCGAGGCTCGCCTGATAAGATTTAACGTG
CGCAAACGTGGGCTGATAAGCTTCGGGAAGTAA
>lcl|KQ435689.1_mrna_120 [locus_tag=WN51_00130] [product=hypothetical protein] [partial=5',3'] [location=join(<181216..181399,181910..182469,182640..182775,182872..183050,183276..183410,183496..183558,183573..183939,189217..189464,189806..>190075)] [gbkey=mRNA]
ATGGACTGCTGCAATTACGTCGAGGCATACGCGGCAGGCAGCCACTTTTATCATCAACAACAACACTACTTTTGCTATGA
TAACGCTAGCAACGATTATGGTGGCTACGAGCCGCAGCCGATTTCTACCGCGATCGAAACTACGGCGCGATACAACGGGA
CTGTACCTCCCGCGTATCCTCCAGACTACGTGTACAATCCGAAGGAGGCGAGACTGCGGAAGGCGATGCGCGAACAGAGC
CGCGAGCTGTCGAGACGATCGATCTTGCAGAGCGCGATCGCTCGGGCGGGCGTGATCGCGAGCCCGGTCACATCCGGCAG
CTTCCTGGATCATCAGCACCGTTTCGGTTGCATGTCCACGGCCAGCCTGCCGATGAACTCGTCCGTGGAGCCGGACCGTG
TCGCGGAACCATGGTTCCAGTCGGCGTCGCGCCCGAAGCCGATTCACTCGCCCCGTATGGCCCCGAACGATTGGTACGTC
GGCAACGTGGCCGATCCTATCGAGAGATTGCAAATAATGGGCGCGATGGCCCATCAGCGTGGCCTGGACAAATGCAAGGA
CGCGATGAGAAACCAGACGGTGGCTAGCGTGGCCAACACGGTGGCTGCCGAATGCGGTGCTACGTTTTCGAGCAACGGAT
ACCCTGTCGACTTCACCGACGTCAATCGGGAAAGGGAGTTACGTCGCCAGGAGAGTATGGAGTACGGCGAATTCCCCGAT
GGTCAGAAATGGCATCCTTATCAGAATGGCGGAGGTGCTCACCAACATCCCAGAACGTCTCATGCCCCACAGATGAGCAA
CATTCTTCATCCAAACATTCAGAGCCCGGGTTCACAAGGGCACGGATCGTGGGGTCAATTTTGCCACGGTATGCTACCGC
ACATTCCGCCGATGCCTCGAAACATTGGAATTCGTGGACCACGACATACAATGTTGTTGCGGGATCGTATGCCTCCTGGA
CACTGCGAATTTCCCGAAGAAGCGTCGCGGATGGTGTATCATCCAAGTAAACTCGATCTTGAGAACGTACGGGCGTCGTA
CACACCTTCCGAGCACCAGATGCCAAGATTACTCGAAACCTCAATCATGGATTCAGCGTCCACGCTGAGGATTCGCCGTG
AGGACGATGGACCCAGGTGGGAGCCAAGCGCCATGAACAACAGAATGTCTATGGACAACTTAGCTCCAACAAGGGAATCT
AGCATATCGCGTGAAAAGGAGAGCGAATCCCGTCGATCAGCTGCTGAACGATTCGNNCAACCGTTGCCCGGTTTTCATCA
GGCATTCGGCTCGACGGAGATCGGCAGGTTCTCCAGATCGGAATTCTTCGTGAACATGGTGGGCGAGAGCGGCGGTAATG
TGGACGTCGCCGACACGGAAGCTACCAACGTAAGTACGGATCGTATGGTATCAGAGGTGAATGGATCGGCAGTGACCACC
GCGACGCACGACACATCGGTGGTAACCACGACCGCGACGACGACCGTCAGATCGTTCGATGGCGACGACAATGAGGAGAC
GAATTTTGACGACTCGAGCAACGACCTCGTTGCACCGTCGATGGGCATGTACTGCGGCCAACCAAGCATTCCTCGTTGGC
ACAGTCCTCACGTAGGCGCTATAGACAAAAAAATCACGAAATCACGATTCTTCTTGCTTTATTCTCCTCAGTCACTTCCG
AAGACCTACCTCTCCGCTCCTGTCGTCTTTCCCTTCTCGTCGAGATCCTGCGGGATCCTGGGCACCTCCTCAGCCGCCAT
TCACAGAATCACCGAGAGCAGGGAGATCCTGTCGCGAATCATGCAGGAGGAGTGCTGCTGGTTCGCCACTCAGTCCAGAT
GCGGGGTCTCCAGGATTTCGGACGACGTCGTGAGATCAATCTGTTGGTATTTTTCGCACCAGCAACCAAGAAACAAAGAA
TGCTTCTGTCGAGGCAACACGATGATCCATCCGTCGGAGGTGTTACGTCGACGAGAGAACTACGAATCGTTTATCAGCGA
AAGAGGCGACCGTGGCTACGTGATAATCAGCGCATCCACCGATGGGAATCGAAATAACAGTAGCAGCACCGAGGATGAAT
TCGGCAACGAAATTTGTAAGAAAGCAACTTTGAACCCGGAGAAAAACGATGGGAACATTTGA
>lcl|KQ435689.1_mrna_121 [locus_tag=WN51_00131] [product=T-related protein] [partial=5',3'] [location=join(<191619..191710,192697..192733,195752..195871,196667..196740,196832..196927,197121..197364,197587..197744,197816..198036,198127..198361,198545..>198953)] [gbkey=mRNA]
ATGCGCGAAAAAGAAACATTAAAGTGTATTGTACGAAATTTCAAATTTTCCGAACAAAAAGAAGAGGATAGGAAGACGAA
GATCGGTAAAAGAAGTATGATACATCTTTTGTCAAGTAAATTCGGAGGAGTTTCGCATACAAGAGCTCGAAGGAAGGATC
CGCTGGTTAAAAGGTCCGAGTGGCAAAGATGGCTCTCCATTGCGCGTAAAAATGTATTAATTAGAACGTCGGTGCGAACA
AGTCAGAAGACATCTTCTTCTTCTTTCGTTATCGCTTTACAAAACGTCCCTGTGGTAGCTAGTACCATAAAAAATCAAAC
TGGGCGCATGTTTCCCGTGGTCAAAGTGGTTGCAAGGGGCTTGGAGCCGAAAGCTATGTACACTCTTCTTCTCGAATTCG
TTCAAGTAGATCCACACAGATGGAAATACGTGAATGGAGAATGGGTCCCAGGCGGGAAAGCGGAGGTCGCCCCACCAAAT
CCAATTTACATCCATCCTGAAAGCCCAAATTTTGGATCACACTGGATGAAGGAGGCGGTGTCGTTCGCCAAAGTGAAGCT
GACGAACAAATCCAACGGGAACGGGCAAATTATGCTAAACTCCCTGCATAAATACGAGCCTCGAGTTCATCTGGTTCGCG
TGGACGCGGTGGAAGAACGAACGGTATTGACTTACCGTTATCCCGAGACACAATTCATAGCGGTGACGGCCTACCAGAAC
GAAGAAGTTACAAATTTGAAGATTAAATACAATCCTTTCGCGAAGGCGTTCCTCGATGCTAAAGAAAGGCCAGCCGATTC
GCAGACCTATCCGCAATGTGAAATGTCAAATTATGAATTTACAGACACAGGCGCTTGGTTTTTGCCGCAGCCTACCATGG
GATACGAATATAACACAGCTACGGCCATTGCGGCCGCACAAAATCAAGCGTCAGTGACGGTCAATAATCACCTCTCTAAT
TCTTGTACCGTTTCTACAGCTGGCCACAGGACTACTTGCAGATCAACGCCATACACTCTGAGACACAAATACATTCAAGA
TGAACAACGCGCAGATCCGTATGGTTCAGTACAACTGTTGCATTCCACAGCATACGTAGCAGCGCCAGGCTGGTCACCAC
GCAGTCCAGAAAGCCTGCAGAACTTAAATCCAGCTTGTCTACCACCCACGCAGGAGTGGCCCACGTCTCCATCACCGTCG
CCAACCTCGTCCTCGCATGCGGTGTTTAGTAGAGGAGTCGTTGGTACCGCGTCCCCGACCACCGCCACAGGATGCACCCT
GCATCATTCTCTCCACTCGAACGGAACGGACGCTGTCCCACCTACTGTCGACGAGTACGTTCACGAGTATCACGCCTCTC
CGGTTCAATCGACGACACCCGATCGTCACTCGCAGCATCACCATTCGCAAATGTTGCACATGCAACCGATCCAACAACCT
GGAACAGTGTCTCCTGTTAGCGTCGAATATGACACCCCTTCGAAGGAGCATCATATACATGTCAGTTATTCCGAACAAAA
TGTGGACACGTTGAACGACGTGCAGGCGGATGAGAACAGGAGATATCTGACAACGGTAATCGACAGACATCACCGACAAG
ACTCGGACATTCCGAGTAACGATCATCAAGCGACCGGTTGGACCCCGTTGACACCACCGCCTGCACCGCAAACCACGGCG
ATTTGA
>lcl|KQ435689.1_mrna_122 [locus_tag=WN51_00132] [product=E3 ubiquitin-protein ligase parkin] [partial=5',3'] [location=complement(join(<199944..200053,200128..200212,200280..200402,200477..200632,200705..200906,200979..201339,201463..201664,201772..>202026))] [gbkey=mRNA]
ATGAGTTTGTTTTTTGGTTTTATACGCAGCGTATTCCTCAAGATGCTGGAGTTGGTTTGGTTCAGCAAACGGAAACTAAC
AAATTCATTGAGCATATACGTGAAGACCAACACCGGCAATACGTTCCCCGTTGATTTGGACCCAAAATGGGACATAAAGA
ACGTGAAGGAGATAGTTGCATCTCAAATGGGGATATTACCCGAGGACATAAAAATAATATTTNNNNNNNNNNNGCACAAT
TCGACAATAATAGAAGAATGTGACTTGGGTCAGCAGAGTATATTGCACGCAGTTCGTACACCGTCGCAAACATTAAATAA
AAGCAAAGATACTGACACCATTGACGAGTCACTAGAAATATCTGAATCGAATGACAGTGGTGGGAAACCGATGAACGAAA
TTCTCACTGATCTACCTTTGGATGAGTCAGAGCCACAAGAGAATTCATCCATGGAAGAGAAACACGAGAATCGTGCGCAT
TTCTTTGTGTATTGTTCGATGCCATGCAAAGCTGTAACAGTTGGAAAATTAAGAGTAAGATGTGCAACCTGTAACAGTGG
GGCAGTTACAGTAGATAGAGATCCTCAGTGTTGGCCAGATGTATTACAACCAAGGAGAATAACGGTTCATTGTGAAAATG
ATTTTTGTCCAGCACCCATGCATATATCCAATGATACTGAATCCCAAGTATTGTACGCGCGTTTTTATTTCAAGTGTGGG
AAACATGTTAGTTTGGGAGAGGAGGATGAAGCTGTTCCTCTGTACCTTATAAAACCAAACTTAAGAAGGGTACCTTGTCT
TGCCTGTACAGATGTTAGGGATACGGTCTTGGTTTTCCCATGCGAAGCTGGTCATGTAACCTGCCTTGATTGCTTTAAAG
ATTATTGTTCAGTTCGTTTAAGAGAACGCCAATTTCAATTTGATGAAACTAAGGGATATTATACGCTTCCATGTCCAGCT
GAATGTCCAAACTCTTTTATTCCAGAAGTACACCATTTTCATTTGCTTACACCTGAACAGTATGAACAATATCAAAGATT
TAGTACAGAAGAATATGTTTTACGTTCTGGTGGAATTTTATGTCCAAGACCAGATTGTGGTATGGGTATTATACCAGAAT
CTTCAGACAACGGTAGTGAAGAATGCAGAAGAATTCAATGTATTGGTGGTTGTGGGTATGTTTTTTGTAGACGATGTTTA
CAAGGTTTCCATTTAGGAGAATGTGAATTGCAATCTTCCGAGTCTTCCGGTACAACGCACAAATTCGGATATTTGGTCGA
TCCACAGAGAGCTAACGATGCAAAATGGGATGAAGCCAGTAACAAAACTATCAAAATTTCAACAAAACCCTGCCCAAAAT
GTAGGACACCAACTGAAAGAGATGGAGGATGCATGCACATGGTTTGTACCAGAGCAGGATGTGGTTATCATTGGTGCTGG
GTATGTCAGACAGAATGGACAAGAAACTGTATGGGCAATCATTGGTTTGGATAA
>lcl|KQ435689.1_mrna_123 [locus_tag=WN51_00133] [product=hypothetical protein] [partial=5',3'] [location=complement(join(<202688..203322,203426..203803,204181..204399,204616..>204799))] [gbkey=mRNA]
ATGTCGTCTTCTTTCGAGAAGCAGCAAAAGAGGCAGACTATAGCCGGATACAAGAGAAGTTTGAATTTTTGCAGCACGCC
GGTGATAGGCGAGGCGAAGAAGCTAAGCAGCATAAGTTTATCCGGGATCGATTCCAACTCCTCGTCGGCGAGGGAGCAAA
ATCGGAGGAAGATCCTGCTAGAAAATTGGGGATCGCCGGAGAAGGTTCGAAGAACTTCTCAGTTTGTCGAAAATCGTTTG
GAATCGCCACTTTTGAGGCCACGCGCGTACGAGATCGAAAGTCCAGAGAGAATCGATTTTGATTTCAAAGAGGACGAAGA
CAGAACACTTCCTTTGAAGGATTTGCCTTCTTCTTGCATATACTTGGATGACTCTGACTCTGACAACAAGAGTAGACACA
TAAAATTTGGCAATATTAAAATTGAGAAGCTTCCTCTCAAATTCGAGAGTTTAGTTCTAGTCGACTTTAGATTTTATTTA
AGCAAGCAACTGGATTCTCTCGAGATGTATAGCGTGTTACAATGTTTTTTAGAAACAGAAAATGCGGTTAAGAATTATCT
AGGTCTTAGGAACAGGAGAAACGACCAAAATCACGTGAGAATCGAAAAATGCAAGGAATGGTTGGTCGACGTATCGGTTC
CAACAACGTCGAGCGATTATCTTTGGGATGACTTTGTTAGAAACAATCACAAAAATATCGACAAATATCTTGCATCACCC
GGTAACGCGCAGAAATCGCCATTGAAGAAGCGTAGGGGTACGAGCAACGAAAATGAAGAAGGTGAACATTCTGTGATCCA
AAGTAGTCCCGAAGAAAAGTTTAATTTCGAAAAGATTGAGCAAACAAAATTGCGCAAGCAAATGAGCATCGTGCGTGGAC
ATTGGAACAAATCCTTGCAGAAATGGGTCCGATTTTACGACGCGTACGACTTCCCCGCGGCAGAGGACAAATTTAAAACA
CGAATGACTTTGAATCAGTTCCTTCAGAAATGCAGAGATAAGAAAAGTCGTTTGGATGAAGTAGAATCCAGTTCACAAAA
TGTCAATGAAAATGTCGAGGAAAGTGGCAAAAATTTGAACTCGAATACCAGGGGGAAGAGGAAAAGAAAACAAGTTGATT
TTCAATTTGAACCGAAAGAAGAACGATCTAGTAGAACGATGACGGACATATCGGACTCAGAATTGCAAAGGATAAACAGA
GTTCGTCAATTTGCATCGCGACTGAACGCGAAGAAAAAGATGATGCTTGAAACTTCGAAAAATATTGAATCACATCGTGA
AATATCCTCGTTGAAAAGGATAAATGAGAATAACATTGGCGATGATAAAGAAGATGAAACAGTAGTGAAACCAAGAAGCA
AACCTACGATTAAATCGATAGAAATACTGACAAAAAGAAAATGGAAAGTCTTATAG
>lcl|KQ435689.1_mrna_124 [locus_tag=WN51_00134] [product=hypothetical protein] [partial=5',3'] [location=join(<207041..207210,219201..219348,220991..221125,222454..>222588)] [gbkey=mRNA]
ATGCCGGCGGACGCTGAGCTCAGTAATCTGCTTAGCAGGAGGCAGAGGATCAACGAGGAGCTCGAGGAAGGGAAGGAGGT
GAAAAAGCAGTACAAATTCGTCAACGTTTACACGGAGTTCCACGAGCTGTCTCGCCGCGAGATCAAACAGTACGAGGAGA
CCTTCAACAGGTTTGATGCAGGCCACGATGGATTCTTGGATTTATCAGAGCTGAAACGCATGATGGAGGTCTTAGGAGCG
CCGCAAACTCACCTCGGTTTGAAAGCAATGATACAAGAAGTGGACGAGGACGGCGACGGACGGATCTCCTTCCGCGAGTT
TCTACTGATCTATCGCAAGGCACGTGCTGGCGAATTGGAACAGGATTCTGGGCTGGGTCAGCTCGCACGTCTTACCGAGG
TCGACGTAGACGAAGTAGGAGTGACAGGGGCTAAACACTTTTTCGAGGCCAAGATCGAGCAGCTGCGGAAGTCGAGCAAA
TTCGAAGATGAGATCCGCATGGAGCAGGAGGAGCGAAAACGGGAAGAAGAGGAGAAGGCGACGAGGCGAGCGCAGTTCAG
GCAAAAGGCGGCGCTATTTGGCAATTGA
>lcl|KQ435689.1_mrna_125 [locus_tag=WN51_00135] [product=Acylamino-acid-releasing enzyme] [partial=5',3'] [location=join(<226525..226712,226798..226961,227529..227674,227764..228028,228118..228266,228333..228501,228579..228833,228909..229046,229129..229349,229432..229511,229576..229608,229725..229946,230036..>230138)] [gbkey=mRNA]
TTGGCACGAAATCCGTCTCTGAGCAACGTGAGGATCCTCGACGTTAGCGAAAACGGGATAACAATTCTGAGCGGTTGGTC
TCAAAGGAATTTGGAAAGAAGAACGAACCAAAAGTTTTGCCAGACTCACATTCTGGACTCGAAGTTGCAAGTGCAGTCCG
ACAGTTTTCCCATGGATACTACAGTAGAGTCTTTATCTGATTACACCGAAGATAAGCAACGCAGAGCTGTATTGAAACAG
GCCCTAATTGAAAATATTAATAAACAATTTATTGAGATCTGGGATAAACAGAGACTCGTGAAGAATTATGATTTAAGTGC
TTTAGATGTGCATGGCGATGTCTACACGGATTCTGAATTTGCTTCTTTCCAATGGTCTCCGGACAAAACAAAAGTATTAT
ATATTGCCGAGAAAAAGCAACCAAAGTCGGAACCATTCTATAAGCAGAAACCTATAAATAAAGAAGATAAAGATAAAAAG
GAAGAAAATGTAACAGTGGGTGACGAATATATTTACAAGCCTCATTGGGGAGAACAATTGGTAGGTAAACACCATCCAGT
TGTTGCTATCCTTGATACGACAACAGACACAATTTCAGCTCTCACGGATATACCAGATGAACTATCGCCTGCTCAAGTAC
TATGGGCTGCAGATAGTGAAAGTATCATTGGTGTAGCATGGAAACATGAGCCAAGACATTTAGGTCTACTTGCCTGTACT
AATAGACTTTCTTGGATATTTTTACTAACAAAAGGACAATACAAAAAGCTCTCAAAAGATGGATGTGCAGTGCATAGCCC
AAGACTTAGTCCTGATAAAAAATATTTAATCTGGTTAGAAAGAGAAGCAGGTGGTGCGCATCATAATGCTCATAGACTTA
TGCATCTTGAATTCACTTGTACAAATTCTAAGGCTGATGTACTTATAGACATTGTACATTCGAGTATACCTATCCAAAAC
GCTGAAAAGTTTTATGGCTTGTATGGTCGGTTACCACGGCGATGCTGGAGTATGAATTCACAGTATATATTTTTAAGTAC
AGCTCAACAGAATAACACACGTTCTTACATCGTTGACAGAAAAACGAAAACTGTAACTGAGATCCAAAATGATAAAAGTA
GTCTTGCTATTTTGGACGTAAAAAATGATGTTATTGCATTTTCGGAAATGTCTCTTCTGGAACCACCTATGCTTACAATA
GGAAGATTTGACTCTGAAACAATCGCTACTGGTCACATTAAAAGATATAGAGTTTCTGTTCCTGAAACGATCCCTGGTAC
AGAAAATTTAATGTACGAGACTTCCGAATATGATTACGACAACGATGAAGAAATTAAACATTTTAACTTCATCTATTTTG
GGCCAAAAAGTGGAGATGACAAATCTGTATCTCTAATAGTCGTACCACATGGTGGACCTCATGTTAACTATGCAAATTCG
TTTATATTGGATTACTTTTTGTTTGTTTTATCAGGTTTCGCAATAGTACAAGTTAACTATCGTGGCTCCACCGGAATGGG
ATCAAAGAACGTTGAATACCTTCAAGGGAAAGTTGGAAACGTTGATGTAAGGGACTGTGTGACTGCTACAAACGAAGCTT
TACAAAAATATCCATGGTTAAATCCAGACAAAGTAGGAGTTACGGGTGGATCGCATGGAGGATTTTTAGTTACTCACTTA
AGTGCTCAATATCCAGATTTATATAAAGCTGTTGTTGCAAGAAATCCTGTAATCGACATTGCTGCTATGTACTCGATATC
AGACATTCCAGATTGTCGCAATGCTCTGAGTAAGGAAGAAAGAATTAAGTGTGCTGCTGAAATCAATTATCCTTTTAATG
AAAGTGCACCACTCTCGGAATCGGATCGAATTGAAATGTTTGTGAAGATGTTTAAATGTTCTCCGATTATGTACGTTAAT
AATGTGAAAGCTCCAACCCTATTATGTGTCGGTTCGAACGACTTGCGGGTACCTTCGTCGCAAGGAAAATTGTGGTATCA
ACGTCTTAAGGCAAATAACGTTAAAACAAAAATGCTACTTTACGAAGATAATCATCCTTTAGCATCAGGAACTGCTGAAA
TTGATAACGTCATCAACGCTTGTTTATGGTTACACGAACATATTGGAATGTAA
>lcl|KQ435689.1_mrna_126 [locus_tag=WN51_00136] [product=hypothetical protein] [partial=5',3'] [location=complement(join(<230655..231115,231183..231417,231538..231767,231873..>231972))] [gbkey=mRNA]
ATGGCCCGACGGAATGTCTTACTTCTGTGCTTGCTGTATTTCGCGGACAATTGCGTGAATTACAGTTCGTGCACGTCGCA
TAATAATTATTACGACGAATATGGATTGGAATCGGAGAAACTGTGCAATATACTTGGTAAAGTGTCAACTATAGACATCA
ACAGTAGTGCTGCAATAGTCCGGGCAAAACACATGCTGGACCGATGGAATGTTCGCACGAATGTCCATTGCAAGTTCAAA
GTTACAACTGCTAAAGGTTATGGACTGTTCGGTGTTATTCAAAAGATGTCTTTCAGAAAGAACGGGACACAGTGTCTGGA
TTATGTGCAATTCAAAAGAAAAGATTATCACAAGACAAAAAGGTTCTGTGGTATTCTTGATCGTAATAAAATGAAGTATT
CAGTACCTGAATCAGAAAATAATGCTGAATCAGAGACTTATGCAGAATATGATCCGAGCAATCATAAATCTCATGCGGAA
TTAGAAACTGAGATATTTATCTCAAAAGAGAAGTTGGAAGAGGGGGAGTTCCTTGCCCTTCGTATTGCTTACACGTCTTT
TGGAAACTGCAGTGATGTGGACTCCAAGAGATATAAATCAATTGGTCACAACACCTGTATGCTAAATGAATATTTTTGTG
ACGAGGTTTACAACTGTGTACCAGGTATTTGTTCTGACGAGGGTAATTGTACTCATGAGATTACTAGCTCTGACACTGGC
ACAAGAGTAACAGTGGGTGCAGTGGCTACCATGATTTTATGCTTTACCATATTTGTTATTTGTTTGTGCATATGTAAAAA
GTCGCAAAAATTATGTTGGTCTACCGATTGTGTGCTTATATCTATCGATTCAGACGTGTGTTCAAGACCGGGTCAACTGC
CACATGAAACCGAGGGATCTGTTAACCCACCAGTTCCCTCAGCACCAATGTTAGAAATTGCGGTTCCTTCGTCGGTTGCT
GATAAAGATTTACCACCTAGTTACGATTCCCTATTTCCAGAACAAAACAATCCTGTTAGATTATAA
>lcl|KQ435689.1_mrna_127 [locus_tag=WN51_00137] [product=hypothetical protein] [partial=5',3'] [location=join(<230911..230976,231553..231711,233104..233157,233276..233323,233794..234076,234136..234324,234440..234644,234721..234966,235036..235267,235346..235702,235784..235872,235947..236232,236325..236492,236660..236848,236902..237038,237229..237481,237542..237736,237756..237765,237826..>237860)] [gbkey=mRNA]
ATGGTAAAGCATAAAATCATGGTAGCCACTGCACCCACTGTTACTCTTGTGCCAGTGTCAGAGCTAACACTGTGTCCCGT
TCTTTCTGAAAGACATCTTTTGAATAACACCGAACAGTCCATAACCTTTAGCAGTTGTAACTTTGAACTTGCAATGGACA
TTCGTGCGAACATTCCATCGGTCCAGCATGTGTTTTGCCCGGACTATTGCAGCACTACTGTTGATAGGGAACAGATATAC
CAAGTTCAAAGGGATCCGATCACGAATCCTTTGGATCACATAGCAGCGCAGAACATACGAAAATTATCACTTGTGGATCT
AGTATCGGAACCAATTATTATAGAATTATATGGCTGCTGTAGCTTGTTAACCTTTAAGAAAGACACCATAGATGCTGTTA
CTTATCCTTTGAAAGAAAAAAATGGTTTTAAAGGATATATGAAAGATGTTATTGATAGATTAGGGGATATCCCACCAATA
TCATTATCAAAGCATTATTTTAATCTTGGTCAAGCTGATGTAGATATAGAAAATATAAATCCAAGAATACCTCATTCGAT
ATGTCTTACAAATCATAATTATTCAAATTTGCTAATTACTTGGGAGAGAGATACTGATAAAATTTTTAATGTAACACCAT
CCGAGTTGTTAGTCCATGCATATCAATCCGCTTTATTTGAACTTACATTTAATCCTGATATAAAATGTAATCTTTATGGA
AGAAAGATTATTTGTTCTGTTTTTTTGGAAAATAAAAAGCTCTCTACTTTTCCATTTGTTACATCTGCAACAATGATAGG
TCATTCTTTTCCTGTTACATCAAATGGATGGATTCCACAGTATGAAATACCTCAAACTGTAATAATGCCTCCATGTGTAC
CACCATATCCAGTTTATACCACTTTCCTTATTAAAAGATTTGGACATTTACCTCTCATGTTTCAATTTGTTTCGCCATCA
ACAAGTTATTTTCTTGTAAAACCAATGATTGGTGTAATTTATCAGGATTATCAAATAATTGTGGTTGAAATGACACCTAA
ACCCCAGAATGAACAGATTTATATAGAAAGATGGACAGTATATTTTAATGGAAATATGAAAGATGAACATTATATAGATT
TTAAAGGATACGCAGAGTATGCAAATATTGTTTTTAGCAATAACAATACATTAAATTTTTCACAAGTTATGTCAGGTTGT
CAACAATTTTTAGAACTTGCAATGAGAAATATTACTCGCCATAAAATAAAATATCAATTTTATCAATTGCCACCTGAATT
TAATATGCAATGTTTAGATGGAGAAATTGATGCAAATGATACTTTAAATCAAGAATGCGCCTTTTTTCCAACTACGCCAG
ATATAGACTATGATTTTAAGATACAATGCATTATAATTGTCGTAAAAAATGGAATAACTGTTGGGTCGAAAAGCTGCGCA
GTTTTACGCGTTCGTGGAAGTAGCAAAATAGGCTCATTAAAGGCAATTCCAAACGAATTACATTTCGGAGAGTTGGAATA
TAATGATACCAAAACGTTGCATTTCGATCTTATTAATTCTAGTTCAGTAAATATTTATTATAAACTAATTTGCGTTCATC
GTAACTGGCCTTTTGAAAATATTGAAGAAGATGTTAAATTACATCCAGTATCAGAAACGATTTTCTCAGGATCATATAAA
AGAATTATGGTTTCCATTAATCCGCGTACAGCAGTGTATTATGAATTTGCAATTCAATATCTGATAAGAATTAATTTTCG
ATCAGATATATTAATAGATAAACAAGATCCAGTACAAATTTGTAATGTGTGCTGCATGTGTATTTTGCCAACAATGAAAG
TACAAAATATATGTGCTTTTGCATATAATCAGCATTGTTCAATACATATAAGCAAACATTTTTTATGGGAGAAACTGCAA
GTAAATAGATTAAATGAAGTACTAGAAAACATATTGCCAGGAGAAACAAGAACTATAAATATCAATCTTTTCCCAATGCT
CATAAATAAAGGAACTATGTTAGTAGAATGGATAATGATCAATCTTTCATCATTCCCTATTAAATTGGCTTCAAAAAGAA
TCAAAACATGTTCTTGTAAACCTGTGGTAAAAACAGTTCGTTATTTGCCTCAACATACAGAAGCGAATACAGAATCAAAA
GATTGTGTACATACAGATCTTTGTGTAATGTACATAAAATCGGAAATATTACAATCAAAGGAAGAAACCGTGATTGGTAT
GAAAATTCATTACGCATTAATCGGAAAAACGACAATATGTTGGGAACTAAATATTGGACATGATCGTCATATTATGTTAA
ATGTAATAATTGATTGTTTAACCGAGTCGGAGTCCCAAAATAATTTCTTAAGCACTACACTTGTAAATTGGATATTCAAT
ATTACAAATAATGATTTGCCATATTCTGTAGATATTAGTAATATCTACAAAATGAATGAAAGTTATCATTGTCAGATTTT
TTCATGTTTAACACAACATGGTACTATAAAAAGGAGAACAGCTGTACCTCTTCTTTTAAAGTTTGAACCAAGAATGTTTG
GTGTATATAAGATAACAGTTCCAATAACTATGGGTGATAAAACAGAAGAATTGACACTAGAAGGGGAGTCAACTTCTGAT
TTCAGATTAGTCAATATTTCAAGAACAATACCGTCTCATTGTGCTTGTAAAATTCCACTATTTCCTGCTCAAGACATATC
GGAGATACTGTACGTCGACGTATTTCCTCGAAAGGGTATATTACATCCAGAAGCAGTGCAAAGTTTTAGAATAAAAATTT
CTACTAAAGGACATCCTTGTCGAATCGATATTTATTTACCATGTGTATTTTTTAACGCTAGTAAAAGGCGGGAATATCAA
AGAAGTATTATCAAACATGCCATTTTAAACGAGGAACTAGAAAAACAATTCACCATTACAGAAAAAGGGACTTATATGAC
GAAATCATGGATAGAAATACTTGACCCACCTGATCAATACTACAAAACATTAAGTTTACGTTGCAGCGTATATCCTGTGG
AAGATGAATGCATGAATATCGACTTATTGAAAGAATTAAAAGCTTCTCCATCAAATATAATTTATTTTGATGATAATAAA
AATTACACTGTTTTAAGCGAGAAAGAGCTTTGTATAACTTGTTATGGAATATTGTCAACAGTGAAAGATTTAAGAAACTA
A
>lcl|KQ435689.1_mrna_128 [locus_tag=WN51_00138] [product=tRNA (guanine-N(7)-)-methyltransferase] [partial=5',3'] [location=complement(join(<238513..238644,238722..238823,238901..239014,239086..239270,239339..239481,239575..>239660))] [gbkey=mRNA]
ATGTCAGAATCATTACCATTACCACAAAAAAAGTATTACAGACAACGTGCACACTCGAATCCCATAGCGGATCATTGTTT
AGAATACCCTATTAAACCAGATTTAATGAATTGGAGTTCATTATATCCATTTTATTTCTCAACTAATAAAGAAGAATCCA
AAGAACAGAATATTTCACAGAAACATGTTGAGTTTGTAGATATTGGTTGTGGCTATGGAGGATTATTAGTTACACTATCA
TCAATGTTTTCTGATAAATTAATTCTTGGAATGGAAATTAGAGTAAAAGTTTCTGATTATGTTATGGATCGTATAGCTGC
ATTAAGATCACAAAATCCTGGACAATATCAAAATATTGCCTGCTTGAGGACTAATGCAATGAAGTATTTACCAAATTACT
TTTACAAAGGCCAGTTGAAAAAGATGTTCTTCTTATATCCAGATCCACATTTTAAGAAGTCCAAACACAAATGGAGAATT
ATAAATAAGACACTTTTGGCAGAATATGCTTATGTACTAGCTGAAGGAGCTACCGTATATACAGTGACAGATGTTAAAGA
CTTACATGAATGGATAGTGAAACATTTTCATGAACATCCATTATTTGATGATGTATCCAAAGAAGAATTGGACAAAGACC
CTATTGTTGAAAAGTTATATGAAAGTACAGAAGAAGGTCAAAAAGTAACAAGAAATAAGGGATACAAATTTTTAGCTGTA
TTTAAACGTATTCCAGACCCATTTGAAGAAAAAATTAATTGA
>lcl|KQ435689.1_mrna_129 [locus_tag=WN51_00139] [product=hypothetical protein] [partial=5',3'] [location=join(<259959..261569,264274..264405,264711..264809,264897..264995,265215..265412,265563..265661,265844..266140,266317..266692,266794..266958,267037..267244,267323..267745,267828..268053,268136..268315,268423..268882,268943..269108,269204..269304,269497..269678,269763..269936,270006..270153,270272..270393,270637..>270858)] [gbkey=mRNA]
CGACGAAAGAATGCCATGCGGAAGGCCAAAGACGATTGTGTCAAGATCACGACGCATCATTTTCGGATCAGCATCGAAGA
AGAAACGGACGAAGAAAATGAGGAGGTGGAAAGTCCAGCTGCGAAACCCGATCGAAGGATCTCCATCACGATTGAGGCAG
ACTCCGGTATAGTGATCGCGCCGCAAGATGCGGAACTGCAGAGTCTTCCATCTTCCGGCGAGCAAGAAGCTGCCGCAGCT
TCGTCGCAGAGGCTTCAAAGAGATTGGATTGAGCACGAGAAGAAGGTACAAAGCTTCGAATCCAAAACGTCGAGAAGTTC
TGACGACTCACAGTCAGACAGTCGATCGATTAAAGAAGTAGATTCGAAAGGACCGACTAGCCAGAAGAAGAAGAAGAAGA
AGAAGAGCAACGATGAAAATTTGTTCGACGATTCGAAAAAACGCGAAAGTTCAGAAAGCAAAATTTCCAAAGAAAGTCGC
GGGATCTTTGCTACCGGAAGTTCAGTTTTGCCACCATCGACCAATTTGGATCGAAACTTTGGCGTTCTCTGTTCGAAGAT
CGGGTATTCCGTCGACAAAAATTCCTACGAAAGTGCAAATTCCACGAAAAAATTGGAGCACGATGCGAATTCCTTTGCTA
GTTCTCTTCCTTTTGAAGCCTCGAATCGTTTGGGATCGACGCCTGAGTGCCACGTGGAGGAGTCTTTGTCGTCGTACGAA
ATCTCCTGCGATTTGCAGAGTAATCCAGACGTGCAATTGCAAAACTTAGGATCGAACGAGAGAACACAACAGTCGGTGAT
AGCTGCGGAAATCGAGGAAACCAAGATTCTTGATCCGAGTACAGTTGTTCCTCCAGGAGGAGTATATACCTCCTCTCTTC
TGATCAGACGACGTTGCAAGCTCGTGTCCGCGTTCCTTAAACGTTCCTCCAGTTTGGAAGACGTCTCAACGAAAAACGTA
AACGATTCTCCTCGAACGCGGCAGGATTCCGTCAGAACTAATAATAATAATAGGAATAACACGAGCCTTCCTAGAGATTC
GGAGGAGGAAACTCAAGTTAAAGAGCAAAGAAGATCGACGTTACCTATGGTCAACGTGGATTCGAATTCAACCGACGCGT
TAAAGATTTCCAGCTATCAGAATGTTTTGTCAGGGACGAGCGTCAATCCCATCAGAAGATCCAGCATAACAAGCGTGGCA
ATTTGCTCGAGCTTAGCACCGAGTTTGCTCAGTGCCTATCCAGGCATTCCGAACTGTTTGCTGCCCGCGTCGAACGGAGC
GGAGAAAGTAGCCGAGTCGTCGAACAATAGTTTGACGACCATCAACGAGCAAATGTCAGAGAGAAGCGGAGCGATCGGGT
TGAAGCTGAAGTTGCCGTTTCTTCGACTTCATCTGCCTGCTCAGCAACCAGCCTCCGGCTGGAAGGAGGATAAGGAGGAC
GATCCCAGTCGTCATTCACACCATCATCATCGTCATCATCACCATCATCACCACCATCACCACGTGCTCCCGCATTTTCA
TGTACCCACGTTCACGTTCACACCGTCGTCAACCAGCGACGGTGAACCTGGCCGGAAGTTCAACTTCGGAATTCACAGAC
ACTCGCTGATGACCTTGCATCGGACTGACTCGATGGTATCACTCTGCTACCGAACTCTCGCCAGCTATATCACGGATGAT
AATCTCGCTGGTCTCCAAAACTTTCTGGAAAACAAACGAGCACAGATCGATGACCGAGATGAGAATGGTAGCACAGCCCT
CATCCTTGCAGCAACTAAGGGAAAGATACACTTTGTGCGAGAGCTTATCAATCATGGAGCGGATGTTAACGCAGAGGACG
GGGATAATTGGACAGCGTTGCTTTGCGCGGCCAAGGAAGGCTATACGGACGTATGTCTCGAGTTGCTCGAACACGGAGCC
GATCTGGAACACAGAGACATGGGAGGGTGGACTGCACTTATGTGGGCGACGTACAAGGGTAGGTCGCCGACGGTGATGAT
GCTGCTGGCACGAGGAGCTGACGTCAATGCGCACGGAAATTTTCATATATCCTCGTTGTTGTGGGCTGCGGGCAGAGGTT
ACCCTGACATTGTTAAAGATCTTATTGCTCATGGTGCTAAAGTCAATGTCGGCGACAAGTACGGTACTACAGCGTTGGTG
TGGGCGTCGCGTAAAGGCCACGTAGAAATTGTAGATACTCTTTTAAAAGCTGGTGCTAATGTCGACACTGCTGGCATGTA
TTCGTGGACAGCACTTCTAGTAGCCACTCTCGGGAATCACGTAGATGTAGTGATACATCTTTTGGATCATAAACCGAACG
TAAACGCGTTAGATAAAGATGGATGTACTGCCCTAGCGATAGCTTGTCGAGAGGGGCATCACGAAATAGCAAATGCCCTT
TTGAATGCCGGTGCTTATGTAAACATTCAAGACAGGGCTGGTGATACGAATTTAATTCATGCTGTGAAAGGTGGTCACAG
AGGAGTGGTAGAATCTCTTTTAAAAAAATACGCTGACGTCGATATCGCCGGGAAGGATAAAAAAACTGCAACCTACATAG
CAGTAGAAAAAGGCAATATATCAATATTGAAACTGTTATTAAATGCTAATCCGGACTTGGAAATTGCAACAAAAGACGGC
GATACTCCGTTGCTACGCGCAGTTCGGTCGCGAAACGCCGAGGTCGTACAATTATTGCTAGACAAGAAAGCCAAAGTATC
AGCTACCGATAAAAAAGGTGATACTGTGCTGCACATAGCTATGAGAGCAAGATCGAAAGCTATTGTCGAAATATTATTGA
GAAATCCAAAAAATAGTCAACTACTTTACCGTCCAAATAGACAAGGAGAAACTCCTTATAATATTGACATTAATCATCAA
AAGACCATTCTTGGACAAATATTTGGAGCACGTCGTCTTAATACCAATGAAGATAATGAAAATATGCTTGGTTACGACTT
GTACAGTAGTGCACTAGCAGATATTCTGAGTGAACCATCTCTTTCAACTCCTATAACGGTTGGCCTTTACGCGAAATGGG
GTTCAGGAAAGTCATTTTTGTTAAATAAACTGAGAGAGGAAATGAAAAATTTTGCTCGTCAGTGGATGGATCCAGTATTC
CAATTTTCTTTCTTATTATTCATAATAGTAACTCACGTATCTTTGTTAGTGGGTATTACGATAGGTCTTGCCCTTCAATC
ATGGATCGTTGGTCTTGCGTGTGGTATAAGTCTTATTTTTATTACGTATGCTTTCTTGATACTCGTCTGGTATGCCAACA
AAAGATACGGTTGGTACTGGCCGTACAGCTTCACGGTAGCTCTGACCACGAAATTGAATTCGTTGAAACTGCTGTTACAA
GTGATTTTCTGTCATCCTCCTGGTGGTCGAGTTCACGATGGTGTTACTGTTCAGCCAATAAAGTTCTATTTTACTGATCA
GACTCGAGTCGGTACAACCGCTGCCGGTGAAAACGCAGTGGTGCAAATGGTGGGATCACTTTACGACTCCATCGAGAATG
ACTTTGGTTCTCTGCCTACGCGGCTGTACAGAGCGTTCAGACCGAAACCAGATAAATCGACAACAACGTGGAAATGGAGA
CATCTTTGTTGTTTACCGTATATTGTTATATTCGAATTCTGCTTTTGCAGTTTACTTGTTGGTATTTCTGTACTTACGGT
CTACCTCATCGATATTTCTAGTAACGACAAACCAACAATAGAAAGAGTCACGGCACACATTATCATGATAACCGTTGCCT
TAATACTAGCTATTAGTATAATAGCAAACTTATACACATGGAGTCGTACATTGCAAGCACTTGTTTTTTCTCAAAGGCGG
CATCTACAGCGCAGCATTTCTAAGTTAGAGACTTTAAAAAGCGAAGGTTTTATACAAACGCTAAGAAGCGAAGTCAATTT
AATGACAGAGATGGTTAAATGCCTAGATAGTTTTATGGCTCAACAAAGCAGATTAGTTATAATTGTGGATGGTCTGGATA
GTTGTGAACAAGATAAAGTGTTGTTAGTTTTAGATGCTATACAAGCACTGTTCAGTGATAATGGTTATCCGTTTGTTGTT
ATATTAGCGATTGATCCGCACATTATCGCCAAGGCAGTGGAAGTCAATAGTAGAAGATTATTCACAGAGTCTAATATCGG
AGGACATGATTATTTACGTAACATGGTGCATCTTCCATTTTATTTACAAAATAGTGGCTTGCGAAAGGTAAAAGTTGCTC
AACAAACTGCCCAACATAGTAAAAAAACTGCATGGACCGAAGCTGAGGAGAGTGTTAATTACACCGCTACTAGTACGATG
CATCACTCTGTTTCGAACAGAAGACTCAGCACAGAGTCCGGTATAATGAACAGCAATGAAAAATTGAAACCACAAAGTAG
AAAAGGCAGTAGAAAATTAAGACTAAGCGAATCAATCGCGAGTAGTATCGGTAGCAATTTGAATCGACTAGGCGGAGCAC
AGGATCTGAATAAAATGCTTCTCACTGACGATTACTTCAGCGACGTAAATCCTCGTAGCATGAGAAGATTAATGAACGTC
GTTTATGTCACTGGGAGGTTGTTAAAAGCATTCCAAATCGATTTCAACTGGTATCATTTAGCTAGTTGGATCAATATCAC
CGAGCAATGGCCGTTTCGAACGTCTTGGTTAATTCTTCATTACGATATGTACGAGGATAGTTTAGATGATTCCATGTCGT
TGAAAAGTCTTTATGATAAAATACGACCCCAAATTCCGGTACTTAAGGAAGTTCAGCCTCTGTTGGAAATGGATCGAGAT
GAGCGGAAACTGGATATTTTTCTAACGTTTCATCGTTCTACAAGCCGGACAATGAAACTTGTTAAAACGCCAAGTTTACA
AGGGCACGTACCAGTGCCGTCAACACCATCGTGGGTGCAGCCTTGTATACAGCCAACGTTTGACTGGCAGACTTCAGCAT
GGGTACAAATGCCTCCGACGGAACCGACAATGAAACCACTCTCTGCAACTACAATGTTACCGTCCGAAATTTTGGAAATA
AGGCTTTCGTCTTTAACAATAAATGGAATTTGCGATCTTATTGATAGGATCGAAAGTATAAATCCCAATCAAGCACCACA
GTACAAACAAGTTATTAAGGAGAATAACATTAATGGTAGAGTTTTATTACACTGTGATTTACAGGAGTTGAAAAAGGTTC
TTAAAATGGCTTTCGGAGATTGGGAGTTATTTCGTATGGTGATTGCGTCACTTAGAGAATTAGAACTTTCGTCATTTAGC
ACGCACGAAGAAGGCCCACGAAGTGTTCGATTCACCGTAGGATCGGAACAAATTCAACGAAAAGATCATGCTTTGCAAAG
TACTTCGATACGTGTGCCAACGCTTGTTGAAAAAGACAAGGGAACATCGAGAACTGATGGCCCCTCTAGGCGAGATCAAA
CAAAACAATCAATCATGGAAAAGCAAGTAACTTTAGAAGAACAGATGATATGCGGTGCGTTACAAACTTTAAATGAAGAA
GCGTGCGAGGATGTATTAGATGTACCATCTTCTGCAGTGGTACCATCAGACTCACTCGCAGGTGAGCCCTCTTCCCTACC
ACTTTCACTGCCTCTGGTTATAGTTCAAGAACCACCGCAACCAGACCAAAAGCGTGACACCGTACTAGAATACAGTACAA
ATTTTTAA
>lcl|KQ435689.1_mrna_130 [locus_tag=WN51_00140] [product=Band 4.1-like protein 5] [partial=5',3'] [location=complement(join(<273240..273311,275831..275941,276185..276610,277013..277446,277539..278240,278322..278498,278644..278791,279198..>279350))] [gbkey=mRNA]
ATGCTAAGATTTCTGTCACGGCGCAGGGCTCGTAGTGTCAGCGGGCAGACTACGTCGTCCCAAATAAAGAATCAACGATT
ACTCAGCAATAAGAATGTCGTTCAGTGTAGAGTCGTTCTCCTCGATGGCACGGATTTGCCGATAGAGTTGTCAAAAAAAG
CATTGGCTAGTGACCTATACGAACAAGTATTTTATAGTTTAGATTTAATAGAGAAAGATTATTTTGGACTGCAATATACA
GATAGCAATAATGTTCAGCATTGGCTGGATCCTACTAAACCGATAAAAAAACAAGTAAAAATTGGACCACCGTATACCTT
AAGGCTCAAGGTAAAATTCTACTCGTCGGAACCCAACACGTTGCGTGAAGAATTAACAAGATACCAGTTCTTCCTGCAAC
TAAAGCAAGATGTTCTAGAAGGAAAACTTCACTGCCCTCATCAAATTGCCGTGCAATTGGCAGCTTTAGCTCTTCAATCT
GAACTTGGTGATTATGACCCTGTTGCGCACAGTGCAGCGACAGTGTCTGAATTTAGATTCGTGCCAGGTCAGACAGAACA
AATGGAGCTTGAAATACTCGAGGAATATGCCAAGTGTTCTGGTCTTAGTCCAGCACAGGCTGAGTCGGCGTACCTCAGCA
AAGCAAAATGGTTGGACATGTATGGCGTAGATATGCACACAGTTCTTGGTAAAGATGCGTGCGAATATTCTTTGGGATTG
ACTCCAACAGGAATTCTGGTCTTCGAAGGCACGCAGAAAATAGGTTTATTCTTTTGGCCCAAGATCGGTCGGTTAGATTT
TAAAAAGAAGAAACTGACATTAGTTGTTGTAGAAGAAGATGACGAAGGAAGAGGGGAGCAGGAACATACGTTTGTGTTCA
GGCTTGTTAATGAAAAAGCTTGCAAACACTTGTGGAAATGTGCCGTAGAGCATCACGCTTTCTTTCGGTTACGCGCCCCT
GTCAAGGGTGCCAGTGGACGTCAGAATTTCTTTCGTATGGGTTCGCGTTTCCGTTATAGCGGCAAAACCGAATTTCAGAC
CACGCAGTTAAATCGTGCACGTAGAACGGTGCAATTTGAAAGACGGCCGAGTCAAAGATACGCCCGTCGTCAAAGTCACG
TTTTAAGAGAACGTCAACGTCAACAAGTGGAGCAACCGCAACCACCTGCTGTGGTTAATAACGAAGAGGAGTCTTTGCAA
CGTCAACCGAGTCAATGTAGTACGAAATCGTCGGACTCCAGCATACACGCTACGTCCTCACCATTGGTTGATTCCTTGTT
AAAATCGTTGGCCAAAGATCAACAACCCCTAGAGCCTAGAAATCAGACGGCAGTCGCTAACACCGAGAAGGAAACAGAAC
CGGTGAAAACGAGTTTAATCATTGAAAATATGACCAATCAAACGTCGTTAGTGCCAAATAATCAAGTTGGCGGTAGTTCC
TCACTACCACCACGTACGCCTATCCCCCCGGAATCGTTGAAGTGCAATATACTGAAAGCGAAGTCTCTTGAACAAGGGAA
AAACTCAAATTTGGTTTCGATCACTTCCATGGATGCATCTTCGATTATTGCTAAAAACAATCAGCCTTCTGACGCGGCAA
CAATCGTATCAGTGGGCGGGGACAAGTTGACATTGTCAGTGAGCGGGGCCATGATGATGAACCCATCTGCAGAGGACAAC
GTGACTGTGACGCACTTTTCTTTGGATAGCTGGGGACAAATCGAGCAAAAAACGACGCAGCTAAACCCTAAAGTTTCAAA
TCAGTCACAGAATCCGTTCAATCCCTTTACCAACGACAATAACAACGAAGTCATTACTGTTTCTGAAAGTACCGAGGAAG
ATATGAAAACGGAAGAGGAAAAGAAAGCGAACACAAACCCGTTCATAGATTCGAATCCGTTCTTGGGCTTGCTTTCCAAT
CCATTTAAAGAGATACAACCAGTTGTCGAAAAAAAAGCTGAAGTGGAAACAGAGAAAAACGGAGCGAGAGTCGTGAAAAC
TGAGGAGATACAAACAACTACTACGACTCTTACTCACAAGGATGATAATTCGGCCGTTTCCGATATCAGCCCTTGGTTAG
TAGCCGATCCATCACAAACAACAACGACAGATCAAACCCCAATTAAACACACAGTGATTACGAGAAAGACTGAAGAAGAT
GAAGAAGTTGATGGCGTCTTGTTAAATGCATTAAAATTGATACTAAGGAATGTTAGACCGTGA
>lcl|KQ435689.1_mrna_131 [locus_tag=WN51_00141] [product=hypothetical protein] [partial=5',3'] [location=complement(join(<279352..279641,280018..>280204))] [gbkey=mRNA]
ATGTCAAATTTATGGTACTTCTCGGTTCCACATACTGAATGGTGGAACCGAGAAATTTATACGCACTATACATCTTCTCT
AAATAGATTTGGACAAACCTGTGGCTCACCATGCCCAGTCAACAAACATAAATGTCTCTTTGAATCTAATCCTCAATATA
CATCAACTTTAATAACTATTCCCCATAGCTTGGACAAAACCTACGACCCACCATGTCTAGTCAACAAACATAAACGTAAC
AGAAAATCTCTTTTGGAATCTAATCTTCAATATGCACGTTTAATAACTGTTAATTTCCTTGTAGTCTGGACGTGGTTGCG
CGTGTTCACACGTGGTTCACAAGTGGGCGTATTAACCGACGCAATTCGTTACAAGAAAGCGTTACATCTGTGTCGAACGA
GGAATGTAGCGTTTTGGGTCAATATATGTCGTACGGTAGATGCCAATCCAGACTTGTTGTCAACGTATGTCGTATAA
>lcl|KQ435689.1_mrna_132 [locus_tag=WN51_00142] [product=60S ribosomal protein L3] [partial=5',3'] [location=complement(join(<281651..281848,282042..282197,282424..282626,282848..283037,283106..283241,283459..283627,284531..>284687))] [gbkey=mRNA]
ATGGGATTCTATCCCAAAAAGAGATCTCAACGACATCGTGGTAAAGTCAAGGCCTTCCCCAAAGATGATCCAACCAAACC
TATACATTTAACTGCTTTTGTCGGCTACAAAGCTGGCATGACGCACGTGGTTCGGGAAGCGGATCGTCCAGGATCAAAGG
TAAATAAGAAGGAAATTGTGGAAGCAGTTACCATTTTGGAAACACCGCCCATGATCGTTGTCGGTGTGGTTGGGTATATT
GAAACTCCACATGGTCTGCGCGCTCTCACTACTGTATGGGCGGAACACTTGTCGGAAGATTGTCGCAGAAGATTCTACAA
GAACTGGTACAAGAGCAAGAAAAAAGCATTCACTAAGGCTTCCAAAAAATGGCAAGACGATCTTGGTCGTAAGTCCATTG
AAAGCGATTTCAAAAAAATCATCAAGTACTGCAAAGTTGTACGCATTATCGCTCACACGCAGATGAAACTGTTGAGGCAA
CGTCAAAAGAAAGCCCACATAATGGAAATTCAATTAAATGGTGGAACCATTGAAGAAGAGAAAGTTCAGTGGGCCCGTGA
ACACTTGGAAAAGCCAGTCCCTGTTAGTAGTGTTTTCGCTCCGGATGAAATGATAGACGTGATTGGTGTCACAAAAGGAA
AAGGGTACAAAGGTGTTACGTCACGTTGGCATACGAAGAAACTACCACGTAAAACGCACAAGGGTTTAAGAAAAGTTGCT
TGCATTGGAGCGTGGCATCCAAGTCGTGTGTCTTTTACTGTTGCTCGTGCTGGTCAAAAGGGTTATCATCATCGTACAGA
AATGAACAAGAAGATCTATAGAATTGGACAAGGAATTCACACTAAGGATGGCAAGATTGTGAAGAACAATGCTTCTACGG
AGTACGATCTTACTGAAAAAACTATTACTCCCATGGGAGGTTTCCCTCACTATGGTGAGGTGAATAACGATTTCATTATG
ATCAAAGGTTGCTGTATGGGGCCAAAGAAACGTGTGATCACATTGCGCAAATCCTTATTGGTACACACCAAACGCTCGGC
ATTGGAGAAGATCAATCTTAAATTCATTGATACCAGTTCCAAATTTGGACATGGTCGATTCCAAACTGCCGCTGATAAAG
CTTCGTTCATGGGTCAGCTCAAAAAAGACCGTGTACGTGAGGAACAGGCTCAAGCCACTACCTCTGCACCATCGACTACA
AATGCTTAA
>lcl|KQ435689.1_mrna_133 [locus_tag=WN51_00143] [product=NADH dehydrogenase [ubiquinone] 1 beta subcomplex subunit 10] [partial=5',3'] [location=join(<285913..285994,286070..286205,286299..286447,286526..>286650)] [gbkey=mRNA]
ATGGATCCGGAACAAAATATTATCGCTCGAATCATGAATAAAATAATTTATCTAATCGACACACCAGTCGTGTATTTCCG
AGAAAATATTGTCGTGCCGAATCAGAAGAGCTATCCATGGTATCATCAGAAATTTCGCCGAGTTCCAACGATCGACGAGT
GTCGCGAGCATGATATGGTCTGTCGTGTAGAGGCACAACACCAATTTGAACGTGATAAGCTGGTCGATGACGAGATTCTT
GCTATACTGAGGCAACGGTATGAAGATTGTAGTTGGTACTACGGGGTAGAAGACAGAGATAAATTTTGCGCCGACTTATA
CACAGCTTACCAAGATGCAGCCGGTGCTTGGTTTACAAAATGTATGAATGGAGACATTGGTATACCAAATAGCGTACTTG
ATGCGTACATGAAACAGAAACATCGTATGATTTGGGAACGACGTCATGGTCCAGTTGGTAGTGGCATAAGTAATAAAAAA
TATGATATATAA
>lcl|KQ435689.1_mrna_134 [locus_tag=WN51_00144] [product=Meiosis arrest female protein 1] [partial=5',3'] [location=complement(join(<289148..289203,289295..289664,289736..289828,289904..290271,290357..290623,290701..290908,290976..291359,291437..291612,291690..291840,291911..292122,292192..292364,292437..292612,292853..293251,293326..293478,293564..293689,293766..293845,293917..294115,294205..>294249))] [gbkey=mRNA]
TCTGGTTCCCAACAATTCGGTCATGTATGGGAAGAACAATATAAGGTGGAAAAAACGAAAGTACTTAGTAGGAGAATTCA
TATTCCGCAGGCTCGGGATAATGTAAATAATAATGTAGCTTCTCGAAATTCTGAAGGTTTAAGACGTGTGAGAGGTACAC
ATACTTCACTCGTTCAACCAGAATGGACTAGTACAAGGCAACAACATCCTACATTGAATGTTTCTGCAAACATGAGTGGA
ATTGCGCAATCAAATTTTAAACGTCGAAGTTCATCTCCTATGTACGACTTGCAATCACGAGAACGAAATCAGTGGAATGG
ACAGCAGAATACGTCTGTACGTAGTACTAGAACACCGTCGCCTTATGAAAATACAGTACAAATGATAAGCCAACAAAGTA
ATCATACTTCACCTTATCATCCAAGTGATACGGAAAACGAAGAAGTTGAGAAATTTTTCAATCCAATAAATAATCATAAT
GGAACATCAACGAATAGTGAAACATCTACGCCTATAGAATTGCAAGTAACTAACTTAGACCAAAGTATTAATCCAAAAAA
GATGAGACATATGCTTGTCTCTATTTTTATGGAACATGTGATGGTGTTAAATGTTTCTATTTTTACACAGTCAGATGGTA
ACTTTGCGGCAAGTGTCAAAGTACCTTCTTTATCAGACGCACAATACGCAATTTCTCAGTTACATCGTCGTAAAGTAGGA
TATAAACGTATTTTAATATCGTACGCTCATAGTGGTAGAGCAAGTCCCCAAGTTGTACGAGCACAAATTGTGATGCTGTT
ACAAGAAGTACCTGGTCATAAACTTCCCCTTTTTAAGTTTCGAGAAATGTATGAGAGCCGTTTCATGATTTCTATCAGCG
TTTCCGAATTGTATAAAATGAAAGATGTTTGTATCGTTACGGAGGATCCTGGTGGTAGAATGGTTTCTCTTAATCCGGAT
CACAGAAACACGCCATCGCCTTGTTTTAATAATACAACACAGGAGGATCAAGTAGAATTACCATATTGTACTGTCCATAC
GTTAAAGCCATGGTCTGATAAAGGATGGGCAGAACAAAAAGTAGCATCACTTCCTAATGTGAAAATTTCTTTAAAAGTTC
TCGATCCACGTATACATCAATTACTAACGACGCATAATGGAAGTTTGCCATTGCCTAGTTTGCCAAATTGTTATGAGGCT
GAATTTAAAGAAAAATTACAAGTAATTGAGAACGGAGTACCCTTAGAACATCTAGTATCTTGTCTATCCTGTGTTGAATT
AAAACAAGGTATTGGTAGTGTAAAGTATTTAATATGGACAGGAAATAAAGCTCATGAAAATAATCACGAAGAGAATAAAT
GTGTGAGTTCTCCGCTTGCAAATCAATTAGCACTTTTCAGTCGTGAATTAGTCGATCTTCTGAAAACTGCTCCACACTGC
CAGTTACCATTTAACCGATTTATACCCGCATATCATCATCATTTTGGAAGACAATGTAGGGTTGCTGATTACGGATTCAC
CAAATTAATTGATTTGTTAGAAGCGCTCACTCATACCGTACAAGTAATGGGTGAAGGAAACAATCGTGTGGTTACGTTAT
CTCATCGTGCTCAAGTACGTCGTTTCACGTCTGATCTTCTGAGAGTTTTAAAGTCTAAAGCTAGTAAACAAGTAGCACTT
TCAGAATTTCCAAACGTTTATGCTAGAGTAATATCCAAACCATGGGATATTGTAGATTATGGAGTATGTGAAATCGAGGA
TATCCTCAGTGAAGTATCAGAAAATACTGTGGTCGTTACTACAGTCAATGGAGGAGACAAAATGATAGCTATTCCTAAGC
GAGAACAAACTGCAGAAGAGATAGAACGAACAAAACAATTTGCTACAGAAGTTATTGAGTTATTACGACACGCACCTCAA
TGCAGAATGCAATTTAATAAGTTCGTGCCATCGTATCACCATCATTTTGGTCATCAATGTCGAGTGTCAGATTACGGGTT
TACAAAATTAATTGAACTGTTTGAAGCGATACCGGAGATAGTTAAAATAGAAGATGACAGTTCTGGAGAAAGGCAAATCT
CTTTGACAGAAAAGGAAGGTATCCGTGTCCTTTCCGAGCAAATATCCAAATTAATTACCCGATCAAGAGGTTGTCTTAGC
ATTTCTAATATTGCACAAAATTTTTTACATCTATTTGGTTATGCATTAAAACCGGAATTATTCGGTTGTGCCTCTATGTT
GCAACTTATGCAAAAACTTGGAGATACTGTAAAGATTGTGTATTTGCCAAGTAGACCTGTAGTTATGATGATAGATAAAT
CTCACGTAGAACAACTAACTTTACAATCCCGTCGATTGTTAATGGATAAACCCCAGCATAAAATGTCGCTTCGTGAATTC
CAACATTTATACGCCCAATATTATTTGAAATCGTGTAATATAGATGAACTAAAGCAAAATTTATCTAACGTAGTTCGAGT
AACAACGGTGAACGATGAAGAGTTTATAGAACTTACTCCGTTACATTCTTTCGCTTGTAATTTATATCATGTAATGATGA
ACTATGGTGGAGTATTGAAACTTTCACAGTTCGAGACAGCATATCTGTCCACTATAGGTTCTGTTTGTAAACCTACAGAC
TACGGTTTTCCAACAATTTCTATACTTTTACAAGCATTACCTTGCACGGTAACAATAAACTTGTCACGGCGCAAGAAAAA
CATCATATATTTAAATAAAAAAGTTACTGCTGTAGGTATGGCATTACCGCCAACATATACATCAGCATCGTCCTACCGCG
ATACAGATTCTAGTAATGAGTCATTTGAAAGTGATTCGTCCTCTCACGTTAATGTTTCAAACAATTCGACTACGTTAGAA
CAAATAAATTGGTCAGAACAAGTTATTGAAAATCAGGATTCTTGGAAACGGACAAATAAAGATAATCTGTGGGCGGAAGA
ATCTAATAAATCTTGGAAGATTTCAAATTCGGAAGACAGATTGATCAATTGGTCGTTGCAAGACAACGGGAGTGAAAGTT
TGGTGAAAAGCCTAATACAAACACCGATTATACCTCGTGGTTTTCCATCTGCACCTAAACCAGATTCTCCGCCTGAGGAA
GATGCAAATAAAAATCAGTGGGAATCATCAGTTTGGATAACACCAACGAAATTTACATATCCGCAAGATGAACATACTAC
TAATGTACAGGTTCCTCCATTAACTTTACCTCCTTCTTGGAATCAAATCACATCCAACGATAGTAACTTACTATCACCAA
CGAAAAATTTGTTACCTGCTGCAGCTAATCCTTTAAATCCACGTACTTCACCATTTTTCTCTTCCAAGCGTAGCTTGGTC
ATTGCCCCTCATCCTTCTGAATTACCTCTTCCATCGTTATCACTAACTCCCAAAAAGATTGTCGCTTCAGAGGATACTGA
TGTAACTGTTGAGAGTGTTAAGCAAGAAAAGATCTATAACAATTCCATGGAAGATATAAATCTTAAAAGTAACGGAAATG
ATAGTAGCAACATGGAAGGCAGCGGCAATAAAGAAAAACATAATATTTCTATAAAACAATTATTTCCAAGCAAACGTCGT
TTAGCTGCTCAATTTAATCGACCTATTGAGTCATGA
>lcl|KQ435689.1_mrna_135 [locus_tag=WN51_00145] [product=Dolichyldiphosphatase 1] [partial=5',3'] [location=join(<298331..298442,298831..298931,298999..299177,299250..299477,299540..>299669)] [gbkey=mRNA]
ATGGCATCATTAGACGACGACTCGTTTTATGAAATTAAATCACGCTTTGCTGACACTGTCCAAAAATCTGAATGGGTCCC
TTTATCCCTTACTTTAGTCGAATATCCCCAAGGTGATTTATTCGGAAAATTTTTAGCCCTGATAAGTTTAGTACCATTTG
TTATTATATGTGGTTTTATAACATTGATCCTATTTAGAAGAGATTTGCACACAATTAGTTTTTTTAGTGGTGTTATATTT
AACGAGTGTATAAATTTTATATTAAAACACACAATCTGCGAAACAAGACCAATGAAACGCAATGTTGTTTATGTTGAATA
TGGTATGCCATCAATGCATGCACAATTCATTTGGTTTTTTGCCATGTATACTACGCTTTTCATATGCATTAGGTTACATC
ATGCTAATAATAGCAGCATCTCAGAAAAATTCTGGAGGATTACTGTCATAGCTGCTTGTATAATTGTTGCTATTTTAATG
ACATACAGTAGAGTTTATTTATTATATCACACTAACTCTCAGGTTCTGTGGGGTACATTCATAGGTCTTATATTAGGGGC
AGTATGGTTTGCAATTACACATGTAGTTCTCACACCAATTTTTCCTATAATTGTGTCATGGCGGATATCAGAATATCTAT
TATTACGTGATACGACATTAATTCCAAATATTCTTTGGTTTGAATATACAAATATTCGAACAGAGGCGCGAGCACGTTCA
AGAAAGTTGGTGTCAATGAAATCACAATGA
>lcl|KQ435689.1_mrna_136 [locus_tag=WN51_00146] [product=Inositol hexakisphosphate and diphosphoinositol-pentakisphosphate kinase] [partial=5',3'] [location=join(<301865..301897,302161..302268,304652..304852,304924..305064,305134..305224,305298..305452,305525..305817,305904..306098,306176..306262,306335..>306527)] [gbkey=mRNA]
ATGTCTTACACTGAATTGGAACATGGTTATCAGGGTCTACGGAGTGCCAGTCGACCAATTTTCTATGTAGGAGACTTAAG
TTCCGTACAATCAACCCTTGTGGGTCCTGTTGCTTCTTCTATATATCGTTCATCAAAAAGGGCCGAACTGTCGGACGGGT
GTAGCAATGATGATGGATGCATGGGTGGAAGTGATTTGGAAGGAGAAGGGAAGCAAGTTTTGGTTGGAATCTGTGCGATG
GCAAAAAAGTCGCAGAGTAAACCAATGAAAGAGATTTTAACAAGATTAGAAGAATTTGAATACATTAAGATTGTAGTATT
TCCTGAAGAAGTTATTTTGAAGGAGTCTGTAGAAGATTGGCCAGTTGTTGATTGTTTAATAAGTTTCCATAGTAAAGGTT
TCCCCCTTGATAAAGCTATAAATTATGCTAATCTTAAAAATCCTTTCATCATCAATAACCTACCAATGCAATATGATATT
CAGGATCGTAGAAGAGTATATGCTATCTTAGAGAGTGAAGGTATTGAAATCCCAAGATATGCTGTCCTGGATAGAGATTC
ATCTGACCCAAAACATCACGAATTGGTGGAATCAGAAGATCATGTGGAAGTCAATGGTGTTACATTTAATAAACCATTCG
TGGAGAAACCTGTATCTGCAGAGGATCATAATATTTATATTTATTATCCTACATCTGCTGGCGGAGGCAGCCAAAGATTA
TTTAGGAAGATTGGAAGTCGTAGTAGCGTATATTCACCAGAATCTCGAGTTCGTAAGACTGGTTCTTACATCTACGAAGA
TTTTATGCCAACAGATGGTACAGATGTTAAGGTTTATACTGTAGGTCCAGATTATGCTCACGCAGAAGCAAGAAAAAGTC
CTGCATTGGATGGTAAAGTCGAAAGAGACTCGGAGGGAAAAGAAATTCGGTATCCGGTTATACTAAGTAACGCTGAGAAG
TTAATTAGTAGAAAAGTTTGCTTAGCCTTCAAACAAACAGTTTGCGGTTTTGATTTACTTAGGGCAAATGGTCAGTCATT
TGTGTGCGATGTAAATGGTTTTAGCTTTGTAAAGAATTCTAACAAATATTATGATGACTGTGCGAAGATTTTGGGAAATA
TGATTTTAAGAGAATTGGCACCTACTTTGCATATACCATGGAGCGTTCCTTTTCAATTAGACGATCCACCTATTGTGCCT
ACTACATTTGGGAAGATGATGGAATTACGATGCGTAGTTGCTGTTATAAGACACGGAGATCGAACACCAAAACAGAAAAT
GAAAGTGGAAGTTCGTCATCCGAAATTCTTCGAGATATTTGCAAAATACGACGGCTATAAACACGGCCATATTAAATTGA
AGAGGCCTAAGCAATTACAAGAAATATTGGATACCGCACGTAGTTTATTAGCTGAAATACAACATCGCGCTGCTGGGCCT
GAATTGGAAGAGAAACAGGGAAAATTAGAACAATTGAAAAGCGTCTTAGAAATGTGA
>lcl|KQ435689.1_mrna_137 [locus_tag=WN51_00147] [product=Inositol hexakisphosphate and diphosphoinositol-pentakisphosphate kinase] [partial=5',3'] [location=join(<306632..306680,306752..306889,307314..307343,308084..308318,308383..308591,308650..308876,308946..309082,309245..309359,309435..309674,309754..309870,309938..310092,310174..310322,310617..310694,312731..312925,312954..313061,313995..314216,314344..314587,314813..314904,315000..>315115)] [gbkey=mRNA]
ATGAAGTATCAACCAAGGGGACGACCCAGAGGAAGTTCATCAGATGATGATCGACTTGGAGAGCCTTCCCTTGTTTTGAT
ATTGAAATGGGGTGGAGAATTAACACCAGCCGGCCGTATTCAGGCAGAGGAATTGGGAAGAATATTTCGCTGCATGTATC
CCGGTGGTCAAGGTAGACACCTTAGTGAGGAAGACTCAGAGATGTTACCAAACCACGGTGACTATGCTGGTGCACAAGGT
TTAGGGCTACTTAGACTTCATTCGACATTTCGACATGACTTAAAGATTTATGCAAGTGACGAAGGAAGGGTTCAAATGAC
CGCTGCAGCTTTTGCAAAAGGTTTACTCGCATTGGAAGGTGAATTAACGCCTATATTGGTCCAGATGGTGAAGAGTGCTA
ATACTAATGGTCTATTGGACAACGATTGTGATAGCAGTAAATACCAAAACATGGTAAAAACACGACTACATGAATTATTA
CAACAAGACCGAGAGTTTACACGTGAAGACAGAGAACAGATAAATCCTGGAAACGCACTGAGCATCAACGCAGCAATGGA
TTTCGTTAAAAATCCTGTTCGTTGTTGTCAACATGTTCATACTTTGATTCAGAAATTAATGGACATTGTCCGTATTAAAA
AGGATGATCCCAAAACCAAAGACGCAATTCTTTATCACGGTGAAACATGGGAATTAATGGGTCGACGATGGGGAAAAATA
GAGAAAGACTTCTGTACTAAAAACAAAAGATTCGACATATCAAAAATTCCGGATATTTATGATTGTATAAAGTATGATTT
GCAACATAATAACCACACGTTGCAATTCGAACACGCGGAAGAATTGTACATTTATTCGAAGTACCTGGCAGATATAGTGA
TACCGCAGGAGTACGGATTAACGGTGCAGGAGAAGCTCACCATAGGCCAAGGTATTTGTACTCCTCTTTTGAAAAAGATA
AGAGCAGATTTGCAAAGAAATATTGAAGAATCTGGAGAAGAAACAGTTAATAGACTCAATCCGAGATATTCCCATGGAGT
GTCTAGTCCTGGTCGACATGTACGCACAAGACTTTATTTTACAAGTGAAAGTCATGTGCATTCTTTGCTAACTGTTTTAC
GTTATGGTGGTTTACTTGATGTAGTAAAAGATGAGCAATGGCGTCGGGCTATGGAATACGTTAGCATGGTTTCTGAATTA
AATTACATGTCTCAAATTGTAGTTATGTTATACGAAGATCCAACAAAAGATCCTAGCAGCGAAGAACGTTTTCACGTTGA
ATTACATTTTAGTCCTGGTGTAAACTGTTGCGTGCAAAAGAATTTGCCCCCAGGGCCAGGTTTTAGACCTCATTCACGCA
ACGAGAGTAGCCACAACGTAGGTGAAAGTGGTGGTTCTGCTCAAGATACCATTTCACAATGCAGTACTCGAATAGAGGAA
GAGGATGTAGAGTTGGGAATTCTGGAAGATGATTTTATGAATCCTCCATTGCAATCTGAAACACCTCCGCCAACGATAGA
GTCAGATACTGTAGATGCAATAGATAGTCCAACAACCAGTAGAGCAGTTGATATGATGGATTTACATCCTAATATGATGG
ACGAACCGTTTGATAGTGGCTTTTTGCAAAGTTCCGCACCCATTCCAATAAGTGCTAGAACTGTGGCTGGTCACGAAGCG
GCGAGATTAGGTAGTCAGTTAGCTGCGAGTCAACGCCAACGACGTGACGCGGAGAGAGGTACAATTGTTGAACCACGTGC
ACGCAGCTATGATTATCAGAGACAGGACAAGTCTGAGAAAGCTGCGGACAAGCTGCAGTATCAGAGCTTGGACGCGGTGA
ACAAAGAAGGTATGTCAGTCGCTGTAATAACTTCAGCAGAGCAACGCCACTTAGAGAGATCTGGCCAGGTTTCGCTGAAC
GTGCCTACGGGAAAGTTGGGTCTCGCCGGAATTCCCGGTTCCTTCGCTAGAAACATCCGTCTCGTGTTCGACACCTTTGG
TGACCTTGCACACGTCTCCTCTGATCTCGCCGAACAGCCGGACGACGTTCAATGCGACGAGTGTCGTGGCCCCCATCACG
AGCCCGACGTGCCTGACGATGATTTCGATCCGCTGATTTCTCAGAGTAAGAAATACGGATGTTCTCGTTCGGAGATGATA
CTCCCTGGAATCGAGCGGAGCGACACACGACCTTCGATCATTCAACCTGACCCTACCTGCACAGCAAGGCGCCACCGTCA
CAGTATCTCCGGACAGATGAGTTATTTCAAGCTATTGGGCTACAATATCAACAAGAAGCTGACCGGATCAGCGAACAGTT
TGTTCAGCACGGCTGTTATCAGTGGATCTTCCAGCGCGCCAAATCTCAAGGACATGGTACCTCCGCACGCCTCTGCTGTT
GCTGCGATAGAAGGTTTTGGTGGTGTGCCGCCAATAAGGCCATTGGAAACTCTTCATAACGCGTTGTCGTTACGTCAGTT
GGATTCCTTCTTGGAAATGATGACCAGCGCCCCTCTGTTTCGAACGCCCGCCTCCTCGCCACCCAAGTACCCTTCCCCCG
CTGGATCAACCCACGAATCGGTTAACCAAAATCTCAGTATCGGAGGAATCAGTCGCGAGTACCACTCTTCCGACTTGGAA
GCTGTCAGGTACATCACACCAACCCCCATACAGTATAAACCTCCGAATGACGGAGAGCCTTGTGATATAAGGAATCAGCT
GTCACCAACCAGTCCTAATAGTACTGGATGGAGCAGTGAACCGCAGTCATTTCTTTCTTCTGAACCCTCGTCCCCTGCTC
CAACTTCAACAGGAGAATGCAGCATGTCTATAAGCCTAATCAGCAATGATGGGTAA
>lcl|KQ435689.1_mrna_138 [locus_tag=WN51_00148] [product=hypothetical protein] [partial=5',3'] [location=join(<315129..315163,315190..315365,315461..315548,315632..315816,316243..>316262)] [gbkey=mRNA]
ATGACTGGTCCAAAAAAGAGTACCGTGTTTGAAAGAGCGCAATCCTTTAATGTGGGTCCCAAGTTTCCTACAACACCCTG
TTTGGATGTGGACTTCAACGAGTTCTGCATAAATATAGATCAAGAGCACAGAGAGAGTCGCGGCAGCGTATCCTATACAG
ATTACTATAGCAACGAAGATGGTCAAATACGAAATTGTGGTTTCGGAGCTGAGCAGAGGAAGCAGGATGTGAAACAAATA
TTTGAGCAAAAGGAAAACCTAAGCACAAAATCTAGCAGCAGTTACAAAAAAATTGGAAGATTCCTCGTCGAAAGCATGGA
AATATCAGACGAAGATGTGAGGATTAAAGAAACAGATAACGTGGACAAGACAAGATCATCTTCCCTCCAGAAAACTGAAT
CTTTCAATGCAGAAAGAATGCAGAAAAACAAAGATGGTACTGAAATTGCGCAGGAACAGAAGAAGCTTCATTCCTCCAGC
ATTTATATTCACAAGATGTATTAA
>lcl|KQ435689.1_mrna_139 [locus_tag=WN51_00149] [product=hypothetical protein] [partial=5',3'] [location=join(<319210..319300,319859..>319995)] [gbkey=mRNA]
ATGATAGAGATAGATTTTGCTCGAATTTTCCCCTATTCTTGCGAAAACCCTGTGATAAATCCGTATTATGTGCAACGTTC
TATTGAAGAAGAAAAGCTTCGAAATTTAGCCATGAAGCAAAAAATGAAGCATTTCAGCGCCGACGCTGAGCATCGATCCA
AAGCGTCAGCTTGCAGTTATGGATATAGTGCATATTACCAGACTCGAATTAAAGATCCACACAATTAA
>lcl|KQ435689.1_mrna_140 [locus_tag=WN51_00150] [product=Protein Fer3] [partial=5',3'] [location=join(<321855..321932,322279..322433,322625..322784,323021..>323173)] [gbkey=mRNA]
GTTCGTTCACCGCTGGACAGAACCCGGGATATGAGTTACACCGAACCGCTGTGGGAGATCAATGGAAATCAAGCACCAGT
GATTACAGCGGATATGTCGCAATACGTCAGCGGCGAACTCGGAAGCTACCCGATGTGGGACAGTTCCGTATTATACCAAG
CACCACCTCCCTCGCACTCTCATATGAACGAACACGGACTATACAGACAACCCTGTGCGTTATTGCATCAAAGTCGTTAT
ACACCCAATGGTAGATCTCCGAATCTTCCATCGTCCACCACGAAGAAACCAAGGCGTCGTGTGGCGACTGTTTCACAAAG
GAGAGCAGCGAATATCCGCGAGAGGCGTAGAATGTTCAATTTGAACGAAGCTTTTGATAAGTTACGCAGAAAAGTACCAA
CTTTTGCTTACGAGAAACGACTTTCAAGGATCGAAACGTTACGTTTGGCCATCACTTACATTGCGTTCATGGGAGAATTG
CTTGGAATCGAACCGAGTAGTCCAAAGCCGGAATACATTCCGAGGGAATACTATTTGCCAAATTAA
>lcl|KQ435689.1_mrna_141 [locus_tag=WN51_00151] [product=E3 ubiquitin-protein ligase UHRF1] [partial=5',3'] [location=complement(join(<324636..324847,326694..326902,326972..327382,327456..327657,327716..327872,327968..328138,328208..328553,328710..329245,329585..>329668))] [gbkey=mRNA]
ATGTACGTTAAAGTAAGAACAATGGATGGCAAACGGGAGACGTTATTAACCGTTTCAAGAACAATAGAAGTGGAAGATTT
CAAGCGTATGATTGAAGAGGAGATGGATGTAAAAGTGGATCTACAACGATTATTCTATCGTGGAAAACAATTAGAAAATG
ATTATACATTACATGATTATAATATCAATATAAATGATGTGATTCAATTAATGATAAAGATACAAATTAGCGGATTAGAA
AGTAGTAACACTCCTACCTCTAGCAGTGTTACTACTATTCCTAGTTTTAATTCTGAAAAAGAAATTGTTGATGATAATGG
AGAGAAATTACTTGAAGCACTTACTGAAAGCTTGTATTATAAAACTGGTGATATAGTAGATTGCCTTAATCAAGTTTATG
GAGCTTGGTTTGAGGCAATAATAGTAAAAATCTTTAAAAAAGATGATAAAATTATTTATAACATACAGTGGGAATATGAT
GATAAAGCTCCGCCTTTCAATGTATCTGAGTCATTAATAAGACCACGCGCAAGACATTTGTTACAACTTGACAGTTTAGA
AGTAGGTCAAAAAGTGATGATTAATCATAATGTTGATAATCCCGAAGAAATTGGTTTTTGGGATCAAACGATCGACACTT
TGAAAGTGATACCTGGGGGTGATATTTTTGCCATAGAAAAACCAAAATTTCTTAAAGACAGAACCGAAGATGAACAGAAC
ATGGTCAGTAAACGAAGATGTGTACAAGCTAATTGTGATGCATGTTTCGACAATCCTAACAAGAAATGCAGAGAATGTGG
TTGTAGAATTTGTGCTGGAAAAGAAGATGAACATAATCTTCTCTTATGTGATGAGTGTGACTTTGCATATCATATAGGCT
GTTTGAATCCTCCGTTAACATCCGTACCTGAAGAAGATTACTGGTATTGCTCGGAATGTAAAAATGATGAAAATGAAATT
GTGAAGGCAGGTGATAAACTTAAACAAACGAAAAAGAAAACAAAAAATAGTAAAAAAAGAAATTGGGATACAGGAATGTC
ATGTGTAGGAATAAAAAAATGTACTATAGTTTCAAAATATCATGTCGGACCTATTCCAGGAATAGAAGTTGGAACGAGCT
GGTTATATAGAGTACAGGTATCTGAAGCTGGAATACATAGGCCGCACATAGCTGGAATTCATGGAACATCAACACAGTGT
GCATATTCTATTGTATTGTCTGGAGGGTACGAAGGTGATATTGACAACGGCGATGAGTTTATTTATAGTGGCTCTGGAGG
CAGAAATTTATCAGGAAACAAAAGAACAACAGCACAACAAACTTATGATCAGAAATTGACTTATATGAACAAAGCATTGG
CTATAAATTGCAATGCGAAATTCAATCCGAGAGTCGGCGCCACAGCGGAATATTGGAGAGATGGTATACCTGTAAGAGTT
GTGAGAAACTTCAGACTCGCTAAATTCAGCAAATATGCACCAGAACAAGGCAACAGGTATGACGGTATATATAAGGTAGT
AAAGTATTATCCAGAAATAGGTAAAAGCGGATTTCGCATATGGAAATTTTTATTAAGAAGAGATGATCCAGTACCTGCAC
CATGGACTAAAGCGGGTAAAGCACGAATAGAGGCACTCGGTTTAAAATTAATATATCCAGACGGATATTTAGAAGCAAAC
GCAAAAAATGAAGTAAATAAAATAAATAAAAAACGAAATTTACATATGGAAGAATCTGCTACTACGGATGAAGAGAAAAA
GAAAAAACGAAAATTTGAGGGTTATAAATTAGAAAGTGAAGTAGTAAAATATATCGAACAAGATCGGACAAATGTAAAAT
TATGGGATGAATGTCGTAAAGCCTTACAAGATGGTAAACCTGCATTTTTGCAATATGTTTCAGAAAGATTTACATGTCCT
TGTTGTTTGGAACTCGTTTACAAACCTATCACGACTCCATGCGCACATAATGTTTGTGTTAATTGTTTGAAACATAGTTT
TATAATGGGTGGGCGATGTTGCCCGTCATGTCGTTATTTATTTAATGAAAATTATAAAGTGACAATTAATACATTTTTAT
CATCTGCTTTATCATTACTTTATCCAGGTTACAAAGCAGCGGTAATACCTCTGGATAAACAAAAGAACGTAACAATTCCC
AAGATCGGTTTACAGAACATAAGTGACATTTGCTCTATTCAGTGTTTTGAAACCGGTTTGGAACCTTTCCTTATTGACTT
GAAGTTGCTTCAGAAGCAGCAACTTCATGTATATATACTTTCAAATCGAAGCACTTTAAAATATCGATTAGTCGAAGGCA
ATATCTAA
>lcl|KQ435689.1_mrna_142 [locus_tag=WN51_00152] [product=Protein CutA like protein] [partial=5',3'] [location=join(<324775..324938,325073..325132,325208..325253,325327..325376,325449..325491,325587..>325661)] [gbkey=mRNA]
ATGTCACTTATGTTCTGTAAACCGATCTTGGGAATTGTTACGTTCTTTTGTTTATCCAGAGGTATTACCGCTGCTACTTA
CAGAAACATGAGTAGTCTCGCGGGAGTTCATTCCGTTGCATACGTAACGGTTCCAACGCAGGAAGTTGCTAAAAAATTGG
CTCATGGCTTGGTAAAAAATAAATTAGCCGCTTGCGTTAATATTATACCGGGACTTACGTCAGTGTACGAGTGGAAAAAT
AAAATCAACGAAGATAGCGAATTTCTGTTGATGATAAAAACTAGAACTGATACCGTGGACGCATTAACGAAATACGTAAT
GGAAAATCATCCGTACGAAGTCTGTGAGGTGATCTCATTGCCTATCCAAAATGGAAATGACAAATATCTCCAATGGATAA
GTGAAATAGTTCCATCTATTGATCAAAGAAATCAATAA
>lcl|KQ435689.1_mrna_143 [locus_tag=WN51_00153] [product=Adapter molecule Crk] [partial=5',3'] [location=complement(join(<332478..332944,333093..333448,333756..>333790))] [gbkey=mRNA]
ATGGCTGCTACTTTCGATCAATATGACAAGTCCAGTTGGTATTTTGGTGCAATGTCACGACAAGATGCCTCGGATTTACT
CATGGGTGAAAAAGAAGGCGGTGTGTTCTTAGTACGTGACAGTACGTCGATACACGGGGATTTTGTTCTATGCGTGCGAG
AAGACAGCAAGGTTAGCCATTATATTATAAATAAAATTCAGCAGGGCGATCAAATACGTTATCGGATTGGAGATCAAACG
TTTCCTGATATTCCCAACCTTTTGGCTTTTTACAAATTACATTATTTGGACACAACGCCACTGATCAGGCCTGCACCTAA
AAAGACACAGAGGGTAATAGCAAAGTATGATTTTGAAGGCAATGATCCTGATGATTTACCTTTCAGGAAAGGAGAAATTC
TCACAATTATATCAAAAGATGAAGAACAATGGTGGACTGCTAGAAACAGCCTTGGTCAAACTGGTTCAGTTCCAGTTCCG
TATGTTCAGAAGTACGAAGAAGATAGTCACTCCGTGATTGAAAATAACTCAAGATTGGAGAGCGGAGGAAGTTCAACTAC
AAATTCTAATTCGGTTTCTGCTTCCCAAATGTCTTATCCAGAAAGTGGACAGGGAACTACTCGCAGATCAAACATCCAGC
GAACATTGCCGGCGTTTGCGAAAGTGAAACAAGCAAGAGTACCAAATGCGTATGATAAAACTGCTTTGAAACTGGAAGTT
GGAGATGTGATAAAAGTAACAAAGACTAATATAAATGGTCAGTGGGAAGGTGAATTGCACGGCAAGGTTGGCCACTTTCC
ATTTACGCATGTTGAGTTTGTAGATAACGAGACCGGAGAAGACAATCAGGAGATTTAA
>lcl|KQ435689.1_mrna_144 [locus_tag=WN51_00154] [product=5'-AMP-activated protein kinase catalytic subunit alpha-2] [partial=5',3'] [location=complement(join(<335230..335321,335381..335540,335614..335777,335885..336219,336325..336430,336498..336704,336811..337049,337141..337282,337398..>337500))] [gbkey=mRNA]
ATGTCTGAGAAAACTTCATCAAATCAGCCACAGCCAATTGTTAAAATTGGCCATTATACACTAGGACAGACATTAGGCGT
CGGTACATTTGGTAAAGTAAAAATTGGAGAACATGTTTTAACAAAACATAAAGTTGCTGTGAAAATTTTGAATCGCCAAA
AGATTAAAAGTTTGGACGTTGTTGGGAAGATTAGAAGGGAGATACAAAATCTGAAACTTTTCAGACATCCTCACATTATT
AAATTATATCAAGTTATAAGTTCGCCCACTGATATATTTATGATAATGGAATATGTATCTGGTGGAGAATTGTTTGACTA
TATTGTGAAGCATGGCAAACTAAAAGAATACGAGGCGCGGAGATTCTTCCAACAGATTATTTCTGGCGTCGATTATTGTC
ACAGGCATATGATAGTTCATCGCGACTTAAAACCAGAAAATCTATTGCTAGATCACAATCTACATGTAAAAATAGCAGAT
TTTGGCTTATCGAACATGATGATGGATGGAGAATTCTTACGTACTTCTTGCGGTTCCCCTAATTATGCAGCGCCAGAAGT
AATTTCTGGTAAATTATATGCTGGCCCTGAAGTTGATATCTGGTCTTGCGGGATAATACTGTATGCCTTACTTTGTGGTA
CTTTACCATTTGATGATGAACATGTACCAACACTTTTTCGTAAAATTAAGTCTGGAGTTTTCCCCATTCCAGAATACTTG
AATAAAACTGTTGTAAGTCTTTTATGTCACATGTTGCAAGTGGATCCTATGAAAAGGACAACGATTGAAGATATTAAGAA
ACACGAATGGTTCCAAAAGGATTTACCTTCGTATTTGTTCCCGTCACCTGTTGAACAAGACGCCTCTGTAATTGATATAG
ATGCAGTAAACGAAGTTTGCGAAAAATTCAATGTAAAAGAAGCAGAAGTTCATTCAGCACTGTTGGGTGGAGATCCTCAC
GATCAACTGGCAATTGCTTATCACTTGATAATAGACAATAAGAGAATAGCAGACGAGGCTGCTAAGGCAGAATTAAAAGA
TTTCTATGTGGCCTCTAGTCCACCTCCTGTTGCTTTTAGTCCTAACGATACCAGCAGCAGCCCTTTAAGACCACATCCAG
AAAGAATAGCACCATTACGAGAAAGACAAAGTTCTCAAGGAAGCACGTCATCCTCGATACAAGGAGCTCGTGGTACACCA
GTAAAACGGGCTAAGTGGCATCTTGGTATTCGTTCGCAATCCAAACCGAACGACATTATGAACGAAGTCTATCGAGCTAT
GAAAGCTCTCAATTTCGAATGGAAAATCATAAACGCTTACAGCGTTAGAGTGCGTCAAAAGAACAAGCTGACAGACAGAT
ACAGTAAGATGTCGCTACAACTTTACCAAGTCGATTACAAAAGTTATTTGTTAGATTTCAAATCTTTATCAAACGAGGAA
GAAGACATCGGGCGAGATCCCACACTCCCGCCACCTCAGGCAACAGGTCATCACACTATGGAATTTTTTGAAATGTGCGC
TGCATTGATTACGCAGTTGGCTCGATAG
>lcl|KQ435689.1_mrna_145 [locus_tag=WN51_00155] [product=Congested-like trachea protein] [partial=5',3'] [location=join(<338420..338518,339445..339559,339678..339992,342827..343000,343111..>343298)] [gbkey=mRNA]
ATGTCTGAGAAGGAAATAAGCCTTGTCAAATACTTCCTGAGCGGAGGATTTGGAGGAATATGCACCATCGTGGTGGGTCA
CCCCCTAGACACAATAAAAGTCCGTCTTCAAACCATGCCTGTACCAGGTCCAAATGGAACAGTGTTATATAATGGAACAA
TTGATTGTGCTAAGAAAACAATCGTAAAGGAAGGAGTGCGTGGATTATATAAGGGTATGGGTGCACCTTTATGCGGTGTA
GCTCCAATATTTGCCATAAGCTTTTATGGATTTGGACTTGGCAAACAGTTAGTAAGAACGTCTGACAATGAGGAATTATC
TCCTTTGCAACTATTTTATGCTGGTGCATTTAGCGGCATCTTTACTACTATTATAATGACACCTGGTGAAAGAATAAAAT
GTCTTTTGCAAATACAACAGGGCGATTCAAAGCCCAAATATAATGGCCCTATTGACTGTGCGAAGCAACTTTATAAGAAC
GGAGGAATTAGAAATATTTATAAAGGTACCTGTGCTACTCTTCTGAGAGATGTTCCTGCTAGTGGGATGTATTTTATGAC
ATACGAATGTCTGAAAAAGTGGATGACTCCCGAAAGTAACAAAGTAGGAATATTACAAACAATTATTGCTGGTGGTTTCG
CTGGTATAGCAAACTGGATTGTTGGAATGCCACCTGATGTATTGAAAAGTCGTTTACAAAGCGCTCCAGATGGCACATTC
AAAAACGGGATCCGTGACGTCTTTGTAATTCTGATGAAAGAAGAGGGACCAAGGGCATTGTATAAAGGATGTGTACCGGT
GATGCTTCGCGCGTTTCCAGCAAACGCAGCATGCTTTCTTGGATTTGAAGTTGCTATAACGTTCTTGAATTGGGTATTGC
CTAATATGTAA
>lcl|KQ435689.1_mrna_146 [locus_tag=WN51_00156] [product=Leucine-rich repeat-containing protein 15] [partial=5',3'] [location=complement(join(<340180..340350,340427..340976,341064..341887,341963..342100,342159..342290,342469..>342504))] [gbkey=mRNA]
ATGACGATTATTCTAATACTTGTTTTCATTTTGCTGAACGAGTGCTTTGGGCAAATAGTTGATATCGGCTACGTTTGGGA
AGTAAAATGTCCACCAGGCTGTTCGTGCGAAGTACAGAAATTTGCTGATCTACCTTTACATCGATGGATCAAAACGAGCC
AGGATCAGAACTTGACTAACGACGCCAGTTACGAACTTGGATTGAGCACAGATCACTCTATAATACCCGAGTTTTTGAAC
GTAGCAATTTGCGTTATCGCTGAAGATTATGAAGAACTTTTGGACAAACTTCCGTCGGACATTCAGGTGTTTACAATCCT
TGAATCTGGCATGGGAGACTACGCGATTCTCCTGCAATCTACAACATTCCAACGTTTTACAGATTTAATATCTTTAGATA
TTCAGGGCATCGATTACGAATCTGTGAAGAGAAACTCGGACATTGCACAAAGAAAACAAGGTGGAATCATTTTATCTGTC
GATTCATTGTACCCATTAGGATTAAACCTACTCTATTTAAACCTGGAACGAGTCAGATTAACGAGCCTAAGTCCAACGAG
AAAGAACAAAGCCAATCTTGTGATTAAACCGATGAATACGGTTGTTGATGACGGGAACAGTAATAAACAATTATTAAATA
ACATCACTCAACGTACAGGGCATAGATTGATATTTCTAAGTCAACAAAATAATGGACAAAGCGACGATAAAGAAATACTT
CCTTACGATGTGTACAAACAAGAAATGGAGGGTTATAGAGAAACTGTTGGGCTTTTCACTGGTCTAGGAGCTTTAACTCA
CTTAAGAGTTTATGACTGTGATTTAAAAGACATATCGTGGCATATGTTCGATGGCTTGAATAATCTTGTTCATCTTTCAT
TAGAGAAGAATAGTTTGAAATTCATTCCAGAATTTTGCTTTTATGGCACCCCAAATCTAAAAGTATTGTCACTGGCAAGT
AACCAGTTGTTAACACTCAAAAGTGTAGATCTAGCCGGCTTGCTGATGCTAGAAGATCTTGATTTGAGGGGGAACAATTT
AACTTTCTTGTCAGAATTATCTTTCCCCCCTTTCCCAATGTTGAAGACTGCAGATTTTCAGGAAAATCCTTTGGATTCCA
TATTCCCAAGTACTTTTGAAATCATGAATACAACATTAAAGCTTTACTTGGGAGGCGAAGGCTCAAAATTATATTTACAA
AAGAATTCTTTTCTGGGACTGTGTCAACTTCAAACCTTGCATCTGTATAATTTAGAAATACCAGTGTTAGAACGTTTTGT
ATTGCAAGGAATGCCTGAGCTGTTAAAGTTAAGAACCCGGGGAAATATTTCGAGCATCGATTTCGATGCGTTTGTAGACT
TAATCAAACTGGTAGATCTTGATTTAAGTTACTGTCACATTCGTAAAATATCTATGGACGCATTCTATGGTCTGATAAAT
GTTAAACGCATAGATTTATCAAACAACGAGTTAGAATTCATTCCACCTGGCTTGTTTGGAGTGCAACAACAGACACAGCT
TAAAGAAATTATCCTTTCGAAGAACAAGCTGACATCGCTACCTACAGATTTTTTCAAAATGCTTCGGATTCCAAATAAAC
TATCAGAATTTTCAATTGTAAGACTAGATGGCAATCCATGGGATTGTACTTGTTCAATGATTACATGGAATCCTCATTTG
GTAAACAGATTAAGGGAAACAGCACCACGGTGCACAACTCCCAAGAAACTAAGGAACTGGGGAGTTTTTCACGCATTGCG
CAAAGGTTTGCAGTGTAAAACCTTAAAGAGAAGGTATTTAAAGAAGTCTATAATGGAAAGAAACAATTATGAAGAGAATA
TTATCAGTTAG
>lcl|KQ435689.1_mrna_147 [locus_tag=WN51_00157] [product=Mannose-1-phosphate guanyltransferase alpha-A] [partial=5',3'] [location=join(<344034..344076,344222..344798,344871..345147,345226..345490,345562..>345662)] [gbkey=mRNA]
ATGATATTAAAATCTGTTATATTAATTGGAGGTCCATCAAAAGGTACTAGGTTTAGGCCTCTTTCATTAGATATACCAAA
ACCGTTGTTTCCAGTTGCTGGATTACCAGTAATACAACACCATATTGAAGCATGTTCTAAAGTGGACAATCTTAGTGAAA
TACTAATAATTGGATCATACCTTGCAAGCGATTTGTCTCAATTTATACAGGAAATGATAAGCATATATAAAATAACCATT
AGGTATCTTCAAGAGTTTACTCCTTTGGGAACAGCTGGTGGCTTGTATCATTTTCGTGATCAAATACGTTCTGGTGGACC
CACATACTTTTTTGTGATGAACGGTGATGTATGTGCTGATTTCTCTTTGCAAGAAATAGTGGAGTATCATAAAGAGAAGC
AAGCATTGCTTACTATCATGGCCACTGAGGCAACCAGACAACAATCTTTGAATTTTGGATGCATGGTTCTTGATAAAGAA
GGAAAAGTTGCTCACTACGTGGAGAAGCCATCAACGTTTGTTTCAACTTTAATCAATTGTGGCATCTATCTTGCTTCCTT
AGATATTTTTCAAACTATGGCTGACGCCTTTTATGCAGGTCAAAGTCAAGAGAATTTTATGCAATTCAATGGTAACAGTA
AAGACCCAGCTCATATATCACTGGAACAAGATATATTAATGCGTTTAGCTGGAACTGGTCGTTTATTTGCTTTACCTGTT
CTGAAGTGGTGGTCACAAGTTAAGACTGCAGGTTCTGCTATATATGCCAATCGTCACTATTTGAATTTATACAAAGCAAA
ACATCTAGACCGTCTTGCTTCTGCAGTTAATGGACCTTGTCAGATCATTGGTGATATTTATATTCATCCTTCTGCTACAG
TTCATGAAACAGCAGTGCTAGGTCCGAATGTCAGCATAGGTCCAAATGCTGTCATTGCCCGTGGTGTTAGAATACGGGAA
TCAATTATATTAGCTAATGCTCATATTCAAGCACATTCTATTGTATTACACAGTATAGTTGGGAAAAGCAGTTACGTGGG
AGAATGGGCAAGGATAGAAGGAACACCGTGTGATCCAAATCCTGACAAACCATTTGCTAAAATGGAAAATTTACCTTTGT
TTAACACTAACGGCAAATTGAATCCCTCTATAACAATCCTTGGCACTAGCGTACGTTTGGCAGCAGAGAAAATCGTATTA
AATTCGATTGTATTGCCGCACAAAGAACTAACTAGGAACTTTAAGAACGAAATCATTCTTTAA
>lcl|KQ435689.1_mrna_148 [locus_tag=WN51_00158] [product=XK-related protein 6] [partial=5',3'] [location=complement(join(<346612..346880,346964..347184,347294..348120,348196..348274,348375..348550,348649..349206,349288..349491,349562..>349768))] [gbkey=mRNA]
ATGGCCCAGCATCTGCAGACACAGCATCAACACGAATTTCTACCACTGTGCGATGTATTGTTCAACATAATATCTCTTGC
ATCGTATTTCTGCGACGTTGTCTTCGACTTTGCCATGGTATATGCTCTTGCTCAACATTCTGTAGCACCTCCAGTTCTAT
TTCCTCTAAGCATTGTTCTTATAGCAACTTCGTTGATCATTTCTCAGATTATTAGCGTAAGATGGTATTTATGGGGAGCC
AGGGGCAAACTAACGGGTAACTCTATAACAGACTGCAATATTAATGGAAAAAAAGAAAACGGAAATTGGACGATATGGTG
CGTTTTGTTGCTTCATTCGACTCAAGTCGGAGTATTGTGGAGATATTTCAAATTATTCATCCCGGTTAATTTAACTTATG
TTAAACATGAGGTGAGAGAACTTTGCGTACTACGCCTTATTCATGCATTCTGTGAAGCTGCACCAATGTTACTTCTACAG
TTGTATCTATTGTCGATTGGAGTCAATAATGATTCAAATACCGACGTTGGAAAAACGAAGGAAACCGACAGTAGAGACGG
TGATAAGTTAGCAAAATTAACTGCAGTGTCTGCTGGTTTATCTTTATGGAGCGTGTGTTGGGCGGTGGCTAGTTTTAGCA
AAGGTGCAGCACGTCTTCGTAATTTAGAACGTTTGGTATTGACATGGCTAGGTGTGCTGGCACAACTAGCATGGCGTTTA
GGAACTGTAAGCGCTAGAGTAGGAGTATTGGTAGCTTATGCTTCACTCTACGGTGGACAGTGGTTATTAATTGTCATGGC
TCTCCATTGGTTATCAATGTTGATGTGGTTGTTACTTACTCCAGATGGTCTTTTTCATGGTGGAGAGCATTTACCTATTT
TAAGAAAAACATCCTTAGCTTGTCTCCTTGCGTTTGTTTACATATTTGCATACGTAAATTTACACGAAACGAATCATCGT
CAAAAGATGGTAATTTTTTACACGGTAATGTTTTTAGAAAATAGTCTGCTCATTGGCGTTTGGATAGTTGGTGTCAACAG
AACAGATCTTCTCCCTCACCAGCATCATCCAAACCCTGTAACTTTAGTACTTACATTATTAGCTTTATTTTTCGGTGGTA
TGTTTTTCATGGGACTTTATTACAGGTTTTTTCATGTACGAAGATTAAGGTACGAATCTGGCGGCAGAATGACAGCCTCA
AATCTCACGGCGTTATCAAATCAGGACAATCTAGAAGAAAAACAAATAGAATATACGGAAGATAAAAAGTTAAATATGAA
CGTAGGAATGAGAAGAGTCAAATTAAGTAATGGCGGAATACCAGGAGTATTTAATTGCCGTTTTGCCAATCCGGCTGTAG
TAAATCCGAATCGCAAGAAGAAAAAACCGACAACGTTCGTACCTCCACCTCCACCGCAGTCTCAAACTGGAACTGTCACA
ACCCCAATGAATACAGTGACCGAGTCGAAACAGTGGCTTGGTGTAAATAGCAATTCACGTCAATTAATACCGTTTTGGAA
GAAATCTGTAAATTCTGGCATACTACAGAATGATCATTCAAATGAAGAAAAAACTAGAACAGATGCTGCGACTGCTGGAT
CTCTGAGTGTGAATTTAATAAGAGAGAAACTCCAAGAGAAGAAACAACAGCAATTAAGAGAATTAAGAGCAATTCAGGAA
GAGATAAAAGAAGGGAAATTATTTCCCCCGCCGTCAGCTTCAGCGTCCTCATTCTCATCGTCACCTGCATCGAATCAACA
ACCACCGCCTAATACAAAGTTGCACACTTCTCCTAGTTCTCCTTTATTCACGTCTGAACCATCGGTGGGCGATCAGAGCG
GAGGAGTAACCTTATCTTCGTGGCCACCAGTGAAAATGCACTGTCTTTTACCTCCGCCACCATCGTCCTCGTATTATCCA
AACGTTCATCCCTCAAATTCATGGAGGACAACGCAAAGAGAAAGAGCGGATACTCCGGAAATTTTGCTTGCACCACGTTG
TCTTCCTCATCATTATTCTCATTGGACGCCGTCTACTCATGTCAATCATCGTCAAAACGGTGGAGAGGAAAGTTCTAAAG
GCGAGGGAGACGTAGAAGGTGAACTTAGCGATATGGAAGGTAGTCAGGTATCACTGCCTCGAAGCTATACTCTGCCACGT
GAATTTAAGTATCATCATCCAAATAACACTGCTAGAGAGCGGGAACGACGTGTAGGAAATAATAAAGTTTCAGCTTCACG
TTTTTATTTACCTTCTACCAATAGTTCTGATGGAGATGTAGATAGTGCTGACAATGAAGAAGAAACAGATTCGGAAGTAC
ATTATCGTGTGAAGAATAATCATGGGTGCAACAATCACAGCGAAATGCAGCAACAGCAGCAGCAACGATTTGCATTTGAA
GATAATAACAAAAACGAATTTTTAAATACAGATTCTGCAGCGACTGTTATCATGTCTGGAAATTATTTAAATAATTCTCA
AGGGCTACTTCGACCAAGTCAATTATTTCGAAACAGGGTTAAACATGAAACGAAGCTTTGA
>lcl|KQ435689.1_mrna_149 [locus_tag=WN51_00159] [product=Neurotactin] [partial=5',3'] [location=complement(join(<353051..353438,353524..354131,354240..354775,354817..355024,355372..355557,356385..356470,356611..356835,357765..357809,358960..359028,359081..>359153))] [gbkey=mRNA]
ATGCAAATTGACTCGGAAGAAATGAAATGTTTACAAACGAAATGTTTCATTTCGGCGATTGATTCTTCACTAGAAACAAG
CAGAGCACTGTTAGATCGTGCAACGATGTTACAACAGGTAGTAAGTGGGAAAAAAGGAGCAGTTAGTATGTTTCTAAATT
TTAGTCCTTTTAAATTTGACAATTTAATCATGAGCCAGGAGGATCAAGAAAAGAGTATGGATAAGAAAGAGATCGCGGAG
GAGGAGAGAGAGAAAATGTTGAACGCTGAAAACACAAAACATACGGTGGCATCGACCGCTCCAGACGCGGAATCCGAAGA
CCAGAAACCTAAAAAGAAAATTCCAATTGGCGGTATTAAGATGCCCGGCTTCTGTCGTACAAAGAGCAAAGAACTTTGCA
AAGTAATGACAAATACATATATAGAATTTTATGAGATCCAGCATGCTATGAGCCTTGTCACCTTATTCCTTATTCCGCAT
TGTGTCTCCTCGAGAAATGAAGACGATGGTAAACCCACCGAAGCTGGAGAAGGCGATGCTACAGCGGAGAAACCTGTTAA
AGAAAGTGATCAATGTGCTTCAAGCACATCGAATAAAGACGCGAAGGAAAAAGAAGGCCGTAAGGGGATCCTCGACGCCA
TAAAGCTGCCTTTAGTTTCTGTTTTCCCTAGAAAAAAGAACAAGGAAGGTGAAGTGGAATTGGGAACTACCGGAGCTGCT
GGACTGGCGAGCGTGGAAACGCTCGACGATGTTGAGAAAAATCCGATTGGCAACGAAGACGGTATGGAGACCGTGCGACT
CGACGGAGATGCCCCAGACGGGATCGAATCTCCTAAGCAGCATTTTCTTGTAGCTTGTATATCCGCCGCTAGAAGAAATT
TATTCGTGTTAGGTGTTGAACAATTACGAAAGTTTAAAATTGAAATACAAATAATCCAATTTATGTTAACAACAGTGACA
ACACTATGTGTCTTGGTGTCAGTCGTGATCATTATCTGCATCGCTTGCATCGGCCCGAGAAAGAATATCTCGCAACTGAT
AAAGGATGGCAGCTTCGTCAAGGCAGTAACTTCCTGCGGGCCGGTACAAGGTGTGTCGGAAGATGGTGCGTTCGCGTTCC
GTGGCATCCCGTATGCGGTTCCGCCGTTAGAAAATCGTCGTTGGCAGCCTGCGGAATCGCTGAGAAAGATCGAATACTGT
TGGACGGATACGTATCAGGCACACAACTCTTCGAAAGTCTGCTGGCAACGAGAAGCCTTGGGAAGAATTATCGGAAGTGA
GGACTGCTTGTATCTAGACGTTTTCACGCCTGAGGTCAGATATGACTTGCCTTTACCGGTTGTCGTGATGATCGGTGCTG
AAACACTTAATGGTGGTTCTCCAGGCGTGATGCAGCCTTCTGCAAAACTCGCTCGTGTCCGTGACATGGTTAGGAACTAC
GGACTGTCCGACATTATAGCAGCGCTTCAATGGGTTCATCTTAACATCGAGAACTTCGGCGGGAATAAATCGGCCGTAAC
CCTTTGGGGTCATCGGGCAGGAGGGACTCTCGTAACAACTTTAGTCGGCATCCGGCGAACGAAAGATCTCTTCCAAAGAG
TGTGGATCTCTAGTGGCAGTGCGATATTCCCTGGAAGAGAGTTGGAAGTTTCCGAGACGCTCAGCGAACTGTTTCTAAAT
TCCACGAGATGCAACGACGCCGCCTGTTTACGAAGCAAGAGCGCCGAGGAGGTGATGGACTCAGTTCCCGAGACCTGGCA
TTTGGGAAATGTCGGGTTGCCCGAGACCAGGGAAGCAACGACAAGAGATAGAAGGCACGAGTGGTTAGTGCTCGATCGTG
CCATTCTTCAGGAACCTGTCGGCCAAATTTGGGCAAGGGATGAATTTCAGGTGAAAATCGTGATGGGCACGACTGCCCAT
GCAGGAGCACCTCTCAAGTATCTTACTTCTAACGCTACCCTCAACTCTACGCAAGTGGAGAAAATCGTAAAAGAGTCTTT
ATTAGGTACGTCGGGTTTGGCAGACGAAGCACTCAGACGTTATAACACAACATTGAAAGGTTTACTGAGCATGATCTCAG
ACATTCGCGTGATATGCCCATTATTGACAGTAGCCAGAATGAAGATCAATATCCCATTTTACGTAGCAACGCAACCACGC
GGCAACTTTGCAGATCCTGATTGCGATGCCTCAGCGATACTTGGATCGTATGCCGCTCGTACGCCTGCCGAGAAGAGACA
TGTGTCTGCAATGCAGCAACTTTTCAATTACTATGTCTGGCACGGCAAGGTAGCTCAGGCAGATCCTCATGGCGTGAAAC
GAGTATTAATCGTTGGACAAGACACGCTTCCCGACCGCGATTATCCCAACTGCGACTTTTGGATAAGAGAAGATATAGTC
CCGTCTTACGGTCGAGTCGATTAA
>lcl|KQ435689.1_mrna_150 [locus_tag=WN51_00160] [product=hypothetical protein] [partial=5',3'] [location=join(<360281..360472,360948..361084,361306..361394,361679..361726,361819..361934,362011..362183,362262..362517,362605..362753,362821..363133,363195..363485,363581..363763,364308..364592,364680..>365420)] [gbkey=mRNA]
ATGGGAGTGCCTGCGCGGGGAGCACTCGCGGCGATTGTCGCCATAAGCGCGTTCGCCGTTTATTTGAACAGCCTTAATTG
CGGCTTCGTTTTCGATGACATTTCAGCGATAAAAGATAATCGCGATTTGAGGCCTCATACACCGTTGAAAAACGTTTTTT
ACAATGATTTCTGGGGTACTCCTATGCACAAGGAGCAGTCGCACAAATCGTACAGGCCTTTGTGCGTTCTCACATTTCGA
TGGAATTACCTGATTCACCAGTTGGATCCTATGGGATATCACTTGCTTAATGTTATTCTACATGTTGGAGTATGCTTATT
ATATTTCAGGACTTGCTTGATGTTTCTCTCTGACTCTGCAACTTTTGTATCTTCCCTTCTGTTTGCGGTTCATCCTATAC
ATACAGAGGCAGTAAGTTCGGCTTTAATCATGTATACTAAATGCTGCAGAAGTAGAAGATCTACAGGATGGAAATCTTTG
ATATTATCTATGTCTTTTGTTTTCACTGCTATGTTGTGCAAAGAACAAGGAATAACAGCTACTGCAGTTTGTGTATTCTA
TGAGATTTTTGTTGTACAAAAGGTAAGAGCAATGGATATCTTCTTGACGTTAAAGGCAGCTTTTGGTGGGAAAAAGATAT
CACTCACTTGGTCCAGTGAAGGTACAAAACGACTAACAGTCCTCACGCTCGTCACATTTAGTTTACTTATTCTTCGGCTA
CATGTAATGGGCTCAAAGTTACCTGTATTTACCAGATTTGACAATCCTGCATCTGTGGCCCCAACGCCAATAAGGCAGCT
TACCTATAATTACCTCGCAGCAGTTAATCTGAGGCTGCTATTTCTTCCAAGCGATTTATGCTGTGATTGGACTATGGGAA
CGATACCATTAATAGAAAGTTTTGCAGATCTTCGAAATCTGGCTACTATAGCGACTCATACGACCATATTAGGATTGTTG
ATAACAGCAATTTTAACACCTAATAGACAAACTTCCATTATTCTTATAATGAGCTTGGCTATGATGATACTCCCATTTTT
ACCTGCCTCAAATCTCTTCTTCCCAGTTGGATTCGTCATTGCCGAAAGAGTATTGTACGCCCCATCTATGGGATTTTGTA
TGCTTATTGGATATGGATGGAGCATTCTATGCGATAAAAAATTTAAGAAATTAACACTATTTTTATTAATAACTCTTTTG
GCTGCGCACACAACGAAGACTTTCATCAGGAATTATGATTGGCTGGATGAATATTCCATATTCATGTCGGGATTGAAAGT
GAACGATCGCAATGCCAAATTGTTCAACAACGTTGGACACGCTTTGGAAAGTCAAGGAAAATTCAAGGAAGCGTTGAATT
TTTTTAATATGGCTGTGCAAGTTCAAGGTGATGACATTGGTGCGCACATCAACGTGGGTAGGACCTACAACCATTTGAAA
ATGTTTAAAGAAGCCGAAGACGCGTATTTGAAGGCAAAATCTTTATTACCGAAAGCGAAACCGGGAGAATCTTACCAAGC
GCGAATAGCTCCGAATCATTTGAATGTTTTTGTAAATTTAGCAAACTTAATAGCAAAGAATGCAACTAGGTTAGAAGAAG
CTGATCTGCTTTATAGGCAAGCCATTAGTATGCGCGCCGATTACACACAAGCATATATTAATCGGGGCGATGTTTTAATT
AAACTTAATCGTACCAAAGAAGCGCAAGAAGTTTACGAACGAGCCCTTTTCTACGACAGCAACAATCCAGACATTTATTA
CAACCTTGGAGTCGTGTTTCTTGAACAAGGAAAAGCATCTCAAGCTCTGGCGTATCTTGACAAGGCTCTCGAATTTGATC
CAGAACACGAACAAGCGTTACTCAATTCAGCCATTTTGCTTCAAGAGCTAGGTCGTGCCGAATTGCGGAAAGTGGCCAGA
GAAAGACTTCTAAAACTTTTACGAAAAGACTCTAATAACGAACGGGTTCATTTCAATCTTGGAATGTTAGCTATGGACGA
TCACGATAGCGGTAGCGCTGAACGATGGTTTCGTAATGCCGTTGCTCTCAAAGAGGATTTCCGTTCTGCATTATTTAATT
TGGCACTTTTGCTAGCGGACGAGCAACGCCCTCTTGAAGCTGCTCCATTTTTAAACCAATTAGTTAGATTTCACCCGGAC
CACGTTAAAGGATTGATCCTTCTAGGTGATATTTATATAAATAACATAAAAGATTTGGACGCTGCTGAAAATTGTTATCG
CAGAATACTGCAGCTAGATCCAACAAATATCCAAGGTCTTCATAATTTGTGCGTCGTGATGGTCGAGCGTGGCAAGTTAG
GTTTGGCCGCTCAGTGTTTGGAACGAGCAGCAGCTCTGGCGCCTCATCAGGATTACGTACACAGACACTTGGCCATCGTG
AAGGCCCGTATCAGCAGACTACCTCCGGAACAACGTGACACAGATATATTCGACGATTTCTTTTGGCAAACTAGCCCCAA
GGAGAGGAGTTTCATGGGAGATATTTCCAGCAGCAGTAGCGTTGGTAGCACTAGCGGCGCAAGCGGTCTTGGCAACATGG
AAAATAGCGGTAGTCAGTTCTTAGGCAAAACAGATTCTGTATTTTCGAATCACCATAATCATATAGGCCATAAGAAAAGC
ACGAACTCTATCAATAATCACATCGCGCATCTGAAAAGTTCATCGAAATCTGCGAGAGTTCCATTGAGCGAGATGAAAAC
GGAAGCGAAGGACACGCATGTTAGCCGTGACAGGTCGTCGACGACGGGTGCGAGTTCGAACGAGCAACAGGAGTTCTCGC
CTAGAAGGGTTTTCGGCAAAAGCGTGAGCTCGGATGCAACGGAATTGACAATCGATCGAGAACGTGCGGCTAAAATAATC
AACTCGGAGAAGTTCGATAGAGCTACACCGGCATTTTCGACTGGCGAGAAGCATGCTGGAGCTACACGTCAAAAGGACAC
CGCACTTTCATAG
>lcl|KQ435689.1_mrna_151 [locus_tag=WN51_00161] [product=hypothetical protein] [partial=5',3'] [location=join(<368650..368749,368880..>369055)] [gbkey=mRNA]
ATGTCAGAAATGCACCAATATTGCGGCCGCATGTTGTCAAGTACCTTAGAGATAATGTGCGGTAGTGTTTACAATCCCCG
ATTTAAGAAAAGCAATCGAGAAATGGAAATGGACAATTATGTGGGTTACAGTTACGATCTGCATTCTTATCTCAAGTCCT
ATAAAAATGCAGTCGAAATGATAAAATTTCGTAGGAATACGCGGGGAGTTCACGAAGAATGTTGTTTAAAATCTTGTACG
ACCGAAGAGCTGCGTTCCTACTGCGGTGCTCGTTAA
>lcl|KQ435689.1_mrna_152 [locus_tag=WN51_00162] [product=hypothetical protein] [partial=5',3'] [location=join(<369678..369797,369872..370790,370883..>371961)] [gbkey=mRNA]
ATGGAAGCAGAAGAAATTTATAATCTTACAATTTTTCCACCAGTTATATCCAAATTTTCAATTCAATGGTCTGCGGATAA
TCATATATCAATCCTTACTGAGGGAGGAGTTCACATATTTGAGTTAGTACCTTCTCCAATGTCTCCTTGTTCAACTATGA
AATTTATTAGAACTTTTATTTATGCACCTACAACATTACCAACAGAAAATGTATCTAACAGAATAGAATCTAAAATCTGG
GATATGCCACATGAAGTGCTTTATTCCTTTATGATGGAAGAGAGTATAACTCCAAAATTATCTAACGTAAAAGAAATAGT
ACCAAAAATAGTTAACTTAGCATGGTCACCACAAGATTTAATACATCCCAGTAAGTGTCTTATTGCAATTTTAACTTCAG
CAGGTGCTATTACAATTGCATACAAAATTTCTAAAGATTGGTATTCTGCGTATGATTTGTCTCCTATTCGCTATAATTTT
ATGGAACAAGAAATTAACACAAAACTAAAGGAGGTTAAAAATAATTCAGAATTTGGAACATTTAGGAATTGCTTGAAAGC
ATTACAAGCTTCTTGTTTTACCTGGAGCAAACTTTTTGTAAATTTTTCATATTTTACCGTTACATATTTCAATGGAGATG
TAATTATTTATAAAGTTCCAAAGATACTCAGTTATAATGAAATACCAAATCTTAAGATTGTAGGAACAATAAGATTAAAT
GAATATACAAAAATAAATGCTTTAAACTGGGTTACAATTGATGTAAAAAAGCATTTAATTATTATTGGATATATTGATGG
ACGTATTTATGGTCTTAACGTTGAAGATCATGATGGAAATTTGGAACTAAAATTCATTGAGAAGTACTACGATTATAAAG
ATCGTATTTCTATTAGTGCTTTTAGAATATTTCCTCAGAATGATTCGGATATAAAGATTTTGGTTGCAAAAGGCAACTTT
TTGTTTTTGTTATGCATTGCGAAAAATAGTACATTGAAATCCATGGAACATTTGCAATTAGAAGGTTTCACGATTTCGGG
AATAATTTGTATAAGTGAAAATTATGCGTTAGTTACTACAGAAAATGGTTTGATGTTTCCAGTTAATACCGAAGAAGGTC
AATTTTTAAAAACGAAAGTAAATAATAAGTTATTACAAAATCATGTTCGGTACCTAGGTCTTGCACATTCTCCAAGTTGT
GTAATTTTCACAAAAGTAACTAGTCCGAATGCTATATACGATCATTTGGTACTGAAGGAACCAACCAAAGTACATATGTT
TTGTTTAAAAAGCAGAAACTGGGATCCATTGGTTATTTTAAATGAAAGGAAACACGAGAGATTAGAACAATTCTGGGATT
GTTTAGAAGCCATTAGAATGAAAGCAGTAAAAGCGTCAGATCCGTCGACTGTTTTACTAAAAATTCCATTCAATTTAGAA
TCATTGTCTTTGCATGAATTACGAGTAGTAATGTGGACATCTGTAATGATGAAAATTTGCGAAAAGAGAAAAATCATCCA
GGGAATAGGTAACATTACTGGAGAAATATCGGAAGCTCAACCCTTGATCTTTATTCATACTGCGTGCAATTACCTCATGC
ATCTTGAAAGCAAATCTTCTTTATCAGAACAACAGAAACTTTCTATGCGTTTATTAAGGATGTATTTGGAAATTTATATG
GCTGGAGAAAGAGAAGAAGGAGAAAAAACAACTCTCCTTTCCAAACGTGTTAAAGACGTTCTTAAAAGAACGTCTGGATT
CGATTTGGATAATAACGAAGCTTGTAATTTATGCGGTAAAATTATAAACGAACTTTCCTGGAAAGTCACCAAATGTACAG
AAGGTCATATATTACCTAGATGCGCTATTACACTTTTGCAAATAACTACCGTTCGGTATAGAATATGTCCGATATGTAGT
TTAATTTTTCATCCGTGTTTGGACCAAGAGTTCGAAGAAACGAGGTGTCTTTTCTGTGATGTTCCTACGCTTGAGGAGAA
CCGAGTGCTCGATATAAAGTATTGCGTTCCAAAGGAAAAGAGTTTGTCTAGATTTCAAAGTCAAAATCCAGGTGCATCAG
AAAATCAAGAAATGGAGGCAACGGCTGATGAATCTTAA
>lcl|KQ435689.1_mrna_153 [locus_tag=WN51_00163] [product=Transcriptional regulator ATRX like protein] [partial=5',3'] [location=join(<373513..373666,373744..373800,374007..375437,375828..375948,376015..376313,376398..376516,376587..376720,376806..377027,377287..377503,377594..378000,378148..378446,378530..378864,378921..379255,379334..379681,379744..380041,380114..380329,380419..380532,380617..380775,380857..>380904)] [gbkey=mRNA]
ATGGAGACATCTGATACAAATCACAAACGTTCTCCTATTTATATAAAACAGAGGGTTGCAAAAGTAAAGAAGATGCAAAA
AACAATGCAGTCATTATGTGATAATGATTCGAGTTCCACTGAAAGCAGACGATCTTTCTTTTTTAAATCTAGGCGTGATA
ATTCAGATGATACATCATCCGATGAAGATACCATTAATAGACTGAAACAAATTACTACAAAAGAAAATGAAAGTCATCTT
CATAAACAAGAAAAAAGCAAAGAACATTTAGAAACTGACTTGCACAAAAATAATATGAGAAATAAGAAAGCTGATTGTAA
TAATTCAAGGAAAGAAAATGATGATAGTAGAGATTCAGTTTTAAGCCATTCGGAAAACACAACGTATGGAAAGCTTACTA
AAAAAAAGACAAAGACACGTTCATTATCAAAGTCAAACCAAAAAGATTTCACCGACTTGTATCAGGAAAAATCAGATTCC
AATTCTGACAAAGAATTCCAGAAATCAAAAATTTCTTATACTGGTTTAAATACTGAGAGAAAAGCTAGAAAGAGTCGAAC
GATGTCTAGTGACTCAAATTTAGAGTCCACATCACAATTAACAAAAAAAATTACAATTAATAAAGAACAAAGCTTACAGT
TCAAATCTCATGTCCTCAAAATTTTTAATAAATTTAAAACTGTTTGTTCAGAATATGAATTACAAATGGAACGTGTAAAA
TGGAAATATTTCAAGAAAGAATTGGTGTATCAGGAATCGGCGTATAATGTTATAAGAAAATCAAAAAGTGTGATTAACAA
TCTTGTAATGGAGCTTAATGCACAAGAGGAAGAATTAATCAATTTCTATGAAGAATGGAATGAACATAAAATACAAGGAA
TGGATCATGAGGAAAGTTCTTTAAGTGAAAACGAAGTAGCAAAAGAAACAGAGACTAAAGAGGGATTAGATAAATCAAGA
AATAACTCAAATGCGGAGAGTGTAGTTTCTGAATGTGATAATGATGAAATATTTTCAGACGAAGGAACAAGTGTTATGAA
AACAAACGCTGATAAAAACAGAACAAATAATGATACAATAACTGAAGTTTCAGAAAAATCAACAGACAACAGTGAAAATA
ATGATCAAGCTATTTCTTCTATTTTGGTAAACAAAGAAAAAAATAAAACTTACATGAAAGATAATTCAAAAGCTGATGAA
AATGAAAAGACATCTAAAAAACCTCAGATACCAACAAATGAACACATTTTGAACGAATCCATAGATGATATATTTAAAGA
AAATACAAATGAAAATATAGTTGACATCAATGATTCGAATGAAGTCGAAGATGAACGTAAGAACGAGGGTATTTTAAAAT
TGAAGGAAGTTGAGAAAAATAATGATAATAAAGATAAAAACTCTTTGAGATGTGAAAAACTGAATACAGAGCTTGAAGAT
AAAAATTCATGTTCTGAAAATATAAAATCTGAATCAGTTCCCTTTAAAGAGGACGTAAAATCAACTGAAACAAAGGATGA
TGACGTTTTAGATGATATTGACGCCGAAAGACAAGCTAAAGTAGCTCTATTGGAATCAGACTCAGAAACACAAACAAATG
ATGAATTATTGGCTGAAAAGCCTACTAAAAGTTTTGACATAAATAAAAAATTAAAAATGTTTGCCAAAATTATTGTTGAA
AGATTGCCGAAGGATGTTCTTAAAAAGTATGAAAATGCGTTAGAGAAGTCTCGAGAGTATTTGGAGAATAAAGAGTTTAG
AAGTCTAATTGACTTGGGCAGATTACAAAGAAATCGTAAGAGTGCTATTGATTCAATACAAAATCCCTCACTTAAAAAAA
TAAGAAAGGCTAAAGTGCAGGAAATTGAAGATTCTTTATTGGACCATTTAAAAAATGTGGAAGATAAGGAATTTGAAGAA
AATACAGAGGAAGATTCTAATACAGAAAATAATAGTTCAATCACAAAAATGCAAACTAATTTTCAAACTAATAAAGAATT
AATGCTAGAAGCAGATGCAGCTACTAAGAAATCACTTTTATGTTCTTCTGATTCAGATTTTGGTAAACAAAAAGAATCTG
TTTCTGAAAACAGTAATAGTGATGATGACGAAAATAAATCCAAATTAAAGAATTGTTCAAAGCAAGCGAATCAGAAAATA
AAAAAAGAGAGTAATGACGAGGAAAATGATGACAACCAGAAGAAAAATAAATGGAGACAAGATAAACTATTAAAAATGAA
ATTATCCTCTGATTCAGATTCTGATGTAGCAAGAGAAAAATGGAATAAGAAACAAAAAGAAATAGAAAATCATACGGAAA
CTCCAGCTATCAAGAATAAAGTTGTGAAACGTGAAAGAAGAAAGTGTAGAAAGATTATAGATTCTGATTCAGATGTACAG
CTGTTAAATTCTGATACAGAATCAAGTAGTTCAGGTAATAAGTCAGATAGTGACTTTTCAGTGGGGAAACTAAAAAACAT
GCGTAAACGTAAGTCACGTAGATCATCTGATACGGATTCTTCCCTTGCAGAAAAAAGAACCAAGCGGAAGAGAAAACGCA
TTAAAAATATGCCTAGTGATAGTGACGAAAGTATCGATAAGGATCAGATCACGAATTCTCAAGGAACGCCTGGAAAAAAG
GGACGAAAAAATATACGGAAAGTAATGAAAGATAAGCAAGTTACACATGATACCAAGCAAGCTGCAAAAGAAGAGGAAGA
AAGACTTAAACGTATTTCTGAAAGACAAAAATTGTACAATGAGATGTACGAAATAAGATTGGCCGGAGAAGAAAAAGTAG
ACAAGTTGGTATTAGATTTAGATCATGAAATGAAAGAAGAATTGGTGACTGTTGATAAAGATTTGGTAAAAAATTTGAAA
CCTCACCAAGCTAAGGGAATAAAATTCATGTGGGATTCGTGTTTTGAATCATTGGAAAGAATAAAGTCTTCCACTGGATC
TGGATGTATACTTGCACATTGTATGGGATTAGGCAAAAGTCTTCAAGTAATTGCTCTGGTACATACACTTTTGACATACG
AAACAGGTATCAAAACAGTTATGATCGTTTGCCCTTTAAGCACAGTACTCAATTGGGTAAACGAATTTGCCACTTGGTTA
AAAGACAAAAATGACGATATCGAAATTTACGAAATGACCAAATTGAAGAAGAATATAGAACGAAGATTTCAATTGGAAAC
CTGGCAGAAATCTGGGGGTGTGTTCATTATCGGCTATGAAATGTTTAGAAATCTTAGCAGCGCAAATAAAAAAATGAGAA
AGAACATGAAAGAAGCAGTTTTACAATACTTAATAGATCCTGGTCCAGACGTGATAGTTTGTGACGAAGGGCATTTACTA
AAAAACGAGGATACTGCTCTTAGTAAATCTATGAATCGCATTAGAACACTACGGAGGATTGTACTTACAGGAACACCACT
TCAAAATAATCTGATAGAGTATCACTGTATGGTACAGTTTGTAAAACCAAATCTTTTAGGAACAAAGAAAGAATTTCTAA
ATAGGTTTGCAAATCCAATAACTAACGGCCAGTTTGATGATTCTACTGAATATGACGTTAAATTAATGAAGAAACGTGCA
TACGTTTTACACAAGATGTTAAAGGGCTGTGTGCAAAGATTTGATTATTCTGTGCTAACACCTTTCTTACCTCCAAAACA
AGAATACGTGATCTTTGTCAGTTTATCAGAAGTGCAAGTTAATTTGTATCAACATTATTTGGATAATTTTGCAAGGTGCG
TGAAACAATTTTTGAACGAAATTTCAAAATTTAATGTGTTACAAAGAATATGGACACATCCTTGGGTTTTGCGAAAAAAT
GCAGAGAAAATAGAAAAGATGAATGAGAAAAGATTCACCGATGATTCCGAGGGTTCTTTGAACGATTTCATTAATGATGA
CGATTCAGATTCTACTATCGACTCTAGTACAAGCAGCGTTATTGAAGATCATGACGACGCCCAATCCGTCGACGAGGAAC
CTGAGAAAAAAGAAGAGGAATGGTGGTTACAGTTTGTCAAACCTGAATATTTTGAAGATATGAGGATTTCCTCTAAATTG
ATACTACTTTTTGGAATTTTGAAAGAATGCGAACAAATTGGAGACAAAGTCCTGGTATTTTCGCAATCGTTGTATTCGTT
GAGTCTGATCGAGCACTTTCTTGAAAAAATCGATAATGCAACGCAGAATGACGAAGTTTCCGAATACATTGACGGACATT
TTGGAAGTTGGTCATTAGGAACAGACTATTTTCGATTGGATGGTCAAACATCCGCTGAGAATAGAAACTTATGGTGTAAA
ATATTTAATGAACCATCAAACACAAGAGCAAGGTTGTTCTTAATTTCGACTCGAGCAGGTGGACTGGGAATTAATCTAAC
CGCTGCCAATCGCGTTATTATTTTTGATGCAAGCTGGAATCCTTCCCACGATGTTCAAAGTATATTTCGTATATACAGAT
TTGGCCAAAGGAAACCATGTTACGTCTATCGGTTTCTAGCAGCTGGAACAATGGAAGAGAAGATTTATAATCGACAAGTG
ACAAAATTGTCACTTTCCTGTAGAGTAGTTGATGAACAACAAATAGAACGTCATTATAGCAATCATGATTTGAGTGAATT
ATACACATTTGAACGGAACAACGGAGAGAAACGGACTCTAAATTTACCCAAAGACATTTTATTAGCAGAGATATTTTTGA
AATATAAAAATTTCGTGGAGAATCATCACGAACATGATTCTCTCTTGGAAAATAAAGCAGAGGAAGAACTGAATGAAGAA
GAGAGAAAGCAAGCTTGGTTAGAATACGAAGAGGAAAAGAAAGGAAAACCGCCAGCAATGCCATCATATTCAGCAAATAA
TATGATGGCATTCCCAAATATGCCAAATATGATGTTAAATCAGTATAATATGGCATCAATGTTTACTACTGGTACGGATA
TCAAACAACTCCAAGAACTTCTTCGAAAAGATTATCCTAATACAACACCGGAGACTCAAAAAATGATGACTGCTAGTGTA
TTAACAAAAATGTACAACTACTGGGAACAACATTCTTTATATAATACAAATCGAATGGTCAATCAGAATCCAAATGTGAA
TCCAGTACAGATAAGGACTCAAATACCCAATTTGGCTCGAGTATCTTATGTAGTACCAAATACAAATAAGAATTTAACCA
ATCAATCAAATAATTATAGGACTAACGATATTAGAACGGAAAATATCGACGATGATGTTATAGAGGTCACCTCAACTACA
GTAAATAACAAAAATAAAAATCAAGAGGAATAA
>lcl|KQ435689.1_mrna_154 [locus_tag=WN51_00164] [product=Iduronate 2-sulfatase] [partial=5',3'] [location=complement(join(<381392..381736,381835..382142,382253..382390,382472..382621,382709..382880,382957..383087,383157..383334,383420..>383605))] [gbkey=mRNA]
ATGTTCGTTATGTTGTGTTTCGTCAGTTTAATCGTTTGGGGTACAACTCAGAAGCAAAATTTTCTTTTAATAATCGTTGA
CGATTTAAGAACTACTTTAGGATGTTACGGCGATGTTAAAGCTTATACACCGAATATAGATCGTTTGGCAACAGAAGCTG
CCATTTTTTCCCAAGCATTTGCTCAGCAAGCTTTGTGCGCGCCAAGTAGAAATTCATTTTTAACAAGCCGGAGGCCAGAT
ACACTTCAGCTTTATGATTTCTACAGTTATTGGCGAAAAGATATTGGTAACTTTACAACATTGCCTCAACATCTCAAAAG
TAATGGATATATTACTAAATCAATAGGAAAAGTGTTTCATCCAGGAATTAGTTCAAACAATTCGGATGATAACCCTTATT
CATGGTCGGAAACTCCTTTTCATCCATTTACAGAAAGATATAAAGATGCTCCAATATGCCAAACAAACGAGCATTTATTA
CCTGCACAAAATCTTCTATGTCCAGTCAAAGTTTTATCAATGCCAAATAAAACATTACCAGATATAGAAATATTAAAGGA
GGCTAAAAATTTTCTATCTAATCAAGCAGGAAATAATAGCCCTTTCTTTTTGGCAGTTGGATTTCAAAAACCGCATGTAC
CATTCAAATATCCTAAAAAATATATAAAATATCATCCTTTACAAAAATTTAAAGTACCTGAACCTTATAAATGGTCAGAG
AATGTTAGTAGCATTGCCTATAATCCCTGGAATGACTTAAGGAAAAGGAAAGATGTTGCTGTTTTAAATCTTAAATTTCC
ATGGGAAAAAATACCAAAAAGTTTTGCTCTGTTAATTATTCAATCATACTATGCGTCTGTAACATACATTGACGACTTAA
TTGGTAAATTAATAAATCATCTGAAAAAGTTGTCAATTCAAGAAAATACTGTTATTATGTTAATGTCTGACCATGGATGG
TCATTAGGAGAGCATGCAGTATGGGCAAAATATAGCAATTATGATGTTGCTCTAAAAGTACCATTAATAATATCAATACC
TGGGCTCACATATAAAAAATCAAAAGATAATATAAATGTACACGATTCGTCAAGAAGAACTCAGACATTTATTAATTCAA
TAGTAGAATTAGTTGACATTTTTCCAACAATTGCAGACTTAGCAAATATTTCAATACCTATTTGTTCAAATGAAACTACG
CAAATTACTTGCAGTGAAGGAACTACTTTTGTACCACTTATAAGAGCTGCCTTAAAAAATGAGACAATATCATGGAAAAA
GGCGGCGTTTGGGCAATATCCAAGGCCAAGCATTGAACCATCGATACATCCAAATAGTGATGAACCACGTTTAAAAGAAA
TTAAAGCAATGGGATATACCCTAAGAACAAATAAATATCGTTACACAGCGTGGCTGTCATTTGATCCTAAAAGTAAATTA
TCAAATTGGAGTAATATCATTGCAGAGGAATTGTATGATCATAATAATGACAAAGATGAGAATCGAAACGTAGCATTTCT
TGAAGGGTATATGAAATTAAAGGAGAAATTAAAGATTTTATTGCAACATGGTTGGAGAAATGTTTTATCAAATGACTTTA
ATTTATAA
>lcl|KQ435689.1_mrna_155 [locus_tag=WN51_00165] [product=hypothetical protein] [partial=5',3'] [location=complement(join(<384675..384963,385045..385202,385254..385355,385438..386401,386484..386584,387668..>387769))] [gbkey=mRNA]
ATGGGCCAGGGTACGGATACATGCACGGACAGGCCCGCCGAAGTGAGCGTCATCAGATTCGTCTCCAGGAATCGTACCAT
CGAGGAAATAGCCCCGAAGAAGGAAATATATACTTGCAAACAACGAGGCTGTGGCAAAACATTTACTAACCAAGATGAAT
ACAAAACGCATGAAGCTCTCGAGGCTTTGAAGATTAGGTTTATTTGTCGAGAACCGGGATGTGGAGAAGAATTGTCCGAC
CCTGGAAGCATGTGGCGTCATTATCAAGAATGGCACAATAATGAAACAAATGTATTTATATGCCCATATACAAATTGCGG
CTCCTTGCATACAACCAGTATTAATCTAGAGGAACATATCGAAAACTGCCATAGACAACCGCCAACATTGCCAACAGAAC
CAGAAGTAATATGCTTCGAAGATCCTGAGAATGCAATGGACGAGGAAGTTGTACAAAGCGCAGATGAATGTTACGAGAAG
AGAGCGAATGAATCTCTCGCTATAAAAGTATGCCAATACGATGATAATAACGAGCAAAATCTTCTCAGAAATGATAATGC
ACAACAAAAGAACGAGGTAGTTCATGATCAGGGTAACGCGAACGATAGCCCGAAAGAAGATTACTCTTCCGTTAGTGAGT
CTTTGAACGAGGCTGGCACATTTTCTATAAACGAAAGTTTAATCCTAAATACCGAGAATTTTCTGTCCAAGTACGAGAGT
AACACCAACAAATGTTCAGAACTTCAAAGTGAACATTCCCAGGAAAAGACTAATGTAGTTTACGTAAACGGTGATATTAC
CATTACTAAGAATATGAAAAATGAAATTTGCAGTATGAACGCGAGAAATCAGGAGCACCGAATCGAGCTAGATAATCTAG
AGAAAATTTTTAGAAACGAACTCGACCGCGATGTTTCAAAAACCGACGAAAATACTATGGAGACGAACAGCAATTGTTCG
GACGACGAGGAGTATACCCCAAAGAAACAACGTATGTCTAGGTACAAACAAGAAATTTACAAATGTGCAGTTAACGGCTG
TGGGAGAAAATACAAGTACATATCCCATTATCGTCATCACCAGGATGGTCATAAACTAGCAGCCAATACAATTAGTTCGA
ATTCTAATAAATCGATACTGAAATTAAAACAAGGGAAAGCCTCAACCGGAGATACATGTTTTCATGATTTTACTTTACTT
AAAATTTACTTAGTAAAAATTACTTCAAACGTTAAAATTCTAGTTTCTATTGTATCTTTTGCATCTCAGTTGTTTATTAA
TTTTGATTGTATATTGATTAGATGCAAGATTCCTGGTTGCGGAGCTCAGGTGAGCAATGTGACCGGTTTGTGGAAACATT
ACCAGGACAATCATGCTAATTCAAAACTGCCACTAGTACAAGGGACTAAAAATAGTGAGGTATTTCGTTGCAAAATTCCT
GGATGTGAAACAGAGTTTAGTACAACAGTAATGCTCTACAAGCACTTTACCGAAGTGCATTCAAACGGCACTGGTAATAA
TGTTAGCACAAATACAAAGACTGGGAATGGGAGTAGTTTTCATTACACTGAGATATTTAAAGATGATACTACTAACCCGC
AAGCAAATTTTAAGACTGACTTTAAAGCAAAGAACAATATTAATGTAAATGACTGTACAATAAGTACTGATGATCAAAGA
TCGTCGTCGGTTGTTAAGAAGGAGGCGCGGGATTGA
>lcl|KQ435689.1_mrna_156 [locus_tag=WN51_00166] [product=Glutamate receptor delta-2 subunit] [partial=5',3'] [location=join(<389612..389671,389744..389959,390007..390233,390319..390428,390467..390723,390809..390908,390995..391184,391358..>391841)] [gbkey=mRNA]
ATGATAAGCGATACAAATAATGAGAAAATACCGTTGCAACTGACAATAACATCGTGGAATGACATGCCTTTCTCAGGAAT
TGTACAGGAAAATGGGAAATGGGTTGGTAAAGGGTATGCGTTTTACATTTTTGACTTACTCAGTTTAAAACTGAACTTCA
CCTATACCATTGTCCCACCAGAAAAACATATTTTGGGAAATAAAACTAGCGGCGTTCTTAATTTACTCTACAACAAGGTG
TCATTTGAGAATTTATACTATGATACAACGATGAAAAAAGTAGACGTAGCTGTTGCATTTCTTCCTGTATTACCAGAAAT
GAGTGAATATTGCACGTTTAGCACTCCATTGGATGAAATGAAACTAACTGCTGTGATGAAGAGGCCTCAAGACTCAGCTA
CAGGTTCAGGTCTTCTGGCACCCTTTGAAAGAACTGTCTGGCTACTGGTTTTAGCTTCACTAATTTTTGTGGGACCGATT
ATTTACCTTTTTGCCAACATAAGAGCAAAATTGTGGCACGATTCCACTTCTGAAAACTTTAGTTTGTCCTCCTGTTTTTG
GTTCGTTTATAGCTCTCTGTTGAAGCAAGGAACAAATATTGTTGCTACAACGGACTACGGATGTTTAATCTATTCACTAT
TATTGCAACTTTTTAATACTACAGTTGGATTTGCAGATTCTACACGAATGCTTTTCGCTACATGGTGGATTTTTATATTG
ATTTTAACGTCCTTCTACACGGCGAATCTCACTGCGTTTCTCACAAAGCCTCAATTTACGCTGTCTATTAGTTCTCTGCA
AGATATTGTTAAGAAAGGGTACAGTTGGGTCACCTATGAAGGACGCACGATTGACTTTCTTCTTTCTCAAAACCAGCAAA
ACGAATTGAGTTTATTGAACGCAACCAAAACGCATAAAAATTTTAAATATCACGAGCCCTCAAAAGATATTTTACAATTA
GTCAGTACGAAAAGACTCTTTCTGGCAGAAACGCATTACTTGCAAACTTTAATATTCGAGGACTACGTGAATAAGACTCG
TCAACGTTTGGATCATAACTTACGTTGTACGTATGTTATAATGCCTGGTAGCATTTTAACAACCAGCCGTGCCTTTGGCT
TTCCACTTAATTCAACTCTTGGAAAAAGTATCAACTTAATGCTGTTAAAATTACTAGAAACCGGTATTATAAATCAAAGG
AAGAAAGAGGATCTACCATTAGCTGAAATCTGTCCAGTCGATCTTCGATCGAGCGAGAGACAATTGCGAAATACCGATCT
TCTTTTGACATACAAAGTTGTCGTGGCTGGATATACAATCGCTGCAATTATCTTTTTATTCGAATTGATATACGCGTTTA
TATCATACCGGATGCAAAATAGTAAAAGAAGAGCCTGTCTGTCCTGTTGTGCACCAAAAGCAAAGGCGCAGAGCTTTTCG
AACAATAACTTTCCAGCGCAGAATTGTCTGACGTTAAAAAGAAGTCCACCAGCGATTTATCAATATCCTGACAATGTTTT
GATGCAACGAAAACAACAACTTATCAACGGAAGAAGTTATTACGTGGTCACCAATCCGTACGGTGACCGAAAATTAATTC
CGATCAGAACTCCTTCCGCATTTTTATTTGAATACGCAGCCTAA
>lcl|KQ435689.1_mrna_157 [locus_tag=WN51_00167] [product=hypothetical protein] [partial=5',3'] [location=join(<392810..393275,393344..393623,393728..393973,394059..>394269)] [gbkey=mRNA]
ATGGCCGAGACGGAAATCTGTGGATTTCTGGATGTCAAGTTTTGTGGTAGTAAGTCCAAAGTTCACAGAGTGAAGAAAAG
AACGTTGGGTCCTTGGAAGACTTGGAAAAGACATTGGTGTTCTTTTGAGAAACTGAGTTCTGGAGAAGGTGTCAGAATGA
ATCTTGATTACTGTATTAGCAACGACAGTAATGCCTCATCGAGTGACAAGGAGAATTTCGTAGTAATACCGTCGAACGCC
GTTATTTGTCGCACCCAGTCCAGATCCAAGCAATTTGCTTTTGGCATATTTCCTGTTAAAGAAAGAAAACCTCTACTCTA
CTTGGCTGGCAATTCGGAAACGGAGTCACAACGGTGGATGACAAACATCAGGCAGCTGCTGAAACCTAGGAAACTTAAAT
TTGCACCGGGATCTTACAAAGTATCTATGGTTGATAACTTGCACTCCAAGGCATCAGGGCTGACAGGGCTGTACGGCGAC
TTGACGACCAATACATCGGGAGTCGTGATAAAAGATGTTCATTCAGAAGAAATATTAGAGAATTTTAAGTGGAACGAGCT
GAATCAGTTCCATTTGGTTACGGCAGGACGGCCAGACGACGTTAAATGTATTTGTGTAATTCATACAACAGAAGAGTTTC
GCGCCGGGATCGGTGAACTGCATTTATTTTGTTTAGAGGCTGGCAAATTGTTGCAAGACTTGGTAACTCAGGGCCGTGGT
CCGAGGCATAAACAAACTAAAGCGAGGATGTCTAACAAAACGAATGAGGATGTTTATCAACCAGAACCATATAGTCGTCA
TCATACTAGAAGTCACTCGGATATTTCTGTAACATCAGGGATTTATGAAGAAATTCCAGACGAGTTGGAAAAGAATGCAG
TAGCTGCTTCAAGTTTCTACATGGAGCGTTTCCTTCGTGATCGACCGTCAGAAGAACCACCACCTTTGCCCCCACGACAA
AGGTGCGCCTCAGAATCCATAAAAGGAAGCAGATGCAGACTGCAAGATGTTCAATCCTCTGAATCCAGTAGCTTACCTCT
ATCAACGTCTCATGAAAACTCTGTACAGATTGAAAGAAATAATTCAGAATTTCAACGAATCACGGACGAGTCTAGTTATG
TTCCTATGTCACCACGATTAAAAGATATCACATTAGTAGAAATGCAAGCTCTACAAGAAAATGATTACGTTTTCATGCGA
TAG
>lcl|KQ435689.1_mrna_158 [locus_tag=WN51_00168] [product=YEATS domain-containing protein 2] [partial=5',3'] [location=complement(join(<394676..394793,395005..395078,395160..395296,395426..395903,396032..397073,397155..397734,397881..>397965))] [gbkey=mRNA]
ATGAGTGCCTTAAAAGATCAAGATCCCGATTACGGGCCGTCCGACGCAAGTGACGAGAAACATCAACGAATTTTCGAAGA
AAATGCACGAAGCAGCACAGCGAGAAAGATAACCGCCATCATCGAAAGGGAATTCAGTCAAGAGATCAATGCAAAAGAGA
AGGAGGTTCTGGAGGTACAAGAAAGATTGCACAGGGCAACGAAGATCATTCATCTCTTACGCTACGTTATCGTTGCTGAT
TTCTACAATCGCAAACAATGTCATAATTCGCAGAACGGAGAGCCAAAGCAAACTCAAATTCATCCTGCGATAAAACAGCT
GATTGGCAAATCGCCCAAGTTAACCGACAGTTTAGTTGCATCTGGCTCCAACAGTGATCTCACTGTGTCGCAGTCAGTCT
CGACATCCTCGTCTAGTATCATTGGTGGAACGAAACAAATTTCTAAACAGGATCGATTAGAGAAAAGGAACAACGAGGCG
CGCGATGAAGACTCGCGGCCAAAAAAAATCCCCCGTTACATCCCGCCGAAAAGTGGAATCCCCGAGTCTCAGTGCCCATC
GAGAGGCACCAGACACAAGACGAGGAAACGCATAATTATTGGAAACATCTCGAAGTGGATCCCTCCGGAGTGGAGGGAAG
ACGCAGCTAGTCACAAATGGACAATGCCCAACGACGTTGTCGAGGTTACGTCAGCACCGTTCTGCCTCTCGAGACGAGGC
TGGGGTGAATTCCCGCTGAGAGTACAACTGCACTTTAAAAGTGCTCTCAACAAACCAATGGACATAATACATCATTTGAA
GCTAGACCGCACTTACACCGGTTTGCAAACTTTAGGATCCGAGACACTTGTCGATATATGGATCTACGCGGATTCCCGAA
ATTTTAGGCGAAACGCGGGCAAAGTCGCGAGTCAAAATTTGAATGAGAGCGACATGATTAATGATTGCAAGGTGAAGTTG
GAGAACTACGAAGATCCGAATTCTCTGTCTGATTTCACGAGTAACGTAAGCGTAAATGAAACATCAAAATTAGAACAAAA
CCAGAACTGTGAAGTGATAGTCAAGAAGGAACCCCCGGAGGACATGGAAATTGAAAATGTAGTAAACGCGAAGAAACAAC
TATTCTATATAGAGCTTGATCACGATTACTGTGGCTCCAAGTATTTGAATGGCTCCGACGGAAATTTAACTATCGATCAC
TCCTCGACTGGCTCATCCTTGCGTAAAATGGTCACGATAAATAATCGGCAGAAAGAAGATACAGGAGAGCTTTCTGAAAC
TAATGAACCTTTAATGAACGGATATTTGACAAATATAAAAGTAAAGGAGGAACCAGAAACTACTGGCGTATCTTTGTCAA
TCGAAGTTGATCTGAACGCATCGAAAGTACTTCCGCTAAGTTGTTCCAATATTTATTCGAGCCTTCGCCCGTTGGAAATT
TCTATCCCTCCGTTGTTCGAACCATCTGGAAAAAAACATGTTTTAGTCCTCCAGAACAATAAAACGATACCTGTCGATAT
CGCAGGTACGGATTATGCTCGTAGTAACGATTCGACAAAATCGAAAGCAAATTTAGCTACGTCTCGCGGTGTTAGCTTGT
TGAAAAAGCCGCCAGGCGCAGAAGTTAAAATCCAAGTGAGAAATTTCAACGGAGTAAAGATGCAACAGGGAGCGAAGCTT
CAAATTTCTAAAGGTGTTCTCCTAAATAGTAAAAAGGAGTTGTACGACCAAGTATTCCGGGCGATCGAAGTTACAAACAT
TCGAAATGTTCAGGGCCTGCTGCGATTCATTATCAGAAGAATGCCCATAATAACTTGGGACGCATTTGATTGCGATTACA
GACGACTCCATCCTTACGCCTGCGTGAGCCAGGAAGAATATTTTAGCTACAGCGAAGCGAAGCGTAATGCTTGCGAGTGG
CATCGAGCAAAAATGATACATGATTTTCTGAGGAGAAGGTCGTTCACTGAGGAGGAATTATGGAGTACCAAGGAAATAAT
GATCTGGGCAAGATTGCATGGTTACACGCCCCTTTGCTCAAATTTTAACGTCCGGTCAATGAAACAGCAGAAAAGTTTAC
CTGGCTCCACGATCGCGAAAAGAATCTCTACGTGCACACAGCCCAATGCTGTTTACAAGTGGCTTGAAATCTATTCGAAT
CAATCGAACGATAATTTATTCGACATATTGGAACTCGAGAAGAGATTGATGCCGTTTCACGATTTTGTTTGTGAAACTGC
CAGGGAGATTGGTATCAAGTTAATCTCCGAGGAAATCGTACCCACTGTTGCACACTGTGCGGCTGGACGAATGATAATGC
GAGCTGTCGAATGTCTCGCTGAAGATTTAGTTAGAATGTCTTTGGCGAAAGCTTGGGAAAGATGCAGCGACAATGGATAT
CCGAAGGTGATCGTTTTGGACGATGTACGTGGAGCTCTTTTAAATCGCGAAGAATTTGATATTTTTACAAATCACGGATT
AGCTTCGAAACATCGATTAACAGCTGCAGATTAA
>lcl|KQ435689.1_mrna_159 [locus_tag=WN51_00169] [product=OTU domain-containing protein 5-A] [partial=5',3'] [location=join(<399241..399378,399558..399650,400214..400305,400465..400598,400783..400925,401030..401185,401250..401406,401485..401696,401793..401912,401988..402143,402221..402407,402532..>402677)] [gbkey=mRNA]
ATGACTATTCTGTCGAAGAAGAAGACGAACGCCTCGAAGGACAGACGGGAAGGAGGCAGTACGTCCGAAGTCGACGTCCA
CGGTGTGCAGAACGAGCACAACCCCGGGTCCATCGCGCTACCAAACAGCCCGTATCAGGTACGTGCACCGAATGGTTTCG
CGGTCGATCTACACGGGGTACAGACCGATCACGGATCCGGTTCCATCGTTCTTACGGGAGGCTCGTACGAGTCAAGCGTA
GATCGTCGAGAAGACAAGCATTTTGAAGAAGGAAGTGGTCCCAGTCATGGCAAGCGTCATAGGCAACGGGCAAGTCCTCA
TAGTGGCTGTATCGGAAGAAATTCCCGTTCCAAACGTGAAAGAGAAAGAGATAGAGGACGAGAAAGGGACAGGGAGAGAG
AAAGAGAACGTGAAAGACAAGCTACACCTCCCACTGCATCCGGCAGTGGTTTACAAGATGGTAGTGTCATAGCTAACAAC
CGAATGGCTATTGTTGGGGCTGCTGCAAATATAGAACATGAATTAGCTAATGGATATAACAGTGGTGATGAATACACTGG
CAGAACTGGGAATAATCTTACACTAGCGGAATGGCAAGAGCGGGATAGGTGGTTTGAGAAACGAATGCGGAAAATGGGAT
TTATTGTTAAGAAAATGGGTGAAGACGGAGCATGCCTGTTTAGAGCTGTTGCAGATCAAGTTTATGGTGACCAAGAAATG
CATGGTGTAGTTCGGAAGCATTGCATGGATTATATTGCTTCCAATCAAGAATTTTTCTCTCACTTCGTAGCGGAAGATTT
TAGCACGTATGTAGATAGGAAACGGCAAGAGTATGTACATGGAAATCATATAGAAATGCAAGCAATGTCTGAAATGTATA
ATCGTAGCATTCAATTATATTGCTACAGTACTGAACCTATCAATATTTTCCATACGATGGTTGAAAGTGATAATGAACCA
ATACGATTGTCTTACCAACGTGGTAGCCATTATAATAGTATAGTAGATCCGTATAAAGCCACAATTGGCGTTGGTCTTGG
TTTACCATCATTTAACCCTGGAGCTGCAGATCGACAGCTTATATCAGATGCAGTTCGTCAAAGCGAAGAATTACATATTG
AACAGACTATGCTAGAAGATAAAATAAAAGCAACTGATTGGGAAGCAACGAACGAAGCTATAGAAGAACAAGTTGCTAGG
GAAAGTTATTTGCAATGGTTAAGGGACAATGAAATGCGAAAAGCTCGATCAGCCAGTAGCAGCAGTACAAGTACGGTAAC
AAGTGCGCAACACAGTCACGCGCATTTTCATCCCCATGGAGGTCGTGGTCAACAACGTAGCCACACTTCTTCTCCGACCA
CGACTCAAACTAGCCAAGATAATTTGCGTAATTCACCAAAAGTAAACGATTCCGTAAGATATAATAAAAGATCCCCACAA
CATCAGTCAACACAAGGATCAACTATGTCTCATCTTGCCTCAGACTTTGAATCTAAAATCTCTCAGGAACCTGTACCAGG
TAGCAGTAAAGAGGCTCACGCTTCACCGGATATCTCGTTATTTAATCGTCTTCCTCCTGAAGTGTTTGGTTTGACTGATT
GGGAAGACAGTGATATACTTTCGCAAGTTTTGGCTACATCACAGCAAGAATACTTAGACAGCTTGAAACAATCACGGAGT
TCTACCTCCTCTGGAAATGATACTAACAATATATTAGATTCCAGTAATAGTTAA
>lcl|KQ435689.1_mrna_160 [locus_tag=WN51_00170] [product=Serine/threonine-protein kinase Nek5] [partial=5',3'] [location=join(<404192..404250,404313..404403,404489..404656,404729..404901,404997..405153,405245..>405544)] [gbkey=mRNA]
ATGTCACTGCACATAGACGATTATATATTTGAGACAGTGTTGGGACAAGGCTCCTTCGGATCTGTTTATTTAGTACGACG
GAAGAAAGATTCCAAACCATTCGTAGTTAAGGAACAAATTCTCGATGATGTAAATGCATTACCTTTTAAGAATATATTGG
AAGAAGTGAAATGTTTGCACACGTTGAGACACACTAATATAGTGGCATACTATGGAGCTTGGATAGAGAACAATCACAGT
TACATTCTTATGGAGTATGCAACGCGTGGCACTCTAAAAGATCTATTAGAAAATAACGAGACACCGCTCAAAGAGGAAGA
TGCGCTGTACTTGTTCTCCCAAGTCGTTCTAGGAGTTCATCACATTCATTTTAAAAAGATTCTTCACCGTGATCTGAAGC
CAGAAAATATCATGCTGACTGGAAGTCGCGGCGACATCGTGAAAATTGGAGATTTCGGCGTCTCGAAAAATTTCTCTGAG
TATCATTCACTATTAACGAATTCGTCGATTGCATGCCGCGCCGGATCTTTTCGTTACATGGCTCCGGAAATGCTGAGGGA
CCAATCTTACGATTTCAAATGCGACATATGGAGCATGGGTGTCATTCTCTACGAGATGGTCACAAAAAGACATCCTTTCC
CTGCTACGACTTTAACAGATATCATAAGAATGATCTGCGAGGAGAGCCCACGACCTTTCCCCGAGGGAACATCAAAGCAC
ATTATTAGCCTGATATCAAAAATGTTGAGAAAAGATTCATTTCACCGGCCAAAAATAGATCAATTGGTGATTTGTCCTTA
CCTCGTGCCTTTCATCATTAGAATATATTTAAACTTGGGACGAATTTCGAATGTTGTTAACAAGAAAAATGGGAACTACG
ATCCGGAAATATTTTTGAGATTTCTAAAATCGCAAGTATTTAACTATATACATTCTTCTAGTAGGTAA
>lcl|KQ435689.1_mrna_161 [locus_tag=WN51_00171] [product=Apical endosomal glycoprotein] [partial=5',3'] [location=join(<406037..406440,406543..406740,406813..407170,407251..407427,407555..407981,408085..408429,408503..408724,408798..409216,409249..409414,409485..409507,410352..>410492)] [gbkey=mRNA]
ATGTGGTTGATCTTACTAACGTACAATTGCCTTTATTGGCTAACGTGTGGTTCCTCGTGGATCCTCATAAATCCGATACT
CGGGGAGCAAGTAGACCTCATTGGTGGAAATGAAAGTTTCACCCCTGGTTGGACGAAAAGTGCGGAAAACGACGAGACGA
AGGACGTGTTCGACACTTTCGTCACTAACGACGCTTTCAATTCGACGCAGTTCCCCTTCAATTCCATTGATCGCGATCGC
GATCACGATCTCATGGACGAGGTGGAACGCATCGAGCCTAGGCATTGGCCAGTCAGGCCAGATATTCTGTACACGCGTAC
AAAAGTTTCTTCGACCACGGAGCCATTACCACGAAAGCTGTTCAATCCGTCTACGGTTGCCCGAAGAAATTCGTCGACGC
AACGGTATCCACCGATTGCACCACCACTACCCACAGCATCGATAGACGAAGTTTTCTGCGACTTTGGATCATTTCCAGCA
CAAACATTTTGCGAATGGCAAAATGGTGATAGCGCGATAGACTGGTTGGCAGGAACTGGTATGGGTACCAATTGGATGGG
TGGTCCCCCGAGCGATTACACCACTGGAACCATGGAAGGAGGGTATGCCTTCTTGGAGACGTCGCAGTTACCACAAAAGG
ATGGTAAAACGAAAATTCTGGGAGGATTGCTGCACAGTCCTCAGCTGGGAAGCACAGGTGTTGTTGGGACCTGTGTCATG
TTCAAATACAGCATAGATGGTCTCAGCGTCGCTGGTCTGAGGGTTCTACTTCACGTAGGCACCGACGAGTACTCGATTAA
AAAGGAACAGACGGAGGAAATCGTTCCAGAGAATGCGACCGTACTCTCTTGCAAGCCACTGGACGTTTTTGACGAACGTG
TTATTTGGAACGCGCAGTATTACACATTGAGCGTTTGGCAGCAAACTCAGTTGCTGTATACTTATCCCGAGTTACATTCG
TTGATTATCGAGGGGATCCCTGTCGATTCTACTGACCCAGCTCGCCTGTACAGAGGCTACATAGCCATCGACGATATGGA
TTTACAACCAGGCACTTCGTGCATTGGTTTCTGCAACTTTGCTGGTGGATTTTGCGATTGGGCCAATGACGCGGAAGATG
ATTTTGATTGGACAATTAGCCGAGGAAGTGGGAATCCTACAACGGGGCCAGCAATGGACAGTTCTACAGACCGATCAACA
GCCGGTGGATACGCCTATATAGATTCCTCCTTTCCTCGTCGACCAGGCGACAGAGCTAAACTCGTCAGCACCAGCTTCCC
CGCACCAAGTGCCGACGTACCAATGTGCATGCACTTCTGGTTCCACATGTTTGGCTCTGGGATCGGTACGTTGAAGCTGT
TCGTTCGTCATTTTCGTAGCTTGGACGCGCCCCTTCAAGAAATTTGGAACCTGAACGGAAACGCGGGGAATACGTGGTTC
GTCGCTCAAATCACCATCAGCTCGTTGGACGACTTTCAACTTCTCTTCGAGGCGTCTGTAGGTAATACCGGGATGGGAGA
TATTGCCATCGATGACATTTCTTTCGCACAAGGAGCTTGTCCAGCTCTACCTCAAGTTGCTGTATCTACGCCACGAGACT
GTACGTTCGAGGTCGACGAGTGCGACTGGATCAATTCTCGTGATCCTGATCGAGTGGAATGGGAGAGAGTGTCTGTACAA
GCGTTGAACCCGAGAAACCAACGAAAACCGTACAGCAATGGGTATACAGTCAATCGAAGAAACGAGTACTTTCTTGGTTT
GGGTCGCCCGAGAGGGGGACCACGATCATCTGGAGGTGGAACAGCACAGCTGGTTAGTCGTGAAATGAAGGGCAGCGAAG
AGCCACTGTGTGTCACCTTCTGGTATTTCATGTTTGAATCTTTTATTGATTCCACCGGTCCAAGTTTAGGGGTACTCCGT
GTGTCTATACAAACAACCGAAGAATCACCAACTGAATCAAGATCAATTTGGCAGCTGTATAATAACCAAGGACCCACGTG
GAGCTACGCACAAATCAGTATAAACGAGAGGAAAAACTTCAATGTAGTTTTCGAGGGCACTTGGGGTCCCAATCGTGCCA
GTGGCAGCATTGGCATTGACGATATTGCTTTTTATACTGGCAATTGTTCCGTGAAACCACCTAGTGCATCTGTGAGACCG
GAAGATTGCAGCTTTGAGAAAGGTTTATGTGGTTGGGAAAATATTACTTCTTCCGAGAACGAGCGTGCAGTCACTTGGCA
GCGTGCGTTTCTCGCTCATCGTCCAGCTCAGCTGTTGGACAAAACTTTCGGAGCAACCGGAGACTTTGTTTTTTTCGACA
TTTTTACCACAAATAAACAATCCACGGATGTGCGGTTACGATCGCCCGTGATTCAGACGTCGCCCGACGAGGAGTCCGTT
TGTTTGACTTTTTGGTTCGCTGCCTTCGGCGTCGAGGAATCTACAACCTTGCAAATTATCAAAATGAATGCCGACGAGGA
AACAGGCGACGTTGAAGAGAACAATGGAAAACAACAACCTGTAGATATTTGTAATTTTTTGAGATCTGAATTATGGTCGT
TAACAGCAAAAGGATTTAACAATCCCAGACCTGTATGGACTGCTGCACAGGTGACGATAGATGCTCGTGTACCTTATCGT
CTCATTTTAAGAGGAAGCGCCAGTAACGGGGGTTTTGCGATCGACGACATAAAGTTCCAACCTCAAAGTTGTGCAATTCG
ACCAGCTGCTGCTCAACCCCCTACTGCTGCAACAGATCTCATAATAGATCCTAAATTTCCTGGTTCTCTTATATTATCAC
AGATAACAGTAAGTGGTAATGCATTTTCAATTGGTTTATTCTTTTGCACATCTGGAGTTTTGAAAATTCCTACATTGTGA
>lcl|KQ435689.1_mrna_162 [locus_tag=WN51_00172] [product=RNA methyltransferase-like protein 1] [partial=5',3'] [location=complement(join(<409693..410240,410326..410481,411069..411307,411422..>411732))] [gbkey=mRNA]
ATGACGATGATATTTCTAAATATTGTACGTAACGCTGTTCAACCGACTCGACACGCAAGAGCAGTGAACACAGTTGATTC
GTGCATGACACGGACGTATGCAAGGTGGGTCAGTCGGAAACCGATTGCAATTATTAACGAGGATGAGTTGTTCGACTGCG
AAGATACTACTCGGTCGCCAATTTGTCGGGAGAGAACTTCCGCGAGGAAATCGAAAAAGAAAAAACCCCAGGAAAAGAAA
ACCGAAGAAACCGAGAACACCAGGAAAAAGAATTTGTTTATGAAACTTAAAGAAACTGATAAAATTGTATCATCCTTGAT
GACTAATCTAAAGTCGCGAAAGAGGAGAGAAAAGAACGACGAGATAATCCTAGAAGGGCAAAGACTGATCAAAGATGCTT
TGAAATCTGGCGCAATACCAAATGCCATGATCTTCAATGACCTATCGGATCTAGCTGCGTTGGAACTTCCAGAAGAAGTT
AAATTATACAAAGTTCCGTATAATACGATACAGTTGTGGTCTACTTTAACCACTTCTCCCGGTTTATTAGGAATTTTCAA
AACTCCAGATGTGCAAAAGAATAAACCAATTGAAAATGCATTACCACTTACTGTTATCTGTGATAATATAAGAGAACCAG
GAAATTTAGGATCTATTATGAGATCTGTTGCAGCAGTAGGCTGTGAAAAATTGATCCTAATGAAAGGATGCGTAGATTTA
TGGGATCCGAAAGTTCTCAGAAGTGCAGCTGGCACTCATTTTCAACTGCCTATTTATGCGTTTCCAACGTGGGATGAGAT
TCCATCGCTAATCAGCCAAGAAAGTCATATTTTCGTAGCGGATAGCAATTTTGGTGATGAATTTTTACCCAGGTATTCAC
CTGAAATACTCGAGTCGAGTTTACAAATATTTGACATTGATCCAGAAGATTTAAAAACGAAATTTACTCTGGATAGTAAC
CAATCAGAGGAAACGATACCAAAAAATAAATACCTGATGAGACAGTTCATGTTGAAACTACCTATTATTCCTTATTACTC
TATAGATTACACAAGGAGAGAATCTGTAATTATCTTAAGTGGAGAAACTGAAGGTTTGAATTTCAATTCTTCTAAATTCT
TAAAAGAAAGAAAGAGTATCCGTATTAATATACCTCTAGCAAAAGGGGTGGATAGTTTAAACGCAGGGGTAGCACTTGGT
ATCGTTTCCTTTGAAATTAAGAGACAATTTTTGAAGAAGGGAAGTCTCCTTTGA
>lcl|KQ435689.1_mrna_163 [locus_tag=WN51_00173] [product=hypothetical protein] [partial=5',3'] [location=complement(join(<415797..415997,416240..416541,417821..>418121))] [gbkey=mRNA]
ATGCGTACCGTGGCCGTATGGACCGCTTTCGTGTTAGCGTACTCAAGCAGCCCGTTCGTGACCGGTATACGATACATCGA
TCCGATCTCGCCGCAATCAGGGAACACCGGCGACATCGCCGAGAAGCGCGTTGACCTGACCGAGCCAACATGCGAAGAAT
TGAGGGCAATGTGGAGGAATACGAAACGGCAGAGCAGGGCTGCTAAAACCACCACCGGATACTCCCTCTATCCCGATCCG
TTTTCATTTAAGGTCTGGAAATCTTATTCCGAACGTTCCAAGCCCCCACTCAACTATCTTGGAATGTACATGGGAAGACC
GCGTAACCGTGCAGGAGGTAGCGCCCCAATTTATGGAAGAATGGTGCACAAGGCGCCAGCAGGCAGCAGGCTAAGAAACG
GAATGCGACATTCGCCAAGGCCCTTCGACAAAATTCTACCCTTTATCGGAACAATCAATTCTTACTCGCCATCGTCAAGG
CGGCGTTTAAGCAGCTTCCGTACGGTAGGCGGTGGTTCCCCTCATTTGGTCCAGGTACCGCAAGCCGGCAGTTTTCAGCA
TTTAAAGGAATTGCTCCGTGCTGAGCGAGCTCGTGAACTACAGGAACAACACAAAGCCGAAGAACTCGCAGAGAAGACAT
CTACCTTTAAGGGCACCACTGACAACGAGCATTCCTTCAATGTCCAGAAATCGCGGAAGCAATTTCTGAAGCCGGCGCTG
CGAATTCCTATGAAAGCTAATTACGAATATGGTCAGGGACGATACAAACCGAACGTGCAAAATGGTCAAGTCTGGGCGGT
GAGT
>lcl|KQ435689.1_mrna_164 [locus_tag=WN51_00174] [product=putative ATP-dependent RNA helicase DDX17] [partial=5',3'] [location=complement(join(<423844..423881,424002..424166,424327..424569,427560..427619,427704..427876,427949..428605,429005..>429417))] [gbkey=mRNA]
ATGAGGACAAGGCAGCAAGATTTATATTTTGGTGTTAATAATCTTTGTGTTTTATTTATTAGTCGCAGTCGTGATAGGGA
CAGAAGACGCAGATCACGCAGTAGGTCTCGTAGCAGATCACCTAGAGACAGAAGGAATTGGGGTGGCAGTGGAGGTAGAG
ACCGAGGTGGCGGCAGAAATAGTCGTGGCCAACCTGGTGCAAATTTAAGAAAACCTAGATGGGACTTAAGTCGATTAGAA
CCTTTCAAAAAAGATTTCTACGTACCACACGAAGCAGTTCAGAATCGAGATCCACGTATAGTTGAACAATATAGAAGTGA
AAAAGAAATCACCCTTAAAGGAAAAAATATACCTAATCCTGTATTCACATTTGAAGAGACAGGTTTTCCAGACTATGTCC
TAAAGGAAATTAACAAACGACAAGGTTTTACTGAACCGACATCGATACAAGCACAGGGATGGCCAATTGCTTTAAGCGGT
AGGGACATGGTTGGAATTGCATCGACAGGTTCTGGAAAAACATTGTCTTACATACTGCCAGCAATCGTTCATATTAATAG
CCAGCCTAAGTTAGGTCGAAAAGATGGACCTATTGCTTTAGTACTAGCGCCAACACGAGAACTTGCACAGCAAATTCAAC
AAGTTGCCGATGATTTTGGTCATTCCTCTGGTATTAGAAACACTTGTTTATATGGTGGAGCACCAAAAGGTGCACAGGCC
AGAGATTTAGATGGTGGTGTGGAAATCGTTATAGCTACACCTGGTAGACTATTGGATTTCCTTGAATCAGGACGTACAAA
TCTAAAAAGATGTACTTATTTAGTGTTGGATGAAGCAGATAGAATGTTAGATATGGGATTTGAGCCACAAATTAGAAAAA
TCATAGAGCAAATTAGACCAGATAGACAAACATTAATGTGGTCCGCTACCTGGCCCAAGGAAGTAAAAAATTTGGCTGAA
GATTTTCTGAAAGATTATGCTCAAATTAATGTTGGCTCTCTGCAATTAGCCGCAAATCATAATATTTTACAAATCATCGA
TGTGTGTCAAGATTACGAAAAAGAAAATAAATTAAGCACACTTTTGAAAGAAATAATGGCGGAAAGTGAAAACAAAACCA
TAGTATTTATTGAAACAAAACGCAGAGTGGATGAAATAACAAGAAAAATGAAGAGAGATGGTTGGCCAGCTGTTTGTATA
CATGGTGACAAGACACAACAAGAAAGGGATTGGGTTTTACAAGATTTTAGATCAGGAAAAGCGCCAATTCTTGTCGCAAC
AGATGTTGCTGCTCGAGGTCTCGACGTTGAAGACGTCAAGTTTGTCATCAATTTTGACTATCCCTCCTGTTCGGAGGATT
ACGTTCATCGAATTGGTCGAACAGGTCGTCGCCAAAAAACTGGTACAGCATATACCTTTTTTACACCCAATAATTCAAAT
AAGGCTAACGACCTGATCCAGGTATTGAAAGAAGCAAATCAAGTTATCAATCCAAAGCTATTGGAACTTGCTGACAGTAA
GAGCGGTGGATATGGCAGACATAGAGGTGGGAGAAATAGATGGCGGTCTCGAGGTGGCCGAAACGGGAAAGATCGTAGCT
ATTCGAGAAGTAGAAGTCGAAGTCACAGTAGGGAACACAATGGTCGTAGTAATCGTCGCAGTTACAGCCGAAGTTACTCT
CGAAGTCGTAGTCCTGTTAGCAATCGTACAGAAGTAATCGGTAAGAGCTATTGGAGCAGCGATAGATGA
>lcl|KQ435689.1_mrna_165 [locus_tag=WN51_00175] [product=hypothetical protein] [partial=5',3'] [location=join(<437667..437983,440930..>440966)] [gbkey=mRNA]
ATGTCGAACGATTCACCCCCACCGCTGCAGACTTCTATACCTTTGGTAGACTACGACATGCCAGATGAAGCGCGTCCTGG
TAAAATCACACCGACCACACCTACTACTCCGGTGACAAATAAATTGTTGAACGCTGACACCGATACCGAGATGATTGAGA
ATGCAGTGCCAATCACGCAGACCGTGCTGCCAGTGCCTGAACCACAGCCGAAAATCGAGAGGAACGGGATTGACTCGGAG
ACAACTAAACCAGTCACTCAGCCTGAAAACGACTCCTGCGTTGTAGATTGTATATACTTCACGCAGCAGTGCTGTGAAGG
ATTTGATATATTAGGCTATAGAGAAAAATCTTAA
>lcl|KQ435689.1_mrna_166 [locus_tag=WN51_00176] [product=Endoplasmic reticulum mannosyl-oligosaccharide 1,2-alpha-mannosidase] [partial=5',3'] [location=complement(join(<441405..441623,441706..441855,441925..442089,442156..442282,442384..442571,442651..442839,442924..443072,443170..443355,443829..443985,444041..444208,444309..>444407))] [gbkey=mRNA]
ATGTTTCCGACGAAGGATCTAGGAAAGTCGGATTACATCAGTTTAAATATCCAAGAGAGTGCGACATTCGCGCGAGGATC
GTCACGTAGCCTTTGGAGACAATGGAATCAATTGTCAAGGTTTCAAAGAAATATTCTTTACTTCTTAGTCATTACAATCA
TACTAGTTATATTTTATCTGTTACCTGGTGATAATAAGAATGGAGTTTTAGATGAAAGTGATTACAATAACATAGAAGTA
GTGCAAGATACTCTTAAGTATGAGAAGGCGGCGGAAGATATTGTAGTAGACAATGTAAATCAGGAACATAAGGGAGGTGG
AGAGGTCATCGAGGAACCTGAATTCCAACCAGAAATAAATCAGGTGGATGATGATCAAATTGGAGAGCCACCTCAACCTA
AGCCAAATACACTTAAATTTAGTGGACCACAAAATAACAGACAACAAGCTGTAGTTGCAGCATTTAAACATTCGTGGAAT
GGGTATAAAGAATATGCTTGGGGATATGATAATGTGAAACCAATATCAAAAAAGTACTACGAATGGTTTGGCTTGGGCCT
TACTATAGTCGATTCTCTTGATACTATGTATATAATGGGCTTAAATAATGAATTTTTAGAAGCTAAAATATGGGTTGAGA
AAAATTTAGTATTTACTTCAAATAGAGATGTTAATTTATTTGAAGTTACAATTAGGGTGTTAGGAGGTCTATTATCAGCA
TATCATCTTTCTGGTGATAAAGTTTTCTTAAATAGAGCTACAGCGTTAGGAGAACGTATGATGCCAGCGTTTTCTACTTC
ATCTGGTGTTCCTTATTCCGATGTAAATCTTGGTACTAAAACTGCACACGGTCCAAAATGGGGTCCTGATAGTAGTACAA
GCGAAGTTACTTCCATCCAGTTGGAATTTCGCGATCTAAGTCGCAGTACAGGAGATCCTAAATTCGAGGAAGCAGTAGCA
AAAGTTTCGGAACATGTGCACCAGTTAGAAAAATACGATGGTTTAGTGCCCATTTTCATTAATGCTAATACTGGACAATT
TAGAGATCATGCAACAATTACGCTTGGCGCACGTGGTGATAGTTATTACGAGTATTTGTTGAAACAATGGCTTCAAACTG
GGAAGACAATTAATTACCTACGAGATGATTATTTGTTAGGTATTGCTGGAACTCAAAAACATTTAGTAAAACGTACAGCC
ATTAATAAGTATCTTTTCATAGCAGAACTAGTTGGAGCAAACAAAGAAATAACACCAAAAATGGATCATCTTACATGTTA
CTTGGGAGGTACATTAGCTTTAGGAGTACATCATGGCTTACCATCTGATCACATGAATTTAGCTAATGAAATTGTTAAGA
CATGTTATCAAACGTATGCAATTCAGCCTACGTTCCTCGCTCCAGAAATCACTTACTTCAATATACAGAGTACAAATGAA
GAGAAATCAATGGATATGTATGTGAAGATGAATGATGCCCATAACTTGCTCAGACCAGAATTTATTGAAAGTCTTTTCTA
CATGTGGTATTTTACTGGAAATAAGACATTCCAAGACTGGGGATGGCAAATATTTCAAGCCTTTGAAAACTATACAAAAG
TGGAAAAAGGGTACACCAGCATTGGTAATGTGAAGATTGTTTATAACACACCACAAAAAGATATGACAGAAAGTTTTTGG
TTTGCTGAAACTTTAAAATACTTGTACTTGTTGTTCGATGACACGAGACAATTAGTAGATTTGGACAGATGGGTATTCAA
TTCCGAAGGACATCCATTACCCATGTACGAATCATAA
>lcl|KQ435689.1_mrna_167 [locus_tag=WN51_00177] [product=hypothetical protein] [partial=5',3'] [location=<450356..>450580] [gbkey=mRNA]
TCAATAAGTAACCTGTATATATTATGTCTGAAGTCATTGTACGACGAGTACATGATAACACCACCGAAGCAGACCGACAG
TGAAAAGAAACACTGTGTAACAGCCGCGTACCAGACGTGTGCATCGAATAGCTTCTCCCAGTTCGGTTTTATGAAGAAAA
TGATCCCGTTCACGGCACCTTCCAGAGTAACTGCTCTGACCAGCAAGCTTATCATGATGATGTAA
>lcl|KQ435689.1_mrna_168 [locus_tag=WN51_00178] [product=Sodium-dependent nutrient amino acid transporter 1] [partial=5',3'] [location=join(<458427..458526,459268..459353,461593..461953,462119..462368,462412..462831,462978..463167,463330..463434,464336..464435,464730..465001,465173..>465346)] [gbkey=mRNA]
ATGAGAACATCTTTGGAATTTAATAACACATTCCGCGTTGCAATGTGTGTTATATTGTCCTCAACCTACGACCGAATGTT
TCCATTCGAGTCACCGAAAAAACTAATGGCCAAGATATTCAACGAGATCGGAAGGTTTCCTCGTGATTACTTCTCGAATA
GCACGTGTCAAGAGTTTGCTGAGCAGGACGGGAGCCACCGAAATCCAGCGTTCGTCAGGGATGAAACGGAGAAAGCGACG
TCGCGTGAGAGACTAAGAGAATCGACCTCAAGATGTTCAGAAACTGTGAAAGGAACGGAAGAAGTGAGAAGCAAGTGGAA
CAACGAGATAGAATTCTTAATGTCCTGCATCGCGATGTCGATAGGTTTCGGTAATATTTGGAGATTCCCCTTCACTGCCT
ACGAAAACGGCGGAGGTGCATTTTTAATACCGTACATCGTCGTCCTGTTGCTTGTTGGAAAACCGTTTTACTACCTGGAG
ATGATCATCGGCCAATTCTCCTCGTCCTCGTCGATCAAGGTGTGGAACATTTCGCCTGCGTTTACTGGCGTTGGATGGTC
CCAGTTCTGCTCGAACGTGGCGTTAATGACGTATTACAGTTCGCTGATGTCCCTGACACTTTTCTTTCTGGTCGCGTCCT
TCTCGTCTGAATTACCGTGGGCAAAGTGCAGAGACGAATGGTCTGATTATTGTATCGATTCCAGCCAAACGGCTAATAGT
AAAATGATAAATACCAGTACGTTCCTCGAATTGTTCGACAAGAGAGAACGCAAGAGTTCCGCGGAGCTGTACTTTCTTCT
TCTGACTTTTAATTTTTATGTTCCATGGCGACGACGATCCAGAAAAGTGGTGCTTCAGGAGAAAGACAGCATCGACGATG
GGATTGGACTGCCAGACTGGAAGTTAACGTTGTGTCTCCTCGTCAGTTGGTCCTCGGTTGTTTTGATAACCTTCCAGGGC
GTGAAAAGTTCCGGTAAATTCTCCTATTTTCTGGCAATTTTCCCGTACATCGTTCTGGTGACTCTCCTCGTCAGAGCAAT
GACCCTGGAAGGTGCTGCGACTGGGATCCTTTTCTTCATCACCCCGGAGTGGTCGAAACTTTTGGAACCAACTGTTTGGT
ACGCGGCTGTCACCCAATGTTTCTTCTCACTTTCTGTCTGTTTTGGTTCCATCATCACGTACTCGTCACACAATGACTTC
AGACACAACATATACAGGGATGCGCTCATTGTAACTAGTCTCGACACTGTAACGAGTCTCATAGCCGGGTGCACCATCTT
CGGGATTTTGGGGAATCTTGCCCACGAAATGAATTTGACGAATATCGACAAAGTGGTTACATCCGGAGCTAGTCTGGCGT
TTATCTCTTACCCCGACGCCATTGCGAAGTTCACCTTCGTACCTCAATTATTCGCAGTGCTGTTCTTCGTGATGATGTTC
GTTCTCGGCGTGGGCAGCATCGTAGGAATGGTTTCAGGGATAGTGACCGCCTTGAAAGAGAAGCTGCCGAACGGTGGACA
ATTTTTGTTGACGTTGGTCGATTACTATGGCACGTCGTTCGTCGTGTTCATTCTGGCTTCTTTCGAGATCACTGCTGTGA
GCTGGATCTACGGTATAGAAAATTTCCTAGACGACGTCGAATTCATGCTGTACAAGAAAACAAGCAGTTACTGGAGAATC
TGTTGGTTCCTGATAACGCCGTTGATTTTGATAACGATATTCTTTTACACTGTCGCCACCCTTTCCCCGTTGACCTACGG
TGACAAAACGTATCCGACCACGGCACATGCGGCTGGTGCCGTCATACTTTGCTTCAGCGTTTTTCAAATACCATTCTGGA
TGATCGTGGAAATACTGAAGAACAGAAAGTTGCCACTGTTACAGAATTTGAAGAAGTCATTTCTGCCAACGTCGCAATGG
GGGCCCAGAGAAATCGAGCACAGAAAAGCTTGGCTTCGCTTCAGAGAGGAAAATTTGAAAGAGAGAAACGCCAGGACGGA
ATCTAAATGGCTTCAGTTGATACACACTTTAATTCGTAAAAACCACAGGAAAGATTAA
>lcl|KQ435689.1_mrna_169 [locus_tag=WN51_00179] [product=Sodium-dependent nutrient amino acid transporter 1] [partial=5',3'] [location=complement(join(<465801..465947,466021..466115,466473..466649,466725..466824,467187..467550,467907..468278,468499..468724,468815..469085,469277..469363,472551..472645,472726..473021,473380..473715,474415..474789,475052..475168,475526..475637,478581..478821,479182..>479256))] [gbkey=mRNA]
ATGGAGAACGTGTACTTGGAGCAAAAAGGGACCGATGAGAAAGTAGGAAAGGGAGATCCTCAAGAGGGAAATACCAGAGC
AGAATGGGGAGGGGGTCTGGAATTCTTGATGGCTTGCATCGCCGCTTCCGTTGGATTGGGGAACGTATGGAGATTTCCGT
TCACCGCTTACGAGAACGGGGGAGGTGCTTTCCTCATACCGTACATCGTCGTCTTGCTTTTCGTCGGCAAGCCTTTTTAT
TTCCTGGAAGGTCTCCTCGGTCAATTCACCAACAAATCGTGCGTAAAAACCTGGGCCATGGCACCGGCTATGAAAGGCTT
GGGATACGGTCAAGCAATCGCAGCATTCTCCGTTGTCACGTGCTACATCGCCTTAATGGGTTTGACGCTCTATTATCTGG
TGGTCAGTTTCCAAGCTGAACTACCCTGGAAGAAAGAAACGAGCTTCGATTCTTTTGAGTATATGTCGTTCCTTTCTCTT
CGTTTTCAATGTTTTTTAATGATTTATTTAAGTAGAAAGCACTATTTAAGCAGGGAGCATAGTTCGAAGATCGTTTTGAA
CGAGTACGATTCGATTGAAGATGGTATCGGAACACCCTCCTGGCAACTTACTATCTGTGTTTTCGTCAGTTGGGCAACGG
TCTTCGGCGTCTTGTGTCGCGGGGTGAAAAGCACAGGGAAAGCAGCGTACTTCCTTGCCATATTCCCCTACGTCGTTATG
ATATGCCTGTTAATCAGAGCGGTGACTCTCGAGGGAGCTGGCAATGGGATCCTCTTCTTTATCACTCCGGATTGGGACAG
ACTCTGGGATCCAACTGTTTGGTATGCTGCCATTACCCAATGCTTCTTCTCTCTCTCCGTCTGCTTTGGTCCAATTCTCA
CGTATTCTTCTTACAATAACTTCAGACACGGCGTCGGCAGAGACGTAATGATAGTGACGACTTTGGACACATTCACCAGT
CTGATAGCAGGGTGCACGATTTTCGGGATTCTTGGAAATCTAGCCCATGAAATGGGTACCACAGACATAGCGACGGTGGT
TCGCGGTGGTACAGGTCTCGCTTTCGTTTCCTATCCCGAAGCTTTGTCCCAGTTTCAGGTGGTCCCTCAGCTTTTCGCTG
TCCTGTTCTTCGTAATGATGTTCGTCCTTGGCGTCGGAAGCGCCGTGGCCCTTTCCAGCGCCGTTTTCACTATACTATGC
GATCATTTCCCCAACGTGACACACTGGAAGTTAGTACTCCTCCTTTCCATCTTTGGTATATTTTCTGACTTTAAGGGTGG
CCAATGGTTCATAACGCTGGTAGATTATTACGGTGGCACTTTCGTGGCGATCATCGTCGGCGTTTTGGAGATAATAACGA
TATTCTGGATCTACGGTCTGACGAATTTTCTCAACGACAGCGAGTTCATGCTCGGTGGGAAGCCGTCGTTTTATTGGAGG
CTCTGTTGGGCTGTAATCACACCGATATTAATGATCGTTATTCTAGTGTGCACGATCGCTACCTACGAATCACCTACTTA
CGATGGTGTACCGTTTCCAGCTTACGCTTACGGAATTGGCTGGTTTCTACTGTCTTTAGGAATCCTCGCGATCGTTGGTT
GCATCGTACAGAAATTAGTGCAACTGAGGTCATCGTCGTTAATCGAAAATAATTTCATCGACAGCAACGATAGCGTGGAA
GGCTCGTACAGGCTTTCTAAGATGTCAGGATGTGGAAAACCAGTCGAGAATGGATCGACAGTTATAGTAGAGGAGAAACC
TACGAGAGCTCAGTGGACTAACAAAATGGAATTTTTGATGTCCTGCGTTGCATTTTCGGTTGGTCTTGGAAATGTTTGGA
GATTTCCTTACACTGCCTATCAAAACGGTGGTGGCGCGTTCCTTGTGCCATATGTGATCGTCTTGTTTATTGTTGGTAAA
CCGATTTACTACATGGAGATGATACTGGGACAATTTAGCAGCAGATCTTGCATAAAAATCTGGTCCATCTGTCCCCTTTT
CAGAGGCATTGGCTATGGGTTGACGATCTCTGTTTTCTCAGTGGTCACGTACTATTGTTCTCTGATGGCACTGACGTTGT
ATTATTTGTCAGCTAGTTTCCAATCAGTCCTTCCTTGGGCCTACTGTTGGGAAGAGTGGAAAGATATCTGCTTCGACAGT
GCTCCAACTGCTAACAACGAGACAGTAGCAAATATTAGTAGCAAGAGTAGTTCTGCTGACTTGTACTTCCGCAAGGTGGT
TCTTAACGAGATTGGACTAGAGGAAGGTTTGGGACTTCCGTCATGGCAATTAGTCCTCGCTCTGTTTGTCAGCTGGGCGT
TCGTTTTCGTAGTACTGAGCAACGGCGTGAAGAGCAGCGGCAAAGCAGCGTACTTCCTCGCTATATTTCCATACGTGAGC
ATAATAACTCTTTTGATAAGGGCAGTCACGTTGGAAGGGGCTGTCGACGGAATAATATTCCTCTTTGAACCAACCTGGGA
GAAGATCCTCGATCCGTCAGTATGGTACGCAGCCGTGACGCAATCCTTCTTCTCCCTCGGTGTCTGTTTTGGGGCTGTTG
TCATGTATTCCTCCTACAATCGCTTCGACCATAACATATTGAGGGATTGCACGGTAGTGACAAGCATGGACTTGGGCACG
AGCCTGATAGCAGGGACAACTATTTTTGGTATTCTGGGCAATCTCGCTCACGAGTCTGACAAAGACATCAACAACGTAGT
TCGTGCCGGGACAGGTTTAGCTTTTATCTCCTATCCAGAAGCCCTGGCAAAATTCACCGTGGTCCCGCAATTGTTCGCCG
TGCTGTTCTTCTTGATGCTTTTTATCTTGGGGATAGGTACCAGCGTAGCGTTTACCGCTGTCGTTGATAGCGTTATTAAG
GACAGATTCCCTCATATCCCAGACTGGAAGGTTGCCGGTGGCGTTTGTTCCGCTGGCTTTCTCGTTGGAATCGTTTACTG
CACGTCAGGTGGACAATGCATCTTAAACTTGGTAGACTATTTCGGTGGGACGTTCATCATAGTGTTCCTTGCTTCTTTCG
AACTAGTCGCTGTTTCCTGGGTATACGGTGTCGACAATTTTCTAGACGACGCAGAATTTATGCTGGGCAACAGACCTTCG
TTCTACTGGAGGTTCTGCTGGTATTTTCTAACACCGTTGACGCTCCTCTCAATTCTTATTTACTTTCTCTGCGAACTGAA
ACCCATCACGTACAATGACGAGTATTATCCAACTTCTGCCTACGTGGCTGGCTGGTTGCTTTTGGGACTGGGGGTGATTC
AACTTCCTATTTGGATGTTCGTCAGTAAGTTTAAAAACAAGGACAAATCTTACTTGGATATGCTTAAACCGAATCCCGAT
TGGGGACCAAAGGATCCCACGAAATACAAAGAATGGAAGGAATTCAAAGATTCGAAGAGGATCGCGAGGATGAGTTTGGA
CAAGAAAAGATCGAGAATCGTTACTTTATTGATCGGAGAGGATTGA
>lcl|KQ435689.1_mrna_170 [locus_tag=WN51_00180] [product=hypothetical protein] [partial=5',3'] [location=<467937..>468311] [gbkey=mRNA]
GAGGAATACATGACAACAGCCCCAAAACAGACACCGAGGGAGAAGAAGGATTGCGTCACGGCTGCGTACCATACTGACGG
ATCGAGGATCTTCTCCCAGGTTGGTTCAAAGAGGAATATTATTCCGTCGACAGCCCCTTCCAACGTGACTGCCCTTATCA
AAAGAGTTATTATGCTCACGTATGGAAATATAGCGAGGAAGTACGCTGCTTTGCCGCTGCTCTTCACGCCGTTGCTCAGT
ACTACGAAAACGAACGCCCAGCTGACAAACAGAGCGAGGACTAATTGCCATGACGGAAGTCCCAAACCTTCCTCTAGTCC
AATCTCGTTAAGAACCACCTTGCTAGATAAACGAAAGTATAGAGTTAATTTTTAA
>lcl|KQ435689.1_mrna_171 [locus_tag=WN51_00181] [product=hypothetical protein] [partial=5',3'] [location=<474445..>474627] [gbkey=mRNA]
GAAGAATACGTGAGAATTGGACCAAAGCAGACGGAGAGAGAGAAGAAGCATTGGGTAATGGCAGCATACCAAACAGTTGG
ATCCCAGAGTCTGTCCCAATCCGGAGTGATAAAGAAGAGGATCCCATTGCCAGCTCCCTCGAGAGTCACCGCTCTGATTA
ACAGGCATATCATAACGACGTAG
>lcl|KQ435689.1_mrna_172 [locus_tag=WN51_00182] [product=hypothetical protein] [partial=5',3'] [location=join(<474634..474767,478590..478834,482100..482188,482367..>483029)] [gbkey=mRNA]
ATGGCAAGGAAGTACGCTGCTTTCCCTGTGCTTTTCACCCCGCGACACAAGACGCCGAAGACCGTTGCCCAACTGACGAA
AACACAGATAGTAAGTTGCCAGGAGGGTGTTCCGATACCATCTTCAATCGAATCCCGGTGCCATGGCCCAGGTTTTTACG
CACGATTTGTTGGTGAATTGACCGAGGAGACCTTCCAGGAAATAAAAAGGCTTGCCGACGAAAAGCAAGACGACGATGTA
CGGTATGAGGAAAGCACCTCCCCCGTTCTCGTAAGCGGTGAACGGAAATCTCCATACGTTCCCCAATCCAACGGAAGCGG
CGATGCAAGCCATCAAGAATTCCAGACCCCCTCCCCATTCTGCTCTCTGGGAAAAAGACTGGCAAACAATAATGGACAAC
CTGAACGACATTTATTATCTCGTGCGGTTGATAATCCATCAAATTTCCGTATACTTACGGGTAAGACGGATTTGATCTTA
TACAAAGTCTTCTGGATAGCAACGAGCAACGACAACTTCGACGCTTCGGATGCGAAACTTCGTGGTATCATGTTGAGGAA
CGTTACGACAGATATCGTAGCATTTTCCGTCATCTGTATCGTCCTTTTTTTCTTGGTGGTCCTCGCGTCCAAATGTGAAA
AGAGTGAAGACCAATTTTTCACACCTGTGGGAATAGAAACGTTAGTTATTAAAGTAATTGATGTAACGGAAAAAGGAAAT
GACTTGAATTTGATATTAGTAAGAGTGAAAATTTTCAAATTTCCCAATGTTGAAACGCTCATTTTTCTCCAATTTACGAG
CAGCGTCGCGACAAATCTCCCGGAGAATCCATTCTGCGTTCCAAACACAAGCTCCAGTACCAACTGTTTCCACGCTTGCG
GAGATTCGATATTTTCACGGCAACGAGTTCCAAAAAGAAATTTCTCCGACGAGGACGTGGCCAGGGTTCGTTTTTGCAAC
GAGACGAGGGCCGCAAGAATCCCGAAGAAATCAATTTTCGGTCTGACCACGAGCCAACCGCAAAATCCTCAAAGCATCCA
AGCCGCTCGCAAAATGTTTCACAAGAACAATCAAAAATGGTTGATCAGACGAACGAGGAGCGGCCAGATTTACGGGAAAT
ATCCTGTGTAG
>lcl|KQ435689.1_mrna_173 [locus_tag=WN51_00183] [product=Intraflagellar transport protein 46 like protein] [partial=5',3'] [location=join(<484189..484403,484576..484767,484969..>485545)] [gbkey=mRNA]
ATGGACATCAAAGACAGCAGCGACGAAGAAGAGATACATAACATTTCGGCGTTCACGAAATTCGACGAAAGTATCGAGGT
ACGAAATGCTGAGGAGATACAGAGTCCAGTGAATCGAAGGCCTTCCAGTTCGAGGAGATCCAGACAGTACCCGGTAAATG
AGAGTCGAAACGCTATAGGGATTAATTCACCTCGTGAAAAATCCGATTTTCGAAGATATTCAGGCAATGGTAATAACTTT
GGAAAATCCATAGGAATCCATAGTGATCTATCGGACAGTGAAGAGAGTGATGATGATGACATCCAAGGGACGAATAACGC
CCAGCCCATTGAAATTTACAATCCCAAGGATTTTGAGGATTTAGAAGTATCAACTGAAGTGAAGGAATTATTTCAAAACA
TAATGAGATACACTCCACAAAAAATCGAGCTGAACTACAAGCTCATACCATTTATTCCCGACTATATTCCAGCAGTGGGT
GACATAGACGCCTTCATAAAGATCCCACGACCAGACGATGTCGAAGACAAAGTCGGCCTAACAGTATTGGACGAACCTTG
CACCAATCAGTCCGATCCAGCCGTTCTTCATCTTCAACTCCGTAATCATTTGCGAAGCGCGGGAGCAGCGAGACAGACGG
TGATCAAAAGGATCGAGGATGCTGAAAAAAATGGAAAATCAATTGAAAAGTGGATCGAGGACATAAATCAACTTCATAGA
AGCAAGCATCCTCCCGCGGTTAATTTAACGAAACCGATGCCAGACATCGACTCCTTGCTTCAGCAATGGCCACCGGAAGT
GGAGGACAAGCTCAATGAAGCTGAATTGGATTTCACGCAGTTAGACTGTCAATTGCCAGAGCTTGTCGATCTTATTTGCA
ATCTCTTGGACATACCGTCGGAACAAGATACGAGATTAGAGGCATTGCATGCACTCTTCACGCTTTATTTGGAAGTGCGG
AACGTTAAAGCACAGAAATATTAA
>lcl|KQ435689.1_mrna_174 [locus_tag=WN51_00184] [product=H(+)/Cl(-) exchange transporter 7] [partial=5',3'] [location=join(<486669..486827,487031..487141,487325..487508,487600..487853,488036..488108,488194..488718,488786..488955,489023..>489208)] [gbkey=mRNA]
ATGACAAATATATCAACCGATGTAAATGTAATGATAAACAGCAGCATCAATGATAGCGTTGACAGTAGTGTGAATGATGA
AAATGACACGGAAAAGTTACTGAAACCAAGAAATAATTTTGCATCGTATTCAAACGAAAACATTAACGTTAGATTTCGGC
AAAATGTATCATCGCATAGTGTTGTGGAAACACTTTTCAGTAATCTAAGAAGGCTTAATGTCGAAGAAATCTCCCCTGGT
GCTACTAACTTTCTATCAACTAATTATGAGAGTTTAGATTATGATCCCTGTGAGAATCATCTTCTGCAAGATGAAGAAAG
AAAGAAAGGCTACAAATTTGTAGTTAAGAAGAATTTTGCCAGATGGTTTATTTTCTTATTGATAGGCATTTGCACCGCGC
TTATAGCTGGCTTTGTAGATATCTCTATAGAAGAATTGACAAGCTTAAAGTATAATGTAGATCAATGTGTAACAAAACAT
TGTCTTTGGCTGCCATATCTACTATGGTTAGCTCTAAATTTTGCACCTGTTTTAGTAGGTGCTATTTTAGTAACTTACGT
GGAACCTGTTGCAGCAGGTAGTGGTATTCCACAAGTGAAATGTTATTTAAACGGAGTTAAAATGCCTCGAGTTGTTCGTA
TTAAAACATTAGCAGTAAAAACAATAGGAGTAATTTGTACAGTAGTAGGAGGTCTAGCTGGTGGAAAAGACCATGAGAAA
CGAGATTTTGTGTCAGGAGGTGCAGCTTCTGGTGTGTCTGCTGCATTTGGTGCACCAATTGGAGGAGTATTGTTCAGTAT
TGAAGAAGGAACCAGTTTCTTTAATCAAAGTCTCACATGGAGGACATTTTTTGCTAGTATGATTACAACATTCACATTAA
ATATTATCCTTAGCGCGTATCATGGACGACTTGGTGATCTTTCTTATCCAGGCTTGTTAAATCTTGGAAAATTTGAAACA
ATACCCTATCAAATTTATGAAATTCCTTTATTTGTGATAATGGGAACAGTTGGTGGTCTTTTGGGCGCTTGTTGGAATCA
TTTAAATTATAAAATCACCTGCTTCCGTTTGAAGTATATAAAACGGAAATGGTTAAAAGTAATAGAAGCTCTTGTAATTG
CTGCACTAAGTGCAACAATGGGTTCTACAATGATCTATTTTTTGCACGATTGCAAACCACTAGAACAAGATCTCACCAAA
TTTCCCATTCAGATGTACTGCAATGAAGGCGAATACAGCGCAGTTGCAACTTTATGGTTTCAAACACCAGAGAGTAGTGT
ACGATCTCTGTTTCATGATCCTAAAGGTTCCCATAATGATATTACTTTAGCTATTTTTGTTGTTCTCTACTTTTTCCTGG
CTGTTGCTACCTTTGGTCTGTCCATGTCTAGTGGACTGTTCATTCCATCTCTATTAATTGGCTCTGCGTGGGGTAGATTA
ATTGGATCATGGCTTGCAAAACTTTTTCCAAATTGTGTCGTTTTAAACCCTGGAAAATATGCTTTACTAGGTGCAGCTGC
TCAATTGGGAGGAGTAGTTAGAATGACAATAAGTTTAACTGCTATACTCATAGAAGCTACTCAAGGAATATCCTTTGGCT
TGCCACTTATAATAGTTCTTATTATGGCTAAATGGGTTGGAGACTTTTTTAATGAGGCATGA
>lcl|KQ435689.1_mrna_175 [locus_tag=WN51_00185] [product=H(+)/Cl(-) exchange transporter 7] [partial=5',3'] [location=join(<489316..489501,489574..489819,489890..489970,490043..>490144)] [gbkey=mRNA]
ATGGCTGGTATTCCAATATTACCATGGGAAGCCGCACCATTGTCAAACAATATATATGCCAGTGAAATAATGAGTCACCC
AATAATAACATTAAACACTGTAGAAAATGTAGGACATATAATAGAACTTCTCAAATGTGTAACATTTAATGGATTCCCTG
TAGTCGATCCTCCTAATAGTGATGAGGCTGAAATACATTCATACGGAAGATTTCGAGGACTAATTTTACGTTCTCAATTA
ATAGTGTTATTACAAAATAAAATTTTTAACAAGAACCTAGAGTATTGGGAAAAATCATTAAGTATTAAATTGTTTAGAAA
AGAATATCCAAGATATCCGACAATTGATCAAGTGACCATAAGTGAGGAAGAAAAAACTTATATGATAGATTTGAGACCTT
TTATGAATCCTTCCCCCTATACATTACAACATTCTGCAACACTACCACGAGCATTTAGGCTCTTTAGAGCATTAGGTCTT
AGACATTTACCAGTAGTCAATGATACAAATGAGGTAATTGGGATTATTACAAGAAAAGATGTTGCTAGATTTAGGATATG
GAAACATAGAGGAAGAATGGGTTTAGATGAACTTTTAATTACTGATAAAATTTAA
>lcl|KQ435689.1_mrna_176 [locus_tag=WN51_00186] [product=Cyclin-dependent kinase 2-associated protein 2] [partial=5',3'] [location=<491693..>491926] [gbkey=mRNA]
ATGGAAGAATTTCAAACATATTTCCCTATACAAAACCCATTAATTGTACGTTCAGCTGGGAAACAAAGTAAATACTCCCA
ATTATTGAAAGTCATTAAAGAACTAGGGAGGGACATTAAATTAACGTATGCTGGTAGTAAAATTTCAATAGAGAGATTAA
AACTAGCTATTATAAAAGCTAGGATGTTGATAAAGGAGTGCTTAATGGAGACAGAAATTAACTTACGACAATAA
>lcl|KQ435689.1_mrna_177 [locus_tag=WN51_00187] [product=Cyclin-dependent kinase 2-associated protein 1] [partial=5',3'] [location=join(<494047..494132,494156..>495365)] [gbkey=mRNA]
ATGACAGGCTACACAGATGATAGCATCCATACTATGCGTGGTTGCATGTTATGCCTAAGGCTAAGAAGAAATCTTACCTC
AAAAAGACGGCAAAAATTGAGAGAAGAAACGTTCGAGGAACGCACCATTAGATTATATACTGCTGCTGAGAGAATGAAGA
ACGCCAGAGCAAAAGAGACGGAAGAGCAGGCAGCAATAAGAAGAATGCAGGAAGCTCAACGTATGGCCAGGCATCGTGCT
AAAAAGAAGCGTTGCTTAGATGAAAATTTGGCAAGGGAAATTTCAAAGATTGCTGAACTGTCTAAAATGCCAGATGCAGC
TACAATAGCCCAAATGTCAGAGATGAATATGAACAAGATTTCAGCTGAATTGAAACAGATGATGGAAAGGGGGAAAGTAC
CAGAACACATAGTTCAAATGGCTCAACTTGCCGAATTCAGCAAAATGACTGAATTGAATAAAATGTCTCAGGATATGGCT
AAGAGATATGAGATGGAAAAGATGGCAGAATATGCCAAAACAACAGAGTACATAAAGATGCAAGAGATTGCAAAAATGTC
GGAGATTGCCAAGATGAACGAAATGGTGAAGCTCTCAGAAATCGCCAAATACAATGATATTACGAAAATTAACGAAATTG
CGAAGATGAACGAAATGATGAAAATGTCGCAAATGGTGAAAATTAACGAAGTTCAAAGAATGAACGAAATAGCCAAACTC
AACGAAATGGTAAAAATGACGGAAATGGCGAAATATAATAACGATATAACAAAATTAAATGAAATTGCCCAAATTAATGA
GATGGCTAAAGAAATTGCAAAGATGAATGAAAAGACGAAAATGAACGAGATGATCAAAATGGCAAATATGCAAAATGACA
TTACAAAGATGCCTGAATATTCGAAAATGGCAGAAATGGCAAAATTAACAGAATTGGCTAAATTAAATGAAATAACAATA
ACGAAACTAAACGATCCACCACCACCACCAAAGGTACCAGAAATTCCACGAATCCCTGAACCTGTGATCACTGTGCCAAA
TCCAAGAAATTTGCAAAACGTTCAAACTGTTCAAGTAGCACAGGCTAGCCCGTCTAGTACAATAAACTTCCCTACTGTGC
CTGGTCAGGGTAAATATGCTCAGTTACTGGTTATTATCGAGGAGCTTGGTAGAGACATTCGTCTTTCTTATGCTGGAAGT
CGTAGCGCAGCTGAACGCCTGAAGATGGGAATTCAGCATGCTAGAATTCTCGTAAGAGAATGTCTGTTGGAAACAGAACA
CAACGCACGGCAATGA
>lcl|KQ435689.1_mrna_178 [locus_tag=WN51_00188] [product=Cyclin-dependent kinase 2-associated protein 1] [partial=5',3'] [location=<496680..>496958] [gbkey=mRNA]
ATGGAAGAAGAACGAGGAAATGTAGAAGTTTCAACAAAGGTTACAGAGCCATTACTCAGTGTACCAAATCCAAGAGCCCT
ACAACAAACTGTTTCTTCTGTACCTGGTCAATCAAAATATATACAACTGCTTAATGTCATAGAAGAACTTGGCCACGAGG
TTAGACCTACCTATGCTGGCAGTCGTACTTCTATAGAAAAAATTAAGCGTGGTATCGTACATGCGCGTATCTTAGTTAGG
GAATGTTTAGTTGAAACTGAGAAAAGTGCTCGTCAGTGA
>lcl|KQ435689.1_mrna_179 [locus_tag=WN51_00189] [product=WD repeat-containing protein 85] [partial=5',3'] [location=join(<498202..498790,498856..498990,499130..499362,499814..>499945)] [gbkey=mRNA]
ATGTTCCGTACTTTGGATATTTTCGATACAGAATTTTGTGCCGATTCAGTTGAATGGTGCCCGATAGATTTCTCCAGAGA
TATATTTGTTTGTGGAACGTATCAATTAATGAAAGACGAAAATTTAACGTCGAACGTTTCGCCAAAACGTTTAGGAAGAA
TTTATTTATTTCAAATCGTGCAAAACGGACGCTTAGTATTGCTGCAAGTATTAGAAGTACCTGCTGTATTGGATATGAAA
TGGGCGCATGTTACATTTCAAAATAAAATCTTGCTCGGTGTCGCAAACTCTTTAGGATACTTGCAAATTTATCAGCTTAA
AAGTGACAACGAAAACAAAAGCTTGGATTTATTAATCCAAAAGAGAATTGCTGATAAAGACGAAGTACTTGCATTATCTT
TAGATTGGTGCACCGGAAGATTGGCCAATGAAATCAATTTAAAAATAGTGATTAGCGATTCGAAAGGCTTTGTATCATTG
TTTGAATTATGTGAAAATCAACTTAATAAAATTAATTCATGGTCTGCGCATGGATTCGAAGCGTGGATTGCAGCATTTGA
CTATTGGGACACAAATATAATATACAGCGGTGGTGATGATTGTAAATTTCAATGCATCGATACAAGAATCGGAATTCGTG
CTTCAAATAAAGTTCACGGTGCTGGTGTTACCAGTATTCATAGTAACGCGACGAGAGAATTTTTAATATCATCTGGAAGG
TACTACATTAATCTCGATGGCGGTGTTTGGCGTTTGAAATGGGATCCCTTCGAACGGAAAAATTTGTTAGCAGCTTGTAT
GTATGGTGGATTTAGAATCGTCGACTGCGATAAGACAGAAATACCGTCTGTTGTTGGCGAGTATAACGAACACGAAAGTA
TAGCGTACGGGTGCGATTGGTGTTTTTTAAATAGCAAAGAAATATCAGAACAAATACTTGAGAAAGAAACGCAAAATGTT
AAATTTCAAGAAATAAGAGGCATGCGCAGGAAAAAGTTGAAGGATCCTAGGCGTCGCATCGTGTCGCGCTGTTCGATAAA
CGTGAAATGGTTTCGGAAGTCGCAGGAAGATGGCAATGTGGCTGTGTGA
>lcl|KQ435689.1_mrna_180 [locus_tag=WN51_00190] [product=hypothetical protein] [partial=5',3'] [location=join(<515632..515730,516824..517128,518165..518236,519076..519299,519618..519661,519684..519995,520078..520464,520539..520780,520866..521146,521230..521422,521481..521683,521758..521906,521975..522286,522364..522745,522823..522874,522889..>523450)] [gbkey=mRNA]
ATGGCCCATAATTTGAACTCCGCCAACACAGGACCGAATCACCAGGTCTACACCCAACAACCTTATCACCGACAAAACGG
AGATGGACTCCAGCCTGAGAAAGAGCCGGTGGAGTTCGACACGTCACATTTGCGTGGTGCACCAGCCGAGGTCGAAGCAC
TGGTGCACAACATTAAAGAAGTTGCGCAACAGTTCCTCTATCATTGGAGAACATTTCCTATTGTCCTCCCGCCGCCATTA
TCCACATGTACAGAGGGTGAAGACACGCTCGCGAGAAAGAAACACCACTTGAAGGATCTGTTCGTCGCACCCAGCTTCGA
CGAGTTGGACTCGGTTGCTGTAGATAGCAAGGGTGAACCAAGGAGGCTGACTAAAAAGCAGCTGGAGAGCATCAGCAAAA
GAGGCTTTCAGAAGGAGAAGTACGGAAAACCGAAGAAGCTGAATGCCACTCAATTGGAGAGCATTCGAAGATGCGGGGAA
TTTGAGGTGGATTCGATCAATTTCGCTGGACAGACACACCGATGGAAATTGAGCGGTCTTCTTCAGCGTGGACGAGATAG
AAGGCGAGACGCTCTGCTCCGGGATCTTGCTTTAGCGACTAGATTCCTCGTAGTTACGGCGAAAGCCAGGCTAGTCTCCC
ATTGCTTCAGTGTTTCACAATCTTTGAAGGCATTACTGACAGGACTGATACGGCTTCTTGTATCTTTGATAGAAAGGAAA
CAATTATTTTCTAAGATTTTCATACCTGAGTATGAAGACTCTCTGGAGCTTCTATGTGGTTTCGTACGGAAACAGCTTCG
ACGAGCGACGATGGAGAAATTCGAGGTGGAAAGAGAATTGTCGCAGCTACTACCTATCCCAGTTCCTTTCGTATTTGGAA
CGCCTGCTGGAGCAGTTGTCGATCTTAGATTATTTAGCAGAGACATTATCAGAAAAGCTTTACCGATCCTAGTTGCTATT
TTGGAGAGAGAGACACGAGGCTGGTTTCTTCATTTCAAAGAAAGACTGATATCTGAGTTGAGAGCACGGAAAAAGCCGGA
CGAAGAGATAGAAAGGGAGGTGAACGAAGCTGTTATGCGCGAATACTTGCAACGAGTGTTCTCCAATATTTTATCGCATC
CAGATATACTTGATCTTGGTAGTGGAATCGCTCAATTGTTGGTTCAACAAGCACAATCGGTCGTACTAATGTACCGAGCC
GTGAAAACTGTACAACGTAAGCTACTACAAACGAAAGAGGCACTGAAGCGCCATATAGAGAACGAGCATCCAGTTCTGTC
GCGAATAGAACCATGGATGCGCGATAGAATGAGAGAGGTCGAGGAGAAGTTCATCGAGGAGTGTGAGTGGAGTGCTCACG
AAGAAGCTCTCACACTGTGCACTCATCAAAATTTACAACAAACAGTCTACTTTCTTAATCGCGATTTAACTTTTATGAAA
GAGCGTGAGCCAGTATTGTTAAAAGAGTTGCGCAAAGTCAAAACACCGACAAGGAGCTTCCAATGGCCAACCCAGATATG
GCTTCCAAAAAATTGGATCATCAGACGCAATTTTCAAGGCCAGTCTGAGATCATACCAACGGTTCTTAGTAACACTCCGA
CATCCATCACGACACCTCGCGCAGATCCGAGTCAGCCAGTCTTTTTAGTTGAAAGAGAAATTGTACACACAACTACAACA
AGGCAGTGGCCTATGTGGCGTTGGATTAACTACATAGCCAGGACGTGGTGTTGGACTTGGAATGCAATGTTTTTGTTAGG
CGTGGCAGTACCATGGTATAGTCCAGTTTCCATACGAGCTTTGCTACTCGTGCAACCCTTTACTCCCGATCTAGAATTGA
GTCAATTGAATGGAACCTTGTTTCCCAGAAAGTCATCTCAAATGCCTACTCTTTGTTCTCGGTTGATAGCACTTTGGAGA
CACATTAGCAAAAGCCGGACACATTTTGAAACGGAACCGGACACTGGATTTATTGGAAAAGGAATGACAAGACATTTAAA
TAGATTATGGAATTATGGTGTAAAAGGTCTCTTAGGAACACTCATCATATTATTTGTTTTTCCTGTCGTTTGTATAGTTA
CGAGTTTAGGATCACTTCTTATTGCGCTTACTGCTGTTTTATGGTTCGTTGATTTTGTTGTTACCTATCTTGATGTATTG
ATGCCTTTAATTACTTTAGCGTTGCATGCATTCATGGCTCTCATAATGGATTTGGATAGCCCAGAACCAAGTAGAAATCG
ACATTTGGTCATTATGGAAGCGTTAGTTTGGAATATCGGTATACAAGGCTGTCTACAACCGATCGCTGCGTTAATTGTAG
CACTTATTTTGTGTCCTATTATTTCTTTTGTGATACTTACAGTTGCTGTGATACGTTATTGGATTAGAGTGGTCTGGGAC
ACGACTATGTTCCATTTAGTAATAAAAAACAGAGGTCGTATACCTGCCAGTGATAGCTTTGTGGTTAAAAGAATAGCTGG
ACCAGGACTAACTTCTGATTATTATTATCAAATTAGGCCTGAACAAGCTTTAGCTGCGTTTGAAGCAAAACTAGAACTAG
ACGAATTGTTAGCCTTTCAGCAAGAAACAGAACGATTAATTACGCAACCTCAGAGAGACTTCACTCAATTCGTAGAAGCC
TGTTTTGGTCCGTTCGCTGCTAGCCTTGCCAAAATGAAAGATCCGTACAAATCGTTAGAGAAAGAAGCCAAAGATCTGAT
CGCCGTGTTGCACGAAAAATTAGACAGGCGCAGAAAAAATTTGCAAACCGGTCTTGGAATGGTCGTGAGAAGTAAAATAA
AGCTTACCACCTTTGATTTGAAGGTGGTAATACAACAAGGGGCACTTATGTTGGAACGTCTTTATCCTAGTCATGTGTTC
GCGAGATTATCAGGAAACGAGGAAGATTTCTGGGAAAACAAAGGTTTAAGCATCGGTGACTGGGCTGGTTTGGCTGGCCT
CATGTACGCAGACATTTTCAGTTTAAATTTCCTTCAGCCTCTCGACGATGCAGATACGAAATTCAGACTGGAACCGCATC
CGGGAGTCGATTTATCGCGTTACACAGACATGGTTCATAGCACTGAAATCGGTGGGACTAACGGGCCGGATTTGCTTGGT
GCAGTTTATGCACCCCGCGGAAATATACAAGTTTATAGCCCTTATCTAGAAGTTTCAGCTTTCAATCCACGAGCCAAACA
GACTAAATTTGAAAAAAATATCACAATCACAGCTTGTGGAATAGAATTTAAAGAGTTTGATACTGGAGGACTTTTAACAT
CGACGAAAATTAGAAGACGCACAACGTCTACAAGCGGTACAACAGAGACACGTTGGCAGCCGTGGAAGCGACAAATTCGT
CCTTACAGTGCAGAAAAATTGCTCATTCCGCTTCCCATTCCGCATCCGGCACATATTGCTGTTACCATTCATAATCGCGA
CTCCGAGAATCCGATTCCCCTCGATTCGGAACTTTGTCAGAATATACTAAAAGCGATCGAAGAATCGCCCGGTGAAATGT
CCACTGAGTATGTTAGCCGTTACAGGGGAGCTGCAGATTCTAGTTTCGATTCGGTAGCTTCGCATTCTTCGGTTTCTATT
GAAACTGGTTTGGATAAAGACAATGAGACACAGGAAACGACAAACATCGATAAGGAGGGTGAAACTTATCACTGGACGCT
ATCGAATTGGGGTGGTGGTATGACGAGAAGAAGGAACAATTCTGGATCTATAAAAGTTGATCTTGCATCTCCAGAAGACG
TTACTTTGGACACAGATACCACCAGAGTGATGTTCAGTACGTACGGAACAACTGTTTGA
>lcl|KQ435689.1_mrna_181 [locus_tag=WN51_00191] [product=RING finger protein unkempt like protein] [partial=5',3'] [location=join(<529086..529144,529598..529807,533794..534216,534298..534500,534954..535096,535185..535361,535442..535634,535716..535981,536040..536068,536144..536291,536381..536510,536690..536838,537079..>537261)] [gbkey=mRNA]
ATGAAGTCCGACTCTAAACCTTTGTTGACAGCTCAGGCGGAAAAGGCGAATCATTACACATACTTGAAGGAATTTCGCGT
CGAACAATGTCCCCTCTTTATACAGCGCAAATGCACACAGCACCGACCCTTCACGTGCTTCAACTGGCACTTTATGAACC
AGCGGAGGCGAAGACCGGTGAGAAAGAGGGACCGCACCTTCAACTATAGCGCCGATAATTATTGCACCAAGTACGACGAG
ACTACCGGCATATGTCCAGATGGAGACGAATGTCCGTTCCTTCATCGCACTGCTGGCGACACAGAAAGACGTTATCACCT
ACGTTATTATAAAACCTGCATGTGCGTCCATGATACGGACACACGTGGGTTCTGTGTCAAGAACGGCCCTCATTGTGCCT
TCGCACATGGCAATCATGATCTTCGTCCACCAGTTTACGACATTAAAGAGATACAAGCGCTGGAGAATCCCGATTCTGAT
CCTAATTCATCATCTAACGGACCAAACATACTTGACAAAGAGAGAAACTTGATGAACGAAGATCCGAAATGGCAGGACAC
GAACTACGTGCTGAGCAATTACAAAACAGAGCCCTGCAAACGACCACCAAGGCTTTGCCGTCAGGGCTATGCTTGTCCAC
AGTATCACAATAGTAAAGATAAAAGACGTAGTCCTCGGAAGTACAAATACAGATCAACACCATGCCCTAATGTAAAACAT
GGAGAAGAATGGGGTGAACCAGGCAATTGTGAACAAGGAGATGCTTGCACGTATTGTCACACGCGTACAGAACAACAATT
CCATCCCGAAATATACAAATCCACGAAATGTAACGATGTTCAACAAGCTGGATATTGTCCGCGCGGAGTCTTCTGTGCTT
TTGCACATGTTGACCTGTTGCCAACAGAAGAAATGAGCCTGGCGAGGGACATGGCGGTACCTATAGATTGTGGCACCAAT
TTGGCAGATATTCTAAGCAATGCACTTCCACCCGATAAGCGTAGCCACGAAAAGGATAAACCACTTAGTGATAGTAGTAA
TGGAAGCGGTGAAGTGTCAGAGTCAGCAAGTACTAGTAGCGTTGGCAGTAATAGTTCACATAGTAAAGCCCCTGGTGCTC
AACTTCATAACTCCAATTCCAATAACACTGTAAACACATCCAATCAGCAAAAGTTAACGAGCATACTTTATAATCCCAGT
TCTCTTTTGCAAGTTGGTGAAATACGAAAACAAGTGGTTGCTATAGATAGTGATCCTTTATTAACAAAAGCAGAGAAAGC
TCAACAGAAACAGAGCCTATACATTGCATATAGTTTGAATGGAAGCTTAGGAAATCACTCATTAGCAACTACTGTCTCAC
CGCTTTCAAGTTCATTTTATCCGAATGACACTGTGGAATCTGTAGTAGGAAATGCATTAGACGAGTTACATCTAGATGAT
CCTTTAAATTTAGTAGAATCAATTCATAGAGATACTAATTCACCAATTAGCAATTCAATATCAGCAGGCCTAGCAAGTTC
TGGTCTATTAGGAAGCTCAGCACCAGTTAATATCCCTGGGATGAACGAACGTTCAGTTCTTACAAATTTTTCACCATCAA
CATCCAGTCCACTTTTACATTCGACTAGTTTTCTCGCTGGATCCAGATTTTCTCACCAGGATTCAATAGAATCGAGCATT
ATTTTAATATTTTATTTTGTTCGTTCAGCTTCTAAACTTAGCGGATTTAATAGTAGCTTATTTGATTTTACGAATCAAGG
AATGTCTCCATCTCGTACTCAACCTCTCCCAGCATCTCCATTGGTTAATGCATTTTCCATTAGTCCAAGTAATACAGGAT
CTTTATCTGAGGTGCAAAGGCTCAGAGAGGAATTGACGTCAAGTCGTGCCCAGCTAGCCACTTGGGATGAACGTATTAAT
CAAGCTAGAGCTGCTTGCGCTGCTTGGCAATTGGAAAGTGAAGAAGCTAAAAGAAAAGCAATGAAAGCATTGAGGGTAGA
AAATGAAGCGTCCAGTGGTGGGCCATATCTTCATACGTTGAGAAGAATAAGTGAACTCAGATCATTATCTATAGCCGCAT
TAAAATCAATTCAATCACAGCTCCGTTCGGATCTCGAAGAAGTAGAAAAGGTAGCTCAGTTGTTGCCGTTCCAGGTGCTG
TACAGAGAAACGGCAACAAAGTGCATGGTTTGCGAAGAACAAAATCGCGCTGTTACCCTCTCACCTTGTAACCACTACGT
GGTCTGCTCGACGTGCGCTCCAAATCAACGTGAGTGCCCGTACTGCCAGACTCCGGTTGTCTCTACAAGTTAG
>lcl|KQ435689.1_mrna_182 [locus_tag=WN51_00192] [product=Histone H3.3] [partial=5',3'] [location=join(<550730..550857,550938..>551220)] [gbkey=mRNA]
ATGGCACGTACTAAGCAGACTGCACGTAAGTCAACAGGAGGTAAAGCTCCTAGGAAGCAACTTGCAACTAAAGCTGCACG
TAAAAGTGCACCATCCACGGGAGGAGTGAAAAAGCCTCATCGTTACAGGCCTGGTACTGTAGCACTCAGAGAAATTAGAA
GATACCAGAAATCGACCGAGTTGCTTATCAGAAAATTACCATTCCAACGTCTAGTTCGTGAAATTGCACAGGATTTCAAG
ACTGACCTGCGATTTCAAAGTGCTGCAATCGGAGCTTTGCAGGAAGCGTCAGAAGCGTATTTGGTCGGATTGTTCGAAGA
CACAAATTTGTGTGCAATTCACGCCAAACGCGTCACAATAATGCCTAAAGATATTCAGTTAGCAAGACGAATCCGCGGCG
AGCGTGCTTAA
>lcl|KQ435689.1_mrna_183 [locus_tag=WN51_00193] [product=Histone H3.3] [partial=5',3'] [location=join(<554341..554468,554542..554764,559126..>559230)] [gbkey=mRNA]
ATGGCACGTACTAAGCAGACAGCTCGTAAATCAACTGGAGGTAAAGCACCTCGTAAACAGCTAGCTACAAAGGCAGCACG
TAAAAGTGCACCATCCACTGGTGGTGTAAAAAAACCACATCGATACAGACCTGGTACAGTAGCTCTTCGAGAAATCAGAA
GATACCAAAAGTCAACCGAGTTGTTGATCAGAAAATTACCTTTCCAAAGATTGGTTCGTGAAATCGCACAGGATTTCAAA
ACTGATCTACGTTTTCAAAGTGCTGCAATTGGAGCTTTGCAGGAAGCATCAGAAGCGTATTTGGTCGGTTTGTTTGAGGA
CACAAACTTGTGCGCCATCCATGCGAAGCGTTTGGTGATGCCAATTACATGGAGGACAATTAAAGTGGGAGGCAAGGAAC
CATGTGTGATGTGTACAGAAAAAAATATACAAGAGAAAGCAAAAGAAATCAAATAA
>lcl|KQ435689.1_mrna_184 [locus_tag=WN51_00194] [product=Nuclear distribution protein nudE-like 1] [partial=5',3'] [location=complement(join(<559254..559409,559750..559871,560428..560613,560676..560812,560904..561194,561475..>561560))] [gbkey=mRNA]
ATGATGGACACCGATCCACCACAGTTTGTGTCGAAAGATGATGAAATTCAATATTGGATGGAACTTGCTCATCAGATACA
TAGAAGAAAGGAGGACATAGAAAGAGAGTTAGAGGAATTTCAAGAAAATTCGCAGCTATTAGAAAAAGAACTGGAAGCAT
CCTTAGAACAGGCAGAGAAGAATAACAGAGAACTACGCCAACGGAATACAAGACTAGCCACTGAAGTTGAACAATTAAGA
ACTAGATTGGATCAACAAACAGCAGACTGTGCAATGTTTCAAGGGAAAGCTCAGGACTTACAGACGCAACATGATCATTT
ATTAAAGTATATAAGAGAATTAGAACAAAAAAATGACGACTTGGAAAGAGCTCATAGAATAAATAGGGTAACAGAAGAAG
AGATAGAAGCCAAACTTAATTCTGCCATTGAAAAGAATGCTTTGTTAGAATCAGAACTTGATGAAAAGGAAGCTCTAAAA
GTTATAGTACAGAGATTGATGGATGAAATTAGAGATTTAAAACAGGAAATTCAAGTTCAAGAGAGGCATCAACCAGATAA
TGATAAGTCAGCTGATAGAGTTCGTAATCACGTTGATAGTAATAAACTTCAAGTCGAATTGGAAACACATATGTCGCCTA
GTAACCCAATAGTACCACAATCCATATCTCCAAATAATACAACAACTTCGCCATTAAAAATTGGAAACAGAGTTGTAACT
GGAAACAACAATAATAATAATAACAACGTGAATCCATCATTGACACCATGCACAAGAATATTAGCAATGAACATGATTGG
TGATCTTATGAGGAAAGTTGGTCTTGACAGGTGGGTCTGCATGGACTGTAGGAAGTTAAAATGCACTTGTCTTGGTGGGA
AAAATACAATTTCCACTACACCTACTGATTTACCATCCATCCAGGTTCACGTACCTACTCATTGTGTACGGCAACAACCT
AGATCAACCAAATGCTGA
>lcl|KQ435689.1_mrna_185 [locus_tag=WN51_00195] [product=Zinc finger FYVE domain-containing protein 19] [partial=5',3'] [location=join(<565224..565271,565463..565659,565814..566042,566097..566252,566316..566447,566512..>566700)] [gbkey=mRNA]
ATGTCTTGCAGTATTTGTCAAGCAAAATTTTCCTTCTTTACAAGAGAAGTTGCTTGCCCAGGCTGTGGCTTTTCATGTTG
CAGTAAGTGCCTTAAATATAAATATAACATTCCAGATAAAGGGGTGAAAAAGATCTGTGGACGTTGTTTTAATAAGCATA
ATTTTACAAGCAAGTCAAGTTCGAATAATAGCATCGAGATGGACAAGCATGATAAACCAATGGCTGAAGTAGACATTACA
AAAAAACTGGAATCGTTGGAGAATCCTGCAAAGCCTCCCATTATAATGTATAAGCATACAAATCACTGGGATAGATTCAA
AACTGGCTTAGAGCCAGCTGATCAAGAGATAGTCGAAAGATTAAGGAAATTAAAGGAAGAAGACAAAACTACAGCTTTAA
GCGTAGATGAAATAAGGAGGAGATTAGCATTGCTGAAGGATGAAGACCCGGATGTTAGGCAACGTACAATAAATATACAT
CAAGTGGATACCAGAACGGATCAACAGAAGACGGATGATTTAATACAGGAATATCTAAAACAATTGGAACTATCTTCGAG
TAGCGATTCAGTCAGTGAAATTCAAGCACGGCTGAAATCGCTGCAAGGCATTAGCGACAAACCTAGAGAGCATTCGGCTA
ATGACGATGATGATGATGAAAAACAGGTGACAAAGAAATTAATTGCAAAAGCTTTGGCAGAAGCGGAATTGGAGAAAAAA
TACGAAGAAAATGTGGACGAACTTGAAGAAATGGAAATTGAGGAGGCAAAGCGTACTGATGACGAAGACGAGGAACCGAG
TTGCGTAATGTGCGAACAAACTGAAGATTTACAGCGATGTATAAGTTGTCATGGCGATCTTTATTGCCCTGTATGCTTCG
AAGATAATCACGACGAGTTTGAGTTGAAAATGCACAAAAAAGAACCAGCAACAAAACGTAATCAACGTTAA
>lcl|KQ435689.1_mrna_186 [locus_tag=WN51_00196] [product=BAG domain-containing protein Samui] [partial=5',3'] [location=complement(join(<571198..573303,578605..>578676))] [gbkey=mRNA]
ATGGACTCGCCTGTCATCGTGGACAAAGCATCCGAATTCGGAGACCCGATTGATTTGGATCGTCCGTTTTCTGCGTTCCC
ATTCGACGACGACAATTTTGGACGACGCAGTGATATCCGTGCGCACCTGGACGATCTAGCAGCTCGTCATCCAGAATTCG
CCGATCATCTGTTGGGCTCTCCTTGGGGTGACATTCCCTTCCACGGTTCCTTCCGCAACCGAAATCGTGACTCTGCGAAC
AGAGATCGTAATAACTATCAGCAAGGGTACTCGGACGAGGACGTGCGAAGTCAAGCAAGCGGAAGTAGCGCAGCCAGCGC
GTCCAGTTCGCACGGCGAAGCAGACGTTAATCAGAATCAGCAGAACAAGCCCTCCAACTTCGAGCAGTCTAATAGAAAAA
GTCAAATTCCACAATACGGGTTACGCAACACCGTGGACATAGGTCAACATCATCACAATATGGAGAATCCCGACAGAGGA
AATCGCGGACAGCGCTCGATGTCCGCTCCTCCAGAGAACAGACAGTCATCAACGACCAACAATCAACAACAACCTCAGCA
GCAAGAGCAAAAGCCGCAGGGGCAGAGATATGTTTCCAGAATAGATATAACGCCGCAACAGCCTCAACAGCCTCAACAGC
CTCAACAGTCTCAACAGCCTCAACAGCCTCAACAGCAACAACAGAAACCTCAGCAGCAGAGTAATGTTAGGCATATTCCA
ATATTTGTCGAAGGTAGAGATGAACCTGTGCTTCCAAAAAGTTTCGACGAATCATTTACCTCCAGAAGGGAATCTTCTCC
CTTTAGAAGAGAACCTTCTCCTACACAGTTCCACACACCACCACACTTTCAGAGACCATCTCCATTCGGCCAATACTTCG
GCGGAAGACACCATCAGTGGCCTCCACACTTCCAAGAATCTTTCTATCAGTCACCAAGTGCTTATGAGCATCCCTCCAGG
AAGCAACAACAGACCCACACCTTCCCTAGGCAGCATCAGCAGCAACAGTACTGTGAGAGACAGCCTCAGCAACAATACTA
CGCTGAAAAACAGCCTCAGCAACAGCATTACGAGCAACCAAAACAACAGAAACCTCAACAGCAGGTTCCACCTCAGCAGC
AGCAACCTCAACCTCAACAACAGCAACAGGAACCAGTGAAACCAAAACCCAGCGTTCCAAAAGATCCACTGGAGAGAGTA
GCTCTTGTACAGAAAGAAGTAGATGCTCTGGCTGAACAGGTTAAGCAATATACCGGTAACTCGAGGACAGATAAAGAATA
TATTTATTTAGATGAAATGCTTACCAGGGAATTGATTAAGTTGGATGATATAGAGACAGAAGGCAGAGATAATGTTCGAC
AAGCGCGCAAGAACGCGATTAAAACTATACAAGAAACGATTAGCTTGTTGGAGTCCAAGGCGCCACTCTCGTCTCAGCAA
GCATCGCCAGAGGAACAGGGAATACAAGAAGAAATTTCTAATGTAATTGAAGAGGCTAGGCAGACTGAAACAATGGACTT
GGATCAGAAAATAGACAATCAGTCTCAAACTAAGGAACCAATTCCATTGCCTCCTGGTCCATCGTCTCCAATAAAGGAAT
TGAAAGAAAATACTGAACTTTCTACGAAGGAAGTGGAGAATTCTGCTATTGATCAAGCAACGAGTCAACAACAGGAAGCT
AGTCAAACAAGTGAACCTATGGATATGACTCCAGTAGAAAACCCAGATATTCAACAGAGTACAGAGAAAATTGCTGTAAC
TAAAATTAACGAGAAAAAACAAGAGAATATTTCTGAGGAAAATACCACCGAAGAAAAAAAAACAAACGTTTCTGCTGAAA
AGACTGCCACTGAGCAGAAGAAAGGAGAAAATCCTTCGGAAGAAAAGAAAATAGAGAACGTTTCTGAAGATAAGAAAGGA
GAAAACACTTCCAAGGAAAAAAAAGAAACGTCTGCAGAAACGAAGAAGACTGAGATTGTTTCCAAGGAAAAGAAACCAAA
GGAAGCTGATCAAGAACAACAACAGAAAACAGAAGAGAAAATGGAAGTGGATAGTAGTGAGATGAAACAGTCCCCCAAAT
CGAAAAAGGGAAAAAAGTCGAAAAAACAGACTGCTCCAGTGTCTGATAAACCAATACCATTGCCAGCTCCAGAAAATACT
GAGACCAGTGCAAAATAG
>lcl|KQ435689.1_mrna_187 [locus_tag=WN51_00197] [product=hypothetical protein] [partial=5',3'] [location=complement(<588795..>589004)] [gbkey=mRNA]
ATGTCTTTCTACTTTCGCGACCGACCGAAATTCGGCGATAAACTACGTGGTAAATCCGGCGACGAACTTTTACAGGAGAT
TAAACAACAATTCGACGAAGATAGCAAATCGTTCTTCGAGCCTGCAAATAGATCGGGGCGGGACCCTTTTGAACGGCACT
CCACTTTCTCAAGGGTGAGTCCTCACCCCTTTGTAAATTTTTGTTATTAA
>lcl|KQ435689.1_mrna_188 [locus_tag=WN51_00198] [product=BRCA1-associated ATM activator 1] [partial=5',3'] [location=complement(join(<591709..592227,592290..592551,592618..592715,592781..592953,593013..593211,593279..593587,593689..593901,594283..594650,594718..595023,595184..>595313))] [gbkey=mRNA]
ATGTCATCATCAGATAATAGTAAAAAATTATCCGAAGTCTTAGAGCTATTTCTATTGCCTAAATACAACATCGTCTCTGT
TACCTATCTCGATCTTCTACTGTCTCACATCTCCGATGATATTAAAGAATGCAATGCAAATAATTATGAGAGTTGCGAAT
TATTTCAAAAATGGGTGCTAAAAGCACTGAACACTTGGAGTACCGAGTGCCTTCCTTCTCAACCTATAATTACATTTACA
TTGAAACTTGTAGGATTAGTTTCACGCAATGAATTAAGATTTCATTATTGGCAATTTAAGAATGTATACAATAAATTATG
CGATATTTTTAACCTGCATAAAGATGACTTACCAATGTCTATCAAAATGGCTTATATCACAATGTTAATCAATTTGATCA
AACACAAAAGTGGTAGACAATGGATCATGGATTCTGGTGCTTGGAAAGATGTTATGAAGTATGCTCATTGGAATCAAACG
TTATATGTTACTCATGAAAGTCATAGATTTCTATGGCTTTTGCTCTTACACGAACAACAAAATGTTGATTTTTGTAAAGA
AGTTATTTTGACAATGAGTGCACCATTGATGACTAATACTATTGGGTCTCAGACACATCAAGTGCTACAAGATAATTATT
TAGAAGAAAATAAATTATTATGTACCACATTAGATTTGTTAACCAATATCATTGAGAATACATTGTTTGCAAATATGGAT
AATACAGTACCTGAGCTGTGCCAAGAAATCATTGGTTTAGAAATGAGAATAAAAGCACTATTTGAAGCTTGCATTAGTAC
AAAAATTGTGCCTTTGAGTTTATGTATTAAACACACATATAGAGATTCTGATATTTTTGATATGTTTGTTTCTAAAATGT
TTGATGTAACGTGTGTACCTATACAAAGGTTGGGATACAATATAAGAGATGTTGTATTTAAAAATCATGTACCTTTAGCA
CAGATTGCAAAAGTAAATATTGACTTGCTCATAGAAATAACAGATATCATGGATAGGGATATTGCAGTTATTGTATTTCA
AGCACTGTGTCACGTATTAAAAAACTGTGTGCCAGATACATGCAATGAAACTCTAGATAATATGACTAATGCAATACACT
TGGAAAATGTATCAAGAAAACAAATACATAAATTTCCTTTAGAAGGAGATCCTATAGTTGATCACCCTACATTATTATTA
TCACTTCTAAATGGTTTAGCAACCATGACAGAAAAGTTTAAATTAAAATGGCAAGAATGTGTAGAAACTATATGCTTATT
GTCATTAGGTCAAGAAATTTTAAATCATCCTGGAACATTACCTATAATTTGCGTGAAAGCTTTAAAAATATGTAAGTTAG
CAATCCAGAATTTTATGTCACCCAATTTAGTACTCTTAACTGAAACAGATAGTCATATGAAAGAGATCGGACCAACATTG
TTTAAAAGATTACATGATGTAAATTGGGAAGTAAGGGATAGTGTATTGGAAACCTTAAATACTATAGCTGTAATCTCGGA
GGACAAATATCCAACATTCCAAGAATATCTATTGGCAAATGAGTTTTTACAATTGGCAGTTGAAATTGCTAAGACAGACA
GCGAAAGCTATGTTCGGGCATCTGCTTTAGTATTTCTTTCGACAACCGTTCGTATAAATAAATTGTGGGAAGAAAAATTG
TCGCAGTTTGATTTACCAAATACTGCAATAATTCTGCTCAACAATGAGAGCGAGGGCTTAGTCAGAAAGGAAGCGGTAAT
TTTATTGAAGGAATTATATGTACATCGTAAATGGCCAAAAAATATGATCGATTCAATGATATTGGCAATGGCAAAAACTG
CTGTGCTTGATCTTCATTGGGAAGTAAAGATAAGCGCTCTCGAATATTGGAATCACGTTATAACATCGCATTTGTCTGAT
CAAGGTGTGCTTGATGGTCATTTCCCGAAAGTAACATTTTCAAAAGAACACAGGAAAATTGTATCTTTAAATGAAACTGA
GATAAAACGAAGGCTTAATAAAGCATTAGATGAATTAGCAAAACAAAATTGTTTGGGTGTCCTTTTGGTTACTTTAGAAG
ATAGCGATTTTGAAGTGTGCAAAATGGCGGCAACTATAATAAACAAATTAAAAACATTCCTTCTAAAGTACAAACTTAAC
GAACCTTTACCAGCGTTGCCTTTACCCAAAGATAGTGCTACCTTTGATACCTCTTACGTTAAATACGAATCACCGACTAA
TGATGCAAGTTCCAATTGCGAGATGCGCAATAATTCTAATAATGTGATTGAAGAAATTCTAGATGTTAACGATGCAAGTC
TACTTGCTTCTATTTACAACAATTCTACGAACGTAGTCGGTAGTAAACCGCAAAAATCAGAGAAGAAAACATTTCAACAT
ATTTCTTGTGTCACTAGGCAAATTTTTCTCGAAAAAATTTTTGATATGAATATCGATGCATATATTGAAGAGAAAGATCG
GTGGTTAGCTACATATACCACAGGTTTTGATTCAGTGTTGGATGATATATTAACGATGTACAAAAAGGAAGATGTTAATT
CAATGGACTGTTATTAA
>lcl|KQ435689.1_mrna_189 [locus_tag=WN51_00199] [product=hypothetical protein] [partial=5',3'] [location=join(<601640..601662,601747..601804,601907..601963,602039..602083,602344..602493,602575..602764,602892..603043,603264..603545,603700..603847,604045..604285,604470..604483,604620..604630,604724..604758,604948..>605092)] [gbkey=mRNA]
ATGCAGATCTGTACTATCAATCCGTTTGCCGACAAGCAACAACAACAACAATCAATTATCGAAGAGAAAAATAAAATTAA
GATAAATCACGATAAATGCTGCAACTGCTGTTGTTGTACAACTCAACGTACGTGCTATAAATATGTGCAACCGGAGGTAC
CGAAGTCCTTTGCCCCAATTCGCTATTATTGGAAATCGGGTATCCCAATGGATGATAACACTACATATCGACTTTCCTAT
TGGGAATGCCCGAGTCTTCCTGTAGATTCTATTCCACCCCGAAATTGGCTAGTTGTCGGAGATGGAGAAATATCAGATGA
AACAACATACAAAAACAGTTATTTTAATCACTTATGCGTAAAACCTGAATCACCTTGTATACCTTGCGAAAAACAATGGC
TCGGTAGAGGCCCTATACAGGATGTTACGACTCAAAAACACGATTACACATGGAAGTCTATACCACAAGTAGAACCTTAC
AAAGCGCAAAATAGTTTATACTGTCCACTTGCACCGCTACTCGACGATACAACATATAAATTGAGTTACTATCAATCCAG
TTGTAATCTGCCTACATTGTCTTATGCTTCTATAAGGAACTATGTTAAACCAGATGTTCCAATGGAAGATCATACAACAT
ACAATCTTAGTTACTGGCCAAATGAGCCTATGAAGAAAGAACCTTTATGGAAAAAAGGAGAATATAAGCCACCTGTCGAA
CCGATAGATGGGTGCACAACTTATAAATTAAGTTATTGGCCACATTCGGAGGAAAGACGTTTACCAATTAAAACACTGGG
AAGCGATAATCTTTTAAATGCTGGTTGTTGCACCGATGATAACACAACTTATCGTCTAAGTTATTTCGGCTGTGGGGGAG
ATAAACAAGGTCCGATTCGTCGACCTGATAATATTCACTTCTCGTCTTGTCCTCTATCTTATGACACTATACATCGGATG
AGTTTTTTGGGCAATTGGTGTGTTAAACAAGCATCACCGATTATACCTTGTGATAAACAATTATTAGGTAGAGGGCCCAT
GCAAGAGATAACCACACAAAAACACGATTATACATGGAAAAATATACCATTGGAATCAGATGCTCGTTGCACTACTTACA
AACTCTCTTTCTTAGAAAATGATACTAAATCGTTAACACCTACTCATAACTATGCACCAATACGTACATACCGCCCGTCA
GATGTTCCAATGAAAGCGGAAACTGTTATGCAGTTGAGTTATCAGCCCATGGAGAGTGCAAACAAAGTTGAAAACCCATG
GAGCGAGAAGCCTACTTATCAATTTCCAGTTACCCAAATGGAAGATAATACTACGTACAATATGAGTTATATTCCGCCCG
CAAACTTACATATAACTTCTAAAGAAATACAAATCATCAAGGATATATGGACAGAATTTAATTCACCAAAAATTGTATGT
TTTCCATCAAGCCATTGTGTAGGTGCTAATGTTATGAAAAATTGTGATCCATTAGTGTTCGGCCCAGAATTGGCCATGGA
AACAACTCCAGCGCCTAAAAATCCAATATAA
>lcl|KQ435689.1_mrna_190 [locus_tag=WN51_00200] [product=Peptidyl-prolyl cis-trans isomerase-like 1] [partial=5',3'] [location=complement(join(<604769..604884,604968..605075,605222..605311,605434..605567,606058..>606128))] [gbkey=mRNA]
ATGGCTCTTGCAAATATATCTGGTATCCCTGATAAACACTGGCAACCACCATTCGTAGCATTTGAAACAACTATGGGTGA
AATAGTAATAGAACTTTATTGGAAACATGTACCAATTACCTGTAGAAACTTTGCTGAACTTACGCGACGTGGCTATTATA
ATGGAACAAAGTTTCACAGAGTTATTCGAGATTTTATGATACAAGGTGGTGATCCTACTGGAACTGGGAAAGGCGGTGTG
TCGATCTACGGAGAATGTTTCGATGATGAAATACATGACGACTTAAAACACACCGGCGCTGGAGTTGTTTCCATGGCCAA
TTCTGGGCCGAACACTAATGGATCACAATTTTTCATAACATTAGCACCTACACAATGGCTTGATGGAAAACATACAATTT
TTGGTAGAATCCATTCCGGTATGGCAATAGTGAAAAGGATTGGATTAGTAGAAACTGATAAGAATGACAGACCTGTTGAT
GACATAAAAATTGTTAAAGGATCAATAAGAAACGCATAA
>lcl|KQ435689.1_mrna_191 [locus_tag=WN51_00201] [product=hypothetical protein] [partial=5',3'] [location=<607528..>608130] [gbkey=mRNA]
ATGCTGGAGATATCTCGTTTCTGTTTTAGGGCAAGTCTACAAAGATTAATCAAGCATAACGTTACTGCATTTAGCAATAC
CTCTATTTTGAATAGTATGGAACGATTTATTCGAACAGTGCGTGAGATGGAAGATACGATTTTAATTCCCAGTCGACTTC
TAGACTTAACTGTAGGCGACTCGCAGGATAAGTTTCAATTGGAAGACAAACGTAGTTCCGTCATTAAAGCGACATTGGCT
AATGCCGATTTGTATCGCCTTTACAACATTATCAGTCAAATGAAAGTCGAAGTGTTATGGTCGCAGGATCATATGAACAA
TGCTCAAAATTTAGAGGAGAATCCCGCATTGCAAAAGTTTATACGCGCTAGAAATTCGAGTAGTACATCGATGCACAGTG
TACAAAGTGTCTGTACTTGCAATTCTGAATTTGATATTGTAACCGAGAATGATTCTGAAGTGGAGAACGAAGATAATGTT
AGTATCGCTGCACGATGTTTTAAAAGGCACCTGCACGGACTGCATCACAATATCGAGAAAATGATCCTGGCTGCCGAATA
TTTAATATTAAGATATCAAACTGCCATCGATAGTCAATCATGA
>lcl|KQ435689.1_mrna_192 [locus_tag=WN51_00202] [product=Activin receptor type-1] [partial=5',3'] [location=join(<608885..608951,609315..609490,609572..609812,609889..610157,610438..611078,611264..611495,611746..>611883)] [gbkey=mRNA]
ATGGCAATGGCGGATTTTATGTTTATCACATATTTTATATTATCGTTGACACTCAAGTTATGTCCAGGAGAAGAAGAGAA
GCTTTCTTTATTAGAAAATGATTTTTCTGTTGAAAGTGAAGAATCACAGAAATCTATAGATATTATGGCTTTTAATGGCA
GTTTAATTGGACAACATTTAAAATGCTATACTTGCGATGGACCAGATTGCCGATATATTCAAATCTGCCATGGTGCAATT
ACTTGTTGGAAATCTAGAGTAAAAGAATCAGACGGTGCACAAAGTGTAAGTAGAGGATGTACTTCAGCAATGGAGCATAT
GTTGTTATTGTGTAATAAGCAATTACCGCCACGTATCGTTCAAAGTACTACTAAAAAAAGACATGTTAGTGGACTCCCAC
ATGGTGTACAATATTATGTCGAATGTTGCCAAACAGATTTGTGTAATGGCGGACCATTTCCTGTATTACATGACTTTAAT
GGAGATGTTGTTGAGGAAGATTACGTAGTTAAATTAACATTGACAATTTTGGGTTCCTTGGTTGGATTCTGCATTATTGC
TGGAATAGTGCTGTTTTATTTATTGGTATGTAGGACTCGTAAAAAAAGGACATTGGCTGCAAGGCGTAATAAACTTGTTA
TAGATTCTGAAATGGAGTCGTCTATCCTACATTTTTCATTTTCTTCTCCAACATCCACTACGTATCATTCTCATGAACTA
AAAGCAACTGCAGCTGGTGATAGTACTCTAAAGGAATACTTGGATGGAAGGAGTTTAACTAGTGGGTCAGGATCTGGTTT
ACCATTATTGGTACAAAGAACACTAGCTAAACAAGTAGCATTAGTAGAATGCCTAGGTAGCGGTGGTAATGGTGGATTTG
GTGGAGAAGTTTGGAGAGGAGTATGGCATGGCGAAAATGTTGCTGTAAAAATATATTTTTCACGAGACGAGGCAGCTTGG
GCTCGTGAGACTGAAGTTTATTCTCAATTGCTGCCGTCAAGACATGATAATATTCTTGGTTATGTCGGAAGTGATATGAC
GAGCAGAGCAAGTTGCACTCAACTTTGGCTAGTGACACATTATCATCCAATGGGTTCACTTTTCGATTATTTGAATCGTA
CACCTCATTCTTTAACACATCATCAAACACTCAGTATCTGTTTGAGTATTGTGAATGGATTGCTTTATTTACATACTGAG
ATTCATGGAACTAGAGGAAAACCGGCTATGGCACATCGTAATCTCAAATCTAAAAATATTCTTGTTAAAACTAATGGTAG
TTGTGTAATCGCTGATTTTGCGTTGGCAATAACACAAGAACGTTTGACTACAGATAGAATTGATTTAAAACAAGGTACAA
AACGATATATGAGCCCAGAGATTCTCGAGCAAACGATAAATACAGAGTGTTTGGAGAACTTCAGGCGAGCAGATATATAT
AGTTTAGGCTTGATACTATGGGAAGTTTGCAGAAGATGTATAAGTAATGGTGTCGCATTGGAATATGCAGCACCATATTC
TGAGTGGCTTTCTAATAGTCAAGAACCTTCTATTGAAGAAATGAGAAAATTAGTATGTTTGGATCAGCATAGACCACCCC
TTCCTAATAGATGGCATTCTGATTCAACATTGGCTGGCTTGGGAAAATTAATGAAAGAATGTTGGCATGGGAAACCTGCA
GCACGTCTACCCATTCTTAGAGTAAAAAAAACACTTGTTAAACTGGCAGCTAACGACACACGTGTTCATTTGTCTCTTGA
TTAA
>lcl|KQ435689.1_mrna_193 [locus_tag=WN51_00203] [product=Protein BUD31 like protein] [partial=5',3'] [location=join(<617159..617252,617382..617504,617574..>617791)] [gbkey=mRNA]
ATGCCGAAAGTACGTAGAAGTAAGAAACCTCCTCCGGATGGTTGGGAATTGATCGAACCAACGTTAGAGGAATTAGAACA
GAAAATGCGCGAAGCCGAAACTGAACCTCACGAGGGCAAACGGAAACAAGAATCATTGTGGCCCATATTCAAAATCCATC
ACCAAAAATCAAGATACATATATGACTTGTATTACAGGCGAAAAGCGATAAGTCGTGAACTGTACGACTATTGCCTGAAT
GAGAATATAGCAGACAGAAATTTAATAGCCAAGTGGAAGAAAGTGGGATACGAAAACTTGTGCTGTTTGCGTTGCATACA
GCACAGAGACACTAACTTTGGTACAAATTGCATTTGCAGGGTACCTAAAGGTAAACTTGAAGAAGGTAGGATAGTAGAAT
GTATCCATTGTGGATGCAGAGGATGTTCTGGATAA
>lcl|KQ435689.1_mrna_194 [locus_tag=WN51_00204] [product=Mitochondrial inner membrane protease ATP23 like protein] [partial=5',3'] [location=complement(join(<618488..618685,619179..619260,619512..619557,619866..>620058))] [gbkey=mRNA]
ATGACCGTCAAAAATGAAGAAAATGAGGGAAATTTTAATACCGAAGAAGCAGAATATTCTGACCTTTATCCAAGCAGAAA
GAAAAGTCAAAACAAAATCAGCACTTGGTTTGACAAAATTACCCTCAACAAAGAACGGGAAAATTATCAAAAGTTGCAGT
GTGAAATTAATGTTTTTCAATGTATGAAAAACAGTCCTTTAATGAAATTATTACTGGGAGCATTAAAAAGTTCAGGATGT
GAAATTGAACTTGGACGTCATATTTCATGTGAAGTATGTGATGAAGTAGTTACTGGTGGTTATGATCCTGAGACAAATCA
GAATTGTGTTATAGACAAGGCTGTTAGATCAGTAATTGCTATAACAAATATATCGAAGGAAGAAGCAACGGAAGCTGTGA
TGCAAGTTTTCAACAAATGTTACAATGATTTAGAACCAATTGGAAGACGTCTCCGTCGAAATTCATTGGATATGGAAAAA
GCATATTATGATGGAATGTATTACGGATATATAAATTAA
>lcl|KQ435689.1_mrna_195 [locus_tag=WN51_00205] [product=Protein SZT2] [partial=5',3'] [location=complement(join(<620952..622054,622173..622389,622470..622638,622778..622946,623277..623576,623996..625896,626073..626354,626565..627261,627501..627574,627692..628052,628208..628804,628930..629082,629304..>629502))] [gbkey=mRNA]
ATCGCTCGAGTAGACGAAGAATGTATCAACGCGTTGTTAACGTTGGAGTACCTGAGCTTGTTAAGTCAAGTGATACCGAA
CGAAAAAAATACAGAAATTATTTACGGACAAGTGACCCACTATGACGCGAGTAAGCTGCCAAAAAGATACAACAGAAACG
CGAAGGCCAACAGCTGCACCGTGGAGGAATCGTGCGAAGGTACAACCAGCAACAGGGATGACAAGGGACAGGGAAGCGCG
AACAAAATATTAATGGACAACTTTCTGGGACACATGAAGCAGTTACACAACAAGGAACTCCTATTGACCTCCGCTGAGTC
GCAAAAATTCACGAAAATGCTTCTTGAGAGACAGAGATTGTCCACCAACCTCGAGCTCAACACCTATCCGCGTTGGAAAT
GCTTCATCAAAGGGATCAGCACGACTCACGTGATCATCACGATATTACCCGCGTCCGAGAAAGACGTTGTACGGTTGTTT
GCGTCGACCTCGAGCACAGAGGAACGATCAACGAGCAACAATTCCGAGAGAAACAGCGAATCTGTTGTGTTCAACGTAGA
TTTAAGCGAGAGCCAAAACAACGCGTGCTCAAAGTCTTCCACGACGGATGTTAACGCGACTGACACCGCGTCGATAGAAA
ATAACGAGACGGCGTTCTACGATCAGTGCGTCGAGGACAGTGTAACAAACGCGGACACGCAGAGGAGATCTCACGATTGC
GAGGAGTCTCTCGTTATTCCAGTTTACGTGTACGACTGTTCGTTGGCTCTGCTGATCGACACGTTGGTCGACAAGTTAAA
AATCTCGCACAACAAGGACATTTATCAAGATCACACGTTCAGAGTTGGCCAGCAGGAGTGTAAAGATTTCATCGAGCTGA
AGTCTGACTGTAACTCGAAGCCCTCGACCCCGGAACCGAAAAGCGAGGATTCCGACAACACTGCCAGCGATCAACGAAGC
CTTGTGGAGCATTGCAAACAATTAAGCTTAGCTCACTGTCATTGCTACGTAGTTGCAGTTTACAAGTCGCTGGTATTGCA
ACAACCGCTCACCTATGACGACATGGAAGCCGCAGTAGAGCAATGCGAGGAAACCCTAATCGAAATTAACATAACAAATT
ATCTGCGGTCTGTCTGCAGACATCTGAGCAAGTTGTCAGATAGAAACTTGCTAGACGAGCTGAATCCATCAGTGTGCAAC
GACGTTGAACCATTGCACAACTTGATCAAGGAGAAATTCGAGAGGATAATCACGGTTGCGTTTAGGCCGGTCCCGGCGCA
TCCTGAATTTTATTACTGCTCGCCGTCCTGCGAGGACGAGATAGAGAATCTTATGCTTCATTCGATAAACATCGATTCTA
CGACACGCATTCTCAATGGAAAAGGTAATGTAACGTGGCCAGGCAGAAATGTCAACAATATTTCCAAAATTTCAAGGCAC
GGCTCCGCGGACTCAGTCAACAGTGACTTGCAGCAAAAGAGTATCTTCGGGAGAGAACAGCCATTGTTCTTACAGTTAAG
TTGCTCTGTTCGATTCCAGTCTAGATCTGGTCTTAGTAGCATCCCCGTAAAGTCTCTGCCAACGTGTTTCATGGAGATTG
TGCAGAAGATGGAAGATTACAAAGATGAGGACATAGCCAATTTGAATCTGGCTGATTTAAAGATCACTTTGGACATCATT
TGTTTAAATTTGCCAAGGGAGGTGCTGGAGATAAGTTTAGAACGATACTCTGGCTTAAGGGCGACGTCATTCTGCAGCGG
TTCACCTGTAGGTAGCTTGCGAACGGAAAGCGGAAGCAGCTTGGAGAACAATGCTAAAAACGAACTGTTTCAAGAAAAAA
TGTCTCACTTGCCTTTGTGCCAACATAATGCTATAAGCAATCTGAAAGATGAAATTGAGTGGCTCCTACAGGATGAAACT
GCAACTGCGTTCTTAGACCAACCCATTATAAACAAAGACGTCTTAAACTTTGTTGCGAATCATGTCTCCGAATCGACCGG
CAAATTTAGCTGCAAAGTGGAAAAAGTTCCTCTGTATTTCGTATATCCTTCGGACGATAGTAAACCTAAATTTATAAGCG
ATGCTCCGGAAAATCTGAATCAAGAAAAACTGCAAGAGAGCATGAGCTCTTGCACAGAGAAGAACAATCTCAATATACGT
TTTAAATCTCAGGAATCTCATTCTGACAGTATTGATTTGACACGTGAGAATCAAAACACCGAGGATGGATGCAAAGAGAG
TAATACGTCGGAAAACAGATTTCAATGGTTAATAGATCTTGATAATCGTAAAAGTTCCTTACCCAACTTTTGGTTAATTT
TAAATGTTGAAAATGATTTCGTCAATGTCTACTTTCACTGTAGGTTTTTAGAGATCATATCGCCCGAAGTAAACAGTTAC
TGGCATACCCAAAAAATGCTGGTCTCTCAAATAAAGAGTACTTGTCGTCGAGTAAACCAGTACTTGCTCTTGCAAAATCT
TCACAAGACGAGCAAATGCTCGGAACTGCTGGAGACAGAATCGAGCGAAGATTACAATTGGAAATCAGAGACGACTAGTG
AATTCAGCAACGTCGCTGCGAATCGAGATTCGATGCAAAATTTTACTCCGGGGATGTTCCGATGTCGCGTCGTTTGGAAA
TTCACGTTCCGGCTGCATCCTCGATTAAAGACTGGCCCGGGGAGATCAGGCCTTTCTCGAGGCATAAAAGCTCTGCACGG
CGTACTTAATAGATTTGCTGTTAGTAACCGGAGCAACATGTTCGTATATCAAGAGAACAACAAAAACGTGTTTTACCTAA
GGCTGCATGAACAGATCAGCGATGGGAAAGCTTTGCAGAACAAATTGTCTGAAAGCGACGAACAGCTTGTCGTTTCTCGG
AGCAACAGCGTGGTTTCGTTGTCGCAAGTTAAGCTAAACGATAACGCCGCGACGAACGATACTAGGCCTCGAGTCCGATC
ATTTAGCGAAAAGGAATCAAACACTTTAAATAAAACCGAAGACTCGATCATCTTGATGGTGCATGGAATCTCTGACGCCG
GGCCAGAAGTTAAACGCGACTTGGTACAAGTTCTACAAAATCGCTTGGACGACGCGGTCTTGGAAGTTCTTTCGGTTATG
TTAGCGAGGAATCCAATGTGCAAATTGACACCTGCTGACGTTCATTTCATTCAGCCGCCAAAATCACCGGAATCTATCAT
ACGGCTGAGCGTGCAAAAGCATTGCACTCGATATATAACTGCCTTGGAATTTTATTTGCGTCAGAATATACTTCAGTTTT
TGTACATACCAAAGTACACTGACAACAGGCCAGAATATCATTTCCAAGACTACTCGCAACGCGAAGGATCTACCAAAAGG
ATTTCGGAGTCGGACATCTTTTTGTACAATCAAAGCCACTCCAGTGGGAGCAAAGGAATCGCTTGTATAGCTTTAGCAAT
TGCAGGAGAACACGGTGAGCCGGTCAGATCGTTAGAAAATGAATTCTCCAAAGACAGTTTCCCTGAAACGGTAAACGTGG
AAGATTTCAAAAGTATCGTGTCGACGTCGATTTGTGATAAGAATTCGACGGAATCGCCGCCTCTGATCGAGTTTAAAATA
TGGAAACAGGGCAGAGTTAATCTCGAATCTCTGTTGCAGAAGCTATGTTCTGCGGTGAAACATGCAATCTGGGACTTAGT
TACGGAATATAAATTTTTGTCAACTCCATTGACAGAACCGCTTGTGGAAGGTACTCAAGAGATATCCGCTGAAAAGAAAG
AGAACCAAACAAGAGTAATGCATGATCTAGCGATTGATCGGTTCGAGGCAGGTGAAGAAGGGAAGTTACACAGCATTTAC
TGCGTCACATTGTCACAATGGTTTCGATTTGCTTTAGAAATTGGAGTACCGTCGGTAAAAAGGCATGAGATAATCCTCAC
TCACAGACATCCTATATCCACGATCATTACAGAATTAGAGGCTCTTATACAGAGTCAAGCGCCGGATACATCCAGCAGAG
CTTTTGTTCTAAAAGACAGACAACCATTTATCGAAAGGTACATCTCAAATGAGGAATTATTGACTGGGCTTAAGAAGAAT
AACTATTCCGTACTGGAAAATGAAGGGAAGTTAGATTTGCCCGTCTACATACCGTGTGATTTTAGTAAGGATGTACAAGG
AACTTATACTAAATGTGTTTTAATAGCTAGAAACTTTCATCAATGGAAAGCTTCGAAAGCTTCGTTCAGCAGCACGGTAC
AACCAGAATTACTTATCCCAAAAGGTATATTCCATCATCGGCCAAGCCTCTCGAGGGAACACGCAAACTCGCAATATCTT
CAAATCATGGACATGGAAAGTCTCATGAAGTTCTCTGCCGTGCCCCACAACGATGGAAAAGATTGGACGAGATTGAACAG
TAGAATGCAAAATATAAAACACAATCAATTTTCATGGAACGAAGTAATCGGCCAAACAATGCGCGATGTAAAGCCTAATA
ATTATTTTCATAGCAATATGGACCCGACTGTGAAAGCTATCTGCGATTTACAAGATTTGCGATCGCGCGAGAGAAAAGTT
AAAGGCATCAGCTTATATCAGCAACTGTCGCAACAAATGCAAAAAAATCAGAATGAACAAACAAATATCATAAAGTGGCA
CAAAGAATTGTGCAGTTTGATGTTGTCAGAATATAAGCAATATCTTCACTCGTTAGGCTTTAGTTCAGTGCAAATAGAAT
CATCAGACAAGAGTTTCGAAGGGACAATCCAACAACAACAATCTTATTATCTTAAGAAATCAATGCTTGGCGGAGTATTA
TTATTTGAAATTCACTTATCACAACCATTTTTCATTGTTAAATTACATATTATCGAATGCAGTCGACTACAAACGAAAGC
GAGTAGCGCTTTAGTGAATCAATTTATGCTAAGTTTTGTGGATGCATGTGACAAAATTAAAATTAGTATGCATCTACATT
CGTTTACATATGATTTTCATTTACGTTGTATACATTCATATATAGCTGGAACTGGACCTTGGTTAGTGCAACAAGGTTAT
CATCTCATTCATTTTCTCGATGATTTTAACAAATATTATAGTAAAGCTCCAAATTATGCGAGAAATCTTATATACAGTAA
CGTAGTAACTATTCGCGATTTGGCGATATCAGGTCGCACGTTGTATTCCTACTTATTATCTCATGAGAAAACTTACAACA
TGCGTGTATTTGTAATGAAGAGTGATCTTCAAGATTCTGAAGAAAGTGAATACGTTTTAGTAAGCTTAAAGAGTACTCCT
TTAATCAGTTACTGCGACGCACAAGATACGAAATATGCTGACGATTTCGATGTTGTTCTTATTGTGTCACATTTAGAACA
ACCTCCACAACTAGAAAAAACTGAGATTACTTTAAAATACTATTTAATGTTAACGAGCAAGCGAGAATTATATCCAAAGA
AAGAAGTAGAAAACAATAAACTCGGAAAATTTCGCACGGTGTACAGCGTTGAAAAATCTATATGTACTTATACTGAGCCT
GTTGTAAGTACTTTAAACGAATCTTCATCGGATCTTCAAGAAAGTAGACAAGTTTCAAATGATAAAAAAAGTGATGCTAA
ATTATACAGCGCTAACTTTGGTACACATTGTAATAATACAGGTGCACCGACACCTCCGCCTGTACCTAATTCTCCATTAA
CTCAAAATGTAAATCCTCCAAGTATTTCATTAAATTCATCACCACACCTGATTCAGATACGACAAGAATCGATTAATTAT
CTGGGTTATTACTCTTCGCATGAACAACTTATGCAACAAACAATAATGTCCCAAGCAAATACAGCTCGAATGCATATAAT
GAATATGATCAAACGCGGAGCATTACAATGCAGAACACACCTTCTTTGGAATAAATTATCAGAAAGTAAATCTGCCATGA
ATTATAACGAATTCTCCGAACTTTGTTCTCTGGCCCATGTTGAACCTTTATTAAACTTGGATCCAAGATTAAGGCCATTT
ATCAATCAGCCAATTTCTTGGTATCAATCCTTATCAAAGGTTCTACAAAATAAATATCAAGAGCATCATAAACAATTCAA
TACACCAGACGGAAATATTACTCACCTACTGATACTGCATCCAAGTTTTTTCCAAGTTTTCATGATGTTAACTATAGATC
TACACGCCTCACGAGGGGTTTGTATCAATATTTTTGTTGTTGTTTATATACCTCATGTATAA
>lcl|KQ435689.1_mrna_196 [locus_tag=WN51_00206] [product=Protein SZT2] [partial=5',3'] [location=complement(join(<637312..637458,637921..>638322))] [gbkey=mRNA]
ATGAAACCATTTGATTCAAATAAAATATTAAATCAAGTTTCAGTTTTGTACAATATATTATATAAAAGAAATATTATATT
ACAGGAGAATGTTATTTTAGAAGCAGATACCATTTTCTTGTTAATGAGAAAAGGGTTCCCCATATCTCGCAATGTAAGAG
CACAATGGATGTTAGAACATTTAGACACTATGATAAGTATTCAGTGTTCAAACTCCAAAACAAAGGAGGCAGCAGAACTA
GAAGTAGCATCAGTGTTGCCGAAAAATAAATCCGGATCATGGTCTCCTGAAACAAGCCATCAGTATCTTTACAAAGTAAC
TTCTACAACTTCGATAATATTTTTGGCACACAAGTACAGGATGGTGTTCAATCTGGACTTGAGTCCGTCCCTTGCAACTG
TAGATATACAACATGGTGAAATAGTCATAGATGAGGTATACATGGCAACTAAACATTTTTTGGAAAGCATTATTAGACCT
GTAAGTAATTCTCAGTTGTTTTCCTCTATATACATAGGAAAAATTAATGTCAACTTTACAACAGAATAA
>lcl|KQ435689.1_mrna_197 [locus_tag=WN51_00207] [product=hypothetical protein] [partial=5',3'] [location=<642485..>643066] [gbkey=mRNA]
ATGCGTATTAAAAAAGAAGATACAATAAATTTTGAGTACATTAAACCTAAAAAATTTGGTGTAAGCTACGAAGAAAAAAG
TAAAAGTTATTGCAATGTTAAATTAAACGAGCAACAAAACAGCATAGTGGATTTGAAAGAAGACCAAAGTGAATCATCAA
AACAAGATCAAGAAAAAGAATTTAGCAATAAACGGTTTAAGTACTCAAATCATATTGATTTGTCAGAAAATAAAAGTAAA
GGCTCGAAAATCAATTCTTATAGAAAATTGAAGAAAATAGAGAGTAAGTGTTCGTCGTTCGATAATAACAAAACGAAAGT
AATAAAGACTACAACAGAATTAGAATGGCTTCGATGTACGAGGTACAGGCCGCCGAAAATTCCTAGGAAGTCTACGATCG
GGAAAAATAGACGAAAGCCAAGCCTTCATCCTCGGATACCATTTTCGACGTTTCAACTGGATTTTCTTGAACAGCAATTT
CGGCACAGCGCTTATCTCTCAAAAGACGATGTTTCGGAGATATCGAGTGTTTTAAACCTTCCTCCCAATAGGGTATTTTC
AAAATTTATACAACGTTTATAG
>lcl|KQ435689.1_mrna_198 [locus_tag=WN51_00208] [product=Adenylosuccinate synthetase] [partial=5',3'] [location=join(<645436..645615,649418..649538,652972..653308,653432..653824,653911..654167,654237..>654286)] [gbkey=mRNA]
ATGCAGGTTAAGCAAGCAAACGGCGAAGGTGTTCTCGCGTCACCGAGAAAGAAGCAACGCGTGTCGAGCGCCAACGCAGC
TAAAGTGACTGTCGTCCTCGGAGCGCAATGGGGTGACGAGGGTAAAGGCAAGGTCGTCGATATGCTCGCGATGGATGCTG
ACGTCGTCTGCAGGTGTCAGTTCAAGGAAGAGAAAACATTACCACTCGAGAATGCCGTAAATTGGATTTTTTTCGATGAA
TGGGGTAGAGAATTTAACAATTTTGCAGTTAGAACCGGTGGAGTATTTCAGCGCTACAGATGTCTTTTCGAGGAGCTAGA
AAGCAATGAAGCGAAAGGTTTGAAAAATTGGCAAGAACGATTGATAATTTCCGATCGTGCGCACATAGTGTTTGATTTTC
ACCAGCAAGTTGATGGCCTCCAGGAATTAGAAAAAGGCACACAGTCTCTCGGTACTACCAAAAAGGGGATCGGACCGACG
TATTCGTGCAAAGCTGCCAGGAATGGGCTTAGAATCGGTGATCTCCTTGGGGACTTCGATAAATTCTCGCAAAAGTTTGA
TACCCTGGTTACCTCGTACCAGAAAATGTTCCCAGCGCTTCAGGTCGACGTGAAGGCAGAGCTTCACCGGTACAAAGAGT
ACGCAGAGAGAATAAGACCGATGGTAAAAGAAACAGTTCAGTATTTACATCAAGCGTTACGCGAAGGAAAGAAAGTATTA
GTAGAGGGTGCAAATGCCGCGATGCTAGACATAGACTTCGGCACATATCCCTACGTCACGAGTTCTAACTGCAGTATAGG
TGGTGTTTGTACCGGTCTTGGATTACCACCGTCTTACATCAGGGAGGTTGTCGGCGTTGTTAAAGCATATACCACAAGGG
TTGGCGATGGCCCATTCCCCACTGAACTTTTAGACGCTACAGGCGAGCTTTTGCAAAAGAGAGGGCACGAATTTGGTGTC
ACGACAAATAGGAAGAGGCGTTGCGGTTGGCTGGACCTAACACTTCTTAAATTCACCGCAATGGTTAACGGGTACACGTC
GATATGTTTAACAAAATTAGACATTCTAGATACGCTTCCGAAAATTCAAATCGGTGTAGGTTATCGATTAAATGAAAAAG
AAATTGACTATTTTCCAAGTAGCACTTCTGATTTAGCAAAAGTAGAAGTAGTTTATGAAACCCTCGACGGTTGGGAATCA
ACGACAGAGGGCGTACGTTCCCTGGAAAAACTACCTCCCAATGCAAAAAAGTATATACAATTAATAGAAGAGCATCTTAA
CGTGCCAGTTAAATGGATTGGAGTGGGAGCAGGCCGTGAAAGTGTAATTGCACTTTGA
>lcl|KQ435689.1_mrna_199 [locus_tag=WN51_00209] [product=Outer dense fiber protein 3-B] [partial=5',3'] [location=complement(join(<656506..656752,656863..657013,657167..657361,657476..>657563))] [gbkey=mRNA]
ATGCCACCAAAACCAGATACAGAACCAAAAACTAAATCAAAAGCTAAAGTAGATAAAAAGATAGGAAGTCTTATATGCGG
TTTTAAAAGTCCAGGACCGAAATATCACCTTCAAACATTGGTCGGTTATAAAGAGCATTGTCTTTCAAAATATCGAAATC
CAGCATATACGTTTGGTTATAGGCATCCTCGTTTACGAAAATGTGAAGTACCAGGACCAAAATACGTATTTCCACCGCCC
AAACCTGATGGTTTTTCATTTGGATTAGTTAGAAAGACTTTCGATACTTCTTGCAGTCCTGGCCCAAAATATTCATTACC
ATTTCCAAAGGGACCAGCTTTTACGATAAAATTCAGAACTAAAGGAAGACAACTTTGCATTGGACCAGGTCCTTATAATG
TAAAAACTCCCGTACCAGGTCCAGCTTTTTACATAGGACATCGTCTACCTGGTTTAAAATGTGATCCTACACCAGGCCCC
AAACTTTACAGTGATATACTGGTCAAACAAAGAGTACCAGCATACCATATAGCTCTCAAAAGAGATAAAAAAATAACTTG
TGCTTCTCCTGGCCCTAAATACTATCCTAAAACTCCTAAACCCATGCCTATGTTTTCCTTTAGAATCAAACATAGCGAAT
GTGCTCCTCCTTATATCGTTGAATGCGATGATCAATGTTAA
>lcl|KQ435689.1_mrna_200 [locus_tag=WN51_00210] [product=Histone deacetylase complex subunit SAP18] [partial=5',3'] [location=complement(join(<658279..658534,658689..658893,658981..659193,659998..660065,660128..660322,660411..660517,660646..>660717))] [gbkey=mRNA]
ATGACATCGGCAATAGAATCTATGGTGGTAGATGAAAAGCAATTGCCAGAAAAGCCCATAGATAGAGAAAAAACATGTCC
ACTTTTACTCCGAGTATTTTGCAATACAGGAAGGCATCACAATATAATGGAATATAGTAGAGGAAATGTTCCTTCAAATG
AATTACAAATATATACATGGATGGATGCAACTTTAAGAGAAATTACAGGATTAGTAAAAGAAGTAAATCCAGATGCCAGA
AGCAAAGGAACATACTTTGATTTTTCACTAGTAACGCCAGAATTAAGAAATTCTGGATATCGTATGAGAGAAATTGGTGT
TACTTGTTCTGGACAAAAGGGTGCAGATGATAACAAGACACTTGCCCAAGCAAGATTTACAATTGGTGACTATTTAGATA
TATCAATAACACCACCAAATCGACAACCAGCAATCAGACGTGGTCCTGCTCCTATATACAAATTACACACTTTAGTTGGA
TATGAAGGTCATTGTTTGTCTCGACCAAGAGGTCCATCATATACTATCAGACCTCAAACAAAAATTCATATACCAAGTTT
TGGACCAGGTCCACAATATAATGTTTCAAAATTAACAAATTACGGAACAGATAATCCTCCTGCATATACAATAGCTAGTA
GAAAACCATTTAAAGTGAGGGATTTTGGACCAGGACCGGGAGCACACTACCCAGAATTATGTCCCCTAATGAATCACAAT
ATTAGGGCTCCTGCTTATAGTATTAAATCTAGAAGTAGAATAAAACTGGAAGACATCGGACCTGGTCCAAATGCATATAT
TTTACCAACCACCATAGGACCAAAAATTCCTGACAAAACAGCTCAAGGTGCTTTTTCCTTTTCTGGTATTCACAAACTTA
GAGAAAAAGATATTGGTCCTGGTCCAGCAGCTTACAAGCTAAATATAGATCTTATAAAACGTAGTTCTCCAGCATTTAGT
GTAAAATGGAGGACTAAACTAGCAGATGTAGATATAACTCCAGGGCCACAATATTATCCTAAATATGATATTGGAAGACG
TCCCCCTATGTACTCTTTTGGTATAAGACACAGTGAATGTGCTGGTTTACCTATCACAAACTTGGACGAAGACTGA
>lcl|KQ435689.1_mrna_201 [locus_tag=WN51_00211] [product=hypothetical protein] [partial=5',3'] [location=complement(join(<695196..695355,696089..696354,697972..698039,698324..698513,700034..700227,703753..703809,707596..>707659))] [gbkey=mRNA]
ATGAACGCCAGTTTGTCTGTTTCAGAACACAATCGCGAGACGTTTCAAACGAGACACTCCACATGTATAACTTTATTGGC
TACAATGAAACGCGATTATTACATCTACGGATGCGAGGAGGACGCCTCGGAGAAGACGAGCAGAATTCTTTTCAAACGAA
AAAAAAACGGAAATGGCAAGCGTACTCGCTCGAAATCAGATTCCGAAGGGAAGAAAAAAAGAGAAGGAGAAAGACACTTC
GAGTGGAGCGTTCCAGTTTTTATAAATAAAAACCATGACAACCAGAGAGCGATCACTAGGCCAAGTACAAAGAAACACAA
GCCGCAAGTGGCTGCTGCGCGCCTAGCGTCGAGGTCCTGCCAATCTCCGACGTTGAACAAAGCAAAGTGCGGCAACACCG
CTAAGATGCATGCACCGACAAGTCTAGCTGGTAGCTACAACCAAGCGTTCTGGGGTAAGGAGTCGCTGCCATCAGCACCC
CCCACTGATGATGACTTCCTAGGCAGCAAAAAATCATCACAATTCGAAAAGATATTTAAATGGCCTTCCAGAAGTTCCAG
AGTGGAAAGTCTTTTACCTGCCGAGGCTCAAACGGCTACGCTACGGAAAAGAGAAGCCCCGAGAGACGATCGAGAGGTCG
CACGCACGTACCGCGTCTGGCCGATATGGAACTGCGATGAAACTTTCAACATCCGGAGTCAACGGTTCGAAACTCCGTGC
ATCACGGTGAAGACCAAAAGGTGTGGACTGAAAGGTCTAGAGGGTCGTTGGGATGCCAGACGTGTTACACAGTCCCCGCG
GACTGCACTGGCTAACAAAGATTTCGAATATCAGATCAGGTTGAGGCGACGATTTAAAAATCTAGGAGACAGCGGGAAGA
GCGACGAAATAAAACAACTGCATCAGAACATGGCCTATAACTTATTGAAGCTACAAGTTCCTGATGAACCGGAGCACTCC
TTGACTTCGCAAATTAATTTAGAATGTATTCAGAGCTAA
>lcl|KQ435689.1_mrna_202 [locus_tag=WN51_00212] [product=hypothetical protein] [partial=5',3'] [location=complement(join(<716269..716411,719729..719864,723599..723739,725314..725403,728990..>729130))] [gbkey=mRNA]
ATGGCCCATTACATAATGGAATACAGACGTATGGCCAGCGCCCCCATAATGCGCCGCTCGCCGGCCAGAAACTCGGCACA
ACGTTCCAGCGTCCTCGCCGCTGCATCCTTCGGACTACCGCAACAAGGACAATGCGACCAGGGAACGATTTATAATGGAG
GTGGAGTTAAAGGTAACGGAAGTTGTGAAAGATATGCTGTGGAAGGACGAATGGTAAGGTTTTTAAGTGAGACAGAAGAA
AAGAAGAAGAAGAAGAAGAAGAAGAAGAAGAAGAAGAAGAAGAAGAAGGAGAAGAAGAAGGAGAAGATGATGAAGAAGAA
GGGAGTAGATGAAAGAGAGCGGGAACAAAAGAGGGGAGGAAAGAAGAGGGACATCGTCTCGATTCACCTACGACCCCGCG
CAACACCCTCTACCCCCAATGGCACTGCCCACCAAACGCTGATTGTGAGAGACCTTTATGCATGCACATTTACGTTACGA
GCATACGCGGTGTTCTACCAGTTCACGCATCGTGGAAAACGGAGATCCATGGTGACTGTTTATCCTGGATGCAAATTGTT
AAGGTCGGTCACGACAGTTGTCGATCGTGCACCTGTTCTTCCCGAAGAACATCAACTGGGCTGGGAAACGAAACGACAAC
TTTTCACTTGA
>lcl|KQ435689.1_mrna_203 [locus_tag=WN51_00213] [product=hypothetical protein] [partial=5',3'] [location=complement(join(<731043..731132,739955..740157,742066..742249,743470..743593,744173..744227,752838..>752877))] [gbkey=mRNA]
ATGATAACATCTCCAATGTTACATCATTGCCCACCATTTCATCCACCGTCTCCGCGAATGTCTCGTCCTGTGTCGAGTGG
AACTTCCGTGAAACTGCGGAGTGTGAAAAAAAGTAGTCTTTCGATGAAGAATGCGGTGGCTTTCGAAAAATTTTACGATT
TCGTCGTCGTCCCTGTTCACGAGAGACAATCGTCTCCAAATTGCGTTGGAGGATTGTCGCGGCCTAGGATTCCTCAAATA
CGGGTTTCGAACACTCGACTAGCACAAGCCGCAAGTGGCTGCGCGCCTAGCGTTGATGTCCTACCGATCTTCGACGTTAA
GCAGCAGAGTGTACGGAACCCCGCTAGGATGGGTGCAAAACCAACCAGCCTTAGTAGGTTTAGTTATAACAAGCGTTTCT
GGGCAATTACTTTCGATCCTACTTCGGCTCCTGTCGAGGTGATTCTTAACGCTAGAACAGAATCGTCGGTGACACCGAAA
ATTTCCGTCAGAGACGTCAAAGTGAAAAAGACTAGAGAAGATCTTTGCGATACTTGTATATTTGACGAAGAATCATCTAT
GAAATATCTGAACAAAAACTGCCAATTGGTCATTTTGGCCATTTTGGTTCATCATCATTCTGAAGATCAAAGTCTCTCCT
TTGCAACAAAATTTGCTGTACCATGTTTCCTTCTTCGTCGATTTACTGAGCTTTGA
>lcl|KQ435689.1_mrna_204 [locus_tag=WN51_00214] [product=hypothetical protein] [partial=5',3'] [location=complement(<843383..>843637)] [gbkey=mRNA]
ATGCCGAGGACGAAAATTCAGAAGCTGAAACTAAACCACGNNNNNNNNNNNNNNNNGATCGATCGACGCGGGGGGGGGGC
GGGGTTTTTTTTTTTTTTTTTTTTATTTATACGCGCGTGCTCCACGAATTTTTCAGAATTTTCACTTTCACACGGACGTT
TGTGTTTCAATTTGTCGTCTTTCTACTTTCAAGTAGAATTAGTAAAAAAGAGTCTCGAAATCTCTATTCTTCTAGTATTT
CGATTGCGATATTAA
>lcl|KQ435689.1_mrna_205 [locus_tag=WN51_00215] [product=hypothetical protein] [partial=5',3'] [location=<849045..>849272] [gbkey=mRNA]
ATGATTACAATCCTCTCTAAATTAGGTCGATTGGAGTCAAATTTTTCTCTAAAACCCGAGAAGACGTCTGGTGCCTCGTC
GCAAAAGTACATCCAGTTGCAAAAGTATTCTTCCCTAGAAATAATAAATTTACAACAAAACTCCACTCGTGTTCGAACGA
ATCCCCTCCAAATTAGGTCAACACTGGATCCTGTTGAAACTTTTCTCGAAAAGTCGAAAAGACCCTAA
>lcl|KQ435689.1_mrna_206 [locus_tag=WN51_00216] [product=hypothetical protein] [partial=5',3'] [location=join(<849719..849961,850348..850406,855143..855173,855216..855276,855512..855667,856404..856486,861206..861514,870572..870621,871088..871269,873069..873182,874703..874938,877435..877617,887589..887678,889438..>889476)] [gbkey=mRNA]
ATGCATCACTCCGGTGGCGCCGGTTACGGGACCGGGCCCCAGGAGCGAGTGCACCAGGCGCCGCGAACTACCGGCCAACC
TGACAAGTGTCCCTACGAGACCTACCAGGCCCAGATACCGGACTGCTGTGCAGCTGCAGCCGCGGTCCAGGACCCGTATC
CGCGGCCGCCCAGCGGATACGACGGCAGGTGCTACGACGAGTGCCATCGCAGGACTCCCTACCAGGAGGACACCTATCCC
CAGGTTTACAATCTACTTTTTCCTTTGGATCGAAACTTTAACTTACCACCAGAAAAGACTCGTTACTCCACTAACGATAG
TTTTGTAGATGAACTTTGTGAAAAGGTATTAGCCCAAGTCGGAAAATTGTCGAAGATATTTCAAGTTTCACTCTATACTC
ATCAAAACCGTTTCCTATCCCGTTCTAAAATATTCAAACGAGAAGGAATCACGATTCTTCCACCATTCTTTCGCAACACG
ACCCAGTTGTTAGCTGAAGTGCTACTCGCTACAGCCAATATCAGAATATTTGTCACTGTCAACAATATTCGAGGTCATTG
TCTGGATGACAGTATCCTCTGGGCGGGTACGGATGTAGAAATGCATGGGGAAATTTGGGCAACTGATAGTGTAGATGTAC
CCCAGAGCTTCCATCGACCCCAGTCGAGGCTGGGATACGAGGAACGTCCCCAATCGCGCGTGGGATATACCTCGGATTCC
AGGTGCGCCAGTGGACTCGGGTACGATGACACGGGCGGCGGATACCTGGACCAGAGCGATCCGAGGATGTATTGCACCAG
CGGTTACTGCATGGGGGACACCATGATGGCCGCGAGCAGAGGCGTCTGCGGCGAGGAGGTTGAACTAGACATGCGGAGGC
ACATTCAGGCGTGTGCCTGCACCTGCAACCACATGGGCTACGGCAACTATATGGACTATCAGATCCCAAAGGATCTAAAA
CGTATTAAACTACAGCTGGTATTGGGACACAGTGATATACCGACGAATCAAAAAGTTCAAAAAGAAAGCGACGAATTATT
CTATACGGTTTGGTCACTCGTTATGGTCCGCAATCAGTTGCCAGCGCAAGTGGTTAACGAAGCTTTCACCAGCTTGCTGC
GCCAGCAGTTTATCTCCGTATTACTTTTTACGATTCAACAACAGTCACAACCTCCAATAGAAACGACAACAGAAAATAAT
ACAACATCTTGCAAATTAGATCATTTTCTACTTCGTTTCCTAACAGATCCTGAATTAATTCCAATTAATTCCAAATCTCT
CAGCAATACGAAACAGCATGATGTATTTTGGGGGAATGAGTTCTATCTGGAGCGAGAAAATGATCCAAATCATCTCCCAA
TCTCCGAGATCGTACGTAAATTGTTGGCACTCAACGTTAGCTGCGCATTCGATTTCGCGGGAAAGCGACAAACGATAAAA
CCAGCAAAGTTCATAGATGTTGAGGATACGTTTTCAAAAGAGGCCGATTCAAAAGAGGTCTTCGCGCGAGCATGTGCACA
AATCAACATAAAATTGTGGATAATTTATACCTTATCCAACGTGAGAAAGAGCGAGAAGTTTAGAAATTTAAGAAACAATT
GTCCGTTTATGGATTTTTGTAGGGATCTATATTTATGTGGACACGACTGGAGAAATATTGATTTGCACTACTGTGAATCA
ACATTGTTGCTTTCAGACCACTGCTATAAGCCCGCTAATGAATTGAAAAAGAAAAAGGGAAAAAGCGGAAAGGAAATGGG
CGTTCAATATTTGCTTTCAAAATTAAAAGTGGCTGATCATGACAGAAATATTATAATACAACAAATGTTACAATAA
>lcl|KQ435689.1_mrna_207 [locus_tag=WN51_00217] [product=hypothetical protein] [partial=5',3'] [location=join(<919925..919945,920132..920251,922142..922201,923844..923928,929905..930092,935813..936093,936976..>937147)] [gbkey=mRNA]
ATGAAAGGACACAAATACGTATGCGATTCAGCACTTTCTGAGAAATGTACGAAAAAGTTCGTCGTTCTCGGTGCAGGTGG
CAATTCAAATCGTAGCCAAGACATAGACACAAATCGACAGAGACAGATCGCGGATTTTCATTTATTAAGAATATCAGTCA
ATATCGATGTCATAACTGTTTTCAAACCCTGTTGGCAAAAATGCCAATCAAAAAAGTTAAAAGTCAAGTCGATAAGTAGT
TTGGTTATGTTTGAAGGAAAAAGGTATAAGAACTCTGTAAAAAATGGAGTTAGAGAACAACCCGCTAAACCACCGTCCGC
GTTGAAAGACAGTTTCTGCCCCGTAATGAAACAGATCGTCGATCGGACGGCCTTGGACAGAGGAGCACGAATGTTCAGCC
GCACAGAAAACCCGGAAGTTGGCGTGTACGTGATGTCACATCAATGCCGTGAATATCCCGGTCCCCCGAGAAGCACGACG
TGCCTAACAGAACTGCCAGACGTGGCACCGTGCAACGGCACAGTGCGACTGCCACCGCCGTGCGAGGATTCGCCAAGCAG
CGGCAGCAGCAAAGACCGCAGGGAAGAGAGTCCTCGCAGAAGATGCCGGGTGTTGGCGCCCATCTTGCTCCTGGTGGCGG
CTCTGCTTCTTGGTGGGCTTTGTCTACCATTGCTTCTACAATCCGCGCCTGTCACGCATCAGCAGAGGCTGGACGTGATC
AGGAGGATCCTCACTGAAGTGCCTCTGATCGACGGGCACAACGATTTGCCCTGGAACGTCAGAAAGTTCGTACACAATCA
ACTCGGCGAGGTCAATCTGAGCAGCGATCTCGGCAGGGTTGATCCTTGGGCCAGATCCGACTGGAGTCACACGGACATTC
CTAGATTACGTGCTGGTCTCGTCGGTGCACAGGTGAGCGTGAAATGA
>lcl|KQ435690.1_mrna_208 [locus_tag=WN51_00081] [product=hypothetical protein] [partial=5',3'] [location=join(<347..457,638..831,891..1038,2512..2622,3093..3203,3383..3637,5251..>5271)] [gbkey=mRNA]
GAGCATATGACCTCCGAAGATGTGGCACGACAAGTTCCCGCCAAAAGCGGTTCGCCTGATACAGCGGTCTTTCCAAAAAC
ATTCAATCGGGAATATCTCGAGATCCAGACGGAGCATATGACGTCCGAAGAGGTGGCACGACAAGTTCCCGCCAAAAGCG
GTTCGCCTGAAACAGCGGACTTTCCAGAAACATTCAATTGGGAATATCTCGAGATCCAGTCGGTGTACATCTCTGAAATT
GCGACCATTGTATCAGGAGCATATGACGTCCGAAGAGGTGGCACGACAAGTTCCCGCCAAAAGCGTCGGTGTACATCTCT
GAAATTGCGACCATTGTATCAGGAGCATATGACGTCCGAAGAGGTGGCACGACAAGTTCCCGCCAAAAGCGGTTCGCCTG
AAACAGCGGACTTTCCAGAAACATTCAATTGGGAATATCTCGAGATCCAGTCGGAGCATATGACCTCCGAAGAGCTGGCA
CGACAAGTTCCCGCCAAAAGCGGTTCGCCTGATACAGCGGTCTTTCCAAAAACATTCAATCGGGATTATCTCGAGATCCA
GACGGAGCATATGACTTCCGAAGAGGTGGCAAGACAAGTTCCCTCTAAAAGCGGTTCGCCTGATACAGCTGTCTTTCGAA
AAACATTCAATCGGGAATATCTCGAGATCCAGACGGAGCATATGACCTCCGAAGATGTGGCACGACAAGTTCCCGCCAAA
AGCTGTTCGCCTGATACAGCGTTCTTAAGAAAACATTCAATCGGGAATATCTCGAGATCCAGACGGTGTCCATCTCTGAA
ATTTCGCCAATTGTATCAGGAGCATATGACGTCCGAAGAGGTGGCACGACTAGTTCCCGCCAAAAGCGGTTCGCCTGATA
CGGCGGTCTTTCGAGAAACTTTCAATCGGGAATATCTCGAGCTCCAGACGTACTTAAACGTGAGGAATTAA
>lcl|KQ435690.1_mrna_209 [locus_tag=WN51_00082] [product=BTB/POZ domain-containing protein KCTD1] [partial=5',3'] [location=complement(join(<9809..10016,11001..>11029))] [gbkey=mRNA]
ATGTTCCCTAGCGCTCAAATTAAAATGAGATTGCTGTCGCCAAGCAGTTCGCCGGCCACGTCGCCCACAATGTCGAATTC
CTCGTCGCCAACACCGCCGACGCCAGCTGCACCAGCTTACAACCAGAAGATGACTGGAATACCCTGCGTTGCCGCCGCTT
CCAGGTACACGGCACCAGTGCACATCGACGTAGGTGGCACGATATACACGTCCTCGCTCGAAACTCTCACCAAGTAA
>lcl|KQ435690.1_mrna_210 [locus_tag=WN51_00083] [product=hypothetical protein] [partial=5',3'] [location=complement(join(<14383..14747,18125..18269,19823..>19864))] [gbkey=mRNA]
ATGGAACGTGATTGGCAAAATAATAGAGGACGGTATAAAGATACCCCTTCTTCGTCGGAGCCCGCGGCGAGACTCATCTT
AGCACACGTGCATGCAGCTGGTCACTTGGAGCAGGGTGCCGCCGTTGTGCATACAACTGTTGCGGCCAACACCGGAACAA
AACGACCACCGCGACCAATCTCTTTTCGACCCTTAAGGACTTGGAAACCTGAAAAAAAAGAAAAACAAAATTACGAGTCT
TTTCCGGCCAGGCAGCCGTTCTCAAAACACTATGCAACGTGGATTGCACGACGACCTCCACTCGGAGCGACGAAGAAAAG
GCGCTGTGCATCGCGTTTCACGTGGACCCTGCAGCGATGTGCCGCAGCGCATGCTGGTATACCGTGGAAAAAAGAAGAAG
AAGGAGAAGAAGAAGAAGACGACGACGAAGACGAAAACGGAGCTAAAGGAGGTGGAAAAAGGTGGAGAAAGAGGTGGAAA
GAGAAACCAGTCTCCTTGGCCTTACCTTCGTCCCCATCGACGTCGCCAGGAACTCTCTGGCTCACAGAATGA
>lcl|KQ435690.1_mrna_211 [locus_tag=WN51_00084] [product=hypothetical protein] [partial=5',3'] [location=complement(join(<56822..56946,58472..>58607))] [gbkey=mRNA]
ATGAATATTTTATTTCCAGACTATACAACTGGAAACAGTATATGTCCTCGAGAGAATTGCCTCGAATCGACGAAATGCGA
CGACCTGATAGTTGGTCATACGTGTCCAAAATCCAGTGATGCGTGCTGCAGCATAGTGAAATGGGAGTACAGAACTCACT
GCCGGCATTTCGGAGGCGAATGCATAGACTGGTGCAGCCAAAGCCTGCGTCAAACGGTCGTCGATTGTCCAGCTGACAAA
GTCTGCTGCACGTTGGTTTAA
>lcl|KQ435690.1_mrna_212 [locus_tag=WN51_00085] [product=Discoidin domain-containing receptor 2] [partial=5',3'] [location=complement(join(<65010..65159,65364..65513,65632..65860,66937..67244,69176..69313,70400..70662,71701..71872,71914..71924,71938..72103,72594..72769,81899..81994,83218..83425,85071..85204,87465..87629,100319..100466,104943..105174,112109..112211,146615..146858,152173..>152223))] [gbkey=mRNA]
ATGGTCTCGAGCTTGGGACCAGGTGAAACTGAAGACTTGGAGTATCGAACGACGGAGCAGGGAGGTAAAGCGTTAAAAGG
GCGTCGCGCGTTGGCTGGAGGACAGAGGCGGGCGACGAAACGAAGAGGAGGCCCGGTGAAAACCATCTTCCGGATAACCG
TATTACCCGCTGGCATTGTCTACGGCCAGCCAATTCGAAGTAATGAGACACAGTCGGTTGCAGAGAACAATCGGGGCTTC
CAGCAGCGTGCAGGAGCCACGGACGTGCCTAGAGATGGGATCGAGTACCTCACAAGAGCGTGCAATCAATCCTTGGGGAT
GGAGTCCGGCGACATACCGGATTCAGCCATTACGGCGTCCTCGTCGTATGTGACGAACGTTGGTCCACGAAATGGCCGGC
TGCGGAAGGAGACAGCAGGTGGTGCCTGGTGCCCGAAGAACCAGATAGAAAGAGGGATTCGTGAGTGGCTGCAAGTGGAT
CTCTCTGGACCTCACGTGATTACTGGTGTACAGAGTCAGGGTCGTTACGATCGCGGCCGTGGCCAGGAATACGTCGAGGA
GTATACCCTCGAGTATCGACGTCCTGGCTTCATCGAGTGGCAACGATATAAGCGCTGGGATAAGAAAGAGGTGCTCGCGG
GGAACAGCGACACGTCGACCGTGGTATCGCATCGATTGGTACCACCGATCTTCGCCAGCCAGATTCGTATTTTGCCGCAT
TCCGAGCACCGGCGCACCGTTTGCCTTCGAATCGAACTGAGAGGCTGTCAGGACACGGGTGGCGTGGTGAGCTACACGAT
ACCGGAATCTCCGACGGTGGAGCTGAGCGACATCTCGTACGACGGTAAAAGGCAGGACAACTTGTTAACCGATGGCCTAG
GCCGGCTGGTCGATGGAGATGTCGGCGCGGATAATTATAGGTTGGACATGGGAGATGGACGAGGGACTGGATGGGTCGCG
TGGATGCGCGACACCTTCGTCGACGATTACGTGGAGCTGGTGTTCGAGTTCGAGGTAGCCTGGATCTTCGAGGCGGTGCA
CATCTACACCAATAATTATTTCTCCCGCGACGTGCAGGTATTCTCGAAAGCGGACGTCTGGTTCAGCGTGGATGGCGCCA
CCTACGAGGAGGAACCATTATCTTACTCCTACATACCGGATATCGTACTGGAGAACGCGAGAAACGTGTCCATCGGGCTC
CACGAACACCACGGACGATTCGTCAAGATGCATTTGTATTTCGCTGGCCGATGGATCATGATCAGCGAAGTGACGTTCGA
AGGAACGAATCCCTATGAAAATACCACCGAAGAGTCAGCATCCGAGTTCAGTAACCGGGAAATTCCAATGAACCCCGAGG
TGGATCTTAACTTGCAAACAATTACAGCAGCGGGAGAGGGTCAGGAATATTTAGAGGTACTAATAGGTGTTCTGACTGCC
ATTATCCTACTTCTTCTGCTGGTGTTCGTCATTGTTCTACTTCTGAATCGACGGCAAAAACTTCAGAGCTCGCCGACTGT
TCTAAAAAATCCATTTGGATTCGCCATAAACATGAAGACGAAAGTTAATAAAAATGAACTTGTTAACAAAGCTGCCATAA
ATGTGATATACTGCCATTATCACTATCTCAATCTTAATAATATACTCTATAAATATTATACGAACTTCATTTTTGCTGTA
CTCATTCTTCACTTTCACTTATATCATTATGGAATGTTTTTTTCTGACTTTTCTGGACTTCTACTAAATTTAACTCCCGG
TGGAATGCTGACAGAGACTGCCAATCATGTATCGCCGGACATGCCAGAGGACGGAAGTATGCACGAGTCTTTGACAATGG
AACAATTCAATTCACCCCTTGTCAGTCCACAGTATAAATCTACGTACGCGATAGTGGCCACTTCCGAATCCCCGAAAGAC
CTGAAGGACGTGAACGTCTCGGAGGAGAGCGTTCGACTCGATACGAGACCTGAATCGACCATAGGACCGGCGAGTTGTTC
CTCGTCGCCGACAAACTCTCCTGCACGACATTCTCAACACTATAGGACCCTCCAAAGTTACACCAGTCCAACTGCAAAAC
TCAATATCGCGGCCACGTCTAATCACCAGCGGGACGTCGATCAGATCCACTCGAAACGCTGGCACACAGCGCCTAAAGAG
AAACACAAGATACCCGCACCTGTTGTCAGCTGGAACATCGCACCCAGCATGAACAAACCGTACAAGTGCAAGGAGATAGA
GCCCACCAACATACCGCGACAGTGCCTACGTACCACGGAGAAACTTGGCTCGAGGAACATTGGCGAGGCGATAGTGTGCG
AAACAGTGGGATTAGAGGACGTGGTGGCTGATGCTCCGAGATTGGTGGTGGCTCGCGTTCCCACTTGCGCCGGCGACATT
CGAGCCGGTAGTACGACGGACCAAATAAGAGAAGTCCGATTTCTGTCCAGCCTGTCCGATCCGAACGTGGCTCGGATCCT
GGGAGTGTGCACCGTGGAACCAGTCCCGTGGACGATCATCGAGTACACGGAACTCGGTGATCTCGCCCATTATCTTCAGT
ACAGTGTGCCACTTACGGGAACGCTTAGGCCAAGCTGCAATTTGAAAGCCCTTAGCTGCCTGATGTACATGGGGGCGCAG
ATAGCATCGGGCATGAGGTTCCTCGAGTCAAAGAATCTGGTGCACAAAGACCTGGCAGCCAGAAACTGTCTAGTGGGCCG
CTCTTACACCGTGAAAGTGACCGACATAGCGATGTGCAGTGACCTTTACAAGAAGGATTACAGTGACATAGGCGGGAGAC
CGCCGGCGCCAATCAGATGGCTGCCGTGGGAAAGCATTCTGCTGGACAGGTACACTTGCTCGAGCAGCGTCTGGTCGTTC
GCTGTCACTCTGTGGGAAGTGATGAGCCTGGCCAGAGAGAAACCGTTTCAACATTTAACCAATGATCAGGTGATACAGAA
CGCCGAGCACATGTACTACGGAGCCGAGTTACAGATATATCTTCCGAAGCCAACGATGTGCCCGGAGGAAGTCTACAAGA
TGATGTGCTCGTGCTGGCGAAGGGACGAGACTTCGAGACCGACGTTCAAAGACATTTACAAGTTCATGAAAAATATAATC
GCGGACTATCGACCTGGTGCATAA
>lcl|KQ435690.1_mrna_213 [locus_tag=WN51_00086] [product=hypothetical protein] [partial=5',3'] [location=complement(<177298..>177507)] [gbkey=mRNA]
ATGGACGCGATGGAGCAACCTCCCGTTCGCGGCGAACTTCCAATCGCGCTGGGAAGAATATTCCAAGCGACTCGCGCGCA
TAAAATCGAAAAGGAAAAAGAAAGAAGAAAACAAAAAGAAAAAGCAAAGATCTCGAGCGCGCGTTCGTTATTGGCCGATG
CATCGGCGGTAGAATATTCAACGACTTTTGCGAAAGCGGCGGGAATCTGA
>lcl|KQ435690.1_mrna_214 [locus_tag=WN51_00087] [product=hypothetical protein] [partial=5',3'] [location=complement(<235856..>236041)] [gbkey=mRNA]
ATGATCGGAAACAATTCTGTTATTAATGCCGATTTATTCCATCCATTAAGAATCGATACTTTCTTTCAACGGCACATCGG
TACATACACCGTACAAACACACGTTCGTTTATTGCGGAGCAAGTTTCCACGAAGGAACACATCTGTTGCGCCCAATAATT
TACAATGGCCCGGCGATCACTATTGA
>lcl|KQ435690.1_mrna_215 [locus_tag=WN51_00088] [product=hypothetical protein] [partial=5',3'] [location=complement(join(<285175..285523,293096..293168,293829..293886,294114..>294125))] [gbkey=mRNA]
ATGGCACGTATGAAACAAATGCGAGAAACATTGTCACTTTTTTCAAGATCTGCACAGCTTCACCTACTAATTAGGGAAGA
ATTTCGTTTTCATTTCCCGAATATAACGGGCAGCTTCTTTGTGAAAGGTTCGACTATAGAGAGCATGCTGCCTCTGCTTA
CCTCCGCCGCCGGGGACAATAAAGTAGTCTCGAGCCCCCCTCTTCTAACCGAATATCCCGATCCGGCCCATCACGGTGGT
GGTGGTGCTGGTGGTGGTGGTGGCGGCAGCGTGTCAGCAGCCGAGACATTTCCATTTTATTGGAAGCTGGAAACGAGTAT
CGCGAGGAAACGGGGCTCGTTTCGGCTGTTACCTTGGAATCCGAATTGGGTGACGTGCGAGCACTCGGGACGCGCGCGCC
GCGGGACATCGTCTGCATGCGTGGCTCAACTGAGGGACGATGCCCCCCTGAATCCATCGGGAACACGTTGGGAATACAGC
TGTACAATCTAG
>lcl|KQ435690.1_mrna_216 [locus_tag=WN51_00089] [product=Discoidin domain-containing receptor 2] [partial=5',3'] [location=complement(join(<339314..339475,340103..340252,347114..347255,351728..351820,354700..354891,358961..359274,361149..361287,361900..362067,363624..363751,385394..385569,391442..391597,394870..395077,396396..396535,405258..405437,408912..409052,412768..>412978))] [gbkey=mRNA]
ATGCATGGAAAGGATTTGATAGATGCTGGAAGTTTCGTCTCGGAGCATCATCCCCCCATCCTAGCGGGGTTCCGCATACT
GCTTTGCTTAACGTCGGAGATCGGCAGAATCTCGACGCTAGGCGCGCAGCCATTTGCGGCTTGTACTAGTCAGTCTTCGA
AACTCGTAGTTGAGAAATCTTGGGCCGCTGCAGAACAATGGATTCATGATCCCGGCAACAATAATCCGTACTCCGAGAAG
GAGCAAGTCTTCGACCCGGCGATCGTCGCCACCAAAATACGTTTCATCCCTTACACCTCGCACATGAGGATGGTGTGCAT
ACGAGTGGAGCTCTACGGTTGTCCATGGATCGAGGGTCTGGTGTCGTATTCCATGCCCCAAGGAATCAAGCGGGGCTCGG
AGGTTGACCTATCCGACAGGACGTACGACGGCCGGGAAGAAGCAGGCTACCTCTCCGGGGGACTCGGTCAACTTGTCGAC
GGGCAAAAGGGTCCTGACAACTTCAGATTGGACGTCAGTGGTAACGGGAAAGGATACGAATGGGTAGGCTGGAGAAACGA
CACGCCAAGCATGCTCGGCCGTCCCGTTGAAATAACCTTCGAATTCGACTATTCGAGGAATTTCACTGCCATACACCTGC
ACATGAACAATTACTTCACCAAAGATGTGCAGGTCTTTTCCTACGCGAAGGTTTACCTTGGCGCCGGTGGAAACCAATTC
AACGGCGAGCCTGTCCATTTCTCGTACATACCGGACCTGGTGTTGGAGCAGGCACGTGACGTTACCATAAAGCTTCACTC
GCGCGCCGGCCGTTTCCTCAAGCTTCAGCTTTATTTCGCAGCGCGCTGGATCATGCTCAGCGAAGTAATCTTCGAATCAG
TGATCTCCGAATGGAACAACACCGACGACGAAGAGCCGAGGAACAAGAGTGCCATTGTACTGGCGACCGGCAGCCCCTAT
CAGAATAACGAGGGTCCACTGCAGAGAGACGAAGTGAAGGCCACTTTTAATAAGGAGGAAAACAACGATAATGCCCTTCC
AGACAAAAGCAAGGAGCCAGAATCGAGGCAGTTCGTCGGTCTGGTTATCGGCATATTGACCACAGTGATCGTGATGCTCC
TGGCGGCCATCATGTTCATCTTTTATAGAAACCGAAGGCTGAAAGCTGCCCTCGCGCCTTCGACGTTCTACGATCAACAT
GGCGACTTGAAGGTCTCCGTGCAGGAGGAGGGCGAGGACAAGGGACCAATTTGCCCTCCGCTTCCGGCGCAGTACCACCC
GGCCACCTACACCACGACGACACCGCAACTACACAAAACTATCACGGATTACAGCGGTTGTTCGCGATCGATTAACCACG
CAAACCGCACGCCTGACTGTATTCGAGATAGATTTAAAGTGATTCTACTACGGTCCTTAAATTTTTATATTCCAATGCCA
TACGTTCGTTGTCGGTTTGATGTGAAACTCCATCGAAGAAACCAACGTATAATAACAATTACTTTATGGGATCACGGAGG
TGCAGCCGGTTATAACACGGCGATCAATCTTGCCAGGCCAATTCCGCCGGTTCAAGAATATCCATCTAATCCGCCACCCA
TACCGCCGCCACCGGAAAAGTATTACGCCAGCACGGAGATCTGTAAGAATTCCCTGCCACCGTTGCCACCGTCGCCGACA
CCGAGCACACCGCCGCCAATGAGCGCGAAAGCCTCCAGCAGCATGACAAGCTACAGTCCCGAGGATATGCTTACGGAGGA
GGAAGACGAGGTGCCCGAGTGCATCTTAGACTTCCCCCGGGAGAAGCTCAACATCGTTGAAAACCTCGGCTGCGGATACT
TCGGCGACGTTCACATTTGCGAGGTCGACAGGTTTCCTGGATACGACGAAGTTTTCCGGAACACCAGCAGCGACCTGGTG
ATCGTTAAGTCCCTGAGACCTGGATCCTCGGATGCGCTTAGGATAGAATTTCAACAGGAGGCAAAAAGGCTGGCACGGCT
GGCCGATCGGAATGTCGCACGGCTACTCGGCGCCAGCCTCGAAGACGACCCCATGTGCATCGTATTGGAAAACGGCGAGT
ACGGCGATTTGAATCAATATCTGCAGAGCCACATCGCTGAAACGTCCACCGTGCACACTGCCAAGACACTCAGTTTCGGC
ACGTTGGTTTACATGGCCACGCAAATAGCATCCGGCATGAAACACCTCGAGGAAATGGACTTCGTGCATCGGGATCTCGC
TACAAGAAACTGTTTGGTGAGCCGTGGTTACACGGTGAAAGTGTCCGACTTGGGATCCGGAAGAAACGCCTACGCAGCCG
ATTATTTCCGGGTCGATGGTCGACCACCGCTGCCGATCCGATGGATGGCCTGGGAATCTATGCTGATGGGGAGACATACG
TCGAAGAGCGACGTATGGTCTTTCGCAGTGACGCTCTGGGAGATCTTAACGTTCGCGAGAGAACAACCATTCGAAGAACT
GCCTGACCATCGCATCGTCGAGAACGCGACTTATTTTTATCAAGAGGACGATAGAAGGATTATTCTACCATTACCAAAGA
ACTGCCCGAAAGACATCTACGAGTTGATGCGCGAGTGTTGGCACAGGAACGACGTGGACAGGCCGAGTTTCCGCGAGATC
CACATGTTCTTGCAGCGGAAGAATCTCAGCTACAAGCACGCTGACACGAACGACACCTGA
>lcl|KQ435690.1_mrna_217 [locus_tag=WN51_00090] [product=Discoidin domain-containing receptor 2] [partial=5',3'] [location=complement(join(<427303..427800,433327..433558,463011..463113,473743..>473923))] [gbkey=mRNA]
ATGCGGTCAGAATCGTCGACAGTTAGTGATGAGGAGGAGCAGGTTGCCGGCTCGCCGATGGCTCAGGTCACCAGCACTAT
GCCAGTTCTCGAACCCAGGCGAGATCCGGGTCCTTCGCGAGGACTTCTGATCGGCGTTCTCCTCCTACTGTCCCTGCCAC
GGTGTCGCTGCTTCGACTTGGGACAATGTACCGCGGCACTGGGCATGGAGAATGGCGAAATCCCCGATGAAGATATATCG
GCCAGTTCTATGTACGATCCCAGTCTTGGCCCGAAACATGCCAGGTTGAGGCAAGACAAAGGTGGCGGCGCCTGGTGCCC
GAAAAATATGGTCACGAAGGAGGGCAAGGAGTACCTCGAGGTGAATCTGCACAGTCCGCGCATACTGACGTCGACCAGGA
CTCAGGGCAGGTTCGGGAACGGCCACGGGGTCGAGTACACCGAAGAGTACTTCGTCGAATATTGGCGACCGGGGTTCAAC
AAGTGGGTGCGATGGAGAAATCGACGTGGCATGGAGACTCTGGCTGCTTGGGAAAGGAGCGGCGAAGATGGGGACGTGCC
AGTGAGGCGGACAGAGACAGAAGTGGGTTGGAGGGTGGTTGAAGGATGGTTCAAGAGGGAACGGAAGTCAGAGGAGGATA
AGCGAGAAACACGAACGTTTACCCTGCAGCTTCAATCTGGCCGGCATGTGATCTTTGTGCACGCGCGCCCTTTCTCCCCT
CCACGCCTCCTGTTGCCCCCTTGTACCTTTGAATACGAGCAGGAAGAGCGAAAGAGCGCCCCTGGTTTGTCGGTGGGGAA
GGAGTCCGGTACCGGTTGGAAGGAACGCGAAAGAGGAAAAAGCAAAACGACGAGTGTTATCGCCCGATTGTACGTGACCC
GTGCCCTCGGCAGGCATTTCTCTACGGCTGACGTGGTCGCCGCTCTCTCGCGAGAAGCGAGAAGGAACGCGGACGCGAGC
GAGGGAACCGGTTCCCCGCTTCAGGGTCGAGAGAAAAATCCGCGCGTCGTGTGA
>lcl|KQ435690.1_mrna_218 [locus_tag=WN51_00091] [product=hypothetical protein] [partial=5',3'] [location=join(<492573..492668,494763..494956,498350..498534,501754..501855,506615..506643,510660..510804,514770..514843,518474..518547,520207..>520480)] [gbkey=mRNA]
ATGGCGCTTTATGACGACAGTCTGGAAACTTCGGTGGCGTCCTCGAAGCGACACAACTCACCCCGTAAGGCCGATTTTAT
AAGAGAACCTGACCCTACGAGTGTTGTCACTTCCTCGCCCATCTCATCGTTCACAGTCATTCAATCCACATCGGTTTGTG
CCCAACTTGAAGAATTAATGGAGATGCATTCCTCCATTGTTCATCTCCGAACAAAGAGCGAGCAAGTGGAGAAGGACGTG
CGAGCAGCAACGAAGGCGAACGGAACGATAAAGTTGCACGGTTGTTGGTTGGCGATTTCTCTCCGGAACGACGGTACCCC
GTGTCGGGAGAATTTAAAACAAAGTCACGATTCCCTGTATCTAGGATGCCAACGATGTATTCGAATACACGTATACAACG
AGAGCTGCGGGGAGCTTCCTCCGCGCCGAATAATGGTCCAGAACGAAGTGAAAAGAGAAAGAGAGCGAAAAAAGTGCGAA
TGTCTGGAAAATTCGAATCTTGTCCTGGATAATTCTGTCATTGTTGGAGAAAGTAGGAGGAAAAAACTGGGAGATATCAG
AAAAGTTGGACATGCACTCGATCGGGACTGTATCGGAAGTAACGAGATGGAAAGCGAACCAGGCAGGAGCTCCGTTTCTC
CGGTTTTCCGGCGTCATAAATCAGACTCGGCTCACGGCTCGGCTCGGGAAGGGGAGGGAGGAGAAGTAAACCTTCGGCTG
CGACTTGGACGATTAGACTCGTCGGCTGAAAGTGGCTATCTGCATTCGTTGCACGTTATGTCTTCATCAATTGGATATTT
GCAAAATCCTCTGTCTCCTTATGATAAATATGCTTTCAATGATATTCAGCAAGCACAAAATTACATTTCAAAGTATCAAA
CTTTGCAGTATGAGAATCTGGTCGGGAGGATGATCATTGGACAATATTGTCCTCGGGTGTTCGCGTCGCAAGACGTAATG
CGTCCCGGAGGGGAGCGTATTCGTGATTACAGTGGAAAGCAACTACTTAGTCGGCGACTTCTCGTGGCACGTCGATGGAA
ATGCCTGCCCTTCGGGGGTTCCGCGCGAAATCAAGACCTCGGAAAACCGGGGCCAGACGTGAAACGCCGAGGCAATAAAC
GTGGATTAACTGATCAGTTTCATCGGGTCGTGTTCGCGCCGAAGGAACAATAA
>lcl|KQ435690.1_mrna_219 [locus_tag=WN51_00092] [product=hypothetical protein] [partial=5',3'] [location=join(<537401..537437,538878..539068,539386..539417,557990..558168,558683..558773,560934..>561000)] [gbkey=mRNA]
ATGGCAACGCAAGAATTGAGTAATGATGCCACTCTCAAATCTGATGGAGACTTGAGCATTGCGGAGCAATTAATCTGTAG
CGGCTTAGGATTCCTCAACTACGAGTTTCGAACTGGCTGCGCGTCGAGGTCCTACCGATCTTCGATGTTAAGCAGGCAGA
GTGTGCGGAACCCCGCTAGGATGGGTGATCGGGCCAGCCTAGCGGGTAGTTACAACAACAAGTCTGAGTACGAATCTCTG
GATTTGCAGGATTTAATGCGAGTATTAGTGGGAAATAAAAAATCATATTGCGTCGTGTTTGCTCCGTTAAGAACAAAGGT
ATCACTGGTGCTCTTGGTGCCCCTTCGAGTTTTGCAAAGGTCTACGGAACGATTCTTTCGCGTTACCGAGCCATGTGTCA
TCCCAGATTGTAGAATGTTGCAAAACGTGTCTGCGACACAGATTCACTCTTGGTATATGAGTTCAAGAGGTTTCTCTTTG
GCCTTGGCCAACCCAAGATCTACCCAAGTCACTCCAGCAACGATCAACAAGTTTTGTAGGAGCACAGGTTTTCCTTATAG
ATTAAAAATTCCTTCTGACATAAATATAAATATATAG
>lcl|KQ435690.1_mrna_220 [locus_tag=WN51_00093] [product=hypothetical protein] [partial=5',3'] [location=complement(join(<561271..561356,562150..562234,564389..564467,592637..592764,597705..597757,602724..602937,603252..603381,603804..603852,608827..608906,618321..618568,635789..635896,650322..650383,655349..655433,655456..655516,655987..656059,656959..657046,657751..>657900))] [gbkey=mRNA]
ATGGCAAATGTTCACGTCTTAATTCTCATTAAGGGTTCGGTGATGGGAACTCACATTTTGCAAATTCTTGACGGAACACG
CCGGCCTTGGGTGAAAGTCACTCCGGAAATTAATGATGTTATTTGTGCAAGAGAACCGTACGAGTGGTACGAATTTGGAT
TGCTAAAATCTAACTGGAGCATTTTAGCTTCTATATTATATCATCCGCGAGATGGTACAAAATTTGAAGATACAAATGAA
TGTTTAGATATCATGGTGATGGCTGGAGATGGTGACAGCTATCGAATCAAATGTCCTGGTGTGATGTCCCAAGTAGTGCT
TAGCGATCTTTTGATTTTAGCTTTCATAAAATCTTGTGTTTACTTAGAACTGTTACCTGTGCCTGTGTCAAAACCTCCAA
TTAATGAAATCTTCAATCAAAAGCCTGAATTTAGTTACATATTAGGTTGTCCCATAAAAAATTATGGATTACGCGACGAA
GGATATGTCGCGTTGGTGGATCGATACGAGCAGACAAAGATTCTGCGTCTTAACGTCGAGATTGTGAAAGAAACGTCCAA
AGATTCGCCGTATTTTAAACATTTAAATCTGAAAGGTCGGAATTTTTATAATGTTATTAACAAATTAATATTTATATACG
AGGAATATTCGTGCTTCGTCGACGTTAAAAGCGACGCATTAAGCACGGTCTTGTTATTCGTAAAATTCAGCGACGATACC
GTTATCGATCCGGAAGCCGAGCTGGAAGAAGTGGACGAGCGAGATCGATTGGAACGACGACGCGGAAATAATCGGCAAAC
AGGCAATATGTCAGTAGGGTTTCGGGCCGGATACGCGTCGCACGGACTTGTTAGCCAAAAACAAATACGACTCGGAGGCG
AAGACCCCGAGACCAGGCTTGGTTCTTCCAGGCTTTGGTCCGGAGAAGCGAACAGAGCATTCGCGAAAGAAGGTGAATCA
CCTCTTACCATTAGTTACGAGACACCTCGTATAACTAATTCGAGAGAAGATACACCAAATGGATTATTGGCTGTTCGACG
TGAGCGGCTAAAAGAAAGGGAGAAAAAAGGAGCGAAAGAAAGAATGAAACGCACGGCCGTTGGCTCAGCGGAGAACAAAG
AAACGGAAAAAATGACTCGAAGAACTCGACCAGAAAGCGGTTGCAAGACTAACATAAGAACAGTTCTGCGCGACGTTCAG
GCATCGAGGAGCTTAACGAGAAAATCTCGCGATTCCAATCGTTCGCGGAACAAAATTGTAGAAATCCATCAATGTCTGCC
GCTCATAGCGGCAGTGCGTTTACCAACCGCGATACAAAGTGAAAAACGAACGTGGAAGAAATCAGATGACTCGGGCAACA
AAGTATTTTACTCGTCTTGCATTTTATTTGATTTGCGAAAGCATGAACTGTTCACGAGATCAGTGTCTCGTCCAAATCGA
GCAACTCGTATTCATAGTCGTCTGCAACTGACGGATAATTATGAACTTGATGCCATTATAATCCAAAGCTCAGAATCATT
TGACTTGAGAGCTCAATCTCTCAAATCTGCAGATGATCGATACCGACGTATCGCCCAATGGCAAAAGACCAGGACATCCA
AGATTAAGACTTGGCGCTCACCTGGAAGGGAGTTGAATGATAATTTTCCGGAAAATTCAAGAGAGGCGTTGGAAGGACGA
AAAGAGATAAAAGAGAACGATACTTTACAGTCGATATCGACATTGCAAGGAAAACTTGTCTTCAATAGCAATCAACCACT
TAGAATAATGACAGTGTAG
>lcl|KQ435690.1_mrna_221 [locus_tag=WN51_00094] [product=hypothetical protein] [partial=5',3'] [location=join(<675804..675849,686290..686425,689639..689654,690457..690519,695882..696076,699695..>699715)] [gbkey=mRNA]
ATGTATGTACCTACTCCACAAAGACACAATTCAACTTTTCCTGTACCATGTTTAGGCATTATTACTCACGGCAAACGGAA
GGGTGGCGCGCCATGGATAATGGAGCAATGGTACTGCAACAGTTTACAGCCCGAGTTATTAGAAATTAAATCGTTAGTTT
TTGCGAATGTGTCGTCCGGATGGGATTACCTTGTAGAATATTTGCTGAGGCACTCTTATGACATGAGAATGATCTCTAAT
AATAAGTGCTGTACAATTATCCCACGGTACGTGGCTATAATCCTAGACGATAGACGCAGTTTTCCACGAGAATCTCTCCG
AATGCGGCTCACAAAAGCATCCACTTTGTCGAGGCAATACGGAGATGACGGCGCTGTCAAAGCTGTACGAATCGAGGATC
CGACTACGATCTACGTGGAAAGATTCAAAGGGAAAGGACCCAGACGTCTTAGGAAGGTATTGGAAAAAATCGATTGA
>lcl|KQ435690.1_mrna_222 [locus_tag=WN51_00095] [product=hypothetical protein] [partial=5',3'] [location=join(<703351..703407,703566..703636,703713..703776,704254..>704295)] [gbkey=mRNA]
ATGGCTCTTGTTAAATTAAATAATTCATCTAAATTAGAATTCGCGAAGTTAGAGTCAATGTTTCGCATGAGCATCAATTT
TTTTCTATTTTTGAGGAAAAATCCAACGATGGCTCTAAAGCCAAGAATATCTTCTACAGTTCCACTTCTCCTAATTCTCC
GAGACACTTATGACGCTTCAAAACCTAAAAATATCAAGATAGGGCTTCTTGCACATCGCGAGTTTAACAAGTAG
>lcl|KQ435690.1_mrna_223 [locus_tag=WN51_00096] [product=hypothetical protein] [partial=5',3'] [location=complement(join(<705675..705743,718602..718818,726266..726396,728336..728401,728660..728714,751536..>751558))] [gbkey=mRNA]
ATGGGTTTCATCTTGTCCGAAAGGAATAGCAAAGCAAGATGGTTTGTAATACGACAAGGAACGCAAGCTTTCGTTTATTA
CCACTCGACAGAAAAAGTTTCACGAAAATATTTCGACATCACGAACACGTGTGATCGTTATATGAAATTTATTTCGTCGT
GCAATATCATTTGTGATACGCTTTGCGTGGAATATCAACGCAACCTTTTGGACGAGATATCTCGTCCATCTCTTCATTGC
AGCTCCAGATATCTCGTCCAGCAATTGGAATTAAACACAAAAGTCGACGTGTTTCTGTTACAAAGATTCTTATCACCAGA
ATACAAGCTACTTTATCGAACCCAGCAACTCTTCGTAGTTGTTTCTAGATTAGCTACTATCTCTAACAAATATCAAAATA
CACCGACGCTTTCTAACGATTCTCAGTCCCTGTTGAAATCTAAATTGCGTTCTAAAGAGTACATACAACTCAGATTTAAT
TGCTCGTTGTATGTTGGACACGCGAAAAGGGGACACGCGAACAAAGACTGTGCCAACCTGCCCGGCCCTACCTACTTATA
A
>lcl|KQ435690.1_mrna_224 [locus_tag=WN51_00097] [product=hypothetical protein] [partial=5',3'] [location=complement(join(<752748..752765,761389..761463,765189..765281,780070..780163,783688..783779,787723..787848,793959..794037,818200..818343,822644..822707,829450..>829645))] [gbkey=mRNA]
ATGCGTTTTCTGACGAACCAGCATCCTGGTGAATGTGTTCGAACAATAAAGAACACGAGAGTAGCTGCACATGTACATCG
TTCTTTAGATGTTTTCTTCATTGACGAACACCAATTCGTGTATTCGCACAATGCTCGCTTAACTGCAACAGATGACTCAC
TCAAAAGTCACACCAATCAACCTGATAAATTAGAGGACACATGTCAGAGTCACTCGCATATAGGTTTACGCGATACGCCG
TCAATTTTATTGTTGCCATTATCCAGCCTTGGAAAGATCCTTTCTCTGCCACTTTCCGCCACCGTTTCGTTAATCGTTTC
GGGCAAATGGTCTTGGAAGCCAAGTCTCGAAACAGAGAAGAGGGGCGAAACGAAGGAAAGGAAAGAGAAGCACAAAGAGA
TTTGGTCTATCGTTGGATTAGGAAGTTGGATTAGGAAGGAACACGCGGCGAAACGTGGTCCAGGAGCCGACGAACGTTCC
TTGAACATTGTCAAACTATTGTTCAACTTTTTGTCTGAGCATGTTCCGACTGGTATTACTTGCTGTTACGAACTGTGTAT
TATAATTACTGTTCCTGGACATTTGGCTGTGCACTTTTCGATTTTCAATTGTAATTTTATCAGTAGTAACAGCAGTATAA
TACGATACAAAGTTCTCGCTGCTCTCATTGTTGAATCCATCAGAAATCTTGAATTTATACGGCCACGGCCAATTTTCCAA
AGTCCAGCAGACATTAATCATAGAGGAGACGAGGCTAATAACCCGCTGAATCCGAGACGAGGAAGGAAGAAGCAAACTAC
AAAATATGATACATTTATTGCAGCAATTCAATGTAATAATTTACTACATATTAATATACCTACATTCTGTAATAATAGCA
GTACGCCAATTAATACTTTTGTCGAATCTTTGAATTATGTTATACGAATAGTTGGTCCTGTACCTCTTGCAATAACTGGA
CATATAGTATTTTATGTATAA
>lcl|KQ435690.1_mrna_225 [locus_tag=WN51_00098] [product=hypothetical protein] [partial=5',3'] [location=join(<766273..766474,770408..>770517)] [gbkey=mRNA]
ATGCCGGTCCGCTACCCCTGTTCAAATAATAAGTCCGAATGGAAGTTAGATTCCGGTGCAATTGCCCGGGGCAATTCCAG
CACGAGTCGCAATATCCCAGCCCCCAAGCCGGCTCCTCCTGCTGGCTCCTGTTCTCCCGGTCCCAGCCGGTCCAAGACGG
CGGCAGAGAGCAGGAGGCGGAAAAAGGAGAGACGAGGCGAAGCTGGCCTTTTACGCGGCGAATCTGTATGTAAACAGGTT
TCGATCGGTCCGCTAGTGGCAACTGGGGCCCCCGTGAATTGGAGTTCGAGAGAGCCCGTTGACGGAAATTAA
>lcl|KQ435690.1_mrna_226 [locus_tag=WN51_00099] [product=hypothetical protein] [partial=5',3'] [location=join(<779670..779701,782504..782681,788834..788878,789225..789347,797102..797123,798087..798126,798216..798457,806700..806732,812828..812902,824044..824171,824276..824329,830207..830342,858304..>858413)] [gbkey=mRNA]
ATGAATGCTAATATGTATTATAATGTAATAAGGAAGCAGCTTCATTACATCCAGTACAATCTAAACATCATCCAAAAATC
ATCCAAAAACGTTTCGGTTGTTCCTCTTGTTTTATCAAATACTCTTTCTTCTCGTTGCCCGTTCGTCACATTAGCATCGT
TATTAGCGCTCTCGATCTCGTTTAACGAGCAGCTGCTCATCTCGAGGTGGTTTTTGTCATTATTTCTTTTCCTAGCCACG
GTCTACGAAATTGAAATAACTTTATTCAACAGATTTTCGAACAAATGTGCTGAAACTGAAAAAGCCAAGTGTTTCTTGTA
TCACAGACGTAAAAAAATGCAACCGCACTCAGGAGCGCAGTGTCAAGAAAGGAAACTAACATTTGAGATGTCACCTCTAA
AAACGATTTCAATTTTACATATGAAAAAGCATGCGAGCAGAATAGAACAACCATCTGCTCAACTCCCTCAAATCTTCACA
AACGCAAGATTTAGATTCAACTTGTTCTTCCCGATCGTTTCGAATGCAAGCCTAGGAGCTAGTTTTGCTACAACACGCAG
CAAGCCGGTAATCACTCAGTCCCATCGGACTGATCTTCCAAATCTCAGAGTCAACGACTCTGCCCATAATCCAACAAGAT
GCACAGTTCATAGAGCAGCGAACCAGGGCTGGTCACAGGCTGAAAATCACGAGGAGGAATATGAAAAGGAAGCTAACATT
TTTAGCAGTATTAATAATAGTGGTCTATTCGACGATGATACTGCAGCCATTCATTCTTTTTATTACACGTTGATATCATA
CCGACGAGTTAAAAAAGAAAAAAGGAAAGCGACGAATTATTGCATACGGTTCGGTCACTCGTTATGGTCCGCAAATCAGT
TGCCAGCGCAAGGGGTTAATATTGGTGCTAATATACAATTTTCCAACACGCAAACACCGAAAGCAAATACTGAGAATTAT
CACAAGTACCATCTACGTTTGGTGACAGACAGTGCTCTTGGGCAACCAGTTGAATCACAAATTTCGTTCGAGTTGTTCTA
TAAAATTATGAGTTGTCCTACGGTTACAATTTTCTTCCTGTTATTCTGCAGTTACAATTCCATTCAAGAAGCGAATCGCG
CGAGTCTGAATCCTGGTCTGGATCATTGGGCCAAGTTACAGAAGAAGCTACCAACTCTCGATAATCTGGAATCGACTAAA
TTGGAGATTTTTATTTAA
>lcl|KQ435690.1_mrna_227 [locus_tag=WN51_00100] [product=Histone-lysine N-methyltransferase SETMAR] [partial=5',3'] [location=complement(<858882..>859289)] [gbkey=mRNA]
ATGGAGAGCCAAAAGATGCATTCGCGGCATGTTATGCTTCATTGCTTTAAAAAAGACAATAGTGCAAAGGACACTGCAGA
CGAGATTTTCACCGTTTACGGGAATGGTACTACCACTATTAGGACCGTCCGCAATTGGTTTAAGAAATTCAGAGCTGGCA
ATTTCGAGTTGAAAGATGAAGACCGCAGCGGCCGCCCAGCAACGACTGATACGGACATTATCAAGACTGTGCTCACTGAA
AATCCACGATATAGTGTGCGTGAGATAGTGGATGCCACTAATATTCCAAAGACAACGGTACATAAGCATTTAATCAAGAT
AGGATATGCGAATCGATATGAAGTTTGGGTTCCACACCTATTGACGGAGACTGAACGAATAGAGTTATTAGAGTGTGAAA
TAAAATGA
>lcl|KQ435690.1_mrna_228 [locus_tag=WN51_00101] [product=hypothetical protein] [partial=5',3'] [location=join(<859819..859872,860917..860986,867733..867838,869282..>869378)] [gbkey=mRNA]
ATGTCTTGCTCTAGTTTTAACAATTCTATAGCACGAGAGATGTTCTGTGGGTCGGTACTAAACAGTCCACCACTGAAAGG
AACGACTGTACACCTCGACGTCGAGCAAATTGAACAAGTAGAACCACAATGCATCGCACCCCTGGGGATGGAATCTGGTG
CGATTCTCGATGCAGACATCACAGCGAGTTCGAGTTTCGATAGCGGAAACGTCGGGCCGCATCACGGACGCGTTGTAAAA
GACGGACCAAAATTCATGATTATACAAGATTATAAGGAGATAGAAAATTGCATTCTTAAGAGGAAAGAAATAAATTCGAA
GGAATGA
>lcl|KQ435690.1_mrna_229 [locus_tag=WN51_00102] [product=Discoidin domain-containing receptor 2] [partial=5',3'] [location=join(<869889..869956,874294..874317,875103..875334,877306..877329,885380..885835,890385..890616,890741..891292,891776..891873,893056..893219,904483..>904555)] [gbkey=mRNA]
ATGGGTGGTCCCTGGCTTTTAAGCGTCACCGTAGAATTCAGAGAAACAAGACGAGAAGACGCGAACATTTTATGGTTTTA
CGAATGTCACAAGCTGAGGCAAGAGAGCCACGGAGGTGCCTGGTGCCCGAAGCAGCAGATCACGACGGAACCGCGCGAGT
GGTTGGAAATCGATCTTCACACGGTCCACATGATCACCGCCACCGGCACCCAAGGACGCTTCGGCAACGGCCAAGGCGTC
GAATACTCGGAGGCGTACATGTTGGAGTACTGGAGGCCGAAGCTCGGCAAGTGGGTTCGATACAGGGACGTCCGGGGCGA
GGAGCTTAGAATCTCCCTAGAAATTAATGTGATCAAAGGGAACACGAACACCTACCTGGAGTCGAAGCACGAGTTAGAGC
CACCGATGTGGGCGAGTAAAGTTCGCTTCTGGCCGTACAGCTACCATCGTCGTACCGTTTGTATGCGGGTAGAACTGTAC
GGTTGCCCGTGGAACGACGGGATCGTCTCGTACTCGATGCCGCAGGGCGACAAACGCGGCAACTGGGAGTTCTTCGACGC
GACTTACGACGGTTACTGGGACGGCCAGCTTCTGCGCGGCTTGGGACAGCTGACGGACGGCAAGATCGGGCCGGATAACT
TCAAGATGAGTTACTACGATTACGACAGAGGCCAGGGATGGGTCGGATGGAGAAACGACACCAGGTCCGGTCATCCCCTC
GAGATCAAGTTCGAGTTCGACCACGTCAGGGAGTTCTCCGCCGTGCACATTTTCTGCAACAATCAGTTCACCAAGGACGT
GCAGAAATGTTCTTCTGCCACGTCGCAGGTGTTCTCGGAGGCCAGTATAATGTTCAGCGTCGGTGGTAGATACTACACGG
GGGATCCGATCGTGTACTCGTACATGGAGGACAGGATATTCGAGCATTCGAGGAACATCTCAATCAAGCTGCACCATCGG
ATTGGCAAGTTCGTTAAACTGAGGTTCAGCTTCGCCTCGCGGTGGATCATGATCAGCGAGATCACTTTCGATTCTGATAT
CGCTCATGGAAACTTCACCCCTGAATCCCCGACAACGACGGAAGTCCCGAGACTGAGGGATCGAATCTCGGCACGTGACA
ATCCTCTGCAAGCCGAGGTTCCAGTGGTGAAGCAAGACGATCCGACGTACATGGCGGTGATCATCGGTGTCCTGACCGCG
GTGATCCTGCTGCTCGCCGTCGCGATTTTCTTGATCGTCACGCGACACAGGCAACGCAAGAACTTTGCGAGCCCCCTCGG
AACGAAGAACGCGATCCCCTCGAGCAATCATCAACACCTGTCGCCGGAATCCGCGTACGGGACCACGGAGAAGGATCCGT
CGTTGATGACGTACAGAGTGGAGGAACTCGACGACCGGTACGCCGGCACAAAACTAACGACGCTGCCCCGCGACTTGAAC
GATCGCCTGCTCGGTGACGTCAGGCTGGACGAGTATCAGGAGCCCTTCTACGAGAACAAGCACCGAGAACCGCCTCACGC
CGCTTACTACGGATACAGCACCGTTGTTATAGACAACAAGGACCTCCACGACAACGTCGAGCAGTCTGATGCCACCTACG
ACTATGCAGTACCGATGCCCGTGCCTAGCGTGAGCAGCGATCAGGACAGCGTGTTCTCCAAGTCTTCATCGAGGGGTAGC
GCGAAGGCGTGCTTGCAGAGTTTTTTCCCACCACCACCGCCCCCGATGAGCGCGCCGCCCCCACGAGGCTCCAGCAATCT
GACGTACTCGAACCCGCCGAGTCCGGAGCCAGTTTGCGAGCGCGAGCGCAGAGGAAGCAAGCGCCGCGAACACTCCTTGC
ACAGATACGGGAGTAATTGCGCAACGCTATTGAGACGCAGGGTTGTTTTCCCATACTGCGGTCAAATCGTAGATACCTCC
TGA
>lcl|KQ435690.1_mrna_230 [locus_tag=WN51_00103] [product=hypothetical protein] [partial=5',3'] [location=complement(<874972..>875409)] [gbkey=mRNA]
ATGGAAAGCGCAATCGACCATTTCCCGAGGCTCACAAGCCTGACCAATTATCGCGACACAACGACGATTACTTACCTCCT
CGCCCCGGACGTCCCTGTATCGAACCCACTTGCCGAGCTTCGGCCTCCAGTACTCCAACATGTACGCCTCCGAGTATTCG
ACGCCTTGGCCGTTGCCGAAGCGTCCTTGGGTGCCGGTGGCGGTGATCATGTGGACCGTGTGAAGATCGATTTCCAACCA
CTCGCGCGGTTCCGTCGTGATCTGCTGCTTCGGGCACCAGGCACCTCCGTGGCTCTCTTGCCTCAGCCTGCAAGGGTAAA
TATTTACACTGAGATTACCGGTCTCTTCTATCTCTTCTTCGTGCCTTTTCCCCTTTTTTTTTTTCTTTTCTGCCCAATTT
CTCCGTTTCTGTCGCGTGCTTCTTTCCCTCGAAAATAG
>lcl|KQ435691.1_mrna_231 [locus_tag=WN51_03426] [product=hypothetical protein] [partial=5',3'] [location=join(<803..898,2065..>2247)] [gbkey=mRNA]
ATGGTACGTAAATTAGAGTGTGAATGTTGCGTGTTGAGCTCGGGTGTCGGAGGCGTCCGGGGCGTCCTCTCTAGTTTAGG
TCTGTGCGCCCGGGTGCGTTGCGTTTACAAAATGCCCAAATTCTTCCATTTGATTCGTGGAAGTCTGCTTTTGCTCCTGA
ATCACTTGATGCAGCTACAAGAGCTGTACAGAGCTGGTAGTTCATACACAACTTCCAGCATGGTTGCACTGGACGCGTCG
CAATTGGCGTTACGCAATCTTAAACAGTTGAGTGCGTAG
>lcl|KQ435691.1_mrna_232 [locus_tag=WN51_03427] [product=hypothetical protein] [partial=5',3'] [location=join(<2559..2640,6419..>6519)] [gbkey=mRNA]
ATGGATCCATGTGGATGGATAAAAGATGGAATAACATGGATTGTAGAATTTAAAGGGAATGATGCCTGGATCCTGCCTAA
TGGCTCACGTATTAAAAGAAGGAACAGATCAATCATTTTCATTGAAATTGAAATCATAATATGGCGCTATGGTGTTGTGG
TATGGAGTAATGCTGGTGTTTAA
>lcl|KQ435691.1_mrna_233 [locus_tag=WN51_03428] [product=hypothetical protein] [partial=5',3'] [location=join(<29134..29210,32306..32407,36794..36878,40824..40917,44598..44606,48014..48069,49289..>49312)] [gbkey=mRNA]
ATGAAGGATGACGTGGACGAGGATGATGCTGGCGCGTTGTCTTCCACTTCTGCGCCAGAAACGACGATCTCATACGGCAA
ACGCTCCATCACCATCATCGATCCACCACCATGGATTTGCCAGTTGCAAGGTCAGACTCGTTGTTCTATTAATGACACAA
AGTCGGAGGATGCCTCAAGATCACAGTTTGCCGATTTGAACGACCGCCAATTCCAACAATTCGACAACGCGAAACAGCAG
AGAATGCAGAGAATTAGGAAACTTAGAAAAATGTTTCGAGTGGAACATACTTTGTCTCGAGAGGATCCGTCCTACGGTGG
TCACAAATCTTGCTCCAGATGCACGCCACTAAGATTGAAATATCTTCCCACAGACAAACTTTTCTTTCCATCCTATATCG
TGAATTCCATTAACATTTGGGCAAGTAAGATTTCGGCTAAAGAGTAG
>lcl|KQ435691.1_mrna_234 [locus_tag=WN51_03429] [product=hypothetical protein] [partial=5',3'] [location=join(<50170..50282,54862..54905,56926..>56996)] [gbkey=mRNA]
ATGCAGATCGCACATGTTGCAACTGGCAACTGGCTCGATCCACCACCACCACCACCGCCGCCGGGAACAAGCAAATTTAT
CCGTGAACTTCAACTCACCTATCGTACGATGACACAAAGACGACGACGTTTATTTGTGGTTATCGCAACCTGTCAAGGTT
TAGTAAATTCCGAAGACATAGAAAAGATAGAGGACAATACTTCGAAGACGTTGTCTATCTTTGATTAA
>lcl|KQ435691.1_mrna_235 [locus_tag=WN51_03430] [product=hypothetical protein] [partial=5',3'] [location=join(<57648..57787,62768..62833,65349..>65424)] [gbkey=mRNA]
ATGTCGTCGATTGTGAATTTCCGCAAAGGCGAAGCTCTCCTGAACGAACCCGAGACGAACCGCTTCTCCTTGCGCAACAG
GTTCAAGGTCCTACCGCAACCTCTCGTCCTACCGCAACGTTTATTCGCGCCGGTGTTTCCAACCAGAGATCCCGAGAGTC
TGCACACATGCAACTGTAATAAAGTTAAACAGCAGAATCACGCAAAAGCTGTTTGCCCTCTCCTTCAAACAACAAACAAG
AAAATTCGTCGGTCGATTGTCACCAGGGTTCACGAACTTTAA
>lcl|KQ435691.1_mrna_236 [locus_tag=WN51_03431] [product=hypothetical protein] [partial=5',3'] [location=join(<65633..65664,69378..69511,73461..73530,78040..78220,80797..80800,85082..85106,89150..>89267)] [gbkey=mRNA]
ATGGCCGAGGAAAACTTCTGTTCAAGTTGCGCCAAAATTATAGCTATCGACTTGTCGACCTTAATTGATCAGCCTTATTC
GCGGCAGCTTATCAACTATGCGGATCGCAAAACCACGGGAGTACAACGTGCCAATATCAACGGAGGCGGCATCGCATTAT
TGAATTGGGAAAAAATGTGCTTTGTAAAAAAGGATCCAACTTCAAGTCTGAATTGTTCAACAGCAGAACTACCAAACGGT
GAGAATGTCGTAGACACAATTTTTCCACAAACTGAAGCAGCAAATAAAAATGATGATGATGTGTCTTTTTACGCTGAAAC
AAAAGATAATTTCAAGCACTTACTTGTGCTGAAAAGATTGGACATTTCAATAATCAAAGAAAAAACAAATTTGAACATTG
AAAATCAAAATATTGAACAAAACGAGGGTTGGTTAAACATGCAAGGAAACAAATTAGCCGACGTGACACTCGAAGCCAAA
AGCGATATTCTAAATCCGTATTCCTCGATCGCCCACGAGCCCGCACAATACACACACGCATCGCAAACGGCGGACCTGAC
CTAA
>lcl|KQ435691.1_mrna_237 [locus_tag=WN51_03432] [product=hypothetical protein] [partial=5',3'] [location=join(<90329..90400,90534..90772,93053..93107,96010..>96090)] [gbkey=mRNA]
ATGATTTTTGAAATATATTCGAGACAGTATTGCAATGAATTCTCCCCATATATGCTTATACAATACTCGTCGACAAAAAA
CGATAAAAAAGAAAACGAACTATGCAATAAAACAGCTAAAAAAAAAAAATTGGAAGAAGAACTTAGACTAAACTGTCCAA
GTACAAAAGCCCTCCAAATCTCAATCGCGAATTTTACCAACACGCCCGGTGCATGGAACAACGATGGCGAAGAAGAACCA
CGCCCGAGCAAAGAGGGAGAGGAGACGTCGTCCCGATTCTCGAGTGGAAGAGAAGGAAAAACAACGTCTAGAATTATTAC
TATAAATCTTTTTGCGAAACAGAAATTTTGTCCAGTTTTTGGTACGATTGATAATTTTCATTTGCAACAAGTTCCACGTC
ATTGTGAAATTAATCTGATAAATTTTACATGCAGCGACTCCCGTTAA
>lcl|KQ435691.1_mrna_238 [locus_tag=WN51_03433] [product=hypothetical protein] [partial=5',3'] [location=join(<96151..96204,100104..100172,101191..>101283)] [gbkey=mRNA]
ATGGAAATCCGCAAATTGCGAAAGAAATTTTTGGGACAACCTATGTCTTACAATTTACATACACCGCGAATCGAATTTCA
ATTATACACAATTTTTGTTTCTCATTCCACCAGAAAACCACAAATATATAATTATTTAAAAATTATTTATATGAATAATA
ATTATCGTTATCCGTATAAATTTGATTGGTTCCAATATTTGGTGTTCAAATACTAA
>lcl|KQ435691.1_mrna_239 [locus_tag=WN51_03434] [product=Neuronal PAS domain-containing protein 2] [partial=5',3'] [location=join(<108465..108529,109161..109327,109997..110070,110142..110240,115671..116019,118332..118592,118740..118890,118981..119092,119261..120317,120633..120683,120754..120800,120875..121015,121100..>121186)] [gbkey=mRNA]
ATGCACACTTTTCACTTTGAACATCTTACGCATTTTACGAACACAAATAACAAAAGCAACTGCAACAATCCGAGAGCATC
GCGGAACATGGCGGAAAAGCAACGGCGCGACAACCTCAACACAAACATTTCGGCGATGGCGGCGCTCGTGCCCATTATCG
CCGAAAGTCCGAGGAAAATGGACAAGATATCCATCCTCAGGTTGACAGCAGCCTTCCTCAGAACGCATTACACGCTCGGA
CGTAGCTCGATCGATTTTCTACCCCGAGAGCTTGGCGATCTGGATTTGGAACAGTACATCGTCGACAACTTGATTGAAAG
CGGGGGTTTCTTCATTGTTGTCACGACCAGCGGGAAAATAGTTTACGTCAGCCGGCAAGTTAACGCACACCTTGGCTACA
CGCAGGCGGATTTCTTGGGGCATTCGCTCTTTAACTTCGTCCATTCCAAGGATCACGAAGAATTAACGAAAAACCTCACC
CCGGACGACGTGCAGGGGCTGTTGCCTTCGTCCGCGCCGCAGATCACCGACGGTGTGAACGATAATTCGAGCTCGTCGGA
AGACTCAACGTCCCCGAGAAACGATAGAAAACAGTTCAGGGAGCAGAGACGGAACTTCGAGCTTCGAATGTTGCACCGGA
CTGCGTCGAGGCGCGAGCACACCCAGTACGAATGGTTCGAGATGTCGGGGATGCTCAGGCTAGCGGACGCTTGCAAAAAT
TCCGAGTCGAGCAGTCGGAGTTCGAAACATCGAGAGGTCTCTTCAACCAGCAATGACATCGTTTTCGTGGGTGTAGCGCG
ACTGCTGATGAGACGACCGATCACCAAAATATCAATCATAGACGCGAACAAGGACGAGTATATTACTCGACACTTGGTAG
ACGGCCGGATCATTTATTGCGACCACAGGGTGTCGGTAGTGGCTGGCTACTTGTCAGAGGAGGTGTCGGGAAAGAGCGCT
TTCCGCTTCATGCACAGGGCCGATCGTGTGTGGGCTATGATCGCGCTTCGTGAAATGTACAATCGCGCGGAAACTTGCGG
ATCATCTTGCTACAGGCTGACTTCGAAAACCGGCGAACCCATTTATTTACGAACACATGGATATCTAGAGGTTGATAAGG
ACTCGCAAATTGTAGTGTCTCTTGTCTGCATAAATACATTAGTATCGGAAGAAGAGGGCATCAGGTTAATGAAACAAATG
AAGAAAAGATACTCGGCTACAATTTCCGAAACCATGAAAGCGATGATACAGAATGGAGACGATACATCGATGAATTTGGG
CTCAGATTCGGAACCTTCAAAAAATGATATCGATGACCCTTCGCAGCTAGAAGACGCAATTACGTATCTAGTTAGTGATC
TATCGTCGCCTCTTCCAGAAGAATGTCTTGCGACATCACCTGTACCGAATGAACAATACGTAAAGGCTGCGATGATATCG
CAACATTTACCACCTGCTGTCACTCAAGCCCGGAAACTGGGTATTGAAACGATAGACCATTATTTAATGGTACAGGGGAA
GGGAAATCAGAATCAAAAGCAAGAGTCAAGAACAAATAACATCAAGCACGAGTCCGAAGAGAATCAAGAAAACTCGAGAT
CATCCGGTAAAACGATAACGCTACATGAAGTAACGAAACAAACGCATAACGTTTATAACAATTTGCAAGATGAACAGAGC
TTACCGCAAACGAACAGTATAATGACAACGAAAGAACCGGCTGTAAAACCATGCATAAGTACCCAACGAGATCTTCGAGC
GTCTCATCTTCAGGTTTCTCAAAATGTGAATATTTTGAGTCCTACTGCGGCGGTCAAAGACATCGTGAATGTCTCAAATT
CGCATAATCTATGCAACATTAAAGTGGAACGTAATATAGATGCTTACACGCATCAACAAAAACCTACGATGGATCCTCTT
GAAAAGAGTGTCAATAATAACGTTACTCCTGATTCAAAAAATCTTCCATTAAAGAGGATATACAGCGACGAAGATATTGA
GACAAGTTGTAGTAAGAAAAGACACAGTAATGTTGCTTACGCATCGTCTGAGACGAACGATGATCAACAGAACATTTCAT
ACATCGATTGTAAACCTTTTATTGGTGAAGTATTTTCGGAACCTTCGTCGGACTTCAATTTGTACAATAATGTGAATCCT
CAGTCAATGAAACTTGCGGAGTCTCCGAATCCAAGTTTAAACGACGTTGTTGCGGATTACCAACAAATGGATACTAGCAT
CCCGTTTATACCTCAAAATCCGGATGACAAATTTATCGATTTTCCAGATTTAAAGGACGATCCGTTGCTGAGTCCAAGCC
TGGACGCAAATCCAGATATTATAATGAGAATAATCGATGACCTAAGACATGTACCGATTCTCGAAACAAATACTTTCAAT
GAAACAAAAATACAACATCTACCTGATAACAATATAATCAATGATGAAATAAGAAGAAAGCACCTTCAACTTATGAATAG
TATGGCATTACAAGAATCACAGCTCGATCTCCTAGCAAGAGATTTGAGAAATCCAGCTTTACAAGCAAAAAGAGGAAGCT
TAACACCATTGCAGGTAGAGCACAATATGCAGAAACAAATTCTCGAAACACTCCAACAAGACCACATGCAAATAAATATA
AAACACAATATTGGTGTATAA
>lcl|KQ435691.1_mrna_240 [locus_tag=WN51_03435] [product=JNK-interacting protein 1] [partial=5',3'] [location=complement(join(<128936..129008,129351..129529,129639..129919,130122..130274,130440..130715,131662..131903,132937..133149,135380..>135462))] [gbkey=mRNA]
ATGGCCGACACCGAATTCGAGGAATTTCGACACTACTTCGAGAGGCTTCCGCAGCATCTCAAGGCACCACTTTCCAATTA
CACGCTCGTTCACGATGTGATGATAGACGATTCACCGACCTCGTCGCAAGATAGCGACGCGGAGGTTGAGAGATCTTGCG
ATGGAGTCGCCGGCGATTCCGAGGACGAGGAAGTGGTGGTGATTCATCGGCATGATAACCAGAGCGGACATACTTCCGGA
GACGACAGCGAAGATCTCGATCACAACTGTTCCATCGTAGCCGATAGTGACTTTAGCTTGTTCGGTGGACTGAGCAGCAG
GGGTCGATCAGCAGGCGTCGGTGGGCCGGGTCCTGGTGGAGGTAGCACTACCGGGTCCGGTAACGGTGGTAGAGATAGCG
TAGTCAGCGACGTCGGGGATTCCTGCTCGAGTCTGAGTTCCTGGCCAACACCGGAACATGTGCCCTCGAATCGTCCCGGA
AGTGGCAGCACCGAACGCAGACGTCGGAGATTACCGGAAATTCCTAAAACGAAGAAATCTCTGCCCATCGGTCAGACATC
CATGCAGTCGTCGTCGTCTCTGGCAGACGAATTGAACGCAGCAACTGGCTCGAGTTCCAGCCGGCCGCATTTAGTTTTAC
GGAAATGTCACTCGAGGCTTCGCCACGAGGACAGTTCACCTGACAGCGAGCGAATGGCTACTGACAGTGGCCACTCTACT
GCCCACTCGCCGGAAAATGGGCCGAAAAGCGTCTCGCCGATCCCCTGTAACACGCTGCAGAACACCGACTCTGTTTCGCC
AAGTAGTACACCAGGAAGCGGCGGCGTGCCATTTACTCAGCTGGAGTTGCTGGAAGCGACGCATCGAGGGTTGCATAAAT
TCGTGCCAAGACACCACGACGAGATCGATCTTGAAATCGGTGATCCTATTTACGTTCAGAAAGAGGCTGATGATCTGTGG
TGTGAAGGTGTGAATCTGAGAACAGGTCGCCAAGGTATTTTCCCCTCGGCATACGCGGTCGACATGGATTACAGTGATTT
CGATCCCTCGGCGCCGAAGGTGAAGAGGGAACGATATCTTCTAGGTTACTTGGGATCTGTGGAGACCTCGGCGCACAAAG
GTACCAGCGTTGTCTGCCAGGCAGTTCGAAGAATCGTCGGAAACTCGCAAGAATCGCCCGTTTCGCAAAGCTGTATCTTG
GAAGTGTCTGATCAGGGTCTTCGAATGGTCGACAGGAGTAAACCACGGAAAAATCAAGGACCCTGTCACGATTATTTCTA
CTCGCTTAAGAATGTTTCGTTTTGCGCGTTTCATCCTCGCGATCATCGCTACCTCGGCTTCATCACGAAGCATCCTACCT
TGCAAAGGTTCGCTTGCCACGTGTTCATTGGTCAAGAATCCACGAGGCCCGTTGCCGAAGCCGTCGGGCGTGCTTTCCAT
CGGTTCTACACGAAGTTCATCGAGACTGCTTTTCCGATAGAAGATATCTATATCGAATAG
>lcl|KQ435691.1_mrna_241 [locus_tag=WN51_03436] [product=Tryptophan 5-hydroxylase 1] [partial=5',3'] [location=join(<141910..142016,142316..142328,142683..142896,143155..143258,143362..143429,143532..143582,144226..144324,144411..144457,144538..144673,144842..144968,145195..145424,145533..>145878)] [gbkey=mRNA]
ATGAGTGGTTCCGGAAAAGGCCTCCTTGGGGTGTGGCTGTACAAAAGAGGTGAACACTGGGCTATTAAAGAAGGAAGCCC
CATACACAAGCCGAGCGATGTGCGTTGCGAAAATCGAACAGATCTGGGCGTGAATGTTATTCACATCGAGTCGCGGAAGT
CGTTGCGTCGCGGTTCTGAATTCGAAATTCTCGTTGATGTCGAATGCGATTCGAAAAGAATGGAACAATTGACAAGGATG
TTGAGCCGAGAAGTGGCTGCTATTAATTTGGCACAGTACGAGCAAACAGGAAATATTCCTCACGCTCCATCACTTTCCGC
AGCTCCAAGTTTTGATTTCAGTGAAGTAGATATGCCCTGGTTTCCACGAAAAATATCGGATCTAGATCAGGCTCAAAACG
TGCTCATGTATGGATCCGAACTGGATGCAGATCATCCGGGCTTCAAAGACCCGGTGTATCGTAAACGTCGTGTACAATTC
GCGGATATTGCGAACAGTTACAGATATGGCCAACCAATCCCTCGTGTGCAGTATACATCGGAAGAAATCAGAACATGGGG
AACAGTTTTTCGTGAGTTGCATCAACTTTATCAGAAACACGCTTGTAAGGAGTATTTGGAAAATTGGCCAAAGCTAGTCA
AGTATTGCGGCTATAGAGAGGATAACATACCACAATTGCAAGATGTCAATGTTTTCTTGAAGCGAACAACTGGATTTCAA
CTTCGACCCGTAGCAGGTTACCTTTCACCAAGAGATTTTTTGGCCGGCCTTGCTTTTCGCGTATTCCACTGTACGCAATA
CATTCGACACTCGTCCGATCCGTTTTACACACCTGAACCAGACTGCTGTCACGAATTGTTGGGACACATGCCGCTTCTAG
CGAATCCAAGCTTCGCCCAATTTTCGCAAGAACTTGGCCTTGCTTCGCTCGGAGCTTCGGACGAAGACATCAATAAACTG
GCAACTCTCTATTTCTTCACTGTGGAATTTGGATTGTGCAAGCAAGATGGCATACTTCGTGTCTACGGCGCTGGTTTATT
GTCTTCCGTCGCAGAACTCAAACATGCAGTTTCCGTGCCCGAGAAAACGTTCCGATTCGACCCAGAAGTGACTTGCAAAC
AGGAATGCATCATCACTGCGTTTCAAAATGCGTATTATTACACGGATAGCTTTGAAGAGGCGAAAGAAAAAATGCGAGCT
TTTGCGAATCAAATACAGCGTCCATTTGGATTACGCTATAATCCCTATACACAATCAGTGGAAGTTCTCACGGATGCTCA
AAAAATCACGGCAGTGGTCAGTGAACTTAGGGGTGACCTGTGTATCGTATCAAATGCCTTGAGGAAGATACACGAACAAG
ATGATACAGTGGACGTTGAGAGGATAACCAATCTTTTAACGCAAGGTATCGAATTGCCTCAAGATAGCTCGTCTTCTGAC
AGCGATATTGATAAAAGCCCTAATATCGAGGCGCCTGAAAATTCAGTAAAAAATCAGAATGAAAACTATTCTTGCGATGA
CATGATCACCGCGCGAGATTAA
>lcl|KQ435691.1_mrna_242 [locus_tag=WN51_03437] [product=Suppressor APC domain-containing protein 2] [partial=5',3'] [location=join(<150071..150332,150501..150922,151155..151301,151362..151574,151643..151764,153230..153285,154657..154794,154949..155080,155313..>155377)] [gbkey=mRNA]
ATGGCACAAACTTCAGGCGCAGATGGGCTGCCAAAGCATTTTGTTACAGCTATGCGTACACTTTTTGATATTATGGATGA
TCAAAATACAGGATTTGTGAAATATTCTGATATTGAAGGCAGATGGCAAGACGATGGAACGCAAGGTCTTCCAAAAGGTG
TTCTAGATAGCCTTAAAAAAGTCACTCCACCCAATGGCTTATTGTCTTTTGAAAGGTTTTGTACAGGACTCAAAATATGT
TTACTACAAATTCAAACAGATAGTCGAAAGGATGTAAATCATACACACTTAGAATTAATGGATGGTGGGCCTAGAAGTGG
ACCTGAATTGAAACTAAATAAGGCATATGGACCTCCAAAACCTCCACGAATGGGTACTGCATTAGAAACTAGGACTGTTA
ATTCAGATAGAAATTTTGACAATTTTGAAATTCGAACTGTATTGCAAAATTGGCAGATGGGTTTATTAATGAATGATGAT
AAAGCTATAGAAAAAAGACAATTACCAGTAATGAATTATAGATCTGACACTAGAACATTATTAAGACCAGCTAGAATATT
GGGAGATGGCAAAGCAGTTGAGTTACAAAATAGTAATCAAATTAGCTTACAGCCAAAAAAAGCATTAAGTAGGCGTAGAG
AACCCAGGCGTCACACGTTGCAGAATGGTATTGATTATAATATGATGAAAAGAATGAAACAAATTGAGCAGGAGAAAGAC
GTACTACTTCAAGGTCTTGCTGCAGTCGATAAAGCCAGAGAATGGTATTTGAAACAAATCTCCTCTACTCAGGAAAAAAT
CAAACATCTTGGACGTATGGGATCTCATGTGGAGCAATGGACAGAAGCGCAACAAGAACGTTTAGAATTACAACGTGCTC
GAGTTTTGGAAGTTAATAGACATTTAGCTGCATTAATATGTAGTTGGGAACGTGGTGGACTTCCCCTTCACATGAATCTT
GCTTTCCTTAGTACCCCTACATCCACTCAACTTCAACAAGATATTTTGTCTAGGTTAAAGCAACAAAATCACAGATTAAC
AGAGCGGATAACAATACTTGAACAAGAAAAGGACAACTTGATACGAGAATTGTATAATAGACAAAGTGGTATGGTTCAAT
CTAGAAGAGCAACAATGATACATGAACAACATGATCAAACATTCATGTCCATCATGCTACCAAGACTGGTACTACCAATA
ATTCTGCTACTCGTTTTTATAGGTGCGTTATCAAAAGCTTGCGATTTGGATCAAATGCAATATGGATGTCGTATCTATAA
TGCTCAATGCAGATGCGGTTACGGTTGTTCCTCCGAATATAGATATAGTACTAACGATGATTGCAAAGAAGCGTTAAGAG
GTAAACGTAGCGATATATGTTATAGATCGAAACCTTGTTTGAATGGGGGATCATGCTTGCAAATATCATCAGATCCTGGA
TTTAAATGTCGCTGCGAAGGAACTGGTTATTACGGACCACACTGTGATAAACCTTGCCCAGGACCAAATAATCAACGTTT
CCGGGGACCGTTTCCTTATGAATGTGTTGTGATTTAA
>lcl|KQ435691.1_mrna_243 [locus_tag=WN51_03438] [product=hypothetical protein] [partial=5',3'] [location=complement(<153035..>153238)] [gbkey=mRNA]
ATGATGGACCTAAAGTTCACACAAAATCCGGGGAAGAGCTGTTCCGATAACGATAATCCAGATAATTGTAGATCTCAGAA
GACAGAGATCGACGACCAGCGCCTGCAGCTAGGCTATTACTTGAACTTAGTGGGGTTAAAGGTCGCTCGTCAAAAGGGGG
TTCTTTACACATTCACTATCGCGAGGATTCGTGCTTTGGTGTAA
>lcl|KQ435691.1_mrna_244 [locus_tag=WN51_03439] [product=Cold shock domain-containing protein E1] [partial=5',3'] [location=complement(join(<156851..157019,157120..157704,157772..157977,158046..158282,159095..159148,159165..159375,159505..159704,159795..159974,160061..>160456))] [gbkey=mRNA]
ATGTCCAACAATCCTCAGTGGAAAACGTTCCAGCCGCCAATCATGAACTCTGACCCTGCAATACTTGATTACAAGTCTAT
GACTATACCAAGTCCCAAAGTTATAACGGGATCACATCAAGCAACAACTAATATCTACAGAAATGGTACCAATTATAGTG
GTGATCATTATATGATGGATTCACCTCCTGGAAATGGAAAAAATTCTATACAATATGCTGGCTATCCCAATACTAAAATG
TCACGTAATGAAGTTACCAGATTTCCTTTTGGAACATTTACAGGGATGGAAGGAAGCACTGGTTATACAGAAGAACCAAC
AACAAATAACTCCACTTATCAAGATCAATCTGAAAATCAAGGAACTCGAGAAACTGGAATAATTGAGAAATTATTACATT
CATATGGATTTATACAGTGCTGTGAAAGACAAGCAAGGTTGTTCTTTCATTTTAGCCAATTTAGTGGTAATATAGAACAC
TTAAAAATTGGAGATCCTGTTGAATTTGAAATGACGTATGATCGAAGGACAGGCAAACCTATTGCTAGTACTGTTAGCAA
GATTGCTCCAGAAGTGGTGCTAAATGAAGAAAGAGTTATTGGAAATGTAACAACAGAATTGCATGTGGCGAACACAAGTG
GCGATACACAAGGACGTATCAGTTATGAAAATCGTGGAGAATGTTTTTTTCTGCCATATACAAAAGATGATGTTGAAGGA
AATGTTGTTTTGCGTGCTGGTGATAGAGTGTCATTTCAAATTGCTACTAATCAACGCGGAAATTTAGGTGCATGTCACGT
AAGACTGGAAAATCCAGCACATCCAGTCCGTTATCGTGGAGTTGTATGCTCGATGAAAGAAAATTTCGGCTTTATTGAAC
GTGCTGACGTAGTTAAAGAAATTTTCTTTCACTTTAGCGAAGCTAAGTCTATGAAAGAAGAACTTAGACTAGGAGATGAC
GTTGAATTTATAATACAAACACGAAATAAATTTTGTGTAAATAATTATCATTTCACCGGTATAAATTTAATCATTGTTAA
TGATCCTTCCTCTTCATTTACAAATAATCGACAAAGTGCAATTAGGTTGAAGCATTTACCAGCCGGTACAGTCCAATTTG
AAACAATTATAGAAAAAGATTTATTGGGTACTATAATTCAGGGTATAAATGGCGTTGTGCCTGGTCTTATTGGATATACA
AAAGAATATCAACAAAAGAGCGTTATTTTCTTTAGTAAAGATTGCGATCCTAAGAATATCCCAAGACTTGGCGACAAGGT
TCAATTTAGTATCTGTCAAGTAAAACGAAATAAGGAACTTGTTGCAGTTGACATATCTTTAGTGAATTCTTCTGGTGAAA
ACACTCAAAACGGCAACAAAAAATTAAATGGTCAAGTTTGCCAAGGTTTCATTGCTGCACTTAAAGACGGATTTGGTTTT
ATTGAGACTGTAAATCATGATAAAGAAATATTTTTTCACTTCAGCAATTTTGAAGGGGATGTTAATGCTTTGGAAGTAGG
AGCTGACATTGAATGTACGATTAGTTCTGGAAATGGTAGAGGTAATGGTGGTTGCGTAGCGGCAGATTATGTCAAATTGG
TACCTCGTGGAAGCATTCCTAGGCCAACACCAGTTAGCGAAGTACTTGATGGGACGGTTATTAGACCTTTACGAAGTGCA
AATCCTGACCAGGCAGAGTATGCTGGTTTAATAAAGATAAATGCTACTAACGAAGACGAAGATACTCCGGAGTATGAATT
TAGAATTATGGGACTTGTCAACAAACGCGAGCTGTTGCAAGCTGGTGATCCTGTACAATTACAAGTGGATTCGACAGGTC
ACGCTTGTAATATCGTAGCAGTTAGAAAAAAGAGGAGAGCAACAGTCGATGCAGTGAAAGGCCCTTTTGGTTTTCTTACT
TATGAAGTTGATGAGGGTAAGAAGTTATTTTTCCACATGAGTGAAGTTCGAGATCATGCAATACTTCAACCAGGGGATCA
GGTTGAATTTGTTTTGATAACAAATCAGCGTACTGGTAAATCATCTGCATGCAATGTAACACGATTAAGTGACGCAGTTC
AACAACGACCCGAACGTCTGATCAGTCGATTACGTACTACATCTTTGGAAGACACAGGTCCTAAATTAACAATAGTTAGA
CAGCCAAGAGGGCCAGACGGCACACGTGGATTTAGTCAGGAAAGATGCCAGCATACCCCTGGTGCCATCCAAGAGTAA
>lcl|KQ435691.1_mrna_245 [locus_tag=WN51_03440] [product=Ataxin-3] [partial=5',3'] [location=complement(join(<161793..162097,163015..163383,163463..163582,163655..163809,164026..164162,164350..164514,165331..>165426))] [gbkey=mRNA]
ATGGCCGCCCCCGCCCACTCACGATCTCTCCCAGCTCTGCCTTCGTTAATGTACTGGTATTCAATAGTTCGTACACTTTT
CTATGCCTCGGTAGCACAGGAAGGATTTCTATGTGCACAACATTGTTTAAACGCACTTTTACAAGGATCTTATTACAATG
CTGTAGATCTTGCTAGTTTAGGTCACCAAATGGATGAGGAAGAGAGGATAAGAATGGCAGAATCTGGTGTTGACAGTGAA
GAATATAAACTTTTCTTAGAGCAACCATCAGGAAACATGGACGACAGTGGATACTTCTCAGTGCAAGTAATCAGTAGTGC
GTTAAAAGTGTGGGGATTAGAGTTAATCCCATATAACAGTACGGAATCTGCAGCTATAATGGCACAGAATGATCCTTTAC
AGATGAAGGCATATATTTGTAACTACAAAGGTCATTGGTTCACCATAAGGAAAATTGGAAAACAATGGTTTAACTTAAAT
TCAGTACTAAGTGGGCCAGAGCTTATATCAGATACTTATCTTTCAATGTATTTAGCCCAATTGTTACAAGAAGGTTATTC
TATTTTTATTGTTATTGGTGCACTTCCACAATGTACTGCAGATGATATTCTTATGAAAACTCCAATAGAACCTATAACAA
AAGGGCAAACATCATTAAGGACTAAACCAAAAGGTGTAAGTAACAATGTAATATCAAATACGTTTACTAGAACTTTATCG
AGTAAAGAAAAGCTATCAACAAACAAACTGCAAGAGAAGATAATTCCGATAAAGGTTGAGAAAAGTGATGAAGATGACGA
TGAAAATGCAGAATTGCAAAGAGCACTTCAATTAAGTTTCGAAGAGAATAAAAGGAATGATGTAGATAAGTATCTTAAAT
TAAGTTTGGATTTCCACGATTACAATAAGAAAACATCCGGGACTGACGATACAGATGAGGATGATGATTTAAGAAGGGCT
CTCCAATTAAGTTTAGAGTGTGCAACAGCTCCTTCAACACCAGAATCTGAAGACTTACACTGGCATCAATTAAATCACTT
TGAGAAACTTGTAATGCTTGTAATGTTACATATATTTCAAACATTTTCATGTGGGTGTCCAAGTATTGCAATCCCATTTC
AAGCAAAGTTCGAGAATTATAATTTAAATAATAAAATTACGGCAATGAAATTTCGACTGCATGATATTGATGAATGGGAC
TTGGATATGAATAAAATTTTGAGAAATAAATGCAAAGCATTGGAAAGAAAGGACTGGTTGGAGCATGAGAAGTCAATGTC
AAATTGCCAGTCAATTATTGTGAATATCTTGTTTGTCTTGTATGTAACCGCAAATAGAACACAATAA
>lcl|KQ435691.1_mrna_246 [locus_tag=WN51_03441] [product=SRSF protein kinase 1] [partial=5',3'] [location=join(<165646..165866,166229..166442,166529..166844,167002..167580,167642..167936,168019..>168310)] [gbkey=mRNA]
ATGAGTGCAAAGACAGACGTGAACAGGCGAGTCCTAGCAATTCAGGCGAAAAAAAAAAGGCACAAGCCAAGTAAGCGAAA
AGGAAAGGGAAATGCACAGGATGAATCAGAAACGTCGGGAGCCCAATGCTCAAAAGCATCGGCCACTCAACAAGGACAGG
GATCGGGTTTCTATCAGGATGCTTCCTCGCAGAGACCATATTCCAGTGACAATGGAAACAGATTGGAACCATGTCATAGC
TCAAGTAATGAAACAATGGAAGACGGTGATGAAGTATACAGTAGTGAGGATGAAGAACAAGAGGACAGTAGCGATTACTG
TAAAGGAGGGTATCATCCTGTTAAGATAGGAGATTTATTCTTAAATCGTTATCACGTAACACGTAAACTTGGCTGGGGTC
ACTTCTCTACAGTCTGGCTCTGTTGGGATTTACAGGATAAGCGATTTGTGGCACTTAAAGTGGTCAAATCTGCATCTCAT
TTTACTGAAACTGCATTGGATGAAATTAAATTATTAAAAGATGTGCGCGATATAGATCCCAGTGATCCTAAACGCAATAA
AACCGTCCAGTTACTCAATGACTTCAAGATCAGTGGCATTAATGGTTTGCATGTTTGCATGGTATTTGAAGTGCTTGGGC
ATAATCTTCTTAAACTGATTATCAAATCCAACTATAGAGGAATTCCAAGAAACAATGTTAAACGTATCATCAGACAAGTT
CTTGAAGGTCTTGATTATCTACATAATAAATGTAAAATTATTCATACAGACATTAAACCTGAAAATGTTCTTATTTGTGT
TGATGAATCTTATATTAGAAAATTGGCTTGTGAAGCTACAGAATTACATTCACTTGGAATGAAGTTGCCAGTGTCTTTAA
TTTCAACTGCACCAAAGGAATTCCAAGAACCTACTCCTAATTCTAAAATGTCAAAAAATAAAAAGAAGAAGCTTAAGAAG
AAAGCGAAGCGTCAGAATGAATTATTGAAGAAACAAATGGAACAAATAGAAGAACTTGAAGAGCAGGATAAACTTGCAAA
TAGTACAAGAGCAAATGGAGAATTAGAAACAAATAGTCCAGATCAAGACATAAATACGGAAAGTATAGAAGATAATACTG
AAAGCAAAGGTTCGCCTGACATTTCAGAACCATCTGCACCTTCATTGCACATAAATGGTGTAGATAGTTTAACAGCTGAA
GAGAAAGTAGAAAATCAATTACCTCAACAATCTGAAAAGATGGAAAATGCAAATTCATGTGATGTAGAAAAGAATTGCGG
TGAAGGAGTACATTTACCTGATCATGAGGATACTGACGAATGTAGTGAAGGTCGTAATTTACATCCACCTGAAAGTAAAC
AATTGAAAAGAGCATCTGTAGCTCCTTTAGATCCTGCCCTAGTAGAATGTGATGTTGAAGTGAAAATAGCAGACCTTGGT
AATGCATGTTGGGTCCATAAAAAATTTACAGATGATATTCAAACTCGTCAATATAGATCATTAGAAGTATTGTTAGGATC
TGGATATGATACATCTGCAGATATATGGTCCACTGCCTGTATGGCATTTGAATTAGCAACTGGTGACTATCTCTTTGAAC
CACATAGTGGCAATTATTATTGCAGAGATGAAGATCATTTAGCACACATTATTGAATTGCTTGGAGAAATACCAAGACAC
ATTGCTCTTTCTGGCAAAAACTCAAAAATGTACTTCAATAAGAAAGGTGAACTAAAACGGATTACTGGATTAAAACCTTG
GGGACTGTACGAGGTGCTTACGGAGAAATACGATTGGTCACCAAGAGAAGCGCGCGAGTTTGAAGAGTTCCTAACTCCGA
TGCTCGAGTTTGACCCGAGTATGCGAGCTACAGCAGCAGAGTGCCTGAAGCATCCGTGGCTGAAAATCAAAAAGTGA
>lcl|KQ435691.1_mrna_247 [locus_tag=WN51_03442] [product=Sodium/hydrogen exchanger 8] [partial=5',3'] [location=complement(join(<169655..169748,174574..174833,175051..175257,175348..175502,175587..>176856))] [gbkey=mRNA]
ATGAGGTTTCATTCAATTAGTAATAAACTTTTATGTAAAAATTTTGTAATTTATATTATAATTTTCGGTTTTGATGTGTG
GACTGTAGTGTCAAATGCGCAAAAAGTTCCTAACCTCACATTAGATAGTAAAAATAATGTATCAAAAGATTCCACGCCAA
CGAACTTAAATACTAATGTATCAATAGAATTACATACATTCGAAAACTCTGACAACAATAATTTAAAATTGAATACTACT
GCTGCAAGTGTAATAAATACATCTCAAAATGTATCTACAATCTCAATCCGATCAGATCGTGATAATCAAACAACAGAGAA
GATTAATACAGTATCTACAAGCACTGTCAACGATAAAACTGGAAACAACATGTCAGATTTTACAATATCTTCACAAAGTC
CAGACATTAGCAACACAACAAATACAAGTACAACAACAGTTGTACCAGCAGAACCAGTATTACCAGATAAGGGATCCGCA
GAAGAAGAACATAACAGTTCTATGTCCATATTTTTCGTCCTTTGCGTTTTAGCTTTAGGCATTTTACTTATACATCTTAT
GCTACAAACAAATTTTCAATATCTACCAGAGTCAGTAGTAATTGTTTTCTTGGGAGGAGCTATTGGTATGATCATAAATC
TTATGTCAAATCAAAATATTGCTAATTGGAGAAAAGAAGAAGCATTTTCTCCGACTGCATTTTTTCTTGTACTTCTTCCA
CCTATTATATTTGAATCAGGATATAATTTGCACAAAGGAAATTTCTTTCAGAATATTGGTAGTATTTTAGTGTTTGCTAT
ATTTGGAACAGCAATATCTGCATTTGTTATTGGAGCTGGAATTTATTTGTTGGGATTAGCGCAGGTAGCATATAAACTTA
GTTTTGTTGAAAGTTTTGCATTTGGATCACTGATATCAGCAGTTGATCCTGTTGCTACTGTAGCTATATTTCATGCCTTA
GAAGTTGATCCAGTATTAAACATGTTAGTTTTTGGTGAATCCATTTTAAATGATGCTATTTCAATCGTATTAACTACATC
TGTATTGGAATCTAATAATGCAACAACTACCAGTGAGGCCATTATACTTGGTTTAAATAGATTTTGTCTTATGTTTTTTG
CTTCTGCTGGCATTGGAGTTGTTTTTGCTCTTATAAGTGCATTATTACTTAAACATGTGGATCTCAGAAAAAATCCTTCT
CTTGAATTTGGACTTATGTTGGTATTTACTTATGCACCTTATGTTTTGGCAGAAGGCATACAACTATCTGGTATTATGGC
AATTTTATTTAATGGAATTGTAATGTCACATTATACACATTTCAATTTATCAACTGTTACTCAAATTACAATGCAACAAA
CCATGAGAACTTTAGCATTTATTGCTGAAACTTGTGTATTTGCATATTTAGGATTAGCTTTATTTGTTGAACCAGCACTG
ATTATATGGTCTATAATTCTATGTTTGATTGGTAGAGCTGCAAATATCTTTCCTTTAGCTTTTCTTGTAAATCGTTTCCG
AGAACATCAGATTACTAGGAAAATGATGTTCATAATGTGGTTTAGTGGTTTACGTGGTGCTATTTCTTATGCTTTATCAT
TACATTTGGATTTTAGCGATGAAACACGACATTCTCGTATTCGTGGTTTTGCAAGATGGGATCTTAAATTCTTTATTCCT
TTTTTCACAAGGAGGTTTACACAACAAGAATTAAAAGATTGTAAATCTCAAATGACAGATTTAACAAATCAATGGTATCA
AGCCATTCGAATTAGTCCAATGGAATCAGATGATGAAGTAACTGCATCAACAGCACAACTAAATATTAATTTATCCGTGG
AAAATCAAAGTCAGATACATGGAAAACAAAGCAAAAGACGTCCAAGTCACGGAAGACAATTTATCGGCAGAGAGCTTAAT
AATCAGTCAATAGCTCGAAGTAAAGAAGGTCGCGCAGAACTTAACATTGTATTTCCTTCACCATGA
>lcl|KQ435691.1_mrna_248 [locus_tag=WN51_03443] [product=Diphthamide biosynthesis protein 2] [partial=5',3'] [location=complement(join(<177382..177551,177627..177921,178007..178413,178572..178905,179131..>179208))] [gbkey=mRNA]
ATGAACGATATTAGCAGAGATGATTTTTACGCGGTGGAAAAATGTGGTAAATGGATTGATGAACGTAATTTAAATAAGGT
TTGCCTACAATTTCCTGATAATCTTTTACCAGATTCAGTAGAAATTGCATTACGTTTGGAGAATCGTATTAATAAGAAAG
TATATATTTTGGGAGACACCTCATACGGTAGTTGTTGTGTTGATGAAGTAGCTGCTCAGCATATTAATGCAGATAGTATA
ATACATTTTGGTCATGCTTGTTTAAATCCCACTTCTCGCTTATCTGTATTTCATGTATTACCCAAACAAGAAATTGATAT
AACAGAAGTTATTGATAAATTTAAATTGTATTTTGCGGATCAATCTGAAAGAATTTTGTTTTTTTATGATATTACTTATG
CACATAAAATTGAATTTACAGATGTCATAGATGATTCATCTACAACAATCTTAGGCAGATGTTTTAAATTAGATAAAAAA
TATAAAATAGAAGATTATGTAGCATTTTTCTTAGGAAATGATGGAAAAACATTTACTACATTAGCAATGACAATTCCTGC
AAAAAAATGGTATTATTTTGAAAATAATAATGTTGTTGAATATGAAATTTTCAATACACCATGGTTGAAAAGAAGAAGAT
TTCTAGTTGAGAAATTAAAAGATGCTAAAGTTGTCGGTATAGTTATAGCTACTCTAGGCATTAAAGATTATCTTACAATA
ATAACAATGCTTAAGAATATTTTAAAAACAAAAAAGAAAAAATCTTATATTCTAAGTGTTGGCAAAATAAATCCAGCAAA
ACTTGCTAATTTTCCTGAGATTGATGCCTTTGTTGTAATAACATGTCCTGAAAATGATATATTTGATTCTAGAGAATTTC
TAAAACCACTACTAATGCCTTATGAAGTAGAATTGGCATTTAATAGTTTAAGAGAGTGTTATACACACTATTGTATGGAT
TTTAGACAAATCCTTCCTGGAGGAATGAATTATGTTGATTTTAAGACATCAACAGATTTAGATGTTTCTTTAATTACTGG
TGAACTTAGAAACTGTGATGAAAGTATTCCATGTGCAGATAAAATGAATGCTTTAGTAATTAATAATTCATCAGGCATTG
TTGCAATTGGAAAAGCAGGAGCAGAATTTTTACACAATAGGTCGTGGAAAGGAGTTGAACAAAAATTAGGCGAAGATGCA
ATACATTCAGCAGAAATTGGTCGCTGTGGATTACCAAGTTGTTATGAAAATGAATCAATTTTAACAAAAAAAAAAAACGA
ATAA
>lcl|KQ435691.1_mrna_249 [locus_tag=WN51_03444] [product=hypothetical protein] [partial=5',3'] [location=complement(join(<182103..182425,182680..182928,183012..183114,183178..183421,183512..184044,184121..184321,184444..184854,184937..187395,187484..187628,187949..188053,188263..188364,188455..188706,188780..190336,190420..190500,190577..>190681))] [gbkey=mRNA]
ATGCAGCAGCCTCAGTCACGCCCTCTTCTCGGGGACTCAGTATCCTCTACAACTTCCCCGACTGCTCGGCGTAATAATCC
TGTTGCTGTTTTGACGCATCAACAGTTACAACAATTACAACAACTGCAGGCTCAAAATTCGAGTGGTCAGTCATTGACAT
TTGCTTTACAACAAACATCAAATAATCCTCAAGACCAAGGAAATAGGTCAACAACTGGAAACCATATAGTATATGTAAAC
CAGTTAAACCATTTAAATCAGAGTACCATAAATCCCTCAGGGACTGGTATGGGCCTACCCCCGGCCACCCCCACTTTTGG
GGTGGGCCTTAATATGGGATTGCCACTATCACTTCTAAATACCAGCCTTACATCCCTCACATCTAATGTTATCACTACAT
CAAATCCTCTGCTCAATTTGGGCCTGCCAAGTATAAATACAGGACTAACTACAATAAATCCTAGTCTCAATCAGTTAAAT
ACCATAAACTCAAATTTAACTTCAAATATTGGTTCAAACAGTATTAATAATGGTTTATCTGGTTTGGGACAGGATATAAA
TAATATAAATACTGGAATTAATAGGCTCAGTACATTAAATTCAACAAATATAAATTCTGGATTATCCAGTGTGAATACTG
GAATTACCAATGTAAATCAGAATTTGACAAGTTTAAATTCAAACATAAACCAGAATGTTACCAGTTTGAGCACAAATTTT
ACATCCCCAAGCTCTGGTGTATCTGGTTTAACTGCTATTAATCCAAATATAAATGCAAATTTAACTACTACCAGTATAAA
TTCTGGTATAAATCAAGGCCTCAATCGATCTATTAATGCTTTAACAACTGGATTAACTCAAACTAGTCTAAATTCCAGCA
GTACACAATTTCCATTCCAAGCCATACAAAGTATACAGAGTATTGCACCACACATTGTTGGGTCAAATATTGCACATGTA
CCAAGTTCTGCTATATCGCAGCACCCGAATTCAAATGTTTCTACTATTTCACAAATAACAAATACTGGTACCTTGACAAG
TTCGAGTATATTCACAAGCACTTCCAGTGAACCAATTCATTCAACCACAGCAAATGTGAATCACGCTTCAAACGTGAATC
TTACTACAAATATTCCACATCTTGGTACAATGCACTCAAATTTATCTAATGTATCAACATCTAATGTGCAGCATATATCT
GCATCAAATGAACCGAATATGTCACTGAGTCATACTTCTTTAAGTTCTTCTCAGTCAACTGGATTTCAATCTCAGCGACA
ATATTCACAGGGAATTAACCCTGGTTTAAGTTCATCGGTAACATTAACGGGCTCGTCTCAACCATCAAATGTGGTCAGTA
CAATAAATACTGTAAAATCTATGCAGAACATTCAAAGTCAAAATATTAGTTCTCCAAGCAGTCCATTTTCAATACCATTA
AAAAGTCCAGCGTCTAATATTGCACCACCTACACCAAGCCCTAGTCCTAACAGACTACTACTTAGAAGTCCAGCGTCTAA
TTCAATACAATCTAATAGAAATAGTCCAAGTCCTGTTGGAACATCAAATAATAATTTTAATATACAAATGCAAAGCCCAA
TGCAGAGTCCAATGAGTGTTAGCCAAATTCAGAGTCCTGTACTTAGTCCATATCCTCCTGCAAAAAGTCCTCATTTGTTA
AGTGGAAATAACTCTCTGAACAACAGAAGTCCAGCACCTGGTGGAAGTCCTGGTCCACCTGTGGTTAGACCCAATACACC
AATACTCCAACAAGGTATGCAAGTATTGCAAATAATTCATGGGACACCACAGGGATATCAATCAACACCAACACAACTAG
TGACTAGGACACATTTGATTGGAAATCAACAAATTCAAATAGCTGCAACTAAGCCTACAAAACAACCACCACAAATTTTA
CCAAAACCTCCAAACCAACAAGCTGCTGGAACACAACAAAAACAGCAACGTGTTACTACCACAATTACAAATCAAGTGAC
GCAACAAACTCAACCACAGTTAGTTCTTGCTGGACCACAACCAAGTCCTACAACAGCTACAATGATACCAACAGCACAAG
GTCTATTATTAAATCAGGTTTTGCCGTCAACTGGACCCGTTATTGTACAGCAACAACCAGGTGGTGTTCAACTCATACTA
AGAACGCCAGCGAGTGCCCAGCAACAAACACATACTGCACAGCTAACACAACAACAATTAGTTAGAGTTGTGACAGCACA
AGGTATGCAGTTACAAGGCATTACACCTACGTTTTTTGCTGTACCTAATGGTTTTCCTCCAGCTGCATCTCCAGTAATTA
GACATACTCCTTCTAGTCCAGCACCTTCTGCTACTTCAGGGACTGGTAATTCTATAGTGATTCAAAATGCAATGGTACAA
AGTCCTCAACCACAAATCTCACAAGTAGGATCAAGTTCTAATACTGGTAACACTCCATGTACGCAAACTGTTGTTGAACA
ATCTTTATTACCACCTCCTAAGAAAAAAGCGAAAAAGAAAAAGAAAGCAAAACGAAAAGACGATGAACCACCAAAATTGG
ATCTTGCTAGTATAATGAAAATATCAGGAATTGGAGATGATGATGATATTTTTGATACTGATCTTACAACTGAATCAGAT
GTTTCTTGTCAAGTTCAAGTTGACTCAAGTTCAGGACAAACTTTGGGACAACTTTCGTCCCAAGTAACGATACCTACCAG
TTCTGCTCAGAATCTGATACAAGTACCTGCACCAAATACAACGAATACACAAACTTCCGCGTCTCAAACGTTTAATAGCC
AACTTGTTGCCCAACTTCAAATGCCTGTGCAAAATGTACAAGGACAATTACGATTTGCTCTTGGAGAGGATGGAAGAGTT
GTTTTGCATCGTACTCCAGAATTAAATCAACCTGAGATGGATCAAGCTACTGCTCAAGCACTGATACGATCATTAACACA
AGGTGGTGGACAAAATTCTCCAATTATTTCTCATCTTCTTGGACAAGCGCAAACGACAACACAATCTACACAAAATACTG
TGTTACAAAGACAAAAATTTGTTAAATCACCTTCATCATCCAGTGTTTCAACGGTTACTACTACTATAAGTTCAACAGCT
CCACAAAGTGTTACTTGTGCAACTAGTCCACAGCATGTGCAAGTATGCTCAAAATCAAATAATCAACAGAAAAGTGTAAA
TGTTCCTCAAGAATCCAGTCCTGTGTTAAATGTTTGTGTCCAAAACAGTCTTGTATCTTTACAAACATTGGATATGCAAG
CATCGAAAAATATCAATGTACAAAATCTCGCATCAACAACAAAAACTAATCAGTCATCTAATTCTAGCCTTTCACAACCA
AACAGTAATGTTCTAACGCCTGACGTTTTAGCAACAAAACCTTCATGTACTACGTTTAATGTACAAAATTCTCGATTAAC
TAATACGAGTCAAGGTACTAATAATCAACAAAATTCTAATGTTTCCACACAAAAATCTAGTCAAGTGCGACTTACAAATG
CTTGTGTTACTACTAATGTGCGACAAAATTTAAATAAAATATCTCAGAGTGCTGCTCATGTTCAAAAGTCATTACCAAAT
AATTTAACTGTACAAAATGAACATACTGTAACAAAAAGTAATCAGAGCCATCAACAAGGAAATCAACAAGAGTCAATAAC
ATTGCAGCAAGAAACACCAATGTATCAGCATAACCAACAAATAACAGCACAGACTGTACAAACTCAGAATGTCCAACAAG
TTTTCGAACAAAATCTTCAAACTTCTGGATCAAATGCTCAACATAATTCTTTAAATATGTTACAACAACAAAGTTCTTGC
AATACGGCAATGCAACATGACGCTATGAATGTTTTGCAACAACATTCTAGTATTCAACAAAATACAATTAATGTTTTGCA
GCAAAATGCATCTAGTAATGTACAAAATATTGAACAATCTGGAATTGGTGATTTGAGTCATGCGCAACAAAATGTTGTTA
CAAATATGCAACAGCAAAATACATCTGCTATTTTGCATAATACAAGTGTACAGCAAAATGTAAATGTACAACAACAAAAA
GTTGTTGCAGCAAACACATTTTCTTCTGTGAACACGCATCATTTTGAATCCCAGAATACAATTAATGCTATACAACAAGG
ACTAAATACACAACAGAATAATCAACATCAAAATATTGTGATTACAAATGCTCCTCCTTCAACTGCTATGCAACAAAACG
AATCTCAAAAAGTAGAGACCCAAAGTACAACAATGCTTAATTCAGCAGCAAACAATATATTAAATAATGCACCAAAAATT
ACTCCCGAAATTTTAAATGCATTGAGTAATTTAAATCCTAATGATCAGTTATTAATTGCAAATGCAAATGGACAAATGCA
AGTAATCAGTCAACAGCTATTACAACAATTTTTAGCAGGACAGTTAAATGCAACTAATCAGGTACAAAATCAAAACCAAA
CTCAGAAAATAGTGATTGGTGAGCCAGATGCAAATAACCAGAATTTACAAGGTGTACAAATTAATACTCCAACGAGTCAA
ATAATTGTGAATAGTTCTGGTGGAGCACCTACGATTCAAAATAATATACAGAATATTGTAGTACAAGCTGCTCCTTCTCA
AATGCCACAACATATACAAATTCAAAATTCCAGTTTTCCTAGTCAGTTTATTGACAATTTAAATCAACAACAAATCAGAA
ATCTGGGTAATAATCAACCAAAGAAGGCAAAAATTATTAAAAGAACAAAAACTGCTGTTACCACCCAAAATACTGGAAAT
GCACAGGTAACAAAAACAATTACTGTTTCCCGGCCAACAATGTTATCAACAAATATAACTAATCTTCAAAAAGTTGATAA
TTCTAACAAAGTAAATACTGTAGTATCACAAAGTACAAATCCAATTAAGAGTGAATCTTCGCAAGTTGTTACAAATGGTC
CTGTACTTCCGTCTTCTCCTGGAAATCACTTATCAGTTCCCTCAAATGGTCAAATGGTTCAAAGAGTACAGACTATTCAA
CTTCCTGCTCAAAAACAACAATTATTAAAAAATATACAATCTCAAATACAAGCTATATTAGCTCGTAAATCAGGTTCACA
ACCAGATCAAACTGTTCTAACAAAATTATATCAAGAACAAGCAAAAATTTTGGCAAGTGGGAAGGTTGTTAGTACTACAA
CACATTCTGTCAGTAGTGGAACAGAAACAAGTTTTAGTGTAAATGCAGTTTCAACAATGGCACCAAATTTAATATCACAA
AATTGTTATAAAAATCAGACAGCTGTACAAACTCAAACACAGACATCAACTACTGTGGTAACTTCACAAAACTTAAATCC
AAGTACATCTTCAACGGTACAGAATAATTCATCTAATAATTATATGAACAACCTTTCGATATCACAAAATGTGCAAGGGC
AACAATGTGTACAAAATAATCAAAATGTACACCAAACGCACACAAAACAGCACAAGATTTATCAGAATCATGGAAATCAG
ATATTAAGTCCGTCCTCTGCCAATATACAAATTTTCTCACCACCAATTACCTCTGTAGCTACTGTGCAGAGTAACGCACA
ACAATTATCTTCAGTTCAAACTCAACAAACTGGAATGCAACAGTCAACCCAATGTCAAACAGACCCATTAGACATAAAAC
CAAATATGCAAATATCAAGTCCTGTTAAACAAGAACTTTCTTCACCTATTCAAATACAAGTTCAAAGTGGTTCACCTGCA
GGACAGGTAGCTTCACCTAGAATGATTGGCAAAGGATCACAAAGAATTCAAAGTCCTGTAAACACTAATGGTAATTCCAA
CAAACAAACTGTCAGTCCCAATAGTAATTCAAGTCCTTTAGTAAGTCCCAGACAAGGTGTAAAAAGACCAGCATCCAGTC
CAATTTGCAGACAGATTAATCGTAGTGACTTATTAGAGCAGCAATTAAAAATTGATCAAAACGGTGCGATAAATCCAGAC
GTAAACACGCCATTTTTGAGCAAGCGTGATGCTTGTAAACGTCTTGTACGATATCATTGTTTAAATGAGCAGGTACTTAG
TTCTAAAGATTTGGCAAAAGCTGATGAGATGTTTGAAGAAACAGCCAAACATCTTCTATCAAAATTCAATTCCATGATGA
ACAAATACACGTATCTTCTTTTAATGGAAAGCATGCGAGAAGTGAGGACATCAGAATTGATGATGATTGATAGAACTTTT
GTTGCTGAAGAACAAAGTATATTAAATAGGTTACGAGAACAAGAGGCTAAAGTTAATGAAGAGTTCAAAAAAGAAGAAAA
GCCATTGGTGCCAAAGGTTGAACCTGGTCTTACAGAAGAAGACAAATTATCACCGTCATTAACTAACGTGTCTGTAAAAC
GTGAATTAGAAGACGACTTTCTAAGTGACGAAATAGAATGCAAACCAGTGATTAAATCAGCAAATTGTACTAGTGGTGAT
TATGATGAGTGGGTAGAGATACAAAAAGAACTTGGTGTATATCCATCTACCACAGACTCATTTAAATATAGTACTCCAGT
TTTTGAAAAACGTTGGAGTAGTGCTACTGATCTCGAGCGAGATTTGTTAGAGGATACAGACAGCCTAGATGGACTGGCCT
TACATTCTCAAACTCAATGTCCAGGCTCTCTTCAAGTAACAACCGAAAGTGGAAATGGTAATGAACATGATGATATTACA
GCGCAGGTACAATCTGCCATTGATAGCATTCTTAATCTTAAAAAACGTCCTACAAATACATTACCTGGCAATGGTAATAG
TGCATCACAATCCAGTGAATCAAAGGACACAGTGCTTGACCAAGCAGTCCGTAGCATTTTAGGCTCGTGA
>lcl|KQ435691.1_mrna_250 [locus_tag=WN51_03445] [product=hypothetical protein] [partial=5',3'] [location=complement(join(<193072..193287,193423..193912,194001..194295,194372..194590,194661..194845,194977..>195143))] [gbkey=mRNA]
ATGCCAAGTTTGCGAAAAAAAGTTGCTGGTTTTATGCGACAACTGTCCATTAGTAACTTAGCTGGAGCTGTAGAAAATAT
AGGACAAGGAGAACAAACGTTACGTAGTCCTAGATCATTAACGCAAGATTTTACAAGTGGATGCTTTATCACACGATATC
TTGATGGAAATCCAGAAGAATTACCAATTAGACAGCTCGGAAATTTTCAGGAAAATAAAGATGTAGTTTCTGCTCATACA
GGTCCAGATAATGGACTTACAACTGTTAATGTACAACAAAGACATTTAAGTATTAACGATATTGATATAGATTACATTGA
TATGTTAGATCAAGGAGAACAGTATAGAAATACATCAACAACAACAGCTCCTACAATTGCTGGTATTACTGATTGGTTTA
ATCCTCATGAAATGGCTTATGGAATTGCTACTACATTATATGAGAAAAATCCTACAAATAATACAAATAATGGTGAACCA
ATAGCAGATTGTTTTGGAATTGTAGCAAGATCAAATTCAGCTATATTAGCACTTGCTGATGGTGTTAATTGGGGTATGAT
CAAGGATAATAGTACCAAAGCAAGTATTGCAGCTAGGTCTGCAGTACACGGAAGTATGGAATACTTAAATAAAGCACTTT
TTTGTCCTTCTATTAATGGAGAAATGACTACAACAAAAGACGTATTTATAGCATTACTTCGTTCATTCCATGCTGCACAT
TCGTTAATTTTGCAAGAGCAAGGGATGCTTACAACATTAACTGTATGTGCAGTTCTCCCACTGCCAAATGATTCTAATAC
AGAACAAAATAAATATATAGCATGTACCTGTAATGTTGGTGACAGTTTAGCTTATGTGTATTCAAGGAAAACTGGAGTAA
GAGAAATAACAAGAGGATCTCATGATATTCACTGCATGCGTGACATGCGTGATGCTCTTGGAGCTTTAGGTCCTGTCGAT
GGATCTAATCCTGAATTGAATAACTTGACGCTTGCAATGACGGAAGTGGAAAAGGGAGATATTGTATTTTTGACTAGTGA
TGGAATTTCGGATAATTTTGACCCTGTAGTTGGAAAGTTTGCAATTTTACCATGTCACAATTCTGTACCTGATTCAAATG
TAAAAAACCATACTGAAGGAAGGTCAAAAACGCGTCGAAAGTCTGCAGAAAACTTAAGACATGCAGAATCTGGCAACAGT
AATAGAAATAAATCAAATTTGCCTGTAGTCGAGGCATATCAACGACATGAACTCACACTGCTTAGAATGGAAGATTTGTT
AAGAAGAGGTGTATCTGGAGAAGGTCCACCATGTAACAGTGCCAAACATCTTTGCGAACTCCTCTTGGATTTTGCAGTAC
GCATAACTGCCGCTAAAAGACGAATATTGGAAGATACAGATTTGTATTATGCACAAAATAAAGATGGCCAATTAATTCAG
CTTTCCAAACAAGAACAGAGAACTCGACGAATAAAGACTTTGGACAAAGTTTCGATGATTCCAGGGAAATTAGATCATGC
AACAGTTGTAGCATATGTAGTTGAATCTATCAATTCAGAATATGATTTATAA
>lcl|KQ435691.1_mrna_251 [locus_tag=WN51_03446] [product=Protein zyg-11 like protein B] [partial=5',3'] [location=join(<196834..196966,197143..197314,197395..197589,197676..198070,198169..198314,198504..198892,199007..199376,199524..199863,203247..203375,203974..>204041)] [gbkey=mRNA]
ATGTTTGAATCTCCAAAAAGCCTCTTGGAGGTTTGCATTGATTTTATTTGTAACAATGTCTTGGATTTGTGTGATGTACA
CCTTGGTGATACGGAAGAATATTCCTCTAATTCATTGGATACAACTACTTGTAGTAAAGCATCTAATGATGGATCGTCAA
GTTCTGCTACAAGACTTAGTTTTAGACATCCAGATGCATTTTTACCAGCTGAGATATCAGAACAATTATTGGCTAACCTT
TGTGAGAAAAAAACATTATCTGATTTGACAATTACACTTTTCAATTCAAAATCCACCAGGTTAAGACATGTACGATTGAA
AGATGCATCTACGTTATCAGCAAAAGGCTTAAAAGTTTTAAAACAACATAAAGTGGTAGATTTGATGGTAAATGGGTTAA
AAATAACTGTTAATGATTTAATAAGTTGTTTGGGTGATTGGAGTTTACAAAATCTTAGGTCACTAAGTGTAGCAAAAGGA
AGTTTCATAGATTGTTCAAGGTATTGTGTGGTAGTAACATTAAGTAAATTGAGGTCACTGCATACATTAAATGTATCAGG
TACAGAATTTAATAAACATGGTTTGGAAATAGTAGTTGAGGATCTCCCTCTTTTAGAAAGTTTAGATATTTCATGTACAA
AAGTCGACGATATAACACCATTAAAAAAATGTAAAAACCGTCTAAAAACACTTAATATGTATAATTTAAAGATAAATGAA
AGTGCAGATTTAATCTCAGTATTATTGGAGTTGAATGAACTAAGAAATTTAGATATCTCAGATGAAAAAGATATGCATGC
TCTTAATTGTATGTTAGGGCCTGAGAAGCCAAAAATAACTGATTTTTTGAAAGCTGTACATTGTATGCCATATCTAACTA
GTTTAGATTTATCTGGTAAGGGTGATATAGATCCAAAAGATTTAAAAGAATTTATTAAAGCTCATCCATATTTAAGGTTT
TTGGGACTTGTAAGTACAGATGCTTGTTATGATGACAGTTTAACAAATCCAACAGATGAATATTATAGGCCTGGACTTGT
TGTTACTGGTACAGCAACAGAATCTCAAATTTTAGAAGGTCTAAGAAGGTATACTTGTAGACCACTTTATCTTGAAAAAT
GTTTATTTAATTTATTCCGTTTGACACACAATTTTCTTGAATCTCGGATTGATGTTATAAAATTAGTATTACCTGCAATG
AGAGAACATCCACAGGAAGTACGTGTACAAGTGCCATGTACTGCATGTCTTTATAATCTCACCAAGGGTGAATTCTCCAT
CATGATTCACCCATCAATTCTTAAGCAAGTTGTTGAATTAACAATGATTGCAATGGAATGCTATCCAACTAATTATCGGC
TTCAAATGAATACATTATTAATTTTATGTAGTGACAGAATTCTACAGGAAATTACTTTTGACAAATACAGATGTGCAAGA
TTAGTGTTAAATTCTTTATTAACTTTTAATGAACCATCAATGAATCGTATGTCTGTTGCCATCTGCTCTATATTGGCAGC
AAAAATATCAACAGTGGAAACATCTATGCTTGGTGCTCAACCTCAATATATGTCTAAATTATTAGCAATGGTTAGGACTA
AAGTTGAATCTAAATCAGTAGATATAACAATGAAATTTACATTAAGTGCCCTGTGGAATTTAACTGATGAAAGTGCTACA
ACATGTGAAGTCTTTCTAGATGAAGGTGGAATGGAATTATTTCTTAAAGTGTTAGAAAGTTTTCAAGGACAATTTAGTGT
TGAAACTAAAGTACTTGGTTCATTAAACAATATAGCAGAGGTGGTTCATTTAAGACCAAGACTTATGCAACCTAGGTTCA
TCTCTATGCTTTCTACGTTGCTGACATCTGTACATATTGATGTATCTTATTTCGCAGCAGGTATTGCTGCGCATTTGCTT
AGTGATGGTCCACGTGCATGGGCTGCAATATCCTCACTGCCAAGTAGAGATGAATTATTAGAACAATTAGCTCATACGAT
AACACATTGGCAAACTCCTCAAGGGGAAATGGTTGCATATAGAAGTTTCCATCCATTTTTCCCACTTTTGCGTTGTTCAG
ATGCATATCCTGTTCAACTTTGGGCAGTTTGGGCAATACATCATGTATGCACGAAGAATCGTGTTCCTTTTTTAATATTT
AAAACATGGCCAAGTGTTAAGGATGAATACGAATTTAGAGCACAAAGTATAGCATTTCCTAAGGAAGCTAATGTATCTAG
ATATAAGTTTTATAATATCCACCCTAAAAGTCGTCTTATAGGTCTATATCCAAAATATGCACTGCCACGTATGATTCCTC
TTGCTATACCTCGATAA
>lcl|KQ435691.1_mrna_252 [locus_tag=WN51_03447] [product=Polyadenylate-binding protein 2] [partial=5',3'] [location=complement(join(<203860..203893,203970..204062,204134..204228,204293..204358,204443..204510,204632..204746,204839..>204973))] [gbkey=mRNA]
ATGTCTGAATCCGATTTATTAGCTGCTGATCATATTGATGGTCTAGATGGACTTGAAAATGGTCAAGATGGAGATGCCAT
TATGCAGTGTGACAGTGTAAAGCGTGAATTGAATGAAGCAAATATTGATGATCCGGAATTAGAGGCTATCAAAGCACGTG
TCAGAGAAATGGAAGAAGAAGCAGAAAAATTAAAACAATTACAATCTGAAGTGGACAAACAAATGAATATGGGTAGTCCA
CCTGGAATAACGAGTCCATTAAATATGTCAATTGAAGATAAAATGGAAGTTGATAATAGATCCATTTATGTTGGTAATGT
TGATTACGGCGCTACAGCAGAAGAACTGGAGCAACATTTTCATGGTTGTGGCAGTGTTAACAGAAACGTGATTCTGTACA
AACAATCGATGTTCAGGGGACGTCAAATTAAAGTAATGCCTAAAAGAACAAATAGACCTGGATTATCAGTGACAAATAGG
GGACCACGAGGAGCACGAGGTTATCGAGGTATAGCAAGAGGAATCATACGTGGCAGTGCATATTTTGGATATAGACCTAT
AAGACGACCTAGGAGTTATAGACGAGGCTACTACATGCCATATTGA
>lcl|KQ435691.1_mrna_253 [locus_tag=WN51_03448] [product=Magnesium-dependent phosphatase 1] [partial=5',3'] [location=join(<206231..206276,206386..206440,206559..206780,206855..>207011)] [gbkey=mRNA]
ATGTGTGAAACAAATCGTAAACCAAAAATAATTGTTTTTGATTTAGATTATACATTATGGCCATTTTGGGTTGATACTCA
TGTTACCCCTCCTTTTAAAAAGAAAGCAAATGATATTGTAGATTCTCATGGCCAAATTATACAATATTATAAAGAAGTAC
CTAATGTTTTAAAATATTTACATGAAGAAGGATATGAACTTGGTGTTGCATCTCGTACATCAGAAATACAAGGTGCTAAA
CAATTATTGAATTTATTTAACTGGGACAAATATTTTAAATATAAAGAAATTTATCCAGGATGTAAAATAAATCATTTTTC
TAAGATTCAGAAAGCATCTGGTACTGACTATAAAGATATGGTGTTTTTTGATGATGAACATAGAAATATTGTTGATGTAG
GTAAACTTGGTGTTACTTGTATAATTATTAAAAATGGTGTGAATCAAACACTTGTAGAAAGTGTTCTTAAAAAATTTTAA
>lcl|KQ435691.1_mrna_254 [locus_tag=WN51_03449] [product=DNA primase large subunit] [partial=5',3'] [location=complement(join(<207162..207404,207491..208065,208396..208664,208760..>208938))] [gbkey=mRNA]
ATGTTTTATATTAAACCTCCGACAGGAAAAATATCATTTCATATTATAGAAAAGTGCGTTCTTGATAGGTTAGAATATAT
ACAACTACTATACGAGGGTAAACCTCATGAATTTAATGGTGATTTGGAGTATTTATTAGAAAATTCAGTATATGATAAAA
TTGGACATTTTATATTGAGATTATTAGCATCTATATCTCAAGAGCTATTTAATTATTGGATTGTCAGAGAAACTTTGTTA
TTCCAAACTAGGCTGAATTATATTTTACCAAGACAATTGTATAGATTATTTAAAAGTATTTTACATCAATCAGAAGAGTT
TAAAGATAAAAAAGGATTGATTAACAAAACATTAATCGATATATGTAGTTTTTTTTCAAAACCACTTGTCTTTAAACATA
TTGTATCAAAAAATCATACAAAAAATTGTAATTTTCTCAGAACTAAAGTGAAATATGAGATAGTACCAGATTTAATAAAG
AAAAGAAAATTAGACTTGAATGCAGGATATGCTATTGTATATTGTTCCAAATTGAAAGAAGTATTAAAATCATTGTTTTA
TACTCATATAAGTAAAGAAGTAATATGCATGAAATCAAAAGCACAACATACTATAAATCAGGATATTAGACTCAATTACC
TATATTATAAAATTCATTCTAAAGTATTTCAAGAAAATCAAACATCTATCAAACAAGGGTGTATAACTAAAGAAAATATA
GACATCGAAGTAAAAAATTTTCCACTTTGTATGCAACATTTGCATATAAGACTAAGGAGAGTACATAGACTTAGTCATTA
TGCTCGTTTTTATTATAGTCTGTTTTTAAAAGATGGCGGAATGCAACTAGAGGATGCTATAAATTATTGGAAAGAAGAAT
ATTCTAAACCTCACTCCTGCTCTTCTAATTGTTTACATAACTGGAAATCAAATGAACGAAAATTTATGTACAGTATTCGA
CACTTTTATGGCTTAGAAGGATCTCGAAAAAATTATAAATCTCCTACTTGTGAATTGATGTGTACGAGTTCATCAAGTAC
CATGTATGAAGGAGGATGTCCATTTAAAAGTTTTGACGTAAACACACTAAAACATCTTTTATCTTTATCATTATCAAATG
ATCATGTAACAAACTTATTGAAAAGTTTATCTCCTGAAACTCCTCAAATTTCTTGTGCTAAATTTTTTAAAATATTAAAT
CAAAATAATAGCAATGACATCGTTATTAATAGTCCTTTACAGTATTACTTAGCAATGATTAATTAA
>lcl|KQ435691.1_mrna_255 [locus_tag=WN51_03450] [product=Acidic leucine-rich nuclear phosphoprotein 32 family member A] [partial=5',3'] [location=complement(join(<214351..214449,214726..214802,214864..214967,215049..215161,215238..215357,215540..215683,218200..>218271))] [gbkey=mRNA]
ATGTCAGAGCTTAACAGTCCTTTGACCGCGATTTTTGGTATTCCAAGAATGTTAAATCCATCAAGGTCAAATGTTAAGGA
ACTTGTTCTTGACAATTGTCGGAGCACACATATAGTAGGTCTGACAGATGAGTTTGTTGCATTAGAATCGTTAAGTCTCA
TTAATGTGGGTCTTACCAGTCTAAAAGGCTTCCCAAAACTATCAAGTCTTAAAAAGTTGGAACTTAGTGACAACAGAATT
TCTGGAGGTTTAAATCTTCTTCAATCAAGTCCAAAACTAACTCATCTTAATCTTAGTGGAAACAAGATCAAAGATCTTGA
TACACTTCAACCTTTAAAAGAGTTCAAAAATTTAAAAAATCTGGATCTTTTTAACAATGAAGTAACAAATTTGGACAATT
ACAGAGAAAAAGTTTTTAGCCTTATTCCCAGTCTTCGATGTCTTGATGGATTTGACACAGACGATTGTGAAGTAGACAGT
GAAGGGGAGGATGATGAAGTAAATGGAAATGAAGATGGAGATGGAGATGCTAATGAAGAAGATAGTGAGGAAGTTTCAGA
TGAAGAAGATTTTGAAGATTTTGATGACCGTGGTGTAGGATTAGCGGCCGTATACAAGGATGGTCTTGAAGACGAAAGTG
ATGAAGATGATTTCCTCTGTGAAGATGAAGAAGAAGAGGATGATGATGATAATGAAGATGATGAACAGGATGAGGAAGAA
GGTGAATAA
>lcl|KQ435691.1_mrna_256 [locus_tag=WN51_03451] [product=Protein TKR] [partial=5',3'] [location=complement(join(<220124..220360,224320..225195,225248..226123,226841..226999,227458..227565,228600..>228776))] [gbkey=mRNA]
ATGGTCGAGAGAGCTAAACGCTGTGTCCTGCAATGGGCTGATCATGCAAGATATATTTCAGAGAAATTTAGTAGACTATT
GGCACGTCAGGCACTTGTTGATGTAACACTTGTATGTGAAGAACAGAAGCTACGTGTTCACAAATTGGTCTTAGCATCAA
ATAGTACGTACTTTGAGAAAGCCTTATATATTGGAATTTCCTTATTTGTTTGCAAGCATTTGAAGAAACCATATTTGATG
GACATACTTTTTACAACTTATGAAGAACACCTATTGAATATAAAGGAGATCCTACAACAAGATTTGGGTCAGGAACCAGT
TATATTTTTGAAAGATTTAAACTTTGAAATCTTAAAGGCCATGGTTGAATTCATGTATTGTGGAGAAACTACAATTCCTT
ATCAATTATTATCACCTTTGTTAACTGCCACCAAAACTTTTAAGGTTAAAGAGTTGACAACTGTAGTTGATACTATGATG
AATTCCAATGTAGGAAGATTTGAATTTAACACCAATATGGACAAGGAAGTTACTAAATCAGAGATTATAAGCGATACATG
TAATAACATAGATTATATAGATGTAAAGTGTAATGAACTTGTTAATGATGAGTGCTTTGTACTTTGTAATAAGAGCAACA
GTGATGTGAATTCAAGTGAAAATCAATTTTTAGAAGGTAATGCAATCAGTGATCCTCCTAAACAAGAATTAGAACATATG
TTATATGAAGAGTCACAAGATTTTGAAACTAATGCAGAACAAACTAATACATTATTTTCAGTAGGAAATTCTACAAAATT
GGTAGGAAATGAGAATTCAATCGTATTAACAAGTGGTAAAACAAAAGAAGTATCAAATAGATACTCAAAAAATAGAATGA
TAAATAGTGATACATTGTGTACAAATACTGAATTAAAACCTATATTATATGAACAATGCTGTGATTTTTCAGATATTGAT
GAGTGTGAAGAAAGTTCTATGTCATTATCACAATCTTGCCTTCAACAAATTGAAGAAGACTTTGTACAATGTAAGTTTGA
AGGTAGTACTGACGTTCCTAATAAAGTAGGAAAATGTGTTAAAGTTTACACTCATAAGAGACGAAAATCTGTAGACGAAC
TAAAAATCAAACTAACAGACATGAATAATGTAATTCAAAATCCACCATCTACTGATTGTATAGATTTATTGGATGAGCCG
TCCACTAATGATATACCAGTTACACTTTTAACCTCATTAGACATGGAAAGTGCTGAGTATATTATAAGTTTAAGTACTGA
AAATATTCAATCTATAGTAGGGACTACTGGAACAGCATACGATAATATAAATAAAATAGAATTAAATACTGAAAACACTG
AAACTTCTAATTATACAAAACCAATATTAAGAAGAAGTTTGCGATTAAACCAACAAGAAACAGAGGAAGCTATGAATAAT
AATGAAAGTATTAAAGATCCTCATGAAAAAGAAAAACATTTAAAAAAATCAAATTTCTCGAATAAAACAGAATTATGTAT
TAAAAAGAAACGTAAAATAAAGGACACGGATCGTAAAGTCGCAGAACGAGGTATTAATAATGTAATGCAGCCCATTAAAA
AGACATTTAATAATTCTCGGAAAAGTAATGAAAAATTAATTGTCAAAAAGAATAATAAATGTACATTATCTAATAAAGAA
AAAGATGAACAAACAATTAAAGCAACAAATAAATTAAAATGTGACATATCAGAAACAACAGAAATTGATTCCATTTTTAC
ACTATCCAAATTAAATACAATAGAACATATAAATCGTGCACTGTGGGGTGATATGTCAGATTTTGCAGAAGACTATGAAA
ATAAGATAAATTTGCTGGAATGTACCCCAAATACAGAAATTCCATTTGCTGTTGGTTTATTACCTTTACGTACTGCTCTG
GAAAAAATGCAAGCAACACCAGATTATCAACCTCGTAAAACTCGTTCATCGGTAGCACCAATTAGGCAAGATATTAATTA
TCTCAAGAGAAAGAATTGTACCTCTTTAAGCAAAGTTGTGGATTCTAAAAAACAAAATACCTGCATTAATAATGATCCAA
AAGAAAATGCAAAAGCAGTTTGCCATATTCAGATTAGAACAGCACCGCCACAGTACGTACGAAATCGTAAAAAATATCTT
TCAACGGATGTAAATGCACTAGAACCACCAGCTATCTCCGGTGAGCCGAGTGTAGAGAGCATAGGGCCTAGGCCAGAATC
GAACCGCCGTTGGGTTGGCTCTTCGGTACGGTGGTGGCTCTGTCCGACTGGTGACCGACCGTGGTCCGTCCGTCATATTC
CCGGTTTGAAAGCAAGGTTGCGACTAGTTGTTGCGACGCAGGAAGGTGTAGTGATCCGTGTACGAAGTTACGAACGGATT
TTTGCCGACAATGGAGAAGCGGATAGAGCTTGA
>lcl|KQ435691.1_mrna_257 [locus_tag=WN51_03452] [product=Aminopeptidase N] [partial=5',3'] [location=complement(join(<232356..232800,233097..233273,233655..233854,234140..234417,234684..234885,237019..237202,238012..238102,238494..238620,238696..238846,241010..241339,241979..242134,242214..242420,242702..242958,243343..>243411))] [gbkey=mRNA]
ATGAGGTGGATAGTAGCAATCGCTGGCTTTTTCCTAATCTTCATCTTTCTACGGGATATCGAAGCCCGTATTGAAGTCAA
ACGCAGTATAGACTTGAACGATGTTTACCTGTCGAAAGTAAATCAACGCAGATTACCAACGGAAGTAGTGCCCAACAGTT
ATCACGTAGAGCTGCAACCTTTCATCGGAAATGACAAATTCAACGGTCGAGTCAGAATCCACGTCAATTGGACAGATACC
AGTGACACGATCGTTTTAAATGCTCATCCGGACCTAGCGATCACCAAGTACAATGTTAAGATCATTCAGGCATCGTTTGA
AGAGAGGGAAAAAGGTTTGCCGCTGATGGATGTAAACGTTGCGAGGGTCAGCCGTCGCAATCAATGGCAATCCAGCTACG
CAATTTATCTCGAACAGATGTTGAAGAACGGTAGCAGCTGCGAGATAGATCTCACTTTTACCGGAAATCTGACCACCGAC
GAGACCAGTGGTTTGTTCAAACATGAATATTCCGACTCCAATGGGAAGAAACATTCCTTCGTAGCTACCAACTTCAGATT
GGACAATGCACAGACTGTCTTCCCTTGCATGGACGAACCTCCTTACAAAGCAACCTTCAAACTGAGCGTTTTACGCCGAA
AGAACATGATTGCCCTTTCGAACACTCCGTTAGAAAGTACCACAGAATCAACCGAGGACTCGAATTTAGTTTGGGATCAT
TTTGAGAAGACACCGCAAATATCGACGTATCAGTTAGCTTTGATAGTGTCGGATTTCCAGAGCATCTCTCCTACGCAGGA
AATCAATGAAATGGATGGAAGAAAGCTCAAGATCAACGTGTGGGGACGAAAGGAATACTTGGACTCTTTGTCAGACGTTC
CTGACAAAGTTGTTAGGATTATAAATTATTTACAGGACTACTTCAACAGCTCGATTGTTTTACCGAAACTCGATTTGGTA
GCGGTCCCTTCGTACGGTGCTACCAAAGCATCTGACAGTTGGGGCCTGATGTTCTTCAAAGAAAGTGAACTGAGCAGCCC
ATCTATTTGGAACACAGCCTACGAATTGATTTACCAATGGATCGGTCAATACATCACACCATTCCGTTGGAGCGATGCAC
CTGTTAACAAAGCACTCAATTCATTTTTAGCTTCGATGACGACGGTGAATCTCAATCCAGACGAAATGGAAGGAAAATGG
CCAATGACCATGTTATATTCCCTTTATTACGAATTTGGAAAGTTCGAACCTTTCTCAAGGGTCGGTGGTATCAGAAACGA
AGCTACATCGGCGAAAACGGAACTAGTATTCAGGATGTTCAATTACACTCTAGGCAAAGATCTATTCCAGAAAGGCGTTC
AAAATTTCATTCGACAAAATTCGGAAGAAAATCAACGAACCTTTTTCGCAGATGACATTTACAGCCGATTGAACGATGTC
GCGGCTGAAATGGACATTTTACCAAACGGCTTGACAGTCAATTCTATCGCGGGCCCATGGACTAATCGTGATAGGGTACC
ATTGGTCACTGTCATTCGCGAGTATGAAACTCAAACAATTACGCTTAGCCAAAAAGTCTACCTCAGGGAAGCTGCACGAG
CCTCCGCTCCTAAAGTTTCTTATGAATGGGATATACCAATAGTAATGATATCCCAAGAAAAATTGGAATTTCAAGCACCT
TGTCGCCTATGGTTGACAAAAGGAATTAAAGCAAAGAATTTGACAGATATCGCTAACGAAAATCAGTTTATCATTGTCAA
TCCGGAGGAAATAGGTATGTTCCCGGTAAACTATGACTCCTGCAACTGGAAAATGTTATCGCAGTATTTACAAGGAGCAG
ACCGAGAAAGGATTCCCGTTTTAACCAGAGCAAAACTCCTTCACGATTCTTGGAATTTAGCATATTCTGGAGAATTATGT
TTCGGAATTGCATTAAATATGACTCTGTTTTTAAAAGAAGAAAGAAGTCACGTCGTGTGGGAACCAGTCTTTATGATGAT
CGATCACATCGGTAGACGTATCGAAGGTTCCGATGTATATCCGAAATTTGAGGCATATATACGCACCTTACTGAAGCCTC
TATACGAAGAACTTAATAAAACTATGGAACAGAACGAACCATCTTGGAAAACTCACATGCGAGGAATGGCGAAAAATTTC
CTTTGTCGTGCTGGATATGAACCATGTGTTAACGAAGCAAGAGATCAGTACAAAAAGTGGCTGACGGATAAGGAACCAGA
TAAAGGAAATCCAGTTGCCAATGAATTTATTTGTCCAGTATTTAAATGGGGTTCTGAAGAAGAATGGGAATTTGGACTTC
AACGTGTTATAAATTTCCCTCAAAATAGTCCAGAAAGGAAACAAAATGAACGCACATATCTCTTGAAATCCTTAGCTGGT
TGTCCAAAAGACACATATAAAATTGAAAGGTTGTTAAATGTAACAATTCTCGATCAGAATGAAAACTTTACTGATTCAGA
TATTCAATTAATTTTTGCTACATTAAGTGGTGGAGCAGCTGGTTACACAACTCTCCTCAACTTTTTAACTGATAACTGGG
ATACAGTGAAACAGAGATTTGAAGACAAAAAACACCTTTGGTACCGCATGATAGAATCTGCAACTTCCTCATTTACCTGT
CAAAAGGGTTTAGATTTAGTTCATAAATTATACGAAAGCCATTCAGAAGAATTTCCACCTGATCTTATGAATGAAAAAAC
TTCCAAAACAGAAATAAAAGAATGGAGCGAAAAGAATCTTCCAGTAATTGATGCTTGGCTTATGGAAAATCTGCCAAAAG
AGGAACTGAAAATTATTCAAGCTTATCCAGTTAACACTACTACAACTCCCCTTTCGGTTGAACTTGAATTTTGA
>lcl|KQ435691.1_mrna_258 [locus_tag=WN51_03453] [product=Thyrotropin-releasing hormone-degrading ectoenzyme] [partial=5',3'] [location=join(<254271..254340,255940..256127,256187..256538,256879..256923,256998..257307,257892..258047,258490..258801,259647..259755,259839..259866,259905..260048,260931..261012,261426..261600,261958..262144,262647..262924,263283..263461,263659..263871,264926..265066,265147..265228,265563..>265733)] [gbkey=mRNA]
ATGAGTTTTTTAAGTCTGCAGTCTGGAAGTTGCGGTTCTAGCTTTTATAGCTCTAGTTTGAACCTCAAAACTCAATGTAT
GCCACAATTCAGCGGCGGTCCGGTGGAATTTATGACTTGCGATGACATCGAATGTAAAAGGACCGATGGCTGGTTCTTAT
CGTATACAAAGATAGCAGGAATCATTGTAGTTTTTATTATCGGTGTAGTTGCCGCAGGATTTCTGGGGTGGTATATCAAC
TCCTTACCAAAGAAAAAGGATTACGAGGCTTTAGACTTGCTGAACGATGAGATCGATAATACGGATGATCTTGGTGAAAA
TACGGTTTCACCTTTCGTTCATCCCTTGAAATATCGTTTGGAATTAACGCCTATTATTGTCGATATTAATCTCTCGTCGA
AATTGATCGGCCGTGTGTTCATTGAATTTCAAGTAAACGATACAACAGGTGTAAACATACTCTCGTTAAACGCGAAGAAT
ATTACAACGACAAATTGTAAATTAACATTGCTGCATCTGGAAGAGAATAAGAAGTCATTAAGAAAAAGAGGAAGGAGGAG
AGCCAATGATGCGATTAATCATAATGGTCAATGGGACGATACAATTTCTGCTGCACAAGAGTCACTATGGTGCATAGATG
TAGTCTCCCTGAAGGAAAATGCAGTCGTGGTAACACTGATGGAAAACGAGACAGTTGTACATAGTAAAAGCTCTGAAAAT
CCACTAGAAAGCAAGTCTACTGTTGAAGAATCAAACGTTCCACTGATAAACTACGCATCAGTCGGCGAAATTAATAGTTC
ACGTGTAAATATTGCTGTACAATTCGGACCTGAATCTTTCGAGAATGCATCTTTGCAAATGCGGATTGCAAATTACGATA
CAGACGATGATAAAGAAGTTCACACGATTCATTTAGAGAAACAGATACAGCAAGGAGTTTATTTGTTGGAAATCGAATAT
GAATTCTGGCTAATGGGGACAAGATTGAAACACTGCGGTGCCCGATGCCTTTTCCCGGTTTTCGACGATGTGACTGACAA
GTCAGTATTTTCCGTATCCATTGCACGTCCCAAGGAAATGACAGTTCTTTCGAATATGCCCCTCAGGACTTTAAGGGATG
CTCTGGACAGTTCACTGGTGATCGATACTTTTGACGATTCTCCGCCCATTTCTCCGCACAATTTGGCTTTTGTAATGGGG
CACATCGAAGCCATGAACGCGACACTTATAGGAGACACCGAAGTAGTTGCAACGTTTTGGTGTGATTCGAACAGAAACTC
ACCGGAGATTTACCTCTTCGACAAACTGAACTCGGTTGTCGTTAACCTGATGGACGTGTTTTTGACGTCTTATCCCTATC
CCAAGCTGGATCTGGTGGGGTTGCCTCCAGGGATTAACGAGAATATGGGAAGTCCTGGATTAATTGCGATCAAGCAGTCG
TTGTTTTACGCTAGCGACAAATCGCCACAGGTCACGAAGGATAACGCTCTGAAGGTTCTGATCGCTCTGATAGGGCAGCA
GTGGCTTGACGAATTTATGAATTTTCCATTCAAAAATGAAAACGCACAAAACTCGTCATTGGACCTGGCCGATTCCTTCA
TCATCGATGTTCAGCTGCACGTGATGGAAATCGATGGTTATAGCATTTCAAGGCCTTTTCACGAAAATGTCAACTACTAT
CCGTTGCCATCGATTGATTATGAACATGCGAAAGGTGCATGTTTGATACGCATGTTGCATGGCGCGATAAGTGATACCGA
CTTTAAGAACGGCTACCAGAAACTGATAACCAGGTGGAAGTATAATAGCACGGATGTTGTCGATTTCATGAATATTTTGG
CGGAAGGAGCGATAGAACTTCCGCCTGGAGTTTCGTTGGTACAGACGATCAATTCTTGGATCTCTCAAGGTGGATATCCA
TTTATAACAGTCATAAGAAATTACGCGAATGAATCCGCTGTTATTTATCAGGAACAATTTTCACTCGATCGTCCGTTAGA
AAGTATTACTAAATTCTGGTATATCCCATTGAGTTACACTAATAATTACAGTAATTGGTCGTCTCCTTCAAAAATATGGT
TCCCACCTGAACTTAAAATTACCTTGGATAACATTGGTTCCAATGAATCTTGGGTACTTTTCAATGTAAATAAAACTGGT
TTTTATCGTGTGAATTACGATGACAGAAATTGGATGCTGTTAAAGCTAGCTCTGGTGGAAAATCACGACTCATTTCCGGC
[truncated: 23,046,539 more chars]
