# Supplementary material for: Prevalent bee venom genes evolved before the aculeate stinger and eusociality
Source: BMC Biol. 2023 Oct 23;21:229. doi: 10.1186/s12915-023-01656-5 (PMC10591384; doi:10.1186/s12915-023-01656-5)
Supplement: Supplementary file 41 — Additional file 41. Genome annotation of Xylocopa violacea. [file 12915_2023_1656_MOESM41_ESM.zip]

Archive with 8 entries (7 files):
- /
- Xylocopa_violacea.gff3.gz
- Xylocopa_violacea.proteins.fa.gz
- Xylocopa_violacea.cds-transcripts.fa.gz
- XylocopaViolacea_scaffolds.fna.RM.stats
- Xylocopa_violacea.mrna-transcripts.fa.gz
- XylocopaViolacea_scaffolds_RM_masked.fa.gz
- XylocopaViolacea_scaffolds.fna.RM.out.bed.gz
