# Supplementary material for: Prevalent bee venom genes evolved before the aculeate stinger and eusociality
Source: BMC Biol. 2023 Oct 23;21:229. doi: 10.1186/s12915-023-01656-5 (PMC10591384; doi:10.1186/s12915-023-01656-5)
Supplement: Supplementary file 41 — Additional file 41. Genome annotation of Xylocopa violacea. [file 12915_2023_1656_MOESM41_ESM.zip › XylocopaViolacea_scaffolds.fna.RM.stats]

3978222
