# Supplementary material for: Prevalent bee venom genes evolved before the aculeate stinger and eusociality
Source: BMC Biol. 2023 Oct 23;21:229. doi: 10.1186/s12915-023-01656-5 (PMC10591384; doi:10.1186/s12915-023-01656-5)
Supplement: Supplementary file 42 — Additional file 42. Gff files of all toxin gene annotations. [file 12915_2023_1656_MOESM42_ESM.zip]

Archive with 1,516 entries (1,515 files):
- AdditionalFile9_ToxinGeneAnnotations/
- __MACOSX/._AdditionalFile9_ToxinGeneAnnotations
- AdditionalFile9_ToxinGeneAnnotations/WNWW01000217.1._SP.gff_modified_Koludarov_et_al_2021.gff3
- __MACOSX/AdditionalFile9_ToxinGeneAnnotations/._WNWW01000217.1._SP.gff_modified_Koludarov_et_al_2021.gff3
- AdditionalFile9_ToxinGeneAnnotations/NW_022888824.1._VA.gff_modified_Koludarov_et_al_2021.gff3
- __MACOSX/AdditionalFile9_ToxinGeneAnnotations/._NW_022888824.1._VA.gff_modified_Koludarov_et_al_2021.gff3
- AdditionalFile9_ToxinGeneAnnotations/NW_015374070.1._APH.gff_modified_Koludarov_et_al_2021.gff3
- __MACOSX/AdditionalFile9_ToxinGeneAnnotations/._NW_015374070.1._APH.gff_modified_Koludarov_et_al_2021.gff3
- AdditionalFile9_ToxinGeneAnnotations/NW_016019453.1._APH.gff_modified_Koludarov_et_al_2021.gff3
- __MACOSX/AdditionalFile9_ToxinGeneAnnotations/._NW_016019453.1._APH.gff_modified_Koludarov_et_al_2021.gff3
- AdditionalFile9_ToxinGeneAnnotations/NW_012075642.1._VA.gff_modified_Koludarov_et_al_2021.gff3
- __MACOSX/AdditionalFile9_ToxinGeneAnnotations/._NW_012075642.1._VA.gff_modified_Koludarov_et_al_2021.gff3
- AdditionalFile9_ToxinGeneAnnotations/NW_016908357.1._PLA2.gff_modified_Koludarov_et_al_2021.gff3
- __MACOSX/AdditionalFile9_ToxinGeneAnnotations/._NW_016908357.1._PLA2.gff_modified_Koludarov_et_al_2021.gff3
- AdditionalFile9_ToxinGeneAnnotations/contig_60._VA.gff_modified_Koludarov_et_al_2021.gff3
- __MACOSX/AdditionalFile9_ToxinGeneAnnotations/._contig_60._VA.gff_modified_Koludarov_et_al_2021.gff3
- AdditionalFile9_ToxinGeneAnnotations/NC_015776.1._SP.gff_modified_Koludarov_et_al_2021.gff3
- __MACOSX/AdditionalFile9_ToxinGeneAnnotations/._NC_015776.1._SP.gff_modified_Koludarov_et_al_2021.gff3
- AdditionalFile9_ToxinGeneAnnotations/NW_017100293.1._SP.gff_modified_Koludarov_et_al_2021.gff3
- __MACOSX/AdditionalFile9_ToxinGeneAnnotations/._NW_017100293.1._SP.gff_modified_Koludarov_et_al_2021.gff3
- AdditionalFile9_ToxinGeneAnnotations/NW_020229303.1._SP.gff_modified_Koludarov_et_al_2021.gff3
- __MACOSX/AdditionalFile9_ToxinGeneAnnotations/._NW_020229303.1._SP.gff_modified_Koludarov_et_al_2021.gff3
- AdditionalFile9_ToxinGeneAnnotations/KQ435886.1._APH.gff_modified_Koludarov_et_al_2021.gff3
- __MACOSX/AdditionalFile9_ToxinGeneAnnotations/._KQ435886.1._APH.gff_modified_Koludarov_et_al_2021.gff3
- AdditionalFile9_ToxinGeneAnnotations/ctg6_0._SP.gff_modified_Koludarov_et_al_2021.gff3
- __MACOSX/AdditionalFile9_ToxinGeneAnnotations/._ctg6_0._SP.gff_modified_Koludarov_et_al_2021.gff3
- AdditionalFile9_ToxinGeneAnnotations/NW_015148988.1._SP.gff_modified_Koludarov_et_al_2021.gff3
- __MACOSX/AdditionalFile9_ToxinGeneAnnotations/._NW_015148988.1._SP.gff_modified_Koludarov_et_al_2021.gff3
- AdditionalFile9_ToxinGeneAnnotations/NW_017100279.1._APH.gff_modified_Koludarov_et_al_2021.gff3
- __MACOSX/AdditionalFile9_ToxinGeneAnnotations/._NW_017100279.1._APH.gff_modified_Koludarov_et_al_2021.gff3
- AdditionalFile9_ToxinGeneAnnotations/NW_016019397.1._APH.gff_modified_Koludarov_et_al_2021.gff3
- __MACOSX/AdditionalFile9_ToxinGeneAnnotations/._NW_016019397.1._APH.gff_modified_Koludarov_et_al_2021.gff3
- AdditionalFile9_ToxinGeneAnnotations/contig_62._APH.gff_modified_Koludarov_et_al_2021.gff3
- __MACOSX/AdditionalFile9_ToxinGeneAnnotations/._contig_62._APH.gff_modified_Koludarov_et_al_2021.gff3
- AdditionalFile9_ToxinGeneAnnotations/NC_045757.1._SP.gff_modified_Koludarov_et_al_2021.gff3
- __MACOSX/AdditionalFile9_ToxinGeneAnnotations/._NC_045757.1._SP.gff_modified_Koludarov_et_al_2021.gff3
- AdditionalFile9_ToxinGeneAnnotations/NW_020230700.1._VA.gff_modified_Koludarov_et_al_2021.gff3
- __MACOSX/AdditionalFile9_ToxinGeneAnnotations/._NW_020230700.1._VA.gff_modified_Koludarov_et_al_2021.gff3
- AdditionalFile9_ToxinGeneAnnotations/Xylocopa_violacea_scaffold-48.gff
- __MACOSX/AdditionalFile9_ToxinGeneAnnotations/._Xylocopa_violacea_scaffold-48.gff
- AdditionalFile9_ToxinGeneAnnotations/NW_003791127.1._VA.gff_modified_Koludarov_et_al_2021.gff3
- __MACOSX/AdditionalFile9_ToxinGeneAnnotations/._NW_003791127.1._VA.gff_modified_Koludarov_et_al_2021.gff3
- AdditionalFile9_ToxinGeneAnnotations/NIJG01000002.1._SP.gff_modified_Koludarov_et_al_2021.gff3
- __MACOSX/AdditionalFile9_ToxinGeneAnnotations/._NIJG01000002.1._SP.gff_modified_Koludarov_et_al_2021.gff3
- AdditionalFile9_ToxinGeneAnnotations/NW_003797169.1._SP.gff_modified_Koludarov_et_al_2021.gff3
- __MACOSX/AdditionalFile9_ToxinGeneAnnotations/._NW_003797169.1._SP.gff_modified_Koludarov_et_al_2021.gff3
- AdditionalFile9_ToxinGeneAnnotations/NW_016019330.1._PLA2.gff_modified_Koludarov_et_al_2021.gff3
- __MACOSX/AdditionalFile9_ToxinGeneAnnotations/._NW_016019330.1._PLA2.gff_modified_Koludarov_et_al_2021.gff3
- AdditionalFile9_ToxinGeneAnnotations/NW_015148989._DPP4.gff_modified_Koludarov_et_al_2021.gff3
- __MACOSX/AdditionalFile9_ToxinGeneAnnotations/._NW_015148989._DPP4.gff_modified_Koludarov_et_al_2021.gff3
- AdditionalFile9_ToxinGeneAnnotations/NW_012160816.1._SP.gff_modified_Koludarov_et_al_2021.gff3
- __MACOSX/AdditionalFile9_ToxinGeneAnnotations/._NW_012160816.1._SP.gff_modified_Koludarov_et_al_2021.gff3
- AdditionalFile9_ToxinGeneAnnotations/NW_022279623.1._APH.gff_modified_Koludarov_et_al_2021.gff3
- __MACOSX/AdditionalFile9_ToxinGeneAnnotations/._NW_022279623.1._APH.gff_modified_Koludarov_et_al_2021.gff3
- AdditionalFile9_ToxinGeneAnnotations/WUUM01000014.1._VA.gff_modified_Koludarov_et_al_2021.gff3
- __MACOSX/AdditionalFile9_ToxinGeneAnnotations/._WUUM01000014.1._VA.gff_modified_Koludarov_et_al_2021.gff3
- AdditionalFile9_ToxinGeneAnnotations/NW_016018250._APA.gff_modified_Koludarov_et_al_2021.gff3
- __MACOSX/AdditionalFile9_ToxinGeneAnnotations/._NW_016018250._APA.gff_modified_Koludarov_et_al_2021.gff3
- AdditionalFile9_ToxinGeneAnnotations/WUUM01000013.1._SP.gff_modified_Koludarov_et_al_2021.gff3
- __MACOSX/AdditionalFile9_ToxinGeneAnnotations/._WUUM01000013.1._SP.gff_modified_Koludarov_et_al_2021.gff3
- AdditionalFile9_ToxinGeneAnnotations/Xylocopa_violacea_scaffold-49.gff
- __MACOSX/AdditionalFile9_ToxinGeneAnnotations/._Xylocopa_violacea_scaffold-49.gff
- AdditionalFile9_ToxinGeneAnnotations/Xylocopa_violacea_scaffold-75.gff
- __MACOSX/AdditionalFile9_ToxinGeneAnnotations/._Xylocopa_violacea_scaffold-75.gff
- AdditionalFile9_ToxinGeneAnnotations/NW_012027295.1._APH.gff_modified_Koludarov_et_al_2021.gff3
- __MACOSX/AdditionalFile9_ToxinGeneAnnotations/._NW_012027295.1._APH.gff_modified_Koludarov_et_al_2021.gff3
- AdditionalFile9_ToxinGeneAnnotations/NW_020229230.1._SP.gff_modified_Koludarov_et_al_2021.gff3
- __MACOSX/AdditionalFile9_ToxinGeneAnnotations/._NW_020229230.1._SP.gff_modified_Koludarov_et_al_2021.gff3
- AdditionalFile9_ToxinGeneAnnotations/NW_021683678.1._PLA2.gff_modified_Koludarov_et_al_2021.gff3
- __MACOSX/AdditionalFile9_ToxinGeneAnnotations/._NW_021683678.1._PLA2.gff_modified_Koludarov_et_al_2021.gff3
- AdditionalFile9_ToxinGeneAnnotations/NIJG01000058.1._SECA.gff_modified_Koludarov_et_al_2021.gff3
- __MACOSX/AdditionalFile9_ToxinGeneAnnotations/._NIJG01000058.1._SECA.gff_modified_Koludarov_et_al_2021.gff3
- AdditionalFile9_ToxinGeneAnnotations/NW_020311932.1._APH.gff_modified_Koludarov_et_al_2021.gff3
- __MACOSX/AdditionalFile9_ToxinGeneAnnotations/._NW_020311932.1._APH.gff_modified_Koludarov_et_al_2021.gff3
- AdditionalFile9_ToxinGeneAnnotations/NW_015374053.1._APH.gff_modified_Koludarov_et_al_2021.gff3
- __MACOSX/AdditionalFile9_ToxinGeneAnnotations/._NW_015374053.1._APH.gff_modified_Koludarov_et_al_2021.gff3
- AdditionalFile9_ToxinGeneAnnotations/NW_014569654.1._APH.gff_modified_Koludarov_et_al_2021.gff3
- __MACOSX/AdditionalFile9_ToxinGeneAnnotations/._NW_014569654.1._APH.gff_modified_Koludarov_et_al_2021.gff3
- AdditionalFile9_ToxinGeneAnnotations/NW_021683662.1._VA.gff_modified_Koludarov_et_al_2021.gff3
- __MACOSX/AdditionalFile9_ToxinGeneAnnotations/._NW_021683662.1._VA.gff_modified_Koludarov_et_al_2021.gff3
- AdditionalFile9_ToxinGeneAnnotations/NW_016019364.1._APH.gff_modified_Koludarov_et_al_2021.gff3
- __MACOSX/AdditionalFile9_ToxinGeneAnnotations/._NW_016019364.1._APH.gff_modified_Koludarov_et_al_2021.gff3
- AdditionalFile9_ToxinGeneAnnotations/NW_021683711._APA.gff_modified_Koludarov_et_al_2021.gff3
- __MACOSX/AdditionalFile9_ToxinGeneAnnotations/._NW_021683711._APA.gff_modified_Koludarov_et_al_2021.gff3
- AdditionalFile9_ToxinGeneAnnotations/Xylocopa_violacea_scaffold-175.gff
- __MACOSX/AdditionalFile9_ToxinGeneAnnotations/._Xylocopa_violacea_scaffold-175.gff
- AdditionalFile9_ToxinGeneAnnotations/NW_016908754.1._APH.gff_modified_Koludarov_et_al_2021.gff3
- __MACOSX/AdditionalFile9_ToxinGeneAnnotations/._NW_016908754.1._APH.gff_modified_Koludarov_et_al_2021.gff3
- AdditionalFile9_ToxinGeneAnnotations/NW_022883046.1._SP.gff_modified_Koludarov_et_al_2021.gff3
- __MACOSX/AdditionalFile9_ToxinGeneAnnotations/._NW_022883046.1._SP.gff_modified_Koludarov_et_al_2021.gff3
- AdditionalFile9_ToxinGeneAnnotations/NC_039508._SECA.gff_modified_Koludarov_et_al_2021.gff3
- __MACOSX/AdditionalFile9_ToxinGeneAnnotations/._NC_039508._SECA.gff_modified_Koludarov_et_al_2021.gff3
- AdditionalFile9_ToxinGeneAnnotations/NW_012160620.1._VA.gff_modified_Koludarov_et_al_2021.gff3
- __MACOSX/AdditionalFile9_ToxinGeneAnnotations/._NW_012160620.1._VA.gff_modified_Koludarov_et_al_2021.gff3
- AdditionalFile9_ToxinGeneAnnotations/NW_021683697.1._SP.gff_modified_Koludarov_et_al_2021.gff3
- __MACOSX/AdditionalFile9_ToxinGeneAnnotations/._NW_021683697.1._SP.gff_modified_Koludarov_et_al_2021.gff3
- AdditionalFile9_ToxinGeneAnnotations/NC_039511.1._PLA2.gff_modified_Koludarov_et_al_2021.gff3
- __MACOSX/AdditionalFile9_ToxinGeneAnnotations/._NC_039511.1._PLA2.gff_modified_Koludarov_et_al_2021.gff3
- AdditionalFile9_ToxinGeneAnnotations/NW_015149004.1._APH.gff_modified_Koludarov_et_al_2021.gff3
- __MACOSX/AdditionalFile9_ToxinGeneAnnotations/._NW_015149004.1._APH.gff_modified_Koludarov_et_al_2021.gff3
- AdditionalFile9_ToxinGeneAnnotations/NW_006263567.1._SP.gff_modified_Koludarov_et_al_2021.gff3
- __MACOSX/AdditionalFile9_ToxinGeneAnnotations/._NW_006263567.1._SP.gff_modified_Koludarov_et_al_2021.gff3
- AdditionalFile9_ToxinGeneAnnotations/NW_022883057.1._APH.gff_modified_Koludarov_et_al_2021.gff3
- __MACOSX/AdditionalFile9_ToxinGeneAnnotations/._NW_022883057.1._APH.gff_modified_Koludarov_et_al_2021.gff3
- AdditionalFile9_ToxinGeneAnnotations/NW_017143660.1._PLA2.gff_modified_Koludarov_et_al_2021.gff3
- __MACOSX/AdditionalFile9_ToxinGeneAnnotations/._NW_017143660.1._PLA2.gff_modified_Koludarov_et_al_2021.gff3
- AdditionalFile9_ToxinGeneAnnotations/NW_021683695.1._APH.gff_modified_Koludarov_et_al_2021.gff3
- __MACOSX/AdditionalFile9_ToxinGeneAnnotations/._NW_021683695.1._APH.gff_modified_Koludarov_et_al_2021.gff3
- AdditionalFile9_ToxinGeneAnnotations/NIJG01000123.1._DPP4.gff_modified_Koludarov_et_al_2021.gff3
- __MACOSX/AdditionalFile9_ToxinGeneAnnotations/._NIJG01000123.1._DPP4.gff_modified_Koludarov_et_al_2021.gff3
- AdditionalFile9_ToxinGeneAnnotations/NW_014332865.1._VA.gff_modified_Koludarov_et_al_2021.gff3
- __MACOSX/AdditionalFile9_ToxinGeneAnnotations/._NW_014332865.1._VA.gff_modified_Koludarov_et_al_2021.gff3
- AdditionalFile9_ToxinGeneAnnotations/NW_022279617.1._APH.gff_modified_Koludarov_et_al_2021.gff3
- __MACOSX/AdditionalFile9_ToxinGeneAnnotations/._NW_022279617.1._APH.gff_modified_Koludarov_et_al_2021.gff3
- AdditionalFile9_ToxinGeneAnnotations/NC_037642.1._APH.gff_modified_Koludarov_et_al_2021.gff3
- __MACOSX/AdditionalFile9_ToxinGeneAnnotations/._NC_037642.1._APH.gff_modified_Koludarov_et_al_2021.gff3
- AdditionalFile9_ToxinGeneAnnotations/NW_003790165.1._PLA2.gff_modified_Koludarov_et_al_2021.gff3
- __MACOSX/AdditionalFile9_ToxinGeneAnnotations/._NW_003790165.1._PLA2.gff_modified_Koludarov_et_al_2021.gff3
- AdditionalFile9_ToxinGeneAnnotations/NW_016907960.1._SP.gff_modified_Koludarov_et_al_2021.gff3
- __MACOSX/AdditionalFile9_ToxinGeneAnnotations/._NW_016907960.1._SP.gff_modified_Koludarov_et_al_2021.gff3
- AdditionalFile9_ToxinGeneAnnotations/NW_021683719.1._APH.gff_modified_Koludarov_et_al_2021.gff3
- __MACOSX/AdditionalFile9_ToxinGeneAnnotations/._NW_021683719.1._APH.gff_modified_Koludarov_et_al_2021.gff3
- AdditionalFile9_ToxinGeneAnnotations/NW_020230492.1._SP.gff_modified_Koludarov_et_al_2021.gff3
- __MACOSX/AdditionalFile9_ToxinGeneAnnotations/._NW_020230492.1._SP.gff_modified_Koludarov_et_al_2021.gff3
- AdditionalFile9_ToxinGeneAnnotations/NW_020229955.1._APH.gff_modified_Koludarov_et_al_2021.gff3
- __MACOSX/AdditionalFile9_ToxinGeneAnnotations/._NW_020229955.1._APH.gff_modified_Koludarov_et_al_2021.gff3
- AdditionalFile9_ToxinGeneAnnotations/NW_012160777.1._VA.gff_modified_Koludarov_et_al_2021.gff3
- __MACOSX/AdditionalFile9_ToxinGeneAnnotations/._NW_012160777.1._VA.gff_modified_Koludarov_et_al_2021.gff3
- AdditionalFile9_ToxinGeneAnnotations/NW_003565557.1._SP.gff_modified_Koludarov_et_al_2021.gff3
- __MACOSX/AdditionalFile9_ToxinGeneAnnotations/._NW_003565557.1._SP.gff_modified_Koludarov_et_al_2021.gff3
- AdditionalFile9_ToxinGeneAnnotations/NW_020311370.1._VA.gff_modified_Koludarov_et_al_2021.gff3
- __MACOSX/AdditionalFile9_ToxinGeneAnnotations/._NW_020311370.1._VA.gff_modified_Koludarov_et_al_2021.gff3
- AdditionalFile9_ToxinGeneAnnotations/NW_022890582.1._SP.gff_modified_Koludarov_et_al_2021.gff3
- __MACOSX/AdditionalFile9_ToxinGeneAnnotations/._NW_022890582.1._SP.gff_modified_Koludarov_et_al_2021.gff3
- AdditionalFile9_ToxinGeneAnnotations/NC_015773._APA.gff_modified_Koludarov_et_al_2021.gff3
- __MACOSX/AdditionalFile9_ToxinGeneAnnotations/._NC_015773._APA.gff_modified_Koludarov_et_al_2021.gff3
- AdditionalFile9_ToxinGeneAnnotations/NW_006263813.1._APH.gff_modified_Koludarov_et_al_2021.gff3
- __MACOSX/AdditionalFile9_ToxinGeneAnnotations/._NW_006263813.1._APH.gff_modified_Koludarov_et_al_2021.gff3
- AdditionalFile9_ToxinGeneAnnotations/KQ435809.1._SP.gff_modified_Koludarov_et_al_2021.gff3
- __MACOSX/AdditionalFile9_ToxinGeneAnnotations/._KQ435809.1._SP.gff_modified_Koludarov_et_al_2021.gff3
- AdditionalFile9_ToxinGeneAnnotations/NW_016910972.1._HYAL.gff_modified_Koludarov_et_al_2021.gff3
- __MACOSX/AdditionalFile9_ToxinGeneAnnotations/._NW_016910972.1._HYAL.gff_modified_Koludarov_et_al_2021.gff3
- AdditionalFile9_ToxinGeneAnnotations/NW_020229874.1._ICA.gff_modified_Koludarov_et_al_2021.gff3
- __MACOSX/AdditionalFile9_ToxinGeneAnnotations/._NW_020229874.1._ICA.gff_modified_Koludarov_et_al_2021.gff3
- AdditionalFile9_ToxinGeneAnnotations/NW_017140401.1._VA.gff_modified_Koludarov_et_al_2021.gff3
- __MACOSX/AdditionalFile9_ToxinGeneAnnotations/._NW_017140401.1._VA.gff_modified_Koludarov_et_al_2021.gff3
- AdditionalFile9_ToxinGeneAnnotations/NW_016019275.1._HYAL.gff_modified_Koludarov_et_al_2021.gff3
- __MACOSX/AdditionalFile9_ToxinGeneAnnotations/._NW_016019275.1._HYAL.gff_modified_Koludarov_et_al_2021.gff3
- AdditionalFile9_ToxinGeneAnnotations/NW_012160768.1._SP.gff_modified_Koludarov_et_al_2021.gff3
- __MACOSX/AdditionalFile9_ToxinGeneAnnotations/._NW_012160768.1._SP.gff_modified_Koludarov_et_al_2021.gff3
- AdditionalFile9_ToxinGeneAnnotations/NW_021683744.1._APH.gff_modified_Koludarov_et_al_2021.gff3
- __MACOSX/AdditionalFile9_ToxinGeneAnnotations/._NW_021683744.1._APH.gff_modified_Koludarov_et_al_2021.gff3
- AdditionalFile9_ToxinGeneAnnotations/R3_1._SP.gff_modified_Koludarov_et_al_2021.gff3
- __MACOSX/AdditionalFile9_ToxinGeneAnnotations/._R3_1._SP.gff_modified_Koludarov_et_al_2021.gff3
- AdditionalFile9_ToxinGeneAnnotations/WNWW01000254.1._SP.gff_modified_Koludarov_et_al_2021.gff3
- __MACOSX/AdditionalFile9_ToxinGeneAnnotations/._WNWW01000254.1._SP.gff_modified_Koludarov_et_al_2021.gff3
- AdditionalFile9_ToxinGeneAnnotations/Xylocopa_violacea_scaffold-62.gff
- __MACOSX/AdditionalFile9_ToxinGeneAnnotations/._Xylocopa_violacea_scaffold-62.gff
- AdditionalFile9_ToxinGeneAnnotations/NW_020521529.1._ICA.gff_modified_Koludarov_et_al_2021.gff3
- __MACOSX/AdditionalFile9_ToxinGeneAnnotations/._NW_020521529.1._ICA.gff_modified_Koludarov_et_al_2021.gff3
- AdditionalFile9_ToxinGeneAnnotations/NW_017157489.1._SP.gff_modified_Koludarov_et_al_2021.gff3
- __MACOSX/AdditionalFile9_ToxinGeneAnnotations/._NW_017157489.1._SP.gff_modified_Koludarov_et_al_2021.gff3
- AdditionalFile9_ToxinGeneAnnotations/NW_003797100.1._SP.gff_modified_Koludarov_et_al_2021.gff3
- __MACOSX/AdditionalFile9_ToxinGeneAnnotations/._NW_003797100.1._SP.gff_modified_Koludarov_et_al_2021.gff3
- AdditionalFile9_ToxinGeneAnnotations/NW_003790679.1._APH.gff_modified_Koludarov_et_al_2021.gff3
- __MACOSX/AdditionalFile9_ToxinGeneAnnotations/._NW_003790679.1._APH.gff_modified_Koludarov_et_al_2021.gff3
- AdditionalFile9_ToxinGeneAnnotations/NW_023009281.1._SP.gff_modified_Koludarov_et_al_2021.gff3
- __MACOSX/AdditionalFile9_ToxinGeneAnnotations/._NW_023009281.1._SP.gff_modified_Koludarov_et_al_2021.gff3
- AdditionalFile9_ToxinGeneAnnotations/NW_022340504._APA.gff_modified_Koludarov_et_al_2021.gff3
- __MACOSX/AdditionalFile9_ToxinGeneAnnotations/._NW_022340504._APA.gff_modified_Koludarov_et_al_2021.gff3
- AdditionalFile9_ToxinGeneAnnotations/NW_022882925.1._APH.gff_modified_Koludarov_et_al_2021.gff3
- __MACOSX/AdditionalFile9_ToxinGeneAnnotations/._NW_022882925.1._APH.gff_modified_Koludarov_et_al_2021.gff3
- AdditionalFile9_ToxinGeneAnnotations/NW_022340755.1._ICA.gff_modified_Koludarov_et_al_2021.gff3
- __MACOSX/AdditionalFile9_ToxinGeneAnnotations/._NW_022340755.1._ICA.gff_modified_Koludarov_et_al_2021.gff3
- AdditionalFile9_ToxinGeneAnnotations/NW_006263353.1._SP.gff_modified_Koludarov_et_al_2021.gff3
- __MACOSX/AdditionalFile9_ToxinGeneAnnotations/._NW_006263353.1._SP.gff_modified_Koludarov_et_al_2021.gff3
- AdditionalFile9_ToxinGeneAnnotations/NW_022339884.1._APH.gff_modified_Koludarov_et_al_2021.gff3
- __MACOSX/AdditionalFile9_ToxinGeneAnnotations/._NW_022339884.1._APH.gff_modified_Koludarov_et_al_2021.gff3
- AdditionalFile9_ToxinGeneAnnotations/NW_020311373.1._APH.gff_modified_Koludarov_et_al_2021.gff3
- __MACOSX/AdditionalFile9_ToxinGeneAnnotations/._NW_020311373.1._APH.gff_modified_Koludarov_et_al_2021.gff3
- AdditionalFile9_ToxinGeneAnnotations/NW_016908433._DPP4.gff_modified_Koludarov_et_al_2021.gff3
- __MACOSX/AdditionalFile9_ToxinGeneAnnotations/._NW_016908433._DPP4.gff_modified_Koludarov_et_al_2021.gff3
- AdditionalFile9_ToxinGeneAnnotations/NW_015374199.1._APH.gff_modified_Koludarov_et_al_2021.gff3
- __MACOSX/AdditionalFile9_ToxinGeneAnnotations/._NW_015374199.1._APH.gff_modified_Koludarov_et_al_2021.gff3
- AdditionalFile9_ToxinGeneAnnotations/NW_015373954._SECA.gff_modified_Koludarov_et_al_2021.gff3
- __MACOSX/AdditionalFile9_ToxinGeneAnnotations/._NW_015373954._SECA.gff_modified_Koludarov_et_al_2021.gff3
- AdditionalFile9_ToxinGeneAnnotations/NW_021683739._SECA.gff_modified_Koludarov_et_al_2021.gff3
- __MACOSX/AdditionalFile9_ToxinGeneAnnotations/._NW_021683739._SECA.gff_modified_Koludarov_et_al_2021.gff3
- AdditionalFile9_ToxinGeneAnnotations/R2_4._HYAL.gff_modified_Koludarov_et_al_2021.gff3
- __MACOSX/AdditionalFile9_ToxinGeneAnnotations/._R2_4._HYAL.gff_modified_Koludarov_et_al_2021.gff3
- AdditionalFile9_ToxinGeneAnnotations/NW_022883131.1._VA.gff_modified_Koludarov_et_al_2021.gff3
- __MACOSX/AdditionalFile9_ToxinGeneAnnotations/._NW_022883131.1._VA.gff_modified_Koludarov_et_al_2021.gff3
- AdditionalFile9_ToxinGeneAnnotations/NW_022887668.1._VA.gff_modified_Koludarov_et_al_2021.gff3
- __MACOSX/AdditionalFile9_ToxinGeneAnnotations/._NW_022887668.1._VA.gff_modified_Koludarov_et_al_2021.gff3
- AdditionalFile9_ToxinGeneAnnotations/NW_016019863.1._APH.gff_modified_Koludarov_et_al_2021.gff3
- __MACOSX/AdditionalFile9_ToxinGeneAnnotations/._NW_016019863.1._APH.gff_modified_Koludarov_et_al_2021.gff3
- AdditionalFile9_ToxinGeneAnnotations/NW_006263547.1._APH.gff_modified_Koludarov_et_al_2021.gff3
- __MACOSX/AdditionalFile9_ToxinGeneAnnotations/._NW_006263547.1._APH.gff_modified_Koludarov_et_al_2021.gff3
- AdditionalFile9_ToxinGeneAnnotations/NW_020311346.1._APH.gff_modified_Koludarov_et_al_2021.gff3
- __MACOSX/AdditionalFile9_ToxinGeneAnnotations/._NW_020311346.1._APH.gff_modified_Koludarov_et_al_2021.gff3
- AdditionalFile9_ToxinGeneAnnotations/NC_015772._DPP4.gff_modified_Koludarov_et_al_2021.gff3
- __MACOSX/AdditionalFile9_ToxinGeneAnnotations/._NC_015772._DPP4.gff_modified_Koludarov_et_al_2021.gff3
- AdditionalFile9_ToxinGeneAnnotations/NIJG01000273.1._PLA2.gff_modified_Koludarov_et_al_2021.gff3
- __MACOSX/AdditionalFile9_ToxinGeneAnnotations/._NIJG01000273.1._PLA2.gff_modified_Koludarov_et_al_2021.gff3
- AdditionalFile9_ToxinGeneAnnotations/KQ435878.1._APH.gff_modified_Koludarov_et_al_2021.gff3
- __MACOSX/AdditionalFile9_ToxinGeneAnnotations/._KQ435878.1._APH.gff_modified_Koludarov_et_al_2021.gff3
- AdditionalFile9_ToxinGeneAnnotations/NW_014332762.1._APH.gff_modified_Koludarov_et_al_2021.gff3
- __MACOSX/AdditionalFile9_ToxinGeneAnnotations/._NW_014332762.1._APH.gff_modified_Koludarov_et_al_2021.gff3
- AdditionalFile9_ToxinGeneAnnotations/NC_015765.1._MEL.gff_modified_Koludarov_et_al_2021.gff3
- __MACOSX/AdditionalFile9_ToxinGeneAnnotations/._NC_015765.1._MEL.gff_modified_Koludarov_et_al_2021.gff3
- AdditionalFile9_ToxinGeneAnnotations/NW_015149013._HYAL.gff_modified_Koludarov_et_al_2021.gff3
- __MACOSX/AdditionalFile9_ToxinGeneAnnotations/._NW_015149013._HYAL.gff_modified_Koludarov_et_al_2021.gff3
- AdditionalFile9_ToxinGeneAnnotations/NW_016018200._SECA.gff_modified_Koludarov_et_al_2021.gff3
- __MACOSX/AdditionalFile9_ToxinGeneAnnotations/._NW_016018200._SECA.gff_modified_Koludarov_et_al_2021.gff3
- AdditionalFile9_ToxinGeneAnnotations/NC_037652.1._SP.gff_modified_Koludarov_et_al_2021.gff3
- __MACOSX/AdditionalFile9_ToxinGeneAnnotations/._NC_037652.1._SP.gff_modified_Koludarov_et_al_2021.gff3
- AdditionalFile9_ToxinGeneAnnotations/WUUM01000024.1._SP.gff_modified_Koludarov_et_al_2021.gff3
- __MACOSX/AdditionalFile9_ToxinGeneAnnotations/._WUUM01000024.1._SP.gff_modified_Koludarov_et_al_2021.gff3
- AdditionalFile9_ToxinGeneAnnotations/NIJG01000818.1._APH.gff_modified_Koludarov_et_al_2021.gff3
- __MACOSX/AdditionalFile9_ToxinGeneAnnotations/._NIJG01000818.1._APH.gff_modified_Koludarov_et_al_2021.gff3
- AdditionalFile9_ToxinGeneAnnotations/NW_015373910.1._HYAL.gff_modified_Koludarov_et_al_2021.gff3
- __MACOSX/AdditionalFile9_ToxinGeneAnnotations/._NW_015373910.1._HYAL.gff_modified_Koludarov_et_al_2021.gff3
- AdditionalFile9_ToxinGeneAnnotations/NW_016908280.1._SP.gff_modified_Koludarov_et_al_2021.gff3
- __MACOSX/AdditionalFile9_ToxinGeneAnnotations/._NW_016908280.1._SP.gff_modified_Koludarov_et_al_2021.gff3
- AdditionalFile9_ToxinGeneAnnotations/NC_039506.1._SP.gff_modified_Koludarov_et_al_2021.gff3
- __MACOSX/AdditionalFile9_ToxinGeneAnnotations/._NC_039506.1._SP.gff_modified_Koludarov_et_al_2021.gff3
- AdditionalFile9_ToxinGeneAnnotations/NW_022882944._SECA.gff_modified_Koludarov_et_al_2021.gff3
- __MACOSX/AdditionalFile9_ToxinGeneAnnotations/._NW_022882944._SECA.gff_modified_Koludarov_et_al_2021.gff3
- AdditionalFile9_ToxinGeneAnnotations/NW_020230313.1._SP.gff_modified_Koludarov_et_al_2021.gff3
- __MACOSX/AdditionalFile9_ToxinGeneAnnotations/._NW_020230313.1._SP.gff_modified_Koludarov_et_al_2021.gff3
- AdditionalFile9_ToxinGeneAnnotations/NW_022340504.1._APH.gff_modified_Koludarov_et_al_2021.gff3
- __MACOSX/AdditionalFile9_ToxinGeneAnnotations/._NW_022340504.1._APH.gff_modified_Koludarov_et_al_2021.gff3
- AdditionalFile9_ToxinGeneAnnotations/NW_022890423._DPP4.gff_modified_Koludarov_et_al_2021.gff3
- __MACOSX/AdditionalFile9_ToxinGeneAnnotations/._NW_022890423._DPP4.gff_modified_Koludarov_et_al_2021.gff3
- AdditionalFile9_ToxinGeneAnnotations/KQ435694.1._SP.gff_modified_Koludarov_et_al_2021.gff3
- __MACOSX/AdditionalFile9_ToxinGeneAnnotations/._KQ435694.1._SP.gff_modified_Koludarov_et_al_2021.gff3
- AdditionalFile9_ToxinGeneAnnotations/NW_006263390.1._MEL.gff_modified_Koludarov_et_al_2021.gff3
- __MACOSX/AdditionalFile9_ToxinGeneAnnotations/._NW_006263390.1._MEL.gff_modified_Koludarov_et_al_2021.gff3
- AdditionalFile9_ToxinGeneAnnotations/Xylocopa_violacea_scaffold-73.gff
- __MACOSX/AdditionalFile9_ToxinGeneAnnotations/._Xylocopa_violacea_scaffold-73.gff
- AdditionalFile9_ToxinGeneAnnotations/NW_020229904.1._PLA2.gff_modified_Koludarov_et_al_2021.gff3
- __MACOSX/AdditionalFile9_ToxinGeneAnnotations/._NW_020229904.1._PLA2.gff_modified_Koludarov_et_al_2021.gff3
- AdditionalFile9_ToxinGeneAnnotations/NW_017100140.1._SP.gff_modified_Koludarov_et_al_2021.gff3
- __MACOSX/AdditionalFile9_ToxinGeneAnnotations/._NW_017100140.1._SP.gff_modified_Koludarov_et_al_2021.gff3
- AdditionalFile9_ToxinGeneAnnotations/NW_003790640.1._APH.gff_modified_Koludarov_et_al_2021.gff3
- __MACOSX/AdditionalFile9_ToxinGeneAnnotations/._NW_003790640.1._APH.gff_modified_Koludarov_et_al_2021.gff3
- AdditionalFile9_ToxinGeneAnnotations/NW_016910878.1._ICA.gff_modified_Koludarov_et_al_2021.gff3
- __MACOSX/AdditionalFile9_ToxinGeneAnnotations/._NW_016910878.1._ICA.gff_modified_Koludarov_et_al_2021.gff3
- AdditionalFile9_ToxinGeneAnnotations/NW_022339546.1._SP.gff_modified_Koludarov_et_al_2021.gff3
- __MACOSX/AdditionalFile9_ToxinGeneAnnotations/._NW_022339546.1._SP.gff_modified_Koludarov_et_al_2021.gff3
- AdditionalFile9_ToxinGeneAnnotations/NW_017176565.1._VA.gff_modified_Koludarov_et_al_2021.gff3
- __MACOSX/AdditionalFile9_ToxinGeneAnnotations/._NW_017176565.1._VA.gff_modified_Koludarov_et_al_2021.gff3
- AdditionalFile9_ToxinGeneAnnotations/R2_4._APH.gff_modified_Koludarov_et_al_2021.gff3
- __MACOSX/AdditionalFile9_ToxinGeneAnnotations/._R2_4._APH.gff_modified_Koludarov_et_al_2021.gff3
- AdditionalFile9_ToxinGeneAnnotations/NW_022279624.1._SP.gff_modified_Koludarov_et_al_2021.gff3
- __MACOSX/AdditionalFile9_ToxinGeneAnnotations/._NW_022279624.1._SP.gff_modified_Koludarov_et_al_2021.gff3
- AdditionalFile9_ToxinGeneAnnotations/WUUM01000020.1._APH.gff_modified_Koludarov_et_al_2021.gff3
- __MACOSX/AdditionalFile9_ToxinGeneAnnotations/._WUUM01000020.1._APH.gff_modified_Koludarov_et_al_2021.gff3
- AdditionalFile9_ToxinGeneAnnotations/NW_006263372.1._ICA.gff_modified_Koludarov_et_al_2021.gff3
- __MACOSX/AdditionalFile9_ToxinGeneAnnotations/._NW_006263372.1._ICA.gff_modified_Koludarov_et_al_2021.gff3
- AdditionalFile9_ToxinGeneAnnotations/NW_022340508.1._APH.gff_modified_Koludarov_et_al_2021.gff3
- __MACOSX/AdditionalFile9_ToxinGeneAnnotations/._NW_022340508.1._APH.gff_modified_Koludarov_et_al_2021.gff3
- AdditionalFile9_ToxinGeneAnnotations/NW_022882985.1._VA.gff_modified_Koludarov_et_al_2021.gff3
- __MACOSX/AdditionalFile9_ToxinGeneAnnotations/._NW_022882985.1._VA.gff_modified_Koludarov_et_al_2021.gff3
- AdditionalFile9_ToxinGeneAnnotations/NIJG01000508.1._VA.gff_modified_Koludarov_et_al_2021.gff3
- __MACOSX/AdditionalFile9_ToxinGeneAnnotations/._NIJG01000508.1._VA.gff_modified_Koludarov_et_al_2021.gff3
- AdditionalFile9_ToxinGeneAnnotations/NW_017101081.1._APH.gff_modified_Koludarov_et_al_2021.gff3
- __MACOSX/AdditionalFile9_ToxinGeneAnnotations/._NW_017101081.1._APH.gff_modified_Koludarov_et_al_2021.gff3
- AdditionalFile9_ToxinGeneAnnotations/NW_012028149.1._APH.gff_modified_Koludarov_et_al_2021.gff3
- __MACOSX/AdditionalFile9_ToxinGeneAnnotations/._NW_012028149.1._APH.gff_modified_Koludarov_et_al_2021.gff3
- AdditionalFile9_ToxinGeneAnnotations/NW_015374190.1._SP.gff_modified_Koludarov_et_al_2021.gff3
- __MACOSX/AdditionalFile9_ToxinGeneAnnotations/._NW_015374190.1._SP.gff_modified_Koludarov_et_al_2021.gff3
- AdditionalFile9_ToxinGeneAnnotations/NW_022639563.1._APH.gff_modified_Koludarov_et_al_2021.gff3
- __MACOSX/AdditionalFile9_ToxinGeneAnnotations/._NW_022639563.1._APH.gff_modified_Koludarov_et_al_2021.gff3
- AdditionalFile9_ToxinGeneAnnotations/NW_020521696.1._PLA2.gff_modified_Koludarov_et_al_2021.gff3
- __MACOSX/AdditionalFile9_ToxinGeneAnnotations/._NW_020521696.1._PLA2.gff_modified_Koludarov_et_al_2021.gff3
- AdditionalFile9_ToxinGeneAnnotations/WUUM01000004.1._VA.gff_modified_Koludarov_et_al_2021.gff3
- __MACOSX/AdditionalFile9_ToxinGeneAnnotations/._WUUM01000004.1._VA.gff_modified_Koludarov_et_al_2021.gff3
- AdditionalFile9_ToxinGeneAnnotations/scaffold_71._APH.gff_modified_Koludarov_et_al_2021.gff3
- __MACOSX/AdditionalFile9_ToxinGeneAnnotations/._scaffold_71._APH.gff_modified_Koludarov_et_al_2021.gff3
- AdditionalFile9_ToxinGeneAnnotations/R2_7._PLA2.gff_modified_Koludarov_et_al_2021.gff3
- __MACOSX/AdditionalFile9_ToxinGeneAnnotations/._R2_7._PLA2.gff_modified_Koludarov_et_al_2021.gff3
- AdditionalFile9_ToxinGeneAnnotations/NW_015374070._APA.gff_modified_Koludarov_et_al_2021.gff3
- __MACOSX/AdditionalFile9_ToxinGeneAnnotations/._NW_015374070._APA.gff_modified_Koludarov_et_al_2021.gff3
- AdditionalFile9_ToxinGeneAnnotations/NC_045758.1._VA.gff_modified_Koludarov_et_al_2021.gff3
- __MACOSX/AdditionalFile9_ToxinGeneAnnotations/._NC_045758.1._VA.gff_modified_Koludarov_et_al_2021.gff3
- AdditionalFile9_ToxinGeneAnnotations/NC_037650.1._PLA2.gff_modified_Koludarov_et_al_2021.gff3
- __MACOSX/AdditionalFile9_ToxinGeneAnnotations/._NC_037650.1._PLA2.gff_modified_Koludarov_et_al_2021.gff3
- AdditionalFile9_ToxinGeneAnnotations/NW_021683712.1._HYAL.gff_modified_Koludarov_et_al_2021.gff3
- __MACOSX/AdditionalFile9_ToxinGeneAnnotations/._NW_021683712.1._HYAL.gff_modified_Koludarov_et_al_2021.gff3
- AdditionalFile9_ToxinGeneAnnotations/NW_022341425._SECA.gff_modified_Koludarov_et_al_2021.gff3
- __MACOSX/AdditionalFile9_ToxinGeneAnnotations/._NW_022341425._SECA.gff_modified_Koludarov_et_al_2021.gff3
- AdditionalFile9_ToxinGeneAnnotations/NC_045759._SECA.gff_modified_Koludarov_et_al_2021.gff3
- __MACOSX/AdditionalFile9_ToxinGeneAnnotations/._NC_045759._SECA.gff_modified_Koludarov_et_al_2021.gff3
- AdditionalFile9_ToxinGeneAnnotations/WNWW01000326.1._VA.gff_modified_Koludarov_et_al_2021.gff3
- __MACOSX/AdditionalFile9_ToxinGeneAnnotations/._WNWW01000326.1._VA.gff_modified_Koludarov_et_al_2021.gff3
- AdditionalFile9_ToxinGeneAnnotations/NW_012026892.1._SP.gff_modified_Koludarov_et_al_2021.gff3
- __MACOSX/AdditionalFile9_ToxinGeneAnnotations/._NW_012026892.1._SP.gff_modified_Koludarov_et_al_2021.gff3
- AdditionalFile9_ToxinGeneAnnotations/contig_2._APH.gff_modified_Koludarov_et_al_2021.gff3
- __MACOSX/AdditionalFile9_ToxinGeneAnnotations/._contig_2._APH.gff_modified_Koludarov_et_al_2021.gff3
[truncated: 1,216 more entries]
