# Supplementary material for: Prevalent bee venom genes evolved before the aculeate stinger and eusociality
Source: BMC Biol. 2023 Oct 23;21:229. doi: 10.1186/s12915-023-01656-5 (PMC10591384; doi:10.1186/s12915-023-01656-5)
Supplement: Supplementary file 42 — Additional file 42. Gff files of all toxin gene annotations. [file 12915_2023_1656_MOESM42_ESM.zip › AdditionalFile9_ToxinGeneAnnotations/WNWW01000217.1._SP.gff_modified_Koludarov_et_al_2021.gff3]

##gff-version 3
##source-version geneious 2020.2.2
##sequence-region	WNWW01000217.1	1	994331
WNWW01000217.1	Koludarov_et_al_2021	gene	910986	913917	.	-	.	Name=SP a
WNWW01000217.1	Koludarov_et_al_2021	CDS	929080	929208	.	+	.	Name=Frva217c;ID=EWKMg4ru1zPvdBw+uzMEhS+PpGo.1624892402522.153932
WNWW01000217.1	Koludarov_et_al_2021	CDS	929934	930048	.	+	.	Name=Frva217c;ID=EWKMg4ru1zPvdBw+uzMEhS+PpGo.1624892402522.153932
WNWW01000217.1	Koludarov_et_al_2021	CDS	930840	931002	.	+	.	Name=Frva217c;ID=EWKMg4ru1zPvdBw+uzMEhS+PpGo.1624892402522.153932
WNWW01000217.1	Koludarov_et_al_2021	CDS	932075	932283	.	+	.	Name=Frva217c;ID=EWKMg4ru1zPvdBw+uzMEhS+PpGo.1624892402522.153932
WNWW01000217.1	Koludarov_et_al_2021	CDS	932906	933157	.	+	.	Name=Frva217c;ID=EWKMg4ru1zPvdBw+uzMEhS+PpGo.1624892402522.153932
WNWW01000217.1	Koludarov_et_al_2021	CDS	933491	933612	.	+	.	Name=Frva217c;ID=EWKMg4ru1zPvdBw+uzMEhS+PpGo.1624892402522.153932
WNWW01000217.1	Koludarov_et_al_2021	CDS	936512	936617	.	+	.	Name=Frva217d;ID=EWKMg4ru1zPvdBw+uzMEhS+PpGo.1624892402522.153933
WNWW01000217.1	Koludarov_et_al_2021	CDS	936887	937049	.	+	.	Name=Frva217d;ID=EWKMg4ru1zPvdBw+uzMEhS+PpGo.1624892402522.153933
WNWW01000217.1	Koludarov_et_al_2021	CDS	937478	937734	.	+	.	Name=Frva217d;ID=EWKMg4ru1zPvdBw+uzMEhS+PpGo.1624892402522.153933
WNWW01000217.1	Koludarov_et_al_2021	CDS	939240	939442	.	+	.	Name=Frva217d;ID=EWKMg4ru1zPvdBw+uzMEhS+PpGo.1624892402522.153933
WNWW01000217.1	Koludarov_et_al_2021	CDS	939655	939837	.	+	.	Name=Frva217d;ID=EWKMg4ru1zPvdBw+uzMEhS+PpGo.1624892402522.153933
WNWW01000217.1	Koludarov_et_al_2021	CDS	921908	922061	.	+	.	Name=Frva217b;ID=EWKMg4ru1zPvdBw+uzMEhS+PpGo.1624892402522.153934
WNWW01000217.1	Koludarov_et_al_2021	CDS	922595	922754	.	+	.	Name=Frva217b;ID=EWKMg4ru1zPvdBw+uzMEhS+PpGo.1624892402522.153934
WNWW01000217.1	Koludarov_et_al_2021	CDS	923095	923300	.	+	.	Name=Frva217b;ID=EWKMg4ru1zPvdBw+uzMEhS+PpGo.1624892402522.153934
WNWW01000217.1	Koludarov_et_al_2021	CDS	923855	924060	.	+	.	Name=Frva217b;ID=EWKMg4ru1zPvdBw+uzMEhS+PpGo.1624892402522.153934
WNWW01000217.1	Koludarov_et_al_2021	CDS	924186	924243	.	+	.	Name=Frva217b;ID=EWKMg4ru1zPvdBw+uzMEhS+PpGo.1624892402522.153934
WNWW01000217.1	Koludarov_et_al_2021	CDS	924799	924932	.	+	.	Name=Frva217b;ID=EWKMg4ru1zPvdBw+uzMEhS+PpGo.1624892402522.153934
WNWW01000217.1	Koludarov_et_al_2021	CDS	940943	941035	.	+	.	Name=Frva217e;ID=EWKMg4ru1zPvdBw+uzMEhS+PpGo.1624892402522.153935
WNWW01000217.1	Koludarov_et_al_2021	CDS	941381	941462	.	+	.	Name=Frva217e;ID=EWKMg4ru1zPvdBw+uzMEhS+PpGo.1624892402522.153935
WNWW01000217.1	Koludarov_et_al_2021	CDS	941546	941714	.	+	.	Name=Frva217e;ID=EWKMg4ru1zPvdBw+uzMEhS+PpGo.1624892402522.153935
WNWW01000217.1	Koludarov_et_al_2021	CDS	941787	941992	.	+	.	Name=Frva217e;ID=EWKMg4ru1zPvdBw+uzMEhS+PpGo.1624892402522.153935
WNWW01000217.1	Koludarov_et_al_2021	CDS	942093	942304	.	+	.	Name=Frva217e;ID=EWKMg4ru1zPvdBw+uzMEhS+PpGo.1624892402522.153935
WNWW01000217.1	Koludarov_et_al_2021	CDS	942531	942588	.	+	.	Name=Frva217e;ID=EWKMg4ru1zPvdBw+uzMEhS+PpGo.1624892402522.153935
WNWW01000217.1	Koludarov_et_al_2021	CDS	942766	942887	.	+	.	Name=Frva217e;ID=EWKMg4ru1zPvdBw+uzMEhS+PpGo.1624892402522.153935
WNWW01000217.1	Koludarov_et_al_2021	exon	937478	937734	.	+	.	Name=
WNWW01000217.1	Koludarov_et_al_2021	exon	932906	933157	.	+	.	Name=
WNWW01000217.1	Koludarov_et_al_2021	exon	942093	942304	.	+	.	Name=
WNWW01000217.1	Koludarov_et_al_2021	exon	932075	932283	.	+	.	Name=
WNWW01000217.1	Koludarov_et_al_2021	exon	923095	923300	.	+	.	Name=
WNWW01000217.1	Koludarov_et_al_2021	exon	923855	924060	.	+	.	Name=
WNWW01000217.1	Koludarov_et_al_2021	exon	941787	941992	.	+	.	Name=
WNWW01000217.1	Koludarov_et_al_2021	exon	939240	939442	.	+	.	Name=
WNWW01000217.1	Koludarov_et_al_2021	exon	939655	939837	.	+	.	Name=
WNWW01000217.1	Koludarov_et_al_2021	exon	941546	941714	.	+	.	Name=
WNWW01000217.1	Koludarov_et_al_2021	exon	930840	931002	.	+	.	Name=
WNWW01000217.1	Koludarov_et_al_2021	exon	936887	937049	.	+	.	Name=
WNWW01000217.1	Koludarov_et_al_2021	exon	922595	922754	.	+	.	Name=
WNWW01000217.1	Koludarov_et_al_2021	exon	921908	922061	.	+	.	Name=
WNWW01000217.1	Koludarov_et_al_2021	exon	924799	924932	.	+	.	Name=
WNWW01000217.1	Koludarov_et_al_2021	exon	929080	929208	.	+	.	Name=
WNWW01000217.1	Koludarov_et_al_2021	exon	942766	942887	.	+	.	Name=
WNWW01000217.1	Koludarov_et_al_2021	exon	933491	933612	.	+	.	Name=
WNWW01000217.1	Koludarov_et_al_2021	exon	929934	930048	.	+	.	Name=
WNWW01000217.1	Koludarov_et_al_2021	exon	936512	936617	.	+	.	Name=
WNWW01000217.1	Koludarov_et_al_2021	exon	940943	941035	.	+	.	Name=
WNWW01000217.1	Koludarov_et_al_2021	exon	941381	941462	.	+	.	Name=
WNWW01000217.1	Koludarov_et_al_2021	exon	924186	924243	.	+	.	Name=
WNWW01000217.1	Koludarov_et_al_2021	exon	942531	942588	.	+	.	Name=
WNWW01000217.1	Koludarov_et_al_2021	gene	921908	924932	.	+	.	Name=SP b
WNWW01000217.1	Koludarov_et_al_2021	gene	929080	933612	.	+	.	Name=SP c
WNWW01000217.1	Koludarov_et_al_2021	gene	936512	939837	.	+	.	Name=SP d
WNWW01000217.1	Koludarov_et_al_2021	gene	940943	942887	.	+	.	Name=SP e
WNWW01000217.1	Genbank	mRNA	497088	498699	.	-	.	ID=rna-gnl|WGS:WNWW|mRNA:Fvar05092-1.2;Note=GPI transamidase subunit PIG-U;Parent=gene-E2986_05092
WNWW01000217.1	Genbank	mRNA	197020	205654	.	-	.	ID=rna-gnl|WGS:WNWW|mRNA:Fvar02159-1.2;Note=Leucine Rich repeats (2 copies);Parent=gene-E2986_02159
WNWW01000217.1	Genbank	mRNA	509705	510395	.	-	.	ID=rna-gnl|WGS:WNWW|mRNA:Fvar13726-1.2;Note=Kinase-like;Parent=gene-E2986_13726
WNWW01000217.1	Genbank	exon	145519	145588	.	-	.	ID=exon-gnl|WGS:WNWW|mRNA:Fvar02155-1.2-14;Note=Belongs to the sodium neurotransmitter symporter (SNF) (TC 2.A.22) family;Parent=rna-gnl|WGS:WNWW|mRNA:Fvar02155-1.2
WNWW01000217.1	Genbank	exon	150716	150746	.	-	.	ID=exon-gnl|WGS:WNWW|mRNA:Fvar02155-1.2-12;Note=Belongs to the sodium neurotransmitter symporter (SNF) (TC 2.A.22) family;Parent=rna-gnl|WGS:WNWW|mRNA:Fvar02155-1.2
WNWW01000217.1	Genbank	exon	148911	148926	.	-	.	ID=exon-gnl|WGS:WNWW|mRNA:Fvar02155-1.2-13;Note=Belongs to the sodium neurotransmitter symporter (SNF) (TC 2.A.22) family;Parent=rna-gnl|WGS:WNWW|mRNA:Fvar02155-1.2
WNWW01000217.1	Genbank	exon	154955	155189	.	-	.	ID=exon-gnl|WGS:WNWW|mRNA:Fvar02155-1.2-10;Note=Belongs to the sodium neurotransmitter symporter (SNF) (TC 2.A.22) family;Parent=rna-gnl|WGS:WNWW|mRNA:Fvar02155-1.2
WNWW01000217.1	Genbank	exon	153755	153915	.	-	.	ID=exon-gnl|WGS:WNWW|mRNA:Fvar02155-1.2-11;Note=Belongs to the sodium neurotransmitter symporter (SNF) (TC 2.A.22) family;Parent=rna-gnl|WGS:WNWW|mRNA:Fvar02155-1.2
WNWW01000217.1	Genbank	mRNA	233304	235693	.	-	.	ID=rna-gnl|WGS:WNWW|mRNA:Fvar03151-1.2;Note=Peptidase family C78;Parent=gene-E2986_03151
WNWW01000217.1	Genbank	exon	531772	531930	.	-	.	ID=exon-gnl|WGS:WNWW|mRNA:Fvar05101-1.2-10;Note=Copper type II ascorbate-dependent monooxygenase%3B C-terminal domain;Parent=rna-gnl|WGS:WNWW|mRNA:Fvar05101-1.2
WNWW01000217.1	Genbank	exon	233304	233515	.	-	.	ID=exon-gnl|WGS:WNWW|mRNA:Fvar03151-1.2-10;Note=Peptidase family C78;Parent=rna-gnl|WGS:WNWW|mRNA:Fvar03151-1.2
WNWW01000217.1	Genbank	mRNA	491851	492069	.	-	.	ID=rna-gnl|WGS:WNWW|mRNA:Fvar13725-1.2;Note=Cilia BBSome complex subunit 10;Parent=gene-E2986_13725
WNWW01000217.1	Genbank	exon	62390	62470	.	+	.	ID=exon-gnl|WGS:WNWW|mRNA:Fvar09945-1.2-10;Note=Diacylglycerol kinase accessory domain (presumed);Parent=rna-gnl|WGS:WNWW|mRNA:Fvar09945-1.2
WNWW01000217.1	Genbank	mRNA	500522	502410	.	-	.	ID=rna-gnl|WGS:WNWW|mRNA:Fvar05093-1.2;Note=WD domain%3B G-beta repeat;Parent=gene-E2986_05093
WNWW01000217.1	Genbank	exon	480526	480761	.	+	.	ID=exon-gnl|WGS:WNWW|mRNA:Fvar05088-1.2-5;Note=Glycogen debranching enzyme%3B glucanotransferase domain;Parent=rna-gnl|WGS:WNWW|mRNA:Fvar05088-1.2
WNWW01000217.1	Genbank	exon	480845	481057	.	+	.	ID=exon-gnl|WGS:WNWW|mRNA:Fvar05088-1.2-6;Note=Glycogen debranching enzyme%3B glucanotransferase domain;Parent=rna-gnl|WGS:WNWW|mRNA:Fvar05088-1.2
WNWW01000217.1	Genbank	exon	481120	481303	.	+	.	ID=exon-gnl|WGS:WNWW|mRNA:Fvar05088-1.2-7;Note=Glycogen debranching enzyme%3B glucanotransferase domain;Parent=rna-gnl|WGS:WNWW|mRNA:Fvar05088-1.2
WNWW01000217.1	Genbank	exon	481355	481513	.	+	.	ID=exon-gnl|WGS:WNWW|mRNA:Fvar05088-1.2-8;Note=Glycogen debranching enzyme%3B glucanotransferase domain;Parent=rna-gnl|WGS:WNWW|mRNA:Fvar05088-1.2
WNWW01000217.1	Genbank	exon	479346	479454	.	+	.	ID=exon-gnl|WGS:WNWW|mRNA:Fvar05088-1.2-1;Note=Glycogen debranching enzyme%3B glucanotransferase domain;Parent=rna-gnl|WGS:WNWW|mRNA:Fvar05088-1.2
WNWW01000217.1	Genbank	exon	479526	479715	.	+	.	ID=exon-gnl|WGS:WNWW|mRNA:Fvar05088-1.2-2;Note=Glycogen debranching enzyme%3B glucanotransferase domain;Parent=rna-gnl|WGS:WNWW|mRNA:Fvar05088-1.2
WNWW01000217.1	Genbank	exon	479793	480135	.	+	.	ID=exon-gnl|WGS:WNWW|mRNA:Fvar05088-1.2-3;Note=Glycogen debranching enzyme%3B glucanotransferase domain;Parent=rna-gnl|WGS:WNWW|mRNA:Fvar05088-1.2
WNWW01000217.1	Genbank	exon	480222	480440	.	+	.	ID=exon-gnl|WGS:WNWW|mRNA:Fvar05088-1.2-4;Note=Glycogen debranching enzyme%3B glucanotransferase domain;Parent=rna-gnl|WGS:WNWW|mRNA:Fvar05088-1.2
WNWW01000217.1	Genbank	exon	481589	481712	.	+	.	ID=exon-gnl|WGS:WNWW|mRNA:Fvar05088-1.2-9;Note=Glycogen debranching enzyme%3B glucanotransferase domain;Parent=rna-gnl|WGS:WNWW|mRNA:Fvar05088-1.2
WNWW01000217.1	Genbank	exon	201274	201495	.	-	.	ID=exon-gnl|WGS:WNWW|mRNA:Fvar02159-1.2-7;Note=Leucine Rich repeats (2 copies);Parent=rna-gnl|WGS:WNWW|mRNA:Fvar02159-1.2
WNWW01000217.1	Genbank	exon	200786	200954	.	-	.	ID=exon-gnl|WGS:WNWW|mRNA:Fvar02159-1.2-8;Note=Leucine Rich repeats (2 copies);Parent=rna-gnl|WGS:WNWW|mRNA:Fvar02159-1.2
WNWW01000217.1	Genbank	exon	202378	202688	.	-	.	ID=exon-gnl|WGS:WNWW|mRNA:Fvar02159-1.2-5;Note=Leucine Rich repeats (2 copies);Parent=rna-gnl|WGS:WNWW|mRNA:Fvar02159-1.2
WNWW01000217.1	Genbank	exon	201600	201824	.	-	.	ID=exon-gnl|WGS:WNWW|mRNA:Fvar02159-1.2-6;Note=Leucine Rich repeats (2 copies);Parent=rna-gnl|WGS:WNWW|mRNA:Fvar02159-1.2
WNWW01000217.1	Genbank	exon	203426	203901	.	-	.	ID=exon-gnl|WGS:WNWW|mRNA:Fvar02159-1.2-3;Note=Leucine Rich repeats (2 copies);Parent=rna-gnl|WGS:WNWW|mRNA:Fvar02159-1.2
WNWW01000217.1	Genbank	exon	202904	203123	.	-	.	ID=exon-gnl|WGS:WNWW|mRNA:Fvar02159-1.2-4;Note=Leucine Rich repeats (2 copies);Parent=rna-gnl|WGS:WNWW|mRNA:Fvar02159-1.2
WNWW01000217.1	Genbank	exon	205353	205654	.	-	.	ID=exon-gnl|WGS:WNWW|mRNA:Fvar02159-1.2-1;Note=Leucine Rich repeats (2 copies);Parent=rna-gnl|WGS:WNWW|mRNA:Fvar02159-1.2
WNWW01000217.1	Genbank	exon	204496	204656	.	-	.	ID=exon-gnl|WGS:WNWW|mRNA:Fvar02159-1.2-2;Note=Leucine Rich repeats (2 copies);Parent=rna-gnl|WGS:WNWW|mRNA:Fvar02159-1.2
WNWW01000217.1	Genbank	mRNA	503008	507778	.	+	.	ID=rna-gnl|WGS:WNWW|mRNA:Fvar05094-1.2;Note=Vesicle-fusing ATPase 1-like;Parent=gene-E2986_05094
WNWW01000217.1	Genbank	exon	199559	200091	.	-	.	ID=exon-gnl|WGS:WNWW|mRNA:Fvar02159-1.2-9;Note=Leucine Rich repeats (2 copies);Parent=rna-gnl|WGS:WNWW|mRNA:Fvar02159-1.2
WNWW01000217.1	Genbank	mRNA	217314	219157	.	+	.	ID=rna-gnl|WGS:WNWW|mRNA:Fvar03150-1.2;Note=Mucin 1%3B cell surface associated;Parent=gene-E2986_03150
WNWW01000217.1	Genbank	CDS	964587	964591	.	-	0	Name=KAF3428381.1;ID=cds-KAF3428381.1;Dbxref=NCBI_GP:KAF3428381.1;Parent=rna-gnl|WGS:WNWW|mRNA:Fvar08590-1.2
WNWW01000217.1	Genbank	CDS	963140	963302	.	-	0	Name=KAF3428381.1;ID=cds-KAF3428381.1;Dbxref=NCBI_GP:KAF3428381.1;Parent=rna-gnl|WGS:WNWW|mRNA:Fvar08590-1.2
WNWW01000217.1	Genbank	CDS	962690	962834	.	-	0	Name=KAF3428381.1;ID=cds-KAF3428381.1;Dbxref=NCBI_GP:KAF3428381.1;Parent=rna-gnl|WGS:WNWW|mRNA:Fvar08590-1.2
WNWW01000217.1	Genbank	CDS	960501	960575	.	-	0	Name=KAF3428381.1;ID=cds-KAF3428381.1;Dbxref=NCBI_GP:KAF3428381.1;Parent=rna-gnl|WGS:WNWW|mRNA:Fvar08590-1.2
WNWW01000217.1	Genbank	CDS	957074	957251	.	-	0	Name=KAF3428381.1;ID=cds-KAF3428381.1;Dbxref=NCBI_GP:KAF3428381.1;Parent=rna-gnl|WGS:WNWW|mRNA:Fvar08590-1.2
WNWW01000217.1	Genbank	CDS	954573	954633	.	-	0	Name=KAF3428381.1;ID=cds-KAF3428381.1;Dbxref=NCBI_GP:KAF3428381.1;Parent=rna-gnl|WGS:WNWW|mRNA:Fvar08590-1.2
WNWW01000217.1	Genbank	CDS	954007	954057	.	-	0	Name=KAF3428381.1;ID=cds-KAF3428381.1;Dbxref=NCBI_GP:KAF3428381.1;Parent=rna-gnl|WGS:WNWW|mRNA:Fvar08590-1.2
WNWW01000217.1	Genbank	CDS	953745	953858	.	-	0	Name=KAF3428381.1;ID=cds-KAF3428381.1;Dbxref=NCBI_GP:KAF3428381.1;Parent=rna-gnl|WGS:WNWW|mRNA:Fvar08590-1.2
WNWW01000217.1	Genbank	CDS	953161	953185	.	-	0	Name=KAF3428381.1;ID=cds-KAF3428381.1;Dbxref=NCBI_GP:KAF3428381.1;Parent=rna-gnl|WGS:WNWW|mRNA:Fvar08590-1.2
WNWW01000217.1	Genbank	CDS	952398	952468	.	-	0	Name=KAF3428381.1;ID=cds-KAF3428381.1;Dbxref=NCBI_GP:KAF3428381.1;Parent=rna-gnl|WGS:WNWW|mRNA:Fvar08590-1.2
WNWW01000217.1	Genbank	exon	232118	232339	.	+	.	ID=exon-gnl|WGS:WNWW|mRNA:Fvar13721-1.2-2;Note=Belongs to the small Tim family;Parent=rna-gnl|WGS:WNWW|mRNA:Fvar13721-1.2
WNWW01000217.1	Genbank	exon	231731	231929	.	+	.	ID=exon-gnl|WGS:WNWW|mRNA:Fvar13721-1.2-1;Note=Belongs to the small Tim family;Parent=rna-gnl|WGS:WNWW|mRNA:Fvar13721-1.2
WNWW01000217.1	Genbank	CDS	945040	946111	.	-	0	Name=KAF3428380.1;ID=cds-KAF3428380.1;Dbxref=NCBI_GP:KAF3428380.1;Parent=rna-gnl|WGS:WNWW|mRNA:Fvar08591-1.2
WNWW01000217.1	Genbank	CDS	944924	944929	.	-	0	Name=KAF3428380.1;ID=cds-KAF3428380.1;Dbxref=NCBI_GP:KAF3428380.1;Parent=rna-gnl|WGS:WNWW|mRNA:Fvar08591-1.2
WNWW01000217.1	Genbank	CDS	944647	944807	.	-	0	Name=KAF3428380.1;ID=cds-KAF3428380.1;Dbxref=NCBI_GP:KAF3428380.1;Parent=rna-gnl|WGS:WNWW|mRNA:Fvar08591-1.2
WNWW01000217.1	Genbank	CDS	944410	944559	.	-	0	Name=KAF3428380.1;ID=cds-KAF3428380.1;Dbxref=NCBI_GP:KAF3428380.1;Parent=rna-gnl|WGS:WNWW|mRNA:Fvar08591-1.2
WNWW01000217.1	Genbank	exon	194134	194407	.	+	.	ID=exon-gnl|WGS:WNWW|mRNA:Fvar02158-1.2-2;Note=RNA binding motif protein 12B;Parent=rna-gnl|WGS:WNWW|mRNA:Fvar02158-1.2
WNWW01000217.1	Genbank	exon	194492	194745	.	+	.	ID=exon-gnl|WGS:WNWW|mRNA:Fvar02158-1.2-3;Note=RNA binding motif protein 12B;Parent=rna-gnl|WGS:WNWW|mRNA:Fvar02158-1.2
WNWW01000217.1	Genbank	exon	195196	195405	.	+	.	ID=exon-gnl|WGS:WNWW|mRNA:Fvar02158-1.2-4;Note=RNA binding motif protein 12B;Parent=rna-gnl|WGS:WNWW|mRNA:Fvar02158-1.2
WNWW01000217.1	Genbank	exon	193755	193944	.	+	.	ID=exon-gnl|WGS:WNWW|mRNA:Fvar02158-1.2-1;Note=RNA binding motif protein 12B;Parent=rna-gnl|WGS:WNWW|mRNA:Fvar02158-1.2
WNWW01000217.1	Genbank	mRNA	499443	500351	.	+	.	ID=rna-gnl|WGS:WNWW|mRNA:Fvar13724-1.2;Note=Domain of unknown function (DUF4538);Parent=gene-E2986_13724
WNWW01000217.1	Genbank	mRNA	906139	942887	.	+	.	ID=rna-gnl|WGS:WNWW|mRNA:Fvar13729-1.2;Note=Domain of unknown function (DUF1986);Parent=gene-E2986_13729
WNWW01000217.1	Genbank	exon	910986	911152	.	-	.	ID=exon-gnl|WGS:WNWW|mRNA:Fvar08594-1.2-6;Note=Trypsin-like serine protease;Parent=rna-gnl|WGS:WNWW|mRNA:Fvar08594-1.2
WNWW01000217.1	Genbank	exon	911972	912174	.	-	.	ID=exon-gnl|WGS:WNWW|mRNA:Fvar08594-1.2-4;Note=Trypsin-like serine protease;Parent=rna-gnl|WGS:WNWW|mRNA:Fvar08594-1.2
WNWW01000217.1	Genbank	exon	911690	911744	.	-	.	ID=exon-gnl|WGS:WNWW|mRNA:Fvar08594-1.2-5;Note=Trypsin-like serine protease;Parent=rna-gnl|WGS:WNWW|mRNA:Fvar08594-1.2
WNWW01000217.1	Genbank	exon	913306	913468	.	-	.	ID=exon-gnl|WGS:WNWW|mRNA:Fvar08594-1.2-2;Note=Trypsin-like serine protease;Parent=rna-gnl|WGS:WNWW|mRNA:Fvar08594-1.2
WNWW01000217.1	Genbank	exon	912644	912852	.	-	.	ID=exon-gnl|WGS:WNWW|mRNA:Fvar08594-1.2-3;Note=Trypsin-like serine protease;Parent=rna-gnl|WGS:WNWW|mRNA:Fvar08594-1.2
WNWW01000217.1	Genbank	exon	913746	913917	.	-	.	ID=exon-gnl|WGS:WNWW|mRNA:Fvar08594-1.2-1;Note=Trypsin-like serine protease;Parent=rna-gnl|WGS:WNWW|mRNA:Fvar08594-1.2
WNWW01000217.1	Genbank	exon	499443	499541	.	+	.	ID=exon-gnl|WGS:WNWW|mRNA:Fvar13724-1.2-1;Note=Domain of unknown function (DUF4538);Parent=rna-gnl|WGS:WNWW|mRNA:Fvar13724-1.2
WNWW01000217.1	Genbank	exon	499971	500085	.	+	.	ID=exon-gnl|WGS:WNWW|mRNA:Fvar13724-1.2-2;Note=Domain of unknown function (DUF4538);Parent=rna-gnl|WGS:WNWW|mRNA:Fvar13724-1.2
WNWW01000217.1	Genbank	exon	500163	500351	.	+	.	ID=exon-gnl|WGS:WNWW|mRNA:Fvar13724-1.2-3;Note=Domain of unknown function (DUF4538);Parent=rna-gnl|WGS:WNWW|mRNA:Fvar13724-1.2
WNWW01000217.1	Genbank	exon	235655	235693	.	-	.	ID=exon-gnl|WGS:WNWW|mRNA:Fvar03151-1.2-1;Note=Peptidase family C78;Parent=rna-gnl|WGS:WNWW|mRNA:Fvar03151-1.2
WNWW01000217.1	Genbank	exon	233913	234048	.	-	.	ID=exon-gnl|WGS:WNWW|mRNA:Fvar03151-1.2-8;Note=Peptidase family C78;Parent=rna-gnl|WGS:WNWW|mRNA:Fvar03151-1.2
WNWW01000217.1	Genbank	exon	233591	233844	.	-	.	ID=exon-gnl|WGS:WNWW|mRNA:Fvar03151-1.2-9;Note=Peptidase family C78;Parent=rna-gnl|WGS:WNWW|mRNA:Fvar03151-1.2
WNWW01000217.1	Genbank	exon	234341	234601	.	-	.	ID=exon-gnl|WGS:WNWW|mRNA:Fvar03151-1.2-6;Note=Peptidase family C78;Parent=rna-gnl|WGS:WNWW|mRNA:Fvar03151-1.2
WNWW01000217.1	Genbank	exon	234119	234265	.	-	.	ID=exon-gnl|WGS:WNWW|mRNA:Fvar03151-1.2-7;Note=Peptidase family C78;Parent=rna-gnl|WGS:WNWW|mRNA:Fvar03151-1.2
WNWW01000217.1	Genbank	exon	234845	235006	.	-	.	ID=exon-gnl|WGS:WNWW|mRNA:Fvar03151-1.2-4;Note=Peptidase family C78;Parent=rna-gnl|WGS:WNWW|mRNA:Fvar03151-1.2
WNWW01000217.1	Genbank	exon	234673	234766	.	-	.	ID=exon-gnl|WGS:WNWW|mRNA:Fvar03151-1.2-5;Note=Peptidase family C78;Parent=rna-gnl|WGS:WNWW|mRNA:Fvar03151-1.2
WNWW01000217.1	Genbank	exon	235367	235582	.	-	.	ID=exon-gnl|WGS:WNWW|mRNA:Fvar03151-1.2-2;Note=Peptidase family C78;Parent=rna-gnl|WGS:WNWW|mRNA:Fvar03151-1.2
WNWW01000217.1	Genbank	exon	235065	235292	.	-	.	ID=exon-gnl|WGS:WNWW|mRNA:Fvar03151-1.2-3;Note=Peptidase family C78;Parent=rna-gnl|WGS:WNWW|mRNA:Fvar03151-1.2
WNWW01000217.1	Genbank	region	1	994331	.	+	.	ID=WNWW01000217.1:1..994331;Dbxref=taxon:561572
WNWW01000217.1	Genbank	gene	46211	62470	.	+	.	Name=E2986_09945;ID=gene-E2986_09945
WNWW01000217.1	Genbank	exon	281149	281831	.	+	.	ID=exon-gnl|WGS:WNWW|mRNA:Fvar13722-1.2-1;Note=Ecdysteroid kinase;Parent=rna-gnl|WGS:WNWW|mRNA:Fvar13722-1.2
WNWW01000217.1	Genbank	exon	285675	286161	.	+	.	ID=exon-gnl|WGS:WNWW|mRNA:Fvar13722-1.2-2;Note=Ecdysteroid kinase;Parent=rna-gnl|WGS:WNWW|mRNA:Fvar13722-1.2
WNWW01000217.1	Genbank	mRNA	510398	512081	.	-	.	ID=rna-gnl|WGS:WNWW|mRNA:Fvar05095-1.2;Note=Kinase-like;Parent=gene-E2986_05095
WNWW01000217.1	Genbank	mRNA	575093	575744	.	-	.	ID=rna-gnl|WGS:WNWW|mRNA:Fvar13728-1.2;Note=Cytochrome C oxidase copper chaperone (COX17);Parent=gene-E2986_13728
WNWW01000217.1	Genbank	mRNA	140686	144122	.	+	.	ID=rna-gnl|WGS:WNWW|mRNA:Fvar06719-1.2;Note=Eukaryotic cytochrome b561;Parent=gene-E2986_06719
WNWW01000217.1	Genbank	mRNA	46211	62470	.	+	.	ID=rna-gnl|WGS:WNWW|mRNA:Fvar09945-1.2;Note=Diacylglycerol kinase accessory domain (presumed);Parent=gene-E2986_09945
WNWW01000217.1	Genbank	CDS	913746	913917	.	-	0	Name=KAF3428379.1;ID=cds-KAF3428379.1;Dbxref=NCBI_GP:KAF3428379.1;Parent=rna-gnl|WGS:WNWW|mRNA:Fvar08594-1.2
WNWW01000217.1	Genbank	CDS	913306	913468	.	-	0	Name=KAF3428379.1;ID=cds-KAF3428379.1;Dbxref=NCBI_GP:KAF3428379.1;Parent=rna-gnl|WGS:WNWW|mRNA:Fvar08594-1.2
WNWW01000217.1	Genbank	CDS	912644	912852	.	-	0	Name=KAF3428379.1;ID=cds-KAF3428379.1;Dbxref=NCBI_GP:KAF3428379.1;Parent=rna-gnl|WGS:WNWW|mRNA:Fvar08594-1.2
WNWW01000217.1	Genbank	CDS	911972	912174	.	-	0	Name=KAF3428379.1;ID=cds-KAF3428379.1;Dbxref=NCBI_GP:KAF3428379.1;Parent=rna-gnl|WGS:WNWW|mRNA:Fvar08594-1.2
WNWW01000217.1	Genbank	CDS	911690	911744	.	-	0	Name=KAF3428379.1;ID=cds-KAF3428379.1;Dbxref=NCBI_GP:KAF3428379.1;Parent=rna-gnl|WGS:WNWW|mRNA:Fvar08594-1.2
WNWW01000217.1	Genbank	CDS	910986	911152	.	-	0	Name=KAF3428379.1;ID=cds-KAF3428379.1;Dbxref=NCBI_GP:KAF3428379.1;Parent=rna-gnl|WGS:WNWW|mRNA:Fvar08594-1.2
WNWW01000217.1	Genbank	exon	289856	290215	.	-	.	ID=exon-gnl|WGS:WNWW|mRNA:Fvar05082-1.2-1;Parent=rna-gnl|WGS:WNWW|mRNA:Fvar05082-1.2
WNWW01000217.1	Genbank	CDS	906139	906218	.	+	0	Name=KAF3428378.1;ID=cds-KAF3428378.1;Dbxref=NCBI_GP:KAF3428378.1;Parent=rna-gnl|WGS:WNWW|mRNA:Fvar13729-1.2
WNWW01000217.1	Genbank	CDS	906346	906514	.	+	0	Name=KAF3428378.1;ID=cds-KAF3428378.1;Dbxref=NCBI_GP:KAF3428378.1;Parent=rna-gnl|WGS:WNWW|mRNA:Fvar13729-1.2
WNWW01000217.1	Genbank	CDS	906909	907052	.	+	0	Name=KAF3428378.1;ID=cds-KAF3428378.1;Dbxref=NCBI_GP:KAF3428378.1;Parent=rna-gnl|WGS:WNWW|mRNA:Fvar13729-1.2
WNWW01000217.1	Genbank	CDS	907178	907331	.	+	0	Name=KAF3428378.1;ID=cds-KAF3428378.1;Dbxref=NCBI_GP:KAF3428378.1;Parent=rna-gnl|WGS:WNWW|mRNA:Fvar13729-1.2
WNWW01000217.1	Genbank	CDS	907824	907933	.	+	0	Name=KAF3428378.1;ID=cds-KAF3428378.1;Dbxref=NCBI_GP:KAF3428378.1;Parent=rna-gnl|WGS:WNWW|mRNA:Fvar13729-1.2
WNWW01000217.1	Genbank	CDS	908290	908379	.	+	0	Name=KAF3428378.1;ID=cds-KAF3428378.1;Dbxref=NCBI_GP:KAF3428378.1;Parent=rna-gnl|WGS:WNWW|mRNA:Fvar13729-1.2
WNWW01000217.1	Genbank	CDS	921908	922061	.	+	0	Name=KAF3428378.1;ID=cds-KAF3428378.1;Dbxref=NCBI_GP:KAF3428378.1;Parent=rna-gnl|WGS:WNWW|mRNA:Fvar13729-1.2
WNWW01000217.1	Genbank	CDS	922595	922754	.	+	0	Name=KAF3428378.1;ID=cds-KAF3428378.1;Dbxref=NCBI_GP:KAF3428378.1;Parent=rna-gnl|WGS:WNWW|mRNA:Fvar13729-1.2
WNWW01000217.1	Genbank	CDS	923095	923300	.	+	0	Name=KAF3428378.1;ID=cds-KAF3428378.1;Dbxref=NCBI_GP:KAF3428378.1;Parent=rna-gnl|WGS:WNWW|mRNA:Fvar13729-1.2
WNWW01000217.1	Genbank	CDS	923855	924060	.	+	0	Name=KAF3428378.1;ID=cds-KAF3428378.1;Dbxref=NCBI_GP:KAF3428378.1;Parent=rna-gnl|WGS:WNWW|mRNA:Fvar13729-1.2
WNWW01000217.1	Genbank	CDS	924186	924243	.	+	0	Name=KAF3428378.1;ID=cds-KAF3428378.1;Dbxref=NCBI_GP:KAF3428378.1;Parent=rna-gnl|WGS:WNWW|mRNA:Fvar13729-1.2
WNWW01000217.1	Genbank	CDS	929066	929208	.	+	0	Name=KAF3428378.1;ID=cds-KAF3428378.1;Dbxref=NCBI_GP:KAF3428378.1;Parent=rna-gnl|WGS:WNWW|mRNA:Fvar13729-1.2
WNWW01000217.1	Genbank	CDS	929934	930048	.	+	0	Name=KAF3428378.1;ID=cds-KAF3428378.1;Dbxref=NCBI_GP:KAF3428378.1;Parent=rna-gnl|WGS:WNWW|mRNA:Fvar13729-1.2
WNWW01000217.1	Genbank	CDS	930840	931002	.	+	0	Name=KAF3428378.1;ID=cds-KAF3428378.1;Dbxref=NCBI_GP:KAF3428378.1;Parent=rna-gnl|WGS:WNWW|mRNA:Fvar13729-1.2
WNWW01000217.1	Genbank	CDS	932075	932283	.	+	0	Name=KAF3428378.1;ID=cds-KAF3428378.1;Dbxref=NCBI_GP:KAF3428378.1;Parent=rna-gnl|WGS:WNWW|mRNA:Fvar13729-1.2
WNWW01000217.1	Genbank	CDS	932906	933157	.	+	0	Name=KAF3428378.1;ID=cds-KAF3428378.1;Dbxref=NCBI_GP:KAF3428378.1;Parent=rna-gnl|WGS:WNWW|mRNA:Fvar13729-1.2
WNWW01000217.1	Genbank	CDS	933491	933595	.	+	0	Name=KAF3428378.1;ID=cds-KAF3428378.1;Dbxref=NCBI_GP:KAF3428378.1;Parent=rna-gnl|WGS:WNWW|mRNA:Fvar13729-1.2
WNWW01000217.1	Genbank	CDS	936501	936617	.	+	0	Name=KAF3428378.1;ID=cds-KAF3428378.1;Dbxref=NCBI_GP:KAF3428378.1;Parent=rna-gnl|WGS:WNWW|mRNA:Fvar13729-1.2
WNWW01000217.1	Genbank	CDS	936887	937049	.	+	0	Name=KAF3428378.1;ID=cds-KAF3428378.1;Dbxref=NCBI_GP:KAF3428378.1;Parent=rna-gnl|WGS:WNWW|mRNA:Fvar13729-1.2
WNWW01000217.1	Genbank	CDS	937478	937734	.	+	0	Name=KAF3428378.1;ID=cds-KAF3428378.1;Dbxref=NCBI_GP:KAF3428378.1;Parent=rna-gnl|WGS:WNWW|mRNA:Fvar13729-1.2
WNWW01000217.1	Genbank	CDS	939240	939442	.	+	0	Name=KAF3428378.1;ID=cds-KAF3428378.1;Dbxref=NCBI_GP:KAF3428378.1;Parent=rna-gnl|WGS:WNWW|mRNA:Fvar13729-1.2
WNWW01000217.1	Genbank	CDS	939655	939757	.	+	0	Name=KAF3428378.1;ID=cds-KAF3428378.1;Dbxref=NCBI_GP:KAF3428378.1;Parent=rna-gnl|WGS:WNWW|mRNA:Fvar13729-1.2
WNWW01000217.1	Genbank	CDS	940905	941035	.	+	0	Name=KAF3428378.1;ID=cds-KAF3428378.1;Dbxref=NCBI_GP:KAF3428378.1;Parent=rna-gnl|WGS:WNWW|mRNA:Fvar13729-1.2
WNWW01000217.1	Genbank	CDS	941381	941462	.	+	0	Name=KAF3428378.1;ID=cds-KAF3428378.1;Dbxref=NCBI_GP:KAF3428378.1;Parent=rna-gnl|WGS:WNWW|mRNA:Fvar13729-1.2
WNWW01000217.1	Genbank	CDS	941546	941714	.	+	0	Name=KAF3428378.1;ID=cds-KAF3428378.1;Dbxref=NCBI_GP:KAF3428378.1;Parent=rna-gnl|WGS:WNWW|mRNA:Fvar13729-1.2
WNWW01000217.1	Genbank	CDS	941787	941992	.	+	0	Name=KAF3428378.1;ID=cds-KAF3428378.1;Dbxref=NCBI_GP:KAF3428378.1;Parent=rna-gnl|WGS:WNWW|mRNA:Fvar13729-1.2
WNWW01000217.1	Genbank	CDS	942093	942304	.	+	0	Name=KAF3428378.1;ID=cds-KAF3428378.1;Dbxref=NCBI_GP:KAF3428378.1;Parent=rna-gnl|WGS:WNWW|mRNA:Fvar13729-1.2
WNWW01000217.1	Genbank	CDS	942531	942588	.	+	0	Name=KAF3428378.1;ID=cds-KAF3428378.1;Dbxref=NCBI_GP:KAF3428378.1;Parent=rna-gnl|WGS:WNWW|mRNA:Fvar13729-1.2
WNWW01000217.1	Genbank	CDS	942766	942887	.	+	0	Name=KAF3428378.1;ID=cds-KAF3428378.1;Dbxref=NCBI_GP:KAF3428378.1;Parent=rna-gnl|WGS:WNWW|mRNA:Fvar13729-1.2
WNWW01000217.1	Genbank	mRNA	515361	518139	.	-	.	ID=rna-gnl|WGS:WNWW|mRNA:Fvar13727-1.2;Note=SYF2 splicing factor;Parent=gene-E2986_13727
WNWW01000217.1	Genbank	gene	479346	485795	.	+	.	Name=E2986_05088;ID=gene-E2986_05088
WNWW01000217.1	Genbank	gene	465566	467428	.	+	.	Name=E2986_05086;ID=gene-E2986_05086
WNWW01000217.1	Genbank	gene	467917	476040	.	-	.	Name=E2986_05087;ID=gene-E2986_05087
WNWW01000217.1	Genbank	gene	455260	456111	.	-	.	Name=E2986_05084;ID=gene-E2986_05084
WNWW01000217.1	Genbank	gene	458986	464138	.	+	.	Name=E2986_05085;ID=gene-E2986_05085
WNWW01000217.1	Genbank	gene	289856	290215	.	-	.	Name=E2986_05082;ID=gene-E2986_05082
WNWW01000217.1	Genbank	gene	528042	531040	.	-	.	Name=E2986_05099;ID=gene-E2986_05099
WNWW01000217.1	Genbank	gene	521145	526298	.	+	.	Name=E2986_05098;ID=gene-E2986_05098
WNWW01000217.1	Genbank	gene	510398	512081	.	-	.	Name=E2986_05095;ID=gene-E2986_05095
WNWW01000217.1	Genbank	gene	500522	502410	.	-	.	Name=E2986_05093;ID=gene-E2986_05093
WNWW01000217.1	Genbank	gene	503008	507778	.	+	.	Name=E2986_05094;ID=gene-E2986_05094
WNWW01000217.1	Genbank	gene	494159	496531	.	+	.	Name=E2986_05091;ID=gene-E2986_05091
WNWW01000217.1	Genbank	gene	497088	498699	.	-	.	Name=E2986_05092;ID=gene-E2986_05092
WNWW01000217.1	Genbank	gene	488913	491787	.	-	.	Name=E2986_05090;ID=gene-E2986_05090
WNWW01000217.1	Genbank	gene	570364	573386	.	+	.	Name=E2986_05105;ID=gene-E2986_05105
WNWW01000217.1	Genbank	gene	549705	553447	.	+	.	Name=E2986_05103;ID=gene-E2986_05103
WNWW01000217.1	Genbank	gene	554101	557330	.	-	.	Name=E2986_05104;ID=gene-E2986_05104
WNWW01000217.1	Genbank	gene	531772	544642	.	-	.	Name=E2986_05101;ID=gene-E2986_05101
WNWW01000217.1	Genbank	CDS	557121	557330	.	-	0	Name=KAF3428373.1;ID=cds-KAF3428373.1;Dbxref=NCBI_GP:KAF3428373.1;Parent=rna-gnl|WGS:WNWW|mRNA:Fvar05104-1.2
WNWW01000217.1	Genbank	CDS	556950	556986	.	-	0	Name=KAF3428373.1;ID=cds-KAF3428373.1;Dbxref=NCBI_GP:KAF3428373.1;Parent=rna-gnl|WGS:WNWW|mRNA:Fvar05104-1.2
WNWW01000217.1	Genbank	CDS	556528	556788	.	-	0	Name=KAF3428373.1;ID=cds-KAF3428373.1;Dbxref=NCBI_GP:KAF3428373.1;Parent=rna-gnl|WGS:WNWW|mRNA:Fvar05104-1.2
WNWW01000217.1	Genbank	CDS	556022	556454	.	-	0	Name=KAF3428373.1;ID=cds-KAF3428373.1;Dbxref=NCBI_GP:KAF3428373.1;Parent=rna-gnl|WGS:WNWW|mRNA:Fvar05104-1.2
WNWW01000217.1	Genbank	CDS	554582	555956	.	-	0	Name=KAF3428373.1;ID=cds-KAF3428373.1;Dbxref=NCBI_GP:KAF3428373.1;Parent=rna-gnl|WGS:WNWW|mRNA:Fvar05104-1.2
WNWW01000217.1	Genbank	CDS	554101	554484	.	-	0	Name=KAF3428373.1;ID=cds-KAF3428373.1;Dbxref=NCBI_GP:KAF3428373.1;Parent=rna-gnl|WGS:WNWW|mRNA:Fvar05104-1.2
WNWW01000217.1	Genbank	exon	503242	503330	.	+	.	ID=exon-gnl|WGS:WNWW|mRNA:Fvar05094-1.2-2;Note=Vesicle-fusing ATPase 1-like;Parent=rna-gnl|WGS:WNWW|mRNA:Fvar05094-1.2
WNWW01000217.1	Genbank	exon	503663	503887	.	+	.	ID=exon-gnl|WGS:WNWW|mRNA:Fvar05094-1.2-3;Note=Vesicle-fusing ATPase 1-like;Parent=rna-gnl|WGS:WNWW|mRNA:Fvar05094-1.2
WNWW01000217.1	Genbank	exon	503970	504597	.	+	.	ID=exon-gnl|WGS:WNWW|mRNA:Fvar05094-1.2-4;Note=Vesicle-fusing ATPase 1-like;Parent=rna-gnl|WGS:WNWW|mRNA:Fvar05094-1.2
WNWW01000217.1	Genbank	exon	504686	504910	.	+	.	ID=exon-gnl|WGS:WNWW|mRNA:Fvar05094-1.2-5;Note=Vesicle-fusing ATPase 1-like;Parent=rna-gnl|WGS:WNWW|mRNA:Fvar05094-1.2
WNWW01000217.1	Genbank	exon	503008	503019	.	+	.	ID=exon-gnl|WGS:WNWW|mRNA:Fvar05094-1.2-1;Note=Vesicle-fusing ATPase 1-like;Parent=rna-gnl|WGS:WNWW|mRNA:Fvar05094-1.2
WNWW01000217.1	Genbank	exon	504990	505289	.	+	.	ID=exon-gnl|WGS:WNWW|mRNA:Fvar05094-1.2-6;Note=Vesicle-fusing ATPase 1-like;Parent=rna-gnl|WGS:WNWW|mRNA:Fvar05094-1.2
WNWW01000217.1	Genbank	exon	505375	505665	.	+	.	ID=exon-gnl|WGS:WNWW|mRNA:Fvar05094-1.2-7;Note=Vesicle-fusing ATPase 1-like;Parent=rna-gnl|WGS:WNWW|mRNA:Fvar05094-1.2
WNWW01000217.1	Genbank	exon	505737	505921	.	+	.	ID=exon-gnl|WGS:WNWW|mRNA:Fvar05094-1.2-8;Note=Vesicle-fusing ATPase 1-like;Parent=rna-gnl|WGS:WNWW|mRNA:Fvar05094-1.2
WNWW01000217.1	Genbank	exon	506004	506162	.	+	.	ID=exon-gnl|WGS:WNWW|mRNA:Fvar05094-1.2-9;Note=Vesicle-fusing ATPase 1-like;Parent=rna-gnl|WGS:WNWW|mRNA:Fvar05094-1.2
WNWW01000217.1	Genbank	CDS	549705	549724	.	+	0	Name=KAF3428372.1;ID=cds-KAF3428372.1;Dbxref=NCBI_GP:KAF3428372.1;Parent=rna-gnl|WGS:WNWW|mRNA:Fvar05103-1.2
WNWW01000217.1	Genbank	CDS	549885	550088	.	+	0	Name=KAF3428372.1;ID=cds-KAF3428372.1;Dbxref=NCBI_GP:KAF3428372.1;Parent=rna-gnl|WGS:WNWW|mRNA:Fvar05103-1.2
WNWW01000217.1	Genbank	CDS	550294	550441	.	+	0	Name=KAF3428372.1;ID=cds-KAF3428372.1;Dbxref=NCBI_GP:KAF3428372.1;Parent=rna-gnl|WGS:WNWW|mRNA:Fvar05103-1.2
WNWW01000217.1	Genbank	CDS	550509	550823	.	+	0	Name=KAF3428372.1;ID=cds-KAF3428372.1;Dbxref=NCBI_GP:KAF3428372.1;Parent=rna-gnl|WGS:WNWW|mRNA:Fvar05103-1.2
WNWW01000217.1	Genbank	CDS	550887	551214	.	+	0	Name=KAF3428372.1;ID=cds-KAF3428372.1;Dbxref=NCBI_GP:KAF3428372.1;Parent=rna-gnl|WGS:WNWW|mRNA:Fvar05103-1.2
WNWW01000217.1	Genbank	CDS	551290	552412	.	+	0	Name=KAF3428372.1;ID=cds-KAF3428372.1;Dbxref=NCBI_GP:KAF3428372.1;Parent=rna-gnl|WGS:WNWW|mRNA:Fvar05103-1.2
WNWW01000217.1	Genbank	CDS	552493	553447	.	+	0	Name=KAF3428372.1;ID=cds-KAF3428372.1;Dbxref=NCBI_GP:KAF3428372.1;Parent=rna-gnl|WGS:WNWW|mRNA:Fvar05103-1.2
WNWW01000217.1	Genbank	CDS	543689	544642	.	-	0	Name=KAF3428371.1;ID=cds-KAF3428371.1;Dbxref=NCBI_GP:KAF3428371.1;Parent=rna-gnl|WGS:WNWW|mRNA:Fvar05101-1.2
WNWW01000217.1	Genbank	CDS	535501	535653	.	-	0	Name=KAF3428371.1;ID=cds-KAF3428371.1;Dbxref=NCBI_GP:KAF3428371.1;Parent=rna-gnl|WGS:WNWW|mRNA:Fvar05101-1.2
WNWW01000217.1	Genbank	CDS	534544	534717	.	-	0	Name=KAF3428371.1;ID=cds-KAF3428371.1;Dbxref=NCBI_GP:KAF3428371.1;Parent=rna-gnl|WGS:WNWW|mRNA:Fvar05101-1.2
WNWW01000217.1	Genbank	CDS	534151	534234	.	-	0	Name=KAF3428371.1;ID=cds-KAF3428371.1;Dbxref=NCBI_GP:KAF3428371.1;Parent=rna-gnl|WGS:WNWW|mRNA:Fvar05101-1.2
WNWW01000217.1	Genbank	CDS	533563	533752	.	-	0	Name=KAF3428371.1;ID=cds-KAF3428371.1;Dbxref=NCBI_GP:KAF3428371.1;Parent=rna-gnl|WGS:WNWW|mRNA:Fvar05101-1.2
WNWW01000217.1	Genbank	CDS	533173	533438	.	-	0	Name=KAF3428371.1;ID=cds-KAF3428371.1;Dbxref=NCBI_GP:KAF3428371.1;Parent=rna-gnl|WGS:WNWW|mRNA:Fvar05101-1.2
WNWW01000217.1	Genbank	CDS	532555	532973	.	-	0	Name=KAF3428371.1;ID=cds-KAF3428371.1;Dbxref=NCBI_GP:KAF3428371.1;Parent=rna-gnl|WGS:WNWW|mRNA:Fvar05101-1.2
WNWW01000217.1	Genbank	CDS	532270	532469	.	-	0	Name=KAF3428371.1;ID=cds-KAF3428371.1;Dbxref=NCBI_GP:KAF3428371.1;Parent=rna-gnl|WGS:WNWW|mRNA:Fvar05101-1.2
WNWW01000217.1	Genbank	CDS	532048	532178	.	-	0	Name=KAF3428371.1;ID=cds-KAF3428371.1;Dbxref=NCBI_GP:KAF3428371.1;Parent=rna-gnl|WGS:WNWW|mRNA:Fvar05101-1.2
WNWW01000217.1	Genbank	CDS	531772	531930	.	-	0	Name=KAF3428371.1;ID=cds-KAF3428371.1;Dbxref=NCBI_GP:KAF3428371.1;Parent=rna-gnl|WGS:WNWW|mRNA:Fvar05101-1.2
WNWW01000217.1	Genbank	exon	500938	501039	.	-	.	ID=exon-gnl|WGS:WNWW|mRNA:Fvar05093-1.2-5;Note=WD domain%3B G-beta repeat;Parent=rna-gnl|WGS:WNWW|mRNA:Fvar05093-1.2
WNWW01000217.1	Genbank	exon	500752	500870	.	-	.	ID=exon-gnl|WGS:WNWW|mRNA:Fvar05093-1.2-6;Note=WD domain%3B G-beta repeat;Parent=rna-gnl|WGS:WNWW|mRNA:Fvar05093-1.2
WNWW01000217.1	Genbank	exon	501368	501608	.	-	.	ID=exon-gnl|WGS:WNWW|mRNA:Fvar05093-1.2-3;Note=WD domain%3B G-beta repeat;Parent=rna-gnl|WGS:WNWW|mRNA:Fvar05093-1.2
WNWW01000217.1	Genbank	exon	501128	501276	.	-	.	ID=exon-gnl|WGS:WNWW|mRNA:Fvar05093-1.2-4;Note=WD domain%3B G-beta repeat;Parent=rna-gnl|WGS:WNWW|mRNA:Fvar05093-1.2
WNWW01000217.1	Genbank	exon	502362	502410	.	-	.	ID=exon-gnl|WGS:WNWW|mRNA:Fvar05093-1.2-1;Note=WD domain%3B G-beta repeat;Parent=rna-gnl|WGS:WNWW|mRNA:Fvar05093-1.2
WNWW01000217.1	Genbank	exon	501685	501952	.	-	.	ID=exon-gnl|WGS:WNWW|mRNA:Fvar05093-1.2-2;Note=WD domain%3B G-beta repeat;Parent=rna-gnl|WGS:WNWW|mRNA:Fvar05093-1.2
WNWW01000217.1	Genbank	exon	500522	500631	.	-	.	ID=exon-gnl|WGS:WNWW|mRNA:Fvar05093-1.2-7;Note=WD domain%3B G-beta repeat;Parent=rna-gnl|WGS:WNWW|mRNA:Fvar05093-1.2
WNWW01000217.1	Genbank	exon	511049	511392	.	-	.	ID=exon-gnl|WGS:WNWW|mRNA:Fvar05095-1.2-3;Note=Kinase-like;Parent=rna-gnl|WGS:WNWW|mRNA:Fvar05095-1.2
WNWW01000217.1	Genbank	exon	510398	510513	.	-	.	ID=exon-gnl|WGS:WNWW|mRNA:Fvar05095-1.2-4;Note=Kinase-like;Parent=rna-gnl|WGS:WNWW|mRNA:Fvar05095-1.2
WNWW01000217.1	Genbank	exon	511799	512081	.	-	.	ID=exon-gnl|WGS:WNWW|mRNA:Fvar05095-1.2-1;Note=Kinase-like;Parent=rna-gnl|WGS:WNWW|mRNA:Fvar05095-1.2
WNWW01000217.1	Genbank	exon	511527	511663	.	-	.	ID=exon-gnl|WGS:WNWW|mRNA:Fvar05095-1.2-2;Note=Kinase-like;Parent=rna-gnl|WGS:WNWW|mRNA:Fvar05095-1.2
WNWW01000217.1	Genbank	exon	506240	507778	.	+	.	ID=exon-gnl|WGS:WNWW|mRNA:Fvar05094-1.2-10;Note=Vesicle-fusing ATPase 1-like;Parent=rna-gnl|WGS:WNWW|mRNA:Fvar05094-1.2
WNWW01000217.1	Genbank	CDS	530833	531035	.	-	0	Name=KAF3428370.1;ID=cds-KAF3428370.1;Dbxref=NCBI_GP:KAF3428370.1;Parent=rna-gnl|WGS:WNWW|mRNA:Fvar05099-1.2
WNWW01000217.1	Genbank	CDS	530549	530713	.	-	0	Name=KAF3428370.1;ID=cds-KAF3428370.1;Dbxref=NCBI_GP:KAF3428370.1;Parent=rna-gnl|WGS:WNWW|mRNA:Fvar05099-1.2
WNWW01000217.1	Genbank	CDS	528042	530376	.	-	0	Name=KAF3428370.1;ID=cds-KAF3428370.1;Dbxref=NCBI_GP:KAF3428370.1;Parent=rna-gnl|WGS:WNWW|mRNA:Fvar05099-1.2
WNWW01000217.1	Genbank	mRNA	521145	526298	.	+	.	ID=rna-gnl|WGS:WNWW|mRNA:Fvar05098-1.2;Note=cilium assembly;Parent=gene-E2986_05098
WNWW01000217.1	Genbank	CDS	889303	889492	.	-	0	Name=KAF3428377.1;ID=cds-KAF3428377.1;Dbxref=NCBI_GP:KAF3428377.1;Parent=rna-gnl|WGS:WNWW|mRNA:Fvar08596-1.2
WNWW01000217.1	Genbank	CDS	887145	887516	.	-	0	Name=KAF3428377.1;ID=cds-KAF3428377.1;Dbxref=NCBI_GP:KAF3428377.1;Parent=rna-gnl|WGS:WNWW|mRNA:Fvar08596-1.2
WNWW01000217.1	Genbank	CDS	885726	886098	.	-	0	Name=KAF3428377.1;ID=cds-KAF3428377.1;Dbxref=NCBI_GP:KAF3428377.1;Parent=rna-gnl|WGS:WNWW|mRNA:Fvar08596-1.2
WNWW01000217.1	Genbank	CDS	884972	885179	.	-	0	Name=KAF3428377.1;ID=cds-KAF3428377.1;Dbxref=NCBI_GP:KAF3428377.1;Parent=rna-gnl|WGS:WNWW|mRNA:Fvar08596-1.2
WNWW01000217.1	Genbank	CDS	884693	884856	.	-	0	Name=KAF3428377.1;ID=cds-KAF3428377.1;Dbxref=NCBI_GP:KAF3428377.1;Parent=rna-gnl|WGS:WNWW|mRNA:Fvar08596-1.2
WNWW01000217.1	Genbank	CDS	884429	884591	.	-	0	Name=KAF3428377.1;ID=cds-KAF3428377.1;Dbxref=NCBI_GP:KAF3428377.1;Parent=rna-gnl|WGS:WNWW|mRNA:Fvar08596-1.2
WNWW01000217.1	Genbank	CDS	884201	884317	.	-	0	Name=KAF3428377.1;ID=cds-KAF3428377.1;Dbxref=NCBI_GP:KAF3428377.1;Parent=rna-gnl|WGS:WNWW|mRNA:Fvar08596-1.2
WNWW01000217.1	Genbank	CDS	883905	884045	.	-	0	Name=KAF3428377.1;ID=cds-KAF3428377.1;Dbxref=NCBI_GP:KAF3428377.1;Parent=rna-gnl|WGS:WNWW|mRNA:Fvar08596-1.2
WNWW01000217.1	Genbank	CDS	882961	883247	.	-	0	Name=KAF3428377.1;ID=cds-KAF3428377.1;Dbxref=NCBI_GP:KAF3428377.1;Parent=rna-gnl|WGS:WNWW|mRNA:Fvar08596-1.2
WNWW01000217.1	Genbank	CDS	880995	881108	.	-	0	Name=KAF3428377.1;ID=cds-KAF3428377.1;Dbxref=NCBI_GP:KAF3428377.1;Parent=rna-gnl|WGS:WNWW|mRNA:Fvar08596-1.2
WNWW01000217.1	Genbank	CDS	877007	877223	.	-	0	Name=KAF3428377.1;ID=cds-KAF3428377.1;Dbxref=NCBI_GP:KAF3428377.1;Parent=rna-gnl|WGS:WNWW|mRNA:Fvar08596-1.2
WNWW01000217.1	Genbank	CDS	875727	876209	.	-	0	Name=KAF3428377.1;ID=cds-KAF3428377.1;Dbxref=NCBI_GP:KAF3428377.1;Parent=rna-gnl|WGS:WNWW|mRNA:Fvar08596-1.2
WNWW01000217.1	Genbank	CDS	784632	784673	.	+	0	Name=KAF3428376.1;ID=cds-KAF3428376.1;Dbxref=NCBI_GP:KAF3428376.1;Parent=rna-gnl|WGS:WNWW|mRNA:Fvar08599-1.2
WNWW01000217.1	Genbank	CDS	788324	788555	.	+	0	Name=KAF3428376.1;ID=cds-KAF3428376.1;Dbxref=NCBI_GP:KAF3428376.1;Parent=rna-gnl|WGS:WNWW|mRNA:Fvar08599-1.2
WNWW01000217.1	Genbank	CDS	791813	792088	.	+	0	Name=KAF3428376.1;ID=cds-KAF3428376.1;Dbxref=NCBI_GP:KAF3428376.1;Parent=rna-gnl|WGS:WNWW|mRNA:Fvar08599-1.2
WNWW01000217.1	Genbank	CDS	796538	796825	.	+	0	Name=KAF3428376.1;ID=cds-KAF3428376.1;Dbxref=NCBI_GP:KAF3428376.1;Parent=rna-gnl|WGS:WNWW|mRNA:Fvar08599-1.2
WNWW01000217.1	Genbank	CDS	798262	798671	.	+	0	Name=KAF3428376.1;ID=cds-KAF3428376.1;Dbxref=NCBI_GP:KAF3428376.1;Parent=rna-gnl|WGS:WNWW|mRNA:Fvar08599-1.2
WNWW01000217.1	Genbank	CDS	800178	800449	.	+	0	Name=KAF3428376.1;ID=cds-KAF3428376.1;Dbxref=NCBI_GP:KAF3428376.1;Parent=rna-gnl|WGS:WNWW|mRNA:Fvar08599-1.2
WNWW01000217.1	Genbank	CDS	800756	800928	.	+	0	Name=KAF3428376.1;ID=cds-KAF3428376.1;Dbxref=NCBI_GP:KAF3428376.1;Parent=rna-gnl|WGS:WNWW|mRNA:Fvar08599-1.2
WNWW01000217.1	Genbank	CDS	801168	801236	.	+	0	Name=KAF3428376.1;ID=cds-KAF3428376.1;Dbxref=NCBI_GP:KAF3428376.1;Parent=rna-gnl|WGS:WNWW|mRNA:Fvar08599-1.2
WNWW01000217.1	Genbank	CDS	802503	802583	.	+	0	Name=KAF3428376.1;ID=cds-KAF3428376.1;Dbxref=NCBI_GP:KAF3428376.1;Parent=rna-gnl|WGS:WNWW|mRNA:Fvar08599-1.2
WNWW01000217.1	Genbank	CDS	805421	805606	.	+	0	Name=KAF3428376.1;ID=cds-KAF3428376.1;Dbxref=NCBI_GP:KAF3428376.1;Parent=rna-gnl|WGS:WNWW|mRNA:Fvar08599-1.2
WNWW01000217.1	Genbank	CDS	805764	805952	.	+	0	Name=KAF3428376.1;ID=cds-KAF3428376.1;Dbxref=NCBI_GP:KAF3428376.1;Parent=rna-gnl|WGS:WNWW|mRNA:Fvar08599-1.2
WNWW01000217.1	Genbank	CDS	807018	807111	.	+	0	Name=KAF3428376.1;ID=cds-KAF3428376.1;Dbxref=NCBI_GP:KAF3428376.1;Parent=rna-gnl|WGS:WNWW|mRNA:Fvar08599-1.2
WNWW01000217.1	Genbank	CDS	816353	817542	.	+	0	Name=KAF3428376.1;ID=cds-KAF3428376.1;Dbxref=NCBI_GP:KAF3428376.1;Parent=rna-gnl|WGS:WNWW|mRNA:Fvar08599-1.2
WNWW01000217.1	Genbank	CDS	817580	818136	.	+	0	Name=KAF3428376.1;ID=cds-KAF3428376.1;Dbxref=NCBI_GP:KAF3428376.1;Parent=rna-gnl|WGS:WNWW|mRNA:Fvar08599-1.2
WNWW01000217.1	Genbank	exon	129450	129686	.	-	.	ID=exon-gnl|WGS:WNWW|mRNA:Fvar13719-1.2-1;Note=Dynein heavy chain%3B N-terminal region 1;Parent=rna-gnl|WGS:WNWW|mRNA:Fvar13719-1.2
WNWW01000217.1	Genbank	exon	128291	128619	.	-	.	ID=exon-gnl|WGS:WNWW|mRNA:Fvar13719-1.2-2;Note=Dynein heavy chain%3B N-terminal region 1;Parent=rna-gnl|WGS:WNWW|mRNA:Fvar13719-1.2
WNWW01000217.1	Genbank	exon	127067	127176	.	-	.	ID=exon-gnl|WGS:WNWW|mRNA:Fvar13719-1.2-5;Note=Dynein heavy chain%3B N-terminal region 1;Parent=rna-gnl|WGS:WNWW|mRNA:Fvar13719-1.2
WNWW01000217.1	Genbank	exon	125976	126221	.	-	.	ID=exon-gnl|WGS:WNWW|mRNA:Fvar13719-1.2-6;Note=Dynein heavy chain%3B N-terminal region 1;Parent=rna-gnl|WGS:WNWW|mRNA:Fvar13719-1.2
WNWW01000217.1	Genbank	exon	127549	127711	.	-	.	ID=exon-gnl|WGS:WNWW|mRNA:Fvar13719-1.2-3;Note=Dynein heavy chain%3B N-terminal region 1;Parent=rna-gnl|WGS:WNWW|mRNA:Fvar13719-1.2
WNWW01000217.1	Genbank	exon	127246	127427	.	-	.	ID=exon-gnl|WGS:WNWW|mRNA:Fvar13719-1.2-4;Note=Dynein heavy chain%3B N-terminal region 1;Parent=rna-gnl|WGS:WNWW|mRNA:Fvar13719-1.2
WNWW01000217.1	Genbank	exon	123962	124203	.	-	.	ID=exon-gnl|WGS:WNWW|mRNA:Fvar13719-1.2-9;Note=Dynein heavy chain%3B N-terminal region 1;Parent=rna-gnl|WGS:WNWW|mRNA:Fvar13719-1.2
WNWW01000217.1	Genbank	exon	125607	125827	.	-	.	ID=exon-gnl|WGS:WNWW|mRNA:Fvar13719-1.2-7;Note=Dynein heavy chain%3B N-terminal region 1;Parent=rna-gnl|WGS:WNWW|mRNA:Fvar13719-1.2
WNWW01000217.1	Genbank	exon	124535	124933	.	-	.	ID=exon-gnl|WGS:WNWW|mRNA:Fvar13719-1.2-8;Note=Dynein heavy chain%3B N-terminal region 1;Parent=rna-gnl|WGS:WNWW|mRNA:Fvar13719-1.2
WNWW01000217.1	Genbank	exon	463447	463638	.	+	.	ID=exon-gnl|WGS:WNWW|mRNA:Fvar05085-1.2-15;Note=Sec23/Sec24 zinc finger;Parent=rna-gnl|WGS:WNWW|mRNA:Fvar05085-1.2
WNWW01000217.1	Genbank	exon	463713	463906	.	+	.	ID=exon-gnl|WGS:WNWW|mRNA:Fvar05085-1.2-16;Note=Sec23/Sec24 zinc finger;Parent=rna-gnl|WGS:WNWW|mRNA:Fvar05085-1.2
WNWW01000217.1	Genbank	exon	463995	464138	.	+	.	ID=exon-gnl|WGS:WNWW|mRNA:Fvar05085-1.2-17;Note=Sec23/Sec24 zinc finger;Parent=rna-gnl|WGS:WNWW|mRNA:Fvar05085-1.2
WNWW01000217.1	Genbank	exon	462151	462277	.	+	.	ID=exon-gnl|WGS:WNWW|mRNA:Fvar05085-1.2-10;Note=Sec23/Sec24 zinc finger;Parent=rna-gnl|WGS:WNWW|mRNA:Fvar05085-1.2
WNWW01000217.1	Genbank	exon	462347	462507	.	+	.	ID=exon-gnl|WGS:WNWW|mRNA:Fvar05085-1.2-11;Note=Sec23/Sec24 zinc finger;Parent=rna-gnl|WGS:WNWW|mRNA:Fvar05085-1.2
WNWW01000217.1	Genbank	exon	462570	462749	.	+	.	ID=exon-gnl|WGS:WNWW|mRNA:Fvar05085-1.2-12;Note=Sec23/Sec24 zinc finger;Parent=rna-gnl|WGS:WNWW|mRNA:Fvar05085-1.2
WNWW01000217.1	Genbank	exon	462828	463146	.	+	.	ID=exon-gnl|WGS:WNWW|mRNA:Fvar05085-1.2-13;Note=Sec23/Sec24 zinc finger;Parent=rna-gnl|WGS:WNWW|mRNA:Fvar05085-1.2
WNWW01000217.1	Genbank	exon	463183	463377	.	+	.	ID=exon-gnl|WGS:WNWW|mRNA:Fvar05085-1.2-14;Note=Sec23/Sec24 zinc finger;Parent=rna-gnl|WGS:WNWW|mRNA:Fvar05085-1.2
WNWW01000217.1	Genbank	CDS	575509	575621	.	-	0	Name=KAF3428375.1;ID=cds-KAF3428375.1;Dbxref=NCBI_GP:KAF3428375.1;Parent=rna-gnl|WGS:WNWW|mRNA:Fvar13728-1.2
WNWW01000217.1	Genbank	CDS	575237	575321	.	-	0	Name=KAF3428375.1;ID=cds-KAF3428375.1;Dbxref=NCBI_GP:KAF3428375.1;Parent=rna-gnl|WGS:WNWW|mRNA:Fvar13728-1.2
WNWW01000217.1	Genbank	CDS	570364	570569	.	+	0	Name=KAF3428374.1;ID=cds-KAF3428374.1;Dbxref=NCBI_GP:KAF3428374.1;Parent=rna-gnl|WGS:WNWW|mRNA:Fvar05105-1.2
WNWW01000217.1	Genbank	CDS	571070	571326	.	+	0	Name=KAF3428374.1;ID=cds-KAF3428374.1;Dbxref=NCBI_GP:KAF3428374.1;Parent=rna-gnl|WGS:WNWW|mRNA:Fvar05105-1.2
WNWW01000217.1	Genbank	CDS	571336	571380	.	+	0	Name=KAF3428374.1;ID=cds-KAF3428374.1;Dbxref=NCBI_GP:KAF3428374.1;Parent=rna-gnl|WGS:WNWW|mRNA:Fvar05105-1.2
WNWW01000217.1	Genbank	CDS	571408	571711	.	+	0	Name=KAF3428374.1;ID=cds-KAF3428374.1;Dbxref=NCBI_GP:KAF3428374.1;Parent=rna-gnl|WGS:WNWW|mRNA:Fvar05105-1.2
WNWW01000217.1	Genbank	CDS	571823	572250	.	+	0	Name=KAF3428374.1;ID=cds-KAF3428374.1;Dbxref=NCBI_GP:KAF3428374.1;Parent=rna-gnl|WGS:WNWW|mRNA:Fvar05105-1.2
WNWW01000217.1	Genbank	CDS	572326	572728	.	+	0	Name=KAF3428374.1;ID=cds-KAF3428374.1;Dbxref=NCBI_GP:KAF3428374.1;Parent=rna-gnl|WGS:WNWW|mRNA:Fvar05105-1.2
WNWW01000217.1	Genbank	CDS	572799	572926	.	+	0	Name=KAF3428374.1;ID=cds-KAF3428374.1;Dbxref=NCBI_GP:KAF3428374.1;Parent=rna-gnl|WGS:WNWW|mRNA:Fvar05105-1.2
WNWW01000217.1	Genbank	CDS	573007	573230	.	+	0	Name=KAF3428374.1;ID=cds-KAF3428374.1;Dbxref=NCBI_GP:KAF3428374.1;Parent=rna-gnl|WGS:WNWW|mRNA:Fvar05105-1.2
WNWW01000217.1	Genbank	CDS	573342	573386	.	+	0	Name=KAF3428374.1;ID=cds-KAF3428374.1;Dbxref=NCBI_GP:KAF3428374.1;Parent=rna-gnl|WGS:WNWW|mRNA:Fvar05105-1.2
WNWW01000217.1	Genbank	mRNA	531772	544642	.	-	.	ID=rna-gnl|WGS:WNWW|mRNA:Fvar05101-1.2;Note=Copper type II ascorbate-dependent monooxygenase%3B C-terminal domain;Parent=gene-E2986_05101
WNWW01000217.1	Genbank	mRNA	910986	913917	.	-	.	ID=rna-gnl|WGS:WNWW|mRNA:Fvar08594-1.2;Note=Trypsin-like serine protease;Parent=gene-E2986_08594
WNWW01000217.1	Genbank	exon	907178	907331	.	+	.	ID=exon-gnl|WGS:WNWW|mRNA:Fvar13729-1.2-4;Note=Domain of unknown function (DUF1986);Parent=rna-gnl|WGS:WNWW|mRNA:Fvar13729-1.2
WNWW01000217.1	Genbank	exon	907824	907933	.	+	.	ID=exon-gnl|WGS:WNWW|mRNA:Fvar13729-1.2-5;Note=Domain of unknown function (DUF1986);Parent=rna-gnl|WGS:WNWW|mRNA:Fvar13729-1.2
WNWW01000217.1	Genbank	exon	908290	908379	.	+	.	ID=exon-gnl|WGS:WNWW|mRNA:Fvar13729-1.2-6;Note=Domain of unknown function (DUF1986);Parent=rna-gnl|WGS:WNWW|mRNA:Fvar13729-1.2
WNWW01000217.1	Genbank	exon	921908	922061	.	+	.	ID=exon-gnl|WGS:WNWW|mRNA:Fvar13729-1.2-7;Note=Domain of unknown function (DUF1986);Parent=rna-gnl|WGS:WNWW|mRNA:Fvar13729-1.2
WNWW01000217.1	Genbank	exon	906139	906218	.	+	.	ID=exon-gnl|WGS:WNWW|mRNA:Fvar13729-1.2-1;Note=Domain of unknown function (DUF1986);Parent=rna-gnl|WGS:WNWW|mRNA:Fvar13729-1.2
WNWW01000217.1	Genbank	exon	906346	906514	.	+	.	ID=exon-gnl|WGS:WNWW|mRNA:Fvar13729-1.2-2;Note=Domain of unknown function (DUF1986);Parent=rna-gnl|WGS:WNWW|mRNA:Fvar13729-1.2
WNWW01000217.1	Genbank	exon	906909	907052	.	+	.	ID=exon-gnl|WGS:WNWW|mRNA:Fvar13729-1.2-3;Note=Domain of unknown function (DUF1986);Parent=rna-gnl|WGS:WNWW|mRNA:Fvar13729-1.2
WNWW01000217.1	Genbank	exon	922595	922754	.	+	.	ID=exon-gnl|WGS:WNWW|mRNA:Fvar13729-1.2-8;Note=Domain of unknown function (DUF1986);Parent=rna-gnl|WGS:WNWW|mRNA:Fvar13729-1.2
WNWW01000217.1	Genbank	exon	923095	923300	.	+	.	ID=exon-gnl|WGS:WNWW|mRNA:Fvar13729-1.2-9;Note=Domain of unknown function (DUF1986);Parent=rna-gnl|WGS:WNWW|mRNA:Fvar13729-1.2
WNWW01000217.1	Genbank	exon	208819	208970	.	-	.	ID=exon-gnl|WGS:WNWW|mRNA:Fvar13723-1.2-11;Note=MBOAT%3B membrane-bound O-acyltransferase family;Parent=rna-gnl|WGS:WNWW|mRNA:Fvar13723-1.2
WNWW01000217.1	Genbank	exon	208408	208554	.	-	.	ID=exon-gnl|WGS:WNWW|mRNA:Fvar13723-1.2-12;Note=MBOAT%3B membrane-bound O-acyltransferase family;Parent=rna-gnl|WGS:WNWW|mRNA:Fvar13723-1.2
WNWW01000217.1	Genbank	exon	209077	209274	.	-	.	ID=exon-gnl|WGS:WNWW|mRNA:Fvar13723-1.2-10;Note=MBOAT%3B membrane-bound O-acyltransferase family;Parent=rna-gnl|WGS:WNWW|mRNA:Fvar13723-1.2
WNWW01000217.1	Genbank	exon	206871	206958	.	-	.	ID=exon-gnl|WGS:WNWW|mRNA:Fvar13723-1.2-13;Note=MBOAT%3B membrane-bound O-acyltransferase family;Parent=rna-gnl|WGS:WNWW|mRNA:Fvar13723-1.2
WNWW01000217.1	Genbank	exon	556950	556986	.	-	.	ID=exon-gnl|WGS:WNWW|mRNA:Fvar05104-1.2-2;Note=Reversion-inducing cysteine-rich protein with Kazal;Parent=rna-gnl|WGS:WNWW|mRNA:Fvar05104-1.2
WNWW01000217.1	Genbank	exon	556528	556788	.	-	.	ID=exon-gnl|WGS:WNWW|mRNA:Fvar05104-1.2-3;Note=Reversion-inducing cysteine-rich protein with Kazal;Parent=rna-gnl|WGS:WNWW|mRNA:Fvar05104-1.2
WNWW01000217.1	Genbank	exon	557121	557330	.	-	.	ID=exon-gnl|WGS:WNWW|mRNA:Fvar05104-1.2-1;Note=Reversion-inducing cysteine-rich protein with Kazal;Parent=rna-gnl|WGS:WNWW|mRNA:Fvar05104-1.2
WNWW01000217.1	Genbank	exon	554101	554484	.	-	.	ID=exon-gnl|WGS:WNWW|mRNA:Fvar05104-1.2-6;Note=Reversion-inducing cysteine-rich protein with Kazal;Parent=rna-gnl|WGS:WNWW|mRNA:Fvar05104-1.2
WNWW01000217.1	Genbank	exon	556022	556454	.	-	.	ID=exon-gnl|WGS:WNWW|mRNA:Fvar05104-1.2-4;Note=Reversion-inducing cysteine-rich protein with Kazal;Parent=rna-gnl|WGS:WNWW|mRNA:Fvar05104-1.2
WNWW01000217.1	Genbank	exon	554582	555956	.	-	.	ID=exon-gnl|WGS:WNWW|mRNA:Fvar05104-1.2-5;Note=Reversion-inducing cysteine-rich protein with Kazal;Parent=rna-gnl|WGS:WNWW|mRNA:Fvar05104-1.2
WNWW01000217.1	Genbank	exon	122977	123300	.	-	.	ID=exon-gnl|WGS:WNWW|mRNA:Fvar13719-1.2-10;Note=Dynein heavy chain%3B N-terminal region 1;Parent=rna-gnl|WGS:WNWW|mRNA:Fvar13719-1.2
WNWW01000217.1	Genbank	exon	121941	122007	.	-	.	ID=exon-gnl|WGS:WNWW|mRNA:Fvar13719-1.2-11;Note=Dynein heavy chain%3B N-terminal region 1;Parent=rna-gnl|WGS:WNWW|mRNA:Fvar13719-1.2
WNWW01000217.1	Genbank	exon	121493	121829	.	-	.	ID=exon-gnl|WGS:WNWW|mRNA:Fvar13719-1.2-12;Note=Dynein heavy chain%3B N-terminal region 1;Parent=rna-gnl|WGS:WNWW|mRNA:Fvar13719-1.2
WNWW01000217.1	Genbank	exon	119781	120520	.	-	.	ID=exon-gnl|WGS:WNWW|mRNA:Fvar13719-1.2-13;Note=Dynein heavy chain%3B N-terminal region 1;Parent=rna-gnl|WGS:WNWW|mRNA:Fvar13719-1.2
WNWW01000217.1	Genbank	exon	118943	119093	.	-	.	ID=exon-gnl|WGS:WNWW|mRNA:Fvar13719-1.2-14;Note=Dynein heavy chain%3B N-terminal region 1;Parent=rna-gnl|WGS:WNWW|mRNA:Fvar13719-1.2
WNWW01000217.1	Genbank	exon	118634	118853	.	-	.	ID=exon-gnl|WGS:WNWW|mRNA:Fvar13719-1.2-15;Note=Dynein heavy chain%3B N-terminal region 1;Parent=rna-gnl|WGS:WNWW|mRNA:Fvar13719-1.2
WNWW01000217.1	Genbank	exon	118353	118479	.	-	.	ID=exon-gnl|WGS:WNWW|mRNA:Fvar13719-1.2-16;Note=Dynein heavy chain%3B N-terminal region 1;Parent=rna-gnl|WGS:WNWW|mRNA:Fvar13719-1.2
WNWW01000217.1	Genbank	exon	117907	118230	.	-	.	ID=exon-gnl|WGS:WNWW|mRNA:Fvar13719-1.2-17;Note=Dynein heavy chain%3B N-terminal region 1;Parent=rna-gnl|WGS:WNWW|mRNA:Fvar13719-1.2
WNWW01000217.1	Genbank	exon	117007	117288	.	-	.	ID=exon-gnl|WGS:WNWW|mRNA:Fvar13719-1.2-18;Note=Dynein heavy chain%3B N-terminal region 1;Parent=rna-gnl|WGS:WNWW|mRNA:Fvar13719-1.2
WNWW01000217.1	Genbank	exon	115120	115363	.	-	.	ID=exon-gnl|WGS:WNWW|mRNA:Fvar13719-1.2-19;Note=Dynein heavy chain%3B N-terminal region 1;Parent=rna-gnl|WGS:WNWW|mRNA:Fvar13719-1.2
WNWW01000217.1	Genbank	exon	112951	113458	.	-	.	ID=exon-gnl|WGS:WNWW|mRNA:Fvar13719-1.2-20;Note=Dynein heavy chain%3B N-terminal region 1;Parent=rna-gnl|WGS:WNWW|mRNA:Fvar13719-1.2
WNWW01000217.1	Genbank	exon	111849	112241	.	-	.	ID=exon-gnl|WGS:WNWW|mRNA:Fvar13719-1.2-21;Note=Dynein heavy chain%3B N-terminal region 1;Parent=rna-gnl|WGS:WNWW|mRNA:Fvar13719-1.2
WNWW01000217.1	Genbank	exon	110786	110965	.	-	.	ID=exon-gnl|WGS:WNWW|mRNA:Fvar13719-1.2-22;Note=Dynein heavy chain%3B N-terminal region 1;Parent=rna-gnl|WGS:WNWW|mRNA:Fvar13719-1.2
WNWW01000217.1	Genbank	exon	109879	110217	.	-	.	ID=exon-gnl|WGS:WNWW|mRNA:Fvar13719-1.2-23;Note=Dynein heavy chain%3B N-terminal region 1;Parent=rna-gnl|WGS:WNWW|mRNA:Fvar13719-1.2
WNWW01000217.1	Genbank	exon	108547	108665	.	-	.	ID=exon-gnl|WGS:WNWW|mRNA:Fvar13719-1.2-24;Note=Dynein heavy chain%3B N-terminal region 1;Parent=rna-gnl|WGS:WNWW|mRNA:Fvar13719-1.2
WNWW01000217.1	Genbank	exon	108047	108414	.	-	.	ID=exon-gnl|WGS:WNWW|mRNA:Fvar13719-1.2-25;Note=Dynein heavy chain%3B N-terminal region 1;Parent=rna-gnl|WGS:WNWW|mRNA:Fvar13719-1.2
WNWW01000217.1	Genbank	exon	107816	107964	.	-	.	ID=exon-gnl|WGS:WNWW|mRNA:Fvar13719-1.2-26;Note=Dynein heavy chain%3B N-terminal region 1;Parent=rna-gnl|WGS:WNWW|mRNA:Fvar13719-1.2
WNWW01000217.1	Genbank	exon	106661	106939	.	-	.	ID=exon-gnl|WGS:WNWW|mRNA:Fvar13719-1.2-27;Note=Dynein heavy chain%3B N-terminal region 1;Parent=rna-gnl|WGS:WNWW|mRNA:Fvar13719-1.2
WNWW01000217.1	Genbank	exon	104754	104983	.	-	.	ID=exon-gnl|WGS:WNWW|mRNA:Fvar13719-1.2-28;Note=Dynein heavy chain%3B N-terminal region 1;Parent=rna-gnl|WGS:WNWW|mRNA:Fvar13719-1.2
WNWW01000217.1	Genbank	exon	103767	103895	.	-	.	ID=exon-gnl|WGS:WNWW|mRNA:Fvar13719-1.2-29;Note=Dynein heavy chain%3B N-terminal region 1;Parent=rna-gnl|WGS:WNWW|mRNA:Fvar13719-1.2
WNWW01000217.1	Genbank	exon	102785	103033	.	-	.	ID=exon-gnl|WGS:WNWW|mRNA:Fvar13719-1.2-30;Note=Dynein heavy chain%3B N-terminal region 1;Parent=rna-gnl|WGS:WNWW|mRNA:Fvar13719-1.2
WNWW01000217.1	Genbank	exon	101367	101800	.	-	.	ID=exon-gnl|WGS:WNWW|mRNA:Fvar13719-1.2-31;Note=Dynein heavy chain%3B N-terminal region 1;Parent=rna-gnl|WGS:WNWW|mRNA:Fvar13719-1.2
WNWW01000217.1	Genbank	exon	100325	100459	.	-	.	ID=exon-gnl|WGS:WNWW|mRNA:Fvar13719-1.2-32;Note=Dynein heavy chain%3B N-terminal region 1;Parent=rna-gnl|WGS:WNWW|mRNA:Fvar13719-1.2
WNWW01000217.1	Genbank	exon	99860	100089	.	-	.	ID=exon-gnl|WGS:WNWW|mRNA:Fvar13719-1.2-33;Note=Dynein heavy chain%3B N-terminal region 1;Parent=rna-gnl|WGS:WNWW|mRNA:Fvar13719-1.2
WNWW01000217.1	Genbank	exon	98495	98704	.	-	.	ID=exon-gnl|WGS:WNWW|mRNA:Fvar13719-1.2-34;Note=Dynein heavy chain%3B N-terminal region 1;Parent=rna-gnl|WGS:WNWW|mRNA:Fvar13719-1.2
WNWW01000217.1	Genbank	exon	97388	97676	.	-	.	ID=exon-gnl|WGS:WNWW|mRNA:Fvar13719-1.2-35;Note=Dynein heavy chain%3B N-terminal region 1;Parent=rna-gnl|WGS:WNWW|mRNA:Fvar13719-1.2
WNWW01000217.1	Genbank	exon	96402	96911	.	-	.	ID=exon-gnl|WGS:WNWW|mRNA:Fvar13719-1.2-36;Note=Dynein heavy chain%3B N-terminal region 1;Parent=rna-gnl|WGS:WNWW|mRNA:Fvar13719-1.2
WNWW01000217.1	Genbank	exon	93980	94239	.	-	.	ID=exon-gnl|WGS:WNWW|mRNA:Fvar13719-1.2-37;Note=Dynein heavy chain%3B N-terminal region 1;Parent=rna-gnl|WGS:WNWW|mRNA:Fvar13719-1.2
WNWW01000217.1	Genbank	exon	91394	91588	.	-	.	ID=exon-gnl|WGS:WNWW|mRNA:Fvar13719-1.2-38;Note=Dynein heavy chain%3B N-terminal region 1;Parent=rna-gnl|WGS:WNWW|mRNA:Fvar13719-1.2
WNWW01000217.1	Genbank	exon	90448	90679	.	-	.	ID=exon-gnl|WGS:WNWW|mRNA:Fvar13719-1.2-39;Note=Dynein heavy chain%3B N-terminal region 1;Parent=rna-gnl|WGS:WNWW|mRNA:Fvar13719-1.2
WNWW01000217.1	Genbank	exon	90226	90379	.	-	.	ID=exon-gnl|WGS:WNWW|mRNA:Fvar13719-1.2-40;Note=Dynein heavy chain%3B N-terminal region 1;Parent=rna-gnl|WGS:WNWW|mRNA:Fvar13719-1.2
WNWW01000217.1	Genbank	exon	88565	88784	.	-	.	ID=exon-gnl|WGS:WNWW|mRNA:Fvar13719-1.2-41;Note=Dynein heavy chain%3B N-terminal region 1;Parent=rna-gnl|WGS:WNWW|mRNA:Fvar13719-1.2
WNWW01000217.1	Genbank	exon	85794	86527	.	-	.	ID=exon-gnl|WGS:WNWW|mRNA:Fvar13719-1.2-42;Note=Dynein heavy chain%3B N-terminal region 1;Parent=rna-gnl|WGS:WNWW|mRNA:Fvar13719-1.2
WNWW01000217.1	Genbank	exon	84449	84696	.	-	.	ID=exon-gnl|WGS:WNWW|mRNA:Fvar13719-1.2-43;Note=Dynein heavy chain%3B N-terminal region 1;Parent=rna-gnl|WGS:WNWW|mRNA:Fvar13719-1.2
WNWW01000217.1	Genbank	exon	83570	83864	.	-	.	ID=exon-gnl|WGS:WNWW|mRNA:Fvar13719-1.2-44;Note=Dynein heavy chain%3B N-terminal region 1;Parent=rna-gnl|WGS:WNWW|mRNA:Fvar13719-1.2
WNWW01000217.1	Genbank	exon	82582	82877	.	-	.	ID=exon-gnl|WGS:WNWW|mRNA:Fvar13719-1.2-45;Note=Dynein heavy chain%3B N-terminal region 1;Parent=rna-gnl|WGS:WNWW|mRNA:Fvar13719-1.2
WNWW01000217.1	Genbank	exon	572799	572926	.	+	.	ID=exon-gnl|WGS:WNWW|mRNA:Fvar05105-1.2-7;Note=Zinc finger with UFM1-specific peptidase domain protein-like;Parent=rna-gnl|WGS:WNWW|mRNA:Fvar05105-1.2
WNWW01000217.1	Genbank	exon	573007	573230	.	+	.	ID=exon-gnl|WGS:WNWW|mRNA:Fvar05105-1.2-8;Note=Zinc finger with UFM1-specific peptidase domain protein-like;Parent=rna-gnl|WGS:WNWW|mRNA:Fvar05105-1.2
WNWW01000217.1	Genbank	exon	573342	573386	.	+	.	ID=exon-gnl|WGS:WNWW|mRNA:Fvar05105-1.2-9;Note=Zinc finger with UFM1-specific peptidase domain protein-like;Parent=rna-gnl|WGS:WNWW|mRNA:Fvar05105-1.2
WNWW01000217.1	Genbank	exon	571336	571380	.	+	.	ID=exon-gnl|WGS:WNWW|mRNA:Fvar05105-1.2-3;Note=Zinc finger with UFM1-specific peptidase domain protein-like;Parent=rna-gnl|WGS:WNWW|mRNA:Fvar05105-1.2
WNWW01000217.1	Genbank	exon	571408	571711	.	+	.	ID=exon-gnl|WGS:WNWW|mRNA:Fvar05105-1.2-4;Note=Zinc finger with UFM1-specific peptidase domain protein-like;Parent=rna-gnl|WGS:WNWW|mRNA:Fvar05105-1.2
WNWW01000217.1	Genbank	exon	571823	572250	.	+	.	ID=exon-gnl|WGS:WNWW|mRNA:Fvar05105-1.2-5;Note=Zinc finger with UFM1-specific peptidase domain protein-like;Parent=rna-gnl|WGS:WNWW|mRNA:Fvar05105-1.2
WNWW01000217.1	Genbank	exon	572326	572728	.	+	.	ID=exon-gnl|WGS:WNWW|mRNA:Fvar05105-1.2-6;Note=Zinc finger with UFM1-specific peptidase domain protein-like;Parent=rna-gnl|WGS:WNWW|mRNA:Fvar05105-1.2
WNWW01000217.1	Genbank	exon	570364	570569	.	+	.	ID=exon-gnl|WGS:WNWW|mRNA:Fvar05105-1.2-1;Note=Zinc finger with UFM1-specific peptidase domain protein-like;Parent=rna-gnl|WGS:WNWW|mRNA:Fvar05105-1.2
WNWW01000217.1	Genbank	exon	571070	571326	.	+	.	ID=exon-gnl|WGS:WNWW|mRNA:Fvar05105-1.2-2;Note=Zinc finger with UFM1-specific peptidase domain protein-like;Parent=rna-gnl|WGS:WNWW|mRNA:Fvar05105-1.2
WNWW01000217.1	Genbank	mRNA	528042	531040	.	-	.	ID=rna-gnl|WGS:WNWW|mRNA:Fvar05099-1.2;Parent=gene-E2986_05099
WNWW01000217.1	Genbank	exon	53859	54039	.	+	.	ID=exon-gnl|WGS:WNWW|mRNA:Fvar09945-1.2-5;Note=Diacylglycerol kinase accessory domain (presumed);Parent=rna-gnl|WGS:WNWW|mRNA:Fvar09945-1.2
WNWW01000217.1	Genbank	exon	54766	55071	.	+	.	ID=exon-gnl|WGS:WNWW|mRNA:Fvar09945-1.2-6;Note=Diacylglycerol kinase accessory domain (presumed);Parent=rna-gnl|WGS:WNWW|mRNA:Fvar09945-1.2
WNWW01000217.1	Genbank	exon	51228	51610	.	+	.	ID=exon-gnl|WGS:WNWW|mRNA:Fvar09945-1.2-3;Note=Diacylglycerol kinase accessory domain (presumed);Parent=rna-gnl|WGS:WNWW|mRNA:Fvar09945-1.2
WNWW01000217.1	Genbank	exon	53054	53366	.	+	.	ID=exon-gnl|WGS:WNWW|mRNA:Fvar09945-1.2-4;Note=Diacylglycerol kinase accessory domain (presumed);Parent=rna-gnl|WGS:WNWW|mRNA:Fvar09945-1.2
WNWW01000217.1	Genbank	exon	61202	61263	.	+	.	ID=exon-gnl|WGS:WNWW|mRNA:Fvar09945-1.2-9;Note=Diacylglycerol kinase accessory domain (presumed);Parent=rna-gnl|WGS:WNWW|mRNA:Fvar09945-1.2
WNWW01000217.1	Genbank	exon	56851	57123	.	+	.	ID=exon-gnl|WGS:WNWW|mRNA:Fvar09945-1.2-7;Note=Diacylglycerol kinase accessory domain (presumed);Parent=rna-gnl|WGS:WNWW|mRNA:Fvar09945-1.2
WNWW01000217.1	Genbank	exon	57861	58024	.	+	.	ID=exon-gnl|WGS:WNWW|mRNA:Fvar09945-1.2-8;Note=Diacylglycerol kinase accessory domain (presumed);Parent=rna-gnl|WGS:WNWW|mRNA:Fvar09945-1.2
WNWW01000217.1	Genbank	exon	46211	46863	.	+	.	ID=exon-gnl|WGS:WNWW|mRNA:Fvar09945-1.2-1;Note=Diacylglycerol kinase accessory domain (presumed);Parent=rna-gnl|WGS:WNWW|mRNA:Fvar09945-1.2
WNWW01000217.1	Genbank	exon	49455	49849	.	+	.	ID=exon-gnl|WGS:WNWW|mRNA:Fvar09945-1.2-2;Note=Diacylglycerol kinase accessory domain (presumed);Parent=rna-gnl|WGS:WNWW|mRNA:Fvar09945-1.2
WNWW01000217.1	Genbank	mRNA	952398	964591	.	-	.	ID=rna-gnl|WGS:WNWW|mRNA:Fvar08590-1.2;Note=Four repeated domains in the Fasciclin I family of proteins%3B present in many other contexts.;Parent=gene-E2986_08590
WNWW01000217.1	Genbank	exon	257472	257855	.	+	.	ID=exon-gnl|WGS:WNWW|mRNA:Fvar03152-1.2-1;Note=Tyrosine kinase%3B catalytic domain;Parent=rna-gnl|WGS:WNWW|mRNA:Fvar03152-1.2
WNWW01000217.1	Genbank	exon	259260	259473	.	+	.	ID=exon-gnl|WGS:WNWW|mRNA:Fvar03152-1.2-2;Note=Tyrosine kinase%3B catalytic domain;Parent=rna-gnl|WGS:WNWW|mRNA:Fvar03152-1.2
WNWW01000217.1	Genbank	exon	261112	261204	.	+	.	ID=exon-gnl|WGS:WNWW|mRNA:Fvar03152-1.2-3;Note=Tyrosine kinase%3B catalytic domain;Parent=rna-gnl|WGS:WNWW|mRNA:Fvar03152-1.2
WNWW01000217.1	Genbank	exon	261279	261374	.	+	.	ID=exon-gnl|WGS:WNWW|mRNA:Fvar03152-1.2-4;Note=Tyrosine kinase%3B catalytic domain;Parent=rna-gnl|WGS:WNWW|mRNA:Fvar03152-1.2
WNWW01000217.1	Genbank	exon	496367	496531	.	+	.	ID=exon-gnl|WGS:WNWW|mRNA:Fvar05091-1.2-10;Note=AAA domain;Parent=rna-gnl|WGS:WNWW|mRNA:Fvar05091-1.2
WNWW01000217.1	Genbank	mRNA	570364	573386	.	+	.	ID=rna-gnl|WGS:WNWW|mRNA:Fvar05105-1.2;Note=Zinc finger with UFM1-specific peptidase domain protein-like;Parent=gene-E2986_05105
WNWW01000217.1	Genbank	exon	191379	191595	.	+	.	ID=exon-gnl|WGS:WNWW|mRNA:Fvar13720-1.2-12;Note=Amino-terminal Zinc-binding domain of ubiquitin ligase E3A;Parent=rna-gnl|WGS:WNWW|mRNA:Fvar13720-1.2
WNWW01000217.1	Genbank	exon	191675	191910	.	+	.	ID=exon-gnl|WGS:WNWW|mRNA:Fvar13720-1.2-13;Note=Amino-terminal Zinc-binding domain of ubiquitin ligase E3A;Parent=rna-gnl|WGS:WNWW|mRNA:Fvar13720-1.2
WNWW01000217.1	Genbank	exon	190744	190944	.	+	.	ID=exon-gnl|WGS:WNWW|mRNA:Fvar13720-1.2-10;Note=Amino-terminal Zinc-binding domain of ubiquitin ligase E3A;Parent=rna-gnl|WGS:WNWW|mRNA:Fvar13720-1.2
WNWW01000217.1	Genbank	exon	191034	191311	.	+	.	ID=exon-gnl|WGS:WNWW|mRNA:Fvar13720-1.2-11;Note=Amino-terminal Zinc-binding domain of ubiquitin ligase E3A;Parent=rna-gnl|WGS:WNWW|mRNA:Fvar13720-1.2
WNWW01000217.1	Genbank	exon	191971	192091	.	+	.	ID=exon-gnl|WGS:WNWW|mRNA:Fvar13720-1.2-14;Note=Amino-terminal Zinc-binding domain of ubiquitin ligase E3A;Parent=rna-gnl|WGS:WNWW|mRNA:Fvar13720-1.2
WNWW01000217.1	Genbank	exon	952398	952468	.	-	.	ID=exon-gnl|WGS:WNWW|mRNA:Fvar08590-1.2-10;Note=Four repeated domains in the Fasciclin I family of proteins%3B present in many other contexts.;Parent=rna-gnl|WGS:WNWW|mRNA:Fvar08590-1.2
WNWW01000217.1	Genbank	exon	217314	217397	.	+	.	ID=exon-gnl|WGS:WNWW|mRNA:Fvar03150-1.2-1;Note=Mucin 1%3B cell surface associated;Parent=rna-gnl|WGS:WNWW|mRNA:Fvar03150-1.2
WNWW01000217.1	Genbank	exon	218801	219157	.	+	.	ID=exon-gnl|WGS:WNWW|mRNA:Fvar03150-1.2-2;Note=Mucin 1%3B cell surface associated;Parent=rna-gnl|WGS:WNWW|mRNA:Fvar03150-1.2
WNWW01000217.1	Genbank	exon	209899	210046	.	-	.	ID=exon-gnl|WGS:WNWW|mRNA:Fvar13723-1.2-8;Note=MBOAT%3B membrane-bound O-acyltransferase family;Parent=rna-gnl|WGS:WNWW|mRNA:Fvar13723-1.2
WNWW01000217.1	Genbank	exon	209617	209822	.	-	.	ID=exon-gnl|WGS:WNWW|mRNA:Fvar13723-1.2-9;Note=MBOAT%3B membrane-bound O-acyltransferase family;Parent=rna-gnl|WGS:WNWW|mRNA:Fvar13723-1.2
WNWW01000217.1	Genbank	exon	211051	211162	.	-	.	ID=exon-gnl|WGS:WNWW|mRNA:Fvar13723-1.2-6;Note=MBOAT%3B membrane-bound O-acyltransferase family;Parent=rna-gnl|WGS:WNWW|mRNA:Fvar13723-1.2
WNWW01000217.1	Genbank	exon	210726	210792	.	-	.	ID=exon-gnl|WGS:WNWW|mRNA:Fvar13723-1.2-7;Note=MBOAT%3B membrane-bound O-acyltransferase family;Parent=rna-gnl|WGS:WNWW|mRNA:Fvar13723-1.2
WNWW01000217.1	Genbank	exon	214211	214275	.	-	.	ID=exon-gnl|WGS:WNWW|mRNA:Fvar13723-1.2-4;Note=MBOAT%3B membrane-bound O-acyltransferase family;Parent=rna-gnl|WGS:WNWW|mRNA:Fvar13723-1.2
WNWW01000217.1	Genbank	exon	211922	212011	.	-	.	ID=exon-gnl|WGS:WNWW|mRNA:Fvar13723-1.2-5;Note=MBOAT%3B membrane-bound O-acyltransferase family;Parent=rna-gnl|WGS:WNWW|mRNA:Fvar13723-1.2
WNWW01000217.1	Genbank	exon	215085	215201	.	-	.	ID=exon-gnl|WGS:WNWW|mRNA:Fvar13723-1.2-2;Note=MBOAT%3B membrane-bound O-acyltransferase family;Parent=rna-gnl|WGS:WNWW|mRNA:Fvar13723-1.2
WNWW01000217.1	Genbank	exon	214903	215048	.	-	.	ID=exon-gnl|WGS:WNWW|mRNA:Fvar13723-1.2-3;Note=MBOAT%3B membrane-bound O-acyltransferase family;Parent=rna-gnl|WGS:WNWW|mRNA:Fvar13723-1.2
WNWW01000217.1	Genbank	exon	215308	215382	.	-	.	ID=exon-gnl|WGS:WNWW|mRNA:Fvar13723-1.2-1;Note=MBOAT%3B membrane-bound O-acyltransferase family;Parent=rna-gnl|WGS:WNWW|mRNA:Fvar13723-1.2
WNWW01000217.1	Genbank	exon	484835	485043	.	+	.	ID=exon-gnl|WGS:WNWW|mRNA:Fvar05088-1.2-20;Note=Glycogen debranching enzyme%3B glucanotransferase domain;Parent=rna-gnl|WGS:WNWW|mRNA:Fvar05088-1.2
WNWW01000217.1	Genbank	exon	484172	484319	.	+	.	ID=exon-gnl|WGS:WNWW|mRNA:Fvar05088-1.2-18;Note=Glycogen debranching enzyme%3B glucanotransferase domain;Parent=rna-gnl|WGS:WNWW|mRNA:Fvar05088-1.2
WNWW01000217.1	Genbank	exon	484401	484764	.	+	.	ID=exon-gnl|WGS:WNWW|mRNA:Fvar05088-1.2-19;Note=Glycogen debranching enzyme%3B glucanotransferase domain;Parent=rna-gnl|WGS:WNWW|mRNA:Fvar05088-1.2
WNWW01000217.1	Genbank	exon	482969	483201	.	+	.	ID=exon-gnl|WGS:WNWW|mRNA:Fvar05088-1.2-14;Note=Glycogen debranching enzyme%3B glucanotransferase domain;Parent=rna-gnl|WGS:WNWW|mRNA:Fvar05088-1.2
WNWW01000217.1	Genbank	exon	483279	483368	.	+	.	ID=exon-gnl|WGS:WNWW|mRNA:Fvar05088-1.2-15;Note=Glycogen debranching enzyme%3B glucanotransferase domain;Parent=rna-gnl|WGS:WNWW|mRNA:Fvar05088-1.2
WNWW01000217.1	Genbank	exon	483473	483650	.	+	.	ID=exon-gnl|WGS:WNWW|mRNA:Fvar05088-1.2-16;Note=Glycogen debranching enzyme%3B glucanotransferase domain;Parent=rna-gnl|WGS:WNWW|mRNA:Fvar05088-1.2
WNWW01000217.1	Genbank	exon	483732	484088	.	+	.	ID=exon-gnl|WGS:WNWW|mRNA:Fvar05088-1.2-17;Note=Glycogen debranching enzyme%3B glucanotransferase domain;Parent=rna-gnl|WGS:WNWW|mRNA:Fvar05088-1.2
WNWW01000217.1	Genbank	exon	481846	482111	.	+	.	ID=exon-gnl|WGS:WNWW|mRNA:Fvar05088-1.2-10;Note=Glycogen debranching enzyme%3B glucanotransferase domain;Parent=rna-gnl|WGS:WNWW|mRNA:Fvar05088-1.2
WNWW01000217.1	Genbank	exon	482171	482329	.	+	.	ID=exon-gnl|WGS:WNWW|mRNA:Fvar05088-1.2-11;Note=Glycogen debranching enzyme%3B glucanotransferase domain;Parent=rna-gnl|WGS:WNWW|mRNA:Fvar05088-1.2
WNWW01000217.1	Genbank	exon	482400	482608	.	+	.	ID=exon-gnl|WGS:WNWW|mRNA:Fvar05088-1.2-12;Note=Glycogen debranching enzyme%3B glucanotransferase domain;Parent=rna-gnl|WGS:WNWW|mRNA:Fvar05088-1.2
WNWW01000217.1	Genbank	exon	482684	482887	.	+	.	ID=exon-gnl|WGS:WNWW|mRNA:Fvar05088-1.2-13;Note=Glycogen debranching enzyme%3B glucanotransferase domain;Parent=rna-gnl|WGS:WNWW|mRNA:Fvar05088-1.2
WNWW01000217.1	Genbank	exon	485138	485323	.	+	.	ID=exon-gnl|WGS:WNWW|mRNA:Fvar05088-1.2-21;Note=Glycogen debranching enzyme%3B glucanotransferase domain;Parent=rna-gnl|WGS:WNWW|mRNA:Fvar05088-1.2
WNWW01000217.1	Genbank	exon	485370	485409	.	+	.	ID=exon-gnl|WGS:WNWW|mRNA:Fvar05088-1.2-22;Note=Glycogen debranching enzyme%3B glucanotransferase domain;Parent=rna-gnl|WGS:WNWW|mRNA:Fvar05088-1.2
WNWW01000217.1	Genbank	exon	485531	485640	.	+	.	ID=exon-gnl|WGS:WNWW|mRNA:Fvar05088-1.2-23;Note=Glycogen debranching enzyme%3B glucanotransferase domain;Parent=rna-gnl|WGS:WNWW|mRNA:Fvar05088-1.2
WNWW01000217.1	Genbank	exon	485730	485795	.	+	.	ID=exon-gnl|WGS:WNWW|mRNA:Fvar05088-1.2-24;Note=Glycogen debranching enzyme%3B glucanotransferase domain;Parent=rna-gnl|WGS:WNWW|mRNA:Fvar05088-1.2
WNWW01000217.1	Genbank	CDS	518094	518139	.	-	0	Name=KAF3428368.1;ID=cds-KAF3428368.1;Dbxref=NCBI_GP:KAF3428368.1;Parent=rna-gnl|WGS:WNWW|mRNA:Fvar13727-1.2
WNWW01000217.1	Genbank	CDS	516425	516516	.	-	0	Name=KAF3428368.1;ID=cds-KAF3428368.1;Dbxref=NCBI_GP:KAF3428368.1;Parent=rna-gnl|WGS:WNWW|mRNA:Fvar13727-1.2
WNWW01000217.1	Genbank	CDS	516147	516287	.	-	0	Name=KAF3428368.1;ID=cds-KAF3428368.1;Dbxref=NCBI_GP:KAF3428368.1;Parent=rna-gnl|WGS:WNWW|mRNA:Fvar13727-1.2
WNWW01000217.1	Genbank	CDS	515754	516067	.	-	0	Name=KAF3428368.1;ID=cds-KAF3428368.1;Dbxref=NCBI_GP:KAF3428368.1;Parent=rna-gnl|WGS:WNWW|mRNA:Fvar13727-1.2
WNWW01000217.1	Genbank	CDS	515530	515695	.	-	0	Name=KAF3428368.1;ID=cds-KAF3428368.1;Dbxref=NCBI_GP:KAF3428368.1;Parent=rna-gnl|WGS:WNWW|mRNA:Fvar13727-1.2
WNWW01000217.1	Genbank	mRNA	257472	261374	.	+	.	ID=rna-gnl|WGS:WNWW|mRNA:Fvar03152-1.2;Note=Tyrosine kinase%3B catalytic domain;Parent=gene-E2986_03152
WNWW01000217.1	Genbank	CDS	511799	511981	.	-	0	Name=KAF3428367.1;ID=cds-KAF3428367.1;Dbxref=NCBI_GP:KAF3428367.1;Parent=rna-gnl|WGS:WNWW|mRNA:Fvar05095-1.2
WNWW01000217.1	Genbank	CDS	511527	511663	.	-	0	Name=KAF3428367.1;ID=cds-KAF3428367.1;Dbxref=NCBI_GP:KAF3428367.1;Parent=rna-gnl|WGS:WNWW|mRNA:Fvar05095-1.2
WNWW01000217.1	Genbank	CDS	511049	511392	.	-	0	Name=KAF3428367.1;ID=cds-KAF3428367.1;Dbxref=NCBI_GP:KAF3428367.1;Parent=rna-gnl|WGS:WNWW|mRNA:Fvar05095-1.2
WNWW01000217.1	Genbank	CDS	510398	510513	.	-	0	Name=KAF3428367.1;ID=cds-KAF3428367.1;Dbxref=NCBI_GP:KAF3428367.1;Parent=rna-gnl|WGS:WNWW|mRNA:Fvar05095-1.2
WNWW01000217.1	Genbank	mRNA	944410	946111	.	-	.	ID=rna-gnl|WGS:WNWW|mRNA:Fvar08591-1.2;Note=Golgi to endosome transport;Parent=gene-E2986_08591
WNWW01000217.1	Genbank	mRNA	554101	557330	.	-	.	ID=rna-gnl|WGS:WNWW|mRNA:Fvar05104-1.2;Note=Reversion-inducing cysteine-rich protein with Kazal;Parent=gene-E2986_05104
WNWW01000217.1	Genbank	exon	944647	944807	.	-	.	ID=exon-gnl|WGS:WNWW|mRNA:Fvar08591-1.2-3;Note=Golgi to endosome transport;Parent=rna-gnl|WGS:WNWW|mRNA:Fvar08591-1.2
WNWW01000217.1	Genbank	exon	944410	944559	.	-	.	ID=exon-gnl|WGS:WNWW|mRNA:Fvar08591-1.2-4;Note=Golgi to endosome transport;Parent=rna-gnl|WGS:WNWW|mRNA:Fvar08591-1.2
WNWW01000217.1	Genbank	exon	945040	946111	.	-	.	ID=exon-gnl|WGS:WNWW|mRNA:Fvar08591-1.2-1;Note=Golgi to endosome transport;Parent=rna-gnl|WGS:WNWW|mRNA:Fvar08591-1.2
WNWW01000217.1	Genbank	exon	944924	944929	.	-	.	ID=exon-gnl|WGS:WNWW|mRNA:Fvar08591-1.2-2;Note=Golgi to endosome transport;Parent=rna-gnl|WGS:WNWW|mRNA:Fvar08591-1.2
WNWW01000217.1	Genbank	CDS	510335	510395	.	-	0	Name=KAF3428366.1;ID=cds-KAF3428366.1;Dbxref=NCBI_GP:KAF3428366.1;Parent=rna-gnl|WGS:WNWW|mRNA:Fvar13726-1.2
WNWW01000217.1	Genbank	CDS	509893	510020	.	-	0	Name=KAF3428366.1;ID=cds-KAF3428366.1;Dbxref=NCBI_GP:KAF3428366.1;Parent=rna-gnl|WGS:WNWW|mRNA:Fvar13726-1.2
WNWW01000217.1	Genbank	CDS	509705	509806	.	-	0	Name=KAF3428366.1;ID=cds-KAF3428366.1;Dbxref=NCBI_GP:KAF3428366.1;Parent=rna-gnl|WGS:WNWW|mRNA:Fvar13726-1.2
WNWW01000217.1	Genbank	CDS	503008	503019	.	+	0	Name=KAF3428365.1;ID=cds-KAF3428365.1;Dbxref=NCBI_GP:KAF3428365.1;Parent=rna-gnl|WGS:WNWW|mRNA:Fvar05094-1.2
WNWW01000217.1	Genbank	CDS	503242	503330	.	+	0	Name=KAF3428365.1;ID=cds-KAF3428365.1;Dbxref=NCBI_GP:KAF3428365.1;Parent=rna-gnl|WGS:WNWW|mRNA:Fvar05094-1.2
WNWW01000217.1	Genbank	CDS	503663	503887	.	+	0	Name=KAF3428365.1;ID=cds-KAF3428365.1;Dbxref=NCBI_GP:KAF3428365.1;Parent=rna-gnl|WGS:WNWW|mRNA:Fvar05094-1.2
WNWW01000217.1	Genbank	CDS	503970	504597	.	+	0	Name=KAF3428365.1;ID=cds-KAF3428365.1;Dbxref=NCBI_GP:KAF3428365.1;Parent=rna-gnl|WGS:WNWW|mRNA:Fvar05094-1.2
WNWW01000217.1	Genbank	CDS	504686	504910	.	+	0	Name=KAF3428365.1;ID=cds-KAF3428365.1;Dbxref=NCBI_GP:KAF3428365.1;Parent=rna-gnl|WGS:WNWW|mRNA:Fvar05094-1.2
WNWW01000217.1	Genbank	CDS	504990	505289	.	+	0	Name=KAF3428365.1;ID=cds-KAF3428365.1;Dbxref=NCBI_GP:KAF3428365.1;Parent=rna-gnl|WGS:WNWW|mRNA:Fvar05094-1.2
WNWW01000217.1	Genbank	CDS	505375	505665	.	+	0	Name=KAF3428365.1;ID=cds-KAF3428365.1;Dbxref=NCBI_GP:KAF3428365.1;Parent=rna-gnl|WGS:WNWW|mRNA:Fvar05094-1.2
WNWW01000217.1	Genbank	CDS	505737	505921	.	+	0	Name=KAF3428365.1;ID=cds-KAF3428365.1;Dbxref=NCBI_GP:KAF3428365.1;Parent=rna-gnl|WGS:WNWW|mRNA:Fvar05094-1.2
WNWW01000217.1	Genbank	CDS	506004	506162	.	+	0	Name=KAF3428365.1;ID=cds-KAF3428365.1;Dbxref=NCBI_GP:KAF3428365.1;Parent=rna-gnl|WGS:WNWW|mRNA:Fvar05094-1.2
WNWW01000217.1	Genbank	CDS	506240	506357	.	+	0	Name=KAF3428365.1;ID=cds-KAF3428365.1;Dbxref=NCBI_GP:KAF3428365.1;Parent=rna-gnl|WGS:WNWW|mRNA:Fvar05094-1.2
WNWW01000217.1	Genbank	exon	140686	140847	.	+	.	ID=exon-gnl|WGS:WNWW|mRNA:Fvar06719-1.2-1;Note=Eukaryotic cytochrome b561;Parent=rna-gnl|WGS:WNWW|mRNA:Fvar06719-1.2
WNWW01000217.1	Genbank	exon	143598	144122	.	+	.	ID=exon-gnl|WGS:WNWW|mRNA:Fvar06719-1.2-2;Note=Eukaryotic cytochrome b561;Parent=rna-gnl|WGS:WNWW|mRNA:Fvar06719-1.2
WNWW01000217.1	Genbank	mRNA	549705	553447	.	+	.	ID=rna-gnl|WGS:WNWW|mRNA:Fvar05103-1.2;Note=ATP-dependent RNA helicase;Parent=gene-E2986_05103
WNWW01000217.1	Genbank	gene	140686	144122	.	+	.	Name=E2986_06719;ID=gene-E2986_06719
WNWW01000217.1	Genbank	CDS	521145	521183	.	+	0	Name=KAF3428369.1;ID=cds-KAF3428369.1;Dbxref=NCBI_GP:KAF3428369.1;Parent=rna-gnl|WGS:WNWW|mRNA:Fvar05098-1.2
WNWW01000217.1	Genbank	CDS	521432	521704	.	+	0	Name=KAF3428369.1;ID=cds-KAF3428369.1;Dbxref=NCBI_GP:KAF3428369.1;Parent=rna-gnl|WGS:WNWW|mRNA:Fvar05098-1.2
WNWW01000217.1	Genbank	CDS	521800	521899	.	+	0	Name=KAF3428369.1;ID=cds-KAF3428369.1;Dbxref=NCBI_GP:KAF3428369.1;Parent=rna-gnl|WGS:WNWW|mRNA:Fvar05098-1.2
WNWW01000217.1	Genbank	CDS	521977	525530	.	+	0	Name=KAF3428369.1;ID=cds-KAF3428369.1;Dbxref=NCBI_GP:KAF3428369.1;Parent=rna-gnl|WGS:WNWW|mRNA:Fvar05098-1.2
WNWW01000217.1	Genbank	CDS	525834	525995	.	+	0	Name=KAF3428369.1;ID=cds-KAF3428369.1;Dbxref=NCBI_GP:KAF3428369.1;Parent=rna-gnl|WGS:WNWW|mRNA:Fvar05098-1.2
WNWW01000217.1	Genbank	CDS	526074	526298	.	+	0	Name=KAF3428369.1;ID=cds-KAF3428369.1;Dbxref=NCBI_GP:KAF3428369.1;Parent=rna-gnl|WGS:WNWW|mRNA:Fvar05098-1.2
WNWW01000217.1	Genbank	exon	470294	470638	.	-	.	ID=exon-gnl|WGS:WNWW|mRNA:Fvar05087-1.2-19;Note=Proteasome stabiliser;Parent=rna-gnl|WGS:WNWW|mRNA:Fvar05087-1.2
WNWW01000217.1	Genbank	exon	470721	470954	.	-	.	ID=exon-gnl|WGS:WNWW|mRNA:Fvar05087-1.2-18;Note=Proteasome stabiliser;Parent=rna-gnl|WGS:WNWW|mRNA:Fvar05087-1.2
WNWW01000217.1	Genbank	exon	471447	471528	.	-	.	ID=exon-gnl|WGS:WNWW|mRNA:Fvar05087-1.2-17;Note=Proteasome stabiliser;Parent=rna-gnl|WGS:WNWW|mRNA:Fvar05087-1.2
WNWW01000217.1	Genbank	exon	472715	472890	.	-	.	ID=exon-gnl|WGS:WNWW|mRNA:Fvar05087-1.2-12;Note=Proteasome stabiliser;Parent=rna-gnl|WGS:WNWW|mRNA:Fvar05087-1.2
WNWW01000217.1	Genbank	exon	472965	473321	.	-	.	ID=exon-gnl|WGS:WNWW|mRNA:Fvar05087-1.2-11;Note=Proteasome stabiliser;Parent=rna-gnl|WGS:WNWW|mRNA:Fvar05087-1.2
WNWW01000217.1	Genbank	exon	473412	473595	.	-	.	ID=exon-gnl|WGS:WNWW|mRNA:Fvar05087-1.2-10;Note=Proteasome stabiliser;Parent=rna-gnl|WGS:WNWW|mRNA:Fvar05087-1.2
WNWW01000217.1	Genbank	exon	471820	472003	.	-	.	ID=exon-gnl|WGS:WNWW|mRNA:Fvar05087-1.2-16;Note=Proteasome stabiliser;Parent=rna-gnl|WGS:WNWW|mRNA:Fvar05087-1.2
WNWW01000217.1	Genbank	exon	472082	472196	.	-	.	ID=exon-gnl|WGS:WNWW|mRNA:Fvar05087-1.2-15;Note=Proteasome stabiliser;Parent=rna-gnl|WGS:WNWW|mRNA:Fvar05087-1.2
WNWW01000217.1	Genbank	exon	472266	472472	.	-	.	ID=exon-gnl|WGS:WNWW|mRNA:Fvar05087-1.2-14;Note=Proteasome stabiliser;Parent=rna-gnl|WGS:WNWW|mRNA:Fvar05087-1.2
WNWW01000217.1	Genbank	exon	472538	472639	.	-	.	ID=exon-gnl|WGS:WNWW|mRNA:Fvar05087-1.2-13;Note=Proteasome stabiliser;Parent=rna-gnl|WGS:WNWW|mRNA:Fvar05087-1.2
WNWW01000217.1	Genbank	CDS	491851	492069	.	-	0	Name=KAF3428360.1;ID=cds-KAF3428360.1;Dbxref=NCBI_GP:KAF3428360.1;Parent=rna-gnl|WGS:WNWW|mRNA:Fvar13725-1.2
WNWW01000217.1	Genbank	exon	469221	469530	.	-	.	ID=exon-gnl|WGS:WNWW|mRNA:Fvar05087-1.2-23;Note=Proteasome stabiliser;Parent=rna-gnl|WGS:WNWW|mRNA:Fvar05087-1.2
WNWW01000217.1	Genbank	exon	469596	469727	.	-	.	ID=exon-gnl|WGS:WNWW|mRNA:Fvar05087-1.2-22;Note=Proteasome stabiliser;Parent=rna-gnl|WGS:WNWW|mRNA:Fvar05087-1.2
WNWW01000217.1	Genbank	exon	469815	469970	.	-	.	ID=exon-gnl|WGS:WNWW|mRNA:Fvar05087-1.2-21;Note=Proteasome stabiliser;Parent=rna-gnl|WGS:WNWW|mRNA:Fvar05087-1.2
WNWW01000217.1	Genbank	exon	470066	470222	.	-	.	ID=exon-gnl|WGS:WNWW|mRNA:Fvar05087-1.2-20;Note=Proteasome stabiliser;Parent=rna-gnl|WGS:WNWW|mRNA:Fvar05087-1.2
WNWW01000217.1	Genbank	exon	467917	468296	.	-	.	ID=exon-gnl|WGS:WNWW|mRNA:Fvar05087-1.2-26;Note=Proteasome stabiliser;Parent=rna-gnl|WGS:WNWW|mRNA:Fvar05087-1.2
WNWW01000217.1	Genbank	exon	468688	468817	.	-	.	ID=exon-gnl|WGS:WNWW|mRNA:Fvar05087-1.2-25;Note=Proteasome stabiliser;Parent=rna-gnl|WGS:WNWW|mRNA:Fvar05087-1.2
WNWW01000217.1	Genbank	exon	468882	469065	.	-	.	ID=exon-gnl|WGS:WNWW|mRNA:Fvar05087-1.2-24;Note=Proteasome stabiliser;Parent=rna-gnl|WGS:WNWW|mRNA:Fvar05087-1.2
WNWW01000217.1	Genbank	CDS	502362	502410	.	-	0	Name=KAF3428364.1;ID=cds-KAF3428364.1;Dbxref=NCBI_GP:KAF3428364.1;Parent=rna-gnl|WGS:WNWW|mRNA:Fvar05093-1.2
WNWW01000217.1	Genbank	CDS	501685	501952	.	-	0	Name=KAF3428364.1;ID=cds-KAF3428364.1;Dbxref=NCBI_GP:KAF3428364.1;Parent=rna-gnl|WGS:WNWW|mRNA:Fvar05093-1.2
WNWW01000217.1	Genbank	CDS	501368	501608	.	-	0	Name=KAF3428364.1;ID=cds-KAF3428364.1;Dbxref=NCBI_GP:KAF3428364.1;Parent=rna-gnl|WGS:WNWW|mRNA:Fvar05093-1.2
WNWW01000217.1	Genbank	CDS	501128	501276	.	-	0	Name=KAF3428364.1;ID=cds-KAF3428364.1;Dbxref=NCBI_GP:KAF3428364.1;Parent=rna-gnl|WGS:WNWW|mRNA:Fvar05093-1.2
WNWW01000217.1	Genbank	CDS	500938	501039	.	-	0	Name=KAF3428364.1;ID=cds-KAF3428364.1;Dbxref=NCBI_GP:KAF3428364.1;Parent=rna-gnl|WGS:WNWW|mRNA:Fvar05093-1.2
WNWW01000217.1	Genbank	CDS	500752	500870	.	-	0	Name=KAF3428364.1;ID=cds-KAF3428364.1;Dbxref=NCBI_GP:KAF3428364.1;Parent=rna-gnl|WGS:WNWW|mRNA:Fvar05093-1.2
WNWW01000217.1	Genbank	CDS	500522	500631	.	-	0	Name=KAF3428364.1;ID=cds-KAF3428364.1;Dbxref=NCBI_GP:KAF3428364.1;Parent=rna-gnl|WGS:WNWW|mRNA:Fvar05093-1.2
WNWW01000217.1	Genbank	CDS	499443	499541	.	+	0	Name=KAF3428363.1;ID=cds-KAF3428363.1;Dbxref=NCBI_GP:KAF3428363.1;Parent=rna-gnl|WGS:WNWW|mRNA:Fvar13724-1.2
WNWW01000217.1	Genbank	CDS	499971	500085	.	+	0	Name=KAF3428363.1;ID=cds-KAF3428363.1;Dbxref=NCBI_GP:KAF3428363.1;Parent=rna-gnl|WGS:WNWW|mRNA:Fvar13724-1.2
WNWW01000217.1	Genbank	CDS	500163	500227	.	+	0	Name=KAF3428363.1;ID=cds-KAF3428363.1;Dbxref=NCBI_GP:KAF3428363.1;Parent=rna-gnl|WGS:WNWW|mRNA:Fvar13724-1.2
WNWW01000217.1	Genbank	CDS	498570	498699	.	-	0	Name=KAF3428362.1;ID=cds-KAF3428362.1;Dbxref=NCBI_GP:KAF3428362.1;Parent=rna-gnl|WGS:WNWW|mRNA:Fvar05092-1.2
WNWW01000217.1	Genbank	CDS	498192	498394	.	-	0	Name=KAF3428362.1;ID=cds-KAF3428362.1;Dbxref=NCBI_GP:KAF3428362.1;Parent=rna-gnl|WGS:WNWW|mRNA:Fvar05092-1.2
WNWW01000217.1	Genbank	CDS	497416	498118	.	-	0	Name=KAF3428362.1;ID=cds-KAF3428362.1;Dbxref=NCBI_GP:KAF3428362.1;Parent=rna-gnl|WGS:WNWW|mRNA:Fvar05092-1.2
WNWW01000217.1	Genbank	CDS	497308	497341	.	-	0	Name=KAF3428362.1;ID=cds-KAF3428362.1;Dbxref=NCBI_GP:KAF3428362.1;Parent=rna-gnl|WGS:WNWW|mRNA:Fvar05092-1.2
WNWW01000217.1	Genbank	CDS	497088	497253	.	-	0	Name=KAF3428362.1;ID=cds-KAF3428362.1;Dbxref=NCBI_GP:KAF3428362.1;Parent=rna-gnl|WGS:WNWW|mRNA:Fvar05092-1.2
WNWW01000217.1	Genbank	CDS	494159	494342	.	+	0	Name=KAF3428361.1;ID=cds-KAF3428361.1;Dbxref=NCBI_GP:KAF3428361.1;Parent=rna-gnl|WGS:WNWW|mRNA:Fvar05091-1.2
WNWW01000217.1	Genbank	CDS	494361	494400	.	+	0	Name=KAF3428361.1;ID=cds-KAF3428361.1;Dbxref=NCBI_GP:KAF3428361.1;Parent=rna-gnl|WGS:WNWW|mRNA:Fvar05091-1.2
WNWW01000217.1	Genbank	CDS	494485	494649	.	+	0	Name=KAF3428361.1;ID=cds-KAF3428361.1;Dbxref=NCBI_GP:KAF3428361.1;Parent=rna-gnl|WGS:WNWW|mRNA:Fvar05091-1.2
WNWW01000217.1	Genbank	CDS	494732	494888	.	+	0	Name=KAF3428361.1;ID=cds-KAF3428361.1;Dbxref=NCBI_GP:KAF3428361.1;Parent=rna-gnl|WGS:WNWW|mRNA:Fvar05091-1.2
WNWW01000217.1	Genbank	CDS	494969	495084	.	+	0	Name=KAF3428361.1;ID=cds-KAF3428361.1;Dbxref=NCBI_GP:KAF3428361.1;Parent=rna-gnl|WGS:WNWW|mRNA:Fvar05091-1.2
WNWW01000217.1	Genbank	CDS	495169	495291	.	+	0	Name=KAF3428361.1;ID=cds-KAF3428361.1;Dbxref=NCBI_GP:KAF3428361.1;Parent=rna-gnl|WGS:WNWW|mRNA:Fvar05091-1.2
WNWW01000217.1	Genbank	CDS	495367	495572	.	+	0	Name=KAF3428361.1;ID=cds-KAF3428361.1;Dbxref=NCBI_GP:KAF3428361.1;Parent=rna-gnl|WGS:WNWW|mRNA:Fvar05091-1.2
WNWW01000217.1	Genbank	CDS	495637	495913	.	+	0	Name=KAF3428361.1;ID=cds-KAF3428361.1;Dbxref=NCBI_GP:KAF3428361.1;Parent=rna-gnl|WGS:WNWW|mRNA:Fvar05091-1.2
WNWW01000217.1	Genbank	CDS	496009	496291	.	+	0	Name=KAF3428361.1;ID=cds-KAF3428361.1;Dbxref=NCBI_GP:KAF3428361.1;Parent=rna-gnl|WGS:WNWW|mRNA:Fvar05091-1.2
WNWW01000217.1	Genbank	CDS	496367	496531	.	+	0	Name=KAF3428361.1;ID=cds-KAF3428361.1;Dbxref=NCBI_GP:KAF3428361.1;Parent=rna-gnl|WGS:WNWW|mRNA:Fvar05091-1.2
WNWW01000217.1	Genbank	gene	193755	195405	.	+	.	Name=E2986_02158;ID=gene-E2986_02158
WNWW01000217.1	Genbank	gene	197020	205654	.	-	.	Name=E2986_02159;ID=gene-E2986_02159
WNWW01000217.1	Genbank	gene	145519	167080	.	-	.	Name=E2986_02155;ID=gene-E2986_02155
WNWW01000217.1	Genbank	exon	190388	190687	.	+	.	ID=exon-gnl|WGS:WNWW|mRNA:Fvar13720-1.2-9;Note=Amino-terminal Zinc-binding domain of ubiquitin ligase E3A;Parent=rna-gnl|WGS:WNWW|mRNA:Fvar13720-1.2
WNWW01000217.1	Genbank	exon	188107	188242	.	+	.	ID=exon-gnl|WGS:WNWW|mRNA:Fvar13720-1.2-4;Note=Amino-terminal Zinc-binding domain of ubiquitin ligase E3A;Parent=rna-gnl|WGS:WNWW|mRNA:Fvar13720-1.2
WNWW01000217.1	Genbank	exon	188051	188098	.	+	.	ID=exon-gnl|WGS:WNWW|mRNA:Fvar13720-1.2-3;Note=Amino-terminal Zinc-binding domain of ubiquitin ligase E3A;Parent=rna-gnl|WGS:WNWW|mRNA:Fvar13720-1.2
WNWW01000217.1	Genbank	exon	186335	186395	.	+	.	ID=exon-gnl|WGS:WNWW|mRNA:Fvar13720-1.2-2;Note=Amino-terminal Zinc-binding domain of ubiquitin ligase E3A;Parent=rna-gnl|WGS:WNWW|mRNA:Fvar13720-1.2
WNWW01000217.1	Genbank	exon	186224	186302	.	+	.	ID=exon-gnl|WGS:WNWW|mRNA:Fvar13720-1.2-1;Note=Amino-terminal Zinc-binding domain of ubiquitin ligase E3A;Parent=rna-gnl|WGS:WNWW|mRNA:Fvar13720-1.2
WNWW01000217.1	Genbank	exon	190106	190303	.	+	.	ID=exon-gnl|WGS:WNWW|mRNA:Fvar13720-1.2-8;Note=Amino-terminal Zinc-binding domain of ubiquitin ligase E3A;Parent=rna-gnl|WGS:WNWW|mRNA:Fvar13720-1.2
WNWW01000217.1	Genbank	exon	189727	190037	.	+	.	ID=exon-gnl|WGS:WNWW|mRNA:Fvar13720-1.2-7;Note=Amino-terminal Zinc-binding domain of ubiquitin ligase E3A;Parent=rna-gnl|WGS:WNWW|mRNA:Fvar13720-1.2
WNWW01000217.1	Genbank	exon	189286	189651	.	+	.	ID=exon-gnl|WGS:WNWW|mRNA:Fvar13720-1.2-6;Note=Amino-terminal Zinc-binding domain of ubiquitin ligase E3A;Parent=rna-gnl|WGS:WNWW|mRNA:Fvar13720-1.2
WNWW01000217.1	Genbank	exon	188313	188922	.	+	.	ID=exon-gnl|WGS:WNWW|mRNA:Fvar13720-1.2-5;Note=Amino-terminal Zinc-binding domain of ubiquitin ligase E3A;Parent=rna-gnl|WGS:WNWW|mRNA:Fvar13720-1.2
WNWW01000217.1	Genbank	mRNA	784632	818136	.	+	.	ID=rna-gnl|WGS:WNWW|mRNA:Fvar08599-1.2;Note=Immunoglobulin C-2 Type;Parent=gene-E2986_08599
WNWW01000217.1	Genbank	exon	817580	818136	.	+	.	ID=exon-gnl|WGS:WNWW|mRNA:Fvar08599-1.2-14;Note=Immunoglobulin C-2 Type;Parent=rna-gnl|WGS:WNWW|mRNA:Fvar08599-1.2
WNWW01000217.1	Genbank	exon	816353	817542	.	+	.	ID=exon-gnl|WGS:WNWW|mRNA:Fvar08599-1.2-13;Note=Immunoglobulin C-2 Type;Parent=rna-gnl|WGS:WNWW|mRNA:Fvar08599-1.2
WNWW01000217.1	Genbank	exon	807018	807111	.	+	.	ID=exon-gnl|WGS:WNWW|mRNA:Fvar08599-1.2-12;Note=Immunoglobulin C-2 Type;Parent=rna-gnl|WGS:WNWW|mRNA:Fvar08599-1.2
WNWW01000217.1	Genbank	exon	805764	805952	.	+	.	ID=exon-gnl|WGS:WNWW|mRNA:Fvar08599-1.2-11;Note=Immunoglobulin C-2 Type;Parent=rna-gnl|WGS:WNWW|mRNA:Fvar08599-1.2
WNWW01000217.1	Genbank	exon	805421	805606	.	+	.	ID=exon-gnl|WGS:WNWW|mRNA:Fvar08599-1.2-10;Note=Immunoglobulin C-2 Type;Parent=rna-gnl|WGS:WNWW|mRNA:Fvar08599-1.2
WNWW01000217.1	Genbank	exon	923855	924060	.	+	.	ID=exon-gnl|WGS:WNWW|mRNA:Fvar13729-1.2-10;Note=Domain of unknown function (DUF1986);Parent=rna-gnl|WGS:WNWW|mRNA:Fvar13729-1.2
WNWW01000217.1	Genbank	exon	936887	937049	.	+	.	ID=exon-gnl|WGS:WNWW|mRNA:Fvar13729-1.2-19;Note=Domain of unknown function (DUF1986);Parent=rna-gnl|WGS:WNWW|mRNA:Fvar13729-1.2
WNWW01000217.1	Genbank	exon	932906	933157	.	+	.	ID=exon-gnl|WGS:WNWW|mRNA:Fvar13729-1.2-16;Note=Domain of unknown function (DUF1986);Parent=rna-gnl|WGS:WNWW|mRNA:Fvar13729-1.2
WNWW01000217.1	Genbank	exon	932075	932283	.	+	.	ID=exon-gnl|WGS:WNWW|mRNA:Fvar13729-1.2-15;Note=Domain of unknown function (DUF1986);Parent=rna-gnl|WGS:WNWW|mRNA:Fvar13729-1.2
WNWW01000217.1	Genbank	exon	936501	936617	.	+	.	ID=exon-gnl|WGS:WNWW|mRNA:Fvar13729-1.2-18;Note=Domain of unknown function (DUF1986);Parent=rna-gnl|WGS:WNWW|mRNA:Fvar13729-1.2
WNWW01000217.1	Genbank	exon	933491	933595	.	+	.	ID=exon-gnl|WGS:WNWW|mRNA:Fvar13729-1.2-17;Note=Domain of unknown function (DUF1986);Parent=rna-gnl|WGS:WNWW|mRNA:Fvar13729-1.2
WNWW01000217.1	Genbank	exon	929066	929208	.	+	.	ID=exon-gnl|WGS:WNWW|mRNA:Fvar13729-1.2-12;Note=Domain of unknown function (DUF1986);Parent=rna-gnl|WGS:WNWW|mRNA:Fvar13729-1.2
WNWW01000217.1	Genbank	exon	924186	924243	.	+	.	ID=exon-gnl|WGS:WNWW|mRNA:Fvar13729-1.2-11;Note=Domain of unknown function (DUF1986);Parent=rna-gnl|WGS:WNWW|mRNA:Fvar13729-1.2
WNWW01000217.1	Genbank	exon	930840	931002	.	+	.	ID=exon-gnl|WGS:WNWW|mRNA:Fvar13729-1.2-14;Note=Domain of unknown function (DUF1986);Parent=rna-gnl|WGS:WNWW|mRNA:Fvar13729-1.2
WNWW01000217.1	Genbank	exon	929934	930048	.	+	.	ID=exon-gnl|WGS:WNWW|mRNA:Fvar13729-1.2-13;Note=Domain of unknown function (DUF1986);Parent=rna-gnl|WGS:WNWW|mRNA:Fvar13729-1.2
WNWW01000217.1	Genbank	exon	939240	939442	.	+	.	ID=exon-gnl|WGS:WNWW|mRNA:Fvar13729-1.2-21;Note=Domain of unknown function (DUF1986);Parent=rna-gnl|WGS:WNWW|mRNA:Fvar13729-1.2
WNWW01000217.1	Genbank	exon	937478	937734	.	+	.	ID=exon-gnl|WGS:WNWW|mRNA:Fvar13729-1.2-20;Note=Domain of unknown function (DUF1986);Parent=rna-gnl|WGS:WNWW|mRNA:Fvar13729-1.2
WNWW01000217.1	Genbank	exon	942093	942304	.	+	.	ID=exon-gnl|WGS:WNWW|mRNA:Fvar13729-1.2-27;Note=Domain of unknown function (DUF1986);Parent=rna-gnl|WGS:WNWW|mRNA:Fvar13729-1.2
WNWW01000217.1	Genbank	exon	941787	941992	.	+	.	ID=exon-gnl|WGS:WNWW|mRNA:Fvar13729-1.2-26;Note=Domain of unknown function (DUF1986);Parent=rna-gnl|WGS:WNWW|mRNA:Fvar13729-1.2
WNWW01000217.1	Genbank	exon	942766	942887	.	+	.	ID=exon-gnl|WGS:WNWW|mRNA:Fvar13729-1.2-29;Note=Domain of unknown function (DUF1986);Parent=rna-gnl|WGS:WNWW|mRNA:Fvar13729-1.2
WNWW01000217.1	Genbank	exon	942531	942588	.	+	.	ID=exon-gnl|WGS:WNWW|mRNA:Fvar13729-1.2-28;Note=Domain of unknown function (DUF1986);Parent=rna-gnl|WGS:WNWW|mRNA:Fvar13729-1.2
WNWW01000217.1	Genbank	exon	940905	941035	.	+	.	ID=exon-gnl|WGS:WNWW|mRNA:Fvar13729-1.2-23;Note=Domain of unknown function (DUF1986);Parent=rna-gnl|WGS:WNWW|mRNA:Fvar13729-1.2
WNWW01000217.1	Genbank	exon	939655	939757	.	+	.	ID=exon-gnl|WGS:WNWW|mRNA:Fvar13729-1.2-22;Note=Domain of unknown function (DUF1986);Parent=rna-gnl|WGS:WNWW|mRNA:Fvar13729-1.2
WNWW01000217.1	Genbank	exon	941546	941714	.	+	.	ID=exon-gnl|WGS:WNWW|mRNA:Fvar13729-1.2-25;Note=Domain of unknown function (DUF1986);Parent=rna-gnl|WGS:WNWW|mRNA:Fvar13729-1.2
WNWW01000217.1	Genbank	exon	941381	941462	.	+	.	ID=exon-gnl|WGS:WNWW|mRNA:Fvar13729-1.2-24;Note=Domain of unknown function (DUF1986);Parent=rna-gnl|WGS:WNWW|mRNA:Fvar13729-1.2
WNWW01000217.1	Genbank	mRNA	289856	290215	.	-	.	ID=rna-gnl|WGS:WNWW|mRNA:Fvar05082-1.2;Parent=gene-E2986_05082
WNWW01000217.1	Genbank	exon	474288	474480	.	-	.	ID=exon-gnl|WGS:WNWW|mRNA:Fvar05087-1.2-7;Note=Proteasome stabiliser;Parent=rna-gnl|WGS:WNWW|mRNA:Fvar05087-1.2
WNWW01000217.1	Genbank	exon	474563	474657	.	-	.	ID=exon-gnl|WGS:WNWW|mRNA:Fvar05087-1.2-6;Note=Proteasome stabiliser;Parent=rna-gnl|WGS:WNWW|mRNA:Fvar05087-1.2
WNWW01000217.1	Genbank	exon	473669	473975	.	-	.	ID=exon-gnl|WGS:WNWW|mRNA:Fvar05087-1.2-9;Note=Proteasome stabiliser;Parent=rna-gnl|WGS:WNWW|mRNA:Fvar05087-1.2
WNWW01000217.1	Genbank	exon	474050	474195	.	-	.	ID=exon-gnl|WGS:WNWW|mRNA:Fvar05087-1.2-8;Note=Proteasome stabiliser;Parent=rna-gnl|WGS:WNWW|mRNA:Fvar05087-1.2
WNWW01000217.1	Genbank	exon	475359	475508	.	-	.	ID=exon-gnl|WGS:WNWW|mRNA:Fvar05087-1.2-3;Note=Proteasome stabiliser;Parent=rna-gnl|WGS:WNWW|mRNA:Fvar05087-1.2
WNWW01000217.1	Genbank	exon	475590	475708	.	-	.	ID=exon-gnl|WGS:WNWW|mRNA:Fvar05087-1.2-2;Note=Proteasome stabiliser;Parent=rna-gnl|WGS:WNWW|mRNA:Fvar05087-1.2
WNWW01000217.1	Genbank	exon	474720	474915	.	-	.	ID=exon-gnl|WGS:WNWW|mRNA:Fvar05087-1.2-5;Note=Proteasome stabiliser;Parent=rna-gnl|WGS:WNWW|mRNA:Fvar05087-1.2
WNWW01000217.1	Genbank	exon	475010	475288	.	-	.	ID=exon-gnl|WGS:WNWW|mRNA:Fvar05087-1.2-4;Note=Proteasome stabiliser;Parent=rna-gnl|WGS:WNWW|mRNA:Fvar05087-1.2
WNWW01000217.1	Genbank	exon	475786	476040	.	-	.	ID=exon-gnl|WGS:WNWW|mRNA:Fvar05087-1.2-1;Note=Proteasome stabiliser;Parent=rna-gnl|WGS:WNWW|mRNA:Fvar05087-1.2
WNWW01000217.1	Genbank	exon	465566	467428	.	+	.	ID=exon-gnl|WGS:WNWW|mRNA:Fvar05086-1.2-1;Note=CPL (NUC119) domain;Parent=rna-gnl|WGS:WNWW|mRNA:Fvar05086-1.2
WNWW01000217.1	Genbank	exon	455260	455456	.	-	.	ID=exon-gnl|WGS:WNWW|mRNA:Fvar05084-1.2-3;Note=Steroid receptor RNA activator (SRA1);Parent=rna-gnl|WGS:WNWW|mRNA:Fvar05084-1.2
WNWW01000217.1	Genbank	exon	455525	456007	.	-	.	ID=exon-gnl|WGS:WNWW|mRNA:Fvar05084-1.2-2;Note=Steroid receptor RNA activator (SRA1);Parent=rna-gnl|WGS:WNWW|mRNA:Fvar05084-1.2
WNWW01000217.1	Genbank	exon	456093	456111	.	-	.	ID=exon-gnl|WGS:WNWW|mRNA:Fvar05084-1.2-1;Note=Steroid receptor RNA activator (SRA1);Parent=rna-gnl|WGS:WNWW|mRNA:Fvar05084-1.2
WNWW01000217.1	Genbank	mRNA	875727	889492	.	-	.	ID=rna-gnl|WGS:WNWW|mRNA:Fvar08596-1.2;Note=RUN;Parent=gene-E2986_08596
WNWW01000217.1	Genbank	exon	509893	510020	.	-	.	ID=exon-gnl|WGS:WNWW|mRNA:Fvar13726-1.2-2;Note=Kinase-like;Parent=rna-gnl|WGS:WNWW|mRNA:Fvar13726-1.2
WNWW01000217.1	Genbank	exon	510335	510395	.	-	.	ID=exon-gnl|WGS:WNWW|mRNA:Fvar13726-1.2-1;Note=Kinase-like;Parent=rna-gnl|WGS:WNWW|mRNA:Fvar13726-1.2
WNWW01000217.1	Genbank	exon	509705	509806	.	-	.	ID=exon-gnl|WGS:WNWW|mRNA:Fvar13726-1.2-3;Note=Kinase-like;Parent=rna-gnl|WGS:WNWW|mRNA:Fvar13726-1.2
WNWW01000217.1	Genbank	exon	875727	876209	.	-	.	ID=exon-gnl|WGS:WNWW|mRNA:Fvar08596-1.2-12;Note=RUN;Parent=rna-gnl|WGS:WNWW|mRNA:Fvar08596-1.2
WNWW01000217.1	Genbank	exon	877007	877223	.	-	.	ID=exon-gnl|WGS:WNWW|mRNA:Fvar08596-1.2-11;Note=RUN;Parent=rna-gnl|WGS:WNWW|mRNA:Fvar08596-1.2
WNWW01000217.1	Genbank	exon	880995	881108	.	-	.	ID=exon-gnl|WGS:WNWW|mRNA:Fvar08596-1.2-10;Note=RUN;Parent=rna-gnl|WGS:WNWW|mRNA:Fvar08596-1.2
WNWW01000217.1	Genbank	exon	957074	957251	.	-	.	ID=exon-gnl|WGS:WNWW|mRNA:Fvar08590-1.2-5;Note=Four repeated domains in the Fasciclin I family of proteins%3B present in many other contexts.;Parent=rna-gnl|WGS:WNWW|mRNA:Fvar08590-1.2
WNWW01000217.1	Genbank	exon	960501	960575	.	-	.	ID=exon-gnl|WGS:WNWW|mRNA:Fvar08590-1.2-4;Note=Four repeated domains in the Fasciclin I family of proteins%3B present in many other contexts.;Parent=rna-gnl|WGS:WNWW|mRNA:Fvar08590-1.2
WNWW01000217.1	Genbank	exon	954007	954057	.	-	.	ID=exon-gnl|WGS:WNWW|mRNA:Fvar08590-1.2-7;Note=Four repeated domains in the Fasciclin I family of proteins%3B present in many other contexts.;Parent=rna-gnl|WGS:WNWW|mRNA:Fvar08590-1.2
WNWW01000217.1	Genbank	exon	954573	954633	.	-	.	ID=exon-gnl|WGS:WNWW|mRNA:Fvar08590-1.2-6;Note=Four repeated domains in the Fasciclin I family of proteins%3B present in many other contexts.;Parent=rna-gnl|WGS:WNWW|mRNA:Fvar08590-1.2
WNWW01000217.1	Genbank	exon	964587	964591	.	-	.	ID=exon-gnl|WGS:WNWW|mRNA:Fvar08590-1.2-1;Note=Four repeated domains in the Fasciclin I family of proteins%3B present in many other contexts.;Parent=rna-gnl|WGS:WNWW|mRNA:Fvar08590-1.2
WNWW01000217.1	Genbank	exon	962690	962834	.	-	.	ID=exon-gnl|WGS:WNWW|mRNA:Fvar08590-1.2-3;Note=Four repeated domains in the Fasciclin I family of proteins%3B present in many other contexts.;Parent=rna-gnl|WGS:WNWW|mRNA:Fvar08590-1.2
WNWW01000217.1	Genbank	exon	963140	963302	.	-	.	ID=exon-gnl|WGS:WNWW|mRNA:Fvar08590-1.2-2;Note=Four repeated domains in the Fasciclin I family of proteins%3B present in many other contexts.;Parent=rna-gnl|WGS:WNWW|mRNA:Fvar08590-1.2
WNWW01000217.1	Genbank	exon	953161	953185	.	-	.	ID=exon-gnl|WGS:WNWW|mRNA:Fvar08590-1.2-9;Note=Four repeated domains in the Fasciclin I family of proteins%3B present in many other contexts.;Parent=rna-gnl|WGS:WNWW|mRNA:Fvar08590-1.2
WNWW01000217.1	Genbank	exon	953745	953858	.	-	.	ID=exon-gnl|WGS:WNWW|mRNA:Fvar08590-1.2-8;Note=Four repeated domains in the Fasciclin I family of proteins%3B present in many other contexts.;Parent=rna-gnl|WGS:WNWW|mRNA:Fvar08590-1.2
WNWW01000217.1	Genbank	CDS	458986	459238	.	+	0	Name=KAF3428355.1;ID=cds-KAF3428355.1;Dbxref=NCBI_GP:KAF3428355.1;Parent=rna-gnl|WGS:WNWW|mRNA:Fvar05085-1.2
WNWW01000217.1	Genbank	CDS	459308	459429	.	+	0	Name=KAF3428355.1;ID=cds-KAF3428355.1;Dbxref=NCBI_GP:KAF3428355.1;Parent=rna-gnl|WGS:WNWW|mRNA:Fvar05085-1.2
WNWW01000217.1	Genbank	CDS	459506	459602	.	+	0	Name=KAF3428355.1;ID=cds-KAF3428355.1;Dbxref=NCBI_GP:KAF3428355.1;Parent=rna-gnl|WGS:WNWW|mRNA:Fvar05085-1.2
WNWW01000217.1	Genbank	CDS	459677	460647	.	+	0	Name=KAF3428355.1;ID=cds-KAF3428355.1;Dbxref=NCBI_GP:KAF3428355.1;Parent=rna-gnl|WGS:WNWW|mRNA:Fvar05085-1.2
WNWW01000217.1	Genbank	CDS	460732	460854	.	+	0	Name=KAF3428355.1;ID=cds-KAF3428355.1;Dbxref=NCBI_GP:KAF3428355.1;Parent=rna-gnl|WGS:WNWW|mRNA:Fvar05085-1.2
WNWW01000217.1	Genbank	CDS	460932	461111	.	+	0	Name=KAF3428355.1;ID=cds-KAF3428355.1;Dbxref=NCBI_GP:KAF3428355.1;Parent=rna-gnl|WGS:WNWW|mRNA:Fvar05085-1.2
WNWW01000217.1	Genbank	CDS	461189	461384	.	+	0	Name=KAF3428355.1;ID=cds-KAF3428355.1;Dbxref=NCBI_GP:KAF3428355.1;Parent=rna-gnl|WGS:WNWW|mRNA:Fvar05085-1.2
WNWW01000217.1	Genbank	CDS	461453	461568	.	+	0	Name=KAF3428355.1;ID=cds-KAF3428355.1;Dbxref=NCBI_GP:KAF3428355.1;Parent=rna-gnl|WGS:WNWW|mRNA:Fvar05085-1.2
WNWW01000217.1	Genbank	CDS	461660	462070	.	+	0	Name=KAF3428355.1;ID=cds-KAF3428355.1;Dbxref=NCBI_GP:KAF3428355.1;Parent=rna-gnl|WGS:WNWW|mRNA:Fvar05085-1.2
WNWW01000217.1	Genbank	CDS	462151	462277	.	+	0	Name=KAF3428355.1;ID=cds-KAF3428355.1;Dbxref=NCBI_GP:KAF3428355.1;Parent=rna-gnl|WGS:WNWW|mRNA:Fvar05085-1.2
WNWW01000217.1	Genbank	CDS	462347	462507	.	+	0	Name=KAF3428355.1;ID=cds-KAF3428355.1;Dbxref=NCBI_GP:KAF3428355.1;Parent=rna-gnl|WGS:WNWW|mRNA:Fvar05085-1.2
WNWW01000217.1	Genbank	CDS	462570	462749	.	+	0	Name=KAF3428355.1;ID=cds-KAF3428355.1;Dbxref=NCBI_GP:KAF3428355.1;Parent=rna-gnl|WGS:WNWW|mRNA:Fvar05085-1.2
WNWW01000217.1	Genbank	CDS	462828	463146	.	+	0	Name=KAF3428355.1;ID=cds-KAF3428355.1;Dbxref=NCBI_GP:KAF3428355.1;Parent=rna-gnl|WGS:WNWW|mRNA:Fvar05085-1.2
WNWW01000217.1	Genbank	CDS	463183	463377	.	+	0	Name=KAF3428355.1;ID=cds-KAF3428355.1;Dbxref=NCBI_GP:KAF3428355.1;Parent=rna-gnl|WGS:WNWW|mRNA:Fvar05085-1.2
WNWW01000217.1	Genbank	CDS	463447	463638	.	+	0	Name=KAF3428355.1;ID=cds-KAF3428355.1;Dbxref=NCBI_GP:KAF3428355.1;Parent=rna-gnl|WGS:WNWW|mRNA:Fvar05085-1.2
WNWW01000217.1	Genbank	CDS	463713	463906	.	+	0	Name=KAF3428355.1;ID=cds-KAF3428355.1;Dbxref=NCBI_GP:KAF3428355.1;Parent=rna-gnl|WGS:WNWW|mRNA:Fvar05085-1.2
WNWW01000217.1	Genbank	CDS	463995	464138	.	+	0	Name=KAF3428355.1;ID=cds-KAF3428355.1;Dbxref=NCBI_GP:KAF3428355.1;Parent=rna-gnl|WGS:WNWW|mRNA:Fvar05085-1.2
WNWW01000217.1	Genbank	gene	233304	235693	.	-	.	Name=E2986_03151;ID=gene-E2986_03151
WNWW01000217.1	Genbank	gene	217314	219157	.	+	.	Name=E2986_03150;ID=gene-E2986_03150
WNWW01000217.1	Genbank	gene	257472	261374	.	+	.	Name=E2986_03152;ID=gene-E2986_03152
WNWW01000217.1	Genbank	exon	801168	801236	.	+	.	ID=exon-gnl|WGS:WNWW|mRNA:Fvar08599-1.2-8;Note=Immunoglobulin C-2 Type;Parent=rna-gnl|WGS:WNWW|mRNA:Fvar08599-1.2
WNWW01000217.1	Genbank	exon	800756	800928	.	+	.	ID=exon-gnl|WGS:WNWW|mRNA:Fvar08599-1.2-7;Note=Immunoglobulin C-2 Type;Parent=rna-gnl|WGS:WNWW|mRNA:Fvar08599-1.2
WNWW01000217.1	Genbank	exon	802503	802583	.	+	.	ID=exon-gnl|WGS:WNWW|mRNA:Fvar08599-1.2-9;Note=Immunoglobulin C-2 Type;Parent=rna-gnl|WGS:WNWW|mRNA:Fvar08599-1.2
WNWW01000217.1	Genbank	exon	796538	796825	.	+	.	ID=exon-gnl|WGS:WNWW|mRNA:Fvar08599-1.2-4;Note=Immunoglobulin C-2 Type;Parent=rna-gnl|WGS:WNWW|mRNA:Fvar08599-1.2
WNWW01000217.1	Genbank	exon	791813	792088	.	+	.	ID=exon-gnl|WGS:WNWW|mRNA:Fvar08599-1.2-3;Note=Immunoglobulin C-2 Type;Parent=rna-gnl|WGS:WNWW|mRNA:Fvar08599-1.2
WNWW01000217.1	Genbank	exon	800178	800449	.	+	.	ID=exon-gnl|WGS:WNWW|mRNA:Fvar08599-1.2-6;Note=Immunoglobulin C-2 Type;Parent=rna-gnl|WGS:WNWW|mRNA:Fvar08599-1.2
WNWW01000217.1	Genbank	exon	798262	798671	.	+	.	ID=exon-gnl|WGS:WNWW|mRNA:Fvar08599-1.2-5;Note=Immunoglobulin C-2 Type;Parent=rna-gnl|WGS:WNWW|mRNA:Fvar08599-1.2
WNWW01000217.1	Genbank	exon	788324	788555	.	+	.	ID=exon-gnl|WGS:WNWW|mRNA:Fvar08599-1.2-2;Note=Immunoglobulin C-2 Type;Parent=rna-gnl|WGS:WNWW|mRNA:Fvar08599-1.2
WNWW01000217.1	Genbank	exon	784632	784673	.	+	.	ID=exon-gnl|WGS:WNWW|mRNA:Fvar08599-1.2-1;Note=Immunoglobulin C-2 Type;Parent=rna-gnl|WGS:WNWW|mRNA:Fvar08599-1.2
WNWW01000217.1	Genbank	CDS	456093	456111	.	-	0	Name=KAF3428354.1;ID=cds-KAF3428354.1;Dbxref=NCBI_GP:KAF3428354.1;Parent=rna-gnl|WGS:WNWW|mRNA:Fvar05084-1.2
WNWW01000217.1	Genbank	CDS	455525	456007	.	-	0	Name=KAF3428354.1;ID=cds-KAF3428354.1;Dbxref=NCBI_GP:KAF3428354.1;Parent=rna-gnl|WGS:WNWW|mRNA:Fvar05084-1.2
WNWW01000217.1	Genbank	CDS	455260	455456	.	-	0	Name=KAF3428354.1;ID=cds-KAF3428354.1;Dbxref=NCBI_GP:KAF3428354.1;Parent=rna-gnl|WGS:WNWW|mRNA:Fvar05084-1.2
WNWW01000217.1	Genbank	mRNA	455260	456111	.	-	.	ID=rna-gnl|WGS:WNWW|mRNA:Fvar05084-1.2;Note=Steroid receptor RNA activator (SRA1);Parent=gene-E2986_05084
WNWW01000217.1	Genbank	CDS	289856	290215	.	-	0	Name=KAF3428353.1;ID=cds-KAF3428353.1;Dbxref=NCBI_GP:KAF3428353.1;Parent=rna-gnl|WGS:WNWW|mRNA:Fvar05082-1.2
WNWW01000217.1	Genbank	CDS	281149	281831	.	+	0	Name=KAF3428352.1;ID=cds-KAF3428352.1;Dbxref=NCBI_GP:KAF3428352.1;Parent=rna-gnl|WGS:WNWW|mRNA:Fvar13722-1.2
WNWW01000217.1	Genbank	CDS	285675	286161	.	+	0	Name=KAF3428352.1;ID=cds-KAF3428352.1;Dbxref=NCBI_GP:KAF3428352.1;Parent=rna-gnl|WGS:WNWW|mRNA:Fvar13722-1.2
WNWW01000217.1	Genbank	mRNA	458986	464138	.	+	.	ID=rna-gnl|WGS:WNWW|mRNA:Fvar05085-1.2;Note=Sec23/Sec24 zinc finger;Parent=gene-E2986_05085
WNWW01000217.1	Genbank	CDS	491614	491787	.	-	0	Name=KAF3428359.1;ID=cds-KAF3428359.1;Dbxref=NCBI_GP:KAF3428359.1;Parent=rna-gnl|WGS:WNWW|mRNA:Fvar05090-1.2
WNWW01000217.1	Genbank	CDS	491187	491527	.	-	0	Name=KAF3428359.1;ID=cds-KAF3428359.1;Dbxref=NCBI_GP:KAF3428359.1;Parent=rna-gnl|WGS:WNWW|mRNA:Fvar05090-1.2
WNWW01000217.1	Genbank	CDS	490904	491114	.	-	0	Name=KAF3428359.1;ID=cds-KAF3428359.1;Dbxref=NCBI_GP:KAF3428359.1;Parent=rna-gnl|WGS:WNWW|mRNA:Fvar05090-1.2
WNWW01000217.1	Genbank	CDS	490657	490833	.	-	0	Name=KAF3428359.1;ID=cds-KAF3428359.1;Dbxref=NCBI_GP:KAF3428359.1;Parent=rna-gnl|WGS:WNWW|mRNA:Fvar05090-1.2
WNWW01000217.1	Genbank	CDS	490406	490583	.	-	0	Name=KAF3428359.1;ID=cds-KAF3428359.1;Dbxref=NCBI_GP:KAF3428359.1;Parent=rna-gnl|WGS:WNWW|mRNA:Fvar05090-1.2
WNWW01000217.1	Genbank	CDS	490123	490304	.	-	0	Name=KAF3428359.1;ID=cds-KAF3428359.1;Dbxref=NCBI_GP:KAF3428359.1;Parent=rna-gnl|WGS:WNWW|mRNA:Fvar05090-1.2
WNWW01000217.1	Genbank	CDS	489732	489971	.	-	0	Name=KAF3428359.1;ID=cds-KAF3428359.1;Dbxref=NCBI_GP:KAF3428359.1;Parent=rna-gnl|WGS:WNWW|mRNA:Fvar05090-1.2
WNWW01000217.1	Genbank	CDS	489461	489662	.	-	0	Name=KAF3428359.1;ID=cds-KAF3428359.1;Dbxref=NCBI_GP:KAF3428359.1;Parent=rna-gnl|WGS:WNWW|mRNA:Fvar05090-1.2
WNWW01000217.1	Genbank	CDS	489250	489369	.	-	0	Name=KAF3428359.1;ID=cds-KAF3428359.1;Dbxref=NCBI_GP:KAF3428359.1;Parent=rna-gnl|WGS:WNWW|mRNA:Fvar05090-1.2
WNWW01000217.1	Genbank	CDS	488913	489157	.	-	0	Name=KAF3428359.1;ID=cds-KAF3428359.1;Dbxref=NCBI_GP:KAF3428359.1;Parent=rna-gnl|WGS:WNWW|mRNA:Fvar05090-1.2
WNWW01000217.1	Genbank	CDS	479346	479454	.	+	0	Name=KAF3428358.1;ID=cds-KAF3428358.1;Dbxref=NCBI_GP:KAF3428358.1;Parent=rna-gnl|WGS:WNWW|mRNA:Fvar05088-1.2
WNWW01000217.1	Genbank	CDS	479526	479715	.	+	0	Name=KAF3428358.1;ID=cds-KAF3428358.1;Dbxref=NCBI_GP:KAF3428358.1;Parent=rna-gnl|WGS:WNWW|mRNA:Fvar05088-1.2
WNWW01000217.1	Genbank	CDS	479793	480135	.	+	0	Name=KAF3428358.1;ID=cds-KAF3428358.1;Dbxref=NCBI_GP:KAF3428358.1;Parent=rna-gnl|WGS:WNWW|mRNA:Fvar05088-1.2
WNWW01000217.1	Genbank	CDS	480222	480440	.	+	0	Name=KAF3428358.1;ID=cds-KAF3428358.1;Dbxref=NCBI_GP:KAF3428358.1;Parent=rna-gnl|WGS:WNWW|mRNA:Fvar05088-1.2
WNWW01000217.1	Genbank	CDS	480526	480761	.	+	0	Name=KAF3428358.1;ID=cds-KAF3428358.1;Dbxref=NCBI_GP:KAF3428358.1;Parent=rna-gnl|WGS:WNWW|mRNA:Fvar05088-1.2
WNWW01000217.1	Genbank	CDS	480845	481057	.	+	0	Name=KAF3428358.1;ID=cds-KAF3428358.1;Dbxref=NCBI_GP:KAF3428358.1;Parent=rna-gnl|WGS:WNWW|mRNA:Fvar05088-1.2
WNWW01000217.1	Genbank	CDS	481120	481303	.	+	0	Name=KAF3428358.1;ID=cds-KAF3428358.1;Dbxref=NCBI_GP:KAF3428358.1;Parent=rna-gnl|WGS:WNWW|mRNA:Fvar05088-1.2
WNWW01000217.1	Genbank	CDS	481355	481513	.	+	0	Name=KAF3428358.1;ID=cds-KAF3428358.1;Dbxref=NCBI_GP:KAF3428358.1;Parent=rna-gnl|WGS:WNWW|mRNA:Fvar05088-1.2
WNWW01000217.1	Genbank	CDS	481589	481712	.	+	0	Name=KAF3428358.1;ID=cds-KAF3428358.1;Dbxref=NCBI_GP:KAF3428358.1;Parent=rna-gnl|WGS:WNWW|mRNA:Fvar05088-1.2
WNWW01000217.1	Genbank	CDS	481846	482111	.	+	0	Name=KAF3428358.1;ID=cds-KAF3428358.1;Dbxref=NCBI_GP:KAF3428358.1;Parent=rna-gnl|WGS:WNWW|mRNA:Fvar05088-1.2
WNWW01000217.1	Genbank	CDS	482171	482329	.	+	0	Name=KAF3428358.1;ID=cds-KAF3428358.1;Dbxref=NCBI_GP:KAF3428358.1;Parent=rna-gnl|WGS:WNWW|mRNA:Fvar05088-1.2
WNWW01000217.1	Genbank	CDS	482400	482608	.	+	0	Name=KAF3428358.1;ID=cds-KAF3428358.1;Dbxref=NCBI_GP:KAF3428358.1;Parent=rna-gnl|WGS:WNWW|mRNA:Fvar05088-1.2
WNWW01000217.1	Genbank	CDS	482684	482887	.	+	0	Name=KAF3428358.1;ID=cds-KAF3428358.1;Dbxref=NCBI_GP:KAF3428358.1;Parent=rna-gnl|WGS:WNWW|mRNA:Fvar05088-1.2
WNWW01000217.1	Genbank	CDS	482969	483201	.	+	0	Name=KAF3428358.1;ID=cds-KAF3428358.1;Dbxref=NCBI_GP:KAF3428358.1;Parent=rna-gnl|WGS:WNWW|mRNA:Fvar05088-1.2
WNWW01000217.1	Genbank	CDS	483279	483368	.	+	0	Name=KAF3428358.1;ID=cds-KAF3428358.1;Dbxref=NCBI_GP:KAF3428358.1;Parent=rna-gnl|WGS:WNWW|mRNA:Fvar05088-1.2
WNWW01000217.1	Genbank	CDS	483473	483650	.	+	0	Name=KAF3428358.1;ID=cds-KAF3428358.1;Dbxref=NCBI_GP:KAF3428358.1;Parent=rna-gnl|WGS:WNWW|mRNA:Fvar05088-1.2
WNWW01000217.1	Genbank	CDS	483732	484088	.	+	0	Name=KAF3428358.1;ID=cds-KAF3428358.1;Dbxref=NCBI_GP:KAF3428358.1;Parent=rna-gnl|WGS:WNWW|mRNA:Fvar05088-1.2
WNWW01000217.1	Genbank	CDS	484172	484319	.	+	0	Name=KAF3428358.1;ID=cds-KAF3428358.1;Dbxref=NCBI_GP:KAF3428358.1;Parent=rna-gnl|WGS:WNWW|mRNA:Fvar05088-1.2
WNWW01000217.1	Genbank	CDS	484401	484764	.	+	0	Name=KAF3428358.1;ID=cds-KAF3428358.1;Dbxref=NCBI_GP:KAF3428358.1;Parent=rna-gnl|WGS:WNWW|mRNA:Fvar05088-1.2
WNWW01000217.1	Genbank	CDS	484835	485043	.	+	0	Name=KAF3428358.1;ID=cds-KAF3428358.1;Dbxref=NCBI_GP:KAF3428358.1;Parent=rna-gnl|WGS:WNWW|mRNA:Fvar05088-1.2
WNWW01000217.1	Genbank	CDS	485138	485323	.	+	0	Name=KAF3428358.1;ID=cds-KAF3428358.1;Dbxref=NCBI_GP:KAF3428358.1;Parent=rna-gnl|WGS:WNWW|mRNA:Fvar05088-1.2
WNWW01000217.1	Genbank	CDS	485370	485409	.	+	0	Name=KAF3428358.1;ID=cds-KAF3428358.1;Dbxref=NCBI_GP:KAF3428358.1;Parent=rna-gnl|WGS:WNWW|mRNA:Fvar05088-1.2
WNWW01000217.1	Genbank	CDS	485531	485640	.	+	0	Name=KAF3428358.1;ID=cds-KAF3428358.1;Dbxref=NCBI_GP:KAF3428358.1;Parent=rna-gnl|WGS:WNWW|mRNA:Fvar05088-1.2
WNWW01000217.1	Genbank	CDS	485730	485795	.	+	0	Name=KAF3428358.1;ID=cds-KAF3428358.1;Dbxref=NCBI_GP:KAF3428358.1;Parent=rna-gnl|WGS:WNWW|mRNA:Fvar05088-1.2
WNWW01000217.1	Genbank	CDS	475786	476040	.	-	0	Name=KAF3428357.1;ID=cds-KAF3428357.1;Dbxref=NCBI_GP:KAF3428357.1;Parent=rna-gnl|WGS:WNWW|mRNA:Fvar05087-1.2
WNWW01000217.1	Genbank	CDS	475590	475708	.	-	0	Name=KAF3428357.1;ID=cds-KAF3428357.1;Dbxref=NCBI_GP:KAF3428357.1;Parent=rna-gnl|WGS:WNWW|mRNA:Fvar05087-1.2
WNWW01000217.1	Genbank	CDS	475359	475508	.	-	0	Name=KAF3428357.1;ID=cds-KAF3428357.1;Dbxref=NCBI_GP:KAF3428357.1;Parent=rna-gnl|WGS:WNWW|mRNA:Fvar05087-1.2
WNWW01000217.1	Genbank	CDS	475010	475288	.	-	0	Name=KAF3428357.1;ID=cds-KAF3428357.1;Dbxref=NCBI_GP:KAF3428357.1;Parent=rna-gnl|WGS:WNWW|mRNA:Fvar05087-1.2
WNWW01000217.1	Genbank	CDS	474720	474915	.	-	0	Name=KAF3428357.1;ID=cds-KAF3428357.1;Dbxref=NCBI_GP:KAF3428357.1;Parent=rna-gnl|WGS:WNWW|mRNA:Fvar05087-1.2
WNWW01000217.1	Genbank	CDS	474563	474657	.	-	0	Name=KAF3428357.1;ID=cds-KAF3428357.1;Dbxref=NCBI_GP:KAF3428357.1;Parent=rna-gnl|WGS:WNWW|mRNA:Fvar05087-1.2
WNWW01000217.1	Genbank	CDS	474288	474480	.	-	0	Name=KAF3428357.1;ID=cds-KAF3428357.1;Dbxref=NCBI_GP:KAF3428357.1;Parent=rna-gnl|WGS:WNWW|mRNA:Fvar05087-1.2
WNWW01000217.1	Genbank	CDS	474050	474195	.	-	0	Name=KAF3428357.1;ID=cds-KAF3428357.1;Dbxref=NCBI_GP:KAF3428357.1;Parent=rna-gnl|WGS:WNWW|mRNA:Fvar05087-1.2
WNWW01000217.1	Genbank	CDS	473669	473975	.	-	0	Name=KAF3428357.1;ID=cds-KAF3428357.1;Dbxref=NCBI_GP:KAF3428357.1;Parent=rna-gnl|WGS:WNWW|mRNA:Fvar05087-1.2
WNWW01000217.1	Genbank	CDS	473412	473595	.	-	0	Name=KAF3428357.1;ID=cds-KAF3428357.1;Dbxref=NCBI_GP:KAF3428357.1;Parent=rna-gnl|WGS:WNWW|mRNA:Fvar05087-1.2
WNWW01000217.1	Genbank	CDS	472965	473321	.	-	0	Name=KAF3428357.1;ID=cds-KAF3428357.1;Dbxref=NCBI_GP:KAF3428357.1;Parent=rna-gnl|WGS:WNWW|mRNA:Fvar05087-1.2
WNWW01000217.1	Genbank	CDS	472715	472890	.	-	0	Name=KAF3428357.1;ID=cds-KAF3428357.1;Dbxref=NCBI_GP:KAF3428357.1;Parent=rna-gnl|WGS:WNWW|mRNA:Fvar05087-1.2
WNWW01000217.1	Genbank	CDS	472538	472639	.	-	0	Name=KAF3428357.1;ID=cds-KAF3428357.1;Dbxref=NCBI_GP:KAF3428357.1;Parent=rna-gnl|WGS:WNWW|mRNA:Fvar05087-1.2
WNWW01000217.1	Genbank	CDS	472266	472472	.	-	0	Name=KAF3428357.1;ID=cds-KAF3428357.1;Dbxref=NCBI_GP:KAF3428357.1;Parent=rna-gnl|WGS:WNWW|mRNA:Fvar05087-1.2
WNWW01000217.1	Genbank	CDS	472082	472196	.	-	0	Name=KAF3428357.1;ID=cds-KAF3428357.1;Dbxref=NCBI_GP:KAF3428357.1;Parent=rna-gnl|WGS:WNWW|mRNA:Fvar05087-1.2
WNWW01000217.1	Genbank	CDS	471820	472003	.	-	0	Name=KAF3428357.1;ID=cds-KAF3428357.1;Dbxref=NCBI_GP:KAF3428357.1;Parent=rna-gnl|WGS:WNWW|mRNA:Fvar05087-1.2
WNWW01000217.1	Genbank	CDS	471447	471528	.	-	0	Name=KAF3428357.1;ID=cds-KAF3428357.1;Dbxref=NCBI_GP:KAF3428357.1;Parent=rna-gnl|WGS:WNWW|mRNA:Fvar05087-1.2
WNWW01000217.1	Genbank	CDS	470721	470954	.	-	0	Name=KAF3428357.1;ID=cds-KAF3428357.1;Dbxref=NCBI_GP:KAF3428357.1;Parent=rna-gnl|WGS:WNWW|mRNA:Fvar05087-1.2
WNWW01000217.1	Genbank	CDS	470294	470638	.	-	0	Name=KAF3428357.1;ID=cds-KAF3428357.1;Dbxref=NCBI_GP:KAF3428357.1;Parent=rna-gnl|WGS:WNWW|mRNA:Fvar05087-1.2
WNWW01000217.1	Genbank	CDS	470066	470222	.	-	0	Name=KAF3428357.1;ID=cds-KAF3428357.1;Dbxref=NCBI_GP:KAF3428357.1;Parent=rna-gnl|WGS:WNWW|mRNA:Fvar05087-1.2
WNWW01000217.1	Genbank	CDS	469815	469970	.	-	0	Name=KAF3428357.1;ID=cds-KAF3428357.1;Dbxref=NCBI_GP:KAF3428357.1;Parent=rna-gnl|WGS:WNWW|mRNA:Fvar05087-1.2
WNWW01000217.1	Genbank	CDS	469596	469727	.	-	0	Name=KAF3428357.1;ID=cds-KAF3428357.1;Dbxref=NCBI_GP:KAF3428357.1;Parent=rna-gnl|WGS:WNWW|mRNA:Fvar05087-1.2
WNWW01000217.1	Genbank	CDS	469221	469530	.	-	0	Name=KAF3428357.1;ID=cds-KAF3428357.1;Dbxref=NCBI_GP:KAF3428357.1;Parent=rna-gnl|WGS:WNWW|mRNA:Fvar05087-1.2
WNWW01000217.1	Genbank	CDS	468882	469065	.	-	0	Name=KAF3428357.1;ID=cds-KAF3428357.1;Dbxref=NCBI_GP:KAF3428357.1;Parent=rna-gnl|WGS:WNWW|mRNA:Fvar05087-1.2
WNWW01000217.1	Genbank	CDS	468688	468817	.	-	0	Name=KAF3428357.1;ID=cds-KAF3428357.1;Dbxref=NCBI_GP:KAF3428357.1;Parent=rna-gnl|WGS:WNWW|mRNA:Fvar05087-1.2
WNWW01000217.1	Genbank	CDS	468097	468296	.	-	0	Name=KAF3428357.1;ID=cds-KAF3428357.1;Dbxref=NCBI_GP:KAF3428357.1;Parent=rna-gnl|WGS:WNWW|mRNA:Fvar05087-1.2
WNWW01000217.1	Genbank	exon	535501	535653	.	-	.	ID=exon-gnl|WGS:WNWW|mRNA:Fvar05101-1.2-2;Note=Copper type II ascorbate-dependent monooxygenase%3B C-terminal domain;Parent=rna-gnl|WGS:WNWW|mRNA:Fvar05101-1.2
WNWW01000217.1	Genbank	exon	543689	544642	.	-	.	ID=exon-gnl|WGS:WNWW|mRNA:Fvar05101-1.2-1;Note=Copper type II ascorbate-dependent monooxygenase%3B C-terminal domain;Parent=rna-gnl|WGS:WNWW|mRNA:Fvar05101-1.2
WNWW01000217.1	Genbank	exon	533173	533438	.	-	.	ID=exon-gnl|WGS:WNWW|mRNA:Fvar05101-1.2-6;Note=Copper type II ascorbate-dependent monooxygenase%3B C-terminal domain;Parent=rna-gnl|WGS:WNWW|mRNA:Fvar05101-1.2
WNWW01000217.1	Genbank	exon	533563	533752	.	-	.	ID=exon-gnl|WGS:WNWW|mRNA:Fvar05101-1.2-5;Note=Copper type II ascorbate-dependent monooxygenase%3B C-terminal domain;Parent=rna-gnl|WGS:WNWW|mRNA:Fvar05101-1.2
WNWW01000217.1	Genbank	exon	534151	534234	.	-	.	ID=exon-gnl|WGS:WNWW|mRNA:Fvar05101-1.2-4;Note=Copper type II ascorbate-dependent monooxygenase%3B C-terminal domain;Parent=rna-gnl|WGS:WNWW|mRNA:Fvar05101-1.2
WNWW01000217.1	Genbank	exon	534544	534717	.	-	.	ID=exon-gnl|WGS:WNWW|mRNA:Fvar05101-1.2-3;Note=Copper type II ascorbate-dependent monooxygenase%3B C-terminal domain;Parent=rna-gnl|WGS:WNWW|mRNA:Fvar05101-1.2
WNWW01000217.1	Genbank	exon	532048	532178	.	-	.	ID=exon-gnl|WGS:WNWW|mRNA:Fvar05101-1.2-9;Note=Copper type II ascorbate-dependent monooxygenase%3B C-terminal domain;Parent=rna-gnl|WGS:WNWW|mRNA:Fvar05101-1.2
WNWW01000217.1	Genbank	exon	532270	532469	.	-	.	ID=exon-gnl|WGS:WNWW|mRNA:Fvar05101-1.2-8;Note=Copper type II ascorbate-dependent monooxygenase%3B C-terminal domain;Parent=rna-gnl|WGS:WNWW|mRNA:Fvar05101-1.2
WNWW01000217.1	Genbank	exon	532555	532973	.	-	.	ID=exon-gnl|WGS:WNWW|mRNA:Fvar05101-1.2-7;Note=Copper type II ascorbate-dependent monooxygenase%3B C-terminal domain;Parent=rna-gnl|WGS:WNWW|mRNA:Fvar05101-1.2
WNWW01000217.1	Genbank	CDS	465566	467428	.	+	0	Name=KAF3428356.1;ID=cds-KAF3428356.1;Dbxref=NCBI_GP:KAF3428356.1;Parent=rna-gnl|WGS:WNWW|mRNA:Fvar05086-1.2
WNWW01000217.1	Genbank	mRNA	231731	232339	.	+	.	ID=rna-gnl|WGS:WNWW|mRNA:Fvar13721-1.2;Note=Belongs to the small Tim family;Parent=gene-E2986_13721
WNWW01000217.1	Genbank	CDS	257500	257855	.	+	0	Name=KAF3428351.1;ID=cds-KAF3428351.1;Dbxref=NCBI_GP:KAF3428351.1;Parent=rna-gnl|WGS:WNWW|mRNA:Fvar03152-1.2
WNWW01000217.1	Genbank	CDS	259260	259473	.	+	0	Name=KAF3428351.1;ID=cds-KAF3428351.1;Dbxref=NCBI_GP:KAF3428351.1;Parent=rna-gnl|WGS:WNWW|mRNA:Fvar03152-1.2
WNWW01000217.1	Genbank	CDS	261112	261204	.	+	0	Name=KAF3428351.1;ID=cds-KAF3428351.1;Dbxref=NCBI_GP:KAF3428351.1;Parent=rna-gnl|WGS:WNWW|mRNA:Fvar03152-1.2
WNWW01000217.1	Genbank	CDS	261279	261374	.	+	0	Name=KAF3428351.1;ID=cds-KAF3428351.1;Dbxref=NCBI_GP:KAF3428351.1;Parent=rna-gnl|WGS:WNWW|mRNA:Fvar03152-1.2
WNWW01000217.1	Genbank	mRNA	186224	192091	.	+	.	ID=rna-gnl|WGS:WNWW|mRNA:Fvar13720-1.2;Note=Amino-terminal Zinc-binding domain of ubiquitin ligase E3A;Parent=gene-E2986_13720
WNWW01000217.1	Genbank	exon	497088	497253	.	-	.	ID=exon-gnl|WGS:WNWW|mRNA:Fvar05092-1.2-5;Note=GPI transamidase subunit PIG-U;Parent=rna-gnl|WGS:WNWW|mRNA:Fvar05092-1.2
WNWW01000217.1	Genbank	exon	497308	497341	.	-	.	ID=exon-gnl|WGS:WNWW|mRNA:Fvar05092-1.2-4;Note=GPI transamidase subunit PIG-U;Parent=rna-gnl|WGS:WNWW|mRNA:Fvar05092-1.2
WNWW01000217.1	Genbank	exon	497416	498118	.	-	.	ID=exon-gnl|WGS:WNWW|mRNA:Fvar05092-1.2-3;Note=GPI transamidase subunit PIG-U;Parent=rna-gnl|WGS:WNWW|mRNA:Fvar05092-1.2
WNWW01000217.1	Genbank	exon	498192	498394	.	-	.	ID=exon-gnl|WGS:WNWW|mRNA:Fvar05092-1.2-2;Note=GPI transamidase subunit PIG-U;Parent=rna-gnl|WGS:WNWW|mRNA:Fvar05092-1.2
WNWW01000217.1	Genbank	exon	498570	498699	.	-	.	ID=exon-gnl|WGS:WNWW|mRNA:Fvar05092-1.2-1;Note=GPI transamidase subunit PIG-U;Parent=rna-gnl|WGS:WNWW|mRNA:Fvar05092-1.2
WNWW01000217.1	Genbank	CDS	235655	235693	.	-	0	Name=KAF3428350.1;ID=cds-KAF3428350.1;Dbxref=NCBI_GP:KAF3428350.1;Parent=rna-gnl|WGS:WNWW|mRNA:Fvar03151-1.2
WNWW01000217.1	Genbank	CDS	235367	235582	.	-	0	Name=KAF3428350.1;ID=cds-KAF3428350.1;Dbxref=NCBI_GP:KAF3428350.1;Parent=rna-gnl|WGS:WNWW|mRNA:Fvar03151-1.2
WNWW01000217.1	Genbank	CDS	235065	235292	.	-	0	Name=KAF3428350.1;ID=cds-KAF3428350.1;Dbxref=NCBI_GP:KAF3428350.1;Parent=rna-gnl|WGS:WNWW|mRNA:Fvar03151-1.2
WNWW01000217.1	Genbank	CDS	234845	235006	.	-	0	Name=KAF3428350.1;ID=cds-KAF3428350.1;Dbxref=NCBI_GP:KAF3428350.1;Parent=rna-gnl|WGS:WNWW|mRNA:Fvar03151-1.2
WNWW01000217.1	Genbank	CDS	234673	234766	.	-	0	Name=KAF3428350.1;ID=cds-KAF3428350.1;Dbxref=NCBI_GP:KAF3428350.1;Parent=rna-gnl|WGS:WNWW|mRNA:Fvar03151-1.2
WNWW01000217.1	Genbank	CDS	234341	234601	.	-	0	Name=KAF3428350.1;ID=cds-KAF3428350.1;Dbxref=NCBI_GP:KAF3428350.1;Parent=rna-gnl|WGS:WNWW|mRNA:Fvar03151-1.2
WNWW01000217.1	Genbank	CDS	234119	234265	.	-	0	Name=KAF3428350.1;ID=cds-KAF3428350.1;Dbxref=NCBI_GP:KAF3428350.1;Parent=rna-gnl|WGS:WNWW|mRNA:Fvar03151-1.2
WNWW01000217.1	Genbank	CDS	233913	234048	.	-	0	Name=KAF3428350.1;ID=cds-KAF3428350.1;Dbxref=NCBI_GP:KAF3428350.1;Parent=rna-gnl|WGS:WNWW|mRNA:Fvar03151-1.2
WNWW01000217.1	Genbank	CDS	233591	233844	.	-	0	Name=KAF3428350.1;ID=cds-KAF3428350.1;Dbxref=NCBI_GP:KAF3428350.1;Parent=rna-gnl|WGS:WNWW|mRNA:Fvar03151-1.2
WNWW01000217.1	Genbank	CDS	233304	233515	.	-	0	Name=KAF3428350.1;ID=cds-KAF3428350.1;Dbxref=NCBI_GP:KAF3428350.1;Parent=rna-gnl|WGS:WNWW|mRNA:Fvar03151-1.2
WNWW01000217.1	Genbank	exon	946856	946927	.	+	.	ID=exon-E2986_13730-1;Parent=rna-E2986_13730
WNWW01000217.1	Genbank	exon	552493	553447	.	+	.	ID=exon-gnl|WGS:WNWW|mRNA:Fvar05103-1.2-7;Note=ATP-dependent RNA helicase;Parent=rna-gnl|WGS:WNWW|mRNA:Fvar05103-1.2
WNWW01000217.1	Genbank	exon	551290	552412	.	+	.	ID=exon-gnl|WGS:WNWW|mRNA:Fvar05103-1.2-6;Note=ATP-dependent RNA helicase;Parent=rna-gnl|WGS:WNWW|mRNA:Fvar05103-1.2
WNWW01000217.1	Genbank	exon	550887	551214	.	+	.	ID=exon-gnl|WGS:WNWW|mRNA:Fvar05103-1.2-5;Note=ATP-dependent RNA helicase;Parent=rna-gnl|WGS:WNWW|mRNA:Fvar05103-1.2
WNWW01000217.1	Genbank	exon	550509	550823	.	+	.	ID=exon-gnl|WGS:WNWW|mRNA:Fvar05103-1.2-4;Note=ATP-dependent RNA helicase;Parent=rna-gnl|WGS:WNWW|mRNA:Fvar05103-1.2
WNWW01000217.1	Genbank	exon	550294	550441	.	+	.	ID=exon-gnl|WGS:WNWW|mRNA:Fvar05103-1.2-3;Note=ATP-dependent RNA helicase;Parent=rna-gnl|WGS:WNWW|mRNA:Fvar05103-1.2
WNWW01000217.1	Genbank	exon	549885	550088	.	+	.	ID=exon-gnl|WGS:WNWW|mRNA:Fvar05103-1.2-2;Note=ATP-dependent RNA helicase;Parent=rna-gnl|WGS:WNWW|mRNA:Fvar05103-1.2
WNWW01000217.1	Genbank	exon	549705	549724	.	+	.	ID=exon-gnl|WGS:WNWW|mRNA:Fvar05103-1.2-1;Note=ATP-dependent RNA helicase;Parent=rna-gnl|WGS:WNWW|mRNA:Fvar05103-1.2
WNWW01000217.1	Genbank	mRNA	465566	467428	.	+	.	ID=rna-gnl|WGS:WNWW|mRNA:Fvar05086-1.2;Note=CPL (NUC119) domain;Parent=gene-E2986_05086
WNWW01000217.1	Genbank	mRNA	82582	129686	.	-	.	ID=rna-gnl|WGS:WNWW|mRNA:Fvar13719-1.2;Note=Dynein heavy chain%3B N-terminal region 1;Parent=gene-E2986_13719
WNWW01000217.1	Genbank	tRNA	946856	946927	.	+	.	ID=rna-E2986_13730;Parent=gene-E2986_13730
WNWW01000217.1	Genbank	exon	528042	530376	.	-	.	ID=exon-gnl|WGS:WNWW|mRNA:Fvar05099-1.2-3;Parent=rna-gnl|WGS:WNWW|mRNA:Fvar05099-1.2
WNWW01000217.1	Genbank	exon	530549	530713	.	-	.	ID=exon-gnl|WGS:WNWW|mRNA:Fvar05099-1.2-2;Parent=rna-gnl|WGS:WNWW|mRNA:Fvar05099-1.2
WNWW01000217.1	Genbank	exon	530833	531040	.	-	.	ID=exon-gnl|WGS:WNWW|mRNA:Fvar05099-1.2-1;Parent=rna-gnl|WGS:WNWW|mRNA:Fvar05099-1.2
WNWW01000217.1	Genbank	mRNA	467917	476040	.	-	.	ID=rna-gnl|WGS:WNWW|mRNA:Fvar05087-1.2;Note=Proteasome stabiliser;Parent=gene-E2986_05087
WNWW01000217.1	Genbank	mRNA	145519	167080	.	-	.	ID=rna-gnl|WGS:WNWW|mRNA:Fvar02155-1.2;Note=Belongs to the sodium neurotransmitter symporter (SNF) (TC 2.A.22) family;Parent=gene-E2986_02155
WNWW01000217.1	Genbank	gene	491851	492069	.	-	.	Name=E2986_13725;ID=gene-E2986_13725
WNWW01000217.1	Genbank	gene	499443	500351	.	+	.	Name=E2986_13724;ID=gene-E2986_13724
WNWW01000217.1	Genbank	gene	206871	215382	.	-	.	Name=E2986_13723;ID=gene-E2986_13723
WNWW01000217.1	Genbank	gene	281149	286161	.	+	.	Name=E2986_13722;ID=gene-E2986_13722
WNWW01000217.1	Genbank	gene	906139	942887	.	+	.	Name=E2986_13729;ID=gene-E2986_13729
WNWW01000217.1	Genbank	gene	575093	575744	.	-	.	Name=E2986_13728;ID=gene-E2986_13728
WNWW01000217.1	Genbank	gene	515361	518139	.	-	.	Name=E2986_13727;ID=gene-E2986_13727
WNWW01000217.1	Genbank	gene	509705	510395	.	-	.	Name=E2986_13726;ID=gene-E2986_13726
WNWW01000217.1	Genbank	gene	231731	232339	.	+	.	Name=E2986_13721;ID=gene-E2986_13721
WNWW01000217.1	Genbank	gene	186224	192091	.	+	.	Name=E2986_13720;ID=gene-E2986_13720
WNWW01000217.1	Genbank	gene	82582	129686	.	-	.	Name=E2986_13719;ID=gene-E2986_13719
WNWW01000217.1	Genbank	gene	946856	946927	.	+	.	Name=E2986_13730;ID=gene-E2986_13730
WNWW01000217.1	Genbank	exon	496009	496291	.	+	.	ID=exon-gnl|WGS:WNWW|mRNA:Fvar05091-1.2-9;Note=AAA domain;Parent=rna-gnl|WGS:WNWW|mRNA:Fvar05091-1.2
WNWW01000217.1	Genbank	exon	494361	494400	.	+	.	ID=exon-gnl|WGS:WNWW|mRNA:Fvar05091-1.2-2;Note=AAA domain;Parent=rna-gnl|WGS:WNWW|mRNA:Fvar05091-1.2
WNWW01000217.1	Genbank	exon	494159	494342	.	+	.	ID=exon-gnl|WGS:WNWW|mRNA:Fvar05091-1.2-1;Note=AAA domain;Parent=rna-gnl|WGS:WNWW|mRNA:Fvar05091-1.2
WNWW01000217.1	Genbank	exon	494732	494888	.	+	.	ID=exon-gnl|WGS:WNWW|mRNA:Fvar05091-1.2-4;Note=AAA domain;Parent=rna-gnl|WGS:WNWW|mRNA:Fvar05091-1.2
WNWW01000217.1	Genbank	exon	494485	494649	.	+	.	ID=exon-gnl|WGS:WNWW|mRNA:Fvar05091-1.2-3;Note=AAA domain;Parent=rna-gnl|WGS:WNWW|mRNA:Fvar05091-1.2
WNWW01000217.1	Genbank	exon	495169	495291	.	+	.	ID=exon-gnl|WGS:WNWW|mRNA:Fvar05091-1.2-6;Note=AAA domain;Parent=rna-gnl|WGS:WNWW|mRNA:Fvar05091-1.2
WNWW01000217.1	Genbank	exon	494969	495084	.	+	.	ID=exon-gnl|WGS:WNWW|mRNA:Fvar05091-1.2-5;Note=AAA domain;Parent=rna-gnl|WGS:WNWW|mRNA:Fvar05091-1.2
WNWW01000217.1	Genbank	exon	495637	495913	.	+	.	ID=exon-gnl|WGS:WNWW|mRNA:Fvar05091-1.2-8;Note=AAA domain;Parent=rna-gnl|WGS:WNWW|mRNA:Fvar05091-1.2
WNWW01000217.1	Genbank	exon	495367	495572	.	+	.	ID=exon-gnl|WGS:WNWW|mRNA:Fvar05091-1.2-7;Note=AAA domain;Parent=rna-gnl|WGS:WNWW|mRNA:Fvar05091-1.2
WNWW01000217.1	Genbank	exon	575093	575321	.	-	.	ID=exon-gnl|WGS:WNWW|mRNA:Fvar13728-1.2-2;Note=Cytochrome C oxidase copper chaperone (COX17);Parent=rna-gnl|WGS:WNWW|mRNA:Fvar13728-1.2
WNWW01000217.1	Genbank	exon	575509	575744	.	-	.	ID=exon-gnl|WGS:WNWW|mRNA:Fvar13728-1.2-1;Note=Cytochrome C oxidase copper chaperone (COX17);Parent=rna-gnl|WGS:WNWW|mRNA:Fvar13728-1.2
WNWW01000217.1	Genbank	exon	488913	489157	.	-	.	ID=exon-gnl|WGS:WNWW|mRNA:Fvar05090-1.2-10;Note=LMBR1-like membrane protein;Parent=rna-gnl|WGS:WNWW|mRNA:Fvar05090-1.2
WNWW01000217.1	Genbank	exon	521145	521183	.	+	.	ID=exon-gnl|WGS:WNWW|mRNA:Fvar05098-1.2-1;Note=cilium assembly;Parent=rna-gnl|WGS:WNWW|mRNA:Fvar05098-1.2
WNWW01000217.1	Genbank	exon	526074	526298	.	+	.	ID=exon-gnl|WGS:WNWW|mRNA:Fvar05098-1.2-6;Note=cilium assembly;Parent=rna-gnl|WGS:WNWW|mRNA:Fvar05098-1.2
WNWW01000217.1	Genbank	exon	521800	521899	.	+	.	ID=exon-gnl|WGS:WNWW|mRNA:Fvar05098-1.2-3;Note=cilium assembly;Parent=rna-gnl|WGS:WNWW|mRNA:Fvar05098-1.2
WNWW01000217.1	Genbank	exon	521432	521704	.	+	.	ID=exon-gnl|WGS:WNWW|mRNA:Fvar05098-1.2-2;Note=cilium assembly;Parent=rna-gnl|WGS:WNWW|mRNA:Fvar05098-1.2
WNWW01000217.1	Genbank	exon	525834	525995	.	+	.	ID=exon-gnl|WGS:WNWW|mRNA:Fvar05098-1.2-5;Note=cilium assembly;Parent=rna-gnl|WGS:WNWW|mRNA:Fvar05098-1.2
WNWW01000217.1	Genbank	exon	521977	525530	.	+	.	ID=exon-gnl|WGS:WNWW|mRNA:Fvar05098-1.2-4;Note=cilium assembly;Parent=rna-gnl|WGS:WNWW|mRNA:Fvar05098-1.2
WNWW01000217.1	Genbank	exon	491614	491787	.	-	.	ID=exon-gnl|WGS:WNWW|mRNA:Fvar05090-1.2-1;Note=LMBR1-like membrane protein;Parent=rna-gnl|WGS:WNWW|mRNA:Fvar05090-1.2
WNWW01000217.1	Genbank	exon	490406	490583	.	-	.	ID=exon-gnl|WGS:WNWW|mRNA:Fvar05090-1.2-5;Note=LMBR1-like membrane protein;Parent=rna-gnl|WGS:WNWW|mRNA:Fvar05090-1.2
WNWW01000217.1	Genbank	exon	490657	490833	.	-	.	ID=exon-gnl|WGS:WNWW|mRNA:Fvar05090-1.2-4;Note=LMBR1-like membrane protein;Parent=rna-gnl|WGS:WNWW|mRNA:Fvar05090-1.2
WNWW01000217.1	Genbank	exon	490904	491114	.	-	.	ID=exon-gnl|WGS:WNWW|mRNA:Fvar05090-1.2-3;Note=LMBR1-like membrane protein;Parent=rna-gnl|WGS:WNWW|mRNA:Fvar05090-1.2
WNWW01000217.1	Genbank	exon	491187	491527	.	-	.	ID=exon-gnl|WGS:WNWW|mRNA:Fvar05090-1.2-2;Note=LMBR1-like membrane protein;Parent=rna-gnl|WGS:WNWW|mRNA:Fvar05090-1.2
WNWW01000217.1	Genbank	exon	489250	489369	.	-	.	ID=exon-gnl|WGS:WNWW|mRNA:Fvar05090-1.2-9;Note=LMBR1-like membrane protein;Parent=rna-gnl|WGS:WNWW|mRNA:Fvar05090-1.2
WNWW01000217.1	Genbank	exon	489461	489662	.	-	.	ID=exon-gnl|WGS:WNWW|mRNA:Fvar05090-1.2-8;Note=LMBR1-like membrane protein;Parent=rna-gnl|WGS:WNWW|mRNA:Fvar05090-1.2
WNWW01000217.1	Genbank	exon	489732	489971	.	-	.	ID=exon-gnl|WGS:WNWW|mRNA:Fvar05090-1.2-7;Note=LMBR1-like membrane protein;Parent=rna-gnl|WGS:WNWW|mRNA:Fvar05090-1.2
WNWW01000217.1	Genbank	exon	490123	490304	.	-	.	ID=exon-gnl|WGS:WNWW|mRNA:Fvar05090-1.2-6;Note=LMBR1-like membrane protein;Parent=rna-gnl|WGS:WNWW|mRNA:Fvar05090-1.2
WNWW01000217.1	Genbank	exon	491851	492069	.	-	.	ID=exon-gnl|WGS:WNWW|mRNA:Fvar13725-1.2-1;Note=Cilia BBSome complex subunit 10;Parent=rna-gnl|WGS:WNWW|mRNA:Fvar13725-1.2
WNWW01000217.1	Genbank	gene	875727	889492	.	-	.	Name=E2986_08596;ID=gene-E2986_08596
WNWW01000217.1	Genbank	gene	910986	913917	.	-	.	Name=E2986_08594;ID=gene-E2986_08594
WNWW01000217.1	Genbank	gene	944410	946111	.	-	.	Name=E2986_08591;ID=gene-E2986_08591
WNWW01000217.1	Genbank	gene	952398	964591	.	-	.	Name=E2986_08590;ID=gene-E2986_08590
WNWW01000217.1	Genbank	CDS	231831	231929	.	+	0	Name=KAF3428349.1;ID=cds-KAF3428349.1;Dbxref=NCBI_GP:KAF3428349.1;Parent=rna-gnl|WGS:WNWW|mRNA:Fvar13721-1.2
WNWW01000217.1	Genbank	CDS	232118	232291	.	+	0	Name=KAF3428349.1;ID=cds-KAF3428349.1;Dbxref=NCBI_GP:KAF3428349.1;Parent=rna-gnl|WGS:WNWW|mRNA:Fvar13721-1.2
WNWW01000217.1	Genbank	gene	784632	818136	.	+	.	Name=E2986_08599;ID=gene-E2986_08599
WNWW01000217.1	Genbank	CDS	217314	217397	.	+	0	Name=KAF3428348.1;ID=cds-KAF3428348.1;Dbxref=NCBI_GP:KAF3428348.1;Parent=rna-gnl|WGS:WNWW|mRNA:Fvar03150-1.2
WNWW01000217.1	Genbank	CDS	218801	219157	.	+	0	Name=KAF3428348.1;ID=cds-KAF3428348.1;Dbxref=NCBI_GP:KAF3428348.1;Parent=rna-gnl|WGS:WNWW|mRNA:Fvar03150-1.2
WNWW01000217.1	Genbank	mRNA	479346	485795	.	+	.	ID=rna-gnl|WGS:WNWW|mRNA:Fvar05088-1.2;Note=Glycogen debranching enzyme%3B glucanotransferase domain;Parent=gene-E2986_05088
WNWW01000217.1	Genbank	CDS	215308	215382	.	-	0	Name=KAF3428347.1;ID=cds-KAF3428347.1;Dbxref=NCBI_GP:KAF3428347.1;Parent=rna-gnl|WGS:WNWW|mRNA:Fvar13723-1.2
WNWW01000217.1	Genbank	CDS	215085	215201	.	-	0	Name=KAF3428347.1;ID=cds-KAF3428347.1;Dbxref=NCBI_GP:KAF3428347.1;Parent=rna-gnl|WGS:WNWW|mRNA:Fvar13723-1.2
WNWW01000217.1	Genbank	CDS	214903	215048	.	-	0	Name=KAF3428347.1;ID=cds-KAF3428347.1;Dbxref=NCBI_GP:KAF3428347.1;Parent=rna-gnl|WGS:WNWW|mRNA:Fvar13723-1.2
WNWW01000217.1	Genbank	CDS	214211	214275	.	-	0	Name=KAF3428347.1;ID=cds-KAF3428347.1;Dbxref=NCBI_GP:KAF3428347.1;Parent=rna-gnl|WGS:WNWW|mRNA:Fvar13723-1.2
WNWW01000217.1	Genbank	CDS	211922	212011	.	-	0	Name=KAF3428347.1;ID=cds-KAF3428347.1;Dbxref=NCBI_GP:KAF3428347.1;Parent=rna-gnl|WGS:WNWW|mRNA:Fvar13723-1.2
WNWW01000217.1	Genbank	CDS	211051	211162	.	-	0	Name=KAF3428347.1;ID=cds-KAF3428347.1;Dbxref=NCBI_GP:KAF3428347.1;Parent=rna-gnl|WGS:WNWW|mRNA:Fvar13723-1.2
WNWW01000217.1	Genbank	CDS	210726	210792	.	-	0	Name=KAF3428347.1;ID=cds-KAF3428347.1;Dbxref=NCBI_GP:KAF3428347.1;Parent=rna-gnl|WGS:WNWW|mRNA:Fvar13723-1.2
WNWW01000217.1	Genbank	CDS	209899	210046	.	-	0	Name=KAF3428347.1;ID=cds-KAF3428347.1;Dbxref=NCBI_GP:KAF3428347.1;Parent=rna-gnl|WGS:WNWW|mRNA:Fvar13723-1.2
WNWW01000217.1	Genbank	CDS	209617	209822	.	-	0	Name=KAF3428347.1;ID=cds-KAF3428347.1;Dbxref=NCBI_GP:KAF3428347.1;Parent=rna-gnl|WGS:WNWW|mRNA:Fvar13723-1.2
WNWW01000217.1	Genbank	CDS	209077	209274	.	-	0	Name=KAF3428347.1;ID=cds-KAF3428347.1;Dbxref=NCBI_GP:KAF3428347.1;Parent=rna-gnl|WGS:WNWW|mRNA:Fvar13723-1.2
WNWW01000217.1	Genbank	CDS	208819	208970	.	-	0	Name=KAF3428347.1;ID=cds-KAF3428347.1;Dbxref=NCBI_GP:KAF3428347.1;Parent=rna-gnl|WGS:WNWW|mRNA:Fvar13723-1.2
WNWW01000217.1	Genbank	CDS	208408	208554	.	-	0	Name=KAF3428347.1;ID=cds-KAF3428347.1;Dbxref=NCBI_GP:KAF3428347.1;Parent=rna-gnl|WGS:WNWW|mRNA:Fvar13723-1.2
WNWW01000217.1	Genbank	CDS	206871	206958	.	-	0	Name=KAF3428347.1;ID=cds-KAF3428347.1;Dbxref=NCBI_GP:KAF3428347.1;Parent=rna-gnl|WGS:WNWW|mRNA:Fvar13723-1.2
WNWW01000217.1	Genbank	exon	515361	515695	.	-	.	ID=exon-gnl|WGS:WNWW|mRNA:Fvar13727-1.2-5;Note=SYF2 splicing factor;Parent=rna-gnl|WGS:WNWW|mRNA:Fvar13727-1.2
WNWW01000217.1	Genbank	exon	515754	516067	.	-	.	ID=exon-gnl|WGS:WNWW|mRNA:Fvar13727-1.2-4;Note=SYF2 splicing factor;Parent=rna-gnl|WGS:WNWW|mRNA:Fvar13727-1.2
WNWW01000217.1	Genbank	exon	516147	516287	.	-	.	ID=exon-gnl|WGS:WNWW|mRNA:Fvar13727-1.2-3;Note=SYF2 splicing factor;Parent=rna-gnl|WGS:WNWW|mRNA:Fvar13727-1.2
WNWW01000217.1	Genbank	exon	516425	516516	.	-	.	ID=exon-gnl|WGS:WNWW|mRNA:Fvar13727-1.2-2;Note=SYF2 splicing factor;Parent=rna-gnl|WGS:WNWW|mRNA:Fvar13727-1.2
WNWW01000217.1	Genbank	exon	518094	518139	.	-	.	ID=exon-gnl|WGS:WNWW|mRNA:Fvar13727-1.2-1;Note=SYF2 splicing factor;Parent=rna-gnl|WGS:WNWW|mRNA:Fvar13727-1.2
WNWW01000217.1	Genbank	mRNA	206871	215382	.	-	.	ID=rna-gnl|WGS:WNWW|mRNA:Fvar13723-1.2;Note=MBOAT%3B membrane-bound O-acyltransferase family;Parent=gene-E2986_13723
WNWW01000217.1	Genbank	exon	889303	889492	.	-	.	ID=exon-gnl|WGS:WNWW|mRNA:Fvar08596-1.2-1;Note=RUN;Parent=rna-gnl|WGS:WNWW|mRNA:Fvar08596-1.2
WNWW01000217.1	Genbank	exon	884693	884856	.	-	.	ID=exon-gnl|WGS:WNWW|mRNA:Fvar08596-1.2-5;Note=RUN;Parent=rna-gnl|WGS:WNWW|mRNA:Fvar08596-1.2
WNWW01000217.1	Genbank	exon	884972	885179	.	-	.	ID=exon-gnl|WGS:WNWW|mRNA:Fvar08596-1.2-4;Note=RUN;Parent=rna-gnl|WGS:WNWW|mRNA:Fvar08596-1.2
WNWW01000217.1	Genbank	exon	885726	886098	.	-	.	ID=exon-gnl|WGS:WNWW|mRNA:Fvar08596-1.2-3;Note=RUN;Parent=rna-gnl|WGS:WNWW|mRNA:Fvar08596-1.2
WNWW01000217.1	Genbank	exon	887145	887516	.	-	.	ID=exon-gnl|WGS:WNWW|mRNA:Fvar08596-1.2-2;Note=RUN;Parent=rna-gnl|WGS:WNWW|mRNA:Fvar08596-1.2
WNWW01000217.1	Genbank	exon	882961	883247	.	-	.	ID=exon-gnl|WGS:WNWW|mRNA:Fvar08596-1.2-9;Note=RUN;Parent=rna-gnl|WGS:WNWW|mRNA:Fvar08596-1.2
WNWW01000217.1	Genbank	exon	883905	884045	.	-	.	ID=exon-gnl|WGS:WNWW|mRNA:Fvar08596-1.2-8;Note=RUN;Parent=rna-gnl|WGS:WNWW|mRNA:Fvar08596-1.2
WNWW01000217.1	Genbank	exon	884201	884317	.	-	.	ID=exon-gnl|WGS:WNWW|mRNA:Fvar08596-1.2-7;Note=RUN;Parent=rna-gnl|WGS:WNWW|mRNA:Fvar08596-1.2
WNWW01000217.1	Genbank	exon	884429	884591	.	-	.	ID=exon-gnl|WGS:WNWW|mRNA:Fvar08596-1.2-6;Note=RUN;Parent=rna-gnl|WGS:WNWW|mRNA:Fvar08596-1.2
WNWW01000217.1	Genbank	exon	460732	460854	.	+	.	ID=exon-gnl|WGS:WNWW|mRNA:Fvar05085-1.2-5;Note=Sec23/Sec24 zinc finger;Parent=rna-gnl|WGS:WNWW|mRNA:Fvar05085-1.2
WNWW01000217.1	Genbank	exon	459677	460647	.	+	.	ID=exon-gnl|WGS:WNWW|mRNA:Fvar05085-1.2-4;Note=Sec23/Sec24 zinc finger;Parent=rna-gnl|WGS:WNWW|mRNA:Fvar05085-1.2
WNWW01000217.1	Genbank	exon	461189	461384	.	+	.	ID=exon-gnl|WGS:WNWW|mRNA:Fvar05085-1.2-7;Note=Sec23/Sec24 zinc finger;Parent=rna-gnl|WGS:WNWW|mRNA:Fvar05085-1.2
WNWW01000217.1	Genbank	exon	460932	461111	.	+	.	ID=exon-gnl|WGS:WNWW|mRNA:Fvar05085-1.2-6;Note=Sec23/Sec24 zinc finger;Parent=rna-gnl|WGS:WNWW|mRNA:Fvar05085-1.2
WNWW01000217.1	Genbank	exon	461660	462070	.	+	.	ID=exon-gnl|WGS:WNWW|mRNA:Fvar05085-1.2-9;Note=Sec23/Sec24 zinc finger;Parent=rna-gnl|WGS:WNWW|mRNA:Fvar05085-1.2
WNWW01000217.1	Genbank	exon	461453	461568	.	+	.	ID=exon-gnl|WGS:WNWW|mRNA:Fvar05085-1.2-8;Note=Sec23/Sec24 zinc finger;Parent=rna-gnl|WGS:WNWW|mRNA:Fvar05085-1.2
WNWW01000217.1	Genbank	exon	458986	459238	.	+	.	ID=exon-gnl|WGS:WNWW|mRNA:Fvar05085-1.2-1;Note=Sec23/Sec24 zinc finger;Parent=rna-gnl|WGS:WNWW|mRNA:Fvar05085-1.2
WNWW01000217.1	Genbank	exon	459506	459602	.	+	.	ID=exon-gnl|WGS:WNWW|mRNA:Fvar05085-1.2-3;Note=Sec23/Sec24 zinc finger;Parent=rna-gnl|WGS:WNWW|mRNA:Fvar05085-1.2
WNWW01000217.1	Genbank	exon	459308	459429	.	+	.	ID=exon-gnl|WGS:WNWW|mRNA:Fvar05085-1.2-2;Note=Sec23/Sec24 zinc finger;Parent=rna-gnl|WGS:WNWW|mRNA:Fvar05085-1.2
WNWW01000217.1	Genbank	exon	198117	198230	.	-	.	ID=exon-gnl|WGS:WNWW|mRNA:Fvar02159-1.2-13;Note=Leucine Rich repeats (2 copies);Parent=rna-gnl|WGS:WNWW|mRNA:Fvar02159-1.2
WNWW01000217.1	Genbank	exon	198333	198424	.	-	.	ID=exon-gnl|WGS:WNWW|mRNA:Fvar02159-1.2-12;Note=Leucine Rich repeats (2 copies);Parent=rna-gnl|WGS:WNWW|mRNA:Fvar02159-1.2
WNWW01000217.1	Genbank	exon	198676	198997	.	-	.	ID=exon-gnl|WGS:WNWW|mRNA:Fvar02159-1.2-11;Note=Leucine Rich repeats (2 copies);Parent=rna-gnl|WGS:WNWW|mRNA:Fvar02159-1.2
WNWW01000217.1	Genbank	exon	199039	199266	.	-	.	ID=exon-gnl|WGS:WNWW|mRNA:Fvar02159-1.2-10;Note=Leucine Rich repeats (2 copies);Parent=rna-gnl|WGS:WNWW|mRNA:Fvar02159-1.2
WNWW01000217.1	Genbank	exon	197020	197308	.	-	.	ID=exon-gnl|WGS:WNWW|mRNA:Fvar02159-1.2-15;Note=Leucine Rich repeats (2 copies);Parent=rna-gnl|WGS:WNWW|mRNA:Fvar02159-1.2
WNWW01000217.1	Genbank	exon	197774	198009	.	-	.	ID=exon-gnl|WGS:WNWW|mRNA:Fvar02159-1.2-14;Note=Leucine Rich repeats (2 copies);Parent=rna-gnl|WGS:WNWW|mRNA:Fvar02159-1.2
WNWW01000217.1	Genbank	CDS	140686	140847	.	+	0	Name=KAF3428342.1;ID=cds-KAF3428342.1;Dbxref=NCBI_GP:KAF3428342.1;Parent=rna-gnl|WGS:WNWW|mRNA:Fvar06719-1.2
WNWW01000217.1	Genbank	CDS	143598	144122	.	+	0	Name=KAF3428342.1;ID=cds-KAF3428342.1;Dbxref=NCBI_GP:KAF3428342.1;Parent=rna-gnl|WGS:WNWW|mRNA:Fvar06719-1.2
WNWW01000217.1	Genbank	CDS	129450	129686	.	-	0	Name=KAF3428341.1;ID=cds-KAF3428341.1;Dbxref=NCBI_GP:KAF3428341.1;Parent=rna-gnl|WGS:WNWW|mRNA:Fvar13719-1.2
WNWW01000217.1	Genbank	CDS	128291	128619	.	-	0	Name=KAF3428341.1;ID=cds-KAF3428341.1;Dbxref=NCBI_GP:KAF3428341.1;Parent=rna-gnl|WGS:WNWW|mRNA:Fvar13719-1.2
WNWW01000217.1	Genbank	CDS	127549	127711	.	-	0	Name=KAF3428341.1;ID=cds-KAF3428341.1;Dbxref=NCBI_GP:KAF3428341.1;Parent=rna-gnl|WGS:WNWW|mRNA:Fvar13719-1.2
WNWW01000217.1	Genbank	CDS	127246	127427	.	-	0	Name=KAF3428341.1;ID=cds-KAF3428341.1;Dbxref=NCBI_GP:KAF3428341.1;Parent=rna-gnl|WGS:WNWW|mRNA:Fvar13719-1.2
WNWW01000217.1	Genbank	CDS	127067	127176	.	-	0	Name=KAF3428341.1;ID=cds-KAF3428341.1;Dbxref=NCBI_GP:KAF3428341.1;Parent=rna-gnl|WGS:WNWW|mRNA:Fvar13719-1.2
WNWW01000217.1	Genbank	CDS	125976	126221	.	-	0	Name=KAF3428341.1;ID=cds-KAF3428341.1;Dbxref=NCBI_GP:KAF3428341.1;Parent=rna-gnl|WGS:WNWW|mRNA:Fvar13719-1.2
WNWW01000217.1	Genbank	CDS	125607	125827	.	-	0	Name=KAF3428341.1;ID=cds-KAF3428341.1;Dbxref=NCBI_GP:KAF3428341.1;Parent=rna-gnl|WGS:WNWW|mRNA:Fvar13719-1.2
WNWW01000217.1	Genbank	CDS	124535	124933	.	-	0	Name=KAF3428341.1;ID=cds-KAF3428341.1;Dbxref=NCBI_GP:KAF3428341.1;Parent=rna-gnl|WGS:WNWW|mRNA:Fvar13719-1.2
WNWW01000217.1	Genbank	CDS	123962	124203	.	-	0	Name=KAF3428341.1;ID=cds-KAF3428341.1;Dbxref=NCBI_GP:KAF3428341.1;Parent=rna-gnl|WGS:WNWW|mRNA:Fvar13719-1.2
WNWW01000217.1	Genbank	CDS	122977	123300	.	-	0	Name=KAF3428341.1;ID=cds-KAF3428341.1;Dbxref=NCBI_GP:KAF3428341.1;Parent=rna-gnl|WGS:WNWW|mRNA:Fvar13719-1.2
WNWW01000217.1	Genbank	CDS	121941	122007	.	-	0	Name=KAF3428341.1;ID=cds-KAF3428341.1;Dbxref=NCBI_GP:KAF3428341.1;Parent=rna-gnl|WGS:WNWW|mRNA:Fvar13719-1.2
WNWW01000217.1	Genbank	CDS	121493	121829	.	-	0	Name=KAF3428341.1;ID=cds-KAF3428341.1;Dbxref=NCBI_GP:KAF3428341.1;Parent=rna-gnl|WGS:WNWW|mRNA:Fvar13719-1.2
WNWW01000217.1	Genbank	CDS	119781	120520	.	-	0	Name=KAF3428341.1;ID=cds-KAF3428341.1;Dbxref=NCBI_GP:KAF3428341.1;Parent=rna-gnl|WGS:WNWW|mRNA:Fvar13719-1.2
WNWW01000217.1	Genbank	CDS	118943	119093	.	-	0	Name=KAF3428341.1;ID=cds-KAF3428341.1;Dbxref=NCBI_GP:KAF3428341.1;Parent=rna-gnl|WGS:WNWW|mRNA:Fvar13719-1.2
WNWW01000217.1	Genbank	CDS	118634	118853	.	-	0	Name=KAF3428341.1;ID=cds-KAF3428341.1;Dbxref=NCBI_GP:KAF3428341.1;Parent=rna-gnl|WGS:WNWW|mRNA:Fvar13719-1.2
WNWW01000217.1	Genbank	CDS	118353	118479	.	-	0	Name=KAF3428341.1;ID=cds-KAF3428341.1;Dbxref=NCBI_GP:KAF3428341.1;Parent=rna-gnl|WGS:WNWW|mRNA:Fvar13719-1.2
WNWW01000217.1	Genbank	CDS	117907	118230	.	-	0	Name=KAF3428341.1;ID=cds-KAF3428341.1;Dbxref=NCBI_GP:KAF3428341.1;Parent=rna-gnl|WGS:WNWW|mRNA:Fvar13719-1.2
WNWW01000217.1	Genbank	CDS	117007	117288	.	-	0	Name=KAF3428341.1;ID=cds-KAF3428341.1;Dbxref=NCBI_GP:KAF3428341.1;Parent=rna-gnl|WGS:WNWW|mRNA:Fvar13719-1.2
WNWW01000217.1	Genbank	CDS	115120	115363	.	-	0	Name=KAF3428341.1;ID=cds-KAF3428341.1;Dbxref=NCBI_GP:KAF3428341.1;Parent=rna-gnl|WGS:WNWW|mRNA:Fvar13719-1.2
WNWW01000217.1	Genbank	CDS	112951	113458	.	-	0	Name=KAF3428341.1;ID=cds-KAF3428341.1;Dbxref=NCBI_GP:KAF3428341.1;Parent=rna-gnl|WGS:WNWW|mRNA:Fvar13719-1.2
WNWW01000217.1	Genbank	CDS	111849	112241	.	-	0	Name=KAF3428341.1;ID=cds-KAF3428341.1;Dbxref=NCBI_GP:KAF3428341.1;Parent=rna-gnl|WGS:WNWW|mRNA:Fvar13719-1.2
WNWW01000217.1	Genbank	CDS	110786	110965	.	-	0	Name=KAF3428341.1;ID=cds-KAF3428341.1;Dbxref=NCBI_GP:KAF3428341.1;Parent=rna-gnl|WGS:WNWW|mRNA:Fvar13719-1.2
WNWW01000217.1	Genbank	CDS	109879	110217	.	-	0	Name=KAF3428341.1;ID=cds-KAF3428341.1;Dbxref=NCBI_GP:KAF3428341.1;Parent=rna-gnl|WGS:WNWW|mRNA:Fvar13719-1.2
WNWW01000217.1	Genbank	CDS	108547	108665	.	-	0	Name=KAF3428341.1;ID=cds-KAF3428341.1;Dbxref=NCBI_GP:KAF3428341.1;Parent=rna-gnl|WGS:WNWW|mRNA:Fvar13719-1.2
WNWW01000217.1	Genbank	CDS	108047	108414	.	-	0	Name=KAF3428341.1;ID=cds-KAF3428341.1;Dbxref=NCBI_GP:KAF3428341.1;Parent=rna-gnl|WGS:WNWW|mRNA:Fvar13719-1.2
WNWW01000217.1	Genbank	CDS	107816	107964	.	-	0	Name=KAF3428341.1;ID=cds-KAF3428341.1;Dbxref=NCBI_GP:KAF3428341.1;Parent=rna-gnl|WGS:WNWW|mRNA:Fvar13719-1.2
WNWW01000217.1	Genbank	CDS	106661	106939	.	-	0	Name=KAF3428341.1;ID=cds-KAF3428341.1;Dbxref=NCBI_GP:KAF3428341.1;Parent=rna-gnl|WGS:WNWW|mRNA:Fvar13719-1.2
WNWW01000217.1	Genbank	CDS	104754	104983	.	-	0	Name=KAF3428341.1;ID=cds-KAF3428341.1;Dbxref=NCBI_GP:KAF3428341.1;Parent=rna-gnl|WGS:WNWW|mRNA:Fvar13719-1.2
WNWW01000217.1	Genbank	CDS	103767	103895	.	-	0	Name=KAF3428341.1;ID=cds-KAF3428341.1;Dbxref=NCBI_GP:KAF3428341.1;Parent=rna-gnl|WGS:WNWW|mRNA:Fvar13719-1.2
WNWW01000217.1	Genbank	CDS	102785	103033	.	-	0	Name=KAF3428341.1;ID=cds-KAF3428341.1;Dbxref=NCBI_GP:KAF3428341.1;Parent=rna-gnl|WGS:WNWW|mRNA:Fvar13719-1.2
WNWW01000217.1	Genbank	CDS	101367	101800	.	-	0	Name=KAF3428341.1;ID=cds-KAF3428341.1;Dbxref=NCBI_GP:KAF3428341.1;Parent=rna-gnl|WGS:WNWW|mRNA:Fvar13719-1.2
WNWW01000217.1	Genbank	CDS	100325	100459	.	-	0	Name=KAF3428341.1;ID=cds-KAF3428341.1;Dbxref=NCBI_GP:KAF3428341.1;Parent=rna-gnl|WGS:WNWW|mRNA:Fvar13719-1.2
WNWW01000217.1	Genbank	CDS	99860	100089	.	-	0	Name=KAF3428341.1;ID=cds-KAF3428341.1;Dbxref=NCBI_GP:KAF3428341.1;Parent=rna-gnl|WGS:WNWW|mRNA:Fvar13719-1.2
WNWW01000217.1	Genbank	CDS	98495	98704	.	-	0	Name=KAF3428341.1;ID=cds-KAF3428341.1;Dbxref=NCBI_GP:KAF3428341.1;Parent=rna-gnl|WGS:WNWW|mRNA:Fvar13719-1.2
WNWW01000217.1	Genbank	CDS	97388	97676	.	-	0	Name=KAF3428341.1;ID=cds-KAF3428341.1;Dbxref=NCBI_GP:KAF3428341.1;Parent=rna-gnl|WGS:WNWW|mRNA:Fvar13719-1.2
WNWW01000217.1	Genbank	CDS	96402	96911	.	-	0	Name=KAF3428341.1;ID=cds-KAF3428341.1;Dbxref=NCBI_GP:KAF3428341.1;Parent=rna-gnl|WGS:WNWW|mRNA:Fvar13719-1.2
WNWW01000217.1	Genbank	CDS	93980	94239	.	-	0	Name=KAF3428341.1;ID=cds-KAF3428341.1;Dbxref=NCBI_GP:KAF3428341.1;Parent=rna-gnl|WGS:WNWW|mRNA:Fvar13719-1.2
WNWW01000217.1	Genbank	CDS	91394	91588	.	-	0	Name=KAF3428341.1;ID=cds-KAF3428341.1;Dbxref=NCBI_GP:KAF3428341.1;Parent=rna-gnl|WGS:WNWW|mRNA:Fvar13719-1.2
WNWW01000217.1	Genbank	CDS	90448	90679	.	-	0	Name=KAF3428341.1;ID=cds-KAF3428341.1;Dbxref=NCBI_GP:KAF3428341.1;Parent=rna-gnl|WGS:WNWW|mRNA:Fvar13719-1.2
WNWW01000217.1	Genbank	CDS	90226	90379	.	-	0	Name=KAF3428341.1;ID=cds-KAF3428341.1;Dbxref=NCBI_GP:KAF3428341.1;Parent=rna-gnl|WGS:WNWW|mRNA:Fvar13719-1.2
WNWW01000217.1	Genbank	CDS	88565	88784	.	-	0	Name=KAF3428341.1;ID=cds-KAF3428341.1;Dbxref=NCBI_GP:KAF3428341.1;Parent=rna-gnl|WGS:WNWW|mRNA:Fvar13719-1.2
WNWW01000217.1	Genbank	CDS	85794	86527	.	-	0	Name=KAF3428341.1;ID=cds-KAF3428341.1;Dbxref=NCBI_GP:KAF3428341.1;Parent=rna-gnl|WGS:WNWW|mRNA:Fvar13719-1.2
WNWW01000217.1	Genbank	CDS	84449	84696	.	-	0	Name=KAF3428341.1;ID=cds-KAF3428341.1;Dbxref=NCBI_GP:KAF3428341.1;Parent=rna-gnl|WGS:WNWW|mRNA:Fvar13719-1.2
WNWW01000217.1	Genbank	CDS	83570	83864	.	-	0	Name=KAF3428341.1;ID=cds-KAF3428341.1;Dbxref=NCBI_GP:KAF3428341.1;Parent=rna-gnl|WGS:WNWW|mRNA:Fvar13719-1.2
WNWW01000217.1	Genbank	CDS	82582	82877	.	-	0	Name=KAF3428341.1;ID=cds-KAF3428341.1;Dbxref=NCBI_GP:KAF3428341.1;Parent=rna-gnl|WGS:WNWW|mRNA:Fvar13719-1.2
WNWW01000217.1	Genbank	exon	162964	163045	.	-	.	ID=exon-gnl|WGS:WNWW|mRNA:Fvar02155-1.2-2;Note=Belongs to the sodium neurotransmitter symporter (SNF) (TC 2.A.22) family;Parent=rna-gnl|WGS:WNWW|mRNA:Fvar02155-1.2
WNWW01000217.1	Genbank	exon	166989	167080	.	-	.	ID=exon-gnl|WGS:WNWW|mRNA:Fvar02155-1.2-1;Note=Belongs to the sodium neurotransmitter symporter (SNF) (TC 2.A.22) family;Parent=rna-gnl|WGS:WNWW|mRNA:Fvar02155-1.2
WNWW01000217.1	Genbank	exon	159886	160044	.	-	.	ID=exon-gnl|WGS:WNWW|mRNA:Fvar02155-1.2-4;Note=Belongs to the sodium neurotransmitter symporter (SNF) (TC 2.A.22) family;Parent=rna-gnl|WGS:WNWW|mRNA:Fvar02155-1.2
WNWW01000217.1	Genbank	exon	162294	162549	.	-	.	ID=exon-gnl|WGS:WNWW|mRNA:Fvar02155-1.2-3;Note=Belongs to the sodium neurotransmitter symporter (SNF) (TC 2.A.22) family;Parent=rna-gnl|WGS:WNWW|mRNA:Fvar02155-1.2
WNWW01000217.1	Genbank	mRNA	193755	195405	.	+	.	ID=rna-gnl|WGS:WNWW|mRNA:Fvar02158-1.2;Note=RNA binding motif protein 12B;Parent=gene-E2986_02158
WNWW01000217.1	Genbank	exon	156218	156559	.	-	.	ID=exon-gnl|WGS:WNWW|mRNA:Fvar02155-1.2-9;Note=Belongs to the sodium neurotransmitter symporter (SNF) (TC 2.A.22) family;Parent=rna-gnl|WGS:WNWW|mRNA:Fvar02155-1.2
WNWW01000217.1	Genbank	exon	158078	158249	.	-	.	ID=exon-gnl|WGS:WNWW|mRNA:Fvar02155-1.2-6;Note=Belongs to the sodium neurotransmitter symporter (SNF) (TC 2.A.22) family;Parent=rna-gnl|WGS:WNWW|mRNA:Fvar02155-1.2
WNWW01000217.1	Genbank	exon	158361	158568	.	-	.	ID=exon-gnl|WGS:WNWW|mRNA:Fvar02155-1.2-5;Note=Belongs to the sodium neurotransmitter symporter (SNF) (TC 2.A.22) family;Parent=rna-gnl|WGS:WNWW|mRNA:Fvar02155-1.2
WNWW01000217.1	Genbank	exon	156783	156992	.	-	.	ID=exon-gnl|WGS:WNWW|mRNA:Fvar02155-1.2-8;Note=Belongs to the sodium neurotransmitter symporter (SNF) (TC 2.A.22) family;Parent=rna-gnl|WGS:WNWW|mRNA:Fvar02155-1.2
WNWW01000217.1	Genbank	exon	157362	157718	.	-	.	ID=exon-gnl|WGS:WNWW|mRNA:Fvar02155-1.2-7;Note=Belongs to the sodium neurotransmitter symporter (SNF) (TC 2.A.22) family;Parent=rna-gnl|WGS:WNWW|mRNA:Fvar02155-1.2
WNWW01000217.1	Genbank	CDS	46211	46863	.	+	0	Name=KAF3428340.1;ID=cds-KAF3428340.1;Dbxref=NCBI_GP:KAF3428340.1;Parent=rna-gnl|WGS:WNWW|mRNA:Fvar09945-1.2
WNWW01000217.1	Genbank	CDS	49455	49849	.	+	0	Name=KAF3428340.1;ID=cds-KAF3428340.1;Dbxref=NCBI_GP:KAF3428340.1;Parent=rna-gnl|WGS:WNWW|mRNA:Fvar09945-1.2
WNWW01000217.1	Genbank	CDS	51228	51610	.	+	0	Name=KAF3428340.1;ID=cds-KAF3428340.1;Dbxref=NCBI_GP:KAF3428340.1;Parent=rna-gnl|WGS:WNWW|mRNA:Fvar09945-1.2
WNWW01000217.1	Genbank	CDS	53054	53366	.	+	0	Name=KAF3428340.1;ID=cds-KAF3428340.1;Dbxref=NCBI_GP:KAF3428340.1;Parent=rna-gnl|WGS:WNWW|mRNA:Fvar09945-1.2
WNWW01000217.1	Genbank	CDS	53859	54039	.	+	0	Name=KAF3428340.1;ID=cds-KAF3428340.1;Dbxref=NCBI_GP:KAF3428340.1;Parent=rna-gnl|WGS:WNWW|mRNA:Fvar09945-1.2
WNWW01000217.1	Genbank	CDS	54766	55071	.	+	0	Name=KAF3428340.1;ID=cds-KAF3428340.1;Dbxref=NCBI_GP:KAF3428340.1;Parent=rna-gnl|WGS:WNWW|mRNA:Fvar09945-1.2
WNWW01000217.1	Genbank	CDS	56851	57123	.	+	0	Name=KAF3428340.1;ID=cds-KAF3428340.1;Dbxref=NCBI_GP:KAF3428340.1;Parent=rna-gnl|WGS:WNWW|mRNA:Fvar09945-1.2
WNWW01000217.1	Genbank	CDS	57861	58024	.	+	0	Name=KAF3428340.1;ID=cds-KAF3428340.1;Dbxref=NCBI_GP:KAF3428340.1;Parent=rna-gnl|WGS:WNWW|mRNA:Fvar09945-1.2
WNWW01000217.1	Genbank	CDS	61202	61263	.	+	0	Name=KAF3428340.1;ID=cds-KAF3428340.1;Dbxref=NCBI_GP:KAF3428340.1;Parent=rna-gnl|WGS:WNWW|mRNA:Fvar09945-1.2
WNWW01000217.1	Genbank	CDS	62390	62470	.	+	0	Name=KAF3428340.1;ID=cds-KAF3428340.1;Dbxref=NCBI_GP:KAF3428340.1;Parent=rna-gnl|WGS:WNWW|mRNA:Fvar09945-1.2
WNWW01000217.1	Genbank	mRNA	281149	286161	.	+	.	ID=rna-gnl|WGS:WNWW|mRNA:Fvar13722-1.2;Note=Ecdysteroid kinase;Parent=gene-E2986_13722
WNWW01000217.1	Genbank	mRNA	488913	491787	.	-	.	ID=rna-gnl|WGS:WNWW|mRNA:Fvar05090-1.2;Note=LMBR1-like membrane protein;Parent=gene-E2986_05090
WNWW01000217.1	Genbank	CDS	205353	205654	.	-	0	Name=KAF3428346.1;ID=cds-KAF3428346.1;Dbxref=NCBI_GP:KAF3428346.1;Parent=rna-gnl|WGS:WNWW|mRNA:Fvar02159-1.2
WNWW01000217.1	Genbank	CDS	204496	204656	.	-	0	Name=KAF3428346.1;ID=cds-KAF3428346.1;Dbxref=NCBI_GP:KAF3428346.1;Parent=rna-gnl|WGS:WNWW|mRNA:Fvar02159-1.2
WNWW01000217.1	Genbank	CDS	203426	203901	.	-	0	Name=KAF3428346.1;ID=cds-KAF3428346.1;Dbxref=NCBI_GP:KAF3428346.1;Parent=rna-gnl|WGS:WNWW|mRNA:Fvar02159-1.2
WNWW01000217.1	Genbank	CDS	202904	203123	.	-	0	Name=KAF3428346.1;ID=cds-KAF3428346.1;Dbxref=NCBI_GP:KAF3428346.1;Parent=rna-gnl|WGS:WNWW|mRNA:Fvar02159-1.2
WNWW01000217.1	Genbank	CDS	202378	202688	.	-	0	Name=KAF3428346.1;ID=cds-KAF3428346.1;Dbxref=NCBI_GP:KAF3428346.1;Parent=rna-gnl|WGS:WNWW|mRNA:Fvar02159-1.2
WNWW01000217.1	Genbank	CDS	201600	201824	.	-	0	Name=KAF3428346.1;ID=cds-KAF3428346.1;Dbxref=NCBI_GP:KAF3428346.1;Parent=rna-gnl|WGS:WNWW|mRNA:Fvar02159-1.2
WNWW01000217.1	Genbank	CDS	201274	201495	.	-	0	Name=KAF3428346.1;ID=cds-KAF3428346.1;Dbxref=NCBI_GP:KAF3428346.1;Parent=rna-gnl|WGS:WNWW|mRNA:Fvar02159-1.2
WNWW01000217.1	Genbank	CDS	200786	200954	.	-	0	Name=KAF3428346.1;ID=cds-KAF3428346.1;Dbxref=NCBI_GP:KAF3428346.1;Parent=rna-gnl|WGS:WNWW|mRNA:Fvar02159-1.2
WNWW01000217.1	Genbank	CDS	199559	200091	.	-	0	Name=KAF3428346.1;ID=cds-KAF3428346.1;Dbxref=NCBI_GP:KAF3428346.1;Parent=rna-gnl|WGS:WNWW|mRNA:Fvar02159-1.2
WNWW01000217.1	Genbank	CDS	199039	199266	.	-	0	Name=KAF3428346.1;ID=cds-KAF3428346.1;Dbxref=NCBI_GP:KAF3428346.1;Parent=rna-gnl|WGS:WNWW|mRNA:Fvar02159-1.2
WNWW01000217.1	Genbank	CDS	198676	198997	.	-	0	Name=KAF3428346.1;ID=cds-KAF3428346.1;Dbxref=NCBI_GP:KAF3428346.1;Parent=rna-gnl|WGS:WNWW|mRNA:Fvar02159-1.2
WNWW01000217.1	Genbank	CDS	198333	198424	.	-	0	Name=KAF3428346.1;ID=cds-KAF3428346.1;Dbxref=NCBI_GP:KAF3428346.1;Parent=rna-gnl|WGS:WNWW|mRNA:Fvar02159-1.2
WNWW01000217.1	Genbank	CDS	198117	198230	.	-	0	Name=KAF3428346.1;ID=cds-KAF3428346.1;Dbxref=NCBI_GP:KAF3428346.1;Parent=rna-gnl|WGS:WNWW|mRNA:Fvar02159-1.2
WNWW01000217.1	Genbank	CDS	197774	198009	.	-	0	Name=KAF3428346.1;ID=cds-KAF3428346.1;Dbxref=NCBI_GP:KAF3428346.1;Parent=rna-gnl|WGS:WNWW|mRNA:Fvar02159-1.2
WNWW01000217.1	Genbank	CDS	197020	197308	.	-	0	Name=KAF3428346.1;ID=cds-KAF3428346.1;Dbxref=NCBI_GP:KAF3428346.1;Parent=rna-gnl|WGS:WNWW|mRNA:Fvar02159-1.2
WNWW01000217.1	Genbank	CDS	193789	193944	.	+	0	Name=KAF3428345.1;ID=cds-KAF3428345.1;Dbxref=NCBI_GP:KAF3428345.1;Parent=rna-gnl|WGS:WNWW|mRNA:Fvar02158-1.2
WNWW01000217.1	Genbank	CDS	194134	194407	.	+	0	Name=KAF3428345.1;ID=cds-KAF3428345.1;Dbxref=NCBI_GP:KAF3428345.1;Parent=rna-gnl|WGS:WNWW|mRNA:Fvar02158-1.2
WNWW01000217.1	Genbank	CDS	194492	194745	.	+	0	Name=KAF3428345.1;ID=cds-KAF3428345.1;Dbxref=NCBI_GP:KAF3428345.1;Parent=rna-gnl|WGS:WNWW|mRNA:Fvar02158-1.2
WNWW01000217.1	Genbank	CDS	195196	195405	.	+	0	Name=KAF3428345.1;ID=cds-KAF3428345.1;Dbxref=NCBI_GP:KAF3428345.1;Parent=rna-gnl|WGS:WNWW|mRNA:Fvar02158-1.2
WNWW01000217.1	Genbank	mRNA	494159	496531	.	+	.	ID=rna-gnl|WGS:WNWW|mRNA:Fvar05091-1.2;Note=AAA domain;Parent=gene-E2986_05091
WNWW01000217.1	Genbank	CDS	186224	186302	.	+	0	Name=KAF3428344.1;ID=cds-KAF3428344.1;Dbxref=NCBI_GP:KAF3428344.1;Parent=rna-gnl|WGS:WNWW|mRNA:Fvar13720-1.2
WNWW01000217.1	Genbank	CDS	186335	186395	.	+	0	Name=KAF3428344.1;ID=cds-KAF3428344.1;Dbxref=NCBI_GP:KAF3428344.1;Parent=rna-gnl|WGS:WNWW|mRNA:Fvar13720-1.2
WNWW01000217.1	Genbank	CDS	188051	188098	.	+	0	Name=KAF3428344.1;ID=cds-KAF3428344.1;Dbxref=NCBI_GP:KAF3428344.1;Parent=rna-gnl|WGS:WNWW|mRNA:Fvar13720-1.2
WNWW01000217.1	Genbank	CDS	188107	188242	.	+	0	Name=KAF3428344.1;ID=cds-KAF3428344.1;Dbxref=NCBI_GP:KAF3428344.1;Parent=rna-gnl|WGS:WNWW|mRNA:Fvar13720-1.2
WNWW01000217.1	Genbank	CDS	188313	188922	.	+	0	Name=KAF3428344.1;ID=cds-KAF3428344.1;Dbxref=NCBI_GP:KAF3428344.1;Parent=rna-gnl|WGS:WNWW|mRNA:Fvar13720-1.2
WNWW01000217.1	Genbank	CDS	189286	189651	.	+	0	Name=KAF3428344.1;ID=cds-KAF3428344.1;Dbxref=NCBI_GP:KAF3428344.1;Parent=rna-gnl|WGS:WNWW|mRNA:Fvar13720-1.2
WNWW01000217.1	Genbank	CDS	189727	190037	.	+	0	Name=KAF3428344.1;ID=cds-KAF3428344.1;Dbxref=NCBI_GP:KAF3428344.1;Parent=rna-gnl|WGS:WNWW|mRNA:Fvar13720-1.2
WNWW01000217.1	Genbank	CDS	190106	190303	.	+	0	Name=KAF3428344.1;ID=cds-KAF3428344.1;Dbxref=NCBI_GP:KAF3428344.1;Parent=rna-gnl|WGS:WNWW|mRNA:Fvar13720-1.2
WNWW01000217.1	Genbank	CDS	190388	190687	.	+	0	Name=KAF3428344.1;ID=cds-KAF3428344.1;Dbxref=NCBI_GP:KAF3428344.1;Parent=rna-gnl|WGS:WNWW|mRNA:Fvar13720-1.2
WNWW01000217.1	Genbank	CDS	190744	190944	.	+	0	Name=KAF3428344.1;ID=cds-KAF3428344.1;Dbxref=NCBI_GP:KAF3428344.1;Parent=rna-gnl|WGS:WNWW|mRNA:Fvar13720-1.2
WNWW01000217.1	Genbank	CDS	191034	191311	.	+	0	Name=KAF3428344.1;ID=cds-KAF3428344.1;Dbxref=NCBI_GP:KAF3428344.1;Parent=rna-gnl|WGS:WNWW|mRNA:Fvar13720-1.2
WNWW01000217.1	Genbank	CDS	191379	191595	.	+	0	Name=KAF3428344.1;ID=cds-KAF3428344.1;Dbxref=NCBI_GP:KAF3428344.1;Parent=rna-gnl|WGS:WNWW|mRNA:Fvar13720-1.2
WNWW01000217.1	Genbank	CDS	191675	191910	.	+	0	Name=KAF3428344.1;ID=cds-KAF3428344.1;Dbxref=NCBI_GP:KAF3428344.1;Parent=rna-gnl|WGS:WNWW|mRNA:Fvar13720-1.2
WNWW01000217.1	Genbank	CDS	191971	192091	.	+	0	Name=KAF3428344.1;ID=cds-KAF3428344.1;Dbxref=NCBI_GP:KAF3428344.1;Parent=rna-gnl|WGS:WNWW|mRNA:Fvar13720-1.2
WNWW01000217.1	Genbank	CDS	166989	167080	.	-	0	Name=KAF3428343.1;ID=cds-KAF3428343.1;Dbxref=NCBI_GP:KAF3428343.1;Parent=rna-gnl|WGS:WNWW|mRNA:Fvar02155-1.2
WNWW01000217.1	Genbank	CDS	162964	163045	.	-	0	Name=KAF3428343.1;ID=cds-KAF3428343.1;Dbxref=NCBI_GP:KAF3428343.1;Parent=rna-gnl|WGS:WNWW|mRNA:Fvar02155-1.2
WNWW01000217.1	Genbank	CDS	162294	162549	.	-	0	Name=KAF3428343.1;ID=cds-KAF3428343.1;Dbxref=NCBI_GP:KAF3428343.1;Parent=rna-gnl|WGS:WNWW|mRNA:Fvar02155-1.2
WNWW01000217.1	Genbank	CDS	159886	160044	.	-	0	Name=KAF3428343.1;ID=cds-KAF3428343.1;Dbxref=NCBI_GP:KAF3428343.1;Parent=rna-gnl|WGS:WNWW|mRNA:Fvar02155-1.2
WNWW01000217.1	Genbank	CDS	158361	158568	.	-	0	Name=KAF3428343.1;ID=cds-KAF3428343.1;Dbxref=NCBI_GP:KAF3428343.1;Parent=rna-gnl|WGS:WNWW|mRNA:Fvar02155-1.2
WNWW01000217.1	Genbank	CDS	158078	158249	.	-	0	Name=KAF3428343.1;ID=cds-KAF3428343.1;Dbxref=NCBI_GP:KAF3428343.1;Parent=rna-gnl|WGS:WNWW|mRNA:Fvar02155-1.2
WNWW01000217.1	Genbank	CDS	157362	157718	.	-	0	Name=KAF3428343.1;ID=cds-KAF3428343.1;Dbxref=NCBI_GP:KAF3428343.1;Parent=rna-gnl|WGS:WNWW|mRNA:Fvar02155-1.2
WNWW01000217.1	Genbank	CDS	156783	156992	.	-	0	Name=KAF3428343.1;ID=cds-KAF3428343.1;Dbxref=NCBI_GP:KAF3428343.1;Parent=rna-gnl|WGS:WNWW|mRNA:Fvar02155-1.2
WNWW01000217.1	Genbank	CDS	156218	156559	.	-	0	Name=KAF3428343.1;ID=cds-KAF3428343.1;Dbxref=NCBI_GP:KAF3428343.1;Parent=rna-gnl|WGS:WNWW|mRNA:Fvar02155-1.2
WNWW01000217.1	Genbank	CDS	154955	155189	.	-	0	Name=KAF3428343.1;ID=cds-KAF3428343.1;Dbxref=NCBI_GP:KAF3428343.1;Parent=rna-gnl|WGS:WNWW|mRNA:Fvar02155-1.2
WNWW01000217.1	Genbank	CDS	153755	153915	.	-	0	Name=KAF3428343.1;ID=cds-KAF3428343.1;Dbxref=NCBI_GP:KAF3428343.1;Parent=rna-gnl|WGS:WNWW|mRNA:Fvar02155-1.2
WNWW01000217.1	Genbank	CDS	150716	150746	.	-	0	Name=KAF3428343.1;ID=cds-KAF3428343.1;Dbxref=NCBI_GP:KAF3428343.1;Parent=rna-gnl|WGS:WNWW|mRNA:Fvar02155-1.2
WNWW01000217.1	Genbank	CDS	148911	148926	.	-	0	Name=KAF3428343.1;ID=cds-KAF3428343.1;Dbxref=NCBI_GP:KAF3428343.1;Parent=rna-gnl|WGS:WNWW|mRNA:Fvar02155-1.2
WNWW01000217.1	Genbank	CDS	145519	145588	.	-	0	Name=KAF3428343.1;ID=cds-KAF3428343.1;Dbxref=NCBI_GP:KAF3428343.1;Parent=rna-gnl|WGS:WNWW|mRNA:Fvar02155-1.2
