# Supplementary material for: Prevalent bee venom genes evolved before the aculeate stinger and eusociality
Source: BMC Biol. 2023 Oct 23;21:229. doi: 10.1186/s12915-023-01656-5 (PMC10591384; doi:10.1186/s12915-023-01656-5)
Supplement: Supplementary file 42 — Additional file 42. Gff files of all toxin gene annotations. [file 12915_2023_1656_MOESM42_ESM.zip › AdditionalFile9_ToxinGeneAnnotations/NW_022888824.1._VA.gff_modified_Koludarov_et_al_2021.gff3]

##gff-version 3
##source-version geneious 2020.2.2
##sequence-region	NW_022888824.1	1	4228269
NW_022888824.1	Koludarov_et_al_2021	gene	886106	897540	.	+	.	Name=VA
NW_022888824.1	Gnomon	CDS	3469085	3469308	.	-	0	Name=XP_033327556.1;ID=cds-XP_033327556.1;Dbxref=GeneID:117221053%2CGenbank:XP_033327556.1;Parent=rna-XM_033471665.1
NW_022888824.1	Gnomon	CDS	3460483	3460584	.	-	0	Name=XP_033327556.1;ID=cds-XP_033327556.1;Dbxref=GeneID:117221053%2CGenbank:XP_033327556.1;Parent=rna-XM_033471665.1
NW_022888824.1	Gnomon	CDS	3459618	3459682	.	-	0	Name=XP_033327556.1;ID=cds-XP_033327556.1;Dbxref=GeneID:117221053%2CGenbank:XP_033327556.1;Parent=rna-XM_033471665.1
NW_022888824.1	Gnomon	CDS	3457057	3457169	.	-	0	Name=XP_033327556.1;ID=cds-XP_033327556.1;Dbxref=GeneID:117221053%2CGenbank:XP_033327556.1;Parent=rna-XM_033471665.1
NW_022888824.1	Gnomon	CDS	3416683	3416776	.	-	0	Name=XP_033327556.1;ID=cds-XP_033327556.1;Dbxref=GeneID:117221053%2CGenbank:XP_033327556.1;Parent=rna-XM_033471665.1
NW_022888824.1	Gnomon	CDS	3412396	3412625	.	-	0	Name=XP_033327556.1;ID=cds-XP_033327556.1;Dbxref=GeneID:117221053%2CGenbank:XP_033327556.1;Parent=rna-XM_033471665.1
NW_022888824.1	Gnomon	CDS	3408053	3408316	.	-	0	Name=XP_033327556.1;ID=cds-XP_033327556.1;Dbxref=GeneID:117221053%2CGenbank:XP_033327556.1;Parent=rna-XM_033471665.1
NW_022888824.1	Gnomon	CDS	3407695	3407794	.	-	0	Name=XP_033327556.1;ID=cds-XP_033327556.1;Dbxref=GeneID:117221053%2CGenbank:XP_033327556.1;Parent=rna-XM_033471665.1
NW_022888824.1	Gnomon	CDS	3406035	3406870	.	-	0	Name=XP_033327556.1;ID=cds-XP_033327556.1;Dbxref=GeneID:117221053%2CGenbank:XP_033327556.1;Parent=rna-XM_033471665.1
NW_022888824.1	Gnomon	mRNA	1408245	1583901	.	-	.	Name=XM_033471430.1;ID=rna-XM_033471430.1;Dbxref=GeneID:117220943%2CGenbank:XM_033471430.1;Parent=gene-LOC117220943
NW_022888824.1	Gnomon	mRNA	3971652	3973906	.	+	.	Name=XM_033471670.1;ID=rna-XM_033471670.1;Dbxref=GeneID:117221054%2CGenbank:XM_033471670.1;Parent=gene-LOC117221054
NW_022888824.1	Gnomon	CDS	1521488	1525318	.	-	0	Name=XP_033327316.1;ID=cds-XP_033327316.1;Dbxref=GeneID:117220943%2CGenbank:XP_033327316.1;Parent=rna-XM_033471425.1
NW_022888824.1	Gnomon	CDS	1521064	1521373	.	-	0	Name=XP_033327316.1;ID=cds-XP_033327316.1;Dbxref=GeneID:117220943%2CGenbank:XP_033327316.1;Parent=rna-XM_033471425.1
NW_022888824.1	Gnomon	CDS	1477404	1477451	.	-	0	Name=XP_033327316.1;ID=cds-XP_033327316.1;Dbxref=GeneID:117220943%2CGenbank:XP_033327316.1;Parent=rna-XM_033471425.1
NW_022888824.1	Gnomon	CDS	1459477	1459835	.	-	0	Name=XP_033327316.1;ID=cds-XP_033327316.1;Dbxref=GeneID:117220943%2CGenbank:XP_033327316.1;Parent=rna-XM_033471425.1
NW_022888824.1	Gnomon	CDS	1456415	1456441	.	-	0	Name=XP_033327316.1;ID=cds-XP_033327316.1;Dbxref=GeneID:117220943%2CGenbank:XP_033327316.1;Parent=rna-XM_033471425.1
NW_022888824.1	Gnomon	CDS	1455845	1456016	.	-	0	Name=XP_033327316.1;ID=cds-XP_033327316.1;Dbxref=GeneID:117220943%2CGenbank:XP_033327316.1;Parent=rna-XM_033471425.1
NW_022888824.1	Gnomon	CDS	1455535	1455733	.	-	0	Name=XP_033327316.1;ID=cds-XP_033327316.1;Dbxref=GeneID:117220943%2CGenbank:XP_033327316.1;Parent=rna-XM_033471425.1
NW_022888824.1	Gnomon	CDS	1454579	1454774	.	-	0	Name=XP_033327316.1;ID=cds-XP_033327316.1;Dbxref=GeneID:117220943%2CGenbank:XP_033327316.1;Parent=rna-XM_033471425.1
NW_022888824.1	Gnomon	CDS	1429931	1430093	.	-	0	Name=XP_033327316.1;ID=cds-XP_033327316.1;Dbxref=GeneID:117220943%2CGenbank:XP_033327316.1;Parent=rna-XM_033471425.1
NW_022888824.1	Gnomon	CDS	1428642	1428767	.	-	0	Name=XP_033327316.1;ID=cds-XP_033327316.1;Dbxref=GeneID:117220943%2CGenbank:XP_033327316.1;Parent=rna-XM_033471425.1
NW_022888824.1	Gnomon	CDS	1427308	1427476	.	-	0	Name=XP_033327316.1;ID=cds-XP_033327316.1;Dbxref=GeneID:117220943%2CGenbank:XP_033327316.1;Parent=rna-XM_033471425.1
NW_022888824.1	Gnomon	CDS	1426634	1426789	.	-	0	Name=XP_033327316.1;ID=cds-XP_033327316.1;Dbxref=GeneID:117220943%2CGenbank:XP_033327316.1;Parent=rna-XM_033471425.1
NW_022888824.1	Gnomon	CDS	1425205	1425350	.	-	0	Name=XP_033327316.1;ID=cds-XP_033327316.1;Dbxref=GeneID:117220943%2CGenbank:XP_033327316.1;Parent=rna-XM_033471425.1
NW_022888824.1	Gnomon	CDS	1423992	1424045	.	-	0	Name=XP_033327316.1;ID=cds-XP_033327316.1;Dbxref=GeneID:117220943%2CGenbank:XP_033327316.1;Parent=rna-XM_033471425.1
NW_022888824.1	Gnomon	CDS	1423578	1423646	.	-	0	Name=XP_033327316.1;ID=cds-XP_033327316.1;Dbxref=GeneID:117220943%2CGenbank:XP_033327316.1;Parent=rna-XM_033471425.1
NW_022888824.1	Gnomon	CDS	1422837	1422926	.	-	0	Name=XP_033327316.1;ID=cds-XP_033327316.1;Dbxref=GeneID:117220943%2CGenbank:XP_033327316.1;Parent=rna-XM_033471425.1
NW_022888824.1	Gnomon	CDS	1420624	1420686	.	-	0	Name=XP_033327316.1;ID=cds-XP_033327316.1;Dbxref=GeneID:117220943%2CGenbank:XP_033327316.1;Parent=rna-XM_033471425.1
NW_022888824.1	Gnomon	CDS	1418376	1418601	.	-	0	Name=XP_033327316.1;ID=cds-XP_033327316.1;Dbxref=GeneID:117220943%2CGenbank:XP_033327316.1;Parent=rna-XM_033471425.1
NW_022888824.1	Gnomon	CDS	1418184	1418303	.	-	0	Name=XP_033327316.1;ID=cds-XP_033327316.1;Dbxref=GeneID:117220943%2CGenbank:XP_033327316.1;Parent=rna-XM_033471425.1
NW_022888824.1	Gnomon	CDS	1418016	1418123	.	-	0	Name=XP_033327316.1;ID=cds-XP_033327316.1;Dbxref=GeneID:117220943%2CGenbank:XP_033327316.1;Parent=rna-XM_033471425.1
NW_022888824.1	Gnomon	CDS	1417766	1417948	.	-	0	Name=XP_033327316.1;ID=cds-XP_033327316.1;Dbxref=GeneID:117220943%2CGenbank:XP_033327316.1;Parent=rna-XM_033471425.1
NW_022888824.1	Gnomon	CDS	1417391	1417487	.	-	0	Name=XP_033327316.1;ID=cds-XP_033327316.1;Dbxref=GeneID:117220943%2CGenbank:XP_033327316.1;Parent=rna-XM_033471425.1
NW_022888824.1	Gnomon	CDS	1407071	1408459	.	-	0	Name=XP_033327316.1;ID=cds-XP_033327316.1;Dbxref=GeneID:117220943%2CGenbank:XP_033327316.1;Parent=rna-XM_033471425.1
NW_022888824.1	Gnomon	mRNA	316481	325184	.	+	.	Name=XM_033471576.1;ID=rna-XM_033471576.1;Dbxref=GeneID:117221019%2CGenbank:XM_033471576.1;Parent=gene-LOC117221019
NW_022888824.1	Gnomon	exon	100924	101000	.	-	.	ID=exon-XM_033471474.1-1;Dbxref=GeneID:117220963%2CGenbank:XM_033471474.1;Parent=rna-XM_033471474.1
NW_022888824.1	Gnomon	exon	100477	100635	.	-	.	ID=exon-XM_033471474.1-2;Dbxref=GeneID:117220963%2CGenbank:XM_033471474.1;Parent=rna-XM_033471474.1
NW_022888824.1	Gnomon	exon	97691	97846	.	-	.	ID=exon-XM_033471474.1-3;Dbxref=GeneID:117220963%2CGenbank:XM_033471474.1;Parent=rna-XM_033471474.1
NW_022888824.1	Gnomon	exon	97174	97337	.	-	.	ID=exon-XM_033471474.1-4;Dbxref=GeneID:117220963%2CGenbank:XM_033471474.1;Parent=rna-XM_033471474.1
NW_022888824.1	Gnomon	exon	97077	97136	.	-	.	ID=exon-XM_033471474.1-5;Dbxref=GeneID:117220963%2CGenbank:XM_033471474.1;Parent=rna-XM_033471474.1
NW_022888824.1	Gnomon	exon	3844222	3844448	.	-	.	ID=exon-XM_033471650.1-1;Dbxref=GeneID:117221053%2CGenbank:XM_033471650.1;Parent=rna-XM_033471650.1
NW_022888824.1	Gnomon	exon	3495528	3495560	.	-	.	ID=exon-XM_033471650.1-4;Dbxref=GeneID:117221053%2CGenbank:XM_033471650.1;Parent=rna-XM_033471650.1
NW_022888824.1	Gnomon	exon	3494130	3494150	.	-	.	ID=exon-XM_033471650.1-5;Dbxref=GeneID:117221053%2CGenbank:XM_033471650.1;Parent=rna-XM_033471650.1
NW_022888824.1	Gnomon	exon	3808695	3808922	.	-	.	ID=exon-XM_033471650.1-2;Dbxref=GeneID:117221053%2CGenbank:XM_033471650.1;Parent=rna-XM_033471650.1
NW_022888824.1	Gnomon	exon	3497137	3497325	.	-	.	ID=exon-XM_033471650.1-3;Dbxref=GeneID:117221053%2CGenbank:XM_033471650.1;Parent=rna-XM_033471650.1
NW_022888824.1	Gnomon	exon	3457057	3457169	.	-	.	ID=exon-XM_033471650.1-8;Dbxref=GeneID:117221053%2CGenbank:XM_033471650.1;Parent=rna-XM_033471650.1
NW_022888824.1	Gnomon	exon	3416683	3416776	.	-	.	ID=exon-XM_033471650.1-9;Dbxref=GeneID:117221053%2CGenbank:XM_033471650.1;Parent=rna-XM_033471650.1
NW_022888824.1	Gnomon	exon	3460483	3460584	.	-	.	ID=exon-XM_033471650.1-6;Dbxref=GeneID:117221053%2CGenbank:XM_033471650.1;Parent=rna-XM_033471650.1
NW_022888824.1	Gnomon	exon	3459618	3459682	.	-	.	ID=exon-XM_033471650.1-7;Dbxref=GeneID:117221053%2CGenbank:XM_033471650.1;Parent=rna-XM_033471650.1
NW_022888824.1	Gnomon	exon	3632754	3632970	.	-	.	ID=exon-XM_033471649.1-1;Dbxref=GeneID:117221053%2CGenbank:XM_033471649.1;Parent=rna-XM_033471649.1
NW_022888824.1	Gnomon	exon	3584748	3585982	.	-	.	ID=exon-XM_033471649.1-2;Dbxref=GeneID:117221053%2CGenbank:XM_033471649.1;Parent=rna-XM_033471649.1
NW_022888824.1	Gnomon	exon	3497137	3497325	.	-	.	ID=exon-XM_033471649.1-3;Dbxref=GeneID:117221053%2CGenbank:XM_033471649.1;Parent=rna-XM_033471649.1
NW_022888824.1	Gnomon	exon	3412396	3412625	.	-	.	ID=exon-XM_033471649.1-8;Dbxref=GeneID:117221053%2CGenbank:XM_033471649.1;Parent=rna-XM_033471649.1
NW_022888824.1	Gnomon	exon	3408053	3408316	.	-	.	ID=exon-XM_033471649.1-9;Dbxref=GeneID:117221053%2CGenbank:XM_033471649.1;Parent=rna-XM_033471649.1
NW_022888824.1	Gnomon	exon	3460483	3460584	.	-	.	ID=exon-XM_033471649.1-4;Dbxref=GeneID:117221053%2CGenbank:XM_033471649.1;Parent=rna-XM_033471649.1
NW_022888824.1	Gnomon	exon	3459618	3459682	.	-	.	ID=exon-XM_033471649.1-5;Dbxref=GeneID:117221053%2CGenbank:XM_033471649.1;Parent=rna-XM_033471649.1
NW_022888824.1	Gnomon	exon	3457057	3457169	.	-	.	ID=exon-XM_033471649.1-6;Dbxref=GeneID:117221053%2CGenbank:XM_033471649.1;Parent=rna-XM_033471649.1
NW_022888824.1	Gnomon	exon	3416683	3416776	.	-	.	ID=exon-XM_033471649.1-7;Dbxref=GeneID:117221053%2CGenbank:XM_033471649.1;Parent=rna-XM_033471649.1
NW_022888824.1	Gnomon	CDS	326120	326182	.	+	0	Name=XP_033327410.1;ID=cds-XP_033327410.1;Dbxref=GeneID:117220992%2CGenbank:XP_033327410.1;Parent=rna-XM_033471519.1
NW_022888824.1	Gnomon	CDS	326303	327151	.	+	0	Name=XP_033327410.1;ID=cds-XP_033327410.1;Dbxref=GeneID:117220992%2CGenbank:XP_033327410.1;Parent=rna-XM_033471519.1
NW_022888824.1	Gnomon	CDS	327227	327373	.	+	0	Name=XP_033327410.1;ID=cds-XP_033327410.1;Dbxref=GeneID:117220992%2CGenbank:XP_033327410.1;Parent=rna-XM_033471519.1
NW_022888824.1	Gnomon	CDS	327464	327697	.	+	0	Name=XP_033327410.1;ID=cds-XP_033327410.1;Dbxref=GeneID:117220992%2CGenbank:XP_033327410.1;Parent=rna-XM_033471519.1
NW_022888824.1	Gnomon	CDS	327764	327790	.	+	0	Name=XP_033327410.1;ID=cds-XP_033327410.1;Dbxref=GeneID:117220992%2CGenbank:XP_033327410.1;Parent=rna-XM_033471519.1
NW_022888824.1	Gnomon	CDS	1521064	1525318	.	-	0	Name=XP_033327315.1;ID=cds-XP_033327315.1;Dbxref=GeneID:117220943%2CGenbank:XP_033327315.1;Parent=rna-XM_033471424.1
NW_022888824.1	Gnomon	CDS	1477404	1477451	.	-	0	Name=XP_033327315.1;ID=cds-XP_033327315.1;Dbxref=GeneID:117220943%2CGenbank:XP_033327315.1;Parent=rna-XM_033471424.1
NW_022888824.1	Gnomon	CDS	1459477	1459835	.	-	0	Name=XP_033327315.1;ID=cds-XP_033327315.1;Dbxref=GeneID:117220943%2CGenbank:XP_033327315.1;Parent=rna-XM_033471424.1
NW_022888824.1	Gnomon	CDS	1456415	1456441	.	-	0	Name=XP_033327315.1;ID=cds-XP_033327315.1;Dbxref=GeneID:117220943%2CGenbank:XP_033327315.1;Parent=rna-XM_033471424.1
NW_022888824.1	Gnomon	CDS	1455845	1456016	.	-	0	Name=XP_033327315.1;ID=cds-XP_033327315.1;Dbxref=GeneID:117220943%2CGenbank:XP_033327315.1;Parent=rna-XM_033471424.1
NW_022888824.1	Gnomon	CDS	1455535	1455733	.	-	0	Name=XP_033327315.1;ID=cds-XP_033327315.1;Dbxref=GeneID:117220943%2CGenbank:XP_033327315.1;Parent=rna-XM_033471424.1
NW_022888824.1	Gnomon	CDS	1454579	1454774	.	-	0	Name=XP_033327315.1;ID=cds-XP_033327315.1;Dbxref=GeneID:117220943%2CGenbank:XP_033327315.1;Parent=rna-XM_033471424.1
NW_022888824.1	Gnomon	CDS	1429931	1430093	.	-	0	Name=XP_033327315.1;ID=cds-XP_033327315.1;Dbxref=GeneID:117220943%2CGenbank:XP_033327315.1;Parent=rna-XM_033471424.1
NW_022888824.1	Gnomon	CDS	1428642	1428767	.	-	0	Name=XP_033327315.1;ID=cds-XP_033327315.1;Dbxref=GeneID:117220943%2CGenbank:XP_033327315.1;Parent=rna-XM_033471424.1
NW_022888824.1	Gnomon	CDS	1427308	1427476	.	-	0	Name=XP_033327315.1;ID=cds-XP_033327315.1;Dbxref=GeneID:117220943%2CGenbank:XP_033327315.1;Parent=rna-XM_033471424.1
NW_022888824.1	Gnomon	CDS	1426634	1426789	.	-	0	Name=XP_033327315.1;ID=cds-XP_033327315.1;Dbxref=GeneID:117220943%2CGenbank:XP_033327315.1;Parent=rna-XM_033471424.1
NW_022888824.1	Gnomon	CDS	1425205	1425350	.	-	0	Name=XP_033327315.1;ID=cds-XP_033327315.1;Dbxref=GeneID:117220943%2CGenbank:XP_033327315.1;Parent=rna-XM_033471424.1
NW_022888824.1	Gnomon	CDS	1423578	1423625	.	-	0	Name=XP_033327315.1;ID=cds-XP_033327315.1;Dbxref=GeneID:117220943%2CGenbank:XP_033327315.1;Parent=rna-XM_033471424.1
NW_022888824.1	Gnomon	CDS	1422837	1422926	.	-	0	Name=XP_033327315.1;ID=cds-XP_033327315.1;Dbxref=GeneID:117220943%2CGenbank:XP_033327315.1;Parent=rna-XM_033471424.1
NW_022888824.1	Gnomon	CDS	1420624	1420686	.	-	0	Name=XP_033327315.1;ID=cds-XP_033327315.1;Dbxref=GeneID:117220943%2CGenbank:XP_033327315.1;Parent=rna-XM_033471424.1
NW_022888824.1	Gnomon	CDS	1418376	1418601	.	-	0	Name=XP_033327315.1;ID=cds-XP_033327315.1;Dbxref=GeneID:117220943%2CGenbank:XP_033327315.1;Parent=rna-XM_033471424.1
NW_022888824.1	Gnomon	CDS	1418184	1418303	.	-	0	Name=XP_033327315.1;ID=cds-XP_033327315.1;Dbxref=GeneID:117220943%2CGenbank:XP_033327315.1;Parent=rna-XM_033471424.1
NW_022888824.1	Gnomon	CDS	1418016	1418123	.	-	0	Name=XP_033327315.1;ID=cds-XP_033327315.1;Dbxref=GeneID:117220943%2CGenbank:XP_033327315.1;Parent=rna-XM_033471424.1
NW_022888824.1	Gnomon	CDS	1417766	1417948	.	-	0	Name=XP_033327315.1;ID=cds-XP_033327315.1;Dbxref=GeneID:117220943%2CGenbank:XP_033327315.1;Parent=rna-XM_033471424.1
NW_022888824.1	Gnomon	CDS	1417391	1417487	.	-	0	Name=XP_033327315.1;ID=cds-XP_033327315.1;Dbxref=GeneID:117220943%2CGenbank:XP_033327315.1;Parent=rna-XM_033471424.1
NW_022888824.1	Gnomon	CDS	1407071	1408459	.	-	0	Name=XP_033327315.1;ID=cds-XP_033327315.1;Dbxref=GeneID:117220943%2CGenbank:XP_033327315.1;Parent=rna-XM_033471424.1
NW_022888824.1	Gnomon	exon	1762582	1762715	.	+	.	ID=exon-XM_033471597.1-4;Dbxref=GeneID:117221032%2CGenbank:XM_033471597.1;Parent=rna-XM_033471597.1
NW_022888824.1	Gnomon	exon	1762780	1763440	.	+	.	ID=exon-XM_033471597.1-5;Dbxref=GeneID:117221032%2CGenbank:XM_033471597.1;Parent=rna-XM_033471597.1
NW_022888824.1	Gnomon	exon	1761044	1761263	.	+	.	ID=exon-XM_033471597.1-2;Dbxref=GeneID:117221032%2CGenbank:XM_033471597.1;Parent=rna-XM_033471597.1
NW_022888824.1	Gnomon	exon	1761331	1761507	.	+	.	ID=exon-XM_033471597.1-3;Dbxref=GeneID:117221032%2CGenbank:XM_033471597.1;Parent=rna-XM_033471597.1
NW_022888824.1	Gnomon	exon	1760497	1760867	.	+	.	ID=exon-XM_033471597.1-1;Dbxref=GeneID:117221032%2CGenbank:XM_033471597.1;Parent=rna-XM_033471597.1
NW_022888824.1	Gnomon	exon	89117	89362	.	-	.	ID=exon-XM_033471526.1-8;Dbxref=GeneID:117220996%2CGenbank:XM_033471526.1;Parent=rna-XM_033471526.1
NW_022888824.1	Gnomon	exon	88682	88840	.	-	.	ID=exon-XM_033471526.1-9;Dbxref=GeneID:117220996%2CGenbank:XM_033471526.1;Parent=rna-XM_033471526.1
NW_022888824.1	Gnomon	exon	89788	89998	.	-	.	ID=exon-XM_033471526.1-6;Dbxref=GeneID:117220996%2CGenbank:XM_033471526.1;Parent=rna-XM_033471526.1
NW_022888824.1	Gnomon	exon	89440	89698	.	-	.	ID=exon-XM_033471526.1-7;Dbxref=GeneID:117220996%2CGenbank:XM_033471526.1;Parent=rna-XM_033471526.1
NW_022888824.1	Gnomon	exon	93514	94215	.	-	.	ID=exon-XM_033471526.1-1;Dbxref=GeneID:117220996%2CGenbank:XM_033471526.1;Parent=rna-XM_033471526.1
NW_022888824.1	Gnomon	exon	90272	90401	.	-	.	ID=exon-XM_033471526.1-4;Dbxref=GeneID:117220996%2CGenbank:XM_033471526.1;Parent=rna-XM_033471526.1
NW_022888824.1	Gnomon	exon	90077	90143	.	-	.	ID=exon-XM_033471526.1-5;Dbxref=GeneID:117220996%2CGenbank:XM_033471526.1;Parent=rna-XM_033471526.1
NW_022888824.1	Gnomon	exon	90924	91065	.	-	.	ID=exon-XM_033471526.1-2;Dbxref=GeneID:117220996%2CGenbank:XM_033471526.1;Parent=rna-XM_033471526.1
NW_022888824.1	Gnomon	exon	90706	90832	.	-	.	ID=exon-XM_033471526.1-3;Dbxref=GeneID:117220996%2CGenbank:XM_033471526.1;Parent=rna-XM_033471526.1
NW_022888824.1	Gnomon	exon	1615975	1616385	.	+	.	ID=exon-XM_033471697.1-1;Dbxref=GeneID:117221071%2CGenbank:XM_033471697.1;Parent=rna-XM_033471697.1
NW_022888824.1	Gnomon	mRNA	886106	897540	.	+	.	Name=XM_033471575.1;ID=rna-XM_033471575.1;Dbxref=GeneID:117221018%2CGenbank:XM_033471575.1;Parent=gene-LOC117221018
NW_022888824.1	Gnomon	exon	266372	266493	.	-	.	ID=exon-XM_033471702.1-2;Dbxref=GeneID:117221074%2CGenbank:XM_033471702.1;Parent=rna-XM_033471702.1
NW_022888824.1	Gnomon	exon	266077	266259	.	-	.	ID=exon-XM_033471702.1-3;Dbxref=GeneID:117221074%2CGenbank:XM_033471702.1;Parent=rna-XM_033471702.1
NW_022888824.1	Gnomon	exon	265754	265964	.	-	.	ID=exon-XM_033471702.1-4;Dbxref=GeneID:117221074%2CGenbank:XM_033471702.1;Parent=rna-XM_033471702.1
NW_022888824.1	Gnomon	exon	265462	265676	.	-	.	ID=exon-XM_033471702.1-5;Dbxref=GeneID:117221074%2CGenbank:XM_033471702.1;Parent=rna-XM_033471702.1
NW_022888824.1	Gnomon	exon	270813	270916	.	-	.	ID=exon-XM_033471702.1-1;Dbxref=GeneID:117221074%2CGenbank:XM_033471702.1;Parent=rna-XM_033471702.1
NW_022888824.1	Gnomon	exon	265209	265394	.	-	.	ID=exon-XM_033471702.1-6;Dbxref=GeneID:117221074%2CGenbank:XM_033471702.1;Parent=rna-XM_033471702.1
NW_022888824.1	Gnomon	exon	265006	265141	.	-	.	ID=exon-XM_033471702.1-7;Dbxref=GeneID:117221074%2CGenbank:XM_033471702.1;Parent=rna-XM_033471702.1
NW_022888824.1	Gnomon	exon	254706	254881	.	-	.	ID=exon-XM_033471702.1-8;Dbxref=GeneID:117221074%2CGenbank:XM_033471702.1;Parent=rna-XM_033471702.1
NW_022888824.1	Gnomon	exon	253974	254305	.	-	.	ID=exon-XM_033471702.1-9;Dbxref=GeneID:117221074%2CGenbank:XM_033471702.1;Parent=rna-XM_033471702.1
NW_022888824.1	Gnomon	exon	1521064	1525352	.	-	.	ID=exon-XM_033471426.1-3;Dbxref=GeneID:117220943%2CGenbank:XM_033471426.1;Parent=rna-XM_033471426.1
NW_022888824.1	Gnomon	exon	1477404	1477451	.	-	.	ID=exon-XM_033471426.1-4;Dbxref=GeneID:117220943%2CGenbank:XM_033471426.1;Parent=rna-XM_033471426.1
NW_022888824.1	Gnomon	exon	1459477	1459835	.	-	.	ID=exon-XM_033471426.1-5;Dbxref=GeneID:117220943%2CGenbank:XM_033471426.1;Parent=rna-XM_033471426.1
NW_022888824.1	Gnomon	exon	1456415	1456441	.	-	.	ID=exon-XM_033471426.1-6;Dbxref=GeneID:117220943%2CGenbank:XM_033471426.1;Parent=rna-XM_033471426.1
NW_022888824.1	Gnomon	exon	1582887	1583375	.	-	.	ID=exon-XM_033471426.1-1;Dbxref=GeneID:117220943%2CGenbank:XM_033471426.1;Parent=rna-XM_033471426.1
NW_022888824.1	Gnomon	exon	1538597	1538788	.	-	.	ID=exon-XM_033471426.1-2;Dbxref=GeneID:117220943%2CGenbank:XM_033471426.1;Parent=rna-XM_033471426.1
NW_022888824.1	Gnomon	exon	1455845	1456016	.	-	.	ID=exon-XM_033471426.1-7;Dbxref=GeneID:117220943%2CGenbank:XM_033471426.1;Parent=rna-XM_033471426.1
NW_022888824.1	Gnomon	exon	1455535	1455733	.	-	.	ID=exon-XM_033471426.1-8;Dbxref=GeneID:117220943%2CGenbank:XM_033471426.1;Parent=rna-XM_033471426.1
NW_022888824.1	Gnomon	exon	1454579	1454774	.	-	.	ID=exon-XM_033471426.1-9;Dbxref=GeneID:117220943%2CGenbank:XM_033471426.1;Parent=rna-XM_033471426.1
NW_022888824.1	Gnomon	exon	1857799	1858645	.	-	.	ID=exon-XM_033471386.1-1;Dbxref=GeneID:117220920%2CGenbank:XM_033471386.1;Parent=rna-XM_033471386.1
NW_022888824.1	Gnomon	exon	1833695	1838423	.	-	.	ID=exon-XM_033471386.1-4;Dbxref=GeneID:117220920%2CGenbank:XM_033471386.1;Parent=rna-XM_033471386.1
NW_022888824.1	Gnomon	exon	1839990	1840293	.	-	.	ID=exon-XM_033471386.1-2;Dbxref=GeneID:117220920%2CGenbank:XM_033471386.1;Parent=rna-XM_033471386.1
NW_022888824.1	Gnomon	exon	1839145	1839843	.	-	.	ID=exon-XM_033471386.1-3;Dbxref=GeneID:117220920%2CGenbank:XM_033471386.1;Parent=rna-XM_033471386.1
NW_022888824.1	Gnomon	CDS	3808695	3808777	.	-	0	Name=XP_033327555.1;ID=cds-XP_033327555.1;Dbxref=GeneID:117221053%2CGenbank:XP_033327555.1;Parent=rna-XM_033471664.1
NW_022888824.1	Gnomon	CDS	3497137	3497325	.	-	0	Name=XP_033327555.1;ID=cds-XP_033327555.1;Dbxref=GeneID:117221053%2CGenbank:XP_033327555.1;Parent=rna-XM_033471664.1
NW_022888824.1	Gnomon	CDS	3495528	3495560	.	-	0	Name=XP_033327555.1;ID=cds-XP_033327555.1;Dbxref=GeneID:117221053%2CGenbank:XP_033327555.1;Parent=rna-XM_033471664.1
NW_022888824.1	Gnomon	CDS	3494130	3494150	.	-	0	Name=XP_033327555.1;ID=cds-XP_033327555.1;Dbxref=GeneID:117221053%2CGenbank:XP_033327555.1;Parent=rna-XM_033471664.1
NW_022888824.1	Gnomon	CDS	3460483	3460584	.	-	0	Name=XP_033327555.1;ID=cds-XP_033327555.1;Dbxref=GeneID:117221053%2CGenbank:XP_033327555.1;Parent=rna-XM_033471664.1
NW_022888824.1	Gnomon	CDS	3459618	3459682	.	-	0	Name=XP_033327555.1;ID=cds-XP_033327555.1;Dbxref=GeneID:117221053%2CGenbank:XP_033327555.1;Parent=rna-XM_033471664.1
NW_022888824.1	Gnomon	CDS	3457057	3457169	.	-	0	Name=XP_033327555.1;ID=cds-XP_033327555.1;Dbxref=GeneID:117221053%2CGenbank:XP_033327555.1;Parent=rna-XM_033471664.1
NW_022888824.1	Gnomon	CDS	3416683	3416776	.	-	0	Name=XP_033327555.1;ID=cds-XP_033327555.1;Dbxref=GeneID:117221053%2CGenbank:XP_033327555.1;Parent=rna-XM_033471664.1
NW_022888824.1	Gnomon	CDS	3412396	3412625	.	-	0	Name=XP_033327555.1;ID=cds-XP_033327555.1;Dbxref=GeneID:117221053%2CGenbank:XP_033327555.1;Parent=rna-XM_033471664.1
NW_022888824.1	Gnomon	CDS	3408053	3408316	.	-	0	Name=XP_033327555.1;ID=cds-XP_033327555.1;Dbxref=GeneID:117221053%2CGenbank:XP_033327555.1;Parent=rna-XM_033471664.1
NW_022888824.1	Gnomon	CDS	3407695	3407794	.	-	0	Name=XP_033327555.1;ID=cds-XP_033327555.1;Dbxref=GeneID:117221053%2CGenbank:XP_033327555.1;Parent=rna-XM_033471664.1
NW_022888824.1	Gnomon	CDS	3406035	3406870	.	-	0	Name=XP_033327555.1;ID=cds-XP_033327555.1;Dbxref=GeneID:117221053%2CGenbank:XP_033327555.1;Parent=rna-XM_033471664.1
NW_022888824.1	Gnomon	mRNA	390752	411509	.	+	.	Name=XM_033471574.1;ID=rna-XM_033471574.1;Dbxref=GeneID:117221017%2CGenbank:XM_033471574.1;Parent=gene-LOC117221017
NW_022888824.1	Gnomon	CDS	3584748	3585736	.	-	0	Name=XP_033327558.1;ID=cds-XP_033327558.1;Dbxref=GeneID:117221053%2CGenbank:XP_033327558.1;Parent=rna-XM_033471667.1
NW_022888824.1	Gnomon	CDS	3497137	3497325	.	-	0	Name=XP_033327558.1;ID=cds-XP_033327558.1;Dbxref=GeneID:117221053%2CGenbank:XP_033327558.1;Parent=rna-XM_033471667.1
NW_022888824.1	Gnomon	CDS	3495528	3495560	.	-	0	Name=XP_033327558.1;ID=cds-XP_033327558.1;Dbxref=GeneID:117221053%2CGenbank:XP_033327558.1;Parent=rna-XM_033471667.1
NW_022888824.1	Gnomon	CDS	3494130	3494150	.	-	0	Name=XP_033327558.1;ID=cds-XP_033327558.1;Dbxref=GeneID:117221053%2CGenbank:XP_033327558.1;Parent=rna-XM_033471667.1
NW_022888824.1	Gnomon	CDS	3460483	3460584	.	-	0	Name=XP_033327558.1;ID=cds-XP_033327558.1;Dbxref=GeneID:117221053%2CGenbank:XP_033327558.1;Parent=rna-XM_033471667.1
NW_022888824.1	Gnomon	CDS	3459618	3459682	.	-	0	Name=XP_033327558.1;ID=cds-XP_033327558.1;Dbxref=GeneID:117221053%2CGenbank:XP_033327558.1;Parent=rna-XM_033471667.1
NW_022888824.1	Gnomon	CDS	3457057	3457169	.	-	0	Name=XP_033327558.1;ID=cds-XP_033327558.1;Dbxref=GeneID:117221053%2CGenbank:XP_033327558.1;Parent=rna-XM_033471667.1
NW_022888824.1	Gnomon	CDS	3416683	3416776	.	-	0	Name=XP_033327558.1;ID=cds-XP_033327558.1;Dbxref=GeneID:117221053%2CGenbank:XP_033327558.1;Parent=rna-XM_033471667.1
NW_022888824.1	Gnomon	CDS	3412396	3412625	.	-	0	Name=XP_033327558.1;ID=cds-XP_033327558.1;Dbxref=GeneID:117221053%2CGenbank:XP_033327558.1;Parent=rna-XM_033471667.1
NW_022888824.1	Gnomon	CDS	3408053	3408316	.	-	0	Name=XP_033327558.1;ID=cds-XP_033327558.1;Dbxref=GeneID:117221053%2CGenbank:XP_033327558.1;Parent=rna-XM_033471667.1
NW_022888824.1	Gnomon	CDS	3407695	3407794	.	-	0	Name=XP_033327558.1;ID=cds-XP_033327558.1;Dbxref=GeneID:117221053%2CGenbank:XP_033327558.1;Parent=rna-XM_033471667.1
NW_022888824.1	Gnomon	CDS	3406215	3406870	.	-	0	Name=XP_033327558.1;ID=cds-XP_033327558.1;Dbxref=GeneID:117221053%2CGenbank:XP_033327558.1;Parent=rna-XM_033471667.1
NW_022888824.1	Gnomon	CDS	3403205	3403339	.	-	0	Name=XP_033327558.1;ID=cds-XP_033327558.1;Dbxref=GeneID:117221053%2CGenbank:XP_033327558.1;Parent=rna-XM_033471667.1
NW_022888824.1	Gnomon	exon	2705817	2705868	.	+	.	ID=exon-XM_033471502.1-8;Dbxref=GeneID:117220984%2CGenbank:XM_033471502.1;Parent=rna-XM_033471502.1
NW_022888824.1	Gnomon	exon	2711368	2711426	.	+	.	ID=exon-XM_033471502.1-9;Dbxref=GeneID:117220984%2CGenbank:XM_033471502.1;Parent=rna-XM_033471502.1
NW_022888824.1	Gnomon	exon	2477947	2478193	.	+	.	ID=exon-XM_033471502.1-1;Dbxref=GeneID:117220984%2CGenbank:XM_033471502.1;Parent=rna-XM_033471502.1
NW_022888824.1	Gnomon	exon	2484548	2484589	.	+	.	ID=exon-XM_033471502.1-2;Dbxref=GeneID:117220984%2CGenbank:XM_033471502.1;Parent=rna-XM_033471502.1
NW_022888824.1	Gnomon	exon	2543530	2543583	.	+	.	ID=exon-XM_033471502.1-3;Dbxref=GeneID:117220984%2CGenbank:XM_033471502.1;Parent=rna-XM_033471502.1
NW_022888824.1	Gnomon	exon	2590953	2591057	.	+	.	ID=exon-XM_033471502.1-4;Dbxref=GeneID:117220984%2CGenbank:XM_033471502.1;Parent=rna-XM_033471502.1
NW_022888824.1	Gnomon	exon	2628469	2628618	.	+	.	ID=exon-XM_033471502.1-5;Dbxref=GeneID:117220984%2CGenbank:XM_033471502.1;Parent=rna-XM_033471502.1
NW_022888824.1	Gnomon	exon	2659877	2660026	.	+	.	ID=exon-XM_033471502.1-6;Dbxref=GeneID:117220984%2CGenbank:XM_033471502.1;Parent=rna-XM_033471502.1
NW_022888824.1	Gnomon	exon	2687865	2687999	.	+	.	ID=exon-XM_033471502.1-7;Dbxref=GeneID:117220984%2CGenbank:XM_033471502.1;Parent=rna-XM_033471502.1
NW_022888824.1	Gnomon	CDS	1521064	1525318	.	-	0	Name=XP_033327318.1;ID=cds-XP_033327318.1;Dbxref=GeneID:117220943%2CGenbank:XP_033327318.1;Parent=rna-XM_033471427.1
NW_022888824.1	Gnomon	CDS	1477404	1477451	.	-	0	Name=XP_033327318.1;ID=cds-XP_033327318.1;Dbxref=GeneID:117220943%2CGenbank:XP_033327318.1;Parent=rna-XM_033471427.1
NW_022888824.1	Gnomon	CDS	1459477	1459835	.	-	0	Name=XP_033327318.1;ID=cds-XP_033327318.1;Dbxref=GeneID:117220943%2CGenbank:XP_033327318.1;Parent=rna-XM_033471427.1
NW_022888824.1	Gnomon	CDS	1456415	1456441	.	-	0	Name=XP_033327318.1;ID=cds-XP_033327318.1;Dbxref=GeneID:117220943%2CGenbank:XP_033327318.1;Parent=rna-XM_033471427.1
NW_022888824.1	Gnomon	CDS	1455845	1456016	.	-	0	Name=XP_033327318.1;ID=cds-XP_033327318.1;Dbxref=GeneID:117220943%2CGenbank:XP_033327318.1;Parent=rna-XM_033471427.1
NW_022888824.1	Gnomon	CDS	1455535	1455733	.	-	0	Name=XP_033327318.1;ID=cds-XP_033327318.1;Dbxref=GeneID:117220943%2CGenbank:XP_033327318.1;Parent=rna-XM_033471427.1
NW_022888824.1	Gnomon	CDS	1454579	1454774	.	-	0	Name=XP_033327318.1;ID=cds-XP_033327318.1;Dbxref=GeneID:117220943%2CGenbank:XP_033327318.1;Parent=rna-XM_033471427.1
NW_022888824.1	Gnomon	CDS	1429931	1430093	.	-	0	Name=XP_033327318.1;ID=cds-XP_033327318.1;Dbxref=GeneID:117220943%2CGenbank:XP_033327318.1;Parent=rna-XM_033471427.1
NW_022888824.1	Gnomon	CDS	1427308	1427476	.	-	0	Name=XP_033327318.1;ID=cds-XP_033327318.1;Dbxref=GeneID:117220943%2CGenbank:XP_033327318.1;Parent=rna-XM_033471427.1
NW_022888824.1	Gnomon	CDS	1426634	1426789	.	-	0	Name=XP_033327318.1;ID=cds-XP_033327318.1;Dbxref=GeneID:117220943%2CGenbank:XP_033327318.1;Parent=rna-XM_033471427.1
NW_022888824.1	Gnomon	CDS	1425205	1425350	.	-	0	Name=XP_033327318.1;ID=cds-XP_033327318.1;Dbxref=GeneID:117220943%2CGenbank:XP_033327318.1;Parent=rna-XM_033471427.1
NW_022888824.1	Gnomon	CDS	1423992	1424045	.	-	0	Name=XP_033327318.1;ID=cds-XP_033327318.1;Dbxref=GeneID:117220943%2CGenbank:XP_033327318.1;Parent=rna-XM_033471427.1
NW_022888824.1	Gnomon	CDS	1423578	1423646	.	-	0	Name=XP_033327318.1;ID=cds-XP_033327318.1;Dbxref=GeneID:117220943%2CGenbank:XP_033327318.1;Parent=rna-XM_033471427.1
NW_022888824.1	Gnomon	CDS	1422837	1422926	.	-	0	Name=XP_033327318.1;ID=cds-XP_033327318.1;Dbxref=GeneID:117220943%2CGenbank:XP_033327318.1;Parent=rna-XM_033471427.1
NW_022888824.1	Gnomon	CDS	1420624	1420686	.	-	0	Name=XP_033327318.1;ID=cds-XP_033327318.1;Dbxref=GeneID:117220943%2CGenbank:XP_033327318.1;Parent=rna-XM_033471427.1
NW_022888824.1	Gnomon	CDS	1418376	1418601	.	-	0	Name=XP_033327318.1;ID=cds-XP_033327318.1;Dbxref=GeneID:117220943%2CGenbank:XP_033327318.1;Parent=rna-XM_033471427.1
NW_022888824.1	Gnomon	CDS	1418184	1418303	.	-	0	Name=XP_033327318.1;ID=cds-XP_033327318.1;Dbxref=GeneID:117220943%2CGenbank:XP_033327318.1;Parent=rna-XM_033471427.1
NW_022888824.1	Gnomon	CDS	1418016	1418123	.	-	0	Name=XP_033327318.1;ID=cds-XP_033327318.1;Dbxref=GeneID:117220943%2CGenbank:XP_033327318.1;Parent=rna-XM_033471427.1
NW_022888824.1	Gnomon	CDS	1417766	1417948	.	-	0	Name=XP_033327318.1;ID=cds-XP_033327318.1;Dbxref=GeneID:117220943%2CGenbank:XP_033327318.1;Parent=rna-XM_033471427.1
NW_022888824.1	Gnomon	CDS	1417391	1417487	.	-	0	Name=XP_033327318.1;ID=cds-XP_033327318.1;Dbxref=GeneID:117220943%2CGenbank:XP_033327318.1;Parent=rna-XM_033471427.1
NW_022888824.1	Gnomon	CDS	1407071	1408459	.	-	0	Name=XP_033327318.1;ID=cds-XP_033327318.1;Dbxref=GeneID:117220943%2CGenbank:XP_033327318.1;Parent=rna-XM_033471427.1
NW_022888824.1	Gnomon	exon	2819768	2819829	.	-	.	ID=exon-XM_033471725.1-5;Dbxref=GeneID:117221076%2CGenbank:XM_033471725.1;Parent=rna-XM_033471725.1
NW_022888824.1	Gnomon	exon	2818338	2818461	.	-	.	ID=exon-XM_033471725.1-6;Dbxref=GeneID:117221076%2CGenbank:XM_033471725.1;Parent=rna-XM_033471725.1
NW_022888824.1	Gnomon	exon	2816322	2816478	.	-	.	ID=exon-XM_033471725.1-7;Dbxref=GeneID:117221076%2CGenbank:XM_033471725.1;Parent=rna-XM_033471725.1
NW_022888824.1	Gnomon	exon	2814289	2814949	.	-	.	ID=exon-XM_033471725.1-8;Dbxref=GeneID:117221076%2CGenbank:XM_033471725.1;Parent=rna-XM_033471725.1
NW_022888824.1	Gnomon	exon	2808605	2814233	.	-	.	ID=exon-XM_033471725.1-9;Dbxref=GeneID:117221076%2CGenbank:XM_033471725.1;Parent=rna-XM_033471725.1
NW_022888824.1	Gnomon	exon	2892443	2892636	.	-	.	ID=exon-XM_033471725.1-1;Dbxref=GeneID:117221076%2CGenbank:XM_033471725.1;Parent=rna-XM_033471725.1
NW_022888824.1	Gnomon	exon	2892030	2892133	.	-	.	ID=exon-XM_033471725.1-2;Dbxref=GeneID:117221076%2CGenbank:XM_033471725.1;Parent=rna-XM_033471725.1
NW_022888824.1	Gnomon	exon	2877960	2878200	.	-	.	ID=exon-XM_033471725.1-3;Dbxref=GeneID:117221076%2CGenbank:XM_033471725.1;Parent=rna-XM_033471725.1
NW_022888824.1	Gnomon	exon	2847734	2847794	.	-	.	ID=exon-XM_033471725.1-4;Dbxref=GeneID:117221076%2CGenbank:XM_033471725.1;Parent=rna-XM_033471725.1
NW_022888824.1	Gnomon	exon	2097931	2098159	.	+	.	ID=exon-XM_033471362.1-1;Dbxref=GeneID:117220912%2CGenbank:XM_033471362.1;Parent=rna-XM_033471362.1
NW_022888824.1	Gnomon	exon	2098630	2098836	.	+	.	ID=exon-XM_033471362.1-2;Dbxref=GeneID:117220912%2CGenbank:XM_033471362.1;Parent=rna-XM_033471362.1
NW_022888824.1	Gnomon	exon	2098906	2099030	.	+	.	ID=exon-XM_033471362.1-3;Dbxref=GeneID:117220912%2CGenbank:XM_033471362.1;Parent=rna-XM_033471362.1
NW_022888824.1	Gnomon	exon	2099097	2099301	.	+	.	ID=exon-XM_033471362.1-4;Dbxref=GeneID:117220912%2CGenbank:XM_033471362.1;Parent=rna-XM_033471362.1
NW_022888824.1	Gnomon	exon	2099376	2099495	.	+	.	ID=exon-XM_033471362.1-5;Dbxref=GeneID:117220912%2CGenbank:XM_033471362.1;Parent=rna-XM_033471362.1
NW_022888824.1	Gnomon	exon	2099574	2099641	.	+	.	ID=exon-XM_033471362.1-6;Dbxref=GeneID:117220912%2CGenbank:XM_033471362.1;Parent=rna-XM_033471362.1
NW_022888824.1	Gnomon	exon	2099715	2099894	.	+	.	ID=exon-XM_033471362.1-7;Dbxref=GeneID:117220912%2CGenbank:XM_033471362.1;Parent=rna-XM_033471362.1
NW_022888824.1	Gnomon	mRNA	2898335	2900321	.	+	.	Name=XM_033471729.1;ID=rna-XM_033471729.1;Dbxref=GeneID:117221080%2CGenbank:XM_033471729.1;Parent=gene-LOC117221080
NW_022888824.1	Gnomon	CDS	3426833	3426952	.	-	0	Name=XP_033327557.1;ID=cds-XP_033327557.1;Dbxref=GeneID:117221053%2CGenbank:XP_033327557.1;Parent=rna-XM_033471666.1
NW_022888824.1	Gnomon	CDS	3416683	3416776	.	-	0	Name=XP_033327557.1;ID=cds-XP_033327557.1;Dbxref=GeneID:117221053%2CGenbank:XP_033327557.1;Parent=rna-XM_033471666.1
NW_022888824.1	Gnomon	CDS	3412396	3412625	.	-	0	Name=XP_033327557.1;ID=cds-XP_033327557.1;Dbxref=GeneID:117221053%2CGenbank:XP_033327557.1;Parent=rna-XM_033471666.1
NW_022888824.1	Gnomon	CDS	3408053	3408316	.	-	0	Name=XP_033327557.1;ID=cds-XP_033327557.1;Dbxref=GeneID:117221053%2CGenbank:XP_033327557.1;Parent=rna-XM_033471666.1
NW_022888824.1	Gnomon	CDS	3407695	3407794	.	-	0	Name=XP_033327557.1;ID=cds-XP_033327557.1;Dbxref=GeneID:117221053%2CGenbank:XP_033327557.1;Parent=rna-XM_033471666.1
NW_022888824.1	Gnomon	CDS	3406035	3406870	.	-	0	Name=XP_033327557.1;ID=cds-XP_033327557.1;Dbxref=GeneID:117221053%2CGenbank:XP_033327557.1;Parent=rna-XM_033471666.1
NW_022888824.1	Gnomon	CDS	1521064	1525318	.	-	0	Name=XP_033327317.1;ID=cds-XP_033327317.1;Dbxref=GeneID:117220943%2CGenbank:XP_033327317.1;Parent=rna-XM_033471426.1
NW_022888824.1	Gnomon	CDS	1477404	1477451	.	-	0	Name=XP_033327317.1;ID=cds-XP_033327317.1;Dbxref=GeneID:117220943%2CGenbank:XP_033327317.1;Parent=rna-XM_033471426.1
NW_022888824.1	Gnomon	CDS	1459477	1459835	.	-	0	Name=XP_033327317.1;ID=cds-XP_033327317.1;Dbxref=GeneID:117220943%2CGenbank:XP_033327317.1;Parent=rna-XM_033471426.1
NW_022888824.1	Gnomon	CDS	1456415	1456441	.	-	0	Name=XP_033327317.1;ID=cds-XP_033327317.1;Dbxref=GeneID:117220943%2CGenbank:XP_033327317.1;Parent=rna-XM_033471426.1
NW_022888824.1	Gnomon	CDS	1455845	1456016	.	-	0	Name=XP_033327317.1;ID=cds-XP_033327317.1;Dbxref=GeneID:117220943%2CGenbank:XP_033327317.1;Parent=rna-XM_033471426.1
NW_022888824.1	Gnomon	CDS	1455535	1455733	.	-	0	Name=XP_033327317.1;ID=cds-XP_033327317.1;Dbxref=GeneID:117220943%2CGenbank:XP_033327317.1;Parent=rna-XM_033471426.1
NW_022888824.1	Gnomon	CDS	1454579	1454774	.	-	0	Name=XP_033327317.1;ID=cds-XP_033327317.1;Dbxref=GeneID:117220943%2CGenbank:XP_033327317.1;Parent=rna-XM_033471426.1
NW_022888824.1	Gnomon	CDS	1429931	1430093	.	-	0	Name=XP_033327317.1;ID=cds-XP_033327317.1;Dbxref=GeneID:117220943%2CGenbank:XP_033327317.1;Parent=rna-XM_033471426.1
NW_022888824.1	Gnomon	CDS	1428642	1428767	.	-	0	Name=XP_033327317.1;ID=cds-XP_033327317.1;Dbxref=GeneID:117220943%2CGenbank:XP_033327317.1;Parent=rna-XM_033471426.1
NW_022888824.1	Gnomon	CDS	1427308	1427476	.	-	0	Name=XP_033327317.1;ID=cds-XP_033327317.1;Dbxref=GeneID:117220943%2CGenbank:XP_033327317.1;Parent=rna-XM_033471426.1
NW_022888824.1	Gnomon	CDS	1426634	1426789	.	-	0	Name=XP_033327317.1;ID=cds-XP_033327317.1;Dbxref=GeneID:117220943%2CGenbank:XP_033327317.1;Parent=rna-XM_033471426.1
NW_022888824.1	Gnomon	CDS	1425205	1425350	.	-	0	Name=XP_033327317.1;ID=cds-XP_033327317.1;Dbxref=GeneID:117220943%2CGenbank:XP_033327317.1;Parent=rna-XM_033471426.1
NW_022888824.1	Gnomon	CDS	1422837	1422926	.	-	0	Name=XP_033327317.1;ID=cds-XP_033327317.1;Dbxref=GeneID:117220943%2CGenbank:XP_033327317.1;Parent=rna-XM_033471426.1
NW_022888824.1	Gnomon	CDS	1420624	1420686	.	-	0	Name=XP_033327317.1;ID=cds-XP_033327317.1;Dbxref=GeneID:117220943%2CGenbank:XP_033327317.1;Parent=rna-XM_033471426.1
NW_022888824.1	Gnomon	CDS	1418376	1418601	.	-	0	Name=XP_033327317.1;ID=cds-XP_033327317.1;Dbxref=GeneID:117220943%2CGenbank:XP_033327317.1;Parent=rna-XM_033471426.1
NW_022888824.1	Gnomon	CDS	1418184	1418303	.	-	0	Name=XP_033327317.1;ID=cds-XP_033327317.1;Dbxref=GeneID:117220943%2CGenbank:XP_033327317.1;Parent=rna-XM_033471426.1
NW_022888824.1	Gnomon	CDS	1418016	1418123	.	-	0	Name=XP_033327317.1;ID=cds-XP_033327317.1;Dbxref=GeneID:117220943%2CGenbank:XP_033327317.1;Parent=rna-XM_033471426.1
NW_022888824.1	Gnomon	CDS	1417766	1417948	.	-	0	Name=XP_033327317.1;ID=cds-XP_033327317.1;Dbxref=GeneID:117220943%2CGenbank:XP_033327317.1;Parent=rna-XM_033471426.1
NW_022888824.1	Gnomon	CDS	1417391	1417487	.	-	0	Name=XP_033327317.1;ID=cds-XP_033327317.1;Dbxref=GeneID:117220943%2CGenbank:XP_033327317.1;Parent=rna-XM_033471426.1
NW_022888824.1	Gnomon	CDS	1407071	1408459	.	-	0	Name=XP_033327317.1;ID=cds-XP_033327317.1;Dbxref=GeneID:117220943%2CGenbank:XP_033327317.1;Parent=rna-XM_033471426.1
NW_022888824.1	Gnomon	exon	1417391	1417487	.	-	.	ID=exon-XM_033471425.1-24;Dbxref=GeneID:117220943%2CGenbank:XM_033471425.1;Parent=rna-XM_033471425.1
NW_022888824.1	Gnomon	exon	1404298	1408459	.	-	.	ID=exon-XM_033471425.1-25;Dbxref=GeneID:117220943%2CGenbank:XM_033471425.1;Parent=rna-XM_033471425.1
NW_022888824.1	Gnomon	exon	1418016	1418123	.	-	.	ID=exon-XM_033471425.1-22;Dbxref=GeneID:117220943%2CGenbank:XM_033471425.1;Parent=rna-XM_033471425.1
NW_022888824.1	Gnomon	exon	1417766	1417948	.	-	.	ID=exon-XM_033471425.1-23;Dbxref=GeneID:117220943%2CGenbank:XM_033471425.1;Parent=rna-XM_033471425.1
NW_022888824.1	Gnomon	mRNA	1739536	1741305	.	-	.	Name=XM_033471479.1;ID=rna-XM_033471479.1;Dbxref=GeneID:117220966%2CGenbank:XM_033471479.1;Parent=gene-LOC117220966
NW_022888824.1	Gnomon	exon	1454579	1454774	.	-	.	ID=exon-XM_033471425.1-10;Dbxref=GeneID:117220943%2CGenbank:XM_033471425.1;Parent=rna-XM_033471425.1
NW_022888824.1	Gnomon	exon	1418376	1418601	.	-	.	ID=exon-XM_033471425.1-20;Dbxref=GeneID:117220943%2CGenbank:XM_033471425.1;Parent=rna-XM_033471425.1
NW_022888824.1	Gnomon	exon	1418184	1418303	.	-	.	ID=exon-XM_033471425.1-21;Dbxref=GeneID:117220943%2CGenbank:XM_033471425.1;Parent=rna-XM_033471425.1
NW_022888824.1	Gnomon	exon	1420624	1420686	.	-	.	ID=exon-XM_033471425.1-19;Dbxref=GeneID:117220943%2CGenbank:XM_033471425.1;Parent=rna-XM_033471425.1
NW_022888824.1	Gnomon	exon	1427308	1427476	.	-	.	ID=exon-XM_033471425.1-13;Dbxref=GeneID:117220943%2CGenbank:XM_033471425.1;Parent=rna-XM_033471425.1
NW_022888824.1	Gnomon	exon	1426634	1426789	.	-	.	ID=exon-XM_033471425.1-14;Dbxref=GeneID:117220943%2CGenbank:XM_033471425.1;Parent=rna-XM_033471425.1
NW_022888824.1	Gnomon	exon	1429931	1430093	.	-	.	ID=exon-XM_033471425.1-11;Dbxref=GeneID:117220943%2CGenbank:XM_033471425.1;Parent=rna-XM_033471425.1
NW_022888824.1	Gnomon	exon	1428642	1428767	.	-	.	ID=exon-XM_033471425.1-12;Dbxref=GeneID:117220943%2CGenbank:XM_033471425.1;Parent=rna-XM_033471425.1
NW_022888824.1	Gnomon	exon	1423578	1423646	.	-	.	ID=exon-XM_033471425.1-17;Dbxref=GeneID:117220943%2CGenbank:XM_033471425.1;Parent=rna-XM_033471425.1
NW_022888824.1	Gnomon	exon	1422837	1422926	.	-	.	ID=exon-XM_033471425.1-18;Dbxref=GeneID:117220943%2CGenbank:XM_033471425.1;Parent=rna-XM_033471425.1
NW_022888824.1	Gnomon	exon	1425205	1425350	.	-	.	ID=exon-XM_033471425.1-15;Dbxref=GeneID:117220943%2CGenbank:XM_033471425.1;Parent=rna-XM_033471425.1
NW_022888824.1	Gnomon	exon	1423992	1424045	.	-	.	ID=exon-XM_033471425.1-16;Dbxref=GeneID:117220943%2CGenbank:XM_033471425.1;Parent=rna-XM_033471425.1
NW_022888824.1	Gnomon	exon	2736555	2736647	.	+	.	ID=exon-XM_033471509.1-12;Dbxref=GeneID:117220984%2CGenbank:XM_033471509.1;Parent=rna-XM_033471509.1
NW_022888824.1	Gnomon	exon	2736795	2737011	.	+	.	ID=exon-XM_033471509.1-13;Dbxref=GeneID:117220984%2CGenbank:XM_033471509.1;Parent=rna-XM_033471509.1
NW_022888824.1	Gnomon	exon	2730053	2730270	.	+	.	ID=exon-XM_033471509.1-10;Dbxref=GeneID:117220984%2CGenbank:XM_033471509.1;Parent=rna-XM_033471509.1
NW_022888824.1	Gnomon	exon	2735265	2735298	.	+	.	ID=exon-XM_033471509.1-11;Dbxref=GeneID:117220984%2CGenbank:XM_033471509.1;Parent=rna-XM_033471509.1
NW_022888824.1	Gnomon	exon	2737188	2737329	.	+	.	ID=exon-XM_033471509.1-14;Dbxref=GeneID:117220984%2CGenbank:XM_033471509.1;Parent=rna-XM_033471509.1
NW_022888824.1	Gnomon	exon	2738152	2744447	.	+	.	ID=exon-XM_033471509.1-15;Dbxref=GeneID:117220984%2CGenbank:XM_033471509.1;Parent=rna-XM_033471509.1
NW_022888824.1	Gnomon	CDS	329045	329163	.	-	0	Name=XP_033327411.1;ID=cds-XP_033327411.1;Dbxref=GeneID:117220993%2CGenbank:XP_033327411.1;Parent=rna-XM_033471520.1
NW_022888824.1	Gnomon	CDS	328611	328829	.	-	0	Name=XP_033327411.1;ID=cds-XP_033327411.1;Dbxref=GeneID:117220993%2CGenbank:XP_033327411.1;Parent=rna-XM_033471520.1
NW_022888824.1	Gnomon	CDS	328356	328530	.	-	0	Name=XP_033327411.1;ID=cds-XP_033327411.1;Dbxref=GeneID:117220993%2CGenbank:XP_033327411.1;Parent=rna-XM_033471520.1
NW_022888824.1	Gnomon	CDS	116137	116310	.	-	0	Name=XP_033327458.1;ID=cds-XP_033327458.1;Dbxref=GeneID:117221012%2CGenbank:XP_033327458.1;Parent=rna-XM_033471567.1
NW_022888824.1	Gnomon	CDS	115838	116019	.	-	0	Name=XP_033327458.1;ID=cds-XP_033327458.1;Dbxref=GeneID:117221012%2CGenbank:XP_033327458.1;Parent=rna-XM_033471567.1
NW_022888824.1	Gnomon	CDS	114602	115685	.	-	0	Name=XP_033327458.1;ID=cds-XP_033327458.1;Dbxref=GeneID:117221012%2CGenbank:XP_033327458.1;Parent=rna-XM_033471567.1
NW_022888824.1	Gnomon	mRNA	2784824	2786859	.	+	.	Name=XM_033471572.1;ID=rna-XM_033471572.1;Dbxref=GeneID:117221016%2CGenbank:XM_033471572.1;Parent=gene-LOC117221016
NW_022888824.1	Gnomon	exon	4105063	4105487	.	-	.	ID=exon-XM_033471533.1-20;Dbxref=GeneID:117220999%2CGenbank:XM_033471533.1;Parent=rna-XM_033471533.1
NW_022888824.1	Gnomon	exon	4109525	4109685	.	-	.	ID=exon-XM_033471533.1-17;Dbxref=GeneID:117220999%2CGenbank:XM_033471533.1;Parent=rna-XM_033471533.1
NW_022888824.1	Gnomon	exon	4109260	4109452	.	-	.	ID=exon-XM_033471533.1-18;Dbxref=GeneID:117220999%2CGenbank:XM_033471533.1;Parent=rna-XM_033471533.1
NW_022888824.1	Gnomon	exon	4108840	4109117	.	-	.	ID=exon-XM_033471533.1-19;Dbxref=GeneID:117220999%2CGenbank:XM_033471533.1;Parent=rna-XM_033471533.1
NW_022888824.1	Gnomon	exon	4111783	4111941	.	-	.	ID=exon-XM_033471533.1-10;Dbxref=GeneID:117220999%2CGenbank:XM_033471533.1;Parent=rna-XM_033471533.1
NW_022888824.1	Gnomon	exon	4111544	4111707	.	-	.	ID=exon-XM_033471533.1-11;Dbxref=GeneID:117220999%2CGenbank:XM_033471533.1;Parent=rna-XM_033471533.1
NW_022888824.1	Gnomon	exon	4111132	4111480	.	-	.	ID=exon-XM_033471533.1-12;Dbxref=GeneID:117220999%2CGenbank:XM_033471533.1;Parent=rna-XM_033471533.1
NW_022888824.1	Gnomon	exon	4110843	4111061	.	-	.	ID=exon-XM_033471533.1-13;Dbxref=GeneID:117220999%2CGenbank:XM_033471533.1;Parent=rna-XM_033471533.1
NW_022888824.1	Gnomon	exon	4110173	4110561	.	-	.	ID=exon-XM_033471533.1-14;Dbxref=GeneID:117220999%2CGenbank:XM_033471533.1;Parent=rna-XM_033471533.1
NW_022888824.1	Gnomon	exon	4109961	4110093	.	-	.	ID=exon-XM_033471533.1-15;Dbxref=GeneID:117220999%2CGenbank:XM_033471533.1;Parent=rna-XM_033471533.1
NW_022888824.1	Gnomon	exon	4109757	4109876	.	-	.	ID=exon-XM_033471533.1-16;Dbxref=GeneID:117220999%2CGenbank:XM_033471533.1;Parent=rna-XM_033471533.1
NW_022888824.1	Gnomon	exon	2687865	2687999	.	+	.	ID=exon-XM_033471503.1-5;Dbxref=GeneID:117220984%2CGenbank:XM_033471503.1;Parent=rna-XM_033471503.1
NW_022888824.1	Gnomon	exon	2705817	2705868	.	+	.	ID=exon-XM_033471503.1-6;Dbxref=GeneID:117220984%2CGenbank:XM_033471503.1;Parent=rna-XM_033471503.1
NW_022888824.1	Gnomon	exon	2628469	2628618	.	+	.	ID=exon-XM_033471503.1-3;Dbxref=GeneID:117220984%2CGenbank:XM_033471503.1;Parent=rna-XM_033471503.1
NW_022888824.1	Gnomon	exon	2659877	2660026	.	+	.	ID=exon-XM_033471503.1-4;Dbxref=GeneID:117220984%2CGenbank:XM_033471503.1;Parent=rna-XM_033471503.1
NW_022888824.1	Gnomon	exon	2468068	2468793	.	+	.	ID=exon-XM_033471503.1-1;Dbxref=GeneID:117220984%2CGenbank:XM_033471503.1;Parent=rna-XM_033471503.1
NW_022888824.1	Gnomon	exon	2590953	2591057	.	+	.	ID=exon-XM_033471503.1-2;Dbxref=GeneID:117220984%2CGenbank:XM_033471503.1;Parent=rna-XM_033471503.1
NW_022888824.1	Gnomon	exon	2730053	2730270	.	+	.	ID=exon-XM_033471503.1-9;Dbxref=GeneID:117220984%2CGenbank:XM_033471503.1;Parent=rna-XM_033471503.1
NW_022888824.1	Gnomon	exon	2711368	2711426	.	+	.	ID=exon-XM_033471503.1-7;Dbxref=GeneID:117220984%2CGenbank:XM_033471503.1;Parent=rna-XM_033471503.1
NW_022888824.1	Gnomon	exon	2725253	2725481	.	+	.	ID=exon-XM_033471503.1-8;Dbxref=GeneID:117220984%2CGenbank:XM_033471503.1;Parent=rna-XM_033471503.1
NW_022888824.1	Gnomon	exon	1939860	1940258	.	-	.	ID=exon-XM_033471451.1-3;Dbxref=GeneID:117220955%2CGenbank:XM_033471451.1;Parent=rna-XM_033471451.1
NW_022888824.1	Gnomon	exon	1939698	1939778	.	-	.	ID=exon-XM_033471451.1-4;Dbxref=GeneID:117220955%2CGenbank:XM_033471451.1;Parent=rna-XM_033471451.1
NW_022888824.1	Gnomon	exon	1938977	1939236	.	-	.	ID=exon-XM_033471451.1-5;Dbxref=GeneID:117220955%2CGenbank:XM_033471451.1;Parent=rna-XM_033471451.1
NW_022888824.1	Gnomon	exon	1937914	1938047	.	-	.	ID=exon-XM_033471451.1-6;Dbxref=GeneID:117220955%2CGenbank:XM_033471451.1;Parent=rna-XM_033471451.1
NW_022888824.1	Gnomon	exon	1941450	1941536	.	-	.	ID=exon-XM_033471451.1-1;Dbxref=GeneID:117220955%2CGenbank:XM_033471451.1;Parent=rna-XM_033471451.1
NW_022888824.1	Gnomon	exon	1940353	1941343	.	-	.	ID=exon-XM_033471451.1-2;Dbxref=GeneID:117220955%2CGenbank:XM_033471451.1;Parent=rna-XM_033471451.1
NW_022888824.1	Gnomon	exon	1937699	1937833	.	-	.	ID=exon-XM_033471451.1-7;Dbxref=GeneID:117220955%2CGenbank:XM_033471451.1;Parent=rna-XM_033471451.1
NW_022888824.1	Gnomon	exon	1936140	1937628	.	-	.	ID=exon-XM_033471451.1-8;Dbxref=GeneID:117220955%2CGenbank:XM_033471451.1;Parent=rna-XM_033471451.1
NW_022888824.1	Gnomon	exon	1921758	1921813	.	-	.	ID=exon-XM_033471451.1-9;Dbxref=GeneID:117220955%2CGenbank:XM_033471451.1;Parent=rna-XM_033471451.1
NW_022888824.1	Gnomon	CDS	3808695	3808777	.	-	0	Name=XP_033327552.1;ID=cds-XP_033327552.1;Dbxref=GeneID:117221053%2CGenbank:XP_033327552.1;Parent=rna-XM_033471661.1
NW_022888824.1	Gnomon	CDS	3497137	3497325	.	-	0	Name=XP_033327552.1;ID=cds-XP_033327552.1;Dbxref=GeneID:117221053%2CGenbank:XP_033327552.1;Parent=rna-XM_033471661.1
NW_022888824.1	Gnomon	CDS	3495528	3495560	.	-	0	Name=XP_033327552.1;ID=cds-XP_033327552.1;Dbxref=GeneID:117221053%2CGenbank:XP_033327552.1;Parent=rna-XM_033471661.1
NW_022888824.1	Gnomon	CDS	3494130	3494150	.	-	0	Name=XP_033327552.1;ID=cds-XP_033327552.1;Dbxref=GeneID:117221053%2CGenbank:XP_033327552.1;Parent=rna-XM_033471661.1
NW_022888824.1	Gnomon	CDS	3460483	3460584	.	-	0	Name=XP_033327552.1;ID=cds-XP_033327552.1;Dbxref=GeneID:117221053%2CGenbank:XP_033327552.1;Parent=rna-XM_033471661.1
NW_022888824.1	Gnomon	CDS	3459618	3459682	.	-	0	Name=XP_033327552.1;ID=cds-XP_033327552.1;Dbxref=GeneID:117221053%2CGenbank:XP_033327552.1;Parent=rna-XM_033471661.1
NW_022888824.1	Gnomon	CDS	3457057	3457169	.	-	0	Name=XP_033327552.1;ID=cds-XP_033327552.1;Dbxref=GeneID:117221053%2CGenbank:XP_033327552.1;Parent=rna-XM_033471661.1
NW_022888824.1	Gnomon	CDS	3416683	3416776	.	-	0	Name=XP_033327552.1;ID=cds-XP_033327552.1;Dbxref=GeneID:117221053%2CGenbank:XP_033327552.1;Parent=rna-XM_033471661.1
NW_022888824.1	Gnomon	CDS	3412396	3412625	.	-	0	Name=XP_033327552.1;ID=cds-XP_033327552.1;Dbxref=GeneID:117221053%2CGenbank:XP_033327552.1;Parent=rna-XM_033471661.1
NW_022888824.1	Gnomon	CDS	3408053	3408316	.	-	0	Name=XP_033327552.1;ID=cds-XP_033327552.1;Dbxref=GeneID:117221053%2CGenbank:XP_033327552.1;Parent=rna-XM_033471661.1
NW_022888824.1	Gnomon	CDS	3407695	3407794	.	-	0	Name=XP_033327552.1;ID=cds-XP_033327552.1;Dbxref=GeneID:117221053%2CGenbank:XP_033327552.1;Parent=rna-XM_033471661.1
NW_022888824.1	Gnomon	CDS	3406035	3406870	.	-	0	Name=XP_033327552.1;ID=cds-XP_033327552.1;Dbxref=GeneID:117221053%2CGenbank:XP_033327552.1;Parent=rna-XM_033471661.1
NW_022888824.1	Gnomon	exon	2095838	2096017	.	-	.	ID=exon-XM_033471363.1-5;Dbxref=GeneID:117220913%2CGenbank:XM_033471363.1;Parent=rna-XM_033471363.1
NW_022888824.1	Gnomon	exon	2096319	2096566	.	-	.	ID=exon-XM_033471363.1-3;Dbxref=GeneID:117220913%2CGenbank:XM_033471363.1;Parent=rna-XM_033471363.1
NW_022888824.1	Gnomon	exon	2096084	2096229	.	-	.	ID=exon-XM_033471363.1-4;Dbxref=GeneID:117220913%2CGenbank:XM_033471363.1;Parent=rna-XM_033471363.1
NW_022888824.1	Gnomon	exon	2097299	2097772	.	-	.	ID=exon-XM_033471363.1-1;Dbxref=GeneID:117220913%2CGenbank:XM_033471363.1;Parent=rna-XM_033471363.1
NW_022888824.1	Gnomon	exon	2096923	2097148	.	-	.	ID=exon-XM_033471363.1-2;Dbxref=GeneID:117220913%2CGenbank:XM_033471363.1;Parent=rna-XM_033471363.1
NW_022888824.1	Gnomon	CDS	1521064	1525318	.	-	0	Name=XP_033327312.1;ID=cds-XP_033327312.1;Dbxref=GeneID:117220943%2CGenbank:XP_033327312.1;Parent=rna-XM_033471421.1
NW_022888824.1	Gnomon	CDS	1459477	1459835	.	-	0	Name=XP_033327312.1;ID=cds-XP_033327312.1;Dbxref=GeneID:117220943%2CGenbank:XP_033327312.1;Parent=rna-XM_033471421.1
NW_022888824.1	Gnomon	CDS	1456415	1456441	.	-	0	Name=XP_033327312.1;ID=cds-XP_033327312.1;Dbxref=GeneID:117220943%2CGenbank:XP_033327312.1;Parent=rna-XM_033471421.1
NW_022888824.1	Gnomon	CDS	1455845	1456016	.	-	0	Name=XP_033327312.1;ID=cds-XP_033327312.1;Dbxref=GeneID:117220943%2CGenbank:XP_033327312.1;Parent=rna-XM_033471421.1
NW_022888824.1	Gnomon	CDS	1455535	1455733	.	-	0	Name=XP_033327312.1;ID=cds-XP_033327312.1;Dbxref=GeneID:117220943%2CGenbank:XP_033327312.1;Parent=rna-XM_033471421.1
NW_022888824.1	Gnomon	CDS	1454579	1454774	.	-	0	Name=XP_033327312.1;ID=cds-XP_033327312.1;Dbxref=GeneID:117220943%2CGenbank:XP_033327312.1;Parent=rna-XM_033471421.1
NW_022888824.1	Gnomon	CDS	1429931	1430093	.	-	0	Name=XP_033327312.1;ID=cds-XP_033327312.1;Dbxref=GeneID:117220943%2CGenbank:XP_033327312.1;Parent=rna-XM_033471421.1
NW_022888824.1	Gnomon	CDS	1428642	1428767	.	-	0	Name=XP_033327312.1;ID=cds-XP_033327312.1;Dbxref=GeneID:117220943%2CGenbank:XP_033327312.1;Parent=rna-XM_033471421.1
NW_022888824.1	Gnomon	CDS	1427308	1427476	.	-	0	Name=XP_033327312.1;ID=cds-XP_033327312.1;Dbxref=GeneID:117220943%2CGenbank:XP_033327312.1;Parent=rna-XM_033471421.1
NW_022888824.1	Gnomon	CDS	1426634	1426789	.	-	0	Name=XP_033327312.1;ID=cds-XP_033327312.1;Dbxref=GeneID:117220943%2CGenbank:XP_033327312.1;Parent=rna-XM_033471421.1
NW_022888824.1	Gnomon	CDS	1425205	1425350	.	-	0	Name=XP_033327312.1;ID=cds-XP_033327312.1;Dbxref=GeneID:117220943%2CGenbank:XP_033327312.1;Parent=rna-XM_033471421.1
NW_022888824.1	Gnomon	CDS	1423992	1424045	.	-	0	Name=XP_033327312.1;ID=cds-XP_033327312.1;Dbxref=GeneID:117220943%2CGenbank:XP_033327312.1;Parent=rna-XM_033471421.1
NW_022888824.1	Gnomon	CDS	1423578	1423646	.	-	0	Name=XP_033327312.1;ID=cds-XP_033327312.1;Dbxref=GeneID:117220943%2CGenbank:XP_033327312.1;Parent=rna-XM_033471421.1
NW_022888824.1	Gnomon	CDS	1422837	1422926	.	-	0	Name=XP_033327312.1;ID=cds-XP_033327312.1;Dbxref=GeneID:117220943%2CGenbank:XP_033327312.1;Parent=rna-XM_033471421.1
NW_022888824.1	Gnomon	CDS	1420624	1420686	.	-	0	Name=XP_033327312.1;ID=cds-XP_033327312.1;Dbxref=GeneID:117220943%2CGenbank:XP_033327312.1;Parent=rna-XM_033471421.1
NW_022888824.1	Gnomon	CDS	1418376	1418601	.	-	0	Name=XP_033327312.1;ID=cds-XP_033327312.1;Dbxref=GeneID:117220943%2CGenbank:XP_033327312.1;Parent=rna-XM_033471421.1
NW_022888824.1	Gnomon	CDS	1418184	1418303	.	-	0	Name=XP_033327312.1;ID=cds-XP_033327312.1;Dbxref=GeneID:117220943%2CGenbank:XP_033327312.1;Parent=rna-XM_033471421.1
NW_022888824.1	Gnomon	CDS	1418016	1418123	.	-	0	Name=XP_033327312.1;ID=cds-XP_033327312.1;Dbxref=GeneID:117220943%2CGenbank:XP_033327312.1;Parent=rna-XM_033471421.1
NW_022888824.1	Gnomon	CDS	1417766	1417948	.	-	0	Name=XP_033327312.1;ID=cds-XP_033327312.1;Dbxref=GeneID:117220943%2CGenbank:XP_033327312.1;Parent=rna-XM_033471421.1
NW_022888824.1	Gnomon	CDS	1417391	1417487	.	-	0	Name=XP_033327312.1;ID=cds-XP_033327312.1;Dbxref=GeneID:117220943%2CGenbank:XP_033327312.1;Parent=rna-XM_033471421.1
NW_022888824.1	Gnomon	CDS	1407071	1408459	.	-	0	Name=XP_033327312.1;ID=cds-XP_033327312.1;Dbxref=GeneID:117220943%2CGenbank:XP_033327312.1;Parent=rna-XM_033471421.1
NW_022888824.1	Gnomon	mRNA	3265035	3389825	.	+	.	Name=XM_033471571.1;ID=rna-XM_033471571.1;Dbxref=GeneID:117221014%2CGenbank:XM_033471571.1;Parent=gene-LOC117221014
NW_022888824.1	Gnomon	mRNA	2893002	2900425	.	-	.	Name=XM_033471727.1;ID=rna-XM_033471727.1;Dbxref=GeneID:117221079%2CGenbank:XM_033471727.1;Parent=gene-LOC117221079
NW_022888824.1	Gnomon	exon	2061315	2061605	.	-	.	ID=exon-XM_033471626.1-1;Dbxref=GeneID:117221045%2CGenbank:XM_033471626.1;Parent=rna-XM_033471626.1
NW_022888824.1	Gnomon	exon	2060166	2060451	.	-	.	ID=exon-XM_033471626.1-2;Dbxref=GeneID:117221045%2CGenbank:XM_033471626.1;Parent=rna-XM_033471626.1
NW_022888824.1	Gnomon	exon	2059983	2060081	.	-	.	ID=exon-XM_033471626.1-3;Dbxref=GeneID:117221045%2CGenbank:XM_033471626.1;Parent=rna-XM_033471626.1
NW_022888824.1	Gnomon	exon	2058874	2059498	.	-	.	ID=exon-XM_033471626.1-4;Dbxref=GeneID:117221045%2CGenbank:XM_033471626.1;Parent=rna-XM_033471626.1
NW_022888824.1	Gnomon	exon	3407695	3407794	.	-	.	ID=exon-XM_033471658.1-11;Dbxref=GeneID:117221053%2CGenbank:XM_033471658.1;Parent=rna-XM_033471658.1
NW_022888824.1	Gnomon	exon	3405443	3406870	.	-	.	ID=exon-XM_033471658.1-12;Dbxref=GeneID:117221053%2CGenbank:XM_033471658.1;Parent=rna-XM_033471658.1
NW_022888824.1	Gnomon	exon	3408053	3408316	.	-	.	ID=exon-XM_033471658.1-10;Dbxref=GeneID:117221053%2CGenbank:XM_033471658.1;Parent=rna-XM_033471658.1
NW_022888824.1	Gnomon	exon	232190	232382	.	-	.	ID=exon-XM_033471402.1-3;Dbxref=GeneID:117220935%2CGenbank:XM_033471402.1;Parent=rna-XM_033471402.1
NW_022888824.1	Gnomon	exon	231967	232119	.	-	.	ID=exon-XM_033471402.1-4;Dbxref=GeneID:117220935%2CGenbank:XM_033471402.1;Parent=rna-XM_033471402.1
NW_022888824.1	Gnomon	exon	234075	234429	.	-	.	ID=exon-XM_033471402.1-1;Dbxref=GeneID:117220935%2CGenbank:XM_033471402.1;Parent=rna-XM_033471402.1
NW_022888824.1	Gnomon	exon	232457	232586	.	-	.	ID=exon-XM_033471402.1-2;Dbxref=GeneID:117220935%2CGenbank:XM_033471402.1;Parent=rna-XM_033471402.1
NW_022888824.1	Gnomon	exon	231246	231376	.	-	.	ID=exon-XM_033471402.1-7;Dbxref=GeneID:117220935%2CGenbank:XM_033471402.1;Parent=rna-XM_033471402.1
NW_022888824.1	Gnomon	exon	230918	231118	.	-	.	ID=exon-XM_033471402.1-8;Dbxref=GeneID:117220935%2CGenbank:XM_033471402.1;Parent=rna-XM_033471402.1
NW_022888824.1	Gnomon	exon	231658	231902	.	-	.	ID=exon-XM_033471402.1-5;Dbxref=GeneID:117220935%2CGenbank:XM_033471402.1;Parent=rna-XM_033471402.1
NW_022888824.1	Gnomon	exon	231465	231584	.	-	.	ID=exon-XM_033471402.1-6;Dbxref=GeneID:117220935%2CGenbank:XM_033471402.1;Parent=rna-XM_033471402.1
NW_022888824.1	Gnomon	exon	230641	230837	.	-	.	ID=exon-XM_033471402.1-9;Dbxref=GeneID:117220935%2CGenbank:XM_033471402.1;Parent=rna-XM_033471402.1
NW_022888824.1	Gnomon	mRNA	1695247	1736445	.	+	.	Name=XM_033471477.1;ID=rna-XM_033471477.1;Dbxref=GeneID:117220965%2CGenbank:XM_033471477.1;Parent=gene-LOC117220965
NW_022888824.1	Gnomon	CDS	3808695	3808777	.	-	0	Name=XP_033327551.1;ID=cds-XP_033327551.1;Dbxref=GeneID:117221053%2CGenbank:XP_033327551.1;Parent=rna-XM_033471660.1
NW_022888824.1	Gnomon	CDS	3497137	3497325	.	-	0	Name=XP_033327551.1;ID=cds-XP_033327551.1;Dbxref=GeneID:117221053%2CGenbank:XP_033327551.1;Parent=rna-XM_033471660.1
NW_022888824.1	Gnomon	CDS	3495528	3495560	.	-	0	Name=XP_033327551.1;ID=cds-XP_033327551.1;Dbxref=GeneID:117221053%2CGenbank:XP_033327551.1;Parent=rna-XM_033471660.1
NW_022888824.1	Gnomon	CDS	3494130	3494150	.	-	0	Name=XP_033327551.1;ID=cds-XP_033327551.1;Dbxref=GeneID:117221053%2CGenbank:XP_033327551.1;Parent=rna-XM_033471660.1
NW_022888824.1	Gnomon	CDS	3460483	3460584	.	-	0	Name=XP_033327551.1;ID=cds-XP_033327551.1;Dbxref=GeneID:117221053%2CGenbank:XP_033327551.1;Parent=rna-XM_033471660.1
NW_022888824.1	Gnomon	CDS	3459618	3459682	.	-	0	Name=XP_033327551.1;ID=cds-XP_033327551.1;Dbxref=GeneID:117221053%2CGenbank:XP_033327551.1;Parent=rna-XM_033471660.1
NW_022888824.1	Gnomon	CDS	3457057	3457169	.	-	0	Name=XP_033327551.1;ID=cds-XP_033327551.1;Dbxref=GeneID:117221053%2CGenbank:XP_033327551.1;Parent=rna-XM_033471660.1
NW_022888824.1	Gnomon	CDS	3416683	3416776	.	-	0	Name=XP_033327551.1;ID=cds-XP_033327551.1;Dbxref=GeneID:117221053%2CGenbank:XP_033327551.1;Parent=rna-XM_033471660.1
NW_022888824.1	Gnomon	CDS	3412396	3412625	.	-	0	Name=XP_033327551.1;ID=cds-XP_033327551.1;Dbxref=GeneID:117221053%2CGenbank:XP_033327551.1;Parent=rna-XM_033471660.1
NW_022888824.1	Gnomon	CDS	3408053	3408316	.	-	0	Name=XP_033327551.1;ID=cds-XP_033327551.1;Dbxref=GeneID:117221053%2CGenbank:XP_033327551.1;Parent=rna-XM_033471660.1
NW_022888824.1	Gnomon	CDS	3407695	3407794	.	-	0	Name=XP_033327551.1;ID=cds-XP_033327551.1;Dbxref=GeneID:117221053%2CGenbank:XP_033327551.1;Parent=rna-XM_033471660.1
NW_022888824.1	Gnomon	CDS	3406035	3406870	.	-	0	Name=XP_033327551.1;ID=cds-XP_033327551.1;Dbxref=GeneID:117221053%2CGenbank:XP_033327551.1;Parent=rna-XM_033471660.1
NW_022888824.1	Gnomon	CDS	1521064	1525318	.	-	0	Name=XP_033327311.1;ID=cds-XP_033327311.1;Dbxref=GeneID:117220943%2CGenbank:XP_033327311.1;Parent=rna-XM_033471420.1
NW_022888824.1	Gnomon	CDS	1477404	1477451	.	-	0	Name=XP_033327311.1;ID=cds-XP_033327311.1;Dbxref=GeneID:117220943%2CGenbank:XP_033327311.1;Parent=rna-XM_033471420.1
NW_022888824.1	Gnomon	CDS	1459477	1459835	.	-	0	Name=XP_033327311.1;ID=cds-XP_033327311.1;Dbxref=GeneID:117220943%2CGenbank:XP_033327311.1;Parent=rna-XM_033471420.1
NW_022888824.1	Gnomon	CDS	1455845	1456016	.	-	0	Name=XP_033327311.1;ID=cds-XP_033327311.1;Dbxref=GeneID:117220943%2CGenbank:XP_033327311.1;Parent=rna-XM_033471420.1
NW_022888824.1	Gnomon	CDS	1455535	1455733	.	-	0	Name=XP_033327311.1;ID=cds-XP_033327311.1;Dbxref=GeneID:117220943%2CGenbank:XP_033327311.1;Parent=rna-XM_033471420.1
NW_022888824.1	Gnomon	CDS	1454579	1454774	.	-	0	Name=XP_033327311.1;ID=cds-XP_033327311.1;Dbxref=GeneID:117220943%2CGenbank:XP_033327311.1;Parent=rna-XM_033471420.1
NW_022888824.1	Gnomon	CDS	1429931	1430093	.	-	0	Name=XP_033327311.1;ID=cds-XP_033327311.1;Dbxref=GeneID:117220943%2CGenbank:XP_033327311.1;Parent=rna-XM_033471420.1
NW_022888824.1	Gnomon	CDS	1428642	1428767	.	-	0	Name=XP_033327311.1;ID=cds-XP_033327311.1;Dbxref=GeneID:117220943%2CGenbank:XP_033327311.1;Parent=rna-XM_033471420.1
NW_022888824.1	Gnomon	CDS	1427308	1427476	.	-	0	Name=XP_033327311.1;ID=cds-XP_033327311.1;Dbxref=GeneID:117220943%2CGenbank:XP_033327311.1;Parent=rna-XM_033471420.1
NW_022888824.1	Gnomon	CDS	1426634	1426789	.	-	0	Name=XP_033327311.1;ID=cds-XP_033327311.1;Dbxref=GeneID:117220943%2CGenbank:XP_033327311.1;Parent=rna-XM_033471420.1
NW_022888824.1	Gnomon	CDS	1425205	1425350	.	-	0	Name=XP_033327311.1;ID=cds-XP_033327311.1;Dbxref=GeneID:117220943%2CGenbank:XP_033327311.1;Parent=rna-XM_033471420.1
NW_022888824.1	Gnomon	CDS	1423992	1424045	.	-	0	Name=XP_033327311.1;ID=cds-XP_033327311.1;Dbxref=GeneID:117220943%2CGenbank:XP_033327311.1;Parent=rna-XM_033471420.1
NW_022888824.1	Gnomon	CDS	1423578	1423646	.	-	0	Name=XP_033327311.1;ID=cds-XP_033327311.1;Dbxref=GeneID:117220943%2CGenbank:XP_033327311.1;Parent=rna-XM_033471420.1
NW_022888824.1	Gnomon	CDS	1422837	1422926	.	-	0	Name=XP_033327311.1;ID=cds-XP_033327311.1;Dbxref=GeneID:117220943%2CGenbank:XP_033327311.1;Parent=rna-XM_033471420.1
NW_022888824.1	Gnomon	CDS	1420624	1420686	.	-	0	Name=XP_033327311.1;ID=cds-XP_033327311.1;Dbxref=GeneID:117220943%2CGenbank:XP_033327311.1;Parent=rna-XM_033471420.1
NW_022888824.1	Gnomon	CDS	1418376	1418601	.	-	0	Name=XP_033327311.1;ID=cds-XP_033327311.1;Dbxref=GeneID:117220943%2CGenbank:XP_033327311.1;Parent=rna-XM_033471420.1
NW_022888824.1	Gnomon	CDS	1418184	1418303	.	-	0	Name=XP_033327311.1;ID=cds-XP_033327311.1;Dbxref=GeneID:117220943%2CGenbank:XP_033327311.1;Parent=rna-XM_033471420.1
NW_022888824.1	Gnomon	CDS	1418016	1418123	.	-	0	Name=XP_033327311.1;ID=cds-XP_033327311.1;Dbxref=GeneID:117220943%2CGenbank:XP_033327311.1;Parent=rna-XM_033471420.1
NW_022888824.1	Gnomon	CDS	1417766	1417948	.	-	0	Name=XP_033327311.1;ID=cds-XP_033327311.1;Dbxref=GeneID:117220943%2CGenbank:XP_033327311.1;Parent=rna-XM_033471420.1
NW_022888824.1	Gnomon	CDS	1417391	1417487	.	-	0	Name=XP_033327311.1;ID=cds-XP_033327311.1;Dbxref=GeneID:117220943%2CGenbank:XP_033327311.1;Parent=rna-XM_033471420.1
NW_022888824.1	Gnomon	CDS	1407071	1408459	.	-	0	Name=XP_033327311.1;ID=cds-XP_033327311.1;Dbxref=GeneID:117220943%2CGenbank:XP_033327311.1;Parent=rna-XM_033471420.1
NW_022888824.1	Gnomon	mRNA	3045730	3389825	.	+	.	Name=XM_033471570.1;ID=rna-XM_033471570.1;Dbxref=GeneID:117221014%2CGenbank:XM_033471570.1;Parent=gene-LOC117221014
NW_022888824.1	Gnomon	CDS	4016341	4016452	.	-	0	Name=XP_033327457.1;ID=cds-XP_033327457.1;Dbxref=GeneID:117221011%2CGenbank:XP_033327457.1;Parent=rna-XM_033471566.1
NW_022888824.1	Gnomon	CDS	4015800	4015964	.	-	0	Name=XP_033327457.1;ID=cds-XP_033327457.1;Dbxref=GeneID:117221011%2CGenbank:XP_033327457.1;Parent=rna-XM_033471566.1
NW_022888824.1	Gnomon	CDS	4014845	4015158	.	-	0	Name=XP_033327457.1;ID=cds-XP_033327457.1;Dbxref=GeneID:117221011%2CGenbank:XP_033327457.1;Parent=rna-XM_033471566.1
NW_022888824.1	Gnomon	CDS	1521064	1525318	.	-	0	Name=XP_033327314.1;ID=cds-XP_033327314.1;Dbxref=GeneID:117220943%2CGenbank:XP_033327314.1;Parent=rna-XM_033471423.1
NW_022888824.1	Gnomon	CDS	1477404	1477451	.	-	0	Name=XP_033327314.1;ID=cds-XP_033327314.1;Dbxref=GeneID:117220943%2CGenbank:XP_033327314.1;Parent=rna-XM_033471423.1
NW_022888824.1	Gnomon	CDS	1459477	1459835	.	-	0	Name=XP_033327314.1;ID=cds-XP_033327314.1;Dbxref=GeneID:117220943%2CGenbank:XP_033327314.1;Parent=rna-XM_033471423.1
NW_022888824.1	Gnomon	CDS	1456415	1456441	.	-	0	Name=XP_033327314.1;ID=cds-XP_033327314.1;Dbxref=GeneID:117220943%2CGenbank:XP_033327314.1;Parent=rna-XM_033471423.1
NW_022888824.1	Gnomon	CDS	1455845	1456016	.	-	0	Name=XP_033327314.1;ID=cds-XP_033327314.1;Dbxref=GeneID:117220943%2CGenbank:XP_033327314.1;Parent=rna-XM_033471423.1
NW_022888824.1	Gnomon	CDS	1455535	1455733	.	-	0	Name=XP_033327314.1;ID=cds-XP_033327314.1;Dbxref=GeneID:117220943%2CGenbank:XP_033327314.1;Parent=rna-XM_033471423.1
NW_022888824.1	Gnomon	CDS	1454579	1454774	.	-	0	Name=XP_033327314.1;ID=cds-XP_033327314.1;Dbxref=GeneID:117220943%2CGenbank:XP_033327314.1;Parent=rna-XM_033471423.1
NW_022888824.1	Gnomon	CDS	1429931	1430093	.	-	0	Name=XP_033327314.1;ID=cds-XP_033327314.1;Dbxref=GeneID:117220943%2CGenbank:XP_033327314.1;Parent=rna-XM_033471423.1
NW_022888824.1	Gnomon	CDS	1428642	1428767	.	-	0	Name=XP_033327314.1;ID=cds-XP_033327314.1;Dbxref=GeneID:117220943%2CGenbank:XP_033327314.1;Parent=rna-XM_033471423.1
NW_022888824.1	Gnomon	CDS	1427308	1427476	.	-	0	Name=XP_033327314.1;ID=cds-XP_033327314.1;Dbxref=GeneID:117220943%2CGenbank:XP_033327314.1;Parent=rna-XM_033471423.1
NW_022888824.1	Gnomon	CDS	1426634	1426789	.	-	0	Name=XP_033327314.1;ID=cds-XP_033327314.1;Dbxref=GeneID:117220943%2CGenbank:XP_033327314.1;Parent=rna-XM_033471423.1
NW_022888824.1	Gnomon	CDS	1425205	1425350	.	-	0	Name=XP_033327314.1;ID=cds-XP_033327314.1;Dbxref=GeneID:117220943%2CGenbank:XP_033327314.1;Parent=rna-XM_033471423.1
NW_022888824.1	Gnomon	CDS	1423992	1424045	.	-	0	Name=XP_033327314.1;ID=cds-XP_033327314.1;Dbxref=GeneID:117220943%2CGenbank:XP_033327314.1;Parent=rna-XM_033471423.1
NW_022888824.1	Gnomon	CDS	1423578	1423646	.	-	0	Name=XP_033327314.1;ID=cds-XP_033327314.1;Dbxref=GeneID:117220943%2CGenbank:XP_033327314.1;Parent=rna-XM_033471423.1
NW_022888824.1	Gnomon	CDS	1422837	1422926	.	-	0	Name=XP_033327314.1;ID=cds-XP_033327314.1;Dbxref=GeneID:117220943%2CGenbank:XP_033327314.1;Parent=rna-XM_033471423.1
NW_022888824.1	Gnomon	CDS	1418376	1418601	.	-	0	Name=XP_033327314.1;ID=cds-XP_033327314.1;Dbxref=GeneID:117220943%2CGenbank:XP_033327314.1;Parent=rna-XM_033471423.1
NW_022888824.1	Gnomon	CDS	1418184	1418303	.	-	0	Name=XP_033327314.1;ID=cds-XP_033327314.1;Dbxref=GeneID:117220943%2CGenbank:XP_033327314.1;Parent=rna-XM_033471423.1
NW_022888824.1	Gnomon	CDS	1418016	1418123	.	-	0	Name=XP_033327314.1;ID=cds-XP_033327314.1;Dbxref=GeneID:117220943%2CGenbank:XP_033327314.1;Parent=rna-XM_033471423.1
NW_022888824.1	Gnomon	CDS	1417766	1417948	.	-	0	Name=XP_033327314.1;ID=cds-XP_033327314.1;Dbxref=GeneID:117220943%2CGenbank:XP_033327314.1;Parent=rna-XM_033471423.1
NW_022888824.1	Gnomon	CDS	1417391	1417487	.	-	0	Name=XP_033327314.1;ID=cds-XP_033327314.1;Dbxref=GeneID:117220943%2CGenbank:XP_033327314.1;Parent=rna-XM_033471423.1
NW_022888824.1	Gnomon	CDS	1407071	1408459	.	-	0	Name=XP_033327314.1;ID=cds-XP_033327314.1;Dbxref=GeneID:117220943%2CGenbank:XP_033327314.1;Parent=rna-XM_033471423.1
NW_022888824.1	Gnomon	mRNA	1734910	1738061	.	-	.	Name=XM_033471476.1;ID=rna-XM_033471476.1;Dbxref=GeneID:117220964%2CGenbank:XM_033471476.1;Parent=gene-LOC117220964
NW_022888824.1	Gnomon	mRNA	2889784	2891801	.	-	.	Name=XM_033471726.1;ID=rna-XM_033471726.1;Dbxref=GeneID:117221078%2CGenbank:XM_033471726.1;Parent=gene-LOC117221078
NW_022888824.1	Gnomon	exon	1459477	1459835	.	-	.	ID=exon-XM_033471425.1-6;Dbxref=GeneID:117220943%2CGenbank:XM_033471425.1;Parent=rna-XM_033471425.1
NW_022888824.1	Gnomon	exon	1456415	1456441	.	-	.	ID=exon-XM_033471425.1-7;Dbxref=GeneID:117220943%2CGenbank:XM_033471425.1;Parent=rna-XM_033471425.1
NW_022888824.1	Gnomon	exon	1521064	1521373	.	-	.	ID=exon-XM_033471425.1-4;Dbxref=GeneID:117220943%2CGenbank:XM_033471425.1;Parent=rna-XM_033471425.1
NW_022888824.1	Gnomon	exon	1477404	1477451	.	-	.	ID=exon-XM_033471425.1-5;Dbxref=GeneID:117220943%2CGenbank:XM_033471425.1;Parent=rna-XM_033471425.1
NW_022888824.1	Gnomon	exon	1538597	1538788	.	-	.	ID=exon-XM_033471425.1-2;Dbxref=GeneID:117220943%2CGenbank:XM_033471425.1;Parent=rna-XM_033471425.1
NW_022888824.1	Gnomon	exon	1521488	1525352	.	-	.	ID=exon-XM_033471425.1-3;Dbxref=GeneID:117220943%2CGenbank:XM_033471425.1;Parent=rna-XM_033471425.1
NW_022888824.1	Gnomon	exon	1582887	1583375	.	-	.	ID=exon-XM_033471425.1-1;Dbxref=GeneID:117220943%2CGenbank:XM_033471425.1;Parent=rna-XM_033471425.1
NW_022888824.1	Gnomon	exon	1455845	1456016	.	-	.	ID=exon-XM_033471425.1-8;Dbxref=GeneID:117220943%2CGenbank:XM_033471425.1;Parent=rna-XM_033471425.1
NW_022888824.1	Gnomon	exon	1455535	1455733	.	-	.	ID=exon-XM_033471425.1-9;Dbxref=GeneID:117220943%2CGenbank:XM_033471425.1;Parent=rna-XM_033471425.1
NW_022888824.1	Gnomon	exon	287206	287509	.	-	.	ID=exon-XM_033471603.1-6;Dbxref=GeneID:117221036%2CGenbank:XM_033471603.1;Parent=rna-XM_033471603.1
NW_022888824.1	Gnomon	exon	286946	287083	.	-	.	ID=exon-XM_033471603.1-7;Dbxref=GeneID:117221036%2CGenbank:XM_033471603.1;Parent=rna-XM_033471603.1
NW_022888824.1	Gnomon	exon	286710	286857	.	-	.	ID=exon-XM_033471603.1-8;Dbxref=GeneID:117221036%2CGenbank:XM_033471603.1;Parent=rna-XM_033471603.1
NW_022888824.1	Gnomon	exon	286459	286619	.	-	.	ID=exon-XM_033471603.1-9;Dbxref=GeneID:117221036%2CGenbank:XM_033471603.1;Parent=rna-XM_033471603.1
NW_022888824.1	Gnomon	exon	288348	288428	.	-	.	ID=exon-XM_033471603.1-2;Dbxref=GeneID:117221036%2CGenbank:XM_033471603.1;Parent=rna-XM_033471603.1
NW_022888824.1	Gnomon	exon	288072	288276	.	-	.	ID=exon-XM_033471603.1-3;Dbxref=GeneID:117221036%2CGenbank:XM_033471603.1;Parent=rna-XM_033471603.1
NW_022888824.1	Gnomon	exon	287856	287997	.	-	.	ID=exon-XM_033471603.1-4;Dbxref=GeneID:117221036%2CGenbank:XM_033471603.1;Parent=rna-XM_033471603.1
NW_022888824.1	Gnomon	exon	287569	287706	.	-	.	ID=exon-XM_033471603.1-5;Dbxref=GeneID:117221036%2CGenbank:XM_033471603.1;Parent=rna-XM_033471603.1
NW_022888824.1	Gnomon	exon	288779	288907	.	-	.	ID=exon-XM_033471603.1-1;Dbxref=GeneID:117221036%2CGenbank:XM_033471603.1;Parent=rna-XM_033471603.1
NW_022888824.1	Gnomon	exon	97691	97846	.	-	.	ID=exon-XM_033471475.1-3;Dbxref=GeneID:117220963%2CGenbank:XM_033471475.1;Parent=rna-XM_033471475.1
NW_022888824.1	Gnomon	exon	97174	97337	.	-	.	ID=exon-XM_033471475.1-4;Dbxref=GeneID:117220963%2CGenbank:XM_033471475.1;Parent=rna-XM_033471475.1
NW_022888824.1	Gnomon	exon	100773	100884	.	-	.	ID=exon-XM_033471475.1-1;Dbxref=GeneID:117220963%2CGenbank:XM_033471475.1;Parent=rna-XM_033471475.1
NW_022888824.1	Gnomon	exon	100477	100635	.	-	.	ID=exon-XM_033471475.1-2;Dbxref=GeneID:117220963%2CGenbank:XM_033471475.1;Parent=rna-XM_033471475.1
NW_022888824.1	Gnomon	exon	97077	97136	.	-	.	ID=exon-XM_033471475.1-5;Dbxref=GeneID:117220963%2CGenbank:XM_033471475.1;Parent=rna-XM_033471475.1
NW_022888824.1	Gnomon	exon	2145226	2146073	.	+	.	ID=exon-XM_033471549.1-3;Dbxref=GeneID:117221002%2CGenbank:XM_033471549.1;Parent=rna-XM_033471549.1
NW_022888824.1	Gnomon	exon	2146277	2148017	.	+	.	ID=exon-XM_033471549.1-4;Dbxref=GeneID:117221002%2CGenbank:XM_033471549.1;Parent=rna-XM_033471549.1
NW_022888824.1	Gnomon	exon	2143925	2144342	.	+	.	ID=exon-XM_033471549.1-1;Dbxref=GeneID:117221002%2CGenbank:XM_033471549.1;Parent=rna-XM_033471549.1
NW_022888824.1	Gnomon	exon	2144745	2144985	.	+	.	ID=exon-XM_033471549.1-2;Dbxref=GeneID:117221002%2CGenbank:XM_033471549.1;Parent=rna-XM_033471549.1
NW_022888824.1	Gnomon	mRNA	2808605	2892636	.	-	.	Name=XM_033471725.1;ID=rna-XM_033471725.1;Dbxref=GeneID:117221076%2CGenbank:XM_033471725.1;Parent=gene-LOC117221076
NW_022888824.1	Gnomon	mRNA	97077	100884	.	-	.	Name=XM_033471475.1;ID=rna-XM_033471475.1;Dbxref=GeneID:117220963%2CGenbank:XM_033471475.1;Parent=gene-LOC117220963
NW_022888824.1	Gnomon	CDS	116137	116310	.	-	0	Name=XP_033327459.1;ID=cds-XP_033327459.1;Dbxref=GeneID:117221012%2CGenbank:XP_033327459.1;Parent=rna-XM_033471568.1
NW_022888824.1	Gnomon	CDS	115838	116019	.	-	0	Name=XP_033327459.1;ID=cds-XP_033327459.1;Dbxref=GeneID:117221012%2CGenbank:XP_033327459.1;Parent=rna-XM_033471568.1
NW_022888824.1	Gnomon	CDS	114602	115685	.	-	0	Name=XP_033327459.1;ID=cds-XP_033327459.1;Dbxref=GeneID:117221012%2CGenbank:XP_033327459.1;Parent=rna-XM_033471568.1
NW_022888824.1	Gnomon	exon	1418016	1418123	.	-	.	ID=exon-XM_033471415.1-20;Dbxref=GeneID:117220943%2CGenbank:XM_033471415.1;Parent=rna-XM_033471415.1
NW_022888824.1	Gnomon	exon	1417766	1417948	.	-	.	ID=exon-XM_033471415.1-21;Dbxref=GeneID:117220943%2CGenbank:XM_033471415.1;Parent=rna-XM_033471415.1
NW_022888824.1	Gnomon	exon	1417391	1417487	.	-	.	ID=exon-XM_033471415.1-22;Dbxref=GeneID:117220943%2CGenbank:XM_033471415.1;Parent=rna-XM_033471415.1
NW_022888824.1	Gnomon	exon	1422837	1422926	.	-	.	ID=exon-XM_033471415.1-16;Dbxref=GeneID:117220943%2CGenbank:XM_033471415.1;Parent=rna-XM_033471415.1
NW_022888824.1	Gnomon	exon	1420624	1420686	.	-	.	ID=exon-XM_033471415.1-17;Dbxref=GeneID:117220943%2CGenbank:XM_033471415.1;Parent=rna-XM_033471415.1
NW_022888824.1	Gnomon	exon	1418376	1418601	.	-	.	ID=exon-XM_033471415.1-18;Dbxref=GeneID:117220943%2CGenbank:XM_033471415.1;Parent=rna-XM_033471415.1
NW_022888824.1	Gnomon	exon	1418184	1418303	.	-	.	ID=exon-XM_033471415.1-19;Dbxref=GeneID:117220943%2CGenbank:XM_033471415.1;Parent=rna-XM_033471415.1
NW_022888824.1	Gnomon	exon	1426634	1426789	.	-	.	ID=exon-XM_033471415.1-12;Dbxref=GeneID:117220943%2CGenbank:XM_033471415.1;Parent=rna-XM_033471415.1
NW_022888824.1	Gnomon	exon	1425205	1425350	.	-	.	ID=exon-XM_033471415.1-13;Dbxref=GeneID:117220943%2CGenbank:XM_033471415.1;Parent=rna-XM_033471415.1
NW_022888824.1	Gnomon	exon	1423992	1424045	.	-	.	ID=exon-XM_033471415.1-14;Dbxref=GeneID:117220943%2CGenbank:XM_033471415.1;Parent=rna-XM_033471415.1
NW_022888824.1	Gnomon	exon	1423578	1423646	.	-	.	ID=exon-XM_033471415.1-15;Dbxref=GeneID:117220943%2CGenbank:XM_033471415.1;Parent=rna-XM_033471415.1
NW_022888824.1	Gnomon	exon	1428642	1428767	.	-	.	ID=exon-XM_033471415.1-10;Dbxref=GeneID:117220943%2CGenbank:XM_033471415.1;Parent=rna-XM_033471415.1
NW_022888824.1	Gnomon	exon	1427308	1427476	.	-	.	ID=exon-XM_033471415.1-11;Dbxref=GeneID:117220943%2CGenbank:XM_033471415.1;Parent=rna-XM_033471415.1
NW_022888824.1	Gnomon	exon	1760497	1760867	.	+	.	ID=exon-XM_033471596.1-1;Dbxref=GeneID:117221032%2CGenbank:XM_033471596.1;Parent=rna-XM_033471596.1
NW_022888824.1	Gnomon	exon	1761047	1761263	.	+	.	ID=exon-XM_033471596.1-2;Dbxref=GeneID:117221032%2CGenbank:XM_033471596.1;Parent=rna-XM_033471596.1
NW_022888824.1	Gnomon	exon	1761331	1761507	.	+	.	ID=exon-XM_033471596.1-3;Dbxref=GeneID:117221032%2CGenbank:XM_033471596.1;Parent=rna-XM_033471596.1
NW_022888824.1	Gnomon	exon	1762125	1762232	.	+	.	ID=exon-XM_033471596.1-4;Dbxref=GeneID:117221032%2CGenbank:XM_033471596.1;Parent=rna-XM_033471596.1
NW_022888824.1	Gnomon	exon	1762582	1762715	.	+	.	ID=exon-XM_033471596.1-5;Dbxref=GeneID:117221032%2CGenbank:XM_033471596.1;Parent=rna-XM_033471596.1
NW_022888824.1	Gnomon	exon	1762780	1763440	.	+	.	ID=exon-XM_033471596.1-6;Dbxref=GeneID:117221032%2CGenbank:XM_033471596.1;Parent=rna-XM_033471596.1
NW_022888824.1	Gnomon	exon	1404298	1408459	.	-	.	ID=exon-XM_033471415.1-23;Dbxref=GeneID:117220943%2CGenbank:XM_033471415.1;Parent=rna-XM_033471415.1
NW_022888824.1	Gnomon	exon	2084147	2084466	.	-	.	ID=exon-XM_033471498.1-2;Dbxref=GeneID:117220981%2CGenbank:XM_033471498.1;Parent=rna-XM_033471498.1
NW_022888824.1	Gnomon	exon	2083223	2083942	.	-	.	ID=exon-XM_033471498.1-3;Dbxref=GeneID:117220981%2CGenbank:XM_033471498.1;Parent=rna-XM_033471498.1
NW_022888824.1	Gnomon	exon	2084637	2085640	.	-	.	ID=exon-XM_033471498.1-1;Dbxref=GeneID:117220981%2CGenbank:XM_033471498.1;Parent=rna-XM_033471498.1
NW_022888824.1	Gnomon	exon	265462	265676	.	-	.	ID=exon-XM_033471701.1-5;Dbxref=GeneID:117221074%2CGenbank:XM_033471701.1;Parent=rna-XM_033471701.1
NW_022888824.1	Gnomon	exon	265209	265394	.	-	.	ID=exon-XM_033471701.1-6;Dbxref=GeneID:117221074%2CGenbank:XM_033471701.1;Parent=rna-XM_033471701.1
NW_022888824.1	Gnomon	exon	266077	266259	.	-	.	ID=exon-XM_033471701.1-3;Dbxref=GeneID:117221074%2CGenbank:XM_033471701.1;Parent=rna-XM_033471701.1
NW_022888824.1	Gnomon	exon	265754	265964	.	-	.	ID=exon-XM_033471701.1-4;Dbxref=GeneID:117221074%2CGenbank:XM_033471701.1;Parent=rna-XM_033471701.1
NW_022888824.1	Gnomon	exon	270813	270916	.	-	.	ID=exon-XM_033471701.1-1;Dbxref=GeneID:117221074%2CGenbank:XM_033471701.1;Parent=rna-XM_033471701.1
NW_022888824.1	Gnomon	exon	266372	266493	.	-	.	ID=exon-XM_033471701.1-2;Dbxref=GeneID:117221074%2CGenbank:XM_033471701.1;Parent=rna-XM_033471701.1
NW_022888824.1	Gnomon	exon	253974	254305	.	-	.	ID=exon-XM_033471701.1-9;Dbxref=GeneID:117221074%2CGenbank:XM_033471701.1;Parent=rna-XM_033471701.1
NW_022888824.1	Gnomon	exon	265006	265141	.	-	.	ID=exon-XM_033471701.1-7;Dbxref=GeneID:117221074%2CGenbank:XM_033471701.1;Parent=rna-XM_033471701.1
NW_022888824.1	Gnomon	exon	254713	254881	.	-	.	ID=exon-XM_033471701.1-8;Dbxref=GeneID:117221074%2CGenbank:XM_033471701.1;Parent=rna-XM_033471701.1
NW_022888824.1	Gnomon	mRNA	2808605	2878786	.	-	.	Name=XM_033471724.1;ID=rna-XM_033471724.1;Dbxref=GeneID:117221076%2CGenbank:XM_033471724.1;Parent=gene-LOC117221076
NW_022888824.1	Gnomon	CDS	3808695	3808777	.	-	0	Name=XP_033327553.1;ID=cds-XP_033327553.1;Dbxref=GeneID:117221053%2CGenbank:XP_033327553.1;Parent=rna-XM_033471662.1
NW_022888824.1	Gnomon	CDS	3497137	3497325	.	-	0	Name=XP_033327553.1;ID=cds-XP_033327553.1;Dbxref=GeneID:117221053%2CGenbank:XP_033327553.1;Parent=rna-XM_033471662.1
NW_022888824.1	Gnomon	CDS	3495528	3495560	.	-	0	Name=XP_033327553.1;ID=cds-XP_033327553.1;Dbxref=GeneID:117221053%2CGenbank:XP_033327553.1;Parent=rna-XM_033471662.1
NW_022888824.1	Gnomon	CDS	3494130	3494150	.	-	0	Name=XP_033327553.1;ID=cds-XP_033327553.1;Dbxref=GeneID:117221053%2CGenbank:XP_033327553.1;Parent=rna-XM_033471662.1
NW_022888824.1	Gnomon	CDS	3460483	3460584	.	-	0	Name=XP_033327553.1;ID=cds-XP_033327553.1;Dbxref=GeneID:117221053%2CGenbank:XP_033327553.1;Parent=rna-XM_033471662.1
NW_022888824.1	Gnomon	CDS	3459618	3459682	.	-	0	Name=XP_033327553.1;ID=cds-XP_033327553.1;Dbxref=GeneID:117221053%2CGenbank:XP_033327553.1;Parent=rna-XM_033471662.1
NW_022888824.1	Gnomon	CDS	3457057	3457169	.	-	0	Name=XP_033327553.1;ID=cds-XP_033327553.1;Dbxref=GeneID:117221053%2CGenbank:XP_033327553.1;Parent=rna-XM_033471662.1
NW_022888824.1	Gnomon	CDS	3416683	3416776	.	-	0	Name=XP_033327553.1;ID=cds-XP_033327553.1;Dbxref=GeneID:117221053%2CGenbank:XP_033327553.1;Parent=rna-XM_033471662.1
NW_022888824.1	Gnomon	CDS	3412396	3412625	.	-	0	Name=XP_033327553.1;ID=cds-XP_033327553.1;Dbxref=GeneID:117221053%2CGenbank:XP_033327553.1;Parent=rna-XM_033471662.1
NW_022888824.1	Gnomon	CDS	3408053	3408316	.	-	0	Name=XP_033327553.1;ID=cds-XP_033327553.1;Dbxref=GeneID:117221053%2CGenbank:XP_033327553.1;Parent=rna-XM_033471662.1
NW_022888824.1	Gnomon	CDS	3407695	3407794	.	-	0	Name=XP_033327553.1;ID=cds-XP_033327553.1;Dbxref=GeneID:117221053%2CGenbank:XP_033327553.1;Parent=rna-XM_033471662.1
NW_022888824.1	Gnomon	CDS	3406035	3406870	.	-	0	Name=XP_033327553.1;ID=cds-XP_033327553.1;Dbxref=GeneID:117221053%2CGenbank:XP_033327553.1;Parent=rna-XM_033471662.1
NW_022888824.1	Gnomon	CDS	1521064	1525318	.	-	0	Name=XP_033327313.1;ID=cds-XP_033327313.1;Dbxref=GeneID:117220943%2CGenbank:XP_033327313.1;Parent=rna-XM_033471422.1
NW_022888824.1	Gnomon	CDS	1477404	1477451	.	-	0	Name=XP_033327313.1;ID=cds-XP_033327313.1;Dbxref=GeneID:117220943%2CGenbank:XP_033327313.1;Parent=rna-XM_033471422.1
NW_022888824.1	Gnomon	CDS	1459477	1459835	.	-	0	Name=XP_033327313.1;ID=cds-XP_033327313.1;Dbxref=GeneID:117220943%2CGenbank:XP_033327313.1;Parent=rna-XM_033471422.1
NW_022888824.1	Gnomon	CDS	1456415	1456441	.	-	0	Name=XP_033327313.1;ID=cds-XP_033327313.1;Dbxref=GeneID:117220943%2CGenbank:XP_033327313.1;Parent=rna-XM_033471422.1
NW_022888824.1	Gnomon	CDS	1455845	1456016	.	-	0	Name=XP_033327313.1;ID=cds-XP_033327313.1;Dbxref=GeneID:117220943%2CGenbank:XP_033327313.1;Parent=rna-XM_033471422.1
NW_022888824.1	Gnomon	CDS	1455535	1455733	.	-	0	Name=XP_033327313.1;ID=cds-XP_033327313.1;Dbxref=GeneID:117220943%2CGenbank:XP_033327313.1;Parent=rna-XM_033471422.1
NW_022888824.1	Gnomon	CDS	1454579	1454774	.	-	0	Name=XP_033327313.1;ID=cds-XP_033327313.1;Dbxref=GeneID:117220943%2CGenbank:XP_033327313.1;Parent=rna-XM_033471422.1
NW_022888824.1	Gnomon	CDS	1429931	1430093	.	-	0	Name=XP_033327313.1;ID=cds-XP_033327313.1;Dbxref=GeneID:117220943%2CGenbank:XP_033327313.1;Parent=rna-XM_033471422.1
NW_022888824.1	Gnomon	CDS	1428642	1428767	.	-	0	Name=XP_033327313.1;ID=cds-XP_033327313.1;Dbxref=GeneID:117220943%2CGenbank:XP_033327313.1;Parent=rna-XM_033471422.1
NW_022888824.1	Gnomon	CDS	1427308	1427476	.	-	0	Name=XP_033327313.1;ID=cds-XP_033327313.1;Dbxref=GeneID:117220943%2CGenbank:XP_033327313.1;Parent=rna-XM_033471422.1
NW_022888824.1	Gnomon	CDS	1426634	1426789	.	-	0	Name=XP_033327313.1;ID=cds-XP_033327313.1;Dbxref=GeneID:117220943%2CGenbank:XP_033327313.1;Parent=rna-XM_033471422.1
NW_022888824.1	Gnomon	CDS	1425205	1425350	.	-	0	Name=XP_033327313.1;ID=cds-XP_033327313.1;Dbxref=GeneID:117220943%2CGenbank:XP_033327313.1;Parent=rna-XM_033471422.1
NW_022888824.1	Gnomon	CDS	1423578	1423646	.	-	0	Name=XP_033327313.1;ID=cds-XP_033327313.1;Dbxref=GeneID:117220943%2CGenbank:XP_033327313.1;Parent=rna-XM_033471422.1
NW_022888824.1	Gnomon	CDS	1422837	1422926	.	-	0	Name=XP_033327313.1;ID=cds-XP_033327313.1;Dbxref=GeneID:117220943%2CGenbank:XP_033327313.1;Parent=rna-XM_033471422.1
NW_022888824.1	Gnomon	CDS	1420624	1420686	.	-	0	Name=XP_033327313.1;ID=cds-XP_033327313.1;Dbxref=GeneID:117220943%2CGenbank:XP_033327313.1;Parent=rna-XM_033471422.1
NW_022888824.1	Gnomon	CDS	1418376	1418601	.	-	0	Name=XP_033327313.1;ID=cds-XP_033327313.1;Dbxref=GeneID:117220943%2CGenbank:XP_033327313.1;Parent=rna-XM_033471422.1
NW_022888824.1	Gnomon	CDS	1418184	1418303	.	-	0	Name=XP_033327313.1;ID=cds-XP_033327313.1;Dbxref=GeneID:117220943%2CGenbank:XP_033327313.1;Parent=rna-XM_033471422.1
NW_022888824.1	Gnomon	CDS	1418016	1418123	.	-	0	Name=XP_033327313.1;ID=cds-XP_033327313.1;Dbxref=GeneID:117220943%2CGenbank:XP_033327313.1;Parent=rna-XM_033471422.1
NW_022888824.1	Gnomon	CDS	1417766	1417948	.	-	0	Name=XP_033327313.1;ID=cds-XP_033327313.1;Dbxref=GeneID:117220943%2CGenbank:XP_033327313.1;Parent=rna-XM_033471422.1
NW_022888824.1	Gnomon	CDS	1417391	1417487	.	-	0	Name=XP_033327313.1;ID=cds-XP_033327313.1;Dbxref=GeneID:117220943%2CGenbank:XP_033327313.1;Parent=rna-XM_033471422.1
NW_022888824.1	Gnomon	CDS	1407071	1408459	.	-	0	Name=XP_033327313.1;ID=cds-XP_033327313.1;Dbxref=GeneID:117220943%2CGenbank:XP_033327313.1;Parent=rna-XM_033471422.1
NW_022888824.1	Gnomon	exon	894557	894717	.	+	.	ID=exon-XM_033471575.1-4;Dbxref=GeneID:117221018%2CGenbank:XM_033471575.1;Parent=rna-XM_033471575.1
NW_022888824.1	Gnomon	exon	894799	894899	.	+	.	ID=exon-XM_033471575.1-5;Dbxref=GeneID:117221018%2CGenbank:XM_033471575.1;Parent=rna-XM_033471575.1
NW_022888824.1	Gnomon	exon	896501	896595	.	+	.	ID=exon-XM_033471575.1-6;Dbxref=GeneID:117221018%2CGenbank:XM_033471575.1;Parent=rna-XM_033471575.1
NW_022888824.1	Gnomon	exon	896719	897540	.	+	.	ID=exon-XM_033471575.1-7;Dbxref=GeneID:117221018%2CGenbank:XM_033471575.1;Parent=rna-XM_033471575.1
NW_022888824.1	Gnomon	exon	886106	886437	.	+	.	ID=exon-XM_033471575.1-1;Dbxref=GeneID:117221018%2CGenbank:XM_033471575.1;Parent=rna-XM_033471575.1
NW_022888824.1	Gnomon	exon	893518	893639	.	+	.	ID=exon-XM_033471575.1-2;Dbxref=GeneID:117221018%2CGenbank:XM_033471575.1;Parent=rna-XM_033471575.1
NW_022888824.1	Gnomon	exon	894309	894390	.	+	.	ID=exon-XM_033471575.1-3;Dbxref=GeneID:117221018%2CGenbank:XM_033471575.1;Parent=rna-XM_033471575.1
NW_022888824.1	Gnomon	mRNA	4105063	4119450	.	-	.	Name=XM_033471532.1;ID=rna-XM_033471532.1;Dbxref=GeneID:117220999%2CGenbank:XM_033471532.1;Parent=gene-LOC117220999
NW_022888824.1	Gnomon	exon	2093819	2094200	.	-	.	ID=exon-XM_033471361.1-3;Dbxref=GeneID:117220911%2CGenbank:XM_033471361.1;Parent=rna-XM_033471361.1
NW_022888824.1	Gnomon	exon	2808605	2814233	.	-	.	ID=exon-XM_033471724.1-8;Dbxref=GeneID:117221076%2CGenbank:XM_033471724.1;Parent=rna-XM_033471724.1
NW_022888824.1	Gnomon	exon	2093051	2093583	.	-	.	ID=exon-XM_033471361.1-4;Dbxref=GeneID:117220911%2CGenbank:XM_033471361.1;Parent=rna-XM_033471361.1
NW_022888824.1	Gnomon	exon	2094680	2094837	.	-	.	ID=exon-XM_033471361.1-1;Dbxref=GeneID:117220911%2CGenbank:XM_033471361.1;Parent=rna-XM_033471361.1
NW_022888824.1	Gnomon	exon	2816322	2816490	.	-	.	ID=exon-XM_033471724.1-6;Dbxref=GeneID:117221076%2CGenbank:XM_033471724.1;Parent=rna-XM_033471724.1
NW_022888824.1	Gnomon	exon	2094314	2094556	.	-	.	ID=exon-XM_033471361.1-2;Dbxref=GeneID:117220911%2CGenbank:XM_033471361.1;Parent=rna-XM_033471361.1
NW_022888824.1	Gnomon	exon	2814289	2814949	.	-	.	ID=exon-XM_033471724.1-7;Dbxref=GeneID:117221076%2CGenbank:XM_033471724.1;Parent=rna-XM_033471724.1
NW_022888824.1	Gnomon	mRNA	1577768	1582801	.	+	.	Name=XM_033471438.1;ID=rna-XM_033471438.1;Dbxref=GeneID:117220947%2CGenbank:XM_033471438.1;Parent=gene-LOC117220947
NW_022888824.1	Gnomon	exon	2878283	2878786	.	-	.	ID=exon-XM_033471724.1-1;Dbxref=GeneID:117221076%2CGenbank:XM_033471724.1;Parent=rna-XM_033471724.1
NW_022888824.1	Gnomon	exon	2819768	2819829	.	-	.	ID=exon-XM_033471724.1-4;Dbxref=GeneID:117221076%2CGenbank:XM_033471724.1;Parent=rna-XM_033471724.1
NW_022888824.1	Gnomon	exon	2818338	2818461	.	-	.	ID=exon-XM_033471724.1-5;Dbxref=GeneID:117221076%2CGenbank:XM_033471724.1;Parent=rna-XM_033471724.1
NW_022888824.1	Gnomon	exon	2877960	2878200	.	-	.	ID=exon-XM_033471724.1-2;Dbxref=GeneID:117221076%2CGenbank:XM_033471724.1;Parent=rna-XM_033471724.1
NW_022888824.1	Gnomon	exon	2847734	2847794	.	-	.	ID=exon-XM_033471724.1-3;Dbxref=GeneID:117221076%2CGenbank:XM_033471724.1;Parent=rna-XM_033471724.1
NW_022888824.1	Gnomon	exon	219666	219773	.	+	.	ID=exon-XM_033471404.1-1;Dbxref=GeneID:117220936%2CGenbank:XM_033471404.1;Parent=rna-XM_033471404.1
NW_022888824.1	Gnomon	exon	221164	221864	.	+	.	ID=exon-XM_033471404.1-2;Dbxref=GeneID:117220936%2CGenbank:XM_033471404.1;Parent=rna-XM_033471404.1
NW_022888824.1	Gnomon	mRNA	3977152	4013810	.	+	.	Name=XM_033471678.1;ID=rna-XM_033471678.1;Dbxref=GeneID:117221055%2CGenbank:XM_033471678.1;Parent=gene-LOC117221055
NW_022888824.1	Gnomon	CDS	51483	51650	.	-	0	Name=XP_033327454.1;ID=cds-XP_033327454.1;Dbxref=GeneID:117221010%2CGenbank:XP_033327454.1;Parent=rna-XM_033471563.1
NW_022888824.1	Gnomon	CDS	51251	51309	.	-	0	Name=XP_033327454.1;ID=cds-XP_033327454.1;Dbxref=GeneID:117221010%2CGenbank:XP_033327454.1;Parent=rna-XM_033471563.1
NW_022888824.1	Gnomon	CDS	50985	51168	.	-	0	Name=XP_033327454.1;ID=cds-XP_033327454.1;Dbxref=GeneID:117221010%2CGenbank:XP_033327454.1;Parent=rna-XM_033471563.1
NW_022888824.1	Gnomon	CDS	50621	50793	.	-	0	Name=XP_033327454.1;ID=cds-XP_033327454.1;Dbxref=GeneID:117221010%2CGenbank:XP_033327454.1;Parent=rna-XM_033471563.1
NW_022888824.1	Gnomon	CDS	50372	50464	.	-	0	Name=XP_033327454.1;ID=cds-XP_033327454.1;Dbxref=GeneID:117221010%2CGenbank:XP_033327454.1;Parent=rna-XM_033471563.1
NW_022888824.1	Gnomon	CDS	50108	50301	.	-	0	Name=XP_033327454.1;ID=cds-XP_033327454.1;Dbxref=GeneID:117221010%2CGenbank:XP_033327454.1;Parent=rna-XM_033471563.1
NW_022888824.1	Gnomon	CDS	49943	50035	.	-	0	Name=XP_033327454.1;ID=cds-XP_033327454.1;Dbxref=GeneID:117221010%2CGenbank:XP_033327454.1;Parent=rna-XM_033471563.1
NW_022888824.1	Gnomon	CDS	49750	49875	.	-	0	Name=XP_033327454.1;ID=cds-XP_033327454.1;Dbxref=GeneID:117221010%2CGenbank:XP_033327454.1;Parent=rna-XM_033471563.1
NW_022888824.1	Gnomon	CDS	49253	49659	.	-	0	Name=XP_033327454.1;ID=cds-XP_033327454.1;Dbxref=GeneID:117221010%2CGenbank:XP_033327454.1;Parent=rna-XM_033471563.1
NW_022888824.1	Gnomon	exon	88091	88369	.	-	.	ID=exon-XM_033471524.1-10;Dbxref=GeneID:117220996%2CGenbank:XM_033471524.1;Parent=rna-XM_033471524.1
NW_022888824.1	Gnomon	exon	87693	87886	.	-	.	ID=exon-XM_033471524.1-11;Dbxref=GeneID:117220996%2CGenbank:XM_033471524.1;Parent=rna-XM_033471524.1
NW_022888824.1	Gnomon	exon	85722	87475	.	-	.	ID=exon-XM_033471524.1-12;Dbxref=GeneID:117220996%2CGenbank:XM_033471524.1;Parent=rna-XM_033471524.1
NW_022888824.1	Gnomon	mRNA	1776010	1781736	.	+	.	Name=XM_033471531.1;ID=rna-XM_033471531.1;Dbxref=GeneID:117220998%2CGenbank:XM_033471531.1;Parent=gene-LOC117220998
NW_022888824.1	Gnomon	mRNA	1564739	1577308	.	+	.	Name=XM_033471437.1;ID=rna-XM_033471437.1;Dbxref=GeneID:117220946%2CGenbank:XM_033471437.1;Parent=gene-LOC117220946
NW_022888824.1	Gnomon	mRNA	3989761	4013810	.	+	.	Name=XM_033471677.1;ID=rna-XM_033471677.1;Dbxref=GeneID:117221055%2CGenbank:XM_033471677.1;Parent=gene-LOC117221055
NW_022888824.1	Gnomon	exon	2725253	2725481	.	+	.	ID=exon-XM_033471502.1-10;Dbxref=GeneID:117220984%2CGenbank:XM_033471502.1;Parent=rna-XM_033471502.1
NW_022888824.1	Gnomon	CDS	51483	51650	.	-	0	Name=XP_033327453.1;ID=cds-XP_033327453.1;Dbxref=GeneID:117221010%2CGenbank:XP_033327453.1;Parent=rna-XM_033471562.1
NW_022888824.1	Gnomon	CDS	51251	51309	.	-	0	Name=XP_033327453.1;ID=cds-XP_033327453.1;Dbxref=GeneID:117221010%2CGenbank:XP_033327453.1;Parent=rna-XM_033471562.1
NW_022888824.1	Gnomon	CDS	50985	51168	.	-	0	Name=XP_033327453.1;ID=cds-XP_033327453.1;Dbxref=GeneID:117221010%2CGenbank:XP_033327453.1;Parent=rna-XM_033471562.1
NW_022888824.1	Gnomon	CDS	50621	50793	.	-	0	Name=XP_033327453.1;ID=cds-XP_033327453.1;Dbxref=GeneID:117221010%2CGenbank:XP_033327453.1;Parent=rna-XM_033471562.1
NW_022888824.1	Gnomon	CDS	50372	50464	.	-	0	Name=XP_033327453.1;ID=cds-XP_033327453.1;Dbxref=GeneID:117221010%2CGenbank:XP_033327453.1;Parent=rna-XM_033471562.1
NW_022888824.1	Gnomon	CDS	50108	50301	.	-	0	Name=XP_033327453.1;ID=cds-XP_033327453.1;Dbxref=GeneID:117221010%2CGenbank:XP_033327453.1;Parent=rna-XM_033471562.1
NW_022888824.1	Gnomon	CDS	49943	50035	.	-	0	Name=XP_033327453.1;ID=cds-XP_033327453.1;Dbxref=GeneID:117221010%2CGenbank:XP_033327453.1;Parent=rna-XM_033471562.1
NW_022888824.1	Gnomon	CDS	49750	49875	.	-	0	Name=XP_033327453.1;ID=cds-XP_033327453.1;Dbxref=GeneID:117221010%2CGenbank:XP_033327453.1;Parent=rna-XM_033471562.1
NW_022888824.1	Gnomon	CDS	49253	49662	.	-	0	Name=XP_033327453.1;ID=cds-XP_033327453.1;Dbxref=GeneID:117221010%2CGenbank:XP_033327453.1;Parent=rna-XM_033471562.1
NW_022888824.1	Gnomon	exon	2730053	2730270	.	+	.	ID=exon-XM_033471502.1-11;Dbxref=GeneID:117220984%2CGenbank:XM_033471502.1;Parent=rna-XM_033471502.1
NW_022888824.1	Gnomon	exon	2735265	2735298	.	+	.	ID=exon-XM_033471502.1-12;Dbxref=GeneID:117220984%2CGenbank:XM_033471502.1;Parent=rna-XM_033471502.1
NW_022888824.1	Gnomon	exon	2736555	2736647	.	+	.	ID=exon-XM_033471502.1-13;Dbxref=GeneID:117220984%2CGenbank:XM_033471502.1;Parent=rna-XM_033471502.1
NW_022888824.1	Gnomon	exon	2736795	2737011	.	+	.	ID=exon-XM_033471502.1-14;Dbxref=GeneID:117220984%2CGenbank:XM_033471502.1;Parent=rna-XM_033471502.1
NW_022888824.1	Gnomon	exon	2737188	2737329	.	+	.	ID=exon-XM_033471502.1-15;Dbxref=GeneID:117220984%2CGenbank:XM_033471502.1;Parent=rna-XM_033471502.1
NW_022888824.1	Gnomon	exon	2738152	2744447	.	+	.	ID=exon-XM_033471502.1-16;Dbxref=GeneID:117220984%2CGenbank:XM_033471502.1;Parent=rna-XM_033471502.1
NW_022888824.1	Gnomon	CDS	270813	270822	.	-	0	Name=XP_033327609.1;ID=cds-XP_033327609.1;Dbxref=GeneID:117221074%2CGenbank:XP_033327609.1;Parent=rna-XM_033471718.1
NW_022888824.1	Gnomon	CDS	266372	266493	.	-	0	Name=XP_033327609.1;ID=cds-XP_033327609.1;Dbxref=GeneID:117221074%2CGenbank:XP_033327609.1;Parent=rna-XM_033471718.1
NW_022888824.1	Gnomon	CDS	266077	266259	.	-	0	Name=XP_033327609.1;ID=cds-XP_033327609.1;Dbxref=GeneID:117221074%2CGenbank:XP_033327609.1;Parent=rna-XM_033471718.1
NW_022888824.1	Gnomon	CDS	265754	265964	.	-	0	Name=XP_033327609.1;ID=cds-XP_033327609.1;Dbxref=GeneID:117221074%2CGenbank:XP_033327609.1;Parent=rna-XM_033471718.1
NW_022888824.1	Gnomon	CDS	265462	265676	.	-	0	Name=XP_033327609.1;ID=cds-XP_033327609.1;Dbxref=GeneID:117221074%2CGenbank:XP_033327609.1;Parent=rna-XM_033471718.1
NW_022888824.1	Gnomon	CDS	265209	265394	.	-	0	Name=XP_033327609.1;ID=cds-XP_033327609.1;Dbxref=GeneID:117221074%2CGenbank:XP_033327609.1;Parent=rna-XM_033471718.1
NW_022888824.1	Gnomon	CDS	265006	265141	.	-	0	Name=XP_033327609.1;ID=cds-XP_033327609.1;Dbxref=GeneID:117221074%2CGenbank:XP_033327609.1;Parent=rna-XM_033471718.1
NW_022888824.1	Gnomon	CDS	261319	261449	.	-	0	Name=XP_033327609.1;ID=cds-XP_033327609.1;Dbxref=GeneID:117221074%2CGenbank:XP_033327609.1;Parent=rna-XM_033471718.1
NW_022888824.1	Gnomon	CDS	270813	270822	.	-	0	Name=XP_033327599.1;ID=cds-XP_033327599.1;Dbxref=GeneID:117221074%2CGenbank:XP_033327599.1;Parent=rna-XM_033471708.1
NW_022888824.1	Gnomon	CDS	266372	266493	.	-	0	Name=XP_033327599.1;ID=cds-XP_033327599.1;Dbxref=GeneID:117221074%2CGenbank:XP_033327599.1;Parent=rna-XM_033471708.1
NW_022888824.1	Gnomon	CDS	266077	266259	.	-	0	Name=XP_033327599.1;ID=cds-XP_033327599.1;Dbxref=GeneID:117221074%2CGenbank:XP_033327599.1;Parent=rna-XM_033471708.1
NW_022888824.1	Gnomon	CDS	265754	265964	.	-	0	Name=XP_033327599.1;ID=cds-XP_033327599.1;Dbxref=GeneID:117221074%2CGenbank:XP_033327599.1;Parent=rna-XM_033471708.1
NW_022888824.1	Gnomon	CDS	265462	265676	.	-	0	Name=XP_033327599.1;ID=cds-XP_033327599.1;Dbxref=GeneID:117221074%2CGenbank:XP_033327599.1;Parent=rna-XM_033471708.1
NW_022888824.1	Gnomon	CDS	265209	265394	.	-	0	Name=XP_033327599.1;ID=cds-XP_033327599.1;Dbxref=GeneID:117221074%2CGenbank:XP_033327599.1;Parent=rna-XM_033471708.1
NW_022888824.1	Gnomon	CDS	265006	265141	.	-	0	Name=XP_033327599.1;ID=cds-XP_033327599.1;Dbxref=GeneID:117221074%2CGenbank:XP_033327599.1;Parent=rna-XM_033471708.1
NW_022888824.1	Gnomon	CDS	253543	253564	.	-	0	Name=XP_033327599.1;ID=cds-XP_033327599.1;Dbxref=GeneID:117221074%2CGenbank:XP_033327599.1;Parent=rna-XM_033471708.1
NW_022888824.1	Gnomon	CDS	239722	239860	.	-	0	Name=XP_033327599.1;ID=cds-XP_033327599.1;Dbxref=GeneID:117221074%2CGenbank:XP_033327599.1;Parent=rna-XM_033471708.1
NW_022888824.1	Gnomon	CDS	1893610	1893780	.	+	0	Name=XP_033327359.1;ID=cds-XP_033327359.1;Dbxref=GeneID:117220959%2CGenbank:XP_033327359.1;Parent=rna-XM_033471468.1
NW_022888824.1	Gnomon	CDS	1893839	1893937	.	+	0	Name=XP_033327359.1;ID=cds-XP_033327359.1;Dbxref=GeneID:117220959%2CGenbank:XP_033327359.1;Parent=rna-XM_033471468.1
NW_022888824.1	Gnomon	mRNA	3977355	4013810	.	+	.	Name=XM_033471676.1;ID=rna-XM_033471676.1;Dbxref=GeneID:117221055%2CGenbank:XM_033471676.1;Parent=gene-LOC117221055
NW_022888824.1	Gnomon	exon	75025	75361	.	+	.	ID=exon-XM_033471747.1-3;Dbxref=GeneID:117221088%2CGenbank:XM_033471747.1;Parent=rna-XM_033471747.1
NW_022888824.1	Gnomon	exon	75647	76049	.	+	.	ID=exon-XM_033471747.1-4;Dbxref=GeneID:117221088%2CGenbank:XM_033471747.1;Parent=rna-XM_033471747.1
NW_022888824.1	Gnomon	exon	73202	74726	.	+	.	ID=exon-XM_033471747.1-1;Dbxref=GeneID:117221088%2CGenbank:XM_033471747.1;Parent=rna-XM_033471747.1
NW_022888824.1	Gnomon	exon	74803	74948	.	+	.	ID=exon-XM_033471747.1-2;Dbxref=GeneID:117221088%2CGenbank:XM_033471747.1;Parent=rna-XM_033471747.1
NW_022888824.1	Gnomon	exon	4108840	4109117	.	-	.	ID=exon-XM_033471543.1-18;Dbxref=GeneID:117220999%2CGenbank:XM_033471543.1;Parent=rna-XM_033471543.1
NW_022888824.1	Gnomon	exon	4105063	4105487	.	-	.	ID=exon-XM_033471543.1-19;Dbxref=GeneID:117220999%2CGenbank:XM_033471543.1;Parent=rna-XM_033471543.1
NW_022888824.1	Gnomon	exon	4109525	4109685	.	-	.	ID=exon-XM_033471543.1-16;Dbxref=GeneID:117220999%2CGenbank:XM_033471543.1;Parent=rna-XM_033471543.1
NW_022888824.1	Gnomon	exon	4109260	4109452	.	-	.	ID=exon-XM_033471543.1-17;Dbxref=GeneID:117220999%2CGenbank:XM_033471543.1;Parent=rna-XM_033471543.1
NW_022888824.1	Gnomon	exon	4109961	4110093	.	-	.	ID=exon-XM_033471543.1-14;Dbxref=GeneID:117220999%2CGenbank:XM_033471543.1;Parent=rna-XM_033471543.1
NW_022888824.1	Gnomon	exon	4109757	4109876	.	-	.	ID=exon-XM_033471543.1-15;Dbxref=GeneID:117220999%2CGenbank:XM_033471543.1;Parent=rna-XM_033471543.1
NW_022888824.1	Gnomon	exon	4110843	4111061	.	-	.	ID=exon-XM_033471543.1-12;Dbxref=GeneID:117220999%2CGenbank:XM_033471543.1;Parent=rna-XM_033471543.1
NW_022888824.1	Gnomon	exon	4110173	4110561	.	-	.	ID=exon-XM_033471543.1-13;Dbxref=GeneID:117220999%2CGenbank:XM_033471543.1;Parent=rna-XM_033471543.1
NW_022888824.1	Gnomon	exon	4111544	4111707	.	-	.	ID=exon-XM_033471543.1-10;Dbxref=GeneID:117220999%2CGenbank:XM_033471543.1;Parent=rna-XM_033471543.1
NW_022888824.1	Gnomon	exon	4111132	4111480	.	-	.	ID=exon-XM_033471543.1-11;Dbxref=GeneID:117220999%2CGenbank:XM_033471543.1;Parent=rna-XM_033471543.1
NW_022888824.1	Gnomon	exon	3495528	3495560	.	-	.	ID=exon-XM_033471651.1-5;Dbxref=GeneID:117221053%2CGenbank:XM_033471651.1;Parent=rna-XM_033471651.1
NW_022888824.1	Gnomon	exon	3494130	3494150	.	-	.	ID=exon-XM_033471651.1-6;Dbxref=GeneID:117221053%2CGenbank:XM_033471651.1;Parent=rna-XM_033471651.1
NW_022888824.1	Gnomon	exon	3460483	3460584	.	-	.	ID=exon-XM_033471651.1-7;Dbxref=GeneID:117221053%2CGenbank:XM_033471651.1;Parent=rna-XM_033471651.1
NW_022888824.1	Gnomon	exon	3459618	3459682	.	-	.	ID=exon-XM_033471651.1-8;Dbxref=GeneID:117221053%2CGenbank:XM_033471651.1;Parent=rna-XM_033471651.1
NW_022888824.1	Gnomon	exon	3457057	3457169	.	-	.	ID=exon-XM_033471651.1-9;Dbxref=GeneID:117221053%2CGenbank:XM_033471651.1;Parent=rna-XM_033471651.1
NW_022888824.1	Gnomon	CDS	3558209	3558294	.	-	0	Name=XP_033327550.1;ID=cds-XP_033327550.1;Dbxref=GeneID:117221053%2CGenbank:XP_033327550.1;Parent=rna-XM_033471659.1
NW_022888824.1	Gnomon	CDS	3497137	3497325	.	-	0	Name=XP_033327550.1;ID=cds-XP_033327550.1;Dbxref=GeneID:117221053%2CGenbank:XP_033327550.1;Parent=rna-XM_033471659.1
NW_022888824.1	Gnomon	CDS	3495528	3495560	.	-	0	Name=XP_033327550.1;ID=cds-XP_033327550.1;Dbxref=GeneID:117221053%2CGenbank:XP_033327550.1;Parent=rna-XM_033471659.1
NW_022888824.1	Gnomon	CDS	3494130	3494150	.	-	0	Name=XP_033327550.1;ID=cds-XP_033327550.1;Dbxref=GeneID:117221053%2CGenbank:XP_033327550.1;Parent=rna-XM_033471659.1
NW_022888824.1	Gnomon	CDS	3460483	3460584	.	-	0	Name=XP_033327550.1;ID=cds-XP_033327550.1;Dbxref=GeneID:117221053%2CGenbank:XP_033327550.1;Parent=rna-XM_033471659.1
NW_022888824.1	Gnomon	CDS	3459618	3459682	.	-	0	Name=XP_033327550.1;ID=cds-XP_033327550.1;Dbxref=GeneID:117221053%2CGenbank:XP_033327550.1;Parent=rna-XM_033471659.1
NW_022888824.1	Gnomon	CDS	3457057	3457169	.	-	0	Name=XP_033327550.1;ID=cds-XP_033327550.1;Dbxref=GeneID:117221053%2CGenbank:XP_033327550.1;Parent=rna-XM_033471659.1
NW_022888824.1	Gnomon	CDS	3416683	3416776	.	-	0	Name=XP_033327550.1;ID=cds-XP_033327550.1;Dbxref=GeneID:117221053%2CGenbank:XP_033327550.1;Parent=rna-XM_033471659.1
NW_022888824.1	Gnomon	CDS	3412396	3412625	.	-	0	Name=XP_033327550.1;ID=cds-XP_033327550.1;Dbxref=GeneID:117221053%2CGenbank:XP_033327550.1;Parent=rna-XM_033471659.1
NW_022888824.1	Gnomon	CDS	3408053	3408316	.	-	0	Name=XP_033327550.1;ID=cds-XP_033327550.1;Dbxref=GeneID:117221053%2CGenbank:XP_033327550.1;Parent=rna-XM_033471659.1
NW_022888824.1	Gnomon	CDS	3407695	3407794	.	-	0	Name=XP_033327550.1;ID=cds-XP_033327550.1;Dbxref=GeneID:117221053%2CGenbank:XP_033327550.1;Parent=rna-XM_033471659.1
NW_022888824.1	Gnomon	CDS	3406035	3406870	.	-	0	Name=XP_033327550.1;ID=cds-XP_033327550.1;Dbxref=GeneID:117221053%2CGenbank:XP_033327550.1;Parent=rna-XM_033471659.1
NW_022888824.1	Gnomon	exon	3967728	3968452	.	-	.	ID=exon-XM_033471651.1-1;Dbxref=GeneID:117221053%2CGenbank:XM_033471651.1;Parent=rna-XM_033471651.1
NW_022888824.1	Gnomon	exon	3944613	3944823	.	-	.	ID=exon-XM_033471651.1-2;Dbxref=GeneID:117221053%2CGenbank:XM_033471651.1;Parent=rna-XM_033471651.1
NW_022888824.1	Gnomon	exon	3943612	3943729	.	-	.	ID=exon-XM_033471651.1-3;Dbxref=GeneID:117221053%2CGenbank:XM_033471651.1;Parent=rna-XM_033471651.1
NW_022888824.1	Gnomon	exon	3497137	3497325	.	-	.	ID=exon-XM_033471651.1-4;Dbxref=GeneID:117221053%2CGenbank:XM_033471651.1;Parent=rna-XM_033471651.1
NW_022888824.1	Gnomon	mRNA	1564741	1577308	.	+	.	Name=XM_033471436.1;ID=rna-XM_033471436.1;Dbxref=GeneID:117220946%2CGenbank:XM_033471436.1;Parent=gene-LOC117220946
NW_022888824.1	Gnomon	CDS	1521064	1525318	.	-	0	Name=XP_033327310.1;ID=cds-XP_033327310.1;Dbxref=GeneID:117220943%2CGenbank:XP_033327310.1;Parent=rna-XM_033471419.1
NW_022888824.1	Gnomon	CDS	1477404	1477451	.	-	0	Name=XP_033327310.1;ID=cds-XP_033327310.1;Dbxref=GeneID:117220943%2CGenbank:XP_033327310.1;Parent=rna-XM_033471419.1
NW_022888824.1	Gnomon	CDS	1459477	1459835	.	-	0	Name=XP_033327310.1;ID=cds-XP_033327310.1;Dbxref=GeneID:117220943%2CGenbank:XP_033327310.1;Parent=rna-XM_033471419.1
NW_022888824.1	Gnomon	CDS	1456415	1456441	.	-	0	Name=XP_033327310.1;ID=cds-XP_033327310.1;Dbxref=GeneID:117220943%2CGenbank:XP_033327310.1;Parent=rna-XM_033471419.1
NW_022888824.1	Gnomon	CDS	1455845	1456016	.	-	0	Name=XP_033327310.1;ID=cds-XP_033327310.1;Dbxref=GeneID:117220943%2CGenbank:XP_033327310.1;Parent=rna-XM_033471419.1
NW_022888824.1	Gnomon	CDS	1455535	1455733	.	-	0	Name=XP_033327310.1;ID=cds-XP_033327310.1;Dbxref=GeneID:117220943%2CGenbank:XP_033327310.1;Parent=rna-XM_033471419.1
NW_022888824.1	Gnomon	CDS	1454579	1454774	.	-	0	Name=XP_033327310.1;ID=cds-XP_033327310.1;Dbxref=GeneID:117220943%2CGenbank:XP_033327310.1;Parent=rna-XM_033471419.1
NW_022888824.1	Gnomon	CDS	1429931	1430093	.	-	0	Name=XP_033327310.1;ID=cds-XP_033327310.1;Dbxref=GeneID:117220943%2CGenbank:XP_033327310.1;Parent=rna-XM_033471419.1
NW_022888824.1	Gnomon	CDS	1428642	1428767	.	-	0	Name=XP_033327310.1;ID=cds-XP_033327310.1;Dbxref=GeneID:117220943%2CGenbank:XP_033327310.1;Parent=rna-XM_033471419.1
NW_022888824.1	Gnomon	CDS	1427308	1427476	.	-	0	Name=XP_033327310.1;ID=cds-XP_033327310.1;Dbxref=GeneID:117220943%2CGenbank:XP_033327310.1;Parent=rna-XM_033471419.1
NW_022888824.1	Gnomon	CDS	1426634	1426789	.	-	0	Name=XP_033327310.1;ID=cds-XP_033327310.1;Dbxref=GeneID:117220943%2CGenbank:XP_033327310.1;Parent=rna-XM_033471419.1
NW_022888824.1	Gnomon	CDS	1425205	1425350	.	-	0	Name=XP_033327310.1;ID=cds-XP_033327310.1;Dbxref=GeneID:117220943%2CGenbank:XP_033327310.1;Parent=rna-XM_033471419.1
NW_022888824.1	Gnomon	CDS	1423992	1424045	.	-	0	Name=XP_033327310.1;ID=cds-XP_033327310.1;Dbxref=GeneID:117220943%2CGenbank:XP_033327310.1;Parent=rna-XM_033471419.1
NW_022888824.1	Gnomon	CDS	1423578	1423625	.	-	0	Name=XP_033327310.1;ID=cds-XP_033327310.1;Dbxref=GeneID:117220943%2CGenbank:XP_033327310.1;Parent=rna-XM_033471419.1
NW_022888824.1	Gnomon	CDS	1422837	1422926	.	-	0	Name=XP_033327310.1;ID=cds-XP_033327310.1;Dbxref=GeneID:117220943%2CGenbank:XP_033327310.1;Parent=rna-XM_033471419.1
NW_022888824.1	Gnomon	CDS	1420624	1420686	.	-	0	Name=XP_033327310.1;ID=cds-XP_033327310.1;Dbxref=GeneID:117220943%2CGenbank:XP_033327310.1;Parent=rna-XM_033471419.1
NW_022888824.1	Gnomon	CDS	1418376	1418601	.	-	0	Name=XP_033327310.1;ID=cds-XP_033327310.1;Dbxref=GeneID:117220943%2CGenbank:XP_033327310.1;Parent=rna-XM_033471419.1
NW_022888824.1	Gnomon	CDS	1418184	1418303	.	-	0	Name=XP_033327310.1;ID=cds-XP_033327310.1;Dbxref=GeneID:117220943%2CGenbank:XP_033327310.1;Parent=rna-XM_033471419.1
NW_022888824.1	Gnomon	CDS	1418016	1418123	.	-	0	Name=XP_033327310.1;ID=cds-XP_033327310.1;Dbxref=GeneID:117220943%2CGenbank:XP_033327310.1;Parent=rna-XM_033471419.1
NW_022888824.1	Gnomon	CDS	1417766	1417948	.	-	0	Name=XP_033327310.1;ID=cds-XP_033327310.1;Dbxref=GeneID:117220943%2CGenbank:XP_033327310.1;Parent=rna-XM_033471419.1
NW_022888824.1	Gnomon	CDS	1417391	1417487	.	-	0	Name=XP_033327310.1;ID=cds-XP_033327310.1;Dbxref=GeneID:117220943%2CGenbank:XP_033327310.1;Parent=rna-XM_033471419.1
NW_022888824.1	Gnomon	CDS	1407071	1408459	.	-	0	Name=XP_033327310.1;ID=cds-XP_033327310.1;Dbxref=GeneID:117220943%2CGenbank:XP_033327310.1;Parent=rna-XM_033471419.1
NW_022888824.1	Gnomon	CDS	51483	51650	.	-	0	Name=XP_033327456.1;ID=cds-XP_033327456.1;Dbxref=GeneID:117221010%2CGenbank:XP_033327456.1;Parent=rna-XM_033471565.1
NW_022888824.1	Gnomon	CDS	51251	51309	.	-	0	Name=XP_033327456.1;ID=cds-XP_033327456.1;Dbxref=GeneID:117221010%2CGenbank:XP_033327456.1;Parent=rna-XM_033471565.1
NW_022888824.1	Gnomon	CDS	50985	51168	.	-	0	Name=XP_033327456.1;ID=cds-XP_033327456.1;Dbxref=GeneID:117221010%2CGenbank:XP_033327456.1;Parent=rna-XM_033471565.1
NW_022888824.1	Gnomon	CDS	50621	50793	.	-	0	Name=XP_033327456.1;ID=cds-XP_033327456.1;Dbxref=GeneID:117221010%2CGenbank:XP_033327456.1;Parent=rna-XM_033471565.1
NW_022888824.1	Gnomon	CDS	50372	50464	.	-	0	Name=XP_033327456.1;ID=cds-XP_033327456.1;Dbxref=GeneID:117221010%2CGenbank:XP_033327456.1;Parent=rna-XM_033471565.1
NW_022888824.1	Gnomon	CDS	50108	50301	.	-	0	Name=XP_033327456.1;ID=cds-XP_033327456.1;Dbxref=GeneID:117221010%2CGenbank:XP_033327456.1;Parent=rna-XM_033471565.1
NW_022888824.1	Gnomon	CDS	49943	50020	.	-	0	Name=XP_033327456.1;ID=cds-XP_033327456.1;Dbxref=GeneID:117221010%2CGenbank:XP_033327456.1;Parent=rna-XM_033471565.1
NW_022888824.1	Gnomon	CDS	49750	49875	.	-	0	Name=XP_033327456.1;ID=cds-XP_033327456.1;Dbxref=GeneID:117221010%2CGenbank:XP_033327456.1;Parent=rna-XM_033471565.1
NW_022888824.1	Gnomon	CDS	49253	49662	.	-	0	Name=XP_033327456.1;ID=cds-XP_033327456.1;Dbxref=GeneID:117221010%2CGenbank:XP_033327456.1;Parent=rna-XM_033471565.1
NW_022888824.1	Gnomon	exon	1760497	1760867	.	+	.	ID=exon-XM_033471598.1-1;Dbxref=GeneID:117221032%2CGenbank:XM_033471598.1;Parent=rna-XM_033471598.1
NW_022888824.1	Gnomon	exon	1761044	1761263	.	+	.	ID=exon-XM_033471598.1-2;Dbxref=GeneID:117221032%2CGenbank:XM_033471598.1;Parent=rna-XM_033471598.1
NW_022888824.1	Gnomon	exon	1762582	1762715	.	+	.	ID=exon-XM_033471598.1-3;Dbxref=GeneID:117221032%2CGenbank:XM_033471598.1;Parent=rna-XM_033471598.1
NW_022888824.1	Gnomon	exon	1762780	1763440	.	+	.	ID=exon-XM_033471598.1-4;Dbxref=GeneID:117221032%2CGenbank:XM_033471598.1;Parent=rna-XM_033471598.1
NW_022888824.1	Gnomon	mRNA	3988189	4013810	.	+	.	Name=XM_033471675.1;ID=rna-XM_033471675.1;Dbxref=GeneID:117221055%2CGenbank:XM_033471675.1;Parent=gene-LOC117221055
NW_022888824.1	Gnomon	exon	48540	49659	.	-	.	ID=exon-XM_033471563.1-10;Dbxref=GeneID:117221010%2CGenbank:XM_033471563.1;Parent=rna-XM_033471563.1
NW_022888824.1	Gnomon	exon	1839145	1839843	.	-	.	ID=exon-XM_033471385.1-3;Dbxref=GeneID:117220920%2CGenbank:XM_033471385.1;Parent=rna-XM_033471385.1
NW_022888824.1	Gnomon	exon	1833695	1838423	.	-	.	ID=exon-XM_033471385.1-4;Dbxref=GeneID:117220920%2CGenbank:XM_033471385.1;Parent=rna-XM_033471385.1
NW_022888824.1	Gnomon	exon	1840370	1840623	.	-	.	ID=exon-XM_033471385.1-1;Dbxref=GeneID:117220920%2CGenbank:XM_033471385.1;Parent=rna-XM_033471385.1
NW_022888824.1	Gnomon	exon	1839966	1840293	.	-	.	ID=exon-XM_033471385.1-2;Dbxref=GeneID:117220920%2CGenbank:XM_033471385.1;Parent=rna-XM_033471385.1
NW_022888824.1	Gnomon	exon	1582887	1583376	.	-	.	ID=exon-XM_033471427.1-1;Dbxref=GeneID:117220943%2CGenbank:XM_033471427.1;Parent=rna-XM_033471427.1
NW_022888824.1	Gnomon	mRNA	1564738	1577308	.	+	.	Name=XM_033471435.1;ID=rna-XM_033471435.1;Dbxref=GeneID:117220946%2CGenbank:XM_033471435.1;Parent=gene-LOC117220946
NW_022888824.1	Gnomon	exon	1477404	1477451	.	-	.	ID=exon-XM_033471427.1-4;Dbxref=GeneID:117220943%2CGenbank:XM_033471427.1;Parent=rna-XM_033471427.1
NW_022888824.1	Gnomon	exon	1459477	1459835	.	-	.	ID=exon-XM_033471427.1-5;Dbxref=GeneID:117220943%2CGenbank:XM_033471427.1;Parent=rna-XM_033471427.1
NW_022888824.1	Gnomon	exon	1538597	1538788	.	-	.	ID=exon-XM_033471427.1-2;Dbxref=GeneID:117220943%2CGenbank:XM_033471427.1;Parent=rna-XM_033471427.1
NW_022888824.1	Gnomon	exon	1521064	1525352	.	-	.	ID=exon-XM_033471427.1-3;Dbxref=GeneID:117220943%2CGenbank:XM_033471427.1;Parent=rna-XM_033471427.1
NW_022888824.1	Gnomon	exon	1455535	1455733	.	-	.	ID=exon-XM_033471427.1-8;Dbxref=GeneID:117220943%2CGenbank:XM_033471427.1;Parent=rna-XM_033471427.1
NW_022888824.1	Gnomon	exon	1454579	1454774	.	-	.	ID=exon-XM_033471427.1-9;Dbxref=GeneID:117220943%2CGenbank:XM_033471427.1;Parent=rna-XM_033471427.1
NW_022888824.1	Gnomon	exon	1456415	1456441	.	-	.	ID=exon-XM_033471427.1-6;Dbxref=GeneID:117220943%2CGenbank:XM_033471427.1;Parent=rna-XM_033471427.1
NW_022888824.1	Gnomon	exon	1455845	1456016	.	-	.	ID=exon-XM_033471427.1-7;Dbxref=GeneID:117220943%2CGenbank:XM_033471427.1;Parent=rna-XM_033471427.1
NW_022888824.1	Gnomon	exon	2066513	2067953	.	-	.	ID=exon-XM_033471627.1-1;Dbxref=GeneID:117221046%2CGenbank:XM_033471627.1;Parent=rna-XM_033471627.1
NW_022888824.1	Gnomon	CDS	51483	51650	.	-	0	Name=XP_033327455.1;ID=cds-XP_033327455.1;Dbxref=GeneID:117221010%2CGenbank:XP_033327455.1;Parent=rna-XM_033471564.1
NW_022888824.1	Gnomon	CDS	51251	51309	.	-	0	Name=XP_033327455.1;ID=cds-XP_033327455.1;Dbxref=GeneID:117221010%2CGenbank:XP_033327455.1;Parent=rna-XM_033471564.1
NW_022888824.1	Gnomon	CDS	50985	51168	.	-	0	Name=XP_033327455.1;ID=cds-XP_033327455.1;Dbxref=GeneID:117221010%2CGenbank:XP_033327455.1;Parent=rna-XM_033471564.1
NW_022888824.1	Gnomon	CDS	50621	50793	.	-	0	Name=XP_033327455.1;ID=cds-XP_033327455.1;Dbxref=GeneID:117221010%2CGenbank:XP_033327455.1;Parent=rna-XM_033471564.1
NW_022888824.1	Gnomon	CDS	50378	50464	.	-	0	Name=XP_033327455.1;ID=cds-XP_033327455.1;Dbxref=GeneID:117221010%2CGenbank:XP_033327455.1;Parent=rna-XM_033471564.1
NW_022888824.1	Gnomon	CDS	50108	50301	.	-	0	Name=XP_033327455.1;ID=cds-XP_033327455.1;Dbxref=GeneID:117221010%2CGenbank:XP_033327455.1;Parent=rna-XM_033471564.1
NW_022888824.1	Gnomon	CDS	49943	50035	.	-	0	Name=XP_033327455.1;ID=cds-XP_033327455.1;Dbxref=GeneID:117221010%2CGenbank:XP_033327455.1;Parent=rna-XM_033471564.1
NW_022888824.1	Gnomon	CDS	49750	49875	.	-	0	Name=XP_033327455.1;ID=cds-XP_033327455.1;Dbxref=GeneID:117221010%2CGenbank:XP_033327455.1;Parent=rna-XM_033471564.1
NW_022888824.1	Gnomon	CDS	49253	49662	.	-	0	Name=XP_033327455.1;ID=cds-XP_033327455.1;Dbxref=GeneID:117221010%2CGenbank:XP_033327455.1;Parent=rna-XM_033471564.1
NW_022888824.1	Gnomon	exon	2073279	2073407	.	+	.	ID=exon-XM_033471619.1-12;Dbxref=GeneID:117221041%2CGenbank:XM_033471619.1;Parent=rna-XM_033471619.1
NW_022888824.1	Gnomon	exon	2073733	2077081	.	+	.	ID=exon-XM_033471619.1-13;Dbxref=GeneID:117221041%2CGenbank:XM_033471619.1;Parent=rna-XM_033471619.1
NW_022888824.1	Gnomon	exon	2072712	2072864	.	+	.	ID=exon-XM_033471619.1-10;Dbxref=GeneID:117221041%2CGenbank:XM_033471619.1;Parent=rna-XM_033471619.1
NW_022888824.1	Gnomon	exon	2072939	2073203	.	+	.	ID=exon-XM_033471619.1-11;Dbxref=GeneID:117221041%2CGenbank:XM_033471619.1;Parent=rna-XM_033471619.1
NW_022888824.1	Gnomon	CDS	2207402	2207564	.	-	0	Name=XP_033327450.1;ID=cds-XP_033327450.1;Dbxref=GeneID:117221007%2CGenbank:XP_033327450.1;Parent=rna-XM_033471559.1
NW_022888824.1	Gnomon	CDS	2206637	2206908	.	-	0	Name=XP_033327450.1;ID=cds-XP_033327450.1;Dbxref=GeneID:117221007%2CGenbank:XP_033327450.1;Parent=rna-XM_033471559.1
NW_022888824.1	Gnomon	CDS	2205854	2206124	.	-	0	Name=XP_033327450.1;ID=cds-XP_033327450.1;Dbxref=GeneID:117221007%2CGenbank:XP_033327450.1;Parent=rna-XM_033471559.1
NW_022888824.1	Gnomon	CDS	2200480	2200719	.	-	0	Name=XP_033327450.1;ID=cds-XP_033327450.1;Dbxref=GeneID:117221007%2CGenbank:XP_033327450.1;Parent=rna-XM_033471559.1
NW_022888824.1	Gnomon	CDS	2199238	2199471	.	-	0	Name=XP_033327450.1;ID=cds-XP_033327450.1;Dbxref=GeneID:117221007%2CGenbank:XP_033327450.1;Parent=rna-XM_033471559.1
NW_022888824.1	Gnomon	CDS	2198145	2198469	.	-	0	Name=XP_033327450.1;ID=cds-XP_033327450.1;Dbxref=GeneID:117221007%2CGenbank:XP_033327450.1;Parent=rna-XM_033471559.1
NW_022888824.1	Gnomon	CDS	2197327	2197486	.	-	0	Name=XP_033327450.1;ID=cds-XP_033327450.1;Dbxref=GeneID:117221007%2CGenbank:XP_033327450.1;Parent=rna-XM_033471559.1
NW_022888824.1	Gnomon	exon	286946	287083	.	-	.	ID=exon-XM_033471604.1-7;Dbxref=GeneID:117221036%2CGenbank:XM_033471604.1;Parent=rna-XM_033471604.1
NW_022888824.1	Gnomon	exon	286710	286857	.	-	.	ID=exon-XM_033471604.1-8;Dbxref=GeneID:117221036%2CGenbank:XM_033471604.1;Parent=rna-XM_033471604.1
NW_022888824.1	Gnomon	exon	287569	287706	.	-	.	ID=exon-XM_033471604.1-5;Dbxref=GeneID:117221036%2CGenbank:XM_033471604.1;Parent=rna-XM_033471604.1
NW_022888824.1	Gnomon	exon	287206	287509	.	-	.	ID=exon-XM_033471604.1-6;Dbxref=GeneID:117221036%2CGenbank:XM_033471604.1;Parent=rna-XM_033471604.1
NW_022888824.1	Gnomon	exon	286459	286619	.	-	.	ID=exon-XM_033471604.1-9;Dbxref=GeneID:117221036%2CGenbank:XM_033471604.1;Parent=rna-XM_033471604.1
NW_022888824.1	Gnomon	exon	288072	288276	.	-	.	ID=exon-XM_033471604.1-3;Dbxref=GeneID:117221036%2CGenbank:XM_033471604.1;Parent=rna-XM_033471604.1
NW_022888824.1	Gnomon	exon	287856	287997	.	-	.	ID=exon-XM_033471604.1-4;Dbxref=GeneID:117221036%2CGenbank:XM_033471604.1;Parent=rna-XM_033471604.1
NW_022888824.1	Gnomon	exon	288779	288907	.	-	.	ID=exon-XM_033471604.1-1;Dbxref=GeneID:117221036%2CGenbank:XM_033471604.1;Parent=rna-XM_033471604.1
NW_022888824.1	Gnomon	exon	288348	288428	.	-	.	ID=exon-XM_033471604.1-2;Dbxref=GeneID:117221036%2CGenbank:XM_033471604.1;Parent=rna-XM_033471604.1
NW_022888824.1	Gnomon	exon	1540890	1541317	.	+	.	ID=exon-XM_033471449.1-1;Dbxref=GeneID:117220954%2CGenbank:XM_033471449.1;Parent=rna-XM_033471449.1
NW_022888824.1	Gnomon	exon	1545842	1546025	.	+	.	ID=exon-XM_033471449.1-2;Dbxref=GeneID:117220954%2CGenbank:XM_033471449.1;Parent=rna-XM_033471449.1
NW_022888824.1	Gnomon	exon	1546099	1546250	.	+	.	ID=exon-XM_033471449.1-3;Dbxref=GeneID:117220954%2CGenbank:XM_033471449.1;Parent=rna-XM_033471449.1
NW_022888824.1	Gnomon	exon	1546340	1546450	.	+	.	ID=exon-XM_033471449.1-4;Dbxref=GeneID:117220954%2CGenbank:XM_033471449.1;Parent=rna-XM_033471449.1
NW_022888824.1	Gnomon	exon	1547219	1547772	.	+	.	ID=exon-XM_033471449.1-5;Dbxref=GeneID:117220954%2CGenbank:XM_033471449.1;Parent=rna-XM_033471449.1
NW_022888824.1	Gnomon	CDS	270813	270822	.	-	0	Name=XP_033327596.1;ID=cds-XP_033327596.1;Dbxref=GeneID:117221074%2CGenbank:XP_033327596.1;Parent=rna-XM_033471705.1
NW_022888824.1	Gnomon	CDS	266372	266493	.	-	0	Name=XP_033327596.1;ID=cds-XP_033327596.1;Dbxref=GeneID:117221074%2CGenbank:XP_033327596.1;Parent=rna-XM_033471705.1
NW_022888824.1	Gnomon	CDS	266077	266259	.	-	0	Name=XP_033327596.1;ID=cds-XP_033327596.1;Dbxref=GeneID:117221074%2CGenbank:XP_033327596.1;Parent=rna-XM_033471705.1
NW_022888824.1	Gnomon	CDS	265754	265964	.	-	0	Name=XP_033327596.1;ID=cds-XP_033327596.1;Dbxref=GeneID:117221074%2CGenbank:XP_033327596.1;Parent=rna-XM_033471705.1
NW_022888824.1	Gnomon	CDS	265462	265676	.	-	0	Name=XP_033327596.1;ID=cds-XP_033327596.1;Dbxref=GeneID:117221074%2CGenbank:XP_033327596.1;Parent=rna-XM_033471705.1
NW_022888824.1	Gnomon	CDS	265209	265394	.	-	0	Name=XP_033327596.1;ID=cds-XP_033327596.1;Dbxref=GeneID:117221074%2CGenbank:XP_033327596.1;Parent=rna-XM_033471705.1
NW_022888824.1	Gnomon	CDS	265006	265141	.	-	0	Name=XP_033327596.1;ID=cds-XP_033327596.1;Dbxref=GeneID:117221074%2CGenbank:XP_033327596.1;Parent=rna-XM_033471705.1
NW_022888824.1	Gnomon	CDS	242491	242651	.	-	0	Name=XP_033327596.1;ID=cds-XP_033327596.1;Dbxref=GeneID:117221074%2CGenbank:XP_033327596.1;Parent=rna-XM_033471705.1
NW_022888824.1	Gnomon	CDS	1893610	1893780	.	+	0	Name=XP_033327356.1;ID=cds-XP_033327356.1;Dbxref=GeneID:117220959%2CGenbank:XP_033327356.1;Parent=rna-XM_033471465.1
NW_022888824.1	Gnomon	CDS	1893839	1893937	.	+	0	Name=XP_033327356.1;ID=cds-XP_033327356.1;Dbxref=GeneID:117220959%2CGenbank:XP_033327356.1;Parent=rna-XM_033471465.1
NW_022888824.1	Gnomon	exon	311225	311413	.	+	.	ID=exon-XM_033471612.1-10;Dbxref=GeneID:117221038%2CGenbank:XM_033471612.1;Parent=rna-XM_033471612.1
NW_022888824.1	Gnomon	exon	312126	312182	.	+	.	ID=exon-XM_033471612.1-11;Dbxref=GeneID:117221038%2CGenbank:XM_033471612.1;Parent=rna-XM_033471612.1
NW_022888824.1	Gnomon	exon	312725	313119	.	+	.	ID=exon-XM_033471612.1-12;Dbxref=GeneID:117221038%2CGenbank:XM_033471612.1;Parent=rna-XM_033471612.1
NW_022888824.1	Gnomon	mRNA	1409718	1583901	.	-	.	Name=XM_033471433.1;ID=rna-XM_033471433.1;Dbxref=GeneID:117220943%2CGenbank:XM_033471433.1;Parent=gene-LOC117220943
NW_022888824.1	Gnomon	exon	100749	100884	.	-	.	ID=exon-XM_033471473.1-1;Dbxref=GeneID:117220963%2CGenbank:XM_033471473.1;Parent=rna-XM_033471473.1
NW_022888824.1	Gnomon	exon	100477	100635	.	-	.	ID=exon-XM_033471473.1-2;Dbxref=GeneID:117220963%2CGenbank:XM_033471473.1;Parent=rna-XM_033471473.1
NW_022888824.1	Gnomon	exon	97077	97136	.	-	.	ID=exon-XM_033471473.1-5;Dbxref=GeneID:117220963%2CGenbank:XM_033471473.1;Parent=rna-XM_033471473.1
NW_022888824.1	Gnomon	exon	97691	97846	.	-	.	ID=exon-XM_033471473.1-3;Dbxref=GeneID:117220963%2CGenbank:XM_033471473.1;Parent=rna-XM_033471473.1
NW_022888824.1	Gnomon	exon	97174	97337	.	-	.	ID=exon-XM_033471473.1-4;Dbxref=GeneID:117220963%2CGenbank:XM_033471473.1;Parent=rna-XM_033471473.1
NW_022888824.1	Gnomon	CDS	270813	270822	.	-	0	Name=XP_033327604.1;ID=cds-XP_033327604.1;Dbxref=GeneID:117221074%2CGenbank:XP_033327604.1;Parent=rna-XM_033471713.1
NW_022888824.1	Gnomon	CDS	266372	266493	.	-	0	Name=XP_033327604.1;ID=cds-XP_033327604.1;Dbxref=GeneID:117221074%2CGenbank:XP_033327604.1;Parent=rna-XM_033471713.1
NW_022888824.1	Gnomon	CDS	266077	266259	.	-	0	Name=XP_033327604.1;ID=cds-XP_033327604.1;Dbxref=GeneID:117221074%2CGenbank:XP_033327604.1;Parent=rna-XM_033471713.1
NW_022888824.1	Gnomon	CDS	265754	265964	.	-	0	Name=XP_033327604.1;ID=cds-XP_033327604.1;Dbxref=GeneID:117221074%2CGenbank:XP_033327604.1;Parent=rna-XM_033471713.1
NW_022888824.1	Gnomon	CDS	265462	265676	.	-	0	Name=XP_033327604.1;ID=cds-XP_033327604.1;Dbxref=GeneID:117221074%2CGenbank:XP_033327604.1;Parent=rna-XM_033471713.1
NW_022888824.1	Gnomon	CDS	265209	265394	.	-	0	Name=XP_033327604.1;ID=cds-XP_033327604.1;Dbxref=GeneID:117221074%2CGenbank:XP_033327604.1;Parent=rna-XM_033471713.1
NW_022888824.1	Gnomon	CDS	265006	265141	.	-	0	Name=XP_033327604.1;ID=cds-XP_033327604.1;Dbxref=GeneID:117221074%2CGenbank:XP_033327604.1;Parent=rna-XM_033471713.1
NW_022888824.1	Gnomon	CDS	256768	256922	.	-	0	Name=XP_033327604.1;ID=cds-XP_033327604.1;Dbxref=GeneID:117221074%2CGenbank:XP_033327604.1;Parent=rna-XM_033471713.1
NW_022888824.1	Gnomon	CDS	270813	270822	.	-	0	Name=XP_033327605.1;ID=cds-XP_033327605.1;Dbxref=GeneID:117221074%2CGenbank:XP_033327605.1;Parent=rna-XM_033471714.1
NW_022888824.1	Gnomon	CDS	266372	266493	.	-	0	Name=XP_033327605.1;ID=cds-XP_033327605.1;Dbxref=GeneID:117221074%2CGenbank:XP_033327605.1;Parent=rna-XM_033471714.1
NW_022888824.1	Gnomon	CDS	266077	266259	.	-	0	Name=XP_033327605.1;ID=cds-XP_033327605.1;Dbxref=GeneID:117221074%2CGenbank:XP_033327605.1;Parent=rna-XM_033471714.1
NW_022888824.1	Gnomon	CDS	265754	265964	.	-	0	Name=XP_033327605.1;ID=cds-XP_033327605.1;Dbxref=GeneID:117221074%2CGenbank:XP_033327605.1;Parent=rna-XM_033471714.1
NW_022888824.1	Gnomon	CDS	265462	265676	.	-	0	Name=XP_033327605.1;ID=cds-XP_033327605.1;Dbxref=GeneID:117221074%2CGenbank:XP_033327605.1;Parent=rna-XM_033471714.1
NW_022888824.1	Gnomon	CDS	265209	265394	.	-	0	Name=XP_033327605.1;ID=cds-XP_033327605.1;Dbxref=GeneID:117221074%2CGenbank:XP_033327605.1;Parent=rna-XM_033471714.1
NW_022888824.1	Gnomon	CDS	265006	265141	.	-	0	Name=XP_033327605.1;ID=cds-XP_033327605.1;Dbxref=GeneID:117221074%2CGenbank:XP_033327605.1;Parent=rna-XM_033471714.1
NW_022888824.1	Gnomon	CDS	257208	257359	.	-	0	Name=XP_033327605.1;ID=cds-XP_033327605.1;Dbxref=GeneID:117221074%2CGenbank:XP_033327605.1;Parent=rna-XM_033471714.1
NW_022888824.1	Gnomon	CDS	1893610	1893780	.	+	0	Name=XP_033327355.1;ID=cds-XP_033327355.1;Dbxref=GeneID:117220959%2CGenbank:XP_033327355.1;Parent=rna-XM_033471464.1
NW_022888824.1	Gnomon	CDS	1893839	1893937	.	+	0	Name=XP_033327355.1;ID=cds-XP_033327355.1;Dbxref=GeneID:117220959%2CGenbank:XP_033327355.1;Parent=rna-XM_033471464.1
NW_022888824.1	Gnomon	mRNA	133440	139538	.	+	.	Name=XM_033471579.1;ID=rna-XM_033471579.1;Dbxref=GeneID:117221021%2CGenbank:XM_033471579.1;Parent=gene-LOC117221021
NW_022888824.1	Gnomon	exon	2084637	2085640	.	-	.	ID=exon-XM_033471497.1-1;Dbxref=GeneID:117220981%2CGenbank:XM_033471497.1;Parent=rna-XM_033471497.1
NW_022888824.1	Gnomon	exon	2084147	2084517	.	-	.	ID=exon-XM_033471497.1-2;Dbxref=GeneID:117220981%2CGenbank:XM_033471497.1;Parent=rna-XM_033471497.1
NW_022888824.1	Gnomon	exon	2083223	2083942	.	-	.	ID=exon-XM_033471497.1-3;Dbxref=GeneID:117220981%2CGenbank:XM_033471497.1;Parent=rna-XM_033471497.1
NW_022888824.1	Gnomon	exon	260123	260478	.	-	.	ID=exon-XM_033471700.1-8;Dbxref=GeneID:117221074%2CGenbank:XM_033471700.1;Parent=rna-XM_033471700.1
NW_022888824.1	Gnomon	exon	270813	270916	.	-	.	ID=exon-XM_033471700.1-1;Dbxref=GeneID:117221074%2CGenbank:XM_033471700.1;Parent=rna-XM_033471700.1
NW_022888824.1	Gnomon	exon	266372	266493	.	-	.	ID=exon-XM_033471700.1-2;Dbxref=GeneID:117221074%2CGenbank:XM_033471700.1;Parent=rna-XM_033471700.1
NW_022888824.1	Gnomon	exon	266077	266259	.	-	.	ID=exon-XM_033471700.1-3;Dbxref=GeneID:117221074%2CGenbank:XM_033471700.1;Parent=rna-XM_033471700.1
NW_022888824.1	Gnomon	exon	265754	265964	.	-	.	ID=exon-XM_033471700.1-4;Dbxref=GeneID:117221074%2CGenbank:XM_033471700.1;Parent=rna-XM_033471700.1
NW_022888824.1	Gnomon	exon	265462	265676	.	-	.	ID=exon-XM_033471700.1-5;Dbxref=GeneID:117221074%2CGenbank:XM_033471700.1;Parent=rna-XM_033471700.1
NW_022888824.1	Gnomon	exon	265209	265394	.	-	.	ID=exon-XM_033471700.1-6;Dbxref=GeneID:117221074%2CGenbank:XM_033471700.1;Parent=rna-XM_033471700.1
NW_022888824.1	Gnomon	exon	265006	265141	.	-	.	ID=exon-XM_033471700.1-7;Dbxref=GeneID:117221074%2CGenbank:XM_033471700.1;Parent=rna-XM_033471700.1
NW_022888824.1	Gnomon	exon	1833695	1838423	.	-	.	ID=exon-XM_033471384.1-4;Dbxref=GeneID:117220920%2CGenbank:XM_033471384.1;Parent=rna-XM_033471384.1
NW_022888824.1	Gnomon	exon	1839966	1840293	.	-	.	ID=exon-XM_033471384.1-2;Dbxref=GeneID:117220920%2CGenbank:XM_033471384.1;Parent=rna-XM_033471384.1
NW_022888824.1	Gnomon	exon	1839145	1839843	.	-	.	ID=exon-XM_033471384.1-3;Dbxref=GeneID:117220920%2CGenbank:XM_033471384.1;Parent=rna-XM_033471384.1
NW_022888824.1	Gnomon	exon	1857799	1858645	.	-	.	ID=exon-XM_033471384.1-1;Dbxref=GeneID:117220920%2CGenbank:XM_033471384.1;Parent=rna-XM_033471384.1
NW_022888824.1	Gnomon	mRNA	3977151	4013810	.	+	.	Name=XM_033471672.1;ID=rna-XM_033471672.1;Dbxref=GeneID:117221055%2CGenbank:XM_033471672.1;Parent=gene-LOC117221055
NW_022888824.1	Gnomon	exon	2543530	2543583	.	+	.	ID=exon-XM_033471504.1-2;Dbxref=GeneID:117220984%2CGenbank:XM_033471504.1;Parent=rna-XM_033471504.1
NW_022888824.1	Gnomon	exon	2590953	2591057	.	+	.	ID=exon-XM_033471504.1-3;Dbxref=GeneID:117220984%2CGenbank:XM_033471504.1;Parent=rna-XM_033471504.1
NW_022888824.1	Gnomon	exon	2628469	2628618	.	+	.	ID=exon-XM_033471504.1-4;Dbxref=GeneID:117220984%2CGenbank:XM_033471504.1;Parent=rna-XM_033471504.1
NW_022888824.1	Gnomon	exon	2659877	2660026	.	+	.	ID=exon-XM_033471504.1-5;Dbxref=GeneID:117220984%2CGenbank:XM_033471504.1;Parent=rna-XM_033471504.1
NW_022888824.1	Gnomon	exon	2477948	2478193	.	+	.	ID=exon-XM_033471504.1-1;Dbxref=GeneID:117220984%2CGenbank:XM_033471504.1;Parent=rna-XM_033471504.1
NW_022888824.1	Gnomon	exon	2687865	2687999	.	+	.	ID=exon-XM_033471504.1-6;Dbxref=GeneID:117220984%2CGenbank:XM_033471504.1;Parent=rna-XM_033471504.1
NW_022888824.1	Gnomon	exon	2705817	2705868	.	+	.	ID=exon-XM_033471504.1-7;Dbxref=GeneID:117220984%2CGenbank:XM_033471504.1;Parent=rna-XM_033471504.1
NW_022888824.1	Gnomon	exon	2711368	2711426	.	+	.	ID=exon-XM_033471504.1-8;Dbxref=GeneID:117220984%2CGenbank:XM_033471504.1;Parent=rna-XM_033471504.1
NW_022888824.1	Gnomon	exon	2725253	2725481	.	+	.	ID=exon-XM_033471504.1-9;Dbxref=GeneID:117220984%2CGenbank:XM_033471504.1;Parent=rna-XM_033471504.1
NW_022888824.1	Gnomon	mRNA	132225	139538	.	+	.	Name=XM_033471578.1;ID=rna-XM_033471578.1;Dbxref=GeneID:117221021%2CGenbank:XM_033471578.1;Parent=gene-LOC117221021
NW_022888824.1	Gnomon	exon	402368	402478	.	+	.	ID=exon-XM_033471574.1-3;Dbxref=GeneID:117221017%2CGenbank:XM_033471574.1;Parent=rna-XM_033471574.1
NW_022888824.1	Gnomon	exon	404782	404924	.	+	.	ID=exon-XM_033471574.1-4;Dbxref=GeneID:117221017%2CGenbank:XM_033471574.1;Parent=rna-XM_033471574.1
NW_022888824.1	Gnomon	exon	390752	391387	.	+	.	ID=exon-XM_033471574.1-1;Dbxref=GeneID:117221017%2CGenbank:XM_033471574.1;Parent=rna-XM_033471574.1
NW_022888824.1	Gnomon	exon	401868	402035	.	+	.	ID=exon-XM_033471574.1-2;Dbxref=GeneID:117221017%2CGenbank:XM_033471574.1;Parent=rna-XM_033471574.1
NW_022888824.1	Gnomon	exon	1414532	1414584	.	-	.	ID=exon-XM_033471430.1-24;Dbxref=GeneID:117220943%2CGenbank:XM_033471430.1;Parent=rna-XM_033471430.1
NW_022888824.1	Gnomon	exon	1408245	1408459	.	-	.	ID=exon-XM_033471430.1-25;Dbxref=GeneID:117220943%2CGenbank:XM_033471430.1;Parent=rna-XM_033471430.1
NW_022888824.1	Gnomon	exon	407365	407529	.	+	.	ID=exon-XM_033471574.1-9;Dbxref=GeneID:117221017%2CGenbank:XM_033471574.1;Parent=rna-XM_033471574.1
NW_022888824.1	Gnomon	exon	406445	406607	.	+	.	ID=exon-XM_033471574.1-7;Dbxref=GeneID:117221017%2CGenbank:XM_033471574.1;Parent=rna-XM_033471574.1
NW_022888824.1	Gnomon	exon	406680	406948	.	+	.	ID=exon-XM_033471574.1-8;Dbxref=GeneID:117221017%2CGenbank:XM_033471574.1;Parent=rna-XM_033471574.1
NW_022888824.1	Gnomon	exon	405282	405464	.	+	.	ID=exon-XM_033471574.1-5;Dbxref=GeneID:117221017%2CGenbank:XM_033471574.1;Parent=rna-XM_033471574.1
NW_022888824.1	Gnomon	exon	405549	405671	.	+	.	ID=exon-XM_033471574.1-6;Dbxref=GeneID:117221017%2CGenbank:XM_033471574.1;Parent=rna-XM_033471574.1
NW_022888824.1	Gnomon	exon	1418184	1418303	.	-	.	ID=exon-XM_033471430.1-20;Dbxref=GeneID:117220943%2CGenbank:XM_033471430.1;Parent=rna-XM_033471430.1
NW_022888824.1	Gnomon	exon	1418016	1418123	.	-	.	ID=exon-XM_033471430.1-21;Dbxref=GeneID:117220943%2CGenbank:XM_033471430.1;Parent=rna-XM_033471430.1
NW_022888824.1	Gnomon	exon	1417766	1417948	.	-	.	ID=exon-XM_033471430.1-22;Dbxref=GeneID:117220943%2CGenbank:XM_033471430.1;Parent=rna-XM_033471430.1
NW_022888824.1	Gnomon	exon	1417391	1417487	.	-	.	ID=exon-XM_033471430.1-23;Dbxref=GeneID:117220943%2CGenbank:XM_033471430.1;Parent=rna-XM_033471430.1
NW_022888824.1	Gnomon	exon	1426634	1426789	.	-	.	ID=exon-XM_033471430.1-13;Dbxref=GeneID:117220943%2CGenbank:XM_033471430.1;Parent=rna-XM_033471430.1
NW_022888824.1	Gnomon	exon	1425205	1425350	.	-	.	ID=exon-XM_033471430.1-14;Dbxref=GeneID:117220943%2CGenbank:XM_033471430.1;Parent=rna-XM_033471430.1
NW_022888824.1	Gnomon	exon	1423992	1424045	.	-	.	ID=exon-XM_033471430.1-15;Dbxref=GeneID:117220943%2CGenbank:XM_033471430.1;Parent=rna-XM_033471430.1
NW_022888824.1	Gnomon	exon	1423578	1423646	.	-	.	ID=exon-XM_033471430.1-16;Dbxref=GeneID:117220943%2CGenbank:XM_033471430.1;Parent=rna-XM_033471430.1
NW_022888824.1	Gnomon	exon	1422837	1422926	.	-	.	ID=exon-XM_033471430.1-17;Dbxref=GeneID:117220943%2CGenbank:XM_033471430.1;Parent=rna-XM_033471430.1
NW_022888824.1	Gnomon	exon	1420624	1420686	.	-	.	ID=exon-XM_033471430.1-18;Dbxref=GeneID:117220943%2CGenbank:XM_033471430.1;Parent=rna-XM_033471430.1
NW_022888824.1	Gnomon	exon	1418376	1418601	.	-	.	ID=exon-XM_033471430.1-19;Dbxref=GeneID:117220943%2CGenbank:XM_033471430.1;Parent=rna-XM_033471430.1
NW_022888824.1	Gnomon	exon	1429931	1430093	.	-	.	ID=exon-XM_033471430.1-10;Dbxref=GeneID:117220943%2CGenbank:XM_033471430.1;Parent=rna-XM_033471430.1
NW_022888824.1	Gnomon	exon	1428642	1428767	.	-	.	ID=exon-XM_033471430.1-11;Dbxref=GeneID:117220943%2CGenbank:XM_033471430.1;Parent=rna-XM_033471430.1
NW_022888824.1	Gnomon	mRNA	1409718	1583901	.	-	.	Name=XM_033471432.1;ID=rna-XM_033471432.1;Dbxref=GeneID:117220943%2CGenbank:XM_033471432.1;Parent=gene-LOC117220943
NW_022888824.1	Gnomon	exon	1427308	1427476	.	-	.	ID=exon-XM_033471430.1-12;Dbxref=GeneID:117220943%2CGenbank:XM_033471430.1;Parent=rna-XM_033471430.1
NW_022888824.1	Gnomon	exon	232735	232880	.	-	.	ID=exon-XM_033471403.1-1;Dbxref=GeneID:117220935%2CGenbank:XM_033471403.1;Parent=rna-XM_033471403.1
NW_022888824.1	Gnomon	exon	232457	232586	.	-	.	ID=exon-XM_033471403.1-2;Dbxref=GeneID:117220935%2CGenbank:XM_033471403.1;Parent=rna-XM_033471403.1
NW_022888824.1	Gnomon	exon	232190	232382	.	-	.	ID=exon-XM_033471403.1-3;Dbxref=GeneID:117220935%2CGenbank:XM_033471403.1;Parent=rna-XM_033471403.1
NW_022888824.1	Gnomon	exon	231967	232119	.	-	.	ID=exon-XM_033471403.1-4;Dbxref=GeneID:117220935%2CGenbank:XM_033471403.1;Parent=rna-XM_033471403.1
NW_022888824.1	Gnomon	exon	231658	231902	.	-	.	ID=exon-XM_033471403.1-5;Dbxref=GeneID:117220935%2CGenbank:XM_033471403.1;Parent=rna-XM_033471403.1
NW_022888824.1	Gnomon	exon	231465	231584	.	-	.	ID=exon-XM_033471403.1-6;Dbxref=GeneID:117220935%2CGenbank:XM_033471403.1;Parent=rna-XM_033471403.1
NW_022888824.1	Gnomon	exon	231246	231376	.	-	.	ID=exon-XM_033471403.1-7;Dbxref=GeneID:117220935%2CGenbank:XM_033471403.1;Parent=rna-XM_033471403.1
NW_022888824.1	Gnomon	exon	230918	231118	.	-	.	ID=exon-XM_033471403.1-8;Dbxref=GeneID:117220935%2CGenbank:XM_033471403.1;Parent=rna-XM_033471403.1
NW_022888824.1	Gnomon	exon	230641	230837	.	-	.	ID=exon-XM_033471403.1-9;Dbxref=GeneID:117220935%2CGenbank:XM_033471403.1;Parent=rna-XM_033471403.1
NW_022888824.1	Gnomon	exon	4010607	4013810	.	+	.	ID=exon-XM_033471675.1-5;Dbxref=GeneID:117221055%2CGenbank:XM_033471675.1;Parent=rna-XM_033471675.1
NW_022888824.1	Gnomon	exon	4008785	4009151	.	+	.	ID=exon-XM_033471675.1-3;Dbxref=GeneID:117221055%2CGenbank:XM_033471675.1;Parent=rna-XM_033471675.1
NW_022888824.1	Gnomon	exon	4009740	4009815	.	+	.	ID=exon-XM_033471675.1-4;Dbxref=GeneID:117221055%2CGenbank:XM_033471675.1;Parent=rna-XM_033471675.1
NW_022888824.1	Gnomon	exon	3988189	3988562	.	+	.	ID=exon-XM_033471675.1-1;Dbxref=GeneID:117221055%2CGenbank:XM_033471675.1;Parent=rna-XM_033471675.1
NW_022888824.1	Gnomon	exon	4007280	4007470	.	+	.	ID=exon-XM_033471675.1-2;Dbxref=GeneID:117221055%2CGenbank:XM_033471675.1;Parent=rna-XM_033471675.1
NW_022888824.1	Gnomon	CDS	51483	51650	.	-	0	Name=XP_033327452.1;ID=cds-XP_033327452.1;Dbxref=GeneID:117221010%2CGenbank:XP_033327452.1;Parent=rna-XM_033471561.1
NW_022888824.1	Gnomon	CDS	51251	51309	.	-	0	Name=XP_033327452.1;ID=cds-XP_033327452.1;Dbxref=GeneID:117221010%2CGenbank:XP_033327452.1;Parent=rna-XM_033471561.1
NW_022888824.1	Gnomon	CDS	50985	51168	.	-	0	Name=XP_033327452.1;ID=cds-XP_033327452.1;Dbxref=GeneID:117221010%2CGenbank:XP_033327452.1;Parent=rna-XM_033471561.1
NW_022888824.1	Gnomon	CDS	50621	50793	.	-	0	Name=XP_033327452.1;ID=cds-XP_033327452.1;Dbxref=GeneID:117221010%2CGenbank:XP_033327452.1;Parent=rna-XM_033471561.1
NW_022888824.1	Gnomon	CDS	50372	50464	.	-	0	Name=XP_033327452.1;ID=cds-XP_033327452.1;Dbxref=GeneID:117221010%2CGenbank:XP_033327452.1;Parent=rna-XM_033471561.1
NW_022888824.1	Gnomon	CDS	50108	50301	.	-	0	Name=XP_033327452.1;ID=cds-XP_033327452.1;Dbxref=GeneID:117221010%2CGenbank:XP_033327452.1;Parent=rna-XM_033471561.1
NW_022888824.1	Gnomon	CDS	49943	50035	.	-	0	Name=XP_033327452.1;ID=cds-XP_033327452.1;Dbxref=GeneID:117221010%2CGenbank:XP_033327452.1;Parent=rna-XM_033471561.1
NW_022888824.1	Gnomon	CDS	49750	49875	.	-	0	Name=XP_033327452.1;ID=cds-XP_033327452.1;Dbxref=GeneID:117221010%2CGenbank:XP_033327452.1;Parent=rna-XM_033471561.1
NW_022888824.1	Gnomon	CDS	49253	49662	.	-	0	Name=XP_033327452.1;ID=cds-XP_033327452.1;Dbxref=GeneID:117221010%2CGenbank:XP_033327452.1;Parent=rna-XM_033471561.1
NW_022888824.1	Gnomon	exon	1936140	1937833	.	-	.	ID=exon-XM_033471450.1-8;Dbxref=GeneID:117220955%2CGenbank:XM_033471450.1;Parent=rna-XM_033471450.1
NW_022888824.1	Gnomon	exon	1921758	1921813	.	-	.	ID=exon-XM_033471450.1-9;Dbxref=GeneID:117220955%2CGenbank:XM_033471450.1;Parent=rna-XM_033471450.1
NW_022888824.1	Gnomon	exon	1938977	1939236	.	-	.	ID=exon-XM_033471450.1-6;Dbxref=GeneID:117220955%2CGenbank:XM_033471450.1;Parent=rna-XM_033471450.1
NW_022888824.1	Gnomon	exon	1937914	1938047	.	-	.	ID=exon-XM_033471450.1-7;Dbxref=GeneID:117220955%2CGenbank:XM_033471450.1;Parent=rna-XM_033471450.1
NW_022888824.1	Gnomon	exon	1939860	1940258	.	-	.	ID=exon-XM_033471450.1-4;Dbxref=GeneID:117220955%2CGenbank:XM_033471450.1;Parent=rna-XM_033471450.1
NW_022888824.1	Gnomon	exon	1939698	1939778	.	-	.	ID=exon-XM_033471450.1-5;Dbxref=GeneID:117220955%2CGenbank:XM_033471450.1;Parent=rna-XM_033471450.1
NW_022888824.1	Gnomon	exon	1940665	1941343	.	-	.	ID=exon-XM_033471450.1-2;Dbxref=GeneID:117220955%2CGenbank:XM_033471450.1;Parent=rna-XM_033471450.1
NW_022888824.1	Gnomon	exon	1940353	1940432	.	-	.	ID=exon-XM_033471450.1-3;Dbxref=GeneID:117220955%2CGenbank:XM_033471450.1;Parent=rna-XM_033471450.1
NW_022888824.1	Gnomon	exon	1941450	1941536	.	-	.	ID=exon-XM_033471450.1-1;Dbxref=GeneID:117220955%2CGenbank:XM_033471450.1;Parent=rna-XM_033471450.1
NW_022888824.1	Gnomon	CDS	270813	270822	.	-	0	Name=XP_033327608.1;ID=cds-XP_033327608.1;Dbxref=GeneID:117221074%2CGenbank:XP_033327608.1;Parent=rna-XM_033471717.1
NW_022888824.1	Gnomon	CDS	266372	266493	.	-	0	Name=XP_033327608.1;ID=cds-XP_033327608.1;Dbxref=GeneID:117221074%2CGenbank:XP_033327608.1;Parent=rna-XM_033471717.1
NW_022888824.1	Gnomon	CDS	266077	266259	.	-	0	Name=XP_033327608.1;ID=cds-XP_033327608.1;Dbxref=GeneID:117221074%2CGenbank:XP_033327608.1;Parent=rna-XM_033471717.1
NW_022888824.1	Gnomon	CDS	265754	265964	.	-	0	Name=XP_033327608.1;ID=cds-XP_033327608.1;Dbxref=GeneID:117221074%2CGenbank:XP_033327608.1;Parent=rna-XM_033471717.1
NW_022888824.1	Gnomon	CDS	265462	265676	.	-	0	Name=XP_033327608.1;ID=cds-XP_033327608.1;Dbxref=GeneID:117221074%2CGenbank:XP_033327608.1;Parent=rna-XM_033471717.1
NW_022888824.1	Gnomon	CDS	265209	265394	.	-	0	Name=XP_033327608.1;ID=cds-XP_033327608.1;Dbxref=GeneID:117221074%2CGenbank:XP_033327608.1;Parent=rna-XM_033471717.1
NW_022888824.1	Gnomon	CDS	265006	265141	.	-	0	Name=XP_033327608.1;ID=cds-XP_033327608.1;Dbxref=GeneID:117221074%2CGenbank:XP_033327608.1;Parent=rna-XM_033471717.1
NW_022888824.1	Gnomon	CDS	263368	263498	.	-	0	Name=XP_033327608.1;ID=cds-XP_033327608.1;Dbxref=GeneID:117221074%2CGenbank:XP_033327608.1;Parent=rna-XM_033471717.1
NW_022888824.1	Gnomon	CDS	270813	270822	.	-	0	Name=XP_033327598.1;ID=cds-XP_033327598.1;Dbxref=GeneID:117221074%2CGenbank:XP_033327598.1;Parent=rna-XM_033471707.1
NW_022888824.1	Gnomon	CDS	266372	266493	.	-	0	Name=XP_033327598.1;ID=cds-XP_033327598.1;Dbxref=GeneID:117221074%2CGenbank:XP_033327598.1;Parent=rna-XM_033471707.1
NW_022888824.1	Gnomon	CDS	266077	266259	.	-	0	Name=XP_033327598.1;ID=cds-XP_033327598.1;Dbxref=GeneID:117221074%2CGenbank:XP_033327598.1;Parent=rna-XM_033471707.1
NW_022888824.1	Gnomon	CDS	265754	265964	.	-	0	Name=XP_033327598.1;ID=cds-XP_033327598.1;Dbxref=GeneID:117221074%2CGenbank:XP_033327598.1;Parent=rna-XM_033471707.1
NW_022888824.1	Gnomon	CDS	265462	265676	.	-	0	Name=XP_033327598.1;ID=cds-XP_033327598.1;Dbxref=GeneID:117221074%2CGenbank:XP_033327598.1;Parent=rna-XM_033471707.1
NW_022888824.1	Gnomon	CDS	265209	265394	.	-	0	Name=XP_033327598.1;ID=cds-XP_033327598.1;Dbxref=GeneID:117221074%2CGenbank:XP_033327598.1;Parent=rna-XM_033471707.1
NW_022888824.1	Gnomon	CDS	265006	265141	.	-	0	Name=XP_033327598.1;ID=cds-XP_033327598.1;Dbxref=GeneID:117221074%2CGenbank:XP_033327598.1;Parent=rna-XM_033471707.1
NW_022888824.1	Gnomon	CDS	253543	253564	.	-	0	Name=XP_033327598.1;ID=cds-XP_033327598.1;Dbxref=GeneID:117221074%2CGenbank:XP_033327598.1;Parent=rna-XM_033471707.1
NW_022888824.1	Gnomon	CDS	242491	242629	.	-	0	Name=XP_033327598.1;ID=cds-XP_033327598.1;Dbxref=GeneID:117221074%2CGenbank:XP_033327598.1;Parent=rna-XM_033471707.1
NW_022888824.1	Gnomon	CDS	1893610	1893780	.	+	0	Name=XP_033327358.1;ID=cds-XP_033327358.1;Dbxref=GeneID:117220959%2CGenbank:XP_033327358.1;Parent=rna-XM_033471467.1
NW_022888824.1	Gnomon	CDS	1893839	1893937	.	+	0	Name=XP_033327358.1;ID=cds-XP_033327358.1;Dbxref=GeneID:117220959%2CGenbank:XP_033327358.1;Parent=rna-XM_033471467.1
NW_022888824.1	Gnomon	exon	90077	90143	.	-	.	ID=exon-XM_033471527.1-5;Dbxref=GeneID:117220996%2CGenbank:XM_033471527.1;Parent=rna-XM_033471527.1
NW_022888824.1	Gnomon	exon	89791	89998	.	-	.	ID=exon-XM_033471527.1-6;Dbxref=GeneID:117220996%2CGenbank:XM_033471527.1;Parent=rna-XM_033471527.1
NW_022888824.1	Gnomon	exon	89440	89698	.	-	.	ID=exon-XM_033471527.1-7;Dbxref=GeneID:117220996%2CGenbank:XM_033471527.1;Parent=rna-XM_033471527.1
NW_022888824.1	Gnomon	exon	89117	89362	.	-	.	ID=exon-XM_033471527.1-8;Dbxref=GeneID:117220996%2CGenbank:XM_033471527.1;Parent=rna-XM_033471527.1
NW_022888824.1	Gnomon	exon	88682	88840	.	-	.	ID=exon-XM_033471527.1-9;Dbxref=GeneID:117220996%2CGenbank:XM_033471527.1;Parent=rna-XM_033471527.1
NW_022888824.1	Gnomon	mRNA	3971075	3973906	.	+	.	Name=XM_033471671.1;ID=rna-XM_033471671.1;Dbxref=GeneID:117221054%2CGenbank:XM_033471671.1;Parent=gene-LOC117221054
NW_022888824.1	Gnomon	exon	93514	94209	.	-	.	ID=exon-XM_033471527.1-1;Dbxref=GeneID:117220996%2CGenbank:XM_033471527.1;Parent=rna-XM_033471527.1
NW_022888824.1	Gnomon	exon	90924	91065	.	-	.	ID=exon-XM_033471527.1-2;Dbxref=GeneID:117220996%2CGenbank:XM_033471527.1;Parent=rna-XM_033471527.1
NW_022888824.1	Gnomon	exon	90706	90832	.	-	.	ID=exon-XM_033471527.1-3;Dbxref=GeneID:117220996%2CGenbank:XM_033471527.1;Parent=rna-XM_033471527.1
NW_022888824.1	Gnomon	exon	90272	90401	.	-	.	ID=exon-XM_033471527.1-4;Dbxref=GeneID:117220996%2CGenbank:XM_033471527.1;Parent=rna-XM_033471527.1
NW_022888824.1	Gnomon	exon	2152551	2152720	.	-	.	ID=exon-XM_033471551.1-1;Dbxref=GeneID:117221003%2CGenbank:XM_033471551.1;Parent=rna-XM_033471551.1
NW_022888824.1	Gnomon	exon	2151685	2152002	.	-	.	ID=exon-XM_033471551.1-4;Dbxref=GeneID:117221003%2CGenbank:XM_033471551.1;Parent=rna-XM_033471551.1
NW_022888824.1	Gnomon	exon	2150285	2151628	.	-	.	ID=exon-XM_033471551.1-5;Dbxref=GeneID:117221003%2CGenbank:XM_033471551.1;Parent=rna-XM_033471551.1
NW_022888824.1	Gnomon	exon	2152258	2152444	.	-	.	ID=exon-XM_033471551.1-2;Dbxref=GeneID:117221003%2CGenbank:XM_033471551.1;Parent=rna-XM_033471551.1
NW_022888824.1	Gnomon	exon	2152071	2152188	.	-	.	ID=exon-XM_033471551.1-3;Dbxref=GeneID:117221003%2CGenbank:XM_033471551.1;Parent=rna-XM_033471551.1
NW_022888824.1	Gnomon	exon	2814289	2814949	.	-	.	ID=exon-XM_033471723.1-7;Dbxref=GeneID:117221076%2CGenbank:XM_033471723.1;Parent=rna-XM_033471723.1
NW_022888824.1	Gnomon	exon	2808605	2814233	.	-	.	ID=exon-XM_033471723.1-8;Dbxref=GeneID:117221076%2CGenbank:XM_033471723.1;Parent=rna-XM_033471723.1
NW_022888824.1	Gnomon	exon	2847734	2847794	.	-	.	ID=exon-XM_033471723.1-3;Dbxref=GeneID:117221076%2CGenbank:XM_033471723.1;Parent=rna-XM_033471723.1
NW_022888824.1	Gnomon	exon	2819768	2819829	.	-	.	ID=exon-XM_033471723.1-4;Dbxref=GeneID:117221076%2CGenbank:XM_033471723.1;Parent=rna-XM_033471723.1
NW_022888824.1	Gnomon	exon	2818338	2818461	.	-	.	ID=exon-XM_033471723.1-5;Dbxref=GeneID:117221076%2CGenbank:XM_033471723.1;Parent=rna-XM_033471723.1
NW_022888824.1	Gnomon	exon	2816322	2816490	.	-	.	ID=exon-XM_033471723.1-6;Dbxref=GeneID:117221076%2CGenbank:XM_033471723.1;Parent=rna-XM_033471723.1
NW_022888824.1	Gnomon	exon	2892443	2892636	.	-	.	ID=exon-XM_033471723.1-1;Dbxref=GeneID:117221076%2CGenbank:XM_033471723.1;Parent=rna-XM_033471723.1
NW_022888824.1	Gnomon	exon	2892030	2892133	.	-	.	ID=exon-XM_033471723.1-2;Dbxref=GeneID:117221076%2CGenbank:XM_033471723.1;Parent=rna-XM_033471723.1
NW_022888824.1	Gnomon	mRNA	123860	132155	.	-	.	Name=XM_033471577.1;ID=rna-XM_033471577.1;Dbxref=GeneID:117221020%2CGenbank:XM_033471577.1;Note=The sequence of the model RefSeq transcript was modified relative to this genomic sequence to represent the inferred CDS: added 104 bases not found in genome assembly;Parent=gene-LOC117221020
NW_022888824.1	Gnomon	mRNA	1408245	1583901	.	-	.	Name=XM_033471431.1;ID=rna-XM_033471431.1;Dbxref=GeneID:117220943%2CGenbank:XM_033471431.1;Parent=gene-LOC117220943
NW_022888824.1	Gnomon	CDS	2207402	2207564	.	-	0	Name=XP_033327451.1;ID=cds-XP_033327451.1;Dbxref=GeneID:117221007%2CGenbank:XP_033327451.1;Parent=rna-XM_033471560.1
NW_022888824.1	Gnomon	CDS	2206643	2206908	.	-	0	Name=XP_033327451.1;ID=cds-XP_033327451.1;Dbxref=GeneID:117221007%2CGenbank:XP_033327451.1;Parent=rna-XM_033471560.1
NW_022888824.1	Gnomon	CDS	2205854	2206124	.	-	0	Name=XP_033327451.1;ID=cds-XP_033327451.1;Dbxref=GeneID:117221007%2CGenbank:XP_033327451.1;Parent=rna-XM_033471560.1
NW_022888824.1	Gnomon	CDS	2200480	2200719	.	-	0	Name=XP_033327451.1;ID=cds-XP_033327451.1;Dbxref=GeneID:117221007%2CGenbank:XP_033327451.1;Parent=rna-XM_033471560.1
NW_022888824.1	Gnomon	CDS	2199238	2199471	.	-	0	Name=XP_033327451.1;ID=cds-XP_033327451.1;Dbxref=GeneID:117221007%2CGenbank:XP_033327451.1;Parent=rna-XM_033471560.1
NW_022888824.1	Gnomon	CDS	2198145	2198469	.	-	0	Name=XP_033327451.1;ID=cds-XP_033327451.1;Dbxref=GeneID:117221007%2CGenbank:XP_033327451.1;Parent=rna-XM_033471560.1
NW_022888824.1	Gnomon	CDS	2197327	2197486	.	-	0	Name=XP_033327451.1;ID=cds-XP_033327451.1;Dbxref=GeneID:117221007%2CGenbank:XP_033327451.1;Parent=rna-XM_033471560.1
NW_022888824.1	Gnomon	CDS	270813	270822	.	-	0	Name=XP_033327607.1;ID=cds-XP_033327607.1;Dbxref=GeneID:117221074%2CGenbank:XP_033327607.1;Parent=rna-XM_033471716.1
NW_022888824.1	Gnomon	CDS	266372	266493	.	-	0	Name=XP_033327607.1;ID=cds-XP_033327607.1;Dbxref=GeneID:117221074%2CGenbank:XP_033327607.1;Parent=rna-XM_033471716.1
NW_022888824.1	Gnomon	CDS	266077	266259	.	-	0	Name=XP_033327607.1;ID=cds-XP_033327607.1;Dbxref=GeneID:117221074%2CGenbank:XP_033327607.1;Parent=rna-XM_033471716.1
NW_022888824.1	Gnomon	CDS	265754	265964	.	-	0	Name=XP_033327607.1;ID=cds-XP_033327607.1;Dbxref=GeneID:117221074%2CGenbank:XP_033327607.1;Parent=rna-XM_033471716.1
NW_022888824.1	Gnomon	CDS	265462	265676	.	-	0	Name=XP_033327607.1;ID=cds-XP_033327607.1;Dbxref=GeneID:117221074%2CGenbank:XP_033327607.1;Parent=rna-XM_033471716.1
NW_022888824.1	Gnomon	CDS	265209	265394	.	-	0	Name=XP_033327607.1;ID=cds-XP_033327607.1;Dbxref=GeneID:117221074%2CGenbank:XP_033327607.1;Parent=rna-XM_033471716.1
NW_022888824.1	Gnomon	CDS	265006	265141	.	-	0	Name=XP_033327607.1;ID=cds-XP_033327607.1;Dbxref=GeneID:117221074%2CGenbank:XP_033327607.1;Parent=rna-XM_033471716.1
NW_022888824.1	Gnomon	CDS	263993	264126	.	-	0	Name=XP_033327607.1;ID=cds-XP_033327607.1;Dbxref=GeneID:117221074%2CGenbank:XP_033327607.1;Parent=rna-XM_033471716.1
NW_022888824.1	Gnomon	exon	2772197	2772307	.	+	.	ID=exon-XM_033471698.1-1;Dbxref=GeneID:117221072%2CGenbank:XM_033471698.1;Parent=rna-XM_033471698.1
NW_022888824.1	Gnomon	exon	2780314	2780568	.	+	.	ID=exon-XM_033471698.1-6;Dbxref=GeneID:117221072%2CGenbank:XM_033471698.1;Parent=rna-XM_033471698.1
NW_022888824.1	Gnomon	exon	2777479	2777848	.	+	.	ID=exon-XM_033471698.1-4;Dbxref=GeneID:117221072%2CGenbank:XM_033471698.1;Parent=rna-XM_033471698.1
NW_022888824.1	Gnomon	exon	2778565	2778831	.	+	.	ID=exon-XM_033471698.1-5;Dbxref=GeneID:117221072%2CGenbank:XM_033471698.1;Parent=rna-XM_033471698.1
NW_022888824.1	Gnomon	exon	2772636	2773130	.	+	.	ID=exon-XM_033471698.1-2;Dbxref=GeneID:117221072%2CGenbank:XM_033471698.1;Parent=rna-XM_033471698.1
NW_022888824.1	Gnomon	exon	2776617	2776763	.	+	.	ID=exon-XM_033471698.1-3;Dbxref=GeneID:117221072%2CGenbank:XM_033471698.1;Parent=rna-XM_033471698.1
NW_022888824.1	Gnomon	CDS	270813	270822	.	-	0	Name=XP_033327597.1;ID=cds-XP_033327597.1;Dbxref=GeneID:117221074%2CGenbank:XP_033327597.1;Parent=rna-XM_033471706.1
NW_022888824.1	Gnomon	CDS	266372	266493	.	-	0	Name=XP_033327597.1;ID=cds-XP_033327597.1;Dbxref=GeneID:117221074%2CGenbank:XP_033327597.1;Parent=rna-XM_033471706.1
NW_022888824.1	Gnomon	CDS	266077	266259	.	-	0	Name=XP_033327597.1;ID=cds-XP_033327597.1;Dbxref=GeneID:117221074%2CGenbank:XP_033327597.1;Parent=rna-XM_033471706.1
NW_022888824.1	Gnomon	CDS	265754	265964	.	-	0	Name=XP_033327597.1;ID=cds-XP_033327597.1;Dbxref=GeneID:117221074%2CGenbank:XP_033327597.1;Parent=rna-XM_033471706.1
NW_022888824.1	Gnomon	CDS	265462	265676	.	-	0	Name=XP_033327597.1;ID=cds-XP_033327597.1;Dbxref=GeneID:117221074%2CGenbank:XP_033327597.1;Parent=rna-XM_033471706.1
NW_022888824.1	Gnomon	CDS	265209	265394	.	-	0	Name=XP_033327597.1;ID=cds-XP_033327597.1;Dbxref=GeneID:117221074%2CGenbank:XP_033327597.1;Parent=rna-XM_033471706.1
NW_022888824.1	Gnomon	CDS	265006	265141	.	-	0	Name=XP_033327597.1;ID=cds-XP_033327597.1;Dbxref=GeneID:117221074%2CGenbank:XP_033327597.1;Parent=rna-XM_033471706.1
NW_022888824.1	Gnomon	CDS	239722	239882	.	-	0	Name=XP_033327597.1;ID=cds-XP_033327597.1;Dbxref=GeneID:117221074%2CGenbank:XP_033327597.1;Parent=rna-XM_033471706.1
NW_022888824.1	Gnomon	CDS	1893610	1893780	.	+	0	Name=XP_033327357.1;ID=cds-XP_033327357.1;Dbxref=GeneID:117220959%2CGenbank:XP_033327357.1;Parent=rna-XM_033471466.1
NW_022888824.1	Gnomon	CDS	1893839	1893937	.	+	0	Name=XP_033327357.1;ID=cds-XP_033327357.1;Dbxref=GeneID:117220959%2CGenbank:XP_033327357.1;Parent=rna-XM_033471466.1
NW_022888824.1	Gnomon	lnc_RNA	641341	642185	.	-	.	Name=XR_004490403.1;ID=rna-XR_004490403.1;Dbxref=GeneID:117221029%2CGenbank:XR_004490403.1;Parent=gene-LOC117221029
NW_022888824.1	Gnomon	lnc_RNA	330867	331750	.	-	.	Name=XR_004490393.1;ID=rna-XR_004490393.1;Dbxref=GeneID:117220980%2CGenbank:XR_004490393.1;Parent=gene-LOC117220980
NW_022888824.1	Gnomon	CDS	2847734	2847767	.	-	0	Name=XP_033327614.1;ID=cds-XP_033327614.1;Dbxref=GeneID:117221076%2CGenbank:XP_033327614.1;Parent=rna-XM_033471723.1
NW_022888824.1	Gnomon	CDS	2819768	2819829	.	-	0	Name=XP_033327614.1;ID=cds-XP_033327614.1;Dbxref=GeneID:117221076%2CGenbank:XP_033327614.1;Parent=rna-XM_033471723.1
NW_022888824.1	Gnomon	CDS	2818338	2818461	.	-	0	Name=XP_033327614.1;ID=cds-XP_033327614.1;Dbxref=GeneID:117221076%2CGenbank:XP_033327614.1;Parent=rna-XM_033471723.1
NW_022888824.1	Gnomon	CDS	2816322	2816490	.	-	0	Name=XP_033327614.1;ID=cds-XP_033327614.1;Dbxref=GeneID:117221076%2CGenbank:XP_033327614.1;Parent=rna-XM_033471723.1
NW_022888824.1	Gnomon	CDS	2814289	2814949	.	-	0	Name=XP_033327614.1;ID=cds-XP_033327614.1;Dbxref=GeneID:117221076%2CGenbank:XP_033327614.1;Parent=rna-XM_033471723.1
NW_022888824.1	Gnomon	CDS	2810184	2814233	.	-	0	Name=XP_033327614.1;ID=cds-XP_033327614.1;Dbxref=GeneID:117221076%2CGenbank:XP_033327614.1;Parent=rna-XM_033471723.1
NW_022888824.1	Gnomon	CDS	100477	100618	.	-	0	Name=XP_033327365.1;ID=cds-XP_033327365.1;Dbxref=GeneID:117220963%2CGenbank:XP_033327365.1;Parent=rna-XM_033471474.1
NW_022888824.1	Gnomon	CDS	97691	97846	.	-	0	Name=XP_033327365.1;ID=cds-XP_033327365.1;Dbxref=GeneID:117220963%2CGenbank:XP_033327365.1;Parent=rna-XM_033471474.1
NW_022888824.1	Gnomon	CDS	97288	97337	.	-	0	Name=XP_033327365.1;ID=cds-XP_033327365.1;Dbxref=GeneID:117220963%2CGenbank:XP_033327365.1;Parent=rna-XM_033471474.1
NW_022888824.1	Gnomon	exon	1091874	1092101	.	+	.	ID=exon-XM_033471523.1-1;Dbxref=GeneID:117220995%2CGenbank:XM_033471523.1;Parent=rna-XM_033471523.1
NW_022888824.1	Gnomon	exon	1109837	1111087	.	+	.	ID=exon-XM_033471523.1-2;Dbxref=GeneID:117220995%2CGenbank:XM_033471523.1;Parent=rna-XM_033471523.1
NW_022888824.1	Gnomon	exon	1117984	1118129	.	+	.	ID=exon-XM_033471523.1-3;Dbxref=GeneID:117220995%2CGenbank:XM_033471523.1;Parent=rna-XM_033471523.1
NW_022888824.1	Gnomon	exon	1176167	1176301	.	+	.	ID=exon-XM_033471523.1-4;Dbxref=GeneID:117220995%2CGenbank:XM_033471523.1;Parent=rna-XM_033471523.1
NW_022888824.1	Gnomon	exon	1192488	1192677	.	+	.	ID=exon-XM_033471523.1-5;Dbxref=GeneID:117220995%2CGenbank:XM_033471523.1;Parent=rna-XM_033471523.1
NW_022888824.1	Gnomon	exon	1192765	1192967	.	+	.	ID=exon-XM_033471523.1-6;Dbxref=GeneID:117220995%2CGenbank:XM_033471523.1;Parent=rna-XM_033471523.1
NW_022888824.1	Gnomon	exon	1193396	1195955	.	+	.	ID=exon-XM_033471523.1-7;Dbxref=GeneID:117220995%2CGenbank:XM_033471523.1;Parent=rna-XM_033471523.1
NW_022888824.1	Gnomon	mRNA	4047734	4069834	.	+	.	Name=XM_033471634.1;ID=rna-XM_033471634.1;Dbxref=GeneID:117221049%2CGenbank:XM_033471634.1;Parent=gene-LOC117221049
NW_022888824.1	Gnomon	exon	3977355	3977783	.	+	.	ID=exon-XM_033471676.1-1;Dbxref=GeneID:117221055%2CGenbank:XM_033471676.1;Parent=rna-XM_033471676.1
NW_022888824.1	Gnomon	exon	4007280	4007470	.	+	.	ID=exon-XM_033471676.1-2;Dbxref=GeneID:117221055%2CGenbank:XM_033471676.1;Parent=rna-XM_033471676.1
NW_022888824.1	Gnomon	exon	4008785	4009151	.	+	.	ID=exon-XM_033471676.1-3;Dbxref=GeneID:117221055%2CGenbank:XM_033471676.1;Parent=rna-XM_033471676.1
NW_022888824.1	Gnomon	exon	4009740	4009815	.	+	.	ID=exon-XM_033471676.1-4;Dbxref=GeneID:117221055%2CGenbank:XM_033471676.1;Parent=rna-XM_033471676.1
NW_022888824.1	Gnomon	exon	4010607	4013810	.	+	.	ID=exon-XM_033471676.1-5;Dbxref=GeneID:117221055%2CGenbank:XM_033471676.1;Parent=rna-XM_033471676.1
NW_022888824.1	Gnomon	mRNA	1833695	1858645	.	-	.	Name=XM_033471384.1;ID=rna-XM_033471384.1;Dbxref=GeneID:117220920%2CGenbank:XM_033471384.1;Parent=gene-LOC117220920
NW_022888824.1	Gnomon	lnc_RNA	1957379	1958534	.	-	.	Name=XR_004490392.1;ID=rna-XR_004490392.1;Dbxref=GeneID:117220979%2CGenbank:XR_004490392.1;Parent=gene-LOC117220979
NW_022888824.1	Gnomon	exon	2159287	2159730	.	+	.	ID=exon-XM_033471545.1-10;Dbxref=GeneID:117221001%2CGenbank:XM_033471545.1;Parent=rna-XM_033471545.1
NW_022888824.1	Gnomon	exon	2159808	2160626	.	+	.	ID=exon-XM_033471545.1-11;Dbxref=GeneID:117221001%2CGenbank:XM_033471545.1;Parent=rna-XM_033471545.1
NW_022888824.1	Gnomon	lnc_RNA	144594	152769	.	+	.	Name=XR_004490402.1;ID=rna-XR_004490402.1;Dbxref=GeneID:117221025%2CGenbank:XR_004490402.1;Parent=gene-LOC117221025
NW_022888824.1	Gnomon	exon	4113503	4113514	.	-	.	ID=exon-XM_033471538.1-10;Dbxref=GeneID:117220999%2CGenbank:XM_033471538.1;Parent=rna-XM_033471538.1
NW_022888824.1	Gnomon	exon	4112516	4112768	.	-	.	ID=exon-XM_033471538.1-11;Dbxref=GeneID:117220999%2CGenbank:XM_033471538.1;Parent=rna-XM_033471538.1
NW_022888824.1	Gnomon	exon	4112017	4112292	.	-	.	ID=exon-XM_033471538.1-12;Dbxref=GeneID:117220999%2CGenbank:XM_033471538.1;Parent=rna-XM_033471538.1
NW_022888824.1	Gnomon	exon	4111783	4111941	.	-	.	ID=exon-XM_033471538.1-13;Dbxref=GeneID:117220999%2CGenbank:XM_033471538.1;Parent=rna-XM_033471538.1
NW_022888824.1	Gnomon	exon	4111544	4111707	.	-	.	ID=exon-XM_033471538.1-14;Dbxref=GeneID:117220999%2CGenbank:XM_033471538.1;Parent=rna-XM_033471538.1
NW_022888824.1	Gnomon	exon	4111132	4111480	.	-	.	ID=exon-XM_033471538.1-15;Dbxref=GeneID:117220999%2CGenbank:XM_033471538.1;Parent=rna-XM_033471538.1
NW_022888824.1	Gnomon	exon	4110843	4111061	.	-	.	ID=exon-XM_033471538.1-16;Dbxref=GeneID:117220999%2CGenbank:XM_033471538.1;Parent=rna-XM_033471538.1
NW_022888824.1	Gnomon	exon	4110173	4110561	.	-	.	ID=exon-XM_033471538.1-17;Dbxref=GeneID:117220999%2CGenbank:XM_033471538.1;Parent=rna-XM_033471538.1
NW_022888824.1	Gnomon	exon	4109955	4110093	.	-	.	ID=exon-XM_033471538.1-18;Dbxref=GeneID:117220999%2CGenbank:XM_033471538.1;Parent=rna-XM_033471538.1
NW_022888824.1	Gnomon	exon	4109757	4109876	.	-	.	ID=exon-XM_033471538.1-19;Dbxref=GeneID:117220999%2CGenbank:XM_033471538.1;Parent=rna-XM_033471538.1
NW_022888824.1	Gnomon	CDS	2847734	2847767	.	-	0	Name=XP_033327613.1;ID=cds-XP_033327613.1;Dbxref=GeneID:117221076%2CGenbank:XP_033327613.1;Parent=rna-XM_033471722.1
NW_022888824.1	Gnomon	CDS	2819768	2819829	.	-	0	Name=XP_033327613.1;ID=cds-XP_033327613.1;Dbxref=GeneID:117221076%2CGenbank:XP_033327613.1;Parent=rna-XM_033471722.1
NW_022888824.1	Gnomon	CDS	2818338	2818461	.	-	0	Name=XP_033327613.1;ID=cds-XP_033327613.1;Dbxref=GeneID:117221076%2CGenbank:XP_033327613.1;Parent=rna-XM_033471722.1
NW_022888824.1	Gnomon	CDS	2816322	2816490	.	-	0	Name=XP_033327613.1;ID=cds-XP_033327613.1;Dbxref=GeneID:117221076%2CGenbank:XP_033327613.1;Parent=rna-XM_033471722.1
NW_022888824.1	Gnomon	CDS	2814289	2814949	.	-	0	Name=XP_033327613.1;ID=cds-XP_033327613.1;Dbxref=GeneID:117221076%2CGenbank:XP_033327613.1;Parent=rna-XM_033471722.1
NW_022888824.1	Gnomon	CDS	2810184	2814233	.	-	0	Name=XP_033327613.1;ID=cds-XP_033327613.1;Dbxref=GeneID:117221076%2CGenbank:XP_033327613.1;Parent=rna-XM_033471722.1
NW_022888824.1	Gnomon	exon	4109525	4109685	.	-	.	ID=exon-XM_033471538.1-20;Dbxref=GeneID:117220999%2CGenbank:XM_033471538.1;Parent=rna-XM_033471538.1
NW_022888824.1	Gnomon	exon	4109260	4109452	.	-	.	ID=exon-XM_033471538.1-21;Dbxref=GeneID:117220999%2CGenbank:XM_033471538.1;Parent=rna-XM_033471538.1
NW_022888824.1	Gnomon	exon	4108840	4109117	.	-	.	ID=exon-XM_033471538.1-22;Dbxref=GeneID:117220999%2CGenbank:XM_033471538.1;Parent=rna-XM_033471538.1
NW_022888824.1	Gnomon	exon	4105063	4105487	.	-	.	ID=exon-XM_033471538.1-23;Dbxref=GeneID:117220999%2CGenbank:XM_033471538.1;Parent=rna-XM_033471538.1
NW_022888824.1	Gnomon	exon	276052	276190	.	-	.	ID=exon-XM_033471603.1-11;Dbxref=GeneID:117221036%2CGenbank:XM_033471603.1;Parent=rna-XM_033471603.1
NW_022888824.1	Gnomon	exon	275213	275980	.	-	.	ID=exon-XM_033471603.1-12;Dbxref=GeneID:117221036%2CGenbank:XM_033471603.1;Parent=rna-XM_033471603.1
NW_022888824.1	Gnomon	exon	276264	276415	.	-	.	ID=exon-XM_033471603.1-10;Dbxref=GeneID:117221036%2CGenbank:XM_033471603.1;Parent=rna-XM_033471603.1
NW_022888824.1	Gnomon	exon	3379424	3379696	.	+	.	ID=exon-XM_033471571.1-8;Dbxref=GeneID:117221014%2CGenbank:XM_033471571.1;Parent=rna-XM_033471571.1
NW_022888824.1	Gnomon	exon	3387607	3387810	.	+	.	ID=exon-XM_033471571.1-9;Dbxref=GeneID:117221014%2CGenbank:XM_033471571.1;Parent=rna-XM_033471571.1
NW_022888824.1	Gnomon	exon	3339862	3340122	.	+	.	ID=exon-XM_033471571.1-4;Dbxref=GeneID:117221014%2CGenbank:XM_033471571.1;Parent=rna-XM_033471571.1
NW_022888824.1	Gnomon	exon	3341574	3341792	.	+	.	ID=exon-XM_033471571.1-5;Dbxref=GeneID:117221014%2CGenbank:XM_033471571.1;Parent=rna-XM_033471571.1
NW_022888824.1	Gnomon	exon	3346832	3347072	.	+	.	ID=exon-XM_033471571.1-6;Dbxref=GeneID:117221014%2CGenbank:XM_033471571.1;Parent=rna-XM_033471571.1
NW_022888824.1	Gnomon	exon	3376102	3376247	.	+	.	ID=exon-XM_033471571.1-7;Dbxref=GeneID:117221014%2CGenbank:XM_033471571.1;Parent=rna-XM_033471571.1
NW_022888824.1	Gnomon	exon	3265035	3265122	.	+	.	ID=exon-XM_033471571.1-1;Dbxref=GeneID:117221014%2CGenbank:XM_033471571.1;Parent=rna-XM_033471571.1
NW_022888824.1	Gnomon	exon	3265207	3265345	.	+	.	ID=exon-XM_033471571.1-2;Dbxref=GeneID:117221014%2CGenbank:XM_033471571.1;Parent=rna-XM_033471571.1
NW_022888824.1	Gnomon	exon	3339705	3339772	.	+	.	ID=exon-XM_033471571.1-3;Dbxref=GeneID:117221014%2CGenbank:XM_033471571.1;Parent=rna-XM_033471571.1
NW_022888824.1	Gnomon	mRNA	4049663	4069834	.	+	.	Name=XM_033471633.1;ID=rna-XM_033471633.1;Dbxref=GeneID:117221049%2CGenbank:XM_033471633.1;Parent=gene-LOC117221049
NW_022888824.1	Gnomon	exon	4084148	4084902	.	-	.	ID=exon-XM_033471628.1-7;Dbxref=GeneID:117221048%2CGenbank:XM_033471628.1;Parent=rna-XM_033471628.1
NW_022888824.1	Gnomon	exon	4083731	4084089	.	-	.	ID=exon-XM_033471628.1-8;Dbxref=GeneID:117221048%2CGenbank:XM_033471628.1;Parent=rna-XM_033471628.1
NW_022888824.1	Gnomon	exon	4083002	4083135	.	-	.	ID=exon-XM_033471628.1-9;Dbxref=GeneID:117221048%2CGenbank:XM_033471628.1;Parent=rna-XM_033471628.1
NW_022888824.1	Gnomon	exon	4085659	4085813	.	-	.	ID=exon-XM_033471628.1-3;Dbxref=GeneID:117221048%2CGenbank:XM_033471628.1;Parent=rna-XM_033471628.1
NW_022888824.1	Gnomon	exon	4085475	4085580	.	-	.	ID=exon-XM_033471628.1-4;Dbxref=GeneID:117221048%2CGenbank:XM_033471628.1;Parent=rna-XM_033471628.1
NW_022888824.1	Gnomon	exon	4085223	4085405	.	-	.	ID=exon-XM_033471628.1-5;Dbxref=GeneID:117221048%2CGenbank:XM_033471628.1;Parent=rna-XM_033471628.1
NW_022888824.1	Gnomon	exon	4084977	4085139	.	-	.	ID=exon-XM_033471628.1-6;Dbxref=GeneID:117221048%2CGenbank:XM_033471628.1;Parent=rna-XM_033471628.1
NW_022888824.1	Gnomon	exon	4086198	4086454	.	-	.	ID=exon-XM_033471628.1-1;Dbxref=GeneID:117221048%2CGenbank:XM_033471628.1;Parent=rna-XM_033471628.1
NW_022888824.1	Gnomon	exon	4085926	4086053	.	-	.	ID=exon-XM_033471628.1-2;Dbxref=GeneID:117221048%2CGenbank:XM_033471628.1;Parent=rna-XM_033471628.1
NW_022888824.1	Gnomon	CDS	100477	100618	.	-	0	Name=XP_033327364.1;ID=cds-XP_033327364.1;Dbxref=GeneID:117220963%2CGenbank:XP_033327364.1;Parent=rna-XM_033471473.1
NW_022888824.1	Gnomon	CDS	97691	97846	.	-	0	Name=XP_033327364.1;ID=cds-XP_033327364.1;Dbxref=GeneID:117220963%2CGenbank:XP_033327364.1;Parent=rna-XM_033471473.1
NW_022888824.1	Gnomon	CDS	97288	97337	.	-	0	Name=XP_033327364.1;ID=cds-XP_033327364.1;Dbxref=GeneID:117220963%2CGenbank:XP_033327364.1;Parent=rna-XM_033471473.1
NW_022888824.1	Gnomon	mRNA	4105414	4119451	.	-	.	Name=XM_033471539.1;ID=rna-XM_033471539.1;Dbxref=GeneID:117220999%2CGenbank:XM_033471539.1;Parent=gene-LOC117220999
NW_022888824.1	Gnomon	exon	1695247	1695725	.	+	.	ID=exon-XM_033471477.1-1;Dbxref=GeneID:117220965%2CGenbank:XM_033471477.1;Parent=rna-XM_033471477.1
NW_022888824.1	Gnomon	exon	1730096	1730301	.	+	.	ID=exon-XM_033471477.1-2;Dbxref=GeneID:117220965%2CGenbank:XM_033471477.1;Parent=rna-XM_033471477.1
NW_022888824.1	Gnomon	exon	1733514	1733781	.	+	.	ID=exon-XM_033471477.1-5;Dbxref=GeneID:117220965%2CGenbank:XM_033471477.1;Parent=rna-XM_033471477.1
NW_022888824.1	Gnomon	exon	1734327	1736445	.	+	.	ID=exon-XM_033471477.1-6;Dbxref=GeneID:117220965%2CGenbank:XM_033471477.1;Parent=rna-XM_033471477.1
NW_022888824.1	Gnomon	exon	1732012	1732147	.	+	.	ID=exon-XM_033471477.1-3;Dbxref=GeneID:117220965%2CGenbank:XM_033471477.1;Parent=rna-XM_033471477.1
NW_022888824.1	Gnomon	exon	1732981	1733120	.	+	.	ID=exon-XM_033471477.1-4;Dbxref=GeneID:117220965%2CGenbank:XM_033471477.1;Parent=rna-XM_033471477.1
NW_022888824.1	Gnomon	exon	3407695	3407794	.	-	.	ID=exon-XM_033471654.1-11;Dbxref=GeneID:117221053%2CGenbank:XM_033471654.1;Parent=rna-XM_033471654.1
NW_022888824.1	Gnomon	exon	3405443	3406870	.	-	.	ID=exon-XM_033471654.1-12;Dbxref=GeneID:117221053%2CGenbank:XM_033471654.1;Parent=rna-XM_033471654.1
NW_022888824.1	Gnomon	exon	3408053	3408316	.	-	.	ID=exon-XM_033471654.1-10;Dbxref=GeneID:117221053%2CGenbank:XM_033471654.1;Parent=rna-XM_033471654.1
NW_022888824.1	Gnomon	lnc_RNA	2052334	2054517	.	-	.	Name=XR_004490405.1;ID=rna-XR_004490405.1;Dbxref=GeneID:117221047%2CGenbank:XR_004490405.1;Parent=gene-LOC117221047
NW_022888824.1	Gnomon	lnc_RNA	2432646	2445980	.	-	.	Name=XR_004490395.1;ID=rna-XR_004490395.1;Dbxref=GeneID:117220985%2CGenbank:XR_004490395.1;Parent=gene-LOC117220985
NW_022888824.1	Gnomon	CDS	116137	116310	.	-	0	Name=XP_033327460.1;ID=cds-XP_033327460.1;Dbxref=GeneID:117221012%2CGenbank:XP_033327460.1;Parent=rna-XM_033471569.1
NW_022888824.1	Gnomon	CDS	115838	116019	.	-	0	Name=XP_033327460.1;ID=cds-XP_033327460.1;Dbxref=GeneID:117221012%2CGenbank:XP_033327460.1;Parent=rna-XM_033471569.1
NW_022888824.1	Gnomon	CDS	114602	115685	.	-	0	Name=XP_033327460.1;ID=cds-XP_033327460.1;Dbxref=GeneID:117221012%2CGenbank:XP_033327460.1;Parent=rna-XM_033471569.1
NW_022888824.1	Gnomon	mRNA	1827812	1830041	.	+	.	Name=XM_033471382.1;ID=rna-XM_033471382.1;Dbxref=GeneID:117220919%2CGenbank:XM_033471382.1;Parent=gene-LOC117220919
NW_022888824.1	Gnomon	CDS	3178899	3178968	.	+	0	Name=XP_033327461.1;ID=cds-XP_033327461.1;Dbxref=GeneID:117221014%2CGenbank:XP_033327461.1;Parent=rna-XM_033471570.1
NW_022888824.1	Gnomon	CDS	3265207	3265345	.	+	0	Name=XP_033327461.1;ID=cds-XP_033327461.1;Dbxref=GeneID:117221014%2CGenbank:XP_033327461.1;Parent=rna-XM_033471570.1
NW_022888824.1	Gnomon	CDS	3339705	3339772	.	+	0	Name=XP_033327461.1;ID=cds-XP_033327461.1;Dbxref=GeneID:117221014%2CGenbank:XP_033327461.1;Parent=rna-XM_033471570.1
NW_022888824.1	Gnomon	CDS	3339862	3340122	.	+	0	Name=XP_033327461.1;ID=cds-XP_033327461.1;Dbxref=GeneID:117221014%2CGenbank:XP_033327461.1;Parent=rna-XM_033471570.1
NW_022888824.1	Gnomon	CDS	3341574	3341792	.	+	0	Name=XP_033327461.1;ID=cds-XP_033327461.1;Dbxref=GeneID:117221014%2CGenbank:XP_033327461.1;Parent=rna-XM_033471570.1
NW_022888824.1	Gnomon	CDS	3346832	3347072	.	+	0	Name=XP_033327461.1;ID=cds-XP_033327461.1;Dbxref=GeneID:117221014%2CGenbank:XP_033327461.1;Parent=rna-XM_033471570.1
NW_022888824.1	Gnomon	CDS	3376102	3376247	.	+	0	Name=XP_033327461.1;ID=cds-XP_033327461.1;Dbxref=GeneID:117221014%2CGenbank:XP_033327461.1;Parent=rna-XM_033471570.1
NW_022888824.1	Gnomon	CDS	3379424	3379696	.	+	0	Name=XP_033327461.1;ID=cds-XP_033327461.1;Dbxref=GeneID:117221014%2CGenbank:XP_033327461.1;Parent=rna-XM_033471570.1
NW_022888824.1	Gnomon	CDS	3387607	3387810	.	+	0	Name=XP_033327461.1;ID=cds-XP_033327461.1;Dbxref=GeneID:117221014%2CGenbank:XP_033327461.1;Parent=rna-XM_033471570.1
NW_022888824.1	Gnomon	CDS	3388641	3388750	.	+	0	Name=XP_033327461.1;ID=cds-XP_033327461.1;Dbxref=GeneID:117221014%2CGenbank:XP_033327461.1;Parent=rna-XM_033471570.1
NW_022888824.1	Gnomon	exon	2152768	2153779	.	+	.	ID=exon-XM_033471547.1-1;Dbxref=GeneID:117221001%2CGenbank:XM_033471547.1;Parent=rna-XM_033471547.1
NW_022888824.1	Gnomon	exon	2154906	2155010	.	+	.	ID=exon-XM_033471547.1-2;Dbxref=GeneID:117221001%2CGenbank:XM_033471547.1;Parent=rna-XM_033471547.1
NW_022888824.1	Gnomon	exon	2156010	2156550	.	+	.	ID=exon-XM_033471547.1-5;Dbxref=GeneID:117221001%2CGenbank:XM_033471547.1;Parent=rna-XM_033471547.1
NW_022888824.1	Gnomon	exon	2156705	2157250	.	+	.	ID=exon-XM_033471547.1-6;Dbxref=GeneID:117221001%2CGenbank:XM_033471547.1;Parent=rna-XM_033471547.1
NW_022888824.1	Gnomon	exon	2155275	2155413	.	+	.	ID=exon-XM_033471547.1-3;Dbxref=GeneID:117221001%2CGenbank:XM_033471547.1;Parent=rna-XM_033471547.1
NW_022888824.1	Gnomon	exon	2155784	2155948	.	+	.	ID=exon-XM_033471547.1-4;Dbxref=GeneID:117221001%2CGenbank:XM_033471547.1;Parent=rna-XM_033471547.1
NW_022888824.1	Gnomon	exon	2158345	2159210	.	+	.	ID=exon-XM_033471547.1-9;Dbxref=GeneID:117221001%2CGenbank:XM_033471547.1;Parent=rna-XM_033471547.1
NW_022888824.1	Gnomon	exon	2157412	2157798	.	+	.	ID=exon-XM_033471547.1-7;Dbxref=GeneID:117221001%2CGenbank:XM_033471547.1;Parent=rna-XM_033471547.1
NW_022888824.1	Gnomon	exon	2157898	2158056	.	+	.	ID=exon-XM_033471547.1-8;Dbxref=GeneID:117221001%2CGenbank:XM_033471547.1;Parent=rna-XM_033471547.1
NW_022888824.1	Gnomon	CDS	2891460	2891693	.	-	0	Name=XP_033327617.1;ID=cds-XP_033327617.1;Dbxref=GeneID:117221078%2CGenbank:XP_033327617.1;Parent=rna-XM_033471726.1
NW_022888824.1	Gnomon	CDS	2891137	2891370	.	-	0	Name=XP_033327617.1;ID=cds-XP_033327617.1;Dbxref=GeneID:117221078%2CGenbank:XP_033327617.1;Parent=rna-XM_033471726.1
NW_022888824.1	Gnomon	CDS	2890696	2891072	.	-	0	Name=XP_033327617.1;ID=cds-XP_033327617.1;Dbxref=GeneID:117221078%2CGenbank:XP_033327617.1;Parent=rna-XM_033471726.1
NW_022888824.1	Gnomon	CDS	2890494	2890585	.	-	0	Name=XP_033327617.1;ID=cds-XP_033327617.1;Dbxref=GeneID:117221078%2CGenbank:XP_033327617.1;Parent=rna-XM_033471726.1
NW_022888824.1	Gnomon	CDS	2890312	2890426	.	-	0	Name=XP_033327617.1;ID=cds-XP_033327617.1;Dbxref=GeneID:117221078%2CGenbank:XP_033327617.1;Parent=rna-XM_033471726.1
NW_022888824.1	Gnomon	CDS	2890109	2890238	.	-	0	Name=XP_033327617.1;ID=cds-XP_033327617.1;Dbxref=GeneID:117221078%2CGenbank:XP_033327617.1;Parent=rna-XM_033471726.1
NW_022888824.1	Gnomon	CDS	2889989	2890048	.	-	0	Name=XP_033327617.1;ID=cds-XP_033327617.1;Dbxref=GeneID:117221078%2CGenbank:XP_033327617.1;Parent=rna-XM_033471726.1
NW_022888824.1	Gnomon	exon	1742072	1742356	.	+	.	ID=exon-XM_033471594.1-1;Dbxref=GeneID:117221031%2CGenbank:XM_033471594.1;Parent=rna-XM_033471594.1
NW_022888824.1	Gnomon	exon	1742520	1743146	.	+	.	ID=exon-XM_033471594.1-2;Dbxref=GeneID:117221031%2CGenbank:XM_033471594.1;Parent=rna-XM_033471594.1
NW_022888824.1	Gnomon	exon	1743217	1744168	.	+	.	ID=exon-XM_033471594.1-3;Dbxref=GeneID:117221031%2CGenbank:XM_033471594.1;Parent=rna-XM_033471594.1
NW_022888824.1	Gnomon	exon	287856	287997	.	-	.	ID=exon-XM_033471605.1-4;Dbxref=GeneID:117221036%2CGenbank:XM_033471605.1;Parent=rna-XM_033471605.1
NW_022888824.1	Gnomon	exon	287569	287706	.	-	.	ID=exon-XM_033471605.1-5;Dbxref=GeneID:117221036%2CGenbank:XM_033471605.1;Parent=rna-XM_033471605.1
NW_022888824.1	Gnomon	exon	287206	287509	.	-	.	ID=exon-XM_033471605.1-6;Dbxref=GeneID:117221036%2CGenbank:XM_033471605.1;Parent=rna-XM_033471605.1
NW_022888824.1	Gnomon	exon	286946	287083	.	-	.	ID=exon-XM_033471605.1-7;Dbxref=GeneID:117221036%2CGenbank:XM_033471605.1;Parent=rna-XM_033471605.1
NW_022888824.1	Gnomon	exon	286710	286857	.	-	.	ID=exon-XM_033471605.1-8;Dbxref=GeneID:117221036%2CGenbank:XM_033471605.1;Parent=rna-XM_033471605.1
NW_022888824.1	Gnomon	exon	286459	286619	.	-	.	ID=exon-XM_033471605.1-9;Dbxref=GeneID:117221036%2CGenbank:XM_033471605.1;Parent=rna-XM_033471605.1
NW_022888824.1	Gnomon	CDS	1737411	1737560	.	-	0	Name=XP_033327367.1;ID=cds-XP_033327367.1;Dbxref=GeneID:117220964%2CGenbank:XP_033327367.1;Parent=rna-XM_033471476.1
NW_022888824.1	Gnomon	CDS	1736488	1737333	.	-	0	Name=XP_033327367.1;ID=cds-XP_033327367.1;Dbxref=GeneID:117220964%2CGenbank:XP_033327367.1;Parent=rna-XM_033471476.1
NW_022888824.1	Gnomon	exon	288955	289849	.	-	.	ID=exon-XM_033471605.1-1;Dbxref=GeneID:117221036%2CGenbank:XM_033471605.1;Parent=rna-XM_033471605.1
NW_022888824.1	Gnomon	exon	288348	288428	.	-	.	ID=exon-XM_033471605.1-2;Dbxref=GeneID:117221036%2CGenbank:XM_033471605.1;Parent=rna-XM_033471605.1
NW_022888824.1	Gnomon	exon	288072	288276	.	-	.	ID=exon-XM_033471605.1-3;Dbxref=GeneID:117221036%2CGenbank:XM_033471605.1;Parent=rna-XM_033471605.1
NW_022888824.1	Gnomon	exon	2766146	2766412	.	-	.	ID=exon-XM_033471405.1-2;Dbxref=GeneID:117220939%2CGenbank:XM_033471405.1;Parent=rna-XM_033471405.1
NW_022888824.1	Gnomon	exon	2765067	2765594	.	-	.	ID=exon-XM_033471405.1-3;Dbxref=GeneID:117220939%2CGenbank:XM_033471405.1;Parent=rna-XM_033471405.1
NW_022888824.1	Gnomon	exon	2764881	2764926	.	-	.	ID=exon-XM_033471405.1-4;Dbxref=GeneID:117220939%2CGenbank:XM_033471405.1;Parent=rna-XM_033471405.1
NW_022888824.1	Gnomon	exon	2764260	2764579	.	-	.	ID=exon-XM_033471405.1-5;Dbxref=GeneID:117220939%2CGenbank:XM_033471405.1;Parent=rna-XM_033471405.1
NW_022888824.1	Gnomon	exon	2767161	2767265	.	-	.	ID=exon-XM_033471405.1-1;Dbxref=GeneID:117220939%2CGenbank:XM_033471405.1;Parent=rna-XM_033471405.1
NW_022888824.1	Gnomon	mRNA	4105063	4159990	.	-	.	Name=XM_033471538.1;ID=rna-XM_033471538.1;Dbxref=GeneID:117220999%2CGenbank:XM_033471538.1;Parent=gene-LOC117220999
NW_022888824.1	Gnomon	lnc_RNA	311160	312790	.	-	.	Name=XR_004490404.1;ID=rna-XR_004490404.1;Dbxref=GeneID:117221040%2CGenbank:XR_004490404.1;Parent=gene-LOC117221040
NW_022888824.1	Gnomon	exon	3416683	3416776	.	-	.	ID=exon-XM_033471661.1-11;Dbxref=GeneID:117221053%2CGenbank:XM_033471661.1;Parent=rna-XM_033471661.1
NW_022888824.1	Gnomon	exon	3412396	3412625	.	-	.	ID=exon-XM_033471661.1-12;Dbxref=GeneID:117221053%2CGenbank:XM_033471661.1;Parent=rna-XM_033471661.1
NW_022888824.1	Gnomon	exon	3457057	3457169	.	-	.	ID=exon-XM_033471661.1-10;Dbxref=GeneID:117221053%2CGenbank:XM_033471661.1;Parent=rna-XM_033471661.1
NW_022888824.1	Gnomon	exon	3405443	3406870	.	-	.	ID=exon-XM_033471661.1-15;Dbxref=GeneID:117221053%2CGenbank:XM_033471661.1;Parent=rna-XM_033471661.1
NW_022888824.1	Gnomon	exon	3408053	3408316	.	-	.	ID=exon-XM_033471661.1-13;Dbxref=GeneID:117221053%2CGenbank:XM_033471661.1;Parent=rna-XM_033471661.1
NW_022888824.1	Gnomon	exon	3407695	3407794	.	-	.	ID=exon-XM_033471661.1-14;Dbxref=GeneID:117221053%2CGenbank:XM_033471661.1;Parent=rna-XM_033471661.1
NW_022888824.1	Gnomon	transcript	2468068	2745151	.	+	.	Name=XR_004490394.1;ID=rna-XR_004490394.1;Dbxref=GeneID:117220984%2CGenbank:XR_004490394.1;Parent=gene-LOC117220984
NW_022888824.1	Gnomon	CDS	2847734	2847767	.	-	0	Name=XP_033327615.1;ID=cds-XP_033327615.1;Dbxref=GeneID:117221076%2CGenbank:XP_033327615.1;Parent=rna-XM_033471724.1
NW_022888824.1	Gnomon	CDS	2819768	2819829	.	-	0	Name=XP_033327615.1;ID=cds-XP_033327615.1;Dbxref=GeneID:117221076%2CGenbank:XP_033327615.1;Parent=rna-XM_033471724.1
NW_022888824.1	Gnomon	CDS	2818338	2818461	.	-	0	Name=XP_033327615.1;ID=cds-XP_033327615.1;Dbxref=GeneID:117221076%2CGenbank:XP_033327615.1;Parent=rna-XM_033471724.1
NW_022888824.1	Gnomon	CDS	2816322	2816490	.	-	0	Name=XP_033327615.1;ID=cds-XP_033327615.1;Dbxref=GeneID:117221076%2CGenbank:XP_033327615.1;Parent=rna-XM_033471724.1
NW_022888824.1	Gnomon	CDS	2814289	2814949	.	-	0	Name=XP_033327615.1;ID=cds-XP_033327615.1;Dbxref=GeneID:117221076%2CGenbank:XP_033327615.1;Parent=rna-XM_033471724.1
NW_022888824.1	Gnomon	CDS	2810184	2814233	.	-	0	Name=XP_033327615.1;ID=cds-XP_033327615.1;Dbxref=GeneID:117221076%2CGenbank:XP_033327615.1;Parent=rna-XM_033471724.1
NW_022888824.1	Gnomon	CDS	2847734	2847767	.	-	0	Name=XP_033327616.1;ID=cds-XP_033327616.1;Dbxref=GeneID:117221076%2CGenbank:XP_033327616.1;Parent=rna-XM_033471725.1
NW_022888824.1	Gnomon	CDS	2819768	2819829	.	-	0	Name=XP_033327616.1;ID=cds-XP_033327616.1;Dbxref=GeneID:117221076%2CGenbank:XP_033327616.1;Parent=rna-XM_033471725.1
NW_022888824.1	Gnomon	CDS	2818338	2818461	.	-	0	Name=XP_033327616.1;ID=cds-XP_033327616.1;Dbxref=GeneID:117221076%2CGenbank:XP_033327616.1;Parent=rna-XM_033471725.1
NW_022888824.1	Gnomon	CDS	2816322	2816478	.	-	0	Name=XP_033327616.1;ID=cds-XP_033327616.1;Dbxref=GeneID:117221076%2CGenbank:XP_033327616.1;Parent=rna-XM_033471725.1
NW_022888824.1	Gnomon	CDS	2814289	2814949	.	-	0	Name=XP_033327616.1;ID=cds-XP_033327616.1;Dbxref=GeneID:117221076%2CGenbank:XP_033327616.1;Parent=rna-XM_033471725.1
NW_022888824.1	Gnomon	CDS	2810184	2814233	.	-	0	Name=XP_033327616.1;ID=cds-XP_033327616.1;Dbxref=GeneID:117221076%2CGenbank:XP_033327616.1;Parent=rna-XM_033471725.1
NW_022888824.1	Gnomon	mRNA	1826415	1830041	.	+	.	Name=XM_033471381.1;ID=rna-XM_033471381.1;Dbxref=GeneID:117220919%2CGenbank:XM_033471381.1;Parent=gene-LOC117220919
NW_022888824.1	Gnomon	mRNA	4049661	4069834	.	+	.	Name=XM_033471631.1;ID=rna-XM_033471631.1;Dbxref=GeneID:117221049%2CGenbank:XM_033471631.1;Parent=gene-LOC117221049
NW_022888824.1	Gnomon	CDS	100477	100618	.	-	0	Name=XP_033327366.1;ID=cds-XP_033327366.1;Dbxref=GeneID:117220963%2CGenbank:XP_033327366.1;Parent=rna-XM_033471475.1
NW_022888824.1	Gnomon	CDS	97691	97846	.	-	0	Name=XP_033327366.1;ID=cds-XP_033327366.1;Dbxref=GeneID:117220963%2CGenbank:XP_033327366.1;Parent=rna-XM_033471475.1
NW_022888824.1	Gnomon	CDS	97288	97337	.	-	0	Name=XP_033327366.1;ID=cds-XP_033327366.1;Dbxref=GeneID:117220963%2CGenbank:XP_033327366.1;Parent=rna-XM_033471475.1
NW_022888824.1	Gnomon	mRNA	4105063	4119449	.	-	.	Name=XM_033471537.1;ID=rna-XM_033471537.1;Dbxref=GeneID:117220999%2CGenbank:XM_033471537.1;Parent=gene-LOC117220999
NW_022888824.1	Gnomon	exon	53838	54004	.	-	.	ID=exon-XM_033471745.1-10;Dbxref=GeneID:117221086%2CGenbank:XM_033471745.1;Parent=rna-XM_033471745.1
NW_022888824.1	Gnomon	exon	53522	53747	.	-	.	ID=exon-XM_033471745.1-11;Dbxref=GeneID:117221086%2CGenbank:XM_033471745.1;Parent=rna-XM_033471745.1
NW_022888824.1	Gnomon	CDS	266372	266452	.	-	0	Name=XP_033327610.1;ID=cds-XP_033327610.1;Dbxref=GeneID:117221074%2CGenbank:XP_033327610.1;Parent=rna-XM_033471719.1
NW_022888824.1	Gnomon	CDS	266077	266259	.	-	0	Name=XP_033327610.1;ID=cds-XP_033327610.1;Dbxref=GeneID:117221074%2CGenbank:XP_033327610.1;Parent=rna-XM_033471719.1
NW_022888824.1	Gnomon	CDS	265754	265964	.	-	0	Name=XP_033327610.1;ID=cds-XP_033327610.1;Dbxref=GeneID:117221074%2CGenbank:XP_033327610.1;Parent=rna-XM_033471719.1
NW_022888824.1	Gnomon	CDS	265462	265676	.	-	0	Name=XP_033327610.1;ID=cds-XP_033327610.1;Dbxref=GeneID:117221074%2CGenbank:XP_033327610.1;Parent=rna-XM_033471719.1
NW_022888824.1	Gnomon	CDS	265209	265394	.	-	0	Name=XP_033327610.1;ID=cds-XP_033327610.1;Dbxref=GeneID:117221074%2CGenbank:XP_033327610.1;Parent=rna-XM_033471719.1
NW_022888824.1	Gnomon	CDS	265006	265141	.	-	0	Name=XP_033327610.1;ID=cds-XP_033327610.1;Dbxref=GeneID:117221074%2CGenbank:XP_033327610.1;Parent=rna-XM_033471719.1
NW_022888824.1	Gnomon	CDS	260312	260478	.	-	0	Name=XP_033327610.1;ID=cds-XP_033327610.1;Dbxref=GeneID:117221074%2CGenbank:XP_033327610.1;Parent=rna-XM_033471719.1
NW_022888824.1	Gnomon	CDS	110959	110981	.	-	0	Name=XP_033327360.1;ID=cds-XP_033327360.1;Dbxref=GeneID:117220961%2CGenbank:XP_033327360.1;Parent=rna-XM_033471469.1
NW_022888824.1	Gnomon	CDS	109914	110031	.	-	0	Name=XP_033327360.1;ID=cds-XP_033327360.1;Dbxref=GeneID:117220961%2CGenbank:XP_033327360.1;Parent=rna-XM_033471469.1
NW_022888824.1	Gnomon	CDS	109635	109782	.	-	0	Name=XP_033327360.1;ID=cds-XP_033327360.1;Dbxref=GeneID:117220961%2CGenbank:XP_033327360.1;Parent=rna-XM_033471469.1
NW_022888824.1	Gnomon	CDS	109445	109554	.	-	0	Name=XP_033327360.1;ID=cds-XP_033327360.1;Dbxref=GeneID:117220961%2CGenbank:XP_033327360.1;Parent=rna-XM_033471469.1
NW_022888824.1	Gnomon	CDS	109085	109360	.	-	0	Name=XP_033327360.1;ID=cds-XP_033327360.1;Dbxref=GeneID:117220961%2CGenbank:XP_033327360.1;Parent=rna-XM_033471469.1
NW_022888824.1	Gnomon	CDS	108498	108949	.	-	0	Name=XP_033327360.1;ID=cds-XP_033327360.1;Dbxref=GeneID:117220961%2CGenbank:XP_033327360.1;Parent=rna-XM_033471469.1
NW_022888824.1	Gnomon	CDS	105995	106139	.	-	0	Name=XP_033327360.1;ID=cds-XP_033327360.1;Dbxref=GeneID:117220961%2CGenbank:XP_033327360.1;Parent=rna-XM_033471469.1
NW_022888824.1	Gnomon	transcript	643848	647980	.	-	.	Name=XR_004490397.1;ID=rna-XR_004490397.1;Dbxref=GeneID:117220994%2CGenbank:XR_004490397.1;Parent=gene-LOC117220994
NW_022888824.1	Gnomon	lnc_RNA	3724249	3731839	.	+	.	Name=XR_004490407.1;ID=rna-XR_004490407.1;Dbxref=GeneID:117221057%2CGenbank:XR_004490407.1;Parent=gene-LOC117221057
NW_022888824.1	Gnomon	mRNA	4077713	4086471	.	-	.	Name=XM_033471630.1;ID=rna-XM_033471630.1;Dbxref=GeneID:117221048%2CGenbank:XM_033471630.1;Parent=gene-LOC117221048
NW_022888824.1	Gnomon	CDS	2060166	2060414	.	-	0	Name=XP_033327516.1;ID=cds-XP_033327516.1;Dbxref=GeneID:117221045%2CGenbank:XP_033327516.1;Parent=rna-XM_033471625.1
NW_022888824.1	Gnomon	CDS	2059983	2060081	.	-	0	Name=XP_033327516.1;ID=cds-XP_033327516.1;Dbxref=GeneID:117221045%2CGenbank:XP_033327516.1;Parent=rna-XM_033471625.1
NW_022888824.1	Gnomon	CDS	2059118	2059498	.	-	0	Name=XP_033327516.1;ID=cds-XP_033327516.1;Dbxref=GeneID:117221045%2CGenbank:XP_033327516.1;Parent=rna-XM_033471625.1
NW_022888824.1	Gnomon	CDS	1874241	1876489	.	-	0	Name=XP_033327267.1;ID=cds-XP_033327267.1;Dbxref=GeneID:117220916%2CGenbank:XP_033327267.1;Parent=rna-XM_033471376.1
NW_022888824.1	Gnomon	CDS	1873807	1873909	.	-	0	Name=XP_033327267.1;ID=cds-XP_033327267.1;Dbxref=GeneID:117220916%2CGenbank:XP_033327267.1;Parent=rna-XM_033471376.1
NW_022888824.1	Gnomon	CDS	1873575	1873728	.	-	0	Name=XP_033327267.1;ID=cds-XP_033327267.1;Dbxref=GeneID:117220916%2CGenbank:XP_033327267.1;Parent=rna-XM_033471376.1
NW_022888824.1	Gnomon	CDS	1873358	1873502	.	-	0	Name=XP_033327267.1;ID=cds-XP_033327267.1;Dbxref=GeneID:117220916%2CGenbank:XP_033327267.1;Parent=rna-XM_033471376.1
NW_022888824.1	Gnomon	CDS	1873234	1873281	.	-	0	Name=XP_033327267.1;ID=cds-XP_033327267.1;Dbxref=GeneID:117220916%2CGenbank:XP_033327267.1;Parent=rna-XM_033471376.1
NW_022888824.1	Gnomon	CDS	1871849	1872512	.	-	0	Name=XP_033327267.1;ID=cds-XP_033327267.1;Dbxref=GeneID:117220916%2CGenbank:XP_033327267.1;Parent=rna-XM_033471376.1
NW_022888824.1	Gnomon	CDS	1871290	1871768	.	-	0	Name=XP_033327267.1;ID=cds-XP_033327267.1;Dbxref=GeneID:117220916%2CGenbank:XP_033327267.1;Parent=rna-XM_033471376.1
NW_022888824.1	Gnomon	CDS	1869732	1871217	.	-	0	Name=XP_033327267.1;ID=cds-XP_033327267.1;Dbxref=GeneID:117220916%2CGenbank:XP_033327267.1;Parent=rna-XM_033471376.1
NW_022888824.1	Gnomon	CDS	1868091	1869617	.	-	0	Name=XP_033327267.1;ID=cds-XP_033327267.1;Dbxref=GeneID:117220916%2CGenbank:XP_033327267.1;Parent=rna-XM_033471376.1
NW_022888824.1	Gnomon	CDS	1867756	1868016	.	-	0	Name=XP_033327267.1;ID=cds-XP_033327267.1;Dbxref=GeneID:117220916%2CGenbank:XP_033327267.1;Parent=rna-XM_033471376.1
NW_022888824.1	Gnomon	mRNA	4105063	4119451	.	-	.	Name=XM_033471536.1;ID=rna-XM_033471536.1;Dbxref=GeneID:117220999%2CGenbank:XM_033471536.1;Parent=gene-LOC117220999
NW_022888824.1	Gnomon	exon	1867767	1868016	.	-	.	ID=exon-XM_033471375.1-10;Dbxref=GeneID:117220916%2CGenbank:XM_033471375.1;Parent=rna-XM_033471375.1
NW_022888824.1	Gnomon	exon	1867551	1867688	.	-	.	ID=exon-XM_033471375.1-11;Dbxref=GeneID:117220916%2CGenbank:XM_033471375.1;Parent=rna-XM_033471375.1
NW_022888824.1	Gnomon	exon	1863176	1867466	.	-	.	ID=exon-XM_033471375.1-12;Dbxref=GeneID:117220916%2CGenbank:XM_033471375.1;Parent=rna-XM_033471375.1
NW_022888824.1	Gnomon	mRNA	1826429	1830041	.	+	.	Name=XM_033471380.1;ID=rna-XM_033471380.1;Dbxref=GeneID:117220919%2CGenbank:XM_033471380.1;Parent=gene-LOC117220919
NW_022888824.1	Gnomon	exon	1936140	1936450	.	-	.	ID=exon-XM_033471454.1-8;Dbxref=GeneID:117220955%2CGenbank:XM_033471454.1;Parent=rna-XM_033471454.1
NW_022888824.1	Gnomon	exon	1921758	1921813	.	-	.	ID=exon-XM_033471454.1-9;Dbxref=GeneID:117220955%2CGenbank:XM_033471454.1;Parent=rna-XM_033471454.1
NW_022888824.1	Gnomon	exon	1937914	1938047	.	-	.	ID=exon-XM_033471454.1-6;Dbxref=GeneID:117220955%2CGenbank:XM_033471454.1;Parent=rna-XM_033471454.1
NW_022888824.1	Gnomon	exon	1936524	1937833	.	-	.	ID=exon-XM_033471454.1-7;Dbxref=GeneID:117220955%2CGenbank:XM_033471454.1;Parent=rna-XM_033471454.1
NW_022888824.1	Gnomon	exon	1939698	1939778	.	-	.	ID=exon-XM_033471454.1-4;Dbxref=GeneID:117220955%2CGenbank:XM_033471454.1;Parent=rna-XM_033471454.1
NW_022888824.1	Gnomon	exon	1938977	1939236	.	-	.	ID=exon-XM_033471454.1-5;Dbxref=GeneID:117220955%2CGenbank:XM_033471454.1;Parent=rna-XM_033471454.1
NW_022888824.1	Gnomon	exon	1940353	1941343	.	-	.	ID=exon-XM_033471454.1-2;Dbxref=GeneID:117220955%2CGenbank:XM_033471454.1;Parent=rna-XM_033471454.1
NW_022888824.1	Gnomon	exon	1939860	1940258	.	-	.	ID=exon-XM_033471454.1-3;Dbxref=GeneID:117220955%2CGenbank:XM_033471454.1;Parent=rna-XM_033471454.1
NW_022888824.1	Gnomon	exon	1941450	1941536	.	-	.	ID=exon-XM_033471454.1-1;Dbxref=GeneID:117220955%2CGenbank:XM_033471454.1;Parent=rna-XM_033471454.1
NW_022888824.1	Gnomon	lnc_RNA	2328458	2330441	.	+	.	Name=XR_004490396.1;ID=rna-XR_004490396.1;Dbxref=GeneID:117220986%2CGenbank:XR_004490396.1;Parent=gene-LOC117220986
NW_022888824.1	Gnomon	exon	4086397	4086471	.	-	.	ID=exon-XM_033471630.1-1;Dbxref=GeneID:117221048%2CGenbank:XM_033471630.1;Parent=rna-XM_033471630.1
NW_022888824.1	Gnomon	exon	4085926	4086053	.	-	.	ID=exon-XM_033471630.1-2;Dbxref=GeneID:117221048%2CGenbank:XM_033471630.1;Parent=rna-XM_033471630.1
NW_022888824.1	Gnomon	exon	4085659	4085813	.	-	.	ID=exon-XM_033471630.1-3;Dbxref=GeneID:117221048%2CGenbank:XM_033471630.1;Parent=rna-XM_033471630.1
NW_022888824.1	Gnomon	exon	4085475	4085580	.	-	.	ID=exon-XM_033471630.1-4;Dbxref=GeneID:117221048%2CGenbank:XM_033471630.1;Parent=rna-XM_033471630.1
NW_022888824.1	Gnomon	exon	4085223	4085405	.	-	.	ID=exon-XM_033471630.1-5;Dbxref=GeneID:117221048%2CGenbank:XM_033471630.1;Parent=rna-XM_033471630.1
NW_022888824.1	Gnomon	exon	4084977	4085139	.	-	.	ID=exon-XM_033471630.1-6;Dbxref=GeneID:117221048%2CGenbank:XM_033471630.1;Parent=rna-XM_033471630.1
NW_022888824.1	Gnomon	exon	4084148	4084902	.	-	.	ID=exon-XM_033471630.1-7;Dbxref=GeneID:117221048%2CGenbank:XM_033471630.1;Parent=rna-XM_033471630.1
NW_022888824.1	Gnomon	exon	4083731	4084089	.	-	.	ID=exon-XM_033471630.1-8;Dbxref=GeneID:117221048%2CGenbank:XM_033471630.1;Parent=rna-XM_033471630.1
NW_022888824.1	Gnomon	exon	4083002	4083135	.	-	.	ID=exon-XM_033471630.1-9;Dbxref=GeneID:117221048%2CGenbank:XM_033471630.1;Parent=rna-XM_033471630.1
NW_022888824.1	Gnomon	CDS	1874241	1876489	.	-	0	Name=XP_033327265.1;ID=cds-XP_033327265.1;Dbxref=GeneID:117220916%2CGenbank:XP_033327265.1;Parent=rna-XM_033471374.1
NW_022888824.1	Gnomon	CDS	1873816	1873909	.	-	0	Name=XP_033327265.1;ID=cds-XP_033327265.1;Dbxref=GeneID:117220916%2CGenbank:XP_033327265.1;Parent=rna-XM_033471374.1
NW_022888824.1	Gnomon	CDS	1873575	1873728	.	-	0	Name=XP_033327265.1;ID=cds-XP_033327265.1;Dbxref=GeneID:117220916%2CGenbank:XP_033327265.1;Parent=rna-XM_033471374.1
NW_022888824.1	Gnomon	CDS	1873358	1873502	.	-	0	Name=XP_033327265.1;ID=cds-XP_033327265.1;Dbxref=GeneID:117220916%2CGenbank:XP_033327265.1;Parent=rna-XM_033471374.1
NW_022888824.1	Gnomon	CDS	1873234	1873281	.	-	0	Name=XP_033327265.1;ID=cds-XP_033327265.1;Dbxref=GeneID:117220916%2CGenbank:XP_033327265.1;Parent=rna-XM_033471374.1
NW_022888824.1	Gnomon	CDS	1871849	1872512	.	-	0	Name=XP_033327265.1;ID=cds-XP_033327265.1;Dbxref=GeneID:117220916%2CGenbank:XP_033327265.1;Parent=rna-XM_033471374.1
NW_022888824.1	Gnomon	CDS	1871290	1871768	.	-	0	Name=XP_033327265.1;ID=cds-XP_033327265.1;Dbxref=GeneID:117220916%2CGenbank:XP_033327265.1;Parent=rna-XM_033471374.1
NW_022888824.1	Gnomon	CDS	1869732	1871217	.	-	0	Name=XP_033327265.1;ID=cds-XP_033327265.1;Dbxref=GeneID:117220916%2CGenbank:XP_033327265.1;Parent=rna-XM_033471374.1
NW_022888824.1	Gnomon	CDS	1868091	1869617	.	-	0	Name=XP_033327265.1;ID=cds-XP_033327265.1;Dbxref=GeneID:117220916%2CGenbank:XP_033327265.1;Parent=rna-XM_033471374.1
NW_022888824.1	Gnomon	CDS	1867761	1868016	.	-	0	Name=XP_033327265.1;ID=cds-XP_033327265.1;Dbxref=GeneID:117220916%2CGenbank:XP_033327265.1;Parent=rna-XM_033471374.1
NW_022888824.1	Gnomon	CDS	1867551	1867688	.	-	0	Name=XP_033327265.1;ID=cds-XP_033327265.1;Dbxref=GeneID:117220916%2CGenbank:XP_033327265.1;Parent=rna-XM_033471374.1
NW_022888824.1	Gnomon	CDS	1867006	1867466	.	-	0	Name=XP_033327265.1;ID=cds-XP_033327265.1;Dbxref=GeneID:117220916%2CGenbank:XP_033327265.1;Parent=rna-XM_033471374.1
NW_022888824.1	Gnomon	lnc_RNA	3724249	3731839	.	+	.	Name=XR_004490406.1;ID=rna-XR_004490406.1;Dbxref=GeneID:117221057%2CGenbank:XR_004490406.1;Parent=gene-LOC117221057
NW_022888824.1	Gnomon	exon	2302931	2303110	.	-	.	ID=exon-XM_033471500.1-6;Dbxref=GeneID:117220983%2CGenbank:XM_033471500.1;Parent=rna-XM_033471500.1
NW_022888824.1	Gnomon	exon	2302681	2302824	.	-	.	ID=exon-XM_033471500.1-7;Dbxref=GeneID:117220983%2CGenbank:XM_033471500.1;Parent=rna-XM_033471500.1
NW_022888824.1	Gnomon	exon	2302200	2302344	.	-	.	ID=exon-XM_033471500.1-8;Dbxref=GeneID:117220983%2CGenbank:XM_033471500.1;Parent=rna-XM_033471500.1
NW_022888824.1	Gnomon	exon	2300127	2301918	.	-	.	ID=exon-XM_033471500.1-9;Dbxref=GeneID:117220983%2CGenbank:XM_033471500.1;Parent=rna-XM_033471500.1
NW_022888824.1	Gnomon	exon	2304471	2304611	.	-	.	ID=exon-XM_033471500.1-2;Dbxref=GeneID:117220983%2CGenbank:XM_033471500.1;Parent=rna-XM_033471500.1
NW_022888824.1	Gnomon	mRNA	4105063	4119450	.	-	.	Name=XM_033471535.1;ID=rna-XM_033471535.1;Dbxref=GeneID:117220999%2CGenbank:XM_033471535.1;Parent=gene-LOC117220999
NW_022888824.1	Gnomon	exon	2303937	2304099	.	-	.	ID=exon-XM_033471500.1-3;Dbxref=GeneID:117220983%2CGenbank:XM_033471500.1;Parent=rna-XM_033471500.1
NW_022888824.1	Gnomon	exon	2303427	2303881	.	-	.	ID=exon-XM_033471500.1-4;Dbxref=GeneID:117220983%2CGenbank:XM_033471500.1;Parent=rna-XM_033471500.1
NW_022888824.1	Gnomon	exon	2303184	2303352	.	-	.	ID=exon-XM_033471500.1-5;Dbxref=GeneID:117220983%2CGenbank:XM_033471500.1;Parent=rna-XM_033471500.1
NW_022888824.1	Gnomon	exon	2305726	2306089	.	-	.	ID=exon-XM_033471500.1-1;Dbxref=GeneID:117220983%2CGenbank:XM_033471500.1;Parent=rna-XM_033471500.1
NW_022888824.1	Gnomon	exon	2791645	2791692	.	-	.	ID=exon-XM_033471699.1-5;Dbxref=GeneID:117221073%2CGenbank:XM_033471699.1;Parent=rna-XM_033471699.1
NW_022888824.1	Gnomon	exon	2790985	2791247	.	-	.	ID=exon-XM_033471699.1-6;Dbxref=GeneID:117221073%2CGenbank:XM_033471699.1;Parent=rna-XM_033471699.1
NW_022888824.1	Gnomon	exon	2789845	2790751	.	-	.	ID=exon-XM_033471699.1-7;Dbxref=GeneID:117221073%2CGenbank:XM_033471699.1;Parent=rna-XM_033471699.1
NW_022888824.1	Gnomon	exon	2796173	2796235	.	-	.	ID=exon-XM_033471699.1-1;Dbxref=GeneID:117221073%2CGenbank:XM_033471699.1;Parent=rna-XM_033471699.1
NW_022888824.1	Gnomon	exon	2794751	2795178	.	-	.	ID=exon-XM_033471699.1-2;Dbxref=GeneID:117221073%2CGenbank:XM_033471699.1;Parent=rna-XM_033471699.1
NW_022888824.1	Gnomon	exon	2794524	2794648	.	-	.	ID=exon-XM_033471699.1-3;Dbxref=GeneID:117221073%2CGenbank:XM_033471699.1;Parent=rna-XM_033471699.1
NW_022888824.1	Gnomon	exon	2794340	2794470	.	-	.	ID=exon-XM_033471699.1-4;Dbxref=GeneID:117221073%2CGenbank:XM_033471699.1;Parent=rna-XM_033471699.1
NW_022888824.1	Gnomon	CDS	1874241	1876489	.	-	0	Name=XP_033327266.1;ID=cds-XP_033327266.1;Dbxref=GeneID:117220916%2CGenbank:XP_033327266.1;Parent=rna-XM_033471375.1
NW_022888824.1	Gnomon	CDS	1873816	1873909	.	-	0	Name=XP_033327266.1;ID=cds-XP_033327266.1;Dbxref=GeneID:117220916%2CGenbank:XP_033327266.1;Parent=rna-XM_033471375.1
NW_022888824.1	Gnomon	CDS	1873575	1873728	.	-	0	Name=XP_033327266.1;ID=cds-XP_033327266.1;Dbxref=GeneID:117220916%2CGenbank:XP_033327266.1;Parent=rna-XM_033471375.1
NW_022888824.1	Gnomon	CDS	1873358	1873502	.	-	0	Name=XP_033327266.1;ID=cds-XP_033327266.1;Dbxref=GeneID:117220916%2CGenbank:XP_033327266.1;Parent=rna-XM_033471375.1
NW_022888824.1	Gnomon	CDS	1873234	1873281	.	-	0	Name=XP_033327266.1;ID=cds-XP_033327266.1;Dbxref=GeneID:117220916%2CGenbank:XP_033327266.1;Parent=rna-XM_033471375.1
NW_022888824.1	Gnomon	CDS	1871849	1872512	.	-	0	Name=XP_033327266.1;ID=cds-XP_033327266.1;Dbxref=GeneID:117220916%2CGenbank:XP_033327266.1;Parent=rna-XM_033471375.1
NW_022888824.1	Gnomon	CDS	1871290	1871768	.	-	0	Name=XP_033327266.1;ID=cds-XP_033327266.1;Dbxref=GeneID:117220916%2CGenbank:XP_033327266.1;Parent=rna-XM_033471375.1
NW_022888824.1	Gnomon	CDS	1869732	1871217	.	-	0	Name=XP_033327266.1;ID=cds-XP_033327266.1;Dbxref=GeneID:117220916%2CGenbank:XP_033327266.1;Parent=rna-XM_033471375.1
NW_022888824.1	Gnomon	CDS	1868091	1869617	.	-	0	Name=XP_033327266.1;ID=cds-XP_033327266.1;Dbxref=GeneID:117220916%2CGenbank:XP_033327266.1;Parent=rna-XM_033471375.1
NW_022888824.1	Gnomon	CDS	1867767	1868016	.	-	0	Name=XP_033327266.1;ID=cds-XP_033327266.1;Dbxref=GeneID:117220916%2CGenbank:XP_033327266.1;Parent=rna-XM_033471375.1
NW_022888824.1	Gnomon	CDS	1867551	1867688	.	-	0	Name=XP_033327266.1;ID=cds-XP_033327266.1;Dbxref=GeneID:117220916%2CGenbank:XP_033327266.1;Parent=rna-XM_033471375.1
NW_022888824.1	Gnomon	CDS	1867006	1867466	.	-	0	Name=XP_033327266.1;ID=cds-XP_033327266.1;Dbxref=GeneID:117220916%2CGenbank:XP_033327266.1;Parent=rna-XM_033471375.1
NW_022888824.1	Gnomon	exon	48540	49662	.	-	.	ID=exon-XM_033471565.1-10;Dbxref=GeneID:117221010%2CGenbank:XM_033471565.1;Parent=rna-XM_033471565.1
NW_022888824.1	Gnomon	exon	1582887	1583374	.	-	.	ID=exon-XM_033471428.1-1;Dbxref=GeneID:117220943%2CGenbank:XM_033471428.1;Parent=rna-XM_033471428.1
NW_022888824.1	Gnomon	exon	1538597	1538788	.	-	.	ID=exon-XM_033471428.1-2;Dbxref=GeneID:117220943%2CGenbank:XM_033471428.1;Parent=rna-XM_033471428.1
NW_022888824.1	Gnomon	exon	1521064	1525352	.	-	.	ID=exon-XM_033471428.1-3;Dbxref=GeneID:117220943%2CGenbank:XM_033471428.1;Parent=rna-XM_033471428.1
NW_022888824.1	Gnomon	exon	1477404	1477451	.	-	.	ID=exon-XM_033471428.1-4;Dbxref=GeneID:117220943%2CGenbank:XM_033471428.1;Parent=rna-XM_033471428.1
NW_022888824.1	Gnomon	exon	1459477	1459835	.	-	.	ID=exon-XM_033471428.1-5;Dbxref=GeneID:117220943%2CGenbank:XM_033471428.1;Parent=rna-XM_033471428.1
NW_022888824.1	Gnomon	exon	1456415	1456441	.	-	.	ID=exon-XM_033471428.1-6;Dbxref=GeneID:117220943%2CGenbank:XM_033471428.1;Parent=rna-XM_033471428.1
NW_022888824.1	Gnomon	exon	1455845	1456016	.	-	.	ID=exon-XM_033471428.1-7;Dbxref=GeneID:117220943%2CGenbank:XM_033471428.1;Parent=rna-XM_033471428.1
NW_022888824.1	Gnomon	exon	1455535	1455733	.	-	.	ID=exon-XM_033471428.1-8;Dbxref=GeneID:117220943%2CGenbank:XM_033471428.1;Parent=rna-XM_033471428.1
NW_022888824.1	Gnomon	exon	1454579	1454774	.	-	.	ID=exon-XM_033471428.1-9;Dbxref=GeneID:117220943%2CGenbank:XM_033471428.1;Parent=rna-XM_033471428.1
NW_022888824.1	Gnomon	exon	4079715	4079860	.	-	.	ID=exon-XM_033471630.1-10;Dbxref=GeneID:117221048%2CGenbank:XM_033471630.1;Parent=rna-XM_033471630.1
NW_022888824.1	Gnomon	exon	4078623	4078940	.	-	.	ID=exon-XM_033471630.1-13;Dbxref=GeneID:117221048%2CGenbank:XM_033471630.1;Parent=rna-XM_033471630.1
NW_022888824.1	Gnomon	exon	4077713	4078529	.	-	.	ID=exon-XM_033471630.1-14;Dbxref=GeneID:117221048%2CGenbank:XM_033471630.1;Parent=rna-XM_033471630.1
NW_022888824.1	Gnomon	exon	4079404	4079631	.	-	.	ID=exon-XM_033471630.1-11;Dbxref=GeneID:117221048%2CGenbank:XM_033471630.1;Parent=rna-XM_033471630.1
NW_022888824.1	Gnomon	exon	4079011	4079336	.	-	.	ID=exon-XM_033471630.1-12;Dbxref=GeneID:117221048%2CGenbank:XM_033471630.1;Parent=rna-XM_033471630.1
NW_022888824.1	Gnomon	exon	2900341	2900425	.	-	.	ID=exon-XM_033471727.1-1;Dbxref=GeneID:117221079%2CGenbank:XM_033471727.1;Parent=rna-XM_033471727.1
NW_022888824.1	Gnomon	exon	2897763	2897861	.	-	.	ID=exon-XM_033471727.1-2;Dbxref=GeneID:117221079%2CGenbank:XM_033471727.1;Parent=rna-XM_033471727.1
NW_022888824.1	Gnomon	exon	2896960	2897057	.	-	.	ID=exon-XM_033471727.1-3;Dbxref=GeneID:117221079%2CGenbank:XM_033471727.1;Parent=rna-XM_033471727.1
NW_022888824.1	Gnomon	exon	2896695	2896899	.	-	.	ID=exon-XM_033471727.1-4;Dbxref=GeneID:117221079%2CGenbank:XM_033471727.1;Parent=rna-XM_033471727.1
NW_022888824.1	Gnomon	exon	2896054	2896533	.	-	.	ID=exon-XM_033471727.1-5;Dbxref=GeneID:117221079%2CGenbank:XM_033471727.1;Parent=rna-XM_033471727.1
NW_022888824.1	Gnomon	exon	2893002	2895981	.	-	.	ID=exon-XM_033471727.1-6;Dbxref=GeneID:117221079%2CGenbank:XM_033471727.1;Parent=rna-XM_033471727.1
NW_022888824.1	Gnomon	CDS	2847734	2847767	.	-	0	Name=XP_033327612.1;ID=cds-XP_033327612.1;Dbxref=GeneID:117221076%2CGenbank:XP_033327612.1;Parent=rna-XM_033471721.1
NW_022888824.1	Gnomon	CDS	2819768	2819829	.	-	0	Name=XP_033327612.1;ID=cds-XP_033327612.1;Dbxref=GeneID:117221076%2CGenbank:XP_033327612.1;Parent=rna-XM_033471721.1
NW_022888824.1	Gnomon	CDS	2818338	2818461	.	-	0	Name=XP_033327612.1;ID=cds-XP_033327612.1;Dbxref=GeneID:117221076%2CGenbank:XP_033327612.1;Parent=rna-XM_033471721.1
NW_022888824.1	Gnomon	CDS	2816322	2816490	.	-	0	Name=XP_033327612.1;ID=cds-XP_033327612.1;Dbxref=GeneID:117221076%2CGenbank:XP_033327612.1;Parent=rna-XM_033471721.1
NW_022888824.1	Gnomon	CDS	2814289	2814949	.	-	0	Name=XP_033327612.1;ID=cds-XP_033327612.1;Dbxref=GeneID:117221076%2CGenbank:XP_033327612.1;Parent=rna-XM_033471721.1
NW_022888824.1	Gnomon	CDS	2810184	2814233	.	-	0	Name=XP_033327612.1;ID=cds-XP_033327612.1;Dbxref=GeneID:117221076%2CGenbank:XP_033327612.1;Parent=rna-XM_033471721.1
NW_022888824.1	Gnomon	CDS	95533	96456	.	+	0	Name=XP_033327362.1;ID=cds-XP_033327362.1;Dbxref=GeneID:117220962%2CGenbank:XP_033327362.1;Parent=rna-XM_033471471.1
NW_022888824.1	Gnomon	exon	3459618	3459682	.	-	.	ID=exon-XM_033471653.1-7;Dbxref=GeneID:117221053%2CGenbank:XM_033471653.1;Parent=rna-XM_033471653.1
NW_022888824.1	Gnomon	exon	3457057	3457169	.	-	.	ID=exon-XM_033471653.1-8;Dbxref=GeneID:117221053%2CGenbank:XM_033471653.1;Parent=rna-XM_033471653.1
NW_022888824.1	Gnomon	exon	3416683	3416776	.	-	.	ID=exon-XM_033471653.1-9;Dbxref=GeneID:117221053%2CGenbank:XM_033471653.1;Parent=rna-XM_033471653.1
NW_022888824.1	Gnomon	exon	3497137	3497325	.	-	.	ID=exon-XM_033471653.1-3;Dbxref=GeneID:117221053%2CGenbank:XM_033471653.1;Parent=rna-XM_033471653.1
NW_022888824.1	Gnomon	exon	3495528	3495560	.	-	.	ID=exon-XM_033471653.1-4;Dbxref=GeneID:117221053%2CGenbank:XM_033471653.1;Parent=rna-XM_033471653.1
NW_022888824.1	Gnomon	exon	3494130	3494150	.	-	.	ID=exon-XM_033471653.1-5;Dbxref=GeneID:117221053%2CGenbank:XM_033471653.1;Parent=rna-XM_033471653.1
NW_022888824.1	Gnomon	exon	3460483	3460584	.	-	.	ID=exon-XM_033471653.1-6;Dbxref=GeneID:117221053%2CGenbank:XM_033471653.1;Parent=rna-XM_033471653.1
NW_022888824.1	Gnomon	exon	3536501	3536854	.	-	.	ID=exon-XM_033471653.1-1;Dbxref=GeneID:117221053%2CGenbank:XM_033471653.1;Parent=rna-XM_033471653.1
NW_022888824.1	Gnomon	exon	3526703	3527200	.	-	.	ID=exon-XM_033471653.1-2;Dbxref=GeneID:117221053%2CGenbank:XM_033471653.1;Parent=rna-XM_033471653.1
NW_022888824.1	Gnomon	CDS	100477	100618	.	-	0	Name=XP_033327363.1;ID=cds-XP_033327363.1;Dbxref=GeneID:117220963%2CGenbank:XP_033327363.1;Parent=rna-XM_033471472.1
NW_022888824.1	Gnomon	CDS	97691	97846	.	-	0	Name=XP_033327363.1;ID=cds-XP_033327363.1;Dbxref=GeneID:117220963%2CGenbank:XP_033327363.1;Parent=rna-XM_033471472.1
NW_022888824.1	Gnomon	CDS	97288	97337	.	-	0	Name=XP_033327363.1;ID=cds-XP_033327363.1;Dbxref=GeneID:117220963%2CGenbank:XP_033327363.1;Parent=rna-XM_033471472.1
NW_022888824.1	Gnomon	CDS	4085926	4086001	.	-	0	Name=XP_033327519.1;ID=cds-XP_033327519.1;Dbxref=GeneID:117221048%2CGenbank:XP_033327519.1;Parent=rna-XM_033471628.1
NW_022888824.1	Gnomon	CDS	4085659	4085813	.	-	0	Name=XP_033327519.1;ID=cds-XP_033327519.1;Dbxref=GeneID:117221048%2CGenbank:XP_033327519.1;Parent=rna-XM_033471628.1
NW_022888824.1	Gnomon	CDS	4085475	4085580	.	-	0	Name=XP_033327519.1;ID=cds-XP_033327519.1;Dbxref=GeneID:117221048%2CGenbank:XP_033327519.1;Parent=rna-XM_033471628.1
NW_022888824.1	Gnomon	CDS	4085223	4085405	.	-	0	Name=XP_033327519.1;ID=cds-XP_033327519.1;Dbxref=GeneID:117221048%2CGenbank:XP_033327519.1;Parent=rna-XM_033471628.1
NW_022888824.1	Gnomon	CDS	4084977	4085139	.	-	0	Name=XP_033327519.1;ID=cds-XP_033327519.1;Dbxref=GeneID:117221048%2CGenbank:XP_033327519.1;Parent=rna-XM_033471628.1
NW_022888824.1	Gnomon	CDS	4084148	4084902	.	-	0	Name=XP_033327519.1;ID=cds-XP_033327519.1;Dbxref=GeneID:117221048%2CGenbank:XP_033327519.1;Parent=rna-XM_033471628.1
NW_022888824.1	Gnomon	CDS	4083731	4084089	.	-	0	Name=XP_033327519.1;ID=cds-XP_033327519.1;Dbxref=GeneID:117221048%2CGenbank:XP_033327519.1;Parent=rna-XM_033471628.1
NW_022888824.1	Gnomon	CDS	4083002	4083135	.	-	0	Name=XP_033327519.1;ID=cds-XP_033327519.1;Dbxref=GeneID:117221048%2CGenbank:XP_033327519.1;Parent=rna-XM_033471628.1
NW_022888824.1	Gnomon	CDS	4079715	4079860	.	-	0	Name=XP_033327519.1;ID=cds-XP_033327519.1;Dbxref=GeneID:117221048%2CGenbank:XP_033327519.1;Parent=rna-XM_033471628.1
NW_022888824.1	Gnomon	CDS	4079404	4079631	.	-	0	Name=XP_033327519.1;ID=cds-XP_033327519.1;Dbxref=GeneID:117221048%2CGenbank:XP_033327519.1;Parent=rna-XM_033471628.1
NW_022888824.1	Gnomon	CDS	4079011	4079336	.	-	0	Name=XP_033327519.1;ID=cds-XP_033327519.1;Dbxref=GeneID:117221048%2CGenbank:XP_033327519.1;Parent=rna-XM_033471628.1
NW_022888824.1	Gnomon	CDS	4078623	4078940	.	-	0	Name=XP_033327519.1;ID=cds-XP_033327519.1;Dbxref=GeneID:117221048%2CGenbank:XP_033327519.1;Parent=rna-XM_033471628.1
NW_022888824.1	Gnomon	CDS	4078440	4078529	.	-	0	Name=XP_033327519.1;ID=cds-XP_033327519.1;Dbxref=GeneID:117221048%2CGenbank:XP_033327519.1;Parent=rna-XM_033471628.1
NW_022888824.1	Gnomon	lnc_RNA	2163224	2165338	.	+	.	Name=XR_004490399.1;ID=rna-XR_004490399.1;Dbxref=GeneID:117221008%2CGenbank:XR_004490399.1;Parent=gene-LOC117221008
NW_022888824.1	Gnomon	CDS	1812454	1812566	.	-	0	Name=XP_033327269.1;ID=cds-XP_033327269.1;Dbxref=GeneID:117220917%2CGenbank:XP_033327269.1;Parent=rna-XM_033471378.1
NW_022888824.1	Gnomon	CDS	1811876	1812372	.	-	0	Name=XP_033327269.1;ID=cds-XP_033327269.1;Dbxref=GeneID:117220917%2CGenbank:XP_033327269.1;Parent=rna-XM_033471378.1
NW_022888824.1	Gnomon	CDS	1811510	1811792	.	-	0	Name=XP_033327269.1;ID=cds-XP_033327269.1;Dbxref=GeneID:117220917%2CGenbank:XP_033327269.1;Parent=rna-XM_033471378.1
NW_022888824.1	Gnomon	CDS	1810920	1811425	.	-	0	Name=XP_033327269.1;ID=cds-XP_033327269.1;Dbxref=GeneID:117220917%2CGenbank:XP_033327269.1;Parent=rna-XM_033471378.1
NW_022888824.1	Gnomon	CDS	1810395	1810861	.	-	0	Name=XP_033327269.1;ID=cds-XP_033327269.1;Dbxref=GeneID:117220917%2CGenbank:XP_033327269.1;Parent=rna-XM_033471378.1
NW_022888824.1	Gnomon	CDS	1809741	1810337	.	-	0	Name=XP_033327269.1;ID=cds-XP_033327269.1;Dbxref=GeneID:117220917%2CGenbank:XP_033327269.1;Parent=rna-XM_033471378.1
NW_022888824.1	Gnomon	lnc_RNA	3790811	3791643	.	-	.	Name=XR_004490409.1;ID=rna-XR_004490409.1;Dbxref=GeneID:117221058%2CGenbank:XR_004490409.1;Parent=gene-LOC117221058
NW_022888824.1	Gnomon	mRNA	4105063	4119450	.	-	.	Name=XM_033471534.1;ID=rna-XM_033471534.1;Dbxref=GeneID:117220999%2CGenbank:XM_033471534.1;Parent=gene-LOC117220999
NW_022888824.1	Gnomon	exon	1418016	1418123	.	-	.	ID=exon-XM_033471423.1-20;Dbxref=GeneID:117220943%2CGenbank:XM_033471423.1;Parent=rna-XM_033471423.1
NW_022888824.1	Gnomon	exon	1417766	1417948	.	-	.	ID=exon-XM_033471423.1-21;Dbxref=GeneID:117220943%2CGenbank:XM_033471423.1;Parent=rna-XM_033471423.1
NW_022888824.1	Gnomon	exon	1417391	1417487	.	-	.	ID=exon-XM_033471423.1-22;Dbxref=GeneID:117220943%2CGenbank:XM_033471423.1;Parent=rna-XM_033471423.1
NW_022888824.1	Gnomon	exon	1404298	1408459	.	-	.	ID=exon-XM_033471423.1-23;Dbxref=GeneID:117220943%2CGenbank:XM_033471423.1;Parent=rna-XM_033471423.1
NW_022888824.1	Gnomon	exon	1429931	1430093	.	-	.	ID=exon-XM_033471423.1-10;Dbxref=GeneID:117220943%2CGenbank:XM_033471423.1;Parent=rna-XM_033471423.1
NW_022888824.1	Gnomon	exon	1428642	1428767	.	-	.	ID=exon-XM_033471423.1-11;Dbxref=GeneID:117220943%2CGenbank:XM_033471423.1;Parent=rna-XM_033471423.1
NW_022888824.1	Gnomon	exon	1427308	1427476	.	-	.	ID=exon-XM_033471423.1-12;Dbxref=GeneID:117220943%2CGenbank:XM_033471423.1;Parent=rna-XM_033471423.1
NW_022888824.1	Gnomon	exon	1426634	1426789	.	-	.	ID=exon-XM_033471423.1-13;Dbxref=GeneID:117220943%2CGenbank:XM_033471423.1;Parent=rna-XM_033471423.1
NW_022888824.1	Gnomon	exon	1425205	1425350	.	-	.	ID=exon-XM_033471423.1-14;Dbxref=GeneID:117220943%2CGenbank:XM_033471423.1;Parent=rna-XM_033471423.1
NW_022888824.1	Gnomon	exon	1423992	1424045	.	-	.	ID=exon-XM_033471423.1-15;Dbxref=GeneID:117220943%2CGenbank:XM_033471423.1;Parent=rna-XM_033471423.1
NW_022888824.1	Gnomon	exon	1423578	1423646	.	-	.	ID=exon-XM_033471423.1-16;Dbxref=GeneID:117220943%2CGenbank:XM_033471423.1;Parent=rna-XM_033471423.1
NW_022888824.1	Gnomon	exon	1422837	1422926	.	-	.	ID=exon-XM_033471423.1-17;Dbxref=GeneID:117220943%2CGenbank:XM_033471423.1;Parent=rna-XM_033471423.1
NW_022888824.1	Gnomon	exon	1418376	1418601	.	-	.	ID=exon-XM_033471423.1-18;Dbxref=GeneID:117220943%2CGenbank:XM_033471423.1;Parent=rna-XM_033471423.1
NW_022888824.1	Gnomon	exon	1418184	1418303	.	-	.	ID=exon-XM_033471423.1-19;Dbxref=GeneID:117220943%2CGenbank:XM_033471423.1;Parent=rna-XM_033471423.1
NW_022888824.1	Gnomon	exon	32168	32275	.	+	.	ID=exon-XM_033471514.1-12;Dbxref=GeneID:117220988%2CGenbank:XM_033471514.1;Parent=rna-XM_033471514.1
NW_022888824.1	Gnomon	exon	32681	32796	.	+	.	ID=exon-XM_033471514.1-13;Dbxref=GeneID:117220988%2CGenbank:XM_033471514.1;Parent=rna-XM_033471514.1
NW_022888824.1	Gnomon	exon	33517	33684	.	+	.	ID=exon-XM_033471514.1-14;Dbxref=GeneID:117220988%2CGenbank:XM_033471514.1;Parent=rna-XM_033471514.1
NW_022888824.1	Gnomon	exon	34242	34334	.	+	.	ID=exon-XM_033471514.1-15;Dbxref=GeneID:117220988%2CGenbank:XM_033471514.1;Parent=rna-XM_033471514.1
NW_022888824.1	Gnomon	exon	35069	35388	.	+	.	ID=exon-XM_033471514.1-16;Dbxref=GeneID:117220988%2CGenbank:XM_033471514.1;Parent=rna-XM_033471514.1
NW_022888824.1	Gnomon	exon	4079715	4079860	.	-	.	ID=exon-XM_033471629.1-10;Dbxref=GeneID:117221048%2CGenbank:XM_033471629.1;Parent=rna-XM_033471629.1
NW_022888824.1	Gnomon	exon	4079404	4079631	.	-	.	ID=exon-XM_033471629.1-11;Dbxref=GeneID:117221048%2CGenbank:XM_033471629.1;Parent=rna-XM_033471629.1
NW_022888824.1	Gnomon	exon	4079011	4079336	.	-	.	ID=exon-XM_033471629.1-12;Dbxref=GeneID:117221048%2CGenbank:XM_033471629.1;Parent=rna-XM_033471629.1
NW_022888824.1	Gnomon	exon	4078623	4078940	.	-	.	ID=exon-XM_033471629.1-13;Dbxref=GeneID:117221048%2CGenbank:XM_033471629.1;Parent=rna-XM_033471629.1
NW_022888824.1	Gnomon	exon	4077713	4078529	.	-	.	ID=exon-XM_033471629.1-14;Dbxref=GeneID:117221048%2CGenbank:XM_033471629.1;Parent=rna-XM_033471629.1
NW_022888824.1	Gnomon	exon	31197	31300	.	+	.	ID=exon-XM_033471514.1-10;Dbxref=GeneID:117220988%2CGenbank:XM_033471514.1;Parent=rna-XM_033471514.1
NW_022888824.1	Gnomon	exon	31373	31493	.	+	.	ID=exon-XM_033471514.1-11;Dbxref=GeneID:117220988%2CGenbank:XM_033471514.1;Parent=rna-XM_033471514.1
NW_022888824.1	Gnomon	CDS	273659	273707	.	-	0	Name=XP_033327611.1;ID=cds-XP_033327611.1;Dbxref=GeneID:117221075%2CGenbank:XP_033327611.1;Parent=rna-XM_033471720.1
NW_022888824.1	Gnomon	CDS	273233	273579	.	-	0	Name=XP_033327611.1;ID=cds-XP_033327611.1;Dbxref=GeneID:117221075%2CGenbank:XP_033327611.1;Parent=rna-XM_033471720.1
NW_022888824.1	Gnomon	CDS	272739	272945	.	-	0	Name=XP_033327611.1;ID=cds-XP_033327611.1;Dbxref=GeneID:117221075%2CGenbank:XP_033327611.1;Parent=rna-XM_033471720.1
NW_022888824.1	Gnomon	exon	2092102	2092993	.	+	.	ID=exon-XM_033471359.1-6;Dbxref=GeneID:117220910%2CGenbank:XM_033471359.1;Parent=rna-XM_033471359.1
NW_022888824.1	Gnomon	exon	2091430	2091735	.	+	.	ID=exon-XM_033471359.1-4;Dbxref=GeneID:117220910%2CGenbank:XM_033471359.1;Parent=rna-XM_033471359.1
NW_022888824.1	Gnomon	exon	2091809	2091919	.	+	.	ID=exon-XM_033471359.1-5;Dbxref=GeneID:117220910%2CGenbank:XM_033471359.1;Parent=rna-XM_033471359.1
NW_022888824.1	Gnomon	exon	2090600	2090806	.	+	.	ID=exon-XM_033471359.1-2;Dbxref=GeneID:117220910%2CGenbank:XM_033471359.1;Parent=rna-XM_033471359.1
NW_022888824.1	Gnomon	exon	2090878	2091132	.	+	.	ID=exon-XM_033471359.1-3;Dbxref=GeneID:117220910%2CGenbank:XM_033471359.1;Parent=rna-XM_033471359.1
NW_022888824.1	Gnomon	exon	2089467	2090129	.	+	.	ID=exon-XM_033471359.1-1;Dbxref=GeneID:117220910%2CGenbank:XM_033471359.1;Parent=rna-XM_033471359.1
NW_022888824.1	Gnomon	transcript	1777770	1781736	.	+	.	Name=XR_004490398.1;ID=rna-XR_004490398.1;Dbxref=GeneID:117220998%2CGenbank:XR_004490398.1;Parent=gene-LOC117220998
NW_022888824.1	Gnomon	lnc_RNA	3724249	3738575	.	+	.	Name=XR_004490408.1;ID=rna-XR_004490408.1;Dbxref=GeneID:117221057%2CGenbank:XR_004490408.1;Parent=gene-LOC117221057
NW_022888824.1	Gnomon	CDS	2060166	2060414	.	-	0	Name=XP_033327517.1;ID=cds-XP_033327517.1;Dbxref=GeneID:117221045%2CGenbank:XP_033327517.1;Parent=rna-XM_033471626.1
NW_022888824.1	Gnomon	CDS	2059983	2060081	.	-	0	Name=XP_033327517.1;ID=cds-XP_033327517.1;Dbxref=GeneID:117221045%2CGenbank:XP_033327517.1;Parent=rna-XM_033471626.1
NW_022888824.1	Gnomon	CDS	2059118	2059498	.	-	0	Name=XP_033327517.1;ID=cds-XP_033327517.1;Dbxref=GeneID:117221045%2CGenbank:XP_033327517.1;Parent=rna-XM_033471626.1
NW_022888824.1	Gnomon	exon	2155784	2155948	.	+	.	ID=exon-XM_033471546.1-4;Dbxref=GeneID:117221001%2CGenbank:XM_033471546.1;Parent=rna-XM_033471546.1
NW_022888824.1	Gnomon	exon	2156010	2156550	.	+	.	ID=exon-XM_033471546.1-5;Dbxref=GeneID:117221001%2CGenbank:XM_033471546.1;Parent=rna-XM_033471546.1
NW_022888824.1	Gnomon	exon	2156705	2157250	.	+	.	ID=exon-XM_033471546.1-6;Dbxref=GeneID:117221001%2CGenbank:XM_033471546.1;Parent=rna-XM_033471546.1
NW_022888824.1	Gnomon	exon	2157412	2157798	.	+	.	ID=exon-XM_033471546.1-7;Dbxref=GeneID:117221001%2CGenbank:XM_033471546.1;Parent=rna-XM_033471546.1
NW_022888824.1	Gnomon	exon	2154164	2154822	.	+	.	ID=exon-XM_033471546.1-1;Dbxref=GeneID:117221001%2CGenbank:XM_033471546.1;Parent=rna-XM_033471546.1
NW_022888824.1	Gnomon	exon	2154906	2155010	.	+	.	ID=exon-XM_033471546.1-2;Dbxref=GeneID:117221001%2CGenbank:XM_033471546.1;Parent=rna-XM_033471546.1
NW_022888824.1	Gnomon	exon	2155275	2155413	.	+	.	ID=exon-XM_033471546.1-3;Dbxref=GeneID:117221001%2CGenbank:XM_033471546.1;Parent=rna-XM_033471546.1
NW_022888824.1	Gnomon	exon	2157868	2158056	.	+	.	ID=exon-XM_033471546.1-8;Dbxref=GeneID:117221001%2CGenbank:XM_033471546.1;Parent=rna-XM_033471546.1
NW_022888824.1	Gnomon	exon	2158345	2159210	.	+	.	ID=exon-XM_033471546.1-9;Dbxref=GeneID:117221001%2CGenbank:XM_033471546.1;Parent=rna-XM_033471546.1
NW_022888824.1	Gnomon	mRNA	3747370	3749077	.	-	.	Name=XM_033471679.1;ID=rna-XM_033471679.1;Dbxref=GeneID:117221056%2CGenbank:XM_033471679.1;Parent=gene-LOC117221056
NW_022888824.1	Gnomon	CDS	2066547	2067242	.	-	0	Name=XP_033327518.1;ID=cds-XP_033327518.1;Dbxref=GeneID:117221046%2CGenbank:XP_033327518.1;Parent=rna-XM_033471627.1
NW_022888824.1	Gnomon	mRNA	4105063	4119450	.	-	.	Name=XM_033471533.1;ID=rna-XM_033471533.1;Dbxref=GeneID:117220999%2CGenbank:XM_033471533.1;Parent=gene-LOC117220999
NW_022888824.1	Gnomon	CDS	1812454	1812566	.	-	0	Name=XP_033327268.1;ID=cds-XP_033327268.1;Dbxref=GeneID:117220917%2CGenbank:XP_033327268.1;Parent=rna-XM_033471377.1
NW_022888824.1	Gnomon	CDS	1811876	1812372	.	-	0	Name=XP_033327268.1;ID=cds-XP_033327268.1;Dbxref=GeneID:117220917%2CGenbank:XP_033327268.1;Parent=rna-XM_033471377.1
NW_022888824.1	Gnomon	CDS	1811510	1811792	.	-	0	Name=XP_033327268.1;ID=cds-XP_033327268.1;Dbxref=GeneID:117220917%2CGenbank:XP_033327268.1;Parent=rna-XM_033471377.1
NW_022888824.1	Gnomon	CDS	1810920	1811425	.	-	0	Name=XP_033327268.1;ID=cds-XP_033327268.1;Dbxref=GeneID:117220917%2CGenbank:XP_033327268.1;Parent=rna-XM_033471377.1
NW_022888824.1	Gnomon	CDS	1810395	1810861	.	-	0	Name=XP_033327268.1;ID=cds-XP_033327268.1;Dbxref=GeneID:117220917%2CGenbank:XP_033327268.1;Parent=rna-XM_033471377.1
NW_022888824.1	Gnomon	CDS	1809741	1810337	.	-	0	Name=XP_033327268.1;ID=cds-XP_033327268.1;Dbxref=GeneID:117220917%2CGenbank:XP_033327268.1;Parent=rna-XM_033471377.1
NW_022888824.1	Gnomon	exon	3339862	3340122	.	+	.	ID=exon-XM_033471570.1-7;Dbxref=GeneID:117221014%2CGenbank:XM_033471570.1;Parent=rna-XM_033471570.1
NW_022888824.1	Gnomon	exon	3341574	3341792	.	+	.	ID=exon-XM_033471570.1-8;Dbxref=GeneID:117221014%2CGenbank:XM_033471570.1;Parent=rna-XM_033471570.1
NW_022888824.1	Gnomon	exon	3265207	3265345	.	+	.	ID=exon-XM_033471570.1-5;Dbxref=GeneID:117221014%2CGenbank:XM_033471570.1;Parent=rna-XM_033471570.1
NW_022888824.1	Gnomon	exon	3339705	3339772	.	+	.	ID=exon-XM_033471570.1-6;Dbxref=GeneID:117221014%2CGenbank:XM_033471570.1;Parent=rna-XM_033471570.1
NW_022888824.1	Gnomon	exon	3129320	3129398	.	+	.	ID=exon-XM_033471570.1-3;Dbxref=GeneID:117221014%2CGenbank:XM_033471570.1;Parent=rna-XM_033471570.1
NW_022888824.1	Gnomon	exon	3178891	3178968	.	+	.	ID=exon-XM_033471570.1-4;Dbxref=GeneID:117221014%2CGenbank:XM_033471570.1;Parent=rna-XM_033471570.1
NW_022888824.1	Gnomon	exon	3045730	3045800	.	+	.	ID=exon-XM_033471570.1-1;Dbxref=GeneID:117221014%2CGenbank:XM_033471570.1;Parent=rna-XM_033471570.1
NW_022888824.1	Gnomon	exon	3096824	3096901	.	+	.	ID=exon-XM_033471570.1-2;Dbxref=GeneID:117221014%2CGenbank:XM_033471570.1;Parent=rna-XM_033471570.1
NW_022888824.1	Gnomon	exon	3346832	3347072	.	+	.	ID=exon-XM_033471570.1-9;Dbxref=GeneID:117221014%2CGenbank:XM_033471570.1;Parent=rna-XM_033471570.1
NW_022888824.1	Gnomon	mRNA	1578305	1582801	.	+	.	Name=XM_033471439.1;ID=rna-XM_033471439.1;Dbxref=GeneID:117220947%2CGenbank:XM_033471439.1;Parent=gene-LOC117220947
NW_022888824.1	Gnomon	exon	4085475	4085580	.	-	.	ID=exon-XM_033471629.1-4;Dbxref=GeneID:117221048%2CGenbank:XM_033471629.1;Parent=rna-XM_033471629.1
NW_022888824.1	Gnomon	exon	4085223	4085405	.	-	.	ID=exon-XM_033471629.1-5;Dbxref=GeneID:117221048%2CGenbank:XM_033471629.1;Parent=rna-XM_033471629.1
NW_022888824.1	Gnomon	exon	4085926	4086053	.	-	.	ID=exon-XM_033471629.1-2;Dbxref=GeneID:117221048%2CGenbank:XM_033471629.1;Parent=rna-XM_033471629.1
NW_022888824.1	Gnomon	exon	4085659	4085813	.	-	.	ID=exon-XM_033471629.1-3;Dbxref=GeneID:117221048%2CGenbank:XM_033471629.1;Parent=rna-XM_033471629.1
NW_022888824.1	Gnomon	exon	4083731	4084089	.	-	.	ID=exon-XM_033471629.1-8;Dbxref=GeneID:117221048%2CGenbank:XM_033471629.1;Parent=rna-XM_033471629.1
NW_022888824.1	Gnomon	exon	4083002	4083135	.	-	.	ID=exon-XM_033471629.1-9;Dbxref=GeneID:117221048%2CGenbank:XM_033471629.1;Parent=rna-XM_033471629.1
NW_022888824.1	Gnomon	exon	4084977	4085139	.	-	.	ID=exon-XM_033471629.1-6;Dbxref=GeneID:117221048%2CGenbank:XM_033471629.1;Parent=rna-XM_033471629.1
NW_022888824.1	Gnomon	exon	4084148	4084902	.	-	.	ID=exon-XM_033471629.1-7;Dbxref=GeneID:117221048%2CGenbank:XM_033471629.1;Parent=rna-XM_033471629.1
NW_022888824.1	Gnomon	exon	4086205	4086454	.	-	.	ID=exon-XM_033471629.1-1;Dbxref=GeneID:117221048%2CGenbank:XM_033471629.1;Parent=rna-XM_033471629.1
NW_022888824.1	Gnomon	mRNA	194814	196619	.	+	.	Name=XM_033471487.1;ID=rna-XM_033471487.1;Dbxref=GeneID:117220971%2CGenbank:XM_033471487.1;Parent=gene-LOC117220971
NW_022888824.1	Gnomon	exon	1521064	1525352	.	-	.	ID=exon-XM_033471431.1-3;Dbxref=GeneID:117220943%2CGenbank:XM_033471431.1;Parent=rna-XM_033471431.1
NW_022888824.1	Gnomon	exon	1477404	1477451	.	-	.	ID=exon-XM_033471431.1-4;Dbxref=GeneID:117220943%2CGenbank:XM_033471431.1;Parent=rna-XM_033471431.1
NW_022888824.1	Gnomon	exon	1582887	1583901	.	-	.	ID=exon-XM_033471431.1-1;Dbxref=GeneID:117220943%2CGenbank:XM_033471431.1;Parent=rna-XM_033471431.1
NW_022888824.1	Gnomon	exon	1538597	1538788	.	-	.	ID=exon-XM_033471431.1-2;Dbxref=GeneID:117220943%2CGenbank:XM_033471431.1;Parent=rna-XM_033471431.1
NW_022888824.1	Gnomon	exon	1455845	1456016	.	-	.	ID=exon-XM_033471431.1-7;Dbxref=GeneID:117220943%2CGenbank:XM_033471431.1;Parent=rna-XM_033471431.1
NW_022888824.1	Gnomon	exon	1455535	1455733	.	-	.	ID=exon-XM_033471431.1-8;Dbxref=GeneID:117220943%2CGenbank:XM_033471431.1;Parent=rna-XM_033471431.1
NW_022888824.1	Gnomon	exon	1459477	1459835	.	-	.	ID=exon-XM_033471431.1-5;Dbxref=GeneID:117220943%2CGenbank:XM_033471431.1;Parent=rna-XM_033471431.1
NW_022888824.1	Gnomon	exon	1456415	1456441	.	-	.	ID=exon-XM_033471431.1-6;Dbxref=GeneID:117220943%2CGenbank:XM_033471431.1;Parent=rna-XM_033471431.1
NW_022888824.1	Gnomon	exon	1454579	1454774	.	-	.	ID=exon-XM_033471431.1-9;Dbxref=GeneID:117220943%2CGenbank:XM_033471431.1;Parent=rna-XM_033471431.1
NW_022888824.1	Gnomon	CDS	2052466	2052751	.	+	0	Name=XP_033327512.1;ID=cds-XP_033327512.1;Dbxref=GeneID:117221043%2CGenbank:XP_033327512.1;Parent=rna-XM_033471621.1
NW_022888824.1	Gnomon	CDS	2053056	2053331	.	+	0	Name=XP_033327512.1;ID=cds-XP_033327512.1;Dbxref=GeneID:117221043%2CGenbank:XP_033327512.1;Parent=rna-XM_033471621.1
NW_022888824.1	Gnomon	CDS	2053587	2053819	.	+	0	Name=XP_033327512.1;ID=cds-XP_033327512.1;Dbxref=GeneID:117221043%2CGenbank:XP_033327512.1;Parent=rna-XM_033471621.1
NW_022888824.1	Gnomon	CDS	2053922	2054188	.	+	0	Name=XP_033327512.1;ID=cds-XP_033327512.1;Dbxref=GeneID:117221043%2CGenbank:XP_033327512.1;Parent=rna-XM_033471621.1
NW_022888824.1	Gnomon	CDS	2054280	2054535	.	+	0	Name=XP_033327512.1;ID=cds-XP_033327512.1;Dbxref=GeneID:117221043%2CGenbank:XP_033327512.1;Parent=rna-XM_033471621.1
NW_022888824.1	Gnomon	CDS	2054624	2054796	.	+	0	Name=XP_033327512.1;ID=cds-XP_033327512.1;Dbxref=GeneID:117221043%2CGenbank:XP_033327512.1;Parent=rna-XM_033471621.1
NW_022888824.1	Gnomon	CDS	1874241	1876489	.	-	0	Name=XP_033327262.1;ID=cds-XP_033327262.1;Dbxref=GeneID:117220916%2CGenbank:XP_033327262.1;Parent=rna-XM_033471371.1
NW_022888824.1	Gnomon	CDS	1873807	1873909	.	-	0	Name=XP_033327262.1;ID=cds-XP_033327262.1;Dbxref=GeneID:117220916%2CGenbank:XP_033327262.1;Parent=rna-XM_033471371.1
NW_022888824.1	Gnomon	CDS	1873575	1873728	.	-	0	Name=XP_033327262.1;ID=cds-XP_033327262.1;Dbxref=GeneID:117220916%2CGenbank:XP_033327262.1;Parent=rna-XM_033471371.1
NW_022888824.1	Gnomon	CDS	1873358	1873502	.	-	0	Name=XP_033327262.1;ID=cds-XP_033327262.1;Dbxref=GeneID:117220916%2CGenbank:XP_033327262.1;Parent=rna-XM_033471371.1
NW_022888824.1	Gnomon	CDS	1873234	1873281	.	-	0	Name=XP_033327262.1;ID=cds-XP_033327262.1;Dbxref=GeneID:117220916%2CGenbank:XP_033327262.1;Parent=rna-XM_033471371.1
NW_022888824.1	Gnomon	CDS	1871849	1872512	.	-	0	Name=XP_033327262.1;ID=cds-XP_033327262.1;Dbxref=GeneID:117220916%2CGenbank:XP_033327262.1;Parent=rna-XM_033471371.1
NW_022888824.1	Gnomon	CDS	1871290	1871768	.	-	0	Name=XP_033327262.1;ID=cds-XP_033327262.1;Dbxref=GeneID:117220916%2CGenbank:XP_033327262.1;Parent=rna-XM_033471371.1
NW_022888824.1	Gnomon	CDS	1869732	1871217	.	-	0	Name=XP_033327262.1;ID=cds-XP_033327262.1;Dbxref=GeneID:117220916%2CGenbank:XP_033327262.1;Parent=rna-XM_033471371.1
NW_022888824.1	Gnomon	CDS	1868091	1869617	.	-	0	Name=XP_033327262.1;ID=cds-XP_033327262.1;Dbxref=GeneID:117220916%2CGenbank:XP_033327262.1;Parent=rna-XM_033471371.1
NW_022888824.1	Gnomon	CDS	1867761	1868016	.	-	0	Name=XP_033327262.1;ID=cds-XP_033327262.1;Dbxref=GeneID:117220916%2CGenbank:XP_033327262.1;Parent=rna-XM_033471371.1
NW_022888824.1	Gnomon	CDS	1867551	1867688	.	-	0	Name=XP_033327262.1;ID=cds-XP_033327262.1;Dbxref=GeneID:117220916%2CGenbank:XP_033327262.1;Parent=rna-XM_033471371.1
NW_022888824.1	Gnomon	CDS	1867006	1867466	.	-	0	Name=XP_033327262.1;ID=cds-XP_033327262.1;Dbxref=GeneID:117220916%2CGenbank:XP_033327262.1;Parent=rna-XM_033471371.1
NW_022888824.1	Gnomon	exon	3526703	3527226	.	-	.	ID=exon-XM_033471654.1-1;Dbxref=GeneID:117221053%2CGenbank:XM_033471654.1;Parent=rna-XM_033471654.1
NW_022888824.1	Gnomon	exon	3494130	3494150	.	-	.	ID=exon-XM_033471654.1-4;Dbxref=GeneID:117221053%2CGenbank:XM_033471654.1;Parent=rna-XM_033471654.1
NW_022888824.1	Gnomon	exon	3460483	3460584	.	-	.	ID=exon-XM_033471654.1-5;Dbxref=GeneID:117221053%2CGenbank:XM_033471654.1;Parent=rna-XM_033471654.1
NW_022888824.1	Gnomon	exon	3497137	3497325	.	-	.	ID=exon-XM_033471654.1-2;Dbxref=GeneID:117221053%2CGenbank:XM_033471654.1;Parent=rna-XM_033471654.1
NW_022888824.1	Gnomon	exon	3495528	3495560	.	-	.	ID=exon-XM_033471654.1-3;Dbxref=GeneID:117221053%2CGenbank:XM_033471654.1;Parent=rna-XM_033471654.1
NW_022888824.1	Gnomon	exon	3416683	3416776	.	-	.	ID=exon-XM_033471654.1-8;Dbxref=GeneID:117221053%2CGenbank:XM_033471654.1;Parent=rna-XM_033471654.1
NW_022888824.1	Gnomon	exon	3412396	3412625	.	-	.	ID=exon-XM_033471654.1-9;Dbxref=GeneID:117221053%2CGenbank:XM_033471654.1;Parent=rna-XM_033471654.1
NW_022888824.1	Gnomon	exon	3459618	3459682	.	-	.	ID=exon-XM_033471654.1-6;Dbxref=GeneID:117221053%2CGenbank:XM_033471654.1;Parent=rna-XM_033471654.1
NW_022888824.1	Gnomon	exon	3457057	3457169	.	-	.	ID=exon-XM_033471654.1-7;Dbxref=GeneID:117221053%2CGenbank:XM_033471654.1;Parent=rna-XM_033471654.1
NW_022888824.1	Gnomon	CDS	93514	93593	.	-	0	Name=XP_033327418.1;ID=cds-XP_033327418.1;Dbxref=GeneID:117220996%2CGenbank:XP_033327418.1;Parent=rna-XM_033471527.1
NW_022888824.1	Gnomon	CDS	90924	91065	.	-	0	Name=XP_033327418.1;ID=cds-XP_033327418.1;Dbxref=GeneID:117220996%2CGenbank:XP_033327418.1;Parent=rna-XM_033471527.1
NW_022888824.1	Gnomon	CDS	90706	90832	.	-	0	Name=XP_033327418.1;ID=cds-XP_033327418.1;Dbxref=GeneID:117220996%2CGenbank:XP_033327418.1;Parent=rna-XM_033471527.1
NW_022888824.1	Gnomon	CDS	90272	90401	.	-	0	Name=XP_033327418.1;ID=cds-XP_033327418.1;Dbxref=GeneID:117220996%2CGenbank:XP_033327418.1;Parent=rna-XM_033471527.1
NW_022888824.1	Gnomon	CDS	90077	90143	.	-	0	Name=XP_033327418.1;ID=cds-XP_033327418.1;Dbxref=GeneID:117220996%2CGenbank:XP_033327418.1;Parent=rna-XM_033471527.1
NW_022888824.1	Gnomon	CDS	89791	89998	.	-	0	Name=XP_033327418.1;ID=cds-XP_033327418.1;Dbxref=GeneID:117220996%2CGenbank:XP_033327418.1;Parent=rna-XM_033471527.1
NW_022888824.1	Gnomon	CDS	89440	89698	.	-	0	Name=XP_033327418.1;ID=cds-XP_033327418.1;Dbxref=GeneID:117220996%2CGenbank:XP_033327418.1;Parent=rna-XM_033471527.1
NW_022888824.1	Gnomon	CDS	89117	89362	.	-	0	Name=XP_033327418.1;ID=cds-XP_033327418.1;Dbxref=GeneID:117220996%2CGenbank:XP_033327418.1;Parent=rna-XM_033471527.1
NW_022888824.1	Gnomon	CDS	88682	88840	.	-	0	Name=XP_033327418.1;ID=cds-XP_033327418.1;Dbxref=GeneID:117220996%2CGenbank:XP_033327418.1;Parent=rna-XM_033471527.1
NW_022888824.1	Gnomon	CDS	88091	88369	.	-	0	Name=XP_033327418.1;ID=cds-XP_033327418.1;Dbxref=GeneID:117220996%2CGenbank:XP_033327418.1;Parent=rna-XM_033471527.1
NW_022888824.1	Gnomon	CDS	87693	87886	.	-	0	Name=XP_033327418.1;ID=cds-XP_033327418.1;Dbxref=GeneID:117220996%2CGenbank:XP_033327418.1;Parent=rna-XM_033471527.1
NW_022888824.1	Gnomon	CDS	87213	87475	.	-	0	Name=XP_033327418.1;ID=cds-XP_033327418.1;Dbxref=GeneID:117220996%2CGenbank:XP_033327418.1;Parent=rna-XM_033471527.1
NW_022888824.1	Gnomon	exon	3195004	3195226	.	-	.	ID=exon-XR_004490401.1-2;Dbxref=GeneID:117221015%2CGenbank:XR_004490401.1;Parent=rna-XR_004490401.1
NW_022888824.1	Gnomon	exon	3195389	3195752	.	-	.	ID=exon-XR_004490401.1-1;Dbxref=GeneID:117221015%2CGenbank:XR_004490401.1;Parent=rna-XR_004490401.1
NW_022888824.1	Gnomon	exon	2152768	2153779	.	+	.	ID=exon-XM_033471548.1-1;Dbxref=GeneID:117221001%2CGenbank:XM_033471548.1;Parent=rna-XM_033471548.1
NW_022888824.1	Gnomon	exon	2154906	2155010	.	+	.	ID=exon-XM_033471548.1-2;Dbxref=GeneID:117221001%2CGenbank:XM_033471548.1;Parent=rna-XM_033471548.1
NW_022888824.1	Gnomon	exon	2155275	2155413	.	+	.	ID=exon-XM_033471548.1-3;Dbxref=GeneID:117221001%2CGenbank:XM_033471548.1;Parent=rna-XM_033471548.1
NW_022888824.1	Gnomon	exon	2155784	2155948	.	+	.	ID=exon-XM_033471548.1-4;Dbxref=GeneID:117221001%2CGenbank:XM_033471548.1;Parent=rna-XM_033471548.1
NW_022888824.1	Gnomon	exon	2156010	2156550	.	+	.	ID=exon-XM_033471548.1-5;Dbxref=GeneID:117221001%2CGenbank:XM_033471548.1;Parent=rna-XM_033471548.1
NW_022888824.1	Gnomon	exon	2156705	2157250	.	+	.	ID=exon-XM_033471548.1-6;Dbxref=GeneID:117221001%2CGenbank:XM_033471548.1;Parent=rna-XM_033471548.1
NW_022888824.1	Gnomon	exon	2157412	2157798	.	+	.	ID=exon-XM_033471548.1-7;Dbxref=GeneID:117221001%2CGenbank:XM_033471548.1;Parent=rna-XM_033471548.1
NW_022888824.1	Gnomon	exon	2157901	2158056	.	+	.	ID=exon-XM_033471548.1-8;Dbxref=GeneID:117221001%2CGenbank:XM_033471548.1;Parent=rna-XM_033471548.1
NW_022888824.1	Gnomon	exon	2158345	2159210	.	+	.	ID=exon-XM_033471548.1-9;Dbxref=GeneID:117221001%2CGenbank:XM_033471548.1;Parent=rna-XM_033471548.1
NW_022888824.1	Gnomon	exon	279580	280315	.	+	.	ID=exon-XM_033471606.1-1;Dbxref=GeneID:117221037%2CGenbank:XM_033471606.1;Parent=rna-XM_033471606.1
NW_022888824.1	Gnomon	exon	281223	281540	.	+	.	ID=exon-XM_033471606.1-2;Dbxref=GeneID:117221037%2CGenbank:XM_033471606.1;Parent=rna-XM_033471606.1
NW_022888824.1	Gnomon	exon	281801	281950	.	+	.	ID=exon-XM_033471606.1-3;Dbxref=GeneID:117221037%2CGenbank:XM_033471606.1;Parent=rna-XM_033471606.1
NW_022888824.1	Gnomon	exon	282043	286246	.	+	.	ID=exon-XM_033471606.1-4;Dbxref=GeneID:117221037%2CGenbank:XM_033471606.1;Parent=rna-XM_033471606.1
NW_022888824.1	Gnomon	mRNA	4176704	4181614	.	+	.	Name=XM_033471736.1;ID=rna-XM_033471736.1;Dbxref=GeneID:117221083%2CGenbank:XM_033471736.1;Parent=gene-LOC117221083
NW_022888824.1	Gnomon	mRNA	133464	139538	.	+	.	Name=XM_033471580.1;ID=rna-XM_033471580.1;Dbxref=GeneID:117221021%2CGenbank:XM_033471580.1;Parent=gene-LOC117221021
NW_022888824.1	Gnomon	CDS	2067967	2068075	.	+	0	Name=XP_033327511.1;ID=cds-XP_033327511.1;Dbxref=GeneID:117221041%2CGenbank:XP_033327511.1;Parent=rna-XM_033471620.1
NW_022888824.1	Gnomon	CDS	2068369	2068448	.	+	0	Name=XP_033327511.1;ID=cds-XP_033327511.1;Dbxref=GeneID:117221041%2CGenbank:XP_033327511.1;Parent=rna-XM_033471620.1
NW_022888824.1	Gnomon	CDS	2068811	2068975	.	+	0	Name=XP_033327511.1;ID=cds-XP_033327511.1;Dbxref=GeneID:117221041%2CGenbank:XP_033327511.1;Parent=rna-XM_033471620.1
NW_022888824.1	Gnomon	CDS	2069043	2069240	.	+	0	Name=XP_033327511.1;ID=cds-XP_033327511.1;Dbxref=GeneID:117221041%2CGenbank:XP_033327511.1;Parent=rna-XM_033471620.1
NW_022888824.1	Gnomon	CDS	2069322	2069439	.	+	0	Name=XP_033327511.1;ID=cds-XP_033327511.1;Dbxref=GeneID:117221041%2CGenbank:XP_033327511.1;Parent=rna-XM_033471620.1
NW_022888824.1	Gnomon	CDS	2069611	2069978	.	+	0	Name=XP_033327511.1;ID=cds-XP_033327511.1;Dbxref=GeneID:117221041%2CGenbank:XP_033327511.1;Parent=rna-XM_033471620.1
NW_022888824.1	Gnomon	CDS	2070283	2070614	.	+	0	Name=XP_033327511.1;ID=cds-XP_033327511.1;Dbxref=GeneID:117221041%2CGenbank:XP_033327511.1;Parent=rna-XM_033471620.1
NW_022888824.1	Gnomon	CDS	2071470	2071952	.	+	0	Name=XP_033327511.1;ID=cds-XP_033327511.1;Dbxref=GeneID:117221041%2CGenbank:XP_033327511.1;Parent=rna-XM_033471620.1
NW_022888824.1	Gnomon	CDS	2072038	2072221	.	+	0	Name=XP_033327511.1;ID=cds-XP_033327511.1;Dbxref=GeneID:117221041%2CGenbank:XP_033327511.1;Parent=rna-XM_033471620.1
NW_022888824.1	Gnomon	CDS	2072323	2072530	.	+	0	Name=XP_033327511.1;ID=cds-XP_033327511.1;Dbxref=GeneID:117221041%2CGenbank:XP_033327511.1;Parent=rna-XM_033471620.1
NW_022888824.1	Gnomon	CDS	2072712	2072864	.	+	0	Name=XP_033327511.1;ID=cds-XP_033327511.1;Dbxref=GeneID:117221041%2CGenbank:XP_033327511.1;Parent=rna-XM_033471620.1
NW_022888824.1	Gnomon	CDS	2072939	2073203	.	+	0	Name=XP_033327511.1;ID=cds-XP_033327511.1;Dbxref=GeneID:117221041%2CGenbank:XP_033327511.1;Parent=rna-XM_033471620.1
NW_022888824.1	Gnomon	CDS	2073279	2073407	.	+	0	Name=XP_033327511.1;ID=cds-XP_033327511.1;Dbxref=GeneID:117221041%2CGenbank:XP_033327511.1;Parent=rna-XM_033471620.1
NW_022888824.1	Gnomon	CDS	2073733	2073886	.	+	0	Name=XP_033327511.1;ID=cds-XP_033327511.1;Dbxref=GeneID:117221041%2CGenbank:XP_033327511.1;Parent=rna-XM_033471620.1
NW_022888824.1	Gnomon	exon	1827812	1827902	.	+	.	ID=exon-XM_033471382.1-1;Dbxref=GeneID:117220919%2CGenbank:XM_033471382.1;Parent=rna-XM_033471382.1
NW_022888824.1	Gnomon	exon	1829304	1829432	.	+	.	ID=exon-XM_033471382.1-4;Dbxref=GeneID:117220919%2CGenbank:XM_033471382.1;Parent=rna-XM_033471382.1
NW_022888824.1	Gnomon	exon	1829492	1830041	.	+	.	ID=exon-XM_033471382.1-5;Dbxref=GeneID:117220919%2CGenbank:XM_033471382.1;Parent=rna-XM_033471382.1
NW_022888824.1	Gnomon	exon	1827960	1828454	.	+	.	ID=exon-XM_033471382.1-2;Dbxref=GeneID:117220919%2CGenbank:XM_033471382.1;Parent=rna-XM_033471382.1
NW_022888824.1	Gnomon	exon	1828528	1829239	.	+	.	ID=exon-XM_033471382.1-3;Dbxref=GeneID:117220919%2CGenbank:XM_033471382.1;Parent=rna-XM_033471382.1
NW_022888824.1	Gnomon	mRNA	180714	186840	.	-	.	Name=XM_033471486.1;ID=rna-XM_033471486.1;Dbxref=GeneID:117220970%2CGenbank:XM_033471486.1;Parent=gene-LOC117220970
NW_022888824.1	Gnomon	CDS	2102066	2102528	.	-	0	Name=XP_033327261.1;ID=cds-XP_033327261.1;Dbxref=GeneID:117220915%2CGenbank:XP_033327261.1;Parent=rna-XM_033471370.1
NW_022888824.1	Gnomon	CDS	2101146	2101336	.	-	0	Name=XP_033327261.1;ID=cds-XP_033327261.1;Dbxref=GeneID:117220915%2CGenbank:XP_033327261.1;Parent=rna-XM_033471370.1
NW_022888824.1	Gnomon	CDS	93514	93593	.	-	0	Name=XP_033327417.1;ID=cds-XP_033327417.1;Dbxref=GeneID:117220996%2CGenbank:XP_033327417.1;Parent=rna-XM_033471526.1
NW_022888824.1	Gnomon	CDS	90924	91065	.	-	0	Name=XP_033327417.1;ID=cds-XP_033327417.1;Dbxref=GeneID:117220996%2CGenbank:XP_033327417.1;Parent=rna-XM_033471526.1
NW_022888824.1	Gnomon	CDS	90706	90832	.	-	0	Name=XP_033327417.1;ID=cds-XP_033327417.1;Dbxref=GeneID:117220996%2CGenbank:XP_033327417.1;Parent=rna-XM_033471526.1
NW_022888824.1	Gnomon	CDS	90272	90401	.	-	0	Name=XP_033327417.1;ID=cds-XP_033327417.1;Dbxref=GeneID:117220996%2CGenbank:XP_033327417.1;Parent=rna-XM_033471526.1
NW_022888824.1	Gnomon	CDS	90077	90143	.	-	0	Name=XP_033327417.1;ID=cds-XP_033327417.1;Dbxref=GeneID:117220996%2CGenbank:XP_033327417.1;Parent=rna-XM_033471526.1
NW_022888824.1	Gnomon	CDS	89788	89998	.	-	0	Name=XP_033327417.1;ID=cds-XP_033327417.1;Dbxref=GeneID:117220996%2CGenbank:XP_033327417.1;Parent=rna-XM_033471526.1
NW_022888824.1	Gnomon	CDS	89440	89698	.	-	0	Name=XP_033327417.1;ID=cds-XP_033327417.1;Dbxref=GeneID:117220996%2CGenbank:XP_033327417.1;Parent=rna-XM_033471526.1
NW_022888824.1	Gnomon	CDS	89117	89362	.	-	0	Name=XP_033327417.1;ID=cds-XP_033327417.1;Dbxref=GeneID:117220996%2CGenbank:XP_033327417.1;Parent=rna-XM_033471526.1
NW_022888824.1	Gnomon	CDS	88682	88840	.	-	0	Name=XP_033327417.1;ID=cds-XP_033327417.1;Dbxref=GeneID:117220996%2CGenbank:XP_033327417.1;Parent=rna-XM_033471526.1
NW_022888824.1	Gnomon	CDS	88091	88369	.	-	0	Name=XP_033327417.1;ID=cds-XP_033327417.1;Dbxref=GeneID:117220996%2CGenbank:XP_033327417.1;Parent=rna-XM_033471526.1
NW_022888824.1	Gnomon	CDS	87693	87886	.	-	0	Name=XP_033327417.1;ID=cds-XP_033327417.1;Dbxref=GeneID:117220996%2CGenbank:XP_033327417.1;Parent=rna-XM_033471526.1
NW_022888824.1	Gnomon	CDS	87213	87475	.	-	0	Name=XP_033327417.1;ID=cds-XP_033327417.1;Dbxref=GeneID:117220996%2CGenbank:XP_033327417.1;Parent=rna-XM_033471526.1
NW_022888824.1	Gnomon	exon	1921758	1921813	.	-	.	ID=exon-XM_033471452.1-8;Dbxref=GeneID:117220955%2CGenbank:XM_033471452.1;Parent=rna-XM_033471452.1
NW_022888824.1	Gnomon	exon	1918330	1918432	.	-	.	ID=exon-XM_033471452.1-9;Dbxref=GeneID:117220955%2CGenbank:XM_033471452.1;Parent=rna-XM_033471452.1
NW_022888824.1	Gnomon	exon	1937914	1938047	.	-	.	ID=exon-XM_033471452.1-6;Dbxref=GeneID:117220955%2CGenbank:XM_033471452.1;Parent=rna-XM_033471452.1
NW_022888824.1	Gnomon	exon	1936140	1937833	.	-	.	ID=exon-XM_033471452.1-7;Dbxref=GeneID:117220955%2CGenbank:XM_033471452.1;Parent=rna-XM_033471452.1
NW_022888824.1	Gnomon	exon	1941450	1941538	.	-	.	ID=exon-XM_033471452.1-1;Dbxref=GeneID:117220955%2CGenbank:XM_033471452.1;Parent=rna-XM_033471452.1
NW_022888824.1	Gnomon	exon	1939698	1939778	.	-	.	ID=exon-XM_033471452.1-4;Dbxref=GeneID:117220955%2CGenbank:XM_033471452.1;Parent=rna-XM_033471452.1
NW_022888824.1	Gnomon	exon	1938977	1939236	.	-	.	ID=exon-XM_033471452.1-5;Dbxref=GeneID:117220955%2CGenbank:XM_033471452.1;Parent=rna-XM_033471452.1
NW_022888824.1	Gnomon	exon	1940353	1941337	.	-	.	ID=exon-XM_033471452.1-2;Dbxref=GeneID:117220955%2CGenbank:XM_033471452.1;Parent=rna-XM_033471452.1
NW_022888824.1	Gnomon	exon	1939860	1940258	.	-	.	ID=exon-XM_033471452.1-3;Dbxref=GeneID:117220955%2CGenbank:XM_033471452.1;Parent=rna-XM_033471452.1
NW_022888824.1	Gnomon	exon	830273	830425	.	+	.	ID=exon-XM_033471499.1-3;Dbxref=GeneID:117220982%2CGenbank:XM_033471499.1;Parent=rna-XM_033471499.1
NW_022888824.1	Gnomon	exon	852722	852885	.	+	.	ID=exon-XM_033471499.1-4;Dbxref=GeneID:117220982%2CGenbank:XM_033471499.1;Parent=rna-XM_033471499.1
NW_022888824.1	Gnomon	exon	855345	855502	.	+	.	ID=exon-XM_033471499.1-5;Dbxref=GeneID:117220982%2CGenbank:XM_033471499.1;Parent=rna-XM_033471499.1
NW_022888824.1	Gnomon	exon	862389	864425	.	+	.	ID=exon-XM_033471499.1-6;Dbxref=GeneID:117220982%2CGenbank:XM_033471499.1;Parent=rna-XM_033471499.1
NW_022888824.1	Gnomon	mRNA	4176636	4181614	.	+	.	Name=XM_033471735.1;ID=rna-XM_033471735.1;Dbxref=GeneID:117221083%2CGenbank:XM_033471735.1;Parent=gene-LOC117221083
NW_022888824.1	Gnomon	exon	682283	683886	.	+	.	ID=exon-XM_033471499.1-1;Dbxref=GeneID:117220982%2CGenbank:XM_033471499.1;Parent=rna-XM_033471499.1
NW_022888824.1	Gnomon	exon	793471	793613	.	+	.	ID=exon-XM_033471499.1-2;Dbxref=GeneID:117220982%2CGenbank:XM_033471499.1;Parent=rna-XM_033471499.1
NW_022888824.1	Gnomon	mRNA	180714	186877	.	-	.	Name=XM_033471485.1;ID=rna-XM_033471485.1;Dbxref=GeneID:117220970%2CGenbank:XM_033471485.1;Parent=gene-LOC117220970
NW_022888824.1	Gnomon	CDS	2062865	2063137	.	-	0	Name=XP_033327514.1;ID=cds-XP_033327514.1;Dbxref=GeneID:117221044%2CGenbank:XP_033327514.1;Parent=rna-XM_033471623.1
NW_022888824.1	Gnomon	CDS	2061956	2062447	.	-	0	Name=XP_033327514.1;ID=cds-XP_033327514.1;Dbxref=GeneID:117221044%2CGenbank:XP_033327514.1;Parent=rna-XM_033471623.1
NW_022888824.1	Gnomon	exon	4010607	4013810	.	+	.	ID=exon-XM_033471677.1-5;Dbxref=GeneID:117221055%2CGenbank:XM_033471677.1;Parent=rna-XM_033471677.1
NW_022888824.1	Gnomon	exon	4008785	4009151	.	+	.	ID=exon-XM_033471677.1-3;Dbxref=GeneID:117221055%2CGenbank:XM_033471677.1;Parent=rna-XM_033471677.1
NW_022888824.1	Gnomon	exon	4009740	4009815	.	+	.	ID=exon-XM_033471677.1-4;Dbxref=GeneID:117221055%2CGenbank:XM_033471677.1;Parent=rna-XM_033471677.1
NW_022888824.1	Gnomon	exon	3989761	3989783	.	+	.	ID=exon-XM_033471677.1-1;Dbxref=GeneID:117221055%2CGenbank:XM_033471677.1;Parent=rna-XM_033471677.1
NW_022888824.1	Gnomon	exon	4007280	4007470	.	+	.	ID=exon-XM_033471677.1-2;Dbxref=GeneID:117221055%2CGenbank:XM_033471677.1;Parent=rna-XM_033471677.1
NW_022888824.1	Gnomon	exon	3387607	3387810	.	+	.	ID=exon-XM_033471570.1-12;Dbxref=GeneID:117221014%2CGenbank:XM_033471570.1;Parent=rna-XM_033471570.1
NW_022888824.1	Gnomon	exon	3388641	3389825	.	+	.	ID=exon-XM_033471570.1-13;Dbxref=GeneID:117221014%2CGenbank:XM_033471570.1;Parent=rna-XM_033471570.1
NW_022888824.1	Gnomon	exon	3376102	3376247	.	+	.	ID=exon-XM_033471570.1-10;Dbxref=GeneID:117221014%2CGenbank:XM_033471570.1;Parent=rna-XM_033471570.1
NW_022888824.1	Gnomon	exon	3379424	3379696	.	+	.	ID=exon-XM_033471570.1-11;Dbxref=GeneID:117221014%2CGenbank:XM_033471570.1;Parent=rna-XM_033471570.1
NW_022888824.1	Gnomon	mRNA	180714	185076	.	-	.	Name=XM_033471484.1;ID=rna-XM_033471484.1;Dbxref=GeneID:117220970%2CGenbank:XM_033471484.1;Parent=gene-LOC117220970
NW_022888824.1	Gnomon	mRNA	4171624	4175337	.	+	.	Name=XM_033471734.1;ID=rna-XM_033471734.1;Dbxref=GeneID:117221082%2CGenbank:XM_033471734.1;Parent=gene-LOC117221082
NW_022888824.1	Gnomon	CDS	2064632	2064636	.	-	0	Name=XP_033327513.1;ID=cds-XP_033327513.1;Dbxref=GeneID:117221044%2CGenbank:XP_033327513.1;Parent=rna-XM_033471622.1
NW_022888824.1	Gnomon	CDS	2062865	2063150	.	-	0	Name=XP_033327513.1;ID=cds-XP_033327513.1;Dbxref=GeneID:117221044%2CGenbank:XP_033327513.1;Parent=rna-XM_033471622.1
NW_022888824.1	Gnomon	CDS	2061956	2062447	.	-	0	Name=XP_033327513.1;ID=cds-XP_033327513.1;Dbxref=GeneID:117221044%2CGenbank:XP_033327513.1;Parent=rna-XM_033471622.1
NW_022888824.1	Gnomon	exon	266077	266259	.	-	.	ID=exon-XM_033471703.1-3;Dbxref=GeneID:117221074%2CGenbank:XM_033471703.1;Parent=rna-XM_033471703.1
NW_022888824.1	Gnomon	exon	265754	265964	.	-	.	ID=exon-XM_033471703.1-4;Dbxref=GeneID:117221074%2CGenbank:XM_033471703.1;Parent=rna-XM_033471703.1
NW_022888824.1	Gnomon	exon	270813	270916	.	-	.	ID=exon-XM_033471703.1-1;Dbxref=GeneID:117221074%2CGenbank:XM_033471703.1;Parent=rna-XM_033471703.1
NW_022888824.1	Gnomon	exon	266372	266493	.	-	.	ID=exon-XM_033471703.1-2;Dbxref=GeneID:117221074%2CGenbank:XM_033471703.1;Parent=rna-XM_033471703.1
NW_022888824.1	Gnomon	exon	265006	265141	.	-	.	ID=exon-XM_033471703.1-7;Dbxref=GeneID:117221074%2CGenbank:XM_033471703.1;Parent=rna-XM_033471703.1
NW_022888824.1	Gnomon	exon	254706	254881	.	-	.	ID=exon-XM_033471703.1-8;Dbxref=GeneID:117221074%2CGenbank:XM_033471703.1;Parent=rna-XM_033471703.1
NW_022888824.1	Gnomon	exon	265462	265676	.	-	.	ID=exon-XM_033471703.1-5;Dbxref=GeneID:117221074%2CGenbank:XM_033471703.1;Parent=rna-XM_033471703.1
NW_022888824.1	Gnomon	exon	265209	265394	.	-	.	ID=exon-XM_033471703.1-6;Dbxref=GeneID:117221074%2CGenbank:XM_033471703.1;Parent=rna-XM_033471703.1
NW_022888824.1	Gnomon	exon	253541	253564	.	-	.	ID=exon-XM_033471703.1-9;Dbxref=GeneID:117221074%2CGenbank:XM_033471703.1;Parent=rna-XM_033471703.1
NW_022888824.1	Gnomon	exon	89440	89698	.	-	.	ID=exon-XM_033471525.1-7;Dbxref=GeneID:117220996%2CGenbank:XM_033471525.1;Parent=rna-XM_033471525.1
NW_022888824.1	Gnomon	exon	89117	89362	.	-	.	ID=exon-XM_033471525.1-8;Dbxref=GeneID:117220996%2CGenbank:XM_033471525.1;Parent=rna-XM_033471525.1
NW_022888824.1	Gnomon	exon	88682	88858	.	-	.	ID=exon-XM_033471525.1-9;Dbxref=GeneID:117220996%2CGenbank:XM_033471525.1;Parent=rna-XM_033471525.1
NW_022888824.1	Gnomon	exon	90706	90832	.	-	.	ID=exon-XM_033471525.1-3;Dbxref=GeneID:117220996%2CGenbank:XM_033471525.1;Parent=rna-XM_033471525.1
NW_022888824.1	Gnomon	exon	90272	90401	.	-	.	ID=exon-XM_033471525.1-4;Dbxref=GeneID:117220996%2CGenbank:XM_033471525.1;Parent=rna-XM_033471525.1
NW_022888824.1	Gnomon	exon	90077	90143	.	-	.	ID=exon-XM_033471525.1-5;Dbxref=GeneID:117220996%2CGenbank:XM_033471525.1;Parent=rna-XM_033471525.1
NW_022888824.1	Gnomon	exon	89791	89998	.	-	.	ID=exon-XM_033471525.1-6;Dbxref=GeneID:117220996%2CGenbank:XM_033471525.1;Parent=rna-XM_033471525.1
NW_022888824.1	Gnomon	exon	93514	94208	.	-	.	ID=exon-XM_033471525.1-1;Dbxref=GeneID:117220996%2CGenbank:XM_033471525.1;Parent=rna-XM_033471525.1
NW_022888824.1	Gnomon	exon	90924	91065	.	-	.	ID=exon-XM_033471525.1-2;Dbxref=GeneID:117220996%2CGenbank:XM_033471525.1;Parent=rna-XM_033471525.1
NW_022888824.1	Gnomon	CDS	1874241	1876489	.	-	0	Name=XP_033327263.1;ID=cds-XP_033327263.1;Dbxref=GeneID:117220916%2CGenbank:XP_033327263.1;Parent=rna-XM_033471372.1
NW_022888824.1	Gnomon	CDS	1873807	1873909	.	-	0	Name=XP_033327263.1;ID=cds-XP_033327263.1;Dbxref=GeneID:117220916%2CGenbank:XP_033327263.1;Parent=rna-XM_033471372.1
NW_022888824.1	Gnomon	CDS	1873575	1873728	.	-	0	Name=XP_033327263.1;ID=cds-XP_033327263.1;Dbxref=GeneID:117220916%2CGenbank:XP_033327263.1;Parent=rna-XM_033471372.1
NW_022888824.1	Gnomon	CDS	1873358	1873502	.	-	0	Name=XP_033327263.1;ID=cds-XP_033327263.1;Dbxref=GeneID:117220916%2CGenbank:XP_033327263.1;Parent=rna-XM_033471372.1
NW_022888824.1	Gnomon	CDS	1873234	1873281	.	-	0	Name=XP_033327263.1;ID=cds-XP_033327263.1;Dbxref=GeneID:117220916%2CGenbank:XP_033327263.1;Parent=rna-XM_033471372.1
NW_022888824.1	Gnomon	CDS	1871849	1872512	.	-	0	Name=XP_033327263.1;ID=cds-XP_033327263.1;Dbxref=GeneID:117220916%2CGenbank:XP_033327263.1;Parent=rna-XM_033471372.1
NW_022888824.1	Gnomon	CDS	1871290	1871768	.	-	0	Name=XP_033327263.1;ID=cds-XP_033327263.1;Dbxref=GeneID:117220916%2CGenbank:XP_033327263.1;Parent=rna-XM_033471372.1
NW_022888824.1	Gnomon	CDS	1869732	1871217	.	-	0	Name=XP_033327263.1;ID=cds-XP_033327263.1;Dbxref=GeneID:117220916%2CGenbank:XP_033327263.1;Parent=rna-XM_033471372.1
NW_022888824.1	Gnomon	CDS	1868091	1869617	.	-	0	Name=XP_033327263.1;ID=cds-XP_033327263.1;Dbxref=GeneID:117220916%2CGenbank:XP_033327263.1;Parent=rna-XM_033471372.1
NW_022888824.1	Gnomon	CDS	1867767	1868016	.	-	0	Name=XP_033327263.1;ID=cds-XP_033327263.1;Dbxref=GeneID:117220916%2CGenbank:XP_033327263.1;Parent=rna-XM_033471372.1
NW_022888824.1	Gnomon	CDS	1867551	1867688	.	-	0	Name=XP_033327263.1;ID=cds-XP_033327263.1;Dbxref=GeneID:117220916%2CGenbank:XP_033327263.1;Parent=rna-XM_033471372.1
NW_022888824.1	Gnomon	CDS	1867006	1867466	.	-	0	Name=XP_033327263.1;ID=cds-XP_033327263.1;Dbxref=GeneID:117220916%2CGenbank:XP_033327263.1;Parent=rna-XM_033471372.1
NW_022888824.1	Gnomon	CDS	1783631	1783761	.	-	0	Name=XP_033327419.1;ID=cds-XP_033327419.1;Dbxref=GeneID:117220997%2CGenbank:XP_033327419.1;Parent=rna-XM_033471528.1
NW_022888824.1	Gnomon	CDS	1781968	1783235	.	-	0	Name=XP_033327419.1;ID=cds-XP_033327419.1;Dbxref=GeneID:117220997%2CGenbank:XP_033327419.1;Parent=rna-XM_033471528.1
NW_022888824.1	Gnomon	CDS	1781753	1781894	.	-	0	Name=XP_033327419.1;ID=cds-XP_033327419.1;Dbxref=GeneID:117220997%2CGenbank:XP_033327419.1;Parent=rna-XM_033471528.1
NW_022888824.1	Gnomon	CDS	1781639	1781675	.	-	0	Name=XP_033327419.1;ID=cds-XP_033327419.1;Dbxref=GeneID:117220997%2CGenbank:XP_033327419.1;Parent=rna-XM_033471528.1
NW_022888824.1	Gnomon	exon	2164984	2165338	.	+	.	ID=exon-XR_004490399.1-2;Dbxref=GeneID:117221008%2CGenbank:XR_004490399.1;Parent=rna-XR_004490399.1
NW_022888824.1	Gnomon	exon	2163224	2164143	.	+	.	ID=exon-XR_004490399.1-1;Dbxref=GeneID:117221008%2CGenbank:XR_004490399.1;Parent=rna-XR_004490399.1
NW_022888824.1	Gnomon	exon	2784824	2784872	.	+	.	ID=exon-XM_033471572.1-1;Dbxref=GeneID:117221016%2CGenbank:XM_033471572.1;Parent=rna-XM_033471572.1
NW_022888824.1	Gnomon	exon	2785151	2785501	.	+	.	ID=exon-XM_033471572.1-2;Dbxref=GeneID:117221016%2CGenbank:XM_033471572.1;Parent=rna-XM_033471572.1
NW_022888824.1	Gnomon	exon	2786114	2786425	.	+	.	ID=exon-XM_033471572.1-3;Dbxref=GeneID:117221016%2CGenbank:XM_033471572.1;Parent=rna-XM_033471572.1
NW_022888824.1	Gnomon	exon	2786493	2786859	.	+	.	ID=exon-XM_033471572.1-4;Dbxref=GeneID:117221016%2CGenbank:XM_033471572.1;Parent=rna-XM_033471572.1
NW_022888824.1	Gnomon	mRNA	4038739	4046417	.	-	.	Name=XM_033471483.1;ID=rna-XM_033471483.1;Dbxref=GeneID:117220969%2CGenbank:XM_033471483.1;Parent=gene-LOC117220969
NW_022888824.1	Gnomon	mRNA	4171695	4175337	.	+	.	Name=XM_033471733.1;ID=rna-XM_033471733.1;Dbxref=GeneID:117221082%2CGenbank:XM_033471733.1;Parent=gene-LOC117221082
NW_022888824.1	Gnomon	mRNA	1823565	1826973	.	-	.	Name=XM_033471389.1;ID=rna-XM_033471389.1;Dbxref=GeneID:117220923%2CGenbank:XM_033471389.1;Parent=gene-LOC117220923
NW_022888824.1	Gnomon	exon	1994008	1994157	.	-	.	ID=exon-XM_033471406.1-7;Dbxref=GeneID:117220940%2CGenbank:XM_033471406.1;Parent=rna-XM_033471406.1
NW_022888824.1	Gnomon	exon	1984225	1984346	.	-	.	ID=exon-XM_033471406.1-8;Dbxref=GeneID:117220940%2CGenbank:XM_033471406.1;Parent=rna-XM_033471406.1
NW_022888824.1	Gnomon	exon	2013580	2013793	.	-	.	ID=exon-XM_033471406.1-5;Dbxref=GeneID:117220940%2CGenbank:XM_033471406.1;Parent=rna-XM_033471406.1
NW_022888824.1	Gnomon	exon	2011258	2011568	.	-	.	ID=exon-XM_033471406.1-6;Dbxref=GeneID:117220940%2CGenbank:XM_033471406.1;Parent=rna-XM_033471406.1
NW_022888824.1	Gnomon	exon	1983287	1983379	.	-	.	ID=exon-XM_033471406.1-9;Dbxref=GeneID:117220940%2CGenbank:XM_033471406.1;Parent=rna-XM_033471406.1
NW_022888824.1	Gnomon	exon	2020489	2020752	.	-	.	ID=exon-XM_033471406.1-3;Dbxref=GeneID:117220940%2CGenbank:XM_033471406.1;Parent=rna-XM_033471406.1
NW_022888824.1	Gnomon	exon	2019661	2019819	.	-	.	ID=exon-XM_033471406.1-4;Dbxref=GeneID:117220940%2CGenbank:XM_033471406.1;Parent=rna-XM_033471406.1
NW_022888824.1	Gnomon	exon	2042148	2042661	.	-	.	ID=exon-XM_033471406.1-1;Dbxref=GeneID:117220940%2CGenbank:XM_033471406.1;Parent=rna-XM_033471406.1
NW_022888824.1	Gnomon	exon	2029022	2029189	.	-	.	ID=exon-XM_033471406.1-2;Dbxref=GeneID:117220940%2CGenbank:XM_033471406.1;Parent=rna-XM_033471406.1
NW_022888824.1	Gnomon	mRNA	3797562	3872616	.	+	.	Name=XM_033471639.1;ID=rna-XM_033471639.1;Dbxref=GeneID:117221052%2CGenbank:XM_033471639.1;Parent=gene-LOC117221052
NW_022888824.1	Gnomon	CDS	1091912	1092101	.	+	0	Name=XP_033327414.1;ID=cds-XP_033327414.1;Dbxref=GeneID:117220995%2CGenbank:XP_033327414.1;Parent=rna-XM_033471523.1
NW_022888824.1	Gnomon	CDS	1109837	1111087	.	+	0	Name=XP_033327414.1;ID=cds-XP_033327414.1;Dbxref=GeneID:117220995%2CGenbank:XP_033327414.1;Parent=rna-XM_033471523.1
NW_022888824.1	Gnomon	CDS	1117984	1118129	.	+	0	Name=XP_033327414.1;ID=cds-XP_033327414.1;Dbxref=GeneID:117220995%2CGenbank:XP_033327414.1;Parent=rna-XM_033471523.1
NW_022888824.1	Gnomon	CDS	1176167	1176301	.	+	0	Name=XP_033327414.1;ID=cds-XP_033327414.1;Dbxref=GeneID:117220995%2CGenbank:XP_033327414.1;Parent=rna-XM_033471523.1
NW_022888824.1	Gnomon	CDS	1192488	1192677	.	+	0	Name=XP_033327414.1;ID=cds-XP_033327414.1;Dbxref=GeneID:117220995%2CGenbank:XP_033327414.1;Parent=rna-XM_033471523.1
NW_022888824.1	Gnomon	CDS	1192765	1192967	.	+	0	Name=XP_033327414.1;ID=cds-XP_033327414.1;Dbxref=GeneID:117220995%2CGenbank:XP_033327414.1;Parent=rna-XM_033471523.1
NW_022888824.1	Gnomon	CDS	1193396	1193422	.	+	0	Name=XP_033327414.1;ID=cds-XP_033327414.1;Dbxref=GeneID:117220995%2CGenbank:XP_033327414.1;Parent=rna-XM_033471523.1
NW_022888824.1	Gnomon	exon	2891137	2891370	.	-	.	ID=exon-XM_033471726.1-2;Dbxref=GeneID:117221078%2CGenbank:XM_033471726.1;Parent=rna-XM_033471726.1
NW_022888824.1	Gnomon	exon	2890696	2891072	.	-	.	ID=exon-XM_033471726.1-3;Dbxref=GeneID:117221078%2CGenbank:XM_033471726.1;Parent=rna-XM_033471726.1
NW_022888824.1	Gnomon	exon	2891460	2891801	.	-	.	ID=exon-XM_033471726.1-1;Dbxref=GeneID:117221078%2CGenbank:XM_033471726.1;Parent=rna-XM_033471726.1
NW_022888824.1	Gnomon	exon	2890109	2890238	.	-	.	ID=exon-XM_033471726.1-6;Dbxref=GeneID:117221078%2CGenbank:XM_033471726.1;Parent=rna-XM_033471726.1
NW_022888824.1	Gnomon	exon	2889784	2890048	.	-	.	ID=exon-XM_033471726.1-7;Dbxref=GeneID:117221078%2CGenbank:XM_033471726.1;Parent=rna-XM_033471726.1
NW_022888824.1	Gnomon	exon	2890494	2890585	.	-	.	ID=exon-XM_033471726.1-4;Dbxref=GeneID:117221078%2CGenbank:XM_033471726.1;Parent=rna-XM_033471726.1
NW_022888824.1	Gnomon	exon	2890312	2890426	.	-	.	ID=exon-XM_033471726.1-5;Dbxref=GeneID:117221078%2CGenbank:XM_033471726.1;Parent=rna-XM_033471726.1
NW_022888824.1	Gnomon	exon	2163779	2164120	.	-	.	ID=exon-XM_033471558.1-10;Dbxref=GeneID:117221006%2CGenbank:XM_033471558.1;Parent=rna-XM_033471558.1
NW_022888824.1	Gnomon	mRNA	4171870	4175337	.	+	.	Name=XM_033471732.1;ID=rna-XM_033471732.1;Dbxref=GeneID:117221082%2CGenbank:XM_033471732.1;Parent=gene-LOC117221082
NW_022888824.1	Gnomon	exon	1737997	1738061	.	-	.	ID=exon-XM_033471476.1-1;Dbxref=GeneID:117220964%2CGenbank:XM_033471476.1;Parent=rna-XM_033471476.1
NW_022888824.1	Gnomon	exon	1737411	1737626	.	-	.	ID=exon-XM_033471476.1-2;Dbxref=GeneID:117220964%2CGenbank:XM_033471476.1;Parent=rna-XM_033471476.1
NW_022888824.1	Gnomon	exon	1734910	1737333	.	-	.	ID=exon-XM_033471476.1-3;Dbxref=GeneID:117220964%2CGenbank:XM_033471476.1;Parent=rna-XM_033471476.1
NW_022888824.1	Gnomon	mRNA	3797562	3882838	.	+	.	Name=XM_033471638.1;ID=rna-XM_033471638.1;Dbxref=GeneID:117221052%2CGenbank:XM_033471638.1;Parent=gene-LOC117221052
NW_022888824.1	Gnomon	exon	4009740	4009815	.	+	.	ID=exon-XM_033471678.1-4;Dbxref=GeneID:117221055%2CGenbank:XM_033471678.1;Parent=rna-XM_033471678.1
NW_022888824.1	Gnomon	exon	4010607	4013810	.	+	.	ID=exon-XM_033471678.1-5;Dbxref=GeneID:117221055%2CGenbank:XM_033471678.1;Parent=rna-XM_033471678.1
NW_022888824.1	Gnomon	exon	3977152	3977241	.	+	.	ID=exon-XM_033471678.1-1;Dbxref=GeneID:117221055%2CGenbank:XM_033471678.1;Parent=rna-XM_033471678.1
NW_022888824.1	Gnomon	exon	4007280	4007470	.	+	.	ID=exon-XM_033471678.1-2;Dbxref=GeneID:117221055%2CGenbank:XM_033471678.1;Parent=rna-XM_033471678.1
NW_022888824.1	Gnomon	exon	4008833	4009151	.	+	.	ID=exon-XM_033471678.1-3;Dbxref=GeneID:117221055%2CGenbank:XM_033471678.1;Parent=rna-XM_033471678.1
NW_022888824.1	Gnomon	mRNA	4038739	4046416	.	-	.	Name=XM_033471482.1;ID=rna-XM_033471482.1;Dbxref=GeneID:117220969%2CGenbank:XM_033471482.1;Parent=gene-LOC117220969
NW_022888824.1	Gnomon	CDS	647324	647521	.	-	0	Name=XP_033327413.1;ID=cds-XP_033327413.1;Dbxref=GeneID:117220994%2CGenbank:XP_033327413.1;Parent=rna-XM_033471522.1
NW_022888824.1	Gnomon	CDS	646241	646720	.	-	0	Name=XP_033327413.1;ID=cds-XP_033327413.1;Dbxref=GeneID:117220994%2CGenbank:XP_033327413.1;Parent=rna-XM_033471522.1
NW_022888824.1	Gnomon	CDS	645796	645978	.	-	0	Name=XP_033327413.1;ID=cds-XP_033327413.1;Dbxref=GeneID:117220994%2CGenbank:XP_033327413.1;Parent=rna-XM_033471522.1
NW_022888824.1	Gnomon	exon	2089480	2090129	.	+	.	ID=exon-XM_033471358.1-1;Dbxref=GeneID:117220910%2CGenbank:XM_033471358.1;Parent=rna-XM_033471358.1
NW_022888824.1	Gnomon	exon	2090600	2090806	.	+	.	ID=exon-XM_033471358.1-2;Dbxref=GeneID:117220910%2CGenbank:XM_033471358.1;Parent=rna-XM_033471358.1
NW_022888824.1	Gnomon	exon	2090878	2091132	.	+	.	ID=exon-XM_033471358.1-3;Dbxref=GeneID:117220910%2CGenbank:XM_033471358.1;Parent=rna-XM_033471358.1
NW_022888824.1	Gnomon	exon	2091430	2091735	.	+	.	ID=exon-XM_033471358.1-4;Dbxref=GeneID:117220910%2CGenbank:XM_033471358.1;Parent=rna-XM_033471358.1
NW_022888824.1	Gnomon	exon	2091809	2091919	.	+	.	ID=exon-XM_033471358.1-5;Dbxref=GeneID:117220910%2CGenbank:XM_033471358.1;Parent=rna-XM_033471358.1
NW_022888824.1	Gnomon	exon	2092099	2092993	.	+	.	ID=exon-XM_033471358.1-6;Dbxref=GeneID:117220910%2CGenbank:XM_033471358.1;Parent=rna-XM_033471358.1
NW_022888824.1	Gnomon	mRNA	1858757	1862438	.	-	.	Name=XM_033471388.1;ID=rna-XM_033471388.1;Dbxref=GeneID:117220922%2CGenbank:XM_033471388.1;Parent=gene-LOC117220922
NW_022888824.1	Gnomon	CDS	3971645	3971720	.	+	0	Name=XP_033327559.1;ID=cds-XP_033327559.1;Dbxref=GeneID:117221054%2CGenbank:XP_033327559.1;Parent=rna-XM_033471668.1
NW_022888824.1	Gnomon	CDS	3972082	3972164	.	+	0	Name=XP_033327559.1;ID=cds-XP_033327559.1;Dbxref=GeneID:117221054%2CGenbank:XP_033327559.1;Parent=rna-XM_033471668.1
NW_022888824.1	Gnomon	CDS	3972258	3972398	.	+	0	Name=XP_033327559.1;ID=cds-XP_033327559.1;Dbxref=GeneID:117221054%2CGenbank:XP_033327559.1;Parent=rna-XM_033471668.1
NW_022888824.1	Gnomon	CDS	3972483	3972682	.	+	0	Name=XP_033327559.1;ID=cds-XP_033327559.1;Dbxref=GeneID:117221054%2CGenbank:XP_033327559.1;Parent=rna-XM_033471668.1
NW_022888824.1	Gnomon	CDS	3972764	3972891	.	+	0	Name=XP_033327559.1;ID=cds-XP_033327559.1;Dbxref=GeneID:117221054%2CGenbank:XP_033327559.1;Parent=rna-XM_033471668.1
NW_022888824.1	Gnomon	CDS	3973647	3973831	.	+	0	Name=XP_033327559.1;ID=cds-XP_033327559.1;Dbxref=GeneID:117221054%2CGenbank:XP_033327559.1;Parent=rna-XM_033471668.1
NW_022888824.1	Gnomon	CDS	1521064	1525318	.	-	0	Name=XP_033327319.1;ID=cds-XP_033327319.1;Dbxref=GeneID:117220943%2CGenbank:XP_033327319.1;Parent=rna-XM_033471428.1
NW_022888824.1	Gnomon	CDS	1477404	1477451	.	-	0	Name=XP_033327319.1;ID=cds-XP_033327319.1;Dbxref=GeneID:117220943%2CGenbank:XP_033327319.1;Parent=rna-XM_033471428.1
NW_022888824.1	Gnomon	CDS	1459477	1459835	.	-	0	Name=XP_033327319.1;ID=cds-XP_033327319.1;Dbxref=GeneID:117220943%2CGenbank:XP_033327319.1;Parent=rna-XM_033471428.1
NW_022888824.1	Gnomon	CDS	1456415	1456441	.	-	0	Name=XP_033327319.1;ID=cds-XP_033327319.1;Dbxref=GeneID:117220943%2CGenbank:XP_033327319.1;Parent=rna-XM_033471428.1
NW_022888824.1	Gnomon	CDS	1455845	1456016	.	-	0	Name=XP_033327319.1;ID=cds-XP_033327319.1;Dbxref=GeneID:117220943%2CGenbank:XP_033327319.1;Parent=rna-XM_033471428.1
NW_022888824.1	Gnomon	CDS	1455535	1455733	.	-	0	Name=XP_033327319.1;ID=cds-XP_033327319.1;Dbxref=GeneID:117220943%2CGenbank:XP_033327319.1;Parent=rna-XM_033471428.1
NW_022888824.1	Gnomon	CDS	1454579	1454774	.	-	0	Name=XP_033327319.1;ID=cds-XP_033327319.1;Dbxref=GeneID:117220943%2CGenbank:XP_033327319.1;Parent=rna-XM_033471428.1
NW_022888824.1	Gnomon	CDS	1429931	1430093	.	-	0	Name=XP_033327319.1;ID=cds-XP_033327319.1;Dbxref=GeneID:117220943%2CGenbank:XP_033327319.1;Parent=rna-XM_033471428.1
NW_022888824.1	Gnomon	CDS	1428642	1428767	.	-	0	Name=XP_033327319.1;ID=cds-XP_033327319.1;Dbxref=GeneID:117220943%2CGenbank:XP_033327319.1;Parent=rna-XM_033471428.1
NW_022888824.1	Gnomon	CDS	1427308	1427476	.	-	0	Name=XP_033327319.1;ID=cds-XP_033327319.1;Dbxref=GeneID:117220943%2CGenbank:XP_033327319.1;Parent=rna-XM_033471428.1
NW_022888824.1	Gnomon	CDS	1425205	1425350	.	-	0	Name=XP_033327319.1;ID=cds-XP_033327319.1;Dbxref=GeneID:117220943%2CGenbank:XP_033327319.1;Parent=rna-XM_033471428.1
NW_022888824.1	Gnomon	CDS	1423992	1424045	.	-	0	Name=XP_033327319.1;ID=cds-XP_033327319.1;Dbxref=GeneID:117220943%2CGenbank:XP_033327319.1;Parent=rna-XM_033471428.1
NW_022888824.1	Gnomon	CDS	1423578	1423646	.	-	0	Name=XP_033327319.1;ID=cds-XP_033327319.1;Dbxref=GeneID:117220943%2CGenbank:XP_033327319.1;Parent=rna-XM_033471428.1
NW_022888824.1	Gnomon	CDS	1422837	1422926	.	-	0	Name=XP_033327319.1;ID=cds-XP_033327319.1;Dbxref=GeneID:117220943%2CGenbank:XP_033327319.1;Parent=rna-XM_033471428.1
NW_022888824.1	Gnomon	CDS	1420624	1420686	.	-	0	Name=XP_033327319.1;ID=cds-XP_033327319.1;Dbxref=GeneID:117220943%2CGenbank:XP_033327319.1;Parent=rna-XM_033471428.1
NW_022888824.1	Gnomon	CDS	1418376	1418601	.	-	0	Name=XP_033327319.1;ID=cds-XP_033327319.1;Dbxref=GeneID:117220943%2CGenbank:XP_033327319.1;Parent=rna-XM_033471428.1
NW_022888824.1	Gnomon	CDS	1418184	1418303	.	-	0	Name=XP_033327319.1;ID=cds-XP_033327319.1;Dbxref=GeneID:117220943%2CGenbank:XP_033327319.1;Parent=rna-XM_033471428.1
NW_022888824.1	Gnomon	CDS	1418016	1418123	.	-	0	Name=XP_033327319.1;ID=cds-XP_033327319.1;Dbxref=GeneID:117220943%2CGenbank:XP_033327319.1;Parent=rna-XM_033471428.1
NW_022888824.1	Gnomon	CDS	1417766	1417948	.	-	0	Name=XP_033327319.1;ID=cds-XP_033327319.1;Dbxref=GeneID:117220943%2CGenbank:XP_033327319.1;Parent=rna-XM_033471428.1
NW_022888824.1	Gnomon	CDS	1417391	1417487	.	-	0	Name=XP_033327319.1;ID=cds-XP_033327319.1;Dbxref=GeneID:117220943%2CGenbank:XP_033327319.1;Parent=rna-XM_033471428.1
NW_022888824.1	Gnomon	CDS	1407071	1408459	.	-	0	Name=XP_033327319.1;ID=cds-XP_033327319.1;Dbxref=GeneID:117220943%2CGenbank:XP_033327319.1;Parent=rna-XM_033471428.1
NW_022888824.1	Gnomon	exon	89117	89362	.	-	.	ID=exon-XM_033471524.1-8;Dbxref=GeneID:117220996%2CGenbank:XM_033471524.1;Parent=rna-XM_033471524.1
NW_022888824.1	Gnomon	exon	88682	88858	.	-	.	ID=exon-XM_033471524.1-9;Dbxref=GeneID:117220996%2CGenbank:XM_033471524.1;Parent=rna-XM_033471524.1
NW_022888824.1	Gnomon	exon	89788	89998	.	-	.	ID=exon-XM_033471524.1-6;Dbxref=GeneID:117220996%2CGenbank:XM_033471524.1;Parent=rna-XM_033471524.1
NW_022888824.1	Gnomon	exon	89440	89698	.	-	.	ID=exon-XM_033471524.1-7;Dbxref=GeneID:117220996%2CGenbank:XM_033471524.1;Parent=rna-XM_033471524.1
NW_022888824.1	Gnomon	exon	90272	90401	.	-	.	ID=exon-XM_033471524.1-4;Dbxref=GeneID:117220996%2CGenbank:XM_033471524.1;Parent=rna-XM_033471524.1
NW_022888824.1	Gnomon	exon	90077	90143	.	-	.	ID=exon-XM_033471524.1-5;Dbxref=GeneID:117220996%2CGenbank:XM_033471524.1;Parent=rna-XM_033471524.1
NW_022888824.1	Gnomon	exon	90924	91065	.	-	.	ID=exon-XM_033471524.1-2;Dbxref=GeneID:117220996%2CGenbank:XM_033471524.1;Parent=rna-XM_033471524.1
NW_022888824.1	Gnomon	exon	90706	90832	.	-	.	ID=exon-XM_033471524.1-3;Dbxref=GeneID:117220996%2CGenbank:XM_033471524.1;Parent=rna-XM_033471524.1
NW_022888824.1	Gnomon	exon	93514	94215	.	-	.	ID=exon-XM_033471524.1-1;Dbxref=GeneID:117220996%2CGenbank:XM_033471524.1;Parent=rna-XM_033471524.1
NW_022888824.1	Gnomon	exon	1762780	1763440	.	+	.	ID=exon-XM_033471595.1-6;Dbxref=GeneID:117221032%2CGenbank:XM_033471595.1;Parent=rna-XM_033471595.1
NW_022888824.1	Gnomon	exon	1762125	1762232	.	+	.	ID=exon-XM_033471595.1-4;Dbxref=GeneID:117221032%2CGenbank:XM_033471595.1;Parent=rna-XM_033471595.1
NW_022888824.1	Gnomon	exon	1762582	1762715	.	+	.	ID=exon-XM_033471595.1-5;Dbxref=GeneID:117221032%2CGenbank:XM_033471595.1;Parent=rna-XM_033471595.1
NW_022888824.1	Gnomon	exon	1761044	1761263	.	+	.	ID=exon-XM_033471595.1-2;Dbxref=GeneID:117221032%2CGenbank:XM_033471595.1;Parent=rna-XM_033471595.1
NW_022888824.1	Gnomon	exon	1761331	1761507	.	+	.	ID=exon-XM_033471595.1-3;Dbxref=GeneID:117221032%2CGenbank:XM_033471595.1;Parent=rna-XM_033471595.1
NW_022888824.1	Gnomon	exon	1760497	1760867	.	+	.	ID=exon-XM_033471595.1-1;Dbxref=GeneID:117221032%2CGenbank:XM_033471595.1;Parent=rna-XM_033471595.1
NW_022888824.1	Gnomon	mRNA	4171500	4175337	.	+	.	Name=XM_033471731.1;ID=rna-XM_033471731.1;Dbxref=GeneID:117221082%2CGenbank:XM_033471731.1;Parent=gene-LOC117221082
NW_022888824.1	Gnomon	exon	1777770	1778480	.	+	.	ID=exon-XR_004490398.1-1;Dbxref=GeneID:117220998%2CGenbank:XR_004490398.1;Parent=rna-XR_004490398.1
NW_022888824.1	Gnomon	exon	1778854	1780281	.	+	.	ID=exon-XR_004490398.1-2;Dbxref=GeneID:117220998%2CGenbank:XR_004490398.1;Parent=rna-XR_004490398.1
NW_022888824.1	Gnomon	exon	1780380	1781736	.	+	.	ID=exon-XR_004490398.1-3;Dbxref=GeneID:117220998%2CGenbank:XR_004490398.1;Parent=rna-XR_004490398.1
NW_022888824.1	Gnomon	exon	1910456	1910586	.	-	.	ID=exon-XM_033471454.1-15;Dbxref=GeneID:117220955%2CGenbank:XM_033471454.1;Parent=rna-XM_033471454.1
NW_022888824.1	Gnomon	exon	1910303	1910388	.	-	.	ID=exon-XM_033471454.1-16;Dbxref=GeneID:117220955%2CGenbank:XM_033471454.1;Parent=rna-XM_033471454.1
NW_022888824.1	Gnomon	exon	1910101	1910239	.	-	.	ID=exon-XM_033471454.1-17;Dbxref=GeneID:117220955%2CGenbank:XM_033471454.1;Parent=rna-XM_033471454.1
NW_022888824.1	Gnomon	exon	1909772	1910033	.	-	.	ID=exon-XM_033471454.1-18;Dbxref=GeneID:117220955%2CGenbank:XM_033471454.1;Parent=rna-XM_033471454.1
NW_022888824.1	Gnomon	exon	1909316	1909479	.	-	.	ID=exon-XM_033471454.1-19;Dbxref=GeneID:117220955%2CGenbank:XM_033471454.1;Parent=rna-XM_033471454.1
NW_022888824.1	Gnomon	mRNA	4076738	4077685	.	-	.	Name=XM_033471637.1;ID=rna-XM_033471637.1;Dbxref=GeneID:117221051%2CGenbank:XM_033471637.1;Parent=gene-LOC117221051
NW_022888824.1	Gnomon	exon	1918330	1918432	.	-	.	ID=exon-XM_033471454.1-10;Dbxref=GeneID:117220955%2CGenbank:XM_033471454.1;Parent=rna-XM_033471454.1
NW_022888824.1	Gnomon	exon	1913144	1913250	.	-	.	ID=exon-XM_033471454.1-11;Dbxref=GeneID:117220955%2CGenbank:XM_033471454.1;Parent=rna-XM_033471454.1
NW_022888824.1	Gnomon	exon	1912447	1912605	.	-	.	ID=exon-XM_033471454.1-12;Dbxref=GeneID:117220955%2CGenbank:XM_033471454.1;Parent=rna-XM_033471454.1
NW_022888824.1	Gnomon	exon	1911252	1911346	.	-	.	ID=exon-XM_033471454.1-13;Dbxref=GeneID:117220955%2CGenbank:XM_033471454.1;Parent=rna-XM_033471454.1
NW_022888824.1	Gnomon	exon	1910648	1910979	.	-	.	ID=exon-XM_033471454.1-14;Dbxref=GeneID:117220955%2CGenbank:XM_033471454.1;Parent=rna-XM_033471454.1
NW_022888824.1	Gnomon	exon	1907199	1909256	.	-	.	ID=exon-XM_033471454.1-20;Dbxref=GeneID:117220955%2CGenbank:XM_033471454.1;Parent=rna-XM_033471454.1
NW_022888824.1	Gnomon	mRNA	2768903	2770544	.	-	.	Name=XM_033471481.1;ID=rna-XM_033471481.1;Dbxref=GeneID:117220968%2CGenbank:XM_033471481.1;Parent=gene-LOC117220968
NW_022888824.1	Gnomon	CDS	2067967	2068075	.	+	0	Name=XP_033327510.1;ID=cds-XP_033327510.1;Dbxref=GeneID:117221041%2CGenbank:XP_033327510.1;Parent=rna-XM_033471619.1
NW_022888824.1	Gnomon	CDS	2068369	2068448	.	+	0	Name=XP_033327510.1;ID=cds-XP_033327510.1;Dbxref=GeneID:117221041%2CGenbank:XP_033327510.1;Parent=rna-XM_033471619.1
NW_022888824.1	Gnomon	CDS	2068811	2068975	.	+	0	Name=XP_033327510.1;ID=cds-XP_033327510.1;Dbxref=GeneID:117221041%2CGenbank:XP_033327510.1;Parent=rna-XM_033471619.1
NW_022888824.1	Gnomon	CDS	2069043	2069240	.	+	0	Name=XP_033327510.1;ID=cds-XP_033327510.1;Dbxref=GeneID:117221041%2CGenbank:XP_033327510.1;Parent=rna-XM_033471619.1
NW_022888824.1	Gnomon	CDS	2069322	2069978	.	+	0	Name=XP_033327510.1;ID=cds-XP_033327510.1;Dbxref=GeneID:117221041%2CGenbank:XP_033327510.1;Parent=rna-XM_033471619.1
NW_022888824.1	Gnomon	CDS	2070283	2070614	.	+	0	Name=XP_033327510.1;ID=cds-XP_033327510.1;Dbxref=GeneID:117221041%2CGenbank:XP_033327510.1;Parent=rna-XM_033471619.1
NW_022888824.1	Gnomon	CDS	2071470	2071952	.	+	0	Name=XP_033327510.1;ID=cds-XP_033327510.1;Dbxref=GeneID:117221041%2CGenbank:XP_033327510.1;Parent=rna-XM_033471619.1
NW_022888824.1	Gnomon	CDS	2072038	2072221	.	+	0	Name=XP_033327510.1;ID=cds-XP_033327510.1;Dbxref=GeneID:117221041%2CGenbank:XP_033327510.1;Parent=rna-XM_033471619.1
NW_022888824.1	Gnomon	CDS	2072326	2072530	.	+	0	Name=XP_033327510.1;ID=cds-XP_033327510.1;Dbxref=GeneID:117221041%2CGenbank:XP_033327510.1;Parent=rna-XM_033471619.1
NW_022888824.1	Gnomon	CDS	2072712	2072864	.	+	0	Name=XP_033327510.1;ID=cds-XP_033327510.1;Dbxref=GeneID:117221041%2CGenbank:XP_033327510.1;Parent=rna-XM_033471619.1
NW_022888824.1	Gnomon	CDS	2072939	2073203	.	+	0	Name=XP_033327510.1;ID=cds-XP_033327510.1;Dbxref=GeneID:117221041%2CGenbank:XP_033327510.1;Parent=rna-XM_033471619.1
NW_022888824.1	Gnomon	CDS	2073279	2073407	.	+	0	Name=XP_033327510.1;ID=cds-XP_033327510.1;Dbxref=GeneID:117221041%2CGenbank:XP_033327510.1;Parent=rna-XM_033471619.1
NW_022888824.1	Gnomon	CDS	2073733	2073886	.	+	0	Name=XP_033327510.1;ID=cds-XP_033327510.1;Dbxref=GeneID:117221041%2CGenbank:XP_033327510.1;Parent=rna-XM_033471619.1
NW_022888824.1	Gnomon	exon	228920	229107	.	-	.	ID=exon-XM_033471403.1-15;Dbxref=GeneID:117220935%2CGenbank:XM_033471403.1;Parent=rna-XM_033471403.1
NW_022888824.1	Gnomon	exon	228688	228853	.	-	.	ID=exon-XM_033471403.1-16;Dbxref=GeneID:117220935%2CGenbank:XM_033471403.1;Parent=rna-XM_033471403.1
NW_022888824.1	Gnomon	exon	228505	228618	.	-	.	ID=exon-XM_033471403.1-17;Dbxref=GeneID:117220935%2CGenbank:XM_033471403.1;Parent=rna-XM_033471403.1
NW_022888824.1	Gnomon	exon	228207	228404	.	-	.	ID=exon-XM_033471403.1-18;Dbxref=GeneID:117220935%2CGenbank:XM_033471403.1;Parent=rna-XM_033471403.1
NW_022888824.1	Gnomon	exon	230079	230263	.	-	.	ID=exon-XM_033471403.1-11;Dbxref=GeneID:117220935%2CGenbank:XM_033471403.1;Parent=rna-XM_033471403.1
NW_022888824.1	Gnomon	exon	229707	230017	.	-	.	ID=exon-XM_033471403.1-12;Dbxref=GeneID:117220935%2CGenbank:XM_033471403.1;Parent=rna-XM_033471403.1
NW_022888824.1	Gnomon	exon	229408	229627	.	-	.	ID=exon-XM_033471403.1-13;Dbxref=GeneID:117220935%2CGenbank:XM_033471403.1;Parent=rna-XM_033471403.1
NW_022888824.1	Gnomon	exon	229170	229340	.	-	.	ID=exon-XM_033471403.1-14;Dbxref=GeneID:117220935%2CGenbank:XM_033471403.1;Parent=rna-XM_033471403.1
NW_022888824.1	Gnomon	exon	227995	228128	.	-	.	ID=exon-XM_033471403.1-19;Dbxref=GeneID:117220935%2CGenbank:XM_033471403.1;Parent=rna-XM_033471403.1
NW_022888824.1	Gnomon	exon	227263	227914	.	-	.	ID=exon-XM_033471403.1-20;Dbxref=GeneID:117220935%2CGenbank:XM_033471403.1;Parent=rna-XM_033471403.1
NW_022888824.1	Gnomon	exon	230362	230508	.	-	.	ID=exon-XM_033471403.1-10;Dbxref=GeneID:117220935%2CGenbank:XM_033471403.1;Parent=rna-XM_033471403.1
NW_022888824.1	Gnomon	CDS	2102066	2102528	.	-	0	Name=XP_033327260.1;ID=cds-XP_033327260.1;Dbxref=GeneID:117220915%2CGenbank:XP_033327260.1;Parent=rna-XM_033471369.1
NW_022888824.1	Gnomon	CDS	2101146	2101336	.	-	0	Name=XP_033327260.1;ID=cds-XP_033327260.1;Dbxref=GeneID:117220915%2CGenbank:XP_033327260.1;Parent=rna-XM_033471369.1
NW_022888824.1	Gnomon	lnc_RNA	3195004	3195752	.	-	.	Name=XR_004490401.1;ID=rna-XR_004490401.1;Dbxref=GeneID:117221015%2CGenbank:XR_004490401.1;Parent=gene-LOC117221015
NW_022888824.1	Gnomon	mRNA	1820906	1823288	.	-	.	Name=XM_033471387.1;ID=rna-XM_033471387.1;Dbxref=GeneID:117220921%2CGenbank:XM_033471387.1;Parent=gene-LOC117220921
NW_022888824.1	Gnomon	lnc_RNA	191999	195340	.	-	.	Name=XR_004490391.1;ID=rna-XR_004490391.1;Dbxref=GeneID:117220976%2CGenbank:XR_004490391.1;Parent=gene-LOC117220976
NW_022888824.1	Gnomon	CDS	93514	93593	.	-	0	Name=XP_033327416.1;ID=cds-XP_033327416.1;Dbxref=GeneID:117220996%2CGenbank:XP_033327416.1;Parent=rna-XM_033471525.1
NW_022888824.1	Gnomon	CDS	90924	91065	.	-	0	Name=XP_033327416.1;ID=cds-XP_033327416.1;Dbxref=GeneID:117220996%2CGenbank:XP_033327416.1;Parent=rna-XM_033471525.1
NW_022888824.1	Gnomon	CDS	90706	90832	.	-	0	Name=XP_033327416.1;ID=cds-XP_033327416.1;Dbxref=GeneID:117220996%2CGenbank:XP_033327416.1;Parent=rna-XM_033471525.1
NW_022888824.1	Gnomon	CDS	90272	90401	.	-	0	Name=XP_033327416.1;ID=cds-XP_033327416.1;Dbxref=GeneID:117220996%2CGenbank:XP_033327416.1;Parent=rna-XM_033471525.1
NW_022888824.1	Gnomon	CDS	90077	90143	.	-	0	Name=XP_033327416.1;ID=cds-XP_033327416.1;Dbxref=GeneID:117220996%2CGenbank:XP_033327416.1;Parent=rna-XM_033471525.1
NW_022888824.1	Gnomon	CDS	89791	89998	.	-	0	Name=XP_033327416.1;ID=cds-XP_033327416.1;Dbxref=GeneID:117220996%2CGenbank:XP_033327416.1;Parent=rna-XM_033471525.1
NW_022888824.1	Gnomon	CDS	89440	89698	.	-	0	Name=XP_033327416.1;ID=cds-XP_033327416.1;Dbxref=GeneID:117220996%2CGenbank:XP_033327416.1;Parent=rna-XM_033471525.1
NW_022888824.1	Gnomon	CDS	89117	89362	.	-	0	Name=XP_033327416.1;ID=cds-XP_033327416.1;Dbxref=GeneID:117220996%2CGenbank:XP_033327416.1;Parent=rna-XM_033471525.1
NW_022888824.1	Gnomon	CDS	88682	88858	.	-	0	Name=XP_033327416.1;ID=cds-XP_033327416.1;Dbxref=GeneID:117220996%2CGenbank:XP_033327416.1;Parent=rna-XM_033471525.1
NW_022888824.1	Gnomon	CDS	88091	88369	.	-	0	Name=XP_033327416.1;ID=cds-XP_033327416.1;Dbxref=GeneID:117220996%2CGenbank:XP_033327416.1;Parent=rna-XM_033471525.1
NW_022888824.1	Gnomon	CDS	87693	87886	.	-	0	Name=XP_033327416.1;ID=cds-XP_033327416.1;Dbxref=GeneID:117220996%2CGenbank:XP_033327416.1;Parent=rna-XM_033471525.1
NW_022888824.1	Gnomon	CDS	87213	87475	.	-	0	Name=XP_033327416.1;ID=cds-XP_033327416.1;Dbxref=GeneID:117220996%2CGenbank:XP_033327416.1;Parent=rna-XM_033471525.1
NW_022888824.1	Gnomon	exon	2730053	2730270	.	+	.	ID=exon-XM_033471507.1-10;Dbxref=GeneID:117220984%2CGenbank:XM_033471507.1;Parent=rna-XM_033471507.1
NW_022888824.1	Gnomon	exon	2735265	2735298	.	+	.	ID=exon-XM_033471507.1-11;Dbxref=GeneID:117220984%2CGenbank:XM_033471507.1;Parent=rna-XM_033471507.1
NW_022888824.1	Gnomon	exon	2736555	2736647	.	+	.	ID=exon-XM_033471507.1-12;Dbxref=GeneID:117220984%2CGenbank:XM_033471507.1;Parent=rna-XM_033471507.1
NW_022888824.1	Gnomon	exon	2736795	2737011	.	+	.	ID=exon-XM_033471507.1-13;Dbxref=GeneID:117220984%2CGenbank:XM_033471507.1;Parent=rna-XM_033471507.1
NW_022888824.1	Gnomon	exon	2737188	2737329	.	+	.	ID=exon-XM_033471507.1-14;Dbxref=GeneID:117220984%2CGenbank:XM_033471507.1;Parent=rna-XM_033471507.1
NW_022888824.1	Gnomon	exon	2738152	2744447	.	+	.	ID=exon-XM_033471507.1-15;Dbxref=GeneID:117220984%2CGenbank:XM_033471507.1;Parent=rna-XM_033471507.1
NW_022888824.1	Gnomon	exon	1456415	1456441	.	-	.	ID=exon-XM_033471430.1-6;Dbxref=GeneID:117220943%2CGenbank:XM_033471430.1;Parent=rna-XM_033471430.1
NW_022888824.1	Gnomon	exon	1455845	1456016	.	-	.	ID=exon-XM_033471430.1-7;Dbxref=GeneID:117220943%2CGenbank:XM_033471430.1;Parent=rna-XM_033471430.1
NW_022888824.1	Gnomon	exon	1455535	1455733	.	-	.	ID=exon-XM_033471430.1-8;Dbxref=GeneID:117220943%2CGenbank:XM_033471430.1;Parent=rna-XM_033471430.1
NW_022888824.1	Gnomon	exon	1454579	1454774	.	-	.	ID=exon-XM_033471430.1-9;Dbxref=GeneID:117220943%2CGenbank:XM_033471430.1;Parent=rna-XM_033471430.1
NW_022888824.1	Gnomon	exon	1538597	1538788	.	-	.	ID=exon-XM_033471430.1-2;Dbxref=GeneID:117220943%2CGenbank:XM_033471430.1;Parent=rna-XM_033471430.1
NW_022888824.1	Gnomon	exon	1521064	1525352	.	-	.	ID=exon-XM_033471430.1-3;Dbxref=GeneID:117220943%2CGenbank:XM_033471430.1;Parent=rna-XM_033471430.1
NW_022888824.1	Gnomon	exon	1477404	1477451	.	-	.	ID=exon-XM_033471430.1-4;Dbxref=GeneID:117220943%2CGenbank:XM_033471430.1;Parent=rna-XM_033471430.1
NW_022888824.1	Gnomon	exon	1459477	1459835	.	-	.	ID=exon-XM_033471430.1-5;Dbxref=GeneID:117220943%2CGenbank:XM_033471430.1;Parent=rna-XM_033471430.1
NW_022888824.1	Gnomon	exon	1582887	1583901	.	-	.	ID=exon-XM_033471430.1-1;Dbxref=GeneID:117220943%2CGenbank:XM_033471430.1;Parent=rna-XM_033471430.1
NW_022888824.1	Gnomon	mRNA	1738104	1739918	.	+	.	Name=XM_033471480.1;ID=rna-XM_033471480.1;Dbxref=GeneID:117220967%2CGenbank:XM_033471480.1;Parent=gene-LOC117220967
NW_022888824.1	Gnomon	mRNA	2805554	2808251	.	+	.	Name=XM_033471730.1;ID=rna-XM_033471730.1;Dbxref=GeneID:117221081%2CGenbank:XM_033471730.1;Parent=gene-LOC117221081
NW_022888824.1	Gnomon	mRNA	1833695	1858645	.	-	.	Name=XM_033471386.1;ID=rna-XM_033471386.1;Dbxref=GeneID:117220920%2CGenbank:XM_033471386.1;Parent=gene-LOC117220920
NW_022888824.1	Gnomon	exon	3405443	3406870	.	-	.	ID=exon-XM_033471649.1-11;Dbxref=GeneID:117221053%2CGenbank:XM_033471649.1;Parent=rna-XM_033471649.1
NW_022888824.1	Gnomon	exon	3407695	3407794	.	-	.	ID=exon-XM_033471649.1-10;Dbxref=GeneID:117221053%2CGenbank:XM_033471649.1;Parent=rna-XM_033471649.1
NW_022888824.1	Gnomon	lnc_RNA	2168219	2172073	.	+	.	Name=XR_004490400.1;ID=rna-XR_004490400.1;Dbxref=GeneID:117221009%2CGenbank:XR_004490400.1;Parent=gene-LOC117221009
NW_022888824.1	Gnomon	exon	279505	279573	.	+	.	ID=exon-XM_033471607.1-1;Dbxref=GeneID:117221037%2CGenbank:XM_033471607.1;Parent=rna-XM_033471607.1
NW_022888824.1	Gnomon	exon	281223	281540	.	+	.	ID=exon-XM_033471607.1-2;Dbxref=GeneID:117221037%2CGenbank:XM_033471607.1;Parent=rna-XM_033471607.1
NW_022888824.1	Gnomon	exon	281801	281950	.	+	.	ID=exon-XM_033471607.1-3;Dbxref=GeneID:117221037%2CGenbank:XM_033471607.1;Parent=rna-XM_033471607.1
NW_022888824.1	Gnomon	exon	282043	286246	.	+	.	ID=exon-XM_033471607.1-4;Dbxref=GeneID:117221037%2CGenbank:XM_033471607.1;Parent=rna-XM_033471607.1
NW_022888824.1	Gnomon	mRNA	4071815	4076936	.	+	.	Name=XM_033471636.1;ID=rna-XM_033471636.1;Dbxref=GeneID:117221050%2CGenbank:XM_033471636.1;Parent=gene-LOC117221050
NW_022888824.1	Gnomon	CDS	93514	93593	.	-	0	Name=XP_033327415.1;ID=cds-XP_033327415.1;Dbxref=GeneID:117220996%2CGenbank:XP_033327415.1;Parent=rna-XM_033471524.1
NW_022888824.1	Gnomon	CDS	90924	91065	.	-	0	Name=XP_033327415.1;ID=cds-XP_033327415.1;Dbxref=GeneID:117220996%2CGenbank:XP_033327415.1;Parent=rna-XM_033471524.1
NW_022888824.1	Gnomon	CDS	90706	90832	.	-	0	Name=XP_033327415.1;ID=cds-XP_033327415.1;Dbxref=GeneID:117220996%2CGenbank:XP_033327415.1;Parent=rna-XM_033471524.1
NW_022888824.1	Gnomon	CDS	90272	90401	.	-	0	Name=XP_033327415.1;ID=cds-XP_033327415.1;Dbxref=GeneID:117220996%2CGenbank:XP_033327415.1;Parent=rna-XM_033471524.1
NW_022888824.1	Gnomon	CDS	90077	90143	.	-	0	Name=XP_033327415.1;ID=cds-XP_033327415.1;Dbxref=GeneID:117220996%2CGenbank:XP_033327415.1;Parent=rna-XM_033471524.1
NW_022888824.1	Gnomon	CDS	89788	89998	.	-	0	Name=XP_033327415.1;ID=cds-XP_033327415.1;Dbxref=GeneID:117220996%2CGenbank:XP_033327415.1;Parent=rna-XM_033471524.1
NW_022888824.1	Gnomon	CDS	89440	89698	.	-	0	Name=XP_033327415.1;ID=cds-XP_033327415.1;Dbxref=GeneID:117220996%2CGenbank:XP_033327415.1;Parent=rna-XM_033471524.1
NW_022888824.1	Gnomon	CDS	89117	89362	.	-	0	Name=XP_033327415.1;ID=cds-XP_033327415.1;Dbxref=GeneID:117220996%2CGenbank:XP_033327415.1;Parent=rna-XM_033471524.1
NW_022888824.1	Gnomon	CDS	88682	88858	.	-	0	Name=XP_033327415.1;ID=cds-XP_033327415.1;Dbxref=GeneID:117220996%2CGenbank:XP_033327415.1;Parent=rna-XM_033471524.1
NW_022888824.1	Gnomon	CDS	88091	88369	.	-	0	Name=XP_033327415.1;ID=cds-XP_033327415.1;Dbxref=GeneID:117220996%2CGenbank:XP_033327415.1;Parent=rna-XM_033471524.1
NW_022888824.1	Gnomon	CDS	87693	87886	.	-	0	Name=XP_033327415.1;ID=cds-XP_033327415.1;Dbxref=GeneID:117220996%2CGenbank:XP_033327415.1;Parent=rna-XM_033471524.1
NW_022888824.1	Gnomon	CDS	87213	87475	.	-	0	Name=XP_033327415.1;ID=cds-XP_033327415.1;Dbxref=GeneID:117220996%2CGenbank:XP_033327415.1;Parent=rna-XM_033471524.1
NW_022888824.1	Gnomon	exon	2168219	2169321	.	+	.	ID=exon-XR_004490400.1-1;Dbxref=GeneID:117221009%2CGenbank:XR_004490400.1;Parent=rna-XR_004490400.1
NW_022888824.1	Gnomon	exon	2169407	2172073	.	+	.	ID=exon-XR_004490400.1-2;Dbxref=GeneID:117221009%2CGenbank:XR_004490400.1;Parent=rna-XR_004490400.1
NW_022888824.1	Gnomon	exon	1941450	1941536	.	-	.	ID=exon-XM_033471453.1-1;Dbxref=GeneID:117220955%2CGenbank:XM_033471453.1;Parent=rna-XM_033471453.1
NW_022888824.1	Gnomon	exon	1940353	1941343	.	-	.	ID=exon-XM_033471453.1-2;Dbxref=GeneID:117220955%2CGenbank:XM_033471453.1;Parent=rna-XM_033471453.1
NW_022888824.1	Gnomon	exon	1939860	1940258	.	-	.	ID=exon-XM_033471453.1-3;Dbxref=GeneID:117220955%2CGenbank:XM_033471453.1;Parent=rna-XM_033471453.1
NW_022888824.1	Gnomon	exon	1939698	1939778	.	-	.	ID=exon-XM_033471453.1-4;Dbxref=GeneID:117220955%2CGenbank:XM_033471453.1;Parent=rna-XM_033471453.1
NW_022888824.1	Gnomon	exon	1938977	1939236	.	-	.	ID=exon-XM_033471453.1-5;Dbxref=GeneID:117220955%2CGenbank:XM_033471453.1;Parent=rna-XM_033471453.1
NW_022888824.1	Gnomon	exon	1937914	1938047	.	-	.	ID=exon-XM_033471453.1-6;Dbxref=GeneID:117220955%2CGenbank:XM_033471453.1;Parent=rna-XM_033471453.1
NW_022888824.1	Gnomon	exon	1937699	1937833	.	-	.	ID=exon-XM_033471453.1-7;Dbxref=GeneID:117220955%2CGenbank:XM_033471453.1;Parent=rna-XM_033471453.1
NW_022888824.1	Gnomon	exon	1936140	1937584	.	-	.	ID=exon-XM_033471453.1-8;Dbxref=GeneID:117220955%2CGenbank:XM_033471453.1;Parent=rna-XM_033471453.1
NW_022888824.1	Gnomon	exon	1921758	1921813	.	-	.	ID=exon-XM_033471453.1-9;Dbxref=GeneID:117220955%2CGenbank:XM_033471453.1;Parent=rna-XM_033471453.1
NW_022888824.1	Gnomon	exon	4049661	4050037	.	+	.	ID=exon-XM_033471631.1-1;Dbxref=GeneID:117221049%2CGenbank:XM_033471631.1;Parent=rna-XM_033471631.1
NW_022888824.1	Gnomon	exon	4052821	4052988	.	+	.	ID=exon-XM_033471631.1-2;Dbxref=GeneID:117221049%2CGenbank:XM_033471631.1;Parent=rna-XM_033471631.1
NW_022888824.1	Gnomon	exon	4065159	4065370	.	+	.	ID=exon-XM_033471631.1-9;Dbxref=GeneID:117221049%2CGenbank:XM_033471631.1;Parent=rna-XM_033471631.1
NW_022888824.1	Gnomon	exon	4063849	4064057	.	+	.	ID=exon-XM_033471631.1-7;Dbxref=GeneID:117221049%2CGenbank:XM_033471631.1;Parent=rna-XM_033471631.1
NW_022888824.1	Gnomon	exon	4064243	4064422	.	+	.	ID=exon-XM_033471631.1-8;Dbxref=GeneID:117221049%2CGenbank:XM_033471631.1;Parent=rna-XM_033471631.1
NW_022888824.1	Gnomon	exon	4060700	4060738	.	+	.	ID=exon-XM_033471631.1-5;Dbxref=GeneID:117221049%2CGenbank:XM_033471631.1;Parent=rna-XM_033471631.1
NW_022888824.1	Gnomon	exon	4063229	4063474	.	+	.	ID=exon-XM_033471631.1-6;Dbxref=GeneID:117221049%2CGenbank:XM_033471631.1;Parent=rna-XM_033471631.1
NW_022888824.1	Gnomon	exon	4053392	4054446	.	+	.	ID=exon-XM_033471631.1-3;Dbxref=GeneID:117221049%2CGenbank:XM_033471631.1;Parent=rna-XM_033471631.1
NW_022888824.1	Gnomon	exon	4055639	4055867	.	+	.	ID=exon-XM_033471631.1-4;Dbxref=GeneID:117221049%2CGenbank:XM_033471631.1;Parent=rna-XM_033471631.1
NW_022888824.1	Gnomon	exon	2725253	2725481	.	+	.	ID=exon-XM_033471501.1-9;Dbxref=GeneID:117220984%2CGenbank:XM_033471501.1;Parent=rna-XM_033471501.1
NW_022888824.1	Gnomon	exon	2590953	2591057	.	+	.	ID=exon-XM_033471501.1-3;Dbxref=GeneID:117220984%2CGenbank:XM_033471501.1;Parent=rna-XM_033471501.1
NW_022888824.1	Gnomon	exon	2628469	2628618	.	+	.	ID=exon-XM_033471501.1-4;Dbxref=GeneID:117220984%2CGenbank:XM_033471501.1;Parent=rna-XM_033471501.1
NW_022888824.1	Gnomon	exon	2468068	2468793	.	+	.	ID=exon-XM_033471501.1-1;Dbxref=GeneID:117220984%2CGenbank:XM_033471501.1;Parent=rna-XM_033471501.1
NW_022888824.1	Gnomon	exon	2543530	2543583	.	+	.	ID=exon-XM_033471501.1-2;Dbxref=GeneID:117220984%2CGenbank:XM_033471501.1;Parent=rna-XM_033471501.1
NW_022888824.1	Gnomon	exon	2705817	2705868	.	+	.	ID=exon-XM_033471501.1-7;Dbxref=GeneID:117220984%2CGenbank:XM_033471501.1;Parent=rna-XM_033471501.1
NW_022888824.1	Gnomon	exon	2711368	2711426	.	+	.	ID=exon-XM_033471501.1-8;Dbxref=GeneID:117220984%2CGenbank:XM_033471501.1;Parent=rna-XM_033471501.1
NW_022888824.1	Gnomon	exon	2659877	2660026	.	+	.	ID=exon-XM_033471501.1-5;Dbxref=GeneID:117220984%2CGenbank:XM_033471501.1;Parent=rna-XM_033471501.1
NW_022888824.1	Gnomon	exon	2687865	2687999	.	+	.	ID=exon-XM_033471501.1-6;Dbxref=GeneID:117220984%2CGenbank:XM_033471501.1;Parent=rna-XM_033471501.1
NW_022888824.1	Gnomon	exon	88091	88369	.	-	.	ID=exon-XM_033471526.1-10;Dbxref=GeneID:117220996%2CGenbank:XM_033471526.1;Parent=rna-XM_033471526.1
NW_022888824.1	Gnomon	exon	87693	87886	.	-	.	ID=exon-XM_033471526.1-11;Dbxref=GeneID:117220996%2CGenbank:XM_033471526.1;Parent=rna-XM_033471526.1
NW_022888824.1	Gnomon	exon	85722	87475	.	-	.	ID=exon-XM_033471526.1-12;Dbxref=GeneID:117220996%2CGenbank:XM_033471526.1;Parent=rna-XM_033471526.1
NW_022888824.1	Gnomon	mRNA	1833695	1840623	.	-	.	Name=XM_033471385.1;ID=rna-XM_033471385.1;Dbxref=GeneID:117220920%2CGenbank:XM_033471385.1;Parent=gene-LOC117220920
NW_022888824.1	Gnomon	mRNA	4047736	4069834	.	+	.	Name=XM_033471635.1;ID=rna-XM_033471635.1;Dbxref=GeneID:117221049%2CGenbank:XM_033471635.1;Parent=gene-LOC117221049
NW_022888824.1	Gnomon	exon	1455535	1455733	.	-	.	ID=exon-XM_033471429.1-8;Dbxref=GeneID:117220943%2CGenbank:XM_033471429.1;Parent=rna-XM_033471429.1
NW_022888824.1	Gnomon	exon	1454579	1454774	.	-	.	ID=exon-XM_033471429.1-9;Dbxref=GeneID:117220943%2CGenbank:XM_033471429.1;Parent=rna-XM_033471429.1
NW_022888824.1	Gnomon	exon	1456415	1456441	.	-	.	ID=exon-XM_033471429.1-6;Dbxref=GeneID:117220943%2CGenbank:XM_033471429.1;Parent=rna-XM_033471429.1
NW_022888824.1	Gnomon	exon	1455845	1456016	.	-	.	ID=exon-XM_033471429.1-7;Dbxref=GeneID:117220943%2CGenbank:XM_033471429.1;Parent=rna-XM_033471429.1
NW_022888824.1	Gnomon	exon	1477404	1477451	.	-	.	ID=exon-XM_033471429.1-4;Dbxref=GeneID:117220943%2CGenbank:XM_033471429.1;Parent=rna-XM_033471429.1
NW_022888824.1	Gnomon	exon	1459477	1459835	.	-	.	ID=exon-XM_033471429.1-5;Dbxref=GeneID:117220943%2CGenbank:XM_033471429.1;Parent=rna-XM_033471429.1
NW_022888824.1	Gnomon	exon	1538597	1538788	.	-	.	ID=exon-XM_033471429.1-2;Dbxref=GeneID:117220943%2CGenbank:XM_033471429.1;Parent=rna-XM_033471429.1
NW_022888824.1	Gnomon	exon	1521064	1525352	.	-	.	ID=exon-XM_033471429.1-3;Dbxref=GeneID:117220943%2CGenbank:XM_033471429.1;Parent=rna-XM_033471429.1
NW_022888824.1	Gnomon	exon	1582887	1583375	.	-	.	ID=exon-XM_033471429.1-1;Dbxref=GeneID:117220943%2CGenbank:XM_033471429.1;Parent=rna-XM_033471429.1
NW_022888824.1	Gnomon	mRNA	48540	52826	.	-	.	Name=XM_033471563.1;ID=rna-XM_033471563.1;Dbxref=GeneID:117221010%2CGenbank:XM_033471563.1;Parent=gene-LOC117221010
NW_022888824.1	Gnomon	CDS	4007308	4007470	.	+	0	Name=XP_033327569.1;ID=cds-XP_033327569.1;Dbxref=GeneID:117221055%2CGenbank:XP_033327569.1;Parent=rna-XM_033471678.1
NW_022888824.1	Gnomon	CDS	4008833	4009151	.	+	0	Name=XP_033327569.1;ID=cds-XP_033327569.1;Dbxref=GeneID:117221055%2CGenbank:XP_033327569.1;Parent=rna-XM_033471678.1
NW_022888824.1	Gnomon	CDS	4009740	4009815	.	+	0	Name=XP_033327569.1;ID=cds-XP_033327569.1;Dbxref=GeneID:117221055%2CGenbank:XP_033327569.1;Parent=rna-XM_033471678.1
NW_022888824.1	Gnomon	CDS	4010607	4010762	.	+	0	Name=XP_033327569.1;ID=cds-XP_033327569.1;Dbxref=GeneID:117221055%2CGenbank:XP_033327569.1;Parent=rna-XM_033471678.1
NW_022888824.1	Gnomon	CDS	1578827	1578880	.	+	0	Name=XP_033327329.1;ID=cds-XP_033327329.1;Dbxref=GeneID:117220947%2CGenbank:XP_033327329.1;Parent=rna-XM_033471438.1
NW_022888824.1	Gnomon	CDS	1579090	1579409	.	+	0	Name=XP_033327329.1;ID=cds-XP_033327329.1;Dbxref=GeneID:117220947%2CGenbank:XP_033327329.1;Parent=rna-XM_033471438.1
NW_022888824.1	Gnomon	CDS	1579487	1579953	.	+	0	Name=XP_033327329.1;ID=cds-XP_033327329.1;Dbxref=GeneID:117220947%2CGenbank:XP_033327329.1;Parent=rna-XM_033471438.1
NW_022888824.1	Gnomon	CDS	1580015	1580199	.	+	0	Name=XP_033327329.1;ID=cds-XP_033327329.1;Dbxref=GeneID:117220947%2CGenbank:XP_033327329.1;Parent=rna-XM_033471438.1
NW_022888824.1	Gnomon	CDS	1580440	1581390	.	+	0	Name=XP_033327329.1;ID=cds-XP_033327329.1;Dbxref=GeneID:117220947%2CGenbank:XP_033327329.1;Parent=rna-XM_033471438.1
NW_022888824.1	Gnomon	CDS	1581467	1581826	.	+	0	Name=XP_033327329.1;ID=cds-XP_033327329.1;Dbxref=GeneID:117220947%2CGenbank:XP_033327329.1;Parent=rna-XM_033471438.1
NW_022888824.1	Gnomon	CDS	1581893	1582078	.	+	0	Name=XP_033327329.1;ID=cds-XP_033327329.1;Dbxref=GeneID:117220947%2CGenbank:XP_033327329.1;Parent=rna-XM_033471438.1
NW_022888824.1	Gnomon	mRNA	104980	111065	.	-	.	Name=XM_033471469.1;ID=rna-XM_033471469.1;Dbxref=GeneID:117220961%2CGenbank:XM_033471469.1;Parent=gene-LOC117220961
NW_022888824.1	Gnomon	mRNA	260151	271841	.	-	.	Name=XM_033471719.1;ID=rna-XM_033471719.1;Dbxref=GeneID:117221074%2CGenbank:XM_033471719.1;Parent=gene-LOC117221074
NW_022888824.1	Gnomon	exon	265754	265964	.	-	.	ID=exon-XM_033471719.1-4;Dbxref=GeneID:117221074%2CGenbank:XM_033471719.1;Parent=rna-XM_033471719.1
NW_022888824.1	Gnomon	exon	265462	265676	.	-	.	ID=exon-XM_033471719.1-5;Dbxref=GeneID:117221074%2CGenbank:XM_033471719.1;Parent=rna-XM_033471719.1
NW_022888824.1	Gnomon	exon	265209	265394	.	-	.	ID=exon-XM_033471719.1-6;Dbxref=GeneID:117221074%2CGenbank:XM_033471719.1;Parent=rna-XM_033471719.1
NW_022888824.1	Gnomon	exon	265006	265141	.	-	.	ID=exon-XM_033471719.1-7;Dbxref=GeneID:117221074%2CGenbank:XM_033471719.1;Parent=rna-XM_033471719.1
NW_022888824.1	Gnomon	exon	271775	271841	.	-	.	ID=exon-XM_033471719.1-1;Dbxref=GeneID:117221074%2CGenbank:XM_033471719.1;Parent=rna-XM_033471719.1
NW_022888824.1	Gnomon	exon	266372	266493	.	-	.	ID=exon-XM_033471719.1-2;Dbxref=GeneID:117221074%2CGenbank:XM_033471719.1;Parent=rna-XM_033471719.1
NW_022888824.1	Gnomon	exon	266077	266259	.	-	.	ID=exon-XM_033471719.1-3;Dbxref=GeneID:117221074%2CGenbank:XM_033471719.1;Parent=rna-XM_033471719.1
NW_022888824.1	Gnomon	exon	133464	133530	.	+	.	ID=exon-XM_033471580.1-1;Dbxref=GeneID:117221021%2CGenbank:XM_033471580.1;Parent=rna-XM_033471580.1
NW_022888824.1	Gnomon	exon	134259	134514	.	+	.	ID=exon-XM_033471580.1-4;Dbxref=GeneID:117221021%2CGenbank:XM_033471580.1;Parent=rna-XM_033471580.1
NW_022888824.1	Gnomon	exon	134649	134861	.	+	.	ID=exon-XM_033471580.1-5;Dbxref=GeneID:117221021%2CGenbank:XM_033471580.1;Parent=rna-XM_033471580.1
NW_022888824.1	Gnomon	exon	133611	133852	.	+	.	ID=exon-XM_033471580.1-2;Dbxref=GeneID:117221021%2CGenbank:XM_033471580.1;Parent=rna-XM_033471580.1
NW_022888824.1	Gnomon	exon	133923	134185	.	+	.	ID=exon-XM_033471580.1-3;Dbxref=GeneID:117221021%2CGenbank:XM_033471580.1;Parent=rna-XM_033471580.1
NW_022888824.1	Gnomon	exon	137593	137714	.	+	.	ID=exon-XM_033471580.1-8;Dbxref=GeneID:117221021%2CGenbank:XM_033471580.1;Parent=rna-XM_033471580.1
NW_022888824.1	Gnomon	exon	137793	139538	.	+	.	ID=exon-XM_033471580.1-9;Dbxref=GeneID:117221021%2CGenbank:XM_033471580.1;Parent=rna-XM_033471580.1
NW_022888824.1	Gnomon	exon	134935	136654	.	+	.	ID=exon-XM_033471580.1-6;Dbxref=GeneID:117221021%2CGenbank:XM_033471580.1;Parent=rna-XM_033471580.1
NW_022888824.1	Gnomon	exon	136910	137511	.	+	.	ID=exon-XM_033471580.1-7;Dbxref=GeneID:117221021%2CGenbank:XM_033471580.1;Parent=rna-XM_033471580.1
NW_022888824.1	Gnomon	exon	260151	260478	.	-	.	ID=exon-XM_033471719.1-8;Dbxref=GeneID:117221074%2CGenbank:XM_033471719.1;Parent=rna-XM_033471719.1
NW_022888824.1	Gnomon	exon	3584748	3585982	.	-	.	ID=exon-XM_033471667.1-2;Dbxref=GeneID:117221053%2CGenbank:XM_033471667.1;Parent=rna-XM_033471667.1
NW_022888824.1	Gnomon	exon	3497137	3497325	.	-	.	ID=exon-XM_033471667.1-3;Dbxref=GeneID:117221053%2CGenbank:XM_033471667.1;Parent=rna-XM_033471667.1
NW_022888824.1	Gnomon	exon	3632754	3632969	.	-	.	ID=exon-XM_033471667.1-1;Dbxref=GeneID:117221053%2CGenbank:XM_033471667.1;Parent=rna-XM_033471667.1
NW_022888824.1	Gnomon	exon	3460483	3460584	.	-	.	ID=exon-XM_033471667.1-6;Dbxref=GeneID:117221053%2CGenbank:XM_033471667.1;Parent=rna-XM_033471667.1
NW_022888824.1	Gnomon	exon	3459618	3459682	.	-	.	ID=exon-XM_033471667.1-7;Dbxref=GeneID:117221053%2CGenbank:XM_033471667.1;Parent=rna-XM_033471667.1
NW_022888824.1	Gnomon	exon	3495528	3495560	.	-	.	ID=exon-XM_033471667.1-4;Dbxref=GeneID:117221053%2CGenbank:XM_033471667.1;Parent=rna-XM_033471667.1
NW_022888824.1	Gnomon	exon	3494130	3494150	.	-	.	ID=exon-XM_033471667.1-5;Dbxref=GeneID:117221053%2CGenbank:XM_033471667.1;Parent=rna-XM_033471667.1
NW_022888824.1	Gnomon	exon	3457057	3457169	.	-	.	ID=exon-XM_033471667.1-8;Dbxref=GeneID:117221053%2CGenbank:XM_033471667.1;Parent=rna-XM_033471667.1
NW_022888824.1	Gnomon	exon	3416683	3416776	.	-	.	ID=exon-XM_033471667.1-9;Dbxref=GeneID:117221053%2CGenbank:XM_033471667.1;Parent=rna-XM_033471667.1
NW_022888824.1	Gnomon	exon	4112017	4112292	.	-	.	ID=exon-XM_033471532.1-9;Dbxref=GeneID:117220999%2CGenbank:XM_033471532.1;Parent=rna-XM_033471532.1
NW_022888824.1	Gnomon	exon	4113503	4113514	.	-	.	ID=exon-XM_033471532.1-7;Dbxref=GeneID:117220999%2CGenbank:XM_033471532.1;Parent=rna-XM_033471532.1
NW_022888824.1	Gnomon	exon	4112516	4112768	.	-	.	ID=exon-XM_033471532.1-8;Dbxref=GeneID:117220999%2CGenbank:XM_033471532.1;Parent=rna-XM_033471532.1
NW_022888824.1	Gnomon	exon	4114435	4114664	.	-	.	ID=exon-XM_033471532.1-5;Dbxref=GeneID:117220999%2CGenbank:XM_033471532.1;Parent=rna-XM_033471532.1
NW_022888824.1	Gnomon	exon	4114083	4114341	.	-	.	ID=exon-XM_033471532.1-6;Dbxref=GeneID:117220999%2CGenbank:XM_033471532.1;Parent=rna-XM_033471532.1
NW_022888824.1	Gnomon	exon	4116205	4116387	.	-	.	ID=exon-XM_033471532.1-3;Dbxref=GeneID:117220999%2CGenbank:XM_033471532.1;Parent=rna-XM_033471532.1
NW_022888824.1	Gnomon	exon	4115098	4115256	.	-	.	ID=exon-XM_033471532.1-4;Dbxref=GeneID:117220999%2CGenbank:XM_033471532.1;Parent=rna-XM_033471532.1
NW_022888824.1	Gnomon	exon	4118891	4119450	.	-	.	ID=exon-XM_033471532.1-1;Dbxref=GeneID:117220999%2CGenbank:XM_033471532.1;Parent=rna-XM_033471532.1
NW_022888824.1	Gnomon	exon	4116812	4116925	.	-	.	ID=exon-XM_033471532.1-2;Dbxref=GeneID:117220999%2CGenbank:XM_033471532.1;Parent=rna-XM_033471532.1
NW_022888824.1	Gnomon	exon	1907199	1909256	.	-	.	ID=exon-XM_033471452.1-19;Dbxref=GeneID:117220955%2CGenbank:XM_033471452.1;Parent=rna-XM_033471452.1
NW_022888824.1	Gnomon	exon	1909772	1910033	.	-	.	ID=exon-XM_033471452.1-17;Dbxref=GeneID:117220955%2CGenbank:XM_033471452.1;Parent=rna-XM_033471452.1
NW_022888824.1	Gnomon	exon	1909316	1909479	.	-	.	ID=exon-XM_033471452.1-18;Dbxref=GeneID:117220955%2CGenbank:XM_033471452.1;Parent=rna-XM_033471452.1
NW_022888824.1	Gnomon	exon	1910303	1910388	.	-	.	ID=exon-XM_033471452.1-15;Dbxref=GeneID:117220955%2CGenbank:XM_033471452.1;Parent=rna-XM_033471452.1
NW_022888824.1	Gnomon	exon	1910101	1910239	.	-	.	ID=exon-XM_033471452.1-16;Dbxref=GeneID:117220955%2CGenbank:XM_033471452.1;Parent=rna-XM_033471452.1
NW_022888824.1	Gnomon	exon	1910648	1910979	.	-	.	ID=exon-XM_033471452.1-13;Dbxref=GeneID:117220955%2CGenbank:XM_033471452.1;Parent=rna-XM_033471452.1
NW_022888824.1	Gnomon	exon	1910456	1910586	.	-	.	ID=exon-XM_033471452.1-14;Dbxref=GeneID:117220955%2CGenbank:XM_033471452.1;Parent=rna-XM_033471452.1
NW_022888824.1	Gnomon	exon	1912447	1912605	.	-	.	ID=exon-XM_033471452.1-11;Dbxref=GeneID:117220955%2CGenbank:XM_033471452.1;Parent=rna-XM_033471452.1
NW_022888824.1	Gnomon	exon	1911252	1911346	.	-	.	ID=exon-XM_033471452.1-12;Dbxref=GeneID:117220955%2CGenbank:XM_033471452.1;Parent=rna-XM_033471452.1
NW_022888824.1	Gnomon	exon	1913144	1913250	.	-	.	ID=exon-XM_033471452.1-10;Dbxref=GeneID:117220955%2CGenbank:XM_033471452.1;Parent=rna-XM_033471452.1
NW_022888824.1	Gnomon	exon	2009945	2010255	.	-	.	ID=exon-XM_033471408.1-1;Dbxref=GeneID:117220940%2CGenbank:XM_033471408.1;Parent=rna-XM_033471408.1
NW_022888824.1	Gnomon	exon	1994008	1994157	.	-	.	ID=exon-XM_033471408.1-2;Dbxref=GeneID:117220940%2CGenbank:XM_033471408.1;Parent=rna-XM_033471408.1
NW_022888824.1	Gnomon	exon	1978604	1978701	.	-	.	ID=exon-XM_033471408.1-9;Dbxref=GeneID:117220940%2CGenbank:XM_033471408.1;Parent=rna-XM_033471408.1
NW_022888824.1	Gnomon	exon	1980171	1980419	.	-	.	ID=exon-XM_033471408.1-7;Dbxref=GeneID:117220940%2CGenbank:XM_033471408.1;Parent=rna-XM_033471408.1
NW_022888824.1	Gnomon	exon	1979138	1979297	.	-	.	ID=exon-XM_033471408.1-8;Dbxref=GeneID:117220940%2CGenbank:XM_033471408.1;Parent=rna-XM_033471408.1
NW_022888824.1	Gnomon	exon	1982966	1983112	.	-	.	ID=exon-XM_033471408.1-5;Dbxref=GeneID:117220940%2CGenbank:XM_033471408.1;Parent=rna-XM_033471408.1
NW_022888824.1	Gnomon	exon	1981182	1981340	.	-	.	ID=exon-XM_033471408.1-6;Dbxref=GeneID:117220940%2CGenbank:XM_033471408.1;Parent=rna-XM_033471408.1
NW_022888824.1	Gnomon	exon	1984225	1984346	.	-	.	ID=exon-XM_033471408.1-3;Dbxref=GeneID:117220940%2CGenbank:XM_033471408.1;Parent=rna-XM_033471408.1
NW_022888824.1	Gnomon	exon	1983287	1983379	.	-	.	ID=exon-XM_033471408.1-4;Dbxref=GeneID:117220940%2CGenbank:XM_033471408.1;Parent=rna-XM_033471408.1
NW_022888824.1	Gnomon	exon	137593	137714	.	+	.	ID=exon-XM_033471579.1-8;Dbxref=GeneID:117221021%2CGenbank:XM_033471579.1;Parent=rna-XM_033471579.1
NW_022888824.1	Gnomon	exon	137793	139538	.	+	.	ID=exon-XM_033471579.1-9;Dbxref=GeneID:117221021%2CGenbank:XM_033471579.1;Parent=rna-XM_033471579.1
NW_022888824.1	Gnomon	exon	134259	134514	.	+	.	ID=exon-XM_033471579.1-4;Dbxref=GeneID:117221021%2CGenbank:XM_033471579.1;Parent=rna-XM_033471579.1
NW_022888824.1	Gnomon	exon	134649	134861	.	+	.	ID=exon-XM_033471579.1-5;Dbxref=GeneID:117221021%2CGenbank:XM_033471579.1;Parent=rna-XM_033471579.1
NW_022888824.1	Gnomon	exon	134935	136654	.	+	.	ID=exon-XM_033471579.1-6;Dbxref=GeneID:117221021%2CGenbank:XM_033471579.1;Parent=rna-XM_033471579.1
NW_022888824.1	Gnomon	exon	136910	137511	.	+	.	ID=exon-XM_033471579.1-7;Dbxref=GeneID:117221021%2CGenbank:XM_033471579.1;Parent=rna-XM_033471579.1
NW_022888824.1	Gnomon	exon	133440	133530	.	+	.	ID=exon-XM_033471579.1-1;Dbxref=GeneID:117221021%2CGenbank:XM_033471579.1;Parent=rna-XM_033471579.1
NW_022888824.1	Gnomon	exon	133605	133852	.	+	.	ID=exon-XM_033471579.1-2;Dbxref=GeneID:117221021%2CGenbank:XM_033471579.1;Parent=rna-XM_033471579.1
NW_022888824.1	Gnomon	exon	133923	134185	.	+	.	ID=exon-XM_033471579.1-3;Dbxref=GeneID:117221021%2CGenbank:XM_033471579.1;Parent=rna-XM_033471579.1
NW_022888824.1	Gnomon	exon	2067526	2068075	.	+	.	ID=exon-XM_033471620.1-1;Dbxref=GeneID:117221041%2CGenbank:XM_033471620.1;Parent=rna-XM_033471620.1
NW_022888824.1	Gnomon	exon	2068369	2068448	.	+	.	ID=exon-XM_033471620.1-2;Dbxref=GeneID:117221041%2CGenbank:XM_033471620.1;Parent=rna-XM_033471620.1
NW_022888824.1	Gnomon	CDS	4118891	4119184	.	-	0	Name=XP_033327423.1;ID=cds-XP_033327423.1;Dbxref=GeneID:117220999%2CGenbank:XP_033327423.1;Parent=rna-XM_033471532.1
NW_022888824.1	Gnomon	CDS	4116812	4116925	.	-	0	Name=XP_033327423.1;ID=cds-XP_033327423.1;Dbxref=GeneID:117220999%2CGenbank:XP_033327423.1;Parent=rna-XM_033471532.1
NW_022888824.1	Gnomon	CDS	4116205	4116387	.	-	0	Name=XP_033327423.1;ID=cds-XP_033327423.1;Dbxref=GeneID:117220999%2CGenbank:XP_033327423.1;Parent=rna-XM_033471532.1
NW_022888824.1	Gnomon	CDS	4115098	4115256	.	-	0	Name=XP_033327423.1;ID=cds-XP_033327423.1;Dbxref=GeneID:117220999%2CGenbank:XP_033327423.1;Parent=rna-XM_033471532.1
NW_022888824.1	Gnomon	CDS	4114435	4114664	.	-	0	Name=XP_033327423.1;ID=cds-XP_033327423.1;Dbxref=GeneID:117220999%2CGenbank:XP_033327423.1;Parent=rna-XM_033471532.1
NW_022888824.1	Gnomon	CDS	4114083	4114341	.	-	0	Name=XP_033327423.1;ID=cds-XP_033327423.1;Dbxref=GeneID:117220999%2CGenbank:XP_033327423.1;Parent=rna-XM_033471532.1
NW_022888824.1	Gnomon	CDS	4113503	4113514	.	-	0	Name=XP_033327423.1;ID=cds-XP_033327423.1;Dbxref=GeneID:117220999%2CGenbank:XP_033327423.1;Parent=rna-XM_033471532.1
NW_022888824.1	Gnomon	CDS	4112516	4112768	.	-	0	Name=XP_033327423.1;ID=cds-XP_033327423.1;Dbxref=GeneID:117220999%2CGenbank:XP_033327423.1;Parent=rna-XM_033471532.1
NW_022888824.1	Gnomon	CDS	4112017	4112292	.	-	0	Name=XP_033327423.1;ID=cds-XP_033327423.1;Dbxref=GeneID:117220999%2CGenbank:XP_033327423.1;Parent=rna-XM_033471532.1
NW_022888824.1	Gnomon	CDS	4111783	4111941	.	-	0	Name=XP_033327423.1;ID=cds-XP_033327423.1;Dbxref=GeneID:117220999%2CGenbank:XP_033327423.1;Parent=rna-XM_033471532.1
NW_022888824.1	Gnomon	CDS	4111544	4111707	.	-	0	Name=XP_033327423.1;ID=cds-XP_033327423.1;Dbxref=GeneID:117220999%2CGenbank:XP_033327423.1;Parent=rna-XM_033471532.1
NW_022888824.1	Gnomon	CDS	4111132	4111480	.	-	0	Name=XP_033327423.1;ID=cds-XP_033327423.1;Dbxref=GeneID:117220999%2CGenbank:XP_033327423.1;Parent=rna-XM_033471532.1
NW_022888824.1	Gnomon	CDS	4110843	4111061	.	-	0	Name=XP_033327423.1;ID=cds-XP_033327423.1;Dbxref=GeneID:117220999%2CGenbank:XP_033327423.1;Parent=rna-XM_033471532.1
NW_022888824.1	Gnomon	CDS	4110173	4110561	.	-	0	Name=XP_033327423.1;ID=cds-XP_033327423.1;Dbxref=GeneID:117220999%2CGenbank:XP_033327423.1;Parent=rna-XM_033471532.1
NW_022888824.1	Gnomon	CDS	4109955	4110093	.	-	0	Name=XP_033327423.1;ID=cds-XP_033327423.1;Dbxref=GeneID:117220999%2CGenbank:XP_033327423.1;Parent=rna-XM_033471532.1
NW_022888824.1	Gnomon	CDS	4109757	4109876	.	-	0	Name=XP_033327423.1;ID=cds-XP_033327423.1;Dbxref=GeneID:117220999%2CGenbank:XP_033327423.1;Parent=rna-XM_033471532.1
NW_022888824.1	Gnomon	CDS	4109525	4109685	.	-	0	Name=XP_033327423.1;ID=cds-XP_033327423.1;Dbxref=GeneID:117220999%2CGenbank:XP_033327423.1;Parent=rna-XM_033471532.1
NW_022888824.1	Gnomon	CDS	4109260	4109452	.	-	0	Name=XP_033327423.1;ID=cds-XP_033327423.1;Dbxref=GeneID:117220999%2CGenbank:XP_033327423.1;Parent=rna-XM_033471532.1
NW_022888824.1	Gnomon	CDS	4108840	4109117	.	-	0	Name=XP_033327423.1;ID=cds-XP_033327423.1;Dbxref=GeneID:117220999%2CGenbank:XP_033327423.1;Parent=rna-XM_033471532.1
NW_022888824.1	Gnomon	CDS	4105218	4105487	.	-	0	Name=XP_033327423.1;ID=cds-XP_033327423.1;Dbxref=GeneID:117220999%2CGenbank:XP_033327423.1;Parent=rna-XM_033471532.1
NW_022888824.1	Gnomon	exon	2070283	2070614	.	+	.	ID=exon-XM_033471620.1-7;Dbxref=GeneID:117221041%2CGenbank:XM_033471620.1;Parent=rna-XM_033471620.1
NW_022888824.1	Gnomon	exon	2071470	2071952	.	+	.	ID=exon-XM_033471620.1-8;Dbxref=GeneID:117221041%2CGenbank:XM_033471620.1;Parent=rna-XM_033471620.1
NW_022888824.1	Gnomon	exon	2072038	2072221	.	+	.	ID=exon-XM_033471620.1-9;Dbxref=GeneID:117221041%2CGenbank:XM_033471620.1;Parent=rna-XM_033471620.1
NW_022888824.1	Gnomon	exon	2068811	2068975	.	+	.	ID=exon-XM_033471620.1-3;Dbxref=GeneID:117221041%2CGenbank:XM_033471620.1;Parent=rna-XM_033471620.1
NW_022888824.1	Gnomon	exon	2069043	2069240	.	+	.	ID=exon-XM_033471620.1-4;Dbxref=GeneID:117221041%2CGenbank:XM_033471620.1;Parent=rna-XM_033471620.1
NW_022888824.1	Gnomon	exon	2069322	2069439	.	+	.	ID=exon-XM_033471620.1-5;Dbxref=GeneID:117221041%2CGenbank:XM_033471620.1;Parent=rna-XM_033471620.1
NW_022888824.1	Gnomon	exon	2069611	2069978	.	+	.	ID=exon-XM_033471620.1-6;Dbxref=GeneID:117221041%2CGenbank:XM_033471620.1;Parent=rna-XM_033471620.1
NW_022888824.1	Gnomon	mRNA	48540	52825	.	-	.	Name=XM_033471562.1;ID=rna-XM_033471562.1;Dbxref=GeneID:117221010%2CGenbank:XM_033471562.1;Parent=gene-LOC117221010
NW_022888824.1	Gnomon	CDS	4007308	4007470	.	+	0	Name=XP_033327568.1;ID=cds-XP_033327568.1;Dbxref=GeneID:117221055%2CGenbank:XP_033327568.1;Parent=rna-XM_033471677.1
NW_022888824.1	Gnomon	CDS	4008785	4009151	.	+	0	Name=XP_033327568.1;ID=cds-XP_033327568.1;Dbxref=GeneID:117221055%2CGenbank:XP_033327568.1;Parent=rna-XM_033471677.1
NW_022888824.1	Gnomon	CDS	4009740	4009815	.	+	0	Name=XP_033327568.1;ID=cds-XP_033327568.1;Dbxref=GeneID:117221055%2CGenbank:XP_033327568.1;Parent=rna-XM_033471677.1
NW_022888824.1	Gnomon	CDS	4010607	4010762	.	+	0	Name=XP_033327568.1;ID=cds-XP_033327568.1;Dbxref=GeneID:117221055%2CGenbank:XP_033327568.1;Parent=rna-XM_033471677.1
NW_022888824.1	Gnomon	mRNA	261248	270916	.	-	.	Name=XM_033471718.1;ID=rna-XM_033471718.1;Dbxref=GeneID:117221074%2CGenbank:XM_033471718.1;Parent=gene-LOC117221074
NW_022888824.1	Gnomon	CDS	1565324	1565346	.	+	0	Name=XP_033327328.1;ID=cds-XP_033327328.1;Dbxref=GeneID:117220946%2CGenbank:XP_033327328.1;Parent=rna-XM_033471437.1
NW_022888824.1	Gnomon	CDS	1572373	1572443	.	+	0	Name=XP_033327328.1;ID=cds-XP_033327328.1;Dbxref=GeneID:117220946%2CGenbank:XP_033327328.1;Parent=rna-XM_033471437.1
NW_022888824.1	Gnomon	CDS	1572516	1572864	.	+	0	Name=XP_033327328.1;ID=cds-XP_033327328.1;Dbxref=GeneID:117220946%2CGenbank:XP_033327328.1;Parent=rna-XM_033471437.1
NW_022888824.1	Gnomon	CDS	1573215	1573395	.	+	0	Name=XP_033327328.1;ID=cds-XP_033327328.1;Dbxref=GeneID:117220946%2CGenbank:XP_033327328.1;Parent=rna-XM_033471437.1
NW_022888824.1	Gnomon	CDS	1573500	1573537	.	+	0	Name=XP_033327328.1;ID=cds-XP_033327328.1;Dbxref=GeneID:117220946%2CGenbank:XP_033327328.1;Parent=rna-XM_033471437.1
NW_022888824.1	Gnomon	CDS	1573634	1573828	.	+	0	Name=XP_033327328.1;ID=cds-XP_033327328.1;Dbxref=GeneID:117220946%2CGenbank:XP_033327328.1;Parent=rna-XM_033471437.1
NW_022888824.1	Gnomon	CDS	1573908	1574244	.	+	0	Name=XP_033327328.1;ID=cds-XP_033327328.1;Dbxref=GeneID:117220946%2CGenbank:XP_033327328.1;Parent=rna-XM_033471437.1
NW_022888824.1	Gnomon	CDS	1574319	1574863	.	+	0	Name=XP_033327328.1;ID=cds-XP_033327328.1;Dbxref=GeneID:117220946%2CGenbank:XP_033327328.1;Parent=rna-XM_033471437.1
NW_022888824.1	Gnomon	CDS	1574936	1575587	.	+	0	Name=XP_033327328.1;ID=cds-XP_033327328.1;Dbxref=GeneID:117220946%2CGenbank:XP_033327328.1;Parent=rna-XM_033471437.1
NW_022888824.1	Gnomon	CDS	1575740	1576114	.	+	0	Name=XP_033327328.1;ID=cds-XP_033327328.1;Dbxref=GeneID:117220946%2CGenbank:XP_033327328.1;Parent=rna-XM_033471437.1
NW_022888824.1	Gnomon	mRNA	1893047	1894187	.	+	.	Name=XM_033471468.1;ID=rna-XM_033471468.1;Dbxref=GeneID:117220959%2CGenbank:XM_033471468.1;Parent=gene-LOC117220959
NW_022888824.1	Gnomon	exon	1739081	1739918	.	+	.	ID=exon-XM_033471480.1-3;Dbxref=GeneID:117220967%2CGenbank:XM_033471480.1;Parent=rna-XM_033471480.1
NW_022888824.1	Gnomon	exon	1738104	1738673	.	+	.	ID=exon-XM_033471480.1-1;Dbxref=GeneID:117220967%2CGenbank:XM_033471480.1;Parent=rna-XM_033471480.1
NW_022888824.1	Gnomon	exon	1738852	1738957	.	+	.	ID=exon-XM_033471480.1-2;Dbxref=GeneID:117220967%2CGenbank:XM_033471480.1;Parent=rna-XM_033471480.1
NW_022888824.1	Gnomon	exon	2072326	2072530	.	+	.	ID=exon-XM_033471619.1-9;Dbxref=GeneID:117221041%2CGenbank:XM_033471619.1;Parent=rna-XM_033471619.1
NW_022888824.1	Gnomon	exon	2071470	2071952	.	+	.	ID=exon-XM_033471619.1-7;Dbxref=GeneID:117221041%2CGenbank:XM_033471619.1;Parent=rna-XM_033471619.1
NW_022888824.1	Gnomon	exon	2072038	2072221	.	+	.	ID=exon-XM_033471619.1-8;Dbxref=GeneID:117221041%2CGenbank:XM_033471619.1;Parent=rna-XM_033471619.1
NW_022888824.1	Gnomon	exon	2069322	2069978	.	+	.	ID=exon-XM_033471619.1-5;Dbxref=GeneID:117221041%2CGenbank:XM_033471619.1;Parent=rna-XM_033471619.1
NW_022888824.1	Gnomon	exon	2070283	2070614	.	+	.	ID=exon-XM_033471619.1-6;Dbxref=GeneID:117221041%2CGenbank:XM_033471619.1;Parent=rna-XM_033471619.1
NW_022888824.1	Gnomon	exon	2068811	2068975	.	+	.	ID=exon-XM_033471619.1-3;Dbxref=GeneID:117221041%2CGenbank:XM_033471619.1;Parent=rna-XM_033471619.1
NW_022888824.1	Gnomon	exon	2069043	2069240	.	+	.	ID=exon-XM_033471619.1-4;Dbxref=GeneID:117221041%2CGenbank:XM_033471619.1;Parent=rna-XM_033471619.1
NW_022888824.1	Gnomon	exon	2067526	2068075	.	+	.	ID=exon-XM_033471619.1-1;Dbxref=GeneID:117221041%2CGenbank:XM_033471619.1;Parent=rna-XM_033471619.1
NW_022888824.1	Gnomon	exon	2068369	2068448	.	+	.	ID=exon-XM_033471619.1-2;Dbxref=GeneID:117221041%2CGenbank:XM_033471619.1;Parent=rna-XM_033471619.1
NW_022888824.1	Gnomon	exon	54316	54454	.	-	.	ID=exon-XM_033471743.1-7;Dbxref=GeneID:117221086%2CGenbank:XM_033471743.1;Parent=rna-XM_033471743.1
NW_022888824.1	Gnomon	exon	54085	54222	.	-	.	ID=exon-XM_033471743.1-8;Dbxref=GeneID:117221086%2CGenbank:XM_033471743.1;Parent=rna-XM_033471743.1
NW_022888824.1	Gnomon	exon	54727	54802	.	-	.	ID=exon-XM_033471743.1-5;Dbxref=GeneID:117221086%2CGenbank:XM_033471743.1;Parent=rna-XM_033471743.1
NW_022888824.1	Gnomon	exon	54518	54664	.	-	.	ID=exon-XM_033471743.1-6;Dbxref=GeneID:117221086%2CGenbank:XM_033471743.1;Parent=rna-XM_033471743.1
NW_022888824.1	Gnomon	exon	55192	55374	.	-	.	ID=exon-XM_033471743.1-3;Dbxref=GeneID:117221086%2CGenbank:XM_033471743.1;Parent=rna-XM_033471743.1
NW_022888824.1	Gnomon	exon	54877	55082	.	-	.	ID=exon-XM_033471743.1-4;Dbxref=GeneID:117221086%2CGenbank:XM_033471743.1;Parent=rna-XM_033471743.1
NW_022888824.1	Gnomon	exon	57049	57138	.	-	.	ID=exon-XM_033471743.1-1;Dbxref=GeneID:117221086%2CGenbank:XM_033471743.1;Parent=rna-XM_033471743.1
NW_022888824.1	Gnomon	exon	55562	55801	.	-	.	ID=exon-XM_033471743.1-2;Dbxref=GeneID:117221086%2CGenbank:XM_033471743.1;Parent=rna-XM_033471743.1
NW_022888824.1	Gnomon	exon	53838	54004	.	-	.	ID=exon-XM_033471743.1-9;Dbxref=GeneID:117221086%2CGenbank:XM_033471743.1;Parent=rna-XM_033471743.1
NW_022888824.1	Gnomon	CDS	1776491	1776697	.	+	0	Name=XP_033327422.1;ID=cds-XP_033327422.1;Dbxref=GeneID:117220998%2CGenbank:XP_033327422.1;Parent=rna-XM_033471531.1
NW_022888824.1	Gnomon	CDS	1778235	1778480	.	+	0	Name=XP_033327422.1;ID=cds-XP_033327422.1;Dbxref=GeneID:117220998%2CGenbank:XP_033327422.1;Parent=rna-XM_033471531.1
NW_022888824.1	Gnomon	CDS	1778854	1779504	.	+	0	Name=XP_033327422.1;ID=cds-XP_033327422.1;Dbxref=GeneID:117220998%2CGenbank:XP_033327422.1;Parent=rna-XM_033471531.1
NW_022888824.1	Gnomon	mRNA	262756	270916	.	-	.	Name=XM_033471717.1;ID=rna-XM_033471717.1;Dbxref=GeneID:117221074%2CGenbank:XM_033471717.1;Parent=gene-LOC117221074
NW_022888824.1	Gnomon	CDS	4118891	4119184	.	-	0	Name=XP_033327425.1;ID=cds-XP_033327425.1;Dbxref=GeneID:117220999%2CGenbank:XP_033327425.1;Parent=rna-XM_033471534.1
NW_022888824.1	Gnomon	CDS	4116812	4116925	.	-	0	Name=XP_033327425.1;ID=cds-XP_033327425.1;Dbxref=GeneID:117220999%2CGenbank:XP_033327425.1;Parent=rna-XM_033471534.1
NW_022888824.1	Gnomon	CDS	4116205	4116387	.	-	0	Name=XP_033327425.1;ID=cds-XP_033327425.1;Dbxref=GeneID:117220999%2CGenbank:XP_033327425.1;Parent=rna-XM_033471534.1
NW_022888824.1	Gnomon	CDS	4115098	4115256	.	-	0	Name=XP_033327425.1;ID=cds-XP_033327425.1;Dbxref=GeneID:117220999%2CGenbank:XP_033327425.1;Parent=rna-XM_033471534.1
NW_022888824.1	Gnomon	CDS	4114435	4114664	.	-	0	Name=XP_033327425.1;ID=cds-XP_033327425.1;Dbxref=GeneID:117220999%2CGenbank:XP_033327425.1;Parent=rna-XM_033471534.1
NW_022888824.1	Gnomon	CDS	4114083	4114341	.	-	0	Name=XP_033327425.1;ID=cds-XP_033327425.1;Dbxref=GeneID:117220999%2CGenbank:XP_033327425.1;Parent=rna-XM_033471534.1
NW_022888824.1	Gnomon	CDS	4112516	4112768	.	-	0	Name=XP_033327425.1;ID=cds-XP_033327425.1;Dbxref=GeneID:117220999%2CGenbank:XP_033327425.1;Parent=rna-XM_033471534.1
NW_022888824.1	Gnomon	CDS	4112017	4112292	.	-	0	Name=XP_033327425.1;ID=cds-XP_033327425.1;Dbxref=GeneID:117220999%2CGenbank:XP_033327425.1;Parent=rna-XM_033471534.1
NW_022888824.1	Gnomon	CDS	4111783	4111941	.	-	0	Name=XP_033327425.1;ID=cds-XP_033327425.1;Dbxref=GeneID:117220999%2CGenbank:XP_033327425.1;Parent=rna-XM_033471534.1
NW_022888824.1	Gnomon	CDS	4111544	4111707	.	-	0	Name=XP_033327425.1;ID=cds-XP_033327425.1;Dbxref=GeneID:117220999%2CGenbank:XP_033327425.1;Parent=rna-XM_033471534.1
NW_022888824.1	Gnomon	CDS	4111132	4111480	.	-	0	Name=XP_033327425.1;ID=cds-XP_033327425.1;Dbxref=GeneID:117220999%2CGenbank:XP_033327425.1;Parent=rna-XM_033471534.1
NW_022888824.1	Gnomon	CDS	4110843	4111061	.	-	0	Name=XP_033327425.1;ID=cds-XP_033327425.1;Dbxref=GeneID:117220999%2CGenbank:XP_033327425.1;Parent=rna-XM_033471534.1
NW_022888824.1	Gnomon	CDS	4110173	4110561	.	-	0	Name=XP_033327425.1;ID=cds-XP_033327425.1;Dbxref=GeneID:117220999%2CGenbank:XP_033327425.1;Parent=rna-XM_033471534.1
NW_022888824.1	Gnomon	CDS	4109955	4110093	.	-	0	Name=XP_033327425.1;ID=cds-XP_033327425.1;Dbxref=GeneID:117220999%2CGenbank:XP_033327425.1;Parent=rna-XM_033471534.1
NW_022888824.1	Gnomon	CDS	4109757	4109876	.	-	0	Name=XP_033327425.1;ID=cds-XP_033327425.1;Dbxref=GeneID:117220999%2CGenbank:XP_033327425.1;Parent=rna-XM_033471534.1
NW_022888824.1	Gnomon	CDS	4109525	4109685	.	-	0	Name=XP_033327425.1;ID=cds-XP_033327425.1;Dbxref=GeneID:117220999%2CGenbank:XP_033327425.1;Parent=rna-XM_033471534.1
NW_022888824.1	Gnomon	CDS	4109260	4109452	.	-	0	Name=XP_033327425.1;ID=cds-XP_033327425.1;Dbxref=GeneID:117220999%2CGenbank:XP_033327425.1;Parent=rna-XM_033471534.1
NW_022888824.1	Gnomon	CDS	4108840	4109117	.	-	0	Name=XP_033327425.1;ID=cds-XP_033327425.1;Dbxref=GeneID:117220999%2CGenbank:XP_033327425.1;Parent=rna-XM_033471534.1
NW_022888824.1	Gnomon	CDS	4105218	4105487	.	-	0	Name=XP_033327425.1;ID=cds-XP_033327425.1;Dbxref=GeneID:117220999%2CGenbank:XP_033327425.1;Parent=rna-XM_033471534.1
NW_022888824.1	Gnomon	exon	1477404	1477451	.	-	.	ID=exon-XM_033471432.1-4;Dbxref=GeneID:117220943%2CGenbank:XM_033471432.1;Parent=rna-XM_033471432.1
NW_022888824.1	Gnomon	exon	1459477	1459835	.	-	.	ID=exon-XM_033471432.1-5;Dbxref=GeneID:117220943%2CGenbank:XM_033471432.1;Parent=rna-XM_033471432.1
NW_022888824.1	Gnomon	exon	1456415	1456441	.	-	.	ID=exon-XM_033471432.1-6;Dbxref=GeneID:117220943%2CGenbank:XM_033471432.1;Parent=rna-XM_033471432.1
NW_022888824.1	Gnomon	exon	1455845	1456016	.	-	.	ID=exon-XM_033471432.1-7;Dbxref=GeneID:117220943%2CGenbank:XM_033471432.1;Parent=rna-XM_033471432.1
NW_022888824.1	Gnomon	exon	1455535	1455733	.	-	.	ID=exon-XM_033471432.1-8;Dbxref=GeneID:117220943%2CGenbank:XM_033471432.1;Parent=rna-XM_033471432.1
NW_022888824.1	Gnomon	exon	1454579	1454774	.	-	.	ID=exon-XM_033471432.1-9;Dbxref=GeneID:117220943%2CGenbank:XM_033471432.1;Parent=rna-XM_033471432.1
NW_022888824.1	Gnomon	exon	2163779	2164120	.	-	.	ID=exon-XM_033471557.1-10;Dbxref=GeneID:117221006%2CGenbank:XM_033471557.1;Parent=rna-XM_033471557.1
NW_022888824.1	Gnomon	exon	1582887	1583901	.	-	.	ID=exon-XM_033471432.1-1;Dbxref=GeneID:117220943%2CGenbank:XM_033471432.1;Parent=rna-XM_033471432.1
NW_022888824.1	Gnomon	exon	1538597	1538788	.	-	.	ID=exon-XM_033471432.1-2;Dbxref=GeneID:117220943%2CGenbank:XM_033471432.1;Parent=rna-XM_033471432.1
NW_022888824.1	Gnomon	exon	1521064	1525352	.	-	.	ID=exon-XM_033471432.1-3;Dbxref=GeneID:117220943%2CGenbank:XM_033471432.1;Parent=rna-XM_033471432.1
NW_022888824.1	Gnomon	mRNA	48540	52825	.	-	.	Name=XM_033471561.1;ID=rna-XM_033471561.1;Dbxref=GeneID:117221010%2CGenbank:XM_033471561.1;Parent=gene-LOC117221010
NW_022888824.1	Gnomon	mRNA	1893047	1894187	.	+	.	Name=XM_033471467.1;ID=rna-XM_033471467.1;Dbxref=GeneID:117220959%2CGenbank:XM_033471467.1;Parent=gene-LOC117220959
NW_022888824.1	Gnomon	exon	312725	313119	.	+	.	ID=exon-XM_033471615.1-12;Dbxref=GeneID:117221038%2CGenbank:XM_033471615.1;Parent=rna-XM_033471615.1
NW_022888824.1	Gnomon	exon	311225	311413	.	+	.	ID=exon-XM_033471615.1-10;Dbxref=GeneID:117221038%2CGenbank:XM_033471615.1;Parent=rna-XM_033471615.1
NW_022888824.1	Gnomon	exon	312126	312182	.	+	.	ID=exon-XM_033471615.1-11;Dbxref=GeneID:117221038%2CGenbank:XM_033471615.1;Parent=rna-XM_033471615.1
NW_022888824.1	Gnomon	exon	144594	147303	.	+	.	ID=exon-XR_004490402.1-1;Dbxref=GeneID:117221025%2CGenbank:XR_004490402.1;Parent=rna-XR_004490402.1
NW_022888824.1	Gnomon	exon	149279	152769	.	+	.	ID=exon-XR_004490402.1-2;Dbxref=GeneID:117221025%2CGenbank:XR_004490402.1;Parent=rna-XR_004490402.1
NW_022888824.1	Gnomon	exon	124769	125559	.	-	.	ID=exon-XM_033471577.1-13;Dbxref=GeneID:117221020%2CGenbank:XM_033471577.1;Note=The sequence of the model RefSeq transcript was modified relative to this genomic sequence to represent the inferred CDS: added 104 bases not found in genome assembly;Parent=rna-XM_033471577.1
NW_022888824.1	Gnomon	exon	124360	124695	.	-	.	ID=exon-XM_033471577.1-14;Dbxref=GeneID:117221020%2CGenbank:XM_033471577.1;Note=The sequence of the model RefSeq transcript was modified relative to this genomic sequence to represent the inferred CDS: added 104 bases not found in genome assembly;Parent=rna-XM_033471577.1
NW_022888824.1	Gnomon	exon	124170	124265	.	-	.	ID=exon-XM_033471577.1-15;Dbxref=GeneID:117221020%2CGenbank:XM_033471577.1;Note=The sequence of the model RefSeq transcript was modified relative to this genomic sequence to represent the inferred CDS: added 104 bases not found in genome assembly;Parent=rna-XM_033471577.1
NW_022888824.1	Gnomon	exon	123860	124021	.	-	.	ID=exon-XM_033471577.1-16;Dbxref=GeneID:117221020%2CGenbank:XM_033471577.1;Note=The sequence of the model RefSeq transcript was modified relative to this genomic sequence to represent the inferred CDS: added 104 bases not found in genome assembly;Parent=rna-XM_033471577.1
NW_022888824.1	Gnomon	exon	126390	127044	.	-	.	ID=exon-XM_033471577.1-10;Dbxref=GeneID:117221020%2CGenbank:XM_033471577.1;Note=The sequence of the model RefSeq transcript was modified relative to this genomic sequence to represent the inferred CDS: added 104 bases not found in genome assembly;Parent=rna-XM_033471577.1
NW_022888824.1	Gnomon	exon	126242	126299	.	-	.	ID=exon-XM_033471577.1-11;Dbxref=GeneID:117221020%2CGenbank:XM_033471577.1;Note=The sequence of the model RefSeq transcript was modified relative to this genomic sequence to represent the inferred CDS: added 104 bases not found in genome assembly;Parent=rna-XM_033471577.1
NW_022888824.1	Gnomon	exon	125638	125999	.	-	.	ID=exon-XM_033471577.1-12;Dbxref=GeneID:117221020%2CGenbank:XM_033471577.1;Note=The sequence of the model RefSeq transcript was modified relative to this genomic sequence to represent the inferred CDS: added 104 bases not found in genome assembly;Parent=rna-XM_033471577.1
NW_022888824.1	Gnomon	CDS	4118891	4119184	.	-	0	Name=XP_033327424.1;ID=cds-XP_033327424.1;Dbxref=GeneID:117220999%2CGenbank:XP_033327424.1;Parent=rna-XM_033471533.1
NW_022888824.1	Gnomon	CDS	4116812	4116925	.	-	0	Name=XP_033327424.1;ID=cds-XP_033327424.1;Dbxref=GeneID:117220999%2CGenbank:XP_033327424.1;Parent=rna-XM_033471533.1
NW_022888824.1	Gnomon	CDS	4116205	4116387	.	-	0	Name=XP_033327424.1;ID=cds-XP_033327424.1;Dbxref=GeneID:117220999%2CGenbank:XP_033327424.1;Parent=rna-XM_033471533.1
NW_022888824.1	Gnomon	CDS	4115098	4115256	.	-	0	Name=XP_033327424.1;ID=cds-XP_033327424.1;Dbxref=GeneID:117220999%2CGenbank:XP_033327424.1;Parent=rna-XM_033471533.1
NW_022888824.1	Gnomon	CDS	4114435	4114664	.	-	0	Name=XP_033327424.1;ID=cds-XP_033327424.1;Dbxref=GeneID:117220999%2CGenbank:XP_033327424.1;Parent=rna-XM_033471533.1
NW_022888824.1	Gnomon	CDS	4114083	4114341	.	-	0	Name=XP_033327424.1;ID=cds-XP_033327424.1;Dbxref=GeneID:117220999%2CGenbank:XP_033327424.1;Parent=rna-XM_033471533.1
NW_022888824.1	Gnomon	CDS	4113503	4113514	.	-	0	Name=XP_033327424.1;ID=cds-XP_033327424.1;Dbxref=GeneID:117220999%2CGenbank:XP_033327424.1;Parent=rna-XM_033471533.1
NW_022888824.1	Gnomon	CDS	4112516	4112768	.	-	0	Name=XP_033327424.1;ID=cds-XP_033327424.1;Dbxref=GeneID:117220999%2CGenbank:XP_033327424.1;Parent=rna-XM_033471533.1
NW_022888824.1	Gnomon	CDS	4112017	4112292	.	-	0	Name=XP_033327424.1;ID=cds-XP_033327424.1;Dbxref=GeneID:117220999%2CGenbank:XP_033327424.1;Parent=rna-XM_033471533.1
NW_022888824.1	Gnomon	CDS	4111783	4111941	.	-	0	Name=XP_033327424.1;ID=cds-XP_033327424.1;Dbxref=GeneID:117220999%2CGenbank:XP_033327424.1;Parent=rna-XM_033471533.1
NW_022888824.1	Gnomon	CDS	4111544	4111707	.	-	0	Name=XP_033327424.1;ID=cds-XP_033327424.1;Dbxref=GeneID:117220999%2CGenbank:XP_033327424.1;Parent=rna-XM_033471533.1
NW_022888824.1	Gnomon	CDS	4111132	4111480	.	-	0	Name=XP_033327424.1;ID=cds-XP_033327424.1;Dbxref=GeneID:117220999%2CGenbank:XP_033327424.1;Parent=rna-XM_033471533.1
NW_022888824.1	Gnomon	CDS	4110843	4111061	.	-	0	Name=XP_033327424.1;ID=cds-XP_033327424.1;Dbxref=GeneID:117220999%2CGenbank:XP_033327424.1;Parent=rna-XM_033471533.1
NW_022888824.1	Gnomon	CDS	4110173	4110561	.	-	0	Name=XP_033327424.1;ID=cds-XP_033327424.1;Dbxref=GeneID:117220999%2CGenbank:XP_033327424.1;Parent=rna-XM_033471533.1
NW_022888824.1	Gnomon	CDS	4109961	4110093	.	-	0	Name=XP_033327424.1;ID=cds-XP_033327424.1;Dbxref=GeneID:117220999%2CGenbank:XP_033327424.1;Parent=rna-XM_033471533.1
NW_022888824.1	Gnomon	CDS	4109757	4109876	.	-	0	Name=XP_033327424.1;ID=cds-XP_033327424.1;Dbxref=GeneID:117220999%2CGenbank:XP_033327424.1;Parent=rna-XM_033471533.1
NW_022888824.1	Gnomon	CDS	4109525	4109685	.	-	0	Name=XP_033327424.1;ID=cds-XP_033327424.1;Dbxref=GeneID:117220999%2CGenbank:XP_033327424.1;Parent=rna-XM_033471533.1
NW_022888824.1	Gnomon	CDS	4109260	4109452	.	-	0	Name=XP_033327424.1;ID=cds-XP_033327424.1;Dbxref=GeneID:117220999%2CGenbank:XP_033327424.1;Parent=rna-XM_033471533.1
NW_022888824.1	Gnomon	CDS	4108840	4109117	.	-	0	Name=XP_033327424.1;ID=cds-XP_033327424.1;Dbxref=GeneID:117220999%2CGenbank:XP_033327424.1;Parent=rna-XM_033471533.1
NW_022888824.1	Gnomon	CDS	4105218	4105487	.	-	0	Name=XP_033327424.1;ID=cds-XP_033327424.1;Dbxref=GeneID:117220999%2CGenbank:XP_033327424.1;Parent=rna-XM_033471533.1
NW_022888824.1	Gnomon	mRNA	263883	270916	.	-	.	Name=XM_033471716.1;ID=rna-XM_033471716.1;Dbxref=GeneID:117221074%2CGenbank:XM_033471716.1;Parent=gene-LOC117221074
NW_022888824.1	Gnomon	exon	1826415	1827674	.	+	.	ID=exon-XM_033471381.1-1;Dbxref=GeneID:117220919%2CGenbank:XM_033471381.1;Parent=rna-XM_033471381.1
NW_022888824.1	Gnomon	exon	1827725	1827902	.	+	.	ID=exon-XM_033471381.1-2;Dbxref=GeneID:117220919%2CGenbank:XM_033471381.1;Parent=rna-XM_033471381.1
NW_022888824.1	Gnomon	exon	1827963	1828454	.	+	.	ID=exon-XM_033471381.1-3;Dbxref=GeneID:117220919%2CGenbank:XM_033471381.1;Parent=rna-XM_033471381.1
NW_022888824.1	Gnomon	exon	1828528	1829239	.	+	.	ID=exon-XM_033471381.1-4;Dbxref=GeneID:117220919%2CGenbank:XM_033471381.1;Parent=rna-XM_033471381.1
NW_022888824.1	Gnomon	exon	1829304	1829432	.	+	.	ID=exon-XM_033471381.1-5;Dbxref=GeneID:117220919%2CGenbank:XM_033471381.1;Parent=rna-XM_033471381.1
NW_022888824.1	Gnomon	exon	1829492	1830041	.	+	.	ID=exon-XM_033471381.1-6;Dbxref=GeneID:117220919%2CGenbank:XM_033471381.1;Parent=rna-XM_033471381.1
NW_022888824.1	Gnomon	exon	1418184	1418303	.	-	.	ID=exon-XM_033471432.1-20;Dbxref=GeneID:117220943%2CGenbank:XM_033471432.1;Parent=rna-XM_033471432.1
NW_022888824.1	Gnomon	exon	1418016	1418123	.	-	.	ID=exon-XM_033471432.1-21;Dbxref=GeneID:117220943%2CGenbank:XM_033471432.1;Parent=rna-XM_033471432.1
NW_022888824.1	Gnomon	exon	1409718	1409799	.	-	.	ID=exon-XM_033471432.1-24;Dbxref=GeneID:117220943%2CGenbank:XM_033471432.1;Parent=rna-XM_033471432.1
NW_022888824.1	Gnomon	exon	1417766	1417948	.	-	.	ID=exon-XM_033471432.1-22;Dbxref=GeneID:117220943%2CGenbank:XM_033471432.1;Parent=rna-XM_033471432.1
NW_022888824.1	Gnomon	exon	1417391	1417487	.	-	.	ID=exon-XM_033471432.1-23;Dbxref=GeneID:117220943%2CGenbank:XM_033471432.1;Parent=rna-XM_033471432.1
NW_022888824.1	Gnomon	mRNA	2197027	2208894	.	-	.	Name=XM_033471560.1;ID=rna-XM_033471560.1;Dbxref=GeneID:117221007%2CGenbank:XM_033471560.1;Parent=gene-LOC117221007
NW_022888824.1	Gnomon	exon	1429931	1430093	.	-	.	ID=exon-XM_033471432.1-10;Dbxref=GeneID:117220943%2CGenbank:XM_033471432.1;Parent=rna-XM_033471432.1
NW_022888824.1	Gnomon	exon	1426634	1426789	.	-	.	ID=exon-XM_033471432.1-13;Dbxref=GeneID:117220943%2CGenbank:XM_033471432.1;Parent=rna-XM_033471432.1
NW_022888824.1	Gnomon	exon	1425205	1425350	.	-	.	ID=exon-XM_033471432.1-14;Dbxref=GeneID:117220943%2CGenbank:XM_033471432.1;Parent=rna-XM_033471432.1
NW_022888824.1	Gnomon	exon	1428642	1428767	.	-	.	ID=exon-XM_033471432.1-11;Dbxref=GeneID:117220943%2CGenbank:XM_033471432.1;Parent=rna-XM_033471432.1
NW_022888824.1	Gnomon	exon	1427308	1427476	.	-	.	ID=exon-XM_033471432.1-12;Dbxref=GeneID:117220943%2CGenbank:XM_033471432.1;Parent=rna-XM_033471432.1
NW_022888824.1	Gnomon	exon	1422837	1422926	.	-	.	ID=exon-XM_033471432.1-17;Dbxref=GeneID:117220943%2CGenbank:XM_033471432.1;Parent=rna-XM_033471432.1
NW_022888824.1	Gnomon	exon	1420624	1420686	.	-	.	ID=exon-XM_033471432.1-18;Dbxref=GeneID:117220943%2CGenbank:XM_033471432.1;Parent=rna-XM_033471432.1
NW_022888824.1	Gnomon	exon	1423992	1424045	.	-	.	ID=exon-XM_033471432.1-15;Dbxref=GeneID:117220943%2CGenbank:XM_033471432.1;Parent=rna-XM_033471432.1
NW_022888824.1	Gnomon	exon	1423578	1423646	.	-	.	ID=exon-XM_033471432.1-16;Dbxref=GeneID:117220943%2CGenbank:XM_033471432.1;Parent=rna-XM_033471432.1
NW_022888824.1	Gnomon	exon	1418376	1418601	.	-	.	ID=exon-XM_033471432.1-19;Dbxref=GeneID:117220943%2CGenbank:XM_033471432.1;Parent=rna-XM_033471432.1
NW_022888824.1	Gnomon	mRNA	1893048	1894187	.	+	.	Name=XM_033471466.1;ID=rna-XM_033471466.1;Dbxref=GeneID:117220959%2CGenbank:XM_033471466.1;Parent=gene-LOC117220959
NW_022888824.1	Gnomon	exon	276264	276415	.	-	.	ID=exon-XM_033471605.1-10;Dbxref=GeneID:117221036%2CGenbank:XM_033471605.1;Parent=rna-XM_033471605.1
NW_022888824.1	Gnomon	exon	276052	276190	.	-	.	ID=exon-XM_033471605.1-11;Dbxref=GeneID:117221036%2CGenbank:XM_033471605.1;Parent=rna-XM_033471605.1
NW_022888824.1	Gnomon	exon	275213	275980	.	-	.	ID=exon-XM_033471605.1-12;Dbxref=GeneID:117221036%2CGenbank:XM_033471605.1;Parent=rna-XM_033471605.1
NW_022888824.1	Gnomon	mRNA	1893051	1894187	.	+	.	Name=XM_033471465.1;ID=rna-XM_033471465.1;Dbxref=GeneID:117220959%2CGenbank:XM_033471465.1;Parent=gene-LOC117220959
NW_022888824.1	Gnomon	exon	243053	243179	.	-	.	ID=exon-XM_033471709.1-10;Dbxref=GeneID:117221074%2CGenbank:XM_033471709.1;Parent=rna-XM_033471709.1
NW_022888824.1	Gnomon	exon	1818261	1818912	.	+	.	ID=exon-XM_033471379.1-1;Dbxref=GeneID:117220918%2CGenbank:XM_033471379.1;Parent=rna-XM_033471379.1
NW_022888824.1	Gnomon	exon	1818972	1819547	.	+	.	ID=exon-XM_033471379.1-2;Dbxref=GeneID:117220918%2CGenbank:XM_033471379.1;Parent=rna-XM_033471379.1
NW_022888824.1	Gnomon	exon	1819611	1819833	.	+	.	ID=exon-XM_033471379.1-3;Dbxref=GeneID:117220918%2CGenbank:XM_033471379.1;Parent=rna-XM_033471379.1
NW_022888824.1	Gnomon	exon	1819903	1820117	.	+	.	ID=exon-XM_033471379.1-4;Dbxref=GeneID:117220918%2CGenbank:XM_033471379.1;Parent=rna-XM_033471379.1
NW_022888824.1	Gnomon	exon	1820175	1821278	.	+	.	ID=exon-XM_033471379.1-5;Dbxref=GeneID:117220918%2CGenbank:XM_033471379.1;Parent=rna-XM_033471379.1
NW_022888824.1	Gnomon	mRNA	1893055	1894187	.	+	.	Name=XM_033471464.1;ID=rna-XM_033471464.1;Dbxref=GeneID:117220959%2CGenbank:XM_033471464.1;Parent=gene-LOC117220959
NW_022888824.1	Gnomon	mRNA	257193	270916	.	-	.	Name=XM_033471714.1;ID=rna-XM_033471714.1;Dbxref=GeneID:117221074%2CGenbank:XM_033471714.1;Parent=gene-LOC117221074
NW_022888824.1	Gnomon	exon	1827735	1827902	.	+	.	ID=exon-XM_033471380.1-2;Dbxref=GeneID:117220919%2CGenbank:XM_033471380.1;Parent=rna-XM_033471380.1
NW_022888824.1	Gnomon	exon	1827963	1828454	.	+	.	ID=exon-XM_033471380.1-3;Dbxref=GeneID:117220919%2CGenbank:XM_033471380.1;Parent=rna-XM_033471380.1
NW_022888824.1	Gnomon	exon	1826429	1827674	.	+	.	ID=exon-XM_033471380.1-1;Dbxref=GeneID:117220919%2CGenbank:XM_033471380.1;Parent=rna-XM_033471380.1
NW_022888824.1	Gnomon	exon	1829492	1830041	.	+	.	ID=exon-XM_033471380.1-6;Dbxref=GeneID:117220919%2CGenbank:XM_033471380.1;Parent=rna-XM_033471380.1
NW_022888824.1	Gnomon	exon	1828528	1829239	.	+	.	ID=exon-XM_033471380.1-4;Dbxref=GeneID:117220919%2CGenbank:XM_033471380.1;Parent=rna-XM_033471380.1
NW_022888824.1	Gnomon	exon	1829304	1829432	.	+	.	ID=exon-XM_033471380.1-5;Dbxref=GeneID:117220919%2CGenbank:XM_033471380.1;Parent=rna-XM_033471380.1
NW_022888824.1	Gnomon	mRNA	256596	270916	.	-	.	Name=XM_033471713.1;ID=rna-XM_033471713.1;Dbxref=GeneID:117221074%2CGenbank:XM_033471713.1;Parent=gene-LOC117221074
NW_022888824.1	Gnomon	CDS	1521064	1525318	.	-	0	Name=XP_033327324.1;ID=cds-XP_033327324.1;Dbxref=GeneID:117220943%2CGenbank:XP_033327324.1;Parent=rna-XM_033471433.1
NW_022888824.1	Gnomon	CDS	1477404	1477451	.	-	0	Name=XP_033327324.1;ID=cds-XP_033327324.1;Dbxref=GeneID:117220943%2CGenbank:XP_033327324.1;Parent=rna-XM_033471433.1
NW_022888824.1	Gnomon	CDS	1459477	1459835	.	-	0	Name=XP_033327324.1;ID=cds-XP_033327324.1;Dbxref=GeneID:117220943%2CGenbank:XP_033327324.1;Parent=rna-XM_033471433.1
NW_022888824.1	Gnomon	CDS	1456415	1456441	.	-	0	Name=XP_033327324.1;ID=cds-XP_033327324.1;Dbxref=GeneID:117220943%2CGenbank:XP_033327324.1;Parent=rna-XM_033471433.1
NW_022888824.1	Gnomon	CDS	1455845	1456016	.	-	0	Name=XP_033327324.1;ID=cds-XP_033327324.1;Dbxref=GeneID:117220943%2CGenbank:XP_033327324.1;Parent=rna-XM_033471433.1
NW_022888824.1	Gnomon	CDS	1455535	1455733	.	-	0	Name=XP_033327324.1;ID=cds-XP_033327324.1;Dbxref=GeneID:117220943%2CGenbank:XP_033327324.1;Parent=rna-XM_033471433.1
NW_022888824.1	Gnomon	CDS	1454579	1454774	.	-	0	Name=XP_033327324.1;ID=cds-XP_033327324.1;Dbxref=GeneID:117220943%2CGenbank:XP_033327324.1;Parent=rna-XM_033471433.1
NW_022888824.1	Gnomon	CDS	1429931	1430093	.	-	0	Name=XP_033327324.1;ID=cds-XP_033327324.1;Dbxref=GeneID:117220943%2CGenbank:XP_033327324.1;Parent=rna-XM_033471433.1
NW_022888824.1	Gnomon	CDS	1428642	1428767	.	-	0	Name=XP_033327324.1;ID=cds-XP_033327324.1;Dbxref=GeneID:117220943%2CGenbank:XP_033327324.1;Parent=rna-XM_033471433.1
NW_022888824.1	Gnomon	CDS	1427308	1427476	.	-	0	Name=XP_033327324.1;ID=cds-XP_033327324.1;Dbxref=GeneID:117220943%2CGenbank:XP_033327324.1;Parent=rna-XM_033471433.1
NW_022888824.1	Gnomon	CDS	1426634	1426789	.	-	0	Name=XP_033327324.1;ID=cds-XP_033327324.1;Dbxref=GeneID:117220943%2CGenbank:XP_033327324.1;Parent=rna-XM_033471433.1
NW_022888824.1	Gnomon	CDS	1425205	1425350	.	-	0	Name=XP_033327324.1;ID=cds-XP_033327324.1;Dbxref=GeneID:117220943%2CGenbank:XP_033327324.1;Parent=rna-XM_033471433.1
NW_022888824.1	Gnomon	CDS	1423992	1424045	.	-	0	Name=XP_033327324.1;ID=cds-XP_033327324.1;Dbxref=GeneID:117220943%2CGenbank:XP_033327324.1;Parent=rna-XM_033471433.1
NW_022888824.1	Gnomon	CDS	1423578	1423646	.	-	0	Name=XP_033327324.1;ID=cds-XP_033327324.1;Dbxref=GeneID:117220943%2CGenbank:XP_033327324.1;Parent=rna-XM_033471433.1
NW_022888824.1	Gnomon	CDS	1422837	1422926	.	-	0	Name=XP_033327324.1;ID=cds-XP_033327324.1;Dbxref=GeneID:117220943%2CGenbank:XP_033327324.1;Parent=rna-XM_033471433.1
NW_022888824.1	Gnomon	CDS	1420624	1420686	.	-	0	Name=XP_033327324.1;ID=cds-XP_033327324.1;Dbxref=GeneID:117220943%2CGenbank:XP_033327324.1;Parent=rna-XM_033471433.1
NW_022888824.1	Gnomon	CDS	1418376	1418601	.	-	0	Name=XP_033327324.1;ID=cds-XP_033327324.1;Dbxref=GeneID:117220943%2CGenbank:XP_033327324.1;Parent=rna-XM_033471433.1
NW_022888824.1	Gnomon	CDS	1418184	1418303	.	-	0	Name=XP_033327324.1;ID=cds-XP_033327324.1;Dbxref=GeneID:117220943%2CGenbank:XP_033327324.1;Parent=rna-XM_033471433.1
NW_022888824.1	Gnomon	CDS	1418016	1418123	.	-	0	Name=XP_033327324.1;ID=cds-XP_033327324.1;Dbxref=GeneID:117220943%2CGenbank:XP_033327324.1;Parent=rna-XM_033471433.1
NW_022888824.1	Gnomon	CDS	1417766	1417948	.	-	0	Name=XP_033327324.1;ID=cds-XP_033327324.1;Dbxref=GeneID:117220943%2CGenbank:XP_033327324.1;Parent=rna-XM_033471433.1
NW_022888824.1	Gnomon	CDS	1417391	1417487	.	-	0	Name=XP_033327324.1;ID=cds-XP_033327324.1;Dbxref=GeneID:117220943%2CGenbank:XP_033327324.1;Parent=rna-XM_033471433.1
NW_022888824.1	Gnomon	CDS	1414532	1414584	.	-	0	Name=XP_033327324.1;ID=cds-XP_033327324.1;Dbxref=GeneID:117220943%2CGenbank:XP_033327324.1;Parent=rna-XM_033471433.1
NW_022888824.1	Gnomon	CDS	1409796	1409799	.	-	0	Name=XP_033327324.1;ID=cds-XP_033327324.1;Dbxref=GeneID:117220943%2CGenbank:XP_033327324.1;Parent=rna-XM_033471433.1
NW_022888824.1	Gnomon	mRNA	2067526	2077081	.	+	.	Name=XM_033471619.1;ID=rna-XM_033471619.1;Dbxref=GeneID:117221041%2CGenbank:XM_033471619.1;Parent=gene-LOC117221041
NW_022888824.1	Gnomon	CDS	1565324	1565346	.	+	0	Name=XP_033327327.1;ID=cds-XP_033327327.1;Dbxref=GeneID:117220946%2CGenbank:XP_033327327.1;Parent=rna-XM_033471436.1
NW_022888824.1	Gnomon	CDS	1572373	1572443	.	+	0	Name=XP_033327327.1;ID=cds-XP_033327327.1;Dbxref=GeneID:117220946%2CGenbank:XP_033327327.1;Parent=rna-XM_033471436.1
NW_022888824.1	Gnomon	CDS	1572516	1572864	.	+	0	Name=XP_033327327.1;ID=cds-XP_033327327.1;Dbxref=GeneID:117220946%2CGenbank:XP_033327327.1;Parent=rna-XM_033471436.1
NW_022888824.1	Gnomon	CDS	1573215	1573395	.	+	0	Name=XP_033327327.1;ID=cds-XP_033327327.1;Dbxref=GeneID:117220946%2CGenbank:XP_033327327.1;Parent=rna-XM_033471436.1
NW_022888824.1	Gnomon	CDS	1573500	1573828	.	+	0	Name=XP_033327327.1;ID=cds-XP_033327327.1;Dbxref=GeneID:117220946%2CGenbank:XP_033327327.1;Parent=rna-XM_033471436.1
NW_022888824.1	Gnomon	CDS	1573908	1574226	.	+	0	Name=XP_033327327.1;ID=cds-XP_033327327.1;Dbxref=GeneID:117220946%2CGenbank:XP_033327327.1;Parent=rna-XM_033471436.1
NW_022888824.1	Gnomon	CDS	1574319	1574863	.	+	0	Name=XP_033327327.1;ID=cds-XP_033327327.1;Dbxref=GeneID:117220946%2CGenbank:XP_033327327.1;Parent=rna-XM_033471436.1
NW_022888824.1	Gnomon	CDS	1574936	1575587	.	+	0	Name=XP_033327327.1;ID=cds-XP_033327327.1;Dbxref=GeneID:117220946%2CGenbank:XP_033327327.1;Parent=rna-XM_033471436.1
NW_022888824.1	Gnomon	CDS	1575740	1576114	.	+	0	Name=XP_033327327.1;ID=cds-XP_033327327.1;Dbxref=GeneID:117220946%2CGenbank:XP_033327327.1;Parent=rna-XM_033471436.1
NW_022888824.1	Gnomon	mRNA	1903816	1907425	.	+	.	Name=XM_033471463.1;ID=rna-XM_033471463.1;Dbxref=GeneID:117220958%2CGenbank:XM_033471463.1;Parent=gene-LOC117220958
NW_022888824.1	Gnomon	exon	4105414	4105487	.	-	.	ID=exon-XM_033471541.1-21;Dbxref=GeneID:117220999%2CGenbank:XM_033471541.1;Parent=rna-XM_033471541.1
NW_022888824.1	Gnomon	exon	4107779	4107842	.	-	.	ID=exon-XM_033471541.1-20;Dbxref=GeneID:117220999%2CGenbank:XM_033471541.1;Parent=rna-XM_033471541.1
NW_022888824.1	Gnomon	exon	4111783	4111941	.	-	.	ID=exon-XM_033471541.1-10;Dbxref=GeneID:117220999%2CGenbank:XM_033471541.1;Parent=rna-XM_033471541.1
NW_022888824.1	Gnomon	exon	4111544	4111707	.	-	.	ID=exon-XM_033471541.1-11;Dbxref=GeneID:117220999%2CGenbank:XM_033471541.1;Parent=rna-XM_033471541.1
NW_022888824.1	Gnomon	exon	4111132	4111480	.	-	.	ID=exon-XM_033471541.1-12;Dbxref=GeneID:117220999%2CGenbank:XM_033471541.1;Parent=rna-XM_033471541.1
NW_022888824.1	Gnomon	exon	4110843	4111061	.	-	.	ID=exon-XM_033471541.1-13;Dbxref=GeneID:117220999%2CGenbank:XM_033471541.1;Parent=rna-XM_033471541.1
NW_022888824.1	Gnomon	exon	4109260	4109452	.	-	.	ID=exon-XM_033471541.1-18;Dbxref=GeneID:117220999%2CGenbank:XM_033471541.1;Parent=rna-XM_033471541.1
NW_022888824.1	Gnomon	exon	4108840	4109117	.	-	.	ID=exon-XM_033471541.1-19;Dbxref=GeneID:117220999%2CGenbank:XM_033471541.1;Parent=rna-XM_033471541.1
NW_022888824.1	Gnomon	exon	4110173	4110561	.	-	.	ID=exon-XM_033471541.1-14;Dbxref=GeneID:117220999%2CGenbank:XM_033471541.1;Parent=rna-XM_033471541.1
NW_022888824.1	Gnomon	exon	4109955	4110093	.	-	.	ID=exon-XM_033471541.1-15;Dbxref=GeneID:117220999%2CGenbank:XM_033471541.1;Parent=rna-XM_033471541.1
NW_022888824.1	Gnomon	exon	4109757	4109876	.	-	.	ID=exon-XM_033471541.1-16;Dbxref=GeneID:117220999%2CGenbank:XM_033471541.1;Parent=rna-XM_033471541.1
NW_022888824.1	Gnomon	exon	4109525	4109685	.	-	.	ID=exon-XM_033471541.1-17;Dbxref=GeneID:117220999%2CGenbank:XM_033471541.1;Parent=rna-XM_033471541.1
NW_022888824.1	Gnomon	exon	265006	265141	.	-	.	ID=exon-XM_033471718.1-7;Dbxref=GeneID:117221074%2CGenbank:XM_033471718.1;Parent=rna-XM_033471718.1
NW_022888824.1	Gnomon	exon	261248	261449	.	-	.	ID=exon-XM_033471718.1-8;Dbxref=GeneID:117221074%2CGenbank:XM_033471718.1;Parent=rna-XM_033471718.1
NW_022888824.1	Gnomon	exon	265462	265676	.	-	.	ID=exon-XM_033471718.1-5;Dbxref=GeneID:117221074%2CGenbank:XM_033471718.1;Parent=rna-XM_033471718.1
NW_022888824.1	Gnomon	exon	265209	265394	.	-	.	ID=exon-XM_033471718.1-6;Dbxref=GeneID:117221074%2CGenbank:XM_033471718.1;Parent=rna-XM_033471718.1
NW_022888824.1	Gnomon	exon	266077	266259	.	-	.	ID=exon-XM_033471718.1-3;Dbxref=GeneID:117221074%2CGenbank:XM_033471718.1;Parent=rna-XM_033471718.1
[truncated: 5,133 more rows]
