# Supplementary material for: Prevalent bee venom genes evolved before the aculeate stinger and eusociality
Source: BMC Biol. 2023 Oct 23;21:229. doi: 10.1186/s12915-023-01656-5 (PMC10591384; doi:10.1186/s12915-023-01656-5)
Supplement: Supplementary file 42 — Additional file 42. Gff files of all toxin gene annotations. [file 12915_2023_1656_MOESM42_ESM.zip › AdditionalFile9_ToxinGeneAnnotations/NW_015374070.1._APH.gff_modified_Koludarov_et_al_2021.gff3]

##gff-version 3
##source-version geneious 2020.2.2
##sequence-region	NW_015374070.1	1	3876466
NW_015374070.1	Koludarov_et_al_2021	gene	365578	380730	.	-	.	Name=APH a
NW_015374070.1	Koludarov_et_al_2021	gene	389848	396852	.	+	.	Name=APH b
NW_015374070.1	Gnomon	CDS	2402868	2402919	.	+	0	Name=XP_015434675.1;ID=cds-XP_015434675.1;Dbxref=GeneID:107190397%2CGenbank:XP_015434675.1;Parent=rna-XM_015579189.1
NW_015374070.1	Gnomon	CDS	2414520	2414659	.	+	0	Name=XP_015434675.1;ID=cds-XP_015434675.1;Dbxref=GeneID:107190397%2CGenbank:XP_015434675.1;Parent=rna-XM_015579189.1
NW_015374070.1	Gnomon	CDS	2415361	2415405	.	+	0	Name=XP_015434675.1;ID=cds-XP_015434675.1;Dbxref=GeneID:107190397%2CGenbank:XP_015434675.1;Parent=rna-XM_015579189.1
NW_015374070.1	Gnomon	CDS	2418689	2418798	.	+	0	Name=XP_015434675.1;ID=cds-XP_015434675.1;Dbxref=GeneID:107190397%2CGenbank:XP_015434675.1;Parent=rna-XM_015579189.1
NW_015374070.1	Gnomon	CDS	2419568	2419748	.	+	0	Name=XP_015434675.1;ID=cds-XP_015434675.1;Dbxref=GeneID:107190397%2CGenbank:XP_015434675.1;Parent=rna-XM_015579189.1
NW_015374070.1	Gnomon	CDS	2422101	2422216	.	+	0	Name=XP_015434675.1;ID=cds-XP_015434675.1;Dbxref=GeneID:107190397%2CGenbank:XP_015434675.1;Parent=rna-XM_015579189.1
NW_015374070.1	Gnomon	CDS	2423174	2423342	.	+	0	Name=XP_015434675.1;ID=cds-XP_015434675.1;Dbxref=GeneID:107190397%2CGenbank:XP_015434675.1;Parent=rna-XM_015579189.1
NW_015374070.1	Gnomon	CDS	2427140	2427276	.	+	0	Name=XP_015434675.1;ID=cds-XP_015434675.1;Dbxref=GeneID:107190397%2CGenbank:XP_015434675.1;Parent=rna-XM_015579189.1
NW_015374070.1	Gnomon	CDS	2428641	2428799	.	+	0	Name=XP_015434675.1;ID=cds-XP_015434675.1;Dbxref=GeneID:107190397%2CGenbank:XP_015434675.1;Parent=rna-XM_015579189.1
NW_015374070.1	Gnomon	CDS	2431094	2431276	.	+	0	Name=XP_015434675.1;ID=cds-XP_015434675.1;Dbxref=GeneID:107190397%2CGenbank:XP_015434675.1;Parent=rna-XM_015579189.1
NW_015374070.1	Gnomon	CDS	2431901	2432114	.	+	0	Name=XP_015434675.1;ID=cds-XP_015434675.1;Dbxref=GeneID:107190397%2CGenbank:XP_015434675.1;Parent=rna-XM_015579189.1
NW_015374070.1	Gnomon	CDS	2432914	2433111	.	+	0	Name=XP_015434675.1;ID=cds-XP_015434675.1;Dbxref=GeneID:107190397%2CGenbank:XP_015434675.1;Parent=rna-XM_015579189.1
NW_015374070.1	Gnomon	mRNA	2156279	2245766	.	-	.	Name=XM_015579134.1;ID=rna-XM_015579134.1;Dbxref=GeneID:107190341%2CGenbank:XM_015579134.1;Parent=gene-LOC107190341
NW_015374070.1	Gnomon	mRNA	1432071	1436419	.	-	.	Name=XM_015579133.1;ID=rna-XM_015579133.1;Dbxref=GeneID:107190340%2CGenbank:XM_015579133.1;Parent=gene-LOC107190340
NW_015374070.1	Gnomon	CDS	1478317	1478434	.	+	0	Name=XP_015434674.1;ID=cds-XP_015434674.1;Dbxref=GeneID:107190395%2CGenbank:XP_015434674.1;Parent=rna-XM_015579188.1
NW_015374070.1	Gnomon	CDS	1507420	1507437	.	+	0	Name=XP_015434674.1;ID=cds-XP_015434674.1;Dbxref=GeneID:107190395%2CGenbank:XP_015434674.1;Parent=rna-XM_015579188.1
NW_015374070.1	Gnomon	CDS	1519358	1519440	.	+	0	Name=XP_015434674.1;ID=cds-XP_015434674.1;Dbxref=GeneID:107190395%2CGenbank:XP_015434674.1;Parent=rna-XM_015579188.1
NW_015374070.1	Gnomon	CDS	1523847	1524233	.	+	0	Name=XP_015434674.1;ID=cds-XP_015434674.1;Dbxref=GeneID:107190395%2CGenbank:XP_015434674.1;Parent=rna-XM_015579188.1
NW_015374070.1	Gnomon	CDS	1525290	1525777	.	+	0	Name=XP_015434674.1;ID=cds-XP_015434674.1;Dbxref=GeneID:107190395%2CGenbank:XP_015434674.1;Parent=rna-XM_015579188.1
NW_015374070.1	Gnomon	CDS	1526171	1527176	.	+	0	Name=XP_015434674.1;ID=cds-XP_015434674.1;Dbxref=GeneID:107190395%2CGenbank:XP_015434674.1;Parent=rna-XM_015579188.1
NW_015374070.1	Gnomon	CDS	1527249	1527469	.	+	0	Name=XP_015434674.1;ID=cds-XP_015434674.1;Dbxref=GeneID:107190395%2CGenbank:XP_015434674.1;Parent=rna-XM_015579188.1
NW_015374070.1	Gnomon	CDS	1527568	1527703	.	+	0	Name=XP_015434674.1;ID=cds-XP_015434674.1;Dbxref=GeneID:107190395%2CGenbank:XP_015434674.1;Parent=rna-XM_015579188.1
NW_015374070.1	Gnomon	CDS	1527780	1527932	.	+	0	Name=XP_015434674.1;ID=cds-XP_015434674.1;Dbxref=GeneID:107190395%2CGenbank:XP_015434674.1;Parent=rna-XM_015579188.1
NW_015374070.1	Gnomon	CDS	1528132	1528265	.	+	0	Name=XP_015434674.1;ID=cds-XP_015434674.1;Dbxref=GeneID:107190395%2CGenbank:XP_015434674.1;Parent=rna-XM_015579188.1
NW_015374070.1	Gnomon	CDS	1528359	1528476	.	+	0	Name=XP_015434674.1;ID=cds-XP_015434674.1;Dbxref=GeneID:107190395%2CGenbank:XP_015434674.1;Parent=rna-XM_015579188.1
NW_015374070.1	Gnomon	CDS	1528555	1528672	.	+	0	Name=XP_015434674.1;ID=cds-XP_015434674.1;Dbxref=GeneID:107190395%2CGenbank:XP_015434674.1;Parent=rna-XM_015579188.1
NW_015374070.1	Gnomon	CDS	1535080	1535108	.	+	0	Name=XP_015434674.1;ID=cds-XP_015434674.1;Dbxref=GeneID:107190395%2CGenbank:XP_015434674.1;Parent=rna-XM_015579188.1
NW_015374070.1	Gnomon	mRNA	2128006	2132831	.	-	.	Name=XM_015579136.1;ID=rna-XM_015579136.1;Dbxref=GeneID:107190343%2CGenbank:XM_015579136.1;Parent=gene-LOC107190343
NW_015374070.1	Gnomon	CDS	1478317	1478434	.	+	0	Name=XP_015434673.1;ID=cds-XP_015434673.1;Dbxref=GeneID:107190395%2CGenbank:XP_015434673.1;Parent=rna-XM_015579187.1
NW_015374070.1	Gnomon	CDS	1507420	1507437	.	+	0	Name=XP_015434673.1;ID=cds-XP_015434673.1;Dbxref=GeneID:107190395%2CGenbank:XP_015434673.1;Parent=rna-XM_015579187.1
NW_015374070.1	Gnomon	CDS	1519358	1519440	.	+	0	Name=XP_015434673.1;ID=cds-XP_015434673.1;Dbxref=GeneID:107190395%2CGenbank:XP_015434673.1;Parent=rna-XM_015579187.1
NW_015374070.1	Gnomon	CDS	1523847	1524233	.	+	0	Name=XP_015434673.1;ID=cds-XP_015434673.1;Dbxref=GeneID:107190395%2CGenbank:XP_015434673.1;Parent=rna-XM_015579187.1
NW_015374070.1	Gnomon	CDS	1525290	1525777	.	+	0	Name=XP_015434673.1;ID=cds-XP_015434673.1;Dbxref=GeneID:107190395%2CGenbank:XP_015434673.1;Parent=rna-XM_015579187.1
NW_015374070.1	Gnomon	CDS	1526171	1527176	.	+	0	Name=XP_015434673.1;ID=cds-XP_015434673.1;Dbxref=GeneID:107190395%2CGenbank:XP_015434673.1;Parent=rna-XM_015579187.1
NW_015374070.1	Gnomon	CDS	1527249	1527469	.	+	0	Name=XP_015434673.1;ID=cds-XP_015434673.1;Dbxref=GeneID:107190395%2CGenbank:XP_015434673.1;Parent=rna-XM_015579187.1
NW_015374070.1	Gnomon	CDS	1527568	1527703	.	+	0	Name=XP_015434673.1;ID=cds-XP_015434673.1;Dbxref=GeneID:107190395%2CGenbank:XP_015434673.1;Parent=rna-XM_015579187.1
NW_015374070.1	Gnomon	CDS	1527780	1527932	.	+	0	Name=XP_015434673.1;ID=cds-XP_015434673.1;Dbxref=GeneID:107190395%2CGenbank:XP_015434673.1;Parent=rna-XM_015579187.1
NW_015374070.1	Gnomon	CDS	1528132	1528265	.	+	0	Name=XP_015434673.1;ID=cds-XP_015434673.1;Dbxref=GeneID:107190395%2CGenbank:XP_015434673.1;Parent=rna-XM_015579187.1
NW_015374070.1	Gnomon	CDS	1528359	1528476	.	+	0	Name=XP_015434673.1;ID=cds-XP_015434673.1;Dbxref=GeneID:107190395%2CGenbank:XP_015434673.1;Parent=rna-XM_015579187.1
NW_015374070.1	Gnomon	CDS	1528555	1528672	.	+	0	Name=XP_015434673.1;ID=cds-XP_015434673.1;Dbxref=GeneID:107190395%2CGenbank:XP_015434673.1;Parent=rna-XM_015579187.1
NW_015374070.1	Gnomon	CDS	1535709	1535740	.	+	0	Name=XP_015434673.1;ID=cds-XP_015434673.1;Dbxref=GeneID:107190395%2CGenbank:XP_015434673.1;Parent=rna-XM_015579187.1
NW_015374070.1	Gnomon	exon	1437368	1438310	.	-	.	ID=exon-XM_015579107.1-1;Dbxref=GeneID:107190316%2CGenbank:XM_015579107.1;Parent=rna-XM_015579107.1
NW_015374070.1	Gnomon	exon	3217783	3218787	.	-	.	ID=exon-XM_015579179.1-1;Dbxref=GeneID:107190381%2CGenbank:XM_015579179.1;Parent=rna-XM_015579179.1
NW_015374070.1	Gnomon	CDS	1478317	1478434	.	+	0	Name=XP_015434672.1;ID=cds-XP_015434672.1;Dbxref=GeneID:107190395%2CGenbank:XP_015434672.1;Parent=rna-XM_015579186.1
NW_015374070.1	Gnomon	CDS	1507420	1507437	.	+	0	Name=XP_015434672.1;ID=cds-XP_015434672.1;Dbxref=GeneID:107190395%2CGenbank:XP_015434672.1;Parent=rna-XM_015579186.1
NW_015374070.1	Gnomon	CDS	1519358	1519440	.	+	0	Name=XP_015434672.1;ID=cds-XP_015434672.1;Dbxref=GeneID:107190395%2CGenbank:XP_015434672.1;Parent=rna-XM_015579186.1
NW_015374070.1	Gnomon	CDS	1523847	1524233	.	+	0	Name=XP_015434672.1;ID=cds-XP_015434672.1;Dbxref=GeneID:107190395%2CGenbank:XP_015434672.1;Parent=rna-XM_015579186.1
NW_015374070.1	Gnomon	CDS	1525290	1525777	.	+	0	Name=XP_015434672.1;ID=cds-XP_015434672.1;Dbxref=GeneID:107190395%2CGenbank:XP_015434672.1;Parent=rna-XM_015579186.1
NW_015374070.1	Gnomon	CDS	1526171	1527176	.	+	0	Name=XP_015434672.1;ID=cds-XP_015434672.1;Dbxref=GeneID:107190395%2CGenbank:XP_015434672.1;Parent=rna-XM_015579186.1
NW_015374070.1	Gnomon	CDS	1527249	1527469	.	+	0	Name=XP_015434672.1;ID=cds-XP_015434672.1;Dbxref=GeneID:107190395%2CGenbank:XP_015434672.1;Parent=rna-XM_015579186.1
NW_015374070.1	Gnomon	CDS	1527568	1527703	.	+	0	Name=XP_015434672.1;ID=cds-XP_015434672.1;Dbxref=GeneID:107190395%2CGenbank:XP_015434672.1;Parent=rna-XM_015579186.1
NW_015374070.1	Gnomon	CDS	1527780	1527932	.	+	0	Name=XP_015434672.1;ID=cds-XP_015434672.1;Dbxref=GeneID:107190395%2CGenbank:XP_015434672.1;Parent=rna-XM_015579186.1
NW_015374070.1	Gnomon	CDS	1528132	1528265	.	+	0	Name=XP_015434672.1;ID=cds-XP_015434672.1;Dbxref=GeneID:107190395%2CGenbank:XP_015434672.1;Parent=rna-XM_015579186.1
NW_015374070.1	Gnomon	CDS	1528359	1528476	.	+	0	Name=XP_015434672.1;ID=cds-XP_015434672.1;Dbxref=GeneID:107190395%2CGenbank:XP_015434672.1;Parent=rna-XM_015579186.1
NW_015374070.1	Gnomon	CDS	1528555	1528746	.	+	0	Name=XP_015434672.1;ID=cds-XP_015434672.1;Dbxref=GeneID:107190395%2CGenbank:XP_015434672.1;Parent=rna-XM_015579186.1
NW_015374070.1	Gnomon	mRNA	1097350	1100338	.	-	.	Name=XM_015579135.1;ID=rna-XM_015579135.1;Dbxref=GeneID:107190342%2CGenbank:XM_015579135.1;Parent=gene-LOC107190342
NW_015374070.1	Gnomon	exon	3207816	3207988	.	+	.	ID=exon-XM_015579123.1-10;Dbxref=GeneID:107190332%2CGenbank:XM_015579123.1;Parent=rna-XM_015579123.1
NW_015374070.1	Gnomon	exon	1527780	1527932	.	+	.	ID=exon-XM_015579184.1-10;Dbxref=GeneID:107190395%2CGenbank:XM_015579184.1;Parent=rna-XM_015579184.1
NW_015374070.1	Gnomon	exon	1528132	1528265	.	+	.	ID=exon-XM_015579184.1-11;Dbxref=GeneID:107190395%2CGenbank:XM_015579184.1;Parent=rna-XM_015579184.1
NW_015374070.1	Gnomon	exon	1528359	1528476	.	+	.	ID=exon-XM_015579184.1-12;Dbxref=GeneID:107190395%2CGenbank:XM_015579184.1;Parent=rna-XM_015579184.1
NW_015374070.1	Gnomon	exon	1528555	1529212	.	+	.	ID=exon-XM_015579184.1-13;Dbxref=GeneID:107190395%2CGenbank:XM_015579184.1;Parent=rna-XM_015579184.1
NW_015374070.1	Gnomon	mRNA	1541848	1547676	.	-	.	Name=XM_015579130.1;ID=rna-XM_015579130.1;Dbxref=GeneID:107190337%2CGenbank:XM_015579130.1;Parent=gene-LOC107190337
NW_015374070.1	Gnomon	exon	1573250	1573408	.	-	.	ID=exon-XM_015579108.1-1;Dbxref=GeneID:107190317%2CGenbank:XM_015579108.1;Parent=rna-XM_015579108.1
NW_015374070.1	Gnomon	exon	1570496	1570856	.	-	.	ID=exon-XM_015579108.1-2;Dbxref=GeneID:107190317%2CGenbank:XM_015579108.1;Parent=rna-XM_015579108.1
NW_015374070.1	Gnomon	exon	1570160	1570368	.	-	.	ID=exon-XM_015579108.1-3;Dbxref=GeneID:107190317%2CGenbank:XM_015579108.1;Parent=rna-XM_015579108.1
NW_015374070.1	Gnomon	exon	1567889	1569175	.	-	.	ID=exon-XM_015579108.1-4;Dbxref=GeneID:107190317%2CGenbank:XM_015579108.1;Parent=rna-XM_015579108.1
NW_015374070.1	Gnomon	exon	1436653	1436940	.	+	.	ID=exon-XM_015579178.1-2;Dbxref=GeneID:107190380%2CGenbank:XM_015579178.1;Parent=rna-XM_015579178.1
NW_015374070.1	Gnomon	exon	1437018	1437272	.	+	.	ID=exon-XM_015579178.1-3;Dbxref=GeneID:107190380%2CGenbank:XM_015579178.1;Parent=rna-XM_015579178.1
NW_015374070.1	Gnomon	exon	1436450	1436525	.	+	.	ID=exon-XM_015579178.1-1;Dbxref=GeneID:107190380%2CGenbank:XM_015579178.1;Parent=rna-XM_015579178.1
NW_015374070.1	Gnomon	CDS	2441228	2441440	.	-	0	Name=XP_015434679.1;ID=cds-XP_015434679.1;Dbxref=GeneID:107190398%2CGenbank:XP_015434679.1;Parent=rna-XM_015579193.1
NW_015374070.1	Gnomon	CDS	2440777	2441069	.	-	0	Name=XP_015434679.1;ID=cds-XP_015434679.1;Dbxref=GeneID:107190398%2CGenbank:XP_015434679.1;Parent=rna-XM_015579193.1
NW_015374070.1	Gnomon	CDS	2440464	2440607	.	-	0	Name=XP_015434679.1;ID=cds-XP_015434679.1;Dbxref=GeneID:107190398%2CGenbank:XP_015434679.1;Parent=rna-XM_015579193.1
NW_015374070.1	Gnomon	CDS	2440229	2440343	.	-	0	Name=XP_015434679.1;ID=cds-XP_015434679.1;Dbxref=GeneID:107190398%2CGenbank:XP_015434679.1;Parent=rna-XM_015579193.1
NW_015374070.1	Gnomon	CDS	2439980	2440154	.	-	0	Name=XP_015434679.1;ID=cds-XP_015434679.1;Dbxref=GeneID:107190398%2CGenbank:XP_015434679.1;Parent=rna-XM_015579193.1
NW_015374070.1	Gnomon	CDS	2439753	2439895	.	-	0	Name=XP_015434679.1;ID=cds-XP_015434679.1;Dbxref=GeneID:107190398%2CGenbank:XP_015434679.1;Parent=rna-XM_015579193.1
NW_015374070.1	Gnomon	mRNA	414769	415778	.	-	.	Name=XM_015579132.1;ID=rna-XM_015579132.1;Dbxref=GeneID:107190339%2CGenbank:XM_015579132.1;Parent=gene-LOC107190339
NW_015374070.1	Gnomon	exon	415238	415385	.	-	.	ID=exon-XM_015579132.1-2;Dbxref=GeneID:107190339%2CGenbank:XM_015579132.1;Parent=rna-XM_015579132.1
NW_015374070.1	Gnomon	exon	414963	415172	.	-	.	ID=exon-XM_015579132.1-3;Dbxref=GeneID:107190339%2CGenbank:XM_015579132.1;Parent=rna-XM_015579132.1
NW_015374070.1	Gnomon	exon	415586	415778	.	-	.	ID=exon-XM_015579132.1-1;Dbxref=GeneID:107190339%2CGenbank:XM_015579132.1;Parent=rna-XM_015579132.1
NW_015374070.1	Gnomon	exon	414769	414902	.	-	.	ID=exon-XM_015579132.1-4;Dbxref=GeneID:107190339%2CGenbank:XM_015579132.1;Parent=rna-XM_015579132.1
NW_015374070.1	Gnomon	CDS	2402868	2402919	.	+	0	Name=XP_015434678.1;ID=cds-XP_015434678.1;Dbxref=GeneID:107190397%2CGenbank:XP_015434678.1;Parent=rna-XM_015579192.1
NW_015374070.1	Gnomon	CDS	2414520	2414659	.	+	0	Name=XP_015434678.1;ID=cds-XP_015434678.1;Dbxref=GeneID:107190397%2CGenbank:XP_015434678.1;Parent=rna-XM_015579192.1
NW_015374070.1	Gnomon	CDS	2415361	2415405	.	+	0	Name=XP_015434678.1;ID=cds-XP_015434678.1;Dbxref=GeneID:107190397%2CGenbank:XP_015434678.1;Parent=rna-XM_015579192.1
NW_015374070.1	Gnomon	CDS	2418689	2418798	.	+	0	Name=XP_015434678.1;ID=cds-XP_015434678.1;Dbxref=GeneID:107190397%2CGenbank:XP_015434678.1;Parent=rna-XM_015579192.1
NW_015374070.1	Gnomon	CDS	2419568	2419748	.	+	0	Name=XP_015434678.1;ID=cds-XP_015434678.1;Dbxref=GeneID:107190397%2CGenbank:XP_015434678.1;Parent=rna-XM_015579192.1
NW_015374070.1	Gnomon	CDS	2422101	2422216	.	+	0	Name=XP_015434678.1;ID=cds-XP_015434678.1;Dbxref=GeneID:107190397%2CGenbank:XP_015434678.1;Parent=rna-XM_015579192.1
NW_015374070.1	Gnomon	CDS	2423174	2423342	.	+	0	Name=XP_015434678.1;ID=cds-XP_015434678.1;Dbxref=GeneID:107190397%2CGenbank:XP_015434678.1;Parent=rna-XM_015579192.1
NW_015374070.1	Gnomon	CDS	2427140	2427276	.	+	0	Name=XP_015434678.1;ID=cds-XP_015434678.1;Dbxref=GeneID:107190397%2CGenbank:XP_015434678.1;Parent=rna-XM_015579192.1
NW_015374070.1	Gnomon	CDS	2428641	2428769	.	+	0	Name=XP_015434678.1;ID=cds-XP_015434678.1;Dbxref=GeneID:107190397%2CGenbank:XP_015434678.1;Parent=rna-XM_015579192.1
NW_015374070.1	Gnomon	CDS	2430894	2430896	.	+	0	Name=XP_015434678.1;ID=cds-XP_015434678.1;Dbxref=GeneID:107190397%2CGenbank:XP_015434678.1;Parent=rna-XM_015579192.1
NW_015374070.1	Gnomon	CDS	2431094	2431276	.	+	0	Name=XP_015434678.1;ID=cds-XP_015434678.1;Dbxref=GeneID:107190397%2CGenbank:XP_015434678.1;Parent=rna-XM_015579192.1
NW_015374070.1	Gnomon	CDS	2431901	2432114	.	+	0	Name=XP_015434678.1;ID=cds-XP_015434678.1;Dbxref=GeneID:107190397%2CGenbank:XP_015434678.1;Parent=rna-XM_015579192.1
NW_015374070.1	Gnomon	CDS	2432914	2433111	.	+	0	Name=XP_015434678.1;ID=cds-XP_015434678.1;Dbxref=GeneID:107190397%2CGenbank:XP_015434678.1;Parent=rna-XM_015579192.1
NW_015374070.1	Gnomon	CDS	2402868	2402919	.	+	0	Name=XP_015434676.1;ID=cds-XP_015434676.1;Dbxref=GeneID:107190397%2CGenbank:XP_015434676.1;Parent=rna-XM_015579190.1
NW_015374070.1	Gnomon	CDS	2414520	2414659	.	+	0	Name=XP_015434676.1;ID=cds-XP_015434676.1;Dbxref=GeneID:107190397%2CGenbank:XP_015434676.1;Parent=rna-XM_015579190.1
NW_015374070.1	Gnomon	CDS	2415361	2415405	.	+	0	Name=XP_015434676.1;ID=cds-XP_015434676.1;Dbxref=GeneID:107190397%2CGenbank:XP_015434676.1;Parent=rna-XM_015579190.1
NW_015374070.1	Gnomon	CDS	2418689	2418798	.	+	0	Name=XP_015434676.1;ID=cds-XP_015434676.1;Dbxref=GeneID:107190397%2CGenbank:XP_015434676.1;Parent=rna-XM_015579190.1
NW_015374070.1	Gnomon	CDS	2419568	2419748	.	+	0	Name=XP_015434676.1;ID=cds-XP_015434676.1;Dbxref=GeneID:107190397%2CGenbank:XP_015434676.1;Parent=rna-XM_015579190.1
NW_015374070.1	Gnomon	CDS	2422101	2422216	.	+	0	Name=XP_015434676.1;ID=cds-XP_015434676.1;Dbxref=GeneID:107190397%2CGenbank:XP_015434676.1;Parent=rna-XM_015579190.1
NW_015374070.1	Gnomon	CDS	2423174	2423342	.	+	0	Name=XP_015434676.1;ID=cds-XP_015434676.1;Dbxref=GeneID:107190397%2CGenbank:XP_015434676.1;Parent=rna-XM_015579190.1
NW_015374070.1	Gnomon	CDS	2427140	2427276	.	+	0	Name=XP_015434676.1;ID=cds-XP_015434676.1;Dbxref=GeneID:107190397%2CGenbank:XP_015434676.1;Parent=rna-XM_015579190.1
NW_015374070.1	Gnomon	CDS	2428641	2428760	.	+	0	Name=XP_015434676.1;ID=cds-XP_015434676.1;Dbxref=GeneID:107190397%2CGenbank:XP_015434676.1;Parent=rna-XM_015579190.1
NW_015374070.1	Gnomon	CDS	2431094	2431276	.	+	0	Name=XP_015434676.1;ID=cds-XP_015434676.1;Dbxref=GeneID:107190397%2CGenbank:XP_015434676.1;Parent=rna-XM_015579190.1
NW_015374070.1	Gnomon	CDS	2431901	2432114	.	+	0	Name=XP_015434676.1;ID=cds-XP_015434676.1;Dbxref=GeneID:107190397%2CGenbank:XP_015434676.1;Parent=rna-XM_015579190.1
NW_015374070.1	Gnomon	CDS	2432914	2433111	.	+	0	Name=XP_015434676.1;ID=cds-XP_015434676.1;Dbxref=GeneID:107190397%2CGenbank:XP_015434676.1;Parent=rna-XM_015579190.1
NW_015374070.1	Gnomon	exon	2887475	2887716	.	-	.	ID=exon-XM_015579155.1-5;Dbxref=GeneID:107190360%2CGenbank:XM_015579155.1;Parent=rna-XM_015579155.1
NW_015374070.1	Gnomon	exon	2886877	2887401	.	-	.	ID=exon-XM_015579155.1-6;Dbxref=GeneID:107190360%2CGenbank:XM_015579155.1;Parent=rna-XM_015579155.1
NW_015374070.1	Gnomon	exon	2889235	2889399	.	-	.	ID=exon-XM_015579155.1-3;Dbxref=GeneID:107190360%2CGenbank:XM_015579155.1;Parent=rna-XM_015579155.1
NW_015374070.1	Gnomon	exon	2888352	2888790	.	-	.	ID=exon-XM_015579155.1-4;Dbxref=GeneID:107190360%2CGenbank:XM_015579155.1;Parent=rna-XM_015579155.1
NW_015374070.1	Gnomon	exon	2885062	2885621	.	-	.	ID=exon-XM_015579155.1-9;Dbxref=GeneID:107190360%2CGenbank:XM_015579155.1;Parent=rna-XM_015579155.1
NW_015374070.1	Gnomon	exon	2886193	2886545	.	-	.	ID=exon-XM_015579155.1-7;Dbxref=GeneID:107190360%2CGenbank:XM_015579155.1;Parent=rna-XM_015579155.1
NW_015374070.1	Gnomon	exon	2885865	2886079	.	-	.	ID=exon-XM_015579155.1-8;Dbxref=GeneID:107190360%2CGenbank:XM_015579155.1;Parent=rna-XM_015579155.1
NW_015374070.1	Gnomon	exon	2891653	2891950	.	-	.	ID=exon-XM_015579155.1-1;Dbxref=GeneID:107190360%2CGenbank:XM_015579155.1;Parent=rna-XM_015579155.1
NW_015374070.1	Gnomon	exon	2890232	2890500	.	-	.	ID=exon-XM_015579155.1-2;Dbxref=GeneID:107190360%2CGenbank:XM_015579155.1;Parent=rna-XM_015579155.1
NW_015374070.1	Gnomon	exon	1436122	1436419	.	-	.	ID=exon-XM_015579133.1-1;Dbxref=GeneID:107190340%2CGenbank:XM_015579133.1;Parent=rna-XM_015579133.1
NW_015374070.1	Gnomon	exon	1434274	1434765	.	-	.	ID=exon-XM_015579133.1-2;Dbxref=GeneID:107190340%2CGenbank:XM_015579133.1;Parent=rna-XM_015579133.1
NW_015374070.1	Gnomon	exon	1434058	1434172	.	-	.	ID=exon-XM_015579133.1-3;Dbxref=GeneID:107190340%2CGenbank:XM_015579133.1;Parent=rna-XM_015579133.1
NW_015374070.1	Gnomon	exon	1433579	1433725	.	-	.	ID=exon-XM_015579133.1-4;Dbxref=GeneID:107190340%2CGenbank:XM_015579133.1;Parent=rna-XM_015579133.1
NW_015374070.1	Gnomon	exon	1432071	1433496	.	-	.	ID=exon-XM_015579133.1-5;Dbxref=GeneID:107190340%2CGenbank:XM_015579133.1;Parent=rna-XM_015579133.1
NW_015374070.1	Gnomon	CDS	558850	559142	.	+	0	Name=XP_015434632.1;ID=cds-XP_015434632.1;Dbxref=GeneID:107190352%2CGenbank:XP_015434632.1;Parent=rna-XM_015579146.1
NW_015374070.1	Gnomon	CDS	559385	559589	.	+	0	Name=XP_015434632.1;ID=cds-XP_015434632.1;Dbxref=GeneID:107190352%2CGenbank:XP_015434632.1;Parent=rna-XM_015579146.1
NW_015374070.1	Gnomon	CDS	562391	562669	.	+	0	Name=XP_015434632.1;ID=cds-XP_015434632.1;Dbxref=GeneID:107190352%2CGenbank:XP_015434632.1;Parent=rna-XM_015579146.1
NW_015374070.1	Gnomon	exon	2799481	2799700	.	+	.	ID=exon-XM_015579118.1-11;Dbxref=GeneID:107190326%2CGenbank:XM_015579118.1;Note=The sequence of the model RefSeq transcript was modified relative to this genomic sequence to represent the inferred CDS: deleted 2 bases in 1 codon;Parent=rna-XM_015579118.1
NW_015374070.1	Gnomon	exon	2799200	2799348	.	+	.	ID=exon-XM_015579118.1-10;Dbxref=GeneID:107190326%2CGenbank:XM_015579118.1;Note=The sequence of the model RefSeq transcript was modified relative to this genomic sequence to represent the inferred CDS: deleted 2 bases in 1 codon;Parent=rna-XM_015579118.1
NW_015374070.1	Gnomon	CDS	3561173	3561424	.	-	0	Name=XP_015434630.1;ID=cds-XP_015434630.1;Dbxref=GeneID:107190350%2CGenbank:XP_015434630.1;Parent=rna-XM_015579144.1
NW_015374070.1	Gnomon	CDS	3511562	3511711	.	-	0	Name=XP_015434630.1;ID=cds-XP_015434630.1;Dbxref=GeneID:107190350%2CGenbank:XP_015434630.1;Parent=rna-XM_015579144.1
NW_015374070.1	Gnomon	CDS	3478277	3478471	.	-	0	Name=XP_015434630.1;ID=cds-XP_015434630.1;Dbxref=GeneID:107190350%2CGenbank:XP_015434630.1;Parent=rna-XM_015579144.1
NW_015374070.1	Gnomon	CDS	3468772	3468858	.	-	0	Name=XP_015434630.1;ID=cds-XP_015434630.1;Dbxref=GeneID:107190350%2CGenbank:XP_015434630.1;Parent=rna-XM_015579144.1
NW_015374070.1	Gnomon	CDS	3466539	3466715	.	-	0	Name=XP_015434630.1;ID=cds-XP_015434630.1;Dbxref=GeneID:107190350%2CGenbank:XP_015434630.1;Parent=rna-XM_015579144.1
NW_015374070.1	Gnomon	CDS	3463690	3464142	.	-	0	Name=XP_015434630.1;ID=cds-XP_015434630.1;Dbxref=GeneID:107190350%2CGenbank:XP_015434630.1;Parent=rna-XM_015579144.1
NW_015374070.1	Gnomon	CDS	3462446	3462639	.	-	0	Name=XP_015434630.1;ID=cds-XP_015434630.1;Dbxref=GeneID:107190350%2CGenbank:XP_015434630.1;Parent=rna-XM_015579144.1
NW_015374070.1	Gnomon	CDS	3460415	3460886	.	-	0	Name=XP_015434630.1;ID=cds-XP_015434630.1;Dbxref=GeneID:107190350%2CGenbank:XP_015434630.1;Parent=rna-XM_015579144.1
NW_015374070.1	Gnomon	CDS	612564	613544	.	+	0	Name=XP_015434631.1;ID=cds-XP_015434631.1;Dbxref=GeneID:107190351%2CGenbank:XP_015434631.1;Parent=rna-XM_015579145.1
NW_015374070.1	Gnomon	exon	2915140	2915199	.	+	.	ID=exon-XM_015579181.1-1;Dbxref=GeneID:107190387%2CGenbank:XM_015579181.1;Note=The sequence of the model RefSeq transcript was modified relative to this genomic sequence to represent the inferred CDS: deleted 1 base in 1 codon;Parent=rna-XM_015579181.1
NW_015374070.1	Gnomon	exon	2915201	2915254	.	+	.	ID=exon-XM_015579181.1-2;Dbxref=GeneID:107190387%2CGenbank:XM_015579181.1;Note=The sequence of the model RefSeq transcript was modified relative to this genomic sequence to represent the inferred CDS: deleted 1 base in 1 codon;Parent=rna-XM_015579181.1
NW_015374070.1	Gnomon	exon	2915944	2916459	.	+	.	ID=exon-XM_015579181.1-3;Dbxref=GeneID:107190387%2CGenbank:XM_015579181.1;Note=The sequence of the model RefSeq transcript was modified relative to this genomic sequence to represent the inferred CDS: deleted 1 base in 1 codon;Parent=rna-XM_015579181.1
NW_015374070.1	Gnomon	exon	813592	813677	.	-	.	ID=exon-XM_015579157.1-7;Dbxref=GeneID:107190362%2CGenbank:XM_015579157.1;Parent=rna-XM_015579157.1
NW_015374070.1	Gnomon	exon	813397	813523	.	-	.	ID=exon-XM_015579157.1-8;Dbxref=GeneID:107190362%2CGenbank:XM_015579157.1;Parent=rna-XM_015579157.1
NW_015374070.1	Gnomon	exon	813995	814222	.	-	.	ID=exon-XM_015579157.1-5;Dbxref=GeneID:107190362%2CGenbank:XM_015579157.1;Parent=rna-XM_015579157.1
NW_015374070.1	Gnomon	exon	813785	813918	.	-	.	ID=exon-XM_015579157.1-6;Dbxref=GeneID:107190362%2CGenbank:XM_015579157.1;Parent=rna-XM_015579157.1
NW_015374070.1	Gnomon	exon	814987	815209	.	-	.	ID=exon-XM_015579157.1-3;Dbxref=GeneID:107190362%2CGenbank:XM_015579157.1;Parent=rna-XM_015579157.1
NW_015374070.1	Gnomon	exon	814304	814521	.	-	.	ID=exon-XM_015579157.1-4;Dbxref=GeneID:107190362%2CGenbank:XM_015579157.1;Parent=rna-XM_015579157.1
NW_015374070.1	Gnomon	exon	815918	816025	.	-	.	ID=exon-XM_015579157.1-1;Dbxref=GeneID:107190362%2CGenbank:XM_015579157.1;Parent=rna-XM_015579157.1
NW_015374070.1	Gnomon	exon	815748	815842	.	-	.	ID=exon-XM_015579157.1-2;Dbxref=GeneID:107190362%2CGenbank:XM_015579157.1;Parent=rna-XM_015579157.1
NW_015374070.1	Gnomon	exon	813234	813298	.	-	.	ID=exon-XM_015579157.1-9;Dbxref=GeneID:107190362%2CGenbank:XM_015579157.1;Parent=rna-XM_015579157.1
NW_015374070.1	Gnomon	mRNA	2444574	2446788	.	+	.	Name=XM_015579138.1;ID=rna-XM_015579138.1;Dbxref=GeneID:107190345%2CGenbank:XM_015579138.1;Parent=gene-LOC107190345
NW_015374070.1	Gnomon	exon	2139011	2139111	.	+	.	ID=exon-XM_015579205.1-1;Dbxref=GeneID:107190407%2CGenbank:XM_015579205.1;Parent=rna-XM_015579205.1
NW_015374070.1	Gnomon	exon	2139424	2139526	.	+	.	ID=exon-XM_015579205.1-2;Dbxref=GeneID:107190407%2CGenbank:XM_015579205.1;Parent=rna-XM_015579205.1
NW_015374070.1	Gnomon	exon	2140502	2140709	.	+	.	ID=exon-XM_015579205.1-3;Dbxref=GeneID:107190407%2CGenbank:XM_015579205.1;Parent=rna-XM_015579205.1
NW_015374070.1	Gnomon	mRNA	3223466	3256340	.	+	.	Name=XM_015579137.1;ID=rna-XM_015579137.1;Dbxref=GeneID:107190344%2CGenbank:XM_015579137.1;Note=The sequence of the model RefSeq transcript was modified relative to this genomic sequence to represent the inferred CDS: deleted 2 bases in 1 codon;Parent=gene-LOC107190344
NW_015374070.1	Gnomon	exon	828012	828096	.	+	.	ID=exon-XM_015579180.1-1;Dbxref=GeneID:107190385%2CGenbank:XM_015579180.1;Parent=rna-XM_015579180.1
NW_015374070.1	Gnomon	exon	828380	828451	.	+	.	ID=exon-XM_015579180.1-2;Dbxref=GeneID:107190385%2CGenbank:XM_015579180.1;Parent=rna-XM_015579180.1
NW_015374070.1	Gnomon	exon	828621	829198	.	+	.	ID=exon-XM_015579180.1-3;Dbxref=GeneID:107190385%2CGenbank:XM_015579180.1;Parent=rna-XM_015579180.1
NW_015374070.1	Gnomon	exon	1442740	1442974	.	+	.	ID=exon-XM_015579156.1-2;Dbxref=GeneID:107190361%2CGenbank:XM_015579156.1;Parent=rna-XM_015579156.1
NW_015374070.1	Gnomon	exon	1443109	1443387	.	+	.	ID=exon-XM_015579156.1-3;Dbxref=GeneID:107190361%2CGenbank:XM_015579156.1;Parent=rna-XM_015579156.1
NW_015374070.1	Gnomon	exon	1443452	1443656	.	+	.	ID=exon-XM_015579156.1-4;Dbxref=GeneID:107190361%2CGenbank:XM_015579156.1;Parent=rna-XM_015579156.1
NW_015374070.1	Gnomon	exon	1444104	1444205	.	+	.	ID=exon-XM_015579156.1-5;Dbxref=GeneID:107190361%2CGenbank:XM_015579156.1;Parent=rna-XM_015579156.1
NW_015374070.1	Gnomon	exon	1444288	1444398	.	+	.	ID=exon-XM_015579156.1-6;Dbxref=GeneID:107190361%2CGenbank:XM_015579156.1;Parent=rna-XM_015579156.1
NW_015374070.1	Gnomon	exon	1444482	1444578	.	+	.	ID=exon-XM_015579156.1-7;Dbxref=GeneID:107190361%2CGenbank:XM_015579156.1;Parent=rna-XM_015579156.1
NW_015374070.1	Gnomon	exon	1444669	1444768	.	+	.	ID=exon-XM_015579156.1-8;Dbxref=GeneID:107190361%2CGenbank:XM_015579156.1;Parent=rna-XM_015579156.1
NW_015374070.1	Gnomon	exon	1444842	1444925	.	+	.	ID=exon-XM_015579156.1-9;Dbxref=GeneID:107190361%2CGenbank:XM_015579156.1;Parent=rna-XM_015579156.1
NW_015374070.1	Gnomon	exon	1442479	1442662	.	+	.	ID=exon-XM_015579156.1-1;Dbxref=GeneID:107190361%2CGenbank:XM_015579156.1;Parent=rna-XM_015579156.1
NW_015374070.1	Gnomon	CDS	1251029	1251091	.	+	0	Name=XP_015434635.1;ID=cds-XP_015434635.1;Dbxref=GeneID:107190355%2CGenbank:XP_015434635.1;Parent=rna-XM_015579149.1
NW_015374070.1	Gnomon	CDS	1258038	1259456	.	+	0	Name=XP_015434635.1;ID=cds-XP_015434635.1;Dbxref=GeneID:107190355%2CGenbank:XP_015434635.1;Parent=rna-XM_015579149.1
NW_015374070.1	Gnomon	CDS	738901	739038	.	+	0	Name=XP_015434634.1;ID=cds-XP_015434634.1;Dbxref=GeneID:107190354%2CGenbank:XP_015434634.1;Parent=rna-XM_015579148.1
NW_015374070.1	Gnomon	CDS	739113	739314	.	+	0	Name=XP_015434634.1;ID=cds-XP_015434634.1;Dbxref=GeneID:107190354%2CGenbank:XP_015434634.1;Parent=rna-XM_015579148.1
NW_015374070.1	Gnomon	CDS	742164	742339	.	+	0	Name=XP_015434634.1;ID=cds-XP_015434634.1;Dbxref=GeneID:107190354%2CGenbank:XP_015434634.1;Parent=rna-XM_015579148.1
NW_015374070.1	Gnomon	CDS	742471	742653	.	+	0	Name=XP_015434634.1;ID=cds-XP_015434634.1;Dbxref=GeneID:107190354%2CGenbank:XP_015434634.1;Parent=rna-XM_015579148.1
NW_015374070.1	Gnomon	CDS	743866	743895	.	+	0	Name=XP_015434634.1;ID=cds-XP_015434634.1;Dbxref=GeneID:107190354%2CGenbank:XP_015434634.1;Parent=rna-XM_015579148.1
NW_015374070.1	Gnomon	exon	2144114	2144265	.	-	.	ID=exon-XM_015579109.1-4;Dbxref=GeneID:107190318%2CGenbank:XM_015579109.1;Parent=rna-XM_015579109.1
NW_015374070.1	Gnomon	exon	2142959	2143319	.	-	.	ID=exon-XM_015579109.1-5;Dbxref=GeneID:107190318%2CGenbank:XM_015579109.1;Parent=rna-XM_015579109.1
NW_015374070.1	Gnomon	exon	2144620	2144748	.	-	.	ID=exon-XM_015579109.1-2;Dbxref=GeneID:107190318%2CGenbank:XM_015579109.1;Parent=rna-XM_015579109.1
NW_015374070.1	Gnomon	exon	2144343	2144528	.	-	.	ID=exon-XM_015579109.1-3;Dbxref=GeneID:107190318%2CGenbank:XM_015579109.1;Parent=rna-XM_015579109.1
NW_015374070.1	Gnomon	exon	2142133	2142431	.	-	.	ID=exon-XM_015579109.1-8;Dbxref=GeneID:107190318%2CGenbank:XM_015579109.1;Parent=rna-XM_015579109.1
NW_015374070.1	Gnomon	exon	2141777	2142042	.	-	.	ID=exon-XM_015579109.1-9;Dbxref=GeneID:107190318%2CGenbank:XM_015579109.1;Parent=rna-XM_015579109.1
NW_015374070.1	Gnomon	exon	2142762	2142891	.	-	.	ID=exon-XM_015579109.1-6;Dbxref=GeneID:107190318%2CGenbank:XM_015579109.1;Parent=rna-XM_015579109.1
NW_015374070.1	Gnomon	exon	2142514	2142699	.	-	.	ID=exon-XM_015579109.1-7;Dbxref=GeneID:107190318%2CGenbank:XM_015579109.1;Parent=rna-XM_015579109.1
NW_015374070.1	Gnomon	exon	2144943	2145078	.	-	.	ID=exon-XM_015579109.1-1;Dbxref=GeneID:107190318%2CGenbank:XM_015579109.1;Parent=rna-XM_015579109.1
NW_015374070.1	Gnomon	exon	2253454	2254854	.	-	.	ID=exon-XM_015579110.1-1;Dbxref=GeneID:107190319%2CGenbank:XM_015579110.1;Parent=rna-XM_015579110.1
NW_015374070.1	Gnomon	CDS	738901	739038	.	+	0	Name=XP_015434633.1;ID=cds-XP_015434633.1;Dbxref=GeneID:107190354%2CGenbank:XP_015434633.1;Parent=rna-XM_015579147.1
NW_015374070.1	Gnomon	CDS	739113	739314	.	+	0	Name=XP_015434633.1;ID=cds-XP_015434633.1;Dbxref=GeneID:107190354%2CGenbank:XP_015434633.1;Parent=rna-XM_015579147.1
NW_015374070.1	Gnomon	CDS	742164	742339	.	+	0	Name=XP_015434633.1;ID=cds-XP_015434633.1;Dbxref=GeneID:107190354%2CGenbank:XP_015434633.1;Parent=rna-XM_015579147.1
NW_015374070.1	Gnomon	CDS	742471	742653	.	+	0	Name=XP_015434633.1;ID=cds-XP_015434633.1;Dbxref=GeneID:107190354%2CGenbank:XP_015434633.1;Parent=rna-XM_015579147.1
NW_015374070.1	Gnomon	CDS	744221	744326	.	+	0	Name=XP_015434633.1;ID=cds-XP_015434633.1;Dbxref=GeneID:107190354%2CGenbank:XP_015434633.1;Parent=rna-XM_015579147.1
NW_015374070.1	Gnomon	CDS	744494	744570	.	+	0	Name=XP_015434633.1;ID=cds-XP_015434633.1;Dbxref=GeneID:107190354%2CGenbank:XP_015434633.1;Parent=rna-XM_015579147.1
NW_015374070.1	Gnomon	exon	733826	733972	.	-	.	ID=exon-XM_015579176.1-2;Dbxref=GeneID:107190378%2CGenbank:XM_015579176.1;Parent=rna-XM_015579176.1
NW_015374070.1	Gnomon	exon	733597	733748	.	-	.	ID=exon-XM_015579176.1-3;Dbxref=GeneID:107190378%2CGenbank:XM_015579176.1;Parent=rna-XM_015579176.1
NW_015374070.1	Gnomon	exon	734211	734291	.	-	.	ID=exon-XM_015579176.1-1;Dbxref=GeneID:107190378%2CGenbank:XM_015579176.1;Parent=rna-XM_015579176.1
NW_015374070.1	Gnomon	exon	732865	733058	.	-	.	ID=exon-XM_015579176.1-6;Dbxref=GeneID:107190378%2CGenbank:XM_015579176.1;Parent=rna-XM_015579176.1
NW_015374070.1	Gnomon	exon	732643	732793	.	-	.	ID=exon-XM_015579176.1-7;Dbxref=GeneID:107190378%2CGenbank:XM_015579176.1;Parent=rna-XM_015579176.1
NW_015374070.1	Gnomon	exon	733395	733535	.	-	.	ID=exon-XM_015579176.1-4;Dbxref=GeneID:107190378%2CGenbank:XM_015579176.1;Parent=rna-XM_015579176.1
NW_015374070.1	Gnomon	exon	733121	733259	.	-	.	ID=exon-XM_015579176.1-5;Dbxref=GeneID:107190378%2CGenbank:XM_015579176.1;Parent=rna-XM_015579176.1
NW_015374070.1	Gnomon	exon	731935	732042	.	-	.	ID=exon-XM_015579176.1-8;Dbxref=GeneID:107190378%2CGenbank:XM_015579176.1;Parent=rna-XM_015579176.1
NW_015374070.1	Gnomon	exon	731693	731863	.	-	.	ID=exon-XM_015579176.1-9;Dbxref=GeneID:107190378%2CGenbank:XM_015579176.1;Parent=rna-XM_015579176.1
NW_015374070.1	Gnomon	exon	2402800	2402832	.	+	.	ID=exon-XR_001516248.1-3;Dbxref=GeneID:107190384%2CGenbank:XR_001516248.1;Parent=rna-XR_001516248.1
NW_015374070.1	Gnomon	exon	2310202	2310300	.	+	.	ID=exon-XR_001516248.1-1;Dbxref=GeneID:107190384%2CGenbank:XR_001516248.1;Parent=rna-XR_001516248.1
NW_015374070.1	Gnomon	exon	2341973	2342013	.	+	.	ID=exon-XR_001516248.1-2;Dbxref=GeneID:107190384%2CGenbank:XR_001516248.1;Parent=rna-XR_001516248.1
NW_015374070.1	Gnomon	mRNA	2265057	2266976	.	+	.	Name=XM_015579170.1;ID=rna-XM_015579170.1;Dbxref=GeneID:107190373%2CGenbank:XM_015579170.1;Parent=gene-LOC107190373
NW_015374070.1	Gnomon	CDS	2292780	2292842	.	-	0	Name=XP_015434639.1;ID=cds-XP_015434639.1;Dbxref=GeneID:107190358%2CGenbank:XP_015434639.1;Parent=rna-XM_015579153.1
NW_015374070.1	Gnomon	CDS	2292539	2292697	.	-	0	Name=XP_015434639.1;ID=cds-XP_015434639.1;Dbxref=GeneID:107190358%2CGenbank:XP_015434639.1;Parent=rna-XM_015579153.1
NW_015374070.1	Gnomon	CDS	2292271	2292468	.	-	0	Name=XP_015434639.1;ID=cds-XP_015434639.1;Dbxref=GeneID:107190358%2CGenbank:XP_015434639.1;Parent=rna-XM_015579153.1
NW_015374070.1	Gnomon	CDS	2291866	2292202	.	-	0	Name=XP_015434639.1;ID=cds-XP_015434639.1;Dbxref=GeneID:107190358%2CGenbank:XP_015434639.1;Parent=rna-XM_015579153.1
NW_015374070.1	Gnomon	CDS	2291496	2291771	.	-	0	Name=XP_015434639.1;ID=cds-XP_015434639.1;Dbxref=GeneID:107190358%2CGenbank:XP_015434639.1;Parent=rna-XM_015579153.1
NW_015374070.1	Gnomon	CDS	2291142	2291419	.	-	0	Name=XP_015434639.1;ID=cds-XP_015434639.1;Dbxref=GeneID:107190358%2CGenbank:XP_015434639.1;Parent=rna-XM_015579153.1
NW_015374070.1	Gnomon	CDS	2290806	2291063	.	-	0	Name=XP_015434639.1;ID=cds-XP_015434639.1;Dbxref=GeneID:107190358%2CGenbank:XP_015434639.1;Parent=rna-XM_015579153.1
NW_015374070.1	Gnomon	exon	437566	437686	.	-	.	ID=exon-XM_015579128.1-9;Dbxref=GeneID:107190336%2CGenbank:XM_015579128.1;Parent=rna-XM_015579128.1
NW_015374070.1	Gnomon	exon	438101	438355	.	-	.	ID=exon-XM_015579128.1-7;Dbxref=GeneID:107190336%2CGenbank:XM_015579128.1;Parent=rna-XM_015579128.1
NW_015374070.1	Gnomon	exon	437842	438017	.	-	.	ID=exon-XM_015579128.1-8;Dbxref=GeneID:107190336%2CGenbank:XM_015579128.1;Parent=rna-XM_015579128.1
NW_015374070.1	Gnomon	exon	438754	439117	.	-	.	ID=exon-XM_015579128.1-5;Dbxref=GeneID:107190336%2CGenbank:XM_015579128.1;Parent=rna-XM_015579128.1
NW_015374070.1	Gnomon	exon	438499	438660	.	-	.	ID=exon-XM_015579128.1-6;Dbxref=GeneID:107190336%2CGenbank:XM_015579128.1;Parent=rna-XM_015579128.1
NW_015374070.1	Gnomon	exon	440685	441003	.	-	.	ID=exon-XM_015579128.1-3;Dbxref=GeneID:107190336%2CGenbank:XM_015579128.1;Parent=rna-XM_015579128.1
NW_015374070.1	Gnomon	exon	439642	439866	.	-	.	ID=exon-XM_015579128.1-4;Dbxref=GeneID:107190336%2CGenbank:XM_015579128.1;Parent=rna-XM_015579128.1
NW_015374070.1	Gnomon	exon	449987	450143	.	-	.	ID=exon-XM_015579128.1-1;Dbxref=GeneID:107190336%2CGenbank:XM_015579128.1;Parent=rna-XM_015579128.1
NW_015374070.1	Gnomon	exon	442704	443067	.	-	.	ID=exon-XM_015579128.1-2;Dbxref=GeneID:107190336%2CGenbank:XM_015579128.1;Parent=rna-XM_015579128.1
NW_015374070.1	Gnomon	exon	50414	52128	.	-	.	ID=exon-XM_015579097.1-10;Dbxref=GeneID:107190306%2CGenbank:XM_015579097.1;Note=The sequence of the model RefSeq transcript was modified relative to this genomic sequence to represent the inferred CDS: deleted 1 base in 1 codon;Parent=rna-XM_015579097.1
NW_015374070.1	Gnomon	exon	789918	791021	.	-	.	ID=exon-XM_015579204.1-1;Dbxref=GeneID:107190406%2CGenbank:XM_015579204.1;Parent=rna-XM_015579204.1
NW_015374070.1	Gnomon	exon	764756	764930	.	-	.	ID=exon-XM_015579204.1-4;Dbxref=GeneID:107190406%2CGenbank:XM_015579204.1;Parent=rna-XM_015579204.1
NW_015374070.1	Gnomon	exon	762606	764447	.	-	.	ID=exon-XM_015579204.1-5;Dbxref=GeneID:107190406%2CGenbank:XM_015579204.1;Parent=rna-XM_015579204.1
NW_015374070.1	Gnomon	exon	775274	775501	.	-	.	ID=exon-XM_015579204.1-2;Dbxref=GeneID:107190406%2CGenbank:XM_015579204.1;Parent=rna-XM_015579204.1
NW_015374070.1	Gnomon	exon	765077	765240	.	-	.	ID=exon-XM_015579204.1-3;Dbxref=GeneID:107190406%2CGenbank:XM_015579204.1;Parent=rna-XM_015579204.1
NW_015374070.1	Gnomon	CDS	2153514	2153576	.	-	0	Name=XP_015434638.1;ID=cds-XP_015434638.1;Dbxref=GeneID:107190357%2CGenbank:XP_015434638.1;Parent=rna-XM_015579152.1
NW_015374070.1	Gnomon	CDS	2153383	2153441	.	-	0	Name=XP_015434638.1;ID=cds-XP_015434638.1;Dbxref=GeneID:107190357%2CGenbank:XP_015434638.1;Parent=rna-XM_015579152.1
NW_015374070.1	Gnomon	CDS	2153225	2153325	.	-	0	Name=XP_015434638.1;ID=cds-XP_015434638.1;Dbxref=GeneID:107190357%2CGenbank:XP_015434638.1;Parent=rna-XM_015579152.1
NW_015374070.1	Gnomon	CDS	2152970	2153146	.	-	0	Name=XP_015434638.1;ID=cds-XP_015434638.1;Dbxref=GeneID:107190357%2CGenbank:XP_015434638.1;Parent=rna-XM_015579152.1
NW_015374070.1	Gnomon	CDS	2152756	2152863	.	-	0	Name=XP_015434638.1;ID=cds-XP_015434638.1;Dbxref=GeneID:107190357%2CGenbank:XP_015434638.1;Parent=rna-XM_015579152.1
NW_015374070.1	Gnomon	CDS	2152518	2152692	.	-	0	Name=XP_015434638.1;ID=cds-XP_015434638.1;Dbxref=GeneID:107190357%2CGenbank:XP_015434638.1;Parent=rna-XM_015579152.1
NW_015374070.1	Gnomon	CDS	2152281	2152439	.	-	0	Name=XP_015434638.1;ID=cds-XP_015434638.1;Dbxref=GeneID:107190357%2CGenbank:XP_015434638.1;Parent=rna-XM_015579152.1
NW_015374070.1	Gnomon	CDS	2152094	2152202	.	-	0	Name=XP_015434638.1;ID=cds-XP_015434638.1;Dbxref=GeneID:107190357%2CGenbank:XP_015434638.1;Parent=rna-XM_015579152.1
NW_015374070.1	Gnomon	CDS	2151925	2152015	.	-	0	Name=XP_015434638.1;ID=cds-XP_015434638.1;Dbxref=GeneID:107190357%2CGenbank:XP_015434638.1;Parent=rna-XM_015579152.1
NW_015374070.1	Gnomon	CDS	2151610	2151846	.	-	0	Name=XP_015434638.1;ID=cds-XP_015434638.1;Dbxref=GeneID:107190357%2CGenbank:XP_015434638.1;Parent=rna-XM_015579152.1
NW_015374070.1	Gnomon	CDS	2151421	2151539	.	-	0	Name=XP_015434638.1;ID=cds-XP_015434638.1;Dbxref=GeneID:107190357%2CGenbank:XP_015434638.1;Parent=rna-XM_015579152.1
NW_015374070.1	Gnomon	mRNA	406120	407169	.	+	.	Name=XM_015579172.1;ID=rna-XM_015579172.1;Dbxref=GeneID:107190375%2CGenbank:XM_015579172.1;Parent=gene-LOC107190375
NW_015374070.1	Gnomon	CDS	481288	481949	.	+	0	Name=XP_015434637.1;ID=cds-XP_015434637.1;Dbxref=GeneID:107190356%2CGenbank:XP_015434637.1;Parent=rna-XM_015579151.1
NW_015374070.1	Gnomon	CDS	482014	482344	.	+	0	Name=XP_015434637.1;ID=cds-XP_015434637.1;Dbxref=GeneID:107190356%2CGenbank:XP_015434637.1;Parent=rna-XM_015579151.1
NW_015374070.1	Gnomon	CDS	482420	482754	.	+	0	Name=XP_015434637.1;ID=cds-XP_015434637.1;Dbxref=GeneID:107190356%2CGenbank:XP_015434637.1;Parent=rna-XM_015579151.1
NW_015374070.1	Gnomon	CDS	482821	483046	.	+	0	Name=XP_015434637.1;ID=cds-XP_015434637.1;Dbxref=GeneID:107190356%2CGenbank:XP_015434637.1;Parent=rna-XM_015579151.1
NW_015374070.1	Gnomon	CDS	483122	483460	.	+	0	Name=XP_015434637.1;ID=cds-XP_015434637.1;Dbxref=GeneID:107190356%2CGenbank:XP_015434637.1;Parent=rna-XM_015579151.1
NW_015374070.1	Gnomon	CDS	483554	483707	.	+	0	Name=XP_015434637.1;ID=cds-XP_015434637.1;Dbxref=GeneID:107190356%2CGenbank:XP_015434637.1;Parent=rna-XM_015579151.1
NW_015374070.1	Gnomon	CDS	483801	483964	.	+	0	Name=XP_015434637.1;ID=cds-XP_015434637.1;Dbxref=GeneID:107190356%2CGenbank:XP_015434637.1;Parent=rna-XM_015579151.1
NW_015374070.1	Gnomon	CDS	484068	484367	.	+	0	Name=XP_015434637.1;ID=cds-XP_015434637.1;Dbxref=GeneID:107190356%2CGenbank:XP_015434637.1;Parent=rna-XM_015579151.1
NW_015374070.1	Gnomon	mRNA	411624	414229	.	-	.	Name=XM_015579171.1;ID=rna-XM_015579171.1;Dbxref=GeneID:107190374%2CGenbank:XM_015579171.1;Parent=gene-LOC107190374
NW_015374070.1	RefSeq	cDNA_match	760256	760424	.	-	.	ID=ae13cf3a-8ced-4084-9ba1-6ccf304f88fa;Target=XM_015579126.1 1 169
NW_015374070.1	RefSeq	cDNA_match	759742	759808	.	-	.	ID=ae13cf3a-8ced-4084-9ba1-6ccf304f88fa;Target=XM_015579126.1 1 169
NW_015374070.1	RefSeq	cDNA_match	759467	759660	.	-	.	ID=ae13cf3a-8ced-4084-9ba1-6ccf304f88fa;Target=XM_015579126.1 1 169
NW_015374070.1	RefSeq	cDNA_match	759110	759316	.	-	.	ID=ae13cf3a-8ced-4084-9ba1-6ccf304f88fa;Target=XM_015579126.1 1 169
NW_015374070.1	RefSeq	cDNA_match	758876	758995	.	-	.	ID=ae13cf3a-8ced-4084-9ba1-6ccf304f88fa;Target=XM_015579126.1 1 169
NW_015374070.1	RefSeq	cDNA_match	758621	758799	.	-	.	ID=ae13cf3a-8ced-4084-9ba1-6ccf304f88fa;Target=XM_015579126.1 1 169
NW_015374070.1	RefSeq	cDNA_match	758321	758544	.	-	.	ID=ae13cf3a-8ced-4084-9ba1-6ccf304f88fa;Target=XM_015579126.1 1 169
NW_015374070.1	RefSeq	cDNA_match	758065	758259	.	-	.	ID=ae13cf3a-8ced-4084-9ba1-6ccf304f88fa;Target=XM_015579126.1 1 169
NW_015374070.1	RefSeq	cDNA_match	757772	757952	.	-	.	ID=ae13cf3a-8ced-4084-9ba1-6ccf304f88fa;Target=XM_015579126.1 1 169
NW_015374070.1	RefSeq	cDNA_match	757580	757692	.	-	.	ID=ae13cf3a-8ced-4084-9ba1-6ccf304f88fa;Target=XM_015579126.1 1 169
NW_015374070.1	RefSeq	cDNA_match	757268	757478	.	-	.	ID=ae13cf3a-8ced-4084-9ba1-6ccf304f88fa;Target=XM_015579126.1 1 169
NW_015374070.1	RefSeq	cDNA_match	757023	757186	.	-	.	ID=ae13cf3a-8ced-4084-9ba1-6ccf304f88fa;Target=XM_015579126.1 1 169
NW_015374070.1	RefSeq	cDNA_match	756762	756913	.	-	.	ID=ae13cf3a-8ced-4084-9ba1-6ccf304f88fa;Target=XM_015579126.1 1 169
NW_015374070.1	RefSeq	cDNA_match	756509	756689	.	-	.	ID=ae13cf3a-8ced-4084-9ba1-6ccf304f88fa;Target=XM_015579126.1 1 169
NW_015374070.1	RefSeq	cDNA_match	756244	756427	.	-	.	ID=ae13cf3a-8ced-4084-9ba1-6ccf304f88fa;Target=XM_015579126.1 1 169
NW_015374070.1	RefSeq	cDNA_match	755940	756146	.	-	.	ID=ae13cf3a-8ced-4084-9ba1-6ccf304f88fa;Target=XM_015579126.1 1 169
NW_015374070.1	RefSeq	cDNA_match	754864	755868	.	-	.	ID=ae13cf3a-8ced-4084-9ba1-6ccf304f88fa;Target=XM_015579126.1 1 169
NW_015374070.1	RefSeq	cDNA_match	753783	753986	.	-	.	ID=ae13cf3a-8ced-4084-9ba1-6ccf304f88fa;Target=XM_015579126.1 1 169
NW_015374070.1	RefSeq	cDNA_match	753568	753703	.	-	.	ID=ae13cf3a-8ced-4084-9ba1-6ccf304f88fa;Target=XM_015579126.1 1 169
NW_015374070.1	RefSeq	cDNA_match	753301	753494	.	-	.	ID=ae13cf3a-8ced-4084-9ba1-6ccf304f88fa;Target=XM_015579126.1 1 169
NW_015374070.1	RefSeq	cDNA_match	753000	753214	.	-	.	ID=ae13cf3a-8ced-4084-9ba1-6ccf304f88fa;Target=XM_015579126.1 1 169
NW_015374070.1	RefSeq	cDNA_match	752622	752771	.	-	.	ID=ae13cf3a-8ced-4084-9ba1-6ccf304f88fa;Target=XM_015579126.1 1 169
NW_015374070.1	RefSeq	cDNA_match	750261	750443	.	-	.	ID=ae13cf3a-8ced-4084-9ba1-6ccf304f88fa;Target=XM_015579126.1 1 169
NW_015374070.1	RefSeq	cDNA_match	749948	750116	.	-	.	ID=ae13cf3a-8ced-4084-9ba1-6ccf304f88fa;Target=XM_015579126.1 1 169
NW_015374070.1	RefSeq	cDNA_match	749709	749867	.	-	.	ID=ae13cf3a-8ced-4084-9ba1-6ccf304f88fa;Target=XM_015579126.1 1 169
NW_015374070.1	RefSeq	cDNA_match	749262	749449	.	-	.	ID=ae13cf3a-8ced-4084-9ba1-6ccf304f88fa;Target=XM_015579126.1 1 169
NW_015374070.1	RefSeq	cDNA_match	748778	748940	.	-	.	ID=ae13cf3a-8ced-4084-9ba1-6ccf304f88fa;Target=XM_015579126.1 1 169
NW_015374070.1	RefSeq	cDNA_match	748536	748709	.	-	.	ID=ae13cf3a-8ced-4084-9ba1-6ccf304f88fa;Target=XM_015579126.1 1 169
NW_015374070.1	RefSeq	cDNA_match	748302	748448	.	-	.	ID=ae13cf3a-8ced-4084-9ba1-6ccf304f88fa;Target=XM_015579126.1 1 169
NW_015374070.1	RefSeq	cDNA_match	748062	748236	.	-	.	ID=ae13cf3a-8ced-4084-9ba1-6ccf304f88fa;Target=XM_015579126.1 1 169
NW_015374070.1	RefSeq	cDNA_match	747847	747991	.	-	.	ID=ae13cf3a-8ced-4084-9ba1-6ccf304f88fa;Target=XM_015579126.1 1 169
NW_015374070.1	RefSeq	cDNA_match	747590	747639	.	-	.	ID=ae13cf3a-8ced-4084-9ba1-6ccf304f88fa;Target=XM_015579126.1 1 169
NW_015374070.1	Gnomon	exon	1527780	1527932	.	+	.	ID=exon-XM_015579188.1-10;Dbxref=GeneID:107190395%2CGenbank:XM_015579188.1;Parent=rna-XM_015579188.1
NW_015374070.1	Gnomon	exon	1528132	1528265	.	+	.	ID=exon-XM_015579188.1-11;Dbxref=GeneID:107190395%2CGenbank:XM_015579188.1;Parent=rna-XM_015579188.1
NW_015374070.1	Gnomon	exon	1528359	1528476	.	+	.	ID=exon-XM_015579188.1-12;Dbxref=GeneID:107190395%2CGenbank:XM_015579188.1;Parent=rna-XM_015579188.1
NW_015374070.1	Gnomon	exon	1528555	1528672	.	+	.	ID=exon-XM_015579188.1-13;Dbxref=GeneID:107190395%2CGenbank:XM_015579188.1;Parent=rna-XM_015579188.1
NW_015374070.1	Gnomon	exon	1535080	1538840	.	+	.	ID=exon-XM_015579188.1-14;Dbxref=GeneID:107190395%2CGenbank:XM_015579188.1;Parent=rna-XM_015579188.1
NW_015374070.1	Gnomon	CDS	40056	40079	.	-	0	Name=XP_015434582.1;ID=cds-XP_015434582.1;Dbxref=GeneID:107190305%2CGenbank:XP_015434582.1;Parent=rna-XM_015579096.1
NW_015374070.1	Gnomon	CDS	39574	39799	.	-	0	Name=XP_015434582.1;ID=cds-XP_015434582.1;Dbxref=GeneID:107190305%2CGenbank:XP_015434582.1;Parent=rna-XM_015579096.1
NW_015374070.1	Gnomon	CDS	38033	39480	.	-	0	Name=XP_015434582.1;ID=cds-XP_015434582.1;Dbxref=GeneID:107190305%2CGenbank:XP_015434582.1;Parent=rna-XM_015579096.1
NW_015374070.1	Gnomon	exon	461019	461102	.	+	.	ID=exon-XM_015579175.1-1;Dbxref=GeneID:107190377%2CGenbank:XM_015579175.1;Parent=rna-XM_015579175.1
NW_015374070.1	Gnomon	exon	461768	462991	.	+	.	ID=exon-XM_015579175.1-2;Dbxref=GeneID:107190377%2CGenbank:XM_015579175.1;Parent=rna-XM_015579175.1
NW_015374070.1	Gnomon	exon	1325225	1325616	.	-	.	ID=exon-XM_015579199.1-1;Dbxref=GeneID:107190403%2CGenbank:XM_015579199.1;Parent=rna-XM_015579199.1
NW_015374070.1	Gnomon	exon	1318109	1318225	.	-	.	ID=exon-XM_015579199.1-2;Dbxref=GeneID:107190403%2CGenbank:XM_015579199.1;Parent=rna-XM_015579199.1
NW_015374070.1	Gnomon	exon	1302380	1303009	.	-	.	ID=exon-XM_015579199.1-9;Dbxref=GeneID:107190403%2CGenbank:XM_015579199.1;Parent=rna-XM_015579199.1
NW_015374070.1	Gnomon	exon	1305912	1306007	.	-	.	ID=exon-XM_015579199.1-7;Dbxref=GeneID:107190403%2CGenbank:XM_015579199.1;Parent=rna-XM_015579199.1
NW_015374070.1	Gnomon	exon	1303716	1303840	.	-	.	ID=exon-XM_015579199.1-8;Dbxref=GeneID:107190403%2CGenbank:XM_015579199.1;Parent=rna-XM_015579199.1
NW_015374070.1	Gnomon	exon	1315231	1315440	.	-	.	ID=exon-XM_015579199.1-5;Dbxref=GeneID:107190403%2CGenbank:XM_015579199.1;Parent=rna-XM_015579199.1
NW_015374070.1	Gnomon	exon	1314730	1314838	.	-	.	ID=exon-XM_015579199.1-6;Dbxref=GeneID:107190403%2CGenbank:XM_015579199.1;Parent=rna-XM_015579199.1
NW_015374070.1	Gnomon	exon	1317657	1317776	.	-	.	ID=exon-XM_015579199.1-3;Dbxref=GeneID:107190403%2CGenbank:XM_015579199.1;Parent=rna-XM_015579199.1
NW_015374070.1	Gnomon	exon	1316567	1316692	.	-	.	ID=exon-XM_015579199.1-4;Dbxref=GeneID:107190403%2CGenbank:XM_015579199.1;Parent=rna-XM_015579199.1
NW_015374070.1	Gnomon	exon	2153514	2153714	.	-	.	ID=exon-XM_015579152.1-1;Dbxref=GeneID:107190357%2CGenbank:XM_015579152.1;Parent=rna-XM_015579152.1
NW_015374070.1	Gnomon	exon	2153383	2153441	.	-	.	ID=exon-XM_015579152.1-2;Dbxref=GeneID:107190357%2CGenbank:XM_015579152.1;Parent=rna-XM_015579152.1
NW_015374070.1	Gnomon	exon	2153225	2153325	.	-	.	ID=exon-XM_015579152.1-3;Dbxref=GeneID:107190357%2CGenbank:XM_015579152.1;Parent=rna-XM_015579152.1
NW_015374070.1	Gnomon	exon	2152970	2153146	.	-	.	ID=exon-XM_015579152.1-4;Dbxref=GeneID:107190357%2CGenbank:XM_015579152.1;Parent=rna-XM_015579152.1
NW_015374070.1	Gnomon	exon	2152756	2152863	.	-	.	ID=exon-XM_015579152.1-5;Dbxref=GeneID:107190357%2CGenbank:XM_015579152.1;Parent=rna-XM_015579152.1
NW_015374070.1	Gnomon	exon	2152518	2152692	.	-	.	ID=exon-XM_015579152.1-6;Dbxref=GeneID:107190357%2CGenbank:XM_015579152.1;Parent=rna-XM_015579152.1
NW_015374070.1	Gnomon	exon	2152281	2152439	.	-	.	ID=exon-XM_015579152.1-7;Dbxref=GeneID:107190357%2CGenbank:XM_015579152.1;Parent=rna-XM_015579152.1
NW_015374070.1	Gnomon	exon	2152094	2152202	.	-	.	ID=exon-XM_015579152.1-8;Dbxref=GeneID:107190357%2CGenbank:XM_015579152.1;Parent=rna-XM_015579152.1
NW_015374070.1	Gnomon	exon	2151925	2152015	.	-	.	ID=exon-XM_015579152.1-9;Dbxref=GeneID:107190357%2CGenbank:XM_015579152.1;Parent=rna-XM_015579152.1
NW_015374070.1	Gnomon	exon	3371783	3371932	.	-	.	ID=exon-XR_001516247.1-2;Dbxref=GeneID:107190382%2CGenbank:XR_001516247.1;Parent=rna-XR_001516247.1
NW_015374070.1	Gnomon	exon	3372025	3372179	.	-	.	ID=exon-XR_001516247.1-1;Dbxref=GeneID:107190382%2CGenbank:XR_001516247.1;Parent=rna-XR_001516247.1
NW_015374070.1	Gnomon	CDS	427648	427691	.	-	0	Name=XP_015434586.1;ID=cds-XP_015434586.1;Dbxref=GeneID:107190309%2CGenbank:XP_015434586.1;Note=The sequence of the model RefSeq protein was modified relative to this genomic sequence to represent the inferred CDS: substituted 1 base at 1 genomic stop codon;Parent=rna-XM_015579100.1
NW_015374070.1	Gnomon	CDS	426698	426833	.	-	0	Name=XP_015434586.1;ID=cds-XP_015434586.1;Dbxref=GeneID:107190309%2CGenbank:XP_015434586.1;Note=The sequence of the model RefSeq protein was modified relative to this genomic sequence to represent the inferred CDS: substituted 1 base at 1 genomic stop codon;Parent=rna-XM_015579100.1
NW_015374070.1	Gnomon	CDS	426471	426620	.	-	0	Name=XP_015434586.1;ID=cds-XP_015434586.1;Dbxref=GeneID:107190309%2CGenbank:XP_015434586.1;Note=The sequence of the model RefSeq protein was modified relative to this genomic sequence to represent the inferred CDS: substituted 1 base at 1 genomic stop codon;Parent=rna-XM_015579100.1
NW_015374070.1	Gnomon	CDS	426056	426391	.	-	0	Name=XP_015434586.1;ID=cds-XP_015434586.1;Dbxref=GeneID:107190309%2CGenbank:XP_015434586.1;Note=The sequence of the model RefSeq protein was modified relative to this genomic sequence to represent the inferred CDS: substituted 1 base at 1 genomic stop codon;Parent=rna-XM_015579100.1
NW_015374070.1	Gnomon	CDS	425520	425852	.	-	0	Name=XP_015434586.1;ID=cds-XP_015434586.1;Dbxref=GeneID:107190309%2CGenbank:XP_015434586.1;Note=The sequence of the model RefSeq protein was modified relative to this genomic sequence to represent the inferred CDS: substituted 1 base at 1 genomic stop codon;Parent=rna-XM_015579100.1
NW_015374070.1	Gnomon	CDS	425304	425441	.	-	0	Name=XP_015434586.1;ID=cds-XP_015434586.1;Dbxref=GeneID:107190309%2CGenbank:XP_015434586.1;Note=The sequence of the model RefSeq protein was modified relative to this genomic sequence to represent the inferred CDS: substituted 1 base at 1 genomic stop codon;Parent=rna-XM_015579100.1
NW_015374070.1	Gnomon	CDS	425034	425231	.	-	0	Name=XP_015434586.1;ID=cds-XP_015434586.1;Dbxref=GeneID:107190309%2CGenbank:XP_015434586.1;Note=The sequence of the model RefSeq protein was modified relative to this genomic sequence to represent the inferred CDS: substituted 1 base at 1 genomic stop codon;Parent=rna-XM_015579100.1
NW_015374070.1	Gnomon	CDS	424710	424946	.	-	0	Name=XP_015434586.1;ID=cds-XP_015434586.1;Dbxref=GeneID:107190309%2CGenbank:XP_015434586.1;Note=The sequence of the model RefSeq protein was modified relative to this genomic sequence to represent the inferred CDS: substituted 1 base at 1 genomic stop codon;Parent=rna-XM_015579100.1
NW_015374070.1	Gnomon	CDS	424289	424622	.	-	0	Name=XP_015434586.1;ID=cds-XP_015434586.1;Dbxref=GeneID:107190309%2CGenbank:XP_015434586.1;Note=The sequence of the model RefSeq protein was modified relative to this genomic sequence to represent the inferred CDS: substituted 1 base at 1 genomic stop codon;Parent=rna-XM_015579100.1
NW_015374070.1	Gnomon	CDS	423968	424217	.	-	0	Name=XP_015434586.1;ID=cds-XP_015434586.1;Dbxref=GeneID:107190309%2CGenbank:XP_015434586.1;Note=The sequence of the model RefSeq protein was modified relative to this genomic sequence to represent the inferred CDS: substituted 1 base at 1 genomic stop codon;Parent=rna-XM_015579100.1
NW_015374070.1	Gnomon	CDS	423665	423894	.	-	0	Name=XP_015434586.1;ID=cds-XP_015434586.1;Dbxref=GeneID:107190309%2CGenbank:XP_015434586.1;Note=The sequence of the model RefSeq protein was modified relative to this genomic sequence to represent the inferred CDS: substituted 1 base at 1 genomic stop codon;Parent=rna-XM_015579100.1
NW_015374070.1	Gnomon	CDS	423214	423574	.	-	0	Name=XP_015434586.1;ID=cds-XP_015434586.1;Dbxref=GeneID:107190309%2CGenbank:XP_015434586.1;Note=The sequence of the model RefSeq protein was modified relative to this genomic sequence to represent the inferred CDS: substituted 1 base at 1 genomic stop codon;Parent=rna-XM_015579100.1
NW_015374070.1	Gnomon	CDS	422932	423075	.	-	0	Name=XP_015434586.1;ID=cds-XP_015434586.1;Dbxref=GeneID:107190309%2CGenbank:XP_015434586.1;Note=The sequence of the model RefSeq protein was modified relative to this genomic sequence to represent the inferred CDS: substituted 1 base at 1 genomic stop codon;Parent=rna-XM_015579100.1
NW_015374070.1	Gnomon	CDS	422504	422843	.	-	0	Name=XP_015434586.1;ID=cds-XP_015434586.1;Dbxref=GeneID:107190309%2CGenbank:XP_015434586.1;Note=The sequence of the model RefSeq protein was modified relative to this genomic sequence to represent the inferred CDS: substituted 1 base at 1 genomic stop codon;Parent=rna-XM_015579100.1
NW_015374070.1	Gnomon	CDS	422236	422423	.	-	0	Name=XP_015434586.1;ID=cds-XP_015434586.1;Dbxref=GeneID:107190309%2CGenbank:XP_015434586.1;Note=The sequence of the model RefSeq protein was modified relative to this genomic sequence to represent the inferred CDS: substituted 1 base at 1 genomic stop codon;Parent=rna-XM_015579100.1
NW_015374070.1	Gnomon	CDS	421998	422145	.	-	0	Name=XP_015434586.1;ID=cds-XP_015434586.1;Dbxref=GeneID:107190309%2CGenbank:XP_015434586.1;Note=The sequence of the model RefSeq protein was modified relative to this genomic sequence to represent the inferred CDS: substituted 1 base at 1 genomic stop codon;Parent=rna-XM_015579100.1
NW_015374070.1	Gnomon	CDS	421761	421913	.	-	0	Name=XP_015434586.1;ID=cds-XP_015434586.1;Dbxref=GeneID:107190309%2CGenbank:XP_015434586.1;Note=The sequence of the model RefSeq protein was modified relative to this genomic sequence to represent the inferred CDS: substituted 1 base at 1 genomic stop codon;Parent=rna-XM_015579100.1
NW_015374070.1	Gnomon	CDS	421495	421695	.	-	0	Name=XP_015434586.1;ID=cds-XP_015434586.1;Dbxref=GeneID:107190309%2CGenbank:XP_015434586.1;Note=The sequence of the model RefSeq protein was modified relative to this genomic sequence to represent the inferred CDS: substituted 1 base at 1 genomic stop codon;Parent=rna-XM_015579100.1
NW_015374070.1	Gnomon	CDS	421289	421422	.	-	0	Name=XP_015434586.1;ID=cds-XP_015434586.1;Dbxref=GeneID:107190309%2CGenbank:XP_015434586.1;Note=The sequence of the model RefSeq protein was modified relative to this genomic sequence to represent the inferred CDS: substituted 1 base at 1 genomic stop codon;Parent=rna-XM_015579100.1
NW_015374070.1	Gnomon	CDS	421101	421185	.	-	0	Name=XP_015434586.1;ID=cds-XP_015434586.1;Dbxref=GeneID:107190309%2CGenbank:XP_015434586.1;Note=The sequence of the model RefSeq protein was modified relative to this genomic sequence to represent the inferred CDS: substituted 1 base at 1 genomic stop codon;Parent=rna-XM_015579100.1
NW_015374070.1	Gnomon	mRNA	1436450	1437272	.	+	.	Name=XM_015579178.1;ID=rna-XM_015579178.1;Dbxref=GeneID:107190380%2CGenbank:XM_015579178.1;Parent=gene-LOC107190380
NW_015374070.1	Gnomon	exon	1366711	1366774	.	-	.	ID=exon-XM_015579106.1-5;Dbxref=GeneID:107190315%2CGenbank:XM_015579106.1;Parent=rna-XM_015579106.1
NW_015374070.1	Gnomon	exon	1363705	1363909	.	-	.	ID=exon-XM_015579106.1-6;Dbxref=GeneID:107190315%2CGenbank:XM_015579106.1;Parent=rna-XM_015579106.1
NW_015374070.1	Gnomon	exon	1361597	1361672	.	-	.	ID=exon-XM_015579106.1-7;Dbxref=GeneID:107190315%2CGenbank:XM_015579106.1;Parent=rna-XM_015579106.1
NW_015374070.1	Gnomon	exon	1359294	1359470	.	-	.	ID=exon-XM_015579106.1-8;Dbxref=GeneID:107190315%2CGenbank:XM_015579106.1;Parent=rna-XM_015579106.1
NW_015374070.1	Gnomon	exon	1358467	1358509	.	-	.	ID=exon-XM_015579106.1-9;Dbxref=GeneID:107190315%2CGenbank:XM_015579106.1;Parent=rna-XM_015579106.1
NW_015374070.1	Gnomon	exon	1400571	1401139	.	-	.	ID=exon-XM_015579106.1-1;Dbxref=GeneID:107190315%2CGenbank:XM_015579106.1;Parent=rna-XM_015579106.1
NW_015374070.1	Gnomon	exon	1381154	1381251	.	-	.	ID=exon-XM_015579106.1-2;Dbxref=GeneID:107190315%2CGenbank:XM_015579106.1;Parent=rna-XM_015579106.1
NW_015374070.1	Gnomon	exon	1375371	1375553	.	-	.	ID=exon-XM_015579106.1-3;Dbxref=GeneID:107190315%2CGenbank:XM_015579106.1;Parent=rna-XM_015579106.1
NW_015374070.1	Gnomon	exon	1374616	1374750	.	-	.	ID=exon-XM_015579106.1-4;Dbxref=GeneID:107190315%2CGenbank:XM_015579106.1;Parent=rna-XM_015579106.1
NW_015374070.1	Gnomon	CDS	2948909	2949122	.	+	0	Name=XP_015434680.1;ID=cds-XP_015434680.1;Dbxref=GeneID:107190399%2CGenbank:XP_015434680.1;Parent=rna-XM_015579194.1
NW_015374070.1	Gnomon	CDS	2949267	2949588	.	+	0	Name=XP_015434680.1;ID=cds-XP_015434680.1;Dbxref=GeneID:107190399%2CGenbank:XP_015434680.1;Parent=rna-XM_015579194.1
NW_015374070.1	Gnomon	CDS	2949927	2950109	.	+	0	Name=XP_015434680.1;ID=cds-XP_015434680.1;Dbxref=GeneID:107190399%2CGenbank:XP_015434680.1;Parent=rna-XM_015579194.1
NW_015374070.1	Gnomon	CDS	2950206	2950369	.	+	0	Name=XP_015434680.1;ID=cds-XP_015434680.1;Dbxref=GeneID:107190399%2CGenbank:XP_015434680.1;Parent=rna-XM_015579194.1
NW_015374070.1	Gnomon	CDS	2950445	2950905	.	+	0	Name=XP_015434680.1;ID=cds-XP_015434680.1;Dbxref=GeneID:107190399%2CGenbank:XP_015434680.1;Parent=rna-XM_015579194.1
NW_015374070.1	Gnomon	CDS	2951190	2951390	.	+	0	Name=XP_015434680.1;ID=cds-XP_015434680.1;Dbxref=GeneID:107190399%2CGenbank:XP_015434680.1;Parent=rna-XM_015579194.1
NW_015374070.1	Gnomon	CDS	2951788	2952026	.	+	0	Name=XP_015434680.1;ID=cds-XP_015434680.1;Dbxref=GeneID:107190399%2CGenbank:XP_015434680.1;Parent=rna-XM_015579194.1
NW_015374070.1	Gnomon	CDS	2952253	2952567	.	+	0	Name=XP_015434680.1;ID=cds-XP_015434680.1;Dbxref=GeneID:107190399%2CGenbank:XP_015434680.1;Parent=rna-XM_015579194.1
NW_015374070.1	Gnomon	CDS	2953023	2953182	.	+	0	Name=XP_015434680.1;ID=cds-XP_015434680.1;Dbxref=GeneID:107190399%2CGenbank:XP_015434680.1;Parent=rna-XM_015579194.1
NW_015374070.1	tRNAscan-SE	gene	2368202	2368275	.	-	.	Name=Trnan-guu;ID=gene-Trnan-guu-6;Dbxref=GeneID:107181331
NW_015374070.1	tRNAscan-SE	gene	1581213	1581286	.	-	.	Name=Trnan-guu;ID=gene-Trnan-guu-5;Dbxref=GeneID:107181331
NW_015374070.1	Gnomon	CDS	416235	416354	.	+	0	Name=XP_015434585.1;ID=cds-XP_015434585.1;Dbxref=GeneID:107190308%2CGenbank:XP_015434585.1;Parent=rna-XM_015579099.1
NW_015374070.1	Gnomon	CDS	416527	416831	.	+	0	Name=XP_015434585.1;ID=cds-XP_015434585.1;Dbxref=GeneID:107190308%2CGenbank:XP_015434585.1;Parent=rna-XM_015579099.1
NW_015374070.1	Gnomon	CDS	416919	417109	.	+	0	Name=XP_015434585.1;ID=cds-XP_015434585.1;Dbxref=GeneID:107190308%2CGenbank:XP_015434585.1;Parent=rna-XM_015579099.1
NW_015374070.1	Gnomon	CDS	417200	417452	.	+	0	Name=XP_015434585.1;ID=cds-XP_015434585.1;Dbxref=GeneID:107190308%2CGenbank:XP_015434585.1;Parent=rna-XM_015579099.1
NW_015374070.1	Gnomon	CDS	417544	417841	.	+	0	Name=XP_015434585.1;ID=cds-XP_015434585.1;Dbxref=GeneID:107190308%2CGenbank:XP_015434585.1;Parent=rna-XM_015579099.1
NW_015374070.1	Gnomon	CDS	417923	418302	.	+	0	Name=XP_015434585.1;ID=cds-XP_015434585.1;Dbxref=GeneID:107190308%2CGenbank:XP_015434585.1;Parent=rna-XM_015579099.1
NW_015374070.1	Gnomon	CDS	418379	418697	.	+	0	Name=XP_015434585.1;ID=cds-XP_015434585.1;Dbxref=GeneID:107190308%2CGenbank:XP_015434585.1;Parent=rna-XM_015579099.1
NW_015374070.1	Gnomon	CDS	418784	419004	.	+	0	Name=XP_015434585.1;ID=cds-XP_015434585.1;Dbxref=GeneID:107190308%2CGenbank:XP_015434585.1;Parent=rna-XM_015579099.1
NW_015374070.1	Gnomon	CDS	419258	419450	.	+	0	Name=XP_015434585.1;ID=cds-XP_015434585.1;Dbxref=GeneID:107190308%2CGenbank:XP_015434585.1;Parent=rna-XM_015579099.1
NW_015374070.1	Gnomon	CDS	419524	419574	.	+	0	Name=XP_015434585.1;ID=cds-XP_015434585.1;Dbxref=GeneID:107190308%2CGenbank:XP_015434585.1;Parent=rna-XM_015579099.1
NW_015374070.1	Gnomon	exon	1547490	1547676	.	-	.	ID=exon-XM_015579130.1-1;Dbxref=GeneID:107190337%2CGenbank:XM_015579130.1;Parent=rna-XM_015579130.1
NW_015374070.1	Gnomon	exon	1541848	1542168	.	-	.	ID=exon-XM_015579130.1-4;Dbxref=GeneID:107190337%2CGenbank:XM_015579130.1;Parent=rna-XM_015579130.1
NW_015374070.1	Gnomon	exon	1543543	1543673	.	-	.	ID=exon-XM_015579130.1-2;Dbxref=GeneID:107190337%2CGenbank:XM_015579130.1;Parent=rna-XM_015579130.1
NW_015374070.1	Gnomon	exon	1542796	1543045	.	-	.	ID=exon-XM_015579130.1-3;Dbxref=GeneID:107190337%2CGenbank:XM_015579130.1;Parent=rna-XM_015579130.1
NW_015374070.1	Gnomon	mRNA	2148115	2149129	.	+	.	Name=XM_015579177.1;ID=rna-XM_015579177.1;Dbxref=GeneID:107190379%2CGenbank:XM_015579177.1;Parent=gene-LOC107190379
NW_015374070.1	Gnomon	exon	473552	473627	.	+	.	ID=exon-XM_015579154.1-1;Dbxref=GeneID:107190359%2CGenbank:XM_015579154.1;Parent=rna-XM_015579154.1
NW_015374070.1	Gnomon	exon	474473	474621	.	+	.	ID=exon-XM_015579154.1-2;Dbxref=GeneID:107190359%2CGenbank:XM_015579154.1;Parent=rna-XM_015579154.1
NW_015374070.1	Gnomon	exon	474715	476282	.	+	.	ID=exon-XM_015579154.1-3;Dbxref=GeneID:107190359%2CGenbank:XM_015579154.1;Parent=rna-XM_015579154.1
NW_015374070.1	Gnomon	CDS	390741	390821	.	+	0	Name=XP_015434584.1;ID=cds-XP_015434584.1;Dbxref=GeneID:107190307%2CGenbank:XP_015434584.1;Parent=rna-XM_015579098.1
NW_015374070.1	Gnomon	CDS	390984	391100	.	+	0	Name=XP_015434584.1;ID=cds-XP_015434584.1;Dbxref=GeneID:107190307%2CGenbank:XP_015434584.1;Parent=rna-XM_015579098.1
NW_015374070.1	Gnomon	CDS	392378	392591	.	+	0	Name=XP_015434584.1;ID=cds-XP_015434584.1;Dbxref=GeneID:107190307%2CGenbank:XP_015434584.1;Parent=rna-XM_015579098.1
NW_015374070.1	Gnomon	CDS	393978	394186	.	+	0	Name=XP_015434584.1;ID=cds-XP_015434584.1;Dbxref=GeneID:107190307%2CGenbank:XP_015434584.1;Parent=rna-XM_015579098.1
NW_015374070.1	Gnomon	CDS	395254	395595	.	+	0	Name=XP_015434584.1;ID=cds-XP_015434584.1;Dbxref=GeneID:107190307%2CGenbank:XP_015434584.1;Parent=rna-XM_015579098.1
NW_015374070.1	Gnomon	CDS	396589	396852	.	+	0	Name=XP_015434584.1;ID=cds-XP_015434584.1;Dbxref=GeneID:107190307%2CGenbank:XP_015434584.1;Parent=rna-XM_015579098.1
NW_015374070.1	Gnomon	CDS	175687	175806	.	-	0	Name=XP_015434583.1;ID=cds-XP_015434583.1;Dbxref=GeneID:107190306%2CGenbank:XP_015434583.1;Note=The sequence of the model RefSeq protein was modified relative to this genomic sequence to represent the inferred CDS: deleted 1 base in 1 codon;Parent=rna-XM_015579097.1
NW_015374070.1	Gnomon	CDS	90873	90972	.	-	0	Name=XP_015434583.1;ID=cds-XP_015434583.1;Dbxref=GeneID:107190306%2CGenbank:XP_015434583.1;Note=The sequence of the model RefSeq protein was modified relative to this genomic sequence to represent the inferred CDS: deleted 1 base in 1 codon;Parent=rna-XM_015579097.1
NW_015374070.1	Gnomon	CDS	57565	57735	.	-	0	Name=XP_015434583.1;ID=cds-XP_015434583.1;Dbxref=GeneID:107190306%2CGenbank:XP_015434583.1;Note=The sequence of the model RefSeq protein was modified relative to this genomic sequence to represent the inferred CDS: deleted 1 base in 1 codon;Parent=rna-XM_015579097.1
NW_015374070.1	Gnomon	CDS	55883	56038	.	-	0	Name=XP_015434583.1;ID=cds-XP_015434583.1;Dbxref=GeneID:107190306%2CGenbank:XP_015434583.1;Note=The sequence of the model RefSeq protein was modified relative to this genomic sequence to represent the inferred CDS: deleted 1 base in 1 codon;Parent=rna-XM_015579097.1
NW_015374070.1	Gnomon	CDS	53832	54065	.	-	0	Name=XP_015434583.1;ID=cds-XP_015434583.1;Dbxref=GeneID:107190306%2CGenbank:XP_015434583.1;Note=The sequence of the model RefSeq protein was modified relative to this genomic sequence to represent the inferred CDS: deleted 1 base in 1 codon;Parent=rna-XM_015579097.1
NW_015374070.1	Gnomon	CDS	53525	53754	.	-	0	Name=XP_015434583.1;ID=cds-XP_015434583.1;Dbxref=GeneID:107190306%2CGenbank:XP_015434583.1;Note=The sequence of the model RefSeq protein was modified relative to this genomic sequence to represent the inferred CDS: deleted 1 base in 1 codon;Parent=rna-XM_015579097.1
NW_015374070.1	Gnomon	CDS	52618	53280	.	-	0	Name=XP_015434583.1;ID=cds-XP_015434583.1;Dbxref=GeneID:107190306%2CGenbank:XP_015434583.1;Note=The sequence of the model RefSeq protein was modified relative to this genomic sequence to represent the inferred CDS: deleted 1 base in 1 codon;Parent=rna-XM_015579097.1
NW_015374070.1	Gnomon	CDS	52297	52530	.	-	0	Name=XP_015434583.1;ID=cds-XP_015434583.1;Dbxref=GeneID:107190306%2CGenbank:XP_015434583.1;Note=The sequence of the model RefSeq protein was modified relative to this genomic sequence to represent the inferred CDS: deleted 1 base in 1 codon;Parent=rna-XM_015579097.1
NW_015374070.1	Gnomon	CDS	52212	52295	.	-	0	Name=XP_015434583.1;ID=cds-XP_015434583.1;Dbxref=GeneID:107190306%2CGenbank:XP_015434583.1;Note=The sequence of the model RefSeq protein was modified relative to this genomic sequence to represent the inferred CDS: deleted 1 base in 1 codon;Parent=rna-XM_015579097.1
NW_015374070.1	Gnomon	CDS	50740	52128	.	-	0	Name=XP_015434583.1;ID=cds-XP_015434583.1;Dbxref=GeneID:107190306%2CGenbank:XP_015434583.1;Note=The sequence of the model RefSeq protein was modified relative to this genomic sequence to represent the inferred CDS: deleted 1 base in 1 codon;Parent=rna-XM_015579097.1
NW_015374070.1	Gnomon	mRNA	3217783	3218787	.	-	.	Name=XM_015579179.1;ID=rna-XM_015579179.1;Dbxref=GeneID:107190381%2CGenbank:XM_015579179.1;Parent=gene-LOC107190381
NW_015374070.1	Gnomon	exon	1565790	1565941	.	-	.	ID=exon-XM_015579129.1-1;Dbxref=GeneID:107190337%2CGenbank:XM_015579129.1;Parent=rna-XM_015579129.1
NW_015374070.1	Gnomon	exon	1543543	1543673	.	-	.	ID=exon-XM_015579129.1-2;Dbxref=GeneID:107190337%2CGenbank:XM_015579129.1;Parent=rna-XM_015579129.1
NW_015374070.1	Gnomon	exon	1542796	1543045	.	-	.	ID=exon-XM_015579129.1-3;Dbxref=GeneID:107190337%2CGenbank:XM_015579129.1;Parent=rna-XM_015579129.1
NW_015374070.1	Gnomon	exon	1541847	1542168	.	-	.	ID=exon-XM_015579129.1-4;Dbxref=GeneID:107190337%2CGenbank:XM_015579129.1;Parent=rna-XM_015579129.1
NW_015374070.1	Gnomon	CDS	1325225	1325309	.	-	0	Name=XP_015434684.1;ID=cds-XP_015434684.1;Dbxref=GeneID:107190403%2CGenbank:XP_015434684.1;Parent=rna-XM_015579198.1
NW_015374070.1	Gnomon	CDS	1318109	1318225	.	-	0	Name=XP_015434684.1;ID=cds-XP_015434684.1;Dbxref=GeneID:107190403%2CGenbank:XP_015434684.1;Parent=rna-XM_015579198.1
NW_015374070.1	Gnomon	CDS	1317657	1317776	.	-	0	Name=XP_015434684.1;ID=cds-XP_015434684.1;Dbxref=GeneID:107190403%2CGenbank:XP_015434684.1;Parent=rna-XM_015579198.1
NW_015374070.1	Gnomon	CDS	1316567	1316692	.	-	0	Name=XP_015434684.1;ID=cds-XP_015434684.1;Dbxref=GeneID:107190403%2CGenbank:XP_015434684.1;Parent=rna-XM_015579198.1
NW_015374070.1	Gnomon	CDS	1315231	1315440	.	-	0	Name=XP_015434684.1;ID=cds-XP_015434684.1;Dbxref=GeneID:107190403%2CGenbank:XP_015434684.1;Parent=rna-XM_015579198.1
NW_015374070.1	Gnomon	CDS	1314730	1314838	.	-	0	Name=XP_015434684.1;ID=cds-XP_015434684.1;Dbxref=GeneID:107190403%2CGenbank:XP_015434684.1;Parent=rna-XM_015579198.1
NW_015374070.1	Gnomon	CDS	1306335	1306418	.	-	0	Name=XP_015434684.1;ID=cds-XP_015434684.1;Dbxref=GeneID:107190403%2CGenbank:XP_015434684.1;Parent=rna-XM_015579198.1
NW_015374070.1	Gnomon	CDS	1305912	1306007	.	-	0	Name=XP_015434684.1;ID=cds-XP_015434684.1;Dbxref=GeneID:107190403%2CGenbank:XP_015434684.1;Parent=rna-XM_015579198.1
NW_015374070.1	Gnomon	CDS	1303716	1303840	.	-	0	Name=XP_015434684.1;ID=cds-XP_015434684.1;Dbxref=GeneID:107190403%2CGenbank:XP_015434684.1;Parent=rna-XM_015579198.1
NW_015374070.1	Gnomon	CDS	1302747	1303009	.	-	0	Name=XP_015434684.1;ID=cds-XP_015434684.1;Dbxref=GeneID:107190403%2CGenbank:XP_015434684.1;Parent=rna-XM_015579198.1
NW_015374070.1	Gnomon	exon	2291142	2291419	.	-	.	ID=exon-XM_015579153.1-7;Dbxref=GeneID:107190358%2CGenbank:XM_015579153.1;Parent=rna-XM_015579153.1
NW_015374070.1	Gnomon	exon	2290675	2291063	.	-	.	ID=exon-XM_015579153.1-8;Dbxref=GeneID:107190358%2CGenbank:XM_015579153.1;Parent=rna-XM_015579153.1
NW_015374070.1	Gnomon	exon	2291866	2292202	.	-	.	ID=exon-XM_015579153.1-5;Dbxref=GeneID:107190358%2CGenbank:XM_015579153.1;Parent=rna-XM_015579153.1
NW_015374070.1	Gnomon	exon	2291496	2291771	.	-	.	ID=exon-XM_015579153.1-6;Dbxref=GeneID:107190358%2CGenbank:XM_015579153.1;Parent=rna-XM_015579153.1
NW_015374070.1	Gnomon	exon	2292539	2292697	.	-	.	ID=exon-XM_015579153.1-3;Dbxref=GeneID:107190358%2CGenbank:XM_015579153.1;Parent=rna-XM_015579153.1
NW_015374070.1	Gnomon	exon	2292271	2292468	.	-	.	ID=exon-XM_015579153.1-4;Dbxref=GeneID:107190358%2CGenbank:XM_015579153.1;Parent=rna-XM_015579153.1
NW_015374070.1	Gnomon	exon	2293282	2293338	.	-	.	ID=exon-XM_015579153.1-1;Dbxref=GeneID:107190358%2CGenbank:XM_015579153.1;Parent=rna-XM_015579153.1
NW_015374070.1	Gnomon	exon	2292780	2292882	.	-	.	ID=exon-XM_015579153.1-2;Dbxref=GeneID:107190358%2CGenbank:XM_015579153.1;Parent=rna-XM_015579153.1
NW_015374070.1	Gnomon	exon	1563993	1564192	.	+	.	ID=exon-XR_001516246.1-1;Dbxref=GeneID:107190338%2CGenbank:XR_001516246.1;Parent=rna-XR_001516246.1
NW_015374070.1	Gnomon	exon	1564258	1564356	.	+	.	ID=exon-XR_001516246.1-2;Dbxref=GeneID:107190338%2CGenbank:XR_001516246.1;Parent=rna-XR_001516246.1
NW_015374070.1	Gnomon	exon	1564438	1564500	.	+	.	ID=exon-XR_001516246.1-3;Dbxref=GeneID:107190338%2CGenbank:XR_001516246.1;Parent=rna-XR_001516246.1
NW_015374070.1	Gnomon	mRNA	823770	826340	.	-	.	Name=XM_015579174.1;ID=rna-XM_015579174.1;Dbxref=GeneID:107190376%2CGenbank:XM_015579174.1;Parent=gene-LOC107190376
NW_015374070.1	Gnomon	CDS	2968012	2968014	.	+	0	Name=XP_015434683.1;ID=cds-XP_015434683.1;Dbxref=GeneID:107190402%2CGenbank:XP_015434683.1;Parent=rna-XM_015579197.1
NW_015374070.1	Gnomon	CDS	2968399	2968432	.	+	0	Name=XP_015434683.1;ID=cds-XP_015434683.1;Dbxref=GeneID:107190402%2CGenbank:XP_015434683.1;Parent=rna-XM_015579197.1
NW_015374070.1	Gnomon	CDS	2968528	2968671	.	+	0	Name=XP_015434683.1;ID=cds-XP_015434683.1;Dbxref=GeneID:107190402%2CGenbank:XP_015434683.1;Parent=rna-XM_015579197.1
NW_015374070.1	Gnomon	CDS	2969321	2969575	.	+	0	Name=XP_015434683.1;ID=cds-XP_015434683.1;Dbxref=GeneID:107190402%2CGenbank:XP_015434683.1;Parent=rna-XM_015579197.1
NW_015374070.1	Gnomon	CDS	2969671	2969696	.	+	0	Name=XP_015434683.1;ID=cds-XP_015434683.1;Dbxref=GeneID:107190402%2CGenbank:XP_015434683.1;Parent=rna-XM_015579197.1
NW_015374070.1	Gnomon	CDS	721609	723075	.	+	0	Name=XP_015434589.1;ID=cds-XP_015434589.1;Dbxref=GeneID:107190313%2CGenbank:XP_015434589.1;Parent=rna-XM_015579103.1
NW_015374070.1	Gnomon	exon	729713	729879	.	+	.	ID=exon-XM_015579142.1-12;Dbxref=GeneID:107190348%2CGenbank:XM_015579142.1;Parent=rna-XM_015579142.1
NW_015374070.1	Gnomon	exon	730960	731182	.	+	.	ID=exon-XM_015579142.1-13;Dbxref=GeneID:107190348%2CGenbank:XM_015579142.1;Parent=rna-XM_015579142.1
NW_015374070.1	Gnomon	exon	729036	729305	.	+	.	ID=exon-XM_015579142.1-10;Dbxref=GeneID:107190348%2CGenbank:XM_015579142.1;Parent=rna-XM_015579142.1
NW_015374070.1	Gnomon	exon	729392	729634	.	+	.	ID=exon-XM_015579142.1-11;Dbxref=GeneID:107190348%2CGenbank:XM_015579142.1;Parent=rna-XM_015579142.1
NW_015374070.1	Gnomon	exon	3170653	3170895	.	-	.	ID=exon-XM_015579202.1-4;Dbxref=GeneID:107190405%2CGenbank:XM_015579202.1;Parent=rna-XM_015579202.1
NW_015374070.1	Gnomon	exon	3168254	3169728	.	-	.	ID=exon-XM_015579202.1-5;Dbxref=GeneID:107190405%2CGenbank:XM_015579202.1;Parent=rna-XM_015579202.1
NW_015374070.1	Gnomon	exon	3171185	3171311	.	-	.	ID=exon-XM_015579202.1-2;Dbxref=GeneID:107190405%2CGenbank:XM_015579202.1;Parent=rna-XM_015579202.1
NW_015374070.1	Gnomon	exon	3171013	3171095	.	-	.	ID=exon-XM_015579202.1-3;Dbxref=GeneID:107190405%2CGenbank:XM_015579202.1;Parent=rna-XM_015579202.1
NW_015374070.1	Gnomon	exon	3200973	3201433	.	-	.	ID=exon-XM_015579202.1-1;Dbxref=GeneID:107190405%2CGenbank:XM_015579202.1;Parent=rna-XM_015579202.1
NW_015374070.1	Gnomon	exon	731264	731428	.	+	.	ID=exon-XM_015579142.1-14;Dbxref=GeneID:107190348%2CGenbank:XM_015579142.1;Parent=rna-XM_015579142.1
NW_015374070.1	Gnomon	CDS	2971975	2971977	.	+	0	Name=XP_015434682.1;ID=cds-XP_015434682.1;Dbxref=GeneID:107190401%2CGenbank:XP_015434682.1;Parent=rna-XM_015579196.1
NW_015374070.1	Gnomon	CDS	2972193	2972220	.	+	0	Name=XP_015434682.1;ID=cds-XP_015434682.1;Dbxref=GeneID:107190401%2CGenbank:XP_015434682.1;Parent=rna-XM_015579196.1
NW_015374070.1	Gnomon	CDS	2972301	2972444	.	+	0	Name=XP_015434682.1;ID=cds-XP_015434682.1;Dbxref=GeneID:107190401%2CGenbank:XP_015434682.1;Parent=rna-XM_015579196.1
NW_015374070.1	Gnomon	CDS	2972955	2973206	.	+	0	Name=XP_015434682.1;ID=cds-XP_015434682.1;Dbxref=GeneID:107190401%2CGenbank:XP_015434682.1;Parent=rna-XM_015579196.1
NW_015374070.1	Gnomon	CDS	2973856	2973890	.	+	0	Name=XP_015434682.1;ID=cds-XP_015434682.1;Dbxref=GeneID:107190401%2CGenbank:XP_015434682.1;Parent=rna-XM_015579196.1
NW_015374070.1	Gnomon	CDS	519263	519430	.	+	0	Name=XP_015434588.1;ID=cds-XP_015434588.1;Dbxref=GeneID:107190312%2CGenbank:XP_015434588.1;Parent=rna-XM_015579102.1
NW_015374070.1	Gnomon	CDS	521452	521665	.	+	0	Name=XP_015434588.1;ID=cds-XP_015434588.1;Dbxref=GeneID:107190312%2CGenbank:XP_015434588.1;Parent=rna-XM_015579102.1
NW_015374070.1	Gnomon	CDS	523035	523308	.	+	0	Name=XP_015434588.1;ID=cds-XP_015434588.1;Dbxref=GeneID:107190312%2CGenbank:XP_015434588.1;Parent=rna-XM_015579102.1
NW_015374070.1	Gnomon	CDS	524644	524767	.	+	0	Name=XP_015434588.1;ID=cds-XP_015434588.1;Dbxref=GeneID:107190312%2CGenbank:XP_015434588.1;Parent=rna-XM_015579102.1
NW_015374070.1	Gnomon	CDS	524848	524989	.	+	0	Name=XP_015434588.1;ID=cds-XP_015434588.1;Dbxref=GeneID:107190312%2CGenbank:XP_015434588.1;Parent=rna-XM_015579102.1
NW_015374070.1	Gnomon	CDS	525617	525743	.	+	0	Name=XP_015434588.1;ID=cds-XP_015434588.1;Dbxref=GeneID:107190312%2CGenbank:XP_015434588.1;Parent=rna-XM_015579102.1
NW_015374070.1	Gnomon	CDS	528284	528488	.	+	0	Name=XP_015434588.1;ID=cds-XP_015434588.1;Dbxref=GeneID:107190312%2CGenbank:XP_015434588.1;Parent=rna-XM_015579102.1
NW_015374070.1	Gnomon	CDS	528985	529131	.	+	0	Name=XP_015434588.1;ID=cds-XP_015434588.1;Dbxref=GeneID:107190312%2CGenbank:XP_015434588.1;Parent=rna-XM_015579102.1
NW_015374070.1	Gnomon	CDS	530127	530259	.	+	0	Name=XP_015434588.1;ID=cds-XP_015434588.1;Dbxref=GeneID:107190312%2CGenbank:XP_015434588.1;Parent=rna-XM_015579102.1
NW_015374070.1	Gnomon	CDS	532176	532403	.	+	0	Name=XP_015434588.1;ID=cds-XP_015434588.1;Dbxref=GeneID:107190312%2CGenbank:XP_015434588.1;Parent=rna-XM_015579102.1
NW_015374070.1	Gnomon	CDS	534330	534659	.	+	0	Name=XP_015434588.1;ID=cds-XP_015434588.1;Dbxref=GeneID:107190312%2CGenbank:XP_015434588.1;Parent=rna-XM_015579102.1
NW_015374070.1	Gnomon	CDS	535347	535711	.	+	0	Name=XP_015434588.1;ID=cds-XP_015434588.1;Dbxref=GeneID:107190312%2CGenbank:XP_015434588.1;Parent=rna-XM_015579102.1
NW_015374070.1	Gnomon	exon	2148115	2148535	.	+	.	ID=exon-XM_015579177.1-1;Dbxref=GeneID:107190379%2CGenbank:XM_015579177.1;Parent=rna-XM_015579177.1
NW_015374070.1	Gnomon	exon	2148791	2149129	.	+	.	ID=exon-XM_015579177.1-2;Dbxref=GeneID:107190379%2CGenbank:XM_015579177.1;Parent=rna-XM_015579177.1
NW_015374070.1	Gnomon	mRNA	731693	734291	.	-	.	Name=XM_015579176.1;ID=rna-XM_015579176.1;Dbxref=GeneID:107190378%2CGenbank:XM_015579176.1;Parent=gene-LOC107190378
NW_015374070.1	Gnomon	CDS	2956728	2956901	.	+	0	Name=XP_015434681.1;ID=cds-XP_015434681.1;Dbxref=GeneID:107190400%2CGenbank:XP_015434681.1;Parent=rna-XM_015579195.1
NW_015374070.1	Gnomon	CDS	2957243	2957482	.	+	0	Name=XP_015434681.1;ID=cds-XP_015434681.1;Dbxref=GeneID:107190400%2CGenbank:XP_015434681.1;Parent=rna-XM_015579195.1
NW_015374070.1	Gnomon	CDS	2958221	2958479	.	+	0	Name=XP_015434681.1;ID=cds-XP_015434681.1;Dbxref=GeneID:107190400%2CGenbank:XP_015434681.1;Parent=rna-XM_015579195.1
NW_015374070.1	Gnomon	CDS	2959244	2959412	.	+	0	Name=XP_015434681.1;ID=cds-XP_015434681.1;Dbxref=GeneID:107190400%2CGenbank:XP_015434681.1;Parent=rna-XM_015579195.1
NW_015374070.1	Gnomon	CDS	2959707	2960008	.	+	0	Name=XP_015434681.1;ID=cds-XP_015434681.1;Dbxref=GeneID:107190400%2CGenbank:XP_015434681.1;Parent=rna-XM_015579195.1
NW_015374070.1	Gnomon	CDS	2960088	2960371	.	+	0	Name=XP_015434681.1;ID=cds-XP_015434681.1;Dbxref=GeneID:107190400%2CGenbank:XP_015434681.1;Parent=rna-XM_015579195.1
NW_015374070.1	Gnomon	CDS	2960719	2960979	.	+	0	Name=XP_015434681.1;ID=cds-XP_015434681.1;Dbxref=GeneID:107190400%2CGenbank:XP_015434681.1;Parent=rna-XM_015579195.1
NW_015374070.1	Gnomon	CDS	430348	430356	.	+	0	Name=XP_015434587.1;ID=cds-XP_015434587.1;Dbxref=GeneID:107190310%2CGenbank:XP_015434587.1;Parent=rna-XM_015579101.1
NW_015374070.1	Gnomon	CDS	430878	431006	.	+	0	Name=XP_015434587.1;ID=cds-XP_015434587.1;Dbxref=GeneID:107190310%2CGenbank:XP_015434587.1;Parent=rna-XM_015579101.1
NW_015374070.1	Gnomon	CDS	431099	431248	.	+	0	Name=XP_015434587.1;ID=cds-XP_015434587.1;Dbxref=GeneID:107190310%2CGenbank:XP_015434587.1;Parent=rna-XM_015579101.1
NW_015374070.1	Gnomon	CDS	431547	431649	.	+	0	Name=XP_015434587.1;ID=cds-XP_015434587.1;Dbxref=GeneID:107190310%2CGenbank:XP_015434587.1;Parent=rna-XM_015579101.1
NW_015374070.1	Gnomon	CDS	431709	432139	.	+	0	Name=XP_015434587.1;ID=cds-XP_015434587.1;Dbxref=GeneID:107190310%2CGenbank:XP_015434587.1;Parent=rna-XM_015579101.1
NW_015374070.1	Gnomon	CDS	432845	433024	.	+	0	Name=XP_015434587.1;ID=cds-XP_015434587.1;Dbxref=GeneID:107190310%2CGenbank:XP_015434587.1;Parent=rna-XM_015579101.1
NW_015374070.1	Gnomon	CDS	433107	433496	.	+	0	Name=XP_015434587.1;ID=cds-XP_015434587.1;Dbxref=GeneID:107190310%2CGenbank:XP_015434587.1;Parent=rna-XM_015579101.1
NW_015374070.1	Gnomon	CDS	433570	433735	.	+	0	Name=XP_015434587.1;ID=cds-XP_015434587.1;Dbxref=GeneID:107190310%2CGenbank:XP_015434587.1;Parent=rna-XM_015579101.1
NW_015374070.1	Gnomon	CDS	433864	434079	.	+	0	Name=XP_015434587.1;ID=cds-XP_015434587.1;Dbxref=GeneID:107190310%2CGenbank:XP_015434587.1;Parent=rna-XM_015579101.1
NW_015374070.1	Gnomon	CDS	434254	434480	.	+	0	Name=XP_015434587.1;ID=cds-XP_015434587.1;Dbxref=GeneID:107190310%2CGenbank:XP_015434587.1;Parent=rna-XM_015579101.1
NW_015374070.1	Gnomon	CDS	434563	434897	.	+	0	Name=XP_015434587.1;ID=cds-XP_015434587.1;Dbxref=GeneID:107190310%2CGenbank:XP_015434587.1;Parent=rna-XM_015579101.1
NW_015374070.1	Gnomon	CDS	436481	436699	.	+	0	Name=XP_015434587.1;ID=cds-XP_015434587.1;Dbxref=GeneID:107190310%2CGenbank:XP_015434587.1;Parent=rna-XM_015579101.1
NW_015374070.1	Gnomon	CDS	436767	436940	.	+	0	Name=XP_015434587.1;ID=cds-XP_015434587.1;Dbxref=GeneID:107190310%2CGenbank:XP_015434587.1;Parent=rna-XM_015579101.1
NW_015374070.1	Gnomon	CDS	437030	437105	.	+	0	Name=XP_015434587.1;ID=cds-XP_015434587.1;Dbxref=GeneID:107190310%2CGenbank:XP_015434587.1;Parent=rna-XM_015579101.1
NW_015374070.1	Gnomon	CDS	437186	437275	.	+	0	Name=XP_015434587.1;ID=cds-XP_015434587.1;Dbxref=GeneID:107190310%2CGenbank:XP_015434587.1;Parent=rna-XM_015579101.1
NW_015374070.1	Gnomon	CDS	437355	437489	.	+	0	Name=XP_015434587.1;ID=cds-XP_015434587.1;Dbxref=GeneID:107190310%2CGenbank:XP_015434587.1;Parent=rna-XM_015579101.1
NW_015374070.1	Gnomon	mRNA	461019	462991	.	+	.	Name=XM_015579175.1;ID=rna-XM_015579175.1;Dbxref=GeneID:107190377%2CGenbank:XM_015579175.1;Parent=gene-LOC107190377
NW_015374070.1	Gnomon	mRNA	738805	744570	.	+	.	Name=XM_015579147.1;ID=rna-XM_015579147.1;Dbxref=GeneID:107190354%2CGenbank:XM_015579147.1;Parent=gene-LOC107190354
NW_015374070.1	Gnomon	CDS	3171185	3171311	.	-	0	Name=XP_015434688.1;ID=cds-XP_015434688.1;Dbxref=GeneID:107190405%2CGenbank:XP_015434688.1;Parent=rna-XM_015579202.1
NW_015374070.1	Gnomon	CDS	3171013	3171095	.	-	0	Name=XP_015434688.1;ID=cds-XP_015434688.1;Dbxref=GeneID:107190405%2CGenbank:XP_015434688.1;Parent=rna-XM_015579202.1
NW_015374070.1	Gnomon	CDS	3170653	3170895	.	-	0	Name=XP_015434688.1;ID=cds-XP_015434688.1;Dbxref=GeneID:107190405%2CGenbank:XP_015434688.1;Parent=rna-XM_015579202.1
NW_015374070.1	Gnomon	CDS	3169507	3169728	.	-	0	Name=XP_015434688.1;ID=cds-XP_015434688.1;Dbxref=GeneID:107190405%2CGenbank:XP_015434688.1;Parent=rna-XM_015579202.1
NW_015374070.1	Gnomon	lnc_RNA	2310202	2402832	.	+	.	Name=XR_001516248.1;ID=rna-XR_001516248.1;Dbxref=GeneID:107190384%2CGenbank:XR_001516248.1;Parent=gene-LOC107190384
NW_015374070.1	Gnomon	exon	1258038	1259507	.	+	.	ID=exon-XM_015579149.1-2;Dbxref=GeneID:107190355%2CGenbank:XM_015579149.1;Parent=rna-XM_015579149.1
NW_015374070.1	Gnomon	exon	1250799	1251091	.	+	.	ID=exon-XM_015579149.1-1;Dbxref=GeneID:107190355%2CGenbank:XM_015579149.1;Parent=rna-XM_015579149.1
NW_015374070.1	Gnomon	CDS	3171185	3171311	.	-	0	Name=XP_015434687.1;ID=cds-XP_015434687.1;Dbxref=GeneID:107190405%2CGenbank:XP_015434687.1;Parent=rna-XM_015579201.1
NW_015374070.1	Gnomon	CDS	3171013	3171095	.	-	0	Name=XP_015434687.1;ID=cds-XP_015434687.1;Dbxref=GeneID:107190405%2CGenbank:XP_015434687.1;Parent=rna-XM_015579201.1
NW_015374070.1	Gnomon	CDS	3170653	3170895	.	-	0	Name=XP_015434687.1;ID=cds-XP_015434687.1;Dbxref=GeneID:107190405%2CGenbank:XP_015434687.1;Parent=rna-XM_015579201.1
NW_015374070.1	Gnomon	CDS	3169507	3169728	.	-	0	Name=XP_015434687.1;ID=cds-XP_015434687.1;Dbxref=GeneID:107190405%2CGenbank:XP_015434687.1;Parent=rna-XM_015579201.1
NW_015374070.1	Gnomon	exon	530127	530259	.	+	.	ID=exon-XM_015579102.1-9;Dbxref=GeneID:107190312%2CGenbank:XM_015579102.1;Parent=rna-XM_015579102.1
NW_015374070.1	Gnomon	exon	519263	519430	.	+	.	ID=exon-XM_015579102.1-1;Dbxref=GeneID:107190312%2CGenbank:XM_015579102.1;Parent=rna-XM_015579102.1
NW_015374070.1	Gnomon	exon	521452	521665	.	+	.	ID=exon-XM_015579102.1-2;Dbxref=GeneID:107190312%2CGenbank:XM_015579102.1;Parent=rna-XM_015579102.1
NW_015374070.1	Gnomon	exon	523035	523308	.	+	.	ID=exon-XM_015579102.1-3;Dbxref=GeneID:107190312%2CGenbank:XM_015579102.1;Parent=rna-XM_015579102.1
NW_015374070.1	Gnomon	exon	524644	524767	.	+	.	ID=exon-XM_015579102.1-4;Dbxref=GeneID:107190312%2CGenbank:XM_015579102.1;Parent=rna-XM_015579102.1
NW_015374070.1	Gnomon	exon	524848	524989	.	+	.	ID=exon-XM_015579102.1-5;Dbxref=GeneID:107190312%2CGenbank:XM_015579102.1;Parent=rna-XM_015579102.1
NW_015374070.1	Gnomon	exon	525617	525743	.	+	.	ID=exon-XM_015579102.1-6;Dbxref=GeneID:107190312%2CGenbank:XM_015579102.1;Parent=rna-XM_015579102.1
NW_015374070.1	Gnomon	exon	528284	528488	.	+	.	ID=exon-XM_015579102.1-7;Dbxref=GeneID:107190312%2CGenbank:XM_015579102.1;Parent=rna-XM_015579102.1
NW_015374070.1	Gnomon	exon	528985	529131	.	+	.	ID=exon-XM_015579102.1-8;Dbxref=GeneID:107190312%2CGenbank:XM_015579102.1;Parent=rna-XM_015579102.1
NW_015374070.1	Gnomon	mRNA	558850	562669	.	+	.	Name=XM_015579146.1;ID=rna-XM_015579146.1;Dbxref=GeneID:107190352%2CGenbank:XM_015579146.1;Parent=gene-LOC107190352
NW_015374070.1	Gnomon	exon	90873	90972	.	-	.	ID=exon-XM_015579097.1-2;Dbxref=GeneID:107190306%2CGenbank:XM_015579097.1;Note=The sequence of the model RefSeq transcript was modified relative to this genomic sequence to represent the inferred CDS: deleted 1 base in 1 codon;Parent=rna-XM_015579097.1
NW_015374070.1	Gnomon	exon	57565	57735	.	-	.	ID=exon-XM_015579097.1-3;Dbxref=GeneID:107190306%2CGenbank:XM_015579097.1;Note=The sequence of the model RefSeq transcript was modified relative to this genomic sequence to represent the inferred CDS: deleted 1 base in 1 codon;Parent=rna-XM_015579097.1
NW_015374070.1	Gnomon	exon	55883	56038	.	-	.	ID=exon-XM_015579097.1-4;Dbxref=GeneID:107190306%2CGenbank:XM_015579097.1;Note=The sequence of the model RefSeq transcript was modified relative to this genomic sequence to represent the inferred CDS: deleted 1 base in 1 codon;Parent=rna-XM_015579097.1
NW_015374070.1	Gnomon	exon	53832	54065	.	-	.	ID=exon-XM_015579097.1-5;Dbxref=GeneID:107190306%2CGenbank:XM_015579097.1;Note=The sequence of the model RefSeq transcript was modified relative to this genomic sequence to represent the inferred CDS: deleted 1 base in 1 codon;Parent=rna-XM_015579097.1
NW_015374070.1	Gnomon	exon	175687	175806	.	-	.	ID=exon-XM_015579097.1-1;Dbxref=GeneID:107190306%2CGenbank:XM_015579097.1;Note=The sequence of the model RefSeq transcript was modified relative to this genomic sequence to represent the inferred CDS: deleted 1 base in 1 codon;Parent=rna-XM_015579097.1
NW_015374070.1	Gnomon	exon	53525	53754	.	-	.	ID=exon-XM_015579097.1-6;Dbxref=GeneID:107190306%2CGenbank:XM_015579097.1;Note=The sequence of the model RefSeq transcript was modified relative to this genomic sequence to represent the inferred CDS: deleted 1 base in 1 codon;Parent=rna-XM_015579097.1
NW_015374070.1	Gnomon	exon	52618	53280	.	-	.	ID=exon-XM_015579097.1-7;Dbxref=GeneID:107190306%2CGenbank:XM_015579097.1;Note=The sequence of the model RefSeq transcript was modified relative to this genomic sequence to represent the inferred CDS: deleted 1 base in 1 codon;Parent=rna-XM_015579097.1
NW_015374070.1	Gnomon	exon	52297	52530	.	-	.	ID=exon-XM_015579097.1-8;Dbxref=GeneID:107190306%2CGenbank:XM_015579097.1;Note=The sequence of the model RefSeq transcript was modified relative to this genomic sequence to represent the inferred CDS: deleted 1 base in 1 codon;Parent=rna-XM_015579097.1
NW_015374070.1	Gnomon	exon	52212	52295	.	-	.	ID=exon-XM_015579097.1-9;Dbxref=GeneID:107190306%2CGenbank:XM_015579097.1;Note=The sequence of the model RefSeq transcript was modified relative to this genomic sequence to represent the inferred CDS: deleted 1 base in 1 codon;Parent=rna-XM_015579097.1
NW_015374070.1	Gnomon	lnc_RNA	3371783	3372179	.	-	.	Name=XR_001516247.1;ID=rna-XR_001516247.1;Dbxref=GeneID:107190382%2CGenbank:XR_001516247.1;Parent=gene-LOC107190382
NW_015374070.1	Gnomon	mRNA	1250799	1259507	.	+	.	Name=XM_015579149.1;ID=rna-XM_015579149.1;Dbxref=GeneID:107190355%2CGenbank:XM_015579149.1;Parent=gene-LOC107190355
NW_015374070.1	Gnomon	exon	3872289	3872513	.	-	.	ID=exon-XM_015579125.1-4;Dbxref=GeneID:107190333%2CGenbank:XM_015579125.1;Parent=rna-XM_015579125.1
NW_015374070.1	Gnomon	exon	3872044	3872190	.	-	.	ID=exon-XM_015579125.1-5;Dbxref=GeneID:107190333%2CGenbank:XM_015579125.1;Parent=rna-XM_015579125.1
NW_015374070.1	Gnomon	exon	3871857	3871965	.	-	.	ID=exon-XM_015579125.1-6;Dbxref=GeneID:107190333%2CGenbank:XM_015579125.1;Parent=rna-XM_015579125.1
NW_015374070.1	Gnomon	exon	3871633	3871791	.	-	.	ID=exon-XM_015579125.1-7;Dbxref=GeneID:107190333%2CGenbank:XM_015579125.1;Parent=rna-XM_015579125.1
NW_015374070.1	Gnomon	exon	3873353	3873757	.	-	.	ID=exon-XM_015579125.1-1;Dbxref=GeneID:107190333%2CGenbank:XM_015579125.1;Parent=rna-XM_015579125.1
NW_015374070.1	Gnomon	exon	3872984	3873073	.	-	.	ID=exon-XM_015579125.1-2;Dbxref=GeneID:107190333%2CGenbank:XM_015579125.1;Parent=rna-XM_015579125.1
NW_015374070.1	Gnomon	exon	3872644	3872779	.	-	.	ID=exon-XM_015579125.1-3;Dbxref=GeneID:107190333%2CGenbank:XM_015579125.1;Parent=rna-XM_015579125.1
NW_015374070.1	Gnomon	exon	3871351	3871568	.	-	.	ID=exon-XM_015579125.1-8;Dbxref=GeneID:107190333%2CGenbank:XM_015579125.1;Parent=rna-XM_015579125.1
NW_015374070.1	Gnomon	exon	3870999	3871253	.	-	.	ID=exon-XM_015579125.1-9;Dbxref=GeneID:107190333%2CGenbank:XM_015579125.1;Parent=rna-XM_015579125.1
NW_015374070.1	Gnomon	CDS	3185354	3185770	.	-	0	Name=XP_015434686.1;ID=cds-XP_015434686.1;Dbxref=GeneID:107190405%2CGenbank:XP_015434686.1;Parent=rna-XM_015579200.1
NW_015374070.1	Gnomon	CDS	3171185	3171311	.	-	0	Name=XP_015434686.1;ID=cds-XP_015434686.1;Dbxref=GeneID:107190405%2CGenbank:XP_015434686.1;Parent=rna-XM_015579200.1
NW_015374070.1	Gnomon	CDS	3171013	3171095	.	-	0	Name=XP_015434686.1;ID=cds-XP_015434686.1;Dbxref=GeneID:107190405%2CGenbank:XP_015434686.1;Parent=rna-XM_015579200.1
NW_015374070.1	Gnomon	CDS	3170653	3170895	.	-	0	Name=XP_015434686.1;ID=cds-XP_015434686.1;Dbxref=GeneID:107190405%2CGenbank:XP_015434686.1;Parent=rna-XM_015579200.1
NW_015374070.1	Gnomon	CDS	3169507	3169728	.	-	0	Name=XP_015434686.1;ID=cds-XP_015434686.1;Dbxref=GeneID:107190405%2CGenbank:XP_015434686.1;Parent=rna-XM_015579200.1
NW_015374070.1	Gnomon	mRNA	738805	743904	.	+	.	Name=XM_015579148.1;ID=rna-XM_015579148.1;Dbxref=GeneID:107190354%2CGenbank:XM_015579148.1;Parent=gene-LOC107190354
NW_015374070.1	Gnomon	lnc_RNA	3378777	3379283	.	-	.	Name=XR_001516249.1;ID=rna-XR_001516249.1;Dbxref=GeneID:107190386%2CGenbank:XR_001516249.1;Parent=gene-LOC107190386
NW_015374070.1	Gnomon	exon	3184798	3184922	.	-	.	ID=exon-XM_015579201.1-1;Dbxref=GeneID:107190405%2CGenbank:XM_015579201.1;Parent=rna-XM_015579201.1
NW_015374070.1	Gnomon	exon	3171185	3171311	.	-	.	ID=exon-XM_015579201.1-2;Dbxref=GeneID:107190405%2CGenbank:XM_015579201.1;Parent=rna-XM_015579201.1
NW_015374070.1	Gnomon	exon	3171013	3171095	.	-	.	ID=exon-XM_015579201.1-3;Dbxref=GeneID:107190405%2CGenbank:XM_015579201.1;Parent=rna-XM_015579201.1
NW_015374070.1	Gnomon	exon	3170653	3170895	.	-	.	ID=exon-XM_015579201.1-4;Dbxref=GeneID:107190405%2CGenbank:XM_015579201.1;Parent=rna-XM_015579201.1
NW_015374070.1	Gnomon	exon	3168254	3169728	.	-	.	ID=exon-XM_015579201.1-5;Dbxref=GeneID:107190405%2CGenbank:XM_015579201.1;Parent=rna-XM_015579201.1
NW_015374070.1	Gnomon	CDS	1325225	1325309	.	-	0	Name=XP_015434685.1;ID=cds-XP_015434685.1;Dbxref=GeneID:107190403%2CGenbank:XP_015434685.1;Parent=rna-XM_015579199.1
NW_015374070.1	Gnomon	CDS	1318109	1318225	.	-	0	Name=XP_015434685.1;ID=cds-XP_015434685.1;Dbxref=GeneID:107190403%2CGenbank:XP_015434685.1;Parent=rna-XM_015579199.1
NW_015374070.1	Gnomon	CDS	1317657	1317776	.	-	0	Name=XP_015434685.1;ID=cds-XP_015434685.1;Dbxref=GeneID:107190403%2CGenbank:XP_015434685.1;Parent=rna-XM_015579199.1
NW_015374070.1	Gnomon	CDS	1316567	1316692	.	-	0	Name=XP_015434685.1;ID=cds-XP_015434685.1;Dbxref=GeneID:107190403%2CGenbank:XP_015434685.1;Parent=rna-XM_015579199.1
NW_015374070.1	Gnomon	CDS	1315231	1315440	.	-	0	Name=XP_015434685.1;ID=cds-XP_015434685.1;Dbxref=GeneID:107190403%2CGenbank:XP_015434685.1;Parent=rna-XM_015579199.1
NW_015374070.1	Gnomon	CDS	1314730	1314838	.	-	0	Name=XP_015434685.1;ID=cds-XP_015434685.1;Dbxref=GeneID:107190403%2CGenbank:XP_015434685.1;Parent=rna-XM_015579199.1
NW_015374070.1	Gnomon	CDS	1305912	1306007	.	-	0	Name=XP_015434685.1;ID=cds-XP_015434685.1;Dbxref=GeneID:107190403%2CGenbank:XP_015434685.1;Parent=rna-XM_015579199.1
NW_015374070.1	Gnomon	CDS	1303716	1303840	.	-	0	Name=XP_015434685.1;ID=cds-XP_015434685.1;Dbxref=GeneID:107190403%2CGenbank:XP_015434685.1;Parent=rna-XM_015579199.1
NW_015374070.1	Gnomon	CDS	1302747	1303009	.	-	0	Name=XP_015434685.1;ID=cds-XP_015434685.1;Dbxref=GeneID:107190403%2CGenbank:XP_015434685.1;Parent=rna-XM_015579199.1
NW_015374070.1	Gnomon	exon	757772	757952	.	-	.	ID=exon-XM_015579126.1-9;Dbxref=GeneID:107190334%2CGenbank:XM_015579126.1;Note=The sequence of the model RefSeq transcript was modified relative to this genomic sequence to represent the inferred CDS: inserted 2 bases in 1 codon;Parent=rna-XM_015579126.1
NW_015374070.1	Gnomon	exon	758321	758544	.	-	.	ID=exon-XM_015579126.1-7;Dbxref=GeneID:107190334%2CGenbank:XM_015579126.1;Note=The sequence of the model RefSeq transcript was modified relative to this genomic sequence to represent the inferred CDS: inserted 2 bases in 1 codon;Parent=rna-XM_015579126.1
NW_015374070.1	Gnomon	exon	758065	758259	.	-	.	ID=exon-XM_015579126.1-8;Dbxref=GeneID:107190334%2CGenbank:XM_015579126.1;Note=The sequence of the model RefSeq transcript was modified relative to this genomic sequence to represent the inferred CDS: inserted 2 bases in 1 codon;Parent=rna-XM_015579126.1
NW_015374070.1	Gnomon	exon	760256	760424	.	-	.	ID=exon-XM_015579126.1-1;Dbxref=GeneID:107190334%2CGenbank:XM_015579126.1;Note=The sequence of the model RefSeq transcript was modified relative to this genomic sequence to represent the inferred CDS: inserted 2 bases in 1 codon;Parent=rna-XM_015579126.1
NW_015374070.1	Gnomon	exon	759742	759808	.	-	.	ID=exon-XM_015579126.1-2;Dbxref=GeneID:107190334%2CGenbank:XM_015579126.1;Note=The sequence of the model RefSeq transcript was modified relative to this genomic sequence to represent the inferred CDS: inserted 2 bases in 1 codon;Parent=rna-XM_015579126.1
NW_015374070.1	Gnomon	exon	758876	758995	.	-	.	ID=exon-XM_015579126.1-5;Dbxref=GeneID:107190334%2CGenbank:XM_015579126.1;Note=The sequence of the model RefSeq transcript was modified relative to this genomic sequence to represent the inferred CDS: inserted 2 bases in 1 codon;Parent=rna-XM_015579126.1
NW_015374070.1	Gnomon	exon	758621	758799	.	-	.	ID=exon-XM_015579126.1-6;Dbxref=GeneID:107190334%2CGenbank:XM_015579126.1;Note=The sequence of the model RefSeq transcript was modified relative to this genomic sequence to represent the inferred CDS: inserted 2 bases in 1 codon;Parent=rna-XM_015579126.1
NW_015374070.1	Gnomon	exon	759467	759660	.	-	.	ID=exon-XM_015579126.1-3;Dbxref=GeneID:107190334%2CGenbank:XM_015579126.1;Note=The sequence of the model RefSeq transcript was modified relative to this genomic sequence to represent the inferred CDS: inserted 2 bases in 1 codon;Parent=rna-XM_015579126.1
NW_015374070.1	Gnomon	exon	759110	759316	.	-	.	ID=exon-XM_015579126.1-4;Dbxref=GeneID:107190334%2CGenbank:XM_015579126.1;Note=The sequence of the model RefSeq transcript was modified relative to this genomic sequence to represent the inferred CDS: inserted 2 bases in 1 codon;Parent=rna-XM_015579126.1
NW_015374070.1	Gnomon	exon	2972193	2972220	.	+	.	ID=exon-XM_015579196.1-2;Dbxref=GeneID:107190401%2CGenbank:XM_015579196.1;Parent=rna-XM_015579196.1
NW_015374070.1	Gnomon	exon	2972301	2972444	.	+	.	ID=exon-XM_015579196.1-3;Dbxref=GeneID:107190401%2CGenbank:XM_015579196.1;Parent=rna-XM_015579196.1
NW_015374070.1	Gnomon	exon	2972955	2973206	.	+	.	ID=exon-XM_015579196.1-4;Dbxref=GeneID:107190401%2CGenbank:XM_015579196.1;Parent=rna-XM_015579196.1
NW_015374070.1	Gnomon	exon	2973856	2974134	.	+	.	ID=exon-XM_015579196.1-5;Dbxref=GeneID:107190401%2CGenbank:XM_015579196.1;Parent=rna-XM_015579196.1
NW_015374070.1	Gnomon	exon	2971868	2971977	.	+	.	ID=exon-XM_015579196.1-1;Dbxref=GeneID:107190401%2CGenbank:XM_015579196.1;Parent=rna-XM_015579196.1
NW_015374070.1	Gnomon	mRNA	365578	380730	.	-	.	Name=XM_015579143.1;ID=rna-XM_015579143.1;Dbxref=GeneID:107190349%2CGenbank:XM_015579143.1;Parent=gene-LOC107190349
NW_015374070.1	Gnomon	CDS	474496	474621	.	+	0	Name=XP_015434640.1;ID=cds-XP_015434640.1;Dbxref=GeneID:107190359%2CGenbank:XP_015434640.1;Parent=rna-XM_015579154.1
NW_015374070.1	Gnomon	CDS	474715	475719	.	+	0	Name=XP_015434640.1;ID=cds-XP_015434640.1;Dbxref=GeneID:107190359%2CGenbank:XP_015434640.1;Parent=rna-XM_015579154.1
NW_015374070.1	RefSeq	region	1	3876466	.	+	.	Name=Unknown;ID=NW_015374070.1:1..3876466;Dbxref=taxon:178035
NW_015374070.1	Gnomon	mRNA	725954	731428	.	+	.	Name=XM_015579142.1;ID=rna-XM_015579142.1;Dbxref=GeneID:107190348%2CGenbank:XM_015579142.1;Parent=gene-LOC107190348
NW_015374070.1	Gnomon	mRNA	612564	613544	.	+	.	Name=XM_015579145.1;ID=rna-XM_015579145.1;Dbxref=GeneID:107190351%2CGenbank:XM_015579145.1;Parent=gene-LOC107190351
NW_015374070.1	Gnomon	lnc_RNA	1563993	1564500	.	+	.	Name=XR_001516246.1;ID=rna-XR_001516246.1;Dbxref=GeneID:107190338%2CGenbank:XR_001516246.1;Parent=gene-LOC107190338
NW_015374070.1	Gnomon	mRNA	3460415	3656741	.	-	.	Name=XM_015579144.1;ID=rna-XM_015579144.1;Dbxref=GeneID:107190350%2CGenbank:XM_015579144.1;Parent=gene-LOC107190350
NW_015374070.1	Gnomon	exon	390984	391100	.	+	.	ID=exon-XM_015579098.1-3;Dbxref=GeneID:107190307%2CGenbank:XM_015579098.1;Parent=rna-XM_015579098.1
NW_015374070.1	Gnomon	exon	392378	392591	.	+	.	ID=exon-XM_015579098.1-4;Dbxref=GeneID:107190307%2CGenbank:XM_015579098.1;Parent=rna-XM_015579098.1
NW_015374070.1	Gnomon	exon	389848	389874	.	+	.	ID=exon-XM_015579098.1-1;Dbxref=GeneID:107190307%2CGenbank:XM_015579098.1;Parent=rna-XM_015579098.1
NW_015374070.1	Gnomon	exon	390691	390821	.	+	.	ID=exon-XM_015579098.1-2;Dbxref=GeneID:107190307%2CGenbank:XM_015579098.1;Parent=rna-XM_015579098.1
NW_015374070.1	Gnomon	exon	396589	396852	.	+	.	ID=exon-XM_015579098.1-7;Dbxref=GeneID:107190307%2CGenbank:XM_015579098.1;Parent=rna-XM_015579098.1
NW_015374070.1	Gnomon	exon	393978	394186	.	+	.	ID=exon-XM_015579098.1-5;Dbxref=GeneID:107190307%2CGenbank:XM_015579098.1;Parent=rna-XM_015579098.1
NW_015374070.1	Gnomon	exon	395254	395595	.	+	.	ID=exon-XM_015579098.1-6;Dbxref=GeneID:107190307%2CGenbank:XM_015579098.1;Parent=rna-XM_015579098.1
NW_015374070.1	Gnomon	exon	1528359	1528476	.	+	.	ID=exon-XM_015579186.1-12;Dbxref=GeneID:107190395%2CGenbank:XM_015579186.1;Parent=rna-XM_015579186.1
NW_015374070.1	Gnomon	exon	1528555	1529212	.	+	.	ID=exon-XM_015579186.1-13;Dbxref=GeneID:107190395%2CGenbank:XM_015579186.1;Parent=rna-XM_015579186.1
NW_015374070.1	Gnomon	exon	1527780	1527932	.	+	.	ID=exon-XM_015579186.1-10;Dbxref=GeneID:107190395%2CGenbank:XM_015579186.1;Parent=rna-XM_015579186.1
NW_015374070.1	Gnomon	exon	1528132	1528265	.	+	.	ID=exon-XM_015579186.1-11;Dbxref=GeneID:107190395%2CGenbank:XM_015579186.1;Parent=rna-XM_015579186.1
NW_015374070.1	Gnomon	exon	481285	481949	.	+	.	ID=exon-XM_015579151.1-1;Dbxref=GeneID:107190356%2CGenbank:XM_015579151.1;Parent=rna-XM_015579151.1
NW_015374070.1	Gnomon	exon	482014	482344	.	+	.	ID=exon-XM_015579151.1-2;Dbxref=GeneID:107190356%2CGenbank:XM_015579151.1;Parent=rna-XM_015579151.1
NW_015374070.1	Gnomon	exon	483122	483460	.	+	.	ID=exon-XM_015579151.1-5;Dbxref=GeneID:107190356%2CGenbank:XM_015579151.1;Parent=rna-XM_015579151.1
NW_015374070.1	Gnomon	exon	483554	483707	.	+	.	ID=exon-XM_015579151.1-6;Dbxref=GeneID:107190356%2CGenbank:XM_015579151.1;Parent=rna-XM_015579151.1
NW_015374070.1	Gnomon	exon	482420	482754	.	+	.	ID=exon-XM_015579151.1-3;Dbxref=GeneID:107190356%2CGenbank:XM_015579151.1;Parent=rna-XM_015579151.1
NW_015374070.1	Gnomon	exon	482821	483046	.	+	.	ID=exon-XM_015579151.1-4;Dbxref=GeneID:107190356%2CGenbank:XM_015579151.1;Parent=rna-XM_015579151.1
NW_015374070.1	Gnomon	exon	483801	483964	.	+	.	ID=exon-XM_015579151.1-7;Dbxref=GeneID:107190356%2CGenbank:XM_015579151.1;Parent=rna-XM_015579151.1
NW_015374070.1	Gnomon	exon	484068	484367	.	+	.	ID=exon-XM_015579151.1-8;Dbxref=GeneID:107190356%2CGenbank:XM_015579151.1;Parent=rna-XM_015579151.1
NW_015374070.1	Gnomon	exon	1316567	1316692	.	-	.	ID=exon-XM_015579198.1-4;Dbxref=GeneID:107190403%2CGenbank:XM_015579198.1;Parent=rna-XM_015579198.1
NW_015374070.1	Gnomon	exon	1315231	1315440	.	-	.	ID=exon-XM_015579198.1-5;Dbxref=GeneID:107190403%2CGenbank:XM_015579198.1;Parent=rna-XM_015579198.1
NW_015374070.1	Gnomon	exon	1314730	1314838	.	-	.	ID=exon-XM_015579198.1-6;Dbxref=GeneID:107190403%2CGenbank:XM_015579198.1;Parent=rna-XM_015579198.1
NW_015374070.1	Gnomon	exon	1306335	1306418	.	-	.	ID=exon-XM_015579198.1-7;Dbxref=GeneID:107190403%2CGenbank:XM_015579198.1;Parent=rna-XM_015579198.1
NW_015374070.1	Gnomon	exon	1305912	1306007	.	-	.	ID=exon-XM_015579198.1-8;Dbxref=GeneID:107190403%2CGenbank:XM_015579198.1;Parent=rna-XM_015579198.1
NW_015374070.1	Gnomon	exon	1303716	1303840	.	-	.	ID=exon-XM_015579198.1-9;Dbxref=GeneID:107190403%2CGenbank:XM_015579198.1;Parent=rna-XM_015579198.1
NW_015374070.1	Gnomon	exon	1325225	1325616	.	-	.	ID=exon-XM_015579198.1-1;Dbxref=GeneID:107190403%2CGenbank:XM_015579198.1;Parent=rna-XM_015579198.1
NW_015374070.1	Gnomon	exon	1318109	1318225	.	-	.	ID=exon-XM_015579198.1-2;Dbxref=GeneID:107190403%2CGenbank:XM_015579198.1;Parent=rna-XM_015579198.1
NW_015374070.1	Gnomon	exon	1317657	1317776	.	-	.	ID=exon-XM_015579198.1-3;Dbxref=GeneID:107190403%2CGenbank:XM_015579198.1;Parent=rna-XM_015579198.1
NW_015374070.1	Gnomon	mRNA	720955	723075	.	+	.	Name=XM_015579103.1;ID=rna-XM_015579103.1;Dbxref=GeneID:107190313%2CGenbank:XM_015579103.1;Parent=gene-LOC107190313
NW_015374070.1	Gnomon	CDS	2259898	2260034	.	-	0	Name=XP_015434645.1;ID=cds-XP_015434645.1;Dbxref=GeneID:107190365%2CGenbank:XP_015434645.1;Parent=rna-XM_015579159.1
NW_015374070.1	Gnomon	CDS	2259706	2259820	.	-	0	Name=XP_015434645.1;ID=cds-XP_015434645.1;Dbxref=GeneID:107190365%2CGenbank:XP_015434645.1;Parent=rna-XM_015579159.1
NW_015374070.1	Gnomon	CDS	2259501	2259629	.	-	0	Name=XP_015434645.1;ID=cds-XP_015434645.1;Dbxref=GeneID:107190365%2CGenbank:XP_015434645.1;Parent=rna-XM_015579159.1
NW_015374070.1	Gnomon	CDS	2259207	2259420	.	-	0	Name=XP_015434645.1;ID=cds-XP_015434645.1;Dbxref=GeneID:107190365%2CGenbank:XP_015434645.1;Parent=rna-XM_015579159.1
NW_015374070.1	Gnomon	CDS	2258988	2259125	.	-	0	Name=XP_015434645.1;ID=cds-XP_015434645.1;Dbxref=GeneID:107190365%2CGenbank:XP_015434645.1;Parent=rna-XM_015579159.1
NW_015374070.1	Gnomon	CDS	2258677	2258912	.	-	0	Name=XP_015434645.1;ID=cds-XP_015434645.1;Dbxref=GeneID:107190365%2CGenbank:XP_015434645.1;Parent=rna-XM_015579159.1
NW_015374070.1	Gnomon	mRNA	519263	535711	.	+	.	Name=XM_015579102.1;ID=rna-XM_015579102.1;Dbxref=GeneID:107190312%2CGenbank:XM_015579102.1;Parent=gene-LOC107190312
NW_015374070.1	Gnomon	exon	3185354	3185818	.	-	.	ID=exon-XM_015579200.1-1;Dbxref=GeneID:107190405%2CGenbank:XM_015579200.1;Parent=rna-XM_015579200.1
NW_015374070.1	Gnomon	exon	3170653	3170895	.	-	.	ID=exon-XM_015579200.1-4;Dbxref=GeneID:107190405%2CGenbank:XM_015579200.1;Parent=rna-XM_015579200.1
NW_015374070.1	Gnomon	exon	3168254	3169728	.	-	.	ID=exon-XM_015579200.1-5;Dbxref=GeneID:107190405%2CGenbank:XM_015579200.1;Parent=rna-XM_015579200.1
NW_015374070.1	Gnomon	exon	3171185	3171311	.	-	.	ID=exon-XM_015579200.1-2;Dbxref=GeneID:107190405%2CGenbank:XM_015579200.1;Parent=rna-XM_015579200.1
NW_015374070.1	Gnomon	exon	3171013	3171095	.	-	.	ID=exon-XM_015579200.1-3;Dbxref=GeneID:107190405%2CGenbank:XM_015579200.1;Parent=rna-XM_015579200.1
NW_015374070.1	Gnomon	CDS	486007	486091	.	-	0	Name=XP_015434644.1;ID=cds-XP_015434644.1;Dbxref=GeneID:107190364%2CGenbank:XP_015434644.1;Parent=rna-XM_015579158.1
NW_015374070.1	Gnomon	CDS	485834	485930	.	-	0	Name=XP_015434644.1;ID=cds-XP_015434644.1;Dbxref=GeneID:107190364%2CGenbank:XP_015434644.1;Parent=rna-XM_015579158.1
NW_015374070.1	Gnomon	CDS	484841	484892	.	-	0	Name=XP_015434644.1;ID=cds-XP_015434644.1;Dbxref=GeneID:107190364%2CGenbank:XP_015434644.1;Parent=rna-XM_015579158.1
NW_015374070.1	Gnomon	CDS	1442532	1442662	.	+	0	Name=XP_015434642.1;ID=cds-XP_015434642.1;Dbxref=GeneID:107190361%2CGenbank:XP_015434642.1;Parent=rna-XM_015579156.1
NW_015374070.1	Gnomon	CDS	1442740	1442974	.	+	0	Name=XP_015434642.1;ID=cds-XP_015434642.1;Dbxref=GeneID:107190361%2CGenbank:XP_015434642.1;Parent=rna-XM_015579156.1
NW_015374070.1	Gnomon	CDS	1443109	1443387	.	+	0	Name=XP_015434642.1;ID=cds-XP_015434642.1;Dbxref=GeneID:107190361%2CGenbank:XP_015434642.1;Parent=rna-XM_015579156.1
NW_015374070.1	Gnomon	CDS	1443452	1443656	.	+	0	Name=XP_015434642.1;ID=cds-XP_015434642.1;Dbxref=GeneID:107190361%2CGenbank:XP_015434642.1;Parent=rna-XM_015579156.1
NW_015374070.1	Gnomon	CDS	1444104	1444205	.	+	0	Name=XP_015434642.1;ID=cds-XP_015434642.1;Dbxref=GeneID:107190361%2CGenbank:XP_015434642.1;Parent=rna-XM_015579156.1
NW_015374070.1	Gnomon	CDS	1444288	1444398	.	+	0	Name=XP_015434642.1;ID=cds-XP_015434642.1;Dbxref=GeneID:107190361%2CGenbank:XP_015434642.1;Parent=rna-XM_015579156.1
NW_015374070.1	Gnomon	CDS	1444482	1444578	.	+	0	Name=XP_015434642.1;ID=cds-XP_015434642.1;Dbxref=GeneID:107190361%2CGenbank:XP_015434642.1;Parent=rna-XM_015579156.1
NW_015374070.1	Gnomon	CDS	1444669	1444768	.	+	0	Name=XP_015434642.1;ID=cds-XP_015434642.1;Dbxref=GeneID:107190361%2CGenbank:XP_015434642.1;Parent=rna-XM_015579156.1
NW_015374070.1	Gnomon	CDS	1444842	1444925	.	+	0	Name=XP_015434642.1;ID=cds-XP_015434642.1;Dbxref=GeneID:107190361%2CGenbank:XP_015434642.1;Parent=rna-XM_015579156.1
NW_015374070.1	Gnomon	CDS	1444987	1445075	.	+	0	Name=XP_015434642.1;ID=cds-XP_015434642.1;Dbxref=GeneID:107190361%2CGenbank:XP_015434642.1;Parent=rna-XM_015579156.1
NW_015374070.1	Gnomon	CDS	1449509	1449607	.	+	0	Name=XP_015434642.1;ID=cds-XP_015434642.1;Dbxref=GeneID:107190361%2CGenbank:XP_015434642.1;Parent=rna-XM_015579156.1
NW_015374070.1	Gnomon	CDS	1452363	1452441	.	+	0	Name=XP_015434642.1;ID=cds-XP_015434642.1;Dbxref=GeneID:107190361%2CGenbank:XP_015434642.1;Parent=rna-XM_015579156.1
NW_015374070.1	Gnomon	exon	3251030	3251816	.	+	.	ID=exon-XM_015579137.1-12;Dbxref=GeneID:107190344%2CGenbank:XM_015579137.1;Note=The sequence of the model RefSeq transcript was modified relative to this genomic sequence to represent the inferred CDS: deleted 2 bases in 1 codon;Parent=rna-XM_015579137.1
NW_015374070.1	Gnomon	exon	3252864	3255027	.	+	.	ID=exon-XM_015579137.1-13;Dbxref=GeneID:107190344%2CGenbank:XM_015579137.1;Note=The sequence of the model RefSeq transcript was modified relative to this genomic sequence to represent the inferred CDS: deleted 2 bases in 1 codon;Parent=rna-XM_015579137.1
NW_015374070.1	Gnomon	exon	3255030	3256340	.	+	.	ID=exon-XM_015579137.1-14;Dbxref=GeneID:107190344%2CGenbank:XM_015579137.1;Note=The sequence of the model RefSeq transcript was modified relative to this genomic sequence to represent the inferred CDS: deleted 2 bases in 1 codon;Parent=rna-XM_015579137.1
NW_015374070.1	Gnomon	exon	3245527	3245670	.	+	.	ID=exon-XM_015579137.1-10;Dbxref=GeneID:107190344%2CGenbank:XM_015579137.1;Note=The sequence of the model RefSeq transcript was modified relative to this genomic sequence to represent the inferred CDS: deleted 2 bases in 1 codon;Parent=rna-XM_015579137.1
NW_015374070.1	Gnomon	exon	3245938	3246177	.	+	.	ID=exon-XM_015579137.1-11;Dbxref=GeneID:107190344%2CGenbank:XM_015579137.1;Note=The sequence of the model RefSeq transcript was modified relative to this genomic sequence to represent the inferred CDS: deleted 2 bases in 1 codon;Parent=rna-XM_015579137.1
NW_015374070.1	Gnomon	CDS	815918	815983	.	-	0	Name=XP_015434643.1;ID=cds-XP_015434643.1;Dbxref=GeneID:107190362%2CGenbank:XP_015434643.1;Parent=rna-XM_015579157.1
NW_015374070.1	Gnomon	CDS	815748	815842	.	-	0	Name=XP_015434643.1;ID=cds-XP_015434643.1;Dbxref=GeneID:107190362%2CGenbank:XP_015434643.1;Parent=rna-XM_015579157.1
NW_015374070.1	Gnomon	CDS	814987	815209	.	-	0	Name=XP_015434643.1;ID=cds-XP_015434643.1;Dbxref=GeneID:107190362%2CGenbank:XP_015434643.1;Parent=rna-XM_015579157.1
NW_015374070.1	Gnomon	CDS	814304	814521	.	-	0	Name=XP_015434643.1;ID=cds-XP_015434643.1;Dbxref=GeneID:107190362%2CGenbank:XP_015434643.1;Parent=rna-XM_015579157.1
NW_015374070.1	Gnomon	CDS	813995	814222	.	-	0	Name=XP_015434643.1;ID=cds-XP_015434643.1;Dbxref=GeneID:107190362%2CGenbank:XP_015434643.1;Parent=rna-XM_015579157.1
NW_015374070.1	Gnomon	CDS	813785	813918	.	-	0	Name=XP_015434643.1;ID=cds-XP_015434643.1;Dbxref=GeneID:107190362%2CGenbank:XP_015434643.1;Parent=rna-XM_015579157.1
NW_015374070.1	Gnomon	CDS	813592	813677	.	-	0	Name=XP_015434643.1;ID=cds-XP_015434643.1;Dbxref=GeneID:107190362%2CGenbank:XP_015434643.1;Parent=rna-XM_015579157.1
NW_015374070.1	Gnomon	CDS	813397	813523	.	-	0	Name=XP_015434643.1;ID=cds-XP_015434643.1;Dbxref=GeneID:107190362%2CGenbank:XP_015434643.1;Parent=rna-XM_015579157.1
NW_015374070.1	Gnomon	CDS	813234	813298	.	-	0	Name=XP_015434643.1;ID=cds-XP_015434643.1;Dbxref=GeneID:107190362%2CGenbank:XP_015434643.1;Parent=rna-XM_015579157.1
NW_015374070.1	Gnomon	mRNA	38033	40079	.	-	.	Name=XM_015579096.1;ID=rna-XM_015579096.1;Dbxref=GeneID:107190305%2CGenbank:XM_015579096.1;Parent=gene-LOC107190305
NW_015374070.1	Gnomon	mRNA	1358467	1401139	.	-	.	Name=XM_015579106.1;ID=rna-XM_015579106.1;Dbxref=GeneID:107190315%2CGenbank:XM_015579106.1;Parent=gene-LOC107190315
NW_015374070.1	Gnomon	mRNA	1338163	1358422	.	-	.	Name=XM_015579104.1;ID=rna-XM_015579104.1;Dbxref=GeneID:107190314%2CGenbank:XM_015579104.1;Parent=gene-LOC107190314
NW_015374070.1	tRNAscan-SE	tRNA	1581213	1581286	.	-	.	ID=rna-Trnan-guu-5;Dbxref=GeneID:107181331;Note=transfer RNA asparagine (anticodon GUU);Parent=gene-Trnan-guu-5
NW_015374070.1	tRNAscan-SE	tRNA	2368202	2368275	.	-	.	ID=rna-Trnan-guu-6;Dbxref=GeneID:107181331;Note=transfer RNA asparagine (anticodon GUU);Parent=gene-Trnan-guu-6
NW_015374070.1	Gnomon	CDS	2891653	2891950	.	-	0	Name=XP_015434641.1;ID=cds-XP_015434641.1;Dbxref=GeneID:107190360%2CGenbank:XP_015434641.1;Parent=rna-XM_015579155.1
NW_015374070.1	Gnomon	CDS	2890232	2890500	.	-	0	Name=XP_015434641.1;ID=cds-XP_015434641.1;Dbxref=GeneID:107190360%2CGenbank:XP_015434641.1;Parent=rna-XM_015579155.1
NW_015374070.1	Gnomon	CDS	2889235	2889399	.	-	0	Name=XP_015434641.1;ID=cds-XP_015434641.1;Dbxref=GeneID:107190360%2CGenbank:XP_015434641.1;Parent=rna-XM_015579155.1
NW_015374070.1	Gnomon	CDS	2888352	2888790	.	-	0	Name=XP_015434641.1;ID=cds-XP_015434641.1;Dbxref=GeneID:107190360%2CGenbank:XP_015434641.1;Parent=rna-XM_015579155.1
NW_015374070.1	Gnomon	CDS	2887475	2887716	.	-	0	Name=XP_015434641.1;ID=cds-XP_015434641.1;Dbxref=GeneID:107190360%2CGenbank:XP_015434641.1;Parent=rna-XM_015579155.1
NW_015374070.1	Gnomon	CDS	2886877	2887401	.	-	0	Name=XP_015434641.1;ID=cds-XP_015434641.1;Dbxref=GeneID:107190360%2CGenbank:XP_015434641.1;Parent=rna-XM_015579155.1
NW_015374070.1	Gnomon	CDS	2886193	2886545	.	-	0	Name=XP_015434641.1;ID=cds-XP_015434641.1;Dbxref=GeneID:107190360%2CGenbank:XP_015434641.1;Parent=rna-XM_015579155.1
NW_015374070.1	Gnomon	CDS	2885865	2886079	.	-	0	Name=XP_015434641.1;ID=cds-XP_015434641.1;Dbxref=GeneID:107190360%2CGenbank:XP_015434641.1;Parent=rna-XM_015579155.1
NW_015374070.1	Gnomon	CDS	2885062	2885621	.	-	0	Name=XP_015434641.1;ID=cds-XP_015434641.1;Dbxref=GeneID:107190360%2CGenbank:XP_015434641.1;Parent=rna-XM_015579155.1
NW_015374070.1	Gnomon	CDS	2884518	2884826	.	-	0	Name=XP_015434641.1;ID=cds-XP_015434641.1;Dbxref=GeneID:107190360%2CGenbank:XP_015434641.1;Parent=rna-XM_015579155.1
NW_015374070.1	Gnomon	CDS	2884143	2884437	.	-	0	Name=XP_015434641.1;ID=cds-XP_015434641.1;Dbxref=GeneID:107190360%2CGenbank:XP_015434641.1;Parent=rna-XM_015579155.1
NW_015374070.1	Gnomon	CDS	2882426	2884070	.	-	0	Name=XP_015434641.1;ID=cds-XP_015434641.1;Dbxref=GeneID:107190360%2CGenbank:XP_015434641.1;Parent=rna-XM_015579155.1
NW_015374070.1	Gnomon	CDS	2881800	2882010	.	-	0	Name=XP_015434641.1;ID=cds-XP_015434641.1;Dbxref=GeneID:107190360%2CGenbank:XP_015434641.1;Parent=rna-XM_015579155.1
NW_015374070.1	Gnomon	exon	721578	723075	.	+	.	ID=exon-XM_015579103.1-2;Dbxref=GeneID:107190313%2CGenbank:XM_015579103.1;Parent=rna-XM_015579103.1
NW_015374070.1	Gnomon	exon	720955	720979	.	+	.	ID=exon-XM_015579103.1-1;Dbxref=GeneID:107190313%2CGenbank:XM_015579103.1;Parent=rna-XM_015579103.1
NW_015374070.1	Gnomon	exon	38033	39480	.	-	.	ID=exon-XM_015579096.1-3;Dbxref=GeneID:107190305%2CGenbank:XM_015579096.1;Parent=rna-XM_015579096.1
NW_015374070.1	Gnomon	exon	40056	40079	.	-	.	ID=exon-XM_015579096.1-1;Dbxref=GeneID:107190305%2CGenbank:XM_015579096.1;Parent=rna-XM_015579096.1
NW_015374070.1	Gnomon	exon	39574	39799	.	-	.	ID=exon-XM_015579096.1-2;Dbxref=GeneID:107190305%2CGenbank:XM_015579096.1;Parent=rna-XM_015579096.1
NW_015374070.1	Gnomon	CDS	489585	489610	.	+	0	Name=XP_015434649.1;ID=cds-XP_015434649.1;Dbxref=GeneID:107190367%2CGenbank:XP_015434649.1;Parent=rna-XM_015579163.1
NW_015374070.1	Gnomon	CDS	489818	489941	.	+	0	Name=XP_015434649.1;ID=cds-XP_015434649.1;Dbxref=GeneID:107190367%2CGenbank:XP_015434649.1;Parent=rna-XM_015579163.1
NW_015374070.1	Gnomon	CDS	490421	490576	.	+	0	Name=XP_015434649.1;ID=cds-XP_015434649.1;Dbxref=GeneID:107190367%2CGenbank:XP_015434649.1;Parent=rna-XM_015579163.1
NW_015374070.1	Gnomon	CDS	492800	492919	.	+	0	Name=XP_015434649.1;ID=cds-XP_015434649.1;Dbxref=GeneID:107190367%2CGenbank:XP_015434649.1;Parent=rna-XM_015579163.1
NW_015374070.1	Gnomon	CDS	492989	493096	.	+	0	Name=XP_015434649.1;ID=cds-XP_015434649.1;Dbxref=GeneID:107190367%2CGenbank:XP_015434649.1;Parent=rna-XM_015579163.1
NW_015374070.1	Gnomon	exon	1302380	1303009	.	-	.	ID=exon-XM_015579198.1-10;Dbxref=GeneID:107190403%2CGenbank:XM_015579198.1;Parent=rna-XM_015579198.1
NW_015374070.1	Gnomon	exon	1355540	1355828	.	-	.	ID=exon-XM_015579104.1-3;Dbxref=GeneID:107190314%2CGenbank:XM_015579104.1;Parent=rna-XM_015579104.1
NW_015374070.1	Gnomon	exon	1354105	1354294	.	-	.	ID=exon-XM_015579104.1-4;Dbxref=GeneID:107190314%2CGenbank:XM_015579104.1;Parent=rna-XM_015579104.1
NW_015374070.1	Gnomon	exon	1345726	1346019	.	-	.	ID=exon-XM_015579104.1-5;Dbxref=GeneID:107190314%2CGenbank:XM_015579104.1;Parent=rna-XM_015579104.1
NW_015374070.1	Gnomon	exon	1338163	1338660	.	-	.	ID=exon-XM_015579104.1-6;Dbxref=GeneID:107190314%2CGenbank:XM_015579104.1;Parent=rna-XM_015579104.1
NW_015374070.1	Gnomon	exon	1358218	1358422	.	-	.	ID=exon-XM_015579104.1-1;Dbxref=GeneID:107190314%2CGenbank:XM_015579104.1;Parent=rna-XM_015579104.1
NW_015374070.1	Gnomon	exon	1357525	1357751	.	-	.	ID=exon-XM_015579104.1-2;Dbxref=GeneID:107190314%2CGenbank:XM_015579104.1;Parent=rna-XM_015579104.1
NW_015374070.1	Gnomon	CDS	488261	488337	.	+	0	Name=XP_015434648.1;ID=cds-XP_015434648.1;Dbxref=GeneID:107190367%2CGenbank:XP_015434648.1;Parent=rna-XM_015579162.1
NW_015374070.1	Gnomon	CDS	489533	489610	.	+	0	Name=XP_015434648.1;ID=cds-XP_015434648.1;Dbxref=GeneID:107190367%2CGenbank:XP_015434648.1;Parent=rna-XM_015579162.1
NW_015374070.1	Gnomon	CDS	489818	489941	.	+	0	Name=XP_015434648.1;ID=cds-XP_015434648.1;Dbxref=GeneID:107190367%2CGenbank:XP_015434648.1;Parent=rna-XM_015579162.1
NW_015374070.1	Gnomon	CDS	490421	490576	.	+	0	Name=XP_015434648.1;ID=cds-XP_015434648.1;Dbxref=GeneID:107190367%2CGenbank:XP_015434648.1;Parent=rna-XM_015579162.1
NW_015374070.1	Gnomon	CDS	492800	492919	.	+	0	Name=XP_015434648.1;ID=cds-XP_015434648.1;Dbxref=GeneID:107190367%2CGenbank:XP_015434648.1;Parent=rna-XM_015579162.1
NW_015374070.1	Gnomon	CDS	492989	493096	.	+	0	Name=XP_015434648.1;ID=cds-XP_015434648.1;Dbxref=GeneID:107190367%2CGenbank:XP_015434648.1;Parent=rna-XM_015579162.1
NW_015374070.1	Gnomon	mRNA	430142	437489	.	+	.	Name=XM_015579101.1;ID=rna-XM_015579101.1;Dbxref=GeneID:107190310%2CGenbank:XM_015579101.1;Parent=gene-LOC107190310
NW_015374070.1	Gnomon	exon	3071652	3071757	.	+	.	ID=exon-XM_015579127.1-1;Dbxref=GeneID:107190335%2CGenbank:XM_015579127.1;Parent=rna-XM_015579127.1
NW_015374070.1	Gnomon	exon	3114876	3115236	.	+	.	ID=exon-XM_015579127.1-2;Dbxref=GeneID:107190335%2CGenbank:XM_015579127.1;Parent=rna-XM_015579127.1
NW_015374070.1	Gnomon	exon	3116204	3116488	.	+	.	ID=exon-XM_015579127.1-3;Dbxref=GeneID:107190335%2CGenbank:XM_015579127.1;Parent=rna-XM_015579127.1
NW_015374070.1	Gnomon	exon	3117037	3117310	.	+	.	ID=exon-XM_015579127.1-4;Dbxref=GeneID:107190335%2CGenbank:XM_015579127.1;Parent=rna-XM_015579127.1
NW_015374070.1	Gnomon	exon	3117555	3117759	.	+	.	ID=exon-XM_015579127.1-5;Dbxref=GeneID:107190335%2CGenbank:XM_015579127.1;Parent=rna-XM_015579127.1
NW_015374070.1	Gnomon	exon	2969671	2970418	.	+	.	ID=exon-XM_015579197.1-5;Dbxref=GeneID:107190402%2CGenbank:XM_015579197.1;Parent=rna-XM_015579197.1
NW_015374070.1	Gnomon	exon	3117904	3118088	.	+	.	ID=exon-XM_015579127.1-6;Dbxref=GeneID:107190335%2CGenbank:XM_015579127.1;Parent=rna-XM_015579127.1
NW_015374070.1	Gnomon	exon	3118950	3119145	.	+	.	ID=exon-XM_015579127.1-7;Dbxref=GeneID:107190335%2CGenbank:XM_015579127.1;Parent=rna-XM_015579127.1
NW_015374070.1	Gnomon	exon	3119390	3119602	.	+	.	ID=exon-XM_015579127.1-8;Dbxref=GeneID:107190335%2CGenbank:XM_015579127.1;Parent=rna-XM_015579127.1
NW_015374070.1	Gnomon	exon	3120214	3120444	.	+	.	ID=exon-XM_015579127.1-9;Dbxref=GeneID:107190335%2CGenbank:XM_015579127.1;Parent=rna-XM_015579127.1
NW_015374070.1	Gnomon	exon	2968528	2968671	.	+	.	ID=exon-XM_015579197.1-3;Dbxref=GeneID:107190402%2CGenbank:XM_015579197.1;Parent=rna-XM_015579197.1
NW_015374070.1	Gnomon	exon	2969321	2969575	.	+	.	ID=exon-XM_015579197.1-4;Dbxref=GeneID:107190402%2CGenbank:XM_015579197.1;Parent=rna-XM_015579197.1
NW_015374070.1	Gnomon	exon	2968006	2968014	.	+	.	ID=exon-XM_015579197.1-1;Dbxref=GeneID:107190402%2CGenbank:XM_015579197.1;Parent=rna-XM_015579197.1
NW_015374070.1	Gnomon	exon	2968399	2968432	.	+	.	ID=exon-XM_015579197.1-2;Dbxref=GeneID:107190402%2CGenbank:XM_015579197.1;Parent=rna-XM_015579197.1
NW_015374070.1	Gnomon	exon	825382	825585	.	-	.	ID=exon-XM_015579174.1-4;Dbxref=GeneID:107190376%2CGenbank:XM_015579174.1;Parent=rna-XM_015579174.1
NW_015374070.1	Gnomon	exon	824925	825310	.	-	.	ID=exon-XM_015579174.1-5;Dbxref=GeneID:107190376%2CGenbank:XM_015579174.1;Parent=rna-XM_015579174.1
NW_015374070.1	Gnomon	exon	825894	826125	.	-	.	ID=exon-XM_015579174.1-2;Dbxref=GeneID:107190376%2CGenbank:XM_015579174.1;Parent=rna-XM_015579174.1
NW_015374070.1	Gnomon	exon	825681	825800	.	-	.	ID=exon-XM_015579174.1-3;Dbxref=GeneID:107190376%2CGenbank:XM_015579174.1;Parent=rna-XM_015579174.1
NW_015374070.1	Gnomon	exon	826222	826340	.	-	.	ID=exon-XM_015579174.1-1;Dbxref=GeneID:107190376%2CGenbank:XM_015579174.1;Parent=rna-XM_015579174.1
NW_015374070.1	Gnomon	exon	824700	824855	.	-	.	ID=exon-XM_015579174.1-6;Dbxref=GeneID:107190376%2CGenbank:XM_015579174.1;Parent=rna-XM_015579174.1
NW_015374070.1	Gnomon	exon	823770	824303	.	-	.	ID=exon-XM_015579174.1-7;Dbxref=GeneID:107190376%2CGenbank:XM_015579174.1;Parent=rna-XM_015579174.1
NW_015374070.1	Gnomon	mRNA	421101	427893	.	-	.	Name=XM_015579100.1;ID=rna-XM_015579100.1;Dbxref=GeneID:107190309%2CGenbank:XM_015579100.1;Parent=gene-LOC107190309
NW_015374070.1	Gnomon	CDS	2154662	2154994	.	+	0	Name=XP_015434646.1;ID=cds-XP_015434646.1;Dbxref=GeneID:107190366%2CGenbank:XP_015434646.1;Parent=rna-XM_015579160.1
NW_015374070.1	Gnomon	exon	558850	559142	.	+	.	ID=exon-XM_015579146.1-1;Dbxref=GeneID:107190352%2CGenbank:XM_015579146.1;Parent=rna-XM_015579146.1
NW_015374070.1	Gnomon	exon	559385	559589	.	+	.	ID=exon-XM_015579146.1-2;Dbxref=GeneID:107190352%2CGenbank:XM_015579146.1;Parent=rna-XM_015579146.1
NW_015374070.1	Gnomon	exon	562391	562669	.	+	.	ID=exon-XM_015579146.1-3;Dbxref=GeneID:107190352%2CGenbank:XM_015579146.1;Parent=rna-XM_015579146.1
NW_015374070.1	Gnomon	exon	2948886	2949122	.	+	.	ID=exon-XM_015579194.1-1;Dbxref=GeneID:107190399%2CGenbank:XM_015579194.1;Parent=rna-XM_015579194.1
NW_015374070.1	Gnomon	exon	2949267	2949588	.	+	.	ID=exon-XM_015579194.1-2;Dbxref=GeneID:107190399%2CGenbank:XM_015579194.1;Parent=rna-XM_015579194.1
NW_015374070.1	Gnomon	exon	2949927	2950109	.	+	.	ID=exon-XM_015579194.1-3;Dbxref=GeneID:107190399%2CGenbank:XM_015579194.1;Parent=rna-XM_015579194.1
NW_015374070.1	Gnomon	exon	2950206	2950369	.	+	.	ID=exon-XM_015579194.1-4;Dbxref=GeneID:107190399%2CGenbank:XM_015579194.1;Parent=rna-XM_015579194.1
NW_015374070.1	Gnomon	exon	2950445	2950905	.	+	.	ID=exon-XM_015579194.1-5;Dbxref=GeneID:107190399%2CGenbank:XM_015579194.1;Parent=rna-XM_015579194.1
NW_015374070.1	Gnomon	exon	2951190	2951390	.	+	.	ID=exon-XM_015579194.1-6;Dbxref=GeneID:107190399%2CGenbank:XM_015579194.1;Parent=rna-XM_015579194.1
NW_015374070.1	Gnomon	exon	2951788	2952026	.	+	.	ID=exon-XM_015579194.1-7;Dbxref=GeneID:107190399%2CGenbank:XM_015579194.1;Parent=rna-XM_015579194.1
NW_015374070.1	Gnomon	exon	2952253	2952567	.	+	.	ID=exon-XM_015579194.1-8;Dbxref=GeneID:107190399%2CGenbank:XM_015579194.1;Parent=rna-XM_015579194.1
NW_015374070.1	Gnomon	exon	2953023	2953355	.	+	.	ID=exon-XM_015579194.1-9;Dbxref=GeneID:107190399%2CGenbank:XM_015579194.1;Parent=rna-XM_015579194.1
NW_015374070.1	Gnomon	CDS	2305923	2306111	.	-	0	Name=XP_015434601.1;ID=cds-XP_015434601.1;Dbxref=GeneID:107190323%2CGenbank:XP_015434601.1;Parent=rna-XM_015579115.1
NW_015374070.1	Gnomon	CDS	2305746	2305819	.	-	0	Name=XP_015434601.1;ID=cds-XP_015434601.1;Dbxref=GeneID:107190323%2CGenbank:XP_015434601.1;Parent=rna-XM_015579115.1
NW_015374070.1	Gnomon	CDS	2304569	2304809	.	-	0	Name=XP_015434601.1;ID=cds-XP_015434601.1;Dbxref=GeneID:107190323%2CGenbank:XP_015434601.1;Parent=rna-XM_015579115.1
NW_015374070.1	Gnomon	CDS	2303626	2303832	.	-	0	Name=XP_015434601.1;ID=cds-XP_015434601.1;Dbxref=GeneID:107190323%2CGenbank:XP_015434601.1;Parent=rna-XM_015579115.1
NW_015374070.1	Gnomon	CDS	2302549	2302680	.	-	0	Name=XP_015434601.1;ID=cds-XP_015434601.1;Dbxref=GeneID:107190323%2CGenbank:XP_015434601.1;Parent=rna-XM_015579115.1
NW_015374070.1	Gnomon	CDS	2299576	2299773	.	-	0	Name=XP_015434601.1;ID=cds-XP_015434601.1;Dbxref=GeneID:107190323%2CGenbank:XP_015434601.1;Parent=rna-XM_015579115.1
NW_015374070.1	Gnomon	mRNA	2842280	2845221	.	+	.	Name=XM_015579183.1;ID=rna-XM_015579183.1;Dbxref=GeneID:107190392%2CGenbank:XM_015579183.1;Parent=gene-LOC107190392
NW_015374070.1	Gnomon	CDS	2285082	2285226	.	-	0	Name=XP_015434600.1;ID=cds-XP_015434600.1;Dbxref=GeneID:107190322%2CGenbank:XP_015434600.1;Parent=rna-XM_015579114.1
NW_015374070.1	Gnomon	CDS	2283487	2283671	.	-	0	Name=XP_015434600.1;ID=cds-XP_015434600.1;Dbxref=GeneID:107190322%2CGenbank:XP_015434600.1;Parent=rna-XM_015579114.1
NW_015374070.1	Gnomon	CDS	2283154	2283350	.	-	0	Name=XP_015434600.1;ID=cds-XP_015434600.1;Dbxref=GeneID:107190322%2CGenbank:XP_015434600.1;Parent=rna-XM_015579114.1
NW_015374070.1	Gnomon	CDS	2276157	2283058	.	-	0	Name=XP_015434600.1;ID=cds-XP_015434600.1;Dbxref=GeneID:107190322%2CGenbank:XP_015434600.1;Parent=rna-XM_015579114.1
NW_015374070.1	Gnomon	CDS	2275865	2276076	.	-	0	Name=XP_015434600.1;ID=cds-XP_015434600.1;Dbxref=GeneID:107190322%2CGenbank:XP_015434600.1;Parent=rna-XM_015579114.1
NW_015374070.1	Gnomon	CDS	2275484	2275787	.	-	0	Name=XP_015434600.1;ID=cds-XP_015434600.1;Dbxref=GeneID:107190322%2CGenbank:XP_015434600.1;Parent=rna-XM_015579114.1
NW_015374070.1	Gnomon	CDS	2275198	2275376	.	-	0	Name=XP_015434600.1;ID=cds-XP_015434600.1;Dbxref=GeneID:107190322%2CGenbank:XP_015434600.1;Parent=rna-XM_015579114.1
NW_015374070.1	Gnomon	CDS	2274940	2275126	.	-	0	Name=XP_015434600.1;ID=cds-XP_015434600.1;Dbxref=GeneID:107190322%2CGenbank:XP_015434600.1;Parent=rna-XM_015579114.1
NW_015374070.1	Gnomon	CDS	2274620	2274852	.	-	0	Name=XP_015434600.1;ID=cds-XP_015434600.1;Dbxref=GeneID:107190322%2CGenbank:XP_015434600.1;Parent=rna-XM_015579114.1
NW_015374070.1	Gnomon	CDS	2274128	2274533	.	-	0	Name=XP_015434600.1;ID=cds-XP_015434600.1;Dbxref=GeneID:107190322%2CGenbank:XP_015434600.1;Parent=rna-XM_015579114.1
NW_015374070.1	Gnomon	CDS	2273945	2274050	.	-	0	Name=XP_015434600.1;ID=cds-XP_015434600.1;Dbxref=GeneID:107190322%2CGenbank:XP_015434600.1;Parent=rna-XM_015579114.1
NW_015374070.1	Gnomon	CDS	2273536	2273881	.	-	0	Name=XP_015434600.1;ID=cds-XP_015434600.1;Dbxref=GeneID:107190322%2CGenbank:XP_015434600.1;Parent=rna-XM_015579114.1
NW_015374070.1	Gnomon	CDS	2273430	2273474	.	-	0	Name=XP_015434600.1;ID=cds-XP_015434600.1;Dbxref=GeneID:107190322%2CGenbank:XP_015434600.1;Parent=rna-XM_015579114.1
NW_015374070.1	Gnomon	CDS	2273232	2273348	.	-	0	Name=XP_015434600.1;ID=cds-XP_015434600.1;Dbxref=GeneID:107190322%2CGenbank:XP_015434600.1;Parent=rna-XM_015579114.1
NW_015374070.1	Gnomon	CDS	2273053	2273155	.	-	0	Name=XP_015434600.1;ID=cds-XP_015434600.1;Dbxref=GeneID:107190322%2CGenbank:XP_015434600.1;Parent=rna-XM_015579114.1
NW_015374070.1	Gnomon	CDS	2270719	2272973	.	-	0	Name=XP_015434600.1;ID=cds-XP_015434600.1;Dbxref=GeneID:107190322%2CGenbank:XP_015434600.1;Parent=rna-XM_015579114.1
NW_015374070.1	Gnomon	CDS	1358218	1358408	.	-	0	Name=XP_015434590.1;ID=cds-XP_015434590.1;Dbxref=GeneID:107190314%2CGenbank:XP_015434590.1;Parent=rna-XM_015579104.1
NW_015374070.1	Gnomon	CDS	1357525	1357751	.	-	0	Name=XP_015434590.1;ID=cds-XP_015434590.1;Dbxref=GeneID:107190314%2CGenbank:XP_015434590.1;Parent=rna-XM_015579104.1
NW_015374070.1	Gnomon	CDS	1355540	1355828	.	-	0	Name=XP_015434590.1;ID=cds-XP_015434590.1;Dbxref=GeneID:107190314%2CGenbank:XP_015434590.1;Parent=rna-XM_015579104.1
NW_015374070.1	Gnomon	CDS	1354105	1354294	.	-	0	Name=XP_015434590.1;ID=cds-XP_015434590.1;Dbxref=GeneID:107190314%2CGenbank:XP_015434590.1;Parent=rna-XM_015579104.1
NW_015374070.1	Gnomon	CDS	1345726	1346019	.	-	0	Name=XP_015434590.1;ID=cds-XP_015434590.1;Dbxref=GeneID:107190314%2CGenbank:XP_015434590.1;Parent=rna-XM_015579104.1
NW_015374070.1	Gnomon	CDS	1338163	1338660	.	-	0	Name=XP_015434590.1;ID=cds-XP_015434590.1;Dbxref=GeneID:107190314%2CGenbank:XP_015434590.1;Parent=rna-XM_015579104.1
NW_015374070.1	Gnomon	mRNA	1475609	1529212	.	+	.	Name=XM_015579185.1;ID=rna-XM_015579185.1;Dbxref=GeneID:107190395%2CGenbank:XM_015579185.1;Parent=gene-LOC107190395
NW_015374070.1	Gnomon	mRNA	1474126	1529212	.	+	.	Name=XM_015579184.1;ID=rna-XM_015579184.1;Dbxref=GeneID:107190395%2CGenbank:XM_015579184.1;Parent=gene-LOC107190395
NW_015374070.1	Gnomon	CDS	2812484	2812498	.	+	0	Name=XP_015434605.1;ID=cds-XP_015434605.1;Dbxref=GeneID:107190327%2CGenbank:XP_015434605.1;Parent=rna-XM_015579119.1
NW_015374070.1	Gnomon	CDS	2814817	2814913	.	+	0	Name=XP_015434605.1;ID=cds-XP_015434605.1;Dbxref=GeneID:107190327%2CGenbank:XP_015434605.1;Parent=rna-XM_015579119.1
NW_015374070.1	Gnomon	CDS	2815474	2815724	.	+	0	Name=XP_015434605.1;ID=cds-XP_015434605.1;Dbxref=GeneID:107190327%2CGenbank:XP_015434605.1;Parent=rna-XM_015579119.1
NW_015374070.1	Gnomon	CDS	2144943	2144945	.	-	0	Name=XP_015434595.1;ID=cds-XP_015434595.1;Dbxref=GeneID:107190318%2CGenbank:XP_015434595.1;Parent=rna-XM_015579109.1
NW_015374070.1	Gnomon	CDS	2144620	2144748	.	-	0	Name=XP_015434595.1;ID=cds-XP_015434595.1;Dbxref=GeneID:107190318%2CGenbank:XP_015434595.1;Parent=rna-XM_015579109.1
NW_015374070.1	Gnomon	CDS	2144343	2144528	.	-	0	Name=XP_015434595.1;ID=cds-XP_015434595.1;Dbxref=GeneID:107190318%2CGenbank:XP_015434595.1;Parent=rna-XM_015579109.1
NW_015374070.1	Gnomon	CDS	2144114	2144265	.	-	0	Name=XP_015434595.1;ID=cds-XP_015434595.1;Dbxref=GeneID:107190318%2CGenbank:XP_015434595.1;Parent=rna-XM_015579109.1
NW_015374070.1	Gnomon	CDS	2142959	2143319	.	-	0	Name=XP_015434595.1;ID=cds-XP_015434595.1;Dbxref=GeneID:107190318%2CGenbank:XP_015434595.1;Parent=rna-XM_015579109.1
NW_015374070.1	Gnomon	CDS	2142762	2142891	.	-	0	Name=XP_015434595.1;ID=cds-XP_015434595.1;Dbxref=GeneID:107190318%2CGenbank:XP_015434595.1;Parent=rna-XM_015579109.1
NW_015374070.1	Gnomon	CDS	2142514	2142699	.	-	0	Name=XP_015434595.1;ID=cds-XP_015434595.1;Dbxref=GeneID:107190318%2CGenbank:XP_015434595.1;Parent=rna-XM_015579109.1
NW_015374070.1	Gnomon	CDS	2142133	2142431	.	-	0	Name=XP_015434595.1;ID=cds-XP_015434595.1;Dbxref=GeneID:107190318%2CGenbank:XP_015434595.1;Parent=rna-XM_015579109.1
NW_015374070.1	Gnomon	CDS	2141777	2142042	.	-	0	Name=XP_015434595.1;ID=cds-XP_015434595.1;Dbxref=GeneID:107190318%2CGenbank:XP_015434595.1;Parent=rna-XM_015579109.1
NW_015374070.1	Gnomon	CDS	2136554	2137932	.	-	0	Name=XP_015434595.1;ID=cds-XP_015434595.1;Dbxref=GeneID:107190318%2CGenbank:XP_015434595.1;Parent=rna-XM_015579109.1
NW_015374070.1	Gnomon	CDS	2136060	2136181	.	-	0	Name=XP_015434595.1;ID=cds-XP_015434595.1;Dbxref=GeneID:107190318%2CGenbank:XP_015434595.1;Parent=rna-XM_015579109.1
NW_015374070.1	Gnomon	CDS	2134503	2135990	.	-	0	Name=XP_015434595.1;ID=cds-XP_015434595.1;Dbxref=GeneID:107190318%2CGenbank:XP_015434595.1;Parent=rna-XM_015579109.1
NW_015374070.1	Gnomon	exon	2151610	2151846	.	-	.	ID=exon-XM_015579152.1-10;Dbxref=GeneID:107190357%2CGenbank:XM_015579152.1;Parent=rna-XM_015579152.1
NW_015374070.1	Gnomon	exon	2151279	2151539	.	-	.	ID=exon-XM_015579152.1-11;Dbxref=GeneID:107190357%2CGenbank:XM_015579152.1;Parent=rna-XM_015579152.1
NW_015374070.1	Gnomon	exon	3121806	3121975	.	+	.	ID=exon-XM_015579127.1-10;Dbxref=GeneID:107190335%2CGenbank:XM_015579127.1;Parent=rna-XM_015579127.1
NW_015374070.1	Gnomon	CDS	1573250	1573408	.	-	0	Name=XP_015434594.1;ID=cds-XP_015434594.1;Dbxref=GeneID:107190317%2CGenbank:XP_015434594.1;Parent=rna-XM_015579108.1
NW_015374070.1	Gnomon	CDS	1570496	1570856	.	-	0	Name=XP_015434594.1;ID=cds-XP_015434594.1;Dbxref=GeneID:107190317%2CGenbank:XP_015434594.1;Parent=rna-XM_015579108.1
NW_015374070.1	Gnomon	CDS	1570160	1570368	.	-	0	Name=XP_015434594.1;ID=cds-XP_015434594.1;Dbxref=GeneID:107190317%2CGenbank:XP_015434594.1;Parent=rna-XM_015579108.1
NW_015374070.1	Gnomon	CDS	1567889	1569175	.	-	0	Name=XP_015434594.1;ID=cds-XP_015434594.1;Dbxref=GeneID:107190317%2CGenbank:XP_015434594.1;Parent=rna-XM_015579108.1
NW_015374070.1	Gnomon	exon	425034	425231	.	-	.	ID=exon-XM_015579100.1-7;Dbxref=GeneID:107190309%2CGenbank:XM_015579100.1;Parent=rna-XM_015579100.1
NW_015374070.1	Gnomon	exon	424710	424946	.	-	.	ID=exon-XM_015579100.1-8;Dbxref=GeneID:107190309%2CGenbank:XM_015579100.1;Parent=rna-XM_015579100.1
NW_015374070.1	Gnomon	exon	424289	424622	.	-	.	ID=exon-XM_015579100.1-9;Dbxref=GeneID:107190309%2CGenbank:XM_015579100.1;Parent=rna-XM_015579100.1
NW_015374070.1	Gnomon	exon	426471	426620	.	-	.	ID=exon-XM_015579100.1-3;Dbxref=GeneID:107190309%2CGenbank:XM_015579100.1;Parent=rna-XM_015579100.1
NW_015374070.1	Gnomon	exon	426056	426391	.	-	.	ID=exon-XM_015579100.1-4;Dbxref=GeneID:107190309%2CGenbank:XM_015579100.1;Parent=rna-XM_015579100.1
NW_015374070.1	Gnomon	exon	425520	425852	.	-	.	ID=exon-XM_015579100.1-5;Dbxref=GeneID:107190309%2CGenbank:XM_015579100.1;Parent=rna-XM_015579100.1
NW_015374070.1	Gnomon	exon	425304	425441	.	-	.	ID=exon-XM_015579100.1-6;Dbxref=GeneID:107190309%2CGenbank:XM_015579100.1;Parent=rna-XM_015579100.1
NW_015374070.1	Gnomon	exon	427648	427893	.	-	.	ID=exon-XM_015579100.1-1;Dbxref=GeneID:107190309%2CGenbank:XM_015579100.1;Parent=rna-XM_015579100.1
NW_015374070.1	Gnomon	exon	426698	426833	.	-	.	ID=exon-XM_015579100.1-2;Dbxref=GeneID:107190309%2CGenbank:XM_015579100.1;Parent=rna-XM_015579100.1
NW_015374070.1	Gnomon	exon	420586	420690	.	-	.	ID=exon-XM_015579169.1-1;Dbxref=GeneID:107190371%2CGenbank:XM_015579169.1;Parent=rna-XM_015579169.1
NW_015374070.1	Gnomon	exon	420196	420514	.	-	.	ID=exon-XM_015579169.1-2;Dbxref=GeneID:107190371%2CGenbank:XM_015579169.1;Parent=rna-XM_015579169.1
NW_015374070.1	Gnomon	exon	419978	420127	.	-	.	ID=exon-XM_015579169.1-3;Dbxref=GeneID:107190371%2CGenbank:XM_015579169.1;Parent=rna-XM_015579169.1
NW_015374070.1	Gnomon	exon	419714	419913	.	-	.	ID=exon-XM_015579169.1-4;Dbxref=GeneID:107190371%2CGenbank:XM_015579169.1;Parent=rna-XM_015579169.1
NW_015374070.1	Gnomon	CDS	2785980	2786015	.	+	0	Name=XP_015434604.1;ID=cds-XP_015434604.1;Dbxref=GeneID:107190326%2CGenbank:XP_015434604.1;Note=The sequence of the model RefSeq protein was modified relative to this genomic sequence to represent the inferred CDS: deleted 2 bases in 1 codon;Parent=rna-XM_015579118.1
NW_015374070.1	Gnomon	CDS	2792928	2793086	.	+	0	Name=XP_015434604.1;ID=cds-XP_015434604.1;Dbxref=GeneID:107190326%2CGenbank:XP_015434604.1;Note=The sequence of the model RefSeq protein was modified relative to this genomic sequence to represent the inferred CDS: deleted 2 bases in 1 codon;Parent=rna-XM_015579118.1
NW_015374070.1	Gnomon	CDS	2793697	2793840	.	+	0	Name=XP_015434604.1;ID=cds-XP_015434604.1;Dbxref=GeneID:107190326%2CGenbank:XP_015434604.1;Note=The sequence of the model RefSeq protein was modified relative to this genomic sequence to represent the inferred CDS: deleted 2 bases in 1 codon;Parent=rna-XM_015579118.1
NW_015374070.1	Gnomon	CDS	2795284	2795389	.	+	0	Name=XP_015434604.1;ID=cds-XP_015434604.1;Dbxref=GeneID:107190326%2CGenbank:XP_015434604.1;Note=The sequence of the model RefSeq protein was modified relative to this genomic sequence to represent the inferred CDS: deleted 2 bases in 1 codon;Parent=rna-XM_015579118.1
NW_015374070.1	Gnomon	CDS	2795845	2795968	.	+	0	Name=XP_015434604.1;ID=cds-XP_015434604.1;Dbxref=GeneID:107190326%2CGenbank:XP_015434604.1;Note=The sequence of the model RefSeq protein was modified relative to this genomic sequence to represent the inferred CDS: deleted 2 bases in 1 codon;Parent=rna-XM_015579118.1
NW_015374070.1	Gnomon	CDS	2796501	2796686	.	+	0	Name=XP_015434604.1;ID=cds-XP_015434604.1;Dbxref=GeneID:107190326%2CGenbank:XP_015434604.1;Note=The sequence of the model RefSeq protein was modified relative to this genomic sequence to represent the inferred CDS: deleted 2 bases in 1 codon;Parent=rna-XM_015579118.1
NW_015374070.1	Gnomon	CDS	2797287	2797451	.	+	0	Name=XP_015434604.1;ID=cds-XP_015434604.1;Dbxref=GeneID:107190326%2CGenbank:XP_015434604.1;Note=The sequence of the model RefSeq protein was modified relative to this genomic sequence to represent the inferred CDS: deleted 2 bases in 1 codon;Parent=rna-XM_015579118.1
NW_015374070.1	Gnomon	CDS	2797929	2798251	.	+	0	Name=XP_015434604.1;ID=cds-XP_015434604.1;Dbxref=GeneID:107190326%2CGenbank:XP_015434604.1;Note=The sequence of the model RefSeq protein was modified relative to this genomic sequence to represent the inferred CDS: deleted 2 bases in 1 codon;Parent=rna-XM_015579118.1
NW_015374070.1	Gnomon	CDS	2799151	2799197	.	+	0	Name=XP_015434604.1;ID=cds-XP_015434604.1;Dbxref=GeneID:107190326%2CGenbank:XP_015434604.1;Note=The sequence of the model RefSeq protein was modified relative to this genomic sequence to represent the inferred CDS: deleted 2 bases in 1 codon;Parent=rna-XM_015579118.1
NW_015374070.1	Gnomon	CDS	2799200	2799348	.	+	0	Name=XP_015434604.1;ID=cds-XP_015434604.1;Dbxref=GeneID:107190326%2CGenbank:XP_015434604.1;Note=The sequence of the model RefSeq protein was modified relative to this genomic sequence to represent the inferred CDS: deleted 2 bases in 1 codon;Parent=rna-XM_015579118.1
NW_015374070.1	Gnomon	CDS	2799481	2799700	.	+	0	Name=XP_015434604.1;ID=cds-XP_015434604.1;Dbxref=GeneID:107190326%2CGenbank:XP_015434604.1;Note=The sequence of the model RefSeq protein was modified relative to this genomic sequence to represent the inferred CDS: deleted 2 bases in 1 codon;Parent=rna-XM_015579118.1
NW_015374070.1	Gnomon	mRNA	828012	829198	.	+	.	Name=XM_015579180.1;ID=rna-XM_015579180.1;Dbxref=GeneID:107190385%2CGenbank:XM_015579180.1;Parent=gene-LOC107190385
NW_015374070.1	Gnomon	exon	3155977	3156030	.	+	.	ID=exon-XM_015579123.1-1;Dbxref=GeneID:107190332%2CGenbank:XM_015579123.1;Parent=rna-XM_015579123.1
NW_015374070.1	Gnomon	exon	3162296	3162600	.	+	.	ID=exon-XM_015579123.1-2;Dbxref=GeneID:107190332%2CGenbank:XM_015579123.1;Parent=rna-XM_015579123.1
NW_015374070.1	Gnomon	exon	3164835	3165159	.	+	.	ID=exon-XM_015579123.1-3;Dbxref=GeneID:107190332%2CGenbank:XM_015579123.1;Parent=rna-XM_015579123.1
NW_015374070.1	Gnomon	exon	3165751	3166004	.	+	.	ID=exon-XM_015579123.1-4;Dbxref=GeneID:107190332%2CGenbank:XM_015579123.1;Parent=rna-XM_015579123.1
NW_015374070.1	Gnomon	exon	3166081	3166216	.	+	.	ID=exon-XM_015579123.1-5;Dbxref=GeneID:107190332%2CGenbank:XM_015579123.1;Parent=rna-XM_015579123.1
NW_015374070.1	Gnomon	exon	3167290	3167394	.	+	.	ID=exon-XM_015579123.1-6;Dbxref=GeneID:107190332%2CGenbank:XM_015579123.1;Parent=rna-XM_015579123.1
NW_015374070.1	Gnomon	exon	3205790	3205995	.	+	.	ID=exon-XM_015579123.1-7;Dbxref=GeneID:107190332%2CGenbank:XM_015579123.1;Parent=rna-XM_015579123.1
NW_015374070.1	Gnomon	exon	3206756	3207020	.	+	.	ID=exon-XM_015579123.1-8;Dbxref=GeneID:107190332%2CGenbank:XM_015579123.1;Parent=rna-XM_015579123.1
NW_015374070.1	Gnomon	exon	3207279	3207528	.	+	.	ID=exon-XM_015579123.1-9;Dbxref=GeneID:107190332%2CGenbank:XM_015579123.1;Parent=rna-XM_015579123.1
NW_015374070.1	Gnomon	exon	2440464	2440607	.	-	.	ID=exon-XM_015579193.1-3;Dbxref=GeneID:107190398%2CGenbank:XM_015579193.1;Parent=rna-XM_015579193.1
NW_015374070.1	Gnomon	exon	2440229	2440343	.	-	.	ID=exon-XM_015579193.1-4;Dbxref=GeneID:107190398%2CGenbank:XM_015579193.1;Parent=rna-XM_015579193.1
NW_015374070.1	Gnomon	exon	2441228	2441440	.	-	.	ID=exon-XM_015579193.1-1;Dbxref=GeneID:107190398%2CGenbank:XM_015579193.1;Parent=rna-XM_015579193.1
NW_015374070.1	Gnomon	exon	2440777	2441069	.	-	.	ID=exon-XM_015579193.1-2;Dbxref=GeneID:107190398%2CGenbank:XM_015579193.1;Parent=rna-XM_015579193.1
NW_015374070.1	Gnomon	exon	2439123	2439135	.	-	.	ID=exon-XM_015579193.1-7;Dbxref=GeneID:107190398%2CGenbank:XM_015579193.1;Parent=rna-XM_015579193.1
NW_015374070.1	Gnomon	exon	2439980	2440154	.	-	.	ID=exon-XM_015579193.1-5;Dbxref=GeneID:107190398%2CGenbank:XM_015579193.1;Parent=rna-XM_015579193.1
NW_015374070.1	Gnomon	exon	2439720	2439895	.	-	.	ID=exon-XM_015579193.1-6;Dbxref=GeneID:107190398%2CGenbank:XM_015579193.1;Parent=rna-XM_015579193.1
NW_015374070.1	Gnomon	CDS	2740350	2744609	.	+	0	Name=XP_015434603.1;ID=cds-XP_015434603.1;Dbxref=GeneID:107190325%2CGenbank:XP_015434603.1;Parent=rna-XM_015579117.1
NW_015374070.1	Gnomon	CDS	2751406	2751531	.	+	0	Name=XP_015434603.1;ID=cds-XP_015434603.1;Dbxref=GeneID:107190325%2CGenbank:XP_015434603.1;Parent=rna-XM_015579117.1
NW_015374070.1	Gnomon	CDS	2752905	2753015	.	+	0	Name=XP_015434603.1;ID=cds-XP_015434603.1;Dbxref=GeneID:107190325%2CGenbank:XP_015434603.1;Parent=rna-XM_015579117.1
NW_015374070.1	Gnomon	CDS	2754316	2754502	.	+	0	Name=XP_015434603.1;ID=cds-XP_015434603.1;Dbxref=GeneID:107190325%2CGenbank:XP_015434603.1;Parent=rna-XM_015579117.1
NW_015374070.1	Gnomon	CDS	2762128	2762309	.	+	0	Name=XP_015434603.1;ID=cds-XP_015434603.1;Dbxref=GeneID:107190325%2CGenbank:XP_015434603.1;Parent=rna-XM_015579117.1
NW_015374070.1	Gnomon	CDS	2769594	2769834	.	+	0	Name=XP_015434603.1;ID=cds-XP_015434603.1;Dbxref=GeneID:107190325%2CGenbank:XP_015434603.1;Parent=rna-XM_015579117.1
NW_015374070.1	Gnomon	CDS	2771707	2771954	.	+	0	Name=XP_015434603.1;ID=cds-XP_015434603.1;Dbxref=GeneID:107190325%2CGenbank:XP_015434603.1;Parent=rna-XM_015579117.1
NW_015374070.1	Gnomon	CDS	1437377	1438219	.	-	0	Name=XP_015434593.1;ID=cds-XP_015434593.1;Dbxref=GeneID:107190316%2CGenbank:XP_015434593.1;Parent=rna-XM_015579107.1
NW_015374070.1	Gnomon	exon	436767	436940	.	+	.	ID=exon-XM_015579101.1-13;Dbxref=GeneID:107190310%2CGenbank:XM_015579101.1;Parent=rna-XM_015579101.1
NW_015374070.1	Gnomon	exon	437030	437105	.	+	.	ID=exon-XM_015579101.1-14;Dbxref=GeneID:107190310%2CGenbank:XM_015579101.1;Parent=rna-XM_015579101.1
NW_015374070.1	Gnomon	exon	437186	437275	.	+	.	ID=exon-XM_015579101.1-15;Dbxref=GeneID:107190310%2CGenbank:XM_015579101.1;Parent=rna-XM_015579101.1
NW_015374070.1	Gnomon	exon	437355	437489	.	+	.	ID=exon-XM_015579101.1-16;Dbxref=GeneID:107190310%2CGenbank:XM_015579101.1;Parent=rna-XM_015579101.1
NW_015374070.1	Gnomon	exon	434254	434480	.	+	.	ID=exon-XM_015579101.1-10;Dbxref=GeneID:107190310%2CGenbank:XM_015579101.1;Parent=rna-XM_015579101.1
NW_015374070.1	Gnomon	exon	434563	434897	.	+	.	ID=exon-XM_015579101.1-11;Dbxref=GeneID:107190310%2CGenbank:XM_015579101.1;Parent=rna-XM_015579101.1
NW_015374070.1	Gnomon	mRNA	2915140	2916459	.	+	.	Name=XM_015579181.1;ID=rna-XM_015579181.1;Dbxref=GeneID:107190387%2CGenbank:XM_015579181.1;Note=The sequence of the model RefSeq transcript was modified relative to this genomic sequence to represent the inferred CDS: deleted 1 base in 1 codon;Parent=gene-LOC107190387
NW_015374070.1	Gnomon	exon	436481	436699	.	+	.	ID=exon-XM_015579101.1-12;Dbxref=GeneID:107190310%2CGenbank:XM_015579101.1;Parent=rna-XM_015579101.1
NW_015374070.1	Gnomon	exon	2266590	2266661	.	+	.	ID=exon-XM_015579170.1-6;Dbxref=GeneID:107190373%2CGenbank:XM_015579170.1;Parent=rna-XM_015579170.1
NW_015374070.1	Gnomon	exon	2266761	2266976	.	+	.	ID=exon-XM_015579170.1-7;Dbxref=GeneID:107190373%2CGenbank:XM_015579170.1;Parent=rna-XM_015579170.1
NW_015374070.1	Gnomon	exon	2266072	2266305	.	+	.	ID=exon-XM_015579170.1-4;Dbxref=GeneID:107190373%2CGenbank:XM_015579170.1;Parent=rna-XM_015579170.1
NW_015374070.1	Gnomon	exon	2266378	2266506	.	+	.	ID=exon-XM_015579170.1-5;Dbxref=GeneID:107190373%2CGenbank:XM_015579170.1;Parent=rna-XM_015579170.1
NW_015374070.1	Gnomon	exon	2265493	2265589	.	+	.	ID=exon-XM_015579170.1-2;Dbxref=GeneID:107190373%2CGenbank:XM_015579170.1;Parent=rna-XM_015579170.1
NW_015374070.1	Gnomon	exon	2265675	2265736	.	+	.	ID=exon-XM_015579170.1-3;Dbxref=GeneID:107190373%2CGenbank:XM_015579170.1;Parent=rna-XM_015579170.1
NW_015374070.1	Gnomon	exon	2265057	2265254	.	+	.	ID=exon-XM_015579170.1-1;Dbxref=GeneID:107190373%2CGenbank:XM_015579170.1;Parent=rna-XM_015579170.1
NW_015374070.1	Gnomon	CDS	1400571	1400690	.	-	0	Name=XP_015434592.1;ID=cds-XP_015434592.1;Dbxref=GeneID:107190315%2CGenbank:XP_015434592.1;Parent=rna-XM_015579106.1
NW_015374070.1	Gnomon	CDS	1381154	1381251	.	-	0	Name=XP_015434592.1;ID=cds-XP_015434592.1;Dbxref=GeneID:107190315%2CGenbank:XP_015434592.1;Parent=rna-XM_015579106.1
NW_015374070.1	Gnomon	CDS	1375371	1375553	.	-	0	Name=XP_015434592.1;ID=cds-XP_015434592.1;Dbxref=GeneID:107190315%2CGenbank:XP_015434592.1;Parent=rna-XM_015579106.1
NW_015374070.1	Gnomon	CDS	1374616	1374750	.	-	0	Name=XP_015434592.1;ID=cds-XP_015434592.1;Dbxref=GeneID:107190315%2CGenbank:XP_015434592.1;Parent=rna-XM_015579106.1
NW_015374070.1	Gnomon	CDS	1366711	1366774	.	-	0	Name=XP_015434592.1;ID=cds-XP_015434592.1;Dbxref=GeneID:107190315%2CGenbank:XP_015434592.1;Parent=rna-XM_015579106.1
NW_015374070.1	Gnomon	CDS	1363705	1363909	.	-	0	Name=XP_015434592.1;ID=cds-XP_015434592.1;Dbxref=GeneID:107190315%2CGenbank:XP_015434592.1;Parent=rna-XM_015579106.1
NW_015374070.1	Gnomon	CDS	1361597	1361672	.	-	0	Name=XP_015434592.1;ID=cds-XP_015434592.1;Dbxref=GeneID:107190315%2CGenbank:XP_015434592.1;Parent=rna-XM_015579106.1
NW_015374070.1	Gnomon	CDS	1359294	1359470	.	-	0	Name=XP_015434592.1;ID=cds-XP_015434592.1;Dbxref=GeneID:107190315%2CGenbank:XP_015434592.1;Parent=rna-XM_015579106.1
NW_015374070.1	Gnomon	CDS	1358467	1358509	.	-	0	Name=XP_015434592.1;ID=cds-XP_015434592.1;Dbxref=GeneID:107190315%2CGenbank:XP_015434592.1;Parent=rna-XM_015579106.1
NW_015374070.1	Gnomon	CDS	2451780	2451824	.	-	0	Name=XP_015434602.1;ID=cds-XP_015434602.1;Dbxref=GeneID:107190324%2CGenbank:XP_015434602.1;Parent=rna-XM_015579116.1
NW_015374070.1	Gnomon	CDS	2451591	2451701	.	-	0	Name=XP_015434602.1;ID=cds-XP_015434602.1;Dbxref=GeneID:107190324%2CGenbank:XP_015434602.1;Parent=rna-XM_015579116.1
NW_015374070.1	Gnomon	CDS	2451282	2451483	.	-	0	Name=XP_015434602.1;ID=cds-XP_015434602.1;Dbxref=GeneID:107190324%2CGenbank:XP_015434602.1;Parent=rna-XM_015579116.1
NW_015374070.1	Gnomon	CDS	2451060	2451164	.	-	0	Name=XP_015434602.1;ID=cds-XP_015434602.1;Dbxref=GeneID:107190324%2CGenbank:XP_015434602.1;Parent=rna-XM_015579116.1
NW_015374070.1	Gnomon	CDS	2450825	2450988	.	-	0	Name=XP_015434602.1;ID=cds-XP_015434602.1;Dbxref=GeneID:107190324%2CGenbank:XP_015434602.1;Parent=rna-XM_015579116.1
NW_015374070.1	Gnomon	CDS	2450669	2450752	.	-	0	Name=XP_015434602.1;ID=cds-XP_015434602.1;Dbxref=GeneID:107190324%2CGenbank:XP_015434602.1;Parent=rna-XM_015579116.1
NW_015374070.1	Gnomon	CDS	2450411	2450597	.	-	0	Name=XP_015434602.1;ID=cds-XP_015434602.1;Dbxref=GeneID:107190324%2CGenbank:XP_015434602.1;Parent=rna-XM_015579116.1
NW_015374070.1	Gnomon	CDS	2450184	2450345	.	-	0	Name=XP_015434602.1;ID=cds-XP_015434602.1;Dbxref=GeneID:107190324%2CGenbank:XP_015434602.1;Parent=rna-XM_015579116.1
NW_015374070.1	Gnomon	CDS	2449972	2450115	.	-	0	Name=XP_015434602.1;ID=cds-XP_015434602.1;Dbxref=GeneID:107190324%2CGenbank:XP_015434602.1;Parent=rna-XM_015579116.1
NW_015374070.1	Gnomon	CDS	2449800	2449906	.	-	0	Name=XP_015434602.1;ID=cds-XP_015434602.1;Dbxref=GeneID:107190324%2CGenbank:XP_015434602.1;Parent=rna-XM_015579116.1
NW_015374070.1	Gnomon	CDS	2449503	2449680	.	-	0	Name=XP_015434602.1;ID=cds-XP_015434602.1;Dbxref=GeneID:107190324%2CGenbank:XP_015434602.1;Parent=rna-XM_015579116.1
NW_015374070.1	Gnomon	CDS	2449186	2449417	.	-	0	Name=XP_015434602.1;ID=cds-XP_015434602.1;Dbxref=GeneID:107190324%2CGenbank:XP_015434602.1;Parent=rna-XM_015579116.1
NW_015374070.1	Gnomon	CDS	2448873	2449106	.	-	0	Name=XP_015434602.1;ID=cds-XP_015434602.1;Dbxref=GeneID:107190324%2CGenbank:XP_015434602.1;Parent=rna-XM_015579116.1
NW_015374070.1	Gnomon	CDS	2448626	2448803	.	-	0	Name=XP_015434602.1;ID=cds-XP_015434602.1;Dbxref=GeneID:107190324%2CGenbank:XP_015434602.1;Parent=rna-XM_015579116.1
NW_015374070.1	Gnomon	CDS	3155977	3156030	.	+	0	Name=XP_015434609.1;ID=cds-XP_015434609.1;Dbxref=GeneID:107190332%2CGenbank:XP_015434609.1;Parent=rna-XM_015579123.1
NW_015374070.1	Gnomon	CDS	3162296	3162600	.	+	0	Name=XP_015434609.1;ID=cds-XP_015434609.1;Dbxref=GeneID:107190332%2CGenbank:XP_015434609.1;Parent=rna-XM_015579123.1
NW_015374070.1	Gnomon	CDS	3164835	3165159	.	+	0	Name=XP_015434609.1;ID=cds-XP_015434609.1;Dbxref=GeneID:107190332%2CGenbank:XP_015434609.1;Parent=rna-XM_015579123.1
NW_015374070.1	Gnomon	CDS	3165751	3166004	.	+	0	Name=XP_015434609.1;ID=cds-XP_015434609.1;Dbxref=GeneID:107190332%2CGenbank:XP_015434609.1;Parent=rna-XM_015579123.1
NW_015374070.1	Gnomon	CDS	3166081	3166216	.	+	0	Name=XP_015434609.1;ID=cds-XP_015434609.1;Dbxref=GeneID:107190332%2CGenbank:XP_015434609.1;Parent=rna-XM_015579123.1
NW_015374070.1	Gnomon	CDS	3167290	3167394	.	+	0	Name=XP_015434609.1;ID=cds-XP_015434609.1;Dbxref=GeneID:107190332%2CGenbank:XP_015434609.1;Parent=rna-XM_015579123.1
NW_015374070.1	Gnomon	CDS	3205790	3205995	.	+	0	Name=XP_015434609.1;ID=cds-XP_015434609.1;Dbxref=GeneID:107190332%2CGenbank:XP_015434609.1;Parent=rna-XM_015579123.1
NW_015374070.1	Gnomon	CDS	3206756	3207020	.	+	0	Name=XP_015434609.1;ID=cds-XP_015434609.1;Dbxref=GeneID:107190332%2CGenbank:XP_015434609.1;Parent=rna-XM_015579123.1
NW_015374070.1	Gnomon	CDS	3207279	3207528	.	+	0	Name=XP_015434609.1;ID=cds-XP_015434609.1;Dbxref=GeneID:107190332%2CGenbank:XP_015434609.1;Parent=rna-XM_015579123.1
NW_015374070.1	Gnomon	CDS	3207816	3207988	.	+	0	Name=XP_015434609.1;ID=cds-XP_015434609.1;Dbxref=GeneID:107190332%2CGenbank:XP_015434609.1;Parent=rna-XM_015579123.1
NW_015374070.1	Gnomon	CDS	3155414	3155503	.	-	0	Name=XP_015434608.1;ID=cds-XP_015434608.1;Dbxref=GeneID:107190331%2CGenbank:XP_015434608.1;Parent=rna-XM_015579122.1
NW_015374070.1	Gnomon	CDS	3131310	3131546	.	-	0	Name=XP_015434608.1;ID=cds-XP_015434608.1;Dbxref=GeneID:107190331%2CGenbank:XP_015434608.1;Parent=rna-XM_015579122.1
NW_015374070.1	Gnomon	CDS	3130616	3130728	.	-	0	Name=XP_015434608.1;ID=cds-XP_015434608.1;Dbxref=GeneID:107190331%2CGenbank:XP_015434608.1;Parent=rna-XM_015579122.1
NW_015374070.1	Gnomon	CDS	3130375	3130484	.	-	0	Name=XP_015434608.1;ID=cds-XP_015434608.1;Dbxref=GeneID:107190331%2CGenbank:XP_015434608.1;Parent=rna-XM_015579122.1
NW_015374070.1	Gnomon	CDS	3130134	3130212	.	-	0	Name=XP_015434608.1;ID=cds-XP_015434608.1;Dbxref=GeneID:107190331%2CGenbank:XP_015434608.1;Parent=rna-XM_015579122.1
NW_015374070.1	Gnomon	CDS	3128919	3129058	.	-	0	Name=XP_015434608.1;ID=cds-XP_015434608.1;Dbxref=GeneID:107190331%2CGenbank:XP_015434608.1;Parent=rna-XM_015579122.1
NW_015374070.1	Gnomon	CDS	3128420	3128566	.	-	0	Name=XP_015434608.1;ID=cds-XP_015434608.1;Dbxref=GeneID:107190331%2CGenbank:XP_015434608.1;Parent=rna-XM_015579122.1
NW_015374070.1	Gnomon	CDS	3127930	3128152	.	-	0	Name=XP_015434608.1;ID=cds-XP_015434608.1;Dbxref=GeneID:107190331%2CGenbank:XP_015434608.1;Parent=rna-XM_015579122.1
NW_015374070.1	Gnomon	CDS	3127182	3127380	.	-	0	Name=XP_015434608.1;ID=cds-XP_015434608.1;Dbxref=GeneID:107190331%2CGenbank:XP_015434608.1;Parent=rna-XM_015579122.1
NW_015374070.1	Gnomon	CDS	2264194	2264316	.	-	0	Name=XP_015434598.1;ID=cds-XP_015434598.1;Dbxref=GeneID:107190321%2CGenbank:XP_015434598.1;Parent=rna-XM_015579112.1
NW_015374070.1	Gnomon	CDS	2263893	2264024	.	-	0	Name=XP_015434598.1;ID=cds-XP_015434598.1;Dbxref=GeneID:107190321%2CGenbank:XP_015434598.1;Parent=rna-XM_015579112.1
NW_015374070.1	Gnomon	CDS	2263505	2263672	.	-	0	Name=XP_015434598.1;ID=cds-XP_015434598.1;Dbxref=GeneID:107190321%2CGenbank:XP_015434598.1;Parent=rna-XM_015579112.1
NW_015374070.1	Gnomon	CDS	2263361	2263447	.	-	0	Name=XP_015434598.1;ID=cds-XP_015434598.1;Dbxref=GeneID:107190321%2CGenbank:XP_015434598.1;Parent=rna-XM_015579112.1
NW_015374070.1	RefSeq	cDNA_match	2785980	2786015	.	+	.	ID=d6c2bfae-3dff-4d04-94cc-de4ef35f753e;Target=XM_015579118.1 1 36
NW_015374070.1	RefSeq	cDNA_match	2792928	2793086	.	+	.	ID=d6c2bfae-3dff-4d04-94cc-de4ef35f753e;Target=XM_015579118.1 1 36
NW_015374070.1	RefSeq	cDNA_match	2793697	2793840	.	+	.	ID=d6c2bfae-3dff-4d04-94cc-de4ef35f753e;Target=XM_015579118.1 1 36
NW_015374070.1	RefSeq	cDNA_match	2795284	2795389	.	+	.	ID=d6c2bfae-3dff-4d04-94cc-de4ef35f753e;Target=XM_015579118.1 1 36
NW_015374070.1	RefSeq	cDNA_match	2795845	2795968	.	+	.	ID=d6c2bfae-3dff-4d04-94cc-de4ef35f753e;Target=XM_015579118.1 1 36
NW_015374070.1	RefSeq	cDNA_match	2796501	2796686	.	+	.	ID=d6c2bfae-3dff-4d04-94cc-de4ef35f753e;Target=XM_015579118.1 1 36
NW_015374070.1	RefSeq	cDNA_match	2797287	2797451	.	+	.	ID=d6c2bfae-3dff-4d04-94cc-de4ef35f753e;Target=XM_015579118.1 1 36
NW_015374070.1	RefSeq	cDNA_match	2797929	2798251	.	+	.	ID=d6c2bfae-3dff-4d04-94cc-de4ef35f753e;Target=XM_015579118.1 1 36
NW_015374070.1	RefSeq	cDNA_match	2799151	2799348	.	+	.	ID=d6c2bfae-3dff-4d04-94cc-de4ef35f753e;Target=XM_015579118.1 1 36
NW_015374070.1	RefSeq	cDNA_match	2799481	2799700	.	+	.	ID=d6c2bfae-3dff-4d04-94cc-de4ef35f753e;Target=XM_015579118.1 1 36
NW_015374070.1	Gnomon	CDS	2963237	2963261	.	+	0	Name=XP_015434607.1;ID=cds-XP_015434607.1;Dbxref=GeneID:107190330%2CGenbank:XP_015434607.1;Parent=rna-XM_015579121.1
NW_015374070.1	Gnomon	CDS	2963341	2963528	.	+	0	Name=XP_015434607.1;ID=cds-XP_015434607.1;Dbxref=GeneID:107190330%2CGenbank:XP_015434607.1;Parent=rna-XM_015579121.1
NW_015374070.1	Gnomon	CDS	2963664	2965481	.	+	0	Name=XP_015434607.1;ID=cds-XP_015434607.1;Dbxref=GeneID:107190330%2CGenbank:XP_015434607.1;Parent=rna-XM_015579121.1
NW_015374070.1	Gnomon	CDS	2261664	2262250	.	+	0	Name=XP_015434597.1;ID=cds-XP_015434597.1;Dbxref=GeneID:107190320%2CGenbank:XP_015434597.1;Parent=rna-XM_015579111.1
NW_015374070.1	Gnomon	CDS	2262319	2262503	.	+	0	Name=XP_015434597.1;ID=cds-XP_015434597.1;Dbxref=GeneID:107190320%2CGenbank:XP_015434597.1;Parent=rna-XM_015579111.1
NW_015374070.1	Gnomon	CDS	2262918	2263204	.	+	0	Name=XP_015434597.1;ID=cds-XP_015434597.1;Dbxref=GeneID:107190320%2CGenbank:XP_015434597.1;Parent=rna-XM_015579111.1
NW_015374070.1	Gnomon	exon	2960719	2961027	.	+	.	ID=exon-XM_015579195.1-7;Dbxref=GeneID:107190400%2CGenbank:XM_015579195.1;Parent=rna-XM_015579195.1
NW_015374070.1	Gnomon	exon	2959707	2960008	.	+	.	ID=exon-XM_015579195.1-5;Dbxref=GeneID:107190400%2CGenbank:XM_015579195.1;Parent=rna-XM_015579195.1
NW_015374070.1	Gnomon	exon	2960088	2960371	.	+	.	ID=exon-XM_015579195.1-6;Dbxref=GeneID:107190400%2CGenbank:XM_015579195.1;Parent=rna-XM_015579195.1
NW_015374070.1	Gnomon	exon	2958221	2958479	.	+	.	ID=exon-XM_015579195.1-3;Dbxref=GeneID:107190400%2CGenbank:XM_015579195.1;Parent=rna-XM_015579195.1
NW_015374070.1	Gnomon	exon	2959244	2959412	.	+	.	ID=exon-XM_015579195.1-4;Dbxref=GeneID:107190400%2CGenbank:XM_015579195.1;Parent=rna-XM_015579195.1
NW_015374070.1	Gnomon	exon	2956659	2956901	.	+	.	ID=exon-XM_015579195.1-1;Dbxref=GeneID:107190400%2CGenbank:XM_015579195.1;Parent=rna-XM_015579195.1
NW_015374070.1	Gnomon	exon	2957243	2957482	.	+	.	ID=exon-XM_015579195.1-2;Dbxref=GeneID:107190400%2CGenbank:XM_015579195.1;Parent=rna-XM_015579195.1
NW_015374070.1	Gnomon	exon	419524	419574	.	+	.	ID=exon-XM_015579099.1-10;Dbxref=GeneID:107190308%2CGenbank:XM_015579099.1;Parent=rna-XM_015579099.1
NW_015374070.1	Gnomon	exon	739113	739314	.	+	.	ID=exon-XM_015579147.1-2;Dbxref=GeneID:107190354%2CGenbank:XM_015579147.1;Parent=rna-XM_015579147.1
NW_015374070.1	Gnomon	exon	742164	742339	.	+	.	ID=exon-XM_015579147.1-3;Dbxref=GeneID:107190354%2CGenbank:XM_015579147.1;Parent=rna-XM_015579147.1
NW_015374070.1	Gnomon	exon	738805	739038	.	+	.	ID=exon-XM_015579147.1-1;Dbxref=GeneID:107190354%2CGenbank:XM_015579147.1;Parent=rna-XM_015579147.1
NW_015374070.1	Gnomon	exon	744494	744570	.	+	.	ID=exon-XM_015579147.1-6;Dbxref=GeneID:107190354%2CGenbank:XM_015579147.1;Parent=rna-XM_015579147.1
NW_015374070.1	Gnomon	exon	742471	742653	.	+	.	ID=exon-XM_015579147.1-4;Dbxref=GeneID:107190354%2CGenbank:XM_015579147.1;Parent=rna-XM_015579147.1
NW_015374070.1	Gnomon	exon	744221	744326	.	+	.	ID=exon-XM_015579147.1-5;Dbxref=GeneID:107190354%2CGenbank:XM_015579147.1;Parent=rna-XM_015579147.1
NW_015374070.1	Gnomon	mRNA	1408115	1426627	.	-	.	Name=XM_015579141.1;ID=rna-XM_015579141.1;Dbxref=GeneID:107190347%2CGenbank:XM_015579141.1;Parent=gene-LOC107190347
NW_015374070.1	Gnomon	CDS	2139051	2139111	.	+	0	Name=XP_015434691.1;ID=cds-XP_015434691.1;Dbxref=GeneID:107190407%2CGenbank:XP_015434691.1;Parent=rna-XM_015579205.1
NW_015374070.1	Gnomon	CDS	2139424	2139526	.	+	0	Name=XP_015434691.1;ID=cds-XP_015434691.1;Dbxref=GeneID:107190407%2CGenbank:XP_015434691.1;Parent=rna-XM_015579205.1
NW_015374070.1	Gnomon	CDS	2140502	2140607	.	+	0	Name=XP_015434691.1;ID=cds-XP_015434691.1;Dbxref=GeneID:107190407%2CGenbank:XP_015434691.1;Parent=rna-XM_015579205.1
NW_015374070.1	Gnomon	CDS	2253454	2254854	.	-	0	Name=XP_015434596.1;ID=cds-XP_015434596.1;Dbxref=GeneID:107190319%2CGenbank:XP_015434596.1;Parent=rna-XM_015579110.1
NW_015374070.1	Gnomon	CDS	2871684	2871830	.	+	0	Name=XP_015434606.1;ID=cds-XP_015434606.1;Dbxref=GeneID:107190328%2CGenbank:XP_015434606.1;Parent=rna-XM_015579120.1
NW_015374070.1	Gnomon	CDS	2873752	2874146	.	+	0	Name=XP_015434606.1;ID=cds-XP_015434606.1;Dbxref=GeneID:107190328%2CGenbank:XP_015434606.1;Parent=rna-XM_015579120.1
NW_015374070.1	Gnomon	CDS	2874794	2875186	.	+	0	Name=XP_015434606.1;ID=cds-XP_015434606.1;Dbxref=GeneID:107190328%2CGenbank:XP_015434606.1;Parent=rna-XM_015579120.1
NW_015374070.1	Gnomon	CDS	2875676	2876089	.	+	0	Name=XP_015434606.1;ID=cds-XP_015434606.1;Dbxref=GeneID:107190328%2CGenbank:XP_015434606.1;Parent=rna-XM_015579120.1
NW_015374070.1	Gnomon	CDS	2877850	2878345	.	+	0	Name=XP_015434606.1;ID=cds-XP_015434606.1;Dbxref=GeneID:107190328%2CGenbank:XP_015434606.1;Parent=rna-XM_015579120.1
NW_015374070.1	Gnomon	exon	738805	739038	.	+	.	ID=exon-XM_015579148.1-1;Dbxref=GeneID:107190354%2CGenbank:XM_015579148.1;Parent=rna-XM_015579148.1
NW_015374070.1	Gnomon	exon	739113	739314	.	+	.	ID=exon-XM_015579148.1-2;Dbxref=GeneID:107190354%2CGenbank:XM_015579148.1;Parent=rna-XM_015579148.1
NW_015374070.1	Gnomon	exon	742164	742339	.	+	.	ID=exon-XM_015579148.1-3;Dbxref=GeneID:107190354%2CGenbank:XM_015579148.1;Parent=rna-XM_015579148.1
NW_015374070.1	Gnomon	exon	742471	742653	.	+	.	ID=exon-XM_015579148.1-4;Dbxref=GeneID:107190354%2CGenbank:XM_015579148.1;Parent=rna-XM_015579148.1
NW_015374070.1	Gnomon	exon	743866	743904	.	+	.	ID=exon-XM_015579148.1-5;Dbxref=GeneID:107190354%2CGenbank:XM_015579148.1;Parent=rna-XM_015579148.1
NW_015374070.1	Gnomon	exon	406417	406485	.	+	.	ID=exon-XM_015579172.1-2;Dbxref=GeneID:107190375%2CGenbank:XM_015579172.1;Parent=rna-XM_015579172.1
NW_015374070.1	Gnomon	exon	407035	407169	.	+	.	ID=exon-XM_015579172.1-3;Dbxref=GeneID:107190375%2CGenbank:XM_015579172.1;Parent=rna-XM_015579172.1
NW_015374070.1	Gnomon	exon	406120	406332	.	+	.	ID=exon-XM_015579172.1-1;Dbxref=GeneID:107190375%2CGenbank:XM_015579172.1;Parent=rna-XM_015579172.1
NW_015374070.1	Gnomon	mRNA	2452857	2453737	.	+	.	Name=XM_015579140.1;ID=rna-XM_015579140.1;Dbxref=GeneID:107190346%2CGenbank:XM_015579140.1;Parent=gene-LOC107190346
NW_015374070.1	Gnomon	CDS	789918	790490	.	-	0	Name=XP_015434690.1;ID=cds-XP_015434690.1;Dbxref=GeneID:107190406%2CGenbank:XP_015434690.1;Parent=rna-XM_015579204.1
NW_015374070.1	Gnomon	CDS	775274	775501	.	-	0	Name=XP_015434690.1;ID=cds-XP_015434690.1;Dbxref=GeneID:107190406%2CGenbank:XP_015434690.1;Parent=rna-XM_015579204.1
NW_015374070.1	Gnomon	CDS	765077	765240	.	-	0	Name=XP_015434690.1;ID=cds-XP_015434690.1;Dbxref=GeneID:107190406%2CGenbank:XP_015434690.1;Parent=rna-XM_015579204.1
NW_015374070.1	Gnomon	CDS	764756	764930	.	-	0	Name=XP_015434690.1;ID=cds-XP_015434690.1;Dbxref=GeneID:107190406%2CGenbank:XP_015434690.1;Parent=rna-XM_015579204.1
NW_015374070.1	Gnomon	CDS	764337	764447	.	-	0	Name=XP_015434690.1;ID=cds-XP_015434690.1;Dbxref=GeneID:107190406%2CGenbank:XP_015434690.1;Parent=rna-XM_015579204.1
NW_015374070.1	Gnomon	mRNA	1474126	1538842	.	+	.	Name=XM_015579187.1;ID=rna-XM_015579187.1;Dbxref=GeneID:107190395%2CGenbank:XM_015579187.1;Parent=gene-LOC107190395
NW_015374070.1	Gnomon	mRNA	1477416	1529212	.	+	.	Name=XM_015579186.1;ID=rna-XM_015579186.1;Dbxref=GeneID:107190395%2CGenbank:XM_015579186.1;Parent=gene-LOC107190395
NW_015374070.1	Gnomon	exon	411963	412171	.	-	.	ID=exon-XM_015579171.1-5;Dbxref=GeneID:107190374%2CGenbank:XM_015579171.1;Parent=rna-XM_015579171.1
NW_015374070.1	Gnomon	exon	411624	411856	.	-	.	ID=exon-XM_015579171.1-6;Dbxref=GeneID:107190374%2CGenbank:XM_015579171.1;Parent=rna-XM_015579171.1
NW_015374070.1	Gnomon	exon	414061	414229	.	-	.	ID=exon-XM_015579171.1-1;Dbxref=GeneID:107190374%2CGenbank:XM_015579171.1;Parent=rna-XM_015579171.1
NW_015374070.1	Gnomon	exon	413879	413932	.	-	.	ID=exon-XM_015579171.1-2;Dbxref=GeneID:107190374%2CGenbank:XM_015579171.1;Parent=rna-XM_015579171.1
NW_015374070.1	Gnomon	exon	413317	413586	.	-	.	ID=exon-XM_015579171.1-3;Dbxref=GeneID:107190374%2CGenbank:XM_015579171.1;Parent=rna-XM_015579171.1
NW_015374070.1	Gnomon	exon	412404	413208	.	-	.	ID=exon-XM_015579171.1-4;Dbxref=GeneID:107190374%2CGenbank:XM_015579171.1;Parent=rna-XM_015579171.1
NW_015374070.1	Gnomon	exon	416127	416354	.	+	.	ID=exon-XM_015579099.1-1;Dbxref=GeneID:107190308%2CGenbank:XM_015579099.1;Parent=rna-XM_015579099.1
NW_015374070.1	Gnomon	exon	416527	416831	.	+	.	ID=exon-XM_015579099.1-2;Dbxref=GeneID:107190308%2CGenbank:XM_015579099.1;Parent=rna-XM_015579099.1
NW_015374070.1	Gnomon	exon	416919	417109	.	+	.	ID=exon-XM_015579099.1-3;Dbxref=GeneID:107190308%2CGenbank:XM_015579099.1;Parent=rna-XM_015579099.1
NW_015374070.1	Gnomon	exon	417200	417452	.	+	.	ID=exon-XM_015579099.1-4;Dbxref=GeneID:107190308%2CGenbank:XM_015579099.1;Parent=rna-XM_015579099.1
NW_015374070.1	Gnomon	exon	417544	417841	.	+	.	ID=exon-XM_015579099.1-5;Dbxref=GeneID:107190308%2CGenbank:XM_015579099.1;Parent=rna-XM_015579099.1
NW_015374070.1	Gnomon	exon	417923	418302	.	+	.	ID=exon-XM_015579099.1-6;Dbxref=GeneID:107190308%2CGenbank:XM_015579099.1;Parent=rna-XM_015579099.1
NW_015374070.1	Gnomon	exon	418379	418697	.	+	.	ID=exon-XM_015579099.1-7;Dbxref=GeneID:107190308%2CGenbank:XM_015579099.1;Parent=rna-XM_015579099.1
NW_015374070.1	Gnomon	exon	418784	419004	.	+	.	ID=exon-XM_015579099.1-8;Dbxref=GeneID:107190308%2CGenbank:XM_015579099.1;Parent=rna-XM_015579099.1
NW_015374070.1	Gnomon	exon	419258	419450	.	+	.	ID=exon-XM_015579099.1-9;Dbxref=GeneID:107190308%2CGenbank:XM_015579099.1;Parent=rna-XM_015579099.1
NW_015374070.1	Gnomon	mRNA	2402868	2433145	.	+	.	Name=XM_015579189.1;ID=rna-XM_015579189.1;Dbxref=GeneID:107190397%2CGenbank:XM_015579189.1;Parent=gene-LOC107190397
NW_015374070.1	Gnomon	mRNA	1474126	1538840	.	+	.	Name=XM_015579188.1;ID=rna-XM_015579188.1;Dbxref=GeneID:107190395%2CGenbank:XM_015579188.1;Parent=gene-LOC107190395
NW_015374070.1	Gnomon	exon	431547	431649	.	+	.	ID=exon-XM_015579101.1-4;Dbxref=GeneID:107190310%2CGenbank:XM_015579101.1;Parent=rna-XM_015579101.1
NW_015374070.1	Gnomon	exon	431709	432139	.	+	.	ID=exon-XM_015579101.1-5;Dbxref=GeneID:107190310%2CGenbank:XM_015579101.1;Parent=rna-XM_015579101.1
NW_015374070.1	Gnomon	exon	430878	431006	.	+	.	ID=exon-XM_015579101.1-2;Dbxref=GeneID:107190310%2CGenbank:XM_015579101.1;Parent=rna-XM_015579101.1
NW_015374070.1	Gnomon	exon	431099	431248	.	+	.	ID=exon-XM_015579101.1-3;Dbxref=GeneID:107190310%2CGenbank:XM_015579101.1;Parent=rna-XM_015579101.1
NW_015374070.1	Gnomon	exon	433570	433735	.	+	.	ID=exon-XM_015579101.1-8;Dbxref=GeneID:107190310%2CGenbank:XM_015579101.1;Parent=rna-XM_015579101.1
NW_015374070.1	Gnomon	exon	433864	434079	.	+	.	ID=exon-XM_015579101.1-9;Dbxref=GeneID:107190310%2CGenbank:XM_015579101.1;Parent=rna-XM_015579101.1
NW_015374070.1	Gnomon	exon	432845	433024	.	+	.	ID=exon-XM_015579101.1-6;Dbxref=GeneID:107190310%2CGenbank:XM_015579101.1;Parent=rna-XM_015579101.1
NW_015374070.1	Gnomon	exon	433107	433496	.	+	.	ID=exon-XM_015579101.1-7;Dbxref=GeneID:107190310%2CGenbank:XM_015579101.1;Parent=rna-XM_015579101.1
NW_015374070.1	Gnomon	exon	430142	430356	.	+	.	ID=exon-XM_015579101.1-1;Dbxref=GeneID:107190310%2CGenbank:XM_015579101.1;Parent=rna-XM_015579101.1
NW_015374070.1	Gnomon	exon	2814817	2814913	.	+	.	ID=exon-XM_015579119.1-2;Dbxref=GeneID:107190327%2CGenbank:XM_015579119.1;Parent=rna-XM_015579119.1
NW_015374070.1	Gnomon	exon	2812484	2812498	.	+	.	ID=exon-XM_015579119.1-1;Dbxref=GeneID:107190327%2CGenbank:XM_015579119.1;Parent=rna-XM_015579119.1
NW_015374070.1	Gnomon	exon	2815474	2815724	.	+	.	ID=exon-XM_015579119.1-3;Dbxref=GeneID:107190327%2CGenbank:XM_015579119.1;Parent=rna-XM_015579119.1
NW_015374070.1	Gnomon	exon	2873752	2874146	.	+	.	ID=exon-XM_015579120.1-2;Dbxref=GeneID:107190328%2CGenbank:XM_015579120.1;Parent=rna-XM_015579120.1
NW_015374070.1	Gnomon	exon	2871684	2871830	.	+	.	ID=exon-XM_015579120.1-1;Dbxref=GeneID:107190328%2CGenbank:XM_015579120.1;Parent=rna-XM_015579120.1
NW_015374070.1	Gnomon	exon	2875676	2876089	.	+	.	ID=exon-XM_015579120.1-4;Dbxref=GeneID:107190328%2CGenbank:XM_015579120.1;Parent=rna-XM_015579120.1
NW_015374070.1	Gnomon	exon	2874794	2875186	.	+	.	ID=exon-XM_015579120.1-3;Dbxref=GeneID:107190328%2CGenbank:XM_015579120.1;Parent=rna-XM_015579120.1
NW_015374070.1	Gnomon	exon	2877850	2878345	.	+	.	ID=exon-XM_015579120.1-5;Dbxref=GeneID:107190328%2CGenbank:XM_015579120.1;Parent=rna-XM_015579120.1
NW_015374070.1	Gnomon	mRNA	2258677	2260408	.	-	.	Name=XM_015579159.1;ID=rna-XM_015579159.1;Dbxref=GeneID:107190365%2CGenbank:XM_015579159.1;Parent=gene-LOC107190365
NW_015374070.1	Gnomon	exon	822499	822641	.	+	.	ID=exon-XM_015579167.1-5;Dbxref=GeneID:107190370%2CGenbank:XM_015579167.1;Parent=rna-XM_015579167.1
NW_015374070.1	Gnomon	exon	822305	822423	.	+	.	ID=exon-XM_015579167.1-4;Dbxref=GeneID:107190370%2CGenbank:XM_015579167.1;Parent=rna-XM_015579167.1
NW_015374070.1	Gnomon	exon	821979	822156	.	+	.	ID=exon-XM_015579167.1-3;Dbxref=GeneID:107190370%2CGenbank:XM_015579167.1;Parent=rna-XM_015579167.1
NW_015374070.1	Gnomon	exon	821605	821689	.	+	.	ID=exon-XM_015579167.1-2;Dbxref=GeneID:107190370%2CGenbank:XM_015579167.1;Parent=rna-XM_015579167.1
NW_015374070.1	Gnomon	exon	822953	823102	.	+	.	ID=exon-XM_015579167.1-7;Dbxref=GeneID:107190370%2CGenbank:XM_015579167.1;Parent=rna-XM_015579167.1
NW_015374070.1	Gnomon	exon	822702	822876	.	+	.	ID=exon-XM_015579167.1-6;Dbxref=GeneID:107190370%2CGenbank:XM_015579167.1;Parent=rna-XM_015579167.1
NW_015374070.1	Gnomon	exon	820819	820897	.	+	.	ID=exon-XM_015579167.1-1;Dbxref=GeneID:107190370%2CGenbank:XM_015579167.1;Parent=rna-XM_015579167.1
NW_015374070.1	Gnomon	exon	367114	367397	.	-	.	ID=exon-XM_015579143.1-5;Dbxref=GeneID:107190349%2CGenbank:XM_015579143.1;Parent=rna-XM_015579143.1
NW_015374070.1	Gnomon	exon	368358	368623	.	-	.	ID=exon-XM_015579143.1-4;Dbxref=GeneID:107190349%2CGenbank:XM_015579143.1;Parent=rna-XM_015579143.1
NW_015374070.1	Gnomon	exon	365578	365882	.	-	.	ID=exon-XM_015579143.1-7;Dbxref=GeneID:107190349%2CGenbank:XM_015579143.1;Parent=rna-XM_015579143.1
NW_015374070.1	Gnomon	exon	366137	366345	.	-	.	ID=exon-XM_015579143.1-6;Dbxref=GeneID:107190349%2CGenbank:XM_015579143.1;Parent=rna-XM_015579143.1
NW_015374070.1	Gnomon	exon	380692	380730	.	-	.	ID=exon-XM_015579143.1-1;Dbxref=GeneID:107190349%2CGenbank:XM_015579143.1;Parent=rna-XM_015579143.1
NW_015374070.1	Gnomon	exon	370439	370546	.	-	.	ID=exon-XM_015579143.1-3;Dbxref=GeneID:107190349%2CGenbank:XM_015579143.1;Parent=rna-XM_015579143.1
NW_015374070.1	Gnomon	exon	370947	371074	.	-	.	ID=exon-XM_015579143.1-2;Dbxref=GeneID:107190349%2CGenbank:XM_015579143.1;Parent=rna-XM_015579143.1
NW_015374070.1	Gnomon	mRNA	2253454	2254854	.	-	.	Name=XM_015579110.1;ID=rna-XM_015579110.1;Dbxref=GeneID:107190319%2CGenbank:XM_015579110.1;Parent=gene-LOC107190319
NW_015374070.1	Gnomon	exon	2133819	2135990	.	-	.	ID=exon-XM_015579109.1-12;Dbxref=GeneID:107190318%2CGenbank:XM_015579109.1;Parent=rna-XM_015579109.1
NW_015374070.1	Gnomon	exon	2136060	2136181	.	-	.	ID=exon-XM_015579109.1-11;Dbxref=GeneID:107190318%2CGenbank:XM_015579109.1;Parent=rna-XM_015579109.1
NW_015374070.1	Gnomon	exon	2136554	2137932	.	-	.	ID=exon-XM_015579109.1-10;Dbxref=GeneID:107190318%2CGenbank:XM_015579109.1;Parent=rna-XM_015579109.1
NW_015374070.1	Gnomon	exon	3561173	3561451	.	-	.	ID=exon-XM_015579144.1-2;Dbxref=GeneID:107190350%2CGenbank:XM_015579144.1;Parent=rna-XM_015579144.1
NW_015374070.1	Gnomon	exon	3656287	3656741	.	-	.	ID=exon-XM_015579144.1-1;Dbxref=GeneID:107190350%2CGenbank:XM_015579144.1;Parent=rna-XM_015579144.1
NW_015374070.1	Gnomon	exon	3460415	3460886	.	-	.	ID=exon-XM_015579144.1-9;Dbxref=GeneID:107190350%2CGenbank:XM_015579144.1;Parent=rna-XM_015579144.1
NW_015374070.1	Gnomon	exon	3462446	3462639	.	-	.	ID=exon-XM_015579144.1-8;Dbxref=GeneID:107190350%2CGenbank:XM_015579144.1;Parent=rna-XM_015579144.1
NW_015374070.1	Gnomon	exon	3463690	3464142	.	-	.	ID=exon-XM_015579144.1-7;Dbxref=GeneID:107190350%2CGenbank:XM_015579144.1;Parent=rna-XM_015579144.1
NW_015374070.1	Gnomon	exon	3466539	3466715	.	-	.	ID=exon-XM_015579144.1-6;Dbxref=GeneID:107190350%2CGenbank:XM_015579144.1;Parent=rna-XM_015579144.1
NW_015374070.1	Gnomon	exon	3468772	3468858	.	-	.	ID=exon-XM_015579144.1-5;Dbxref=GeneID:107190350%2CGenbank:XM_015579144.1;Parent=rna-XM_015579144.1
NW_015374070.1	Gnomon	exon	3478277	3478471	.	-	.	ID=exon-XM_015579144.1-4;Dbxref=GeneID:107190350%2CGenbank:XM_015579144.1;Parent=rna-XM_015579144.1
NW_015374070.1	Gnomon	exon	3511562	3511711	.	-	.	ID=exon-XM_015579144.1-3;Dbxref=GeneID:107190350%2CGenbank:XM_015579144.1;Parent=rna-XM_015579144.1
NW_015374070.1	Gnomon	mRNA	1442479	1452704	.	+	.	Name=XM_015579156.1;ID=rna-XM_015579156.1;Dbxref=GeneID:107190361%2CGenbank:XM_015579156.1;Parent=gene-LOC107190361
NW_015374070.1	Gnomon	CDS	822048	822156	.	+	0	Name=XP_015434653.1;ID=cds-XP_015434653.1;Dbxref=GeneID:107190370%2CGenbank:XP_015434653.1;Parent=rna-XM_015579167.1
NW_015374070.1	Gnomon	CDS	822305	822423	.	+	0	Name=XP_015434653.1;ID=cds-XP_015434653.1;Dbxref=GeneID:107190370%2CGenbank:XP_015434653.1;Parent=rna-XM_015579167.1
NW_015374070.1	Gnomon	CDS	822499	822641	.	+	0	Name=XP_015434653.1;ID=cds-XP_015434653.1;Dbxref=GeneID:107190370%2CGenbank:XP_015434653.1;Parent=rna-XM_015579167.1
NW_015374070.1	Gnomon	CDS	822702	822876	.	+	0	Name=XP_015434653.1;ID=cds-XP_015434653.1;Dbxref=GeneID:107190370%2CGenbank:XP_015434653.1;Parent=rna-XM_015579167.1
NW_015374070.1	Gnomon	CDS	822953	823015	.	+	0	Name=XP_015434653.1;ID=cds-XP_015434653.1;Dbxref=GeneID:107190370%2CGenbank:XP_015434653.1;Parent=rna-XM_015579167.1
NW_015374070.1	Gnomon	CDS	822048	822156	.	+	0	Name=XP_015434654.1;ID=cds-XP_015434654.1;Dbxref=GeneID:107190370%2CGenbank:XP_015434654.1;Parent=rna-XM_015579168.1
NW_015374070.1	Gnomon	CDS	822305	822423	.	+	0	Name=XP_015434654.1;ID=cds-XP_015434654.1;Dbxref=GeneID:107190370%2CGenbank:XP_015434654.1;Parent=rna-XM_015579168.1
NW_015374070.1	Gnomon	CDS	822499	822641	.	+	0	Name=XP_015434654.1;ID=cds-XP_015434654.1;Dbxref=GeneID:107190370%2CGenbank:XP_015434654.1;Parent=rna-XM_015579168.1
NW_015374070.1	Gnomon	CDS	822702	822876	.	+	0	Name=XP_015434654.1;ID=cds-XP_015434654.1;Dbxref=GeneID:107190370%2CGenbank:XP_015434654.1;Parent=rna-XM_015579168.1
NW_015374070.1	Gnomon	CDS	822953	823015	.	+	0	Name=XP_015434654.1;ID=cds-XP_015434654.1;Dbxref=GeneID:107190370%2CGenbank:XP_015434654.1;Parent=rna-XM_015579168.1
NW_015374070.1	Gnomon	gene	3168254	3201433	.	-	.	Name=LOC107190405;ID=gene-LOC107190405;Dbxref=GeneID:107190405
NW_015374070.1	Gnomon	gene	2139011	2140709	.	+	.	Name=LOC107190407;ID=gene-LOC107190407;Dbxref=GeneID:107190407
NW_015374070.1	Gnomon	gene	762606	791021	.	-	.	Name=LOC107190406;ID=gene-LOC107190406;Dbxref=GeneID:107190406
NW_015374070.1	Gnomon	gene	2971868	2974134	.	+	.	Name=LOC107190401;ID=gene-LOC107190401;Dbxref=GeneID:107190401
NW_015374070.1	Gnomon	gene	2956659	2961027	.	+	.	Name=LOC107190400;ID=gene-LOC107190400;Dbxref=GeneID:107190400
NW_015374070.1	Gnomon	gene	1302380	1325616	.	-	.	Name=LOC107190403;ID=gene-LOC107190403;Dbxref=GeneID:107190403
NW_015374070.1	Gnomon	gene	2968006	2970418	.	+	.	Name=LOC107190402;ID=gene-LOC107190402;Dbxref=GeneID:107190402
NW_015374070.1	Gnomon	CDS	820817	820897	.	+	0	Name=XP_015434652.1;ID=cds-XP_015434652.1;Dbxref=GeneID:107190370%2CGenbank:XP_015434652.1;Parent=rna-XM_015579166.1
NW_015374070.1	Gnomon	CDS	821979	822156	.	+	0	Name=XP_015434652.1;ID=cds-XP_015434652.1;Dbxref=GeneID:107190370%2CGenbank:XP_015434652.1;Parent=rna-XM_015579166.1
NW_015374070.1	Gnomon	CDS	822305	822423	.	+	0	Name=XP_015434652.1;ID=cds-XP_015434652.1;Dbxref=GeneID:107190370%2CGenbank:XP_015434652.1;Parent=rna-XM_015579166.1
NW_015374070.1	Gnomon	CDS	822499	822641	.	+	0	Name=XP_015434652.1;ID=cds-XP_015434652.1;Dbxref=GeneID:107190370%2CGenbank:XP_015434652.1;Parent=rna-XM_015579166.1
NW_015374070.1	Gnomon	CDS	822702	822876	.	+	0	Name=XP_015434652.1;ID=cds-XP_015434652.1;Dbxref=GeneID:107190370%2CGenbank:XP_015434652.1;Parent=rna-XM_015579166.1
NW_015374070.1	Gnomon	CDS	822953	823015	.	+	0	Name=XP_015434652.1;ID=cds-XP_015434652.1;Dbxref=GeneID:107190370%2CGenbank:XP_015434652.1;Parent=rna-XM_015579166.1
NW_015374070.1	Gnomon	mRNA	2881786	2891950	.	-	.	Name=XM_015579155.1;ID=rna-XM_015579155.1;Dbxref=GeneID:107190360%2CGenbank:XM_015579155.1;Parent=gene-LOC107190360
NW_015374070.1	Gnomon	mRNA	484777	486161	.	-	.	Name=XM_015579158.1;ID=rna-XM_015579158.1;Dbxref=GeneID:107190364%2CGenbank:XM_015579158.1;Parent=gene-LOC107190364
NW_015374070.1	Gnomon	CDS	469491	470621	.	+	0	Name=XP_015434651.1;ID=cds-XP_015434651.1;Dbxref=GeneID:107190369%2CGenbank:XP_015434651.1;Parent=rna-XM_015579165.1
NW_015374070.1	Gnomon	CDS	811325	811495	.	+	0	Name=XP_015434650.1;ID=cds-XP_015434650.1;Dbxref=GeneID:107190368%2CGenbank:XP_015434650.1;Parent=rna-XM_015579164.1
NW_015374070.1	Gnomon	CDS	812484	812711	.	+	0	Name=XP_015434650.1;ID=cds-XP_015434650.1;Dbxref=GeneID:107190368%2CGenbank:XP_015434650.1;Parent=rna-XM_015579164.1
NW_015374070.1	Gnomon	CDS	812810	812938	.	+	0	Name=XP_015434650.1;ID=cds-XP_015434650.1;Dbxref=GeneID:107190368%2CGenbank:XP_015434650.1;Parent=rna-XM_015579164.1
NW_015374070.1	Gnomon	mRNA	813234	816025	.	-	.	Name=XM_015579157.1;ID=rna-XM_015579157.1;Dbxref=GeneID:107190362%2CGenbank:XM_015579157.1;Parent=gene-LOC107190362
NW_015374070.1	Gnomon	mRNA	2448626	2451824	.	-	.	Name=XM_015579116.1;ID=rna-XM_015579116.1;Dbxref=GeneID:107190324%2CGenbank:XM_015579116.1;Parent=gene-LOC107190324
NW_015374070.1	Gnomon	lnc_RNA	3381282	3382007	.	-	.	Name=XR_001516252.1;ID=rna-XR_001516252.1;Dbxref=GeneID:107190390%2CGenbank:XR_001516252.1;Parent=gene-LOC107190390
NW_015374070.1	Gnomon	lnc_RNA	3377795	3378318	.	-	.	Name=XR_001516253.1;ID=rna-XR_001516253.1;Dbxref=GeneID:107190391%2CGenbank:XR_001516253.1;Parent=gene-LOC107190391
NW_015374070.1	Gnomon	mRNA	2740350	2771954	.	+	.	Name=XM_015579117.1;ID=rna-XM_015579117.1;Dbxref=GeneID:107190325%2CGenbank:XM_015579117.1;Parent=gene-LOC107190325
NW_015374070.1	Gnomon	CDS	406228	406332	.	+	0	Name=XP_015434658.1;ID=cds-XP_015434658.1;Dbxref=GeneID:107190375%2CGenbank:XP_015434658.1;Parent=rna-XM_015579172.1
NW_015374070.1	Gnomon	CDS	406417	406485	.	+	0	Name=XP_015434658.1;ID=cds-XP_015434658.1;Dbxref=GeneID:107190375%2CGenbank:XP_015434658.1;Parent=rna-XM_015579172.1
NW_015374070.1	Gnomon	CDS	407035	407133	.	+	0	Name=XP_015434658.1;ID=cds-XP_015434658.1;Dbxref=GeneID:107190375%2CGenbank:XP_015434658.1;Parent=rna-XM_015579172.1
NW_015374070.1	Gnomon	mRNA	2299576	2306111	.	-	.	Name=XM_015579115.1;ID=rna-XM_015579115.1;Dbxref=GeneID:107190323%2CGenbank:XM_015579115.1;Parent=gene-LOC107190323
NW_015374070.1	Gnomon	lnc_RNA	3374173	3374632	.	+	.	Name=XR_001516251.1;ID=rna-XR_001516251.1;Dbxref=GeneID:107190389%2CGenbank:XR_001516251.1;Parent=gene-LOC107190389
NW_015374070.1	Gnomon	CDS	414061	414156	.	-	0	Name=XP_015434657.1;ID=cds-XP_015434657.1;Dbxref=GeneID:107190374%2CGenbank:XP_015434657.1;Parent=rna-XM_015579171.1
NW_015374070.1	Gnomon	CDS	413879	413932	.	-	0	Name=XP_015434657.1;ID=cds-XP_015434657.1;Dbxref=GeneID:107190374%2CGenbank:XP_015434657.1;Parent=rna-XM_015579171.1
NW_015374070.1	Gnomon	CDS	413317	413586	.	-	0	Name=XP_015434657.1;ID=cds-XP_015434657.1;Dbxref=GeneID:107190374%2CGenbank:XP_015434657.1;Parent=rna-XM_015579171.1
NW_015374070.1	Gnomon	CDS	412404	413208	.	-	0	Name=XP_015434657.1;ID=cds-XP_015434657.1;Dbxref=GeneID:107190374%2CGenbank:XP_015434657.1;Parent=rna-XM_015579171.1
NW_015374070.1	Gnomon	CDS	411963	412171	.	-	0	Name=XP_015434657.1;ID=cds-XP_015434657.1;Dbxref=GeneID:107190374%2CGenbank:XP_015434657.1;Parent=rna-XM_015579171.1
NW_015374070.1	Gnomon	CDS	411779	411856	.	-	0	Name=XP_015434657.1;ID=cds-XP_015434657.1;Dbxref=GeneID:107190374%2CGenbank:XP_015434657.1;Parent=rna-XM_015579171.1
NW_015374070.1	RefSeq	cDNA_match	2915140	2915254	.	+	.	ID=93461c29-f028-4a48-bff7-939c529b3339;Target=XM_015579181.1 1 114;Gap=M60 D1 M54
NW_015374070.1	RefSeq	cDNA_match	2915944	2916459	.	+	.	ID=93461c29-f028-4a48-bff7-939c529b3339;Target=XM_015579181.1 1 114;Gap=M60 D1 M54
NW_015374070.1	Gnomon	CDS	2265204	2265254	.	+	0	Name=XP_015434656.1;ID=cds-XP_015434656.1;Dbxref=GeneID:107190373%2CGenbank:XP_015434656.1;Parent=rna-XM_015579170.1
NW_015374070.1	Gnomon	CDS	2265493	2265589	.	+	0	Name=XP_015434656.1;ID=cds-XP_015434656.1;Dbxref=GeneID:107190373%2CGenbank:XP_015434656.1;Parent=rna-XM_015579170.1
NW_015374070.1	Gnomon	CDS	2265675	2265736	.	+	0	Name=XP_015434656.1;ID=cds-XP_015434656.1;Dbxref=GeneID:107190373%2CGenbank:XP_015434656.1;Parent=rna-XM_015579170.1
NW_015374070.1	Gnomon	CDS	2266072	2266305	.	+	0	Name=XP_015434656.1;ID=cds-XP_015434656.1;Dbxref=GeneID:107190373%2CGenbank:XP_015434656.1;Parent=rna-XM_015579170.1
NW_015374070.1	Gnomon	CDS	2266378	2266506	.	+	0	Name=XP_015434656.1;ID=cds-XP_015434656.1;Dbxref=GeneID:107190373%2CGenbank:XP_015434656.1;Parent=rna-XM_015579170.1
NW_015374070.1	Gnomon	CDS	2266590	2266661	.	+	0	Name=XP_015434656.1;ID=cds-XP_015434656.1;Dbxref=GeneID:107190373%2CGenbank:XP_015434656.1;Parent=rna-XM_015579170.1
NW_015374070.1	Gnomon	CDS	2266761	2266859	.	+	0	Name=XP_015434656.1;ID=cds-XP_015434656.1;Dbxref=GeneID:107190373%2CGenbank:XP_015434656.1;Parent=rna-XM_015579170.1
NW_015374070.1	Gnomon	lnc_RNA	3379775	3380254	.	-	.	Name=XR_001516255.1;ID=rna-XR_001516255.1;Dbxref=GeneID:107190394%2CGenbank:XR_001516255.1;Parent=gene-LOC107190394
NW_015374070.1	Gnomon	exon	2963664	2965481	.	+	.	ID=exon-XM_015579121.1-3;Dbxref=GeneID:107190330%2CGenbank:XM_015579121.1;Parent=rna-XM_015579121.1
NW_015374070.1	Gnomon	exon	2963341	2963528	.	+	.	ID=exon-XM_015579121.1-2;Dbxref=GeneID:107190330%2CGenbank:XM_015579121.1;Parent=rna-XM_015579121.1
NW_015374070.1	Gnomon	exon	2963237	2963261	.	+	.	ID=exon-XM_015579121.1-1;Dbxref=GeneID:107190330%2CGenbank:XM_015579121.1;Parent=rna-XM_015579121.1
NW_015374070.1	Gnomon	mRNA	2812484	2815724	.	+	.	Name=XM_015579119.1;ID=rna-XM_015579119.1;Dbxref=GeneID:107190327%2CGenbank:XM_015579119.1;Parent=gene-LOC107190327
NW_015374070.1	Gnomon	CDS	420586	420690	.	-	0	Name=XP_015434655.1;ID=cds-XP_015434655.1;Dbxref=GeneID:107190371%2CGenbank:XP_015434655.1;Parent=rna-XM_015579169.1
NW_015374070.1	Gnomon	CDS	420196	420514	.	-	0	Name=XP_015434655.1;ID=cds-XP_015434655.1;Dbxref=GeneID:107190371%2CGenbank:XP_015434655.1;Parent=rna-XM_015579169.1
NW_015374070.1	Gnomon	CDS	419978	420127	.	-	0	Name=XP_015434655.1;ID=cds-XP_015434655.1;Dbxref=GeneID:107190371%2CGenbank:XP_015434655.1;Parent=rna-XM_015579169.1
NW_015374070.1	Gnomon	CDS	419753	419913	.	-	0	Name=XP_015434655.1;ID=cds-XP_015434655.1;Dbxref=GeneID:107190371%2CGenbank:XP_015434655.1;Parent=rna-XM_015579169.1
NW_015374070.1	Gnomon	lnc_RNA	3384551	3384982	.	-	.	Name=XR_001516254.1;ID=rna-XR_001516254.1;Dbxref=GeneID:107190393%2CGenbank:XR_001516254.1;Parent=gene-LOC107190393
NW_015374070.1	Gnomon	mRNA	2785980	2799700	.	+	.	Name=XM_015579118.1;ID=rna-XM_015579118.1;Dbxref=GeneID:107190326%2CGenbank:XM_015579118.1;Note=The sequence of the model RefSeq transcript was modified relative to this genomic sequence to represent the inferred CDS: deleted 2 bases in 1 codon;Parent=gene-LOC107190326
NW_015374070.1	Gnomon	exon	2431094	2431276	.	+	.	ID=exon-XM_015579189.1-10;Dbxref=GeneID:107190397%2CGenbank:XM_015579189.1;Parent=rna-XM_015579189.1
NW_015374070.1	Gnomon	exon	2432914	2433145	.	+	.	ID=exon-XM_015579189.1-12;Dbxref=GeneID:107190397%2CGenbank:XM_015579189.1;Parent=rna-XM_015579189.1
NW_015374070.1	Gnomon	exon	2431901	2432114	.	+	.	ID=exon-XM_015579189.1-11;Dbxref=GeneID:107190397%2CGenbank:XM_015579189.1;Parent=rna-XM_015579189.1
NW_015374070.1	Gnomon	mRNA	2263361	2264425	.	-	.	Name=XM_015579112.1;ID=rna-XM_015579112.1;Dbxref=GeneID:107190321%2CGenbank:XM_015579112.1;Parent=gene-LOC107190321
NW_015374070.1	Gnomon	exon	534330	534659	.	+	.	ID=exon-XM_015579102.1-11;Dbxref=GeneID:107190312%2CGenbank:XM_015579102.1;Parent=rna-XM_015579102.1
NW_015374070.1	Gnomon	exon	532176	532403	.	+	.	ID=exon-XM_015579102.1-10;Dbxref=GeneID:107190312%2CGenbank:XM_015579102.1;Parent=rna-XM_015579102.1
NW_015374070.1	Gnomon	exon	535347	535711	.	+	.	ID=exon-XM_015579102.1-12;Dbxref=GeneID:107190312%2CGenbank:XM_015579102.1;Parent=rna-XM_015579102.1
NW_015374070.1	Gnomon	exon	3131310	3131546	.	-	.	ID=exon-XM_015579122.1-2;Dbxref=GeneID:107190331%2CGenbank:XM_015579122.1;Parent=rna-XM_015579122.1
NW_015374070.1	Gnomon	exon	3155414	3155503	.	-	.	ID=exon-XM_015579122.1-1;Dbxref=GeneID:107190331%2CGenbank:XM_015579122.1;Parent=rna-XM_015579122.1
NW_015374070.1	Gnomon	exon	3130375	3130484	.	-	.	ID=exon-XM_015579122.1-4;Dbxref=GeneID:107190331%2CGenbank:XM_015579122.1;Parent=rna-XM_015579122.1
NW_015374070.1	Gnomon	exon	3130616	3130728	.	-	.	ID=exon-XM_015579122.1-3;Dbxref=GeneID:107190331%2CGenbank:XM_015579122.1;Parent=rna-XM_015579122.1
NW_015374070.1	Gnomon	exon	3128919	3129058	.	-	.	ID=exon-XM_015579122.1-6;Dbxref=GeneID:107190331%2CGenbank:XM_015579122.1;Parent=rna-XM_015579122.1
NW_015374070.1	Gnomon	exon	3130134	3130212	.	-	.	ID=exon-XM_015579122.1-5;Dbxref=GeneID:107190331%2CGenbank:XM_015579122.1;Parent=rna-XM_015579122.1
NW_015374070.1	Gnomon	exon	3127930	3128152	.	-	.	ID=exon-XM_015579122.1-8;Dbxref=GeneID:107190331%2CGenbank:XM_015579122.1;Parent=rna-XM_015579122.1
NW_015374070.1	Gnomon	exon	3128420	3128566	.	-	.	ID=exon-XM_015579122.1-7;Dbxref=GeneID:107190331%2CGenbank:XM_015579122.1;Parent=rna-XM_015579122.1
NW_015374070.1	Gnomon	exon	3127015	3127380	.	-	.	ID=exon-XM_015579122.1-9;Dbxref=GeneID:107190331%2CGenbank:XM_015579122.1;Parent=rna-XM_015579122.1
NW_015374070.1	Gnomon	exon	2157480	2157824	.	-	.	ID=exon-XM_015579134.1-14;Dbxref=GeneID:107190341%2CGenbank:XM_015579134.1;Parent=rna-XM_015579134.1
NW_015374070.1	Gnomon	exon	2158502	2158851	.	-	.	ID=exon-XM_015579134.1-13;Dbxref=GeneID:107190341%2CGenbank:XM_015579134.1;Parent=rna-XM_015579134.1
NW_015374070.1	Gnomon	exon	2156279	2156618	.	-	.	ID=exon-XM_015579134.1-16;Dbxref=GeneID:107190341%2CGenbank:XM_015579134.1;Parent=rna-XM_015579134.1
NW_015374070.1	Gnomon	exon	2156877	2157051	.	-	.	ID=exon-XM_015579134.1-15;Dbxref=GeneID:107190341%2CGenbank:XM_015579134.1;Parent=rna-XM_015579134.1
NW_015374070.1	Gnomon	exon	2177000	2177229	.	-	.	ID=exon-XM_015579134.1-10;Dbxref=GeneID:107190341%2CGenbank:XM_015579134.1;Parent=rna-XM_015579134.1
NW_015374070.1	Gnomon	exon	2174416	2174548	.	-	.	ID=exon-XM_015579134.1-12;Dbxref=GeneID:107190341%2CGenbank:XM_015579134.1;Parent=rna-XM_015579134.1
NW_015374070.1	Gnomon	exon	2176795	2176818	.	-	.	ID=exon-XM_015579134.1-11;Dbxref=GeneID:107190341%2CGenbank:XM_015579134.1;Parent=rna-XM_015579134.1
NW_015374070.1	Gnomon	exon	2419568	2419748	.	+	.	ID=exon-XM_015579192.1-5;Dbxref=GeneID:107190397%2CGenbank:XM_015579192.1;Parent=rna-XM_015579192.1
NW_015374070.1	Gnomon	exon	2418689	2418798	.	+	.	ID=exon-XM_015579192.1-4;Dbxref=GeneID:107190397%2CGenbank:XM_015579192.1;Parent=rna-XM_015579192.1
NW_015374070.1	Gnomon	exon	2415361	2415405	.	+	.	ID=exon-XM_015579192.1-3;Dbxref=GeneID:107190397%2CGenbank:XM_015579192.1;Parent=rna-XM_015579192.1
NW_015374070.1	Gnomon	exon	2414520	2414659	.	+	.	ID=exon-XM_015579192.1-2;Dbxref=GeneID:107190397%2CGenbank:XM_015579192.1;Parent=rna-XM_015579192.1
NW_015374070.1	Gnomon	exon	2428641	2428769	.	+	.	ID=exon-XM_015579192.1-9;Dbxref=GeneID:107190397%2CGenbank:XM_015579192.1;Parent=rna-XM_015579192.1
NW_015374070.1	Gnomon	exon	2427140	2427276	.	+	.	ID=exon-XM_015579192.1-8;Dbxref=GeneID:107190397%2CGenbank:XM_015579192.1;Parent=rna-XM_015579192.1
NW_015374070.1	Gnomon	exon	2423174	2423342	.	+	.	ID=exon-XM_015579192.1-7;Dbxref=GeneID:107190397%2CGenbank:XM_015579192.1;Parent=rna-XM_015579192.1
NW_015374070.1	Gnomon	exon	2422101	2422216	.	+	.	ID=exon-XM_015579192.1-6;Dbxref=GeneID:107190397%2CGenbank:XM_015579192.1;Parent=rna-XM_015579192.1
NW_015374070.1	Gnomon	exon	2402868	2402919	.	+	.	ID=exon-XM_015579192.1-1;Dbxref=GeneID:107190397%2CGenbank:XM_015579192.1;Parent=rna-XM_015579192.1
NW_015374070.1	Gnomon	mRNA	2261664	2263368	.	+	.	Name=XM_015579111.1;ID=rna-XM_015579111.1;Dbxref=GeneID:107190320%2CGenbank:XM_015579111.1;Parent=gene-LOC107190320
NW_015374070.1	Gnomon	exon	3379987	3380058	.	-	.	ID=exon-XR_001516255.1-2;Dbxref=GeneID:107190394%2CGenbank:XR_001516255.1;Parent=rna-XR_001516255.1
NW_015374070.1	Gnomon	exon	3380156	3380254	.	-	.	ID=exon-XR_001516255.1-1;Dbxref=GeneID:107190394%2CGenbank:XR_001516255.1;Parent=rna-XR_001516255.1
NW_015374070.1	Gnomon	exon	3379775	3379903	.	-	.	ID=exon-XR_001516255.1-3;Dbxref=GeneID:107190394%2CGenbank:XR_001516255.1;Parent=rna-XR_001516255.1
NW_015374070.1	Gnomon	mRNA	2269940	2285331	.	-	.	Name=XM_015579114.1;ID=rna-XM_015579114.1;Dbxref=GeneID:107190322%2CGenbank:XM_015579114.1;Parent=gene-LOC107190322
NW_015374070.1	Gnomon	exon	1527780	1527932	.	+	.	ID=exon-XM_015579185.1-10;Dbxref=GeneID:107190395%2CGenbank:XM_015579185.1;Parent=rna-XM_015579185.1
NW_015374070.1	Gnomon	exon	1528359	1528476	.	+	.	ID=exon-XM_015579185.1-12;Dbxref=GeneID:107190395%2CGenbank:XM_015579185.1;Parent=rna-XM_015579185.1
NW_015374070.1	Gnomon	exon	1528132	1528265	.	+	.	ID=exon-XM_015579185.1-11;Dbxref=GeneID:107190395%2CGenbank:XM_015579185.1;Parent=rna-XM_015579185.1
NW_015374070.1	Gnomon	exon	1528555	1529212	.	+	.	ID=exon-XM_015579185.1-13;Dbxref=GeneID:107190395%2CGenbank:XM_015579185.1;Parent=rna-XM_015579185.1
NW_015374070.1	Gnomon	exon	612564	613544	.	+	.	ID=exon-XM_015579145.1-1;Dbxref=GeneID:107190351%2CGenbank:XM_015579145.1;Parent=rna-XM_015579145.1
NW_015374070.1	Gnomon	lnc_RNA	3383349	3383837	.	-	.	Name=XR_001516250.1;ID=rna-XR_001516250.1;Dbxref=GeneID:107190388%2CGenbank:XR_001516250.1;Parent=gene-LOC107190388
NW_015374070.1	Gnomon	exon	821007	821035	.	+	.	ID=exon-XM_015579168.1-2;Dbxref=GeneID:107190370%2CGenbank:XM_015579168.1;Parent=rna-XM_015579168.1
NW_015374070.1	Gnomon	exon	820873	820897	.	+	.	ID=exon-XM_015579168.1-1;Dbxref=GeneID:107190370%2CGenbank:XM_015579168.1;Parent=rna-XM_015579168.1
NW_015374070.1	Gnomon	exon	822305	822423	.	+	.	ID=exon-XM_015579168.1-4;Dbxref=GeneID:107190370%2CGenbank:XM_015579168.1;Parent=rna-XM_015579168.1
NW_015374070.1	Gnomon	exon	821979	822156	.	+	.	ID=exon-XM_015579168.1-3;Dbxref=GeneID:107190370%2CGenbank:XM_015579168.1;Parent=rna-XM_015579168.1
NW_015374070.1	Gnomon	exon	822702	822876	.	+	.	ID=exon-XM_015579168.1-6;Dbxref=GeneID:107190370%2CGenbank:XM_015579168.1;Parent=rna-XM_015579168.1
NW_015374070.1	Gnomon	exon	822499	822641	.	+	.	ID=exon-XM_015579168.1-5;Dbxref=GeneID:107190370%2CGenbank:XM_015579168.1;Parent=rna-XM_015579168.1
NW_015374070.1	Gnomon	exon	822953	823102	.	+	.	ID=exon-XM_015579168.1-7;Dbxref=GeneID:107190370%2CGenbank:XM_015579168.1;Parent=rna-XM_015579168.1
NW_015374070.1	RefSeq	cDNA_match	3223466	3223849	.	+	.	ID=fd2ddefe-e30a-4387-820d-d0f92d444f96;Target=XM_015579137.1 1 384
NW_015374070.1	RefSeq	cDNA_match	3224517	3224712	.	+	.	ID=fd2ddefe-e30a-4387-820d-d0f92d444f96;Target=XM_015579137.1 1 384
NW_015374070.1	RefSeq	cDNA_match	3226503	3226667	.	+	.	ID=fd2ddefe-e30a-4387-820d-d0f92d444f96;Target=XM_015579137.1 1 384
NW_015374070.1	RefSeq	cDNA_match	3241277	3241404	.	+	.	ID=fd2ddefe-e30a-4387-820d-d0f92d444f96;Target=XM_015579137.1 1 384
NW_015374070.1	RefSeq	cDNA_match	3241498	3241623	.	+	.	ID=fd2ddefe-e30a-4387-820d-d0f92d444f96;Target=XM_015579137.1 1 384
NW_015374070.1	RefSeq	cDNA_match	3243109	3243463	.	+	.	ID=fd2ddefe-e30a-4387-820d-d0f92d444f96;Target=XM_015579137.1 1 384
NW_015374070.1	RefSeq	cDNA_match	3244436	3244607	.	+	.	ID=fd2ddefe-e30a-4387-820d-d0f92d444f96;Target=XM_015579137.1 1 384
NW_015374070.1	RefSeq	cDNA_match	3244883	3244982	.	+	.	ID=fd2ddefe-e30a-4387-820d-d0f92d444f96;Target=XM_015579137.1 1 384
NW_015374070.1	RefSeq	cDNA_match	3245252	3245426	.	+	.	ID=fd2ddefe-e30a-4387-820d-d0f92d444f96;Target=XM_015579137.1 1 384
NW_015374070.1	RefSeq	cDNA_match	3245527	3245670	.	+	.	ID=fd2ddefe-e30a-4387-820d-d0f92d444f96;Target=XM_015579137.1 1 384
NW_015374070.1	RefSeq	cDNA_match	3245938	3246177	.	+	.	ID=fd2ddefe-e30a-4387-820d-d0f92d444f96;Target=XM_015579137.1 1 384
NW_015374070.1	RefSeq	cDNA_match	3251030	3251816	.	+	.	ID=fd2ddefe-e30a-4387-820d-d0f92d444f96;Target=XM_015579137.1 1 384
NW_015374070.1	RefSeq	cDNA_match	3252864	3256340	.	+	.	ID=fd2ddefe-e30a-4387-820d-d0f92d444f96;Target=XM_015579137.1 1 384
NW_015374070.1	Gnomon	CDS	449987	449997	.	-	0	Name=XP_015434614.1;ID=cds-XP_015434614.1;Dbxref=GeneID:107190336%2CGenbank:XP_015434614.1;Parent=rna-XM_015579128.1
NW_015374070.1	Gnomon	CDS	442704	443067	.	-	0	Name=XP_015434614.1;ID=cds-XP_015434614.1;Dbxref=GeneID:107190336%2CGenbank:XP_015434614.1;Parent=rna-XM_015579128.1
NW_015374070.1	Gnomon	CDS	440685	441003	.	-	0	Name=XP_015434614.1;ID=cds-XP_015434614.1;Dbxref=GeneID:107190336%2CGenbank:XP_015434614.1;Parent=rna-XM_015579128.1
NW_015374070.1	Gnomon	CDS	439642	439866	.	-	0	Name=XP_015434614.1;ID=cds-XP_015434614.1;Dbxref=GeneID:107190336%2CGenbank:XP_015434614.1;Parent=rna-XM_015579128.1
NW_015374070.1	Gnomon	CDS	438754	439117	.	-	0	Name=XP_015434614.1;ID=cds-XP_015434614.1;Dbxref=GeneID:107190336%2CGenbank:XP_015434614.1;Parent=rna-XM_015579128.1
NW_015374070.1	Gnomon	CDS	438499	438660	.	-	0	Name=XP_015434614.1;ID=cds-XP_015434614.1;Dbxref=GeneID:107190336%2CGenbank:XP_015434614.1;Parent=rna-XM_015579128.1
NW_015374070.1	Gnomon	CDS	438101	438355	.	-	0	Name=XP_015434614.1;ID=cds-XP_015434614.1;Dbxref=GeneID:107190336%2CGenbank:XP_015434614.1;Parent=rna-XM_015579128.1
NW_015374070.1	Gnomon	CDS	437842	438017	.	-	0	Name=XP_015434614.1;ID=cds-XP_015434614.1;Dbxref=GeneID:107190336%2CGenbank:XP_015434614.1;Parent=rna-XM_015579128.1
NW_015374070.1	Gnomon	CDS	437616	437686	.	-	0	Name=XP_015434614.1;ID=cds-XP_015434614.1;Dbxref=GeneID:107190336%2CGenbank:XP_015434614.1;Parent=rna-XM_015579128.1
NW_015374070.1	Gnomon	exon	812484	812711	.	+	.	ID=exon-XM_015579164.1-2;Dbxref=GeneID:107190368%2CGenbank:XM_015579164.1;Parent=rna-XM_015579164.1
NW_015374070.1	Gnomon	exon	811139	811495	.	+	.	ID=exon-XM_015579164.1-1;Dbxref=GeneID:107190368%2CGenbank:XM_015579164.1;Parent=rna-XM_015579164.1
NW_015374070.1	Gnomon	exon	812810	812938	.	+	.	ID=exon-XM_015579164.1-3;Dbxref=GeneID:107190368%2CGenbank:XM_015579164.1;Parent=rna-XM_015579164.1
NW_015374070.1	Gnomon	mRNA	2971868	2974134	.	+	.	Name=XM_015579196.1;ID=rna-XM_015579196.1;Dbxref=GeneID:107190401%2CGenbank:XM_015579196.1;Parent=gene-LOC107190401
NW_015374070.1	Gnomon	mRNA	2956659	2961027	.	+	.	Name=XM_015579195.1;ID=rna-XM_015579195.1;Dbxref=GeneID:107190400%2CGenbank:XM_015579195.1;Parent=gene-LOC107190400
NW_015374070.1	Gnomon	CDS	3071652	3071757	.	+	0	Name=XP_015434613.1;ID=cds-XP_015434613.1;Dbxref=GeneID:107190335%2CGenbank:XP_015434613.1;Parent=rna-XM_015579127.1
NW_015374070.1	Gnomon	CDS	3114876	3115236	.	+	0	Name=XP_015434613.1;ID=cds-XP_015434613.1;Dbxref=GeneID:107190335%2CGenbank:XP_015434613.1;Parent=rna-XM_015579127.1
NW_015374070.1	Gnomon	CDS	3116204	3116488	.	+	0	Name=XP_015434613.1;ID=cds-XP_015434613.1;Dbxref=GeneID:107190335%2CGenbank:XP_015434613.1;Parent=rna-XM_015579127.1
NW_015374070.1	Gnomon	CDS	3117037	3117310	.	+	0	Name=XP_015434613.1;ID=cds-XP_015434613.1;Dbxref=GeneID:107190335%2CGenbank:XP_015434613.1;Parent=rna-XM_015579127.1
NW_015374070.1	Gnomon	CDS	3117555	3117759	.	+	0	Name=XP_015434613.1;ID=cds-XP_015434613.1;Dbxref=GeneID:107190335%2CGenbank:XP_015434613.1;Parent=rna-XM_015579127.1
NW_015374070.1	Gnomon	CDS	3117904	3118088	.	+	0	Name=XP_015434613.1;ID=cds-XP_015434613.1;Dbxref=GeneID:107190335%2CGenbank:XP_015434613.1;Parent=rna-XM_015579127.1
NW_015374070.1	Gnomon	CDS	3118950	3119145	.	+	0	Name=XP_015434613.1;ID=cds-XP_015434613.1;Dbxref=GeneID:107190335%2CGenbank:XP_015434613.1;Parent=rna-XM_015579127.1
NW_015374070.1	Gnomon	CDS	3119390	3119602	.	+	0	Name=XP_015434613.1;ID=cds-XP_015434613.1;Dbxref=GeneID:107190335%2CGenbank:XP_015434613.1;Parent=rna-XM_015579127.1
NW_015374070.1	Gnomon	CDS	3120214	3120444	.	+	0	Name=XP_015434613.1;ID=cds-XP_015434613.1;Dbxref=GeneID:107190335%2CGenbank:XP_015434613.1;Parent=rna-XM_015579127.1
NW_015374070.1	Gnomon	CDS	3121806	3121975	.	+	0	Name=XP_015434613.1;ID=cds-XP_015434613.1;Dbxref=GeneID:107190335%2CGenbank:XP_015434613.1;Parent=rna-XM_015579127.1
NW_015374070.1	Gnomon	mRNA	2139011	2140709	.	+	.	Name=XM_015579205.1;ID=rna-XM_015579205.1;Dbxref=GeneID:107190407%2CGenbank:XM_015579205.1;Parent=gene-LOC107190407
NW_015374070.1	Gnomon	exon	1478244	1478434	.	+	.	ID=exon-XM_015579188.1-2;Dbxref=GeneID:107190395%2CGenbank:XM_015579188.1;Parent=rna-XM_015579188.1
NW_015374070.1	Gnomon	exon	1474126	1474188	.	+	.	ID=exon-XM_015579188.1-1;Dbxref=GeneID:107190395%2CGenbank:XM_015579188.1;Parent=rna-XM_015579188.1
NW_015374070.1	Gnomon	exon	1525290	1525777	.	+	.	ID=exon-XM_015579188.1-6;Dbxref=GeneID:107190395%2CGenbank:XM_015579188.1;Parent=rna-XM_015579188.1
NW_015374070.1	Gnomon	exon	1523847	1524233	.	+	.	ID=exon-XM_015579188.1-5;Dbxref=GeneID:107190395%2CGenbank:XM_015579188.1;Parent=rna-XM_015579188.1
NW_015374070.1	Gnomon	exon	1519358	1519440	.	+	.	ID=exon-XM_015579188.1-4;Dbxref=GeneID:107190395%2CGenbank:XM_015579188.1;Parent=rna-XM_015579188.1
NW_015374070.1	Gnomon	exon	1507420	1507437	.	+	.	ID=exon-XM_015579188.1-3;Dbxref=GeneID:107190395%2CGenbank:XM_015579188.1;Parent=rna-XM_015579188.1
NW_015374070.1	Gnomon	exon	1527568	1527703	.	+	.	ID=exon-XM_015579188.1-9;Dbxref=GeneID:107190395%2CGenbank:XM_015579188.1;Parent=rna-XM_015579188.1
NW_015374070.1	Gnomon	exon	1527249	1527469	.	+	.	ID=exon-XM_015579188.1-8;Dbxref=GeneID:107190395%2CGenbank:XM_015579188.1;Parent=rna-XM_015579188.1
NW_015374070.1	Gnomon	exon	1526171	1527176	.	+	.	ID=exon-XM_015579188.1-7;Dbxref=GeneID:107190395%2CGenbank:XM_015579188.1;Parent=rna-XM_015579188.1
NW_015374070.1	Gnomon	exon	2881786	2882010	.	-	.	ID=exon-XM_015579155.1-13;Dbxref=GeneID:107190360%2CGenbank:XM_015579155.1;Parent=rna-XM_015579155.1
NW_015374070.1	Gnomon	exon	2882426	2884070	.	-	.	ID=exon-XM_015579155.1-12;Dbxref=GeneID:107190360%2CGenbank:XM_015579155.1;Parent=rna-XM_015579155.1
NW_015374070.1	Gnomon	exon	2884143	2884437	.	-	.	ID=exon-XM_015579155.1-11;Dbxref=GeneID:107190360%2CGenbank:XM_015579155.1;Parent=rna-XM_015579155.1
NW_015374070.1	Gnomon	exon	2884518	2884826	.	-	.	ID=exon-XM_015579155.1-10;Dbxref=GeneID:107190360%2CGenbank:XM_015579155.1;Parent=rna-XM_015579155.1
NW_015374070.1	Gnomon	mRNA	1302380	1325616	.	-	.	Name=XM_015579198.1;ID=rna-XM_015579198.1;Dbxref=GeneID:107190403%2CGenbank:XM_015579198.1;Parent=gene-LOC107190403
NW_015374070.1	Gnomon	CDS	759742	759798	.	-	0	Name=XP_015434612.1;ID=cds-XP_015434612.1;Dbxref=GeneID:107190334%2CGenbank:XP_015434612.1;Note=The sequence of the model RefSeq protein was modified relative to this genomic sequence to represent the inferred CDS: inserted 2 bases in 1 codon;Parent=rna-XM_015579126.1
NW_015374070.1	Gnomon	CDS	759467	759660	.	-	0	Name=XP_015434612.1;ID=cds-XP_015434612.1;Dbxref=GeneID:107190334%2CGenbank:XP_015434612.1;Note=The sequence of the model RefSeq protein was modified relative to this genomic sequence to represent the inferred CDS: inserted 2 bases in 1 codon;Parent=rna-XM_015579126.1
NW_015374070.1	Gnomon	CDS	759110	759316	.	-	0	Name=XP_015434612.1;ID=cds-XP_015434612.1;Dbxref=GeneID:107190334%2CGenbank:XP_015434612.1;Note=The sequence of the model RefSeq protein was modified relative to this genomic sequence to represent the inferred CDS: inserted 2 bases in 1 codon;Parent=rna-XM_015579126.1
NW_015374070.1	Gnomon	CDS	758876	758995	.	-	0	Name=XP_015434612.1;ID=cds-XP_015434612.1;Dbxref=GeneID:107190334%2CGenbank:XP_015434612.1;Note=The sequence of the model RefSeq protein was modified relative to this genomic sequence to represent the inferred CDS: inserted 2 bases in 1 codon;Parent=rna-XM_015579126.1
NW_015374070.1	Gnomon	CDS	758621	758799	.	-	0	Name=XP_015434612.1;ID=cds-XP_015434612.1;Dbxref=GeneID:107190334%2CGenbank:XP_015434612.1;Note=The sequence of the model RefSeq protein was modified relative to this genomic sequence to represent the inferred CDS: inserted 2 bases in 1 codon;Parent=rna-XM_015579126.1
NW_015374070.1	Gnomon	CDS	758321	758544	.	-	0	Name=XP_015434612.1;ID=cds-XP_015434612.1;Dbxref=GeneID:107190334%2CGenbank:XP_015434612.1;Note=The sequence of the model RefSeq protein was modified relative to this genomic sequence to represent the inferred CDS: inserted 2 bases in 1 codon;Parent=rna-XM_015579126.1
NW_015374070.1	Gnomon	CDS	758065	758259	.	-	0	Name=XP_015434612.1;ID=cds-XP_015434612.1;Dbxref=GeneID:107190334%2CGenbank:XP_015434612.1;Note=The sequence of the model RefSeq protein was modified relative to this genomic sequence to represent the inferred CDS: inserted 2 bases in 1 codon;Parent=rna-XM_015579126.1
NW_015374070.1	Gnomon	CDS	757772	757952	.	-	0	Name=XP_015434612.1;ID=cds-XP_015434612.1;Dbxref=GeneID:107190334%2CGenbank:XP_015434612.1;Note=The sequence of the model RefSeq protein was modified relative to this genomic sequence to represent the inferred CDS: inserted 2 bases in 1 codon;Parent=rna-XM_015579126.1
NW_015374070.1	Gnomon	CDS	757580	757692	.	-	0	Name=XP_015434612.1;ID=cds-XP_015434612.1;Dbxref=GeneID:107190334%2CGenbank:XP_015434612.1;Note=The sequence of the model RefSeq protein was modified relative to this genomic sequence to represent the inferred CDS: inserted 2 bases in 1 codon;Parent=rna-XM_015579126.1
NW_015374070.1	Gnomon	CDS	757268	757478	.	-	0	Name=XP_015434612.1;ID=cds-XP_015434612.1;Dbxref=GeneID:107190334%2CGenbank:XP_015434612.1;Note=The sequence of the model RefSeq protein was modified relative to this genomic sequence to represent the inferred CDS: inserted 2 bases in 1 codon;Parent=rna-XM_015579126.1
NW_015374070.1	Gnomon	CDS	757023	757186	.	-	0	Name=XP_015434612.1;ID=cds-XP_015434612.1;Dbxref=GeneID:107190334%2CGenbank:XP_015434612.1;Note=The sequence of the model RefSeq protein was modified relative to this genomic sequence to represent the inferred CDS: inserted 2 bases in 1 codon;Parent=rna-XM_015579126.1
NW_015374070.1	Gnomon	CDS	756762	756913	.	-	0	Name=XP_015434612.1;ID=cds-XP_015434612.1;Dbxref=GeneID:107190334%2CGenbank:XP_015434612.1;Note=The sequence of the model RefSeq protein was modified relative to this genomic sequence to represent the inferred CDS: inserted 2 bases in 1 codon;Parent=rna-XM_015579126.1
NW_015374070.1	Gnomon	CDS	756543	756689	.	-	0	Name=XP_015434612.1;ID=cds-XP_015434612.1;Dbxref=GeneID:107190334%2CGenbank:XP_015434612.1;Note=The sequence of the model RefSeq protein was modified relative to this genomic sequence to represent the inferred CDS: inserted 2 bases in 1 codon;Parent=rna-XM_015579126.1
NW_015374070.1	Gnomon	CDS	756509	756541	.	-	0	Name=XP_015434612.1;ID=cds-XP_015434612.1;Dbxref=GeneID:107190334%2CGenbank:XP_015434612.1;Note=The sequence of the model RefSeq protein was modified relative to this genomic sequence to represent the inferred CDS: inserted 2 bases in 1 codon;Parent=rna-XM_015579126.1
NW_015374070.1	Gnomon	CDS	756244	756427	.	-	0	Name=XP_015434612.1;ID=cds-XP_015434612.1;Dbxref=GeneID:107190334%2CGenbank:XP_015434612.1;Note=The sequence of the model RefSeq protein was modified relative to this genomic sequence to represent the inferred CDS: inserted 2 bases in 1 codon;Parent=rna-XM_015579126.1
NW_015374070.1	Gnomon	CDS	755940	756146	.	-	0	Name=XP_015434612.1;ID=cds-XP_015434612.1;Dbxref=GeneID:107190334%2CGenbank:XP_015434612.1;Note=The sequence of the model RefSeq protein was modified relative to this genomic sequence to represent the inferred CDS: inserted 2 bases in 1 codon;Parent=rna-XM_015579126.1
NW_015374070.1	Gnomon	CDS	754864	755868	.	-	0	Name=XP_015434612.1;ID=cds-XP_015434612.1;Dbxref=GeneID:107190334%2CGenbank:XP_015434612.1;Note=The sequence of the model RefSeq protein was modified relative to this genomic sequence to represent the inferred CDS: inserted 2 bases in 1 codon;Parent=rna-XM_015579126.1
NW_015374070.1	Gnomon	CDS	753783	753986	.	-	0	Name=XP_015434612.1;ID=cds-XP_015434612.1;Dbxref=GeneID:107190334%2CGenbank:XP_015434612.1;Note=The sequence of the model RefSeq protein was modified relative to this genomic sequence to represent the inferred CDS: inserted 2 bases in 1 codon;Parent=rna-XM_015579126.1
NW_015374070.1	Gnomon	CDS	753568	753703	.	-	0	Name=XP_015434612.1;ID=cds-XP_015434612.1;Dbxref=GeneID:107190334%2CGenbank:XP_015434612.1;Note=The sequence of the model RefSeq protein was modified relative to this genomic sequence to represent the inferred CDS: inserted 2 bases in 1 codon;Parent=rna-XM_015579126.1
NW_015374070.1	Gnomon	CDS	753301	753494	.	-	0	Name=XP_015434612.1;ID=cds-XP_015434612.1;Dbxref=GeneID:107190334%2CGenbank:XP_015434612.1;Note=The sequence of the model RefSeq protein was modified relative to this genomic sequence to represent the inferred CDS: inserted 2 bases in 1 codon;Parent=rna-XM_015579126.1
NW_015374070.1	Gnomon	CDS	753000	753214	.	-	0	Name=XP_015434612.1;ID=cds-XP_015434612.1;Dbxref=GeneID:107190334%2CGenbank:XP_015434612.1;Note=The sequence of the model RefSeq protein was modified relative to this genomic sequence to represent the inferred CDS: inserted 2 bases in 1 codon;Parent=rna-XM_015579126.1
NW_015374070.1	Gnomon	CDS	752622	752771	.	-	0	Name=XP_015434612.1;ID=cds-XP_015434612.1;Dbxref=GeneID:107190334%2CGenbank:XP_015434612.1;Note=The sequence of the model RefSeq protein was modified relative to this genomic sequence to represent the inferred CDS: inserted 2 bases in 1 codon;Parent=rna-XM_015579126.1
NW_015374070.1	Gnomon	CDS	750261	750443	.	-	0	Name=XP_015434612.1;ID=cds-XP_015434612.1;Dbxref=GeneID:107190334%2CGenbank:XP_015434612.1;Note=The sequence of the model RefSeq protein was modified relative to this genomic sequence to represent the inferred CDS: inserted 2 bases in 1 codon;Parent=rna-XM_015579126.1
NW_015374070.1	Gnomon	CDS	749948	750116	.	-	0	Name=XP_015434612.1;ID=cds-XP_015434612.1;Dbxref=GeneID:107190334%2CGenbank:XP_015434612.1;Note=The sequence of the model RefSeq protein was modified relative to this genomic sequence to represent the inferred CDS: inserted 2 bases in 1 codon;Parent=rna-XM_015579126.1
NW_015374070.1	Gnomon	CDS	749709	749867	.	-	0	Name=XP_015434612.1;ID=cds-XP_015434612.1;Dbxref=GeneID:107190334%2CGenbank:XP_015434612.1;Note=The sequence of the model RefSeq protein was modified relative to this genomic sequence to represent the inferred CDS: inserted 2 bases in 1 codon;Parent=rna-XM_015579126.1
NW_015374070.1	Gnomon	CDS	749262	749449	.	-	0	Name=XP_015434612.1;ID=cds-XP_015434612.1;Dbxref=GeneID:107190334%2CGenbank:XP_015434612.1;Note=The sequence of the model RefSeq protein was modified relative to this genomic sequence to represent the inferred CDS: inserted 2 bases in 1 codon;Parent=rna-XM_015579126.1
NW_015374070.1	Gnomon	CDS	748778	748940	.	-	0	Name=XP_015434612.1;ID=cds-XP_015434612.1;Dbxref=GeneID:107190334%2CGenbank:XP_015434612.1;Note=The sequence of the model RefSeq protein was modified relative to this genomic sequence to represent the inferred CDS: inserted 2 bases in 1 codon;Parent=rna-XM_015579126.1
NW_015374070.1	Gnomon	CDS	748536	748709	.	-	0	Name=XP_015434612.1;ID=cds-XP_015434612.1;Dbxref=GeneID:107190334%2CGenbank:XP_015434612.1;Note=The sequence of the model RefSeq protein was modified relative to this genomic sequence to represent the inferred CDS: inserted 2 bases in 1 codon;Parent=rna-XM_015579126.1
NW_015374070.1	Gnomon	CDS	748302	748448	.	-	0	Name=XP_015434612.1;ID=cds-XP_015434612.1;Dbxref=GeneID:107190334%2CGenbank:XP_015434612.1;Note=The sequence of the model RefSeq protein was modified relative to this genomic sequence to represent the inferred CDS: inserted 2 bases in 1 codon;Parent=rna-XM_015579126.1
NW_015374070.1	Gnomon	CDS	748062	748236	.	-	0	Name=XP_015434612.1;ID=cds-XP_015434612.1;Dbxref=GeneID:107190334%2CGenbank:XP_015434612.1;Note=The sequence of the model RefSeq protein was modified relative to this genomic sequence to represent the inferred CDS: inserted 2 bases in 1 codon;Parent=rna-XM_015579126.1
NW_015374070.1	Gnomon	CDS	747873	747991	.	-	0	Name=XP_015434612.1;ID=cds-XP_015434612.1;Dbxref=GeneID:107190334%2CGenbank:XP_015434612.1;Note=The sequence of the model RefSeq protein was modified relative to this genomic sequence to represent the inferred CDS: inserted 2 bases in 1 codon;Parent=rna-XM_015579126.1
NW_015374070.1	Gnomon	mRNA	2968006	2970418	.	+	.	Name=XM_015579197.1;ID=rna-XM_015579197.1;Dbxref=GeneID:107190402%2CGenbank:XM_015579197.1;Parent=gene-LOC107190402
NW_015374070.1	Gnomon	CDS	3873353	3873450	.	-	0	Name=XP_015434611.1;ID=cds-XP_015434611.1;Dbxref=GeneID:107190333%2CGenbank:XP_015434611.1;Parent=rna-XM_015579125.1
NW_015374070.1	Gnomon	CDS	3872984	3873073	.	-	0	Name=XP_015434611.1;ID=cds-XP_015434611.1;Dbxref=GeneID:107190333%2CGenbank:XP_015434611.1;Parent=rna-XM_015579125.1
NW_015374070.1	Gnomon	CDS	3872644	3872779	.	-	0	Name=XP_015434611.1;ID=cds-XP_015434611.1;Dbxref=GeneID:107190333%2CGenbank:XP_015434611.1;Parent=rna-XM_015579125.1
NW_015374070.1	Gnomon	CDS	3872289	3872513	.	-	0	Name=XP_015434611.1;ID=cds-XP_015434611.1;Dbxref=GeneID:107190333%2CGenbank:XP_015434611.1;Parent=rna-XM_015579125.1
NW_015374070.1	Gnomon	CDS	3872044	3872190	.	-	0	Name=XP_015434611.1;ID=cds-XP_015434611.1;Dbxref=GeneID:107190333%2CGenbank:XP_015434611.1;Parent=rna-XM_015579125.1
NW_015374070.1	Gnomon	CDS	3871857	3871965	.	-	0	Name=XP_015434611.1;ID=cds-XP_015434611.1;Dbxref=GeneID:107190333%2CGenbank:XP_015434611.1;Parent=rna-XM_015579125.1
NW_015374070.1	Gnomon	CDS	3871633	3871791	.	-	0	Name=XP_015434611.1;ID=cds-XP_015434611.1;Dbxref=GeneID:107190333%2CGenbank:XP_015434611.1;Parent=rna-XM_015579125.1
NW_015374070.1	Gnomon	CDS	3871351	3871568	.	-	0	Name=XP_015434611.1;ID=cds-XP_015434611.1;Dbxref=GeneID:107190333%2CGenbank:XP_015434611.1;Parent=rna-XM_015579125.1
NW_015374070.1	Gnomon	CDS	3870999	3871253	.	-	0	Name=XP_015434611.1;ID=cds-XP_015434611.1;Dbxref=GeneID:107190333%2CGenbank:XP_015434611.1;Parent=rna-XM_015579125.1
NW_015374070.1	Gnomon	exon	2453478	2453737	.	+	.	ID=exon-XM_015579140.1-4;Dbxref=GeneID:107190346%2CGenbank:XM_015579140.1;Parent=rna-XM_015579140.1
NW_015374070.1	Gnomon	exon	2453220	2453406	.	+	.	ID=exon-XM_015579140.1-3;Dbxref=GeneID:107190346%2CGenbank:XM_015579140.1;Parent=rna-XM_015579140.1
NW_015374070.1	Gnomon	exon	2453052	2453133	.	+	.	ID=exon-XM_015579140.1-2;Dbxref=GeneID:107190346%2CGenbank:XM_015579140.1;Parent=rna-XM_015579140.1
NW_015374070.1	Gnomon	exon	2452857	2452925	.	+	.	ID=exon-XM_015579140.1-1;Dbxref=GeneID:107190346%2CGenbank:XM_015579140.1;Parent=rna-XM_015579140.1
NW_015374070.1	Gnomon	exon	2451282	2451483	.	-	.	ID=exon-XM_015579116.1-3;Dbxref=GeneID:107190324%2CGenbank:XM_015579116.1;Parent=rna-XM_015579116.1
NW_015374070.1	Gnomon	exon	2451591	2451701	.	-	.	ID=exon-XM_015579116.1-2;Dbxref=GeneID:107190324%2CGenbank:XM_015579116.1;Parent=rna-XM_015579116.1
NW_015374070.1	Gnomon	exon	2450825	2450988	.	-	.	ID=exon-XM_015579116.1-5;Dbxref=GeneID:107190324%2CGenbank:XM_015579116.1;Parent=rna-XM_015579116.1
NW_015374070.1	Gnomon	exon	2451060	2451164	.	-	.	ID=exon-XM_015579116.1-4;Dbxref=GeneID:107190324%2CGenbank:XM_015579116.1;Parent=rna-XM_015579116.1
NW_015374070.1	Gnomon	exon	2451780	2451824	.	-	.	ID=exon-XM_015579116.1-1;Dbxref=GeneID:107190324%2CGenbank:XM_015579116.1;Parent=rna-XM_015579116.1
NW_015374070.1	Gnomon	exon	2450411	2450597	.	-	.	ID=exon-XM_015579116.1-7;Dbxref=GeneID:107190324%2CGenbank:XM_015579116.1;Parent=rna-XM_015579116.1
NW_015374070.1	Gnomon	exon	2450669	2450752	.	-	.	ID=exon-XM_015579116.1-6;Dbxref=GeneID:107190324%2CGenbank:XM_015579116.1;Parent=rna-XM_015579116.1
NW_015374070.1	Gnomon	exon	2449972	2450115	.	-	.	ID=exon-XM_015579116.1-9;Dbxref=GeneID:107190324%2CGenbank:XM_015579116.1;Parent=rna-XM_015579116.1
NW_015374070.1	Gnomon	exon	2450184	2450345	.	-	.	ID=exon-XM_015579116.1-8;Dbxref=GeneID:107190324%2CGenbank:XM_015579116.1;Parent=rna-XM_015579116.1
NW_015374070.1	Gnomon	CDS	415586	415732	.	-	0	Name=XP_015434618.1;ID=cds-XP_015434618.1;Dbxref=GeneID:107190339%2CGenbank:XP_015434618.1;Parent=rna-XM_015579132.1
NW_015374070.1	Gnomon	CDS	415238	415385	.	-	0	Name=XP_015434618.1;ID=cds-XP_015434618.1;Dbxref=GeneID:107190339%2CGenbank:XP_015434618.1;Parent=rna-XM_015579132.1
NW_015374070.1	Gnomon	CDS	414963	415172	.	-	0	Name=XP_015434618.1;ID=cds-XP_015434618.1;Dbxref=GeneID:107190339%2CGenbank:XP_015434618.1;Parent=rna-XM_015579132.1
NW_015374070.1	Gnomon	CDS	414769	414902	.	-	0	Name=XP_015434618.1;ID=cds-XP_015434618.1;Dbxref=GeneID:107190339%2CGenbank:XP_015434618.1;Parent=rna-XM_015579132.1
NW_015374070.1	Gnomon	mRNA	3168254	3184922	.	-	.	Name=XM_015579201.1;ID=rna-XM_015579201.1;Dbxref=GeneID:107190405%2CGenbank:XM_015579201.1;Parent=gene-LOC107190405
NW_015374070.1	Gnomon	exon	2771707	2771954	.	+	.	ID=exon-XM_015579117.1-7;Dbxref=GeneID:107190325%2CGenbank:XM_015579117.1;Parent=rna-XM_015579117.1
NW_015374070.1	Gnomon	exon	2769594	2769834	.	+	.	ID=exon-XM_015579117.1-6;Dbxref=GeneID:107190325%2CGenbank:XM_015579117.1;Parent=rna-XM_015579117.1
NW_015374070.1	Gnomon	exon	2762128	2762309	.	+	.	ID=exon-XM_015579117.1-5;Dbxref=GeneID:107190325%2CGenbank:XM_015579117.1;Parent=rna-XM_015579117.1
NW_015374070.1	Gnomon	exon	2754316	2754502	.	+	.	ID=exon-XM_015579117.1-4;Dbxref=GeneID:107190325%2CGenbank:XM_015579117.1;Parent=rna-XM_015579117.1
NW_015374070.1	Gnomon	exon	2752905	2753015	.	+	.	ID=exon-XM_015579117.1-3;Dbxref=GeneID:107190325%2CGenbank:XM_015579117.1;Parent=rna-XM_015579117.1
NW_015374070.1	Gnomon	exon	2751406	2751531	.	+	.	ID=exon-XM_015579117.1-2;Dbxref=GeneID:107190325%2CGenbank:XM_015579117.1;Parent=rna-XM_015579117.1
NW_015374070.1	Gnomon	exon	2740350	2744609	.	+	.	ID=exon-XM_015579117.1-1;Dbxref=GeneID:107190325%2CGenbank:XM_015579117.1;Parent=rna-XM_015579117.1
NW_015374070.1	Gnomon	mRNA	389848	396852	.	+	.	Name=XM_015579098.1;ID=rna-XM_015579098.1;Dbxref=GeneID:107190307%2CGenbank:XM_015579098.1;Parent=gene-LOC107190307
NW_015374070.1	Gnomon	mRNA	1567889	1573408	.	-	.	Name=XM_015579108.1;ID=rna-XM_015579108.1;Dbxref=GeneID:107190317%2CGenbank:XM_015579108.1;Parent=gene-LOC107190317
NW_015374070.1	Gnomon	mRNA	2402868	2433145	.	+	.	Name=XM_015579190.1;ID=rna-XM_015579190.1;Dbxref=GeneID:107190397%2CGenbank:XM_015579190.1;Parent=gene-LOC107190397
NW_015374070.1	Gnomon	mRNA	3168254	3185818	.	-	.	Name=XM_015579200.1;ID=rna-XM_015579200.1;Dbxref=GeneID:107190405%2CGenbank:XM_015579200.1;Parent=gene-LOC107190405
NW_015374070.1	Gnomon	exon	2430894	2430896	.	+	.	ID=exon-XM_015579192.1-10;Dbxref=GeneID:107190397%2CGenbank:XM_015579192.1;Parent=rna-XM_015579192.1
NW_015374070.1	Gnomon	exon	2431901	2432114	.	+	.	ID=exon-XM_015579192.1-12;Dbxref=GeneID:107190397%2CGenbank:XM_015579192.1;Parent=rna-XM_015579192.1
NW_015374070.1	Gnomon	exon	2431094	2431276	.	+	.	ID=exon-XM_015579192.1-11;Dbxref=GeneID:107190397%2CGenbank:XM_015579192.1;Parent=rna-XM_015579192.1
NW_015374070.1	Gnomon	exon	2432914	2433145	.	+	.	ID=exon-XM_015579192.1-13;Dbxref=GeneID:107190397%2CGenbank:XM_015579192.1;Parent=rna-XM_015579192.1
NW_015374070.1	Gnomon	exon	1409214	1409360	.	-	.	ID=exon-XM_015579141.1-7;Dbxref=GeneID:107190347%2CGenbank:XM_015579141.1;Parent=rna-XM_015579141.1
NW_015374070.1	Gnomon	exon	1409990	1410182	.	-	.	ID=exon-XM_015579141.1-6;Dbxref=GeneID:107190347%2CGenbank:XM_015579141.1;Parent=rna-XM_015579141.1
NW_015374070.1	Gnomon	exon	1408680	1408837	.	-	.	ID=exon-XM_015579141.1-9;Dbxref=GeneID:107190347%2CGenbank:XM_015579141.1;Parent=rna-XM_015579141.1
NW_015374070.1	Gnomon	exon	1408985	1409122	.	-	.	ID=exon-XM_015579141.1-8;Dbxref=GeneID:107190347%2CGenbank:XM_015579141.1;Parent=rna-XM_015579141.1
NW_015374070.1	Gnomon	exon	1418205	1418442	.	-	.	ID=exon-XM_015579141.1-3;Dbxref=GeneID:107190347%2CGenbank:XM_015579141.1;Parent=rna-XM_015579141.1
NW_015374070.1	Gnomon	exon	1420042	1420192	.	-	.	ID=exon-XM_015579141.1-2;Dbxref=GeneID:107190347%2CGenbank:XM_015579141.1;Parent=rna-XM_015579141.1
NW_015374070.1	Gnomon	exon	1410664	1410862	.	-	.	ID=exon-XM_015579141.1-5;Dbxref=GeneID:107190347%2CGenbank:XM_015579141.1;Parent=rna-XM_015579141.1
NW_015374070.1	Gnomon	exon	1416406	1416631	.	-	.	ID=exon-XM_015579141.1-4;Dbxref=GeneID:107190347%2CGenbank:XM_015579141.1;Parent=rna-XM_015579141.1
NW_015374070.1	Gnomon	exon	1426437	1426627	.	-	.	ID=exon-XM_015579141.1-1;Dbxref=GeneID:107190347%2CGenbank:XM_015579141.1;Parent=rna-XM_015579141.1
NW_015374070.1	Gnomon	mRNA	50414	175806	.	-	.	Name=XM_015579097.1;ID=rna-XM_015579097.1;Dbxref=GeneID:107190306%2CGenbank:XM_015579097.1;Note=The sequence of the model RefSeq transcript was modified relative to this genomic sequence to represent the inferred CDS: deleted 1 base in 1 codon;Parent=gene-LOC107190306
NW_015374070.1	Gnomon	mRNA	1437368	1438310	.	-	.	Name=XM_015579107.1;ID=rna-XM_015579107.1;Dbxref=GeneID:107190316%2CGenbank:XM_015579107.1;Parent=gene-LOC107190316
NW_015374070.1	Gnomon	CDS	1547490	1547507	.	-	0	Name=XP_015434616.1;ID=cds-XP_015434616.1;Dbxref=GeneID:107190337%2CGenbank:XP_015434616.1;Parent=rna-XM_015579130.1
NW_015374070.1	Gnomon	CDS	1543543	1543673	.	-	0	Name=XP_015434616.1;ID=cds-XP_015434616.1;Dbxref=GeneID:107190337%2CGenbank:XP_015434616.1;Parent=rna-XM_015579130.1
NW_015374070.1	Gnomon	CDS	1542796	1543045	.	-	0	Name=XP_015434616.1;ID=cds-XP_015434616.1;Dbxref=GeneID:107190337%2CGenbank:XP_015434616.1;Parent=rna-XM_015579130.1
NW_015374070.1	Gnomon	CDS	1542061	1542168	.	-	0	Name=XP_015434616.1;ID=cds-XP_015434616.1;Dbxref=GeneID:107190337%2CGenbank:XP_015434616.1;Parent=rna-XM_015579130.1
NW_015374070.1	Gnomon	mRNA	2948886	2953355	.	+	.	Name=XM_015579194.1;ID=rna-XM_015579194.1;Dbxref=GeneID:107190399%2CGenbank:XM_015579194.1;Parent=gene-LOC107190399
NW_015374070.1	Gnomon	mRNA	762606	791021	.	-	.	Name=XM_015579204.1;ID=rna-XM_015579204.1;Dbxref=GeneID:107190406%2CGenbank:XM_015579204.1;Parent=gene-LOC107190406
NW_015374070.1	Gnomon	exon	1408115	1408449	.	-	.	ID=exon-XM_015579141.1-10;Dbxref=GeneID:107190347%2CGenbank:XM_015579141.1;Parent=rna-XM_015579141.1
NW_015374070.1	Gnomon	mRNA	2402868	2433145	.	+	.	Name=XM_015579192.1;ID=rna-XM_015579192.1;Dbxref=GeneID:107190397%2CGenbank:XM_015579192.1;Parent=gene-LOC107190397
NW_015374070.1	Gnomon	mRNA	3168254	3201433	.	-	.	Name=XM_015579202.1;ID=rna-XM_015579202.1;Dbxref=GeneID:107190405%2CGenbank:XM_015579202.1;Parent=gene-LOC107190405
NW_015374070.1	Gnomon	mRNA	416127	419574	.	+	.	Name=XM_015579099.1;ID=rna-XM_015579099.1;Dbxref=GeneID:107190308%2CGenbank:XM_015579099.1;Parent=gene-LOC107190308
NW_015374070.1	Gnomon	mRNA	2133819	2145078	.	-	.	Name=XM_015579109.1;ID=rna-XM_015579109.1;Dbxref=GeneID:107190318%2CGenbank:XM_015579109.1;Parent=gene-LOC107190318
NW_015374070.1	Gnomon	exon	1474126	1474188	.	+	.	ID=exon-XM_015579187.1-1;Dbxref=GeneID:107190395%2CGenbank:XM_015579187.1;Parent=rna-XM_015579187.1
NW_015374070.1	Gnomon	exon	1507420	1507437	.	+	.	ID=exon-XM_015579187.1-3;Dbxref=GeneID:107190395%2CGenbank:XM_015579187.1;Parent=rna-XM_015579187.1
NW_015374070.1	Gnomon	exon	1478244	1478434	.	+	.	ID=exon-XM_015579187.1-2;Dbxref=GeneID:107190395%2CGenbank:XM_015579187.1;Parent=rna-XM_015579187.1
NW_015374070.1	Gnomon	exon	1527568	1527703	.	+	.	ID=exon-XM_015579187.1-9;Dbxref=GeneID:107190395%2CGenbank:XM_015579187.1;Parent=rna-XM_015579187.1
NW_015374070.1	Gnomon	exon	1527249	1527469	.	+	.	ID=exon-XM_015579187.1-8;Dbxref=GeneID:107190395%2CGenbank:XM_015579187.1;Parent=rna-XM_015579187.1
NW_015374070.1	Gnomon	exon	1523847	1524233	.	+	.	ID=exon-XM_015579187.1-5;Dbxref=GeneID:107190395%2CGenbank:XM_015579187.1;Parent=rna-XM_015579187.1
NW_015374070.1	Gnomon	exon	1519358	1519440	.	+	.	ID=exon-XM_015579187.1-4;Dbxref=GeneID:107190395%2CGenbank:XM_015579187.1;Parent=rna-XM_015579187.1
NW_015374070.1	Gnomon	exon	1526171	1527176	.	+	.	ID=exon-XM_015579187.1-7;Dbxref=GeneID:107190395%2CGenbank:XM_015579187.1;Parent=rna-XM_015579187.1
NW_015374070.1	Gnomon	exon	1525290	1525777	.	+	.	ID=exon-XM_015579187.1-6;Dbxref=GeneID:107190395%2CGenbank:XM_015579187.1;Parent=rna-XM_015579187.1
NW_015374070.1	Gnomon	CDS	1565790	1565819	.	-	0	Name=XP_015434615.1;ID=cds-XP_015434615.1;Dbxref=GeneID:107190337%2CGenbank:XP_015434615.1;Parent=rna-XM_015579129.1
NW_015374070.1	Gnomon	CDS	1543543	1543673	.	-	0	Name=XP_015434615.1;ID=cds-XP_015434615.1;Dbxref=GeneID:107190337%2CGenbank:XP_015434615.1;Parent=rna-XM_015579129.1
NW_015374070.1	Gnomon	CDS	1542796	1543045	.	-	0	Name=XP_015434615.1;ID=cds-XP_015434615.1;Dbxref=GeneID:107190337%2CGenbank:XP_015434615.1;Parent=rna-XM_015579129.1
NW_015374070.1	Gnomon	CDS	1542061	1542168	.	-	0	Name=XP_015434615.1;ID=cds-XP_015434615.1;Dbxref=GeneID:107190337%2CGenbank:XP_015434615.1;Parent=rna-XM_015579129.1
NW_015374070.1	Gnomon	mRNA	2439123	2441440	.	-	.	Name=XM_015579193.1;ID=rna-XM_015579193.1;Dbxref=GeneID:107190398%2CGenbank:XM_015579193.1;Parent=gene-LOC107190398
NW_015374070.1	Gnomon	exon	2402868	2402919	.	+	.	ID=exon-XM_015579189.1-1;Dbxref=GeneID:107190397%2CGenbank:XM_015579189.1;Parent=rna-XM_015579189.1
NW_015374070.1	Gnomon	exon	2415361	2415405	.	+	.	ID=exon-XM_015579189.1-3;Dbxref=GeneID:107190397%2CGenbank:XM_015579189.1;Parent=rna-XM_015579189.1
NW_015374070.1	Gnomon	exon	2414520	2414659	.	+	.	ID=exon-XM_015579189.1-2;Dbxref=GeneID:107190397%2CGenbank:XM_015579189.1;Parent=rna-XM_015579189.1
NW_015374070.1	Gnomon	exon	2419568	2419748	.	+	.	ID=exon-XM_015579189.1-5;Dbxref=GeneID:107190397%2CGenbank:XM_015579189.1;Parent=rna-XM_015579189.1
NW_015374070.1	Gnomon	exon	2418689	2418798	.	+	.	ID=exon-XM_015579189.1-4;Dbxref=GeneID:107190397%2CGenbank:XM_015579189.1;Parent=rna-XM_015579189.1
NW_015374070.1	Gnomon	exon	2423174	2423342	.	+	.	ID=exon-XM_015579189.1-7;Dbxref=GeneID:107190397%2CGenbank:XM_015579189.1;Parent=rna-XM_015579189.1
NW_015374070.1	Gnomon	exon	2422101	2422216	.	+	.	ID=exon-XM_015579189.1-6;Dbxref=GeneID:107190397%2CGenbank:XM_015579189.1;Parent=rna-XM_015579189.1
NW_015374070.1	Gnomon	exon	2428641	2428799	.	+	.	ID=exon-XM_015579189.1-9;Dbxref=GeneID:107190397%2CGenbank:XM_015579189.1;Parent=rna-XM_015579189.1
NW_015374070.1	Gnomon	exon	2427140	2427276	.	+	.	ID=exon-XM_015579189.1-8;Dbxref=GeneID:107190397%2CGenbank:XM_015579189.1;Parent=rna-XM_015579189.1
NW_015374070.1	Gnomon	mRNA	2151279	2153714	.	-	.	Name=XM_015579152.1;ID=rna-XM_015579152.1;Dbxref=GeneID:107190357%2CGenbank:XM_015579152.1;Parent=gene-LOC107190357
NW_015374070.1	Gnomon	exon	2415361	2415405	.	+	.	ID=exon-XM_015579190.1-3;Dbxref=GeneID:107190397%2CGenbank:XM_015579190.1;Parent=rna-XM_015579190.1
NW_015374070.1	Gnomon	exon	2414520	2414659	.	+	.	ID=exon-XM_015579190.1-2;Dbxref=GeneID:107190397%2CGenbank:XM_015579190.1;Parent=rna-XM_015579190.1
NW_015374070.1	Gnomon	exon	2402868	2402919	.	+	.	ID=exon-XM_015579190.1-1;Dbxref=GeneID:107190397%2CGenbank:XM_015579190.1;Parent=rna-XM_015579190.1
NW_015374070.1	Gnomon	exon	2428641	2428760	.	+	.	ID=exon-XM_015579190.1-9;Dbxref=GeneID:107190397%2CGenbank:XM_015579190.1;Parent=rna-XM_015579190.1
NW_015374070.1	Gnomon	exon	2427140	2427276	.	+	.	ID=exon-XM_015579190.1-8;Dbxref=GeneID:107190397%2CGenbank:XM_015579190.1;Parent=rna-XM_015579190.1
NW_015374070.1	Gnomon	exon	2423174	2423342	.	+	.	ID=exon-XM_015579190.1-7;Dbxref=GeneID:107190397%2CGenbank:XM_015579190.1;Parent=rna-XM_015579190.1
NW_015374070.1	Gnomon	exon	2422101	2422216	.	+	.	ID=exon-XM_015579190.1-6;Dbxref=GeneID:107190397%2CGenbank:XM_015579190.1;Parent=rna-XM_015579190.1
NW_015374070.1	Gnomon	exon	2419568	2419748	.	+	.	ID=exon-XM_015579190.1-5;Dbxref=GeneID:107190397%2CGenbank:XM_015579190.1;Parent=rna-XM_015579190.1
NW_015374070.1	Gnomon	exon	2418689	2418798	.	+	.	ID=exon-XM_015579190.1-4;Dbxref=GeneID:107190397%2CGenbank:XM_015579190.1;Parent=rna-XM_015579190.1
NW_015374070.1	Gnomon	mRNA	481285	484367	.	+	.	Name=XM_015579151.1;ID=rna-XM_015579151.1;Dbxref=GeneID:107190356%2CGenbank:XM_015579151.1;Parent=gene-LOC107190356
NW_015374070.1	Gnomon	mRNA	473552	476282	.	+	.	Name=XM_015579154.1;ID=rna-XM_015579154.1;Dbxref=GeneID:107190359%2CGenbank:XM_015579154.1;Parent=gene-LOC107190359
NW_015374070.1	Gnomon	gene	2148115	2149129	.	+	.	Name=LOC107190379;ID=gene-LOC107190379;Dbxref=GeneID:107190379
NW_015374070.1	Gnomon	gene	731693	734291	.	-	.	Name=LOC107190378;ID=gene-LOC107190378;Dbxref=GeneID:107190378
NW_015374070.1	Gnomon	gene	406120	407169	.	+	.	Name=LOC107190375;ID=gene-LOC107190375;Dbxref=GeneID:107190375
NW_015374070.1	Gnomon	exon	822499	822641	.	+	.	ID=exon-XM_015579166.1-4;Dbxref=GeneID:107190370%2CGenbank:XM_015579166.1;Parent=rna-XM_015579166.1
NW_015374070.1	Gnomon	gene	411624	414229	.	-	.	Name=LOC107190374;ID=gene-LOC107190374;Dbxref=GeneID:107190374
NW_015374070.1	Gnomon	exon	822305	822423	.	+	.	ID=exon-XM_015579166.1-3;Dbxref=GeneID:107190370%2CGenbank:XM_015579166.1;Parent=rna-XM_015579166.1
NW_015374070.1	Gnomon	gene	461019	462991	.	+	.	Name=LOC107190377;ID=gene-LOC107190377;Dbxref=GeneID:107190377
NW_015374070.1	Gnomon	exon	822953	823106	.	+	.	ID=exon-XM_015579166.1-6;Dbxref=GeneID:107190370%2CGenbank:XM_015579166.1;Parent=rna-XM_015579166.1
NW_015374070.1	Gnomon	exon	822702	822876	.	+	.	ID=exon-XM_015579166.1-5;Dbxref=GeneID:107190370%2CGenbank:XM_015579166.1;Parent=rna-XM_015579166.1
NW_015374070.1	Gnomon	gene	823770	826340	.	-	.	Name=LOC107190376;ID=gene-LOC107190376;Dbxref=GeneID:107190376
NW_015374070.1	Gnomon	gene	419714	420690	.	-	.	Name=LOC107190371;ID=gene-LOC107190371;Dbxref=GeneID:107190371
NW_015374070.1	Gnomon	gene	820597	823106	.	+	.	Name=LOC107190370;ID=gene-LOC107190370;Dbxref=GeneID:107190370
NW_015374070.1	Gnomon	exon	821979	822156	.	+	.	ID=exon-XM_015579166.1-2;Dbxref=GeneID:107190370%2CGenbank:XM_015579166.1;Parent=rna-XM_015579166.1
NW_015374070.1	Gnomon	gene	2265057	2266976	.	+	.	Name=LOC107190373;ID=gene-LOC107190373;Dbxref=GeneID:107190373
NW_015374070.1	Gnomon	exon	820597	820897	.	+	.	ID=exon-XM_015579166.1-1;Dbxref=GeneID:107190370%2CGenbank:XM_015579166.1;Parent=rna-XM_015579166.1
NW_015374070.1	Gnomon	gene	3374173	3374632	.	+	.	Name=LOC107190389;ID=gene-LOC107190389;Dbxref=GeneID:107190389
NW_015374070.1	Gnomon	gene	3378777	3379283	.	-	.	Name=LOC107190386;ID=gene-LOC107190386;Dbxref=GeneID:107190386
NW_015374070.1	Gnomon	gene	828012	829198	.	+	.	Name=LOC107190385;ID=gene-LOC107190385;Dbxref=GeneID:107190385
NW_015374070.1	Gnomon	gene	3383349	3383837	.	-	.	Name=LOC107190388;ID=gene-LOC107190388;Dbxref=GeneID:107190388
NW_015374070.1	Gnomon	gene	2915140	2916459	.	+	.	Name=LOC107190387;ID=gene-LOC107190387;Dbxref=GeneID:107190387
NW_015374070.1	Gnomon	gene	3371783	3372179	.	-	.	Name=LOC107190382;ID=gene-LOC107190382;Dbxref=GeneID:107190382
NW_015374070.1	Gnomon	gene	3217783	3218787	.	-	.	Name=LOC107190381;ID=gene-LOC107190381;Dbxref=GeneID:107190381
NW_015374070.1	Gnomon	gene	2310202	2402832	.	+	.	Name=LOC107190384;ID=gene-LOC107190384;Dbxref=GeneID:107190384
NW_015374070.1	Gnomon	gene	1436450	1437272	.	+	.	Name=LOC107190380;ID=gene-LOC107190380;Dbxref=GeneID:107190380
NW_015374070.1	Gnomon	gene	2151279	2153714	.	-	.	Name=LOC107190357;ID=gene-LOC107190357;Dbxref=GeneID:107190357
NW_015374070.1	Gnomon	gene	481285	484367	.	+	.	Name=LOC107190356;ID=gene-LOC107190356;Dbxref=GeneID:107190356
NW_015374070.1	Gnomon	gene	473552	476282	.	+	.	Name=LOC107190359;ID=gene-LOC107190359;Dbxref=GeneID:107190359
NW_015374070.1	Gnomon	gene	2290675	2293338	.	-	.	Name=LOC107190358;ID=gene-LOC107190358;Dbxref=GeneID:107190358
NW_015374070.1	Gnomon	gene	558850	562669	.	+	.	Name=LOC107190352;ID=gene-LOC107190352;Dbxref=GeneID:107190352
NW_015374070.1	Gnomon	gene	1250799	1259507	.	+	.	Name=LOC107190355;ID=gene-LOC107190355;Dbxref=GeneID:107190355
NW_015374070.1	Gnomon	gene	738805	744570	.	+	.	Name=LOC107190354;ID=gene-LOC107190354;Dbxref=GeneID:107190354
NW_015374070.1	Gnomon	gene	612564	613544	.	+	.	Name=LOC107190351;ID=gene-LOC107190351;Dbxref=GeneID:107190351
NW_015374070.1	Gnomon	gene	3460415	3656741	.	-	.	Name=LOC107190350;ID=gene-LOC107190350;Dbxref=GeneID:107190350
NW_015374070.1	Gnomon	CDS	1436122	1436202	.	-	0	Name=XP_015434619.1;ID=cds-XP_015434619.1;Dbxref=GeneID:107190340%2CGenbank:XP_015434619.1;Parent=rna-XM_015579133.1
NW_015374070.1	Gnomon	CDS	1434274	1434765	.	-	0	Name=XP_015434619.1;ID=cds-XP_015434619.1;Dbxref=GeneID:107190340%2CGenbank:XP_015434619.1;Parent=rna-XM_015579133.1
NW_015374070.1	Gnomon	CDS	1434058	1434172	.	-	0	Name=XP_015434619.1;ID=cds-XP_015434619.1;Dbxref=GeneID:107190340%2CGenbank:XP_015434619.1;Parent=rna-XM_015579133.1
NW_015374070.1	Gnomon	CDS	1433579	1433725	.	-	0	Name=XP_015434619.1;ID=cds-XP_015434619.1;Dbxref=GeneID:107190340%2CGenbank:XP_015434619.1;Parent=rna-XM_015579133.1
NW_015374070.1	Gnomon	CDS	1433399	1433496	.	-	0	Name=XP_015434619.1;ID=cds-XP_015434619.1;Dbxref=GeneID:107190340%2CGenbank:XP_015434619.1;Parent=rna-XM_015579133.1
NW_015374070.1	Gnomon	gene	365578	380730	.	-	.	Name=LOC107190349;ID=gene-LOC107190349;Dbxref=GeneID:107190349
NW_015374070.1	Gnomon	gene	811139	812938	.	+	.	Name=LOC107190368;ID=gene-LOC107190368;Dbxref=GeneID:107190368
NW_015374070.1	Gnomon	gene	488118	493180	.	+	.	Name=LOC107190367;ID=gene-LOC107190367;Dbxref=GeneID:107190367
NW_015374070.1	Gnomon	gene	466771	470712	.	+	.	Name=LOC107190369;ID=gene-LOC107190369;Dbxref=GeneID:107190369
NW_015374070.1	Gnomon	gene	484777	486161	.	-	.	Name=LOC107190364;ID=gene-LOC107190364;Dbxref=GeneID:107190364
NW_015374070.1	Gnomon	gene	2154325	2155001	.	+	.	Name=LOC107190366;ID=gene-LOC107190366;Dbxref=GeneID:107190366
NW_015374070.1	Gnomon	gene	2258677	2260408	.	-	.	Name=LOC107190365;ID=gene-LOC107190365;Dbxref=GeneID:107190365
NW_015374070.1	Gnomon	gene	2881786	2891950	.	-	.	Name=LOC107190360;ID=gene-LOC107190360;Dbxref=GeneID:107190360
NW_015374070.1	Gnomon	gene	813234	816025	.	-	.	Name=LOC107190362;ID=gene-LOC107190362;Dbxref=GeneID:107190362
NW_015374070.1	Gnomon	gene	1442479	1452704	.	+	.	Name=LOC107190361;ID=gene-LOC107190361;Dbxref=GeneID:107190361
NW_015374070.1	Gnomon	gene	3071652	3121975	.	+	.	Name=LOC107190335;ID=gene-LOC107190335;Dbxref=GeneID:107190335
NW_015374070.1	Gnomon	gene	747590	760424	.	-	.	Name=LOC107190334;ID=gene-LOC107190334;Dbxref=GeneID:107190334
NW_015374070.1	Gnomon	gene	1541847	1565941	.	-	.	Name=LOC107190337;ID=gene-LOC107190337;Dbxref=GeneID:107190337
NW_015374070.1	Gnomon	gene	437566	450143	.	-	.	Name=LOC107190336;ID=gene-LOC107190336;Dbxref=GeneID:107190336
NW_015374070.1	Gnomon	gene	3127015	3155503	.	-	.	Name=LOC107190331;ID=gene-LOC107190331;Dbxref=GeneID:107190331
NW_015374070.1	Gnomon	gene	2963237	2965481	.	+	.	Name=LOC107190330;ID=gene-LOC107190330;Dbxref=GeneID:107190330
NW_015374070.1	Gnomon	gene	3870999	3873757	.	-	.	Name=LOC107190333;ID=gene-LOC107190333;Dbxref=GeneID:107190333
NW_015374070.1	Gnomon	gene	3155977	3207988	.	+	.	Name=LOC107190332;ID=gene-LOC107190332;Dbxref=GeneID:107190332
NW_015374070.1	Gnomon	gene	2871684	2878345	.	+	.	Name=LOC107190328;ID=gene-LOC107190328;Dbxref=GeneID:107190328
NW_015374070.1	Gnomon	gene	2812484	2815724	.	+	.	Name=LOC107190327;ID=gene-LOC107190327;Dbxref=GeneID:107190327
NW_015374070.1	Gnomon	gene	2452857	2453737	.	+	.	Name=LOC107190346;ID=gene-LOC107190346;Dbxref=GeneID:107190346
NW_015374070.1	Gnomon	gene	2444574	2446788	.	+	.	Name=LOC107190345;ID=gene-LOC107190345;Dbxref=GeneID:107190345
NW_015374070.1	Gnomon	gene	725954	731428	.	+	.	Name=LOC107190348;ID=gene-LOC107190348;Dbxref=GeneID:107190348
NW_015374070.1	Gnomon	gene	1408115	1426627	.	-	.	Name=LOC107190347;ID=gene-LOC107190347;Dbxref=GeneID:107190347
NW_015374070.1	Gnomon	gene	1097350	1100338	.	-	.	Name=LOC107190342;ID=gene-LOC107190342;Dbxref=GeneID:107190342
NW_015374070.1	Gnomon	gene	2156279	2245766	.	-	.	Name=LOC107190341;ID=gene-LOC107190341;Dbxref=GeneID:107190341
NW_015374070.1	Gnomon	gene	3223466	3256340	.	+	.	Name=LOC107190344;ID=gene-LOC107190344;Dbxref=GeneID:107190344
NW_015374070.1	Gnomon	gene	2128006	2132831	.	-	.	Name=LOC107190343;ID=gene-LOC107190343;Dbxref=GeneID:107190343
NW_015374070.1	Gnomon	gene	1432071	1436419	.	-	.	Name=LOC107190340;ID=gene-LOC107190340;Dbxref=GeneID:107190340
NW_015374070.1	Gnomon	gene	414769	415778	.	-	.	Name=LOC107190339;ID=gene-LOC107190339;Dbxref=GeneID:107190339
NW_015374070.1	Gnomon	gene	1563993	1564500	.	+	.	Name=LOC107190338;ID=gene-LOC107190338;Dbxref=GeneID:107190338
NW_015374070.1	Gnomon	gene	720955	723075	.	+	.	Name=LOC107190313;ID=gene-LOC107190313;Dbxref=GeneID:107190313
NW_015374070.1	Gnomon	gene	519263	535711	.	+	.	Name=LOC107190312;ID=gene-LOC107190312;Dbxref=GeneID:107190312
NW_015374070.1	Gnomon	gene	1358467	1401139	.	-	.	Name=LOC107190315;ID=gene-LOC107190315;Dbxref=GeneID:107190315
NW_015374070.1	Gnomon	gene	1338163	1358422	.	-	.	Name=LOC107190314;ID=gene-LOC107190314;Dbxref=GeneID:107190314
NW_015374070.1	Gnomon	gene	430142	437489	.	+	.	Name=LOC107190310;ID=gene-LOC107190310;Dbxref=GeneID:107190310
NW_015374070.1	Gnomon	gene	421101	427893	.	-	.	Name=LOC107190309;ID=gene-LOC107190309;Dbxref=GeneID:107190309
NW_015374070.1	Gnomon	gene	50414	175806	.	-	.	Name=LOC107190306;ID=gene-LOC107190306;Dbxref=GeneID:107190306
NW_015374070.1	Gnomon	gene	38033	40079	.	-	.	Name=LOC107190305;ID=gene-LOC107190305;Dbxref=GeneID:107190305
NW_015374070.1	RefSeq	cDNA_match	175687	175806	.	-	.	ID=a835ab25-532f-4887-acf4-b863d9eccf2e;Target=XM_015579097.1 1 120
NW_015374070.1	RefSeq	cDNA_match	90873	90972	.	-	.	ID=a835ab25-532f-4887-acf4-b863d9eccf2e;Target=XM_015579097.1 1 120
NW_015374070.1	RefSeq	cDNA_match	57565	57735	.	-	.	ID=a835ab25-532f-4887-acf4-b863d9eccf2e;Target=XM_015579097.1 1 120
NW_015374070.1	RefSeq	cDNA_match	55883	56038	.	-	.	ID=a835ab25-532f-4887-acf4-b863d9eccf2e;Target=XM_015579097.1 1 120
NW_015374070.1	RefSeq	cDNA_match	53832	54065	.	-	.	ID=a835ab25-532f-4887-acf4-b863d9eccf2e;Target=XM_015579097.1 1 120
NW_015374070.1	RefSeq	cDNA_match	53525	53754	.	-	.	ID=a835ab25-532f-4887-acf4-b863d9eccf2e;Target=XM_015579097.1 1 120
NW_015374070.1	RefSeq	cDNA_match	52618	53280	.	-	.	ID=a835ab25-532f-4887-acf4-b863d9eccf2e;Target=XM_015579097.1 1 120
NW_015374070.1	RefSeq	cDNA_match	52212	52530	.	-	.	ID=a835ab25-532f-4887-acf4-b863d9eccf2e;Target=XM_015579097.1 1 120
NW_015374070.1	RefSeq	cDNA_match	50414	52128	.	-	.	ID=a835ab25-532f-4887-acf4-b863d9eccf2e;Target=XM_015579097.1 1 120
NW_015374070.1	Gnomon	gene	416127	419574	.	+	.	Name=LOC107190308;ID=gene-LOC107190308;Dbxref=GeneID:107190308
NW_015374070.1	Gnomon	gene	389848	396852	.	+	.	Name=LOC107190307;ID=gene-LOC107190307;Dbxref=GeneID:107190307
NW_015374070.1	Gnomon	gene	2448626	2451824	.	-	.	Name=LOC107190324;ID=gene-LOC107190324;Dbxref=GeneID:107190324
NW_015374070.1	Gnomon	gene	2299576	2306111	.	-	.	Name=LOC107190323;ID=gene-LOC107190323;Dbxref=GeneID:107190323
NW_015374070.1	Gnomon	gene	2785980	2799700	.	+	.	Name=LOC107190326;ID=gene-LOC107190326;Dbxref=GeneID:107190326
NW_015374070.1	Gnomon	gene	2740350	2771954	.	+	.	Name=LOC107190325;ID=gene-LOC107190325;Dbxref=GeneID:107190325
NW_015374070.1	Gnomon	gene	2261664	2263368	.	+	.	Name=LOC107190320;ID=gene-LOC107190320;Dbxref=GeneID:107190320
NW_015374070.1	Gnomon	gene	2269940	2285331	.	-	.	Name=LOC107190322;ID=gene-LOC107190322;Dbxref=GeneID:107190322
NW_015374070.1	Gnomon	gene	2263361	2264425	.	-	.	Name=LOC107190321;ID=gene-LOC107190321;Dbxref=GeneID:107190321
NW_015374070.1	Gnomon	gene	1567889	1573408	.	-	.	Name=LOC107190317;ID=gene-LOC107190317;Dbxref=GeneID:107190317
NW_015374070.1	Gnomon	gene	1437368	1438310	.	-	.	Name=LOC107190316;ID=gene-LOC107190316;Dbxref=GeneID:107190316
NW_015374070.1	Gnomon	gene	2253454	2254854	.	-	.	Name=LOC107190319;ID=gene-LOC107190319;Dbxref=GeneID:107190319
NW_015374070.1	Gnomon	gene	2133819	2145078	.	-	.	Name=LOC107190318;ID=gene-LOC107190318;Dbxref=GeneID:107190318
NW_015374070.1	Gnomon	gene	2402868	2433145	.	+	.	Name=LOC107190397;ID=gene-LOC107190397;Dbxref=GeneID:107190397
NW_015374070.1	Gnomon	gene	2948886	2953355	.	+	.	Name=LOC107190399;ID=gene-LOC107190399;Dbxref=GeneID:107190399
NW_015374070.1	Gnomon	gene	2439123	2441440	.	-	.	Name=LOC107190398;ID=gene-LOC107190398;Dbxref=GeneID:107190398
NW_015374070.1	Gnomon	gene	3384551	3384982	.	-	.	Name=LOC107190393;ID=gene-LOC107190393;Dbxref=GeneID:107190393
NW_015374070.1	Gnomon	gene	2842280	2845221	.	+	.	Name=LOC107190392;ID=gene-LOC107190392;Dbxref=GeneID:107190392
NW_015374070.1	Gnomon	gene	1474126	1538842	.	+	.	Name=LOC107190395;ID=gene-LOC107190395;Dbxref=GeneID:107190395
NW_015374070.1	Gnomon	gene	3379775	3380254	.	-	.	Name=LOC107190394;ID=gene-LOC107190394;Dbxref=GeneID:107190394
NW_015374070.1	Gnomon	gene	3377795	3378318	.	-	.	Name=LOC107190391;ID=gene-LOC107190391;Dbxref=GeneID:107190391
NW_015374070.1	Gnomon	gene	3381282	3382007	.	-	.	Name=LOC107190390;ID=gene-LOC107190390;Dbxref=GeneID:107190390
NW_015374070.1	Gnomon	mRNA	2290675	2293338	.	-	.	Name=XM_015579153.1;ID=rna-XM_015579153.1;Dbxref=GeneID:107190358%2CGenbank:XM_015579153.1;Parent=gene-LOC107190358
NW_015374070.1	Gnomon	exon	469465	470712	.	+	.	ID=exon-XM_015579165.1-2;Dbxref=GeneID:107190369%2CGenbank:XM_015579165.1;Parent=rna-XM_015579165.1
NW_015374070.1	Gnomon	exon	466771	466836	.	+	.	ID=exon-XM_015579165.1-1;Dbxref=GeneID:107190369%2CGenbank:XM_015579165.1;Parent=rna-XM_015579165.1
NW_015374070.1	Gnomon	mRNA	1302380	1325616	.	-	.	Name=XM_015579199.1;ID=rna-XM_015579199.1;Dbxref=GeneID:107190403%2CGenbank:XM_015579199.1;Parent=gene-LOC107190403
NW_015374070.1	Gnomon	exon	1527780	1527932	.	+	.	ID=exon-XM_015579187.1-10;Dbxref=GeneID:107190395%2CGenbank:XM_015579187.1;Parent=rna-XM_015579187.1
NW_015374070.1	Gnomon	exon	1535709	1538842	.	+	.	ID=exon-XM_015579187.1-14;Dbxref=GeneID:107190395%2CGenbank:XM_015579187.1;Parent=rna-XM_015579187.1
NW_015374070.1	Gnomon	exon	1528555	1528672	.	+	.	ID=exon-XM_015579187.1-13;Dbxref=GeneID:107190395%2CGenbank:XM_015579187.1;Parent=rna-XM_015579187.1
NW_015374070.1	Gnomon	exon	1528359	1528476	.	+	.	ID=exon-XM_015579187.1-12;Dbxref=GeneID:107190395%2CGenbank:XM_015579187.1;Parent=rna-XM_015579187.1
NW_015374070.1	Gnomon	exon	1528132	1528265	.	+	.	ID=exon-XM_015579187.1-11;Dbxref=GeneID:107190395%2CGenbank:XM_015579187.1;Parent=rna-XM_015579187.1
NW_015374070.1	Gnomon	exon	2785980	2786015	.	+	.	ID=exon-XM_015579118.1-1;Dbxref=GeneID:107190326%2CGenbank:XM_015579118.1;Note=The sequence of the model RefSeq transcript was modified relative to this genomic sequence to represent the inferred CDS: deleted 2 bases in 1 codon;Parent=rna-XM_015579118.1
NW_015374070.1	Gnomon	exon	2793697	2793840	.	+	.	ID=exon-XM_015579118.1-3;Dbxref=GeneID:107190326%2CGenbank:XM_015579118.1;Note=The sequence of the model RefSeq transcript was modified relative to this genomic sequence to represent the inferred CDS: deleted 2 bases in 1 codon;Parent=rna-XM_015579118.1
NW_015374070.1	Gnomon	exon	2792928	2793086	.	+	.	ID=exon-XM_015579118.1-2;Dbxref=GeneID:107190326%2CGenbank:XM_015579118.1;Note=The sequence of the model RefSeq transcript was modified relative to this genomic sequence to represent the inferred CDS: deleted 2 bases in 1 codon;Parent=rna-XM_015579118.1
NW_015374070.1	Gnomon	exon	2795845	2795968	.	+	.	ID=exon-XM_015579118.1-5;Dbxref=GeneID:107190326%2CGenbank:XM_015579118.1;Note=The sequence of the model RefSeq transcript was modified relative to this genomic sequence to represent the inferred CDS: deleted 2 bases in 1 codon;Parent=rna-XM_015579118.1
NW_015374070.1	Gnomon	exon	2795284	2795389	.	+	.	ID=exon-XM_015579118.1-4;Dbxref=GeneID:107190326%2CGenbank:XM_015579118.1;Note=The sequence of the model RefSeq transcript was modified relative to this genomic sequence to represent the inferred CDS: deleted 2 bases in 1 codon;Parent=rna-XM_015579118.1
NW_015374070.1	Gnomon	exon	2797287	2797451	.	+	.	ID=exon-XM_015579118.1-7;Dbxref=GeneID:107190326%2CGenbank:XM_015579118.1;Note=The sequence of the model RefSeq transcript was modified relative to this genomic sequence to represent the inferred CDS: deleted 2 bases in 1 codon;Parent=rna-XM_015579118.1
NW_015374070.1	Gnomon	exon	2796501	2796686	.	+	.	ID=exon-XM_015579118.1-6;Dbxref=GeneID:107190326%2CGenbank:XM_015579118.1;Note=The sequence of the model RefSeq transcript was modified relative to this genomic sequence to represent the inferred CDS: deleted 2 bases in 1 codon;Parent=rna-XM_015579118.1
NW_015374070.1	Gnomon	exon	2799151	2799197	.	+	.	ID=exon-XM_015579118.1-9;Dbxref=GeneID:107190326%2CGenbank:XM_015579118.1;Note=The sequence of the model RefSeq transcript was modified relative to this genomic sequence to represent the inferred CDS: deleted 2 bases in 1 codon;Parent=rna-XM_015579118.1
NW_015374070.1	Gnomon	exon	2797929	2798251	.	+	.	ID=exon-XM_015579118.1-8;Dbxref=GeneID:107190326%2CGenbank:XM_015579118.1;Note=The sequence of the model RefSeq transcript was modified relative to this genomic sequence to represent the inferred CDS: deleted 2 bases in 1 codon;Parent=rna-XM_015579118.1
NW_015374070.1	Gnomon	exon	728430	728625	.	+	.	ID=exon-XM_015579142.1-8;Dbxref=GeneID:107190348%2CGenbank:XM_015579142.1;Parent=rna-XM_015579142.1
NW_015374070.1	Gnomon	exon	728171	728361	.	+	.	ID=exon-XM_015579142.1-7;Dbxref=GeneID:107190348%2CGenbank:XM_015579142.1;Parent=rna-XM_015579142.1
NW_015374070.1	Gnomon	exon	727948	728083	.	+	.	ID=exon-XM_015579142.1-6;Dbxref=GeneID:107190348%2CGenbank:XM_015579142.1;Parent=rna-XM_015579142.1
NW_015374070.1	Gnomon	exon	727631	727836	.	+	.	ID=exon-XM_015579142.1-5;Dbxref=GeneID:107190348%2CGenbank:XM_015579142.1;Parent=rna-XM_015579142.1
NW_015374070.1	Gnomon	exon	728741	728968	.	+	.	ID=exon-XM_015579142.1-9;Dbxref=GeneID:107190348%2CGenbank:XM_015579142.1;Parent=rna-XM_015579142.1
NW_015374070.1	Gnomon	exon	727386	727550	.	+	.	ID=exon-XM_015579142.1-4;Dbxref=GeneID:107190348%2CGenbank:XM_015579142.1;Parent=rna-XM_015579142.1
NW_015374070.1	Gnomon	exon	727118	727315	.	+	.	ID=exon-XM_015579142.1-3;Dbxref=GeneID:107190348%2CGenbank:XM_015579142.1;Parent=rna-XM_015579142.1
NW_015374070.1	Gnomon	exon	726228	726437	.	+	.	ID=exon-XM_015579142.1-2;Dbxref=GeneID:107190348%2CGenbank:XM_015579142.1;Parent=rna-XM_015579142.1
NW_015374070.1	Gnomon	exon	725954	726130	.	+	.	ID=exon-XM_015579142.1-1;Dbxref=GeneID:107190348%2CGenbank:XM_015579142.1;Parent=rna-XM_015579142.1
NW_015374070.1	Gnomon	mRNA	2963237	2965481	.	+	.	Name=XM_015579121.1;ID=rna-XM_015579121.1;Dbxref=GeneID:107190330%2CGenbank:XM_015579121.1;Parent=gene-LOC107190330
NW_015374070.1	Gnomon	CDS	734211	734291	.	-	0	Name=XP_015434662.1;ID=cds-XP_015434662.1;Dbxref=GeneID:107190378%2CGenbank:XP_015434662.1;Parent=rna-XM_015579176.1
NW_015374070.1	Gnomon	CDS	733826	733972	.	-	0	Name=XP_015434662.1;ID=cds-XP_015434662.1;Dbxref=GeneID:107190378%2CGenbank:XP_015434662.1;Parent=rna-XM_015579176.1
NW_015374070.1	Gnomon	CDS	733597	733748	.	-	0	Name=XP_015434662.1;ID=cds-XP_015434662.1;Dbxref=GeneID:107190378%2CGenbank:XP_015434662.1;Parent=rna-XM_015579176.1
NW_015374070.1	Gnomon	CDS	733395	733535	.	-	0	Name=XP_015434662.1;ID=cds-XP_015434662.1;Dbxref=GeneID:107190378%2CGenbank:XP_015434662.1;Parent=rna-XM_015579176.1
NW_015374070.1	Gnomon	CDS	733121	733259	.	-	0	Name=XP_015434662.1;ID=cds-XP_015434662.1;Dbxref=GeneID:107190378%2CGenbank:XP_015434662.1;Parent=rna-XM_015579176.1
NW_015374070.1	Gnomon	CDS	732865	733058	.	-	0	Name=XP_015434662.1;ID=cds-XP_015434662.1;Dbxref=GeneID:107190378%2CGenbank:XP_015434662.1;Parent=rna-XM_015579176.1
NW_015374070.1	Gnomon	CDS	732643	732793	.	-	0	Name=XP_015434662.1;ID=cds-XP_015434662.1;Dbxref=GeneID:107190378%2CGenbank:XP_015434662.1;Parent=rna-XM_015579176.1
NW_015374070.1	Gnomon	CDS	731935	732042	.	-	0	Name=XP_015434662.1;ID=cds-XP_015434662.1;Dbxref=GeneID:107190378%2CGenbank:XP_015434662.1;Parent=rna-XM_015579176.1
NW_015374070.1	Gnomon	CDS	731693	731863	.	-	0	Name=XP_015434662.1;ID=cds-XP_015434662.1;Dbxref=GeneID:107190378%2CGenbank:XP_015434662.1;Parent=rna-XM_015579176.1
NW_015374070.1	Gnomon	exon	3244883	3244982	.	+	.	ID=exon-XM_015579137.1-8;Dbxref=GeneID:107190344%2CGenbank:XM_015579137.1;Note=The sequence of the model RefSeq transcript was modified relative to this genomic sequence to represent the inferred CDS: deleted 2 bases in 1 codon;Parent=rna-XM_015579137.1
NW_015374070.1	Gnomon	exon	3244436	3244607	.	+	.	ID=exon-XM_015579137.1-7;Dbxref=GeneID:107190344%2CGenbank:XM_015579137.1;Note=The sequence of the model RefSeq transcript was modified relative to this genomic sequence to represent the inferred CDS: deleted 2 bases in 1 codon;Parent=rna-XM_015579137.1
NW_015374070.1	Gnomon	exon	3245252	3245426	.	+	.	ID=exon-XM_015579137.1-9;Dbxref=GeneID:107190344%2CGenbank:XM_015579137.1;Note=The sequence of the model RefSeq transcript was modified relative to this genomic sequence to represent the inferred CDS: deleted 2 bases in 1 codon;Parent=rna-XM_015579137.1
NW_015374070.1	Gnomon	exon	3241277	3241404	.	+	.	ID=exon-XM_015579137.1-4;Dbxref=GeneID:107190344%2CGenbank:XM_015579137.1;Note=The sequence of the model RefSeq transcript was modified relative to this genomic sequence to represent the inferred CDS: deleted 2 bases in 1 codon;Parent=rna-XM_015579137.1
NW_015374070.1	Gnomon	exon	3226503	3226667	.	+	.	ID=exon-XM_015579137.1-3;Dbxref=GeneID:107190344%2CGenbank:XM_015579137.1;Note=The sequence of the model RefSeq transcript was modified relative to this genomic sequence to represent the inferred CDS: deleted 2 bases in 1 codon;Parent=rna-XM_015579137.1
NW_015374070.1	Gnomon	exon	3243109	3243463	.	+	.	ID=exon-XM_015579137.1-6;Dbxref=GeneID:107190344%2CGenbank:XM_015579137.1;Note=The sequence of the model RefSeq transcript was modified relative to this genomic sequence to represent the inferred CDS: deleted 2 bases in 1 codon;Parent=rna-XM_015579137.1
NW_015374070.1	Gnomon	exon	3241498	3241623	.	+	.	ID=exon-XM_015579137.1-5;Dbxref=GeneID:107190344%2CGenbank:XM_015579137.1;Note=The sequence of the model RefSeq transcript was modified relative to this genomic sequence to represent the inferred CDS: deleted 2 bases in 1 codon;Parent=rna-XM_015579137.1
NW_015374070.1	Gnomon	exon	3224517	3224712	.	+	.	ID=exon-XM_015579137.1-2;Dbxref=GeneID:107190344%2CGenbank:XM_015579137.1;Note=The sequence of the model RefSeq transcript was modified relative to this genomic sequence to represent the inferred CDS: deleted 2 bases in 1 codon;Parent=rna-XM_015579137.1
NW_015374070.1	Gnomon	exon	3223466	3223849	.	+	.	ID=exon-XM_015579137.1-1;Dbxref=GeneID:107190344%2CGenbank:XM_015579137.1;Note=The sequence of the model RefSeq transcript was modified relative to this genomic sequence to represent the inferred CDS: deleted 2 bases in 1 codon;Parent=rna-XM_015579137.1
NW_015374070.1	Gnomon	CDS	461789	462919	.	+	0	Name=XP_015434661.1;ID=cds-XP_015434661.1;Dbxref=GeneID:107190377%2CGenbank:XP_015434661.1;Parent=rna-XM_015579175.1
NW_015374070.1	Gnomon	mRNA	2871684	2878345	.	+	.	Name=XM_015579120.1;ID=rna-XM_015579120.1;Dbxref=GeneID:107190328%2CGenbank:XM_015579120.1;Parent=gene-LOC107190328
NW_015374070.1	Gnomon	CDS	826222	826323	.	-	0	Name=XP_015434660.1;ID=cds-XP_015434660.1;Dbxref=GeneID:107190376%2CGenbank:XP_015434660.1;Parent=rna-XM_015579174.1
NW_015374070.1	Gnomon	CDS	825894	826125	.	-	0	Name=XP_015434660.1;ID=cds-XP_015434660.1;Dbxref=GeneID:107190376%2CGenbank:XP_015434660.1;Parent=rna-XM_015579174.1
NW_015374070.1	Gnomon	CDS	825681	825800	.	-	0	Name=XP_015434660.1;ID=cds-XP_015434660.1;Dbxref=GeneID:107190376%2CGenbank:XP_015434660.1;Parent=rna-XM_015579174.1
NW_015374070.1	Gnomon	CDS	825382	825585	.	-	0	Name=XP_015434660.1;ID=cds-XP_015434660.1;Dbxref=GeneID:107190376%2CGenbank:XP_015434660.1;Parent=rna-XM_015579174.1
NW_015374070.1	Gnomon	CDS	824925	825310	.	-	0	Name=XP_015434660.1;ID=cds-XP_015434660.1;Dbxref=GeneID:107190376%2CGenbank:XP_015434660.1;Parent=rna-XM_015579174.1
NW_015374070.1	Gnomon	CDS	824700	824855	.	-	0	Name=XP_015434660.1;ID=cds-XP_015434660.1;Dbxref=GeneID:107190376%2CGenbank:XP_015434660.1;Parent=rna-XM_015579174.1
NW_015374070.1	Gnomon	CDS	823770	824303	.	-	0	Name=XP_015434660.1;ID=cds-XP_015434660.1;Dbxref=GeneID:107190376%2CGenbank:XP_015434660.1;Parent=rna-XM_015579174.1
NW_015374070.1	Gnomon	mRNA	3155977	3207988	.	+	.	Name=XM_015579123.1;ID=rna-XM_015579123.1;Dbxref=GeneID:107190332%2CGenbank:XM_015579123.1;Parent=gene-LOC107190332
NW_015374070.1	Gnomon	exon	2448626	2448803	.	-	.	ID=exon-XM_015579116.1-14;Dbxref=GeneID:107190324%2CGenbank:XM_015579116.1;Parent=rna-XM_015579116.1
NW_015374070.1	Gnomon	exon	2448873	2449106	.	-	.	ID=exon-XM_015579116.1-13;Dbxref=GeneID:107190324%2CGenbank:XM_015579116.1;Parent=rna-XM_015579116.1
NW_015374070.1	Gnomon	exon	2449186	2449417	.	-	.	ID=exon-XM_015579116.1-12;Dbxref=GeneID:107190324%2CGenbank:XM_015579116.1;Parent=rna-XM_015579116.1
NW_015374070.1	Gnomon	exon	2449503	2449680	.	-	.	ID=exon-XM_015579116.1-11;Dbxref=GeneID:107190324%2CGenbank:XM_015579116.1;Parent=rna-XM_015579116.1
NW_015374070.1	Gnomon	exon	2449800	2449906	.	-	.	ID=exon-XM_015579116.1-10;Dbxref=GeneID:107190324%2CGenbank:XM_015579116.1;Parent=rna-XM_015579116.1
NW_015374070.1	Gnomon	mRNA	3127015	3155503	.	-	.	Name=XM_015579122.1;ID=rna-XM_015579122.1;Dbxref=GeneID:107190331%2CGenbank:XM_015579122.1;Parent=gene-LOC107190331
NW_015374070.1	Gnomon	exon	1526171	1527176	.	+	.	ID=exon-XM_015579185.1-7;Dbxref=GeneID:107190395%2CGenbank:XM_015579185.1;Parent=rna-XM_015579185.1
NW_015374070.1	Gnomon	exon	1525290	1525777	.	+	.	ID=exon-XM_015579185.1-6;Dbxref=GeneID:107190395%2CGenbank:XM_015579185.1;Parent=rna-XM_015579185.1
NW_015374070.1	Gnomon	exon	1527568	1527703	.	+	.	ID=exon-XM_015579185.1-9;Dbxref=GeneID:107190395%2CGenbank:XM_015579185.1;Parent=rna-XM_015579185.1
NW_015374070.1	Gnomon	exon	1527249	1527469	.	+	.	ID=exon-XM_015579185.1-8;Dbxref=GeneID:107190395%2CGenbank:XM_015579185.1;Parent=rna-XM_015579185.1
NW_015374070.1	Gnomon	exon	1475609	1475828	.	+	.	ID=exon-XM_015579185.1-1;Dbxref=GeneID:107190395%2CGenbank:XM_015579185.1;Parent=rna-XM_015579185.1
NW_015374070.1	Gnomon	exon	1507420	1507437	.	+	.	ID=exon-XM_015579185.1-3;Dbxref=GeneID:107190395%2CGenbank:XM_015579185.1;Parent=rna-XM_015579185.1
NW_015374070.1	Gnomon	exon	1478244	1478434	.	+	.	ID=exon-XM_015579185.1-2;Dbxref=GeneID:107190395%2CGenbank:XM_015579185.1;Parent=rna-XM_015579185.1
NW_015374070.1	Gnomon	exon	1523847	1524233	.	+	.	ID=exon-XM_015579185.1-5;Dbxref=GeneID:107190395%2CGenbank:XM_015579185.1;Parent=rna-XM_015579185.1
NW_015374070.1	Gnomon	exon	1519358	1519440	.	+	.	ID=exon-XM_015579185.1-4;Dbxref=GeneID:107190395%2CGenbank:XM_015579185.1;Parent=rna-XM_015579185.1
NW_015374070.1	Gnomon	exon	1452363	1452704	.	+	.	ID=exon-XM_015579156.1-12;Dbxref=GeneID:107190361%2CGenbank:XM_015579156.1;Parent=rna-XM_015579156.1
NW_015374070.1	Gnomon	exon	1449509	1449607	.	+	.	ID=exon-XM_015579156.1-11;Dbxref=GeneID:107190361%2CGenbank:XM_015579156.1;Parent=rna-XM_015579156.1
NW_015374070.1	Gnomon	exon	1444987	1445075	.	+	.	ID=exon-XM_015579156.1-10;Dbxref=GeneID:107190361%2CGenbank:XM_015579156.1;Parent=rna-XM_015579156.1
NW_015374070.1	Gnomon	mRNA	419714	420690	.	-	.	Name=XM_015579169.1;ID=rna-XM_015579169.1;Dbxref=GeneID:107190371%2CGenbank:XM_015579169.1;Parent=gene-LOC107190371
NW_015374070.1	Gnomon	CDS	2915140	2915199	.	+	0	Name=XP_015434667.1;ID=cds-XP_015434667.1;Dbxref=GeneID:107190387%2CGenbank:XP_015434667.1;Note=The sequence of the model RefSeq protein was modified relative to this genomic sequence to represent the inferred CDS: deleted 1 base in 1 codon;Parent=rna-XM_015579181.1
NW_015374070.1	Gnomon	CDS	2915201	2915254	.	+	0	Name=XP_015434667.1;ID=cds-XP_015434667.1;Dbxref=GeneID:107190387%2CGenbank:XP_015434667.1;Note=The sequence of the model RefSeq protein was modified relative to this genomic sequence to represent the inferred CDS: deleted 1 base in 1 codon;Parent=rna-XM_015579181.1
NW_015374070.1	Gnomon	CDS	2915944	2916459	.	+	0	Name=XP_015434667.1;ID=cds-XP_015434667.1;Dbxref=GeneID:107190387%2CGenbank:XP_015434667.1;Note=The sequence of the model RefSeq protein was modified relative to this genomic sequence to represent the inferred CDS: deleted 1 base in 1 codon;Parent=rna-XM_015579181.1
NW_015374070.1	Gnomon	exon	3374475	3374632	.	+	.	ID=exon-XR_001516251.1-2;Dbxref=GeneID:107190389%2CGenbank:XR_001516251.1;Parent=rna-XR_001516251.1
NW_015374070.1	Gnomon	exon	3374173	3374272	.	+	.	ID=exon-XR_001516251.1-1;Dbxref=GeneID:107190389%2CGenbank:XR_001516251.1;Parent=rna-XR_001516251.1
NW_015374070.1	Gnomon	CDS	3217783	3218787	.	-	0	Name=XP_015434665.1;ID=cds-XP_015434665.1;Dbxref=GeneID:107190381%2CGenbank:XP_015434665.1;Parent=rna-XM_015579179.1
NW_015374070.1	Gnomon	mRNA	820873	823102	.	+	.	Name=XM_015579168.1;ID=rna-XM_015579168.1;Dbxref=GeneID:107190370%2CGenbank:XM_015579168.1;Parent=gene-LOC107190370
NW_015374070.1	Gnomon	CDS	828081	828096	.	+	0	Name=XP_015434666.1;ID=cds-XP_015434666.1;Dbxref=GeneID:107190385%2CGenbank:XP_015434666.1;Parent=rna-XM_015579180.1
NW_015374070.1	Gnomon	CDS	828380	828451	.	+	0	Name=XP_015434666.1;ID=cds-XP_015434666.1;Dbxref=GeneID:107190385%2CGenbank:XP_015434666.1;Parent=rna-XM_015579180.1
NW_015374070.1	Gnomon	CDS	828621	828889	.	+	0	Name=XP_015434666.1;ID=cds-XP_015434666.1;Dbxref=GeneID:107190385%2CGenbank:XP_015434666.1;Parent=rna-XM_015579180.1
NW_015374070.1	Gnomon	exon	1527568	1527703	.	+	.	ID=exon-XM_015579184.1-9;Dbxref=GeneID:107190395%2CGenbank:XM_015579184.1;Parent=rna-XM_015579184.1
NW_015374070.1	Gnomon	exon	1527249	1527469	.	+	.	ID=exon-XM_015579184.1-8;Dbxref=GeneID:107190395%2CGenbank:XM_015579184.1;Parent=rna-XM_015579184.1
NW_015374070.1	Gnomon	exon	1526171	1527176	.	+	.	ID=exon-XM_015579184.1-7;Dbxref=GeneID:107190395%2CGenbank:XM_015579184.1;Parent=rna-XM_015579184.1
NW_015374070.1	Gnomon	exon	1478244	1478434	.	+	.	ID=exon-XM_015579184.1-2;Dbxref=GeneID:107190395%2CGenbank:XM_015579184.1;Parent=rna-XM_015579184.1
NW_015374070.1	Gnomon	exon	1474126	1474188	.	+	.	ID=exon-XM_015579184.1-1;Dbxref=GeneID:107190395%2CGenbank:XM_015579184.1;Parent=rna-XM_015579184.1
NW_015374070.1	Gnomon	exon	1525290	1525777	.	+	.	ID=exon-XM_015579184.1-6;Dbxref=GeneID:107190395%2CGenbank:XM_015579184.1;Parent=rna-XM_015579184.1
NW_015374070.1	Gnomon	exon	1523847	1524233	.	+	.	ID=exon-XM_015579184.1-5;Dbxref=GeneID:107190395%2CGenbank:XM_015579184.1;Parent=rna-XM_015579184.1
NW_015374070.1	Gnomon	exon	1519358	1519440	.	+	.	ID=exon-XM_015579184.1-4;Dbxref=GeneID:107190395%2CGenbank:XM_015579184.1;Parent=rna-XM_015579184.1
NW_015374070.1	Gnomon	exon	1507420	1507437	.	+	.	ID=exon-XM_015579184.1-3;Dbxref=GeneID:107190395%2CGenbank:XM_015579184.1;Parent=rna-XM_015579184.1
NW_015374070.1	Gnomon	CDS	1436520	1436525	.	+	0	Name=XP_015434664.1;ID=cds-XP_015434664.1;Dbxref=GeneID:107190380%2CGenbank:XP_015434664.1;Parent=rna-XM_015579178.1
NW_015374070.1	Gnomon	CDS	1436653	1436940	.	+	0	Name=XP_015434664.1;ID=cds-XP_015434664.1;Dbxref=GeneID:107190380%2CGenbank:XP_015434664.1;Parent=rna-XM_015579178.1
NW_015374070.1	Gnomon	CDS	1437018	1437272	.	+	0	Name=XP_015434664.1;ID=cds-XP_015434664.1;Dbxref=GeneID:107190380%2CGenbank:XP_015434664.1;Parent=rna-XM_015579178.1
NW_015374070.1	Gnomon	CDS	2148359	2148535	.	+	0	Name=XP_015434663.1;ID=cds-XP_015434663.1;Dbxref=GeneID:107190379%2CGenbank:XP_015434663.1;Parent=rna-XM_015579177.1
NW_015374070.1	Gnomon	CDS	2148791	2149129	.	+	0	Name=XP_015434663.1;ID=cds-XP_015434663.1;Dbxref=GeneID:107190379%2CGenbank:XP_015434663.1;Parent=rna-XM_015579177.1
NW_015374070.1	Gnomon	exon	2285082	2285331	.	-	.	ID=exon-XM_015579114.1-1;Dbxref=GeneID:107190322%2CGenbank:XM_015579114.1;Parent=rna-XM_015579114.1
NW_015374070.1	Gnomon	exon	2283154	2283350	.	-	.	ID=exon-XM_015579114.1-3;Dbxref=GeneID:107190322%2CGenbank:XM_015579114.1;Parent=rna-XM_015579114.1
NW_015374070.1	Gnomon	exon	2283487	2283671	.	-	.	ID=exon-XM_015579114.1-2;Dbxref=GeneID:107190322%2CGenbank:XM_015579114.1;Parent=rna-XM_015579114.1
NW_015374070.1	Gnomon	exon	2275865	2276076	.	-	.	ID=exon-XM_015579114.1-5;Dbxref=GeneID:107190322%2CGenbank:XM_015579114.1;Parent=rna-XM_015579114.1
NW_015374070.1	Gnomon	exon	2276157	2283058	.	-	.	ID=exon-XM_015579114.1-4;Dbxref=GeneID:107190322%2CGenbank:XM_015579114.1;Parent=rna-XM_015579114.1
NW_015374070.1	Gnomon	exon	2275198	2275376	.	-	.	ID=exon-XM_015579114.1-7;Dbxref=GeneID:107190322%2CGenbank:XM_015579114.1;Parent=rna-XM_015579114.1
NW_015374070.1	Gnomon	exon	2275484	2275787	.	-	.	ID=exon-XM_015579114.1-6;Dbxref=GeneID:107190322%2CGenbank:XM_015579114.1;Parent=rna-XM_015579114.1
NW_015374070.1	Gnomon	exon	2274620	2274852	.	-	.	ID=exon-XM_015579114.1-9;Dbxref=GeneID:107190322%2CGenbank:XM_015579114.1;Parent=rna-XM_015579114.1
NW_015374070.1	Gnomon	exon	2274940	2275126	.	-	.	ID=exon-XM_015579114.1-8;Dbxref=GeneID:107190322%2CGenbank:XM_015579114.1;Parent=rna-XM_015579114.1
NW_015374070.1	Gnomon	exon	2299576	2299773	.	-	.	ID=exon-XM_015579115.1-6;Dbxref=GeneID:107190323%2CGenbank:XM_015579115.1;Parent=rna-XM_015579115.1
NW_015374070.1	Gnomon	exon	2302549	2302680	.	-	.	ID=exon-XM_015579115.1-5;Dbxref=GeneID:107190323%2CGenbank:XM_015579115.1;Parent=rna-XM_015579115.1
NW_015374070.1	Gnomon	exon	2303626	2303832	.	-	.	ID=exon-XM_015579115.1-4;Dbxref=GeneID:107190323%2CGenbank:XM_015579115.1;Parent=rna-XM_015579115.1
NW_015374070.1	Gnomon	exon	2304569	2304809	.	-	.	ID=exon-XM_015579115.1-3;Dbxref=GeneID:107190323%2CGenbank:XM_015579115.1;Parent=rna-XM_015579115.1
NW_015374070.1	Gnomon	exon	2305746	2305819	.	-	.	ID=exon-XM_015579115.1-2;Dbxref=GeneID:107190323%2CGenbank:XM_015579115.1;Parent=rna-XM_015579115.1
NW_015374070.1	Gnomon	exon	2305923	2306111	.	-	.	ID=exon-XM_015579115.1-1;Dbxref=GeneID:107190323%2CGenbank:XM_015579115.1;Parent=rna-XM_015579115.1
NW_015374070.1	Gnomon	exon	1519358	1519440	.	+	.	ID=exon-XM_015579186.1-4;Dbxref=GeneID:107190395%2CGenbank:XM_015579186.1;Parent=rna-XM_015579186.1
NW_015374070.1	Gnomon	exon	1507420	1507437	.	+	.	ID=exon-XM_015579186.1-3;Dbxref=GeneID:107190395%2CGenbank:XM_015579186.1;Parent=rna-XM_015579186.1
NW_015374070.1	Gnomon	exon	1478244	1478434	.	+	.	ID=exon-XM_015579186.1-2;Dbxref=GeneID:107190395%2CGenbank:XM_015579186.1;Parent=rna-XM_015579186.1
NW_015374070.1	Gnomon	exon	1477416	1477716	.	+	.	ID=exon-XM_015579186.1-1;Dbxref=GeneID:107190395%2CGenbank:XM_015579186.1;Parent=rna-XM_015579186.1
NW_015374070.1	Gnomon	exon	1527568	1527703	.	+	.	ID=exon-XM_015579186.1-9;Dbxref=GeneID:107190395%2CGenbank:XM_015579186.1;Parent=rna-XM_015579186.1
NW_015374070.1	Gnomon	exon	1527249	1527469	.	+	.	ID=exon-XM_015579186.1-8;Dbxref=GeneID:107190395%2CGenbank:XM_015579186.1;Parent=rna-XM_015579186.1
NW_015374070.1	Gnomon	exon	1526171	1527176	.	+	.	ID=exon-XM_015579186.1-7;Dbxref=GeneID:107190395%2CGenbank:XM_015579186.1;Parent=rna-XM_015579186.1
NW_015374070.1	Gnomon	exon	1525290	1525777	.	+	.	ID=exon-XM_015579186.1-6;Dbxref=GeneID:107190395%2CGenbank:XM_015579186.1;Parent=rna-XM_015579186.1
NW_015374070.1	Gnomon	exon	1523847	1524233	.	+	.	ID=exon-XM_015579186.1-5;Dbxref=GeneID:107190395%2CGenbank:XM_015579186.1;Parent=rna-XM_015579186.1
NW_015374070.1	Gnomon	mRNA	1541847	1565941	.	-	.	Name=XM_015579129.1;ID=rna-XM_015579129.1;Dbxref=GeneID:107190337%2CGenbank:XM_015579129.1;Parent=gene-LOC107190337
NW_015374070.1	Gnomon	exon	2444574	2445038	.	+	.	ID=exon-XM_015579138.1-1;Dbxref=GeneID:107190345%2CGenbank:XM_015579138.1;Parent=rna-XM_015579138.1
NW_015374070.1	Gnomon	exon	2446021	2446788	.	+	.	ID=exon-XM_015579138.1-3;Dbxref=GeneID:107190345%2CGenbank:XM_015579138.1;Parent=rna-XM_015579138.1
NW_015374070.1	Gnomon	exon	2445454	2445711	.	+	.	ID=exon-XM_015579138.1-2;Dbxref=GeneID:107190345%2CGenbank:XM_015579138.1;Parent=rna-XM_015579138.1
NW_015374070.1	Gnomon	CDS	2842282	2842299	.	+	0	Name=XP_015434669.1;ID=cds-XP_015434669.1;Dbxref=GeneID:107190392%2CGenbank:XP_015434669.1;Parent=rna-XM_015579183.1
NW_015374070.1	Gnomon	CDS	2844174	2844330	.	+	0	Name=XP_015434669.1;ID=cds-XP_015434669.1;Dbxref=GeneID:107190392%2CGenbank:XP_015434669.1;Parent=rna-XM_015579183.1
NW_015374070.1	Gnomon	CDS	2845153	2845208	.	+	0	Name=XP_015434669.1;ID=cds-XP_015434669.1;Dbxref=GeneID:107190392%2CGenbank:XP_015434669.1;Parent=rna-XM_015579183.1
NW_015374070.1	Gnomon	exon	3379164	3379283	.	-	.	ID=exon-XR_001516249.1-1;Dbxref=GeneID:107190386%2CGenbank:XR_001516249.1;Parent=rna-XR_001516249.1
NW_015374070.1	Gnomon	exon	3378777	3378913	.	-	.	ID=exon-XR_001516249.1-3;Dbxref=GeneID:107190386%2CGenbank:XR_001516249.1;Parent=rna-XR_001516249.1
NW_015374070.1	Gnomon	exon	3379001	3379072	.	-	.	ID=exon-XR_001516249.1-2;Dbxref=GeneID:107190386%2CGenbank:XR_001516249.1;Parent=rna-XR_001516249.1
NW_015374070.1	Gnomon	exon	489336	489395	.	+	.	ID=exon-XM_015579163.1-1;Dbxref=GeneID:107190367%2CGenbank:XM_015579163.1;Parent=rna-XM_015579163.1
NW_015374070.1	Gnomon	exon	492800	492919	.	+	.	ID=exon-XM_015579163.1-5;Dbxref=GeneID:107190367%2CGenbank:XM_015579163.1;Parent=rna-XM_015579163.1
NW_015374070.1	Gnomon	exon	490421	490576	.	+	.	ID=exon-XM_015579163.1-4;Dbxref=GeneID:107190367%2CGenbank:XM_015579163.1;Parent=rna-XM_015579163.1
NW_015374070.1	Gnomon	exon	489818	489941	.	+	.	ID=exon-XM_015579163.1-3;Dbxref=GeneID:107190367%2CGenbank:XM_015579163.1;Parent=rna-XM_015579163.1
NW_015374070.1	Gnomon	exon	489533	489610	.	+	.	ID=exon-XM_015579163.1-2;Dbxref=GeneID:107190367%2CGenbank:XM_015579163.1;Parent=rna-XM_015579163.1
NW_015374070.1	Gnomon	exon	492989	493180	.	+	.	ID=exon-XM_015579163.1-6;Dbxref=GeneID:107190367%2CGenbank:XM_015579163.1;Parent=rna-XM_015579163.1
NW_015374070.1	Gnomon	exon	3383733	3383837	.	-	.	ID=exon-XR_001516250.1-1;Dbxref=GeneID:107190388%2CGenbank:XR_001516250.1;Parent=rna-XR_001516250.1
NW_015374070.1	Gnomon	exon	3383349	3383499	.	-	.	ID=exon-XR_001516250.1-3;Dbxref=GeneID:107190388%2CGenbank:XR_001516250.1;Parent=rna-XR_001516250.1
NW_015374070.1	Gnomon	exon	3383596	3383646	.	-	.	ID=exon-XR_001516250.1-2;Dbxref=GeneID:107190388%2CGenbank:XR_001516250.1;Parent=rna-XR_001516250.1
NW_015374070.1	Gnomon	mRNA	3870999	3873757	.	-	.	Name=XM_015579125.1;ID=rna-XM_015579125.1;Dbxref=GeneID:107190333%2CGenbank:XM_015579125.1;Parent=gene-LOC107190333
NW_015374070.1	Gnomon	exon	490421	490576	.	+	.	ID=exon-XM_015579162.1-4;Dbxref=GeneID:107190367%2CGenbank:XM_015579162.1;Parent=rna-XM_015579162.1
NW_015374070.1	Gnomon	exon	489818	489941	.	+	.	ID=exon-XM_015579162.1-3;Dbxref=GeneID:107190367%2CGenbank:XM_015579162.1;Parent=rna-XM_015579162.1
NW_015374070.1	Gnomon	exon	492989	493180	.	+	.	ID=exon-XM_015579162.1-6;Dbxref=GeneID:107190367%2CGenbank:XM_015579162.1;Parent=rna-XM_015579162.1
NW_015374070.1	Gnomon	exon	492800	492919	.	+	.	ID=exon-XM_015579162.1-5;Dbxref=GeneID:107190367%2CGenbank:XM_015579162.1;Parent=rna-XM_015579162.1
NW_015374070.1	Gnomon	exon	489533	489610	.	+	.	ID=exon-XM_015579162.1-2;Dbxref=GeneID:107190367%2CGenbank:XM_015579162.1;Parent=rna-XM_015579162.1
NW_015374070.1	Gnomon	exon	488118	488337	.	+	.	ID=exon-XM_015579162.1-1;Dbxref=GeneID:107190367%2CGenbank:XM_015579162.1;Parent=rna-XM_015579162.1
NW_015374070.1	Gnomon	CDS	3223466	3223849	.	+	0	Name=XP_015434623.1;ID=cds-XP_015434623.1;Dbxref=GeneID:107190344%2CGenbank:XP_015434623.1;Note=The sequence of the model RefSeq protein was modified relative to this genomic sequence to represent the inferred CDS: deleted 2 bases in 1 codon;Parent=rna-XM_015579137.1
NW_015374070.1	Gnomon	CDS	3224517	3224712	.	+	0	Name=XP_015434623.1;ID=cds-XP_015434623.1;Dbxref=GeneID:107190344%2CGenbank:XP_015434623.1;Note=The sequence of the model RefSeq protein was modified relative to this genomic sequence to represent the inferred CDS: deleted 2 bases in 1 codon;Parent=rna-XM_015579137.1
NW_015374070.1	Gnomon	CDS	3226503	3226667	.	+	0	Name=XP_015434623.1;ID=cds-XP_015434623.1;Dbxref=GeneID:107190344%2CGenbank:XP_015434623.1;Note=The sequence of the model RefSeq protein was modified relative to this genomic sequence to represent the inferred CDS: deleted 2 bases in 1 codon;Parent=rna-XM_015579137.1
NW_015374070.1	Gnomon	CDS	3241277	3241404	.	+	0	Name=XP_015434623.1;ID=cds-XP_015434623.1;Dbxref=GeneID:107190344%2CGenbank:XP_015434623.1;Note=The sequence of the model RefSeq protein was modified relative to this genomic sequence to represent the inferred CDS: deleted 2 bases in 1 codon;Parent=rna-XM_015579137.1
NW_015374070.1	Gnomon	CDS	3241498	3241623	.	+	0	Name=XP_015434623.1;ID=cds-XP_015434623.1;Dbxref=GeneID:107190344%2CGenbank:XP_015434623.1;Note=The sequence of the model RefSeq protein was modified relative to this genomic sequence to represent the inferred CDS: deleted 2 bases in 1 codon;Parent=rna-XM_015579137.1
NW_015374070.1	Gnomon	CDS	3243109	3243463	.	+	0	Name=XP_015434623.1;ID=cds-XP_015434623.1;Dbxref=GeneID:107190344%2CGenbank:XP_015434623.1;Note=The sequence of the model RefSeq protein was modified relative to this genomic sequence to represent the inferred CDS: deleted 2 bases in 1 codon;Parent=rna-XM_015579137.1
NW_015374070.1	Gnomon	CDS	3244436	3244607	.	+	0	Name=XP_015434623.1;ID=cds-XP_015434623.1;Dbxref=GeneID:107190344%2CGenbank:XP_015434623.1;Note=The sequence of the model RefSeq protein was modified relative to this genomic sequence to represent the inferred CDS: deleted 2 bases in 1 codon;Parent=rna-XM_015579137.1
NW_015374070.1	Gnomon	CDS	3244883	3244982	.	+	0	Name=XP_015434623.1;ID=cds-XP_015434623.1;Dbxref=GeneID:107190344%2CGenbank:XP_015434623.1;Note=The sequence of the model RefSeq protein was modified relative to this genomic sequence to represent the inferred CDS: deleted 2 bases in 1 codon;Parent=rna-XM_015579137.1
NW_015374070.1	Gnomon	CDS	3245252	3245426	.	+	0	Name=XP_015434623.1;ID=cds-XP_015434623.1;Dbxref=GeneID:107190344%2CGenbank:XP_015434623.1;Note=The sequence of the model RefSeq protein was modified relative to this genomic sequence to represent the inferred CDS: deleted 2 bases in 1 codon;Parent=rna-XM_015579137.1
NW_015374070.1	Gnomon	CDS	3245527	3245670	.	+	0	Name=XP_015434623.1;ID=cds-XP_015434623.1;Dbxref=GeneID:107190344%2CGenbank:XP_015434623.1;Note=The sequence of the model RefSeq protein was modified relative to this genomic sequence to represent the inferred CDS: deleted 2 bases in 1 codon;Parent=rna-XM_015579137.1
NW_015374070.1	Gnomon	CDS	3245938	3246177	.	+	0	Name=XP_015434623.1;ID=cds-XP_015434623.1;Dbxref=GeneID:107190344%2CGenbank:XP_015434623.1;Note=The sequence of the model RefSeq protein was modified relative to this genomic sequence to represent the inferred CDS: deleted 2 bases in 1 codon;Parent=rna-XM_015579137.1
NW_015374070.1	Gnomon	CDS	3251030	3251816	.	+	0	Name=XP_015434623.1;ID=cds-XP_015434623.1;Dbxref=GeneID:107190344%2CGenbank:XP_015434623.1;Note=The sequence of the model RefSeq protein was modified relative to this genomic sequence to represent the inferred CDS: deleted 2 bases in 1 codon;Parent=rna-XM_015579137.1
NW_015374070.1	Gnomon	CDS	3252864	3255027	.	+	0	Name=XP_015434623.1;ID=cds-XP_015434623.1;Dbxref=GeneID:107190344%2CGenbank:XP_015434623.1;Note=The sequence of the model RefSeq protein was modified relative to this genomic sequence to represent the inferred CDS: deleted 2 bases in 1 codon;Parent=rna-XM_015579137.1
NW_015374070.1	Gnomon	CDS	3255030	3256340	.	+	0	Name=XP_015434623.1;ID=cds-XP_015434623.1;Dbxref=GeneID:107190344%2CGenbank:XP_015434623.1;Note=The sequence of the model RefSeq protein was modified relative to this genomic sequence to represent the inferred CDS: deleted 2 bases in 1 codon;Parent=rna-XM_015579137.1
NW_015374070.1	tRNAscan-SE	exon	2368202	2368275	.	-	.	ID=exon-Trnan-guu-6-1;Dbxref=GeneID:107181331;Note=transfer RNA asparagine (anticodon GUU);Parent=rna-Trnan-guu-6
NW_015374070.1	Gnomon	CDS	2132026	2132195	.	-	0	Name=XP_015434622.1;ID=cds-XP_015434622.1;Dbxref=GeneID:107190343%2CGenbank:XP_015434622.1;Parent=rna-XM_015579136.1
NW_015374070.1	Gnomon	CDS	2130628	2130721	.	-	0	Name=XP_015434622.1;ID=cds-XP_015434622.1;Dbxref=GeneID:107190343%2CGenbank:XP_015434622.1;Parent=rna-XM_015579136.1
NW_015374070.1	Gnomon	CDS	2130300	2130545	.	-	0	Name=XP_015434622.1;ID=cds-XP_015434622.1;Dbxref=GeneID:107190343%2CGenbank:XP_015434622.1;Parent=rna-XM_015579136.1
NW_015374070.1	Gnomon	CDS	2130018	2130163	.	-	0	Name=XP_015434622.1;ID=cds-XP_015434622.1;Dbxref=GeneID:107190343%2CGenbank:XP_015434622.1;Parent=rna-XM_015579136.1
NW_015374070.1	Gnomon	CDS	2129648	2129947	.	-	0	Name=XP_015434622.1;ID=cds-XP_015434622.1;Dbxref=GeneID:107190343%2CGenbank:XP_015434622.1;Parent=rna-XM_015579136.1
NW_015374070.1	Gnomon	CDS	2128870	2129148	.	-	0	Name=XP_015434622.1;ID=cds-XP_015434622.1;Dbxref=GeneID:107190343%2CGenbank:XP_015434622.1;Parent=rna-XM_015579136.1
NW_015374070.1	Gnomon	CDS	2128516	2128773	.	-	0	Name=XP_015434622.1;ID=cds-XP_015434622.1;Dbxref=GeneID:107190343%2CGenbank:XP_015434622.1;Parent=rna-XM_015579136.1
NW_015374070.1	Gnomon	CDS	2128324	2128432	.	-	0	Name=XP_015434622.1;ID=cds-XP_015434622.1;Dbxref=GeneID:107190343%2CGenbank:XP_015434622.1;Parent=rna-XM_015579136.1
NW_015374070.1	tRNAscan-SE	exon	1581213	1581286	.	-	.	ID=exon-Trnan-guu-5-1;Dbxref=GeneID:107181331;Note=transfer RNA asparagine (anticodon GUU);Parent=rna-Trnan-guu-5
NW_015374070.1	Gnomon	mRNA	3071652	3121975	.	+	.	Name=XM_015579127.1;ID=rna-XM_015579127.1;Dbxref=GeneID:107190335%2CGenbank:XM_015579127.1;Parent=gene-LOC107190335
NW_015374070.1	Gnomon	CDS	1100072	1100158	.	-	0	Name=XP_015434621.1;ID=cds-XP_015434621.1;Dbxref=GeneID:107190342%2CGenbank:XP_015434621.1;Parent=rna-XM_015579135.1
NW_015374070.1	Gnomon	CDS	1098325	1099683	.	-	0	Name=XP_015434621.1;ID=cds-XP_015434621.1;Dbxref=GeneID:107190342%2CGenbank:XP_015434621.1;Parent=rna-XM_015579135.1
NW_015374070.1	Gnomon	mRNA	437566	450143	.	-	.	Name=XM_015579128.1;ID=rna-XM_015579128.1;Dbxref=GeneID:107190336%2CGenbank:XM_015579128.1;Parent=gene-LOC107190336
NW_015374070.1	Gnomon	mRNA	747590	760424	.	-	.	Name=XM_015579126.1;ID=rna-XM_015579126.1;Dbxref=GeneID:107190334%2CGenbank:XM_015579126.1;Note=The sequence of the model RefSeq transcript was modified relative to this genomic sequence to represent the inferred CDS: inserted 2 bases in 1 codon;Parent=gene-LOC107190334
NW_015374070.1	Gnomon	CDS	2245672	2245766	.	-	0	Name=XP_015434620.1;ID=cds-XP_015434620.1;Dbxref=GeneID:107190341%2CGenbank:XP_015434620.1;Parent=rna-XM_015579134.1
NW_015374070.1	Gnomon	CDS	2194655	2194866	.	-	0	Name=XP_015434620.1;ID=cds-XP_015434620.1;Dbxref=GeneID:107190341%2CGenbank:XP_015434620.1;Parent=rna-XM_015579134.1
NW_015374070.1	Gnomon	CDS	2187278	2187379	.	-	0	Name=XP_015434620.1;ID=cds-XP_015434620.1;Dbxref=GeneID:107190341%2CGenbank:XP_015434620.1;Parent=rna-XM_015579134.1
NW_015374070.1	Gnomon	CDS	2186006	2186192	.	-	0	Name=XP_015434620.1;ID=cds-XP_015434620.1;Dbxref=GeneID:107190341%2CGenbank:XP_015434620.1;Parent=rna-XM_015579134.1
NW_015374070.1	Gnomon	CDS	2184373	2184457	.	-	0	Name=XP_015434620.1;ID=cds-XP_015434620.1;Dbxref=GeneID:107190341%2CGenbank:XP_015434620.1;Parent=rna-XM_015579134.1
NW_015374070.1	Gnomon	CDS	2183942	2184270	.	-	0	Name=XP_015434620.1;ID=cds-XP_015434620.1;Dbxref=GeneID:107190341%2CGenbank:XP_015434620.1;Parent=rna-XM_015579134.1
NW_015374070.1	Gnomon	CDS	2182371	2182566	.	-	0	Name=XP_015434620.1;ID=cds-XP_015434620.1;Dbxref=GeneID:107190341%2CGenbank:XP_015434620.1;Parent=rna-XM_015579134.1
NW_015374070.1	Gnomon	CDS	2180443	2180631	.	-	0	Name=XP_015434620.1;ID=cds-XP_015434620.1;Dbxref=GeneID:107190341%2CGenbank:XP_015434620.1;Parent=rna-XM_015579134.1
NW_015374070.1	Gnomon	CDS	2178334	2178624	.	-	0	Name=XP_015434620.1;ID=cds-XP_015434620.1;Dbxref=GeneID:107190341%2CGenbank:XP_015434620.1;Parent=rna-XM_015579134.1
NW_015374070.1	Gnomon	CDS	2177000	2177229	.	-	0	Name=XP_015434620.1;ID=cds-XP_015434620.1;Dbxref=GeneID:107190341%2CGenbank:XP_015434620.1;Parent=rna-XM_015579134.1
NW_015374070.1	Gnomon	CDS	2176795	2176818	.	-	0	Name=XP_015434620.1;ID=cds-XP_015434620.1;Dbxref=GeneID:107190341%2CGenbank:XP_015434620.1;Parent=rna-XM_015579134.1
NW_015374070.1	Gnomon	CDS	2174416	2174548	.	-	0	Name=XP_015434620.1;ID=cds-XP_015434620.1;Dbxref=GeneID:107190341%2CGenbank:XP_015434620.1;Parent=rna-XM_015579134.1
NW_015374070.1	Gnomon	CDS	2158502	2158851	.	-	0	Name=XP_015434620.1;ID=cds-XP_015434620.1;Dbxref=GeneID:107190341%2CGenbank:XP_015434620.1;Parent=rna-XM_015579134.1
NW_015374070.1	Gnomon	CDS	2157480	2157824	.	-	0	Name=XP_015434620.1;ID=cds-XP_015434620.1;Dbxref=GeneID:107190341%2CGenbank:XP_015434620.1;Parent=rna-XM_015579134.1
NW_015374070.1	Gnomon	CDS	2156877	2157051	.	-	0	Name=XP_015434620.1;ID=cds-XP_015434620.1;Dbxref=GeneID:107190341%2CGenbank:XP_015434620.1;Parent=rna-XM_015579134.1
NW_015374070.1	Gnomon	CDS	2156340	2156618	.	-	0	Name=XP_015434620.1;ID=cds-XP_015434620.1;Dbxref=GeneID:107190341%2CGenbank:XP_015434620.1;Parent=rna-XM_015579134.1
NW_015374070.1	Gnomon	CDS	1426437	1426627	.	-	0	Name=XP_015434627.1;ID=cds-XP_015434627.1;Dbxref=GeneID:107190347%2CGenbank:XP_015434627.1;Parent=rna-XM_015579141.1
NW_015374070.1	Gnomon	CDS	1420042	1420192	.	-	0	Name=XP_015434627.1;ID=cds-XP_015434627.1;Dbxref=GeneID:107190347%2CGenbank:XP_015434627.1;Parent=rna-XM_015579141.1
NW_015374070.1	Gnomon	CDS	1418205	1418442	.	-	0	Name=XP_015434627.1;ID=cds-XP_015434627.1;Dbxref=GeneID:107190347%2CGenbank:XP_015434627.1;Parent=rna-XM_015579141.1
NW_015374070.1	Gnomon	CDS	1416406	1416631	.	-	0	Name=XP_015434627.1;ID=cds-XP_015434627.1;Dbxref=GeneID:107190347%2CGenbank:XP_015434627.1;Parent=rna-XM_015579141.1
NW_015374070.1	Gnomon	CDS	1410664	1410862	.	-	0	Name=XP_015434627.1;ID=cds-XP_015434627.1;Dbxref=GeneID:107190347%2CGenbank:XP_015434627.1;Parent=rna-XM_015579141.1
NW_015374070.1	Gnomon	CDS	1409990	1410182	.	-	0	Name=XP_015434627.1;ID=cds-XP_015434627.1;Dbxref=GeneID:107190347%2CGenbank:XP_015434627.1;Parent=rna-XM_015579141.1
NW_015374070.1	Gnomon	CDS	1409214	1409360	.	-	0	Name=XP_015434627.1;ID=cds-XP_015434627.1;Dbxref=GeneID:107190347%2CGenbank:XP_015434627.1;Parent=rna-XM_015579141.1
NW_015374070.1	Gnomon	CDS	1408985	1409122	.	-	0	Name=XP_015434627.1;ID=cds-XP_015434627.1;Dbxref=GeneID:107190347%2CGenbank:XP_015434627.1;Parent=rna-XM_015579141.1
NW_015374070.1	Gnomon	CDS	1408680	1408837	.	-	0	Name=XP_015434627.1;ID=cds-XP_015434627.1;Dbxref=GeneID:107190347%2CGenbank:XP_015434627.1;Parent=rna-XM_015579141.1
NW_015374070.1	Gnomon	CDS	1408141	1408449	.	-	0	Name=XP_015434627.1;ID=cds-XP_015434627.1;Dbxref=GeneID:107190347%2CGenbank:XP_015434627.1;Parent=rna-XM_015579141.1
NW_015374070.1	Gnomon	exon	486007	486161	.	-	.	ID=exon-XM_015579158.1-1;Dbxref=GeneID:107190364%2CGenbank:XM_015579158.1;Parent=rna-XM_015579158.1
NW_015374070.1	Gnomon	exon	484777	484892	.	-	.	ID=exon-XM_015579158.1-3;Dbxref=GeneID:107190364%2CGenbank:XM_015579158.1;Parent=rna-XM_015579158.1
NW_015374070.1	Gnomon	exon	485834	485930	.	-	.	ID=exon-XM_015579158.1-2;Dbxref=GeneID:107190364%2CGenbank:XM_015579158.1;Parent=rna-XM_015579158.1
NW_015374070.1	Gnomon	exon	2262918	2263368	.	+	.	ID=exon-XM_015579111.1-3;Dbxref=GeneID:107190320%2CGenbank:XM_015579111.1;Parent=rna-XM_015579111.1
NW_015374070.1	Gnomon	exon	2262319	2262503	.	+	.	ID=exon-XM_015579111.1-2;Dbxref=GeneID:107190320%2CGenbank:XM_015579111.1;Parent=rna-XM_015579111.1
NW_015374070.1	Gnomon	exon	2261664	2262250	.	+	.	ID=exon-XM_015579111.1-1;Dbxref=GeneID:107190320%2CGenbank:XM_015579111.1;Parent=rna-XM_015579111.1
NW_015374070.1	Gnomon	CDS	2452857	2452925	.	+	0	Name=XP_015434626.1;ID=cds-XP_015434626.1;Dbxref=GeneID:107190346%2CGenbank:XP_015434626.1;Parent=rna-XM_015579140.1
NW_015374070.1	Gnomon	CDS	2453052	2453133	.	+	0	Name=XP_015434626.1;ID=cds-XP_015434626.1;Dbxref=GeneID:107190346%2CGenbank:XP_015434626.1;Parent=rna-XM_015579140.1
NW_015374070.1	Gnomon	CDS	2453220	2453406	.	+	0	Name=XP_015434626.1;ID=cds-XP_015434626.1;Dbxref=GeneID:107190346%2CGenbank:XP_015434626.1;Parent=rna-XM_015579140.1
NW_015374070.1	Gnomon	CDS	2453478	2453691	.	+	0	Name=XP_015434626.1;ID=cds-XP_015434626.1;Dbxref=GeneID:107190346%2CGenbank:XP_015434626.1;Parent=rna-XM_015579140.1
NW_015374070.1	Gnomon	exon	2245672	2245766	.	-	.	ID=exon-XM_015579134.1-1;Dbxref=GeneID:107190341%2CGenbank:XM_015579134.1;Parent=rna-XM_015579134.1
NW_015374070.1	Gnomon	exon	2184373	2184457	.	-	.	ID=exon-XM_015579134.1-5;Dbxref=GeneID:107190341%2CGenbank:XM_015579134.1;Parent=rna-XM_015579134.1
NW_015374070.1	Gnomon	exon	2186006	2186192	.	-	.	ID=exon-XM_015579134.1-4;Dbxref=GeneID:107190341%2CGenbank:XM_015579134.1;Parent=rna-XM_015579134.1
NW_015374070.1	Gnomon	exon	2187278	2187379	.	-	.	ID=exon-XM_015579134.1-3;Dbxref=GeneID:107190341%2CGenbank:XM_015579134.1;Parent=rna-XM_015579134.1
NW_015374070.1	Gnomon	exon	2194655	2194866	.	-	.	ID=exon-XM_015579134.1-2;Dbxref=GeneID:107190341%2CGenbank:XM_015579134.1;Parent=rna-XM_015579134.1
NW_015374070.1	Gnomon	exon	2178334	2178624	.	-	.	ID=exon-XM_015579134.1-9;Dbxref=GeneID:107190341%2CGenbank:XM_015579134.1;Parent=rna-XM_015579134.1
NW_015374070.1	Gnomon	exon	2180443	2180631	.	-	.	ID=exon-XM_015579134.1-8;Dbxref=GeneID:107190341%2CGenbank:XM_015579134.1;Parent=rna-XM_015579134.1
NW_015374070.1	Gnomon	exon	2182371	2182566	.	-	.	ID=exon-XM_015579134.1-7;Dbxref=GeneID:107190341%2CGenbank:XM_015579134.1;Parent=rna-XM_015579134.1
NW_015374070.1	Gnomon	exon	2183942	2184270	.	-	.	ID=exon-XM_015579134.1-6;Dbxref=GeneID:107190341%2CGenbank:XM_015579134.1;Parent=rna-XM_015579134.1
NW_015374070.1	Gnomon	exon	3384854	3384982	.	-	.	ID=exon-XR_001516254.1-1;Dbxref=GeneID:107190393%2CGenbank:XR_001516254.1;Parent=rna-XR_001516254.1
NW_015374070.1	Gnomon	exon	3384551	3384623	.	-	.	ID=exon-XR_001516254.1-3;Dbxref=GeneID:107190393%2CGenbank:XR_001516254.1;Parent=rna-XR_001516254.1
NW_015374070.1	Gnomon	exon	3384716	3384784	.	-	.	ID=exon-XR_001516254.1-2;Dbxref=GeneID:107190393%2CGenbank:XR_001516254.1;Parent=rna-XR_001516254.1
NW_015374070.1	Gnomon	CDS	2444574	2445038	.	+	0	Name=XP_015434624.1;ID=cds-XP_015434624.1;Dbxref=GeneID:107190345%2CGenbank:XP_015434624.1;Parent=rna-XM_015579138.1
NW_015374070.1	Gnomon	CDS	2445454	2445711	.	+	0	Name=XP_015434624.1;ID=cds-XP_015434624.1;Dbxref=GeneID:107190345%2CGenbank:XP_015434624.1;Parent=rna-XM_015579138.1
NW_015374070.1	Gnomon	CDS	2446021	2446788	.	+	0	Name=XP_015434624.1;ID=cds-XP_015434624.1;Dbxref=GeneID:107190345%2CGenbank:XP_015434624.1;Parent=rna-XM_015579138.1
NW_015374070.1	Gnomon	exon	1097350	1099683	.	-	.	ID=exon-XM_015579135.1-2;Dbxref=GeneID:107190342%2CGenbank:XM_015579135.1;Parent=rna-XM_015579135.1
NW_015374070.1	Gnomon	exon	1100072	1100338	.	-	.	ID=exon-XM_015579135.1-1;Dbxref=GeneID:107190342%2CGenbank:XM_015579135.1;Parent=rna-XM_015579135.1
NW_015374070.1	Gnomon	CDS	370947	371057	.	-	0	Name=XP_015434629.1;ID=cds-XP_015434629.1;Dbxref=GeneID:107190349%2CGenbank:XP_015434629.1;Parent=rna-XM_015579143.1
NW_015374070.1	Gnomon	CDS	370439	370546	.	-	0	Name=XP_015434629.1;ID=cds-XP_015434629.1;Dbxref=GeneID:107190349%2CGenbank:XP_015434629.1;Parent=rna-XM_015579143.1
NW_015374070.1	Gnomon	CDS	368358	368623	.	-	0	Name=XP_015434629.1;ID=cds-XP_015434629.1;Dbxref=GeneID:107190349%2CGenbank:XP_015434629.1;Parent=rna-XM_015579143.1
NW_015374070.1	Gnomon	CDS	367114	367397	.	-	0	Name=XP_015434629.1;ID=cds-XP_015434629.1;Dbxref=GeneID:107190349%2CGenbank:XP_015434629.1;Parent=rna-XM_015579143.1
NW_015374070.1	Gnomon	CDS	366137	366345	.	-	0	Name=XP_015434629.1;ID=cds-XP_015434629.1;Dbxref=GeneID:107190349%2CGenbank:XP_015434629.1;Parent=rna-XM_015579143.1
NW_015374070.1	Gnomon	CDS	365646	365882	.	-	0	Name=XP_015434629.1;ID=cds-XP_015434629.1;Dbxref=GeneID:107190349%2CGenbank:XP_015434629.1;Parent=rna-XM_015579143.1
NW_015374070.1	Gnomon	exon	2274128	2274533	.	-	.	ID=exon-XM_015579114.1-10;Dbxref=GeneID:107190322%2CGenbank:XM_015579114.1;Parent=rna-XM_015579114.1
NW_015374070.1	Gnomon	exon	2273536	2273881	.	-	.	ID=exon-XM_015579114.1-12;Dbxref=GeneID:107190322%2CGenbank:XM_015579114.1;Parent=rna-XM_015579114.1
NW_015374070.1	Gnomon	exon	2273945	2274050	.	-	.	ID=exon-XM_015579114.1-11;Dbxref=GeneID:107190322%2CGenbank:XM_015579114.1;Parent=rna-XM_015579114.1
NW_015374070.1	Gnomon	exon	2273232	2273348	.	-	.	ID=exon-XM_015579114.1-14;Dbxref=GeneID:107190322%2CGenbank:XM_015579114.1;Parent=rna-XM_015579114.1
NW_015374070.1	Gnomon	exon	2273430	2273474	.	-	.	ID=exon-XM_015579114.1-13;Dbxref=GeneID:107190322%2CGenbank:XM_015579114.1;Parent=rna-XM_015579114.1
NW_015374070.1	Gnomon	exon	2269940	2272973	.	-	.	ID=exon-XM_015579114.1-16;Dbxref=GeneID:107190322%2CGenbank:XM_015579114.1;Parent=rna-XM_015579114.1
NW_015374070.1	Gnomon	exon	2273053	2273155	.	-	.	ID=exon-XM_015579114.1-15;Dbxref=GeneID:107190322%2CGenbank:XM_015579114.1;Parent=rna-XM_015579114.1
NW_015374070.1	Gnomon	CDS	725960	726130	.	+	0	Name=XP_015434628.1;ID=cds-XP_015434628.1;Dbxref=GeneID:107190348%2CGenbank:XP_015434628.1;Parent=rna-XM_015579142.1
NW_015374070.1	Gnomon	CDS	726228	726437	.	+	0	Name=XP_015434628.1;ID=cds-XP_015434628.1;Dbxref=GeneID:107190348%2CGenbank:XP_015434628.1;Parent=rna-XM_015579142.1
NW_015374070.1	Gnomon	CDS	727118	727315	.	+	0	Name=XP_015434628.1;ID=cds-XP_015434628.1;Dbxref=GeneID:107190348%2CGenbank:XP_015434628.1;Parent=rna-XM_015579142.1
NW_015374070.1	Gnomon	CDS	727386	727550	.	+	0	Name=XP_015434628.1;ID=cds-XP_015434628.1;Dbxref=GeneID:107190348%2CGenbank:XP_015434628.1;Parent=rna-XM_015579142.1
NW_015374070.1	Gnomon	CDS	727631	727836	.	+	0	Name=XP_015434628.1;ID=cds-XP_015434628.1;Dbxref=GeneID:107190348%2CGenbank:XP_015434628.1;Parent=rna-XM_015579142.1
NW_015374070.1	Gnomon	CDS	727948	728083	.	+	0	Name=XP_015434628.1;ID=cds-XP_015434628.1;Dbxref=GeneID:107190348%2CGenbank:XP_015434628.1;Parent=rna-XM_015579142.1
NW_015374070.1	Gnomon	CDS	728171	728361	.	+	0	Name=XP_015434628.1;ID=cds-XP_015434628.1;Dbxref=GeneID:107190348%2CGenbank:XP_015434628.1;Parent=rna-XM_015579142.1
NW_015374070.1	Gnomon	CDS	728430	728625	.	+	0	Name=XP_015434628.1;ID=cds-XP_015434628.1;Dbxref=GeneID:107190348%2CGenbank:XP_015434628.1;Parent=rna-XM_015579142.1
NW_015374070.1	Gnomon	CDS	728741	728968	.	+	0	Name=XP_015434628.1;ID=cds-XP_015434628.1;Dbxref=GeneID:107190348%2CGenbank:XP_015434628.1;Parent=rna-XM_015579142.1
NW_015374070.1	Gnomon	CDS	729036	729305	.	+	0	Name=XP_015434628.1;ID=cds-XP_015434628.1;Dbxref=GeneID:107190348%2CGenbank:XP_015434628.1;Parent=rna-XM_015579142.1
NW_015374070.1	Gnomon	CDS	729392	729634	.	+	0	Name=XP_015434628.1;ID=cds-XP_015434628.1;Dbxref=GeneID:107190348%2CGenbank:XP_015434628.1;Parent=rna-XM_015579142.1
NW_015374070.1	Gnomon	CDS	729713	729879	.	+	0	Name=XP_015434628.1;ID=cds-XP_015434628.1;Dbxref=GeneID:107190348%2CGenbank:XP_015434628.1;Parent=rna-XM_015579142.1
NW_015374070.1	Gnomon	CDS	730960	731182	.	+	0	Name=XP_015434628.1;ID=cds-XP_015434628.1;Dbxref=GeneID:107190348%2CGenbank:XP_015434628.1;Parent=rna-XM_015579142.1
NW_015374070.1	Gnomon	CDS	731264	731428	.	+	0	Name=XP_015434628.1;ID=cds-XP_015434628.1;Dbxref=GeneID:107190348%2CGenbank:XP_015434628.1;Parent=rna-XM_015579142.1
NW_015374070.1	Gnomon	exon	2154655	2155001	.	+	.	ID=exon-XM_015579160.1-2;Dbxref=GeneID:107190366%2CGenbank:XM_015579160.1;Parent=rna-XM_015579160.1
NW_015374070.1	Gnomon	exon	2154325	2154447	.	+	.	ID=exon-XM_015579160.1-1;Dbxref=GeneID:107190366%2CGenbank:XM_015579160.1;Parent=rna-XM_015579160.1
NW_015374070.1	Gnomon	mRNA	466771	470712	.	+	.	Name=XM_015579165.1;ID=rna-XM_015579165.1;Dbxref=GeneID:107190369%2CGenbank:XM_015579165.1;Parent=gene-LOC107190369
NW_015374070.1	Gnomon	exon	3377795	3377938	.	-	.	ID=exon-XR_001516253.1-3;Dbxref=GeneID:107190391%2CGenbank:XR_001516253.1;Parent=rna-XR_001516253.1
NW_015374070.1	Gnomon	exon	3378027	3378095	.	-	.	ID=exon-XR_001516253.1-2;Dbxref=GeneID:107190391%2CGenbank:XR_001516253.1;Parent=rna-XR_001516253.1
NW_015374070.1	Gnomon	exon	3378209	3378318	.	-	.	ID=exon-XR_001516253.1-1;Dbxref=GeneID:107190391%2CGenbank:XR_001516253.1;Parent=rna-XR_001516253.1
NW_015374070.1	Gnomon	mRNA	811139	812938	.	+	.	Name=XM_015579164.1;ID=rna-XM_015579164.1;Dbxref=GeneID:107190368%2CGenbank:XM_015579164.1;Parent=gene-LOC107190368
NW_015374070.1	Gnomon	mRNA	820819	823102	.	+	.	Name=XM_015579167.1;ID=rna-XM_015579167.1;Dbxref=GeneID:107190370%2CGenbank:XM_015579167.1;Parent=gene-LOC107190370
NW_015374070.1	Gnomon	exon	2263505	2263672	.	-	.	ID=exon-XM_015579112.1-3;Dbxref=GeneID:107190321%2CGenbank:XM_015579112.1;Parent=rna-XM_015579112.1
NW_015374070.1	Gnomon	exon	2263893	2264024	.	-	.	ID=exon-XM_015579112.1-2;Dbxref=GeneID:107190321%2CGenbank:XM_015579112.1;Parent=rna-XM_015579112.1
NW_015374070.1	Gnomon	exon	2263361	2263447	.	-	.	ID=exon-XM_015579112.1-4;Dbxref=GeneID:107190321%2CGenbank:XM_015579112.1;Parent=rna-XM_015579112.1
NW_015374070.1	Gnomon	exon	2264194	2264425	.	-	.	ID=exon-XM_015579112.1-1;Dbxref=GeneID:107190321%2CGenbank:XM_015579112.1;Parent=rna-XM_015579112.1
NW_015374070.1	Gnomon	exon	2432914	2433145	.	+	.	ID=exon-XM_015579190.1-12;Dbxref=GeneID:107190397%2CGenbank:XM_015579190.1;Parent=rna-XM_015579190.1
NW_015374070.1	Gnomon	exon	2431901	2432114	.	+	.	ID=exon-XM_015579190.1-11;Dbxref=GeneID:107190397%2CGenbank:XM_015579190.1;Parent=rna-XM_015579190.1
NW_015374070.1	Gnomon	exon	2431094	2431276	.	+	.	ID=exon-XM_015579190.1-10;Dbxref=GeneID:107190397%2CGenbank:XM_015579190.1;Parent=rna-XM_015579190.1
NW_015374070.1	Gnomon	mRNA	820597	823106	.	+	.	Name=XM_015579166.1;ID=rna-XM_015579166.1;Dbxref=GeneID:107190370%2CGenbank:XM_015579166.1;Parent=gene-LOC107190370
NW_015374070.1	Gnomon	CDS	1478317	1478434	.	+	0	Name=XP_015434671.1;ID=cds-XP_015434671.1;Dbxref=GeneID:107190395%2CGenbank:XP_015434671.1;Parent=rna-XM_015579185.1
NW_015374070.1	Gnomon	CDS	1507420	1507437	.	+	0	Name=XP_015434671.1;ID=cds-XP_015434671.1;Dbxref=GeneID:107190395%2CGenbank:XP_015434671.1;Parent=rna-XM_015579185.1
NW_015374070.1	Gnomon	CDS	1519358	1519440	.	+	0	Name=XP_015434671.1;ID=cds-XP_015434671.1;Dbxref=GeneID:107190395%2CGenbank:XP_015434671.1;Parent=rna-XM_015579185.1
NW_015374070.1	Gnomon	CDS	1523847	1524233	.	+	0	Name=XP_015434671.1;ID=cds-XP_015434671.1;Dbxref=GeneID:107190395%2CGenbank:XP_015434671.1;Parent=rna-XM_015579185.1
NW_015374070.1	Gnomon	CDS	1525290	1525777	.	+	0	Name=XP_015434671.1;ID=cds-XP_015434671.1;Dbxref=GeneID:107190395%2CGenbank:XP_015434671.1;Parent=rna-XM_015579185.1
NW_015374070.1	Gnomon	CDS	1526171	1527176	.	+	0	Name=XP_015434671.1;ID=cds-XP_015434671.1;Dbxref=GeneID:107190395%2CGenbank:XP_015434671.1;Parent=rna-XM_015579185.1
NW_015374070.1	Gnomon	CDS	1527249	1527469	.	+	0	Name=XP_015434671.1;ID=cds-XP_015434671.1;Dbxref=GeneID:107190395%2CGenbank:XP_015434671.1;Parent=rna-XM_015579185.1
NW_015374070.1	Gnomon	CDS	1527568	1527703	.	+	0	Name=XP_015434671.1;ID=cds-XP_015434671.1;Dbxref=GeneID:107190395%2CGenbank:XP_015434671.1;Parent=rna-XM_015579185.1
NW_015374070.1	Gnomon	CDS	1527780	1527932	.	+	0	Name=XP_015434671.1;ID=cds-XP_015434671.1;Dbxref=GeneID:107190395%2CGenbank:XP_015434671.1;Parent=rna-XM_015579185.1
NW_015374070.1	Gnomon	CDS	1528132	1528265	.	+	0	Name=XP_015434671.1;ID=cds-XP_015434671.1;Dbxref=GeneID:107190395%2CGenbank:XP_015434671.1;Parent=rna-XM_015579185.1
NW_015374070.1	Gnomon	CDS	1528359	1528476	.	+	0	Name=XP_015434671.1;ID=cds-XP_015434671.1;Dbxref=GeneID:107190395%2CGenbank:XP_015434671.1;Parent=rna-XM_015579185.1
NW_015374070.1	Gnomon	CDS	1528555	1528746	.	+	0	Name=XP_015434671.1;ID=cds-XP_015434671.1;Dbxref=GeneID:107190395%2CGenbank:XP_015434671.1;Parent=rna-XM_015579185.1
NW_015374070.1	Gnomon	CDS	1478317	1478434	.	+	0	Name=XP_015434670.1;ID=cds-XP_015434670.1;Dbxref=GeneID:107190395%2CGenbank:XP_015434670.1;Parent=rna-XM_015579184.1
NW_015374070.1	Gnomon	CDS	1507420	1507437	.	+	0	Name=XP_015434670.1;ID=cds-XP_015434670.1;Dbxref=GeneID:107190395%2CGenbank:XP_015434670.1;Parent=rna-XM_015579184.1
NW_015374070.1	Gnomon	CDS	1519358	1519440	.	+	0	Name=XP_015434670.1;ID=cds-XP_015434670.1;Dbxref=GeneID:107190395%2CGenbank:XP_015434670.1;Parent=rna-XM_015579184.1
NW_015374070.1	Gnomon	CDS	1523847	1524233	.	+	0	Name=XP_015434670.1;ID=cds-XP_015434670.1;Dbxref=GeneID:107190395%2CGenbank:XP_015434670.1;Parent=rna-XM_015579184.1
NW_015374070.1	Gnomon	CDS	1525290	1525777	.	+	0	Name=XP_015434670.1;ID=cds-XP_015434670.1;Dbxref=GeneID:107190395%2CGenbank:XP_015434670.1;Parent=rna-XM_015579184.1
NW_015374070.1	Gnomon	CDS	1526171	1527176	.	+	0	Name=XP_015434670.1;ID=cds-XP_015434670.1;Dbxref=GeneID:107190395%2CGenbank:XP_015434670.1;Parent=rna-XM_015579184.1
NW_015374070.1	Gnomon	CDS	1527249	1527469	.	+	0	Name=XP_015434670.1;ID=cds-XP_015434670.1;Dbxref=GeneID:107190395%2CGenbank:XP_015434670.1;Parent=rna-XM_015579184.1
NW_015374070.1	Gnomon	CDS	1527568	1527703	.	+	0	Name=XP_015434670.1;ID=cds-XP_015434670.1;Dbxref=GeneID:107190395%2CGenbank:XP_015434670.1;Parent=rna-XM_015579184.1
NW_015374070.1	Gnomon	CDS	1527780	1527932	.	+	0	Name=XP_015434670.1;ID=cds-XP_015434670.1;Dbxref=GeneID:107190395%2CGenbank:XP_015434670.1;Parent=rna-XM_015579184.1
NW_015374070.1	Gnomon	CDS	1528132	1528265	.	+	0	Name=XP_015434670.1;ID=cds-XP_015434670.1;Dbxref=GeneID:107190395%2CGenbank:XP_015434670.1;Parent=rna-XM_015579184.1
NW_015374070.1	Gnomon	CDS	1528359	1528476	.	+	0	Name=XP_015434670.1;ID=cds-XP_015434670.1;Dbxref=GeneID:107190395%2CGenbank:XP_015434670.1;Parent=rna-XM_015579184.1
NW_015374070.1	Gnomon	CDS	1528555	1528746	.	+	0	Name=XP_015434670.1;ID=cds-XP_015434670.1;Dbxref=GeneID:107190395%2CGenbank:XP_015434670.1;Parent=rna-XM_015579184.1
NW_015374070.1	Gnomon	mRNA	2154325	2155001	.	+	.	Name=XM_015579160.1;ID=rna-XM_015579160.1;Dbxref=GeneID:107190366%2CGenbank:XM_015579160.1;Parent=gene-LOC107190366
NW_015374070.1	Gnomon	mRNA	489336	493180	.	+	.	Name=XM_015579163.1;ID=rna-XM_015579163.1;Dbxref=GeneID:107190367%2CGenbank:XM_015579163.1;Parent=gene-LOC107190367
NW_015374070.1	Gnomon	exon	2128870	2129148	.	-	.	ID=exon-XM_015579136.1-7;Dbxref=GeneID:107190343%2CGenbank:XM_015579136.1;Parent=rna-XM_015579136.1
NW_015374070.1	Gnomon	exon	2129648	2129947	.	-	.	ID=exon-XM_015579136.1-6;Dbxref=GeneID:107190343%2CGenbank:XM_015579136.1;Parent=rna-XM_015579136.1
NW_015374070.1	Gnomon	exon	2130018	2130163	.	-	.	ID=exon-XM_015579136.1-5;Dbxref=GeneID:107190343%2CGenbank:XM_015579136.1;Parent=rna-XM_015579136.1
NW_015374070.1	Gnomon	exon	2130300	2130545	.	-	.	ID=exon-XM_015579136.1-4;Dbxref=GeneID:107190343%2CGenbank:XM_015579136.1;Parent=rna-XM_015579136.1
NW_015374070.1	Gnomon	exon	2130628	2130721	.	-	.	ID=exon-XM_015579136.1-3;Dbxref=GeneID:107190343%2CGenbank:XM_015579136.1;Parent=rna-XM_015579136.1
NW_015374070.1	Gnomon	exon	2132026	2132208	.	-	.	ID=exon-XM_015579136.1-2;Dbxref=GeneID:107190343%2CGenbank:XM_015579136.1;Parent=rna-XM_015579136.1
NW_015374070.1	Gnomon	exon	2132763	2132831	.	-	.	ID=exon-XM_015579136.1-1;Dbxref=GeneID:107190343%2CGenbank:XM_015579136.1;Parent=rna-XM_015579136.1
NW_015374070.1	Gnomon	exon	2128006	2128432	.	-	.	ID=exon-XM_015579136.1-9;Dbxref=GeneID:107190343%2CGenbank:XM_015579136.1;Parent=rna-XM_015579136.1
NW_015374070.1	Gnomon	exon	2128516	2128773	.	-	.	ID=exon-XM_015579136.1-8;Dbxref=GeneID:107190343%2CGenbank:XM_015579136.1;Parent=rna-XM_015579136.1
NW_015374070.1	Gnomon	exon	421101	421185	.	-	.	ID=exon-XM_015579100.1-20;Dbxref=GeneID:107190309%2CGenbank:XM_015579100.1;Parent=rna-XM_015579100.1
NW_015374070.1	Gnomon	exon	2842280	2842299	.	+	.	ID=exon-XM_015579183.1-1;Dbxref=GeneID:107190392%2CGenbank:XM_015579183.1;Parent=rna-XM_015579183.1
NW_015374070.1	Gnomon	exon	2845153	2845221	.	+	.	ID=exon-XM_015579183.1-3;Dbxref=GeneID:107190392%2CGenbank:XM_015579183.1;Parent=rna-XM_015579183.1
NW_015374070.1	Gnomon	exon	2844174	2844330	.	+	.	ID=exon-XM_015579183.1-2;Dbxref=GeneID:107190392%2CGenbank:XM_015579183.1;Parent=rna-XM_015579183.1
NW_015374070.1	Gnomon	exon	422236	422423	.	-	.	ID=exon-XM_015579100.1-15;Dbxref=GeneID:107190309%2CGenbank:XM_015579100.1;Parent=rna-XM_015579100.1
NW_015374070.1	Gnomon	exon	422504	422843	.	-	.	ID=exon-XM_015579100.1-14;Dbxref=GeneID:107190309%2CGenbank:XM_015579100.1;Parent=rna-XM_015579100.1
NW_015374070.1	Gnomon	exon	422932	423075	.	-	.	ID=exon-XM_015579100.1-13;Dbxref=GeneID:107190309%2CGenbank:XM_015579100.1;Parent=rna-XM_015579100.1
NW_015374070.1	Gnomon	exon	423214	423574	.	-	.	ID=exon-XM_015579100.1-12;Dbxref=GeneID:107190309%2CGenbank:XM_015579100.1;Parent=rna-XM_015579100.1
NW_015374070.1	Gnomon	exon	423665	423894	.	-	.	ID=exon-XM_015579100.1-11;Dbxref=GeneID:107190309%2CGenbank:XM_015579100.1;Parent=rna-XM_015579100.1
NW_015374070.1	Gnomon	exon	423968	424217	.	-	.	ID=exon-XM_015579100.1-10;Dbxref=GeneID:107190309%2CGenbank:XM_015579100.1;Parent=rna-XM_015579100.1
NW_015374070.1	Gnomon	exon	421289	421422	.	-	.	ID=exon-XM_015579100.1-19;Dbxref=GeneID:107190309%2CGenbank:XM_015579100.1;Parent=rna-XM_015579100.1
NW_015374070.1	Gnomon	exon	421495	421695	.	-	.	ID=exon-XM_015579100.1-18;Dbxref=GeneID:107190309%2CGenbank:XM_015579100.1;Parent=rna-XM_015579100.1
NW_015374070.1	Gnomon	exon	421761	421913	.	-	.	ID=exon-XM_015579100.1-17;Dbxref=GeneID:107190309%2CGenbank:XM_015579100.1;Parent=rna-XM_015579100.1
NW_015374070.1	Gnomon	exon	421998	422145	.	-	.	ID=exon-XM_015579100.1-16;Dbxref=GeneID:107190309%2CGenbank:XM_015579100.1;Parent=rna-XM_015579100.1
NW_015374070.1	Gnomon	exon	2259898	2260046	.	-	.	ID=exon-XM_015579159.1-2;Dbxref=GeneID:107190365%2CGenbank:XM_015579159.1;Parent=rna-XM_015579159.1
NW_015374070.1	Gnomon	exon	2260376	2260408	.	-	.	ID=exon-XM_015579159.1-1;Dbxref=GeneID:107190365%2CGenbank:XM_015579159.1;Parent=rna-XM_015579159.1
NW_015374070.1	Gnomon	exon	2258988	2259125	.	-	.	ID=exon-XM_015579159.1-6;Dbxref=GeneID:107190365%2CGenbank:XM_015579159.1;Parent=rna-XM_015579159.1
NW_015374070.1	Gnomon	exon	2259207	2259420	.	-	.	ID=exon-XM_015579159.1-5;Dbxref=GeneID:107190365%2CGenbank:XM_015579159.1;Parent=rna-XM_015579159.1
NW_015374070.1	Gnomon	exon	2259501	2259629	.	-	.	ID=exon-XM_015579159.1-4;Dbxref=GeneID:107190365%2CGenbank:XM_015579159.1;Parent=rna-XM_015579159.1
NW_015374070.1	Gnomon	exon	2259706	2259820	.	-	.	ID=exon-XM_015579159.1-3;Dbxref=GeneID:107190365%2CGenbank:XM_015579159.1;Parent=rna-XM_015579159.1
NW_015374070.1	Gnomon	exon	2258677	2258912	.	-	.	ID=exon-XM_015579159.1-7;Dbxref=GeneID:107190365%2CGenbank:XM_015579159.1;Parent=rna-XM_015579159.1
NW_015374070.1	Gnomon	exon	3381282	3381423	.	-	.	ID=exon-XR_001516252.1-3;Dbxref=GeneID:107190390%2CGenbank:XR_001516252.1;Parent=rna-XR_001516252.1
NW_015374070.1	Gnomon	exon	3381547	3381618	.	-	.	ID=exon-XR_001516252.1-2;Dbxref=GeneID:107190390%2CGenbank:XR_001516252.1;Parent=rna-XR_001516252.1
NW_015374070.1	Gnomon	exon	3381909	3382007	.	-	.	ID=exon-XR_001516252.1-1;Dbxref=GeneID:107190390%2CGenbank:XR_001516252.1;Parent=rna-XR_001516252.1
NW_015374070.1	Gnomon	exon	753568	753703	.	-	.	ID=exon-XM_015579126.1-20;Dbxref=GeneID:107190334%2CGenbank:XM_015579126.1;Note=The sequence of the model RefSeq transcript was modified relative to this genomic sequence to represent the inferred CDS: inserted 2 bases in 1 codon;Parent=rna-XM_015579126.1
NW_015374070.1	Gnomon	exon	753000	753214	.	-	.	ID=exon-XM_015579126.1-22;Dbxref=GeneID:107190334%2CGenbank:XM_015579126.1;Note=The sequence of the model RefSeq transcript was modified relative to this genomic sequence to represent the inferred CDS: inserted 2 bases in 1 codon;Parent=rna-XM_015579126.1
NW_015374070.1	Gnomon	exon	753301	753494	.	-	.	ID=exon-XM_015579126.1-21;Dbxref=GeneID:107190334%2CGenbank:XM_015579126.1;Note=The sequence of the model RefSeq transcript was modified relative to this genomic sequence to represent the inferred CDS: inserted 2 bases in 1 codon;Parent=rna-XM_015579126.1
NW_015374070.1	Gnomon	exon	750261	750443	.	-	.	ID=exon-XM_015579126.1-24;Dbxref=GeneID:107190334%2CGenbank:XM_015579126.1;Note=The sequence of the model RefSeq transcript was modified relative to this genomic sequence to represent the inferred CDS: inserted 2 bases in 1 codon;Parent=rna-XM_015579126.1
NW_015374070.1	Gnomon	exon	752622	752771	.	-	.	ID=exon-XM_015579126.1-23;Dbxref=GeneID:107190334%2CGenbank:XM_015579126.1;Note=The sequence of the model RefSeq transcript was modified relative to this genomic sequence to represent the inferred CDS: inserted 2 bases in 1 codon;Parent=rna-XM_015579126.1
NW_015374070.1	Gnomon	exon	749709	749867	.	-	.	ID=exon-XM_015579126.1-26;Dbxref=GeneID:107190334%2CGenbank:XM_015579126.1;Note=The sequence of the model RefSeq transcript was modified relative to this genomic sequence to represent the inferred CDS: inserted 2 bases in 1 codon;Parent=rna-XM_015579126.1
NW_015374070.1	Gnomon	exon	749948	750116	.	-	.	ID=exon-XM_015579126.1-25;Dbxref=GeneID:107190334%2CGenbank:XM_015579126.1;Note=The sequence of the model RefSeq transcript was modified relative to this genomic sequence to represent the inferred CDS: inserted 2 bases in 1 codon;Parent=rna-XM_015579126.1
NW_015374070.1	Gnomon	exon	748778	748940	.	-	.	ID=exon-XM_015579126.1-28;Dbxref=GeneID:107190334%2CGenbank:XM_015579126.1;Note=The sequence of the model RefSeq transcript was modified relative to this genomic sequence to represent the inferred CDS: inserted 2 bases in 1 codon;Parent=rna-XM_015579126.1
NW_015374070.1	Gnomon	exon	749262	749449	.	-	.	ID=exon-XM_015579126.1-27;Dbxref=GeneID:107190334%2CGenbank:XM_015579126.1;Note=The sequence of the model RefSeq transcript was modified relative to this genomic sequence to represent the inferred CDS: inserted 2 bases in 1 codon;Parent=rna-XM_015579126.1
NW_015374070.1	Gnomon	exon	748536	748709	.	-	.	ID=exon-XM_015579126.1-29;Dbxref=GeneID:107190334%2CGenbank:XM_015579126.1;Note=The sequence of the model RefSeq transcript was modified relative to this genomic sequence to represent the inferred CDS: inserted 2 bases in 1 codon;Parent=rna-XM_015579126.1
NW_015374070.1	Gnomon	exon	748062	748236	.	-	.	ID=exon-XM_015579126.1-31;Dbxref=GeneID:107190334%2CGenbank:XM_015579126.1;Note=The sequence of the model RefSeq transcript was modified relative to this genomic sequence to represent the inferred CDS: inserted 2 bases in 1 codon;Parent=rna-XM_015579126.1
NW_015374070.1	Gnomon	exon	748302	748448	.	-	.	ID=exon-XM_015579126.1-30;Dbxref=GeneID:107190334%2CGenbank:XM_015579126.1;Note=The sequence of the model RefSeq transcript was modified relative to this genomic sequence to represent the inferred CDS: inserted 2 bases in 1 codon;Parent=rna-XM_015579126.1
NW_015374070.1	Gnomon	exon	747590	747639	.	-	.	ID=exon-XM_015579126.1-33;Dbxref=GeneID:107190334%2CGenbank:XM_015579126.1;Note=The sequence of the model RefSeq transcript was modified relative to this genomic sequence to represent the inferred CDS: inserted 2 bases in 1 codon;Parent=rna-XM_015579126.1
NW_015374070.1	Gnomon	exon	747847	747991	.	-	.	ID=exon-XM_015579126.1-32;Dbxref=GeneID:107190334%2CGenbank:XM_015579126.1;Note=The sequence of the model RefSeq transcript was modified relative to this genomic sequence to represent the inferred CDS: inserted 2 bases in 1 codon;Parent=rna-XM_015579126.1
NW_015374070.1	Gnomon	mRNA	488118	493180	.	+	.	Name=XM_015579162.1;ID=rna-XM_015579162.1;Dbxref=GeneID:107190367%2CGenbank:XM_015579162.1;Parent=gene-LOC107190367
NW_015374070.1	Gnomon	exon	757268	757478	.	-	.	ID=exon-XM_015579126.1-11;Dbxref=GeneID:107190334%2CGenbank:XM_015579126.1;Note=The sequence of the model RefSeq transcript was modified relative to this genomic sequence to represent the inferred CDS: inserted 2 bases in 1 codon;Parent=rna-XM_015579126.1
NW_015374070.1	Gnomon	exon	757580	757692	.	-	.	ID=exon-XM_015579126.1-10;Dbxref=GeneID:107190334%2CGenbank:XM_015579126.1;Note=The sequence of the model RefSeq transcript was modified relative to this genomic sequence to represent the inferred CDS: inserted 2 bases in 1 codon;Parent=rna-XM_015579126.1
NW_015374070.1	Gnomon	exon	756762	756913	.	-	.	ID=exon-XM_015579126.1-13;Dbxref=GeneID:107190334%2CGenbank:XM_015579126.1;Note=The sequence of the model RefSeq transcript was modified relative to this genomic sequence to represent the inferred CDS: inserted 2 bases in 1 codon;Parent=rna-XM_015579126.1
NW_015374070.1	Gnomon	exon	757023	757186	.	-	.	ID=exon-XM_015579126.1-12;Dbxref=GeneID:107190334%2CGenbank:XM_015579126.1;Note=The sequence of the model RefSeq transcript was modified relative to this genomic sequence to represent the inferred CDS: inserted 2 bases in 1 codon;Parent=rna-XM_015579126.1
NW_015374070.1	Gnomon	exon	756509	756541	.	-	.	ID=exon-XM_015579126.1-15;Dbxref=GeneID:107190334%2CGenbank:XM_015579126.1;Note=The sequence of the model RefSeq transcript was modified relative to this genomic sequence to represent the inferred CDS: inserted 2 bases in 1 codon;Parent=rna-XM_015579126.1
NW_015374070.1	Gnomon	exon	756543	756689	.	-	.	ID=exon-XM_015579126.1-14;Dbxref=GeneID:107190334%2CGenbank:XM_015579126.1;Note=The sequence of the model RefSeq transcript was modified relative to this genomic sequence to represent the inferred CDS: inserted 2 bases in 1 codon;Parent=rna-XM_015579126.1
NW_015374070.1	Gnomon	exon	755940	756146	.	-	.	ID=exon-XM_015579126.1-17;Dbxref=GeneID:107190334%2CGenbank:XM_015579126.1;Note=The sequence of the model RefSeq transcript was modified relative to this genomic sequence to represent the inferred CDS: inserted 2 bases in 1 codon;Parent=rna-XM_015579126.1
NW_015374070.1	Gnomon	exon	756244	756427	.	-	.	ID=exon-XM_015579126.1-16;Dbxref=GeneID:107190334%2CGenbank:XM_015579126.1;Note=The sequence of the model RefSeq transcript was modified relative to this genomic sequence to represent the inferred CDS: inserted 2 bases in 1 codon;Parent=rna-XM_015579126.1
NW_015374070.1	Gnomon	exon	753783	753986	.	-	.	ID=exon-XM_015579126.1-19;Dbxref=GeneID:107190334%2CGenbank:XM_015579126.1;Note=The sequence of the model RefSeq transcript was modified relative to this genomic sequence to represent the inferred CDS: inserted 2 bases in 1 codon;Parent=rna-XM_015579126.1
NW_015374070.1	Gnomon	exon	754864	755868	.	-	.	ID=exon-XM_015579126.1-18;Dbxref=GeneID:107190334%2CGenbank:XM_015579126.1;Note=The sequence of the model RefSeq transcript was modified relative to this genomic sequence to represent the inferred CDS: inserted 2 bases in 1 codon;Parent=rna-XM_015579126.1
