# Supplementary material for: Prevalent bee venom genes evolved before the aculeate stinger and eusociality
Source: BMC Biol. 2023 Oct 23;21:229. doi: 10.1186/s12915-023-01656-5 (PMC10591384; doi:10.1186/s12915-023-01656-5)
Supplement: Supplementary file 42 — Additional file 42. Gff files of all toxin gene annotations. [file 12915_2023_1656_MOESM42_ESM.zip › AdditionalFile9_ToxinGeneAnnotations/NW_016019453.1._APH.gff_modified_Koludarov_et_al_2021.gff3]

##gff-version 3
##source-version geneious 2020.2.2
##sequence-region	NW_016019453.1	1	1040288
NW_016019453.1	Koludarov_et_al_2021	gene	446289	448477	.	+	.	Name=prostatic APH
NW_016019453.1	Gnomon	exon	579613	579628	.	+	.	ID=exon-XR_003698380.1-9;Dbxref=GeneID:108000703%2CGenbank:XR_003698380.1;Parent=rna-XR_003698380.1
NW_016019453.1	Gnomon	exon	577104	577279	.	+	.	ID=exon-XR_003698380.1-7;Dbxref=GeneID:108000703%2CGenbank:XR_003698380.1;Parent=rna-XR_003698380.1
NW_016019453.1	Gnomon	exon	577458	577528	.	+	.	ID=exon-XR_003698380.1-8;Dbxref=GeneID:108000703%2CGenbank:XR_003698380.1;Parent=rna-XR_003698380.1
NW_016019453.1	Gnomon	exon	575898	576083	.	+	.	ID=exon-XR_003698380.1-5;Dbxref=GeneID:108000703%2CGenbank:XR_003698380.1;Parent=rna-XR_003698380.1
NW_016019453.1	Gnomon	exon	576642	576769	.	+	.	ID=exon-XR_003698380.1-6;Dbxref=GeneID:108000703%2CGenbank:XR_003698380.1;Parent=rna-XR_003698380.1
NW_016019453.1	Gnomon	exon	575298	575588	.	+	.	ID=exon-XR_003698380.1-3;Dbxref=GeneID:108000703%2CGenbank:XR_003698380.1;Parent=rna-XR_003698380.1
NW_016019453.1	Gnomon	exon	575673	575809	.	+	.	ID=exon-XR_003698380.1-4;Dbxref=GeneID:108000703%2CGenbank:XR_003698380.1;Parent=rna-XR_003698380.1
NW_016019453.1	Gnomon	exon	574640	574808	.	+	.	ID=exon-XR_003698380.1-1;Dbxref=GeneID:108000703%2CGenbank:XR_003698380.1;Parent=rna-XR_003698380.1
NW_016019453.1	Gnomon	exon	574996	575183	.	+	.	ID=exon-XR_003698380.1-2;Dbxref=GeneID:108000703%2CGenbank:XR_003698380.1;Parent=rna-XR_003698380.1
NW_016019453.1	Gnomon	exon	306028	306171	.	+	.	ID=exon-XM_017061122.2-8;Dbxref=GeneID:108000652%2CGenbank:XM_017061122.2;Parent=rna-XM_017061122.2
NW_016019453.1	Gnomon	exon	306767	306926	.	+	.	ID=exon-XM_017061122.2-9;Dbxref=GeneID:108000652%2CGenbank:XM_017061122.2;Parent=rna-XM_017061122.2
NW_016019453.1	Gnomon	exon	304433	304642	.	+	.	ID=exon-XM_017061122.2-6;Dbxref=GeneID:108000652%2CGenbank:XM_017061122.2;Parent=rna-XM_017061122.2
NW_016019453.1	Gnomon	exon	305610	305897	.	+	.	ID=exon-XM_017061122.2-7;Dbxref=GeneID:108000652%2CGenbank:XM_017061122.2;Parent=rna-XM_017061122.2
NW_016019453.1	Gnomon	exon	303394	303468	.	+	.	ID=exon-XM_017061122.2-4;Dbxref=GeneID:108000652%2CGenbank:XM_017061122.2;Parent=rna-XM_017061122.2
NW_016019453.1	Gnomon	exon	303559	303654	.	+	.	ID=exon-XM_017061122.2-5;Dbxref=GeneID:108000652%2CGenbank:XM_017061122.2;Parent=rna-XM_017061122.2
NW_016019453.1	Gnomon	exon	302744	302845	.	+	.	ID=exon-XM_017061122.2-2;Dbxref=GeneID:108000652%2CGenbank:XM_017061122.2;Parent=rna-XM_017061122.2
NW_016019453.1	Gnomon	exon	302934	303098	.	+	.	ID=exon-XM_017061122.2-3;Dbxref=GeneID:108000652%2CGenbank:XM_017061122.2;Parent=rna-XM_017061122.2
NW_016019453.1	Gnomon	exon	283764	285590	.	+	.	ID=exon-XM_017061122.2-1;Dbxref=GeneID:108000652%2CGenbank:XM_017061122.2;Parent=rna-XM_017061122.2
NW_016019453.1	Gnomon	exon	307013	307374	.	+	.	ID=exon-XM_028668059.1-10;Dbxref=GeneID:108000652%2CGenbank:XM_028668059.1;Parent=rna-XM_028668059.1
NW_016019453.1	Gnomon	exon	307498	307740	.	+	.	ID=exon-XM_028668059.1-11;Dbxref=GeneID:108000652%2CGenbank:XM_028668059.1;Parent=rna-XM_028668059.1
NW_016019453.1	Gnomon	exon	307809	307991	.	+	.	ID=exon-XM_028668059.1-12;Dbxref=GeneID:108000652%2CGenbank:XM_028668059.1;Parent=rna-XM_028668059.1
NW_016019453.1	Gnomon	exon	308060	308152	.	+	.	ID=exon-XM_028668059.1-13;Dbxref=GeneID:108000652%2CGenbank:XM_028668059.1;Parent=rna-XM_028668059.1
NW_016019453.1	Gnomon	exon	308246	308406	.	+	.	ID=exon-XM_028668059.1-14;Dbxref=GeneID:108000652%2CGenbank:XM_028668059.1;Parent=rna-XM_028668059.1
NW_016019453.1	Gnomon	exon	308841	308888	.	+	.	ID=exon-XM_028668059.1-15;Dbxref=GeneID:108000652%2CGenbank:XM_028668059.1;Parent=rna-XM_028668059.1
NW_016019453.1	Gnomon	exon	310400	310652	.	+	.	ID=exon-XM_028668059.1-16;Dbxref=GeneID:108000652%2CGenbank:XM_028668059.1;Parent=rna-XM_028668059.1
NW_016019453.1	Gnomon	exon	310736	310881	.	+	.	ID=exon-XM_028668059.1-17;Dbxref=GeneID:108000652%2CGenbank:XM_028668059.1;Parent=rna-XM_028668059.1
NW_016019453.1	Gnomon	exon	310974	311204	.	+	.	ID=exon-XM_028668059.1-18;Dbxref=GeneID:108000652%2CGenbank:XM_028668059.1;Parent=rna-XM_028668059.1
NW_016019453.1	Gnomon	exon	311344	311607	.	+	.	ID=exon-XM_028668059.1-19;Dbxref=GeneID:108000652%2CGenbank:XM_028668059.1;Parent=rna-XM_028668059.1
NW_016019453.1	Gnomon	mRNA	266008	267541	.	+	.	Name=XM_017061179.2;ID=rna-XM_017061179.2;Dbxref=GeneID:108000679%2CGenbank:XM_017061179.2;Parent=gene-LOC108000679
NW_016019453.1	Gnomon	exon	311682	311838	.	+	.	ID=exon-XM_028668059.1-20;Dbxref=GeneID:108000652%2CGenbank:XM_028668059.1;Parent=rna-XM_028668059.1
NW_016019453.1	Gnomon	exon	311979	312095	.	+	.	ID=exon-XM_028668059.1-21;Dbxref=GeneID:108000652%2CGenbank:XM_028668059.1;Parent=rna-XM_028668059.1
NW_016019453.1	Gnomon	exon	312201	315614	.	+	.	ID=exon-XM_028668059.1-22;Dbxref=GeneID:108000652%2CGenbank:XM_028668059.1;Parent=rna-XM_028668059.1
NW_016019453.1	Gnomon	exon	273101	273242	.	-	.	ID=exon-XM_017061222.2-1;Dbxref=GeneID:108000702%2CGenbank:XM_017061222.2;Parent=rna-XM_017061222.2
NW_016019453.1	Gnomon	exon	272680	272867	.	-	.	ID=exon-XM_017061222.2-2;Dbxref=GeneID:108000702%2CGenbank:XM_017061222.2;Parent=rna-XM_017061222.2
NW_016019453.1	Gnomon	exon	272396	272619	.	-	.	ID=exon-XM_017061222.2-3;Dbxref=GeneID:108000702%2CGenbank:XM_017061222.2;Parent=rna-XM_017061222.2
NW_016019453.1	Gnomon	exon	271957	272301	.	-	.	ID=exon-XM_017061222.2-4;Dbxref=GeneID:108000702%2CGenbank:XM_017061222.2;Parent=rna-XM_017061222.2
NW_016019453.1	Gnomon	CDS	498824	498839	.	+	0	Name=XP_016916648.1;ID=cds-XP_016916648.1;Dbxref=GeneID:108000673%2CGenbank:XP_016916648.1;Parent=rna-XM_017061159.2
NW_016019453.1	Gnomon	CDS	500002	500069	.	+	0	Name=XP_016916648.1;ID=cds-XP_016916648.1;Dbxref=GeneID:108000673%2CGenbank:XP_016916648.1;Parent=rna-XM_017061159.2
NW_016019453.1	Gnomon	CDS	500149	500316	.	+	0	Name=XP_016916648.1;ID=cds-XP_016916648.1;Dbxref=GeneID:108000673%2CGenbank:XP_016916648.1;Parent=rna-XM_017061159.2
NW_016019453.1	Gnomon	CDS	500558	500628	.	+	0	Name=XP_016916648.1;ID=cds-XP_016916648.1;Dbxref=GeneID:108000673%2CGenbank:XP_016916648.1;Parent=rna-XM_017061159.2
NW_016019453.1	Gnomon	CDS	500704	500949	.	+	0	Name=XP_016916648.1;ID=cds-XP_016916648.1;Dbxref=GeneID:108000673%2CGenbank:XP_016916648.1;Parent=rna-XM_017061159.2
NW_016019453.1	Gnomon	CDS	501230	501434	.	+	0	Name=XP_016916648.1;ID=cds-XP_016916648.1;Dbxref=GeneID:108000673%2CGenbank:XP_016916648.1;Parent=rna-XM_017061159.2
NW_016019453.1	Gnomon	CDS	501910	502108	.	+	0	Name=XP_016916648.1;ID=cds-XP_016916648.1;Dbxref=GeneID:108000673%2CGenbank:XP_016916648.1;Parent=rna-XM_017061159.2
NW_016019453.1	Gnomon	CDS	502188	502299	.	+	0	Name=XP_016916648.1;ID=cds-XP_016916648.1;Dbxref=GeneID:108000673%2CGenbank:XP_016916648.1;Parent=rna-XM_017061159.2
NW_016019453.1	Gnomon	CDS	502380	502569	.	+	0	Name=XP_016916648.1;ID=cds-XP_016916648.1;Dbxref=GeneID:108000673%2CGenbank:XP_016916648.1;Parent=rna-XM_017061159.2
NW_016019453.1	Gnomon	CDS	502636	502836	.	+	0	Name=XP_016916648.1;ID=cds-XP_016916648.1;Dbxref=GeneID:108000673%2CGenbank:XP_016916648.1;Parent=rna-XM_017061159.2
NW_016019453.1	Gnomon	CDS	502909	503094	.	+	0	Name=XP_016916648.1;ID=cds-XP_016916648.1;Dbxref=GeneID:108000673%2CGenbank:XP_016916648.1;Parent=rna-XM_017061159.2
NW_016019453.1	Gnomon	CDS	503182	503556	.	+	0	Name=XP_016916648.1;ID=cds-XP_016916648.1;Dbxref=GeneID:108000673%2CGenbank:XP_016916648.1;Parent=rna-XM_017061159.2
NW_016019453.1	Gnomon	CDS	503643	503784	.	+	0	Name=XP_016916648.1;ID=cds-XP_016916648.1;Dbxref=GeneID:108000673%2CGenbank:XP_016916648.1;Parent=rna-XM_017061159.2
NW_016019453.1	Gnomon	CDS	503882	504030	.	+	0	Name=XP_016916648.1;ID=cds-XP_016916648.1;Dbxref=GeneID:108000673%2CGenbank:XP_016916648.1;Parent=rna-XM_017061159.2
NW_016019453.1	Gnomon	CDS	504110	504338	.	+	0	Name=XP_016916648.1;ID=cds-XP_016916648.1;Dbxref=GeneID:108000673%2CGenbank:XP_016916648.1;Parent=rna-XM_017061159.2
NW_016019453.1	Gnomon	CDS	504422	504503	.	+	0	Name=XP_016916648.1;ID=cds-XP_016916648.1;Dbxref=GeneID:108000673%2CGenbank:XP_016916648.1;Parent=rna-XM_017061159.2
NW_016019453.1	Gnomon	CDS	504809	505868	.	+	0	Name=XP_016916648.1;ID=cds-XP_016916648.1;Dbxref=GeneID:108000673%2CGenbank:XP_016916648.1;Parent=rna-XM_017061159.2
NW_016019453.1	Gnomon	exon	260642	260794	.	+	.	ID=exon-XM_017061169.2-9;Dbxref=GeneID:108000676%2CGenbank:XM_017061169.2;Parent=rna-XM_017061169.2
NW_016019453.1	Gnomon	exon	259588	259797	.	+	.	ID=exon-XM_017061169.2-5;Dbxref=GeneID:108000676%2CGenbank:XM_017061169.2;Parent=rna-XM_017061169.2
NW_016019453.1	Gnomon	exon	259916	260031	.	+	.	ID=exon-XM_017061169.2-6;Dbxref=GeneID:108000676%2CGenbank:XM_017061169.2;Parent=rna-XM_017061169.2
NW_016019453.1	Gnomon	exon	260102	260264	.	+	.	ID=exon-XM_017061169.2-7;Dbxref=GeneID:108000676%2CGenbank:XM_017061169.2;Parent=rna-XM_017061169.2
NW_016019453.1	Gnomon	exon	260343	260545	.	+	.	ID=exon-XM_017061169.2-8;Dbxref=GeneID:108000676%2CGenbank:XM_017061169.2;Parent=rna-XM_017061169.2
NW_016019453.1	Gnomon	exon	258146	258170	.	+	.	ID=exon-XM_017061169.2-1;Dbxref=GeneID:108000676%2CGenbank:XM_017061169.2;Parent=rna-XM_017061169.2
NW_016019453.1	Gnomon	exon	258235	258428	.	+	.	ID=exon-XM_017061169.2-2;Dbxref=GeneID:108000676%2CGenbank:XM_017061169.2;Parent=rna-XM_017061169.2
NW_016019453.1	Gnomon	exon	258648	259184	.	+	.	ID=exon-XM_017061169.2-3;Dbxref=GeneID:108000676%2CGenbank:XM_017061169.2;Parent=rna-XM_017061169.2
NW_016019453.1	Gnomon	exon	259289	259508	.	+	.	ID=exon-XM_017061169.2-4;Dbxref=GeneID:108000676%2CGenbank:XM_017061169.2;Parent=rna-XM_017061169.2
NW_016019453.1	Gnomon	exon	764740	764843	.	-	.	ID=exon-XM_017061094.2-8;Dbxref=GeneID:108000641%2CGenbank:XM_017061094.2;Parent=rna-XM_017061094.2
NW_016019453.1	Gnomon	exon	764575	764666	.	-	.	ID=exon-XM_017061094.2-9;Dbxref=GeneID:108000641%2CGenbank:XM_017061094.2;Parent=rna-XM_017061094.2
NW_016019453.1	Gnomon	exon	765162	765632	.	-	.	ID=exon-XM_017061094.2-6;Dbxref=GeneID:108000641%2CGenbank:XM_017061094.2;Parent=rna-XM_017061094.2
NW_016019453.1	Gnomon	exon	764913	765074	.	-	.	ID=exon-XM_017061094.2-7;Dbxref=GeneID:108000641%2CGenbank:XM_017061094.2;Parent=rna-XM_017061094.2
NW_016019453.1	Gnomon	exon	765986	766122	.	-	.	ID=exon-XM_017061094.2-4;Dbxref=GeneID:108000641%2CGenbank:XM_017061094.2;Parent=rna-XM_017061094.2
NW_016019453.1	Gnomon	exon	765708	765901	.	-	.	ID=exon-XM_017061094.2-5;Dbxref=GeneID:108000641%2CGenbank:XM_017061094.2;Parent=rna-XM_017061094.2
NW_016019453.1	Gnomon	exon	766585	766751	.	-	.	ID=exon-XM_017061094.2-2;Dbxref=GeneID:108000641%2CGenbank:XM_017061094.2;Parent=rna-XM_017061094.2
NW_016019453.1	Gnomon	exon	766362	766496	.	-	.	ID=exon-XM_017061094.2-3;Dbxref=GeneID:108000641%2CGenbank:XM_017061094.2;Parent=rna-XM_017061094.2
NW_016019453.1	Gnomon	exon	767416	767582	.	-	.	ID=exon-XM_017061094.2-1;Dbxref=GeneID:108000641%2CGenbank:XM_017061094.2;Parent=rna-XM_017061094.2
NW_016019453.1	Gnomon	exon	683172	683322	.	+	.	ID=exon-XM_017061193.2-1;Dbxref=GeneID:108000686%2CGenbank:XM_017061193.2;Parent=rna-XM_017061193.2
NW_016019453.1	Gnomon	exon	686419	686595	.	+	.	ID=exon-XM_017061193.2-8;Dbxref=GeneID:108000686%2CGenbank:XM_017061193.2;Parent=rna-XM_017061193.2
NW_016019453.1	Gnomon	exon	686827	686924	.	+	.	ID=exon-XM_017061193.2-9;Dbxref=GeneID:108000686%2CGenbank:XM_017061193.2;Parent=rna-XM_017061193.2
NW_016019453.1	Gnomon	exon	685791	686157	.	+	.	ID=exon-XM_017061193.2-6;Dbxref=GeneID:108000686%2CGenbank:XM_017061193.2;Parent=rna-XM_017061193.2
NW_016019453.1	Gnomon	exon	686251	686350	.	+	.	ID=exon-XM_017061193.2-7;Dbxref=GeneID:108000686%2CGenbank:XM_017061193.2;Parent=rna-XM_017061193.2
NW_016019453.1	Gnomon	exon	684868	685084	.	+	.	ID=exon-XM_017061193.2-4;Dbxref=GeneID:108000686%2CGenbank:XM_017061193.2;Parent=rna-XM_017061193.2
NW_016019453.1	Gnomon	exon	685180	685551	.	+	.	ID=exon-XM_017061193.2-5;Dbxref=GeneID:108000686%2CGenbank:XM_017061193.2;Parent=rna-XM_017061193.2
NW_016019453.1	Gnomon	exon	684071	684157	.	+	.	ID=exon-XM_017061193.2-2;Dbxref=GeneID:108000686%2CGenbank:XM_017061193.2;Parent=rna-XM_017061193.2
NW_016019453.1	Gnomon	exon	684370	684643	.	+	.	ID=exon-XM_017061193.2-3;Dbxref=GeneID:108000686%2CGenbank:XM_017061193.2;Parent=rna-XM_017061193.2
NW_016019453.1	Gnomon	exon	322438	323800	.	+	.	ID=exon-XM_028668082.1-5;Dbxref=GeneID:108000681%2CGenbank:XM_028668082.1;Parent=rna-XM_028668082.1
NW_016019453.1	Gnomon	exon	321142	321425	.	+	.	ID=exon-XM_028668082.1-1;Dbxref=GeneID:108000681%2CGenbank:XM_028668082.1;Parent=rna-XM_028668082.1
NW_016019453.1	Gnomon	exon	321663	321803	.	+	.	ID=exon-XM_028668082.1-2;Dbxref=GeneID:108000681%2CGenbank:XM_028668082.1;Parent=rna-XM_028668082.1
NW_016019453.1	Gnomon	exon	321900	322099	.	+	.	ID=exon-XM_028668082.1-3;Dbxref=GeneID:108000681%2CGenbank:XM_028668082.1;Parent=rna-XM_028668082.1
NW_016019453.1	Gnomon	exon	322178	322357	.	+	.	ID=exon-XM_028668082.1-4;Dbxref=GeneID:108000681%2CGenbank:XM_028668082.1;Parent=rna-XM_028668082.1
NW_016019453.1	Gnomon	CDS	498824	498839	.	+	0	Name=XP_016916649.1;ID=cds-XP_016916649.1;Dbxref=GeneID:108000673%2CGenbank:XP_016916649.1;Parent=rna-XM_017061160.2
NW_016019453.1	Gnomon	CDS	500002	500069	.	+	0	Name=XP_016916649.1;ID=cds-XP_016916649.1;Dbxref=GeneID:108000673%2CGenbank:XP_016916649.1;Parent=rna-XM_017061160.2
NW_016019453.1	Gnomon	CDS	500149	500316	.	+	0	Name=XP_016916649.1;ID=cds-XP_016916649.1;Dbxref=GeneID:108000673%2CGenbank:XP_016916649.1;Parent=rna-XM_017061160.2
NW_016019453.1	Gnomon	CDS	500558	500628	.	+	0	Name=XP_016916649.1;ID=cds-XP_016916649.1;Dbxref=GeneID:108000673%2CGenbank:XP_016916649.1;Parent=rna-XM_017061160.2
NW_016019453.1	Gnomon	CDS	500704	500949	.	+	0	Name=XP_016916649.1;ID=cds-XP_016916649.1;Dbxref=GeneID:108000673%2CGenbank:XP_016916649.1;Parent=rna-XM_017061160.2
NW_016019453.1	Gnomon	CDS	501230	501434	.	+	0	Name=XP_016916649.1;ID=cds-XP_016916649.1;Dbxref=GeneID:108000673%2CGenbank:XP_016916649.1;Parent=rna-XM_017061160.2
NW_016019453.1	Gnomon	CDS	501910	502108	.	+	0	Name=XP_016916649.1;ID=cds-XP_016916649.1;Dbxref=GeneID:108000673%2CGenbank:XP_016916649.1;Parent=rna-XM_017061160.2
NW_016019453.1	Gnomon	CDS	502188	502299	.	+	0	Name=XP_016916649.1;ID=cds-XP_016916649.1;Dbxref=GeneID:108000673%2CGenbank:XP_016916649.1;Parent=rna-XM_017061160.2
NW_016019453.1	Gnomon	CDS	502380	502569	.	+	0	Name=XP_016916649.1;ID=cds-XP_016916649.1;Dbxref=GeneID:108000673%2CGenbank:XP_016916649.1;Parent=rna-XM_017061160.2
NW_016019453.1	Gnomon	CDS	502636	502836	.	+	0	Name=XP_016916649.1;ID=cds-XP_016916649.1;Dbxref=GeneID:108000673%2CGenbank:XP_016916649.1;Parent=rna-XM_017061160.2
NW_016019453.1	Gnomon	CDS	502909	503094	.	+	0	Name=XP_016916649.1;ID=cds-XP_016916649.1;Dbxref=GeneID:108000673%2CGenbank:XP_016916649.1;Parent=rna-XM_017061160.2
NW_016019453.1	Gnomon	CDS	503182	503556	.	+	0	Name=XP_016916649.1;ID=cds-XP_016916649.1;Dbxref=GeneID:108000673%2CGenbank:XP_016916649.1;Parent=rna-XM_017061160.2
NW_016019453.1	Gnomon	CDS	503643	503784	.	+	0	Name=XP_016916649.1;ID=cds-XP_016916649.1;Dbxref=GeneID:108000673%2CGenbank:XP_016916649.1;Parent=rna-XM_017061160.2
NW_016019453.1	Gnomon	CDS	503882	504030	.	+	0	Name=XP_016916649.1;ID=cds-XP_016916649.1;Dbxref=GeneID:108000673%2CGenbank:XP_016916649.1;Parent=rna-XM_017061160.2
NW_016019453.1	Gnomon	CDS	504110	504338	.	+	0	Name=XP_016916649.1;ID=cds-XP_016916649.1;Dbxref=GeneID:108000673%2CGenbank:XP_016916649.1;Parent=rna-XM_017061160.2
NW_016019453.1	Gnomon	CDS	504422	504503	.	+	0	Name=XP_016916649.1;ID=cds-XP_016916649.1;Dbxref=GeneID:108000673%2CGenbank:XP_016916649.1;Parent=rna-XM_017061160.2
NW_016019453.1	Gnomon	CDS	504809	505868	.	+	0	Name=XP_016916649.1;ID=cds-XP_016916649.1;Dbxref=GeneID:108000673%2CGenbank:XP_016916649.1;Parent=rna-XM_017061160.2
NW_016019453.1	Gnomon	exon	451924	452134	.	-	.	ID=exon-XM_017061138.2-10;Dbxref=GeneID:108000661%2CGenbank:XM_017061138.2;Parent=rna-XM_017061138.2
NW_016019453.1	Gnomon	exon	451765	451835	.	-	.	ID=exon-XM_017061138.2-11;Dbxref=GeneID:108000661%2CGenbank:XM_017061138.2;Parent=rna-XM_017061138.2
NW_016019453.1	Gnomon	exon	449998	450157	.	-	.	ID=exon-XM_017061138.2-12;Dbxref=GeneID:108000661%2CGenbank:XM_017061138.2;Parent=rna-XM_017061138.2
NW_016019453.1	Gnomon	exon	556179	556211	.	+	.	ID=exon-XM_017061146.2-1;Dbxref=GeneID:108000663%2CGenbank:XM_017061146.2;Parent=rna-XM_017061146.2
NW_016019453.1	Gnomon	exon	556734	556771	.	+	.	ID=exon-XM_017061146.2-2;Dbxref=GeneID:108000663%2CGenbank:XM_017061146.2;Parent=rna-XM_017061146.2
NW_016019453.1	Gnomon	exon	564158	566748	.	+	.	ID=exon-XM_017061146.2-3;Dbxref=GeneID:108000663%2CGenbank:XM_017061146.2;Parent=rna-XM_017061146.2
NW_016019453.1	Gnomon	exon	259588	259797	.	+	.	ID=exon-XM_017061170.2-5;Dbxref=GeneID:108000676%2CGenbank:XM_017061170.2;Parent=rna-XM_017061170.2
NW_016019453.1	Gnomon	exon	259916	260031	.	+	.	ID=exon-XM_017061170.2-6;Dbxref=GeneID:108000676%2CGenbank:XM_017061170.2;Parent=rna-XM_017061170.2
NW_016019453.1	Gnomon	exon	258648	259184	.	+	.	ID=exon-XM_017061170.2-3;Dbxref=GeneID:108000676%2CGenbank:XM_017061170.2;Parent=rna-XM_017061170.2
NW_016019453.1	Gnomon	exon	259289	259508	.	+	.	ID=exon-XM_017061170.2-4;Dbxref=GeneID:108000676%2CGenbank:XM_017061170.2;Parent=rna-XM_017061170.2
NW_016019453.1	Gnomon	exon	260642	260794	.	+	.	ID=exon-XM_017061170.2-9;Dbxref=GeneID:108000676%2CGenbank:XM_017061170.2;Parent=rna-XM_017061170.2
NW_016019453.1	Gnomon	exon	260102	260264	.	+	.	ID=exon-XM_017061170.2-7;Dbxref=GeneID:108000676%2CGenbank:XM_017061170.2;Parent=rna-XM_017061170.2
NW_016019453.1	Gnomon	exon	260343	260545	.	+	.	ID=exon-XM_017061170.2-8;Dbxref=GeneID:108000676%2CGenbank:XM_017061170.2;Parent=rna-XM_017061170.2
NW_016019453.1	Gnomon	exon	257889	258023	.	+	.	ID=exon-XM_017061170.2-1;Dbxref=GeneID:108000676%2CGenbank:XM_017061170.2;Parent=rna-XM_017061170.2
NW_016019453.1	Gnomon	exon	258235	258428	.	+	.	ID=exon-XM_017061170.2-2;Dbxref=GeneID:108000676%2CGenbank:XM_017061170.2;Parent=rna-XM_017061170.2
NW_016019453.1	Gnomon	exon	260877	260977	.	+	.	ID=exon-XM_017061172.2-10;Dbxref=GeneID:108000676%2CGenbank:XM_017061172.2;Parent=rna-XM_017061172.2
NW_016019453.1	Gnomon	exon	261037	261337	.	+	.	ID=exon-XM_017061172.2-11;Dbxref=GeneID:108000676%2CGenbank:XM_017061172.2;Parent=rna-XM_017061172.2
NW_016019453.1	Gnomon	exon	303394	303468	.	+	.	ID=exon-XM_028668057.1-5;Dbxref=GeneID:108000652%2CGenbank:XM_028668057.1;Parent=rna-XM_028668057.1
NW_016019453.1	Gnomon	exon	303559	303654	.	+	.	ID=exon-XM_028668057.1-6;Dbxref=GeneID:108000652%2CGenbank:XM_028668057.1;Parent=rna-XM_028668057.1
NW_016019453.1	Gnomon	exon	304433	304642	.	+	.	ID=exon-XM_028668057.1-7;Dbxref=GeneID:108000652%2CGenbank:XM_028668057.1;Parent=rna-XM_028668057.1
NW_016019453.1	Gnomon	exon	305610	305897	.	+	.	ID=exon-XM_028668057.1-8;Dbxref=GeneID:108000652%2CGenbank:XM_028668057.1;Parent=rna-XM_028668057.1
NW_016019453.1	Gnomon	exon	283763	284752	.	+	.	ID=exon-XM_028668057.1-1;Dbxref=GeneID:108000652%2CGenbank:XM_028668057.1;Parent=rna-XM_028668057.1
NW_016019453.1	Gnomon	exon	284829	285590	.	+	.	ID=exon-XM_028668057.1-2;Dbxref=GeneID:108000652%2CGenbank:XM_028668057.1;Parent=rna-XM_028668057.1
NW_016019453.1	Gnomon	exon	302744	302845	.	+	.	ID=exon-XM_028668057.1-3;Dbxref=GeneID:108000652%2CGenbank:XM_028668057.1;Parent=rna-XM_028668057.1
NW_016019453.1	Gnomon	exon	302934	303098	.	+	.	ID=exon-XM_028668057.1-4;Dbxref=GeneID:108000652%2CGenbank:XM_028668057.1;Parent=rna-XM_028668057.1
NW_016019453.1	Gnomon	exon	306028	306171	.	+	.	ID=exon-XM_028668057.1-9;Dbxref=GeneID:108000652%2CGenbank:XM_028668057.1;Parent=rna-XM_028668057.1
NW_016019453.1	Gnomon	CDS	653111	654385	.	-	0	Name=XP_028523870.1;ID=cds-XP_028523870.1;Dbxref=GeneID:108000690%2CGenbank:XP_028523870.1;Parent=rna-XM_028668069.1
NW_016019453.1	Gnomon	exon	173447	173531	.	-	.	ID=exon-XM_017061190.1-15;Dbxref=GeneID:108000684%2CGenbank:XM_017061190.1;Parent=rna-XM_017061190.1
NW_016019453.1	Gnomon	exon	167143	167300	.	-	.	ID=exon-XM_017061190.1-16;Dbxref=GeneID:108000684%2CGenbank:XM_017061190.1;Parent=rna-XM_017061190.1
NW_016019453.1	Gnomon	exon	196604	196723	.	-	.	ID=exon-XM_017061190.1-13;Dbxref=GeneID:108000684%2CGenbank:XM_017061190.1;Parent=rna-XM_017061190.1
NW_016019453.1	Gnomon	exon	192769	192894	.	-	.	ID=exon-XM_017061190.1-14;Dbxref=GeneID:108000684%2CGenbank:XM_017061190.1;Parent=rna-XM_017061190.1
NW_016019453.1	Gnomon	exon	208069	208175	.	-	.	ID=exon-XM_017061190.1-11;Dbxref=GeneID:108000684%2CGenbank:XM_017061190.1;Parent=rna-XM_017061190.1
NW_016019453.1	Gnomon	exon	197164	197294	.	-	.	ID=exon-XM_017061190.1-12;Dbxref=GeneID:108000684%2CGenbank:XM_017061190.1;Parent=rna-XM_017061190.1
NW_016019453.1	Gnomon	exon	210380	210487	.	-	.	ID=exon-XM_017061190.1-10;Dbxref=GeneID:108000684%2CGenbank:XM_017061190.1;Parent=rna-XM_017061190.1
NW_016019453.1	Gnomon	exon	746702	746797	.	-	.	ID=exon-XM_017061093.2-1;Dbxref=GeneID:108000639%2CGenbank:XM_017061093.2;Parent=rna-XM_017061093.2
NW_016019453.1	Gnomon	exon	746338	746531	.	-	.	ID=exon-XM_017061093.2-2;Dbxref=GeneID:108000639%2CGenbank:XM_017061093.2;Parent=rna-XM_017061093.2
NW_016019453.1	Gnomon	exon	745612	746242	.	-	.	ID=exon-XM_017061093.2-3;Dbxref=GeneID:108000639%2CGenbank:XM_017061093.2;Parent=rna-XM_017061093.2
NW_016019453.1	Gnomon	exon	308246	308406	.	+	.	ID=exon-XM_017061121.2-14;Dbxref=GeneID:108000652%2CGenbank:XM_017061121.2;Parent=rna-XM_017061121.2
NW_016019453.1	Gnomon	exon	310397	310652	.	+	.	ID=exon-XM_017061121.2-15;Dbxref=GeneID:108000652%2CGenbank:XM_017061121.2;Parent=rna-XM_017061121.2
NW_016019453.1	Gnomon	gene	647009	647367	.	+	.	Name=LOC114577910;ID=gene-LOC114577910;Dbxref=GeneID:114577910
NW_016019453.1	Gnomon	exon	310736	310881	.	+	.	ID=exon-XM_017061121.2-16;Dbxref=GeneID:108000652%2CGenbank:XM_017061121.2;Parent=rna-XM_017061121.2
NW_016019453.1	Gnomon	exon	310974	311204	.	+	.	ID=exon-XM_017061121.2-17;Dbxref=GeneID:108000652%2CGenbank:XM_017061121.2;Parent=rna-XM_017061121.2
NW_016019453.1	Gnomon	exon	311344	311607	.	+	.	ID=exon-XM_017061121.2-18;Dbxref=GeneID:108000652%2CGenbank:XM_017061121.2;Parent=rna-XM_017061121.2
NW_016019453.1	Gnomon	exon	311682	311838	.	+	.	ID=exon-XM_017061121.2-19;Dbxref=GeneID:108000652%2CGenbank:XM_017061121.2;Parent=rna-XM_017061121.2
NW_016019453.1	Gnomon	exon	311979	312095	.	+	.	ID=exon-XM_017061121.2-20;Dbxref=GeneID:108000652%2CGenbank:XM_017061121.2;Parent=rna-XM_017061121.2
NW_016019453.1	Gnomon	exon	312201	315614	.	+	.	ID=exon-XM_017061121.2-21;Dbxref=GeneID:108000652%2CGenbank:XM_017061121.2;Parent=rna-XM_017061121.2
NW_016019453.1	Gnomon	gene	488359	490965	.	+	.	Name=LOC114577914;ID=gene-LOC114577914;Dbxref=GeneID:114577914
NW_016019453.1	Gnomon	gene	656954	666572	.	+	.	Name=LOC114577911;ID=gene-LOC114577911;Dbxref=GeneID:114577911
NW_016019453.1	Gnomon	gene	352901	353400	.	-	.	Name=LOC114577912;ID=gene-LOC114577912;Dbxref=GeneID:114577912
NW_016019453.1	Gnomon	mRNA	257988	261337	.	+	.	Name=XM_017061173.2;ID=rna-XM_017061173.2;Dbxref=GeneID:108000676%2CGenbank:XM_017061173.2;Parent=gene-LOC108000676
NW_016019453.1	Gnomon	exon	307013	307374	.	+	.	ID=exon-XM_017061121.2-10;Dbxref=GeneID:108000652%2CGenbank:XM_017061121.2;Parent=rna-XM_017061121.2
NW_016019453.1	Gnomon	exon	307498	307740	.	+	.	ID=exon-XM_017061121.2-11;Dbxref=GeneID:108000652%2CGenbank:XM_017061121.2;Parent=rna-XM_017061121.2
NW_016019453.1	Gnomon	exon	307809	307991	.	+	.	ID=exon-XM_017061121.2-12;Dbxref=GeneID:108000652%2CGenbank:XM_017061121.2;Parent=rna-XM_017061121.2
NW_016019453.1	Gnomon	exon	308060	308152	.	+	.	ID=exon-XM_017061121.2-13;Dbxref=GeneID:108000652%2CGenbank:XM_017061121.2;Parent=rna-XM_017061121.2
NW_016019453.1	Gnomon	gene	647643	648627	.	+	.	Name=LOC114577909;ID=gene-LOC114577909;Dbxref=GeneID:114577909
NW_016019453.1	Gnomon	mRNA	254651	256664	.	+	.	Name=XM_017061175.2;ID=rna-XM_017061175.2;Dbxref=GeneID:108000677%2CGenbank:XM_017061175.2;Parent=gene-LOC108000677
NW_016019453.1	Gnomon	CDS	767781	767842	.	+	0	Name=XP_016916590.1;ID=cds-XP_016916590.1;Dbxref=GeneID:108000643%2CGenbank:XP_016916590.1;Parent=rna-XM_017061101.2
NW_016019453.1	Gnomon	CDS	768213	768374	.	+	0	Name=XP_016916590.1;ID=cds-XP_016916590.1;Dbxref=GeneID:108000643%2CGenbank:XP_016916590.1;Parent=rna-XM_017061101.2
NW_016019453.1	Gnomon	CDS	768457	768655	.	+	0	Name=XP_016916590.1;ID=cds-XP_016916590.1;Dbxref=GeneID:108000643%2CGenbank:XP_016916590.1;Parent=rna-XM_017061101.2
NW_016019453.1	Gnomon	CDS	768736	768982	.	+	0	Name=XP_016916590.1;ID=cds-XP_016916590.1;Dbxref=GeneID:108000643%2CGenbank:XP_016916590.1;Parent=rna-XM_017061101.2
NW_016019453.1	Gnomon	CDS	769066	769221	.	+	0	Name=XP_016916590.1;ID=cds-XP_016916590.1;Dbxref=GeneID:108000643%2CGenbank:XP_016916590.1;Parent=rna-XM_017061101.2
NW_016019453.1	Gnomon	CDS	769290	769462	.	+	0	Name=XP_016916590.1;ID=cds-XP_016916590.1;Dbxref=GeneID:108000643%2CGenbank:XP_016916590.1;Parent=rna-XM_017061101.2
NW_016019453.1	Gnomon	CDS	769559	769886	.	+	0	Name=XP_016916590.1;ID=cds-XP_016916590.1;Dbxref=GeneID:108000643%2CGenbank:XP_016916590.1;Parent=rna-XM_017061101.2
NW_016019453.1	Gnomon	CDS	769983	770190	.	+	0	Name=XP_016916590.1;ID=cds-XP_016916590.1;Dbxref=GeneID:108000643%2CGenbank:XP_016916590.1;Parent=rna-XM_017061101.2
NW_016019453.1	Gnomon	CDS	770266	770440	.	+	0	Name=XP_016916590.1;ID=cds-XP_016916590.1;Dbxref=GeneID:108000643%2CGenbank:XP_016916590.1;Parent=rna-XM_017061101.2
NW_016019453.1	Gnomon	CDS	770555	770701	.	+	0	Name=XP_016916590.1;ID=cds-XP_016916590.1;Dbxref=GeneID:108000643%2CGenbank:XP_016916590.1;Parent=rna-XM_017061101.2
NW_016019453.1	Gnomon	CDS	770784	770997	.	+	0	Name=XP_016916590.1;ID=cds-XP_016916590.1;Dbxref=GeneID:108000643%2CGenbank:XP_016916590.1;Parent=rna-XM_017061101.2
NW_016019453.1	Gnomon	CDS	772732	772841	.	+	0	Name=XP_016916590.1;ID=cds-XP_016916590.1;Dbxref=GeneID:108000643%2CGenbank:XP_016916590.1;Parent=rna-XM_017061101.2
NW_016019453.1	Gnomon	CDS	772915	773060	.	+	0	Name=XP_016916590.1;ID=cds-XP_016916590.1;Dbxref=GeneID:108000643%2CGenbank:XP_016916590.1;Parent=rna-XM_017061101.2
NW_016019453.1	Gnomon	CDS	773165	773288	.	+	0	Name=XP_016916590.1;ID=cds-XP_016916590.1;Dbxref=GeneID:108000643%2CGenbank:XP_016916590.1;Parent=rna-XM_017061101.2
NW_016019453.1	Gnomon	exon	192769	192894	.	-	.	ID=exon-XM_017061189.2-16;Dbxref=GeneID:108000684%2CGenbank:XM_017061189.2;Parent=rna-XM_017061189.2
NW_016019453.1	Gnomon	exon	173447	173531	.	-	.	ID=exon-XM_017061189.2-17;Dbxref=GeneID:108000684%2CGenbank:XM_017061189.2;Parent=rna-XM_017061189.2
NW_016019453.1	Gnomon	exon	167143	167300	.	-	.	ID=exon-XM_017061189.2-18;Dbxref=GeneID:108000684%2CGenbank:XM_017061189.2;Parent=rna-XM_017061189.2
NW_016019453.1	Gnomon	CDS	279837	279929	.	+	0	Name=XP_016916600.1;ID=cds-XP_016916600.1;Dbxref=GeneID:108000649%2CGenbank:XP_016916600.1;Parent=rna-XM_017061111.2
NW_016019453.1	Gnomon	CDS	280000	280032	.	+	0	Name=XP_016916600.1;ID=cds-XP_016916600.1;Dbxref=GeneID:108000649%2CGenbank:XP_016916600.1;Parent=rna-XM_017061111.2
NW_016019453.1	Gnomon	CDS	280126	280170	.	+	0	Name=XP_016916600.1;ID=cds-XP_016916600.1;Dbxref=GeneID:108000649%2CGenbank:XP_016916600.1;Parent=rna-XM_017061111.2
NW_016019453.1	Gnomon	CDS	280327	280392	.	+	0	Name=XP_016916600.1;ID=cds-XP_016916600.1;Dbxref=GeneID:108000649%2CGenbank:XP_016916600.1;Parent=rna-XM_017061111.2
NW_016019453.1	Gnomon	CDS	280476	280613	.	+	0	Name=XP_016916600.1;ID=cds-XP_016916600.1;Dbxref=GeneID:108000649%2CGenbank:XP_016916600.1;Parent=rna-XM_017061111.2
NW_016019453.1	Gnomon	CDS	280841	280912	.	+	0	Name=XP_016916600.1;ID=cds-XP_016916600.1;Dbxref=GeneID:108000649%2CGenbank:XP_016916600.1;Parent=rna-XM_017061111.2
NW_016019453.1	Gnomon	CDS	280984	281053	.	+	0	Name=XP_016916600.1;ID=cds-XP_016916600.1;Dbxref=GeneID:108000649%2CGenbank:XP_016916600.1;Parent=rna-XM_017061111.2
NW_016019453.1	Gnomon	CDS	281132	281163	.	+	0	Name=XP_016916600.1;ID=cds-XP_016916600.1;Dbxref=GeneID:108000649%2CGenbank:XP_016916600.1;Parent=rna-XM_017061111.2
NW_016019453.1	Gnomon	CDS	281246	281263	.	+	0	Name=XP_016916600.1;ID=cds-XP_016916600.1;Dbxref=GeneID:108000649%2CGenbank:XP_016916600.1;Parent=rna-XM_017061111.2
NW_016019453.1	Gnomon	exon	210380	210487	.	-	.	ID=exon-XM_017061189.2-12;Dbxref=GeneID:108000684%2CGenbank:XM_017061189.2;Parent=rna-XM_017061189.2
NW_016019453.1	Gnomon	exon	208069	208175	.	-	.	ID=exon-XM_017061189.2-13;Dbxref=GeneID:108000684%2CGenbank:XM_017061189.2;Parent=rna-XM_017061189.2
NW_016019453.1	Gnomon	exon	197164	197294	.	-	.	ID=exon-XM_017061189.2-14;Dbxref=GeneID:108000684%2CGenbank:XM_017061189.2;Parent=rna-XM_017061189.2
NW_016019453.1	Gnomon	exon	196604	196723	.	-	.	ID=exon-XM_017061189.2-15;Dbxref=GeneID:108000684%2CGenbank:XM_017061189.2;Parent=rna-XM_017061189.2
NW_016019453.1	Gnomon	exon	224992	225355	.	-	.	ID=exon-XM_017061189.2-10;Dbxref=GeneID:108000684%2CGenbank:XM_017061189.2;Parent=rna-XM_017061189.2
NW_016019453.1	Gnomon	exon	224724	224908	.	-	.	ID=exon-XM_017061189.2-11;Dbxref=GeneID:108000684%2CGenbank:XM_017061189.2;Parent=rna-XM_017061189.2
NW_016019453.1	Gnomon	exon	576642	576769	.	+	.	ID=exon-XR_003698381.1-6;Dbxref=GeneID:108000703%2CGenbank:XR_003698381.1;Parent=rna-XR_003698381.1
NW_016019453.1	Gnomon	exon	577206	577279	.	+	.	ID=exon-XR_003698381.1-7;Dbxref=GeneID:108000703%2CGenbank:XR_003698381.1;Parent=rna-XR_003698381.1
NW_016019453.1	Gnomon	exon	577458	577528	.	+	.	ID=exon-XR_003698381.1-8;Dbxref=GeneID:108000703%2CGenbank:XR_003698381.1;Parent=rna-XR_003698381.1
NW_016019453.1	Gnomon	exon	579613	579628	.	+	.	ID=exon-XR_003698381.1-9;Dbxref=GeneID:108000703%2CGenbank:XR_003698381.1;Parent=rna-XR_003698381.1
NW_016019453.1	Gnomon	exon	574996	575183	.	+	.	ID=exon-XR_003698381.1-2;Dbxref=GeneID:108000703%2CGenbank:XR_003698381.1;Parent=rna-XR_003698381.1
NW_016019453.1	Gnomon	exon	575298	575588	.	+	.	ID=exon-XR_003698381.1-3;Dbxref=GeneID:108000703%2CGenbank:XR_003698381.1;Parent=rna-XR_003698381.1
NW_016019453.1	Gnomon	exon	575673	575809	.	+	.	ID=exon-XR_003698381.1-4;Dbxref=GeneID:108000703%2CGenbank:XR_003698381.1;Parent=rna-XR_003698381.1
NW_016019453.1	Gnomon	exon	575898	576083	.	+	.	ID=exon-XR_003698381.1-5;Dbxref=GeneID:108000703%2CGenbank:XR_003698381.1;Parent=rna-XR_003698381.1
NW_016019453.1	Gnomon	exon	573797	574595	.	+	.	ID=exon-XR_003698381.1-1;Dbxref=GeneID:108000703%2CGenbank:XR_003698381.1;Parent=rna-XR_003698381.1
NW_016019453.1	Gnomon	exon	283765	285590	.	+	.	ID=exon-XM_017061121.2-1;Dbxref=GeneID:108000652%2CGenbank:XM_017061121.2;Parent=rna-XM_017061121.2
NW_016019453.1	Gnomon	exon	302744	302845	.	+	.	ID=exon-XM_017061121.2-2;Dbxref=GeneID:108000652%2CGenbank:XM_017061121.2;Parent=rna-XM_017061121.2
NW_016019453.1	Gnomon	exon	302934	303098	.	+	.	ID=exon-XM_017061121.2-3;Dbxref=GeneID:108000652%2CGenbank:XM_017061121.2;Parent=rna-XM_017061121.2
NW_016019453.1	Gnomon	exon	303394	303468	.	+	.	ID=exon-XM_017061121.2-4;Dbxref=GeneID:108000652%2CGenbank:XM_017061121.2;Parent=rna-XM_017061121.2
NW_016019453.1	Gnomon	exon	303559	303654	.	+	.	ID=exon-XM_017061121.2-5;Dbxref=GeneID:108000652%2CGenbank:XM_017061121.2;Parent=rna-XM_017061121.2
NW_016019453.1	Gnomon	exon	304433	304642	.	+	.	ID=exon-XM_017061121.2-6;Dbxref=GeneID:108000652%2CGenbank:XM_017061121.2;Parent=rna-XM_017061121.2
NW_016019453.1	Gnomon	exon	305610	305897	.	+	.	ID=exon-XM_017061121.2-7;Dbxref=GeneID:108000652%2CGenbank:XM_017061121.2;Parent=rna-XM_017061121.2
NW_016019453.1	Gnomon	exon	306028	306171	.	+	.	ID=exon-XM_017061121.2-8;Dbxref=GeneID:108000652%2CGenbank:XM_017061121.2;Parent=rna-XM_017061121.2
NW_016019453.1	Gnomon	exon	306767	306926	.	+	.	ID=exon-XM_017061121.2-9;Dbxref=GeneID:108000652%2CGenbank:XM_017061121.2;Parent=rna-XM_017061121.2
NW_016019453.1	Gnomon	CDS	767781	767842	.	+	0	Name=XP_016916591.1;ID=cds-XP_016916591.1;Dbxref=GeneID:108000643%2CGenbank:XP_016916591.1;Parent=rna-XM_017061102.2
NW_016019453.1	Gnomon	CDS	768228	768374	.	+	0	Name=XP_016916591.1;ID=cds-XP_016916591.1;Dbxref=GeneID:108000643%2CGenbank:XP_016916591.1;Parent=rna-XM_017061102.2
NW_016019453.1	Gnomon	CDS	768457	768655	.	+	0	Name=XP_016916591.1;ID=cds-XP_016916591.1;Dbxref=GeneID:108000643%2CGenbank:XP_016916591.1;Parent=rna-XM_017061102.2
NW_016019453.1	Gnomon	CDS	768736	768982	.	+	0	Name=XP_016916591.1;ID=cds-XP_016916591.1;Dbxref=GeneID:108000643%2CGenbank:XP_016916591.1;Parent=rna-XM_017061102.2
NW_016019453.1	Gnomon	CDS	769066	769221	.	+	0	Name=XP_016916591.1;ID=cds-XP_016916591.1;Dbxref=GeneID:108000643%2CGenbank:XP_016916591.1;Parent=rna-XM_017061102.2
NW_016019453.1	Gnomon	CDS	769290	769462	.	+	0	Name=XP_016916591.1;ID=cds-XP_016916591.1;Dbxref=GeneID:108000643%2CGenbank:XP_016916591.1;Parent=rna-XM_017061102.2
NW_016019453.1	Gnomon	CDS	769559	769886	.	+	0	Name=XP_016916591.1;ID=cds-XP_016916591.1;Dbxref=GeneID:108000643%2CGenbank:XP_016916591.1;Parent=rna-XM_017061102.2
NW_016019453.1	Gnomon	CDS	769983	770190	.	+	0	Name=XP_016916591.1;ID=cds-XP_016916591.1;Dbxref=GeneID:108000643%2CGenbank:XP_016916591.1;Parent=rna-XM_017061102.2
NW_016019453.1	Gnomon	CDS	770266	770440	.	+	0	Name=XP_016916591.1;ID=cds-XP_016916591.1;Dbxref=GeneID:108000643%2CGenbank:XP_016916591.1;Parent=rna-XM_017061102.2
NW_016019453.1	Gnomon	CDS	770555	770701	.	+	0	Name=XP_016916591.1;ID=cds-XP_016916591.1;Dbxref=GeneID:108000643%2CGenbank:XP_016916591.1;Parent=rna-XM_017061102.2
NW_016019453.1	Gnomon	CDS	770784	770997	.	+	0	Name=XP_016916591.1;ID=cds-XP_016916591.1;Dbxref=GeneID:108000643%2CGenbank:XP_016916591.1;Parent=rna-XM_017061102.2
NW_016019453.1	Gnomon	CDS	772732	772841	.	+	0	Name=XP_016916591.1;ID=cds-XP_016916591.1;Dbxref=GeneID:108000643%2CGenbank:XP_016916591.1;Parent=rna-XM_017061102.2
NW_016019453.1	Gnomon	CDS	772915	773060	.	+	0	Name=XP_016916591.1;ID=cds-XP_016916591.1;Dbxref=GeneID:108000643%2CGenbank:XP_016916591.1;Parent=rna-XM_017061102.2
NW_016019453.1	Gnomon	CDS	773165	773288	.	+	0	Name=XP_016916591.1;ID=cds-XP_016916591.1;Dbxref=GeneID:108000643%2CGenbank:XP_016916591.1;Parent=rna-XM_017061102.2
NW_016019453.1	Gnomon	exon	270287	270390	.	+	.	ID=exon-XM_017061220.2-10;Dbxref=GeneID:108000701%2CGenbank:XM_017061220.2;Parent=rna-XM_017061220.2
NW_016019453.1	Gnomon	exon	270450	270554	.	+	.	ID=exon-XM_017061220.2-11;Dbxref=GeneID:108000701%2CGenbank:XM_017061220.2;Parent=rna-XM_017061220.2
NW_016019453.1	Gnomon	exon	270635	270781	.	+	.	ID=exon-XM_017061220.2-12;Dbxref=GeneID:108000701%2CGenbank:XM_017061220.2;Parent=rna-XM_017061220.2
NW_016019453.1	Gnomon	exon	270876	271028	.	+	.	ID=exon-XM_017061220.2-13;Dbxref=GeneID:108000701%2CGenbank:XM_017061220.2;Parent=rna-XM_017061220.2
NW_016019453.1	Gnomon	exon	730204	731975	.	-	.	ID=exon-XM_017061070.2-1;Dbxref=GeneID:108000624%2CGenbank:XM_017061070.2;Parent=rna-XM_017061070.2
NW_016019453.1	Gnomon	CDS	279837	279929	.	+	0	Name=XP_016916602.1;ID=cds-XP_016916602.1;Dbxref=GeneID:108000649%2CGenbank:XP_016916602.1;Parent=rna-XM_017061113.2
NW_016019453.1	Gnomon	CDS	280327	280392	.	+	0	Name=XP_016916602.1;ID=cds-XP_016916602.1;Dbxref=GeneID:108000649%2CGenbank:XP_016916602.1;Parent=rna-XM_017061113.2
NW_016019453.1	Gnomon	CDS	280476	280613	.	+	0	Name=XP_016916602.1;ID=cds-XP_016916602.1;Dbxref=GeneID:108000649%2CGenbank:XP_016916602.1;Parent=rna-XM_017061113.2
NW_016019453.1	Gnomon	CDS	280841	280912	.	+	0	Name=XP_016916602.1;ID=cds-XP_016916602.1;Dbxref=GeneID:108000649%2CGenbank:XP_016916602.1;Parent=rna-XM_017061113.2
NW_016019453.1	Gnomon	CDS	280984	281053	.	+	0	Name=XP_016916602.1;ID=cds-XP_016916602.1;Dbxref=GeneID:108000649%2CGenbank:XP_016916602.1;Parent=rna-XM_017061113.2
NW_016019453.1	Gnomon	CDS	281132	281187	.	+	0	Name=XP_016916602.1;ID=cds-XP_016916602.1;Dbxref=GeneID:108000649%2CGenbank:XP_016916602.1;Parent=rna-XM_017061113.2
NW_016019453.1	Gnomon	exon	733844	734843	.	-	.	ID=exon-XM_017061194.2-9;Dbxref=GeneID:108000687%2CGenbank:XM_017061194.2;Parent=rna-XM_017061194.2
NW_016019453.1	Gnomon	exon	736440	736550	.	-	.	ID=exon-XM_017061194.2-5;Dbxref=GeneID:108000687%2CGenbank:XM_017061194.2;Parent=rna-XM_017061194.2
NW_016019453.1	Gnomon	exon	735887	736028	.	-	.	ID=exon-XM_017061194.2-6;Dbxref=GeneID:108000687%2CGenbank:XM_017061194.2;Parent=rna-XM_017061194.2
NW_016019453.1	Gnomon	exon	735585	735795	.	-	.	ID=exon-XM_017061194.2-7;Dbxref=GeneID:108000687%2CGenbank:XM_017061194.2;Parent=rna-XM_017061194.2
NW_016019453.1	Gnomon	exon	735257	735466	.	-	.	ID=exon-XM_017061194.2-8;Dbxref=GeneID:108000687%2CGenbank:XM_017061194.2;Parent=rna-XM_017061194.2
NW_016019453.1	Gnomon	exon	740466	741038	.	-	.	ID=exon-XM_017061194.2-1;Dbxref=GeneID:108000687%2CGenbank:XM_017061194.2;Parent=rna-XM_017061194.2
NW_016019453.1	Gnomon	exon	737780	737954	.	-	.	ID=exon-XM_017061194.2-2;Dbxref=GeneID:108000687%2CGenbank:XM_017061194.2;Parent=rna-XM_017061194.2
NW_016019453.1	Gnomon	exon	737432	737563	.	-	.	ID=exon-XM_017061194.2-3;Dbxref=GeneID:108000687%2CGenbank:XM_017061194.2;Parent=rna-XM_017061194.2
NW_016019453.1	Gnomon	exon	736636	736832	.	-	.	ID=exon-XM_017061194.2-4;Dbxref=GeneID:108000687%2CGenbank:XM_017061194.2;Parent=rna-XM_017061194.2
NW_016019453.1	Gnomon	exon	271097	271333	.	+	.	ID=exon-XM_017061220.2-14;Dbxref=GeneID:108000701%2CGenbank:XM_017061220.2;Parent=rna-XM_017061220.2
NW_016019453.1	Gnomon	exon	271406	271600	.	+	.	ID=exon-XM_017061220.2-15;Dbxref=GeneID:108000701%2CGenbank:XM_017061220.2;Parent=rna-XM_017061220.2
NW_016019453.1	Gnomon	CDS	750536	750714	.	+	0	Name=XP_016916594.2;ID=cds-XP_016916594.2;Dbxref=GeneID:108000645%2CGenbank:XP_016916594.2;Parent=rna-XM_017061105.2
NW_016019453.1	Gnomon	CDS	750805	751003	.	+	0	Name=XP_016916594.2;ID=cds-XP_016916594.2;Dbxref=GeneID:108000645%2CGenbank:XP_016916594.2;Parent=rna-XM_017061105.2
NW_016019453.1	Gnomon	CDS	751087	751296	.	+	0	Name=XP_016916594.2;ID=cds-XP_016916594.2;Dbxref=GeneID:108000645%2CGenbank:XP_016916594.2;Parent=rna-XM_017061105.2
NW_016019453.1	Gnomon	CDS	751371	751562	.	+	0	Name=XP_016916594.2;ID=cds-XP_016916594.2;Dbxref=GeneID:108000645%2CGenbank:XP_016916594.2;Parent=rna-XM_017061105.2
NW_016019453.1	Gnomon	CDS	751684	752026	.	+	0	Name=XP_016916594.2;ID=cds-XP_016916594.2;Dbxref=GeneID:108000645%2CGenbank:XP_016916594.2;Parent=rna-XM_017061105.2
NW_016019453.1	Gnomon	CDS	752099	752295	.	+	0	Name=XP_016916594.2;ID=cds-XP_016916594.2;Dbxref=GeneID:108000645%2CGenbank:XP_016916594.2;Parent=rna-XM_017061105.2
NW_016019453.1	Gnomon	CDS	752375	752407	.	+	0	Name=XP_016916594.2;ID=cds-XP_016916594.2;Dbxref=GeneID:108000645%2CGenbank:XP_016916594.2;Parent=rna-XM_017061105.2
NW_016019453.1	Gnomon	CDS	752570	752620	.	+	0	Name=XP_016916594.2;ID=cds-XP_016916594.2;Dbxref=GeneID:108000645%2CGenbank:XP_016916594.2;Parent=rna-XM_017061105.2
NW_016019453.1	Gnomon	CDS	752691	752881	.	+	0	Name=XP_016916594.2;ID=cds-XP_016916594.2;Dbxref=GeneID:108000645%2CGenbank:XP_016916594.2;Parent=rna-XM_017061105.2
NW_016019453.1	Gnomon	CDS	752950	753134	.	+	0	Name=XP_016916594.2;ID=cds-XP_016916594.2;Dbxref=GeneID:108000645%2CGenbank:XP_016916594.2;Parent=rna-XM_017061105.2
NW_016019453.1	Gnomon	CDS	753215	753368	.	+	0	Name=XP_016916594.2;ID=cds-XP_016916594.2;Dbxref=GeneID:108000645%2CGenbank:XP_016916594.2;Parent=rna-XM_017061105.2
NW_016019453.1	Gnomon	CDS	753432	753732	.	+	0	Name=XP_016916594.2;ID=cds-XP_016916594.2;Dbxref=GeneID:108000645%2CGenbank:XP_016916594.2;Parent=rna-XM_017061105.2
NW_016019453.1	Gnomon	CDS	753808	753974	.	+	0	Name=XP_016916594.2;ID=cds-XP_016916594.2;Dbxref=GeneID:108000645%2CGenbank:XP_016916594.2;Parent=rna-XM_017061105.2
NW_016019453.1	Gnomon	CDS	754052	754277	.	+	0	Name=XP_016916594.2;ID=cds-XP_016916594.2;Dbxref=GeneID:108000645%2CGenbank:XP_016916594.2;Parent=rna-XM_017061105.2
NW_016019453.1	Gnomon	exon	690447	690486	.	-	.	ID=exon-XM_017061192.2-1;Dbxref=GeneID:108000685%2CGenbank:XM_017061192.2;Parent=rna-XM_017061192.2
NW_016019453.1	Gnomon	exon	690000	690342	.	-	.	ID=exon-XM_017061192.2-2;Dbxref=GeneID:108000685%2CGenbank:XM_017061192.2;Parent=rna-XM_017061192.2
NW_016019453.1	Gnomon	exon	689642	689891	.	-	.	ID=exon-XM_017061192.2-3;Dbxref=GeneID:108000685%2CGenbank:XM_017061192.2;Parent=rna-XM_017061192.2
NW_016019453.1	Gnomon	exon	688896	689270	.	-	.	ID=exon-XM_017061192.2-4;Dbxref=GeneID:108000685%2CGenbank:XM_017061192.2;Parent=rna-XM_017061192.2
NW_016019453.1	Gnomon	exon	688558	688767	.	-	.	ID=exon-XM_017061192.2-5;Dbxref=GeneID:108000685%2CGenbank:XM_017061192.2;Parent=rna-XM_017061192.2
NW_016019453.1	Gnomon	exon	688327	688493	.	-	.	ID=exon-XM_017061192.2-6;Dbxref=GeneID:108000685%2CGenbank:XM_017061192.2;Parent=rna-XM_017061192.2
NW_016019453.1	Gnomon	exon	688150	688249	.	-	.	ID=exon-XM_017061192.2-7;Dbxref=GeneID:108000685%2CGenbank:XM_017061192.2;Parent=rna-XM_017061192.2
NW_016019453.1	Gnomon	exon	687760	688031	.	-	.	ID=exon-XM_017061192.2-8;Dbxref=GeneID:108000685%2CGenbank:XM_017061192.2;Parent=rna-XM_017061192.2
NW_016019453.1	Gnomon	exon	687369	687626	.	-	.	ID=exon-XM_017061192.2-9;Dbxref=GeneID:108000685%2CGenbank:XM_017061192.2;Parent=rna-XM_017061192.2
NW_016019453.1	Gnomon	CDS	285342	285590	.	+	0	Name=XP_016916603.1;ID=cds-XP_016916603.1;Dbxref=GeneID:108000652%2CGenbank:XP_016916603.1;Parent=rna-XM_017061114.2
NW_016019453.1	Gnomon	CDS	302744	302845	.	+	0	Name=XP_016916603.1;ID=cds-XP_016916603.1;Dbxref=GeneID:108000652%2CGenbank:XP_016916603.1;Parent=rna-XM_017061114.2
NW_016019453.1	Gnomon	CDS	302934	303098	.	+	0	Name=XP_016916603.1;ID=cds-XP_016916603.1;Dbxref=GeneID:108000652%2CGenbank:XP_016916603.1;Parent=rna-XM_017061114.2
NW_016019453.1	Gnomon	CDS	303394	303468	.	+	0	Name=XP_016916603.1;ID=cds-XP_016916603.1;Dbxref=GeneID:108000652%2CGenbank:XP_016916603.1;Parent=rna-XM_017061114.2
NW_016019453.1	Gnomon	CDS	303559	303654	.	+	0	Name=XP_016916603.1;ID=cds-XP_016916603.1;Dbxref=GeneID:108000652%2CGenbank:XP_016916603.1;Parent=rna-XM_017061114.2
NW_016019453.1	Gnomon	CDS	304433	304642	.	+	0	Name=XP_016916603.1;ID=cds-XP_016916603.1;Dbxref=GeneID:108000652%2CGenbank:XP_016916603.1;Parent=rna-XM_017061114.2
NW_016019453.1	Gnomon	CDS	305610	305897	.	+	0	Name=XP_016916603.1;ID=cds-XP_016916603.1;Dbxref=GeneID:108000652%2CGenbank:XP_016916603.1;Parent=rna-XM_017061114.2
NW_016019453.1	Gnomon	CDS	306028	306171	.	+	0	Name=XP_016916603.1;ID=cds-XP_016916603.1;Dbxref=GeneID:108000652%2CGenbank:XP_016916603.1;Parent=rna-XM_017061114.2
NW_016019453.1	Gnomon	CDS	306767	306926	.	+	0	Name=XP_016916603.1;ID=cds-XP_016916603.1;Dbxref=GeneID:108000652%2CGenbank:XP_016916603.1;Parent=rna-XM_017061114.2
NW_016019453.1	Gnomon	CDS	307013	307374	.	+	0	Name=XP_016916603.1;ID=cds-XP_016916603.1;Dbxref=GeneID:108000652%2CGenbank:XP_016916603.1;Parent=rna-XM_017061114.2
NW_016019453.1	Gnomon	CDS	307498	307740	.	+	0	Name=XP_016916603.1;ID=cds-XP_016916603.1;Dbxref=GeneID:108000652%2CGenbank:XP_016916603.1;Parent=rna-XM_017061114.2
NW_016019453.1	Gnomon	CDS	307809	307991	.	+	0	Name=XP_016916603.1;ID=cds-XP_016916603.1;Dbxref=GeneID:108000652%2CGenbank:XP_016916603.1;Parent=rna-XM_017061114.2
NW_016019453.1	Gnomon	CDS	308060	308152	.	+	0	Name=XP_016916603.1;ID=cds-XP_016916603.1;Dbxref=GeneID:108000652%2CGenbank:XP_016916603.1;Parent=rna-XM_017061114.2
NW_016019453.1	Gnomon	CDS	308246	308406	.	+	0	Name=XP_016916603.1;ID=cds-XP_016916603.1;Dbxref=GeneID:108000652%2CGenbank:XP_016916603.1;Parent=rna-XM_017061114.2
NW_016019453.1	Gnomon	CDS	308841	308888	.	+	0	Name=XP_016916603.1;ID=cds-XP_016916603.1;Dbxref=GeneID:108000652%2CGenbank:XP_016916603.1;Parent=rna-XM_017061114.2
NW_016019453.1	Gnomon	CDS	310400	310652	.	+	0	Name=XP_016916603.1;ID=cds-XP_016916603.1;Dbxref=GeneID:108000652%2CGenbank:XP_016916603.1;Parent=rna-XM_017061114.2
NW_016019453.1	Gnomon	CDS	310736	310881	.	+	0	Name=XP_016916603.1;ID=cds-XP_016916603.1;Dbxref=GeneID:108000652%2CGenbank:XP_016916603.1;Parent=rna-XM_017061114.2
NW_016019453.1	Gnomon	CDS	310974	311204	.	+	0	Name=XP_016916603.1;ID=cds-XP_016916603.1;Dbxref=GeneID:108000652%2CGenbank:XP_016916603.1;Parent=rna-XM_017061114.2
NW_016019453.1	Gnomon	CDS	311344	311607	.	+	0	Name=XP_016916603.1;ID=cds-XP_016916603.1;Dbxref=GeneID:108000652%2CGenbank:XP_016916603.1;Parent=rna-XM_017061114.2
NW_016019453.1	Gnomon	CDS	311682	311838	.	+	0	Name=XP_016916603.1;ID=cds-XP_016916603.1;Dbxref=GeneID:108000652%2CGenbank:XP_016916603.1;Parent=rna-XM_017061114.2
NW_016019453.1	Gnomon	CDS	311979	312095	.	+	0	Name=XP_016916603.1;ID=cds-XP_016916603.1;Dbxref=GeneID:108000652%2CGenbank:XP_016916603.1;Parent=rna-XM_017061114.2
NW_016019453.1	Gnomon	CDS	312201	312290	.	+	0	Name=XP_016916603.1;ID=cds-XP_016916603.1;Dbxref=GeneID:108000652%2CGenbank:XP_016916603.1;Parent=rna-XM_017061114.2
NW_016019453.1	Gnomon	mRNA	540030	542525	.	-	.	Name=XM_017061075.2;ID=rna-XM_017061075.2;Dbxref=GeneID:108000627%2CGenbank:XM_017061075.2;Parent=gene-LOC108000627
NW_016019453.1	Gnomon	mRNA	327197	329805	.	-	.	Name=XM_017061077.2;ID=rna-XM_017061077.2;Dbxref=GeneID:108000628%2CGenbank:XM_017061077.2;Parent=gene-LOC108000628
NW_016019453.1	Gnomon	CDS	285342	285590	.	+	0	Name=XP_016916605.1;ID=cds-XP_016916605.1;Dbxref=GeneID:108000652%2CGenbank:XP_016916605.1;Parent=rna-XM_017061116.2
NW_016019453.1	Gnomon	CDS	302744	302845	.	+	0	Name=XP_016916605.1;ID=cds-XP_016916605.1;Dbxref=GeneID:108000652%2CGenbank:XP_016916605.1;Parent=rna-XM_017061116.2
NW_016019453.1	Gnomon	CDS	302934	303098	.	+	0	Name=XP_016916605.1;ID=cds-XP_016916605.1;Dbxref=GeneID:108000652%2CGenbank:XP_016916605.1;Parent=rna-XM_017061116.2
NW_016019453.1	Gnomon	CDS	303394	303468	.	+	0	Name=XP_016916605.1;ID=cds-XP_016916605.1;Dbxref=GeneID:108000652%2CGenbank:XP_016916605.1;Parent=rna-XM_017061116.2
NW_016019453.1	Gnomon	CDS	303559	303654	.	+	0	Name=XP_016916605.1;ID=cds-XP_016916605.1;Dbxref=GeneID:108000652%2CGenbank:XP_016916605.1;Parent=rna-XM_017061116.2
NW_016019453.1	Gnomon	CDS	304433	304642	.	+	0	Name=XP_016916605.1;ID=cds-XP_016916605.1;Dbxref=GeneID:108000652%2CGenbank:XP_016916605.1;Parent=rna-XM_017061116.2
NW_016019453.1	Gnomon	CDS	305610	305897	.	+	0	Name=XP_016916605.1;ID=cds-XP_016916605.1;Dbxref=GeneID:108000652%2CGenbank:XP_016916605.1;Parent=rna-XM_017061116.2
NW_016019453.1	Gnomon	CDS	306028	306171	.	+	0	Name=XP_016916605.1;ID=cds-XP_016916605.1;Dbxref=GeneID:108000652%2CGenbank:XP_016916605.1;Parent=rna-XM_017061116.2
NW_016019453.1	Gnomon	CDS	306767	306926	.	+	0	Name=XP_016916605.1;ID=cds-XP_016916605.1;Dbxref=GeneID:108000652%2CGenbank:XP_016916605.1;Parent=rna-XM_017061116.2
NW_016019453.1	Gnomon	CDS	307013	307374	.	+	0	Name=XP_016916605.1;ID=cds-XP_016916605.1;Dbxref=GeneID:108000652%2CGenbank:XP_016916605.1;Parent=rna-XM_017061116.2
NW_016019453.1	Gnomon	CDS	307498	307740	.	+	0	Name=XP_016916605.1;ID=cds-XP_016916605.1;Dbxref=GeneID:108000652%2CGenbank:XP_016916605.1;Parent=rna-XM_017061116.2
NW_016019453.1	Gnomon	CDS	307809	307991	.	+	0	Name=XP_016916605.1;ID=cds-XP_016916605.1;Dbxref=GeneID:108000652%2CGenbank:XP_016916605.1;Parent=rna-XM_017061116.2
NW_016019453.1	Gnomon	CDS	308060	308152	.	+	0	Name=XP_016916605.1;ID=cds-XP_016916605.1;Dbxref=GeneID:108000652%2CGenbank:XP_016916605.1;Parent=rna-XM_017061116.2
NW_016019453.1	Gnomon	CDS	308246	308406	.	+	0	Name=XP_016916605.1;ID=cds-XP_016916605.1;Dbxref=GeneID:108000652%2CGenbank:XP_016916605.1;Parent=rna-XM_017061116.2
NW_016019453.1	Gnomon	CDS	308841	308888	.	+	0	Name=XP_016916605.1;ID=cds-XP_016916605.1;Dbxref=GeneID:108000652%2CGenbank:XP_016916605.1;Parent=rna-XM_017061116.2
NW_016019453.1	Gnomon	CDS	310400	310652	.	+	0	Name=XP_016916605.1;ID=cds-XP_016916605.1;Dbxref=GeneID:108000652%2CGenbank:XP_016916605.1;Parent=rna-XM_017061116.2
NW_016019453.1	Gnomon	CDS	310736	310881	.	+	0	Name=XP_016916605.1;ID=cds-XP_016916605.1;Dbxref=GeneID:108000652%2CGenbank:XP_016916605.1;Parent=rna-XM_017061116.2
NW_016019453.1	Gnomon	CDS	310974	311204	.	+	0	Name=XP_016916605.1;ID=cds-XP_016916605.1;Dbxref=GeneID:108000652%2CGenbank:XP_016916605.1;Parent=rna-XM_017061116.2
NW_016019453.1	Gnomon	CDS	311344	311607	.	+	0	Name=XP_016916605.1;ID=cds-XP_016916605.1;Dbxref=GeneID:108000652%2CGenbank:XP_016916605.1;Parent=rna-XM_017061116.2
NW_016019453.1	Gnomon	CDS	311682	311838	.	+	0	Name=XP_016916605.1;ID=cds-XP_016916605.1;Dbxref=GeneID:108000652%2CGenbank:XP_016916605.1;Parent=rna-XM_017061116.2
NW_016019453.1	Gnomon	CDS	311979	312095	.	+	0	Name=XP_016916605.1;ID=cds-XP_016916605.1;Dbxref=GeneID:108000652%2CGenbank:XP_016916605.1;Parent=rna-XM_017061116.2
NW_016019453.1	Gnomon	CDS	312201	312290	.	+	0	Name=XP_016916605.1;ID=cds-XP_016916605.1;Dbxref=GeneID:108000652%2CGenbank:XP_016916605.1;Parent=rna-XM_017061116.2
NW_016019453.1	Gnomon	exon	276810	277819	.	-	.	ID=exon-XR_001766587.2-3;Dbxref=GeneID:108000651%2CGenbank:XR_001766587.2;Parent=rna-XR_001766587.2
NW_016019453.1	Gnomon	exon	276140	276717	.	-	.	ID=exon-XR_001766587.2-4;Dbxref=GeneID:108000651%2CGenbank:XR_001766587.2;Parent=rna-XR_001766587.2
NW_016019453.1	Gnomon	exon	278932	279392	.	-	.	ID=exon-XR_001766587.2-1;Dbxref=GeneID:108000651%2CGenbank:XR_001766587.2;Parent=rna-XR_001766587.2
NW_016019453.1	Gnomon	exon	277900	278180	.	-	.	ID=exon-XR_001766587.2-2;Dbxref=GeneID:108000651%2CGenbank:XR_001766587.2;Parent=rna-XR_001766587.2
NW_016019453.1	Gnomon	exon	765986	766122	.	-	.	ID=exon-XM_017061100.2-4;Dbxref=GeneID:108000641%2CGenbank:XM_017061100.2;Parent=rna-XM_017061100.2
NW_016019453.1	Gnomon	exon	765708	765901	.	-	.	ID=exon-XM_017061100.2-5;Dbxref=GeneID:108000641%2CGenbank:XM_017061100.2;Parent=rna-XM_017061100.2
NW_016019453.1	Gnomon	exon	765162	765632	.	-	.	ID=exon-XM_017061100.2-6;Dbxref=GeneID:108000641%2CGenbank:XM_017061100.2;Parent=rna-XM_017061100.2
NW_016019453.1	Gnomon	exon	764913	765074	.	-	.	ID=exon-XM_017061100.2-7;Dbxref=GeneID:108000641%2CGenbank:XM_017061100.2;Parent=rna-XM_017061100.2
NW_016019453.1	Gnomon	exon	764740	764843	.	-	.	ID=exon-XM_017061100.2-8;Dbxref=GeneID:108000641%2CGenbank:XM_017061100.2;Parent=rna-XM_017061100.2
NW_016019453.1	Gnomon	exon	764575	764666	.	-	.	ID=exon-XM_017061100.2-9;Dbxref=GeneID:108000641%2CGenbank:XM_017061100.2;Parent=rna-XM_017061100.2
NW_016019453.1	Gnomon	exon	767416	767582	.	-	.	ID=exon-XM_017061100.2-1;Dbxref=GeneID:108000641%2CGenbank:XM_017061100.2;Parent=rna-XM_017061100.2
NW_016019453.1	Gnomon	exon	766585	766751	.	-	.	ID=exon-XM_017061100.2-2;Dbxref=GeneID:108000641%2CGenbank:XM_017061100.2;Parent=rna-XM_017061100.2
NW_016019453.1	Gnomon	exon	766362	766496	.	-	.	ID=exon-XM_017061100.2-3;Dbxref=GeneID:108000641%2CGenbank:XM_017061100.2;Parent=rna-XM_017061100.2
NW_016019453.1	Gnomon	mRNA	257889	261337	.	+	.	Name=XM_017061170.2;ID=rna-XM_017061170.2;Dbxref=GeneID:108000676%2CGenbank:XM_017061170.2;Parent=gene-LOC108000676
NW_016019453.1	Gnomon	mRNA	302060	315614	.	+	.	Name=XM_028668059.1;ID=rna-XM_028668059.1;Dbxref=GeneID:108000652%2CGenbank:XM_028668059.1;Parent=gene-LOC108000652
NW_016019453.1	Gnomon	mRNA	540030	542722	.	-	.	Name=XM_017061076.2;ID=rna-XM_017061076.2;Dbxref=GeneID:108000627%2CGenbank:XM_017061076.2;Parent=gene-LOC108000627
NW_016019453.1	Gnomon	exon	260877	260977	.	+	.	ID=exon-XM_017061169.2-10;Dbxref=GeneID:108000676%2CGenbank:XM_017061169.2;Parent=rna-XM_017061169.2
NW_016019453.1	Gnomon	exon	261037	261337	.	+	.	ID=exon-XM_017061169.2-11;Dbxref=GeneID:108000676%2CGenbank:XM_017061169.2;Parent=rna-XM_017061169.2
NW_016019453.1	Gnomon	mRNA	355623	357656	.	+	.	Name=XM_017061078.2;ID=rna-XM_017061078.2;Dbxref=GeneID:108000629%2CGenbank:XM_017061078.2;Parent=gene-LOC108000629
NW_016019453.1	Gnomon	CDS	285342	285590	.	+	0	Name=XP_016916606.1;ID=cds-XP_016916606.1;Dbxref=GeneID:108000652%2CGenbank:XP_016916606.1;Parent=rna-XM_017061117.2
NW_016019453.1	Gnomon	CDS	302744	302845	.	+	0	Name=XP_016916606.1;ID=cds-XP_016916606.1;Dbxref=GeneID:108000652%2CGenbank:XP_016916606.1;Parent=rna-XM_017061117.2
NW_016019453.1	Gnomon	CDS	302934	303098	.	+	0	Name=XP_016916606.1;ID=cds-XP_016916606.1;Dbxref=GeneID:108000652%2CGenbank:XP_016916606.1;Parent=rna-XM_017061117.2
NW_016019453.1	Gnomon	CDS	303394	303468	.	+	0	Name=XP_016916606.1;ID=cds-XP_016916606.1;Dbxref=GeneID:108000652%2CGenbank:XP_016916606.1;Parent=rna-XM_017061117.2
NW_016019453.1	Gnomon	CDS	303559	303654	.	+	0	Name=XP_016916606.1;ID=cds-XP_016916606.1;Dbxref=GeneID:108000652%2CGenbank:XP_016916606.1;Parent=rna-XM_017061117.2
NW_016019453.1	Gnomon	CDS	304433	304642	.	+	0	Name=XP_016916606.1;ID=cds-XP_016916606.1;Dbxref=GeneID:108000652%2CGenbank:XP_016916606.1;Parent=rna-XM_017061117.2
NW_016019453.1	Gnomon	CDS	305610	305897	.	+	0	Name=XP_016916606.1;ID=cds-XP_016916606.1;Dbxref=GeneID:108000652%2CGenbank:XP_016916606.1;Parent=rna-XM_017061117.2
NW_016019453.1	Gnomon	CDS	306028	306171	.	+	0	Name=XP_016916606.1;ID=cds-XP_016916606.1;Dbxref=GeneID:108000652%2CGenbank:XP_016916606.1;Parent=rna-XM_017061117.2
NW_016019453.1	Gnomon	CDS	306767	306926	.	+	0	Name=XP_016916606.1;ID=cds-XP_016916606.1;Dbxref=GeneID:108000652%2CGenbank:XP_016916606.1;Parent=rna-XM_017061117.2
NW_016019453.1	Gnomon	CDS	307013	307374	.	+	0	Name=XP_016916606.1;ID=cds-XP_016916606.1;Dbxref=GeneID:108000652%2CGenbank:XP_016916606.1;Parent=rna-XM_017061117.2
NW_016019453.1	Gnomon	CDS	307498	307740	.	+	0	Name=XP_016916606.1;ID=cds-XP_016916606.1;Dbxref=GeneID:108000652%2CGenbank:XP_016916606.1;Parent=rna-XM_017061117.2
NW_016019453.1	Gnomon	CDS	307809	307991	.	+	0	Name=XP_016916606.1;ID=cds-XP_016916606.1;Dbxref=GeneID:108000652%2CGenbank:XP_016916606.1;Parent=rna-XM_017061117.2
NW_016019453.1	Gnomon	CDS	308060	308152	.	+	0	Name=XP_016916606.1;ID=cds-XP_016916606.1;Dbxref=GeneID:108000652%2CGenbank:XP_016916606.1;Parent=rna-XM_017061117.2
NW_016019453.1	Gnomon	CDS	308246	308406	.	+	0	Name=XP_016916606.1;ID=cds-XP_016916606.1;Dbxref=GeneID:108000652%2CGenbank:XP_016916606.1;Parent=rna-XM_017061117.2
NW_016019453.1	Gnomon	CDS	308841	308888	.	+	0	Name=XP_016916606.1;ID=cds-XP_016916606.1;Dbxref=GeneID:108000652%2CGenbank:XP_016916606.1;Parent=rna-XM_017061117.2
NW_016019453.1	Gnomon	CDS	310400	310652	.	+	0	Name=XP_016916606.1;ID=cds-XP_016916606.1;Dbxref=GeneID:108000652%2CGenbank:XP_016916606.1;Parent=rna-XM_017061117.2
NW_016019453.1	Gnomon	CDS	310736	310881	.	+	0	Name=XP_016916606.1;ID=cds-XP_016916606.1;Dbxref=GeneID:108000652%2CGenbank:XP_016916606.1;Parent=rna-XM_017061117.2
NW_016019453.1	Gnomon	CDS	310974	311204	.	+	0	Name=XP_016916606.1;ID=cds-XP_016916606.1;Dbxref=GeneID:108000652%2CGenbank:XP_016916606.1;Parent=rna-XM_017061117.2
NW_016019453.1	Gnomon	CDS	311344	311607	.	+	0	Name=XP_016916606.1;ID=cds-XP_016916606.1;Dbxref=GeneID:108000652%2CGenbank:XP_016916606.1;Parent=rna-XM_017061117.2
NW_016019453.1	Gnomon	CDS	311682	311838	.	+	0	Name=XP_016916606.1;ID=cds-XP_016916606.1;Dbxref=GeneID:108000652%2CGenbank:XP_016916606.1;Parent=rna-XM_017061117.2
NW_016019453.1	Gnomon	CDS	311979	312095	.	+	0	Name=XP_016916606.1;ID=cds-XP_016916606.1;Dbxref=GeneID:108000652%2CGenbank:XP_016916606.1;Parent=rna-XM_017061117.2
NW_016019453.1	Gnomon	CDS	312201	312290	.	+	0	Name=XP_016916606.1;ID=cds-XP_016916606.1;Dbxref=GeneID:108000652%2CGenbank:XP_016916606.1;Parent=rna-XM_017061117.2
NW_016019453.1	Gnomon	exon	307013	307374	.	+	.	ID=exon-XM_017061118.2-10;Dbxref=GeneID:108000652%2CGenbank:XM_017061118.2;Parent=rna-XM_017061118.2
NW_016019453.1	Gnomon	exon	307498	307740	.	+	.	ID=exon-XM_017061118.2-11;Dbxref=GeneID:108000652%2CGenbank:XM_017061118.2;Parent=rna-XM_017061118.2
NW_016019453.1	Gnomon	exon	307809	307991	.	+	.	ID=exon-XM_017061118.2-12;Dbxref=GeneID:108000652%2CGenbank:XM_017061118.2;Parent=rna-XM_017061118.2
NW_016019453.1	Gnomon	exon	308060	308152	.	+	.	ID=exon-XM_017061118.2-13;Dbxref=GeneID:108000652%2CGenbank:XM_017061118.2;Parent=rna-XM_017061118.2
NW_016019453.1	Gnomon	exon	310974	311204	.	+	.	ID=exon-XM_017061118.2-18;Dbxref=GeneID:108000652%2CGenbank:XM_017061118.2;Parent=rna-XM_017061118.2
NW_016019453.1	Gnomon	exon	311344	311607	.	+	.	ID=exon-XM_017061118.2-19;Dbxref=GeneID:108000652%2CGenbank:XM_017061118.2;Parent=rna-XM_017061118.2
NW_016019453.1	Gnomon	exon	308246	308406	.	+	.	ID=exon-XM_017061118.2-14;Dbxref=GeneID:108000652%2CGenbank:XM_017061118.2;Parent=rna-XM_017061118.2
NW_016019453.1	Gnomon	exon	308841	308888	.	+	.	ID=exon-XM_017061118.2-15;Dbxref=GeneID:108000652%2CGenbank:XM_017061118.2;Parent=rna-XM_017061118.2
NW_016019453.1	Gnomon	exon	310400	310652	.	+	.	ID=exon-XM_017061118.2-16;Dbxref=GeneID:108000652%2CGenbank:XM_017061118.2;Parent=rna-XM_017061118.2
NW_016019453.1	Gnomon	exon	310736	310881	.	+	.	ID=exon-XM_017061118.2-17;Dbxref=GeneID:108000652%2CGenbank:XM_017061118.2;Parent=rna-XM_017061118.2
NW_016019453.1	Gnomon	exon	311979	312095	.	+	.	ID=exon-XM_017061118.2-21;Dbxref=GeneID:108000652%2CGenbank:XM_017061118.2;Parent=rna-XM_017061118.2
NW_016019453.1	Gnomon	exon	312201	315614	.	+	.	ID=exon-XM_017061118.2-22;Dbxref=GeneID:108000652%2CGenbank:XM_017061118.2;Parent=rna-XM_017061118.2
NW_016019453.1	Gnomon	exon	311682	311838	.	+	.	ID=exon-XM_017061118.2-20;Dbxref=GeneID:108000652%2CGenbank:XM_017061118.2;Parent=rna-XM_017061118.2
NW_016019453.1	Gnomon	mRNA	257620	261337	.	+	.	Name=XM_017061171.2;ID=rna-XM_017061171.2;Dbxref=GeneID:108000676%2CGenbank:XM_017061171.2;Parent=gene-LOC108000676
NW_016019453.1	Gnomon	mRNA	273577	274958	.	+	.	Name=XM_017061079.2;ID=rna-XM_017061079.2;Dbxref=GeneID:108000631%2CGenbank:XM_017061079.2;Parent=gene-LOC108000631
NW_016019453.1	Gnomon	exon	270876	271028	.	+	.	ID=exon-XM_028668084.1-14;Dbxref=GeneID:108000701%2CGenbank:XM_028668084.1;Parent=rna-XM_028668084.1
NW_016019453.1	Gnomon	exon	271097	271333	.	+	.	ID=exon-XM_028668084.1-15;Dbxref=GeneID:108000701%2CGenbank:XM_028668084.1;Parent=rna-XM_028668084.1
NW_016019453.1	Gnomon	exon	270450	270554	.	+	.	ID=exon-XM_028668084.1-12;Dbxref=GeneID:108000701%2CGenbank:XM_028668084.1;Parent=rna-XM_028668084.1
NW_016019453.1	Gnomon	exon	270635	270781	.	+	.	ID=exon-XM_028668084.1-13;Dbxref=GeneID:108000701%2CGenbank:XM_028668084.1;Parent=rna-XM_028668084.1
NW_016019453.1	Gnomon	exon	271406	271904	.	+	.	ID=exon-XM_028668084.1-16;Dbxref=GeneID:108000701%2CGenbank:XM_028668084.1;Parent=rna-XM_028668084.1
NW_016019453.1	Gnomon	exon	270089	270219	.	+	.	ID=exon-XM_028668084.1-10;Dbxref=GeneID:108000701%2CGenbank:XM_028668084.1;Parent=rna-XM_028668084.1
NW_016019453.1	Gnomon	exon	270287	270390	.	+	.	ID=exon-XM_028668084.1-11;Dbxref=GeneID:108000701%2CGenbank:XM_028668084.1;Parent=rna-XM_028668084.1
NW_016019453.1	Gnomon	CDS	285342	285590	.	+	0	Name=XP_016916607.1;ID=cds-XP_016916607.1;Dbxref=GeneID:108000652%2CGenbank:XP_016916607.1;Parent=rna-XM_017061118.2
NW_016019453.1	Gnomon	CDS	302744	302845	.	+	0	Name=XP_016916607.1;ID=cds-XP_016916607.1;Dbxref=GeneID:108000652%2CGenbank:XP_016916607.1;Parent=rna-XM_017061118.2
NW_016019453.1	Gnomon	CDS	302934	303098	.	+	0	Name=XP_016916607.1;ID=cds-XP_016916607.1;Dbxref=GeneID:108000652%2CGenbank:XP_016916607.1;Parent=rna-XM_017061118.2
NW_016019453.1	Gnomon	CDS	303394	303468	.	+	0	Name=XP_016916607.1;ID=cds-XP_016916607.1;Dbxref=GeneID:108000652%2CGenbank:XP_016916607.1;Parent=rna-XM_017061118.2
NW_016019453.1	Gnomon	CDS	303559	303654	.	+	0	Name=XP_016916607.1;ID=cds-XP_016916607.1;Dbxref=GeneID:108000652%2CGenbank:XP_016916607.1;Parent=rna-XM_017061118.2
NW_016019453.1	Gnomon	CDS	304433	304642	.	+	0	Name=XP_016916607.1;ID=cds-XP_016916607.1;Dbxref=GeneID:108000652%2CGenbank:XP_016916607.1;Parent=rna-XM_017061118.2
NW_016019453.1	Gnomon	CDS	305610	305897	.	+	0	Name=XP_016916607.1;ID=cds-XP_016916607.1;Dbxref=GeneID:108000652%2CGenbank:XP_016916607.1;Parent=rna-XM_017061118.2
NW_016019453.1	Gnomon	CDS	306028	306171	.	+	0	Name=XP_016916607.1;ID=cds-XP_016916607.1;Dbxref=GeneID:108000652%2CGenbank:XP_016916607.1;Parent=rna-XM_017061118.2
NW_016019453.1	Gnomon	CDS	306770	306926	.	+	0	Name=XP_016916607.1;ID=cds-XP_016916607.1;Dbxref=GeneID:108000652%2CGenbank:XP_016916607.1;Parent=rna-XM_017061118.2
NW_016019453.1	Gnomon	CDS	307013	307374	.	+	0	Name=XP_016916607.1;ID=cds-XP_016916607.1;Dbxref=GeneID:108000652%2CGenbank:XP_016916607.1;Parent=rna-XM_017061118.2
NW_016019453.1	Gnomon	CDS	307498	307740	.	+	0	Name=XP_016916607.1;ID=cds-XP_016916607.1;Dbxref=GeneID:108000652%2CGenbank:XP_016916607.1;Parent=rna-XM_017061118.2
NW_016019453.1	Gnomon	CDS	307809	307991	.	+	0	Name=XP_016916607.1;ID=cds-XP_016916607.1;Dbxref=GeneID:108000652%2CGenbank:XP_016916607.1;Parent=rna-XM_017061118.2
NW_016019453.1	Gnomon	CDS	308060	308152	.	+	0	Name=XP_016916607.1;ID=cds-XP_016916607.1;Dbxref=GeneID:108000652%2CGenbank:XP_016916607.1;Parent=rna-XM_017061118.2
NW_016019453.1	Gnomon	CDS	308246	308406	.	+	0	Name=XP_016916607.1;ID=cds-XP_016916607.1;Dbxref=GeneID:108000652%2CGenbank:XP_016916607.1;Parent=rna-XM_017061118.2
NW_016019453.1	Gnomon	CDS	308841	308888	.	+	0	Name=XP_016916607.1;ID=cds-XP_016916607.1;Dbxref=GeneID:108000652%2CGenbank:XP_016916607.1;Parent=rna-XM_017061118.2
NW_016019453.1	Gnomon	CDS	310400	310652	.	+	0	Name=XP_016916607.1;ID=cds-XP_016916607.1;Dbxref=GeneID:108000652%2CGenbank:XP_016916607.1;Parent=rna-XM_017061118.2
NW_016019453.1	Gnomon	CDS	310736	310881	.	+	0	Name=XP_016916607.1;ID=cds-XP_016916607.1;Dbxref=GeneID:108000652%2CGenbank:XP_016916607.1;Parent=rna-XM_017061118.2
NW_016019453.1	Gnomon	CDS	310974	311204	.	+	0	Name=XP_016916607.1;ID=cds-XP_016916607.1;Dbxref=GeneID:108000652%2CGenbank:XP_016916607.1;Parent=rna-XM_017061118.2
NW_016019453.1	Gnomon	CDS	311344	311607	.	+	0	Name=XP_016916607.1;ID=cds-XP_016916607.1;Dbxref=GeneID:108000652%2CGenbank:XP_016916607.1;Parent=rna-XM_017061118.2
NW_016019453.1	Gnomon	CDS	311682	311838	.	+	0	Name=XP_016916607.1;ID=cds-XP_016916607.1;Dbxref=GeneID:108000652%2CGenbank:XP_016916607.1;Parent=rna-XM_017061118.2
NW_016019453.1	Gnomon	CDS	311979	312095	.	+	0	Name=XP_016916607.1;ID=cds-XP_016916607.1;Dbxref=GeneID:108000652%2CGenbank:XP_016916607.1;Parent=rna-XM_017061118.2
NW_016019453.1	Gnomon	CDS	312201	312290	.	+	0	Name=XP_016916607.1;ID=cds-XP_016916607.1;Dbxref=GeneID:108000652%2CGenbank:XP_016916607.1;Parent=rna-XM_017061118.2
NW_016019453.1	Gnomon	CDS	775584	775681	.	-	0	Name=XP_016916597.1;ID=cds-XP_016916597.1;Dbxref=GeneID:108000647%2CGenbank:XP_016916597.1;Parent=rna-XM_017061108.2
NW_016019453.1	Gnomon	CDS	774894	775161	.	-	0	Name=XP_016916597.1;ID=cds-XP_016916597.1;Dbxref=GeneID:108000647%2CGenbank:XP_016916597.1;Parent=rna-XM_017061108.2
NW_016019453.1	Gnomon	CDS	774174	774457	.	-	0	Name=XP_016916597.1;ID=cds-XP_016916597.1;Dbxref=GeneID:108000647%2CGenbank:XP_016916597.1;Parent=rna-XM_017061108.2
NW_016019453.1	Gnomon	CDS	773881	774094	.	-	0	Name=XP_016916597.1;ID=cds-XP_016916597.1;Dbxref=GeneID:108000647%2CGenbank:XP_016916597.1;Parent=rna-XM_017061108.2
NW_016019453.1	Gnomon	CDS	351160	351360	.	+	0	Name=XP_016916700.1;ID=cds-XP_016916700.1;Dbxref=GeneID:108000695%2CGenbank:XP_016916700.1;Parent=rna-XM_017061211.2
NW_016019453.1	Gnomon	CDS	351998	352085	.	+	0	Name=XP_016916700.1;ID=cds-XP_016916700.1;Dbxref=GeneID:108000695%2CGenbank:XP_016916700.1;Parent=rna-XM_017061211.2
NW_016019453.1	Gnomon	CDS	352219	352350	.	+	0	Name=XP_016916700.1;ID=cds-XP_016916700.1;Dbxref=GeneID:108000695%2CGenbank:XP_016916700.1;Parent=rna-XM_017061211.2
NW_016019453.1	Gnomon	CDS	352409	352617	.	+	0	Name=XP_016916700.1;ID=cds-XP_016916700.1;Dbxref=GeneID:108000695%2CGenbank:XP_016916700.1;Parent=rna-XM_017061211.2
NW_016019453.1	Gnomon	CDS	352698	352883	.	+	0	Name=XP_016916700.1;ID=cds-XP_016916700.1;Dbxref=GeneID:108000695%2CGenbank:XP_016916700.1;Parent=rna-XM_017061211.2
NW_016019453.1	Gnomon	CDS	352979	353149	.	+	0	Name=XP_016916700.1;ID=cds-XP_016916700.1;Dbxref=GeneID:108000695%2CGenbank:XP_016916700.1;Parent=rna-XM_017061211.2
NW_016019453.1	Gnomon	CDS	353220	353499	.	+	0	Name=XP_016916700.1;ID=cds-XP_016916700.1;Dbxref=GeneID:108000695%2CGenbank:XP_016916700.1;Parent=rna-XM_017061211.2
NW_016019453.1	Gnomon	CDS	353628	355036	.	+	0	Name=XP_016916700.1;ID=cds-XP_016916700.1;Dbxref=GeneID:108000695%2CGenbank:XP_016916700.1;Parent=rna-XM_017061211.2
NW_016019453.1	Gnomon	exon	305610	305897	.	+	.	ID=exon-XM_017061123.2-7;Dbxref=GeneID:108000652%2CGenbank:XM_017061123.2;Parent=rna-XM_017061123.2
NW_016019453.1	Gnomon	exon	306028	306171	.	+	.	ID=exon-XM_017061123.2-8;Dbxref=GeneID:108000652%2CGenbank:XM_017061123.2;Parent=rna-XM_017061123.2
NW_016019453.1	Gnomon	exon	306767	306926	.	+	.	ID=exon-XM_017061123.2-9;Dbxref=GeneID:108000652%2CGenbank:XM_017061123.2;Parent=rna-XM_017061123.2
NW_016019453.1	Gnomon	exon	302934	303098	.	+	.	ID=exon-XM_017061123.2-3;Dbxref=GeneID:108000652%2CGenbank:XM_017061123.2;Parent=rna-XM_017061123.2
NW_016019453.1	Gnomon	exon	303394	303468	.	+	.	ID=exon-XM_017061123.2-4;Dbxref=GeneID:108000652%2CGenbank:XM_017061123.2;Parent=rna-XM_017061123.2
NW_016019453.1	Gnomon	exon	303559	303654	.	+	.	ID=exon-XM_017061123.2-5;Dbxref=GeneID:108000652%2CGenbank:XM_017061123.2;Parent=rna-XM_017061123.2
NW_016019453.1	Gnomon	exon	304433	304642	.	+	.	ID=exon-XM_017061123.2-6;Dbxref=GeneID:108000652%2CGenbank:XM_017061123.2;Parent=rna-XM_017061123.2
NW_016019453.1	Gnomon	exon	283764	285590	.	+	.	ID=exon-XM_017061123.2-1;Dbxref=GeneID:108000652%2CGenbank:XM_017061123.2;Parent=rna-XM_017061123.2
NW_016019453.1	Gnomon	exon	302744	302845	.	+	.	ID=exon-XM_017061123.2-2;Dbxref=GeneID:108000652%2CGenbank:XM_017061123.2;Parent=rna-XM_017061123.2
NW_016019453.1	Gnomon	CDS	606121	606179	.	-	0	Name=XP_016916690.1;ID=cds-XP_016916690.1;Dbxref=GeneID:108000689%2CGenbank:XP_016916690.1;Parent=rna-XM_017061201.2
NW_016019453.1	Gnomon	CDS	605595	605808	.	-	0	Name=XP_016916690.1;ID=cds-XP_016916690.1;Dbxref=GeneID:108000689%2CGenbank:XP_016916690.1;Parent=rna-XM_017061201.2
NW_016019453.1	Gnomon	mRNA	257979	261337	.	+	.	Name=XM_017061172.2;ID=rna-XM_017061172.2;Dbxref=GeneID:108000676%2CGenbank:XM_017061172.2;Parent=gene-LOC108000676
NW_016019453.1	Gnomon	CDS	232671	232691	.	-	0	Name=XP_016916692.1;ID=cds-XP_016916692.1;Dbxref=GeneID:108000691%2CGenbank:XP_016916692.1;Parent=rna-XM_017061203.2
NW_016019453.1	Gnomon	CDS	232193	232331	.	-	0	Name=XP_016916692.1;ID=cds-XP_016916692.1;Dbxref=GeneID:108000691%2CGenbank:XP_016916692.1;Parent=rna-XM_017061203.2
NW_016019453.1	Gnomon	CDS	232058	232119	.	-	0	Name=XP_016916692.1;ID=cds-XP_016916692.1;Dbxref=GeneID:108000691%2CGenbank:XP_016916692.1;Parent=rna-XM_017061203.2
NW_016019453.1	Gnomon	CDS	231868	231975	.	-	0	Name=XP_016916692.1;ID=cds-XP_016916692.1;Dbxref=GeneID:108000691%2CGenbank:XP_016916692.1;Parent=rna-XM_017061203.2
NW_016019453.1	Gnomon	CDS	757803	758510	.	+	0	Name=XP_016916598.1;ID=cds-XP_016916598.1;Dbxref=GeneID:108000648%2CGenbank:XP_016916598.1;Parent=rna-XM_017061109.2
NW_016019453.1	Gnomon	CDS	285342	285590	.	+	0	Name=XP_016916608.1;ID=cds-XP_016916608.1;Dbxref=GeneID:108000652%2CGenbank:XP_016916608.1;Parent=rna-XM_017061119.2
NW_016019453.1	Gnomon	CDS	302744	302845	.	+	0	Name=XP_016916608.1;ID=cds-XP_016916608.1;Dbxref=GeneID:108000652%2CGenbank:XP_016916608.1;Parent=rna-XM_017061119.2
NW_016019453.1	Gnomon	CDS	302934	303098	.	+	0	Name=XP_016916608.1;ID=cds-XP_016916608.1;Dbxref=GeneID:108000652%2CGenbank:XP_016916608.1;Parent=rna-XM_017061119.2
NW_016019453.1	Gnomon	CDS	303394	303468	.	+	0	Name=XP_016916608.1;ID=cds-XP_016916608.1;Dbxref=GeneID:108000652%2CGenbank:XP_016916608.1;Parent=rna-XM_017061119.2
NW_016019453.1	Gnomon	CDS	303559	303654	.	+	0	Name=XP_016916608.1;ID=cds-XP_016916608.1;Dbxref=GeneID:108000652%2CGenbank:XP_016916608.1;Parent=rna-XM_017061119.2
NW_016019453.1	Gnomon	CDS	304433	304642	.	+	0	Name=XP_016916608.1;ID=cds-XP_016916608.1;Dbxref=GeneID:108000652%2CGenbank:XP_016916608.1;Parent=rna-XM_017061119.2
NW_016019453.1	Gnomon	CDS	305610	305897	.	+	0	Name=XP_016916608.1;ID=cds-XP_016916608.1;Dbxref=GeneID:108000652%2CGenbank:XP_016916608.1;Parent=rna-XM_017061119.2
NW_016019453.1	Gnomon	CDS	306028	306153	.	+	0	Name=XP_016916608.1;ID=cds-XP_016916608.1;Dbxref=GeneID:108000652%2CGenbank:XP_016916608.1;Parent=rna-XM_017061119.2
NW_016019453.1	Gnomon	CDS	306767	306926	.	+	0	Name=XP_016916608.1;ID=cds-XP_016916608.1;Dbxref=GeneID:108000652%2CGenbank:XP_016916608.1;Parent=rna-XM_017061119.2
NW_016019453.1	Gnomon	CDS	307013	307374	.	+	0	Name=XP_016916608.1;ID=cds-XP_016916608.1;Dbxref=GeneID:108000652%2CGenbank:XP_016916608.1;Parent=rna-XM_017061119.2
NW_016019453.1	Gnomon	CDS	307498	307740	.	+	0	Name=XP_016916608.1;ID=cds-XP_016916608.1;Dbxref=GeneID:108000652%2CGenbank:XP_016916608.1;Parent=rna-XM_017061119.2
NW_016019453.1	Gnomon	CDS	307809	307991	.	+	0	Name=XP_016916608.1;ID=cds-XP_016916608.1;Dbxref=GeneID:108000652%2CGenbank:XP_016916608.1;Parent=rna-XM_017061119.2
NW_016019453.1	Gnomon	CDS	308060	308152	.	+	0	Name=XP_016916608.1;ID=cds-XP_016916608.1;Dbxref=GeneID:108000652%2CGenbank:XP_016916608.1;Parent=rna-XM_017061119.2
NW_016019453.1	Gnomon	CDS	308246	308406	.	+	0	Name=XP_016916608.1;ID=cds-XP_016916608.1;Dbxref=GeneID:108000652%2CGenbank:XP_016916608.1;Parent=rna-XM_017061119.2
NW_016019453.1	Gnomon	CDS	308841	308888	.	+	0	Name=XP_016916608.1;ID=cds-XP_016916608.1;Dbxref=GeneID:108000652%2CGenbank:XP_016916608.1;Parent=rna-XM_017061119.2
NW_016019453.1	Gnomon	CDS	310400	310652	.	+	0	Name=XP_016916608.1;ID=cds-XP_016916608.1;Dbxref=GeneID:108000652%2CGenbank:XP_016916608.1;Parent=rna-XM_017061119.2
NW_016019453.1	Gnomon	CDS	310736	310881	.	+	0	Name=XP_016916608.1;ID=cds-XP_016916608.1;Dbxref=GeneID:108000652%2CGenbank:XP_016916608.1;Parent=rna-XM_017061119.2
NW_016019453.1	Gnomon	CDS	310974	311204	.	+	0	Name=XP_016916608.1;ID=cds-XP_016916608.1;Dbxref=GeneID:108000652%2CGenbank:XP_016916608.1;Parent=rna-XM_017061119.2
NW_016019453.1	Gnomon	CDS	311344	311607	.	+	0	Name=XP_016916608.1;ID=cds-XP_016916608.1;Dbxref=GeneID:108000652%2CGenbank:XP_016916608.1;Parent=rna-XM_017061119.2
NW_016019453.1	Gnomon	CDS	311682	311838	.	+	0	Name=XP_016916608.1;ID=cds-XP_016916608.1;Dbxref=GeneID:108000652%2CGenbank:XP_016916608.1;Parent=rna-XM_017061119.2
NW_016019453.1	Gnomon	CDS	311979	312095	.	+	0	Name=XP_016916608.1;ID=cds-XP_016916608.1;Dbxref=GeneID:108000652%2CGenbank:XP_016916608.1;Parent=rna-XM_017061119.2
NW_016019453.1	Gnomon	CDS	312201	312290	.	+	0	Name=XP_016916608.1;ID=cds-XP_016916608.1;Dbxref=GeneID:108000652%2CGenbank:XP_016916608.1;Parent=rna-XM_017061119.2
NW_016019453.1	Gnomon	exon	321291	321421	.	+	.	ID=exon-XM_028668081.1-1;Dbxref=GeneID:108000681%2CGenbank:XM_028668081.1;Parent=rna-XM_028668081.1
NW_016019453.1	Gnomon	exon	322178	322357	.	+	.	ID=exon-XM_028668081.1-4;Dbxref=GeneID:108000681%2CGenbank:XM_028668081.1;Parent=rna-XM_028668081.1
NW_016019453.1	Gnomon	exon	322438	323800	.	+	.	ID=exon-XM_028668081.1-5;Dbxref=GeneID:108000681%2CGenbank:XM_028668081.1;Parent=rna-XM_028668081.1
NW_016019453.1	Gnomon	exon	321607	321803	.	+	.	ID=exon-XM_028668081.1-2;Dbxref=GeneID:108000681%2CGenbank:XM_028668081.1;Parent=rna-XM_028668081.1
NW_016019453.1	Gnomon	exon	321900	322099	.	+	.	ID=exon-XM_028668081.1-3;Dbxref=GeneID:108000681%2CGenbank:XM_028668081.1;Parent=rna-XM_028668081.1
NW_016019453.1	Gnomon	CDS	351160	351360	.	+	0	Name=XP_016916701.1;ID=cds-XP_016916701.1;Dbxref=GeneID:108000695%2CGenbank:XP_016916701.1;Parent=rna-XM_017061212.2
NW_016019453.1	Gnomon	CDS	351619	351654	.	+	0	Name=XP_016916701.1;ID=cds-XP_016916701.1;Dbxref=GeneID:108000695%2CGenbank:XP_016916701.1;Parent=rna-XM_017061212.2
NW_016019453.1	Gnomon	CDS	351998	352085	.	+	0	Name=XP_016916701.1;ID=cds-XP_016916701.1;Dbxref=GeneID:108000695%2CGenbank:XP_016916701.1;Parent=rna-XM_017061212.2
NW_016019453.1	Gnomon	CDS	352219	352281	.	+	0	Name=XP_016916701.1;ID=cds-XP_016916701.1;Dbxref=GeneID:108000695%2CGenbank:XP_016916701.1;Parent=rna-XM_017061212.2
NW_016019453.1	Gnomon	CDS	352409	352617	.	+	0	Name=XP_016916701.1;ID=cds-XP_016916701.1;Dbxref=GeneID:108000695%2CGenbank:XP_016916701.1;Parent=rna-XM_017061212.2
NW_016019453.1	Gnomon	CDS	352698	352883	.	+	0	Name=XP_016916701.1;ID=cds-XP_016916701.1;Dbxref=GeneID:108000695%2CGenbank:XP_016916701.1;Parent=rna-XM_017061212.2
NW_016019453.1	Gnomon	CDS	352979	353149	.	+	0	Name=XP_016916701.1;ID=cds-XP_016916701.1;Dbxref=GeneID:108000695%2CGenbank:XP_016916701.1;Parent=rna-XM_017061212.2
NW_016019453.1	Gnomon	CDS	353220	353499	.	+	0	Name=XP_016916701.1;ID=cds-XP_016916701.1;Dbxref=GeneID:108000695%2CGenbank:XP_016916701.1;Parent=rna-XM_017061212.2
NW_016019453.1	Gnomon	CDS	353628	355036	.	+	0	Name=XP_016916701.1;ID=cds-XP_016916701.1;Dbxref=GeneID:108000695%2CGenbank:XP_016916701.1;Parent=rna-XM_017061212.2
NW_016019453.1	Gnomon	CDS	653111	654385	.	-	0	Name=XP_016916691.1;ID=cds-XP_016916691.1;Dbxref=GeneID:108000690%2CGenbank:XP_016916691.1;Parent=rna-XM_017061202.2
NW_016019453.1	Gnomon	mRNA	283763	315614	.	+	.	Name=XM_028668056.1;ID=rna-XM_028668056.1;Dbxref=GeneID:108000652%2CGenbank:XM_028668056.1;Parent=gene-LOC108000652
NW_016019453.1	Gnomon	CDS	285342	285590	.	+	0	Name=XP_016916609.1;ID=cds-XP_016916609.1;Dbxref=GeneID:108000652%2CGenbank:XP_016916609.1;Parent=rna-XM_017061120.2
NW_016019453.1	Gnomon	CDS	302744	302845	.	+	0	Name=XP_016916609.1;ID=cds-XP_016916609.1;Dbxref=GeneID:108000652%2CGenbank:XP_016916609.1;Parent=rna-XM_017061120.2
NW_016019453.1	Gnomon	CDS	302934	303098	.	+	0	Name=XP_016916609.1;ID=cds-XP_016916609.1;Dbxref=GeneID:108000652%2CGenbank:XP_016916609.1;Parent=rna-XM_017061120.2
NW_016019453.1	Gnomon	CDS	303394	303468	.	+	0	Name=XP_016916609.1;ID=cds-XP_016916609.1;Dbxref=GeneID:108000652%2CGenbank:XP_016916609.1;Parent=rna-XM_017061120.2
NW_016019453.1	Gnomon	CDS	303559	303654	.	+	0	Name=XP_016916609.1;ID=cds-XP_016916609.1;Dbxref=GeneID:108000652%2CGenbank:XP_016916609.1;Parent=rna-XM_017061120.2
NW_016019453.1	Gnomon	CDS	304433	304642	.	+	0	Name=XP_016916609.1;ID=cds-XP_016916609.1;Dbxref=GeneID:108000652%2CGenbank:XP_016916609.1;Parent=rna-XM_017061120.2
NW_016019453.1	Gnomon	CDS	305610	305897	.	+	0	Name=XP_016916609.1;ID=cds-XP_016916609.1;Dbxref=GeneID:108000652%2CGenbank:XP_016916609.1;Parent=rna-XM_017061120.2
NW_016019453.1	Gnomon	CDS	306028	306153	.	+	0	Name=XP_016916609.1;ID=cds-XP_016916609.1;Dbxref=GeneID:108000652%2CGenbank:XP_016916609.1;Parent=rna-XM_017061120.2
NW_016019453.1	Gnomon	CDS	306770	306926	.	+	0	Name=XP_016916609.1;ID=cds-XP_016916609.1;Dbxref=GeneID:108000652%2CGenbank:XP_016916609.1;Parent=rna-XM_017061120.2
NW_016019453.1	Gnomon	CDS	307013	307374	.	+	0	Name=XP_016916609.1;ID=cds-XP_016916609.1;Dbxref=GeneID:108000652%2CGenbank:XP_016916609.1;Parent=rna-XM_017061120.2
NW_016019453.1	Gnomon	CDS	307498	307740	.	+	0	Name=XP_016916609.1;ID=cds-XP_016916609.1;Dbxref=GeneID:108000652%2CGenbank:XP_016916609.1;Parent=rna-XM_017061120.2
NW_016019453.1	Gnomon	CDS	307809	307991	.	+	0	Name=XP_016916609.1;ID=cds-XP_016916609.1;Dbxref=GeneID:108000652%2CGenbank:XP_016916609.1;Parent=rna-XM_017061120.2
NW_016019453.1	Gnomon	CDS	308060	308152	.	+	0	Name=XP_016916609.1;ID=cds-XP_016916609.1;Dbxref=GeneID:108000652%2CGenbank:XP_016916609.1;Parent=rna-XM_017061120.2
NW_016019453.1	Gnomon	CDS	308246	308406	.	+	0	Name=XP_016916609.1;ID=cds-XP_016916609.1;Dbxref=GeneID:108000652%2CGenbank:XP_016916609.1;Parent=rna-XM_017061120.2
NW_016019453.1	Gnomon	CDS	308841	308888	.	+	0	Name=XP_016916609.1;ID=cds-XP_016916609.1;Dbxref=GeneID:108000652%2CGenbank:XP_016916609.1;Parent=rna-XM_017061120.2
NW_016019453.1	Gnomon	CDS	310400	310652	.	+	0	Name=XP_016916609.1;ID=cds-XP_016916609.1;Dbxref=GeneID:108000652%2CGenbank:XP_016916609.1;Parent=rna-XM_017061120.2
NW_016019453.1	Gnomon	CDS	310736	310881	.	+	0	Name=XP_016916609.1;ID=cds-XP_016916609.1;Dbxref=GeneID:108000652%2CGenbank:XP_016916609.1;Parent=rna-XM_017061120.2
NW_016019453.1	Gnomon	CDS	310974	311204	.	+	0	Name=XP_016916609.1;ID=cds-XP_016916609.1;Dbxref=GeneID:108000652%2CGenbank:XP_016916609.1;Parent=rna-XM_017061120.2
NW_016019453.1	Gnomon	CDS	311344	311607	.	+	0	Name=XP_016916609.1;ID=cds-XP_016916609.1;Dbxref=GeneID:108000652%2CGenbank:XP_016916609.1;Parent=rna-XM_017061120.2
NW_016019453.1	Gnomon	CDS	311682	311838	.	+	0	Name=XP_016916609.1;ID=cds-XP_016916609.1;Dbxref=GeneID:108000652%2CGenbank:XP_016916609.1;Parent=rna-XM_017061120.2
NW_016019453.1	Gnomon	CDS	311979	312095	.	+	0	Name=XP_016916609.1;ID=cds-XP_016916609.1;Dbxref=GeneID:108000652%2CGenbank:XP_016916609.1;Parent=rna-XM_017061120.2
NW_016019453.1	Gnomon	CDS	312201	312290	.	+	0	Name=XP_016916609.1;ID=cds-XP_016916609.1;Dbxref=GeneID:108000652%2CGenbank:XP_016916609.1;Parent=rna-XM_017061120.2
NW_016019453.1	Gnomon	CDS	279837	279929	.	+	0	Name=XP_016916599.1;ID=cds-XP_016916599.1;Dbxref=GeneID:108000649%2CGenbank:XP_016916599.1;Parent=rna-XM_017061110.2
NW_016019453.1	Gnomon	CDS	280000	280032	.	+	0	Name=XP_016916599.1;ID=cds-XP_016916599.1;Dbxref=GeneID:108000649%2CGenbank:XP_016916599.1;Parent=rna-XM_017061110.2
NW_016019453.1	Gnomon	CDS	280126	280170	.	+	0	Name=XP_016916599.1;ID=cds-XP_016916599.1;Dbxref=GeneID:108000649%2CGenbank:XP_016916599.1;Parent=rna-XM_017061110.2
NW_016019453.1	Gnomon	CDS	280327	280392	.	+	0	Name=XP_016916599.1;ID=cds-XP_016916599.1;Dbxref=GeneID:108000649%2CGenbank:XP_016916599.1;Parent=rna-XM_017061110.2
NW_016019453.1	Gnomon	CDS	280476	280613	.	+	0	Name=XP_016916599.1;ID=cds-XP_016916599.1;Dbxref=GeneID:108000649%2CGenbank:XP_016916599.1;Parent=rna-XM_017061110.2
NW_016019453.1	Gnomon	CDS	280841	280912	.	+	0	Name=XP_016916599.1;ID=cds-XP_016916599.1;Dbxref=GeneID:108000649%2CGenbank:XP_016916599.1;Parent=rna-XM_017061110.2
NW_016019453.1	Gnomon	CDS	280984	281053	.	+	0	Name=XP_016916599.1;ID=cds-XP_016916599.1;Dbxref=GeneID:108000649%2CGenbank:XP_016916599.1;Parent=rna-XM_017061110.2
NW_016019453.1	Gnomon	CDS	281132	281187	.	+	0	Name=XP_016916599.1;ID=cds-XP_016916599.1;Dbxref=GeneID:108000649%2CGenbank:XP_016916599.1;Parent=rna-XM_017061110.2
NW_016019453.1	Gnomon	CDS	476876	477074	.	-	2	Name=XP_016916703.1;ID=cds-XP_016916703.1;Dbxref=GeneID:108000698%2CGenbank:XP_016916703.1;Note=The sequence of the model RefSeq protein was modified relative to this genomic sequence to represent the inferred CDS: added 445 bases not found in genome assembly;Parent=rna-XM_017061214.2
NW_016019453.1	Gnomon	CDS	476720	476786	.	-	2	Name=XP_016916703.1;ID=cds-XP_016916703.1;Dbxref=GeneID:108000698%2CGenbank:XP_016916703.1;Note=The sequence of the model RefSeq protein was modified relative to this genomic sequence to represent the inferred CDS: added 445 bases not found in genome assembly;Parent=rna-XM_017061214.2
NW_016019453.1	Gnomon	mRNA	648965	652305	.	-	.	Name=XM_017061072.2;ID=rna-XM_017061072.2;Dbxref=GeneID:108000625%2CGenbank:XM_017061072.2;Parent=gene-LOC108000625
NW_016019453.1	Gnomon	exon	276140	277819	.	-	.	ID=exon-XR_003698382.1-3;Dbxref=GeneID:108000651%2CGenbank:XR_003698382.1;Parent=rna-XR_003698382.1
NW_016019453.1	Gnomon	exon	278932	279380	.	-	.	ID=exon-XR_003698382.1-1;Dbxref=GeneID:108000651%2CGenbank:XR_003698382.1;Parent=rna-XR_003698382.1
NW_016019453.1	Gnomon	exon	277900	278180	.	-	.	ID=exon-XR_003698382.1-2;Dbxref=GeneID:108000651%2CGenbank:XR_003698382.1;Parent=rna-XR_003698382.1
NW_016019453.1	Gnomon	CDS	701739	701747	.	-	0	Name=XP_016916702.1;ID=cds-XP_016916702.1;Dbxref=GeneID:108000697%2CGenbank:XP_016916702.1;Parent=rna-XM_017061213.2
NW_016019453.1	Gnomon	CDS	698080	698166	.	-	0	Name=XP_016916702.1;ID=cds-XP_016916702.1;Dbxref=GeneID:108000697%2CGenbank:XP_016916702.1;Parent=rna-XM_017061213.2
NW_016019453.1	Gnomon	CDS	697935	698018	.	-	0	Name=XP_016916702.1;ID=cds-XP_016916702.1;Dbxref=GeneID:108000697%2CGenbank:XP_016916702.1;Parent=rna-XM_017061213.2
NW_016019453.1	Gnomon	CDS	697595	697841	.	-	0	Name=XP_016916702.1;ID=cds-XP_016916702.1;Dbxref=GeneID:108000697%2CGenbank:XP_016916702.1;Parent=rna-XM_017061213.2
NW_016019453.1	Gnomon	CDS	696802	697039	.	-	0	Name=XP_016916702.1;ID=cds-XP_016916702.1;Dbxref=GeneID:108000697%2CGenbank:XP_016916702.1;Parent=rna-XM_017061213.2
NW_016019453.1	Gnomon	CDS	696107	696481	.	-	0	Name=XP_016916702.1;ID=cds-XP_016916702.1;Dbxref=GeneID:108000697%2CGenbank:XP_016916702.1;Parent=rna-XM_017061213.2
NW_016019453.1	Gnomon	CDS	695407	695596	.	-	0	Name=XP_016916702.1;ID=cds-XP_016916702.1;Dbxref=GeneID:108000697%2CGenbank:XP_016916702.1;Parent=rna-XM_017061213.2
NW_016019453.1	Gnomon	CDS	694831	695007	.	-	0	Name=XP_016916702.1;ID=cds-XP_016916702.1;Dbxref=GeneID:108000697%2CGenbank:XP_016916702.1;Parent=rna-XM_017061213.2
NW_016019453.1	Gnomon	CDS	694470	694746	.	-	0	Name=XP_016916702.1;ID=cds-XP_016916702.1;Dbxref=GeneID:108000697%2CGenbank:XP_016916702.1;Parent=rna-XM_017061213.2
NW_016019453.1	Gnomon	CDS	694249	694343	.	-	0	Name=XP_016916702.1;ID=cds-XP_016916702.1;Dbxref=GeneID:108000697%2CGenbank:XP_016916702.1;Parent=rna-XM_017061213.2
NW_016019453.1	Gnomon	CDS	693962	694132	.	-	0	Name=XP_016916702.1;ID=cds-XP_016916702.1;Dbxref=GeneID:108000697%2CGenbank:XP_016916702.1;Parent=rna-XM_017061213.2
NW_016019453.1	Gnomon	mRNA	283763	315614	.	+	.	Name=XM_028668055.1;ID=rna-XM_028668055.1;Dbxref=GeneID:108000652%2CGenbank:XM_028668055.1;Parent=gene-LOC108000652
NW_016019453.1	Gnomon	exon	273208	273230	.	-	.	ID=exon-XM_017061223.1-1;Dbxref=GeneID:108000702%2CGenbank:XM_017061223.1;Parent=rna-XM_017061223.1
NW_016019453.1	Gnomon	exon	273101	273134	.	-	.	ID=exon-XM_017061223.1-2;Dbxref=GeneID:108000702%2CGenbank:XM_017061223.1;Parent=rna-XM_017061223.1
NW_016019453.1	Gnomon	exon	271957	272301	.	-	.	ID=exon-XM_017061223.1-5;Dbxref=GeneID:108000702%2CGenbank:XM_017061223.1;Parent=rna-XM_017061223.1
NW_016019453.1	Gnomon	exon	272680	272867	.	-	.	ID=exon-XM_017061223.1-3;Dbxref=GeneID:108000702%2CGenbank:XM_017061223.1;Parent=rna-XM_017061223.1
NW_016019453.1	Gnomon	exon	272396	272619	.	-	.	ID=exon-XM_017061223.1-4;Dbxref=GeneID:108000702%2CGenbank:XM_017061223.1;Parent=rna-XM_017061223.1
NW_016019453.1	Gnomon	exon	229298	229595	.	+	.	ID=exon-XM_017061092.2-2;Dbxref=GeneID:108000638%2CGenbank:XM_017061092.2;Parent=rna-XM_017061092.2
NW_016019453.1	Gnomon	exon	229667	230042	.	+	.	ID=exon-XM_017061092.2-3;Dbxref=GeneID:108000638%2CGenbank:XM_017061092.2;Parent=rna-XM_017061092.2
NW_016019453.1	Gnomon	exon	229068	229205	.	+	.	ID=exon-XM_017061092.2-1;Dbxref=GeneID:108000638%2CGenbank:XM_017061092.2;Parent=rna-XM_017061092.2
NW_016019453.1	Gnomon	mRNA	648965	651785	.	-	.	Name=XM_017061073.2;ID=rna-XM_017061073.2;Dbxref=GeneID:108000625%2CGenbank:XM_017061073.2;Parent=gene-LOC108000625
NW_016019453.1	Gnomon	mRNA	573797	579796	.	+	.	Name=XM_017061229.2;ID=rna-XM_017061229.2;Dbxref=GeneID:108000703%2CGenbank:XM_017061229.2;Parent=gene-LOC108000703
NW_016019453.1	Gnomon	exon	612033	612188	.	-	.	ID=exon-XM_017061200.1-8;Dbxref=GeneID:108000688%2CGenbank:XM_017061200.1;Note=The sequence of the model RefSeq transcript was modified relative to this genomic sequence to represent the inferred CDS: added 1020 bases not found in genome assembly;Parent=rna-XM_017061200.1
NW_016019453.1	Gnomon	exon	611746	611907	.	-	.	ID=exon-XM_017061200.1-9;Dbxref=GeneID:108000688%2CGenbank:XM_017061200.1;Note=The sequence of the model RefSeq transcript was modified relative to this genomic sequence to represent the inferred CDS: added 1020 bases not found in genome assembly;Parent=rna-XM_017061200.1
NW_016019453.1	Gnomon	exon	612573	612844	.	-	.	ID=exon-XM_017061200.1-6;Dbxref=GeneID:108000688%2CGenbank:XM_017061200.1;Note=The sequence of the model RefSeq transcript was modified relative to this genomic sequence to represent the inferred CDS: added 1020 bases not found in genome assembly;Parent=rna-XM_017061200.1
NW_016019453.1	Gnomon	exon	612282	612491	.	-	.	ID=exon-XM_017061200.1-7;Dbxref=GeneID:108000688%2CGenbank:XM_017061200.1;Note=The sequence of the model RefSeq transcript was modified relative to this genomic sequence to represent the inferred CDS: added 1020 bases not found in genome assembly;Parent=rna-XM_017061200.1
NW_016019453.1	Gnomon	exon	613201	613377	.	-	.	ID=exon-XM_017061200.1-4;Dbxref=GeneID:108000688%2CGenbank:XM_017061200.1;Note=The sequence of the model RefSeq transcript was modified relative to this genomic sequence to represent the inferred CDS: added 1020 bases not found in genome assembly;Parent=rna-XM_017061200.1
NW_016019453.1	Gnomon	exon	612920	613112	.	-	.	ID=exon-XM_017061200.1-5;Dbxref=GeneID:108000688%2CGenbank:XM_017061200.1;Note=The sequence of the model RefSeq transcript was modified relative to this genomic sequence to represent the inferred CDS: added 1020 bases not found in genome assembly;Parent=rna-XM_017061200.1
NW_016019453.1	Gnomon	exon	613988	614190	.	-	.	ID=exon-XM_017061200.1-2;Dbxref=GeneID:108000688%2CGenbank:XM_017061200.1;Note=The sequence of the model RefSeq transcript was modified relative to this genomic sequence to represent the inferred CDS: added 1020 bases not found in genome assembly;Parent=rna-XM_017061200.1
NW_016019453.1	Gnomon	exon	613456	613586	.	-	.	ID=exon-XM_017061200.1-3;Dbxref=GeneID:108000688%2CGenbank:XM_017061200.1;Note=The sequence of the model RefSeq transcript was modified relative to this genomic sequence to represent the inferred CDS: added 1020 bases not found in genome assembly;Parent=rna-XM_017061200.1
NW_016019453.1	Gnomon	exon	614258	614680	.	-	.	ID=exon-XM_017061200.1-1;Dbxref=GeneID:108000688%2CGenbank:XM_017061200.1;Note=The sequence of the model RefSeq transcript was modified relative to this genomic sequence to represent the inferred CDS: added 1020 bases not found in genome assembly;Parent=rna-XM_017061200.1
NW_016019453.1	Gnomon	CDS	233278	234663	.	+	0	Name=XP_016916695.1;ID=cds-XP_016916695.1;Dbxref=GeneID:108000692%2CGenbank:XP_016916695.1;Parent=rna-XM_017061206.2
NW_016019453.1	Gnomon	CDS	234749	235218	.	+	0	Name=XP_016916695.1;ID=cds-XP_016916695.1;Dbxref=GeneID:108000692%2CGenbank:XP_016916695.1;Parent=rna-XM_017061206.2
NW_016019453.1	Gnomon	CDS	235308	235534	.	+	0	Name=XP_016916695.1;ID=cds-XP_016916695.1;Dbxref=GeneID:108000692%2CGenbank:XP_016916695.1;Parent=rna-XM_017061206.2
NW_016019453.1	Gnomon	CDS	235601	235881	.	+	0	Name=XP_016916695.1;ID=cds-XP_016916695.1;Dbxref=GeneID:108000692%2CGenbank:XP_016916695.1;Parent=rna-XM_017061206.2
NW_016019453.1	Gnomon	mRNA	283763	315614	.	+	.	Name=XM_028668057.1;ID=rna-XM_028668057.1;Dbxref=GeneID:108000652%2CGenbank:XM_028668057.1;Parent=gene-LOC108000652
NW_016019453.1	Gnomon	exon	676800	676808	.	-	.	ID=exon-XM_017061068.2-1;Dbxref=GeneID:108000622%2CGenbank:XM_017061068.2;Parent=rna-XM_017061068.2
NW_016019453.1	Gnomon	exon	674825	675039	.	-	.	ID=exon-XM_017061068.2-2;Dbxref=GeneID:108000622%2CGenbank:XM_017061068.2;Parent=rna-XM_017061068.2
NW_016019453.1	Gnomon	exon	673786	674650	.	-	.	ID=exon-XM_017061068.2-3;Dbxref=GeneID:108000622%2CGenbank:XM_017061068.2;Parent=rna-XM_017061068.2
NW_016019453.1	Gnomon	mRNA	446289	448477	.	+	.	Name=XM_017061074.2;ID=rna-XM_017061074.2;Dbxref=GeneID:108000626%2CGenbank:XM_017061074.2;Parent=gene-LOC108000626
NW_016019453.1	Gnomon	exon	605375	605808	.	-	.	ID=exon-XM_017061201.2-2;Dbxref=GeneID:108000689%2CGenbank:XM_017061201.2;Parent=rna-XM_017061201.2
NW_016019453.1	Gnomon	exon	606121	607606	.	-	.	ID=exon-XM_017061201.2-1;Dbxref=GeneID:108000689%2CGenbank:XM_017061201.2;Parent=rna-XM_017061201.2
NW_016019453.1	Gnomon	CDS	767416	767418	.	-	0	Name=XP_016916589.1;ID=cds-XP_016916589.1;Dbxref=GeneID:108000641%2CGenbank:XP_016916589.1;Parent=rna-XM_017061100.2
NW_016019453.1	Gnomon	CDS	766585	766751	.	-	0	Name=XP_016916589.1;ID=cds-XP_016916589.1;Dbxref=GeneID:108000641%2CGenbank:XP_016916589.1;Parent=rna-XM_017061100.2
NW_016019453.1	Gnomon	CDS	766362	766496	.	-	0	Name=XP_016916589.1;ID=cds-XP_016916589.1;Dbxref=GeneID:108000641%2CGenbank:XP_016916589.1;Parent=rna-XM_017061100.2
NW_016019453.1	Gnomon	CDS	765986	766122	.	-	0	Name=XP_016916589.1;ID=cds-XP_016916589.1;Dbxref=GeneID:108000641%2CGenbank:XP_016916589.1;Parent=rna-XM_017061100.2
NW_016019453.1	Gnomon	CDS	765708	765901	.	-	0	Name=XP_016916589.1;ID=cds-XP_016916589.1;Dbxref=GeneID:108000641%2CGenbank:XP_016916589.1;Parent=rna-XM_017061100.2
NW_016019453.1	Gnomon	CDS	765162	765632	.	-	0	Name=XP_016916589.1;ID=cds-XP_016916589.1;Dbxref=GeneID:108000641%2CGenbank:XP_016916589.1;Parent=rna-XM_017061100.2
NW_016019453.1	Gnomon	CDS	764913	765074	.	-	0	Name=XP_016916589.1;ID=cds-XP_016916589.1;Dbxref=GeneID:108000641%2CGenbank:XP_016916589.1;Parent=rna-XM_017061100.2
NW_016019453.1	Gnomon	CDS	764740	764843	.	-	0	Name=XP_016916589.1;ID=cds-XP_016916589.1;Dbxref=GeneID:108000641%2CGenbank:XP_016916589.1;Parent=rna-XM_017061100.2
NW_016019453.1	Gnomon	CDS	764575	764666	.	-	0	Name=XP_016916589.1;ID=cds-XP_016916589.1;Dbxref=GeneID:108000641%2CGenbank:XP_016916589.1;Parent=rna-XM_017061100.2
NW_016019453.1	Gnomon	CDS	764256	764493	.	-	0	Name=XP_016916589.1;ID=cds-XP_016916589.1;Dbxref=GeneID:108000641%2CGenbank:XP_016916589.1;Parent=rna-XM_017061100.2
NW_016019453.1	Gnomon	CDS	763911	764021	.	-	0	Name=XP_016916589.1;ID=cds-XP_016916589.1;Dbxref=GeneID:108000641%2CGenbank:XP_016916589.1;Parent=rna-XM_017061100.2
NW_016019453.1	Gnomon	CDS	763605	763698	.	-	0	Name=XP_016916589.1;ID=cds-XP_016916589.1;Dbxref=GeneID:108000641%2CGenbank:XP_016916589.1;Parent=rna-XM_017061100.2
NW_016019453.1	Gnomon	CDS	763317	763534	.	-	0	Name=XP_016916589.1;ID=cds-XP_016916589.1;Dbxref=GeneID:108000641%2CGenbank:XP_016916589.1;Parent=rna-XM_017061100.2
NW_016019453.1	Gnomon	CDS	763006	763241	.	-	0	Name=XP_016916589.1;ID=cds-XP_016916589.1;Dbxref=GeneID:108000641%2CGenbank:XP_016916589.1;Parent=rna-XM_017061100.2
NW_016019453.1	Gnomon	CDS	762783	762907	.	-	0	Name=XP_016916589.1;ID=cds-XP_016916589.1;Dbxref=GeneID:108000641%2CGenbank:XP_016916589.1;Parent=rna-XM_017061100.2
NW_016019453.1	Gnomon	CDS	762539	762687	.	-	0	Name=XP_016916589.1;ID=cds-XP_016916589.1;Dbxref=GeneID:108000641%2CGenbank:XP_016916589.1;Parent=rna-XM_017061100.2
NW_016019453.1	Gnomon	CDS	762027	762074	.	-	0	Name=XP_016916589.1;ID=cds-XP_016916589.1;Dbxref=GeneID:108000641%2CGenbank:XP_016916589.1;Parent=rna-XM_017061100.2
NW_016019453.1	Gnomon	CDS	761370	761504	.	-	0	Name=XP_016916589.1;ID=cds-XP_016916589.1;Dbxref=GeneID:108000641%2CGenbank:XP_016916589.1;Parent=rna-XM_017061100.2
NW_016019453.1	Gnomon	CDS	759914	760057	.	-	0	Name=XP_016916589.1;ID=cds-XP_016916589.1;Dbxref=GeneID:108000641%2CGenbank:XP_016916589.1;Parent=rna-XM_017061100.2
NW_016019453.1	Gnomon	CDS	759088	759232	.	-	0	Name=XP_016916589.1;ID=cds-XP_016916589.1;Dbxref=GeneID:108000641%2CGenbank:XP_016916589.1;Parent=rna-XM_017061100.2
NW_016019453.1	Gnomon	CDS	758813	759021	.	-	0	Name=XP_016916589.1;ID=cds-XP_016916589.1;Dbxref=GeneID:108000641%2CGenbank:XP_016916589.1;Parent=rna-XM_017061100.2
NW_016019453.1	Gnomon	CDS	757381	757555	.	-	0	Name=XP_016916589.1;ID=cds-XP_016916589.1;Dbxref=GeneID:108000641%2CGenbank:XP_016916589.1;Parent=rna-XM_017061100.2
NW_016019453.1	Gnomon	CDS	756982	757227	.	-	0	Name=XP_016916589.1;ID=cds-XP_016916589.1;Dbxref=GeneID:108000641%2CGenbank:XP_016916589.1;Parent=rna-XM_017061100.2
NW_016019453.1	Gnomon	CDS	756856	756864	.	-	0	Name=XP_016916589.1;ID=cds-XP_016916589.1;Dbxref=GeneID:108000641%2CGenbank:XP_016916589.1;Parent=rna-XM_017061100.2
NW_016019453.1	Gnomon	CDS	737780	737939	.	-	0	Name=XP_016916683.1;ID=cds-XP_016916683.1;Dbxref=GeneID:108000687%2CGenbank:XP_016916683.1;Parent=rna-XM_017061194.2
NW_016019453.1	Gnomon	CDS	737432	737563	.	-	0	Name=XP_016916683.1;ID=cds-XP_016916683.1;Dbxref=GeneID:108000687%2CGenbank:XP_016916683.1;Parent=rna-XM_017061194.2
NW_016019453.1	Gnomon	CDS	736636	736832	.	-	0	Name=XP_016916683.1;ID=cds-XP_016916683.1;Dbxref=GeneID:108000687%2CGenbank:XP_016916683.1;Parent=rna-XM_017061194.2
NW_016019453.1	Gnomon	CDS	736440	736550	.	-	0	Name=XP_016916683.1;ID=cds-XP_016916683.1;Dbxref=GeneID:108000687%2CGenbank:XP_016916683.1;Parent=rna-XM_017061194.2
NW_016019453.1	Gnomon	CDS	735887	736028	.	-	0	Name=XP_016916683.1;ID=cds-XP_016916683.1;Dbxref=GeneID:108000687%2CGenbank:XP_016916683.1;Parent=rna-XM_017061194.2
NW_016019453.1	Gnomon	CDS	735585	735795	.	-	0	Name=XP_016916683.1;ID=cds-XP_016916683.1;Dbxref=GeneID:108000687%2CGenbank:XP_016916683.1;Parent=rna-XM_017061194.2
NW_016019453.1	Gnomon	CDS	735257	735466	.	-	0	Name=XP_016916683.1;ID=cds-XP_016916683.1;Dbxref=GeneID:108000687%2CGenbank:XP_016916683.1;Parent=rna-XM_017061194.2
NW_016019453.1	Gnomon	CDS	734606	734843	.	-	0	Name=XP_016916683.1;ID=cds-XP_016916683.1;Dbxref=GeneID:108000687%2CGenbank:XP_016916683.1;Parent=rna-XM_017061194.2
NW_016019453.1	Gnomon	mRNA	441833	444868	.	+	.	Name=XM_017061236.2;ID=rna-XM_017061236.2;Dbxref=GeneID:108000706%2CGenbank:XM_017061236.2;Parent=gene-LOC108000706
NW_016019453.1	Gnomon	CDS	340696	340889	.	+	0	Name=XP_028523869.1;ID=cds-XP_028523869.1;Dbxref=GeneID:108000667%2CGenbank:XP_028523869.1;Parent=rna-XM_028668068.1
NW_016019453.1	Gnomon	CDS	344450	344520	.	+	0	Name=XP_028523869.1;ID=cds-XP_028523869.1;Dbxref=GeneID:108000667%2CGenbank:XP_028523869.1;Parent=rna-XM_028668068.1
NW_016019453.1	Gnomon	CDS	344653	344905	.	+	0	Name=XP_028523869.1;ID=cds-XP_028523869.1;Dbxref=GeneID:108000667%2CGenbank:XP_028523869.1;Parent=rna-XM_028668068.1
NW_016019453.1	Gnomon	CDS	345077	345205	.	+	0	Name=XP_028523869.1;ID=cds-XP_028523869.1;Dbxref=GeneID:108000667%2CGenbank:XP_028523869.1;Parent=rna-XM_028668068.1
NW_016019453.1	Gnomon	CDS	345323	345596	.	+	0	Name=XP_028523869.1;ID=cds-XP_028523869.1;Dbxref=GeneID:108000667%2CGenbank:XP_028523869.1;Parent=rna-XM_028668068.1
NW_016019453.1	Gnomon	CDS	345666	346592	.	+	0	Name=XP_028523869.1;ID=cds-XP_028523869.1;Dbxref=GeneID:108000667%2CGenbank:XP_028523869.1;Parent=rna-XM_028668068.1
NW_016019453.1	Gnomon	mRNA	676761	681745	.	+	.	Name=XM_028668065.1;ID=rna-XM_028668065.1;Dbxref=GeneID:108000671%2CGenbank:XM_028668065.1;Parent=gene-LOC108000671
NW_016019453.1	Gnomon	exon	649439	649571	.	-	.	ID=exon-XM_017061073.2-3;Dbxref=GeneID:108000625%2CGenbank:XM_017061073.2;Parent=rna-XM_017061073.2
NW_016019453.1	Gnomon	exon	648965	649363	.	-	.	ID=exon-XM_017061073.2-4;Dbxref=GeneID:108000625%2CGenbank:XM_017061073.2;Parent=rna-XM_017061073.2
NW_016019453.1	Gnomon	exon	651653	651785	.	-	.	ID=exon-XM_017061073.2-1;Dbxref=GeneID:108000625%2CGenbank:XM_017061073.2;Parent=rna-XM_017061073.2
NW_016019453.1	Gnomon	exon	649641	650255	.	-	.	ID=exon-XM_017061073.2-2;Dbxref=GeneID:108000625%2CGenbank:XM_017061073.2;Parent=rna-XM_017061073.2
NW_016019453.1	Gnomon	exon	307013	307374	.	+	.	ID=exon-XM_017061123.2-10;Dbxref=GeneID:108000652%2CGenbank:XM_017061123.2;Parent=rna-XM_017061123.2
NW_016019453.1	Gnomon	exon	307498	307740	.	+	.	ID=exon-XM_017061123.2-11;Dbxref=GeneID:108000652%2CGenbank:XM_017061123.2;Parent=rna-XM_017061123.2
NW_016019453.1	Gnomon	exon	308246	308406	.	+	.	ID=exon-XM_017061123.2-14;Dbxref=GeneID:108000652%2CGenbank:XM_017061123.2;Parent=rna-XM_017061123.2
NW_016019453.1	Gnomon	exon	308841	308888	.	+	.	ID=exon-XM_017061123.2-15;Dbxref=GeneID:108000652%2CGenbank:XM_017061123.2;Parent=rna-XM_017061123.2
NW_016019453.1	Gnomon	exon	307809	307991	.	+	.	ID=exon-XM_017061123.2-12;Dbxref=GeneID:108000652%2CGenbank:XM_017061123.2;Parent=rna-XM_017061123.2
NW_016019453.1	Gnomon	exon	308060	308152	.	+	.	ID=exon-XM_017061123.2-13;Dbxref=GeneID:108000652%2CGenbank:XM_017061123.2;Parent=rna-XM_017061123.2
NW_016019453.1	Gnomon	mRNA	677294	681745	.	+	.	Name=XM_028668064.1;ID=rna-XM_028668064.1;Dbxref=GeneID:108000671%2CGenbank:XM_028668064.1;Parent=gene-LOC108000671
NW_016019453.1	Gnomon	exon	1017548	1017626	.	+	.	ID=exon-XR_001766592.2-7;Dbxref=GeneID:108000705%2CGenbank:XR_001766592.2;Parent=rna-XR_001766592.2
NW_016019453.1	Gnomon	exon	894122	894162	.	+	.	ID=exon-XR_001766592.2-3;Dbxref=GeneID:108000705%2CGenbank:XR_001766592.2;Parent=rna-XR_001766592.2
NW_016019453.1	Gnomon	exon	966979	967126	.	+	.	ID=exon-XR_001766592.2-4;Dbxref=GeneID:108000705%2CGenbank:XR_001766592.2;Parent=rna-XR_001766592.2
NW_016019453.1	Gnomon	exon	974531	974638	.	+	.	ID=exon-XR_001766592.2-5;Dbxref=GeneID:108000705%2CGenbank:XR_001766592.2;Parent=rna-XR_001766592.2
NW_016019453.1	Gnomon	exon	980030	980416	.	+	.	ID=exon-XR_001766592.2-6;Dbxref=GeneID:108000705%2CGenbank:XR_001766592.2;Parent=rna-XR_001766592.2
NW_016019453.1	Gnomon	exon	796876	797713	.	+	.	ID=exon-XR_001766592.2-1;Dbxref=GeneID:108000705%2CGenbank:XR_001766592.2;Parent=rna-XR_001766592.2
NW_016019453.1	Gnomon	exon	867874	867961	.	+	.	ID=exon-XR_001766592.2-2;Dbxref=GeneID:108000705%2CGenbank:XR_001766592.2;Parent=rna-XR_001766592.2
NW_016019453.1	Gnomon	exon	311979	312095	.	+	.	ID=exon-XM_017061123.2-21;Dbxref=GeneID:108000652%2CGenbank:XM_017061123.2;Parent=rna-XM_017061123.2
NW_016019453.1	Gnomon	exon	312201	315614	.	+	.	ID=exon-XM_017061123.2-22;Dbxref=GeneID:108000652%2CGenbank:XM_017061123.2;Parent=rna-XM_017061123.2
NW_016019453.1	Gnomon	exon	311682	311838	.	+	.	ID=exon-XM_017061123.2-20;Dbxref=GeneID:108000652%2CGenbank:XM_017061123.2;Parent=rna-XM_017061123.2
NW_016019453.1	Gnomon	exon	310974	311204	.	+	.	ID=exon-XM_017061123.2-18;Dbxref=GeneID:108000652%2CGenbank:XM_017061123.2;Parent=rna-XM_017061123.2
NW_016019453.1	Gnomon	exon	311344	311607	.	+	.	ID=exon-XM_017061123.2-19;Dbxref=GeneID:108000652%2CGenbank:XM_017061123.2;Parent=rna-XM_017061123.2
NW_016019453.1	Gnomon	exon	310472	310652	.	+	.	ID=exon-XM_017061123.2-16;Dbxref=GeneID:108000652%2CGenbank:XM_017061123.2;Parent=rna-XM_017061123.2
NW_016019453.1	Gnomon	exon	310736	310881	.	+	.	ID=exon-XM_017061123.2-17;Dbxref=GeneID:108000652%2CGenbank:XM_017061123.2;Parent=rna-XM_017061123.2
NW_016019453.1	Gnomon	CDS	471945	471947	.	-	0	Name=XP_028523868.1;ID=cds-XP_028523868.1;Dbxref=GeneID:108000675%2CGenbank:XP_028523868.1;Parent=rna-XM_028668067.1
NW_016019453.1	Gnomon	CDS	470882	471166	.	-	0	Name=XP_028523868.1;ID=cds-XP_028523868.1;Dbxref=GeneID:108000675%2CGenbank:XP_028523868.1;Parent=rna-XM_028668067.1
NW_016019453.1	Gnomon	CDS	470599	470734	.	-	0	Name=XP_028523868.1;ID=cds-XP_028523868.1;Dbxref=GeneID:108000675%2CGenbank:XP_028523868.1;Parent=rna-XM_028668067.1
NW_016019453.1	Gnomon	CDS	470389	470508	.	-	0	Name=XP_028523868.1;ID=cds-XP_028523868.1;Dbxref=GeneID:108000675%2CGenbank:XP_028523868.1;Parent=rna-XM_028668067.1
NW_016019453.1	Gnomon	CDS	470178	470278	.	-	0	Name=XP_028523868.1;ID=cds-XP_028523868.1;Dbxref=GeneID:108000675%2CGenbank:XP_028523868.1;Parent=rna-XM_028668067.1
NW_016019453.1	Gnomon	CDS	468829	469242	.	-	0	Name=XP_028523868.1;ID=cds-XP_028523868.1;Dbxref=GeneID:108000675%2CGenbank:XP_028523868.1;Parent=rna-XM_028668067.1
NW_016019453.1	Gnomon	CDS	466800	468263	.	-	0	Name=XP_028523868.1;ID=cds-XP_028523868.1;Dbxref=GeneID:108000675%2CGenbank:XP_028523868.1;Parent=rna-XM_028668067.1
NW_016019453.1	Gnomon	mRNA	741935	744574	.	-	.	Name=XM_017061081.2;ID=rna-XM_017061081.2;Dbxref=GeneID:108000632%2CGenbank:XM_017061081.2;Parent=gene-LOC108000632
NW_016019453.1	Gnomon	exon	312201	315614	.	+	.	ID=exon-XM_017061116.2-23;Dbxref=GeneID:108000652%2CGenbank:XM_017061116.2;Parent=rna-XM_017061116.2
NW_016019453.1	Gnomon	exon	311682	311838	.	+	.	ID=exon-XM_017061116.2-21;Dbxref=GeneID:108000652%2CGenbank:XM_017061116.2;Parent=rna-XM_017061116.2
NW_016019453.1	Gnomon	exon	311979	312095	.	+	.	ID=exon-XM_017061116.2-22;Dbxref=GeneID:108000652%2CGenbank:XM_017061116.2;Parent=rna-XM_017061116.2
NW_016019453.1	Gnomon	exon	311344	311607	.	+	.	ID=exon-XM_017061116.2-20;Dbxref=GeneID:108000652%2CGenbank:XM_017061116.2;Parent=rna-XM_017061116.2
NW_016019453.1	Gnomon	exon	308060	308152	.	+	.	ID=exon-XM_017061116.2-14;Dbxref=GeneID:108000652%2CGenbank:XM_017061116.2;Parent=rna-XM_017061116.2
NW_016019453.1	Gnomon	exon	308246	308406	.	+	.	ID=exon-XM_017061116.2-15;Dbxref=GeneID:108000652%2CGenbank:XM_017061116.2;Parent=rna-XM_017061116.2
NW_016019453.1	Gnomon	exon	307498	307740	.	+	.	ID=exon-XM_017061116.2-12;Dbxref=GeneID:108000652%2CGenbank:XM_017061116.2;Parent=rna-XM_017061116.2
NW_016019453.1	Gnomon	exon	307809	307991	.	+	.	ID=exon-XM_017061116.2-13;Dbxref=GeneID:108000652%2CGenbank:XM_017061116.2;Parent=rna-XM_017061116.2
NW_016019453.1	Gnomon	exon	310736	310881	.	+	.	ID=exon-XM_017061116.2-18;Dbxref=GeneID:108000652%2CGenbank:XM_017061116.2;Parent=rna-XM_017061116.2
NW_016019453.1	Gnomon	exon	310974	311204	.	+	.	ID=exon-XM_017061116.2-19;Dbxref=GeneID:108000652%2CGenbank:XM_017061116.2;Parent=rna-XM_017061116.2
NW_016019453.1	Gnomon	exon	308841	308888	.	+	.	ID=exon-XM_017061116.2-16;Dbxref=GeneID:108000652%2CGenbank:XM_017061116.2;Parent=rna-XM_017061116.2
NW_016019453.1	Gnomon	exon	310400	310652	.	+	.	ID=exon-XM_017061116.2-17;Dbxref=GeneID:108000652%2CGenbank:XM_017061116.2;Parent=rna-XM_017061116.2
NW_016019453.1	Gnomon	exon	306767	306926	.	+	.	ID=exon-XM_017061116.2-10;Dbxref=GeneID:108000652%2CGenbank:XM_017061116.2;Parent=rna-XM_017061116.2
NW_016019453.1	Gnomon	exon	307013	307374	.	+	.	ID=exon-XM_017061116.2-11;Dbxref=GeneID:108000652%2CGenbank:XM_017061116.2;Parent=rna-XM_017061116.2
NW_016019453.1	Gnomon	CDS	614258	614680	.	-	1	Name=XP_016916685.1;ID=cds-XP_016916685.1;Dbxref=GeneID:108000688%2CGenbank:XP_016916685.1;Note=The sequence of the model RefSeq protein was modified relative to this genomic sequence to represent the inferred CDS: added 239 bases not found in genome assembly;Parent=rna-XM_017061196.1
NW_016019453.1	Gnomon	CDS	613967	614190	.	-	1	Name=XP_016916685.1;ID=cds-XP_016916685.1;Dbxref=GeneID:108000688%2CGenbank:XP_016916685.1;Note=The sequence of the model RefSeq protein was modified relative to this genomic sequence to represent the inferred CDS: added 239 bases not found in genome assembly;Parent=rna-XM_017061196.1
NW_016019453.1	Gnomon	CDS	613456	613598	.	-	1	Name=XP_016916685.1;ID=cds-XP_016916685.1;Dbxref=GeneID:108000688%2CGenbank:XP_016916685.1;Note=The sequence of the model RefSeq protein was modified relative to this genomic sequence to represent the inferred CDS: added 239 bases not found in genome assembly;Parent=rna-XM_017061196.1
NW_016019453.1	Gnomon	CDS	613201	613377	.	-	1	Name=XP_016916685.1;ID=cds-XP_016916685.1;Dbxref=GeneID:108000688%2CGenbank:XP_016916685.1;Note=The sequence of the model RefSeq protein was modified relative to this genomic sequence to represent the inferred CDS: added 239 bases not found in genome assembly;Parent=rna-XM_017061196.1
NW_016019453.1	Gnomon	CDS	612920	613112	.	-	1	Name=XP_016916685.1;ID=cds-XP_016916685.1;Dbxref=GeneID:108000688%2CGenbank:XP_016916685.1;Note=The sequence of the model RefSeq protein was modified relative to this genomic sequence to represent the inferred CDS: added 239 bases not found in genome assembly;Parent=rna-XM_017061196.1
NW_016019453.1	Gnomon	CDS	612573	612844	.	-	1	Name=XP_016916685.1;ID=cds-XP_016916685.1;Dbxref=GeneID:108000688%2CGenbank:XP_016916685.1;Note=The sequence of the model RefSeq protein was modified relative to this genomic sequence to represent the inferred CDS: added 239 bases not found in genome assembly;Parent=rna-XM_017061196.1
NW_016019453.1	Gnomon	CDS	612282	612491	.	-	1	Name=XP_016916685.1;ID=cds-XP_016916685.1;Dbxref=GeneID:108000688%2CGenbank:XP_016916685.1;Note=The sequence of the model RefSeq protein was modified relative to this genomic sequence to represent the inferred CDS: added 239 bases not found in genome assembly;Parent=rna-XM_017061196.1
NW_016019453.1	Gnomon	CDS	612033	612188	.	-	1	Name=XP_016916685.1;ID=cds-XP_016916685.1;Dbxref=GeneID:108000688%2CGenbank:XP_016916685.1;Note=The sequence of the model RefSeq protein was modified relative to this genomic sequence to represent the inferred CDS: added 239 bases not found in genome assembly;Parent=rna-XM_017061196.1
NW_016019453.1	Gnomon	CDS	611746	611907	.	-	1	Name=XP_016916685.1;ID=cds-XP_016916685.1;Dbxref=GeneID:108000688%2CGenbank:XP_016916685.1;Note=The sequence of the model RefSeq protein was modified relative to this genomic sequence to represent the inferred CDS: added 239 bases not found in genome assembly;Parent=rna-XM_017061196.1
NW_016019453.1	Gnomon	CDS	611340	611522	.	-	1	Name=XP_016916685.1;ID=cds-XP_016916685.1;Dbxref=GeneID:108000688%2CGenbank:XP_016916685.1;Note=The sequence of the model RefSeq protein was modified relative to this genomic sequence to represent the inferred CDS: added 239 bases not found in genome assembly;Parent=rna-XM_017061196.1
NW_016019453.1	Gnomon	mRNA	241937	246724	.	+	.	Name=XM_017061238.2;ID=rna-XM_017061238.2;Dbxref=GeneID:108000708%2CGenbank:XM_017061238.2;Parent=gene-LOC108000708
NW_016019453.1	Gnomon	CDS	471945	471947	.	-	0	Name=XP_028523867.1;ID=cds-XP_028523867.1;Dbxref=GeneID:108000675%2CGenbank:XP_028523867.1;Parent=rna-XM_028668066.1
NW_016019453.1	Gnomon	CDS	470882	471166	.	-	0	Name=XP_028523867.1;ID=cds-XP_028523867.1;Dbxref=GeneID:108000675%2CGenbank:XP_028523867.1;Parent=rna-XM_028668066.1
NW_016019453.1	Gnomon	CDS	470599	470734	.	-	0	Name=XP_028523867.1;ID=cds-XP_028523867.1;Dbxref=GeneID:108000675%2CGenbank:XP_028523867.1;Parent=rna-XM_028668066.1
NW_016019453.1	Gnomon	CDS	470389	470508	.	-	0	Name=XP_028523867.1;ID=cds-XP_028523867.1;Dbxref=GeneID:108000675%2CGenbank:XP_028523867.1;Parent=rna-XM_028668066.1
NW_016019453.1	Gnomon	CDS	470178	470278	.	-	0	Name=XP_028523867.1;ID=cds-XP_028523867.1;Dbxref=GeneID:108000675%2CGenbank:XP_028523867.1;Parent=rna-XM_028668066.1
NW_016019453.1	Gnomon	CDS	468829	469242	.	-	0	Name=XP_028523867.1;ID=cds-XP_028523867.1;Dbxref=GeneID:108000675%2CGenbank:XP_028523867.1;Parent=rna-XM_028668066.1
NW_016019453.1	Gnomon	CDS	466800	468263	.	-	0	Name=XP_028523867.1;ID=cds-XP_028523867.1;Dbxref=GeneID:108000675%2CGenbank:XP_028523867.1;Parent=rna-XM_028668066.1
NW_016019453.1	Gnomon	exon	306770	306926	.	+	.	ID=exon-XM_017061118.2-9;Dbxref=GeneID:108000652%2CGenbank:XM_017061118.2;Parent=rna-XM_017061118.2
NW_016019453.1	Gnomon	exon	305610	305897	.	+	.	ID=exon-XM_017061118.2-7;Dbxref=GeneID:108000652%2CGenbank:XM_017061118.2;Parent=rna-XM_017061118.2
NW_016019453.1	Gnomon	exon	306028	306171	.	+	.	ID=exon-XM_017061118.2-8;Dbxref=GeneID:108000652%2CGenbank:XM_017061118.2;Parent=rna-XM_017061118.2
NW_016019453.1	Gnomon	exon	303559	303654	.	+	.	ID=exon-XM_017061118.2-5;Dbxref=GeneID:108000652%2CGenbank:XM_017061118.2;Parent=rna-XM_017061118.2
NW_016019453.1	Gnomon	exon	304433	304642	.	+	.	ID=exon-XM_017061118.2-6;Dbxref=GeneID:108000652%2CGenbank:XM_017061118.2;Parent=rna-XM_017061118.2
NW_016019453.1	Gnomon	exon	302934	303098	.	+	.	ID=exon-XM_017061118.2-3;Dbxref=GeneID:108000652%2CGenbank:XM_017061118.2;Parent=rna-XM_017061118.2
NW_016019453.1	Gnomon	exon	303394	303468	.	+	.	ID=exon-XM_017061118.2-4;Dbxref=GeneID:108000652%2CGenbank:XM_017061118.2;Parent=rna-XM_017061118.2
NW_016019453.1	Gnomon	exon	283764	285590	.	+	.	ID=exon-XM_017061118.2-1;Dbxref=GeneID:108000652%2CGenbank:XM_017061118.2;Parent=rna-XM_017061118.2
NW_016019453.1	Gnomon	exon	302744	302845	.	+	.	ID=exon-XM_017061118.2-2;Dbxref=GeneID:108000652%2CGenbank:XM_017061118.2;Parent=rna-XM_017061118.2
NW_016019453.1	Gnomon	mRNA	466325	472824	.	-	.	Name=XM_028668067.1;ID=rna-XM_028668067.1;Dbxref=GeneID:108000675%2CGenbank:XM_028668067.1;Parent=gene-LOC108000675
NW_016019453.1	Gnomon	CDS	614258	614680	.	-	1	Name=XP_016916686.1;ID=cds-XP_016916686.1;Dbxref=GeneID:108000688%2CGenbank:XP_016916686.1;Note=The sequence of the model RefSeq protein was modified relative to this genomic sequence to represent the inferred CDS: added 239 bases not found in genome assembly;Parent=rna-XM_017061197.1
NW_016019453.1	Gnomon	CDS	613967	614190	.	-	1	Name=XP_016916686.1;ID=cds-XP_016916686.1;Dbxref=GeneID:108000688%2CGenbank:XP_016916686.1;Note=The sequence of the model RefSeq protein was modified relative to this genomic sequence to represent the inferred CDS: added 239 bases not found in genome assembly;Parent=rna-XM_017061197.1
NW_016019453.1	Gnomon	CDS	613456	613586	.	-	1	Name=XP_016916686.1;ID=cds-XP_016916686.1;Dbxref=GeneID:108000688%2CGenbank:XP_016916686.1;Note=The sequence of the model RefSeq protein was modified relative to this genomic sequence to represent the inferred CDS: added 239 bases not found in genome assembly;Parent=rna-XM_017061197.1
NW_016019453.1	Gnomon	CDS	613201	613377	.	-	1	Name=XP_016916686.1;ID=cds-XP_016916686.1;Dbxref=GeneID:108000688%2CGenbank:XP_016916686.1;Note=The sequence of the model RefSeq protein was modified relative to this genomic sequence to represent the inferred CDS: added 239 bases not found in genome assembly;Parent=rna-XM_017061197.1
NW_016019453.1	Gnomon	CDS	612920	613112	.	-	1	Name=XP_016916686.1;ID=cds-XP_016916686.1;Dbxref=GeneID:108000688%2CGenbank:XP_016916686.1;Note=The sequence of the model RefSeq protein was modified relative to this genomic sequence to represent the inferred CDS: added 239 bases not found in genome assembly;Parent=rna-XM_017061197.1
NW_016019453.1	Gnomon	CDS	612573	612844	.	-	1	Name=XP_016916686.1;ID=cds-XP_016916686.1;Dbxref=GeneID:108000688%2CGenbank:XP_016916686.1;Note=The sequence of the model RefSeq protein was modified relative to this genomic sequence to represent the inferred CDS: added 239 bases not found in genome assembly;Parent=rna-XM_017061197.1
NW_016019453.1	Gnomon	CDS	612282	612491	.	-	1	Name=XP_016916686.1;ID=cds-XP_016916686.1;Dbxref=GeneID:108000688%2CGenbank:XP_016916686.1;Note=The sequence of the model RefSeq protein was modified relative to this genomic sequence to represent the inferred CDS: added 239 bases not found in genome assembly;Parent=rna-XM_017061197.1
NW_016019453.1	Gnomon	CDS	612033	612188	.	-	1	Name=XP_016916686.1;ID=cds-XP_016916686.1;Dbxref=GeneID:108000688%2CGenbank:XP_016916686.1;Note=The sequence of the model RefSeq protein was modified relative to this genomic sequence to represent the inferred CDS: added 239 bases not found in genome assembly;Parent=rna-XM_017061197.1
NW_016019453.1	Gnomon	CDS	611746	611907	.	-	1	Name=XP_016916686.1;ID=cds-XP_016916686.1;Dbxref=GeneID:108000688%2CGenbank:XP_016916686.1;Note=The sequence of the model RefSeq protein was modified relative to this genomic sequence to represent the inferred CDS: added 239 bases not found in genome assembly;Parent=rna-XM_017061197.1
NW_016019453.1	Gnomon	CDS	611340	611522	.	-	1	Name=XP_016916686.1;ID=cds-XP_016916686.1;Dbxref=GeneID:108000688%2CGenbank:XP_016916686.1;Note=The sequence of the model RefSeq protein was modified relative to this genomic sequence to represent the inferred CDS: added 239 bases not found in genome assembly;Parent=rna-XM_017061197.1
NW_016019453.1	Gnomon	CDS	677700	677726	.	+	0	Name=XP_028523866.1;ID=cds-XP_028523866.1;Dbxref=GeneID:108000671%2CGenbank:XP_028523866.1;Parent=rna-XM_028668065.1
NW_016019453.1	Gnomon	CDS	677813	677920	.	+	0	Name=XP_028523866.1;ID=cds-XP_028523866.1;Dbxref=GeneID:108000671%2CGenbank:XP_028523866.1;Parent=rna-XM_028668065.1
NW_016019453.1	Gnomon	CDS	678746	678986	.	+	0	Name=XP_028523866.1;ID=cds-XP_028523866.1;Dbxref=GeneID:108000671%2CGenbank:XP_028523866.1;Parent=rna-XM_028668065.1
NW_016019453.1	Gnomon	CDS	679256	679499	.	+	0	Name=XP_028523866.1;ID=cds-XP_028523866.1;Dbxref=GeneID:108000671%2CGenbank:XP_028523866.1;Parent=rna-XM_028668065.1
NW_016019453.1	Gnomon	CDS	679744	680118	.	+	0	Name=XP_028523866.1;ID=cds-XP_028523866.1;Dbxref=GeneID:108000671%2CGenbank:XP_028523866.1;Parent=rna-XM_028668065.1
NW_016019453.1	Gnomon	CDS	680476	680842	.	+	0	Name=XP_028523866.1;ID=cds-XP_028523866.1;Dbxref=GeneID:108000671%2CGenbank:XP_028523866.1;Parent=rna-XM_028668065.1
NW_016019453.1	Gnomon	CDS	681032	681308	.	+	0	Name=XP_028523866.1;ID=cds-XP_028523866.1;Dbxref=GeneID:108000671%2CGenbank:XP_028523866.1;Parent=rna-XM_028668065.1
NW_016019453.1	Gnomon	CDS	681411	681505	.	+	0	Name=XP_028523866.1;ID=cds-XP_028523866.1;Dbxref=GeneID:108000671%2CGenbank:XP_028523866.1;Parent=rna-XM_028668065.1
NW_016019453.1	Gnomon	CDS	681588	681689	.	+	0	Name=XP_028523866.1;ID=cds-XP_028523866.1;Dbxref=GeneID:108000671%2CGenbank:XP_028523866.1;Parent=rna-XM_028668065.1
NW_016019453.1	Gnomon	exon	278932	279395	.	-	.	ID=exon-XR_003698383.1-1;Dbxref=GeneID:108000651%2CGenbank:XR_003698383.1;Parent=rna-XR_003698383.1
NW_016019453.1	Gnomon	exon	277900	278180	.	-	.	ID=exon-XR_003698383.1-2;Dbxref=GeneID:108000651%2CGenbank:XR_003698383.1;Parent=rna-XR_003698383.1
NW_016019453.1	Gnomon	exon	276468	277819	.	-	.	ID=exon-XR_003698383.1-3;Dbxref=GeneID:108000651%2CGenbank:XR_003698383.1;Parent=rna-XR_003698383.1
NW_016019453.1	Gnomon	exon	276140	276382	.	-	.	ID=exon-XR_003698383.1-4;Dbxref=GeneID:108000651%2CGenbank:XR_003698383.1;Parent=rna-XR_003698383.1
NW_016019453.1	Gnomon	mRNA	238376	247999	.	-	.	Name=XM_017061239.2;ID=rna-XM_017061239.2;Dbxref=GeneID:108000709%2CGenbank:XM_017061239.2;Parent=gene-LOC108000709
NW_016019453.1	Gnomon	mRNA	466325	472824	.	-	.	Name=XM_028668066.1;ID=rna-XM_028668066.1;Dbxref=GeneID:108000675%2CGenbank:XM_028668066.1;Parent=gene-LOC108000675
NW_016019453.1	Gnomon	exon	470882	471179	.	-	.	ID=exon-XM_017061167.2-3;Dbxref=GeneID:108000675%2CGenbank:XM_017061167.2;Parent=rna-XM_017061167.2
NW_016019453.1	Gnomon	exon	470599	470734	.	-	.	ID=exon-XM_017061167.2-4;Dbxref=GeneID:108000675%2CGenbank:XM_017061167.2;Parent=rna-XM_017061167.2
NW_016019453.1	Gnomon	exon	470389	470508	.	-	.	ID=exon-XM_017061167.2-5;Dbxref=GeneID:108000675%2CGenbank:XM_017061167.2;Parent=rna-XM_017061167.2
NW_016019453.1	Gnomon	exon	470178	470278	.	-	.	ID=exon-XM_017061167.2-6;Dbxref=GeneID:108000675%2CGenbank:XM_017061167.2;Parent=rna-XM_017061167.2
NW_016019453.1	Gnomon	exon	468829	469242	.	-	.	ID=exon-XM_017061167.2-7;Dbxref=GeneID:108000675%2CGenbank:XM_017061167.2;Parent=rna-XM_017061167.2
NW_016019453.1	Gnomon	exon	466325	468263	.	-	.	ID=exon-XM_017061167.2-8;Dbxref=GeneID:108000675%2CGenbank:XM_017061167.2;Parent=rna-XM_017061167.2
NW_016019453.1	Gnomon	exon	472638	472824	.	-	.	ID=exon-XM_017061167.2-1;Dbxref=GeneID:108000675%2CGenbank:XM_017061167.2;Parent=rna-XM_017061167.2
NW_016019453.1	Gnomon	exon	471945	472277	.	-	.	ID=exon-XM_017061167.2-2;Dbxref=GeneID:108000675%2CGenbank:XM_017061167.2;Parent=rna-XM_017061167.2
NW_016019453.1	Gnomon	exon	623988	624549	.	-	.	ID=exon-XM_017061153.2-17;Dbxref=GeneID:108000668%2CGenbank:XM_017061153.2;Parent=rna-XM_017061153.2
NW_016019453.1	Gnomon	exon	625807	626009	.	-	.	ID=exon-XM_017061153.2-13;Dbxref=GeneID:108000668%2CGenbank:XM_017061153.2;Parent=rna-XM_017061153.2
NW_016019453.1	Gnomon	exon	625574	625722	.	-	.	ID=exon-XM_017061153.2-14;Dbxref=GeneID:108000668%2CGenbank:XM_017061153.2;Parent=rna-XM_017061153.2
NW_016019453.1	Gnomon	mRNA	458223	461084	.	+	.	Name=XM_028668061.1;ID=rna-XM_028668061.1;Dbxref=GeneID:108000662%2CGenbank:XM_028668061.1;Parent=gene-LOC108000662
NW_016019453.1	Gnomon	exon	625148	625459	.	-	.	ID=exon-XM_017061153.2-15;Dbxref=GeneID:108000668%2CGenbank:XM_017061153.2;Parent=rna-XM_017061153.2
NW_016019453.1	Gnomon	exon	624661	625070	.	-	.	ID=exon-XM_017061153.2-16;Dbxref=GeneID:108000668%2CGenbank:XM_017061153.2;Parent=rna-XM_017061153.2
NW_016019453.1	Gnomon	exon	626701	626939	.	-	.	ID=exon-XM_017061153.2-10;Dbxref=GeneID:108000668%2CGenbank:XM_017061153.2;Parent=rna-XM_017061153.2
NW_016019453.1	Gnomon	exon	626361	626641	.	-	.	ID=exon-XM_017061153.2-11;Dbxref=GeneID:108000668%2CGenbank:XM_017061153.2;Parent=rna-XM_017061153.2
NW_016019453.1	Gnomon	exon	626089	626245	.	-	.	ID=exon-XM_017061153.2-12;Dbxref=GeneID:108000668%2CGenbank:XM_017061153.2;Parent=rna-XM_017061153.2
NW_016019453.1	Gnomon	exon	610736	611522	.	-	.	ID=exon-XM_017061197.1-10;Dbxref=GeneID:108000688%2CGenbank:XM_017061197.1;Note=The sequence of the model RefSeq transcript was modified relative to this genomic sequence to represent the inferred CDS: added 1020 bases not found in genome assembly;Parent=rna-XM_017061197.1
NW_016019453.1	Gnomon	CDS	614258	614680	.	-	1	Name=XP_016916687.1;ID=cds-XP_016916687.1;Dbxref=GeneID:108000688%2CGenbank:XP_016916687.1;Note=The sequence of the model RefSeq protein was modified relative to this genomic sequence to represent the inferred CDS: added 239 bases not found in genome assembly;Parent=rna-XM_017061198.1
NW_016019453.1	Gnomon	CDS	613988	614190	.	-	1	Name=XP_016916687.1;ID=cds-XP_016916687.1;Dbxref=GeneID:108000688%2CGenbank:XP_016916687.1;Note=The sequence of the model RefSeq protein was modified relative to this genomic sequence to represent the inferred CDS: added 239 bases not found in genome assembly;Parent=rna-XM_017061198.1
NW_016019453.1	Gnomon	CDS	613456	613598	.	-	1	Name=XP_016916687.1;ID=cds-XP_016916687.1;Dbxref=GeneID:108000688%2CGenbank:XP_016916687.1;Note=The sequence of the model RefSeq protein was modified relative to this genomic sequence to represent the inferred CDS: added 239 bases not found in genome assembly;Parent=rna-XM_017061198.1
NW_016019453.1	Gnomon	CDS	613201	613377	.	-	1	Name=XP_016916687.1;ID=cds-XP_016916687.1;Dbxref=GeneID:108000688%2CGenbank:XP_016916687.1;Note=The sequence of the model RefSeq protein was modified relative to this genomic sequence to represent the inferred CDS: added 239 bases not found in genome assembly;Parent=rna-XM_017061198.1
NW_016019453.1	Gnomon	CDS	612920	613112	.	-	1	Name=XP_016916687.1;ID=cds-XP_016916687.1;Dbxref=GeneID:108000688%2CGenbank:XP_016916687.1;Note=The sequence of the model RefSeq protein was modified relative to this genomic sequence to represent the inferred CDS: added 239 bases not found in genome assembly;Parent=rna-XM_017061198.1
NW_016019453.1	Gnomon	CDS	612573	612844	.	-	1	Name=XP_016916687.1;ID=cds-XP_016916687.1;Dbxref=GeneID:108000688%2CGenbank:XP_016916687.1;Note=The sequence of the model RefSeq protein was modified relative to this genomic sequence to represent the inferred CDS: added 239 bases not found in genome assembly;Parent=rna-XM_017061198.1
NW_016019453.1	Gnomon	CDS	612282	612491	.	-	1	Name=XP_016916687.1;ID=cds-XP_016916687.1;Dbxref=GeneID:108000688%2CGenbank:XP_016916687.1;Note=The sequence of the model RefSeq protein was modified relative to this genomic sequence to represent the inferred CDS: added 239 bases not found in genome assembly;Parent=rna-XM_017061198.1
NW_016019453.1	Gnomon	CDS	612033	612188	.	-	1	Name=XP_016916687.1;ID=cds-XP_016916687.1;Dbxref=GeneID:108000688%2CGenbank:XP_016916687.1;Note=The sequence of the model RefSeq protein was modified relative to this genomic sequence to represent the inferred CDS: added 239 bases not found in genome assembly;Parent=rna-XM_017061198.1
NW_016019453.1	Gnomon	CDS	611746	611907	.	-	1	Name=XP_016916687.1;ID=cds-XP_016916687.1;Dbxref=GeneID:108000688%2CGenbank:XP_016916687.1;Note=The sequence of the model RefSeq protein was modified relative to this genomic sequence to represent the inferred CDS: added 239 bases not found in genome assembly;Parent=rna-XM_017061198.1
NW_016019453.1	Gnomon	CDS	611340	611522	.	-	1	Name=XP_016916687.1;ID=cds-XP_016916687.1;Dbxref=GeneID:108000688%2CGenbank:XP_016916687.1;Note=The sequence of the model RefSeq protein was modified relative to this genomic sequence to represent the inferred CDS: added 239 bases not found in genome assembly;Parent=rna-XM_017061198.1
NW_016019453.1	Gnomon	mRNA	449998	458840	.	-	.	Name=XM_017061138.2;ID=rna-XM_017061138.2;Dbxref=GeneID:108000661%2CGenbank:XM_017061138.2;Parent=gene-LOC108000661
NW_016019453.1	Gnomon	CDS	614258	614680	.	-	1	Name=XP_016916688.1;ID=cds-XP_016916688.1;Dbxref=GeneID:108000688%2CGenbank:XP_016916688.1;Note=The sequence of the model RefSeq protein was modified relative to this genomic sequence to represent the inferred CDS: added 239 bases not found in genome assembly;Parent=rna-XM_017061199.1
NW_016019453.1	Gnomon	CDS	613967	614190	.	-	1	Name=XP_016916688.1;ID=cds-XP_016916688.1;Dbxref=GeneID:108000688%2CGenbank:XP_016916688.1;Note=The sequence of the model RefSeq protein was modified relative to this genomic sequence to represent the inferred CDS: added 239 bases not found in genome assembly;Parent=rna-XM_017061199.1
NW_016019453.1	Gnomon	CDS	613456	613598	.	-	1	Name=XP_016916688.1;ID=cds-XP_016916688.1;Dbxref=GeneID:108000688%2CGenbank:XP_016916688.1;Note=The sequence of the model RefSeq protein was modified relative to this genomic sequence to represent the inferred CDS: added 239 bases not found in genome assembly;Parent=rna-XM_017061199.1
NW_016019453.1	Gnomon	CDS	613201	613377	.	-	1	Name=XP_016916688.1;ID=cds-XP_016916688.1;Dbxref=GeneID:108000688%2CGenbank:XP_016916688.1;Note=The sequence of the model RefSeq protein was modified relative to this genomic sequence to represent the inferred CDS: added 239 bases not found in genome assembly;Parent=rna-XM_017061199.1
NW_016019453.1	Gnomon	CDS	612920	613112	.	-	1	Name=XP_016916688.1;ID=cds-XP_016916688.1;Dbxref=GeneID:108000688%2CGenbank:XP_016916688.1;Note=The sequence of the model RefSeq protein was modified relative to this genomic sequence to represent the inferred CDS: added 239 bases not found in genome assembly;Parent=rna-XM_017061199.1
NW_016019453.1	Gnomon	CDS	612573	612844	.	-	1	Name=XP_016916688.1;ID=cds-XP_016916688.1;Dbxref=GeneID:108000688%2CGenbank:XP_016916688.1;Note=The sequence of the model RefSeq protein was modified relative to this genomic sequence to represent the inferred CDS: added 239 bases not found in genome assembly;Parent=rna-XM_017061199.1
NW_016019453.1	Gnomon	CDS	612282	612491	.	-	1	Name=XP_016916688.1;ID=cds-XP_016916688.1;Dbxref=GeneID:108000688%2CGenbank:XP_016916688.1;Note=The sequence of the model RefSeq protein was modified relative to this genomic sequence to represent the inferred CDS: added 239 bases not found in genome assembly;Parent=rna-XM_017061199.1
NW_016019453.1	Gnomon	CDS	612033	612188	.	-	1	Name=XP_016916688.1;ID=cds-XP_016916688.1;Dbxref=GeneID:108000688%2CGenbank:XP_016916688.1;Note=The sequence of the model RefSeq protein was modified relative to this genomic sequence to represent the inferred CDS: added 239 bases not found in genome assembly;Parent=rna-XM_017061199.1
NW_016019453.1	Gnomon	CDS	611746	611907	.	-	1	Name=XP_016916688.1;ID=cds-XP_016916688.1;Dbxref=GeneID:108000688%2CGenbank:XP_016916688.1;Note=The sequence of the model RefSeq protein was modified relative to this genomic sequence to represent the inferred CDS: added 239 bases not found in genome assembly;Parent=rna-XM_017061199.1
NW_016019453.1	Gnomon	CDS	611340	611498	.	-	1	Name=XP_016916688.1;ID=cds-XP_016916688.1;Dbxref=GeneID:108000688%2CGenbank:XP_016916688.1;Note=The sequence of the model RefSeq protein was modified relative to this genomic sequence to represent the inferred CDS: added 239 bases not found in genome assembly;Parent=rna-XM_017061199.1
NW_016019453.1	Gnomon	mRNA	458223	461084	.	+	.	Name=XM_028668060.1;ID=rna-XM_028668060.1;Dbxref=GeneID:108000662%2CGenbank:XM_028668060.1;Parent=gene-LOC108000662
NW_016019453.1	Gnomon	mRNA	449830	455312	.	-	.	Name=XM_017061139.1;ID=rna-XM_017061139.1;Dbxref=GeneID:108000661%2CGenbank:XM_017061139.1;Parent=gene-LOC108000661
NW_016019453.1	Gnomon	exon	688327	688503	.	-	.	ID=exon-XM_017061191.2-6;Dbxref=GeneID:108000685%2CGenbank:XM_017061191.2;Parent=rna-XM_017061191.2
NW_016019453.1	Gnomon	exon	688150	688249	.	-	.	ID=exon-XM_017061191.2-7;Dbxref=GeneID:108000685%2CGenbank:XM_017061191.2;Parent=rna-XM_017061191.2
NW_016019453.1	Gnomon	exon	688896	689270	.	-	.	ID=exon-XM_017061191.2-4;Dbxref=GeneID:108000685%2CGenbank:XM_017061191.2;Parent=rna-XM_017061191.2
NW_016019453.1	Gnomon	exon	688578	688767	.	-	.	ID=exon-XM_017061191.2-5;Dbxref=GeneID:108000685%2CGenbank:XM_017061191.2;Parent=rna-XM_017061191.2
NW_016019453.1	Gnomon	exon	687760	688031	.	-	.	ID=exon-XM_017061191.2-8;Dbxref=GeneID:108000685%2CGenbank:XM_017061191.2;Parent=rna-XM_017061191.2
NW_016019453.1	Gnomon	exon	687369	687626	.	-	.	ID=exon-XM_017061191.2-9;Dbxref=GeneID:108000685%2CGenbank:XM_017061191.2;Parent=rna-XM_017061191.2
NW_016019453.1	Gnomon	exon	690000	690342	.	-	.	ID=exon-XM_017061191.2-2;Dbxref=GeneID:108000685%2CGenbank:XM_017061191.2;Parent=rna-XM_017061191.2
NW_016019453.1	Gnomon	exon	689642	689891	.	-	.	ID=exon-XM_017061191.2-3;Dbxref=GeneID:108000685%2CGenbank:XM_017061191.2;Parent=rna-XM_017061191.2
NW_016019453.1	Gnomon	exon	690447	690486	.	-	.	ID=exon-XM_017061191.2-1;Dbxref=GeneID:108000685%2CGenbank:XM_017061191.2;Parent=rna-XM_017061191.2
NW_016019453.1	Gnomon	mRNA	558477	566748	.	+	.	Name=XM_028668063.1;ID=rna-XM_028668063.1;Dbxref=GeneID:108000663%2CGenbank:XM_028668063.1;Parent=gene-LOC108000663
NW_016019453.1	Gnomon	mRNA	796876	1034200	.	+	.	Name=XM_017061234.2;ID=rna-XM_017061234.2;Dbxref=GeneID:108000705%2CGenbank:XM_017061234.2;Parent=gene-LOC108000705
NW_016019453.1	Gnomon	exon	770555	770701	.	+	.	ID=exon-XM_017061102.2-10;Dbxref=GeneID:108000643%2CGenbank:XM_017061102.2;Parent=rna-XM_017061102.2
NW_016019453.1	Gnomon	exon	770784	770997	.	+	.	ID=exon-XM_017061102.2-11;Dbxref=GeneID:108000643%2CGenbank:XM_017061102.2;Parent=rna-XM_017061102.2
NW_016019453.1	Gnomon	exon	772732	772841	.	+	.	ID=exon-XM_017061102.2-12;Dbxref=GeneID:108000643%2CGenbank:XM_017061102.2;Parent=rna-XM_017061102.2
NW_016019453.1	Gnomon	exon	772915	773060	.	+	.	ID=exon-XM_017061102.2-13;Dbxref=GeneID:108000643%2CGenbank:XM_017061102.2;Parent=rna-XM_017061102.2
NW_016019453.1	Gnomon	exon	773165	773460	.	+	.	ID=exon-XM_017061102.2-14;Dbxref=GeneID:108000643%2CGenbank:XM_017061102.2;Parent=rna-XM_017061102.2
NW_016019453.1	Gnomon	gene	543147	547517	.	+	.	Name=LOC108000700;ID=gene-LOC108000700;Dbxref=GeneID:108000700
NW_016019453.1	Gnomon	gene	267781	271904	.	+	.	Name=LOC108000701;ID=gene-LOC108000701;Dbxref=GeneID:108000701
NW_016019453.1	Gnomon	gene	271957	273242	.	-	.	Name=LOC108000702;ID=gene-LOC108000702;Dbxref=GeneID:108000702
NW_016019453.1	Gnomon	gene	573797	579796	.	+	.	Name=LOC108000703;ID=gene-LOC108000703;Dbxref=GeneID:108000703
NW_016019453.1	Gnomon	gene	778947	782702	.	-	.	Name=LOC108000704;ID=gene-LOC108000704;Dbxref=GeneID:108000704
NW_016019453.1	Gnomon	gene	796876	1034200	.	+	.	Name=LOC108000705;ID=gene-LOC108000705;Dbxref=GeneID:108000705
NW_016019453.1	Gnomon	gene	441588	444868	.	+	.	Name=LOC108000706;ID=gene-LOC108000706;Dbxref=GeneID:108000706
NW_016019453.1	Gnomon	gene	438287	440129	.	-	.	Name=LOC108000707;ID=gene-LOC108000707;Dbxref=GeneID:108000707
NW_016019453.1	Gnomon	exon	249133	249239	.	-	.	ID=exon-XM_028668077.1-9;Dbxref=GeneID:108000620%2CGenbank:XM_028668077.1;Parent=rna-XM_028668077.1
NW_016019453.1	Gnomon	exon	249486	249690	.	-	.	ID=exon-XM_028668077.1-7;Dbxref=GeneID:108000620%2CGenbank:XM_028668077.1;Parent=rna-XM_028668077.1
NW_016019453.1	Gnomon	exon	249302	249424	.	-	.	ID=exon-XM_028668077.1-8;Dbxref=GeneID:108000620%2CGenbank:XM_028668077.1;Parent=rna-XM_028668077.1
NW_016019453.1	Gnomon	exon	250004	253606	.	-	.	ID=exon-XM_028668077.1-5;Dbxref=GeneID:108000620%2CGenbank:XM_028668077.1;Parent=rna-XM_028668077.1
NW_016019453.1	Gnomon	exon	249769	249932	.	-	.	ID=exon-XM_028668077.1-6;Dbxref=GeneID:108000620%2CGenbank:XM_028668077.1;Parent=rna-XM_028668077.1
NW_016019453.1	Gnomon	exon	254081	254120	.	-	.	ID=exon-XM_028668077.1-3;Dbxref=GeneID:108000620%2CGenbank:XM_028668077.1;Parent=rna-XM_028668077.1
NW_016019453.1	Gnomon	exon	253697	253824	.	-	.	ID=exon-XM_028668077.1-4;Dbxref=GeneID:108000620%2CGenbank:XM_028668077.1;Parent=rna-XM_028668077.1
NW_016019453.1	Gnomon	exon	254510	254535	.	-	.	ID=exon-XM_028668077.1-1;Dbxref=GeneID:108000620%2CGenbank:XM_028668077.1;Parent=rna-XM_028668077.1
NW_016019453.1	Gnomon	exon	254364	254441	.	-	.	ID=exon-XM_028668077.1-2;Dbxref=GeneID:108000620%2CGenbank:XM_028668077.1;Parent=rna-XM_028668077.1
NW_016019453.1	Gnomon	gene	241937	246724	.	+	.	Name=LOC108000708;ID=gene-LOC108000708;Dbxref=GeneID:108000708
NW_016019453.1	Gnomon	gene	238376	247999	.	-	.	Name=LOC108000709;ID=gene-LOC108000709;Dbxref=GeneID:108000709
NW_016019453.1	Gnomon	exon	321288	321425	.	+	.	ID=exon-XM_028668080.1-1;Dbxref=GeneID:108000681%2CGenbank:XM_028668080.1;Parent=rna-XM_028668080.1
NW_016019453.1	Gnomon	exon	321607	321803	.	+	.	ID=exon-XM_028668080.1-2;Dbxref=GeneID:108000681%2CGenbank:XM_028668080.1;Parent=rna-XM_028668080.1
NW_016019453.1	Gnomon	exon	321900	322099	.	+	.	ID=exon-XM_028668080.1-3;Dbxref=GeneID:108000681%2CGenbank:XM_028668080.1;Parent=rna-XM_028668080.1
NW_016019453.1	Gnomon	exon	322178	322357	.	+	.	ID=exon-XM_028668080.1-4;Dbxref=GeneID:108000681%2CGenbank:XM_028668080.1;Parent=rna-XM_028668080.1
NW_016019453.1	Gnomon	exon	322438	323800	.	+	.	ID=exon-XM_028668080.1-5;Dbxref=GeneID:108000681%2CGenbank:XM_028668080.1;Parent=rna-XM_028668080.1
NW_016019453.1	Gnomon	CDS	614258	614680	.	-	1	Name=XP_016916689.1;ID=cds-XP_016916689.1;Dbxref=GeneID:108000688%2CGenbank:XP_016916689.1;Note=The sequence of the model RefSeq protein was modified relative to this genomic sequence to represent the inferred CDS: added 239 bases not found in genome assembly;Parent=rna-XM_017061200.1
NW_016019453.1	Gnomon	CDS	613988	614190	.	-	1	Name=XP_016916689.1;ID=cds-XP_016916689.1;Dbxref=GeneID:108000688%2CGenbank:XP_016916689.1;Note=The sequence of the model RefSeq protein was modified relative to this genomic sequence to represent the inferred CDS: added 239 bases not found in genome assembly;Parent=rna-XM_017061200.1
NW_016019453.1	Gnomon	CDS	613456	613586	.	-	1	Name=XP_016916689.1;ID=cds-XP_016916689.1;Dbxref=GeneID:108000688%2CGenbank:XP_016916689.1;Note=The sequence of the model RefSeq protein was modified relative to this genomic sequence to represent the inferred CDS: added 239 bases not found in genome assembly;Parent=rna-XM_017061200.1
NW_016019453.1	Gnomon	CDS	613201	613377	.	-	1	Name=XP_016916689.1;ID=cds-XP_016916689.1;Dbxref=GeneID:108000688%2CGenbank:XP_016916689.1;Note=The sequence of the model RefSeq protein was modified relative to this genomic sequence to represent the inferred CDS: added 239 bases not found in genome assembly;Parent=rna-XM_017061200.1
NW_016019453.1	Gnomon	CDS	612920	613112	.	-	1	Name=XP_016916689.1;ID=cds-XP_016916689.1;Dbxref=GeneID:108000688%2CGenbank:XP_016916689.1;Note=The sequence of the model RefSeq protein was modified relative to this genomic sequence to represent the inferred CDS: added 239 bases not found in genome assembly;Parent=rna-XM_017061200.1
NW_016019453.1	Gnomon	CDS	612573	612844	.	-	1	Name=XP_016916689.1;ID=cds-XP_016916689.1;Dbxref=GeneID:108000688%2CGenbank:XP_016916689.1;Note=The sequence of the model RefSeq protein was modified relative to this genomic sequence to represent the inferred CDS: added 239 bases not found in genome assembly;Parent=rna-XM_017061200.1
NW_016019453.1	Gnomon	CDS	612282	612491	.	-	1	Name=XP_016916689.1;ID=cds-XP_016916689.1;Dbxref=GeneID:108000688%2CGenbank:XP_016916689.1;Note=The sequence of the model RefSeq protein was modified relative to this genomic sequence to represent the inferred CDS: added 239 bases not found in genome assembly;Parent=rna-XM_017061200.1
NW_016019453.1	Gnomon	CDS	612033	612188	.	-	1	Name=XP_016916689.1;ID=cds-XP_016916689.1;Dbxref=GeneID:108000688%2CGenbank:XP_016916689.1;Note=The sequence of the model RefSeq protein was modified relative to this genomic sequence to represent the inferred CDS: added 239 bases not found in genome assembly;Parent=rna-XM_017061200.1
NW_016019453.1	Gnomon	CDS	611746	611907	.	-	1	Name=XP_016916689.1;ID=cds-XP_016916689.1;Dbxref=GeneID:108000688%2CGenbank:XP_016916689.1;Note=The sequence of the model RefSeq protein was modified relative to this genomic sequence to represent the inferred CDS: added 239 bases not found in genome assembly;Parent=rna-XM_017061200.1
NW_016019453.1	Gnomon	CDS	611340	611522	.	-	1	Name=XP_016916689.1;ID=cds-XP_016916689.1;Dbxref=GeneID:108000688%2CGenbank:XP_016916689.1;Note=The sequence of the model RefSeq protein was modified relative to this genomic sequence to represent the inferred CDS: added 239 bases not found in genome assembly;Parent=rna-XM_017061200.1
NW_016019453.1	Gnomon	exon	549448	549793	.	+	.	ID=exon-XM_017061144.2-1;Dbxref=GeneID:108000663%2CGenbank:XM_017061144.2;Parent=rna-XM_017061144.2
NW_016019453.1	Gnomon	exon	564158	566748	.	+	.	ID=exon-XM_017061144.2-2;Dbxref=GeneID:108000663%2CGenbank:XM_017061144.2;Parent=rna-XM_017061144.2
NW_016019453.1	Gnomon	mRNA	458221	461084	.	+	.	Name=XM_028668062.1;ID=rna-XM_028668062.1;Dbxref=GeneID:108000662%2CGenbank:XM_028668062.1;Parent=gene-LOC108000662
NW_016019453.1	Gnomon	gene	603057	604613	.	-	.	Name=LOC108000660;ID=gene-LOC108000660;Dbxref=GeneID:108000660
NW_016019453.1	Gnomon	gene	449830	458840	.	-	.	Name=LOC108000661;ID=gene-LOC108000661;Dbxref=GeneID:108000661
NW_016019453.1	Gnomon	gene	458221	461084	.	+	.	Name=LOC108000662;ID=gene-LOC108000662;Dbxref=GeneID:108000662
NW_016019453.1	Gnomon	gene	549448	566748	.	+	.	Name=LOC108000663;ID=gene-LOC108000663;Dbxref=GeneID:108000663
NW_016019453.1	Gnomon	gene	704949	728643	.	-	.	Name=LOC108000664;ID=gene-LOC108000664;Dbxref=GeneID:108000664
NW_016019453.1	Gnomon	gene	719992	723443	.	+	.	Name=LOC108000665;ID=gene-LOC108000665;Dbxref=GeneID:108000665
NW_016019453.1	Gnomon	gene	347091	349840	.	-	.	Name=LOC108000666;ID=gene-LOC108000666;Dbxref=GeneID:108000666
NW_016019453.1	Gnomon	gene	333137	346674	.	+	.	Name=LOC108000667;ID=gene-LOC108000667;Dbxref=GeneID:108000667
NW_016019453.1	Gnomon	gene	623803	648913	.	-	.	Name=LOC108000668;ID=gene-LOC108000668;Dbxref=GeneID:108000668
NW_016019453.1	Gnomon	gene	666506	670559	.	-	.	Name=LOC108000670;ID=gene-LOC108000670;Dbxref=GeneID:108000670
NW_016019453.1	Gnomon	gene	676761	681745	.	+	.	Name=LOC108000671;ID=gene-LOC108000671;Dbxref=GeneID:108000671
NW_016019453.1	Gnomon	gene	671247	672957	.	-	.	Name=LOC108000672;ID=gene-LOC108000672;Dbxref=GeneID:108000672
NW_016019453.1	Gnomon	gene	495027	506188	.	+	.	Name=LOC108000673;ID=gene-LOC108000673;Dbxref=GeneID:108000673
NW_016019453.1	Gnomon	gene	506100	508537	.	-	.	Name=LOC108000674;ID=gene-LOC108000674;Dbxref=GeneID:108000674
NW_016019453.1	Gnomon	gene	466325	472824	.	-	.	Name=LOC108000675;ID=gene-LOC108000675;Dbxref=GeneID:108000675
NW_016019453.1	Gnomon	gene	257620	261337	.	+	.	Name=LOC108000676;ID=gene-LOC108000676;Dbxref=GeneID:108000676
NW_016019453.1	Gnomon	gene	254651	256664	.	+	.	Name=LOC108000677;ID=gene-LOC108000677;Dbxref=GeneID:108000677
NW_016019453.1	Gnomon	gene	262546	265890	.	-	.	Name=LOC108000678;ID=gene-LOC108000678;Dbxref=GeneID:108000678
NW_016019453.1	Gnomon	gene	266008	267541	.	+	.	Name=LOC108000679;ID=gene-LOC108000679;Dbxref=GeneID:108000679
NW_016019453.1	Gnomon	gene	319710	323800	.	+	.	Name=LOC108000681;ID=gene-LOC108000681;Dbxref=GeneID:108000681
NW_016019453.1	Gnomon	gene	317921	319686	.	+	.	Name=LOC108000682;ID=gene-LOC108000682;Dbxref=GeneID:108000682
NW_016019453.1	Gnomon	gene	320018	321068	.	-	.	Name=LOC108000683;ID=gene-LOC108000683;Dbxref=GeneID:108000683
NW_016019453.1	Gnomon	gene	167143	229018	.	-	.	Name=LOC108000684;ID=gene-LOC108000684;Dbxref=GeneID:108000684
NW_016019453.1	Gnomon	gene	687369	690486	.	-	.	Name=LOC108000685;ID=gene-LOC108000685;Dbxref=GeneID:108000685
NW_016019453.1	Gnomon	gene	683172	687180	.	+	.	Name=LOC108000686;ID=gene-LOC108000686;Dbxref=GeneID:108000686
NW_016019453.1	Gnomon	gene	733844	741038	.	-	.	Name=LOC108000687;ID=gene-LOC108000687;Dbxref=GeneID:108000687
NW_016019453.1	Gnomon	gene	610736	614680	.	-	.	Name=LOC108000688;ID=gene-LOC108000688;Dbxref=GeneID:108000688
NW_016019453.1	Gnomon	gene	605375	607606	.	-	.	Name=LOC108000689;ID=gene-LOC108000689;Dbxref=GeneID:108000689
NW_016019453.1	Gnomon	gene	261549	262842	.	+	.	Name=LOC108000680;ID=gene-LOC108000680;Dbxref=GeneID:108000680
NW_016019453.1	Gnomon	gene	233266	236259	.	+	.	Name=LOC108000692;ID=gene-LOC108000692;Dbxref=GeneID:108000692
NW_016019453.1	Gnomon	gene	236155	237376	.	-	.	Name=LOC108000693;ID=gene-LOC108000693;Dbxref=GeneID:108000693
NW_016019453.1	Gnomon	gene	360508	436903	.	+	.	Name=LOC108000694;ID=gene-LOC108000694;Dbxref=GeneID:108000694
NW_016019453.1	Gnomon	gene	350669	355154	.	+	.	Name=LOC108000695;ID=gene-LOC108000695;Dbxref=GeneID:108000695
NW_016019453.1	Gnomon	gene	693586	701971	.	-	.	Name=LOC108000697;ID=gene-LOC108000697;Dbxref=GeneID:108000697
NW_016019453.1	Gnomon	gene	475073	477074	.	-	.	Name=LOC108000698;ID=gene-LOC108000698;Dbxref=GeneID:108000698
NW_016019453.1	Gnomon	gene	473307	474934	.	-	.	Name=LOC108000699;ID=gene-LOC108000699;Dbxref=GeneID:108000699
NW_016019453.1	Gnomon	gene	652398	655760	.	-	.	Name=LOC108000690;ID=gene-LOC108000690;Dbxref=GeneID:108000690
NW_016019453.1	Gnomon	gene	231247	232812	.	-	.	Name=LOC108000691;ID=gene-LOC108000691;Dbxref=GeneID:108000691
NW_016019453.1	Gnomon	gene	248712	254535	.	-	.	Name=LOC108000620;ID=gene-LOC108000620;Dbxref=GeneID:108000620
NW_016019453.1	Gnomon	gene	673786	676808	.	-	.	Name=LOC108000622;ID=gene-LOC108000622;Dbxref=GeneID:108000622
NW_016019453.1	Gnomon	gene	730204	731975	.	-	.	Name=LOC108000624;ID=gene-LOC108000624;Dbxref=GeneID:108000624
NW_016019453.1	Gnomon	gene	648965	652305	.	-	.	Name=LOC108000625;ID=gene-LOC108000625;Dbxref=GeneID:108000625
NW_016019453.1	Gnomon	gene	446289	448477	.	+	.	Name=LOC108000626;ID=gene-LOC108000626;Dbxref=GeneID:108000626
NW_016019453.1	Gnomon	gene	540030	542722	.	-	.	Name=LOC108000627;ID=gene-LOC108000627;Dbxref=GeneID:108000627
NW_016019453.1	Gnomon	gene	327197	329805	.	-	.	Name=LOC108000628;ID=gene-LOC108000628;Dbxref=GeneID:108000628
NW_016019453.1	Gnomon	gene	355623	357656	.	+	.	Name=LOC108000629;ID=gene-LOC108000629;Dbxref=GeneID:108000629
NW_016019453.1	Gnomon	gene	273577	274958	.	+	.	Name=LOC108000631;ID=gene-LOC108000631;Dbxref=GeneID:108000631
NW_016019453.1	Gnomon	gene	741935	744691	.	-	.	Name=LOC108000632;ID=gene-LOC108000632;Dbxref=GeneID:108000632
NW_016019453.1	Gnomon	gene	570452	572292	.	-	.	Name=LOC108000633;ID=gene-LOC108000633;Dbxref=GeneID:108000633
NW_016019453.1	Gnomon	gene	748514	749967	.	-	.	Name=LOC108000634;ID=gene-LOC108000634;Dbxref=GeneID:108000634
NW_016019453.1	Gnomon	gene	487100	488178	.	+	.	Name=LOC108000635;ID=gene-LOC108000635;Dbxref=GeneID:108000635
NW_016019453.1	Gnomon	gene	357695	358807	.	-	.	Name=LOC108000636;ID=gene-LOC108000636;Dbxref=GeneID:108000636
NW_016019453.1	Gnomon	gene	547511	548835	.	-	.	Name=LOC108000637;ID=gene-LOC108000637;Dbxref=GeneID:108000637
NW_016019453.1	Gnomon	gene	229068	230042	.	+	.	Name=LOC108000638;ID=gene-LOC108000638;Dbxref=GeneID:108000638
NW_016019453.1	Gnomon	gene	745612	746797	.	-	.	Name=LOC108000639;ID=gene-LOC108000639;Dbxref=GeneID:108000639
NW_016019453.1	Gnomon	mRNA	441807	444868	.	+	.	Name=XM_017061235.2;ID=rna-XM_017061235.2;Dbxref=GeneID:108000706%2CGenbank:XM_017061235.2;Parent=gene-LOC108000706
NW_016019453.1	Gnomon	gene	776419	778158	.	+	.	Name=LOC108000640;ID=gene-LOC108000640;Dbxref=GeneID:108000640
NW_016019453.1	Gnomon	gene	755367	767582	.	-	.	Name=LOC108000641;ID=gene-LOC108000641;Dbxref=GeneID:108000641
NW_016019453.1	Gnomon	gene	767699	773460	.	+	.	Name=LOC108000643;ID=gene-LOC108000643;Dbxref=GeneID:108000643
NW_016019453.1	Gnomon	gene	750489	754289	.	+	.	Name=LOC108000645;ID=gene-LOC108000645;Dbxref=GeneID:108000645
NW_016019453.1	Gnomon	gene	773697	775806	.	-	.	Name=LOC108000647;ID=gene-LOC108000647;Dbxref=GeneID:108000647
NW_016019453.1	Gnomon	gene	757568	758817	.	+	.	Name=LOC108000648;ID=gene-LOC108000648;Dbxref=GeneID:108000648
NW_016019453.1	Gnomon	gene	279616	281427	.	+	.	Name=LOC108000649;ID=gene-LOC108000649;Dbxref=GeneID:108000649
NW_016019453.1	Gnomon	gene	276140	279395	.	-	.	Name=LOC108000651;ID=gene-LOC108000651;Dbxref=GeneID:108000651
NW_016019453.1	Gnomon	gene	283762	315614	.	+	.	Name=LOC108000652;ID=gene-LOC108000652;Dbxref=GeneID:108000652
NW_016019453.1	Gnomon	gene	281980	283366	.	-	.	Name=LOC108000654;ID=gene-LOC108000654;Dbxref=GeneID:108000654
NW_016019453.1	Gnomon	gene	521127	539566	.	+	.	Name=LOC108000656;ID=gene-LOC108000656;Dbxref=GeneID:108000656
NW_016019453.1	Gnomon	gene	508983	526137	.	+	.	Name=LOC108000657;ID=gene-LOC108000657;Dbxref=GeneID:108000657
NW_016019453.1	Gnomon	gene	527150	529287	.	+	.	Name=LOC108000658;ID=gene-LOC108000658;Dbxref=GeneID:108000658
NW_016019453.1	Gnomon	gene	580943	582970	.	-	.	Name=LOC108000659;ID=gene-LOC108000659;Dbxref=GeneID:108000659
NW_016019453.1	Gnomon	exon	766585	766751	.	-	.	ID=exon-XM_017061096.2-2;Dbxref=GeneID:108000641%2CGenbank:XM_017061096.2;Parent=rna-XM_017061096.2
NW_016019453.1	Gnomon	exon	766362	766496	.	-	.	ID=exon-XM_017061096.2-3;Dbxref=GeneID:108000641%2CGenbank:XM_017061096.2;Parent=rna-XM_017061096.2
NW_016019453.1	Gnomon	exon	767416	767582	.	-	.	ID=exon-XM_017061096.2-1;Dbxref=GeneID:108000641%2CGenbank:XM_017061096.2;Parent=rna-XM_017061096.2
NW_016019453.1	Gnomon	exon	765162	765632	.	-	.	ID=exon-XM_017061096.2-6;Dbxref=GeneID:108000641%2CGenbank:XM_017061096.2;Parent=rna-XM_017061096.2
NW_016019453.1	Gnomon	exon	764913	765074	.	-	.	ID=exon-XM_017061096.2-7;Dbxref=GeneID:108000641%2CGenbank:XM_017061096.2;Parent=rna-XM_017061096.2
NW_016019453.1	Gnomon	exon	765986	766122	.	-	.	ID=exon-XM_017061096.2-4;Dbxref=GeneID:108000641%2CGenbank:XM_017061096.2;Parent=rna-XM_017061096.2
NW_016019453.1	Gnomon	exon	765708	765901	.	-	.	ID=exon-XM_017061096.2-5;Dbxref=GeneID:108000641%2CGenbank:XM_017061096.2;Parent=rna-XM_017061096.2
NW_016019453.1	Gnomon	exon	764740	764843	.	-	.	ID=exon-XM_017061096.2-8;Dbxref=GeneID:108000641%2CGenbank:XM_017061096.2;Parent=rna-XM_017061096.2
NW_016019453.1	Gnomon	exon	764575	764666	.	-	.	ID=exon-XM_017061096.2-9;Dbxref=GeneID:108000641%2CGenbank:XM_017061096.2;Parent=rna-XM_017061096.2
NW_016019453.1	Gnomon	exon	765708	765898	.	-	.	ID=exon-XM_017061095.2-5;Dbxref=GeneID:108000641%2CGenbank:XM_017061095.2;Parent=rna-XM_017061095.2
NW_016019453.1	Gnomon	exon	765162	765632	.	-	.	ID=exon-XM_017061095.2-6;Dbxref=GeneID:108000641%2CGenbank:XM_017061095.2;Parent=rna-XM_017061095.2
NW_016019453.1	Gnomon	exon	764913	765074	.	-	.	ID=exon-XM_017061095.2-7;Dbxref=GeneID:108000641%2CGenbank:XM_017061095.2;Parent=rna-XM_017061095.2
NW_016019453.1	Gnomon	exon	764740	764843	.	-	.	ID=exon-XM_017061095.2-8;Dbxref=GeneID:108000641%2CGenbank:XM_017061095.2;Parent=rna-XM_017061095.2
NW_016019453.1	Gnomon	exon	767416	767582	.	-	.	ID=exon-XM_017061095.2-1;Dbxref=GeneID:108000641%2CGenbank:XM_017061095.2;Parent=rna-XM_017061095.2
NW_016019453.1	Gnomon	exon	766585	766751	.	-	.	ID=exon-XM_017061095.2-2;Dbxref=GeneID:108000641%2CGenbank:XM_017061095.2;Parent=rna-XM_017061095.2
NW_016019453.1	Gnomon	exon	766362	766496	.	-	.	ID=exon-XM_017061095.2-3;Dbxref=GeneID:108000641%2CGenbank:XM_017061095.2;Parent=rna-XM_017061095.2
NW_016019453.1	Gnomon	exon	765986	766122	.	-	.	ID=exon-XM_017061095.2-4;Dbxref=GeneID:108000641%2CGenbank:XM_017061095.2;Parent=rna-XM_017061095.2
NW_016019453.1	Gnomon	exon	764575	764666	.	-	.	ID=exon-XM_017061095.2-9;Dbxref=GeneID:108000641%2CGenbank:XM_017061095.2;Parent=rna-XM_017061095.2
NW_016019453.1	Gnomon	CDS	459005	459139	.	+	0	Name=XP_028523861.1;ID=cds-XP_028523861.1;Dbxref=GeneID:108000662%2CGenbank:XP_028523861.1;Parent=rna-XM_028668060.1
NW_016019453.1	Gnomon	CDS	459304	459781	.	+	0	Name=XP_028523861.1;ID=cds-XP_028523861.1;Dbxref=GeneID:108000662%2CGenbank:XP_028523861.1;Parent=rna-XM_028668060.1
NW_016019453.1	Gnomon	CDS	459859	460202	.	+	0	Name=XP_028523861.1;ID=cds-XP_028523861.1;Dbxref=GeneID:108000662%2CGenbank:XP_028523861.1;Parent=rna-XM_028668060.1
NW_016019453.1	Gnomon	CDS	460295	460710	.	+	0	Name=XP_028523861.1;ID=cds-XP_028523861.1;Dbxref=GeneID:108000662%2CGenbank:XP_028523861.1;Parent=rna-XM_028668060.1
NW_016019453.1	Gnomon	CDS	460782	461034	.	+	0	Name=XP_028523861.1;ID=cds-XP_028523861.1;Dbxref=GeneID:108000662%2CGenbank:XP_028523861.1;Parent=rna-XM_028668060.1
NW_016019453.1	Gnomon	exon	470389	470508	.	-	.	ID=exon-XM_017061165.2-5;Dbxref=GeneID:108000675%2CGenbank:XM_017061165.2;Parent=rna-XM_017061165.2
NW_016019453.1	Gnomon	exon	470178	470278	.	-	.	ID=exon-XM_017061165.2-6;Dbxref=GeneID:108000675%2CGenbank:XM_017061165.2;Parent=rna-XM_017061165.2
NW_016019453.1	Gnomon	exon	468829	469242	.	-	.	ID=exon-XM_017061165.2-7;Dbxref=GeneID:108000675%2CGenbank:XM_017061165.2;Parent=rna-XM_017061165.2
NW_016019453.1	Gnomon	exon	466325	468263	.	-	.	ID=exon-XM_017061165.2-8;Dbxref=GeneID:108000675%2CGenbank:XM_017061165.2;Parent=rna-XM_017061165.2
NW_016019453.1	Gnomon	exon	472638	472824	.	-	.	ID=exon-XM_017061165.2-1;Dbxref=GeneID:108000675%2CGenbank:XM_017061165.2;Parent=rna-XM_017061165.2
NW_016019453.1	Gnomon	exon	471886	472277	.	-	.	ID=exon-XM_017061165.2-2;Dbxref=GeneID:108000675%2CGenbank:XM_017061165.2;Parent=rna-XM_017061165.2
NW_016019453.1	Gnomon	exon	470882	471166	.	-	.	ID=exon-XM_017061165.2-3;Dbxref=GeneID:108000675%2CGenbank:XM_017061165.2;Parent=rna-XM_017061165.2
NW_016019453.1	Gnomon	exon	470599	470734	.	-	.	ID=exon-XM_017061165.2-4;Dbxref=GeneID:108000675%2CGenbank:XM_017061165.2;Parent=rna-XM_017061165.2
NW_016019453.1	Gnomon	mRNA	580943	582970	.	-	.	Name=XM_017061134.2;ID=rna-XM_017061134.2;Dbxref=GeneID:108000659%2CGenbank:XM_017061134.2;Parent=gene-LOC108000659
NW_016019453.1	Gnomon	CDS	340696	340889	.	+	0	Name=XP_016916640.1;ID=cds-XP_016916640.1;Dbxref=GeneID:108000667%2CGenbank:XP_016916640.1;Parent=rna-XM_017061151.2
NW_016019453.1	Gnomon	CDS	344450	344520	.	+	0	Name=XP_016916640.1;ID=cds-XP_016916640.1;Dbxref=GeneID:108000667%2CGenbank:XP_016916640.1;Parent=rna-XM_017061151.2
NW_016019453.1	Gnomon	CDS	344653	344905	.	+	0	Name=XP_016916640.1;ID=cds-XP_016916640.1;Dbxref=GeneID:108000667%2CGenbank:XP_016916640.1;Parent=rna-XM_017061151.2
NW_016019453.1	Gnomon	CDS	345077	345205	.	+	0	Name=XP_016916640.1;ID=cds-XP_016916640.1;Dbxref=GeneID:108000667%2CGenbank:XP_016916640.1;Parent=rna-XM_017061151.2
NW_016019453.1	Gnomon	CDS	345323	345596	.	+	0	Name=XP_016916640.1;ID=cds-XP_016916640.1;Dbxref=GeneID:108000667%2CGenbank:XP_016916640.1;Parent=rna-XM_017061151.2
NW_016019453.1	Gnomon	CDS	345666	346592	.	+	0	Name=XP_016916640.1;ID=cds-XP_016916640.1;Dbxref=GeneID:108000667%2CGenbank:XP_016916640.1;Parent=rna-XM_017061151.2
NW_016019453.1	Gnomon	CDS	302253	302261	.	+	0	Name=XP_028523860.1;ID=cds-XP_028523860.1;Dbxref=GeneID:108000652%2CGenbank:XP_028523860.1;Parent=rna-XM_028668059.1
NW_016019453.1	Gnomon	CDS	302744	302845	.	+	0	Name=XP_028523860.1;ID=cds-XP_028523860.1;Dbxref=GeneID:108000652%2CGenbank:XP_028523860.1;Parent=rna-XM_028668059.1
NW_016019453.1	Gnomon	CDS	302934	303098	.	+	0	Name=XP_028523860.1;ID=cds-XP_028523860.1;Dbxref=GeneID:108000652%2CGenbank:XP_028523860.1;Parent=rna-XM_028668059.1
NW_016019453.1	Gnomon	CDS	303394	303468	.	+	0	Name=XP_028523860.1;ID=cds-XP_028523860.1;Dbxref=GeneID:108000652%2CGenbank:XP_028523860.1;Parent=rna-XM_028668059.1
NW_016019453.1	Gnomon	CDS	303559	303654	.	+	0	Name=XP_028523860.1;ID=cds-XP_028523860.1;Dbxref=GeneID:108000652%2CGenbank:XP_028523860.1;Parent=rna-XM_028668059.1
NW_016019453.1	Gnomon	CDS	304433	304642	.	+	0	Name=XP_028523860.1;ID=cds-XP_028523860.1;Dbxref=GeneID:108000652%2CGenbank:XP_028523860.1;Parent=rna-XM_028668059.1
NW_016019453.1	Gnomon	CDS	305610	305897	.	+	0	Name=XP_028523860.1;ID=cds-XP_028523860.1;Dbxref=GeneID:108000652%2CGenbank:XP_028523860.1;Parent=rna-XM_028668059.1
NW_016019453.1	Gnomon	CDS	306028	306171	.	+	0	Name=XP_028523860.1;ID=cds-XP_028523860.1;Dbxref=GeneID:108000652%2CGenbank:XP_028523860.1;Parent=rna-XM_028668059.1
NW_016019453.1	Gnomon	CDS	306767	306926	.	+	0	Name=XP_028523860.1;ID=cds-XP_028523860.1;Dbxref=GeneID:108000652%2CGenbank:XP_028523860.1;Parent=rna-XM_028668059.1
NW_016019453.1	Gnomon	CDS	307013	307374	.	+	0	Name=XP_028523860.1;ID=cds-XP_028523860.1;Dbxref=GeneID:108000652%2CGenbank:XP_028523860.1;Parent=rna-XM_028668059.1
NW_016019453.1	Gnomon	CDS	307498	307740	.	+	0	Name=XP_028523860.1;ID=cds-XP_028523860.1;Dbxref=GeneID:108000652%2CGenbank:XP_028523860.1;Parent=rna-XM_028668059.1
NW_016019453.1	Gnomon	CDS	307809	307991	.	+	0	Name=XP_028523860.1;ID=cds-XP_028523860.1;Dbxref=GeneID:108000652%2CGenbank:XP_028523860.1;Parent=rna-XM_028668059.1
NW_016019453.1	Gnomon	CDS	308060	308152	.	+	0	Name=XP_028523860.1;ID=cds-XP_028523860.1;Dbxref=GeneID:108000652%2CGenbank:XP_028523860.1;Parent=rna-XM_028668059.1
NW_016019453.1	Gnomon	CDS	308246	308406	.	+	0	Name=XP_028523860.1;ID=cds-XP_028523860.1;Dbxref=GeneID:108000652%2CGenbank:XP_028523860.1;Parent=rna-XM_028668059.1
NW_016019453.1	Gnomon	CDS	308841	308888	.	+	0	Name=XP_028523860.1;ID=cds-XP_028523860.1;Dbxref=GeneID:108000652%2CGenbank:XP_028523860.1;Parent=rna-XM_028668059.1
NW_016019453.1	Gnomon	CDS	310400	310652	.	+	0	Name=XP_028523860.1;ID=cds-XP_028523860.1;Dbxref=GeneID:108000652%2CGenbank:XP_028523860.1;Parent=rna-XM_028668059.1
NW_016019453.1	Gnomon	CDS	310736	310881	.	+	0	Name=XP_028523860.1;ID=cds-XP_028523860.1;Dbxref=GeneID:108000652%2CGenbank:XP_028523860.1;Parent=rna-XM_028668059.1
NW_016019453.1	Gnomon	CDS	310974	311204	.	+	0	Name=XP_028523860.1;ID=cds-XP_028523860.1;Dbxref=GeneID:108000652%2CGenbank:XP_028523860.1;Parent=rna-XM_028668059.1
NW_016019453.1	Gnomon	CDS	311344	311607	.	+	0	Name=XP_028523860.1;ID=cds-XP_028523860.1;Dbxref=GeneID:108000652%2CGenbank:XP_028523860.1;Parent=rna-XM_028668059.1
NW_016019453.1	Gnomon	CDS	311682	311838	.	+	0	Name=XP_028523860.1;ID=cds-XP_028523860.1;Dbxref=GeneID:108000652%2CGenbank:XP_028523860.1;Parent=rna-XM_028668059.1
NW_016019453.1	Gnomon	CDS	311979	312095	.	+	0	Name=XP_028523860.1;ID=cds-XP_028523860.1;Dbxref=GeneID:108000652%2CGenbank:XP_028523860.1;Parent=rna-XM_028668059.1
NW_016019453.1	Gnomon	CDS	312201	312290	.	+	0	Name=XP_028523860.1;ID=cds-XP_028523860.1;Dbxref=GeneID:108000652%2CGenbank:XP_028523860.1;Parent=rna-XM_028668059.1
NW_016019453.1	Gnomon	exon	283763	284454	.	+	.	ID=exon-XM_028668056.1-1;Dbxref=GeneID:108000652%2CGenbank:XM_028668056.1;Parent=rna-XM_028668056.1
NW_016019453.1	Gnomon	exon	305610	305897	.	+	.	ID=exon-XM_028668056.1-8;Dbxref=GeneID:108000652%2CGenbank:XM_028668056.1;Parent=rna-XM_028668056.1
NW_016019453.1	Gnomon	exon	306028	306171	.	+	.	ID=exon-XM_028668056.1-9;Dbxref=GeneID:108000652%2CGenbank:XM_028668056.1;Parent=rna-XM_028668056.1
NW_016019453.1	Gnomon	exon	303559	303654	.	+	.	ID=exon-XM_028668056.1-6;Dbxref=GeneID:108000652%2CGenbank:XM_028668056.1;Parent=rna-XM_028668056.1
NW_016019453.1	Gnomon	exon	304433	304642	.	+	.	ID=exon-XM_028668056.1-7;Dbxref=GeneID:108000652%2CGenbank:XM_028668056.1;Parent=rna-XM_028668056.1
NW_016019453.1	Gnomon	exon	302934	303098	.	+	.	ID=exon-XM_028668056.1-4;Dbxref=GeneID:108000652%2CGenbank:XM_028668056.1;Parent=rna-XM_028668056.1
NW_016019453.1	Gnomon	exon	303394	303468	.	+	.	ID=exon-XM_028668056.1-5;Dbxref=GeneID:108000652%2CGenbank:XM_028668056.1;Parent=rna-XM_028668056.1
NW_016019453.1	Gnomon	exon	284604	285590	.	+	.	ID=exon-XM_028668056.1-2;Dbxref=GeneID:108000652%2CGenbank:XM_028668056.1;Parent=rna-XM_028668056.1
NW_016019453.1	Gnomon	exon	302744	302845	.	+	.	ID=exon-XM_028668056.1-3;Dbxref=GeneID:108000652%2CGenbank:XM_028668056.1;Parent=rna-XM_028668056.1
NW_016019453.1	Gnomon	mRNA	580943	582743	.	-	.	Name=XM_017061135.2;ID=rna-XM_017061135.2;Dbxref=GeneID:108000659%2CGenbank:XM_017061135.2;Parent=gene-LOC108000659
NW_016019453.1	Gnomon	exon	277775	277819	.	-	.	ID=exon-XR_003698384.1-3;Dbxref=GeneID:108000651%2CGenbank:XR_003698384.1;Parent=rna-XR_003698384.1
NW_016019453.1	Gnomon	exon	276140	277706	.	-	.	ID=exon-XR_003698384.1-4;Dbxref=GeneID:108000651%2CGenbank:XR_003698384.1;Parent=rna-XR_003698384.1
NW_016019453.1	Gnomon	exon	278932	279383	.	-	.	ID=exon-XR_003698384.1-1;Dbxref=GeneID:108000651%2CGenbank:XR_003698384.1;Parent=rna-XR_003698384.1
NW_016019453.1	Gnomon	exon	277900	278180	.	-	.	ID=exon-XR_003698384.1-2;Dbxref=GeneID:108000651%2CGenbank:XR_003698384.1;Parent=rna-XR_003698384.1
NW_016019453.1	Gnomon	mRNA	778947	782702	.	-	.	Name=XM_017061230.2;ID=rna-XM_017061230.2;Dbxref=GeneID:108000704%2CGenbank:XM_017061230.2;Parent=gene-LOC108000704
NW_016019453.1	Gnomon	CDS	630452	630568	.	-	0	Name=XP_016916641.1;ID=cds-XP_016916641.1;Dbxref=GeneID:108000668%2CGenbank:XP_016916641.1;Parent=rna-XM_017061152.2
NW_016019453.1	Gnomon	CDS	629923	630227	.	-	0	Name=XP_016916641.1;ID=cds-XP_016916641.1;Dbxref=GeneID:108000668%2CGenbank:XP_016916641.1;Parent=rna-XM_017061152.2
NW_016019453.1	Gnomon	CDS	629059	629130	.	-	0	Name=XP_016916641.1;ID=cds-XP_016916641.1;Dbxref=GeneID:108000668%2CGenbank:XP_016916641.1;Parent=rna-XM_017061152.2
NW_016019453.1	Gnomon	CDS	628098	628321	.	-	0	Name=XP_016916641.1;ID=cds-XP_016916641.1;Dbxref=GeneID:108000668%2CGenbank:XP_016916641.1;Parent=rna-XM_017061152.2
NW_016019453.1	Gnomon	CDS	627910	628007	.	-	0	Name=XP_016916641.1;ID=cds-XP_016916641.1;Dbxref=GeneID:108000668%2CGenbank:XP_016916641.1;Parent=rna-XM_017061152.2
NW_016019453.1	Gnomon	CDS	627493	627804	.	-	0	Name=XP_016916641.1;ID=cds-XP_016916641.1;Dbxref=GeneID:108000668%2CGenbank:XP_016916641.1;Parent=rna-XM_017061152.2
NW_016019453.1	Gnomon	CDS	627032	627418	.	-	0	Name=XP_016916641.1;ID=cds-XP_016916641.1;Dbxref=GeneID:108000668%2CGenbank:XP_016916641.1;Parent=rna-XM_017061152.2
NW_016019453.1	Gnomon	CDS	626701	626939	.	-	0	Name=XP_016916641.1;ID=cds-XP_016916641.1;Dbxref=GeneID:108000668%2CGenbank:XP_016916641.1;Parent=rna-XM_017061152.2
NW_016019453.1	Gnomon	CDS	626361	626641	.	-	0	Name=XP_016916641.1;ID=cds-XP_016916641.1;Dbxref=GeneID:108000668%2CGenbank:XP_016916641.1;Parent=rna-XM_017061152.2
NW_016019453.1	Gnomon	CDS	626089	626245	.	-	0	Name=XP_016916641.1;ID=cds-XP_016916641.1;Dbxref=GeneID:108000668%2CGenbank:XP_016916641.1;Parent=rna-XM_017061152.2
NW_016019453.1	Gnomon	CDS	625807	626009	.	-	0	Name=XP_016916641.1;ID=cds-XP_016916641.1;Dbxref=GeneID:108000668%2CGenbank:XP_016916641.1;Parent=rna-XM_017061152.2
NW_016019453.1	Gnomon	CDS	625574	625722	.	-	0	Name=XP_016916641.1;ID=cds-XP_016916641.1;Dbxref=GeneID:108000668%2CGenbank:XP_016916641.1;Parent=rna-XM_017061152.2
NW_016019453.1	Gnomon	CDS	625148	625459	.	-	0	Name=XP_016916641.1;ID=cds-XP_016916641.1;Dbxref=GeneID:108000668%2CGenbank:XP_016916641.1;Parent=rna-XM_017061152.2
NW_016019453.1	Gnomon	CDS	624661	625070	.	-	0	Name=XP_016916641.1;ID=cds-XP_016916641.1;Dbxref=GeneID:108000668%2CGenbank:XP_016916641.1;Parent=rna-XM_017061152.2
NW_016019453.1	Gnomon	CDS	623988	624549	.	-	0	Name=XP_016916641.1;ID=cds-XP_016916641.1;Dbxref=GeneID:108000668%2CGenbank:XP_016916641.1;Parent=rna-XM_017061152.2
NW_016019453.1	Gnomon	exon	655038	655662	.	-	.	ID=exon-XM_017061202.2-1;Dbxref=GeneID:108000690%2CGenbank:XM_017061202.2;Parent=rna-XM_017061202.2
NW_016019453.1	Gnomon	exon	652398	654607	.	-	.	ID=exon-XM_017061202.2-2;Dbxref=GeneID:108000690%2CGenbank:XM_017061202.2;Parent=rna-XM_017061202.2
NW_016019453.1	Gnomon	exon	427968	428206	.	+	.	ID=exon-XM_028668079.1-3;Dbxref=GeneID:108000694%2CGenbank:XM_028668079.1;Parent=rna-XM_028668079.1
NW_016019453.1	Gnomon	exon	430182	430324	.	+	.	ID=exon-XM_028668079.1-4;Dbxref=GeneID:108000694%2CGenbank:XM_028668079.1;Parent=rna-XM_028668079.1
NW_016019453.1	Gnomon	exon	360508	361032	.	+	.	ID=exon-XM_028668079.1-1;Dbxref=GeneID:108000694%2CGenbank:XM_028668079.1;Parent=rna-XM_028668079.1
NW_016019453.1	Gnomon	exon	451924	452134	.	-	.	ID=exon-XM_017061139.1-10;Dbxref=GeneID:108000661%2CGenbank:XM_017061139.1;Parent=rna-XM_017061139.1
NW_016019453.1	Gnomon	exon	388250	388321	.	+	.	ID=exon-XM_028668079.1-2;Dbxref=GeneID:108000694%2CGenbank:XM_028668079.1;Parent=rna-XM_028668079.1
NW_016019453.1	Gnomon	exon	451765	451835	.	-	.	ID=exon-XM_017061139.1-11;Dbxref=GeneID:108000661%2CGenbank:XM_017061139.1;Parent=rna-XM_017061139.1
NW_016019453.1	Gnomon	exon	435908	436132	.	+	.	ID=exon-XM_028668079.1-7;Dbxref=GeneID:108000694%2CGenbank:XM_028668079.1;Parent=rna-XM_028668079.1
NW_016019453.1	Gnomon	exon	436269	436903	.	+	.	ID=exon-XM_028668079.1-8;Dbxref=GeneID:108000694%2CGenbank:XM_028668079.1;Parent=rna-XM_028668079.1
NW_016019453.1	Gnomon	exon	432872	434603	.	+	.	ID=exon-XM_028668079.1-5;Dbxref=GeneID:108000694%2CGenbank:XM_028668079.1;Parent=rna-XM_028668079.1
NW_016019453.1	Gnomon	exon	434691	435758	.	+	.	ID=exon-XM_028668079.1-6;Dbxref=GeneID:108000694%2CGenbank:XM_028668079.1;Parent=rna-XM_028668079.1
NW_016019453.1	Gnomon	exon	449830	450157	.	-	.	ID=exon-XM_017061139.1-12;Dbxref=GeneID:108000661%2CGenbank:XM_017061139.1;Parent=rna-XM_017061139.1
NW_016019453.1	Gnomon	mRNA	603057	604613	.	-	.	Name=XM_017061136.2;ID=rna-XM_017061136.2;Dbxref=GeneID:108000660%2CGenbank:XM_017061136.2;Parent=gene-LOC108000660
NW_016019453.1	Gnomon	exon	649641	650255	.	-	.	ID=exon-XM_017061072.2-2;Dbxref=GeneID:108000625%2CGenbank:XM_017061072.2;Parent=rna-XM_017061072.2
NW_016019453.1	Gnomon	exon	649439	649571	.	-	.	ID=exon-XM_017061072.2-3;Dbxref=GeneID:108000625%2CGenbank:XM_017061072.2;Parent=rna-XM_017061072.2
NW_016019453.1	Gnomon	exon	648965	649363	.	-	.	ID=exon-XM_017061072.2-4;Dbxref=GeneID:108000625%2CGenbank:XM_017061072.2;Parent=rna-XM_017061072.2
NW_016019453.1	Gnomon	exon	652145	652305	.	-	.	ID=exon-XM_017061072.2-1;Dbxref=GeneID:108000625%2CGenbank:XM_017061072.2;Parent=rna-XM_017061072.2
NW_016019453.1	Gnomon	CDS	630452	630568	.	-	0	Name=XP_016916642.1;ID=cds-XP_016916642.1;Dbxref=GeneID:108000668%2CGenbank:XP_016916642.1;Parent=rna-XM_017061153.2
NW_016019453.1	Gnomon	CDS	629923	630227	.	-	0	Name=XP_016916642.1;ID=cds-XP_016916642.1;Dbxref=GeneID:108000668%2CGenbank:XP_016916642.1;Parent=rna-XM_017061153.2
NW_016019453.1	Gnomon	CDS	629059	629130	.	-	0	Name=XP_016916642.1;ID=cds-XP_016916642.1;Dbxref=GeneID:108000668%2CGenbank:XP_016916642.1;Parent=rna-XM_017061153.2
NW_016019453.1	Gnomon	CDS	628098	628321	.	-	0	Name=XP_016916642.1;ID=cds-XP_016916642.1;Dbxref=GeneID:108000668%2CGenbank:XP_016916642.1;Parent=rna-XM_017061153.2
NW_016019453.1	Gnomon	CDS	627910	628007	.	-	0	Name=XP_016916642.1;ID=cds-XP_016916642.1;Dbxref=GeneID:108000668%2CGenbank:XP_016916642.1;Parent=rna-XM_017061153.2
NW_016019453.1	Gnomon	CDS	627493	627804	.	-	0	Name=XP_016916642.1;ID=cds-XP_016916642.1;Dbxref=GeneID:108000668%2CGenbank:XP_016916642.1;Parent=rna-XM_017061153.2
NW_016019453.1	Gnomon	CDS	627032	627418	.	-	0	Name=XP_016916642.1;ID=cds-XP_016916642.1;Dbxref=GeneID:108000668%2CGenbank:XP_016916642.1;Parent=rna-XM_017061153.2
NW_016019453.1	Gnomon	CDS	626701	626939	.	-	0	Name=XP_016916642.1;ID=cds-XP_016916642.1;Dbxref=GeneID:108000668%2CGenbank:XP_016916642.1;Parent=rna-XM_017061153.2
NW_016019453.1	Gnomon	CDS	626361	626641	.	-	0	Name=XP_016916642.1;ID=cds-XP_016916642.1;Dbxref=GeneID:108000668%2CGenbank:XP_016916642.1;Parent=rna-XM_017061153.2
NW_016019453.1	Gnomon	CDS	626089	626245	.	-	0	Name=XP_016916642.1;ID=cds-XP_016916642.1;Dbxref=GeneID:108000668%2CGenbank:XP_016916642.1;Parent=rna-XM_017061153.2
NW_016019453.1	Gnomon	CDS	625807	626009	.	-	0	Name=XP_016916642.1;ID=cds-XP_016916642.1;Dbxref=GeneID:108000668%2CGenbank:XP_016916642.1;Parent=rna-XM_017061153.2
NW_016019453.1	Gnomon	CDS	625574	625722	.	-	0	Name=XP_016916642.1;ID=cds-XP_016916642.1;Dbxref=GeneID:108000668%2CGenbank:XP_016916642.1;Parent=rna-XM_017061153.2
NW_016019453.1	Gnomon	CDS	625148	625459	.	-	0	Name=XP_016916642.1;ID=cds-XP_016916642.1;Dbxref=GeneID:108000668%2CGenbank:XP_016916642.1;Parent=rna-XM_017061153.2
NW_016019453.1	Gnomon	CDS	624661	625070	.	-	0	Name=XP_016916642.1;ID=cds-XP_016916642.1;Dbxref=GeneID:108000668%2CGenbank:XP_016916642.1;Parent=rna-XM_017061153.2
NW_016019453.1	Gnomon	CDS	623988	624549	.	-	0	Name=XP_016916642.1;ID=cds-XP_016916642.1;Dbxref=GeneID:108000668%2CGenbank:XP_016916642.1;Parent=rna-XM_017061153.2
NW_016019453.1	Gnomon	exon	308841	308888	.	+	.	ID=exon-XM_028668057.1-16;Dbxref=GeneID:108000652%2CGenbank:XM_028668057.1;Parent=rna-XM_028668057.1
NW_016019453.1	Gnomon	exon	310400	310652	.	+	.	ID=exon-XM_028668057.1-17;Dbxref=GeneID:108000652%2CGenbank:XM_028668057.1;Parent=rna-XM_028668057.1
NW_016019453.1	Gnomon	exon	308060	308152	.	+	.	ID=exon-XM_028668057.1-14;Dbxref=GeneID:108000652%2CGenbank:XM_028668057.1;Parent=rna-XM_028668057.1
NW_016019453.1	Gnomon	exon	308246	308406	.	+	.	ID=exon-XM_028668057.1-15;Dbxref=GeneID:108000652%2CGenbank:XM_028668057.1;Parent=rna-XM_028668057.1
NW_016019453.1	Gnomon	exon	307498	307740	.	+	.	ID=exon-XM_028668057.1-12;Dbxref=GeneID:108000652%2CGenbank:XM_028668057.1;Parent=rna-XM_028668057.1
NW_016019453.1	Gnomon	exon	307809	307991	.	+	.	ID=exon-XM_028668057.1-13;Dbxref=GeneID:108000652%2CGenbank:XM_028668057.1;Parent=rna-XM_028668057.1
NW_016019453.1	Gnomon	exon	306767	306926	.	+	.	ID=exon-XM_028668057.1-10;Dbxref=GeneID:108000652%2CGenbank:XM_028668057.1;Parent=rna-XM_028668057.1
NW_016019453.1	Gnomon	exon	307013	307374	.	+	.	ID=exon-XM_028668057.1-11;Dbxref=GeneID:108000652%2CGenbank:XM_028668057.1;Parent=rna-XM_028668057.1
NW_016019453.1	Gnomon	exon	310736	310881	.	+	.	ID=exon-XM_028668057.1-18;Dbxref=GeneID:108000652%2CGenbank:XM_028668057.1;Parent=rna-XM_028668057.1
NW_016019453.1	Gnomon	exon	310974	311204	.	+	.	ID=exon-XM_028668057.1-19;Dbxref=GeneID:108000652%2CGenbank:XM_028668057.1;Parent=rna-XM_028668057.1
NW_016019453.1	Gnomon	exon	311344	311607	.	+	.	ID=exon-XM_028668057.1-20;Dbxref=GeneID:108000652%2CGenbank:XM_028668057.1;Parent=rna-XM_028668057.1
NW_016019453.1	Gnomon	exon	312201	315614	.	+	.	ID=exon-XM_028668057.1-23;Dbxref=GeneID:108000652%2CGenbank:XM_028668057.1;Parent=rna-XM_028668057.1
NW_016019453.1	Gnomon	exon	311682	311838	.	+	.	ID=exon-XM_028668057.1-21;Dbxref=GeneID:108000652%2CGenbank:XM_028668057.1;Parent=rna-XM_028668057.1
NW_016019453.1	Gnomon	exon	311979	312095	.	+	.	ID=exon-XM_028668057.1-22;Dbxref=GeneID:108000652%2CGenbank:XM_028668057.1;Parent=rna-XM_028668057.1
NW_016019453.1	Gnomon	exon	283764	285590	.	+	.	ID=exon-XM_017061120.2-1;Dbxref=GeneID:108000652%2CGenbank:XM_017061120.2;Parent=rna-XM_017061120.2
NW_016019453.1	Gnomon	exon	303394	303468	.	+	.	ID=exon-XM_017061120.2-4;Dbxref=GeneID:108000652%2CGenbank:XM_017061120.2;Parent=rna-XM_017061120.2
NW_016019453.1	Gnomon	exon	303559	303654	.	+	.	ID=exon-XM_017061120.2-5;Dbxref=GeneID:108000652%2CGenbank:XM_017061120.2;Parent=rna-XM_017061120.2
NW_016019453.1	Gnomon	exon	302744	302845	.	+	.	ID=exon-XM_017061120.2-2;Dbxref=GeneID:108000652%2CGenbank:XM_017061120.2;Parent=rna-XM_017061120.2
NW_016019453.1	Gnomon	exon	302934	303098	.	+	.	ID=exon-XM_017061120.2-3;Dbxref=GeneID:108000652%2CGenbank:XM_017061120.2;Parent=rna-XM_017061120.2
NW_016019453.1	Gnomon	exon	306028	306153	.	+	.	ID=exon-XM_017061120.2-8;Dbxref=GeneID:108000652%2CGenbank:XM_017061120.2;Parent=rna-XM_017061120.2
NW_016019453.1	Gnomon	exon	306770	306926	.	+	.	ID=exon-XM_017061120.2-9;Dbxref=GeneID:108000652%2CGenbank:XM_017061120.2;Parent=rna-XM_017061120.2
NW_016019453.1	Gnomon	exon	304433	304642	.	+	.	ID=exon-XM_017061120.2-6;Dbxref=GeneID:108000652%2CGenbank:XM_017061120.2;Parent=rna-XM_017061120.2
NW_016019453.1	Gnomon	exon	305610	305897	.	+	.	ID=exon-XM_017061120.2-7;Dbxref=GeneID:108000652%2CGenbank:XM_017061120.2;Parent=rna-XM_017061120.2
NW_016019453.1	Gnomon	mRNA	521127	539566	.	+	.	Name=XM_017061130.2;ID=rna-XM_017061130.2;Dbxref=GeneID:108000656%2CGenbank:XM_017061130.2;Parent=gene-LOC108000656
NW_016019453.1	Gnomon	CDS	677700	677726	.	+	0	Name=XP_028523865.1;ID=cds-XP_028523865.1;Dbxref=GeneID:108000671%2CGenbank:XP_028523865.1;Parent=rna-XM_028668064.1
NW_016019453.1	Gnomon	CDS	677813	677920	.	+	0	Name=XP_028523865.1;ID=cds-XP_028523865.1;Dbxref=GeneID:108000671%2CGenbank:XP_028523865.1;Parent=rna-XM_028668064.1
NW_016019453.1	Gnomon	CDS	678746	678986	.	+	0	Name=XP_028523865.1;ID=cds-XP_028523865.1;Dbxref=GeneID:108000671%2CGenbank:XP_028523865.1;Parent=rna-XM_028668064.1
NW_016019453.1	Gnomon	CDS	679256	679499	.	+	0	Name=XP_028523865.1;ID=cds-XP_028523865.1;Dbxref=GeneID:108000671%2CGenbank:XP_028523865.1;Parent=rna-XM_028668064.1
NW_016019453.1	Gnomon	CDS	679744	680118	.	+	0	Name=XP_028523865.1;ID=cds-XP_028523865.1;Dbxref=GeneID:108000671%2CGenbank:XP_028523865.1;Parent=rna-XM_028668064.1
NW_016019453.1	Gnomon	CDS	680476	680842	.	+	0	Name=XP_028523865.1;ID=cds-XP_028523865.1;Dbxref=GeneID:108000671%2CGenbank:XP_028523865.1;Parent=rna-XM_028668064.1
NW_016019453.1	Gnomon	CDS	681032	681308	.	+	0	Name=XP_028523865.1;ID=cds-XP_028523865.1;Dbxref=GeneID:108000671%2CGenbank:XP_028523865.1;Parent=rna-XM_028668064.1
NW_016019453.1	Gnomon	CDS	681411	681505	.	+	0	Name=XP_028523865.1;ID=cds-XP_028523865.1;Dbxref=GeneID:108000671%2CGenbank:XP_028523865.1;Parent=rna-XM_028668064.1
NW_016019453.1	Gnomon	CDS	681588	681689	.	+	0	Name=XP_028523865.1;ID=cds-XP_028523865.1;Dbxref=GeneID:108000671%2CGenbank:XP_028523865.1;Parent=rna-XM_028668064.1
NW_016019453.1	Gnomon	exon	762539	762687	.	-	.	ID=exon-XM_017061095.2-16;Dbxref=GeneID:108000641%2CGenbank:XM_017061095.2;Parent=rna-XM_017061095.2
NW_016019453.1	Gnomon	exon	762027	762074	.	-	.	ID=exon-XM_017061095.2-17;Dbxref=GeneID:108000641%2CGenbank:XM_017061095.2;Parent=rna-XM_017061095.2
NW_016019453.1	Gnomon	exon	763006	763241	.	-	.	ID=exon-XM_017061095.2-14;Dbxref=GeneID:108000641%2CGenbank:XM_017061095.2;Parent=rna-XM_017061095.2
NW_016019453.1	Gnomon	exon	762783	762907	.	-	.	ID=exon-XM_017061095.2-15;Dbxref=GeneID:108000641%2CGenbank:XM_017061095.2;Parent=rna-XM_017061095.2
NW_016019453.1	Gnomon	exon	763605	763698	.	-	.	ID=exon-XM_017061095.2-12;Dbxref=GeneID:108000641%2CGenbank:XM_017061095.2;Parent=rna-XM_017061095.2
NW_016019453.1	Gnomon	exon	763317	763534	.	-	.	ID=exon-XM_017061095.2-13;Dbxref=GeneID:108000641%2CGenbank:XM_017061095.2;Parent=rna-XM_017061095.2
NW_016019453.1	Gnomon	exon	764256	764493	.	-	.	ID=exon-XM_017061095.2-10;Dbxref=GeneID:108000641%2CGenbank:XM_017061095.2;Parent=rna-XM_017061095.2
NW_016019453.1	Gnomon	exon	763911	764021	.	-	.	ID=exon-XM_017061095.2-11;Dbxref=GeneID:108000641%2CGenbank:XM_017061095.2;Parent=rna-XM_017061095.2
NW_016019453.1	Gnomon	exon	761370	761504	.	-	.	ID=exon-XM_017061095.2-18;Dbxref=GeneID:108000641%2CGenbank:XM_017061095.2;Parent=rna-XM_017061095.2
NW_016019453.1	Gnomon	exon	759914	760057	.	-	.	ID=exon-XM_017061095.2-19;Dbxref=GeneID:108000641%2CGenbank:XM_017061095.2;Parent=rna-XM_017061095.2
NW_016019453.1	Gnomon	exon	759088	759232	.	-	.	ID=exon-XM_017061095.2-20;Dbxref=GeneID:108000641%2CGenbank:XM_017061095.2;Parent=rna-XM_017061095.2
NW_016019453.1	Gnomon	exon	755367	755765	.	-	.	ID=exon-XM_017061095.2-27;Dbxref=GeneID:108000641%2CGenbank:XM_017061095.2;Parent=rna-XM_017061095.2
NW_016019453.1	Gnomon	exon	756169	756262	.	-	.	ID=exon-XM_017061095.2-25;Dbxref=GeneID:108000641%2CGenbank:XM_017061095.2;Parent=rna-XM_017061095.2
NW_016019453.1	Gnomon	exon	755825	755986	.	-	.	ID=exon-XM_017061095.2-26;Dbxref=GeneID:108000641%2CGenbank:XM_017061095.2;Parent=rna-XM_017061095.2
NW_016019453.1	Gnomon	exon	756982	757227	.	-	.	ID=exon-XM_017061095.2-23;Dbxref=GeneID:108000641%2CGenbank:XM_017061095.2;Parent=rna-XM_017061095.2
NW_016019453.1	Gnomon	exon	756347	756584	.	-	.	ID=exon-XM_017061095.2-24;Dbxref=GeneID:108000641%2CGenbank:XM_017061095.2;Parent=rna-XM_017061095.2
NW_016019453.1	Gnomon	exon	758813	759021	.	-	.	ID=exon-XM_017061095.2-21;Dbxref=GeneID:108000641%2CGenbank:XM_017061095.2;Parent=rna-XM_017061095.2
NW_016019453.1	Gnomon	exon	757381	757555	.	-	.	ID=exon-XM_017061095.2-22;Dbxref=GeneID:108000641%2CGenbank:XM_017061095.2;Parent=rna-XM_017061095.2
NW_016019453.1	Gnomon	exon	504110	504338	.	+	.	ID=exon-XM_017061160.2-17;Dbxref=GeneID:108000673%2CGenbank:XM_017061160.2;Parent=rna-XM_017061160.2
NW_016019453.1	Gnomon	exon	504422	504503	.	+	.	ID=exon-XM_017061160.2-18;Dbxref=GeneID:108000673%2CGenbank:XM_017061160.2;Parent=rna-XM_017061160.2
NW_016019453.1	Gnomon	exon	504809	505868	.	+	.	ID=exon-XM_017061160.2-19;Dbxref=GeneID:108000673%2CGenbank:XM_017061160.2;Parent=rna-XM_017061160.2
NW_016019453.1	Gnomon	exon	502909	503094	.	+	.	ID=exon-XM_017061160.2-13;Dbxref=GeneID:108000673%2CGenbank:XM_017061160.2;Parent=rna-XM_017061160.2
NW_016019453.1	Gnomon	exon	503182	503556	.	+	.	ID=exon-XM_017061160.2-14;Dbxref=GeneID:108000673%2CGenbank:XM_017061160.2;Parent=rna-XM_017061160.2
NW_016019453.1	Gnomon	exon	503643	503784	.	+	.	ID=exon-XM_017061160.2-15;Dbxref=GeneID:108000673%2CGenbank:XM_017061160.2;Parent=rna-XM_017061160.2
NW_016019453.1	Gnomon	exon	503882	504030	.	+	.	ID=exon-XM_017061160.2-16;Dbxref=GeneID:108000673%2CGenbank:XM_017061160.2;Parent=rna-XM_017061160.2
NW_016019453.1	Gnomon	exon	502188	502299	.	+	.	ID=exon-XM_017061160.2-10;Dbxref=GeneID:108000673%2CGenbank:XM_017061160.2;Parent=rna-XM_017061160.2
NW_016019453.1	Gnomon	exon	502380	502569	.	+	.	ID=exon-XM_017061160.2-11;Dbxref=GeneID:108000673%2CGenbank:XM_017061160.2;Parent=rna-XM_017061160.2
NW_016019453.1	Gnomon	exon	502636	502836	.	+	.	ID=exon-XM_017061160.2-12;Dbxref=GeneID:108000673%2CGenbank:XM_017061160.2;Parent=rna-XM_017061160.2
NW_016019453.1	Gnomon	exon	232671	232812	.	-	.	ID=exon-XM_017061203.2-1;Dbxref=GeneID:108000691%2CGenbank:XM_017061203.2;Parent=rna-XM_017061203.2
NW_016019453.1	Gnomon	exon	232193	232331	.	-	.	ID=exon-XM_017061203.2-2;Dbxref=GeneID:108000691%2CGenbank:XM_017061203.2;Parent=rna-XM_017061203.2
NW_016019453.1	Gnomon	exon	232058	232119	.	-	.	ID=exon-XM_017061203.2-3;Dbxref=GeneID:108000691%2CGenbank:XM_017061203.2;Parent=rna-XM_017061203.2
NW_016019453.1	Gnomon	exon	231247	231975	.	-	.	ID=exon-XM_017061203.2-4;Dbxref=GeneID:108000691%2CGenbank:XM_017061203.2;Parent=rna-XM_017061203.2
NW_016019453.1	Gnomon	CDS	630452	630568	.	-	0	Name=XP_016916643.1;ID=cds-XP_016916643.1;Dbxref=GeneID:108000668%2CGenbank:XP_016916643.1;Parent=rna-XM_017061154.2
NW_016019453.1	Gnomon	CDS	629923	630227	.	-	0	Name=XP_016916643.1;ID=cds-XP_016916643.1;Dbxref=GeneID:108000668%2CGenbank:XP_016916643.1;Parent=rna-XM_017061154.2
NW_016019453.1	Gnomon	CDS	628098	628321	.	-	0	Name=XP_016916643.1;ID=cds-XP_016916643.1;Dbxref=GeneID:108000668%2CGenbank:XP_016916643.1;Parent=rna-XM_017061154.2
NW_016019453.1	Gnomon	CDS	627910	628007	.	-	0	Name=XP_016916643.1;ID=cds-XP_016916643.1;Dbxref=GeneID:108000668%2CGenbank:XP_016916643.1;Parent=rna-XM_017061154.2
NW_016019453.1	Gnomon	CDS	627493	627804	.	-	0	Name=XP_016916643.1;ID=cds-XP_016916643.1;Dbxref=GeneID:108000668%2CGenbank:XP_016916643.1;Parent=rna-XM_017061154.2
NW_016019453.1	Gnomon	CDS	627032	627418	.	-	0	Name=XP_016916643.1;ID=cds-XP_016916643.1;Dbxref=GeneID:108000668%2CGenbank:XP_016916643.1;Parent=rna-XM_017061154.2
NW_016019453.1	Gnomon	CDS	626701	626939	.	-	0	Name=XP_016916643.1;ID=cds-XP_016916643.1;Dbxref=GeneID:108000668%2CGenbank:XP_016916643.1;Parent=rna-XM_017061154.2
NW_016019453.1	Gnomon	CDS	626361	626641	.	-	0	Name=XP_016916643.1;ID=cds-XP_016916643.1;Dbxref=GeneID:108000668%2CGenbank:XP_016916643.1;Parent=rna-XM_017061154.2
NW_016019453.1	Gnomon	CDS	626089	626245	.	-	0	Name=XP_016916643.1;ID=cds-XP_016916643.1;Dbxref=GeneID:108000668%2CGenbank:XP_016916643.1;Parent=rna-XM_017061154.2
NW_016019453.1	Gnomon	CDS	625807	626009	.	-	0	Name=XP_016916643.1;ID=cds-XP_016916643.1;Dbxref=GeneID:108000668%2CGenbank:XP_016916643.1;Parent=rna-XM_017061154.2
NW_016019453.1	Gnomon	CDS	625574	625722	.	-	0	Name=XP_016916643.1;ID=cds-XP_016916643.1;Dbxref=GeneID:108000668%2CGenbank:XP_016916643.1;Parent=rna-XM_017061154.2
NW_016019453.1	Gnomon	CDS	625148	625459	.	-	0	Name=XP_016916643.1;ID=cds-XP_016916643.1;Dbxref=GeneID:108000668%2CGenbank:XP_016916643.1;Parent=rna-XM_017061154.2
NW_016019453.1	Gnomon	CDS	624661	625070	.	-	0	Name=XP_016916643.1;ID=cds-XP_016916643.1;Dbxref=GeneID:108000668%2CGenbank:XP_016916643.1;Parent=rna-XM_017061154.2
NW_016019453.1	Gnomon	CDS	623988	624549	.	-	0	Name=XP_016916643.1;ID=cds-XP_016916643.1;Dbxref=GeneID:108000668%2CGenbank:XP_016916643.1;Parent=rna-XM_017061154.2
NW_016019453.1	Gnomon	exon	225438	225841	.	-	.	ID=exon-XM_017061189.2-9;Dbxref=GeneID:108000684%2CGenbank:XM_017061189.2;Parent=rna-XM_017061189.2
NW_016019453.1	Gnomon	exon	226090	226625	.	-	.	ID=exon-XM_017061189.2-7;Dbxref=GeneID:108000684%2CGenbank:XM_017061189.2;Parent=rna-XM_017061189.2
NW_016019453.1	Gnomon	exon	225926	226027	.	-	.	ID=exon-XM_017061189.2-8;Dbxref=GeneID:108000684%2CGenbank:XM_017061189.2;Parent=rna-XM_017061189.2
NW_016019453.1	Gnomon	exon	227038	227274	.	-	.	ID=exon-XM_017061189.2-5;Dbxref=GeneID:108000684%2CGenbank:XM_017061189.2;Parent=rna-XM_017061189.2
NW_016019453.1	Gnomon	exon	226703	226953	.	-	.	ID=exon-XM_017061189.2-6;Dbxref=GeneID:108000684%2CGenbank:XM_017061189.2;Parent=rna-XM_017061189.2
NW_016019453.1	Gnomon	exon	227857	228060	.	-	.	ID=exon-XM_017061189.2-3;Dbxref=GeneID:108000684%2CGenbank:XM_017061189.2;Parent=rna-XM_017061189.2
NW_016019453.1	Gnomon	exon	227453	227779	.	-	.	ID=exon-XM_017061189.2-4;Dbxref=GeneID:108000684%2CGenbank:XM_017061189.2;Parent=rna-XM_017061189.2
NW_016019453.1	Gnomon	exon	228637	229018	.	-	.	ID=exon-XM_017061189.2-1;Dbxref=GeneID:108000684%2CGenbank:XM_017061189.2;Parent=rna-XM_017061189.2
NW_016019453.1	Gnomon	exon	228143	228282	.	-	.	ID=exon-XM_017061189.2-2;Dbxref=GeneID:108000684%2CGenbank:XM_017061189.2;Parent=rna-XM_017061189.2
NW_016019453.1	Gnomon	exon	306028	306153	.	+	.	ID=exon-XM_017061119.2-8;Dbxref=GeneID:108000652%2CGenbank:XM_017061119.2;Parent=rna-XM_017061119.2
NW_016019453.1	Gnomon	exon	306767	306926	.	+	.	ID=exon-XM_017061119.2-9;Dbxref=GeneID:108000652%2CGenbank:XM_017061119.2;Parent=rna-XM_017061119.2
NW_016019453.1	Gnomon	exon	303394	303468	.	+	.	ID=exon-XM_017061119.2-4;Dbxref=GeneID:108000652%2CGenbank:XM_017061119.2;Parent=rna-XM_017061119.2
NW_016019453.1	Gnomon	exon	303559	303654	.	+	.	ID=exon-XM_017061119.2-5;Dbxref=GeneID:108000652%2CGenbank:XM_017061119.2;Parent=rna-XM_017061119.2
NW_016019453.1	Gnomon	exon	304433	304642	.	+	.	ID=exon-XM_017061119.2-6;Dbxref=GeneID:108000652%2CGenbank:XM_017061119.2;Parent=rna-XM_017061119.2
NW_016019453.1	Gnomon	exon	305610	305897	.	+	.	ID=exon-XM_017061119.2-7;Dbxref=GeneID:108000652%2CGenbank:XM_017061119.2;Parent=rna-XM_017061119.2
NW_016019453.1	Gnomon	exon	283764	285590	.	+	.	ID=exon-XM_017061119.2-1;Dbxref=GeneID:108000652%2CGenbank:XM_017061119.2;Parent=rna-XM_017061119.2
NW_016019453.1	Gnomon	exon	302744	302845	.	+	.	ID=exon-XM_017061119.2-2;Dbxref=GeneID:108000652%2CGenbank:XM_017061119.2;Parent=rna-XM_017061119.2
NW_016019453.1	Gnomon	exon	302934	303098	.	+	.	ID=exon-XM_017061119.2-3;Dbxref=GeneID:108000652%2CGenbank:XM_017061119.2;Parent=rna-XM_017061119.2
NW_016019453.1	Gnomon	mRNA	533409	539566	.	+	.	Name=XM_017061131.2;ID=rna-XM_017061131.2;Dbxref=GeneID:108000656%2CGenbank:XM_017061131.2;Parent=gene-LOC108000656
NW_016019453.1	Gnomon	CDS	559282	559353	.	+	0	Name=XP_028523864.1;ID=cds-XP_028523864.1;Dbxref=GeneID:108000663%2CGenbank:XP_028523864.1;Parent=rna-XM_028668063.1
NW_016019453.1	Gnomon	CDS	564158	566203	.	+	0	Name=XP_028523864.1;ID=cds-XP_028523864.1;Dbxref=GeneID:108000663%2CGenbank:XP_028523864.1;Parent=rna-XM_028668063.1
NW_016019453.1	Gnomon	CDS	670177	670344	.	-	0	Name=XP_016916644.1;ID=cds-XP_016916644.1;Dbxref=GeneID:108000670%2CGenbank:XP_016916644.1;Parent=rna-XM_017061155.2
NW_016019453.1	Gnomon	CDS	669835	669945	.	-	0	Name=XP_016916644.1;ID=cds-XP_016916644.1;Dbxref=GeneID:108000670%2CGenbank:XP_016916644.1;Parent=rna-XM_017061155.2
NW_016019453.1	Gnomon	CDS	669443	669641	.	-	0	Name=XP_016916644.1;ID=cds-XP_016916644.1;Dbxref=GeneID:108000670%2CGenbank:XP_016916644.1;Parent=rna-XM_017061155.2
NW_016019453.1	Gnomon	CDS	669108	669361	.	-	0	Name=XP_016916644.1;ID=cds-XP_016916644.1;Dbxref=GeneID:108000670%2CGenbank:XP_016916644.1;Parent=rna-XM_017061155.2
NW_016019453.1	Gnomon	CDS	668838	669015	.	-	0	Name=XP_016916644.1;ID=cds-XP_016916644.1;Dbxref=GeneID:108000670%2CGenbank:XP_016916644.1;Parent=rna-XM_017061155.2
NW_016019453.1	Gnomon	CDS	668251	668775	.	-	0	Name=XP_016916644.1;ID=cds-XP_016916644.1;Dbxref=GeneID:108000670%2CGenbank:XP_016916644.1;Parent=rna-XM_017061155.2
NW_016019453.1	Gnomon	CDS	668024	668193	.	-	0	Name=XP_016916644.1;ID=cds-XP_016916644.1;Dbxref=GeneID:108000670%2CGenbank:XP_016916644.1;Parent=rna-XM_017061155.2
NW_016019453.1	Gnomon	CDS	667765	667944	.	-	0	Name=XP_016916644.1;ID=cds-XP_016916644.1;Dbxref=GeneID:108000670%2CGenbank:XP_016916644.1;Parent=rna-XM_017061155.2
NW_016019453.1	Gnomon	CDS	667476	667685	.	-	0	Name=XP_016916644.1;ID=cds-XP_016916644.1;Dbxref=GeneID:108000670%2CGenbank:XP_016916644.1;Parent=rna-XM_017061155.2
NW_016019453.1	Gnomon	CDS	667150	667395	.	-	0	Name=XP_016916644.1;ID=cds-XP_016916644.1;Dbxref=GeneID:108000670%2CGenbank:XP_016916644.1;Parent=rna-XM_017061155.2
NW_016019453.1	Gnomon	CDS	667005	667085	.	-	0	Name=XP_016916644.1;ID=cds-XP_016916644.1;Dbxref=GeneID:108000670%2CGenbank:XP_016916644.1;Parent=rna-XM_017061155.2
NW_016019453.1	Gnomon	CDS	666833	666934	.	-	0	Name=XP_016916644.1;ID=cds-XP_016916644.1;Dbxref=GeneID:108000670%2CGenbank:XP_016916644.1;Parent=rna-XM_017061155.2
NW_016019453.1	Gnomon	mRNA	508983	526137	.	+	.	Name=XM_017061132.2;ID=rna-XM_017061132.2;Dbxref=GeneID:108000657%2CGenbank:XM_017061132.2;Parent=gene-LOC108000657
NW_016019453.1	Gnomon	exon	470178	470278	.	-	.	ID=exon-XM_017061166.2-6;Dbxref=GeneID:108000675%2CGenbank:XM_017061166.2;Parent=rna-XM_017061166.2
NW_016019453.1	Gnomon	exon	468829	469242	.	-	.	ID=exon-XM_017061166.2-7;Dbxref=GeneID:108000675%2CGenbank:XM_017061166.2;Parent=rna-XM_017061166.2
NW_016019453.1	Gnomon	exon	470599	470734	.	-	.	ID=exon-XM_017061166.2-4;Dbxref=GeneID:108000675%2CGenbank:XM_017061166.2;Parent=rna-XM_017061166.2
NW_016019453.1	Gnomon	exon	470389	470508	.	-	.	ID=exon-XM_017061166.2-5;Dbxref=GeneID:108000675%2CGenbank:XM_017061166.2;Parent=rna-XM_017061166.2
NW_016019453.1	Gnomon	exon	466325	468263	.	-	.	ID=exon-XM_017061166.2-8;Dbxref=GeneID:108000675%2CGenbank:XM_017061166.2;Parent=rna-XM_017061166.2
NW_016019453.1	Gnomon	exon	471886	472277	.	-	.	ID=exon-XM_017061166.2-2;Dbxref=GeneID:108000675%2CGenbank:XM_017061166.2;Parent=rna-XM_017061166.2
NW_016019453.1	Gnomon	exon	470882	471179	.	-	.	ID=exon-XM_017061166.2-3;Dbxref=GeneID:108000675%2CGenbank:XM_017061166.2;Parent=rna-XM_017061166.2
NW_016019453.1	Gnomon	exon	472638	472824	.	-	.	ID=exon-XM_017061166.2-1;Dbxref=GeneID:108000675%2CGenbank:XM_017061166.2;Parent=rna-XM_017061166.2
NW_016019453.1	Gnomon	CDS	459005	459139	.	+	0	Name=XP_028523863.1;ID=cds-XP_028523863.1;Dbxref=GeneID:108000662%2CGenbank:XP_028523863.1;Parent=rna-XM_028668062.1
NW_016019453.1	Gnomon	CDS	459328	459781	.	+	0	Name=XP_028523863.1;ID=cds-XP_028523863.1;Dbxref=GeneID:108000662%2CGenbank:XP_028523863.1;Parent=rna-XM_028668062.1
NW_016019453.1	Gnomon	CDS	459859	460202	.	+	0	Name=XP_028523863.1;ID=cds-XP_028523863.1;Dbxref=GeneID:108000662%2CGenbank:XP_028523863.1;Parent=rna-XM_028668062.1
NW_016019453.1	Gnomon	CDS	460295	460710	.	+	0	Name=XP_028523863.1;ID=cds-XP_028523863.1;Dbxref=GeneID:108000662%2CGenbank:XP_028523863.1;Parent=rna-XM_028668062.1
NW_016019453.1	Gnomon	CDS	460782	461034	.	+	0	Name=XP_028523863.1;ID=cds-XP_028523863.1;Dbxref=GeneID:108000662%2CGenbank:XP_028523863.1;Parent=rna-XM_028668062.1
NW_016019453.1	Gnomon	CDS	677700	677726	.	+	0	Name=XP_016916645.1;ID=cds-XP_016916645.1;Dbxref=GeneID:108000671%2CGenbank:XP_016916645.1;Parent=rna-XM_017061156.2
NW_016019453.1	Gnomon	CDS	677813	677920	.	+	0	Name=XP_016916645.1;ID=cds-XP_016916645.1;Dbxref=GeneID:108000671%2CGenbank:XP_016916645.1;Parent=rna-XM_017061156.2
NW_016019453.1	Gnomon	CDS	678746	678986	.	+	0	Name=XP_016916645.1;ID=cds-XP_016916645.1;Dbxref=GeneID:108000671%2CGenbank:XP_016916645.1;Parent=rna-XM_017061156.2
NW_016019453.1	Gnomon	CDS	679256	679499	.	+	0	Name=XP_016916645.1;ID=cds-XP_016916645.1;Dbxref=GeneID:108000671%2CGenbank:XP_016916645.1;Parent=rna-XM_017061156.2
NW_016019453.1	Gnomon	CDS	679744	680118	.	+	0	Name=XP_016916645.1;ID=cds-XP_016916645.1;Dbxref=GeneID:108000671%2CGenbank:XP_016916645.1;Parent=rna-XM_017061156.2
NW_016019453.1	Gnomon	CDS	680476	680842	.	+	0	Name=XP_016916645.1;ID=cds-XP_016916645.1;Dbxref=GeneID:108000671%2CGenbank:XP_016916645.1;Parent=rna-XM_017061156.2
NW_016019453.1	Gnomon	CDS	681032	681308	.	+	0	Name=XP_016916645.1;ID=cds-XP_016916645.1;Dbxref=GeneID:108000671%2CGenbank:XP_016916645.1;Parent=rna-XM_017061156.2
NW_016019453.1	Gnomon	CDS	681411	681505	.	+	0	Name=XP_016916645.1;ID=cds-XP_016916645.1;Dbxref=GeneID:108000671%2CGenbank:XP_016916645.1;Parent=rna-XM_017061156.2
NW_016019453.1	Gnomon	CDS	681588	681689	.	+	0	Name=XP_016916645.1;ID=cds-XP_016916645.1;Dbxref=GeneID:108000671%2CGenbank:XP_016916645.1;Parent=rna-XM_017061156.2
NW_016019453.1	Gnomon	CDS	459005	459139	.	+	0	Name=XP_028523862.1;ID=cds-XP_028523862.1;Dbxref=GeneID:108000662%2CGenbank:XP_028523862.1;Parent=rna-XM_028668061.1
NW_016019453.1	Gnomon	CDS	459304	459781	.	+	0	Name=XP_028523862.1;ID=cds-XP_028523862.1;Dbxref=GeneID:108000662%2CGenbank:XP_028523862.1;Parent=rna-XM_028668061.1
NW_016019453.1	Gnomon	CDS	459859	460202	.	+	0	Name=XP_028523862.1;ID=cds-XP_028523862.1;Dbxref=GeneID:108000662%2CGenbank:XP_028523862.1;Parent=rna-XM_028668061.1
NW_016019453.1	Gnomon	CDS	460295	460710	.	+	0	Name=XP_028523862.1;ID=cds-XP_028523862.1;Dbxref=GeneID:108000662%2CGenbank:XP_028523862.1;Parent=rna-XM_028668061.1
NW_016019453.1	Gnomon	CDS	460782	461034	.	+	0	Name=XP_028523862.1;ID=cds-XP_028523862.1;Dbxref=GeneID:108000662%2CGenbank:XP_028523862.1;Parent=rna-XM_028668061.1
NW_016019453.1	Gnomon	exon	720978	722930	.	+	.	ID=exon-XR_001766591.2-2;Dbxref=GeneID:108000665%2CGenbank:XR_001766591.2;Parent=rna-XR_001766591.2
NW_016019453.1	Gnomon	exon	723010	723443	.	+	.	ID=exon-XR_001766591.2-3;Dbxref=GeneID:108000665%2CGenbank:XR_001766591.2;Parent=rna-XR_001766591.2
NW_016019453.1	Gnomon	exon	719992	720832	.	+	.	ID=exon-XR_001766591.2-1;Dbxref=GeneID:108000665%2CGenbank:XR_001766591.2;Parent=rna-XR_001766591.2
NW_016019453.1	Gnomon	exon	694249	694343	.	-	.	ID=exon-XM_017061213.2-10;Dbxref=GeneID:108000697%2CGenbank:XM_017061213.2;Parent=rna-XM_017061213.2
NW_016019453.1	Gnomon	exon	693586	694132	.	-	.	ID=exon-XM_017061213.2-11;Dbxref=GeneID:108000697%2CGenbank:XM_017061213.2;Parent=rna-XM_017061213.2
NW_016019453.1	Gnomon	mRNA	527150	529287	.	+	.	Name=XM_017061133.2;ID=rna-XM_017061133.2;Dbxref=GeneID:108000658%2CGenbank:XM_017061133.2;Parent=gene-LOC108000658
NW_016019453.1	Gnomon	exon	302744	302845	.	+	.	ID=exon-XM_028668055.1-3;Dbxref=GeneID:108000652%2CGenbank:XM_028668055.1;Parent=rna-XM_028668055.1
NW_016019453.1	Gnomon	exon	302934	303098	.	+	.	ID=exon-XM_028668055.1-4;Dbxref=GeneID:108000652%2CGenbank:XM_028668055.1;Parent=rna-XM_028668055.1
NW_016019453.1	Gnomon	exon	303394	303468	.	+	.	ID=exon-XM_028668055.1-5;Dbxref=GeneID:108000652%2CGenbank:XM_028668055.1;Parent=rna-XM_028668055.1
NW_016019453.1	Gnomon	exon	303559	303654	.	+	.	ID=exon-XM_028668055.1-6;Dbxref=GeneID:108000652%2CGenbank:XM_028668055.1;Parent=rna-XM_028668055.1
NW_016019453.1	Gnomon	exon	304433	304642	.	+	.	ID=exon-XM_028668055.1-7;Dbxref=GeneID:108000652%2CGenbank:XM_028668055.1;Parent=rna-XM_028668055.1
NW_016019453.1	Gnomon	exon	305610	305897	.	+	.	ID=exon-XM_028668055.1-8;Dbxref=GeneID:108000652%2CGenbank:XM_028668055.1;Parent=rna-XM_028668055.1
NW_016019453.1	Gnomon	exon	306028	306171	.	+	.	ID=exon-XM_028668055.1-9;Dbxref=GeneID:108000652%2CGenbank:XM_028668055.1;Parent=rna-XM_028668055.1
NW_016019453.1	Gnomon	exon	283763	284105	.	+	.	ID=exon-XM_028668055.1-1;Dbxref=GeneID:108000652%2CGenbank:XM_028668055.1;Parent=rna-XM_028668055.1
NW_016019453.1	Gnomon	exon	284204	285590	.	+	.	ID=exon-XM_028668055.1-2;Dbxref=GeneID:108000652%2CGenbank:XM_028668055.1;Parent=rna-XM_028668055.1
NW_016019453.1	Gnomon	exon	227374	227779	.	-	.	ID=exon-XM_017061190.1-2;Dbxref=GeneID:108000684%2CGenbank:XM_017061190.1;Parent=rna-XM_017061190.1
NW_016019453.1	Gnomon	exon	227038	227274	.	-	.	ID=exon-XM_017061190.1-3;Dbxref=GeneID:108000684%2CGenbank:XM_017061190.1;Parent=rna-XM_017061190.1
NW_016019453.1	Gnomon	exon	226703	226953	.	-	.	ID=exon-XM_017061190.1-4;Dbxref=GeneID:108000684%2CGenbank:XM_017061190.1;Parent=rna-XM_017061190.1
NW_016019453.1	Gnomon	exon	226090	226625	.	-	.	ID=exon-XM_017061190.1-5;Dbxref=GeneID:108000684%2CGenbank:XM_017061190.1;Parent=rna-XM_017061190.1
NW_016019453.1	Gnomon	exon	227857	228032	.	-	.	ID=exon-XM_017061190.1-1;Dbxref=GeneID:108000684%2CGenbank:XM_017061190.1;Parent=rna-XM_017061190.1
NW_016019453.1	Gnomon	exon	225926	226027	.	-	.	ID=exon-XM_017061190.1-6;Dbxref=GeneID:108000684%2CGenbank:XM_017061190.1;Parent=rna-XM_017061190.1
NW_016019453.1	Gnomon	exon	225438	225841	.	-	.	ID=exon-XM_017061190.1-7;Dbxref=GeneID:108000684%2CGenbank:XM_017061190.1;Parent=rna-XM_017061190.1
NW_016019453.1	Gnomon	exon	224992	225355	.	-	.	ID=exon-XM_017061190.1-8;Dbxref=GeneID:108000684%2CGenbank:XM_017061190.1;Parent=rna-XM_017061190.1
NW_016019453.1	Gnomon	exon	224724	224908	.	-	.	ID=exon-XM_017061190.1-9;Dbxref=GeneID:108000684%2CGenbank:XM_017061190.1;Parent=rna-XM_017061190.1
NW_016019453.1	Gnomon	CDS	672591	672805	.	-	0	Name=XP_016916646.1;ID=cds-XP_016916646.1;Dbxref=GeneID:108000672%2CGenbank:XP_016916646.1;Parent=rna-XM_017061157.2
NW_016019453.1	Gnomon	CDS	672303	672494	.	-	0	Name=XP_016916646.1;ID=cds-XP_016916646.1;Dbxref=GeneID:108000672%2CGenbank:XP_016916646.1;Parent=rna-XM_017061157.2
NW_016019453.1	Gnomon	CDS	671538	672114	.	-	0	Name=XP_016916646.1;ID=cds-XP_016916646.1;Dbxref=GeneID:108000672%2CGenbank:XP_016916646.1;Parent=rna-XM_017061157.2
NW_016019453.1	Gnomon	exon	613456	613598	.	-	.	ID=exon-XM_017061199.1-3;Dbxref=GeneID:108000688%2CGenbank:XM_017061199.1;Note=The sequence of the model RefSeq transcript was modified relative to this genomic sequence to represent the inferred CDS: added 1020 bases not found in genome assembly;Parent=rna-XM_017061199.1
NW_016019453.1	Gnomon	exon	613201	613377	.	-	.	ID=exon-XM_017061199.1-4;Dbxref=GeneID:108000688%2CGenbank:XM_017061199.1;Note=The sequence of the model RefSeq transcript was modified relative to this genomic sequence to represent the inferred CDS: added 1020 bases not found in genome assembly;Parent=rna-XM_017061199.1
NW_016019453.1	Gnomon	exon	614258	614680	.	-	.	ID=exon-XM_017061199.1-1;Dbxref=GeneID:108000688%2CGenbank:XM_017061199.1;Note=The sequence of the model RefSeq transcript was modified relative to this genomic sequence to represent the inferred CDS: added 1020 bases not found in genome assembly;Parent=rna-XM_017061199.1
NW_016019453.1	Gnomon	exon	613967	614190	.	-	.	ID=exon-XM_017061199.1-2;Dbxref=GeneID:108000688%2CGenbank:XM_017061199.1;Note=The sequence of the model RefSeq transcript was modified relative to this genomic sequence to represent the inferred CDS: added 1020 bases not found in genome assembly;Parent=rna-XM_017061199.1
NW_016019453.1	Gnomon	exon	612282	612491	.	-	.	ID=exon-XM_017061199.1-7;Dbxref=GeneID:108000688%2CGenbank:XM_017061199.1;Note=The sequence of the model RefSeq transcript was modified relative to this genomic sequence to represent the inferred CDS: added 1020 bases not found in genome assembly;Parent=rna-XM_017061199.1
NW_016019453.1	Gnomon	exon	612033	612188	.	-	.	ID=exon-XM_017061199.1-8;Dbxref=GeneID:108000688%2CGenbank:XM_017061199.1;Note=The sequence of the model RefSeq transcript was modified relative to this genomic sequence to represent the inferred CDS: added 1020 bases not found in genome assembly;Parent=rna-XM_017061199.1
NW_016019453.1	Gnomon	exon	612920	613112	.	-	.	ID=exon-XM_017061199.1-5;Dbxref=GeneID:108000688%2CGenbank:XM_017061199.1;Note=The sequence of the model RefSeq transcript was modified relative to this genomic sequence to represent the inferred CDS: added 1020 bases not found in genome assembly;Parent=rna-XM_017061199.1
NW_016019453.1	Gnomon	exon	612573	612844	.	-	.	ID=exon-XM_017061199.1-6;Dbxref=GeneID:108000688%2CGenbank:XM_017061199.1;Note=The sequence of the model RefSeq transcript was modified relative to this genomic sequence to represent the inferred CDS: added 1020 bases not found in genome assembly;Parent=rna-XM_017061199.1
NW_016019453.1	Gnomon	exon	611746	611907	.	-	.	ID=exon-XM_017061199.1-9;Dbxref=GeneID:108000688%2CGenbank:XM_017061199.1;Note=The sequence of the model RefSeq transcript was modified relative to this genomic sequence to represent the inferred CDS: added 1020 bases not found in genome assembly;Parent=rna-XM_017061199.1
NW_016019453.1	Gnomon	exon	247078	247999	.	-	.	ID=exon-XM_017061239.2-1;Dbxref=GeneID:108000709%2CGenbank:XM_017061239.2;Parent=rna-XM_017061239.2
NW_016019453.1	Gnomon	exon	245200	245486	.	-	.	ID=exon-XM_017061239.2-2;Dbxref=GeneID:108000709%2CGenbank:XM_017061239.2;Parent=rna-XM_017061239.2
NW_016019453.1	Gnomon	exon	241432	241786	.	-	.	ID=exon-XM_017061239.2-3;Dbxref=GeneID:108000709%2CGenbank:XM_017061239.2;Parent=rna-XM_017061239.2
NW_016019453.1	Gnomon	exon	240535	240849	.	-	.	ID=exon-XM_017061239.2-4;Dbxref=GeneID:108000709%2CGenbank:XM_017061239.2;Parent=rna-XM_017061239.2
NW_016019453.1	Gnomon	exon	240092	240424	.	-	.	ID=exon-XM_017061239.2-5;Dbxref=GeneID:108000709%2CGenbank:XM_017061239.2;Parent=rna-XM_017061239.2
NW_016019453.1	Gnomon	exon	238376	240004	.	-	.	ID=exon-XM_017061239.2-6;Dbxref=GeneID:108000709%2CGenbank:XM_017061239.2;Parent=rna-XM_017061239.2
NW_016019453.1	Gnomon	exon	610736	611498	.	-	.	ID=exon-XM_017061199.1-10;Dbxref=GeneID:108000688%2CGenbank:XM_017061199.1;Note=The sequence of the model RefSeq transcript was modified relative to this genomic sequence to represent the inferred CDS: added 1020 bases not found in genome assembly;Parent=rna-XM_017061199.1
NW_016019453.1	Gnomon	exon	627493	627804	.	-	.	ID=exon-XM_017061152.2-7;Dbxref=GeneID:108000668%2CGenbank:XM_017061152.2;Parent=rna-XM_017061152.2
NW_016019453.1	Gnomon	exon	627032	627418	.	-	.	ID=exon-XM_017061152.2-8;Dbxref=GeneID:108000668%2CGenbank:XM_017061152.2;Parent=rna-XM_017061152.2
NW_016019453.1	Gnomon	exon	626701	626939	.	-	.	ID=exon-XM_017061152.2-9;Dbxref=GeneID:108000668%2CGenbank:XM_017061152.2;Parent=rna-XM_017061152.2
NW_016019453.1	Gnomon	exon	629923	630227	.	-	.	ID=exon-XM_017061152.2-3;Dbxref=GeneID:108000668%2CGenbank:XM_017061152.2;Parent=rna-XM_017061152.2
NW_016019453.1	Gnomon	exon	629059	629130	.	-	.	ID=exon-XM_017061152.2-4;Dbxref=GeneID:108000668%2CGenbank:XM_017061152.2;Parent=rna-XM_017061152.2
NW_016019453.1	Gnomon	exon	628098	628321	.	-	.	ID=exon-XM_017061152.2-5;Dbxref=GeneID:108000668%2CGenbank:XM_017061152.2;Parent=rna-XM_017061152.2
NW_016019453.1	Gnomon	exon	627910	628007	.	-	.	ID=exon-XM_017061152.2-6;Dbxref=GeneID:108000668%2CGenbank:XM_017061152.2;Parent=rna-XM_017061152.2
NW_016019453.1	Gnomon	exon	648637	648912	.	-	.	ID=exon-XM_017061152.2-1;Dbxref=GeneID:108000668%2CGenbank:XM_017061152.2;Parent=rna-XM_017061152.2
NW_016019453.1	Gnomon	exon	630452	630673	.	-	.	ID=exon-XM_017061152.2-2;Dbxref=GeneID:108000668%2CGenbank:XM_017061152.2;Parent=rna-XM_017061152.2
NW_016019453.1	Gnomon	exon	502380	502569	.	+	.	ID=exon-XM_028668070.1-10;Dbxref=GeneID:108000673%2CGenbank:XM_028668070.1;Parent=rna-XM_028668070.1
NW_016019453.1	Gnomon	exon	502636	502836	.	+	.	ID=exon-XM_028668070.1-11;Dbxref=GeneID:108000673%2CGenbank:XM_028668070.1;Parent=rna-XM_028668070.1
NW_016019453.1	Gnomon	exon	502909	503094	.	+	.	ID=exon-XM_028668070.1-12;Dbxref=GeneID:108000673%2CGenbank:XM_028668070.1;Parent=rna-XM_028668070.1
NW_016019453.1	Gnomon	exon	503182	503556	.	+	.	ID=exon-XM_028668070.1-13;Dbxref=GeneID:108000673%2CGenbank:XM_028668070.1;Parent=rna-XM_028668070.1
NW_016019453.1	Gnomon	exon	503643	503784	.	+	.	ID=exon-XM_028668070.1-14;Dbxref=GeneID:108000673%2CGenbank:XM_028668070.1;Parent=rna-XM_028668070.1
NW_016019453.1	Gnomon	exon	503882	504030	.	+	.	ID=exon-XM_028668070.1-15;Dbxref=GeneID:108000673%2CGenbank:XM_028668070.1;Parent=rna-XM_028668070.1
NW_016019453.1	Gnomon	exon	504110	504338	.	+	.	ID=exon-XM_028668070.1-16;Dbxref=GeneID:108000673%2CGenbank:XM_028668070.1;Parent=rna-XM_028668070.1
NW_016019453.1	Gnomon	exon	504422	504503	.	+	.	ID=exon-XM_028668070.1-17;Dbxref=GeneID:108000673%2CGenbank:XM_028668070.1;Parent=rna-XM_028668070.1
NW_016019453.1	Gnomon	exon	504809	506188	.	+	.	ID=exon-XM_028668070.1-18;Dbxref=GeneID:108000673%2CGenbank:XM_028668070.1;Parent=rna-XM_028668070.1
NW_016019453.1	Gnomon	exon	647009	647199	.	+	.	ID=exon-XR_003698374.1-1;Dbxref=GeneID:114577910%2CGenbank:XR_003698374.1;Parent=rna-XR_003698374.1
NW_016019453.1	Gnomon	exon	647287	647367	.	+	.	ID=exon-XR_003698374.1-2;Dbxref=GeneID:114577910%2CGenbank:XR_003698374.1;Parent=rna-XR_003698374.1
NW_016019453.1	Gnomon	mRNA	450091	455552	.	-	.	Name=XM_017061140.2;ID=rna-XM_017061140.2;Dbxref=GeneID:108000661%2CGenbank:XM_017061140.2;Parent=gene-LOC108000661
NW_016019453.1	Gnomon	CDS	285342	285590	.	+	0	Name=XP_016916610.1;ID=cds-XP_016916610.1;Dbxref=GeneID:108000652%2CGenbank:XP_016916610.1;Parent=rna-XM_017061121.2
NW_016019453.1	Gnomon	CDS	302744	302845	.	+	0	Name=XP_016916610.1;ID=cds-XP_016916610.1;Dbxref=GeneID:108000652%2CGenbank:XP_016916610.1;Parent=rna-XM_017061121.2
NW_016019453.1	Gnomon	CDS	302934	303098	.	+	0	Name=XP_016916610.1;ID=cds-XP_016916610.1;Dbxref=GeneID:108000652%2CGenbank:XP_016916610.1;Parent=rna-XM_017061121.2
NW_016019453.1	Gnomon	CDS	303394	303468	.	+	0	Name=XP_016916610.1;ID=cds-XP_016916610.1;Dbxref=GeneID:108000652%2CGenbank:XP_016916610.1;Parent=rna-XM_017061121.2
NW_016019453.1	Gnomon	CDS	303559	303654	.	+	0	Name=XP_016916610.1;ID=cds-XP_016916610.1;Dbxref=GeneID:108000652%2CGenbank:XP_016916610.1;Parent=rna-XM_017061121.2
NW_016019453.1	Gnomon	CDS	304433	304642	.	+	0	Name=XP_016916610.1;ID=cds-XP_016916610.1;Dbxref=GeneID:108000652%2CGenbank:XP_016916610.1;Parent=rna-XM_017061121.2
NW_016019453.1	Gnomon	CDS	305610	305897	.	+	0	Name=XP_016916610.1;ID=cds-XP_016916610.1;Dbxref=GeneID:108000652%2CGenbank:XP_016916610.1;Parent=rna-XM_017061121.2
NW_016019453.1	Gnomon	CDS	306028	306171	.	+	0	Name=XP_016916610.1;ID=cds-XP_016916610.1;Dbxref=GeneID:108000652%2CGenbank:XP_016916610.1;Parent=rna-XM_017061121.2
NW_016019453.1	Gnomon	CDS	306767	306926	.	+	0	Name=XP_016916610.1;ID=cds-XP_016916610.1;Dbxref=GeneID:108000652%2CGenbank:XP_016916610.1;Parent=rna-XM_017061121.2
NW_016019453.1	Gnomon	CDS	307013	307374	.	+	0	Name=XP_016916610.1;ID=cds-XP_016916610.1;Dbxref=GeneID:108000652%2CGenbank:XP_016916610.1;Parent=rna-XM_017061121.2
NW_016019453.1	Gnomon	CDS	307498	307740	.	+	0	Name=XP_016916610.1;ID=cds-XP_016916610.1;Dbxref=GeneID:108000652%2CGenbank:XP_016916610.1;Parent=rna-XM_017061121.2
NW_016019453.1	Gnomon	CDS	307809	307991	.	+	0	Name=XP_016916610.1;ID=cds-XP_016916610.1;Dbxref=GeneID:108000652%2CGenbank:XP_016916610.1;Parent=rna-XM_017061121.2
NW_016019453.1	Gnomon	CDS	308060	308152	.	+	0	Name=XP_016916610.1;ID=cds-XP_016916610.1;Dbxref=GeneID:108000652%2CGenbank:XP_016916610.1;Parent=rna-XM_017061121.2
NW_016019453.1	Gnomon	CDS	308246	308406	.	+	0	Name=XP_016916610.1;ID=cds-XP_016916610.1;Dbxref=GeneID:108000652%2CGenbank:XP_016916610.1;Parent=rna-XM_017061121.2
NW_016019453.1	Gnomon	CDS	310397	310652	.	+	0	Name=XP_016916610.1;ID=cds-XP_016916610.1;Dbxref=GeneID:108000652%2CGenbank:XP_016916610.1;Parent=rna-XM_017061121.2
NW_016019453.1	Gnomon	CDS	310736	310881	.	+	0	Name=XP_016916610.1;ID=cds-XP_016916610.1;Dbxref=GeneID:108000652%2CGenbank:XP_016916610.1;Parent=rna-XM_017061121.2
NW_016019453.1	Gnomon	CDS	310974	311204	.	+	0	Name=XP_016916610.1;ID=cds-XP_016916610.1;Dbxref=GeneID:108000652%2CGenbank:XP_016916610.1;Parent=rna-XM_017061121.2
NW_016019453.1	Gnomon	CDS	311344	311607	.	+	0	Name=XP_016916610.1;ID=cds-XP_016916610.1;Dbxref=GeneID:108000652%2CGenbank:XP_016916610.1;Parent=rna-XM_017061121.2
NW_016019453.1	Gnomon	CDS	311682	311838	.	+	0	Name=XP_016916610.1;ID=cds-XP_016916610.1;Dbxref=GeneID:108000652%2CGenbank:XP_016916610.1;Parent=rna-XM_017061121.2
NW_016019453.1	Gnomon	CDS	311979	312095	.	+	0	Name=XP_016916610.1;ID=cds-XP_016916610.1;Dbxref=GeneID:108000652%2CGenbank:XP_016916610.1;Parent=rna-XM_017061121.2
NW_016019453.1	Gnomon	CDS	312201	312290	.	+	0	Name=XP_016916610.1;ID=cds-XP_016916610.1;Dbxref=GeneID:108000652%2CGenbank:XP_016916610.1;Parent=rna-XM_017061121.2
NW_016019453.1	Gnomon	exon	540641	540799	.	-	.	ID=exon-XM_017061076.2-6;Dbxref=GeneID:108000627%2CGenbank:XM_017061076.2;Parent=rna-XM_017061076.2
NW_016019453.1	Gnomon	exon	540428	540582	.	-	.	ID=exon-XM_017061076.2-7;Dbxref=GeneID:108000627%2CGenbank:XM_017061076.2;Parent=rna-XM_017061076.2
NW_016019453.1	Gnomon	exon	540030	540306	.	-	.	ID=exon-XM_017061076.2-8;Dbxref=GeneID:108000627%2CGenbank:XM_017061076.2;Parent=rna-XM_017061076.2
NW_016019453.1	Gnomon	exon	542481	542722	.	-	.	ID=exon-XM_017061076.2-1;Dbxref=GeneID:108000627%2CGenbank:XM_017061076.2;Parent=rna-XM_017061076.2
NW_016019453.1	Gnomon	exon	541673	541786	.	-	.	ID=exon-XM_017061076.2-2;Dbxref=GeneID:108000627%2CGenbank:XM_017061076.2;Parent=rna-XM_017061076.2
NW_016019453.1	Gnomon	exon	541458	541605	.	-	.	ID=exon-XM_017061076.2-3;Dbxref=GeneID:108000627%2CGenbank:XM_017061076.2;Parent=rna-XM_017061076.2
NW_016019453.1	Gnomon	exon	541038	541385	.	-	.	ID=exon-XM_017061076.2-4;Dbxref=GeneID:108000627%2CGenbank:XM_017061076.2;Parent=rna-XM_017061076.2
NW_016019453.1	Gnomon	exon	540892	540976	.	-	.	ID=exon-XM_017061076.2-5;Dbxref=GeneID:108000627%2CGenbank:XM_017061076.2;Parent=rna-XM_017061076.2
NW_016019453.1	RefSeq	cDNA_match	614258	614680	.	-	.	ID=8c7ff514-4206-4595-9463-73dd3e1dfa94;Target=XM_017061196.1 1021 1443
NW_016019453.1	RefSeq	cDNA_match	613967	614190	.	-	.	ID=8c7ff514-4206-4595-9463-73dd3e1dfa94;Target=XM_017061196.1 1021 1443
NW_016019453.1	RefSeq	cDNA_match	613456	613598	.	-	.	ID=8c7ff514-4206-4595-9463-73dd3e1dfa94;Target=XM_017061196.1 1021 1443
NW_016019453.1	RefSeq	cDNA_match	613201	613377	.	-	.	ID=8c7ff514-4206-4595-9463-73dd3e1dfa94;Target=XM_017061196.1 1021 1443
NW_016019453.1	RefSeq	cDNA_match	612920	613112	.	-	.	ID=8c7ff514-4206-4595-9463-73dd3e1dfa94;Target=XM_017061196.1 1021 1443
NW_016019453.1	RefSeq	cDNA_match	612573	612844	.	-	.	ID=8c7ff514-4206-4595-9463-73dd3e1dfa94;Target=XM_017061196.1 1021 1443
NW_016019453.1	RefSeq	cDNA_match	612282	612491	.	-	.	ID=8c7ff514-4206-4595-9463-73dd3e1dfa94;Target=XM_017061196.1 1021 1443
NW_016019453.1	RefSeq	cDNA_match	612033	612188	.	-	.	ID=8c7ff514-4206-4595-9463-73dd3e1dfa94;Target=XM_017061196.1 1021 1443
NW_016019453.1	RefSeq	cDNA_match	611746	611907	.	-	.	ID=8c7ff514-4206-4595-9463-73dd3e1dfa94;Target=XM_017061196.1 1021 1443
NW_016019453.1	RefSeq	cDNA_match	610736	611522	.	-	.	ID=8c7ff514-4206-4595-9463-73dd3e1dfa94;Target=XM_017061196.1 1021 1443
NW_016019453.1	Gnomon	exon	281980	282502	.	-	.	ID=exon-XM_017061127.2-3;Dbxref=GeneID:108000654%2CGenbank:XM_017061127.2;Parent=rna-XM_017061127.2
NW_016019453.1	Gnomon	exon	283199	283360	.	-	.	ID=exon-XM_017061127.2-1;Dbxref=GeneID:108000654%2CGenbank:XM_017061127.2;Parent=rna-XM_017061127.2
NW_016019453.1	Gnomon	exon	282572	282862	.	-	.	ID=exon-XM_017061127.2-2;Dbxref=GeneID:108000654%2CGenbank:XM_017061127.2;Parent=rna-XM_017061127.2
NW_016019453.1	Gnomon	exon	558477	559353	.	+	.	ID=exon-XM_028668063.1-1;Dbxref=GeneID:108000663%2CGenbank:XM_028668063.1;Parent=rna-XM_028668063.1
NW_016019453.1	Gnomon	exon	564158	566748	.	+	.	ID=exon-XM_028668063.1-2;Dbxref=GeneID:108000663%2CGenbank:XM_028668063.1;Parent=rna-XM_028668063.1
NW_016019453.1	Gnomon	CDS	285342	285590	.	+	0	Name=XP_016916611.1;ID=cds-XP_016916611.1;Dbxref=GeneID:108000652%2CGenbank:XP_016916611.1;Parent=rna-XM_017061122.2
NW_016019453.1	Gnomon	CDS	302744	302845	.	+	0	Name=XP_016916611.1;ID=cds-XP_016916611.1;Dbxref=GeneID:108000652%2CGenbank:XP_016916611.1;Parent=rna-XM_017061122.2
NW_016019453.1	Gnomon	CDS	302934	303098	.	+	0	Name=XP_016916611.1;ID=cds-XP_016916611.1;Dbxref=GeneID:108000652%2CGenbank:XP_016916611.1;Parent=rna-XM_017061122.2
NW_016019453.1	Gnomon	CDS	303394	303468	.	+	0	Name=XP_016916611.1;ID=cds-XP_016916611.1;Dbxref=GeneID:108000652%2CGenbank:XP_016916611.1;Parent=rna-XM_017061122.2
NW_016019453.1	Gnomon	CDS	303559	303654	.	+	0	Name=XP_016916611.1;ID=cds-XP_016916611.1;Dbxref=GeneID:108000652%2CGenbank:XP_016916611.1;Parent=rna-XM_017061122.2
NW_016019453.1	Gnomon	CDS	304433	304642	.	+	0	Name=XP_016916611.1;ID=cds-XP_016916611.1;Dbxref=GeneID:108000652%2CGenbank:XP_016916611.1;Parent=rna-XM_017061122.2
NW_016019453.1	Gnomon	CDS	305610	305897	.	+	0	Name=XP_016916611.1;ID=cds-XP_016916611.1;Dbxref=GeneID:108000652%2CGenbank:XP_016916611.1;Parent=rna-XM_017061122.2
NW_016019453.1	Gnomon	CDS	306028	306171	.	+	0	Name=XP_016916611.1;ID=cds-XP_016916611.1;Dbxref=GeneID:108000652%2CGenbank:XP_016916611.1;Parent=rna-XM_017061122.2
NW_016019453.1	Gnomon	CDS	306767	306926	.	+	0	Name=XP_016916611.1;ID=cds-XP_016916611.1;Dbxref=GeneID:108000652%2CGenbank:XP_016916611.1;Parent=rna-XM_017061122.2
NW_016019453.1	Gnomon	CDS	307013	307374	.	+	0	Name=XP_016916611.1;ID=cds-XP_016916611.1;Dbxref=GeneID:108000652%2CGenbank:XP_016916611.1;Parent=rna-XM_017061122.2
NW_016019453.1	Gnomon	CDS	307498	307740	.	+	0	Name=XP_016916611.1;ID=cds-XP_016916611.1;Dbxref=GeneID:108000652%2CGenbank:XP_016916611.1;Parent=rna-XM_017061122.2
NW_016019453.1	Gnomon	CDS	307809	307991	.	+	0	Name=XP_016916611.1;ID=cds-XP_016916611.1;Dbxref=GeneID:108000652%2CGenbank:XP_016916611.1;Parent=rna-XM_017061122.2
NW_016019453.1	Gnomon	CDS	308060	308152	.	+	0	Name=XP_016916611.1;ID=cds-XP_016916611.1;Dbxref=GeneID:108000652%2CGenbank:XP_016916611.1;Parent=rna-XM_017061122.2
NW_016019453.1	Gnomon	CDS	308246	308406	.	+	0	Name=XP_016916611.1;ID=cds-XP_016916611.1;Dbxref=GeneID:108000652%2CGenbank:XP_016916611.1;Parent=rna-XM_017061122.2
NW_016019453.1	Gnomon	CDS	310400	310652	.	+	0	Name=XP_016916611.1;ID=cds-XP_016916611.1;Dbxref=GeneID:108000652%2CGenbank:XP_016916611.1;Parent=rna-XM_017061122.2
NW_016019453.1	Gnomon	CDS	310736	310881	.	+	0	Name=XP_016916611.1;ID=cds-XP_016916611.1;Dbxref=GeneID:108000652%2CGenbank:XP_016916611.1;Parent=rna-XM_017061122.2
NW_016019453.1	Gnomon	CDS	310974	311204	.	+	0	Name=XP_016916611.1;ID=cds-XP_016916611.1;Dbxref=GeneID:108000652%2CGenbank:XP_016916611.1;Parent=rna-XM_017061122.2
NW_016019453.1	Gnomon	CDS	311344	311607	.	+	0	Name=XP_016916611.1;ID=cds-XP_016916611.1;Dbxref=GeneID:108000652%2CGenbank:XP_016916611.1;Parent=rna-XM_017061122.2
NW_016019453.1	Gnomon	CDS	311682	311838	.	+	0	Name=XP_016916611.1;ID=cds-XP_016916611.1;Dbxref=GeneID:108000652%2CGenbank:XP_016916611.1;Parent=rna-XM_017061122.2
NW_016019453.1	Gnomon	CDS	311979	312095	.	+	0	Name=XP_016916611.1;ID=cds-XP_016916611.1;Dbxref=GeneID:108000652%2CGenbank:XP_016916611.1;Parent=rna-XM_017061122.2
NW_016019453.1	Gnomon	CDS	312201	312290	.	+	0	Name=XP_016916611.1;ID=cds-XP_016916611.1;Dbxref=GeneID:108000652%2CGenbank:XP_016916611.1;Parent=rna-XM_017061122.2
NW_016019453.1	Gnomon	mRNA	317922	319686	.	+	.	Name=XM_017061187.2;ID=rna-XM_017061187.2;Dbxref=GeneID:108000682%2CGenbank:XM_017061187.2;Parent=gene-LOC108000682
NW_016019453.1	Gnomon	exon	540428	540582	.	-	.	ID=exon-XM_017061075.2-7;Dbxref=GeneID:108000627%2CGenbank:XM_017061075.2;Parent=rna-XM_017061075.2
NW_016019453.1	Gnomon	exon	540030	540306	.	-	.	ID=exon-XM_017061075.2-8;Dbxref=GeneID:108000627%2CGenbank:XM_017061075.2;Parent=rna-XM_017061075.2
NW_016019453.1	Gnomon	CDS	285342	285590	.	+	0	Name=XP_016916612.1;ID=cds-XP_016916612.1;Dbxref=GeneID:108000652%2CGenbank:XP_016916612.1;Parent=rna-XM_017061123.2
NW_016019453.1	Gnomon	CDS	302744	302845	.	+	0	Name=XP_016916612.1;ID=cds-XP_016916612.1;Dbxref=GeneID:108000652%2CGenbank:XP_016916612.1;Parent=rna-XM_017061123.2
NW_016019453.1	Gnomon	CDS	302934	303098	.	+	0	Name=XP_016916612.1;ID=cds-XP_016916612.1;Dbxref=GeneID:108000652%2CGenbank:XP_016916612.1;Parent=rna-XM_017061123.2
NW_016019453.1	Gnomon	CDS	303394	303468	.	+	0	Name=XP_016916612.1;ID=cds-XP_016916612.1;Dbxref=GeneID:108000652%2CGenbank:XP_016916612.1;Parent=rna-XM_017061123.2
NW_016019453.1	Gnomon	CDS	303559	303654	.	+	0	Name=XP_016916612.1;ID=cds-XP_016916612.1;Dbxref=GeneID:108000652%2CGenbank:XP_016916612.1;Parent=rna-XM_017061123.2
NW_016019453.1	Gnomon	CDS	304433	304642	.	+	0	Name=XP_016916612.1;ID=cds-XP_016916612.1;Dbxref=GeneID:108000652%2CGenbank:XP_016916612.1;Parent=rna-XM_017061123.2
NW_016019453.1	Gnomon	CDS	305610	305897	.	+	0	Name=XP_016916612.1;ID=cds-XP_016916612.1;Dbxref=GeneID:108000652%2CGenbank:XP_016916612.1;Parent=rna-XM_017061123.2
NW_016019453.1	Gnomon	CDS	306028	306171	.	+	0	Name=XP_016916612.1;ID=cds-XP_016916612.1;Dbxref=GeneID:108000652%2CGenbank:XP_016916612.1;Parent=rna-XM_017061123.2
NW_016019453.1	Gnomon	CDS	306767	306926	.	+	0	Name=XP_016916612.1;ID=cds-XP_016916612.1;Dbxref=GeneID:108000652%2CGenbank:XP_016916612.1;Parent=rna-XM_017061123.2
NW_016019453.1	Gnomon	CDS	307013	307374	.	+	0	Name=XP_016916612.1;ID=cds-XP_016916612.1;Dbxref=GeneID:108000652%2CGenbank:XP_016916612.1;Parent=rna-XM_017061123.2
NW_016019453.1	Gnomon	CDS	307498	307740	.	+	0	Name=XP_016916612.1;ID=cds-XP_016916612.1;Dbxref=GeneID:108000652%2CGenbank:XP_016916612.1;Parent=rna-XM_017061123.2
NW_016019453.1	Gnomon	CDS	307809	307991	.	+	0	Name=XP_016916612.1;ID=cds-XP_016916612.1;Dbxref=GeneID:108000652%2CGenbank:XP_016916612.1;Parent=rna-XM_017061123.2
NW_016019453.1	Gnomon	CDS	308060	308152	.	+	0	Name=XP_016916612.1;ID=cds-XP_016916612.1;Dbxref=GeneID:108000652%2CGenbank:XP_016916612.1;Parent=rna-XM_017061123.2
NW_016019453.1	Gnomon	CDS	308246	308406	.	+	0	Name=XP_016916612.1;ID=cds-XP_016916612.1;Dbxref=GeneID:108000652%2CGenbank:XP_016916612.1;Parent=rna-XM_017061123.2
NW_016019453.1	Gnomon	CDS	308841	308888	.	+	0	Name=XP_016916612.1;ID=cds-XP_016916612.1;Dbxref=GeneID:108000652%2CGenbank:XP_016916612.1;Parent=rna-XM_017061123.2
NW_016019453.1	Gnomon	CDS	310472	310652	.	+	0	Name=XP_016916612.1;ID=cds-XP_016916612.1;Dbxref=GeneID:108000652%2CGenbank:XP_016916612.1;Parent=rna-XM_017061123.2
NW_016019453.1	Gnomon	CDS	310736	310881	.	+	0	Name=XP_016916612.1;ID=cds-XP_016916612.1;Dbxref=GeneID:108000652%2CGenbank:XP_016916612.1;Parent=rna-XM_017061123.2
NW_016019453.1	Gnomon	CDS	310974	311204	.	+	0	Name=XP_016916612.1;ID=cds-XP_016916612.1;Dbxref=GeneID:108000652%2CGenbank:XP_016916612.1;Parent=rna-XM_017061123.2
NW_016019453.1	Gnomon	CDS	311344	311607	.	+	0	Name=XP_016916612.1;ID=cds-XP_016916612.1;Dbxref=GeneID:108000652%2CGenbank:XP_016916612.1;Parent=rna-XM_017061123.2
NW_016019453.1	Gnomon	CDS	311682	311838	.	+	0	Name=XP_016916612.1;ID=cds-XP_016916612.1;Dbxref=GeneID:108000652%2CGenbank:XP_016916612.1;Parent=rna-XM_017061123.2
NW_016019453.1	Gnomon	CDS	311979	312095	.	+	0	Name=XP_016916612.1;ID=cds-XP_016916612.1;Dbxref=GeneID:108000652%2CGenbank:XP_016916612.1;Parent=rna-XM_017061123.2
NW_016019453.1	Gnomon	CDS	312201	312290	.	+	0	Name=XP_016916612.1;ID=cds-XP_016916612.1;Dbxref=GeneID:108000652%2CGenbank:XP_016916612.1;Parent=rna-XM_017061123.2
NW_016019453.1	Gnomon	exon	542481	542525	.	-	.	ID=exon-XM_017061075.2-1;Dbxref=GeneID:108000627%2CGenbank:XM_017061075.2;Parent=rna-XM_017061075.2
NW_016019453.1	Gnomon	exon	541673	541769	.	-	.	ID=exon-XM_017061075.2-2;Dbxref=GeneID:108000627%2CGenbank:XM_017061075.2;Parent=rna-XM_017061075.2
NW_016019453.1	Gnomon	exon	540892	540976	.	-	.	ID=exon-XM_017061075.2-5;Dbxref=GeneID:108000627%2CGenbank:XM_017061075.2;Parent=rna-XM_017061075.2
NW_016019453.1	Gnomon	exon	540641	540799	.	-	.	ID=exon-XM_017061075.2-6;Dbxref=GeneID:108000627%2CGenbank:XM_017061075.2;Parent=rna-XM_017061075.2
NW_016019453.1	Gnomon	exon	541458	541605	.	-	.	ID=exon-XM_017061075.2-3;Dbxref=GeneID:108000627%2CGenbank:XM_017061075.2;Parent=rna-XM_017061075.2
NW_016019453.1	Gnomon	exon	541038	541385	.	-	.	ID=exon-XM_017061075.2-4;Dbxref=GeneID:108000627%2CGenbank:XM_017061075.2;Parent=rna-XM_017061075.2
NW_016019453.1	Gnomon	mRNA	320018	321068	.	-	.	Name=XM_017061188.2;ID=rna-XM_017061188.2;Dbxref=GeneID:108000683%2CGenbank:XM_017061188.2;Parent=gene-LOC108000683
NW_016019453.1	Gnomon	CDS	285342	285590	.	+	0	Name=XP_016916613.1;ID=cds-XP_016916613.1;Dbxref=GeneID:108000652%2CGenbank:XP_016916613.1;Parent=rna-XM_017061124.2
NW_016019453.1	Gnomon	CDS	302744	302845	.	+	0	Name=XP_016916613.1;ID=cds-XP_016916613.1;Dbxref=GeneID:108000652%2CGenbank:XP_016916613.1;Parent=rna-XM_017061124.2
NW_016019453.1	Gnomon	CDS	302934	303098	.	+	0	Name=XP_016916613.1;ID=cds-XP_016916613.1;Dbxref=GeneID:108000652%2CGenbank:XP_016916613.1;Parent=rna-XM_017061124.2
NW_016019453.1	Gnomon	CDS	303394	303468	.	+	0	Name=XP_016916613.1;ID=cds-XP_016916613.1;Dbxref=GeneID:108000652%2CGenbank:XP_016916613.1;Parent=rna-XM_017061124.2
NW_016019453.1	Gnomon	CDS	303559	303654	.	+	0	Name=XP_016916613.1;ID=cds-XP_016916613.1;Dbxref=GeneID:108000652%2CGenbank:XP_016916613.1;Parent=rna-XM_017061124.2
NW_016019453.1	Gnomon	CDS	304433	304642	.	+	0	Name=XP_016916613.1;ID=cds-XP_016916613.1;Dbxref=GeneID:108000652%2CGenbank:XP_016916613.1;Parent=rna-XM_017061124.2
NW_016019453.1	Gnomon	CDS	305610	305897	.	+	0	Name=XP_016916613.1;ID=cds-XP_016916613.1;Dbxref=GeneID:108000652%2CGenbank:XP_016916613.1;Parent=rna-XM_017061124.2
NW_016019453.1	Gnomon	CDS	306028	306171	.	+	0	Name=XP_016916613.1;ID=cds-XP_016916613.1;Dbxref=GeneID:108000652%2CGenbank:XP_016916613.1;Parent=rna-XM_017061124.2
NW_016019453.1	Gnomon	CDS	306767	306926	.	+	0	Name=XP_016916613.1;ID=cds-XP_016916613.1;Dbxref=GeneID:108000652%2CGenbank:XP_016916613.1;Parent=rna-XM_017061124.2
NW_016019453.1	Gnomon	CDS	307013	307374	.	+	0	Name=XP_016916613.1;ID=cds-XP_016916613.1;Dbxref=GeneID:108000652%2CGenbank:XP_016916613.1;Parent=rna-XM_017061124.2
NW_016019453.1	Gnomon	CDS	307498	307740	.	+	0	Name=XP_016916613.1;ID=cds-XP_016916613.1;Dbxref=GeneID:108000652%2CGenbank:XP_016916613.1;Parent=rna-XM_017061124.2
NW_016019453.1	Gnomon	CDS	307809	307991	.	+	0	Name=XP_016916613.1;ID=cds-XP_016916613.1;Dbxref=GeneID:108000652%2CGenbank:XP_016916613.1;Parent=rna-XM_017061124.2
NW_016019453.1	Gnomon	CDS	308060	308152	.	+	0	Name=XP_016916613.1;ID=cds-XP_016916613.1;Dbxref=GeneID:108000652%2CGenbank:XP_016916613.1;Parent=rna-XM_017061124.2
NW_016019453.1	Gnomon	CDS	308246	308406	.	+	0	Name=XP_016916613.1;ID=cds-XP_016916613.1;Dbxref=GeneID:108000652%2CGenbank:XP_016916613.1;Parent=rna-XM_017061124.2
NW_016019453.1	Gnomon	CDS	310472	310652	.	+	0	Name=XP_016916613.1;ID=cds-XP_016916613.1;Dbxref=GeneID:108000652%2CGenbank:XP_016916613.1;Parent=rna-XM_017061124.2
NW_016019453.1	Gnomon	CDS	310736	310881	.	+	0	Name=XP_016916613.1;ID=cds-XP_016916613.1;Dbxref=GeneID:108000652%2CGenbank:XP_016916613.1;Parent=rna-XM_017061124.2
NW_016019453.1	Gnomon	CDS	310974	311204	.	+	0	Name=XP_016916613.1;ID=cds-XP_016916613.1;Dbxref=GeneID:108000652%2CGenbank:XP_016916613.1;Parent=rna-XM_017061124.2
NW_016019453.1	Gnomon	CDS	311344	311607	.	+	0	Name=XP_016916613.1;ID=cds-XP_016916613.1;Dbxref=GeneID:108000652%2CGenbank:XP_016916613.1;Parent=rna-XM_017061124.2
NW_016019453.1	Gnomon	CDS	311682	311838	.	+	0	Name=XP_016916613.1;ID=cds-XP_016916613.1;Dbxref=GeneID:108000652%2CGenbank:XP_016916613.1;Parent=rna-XM_017061124.2
NW_016019453.1	Gnomon	CDS	311979	312095	.	+	0	Name=XP_016916613.1;ID=cds-XP_016916613.1;Dbxref=GeneID:108000652%2CGenbank:XP_016916613.1;Parent=rna-XM_017061124.2
NW_016019453.1	Gnomon	CDS	312201	312290	.	+	0	Name=XP_016916613.1;ID=cds-XP_016916613.1;Dbxref=GeneID:108000652%2CGenbank:XP_016916613.1;Parent=rna-XM_017061124.2
NW_016019453.1	Gnomon	exon	351467	351484	.	+	.	ID=exon-XM_028668088.1-1;Dbxref=GeneID:108000695%2CGenbank:XM_028668088.1;Parent=rna-XM_028668088.1
NW_016019453.1	Gnomon	exon	351619	351654	.	+	.	ID=exon-XM_028668088.1-2;Dbxref=GeneID:108000695%2CGenbank:XM_028668088.1;Parent=rna-XM_028668088.1
NW_016019453.1	Gnomon	exon	351998	352085	.	+	.	ID=exon-XM_028668088.1-3;Dbxref=GeneID:108000695%2CGenbank:XM_028668088.1;Parent=rna-XM_028668088.1
NW_016019453.1	Gnomon	exon	352219	352350	.	+	.	ID=exon-XM_028668088.1-4;Dbxref=GeneID:108000695%2CGenbank:XM_028668088.1;Parent=rna-XM_028668088.1
NW_016019453.1	Gnomon	exon	352409	352617	.	+	.	ID=exon-XM_028668088.1-5;Dbxref=GeneID:108000695%2CGenbank:XM_028668088.1;Parent=rna-XM_028668088.1
NW_016019453.1	Gnomon	exon	352698	352883	.	+	.	ID=exon-XM_028668088.1-6;Dbxref=GeneID:108000695%2CGenbank:XM_028668088.1;Parent=rna-XM_028668088.1
NW_016019453.1	Gnomon	exon	352979	353149	.	+	.	ID=exon-XM_028668088.1-7;Dbxref=GeneID:108000695%2CGenbank:XM_028668088.1;Parent=rna-XM_028668088.1
NW_016019453.1	Gnomon	exon	353220	353499	.	+	.	ID=exon-XM_028668088.1-8;Dbxref=GeneID:108000695%2CGenbank:XM_028668088.1;Parent=rna-XM_028668088.1
NW_016019453.1	Gnomon	exon	353628	355036	.	+	.	ID=exon-XM_028668088.1-9;Dbxref=GeneID:108000695%2CGenbank:XM_028668088.1;Parent=rna-XM_028668088.1
NW_016019453.1	Gnomon	mRNA	167143	229018	.	-	.	Name=XM_017061189.2;ID=rna-XM_017061189.2;Dbxref=GeneID:108000684%2CGenbank:XM_017061189.2;Parent=gene-LOC108000684
NW_016019453.1	Gnomon	CDS	285342	285590	.	+	0	Name=XP_016916614.1;ID=cds-XP_016916614.1;Dbxref=GeneID:108000652%2CGenbank:XP_016916614.1;Parent=rna-XM_017061125.2
NW_016019453.1	Gnomon	CDS	302744	302845	.	+	0	Name=XP_016916614.1;ID=cds-XP_016916614.1;Dbxref=GeneID:108000652%2CGenbank:XP_016916614.1;Parent=rna-XM_017061125.2
NW_016019453.1	Gnomon	CDS	302934	303098	.	+	0	Name=XP_016916614.1;ID=cds-XP_016916614.1;Dbxref=GeneID:108000652%2CGenbank:XP_016916614.1;Parent=rna-XM_017061125.2
NW_016019453.1	Gnomon	CDS	303394	303468	.	+	0	Name=XP_016916614.1;ID=cds-XP_016916614.1;Dbxref=GeneID:108000652%2CGenbank:XP_016916614.1;Parent=rna-XM_017061125.2
NW_016019453.1	Gnomon	CDS	303559	303654	.	+	0	Name=XP_016916614.1;ID=cds-XP_016916614.1;Dbxref=GeneID:108000652%2CGenbank:XP_016916614.1;Parent=rna-XM_017061125.2
NW_016019453.1	Gnomon	CDS	305610	305897	.	+	0	Name=XP_016916614.1;ID=cds-XP_016916614.1;Dbxref=GeneID:108000652%2CGenbank:XP_016916614.1;Parent=rna-XM_017061125.2
NW_016019453.1	Gnomon	CDS	306028	306171	.	+	0	Name=XP_016916614.1;ID=cds-XP_016916614.1;Dbxref=GeneID:108000652%2CGenbank:XP_016916614.1;Parent=rna-XM_017061125.2
NW_016019453.1	Gnomon	CDS	306767	306926	.	+	0	Name=XP_016916614.1;ID=cds-XP_016916614.1;Dbxref=GeneID:108000652%2CGenbank:XP_016916614.1;Parent=rna-XM_017061125.2
NW_016019453.1	Gnomon	CDS	307013	307374	.	+	0	Name=XP_016916614.1;ID=cds-XP_016916614.1;Dbxref=GeneID:108000652%2CGenbank:XP_016916614.1;Parent=rna-XM_017061125.2
NW_016019453.1	Gnomon	CDS	307498	307740	.	+	0	Name=XP_016916614.1;ID=cds-XP_016916614.1;Dbxref=GeneID:108000652%2CGenbank:XP_016916614.1;Parent=rna-XM_017061125.2
NW_016019453.1	Gnomon	CDS	307809	307991	.	+	0	Name=XP_016916614.1;ID=cds-XP_016916614.1;Dbxref=GeneID:108000652%2CGenbank:XP_016916614.1;Parent=rna-XM_017061125.2
NW_016019453.1	Gnomon	CDS	308060	308152	.	+	0	Name=XP_016916614.1;ID=cds-XP_016916614.1;Dbxref=GeneID:108000652%2CGenbank:XP_016916614.1;Parent=rna-XM_017061125.2
NW_016019453.1	Gnomon	CDS	308246	308406	.	+	0	Name=XP_016916614.1;ID=cds-XP_016916614.1;Dbxref=GeneID:108000652%2CGenbank:XP_016916614.1;Parent=rna-XM_017061125.2
NW_016019453.1	Gnomon	CDS	308841	308888	.	+	0	Name=XP_016916614.1;ID=cds-XP_016916614.1;Dbxref=GeneID:108000652%2CGenbank:XP_016916614.1;Parent=rna-XM_017061125.2
NW_016019453.1	Gnomon	CDS	310400	310652	.	+	0	Name=XP_016916614.1;ID=cds-XP_016916614.1;Dbxref=GeneID:108000652%2CGenbank:XP_016916614.1;Parent=rna-XM_017061125.2
NW_016019453.1	Gnomon	CDS	310736	310881	.	+	0	Name=XP_016916614.1;ID=cds-XP_016916614.1;Dbxref=GeneID:108000652%2CGenbank:XP_016916614.1;Parent=rna-XM_017061125.2
NW_016019453.1	Gnomon	CDS	310974	311204	.	+	0	Name=XP_016916614.1;ID=cds-XP_016916614.1;Dbxref=GeneID:108000652%2CGenbank:XP_016916614.1;Parent=rna-XM_017061125.2
NW_016019453.1	Gnomon	CDS	311344	311607	.	+	0	Name=XP_016916614.1;ID=cds-XP_016916614.1;Dbxref=GeneID:108000652%2CGenbank:XP_016916614.1;Parent=rna-XM_017061125.2
NW_016019453.1	Gnomon	CDS	311682	311838	.	+	0	Name=XP_016916614.1;ID=cds-XP_016916614.1;Dbxref=GeneID:108000652%2CGenbank:XP_016916614.1;Parent=rna-XM_017061125.2
NW_016019453.1	Gnomon	CDS	311979	312095	.	+	0	Name=XP_016916614.1;ID=cds-XP_016916614.1;Dbxref=GeneID:108000652%2CGenbank:XP_016916614.1;Parent=rna-XM_017061125.2
NW_016019453.1	Gnomon	CDS	312201	312290	.	+	0	Name=XP_016916614.1;ID=cds-XP_016916614.1;Dbxref=GeneID:108000652%2CGenbank:XP_016916614.1;Parent=rna-XM_017061125.2
NW_016019453.1	Gnomon	exon	546422	547517	.	+	.	ID=exon-XM_017061219.2-10;Dbxref=GeneID:108000700%2CGenbank:XM_017061219.2;Parent=rna-XM_017061219.2
NW_016019453.1	Gnomon	exon	667005	667085	.	-	.	ID=exon-XM_017061155.2-11;Dbxref=GeneID:108000670%2CGenbank:XM_017061155.2;Parent=rna-XM_017061155.2
NW_016019453.1	Gnomon	exon	666506	666934	.	-	.	ID=exon-XM_017061155.2-12;Dbxref=GeneID:108000670%2CGenbank:XM_017061155.2;Parent=rna-XM_017061155.2
NW_016019453.1	Gnomon	exon	667150	667395	.	-	.	ID=exon-XM_017061155.2-10;Dbxref=GeneID:108000670%2CGenbank:XM_017061155.2;Parent=rna-XM_017061155.2
NW_016019453.1	RefSeq	cDNA_match	614258	614680	.	-	.	ID=110bb544-8bcd-4ac2-9e05-1b5982f28550;Target=XM_017061198.1 1021 1443
NW_016019453.1	RefSeq	cDNA_match	613988	614190	.	-	.	ID=110bb544-8bcd-4ac2-9e05-1b5982f28550;Target=XM_017061198.1 1021 1443
NW_016019453.1	RefSeq	cDNA_match	613456	613598	.	-	.	ID=110bb544-8bcd-4ac2-9e05-1b5982f28550;Target=XM_017061198.1 1021 1443
NW_016019453.1	RefSeq	cDNA_match	613201	613377	.	-	.	ID=110bb544-8bcd-4ac2-9e05-1b5982f28550;Target=XM_017061198.1 1021 1443
NW_016019453.1	RefSeq	cDNA_match	612920	613112	.	-	.	ID=110bb544-8bcd-4ac2-9e05-1b5982f28550;Target=XM_017061198.1 1021 1443
NW_016019453.1	RefSeq	cDNA_match	612573	612844	.	-	.	ID=110bb544-8bcd-4ac2-9e05-1b5982f28550;Target=XM_017061198.1 1021 1443
NW_016019453.1	RefSeq	cDNA_match	612282	612491	.	-	.	ID=110bb544-8bcd-4ac2-9e05-1b5982f28550;Target=XM_017061198.1 1021 1443
NW_016019453.1	RefSeq	cDNA_match	612033	612188	.	-	.	ID=110bb544-8bcd-4ac2-9e05-1b5982f28550;Target=XM_017061198.1 1021 1443
NW_016019453.1	RefSeq	cDNA_match	611746	611907	.	-	.	ID=110bb544-8bcd-4ac2-9e05-1b5982f28550;Target=XM_017061198.1 1021 1443
NW_016019453.1	RefSeq	cDNA_match	610736	611522	.	-	.	ID=110bb544-8bcd-4ac2-9e05-1b5982f28550;Target=XM_017061198.1 1021 1443
NW_016019453.1	Gnomon	CDS	283199	283340	.	-	0	Name=XP_016916615.1;ID=cds-XP_016916615.1;Dbxref=GeneID:108000654%2CGenbank:XP_016916615.1;Parent=rna-XM_017061126.2
NW_016019453.1	Gnomon	CDS	282579	282868	.	-	0	Name=XP_016916615.1;ID=cds-XP_016916615.1;Dbxref=GeneID:108000654%2CGenbank:XP_016916615.1;Parent=rna-XM_017061126.2
NW_016019453.1	Gnomon	exon	980030	980416	.	+	.	ID=exon-XR_001766595.2-6;Dbxref=GeneID:108000705%2CGenbank:XR_001766595.2;Parent=rna-XR_001766595.2
NW_016019453.1	Gnomon	exon	1017548	1017626	.	+	.	ID=exon-XR_001766595.2-7;Dbxref=GeneID:108000705%2CGenbank:XR_001766595.2;Parent=rna-XR_001766595.2
NW_016019453.1	Gnomon	exon	966979	967126	.	+	.	ID=exon-XR_001766595.2-4;Dbxref=GeneID:108000705%2CGenbank:XR_001766595.2;Parent=rna-XR_001766595.2
NW_016019453.1	Gnomon	exon	974531	974638	.	+	.	ID=exon-XR_001766595.2-5;Dbxref=GeneID:108000705%2CGenbank:XR_001766595.2;Parent=rna-XR_001766595.2
NW_016019453.1	Gnomon	exon	803387	803586	.	+	.	ID=exon-XR_001766595.2-2;Dbxref=GeneID:108000705%2CGenbank:XR_001766595.2;Parent=rna-XR_001766595.2
NW_016019453.1	Gnomon	exon	894122	894162	.	+	.	ID=exon-XR_001766595.2-3;Dbxref=GeneID:108000705%2CGenbank:XR_001766595.2;Parent=rna-XR_001766595.2
NW_016019453.1	Gnomon	exon	796876	797713	.	+	.	ID=exon-XR_001766595.2-1;Dbxref=GeneID:108000705%2CGenbank:XR_001766595.2;Parent=rna-XR_001766595.2
NW_016019453.1	Gnomon	exon	627493	627804	.	-	.	ID=exon-XM_017061153.2-8;Dbxref=GeneID:108000668%2CGenbank:XM_017061153.2;Parent=rna-XM_017061153.2
NW_016019453.1	Gnomon	exon	627032	627418	.	-	.	ID=exon-XM_017061153.2-9;Dbxref=GeneID:108000668%2CGenbank:XM_017061153.2;Parent=rna-XM_017061153.2
NW_016019453.1	Gnomon	exon	628098	628321	.	-	.	ID=exon-XM_017061153.2-6;Dbxref=GeneID:108000668%2CGenbank:XM_017061153.2;Parent=rna-XM_017061153.2
NW_016019453.1	Gnomon	exon	627910	628007	.	-	.	ID=exon-XM_017061153.2-7;Dbxref=GeneID:108000668%2CGenbank:XM_017061153.2;Parent=rna-XM_017061153.2
NW_016019453.1	Gnomon	exon	648637	648912	.	-	.	ID=exon-XM_017061153.2-1;Dbxref=GeneID:108000668%2CGenbank:XM_017061153.2;Parent=rna-XM_017061153.2
NW_016019453.1	Gnomon	exon	629923	630227	.	-	.	ID=exon-XM_017061153.2-4;Dbxref=GeneID:108000668%2CGenbank:XM_017061153.2;Parent=rna-XM_017061153.2
NW_016019453.1	Gnomon	exon	629059	629130	.	-	.	ID=exon-XM_017061153.2-5;Dbxref=GeneID:108000668%2CGenbank:XM_017061153.2;Parent=rna-XM_017061153.2
NW_016019453.1	Gnomon	exon	631018	631062	.	-	.	ID=exon-XM_017061153.2-2;Dbxref=GeneID:108000668%2CGenbank:XM_017061153.2;Parent=rna-XM_017061153.2
NW_016019453.1	Gnomon	exon	630452	630673	.	-	.	ID=exon-XM_017061153.2-3;Dbxref=GeneID:108000668%2CGenbank:XM_017061153.2;Parent=rna-XM_017061153.2
NW_016019453.1	Gnomon	mRNA	357695	358661	.	-	.	Name=XM_017061089.2;ID=rna-XM_017061089.2;Dbxref=GeneID:108000636%2CGenbank:XM_017061089.2;Parent=gene-LOC108000636
NW_016019453.1	Gnomon	exon	656954	657239	.	+	.	ID=exon-XR_003698375.1-1;Dbxref=GeneID:114577911%2CGenbank:XR_003698375.1;Parent=rna-XR_003698375.1
NW_016019453.1	Gnomon	exon	666486	666572	.	+	.	ID=exon-XR_003698375.1-2;Dbxref=GeneID:114577911%2CGenbank:XR_003698375.1;Parent=rna-XR_003698375.1
NW_016019453.1	Gnomon	mRNA	321251	323800	.	+	.	Name=XM_017061182.2;ID=rna-XM_017061182.2;Dbxref=GeneID:108000681%2CGenbank:XM_017061182.2;Parent=gene-LOC108000681
NW_016019453.1	Gnomon	CDS	283199	283340	.	-	0	Name=XP_016916616.1;ID=cds-XP_016916616.1;Dbxref=GeneID:108000654%2CGenbank:XP_016916616.1;Parent=rna-XM_017061127.2
NW_016019453.1	Gnomon	CDS	282579	282862	.	-	0	Name=XP_016916616.1;ID=cds-XP_016916616.1;Dbxref=GeneID:108000654%2CGenbank:XP_016916616.1;Parent=rna-XM_017061127.2
NW_016019453.1	Gnomon	mRNA	357695	358660	.	-	.	Name=XM_017061088.2;ID=rna-XM_017061088.2;Dbxref=GeneID:108000636%2CGenbank:XM_017061088.2;Parent=gene-LOC108000636
NW_016019453.1	Gnomon	exon	681032	681308	.	+	.	ID=exon-XM_028668065.1-8;Dbxref=GeneID:108000671%2CGenbank:XM_028668065.1;Parent=rna-XM_028668065.1
NW_016019453.1	Gnomon	exon	681411	681505	.	+	.	ID=exon-XM_028668065.1-9;Dbxref=GeneID:108000671%2CGenbank:XM_028668065.1;Parent=rna-XM_028668065.1
NW_016019453.1	Gnomon	exon	678746	678986	.	+	.	ID=exon-XM_028668065.1-4;Dbxref=GeneID:108000671%2CGenbank:XM_028668065.1;Parent=rna-XM_028668065.1
NW_016019453.1	Gnomon	exon	679256	679499	.	+	.	ID=exon-XM_028668065.1-5;Dbxref=GeneID:108000671%2CGenbank:XM_028668065.1;Parent=rna-XM_028668065.1
NW_016019453.1	Gnomon	exon	679744	680118	.	+	.	ID=exon-XM_028668065.1-6;Dbxref=GeneID:108000671%2CGenbank:XM_028668065.1;Parent=rna-XM_028668065.1
NW_016019453.1	Gnomon	exon	680476	680842	.	+	.	ID=exon-XM_028668065.1-7;Dbxref=GeneID:108000671%2CGenbank:XM_028668065.1;Parent=rna-XM_028668065.1
NW_016019453.1	Gnomon	exon	676761	676869	.	+	.	ID=exon-XM_028668065.1-1;Dbxref=GeneID:108000671%2CGenbank:XM_028668065.1;Parent=rna-XM_028668065.1
NW_016019453.1	Gnomon	exon	677473	677726	.	+	.	ID=exon-XM_028668065.1-2;Dbxref=GeneID:108000671%2CGenbank:XM_028668065.1;Parent=rna-XM_028668065.1
NW_016019453.1	Gnomon	exon	677813	677920	.	+	.	ID=exon-XM_028668065.1-3;Dbxref=GeneID:108000671%2CGenbank:XM_028668065.1;Parent=rna-XM_028668065.1
NW_016019453.1	Gnomon	transcript	796876	1017626	.	+	.	Name=XR_001766592.2;ID=rna-XR_001766592.2;Dbxref=GeneID:108000705%2CGenbank:XR_001766592.2;Parent=gene-LOC108000705
NW_016019453.1	Gnomon	CDS	273101	273121	.	-	0	Name=XP_016916711.1;ID=cds-XP_016916711.1;Dbxref=GeneID:108000702%2CGenbank:XP_016916711.1;Parent=rna-XM_017061222.2
NW_016019453.1	Gnomon	CDS	272680	272867	.	-	0	Name=XP_016916711.1;ID=cds-XP_016916711.1;Dbxref=GeneID:108000702%2CGenbank:XP_016916711.1;Parent=rna-XM_017061222.2
NW_016019453.1	Gnomon	CDS	272396	272619	.	-	0	Name=XP_016916711.1;ID=cds-XP_016916711.1;Dbxref=GeneID:108000702%2CGenbank:XP_016916711.1;Parent=rna-XM_017061222.2
NW_016019453.1	Gnomon	CDS	272099	272301	.	-	0	Name=XP_016916711.1;ID=cds-XP_016916711.1;Dbxref=GeneID:108000702%2CGenbank:XP_016916711.1;Parent=rna-XM_017061222.2
NW_016019453.1	Gnomon	lnc_RNA	719992	723443	.	+	.	Name=XR_001766591.2;ID=rna-XR_001766591.2;Dbxref=GeneID:108000665%2CGenbank:XR_001766591.2;Parent=gene-LOC108000665
NW_016019453.1	Gnomon	mRNA	321276	323800	.	+	.	Name=XM_017061183.2;ID=rna-XM_017061183.2;Dbxref=GeneID:108000681%2CGenbank:XM_017061183.2;Parent=gene-LOC108000681
NW_016019453.1	Gnomon	exon	474437	474934	.	-	.	ID=exon-XM_028668086.1-1;Dbxref=GeneID:108000699%2CGenbank:XM_028668086.1;Parent=rna-XM_028668086.1
NW_016019453.1	Gnomon	exon	474032	474356	.	-	.	ID=exon-XM_028668086.1-2;Dbxref=GeneID:108000699%2CGenbank:XM_028668086.1;Parent=rna-XM_028668086.1
NW_016019453.1	Gnomon	exon	473308	473655	.	-	.	ID=exon-XM_028668086.1-3;Dbxref=GeneID:108000699%2CGenbank:XM_028668086.1;Parent=rna-XM_028668086.1
NW_016019453.1	Gnomon	exon	436269	436903	.	+	.	ID=exon-XM_017061208.2-10;Dbxref=GeneID:108000694%2CGenbank:XM_017061208.2;Parent=rna-XM_017061208.2
NW_016019453.1	Gnomon	CDS	534745	535086	.	+	0	Name=XP_016916619.1;ID=cds-XP_016916619.1;Dbxref=GeneID:108000656%2CGenbank:XP_016916619.1;Parent=rna-XM_017061130.2
NW_016019453.1	Gnomon	CDS	535157	535350	.	+	0	Name=XP_016916619.1;ID=cds-XP_016916619.1;Dbxref=GeneID:108000656%2CGenbank:XP_016916619.1;Parent=rna-XM_017061130.2
NW_016019453.1	Gnomon	CDS	535422	535732	.	+	0	Name=XP_016916619.1;ID=cds-XP_016916619.1;Dbxref=GeneID:108000656%2CGenbank:XP_016916619.1;Parent=rna-XM_017061130.2
NW_016019453.1	Gnomon	CDS	535862	536180	.	+	0	Name=XP_016916619.1;ID=cds-XP_016916619.1;Dbxref=GeneID:108000656%2CGenbank:XP_016916619.1;Parent=rna-XM_017061130.2
NW_016019453.1	Gnomon	CDS	536275	536707	.	+	0	Name=XP_016916619.1;ID=cds-XP_016916619.1;Dbxref=GeneID:108000656%2CGenbank:XP_016916619.1;Parent=rna-XM_017061130.2
NW_016019453.1	Gnomon	CDS	536830	537155	.	+	0	Name=XP_016916619.1;ID=cds-XP_016916619.1;Dbxref=GeneID:108000656%2CGenbank:XP_016916619.1;Parent=rna-XM_017061130.2
NW_016019453.1	Gnomon	CDS	537275	537794	.	+	0	Name=XP_016916619.1;ID=cds-XP_016916619.1;Dbxref=GeneID:108000656%2CGenbank:XP_016916619.1;Parent=rna-XM_017061130.2
NW_016019453.1	Gnomon	CDS	537909	538214	.	+	0	Name=XP_016916619.1;ID=cds-XP_016916619.1;Dbxref=GeneID:108000656%2CGenbank:XP_016916619.1;Parent=rna-XM_017061130.2
NW_016019453.1	Gnomon	CDS	538338	538755	.	+	0	Name=XP_016916619.1;ID=cds-XP_016916619.1;Dbxref=GeneID:108000656%2CGenbank:XP_016916619.1;Parent=rna-XM_017061130.2
NW_016019453.1	Gnomon	CDS	538835	538926	.	+	0	Name=XP_016916619.1;ID=cds-XP_016916619.1;Dbxref=GeneID:108000656%2CGenbank:XP_016916619.1;Parent=rna-XM_017061130.2
NW_016019453.1	Gnomon	CDS	273101	273121	.	-	0	Name=XP_016916712.1;ID=cds-XP_016916712.1;Dbxref=GeneID:108000702%2CGenbank:XP_016916712.1;Parent=rna-XM_017061223.1
NW_016019453.1	Gnomon	CDS	272680	272867	.	-	0	Name=XP_016916712.1;ID=cds-XP_016916712.1;Dbxref=GeneID:108000702%2CGenbank:XP_016916712.1;Parent=rna-XM_017061223.1
NW_016019453.1	Gnomon	CDS	272396	272619	.	-	0	Name=XP_016916712.1;ID=cds-XP_016916712.1;Dbxref=GeneID:108000702%2CGenbank:XP_016916712.1;Parent=rna-XM_017061223.1
NW_016019453.1	Gnomon	CDS	272099	272301	.	-	0	Name=XP_016916712.1;ID=cds-XP_016916712.1;Dbxref=GeneID:108000702%2CGenbank:XP_016916712.1;Parent=rna-XM_017061223.1
NW_016019453.1	Gnomon	mRNA	321276	323800	.	+	.	Name=XM_017061184.2;ID=rna-XM_017061184.2;Dbxref=GeneID:108000681%2CGenbank:XM_017061184.2;Parent=gene-LOC108000681
NW_016019453.1	Gnomon	exon	751684	752026	.	+	.	ID=exon-XM_017061105.2-5;Dbxref=GeneID:108000645%2CGenbank:XM_017061105.2;Parent=rna-XM_017061105.2
NW_016019453.1	Gnomon	exon	752099	752295	.	+	.	ID=exon-XM_017061105.2-6;Dbxref=GeneID:108000645%2CGenbank:XM_017061105.2;Parent=rna-XM_017061105.2
NW_016019453.1	Gnomon	exon	751087	751296	.	+	.	ID=exon-XM_017061105.2-3;Dbxref=GeneID:108000645%2CGenbank:XM_017061105.2;Parent=rna-XM_017061105.2
NW_016019453.1	Gnomon	exon	751371	751562	.	+	.	ID=exon-XM_017061105.2-4;Dbxref=GeneID:108000645%2CGenbank:XM_017061105.2;Parent=rna-XM_017061105.2
NW_016019453.1	Gnomon	exon	750489	750714	.	+	.	ID=exon-XM_017061105.2-1;Dbxref=GeneID:108000645%2CGenbank:XM_017061105.2;Parent=rna-XM_017061105.2
NW_016019453.1	Gnomon	exon	750805	751003	.	+	.	ID=exon-XM_017061105.2-2;Dbxref=GeneID:108000645%2CGenbank:XM_017061105.2;Parent=rna-XM_017061105.2
NW_016019453.1	Gnomon	exon	752691	752881	.	+	.	ID=exon-XM_017061105.2-9;Dbxref=GeneID:108000645%2CGenbank:XM_017061105.2;Parent=rna-XM_017061105.2
NW_016019453.1	Gnomon	exon	752375	752407	.	+	.	ID=exon-XM_017061105.2-7;Dbxref=GeneID:108000645%2CGenbank:XM_017061105.2;Parent=rna-XM_017061105.2
NW_016019453.1	Gnomon	exon	752570	752620	.	+	.	ID=exon-XM_017061105.2-8;Dbxref=GeneID:108000645%2CGenbank:XM_017061105.2;Parent=rna-XM_017061105.2
NW_016019453.1	Gnomon	exon	311682	311838	.	+	.	ID=exon-XM_017061124.2-19;Dbxref=GeneID:108000652%2CGenbank:XM_017061124.2;Parent=rna-XM_017061124.2
NW_016019453.1	Gnomon	exon	310974	311204	.	+	.	ID=exon-XM_017061124.2-17;Dbxref=GeneID:108000652%2CGenbank:XM_017061124.2;Parent=rna-XM_017061124.2
NW_016019453.1	Gnomon	exon	311344	311607	.	+	.	ID=exon-XM_017061124.2-18;Dbxref=GeneID:108000652%2CGenbank:XM_017061124.2;Parent=rna-XM_017061124.2
NW_016019453.1	Gnomon	exon	311979	312095	.	+	.	ID=exon-XM_017061124.2-20;Dbxref=GeneID:108000652%2CGenbank:XM_017061124.2;Parent=rna-XM_017061124.2
NW_016019453.1	Gnomon	exon	312201	315614	.	+	.	ID=exon-XM_017061124.2-21;Dbxref=GeneID:108000652%2CGenbank:XM_017061124.2;Parent=rna-XM_017061124.2
NW_016019453.1	Gnomon	exon	310472	310652	.	+	.	ID=exon-XM_017061124.2-15;Dbxref=GeneID:108000652%2CGenbank:XM_017061124.2;Parent=rna-XM_017061124.2
NW_016019453.1	Gnomon	exon	310736	310881	.	+	.	ID=exon-XM_017061124.2-16;Dbxref=GeneID:108000652%2CGenbank:XM_017061124.2;Parent=rna-XM_017061124.2
NW_016019453.1	Gnomon	exon	308060	308152	.	+	.	ID=exon-XM_017061124.2-13;Dbxref=GeneID:108000652%2CGenbank:XM_017061124.2;Parent=rna-XM_017061124.2
NW_016019453.1	Gnomon	exon	308246	308406	.	+	.	ID=exon-XM_017061124.2-14;Dbxref=GeneID:108000652%2CGenbank:XM_017061124.2;Parent=rna-XM_017061124.2
NW_016019453.1	Gnomon	exon	307498	307740	.	+	.	ID=exon-XM_017061124.2-11;Dbxref=GeneID:108000652%2CGenbank:XM_017061124.2;Parent=rna-XM_017061124.2
NW_016019453.1	Gnomon	exon	307809	307991	.	+	.	ID=exon-XM_017061124.2-12;Dbxref=GeneID:108000652%2CGenbank:XM_017061124.2;Parent=rna-XM_017061124.2
NW_016019453.1	Gnomon	exon	307013	307374	.	+	.	ID=exon-XM_017061124.2-10;Dbxref=GeneID:108000652%2CGenbank:XM_017061124.2;Parent=rna-XM_017061124.2
NW_016019453.1	Gnomon	exon	345666	346592	.	+	.	ID=exon-XM_017061151.2-8;Dbxref=GeneID:108000667%2CGenbank:XM_017061151.2;Parent=rna-XM_017061151.2
NW_016019453.1	Gnomon	exon	345077	345205	.	+	.	ID=exon-XM_017061151.2-6;Dbxref=GeneID:108000667%2CGenbank:XM_017061151.2;Parent=rna-XM_017061151.2
NW_016019453.1	Gnomon	exon	345323	345596	.	+	.	ID=exon-XM_017061151.2-7;Dbxref=GeneID:108000667%2CGenbank:XM_017061151.2;Parent=rna-XM_017061151.2
NW_016019453.1	Gnomon	exon	344450	344520	.	+	.	ID=exon-XM_017061151.2-4;Dbxref=GeneID:108000667%2CGenbank:XM_017061151.2;Parent=rna-XM_017061151.2
NW_016019453.1	Gnomon	exon	344653	344905	.	+	.	ID=exon-XM_017061151.2-5;Dbxref=GeneID:108000667%2CGenbank:XM_017061151.2;Parent=rna-XM_017061151.2
NW_016019453.1	Gnomon	exon	333365	333392	.	+	.	ID=exon-XM_017061151.2-2;Dbxref=GeneID:108000667%2CGenbank:XM_017061151.2;Parent=rna-XM_017061151.2
NW_016019453.1	Gnomon	exon	340582	340889	.	+	.	ID=exon-XM_017061151.2-3;Dbxref=GeneID:108000667%2CGenbank:XM_017061151.2;Parent=rna-XM_017061151.2
NW_016019453.1	Gnomon	exon	333148	333212	.	+	.	ID=exon-XM_017061151.2-1;Dbxref=GeneID:108000667%2CGenbank:XM_017061151.2;Parent=rna-XM_017061151.2
NW_016019453.1	Gnomon	exon	764740	764843	.	-	.	ID=exon-XM_017061098.2-8;Dbxref=GeneID:108000641%2CGenbank:XM_017061098.2;Parent=rna-XM_017061098.2
NW_016019453.1	Gnomon	exon	764575	764666	.	-	.	ID=exon-XM_017061098.2-9;Dbxref=GeneID:108000641%2CGenbank:XM_017061098.2;Parent=rna-XM_017061098.2
NW_016019453.1	Gnomon	exon	765162	765632	.	-	.	ID=exon-XM_017061098.2-6;Dbxref=GeneID:108000641%2CGenbank:XM_017061098.2;Parent=rna-XM_017061098.2
NW_016019453.1	Gnomon	exon	764913	765074	.	-	.	ID=exon-XM_017061098.2-7;Dbxref=GeneID:108000641%2CGenbank:XM_017061098.2;Parent=rna-XM_017061098.2
NW_016019453.1	Gnomon	exon	765986	766122	.	-	.	ID=exon-XM_017061098.2-4;Dbxref=GeneID:108000641%2CGenbank:XM_017061098.2;Parent=rna-XM_017061098.2
NW_016019453.1	Gnomon	exon	765708	765901	.	-	.	ID=exon-XM_017061098.2-5;Dbxref=GeneID:108000641%2CGenbank:XM_017061098.2;Parent=rna-XM_017061098.2
NW_016019453.1	Gnomon	exon	766585	766751	.	-	.	ID=exon-XM_017061098.2-2;Dbxref=GeneID:108000641%2CGenbank:XM_017061098.2;Parent=rna-XM_017061098.2
NW_016019453.1	Gnomon	exon	766362	766496	.	-	.	ID=exon-XM_017061098.2-3;Dbxref=GeneID:108000641%2CGenbank:XM_017061098.2;Parent=rna-XM_017061098.2
NW_016019453.1	Gnomon	exon	767416	767582	.	-	.	ID=exon-XM_017061098.2-1;Dbxref=GeneID:108000641%2CGenbank:XM_017061098.2;Parent=rna-XM_017061098.2
NW_016019453.1	Gnomon	exon	248712	248959	.	-	.	ID=exon-XM_028668077.1-10;Dbxref=GeneID:108000620%2CGenbank:XM_028668077.1;Parent=rna-XM_028668077.1
NW_016019453.1	Gnomon	mRNA	319710	323800	.	+	.	Name=XM_017061185.2;ID=rna-XM_017061185.2;Dbxref=GeneID:108000681%2CGenbank:XM_017061185.2;Parent=gene-LOC108000681
NW_016019453.1	Gnomon	transcript	573797	579628	.	+	.	Name=XR_003698378.1;ID=rna-XR_003698378.1;Dbxref=GeneID:108000703%2CGenbank:XR_003698378.1;Parent=gene-LOC108000703
NW_016019453.1	Gnomon	mRNA	652398	655760	.	-	.	Name=XM_028668069.1;ID=rna-XM_028668069.1;Dbxref=GeneID:108000690%2CGenbank:XM_028668069.1;Parent=gene-LOC108000690
NW_016019453.1	Gnomon	mRNA	570452	572292	.	-	.	Name=XM_017061084.2;ID=rna-XM_017061084.2;Dbxref=GeneID:108000633%2CGenbank:XM_017061084.2;Parent=gene-LOC108000633
NW_016019453.1	Gnomon	exon	306767	306926	.	+	.	ID=exon-XM_017061114.2-10;Dbxref=GeneID:108000652%2CGenbank:XM_017061114.2;Parent=rna-XM_017061114.2
NW_016019453.1	Gnomon	exon	307013	307374	.	+	.	ID=exon-XM_017061114.2-11;Dbxref=GeneID:108000652%2CGenbank:XM_017061114.2;Parent=rna-XM_017061114.2
NW_016019453.1	Gnomon	exon	307498	307740	.	+	.	ID=exon-XM_017061114.2-12;Dbxref=GeneID:108000652%2CGenbank:XM_017061114.2;Parent=rna-XM_017061114.2
NW_016019453.1	Gnomon	exon	307809	307991	.	+	.	ID=exon-XM_017061114.2-13;Dbxref=GeneID:108000652%2CGenbank:XM_017061114.2;Parent=rna-XM_017061114.2
NW_016019453.1	Gnomon	exon	308060	308152	.	+	.	ID=exon-XM_017061114.2-14;Dbxref=GeneID:108000652%2CGenbank:XM_017061114.2;Parent=rna-XM_017061114.2
NW_016019453.1	Gnomon	exon	308246	308406	.	+	.	ID=exon-XM_017061114.2-15;Dbxref=GeneID:108000652%2CGenbank:XM_017061114.2;Parent=rna-XM_017061114.2
NW_016019453.1	Gnomon	exon	308841	308888	.	+	.	ID=exon-XM_017061114.2-16;Dbxref=GeneID:108000652%2CGenbank:XM_017061114.2;Parent=rna-XM_017061114.2
NW_016019453.1	Gnomon	exon	310400	310652	.	+	.	ID=exon-XM_017061114.2-17;Dbxref=GeneID:108000652%2CGenbank:XM_017061114.2;Parent=rna-XM_017061114.2
NW_016019453.1	Gnomon	exon	310736	310881	.	+	.	ID=exon-XM_017061114.2-18;Dbxref=GeneID:108000652%2CGenbank:XM_017061114.2;Parent=rna-XM_017061114.2
NW_016019453.1	Gnomon	exon	310974	311204	.	+	.	ID=exon-XM_017061114.2-19;Dbxref=GeneID:108000652%2CGenbank:XM_017061114.2;Parent=rna-XM_017061114.2
NW_016019453.1	Gnomon	exon	311344	311607	.	+	.	ID=exon-XM_017061114.2-20;Dbxref=GeneID:108000652%2CGenbank:XM_017061114.2;Parent=rna-XM_017061114.2
NW_016019453.1	Gnomon	exon	311682	311838	.	+	.	ID=exon-XM_017061114.2-21;Dbxref=GeneID:108000652%2CGenbank:XM_017061114.2;Parent=rna-XM_017061114.2
NW_016019453.1	Gnomon	exon	311979	312095	.	+	.	ID=exon-XM_017061114.2-22;Dbxref=GeneID:108000652%2CGenbank:XM_017061114.2;Parent=rna-XM_017061114.2
NW_016019453.1	Gnomon	exon	312201	315614	.	+	.	ID=exon-XM_017061114.2-23;Dbxref=GeneID:108000652%2CGenbank:XM_017061114.2;Parent=rna-XM_017061114.2
NW_016019453.1	Gnomon	transcript	796876	1017626	.	+	.	Name=XR_001766595.2;ID=rna-XR_001766595.2;Dbxref=GeneID:108000705%2CGenbank:XR_001766595.2;Parent=gene-LOC108000705
NW_016019453.1	Gnomon	transcript	573797	579628	.	+	.	Name=XR_003698379.1;ID=rna-XR_003698379.1;Dbxref=GeneID:108000703%2CGenbank:XR_003698379.1;Parent=gene-LOC108000703
NW_016019453.1	Gnomon	exon	767416	767582	.	-	.	ID=exon-XM_017061097.2-1;Dbxref=GeneID:108000641%2CGenbank:XM_017061097.2;Parent=rna-XM_017061097.2
NW_016019453.1	Gnomon	exon	766585	766751	.	-	.	ID=exon-XM_017061097.2-2;Dbxref=GeneID:108000641%2CGenbank:XM_017061097.2;Parent=rna-XM_017061097.2
NW_016019453.1	Gnomon	exon	766362	766496	.	-	.	ID=exon-XM_017061097.2-3;Dbxref=GeneID:108000641%2CGenbank:XM_017061097.2;Parent=rna-XM_017061097.2
NW_016019453.1	Gnomon	exon	765986	766122	.	-	.	ID=exon-XM_017061097.2-4;Dbxref=GeneID:108000641%2CGenbank:XM_017061097.2;Parent=rna-XM_017061097.2
NW_016019453.1	Gnomon	exon	765708	765901	.	-	.	ID=exon-XM_017061097.2-5;Dbxref=GeneID:108000641%2CGenbank:XM_017061097.2;Parent=rna-XM_017061097.2
NW_016019453.1	Gnomon	exon	765162	765632	.	-	.	ID=exon-XM_017061097.2-6;Dbxref=GeneID:108000641%2CGenbank:XM_017061097.2;Parent=rna-XM_017061097.2
NW_016019453.1	Gnomon	exon	764913	765074	.	-	.	ID=exon-XM_017061097.2-7;Dbxref=GeneID:108000641%2CGenbank:XM_017061097.2;Parent=rna-XM_017061097.2
NW_016019453.1	Gnomon	exon	764740	764843	.	-	.	ID=exon-XM_017061097.2-8;Dbxref=GeneID:108000641%2CGenbank:XM_017061097.2;Parent=rna-XM_017061097.2
NW_016019453.1	Gnomon	exon	764575	764666	.	-	.	ID=exon-XM_017061097.2-9;Dbxref=GeneID:108000641%2CGenbank:XM_017061097.2;Parent=rna-XM_017061097.2
NW_016019453.1	Gnomon	mRNA	748514	749954	.	-	.	Name=XM_017061085.2;ID=rna-XM_017061085.2;Dbxref=GeneID:108000634%2CGenbank:XM_017061085.2;Parent=gene-LOC108000634
NW_016019453.1	Gnomon	mRNA	333137	346674	.	+	.	Name=XM_028668068.1;ID=rna-XM_028668068.1;Dbxref=GeneID:108000667%2CGenbank:XM_028668068.1;Parent=gene-LOC108000667
NW_016019453.1	Gnomon	exon	254651	255139	.	+	.	ID=exon-XM_017061175.2-1;Dbxref=GeneID:108000677%2CGenbank:XM_017061175.2;Parent=rna-XM_017061175.2
NW_016019453.1	Gnomon	exon	255436	255824	.	+	.	ID=exon-XM_017061175.2-2;Dbxref=GeneID:108000677%2CGenbank:XM_017061175.2;Parent=rna-XM_017061175.2
NW_016019453.1	Gnomon	exon	255893	256261	.	+	.	ID=exon-XM_017061175.2-3;Dbxref=GeneID:108000677%2CGenbank:XM_017061175.2;Parent=rna-XM_017061175.2
NW_016019453.1	Gnomon	exon	256332	256664	.	+	.	ID=exon-XM_017061175.2-4;Dbxref=GeneID:108000677%2CGenbank:XM_017061175.2;Parent=rna-XM_017061175.2
NW_016019453.1	Gnomon	CDS	649641	650250	.	-	0	Name=XP_016916561.1;ID=cds-XP_016916561.1;Dbxref=GeneID:108000625%2CGenbank:XP_016916561.1;Parent=rna-XM_017061072.2
NW_016019453.1	Gnomon	CDS	649439	649571	.	-	0	Name=XP_016916561.1;ID=cds-XP_016916561.1;Dbxref=GeneID:108000625%2CGenbank:XP_016916561.1;Parent=rna-XM_017061072.2
NW_016019453.1	Gnomon	CDS	649000	649363	.	-	0	Name=XP_016916561.1;ID=cds-XP_016916561.1;Dbxref=GeneID:108000625%2CGenbank:XP_016916561.1;Parent=rna-XM_017061072.2
NW_016019453.1	Gnomon	exon	447456	447579	.	+	.	ID=exon-XM_017061074.2-4;Dbxref=GeneID:108000626%2CGenbank:XM_017061074.2;Parent=rna-XM_017061074.2
NW_016019453.1	Gnomon	exon	447654	447865	.	+	.	ID=exon-XM_017061074.2-5;Dbxref=GeneID:108000626%2CGenbank:XM_017061074.2;Parent=rna-XM_017061074.2
NW_016019453.1	Gnomon	exon	447931	448111	.	+	.	ID=exon-XM_017061074.2-6;Dbxref=GeneID:108000626%2CGenbank:XM_017061074.2;Parent=rna-XM_017061074.2
NW_016019453.1	Gnomon	exon	448199	448477	.	+	.	ID=exon-XM_017061074.2-7;Dbxref=GeneID:108000626%2CGenbank:XM_017061074.2;Parent=rna-XM_017061074.2
NW_016019453.1	Gnomon	exon	446289	446493	.	+	.	ID=exon-XM_017061074.2-1;Dbxref=GeneID:108000626%2CGenbank:XM_017061074.2;Parent=rna-XM_017061074.2
NW_016019453.1	Gnomon	exon	446681	446779	.	+	.	ID=exon-XM_017061074.2-2;Dbxref=GeneID:108000626%2CGenbank:XM_017061074.2;Parent=rna-XM_017061074.2
NW_016019453.1	Gnomon	exon	446948	447370	.	+	.	ID=exon-XM_017061074.2-3;Dbxref=GeneID:108000626%2CGenbank:XM_017061074.2;Parent=rna-XM_017061074.2
NW_016019453.1	Gnomon	exon	352901	353063	.	-	.	ID=exon-XR_003698376.1-2;Dbxref=GeneID:114577912%2CGenbank:XR_003698376.1;Parent=rna-XR_003698376.1
NW_016019453.1	Gnomon	exon	353261	353400	.	-	.	ID=exon-XR_003698376.1-1;Dbxref=GeneID:114577912%2CGenbank:XR_003698376.1;Parent=rna-XR_003698376.1
NW_016019453.1	Gnomon	mRNA	261549	262842	.	+	.	Name=XM_017061180.2;ID=rna-XM_017061180.2;Dbxref=GeneID:108000680%2CGenbank:XM_017061180.2;Parent=gene-LOC108000680
NW_016019453.1	Gnomon	exon	681588	681745	.	+	.	ID=exon-XM_028668064.1-9;Dbxref=GeneID:108000671%2CGenbank:XM_028668064.1;Parent=rna-XM_028668064.1
NW_016019453.1	Gnomon	exon	681032	681308	.	+	.	ID=exon-XM_028668064.1-7;Dbxref=GeneID:108000671%2CGenbank:XM_028668064.1;Parent=rna-XM_028668064.1
NW_016019453.1	Gnomon	exon	681411	681505	.	+	.	ID=exon-XM_028668064.1-8;Dbxref=GeneID:108000671%2CGenbank:XM_028668064.1;Parent=rna-XM_028668064.1
NW_016019453.1	Gnomon	exon	679744	680118	.	+	.	ID=exon-XM_028668064.1-5;Dbxref=GeneID:108000671%2CGenbank:XM_028668064.1;Parent=rna-XM_028668064.1
NW_016019453.1	Gnomon	exon	680476	680842	.	+	.	ID=exon-XM_028668064.1-6;Dbxref=GeneID:108000671%2CGenbank:XM_028668064.1;Parent=rna-XM_028668064.1
NW_016019453.1	Gnomon	exon	678746	678986	.	+	.	ID=exon-XM_028668064.1-3;Dbxref=GeneID:108000671%2CGenbank:XM_028668064.1;Parent=rna-XM_028668064.1
NW_016019453.1	Gnomon	exon	679256	679499	.	+	.	ID=exon-XM_028668064.1-4;Dbxref=GeneID:108000671%2CGenbank:XM_028668064.1;Parent=rna-XM_028668064.1
NW_016019453.1	Gnomon	exon	677294	677726	.	+	.	ID=exon-XM_028668064.1-1;Dbxref=GeneID:108000671%2CGenbank:XM_028668064.1;Parent=rna-XM_028668064.1
NW_016019453.1	Gnomon	exon	677813	677920	.	+	.	ID=exon-XM_028668064.1-2;Dbxref=GeneID:108000671%2CGenbank:XM_028668064.1;Parent=rna-XM_028668064.1
NW_016019453.1	Gnomon	exon	613988	614190	.	-	.	ID=exon-XM_017061198.1-2;Dbxref=GeneID:108000688%2CGenbank:XM_017061198.1;Note=The sequence of the model RefSeq transcript was modified relative to this genomic sequence to represent the inferred CDS: added 1020 bases not found in genome assembly;Parent=rna-XM_017061198.1
NW_016019453.1	Gnomon	exon	613456	613598	.	-	.	ID=exon-XM_017061198.1-3;Dbxref=GeneID:108000688%2CGenbank:XM_017061198.1;Note=The sequence of the model RefSeq transcript was modified relative to this genomic sequence to represent the inferred CDS: added 1020 bases not found in genome assembly;Parent=rna-XM_017061198.1
NW_016019453.1	Gnomon	exon	613201	613377	.	-	.	ID=exon-XM_017061198.1-4;Dbxref=GeneID:108000688%2CGenbank:XM_017061198.1;Note=The sequence of the model RefSeq transcript was modified relative to this genomic sequence to represent the inferred CDS: added 1020 bases not found in genome assembly;Parent=rna-XM_017061198.1
NW_016019453.1	Gnomon	exon	612920	613112	.	-	.	ID=exon-XM_017061198.1-5;Dbxref=GeneID:108000688%2CGenbank:XM_017061198.1;Note=The sequence of the model RefSeq transcript was modified relative to this genomic sequence to represent the inferred CDS: added 1020 bases not found in genome assembly;Parent=rna-XM_017061198.1
NW_016019453.1	Gnomon	exon	614258	614680	.	-	.	ID=exon-XM_017061198.1-1;Dbxref=GeneID:108000688%2CGenbank:XM_017061198.1;Note=The sequence of the model RefSeq transcript was modified relative to this genomic sequence to represent the inferred CDS: added 1020 bases not found in genome assembly;Parent=rna-XM_017061198.1
NW_016019453.1	Gnomon	exon	612573	612844	.	-	.	ID=exon-XM_017061198.1-6;Dbxref=GeneID:108000688%2CGenbank:XM_017061198.1;Note=The sequence of the model RefSeq transcript was modified relative to this genomic sequence to represent the inferred CDS: added 1020 bases not found in genome assembly;Parent=rna-XM_017061198.1
NW_016019453.1	Gnomon	exon	612282	612491	.	-	.	ID=exon-XM_017061198.1-7;Dbxref=GeneID:108000688%2CGenbank:XM_017061198.1;Note=The sequence of the model RefSeq transcript was modified relative to this genomic sequence to represent the inferred CDS: added 1020 bases not found in genome assembly;Parent=rna-XM_017061198.1
NW_016019453.1	Gnomon	exon	612033	612188	.	-	.	ID=exon-XM_017061198.1-8;Dbxref=GeneID:108000688%2CGenbank:XM_017061198.1;Note=The sequence of the model RefSeq transcript was modified relative to this genomic sequence to represent the inferred CDS: added 1020 bases not found in genome assembly;Parent=rna-XM_017061198.1
NW_016019453.1	Gnomon	exon	611746	611907	.	-	.	ID=exon-XM_017061198.1-9;Dbxref=GeneID:108000688%2CGenbank:XM_017061198.1;Note=The sequence of the model RefSeq transcript was modified relative to this genomic sequence to represent the inferred CDS: added 1020 bases not found in genome assembly;Parent=rna-XM_017061198.1
NW_016019453.1	Gnomon	exon	312201	315614	.	+	.	ID=exon-XM_028668055.1-23;Dbxref=GeneID:108000652%2CGenbank:XM_028668055.1;Parent=rna-XM_028668055.1
NW_016019453.1	Gnomon	exon	311344	311607	.	+	.	ID=exon-XM_028668055.1-20;Dbxref=GeneID:108000652%2CGenbank:XM_028668055.1;Parent=rna-XM_028668055.1
NW_016019453.1	Gnomon	exon	311682	311838	.	+	.	ID=exon-XM_028668055.1-21;Dbxref=GeneID:108000652%2CGenbank:XM_028668055.1;Parent=rna-XM_028668055.1
NW_016019453.1	Gnomon	exon	311979	312095	.	+	.	ID=exon-XM_028668055.1-22;Dbxref=GeneID:108000652%2CGenbank:XM_028668055.1;Parent=rna-XM_028668055.1
NW_016019453.1	Gnomon	mRNA	487100	488178	.	+	.	Name=XM_017061086.1;ID=rna-XM_017061086.1;Dbxref=GeneID:108000635%2CGenbank:XM_017061086.1;Parent=gene-LOC108000635
NW_016019453.1	Gnomon	exon	308841	308888	.	+	.	ID=exon-XM_028668055.1-16;Dbxref=GeneID:108000652%2CGenbank:XM_028668055.1;Parent=rna-XM_028668055.1
NW_016019453.1	Gnomon	exon	310400	310652	.	+	.	ID=exon-XM_028668055.1-17;Dbxref=GeneID:108000652%2CGenbank:XM_028668055.1;Parent=rna-XM_028668055.1
NW_016019453.1	Gnomon	exon	310736	310881	.	+	.	ID=exon-XM_028668055.1-18;Dbxref=GeneID:108000652%2CGenbank:XM_028668055.1;Parent=rna-XM_028668055.1
NW_016019453.1	Gnomon	exon	310974	311204	.	+	.	ID=exon-XM_028668055.1-19;Dbxref=GeneID:108000652%2CGenbank:XM_028668055.1;Parent=rna-XM_028668055.1
NW_016019453.1	Gnomon	exon	307498	307740	.	+	.	ID=exon-XM_028668055.1-12;Dbxref=GeneID:108000652%2CGenbank:XM_028668055.1;Parent=rna-XM_028668055.1
NW_016019453.1	Gnomon	exon	307809	307991	.	+	.	ID=exon-XM_028668055.1-13;Dbxref=GeneID:108000652%2CGenbank:XM_028668055.1;Parent=rna-XM_028668055.1
NW_016019453.1	Gnomon	exon	308060	308152	.	+	.	ID=exon-XM_028668055.1-14;Dbxref=GeneID:108000652%2CGenbank:XM_028668055.1;Parent=rna-XM_028668055.1
NW_016019453.1	Gnomon	exon	308246	308406	.	+	.	ID=exon-XM_028668055.1-15;Dbxref=GeneID:108000652%2CGenbank:XM_028668055.1;Parent=rna-XM_028668055.1
NW_016019453.1	Gnomon	exon	306767	306926	.	+	.	ID=exon-XM_028668055.1-10;Dbxref=GeneID:108000652%2CGenbank:XM_028668055.1;Parent=rna-XM_028668055.1
NW_016019453.1	Gnomon	exon	307013	307374	.	+	.	ID=exon-XM_028668055.1-11;Dbxref=GeneID:108000652%2CGenbank:XM_028668055.1;Parent=rna-XM_028668055.1
NW_016019453.1	Gnomon	CDS	575098	575183	.	+	0	Name=XP_016916718.1;ID=cds-XP_016916718.1;Dbxref=GeneID:108000703%2CGenbank:XP_016916718.1;Parent=rna-XM_017061229.2
NW_016019453.1	Gnomon	CDS	575298	575588	.	+	0	Name=XP_016916718.1;ID=cds-XP_016916718.1;Dbxref=GeneID:108000703%2CGenbank:XP_016916718.1;Parent=rna-XM_017061229.2
NW_016019453.1	Gnomon	CDS	575673	575809	.	+	0	Name=XP_016916718.1;ID=cds-XP_016916718.1;Dbxref=GeneID:108000703%2CGenbank:XP_016916718.1;Parent=rna-XM_017061229.2
NW_016019453.1	Gnomon	CDS	575898	576083	.	+	0	Name=XP_016916718.1;ID=cds-XP_016916718.1;Dbxref=GeneID:108000703%2CGenbank:XP_016916718.1;Parent=rna-XM_017061229.2
NW_016019453.1	Gnomon	CDS	576642	576769	.	+	0	Name=XP_016916718.1;ID=cds-XP_016916718.1;Dbxref=GeneID:108000703%2CGenbank:XP_016916718.1;Parent=rna-XM_017061229.2
NW_016019453.1	Gnomon	CDS	577458	577528	.	+	0	Name=XP_016916718.1;ID=cds-XP_016916718.1;Dbxref=GeneID:108000703%2CGenbank:XP_016916718.1;Parent=rna-XM_017061229.2
NW_016019453.1	Gnomon	CDS	579613	579670	.	+	0	Name=XP_016916718.1;ID=cds-XP_016916718.1;Dbxref=GeneID:108000703%2CGenbank:XP_016916718.1;Parent=rna-XM_017061229.2
NW_016019453.1	Gnomon	CDS	649641	650250	.	-	0	Name=XP_016916562.1;ID=cds-XP_016916562.1;Dbxref=GeneID:108000625%2CGenbank:XP_016916562.1;Parent=rna-XM_017061073.2
NW_016019453.1	Gnomon	CDS	649439	649571	.	-	0	Name=XP_016916562.1;ID=cds-XP_016916562.1;Dbxref=GeneID:108000625%2CGenbank:XP_016916562.1;Parent=rna-XM_017061073.2
NW_016019453.1	Gnomon	CDS	649000	649363	.	-	0	Name=XP_016916562.1;ID=cds-XP_016916562.1;Dbxref=GeneID:108000625%2CGenbank:XP_016916562.1;Parent=rna-XM_017061073.2
NW_016019453.1	Gnomon	mRNA	321251	323800	.	+	.	Name=XM_017061181.2;ID=rna-XM_017061181.2;Dbxref=GeneID:108000681%2CGenbank:XM_017061181.2;Parent=gene-LOC108000681
NW_016019453.1	RefSeq	region	1	1040288	.	+	.	Name=Unknown;ID=NW_016019453.1:1..1040288;Dbxref=taxon:7461
NW_016019453.1	Gnomon	mRNA	357695	358807	.	-	.	Name=XM_017061087.2;ID=rna-XM_017061087.2;Dbxref=GeneID:108000636%2CGenbank:XM_017061087.2;Parent=gene-LOC108000636
NW_016019453.1	Gnomon	exon	351150	351360	.	+	.	ID=exon-XM_028668087.1-2;Dbxref=GeneID:108000695%2CGenbank:XM_028668087.1;Parent=rna-XM_028668087.1
NW_016019453.1	Gnomon	exon	351619	351654	.	+	.	ID=exon-XM_028668087.1-3;Dbxref=GeneID:108000695%2CGenbank:XM_028668087.1;Parent=rna-XM_028668087.1
NW_016019453.1	Gnomon	exon	350669	350685	.	+	.	ID=exon-XM_028668087.1-1;Dbxref=GeneID:108000695%2CGenbank:XM_028668087.1;Parent=rna-XM_028668087.1
NW_016019453.1	Gnomon	exon	352409	352617	.	+	.	ID=exon-XM_028668087.1-6;Dbxref=GeneID:108000695%2CGenbank:XM_028668087.1;Parent=rna-XM_028668087.1
NW_016019453.1	Gnomon	exon	352698	352883	.	+	.	ID=exon-XM_028668087.1-7;Dbxref=GeneID:108000695%2CGenbank:XM_028668087.1;Parent=rna-XM_028668087.1
NW_016019453.1	Gnomon	exon	351998	352085	.	+	.	ID=exon-XM_028668087.1-4;Dbxref=GeneID:108000695%2CGenbank:XM_028668087.1;Parent=rna-XM_028668087.1
NW_016019453.1	Gnomon	exon	352219	352350	.	+	.	ID=exon-XM_028668087.1-5;Dbxref=GeneID:108000695%2CGenbank:XM_028668087.1;Parent=rna-XM_028668087.1
NW_016019453.1	Gnomon	exon	352979	353149	.	+	.	ID=exon-XM_028668087.1-8;Dbxref=GeneID:108000695%2CGenbank:XM_028668087.1;Parent=rna-XM_028668087.1
NW_016019453.1	Gnomon	exon	353220	353499	.	+	.	ID=exon-XM_028668087.1-9;Dbxref=GeneID:108000695%2CGenbank:XM_028668087.1;Parent=rna-XM_028668087.1
NW_016019453.1	Gnomon	exon	311682	311838	.	+	.	ID=exon-XM_017061119.2-20;Dbxref=GeneID:108000652%2CGenbank:XM_017061119.2;Parent=rna-XM_017061119.2
NW_016019453.1	Gnomon	exon	311979	312095	.	+	.	ID=exon-XM_017061119.2-21;Dbxref=GeneID:108000652%2CGenbank:XM_017061119.2;Parent=rna-XM_017061119.2
NW_016019453.1	Gnomon	exon	312201	315614	.	+	.	ID=exon-XM_017061119.2-22;Dbxref=GeneID:108000652%2CGenbank:XM_017061119.2;Parent=rna-XM_017061119.2
NW_016019453.1	Gnomon	exon	308841	308888	.	+	.	ID=exon-XM_017061119.2-15;Dbxref=GeneID:108000652%2CGenbank:XM_017061119.2;Parent=rna-XM_017061119.2
NW_016019453.1	Gnomon	exon	310400	310652	.	+	.	ID=exon-XM_017061119.2-16;Dbxref=GeneID:108000652%2CGenbank:XM_017061119.2;Parent=rna-XM_017061119.2
NW_016019453.1	Gnomon	exon	310736	310881	.	+	.	ID=exon-XM_017061119.2-17;Dbxref=GeneID:108000652%2CGenbank:XM_017061119.2;Parent=rna-XM_017061119.2
NW_016019453.1	Gnomon	exon	310974	311204	.	+	.	ID=exon-XM_017061119.2-18;Dbxref=GeneID:108000652%2CGenbank:XM_017061119.2;Parent=rna-XM_017061119.2
NW_016019453.1	Gnomon	exon	311344	311607	.	+	.	ID=exon-XM_017061119.2-19;Dbxref=GeneID:108000652%2CGenbank:XM_017061119.2;Parent=rna-XM_017061119.2
NW_016019453.1	Gnomon	exon	307013	307374	.	+	.	ID=exon-XM_017061119.2-10;Dbxref=GeneID:108000652%2CGenbank:XM_017061119.2;Parent=rna-XM_017061119.2
NW_016019453.1	Gnomon	exon	307498	307740	.	+	.	ID=exon-XM_017061119.2-11;Dbxref=GeneID:108000652%2CGenbank:XM_017061119.2;Parent=rna-XM_017061119.2
NW_016019453.1	Gnomon	exon	307809	307991	.	+	.	ID=exon-XM_017061119.2-12;Dbxref=GeneID:108000652%2CGenbank:XM_017061119.2;Parent=rna-XM_017061119.2
NW_016019453.1	Gnomon	exon	308060	308152	.	+	.	ID=exon-XM_017061119.2-13;Dbxref=GeneID:108000652%2CGenbank:XM_017061119.2;Parent=rna-XM_017061119.2
NW_016019453.1	Gnomon	exon	308246	308406	.	+	.	ID=exon-XM_017061119.2-14;Dbxref=GeneID:108000652%2CGenbank:XM_017061119.2;Parent=rna-XM_017061119.2
NW_016019453.1	Gnomon	lnc_RNA	276140	279392	.	-	.	Name=XR_001766587.2;ID=rna-XR_001766587.2;Dbxref=GeneID:108000651%2CGenbank:XR_001766587.2;Parent=gene-LOC108000651
NW_016019453.1	Gnomon	CDS	237009	237091	.	-	0	Name=XP_016916696.1;ID=cds-XP_016916696.1;Dbxref=GeneID:108000693%2CGenbank:XP_016916696.1;Parent=rna-XM_017061207.2
NW_016019453.1	Gnomon	CDS	236636	236867	.	-	0	Name=XP_016916696.1;ID=cds-XP_016916696.1;Dbxref=GeneID:108000693%2CGenbank:XP_016916696.1;Parent=rna-XM_017061207.2
NW_016019453.1	Gnomon	CDS	236439	236517	.	-	0	Name=XP_016916696.1;ID=cds-XP_016916696.1;Dbxref=GeneID:108000693%2CGenbank:XP_016916696.1;Parent=rna-XM_017061207.2
NW_016019453.1	Gnomon	CDS	236225	236367	.	-	0	Name=XP_016916696.1;ID=cds-XP_016916696.1;Dbxref=GeneID:108000693%2CGenbank:XP_016916696.1;Parent=rna-XM_017061207.2
NW_016019453.1	Gnomon	transcript	756445	767582	.	-	.	Name=XR_003698387.1;ID=rna-XR_003698387.1;Dbxref=GeneID:108000641%2CGenbank:XR_003698387.1;Parent=gene-LOC108000641
NW_016019453.1	Gnomon	CDS	285342	285590	.	+	0	Name=XP_028523856.1;ID=cds-XP_028523856.1;Dbxref=GeneID:108000652%2CGenbank:XP_028523856.1;Parent=rna-XM_028668055.1
NW_016019453.1	Gnomon	CDS	302744	302845	.	+	0	Name=XP_028523856.1;ID=cds-XP_028523856.1;Dbxref=GeneID:108000652%2CGenbank:XP_028523856.1;Parent=rna-XM_028668055.1
NW_016019453.1	Gnomon	CDS	302934	303098	.	+	0	Name=XP_028523856.1;ID=cds-XP_028523856.1;Dbxref=GeneID:108000652%2CGenbank:XP_028523856.1;Parent=rna-XM_028668055.1
NW_016019453.1	Gnomon	CDS	303394	303468	.	+	0	Name=XP_028523856.1;ID=cds-XP_028523856.1;Dbxref=GeneID:108000652%2CGenbank:XP_028523856.1;Parent=rna-XM_028668055.1
NW_016019453.1	Gnomon	CDS	303559	303654	.	+	0	Name=XP_028523856.1;ID=cds-XP_028523856.1;Dbxref=GeneID:108000652%2CGenbank:XP_028523856.1;Parent=rna-XM_028668055.1
NW_016019453.1	Gnomon	CDS	304433	304642	.	+	0	Name=XP_028523856.1;ID=cds-XP_028523856.1;Dbxref=GeneID:108000652%2CGenbank:XP_028523856.1;Parent=rna-XM_028668055.1
NW_016019453.1	Gnomon	CDS	305610	305897	.	+	0	Name=XP_028523856.1;ID=cds-XP_028523856.1;Dbxref=GeneID:108000652%2CGenbank:XP_028523856.1;Parent=rna-XM_028668055.1
NW_016019453.1	Gnomon	CDS	306028	306171	.	+	0	Name=XP_028523856.1;ID=cds-XP_028523856.1;Dbxref=GeneID:108000652%2CGenbank:XP_028523856.1;Parent=rna-XM_028668055.1
NW_016019453.1	Gnomon	CDS	306767	306926	.	+	0	Name=XP_028523856.1;ID=cds-XP_028523856.1;Dbxref=GeneID:108000652%2CGenbank:XP_028523856.1;Parent=rna-XM_028668055.1
NW_016019453.1	Gnomon	CDS	307013	307374	.	+	0	Name=XP_028523856.1;ID=cds-XP_028523856.1;Dbxref=GeneID:108000652%2CGenbank:XP_028523856.1;Parent=rna-XM_028668055.1
NW_016019453.1	Gnomon	CDS	307498	307740	.	+	0	Name=XP_028523856.1;ID=cds-XP_028523856.1;Dbxref=GeneID:108000652%2CGenbank:XP_028523856.1;Parent=rna-XM_028668055.1
NW_016019453.1	Gnomon	CDS	307809	307991	.	+	0	Name=XP_028523856.1;ID=cds-XP_028523856.1;Dbxref=GeneID:108000652%2CGenbank:XP_028523856.1;Parent=rna-XM_028668055.1
NW_016019453.1	Gnomon	CDS	308060	308152	.	+	0	Name=XP_028523856.1;ID=cds-XP_028523856.1;Dbxref=GeneID:108000652%2CGenbank:XP_028523856.1;Parent=rna-XM_028668055.1
NW_016019453.1	Gnomon	CDS	308246	308406	.	+	0	Name=XP_028523856.1;ID=cds-XP_028523856.1;Dbxref=GeneID:108000652%2CGenbank:XP_028523856.1;Parent=rna-XM_028668055.1
NW_016019453.1	Gnomon	CDS	308841	308888	.	+	0	Name=XP_028523856.1;ID=cds-XP_028523856.1;Dbxref=GeneID:108000652%2CGenbank:XP_028523856.1;Parent=rna-XM_028668055.1
NW_016019453.1	Gnomon	CDS	310400	310652	.	+	0	Name=XP_028523856.1;ID=cds-XP_028523856.1;Dbxref=GeneID:108000652%2CGenbank:XP_028523856.1;Parent=rna-XM_028668055.1
NW_016019453.1	Gnomon	CDS	310736	310881	.	+	0	Name=XP_028523856.1;ID=cds-XP_028523856.1;Dbxref=GeneID:108000652%2CGenbank:XP_028523856.1;Parent=rna-XM_028668055.1
NW_016019453.1	Gnomon	CDS	310974	311204	.	+	0	Name=XP_028523856.1;ID=cds-XP_028523856.1;Dbxref=GeneID:108000652%2CGenbank:XP_028523856.1;Parent=rna-XM_028668055.1
NW_016019453.1	Gnomon	CDS	311344	311607	.	+	0	Name=XP_028523856.1;ID=cds-XP_028523856.1;Dbxref=GeneID:108000652%2CGenbank:XP_028523856.1;Parent=rna-XM_028668055.1
NW_016019453.1	Gnomon	CDS	311682	311838	.	+	0	Name=XP_028523856.1;ID=cds-XP_028523856.1;Dbxref=GeneID:108000652%2CGenbank:XP_028523856.1;Parent=rna-XM_028668055.1
NW_016019453.1	Gnomon	CDS	311979	312095	.	+	0	Name=XP_028523856.1;ID=cds-XP_028523856.1;Dbxref=GeneID:108000652%2CGenbank:XP_028523856.1;Parent=rna-XM_028668055.1
NW_016019453.1	Gnomon	CDS	312201	312290	.	+	0	Name=XP_028523856.1;ID=cds-XP_028523856.1;Dbxref=GeneID:108000652%2CGenbank:XP_028523856.1;Parent=rna-XM_028668055.1
NW_016019453.1	Gnomon	mRNA	745612	746797	.	-	.	Name=XM_017061093.2;ID=rna-XM_017061093.2;Dbxref=GeneID:108000639%2CGenbank:XM_017061093.2;Parent=gene-LOC108000639
NW_016019453.1	Gnomon	CDS	360993	361032	.	+	0	Name=XP_016916697.1;ID=cds-XP_016916697.1;Dbxref=GeneID:108000694%2CGenbank:XP_016916697.1;Parent=rna-XM_017061208.2
NW_016019453.1	Gnomon	CDS	371876	371956	.	+	0	Name=XP_016916697.1;ID=cds-XP_016916697.1;Dbxref=GeneID:108000694%2CGenbank:XP_016916697.1;Parent=rna-XM_017061208.2
NW_016019453.1	Gnomon	CDS	372084	372146	.	+	0	Name=XP_016916697.1;ID=cds-XP_016916697.1;Dbxref=GeneID:108000694%2CGenbank:XP_016916697.1;Parent=rna-XM_017061208.2
NW_016019453.1	Gnomon	CDS	388250	388321	.	+	0	Name=XP_016916697.1;ID=cds-XP_016916697.1;Dbxref=GeneID:108000694%2CGenbank:XP_016916697.1;Parent=rna-XM_017061208.2
NW_016019453.1	Gnomon	CDS	427968	428206	.	+	0	Name=XP_016916697.1;ID=cds-XP_016916697.1;Dbxref=GeneID:108000694%2CGenbank:XP_016916697.1;Parent=rna-XM_017061208.2
NW_016019453.1	Gnomon	CDS	430182	430324	.	+	0	Name=XP_016916697.1;ID=cds-XP_016916697.1;Dbxref=GeneID:108000694%2CGenbank:XP_016916697.1;Parent=rna-XM_017061208.2
NW_016019453.1	Gnomon	CDS	432872	434603	.	+	0	Name=XP_016916697.1;ID=cds-XP_016916697.1;Dbxref=GeneID:108000694%2CGenbank:XP_016916697.1;Parent=rna-XM_017061208.2
NW_016019453.1	Gnomon	CDS	434691	435758	.	+	0	Name=XP_016916697.1;ID=cds-XP_016916697.1;Dbxref=GeneID:108000694%2CGenbank:XP_016916697.1;Parent=rna-XM_017061208.2
NW_016019453.1	Gnomon	CDS	435908	436132	.	+	0	Name=XP_016916697.1;ID=cds-XP_016916697.1;Dbxref=GeneID:108000694%2CGenbank:XP_016916697.1;Parent=rna-XM_017061208.2
NW_016019453.1	Gnomon	CDS	436269	436658	.	+	0	Name=XP_016916697.1;ID=cds-XP_016916697.1;Dbxref=GeneID:108000694%2CGenbank:XP_016916697.1;Parent=rna-XM_017061208.2
NW_016019453.1	Gnomon	mRNA	755367	767582	.	-	.	Name=XM_017061094.2;ID=rna-XM_017061094.2;Dbxref=GeneID:108000641%2CGenbank:XM_017061094.2;Parent=gene-LOC108000641
NW_016019453.1	Gnomon	mRNA	248712	254535	.	-	.	Name=XM_028668077.1;ID=rna-XM_028668077.1;Dbxref=GeneID:108000620%2CGenbank:XM_028668077.1;Parent=gene-LOC108000620
NW_016019453.1	Gnomon	CDS	423029	423125	.	+	0	Name=XP_016916698.1;ID=cds-XP_016916698.1;Dbxref=GeneID:108000694%2CGenbank:XP_016916698.1;Parent=rna-XM_017061209.2
NW_016019453.1	Gnomon	CDS	427968	428206	.	+	0	Name=XP_016916698.1;ID=cds-XP_016916698.1;Dbxref=GeneID:108000694%2CGenbank:XP_016916698.1;Parent=rna-XM_017061209.2
NW_016019453.1	Gnomon	CDS	430182	430324	.	+	0	Name=XP_016916698.1;ID=cds-XP_016916698.1;Dbxref=GeneID:108000694%2CGenbank:XP_016916698.1;Parent=rna-XM_017061209.2
NW_016019453.1	Gnomon	CDS	432872	434603	.	+	0	Name=XP_016916698.1;ID=cds-XP_016916698.1;Dbxref=GeneID:108000694%2CGenbank:XP_016916698.1;Parent=rna-XM_017061209.2
NW_016019453.1	Gnomon	CDS	434691	435758	.	+	0	Name=XP_016916698.1;ID=cds-XP_016916698.1;Dbxref=GeneID:108000694%2CGenbank:XP_016916698.1;Parent=rna-XM_017061209.2
NW_016019453.1	Gnomon	CDS	435908	436132	.	+	0	Name=XP_016916698.1;ID=cds-XP_016916698.1;Dbxref=GeneID:108000694%2CGenbank:XP_016916698.1;Parent=rna-XM_017061209.2
NW_016019453.1	Gnomon	CDS	436269	436658	.	+	0	Name=XP_016916698.1;ID=cds-XP_016916698.1;Dbxref=GeneID:108000694%2CGenbank:XP_016916698.1;Parent=rna-XM_017061209.2
NW_016019453.1	Gnomon	CDS	543404	543533	.	+	0	Name=XP_016916708.1;ID=cds-XP_016916708.1;Dbxref=GeneID:108000700%2CGenbank:XP_016916708.1;Parent=rna-XM_017061219.2
NW_016019453.1	Gnomon	CDS	543690	543995	.	+	0	Name=XP_016916708.1;ID=cds-XP_016916708.1;Dbxref=GeneID:108000700%2CGenbank:XP_016916708.1;Parent=rna-XM_017061219.2
NW_016019453.1	Gnomon	CDS	544060	544700	.	+	0	Name=XP_016916708.1;ID=cds-XP_016916708.1;Dbxref=GeneID:108000700%2CGenbank:XP_016916708.1;Parent=rna-XM_017061219.2
NW_016019453.1	Gnomon	CDS	544763	544975	.	+	0	Name=XP_016916708.1;ID=cds-XP_016916708.1;Dbxref=GeneID:108000700%2CGenbank:XP_016916708.1;Parent=rna-XM_017061219.2
NW_016019453.1	Gnomon	CDS	545070	545375	.	+	0	Name=XP_016916708.1;ID=cds-XP_016916708.1;Dbxref=GeneID:108000700%2CGenbank:XP_016916708.1;Parent=rna-XM_017061219.2
NW_016019453.1	Gnomon	CDS	545434	545632	.	+	0	Name=XP_016916708.1;ID=cds-XP_016916708.1;Dbxref=GeneID:108000700%2CGenbank:XP_016916708.1;Parent=rna-XM_017061219.2
NW_016019453.1	Gnomon	CDS	545689	545861	.	+	0	Name=XP_016916708.1;ID=cds-XP_016916708.1;Dbxref=GeneID:108000700%2CGenbank:XP_016916708.1;Parent=rna-XM_017061219.2
NW_016019453.1	Gnomon	CDS	545932	546029	.	+	0	Name=XP_016916708.1;ID=cds-XP_016916708.1;Dbxref=GeneID:108000700%2CGenbank:XP_016916708.1;Parent=rna-XM_017061219.2
NW_016019453.1	Gnomon	CDS	546102	546363	.	+	0	Name=XP_016916708.1;ID=cds-XP_016916708.1;Dbxref=GeneID:108000700%2CGenbank:XP_016916708.1;Parent=rna-XM_017061219.2
NW_016019453.1	Gnomon	CDS	546422	546937	.	+	0	Name=XP_016916708.1;ID=cds-XP_016916708.1;Dbxref=GeneID:108000700%2CGenbank:XP_016916708.1;Parent=rna-XM_017061219.2
NW_016019453.1	Gnomon	lnc_RNA	776419	778158	.	+	.	Name=XR_001766585.2;ID=rna-XR_001766585.2;Dbxref=GeneID:108000640%2CGenbank:XR_001766585.2;Parent=gene-LOC108000640
NW_016019453.1	Gnomon	mRNA	755367	767582	.	-	.	Name=XM_017061095.2;ID=rna-XM_017061095.2;Dbxref=GeneID:108000641%2CGenbank:XM_017061095.2;Parent=gene-LOC108000641
NW_016019453.1	Gnomon	mRNA	750489	754289	.	+	.	Name=XM_017061105.2;ID=rna-XM_017061105.2;Dbxref=GeneID:108000645%2CGenbank:XM_017061105.2;Parent=gene-LOC108000645
NW_016019453.1	Gnomon	exon	612033	612188	.	-	.	ID=exon-XM_017061196.1-8;Dbxref=GeneID:108000688%2CGenbank:XM_017061196.1;Note=The sequence of the model RefSeq transcript was modified relative to this genomic sequence to represent the inferred CDS: added 1020 bases not found in genome assembly;Parent=rna-XM_017061196.1
NW_016019453.1	Gnomon	exon	767705	767842	.	+	.	ID=exon-XM_017061101.2-1;Dbxref=GeneID:108000643%2CGenbank:XM_017061101.2;Parent=rna-XM_017061101.2
NW_016019453.1	Gnomon	exon	611746	611907	.	-	.	ID=exon-XM_017061196.1-9;Dbxref=GeneID:108000688%2CGenbank:XM_017061196.1;Note=The sequence of the model RefSeq transcript was modified relative to this genomic sequence to represent the inferred CDS: added 1020 bases not found in genome assembly;Parent=rna-XM_017061196.1
NW_016019453.1	Gnomon	exon	768213	768374	.	+	.	ID=exon-XM_017061101.2-2;Dbxref=GeneID:108000643%2CGenbank:XM_017061101.2;Parent=rna-XM_017061101.2
NW_016019453.1	Gnomon	exon	770266	770440	.	+	.	ID=exon-XM_017061101.2-9;Dbxref=GeneID:108000643%2CGenbank:XM_017061101.2;Parent=rna-XM_017061101.2
NW_016019453.1	Gnomon	exon	614258	614680	.	-	.	ID=exon-XM_017061196.1-1;Dbxref=GeneID:108000688%2CGenbank:XM_017061196.1;Note=The sequence of the model RefSeq transcript was modified relative to this genomic sequence to represent the inferred CDS: added 1020 bases not found in genome assembly;Parent=rna-XM_017061196.1
NW_016019453.1	Gnomon	exon	613967	614190	.	-	.	ID=exon-XM_017061196.1-2;Dbxref=GeneID:108000688%2CGenbank:XM_017061196.1;Note=The sequence of the model RefSeq transcript was modified relative to this genomic sequence to represent the inferred CDS: added 1020 bases not found in genome assembly;Parent=rna-XM_017061196.1
NW_016019453.1	Gnomon	exon	769559	769886	.	+	.	ID=exon-XM_017061101.2-7;Dbxref=GeneID:108000643%2CGenbank:XM_017061101.2;Parent=rna-XM_017061101.2
NW_016019453.1	Gnomon	exon	613456	613598	.	-	.	ID=exon-XM_017061196.1-3;Dbxref=GeneID:108000688%2CGenbank:XM_017061196.1;Note=The sequence of the model RefSeq transcript was modified relative to this genomic sequence to represent the inferred CDS: added 1020 bases not found in genome assembly;Parent=rna-XM_017061196.1
NW_016019453.1	Gnomon	exon	769983	770190	.	+	.	ID=exon-XM_017061101.2-8;Dbxref=GeneID:108000643%2CGenbank:XM_017061101.2;Parent=rna-XM_017061101.2
NW_016019453.1	Gnomon	exon	613201	613377	.	-	.	ID=exon-XM_017061196.1-4;Dbxref=GeneID:108000688%2CGenbank:XM_017061196.1;Note=The sequence of the model RefSeq transcript was modified relative to this genomic sequence to represent the inferred CDS: added 1020 bases not found in genome assembly;Parent=rna-XM_017061196.1
NW_016019453.1	Gnomon	exon	769066	769221	.	+	.	ID=exon-XM_017061101.2-5;Dbxref=GeneID:108000643%2CGenbank:XM_017061101.2;Parent=rna-XM_017061101.2
NW_016019453.1	Gnomon	exon	612920	613112	.	-	.	ID=exon-XM_017061196.1-5;Dbxref=GeneID:108000688%2CGenbank:XM_017061196.1;Note=The sequence of the model RefSeq transcript was modified relative to this genomic sequence to represent the inferred CDS: added 1020 bases not found in genome assembly;Parent=rna-XM_017061196.1
NW_016019453.1	Gnomon	exon	769290	769462	.	+	.	ID=exon-XM_017061101.2-6;Dbxref=GeneID:108000643%2CGenbank:XM_017061101.2;Parent=rna-XM_017061101.2
NW_016019453.1	Gnomon	exon	612573	612844	.	-	.	ID=exon-XM_017061196.1-6;Dbxref=GeneID:108000688%2CGenbank:XM_017061196.1;Note=The sequence of the model RefSeq transcript was modified relative to this genomic sequence to represent the inferred CDS: added 1020 bases not found in genome assembly;Parent=rna-XM_017061196.1
NW_016019453.1	Gnomon	exon	768457	768655	.	+	.	ID=exon-XM_017061101.2-3;Dbxref=GeneID:108000643%2CGenbank:XM_017061101.2;Parent=rna-XM_017061101.2
NW_016019453.1	Gnomon	exon	612282	612491	.	-	.	ID=exon-XM_017061196.1-7;Dbxref=GeneID:108000688%2CGenbank:XM_017061196.1;Note=The sequence of the model RefSeq transcript was modified relative to this genomic sequence to represent the inferred CDS: added 1020 bases not found in genome assembly;Parent=rna-XM_017061196.1
NW_016019453.1	Gnomon	exon	768736	768982	.	+	.	ID=exon-XM_017061101.2-4;Dbxref=GeneID:108000643%2CGenbank:XM_017061101.2;Parent=rna-XM_017061101.2
NW_016019453.1	Gnomon	exon	259289	259508	.	+	.	ID=exon-XM_017061173.2-4;Dbxref=GeneID:108000676%2CGenbank:XM_017061173.2;Parent=rna-XM_017061173.2
NW_016019453.1	Gnomon	exon	259588	259797	.	+	.	ID=exon-XM_017061173.2-5;Dbxref=GeneID:108000676%2CGenbank:XM_017061173.2;Parent=rna-XM_017061173.2
NW_016019453.1	Gnomon	exon	259916	260031	.	+	.	ID=exon-XM_017061173.2-6;Dbxref=GeneID:108000676%2CGenbank:XM_017061173.2;Parent=rna-XM_017061173.2
NW_016019453.1	Gnomon	exon	260102	260264	.	+	.	ID=exon-XM_017061173.2-7;Dbxref=GeneID:108000676%2CGenbank:XM_017061173.2;Parent=rna-XM_017061173.2
NW_016019453.1	Gnomon	exon	257988	258011	.	+	.	ID=exon-XM_017061173.2-1;Dbxref=GeneID:108000676%2CGenbank:XM_017061173.2;Parent=rna-XM_017061173.2
NW_016019453.1	Gnomon	exon	258235	258428	.	+	.	ID=exon-XM_017061173.2-2;Dbxref=GeneID:108000676%2CGenbank:XM_017061173.2;Parent=rna-XM_017061173.2
NW_016019453.1	Gnomon	exon	258648	259184	.	+	.	ID=exon-XM_017061173.2-3;Dbxref=GeneID:108000676%2CGenbank:XM_017061173.2;Parent=rna-XM_017061173.2
NW_016019453.1	Gnomon	exon	260343	260545	.	+	.	ID=exon-XM_017061173.2-8;Dbxref=GeneID:108000676%2CGenbank:XM_017061173.2;Parent=rna-XM_017061173.2
NW_016019453.1	Gnomon	exon	260642	260794	.	+	.	ID=exon-XM_017061173.2-9;Dbxref=GeneID:108000676%2CGenbank:XM_017061173.2;Parent=rna-XM_017061173.2
NW_016019453.1	Gnomon	CDS	351160	351360	.	+	0	Name=XP_016916699.1;ID=cds-XP_016916699.1;Dbxref=GeneID:108000695%2CGenbank:XP_016916699.1;Parent=rna-XM_017061210.2
NW_016019453.1	Gnomon	CDS	351619	351654	.	+	0	Name=XP_016916699.1;ID=cds-XP_016916699.1;Dbxref=GeneID:108000695%2CGenbank:XP_016916699.1;Parent=rna-XM_017061210.2
NW_016019453.1	Gnomon	CDS	351998	352085	.	+	0	Name=XP_016916699.1;ID=cds-XP_016916699.1;Dbxref=GeneID:108000695%2CGenbank:XP_016916699.1;Parent=rna-XM_017061210.2
NW_016019453.1	Gnomon	CDS	352219	352350	.	+	0	Name=XP_016916699.1;ID=cds-XP_016916699.1;Dbxref=GeneID:108000695%2CGenbank:XP_016916699.1;Parent=rna-XM_017061210.2
NW_016019453.1	Gnomon	CDS	352409	352617	.	+	0	Name=XP_016916699.1;ID=cds-XP_016916699.1;Dbxref=GeneID:108000695%2CGenbank:XP_016916699.1;Parent=rna-XM_017061210.2
NW_016019453.1	Gnomon	CDS	352698	352883	.	+	0	Name=XP_016916699.1;ID=cds-XP_016916699.1;Dbxref=GeneID:108000695%2CGenbank:XP_016916699.1;Parent=rna-XM_017061210.2
NW_016019453.1	Gnomon	CDS	352979	353149	.	+	0	Name=XP_016916699.1;ID=cds-XP_016916699.1;Dbxref=GeneID:108000695%2CGenbank:XP_016916699.1;Parent=rna-XM_017061210.2
NW_016019453.1	Gnomon	CDS	353220	353499	.	+	0	Name=XP_016916699.1;ID=cds-XP_016916699.1;Dbxref=GeneID:108000695%2CGenbank:XP_016916699.1;Parent=rna-XM_017061210.2
NW_016019453.1	Gnomon	CDS	353628	355036	.	+	0	Name=XP_016916699.1;ID=cds-XP_016916699.1;Dbxref=GeneID:108000695%2CGenbank:XP_016916699.1;Parent=rna-XM_017061210.2
NW_016019453.1	Gnomon	CDS	267901	267911	.	+	0	Name=XP_016916709.1;ID=cds-XP_016916709.1;Dbxref=GeneID:108000701%2CGenbank:XP_016916709.1;Parent=rna-XM_017061220.2
NW_016019453.1	Gnomon	CDS	268107	268682	.	+	0	Name=XP_016916709.1;ID=cds-XP_016916709.1;Dbxref=GeneID:108000701%2CGenbank:XP_016916709.1;Parent=rna-XM_017061220.2
NW_016019453.1	Gnomon	CDS	268748	268915	.	+	0	Name=XP_016916709.1;ID=cds-XP_016916709.1;Dbxref=GeneID:108000701%2CGenbank:XP_016916709.1;Parent=rna-XM_017061220.2
NW_016019453.1	Gnomon	CDS	268995	269193	.	+	0	Name=XP_016916709.1;ID=cds-XP_016916709.1;Dbxref=GeneID:108000701%2CGenbank:XP_016916709.1;Parent=rna-XM_017061220.2
NW_016019453.1	Gnomon	CDS	269263	269401	.	+	0	Name=XP_016916709.1;ID=cds-XP_016916709.1;Dbxref=GeneID:108000701%2CGenbank:XP_016916709.1;Parent=rna-XM_017061220.2
NW_016019453.1	Gnomon	CDS	269486	269685	.	+	0	Name=XP_016916709.1;ID=cds-XP_016916709.1;Dbxref=GeneID:108000701%2CGenbank:XP_016916709.1;Parent=rna-XM_017061220.2
NW_016019453.1	Gnomon	CDS	269747	269851	.	+	0	Name=XP_016916709.1;ID=cds-XP_016916709.1;Dbxref=GeneID:108000701%2CGenbank:XP_016916709.1;Parent=rna-XM_017061220.2
NW_016019453.1	Gnomon	CDS	269941	270026	.	+	0	Name=XP_016916709.1;ID=cds-XP_016916709.1;Dbxref=GeneID:108000701%2CGenbank:XP_016916709.1;Parent=rna-XM_017061220.2
NW_016019453.1	Gnomon	CDS	270089	270219	.	+	0	Name=XP_016916709.1;ID=cds-XP_016916709.1;Dbxref=GeneID:108000701%2CGenbank:XP_016916709.1;Parent=rna-XM_017061220.2
NW_016019453.1	Gnomon	CDS	270287	270390	.	+	0	Name=XP_016916709.1;ID=cds-XP_016916709.1;Dbxref=GeneID:108000701%2CGenbank:XP_016916709.1;Parent=rna-XM_017061220.2
NW_016019453.1	Gnomon	CDS	270450	270554	.	+	0	Name=XP_016916709.1;ID=cds-XP_016916709.1;Dbxref=GeneID:108000701%2CGenbank:XP_016916709.1;Parent=rna-XM_017061220.2
NW_016019453.1	Gnomon	CDS	270635	270781	.	+	0	Name=XP_016916709.1;ID=cds-XP_016916709.1;Dbxref=GeneID:108000701%2CGenbank:XP_016916709.1;Parent=rna-XM_017061220.2
NW_016019453.1	Gnomon	CDS	270876	271028	.	+	0	Name=XP_016916709.1;ID=cds-XP_016916709.1;Dbxref=GeneID:108000701%2CGenbank:XP_016916709.1;Parent=rna-XM_017061220.2
NW_016019453.1	Gnomon	CDS	271097	271333	.	+	0	Name=XP_016916709.1;ID=cds-XP_016916709.1;Dbxref=GeneID:108000701%2CGenbank:XP_016916709.1;Parent=rna-XM_017061220.2
NW_016019453.1	Gnomon	CDS	271406	271600	.	+	0	Name=XP_016916709.1;ID=cds-XP_016916709.1;Dbxref=GeneID:108000701%2CGenbank:XP_016916709.1;Parent=rna-XM_017061220.2
NW_016019453.1	Gnomon	mRNA	610736	614680	.	-	.	Name=XM_017061200.1;ID=rna-XM_017061200.1;Dbxref=GeneID:108000688%2CGenbank:XM_017061200.1;Note=The sequence of the model RefSeq transcript was modified relative to this genomic sequence to represent the inferred CDS: added 1020 bases not found in genome assembly;Parent=gene-LOC108000688
NW_016019453.1	Gnomon	mRNA	167143	228032	.	-	.	Name=XM_017061190.1;ID=rna-XM_017061190.1;Dbxref=GeneID:108000684%2CGenbank:XM_017061190.1;Parent=gene-LOC108000684
NW_016019453.1	Gnomon	mRNA	755367	767582	.	-	.	Name=XM_017061096.2;ID=rna-XM_017061096.2;Dbxref=GeneID:108000641%2CGenbank:XM_017061096.2;Parent=gene-LOC108000641
NW_016019453.1	Gnomon	mRNA	360508	436903	.	+	.	Name=XM_028668079.1;ID=rna-XM_028668079.1;Dbxref=GeneID:108000694%2CGenbank:XM_028668079.1;Parent=gene-LOC108000694
NW_016019453.1	Gnomon	mRNA	748514	749967	.	-	.	Name=XM_028668074.1;ID=rna-XM_028668074.1;Dbxref=GeneID:108000634%2CGenbank:XM_028668074.1;Parent=gene-LOC108000634
NW_016019453.1	Gnomon	exon	474032	474356	.	-	.	ID=exon-XM_028668085.1-2;Dbxref=GeneID:108000699%2CGenbank:XM_028668085.1;Parent=rna-XM_028668085.1
NW_016019453.1	Gnomon	exon	473307	473748	.	-	.	ID=exon-XM_028668085.1-3;Dbxref=GeneID:108000699%2CGenbank:XM_028668085.1;Parent=rna-XM_028668085.1
NW_016019453.1	Gnomon	exon	474437	474934	.	-	.	ID=exon-XM_028668085.1-1;Dbxref=GeneID:108000699%2CGenbank:XM_028668085.1;Parent=rna-XM_028668085.1
NW_016019453.1	Gnomon	lnc_RNA	276140	279395	.	-	.	Name=XR_003698383.1;ID=rna-XR_003698383.1;Dbxref=GeneID:108000651%2CGenbank:XR_003698383.1;Parent=gene-LOC108000651
NW_016019453.1	Gnomon	exon	438287	438425	.	-	.	ID=exon-XR_003698377.1-7;Dbxref=GeneID:108000707%2CGenbank:XR_003698377.1;Parent=rna-XR_003698377.1
NW_016019453.1	Gnomon	exon	439451	439611	.	-	.	ID=exon-XR_003698377.1-3;Dbxref=GeneID:108000707%2CGenbank:XR_003698377.1;Parent=rna-XR_003698377.1
NW_016019453.1	Gnomon	exon	439154	439341	.	-	.	ID=exon-XR_003698377.1-4;Dbxref=GeneID:108000707%2CGenbank:XR_003698377.1;Parent=rna-XR_003698377.1
NW_016019453.1	Gnomon	exon	438833	439091	.	-	.	ID=exon-XR_003698377.1-5;Dbxref=GeneID:108000707%2CGenbank:XR_003698377.1;Parent=rna-XR_003698377.1
NW_016019453.1	Gnomon	exon	438530	438701	.	-	.	ID=exon-XR_003698377.1-6;Dbxref=GeneID:108000707%2CGenbank:XR_003698377.1;Parent=rna-XR_003698377.1
NW_016019453.1	Gnomon	exon	612920	613112	.	-	.	ID=exon-XM_017061197.1-5;Dbxref=GeneID:108000688%2CGenbank:XM_017061197.1;Note=The sequence of the model RefSeq transcript was modified relative to this genomic sequence to represent the inferred CDS: added 1020 bases not found in genome assembly;Parent=rna-XM_017061197.1
NW_016019453.1	Gnomon	exon	612573	612844	.	-	.	ID=exon-XM_017061197.1-6;Dbxref=GeneID:108000688%2CGenbank:XM_017061197.1;Note=The sequence of the model RefSeq transcript was modified relative to this genomic sequence to represent the inferred CDS: added 1020 bases not found in genome assembly;Parent=rna-XM_017061197.1
NW_016019453.1	Gnomon	exon	440048	440129	.	-	.	ID=exon-XR_003698377.1-1;Dbxref=GeneID:108000707%2CGenbank:XR_003698377.1;Parent=rna-XR_003698377.1
NW_016019453.1	Gnomon	exon	613456	613586	.	-	.	ID=exon-XM_017061197.1-3;Dbxref=GeneID:108000688%2CGenbank:XM_017061197.1;Note=The sequence of the model RefSeq transcript was modified relative to this genomic sequence to represent the inferred CDS: added 1020 bases not found in genome assembly;Parent=rna-XM_017061197.1
NW_016019453.1	Gnomon	exon	439713	439935	.	-	.	ID=exon-XR_003698377.1-2;Dbxref=GeneID:108000707%2CGenbank:XR_003698377.1;Parent=rna-XR_003698377.1
NW_016019453.1	Gnomon	exon	613201	613377	.	-	.	ID=exon-XM_017061197.1-4;Dbxref=GeneID:108000688%2CGenbank:XM_017061197.1;Note=The sequence of the model RefSeq transcript was modified relative to this genomic sequence to represent the inferred CDS: added 1020 bases not found in genome assembly;Parent=rna-XM_017061197.1
NW_016019453.1	Gnomon	exon	614258	614680	.	-	.	ID=exon-XM_017061197.1-1;Dbxref=GeneID:108000688%2CGenbank:XM_017061197.1;Note=The sequence of the model RefSeq transcript was modified relative to this genomic sequence to represent the inferred CDS: added 1020 bases not found in genome assembly;Parent=rna-XM_017061197.1
NW_016019453.1	Gnomon	exon	613967	614190	.	-	.	ID=exon-XM_017061197.1-2;Dbxref=GeneID:108000688%2CGenbank:XM_017061197.1;Note=The sequence of the model RefSeq transcript was modified relative to this genomic sequence to represent the inferred CDS: added 1020 bases not found in genome assembly;Parent=rna-XM_017061197.1
NW_016019453.1	Gnomon	exon	611746	611907	.	-	.	ID=exon-XM_017061197.1-9;Dbxref=GeneID:108000688%2CGenbank:XM_017061197.1;Note=The sequence of the model RefSeq transcript was modified relative to this genomic sequence to represent the inferred CDS: added 1020 bases not found in genome assembly;Parent=rna-XM_017061197.1
NW_016019453.1	Gnomon	exon	612282	612491	.	-	.	ID=exon-XM_017061197.1-7;Dbxref=GeneID:108000688%2CGenbank:XM_017061197.1;Note=The sequence of the model RefSeq transcript was modified relative to this genomic sequence to represent the inferred CDS: added 1020 bases not found in genome assembly;Parent=rna-XM_017061197.1
NW_016019453.1	Gnomon	exon	612033	612188	.	-	.	ID=exon-XM_017061197.1-8;Dbxref=GeneID:108000688%2CGenbank:XM_017061197.1;Note=The sequence of the model RefSeq transcript was modified relative to this genomic sequence to represent the inferred CDS: added 1020 bases not found in genome assembly;Parent=rna-XM_017061197.1
NW_016019453.1	Gnomon	exon	719933	719952	.	-	.	ID=exon-XM_017061149.2-1;Dbxref=GeneID:108000664%2CGenbank:XM_017061149.2;Parent=rna-XM_017061149.2
NW_016019453.1	Gnomon	exon	711636	712430	.	-	.	ID=exon-XM_017061149.2-2;Dbxref=GeneID:108000664%2CGenbank:XM_017061149.2;Parent=rna-XM_017061149.2
NW_016019453.1	Gnomon	exon	708289	708426	.	-	.	ID=exon-XM_017061149.2-5;Dbxref=GeneID:108000664%2CGenbank:XM_017061149.2;Parent=rna-XM_017061149.2
NW_016019453.1	Gnomon	exon	704949	708068	.	-	.	ID=exon-XM_017061149.2-6;Dbxref=GeneID:108000664%2CGenbank:XM_017061149.2;Parent=rna-XM_017061149.2
NW_016019453.1	Gnomon	exon	711117	711360	.	-	.	ID=exon-XM_017061149.2-3;Dbxref=GeneID:108000664%2CGenbank:XM_017061149.2;Parent=rna-XM_017061149.2
NW_016019453.1	Gnomon	exon	709143	709217	.	-	.	ID=exon-XM_017061149.2-4;Dbxref=GeneID:108000664%2CGenbank:XM_017061149.2;Parent=rna-XM_017061149.2
NW_016019453.1	Gnomon	exon	681588	681745	.	+	.	ID=exon-XM_028668065.1-10;Dbxref=GeneID:108000671%2CGenbank:XM_028668065.1;Parent=rna-XM_028668065.1
NW_016019453.1	Gnomon	mRNA	263117	265890	.	-	.	Name=XM_028668073.1;ID=rna-XM_028668073.1;Dbxref=GeneID:108000678%2CGenbank:XM_028668073.1;Parent=gene-LOC108000678
NW_016019453.1	Gnomon	exon	349459	349840	.	-	.	ID=exon-XM_017061150.2-1;Dbxref=GeneID:108000666%2CGenbank:XM_017061150.2;Parent=rna-XM_017061150.2
NW_016019453.1	Gnomon	exon	349110	349370	.	-	.	ID=exon-XM_017061150.2-2;Dbxref=GeneID:108000666%2CGenbank:XM_017061150.2;Parent=rna-XM_017061150.2
NW_016019453.1	Gnomon	exon	348094	349031	.	-	.	ID=exon-XM_017061150.2-3;Dbxref=GeneID:108000666%2CGenbank:XM_017061150.2;Parent=rna-XM_017061150.2
NW_016019453.1	Gnomon	exon	347749	348031	.	-	.	ID=exon-XM_017061150.2-4;Dbxref=GeneID:108000666%2CGenbank:XM_017061150.2;Parent=rna-XM_017061150.2
NW_016019453.1	Gnomon	exon	347505	347678	.	-	.	ID=exon-XM_017061150.2-5;Dbxref=GeneID:108000666%2CGenbank:XM_017061150.2;Parent=rna-XM_017061150.2
NW_016019453.1	Gnomon	exon	347091	347409	.	-	.	ID=exon-XM_017061150.2-6;Dbxref=GeneID:108000666%2CGenbank:XM_017061150.2;Parent=rna-XM_017061150.2
NW_016019453.1	Gnomon	mRNA	547511	548835	.	-	.	Name=XM_017061090.2;ID=rna-XM_017061090.2;Dbxref=GeneID:108000637%2CGenbank:XM_017061090.2;Parent=gene-LOC108000637
NW_016019453.1	Gnomon	exon	460782	461084	.	+	.	ID=exon-XM_028668060.1-7;Dbxref=GeneID:108000662%2CGenbank:XM_028668060.1;Parent=rna-XM_028668060.1
NW_016019453.1	Gnomon	exon	459859	460202	.	+	.	ID=exon-XM_028668060.1-5;Dbxref=GeneID:108000662%2CGenbank:XM_028668060.1;Parent=rna-XM_028668060.1
NW_016019453.1	Gnomon	exon	460295	460710	.	+	.	ID=exon-XM_028668060.1-6;Dbxref=GeneID:108000662%2CGenbank:XM_028668060.1;Parent=rna-XM_028668060.1
NW_016019453.1	Gnomon	exon	458989	459139	.	+	.	ID=exon-XM_028668060.1-3;Dbxref=GeneID:108000662%2CGenbank:XM_028668060.1;Parent=rna-XM_028668060.1
NW_016019453.1	Gnomon	exon	459304	459781	.	+	.	ID=exon-XM_028668060.1-4;Dbxref=GeneID:108000662%2CGenbank:XM_028668060.1;Parent=rna-XM_028668060.1
NW_016019453.1	Gnomon	exon	458223	458367	.	+	.	ID=exon-XM_028668060.1-1;Dbxref=GeneID:108000662%2CGenbank:XM_028668060.1;Parent=rna-XM_028668060.1
NW_016019453.1	Gnomon	exon	458474	458743	.	+	.	ID=exon-XM_028668060.1-2;Dbxref=GeneID:108000662%2CGenbank:XM_028668060.1;Parent=rna-XM_028668060.1
NW_016019453.1	Gnomon	mRNA	756760	767582	.	-	.	Name=XM_017061100.2;ID=rna-XM_017061100.2;Dbxref=GeneID:108000641%2CGenbank:XM_017061100.2;Parent=gene-LOC108000641
NW_016019453.1	Gnomon	exon	303394	303468	.	+	.	ID=exon-XM_017061124.2-4;Dbxref=GeneID:108000652%2CGenbank:XM_017061124.2;Parent=rna-XM_017061124.2
NW_016019453.1	Gnomon	exon	303559	303654	.	+	.	ID=exon-XM_017061124.2-5;Dbxref=GeneID:108000652%2CGenbank:XM_017061124.2;Parent=rna-XM_017061124.2
NW_016019453.1	Gnomon	exon	302744	302845	.	+	.	ID=exon-XM_017061124.2-2;Dbxref=GeneID:108000652%2CGenbank:XM_017061124.2;Parent=rna-XM_017061124.2
NW_016019453.1	Gnomon	exon	302934	303098	.	+	.	ID=exon-XM_017061124.2-3;Dbxref=GeneID:108000652%2CGenbank:XM_017061124.2;Parent=rna-XM_017061124.2
NW_016019453.1	Gnomon	exon	306028	306171	.	+	.	ID=exon-XM_017061124.2-8;Dbxref=GeneID:108000652%2CGenbank:XM_017061124.2;Parent=rna-XM_017061124.2
NW_016019453.1	Gnomon	exon	306767	306926	.	+	.	ID=exon-XM_017061124.2-9;Dbxref=GeneID:108000652%2CGenbank:XM_017061124.2;Parent=rna-XM_017061124.2
NW_016019453.1	Gnomon	exon	304433	304642	.	+	.	ID=exon-XM_017061124.2-6;Dbxref=GeneID:108000652%2CGenbank:XM_017061124.2;Parent=rna-XM_017061124.2
NW_016019453.1	Gnomon	exon	305610	305897	.	+	.	ID=exon-XM_017061124.2-7;Dbxref=GeneID:108000652%2CGenbank:XM_017061124.2;Parent=rna-XM_017061124.2
NW_016019453.1	Gnomon	exon	283764	285590	.	+	.	ID=exon-XM_017061124.2-1;Dbxref=GeneID:108000652%2CGenbank:XM_017061124.2;Parent=rna-XM_017061124.2
NW_016019453.1	Gnomon	lnc_RNA	276140	279383	.	-	.	Name=XR_003698384.1;ID=rna-XR_003698384.1;Dbxref=GeneID:108000651%2CGenbank:XR_003698384.1;Parent=gene-LOC108000651
NW_016019453.1	Gnomon	exon	764256	764493	.	-	.	ID=exon-XM_017061098.2-10;Dbxref=GeneID:108000641%2CGenbank:XM_017061098.2;Parent=rna-XM_017061098.2
NW_016019453.1	Gnomon	exon	763911	764021	.	-	.	ID=exon-XM_017061098.2-11;Dbxref=GeneID:108000641%2CGenbank:XM_017061098.2;Parent=rna-XM_017061098.2
NW_016019453.1	Gnomon	exon	763605	763698	.	-	.	ID=exon-XM_017061098.2-12;Dbxref=GeneID:108000641%2CGenbank:XM_017061098.2;Parent=rna-XM_017061098.2
NW_016019453.1	Gnomon	exon	355623	356221	.	+	.	ID=exon-XM_017061078.2-1;Dbxref=GeneID:108000629%2CGenbank:XM_017061078.2;Parent=rna-XM_017061078.2
NW_016019453.1	Gnomon	exon	356356	356671	.	+	.	ID=exon-XM_017061078.2-2;Dbxref=GeneID:108000629%2CGenbank:XM_017061078.2;Parent=rna-XM_017061078.2
NW_016019453.1	Gnomon	exon	356748	357008	.	+	.	ID=exon-XM_017061078.2-3;Dbxref=GeneID:108000629%2CGenbank:XM_017061078.2;Parent=rna-XM_017061078.2
NW_016019453.1	Gnomon	exon	357082	357214	.	+	.	ID=exon-XM_017061078.2-4;Dbxref=GeneID:108000629%2CGenbank:XM_017061078.2;Parent=rna-XM_017061078.2
NW_016019453.1	Gnomon	exon	357297	357656	.	+	.	ID=exon-XM_017061078.2-5;Dbxref=GeneID:108000629%2CGenbank:XM_017061078.2;Parent=rna-XM_017061078.2
NW_016019453.1	Gnomon	exon	755825	755986	.	-	.	ID=exon-XM_017061098.2-24;Dbxref=GeneID:108000641%2CGenbank:XM_017061098.2;Parent=rna-XM_017061098.2
NW_016019453.1	Gnomon	exon	755367	755765	.	-	.	ID=exon-XM_017061098.2-25;Dbxref=GeneID:108000641%2CGenbank:XM_017061098.2;Parent=rna-XM_017061098.2
NW_016019453.1	Gnomon	exon	759914	760057	.	-	.	ID=exon-XM_017061098.2-17;Dbxref=GeneID:108000641%2CGenbank:XM_017061098.2;Parent=rna-XM_017061098.2
NW_016019453.1	Gnomon	exon	759088	759232	.	-	.	ID=exon-XM_017061098.2-18;Dbxref=GeneID:108000641%2CGenbank:XM_017061098.2;Parent=rna-XM_017061098.2
NW_016019453.1	Gnomon	exon	758813	759021	.	-	.	ID=exon-XM_017061098.2-19;Dbxref=GeneID:108000641%2CGenbank:XM_017061098.2;Parent=rna-XM_017061098.2
NW_016019453.1	Gnomon	exon	763317	763534	.	-	.	ID=exon-XM_017061098.2-13;Dbxref=GeneID:108000641%2CGenbank:XM_017061098.2;Parent=rna-XM_017061098.2
NW_016019453.1	Gnomon	exon	763006	763241	.	-	.	ID=exon-XM_017061098.2-14;Dbxref=GeneID:108000641%2CGenbank:XM_017061098.2;Parent=rna-XM_017061098.2
NW_016019453.1	Gnomon	exon	762783	762907	.	-	.	ID=exon-XM_017061098.2-15;Dbxref=GeneID:108000641%2CGenbank:XM_017061098.2;Parent=rna-XM_017061098.2
NW_016019453.1	Gnomon	exon	762539	762687	.	-	.	ID=exon-XM_017061098.2-16;Dbxref=GeneID:108000641%2CGenbank:XM_017061098.2;Parent=rna-XM_017061098.2
NW_016019453.1	Gnomon	exon	757381	757555	.	-	.	ID=exon-XM_017061098.2-20;Dbxref=GeneID:108000641%2CGenbank:XM_017061098.2;Parent=rna-XM_017061098.2
NW_016019453.1	Gnomon	exon	756982	757227	.	-	.	ID=exon-XM_017061098.2-21;Dbxref=GeneID:108000641%2CGenbank:XM_017061098.2;Parent=rna-XM_017061098.2
NW_016019453.1	Gnomon	exon	756347	756584	.	-	.	ID=exon-XM_017061098.2-22;Dbxref=GeneID:108000641%2CGenbank:XM_017061098.2;Parent=rna-XM_017061098.2
NW_016019453.1	Gnomon	exon	756169	756262	.	-	.	ID=exon-XM_017061098.2-23;Dbxref=GeneID:108000641%2CGenbank:XM_017061098.2;Parent=rna-XM_017061098.2
NW_016019453.1	Gnomon	mRNA	767705	773460	.	+	.	Name=XM_017061101.2;ID=rna-XM_017061101.2;Dbxref=GeneID:108000643%2CGenbank:XM_017061101.2;Parent=gene-LOC108000643
NW_016019453.1	Gnomon	CDS	285342	285590	.	+	0	Name=XP_028523858.1;ID=cds-XP_028523858.1;Dbxref=GeneID:108000652%2CGenbank:XP_028523858.1;Parent=rna-XM_028668057.1
NW_016019453.1	Gnomon	CDS	302744	302845	.	+	0	Name=XP_028523858.1;ID=cds-XP_028523858.1;Dbxref=GeneID:108000652%2CGenbank:XP_028523858.1;Parent=rna-XM_028668057.1
NW_016019453.1	Gnomon	CDS	302934	303098	.	+	0	Name=XP_028523858.1;ID=cds-XP_028523858.1;Dbxref=GeneID:108000652%2CGenbank:XP_028523858.1;Parent=rna-XM_028668057.1
NW_016019453.1	Gnomon	CDS	303394	303468	.	+	0	Name=XP_028523858.1;ID=cds-XP_028523858.1;Dbxref=GeneID:108000652%2CGenbank:XP_028523858.1;Parent=rna-XM_028668057.1
NW_016019453.1	Gnomon	CDS	303559	303654	.	+	0	Name=XP_028523858.1;ID=cds-XP_028523858.1;Dbxref=GeneID:108000652%2CGenbank:XP_028523858.1;Parent=rna-XM_028668057.1
NW_016019453.1	Gnomon	CDS	304433	304642	.	+	0	Name=XP_028523858.1;ID=cds-XP_028523858.1;Dbxref=GeneID:108000652%2CGenbank:XP_028523858.1;Parent=rna-XM_028668057.1
NW_016019453.1	Gnomon	CDS	305610	305897	.	+	0	Name=XP_028523858.1;ID=cds-XP_028523858.1;Dbxref=GeneID:108000652%2CGenbank:XP_028523858.1;Parent=rna-XM_028668057.1
NW_016019453.1	Gnomon	CDS	306028	306171	.	+	0	Name=XP_028523858.1;ID=cds-XP_028523858.1;Dbxref=GeneID:108000652%2CGenbank:XP_028523858.1;Parent=rna-XM_028668057.1
NW_016019453.1	Gnomon	CDS	306767	306926	.	+	0	Name=XP_028523858.1;ID=cds-XP_028523858.1;Dbxref=GeneID:108000652%2CGenbank:XP_028523858.1;Parent=rna-XM_028668057.1
NW_016019453.1	Gnomon	CDS	307013	307374	.	+	0	Name=XP_028523858.1;ID=cds-XP_028523858.1;Dbxref=GeneID:108000652%2CGenbank:XP_028523858.1;Parent=rna-XM_028668057.1
NW_016019453.1	Gnomon	CDS	307498	307740	.	+	0	Name=XP_028523858.1;ID=cds-XP_028523858.1;Dbxref=GeneID:108000652%2CGenbank:XP_028523858.1;Parent=rna-XM_028668057.1
NW_016019453.1	Gnomon	CDS	307809	307991	.	+	0	Name=XP_028523858.1;ID=cds-XP_028523858.1;Dbxref=GeneID:108000652%2CGenbank:XP_028523858.1;Parent=rna-XM_028668057.1
NW_016019453.1	Gnomon	CDS	308060	308152	.	+	0	Name=XP_028523858.1;ID=cds-XP_028523858.1;Dbxref=GeneID:108000652%2CGenbank:XP_028523858.1;Parent=rna-XM_028668057.1
NW_016019453.1	Gnomon	CDS	308246	308406	.	+	0	Name=XP_028523858.1;ID=cds-XP_028523858.1;Dbxref=GeneID:108000652%2CGenbank:XP_028523858.1;Parent=rna-XM_028668057.1
NW_016019453.1	Gnomon	CDS	308841	308888	.	+	0	Name=XP_028523858.1;ID=cds-XP_028523858.1;Dbxref=GeneID:108000652%2CGenbank:XP_028523858.1;Parent=rna-XM_028668057.1
NW_016019453.1	Gnomon	CDS	310400	310652	.	+	0	Name=XP_028523858.1;ID=cds-XP_028523858.1;Dbxref=GeneID:108000652%2CGenbank:XP_028523858.1;Parent=rna-XM_028668057.1
NW_016019453.1	Gnomon	CDS	310736	310881	.	+	0	Name=XP_028523858.1;ID=cds-XP_028523858.1;Dbxref=GeneID:108000652%2CGenbank:XP_028523858.1;Parent=rna-XM_028668057.1
NW_016019453.1	Gnomon	CDS	310974	311204	.	+	0	Name=XP_028523858.1;ID=cds-XP_028523858.1;Dbxref=GeneID:108000652%2CGenbank:XP_028523858.1;Parent=rna-XM_028668057.1
NW_016019453.1	Gnomon	CDS	311344	311607	.	+	0	Name=XP_028523858.1;ID=cds-XP_028523858.1;Dbxref=GeneID:108000652%2CGenbank:XP_028523858.1;Parent=rna-XM_028668057.1
NW_016019453.1	Gnomon	CDS	311682	311838	.	+	0	Name=XP_028523858.1;ID=cds-XP_028523858.1;Dbxref=GeneID:108000652%2CGenbank:XP_028523858.1;Parent=rna-XM_028668057.1
NW_016019453.1	Gnomon	CDS	311979	312095	.	+	0	Name=XP_028523858.1;ID=cds-XP_028523858.1;Dbxref=GeneID:108000652%2CGenbank:XP_028523858.1;Parent=rna-XM_028668057.1
NW_016019453.1	Gnomon	CDS	312201	312290	.	+	0	Name=XP_028523858.1;ID=cds-XP_028523858.1;Dbxref=GeneID:108000652%2CGenbank:XP_028523858.1;Parent=rna-XM_028668057.1
NW_016019453.1	Gnomon	mRNA	357695	358659	.	-	.	Name=XM_028668075.1;ID=rna-XM_028668075.1;Dbxref=GeneID:108000636%2CGenbank:XM_028668075.1;Parent=gene-LOC108000636
NW_016019453.1	Gnomon	mRNA	767699	773460	.	+	.	Name=XM_017061102.2;ID=rna-XM_017061102.2;Dbxref=GeneID:108000643%2CGenbank:XM_017061102.2;Parent=gene-LOC108000643
NW_016019453.1	Gnomon	exon	238376	240004	.	-	.	ID=exon-XM_017061242.2-5;Dbxref=GeneID:108000709%2CGenbank:XM_017061242.2;Parent=rna-XM_017061242.2
NW_016019453.1	Gnomon	exon	240535	240849	.	-	.	ID=exon-XM_017061242.2-3;Dbxref=GeneID:108000709%2CGenbank:XM_017061242.2;Parent=rna-XM_017061242.2
NW_016019453.1	Gnomon	exon	240092	240424	.	-	.	ID=exon-XM_017061242.2-4;Dbxref=GeneID:108000709%2CGenbank:XM_017061242.2;Parent=rna-XM_017061242.2
NW_016019453.1	Gnomon	exon	247078	247999	.	-	.	ID=exon-XM_017061242.2-1;Dbxref=GeneID:108000709%2CGenbank:XM_017061242.2;Parent=rna-XM_017061242.2
NW_016019453.1	Gnomon	exon	241432	241786	.	-	.	ID=exon-XM_017061242.2-2;Dbxref=GeneID:108000709%2CGenbank:XM_017061242.2;Parent=rna-XM_017061242.2
NW_016019453.1	Gnomon	transcript	803341	1017626	.	+	.	Name=XR_003698386.1;ID=rna-XR_003698386.1;Dbxref=GeneID:108000705%2CGenbank:XR_003698386.1;Parent=gene-LOC108000705
NW_016019453.1	Gnomon	CDS	285342	285590	.	+	0	Name=XP_028523857.1;ID=cds-XP_028523857.1;Dbxref=GeneID:108000652%2CGenbank:XP_028523857.1;Parent=rna-XM_028668056.1
NW_016019453.1	Gnomon	CDS	302744	302845	.	+	0	Name=XP_028523857.1;ID=cds-XP_028523857.1;Dbxref=GeneID:108000652%2CGenbank:XP_028523857.1;Parent=rna-XM_028668056.1
NW_016019453.1	Gnomon	CDS	302934	303098	.	+	0	Name=XP_028523857.1;ID=cds-XP_028523857.1;Dbxref=GeneID:108000652%2CGenbank:XP_028523857.1;Parent=rna-XM_028668056.1
NW_016019453.1	Gnomon	CDS	303394	303468	.	+	0	Name=XP_028523857.1;ID=cds-XP_028523857.1;Dbxref=GeneID:108000652%2CGenbank:XP_028523857.1;Parent=rna-XM_028668056.1
NW_016019453.1	Gnomon	CDS	303559	303654	.	+	0	Name=XP_028523857.1;ID=cds-XP_028523857.1;Dbxref=GeneID:108000652%2CGenbank:XP_028523857.1;Parent=rna-XM_028668056.1
NW_016019453.1	Gnomon	CDS	304433	304642	.	+	0	Name=XP_028523857.1;ID=cds-XP_028523857.1;Dbxref=GeneID:108000652%2CGenbank:XP_028523857.1;Parent=rna-XM_028668056.1
NW_016019453.1	Gnomon	CDS	305610	305897	.	+	0	Name=XP_028523857.1;ID=cds-XP_028523857.1;Dbxref=GeneID:108000652%2CGenbank:XP_028523857.1;Parent=rna-XM_028668056.1
NW_016019453.1	Gnomon	CDS	306028	306171	.	+	0	Name=XP_028523857.1;ID=cds-XP_028523857.1;Dbxref=GeneID:108000652%2CGenbank:XP_028523857.1;Parent=rna-XM_028668056.1
NW_016019453.1	Gnomon	CDS	306767	306926	.	+	0	Name=XP_028523857.1;ID=cds-XP_028523857.1;Dbxref=GeneID:108000652%2CGenbank:XP_028523857.1;Parent=rna-XM_028668056.1
NW_016019453.1	Gnomon	CDS	307013	307374	.	+	0	Name=XP_028523857.1;ID=cds-XP_028523857.1;Dbxref=GeneID:108000652%2CGenbank:XP_028523857.1;Parent=rna-XM_028668056.1
NW_016019453.1	Gnomon	CDS	307498	307740	.	+	0	Name=XP_028523857.1;ID=cds-XP_028523857.1;Dbxref=GeneID:108000652%2CGenbank:XP_028523857.1;Parent=rna-XM_028668056.1
NW_016019453.1	Gnomon	CDS	307809	307991	.	+	0	Name=XP_028523857.1;ID=cds-XP_028523857.1;Dbxref=GeneID:108000652%2CGenbank:XP_028523857.1;Parent=rna-XM_028668056.1
NW_016019453.1	Gnomon	CDS	308060	308152	.	+	0	Name=XP_028523857.1;ID=cds-XP_028523857.1;Dbxref=GeneID:108000652%2CGenbank:XP_028523857.1;Parent=rna-XM_028668056.1
NW_016019453.1	Gnomon	CDS	308246	308406	.	+	0	Name=XP_028523857.1;ID=cds-XP_028523857.1;Dbxref=GeneID:108000652%2CGenbank:XP_028523857.1;Parent=rna-XM_028668056.1
NW_016019453.1	Gnomon	CDS	308841	308888	.	+	0	Name=XP_028523857.1;ID=cds-XP_028523857.1;Dbxref=GeneID:108000652%2CGenbank:XP_028523857.1;Parent=rna-XM_028668056.1
NW_016019453.1	Gnomon	CDS	310400	310652	.	+	0	Name=XP_028523857.1;ID=cds-XP_028523857.1;Dbxref=GeneID:108000652%2CGenbank:XP_028523857.1;Parent=rna-XM_028668056.1
NW_016019453.1	Gnomon	CDS	310736	310881	.	+	0	Name=XP_028523857.1;ID=cds-XP_028523857.1;Dbxref=GeneID:108000652%2CGenbank:XP_028523857.1;Parent=rna-XM_028668056.1
NW_016019453.1	Gnomon	CDS	310974	311204	.	+	0	Name=XP_028523857.1;ID=cds-XP_028523857.1;Dbxref=GeneID:108000652%2CGenbank:XP_028523857.1;Parent=rna-XM_028668056.1
NW_016019453.1	Gnomon	CDS	311344	311607	.	+	0	Name=XP_028523857.1;ID=cds-XP_028523857.1;Dbxref=GeneID:108000652%2CGenbank:XP_028523857.1;Parent=rna-XM_028668056.1
NW_016019453.1	Gnomon	CDS	311682	311838	.	+	0	Name=XP_028523857.1;ID=cds-XP_028523857.1;Dbxref=GeneID:108000652%2CGenbank:XP_028523857.1;Parent=rna-XM_028668056.1
NW_016019453.1	Gnomon	CDS	311979	312095	.	+	0	Name=XP_028523857.1;ID=cds-XP_028523857.1;Dbxref=GeneID:108000652%2CGenbank:XP_028523857.1;Parent=rna-XM_028668056.1
NW_016019453.1	Gnomon	CDS	312201	312290	.	+	0	Name=XP_028523857.1;ID=cds-XP_028523857.1;Dbxref=GeneID:108000652%2CGenbank:XP_028523857.1;Parent=rna-XM_028668056.1
NW_016019453.1	Gnomon	mRNA	229068	230042	.	+	.	Name=XM_017061092.2;ID=rna-XM_017061092.2;Dbxref=GeneID:108000638%2CGenbank:XM_017061092.2;Parent=gene-LOC108000638
NW_016019453.1	Gnomon	CDS	676800	676808	.	-	0	Name=XP_016916557.1;ID=cds-XP_016916557.1;Dbxref=GeneID:108000622%2CGenbank:XP_016916557.1;Parent=rna-XM_017061068.2
NW_016019453.1	Gnomon	CDS	674825	675039	.	-	0	Name=XP_016916557.1;ID=cds-XP_016916557.1;Dbxref=GeneID:108000622%2CGenbank:XP_016916557.1;Parent=rna-XM_017061068.2
NW_016019453.1	Gnomon	CDS	674323	674650	.	-	0	Name=XP_016916557.1;ID=cds-XP_016916557.1;Dbxref=GeneID:108000622%2CGenbank:XP_016916557.1;Parent=rna-XM_017061068.2
NW_016019453.1	Gnomon	exon	302060	302261	.	+	.	ID=exon-XM_028668059.1-1;Dbxref=GeneID:108000652%2CGenbank:XM_028668059.1;Parent=rna-XM_028668059.1
NW_016019453.1	Gnomon	exon	302744	302845	.	+	.	ID=exon-XM_028668059.1-2;Dbxref=GeneID:108000652%2CGenbank:XM_028668059.1;Parent=rna-XM_028668059.1
NW_016019453.1	Gnomon	exon	302934	303098	.	+	.	ID=exon-XM_028668059.1-3;Dbxref=GeneID:108000652%2CGenbank:XM_028668059.1;Parent=rna-XM_028668059.1
NW_016019453.1	Gnomon	exon	303394	303468	.	+	.	ID=exon-XM_028668059.1-4;Dbxref=GeneID:108000652%2CGenbank:XM_028668059.1;Parent=rna-XM_028668059.1
NW_016019453.1	Gnomon	exon	303559	303654	.	+	.	ID=exon-XM_028668059.1-5;Dbxref=GeneID:108000652%2CGenbank:XM_028668059.1;Parent=rna-XM_028668059.1
NW_016019453.1	Gnomon	exon	304433	304642	.	+	.	ID=exon-XM_028668059.1-6;Dbxref=GeneID:108000652%2CGenbank:XM_028668059.1;Parent=rna-XM_028668059.1
NW_016019453.1	Gnomon	exon	305610	305897	.	+	.	ID=exon-XM_028668059.1-7;Dbxref=GeneID:108000652%2CGenbank:XM_028668059.1;Parent=rna-XM_028668059.1
NW_016019453.1	Gnomon	exon	306028	306171	.	+	.	ID=exon-XM_028668059.1-8;Dbxref=GeneID:108000652%2CGenbank:XM_028668059.1;Parent=rna-XM_028668059.1
NW_016019453.1	Gnomon	exon	306767	306926	.	+	.	ID=exon-XM_028668059.1-9;Dbxref=GeneID:108000652%2CGenbank:XM_028668059.1;Parent=rna-XM_028668059.1
NW_016019453.1	Gnomon	CDS	508126	508326	.	-	0	Name=XP_016916652.1;ID=cds-XP_016916652.1;Dbxref=GeneID:108000674%2CGenbank:XP_016916652.1;Parent=rna-XM_017061163.2
NW_016019453.1	Gnomon	CDS	506882	508061	.	-	0	Name=XP_016916652.1;ID=cds-XP_016916652.1;Dbxref=GeneID:108000674%2CGenbank:XP_016916652.1;Parent=rna-XM_017061163.2
NW_016019453.1	Gnomon	CDS	506556	506793	.	-	0	Name=XP_016916652.1;ID=cds-XP_016916652.1;Dbxref=GeneID:108000674%2CGenbank:XP_016916652.1;Parent=rna-XM_017061163.2
NW_016019453.1	Gnomon	CDS	506334	506488	.	-	0	Name=XP_016916652.1;ID=cds-XP_016916652.1;Dbxref=GeneID:108000674%2CGenbank:XP_016916652.1;Parent=rna-XM_017061163.2
NW_016019453.1	Gnomon	CDS	506144	506247	.	-	0	Name=XP_016916652.1;ID=cds-XP_016916652.1;Dbxref=GeneID:108000674%2CGenbank:XP_016916652.1;Parent=rna-XM_017061163.2
NW_016019453.1	Gnomon	exon	329199	329317	.	-	.	ID=exon-XM_017061077.2-3;Dbxref=GeneID:108000628%2CGenbank:XM_017061077.2;Parent=rna-XM_017061077.2
NW_016019453.1	Gnomon	exon	328989	329088	.	-	.	ID=exon-XM_017061077.2-4;Dbxref=GeneID:108000628%2CGenbank:XM_017061077.2;Parent=rna-XM_017061077.2
NW_016019453.1	Gnomon	exon	329620	329805	.	-	.	ID=exon-XM_017061077.2-1;Dbxref=GeneID:108000628%2CGenbank:XM_017061077.2;Parent=rna-XM_017061077.2
NW_016019453.1	Gnomon	exon	329414	329526	.	-	.	ID=exon-XM_017061077.2-2;Dbxref=GeneID:108000628%2CGenbank:XM_017061077.2;Parent=rna-XM_017061077.2
NW_016019453.1	Gnomon	exon	327419	327610	.	-	.	ID=exon-XM_017061077.2-9;Dbxref=GeneID:108000628%2CGenbank:XM_017061077.2;Parent=rna-XM_017061077.2
NW_016019453.1	Gnomon	exon	327969	328132	.	-	.	ID=exon-XM_017061077.2-7;Dbxref=GeneID:108000628%2CGenbank:XM_017061077.2;Parent=rna-XM_017061077.2
NW_016019453.1	Gnomon	exon	327777	327898	.	-	.	ID=exon-XM_017061077.2-8;Dbxref=GeneID:108000628%2CGenbank:XM_017061077.2;Parent=rna-XM_017061077.2
NW_016019453.1	Gnomon	exon	328583	328850	.	-	.	ID=exon-XM_017061077.2-5;Dbxref=GeneID:108000628%2CGenbank:XM_017061077.2;Parent=rna-XM_017061077.2
NW_016019453.1	Gnomon	exon	328218	328521	.	-	.	ID=exon-XM_017061077.2-6;Dbxref=GeneID:108000628%2CGenbank:XM_017061077.2;Parent=rna-XM_017061077.2
NW_016019453.1	Gnomon	mRNA	495345	506188	.	+	.	Name=XM_028668070.1;ID=rna-XM_028668070.1;Dbxref=GeneID:108000673%2CGenbank:XM_028668070.1;Parent=gene-LOC108000673
NW_016019453.1	Gnomon	exon	318257	318393	.	+	.	ID=exon-XM_028668083.1-2;Dbxref=GeneID:108000682%2CGenbank:XM_028668083.1;Parent=rna-XM_028668083.1
NW_016019453.1	Gnomon	exon	318482	318607	.	+	.	ID=exon-XM_028668083.1-3;Dbxref=GeneID:108000682%2CGenbank:XM_028668083.1;Parent=rna-XM_028668083.1
NW_016019453.1	Gnomon	exon	317921	318183	.	+	.	ID=exon-XM_028668083.1-1;Dbxref=GeneID:108000682%2CGenbank:XM_028668083.1;Parent=rna-XM_028668083.1
NW_016019453.1	Gnomon	exon	319276	319655	.	+	.	ID=exon-XM_028668083.1-6;Dbxref=GeneID:108000682%2CGenbank:XM_028668083.1;Parent=rna-XM_028668083.1
NW_016019453.1	Gnomon	exon	318690	318957	.	+	.	ID=exon-XM_028668083.1-4;Dbxref=GeneID:108000682%2CGenbank:XM_028668083.1;Parent=rna-XM_028668083.1
NW_016019453.1	Gnomon	exon	319024	319216	.	+	.	ID=exon-XM_028668083.1-5;Dbxref=GeneID:108000682%2CGenbank:XM_028668083.1;Parent=rna-XM_028668083.1
NW_016019453.1	Gnomon	exon	458221	458743	.	+	.	ID=exon-XM_028668062.1-1;Dbxref=GeneID:108000662%2CGenbank:XM_028668062.1;Parent=rna-XM_028668062.1
NW_016019453.1	Gnomon	exon	458989	459139	.	+	.	ID=exon-XM_028668062.1-2;Dbxref=GeneID:108000662%2CGenbank:XM_028668062.1;Parent=rna-XM_028668062.1
NW_016019453.1	Gnomon	exon	460295	460710	.	+	.	ID=exon-XM_028668062.1-5;Dbxref=GeneID:108000662%2CGenbank:XM_028668062.1;Parent=rna-XM_028668062.1
NW_016019453.1	Gnomon	exon	460782	461084	.	+	.	ID=exon-XM_028668062.1-6;Dbxref=GeneID:108000662%2CGenbank:XM_028668062.1;Parent=rna-XM_028668062.1
NW_016019453.1	Gnomon	exon	459328	459781	.	+	.	ID=exon-XM_028668062.1-3;Dbxref=GeneID:108000662%2CGenbank:XM_028668062.1;Parent=rna-XM_028668062.1
NW_016019453.1	Gnomon	exon	459859	460202	.	+	.	ID=exon-XM_028668062.1-4;Dbxref=GeneID:108000662%2CGenbank:XM_028668062.1;Parent=rna-XM_028668062.1
NW_016019453.1	Gnomon	mRNA	238376	247999	.	-	.	Name=XM_017061242.2;ID=rna-XM_017061242.2;Dbxref=GeneID:108000709%2CGenbank:XM_017061242.2;Parent=gene-LOC108000709
NW_016019453.1	Gnomon	CDS	471945	471947	.	-	0	Name=XP_016916653.1;ID=cds-XP_016916653.1;Dbxref=GeneID:108000675%2CGenbank:XP_016916653.1;Parent=rna-XM_017061164.2
NW_016019453.1	Gnomon	CDS	470882	471166	.	-	0	Name=XP_016916653.1;ID=cds-XP_016916653.1;Dbxref=GeneID:108000675%2CGenbank:XP_016916653.1;Parent=rna-XM_017061164.2
NW_016019453.1	Gnomon	CDS	470599	470734	.	-	0	Name=XP_016916653.1;ID=cds-XP_016916653.1;Dbxref=GeneID:108000675%2CGenbank:XP_016916653.1;Parent=rna-XM_017061164.2
NW_016019453.1	Gnomon	CDS	470389	470508	.	-	0	Name=XP_016916653.1;ID=cds-XP_016916653.1;Dbxref=GeneID:108000675%2CGenbank:XP_016916653.1;Parent=rna-XM_017061164.2
NW_016019453.1	Gnomon	CDS	470178	470278	.	-	0	Name=XP_016916653.1;ID=cds-XP_016916653.1;Dbxref=GeneID:108000675%2CGenbank:XP_016916653.1;Parent=rna-XM_017061164.2
NW_016019453.1	Gnomon	CDS	468829	469242	.	-	0	Name=XP_016916653.1;ID=cds-XP_016916653.1;Dbxref=GeneID:108000675%2CGenbank:XP_016916653.1;Parent=rna-XM_017061164.2
NW_016019453.1	Gnomon	CDS	466800	468263	.	-	0	Name=XP_016916653.1;ID=cds-XP_016916653.1;Dbxref=GeneID:108000675%2CGenbank:XP_016916653.1;Parent=rna-XM_017061164.2
NW_016019453.1	Gnomon	mRNA	704949	728643	.	-	.	Name=XM_017061148.2;ID=rna-XM_017061148.2;Dbxref=GeneID:108000664%2CGenbank:XM_017061148.2;Parent=gene-LOC108000664
NW_016019453.1	Gnomon	exon	257620	257720	.	+	.	ID=exon-XM_017061171.2-1;Dbxref=GeneID:108000676%2CGenbank:XM_017061171.2;Parent=rna-XM_017061171.2
NW_016019453.1	Gnomon	exon	258235	258428	.	+	.	ID=exon-XM_017061171.2-2;Dbxref=GeneID:108000676%2CGenbank:XM_017061171.2;Parent=rna-XM_017061171.2
NW_016019453.1	Gnomon	exon	258648	259184	.	+	.	ID=exon-XM_017061171.2-3;Dbxref=GeneID:108000676%2CGenbank:XM_017061171.2;Parent=rna-XM_017061171.2
NW_016019453.1	Gnomon	exon	259289	259508	.	+	.	ID=exon-XM_017061171.2-4;Dbxref=GeneID:108000676%2CGenbank:XM_017061171.2;Parent=rna-XM_017061171.2
NW_016019453.1	Gnomon	exon	259588	259797	.	+	.	ID=exon-XM_017061171.2-5;Dbxref=GeneID:108000676%2CGenbank:XM_017061171.2;Parent=rna-XM_017061171.2
NW_016019453.1	Gnomon	exon	259916	260031	.	+	.	ID=exon-XM_017061171.2-6;Dbxref=GeneID:108000676%2CGenbank:XM_017061171.2;Parent=rna-XM_017061171.2
NW_016019453.1	Gnomon	exon	260102	260264	.	+	.	ID=exon-XM_017061171.2-7;Dbxref=GeneID:108000676%2CGenbank:XM_017061171.2;Parent=rna-XM_017061171.2
NW_016019453.1	Gnomon	exon	260343	260545	.	+	.	ID=exon-XM_017061171.2-8;Dbxref=GeneID:108000676%2CGenbank:XM_017061171.2;Parent=rna-XM_017061171.2
NW_016019453.1	Gnomon	exon	260642	260794	.	+	.	ID=exon-XM_017061171.2-9;Dbxref=GeneID:108000676%2CGenbank:XM_017061171.2;Parent=rna-XM_017061171.2
NW_016019453.1	Gnomon	transcript	574640	579628	.	+	.	Name=XR_003698380.1;ID=rna-XR_003698380.1;Dbxref=GeneID:108000703%2CGenbank:XR_003698380.1;Parent=gene-LOC108000703
NW_016019453.1	Gnomon	CDS	730204	731952	.	-	0	Name=XP_016916559.1;ID=cds-XP_016916559.1;Dbxref=GeneID:108000624%2CGenbank:XP_016916559.1;Parent=rna-XM_017061070.2
NW_016019453.1	Gnomon	exon	282572	282868	.	-	.	ID=exon-XM_017061126.2-2;Dbxref=GeneID:108000654%2CGenbank:XM_017061126.2;Parent=rna-XM_017061126.2
NW_016019453.1	Gnomon	exon	281980	282502	.	-	.	ID=exon-XM_017061126.2-3;Dbxref=GeneID:108000654%2CGenbank:XM_017061126.2;Parent=rna-XM_017061126.2
NW_016019453.1	Gnomon	exon	283199	283366	.	-	.	ID=exon-XM_017061126.2-1;Dbxref=GeneID:108000654%2CGenbank:XM_017061126.2;Parent=rna-XM_017061126.2
NW_016019453.1	Gnomon	CDS	470882	471094	.	-	0	Name=XP_016916654.1;ID=cds-XP_016916654.1;Dbxref=GeneID:108000675%2CGenbank:XP_016916654.1;Parent=rna-XM_017061165.2
NW_016019453.1	Gnomon	CDS	470599	470734	.	-	0	Name=XP_016916654.1;ID=cds-XP_016916654.1;Dbxref=GeneID:108000675%2CGenbank:XP_016916654.1;Parent=rna-XM_017061165.2
NW_016019453.1	Gnomon	CDS	470389	470508	.	-	0	Name=XP_016916654.1;ID=cds-XP_016916654.1;Dbxref=GeneID:108000675%2CGenbank:XP_016916654.1;Parent=rna-XM_017061165.2
NW_016019453.1	Gnomon	CDS	470178	470278	.	-	0	Name=XP_016916654.1;ID=cds-XP_016916654.1;Dbxref=GeneID:108000675%2CGenbank:XP_016916654.1;Parent=rna-XM_017061165.2
NW_016019453.1	Gnomon	CDS	468829	469242	.	-	0	Name=XP_016916654.1;ID=cds-XP_016916654.1;Dbxref=GeneID:108000675%2CGenbank:XP_016916654.1;Parent=rna-XM_017061165.2
NW_016019453.1	Gnomon	CDS	466800	468263	.	-	0	Name=XP_016916654.1;ID=cds-XP_016916654.1;Dbxref=GeneID:108000675%2CGenbank:XP_016916654.1;Parent=rna-XM_017061165.2
NW_016019453.1	Gnomon	CDS	766585	766748	.	-	0	Name=XP_028523898.1;ID=cds-XP_028523898.1;Dbxref=GeneID:108000641%2CGenbank:XP_028523898.1;Parent=rna-XM_028668097.1
NW_016019453.1	Gnomon	CDS	766362	766496	.	-	0	Name=XP_028523898.1;ID=cds-XP_028523898.1;Dbxref=GeneID:108000641%2CGenbank:XP_028523898.1;Parent=rna-XM_028668097.1
NW_016019453.1	Gnomon	CDS	765986	766122	.	-	0	Name=XP_028523898.1;ID=cds-XP_028523898.1;Dbxref=GeneID:108000641%2CGenbank:XP_028523898.1;Parent=rna-XM_028668097.1
NW_016019453.1	Gnomon	CDS	765708	765901	.	-	0	Name=XP_028523898.1;ID=cds-XP_028523898.1;Dbxref=GeneID:108000641%2CGenbank:XP_028523898.1;Parent=rna-XM_028668097.1
NW_016019453.1	Gnomon	CDS	765162	765632	.	-	0	Name=XP_028523898.1;ID=cds-XP_028523898.1;Dbxref=GeneID:108000641%2CGenbank:XP_028523898.1;Parent=rna-XM_028668097.1
NW_016019453.1	Gnomon	CDS	764913	765074	.	-	0	Name=XP_028523898.1;ID=cds-XP_028523898.1;Dbxref=GeneID:108000641%2CGenbank:XP_028523898.1;Parent=rna-XM_028668097.1
NW_016019453.1	Gnomon	CDS	764740	764843	.	-	0	Name=XP_028523898.1;ID=cds-XP_028523898.1;Dbxref=GeneID:108000641%2CGenbank:XP_028523898.1;Parent=rna-XM_028668097.1
NW_016019453.1	Gnomon	CDS	764575	764666	.	-	0	Name=XP_028523898.1;ID=cds-XP_028523898.1;Dbxref=GeneID:108000641%2CGenbank:XP_028523898.1;Parent=rna-XM_028668097.1
NW_016019453.1	Gnomon	CDS	764256	764493	.	-	0	Name=XP_028523898.1;ID=cds-XP_028523898.1;Dbxref=GeneID:108000641%2CGenbank:XP_028523898.1;Parent=rna-XM_028668097.1
NW_016019453.1	Gnomon	CDS	763911	764021	.	-	0	Name=XP_028523898.1;ID=cds-XP_028523898.1;Dbxref=GeneID:108000641%2CGenbank:XP_028523898.1;Parent=rna-XM_028668097.1
NW_016019453.1	Gnomon	CDS	763605	763698	.	-	0	Name=XP_028523898.1;ID=cds-XP_028523898.1;Dbxref=GeneID:108000641%2CGenbank:XP_028523898.1;Parent=rna-XM_028668097.1
NW_016019453.1	Gnomon	CDS	763317	763534	.	-	0	Name=XP_028523898.1;ID=cds-XP_028523898.1;Dbxref=GeneID:108000641%2CGenbank:XP_028523898.1;Parent=rna-XM_028668097.1
NW_016019453.1	Gnomon	CDS	763006	763241	.	-	0	Name=XP_028523898.1;ID=cds-XP_028523898.1;Dbxref=GeneID:108000641%2CGenbank:XP_028523898.1;Parent=rna-XM_028668097.1
NW_016019453.1	Gnomon	CDS	762783	762907	.	-	0	Name=XP_028523898.1;ID=cds-XP_028523898.1;Dbxref=GeneID:108000641%2CGenbank:XP_028523898.1;Parent=rna-XM_028668097.1
NW_016019453.1	Gnomon	CDS	762539	762687	.	-	0	Name=XP_028523898.1;ID=cds-XP_028523898.1;Dbxref=GeneID:108000641%2CGenbank:XP_028523898.1;Parent=rna-XM_028668097.1
NW_016019453.1	Gnomon	CDS	762027	762074	.	-	0	Name=XP_028523898.1;ID=cds-XP_028523898.1;Dbxref=GeneID:108000641%2CGenbank:XP_028523898.1;Parent=rna-XM_028668097.1
NW_016019453.1	Gnomon	CDS	761370	761504	.	-	0	Name=XP_028523898.1;ID=cds-XP_028523898.1;Dbxref=GeneID:108000641%2CGenbank:XP_028523898.1;Parent=rna-XM_028668097.1
NW_016019453.1	Gnomon	CDS	759914	760057	.	-	0	Name=XP_028523898.1;ID=cds-XP_028523898.1;Dbxref=GeneID:108000641%2CGenbank:XP_028523898.1;Parent=rna-XM_028668097.1
NW_016019453.1	Gnomon	CDS	759088	759232	.	-	0	Name=XP_028523898.1;ID=cds-XP_028523898.1;Dbxref=GeneID:108000641%2CGenbank:XP_028523898.1;Parent=rna-XM_028668097.1
NW_016019453.1	Gnomon	CDS	758813	759021	.	-	0	Name=XP_028523898.1;ID=cds-XP_028523898.1;Dbxref=GeneID:108000641%2CGenbank:XP_028523898.1;Parent=rna-XM_028668097.1
NW_016019453.1	Gnomon	CDS	757381	757555	.	-	0	Name=XP_028523898.1;ID=cds-XP_028523898.1;Dbxref=GeneID:108000641%2CGenbank:XP_028523898.1;Parent=rna-XM_028668097.1
NW_016019453.1	Gnomon	CDS	756982	757227	.	-	0	Name=XP_028523898.1;ID=cds-XP_028523898.1;Dbxref=GeneID:108000641%2CGenbank:XP_028523898.1;Parent=rna-XM_028668097.1
NW_016019453.1	Gnomon	CDS	756347	756584	.	-	0	Name=XP_028523898.1;ID=cds-XP_028523898.1;Dbxref=GeneID:108000641%2CGenbank:XP_028523898.1;Parent=rna-XM_028668097.1
NW_016019453.1	Gnomon	CDS	756169	756262	.	-	0	Name=XP_028523898.1;ID=cds-XP_028523898.1;Dbxref=GeneID:108000641%2CGenbank:XP_028523898.1;Parent=rna-XM_028668097.1
NW_016019453.1	Gnomon	CDS	755825	755986	.	-	0	Name=XP_028523898.1;ID=cds-XP_028523898.1;Dbxref=GeneID:108000641%2CGenbank:XP_028523898.1;Parent=rna-XM_028668097.1
NW_016019453.1	Gnomon	CDS	755693	755765	.	-	0	Name=XP_028523898.1;ID=cds-XP_028523898.1;Dbxref=GeneID:108000641%2CGenbank:XP_028523898.1;Parent=rna-XM_028668097.1
NW_016019453.1	Gnomon	mRNA	704949	719952	.	-	.	Name=XM_017061149.2;ID=rna-XM_017061149.2;Dbxref=GeneID:108000664%2CGenbank:XM_017061149.2;Parent=gene-LOC108000664
NW_016019453.1	Gnomon	exon	538835	539566	.	+	.	ID=exon-XM_017061131.2-11;Dbxref=GeneID:108000656%2CGenbank:XM_017061131.2;Parent=rna-XM_017061131.2
NW_016019453.1	Gnomon	exon	538338	538755	.	+	.	ID=exon-XM_017061131.2-10;Dbxref=GeneID:108000656%2CGenbank:XM_017061131.2;Parent=rna-XM_017061131.2
NW_016019453.1	Gnomon	transcript	573797	579628	.	+	.	Name=XR_003698381.1;ID=rna-XR_003698381.1;Dbxref=GeneID:108000703%2CGenbank:XR_003698381.1;Parent=gene-LOC108000703
NW_016019453.1	Gnomon	exon	573797	574595	.	+	.	ID=exon-XR_003698378.1-1;Dbxref=GeneID:108000703%2CGenbank:XR_003698378.1;Parent=rna-XR_003698378.1
NW_016019453.1	Gnomon	exon	575673	575809	.	+	.	ID=exon-XR_003698378.1-4;Dbxref=GeneID:108000703%2CGenbank:XR_003698378.1;Parent=rna-XR_003698378.1
NW_016019453.1	Gnomon	exon	575898	576083	.	+	.	ID=exon-XR_003698378.1-5;Dbxref=GeneID:108000703%2CGenbank:XR_003698378.1;Parent=rna-XR_003698378.1
NW_016019453.1	Gnomon	exon	574996	575183	.	+	.	ID=exon-XR_003698378.1-2;Dbxref=GeneID:108000703%2CGenbank:XR_003698378.1;Parent=rna-XR_003698378.1
NW_016019453.1	Gnomon	exon	575298	575588	.	+	.	ID=exon-XR_003698378.1-3;Dbxref=GeneID:108000703%2CGenbank:XR_003698378.1;Parent=rna-XR_003698378.1
NW_016019453.1	Gnomon	exon	577458	577528	.	+	.	ID=exon-XR_003698378.1-8;Dbxref=GeneID:108000703%2CGenbank:XR_003698378.1;Parent=rna-XR_003698378.1
NW_016019453.1	Gnomon	exon	579613	579628	.	+	.	ID=exon-XR_003698378.1-9;Dbxref=GeneID:108000703%2CGenbank:XR_003698378.1;Parent=rna-XR_003698378.1
NW_016019453.1	Gnomon	exon	576642	576769	.	+	.	ID=exon-XR_003698378.1-6;Dbxref=GeneID:108000703%2CGenbank:XR_003698378.1;Parent=rna-XR_003698378.1
NW_016019453.1	Gnomon	exon	577104	577279	.	+	.	ID=exon-XR_003698378.1-7;Dbxref=GeneID:108000703%2CGenbank:XR_003698378.1;Parent=rna-XR_003698378.1
NW_016019453.1	RefSeq	cDNA_match	476876	477074	.	-	.	ID=24f11739-b213-45de-bbf2-45e305560757;Target=XM_017061214.2 558 756
NW_016019453.1	RefSeq	cDNA_match	475073	476786	.	-	.	ID=24f11739-b213-45de-bbf2-45e305560757;Target=XM_017061214.2 558 756
NW_016019453.1	Gnomon	mRNA	262546	265890	.	-	.	Name=XM_028668071.1;ID=rna-XM_028668071.1;Dbxref=GeneID:108000678%2CGenbank:XM_028668071.1;Parent=gene-LOC108000678
NW_016019453.1	Gnomon	lnc_RNA	276140	279380	.	-	.	Name=XR_003698382.1;ID=rna-XR_003698382.1;Dbxref=GeneID:108000651%2CGenbank:XR_003698382.1;Parent=gene-LOC108000651
NW_016019453.1	Gnomon	CDS	470882	471094	.	-	0	Name=XP_016916655.1;ID=cds-XP_016916655.1;Dbxref=GeneID:108000675%2CGenbank:XP_016916655.1;Parent=rna-XM_017061166.2
NW_016019453.1	Gnomon	CDS	470599	470734	.	-	0	Name=XP_016916655.1;ID=cds-XP_016916655.1;Dbxref=GeneID:108000675%2CGenbank:XP_016916655.1;Parent=rna-XM_017061166.2
NW_016019453.1	Gnomon	CDS	470389	470508	.	-	0	Name=XP_016916655.1;ID=cds-XP_016916655.1;Dbxref=GeneID:108000675%2CGenbank:XP_016916655.1;Parent=rna-XM_017061166.2
NW_016019453.1	Gnomon	CDS	470178	470278	.	-	0	Name=XP_016916655.1;ID=cds-XP_016916655.1;Dbxref=GeneID:108000675%2CGenbank:XP_016916655.1;Parent=rna-XM_017061166.2
NW_016019453.1	Gnomon	CDS	468829	469242	.	-	0	Name=XP_016916655.1;ID=cds-XP_016916655.1;Dbxref=GeneID:108000675%2CGenbank:XP_016916655.1;Parent=rna-XM_017061166.2
NW_016019453.1	Gnomon	CDS	466800	468263	.	-	0	Name=XP_016916655.1;ID=cds-XP_016916655.1;Dbxref=GeneID:108000675%2CGenbank:XP_016916655.1;Parent=rna-XM_017061166.2
NW_016019453.1	Gnomon	exon	260102	260264	.	+	.	ID=exon-XM_017061172.2-7;Dbxref=GeneID:108000676%2CGenbank:XM_017061172.2;Parent=rna-XM_017061172.2
NW_016019453.1	Gnomon	exon	260343	260545	.	+	.	ID=exon-XM_017061172.2-8;Dbxref=GeneID:108000676%2CGenbank:XM_017061172.2;Parent=rna-XM_017061172.2
NW_016019453.1	Gnomon	exon	259588	259797	.	+	.	ID=exon-XM_017061172.2-5;Dbxref=GeneID:108000676%2CGenbank:XM_017061172.2;Parent=rna-XM_017061172.2
NW_016019453.1	Gnomon	exon	259916	260031	.	+	.	ID=exon-XM_017061172.2-6;Dbxref=GeneID:108000676%2CGenbank:XM_017061172.2;Parent=rna-XM_017061172.2
NW_016019453.1	Gnomon	exon	258648	259184	.	+	.	ID=exon-XM_017061172.2-3;Dbxref=GeneID:108000676%2CGenbank:XM_017061172.2;Parent=rna-XM_017061172.2
NW_016019453.1	Gnomon	exon	259289	259508	.	+	.	ID=exon-XM_017061172.2-4;Dbxref=GeneID:108000676%2CGenbank:XM_017061172.2;Parent=rna-XM_017061172.2
NW_016019453.1	Gnomon	exon	257979	258076	.	+	.	ID=exon-XM_017061172.2-1;Dbxref=GeneID:108000676%2CGenbank:XM_017061172.2;Parent=rna-XM_017061172.2
NW_016019453.1	Gnomon	exon	258235	258428	.	+	.	ID=exon-XM_017061172.2-2;Dbxref=GeneID:108000676%2CGenbank:XM_017061172.2;Parent=rna-XM_017061172.2
NW_016019453.1	Gnomon	exon	260642	260794	.	+	.	ID=exon-XM_017061172.2-9;Dbxref=GeneID:108000676%2CGenbank:XM_017061172.2;Parent=rna-XM_017061172.2
NW_016019453.1	Gnomon	exon	767699	767842	.	+	.	ID=exon-XM_017061102.2-1;Dbxref=GeneID:108000643%2CGenbank:XM_017061102.2;Parent=rna-XM_017061102.2
NW_016019453.1	Gnomon	exon	769290	769462	.	+	.	ID=exon-XM_017061102.2-6;Dbxref=GeneID:108000643%2CGenbank:XM_017061102.2;Parent=rna-XM_017061102.2
NW_016019453.1	Gnomon	exon	769559	769886	.	+	.	ID=exon-XM_017061102.2-7;Dbxref=GeneID:108000643%2CGenbank:XM_017061102.2;Parent=rna-XM_017061102.2
NW_016019453.1	Gnomon	exon	769983	770190	.	+	.	ID=exon-XM_017061102.2-8;Dbxref=GeneID:108000643%2CGenbank:XM_017061102.2;Parent=rna-XM_017061102.2
NW_016019453.1	Gnomon	exon	770266	770440	.	+	.	ID=exon-XM_017061102.2-9;Dbxref=GeneID:108000643%2CGenbank:XM_017061102.2;Parent=rna-XM_017061102.2
NW_016019453.1	Gnomon	exon	768228	768374	.	+	.	ID=exon-XM_017061102.2-2;Dbxref=GeneID:108000643%2CGenbank:XM_017061102.2;Parent=rna-XM_017061102.2
NW_016019453.1	Gnomon	exon	768457	768655	.	+	.	ID=exon-XM_017061102.2-3;Dbxref=GeneID:108000643%2CGenbank:XM_017061102.2;Parent=rna-XM_017061102.2
NW_016019453.1	Gnomon	exon	768736	768982	.	+	.	ID=exon-XM_017061102.2-4;Dbxref=GeneID:108000643%2CGenbank:XM_017061102.2;Parent=rna-XM_017061102.2
NW_016019453.1	Gnomon	exon	769066	769221	.	+	.	ID=exon-XM_017061102.2-5;Dbxref=GeneID:108000643%2CGenbank:XM_017061102.2;Parent=rna-XM_017061102.2
NW_016019453.1	Gnomon	exon	545070	545375	.	+	.	ID=exon-XM_017061219.2-5;Dbxref=GeneID:108000700%2CGenbank:XM_017061219.2;Parent=rna-XM_017061219.2
NW_016019453.1	Gnomon	CDS	470882	471094	.	-	0	Name=XP_016916656.1;ID=cds-XP_016916656.1;Dbxref=GeneID:108000675%2CGenbank:XP_016916656.1;Parent=rna-XM_017061167.2
NW_016019453.1	Gnomon	CDS	470599	470734	.	-	0	Name=XP_016916656.1;ID=cds-XP_016916656.1;Dbxref=GeneID:108000675%2CGenbank:XP_016916656.1;Parent=rna-XM_017061167.2
NW_016019453.1	Gnomon	CDS	470389	470508	.	-	0	Name=XP_016916656.1;ID=cds-XP_016916656.1;Dbxref=GeneID:108000675%2CGenbank:XP_016916656.1;Parent=rna-XM_017061167.2
NW_016019453.1	Gnomon	CDS	470178	470278	.	-	0	Name=XP_016916656.1;ID=cds-XP_016916656.1;Dbxref=GeneID:108000675%2CGenbank:XP_016916656.1;Parent=rna-XM_017061167.2
NW_016019453.1	Gnomon	CDS	468829	469242	.	-	0	Name=XP_016916656.1;ID=cds-XP_016916656.1;Dbxref=GeneID:108000675%2CGenbank:XP_016916656.1;Parent=rna-XM_017061167.2
NW_016019453.1	Gnomon	CDS	466800	468263	.	-	0	Name=XP_016916656.1;ID=cds-XP_016916656.1;Dbxref=GeneID:108000675%2CGenbank:XP_016916656.1;Parent=rna-XM_017061167.2
NW_016019453.1	Gnomon	exon	545434	545632	.	+	.	ID=exon-XM_017061219.2-6;Dbxref=GeneID:108000700%2CGenbank:XM_017061219.2;Parent=rna-XM_017061219.2
NW_016019453.1	Gnomon	exon	544060	544700	.	+	.	ID=exon-XM_017061219.2-3;Dbxref=GeneID:108000700%2CGenbank:XM_017061219.2;Parent=rna-XM_017061219.2
NW_016019453.1	Gnomon	exon	544763	544975	.	+	.	ID=exon-XM_017061219.2-4;Dbxref=GeneID:108000700%2CGenbank:XM_017061219.2;Parent=rna-XM_017061219.2
NW_016019453.1	Gnomon	exon	546102	546363	.	+	.	ID=exon-XM_017061219.2-9;Dbxref=GeneID:108000700%2CGenbank:XM_017061219.2;Parent=rna-XM_017061219.2
NW_016019453.1	Gnomon	exon	545689	545861	.	+	.	ID=exon-XM_017061219.2-7;Dbxref=GeneID:108000700%2CGenbank:XM_017061219.2;Parent=rna-XM_017061219.2
NW_016019453.1	Gnomon	exon	545932	546029	.	+	.	ID=exon-XM_017061219.2-8;Dbxref=GeneID:108000700%2CGenbank:XM_017061219.2;Parent=rna-XM_017061219.2
NW_016019453.1	Gnomon	exon	543147	543533	.	+	.	ID=exon-XM_017061219.2-1;Dbxref=GeneID:108000700%2CGenbank:XM_017061219.2;Parent=rna-XM_017061219.2
NW_016019453.1	Gnomon	exon	543690	543995	.	+	.	ID=exon-XM_017061219.2-2;Dbxref=GeneID:108000700%2CGenbank:XM_017061219.2;Parent=rna-XM_017061219.2
NW_016019453.1	Gnomon	mRNA	549448	566748	.	+	.	Name=XM_017061144.2;ID=rna-XM_017061144.2;Dbxref=GeneID:108000663%2CGenbank:XM_017061144.2;Parent=gene-LOC108000663
NW_016019453.1	Gnomon	exon	260877	260977	.	+	.	ID=exon-XM_017061170.2-10;Dbxref=GeneID:108000676%2CGenbank:XM_017061170.2;Parent=rna-XM_017061170.2
NW_016019453.1	Gnomon	exon	261037	261337	.	+	.	ID=exon-XM_017061170.2-11;Dbxref=GeneID:108000676%2CGenbank:XM_017061170.2;Parent=rna-XM_017061170.2
NW_016019453.1	Gnomon	exon	269486	269685	.	+	.	ID=exon-XM_028668084.1-7;Dbxref=GeneID:108000701%2CGenbank:XM_028668084.1;Parent=rna-XM_028668084.1
NW_016019453.1	Gnomon	exon	269747	269851	.	+	.	ID=exon-XM_028668084.1-8;Dbxref=GeneID:108000701%2CGenbank:XM_028668084.1;Parent=rna-XM_028668084.1
NW_016019453.1	Gnomon	exon	269941	270026	.	+	.	ID=exon-XM_028668084.1-9;Dbxref=GeneID:108000701%2CGenbank:XM_028668084.1;Parent=rna-XM_028668084.1
NW_016019453.1	Gnomon	exon	267781	267911	.	+	.	ID=exon-XM_028668084.1-1;Dbxref=GeneID:108000701%2CGenbank:XM_028668084.1;Parent=rna-XM_028668084.1
NW_016019453.1	Gnomon	exon	268107	268234	.	+	.	ID=exon-XM_028668084.1-2;Dbxref=GeneID:108000701%2CGenbank:XM_028668084.1;Parent=rna-XM_028668084.1
NW_016019453.1	Gnomon	exon	268308	268682	.	+	.	ID=exon-XM_028668084.1-3;Dbxref=GeneID:108000701%2CGenbank:XM_028668084.1;Parent=rna-XM_028668084.1
NW_016019453.1	Gnomon	exon	268748	268915	.	+	.	ID=exon-XM_028668084.1-4;Dbxref=GeneID:108000701%2CGenbank:XM_028668084.1;Parent=rna-XM_028668084.1
NW_016019453.1	Gnomon	exon	268995	269193	.	+	.	ID=exon-XM_028668084.1-5;Dbxref=GeneID:108000701%2CGenbank:XM_028668084.1;Parent=rna-XM_028668084.1
NW_016019453.1	Gnomon	exon	269263	269401	.	+	.	ID=exon-XM_028668084.1-6;Dbxref=GeneID:108000701%2CGenbank:XM_028668084.1;Parent=rna-XM_028668084.1
NW_016019453.1	Gnomon	exon	269263	269401	.	+	.	ID=exon-XM_017061220.2-5;Dbxref=GeneID:108000701%2CGenbank:XM_017061220.2;Parent=rna-XM_017061220.2
NW_016019453.1	Gnomon	exon	269486	269685	.	+	.	ID=exon-XM_017061220.2-6;Dbxref=GeneID:108000701%2CGenbank:XM_017061220.2;Parent=rna-XM_017061220.2
NW_016019453.1	Gnomon	exon	269747	269851	.	+	.	ID=exon-XM_017061220.2-7;Dbxref=GeneID:108000701%2CGenbank:XM_017061220.2;Parent=rna-XM_017061220.2
NW_016019453.1	Gnomon	exon	269941	270026	.	+	.	ID=exon-XM_017061220.2-8;Dbxref=GeneID:108000701%2CGenbank:XM_017061220.2;Parent=rna-XM_017061220.2
NW_016019453.1	Gnomon	exon	270089	270219	.	+	.	ID=exon-XM_017061220.2-9;Dbxref=GeneID:108000701%2CGenbank:XM_017061220.2;Parent=rna-XM_017061220.2
NW_016019453.1	Gnomon	exon	267901	267911	.	+	.	ID=exon-XM_017061220.2-1;Dbxref=GeneID:108000701%2CGenbank:XM_017061220.2;Parent=rna-XM_017061220.2
NW_016019453.1	Gnomon	exon	268107	268682	.	+	.	ID=exon-XM_017061220.2-2;Dbxref=GeneID:108000701%2CGenbank:XM_017061220.2;Parent=rna-XM_017061220.2
NW_016019453.1	Gnomon	exon	268748	268915	.	+	.	ID=exon-XM_017061220.2-3;Dbxref=GeneID:108000701%2CGenbank:XM_017061220.2;Parent=rna-XM_017061220.2
NW_016019453.1	Gnomon	exon	268995	269193	.	+	.	ID=exon-XM_017061220.2-4;Dbxref=GeneID:108000701%2CGenbank:XM_017061220.2;Parent=rna-XM_017061220.2
NW_016019453.1	Gnomon	exon	709143	709217	.	-	.	ID=exon-XM_017061148.2-4;Dbxref=GeneID:108000664%2CGenbank:XM_017061148.2;Parent=rna-XM_017061148.2
NW_016019453.1	Gnomon	exon	708289	708426	.	-	.	ID=exon-XM_017061148.2-5;Dbxref=GeneID:108000664%2CGenbank:XM_017061148.2;Parent=rna-XM_017061148.2
NW_016019453.1	Gnomon	exon	704949	708068	.	-	.	ID=exon-XM_017061148.2-6;Dbxref=GeneID:108000664%2CGenbank:XM_017061148.2;Parent=rna-XM_017061148.2
NW_016019453.1	Gnomon	exon	728428	728643	.	-	.	ID=exon-XM_017061148.2-1;Dbxref=GeneID:108000664%2CGenbank:XM_017061148.2;Parent=rna-XM_017061148.2
NW_016019453.1	Gnomon	exon	711636	712430	.	-	.	ID=exon-XM_017061148.2-2;Dbxref=GeneID:108000664%2CGenbank:XM_017061148.2;Parent=rna-XM_017061148.2
NW_016019453.1	Gnomon	exon	711117	711360	.	-	.	ID=exon-XM_017061148.2-3;Dbxref=GeneID:108000664%2CGenbank:XM_017061148.2;Parent=rna-XM_017061148.2
NW_016019453.1	Gnomon	CDS	258167	258170	.	+	0	Name=XP_016916658.1;ID=cds-XP_016916658.1;Dbxref=GeneID:108000676%2CGenbank:XP_016916658.1;Parent=rna-XM_017061169.2
NW_016019453.1	Gnomon	CDS	258235	258428	.	+	0	Name=XP_016916658.1;ID=cds-XP_016916658.1;Dbxref=GeneID:108000676%2CGenbank:XP_016916658.1;Parent=rna-XM_017061169.2
NW_016019453.1	Gnomon	CDS	258648	259184	.	+	0	Name=XP_016916658.1;ID=cds-XP_016916658.1;Dbxref=GeneID:108000676%2CGenbank:XP_016916658.1;Parent=rna-XM_017061169.2
NW_016019453.1	Gnomon	CDS	259289	259508	.	+	0	Name=XP_016916658.1;ID=cds-XP_016916658.1;Dbxref=GeneID:108000676%2CGenbank:XP_016916658.1;Parent=rna-XM_017061169.2
NW_016019453.1	Gnomon	CDS	259588	259797	.	+	0	Name=XP_016916658.1;ID=cds-XP_016916658.1;Dbxref=GeneID:108000676%2CGenbank:XP_016916658.1;Parent=rna-XM_017061169.2
NW_016019453.1	Gnomon	CDS	259916	260031	.	+	0	Name=XP_016916658.1;ID=cds-XP_016916658.1;Dbxref=GeneID:108000676%2CGenbank:XP_016916658.1;Parent=rna-XM_017061169.2
NW_016019453.1	Gnomon	CDS	260102	260264	.	+	0	Name=XP_016916658.1;ID=cds-XP_016916658.1;Dbxref=GeneID:108000676%2CGenbank:XP_016916658.1;Parent=rna-XM_017061169.2
NW_016019453.1	Gnomon	CDS	260343	260545	.	+	0	Name=XP_016916658.1;ID=cds-XP_016916658.1;Dbxref=GeneID:108000676%2CGenbank:XP_016916658.1;Parent=rna-XM_017061169.2
NW_016019453.1	Gnomon	CDS	260642	260794	.	+	0	Name=XP_016916658.1;ID=cds-XP_016916658.1;Dbxref=GeneID:108000676%2CGenbank:XP_016916658.1;Parent=rna-XM_017061169.2
NW_016019453.1	Gnomon	CDS	260877	260977	.	+	0	Name=XP_016916658.1;ID=cds-XP_016916658.1;Dbxref=GeneID:108000676%2CGenbank:XP_016916658.1;Parent=rna-XM_017061169.2
NW_016019453.1	Gnomon	CDS	261037	261211	.	+	0	Name=XP_016916658.1;ID=cds-XP_016916658.1;Dbxref=GeneID:108000676%2CGenbank:XP_016916658.1;Parent=rna-XM_017061169.2
NW_016019453.1	Gnomon	exon	577458	577528	.	+	.	ID=exon-XR_003698379.1-9;Dbxref=GeneID:108000703%2CGenbank:XR_003698379.1;Parent=rna-XR_003698379.1
NW_016019453.1	Gnomon	exon	573797	574399	.	+	.	ID=exon-XR_003698379.1-1;Dbxref=GeneID:108000703%2CGenbank:XR_003698379.1;Parent=rna-XR_003698379.1
NW_016019453.1	Gnomon	exon	574477	574595	.	+	.	ID=exon-XR_003698379.1-2;Dbxref=GeneID:108000703%2CGenbank:XR_003698379.1;Parent=rna-XR_003698379.1
NW_016019453.1	Gnomon	exon	574996	575183	.	+	.	ID=exon-XR_003698379.1-3;Dbxref=GeneID:108000703%2CGenbank:XR_003698379.1;Parent=rna-XR_003698379.1
NW_016019453.1	Gnomon	exon	575298	575588	.	+	.	ID=exon-XR_003698379.1-4;Dbxref=GeneID:108000703%2CGenbank:XR_003698379.1;Parent=rna-XR_003698379.1
NW_016019453.1	Gnomon	exon	575673	575809	.	+	.	ID=exon-XR_003698379.1-5;Dbxref=GeneID:108000703%2CGenbank:XR_003698379.1;Parent=rna-XR_003698379.1
NW_016019453.1	Gnomon	exon	575898	576083	.	+	.	ID=exon-XR_003698379.1-6;Dbxref=GeneID:108000703%2CGenbank:XR_003698379.1;Parent=rna-XR_003698379.1
NW_016019453.1	Gnomon	exon	576642	576769	.	+	.	ID=exon-XR_003698379.1-7;Dbxref=GeneID:108000703%2CGenbank:XR_003698379.1;Parent=rna-XR_003698379.1
NW_016019453.1	Gnomon	exon	577104	577279	.	+	.	ID=exon-XR_003698379.1-8;Dbxref=GeneID:108000703%2CGenbank:XR_003698379.1;Parent=rna-XR_003698379.1
NW_016019453.1	Gnomon	mRNA	556179	566748	.	+	.	Name=XM_017061146.2;ID=rna-XM_017061146.2;Dbxref=GeneID:108000663%2CGenbank:XM_017061146.2;Parent=gene-LOC108000663
NW_016019453.1	Gnomon	exon	459859	460202	.	+	.	ID=exon-XM_028668061.1-4;Dbxref=GeneID:108000662%2CGenbank:XM_028668061.1;Parent=rna-XM_028668061.1
[truncated: 1,476 more rows]
