# Supplementary material for: Prevalent bee venom genes evolved before the aculeate stinger and eusociality
Source: BMC Biol. 2023 Oct 23;21:229. doi: 10.1186/s12915-023-01656-5 (PMC10591384; doi:10.1186/s12915-023-01656-5)
Supplement: Supplementary file 42 — Additional file 42. Gff files of all toxin gene annotations. [file 12915_2023_1656_MOESM42_ESM.zip › AdditionalFile9_ToxinGeneAnnotations/NW_012075642.1._VA.gff_modified_Koludarov_et_al_2021.gff3]

##gff-version 3
##source-version geneious 2020.2.2
##sequence-region	NW_012075642.1	1	16710
NW_012075642.1	Koludarov_et_al_2021	gene	15226	16437	.	-	.	Name=VA fragment
NW_012075642.1	Gnomon	gene	15226	16437	.	-	.	Name=LOC105461464;ID=gene-LOC105461464;Dbxref=GeneID:105461464
NW_012075642.1	Gnomon	mRNA	15226	16437	.	-	.	Name=XM_011707959.1;ID=rna-XM_011707959.1;Dbxref=GeneID:105461464%2CGenbank:XM_011707959.1;Parent=gene-LOC105461464
NW_012075642.1	RefSeq	region	1	16710	.	+	.	Name=Unknown;ID=NW_012075642.1:1..16710;Dbxref=taxon:64793
NW_012075642.1	Gnomon	exon	16356	16437	.	-	.	ID=exon-XM_011707959.1-1;Dbxref=GeneID:105461464%2CGenbank:XM_011707959.1;Parent=rna-XM_011707959.1
NW_012075642.1	Gnomon	exon	15226	15870	.	-	.	ID=exon-XM_011707959.1-3;Dbxref=GeneID:105461464%2CGenbank:XM_011707959.1;Parent=rna-XM_011707959.1
NW_012075642.1	Gnomon	exon	16138	16270	.	-	.	ID=exon-XM_011707959.1-2;Dbxref=GeneID:105461464%2CGenbank:XM_011707959.1;Parent=rna-XM_011707959.1
NW_012075642.1	Gnomon	CDS	16356	16437	.	-	0	Name=XP_011706261.1;ID=cds-XP_011706261.1;Dbxref=GeneID:105461464%2CGenbank:XP_011706261.1;Parent=rna-XM_011707959.1
NW_012075642.1	Gnomon	CDS	16138	16270	.	-	0	Name=XP_011706261.1;ID=cds-XP_011706261.1;Dbxref=GeneID:105461464%2CGenbank:XP_011706261.1;Parent=rna-XM_011707959.1
NW_012075642.1	Gnomon	CDS	15696	15870	.	-	0	Name=XP_011706261.1;ID=cds-XP_011706261.1;Dbxref=GeneID:105461464%2CGenbank:XP_011706261.1;Parent=rna-XM_011707959.1
