# Supplementary material for: Prevalent bee venom genes evolved before the aculeate stinger and eusociality
Source: BMC Biol. 2023 Oct 23;21:229. doi: 10.1186/s12915-023-01656-5 (PMC10591384; doi:10.1186/s12915-023-01656-5)
Supplement: Supplementary file 42 — Additional file 42. Gff files of all toxin gene annotations. [file 12915_2023_1656_MOESM42_ESM.zip › AdditionalFile9_ToxinGeneAnnotations/NW_016908357.1._PLA2.gff_modified_Koludarov_et_al_2021.gff3]

##gff-version 3
##source-version geneious 2020.2.2
##sequence-region	NW_016908357.1	1	4677300
NW_016908357.1	Koludarov_et_al_2021	CDS	888461	888621	.	+	.	Name=Pla2;ID=EWKMg4ru1zPvdBw+uzMEhS+PpGo.1624892299341.98925
NW_016908357.1	Koludarov_et_al_2021	CDS	889367	889519	.	+	.	Name=Pla2;ID=EWKMg4ru1zPvdBw+uzMEhS+PpGo.1624892299341.98925
NW_016908357.1	Koludarov_et_al_2021	CDS	889656	889737	.	+	.	Name=Pla2;ID=EWKMg4ru1zPvdBw+uzMEhS+PpGo.1624892299341.98925
NW_016908357.1	Koludarov_et_al_2021	gene	888284	890089	.	+	.	Name=PLA2
NW_016908357.1	Koludarov_et_al_2021	exon	888461	888621	.	+	.	Name=e2
NW_016908357.1	Koludarov_et_al_2021	exon	889367	889519	.	+	.	Name=e3
NW_016908357.1	Koludarov_et_al_2021	exon	889656	889737	.	+	.	Name=e4
NW_016908357.1	Gnomon	mRNA	1878709	1883092	.	+	.	Name=XM_017911113.1;ID=rna-XM_017911113.1;Dbxref=GeneID:108555468%2CGenbank:XM_017911113.1;Parent=gene-LOC108555468
NW_016908357.1	Gnomon	exon	4179493	4181497	.	-	.	ID=exon-XM_017911346.1-12;Dbxref=GeneID:108555592%2CGenbank:XM_017911346.1;Parent=rna-XM_017911346.1
NW_016908357.1	Gnomon	exon	4187174	4187352	.	-	.	ID=exon-XM_017911346.1-10;Dbxref=GeneID:108555592%2CGenbank:XM_017911346.1;Parent=rna-XM_017911346.1
NW_016908357.1	Gnomon	exon	4182036	4182186	.	-	.	ID=exon-XM_017911346.1-11;Dbxref=GeneID:108555592%2CGenbank:XM_017911346.1;Parent=rna-XM_017911346.1
NW_016908357.1	Gnomon	CDS	846321	846566	.	-	0	Name=XP_017766852.1;ID=cds-XP_017766852.1;Dbxref=GeneID:108555599%2CGenbank:XP_017766852.1;Parent=rna-XM_017911363.1
NW_016908357.1	Gnomon	CDS	845968	846239	.	-	0	Name=XP_017766852.1;ID=cds-XP_017766852.1;Dbxref=GeneID:108555599%2CGenbank:XP_017766852.1;Parent=rna-XM_017911363.1
NW_016908357.1	Gnomon	CDS	845195	845883	.	-	0	Name=XP_017766852.1;ID=cds-XP_017766852.1;Dbxref=GeneID:108555599%2CGenbank:XP_017766852.1;Parent=rna-XM_017911363.1
NW_016908357.1	Gnomon	CDS	844890	845119	.	-	0	Name=XP_017766852.1;ID=cds-XP_017766852.1;Dbxref=GeneID:108555599%2CGenbank:XP_017766852.1;Parent=rna-XM_017911363.1
NW_016908357.1	Gnomon	CDS	844089	844807	.	-	0	Name=XP_017766852.1;ID=cds-XP_017766852.1;Dbxref=GeneID:108555599%2CGenbank:XP_017766852.1;Parent=rna-XM_017911363.1
NW_016908357.1	Gnomon	CDS	843746	844026	.	-	0	Name=XP_017766852.1;ID=cds-XP_017766852.1;Dbxref=GeneID:108555599%2CGenbank:XP_017766852.1;Parent=rna-XM_017911363.1
NW_016908357.1	Gnomon	CDS	843168	843673	.	-	0	Name=XP_017766852.1;ID=cds-XP_017766852.1;Dbxref=GeneID:108555599%2CGenbank:XP_017766852.1;Parent=rna-XM_017911363.1
NW_016908357.1	Gnomon	mRNA	523117	555632	.	-	.	Name=XM_017911259.1;ID=rna-XM_017911259.1;Dbxref=GeneID:108555548%2CGenbank:XM_017911259.1;Parent=gene-LOC108555548
NW_016908357.1	Gnomon	CDS	3139549	3139575	.	-	0	Name=XP_017766612.1;ID=cds-XP_017766612.1;Dbxref=GeneID:108555471%2CGenbank:XP_017766612.1;Parent=rna-XM_017911123.1
NW_016908357.1	Gnomon	CDS	3138996	3139103	.	-	0	Name=XP_017766612.1;ID=cds-XP_017766612.1;Dbxref=GeneID:108555471%2CGenbank:XP_017766612.1;Parent=rna-XM_017911123.1
NW_016908357.1	Gnomon	CDS	3138639	3138848	.	-	0	Name=XP_017766612.1;ID=cds-XP_017766612.1;Dbxref=GeneID:108555471%2CGenbank:XP_017766612.1;Parent=rna-XM_017911123.1
NW_016908357.1	Gnomon	CDS	3137762	3138289	.	-	0	Name=XP_017766612.1;ID=cds-XP_017766612.1;Dbxref=GeneID:108555471%2CGenbank:XP_017766612.1;Parent=rna-XM_017911123.1
NW_016908357.1	Gnomon	CDS	3137058	3137127	.	-	0	Name=XP_017766612.1;ID=cds-XP_017766612.1;Dbxref=GeneID:108555471%2CGenbank:XP_017766612.1;Parent=rna-XM_017911123.1
NW_016908357.1	Gnomon	CDS	3136888	3136972	.	-	0	Name=XP_017766612.1;ID=cds-XP_017766612.1;Dbxref=GeneID:108555471%2CGenbank:XP_017766612.1;Parent=rna-XM_017911123.1
NW_016908357.1	Gnomon	CDS	3136000	3136215	.	-	0	Name=XP_017766612.1;ID=cds-XP_017766612.1;Dbxref=GeneID:108555471%2CGenbank:XP_017766612.1;Parent=rna-XM_017911123.1
NW_016908357.1	Gnomon	CDS	3135894	3135939	.	-	0	Name=XP_017766612.1;ID=cds-XP_017766612.1;Dbxref=GeneID:108555471%2CGenbank:XP_017766612.1;Parent=rna-XM_017911123.1
NW_016908357.1	Gnomon	mRNA	1024588	1028030	.	+	.	Name=XM_017911019.1;ID=rna-XM_017911019.1;Dbxref=GeneID:108555392%2CGenbank:XM_017911019.1;Parent=gene-LOC108555392
NW_016908357.1	Gnomon	CDS	1079301	1079438	.	+	0	Name=XP_017766758.1;ID=cds-XP_017766758.1;Dbxref=GeneID:108555552%2CGenbank:XP_017766758.1;Parent=rna-XM_017911269.1
NW_016908357.1	Gnomon	CDS	1079810	1079999	.	+	0	Name=XP_017766758.1;ID=cds-XP_017766758.1;Dbxref=GeneID:108555552%2CGenbank:XP_017766758.1;Parent=rna-XM_017911269.1
NW_016908357.1	Gnomon	CDS	1081171	1081315	.	+	0	Name=XP_017766758.1;ID=cds-XP_017766758.1;Dbxref=GeneID:108555552%2CGenbank:XP_017766758.1;Parent=rna-XM_017911269.1
NW_016908357.1	Gnomon	CDS	1083991	1084068	.	+	0	Name=XP_017766758.1;ID=cds-XP_017766758.1;Dbxref=GeneID:108555552%2CGenbank:XP_017766758.1;Parent=rna-XM_017911269.1
NW_016908357.1	Gnomon	CDS	1085657	1085866	.	+	0	Name=XP_017766758.1;ID=cds-XP_017766758.1;Dbxref=GeneID:108555552%2CGenbank:XP_017766758.1;Parent=rna-XM_017911269.1
NW_016908357.1	Gnomon	CDS	1085950	1086094	.	+	0	Name=XP_017766758.1;ID=cds-XP_017766758.1;Dbxref=GeneID:108555552%2CGenbank:XP_017766758.1;Parent=rna-XM_017911269.1
NW_016908357.1	Gnomon	CDS	1086466	1086702	.	+	0	Name=XP_017766758.1;ID=cds-XP_017766758.1;Dbxref=GeneID:108555552%2CGenbank:XP_017766758.1;Parent=rna-XM_017911269.1
NW_016908357.1	Gnomon	CDS	1086916	1087164	.	+	0	Name=XP_017766758.1;ID=cds-XP_017766758.1;Dbxref=GeneID:108555552%2CGenbank:XP_017766758.1;Parent=rna-XM_017911269.1
NW_016908357.1	Gnomon	CDS	1087233	1087309	.	+	0	Name=XP_017766758.1;ID=cds-XP_017766758.1;Dbxref=GeneID:108555552%2CGenbank:XP_017766758.1;Parent=rna-XM_017911269.1
NW_016908357.1	Gnomon	CDS	1092050	1092242	.	+	0	Name=XP_017766758.1;ID=cds-XP_017766758.1;Dbxref=GeneID:108555552%2CGenbank:XP_017766758.1;Parent=rna-XM_017911269.1
NW_016908357.1	Gnomon	CDS	1092370	1092820	.	+	0	Name=XP_017766758.1;ID=cds-XP_017766758.1;Dbxref=GeneID:108555552%2CGenbank:XP_017766758.1;Parent=rna-XM_017911269.1
NW_016908357.1	Gnomon	CDS	1092899	1092951	.	+	0	Name=XP_017766758.1;ID=cds-XP_017766758.1;Dbxref=GeneID:108555552%2CGenbank:XP_017766758.1;Parent=rna-XM_017911269.1
NW_016908357.1	Gnomon	exon	3351437	3352544	.	+	.	ID=exon-XM_017911256.1-1;Dbxref=GeneID:108555546%2CGenbank:XM_017911256.1;Parent=rna-XM_017911256.1
NW_016908357.1	Gnomon	CDS	1710533	1710684	.	-	0	Name=XP_017766518.1;ID=cds-XP_017766518.1;Dbxref=GeneID:108555402%2CGenbank:XP_017766518.1;Note=The sequence of the model RefSeq protein was modified relative to this genomic sequence to represent the inferred CDS: substituted 1 base at 1 genomic stop codon;Parent=rna-XM_017911029.1
NW_016908357.1	Gnomon	CDS	1709954	1710104	.	-	0	Name=XP_017766518.1;ID=cds-XP_017766518.1;Dbxref=GeneID:108555402%2CGenbank:XP_017766518.1;Note=The sequence of the model RefSeq protein was modified relative to this genomic sequence to represent the inferred CDS: substituted 1 base at 1 genomic stop codon;Parent=rna-XM_017911029.1
NW_016908357.1	Gnomon	CDS	1709699	1709858	.	-	0	Name=XP_017766518.1;ID=cds-XP_017766518.1;Dbxref=GeneID:108555402%2CGenbank:XP_017766518.1;Note=The sequence of the model RefSeq protein was modified relative to this genomic sequence to represent the inferred CDS: substituted 1 base at 1 genomic stop codon;Parent=rna-XM_017911029.1
NW_016908357.1	Gnomon	CDS	1709353	1709616	.	-	0	Name=XP_017766518.1;ID=cds-XP_017766518.1;Dbxref=GeneID:108555402%2CGenbank:XP_017766518.1;Note=The sequence of the model RefSeq protein was modified relative to this genomic sequence to represent the inferred CDS: substituted 1 base at 1 genomic stop codon;Parent=rna-XM_017911029.1
NW_016908357.1	Gnomon	CDS	1709085	1709298	.	-	0	Name=XP_017766518.1;ID=cds-XP_017766518.1;Dbxref=GeneID:108555402%2CGenbank:XP_017766518.1;Note=The sequence of the model RefSeq protein was modified relative to this genomic sequence to represent the inferred CDS: substituted 1 base at 1 genomic stop codon;Parent=rna-XM_017911029.1
NW_016908357.1	Gnomon	CDS	1708709	1709024	.	-	0	Name=XP_017766518.1;ID=cds-XP_017766518.1;Dbxref=GeneID:108555402%2CGenbank:XP_017766518.1;Note=The sequence of the model RefSeq protein was modified relative to this genomic sequence to represent the inferred CDS: substituted 1 base at 1 genomic stop codon;Parent=rna-XM_017911029.1
NW_016908357.1	Gnomon	CDS	1708338	1708645	.	-	0	Name=XP_017766518.1;ID=cds-XP_017766518.1;Dbxref=GeneID:108555402%2CGenbank:XP_017766518.1;Note=The sequence of the model RefSeq protein was modified relative to this genomic sequence to represent the inferred CDS: substituted 1 base at 1 genomic stop codon;Parent=rna-XM_017911029.1
NW_016908357.1	Gnomon	CDS	1707948	1708274	.	-	0	Name=XP_017766518.1;ID=cds-XP_017766518.1;Dbxref=GeneID:108555402%2CGenbank:XP_017766518.1;Note=The sequence of the model RefSeq protein was modified relative to this genomic sequence to represent the inferred CDS: substituted 1 base at 1 genomic stop codon;Parent=rna-XM_017911029.1
NW_016908357.1	Gnomon	CDS	1707826	1707871	.	-	0	Name=XP_017766518.1;ID=cds-XP_017766518.1;Dbxref=GeneID:108555402%2CGenbank:XP_017766518.1;Note=The sequence of the model RefSeq protein was modified relative to this genomic sequence to represent the inferred CDS: substituted 1 base at 1 genomic stop codon;Parent=rna-XM_017911029.1
NW_016908357.1	Gnomon	CDS	1707718	1707783	.	-	0	Name=XP_017766518.1;ID=cds-XP_017766518.1;Dbxref=GeneID:108555402%2CGenbank:XP_017766518.1;Note=The sequence of the model RefSeq protein was modified relative to this genomic sequence to represent the inferred CDS: substituted 1 base at 1 genomic stop codon;Parent=rna-XM_017911029.1
NW_016908357.1	Gnomon	CDS	1707249	1707486	.	-	0	Name=XP_017766518.1;ID=cds-XP_017766518.1;Dbxref=GeneID:108555402%2CGenbank:XP_017766518.1;Note=The sequence of the model RefSeq protein was modified relative to this genomic sequence to represent the inferred CDS: substituted 1 base at 1 genomic stop codon;Parent=rna-XM_017911029.1
NW_016908357.1	Gnomon	CDS	1707074	1707174	.	-	0	Name=XP_017766518.1;ID=cds-XP_017766518.1;Dbxref=GeneID:108555402%2CGenbank:XP_017766518.1;Note=The sequence of the model RefSeq protein was modified relative to this genomic sequence to represent the inferred CDS: substituted 1 base at 1 genomic stop codon;Parent=rna-XM_017911029.1
NW_016908357.1	Gnomon	CDS	1706654	1706980	.	-	0	Name=XP_017766518.1;ID=cds-XP_017766518.1;Dbxref=GeneID:108555402%2CGenbank:XP_017766518.1;Note=The sequence of the model RefSeq protein was modified relative to this genomic sequence to represent the inferred CDS: substituted 1 base at 1 genomic stop codon;Parent=rna-XM_017911029.1
NW_016908357.1	Gnomon	CDS	1706223	1706533	.	-	0	Name=XP_017766518.1;ID=cds-XP_017766518.1;Dbxref=GeneID:108555402%2CGenbank:XP_017766518.1;Note=The sequence of the model RefSeq protein was modified relative to this genomic sequence to represent the inferred CDS: substituted 1 base at 1 genomic stop codon;Parent=rna-XM_017911029.1
NW_016908357.1	Gnomon	CDS	1706046	1706163	.	-	0	Name=XP_017766518.1;ID=cds-XP_017766518.1;Dbxref=GeneID:108555402%2CGenbank:XP_017766518.1;Note=The sequence of the model RefSeq protein was modified relative to this genomic sequence to represent the inferred CDS: substituted 1 base at 1 genomic stop codon;Parent=rna-XM_017911029.1
NW_016908357.1	Gnomon	CDS	1705111	1705940	.	-	0	Name=XP_017766518.1;ID=cds-XP_017766518.1;Dbxref=GeneID:108555402%2CGenbank:XP_017766518.1;Note=The sequence of the model RefSeq protein was modified relative to this genomic sequence to represent the inferred CDS: substituted 1 base at 1 genomic stop codon;Parent=rna-XM_017911029.1
NW_016908357.1	Gnomon	CDS	1704643	1705051	.	-	0	Name=XP_017766518.1;ID=cds-XP_017766518.1;Dbxref=GeneID:108555402%2CGenbank:XP_017766518.1;Note=The sequence of the model RefSeq protein was modified relative to this genomic sequence to represent the inferred CDS: substituted 1 base at 1 genomic stop codon;Parent=rna-XM_017911029.1
NW_016908357.1	Gnomon	CDS	1704297	1704554	.	-	0	Name=XP_017766518.1;ID=cds-XP_017766518.1;Dbxref=GeneID:108555402%2CGenbank:XP_017766518.1;Note=The sequence of the model RefSeq protein was modified relative to this genomic sequence to represent the inferred CDS: substituted 1 base at 1 genomic stop codon;Parent=rna-XM_017911029.1
NW_016908357.1	Gnomon	CDS	1704040	1704234	.	-	0	Name=XP_017766518.1;ID=cds-XP_017766518.1;Dbxref=GeneID:108555402%2CGenbank:XP_017766518.1;Note=The sequence of the model RefSeq protein was modified relative to this genomic sequence to represent the inferred CDS: substituted 1 base at 1 genomic stop codon;Parent=rna-XM_017911029.1
NW_016908357.1	Gnomon	exon	3706886	3707255	.	+	.	ID=exon-XM_017911217.1-10;Dbxref=GeneID:108555534%2CGenbank:XM_017911217.1;Parent=rna-XM_017911217.1
NW_016908357.1	Gnomon	exon	3711582	3714659	.	+	.	ID=exon-XM_017911217.1-11;Dbxref=GeneID:108555534%2CGenbank:XM_017911217.1;Parent=rna-XM_017911217.1
NW_016908357.1	Gnomon	mRNA	91043	98415	.	+	.	Name=XM_017911353.1;ID=rna-XM_017911353.1;Dbxref=GeneID:108555595%2CGenbank:XM_017911353.1;Parent=gene-LOC108555595
NW_016908357.1	Gnomon	mRNA	1879277	1883092	.	+	.	Name=XM_017911114.1;ID=rna-XM_017911114.1;Dbxref=GeneID:108555468%2CGenbank:XM_017911114.1;Parent=gene-LOC108555468
NW_016908357.1	Gnomon	CDS	825197	825314	.	-	0	Name=XP_017766851.1;ID=cds-XP_017766851.1;Dbxref=GeneID:108555598%2CGenbank:XP_017766851.1;Parent=rna-XM_017911362.1
NW_016908357.1	Gnomon	CDS	824223	824815	.	-	0	Name=XP_017766851.1;ID=cds-XP_017766851.1;Dbxref=GeneID:108555598%2CGenbank:XP_017766851.1;Parent=rna-XM_017911362.1
NW_016908357.1	Gnomon	CDS	822243	824018	.	-	0	Name=XP_017766851.1;ID=cds-XP_017766851.1;Dbxref=GeneID:108555598%2CGenbank:XP_017766851.1;Parent=rna-XM_017911362.1
NW_016908357.1	Gnomon	CDS	3139549	3139575	.	-	0	Name=XP_017766611.1;ID=cds-XP_017766611.1;Dbxref=GeneID:108555471%2CGenbank:XP_017766611.1;Parent=rna-XM_017911122.1
NW_016908357.1	Gnomon	CDS	3138996	3139103	.	-	0	Name=XP_017766611.1;ID=cds-XP_017766611.1;Dbxref=GeneID:108555471%2CGenbank:XP_017766611.1;Parent=rna-XM_017911122.1
NW_016908357.1	Gnomon	CDS	3138639	3138848	.	-	0	Name=XP_017766611.1;ID=cds-XP_017766611.1;Dbxref=GeneID:108555471%2CGenbank:XP_017766611.1;Parent=rna-XM_017911122.1
NW_016908357.1	Gnomon	CDS	3137762	3138289	.	-	0	Name=XP_017766611.1;ID=cds-XP_017766611.1;Dbxref=GeneID:108555471%2CGenbank:XP_017766611.1;Parent=rna-XM_017911122.1
NW_016908357.1	Gnomon	CDS	3137058	3137127	.	-	0	Name=XP_017766611.1;ID=cds-XP_017766611.1;Dbxref=GeneID:108555471%2CGenbank:XP_017766611.1;Parent=rna-XM_017911122.1
NW_016908357.1	Gnomon	CDS	3136810	3136972	.	-	0	Name=XP_017766611.1;ID=cds-XP_017766611.1;Dbxref=GeneID:108555471%2CGenbank:XP_017766611.1;Parent=rna-XM_017911122.1
NW_016908357.1	Gnomon	CDS	3136000	3136215	.	-	0	Name=XP_017766611.1;ID=cds-XP_017766611.1;Dbxref=GeneID:108555471%2CGenbank:XP_017766611.1;Parent=rna-XM_017911122.1
NW_016908357.1	Gnomon	CDS	3135894	3135921	.	-	0	Name=XP_017766611.1;ID=cds-XP_017766611.1;Dbxref=GeneID:108555471%2CGenbank:XP_017766611.1;Parent=rna-XM_017911122.1
NW_016908357.1	Gnomon	CDS	1079301	1079438	.	+	0	Name=XP_017766757.1;ID=cds-XP_017766757.1;Dbxref=GeneID:108555552%2CGenbank:XP_017766757.1;Parent=rna-XM_017911268.1
NW_016908357.1	Gnomon	CDS	1079768	1079999	.	+	0	Name=XP_017766757.1;ID=cds-XP_017766757.1;Dbxref=GeneID:108555552%2CGenbank:XP_017766757.1;Parent=rna-XM_017911268.1
NW_016908357.1	Gnomon	CDS	1081171	1081315	.	+	0	Name=XP_017766757.1;ID=cds-XP_017766757.1;Dbxref=GeneID:108555552%2CGenbank:XP_017766757.1;Parent=rna-XM_017911268.1
NW_016908357.1	Gnomon	CDS	1083991	1084068	.	+	0	Name=XP_017766757.1;ID=cds-XP_017766757.1;Dbxref=GeneID:108555552%2CGenbank:XP_017766757.1;Parent=rna-XM_017911268.1
NW_016908357.1	Gnomon	CDS	1085657	1085866	.	+	0	Name=XP_017766757.1;ID=cds-XP_017766757.1;Dbxref=GeneID:108555552%2CGenbank:XP_017766757.1;Parent=rna-XM_017911268.1
NW_016908357.1	Gnomon	CDS	1085950	1086094	.	+	0	Name=XP_017766757.1;ID=cds-XP_017766757.1;Dbxref=GeneID:108555552%2CGenbank:XP_017766757.1;Parent=rna-XM_017911268.1
NW_016908357.1	Gnomon	CDS	1086490	1086702	.	+	0	Name=XP_017766757.1;ID=cds-XP_017766757.1;Dbxref=GeneID:108555552%2CGenbank:XP_017766757.1;Parent=rna-XM_017911268.1
NW_016908357.1	Gnomon	CDS	1086916	1087164	.	+	0	Name=XP_017766757.1;ID=cds-XP_017766757.1;Dbxref=GeneID:108555552%2CGenbank:XP_017766757.1;Parent=rna-XM_017911268.1
NW_016908357.1	Gnomon	CDS	1087233	1087309	.	+	0	Name=XP_017766757.1;ID=cds-XP_017766757.1;Dbxref=GeneID:108555552%2CGenbank:XP_017766757.1;Parent=rna-XM_017911268.1
NW_016908357.1	Gnomon	CDS	1092050	1092242	.	+	0	Name=XP_017766757.1;ID=cds-XP_017766757.1;Dbxref=GeneID:108555552%2CGenbank:XP_017766757.1;Parent=rna-XM_017911268.1
NW_016908357.1	Gnomon	CDS	1092370	1092820	.	+	0	Name=XP_017766757.1;ID=cds-XP_017766757.1;Dbxref=GeneID:108555552%2CGenbank:XP_017766757.1;Parent=rna-XM_017911268.1
NW_016908357.1	Gnomon	CDS	1092899	1092951	.	+	0	Name=XP_017766757.1;ID=cds-XP_017766757.1;Dbxref=GeneID:108555552%2CGenbank:XP_017766757.1;Parent=rna-XM_017911268.1
NW_016908357.1	Gnomon	CDS	1703083	1703628	.	-	0	Name=XP_017766517.1;ID=cds-XP_017766517.1;Dbxref=GeneID:108555401%2CGenbank:XP_017766517.1;Parent=rna-XM_017911028.1
NW_016908357.1	Gnomon	CDS	1702629	1702955	.	-	0	Name=XP_017766517.1;ID=cds-XP_017766517.1;Dbxref=GeneID:108555401%2CGenbank:XP_017766517.1;Parent=rna-XM_017911028.1
NW_016908357.1	Gnomon	CDS	1700019	1702562	.	-	0	Name=XP_017766517.1;ID=cds-XP_017766517.1;Dbxref=GeneID:108555401%2CGenbank:XP_017766517.1;Parent=rna-XM_017911028.1
NW_016908357.1	Gnomon	mRNA	91462	98415	.	+	.	Name=XM_017911354.1;ID=rna-XM_017911354.1;Dbxref=GeneID:108555595%2CGenbank:XM_017911354.1;Parent=gene-LOC108555595
NW_016908357.1	Gnomon	exon	2204773	2205547	.	+	.	ID=exon-XM_017911133.1-1;Dbxref=GeneID:108555478%2CGenbank:XM_017911133.1;Parent=rna-XM_017911133.1
NW_016908357.1	Gnomon	exon	2205703	2205737	.	+	.	ID=exon-XM_017911133.1-2;Dbxref=GeneID:108555478%2CGenbank:XM_017911133.1;Parent=rna-XM_017911133.1
NW_016908357.1	Gnomon	exon	2205898	2206133	.	+	.	ID=exon-XM_017911133.1-3;Dbxref=GeneID:108555478%2CGenbank:XM_017911133.1;Parent=rna-XM_017911133.1
NW_016908357.1	Gnomon	exon	2206434	2206535	.	+	.	ID=exon-XM_017911133.1-4;Dbxref=GeneID:108555478%2CGenbank:XM_017911133.1;Parent=rna-XM_017911133.1
NW_016908357.1	Gnomon	exon	2206604	2206704	.	+	.	ID=exon-XM_017911133.1-5;Dbxref=GeneID:108555478%2CGenbank:XM_017911133.1;Parent=rna-XM_017911133.1
NW_016908357.1	Gnomon	CDS	256994	257127	.	-	0	Name=XP_017766850.1;ID=cds-XP_017766850.1;Dbxref=GeneID:108555597%2CGenbank:XP_017766850.1;Note=The sequence of the model RefSeq protein was modified relative to this genomic sequence to represent the inferred CDS: inserted 1 base in 1 codon;Parent=rna-XM_017911361.1
NW_016908357.1	Gnomon	CDS	226249	226461	.	-	0	Name=XP_017766850.1;ID=cds-XP_017766850.1;Dbxref=GeneID:108555597%2CGenbank:XP_017766850.1;Note=The sequence of the model RefSeq protein was modified relative to this genomic sequence to represent the inferred CDS: inserted 1 base in 1 codon;Parent=rna-XM_017911361.1
NW_016908357.1	Gnomon	CDS	226108	226148	.	-	0	Name=XP_017766850.1;ID=cds-XP_017766850.1;Dbxref=GeneID:108555597%2CGenbank:XP_017766850.1;Note=The sequence of the model RefSeq protein was modified relative to this genomic sequence to represent the inferred CDS: inserted 1 base in 1 codon;Parent=rna-XM_017911361.1
NW_016908357.1	Gnomon	CDS	226014	226105	.	-	0	Name=XP_017766850.1;ID=cds-XP_017766850.1;Dbxref=GeneID:108555597%2CGenbank:XP_017766850.1;Note=The sequence of the model RefSeq protein was modified relative to this genomic sequence to represent the inferred CDS: inserted 1 base in 1 codon;Parent=rna-XM_017911361.1
NW_016908357.1	Gnomon	CDS	219455	219581	.	-	0	Name=XP_017766850.1;ID=cds-XP_017766850.1;Dbxref=GeneID:108555597%2CGenbank:XP_017766850.1;Note=The sequence of the model RefSeq protein was modified relative to this genomic sequence to represent the inferred CDS: inserted 1 base in 1 codon;Parent=rna-XM_017911361.1
NW_016908357.1	Gnomon	CDS	218634	218862	.	-	0	Name=XP_017766850.1;ID=cds-XP_017766850.1;Dbxref=GeneID:108555597%2CGenbank:XP_017766850.1;Note=The sequence of the model RefSeq protein was modified relative to this genomic sequence to represent the inferred CDS: inserted 1 base in 1 codon;Parent=rna-XM_017911361.1
NW_016908357.1	Gnomon	CDS	216612	217692	.	-	0	Name=XP_017766850.1;ID=cds-XP_017766850.1;Dbxref=GeneID:108555597%2CGenbank:XP_017766850.1;Note=The sequence of the model RefSeq protein was modified relative to this genomic sequence to represent the inferred CDS: inserted 1 base in 1 codon;Parent=rna-XM_017911361.1
NW_016908357.1	Gnomon	CDS	3139549	3139575	.	-	0	Name=XP_017766610.1;ID=cds-XP_017766610.1;Dbxref=GeneID:108555471%2CGenbank:XP_017766610.1;Parent=rna-XM_017911121.1
NW_016908357.1	Gnomon	CDS	3138996	3139103	.	-	0	Name=XP_017766610.1;ID=cds-XP_017766610.1;Dbxref=GeneID:108555471%2CGenbank:XP_017766610.1;Parent=rna-XM_017911121.1
NW_016908357.1	Gnomon	CDS	3138639	3138848	.	-	0	Name=XP_017766610.1;ID=cds-XP_017766610.1;Dbxref=GeneID:108555471%2CGenbank:XP_017766610.1;Parent=rna-XM_017911121.1
NW_016908357.1	Gnomon	CDS	3137762	3138289	.	-	0	Name=XP_017766610.1;ID=cds-XP_017766610.1;Dbxref=GeneID:108555471%2CGenbank:XP_017766610.1;Parent=rna-XM_017911121.1
NW_016908357.1	Gnomon	CDS	3137058	3137127	.	-	0	Name=XP_017766610.1;ID=cds-XP_017766610.1;Dbxref=GeneID:108555471%2CGenbank:XP_017766610.1;Parent=rna-XM_017911121.1
NW_016908357.1	Gnomon	CDS	3136810	3136972	.	-	0	Name=XP_017766610.1;ID=cds-XP_017766610.1;Dbxref=GeneID:108555471%2CGenbank:XP_017766610.1;Parent=rna-XM_017911121.1
NW_016908357.1	Gnomon	CDS	3136000	3136215	.	-	0	Name=XP_017766610.1;ID=cds-XP_017766610.1;Dbxref=GeneID:108555471%2CGenbank:XP_017766610.1;Parent=rna-XM_017911121.1
NW_016908357.1	Gnomon	CDS	3135894	3135939	.	-	0	Name=XP_017766610.1;ID=cds-XP_017766610.1;Dbxref=GeneID:108555471%2CGenbank:XP_017766610.1;Parent=rna-XM_017911121.1
NW_016908357.1	Gnomon	exon	3409648	3409861	.	-	.	ID=exon-XM_017911241.1-14;Dbxref=GeneID:108555542%2CGenbank:XM_017911241.1;Parent=rna-XM_017911241.1
NW_016908357.1	Gnomon	exon	3409180	3409371	.	-	.	ID=exon-XM_017911241.1-15;Dbxref=GeneID:108555542%2CGenbank:XM_017911241.1;Parent=rna-XM_017911241.1
NW_016908357.1	Gnomon	exon	3407560	3408174	.	-	.	ID=exon-XM_017911241.1-16;Dbxref=GeneID:108555542%2CGenbank:XM_017911241.1;Parent=rna-XM_017911241.1
NW_016908357.1	Gnomon	exon	3406800	3407146	.	-	.	ID=exon-XM_017911241.1-17;Dbxref=GeneID:108555542%2CGenbank:XM_017911241.1;Parent=rna-XM_017911241.1
NW_016908357.1	Gnomon	exon	3405165	3405273	.	-	.	ID=exon-XM_017911241.1-18;Dbxref=GeneID:108555542%2CGenbank:XM_017911241.1;Parent=rna-XM_017911241.1
NW_016908357.1	Gnomon	exon	3404784	3404967	.	-	.	ID=exon-XM_017911241.1-19;Dbxref=GeneID:108555542%2CGenbank:XM_017911241.1;Parent=rna-XM_017911241.1
NW_016908357.1	Gnomon	exon	1046972	1047144	.	+	.	ID=exon-XM_017911108.1-3;Dbxref=GeneID:108555464%2CGenbank:XM_017911108.1;Parent=rna-XM_017911108.1
NW_016908357.1	Gnomon	exon	1047270	1047332	.	+	.	ID=exon-XM_017911108.1-4;Dbxref=GeneID:108555464%2CGenbank:XM_017911108.1;Parent=rna-XM_017911108.1
NW_016908357.1	Gnomon	exon	1047405	1047532	.	+	.	ID=exon-XM_017911108.1-5;Dbxref=GeneID:108555464%2CGenbank:XM_017911108.1;Parent=rna-XM_017911108.1
NW_016908357.1	Gnomon	exon	1047615	1047980	.	+	.	ID=exon-XM_017911108.1-6;Dbxref=GeneID:108555464%2CGenbank:XM_017911108.1;Parent=rna-XM_017911108.1
NW_016908357.1	Gnomon	exon	1048720	1049063	.	+	.	ID=exon-XM_017911108.1-7;Dbxref=GeneID:108555464%2CGenbank:XM_017911108.1;Parent=rna-XM_017911108.1
NW_016908357.1	Gnomon	exon	1049141	1049407	.	+	.	ID=exon-XM_017911108.1-8;Dbxref=GeneID:108555464%2CGenbank:XM_017911108.1;Parent=rna-XM_017911108.1
NW_016908357.1	Gnomon	exon	1049501	1050044	.	+	.	ID=exon-XM_017911108.1-9;Dbxref=GeneID:108555464%2CGenbank:XM_017911108.1;Parent=rna-XM_017911108.1
NW_016908357.1	Gnomon	exon	1040895	1042490	.	+	.	ID=exon-XM_017911108.1-1;Dbxref=GeneID:108555464%2CGenbank:XM_017911108.1;Parent=rna-XM_017911108.1
NW_016908357.1	Gnomon	exon	1042882	1043068	.	+	.	ID=exon-XM_017911108.1-2;Dbxref=GeneID:108555464%2CGenbank:XM_017911108.1;Parent=rna-XM_017911108.1
NW_016908357.1	Gnomon	exon	3431195	3431492	.	-	.	ID=exon-XM_017911241.1-10;Dbxref=GeneID:108555542%2CGenbank:XM_017911241.1;Parent=rna-XM_017911241.1
NW_016908357.1	Gnomon	exon	3430577	3430814	.	-	.	ID=exon-XM_017911241.1-11;Dbxref=GeneID:108555542%2CGenbank:XM_017911241.1;Parent=rna-XM_017911241.1
NW_016908357.1	Gnomon	exon	3415306	3415589	.	-	.	ID=exon-XM_017911241.1-12;Dbxref=GeneID:108555542%2CGenbank:XM_017911241.1;Parent=rna-XM_017911241.1
NW_016908357.1	Gnomon	exon	3414454	3415073	.	-	.	ID=exon-XM_017911241.1-13;Dbxref=GeneID:108555542%2CGenbank:XM_017911241.1;Parent=rna-XM_017911241.1
NW_016908357.1	Gnomon	exon	2693950	2694125	.	-	.	ID=exon-XM_017911340.1-14;Dbxref=GeneID:108555591%2CGenbank:XM_017911340.1;Parent=rna-XM_017911340.1
NW_016908357.1	Gnomon	exon	2690725	2690800	.	-	.	ID=exon-XM_017911340.1-15;Dbxref=GeneID:108555591%2CGenbank:XM_017911340.1;Parent=rna-XM_017911340.1
NW_016908357.1	Gnomon	exon	2690481	2690584	.	-	.	ID=exon-XM_017911340.1-16;Dbxref=GeneID:108555591%2CGenbank:XM_017911340.1;Parent=rna-XM_017911340.1
NW_016908357.1	Gnomon	exon	2689389	2690230	.	-	.	ID=exon-XM_017911340.1-17;Dbxref=GeneID:108555591%2CGenbank:XM_017911340.1;Parent=rna-XM_017911340.1
NW_016908357.1	Gnomon	exon	2702136	2702424	.	-	.	ID=exon-XM_017911340.1-10;Dbxref=GeneID:108555591%2CGenbank:XM_017911340.1;Parent=rna-XM_017911340.1
NW_016908357.1	Gnomon	exon	2701644	2701712	.	-	.	ID=exon-XM_017911340.1-11;Dbxref=GeneID:108555591%2CGenbank:XM_017911340.1;Parent=rna-XM_017911340.1
NW_016908357.1	Gnomon	exon	2700236	2700312	.	-	.	ID=exon-XM_017911340.1-12;Dbxref=GeneID:108555591%2CGenbank:XM_017911340.1;Parent=rna-XM_017911340.1
NW_016908357.1	Gnomon	exon	2699924	2700025	.	-	.	ID=exon-XM_017911340.1-13;Dbxref=GeneID:108555591%2CGenbank:XM_017911340.1;Parent=rna-XM_017911340.1
NW_016908357.1	Gnomon	CDS	1699392	1699855	.	-	0	Name=XP_017766516.1;ID=cds-XP_017766516.1;Dbxref=GeneID:108555400%2CGenbank:XP_017766516.1;Parent=rna-XM_017911027.1
NW_016908357.1	Gnomon	CDS	1699073	1699300	.	-	0	Name=XP_017766516.1;ID=cds-XP_017766516.1;Dbxref=GeneID:108555400%2CGenbank:XP_017766516.1;Parent=rna-XM_017911027.1
NW_016908357.1	Gnomon	CDS	1698778	1698925	.	-	0	Name=XP_017766516.1;ID=cds-XP_017766516.1;Dbxref=GeneID:108555400%2CGenbank:XP_017766516.1;Parent=rna-XM_017911027.1
NW_016908357.1	Gnomon	exon	1251315	1253560	.	-	.	ID=exon-XM_017911282.1-10;Dbxref=GeneID:108555561%2CGenbank:XM_017911282.1;Parent=rna-XM_017911282.1
NW_016908357.1	Gnomon	exon	1271721	1272313	.	-	.	ID=exon-XM_017911280.1-1;Dbxref=GeneID:108555561%2CGenbank:XM_017911280.1;Parent=rna-XM_017911280.1
NW_016908357.1	Gnomon	exon	1255132	1255277	.	-	.	ID=exon-XM_017911280.1-6;Dbxref=GeneID:108555561%2CGenbank:XM_017911280.1;Parent=rna-XM_017911280.1
NW_016908357.1	Gnomon	exon	1254772	1255054	.	-	.	ID=exon-XM_017911280.1-7;Dbxref=GeneID:108555561%2CGenbank:XM_017911280.1;Parent=rna-XM_017911280.1
NW_016908357.1	Gnomon	exon	1254204	1254551	.	-	.	ID=exon-XM_017911280.1-8;Dbxref=GeneID:108555561%2CGenbank:XM_017911280.1;Parent=rna-XM_017911280.1
NW_016908357.1	Gnomon	exon	1253775	1254001	.	-	.	ID=exon-XM_017911280.1-9;Dbxref=GeneID:108555561%2CGenbank:XM_017911280.1;Parent=rna-XM_017911280.1
NW_016908357.1	Gnomon	exon	1263839	1264063	.	-	.	ID=exon-XM_017911280.1-2;Dbxref=GeneID:108555561%2CGenbank:XM_017911280.1;Parent=rna-XM_017911280.1
NW_016908357.1	Gnomon	exon	1256518	1256683	.	-	.	ID=exon-XM_017911280.1-3;Dbxref=GeneID:108555561%2CGenbank:XM_017911280.1;Parent=rna-XM_017911280.1
NW_016908357.1	Gnomon	exon	1256190	1256347	.	-	.	ID=exon-XM_017911280.1-4;Dbxref=GeneID:108555561%2CGenbank:XM_017911280.1;Parent=rna-XM_017911280.1
NW_016908357.1	Gnomon	exon	1255487	1255672	.	-	.	ID=exon-XM_017911280.1-5;Dbxref=GeneID:108555561%2CGenbank:XM_017911280.1;Parent=rna-XM_017911280.1
NW_016908357.1	Gnomon	exon	1343605	1343801	.	-	.	ID=exon-XM_017911024.1-10;Dbxref=GeneID:108555397%2CGenbank:XM_017911024.1;Parent=rna-XM_017911024.1
NW_016908357.1	Gnomon	exon	1343247	1343519	.	-	.	ID=exon-XM_017911024.1-11;Dbxref=GeneID:108555397%2CGenbank:XM_017911024.1;Parent=rna-XM_017911024.1
NW_016908357.1	Gnomon	exon	1342996	1343205	.	-	.	ID=exon-XM_017911024.1-12;Dbxref=GeneID:108555397%2CGenbank:XM_017911024.1;Parent=rna-XM_017911024.1
NW_016908357.1	Gnomon	exon	1342716	1342927	.	-	.	ID=exon-XM_017911024.1-13;Dbxref=GeneID:108555397%2CGenbank:XM_017911024.1;Parent=rna-XM_017911024.1
NW_016908357.1	Gnomon	exon	1341468	1341507	.	-	.	ID=exon-XM_017911024.1-14;Dbxref=GeneID:108555397%2CGenbank:XM_017911024.1;Parent=rna-XM_017911024.1
NW_016908357.1	Gnomon	exon	1341085	1341423	.	-	.	ID=exon-XM_017911024.1-15;Dbxref=GeneID:108555397%2CGenbank:XM_017911024.1;Parent=rna-XM_017911024.1
NW_016908357.1	Gnomon	mRNA	91043	98415	.	+	.	Name=XM_017911356.1;ID=rna-XM_017911356.1;Dbxref=GeneID:108555595%2CGenbank:XM_017911356.1;Parent=gene-LOC108555595
NW_016908357.1	Gnomon	exon	3707714	3707752	.	+	.	ID=exon-XM_017911221.1-10;Dbxref=GeneID:108555534%2CGenbank:XM_017911221.1;Parent=rna-XM_017911221.1
NW_016908357.1	Gnomon	exon	3711582	3714659	.	+	.	ID=exon-XM_017911221.1-11;Dbxref=GeneID:108555534%2CGenbank:XM_017911221.1;Parent=rna-XM_017911221.1
NW_016908357.1	Gnomon	mRNA	1879277	1882399	.	+	.	Name=XM_017911116.1;ID=rna-XM_017911116.1;Dbxref=GeneID:108555468%2CGenbank:XM_017911116.1;Parent=gene-LOC108555468
NW_016908357.1	Gnomon	exon	1130716	1130938	.	+	.	ID=exon-XM_017911021.1-5;Dbxref=GeneID:108555394%2CGenbank:XM_017911021.1;Parent=rna-XM_017911021.1
NW_016908357.1	Gnomon	exon	1101227	1101289	.	+	.	ID=exon-XM_017911021.1-1;Dbxref=GeneID:108555394%2CGenbank:XM_017911021.1;Parent=rna-XM_017911021.1
NW_016908357.1	Gnomon	exon	1129273	1129952	.	+	.	ID=exon-XM_017911021.1-2;Dbxref=GeneID:108555394%2CGenbank:XM_017911021.1;Parent=rna-XM_017911021.1
NW_016908357.1	Gnomon	exon	1130023	1130367	.	+	.	ID=exon-XM_017911021.1-3;Dbxref=GeneID:108555394%2CGenbank:XM_017911021.1;Parent=rna-XM_017911021.1
NW_016908357.1	Gnomon	exon	1130471	1130631	.	+	.	ID=exon-XM_017911021.1-4;Dbxref=GeneID:108555394%2CGenbank:XM_017911021.1;Parent=rna-XM_017911021.1
NW_016908357.1	Gnomon	CDS	1683166	1683330	.	-	0	Name=XP_017766515.1;ID=cds-XP_017766515.1;Dbxref=GeneID:108555399%2CGenbank:XP_017766515.1;Parent=rna-XM_017911026.1
NW_016908357.1	Gnomon	CDS	1682807	1683079	.	-	0	Name=XP_017766515.1;ID=cds-XP_017766515.1;Dbxref=GeneID:108555399%2CGenbank:XP_017766515.1;Parent=rna-XM_017911026.1
NW_016908357.1	Gnomon	CDS	1682488	1682721	.	-	0	Name=XP_017766515.1;ID=cds-XP_017766515.1;Dbxref=GeneID:108555399%2CGenbank:XP_017766515.1;Parent=rna-XM_017911026.1
NW_016908357.1	Gnomon	CDS	1682275	1682409	.	-	0	Name=XP_017766515.1;ID=cds-XP_017766515.1;Dbxref=GeneID:108555399%2CGenbank:XP_017766515.1;Parent=rna-XM_017911026.1
NW_016908357.1	Gnomon	CDS	1681841	1682219	.	-	0	Name=XP_017766515.1;ID=cds-XP_017766515.1;Dbxref=GeneID:108555399%2CGenbank:XP_017766515.1;Parent=rna-XM_017911026.1
NW_016908357.1	Gnomon	CDS	1681614	1681775	.	-	0	Name=XP_017766515.1;ID=cds-XP_017766515.1;Dbxref=GeneID:108555399%2CGenbank:XP_017766515.1;Parent=rna-XM_017911026.1
NW_016908357.1	Gnomon	CDS	1681306	1681541	.	-	0	Name=XP_017766515.1;ID=cds-XP_017766515.1;Dbxref=GeneID:108555399%2CGenbank:XP_017766515.1;Parent=rna-XM_017911026.1
NW_016908357.1	Gnomon	exon	3404307	3404672	.	-	.	ID=exon-XM_017911241.1-20;Dbxref=GeneID:108555542%2CGenbank:XM_017911241.1;Parent=rna-XM_017911241.1
NW_016908357.1	Gnomon	exon	3403924	3404206	.	-	.	ID=exon-XM_017911241.1-21;Dbxref=GeneID:108555542%2CGenbank:XM_017911241.1;Parent=rna-XM_017911241.1
NW_016908357.1	Gnomon	exon	3401423	3403731	.	-	.	ID=exon-XM_017911241.1-22;Dbxref=GeneID:108555542%2CGenbank:XM_017911241.1;Parent=rna-XM_017911241.1
NW_016908357.1	Gnomon	exon	1100182	1100539	.	-	.	ID=exon-XM_017911308.1-1;Dbxref=GeneID:108555574%2CGenbank:XM_017911308.1;Parent=rna-XM_017911308.1
NW_016908357.1	Gnomon	exon	1099871	1100014	.	-	.	ID=exon-XM_017911308.1-2;Dbxref=GeneID:108555574%2CGenbank:XM_017911308.1;Parent=rna-XM_017911308.1
NW_016908357.1	Gnomon	exon	1099604	1099789	.	-	.	ID=exon-XM_017911308.1-3;Dbxref=GeneID:108555574%2CGenbank:XM_017911308.1;Parent=rna-XM_017911308.1
NW_016908357.1	Gnomon	exon	1099368	1099520	.	-	.	ID=exon-XM_017911308.1-4;Dbxref=GeneID:108555574%2CGenbank:XM_017911308.1;Parent=rna-XM_017911308.1
NW_016908357.1	Gnomon	mRNA	3641158	3714659	.	+	.	Name=XM_017911210.1;ID=rna-XM_017911210.1;Dbxref=GeneID:108555534%2CGenbank:XM_017911210.1;Parent=gene-LOC108555534
NW_016908357.1	Gnomon	exon	160179	162032	.	-	.	ID=exon-XM_017911179.1-1;Dbxref=GeneID:108555516%2CGenbank:XM_017911179.1;Parent=rna-XM_017911179.1
NW_016908357.1	Gnomon	exon	2205898	2206133	.	+	.	ID=exon-XM_017911132.1-2;Dbxref=GeneID:108555478%2CGenbank:XM_017911132.1;Parent=rna-XM_017911132.1
NW_016908357.1	Gnomon	exon	2206434	2206535	.	+	.	ID=exon-XM_017911132.1-3;Dbxref=GeneID:108555478%2CGenbank:XM_017911132.1;Parent=rna-XM_017911132.1
NW_016908357.1	Gnomon	exon	2203594	2203874	.	+	.	ID=exon-XM_017911132.1-1;Dbxref=GeneID:108555478%2CGenbank:XM_017911132.1;Parent=rna-XM_017911132.1
NW_016908357.1	Gnomon	exon	2206604	2206704	.	+	.	ID=exon-XM_017911132.1-4;Dbxref=GeneID:108555478%2CGenbank:XM_017911132.1;Parent=rna-XM_017911132.1
NW_016908357.1	Gnomon	mRNA	839970	842509	.	-	.	Name=XM_017911015.1;ID=rna-XM_017911015.1;Dbxref=GeneID:108555388%2CGenbank:XM_017911015.1;Parent=gene-LOC108555388
NW_016908357.1	Gnomon	exon	3354651	3354878	.	-	.	ID=exon-XM_017911251.1-35;Dbxref=GeneID:108555544%2CGenbank:XM_017911251.1;Parent=rna-XM_017911251.1
NW_016908357.1	Gnomon	exon	3353509	3354557	.	-	.	ID=exon-XM_017911251.1-36;Dbxref=GeneID:108555544%2CGenbank:XM_017911251.1;Parent=rna-XM_017911251.1
NW_016908357.1	Gnomon	exon	1668202	1668461	.	+	.	ID=exon-XM_017911109.1-1;Dbxref=GeneID:108555465%2CGenbank:XM_017911109.1;Parent=rna-XM_017911109.1
NW_016908357.1	Gnomon	exon	1669121	1669699	.	+	.	ID=exon-XM_017911109.1-4;Dbxref=GeneID:108555465%2CGenbank:XM_017911109.1;Parent=rna-XM_017911109.1
NW_016908357.1	Gnomon	exon	1668690	1668782	.	+	.	ID=exon-XM_017911109.1-2;Dbxref=GeneID:108555465%2CGenbank:XM_017911109.1;Parent=rna-XM_017911109.1
NW_016908357.1	Gnomon	exon	1668862	1669040	.	+	.	ID=exon-XM_017911109.1-3;Dbxref=GeneID:108555465%2CGenbank:XM_017911109.1;Parent=rna-XM_017911109.1
NW_016908357.1	Gnomon	exon	3355292	3355587	.	-	.	ID=exon-XM_017911251.1-33;Dbxref=GeneID:108555544%2CGenbank:XM_017911251.1;Parent=rna-XM_017911251.1
NW_016908357.1	Gnomon	exon	3354964	3355213	.	-	.	ID=exon-XM_017911251.1-34;Dbxref=GeneID:108555544%2CGenbank:XM_017911251.1;Parent=rna-XM_017911251.1
NW_016908357.1	Gnomon	exon	3356151	3356277	.	-	.	ID=exon-XM_017911251.1-31;Dbxref=GeneID:108555544%2CGenbank:XM_017911251.1;Parent=rna-XM_017911251.1
NW_016908357.1	Gnomon	exon	3355675	3356081	.	-	.	ID=exon-XM_017911251.1-32;Dbxref=GeneID:108555544%2CGenbank:XM_017911251.1;Parent=rna-XM_017911251.1
NW_016908357.1	Gnomon	exon	3356359	3356517	.	-	.	ID=exon-XM_017911251.1-30;Dbxref=GeneID:108555544%2CGenbank:XM_017911251.1;Parent=rna-XM_017911251.1
NW_016908357.1	Gnomon	exon	3356893	3357040	.	-	.	ID=exon-XM_017911251.1-28;Dbxref=GeneID:108555544%2CGenbank:XM_017911251.1;Parent=rna-XM_017911251.1
NW_016908357.1	Gnomon	exon	3356597	3356811	.	-	.	ID=exon-XM_017911251.1-29;Dbxref=GeneID:108555544%2CGenbank:XM_017911251.1;Parent=rna-XM_017911251.1
NW_016908357.1	Gnomon	exon	3357359	3357505	.	-	.	ID=exon-XM_017911251.1-26;Dbxref=GeneID:108555544%2CGenbank:XM_017911251.1;Parent=rna-XM_017911251.1
NW_016908357.1	Gnomon	exon	3357121	3357285	.	-	.	ID=exon-XM_017911251.1-27;Dbxref=GeneID:108555544%2CGenbank:XM_017911251.1;Parent=rna-XM_017911251.1
NW_016908357.1	Gnomon	exon	3357812	3358088	.	-	.	ID=exon-XM_017911251.1-24;Dbxref=GeneID:108555544%2CGenbank:XM_017911251.1;Parent=rna-XM_017911251.1
NW_016908357.1	Gnomon	exon	3357576	3357739	.	-	.	ID=exon-XM_017911251.1-25;Dbxref=GeneID:108555544%2CGenbank:XM_017911251.1;Parent=rna-XM_017911251.1
NW_016908357.1	Gnomon	exon	3359196	3359272	.	-	.	ID=exon-XM_017911251.1-22;Dbxref=GeneID:108555544%2CGenbank:XM_017911251.1;Parent=rna-XM_017911251.1
NW_016908357.1	Gnomon	exon	3358763	3358837	.	-	.	ID=exon-XM_017911251.1-23;Dbxref=GeneID:108555544%2CGenbank:XM_017911251.1;Parent=rna-XM_017911251.1
NW_016908357.1	Gnomon	exon	3360899	3361075	.	-	.	ID=exon-XM_017911251.1-20;Dbxref=GeneID:108555544%2CGenbank:XM_017911251.1;Parent=rna-XM_017911251.1
NW_016908357.1	Gnomon	exon	3359342	3359635	.	-	.	ID=exon-XM_017911251.1-21;Dbxref=GeneID:108555544%2CGenbank:XM_017911251.1;Parent=rna-XM_017911251.1
NW_016908357.1	Gnomon	exon	3361696	3361841	.	-	.	ID=exon-XM_017911251.1-19;Dbxref=GeneID:108555544%2CGenbank:XM_017911251.1;Parent=rna-XM_017911251.1
NW_016908357.1	Gnomon	exon	3363824	3364229	.	-	.	ID=exon-XM_017911251.1-17;Dbxref=GeneID:108555544%2CGenbank:XM_017911251.1;Parent=rna-XM_017911251.1
NW_016908357.1	Gnomon	exon	3362248	3362310	.	-	.	ID=exon-XM_017911251.1-18;Dbxref=GeneID:108555544%2CGenbank:XM_017911251.1;Parent=rna-XM_017911251.1
NW_016908357.1	Gnomon	exon	3364824	3364919	.	-	.	ID=exon-XM_017911251.1-15;Dbxref=GeneID:108555544%2CGenbank:XM_017911251.1;Parent=rna-XM_017911251.1
NW_016908357.1	Gnomon	exon	3364302	3364744	.	-	.	ID=exon-XM_017911251.1-16;Dbxref=GeneID:108555544%2CGenbank:XM_017911251.1;Parent=rna-XM_017911251.1
NW_016908357.1	Gnomon	exon	3365584	3365760	.	-	.	ID=exon-XM_017911251.1-13;Dbxref=GeneID:108555544%2CGenbank:XM_017911251.1;Parent=rna-XM_017911251.1
NW_016908357.1	Gnomon	exon	3365001	3365517	.	-	.	ID=exon-XM_017911251.1-14;Dbxref=GeneID:108555544%2CGenbank:XM_017911251.1;Parent=rna-XM_017911251.1
NW_016908357.1	Gnomon	exon	3366046	3366182	.	-	.	ID=exon-XM_017911251.1-11;Dbxref=GeneID:108555544%2CGenbank:XM_017911251.1;Parent=rna-XM_017911251.1
NW_016908357.1	Gnomon	exon	3365833	3365975	.	-	.	ID=exon-XM_017911251.1-12;Dbxref=GeneID:108555544%2CGenbank:XM_017911251.1;Parent=rna-XM_017911251.1
NW_016908357.1	Gnomon	exon	3366250	3366542	.	-	.	ID=exon-XM_017911251.1-10;Dbxref=GeneID:108555544%2CGenbank:XM_017911251.1;Parent=rna-XM_017911251.1
NW_016908357.1	Gnomon	CDS	3693709	3693768	.	+	0	Name=XP_017766710.1;ID=cds-XP_017766710.1;Dbxref=GeneID:108555534%2CGenbank:XP_017766710.1;Parent=rna-XM_017911221.1
NW_016908357.1	Gnomon	CDS	3702335	3702451	.	+	0	Name=XP_017766710.1;ID=cds-XP_017766710.1;Dbxref=GeneID:108555534%2CGenbank:XP_017766710.1;Parent=rna-XM_017911221.1
NW_016908357.1	Gnomon	CDS	3703628	3703747	.	+	0	Name=XP_017766710.1;ID=cds-XP_017766710.1;Dbxref=GeneID:108555534%2CGenbank:XP_017766710.1;Parent=rna-XM_017911221.1
NW_016908357.1	Gnomon	CDS	3703952	3704162	.	+	0	Name=XP_017766710.1;ID=cds-XP_017766710.1;Dbxref=GeneID:108555534%2CGenbank:XP_017766710.1;Parent=rna-XM_017911221.1
NW_016908357.1	Gnomon	CDS	3705126	3705214	.	+	0	Name=XP_017766710.1;ID=cds-XP_017766710.1;Dbxref=GeneID:108555534%2CGenbank:XP_017766710.1;Parent=rna-XM_017911221.1
NW_016908357.1	Gnomon	CDS	3706310	3706315	.	+	0	Name=XP_017766710.1;ID=cds-XP_017766710.1;Dbxref=GeneID:108555534%2CGenbank:XP_017766710.1;Parent=rna-XM_017911221.1
NW_016908357.1	Gnomon	CDS	3706403	3706539	.	+	0	Name=XP_017766710.1;ID=cds-XP_017766710.1;Dbxref=GeneID:108555534%2CGenbank:XP_017766710.1;Parent=rna-XM_017911221.1
NW_016908357.1	Gnomon	CDS	3706652	3706817	.	+	0	Name=XP_017766710.1;ID=cds-XP_017766710.1;Dbxref=GeneID:108555534%2CGenbank:XP_017766710.1;Parent=rna-XM_017911221.1
NW_016908357.1	Gnomon	CDS	3706886	3707255	.	+	0	Name=XP_017766710.1;ID=cds-XP_017766710.1;Dbxref=GeneID:108555534%2CGenbank:XP_017766710.1;Parent=rna-XM_017911221.1
NW_016908357.1	Gnomon	CDS	3707714	3707752	.	+	0	Name=XP_017766710.1;ID=cds-XP_017766710.1;Dbxref=GeneID:108555534%2CGenbank:XP_017766710.1;Parent=rna-XM_017911221.1
NW_016908357.1	Gnomon	CDS	3711582	3711766	.	+	0	Name=XP_017766710.1;ID=cds-XP_017766710.1;Dbxref=GeneID:108555534%2CGenbank:XP_017766710.1;Parent=rna-XM_017911221.1
NW_016908357.1	Gnomon	exon	4058575	4058824	.	+	.	ID=exon-XM_017911044.1-1;Dbxref=GeneID:108555417%2CGenbank:XM_017911044.1;Parent=rna-XM_017911044.1
NW_016908357.1	Gnomon	exon	4058888	4059099	.	+	.	ID=exon-XM_017911044.1-2;Dbxref=GeneID:108555417%2CGenbank:XM_017911044.1;Parent=rna-XM_017911044.1
NW_016908357.1	Gnomon	CDS	2088837	2088954	.	+	0	Name=XP_017766856.1;ID=cds-XP_017766856.1;Dbxref=GeneID:108555602%2CGenbank:XP_017766856.1;Parent=rna-XM_017911367.1
NW_016908357.1	Gnomon	CDS	2098814	2098947	.	+	0	Name=XP_017766856.1;ID=cds-XP_017766856.1;Dbxref=GeneID:108555602%2CGenbank:XP_017766856.1;Parent=rna-XM_017911367.1
NW_016908357.1	Gnomon	CDS	2117544	2117687	.	+	0	Name=XP_017766856.1;ID=cds-XP_017766856.1;Dbxref=GeneID:108555602%2CGenbank:XP_017766856.1;Parent=rna-XM_017911367.1
NW_016908357.1	Gnomon	CDS	2118536	2118691	.	+	0	Name=XP_017766856.1;ID=cds-XP_017766856.1;Dbxref=GeneID:108555602%2CGenbank:XP_017766856.1;Parent=rna-XM_017911367.1
NW_016908357.1	Gnomon	CDS	2118914	2119074	.	+	0	Name=XP_017766856.1;ID=cds-XP_017766856.1;Dbxref=GeneID:108555602%2CGenbank:XP_017766856.1;Parent=rna-XM_017911367.1
NW_016908357.1	Gnomon	CDS	2119382	2119868	.	+	0	Name=XP_017766856.1;ID=cds-XP_017766856.1;Dbxref=GeneID:108555602%2CGenbank:XP_017766856.1;Parent=rna-XM_017911367.1
NW_016908357.1	Gnomon	CDS	3002418	3003572	.	-	0	Name=XP_017766616.1;ID=cds-XP_017766616.1;Dbxref=GeneID:108555474%2CGenbank:XP_017766616.1;Parent=rna-XM_017911127.1
NW_016908357.1	Gnomon	exon	1263839	1264063	.	-	.	ID=exon-XM_017911281.1-3;Dbxref=GeneID:108555561%2CGenbank:XM_017911281.1;Parent=rna-XM_017911281.1
NW_016908357.1	Gnomon	exon	1256518	1256683	.	-	.	ID=exon-XM_017911281.1-4;Dbxref=GeneID:108555561%2CGenbank:XM_017911281.1;Parent=rna-XM_017911281.1
NW_016908357.1	Gnomon	exon	1311244	1311472	.	-	.	ID=exon-XM_017911281.1-1;Dbxref=GeneID:108555561%2CGenbank:XM_017911281.1;Parent=rna-XM_017911281.1
NW_016908357.1	Gnomon	exon	1295331	1295601	.	-	.	ID=exon-XM_017911281.1-2;Dbxref=GeneID:108555561%2CGenbank:XM_017911281.1;Parent=rna-XM_017911281.1
NW_016908357.1	Gnomon	exon	1255132	1255277	.	-	.	ID=exon-XM_017911281.1-7;Dbxref=GeneID:108555561%2CGenbank:XM_017911281.1;Parent=rna-XM_017911281.1
NW_016908357.1	Gnomon	exon	1254772	1255054	.	-	.	ID=exon-XM_017911281.1-8;Dbxref=GeneID:108555561%2CGenbank:XM_017911281.1;Parent=rna-XM_017911281.1
NW_016908357.1	Gnomon	exon	1256190	1256347	.	-	.	ID=exon-XM_017911281.1-5;Dbxref=GeneID:108555561%2CGenbank:XM_017911281.1;Parent=rna-XM_017911281.1
NW_016908357.1	Gnomon	exon	1255487	1255672	.	-	.	ID=exon-XM_017911281.1-6;Dbxref=GeneID:108555561%2CGenbank:XM_017911281.1;Parent=rna-XM_017911281.1
NW_016908357.1	Gnomon	exon	1254204	1254551	.	-	.	ID=exon-XM_017911281.1-9;Dbxref=GeneID:108555561%2CGenbank:XM_017911281.1;Parent=rna-XM_017911281.1
NW_016908357.1	Gnomon	exon	1064729	1065028	.	+	.	ID=exon-XM_017911069.1-9;Dbxref=GeneID:108555436%2CGenbank:XM_017911069.1;Parent=rna-XM_017911069.1
NW_016908357.1	Gnomon	exon	1063870	1063934	.	+	.	ID=exon-XM_017911069.1-5;Dbxref=GeneID:108555436%2CGenbank:XM_017911069.1;Parent=rna-XM_017911069.1
NW_016908357.1	Gnomon	exon	1064000	1064198	.	+	.	ID=exon-XM_017911069.1-6;Dbxref=GeneID:108555436%2CGenbank:XM_017911069.1;Parent=rna-XM_017911069.1
NW_016908357.1	Gnomon	exon	1064267	1064385	.	+	.	ID=exon-XM_017911069.1-7;Dbxref=GeneID:108555436%2CGenbank:XM_017911069.1;Parent=rna-XM_017911069.1
NW_016908357.1	Gnomon	exon	1064450	1064642	.	+	.	ID=exon-XM_017911069.1-8;Dbxref=GeneID:108555436%2CGenbank:XM_017911069.1;Parent=rna-XM_017911069.1
NW_016908357.1	Gnomon	exon	1063022	1063108	.	+	.	ID=exon-XM_017911069.1-1;Dbxref=GeneID:108555436%2CGenbank:XM_017911069.1;Parent=rna-XM_017911069.1
NW_016908357.1	Gnomon	exon	1063182	1063325	.	+	.	ID=exon-XM_017911069.1-2;Dbxref=GeneID:108555436%2CGenbank:XM_017911069.1;Parent=rna-XM_017911069.1
NW_016908357.1	Gnomon	exon	1063390	1063508	.	+	.	ID=exon-XM_017911069.1-3;Dbxref=GeneID:108555436%2CGenbank:XM_017911069.1;Parent=rna-XM_017911069.1
NW_016908357.1	Gnomon	exon	1063602	1063791	.	+	.	ID=exon-XM_017911069.1-4;Dbxref=GeneID:108555436%2CGenbank:XM_017911069.1;Parent=rna-XM_017911069.1
NW_016908357.1	Gnomon	mRNA	3349032	3350836	.	-	.	Name=XM_017911255.1;ID=rna-XM_017911255.1;Dbxref=GeneID:108555545%2CGenbank:XM_017911255.1;Parent=gene-LOC108555545
NW_016908357.1	Gnomon	mRNA	1018208	1020361	.	+	.	Name=XM_017911016.1;ID=rna-XM_017911016.1;Dbxref=GeneID:108555389%2CGenbank:XM_017911016.1;Parent=gene-LOC108555389
NW_016908357.1	Gnomon	exon	2213488	2213536	.	-	.	ID=exon-XM_017911180.1-1;Dbxref=GeneID:108555518%2CGenbank:XM_017911180.1;Parent=rna-XM_017911180.1
NW_016908357.1	Gnomon	exon	2212250	2212932	.	-	.	ID=exon-XM_017911180.1-2;Dbxref=GeneID:108555518%2CGenbank:XM_017911180.1;Parent=rna-XM_017911180.1
NW_016908357.1	Gnomon	CDS	1543310	1544682	.	+	0	Name=XP_017766855.1;ID=cds-XP_017766855.1;Dbxref=GeneID:108555601%2CGenbank:XP_017766855.1;Parent=rna-XM_017911366.1
NW_016908357.1	Gnomon	CDS	1546597	1546606	.	+	0	Name=XP_017766855.1;ID=cds-XP_017766855.1;Dbxref=GeneID:108555601%2CGenbank:XP_017766855.1;Parent=rna-XM_017911366.1
NW_016908357.1	Gnomon	exon	1817932	1818293	.	+	.	ID=exon-XM_017911233.1-1;Dbxref=GeneID:108555539%2CGenbank:XM_017911233.1;Parent=rna-XM_017911233.1
NW_016908357.1	Gnomon	CDS	1834450	1834588	.	-	0	Name=XP_017766615.1;ID=cds-XP_017766615.1;Dbxref=GeneID:108555473%2CGenbank:XP_017766615.1;Parent=rna-XM_017911126.1
NW_016908357.1	Gnomon	CDS	1834092	1834360	.	-	0	Name=XP_017766615.1;ID=cds-XP_017766615.1;Dbxref=GeneID:108555473%2CGenbank:XP_017766615.1;Parent=rna-XM_017911126.1
NW_016908357.1	Gnomon	CDS	1832200	1834017	.	-	0	Name=XP_017766615.1;ID=cds-XP_017766615.1;Dbxref=GeneID:108555473%2CGenbank:XP_017766615.1;Parent=rna-XM_017911126.1
NW_016908357.1	Gnomon	exon	1821546	1821614	.	+	.	ID=exon-XM_017911233.1-6;Dbxref=GeneID:108555539%2CGenbank:XM_017911233.1;Parent=rna-XM_017911233.1
NW_016908357.1	Gnomon	exon	1820213	1820372	.	+	.	ID=exon-XM_017911233.1-4;Dbxref=GeneID:108555539%2CGenbank:XM_017911233.1;Parent=rna-XM_017911233.1
NW_016908357.1	Gnomon	exon	1821204	1821402	.	+	.	ID=exon-XM_017911233.1-5;Dbxref=GeneID:108555539%2CGenbank:XM_017911233.1;Parent=rna-XM_017911233.1
NW_016908357.1	Gnomon	exon	1819355	1819744	.	+	.	ID=exon-XM_017911233.1-2;Dbxref=GeneID:108555539%2CGenbank:XM_017911233.1;Parent=rna-XM_017911233.1
NW_016908357.1	Gnomon	exon	1819825	1820029	.	+	.	ID=exon-XM_017911233.1-3;Dbxref=GeneID:108555539%2CGenbank:XM_017911233.1;Parent=rna-XM_017911233.1
NW_016908357.1	Gnomon	mRNA	1666971	1668257	.	-	.	Name=XM_017911110.1;ID=rna-XM_017911110.1;Dbxref=GeneID:108555466%2CGenbank:XM_017911110.1;Parent=gene-LOC108555466
NW_016908357.1	Gnomon	exon	3430577	3430814	.	-	.	ID=exon-XM_017911248.1-11;Dbxref=GeneID:108555542%2CGenbank:XM_017911248.1;Parent=rna-XM_017911248.1
NW_016908357.1	Gnomon	exon	3415306	3415589	.	-	.	ID=exon-XM_017911248.1-12;Dbxref=GeneID:108555542%2CGenbank:XM_017911248.1;Parent=rna-XM_017911248.1
NW_016908357.1	Gnomon	exon	3431195	3431492	.	-	.	ID=exon-XM_017911248.1-10;Dbxref=GeneID:108555542%2CGenbank:XM_017911248.1;Parent=rna-XM_017911248.1
NW_016908357.1	Gnomon	exon	3409180	3409371	.	-	.	ID=exon-XM_017911248.1-15;Dbxref=GeneID:108555542%2CGenbank:XM_017911248.1;Parent=rna-XM_017911248.1
NW_016908357.1	Gnomon	exon	3406800	3407146	.	-	.	ID=exon-XM_017911248.1-16;Dbxref=GeneID:108555542%2CGenbank:XM_017911248.1;Parent=rna-XM_017911248.1
NW_016908357.1	Gnomon	exon	3414454	3415073	.	-	.	ID=exon-XM_017911248.1-13;Dbxref=GeneID:108555542%2CGenbank:XM_017911248.1;Parent=rna-XM_017911248.1
NW_016908357.1	Gnomon	exon	3409648	3409861	.	-	.	ID=exon-XM_017911248.1-14;Dbxref=GeneID:108555542%2CGenbank:XM_017911248.1;Parent=rna-XM_017911248.1
NW_016908357.1	Gnomon	exon	3404784	3404967	.	-	.	ID=exon-XM_017911248.1-19;Dbxref=GeneID:108555542%2CGenbank:XM_017911248.1;Parent=rna-XM_017911248.1
NW_016908357.1	Gnomon	exon	3406290	3406466	.	-	.	ID=exon-XM_017911248.1-17;Dbxref=GeneID:108555542%2CGenbank:XM_017911248.1;Parent=rna-XM_017911248.1
NW_016908357.1	Gnomon	exon	3405165	3405273	.	-	.	ID=exon-XM_017911248.1-18;Dbxref=GeneID:108555542%2CGenbank:XM_017911248.1;Parent=rna-XM_017911248.1
NW_016908357.1	Gnomon	exon	3401423	3403731	.	-	.	ID=exon-XM_017911248.1-22;Dbxref=GeneID:108555542%2CGenbank:XM_017911248.1;Parent=rna-XM_017911248.1
NW_016908357.1	Gnomon	exon	3404307	3404672	.	-	.	ID=exon-XM_017911248.1-20;Dbxref=GeneID:108555542%2CGenbank:XM_017911248.1;Parent=rna-XM_017911248.1
NW_016908357.1	Gnomon	exon	3403924	3404206	.	-	.	ID=exon-XM_017911248.1-21;Dbxref=GeneID:108555542%2CGenbank:XM_017911248.1;Parent=rna-XM_017911248.1
NW_016908357.1	Gnomon	exon	1109043	1109281	.	-	.	ID=exon-XM_017911307.1-8;Dbxref=GeneID:108555573%2CGenbank:XM_017911307.1;Parent=rna-XM_017911307.1
NW_016908357.1	Gnomon	exon	1108836	1108963	.	-	.	ID=exon-XM_017911307.1-9;Dbxref=GeneID:108555573%2CGenbank:XM_017911307.1;Parent=rna-XM_017911307.1
NW_016908357.1	Gnomon	exon	1109610	1109792	.	-	.	ID=exon-XM_017911307.1-6;Dbxref=GeneID:108555573%2CGenbank:XM_017911307.1;Parent=rna-XM_017911307.1
NW_016908357.1	Gnomon	exon	1109338	1109536	.	-	.	ID=exon-XM_017911307.1-7;Dbxref=GeneID:108555573%2CGenbank:XM_017911307.1;Parent=rna-XM_017911307.1
NW_016908357.1	Gnomon	exon	1110895	1111142	.	-	.	ID=exon-XM_017911307.1-4;Dbxref=GeneID:108555573%2CGenbank:XM_017911307.1;Parent=rna-XM_017911307.1
NW_016908357.1	Gnomon	exon	1109962	1110804	.	-	.	ID=exon-XM_017911307.1-5;Dbxref=GeneID:108555573%2CGenbank:XM_017911307.1;Parent=rna-XM_017911307.1
NW_016908357.1	Gnomon	exon	1111644	1111959	.	-	.	ID=exon-XM_017911307.1-2;Dbxref=GeneID:108555573%2CGenbank:XM_017911307.1;Parent=rna-XM_017911307.1
NW_016908357.1	Gnomon	exon	1111218	1111550	.	-	.	ID=exon-XM_017911307.1-3;Dbxref=GeneID:108555573%2CGenbank:XM_017911307.1;Parent=rna-XM_017911307.1
NW_016908357.1	Gnomon	exon	1117776	1117833	.	-	.	ID=exon-XM_017911307.1-1;Dbxref=GeneID:108555573%2CGenbank:XM_017911307.1;Parent=rna-XM_017911307.1
NW_016908357.1	Gnomon	mRNA	3351437	3352544	.	+	.	Name=XM_017911256.1;ID=rna-XM_017911256.1;Dbxref=GeneID:108555546%2CGenbank:XM_017911256.1;Parent=gene-LOC108555546
NW_016908357.1	Gnomon	mRNA	3347592	3348862	.	+	.	Name=XM_017911257.1;ID=rna-XM_017911257.1;Dbxref=GeneID:108555547%2CGenbank:XM_017911257.1;Parent=gene-LOC108555547
NW_016908357.1	Gnomon	mRNA	1020664	1023359	.	+	.	Name=XM_017911017.1;ID=rna-XM_017911017.1;Dbxref=GeneID:108555390%2CGenbank:XM_017911017.1;Parent=gene-LOC108555390
NW_016908357.1	Gnomon	CDS	847926	848115	.	+	0	Name=XP_017766854.1;ID=cds-XP_017766854.1;Dbxref=GeneID:108555600%2CGenbank:XP_017766854.1;Parent=rna-XM_017911365.1
NW_016908357.1	Gnomon	CDS	848255	848571	.	+	0	Name=XP_017766854.1;ID=cds-XP_017766854.1;Dbxref=GeneID:108555600%2CGenbank:XP_017766854.1;Parent=rna-XM_017911365.1
NW_016908357.1	Gnomon	CDS	848691	848780	.	+	0	Name=XP_017766854.1;ID=cds-XP_017766854.1;Dbxref=GeneID:108555600%2CGenbank:XP_017766854.1;Parent=rna-XM_017911365.1
NW_016908357.1	Gnomon	CDS	3139549	3139575	.	-	0	Name=XP_017766614.1;ID=cds-XP_017766614.1;Dbxref=GeneID:108555471%2CGenbank:XP_017766614.1;Parent=rna-XM_017911125.1
NW_016908357.1	Gnomon	CDS	3138996	3139103	.	-	0	Name=XP_017766614.1;ID=cds-XP_017766614.1;Dbxref=GeneID:108555471%2CGenbank:XP_017766614.1;Parent=rna-XM_017911125.1
NW_016908357.1	Gnomon	CDS	3138639	3138848	.	-	0	Name=XP_017766614.1;ID=cds-XP_017766614.1;Dbxref=GeneID:108555471%2CGenbank:XP_017766614.1;Parent=rna-XM_017911125.1
NW_016908357.1	Gnomon	CDS	3137762	3138289	.	-	0	Name=XP_017766614.1;ID=cds-XP_017766614.1;Dbxref=GeneID:108555471%2CGenbank:XP_017766614.1;Parent=rna-XM_017911125.1
NW_016908357.1	Gnomon	CDS	3137058	3137127	.	-	0	Name=XP_017766614.1;ID=cds-XP_017766614.1;Dbxref=GeneID:108555471%2CGenbank:XP_017766614.1;Parent=rna-XM_017911125.1
NW_016908357.1	Gnomon	CDS	3136802	3136972	.	-	0	Name=XP_017766614.1;ID=cds-XP_017766614.1;Dbxref=GeneID:108555471%2CGenbank:XP_017766614.1;Parent=rna-XM_017911125.1
NW_016908357.1	Gnomon	CDS	3136178	3136215	.	-	0	Name=XP_017766614.1;ID=cds-XP_017766614.1;Dbxref=GeneID:108555471%2CGenbank:XP_017766614.1;Parent=rna-XM_017911125.1
NW_016908357.1	Gnomon	exon	154661	155748	.	+	.	ID=exon-XM_017911070.1-1;Dbxref=GeneID:108555438%2CGenbank:XM_017911070.1;Parent=rna-XM_017911070.1
NW_016908357.1	Gnomon	exon	155829	156102	.	+	.	ID=exon-XM_017911070.1-2;Dbxref=GeneID:108555438%2CGenbank:XM_017911070.1;Parent=rna-XM_017911070.1
NW_016908357.1	Gnomon	exon	156728	156926	.	+	.	ID=exon-XM_017911070.1-5;Dbxref=GeneID:108555438%2CGenbank:XM_017911070.1;Parent=rna-XM_017911070.1
NW_016908357.1	Gnomon	exon	157006	157420	.	+	.	ID=exon-XM_017911070.1-6;Dbxref=GeneID:108555438%2CGenbank:XM_017911070.1;Parent=rna-XM_017911070.1
NW_016908357.1	Gnomon	exon	156175	156373	.	+	.	ID=exon-XM_017911070.1-3;Dbxref=GeneID:108555438%2CGenbank:XM_017911070.1;Parent=rna-XM_017911070.1
NW_016908357.1	Gnomon	exon	156452	156663	.	+	.	ID=exon-XM_017911070.1-4;Dbxref=GeneID:108555438%2CGenbank:XM_017911070.1;Parent=rna-XM_017911070.1
NW_016908357.1	Gnomon	exon	158252	158408	.	+	.	ID=exon-XM_017911070.1-9;Dbxref=GeneID:108555438%2CGenbank:XM_017911070.1;Parent=rna-XM_017911070.1
NW_016908357.1	Gnomon	exon	157502	157722	.	+	.	ID=exon-XM_017911070.1-7;Dbxref=GeneID:108555438%2CGenbank:XM_017911070.1;Parent=rna-XM_017911070.1
NW_016908357.1	Gnomon	exon	157825	158182	.	+	.	ID=exon-XM_017911070.1-8;Dbxref=GeneID:108555438%2CGenbank:XM_017911070.1;Parent=rna-XM_017911070.1
NW_016908357.1	Gnomon	exon	3641158	3641419	.	+	.	ID=exon-XM_017911210.1-1;Dbxref=GeneID:108555534%2CGenbank:XM_017911210.1;Parent=rna-XM_017911210.1
NW_016908357.1	Gnomon	exon	3643217	3644045	.	+	.	ID=exon-XM_017911210.1-2;Dbxref=GeneID:108555534%2CGenbank:XM_017911210.1;Parent=rna-XM_017911210.1
NW_016908357.1	Gnomon	exon	3703952	3704162	.	+	.	ID=exon-XM_017911210.1-5;Dbxref=GeneID:108555534%2CGenbank:XM_017911210.1;Parent=rna-XM_017911210.1
NW_016908357.1	Gnomon	exon	3705126	3705214	.	+	.	ID=exon-XM_017911210.1-6;Dbxref=GeneID:108555534%2CGenbank:XM_017911210.1;Parent=rna-XM_017911210.1
NW_016908357.1	Gnomon	exon	3702335	3702451	.	+	.	ID=exon-XM_017911210.1-3;Dbxref=GeneID:108555534%2CGenbank:XM_017911210.1;Parent=rna-XM_017911210.1
NW_016908357.1	Gnomon	exon	3703628	3703747	.	+	.	ID=exon-XM_017911210.1-4;Dbxref=GeneID:108555534%2CGenbank:XM_017911210.1;Parent=rna-XM_017911210.1
NW_016908357.1	Gnomon	exon	3706652	3706817	.	+	.	ID=exon-XM_017911210.1-9;Dbxref=GeneID:108555534%2CGenbank:XM_017911210.1;Parent=rna-XM_017911210.1
NW_016908357.1	Gnomon	exon	3706310	3706315	.	+	.	ID=exon-XM_017911210.1-7;Dbxref=GeneID:108555534%2CGenbank:XM_017911210.1;Parent=rna-XM_017911210.1
NW_016908357.1	Gnomon	exon	3706403	3706539	.	+	.	ID=exon-XM_017911210.1-8;Dbxref=GeneID:108555534%2CGenbank:XM_017911210.1;Parent=rna-XM_017911210.1
NW_016908357.1	Gnomon	mRNA	1190016	1192916	.	-	.	Name=XM_017911351.1;ID=rna-XM_017911351.1;Dbxref=GeneID:108555594%2CGenbank:XM_017911351.1;Parent=gene-LOC108555594
NW_016908357.1	Gnomon	mRNA	3077064	3112185	.	+	.	Name=XM_017911111.1;ID=rna-XM_017911111.1;Dbxref=GeneID:108555467%2CGenbank:XM_017911111.1;Parent=gene-LOC108555467
NW_016908357.1	Gnomon	mRNA	523117	535848	.	-	.	Name=XM_017911258.1;ID=rna-XM_017911258.1;Dbxref=GeneID:108555548%2CGenbank:XM_017911258.1;Parent=gene-LOC108555548
NW_016908357.1	Gnomon	exon	134359	134522	.	-	.	ID=exon-XM_017911156.1-1;Dbxref=GeneID:108555499%2CGenbank:XM_017911156.1;Parent=rna-XM_017911156.1
NW_016908357.1	Gnomon	exon	132344	132488	.	-	.	ID=exon-XM_017911156.1-2;Dbxref=GeneID:108555499%2CGenbank:XM_017911156.1;Parent=rna-XM_017911156.1
NW_016908357.1	Gnomon	exon	131973	132234	.	-	.	ID=exon-XM_017911156.1-3;Dbxref=GeneID:108555499%2CGenbank:XM_017911156.1;Parent=rna-XM_017911156.1
NW_016908357.1	Gnomon	CDS	846321	846566	.	-	0	Name=XP_017766853.1;ID=cds-XP_017766853.1;Dbxref=GeneID:108555599%2CGenbank:XP_017766853.1;Parent=rna-XM_017911364.1
NW_016908357.1	Gnomon	CDS	845968	846239	.	-	0	Name=XP_017766853.1;ID=cds-XP_017766853.1;Dbxref=GeneID:108555599%2CGenbank:XP_017766853.1;Parent=rna-XM_017911364.1
NW_016908357.1	Gnomon	CDS	845195	845883	.	-	0	Name=XP_017766853.1;ID=cds-XP_017766853.1;Dbxref=GeneID:108555599%2CGenbank:XP_017766853.1;Parent=rna-XM_017911364.1
NW_016908357.1	Gnomon	CDS	844890	845119	.	-	0	Name=XP_017766853.1;ID=cds-XP_017766853.1;Dbxref=GeneID:108555599%2CGenbank:XP_017766853.1;Parent=rna-XM_017911364.1
NW_016908357.1	Gnomon	CDS	844089	844807	.	-	0	Name=XP_017766853.1;ID=cds-XP_017766853.1;Dbxref=GeneID:108555599%2CGenbank:XP_017766853.1;Parent=rna-XM_017911364.1
NW_016908357.1	Gnomon	CDS	843746	844026	.	-	0	Name=XP_017766853.1;ID=cds-XP_017766853.1;Dbxref=GeneID:108555599%2CGenbank:XP_017766853.1;Parent=rna-XM_017911364.1
NW_016908357.1	Gnomon	CDS	843168	843673	.	-	0	Name=XP_017766853.1;ID=cds-XP_017766853.1;Dbxref=GeneID:108555599%2CGenbank:XP_017766853.1;Parent=rna-XM_017911364.1
NW_016908357.1	Gnomon	CDS	3139549	3139575	.	-	0	Name=XP_017766613.1;ID=cds-XP_017766613.1;Dbxref=GeneID:108555471%2CGenbank:XP_017766613.1;Parent=rna-XM_017911124.1
NW_016908357.1	Gnomon	CDS	3138996	3139103	.	-	0	Name=XP_017766613.1;ID=cds-XP_017766613.1;Dbxref=GeneID:108555471%2CGenbank:XP_017766613.1;Parent=rna-XM_017911124.1
NW_016908357.1	Gnomon	CDS	3138639	3138848	.	-	0	Name=XP_017766613.1;ID=cds-XP_017766613.1;Dbxref=GeneID:108555471%2CGenbank:XP_017766613.1;Parent=rna-XM_017911124.1
NW_016908357.1	Gnomon	CDS	3137762	3138289	.	-	0	Name=XP_017766613.1;ID=cds-XP_017766613.1;Dbxref=GeneID:108555471%2CGenbank:XP_017766613.1;Parent=rna-XM_017911124.1
NW_016908357.1	Gnomon	CDS	3137058	3137127	.	-	0	Name=XP_017766613.1;ID=cds-XP_017766613.1;Dbxref=GeneID:108555471%2CGenbank:XP_017766613.1;Parent=rna-XM_017911124.1
NW_016908357.1	Gnomon	CDS	3136806	3136972	.	-	0	Name=XP_017766613.1;ID=cds-XP_017766613.1;Dbxref=GeneID:108555471%2CGenbank:XP_017766613.1;Parent=rna-XM_017911124.1
NW_016908357.1	Gnomon	CDS	3136087	3136215	.	-	0	Name=XP_017766613.1;ID=cds-XP_017766613.1;Dbxref=GeneID:108555471%2CGenbank:XP_017766613.1;Parent=rna-XM_017911124.1
NW_016908357.1	Gnomon	CDS	1073783	1074051	.	+	0	Name=XP_017766759.1;ID=cds-XP_017766759.1;Dbxref=GeneID:108555553%2CGenbank:XP_017766759.1;Note=The sequence of the model RefSeq protein was modified relative to this genomic sequence to represent the inferred CDS: inserted 2 bases in 1 codon;Parent=rna-XM_017911270.1
NW_016908357.1	Gnomon	CDS	1074053	1075016	.	+	0	Name=XP_017766759.1;ID=cds-XP_017766759.1;Dbxref=GeneID:108555553%2CGenbank:XP_017766759.1;Note=The sequence of the model RefSeq protein was modified relative to this genomic sequence to represent the inferred CDS: inserted 2 bases in 1 codon;Parent=rna-XM_017911270.1
NW_016908357.1	Gnomon	CDS	1779203	1779399	.	+	0	Name=XP_017766519.1;ID=cds-XP_017766519.1;Dbxref=GeneID:108555403%2CGenbank:XP_017766519.1;Parent=rna-XM_017911030.1
NW_016908357.1	Gnomon	CDS	1779879	1780119	.	+	0	Name=XP_017766519.1;ID=cds-XP_017766519.1;Dbxref=GeneID:108555403%2CGenbank:XP_017766519.1;Parent=rna-XM_017911030.1
NW_016908357.1	Gnomon	mRNA	1190015	1192916	.	-	.	Name=XM_017911352.1;ID=rna-XM_017911352.1;Dbxref=GeneID:108555594%2CGenbank:XM_017911352.1;Parent=gene-LOC108555594
NW_016908357.1	Gnomon	mRNA	1879277	1883092	.	+	.	Name=XM_017911112.1;ID=rna-XM_017911112.1;Dbxref=GeneID:108555468%2CGenbank:XM_017911112.1;Parent=gene-LOC108555468
NW_016908357.1	Gnomon	exon	1210015	1212199	.	-	.	ID=exon-XM_017911299.1-13;Dbxref=GeneID:108555570%2CGenbank:XM_017911299.1;Parent=rna-XM_017911299.1
NW_016908357.1	Gnomon	exon	1215263	1215448	.	-	.	ID=exon-XM_017911299.1-11;Dbxref=GeneID:108555570%2CGenbank:XM_017911299.1;Parent=rna-XM_017911299.1
NW_016908357.1	Gnomon	exon	1215043	1215180	.	-	.	ID=exon-XM_017911299.1-12;Dbxref=GeneID:108555570%2CGenbank:XM_017911299.1;Parent=rna-XM_017911299.1
NW_016908357.1	Gnomon	exon	1215521	1215773	.	-	.	ID=exon-XM_017911299.1-10;Dbxref=GeneID:108555570%2CGenbank:XM_017911299.1;Parent=rna-XM_017911299.1
NW_016908357.1	Gnomon	mRNA	3641158	3714659	.	+	.	Name=XM_017911215.1;ID=rna-XM_017911215.1;Dbxref=GeneID:108555534%2CGenbank:XM_017911215.1;Parent=gene-LOC108555534
NW_016908357.1	Gnomon	exon	778242	778603	.	-	.	ID=exon-XM_017911182.1-3;Dbxref=GeneID:108555520%2CGenbank:XM_017911182.1;Parent=rna-XM_017911182.1
NW_016908357.1	Gnomon	exon	779855	779923	.	-	.	ID=exon-XM_017911182.1-1;Dbxref=GeneID:108555520%2CGenbank:XM_017911182.1;Parent=rna-XM_017911182.1
NW_016908357.1	Gnomon	exon	779398	779781	.	-	.	ID=exon-XM_017911182.1-2;Dbxref=GeneID:108555520%2CGenbank:XM_017911182.1;Parent=rna-XM_017911182.1
NW_016908357.1	Gnomon	mRNA	2416605	2421246	.	-	.	Name=XM_017911310.1;ID=rna-XM_017911310.1;Dbxref=GeneID:108555576%2CGenbank:XM_017911310.1;Parent=gene-LOC108555576
NW_016908357.1	Gnomon	exon	3050442	3050836	.	-	.	ID=exon-XM_017911067.1-1;Dbxref=GeneID:108555434%2CGenbank:XM_017911067.1;Parent=rna-XM_017911067.1
NW_016908357.1	Gnomon	exon	3049969	3050213	.	-	.	ID=exon-XM_017911067.1-2;Dbxref=GeneID:108555434%2CGenbank:XM_017911067.1;Parent=rna-XM_017911067.1
NW_016908357.1	Gnomon	exon	3049528	3049873	.	-	.	ID=exon-XM_017911067.1-3;Dbxref=GeneID:108555434%2CGenbank:XM_017911067.1;Parent=rna-XM_017911067.1
NW_016908357.1	Gnomon	exon	4298944	4299109	.	-	.	ID=exon-XM_017911091.1-2;Dbxref=GeneID:108555454%2CGenbank:XM_017911091.1;Parent=rna-XM_017911091.1
NW_016908357.1	Gnomon	exon	4296217	4296303	.	-	.	ID=exon-XM_017911091.1-3;Dbxref=GeneID:108555454%2CGenbank:XM_017911091.1;Parent=rna-XM_017911091.1
NW_016908357.1	Gnomon	exon	4299234	4299364	.	-	.	ID=exon-XM_017911091.1-1;Dbxref=GeneID:108555454%2CGenbank:XM_017911091.1;Parent=rna-XM_017911091.1
NW_016908357.1	Gnomon	exon	4287249	4287422	.	-	.	ID=exon-XM_017911091.1-4;Dbxref=GeneID:108555454%2CGenbank:XM_017911091.1;Parent=rna-XM_017911091.1
NW_016908357.1	Gnomon	exon	4285618	4286948	.	-	.	ID=exon-XM_017911091.1-5;Dbxref=GeneID:108555454%2CGenbank:XM_017911091.1;Parent=rna-XM_017911091.1
NW_016908357.1	Gnomon	mRNA	3641158	3714659	.	+	.	Name=XM_017911216.1;ID=rna-XM_017911216.1;Dbxref=GeneID:108555534%2CGenbank:XM_017911216.1;Parent=gene-LOC108555534
NW_016908357.1	Gnomon	exon	798073	799077	.	-	.	ID=exon-XM_017911331.1-1;Dbxref=GeneID:108555587%2CGenbank:XM_017911331.1;Parent=rna-XM_017911331.1
NW_016908357.1	Gnomon	mRNA	2660021	2664931	.	-	.	Name=XM_017911060.1;ID=rna-XM_017911060.1;Dbxref=GeneID:108555430%2CGenbank:XM_017911060.1;Parent=gene-LOC108555430
NW_016908357.1	Gnomon	CDS	3699195	3699245	.	+	0	Name=XP_017766713.1;ID=cds-XP_017766713.1;Dbxref=GeneID:108555534%2CGenbank:XP_017766713.1;Parent=rna-XM_017911224.1
NW_016908357.1	Gnomon	CDS	3702335	3702451	.	+	0	Name=XP_017766713.1;ID=cds-XP_017766713.1;Dbxref=GeneID:108555534%2CGenbank:XP_017766713.1;Parent=rna-XM_017911224.1
NW_016908357.1	Gnomon	CDS	3703628	3703747	.	+	0	Name=XP_017766713.1;ID=cds-XP_017766713.1;Dbxref=GeneID:108555534%2CGenbank:XP_017766713.1;Parent=rna-XM_017911224.1
NW_016908357.1	Gnomon	CDS	3703952	3704162	.	+	0	Name=XP_017766713.1;ID=cds-XP_017766713.1;Dbxref=GeneID:108555534%2CGenbank:XP_017766713.1;Parent=rna-XM_017911224.1
NW_016908357.1	Gnomon	CDS	3705126	3705214	.	+	0	Name=XP_017766713.1;ID=cds-XP_017766713.1;Dbxref=GeneID:108555534%2CGenbank:XP_017766713.1;Parent=rna-XM_017911224.1
NW_016908357.1	Gnomon	CDS	3706310	3706315	.	+	0	Name=XP_017766713.1;ID=cds-XP_017766713.1;Dbxref=GeneID:108555534%2CGenbank:XP_017766713.1;Parent=rna-XM_017911224.1
NW_016908357.1	Gnomon	CDS	3706403	3706539	.	+	0	Name=XP_017766713.1;ID=cds-XP_017766713.1;Dbxref=GeneID:108555534%2CGenbank:XP_017766713.1;Parent=rna-XM_017911224.1
NW_016908357.1	Gnomon	CDS	3706652	3706817	.	+	0	Name=XP_017766713.1;ID=cds-XP_017766713.1;Dbxref=GeneID:108555534%2CGenbank:XP_017766713.1;Parent=rna-XM_017911224.1
NW_016908357.1	Gnomon	CDS	3706886	3707255	.	+	0	Name=XP_017766713.1;ID=cds-XP_017766713.1;Dbxref=GeneID:108555534%2CGenbank:XP_017766713.1;Parent=rna-XM_017911224.1
NW_016908357.1	Gnomon	CDS	3707714	3707752	.	+	0	Name=XP_017766713.1;ID=cds-XP_017766713.1;Dbxref=GeneID:108555534%2CGenbank:XP_017766713.1;Parent=rna-XM_017911224.1
NW_016908357.1	Gnomon	CDS	3711582	3711766	.	+	0	Name=XP_017766713.1;ID=cds-XP_017766713.1;Dbxref=GeneID:108555534%2CGenbank:XP_017766713.1;Parent=rna-XM_017911224.1
NW_016908357.1	Gnomon	exon	123328	123623	.	-	.	ID=exon-XM_017911046.1-2;Dbxref=GeneID:108555420%2CGenbank:XM_017911046.1;Parent=rna-XM_017911046.1
NW_016908357.1	Gnomon	exon	121493	123252	.	-	.	ID=exon-XM_017911046.1-3;Dbxref=GeneID:108555420%2CGenbank:XM_017911046.1;Parent=rna-XM_017911046.1
NW_016908357.1	Gnomon	exon	120339	121025	.	-	.	ID=exon-XM_017911046.1-4;Dbxref=GeneID:108555420%2CGenbank:XM_017911046.1;Parent=rna-XM_017911046.1
NW_016908357.1	Gnomon	exon	1210015	1212199	.	-	.	ID=exon-XM_017911300.1-14;Dbxref=GeneID:108555570%2CGenbank:XM_017911300.1;Parent=rna-XM_017911300.1
NW_016908357.1	Gnomon	exon	1215852	1216227	.	-	.	ID=exon-XM_017911300.1-10;Dbxref=GeneID:108555570%2CGenbank:XM_017911300.1;Parent=rna-XM_017911300.1
NW_016908357.1	Gnomon	exon	1215521	1215773	.	-	.	ID=exon-XM_017911300.1-11;Dbxref=GeneID:108555570%2CGenbank:XM_017911300.1;Parent=rna-XM_017911300.1
NW_016908357.1	Gnomon	exon	1215263	1215448	.	-	.	ID=exon-XM_017911300.1-12;Dbxref=GeneID:108555570%2CGenbank:XM_017911300.1;Parent=rna-XM_017911300.1
NW_016908357.1	Gnomon	exon	123806	124238	.	-	.	ID=exon-XM_017911046.1-1;Dbxref=GeneID:108555420%2CGenbank:XM_017911046.1;Parent=rna-XM_017911046.1
NW_016908357.1	Gnomon	exon	1215043	1215180	.	-	.	ID=exon-XM_017911300.1-13;Dbxref=GeneID:108555570%2CGenbank:XM_017911300.1;Parent=rna-XM_017911300.1
NW_016908357.1	Gnomon	CDS	3750102	3750305	.	-	0	Name=XP_017766859.1;ID=cds-XP_017766859.1;Dbxref=GeneID:108555603%2CGenbank:XP_017766859.1;Parent=rna-XM_017911370.1
NW_016908357.1	Gnomon	CDS	3725215	3725471	.	-	0	Name=XP_017766859.1;ID=cds-XP_017766859.1;Dbxref=GeneID:108555603%2CGenbank:XP_017766859.1;Parent=rna-XM_017911370.1
NW_016908357.1	Gnomon	CDS	3724510	3724573	.	-	0	Name=XP_017766859.1;ID=cds-XP_017766859.1;Dbxref=GeneID:108555603%2CGenbank:XP_017766859.1;Parent=rna-XM_017911370.1
NW_016908357.1	Gnomon	CDS	3724080	3724328	.	-	0	Name=XP_017766859.1;ID=cds-XP_017766859.1;Dbxref=GeneID:108555603%2CGenbank:XP_017766859.1;Parent=rna-XM_017911370.1
NW_016908357.1	Gnomon	CDS	3723110	3723469	.	-	0	Name=XP_017766859.1;ID=cds-XP_017766859.1;Dbxref=GeneID:108555603%2CGenbank:XP_017766859.1;Parent=rna-XM_017911370.1
NW_016908357.1	Gnomon	CDS	333941	333999	.	-	0	Name=XP_017766619.1;ID=cds-XP_017766619.1;Dbxref=GeneID:108555476%2CGenbank:XP_017766619.1;Parent=rna-XM_017911130.1
NW_016908357.1	Gnomon	CDS	333427	333642	.	-	0	Name=XP_017766619.1;ID=cds-XP_017766619.1;Dbxref=GeneID:108555476%2CGenbank:XP_017766619.1;Parent=rna-XM_017911130.1
NW_016908357.1	Gnomon	CDS	333220	333350	.	-	0	Name=XP_017766619.1;ID=cds-XP_017766619.1;Dbxref=GeneID:108555476%2CGenbank:XP_017766619.1;Parent=rna-XM_017911130.1
NW_016908357.1	Gnomon	CDS	332982	333152	.	-	0	Name=XP_017766619.1;ID=cds-XP_017766619.1;Dbxref=GeneID:108555476%2CGenbank:XP_017766619.1;Parent=rna-XM_017911130.1
NW_016908357.1	Gnomon	CDS	332801	332900	.	-	0	Name=XP_017766619.1;ID=cds-XP_017766619.1;Dbxref=GeneID:108555476%2CGenbank:XP_017766619.1;Parent=rna-XM_017911130.1
NW_016908357.1	Gnomon	CDS	332506	332707	.	-	0	Name=XP_017766619.1;ID=cds-XP_017766619.1;Dbxref=GeneID:108555476%2CGenbank:XP_017766619.1;Parent=rna-XM_017911130.1
NW_016908357.1	tRNAscan-SE	tRNA	4042961	4043033	.	-	.	ID=rna-Trnam-cau-5;Dbxref=GeneID:108555609;Note=transfer RNA methionine (anticodon CAU);Parent=gene-Trnam-cau-5
NW_016908357.1	Gnomon	exon	1671187	1671530	.	-	.	ID=exon-XM_017911162.1-10;Dbxref=GeneID:108555502%2CGenbank:XM_017911162.1;Note=The sequence of the model RefSeq transcript was modified relative to this genomic sequence to represent the inferred CDS: deleted 2 bases in 1 codon;Parent=rna-XM_017911162.1
NW_016908357.1	Gnomon	exon	1670626	1671116	.	-	.	ID=exon-XM_017911162.1-11;Dbxref=GeneID:108555502%2CGenbank:XM_017911162.1;Note=The sequence of the model RefSeq transcript was modified relative to this genomic sequence to represent the inferred CDS: deleted 2 bases in 1 codon;Parent=rna-XM_017911162.1
NW_016908357.1	Gnomon	mRNA	2392519	2547078	.	+	.	Name=XM_017911311.1;ID=rna-XM_017911311.1;Dbxref=GeneID:108555577%2CGenbank:XM_017911311.1;Parent=gene-LOC108555577
NW_016908357.1	Gnomon	CDS	3693709	3693768	.	+	0	Name=XP_017766712.1;ID=cds-XP_017766712.1;Dbxref=GeneID:108555534%2CGenbank:XP_017766712.1;Parent=rna-XM_017911223.1
NW_016908357.1	Gnomon	CDS	3702335	3702451	.	+	0	Name=XP_017766712.1;ID=cds-XP_017766712.1;Dbxref=GeneID:108555534%2CGenbank:XP_017766712.1;Parent=rna-XM_017911223.1
NW_016908357.1	Gnomon	CDS	3703628	3703747	.	+	0	Name=XP_017766712.1;ID=cds-XP_017766712.1;Dbxref=GeneID:108555534%2CGenbank:XP_017766712.1;Parent=rna-XM_017911223.1
NW_016908357.1	Gnomon	CDS	3703952	3704162	.	+	0	Name=XP_017766712.1;ID=cds-XP_017766712.1;Dbxref=GeneID:108555534%2CGenbank:XP_017766712.1;Parent=rna-XM_017911223.1
NW_016908357.1	Gnomon	CDS	3705126	3705214	.	+	0	Name=XP_017766712.1;ID=cds-XP_017766712.1;Dbxref=GeneID:108555534%2CGenbank:XP_017766712.1;Parent=rna-XM_017911223.1
NW_016908357.1	Gnomon	CDS	3706403	3706539	.	+	0	Name=XP_017766712.1;ID=cds-XP_017766712.1;Dbxref=GeneID:108555534%2CGenbank:XP_017766712.1;Parent=rna-XM_017911223.1
NW_016908357.1	Gnomon	CDS	3706652	3706817	.	+	0	Name=XP_017766712.1;ID=cds-XP_017766712.1;Dbxref=GeneID:108555534%2CGenbank:XP_017766712.1;Parent=rna-XM_017911223.1
NW_016908357.1	Gnomon	CDS	3706886	3707255	.	+	0	Name=XP_017766712.1;ID=cds-XP_017766712.1;Dbxref=GeneID:108555534%2CGenbank:XP_017766712.1;Parent=rna-XM_017911223.1
NW_016908357.1	Gnomon	CDS	3707714	3707752	.	+	0	Name=XP_017766712.1;ID=cds-XP_017766712.1;Dbxref=GeneID:108555534%2CGenbank:XP_017766712.1;Parent=rna-XM_017911223.1
NW_016908357.1	Gnomon	CDS	3711582	3711766	.	+	0	Name=XP_017766712.1;ID=cds-XP_017766712.1;Dbxref=GeneID:108555534%2CGenbank:XP_017766712.1;Parent=rna-XM_017911223.1
NW_016908357.1	Gnomon	mRNA	3641158	3714659	.	+	.	Name=XM_017911217.1;ID=rna-XM_017911217.1;Dbxref=GeneID:108555534%2CGenbank:XM_017911217.1;Parent=gene-LOC108555534
NW_016908357.1	Gnomon	CDS	3750102	3750305	.	-	0	Name=XP_017766858.1;ID=cds-XP_017766858.1;Dbxref=GeneID:108555603%2CGenbank:XP_017766858.1;Parent=rna-XM_017911369.1
NW_016908357.1	Gnomon	CDS	3725215	3725471	.	-	0	Name=XP_017766858.1;ID=cds-XP_017766858.1;Dbxref=GeneID:108555603%2CGenbank:XP_017766858.1;Parent=rna-XM_017911369.1
NW_016908357.1	Gnomon	CDS	3724510	3724573	.	-	0	Name=XP_017766858.1;ID=cds-XP_017766858.1;Dbxref=GeneID:108555603%2CGenbank:XP_017766858.1;Parent=rna-XM_017911369.1
NW_016908357.1	Gnomon	CDS	3724080	3724328	.	-	0	Name=XP_017766858.1;ID=cds-XP_017766858.1;Dbxref=GeneID:108555603%2CGenbank:XP_017766858.1;Parent=rna-XM_017911369.1
NW_016908357.1	Gnomon	CDS	3723110	3723469	.	-	0	Name=XP_017766858.1;ID=cds-XP_017766858.1;Dbxref=GeneID:108555603%2CGenbank:XP_017766858.1;Parent=rna-XM_017911369.1
NW_016908357.1	Gnomon	exon	916919	917224	.	-	.	ID=exon-XM_017911158.1-1;Dbxref=GeneID:108555500%2CGenbank:XM_017911158.1;Parent=rna-XM_017911158.1
NW_016908357.1	Gnomon	exon	916786	916851	.	-	.	ID=exon-XM_017911158.1-2;Dbxref=GeneID:108555500%2CGenbank:XM_017911158.1;Parent=rna-XM_017911158.1
NW_016908357.1	Gnomon	exon	916556	916713	.	-	.	ID=exon-XM_017911158.1-3;Dbxref=GeneID:108555500%2CGenbank:XM_017911158.1;Parent=rna-XM_017911158.1
NW_016908357.1	Gnomon	exon	916358	916489	.	-	.	ID=exon-XM_017911158.1-4;Dbxref=GeneID:108555500%2CGenbank:XM_017911158.1;Parent=rna-XM_017911158.1
NW_016908357.1	Gnomon	exon	916167	916277	.	-	.	ID=exon-XM_017911158.1-5;Dbxref=GeneID:108555500%2CGenbank:XM_017911158.1;Parent=rna-XM_017911158.1
NW_016908357.1	Gnomon	exon	915862	916077	.	-	.	ID=exon-XM_017911158.1-6;Dbxref=GeneID:108555500%2CGenbank:XM_017911158.1;Parent=rna-XM_017911158.1
NW_016908357.1	Gnomon	exon	3347592	3347791	.	+	.	ID=exon-XM_017911257.1-1;Dbxref=GeneID:108555547%2CGenbank:XM_017911257.1;Parent=rna-XM_017911257.1
NW_016908357.1	Gnomon	exon	3347909	3348158	.	+	.	ID=exon-XM_017911257.1-2;Dbxref=GeneID:108555547%2CGenbank:XM_017911257.1;Parent=rna-XM_017911257.1
NW_016908357.1	Gnomon	exon	91462	91853	.	+	.	ID=exon-XM_017911354.1-1;Dbxref=GeneID:108555595%2CGenbank:XM_017911354.1;Parent=rna-XM_017911354.1
NW_016908357.1	Gnomon	exon	3348228	3348346	.	+	.	ID=exon-XM_017911257.1-3;Dbxref=GeneID:108555547%2CGenbank:XM_017911257.1;Parent=rna-XM_017911257.1
NW_016908357.1	Gnomon	exon	3348419	3348862	.	+	.	ID=exon-XM_017911257.1-4;Dbxref=GeneID:108555547%2CGenbank:XM_017911257.1;Parent=rna-XM_017911257.1
NW_016908357.1	Gnomon	exon	95596	95692	.	+	.	ID=exon-XM_017911354.1-6;Dbxref=GeneID:108555595%2CGenbank:XM_017911354.1;Parent=rna-XM_017911354.1
NW_016908357.1	Gnomon	exon	97075	98415	.	+	.	ID=exon-XM_017911354.1-7;Dbxref=GeneID:108555595%2CGenbank:XM_017911354.1;Parent=rna-XM_017911354.1
NW_016908357.1	Gnomon	exon	92073	92136	.	+	.	ID=exon-XM_017911354.1-2;Dbxref=GeneID:108555595%2CGenbank:XM_017911354.1;Parent=rna-XM_017911354.1
NW_016908357.1	Gnomon	exon	92217	93853	.	+	.	ID=exon-XM_017911354.1-3;Dbxref=GeneID:108555595%2CGenbank:XM_017911354.1;Parent=rna-XM_017911354.1
NW_016908357.1	Gnomon	exon	93939	94118	.	+	.	ID=exon-XM_017911354.1-4;Dbxref=GeneID:108555595%2CGenbank:XM_017911354.1;Parent=rna-XM_017911354.1
NW_016908357.1	Gnomon	exon	94209	94511	.	+	.	ID=exon-XM_017911354.1-5;Dbxref=GeneID:108555595%2CGenbank:XM_017911354.1;Parent=rna-XM_017911354.1
NW_016908357.1	Gnomon	CDS	3030012	3030773	.	+	0	Name=XP_017766618.1;ID=cds-XP_017766618.1;Dbxref=GeneID:108555475%2CGenbank:XP_017766618.1;Parent=rna-XM_017911129.1
NW_016908357.1	Gnomon	exon	1668182	1668257	.	-	.	ID=exon-XM_017911110.1-1;Dbxref=GeneID:108555466%2CGenbank:XM_017911110.1;Parent=rna-XM_017911110.1
NW_016908357.1	Gnomon	exon	1666971	1667592	.	-	.	ID=exon-XM_017911110.1-2;Dbxref=GeneID:108555466%2CGenbank:XM_017911110.1;Parent=rna-XM_017911110.1
NW_016908357.1	Gnomon	mRNA	2392519	2547078	.	+	.	Name=XM_017911312.1;ID=rna-XM_017911312.1;Dbxref=GeneID:108555577%2CGenbank:XM_017911312.1;Parent=gene-LOC108555577
NW_016908357.1	Gnomon	CDS	3693709	3693768	.	+	0	Name=XP_017766711.1;ID=cds-XP_017766711.1;Dbxref=GeneID:108555534%2CGenbank:XP_017766711.1;Parent=rna-XM_017911222.1
NW_016908357.1	Gnomon	CDS	3702335	3702451	.	+	0	Name=XP_017766711.1;ID=cds-XP_017766711.1;Dbxref=GeneID:108555534%2CGenbank:XP_017766711.1;Parent=rna-XM_017911222.1
NW_016908357.1	Gnomon	CDS	3703628	3703747	.	+	0	Name=XP_017766711.1;ID=cds-XP_017766711.1;Dbxref=GeneID:108555534%2CGenbank:XP_017766711.1;Parent=rna-XM_017911222.1
NW_016908357.1	Gnomon	CDS	3703952	3704162	.	+	0	Name=XP_017766711.1;ID=cds-XP_017766711.1;Dbxref=GeneID:108555534%2CGenbank:XP_017766711.1;Parent=rna-XM_017911222.1
NW_016908357.1	Gnomon	CDS	3705126	3705214	.	+	0	Name=XP_017766711.1;ID=cds-XP_017766711.1;Dbxref=GeneID:108555534%2CGenbank:XP_017766711.1;Parent=rna-XM_017911222.1
NW_016908357.1	Gnomon	CDS	3706310	3706315	.	+	0	Name=XP_017766711.1;ID=cds-XP_017766711.1;Dbxref=GeneID:108555534%2CGenbank:XP_017766711.1;Parent=rna-XM_017911222.1
NW_016908357.1	Gnomon	CDS	3706403	3706539	.	+	0	Name=XP_017766711.1;ID=cds-XP_017766711.1;Dbxref=GeneID:108555534%2CGenbank:XP_017766711.1;Parent=rna-XM_017911222.1
NW_016908357.1	Gnomon	CDS	3706652	3706817	.	+	0	Name=XP_017766711.1;ID=cds-XP_017766711.1;Dbxref=GeneID:108555534%2CGenbank:XP_017766711.1;Parent=rna-XM_017911222.1
NW_016908357.1	Gnomon	CDS	3706886	3707255	.	+	0	Name=XP_017766711.1;ID=cds-XP_017766711.1;Dbxref=GeneID:108555534%2CGenbank:XP_017766711.1;Parent=rna-XM_017911222.1
NW_016908357.1	Gnomon	CDS	3707714	3707752	.	+	0	Name=XP_017766711.1;ID=cds-XP_017766711.1;Dbxref=GeneID:108555534%2CGenbank:XP_017766711.1;Parent=rna-XM_017911222.1
NW_016908357.1	Gnomon	CDS	3711582	3711766	.	+	0	Name=XP_017766711.1;ID=cds-XP_017766711.1;Dbxref=GeneID:108555534%2CGenbank:XP_017766711.1;Parent=rna-XM_017911222.1
NW_016908357.1	Gnomon	mRNA	3641158	3714659	.	+	.	Name=XM_017911218.1;ID=rna-XM_017911218.1;Dbxref=GeneID:108555534%2CGenbank:XM_017911218.1;Parent=gene-LOC108555534
NW_016908357.1	tRNAscan-SE	gene	4042961	4043033	.	-	.	Name=Trnam-cau;ID=gene-Trnam-cau-5;Dbxref=GeneID:108555609
NW_016908357.1	Gnomon	mRNA	1742374	1748920	.	-	.	Name=XM_017911062.1;ID=rna-XM_017911062.1;Dbxref=GeneID:108555431%2CGenbank:XM_017911062.1;Parent=gene-LOC108555431
NW_016908357.1	Gnomon	mRNA	3641159	3714659	.	+	.	Name=XM_017911219.1;ID=rna-XM_017911219.1;Dbxref=GeneID:108555534%2CGenbank:XM_017911219.1;Parent=gene-LOC108555534
NW_016908357.1	Gnomon	exon	1825114	1825189	.	+	.	ID=exon-XM_017911234.1-5;Dbxref=GeneID:108555541%2CGenbank:XM_017911234.1;Parent=rna-XM_017911234.1
NW_016908357.1	Gnomon	exon	1825263	1825395	.	+	.	ID=exon-XM_017911234.1-6;Dbxref=GeneID:108555541%2CGenbank:XM_017911234.1;Parent=rna-XM_017911234.1
NW_016908357.1	Gnomon	exon	1828345	1828726	.	+	.	ID=exon-XM_017911234.1-7;Dbxref=GeneID:108555541%2CGenbank:XM_017911234.1;Parent=rna-XM_017911234.1
NW_016908357.1	Gnomon	exon	1821643	1821776	.	+	.	ID=exon-XM_017911234.1-1;Dbxref=GeneID:108555541%2CGenbank:XM_017911234.1;Parent=rna-XM_017911234.1
NW_016908357.1	Gnomon	exon	1824034	1824324	.	+	.	ID=exon-XM_017911234.1-2;Dbxref=GeneID:108555541%2CGenbank:XM_017911234.1;Parent=rna-XM_017911234.1
NW_016908357.1	Gnomon	exon	1824631	1824764	.	+	.	ID=exon-XM_017911234.1-3;Dbxref=GeneID:108555541%2CGenbank:XM_017911234.1;Parent=rna-XM_017911234.1
NW_016908357.1	Gnomon	exon	1824834	1825022	.	+	.	ID=exon-XM_017911234.1-4;Dbxref=GeneID:108555541%2CGenbank:XM_017911234.1;Parent=rna-XM_017911234.1
NW_016908357.1	Gnomon	mRNA	3642149	3714659	.	+	.	Name=XM_017911211.1;ID=rna-XM_017911211.1;Dbxref=GeneID:108555534%2CGenbank:XM_017911211.1;Parent=gene-LOC108555534
NW_016908357.1	Gnomon	mRNA	91043	96319	.	+	.	Name=XM_017911357.1;ID=rna-XM_017911357.1;Dbxref=GeneID:108555595%2CGenbank:XM_017911357.1;Parent=gene-LOC108555595
NW_016908357.1	Gnomon	exon	529380	529528	.	-	.	ID=exon-XM_017911258.1-5;Dbxref=GeneID:108555548%2CGenbank:XM_017911258.1;Parent=rna-XM_017911258.1
NW_016908357.1	Gnomon	exon	523117	525831	.	-	.	ID=exon-XM_017911258.1-6;Dbxref=GeneID:108555548%2CGenbank:XM_017911258.1;Parent=rna-XM_017911258.1
NW_016908357.1	Gnomon	exon	530625	530726	.	-	.	ID=exon-XM_017911258.1-3;Dbxref=GeneID:108555548%2CGenbank:XM_017911258.1;Parent=rna-XM_017911258.1
NW_016908357.1	Gnomon	exon	529611	529746	.	-	.	ID=exon-XM_017911258.1-4;Dbxref=GeneID:108555548%2CGenbank:XM_017911258.1;Parent=rna-XM_017911258.1
NW_016908357.1	Gnomon	exon	534844	535848	.	-	.	ID=exon-XM_017911258.1-1;Dbxref=GeneID:108555548%2CGenbank:XM_017911258.1;Parent=rna-XM_017911258.1
NW_016908357.1	Gnomon	exon	532763	532796	.	-	.	ID=exon-XM_017911258.1-2;Dbxref=GeneID:108555548%2CGenbank:XM_017911258.1;Parent=rna-XM_017911258.1
NW_016908357.1	Gnomon	mRNA	1887375	1890093	.	+	.	Name=XM_017911117.1;ID=rna-XM_017911117.1;Dbxref=GeneID:108555469%2CGenbank:XM_017911117.1;Parent=gene-LOC108555469
NW_016908357.1	Gnomon	CDS	735913	736293	.	+	0	Name=XP_017766812.1;ID=cds-XP_017766812.1;Dbxref=GeneID:108555582%2CGenbank:XP_017766812.1;Parent=rna-XM_017911323.1
NW_016908357.1	Gnomon	CDS	736816	737160	.	+	0	Name=XP_017766812.1;ID=cds-XP_017766812.1;Dbxref=GeneID:108555582%2CGenbank:XP_017766812.1;Parent=rna-XM_017911323.1
NW_016908357.1	Gnomon	CDS	737344	737562	.	+	0	Name=XP_017766812.1;ID=cds-XP_017766812.1;Dbxref=GeneID:108555582%2CGenbank:XP_017766812.1;Parent=rna-XM_017911323.1
NW_016908357.1	Gnomon	CDS	382467	382647	.	-	0	Name=XP_017766718.1;ID=cds-XP_017766718.1;Dbxref=GeneID:108555537%2CGenbank:XP_017766718.1;Parent=rna-XM_017911229.1
NW_016908357.1	Gnomon	CDS	376644	376704	.	-	0	Name=XP_017766718.1;ID=cds-XP_017766718.1;Dbxref=GeneID:108555537%2CGenbank:XP_017766718.1;Parent=rna-XM_017911229.1
NW_016908357.1	Gnomon	CDS	375335	375462	.	-	0	Name=XP_017766718.1;ID=cds-XP_017766718.1;Dbxref=GeneID:108555537%2CGenbank:XP_017766718.1;Parent=rna-XM_017911229.1
NW_016908357.1	Gnomon	CDS	374800	374975	.	-	0	Name=XP_017766718.1;ID=cds-XP_017766718.1;Dbxref=GeneID:108555537%2CGenbank:XP_017766718.1;Parent=rna-XM_017911229.1
NW_016908357.1	Gnomon	CDS	374140	374217	.	-	0	Name=XP_017766718.1;ID=cds-XP_017766718.1;Dbxref=GeneID:108555537%2CGenbank:XP_017766718.1;Parent=rna-XM_017911229.1
NW_016908357.1	Gnomon	CDS	373971	374068	.	-	0	Name=XP_017766718.1;ID=cds-XP_017766718.1;Dbxref=GeneID:108555537%2CGenbank:XP_017766718.1;Parent=rna-XM_017911229.1
NW_016908357.1	Gnomon	CDS	373688	373828	.	-	0	Name=XP_017766718.1;ID=cds-XP_017766718.1;Dbxref=GeneID:108555537%2CGenbank:XP_017766718.1;Parent=rna-XM_017911229.1
NW_016908357.1	Gnomon	CDS	372479	372575	.	-	0	Name=XP_017766718.1;ID=cds-XP_017766718.1;Dbxref=GeneID:108555537%2CGenbank:XP_017766718.1;Parent=rna-XM_017911229.1
NW_016908357.1	Gnomon	CDS	372283	372405	.	-	0	Name=XP_017766718.1;ID=cds-XP_017766718.1;Dbxref=GeneID:108555537%2CGenbank:XP_017766718.1;Parent=rna-XM_017911229.1
NW_016908357.1	Gnomon	CDS	372103	372213	.	-	0	Name=XP_017766718.1;ID=cds-XP_017766718.1;Dbxref=GeneID:108555537%2CGenbank:XP_017766718.1;Parent=rna-XM_017911229.1
NW_016908357.1	Gnomon	exon	3642149	3642247	.	+	.	ID=exon-XM_017911211.1-1;Dbxref=GeneID:108555534%2CGenbank:XM_017911211.1;Parent=rna-XM_017911211.1
NW_016908357.1	Gnomon	exon	3643217	3644045	.	+	.	ID=exon-XM_017911211.1-2;Dbxref=GeneID:108555534%2CGenbank:XM_017911211.1;Parent=rna-XM_017911211.1
NW_016908357.1	Gnomon	exon	3702335	3702451	.	+	.	ID=exon-XM_017911211.1-3;Dbxref=GeneID:108555534%2CGenbank:XM_017911211.1;Parent=rna-XM_017911211.1
NW_016908357.1	Gnomon	exon	3703628	3703747	.	+	.	ID=exon-XM_017911211.1-4;Dbxref=GeneID:108555534%2CGenbank:XM_017911211.1;Parent=rna-XM_017911211.1
NW_016908357.1	Gnomon	exon	3703952	3704162	.	+	.	ID=exon-XM_017911211.1-5;Dbxref=GeneID:108555534%2CGenbank:XM_017911211.1;Parent=rna-XM_017911211.1
NW_016908357.1	Gnomon	exon	3705126	3705214	.	+	.	ID=exon-XM_017911211.1-6;Dbxref=GeneID:108555534%2CGenbank:XM_017911211.1;Parent=rna-XM_017911211.1
NW_016908357.1	Gnomon	exon	3706310	3706315	.	+	.	ID=exon-XM_017911211.1-7;Dbxref=GeneID:108555534%2CGenbank:XM_017911211.1;Parent=rna-XM_017911211.1
NW_016908357.1	Gnomon	exon	3706403	3706539	.	+	.	ID=exon-XM_017911211.1-8;Dbxref=GeneID:108555534%2CGenbank:XM_017911211.1;Parent=rna-XM_017911211.1
NW_016908357.1	Gnomon	exon	3706652	3706817	.	+	.	ID=exon-XM_017911211.1-9;Dbxref=GeneID:108555534%2CGenbank:XM_017911211.1;Parent=rna-XM_017911211.1
NW_016908357.1	Gnomon	mRNA	3643054	3714659	.	+	.	Name=XM_017911212.1;ID=rna-XM_017911212.1;Dbxref=GeneID:108555534%2CGenbank:XM_017911212.1;Parent=gene-LOC108555534
NW_016908357.1	Gnomon	mRNA	91043	97186	.	+	.	Name=XM_017911358.1;ID=rna-XM_017911358.1;Dbxref=GeneID:108555595%2CGenbank:XM_017911358.1;Parent=gene-LOC108555595
NW_016908357.1	Gnomon	exon	916556	916713	.	-	.	ID=exon-XM_017911157.1-3;Dbxref=GeneID:108555500%2CGenbank:XM_017911157.1;Parent=rna-XM_017911157.1
NW_016908357.1	Gnomon	exon	3711582	3714659	.	+	.	ID=exon-XM_017911212.1-12;Dbxref=GeneID:108555534%2CGenbank:XM_017911212.1;Parent=rna-XM_017911212.1
NW_016908357.1	Gnomon	exon	916358	916489	.	-	.	ID=exon-XM_017911157.1-4;Dbxref=GeneID:108555500%2CGenbank:XM_017911157.1;Parent=rna-XM_017911157.1
NW_016908357.1	Gnomon	exon	916919	917224	.	-	.	ID=exon-XM_017911157.1-1;Dbxref=GeneID:108555500%2CGenbank:XM_017911157.1;Parent=rna-XM_017911157.1
NW_016908357.1	Gnomon	exon	3706886	3707255	.	+	.	ID=exon-XM_017911212.1-10;Dbxref=GeneID:108555534%2CGenbank:XM_017911212.1;Parent=rna-XM_017911212.1
NW_016908357.1	Gnomon	exon	916786	916854	.	-	.	ID=exon-XM_017911157.1-2;Dbxref=GeneID:108555500%2CGenbank:XM_017911157.1;Parent=rna-XM_017911157.1
NW_016908357.1	Gnomon	exon	3707714	3707752	.	+	.	ID=exon-XM_017911212.1-11;Dbxref=GeneID:108555534%2CGenbank:XM_017911212.1;Parent=rna-XM_017911212.1
NW_016908357.1	Gnomon	exon	916167	916277	.	-	.	ID=exon-XM_017911157.1-5;Dbxref=GeneID:108555500%2CGenbank:XM_017911157.1;Parent=rna-XM_017911157.1
NW_016908357.1	Gnomon	exon	915862	916077	.	-	.	ID=exon-XM_017911157.1-6;Dbxref=GeneID:108555500%2CGenbank:XM_017911157.1;Parent=rna-XM_017911157.1
NW_016908357.1	Gnomon	mRNA	1887596	1890093	.	+	.	Name=XM_017911118.1;ID=rna-XM_017911118.1;Dbxref=GeneID:108555469%2CGenbank:XM_017911118.1;Parent=gene-LOC108555469
NW_016908357.1	Gnomon	exon	1193811	1193920	.	-	.	ID=exon-XM_017911022.1-2;Dbxref=GeneID:108555395%2CGenbank:XM_017911022.1;Parent=rna-XM_017911022.1
NW_016908357.1	Gnomon	exon	1193497	1193750	.	-	.	ID=exon-XM_017911022.1-3;Dbxref=GeneID:108555395%2CGenbank:XM_017911022.1;Parent=rna-XM_017911022.1
NW_016908357.1	Gnomon	exon	1194022	1194029	.	-	.	ID=exon-XM_017911022.1-1;Dbxref=GeneID:108555395%2CGenbank:XM_017911022.1;Parent=rna-XM_017911022.1
NW_016908357.1	Gnomon	CDS	138694	138807	.	-	0	Name=XP_017766811.1;ID=cds-XP_017766811.1;Dbxref=GeneID:108555581%2CGenbank:XP_017766811.1;Parent=rna-XM_017911322.1
NW_016908357.1	Gnomon	CDS	138407	138589	.	-	0	Name=XP_017766811.1;ID=cds-XP_017766811.1;Dbxref=GeneID:108555581%2CGenbank:XP_017766811.1;Parent=rna-XM_017911322.1
NW_016908357.1	Gnomon	CDS	138219	138335	.	-	0	Name=XP_017766811.1;ID=cds-XP_017766811.1;Dbxref=GeneID:108555581%2CGenbank:XP_017766811.1;Parent=rna-XM_017911322.1
NW_016908357.1	Gnomon	CDS	137997	138071	.	-	0	Name=XP_017766811.1;ID=cds-XP_017766811.1;Dbxref=GeneID:108555581%2CGenbank:XP_017766811.1;Parent=rna-XM_017911322.1
NW_016908357.1	Gnomon	CDS	324295	324515	.	+	0	Name=XP_017766561.1;ID=cds-XP_017766561.1;Dbxref=GeneID:108555439%2CGenbank:XP_017766561.1;Parent=rna-XM_017911072.1
NW_016908357.1	Gnomon	CDS	324591	324803	.	+	0	Name=XP_017766561.1;ID=cds-XP_017766561.1;Dbxref=GeneID:108555439%2CGenbank:XP_017766561.1;Parent=rna-XM_017911072.1
NW_016908357.1	Gnomon	CDS	324886	325183	.	+	0	Name=XP_017766561.1;ID=cds-XP_017766561.1;Dbxref=GeneID:108555439%2CGenbank:XP_017766561.1;Parent=rna-XM_017911072.1
NW_016908357.1	Gnomon	CDS	325378	325855	.	+	0	Name=XP_017766561.1;ID=cds-XP_017766561.1;Dbxref=GeneID:108555439%2CGenbank:XP_017766561.1;Parent=rna-XM_017911072.1
NW_016908357.1	Gnomon	CDS	325944	326185	.	+	0	Name=XP_017766561.1;ID=cds-XP_017766561.1;Dbxref=GeneID:108555439%2CGenbank:XP_017766561.1;Parent=rna-XM_017911072.1
NW_016908357.1	Gnomon	CDS	326266	326436	.	+	0	Name=XP_017766561.1;ID=cds-XP_017766561.1;Dbxref=GeneID:108555439%2CGenbank:XP_017766561.1;Parent=rna-XM_017911072.1
NW_016908357.1	Gnomon	CDS	326511	326942	.	+	0	Name=XP_017766561.1;ID=cds-XP_017766561.1;Dbxref=GeneID:108555439%2CGenbank:XP_017766561.1;Parent=rna-XM_017911072.1
NW_016908357.1	Gnomon	CDS	327026	327127	.	+	0	Name=XP_017766561.1;ID=cds-XP_017766561.1;Dbxref=GeneID:108555439%2CGenbank:XP_017766561.1;Parent=rna-XM_017911072.1
NW_016908357.1	Gnomon	CDS	3643815	3644045	.	+	0	Name=XP_017766717.1;ID=cds-XP_017766717.1;Dbxref=GeneID:108555534%2CGenbank:XP_017766717.1;Parent=rna-XM_017911228.1
NW_016908357.1	Gnomon	CDS	3702335	3702451	.	+	0	Name=XP_017766717.1;ID=cds-XP_017766717.1;Dbxref=GeneID:108555534%2CGenbank:XP_017766717.1;Parent=rna-XM_017911228.1
NW_016908357.1	Gnomon	CDS	3703628	3703747	.	+	0	Name=XP_017766717.1;ID=cds-XP_017766717.1;Dbxref=GeneID:108555534%2CGenbank:XP_017766717.1;Parent=rna-XM_017911228.1
NW_016908357.1	Gnomon	CDS	3706403	3706539	.	+	0	Name=XP_017766717.1;ID=cds-XP_017766717.1;Dbxref=GeneID:108555534%2CGenbank:XP_017766717.1;Parent=rna-XM_017911228.1
NW_016908357.1	Gnomon	CDS	3706652	3706817	.	+	0	Name=XP_017766717.1;ID=cds-XP_017766717.1;Dbxref=GeneID:108555534%2CGenbank:XP_017766717.1;Parent=rna-XM_017911228.1
NW_016908357.1	Gnomon	CDS	3706886	3707255	.	+	0	Name=XP_017766717.1;ID=cds-XP_017766717.1;Dbxref=GeneID:108555534%2CGenbank:XP_017766717.1;Parent=rna-XM_017911228.1
NW_016908357.1	Gnomon	CDS	3707714	3707752	.	+	0	Name=XP_017766717.1;ID=cds-XP_017766717.1;Dbxref=GeneID:108555534%2CGenbank:XP_017766717.1;Parent=rna-XM_017911228.1
NW_016908357.1	Gnomon	CDS	3711582	3711766	.	+	0	Name=XP_017766717.1;ID=cds-XP_017766717.1;Dbxref=GeneID:108555534%2CGenbank:XP_017766717.1;Parent=rna-XM_017911228.1
NW_016908357.1	Gnomon	mRNA	3637509	3714659	.	+	.	Name=XM_017911213.1;ID=rna-XM_017911213.1;Dbxref=GeneID:108555534%2CGenbank:XM_017911213.1;Parent=gene-LOC108555534
NW_016908357.1	Gnomon	mRNA	4128440	4155354	.	-	.	Name=XM_017911359.1;ID=rna-XM_017911359.1;Dbxref=GeneID:108555596%2CGenbank:XM_017911359.1;Parent=gene-LOC108555596
NW_016908357.1	Gnomon	exon	4300700	4300797	.	-	.	ID=exon-XM_017911045.1-5;Dbxref=GeneID:108555418%2CGenbank:XM_017911045.1;Parent=rna-XM_017911045.1
NW_016908357.1	Gnomon	exon	4301157	4301970	.	-	.	ID=exon-XM_017911045.1-3;Dbxref=GeneID:108555418%2CGenbank:XM_017911045.1;Parent=rna-XM_017911045.1
NW_016908357.1	Gnomon	exon	4300862	4301089	.	-	.	ID=exon-XM_017911045.1-4;Dbxref=GeneID:108555418%2CGenbank:XM_017911045.1;Parent=rna-XM_017911045.1
NW_016908357.1	Gnomon	exon	4302416	4302483	.	-	.	ID=exon-XM_017911045.1-1;Dbxref=GeneID:108555418%2CGenbank:XM_017911045.1;Parent=rna-XM_017911045.1
NW_016908357.1	Gnomon	exon	4302043	4302306	.	-	.	ID=exon-XM_017911045.1-2;Dbxref=GeneID:108555418%2CGenbank:XM_017911045.1;Parent=rna-XM_017911045.1
NW_016908357.1	Gnomon	mRNA	4051159	4053864	.	-	.	Name=XM_017911119.1;ID=rna-XM_017911119.1;Dbxref=GeneID:108555470%2CGenbank:XM_017911119.1;Parent=gene-LOC108555470
NW_016908357.1	Gnomon	CDS	150734	150907	.	-	0	Name=XP_017766810.1;ID=cds-XP_017766810.1;Dbxref=GeneID:108555580%2CGenbank:XP_017766810.1;Parent=rna-XM_017911321.1
NW_016908357.1	Gnomon	CDS	141955	142122	.	-	0	Name=XP_017766810.1;ID=cds-XP_017766810.1;Dbxref=GeneID:108555580%2CGenbank:XP_017766810.1;Parent=rna-XM_017911321.1
NW_016908357.1	Gnomon	CDS	141759	141872	.	-	0	Name=XP_017766810.1;ID=cds-XP_017766810.1;Dbxref=GeneID:108555580%2CGenbank:XP_017766810.1;Parent=rna-XM_017911321.1
NW_016908357.1	Gnomon	CDS	141485	141568	.	-	0	Name=XP_017766810.1;ID=cds-XP_017766810.1;Dbxref=GeneID:108555580%2CGenbank:XP_017766810.1;Parent=rna-XM_017911321.1
NW_016908357.1	Gnomon	exon	803522	807684	.	-	.	ID=exon-XM_017911329.1-6;Dbxref=GeneID:108555585%2CGenbank:XM_017911329.1;Parent=rna-XM_017911329.1
NW_016908357.1	Gnomon	exon	808630	808781	.	-	.	ID=exon-XM_017911329.1-2;Dbxref=GeneID:108555585%2CGenbank:XM_017911329.1;Parent=rna-XM_017911329.1
NW_016908357.1	Gnomon	exon	808467	808557	.	-	.	ID=exon-XM_017911329.1-3;Dbxref=GeneID:108555585%2CGenbank:XM_017911329.1;Parent=rna-XM_017911329.1
NW_016908357.1	Gnomon	exon	808283	808386	.	-	.	ID=exon-XM_017911329.1-4;Dbxref=GeneID:108555585%2CGenbank:XM_017911329.1;Parent=rna-XM_017911329.1
NW_016908357.1	Gnomon	exon	807771	808195	.	-	.	ID=exon-XM_017911329.1-5;Dbxref=GeneID:108555585%2CGenbank:XM_017911329.1;Parent=rna-XM_017911329.1
NW_016908357.1	Gnomon	exon	812102	812537	.	-	.	ID=exon-XM_017911329.1-1;Dbxref=GeneID:108555585%2CGenbank:XM_017911329.1;Parent=rna-XM_017911329.1
NW_016908357.1	Gnomon	CDS	3699195	3699245	.	+	0	Name=XP_017766716.1;ID=cds-XP_017766716.1;Dbxref=GeneID:108555534%2CGenbank:XP_017766716.1;Parent=rna-XM_017911227.1
NW_016908357.1	Gnomon	CDS	3702335	3702451	.	+	0	Name=XP_017766716.1;ID=cds-XP_017766716.1;Dbxref=GeneID:108555534%2CGenbank:XP_017766716.1;Parent=rna-XM_017911227.1
NW_016908357.1	Gnomon	CDS	3703628	3703747	.	+	0	Name=XP_017766716.1;ID=cds-XP_017766716.1;Dbxref=GeneID:108555534%2CGenbank:XP_017766716.1;Parent=rna-XM_017911227.1
NW_016908357.1	Gnomon	CDS	3703952	3704126	.	+	0	Name=XP_017766716.1;ID=cds-XP_017766716.1;Dbxref=GeneID:108555534%2CGenbank:XP_017766716.1;Parent=rna-XM_017911227.1
NW_016908357.1	Gnomon	CDS	3705126	3705214	.	+	0	Name=XP_017766716.1;ID=cds-XP_017766716.1;Dbxref=GeneID:108555534%2CGenbank:XP_017766716.1;Parent=rna-XM_017911227.1
NW_016908357.1	Gnomon	CDS	3706403	3706539	.	+	0	Name=XP_017766716.1;ID=cds-XP_017766716.1;Dbxref=GeneID:108555534%2CGenbank:XP_017766716.1;Parent=rna-XM_017911227.1
NW_016908357.1	Gnomon	CDS	3706652	3706817	.	+	0	Name=XP_017766716.1;ID=cds-XP_017766716.1;Dbxref=GeneID:108555534%2CGenbank:XP_017766716.1;Parent=rna-XM_017911227.1
NW_016908357.1	Gnomon	CDS	3706886	3707255	.	+	0	Name=XP_017766716.1;ID=cds-XP_017766716.1;Dbxref=GeneID:108555534%2CGenbank:XP_017766716.1;Parent=rna-XM_017911227.1
NW_016908357.1	Gnomon	CDS	3711582	3711766	.	+	0	Name=XP_017766716.1;ID=cds-XP_017766716.1;Dbxref=GeneID:108555534%2CGenbank:XP_017766716.1;Parent=rna-XM_017911227.1
NW_016908357.1	Gnomon	CDS	323272	323372	.	+	0	Name=XP_017766560.1;ID=cds-XP_017766560.1;Dbxref=GeneID:108555439%2CGenbank:XP_017766560.1;Parent=rna-XM_017911071.1
NW_016908357.1	Gnomon	CDS	324247	324369	.	+	0	Name=XP_017766560.1;ID=cds-XP_017766560.1;Dbxref=GeneID:108555439%2CGenbank:XP_017766560.1;Parent=rna-XM_017911071.1
NW_016908357.1	Gnomon	CDS	324462	324515	.	+	0	Name=XP_017766560.1;ID=cds-XP_017766560.1;Dbxref=GeneID:108555439%2CGenbank:XP_017766560.1;Parent=rna-XM_017911071.1
NW_016908357.1	Gnomon	CDS	324591	324803	.	+	0	Name=XP_017766560.1;ID=cds-XP_017766560.1;Dbxref=GeneID:108555439%2CGenbank:XP_017766560.1;Parent=rna-XM_017911071.1
NW_016908357.1	Gnomon	CDS	324886	325183	.	+	0	Name=XP_017766560.1;ID=cds-XP_017766560.1;Dbxref=GeneID:108555439%2CGenbank:XP_017766560.1;Parent=rna-XM_017911071.1
NW_016908357.1	Gnomon	CDS	325378	325855	.	+	0	Name=XP_017766560.1;ID=cds-XP_017766560.1;Dbxref=GeneID:108555439%2CGenbank:XP_017766560.1;Parent=rna-XM_017911071.1
NW_016908357.1	Gnomon	CDS	325944	326185	.	+	0	Name=XP_017766560.1;ID=cds-XP_017766560.1;Dbxref=GeneID:108555439%2CGenbank:XP_017766560.1;Parent=rna-XM_017911071.1
NW_016908357.1	Gnomon	CDS	326266	326436	.	+	0	Name=XP_017766560.1;ID=cds-XP_017766560.1;Dbxref=GeneID:108555439%2CGenbank:XP_017766560.1;Parent=rna-XM_017911071.1
NW_016908357.1	Gnomon	CDS	326511	326942	.	+	0	Name=XP_017766560.1;ID=cds-XP_017766560.1;Dbxref=GeneID:108555439%2CGenbank:XP_017766560.1;Parent=rna-XM_017911071.1
NW_016908357.1	Gnomon	CDS	327026	327127	.	+	0	Name=XP_017766560.1;ID=cds-XP_017766560.1;Dbxref=GeneID:108555439%2CGenbank:XP_017766560.1;Parent=rna-XM_017911071.1
NW_016908357.1	Gnomon	exon	1664401	1664454	.	-	.	ID=exon-XM_017911181.1-1;Dbxref=GeneID:108555519%2CGenbank:XM_017911181.1;Parent=rna-XM_017911181.1
NW_016908357.1	Gnomon	exon	3109956	3110286	.	+	.	ID=exon-XM_017911111.1-5;Dbxref=GeneID:108555467%2CGenbank:XM_017911111.1;Parent=rna-XM_017911111.1
NW_016908357.1	Gnomon	exon	3110442	3110750	.	+	.	ID=exon-XM_017911111.1-6;Dbxref=GeneID:108555467%2CGenbank:XM_017911111.1;Parent=rna-XM_017911111.1
NW_016908357.1	Gnomon	exon	3108337	3108596	.	+	.	ID=exon-XM_017911111.1-3;Dbxref=GeneID:108555467%2CGenbank:XM_017911111.1;Parent=rna-XM_017911111.1
NW_016908357.1	Gnomon	exon	3109322	3109819	.	+	.	ID=exon-XM_017911111.1-4;Dbxref=GeneID:108555467%2CGenbank:XM_017911111.1;Parent=rna-XM_017911111.1
NW_016908357.1	Gnomon	exon	3111171	3111405	.	+	.	ID=exon-XM_017911111.1-7;Dbxref=GeneID:108555467%2CGenbank:XM_017911111.1;Parent=rna-XM_017911111.1
NW_016908357.1	Gnomon	exon	3111929	3112185	.	+	.	ID=exon-XM_017911111.1-8;Dbxref=GeneID:108555467%2CGenbank:XM_017911111.1;Parent=rna-XM_017911111.1
NW_016908357.1	Gnomon	exon	3077064	3077490	.	+	.	ID=exon-XM_017911111.1-1;Dbxref=GeneID:108555467%2CGenbank:XM_017911111.1;Parent=rna-XM_017911111.1
NW_016908357.1	Gnomon	exon	3106099	3106331	.	+	.	ID=exon-XM_017911111.1-2;Dbxref=GeneID:108555467%2CGenbank:XM_017911111.1;Parent=rna-XM_017911111.1
NW_016908357.1	Gnomon	exon	1333481	1334345	.	-	.	ID=exon-XM_017911282.1-1;Dbxref=GeneID:108555561%2CGenbank:XM_017911282.1;Parent=rna-XM_017911282.1
NW_016908357.1	Gnomon	exon	1263839	1264063	.	-	.	ID=exon-XM_017911282.1-2;Dbxref=GeneID:108555561%2CGenbank:XM_017911282.1;Parent=rna-XM_017911282.1
NW_016908357.1	Gnomon	exon	1256518	1256683	.	-	.	ID=exon-XM_017911282.1-3;Dbxref=GeneID:108555561%2CGenbank:XM_017911282.1;Parent=rna-XM_017911282.1
NW_016908357.1	Gnomon	exon	1256190	1256347	.	-	.	ID=exon-XM_017911282.1-4;Dbxref=GeneID:108555561%2CGenbank:XM_017911282.1;Parent=rna-XM_017911282.1
NW_016908357.1	Gnomon	exon	1255487	1255672	.	-	.	ID=exon-XM_017911282.1-5;Dbxref=GeneID:108555561%2CGenbank:XM_017911282.1;Parent=rna-XM_017911282.1
NW_016908357.1	Gnomon	exon	1255132	1255277	.	-	.	ID=exon-XM_017911282.1-6;Dbxref=GeneID:108555561%2CGenbank:XM_017911282.1;Parent=rna-XM_017911282.1
NW_016908357.1	Gnomon	exon	1254772	1255054	.	-	.	ID=exon-XM_017911282.1-7;Dbxref=GeneID:108555561%2CGenbank:XM_017911282.1;Parent=rna-XM_017911282.1
NW_016908357.1	Gnomon	exon	1254204	1254551	.	-	.	ID=exon-XM_017911282.1-8;Dbxref=GeneID:108555561%2CGenbank:XM_017911282.1;Parent=rna-XM_017911282.1
NW_016908357.1	Gnomon	exon	1253775	1254001	.	-	.	ID=exon-XM_017911282.1-9;Dbxref=GeneID:108555561%2CGenbank:XM_017911282.1;Parent=rna-XM_017911282.1
NW_016908357.1	Gnomon	exon	1662846	1663174	.	-	.	ID=exon-XM_017911181.1-6;Dbxref=GeneID:108555519%2CGenbank:XM_017911181.1;Parent=rna-XM_017911181.1
NW_016908357.1	Gnomon	exon	1662161	1662780	.	-	.	ID=exon-XM_017911181.1-7;Dbxref=GeneID:108555519%2CGenbank:XM_017911181.1;Parent=rna-XM_017911181.1
NW_016908357.1	Gnomon	mRNA	3640113	3714659	.	+	.	Name=XM_017911214.1;ID=rna-XM_017911214.1;Dbxref=GeneID:108555534%2CGenbank:XM_017911214.1;Parent=gene-LOC108555534
NW_016908357.1	Gnomon	exon	1661187	1662079	.	-	.	ID=exon-XM_017911181.1-8;Dbxref=GeneID:108555519%2CGenbank:XM_017911181.1;Parent=rna-XM_017911181.1
NW_016908357.1	Gnomon	exon	1660965	1661094	.	-	.	ID=exon-XM_017911181.1-9;Dbxref=GeneID:108555519%2CGenbank:XM_017911181.1;Parent=rna-XM_017911181.1
NW_016908357.1	Gnomon	exon	1664178	1664318	.	-	.	ID=exon-XM_017911181.1-2;Dbxref=GeneID:108555519%2CGenbank:XM_017911181.1;Parent=rna-XM_017911181.1
NW_016908357.1	Gnomon	exon	1663935	1664111	.	-	.	ID=exon-XM_017911181.1-3;Dbxref=GeneID:108555519%2CGenbank:XM_017911181.1;Parent=rna-XM_017911181.1
NW_016908357.1	Gnomon	exon	1663645	1663843	.	-	.	ID=exon-XM_017911181.1-4;Dbxref=GeneID:108555519%2CGenbank:XM_017911181.1;Parent=rna-XM_017911181.1
NW_016908357.1	Gnomon	exon	1663258	1663612	.	-	.	ID=exon-XM_017911181.1-5;Dbxref=GeneID:108555519%2CGenbank:XM_017911181.1;Parent=rna-XM_017911181.1
NW_016908357.1	Gnomon	exon	2222888	2223990	.	-	.	ID=exon-XM_017911068.1-1;Dbxref=GeneID:108555435%2CGenbank:XM_017911068.1;Parent=rna-XM_017911068.1
NW_016908357.1	Gnomon	exon	1727736	1727906	.	+	.	ID=exon-XM_017911335.1-18;Dbxref=GeneID:108555589%2CGenbank:XM_017911335.1;Parent=rna-XM_017911335.1
NW_016908357.1	Gnomon	exon	1727980	1728655	.	+	.	ID=exon-XM_017911335.1-19;Dbxref=GeneID:108555589%2CGenbank:XM_017911335.1;Parent=rna-XM_017911335.1
NW_016908357.1	Gnomon	exon	1726849	1726942	.	+	.	ID=exon-XM_017911335.1-16;Dbxref=GeneID:108555589%2CGenbank:XM_017911335.1;Parent=rna-XM_017911335.1
NW_016908357.1	Gnomon	exon	1727081	1727137	.	+	.	ID=exon-XM_017911335.1-17;Dbxref=GeneID:108555589%2CGenbank:XM_017911335.1;Parent=rna-XM_017911335.1
NW_016908357.1	Gnomon	exon	1726029	1726215	.	+	.	ID=exon-XM_017911335.1-14;Dbxref=GeneID:108555589%2CGenbank:XM_017911335.1;Parent=rna-XM_017911335.1
NW_016908357.1	Gnomon	exon	1726578	1726776	.	+	.	ID=exon-XM_017911335.1-15;Dbxref=GeneID:108555589%2CGenbank:XM_017911335.1;Parent=rna-XM_017911335.1
NW_016908357.1	Gnomon	exon	1724960	1725259	.	+	.	ID=exon-XM_017911335.1-12;Dbxref=GeneID:108555589%2CGenbank:XM_017911335.1;Parent=rna-XM_017911335.1
NW_016908357.1	Gnomon	exon	1725345	1725447	.	+	.	ID=exon-XM_017911335.1-13;Dbxref=GeneID:108555589%2CGenbank:XM_017911335.1;Parent=rna-XM_017911335.1
NW_016908357.1	Gnomon	exon	1724263	1724454	.	+	.	ID=exon-XM_017911335.1-10;Dbxref=GeneID:108555589%2CGenbank:XM_017911335.1;Parent=rna-XM_017911335.1
NW_016908357.1	Gnomon	exon	1724522	1724884	.	+	.	ID=exon-XM_017911335.1-11;Dbxref=GeneID:108555589%2CGenbank:XM_017911335.1;Parent=rna-XM_017911335.1
NW_016908357.1	Gnomon	exon	1729091	1729388	.	+	.	ID=exon-XM_017911335.1-21;Dbxref=GeneID:108555589%2CGenbank:XM_017911335.1;Parent=rna-XM_017911335.1
NW_016908357.1	Gnomon	exon	1728725	1729007	.	+	.	ID=exon-XM_017911335.1-20;Dbxref=GeneID:108555589%2CGenbank:XM_017911335.1;Parent=rna-XM_017911335.1
NW_016908357.1	Gnomon	exon	4299371	4299445	.	-	.	ID=exon-XM_017911092.1-1;Dbxref=GeneID:108555454%2CGenbank:XM_017911092.1;Parent=rna-XM_017911092.1
NW_016908357.1	Gnomon	exon	4298944	4299109	.	-	.	ID=exon-XM_017911092.1-2;Dbxref=GeneID:108555454%2CGenbank:XM_017911092.1;Parent=rna-XM_017911092.1
NW_016908357.1	Gnomon	exon	4296217	4296303	.	-	.	ID=exon-XM_017911092.1-3;Dbxref=GeneID:108555454%2CGenbank:XM_017911092.1;Parent=rna-XM_017911092.1
NW_016908357.1	Gnomon	exon	4287249	4287422	.	-	.	ID=exon-XM_017911092.1-4;Dbxref=GeneID:108555454%2CGenbank:XM_017911092.1;Parent=rna-XM_017911092.1
NW_016908357.1	Gnomon	exon	4285618	4286948	.	-	.	ID=exon-XM_017911092.1-5;Dbxref=GeneID:108555454%2CGenbank:XM_017911092.1;Parent=rna-XM_017911092.1
NW_016908357.1	Gnomon	exon	801662	801846	.	-	.	ID=exon-XM_017911330.1-2;Dbxref=GeneID:108555586%2CGenbank:XM_017911330.1;Parent=rna-XM_017911330.1
NW_016908357.1	Gnomon	exon	800999	801583	.	-	.	ID=exon-XM_017911330.1-3;Dbxref=GeneID:108555586%2CGenbank:XM_017911330.1;Parent=rna-XM_017911330.1
NW_016908357.1	Gnomon	exon	801964	802272	.	-	.	ID=exon-XM_017911330.1-1;Dbxref=GeneID:108555586%2CGenbank:XM_017911330.1;Parent=rna-XM_017911330.1
NW_016908357.1	Gnomon	exon	800580	800917	.	-	.	ID=exon-XM_017911330.1-4;Dbxref=GeneID:108555586%2CGenbank:XM_017911330.1;Parent=rna-XM_017911330.1
NW_016908357.1	Gnomon	exon	372283	372405	.	-	.	ID=exon-XM_017911231.1-10;Dbxref=GeneID:108555537%2CGenbank:XM_017911231.1;Parent=rna-XM_017911231.1
NW_016908357.1	Gnomon	CDS	3699195	3699245	.	+	0	Name=XP_017766715.1;ID=cds-XP_017766715.1;Dbxref=GeneID:108555534%2CGenbank:XP_017766715.1;Parent=rna-XM_017911226.1
NW_016908357.1	Gnomon	CDS	3702335	3702451	.	+	0	Name=XP_017766715.1;ID=cds-XP_017766715.1;Dbxref=GeneID:108555534%2CGenbank:XP_017766715.1;Parent=rna-XM_017911226.1
NW_016908357.1	Gnomon	CDS	3703628	3703747	.	+	0	Name=XP_017766715.1;ID=cds-XP_017766715.1;Dbxref=GeneID:108555534%2CGenbank:XP_017766715.1;Parent=rna-XM_017911226.1
NW_016908357.1	Gnomon	CDS	3703952	3704162	.	+	0	Name=XP_017766715.1;ID=cds-XP_017766715.1;Dbxref=GeneID:108555534%2CGenbank:XP_017766715.1;Parent=rna-XM_017911226.1
NW_016908357.1	Gnomon	CDS	3705126	3705214	.	+	0	Name=XP_017766715.1;ID=cds-XP_017766715.1;Dbxref=GeneID:108555534%2CGenbank:XP_017766715.1;Parent=rna-XM_017911226.1
NW_016908357.1	Gnomon	CDS	3706403	3706539	.	+	0	Name=XP_017766715.1;ID=cds-XP_017766715.1;Dbxref=GeneID:108555534%2CGenbank:XP_017766715.1;Parent=rna-XM_017911226.1
NW_016908357.1	Gnomon	CDS	3706652	3706817	.	+	0	Name=XP_017766715.1;ID=cds-XP_017766715.1;Dbxref=GeneID:108555534%2CGenbank:XP_017766715.1;Parent=rna-XM_017911226.1
NW_016908357.1	Gnomon	CDS	3706886	3707255	.	+	0	Name=XP_017766715.1;ID=cds-XP_017766715.1;Dbxref=GeneID:108555534%2CGenbank:XP_017766715.1;Parent=rna-XM_017911226.1
NW_016908357.1	Gnomon	CDS	3707714	3707752	.	+	0	Name=XP_017766715.1;ID=cds-XP_017766715.1;Dbxref=GeneID:108555534%2CGenbank:XP_017766715.1;Parent=rna-XM_017911226.1
NW_016908357.1	Gnomon	CDS	3711582	3711766	.	+	0	Name=XP_017766715.1;ID=cds-XP_017766715.1;Dbxref=GeneID:108555534%2CGenbank:XP_017766715.1;Parent=rna-XM_017911226.1
NW_016908357.1	Gnomon	exon	371671	372213	.	-	.	ID=exon-XM_017911231.1-11;Dbxref=GeneID:108555537%2CGenbank:XM_017911231.1;Parent=rna-XM_017911231.1
NW_016908357.1	Gnomon	exon	3789375	3789520	.	-	.	ID=exon-XM_017911075.1-13;Dbxref=GeneID:108555440%2CGenbank:XM_017911075.1;Parent=rna-XM_017911075.1
NW_016908357.1	Gnomon	exon	3789206	3789294	.	-	.	ID=exon-XM_017911075.1-14;Dbxref=GeneID:108555440%2CGenbank:XM_017911075.1;Parent=rna-XM_017911075.1
NW_016908357.1	Gnomon	exon	3788739	3788966	.	-	.	ID=exon-XM_017911075.1-15;Dbxref=GeneID:108555440%2CGenbank:XM_017911075.1;Parent=rna-XM_017911075.1
NW_016908357.1	Gnomon	exon	3791119	3791241	.	-	.	ID=exon-XM_017911075.1-10;Dbxref=GeneID:108555440%2CGenbank:XM_017911075.1;Parent=rna-XM_017911075.1
NW_016908357.1	Gnomon	exon	3790823	3791007	.	-	.	ID=exon-XM_017911075.1-11;Dbxref=GeneID:108555440%2CGenbank:XM_017911075.1;Parent=rna-XM_017911075.1
NW_016908357.1	Gnomon	exon	3789587	3789875	.	-	.	ID=exon-XM_017911075.1-12;Dbxref=GeneID:108555440%2CGenbank:XM_017911075.1;Parent=rna-XM_017911075.1
NW_016908357.1	Gnomon	exon	1694346	1694515	.	-	.	ID=exon-XM_017911134.1-4;Dbxref=GeneID:108555479%2CGenbank:XM_017911134.1;Parent=rna-XM_017911134.1
NW_016908357.1	Gnomon	exon	1694210	1694256	.	-	.	ID=exon-XM_017911134.1-5;Dbxref=GeneID:108555479%2CGenbank:XM_017911134.1;Parent=rna-XM_017911134.1
NW_016908357.1	Gnomon	exon	1694778	1694919	.	-	.	ID=exon-XM_017911134.1-2;Dbxref=GeneID:108555479%2CGenbank:XM_017911134.1;Parent=rna-XM_017911134.1
NW_016908357.1	Gnomon	exon	1694595	1694703	.	-	.	ID=exon-XM_017911134.1-3;Dbxref=GeneID:108555479%2CGenbank:XM_017911134.1;Parent=rna-XM_017911134.1
NW_016908357.1	Gnomon	exon	1696696	1697104	.	-	.	ID=exon-XM_017911134.1-1;Dbxref=GeneID:108555479%2CGenbank:XM_017911134.1;Parent=rna-XM_017911134.1
NW_016908357.1	Gnomon	CDS	504722	504748	.	-	0	Name=XP_017766567.1;ID=cds-XP_017766567.1;Dbxref=GeneID:108555443%2CGenbank:XP_017766567.1;Parent=rna-XM_017911078.1
NW_016908357.1	Gnomon	CDS	503571	504467	.	-	0	Name=XP_017766567.1;ID=cds-XP_017766567.1;Dbxref=GeneID:108555443%2CGenbank:XP_017766567.1;Parent=rna-XM_017911078.1
NW_016908357.1	Gnomon	exon	1733565	1733795	.	-	.	ID=exon-XM_017911089.1-1;Dbxref=GeneID:108555452%2CGenbank:XM_017911089.1;Parent=rna-XM_017911089.1
NW_016908357.1	Gnomon	exon	1732685	1733109	.	-	.	ID=exon-XM_017911089.1-2;Dbxref=GeneID:108555452%2CGenbank:XM_017911089.1;Parent=rna-XM_017911089.1
NW_016908357.1	Gnomon	exon	1730381	1730687	.	-	.	ID=exon-XM_017911089.1-7;Dbxref=GeneID:108555452%2CGenbank:XM_017911089.1;Parent=rna-XM_017911089.1
NW_016908357.1	Gnomon	exon	1731315	1731500	.	-	.	ID=exon-XM_017911089.1-5;Dbxref=GeneID:108555452%2CGenbank:XM_017911089.1;Parent=rna-XM_017911089.1
NW_016908357.1	Gnomon	exon	1730756	1731074	.	-	.	ID=exon-XM_017911089.1-6;Dbxref=GeneID:108555452%2CGenbank:XM_017911089.1;Parent=rna-XM_017911089.1
NW_016908357.1	Gnomon	exon	1732417	1732609	.	-	.	ID=exon-XM_017911089.1-3;Dbxref=GeneID:108555452%2CGenbank:XM_017911089.1;Parent=rna-XM_017911089.1
NW_016908357.1	Gnomon	exon	1731807	1732076	.	-	.	ID=exon-XM_017911089.1-4;Dbxref=GeneID:108555452%2CGenbank:XM_017911089.1;Parent=rna-XM_017911089.1
NW_016908357.1	Gnomon	exon	3786836	3786892	.	+	.	ID=exon-XM_017911042.1-1;Dbxref=GeneID:108555415%2CGenbank:XM_017911042.1;Parent=rna-XM_017911042.1
NW_016908357.1	Gnomon	exon	3786962	3787024	.	+	.	ID=exon-XM_017911042.1-2;Dbxref=GeneID:108555415%2CGenbank:XM_017911042.1;Parent=rna-XM_017911042.1
NW_016908357.1	Gnomon	exon	3787095	3787277	.	+	.	ID=exon-XM_017911042.1-3;Dbxref=GeneID:108555415%2CGenbank:XM_017911042.1;Parent=rna-XM_017911042.1
NW_016908357.1	Gnomon	exon	3787355	3788661	.	+	.	ID=exon-XM_017911042.1-4;Dbxref=GeneID:108555415%2CGenbank:XM_017911042.1;Parent=rna-XM_017911042.1
NW_016908357.1	Gnomon	mRNA	1240925	1243102	.	+	.	Name=XM_017911304.1;ID=rna-XM_017911304.1;Dbxref=GeneID:108555571%2CGenbank:XM_017911304.1;Parent=gene-LOC108555571
NW_016908357.1	Gnomon	mRNA	4054449	4058369	.	+	.	Name=XM_017911294.1;ID=rna-XM_017911294.1;Dbxref=GeneID:108555566%2CGenbank:XM_017911294.1;Parent=gene-LOC108555566
NW_016908357.1	Gnomon	exon	91043	91221	.	+	.	ID=exon-XM_017911353.1-1;Dbxref=GeneID:108555595%2CGenbank:XM_017911353.1;Parent=rna-XM_017911353.1
NW_016908357.1	Gnomon	exon	1208385	1208579	.	+	.	ID=exon-XM_017911159.1-5;Dbxref=GeneID:108555501%2CGenbank:XM_017911159.1;Parent=rna-XM_017911159.1
NW_016908357.1	Gnomon	exon	92073	92136	.	+	.	ID=exon-XM_017911353.1-2;Dbxref=GeneID:108555595%2CGenbank:XM_017911353.1;Parent=rna-XM_017911353.1
NW_016908357.1	Gnomon	exon	1207783	1208055	.	+	.	ID=exon-XM_017911159.1-3;Dbxref=GeneID:108555501%2CGenbank:XM_017911159.1;Parent=rna-XM_017911159.1
NW_016908357.1	Gnomon	exon	1208141	1208254	.	+	.	ID=exon-XM_017911159.1-4;Dbxref=GeneID:108555501%2CGenbank:XM_017911159.1;Parent=rna-XM_017911159.1
NW_016908357.1	Gnomon	exon	1198358	1198532	.	+	.	ID=exon-XM_017911159.1-1;Dbxref=GeneID:108555501%2CGenbank:XM_017911159.1;Parent=rna-XM_017911159.1
NW_016908357.1	Gnomon	exon	1207353	1207529	.	+	.	ID=exon-XM_017911159.1-2;Dbxref=GeneID:108555501%2CGenbank:XM_017911159.1;Parent=rna-XM_017911159.1
NW_016908357.1	Gnomon	exon	97075	98415	.	+	.	ID=exon-XM_017911353.1-7;Dbxref=GeneID:108555595%2CGenbank:XM_017911353.1;Parent=rna-XM_017911353.1
NW_016908357.1	Gnomon	exon	94209	94511	.	+	.	ID=exon-XM_017911353.1-5;Dbxref=GeneID:108555595%2CGenbank:XM_017911353.1;Parent=rna-XM_017911353.1
NW_016908357.1	Gnomon	exon	95596	95692	.	+	.	ID=exon-XM_017911353.1-6;Dbxref=GeneID:108555595%2CGenbank:XM_017911353.1;Parent=rna-XM_017911353.1
NW_016908357.1	Gnomon	exon	92217	93853	.	+	.	ID=exon-XM_017911353.1-3;Dbxref=GeneID:108555595%2CGenbank:XM_017911353.1;Parent=rna-XM_017911353.1
NW_016908357.1	Gnomon	exon	93939	94118	.	+	.	ID=exon-XM_017911353.1-4;Dbxref=GeneID:108555595%2CGenbank:XM_017911353.1;Parent=rna-XM_017911353.1
NW_016908357.1	Gnomon	mRNA	3389380	3390313	.	-	.	Name=XM_017911305.1;ID=rna-XM_017911305.1;Dbxref=GeneID:108555572%2CGenbank:XM_017911305.1;Parent=gene-LOC108555572
NW_016908357.1	Gnomon	mRNA	2193153	2203504	.	-	.	Name=XM_017911295.1;ID=rna-XM_017911295.1;Dbxref=GeneID:108555567%2CGenbank:XM_017911295.1;Note=The sequence of the model RefSeq transcript was modified relative to this genomic sequence to represent the inferred CDS: deleted 1 base in 1 codon;Parent=gene-LOC108555567
NW_016908357.1	Gnomon	mRNA	1787989	1795607	.	+	.	Name=XM_017911055.1;ID=rna-XM_017911055.1;Dbxref=GeneID:108555427%2CGenbank:XM_017911055.1;Parent=gene-LOC108555427
NW_016908357.1	Gnomon	exon	3366617	3366943	.	-	.	ID=exon-XM_017911253.1-10;Dbxref=GeneID:108555544%2CGenbank:XM_017911253.1;Parent=rna-XM_017911253.1
NW_016908357.1	Gnomon	exon	3366250	3366542	.	-	.	ID=exon-XM_017911253.1-11;Dbxref=GeneID:108555544%2CGenbank:XM_017911253.1;Parent=rna-XM_017911253.1
NW_016908357.1	Gnomon	exon	3366046	3366182	.	-	.	ID=exon-XM_017911253.1-12;Dbxref=GeneID:108555544%2CGenbank:XM_017911253.1;Parent=rna-XM_017911253.1
NW_016908357.1	Gnomon	exon	3365833	3365975	.	-	.	ID=exon-XM_017911253.1-13;Dbxref=GeneID:108555544%2CGenbank:XM_017911253.1;Parent=rna-XM_017911253.1
NW_016908357.1	Gnomon	exon	3365584	3365760	.	-	.	ID=exon-XM_017911253.1-14;Dbxref=GeneID:108555544%2CGenbank:XM_017911253.1;Parent=rna-XM_017911253.1
NW_016908357.1	Gnomon	exon	3365001	3365517	.	-	.	ID=exon-XM_017911253.1-15;Dbxref=GeneID:108555544%2CGenbank:XM_017911253.1;Parent=rna-XM_017911253.1
NW_016908357.1	Gnomon	exon	3364824	3364919	.	-	.	ID=exon-XM_017911253.1-16;Dbxref=GeneID:108555544%2CGenbank:XM_017911253.1;Parent=rna-XM_017911253.1
NW_016908357.1	Gnomon	exon	3364302	3364744	.	-	.	ID=exon-XM_017911253.1-17;Dbxref=GeneID:108555544%2CGenbank:XM_017911253.1;Parent=rna-XM_017911253.1
NW_016908357.1	Gnomon	exon	3363824	3364229	.	-	.	ID=exon-XM_017911253.1-18;Dbxref=GeneID:108555544%2CGenbank:XM_017911253.1;Parent=rna-XM_017911253.1
NW_016908357.1	Gnomon	exon	3362248	3362310	.	-	.	ID=exon-XM_017911253.1-19;Dbxref=GeneID:108555544%2CGenbank:XM_017911253.1;Parent=rna-XM_017911253.1
NW_016908357.1	Gnomon	CDS	3865300	3865798	.	+	0	Name=XP_017766816.1;ID=cds-XP_017766816.1;Dbxref=GeneID:108555584%2CGenbank:XP_017766816.1;Parent=rna-XM_017911327.1
NW_016908357.1	Gnomon	CDS	3872217	3872440	.	+	0	Name=XP_017766816.1;ID=cds-XP_017766816.1;Dbxref=GeneID:108555584%2CGenbank:XP_017766816.1;Parent=rna-XM_017911327.1
NW_016908357.1	Gnomon	CDS	3941634	3941751	.	+	0	Name=XP_017766816.1;ID=cds-XP_017766816.1;Dbxref=GeneID:108555584%2CGenbank:XP_017766816.1;Parent=rna-XM_017911327.1
NW_016908357.1	Gnomon	CDS	3941966	3942019	.	+	0	Name=XP_017766816.1;ID=cds-XP_017766816.1;Dbxref=GeneID:108555584%2CGenbank:XP_017766816.1;Parent=rna-XM_017911327.1
NW_016908357.1	Gnomon	CDS	3942945	3943257	.	+	0	Name=XP_017766816.1;ID=cds-XP_017766816.1;Dbxref=GeneID:108555584%2CGenbank:XP_017766816.1;Parent=rna-XM_017911327.1
NW_016908357.1	Gnomon	CDS	3944335	3944353	.	+	0	Name=XP_017766816.1;ID=cds-XP_017766816.1;Dbxref=GeneID:108555584%2CGenbank:XP_017766816.1;Parent=rna-XM_017911327.1
NW_016908357.1	Gnomon	exon	3356359	3356517	.	-	.	ID=exon-XM_017911253.1-30;Dbxref=GeneID:108555544%2CGenbank:XM_017911253.1;Parent=rna-XM_017911253.1
NW_016908357.1	Gnomon	exon	3356151	3356277	.	-	.	ID=exon-XM_017911253.1-31;Dbxref=GeneID:108555544%2CGenbank:XM_017911253.1;Parent=rna-XM_017911253.1
NW_016908357.1	Gnomon	exon	3355675	3356081	.	-	.	ID=exon-XM_017911253.1-32;Dbxref=GeneID:108555544%2CGenbank:XM_017911253.1;Parent=rna-XM_017911253.1
NW_016908357.1	Gnomon	exon	3355292	3355587	.	-	.	ID=exon-XM_017911253.1-33;Dbxref=GeneID:108555544%2CGenbank:XM_017911253.1;Parent=rna-XM_017911253.1
NW_016908357.1	Gnomon	exon	3354964	3355213	.	-	.	ID=exon-XM_017911253.1-34;Dbxref=GeneID:108555544%2CGenbank:XM_017911253.1;Parent=rna-XM_017911253.1
NW_016908357.1	Gnomon	exon	3354651	3354878	.	-	.	ID=exon-XM_017911253.1-35;Dbxref=GeneID:108555544%2CGenbank:XM_017911253.1;Parent=rna-XM_017911253.1
NW_016908357.1	Gnomon	exon	3353509	3354557	.	-	.	ID=exon-XM_017911253.1-36;Dbxref=GeneID:108555544%2CGenbank:XM_017911253.1;Parent=rna-XM_017911253.1
NW_016908357.1	Gnomon	exon	3361696	3361841	.	-	.	ID=exon-XM_017911253.1-20;Dbxref=GeneID:108555544%2CGenbank:XM_017911253.1;Parent=rna-XM_017911253.1
NW_016908357.1	Gnomon	exon	3359342	3359635	.	-	.	ID=exon-XM_017911253.1-21;Dbxref=GeneID:108555544%2CGenbank:XM_017911253.1;Parent=rna-XM_017911253.1
NW_016908357.1	Gnomon	exon	3359196	3359272	.	-	.	ID=exon-XM_017911253.1-22;Dbxref=GeneID:108555544%2CGenbank:XM_017911253.1;Parent=rna-XM_017911253.1
NW_016908357.1	Gnomon	exon	3358763	3358837	.	-	.	ID=exon-XM_017911253.1-23;Dbxref=GeneID:108555544%2CGenbank:XM_017911253.1;Parent=rna-XM_017911253.1
NW_016908357.1	Gnomon	exon	3357812	3358088	.	-	.	ID=exon-XM_017911253.1-24;Dbxref=GeneID:108555544%2CGenbank:XM_017911253.1;Parent=rna-XM_017911253.1
NW_016908357.1	Gnomon	exon	3357576	3357739	.	-	.	ID=exon-XM_017911253.1-25;Dbxref=GeneID:108555544%2CGenbank:XM_017911253.1;Parent=rna-XM_017911253.1
NW_016908357.1	Gnomon	exon	1880564	1880630	.	+	.	ID=exon-XM_017911112.1-2;Dbxref=GeneID:108555468%2CGenbank:XM_017911112.1;Parent=rna-XM_017911112.1
NW_016908357.1	Gnomon	exon	3357359	3357505	.	-	.	ID=exon-XM_017911253.1-26;Dbxref=GeneID:108555544%2CGenbank:XM_017911253.1;Parent=rna-XM_017911253.1
NW_016908357.1	Gnomon	exon	1880710	1880911	.	+	.	ID=exon-XM_017911112.1-3;Dbxref=GeneID:108555468%2CGenbank:XM_017911112.1;Parent=rna-XM_017911112.1
NW_016908357.1	Gnomon	exon	3357121	3357285	.	-	.	ID=exon-XM_017911253.1-27;Dbxref=GeneID:108555544%2CGenbank:XM_017911253.1;Parent=rna-XM_017911253.1
NW_016908357.1	Gnomon	exon	1881075	1881292	.	+	.	ID=exon-XM_017911112.1-4;Dbxref=GeneID:108555468%2CGenbank:XM_017911112.1;Parent=rna-XM_017911112.1
NW_016908357.1	Gnomon	exon	3356893	3357040	.	-	.	ID=exon-XM_017911253.1-28;Dbxref=GeneID:108555544%2CGenbank:XM_017911253.1;Parent=rna-XM_017911253.1
NW_016908357.1	Gnomon	exon	1882765	1883092	.	+	.	ID=exon-XM_017911112.1-5;Dbxref=GeneID:108555468%2CGenbank:XM_017911112.1;Parent=rna-XM_017911112.1
NW_016908357.1	Gnomon	exon	3356597	3356811	.	-	.	ID=exon-XM_017911253.1-29;Dbxref=GeneID:108555544%2CGenbank:XM_017911253.1;Parent=rna-XM_017911253.1
NW_016908357.1	Gnomon	exon	1879277	1879878	.	+	.	ID=exon-XM_017911112.1-1;Dbxref=GeneID:108555468%2CGenbank:XM_017911112.1;Parent=rna-XM_017911112.1
NW_016908357.1	Gnomon	exon	372479	372575	.	-	.	ID=exon-XM_017911229.1-9;Dbxref=GeneID:108555537%2CGenbank:XM_017911229.1;Parent=rna-XM_017911229.1
NW_016908357.1	Gnomon	exon	373971	374068	.	-	.	ID=exon-XM_017911229.1-7;Dbxref=GeneID:108555537%2CGenbank:XM_017911229.1;Parent=rna-XM_017911229.1
NW_016908357.1	Gnomon	exon	373688	373828	.	-	.	ID=exon-XM_017911229.1-8;Dbxref=GeneID:108555537%2CGenbank:XM_017911229.1;Parent=rna-XM_017911229.1
NW_016908357.1	Gnomon	exon	374800	374975	.	-	.	ID=exon-XM_017911229.1-5;Dbxref=GeneID:108555537%2CGenbank:XM_017911229.1;Parent=rna-XM_017911229.1
NW_016908357.1	Gnomon	exon	374140	374217	.	-	.	ID=exon-XM_017911229.1-6;Dbxref=GeneID:108555537%2CGenbank:XM_017911229.1;Parent=rna-XM_017911229.1
NW_016908357.1	Gnomon	exon	376644	376704	.	-	.	ID=exon-XM_017911229.1-3;Dbxref=GeneID:108555537%2CGenbank:XM_017911229.1;Parent=rna-XM_017911229.1
NW_016908357.1	Gnomon	exon	375335	375462	.	-	.	ID=exon-XM_017911229.1-4;Dbxref=GeneID:108555537%2CGenbank:XM_017911229.1;Parent=rna-XM_017911229.1
NW_016908357.1	Gnomon	CDS	455215	455325	.	-	0	Name=XP_017766566.1;ID=cds-XP_017766566.1;Dbxref=GeneID:108555442%2CGenbank:XP_017766566.1;Parent=rna-XM_017911077.1
NW_016908357.1	Gnomon	CDS	431500	432574	.	-	0	Name=XP_017766566.1;ID=cds-XP_017766566.1;Dbxref=GeneID:108555442%2CGenbank:XP_017766566.1;Parent=rna-XM_017911077.1
NW_016908357.1	Gnomon	CDS	431308	431431	.	-	0	Name=XP_017766566.1;ID=cds-XP_017766566.1;Dbxref=GeneID:108555442%2CGenbank:XP_017766566.1;Parent=rna-XM_017911077.1
NW_016908357.1	Gnomon	CDS	430677	430950	.	-	0	Name=XP_017766566.1;ID=cds-XP_017766566.1;Dbxref=GeneID:108555442%2CGenbank:XP_017766566.1;Parent=rna-XM_017911077.1
NW_016908357.1	Gnomon	exon	384436	384517	.	-	.	ID=exon-XM_017911229.1-1;Dbxref=GeneID:108555537%2CGenbank:XM_017911229.1;Parent=rna-XM_017911229.1
NW_016908357.1	Gnomon	exon	382467	382648	.	-	.	ID=exon-XM_017911229.1-2;Dbxref=GeneID:108555537%2CGenbank:XM_017911229.1;Parent=rna-XM_017911229.1
NW_016908357.1	Gnomon	mRNA	198110	209291	.	-	.	Name=XM_017911296.1;ID=rna-XM_017911296.1;Dbxref=GeneID:108555568%2CGenbank:XM_017911296.1;Parent=gene-LOC108555568
NW_016908357.1	Gnomon	exon	3389619	3389934	.	-	.	ID=exon-XM_017911305.1-2;Dbxref=GeneID:108555572%2CGenbank:XM_017911305.1;Parent=rna-XM_017911305.1
NW_016908357.1	Gnomon	exon	3389380	3389550	.	-	.	ID=exon-XM_017911305.1-3;Dbxref=GeneID:108555572%2CGenbank:XM_017911305.1;Parent=rna-XM_017911305.1
NW_016908357.1	Gnomon	exon	3390000	3390313	.	-	.	ID=exon-XM_017911305.1-1;Dbxref=GeneID:108555572%2CGenbank:XM_017911305.1;Parent=rna-XM_017911305.1
NW_016908357.1	Gnomon	mRNA	2658410	2661207	.	+	.	Name=XM_017911056.1;ID=rna-XM_017911056.1;Dbxref=GeneID:108555428%2CGenbank:XM_017911056.1;Parent=gene-LOC108555428
NW_016908357.1	Gnomon	exon	1924056	1924213	.	+	.	ID=exon-XM_017911202.1-11;Dbxref=GeneID:108555530%2CGenbank:XM_017911202.1;Parent=rna-XM_017911202.1
NW_016908357.1	Gnomon	exon	1924311	1924807	.	+	.	ID=exon-XM_017911202.1-12;Dbxref=GeneID:108555530%2CGenbank:XM_017911202.1;Parent=rna-XM_017911202.1
NW_016908357.1	Gnomon	exon	1925453	1925608	.	+	.	ID=exon-XM_017911202.1-13;Dbxref=GeneID:108555530%2CGenbank:XM_017911202.1;Parent=rna-XM_017911202.1
NW_016908357.1	Gnomon	exon	1926425	1927284	.	+	.	ID=exon-XM_017911202.1-14;Dbxref=GeneID:108555530%2CGenbank:XM_017911202.1;Parent=rna-XM_017911202.1
NW_016908357.1	Gnomon	exon	1922578	1922777	.	+	.	ID=exon-XM_017911202.1-10;Dbxref=GeneID:108555530%2CGenbank:XM_017911202.1;Parent=rna-XM_017911202.1
NW_016908357.1	Gnomon	CDS	739227	739470	.	-	0	Name=XP_017766815.1;ID=cds-XP_017766815.1;Dbxref=GeneID:108555583%2CGenbank:XP_017766815.1;Parent=rna-XM_017911326.1
NW_016908357.1	Gnomon	CDS	735302	735401	.	-	0	Name=XP_017766815.1;ID=cds-XP_017766815.1;Dbxref=GeneID:108555583%2CGenbank:XP_017766815.1;Parent=rna-XM_017911326.1
NW_016908357.1	Gnomon	CDS	733190	733352	.	-	0	Name=XP_017766815.1;ID=cds-XP_017766815.1;Dbxref=GeneID:108555583%2CGenbank:XP_017766815.1;Parent=rna-XM_017911326.1
NW_016908357.1	Gnomon	CDS	702359	702547	.	-	0	Name=XP_017766815.1;ID=cds-XP_017766815.1;Dbxref=GeneID:108555583%2CGenbank:XP_017766815.1;Parent=rna-XM_017911326.1
NW_016908357.1	Gnomon	CDS	696301	696490	.	-	0	Name=XP_017766815.1;ID=cds-XP_017766815.1;Dbxref=GeneID:108555583%2CGenbank:XP_017766815.1;Parent=rna-XM_017911326.1
NW_016908357.1	Gnomon	CDS	695891	696183	.	-	0	Name=XP_017766815.1;ID=cds-XP_017766815.1;Dbxref=GeneID:108555583%2CGenbank:XP_017766815.1;Parent=rna-XM_017911326.1
NW_016908357.1	Gnomon	CDS	695241	695789	.	-	0	Name=XP_017766815.1;ID=cds-XP_017766815.1;Dbxref=GeneID:108555583%2CGenbank:XP_017766815.1;Parent=rna-XM_017911326.1
NW_016908357.1	Gnomon	CDS	331319	331372	.	-	0	Name=XP_017766565.1;ID=cds-XP_017766565.1;Dbxref=GeneID:108555441%2CGenbank:XP_017766565.1;Parent=rna-XM_017911076.1
NW_016908357.1	Gnomon	CDS	329821	331243	.	-	0	Name=XP_017766565.1;ID=cds-XP_017766565.1;Dbxref=GeneID:108555441%2CGenbank:XP_017766565.1;Parent=rna-XM_017911076.1
NW_016908357.1	Gnomon	CDS	329286	329727	.	-	0	Name=XP_017766565.1;ID=cds-XP_017766565.1;Dbxref=GeneID:108555441%2CGenbank:XP_017766565.1;Parent=rna-XM_017911076.1
NW_016908357.1	Gnomon	CDS	328031	329216	.	-	0	Name=XP_017766565.1;ID=cds-XP_017766565.1;Dbxref=GeneID:108555441%2CGenbank:XP_017766565.1;Parent=rna-XM_017911076.1
NW_016908357.1	Gnomon	CDS	327684	327826	.	-	0	Name=XP_017766565.1;ID=cds-XP_017766565.1;Dbxref=GeneID:108555441%2CGenbank:XP_017766565.1;Parent=rna-XM_017911076.1
NW_016908357.1	Gnomon	CDS	327365	327518	.	-	0	Name=XP_017766565.1;ID=cds-XP_017766565.1;Dbxref=GeneID:108555441%2CGenbank:XP_017766565.1;Parent=rna-XM_017911076.1
NW_016908357.1	Gnomon	mRNA	3306255	3324441	.	-	.	Name=XM_017911150.1;ID=rna-XM_017911150.1;Dbxref=GeneID:108555492%2CGenbank:XM_017911150.1;Parent=gene-LOC108555492
NW_016908357.1	Gnomon	exon	372479	372575	.	-	.	ID=exon-XM_017911230.1-9;Dbxref=GeneID:108555537%2CGenbank:XM_017911230.1;Parent=rna-XM_017911230.1
NW_016908357.1	Gnomon	exon	374800	374975	.	-	.	ID=exon-XM_017911230.1-5;Dbxref=GeneID:108555537%2CGenbank:XM_017911230.1;Parent=rna-XM_017911230.1
NW_016908357.1	Gnomon	exon	374140	374217	.	-	.	ID=exon-XM_017911230.1-6;Dbxref=GeneID:108555537%2CGenbank:XM_017911230.1;Parent=rna-XM_017911230.1
NW_016908357.1	Gnomon	exon	373971	374068	.	-	.	ID=exon-XM_017911230.1-7;Dbxref=GeneID:108555537%2CGenbank:XM_017911230.1;Parent=rna-XM_017911230.1
NW_016908357.1	Gnomon	exon	373688	373828	.	-	.	ID=exon-XM_017911230.1-8;Dbxref=GeneID:108555537%2CGenbank:XM_017911230.1;Parent=rna-XM_017911230.1
NW_016908357.1	Gnomon	exon	383049	383347	.	-	.	ID=exon-XM_017911230.1-1;Dbxref=GeneID:108555537%2CGenbank:XM_017911230.1;Parent=rna-XM_017911230.1
NW_016908357.1	Gnomon	exon	382467	382648	.	-	.	ID=exon-XM_017911230.1-2;Dbxref=GeneID:108555537%2CGenbank:XM_017911230.1;Parent=rna-XM_017911230.1
NW_016908357.1	Gnomon	exon	376644	376704	.	-	.	ID=exon-XM_017911230.1-3;Dbxref=GeneID:108555537%2CGenbank:XM_017911230.1;Parent=rna-XM_017911230.1
NW_016908357.1	Gnomon	exon	375335	375462	.	-	.	ID=exon-XM_017911230.1-4;Dbxref=GeneID:108555537%2CGenbank:XM_017911230.1;Parent=rna-XM_017911230.1
NW_016908357.1	Gnomon	mRNA	4040059	4041786	.	+	.	Name=XM_017911151.1;ID=rna-XM_017911151.1;Dbxref=GeneID:108555493%2CGenbank:XM_017911151.1;Parent=gene-LOC108555493
NW_016908357.1	Gnomon	mRNA	1107009	1117833	.	-	.	Name=XM_017911307.1;ID=rna-XM_017911307.1;Dbxref=GeneID:108555573%2CGenbank:XM_017911307.1;Parent=gene-LOC108555573
NW_016908357.1	Gnomon	CDS	735913	736293	.	+	0	Name=XP_017766814.1;ID=cds-XP_017766814.1;Dbxref=GeneID:108555582%2CGenbank:XP_017766814.1;Parent=rna-XM_017911325.1
NW_016908357.1	Gnomon	CDS	736816	737160	.	+	0	Name=XP_017766814.1;ID=cds-XP_017766814.1;Dbxref=GeneID:108555582%2CGenbank:XP_017766814.1;Parent=rna-XM_017911325.1
NW_016908357.1	Gnomon	CDS	737344	737541	.	+	0	Name=XP_017766814.1;ID=cds-XP_017766814.1;Dbxref=GeneID:108555582%2CGenbank:XP_017766814.1;Parent=rna-XM_017911325.1
NW_016908357.1	Gnomon	CDS	737602	737616	.	+	0	Name=XP_017766814.1;ID=cds-XP_017766814.1;Dbxref=GeneID:108555582%2CGenbank:XP_017766814.1;Parent=rna-XM_017911325.1
NW_016908357.1	Gnomon	mRNA	2660018	2664930	.	-	.	Name=XM_017911057.1;ID=rna-XM_017911057.1;Dbxref=GeneID:108555430%2CGenbank:XM_017911057.1;Parent=gene-LOC108555430
NW_016908357.1	Gnomon	CDS	3793199	3793333	.	-	0	Name=XP_017766564.1;ID=cds-XP_017766564.1;Dbxref=GeneID:108555440%2CGenbank:XP_017766564.1;Parent=rna-XM_017911075.1
NW_016908357.1	Gnomon	CDS	3792956	3793114	.	-	0	Name=XP_017766564.1;ID=cds-XP_017766564.1;Dbxref=GeneID:108555440%2CGenbank:XP_017766564.1;Parent=rna-XM_017911075.1
NW_016908357.1	Gnomon	CDS	3792794	3792893	.	-	0	Name=XP_017766564.1;ID=cds-XP_017766564.1;Dbxref=GeneID:108555440%2CGenbank:XP_017766564.1;Parent=rna-XM_017911075.1
NW_016908357.1	Gnomon	CDS	3792580	3792723	.	-	0	Name=XP_017766564.1;ID=cds-XP_017766564.1;Dbxref=GeneID:108555440%2CGenbank:XP_017766564.1;Parent=rna-XM_017911075.1
NW_016908357.1	Gnomon	CDS	3792239	3792542	.	-	0	Name=XP_017766564.1;ID=cds-XP_017766564.1;Dbxref=GeneID:108555440%2CGenbank:XP_017766564.1;Parent=rna-XM_017911075.1
NW_016908357.1	Gnomon	CDS	3792013	3792165	.	-	0	Name=XP_017766564.1;ID=cds-XP_017766564.1;Dbxref=GeneID:108555440%2CGenbank:XP_017766564.1;Parent=rna-XM_017911075.1
NW_016908357.1	Gnomon	CDS	3791830	3791954	.	-	0	Name=XP_017766564.1;ID=cds-XP_017766564.1;Dbxref=GeneID:108555440%2CGenbank:XP_017766564.1;Parent=rna-XM_017911075.1
NW_016908357.1	Gnomon	CDS	3791585	3791760	.	-	0	Name=XP_017766564.1;ID=cds-XP_017766564.1;Dbxref=GeneID:108555440%2CGenbank:XP_017766564.1;Parent=rna-XM_017911075.1
NW_016908357.1	Gnomon	CDS	3791350	3791510	.	-	0	Name=XP_017766564.1;ID=cds-XP_017766564.1;Dbxref=GeneID:108555440%2CGenbank:XP_017766564.1;Parent=rna-XM_017911075.1
NW_016908357.1	Gnomon	CDS	3791119	3791241	.	-	0	Name=XP_017766564.1;ID=cds-XP_017766564.1;Dbxref=GeneID:108555440%2CGenbank:XP_017766564.1;Parent=rna-XM_017911075.1
NW_016908357.1	Gnomon	CDS	3790823	3791007	.	-	0	Name=XP_017766564.1;ID=cds-XP_017766564.1;Dbxref=GeneID:108555440%2CGenbank:XP_017766564.1;Parent=rna-XM_017911075.1
NW_016908357.1	Gnomon	CDS	3789587	3789875	.	-	0	Name=XP_017766564.1;ID=cds-XP_017766564.1;Dbxref=GeneID:108555440%2CGenbank:XP_017766564.1;Parent=rna-XM_017911075.1
NW_016908357.1	Gnomon	CDS	3789375	3789520	.	-	0	Name=XP_017766564.1;ID=cds-XP_017766564.1;Dbxref=GeneID:108555440%2CGenbank:XP_017766564.1;Parent=rna-XM_017911075.1
NW_016908357.1	Gnomon	CDS	3789206	3789294	.	-	0	Name=XP_017766564.1;ID=cds-XP_017766564.1;Dbxref=GeneID:108555440%2CGenbank:XP_017766564.1;Parent=rna-XM_017911075.1
NW_016908357.1	Gnomon	CDS	3788889	3788966	.	-	0	Name=XP_017766564.1;ID=cds-XP_017766564.1;Dbxref=GeneID:108555440%2CGenbank:XP_017766564.1;Parent=rna-XM_017911075.1
NW_016908357.1	Gnomon	exon	3401423	3403731	.	-	.	ID=exon-XM_017911246.1-19;Dbxref=GeneID:108555542%2CGenbank:XM_017911246.1;Parent=rna-XM_017911246.1
NW_016908357.1	Gnomon	exon	3409180	3409371	.	-	.	ID=exon-XM_017911246.1-11;Dbxref=GeneID:108555542%2CGenbank:XM_017911246.1;Parent=rna-XM_017911246.1
NW_016908357.1	Gnomon	exon	3407560	3408174	.	-	.	ID=exon-XM_017911246.1-12;Dbxref=GeneID:108555542%2CGenbank:XM_017911246.1;Parent=rna-XM_017911246.1
NW_016908357.1	Gnomon	exon	3406800	3407146	.	-	.	ID=exon-XM_017911246.1-13;Dbxref=GeneID:108555542%2CGenbank:XM_017911246.1;Parent=rna-XM_017911246.1
NW_016908357.1	Gnomon	exon	3406290	3406466	.	-	.	ID=exon-XM_017911246.1-14;Dbxref=GeneID:108555542%2CGenbank:XM_017911246.1;Parent=rna-XM_017911246.1
NW_016908357.1	Gnomon	exon	3405165	3405273	.	-	.	ID=exon-XM_017911246.1-15;Dbxref=GeneID:108555542%2CGenbank:XM_017911246.1;Parent=rna-XM_017911246.1
NW_016908357.1	Gnomon	exon	3404784	3404967	.	-	.	ID=exon-XM_017911246.1-16;Dbxref=GeneID:108555542%2CGenbank:XM_017911246.1;Parent=rna-XM_017911246.1
NW_016908357.1	Gnomon	exon	3404307	3404672	.	-	.	ID=exon-XM_017911246.1-17;Dbxref=GeneID:108555542%2CGenbank:XM_017911246.1;Parent=rna-XM_017911246.1
NW_016908357.1	Gnomon	exon	3403924	3404206	.	-	.	ID=exon-XM_017911246.1-18;Dbxref=GeneID:108555542%2CGenbank:XM_017911246.1;Parent=rna-XM_017911246.1
NW_016908357.1	Gnomon	exon	3395292	3395554	.	-	.	ID=exon-XM_017911090.1-9;Dbxref=GeneID:108555453%2CGenbank:XM_017911090.1;Parent=rna-XM_017911090.1
NW_016908357.1	Gnomon	exon	3398655	3398816	.	-	.	ID=exon-XM_017911090.1-5;Dbxref=GeneID:108555453%2CGenbank:XM_017911090.1;Parent=rna-XM_017911090.1
NW_016908357.1	Gnomon	exon	3397372	3397585	.	-	.	ID=exon-XM_017911090.1-6;Dbxref=GeneID:108555453%2CGenbank:XM_017911090.1;Parent=rna-XM_017911090.1
NW_016908357.1	Gnomon	exon	3397023	3397238	.	-	.	ID=exon-XM_017911090.1-7;Dbxref=GeneID:108555453%2CGenbank:XM_017911090.1;Parent=rna-XM_017911090.1
NW_016908357.1	Gnomon	exon	3396108	3396292	.	-	.	ID=exon-XM_017911090.1-8;Dbxref=GeneID:108555453%2CGenbank:XM_017911090.1;Parent=rna-XM_017911090.1
NW_016908357.1	Gnomon	exon	3409648	3409861	.	-	.	ID=exon-XM_017911246.1-10;Dbxref=GeneID:108555542%2CGenbank:XM_017911246.1;Parent=rna-XM_017911246.1
NW_016908357.1	Gnomon	exon	3400192	3400373	.	-	.	ID=exon-XM_017911090.1-1;Dbxref=GeneID:108555453%2CGenbank:XM_017911090.1;Parent=rna-XM_017911090.1
NW_016908357.1	Gnomon	exon	3399696	3400007	.	-	.	ID=exon-XM_017911090.1-2;Dbxref=GeneID:108555453%2CGenbank:XM_017911090.1;Parent=rna-XM_017911090.1
NW_016908357.1	Gnomon	exon	3399516	3399615	.	-	.	ID=exon-XM_017911090.1-3;Dbxref=GeneID:108555453%2CGenbank:XM_017911090.1;Parent=rna-XM_017911090.1
NW_016908357.1	Gnomon	exon	3399226	3399331	.	-	.	ID=exon-XM_017911090.1-4;Dbxref=GeneID:108555453%2CGenbank:XM_017911090.1;Parent=rna-XM_017911090.1
NW_016908357.1	Gnomon	exon	3150829	3151466	.	+	.	ID=exon-XM_017911317.1-10;Dbxref=GeneID:108555578%2CGenbank:XM_017911317.1;Parent=rna-XM_017911317.1
NW_016908357.1	Gnomon	exon	3378756	3378830	.	-	.	ID=exon-XM_017911253.1-1;Dbxref=GeneID:108555544%2CGenbank:XM_017911253.1;Parent=rna-XM_017911253.1
NW_016908357.1	Gnomon	exon	3372938	3373030	.	-	.	ID=exon-XM_017911253.1-2;Dbxref=GeneID:108555544%2CGenbank:XM_017911253.1;Parent=rna-XM_017911253.1
NW_016908357.1	Gnomon	exon	3370080	3370295	.	-	.	ID=exon-XM_017911253.1-3;Dbxref=GeneID:108555544%2CGenbank:XM_017911253.1;Parent=rna-XM_017911253.1
NW_016908357.1	Gnomon	exon	3369745	3369977	.	-	.	ID=exon-XM_017911253.1-4;Dbxref=GeneID:108555544%2CGenbank:XM_017911253.1;Parent=rna-XM_017911253.1
NW_016908357.1	Gnomon	exon	3369168	3369599	.	-	.	ID=exon-XM_017911253.1-5;Dbxref=GeneID:108555544%2CGenbank:XM_017911253.1;Parent=rna-XM_017911253.1
NW_016908357.1	Gnomon	exon	3368069	3368116	.	-	.	ID=exon-XM_017911253.1-6;Dbxref=GeneID:108555544%2CGenbank:XM_017911253.1;Parent=rna-XM_017911253.1
NW_016908357.1	Gnomon	exon	3367568	3367679	.	-	.	ID=exon-XM_017911253.1-7;Dbxref=GeneID:108555544%2CGenbank:XM_017911253.1;Parent=rna-XM_017911253.1
NW_016908357.1	Gnomon	exon	3367386	3367495	.	-	.	ID=exon-XM_017911253.1-8;Dbxref=GeneID:108555544%2CGenbank:XM_017911253.1;Parent=rna-XM_017911253.1
NW_016908357.1	Gnomon	exon	3367036	3367302	.	-	.	ID=exon-XM_017911253.1-9;Dbxref=GeneID:108555544%2CGenbank:XM_017911253.1;Parent=rna-XM_017911253.1
NW_016908357.1	Gnomon	exon	3047001	3047080	.	+	.	ID=exon-XM_017911066.1-2;Dbxref=GeneID:108555433%2CGenbank:XM_017911066.1;Parent=rna-XM_017911066.1
NW_016908357.1	Gnomon	exon	3047160	3047276	.	+	.	ID=exon-XM_017911066.1-3;Dbxref=GeneID:108555433%2CGenbank:XM_017911066.1;Parent=rna-XM_017911066.1
NW_016908357.1	Gnomon	exon	3046824	3046929	.	+	.	ID=exon-XM_017911066.1-1;Dbxref=GeneID:108555433%2CGenbank:XM_017911066.1;Parent=rna-XM_017911066.1
NW_016908357.1	Gnomon	exon	3047860	3047981	.	+	.	ID=exon-XM_017911066.1-6;Dbxref=GeneID:108555433%2CGenbank:XM_017911066.1;Parent=rna-XM_017911066.1
NW_016908357.1	Gnomon	exon	3048049	3048206	.	+	.	ID=exon-XM_017911066.1-7;Dbxref=GeneID:108555433%2CGenbank:XM_017911066.1;Parent=rna-XM_017911066.1
NW_016908357.1	Gnomon	exon	3047367	3047504	.	+	.	ID=exon-XM_017911066.1-4;Dbxref=GeneID:108555433%2CGenbank:XM_017911066.1;Parent=rna-XM_017911066.1
NW_016908357.1	Gnomon	exon	3047587	3047792	.	+	.	ID=exon-XM_017911066.1-5;Dbxref=GeneID:108555433%2CGenbank:XM_017911066.1;Parent=rna-XM_017911066.1
NW_016908357.1	Gnomon	exon	3048604	3048875	.	+	.	ID=exon-XM_017911066.1-8;Dbxref=GeneID:108555433%2CGenbank:XM_017911066.1;Parent=rna-XM_017911066.1
NW_016908357.1	Gnomon	exon	3048946	3049035	.	+	.	ID=exon-XM_017911066.1-9;Dbxref=GeneID:108555433%2CGenbank:XM_017911066.1;Parent=rna-XM_017911066.1
NW_016908357.1	Gnomon	mRNA	3051396	3053633	.	+	.	Name=XM_017911152.1;ID=rna-XM_017911152.1;Dbxref=GeneID:108555494%2CGenbank:XM_017911152.1;Parent=gene-LOC108555494
NW_016908357.1	RefSeq	cDNA_match	257445	257695	.	-	.	ID=d1320bb1-bcff-403d-b68c-70b8fef16d57;Target=XM_017911361.1 1 251
NW_016908357.1	RefSeq	cDNA_match	256994	257155	.	-	.	ID=d1320bb1-bcff-403d-b68c-70b8fef16d57;Target=XM_017911361.1 1 251
NW_016908357.1	RefSeq	cDNA_match	226249	226461	.	-	.	ID=d1320bb1-bcff-403d-b68c-70b8fef16d57;Target=XM_017911361.1 1 251
NW_016908357.1	RefSeq	cDNA_match	226014	226148	.	-	.	ID=d1320bb1-bcff-403d-b68c-70b8fef16d57;Target=XM_017911361.1 1 251
NW_016908357.1	RefSeq	cDNA_match	219455	219581	.	-	.	ID=d1320bb1-bcff-403d-b68c-70b8fef16d57;Target=XM_017911361.1 1 251
NW_016908357.1	RefSeq	cDNA_match	218634	218862	.	-	.	ID=d1320bb1-bcff-403d-b68c-70b8fef16d57;Target=XM_017911361.1 1 251
NW_016908357.1	RefSeq	cDNA_match	213891	217692	.	-	.	ID=d1320bb1-bcff-403d-b68c-70b8fef16d57;Target=XM_017911361.1 1 251
NW_016908357.1	Gnomon	mRNA	1099368	1100539	.	-	.	Name=XM_017911308.1;ID=rna-XM_017911308.1;Dbxref=GeneID:108555574%2CGenbank:XM_017911308.1;Parent=gene-LOC108555574
NW_016908357.1	Gnomon	mRNA	194046	197916	.	+	.	Name=XM_017911298.1;ID=rna-XM_017911298.1;Dbxref=GeneID:108555569%2CGenbank:XM_017911298.1;Parent=gene-LOC108555569
NW_016908357.1	Gnomon	mRNA	2661460	2664930	.	-	.	Name=XM_017911058.1;ID=rna-XM_017911058.1;Dbxref=GeneID:108555430%2CGenbank:XM_017911058.1;Parent=gene-LOC108555430
NW_016908357.1	Gnomon	CDS	324295	324515	.	+	0	Name=XP_017766563.1;ID=cds-XP_017766563.1;Dbxref=GeneID:108555439%2CGenbank:XP_017766563.1;Parent=rna-XM_017911074.1
NW_016908357.1	Gnomon	CDS	324591	324803	.	+	0	Name=XP_017766563.1;ID=cds-XP_017766563.1;Dbxref=GeneID:108555439%2CGenbank:XP_017766563.1;Parent=rna-XM_017911074.1
NW_016908357.1	Gnomon	CDS	324886	325183	.	+	0	Name=XP_017766563.1;ID=cds-XP_017766563.1;Dbxref=GeneID:108555439%2CGenbank:XP_017766563.1;Parent=rna-XM_017911074.1
NW_016908357.1	Gnomon	CDS	325378	325855	.	+	0	Name=XP_017766563.1;ID=cds-XP_017766563.1;Dbxref=GeneID:108555439%2CGenbank:XP_017766563.1;Parent=rna-XM_017911074.1
NW_016908357.1	Gnomon	CDS	325944	326185	.	+	0	Name=XP_017766563.1;ID=cds-XP_017766563.1;Dbxref=GeneID:108555439%2CGenbank:XP_017766563.1;Parent=rna-XM_017911074.1
NW_016908357.1	Gnomon	CDS	326266	326436	.	+	0	Name=XP_017766563.1;ID=cds-XP_017766563.1;Dbxref=GeneID:108555439%2CGenbank:XP_017766563.1;Parent=rna-XM_017911074.1
NW_016908357.1	Gnomon	CDS	326511	326942	.	+	0	Name=XP_017766563.1;ID=cds-XP_017766563.1;Dbxref=GeneID:108555439%2CGenbank:XP_017766563.1;Parent=rna-XM_017911074.1
NW_016908357.1	Gnomon	CDS	327026	327127	.	+	0	Name=XP_017766563.1;ID=cds-XP_017766563.1;Dbxref=GeneID:108555439%2CGenbank:XP_017766563.1;Parent=rna-XM_017911074.1
NW_016908357.1	Gnomon	exon	762494	762964	.	-	.	ID=exon-XM_017911012.1-10;Dbxref=GeneID:108555384%2CGenbank:XM_017911012.1;Parent=rna-XM_017911012.1
NW_016908357.1	Gnomon	exon	761397	761527	.	-	.	ID=exon-XM_017911012.1-11;Dbxref=GeneID:108555384%2CGenbank:XM_017911012.1;Parent=rna-XM_017911012.1
NW_016908357.1	Gnomon	exon	756167	756318	.	-	.	ID=exon-XM_017911012.1-12;Dbxref=GeneID:108555384%2CGenbank:XM_017911012.1;Parent=rna-XM_017911012.1
NW_016908357.1	Gnomon	exon	755794	756056	.	-	.	ID=exon-XM_017911012.1-13;Dbxref=GeneID:108555384%2CGenbank:XM_017911012.1;Parent=rna-XM_017911012.1
NW_016908357.1	Gnomon	exon	755242	755522	.	-	.	ID=exon-XM_017911012.1-14;Dbxref=GeneID:108555384%2CGenbank:XM_017911012.1;Parent=rna-XM_017911012.1
NW_016908357.1	Gnomon	CDS	382467	382647	.	-	0	Name=XP_017766719.1;ID=cds-XP_017766719.1;Dbxref=GeneID:108555537%2CGenbank:XP_017766719.1;Parent=rna-XM_017911230.1
NW_016908357.1	Gnomon	CDS	376644	376704	.	-	0	Name=XP_017766719.1;ID=cds-XP_017766719.1;Dbxref=GeneID:108555537%2CGenbank:XP_017766719.1;Parent=rna-XM_017911230.1
NW_016908357.1	Gnomon	CDS	375335	375462	.	-	0	Name=XP_017766719.1;ID=cds-XP_017766719.1;Dbxref=GeneID:108555537%2CGenbank:XP_017766719.1;Parent=rna-XM_017911230.1
NW_016908357.1	Gnomon	CDS	374800	374975	.	-	0	Name=XP_017766719.1;ID=cds-XP_017766719.1;Dbxref=GeneID:108555537%2CGenbank:XP_017766719.1;Parent=rna-XM_017911230.1
NW_016908357.1	Gnomon	CDS	374140	374217	.	-	0	Name=XP_017766719.1;ID=cds-XP_017766719.1;Dbxref=GeneID:108555537%2CGenbank:XP_017766719.1;Parent=rna-XM_017911230.1
NW_016908357.1	Gnomon	CDS	373971	374068	.	-	0	Name=XP_017766719.1;ID=cds-XP_017766719.1;Dbxref=GeneID:108555537%2CGenbank:XP_017766719.1;Parent=rna-XM_017911230.1
NW_016908357.1	Gnomon	CDS	373688	373828	.	-	0	Name=XP_017766719.1;ID=cds-XP_017766719.1;Dbxref=GeneID:108555537%2CGenbank:XP_017766719.1;Parent=rna-XM_017911230.1
NW_016908357.1	Gnomon	CDS	372479	372575	.	-	0	Name=XP_017766719.1;ID=cds-XP_017766719.1;Dbxref=GeneID:108555537%2CGenbank:XP_017766719.1;Parent=rna-XM_017911230.1
NW_016908357.1	Gnomon	CDS	372283	372405	.	-	0	Name=XP_017766719.1;ID=cds-XP_017766719.1;Dbxref=GeneID:108555537%2CGenbank:XP_017766719.1;Parent=rna-XM_017911230.1
NW_016908357.1	Gnomon	CDS	372103	372213	.	-	0	Name=XP_017766719.1;ID=cds-XP_017766719.1;Dbxref=GeneID:108555537%2CGenbank:XP_017766719.1;Parent=rna-XM_017911230.1
NW_016908357.1	Gnomon	exon	3620567	3620980	.	-	.	ID=exon-XM_017911206.1-2;Dbxref=GeneID:108555533%2CGenbank:XM_017911206.1;Parent=rna-XM_017911206.1
NW_016908357.1	Gnomon	exon	3619118	3619959	.	-	.	ID=exon-XM_017911206.1-3;Dbxref=GeneID:108555533%2CGenbank:XM_017911206.1;Parent=rna-XM_017911206.1
NW_016908357.1	Gnomon	exon	3638039	3638383	.	-	.	ID=exon-XM_017911206.1-1;Dbxref=GeneID:108555533%2CGenbank:XM_017911206.1;Parent=rna-XM_017911206.1
NW_016908357.1	Gnomon	exon	3601316	3601475	.	-	.	ID=exon-XM_017911206.1-6;Dbxref=GeneID:108555533%2CGenbank:XM_017911206.1;Parent=rna-XM_017911206.1
NW_016908357.1	Gnomon	exon	3601081	3601134	.	-	.	ID=exon-XM_017911206.1-7;Dbxref=GeneID:108555533%2CGenbank:XM_017911206.1;Parent=rna-XM_017911206.1
NW_016908357.1	Gnomon	exon	3601868	3602104	.	-	.	ID=exon-XM_017911206.1-4;Dbxref=GeneID:108555533%2CGenbank:XM_017911206.1;Parent=rna-XM_017911206.1
NW_016908357.1	Gnomon	exon	3601568	3601774	.	-	.	ID=exon-XM_017911206.1-5;Dbxref=GeneID:108555533%2CGenbank:XM_017911206.1;Parent=rna-XM_017911206.1
NW_016908357.1	Gnomon	exon	3581456	3583250	.	-	.	ID=exon-XM_017911206.1-8;Dbxref=GeneID:108555533%2CGenbank:XM_017911206.1;Parent=rna-XM_017911206.1
NW_016908357.1	Gnomon	CDS	3264551	3264620	.	+	0	Name=XP_017766665.1;ID=cds-XP_017766665.1;Dbxref=GeneID:108555514%2CGenbank:XP_017766665.1;Parent=rna-XM_017911176.1
NW_016908357.1	Gnomon	CDS	3278851	3278921	.	+	0	Name=XP_017766665.1;ID=cds-XP_017766665.1;Dbxref=GeneID:108555514%2CGenbank:XP_017766665.1;Parent=rna-XM_017911176.1
NW_016908357.1	Gnomon	CDS	3289921	3290190	.	+	0	Name=XP_017766665.1;ID=cds-XP_017766665.1;Dbxref=GeneID:108555514%2CGenbank:XP_017766665.1;Parent=rna-XM_017911176.1
NW_016908357.1	Gnomon	CDS	3291926	3292042	.	+	0	Name=XP_017766665.1;ID=cds-XP_017766665.1;Dbxref=GeneID:108555514%2CGenbank:XP_017766665.1;Parent=rna-XM_017911176.1
NW_016908357.1	Gnomon	mRNA	1210015	1246374	.	-	.	Name=XM_017911300.1;ID=rna-XM_017911300.1;Dbxref=GeneID:108555570%2CGenbank:XM_017911300.1;Parent=gene-LOC108555570
NW_016908357.1	RefSeq	region	1	4677300	.	+	.	Name=Unknown;ID=NW_016908357.1:1..4677300;Dbxref=taxon:516756
NW_016908357.1	Gnomon	mRNA	857686	909301	.	+	.	Name=XM_017911290.1;ID=rna-XM_017911290.1;Dbxref=GeneID:108555563%2CGenbank:XM_017911290.1;Parent=gene-LOC108555563
NW_016908357.1	Gnomon	mRNA	113658	129721	.	+	.	Name=XM_017911050.1;ID=rna-XM_017911050.1;Dbxref=GeneID:108555423%2CGenbank:XM_017911050.1;Note=The sequence of the model RefSeq transcript was modified relative to this genomic sequence to represent the inferred CDS: inserted 2 bases in 1 codon;Parent=gene-LOC108555423
NW_016908357.1	Gnomon	exon	3707714	3707752	.	+	.	ID=exon-XM_017911226.1-10;Dbxref=GeneID:108555534%2CGenbank:XM_017911226.1;Parent=rna-XM_017911226.1
NW_016908357.1	Gnomon	exon	3711582	3714659	.	+	.	ID=exon-XM_017911226.1-11;Dbxref=GeneID:108555534%2CGenbank:XM_017911226.1;Parent=rna-XM_017911226.1
NW_016908357.1	Gnomon	exon	1020664	1020865	.	+	.	ID=exon-XM_017911017.1-1;Dbxref=GeneID:108555390%2CGenbank:XM_017911017.1;Parent=rna-XM_017911017.1
NW_016908357.1	Gnomon	exon	1020940	1021227	.	+	.	ID=exon-XM_017911017.1-2;Dbxref=GeneID:108555390%2CGenbank:XM_017911017.1;Parent=rna-XM_017911017.1
NW_016908357.1	Gnomon	exon	1021310	1022986	.	+	.	ID=exon-XM_017911017.1-3;Dbxref=GeneID:108555390%2CGenbank:XM_017911017.1;Parent=rna-XM_017911017.1
NW_016908357.1	Gnomon	exon	1023049	1023359	.	+	.	ID=exon-XM_017911017.1-4;Dbxref=GeneID:108555390%2CGenbank:XM_017911017.1;Parent=rna-XM_017911017.1
NW_016908357.1	Gnomon	mRNA	3581456	3638383	.	-	.	Name=XM_017911206.1;ID=rna-XM_017911206.1;Dbxref=GeneID:108555533%2CGenbank:XM_017911206.1;Parent=gene-LOC108555533
NW_016908357.1	Gnomon	mRNA	1935021	1957810	.	-	.	Name=XM_017911196.1;ID=rna-XM_017911196.1;Dbxref=GeneID:108555529%2CGenbank:XM_017911196.1;Parent=gene-LOC108555529
NW_016908357.1	Gnomon	mRNA	3581456	3621075	.	-	.	Name=XM_017911207.1;ID=rna-XM_017911207.1;Dbxref=GeneID:108555533%2CGenbank:XM_017911207.1;Parent=gene-LOC108555533
NW_016908357.1	Gnomon	mRNA	1932009	1976552	.	-	.	Name=XM_017911197.1;ID=rna-XM_017911197.1;Dbxref=GeneID:108555529%2CGenbank:XM_017911197.1;Parent=gene-LOC108555529
NW_016908357.1	Gnomon	exon	2702136	2702424	.	-	.	ID=exon-XM_017911344.1-10;Dbxref=GeneID:108555591%2CGenbank:XM_017911344.1;Parent=rna-XM_017911344.1
NW_016908357.1	Gnomon	exon	2700236	2700312	.	-	.	ID=exon-XM_017911344.1-11;Dbxref=GeneID:108555591%2CGenbank:XM_017911344.1;Parent=rna-XM_017911344.1
NW_016908357.1	Gnomon	exon	2699924	2700025	.	-	.	ID=exon-XM_017911344.1-12;Dbxref=GeneID:108555591%2CGenbank:XM_017911344.1;Parent=rna-XM_017911344.1
NW_016908357.1	Gnomon	exon	2693950	2694125	.	-	.	ID=exon-XM_017911344.1-13;Dbxref=GeneID:108555591%2CGenbank:XM_017911344.1;Parent=rna-XM_017911344.1
NW_016908357.1	Gnomon	exon	2690725	2690800	.	-	.	ID=exon-XM_017911344.1-14;Dbxref=GeneID:108555591%2CGenbank:XM_017911344.1;Parent=rna-XM_017911344.1
NW_016908357.1	Gnomon	exon	2690481	2690593	.	-	.	ID=exon-XM_017911344.1-15;Dbxref=GeneID:108555591%2CGenbank:XM_017911344.1;Parent=rna-XM_017911344.1
NW_016908357.1	Gnomon	exon	2689389	2690230	.	-	.	ID=exon-XM_017911344.1-16;Dbxref=GeneID:108555591%2CGenbank:XM_017911344.1;Parent=rna-XM_017911344.1
NW_016908357.1	Gnomon	exon	808630	809073	.	-	.	ID=exon-XM_017911328.1-1;Dbxref=GeneID:108555585%2CGenbank:XM_017911328.1;Parent=rna-XM_017911328.1
NW_016908357.1	Gnomon	exon	808467	808557	.	-	.	ID=exon-XM_017911328.1-2;Dbxref=GeneID:108555585%2CGenbank:XM_017911328.1;Parent=rna-XM_017911328.1
NW_016908357.1	Gnomon	exon	803522	807684	.	-	.	ID=exon-XM_017911328.1-5;Dbxref=GeneID:108555585%2CGenbank:XM_017911328.1;Parent=rna-XM_017911328.1
NW_016908357.1	Gnomon	exon	808283	808386	.	-	.	ID=exon-XM_017911328.1-3;Dbxref=GeneID:108555585%2CGenbank:XM_017911328.1;Parent=rna-XM_017911328.1
NW_016908357.1	Gnomon	exon	807771	808195	.	-	.	ID=exon-XM_017911328.1-4;Dbxref=GeneID:108555585%2CGenbank:XM_017911328.1;Parent=rna-XM_017911328.1
NW_016908357.1	Gnomon	CDS	3264551	3264620	.	+	0	Name=XP_017766664.1;ID=cds-XP_017766664.1;Dbxref=GeneID:108555514%2CGenbank:XP_017766664.1;Parent=rna-XM_017911175.1
NW_016908357.1	Gnomon	CDS	3278851	3278921	.	+	0	Name=XP_017766664.1;ID=cds-XP_017766664.1;Dbxref=GeneID:108555514%2CGenbank:XP_017766664.1;Parent=rna-XM_017911175.1
NW_016908357.1	Gnomon	CDS	3289921	3290190	.	+	0	Name=XP_017766664.1;ID=cds-XP_017766664.1;Dbxref=GeneID:108555514%2CGenbank:XP_017766664.1;Parent=rna-XM_017911175.1
NW_016908357.1	Gnomon	CDS	3291926	3292042	.	+	0	Name=XP_017766664.1;ID=cds-XP_017766664.1;Dbxref=GeneID:108555514%2CGenbank:XP_017766664.1;Parent=rna-XM_017911175.1
NW_016908357.1	Gnomon	mRNA	1210015	1246373	.	-	.	Name=XM_017911301.1;ID=rna-XM_017911301.1;Dbxref=GeneID:108555570%2CGenbank:XM_017911301.1;Parent=gene-LOC108555570
NW_016908357.1	Gnomon	exon	1190493	1190614	.	-	.	ID=exon-XM_017911352.1-4;Dbxref=GeneID:108555594%2CGenbank:XM_017911352.1;Parent=rna-XM_017911352.1
NW_016908357.1	Gnomon	exon	1190015	1190414	.	-	.	ID=exon-XM_017911352.1-5;Dbxref=GeneID:108555594%2CGenbank:XM_017911352.1;Parent=rna-XM_017911352.1
NW_016908357.1	Gnomon	exon	1192796	1192916	.	-	.	ID=exon-XM_017911352.1-1;Dbxref=GeneID:108555594%2CGenbank:XM_017911352.1;Parent=rna-XM_017911352.1
NW_016908357.1	Gnomon	exon	1191453	1191641	.	-	.	ID=exon-XM_017911352.1-2;Dbxref=GeneID:108555594%2CGenbank:XM_017911352.1;Parent=rna-XM_017911352.1
NW_016908357.1	Gnomon	exon	1190880	1191029	.	-	.	ID=exon-XM_017911352.1-3;Dbxref=GeneID:108555594%2CGenbank:XM_017911352.1;Parent=rna-XM_017911352.1
NW_016908357.1	Gnomon	mRNA	857686	909285	.	+	.	Name=XM_017911291.1;ID=rna-XM_017911291.1;Dbxref=GeneID:108555563%2CGenbank:XM_017911291.1;Parent=gene-LOC108555563
NW_016908357.1	Gnomon	mRNA	3385757	3389221	.	+	.	Name=XM_017911051.1;ID=rna-XM_017911051.1;Dbxref=GeneID:108555424%2CGenbank:XM_017911051.1;Parent=gene-LOC108555424
NW_016908357.1	Gnomon	mRNA	3585050	3638737	.	-	.	Name=XM_017911208.1;ID=rna-XM_017911208.1;Dbxref=GeneID:108555533%2CGenbank:XM_017911208.1;Parent=gene-LOC108555533
NW_016908357.1	Gnomon	mRNA	1891561	1927284	.	+	.	Name=XM_017911198.1;ID=rna-XM_017911198.1;Dbxref=GeneID:108555530%2CGenbank:XM_017911198.1;Parent=gene-LOC108555530
NW_016908357.1	Gnomon	exon	1686403	1686586	.	-	.	ID=exon-XM_017911135.1-1;Dbxref=GeneID:108555480%2CGenbank:XM_017911135.1;Parent=rna-XM_017911135.1
NW_016908357.1	Gnomon	exon	1685972	1686204	.	-	.	ID=exon-XM_017911135.1-2;Dbxref=GeneID:108555480%2CGenbank:XM_017911135.1;Parent=rna-XM_017911135.1
NW_016908357.1	Gnomon	CDS	1058346	1058955	.	+	0	Name=XP_017766663.1;ID=cds-XP_017766663.1;Dbxref=GeneID:108555513%2CGenbank:XP_017766663.1;Parent=rna-XM_017911174.1
NW_016908357.1	Gnomon	CDS	1059047	1059292	.	+	0	Name=XP_017766663.1;ID=cds-XP_017766663.1;Dbxref=GeneID:108555513%2CGenbank:XP_017766663.1;Parent=rna-XM_017911174.1
NW_016908357.1	Gnomon	CDS	1059405	1059778	.	+	0	Name=XP_017766663.1;ID=cds-XP_017766663.1;Dbxref=GeneID:108555513%2CGenbank:XP_017766663.1;Parent=rna-XM_017911174.1
NW_016908357.1	Gnomon	CDS	1059862	1060016	.	+	0	Name=XP_017766663.1;ID=cds-XP_017766663.1;Dbxref=GeneID:108555513%2CGenbank:XP_017766663.1;Parent=rna-XM_017911174.1
NW_016908357.1	Gnomon	CDS	1060085	1060391	.	+	0	Name=XP_017766663.1;ID=cds-XP_017766663.1;Dbxref=GeneID:108555513%2CGenbank:XP_017766663.1;Parent=rna-XM_017911174.1
NW_016908357.1	Gnomon	CDS	801964	802194	.	-	0	Name=XP_017766819.1;ID=cds-XP_017766819.1;Dbxref=GeneID:108555586%2CGenbank:XP_017766819.1;Parent=rna-XM_017911330.1
NW_016908357.1	Gnomon	CDS	801662	801846	.	-	0	Name=XP_017766819.1;ID=cds-XP_017766819.1;Dbxref=GeneID:108555586%2CGenbank:XP_017766819.1;Parent=rna-XM_017911330.1
NW_016908357.1	Gnomon	CDS	800999	801583	.	-	0	Name=XP_017766819.1;ID=cds-XP_017766819.1;Dbxref=GeneID:108555586%2CGenbank:XP_017766819.1;Parent=rna-XM_017911330.1
NW_016908357.1	Gnomon	CDS	800671	800917	.	-	0	Name=XP_017766819.1;ID=cds-XP_017766819.1;Dbxref=GeneID:108555586%2CGenbank:XP_017766819.1;Parent=rna-XM_017911330.1
NW_016908357.1	Gnomon	CDS	2229934	2230752	.	-	0	Name=XP_017766569.1;ID=cds-XP_017766569.1;Dbxref=GeneID:108555444%2CGenbank:XP_017766569.1;Parent=rna-XM_017911080.1
NW_016908357.1	Gnomon	CDS	2227812	2227952	.	-	0	Name=XP_017766569.1;ID=cds-XP_017766569.1;Dbxref=GeneID:108555444%2CGenbank:XP_017766569.1;Parent=rna-XM_017911080.1
NW_016908357.1	Gnomon	CDS	2227555	2227735	.	-	0	Name=XP_017766569.1;ID=cds-XP_017766569.1;Dbxref=GeneID:108555444%2CGenbank:XP_017766569.1;Parent=rna-XM_017911080.1
NW_016908357.1	Gnomon	CDS	2226612	2226968	.	-	0	Name=XP_017766569.1;ID=cds-XP_017766569.1;Dbxref=GeneID:108555444%2CGenbank:XP_017766569.1;Parent=rna-XM_017911080.1
NW_016908357.1	Gnomon	CDS	2225524	2226494	.	-	0	Name=XP_017766569.1;ID=cds-XP_017766569.1;Dbxref=GeneID:108555444%2CGenbank:XP_017766569.1;Parent=rna-XM_017911080.1
NW_016908357.1	Gnomon	mRNA	1210015	1247981	.	-	.	Name=XM_017911302.1;ID=rna-XM_017911302.1;Dbxref=GeneID:108555570%2CGenbank:XM_017911302.1;Parent=gene-LOC108555570
NW_016908357.1	Gnomon	mRNA	897957	899085	.	-	.	Name=XM_017911292.1;ID=rna-XM_017911292.1;Dbxref=GeneID:108555564%2CGenbank:XM_017911292.1;Parent=gene-LOC108555564
NW_016908357.1	Gnomon	mRNA	3381377	3383909	.	-	.	Name=XM_017911053.1;ID=rna-XM_017911053.1;Dbxref=GeneID:108555425%2CGenbank:XM_017911053.1;Parent=gene-LOC108555425
NW_016908357.1	Gnomon	mRNA	1895896	1927284	.	+	.	Name=XM_017911199.1;ID=rna-XM_017911199.1;Dbxref=GeneID:108555530%2CGenbank:XM_017911199.1;Parent=gene-LOC108555530
NW_016908357.1	Gnomon	exon	3394477	3394533	.	-	.	ID=exon-XM_017911041.1-1;Dbxref=GeneID:108555414%2CGenbank:XM_017911041.1;Parent=rna-XM_017911041.1
NW_016908357.1	Gnomon	exon	3394057	3394351	.	-	.	ID=exon-XM_017911041.1-2;Dbxref=GeneID:108555414%2CGenbank:XM_017911041.1;Parent=rna-XM_017911041.1
NW_016908357.1	Gnomon	exon	3392275	3392348	.	-	.	ID=exon-XM_017911041.1-5;Dbxref=GeneID:108555414%2CGenbank:XM_017911041.1;Parent=rna-XM_017911041.1
NW_016908357.1	Gnomon	exon	3391556	3391862	.	-	.	ID=exon-XM_017911041.1-6;Dbxref=GeneID:108555414%2CGenbank:XM_017911041.1;Parent=rna-XM_017911041.1
NW_016908357.1	Gnomon	exon	3393292	3393601	.	-	.	ID=exon-XM_017911041.1-3;Dbxref=GeneID:108555414%2CGenbank:XM_017911041.1;Parent=rna-XM_017911041.1
NW_016908357.1	Gnomon	exon	3392952	3393103	.	-	.	ID=exon-XM_017911041.1-4;Dbxref=GeneID:108555414%2CGenbank:XM_017911041.1;Parent=rna-XM_017911041.1
NW_016908357.1	Gnomon	exon	3391143	3391449	.	-	.	ID=exon-XM_017911041.1-7;Dbxref=GeneID:108555414%2CGenbank:XM_017911041.1;Parent=rna-XM_017911041.1
NW_016908357.1	Gnomon	exon	3390846	3391048	.	-	.	ID=exon-XM_017911041.1-8;Dbxref=GeneID:108555414%2CGenbank:XM_017911041.1;Parent=rna-XM_017911041.1
NW_016908357.1	Gnomon	CDS	1052800	1053879	.	-	0	Name=XP_017766662.1;ID=cds-XP_017766662.1;Dbxref=GeneID:108555512%2CGenbank:XP_017766662.1;Parent=rna-XM_017911173.1
NW_016908357.1	Gnomon	CDS	808630	808744	.	-	0	Name=XP_017766818.1;ID=cds-XP_017766818.1;Dbxref=GeneID:108555585%2CGenbank:XP_017766818.1;Parent=rna-XM_017911329.1
NW_016908357.1	Gnomon	CDS	808467	808557	.	-	0	Name=XP_017766818.1;ID=cds-XP_017766818.1;Dbxref=GeneID:108555585%2CGenbank:XP_017766818.1;Parent=rna-XM_017911329.1
NW_016908357.1	Gnomon	CDS	808283	808386	.	-	0	Name=XP_017766818.1;ID=cds-XP_017766818.1;Dbxref=GeneID:108555585%2CGenbank:XP_017766818.1;Parent=rna-XM_017911329.1
NW_016908357.1	Gnomon	CDS	807771	808195	.	-	0	Name=XP_017766818.1;ID=cds-XP_017766818.1;Dbxref=GeneID:108555585%2CGenbank:XP_017766818.1;Parent=rna-XM_017911329.1
NW_016908357.1	Gnomon	CDS	804217	807684	.	-	0	Name=XP_017766818.1;ID=cds-XP_017766818.1;Dbxref=GeneID:108555585%2CGenbank:XP_017766818.1;Parent=rna-XM_017911329.1
NW_016908357.1	Gnomon	CDS	2229934	2230752	.	-	0	Name=XP_017766568.1;ID=cds-XP_017766568.1;Dbxref=GeneID:108555444%2CGenbank:XP_017766568.1;Parent=rna-XM_017911079.1
NW_016908357.1	Gnomon	CDS	2227812	2227952	.	-	0	Name=XP_017766568.1;ID=cds-XP_017766568.1;Dbxref=GeneID:108555444%2CGenbank:XP_017766568.1;Parent=rna-XM_017911079.1
NW_016908357.1	Gnomon	CDS	2227555	2227735	.	-	0	Name=XP_017766568.1;ID=cds-XP_017766568.1;Dbxref=GeneID:108555444%2CGenbank:XP_017766568.1;Parent=rna-XM_017911079.1
NW_016908357.1	Gnomon	CDS	2226612	2226968	.	-	0	Name=XP_017766568.1;ID=cds-XP_017766568.1;Dbxref=GeneID:108555444%2CGenbank:XP_017766568.1;Parent=rna-XM_017911079.1
NW_016908357.1	Gnomon	CDS	2225524	2226494	.	-	0	Name=XP_017766568.1;ID=cds-XP_017766568.1;Dbxref=GeneID:108555444%2CGenbank:XP_017766568.1;Parent=rna-XM_017911079.1
NW_016908357.1	Gnomon	exon	2697643	2697773	.	-	.	ID=exon-XM_017911342.1-14;Dbxref=GeneID:108555591%2CGenbank:XM_017911342.1;Parent=rna-XM_017911342.1
NW_016908357.1	Gnomon	exon	2690725	2690800	.	-	.	ID=exon-XM_017911342.1-15;Dbxref=GeneID:108555591%2CGenbank:XM_017911342.1;Parent=rna-XM_017911342.1
NW_016908357.1	Gnomon	exon	2700236	2700312	.	-	.	ID=exon-XM_017911342.1-12;Dbxref=GeneID:108555591%2CGenbank:XM_017911342.1;Parent=rna-XM_017911342.1
NW_016908357.1	Gnomon	exon	2699924	2700025	.	-	.	ID=exon-XM_017911342.1-13;Dbxref=GeneID:108555591%2CGenbank:XM_017911342.1;Parent=rna-XM_017911342.1
NW_016908357.1	Gnomon	mRNA	1210015	1248378	.	-	.	Name=XM_017911303.1;ID=rna-XM_017911303.1;Dbxref=GeneID:108555570%2CGenbank:XM_017911303.1;Parent=gene-LOC108555570
NW_016908357.1	Gnomon	exon	2702136	2702424	.	-	.	ID=exon-XM_017911342.1-10;Dbxref=GeneID:108555591%2CGenbank:XM_017911342.1;Parent=rna-XM_017911342.1
NW_016908357.1	Gnomon	exon	2701644	2701712	.	-	.	ID=exon-XM_017911342.1-11;Dbxref=GeneID:108555591%2CGenbank:XM_017911342.1;Parent=rna-XM_017911342.1
NW_016908357.1	Gnomon	exon	2690481	2690593	.	-	.	ID=exon-XM_017911342.1-16;Dbxref=GeneID:108555591%2CGenbank:XM_017911342.1;Parent=rna-XM_017911342.1
NW_016908357.1	Gnomon	exon	2689981	2690230	.	-	.	ID=exon-XM_017911342.1-17;Dbxref=GeneID:108555591%2CGenbank:XM_017911342.1;Parent=rna-XM_017911342.1
NW_016908357.1	Gnomon	mRNA	4059241	4065236	.	-	.	Name=XM_017911293.1;ID=rna-XM_017911293.1;Dbxref=GeneID:108555565%2CGenbank:XM_017911293.1;Parent=gene-LOC108555565
NW_016908357.1	Gnomon	mRNA	626688	640357	.	-	.	Name=XM_017911054.1;ID=rna-XM_017911054.1;Dbxref=GeneID:108555426%2CGenbank:XM_017911054.1;Parent=gene-LOC108555426
NW_016908357.1	Gnomon	CDS	4048890	4049064	.	-	0	Name=XP_017766661.1;ID=cds-XP_017766661.1;Dbxref=GeneID:108555511%2CGenbank:XP_017766661.1;Parent=rna-XM_017911172.1
NW_016908357.1	Gnomon	CDS	4048690	4048812	.	-	0	Name=XP_017766661.1;ID=cds-XP_017766661.1;Dbxref=GeneID:108555511%2CGenbank:XP_017766661.1;Parent=rna-XM_017911172.1
NW_016908357.1	Gnomon	CDS	4044528	4044754	.	-	0	Name=XP_017766661.1;ID=cds-XP_017766661.1;Dbxref=GeneID:108555511%2CGenbank:XP_017766661.1;Parent=rna-XM_017911172.1
NW_016908357.1	Gnomon	CDS	4042634	4042770	.	-	0	Name=XP_017766661.1;ID=cds-XP_017766661.1;Dbxref=GeneID:108555511%2CGenbank:XP_017766661.1;Parent=rna-XM_017911172.1
NW_016908357.1	Gnomon	CDS	4042461	4042581	.	-	0	Name=XP_017766661.1;ID=cds-XP_017766661.1;Dbxref=GeneID:108555511%2CGenbank:XP_017766661.1;Parent=rna-XM_017911172.1
NW_016908357.1	Gnomon	CDS	808630	808954	.	-	0	Name=XP_017766817.1;ID=cds-XP_017766817.1;Dbxref=GeneID:108555585%2CGenbank:XP_017766817.1;Parent=rna-XM_017911328.1
NW_016908357.1	Gnomon	CDS	808467	808557	.	-	0	Name=XP_017766817.1;ID=cds-XP_017766817.1;Dbxref=GeneID:108555585%2CGenbank:XP_017766817.1;Parent=rna-XM_017911328.1
NW_016908357.1	Gnomon	CDS	808283	808386	.	-	0	Name=XP_017766817.1;ID=cds-XP_017766817.1;Dbxref=GeneID:108555585%2CGenbank:XP_017766817.1;Parent=rna-XM_017911328.1
NW_016908357.1	Gnomon	CDS	807771	808195	.	-	0	Name=XP_017766817.1;ID=cds-XP_017766817.1;Dbxref=GeneID:108555585%2CGenbank:XP_017766817.1;Parent=rna-XM_017911328.1
NW_016908357.1	Gnomon	CDS	804217	807684	.	-	0	Name=XP_017766817.1;ID=cds-XP_017766817.1;Dbxref=GeneID:108555585%2CGenbank:XP_017766817.1;Parent=rna-XM_017911328.1
NW_016908357.1	Gnomon	exon	1184503	1184828	.	-	.	ID=exon-XM_017911277.1-1;Dbxref=GeneID:108555560%2CGenbank:XM_017911277.1;Parent=rna-XM_017911277.1
NW_016908357.1	Gnomon	exon	1174071	1174235	.	-	.	ID=exon-XM_017911277.1-4;Dbxref=GeneID:108555560%2CGenbank:XM_017911277.1;Parent=rna-XM_017911277.1
NW_016908357.1	Gnomon	exon	1173561	1173736	.	-	.	ID=exon-XM_017911277.1-5;Dbxref=GeneID:108555560%2CGenbank:XM_017911277.1;Parent=rna-XM_017911277.1
NW_016908357.1	Gnomon	exon	1174689	1174896	.	-	.	ID=exon-XM_017911277.1-2;Dbxref=GeneID:108555560%2CGenbank:XM_017911277.1;Parent=rna-XM_017911277.1
NW_016908357.1	Gnomon	exon	1174321	1174505	.	-	.	ID=exon-XM_017911277.1-3;Dbxref=GeneID:108555560%2CGenbank:XM_017911277.1;Parent=rna-XM_017911277.1
NW_016908357.1	Gnomon	exon	1167558	1172663	.	-	.	ID=exon-XM_017911277.1-8;Dbxref=GeneID:108555560%2CGenbank:XM_017911277.1;Parent=rna-XM_017911277.1
NW_016908357.1	Gnomon	exon	1173061	1173285	.	-	.	ID=exon-XM_017911277.1-6;Dbxref=GeneID:108555560%2CGenbank:XM_017911277.1;Parent=rna-XM_017911277.1
NW_016908357.1	Gnomon	exon	1172758	1172981	.	-	.	ID=exon-XM_017911277.1-7;Dbxref=GeneID:108555560%2CGenbank:XM_017911277.1;Parent=rna-XM_017911277.1
NW_016908357.1	Gnomon	exon	1027532	1027620	.	+	.	ID=exon-XM_017911019.1-8;Dbxref=GeneID:108555392%2CGenbank:XM_017911019.1;Parent=rna-XM_017911019.1
NW_016908357.1	Gnomon	exon	1027693	1028030	.	+	.	ID=exon-XM_017911019.1-9;Dbxref=GeneID:108555392%2CGenbank:XM_017911019.1;Parent=rna-XM_017911019.1
NW_016908357.1	Gnomon	exon	1026076	1026192	.	+	.	ID=exon-XM_017911019.1-4;Dbxref=GeneID:108555392%2CGenbank:XM_017911019.1;Parent=rna-XM_017911019.1
NW_016908357.1	Gnomon	exon	1026265	1026693	.	+	.	ID=exon-XM_017911019.1-5;Dbxref=GeneID:108555392%2CGenbank:XM_017911019.1;Parent=rna-XM_017911019.1
NW_016908357.1	Gnomon	exon	1026760	1027015	.	+	.	ID=exon-XM_017911019.1-6;Dbxref=GeneID:108555392%2CGenbank:XM_017911019.1;Parent=rna-XM_017911019.1
NW_016908357.1	Gnomon	exon	1027100	1027448	.	+	.	ID=exon-XM_017911019.1-7;Dbxref=GeneID:108555392%2CGenbank:XM_017911019.1;Parent=rna-XM_017911019.1
NW_016908357.1	Gnomon	exon	1024588	1024683	.	+	.	ID=exon-XM_017911019.1-1;Dbxref=GeneID:108555392%2CGenbank:XM_017911019.1;Parent=rna-XM_017911019.1
NW_016908357.1	Gnomon	exon	1024765	1025778	.	+	.	ID=exon-XM_017911019.1-2;Dbxref=GeneID:108555392%2CGenbank:XM_017911019.1;Parent=rna-XM_017911019.1
NW_016908357.1	Gnomon	exon	1025877	1026017	.	+	.	ID=exon-XM_017911019.1-3;Dbxref=GeneID:108555392%2CGenbank:XM_017911019.1;Parent=rna-XM_017911019.1
NW_016908357.1	Gnomon	CDS	3132037	3132108	.	+	0	Name=XP_017766763.1;ID=cds-XP_017766763.1;Dbxref=GeneID:108555557%2CGenbank:XP_017766763.1;Parent=rna-XM_017911274.1
NW_016908357.1	Gnomon	CDS	3132249	3132470	.	+	0	Name=XP_017766763.1;ID=cds-XP_017766763.1;Dbxref=GeneID:108555557%2CGenbank:XP_017766763.1;Parent=rna-XM_017911274.1
NW_016908357.1	Gnomon	CDS	3132847	3133020	.	+	0	Name=XP_017766763.1;ID=cds-XP_017766763.1;Dbxref=GeneID:108555557%2CGenbank:XP_017766763.1;Parent=rna-XM_017911274.1
NW_016908357.1	Gnomon	CDS	3133103	3133206	.	+	0	Name=XP_017766763.1;ID=cds-XP_017766763.1;Dbxref=GeneID:108555557%2CGenbank:XP_017766763.1;Parent=rna-XM_017911274.1
NW_016908357.1	Gnomon	CDS	3133279	3133415	.	+	0	Name=XP_017766763.1;ID=cds-XP_017766763.1;Dbxref=GeneID:108555557%2CGenbank:XP_017766763.1;Parent=rna-XM_017911274.1
NW_016908357.1	Gnomon	CDS	3133534	3133702	.	+	0	Name=XP_017766763.1;ID=cds-XP_017766763.1;Dbxref=GeneID:108555557%2CGenbank:XP_017766763.1;Parent=rna-XM_017911274.1
NW_016908357.1	Gnomon	CDS	3133784	3134032	.	+	0	Name=XP_017766763.1;ID=cds-XP_017766763.1;Dbxref=GeneID:108555557%2CGenbank:XP_017766763.1;Parent=rna-XM_017911274.1
NW_016908357.1	Gnomon	CDS	3134241	3134455	.	+	0	Name=XP_017766763.1;ID=cds-XP_017766763.1;Dbxref=GeneID:108555557%2CGenbank:XP_017766763.1;Parent=rna-XM_017911274.1
NW_016908357.1	Gnomon	CDS	3134601	3134782	.	+	0	Name=XP_017766763.1;ID=cds-XP_017766763.1;Dbxref=GeneID:108555557%2CGenbank:XP_017766763.1;Parent=rna-XM_017911274.1
NW_016908357.1	Gnomon	CDS	3134860	3135038	.	+	0	Name=XP_017766763.1;ID=cds-XP_017766763.1;Dbxref=GeneID:108555557%2CGenbank:XP_017766763.1;Parent=rna-XM_017911274.1
NW_016908357.1	Gnomon	CDS	3135132	3135342	.	+	0	Name=XP_017766763.1;ID=cds-XP_017766763.1;Dbxref=GeneID:108555557%2CGenbank:XP_017766763.1;Parent=rna-XM_017911274.1
NW_016908357.1	Gnomon	CDS	2131139	2131150	.	-	0	Name=XP_017766523.1;ID=cds-XP_017766523.1;Dbxref=GeneID:108555407%2CGenbank:XP_017766523.1;Parent=rna-XM_017911034.1
NW_016908357.1	Gnomon	CDS	2130912	2130982	.	-	0	Name=XP_017766523.1;ID=cds-XP_017766523.1;Dbxref=GeneID:108555407%2CGenbank:XP_017766523.1;Parent=rna-XM_017911034.1
NW_016908357.1	Gnomon	CDS	2130195	2130359	.	-	0	Name=XP_017766523.1;ID=cds-XP_017766523.1;Dbxref=GeneID:108555407%2CGenbank:XP_017766523.1;Parent=rna-XM_017911034.1
NW_016908357.1	Gnomon	CDS	2129159	2129288	.	-	0	Name=XP_017766523.1;ID=cds-XP_017766523.1;Dbxref=GeneID:108555407%2CGenbank:XP_017766523.1;Parent=rna-XM_017911034.1
NW_016908357.1	Gnomon	CDS	2128184	2128491	.	-	0	Name=XP_017766523.1;ID=cds-XP_017766523.1;Dbxref=GeneID:108555407%2CGenbank:XP_017766523.1;Parent=rna-XM_017911034.1
NW_016908357.1	Gnomon	CDS	2127672	2127897	.	-	0	Name=XP_017766523.1;ID=cds-XP_017766523.1;Dbxref=GeneID:108555407%2CGenbank:XP_017766523.1;Parent=rna-XM_017911034.1
NW_016908357.1	Gnomon	exon	374140	374217	.	-	.	ID=exon-XM_017911231.1-6;Dbxref=GeneID:108555537%2CGenbank:XM_017911231.1;Parent=rna-XM_017911231.1
NW_016908357.1	Gnomon	exon	373971	374068	.	-	.	ID=exon-XM_017911231.1-7;Dbxref=GeneID:108555537%2CGenbank:XM_017911231.1;Parent=rna-XM_017911231.1
NW_016908357.1	Gnomon	exon	375335	375462	.	-	.	ID=exon-XM_017911231.1-4;Dbxref=GeneID:108555537%2CGenbank:XM_017911231.1;Parent=rna-XM_017911231.1
NW_016908357.1	Gnomon	exon	374800	374975	.	-	.	ID=exon-XM_017911231.1-5;Dbxref=GeneID:108555537%2CGenbank:XM_017911231.1;Parent=rna-XM_017911231.1
NW_016908357.1	Gnomon	exon	373688	373828	.	-	.	ID=exon-XM_017911231.1-8;Dbxref=GeneID:108555537%2CGenbank:XM_017911231.1;Parent=rna-XM_017911231.1
NW_016908357.1	Gnomon	exon	372479	372575	.	-	.	ID=exon-XM_017911231.1-9;Dbxref=GeneID:108555537%2CGenbank:XM_017911231.1;Parent=rna-XM_017911231.1
NW_016908357.1	Gnomon	exon	382467	382648	.	-	.	ID=exon-XM_017911231.1-2;Dbxref=GeneID:108555537%2CGenbank:XM_017911231.1;Parent=rna-XM_017911231.1
NW_016908357.1	Gnomon	exon	376644	376704	.	-	.	ID=exon-XM_017911231.1-3;Dbxref=GeneID:108555537%2CGenbank:XM_017911231.1;Parent=rna-XM_017911231.1
NW_016908357.1	Gnomon	exon	384341	384409	.	-	.	ID=exon-XM_017911231.1-1;Dbxref=GeneID:108555537%2CGenbank:XM_017911231.1;Parent=rna-XM_017911231.1
NW_016908357.1	Gnomon	CDS	2213488	2213505	.	-	0	Name=XP_017766669.1;ID=cds-XP_017766669.1;Dbxref=GeneID:108555518%2CGenbank:XP_017766669.1;Parent=rna-XM_017911180.1
NW_016908357.1	Gnomon	CDS	2212447	2212932	.	-	0	Name=XP_017766669.1;ID=cds-XP_017766669.1;Dbxref=GeneID:108555518%2CGenbank:XP_017766669.1;Parent=rna-XM_017911180.1
NW_016908357.1	Gnomon	mRNA	3353509	3378830	.	-	.	Name=XM_017911251.1;ID=rna-XM_017911251.1;Dbxref=GeneID:108555544%2CGenbank:XM_017911251.1;Parent=gene-LOC108555544
NW_016908357.1	Gnomon	mRNA	623482	624481	.	-	.	Name=XM_017911011.1;ID=rna-XM_017911011.1;Dbxref=GeneID:108555383%2CGenbank:XM_017911011.1;Parent=gene-LOC108555383
NW_016908357.1	Gnomon	mRNA	915862	917224	.	-	.	Name=XM_017911157.1;ID=rna-XM_017911157.1;Dbxref=GeneID:108555500%2CGenbank:XM_017911157.1;Parent=gene-LOC108555500
NW_016908357.1	tRNAscan-SE	gene	1658052	1658125	.	-	.	Name=Trnan-guu;ID=gene-Trnan-guu-3;Dbxref=GeneID:108555608
NW_016908357.1	Gnomon	exon	1062953	1063152	.	+	.	ID=exon-XM_017911020.1-6;Dbxref=GeneID:108555393%2CGenbank:XM_017911020.1;Parent=rna-XM_017911020.1
NW_016908357.1	Gnomon	exon	1061488	1061597	.	+	.	ID=exon-XM_017911020.1-1;Dbxref=GeneID:108555393%2CGenbank:XM_017911020.1;Parent=rna-XM_017911020.1
NW_016908357.1	Gnomon	exon	1062294	1062644	.	+	.	ID=exon-XM_017911020.1-4;Dbxref=GeneID:108555393%2CGenbank:XM_017911020.1;Parent=rna-XM_017911020.1
NW_016908357.1	Gnomon	exon	1062737	1062883	.	+	.	ID=exon-XM_017911020.1-5;Dbxref=GeneID:108555393%2CGenbank:XM_017911020.1;Parent=rna-XM_017911020.1
NW_016908357.1	Gnomon	exon	1061665	1061942	.	+	.	ID=exon-XM_017911020.1-2;Dbxref=GeneID:108555393%2CGenbank:XM_017911020.1;Parent=rna-XM_017911020.1
NW_016908357.1	Gnomon	exon	1062014	1062209	.	+	.	ID=exon-XM_017911020.1-3;Dbxref=GeneID:108555393%2CGenbank:XM_017911020.1;Parent=rna-XM_017911020.1
NW_016908357.1	Gnomon	CDS	3118394	3118454	.	+	0	Name=XP_017766762.1;ID=cds-XP_017766762.1;Dbxref=GeneID:108555556%2CGenbank:XP_017766762.1;Note=The sequence of the model RefSeq protein was modified relative to this genomic sequence to represent the inferred CDS: inserted 2 bases in 1 codon%3B deleted 2 bases in 1 codon%3B substituted 1 base at 1 genomic stop codon;Parent=rna-XM_017911273.1
NW_016908357.1	Gnomon	CDS	3119033	3119091	.	+	0	Name=XP_017766762.1;ID=cds-XP_017766762.1;Dbxref=GeneID:108555556%2CGenbank:XP_017766762.1;Note=The sequence of the model RefSeq protein was modified relative to this genomic sequence to represent the inferred CDS: inserted 2 bases in 1 codon%3B deleted 2 bases in 1 codon%3B substituted 1 base at 1 genomic stop codon;Parent=rna-XM_017911273.1
NW_016908357.1	Gnomon	CDS	3119191	3119373	.	+	0	Name=XP_017766762.1;ID=cds-XP_017766762.1;Dbxref=GeneID:108555556%2CGenbank:XP_017766762.1;Note=The sequence of the model RefSeq protein was modified relative to this genomic sequence to represent the inferred CDS: inserted 2 bases in 1 codon%3B deleted 2 bases in 1 codon%3B substituted 1 base at 1 genomic stop codon;Parent=rna-XM_017911273.1
NW_016908357.1	Gnomon	CDS	3119483	3119836	.	+	0	Name=XP_017766762.1;ID=cds-XP_017766762.1;Dbxref=GeneID:108555556%2CGenbank:XP_017766762.1;Note=The sequence of the model RefSeq protein was modified relative to this genomic sequence to represent the inferred CDS: inserted 2 bases in 1 codon%3B deleted 2 bases in 1 codon%3B substituted 1 base at 1 genomic stop codon;Parent=rna-XM_017911273.1
NW_016908357.1	Gnomon	CDS	3119918	3120063	.	+	0	Name=XP_017766762.1;ID=cds-XP_017766762.1;Dbxref=GeneID:108555556%2CGenbank:XP_017766762.1;Note=The sequence of the model RefSeq protein was modified relative to this genomic sequence to represent the inferred CDS: inserted 2 bases in 1 codon%3B deleted 2 bases in 1 codon%3B substituted 1 base at 1 genomic stop codon;Parent=rna-XM_017911273.1
NW_016908357.1	Gnomon	CDS	3120065	3121796	.	+	0	Name=XP_017766762.1;ID=cds-XP_017766762.1;Dbxref=GeneID:108555556%2CGenbank:XP_017766762.1;Note=The sequence of the model RefSeq protein was modified relative to this genomic sequence to represent the inferred CDS: inserted 2 bases in 1 codon%3B deleted 2 bases in 1 codon%3B substituted 1 base at 1 genomic stop codon;Parent=rna-XM_017911273.1
NW_016908357.1	Gnomon	CDS	3121799	3121932	.	+	0	Name=XP_017766762.1;ID=cds-XP_017766762.1;Dbxref=GeneID:108555556%2CGenbank:XP_017766762.1;Note=The sequence of the model RefSeq protein was modified relative to this genomic sequence to represent the inferred CDS: inserted 2 bases in 1 codon%3B deleted 2 bases in 1 codon%3B substituted 1 base at 1 genomic stop codon;Parent=rna-XM_017911273.1
NW_016908357.1	Gnomon	CDS	3122731	3122731	.	+	0	Name=XP_017766762.1;ID=cds-XP_017766762.1;Dbxref=GeneID:108555556%2CGenbank:XP_017766762.1;Note=The sequence of the model RefSeq protein was modified relative to this genomic sequence to represent the inferred CDS: inserted 2 bases in 1 codon%3B deleted 2 bases in 1 codon%3B substituted 1 base at 1 genomic stop codon;Parent=rna-XM_017911273.1
NW_016908357.1	Gnomon	CDS	1815034	1815395	.	+	0	Name=XP_017766522.1;ID=cds-XP_017766522.1;Dbxref=GeneID:108555406%2CGenbank:XP_017766522.1;Parent=rna-XM_017911033.1
NW_016908357.1	Gnomon	CDS	1815457	1815795	.	+	0	Name=XP_017766522.1;ID=cds-XP_017766522.1;Dbxref=GeneID:108555406%2CGenbank:XP_017766522.1;Parent=rna-XM_017911033.1
NW_016908357.1	Gnomon	CDS	1815876	1816077	.	+	0	Name=XP_017766522.1;ID=cds-XP_017766522.1;Dbxref=GeneID:108555406%2CGenbank:XP_017766522.1;Parent=rna-XM_017911033.1
NW_016908357.1	Gnomon	CDS	1816151	1816306	.	+	0	Name=XP_017766522.1;ID=cds-XP_017766522.1;Dbxref=GeneID:108555406%2CGenbank:XP_017766522.1;Parent=rna-XM_017911033.1
NW_016908357.1	Gnomon	CDS	1816493	1816543	.	+	0	Name=XP_017766522.1;ID=cds-XP_017766522.1;Dbxref=GeneID:108555406%2CGenbank:XP_017766522.1;Parent=rna-XM_017911033.1
NW_016908357.1	Gnomon	CDS	160179	162032	.	-	0	Name=XP_017766668.1;ID=cds-XP_017766668.1;Dbxref=GeneID:108555516%2CGenbank:XP_017766668.1;Parent=rna-XM_017911179.1
NW_016908357.1	Gnomon	exon	1657527	1657533	.	-	.	ID=exon-XM_017911137.1-1;Dbxref=GeneID:108555482%2CGenbank:XM_017911137.1;Parent=rna-XM_017911137.1
NW_016908357.1	Gnomon	exon	1657017	1657116	.	-	.	ID=exon-XM_017911137.1-2;Dbxref=GeneID:108555482%2CGenbank:XM_017911137.1;Parent=rna-XM_017911137.1
NW_016908357.1	Gnomon	exon	1656506	1656927	.	-	.	ID=exon-XM_017911137.1-3;Dbxref=GeneID:108555482%2CGenbank:XM_017911137.1;Parent=rna-XM_017911137.1
NW_016908357.1	Gnomon	exon	1655644	1656427	.	-	.	ID=exon-XM_017911137.1-4;Dbxref=GeneID:108555482%2CGenbank:XM_017911137.1;Parent=rna-XM_017911137.1
NW_016908357.1	Gnomon	mRNA	3353509	3378830	.	-	.	Name=XM_017911252.1;ID=rna-XM_017911252.1;Dbxref=GeneID:108555544%2CGenbank:XM_017911252.1;Parent=gene-LOC108555544
NW_016908357.1	Gnomon	exon	3619118	3619959	.	-	.	ID=exon-XM_017911207.1-3;Dbxref=GeneID:108555533%2CGenbank:XM_017911207.1;Parent=rna-XM_017911207.1
NW_016908357.1	Gnomon	mRNA	755242	771450	.	-	.	Name=XM_017911012.1;ID=rna-XM_017911012.1;Dbxref=GeneID:108555384%2CGenbank:XM_017911012.1;Parent=gene-LOC108555384
NW_016908357.1	Gnomon	exon	3601868	3602104	.	-	.	ID=exon-XM_017911207.1-4;Dbxref=GeneID:108555533%2CGenbank:XM_017911207.1;Parent=rna-XM_017911207.1
NW_016908357.1	Gnomon	exon	3601568	3601774	.	-	.	ID=exon-XM_017911207.1-5;Dbxref=GeneID:108555533%2CGenbank:XM_017911207.1;Parent=rna-XM_017911207.1
NW_016908357.1	Gnomon	exon	3601316	3601475	.	-	.	ID=exon-XM_017911207.1-6;Dbxref=GeneID:108555533%2CGenbank:XM_017911207.1;Parent=rna-XM_017911207.1
NW_016908357.1	Gnomon	exon	3601081	3601134	.	-	.	ID=exon-XM_017911207.1-7;Dbxref=GeneID:108555533%2CGenbank:XM_017911207.1;Parent=rna-XM_017911207.1
NW_016908357.1	Gnomon	exon	3581456	3583250	.	-	.	ID=exon-XM_017911207.1-8;Dbxref=GeneID:108555533%2CGenbank:XM_017911207.1;Parent=rna-XM_017911207.1
NW_016908357.1	Gnomon	exon	3621046	3621075	.	-	.	ID=exon-XM_017911207.1-1;Dbxref=GeneID:108555533%2CGenbank:XM_017911207.1;Parent=rna-XM_017911207.1
NW_016908357.1	Gnomon	exon	3620567	3620980	.	-	.	ID=exon-XM_017911207.1-2;Dbxref=GeneID:108555533%2CGenbank:XM_017911207.1;Parent=rna-XM_017911207.1
NW_016908357.1	Gnomon	exon	1184503	1184828	.	-	.	ID=exon-XM_017911278.1-1;Dbxref=GeneID:108555560%2CGenbank:XM_017911278.1;Parent=rna-XM_017911278.1
NW_016908357.1	Gnomon	exon	1174689	1174896	.	-	.	ID=exon-XM_017911278.1-2;Dbxref=GeneID:108555560%2CGenbank:XM_017911278.1;Parent=rna-XM_017911278.1
NW_016908357.1	Gnomon	exon	1174321	1174505	.	-	.	ID=exon-XM_017911278.1-3;Dbxref=GeneID:108555560%2CGenbank:XM_017911278.1;Parent=rna-XM_017911278.1
NW_016908357.1	Gnomon	exon	1174071	1174235	.	-	.	ID=exon-XM_017911278.1-4;Dbxref=GeneID:108555560%2CGenbank:XM_017911278.1;Parent=rna-XM_017911278.1
NW_016908357.1	Gnomon	exon	1173561	1173736	.	-	.	ID=exon-XM_017911278.1-5;Dbxref=GeneID:108555560%2CGenbank:XM_017911278.1;Parent=rna-XM_017911278.1
NW_016908357.1	Gnomon	exon	1173061	1173285	.	-	.	ID=exon-XM_017911278.1-6;Dbxref=GeneID:108555560%2CGenbank:XM_017911278.1;Parent=rna-XM_017911278.1
NW_016908357.1	Gnomon	exon	1172754	1172981	.	-	.	ID=exon-XM_017911278.1-7;Dbxref=GeneID:108555560%2CGenbank:XM_017911278.1;Parent=rna-XM_017911278.1
NW_016908357.1	Gnomon	exon	1167558	1172663	.	-	.	ID=exon-XM_017911278.1-8;Dbxref=GeneID:108555560%2CGenbank:XM_017911278.1;Parent=rna-XM_017911278.1
NW_016908357.1	Gnomon	mRNA	915862	917224	.	-	.	Name=XM_017911158.1;ID=rna-XM_017911158.1;Dbxref=GeneID:108555500%2CGenbank:XM_017911158.1;Parent=gene-LOC108555500
NW_016908357.1	Gnomon	exon	1207356	1207529	.	+	.	ID=exon-XM_017911161.1-2;Dbxref=GeneID:108555501%2CGenbank:XM_017911161.1;Parent=rna-XM_017911161.1
NW_016908357.1	Gnomon	exon	1207783	1208055	.	+	.	ID=exon-XM_017911161.1-3;Dbxref=GeneID:108555501%2CGenbank:XM_017911161.1;Parent=rna-XM_017911161.1
NW_016908357.1	Gnomon	exon	1198358	1198532	.	+	.	ID=exon-XM_017911161.1-1;Dbxref=GeneID:108555501%2CGenbank:XM_017911161.1;Parent=rna-XM_017911161.1
NW_016908357.1	Gnomon	exon	1208141	1208254	.	+	.	ID=exon-XM_017911161.1-4;Dbxref=GeneID:108555501%2CGenbank:XM_017911161.1;Parent=rna-XM_017911161.1
NW_016908357.1	Gnomon	exon	1208385	1208579	.	+	.	ID=exon-XM_017911161.1-5;Dbxref=GeneID:108555501%2CGenbank:XM_017911161.1;Parent=rna-XM_017911161.1
NW_016908357.1	Gnomon	CDS	1095019	1095342	.	-	0	Name=XP_017766761.1;ID=cds-XP_017766761.1;Dbxref=GeneID:108555555%2CGenbank:XP_017766761.1;Parent=rna-XM_017911272.1
NW_016908357.1	Gnomon	CDS	1807781	1808142	.	+	0	Name=XP_017766521.1;ID=cds-XP_017766521.1;Dbxref=GeneID:108555405%2CGenbank:XP_017766521.1;Parent=rna-XM_017911032.1
NW_016908357.1	Gnomon	CDS	1808483	1808827	.	+	0	Name=XP_017766521.1;ID=cds-XP_017766521.1;Dbxref=GeneID:108555405%2CGenbank:XP_017766521.1;Parent=rna-XM_017911032.1
NW_016908357.1	Gnomon	CDS	1808919	1809123	.	+	0	Name=XP_017766521.1;ID=cds-XP_017766521.1;Dbxref=GeneID:108555405%2CGenbank:XP_017766521.1;Parent=rna-XM_017911032.1
NW_016908357.1	Gnomon	CDS	1809213	1809368	.	+	0	Name=XP_017766521.1;ID=cds-XP_017766521.1;Dbxref=GeneID:108555405%2CGenbank:XP_017766521.1;Parent=rna-XM_017911032.1
NW_016908357.1	Gnomon	CDS	1809843	1809896	.	+	0	Name=XP_017766521.1;ID=cds-XP_017766521.1;Dbxref=GeneID:108555405%2CGenbank:XP_017766521.1;Parent=rna-XM_017911032.1
NW_016908357.1	Gnomon	mRNA	1198358	1208579	.	+	.	Name=XM_017911159.1;ID=rna-XM_017911159.1;Dbxref=GeneID:108555501%2CGenbank:XM_017911159.1;Parent=gene-LOC108555501
NW_016908357.1	Gnomon	exon	3795972	3796171	.	-	.	ID=exon-XM_017911043.1-5;Dbxref=GeneID:108555416%2CGenbank:XM_017911043.1;Parent=rna-XM_017911043.1
NW_016908357.1	Gnomon	exon	3795713	3795886	.	-	.	ID=exon-XM_017911043.1-6;Dbxref=GeneID:108555416%2CGenbank:XM_017911043.1;Parent=rna-XM_017911043.1
NW_016908357.1	Gnomon	exon	3796546	3796782	.	-	.	ID=exon-XM_017911043.1-3;Dbxref=GeneID:108555416%2CGenbank:XM_017911043.1;Parent=rna-XM_017911043.1
NW_016908357.1	Gnomon	exon	3796242	3796474	.	-	.	ID=exon-XM_017911043.1-4;Dbxref=GeneID:108555416%2CGenbank:XM_017911043.1;Parent=rna-XM_017911043.1
NW_016908357.1	Gnomon	exon	3797841	3797961	.	-	.	ID=exon-XM_017911043.1-1;Dbxref=GeneID:108555416%2CGenbank:XM_017911043.1;Parent=rna-XM_017911043.1
NW_016908357.1	Gnomon	exon	3797544	3797763	.	-	.	ID=exon-XM_017911043.1-2;Dbxref=GeneID:108555416%2CGenbank:XM_017911043.1;Parent=rna-XM_017911043.1
NW_016908357.1	Gnomon	CDS	2640616	2640748	.	-	0	Name=XP_017766667.1;ID=cds-XP_017766667.1;Dbxref=GeneID:108555515%2CGenbank:XP_017766667.1;Parent=rna-XM_017911178.1
NW_016908357.1	Gnomon	CDS	2617989	2618167	.	-	0	Name=XP_017766667.1;ID=cds-XP_017766667.1;Dbxref=GeneID:108555515%2CGenbank:XP_017766667.1;Parent=rna-XM_017911178.1
NW_016908357.1	Gnomon	CDS	2571275	2571485	.	-	0	Name=XP_017766667.1;ID=cds-XP_017766667.1;Dbxref=GeneID:108555515%2CGenbank:XP_017766667.1;Parent=rna-XM_017911178.1
NW_016908357.1	Gnomon	CDS	2570894	2570947	.	-	0	Name=XP_017766667.1;ID=cds-XP_017766667.1;Dbxref=GeneID:108555515%2CGenbank:XP_017766667.1;Parent=rna-XM_017911178.1
NW_016908357.1	Gnomon	CDS	2566656	2566819	.	-	0	Name=XP_017766667.1;ID=cds-XP_017766667.1;Dbxref=GeneID:108555515%2CGenbank:XP_017766667.1;Parent=rna-XM_017911178.1
NW_016908357.1	Gnomon	CDS	2565628	2565784	.	-	0	Name=XP_017766667.1;ID=cds-XP_017766667.1;Dbxref=GeneID:108555515%2CGenbank:XP_017766667.1;Parent=rna-XM_017911178.1
NW_016908357.1	Gnomon	CDS	2557113	2557249	.	-	0	Name=XP_017766667.1;ID=cds-XP_017766667.1;Dbxref=GeneID:108555515%2CGenbank:XP_017766667.1;Parent=rna-XM_017911178.1
NW_016908357.1	Gnomon	exon	1240925	1243102	.	+	.	ID=exon-XM_017911304.1-1;Dbxref=GeneID:108555571%2CGenbank:XM_017911304.1;Parent=rna-XM_017911304.1
NW_016908357.1	Gnomon	exon	1835819	1836036	.	+	.	ID=exon-XM_017911088.1-4;Dbxref=GeneID:108555451%2CGenbank:XM_017911088.1;Parent=rna-XM_017911088.1
NW_016908357.1	Gnomon	exon	1836103	1836487	.	+	.	ID=exon-XM_017911088.1-5;Dbxref=GeneID:108555451%2CGenbank:XM_017911088.1;Parent=rna-XM_017911088.1
NW_016908357.1	Gnomon	exon	1835235	1835362	.	+	.	ID=exon-XM_017911088.1-1;Dbxref=GeneID:108555451%2CGenbank:XM_017911088.1;Parent=rna-XM_017911088.1
NW_016908357.1	Gnomon	exon	1835466	1835610	.	+	.	ID=exon-XM_017911088.1-2;Dbxref=GeneID:108555451%2CGenbank:XM_017911088.1;Parent=rna-XM_017911088.1
NW_016908357.1	Gnomon	exon	1835685	1835757	.	+	.	ID=exon-XM_017911088.1-3;Dbxref=GeneID:108555451%2CGenbank:XM_017911088.1;Parent=rna-XM_017911088.1
NW_016908357.1	Gnomon	exon	1881075	1881292	.	+	.	ID=exon-XM_017911113.1-5;Dbxref=GeneID:108555468%2CGenbank:XM_017911113.1;Parent=rna-XM_017911113.1
NW_016908357.1	Gnomon	exon	1882765	1883092	.	+	.	ID=exon-XM_017911113.1-6;Dbxref=GeneID:108555468%2CGenbank:XM_017911113.1;Parent=rna-XM_017911113.1
NW_016908357.1	Gnomon	exon	1880564	1880630	.	+	.	ID=exon-XM_017911113.1-3;Dbxref=GeneID:108555468%2CGenbank:XM_017911113.1;Parent=rna-XM_017911113.1
NW_016908357.1	Gnomon	exon	1880710	1880911	.	+	.	ID=exon-XM_017911113.1-4;Dbxref=GeneID:108555468%2CGenbank:XM_017911113.1;Parent=rna-XM_017911113.1
NW_016908357.1	Gnomon	exon	1878709	1878726	.	+	.	ID=exon-XM_017911113.1-1;Dbxref=GeneID:108555468%2CGenbank:XM_017911113.1;Parent=rna-XM_017911113.1
NW_016908357.1	Gnomon	exon	1879524	1879878	.	+	.	ID=exon-XM_017911113.1-2;Dbxref=GeneID:108555468%2CGenbank:XM_017911113.1;Parent=rna-XM_017911113.1
NW_016908357.1	Gnomon	mRNA	3353509	3378830	.	-	.	Name=XM_017911253.1;ID=rna-XM_017911253.1;Dbxref=GeneID:108555544%2CGenbank:XM_017911253.1;Parent=gene-LOC108555544
NW_016908357.1	Gnomon	exon	3864008	3865798	.	+	.	ID=exon-XM_017911327.1-1;Dbxref=GeneID:108555584%2CGenbank:XM_017911327.1;Parent=rna-XM_017911327.1
NW_016908357.1	Gnomon	exon	3872217	3872440	.	+	.	ID=exon-XM_017911327.1-2;Dbxref=GeneID:108555584%2CGenbank:XM_017911327.1;Parent=rna-XM_017911327.1
NW_016908357.1	Gnomon	exon	3941634	3941751	.	+	.	ID=exon-XM_017911327.1-3;Dbxref=GeneID:108555584%2CGenbank:XM_017911327.1;Parent=rna-XM_017911327.1
NW_016908357.1	Gnomon	exon	3941966	3942019	.	+	.	ID=exon-XM_017911327.1-4;Dbxref=GeneID:108555584%2CGenbank:XM_017911327.1;Parent=rna-XM_017911327.1
NW_016908357.1	Gnomon	exon	3942945	3943257	.	+	.	ID=exon-XM_017911327.1-5;Dbxref=GeneID:108555584%2CGenbank:XM_017911327.1;Parent=rna-XM_017911327.1
NW_016908357.1	Gnomon	exon	3944335	3948014	.	+	.	ID=exon-XM_017911327.1-6;Dbxref=GeneID:108555584%2CGenbank:XM_017911327.1;Parent=rna-XM_017911327.1
NW_016908357.1	Gnomon	exon	1922984	1923091	.	+	.	ID=exon-XM_017911200.1-11;Dbxref=GeneID:108555530%2CGenbank:XM_017911200.1;Parent=rna-XM_017911200.1
NW_016908357.1	Gnomon	exon	1924056	1924213	.	+	.	ID=exon-XM_017911200.1-12;Dbxref=GeneID:108555530%2CGenbank:XM_017911200.1;Parent=rna-XM_017911200.1
NW_016908357.1	Gnomon	exon	1922578	1922777	.	+	.	ID=exon-XM_017911200.1-10;Dbxref=GeneID:108555530%2CGenbank:XM_017911200.1;Parent=rna-XM_017911200.1
NW_016908357.1	Gnomon	exon	1926425	1927284	.	+	.	ID=exon-XM_017911200.1-15;Dbxref=GeneID:108555530%2CGenbank:XM_017911200.1;Parent=rna-XM_017911200.1
NW_016908357.1	Gnomon	exon	1924311	1924792	.	+	.	ID=exon-XM_017911200.1-13;Dbxref=GeneID:108555530%2CGenbank:XM_017911200.1;Parent=rna-XM_017911200.1
NW_016908357.1	Gnomon	exon	1925453	1925608	.	+	.	ID=exon-XM_017911200.1-14;Dbxref=GeneID:108555530%2CGenbank:XM_017911200.1;Parent=rna-XM_017911200.1
NW_016908357.1	Gnomon	CDS	1096376	1096389	.	-	0	Name=XP_017766760.1;ID=cds-XP_017766760.1;Dbxref=GeneID:108555554%2CGenbank:XP_017766760.1;Parent=rna-XM_017911271.1
NW_016908357.1	Gnomon	CDS	1095767	1096098	.	-	0	Name=XP_017766760.1;ID=cds-XP_017766760.1;Dbxref=GeneID:108555554%2CGenbank:XP_017766760.1;Parent=rna-XM_017911271.1
NW_016908357.1	Gnomon	CDS	1094822	1094916	.	-	0	Name=XP_017766760.1;ID=cds-XP_017766760.1;Dbxref=GeneID:108555554%2CGenbank:XP_017766760.1;Parent=rna-XM_017911271.1
NW_016908357.1	Gnomon	mRNA	785502	787897	.	-	.	Name=XM_017911013.1;ID=rna-XM_017911013.1;Dbxref=GeneID:108555385%2CGenbank:XM_017911013.1;Parent=gene-LOC108555385
NW_016908357.1	Gnomon	CDS	1786582	1786588	.	-	0	Name=XP_017766520.1;ID=cds-XP_017766520.1;Dbxref=GeneID:108555404%2CGenbank:XP_017766520.1;Parent=rna-XM_017911031.1
NW_016908357.1	Gnomon	CDS	1783721	1786381	.	-	0	Name=XP_017766520.1;ID=cds-XP_017766520.1;Dbxref=GeneID:108555404%2CGenbank:XP_017766520.1;Parent=rna-XM_017911031.1
NW_016908357.1	Gnomon	CDS	1780620	1781131	.	-	0	Name=XP_017766520.1;ID=cds-XP_017766520.1;Dbxref=GeneID:108555404%2CGenbank:XP_017766520.1;Parent=rna-XM_017911031.1
NW_016908357.1	Gnomon	CDS	3264551	3264620	.	+	0	Name=XP_017766666.1;ID=cds-XP_017766666.1;Dbxref=GeneID:108555514%2CGenbank:XP_017766666.1;Parent=rna-XM_017911177.1
NW_016908357.1	Gnomon	CDS	3278851	3278921	.	+	0	Name=XP_017766666.1;ID=cds-XP_017766666.1;Dbxref=GeneID:108555514%2CGenbank:XP_017766666.1;Parent=rna-XM_017911177.1
NW_016908357.1	Gnomon	CDS	3289921	3290190	.	+	0	Name=XP_017766666.1;ID=cds-XP_017766666.1;Dbxref=GeneID:108555514%2CGenbank:XP_017766666.1;Parent=rna-XM_017911177.1
NW_016908357.1	Gnomon	CDS	3291926	3292042	.	+	0	Name=XP_017766666.1;ID=cds-XP_017766666.1;Dbxref=GeneID:108555514%2CGenbank:XP_017766666.1;Parent=rna-XM_017911177.1
NW_016908357.1	Gnomon	exon	1190880	1191029	.	-	.	ID=exon-XM_017911351.1-3;Dbxref=GeneID:108555594%2CGenbank:XM_017911351.1;Parent=rna-XM_017911351.1
NW_016908357.1	Gnomon	exon	1190016	1190614	.	-	.	ID=exon-XM_017911351.1-4;Dbxref=GeneID:108555594%2CGenbank:XM_017911351.1;Parent=rna-XM_017911351.1
NW_016908357.1	Gnomon	exon	1192796	1192916	.	-	.	ID=exon-XM_017911351.1-1;Dbxref=GeneID:108555594%2CGenbank:XM_017911351.1;Parent=rna-XM_017911351.1
NW_016908357.1	Gnomon	exon	1191453	1191641	.	-	.	ID=exon-XM_017911351.1-2;Dbxref=GeneID:108555594%2CGenbank:XM_017911351.1;Parent=rna-XM_017911351.1
NW_016908357.1	Gnomon	mRNA	793115	796875	.	-	.	Name=XM_017911014.1;ID=rna-XM_017911014.1;Dbxref=GeneID:108555386%2CGenbank:XM_017911014.1;Parent=gene-LOC108555386
NW_016908357.1	Gnomon	CDS	1844475	1844688	.	+	0	Name=XP_017766861.1;ID=cds-XP_017766861.1;Dbxref=GeneID:108555605%2CGenbank:XP_017766861.1;Parent=rna-XM_017911372.1
NW_016908357.1	Gnomon	CDS	1844948	1845089	.	+	0	Name=XP_017766861.1;ID=cds-XP_017766861.1;Dbxref=GeneID:108555605%2CGenbank:XP_017766861.1;Parent=rna-XM_017911372.1
NW_016908357.1	Gnomon	CDS	1845971	1846197	.	+	0	Name=XP_017766861.1;ID=cds-XP_017766861.1;Dbxref=GeneID:108555605%2CGenbank:XP_017766861.1;Parent=rna-XM_017911372.1
NW_016908357.1	Gnomon	CDS	1846494	1846686	.	+	0	Name=XP_017766861.1;ID=cds-XP_017766861.1;Dbxref=GeneID:108555605%2CGenbank:XP_017766861.1;Parent=rna-XM_017911372.1
NW_016908357.1	Gnomon	CDS	1848712	1848728	.	+	0	Name=XP_017766861.1;ID=cds-XP_017766861.1;Dbxref=GeneID:108555605%2CGenbank:XP_017766861.1;Parent=rna-XM_017911372.1
NW_016908357.1	Gnomon	CDS	1849267	1849292	.	+	0	Name=XP_017766861.1;ID=cds-XP_017766861.1;Dbxref=GeneID:108555605%2CGenbank:XP_017766861.1;Parent=rna-XM_017911372.1
NW_016908357.1	Gnomon	exon	1216729	1217077	.	-	.	ID=exon-XM_017911303.1-8;Dbxref=GeneID:108555570%2CGenbank:XM_017911303.1;Parent=rna-XM_017911303.1
NW_016908357.1	Gnomon	exon	1216301	1216632	.	-	.	ID=exon-XM_017911303.1-9;Dbxref=GeneID:108555570%2CGenbank:XM_017911303.1;Parent=rna-XM_017911303.1
NW_016908357.1	Gnomon	exon	1243482	1243582	.	-	.	ID=exon-XM_017911303.1-6;Dbxref=GeneID:108555570%2CGenbank:XM_017911303.1;Parent=rna-XM_017911303.1
NW_016908357.1	Gnomon	exon	1218115	1218437	.	-	.	ID=exon-XM_017911303.1-7;Dbxref=GeneID:108555570%2CGenbank:XM_017911303.1;Parent=rna-XM_017911303.1
NW_016908357.1	Gnomon	exon	1244118	1244265	.	-	.	ID=exon-XM_017911303.1-4;Dbxref=GeneID:108555570%2CGenbank:XM_017911303.1;Parent=rna-XM_017911303.1
NW_016908357.1	Gnomon	exon	1243815	1244049	.	-	.	ID=exon-XM_017911303.1-5;Dbxref=GeneID:108555570%2CGenbank:XM_017911303.1;Parent=rna-XM_017911303.1
NW_016908357.1	Gnomon	exon	1244593	1245695	.	-	.	ID=exon-XM_017911303.1-2;Dbxref=GeneID:108555570%2CGenbank:XM_017911303.1;Parent=rna-XM_017911303.1
NW_016908357.1	Gnomon	exon	1244363	1244505	.	-	.	ID=exon-XM_017911303.1-3;Dbxref=GeneID:108555570%2CGenbank:XM_017911303.1;Parent=rna-XM_017911303.1
NW_016908357.1	Gnomon	exon	1247959	1248378	.	-	.	ID=exon-XM_017911303.1-1;Dbxref=GeneID:108555570%2CGenbank:XM_017911303.1;Parent=rna-XM_017911303.1
NW_016908357.1	Gnomon	CDS	2206043	2206133	.	+	0	Name=XP_017766621.1;ID=cds-XP_017766621.1;Dbxref=GeneID:108555478%2CGenbank:XP_017766621.1;Parent=rna-XM_017911132.1
NW_016908357.1	Gnomon	CDS	2206434	2206535	.	+	0	Name=XP_017766621.1;ID=cds-XP_017766621.1;Dbxref=GeneID:108555478%2CGenbank:XP_017766621.1;Parent=rna-XM_017911132.1
NW_016908357.1	Gnomon	CDS	2206604	2206659	.	+	0	Name=XP_017766621.1;ID=cds-XP_017766621.1;Dbxref=GeneID:108555478%2CGenbank:XP_017766621.1;Parent=rna-XM_017911132.1
NW_016908357.1	Gnomon	exon	1726029	1726215	.	+	.	ID=exon-XM_017911337.1-14;Dbxref=GeneID:108555589%2CGenbank:XM_017911337.1;Parent=rna-XM_017911337.1
NW_016908357.1	Gnomon	exon	1726578	1726776	.	+	.	ID=exon-XM_017911337.1-15;Dbxref=GeneID:108555589%2CGenbank:XM_017911337.1;Parent=rna-XM_017911337.1
NW_016908357.1	Gnomon	exon	1726849	1726942	.	+	.	ID=exon-XM_017911337.1-16;Dbxref=GeneID:108555589%2CGenbank:XM_017911337.1;Parent=rna-XM_017911337.1
NW_016908357.1	Gnomon	exon	1727736	1727906	.	+	.	ID=exon-XM_017911337.1-17;Dbxref=GeneID:108555589%2CGenbank:XM_017911337.1;Parent=rna-XM_017911337.1
NW_016908357.1	Gnomon	exon	1727980	1728655	.	+	.	ID=exon-XM_017911337.1-18;Dbxref=GeneID:108555589%2CGenbank:XM_017911337.1;Parent=rna-XM_017911337.1
NW_016908357.1	Gnomon	exon	1728725	1729007	.	+	.	ID=exon-XM_017911337.1-19;Dbxref=GeneID:108555589%2CGenbank:XM_017911337.1;Parent=rna-XM_017911337.1
NW_016908357.1	Gnomon	exon	1724263	1724454	.	+	.	ID=exon-XM_017911337.1-10;Dbxref=GeneID:108555589%2CGenbank:XM_017911337.1;Parent=rna-XM_017911337.1
NW_016908357.1	Gnomon	exon	1724522	1724884	.	+	.	ID=exon-XM_017911337.1-11;Dbxref=GeneID:108555589%2CGenbank:XM_017911337.1;Parent=rna-XM_017911337.1
NW_016908357.1	Gnomon	exon	1724960	1725259	.	+	.	ID=exon-XM_017911337.1-12;Dbxref=GeneID:108555589%2CGenbank:XM_017911337.1;Parent=rna-XM_017911337.1
NW_016908357.1	Gnomon	exon	1725345	1725447	.	+	.	ID=exon-XM_017911337.1-13;Dbxref=GeneID:108555589%2CGenbank:XM_017911337.1;Parent=rna-XM_017911337.1
NW_016908357.1	Gnomon	exon	1729091	1729388	.	+	.	ID=exon-XM_017911337.1-20;Dbxref=GeneID:108555589%2CGenbank:XM_017911337.1;Parent=rna-XM_017911337.1
NW_016908357.1	Gnomon	CDS	1184503	1184605	.	-	0	Name=XP_017766767.1;ID=cds-XP_017766767.1;Dbxref=GeneID:108555560%2CGenbank:XP_017766767.1;Parent=rna-XM_017911278.1
NW_016908357.1	Gnomon	CDS	1174689	1174896	.	-	0	Name=XP_017766767.1;ID=cds-XP_017766767.1;Dbxref=GeneID:108555560%2CGenbank:XP_017766767.1;Parent=rna-XM_017911278.1
NW_016908357.1	Gnomon	CDS	1174321	1174505	.	-	0	Name=XP_017766767.1;ID=cds-XP_017766767.1;Dbxref=GeneID:108555560%2CGenbank:XP_017766767.1;Parent=rna-XM_017911278.1
NW_016908357.1	Gnomon	CDS	1174071	1174235	.	-	0	Name=XP_017766767.1;ID=cds-XP_017766767.1;Dbxref=GeneID:108555560%2CGenbank:XP_017766767.1;Parent=rna-XM_017911278.1
NW_016908357.1	Gnomon	CDS	1173561	1173736	.	-	0	Name=XP_017766767.1;ID=cds-XP_017766767.1;Dbxref=GeneID:108555560%2CGenbank:XP_017766767.1;Parent=rna-XM_017911278.1
NW_016908357.1	Gnomon	CDS	1173061	1173285	.	-	0	Name=XP_017766767.1;ID=cds-XP_017766767.1;Dbxref=GeneID:108555560%2CGenbank:XP_017766767.1;Parent=rna-XM_017911278.1
NW_016908357.1	Gnomon	CDS	1172793	1172981	.	-	0	Name=XP_017766767.1;ID=cds-XP_017766767.1;Dbxref=GeneID:108555560%2CGenbank:XP_017766767.1;Parent=rna-XM_017911278.1
NW_016908357.1	Gnomon	exon	908819	909113	.	+	.	ID=exon-XM_017911290.1-10;Dbxref=GeneID:108555563%2CGenbank:XM_017911290.1;Parent=rna-XM_017911290.1
NW_016908357.1	Gnomon	exon	909185	909301	.	+	.	ID=exon-XM_017911290.1-11;Dbxref=GeneID:108555563%2CGenbank:XM_017911290.1;Parent=rna-XM_017911290.1
NW_016908357.1	Gnomon	exon	4557638	4557715	.	-	.	ID=exon-XM_017911184.1-3;Dbxref=GeneID:108555521%2CGenbank:XM_017911184.1;Note=The sequence of the model RefSeq transcript was modified relative to this genomic sequence to represent the inferred CDS: deleted 2 bases in 1 codon;Parent=rna-XM_017911184.1
NW_016908357.1	Gnomon	exon	4559135	4559255	.	-	.	ID=exon-XM_017911184.1-1;Dbxref=GeneID:108555521%2CGenbank:XM_017911184.1;Note=The sequence of the model RefSeq transcript was modified relative to this genomic sequence to represent the inferred CDS: deleted 2 bases in 1 codon;Parent=rna-XM_017911184.1
NW_016908357.1	Gnomon	exon	4557718	4558976	.	-	.	ID=exon-XM_017911184.1-2;Dbxref=GeneID:108555521%2CGenbank:XM_017911184.1;Note=The sequence of the model RefSeq transcript was modified relative to this genomic sequence to represent the inferred CDS: deleted 2 bases in 1 codon;Parent=rna-XM_017911184.1
NW_016908357.1	Gnomon	mRNA	151854	153829	.	+	.	Name=XM_017911153.1;ID=rna-XM_017911153.1;Dbxref=GeneID:108555495%2CGenbank:XM_017911153.1;Parent=gene-LOC108555495
NW_016908357.1	Gnomon	exon	1881075	1881292	.	+	.	ID=exon-XM_017911114.1-4;Dbxref=GeneID:108555468%2CGenbank:XM_017911114.1;Parent=rna-XM_017911114.1
NW_016908357.1	Gnomon	exon	1882765	1883092	.	+	.	ID=exon-XM_017911114.1-5;Dbxref=GeneID:108555468%2CGenbank:XM_017911114.1;Parent=rna-XM_017911114.1
NW_016908357.1	Gnomon	exon	1879277	1879869	.	+	.	ID=exon-XM_017911114.1-1;Dbxref=GeneID:108555468%2CGenbank:XM_017911114.1;Parent=rna-XM_017911114.1
NW_016908357.1	Gnomon	exon	1880564	1880630	.	+	.	ID=exon-XM_017911114.1-2;Dbxref=GeneID:108555468%2CGenbank:XM_017911114.1;Parent=rna-XM_017911114.1
NW_016908357.1	Gnomon	exon	1880710	1880911	.	+	.	ID=exon-XM_017911114.1-3;Dbxref=GeneID:108555468%2CGenbank:XM_017911114.1;Parent=rna-XM_017911114.1
NW_016908357.1	Gnomon	mRNA	1098027	1104508	.	+	.	Name=XM_017911309.1;ID=rna-XM_017911309.1;Dbxref=GeneID:108555575%2CGenbank:XM_017911309.1;Parent=gene-LOC108555575
NW_016908357.1	Gnomon	mRNA	1210015	1246374	.	-	.	Name=XM_017911299.1;ID=rna-XM_017911299.1;Dbxref=GeneID:108555570%2CGenbank:XM_017911299.1;Parent=gene-LOC108555570
NW_016908357.1	Gnomon	mRNA	2660022	2664930	.	-	.	Name=XM_017911059.1;ID=rna-XM_017911059.1;Dbxref=GeneID:108555430%2CGenbank:XM_017911059.1;Parent=gene-LOC108555430
NW_016908357.1	Gnomon	CDS	1853499	1853631	.	+	0	Name=XP_017766860.1;ID=cds-XP_017766860.1;Dbxref=GeneID:108555604%2CGenbank:XP_017766860.1;Parent=rna-XM_017911371.1
NW_016908357.1	Gnomon	CDS	1873783	1874055	.	+	0	Name=XP_017766860.1;ID=cds-XP_017766860.1;Dbxref=GeneID:108555604%2CGenbank:XP_017766860.1;Parent=rna-XM_017911371.1
NW_016908357.1	Gnomon	CDS	1874545	1874798	.	+	0	Name=XP_017766860.1;ID=cds-XP_017766860.1;Dbxref=GeneID:108555604%2CGenbank:XP_017766860.1;Parent=rna-XM_017911371.1
NW_016908357.1	Gnomon	CDS	3831430	3832131	.	+	0	Name=XP_017766620.1;ID=cds-XP_017766620.1;Dbxref=GeneID:108555477%2CGenbank:XP_017766620.1;Parent=rna-XM_017911131.1
NW_016908357.1	Gnomon	exon	183724	183960	.	+	.	ID=exon-XM_017911065.1-1;Dbxref=GeneID:108555432%2CGenbank:XM_017911065.1;Parent=rna-XM_017911065.1
NW_016908357.1	Gnomon	exon	184379	184449	.	+	.	ID=exon-XM_017911065.1-2;Dbxref=GeneID:108555432%2CGenbank:XM_017911065.1;Parent=rna-XM_017911065.1
NW_016908357.1	Gnomon	exon	184529	184818	.	+	.	ID=exon-XM_017911065.1-3;Dbxref=GeneID:108555432%2CGenbank:XM_017911065.1;Parent=rna-XM_017911065.1
NW_016908357.1	Gnomon	exon	184905	185059	.	+	.	ID=exon-XM_017911065.1-4;Dbxref=GeneID:108555432%2CGenbank:XM_017911065.1;Parent=rna-XM_017911065.1
NW_016908357.1	Gnomon	exon	186189	186667	.	+	.	ID=exon-XM_017911065.1-9;Dbxref=GeneID:108555432%2CGenbank:XM_017911065.1;Parent=rna-XM_017911065.1
NW_016908357.1	Gnomon	exon	185130	185323	.	+	.	ID=exon-XM_017911065.1-5;Dbxref=GeneID:108555432%2CGenbank:XM_017911065.1;Parent=rna-XM_017911065.1
NW_016908357.1	Gnomon	exon	185400	185584	.	+	.	ID=exon-XM_017911065.1-6;Dbxref=GeneID:108555432%2CGenbank:XM_017911065.1;Parent=rna-XM_017911065.1
NW_016908357.1	Gnomon	exon	185683	185800	.	+	.	ID=exon-XM_017911065.1-7;Dbxref=GeneID:108555432%2CGenbank:XM_017911065.1;Parent=rna-XM_017911065.1
NW_016908357.1	Gnomon	exon	185888	186103	.	+	.	ID=exon-XM_017911065.1-8;Dbxref=GeneID:108555432%2CGenbank:XM_017911065.1;Parent=rna-XM_017911065.1
NW_016908357.1	Gnomon	CDS	1184503	1184605	.	-	0	Name=XP_017766766.1;ID=cds-XP_017766766.1;Dbxref=GeneID:108555560%2CGenbank:XP_017766766.1;Parent=rna-XM_017911277.1
NW_016908357.1	Gnomon	CDS	1174689	1174896	.	-	0	Name=XP_017766766.1;ID=cds-XP_017766766.1;Dbxref=GeneID:108555560%2CGenbank:XP_017766766.1;Parent=rna-XM_017911277.1
NW_016908357.1	Gnomon	CDS	1174321	1174505	.	-	0	Name=XP_017766766.1;ID=cds-XP_017766766.1;Dbxref=GeneID:108555560%2CGenbank:XP_017766766.1;Parent=rna-XM_017911277.1
NW_016908357.1	Gnomon	CDS	1174071	1174235	.	-	0	Name=XP_017766766.1;ID=cds-XP_017766766.1;Dbxref=GeneID:108555560%2CGenbank:XP_017766766.1;Parent=rna-XM_017911277.1
NW_016908357.1	Gnomon	CDS	1173561	1173736	.	-	0	Name=XP_017766766.1;ID=cds-XP_017766766.1;Dbxref=GeneID:108555560%2CGenbank:XP_017766766.1;Parent=rna-XM_017911277.1
NW_016908357.1	Gnomon	CDS	1173061	1173285	.	-	0	Name=XP_017766766.1;ID=cds-XP_017766766.1;Dbxref=GeneID:108555560%2CGenbank:XP_017766766.1;Parent=rna-XM_017911277.1
NW_016908357.1	Gnomon	CDS	1172793	1172981	.	-	0	Name=XP_017766766.1;ID=cds-XP_017766766.1;Dbxref=GeneID:108555560%2CGenbank:XP_017766766.1;Parent=rna-XM_017911277.1
NW_016908357.1	Gnomon	CDS	2311045	2311052	.	-	0	Name=XP_017766526.1;ID=cds-XP_017766526.1;Dbxref=GeneID:108555411%2CGenbank:XP_017766526.1;Parent=rna-XM_017911037.1
NW_016908357.1	Gnomon	CDS	2310809	2310971	.	-	0	Name=XP_017766526.1;ID=cds-XP_017766526.1;Dbxref=GeneID:108555411%2CGenbank:XP_017766526.1;Parent=rna-XM_017911037.1
NW_016908357.1	Gnomon	CDS	2299195	2299299	.	-	0	Name=XP_017766526.1;ID=cds-XP_017766526.1;Dbxref=GeneID:108555411%2CGenbank:XP_017766526.1;Parent=rna-XM_017911037.1
NW_016908357.1	Gnomon	CDS	2298872	2299105	.	-	0	Name=XP_017766526.1;ID=cds-XP_017766526.1;Dbxref=GeneID:108555411%2CGenbank:XP_017766526.1;Parent=rna-XM_017911037.1
NW_016908357.1	Gnomon	CDS	2298530	2298676	.	-	0	Name=XP_017766526.1;ID=cds-XP_017766526.1;Dbxref=GeneID:108555411%2CGenbank:XP_017766526.1;Parent=rna-XM_017911037.1
NW_016908357.1	Gnomon	CDS	2298297	2298363	.	-	0	Name=XP_017766526.1;ID=cds-XP_017766526.1;Dbxref=GeneID:108555411%2CGenbank:XP_017766526.1;Parent=rna-XM_017911037.1
NW_016908357.1	Gnomon	CDS	2297455	2297726	.	-	0	Name=XP_017766526.1;ID=cds-XP_017766526.1;Dbxref=GeneID:108555411%2CGenbank:XP_017766526.1;Parent=rna-XM_017911037.1
NW_016908357.1	Gnomon	CDS	2296639	2296851	.	-	0	Name=XP_017766526.1;ID=cds-XP_017766526.1;Dbxref=GeneID:108555411%2CGenbank:XP_017766526.1;Parent=rna-XM_017911037.1
NW_016908357.1	Gnomon	CDS	2296406	2296506	.	-	0	Name=XP_017766526.1;ID=cds-XP_017766526.1;Dbxref=GeneID:108555411%2CGenbank:XP_017766526.1;Parent=rna-XM_017911037.1
NW_016908357.1	Gnomon	CDS	2295677	2295742	.	-	0	Name=XP_017766526.1;ID=cds-XP_017766526.1;Dbxref=GeneID:108555411%2CGenbank:XP_017766526.1;Parent=rna-XM_017911037.1
NW_016908357.1	Gnomon	CDS	2293901	2294053	.	-	0	Name=XP_017766526.1;ID=cds-XP_017766526.1;Dbxref=GeneID:108555411%2CGenbank:XP_017766526.1;Parent=rna-XM_017911037.1
NW_016908357.1	Gnomon	CDS	2292461	2292663	.	-	0	Name=XP_017766526.1;ID=cds-XP_017766526.1;Dbxref=GeneID:108555411%2CGenbank:XP_017766526.1;Parent=rna-XM_017911037.1
NW_016908357.1	Gnomon	CDS	2291066	2291205	.	-	0	Name=XP_017766526.1;ID=cds-XP_017766526.1;Dbxref=GeneID:108555411%2CGenbank:XP_017766526.1;Parent=rna-XM_017911037.1
NW_016908357.1	Gnomon	CDS	2290811	2290942	.	-	0	Name=XP_017766526.1;ID=cds-XP_017766526.1;Dbxref=GeneID:108555411%2CGenbank:XP_017766526.1;Parent=rna-XM_017911037.1
NW_016908357.1	Gnomon	CDS	2290567	2290668	.	-	0	Name=XP_017766526.1;ID=cds-XP_017766526.1;Dbxref=GeneID:108555411%2CGenbank:XP_017766526.1;Parent=rna-XM_017911037.1
NW_016908357.1	Gnomon	mRNA	780487	783349	.	+	.	Name=XM_017911154.1;ID=rna-XM_017911154.1;Dbxref=GeneID:108555496%2CGenbank:XM_017911154.1;Parent=gene-LOC108555496
NW_016908357.1	Gnomon	exon	1087233	1087309	.	+	.	ID=exon-XM_017911265.1-10;Dbxref=GeneID:108555552%2CGenbank:XM_017911265.1;Parent=rna-XM_017911265.1
NW_016908357.1	Gnomon	exon	1092050	1092242	.	+	.	ID=exon-XM_017911265.1-11;Dbxref=GeneID:108555552%2CGenbank:XM_017911265.1;Parent=rna-XM_017911265.1
NW_016908357.1	Gnomon	exon	1092370	1092820	.	+	.	ID=exon-XM_017911265.1-12;Dbxref=GeneID:108555552%2CGenbank:XM_017911265.1;Parent=rna-XM_017911265.1
NW_016908357.1	Gnomon	exon	1092899	1093487	.	+	.	ID=exon-XM_017911265.1-13;Dbxref=GeneID:108555552%2CGenbank:XM_017911265.1;Parent=rna-XM_017911265.1
NW_016908357.1	Gnomon	CDS	1160788	1161000	.	+	0	Name=XP_017766765.1;ID=cds-XP_017766765.1;Dbxref=GeneID:108555558%2CGenbank:XP_017766765.1;Parent=rna-XM_017911276.1
NW_016908357.1	Gnomon	CDS	1161191	1161387	.	+	0	Name=XP_017766765.1;ID=cds-XP_017766765.1;Dbxref=GeneID:108555558%2CGenbank:XP_017766765.1;Parent=rna-XM_017911276.1
NW_016908357.1	Gnomon	CDS	1161516	1161738	.	+	0	Name=XP_017766765.1;ID=cds-XP_017766765.1;Dbxref=GeneID:108555558%2CGenbank:XP_017766765.1;Parent=rna-XM_017911276.1
NW_016908357.1	Gnomon	CDS	1162263	1162428	.	+	0	Name=XP_017766765.1;ID=cds-XP_017766765.1;Dbxref=GeneID:108555558%2CGenbank:XP_017766765.1;Parent=rna-XM_017911276.1
NW_016908357.1	Gnomon	CDS	1162696	1165180	.	+	0	Name=XP_017766765.1;ID=cds-XP_017766765.1;Dbxref=GeneID:108555558%2CGenbank:XP_017766765.1;Parent=rna-XM_017911276.1
NW_016908357.1	Gnomon	CDS	1165270	1165591	.	+	0	Name=XP_017766765.1;ID=cds-XP_017766765.1;Dbxref=GeneID:108555558%2CGenbank:XP_017766765.1;Parent=rna-XM_017911276.1
NW_016908357.1	Gnomon	CDS	1165850	1166049	.	+	0	Name=XP_017766765.1;ID=cds-XP_017766765.1;Dbxref=GeneID:108555558%2CGenbank:XP_017766765.1;Parent=rna-XM_017911276.1
NW_016908357.1	Gnomon	CDS	1166537	1166705	.	+	0	Name=XP_017766765.1;ID=cds-XP_017766765.1;Dbxref=GeneID:108555558%2CGenbank:XP_017766765.1;Parent=rna-XM_017911276.1
NW_016908357.1	Gnomon	CDS	2278650	2278743	.	-	0	Name=XP_017766525.1;ID=cds-XP_017766525.1;Dbxref=GeneID:108555410%2CGenbank:XP_017766525.1;Parent=rna-XM_017911036.1
NW_016908357.1	Gnomon	CDS	2278126	2278233	.	-	0	Name=XP_017766525.1;ID=cds-XP_017766525.1;Dbxref=GeneID:108555410%2CGenbank:XP_017766525.1;Parent=rna-XM_017911036.1
NW_016908357.1	Gnomon	CDS	2276993	2277081	.	-	0	Name=XP_017766525.1;ID=cds-XP_017766525.1;Dbxref=GeneID:108555410%2CGenbank:XP_017766525.1;Parent=rna-XM_017911036.1
NW_016908357.1	Gnomon	CDS	2276584	2276682	.	-	0	Name=XP_017766525.1;ID=cds-XP_017766525.1;Dbxref=GeneID:108555410%2CGenbank:XP_017766525.1;Parent=rna-XM_017911036.1
NW_016908357.1	Gnomon	CDS	2275924	2276130	.	-	0	Name=XP_017766525.1;ID=cds-XP_017766525.1;Dbxref=GeneID:108555410%2CGenbank:XP_017766525.1;Parent=rna-XM_017911036.1
NW_016908357.1	Gnomon	CDS	2273331	2273528	.	-	0	Name=XP_017766525.1;ID=cds-XP_017766525.1;Dbxref=GeneID:108555410%2CGenbank:XP_017766525.1;Parent=rna-XM_017911036.1
NW_016908357.1	Gnomon	CDS	2273166	2273264	.	-	0	Name=XP_017766525.1;ID=cds-XP_017766525.1;Dbxref=GeneID:108555410%2CGenbank:XP_017766525.1;Parent=rna-XM_017911036.1
NW_016908357.1	Gnomon	CDS	2273004	2273102	.	-	0	Name=XP_017766525.1;ID=cds-XP_017766525.1;Dbxref=GeneID:108555410%2CGenbank:XP_017766525.1;Parent=rna-XM_017911036.1
NW_016908357.1	Gnomon	CDS	2272826	2272924	.	-	0	Name=XP_017766525.1;ID=cds-XP_017766525.1;Dbxref=GeneID:108555410%2CGenbank:XP_017766525.1;Parent=rna-XM_017911036.1
NW_016908357.1	Gnomon	CDS	2272164	2272259	.	-	0	Name=XP_017766525.1;ID=cds-XP_017766525.1;Dbxref=GeneID:108555410%2CGenbank:XP_017766525.1;Parent=rna-XM_017911036.1
NW_016908357.1	Gnomon	CDS	2271756	2271990	.	-	0	Name=XP_017766525.1;ID=cds-XP_017766525.1;Dbxref=GeneID:108555410%2CGenbank:XP_017766525.1;Parent=rna-XM_017911036.1
NW_016908357.1	Gnomon	CDS	2271414	2271542	.	-	0	Name=XP_017766525.1;ID=cds-XP_017766525.1;Dbxref=GeneID:108555410%2CGenbank:XP_017766525.1;Parent=rna-XM_017911036.1
NW_016908357.1	Gnomon	CDS	2271239	2271324	.	-	0	Name=XP_017766525.1;ID=cds-XP_017766525.1;Dbxref=GeneID:108555410%2CGenbank:XP_017766525.1;Parent=rna-XM_017911036.1
NW_016908357.1	Gnomon	exon	159022	159308	.	+	.	ID=exon-XM_017911070.1-12;Dbxref=GeneID:108555438%2CGenbank:XM_017911070.1;Parent=rna-XM_017911070.1
NW_016908357.1	Gnomon	exon	158477	158654	.	+	.	ID=exon-XM_017911070.1-10;Dbxref=GeneID:108555438%2CGenbank:XM_017911070.1;Parent=rna-XM_017911070.1
NW_016908357.1	Gnomon	exon	158725	158948	.	+	.	ID=exon-XM_017911070.1-11;Dbxref=GeneID:108555438%2CGenbank:XM_017911070.1;Parent=rna-XM_017911070.1
NW_016908357.1	Gnomon	mRNA	1884616	1886736	.	-	.	Name=XM_017911155.1;ID=rna-XM_017911155.1;Dbxref=GeneID:108555497%2CGenbank:XM_017911155.1;Parent=gene-LOC108555497
NW_016908357.1	Gnomon	exon	3349032	3350336	.	-	.	ID=exon-XM_017911255.1-2;Dbxref=GeneID:108555545%2CGenbank:XM_017911255.1;Parent=rna-XM_017911255.1
NW_016908357.1	Gnomon	exon	3350460	3350836	.	-	.	ID=exon-XM_017911255.1-1;Dbxref=GeneID:108555545%2CGenbank:XM_017911255.1;Parent=rna-XM_017911255.1
NW_016908357.1	Gnomon	CDS	1160788	1161000	.	+	0	Name=XP_017766764.1;ID=cds-XP_017766764.1;Dbxref=GeneID:108555558%2CGenbank:XP_017766764.1;Parent=rna-XM_017911275.1
NW_016908357.1	Gnomon	CDS	1161191	1161411	.	+	0	Name=XP_017766764.1;ID=cds-XP_017766764.1;Dbxref=GeneID:108555558%2CGenbank:XP_017766764.1;Parent=rna-XM_017911275.1
NW_016908357.1	Gnomon	CDS	1161516	1161738	.	+	0	Name=XP_017766764.1;ID=cds-XP_017766764.1;Dbxref=GeneID:108555558%2CGenbank:XP_017766764.1;Parent=rna-XM_017911275.1
NW_016908357.1	Gnomon	CDS	1162263	1162428	.	+	0	Name=XP_017766764.1;ID=cds-XP_017766764.1;Dbxref=GeneID:108555558%2CGenbank:XP_017766764.1;Parent=rna-XM_017911275.1
NW_016908357.1	Gnomon	CDS	1162696	1165180	.	+	0	Name=XP_017766764.1;ID=cds-XP_017766764.1;Dbxref=GeneID:108555558%2CGenbank:XP_017766764.1;Parent=rna-XM_017911275.1
NW_016908357.1	Gnomon	CDS	1165270	1165591	.	+	0	Name=XP_017766764.1;ID=cds-XP_017766764.1;Dbxref=GeneID:108555558%2CGenbank:XP_017766764.1;Parent=rna-XM_017911275.1
NW_016908357.1	Gnomon	CDS	1165850	1166049	.	+	0	Name=XP_017766764.1;ID=cds-XP_017766764.1;Dbxref=GeneID:108555558%2CGenbank:XP_017766764.1;Parent=rna-XM_017911275.1
NW_016908357.1	Gnomon	CDS	1166537	1166705	.	+	0	Name=XP_017766764.1;ID=cds-XP_017766764.1;Dbxref=GeneID:108555558%2CGenbank:XP_017766764.1;Parent=rna-XM_017911275.1
NW_016908357.1	Gnomon	CDS	2184184	2184510	.	+	0	Name=XP_017766524.1;ID=cds-XP_017766524.1;Dbxref=GeneID:108555409%2CGenbank:XP_017766524.1;Parent=rna-XM_017911035.1
NW_016908357.1	Gnomon	CDS	2186104	2186252	.	+	0	Name=XP_017766524.1;ID=cds-XP_017766524.1;Dbxref=GeneID:108555409%2CGenbank:XP_017766524.1;Parent=rna-XM_017911035.1
NW_016908357.1	Gnomon	CDS	2186605	2186804	.	+	0	Name=XP_017766524.1;ID=cds-XP_017766524.1;Dbxref=GeneID:108555409%2CGenbank:XP_017766524.1;Parent=rna-XM_017911035.1
NW_016908357.1	Gnomon	CDS	2186957	2187138	.	+	0	Name=XP_017766524.1;ID=cds-XP_017766524.1;Dbxref=GeneID:108555409%2CGenbank:XP_017766524.1;Parent=rna-XM_017911035.1
NW_016908357.1	Gnomon	CDS	2188728	2188942	.	+	0	Name=XP_017766524.1;ID=cds-XP_017766524.1;Dbxref=GeneID:108555409%2CGenbank:XP_017766524.1;Parent=rna-XM_017911035.1
NW_016908357.1	Gnomon	CDS	2189076	2189313	.	+	0	Name=XP_017766524.1;ID=cds-XP_017766524.1;Dbxref=GeneID:108555409%2CGenbank:XP_017766524.1;Parent=rna-XM_017911035.1
NW_016908357.1	Gnomon	CDS	2191560	2191664	.	+	0	Name=XP_017766524.1;ID=cds-XP_017766524.1;Dbxref=GeneID:108555409%2CGenbank:XP_017766524.1;Parent=rna-XM_017911035.1
NW_016908357.1	Gnomon	CDS	2191743	2191796	.	+	0	Name=XP_017766524.1;ID=cds-XP_017766524.1;Dbxref=GeneID:108555409%2CGenbank:XP_017766524.1;Parent=rna-XM_017911035.1
NW_016908357.1	Gnomon	CDS	2191919	2192024	.	+	0	Name=XP_017766524.1;ID=cds-XP_017766524.1;Dbxref=GeneID:108555409%2CGenbank:XP_017766524.1;Parent=rna-XM_017911035.1
NW_016908357.1	Gnomon	CDS	2192325	2192770	.	+	0	Name=XP_017766524.1;ID=cds-XP_017766524.1;Dbxref=GeneID:108555409%2CGenbank:XP_017766524.1;Parent=rna-XM_017911035.1
NW_016908357.1	Gnomon	mRNA	3353509	3378830	.	-	.	Name=XM_017911250.1;ID=rna-XM_017911250.1;Dbxref=GeneID:108555544%2CGenbank:XM_017911250.1;Parent=gene-LOC108555544
NW_016908357.1	Gnomon	exon	1802098	1802339	.	+	.	ID=exon-XM_017911232.1-3;Dbxref=GeneID:108555538%2CGenbank:XM_017911232.1;Parent=rna-XM_017911232.1
NW_016908357.1	Gnomon	exon	1802412	1802614	.	+	.	ID=exon-XM_017911232.1-4;Dbxref=GeneID:108555538%2CGenbank:XM_017911232.1;Parent=rna-XM_017911232.1
NW_016908357.1	Gnomon	exon	1802696	1802991	.	+	.	ID=exon-XM_017911232.1-5;Dbxref=GeneID:108555538%2CGenbank:XM_017911232.1;Parent=rna-XM_017911232.1
NW_016908357.1	Gnomon	mRNA	368115	370288	.	+	.	Name=XM_017911010.1;ID=rna-XM_017911010.1;Dbxref=GeneID:108555382%2CGenbank:XM_017911010.1;Parent=gene-LOC108555382
NW_016908357.1	Gnomon	exon	1803112	1803416	.	+	.	ID=exon-XM_017911232.1-6;Dbxref=GeneID:108555538%2CGenbank:XM_017911232.1;Parent=rna-XM_017911232.1
NW_016908357.1	Gnomon	exon	1803499	1803656	.	+	.	ID=exon-XM_017911232.1-7;Dbxref=GeneID:108555538%2CGenbank:XM_017911232.1;Parent=rna-XM_017911232.1
NW_016908357.1	Gnomon	exon	1803732	1804005	.	+	.	ID=exon-XM_017911232.1-8;Dbxref=GeneID:108555538%2CGenbank:XM_017911232.1;Parent=rna-XM_017911232.1
NW_016908357.1	Gnomon	exon	1804107	1804648	.	+	.	ID=exon-XM_017911232.1-9;Dbxref=GeneID:108555538%2CGenbank:XM_017911232.1;Parent=rna-XM_017911232.1
NW_016908357.1	Gnomon	exon	3585050	3585633	.	-	.	ID=exon-XM_017911208.1-8;Dbxref=GeneID:108555533%2CGenbank:XM_017911208.1;Parent=rna-XM_017911208.1
NW_016908357.1	Gnomon	exon	3601316	3601475	.	-	.	ID=exon-XM_017911208.1-6;Dbxref=GeneID:108555533%2CGenbank:XM_017911208.1;Parent=rna-XM_017911208.1
NW_016908357.1	Gnomon	exon	3601081	3601134	.	-	.	ID=exon-XM_017911208.1-7;Dbxref=GeneID:108555533%2CGenbank:XM_017911208.1;Parent=rna-XM_017911208.1
NW_016908357.1	Gnomon	exon	3601868	3602104	.	-	.	ID=exon-XM_017911208.1-4;Dbxref=GeneID:108555533%2CGenbank:XM_017911208.1;Parent=rna-XM_017911208.1
NW_016908357.1	Gnomon	exon	3601568	3601774	.	-	.	ID=exon-XM_017911208.1-5;Dbxref=GeneID:108555533%2CGenbank:XM_017911208.1;Parent=rna-XM_017911208.1
NW_016908357.1	Gnomon	exon	1801409	1801672	.	+	.	ID=exon-XM_017911232.1-1;Dbxref=GeneID:108555538%2CGenbank:XM_017911232.1;Parent=rna-XM_017911232.1
NW_016908357.1	Gnomon	exon	3620567	3620980	.	-	.	ID=exon-XM_017911208.1-2;Dbxref=GeneID:108555533%2CGenbank:XM_017911208.1;Parent=rna-XM_017911208.1
NW_016908357.1	Gnomon	exon	1801843	1802011	.	+	.	ID=exon-XM_017911232.1-2;Dbxref=GeneID:108555538%2CGenbank:XM_017911232.1;Parent=rna-XM_017911232.1
NW_016908357.1	Gnomon	exon	3619118	3619959	.	-	.	ID=exon-XM_017911208.1-3;Dbxref=GeneID:108555533%2CGenbank:XM_017911208.1;Parent=rna-XM_017911208.1
NW_016908357.1	Gnomon	exon	3638720	3638737	.	-	.	ID=exon-XM_017911208.1-1;Dbxref=GeneID:108555533%2CGenbank:XM_017911208.1;Parent=rna-XM_017911208.1
NW_016908357.1	Gnomon	mRNA	131973	134522	.	-	.	Name=XM_017911156.1;ID=rna-XM_017911156.1;Dbxref=GeneID:108555499%2CGenbank:XM_017911156.1;Parent=gene-LOC108555499
NW_016908357.1	Gnomon	exon	1941357	1941669	.	-	.	ID=exon-XM_017911193.1-10;Dbxref=GeneID:108555529%2CGenbank:XM_017911193.1;Parent=rna-XM_017911193.1
NW_016908357.1	Gnomon	exon	1940718	1940834	.	-	.	ID=exon-XM_017911193.1-11;Dbxref=GeneID:108555529%2CGenbank:XM_017911193.1;Parent=rna-XM_017911193.1
NW_016908357.1	Gnomon	exon	1939049	1940636	.	-	.	ID=exon-XM_017911193.1-12;Dbxref=GeneID:108555529%2CGenbank:XM_017911193.1;Parent=rna-XM_017911193.1
NW_016908357.1	Gnomon	exon	1935021	1935361	.	-	.	ID=exon-XM_017911193.1-13;Dbxref=GeneID:108555529%2CGenbank:XM_017911193.1;Parent=rna-XM_017911193.1
NW_016908357.1	Gnomon	mRNA	3401423	3450500	.	-	.	Name=XM_017911246.1;ID=rna-XM_017911246.1;Dbxref=GeneID:108555542%2CGenbank:XM_017911246.1;Parent=gene-LOC108555542
NW_016908357.1	Gnomon	exon	3798735	3798860	.	-	.	ID=exon-XM_017911186.1-3;Dbxref=GeneID:108555523%2CGenbank:XM_017911186.1;Parent=rna-XM_017911186.1
NW_016908357.1	Gnomon	exon	3798617	3798666	.	-	.	ID=exon-XM_017911186.1-4;Dbxref=GeneID:108555523%2CGenbank:XM_017911186.1;Parent=rna-XM_017911186.1
NW_016908357.1	Gnomon	exon	3799610	3799629	.	-	.	ID=exon-XM_017911186.1-1;Dbxref=GeneID:108555523%2CGenbank:XM_017911186.1;Parent=rna-XM_017911186.1
NW_016908357.1	Gnomon	exon	3798934	3799163	.	-	.	ID=exon-XM_017911186.1-2;Dbxref=GeneID:108555523%2CGenbank:XM_017911186.1;Parent=rna-XM_017911186.1
NW_016908357.1	Gnomon	exon	3798313	3798554	.	-	.	ID=exon-XM_017911186.1-5;Dbxref=GeneID:108555523%2CGenbank:XM_017911186.1;Parent=rna-XM_017911186.1
NW_016908357.1	Gnomon	mRNA	42391	71290	.	+	.	Name=XM_017911006.1;ID=rna-XM_017911006.1;Dbxref=GeneID:108555379%2CGenbank:XM_017911006.1;Parent=gene-LOC108555379
NW_016908357.1	Gnomon	exon	3706886	3707255	.	+	.	ID=exon-XM_017911224.1-10;Dbxref=GeneID:108555534%2CGenbank:XM_017911224.1;Parent=rna-XM_017911224.1
NW_016908357.1	Gnomon	exon	3707714	3707752	.	+	.	ID=exon-XM_017911224.1-11;Dbxref=GeneID:108555534%2CGenbank:XM_017911224.1;Parent=rna-XM_017911224.1
NW_016908357.1	Gnomon	exon	3711582	3714659	.	+	.	ID=exon-XM_017911224.1-12;Dbxref=GeneID:108555534%2CGenbank:XM_017911224.1;Parent=rna-XM_017911224.1
NW_016908357.1	Gnomon	exon	2702136	2702424	.	-	.	ID=exon-XM_017911339.1-10;Dbxref=GeneID:108555591%2CGenbank:XM_017911339.1;Parent=rna-XM_017911339.1
NW_016908357.1	Gnomon	exon	2701644	2701712	.	-	.	ID=exon-XM_017911339.1-11;Dbxref=GeneID:108555591%2CGenbank:XM_017911339.1;Parent=rna-XM_017911339.1
NW_016908357.1	Gnomon	exon	2693950	2694125	.	-	.	ID=exon-XM_017911339.1-14;Dbxref=GeneID:108555591%2CGenbank:XM_017911339.1;Parent=rna-XM_017911339.1
NW_016908357.1	Gnomon	exon	2690725	2690800	.	-	.	ID=exon-XM_017911339.1-15;Dbxref=GeneID:108555591%2CGenbank:XM_017911339.1;Parent=rna-XM_017911339.1
NW_016908357.1	Gnomon	exon	2700236	2700312	.	-	.	ID=exon-XM_017911339.1-12;Dbxref=GeneID:108555591%2CGenbank:XM_017911339.1;Parent=rna-XM_017911339.1
NW_016908357.1	Gnomon	exon	2699924	2700025	.	-	.	ID=exon-XM_017911339.1-13;Dbxref=GeneID:108555591%2CGenbank:XM_017911339.1;Parent=rna-XM_017911339.1
NW_016908357.1	Gnomon	exon	2690481	2690593	.	-	.	ID=exon-XM_017911339.1-16;Dbxref=GeneID:108555591%2CGenbank:XM_017911339.1;Parent=rna-XM_017911339.1
NW_016908357.1	Gnomon	exon	2689389	2690230	.	-	.	ID=exon-XM_017911339.1-17;Dbxref=GeneID:108555591%2CGenbank:XM_017911339.1;Parent=rna-XM_017911339.1
NW_016908357.1	RefSeq	cDNA_match	514564	514715	.	+	.	ID=951db16b-e584-46ac-9b49-6662557ecf0e;Target=XM_017911097.1 1 152
NW_016908357.1	RefSeq	cDNA_match	515309	515387	.	+	.	ID=951db16b-e584-46ac-9b49-6662557ecf0e;Target=XM_017911097.1 1 152
NW_016908357.1	RefSeq	cDNA_match	515490	515645	.	+	.	ID=951db16b-e584-46ac-9b49-6662557ecf0e;Target=XM_017911097.1 1 152
NW_016908357.1	RefSeq	cDNA_match	515746	516046	.	+	.	ID=951db16b-e584-46ac-9b49-6662557ecf0e;Target=XM_017911097.1 1 152
NW_016908357.1	RefSeq	cDNA_match	516175	516222	.	+	.	ID=951db16b-e584-46ac-9b49-6662557ecf0e;Target=XM_017911097.1 1 152
NW_016908357.1	RefSeq	cDNA_match	516490	516708	.	+	.	ID=951db16b-e584-46ac-9b49-6662557ecf0e;Target=XM_017911097.1 1 152
NW_016908357.1	RefSeq	cDNA_match	516783	517461	.	+	.	ID=951db16b-e584-46ac-9b49-6662557ecf0e;Target=XM_017911097.1 1 152
NW_016908357.1	Gnomon	exon	2392519	2392629	.	+	.	ID=exon-XM_017911314.1-1;Dbxref=GeneID:108555577%2CGenbank:XM_017911314.1;Parent=rna-XM_017911314.1
NW_016908357.1	Gnomon	exon	2402455	2402580	.	+	.	ID=exon-XM_017911314.1-2;Dbxref=GeneID:108555577%2CGenbank:XM_017911314.1;Parent=rna-XM_017911314.1
NW_016908357.1	Gnomon	exon	2455704	2455858	.	+	.	ID=exon-XM_017911314.1-3;Dbxref=GeneID:108555577%2CGenbank:XM_017911314.1;Parent=rna-XM_017911314.1
NW_016908357.1	Gnomon	exon	2531188	2531398	.	+	.	ID=exon-XM_017911314.1-4;Dbxref=GeneID:108555577%2CGenbank:XM_017911314.1;Parent=rna-XM_017911314.1
NW_016908357.1	Gnomon	exon	2533376	2533435	.	+	.	ID=exon-XM_017911314.1-5;Dbxref=GeneID:108555577%2CGenbank:XM_017911314.1;Parent=rna-XM_017911314.1
NW_016908357.1	Gnomon	exon	2534938	2535088	.	+	.	ID=exon-XM_017911314.1-6;Dbxref=GeneID:108555577%2CGenbank:XM_017911314.1;Parent=rna-XM_017911314.1
NW_016908357.1	Gnomon	exon	2535700	2535848	.	+	.	ID=exon-XM_017911314.1-7;Dbxref=GeneID:108555577%2CGenbank:XM_017911314.1;Parent=rna-XM_017911314.1
NW_016908357.1	Gnomon	exon	2546915	2547078	.	+	.	ID=exon-XM_017911314.1-8;Dbxref=GeneID:108555577%2CGenbank:XM_017911314.1;Parent=rna-XM_017911314.1
NW_016908357.1	Gnomon	exon	842484	842509	.	-	.	ID=exon-XM_017911015.1-1;Dbxref=GeneID:108555388%2CGenbank:XM_017911015.1;Parent=rna-XM_017911015.1
NW_016908357.1	Gnomon	exon	840552	840832	.	-	.	ID=exon-XM_017911015.1-2;Dbxref=GeneID:108555388%2CGenbank:XM_017911015.1;Parent=rna-XM_017911015.1
NW_016908357.1	Gnomon	exon	839970	840479	.	-	.	ID=exon-XM_017911015.1-3;Dbxref=GeneID:108555388%2CGenbank:XM_017911015.1;Parent=rna-XM_017911015.1
NW_016908357.1	Gnomon	mRNA	2689389	2882897	.	-	.	Name=XM_017911340.1;ID=rna-XM_017911340.1;Dbxref=GeneID:108555591%2CGenbank:XM_017911340.1;Parent=gene-LOC108555591
NW_016908357.1	Gnomon	mRNA	3395292	3400373	.	-	.	Name=XM_017911090.1;ID=rna-XM_017911090.1;Dbxref=GeneID:108555453%2CGenbank:XM_017911090.1;Parent=gene-LOC108555453
NW_016908357.1	Gnomon	mRNA	788246	791513	.	+	.	Name=XM_017911100.1;ID=rna-XM_017911100.1;Dbxref=GeneID:108555460%2CGenbank:XM_017911100.1;Parent=gene-LOC108555460
NW_016908357.1	Gnomon	mRNA	4285618	4299364	.	-	.	Name=XM_017911091.1;ID=rna-XM_017911091.1;Dbxref=GeneID:108555454%2CGenbank:XM_017911091.1;Parent=gene-LOC108555454
NW_016908357.1	Gnomon	mRNA	789044	791513	.	+	.	Name=XM_017911101.1;ID=rna-XM_017911101.1;Dbxref=GeneID:108555460%2CGenbank:XM_017911101.1;Parent=gene-LOC108555460
NW_016908357.1	Gnomon	mRNA	3401423	3436014	.	-	.	Name=XM_017911247.1;ID=rna-XM_017911247.1;Dbxref=GeneID:108555542%2CGenbank:XM_017911247.1;Parent=gene-LOC108555542
NW_016908357.1	Gnomon	CDS	1686403	1686579	.	-	0	Name=XP_017766624.1;ID=cds-XP_017766624.1;Dbxref=GeneID:108555480%2CGenbank:XP_017766624.1;Parent=rna-XM_017911135.1
NW_016908357.1	Gnomon	CDS	1686025	1686204	.	-	0	Name=XP_017766624.1;ID=cds-XP_017766624.1;Dbxref=GeneID:108555480%2CGenbank:XP_017766624.1;Parent=rna-XM_017911135.1
NW_016908357.1	Gnomon	exon	185888	186103	.	+	.	ID=exon-XM_017911063.1-7;Dbxref=GeneID:108555432%2CGenbank:XM_017911063.1;Parent=rna-XM_017911063.1
NW_016908357.1	Gnomon	exon	186189	186667	.	+	.	ID=exon-XM_017911063.1-8;Dbxref=GeneID:108555432%2CGenbank:XM_017911063.1;Parent=rna-XM_017911063.1
NW_016908357.1	Gnomon	exon	184243	184449	.	+	.	ID=exon-XM_017911063.1-1;Dbxref=GeneID:108555432%2CGenbank:XM_017911063.1;Parent=rna-XM_017911063.1
NW_016908357.1	Gnomon	exon	184529	184818	.	+	.	ID=exon-XM_017911063.1-2;Dbxref=GeneID:108555432%2CGenbank:XM_017911063.1;Parent=rna-XM_017911063.1
NW_016908357.1	Gnomon	exon	184905	185059	.	+	.	ID=exon-XM_017911063.1-3;Dbxref=GeneID:108555432%2CGenbank:XM_017911063.1;Parent=rna-XM_017911063.1
NW_016908357.1	Gnomon	exon	185130	185323	.	+	.	ID=exon-XM_017911063.1-4;Dbxref=GeneID:108555432%2CGenbank:XM_017911063.1;Parent=rna-XM_017911063.1
NW_016908357.1	Gnomon	exon	185400	185584	.	+	.	ID=exon-XM_017911063.1-5;Dbxref=GeneID:108555432%2CGenbank:XM_017911063.1;Parent=rna-XM_017911063.1
NW_016908357.1	Gnomon	exon	185683	185800	.	+	.	ID=exon-XM_017911063.1-6;Dbxref=GeneID:108555432%2CGenbank:XM_017911063.1;Parent=rna-XM_017911063.1
NW_016908357.1	Gnomon	mRNA	4285618	4299445	.	-	.	Name=XM_017911092.1;ID=rna-XM_017911092.1;Dbxref=GeneID:108555454%2CGenbank:XM_017911092.1;Parent=gene-LOC108555454
NW_016908357.1	Gnomon	mRNA	189937	193380	.	-	.	Name=XM_017911102.1;ID=rna-XM_017911102.1;Dbxref=GeneID:108555461%2CGenbank:XM_017911102.1;Parent=gene-LOC108555461
NW_016908357.1	Gnomon	exon	187137	187453	.	-	.	ID=exon-XM_017911374.1-2;Dbxref=GeneID:108555607%2CGenbank:XM_017911374.1;Parent=rna-XM_017911374.1
NW_016908357.1	Gnomon	mRNA	3401423	3540409	.	-	.	Name=XM_017911248.1;ID=rna-XM_017911248.1;Dbxref=GeneID:108555542%2CGenbank:XM_017911248.1;Parent=gene-LOC108555542
NW_016908357.1	Gnomon	exon	187561	187770	.	-	.	ID=exon-XM_017911374.1-1;Dbxref=GeneID:108555607%2CGenbank:XM_017911374.1;Parent=rna-XM_017911374.1
NW_016908357.1	Gnomon	CDS	187561	187701	.	-	0	Name=XP_017766863.1;ID=cds-XP_017766863.1;Dbxref=GeneID:108555607%2CGenbank:XP_017766863.1;Parent=rna-XM_017911374.1
NW_016908357.1	Gnomon	CDS	187289	187453	.	-	0	Name=XP_017766863.1;ID=cds-XP_017766863.1;Dbxref=GeneID:108555607%2CGenbank:XP_017766863.1;Parent=rna-XM_017911374.1
NW_016908357.1	Gnomon	mRNA	320029	321569	.	-	.	Name=XM_017911008.1;ID=rna-XM_017911008.1;Dbxref=GeneID:108555380%2CGenbank:XM_017911008.1;Parent=gene-LOC108555380
NW_016908357.1	Gnomon	CDS	1696696	1696931	.	-	0	Name=XP_017766623.1;ID=cds-XP_017766623.1;Dbxref=GeneID:108555479%2CGenbank:XP_017766623.1;Parent=rna-XM_017911134.1
NW_016908357.1	Gnomon	CDS	1694778	1694919	.	-	0	Name=XP_017766623.1;ID=cds-XP_017766623.1;Dbxref=GeneID:108555479%2CGenbank:XP_017766623.1;Parent=rna-XM_017911134.1
NW_016908357.1	Gnomon	CDS	1694595	1694703	.	-	0	Name=XP_017766623.1;ID=cds-XP_017766623.1;Dbxref=GeneID:108555479%2CGenbank:XP_017766623.1;Parent=rna-XM_017911134.1
NW_016908357.1	Gnomon	CDS	1694346	1694515	.	-	0	Name=XP_017766623.1;ID=cds-XP_017766623.1;Dbxref=GeneID:108555479%2CGenbank:XP_017766623.1;Parent=rna-XM_017911134.1
NW_016908357.1	Gnomon	CDS	1694221	1694256	.	-	0	Name=XP_017766623.1;ID=cds-XP_017766623.1;Dbxref=GeneID:108555479%2CGenbank:XP_017766623.1;Parent=rna-XM_017911134.1
NW_016908357.1	Gnomon	CDS	1271721	1272008	.	-	0	Name=XP_017766769.1;ID=cds-XP_017766769.1;Dbxref=GeneID:108555561%2CGenbank:XP_017766769.1;Parent=rna-XM_017911280.1
NW_016908357.1	Gnomon	CDS	1263839	1264063	.	-	0	Name=XP_017766769.1;ID=cds-XP_017766769.1;Dbxref=GeneID:108555561%2CGenbank:XP_017766769.1;Parent=rna-XM_017911280.1
NW_016908357.1	Gnomon	CDS	1256518	1256683	.	-	0	Name=XP_017766769.1;ID=cds-XP_017766769.1;Dbxref=GeneID:108555561%2CGenbank:XP_017766769.1;Parent=rna-XM_017911280.1
NW_016908357.1	Gnomon	CDS	1256190	1256347	.	-	0	Name=XP_017766769.1;ID=cds-XP_017766769.1;Dbxref=GeneID:108555561%2CGenbank:XP_017766769.1;Parent=rna-XM_017911280.1
NW_016908357.1	Gnomon	CDS	1255487	1255672	.	-	0	Name=XP_017766769.1;ID=cds-XP_017766769.1;Dbxref=GeneID:108555561%2CGenbank:XP_017766769.1;Parent=rna-XM_017911280.1
NW_016908357.1	Gnomon	CDS	1255132	1255277	.	-	0	Name=XP_017766769.1;ID=cds-XP_017766769.1;Dbxref=GeneID:108555561%2CGenbank:XP_017766769.1;Parent=rna-XM_017911280.1
NW_016908357.1	Gnomon	CDS	1254772	1255054	.	-	0	Name=XP_017766769.1;ID=cds-XP_017766769.1;Dbxref=GeneID:108555561%2CGenbank:XP_017766769.1;Parent=rna-XM_017911280.1
NW_016908357.1	Gnomon	CDS	1254204	1254551	.	-	0	Name=XP_017766769.1;ID=cds-XP_017766769.1;Dbxref=GeneID:108555561%2CGenbank:XP_017766769.1;Parent=rna-XM_017911280.1
NW_016908357.1	Gnomon	CDS	1253775	1254001	.	-	0	Name=XP_017766769.1;ID=cds-XP_017766769.1;Dbxref=GeneID:108555561%2CGenbank:XP_017766769.1;Parent=rna-XM_017911280.1
NW_016908357.1	Gnomon	CDS	1253551	1253560	.	-	0	Name=XP_017766769.1;ID=cds-XP_017766769.1;Dbxref=GeneID:108555561%2CGenbank:XP_017766769.1;Parent=rna-XM_017911280.1
NW_016908357.1	Gnomon	CDS	3228995	3229237	.	+	0	Name=XP_017766529.1;ID=cds-XP_017766529.1;Dbxref=GeneID:108555413%2CGenbank:XP_017766529.1;Parent=rna-XM_017911040.1
NW_016908357.1	Gnomon	CDS	3229369	3229501	.	+	0	Name=XP_017766529.1;ID=cds-XP_017766529.1;Dbxref=GeneID:108555413%2CGenbank:XP_017766529.1;Parent=rna-XM_017911040.1
NW_016908357.1	Gnomon	CDS	3231206	3231309	.	+	0	Name=XP_017766529.1;ID=cds-XP_017766529.1;Dbxref=GeneID:108555413%2CGenbank:XP_017766529.1;Parent=rna-XM_017911040.1
NW_016908357.1	Gnomon	mRNA	2689981	2882897	.	-	.	Name=XM_017911342.1;ID=rna-XM_017911342.1;Dbxref=GeneID:108555591%2CGenbank:XM_017911342.1;Parent=gene-LOC108555591
NW_016908357.1	Gnomon	mRNA	2689981	2882897	.	-	.	Name=XM_017911343.1;ID=rna-XM_017911343.1;Dbxref=GeneID:108555591%2CGenbank:XM_017911343.1;Parent=gene-LOC108555591
NW_016908357.1	Gnomon	CDS	2977675	2977932	.	-	0	Name=XP_017766862.1;ID=cds-XP_017766862.1;Dbxref=GeneID:108555606%2CGenbank:XP_017766862.1;Parent=rna-XM_017911373.1
NW_016908357.1	Gnomon	CDS	2976694	2977191	.	-	0	Name=XP_017766862.1;ID=cds-XP_017766862.1;Dbxref=GeneID:108555606%2CGenbank:XP_017766862.1;Parent=rna-XM_017911373.1
NW_016908357.1	Gnomon	mRNA	135239	137868	.	-	.	Name=XM_017911103.1;ID=rna-XM_017911103.1;Dbxref=GeneID:108555462%2CGenbank:XM_017911103.1;Parent=gene-LOC108555462
NW_016908357.1	Gnomon	CDS	2206043	2206133	.	+	0	Name=XP_017766622.1;ID=cds-XP_017766622.1;Dbxref=GeneID:108555478%2CGenbank:XP_017766622.1;Parent=rna-XM_017911133.1
NW_016908357.1	Gnomon	CDS	2206434	2206535	.	+	0	Name=XP_017766622.1;ID=cds-XP_017766622.1;Dbxref=GeneID:108555478%2CGenbank:XP_017766622.1;Parent=rna-XM_017911133.1
NW_016908357.1	Gnomon	CDS	2206604	2206659	.	+	0	Name=XP_017766622.1;ID=cds-XP_017766622.1;Dbxref=GeneID:108555478%2CGenbank:XP_017766622.1;Parent=rna-XM_017911133.1
NW_016908357.1	Gnomon	mRNA	3353509	3378830	.	-	.	Name=XM_017911249.1;ID=rna-XM_017911249.1;Dbxref=GeneID:108555544%2CGenbank:XM_017911249.1;Parent=gene-LOC108555544
NW_016908357.1	Gnomon	exon	3711582	3714659	.	+	.	ID=exon-XM_017911214.1-12;Dbxref=GeneID:108555534%2CGenbank:XM_017911214.1;Parent=rna-XM_017911214.1
NW_016908357.1	Gnomon	exon	3706886	3707255	.	+	.	ID=exon-XM_017911214.1-10;Dbxref=GeneID:108555534%2CGenbank:XM_017911214.1;Parent=rna-XM_017911214.1
NW_016908357.1	Gnomon	exon	3707714	3707752	.	+	.	ID=exon-XM_017911214.1-11;Dbxref=GeneID:108555534%2CGenbank:XM_017911214.1;Parent=rna-XM_017911214.1
NW_016908357.1	Gnomon	mRNA	321822	322608	.	-	.	Name=XM_017911009.1;ID=rna-XM_017911009.1;Dbxref=GeneID:108555381%2CGenbank:XM_017911009.1;Note=The sequence of the model RefSeq transcript was modified relative to this genomic sequence to represent the inferred CDS: deleted 1 base in 1 codon;Parent=gene-LOC108555381
NW_016908357.1	Gnomon	CDS	2676867	2677084	.	+	0	Name=XP_017766528.1;ID=cds-XP_017766528.1;Dbxref=GeneID:108555412%2CGenbank:XP_017766528.1;Parent=rna-XM_017911039.1
NW_016908357.1	Gnomon	CDS	2677508	2677704	.	+	0	Name=XP_017766528.1;ID=cds-XP_017766528.1;Dbxref=GeneID:108555412%2CGenbank:XP_017766528.1;Parent=rna-XM_017911039.1
NW_016908357.1	Gnomon	CDS	2678279	2678401	.	+	0	Name=XP_017766528.1;ID=cds-XP_017766528.1;Dbxref=GeneID:108555412%2CGenbank:XP_017766528.1;Parent=rna-XM_017911039.1
NW_016908357.1	Gnomon	CDS	2681354	2681643	.	+	0	Name=XP_017766528.1;ID=cds-XP_017766528.1;Dbxref=GeneID:108555412%2CGenbank:XP_017766528.1;Parent=rna-XM_017911039.1
NW_016908357.1	Gnomon	CDS	2681748	2681943	.	+	0	Name=XP_017766528.1;ID=cds-XP_017766528.1;Dbxref=GeneID:108555412%2CGenbank:XP_017766528.1;Parent=rna-XM_017911039.1
NW_016908357.1	Gnomon	CDS	2682046	2682219	.	+	0	Name=XP_017766528.1;ID=cds-XP_017766528.1;Dbxref=GeneID:108555412%2CGenbank:XP_017766528.1;Parent=rna-XM_017911039.1
NW_016908357.1	Gnomon	CDS	2682305	2682925	.	+	0	Name=XP_017766528.1;ID=cds-XP_017766528.1;Dbxref=GeneID:108555412%2CGenbank:XP_017766528.1;Parent=rna-XM_017911039.1
NW_016908357.1	Gnomon	CDS	2683447	2683631	.	+	0	Name=XP_017766528.1;ID=cds-XP_017766528.1;Dbxref=GeneID:108555412%2CGenbank:XP_017766528.1;Parent=rna-XM_017911039.1
NW_016908357.1	Gnomon	exon	2242118	2242200	.	+	.	ID=exon-XM_017911262.1-4;Dbxref=GeneID:108555550%2CGenbank:XM_017911262.1;Parent=rna-XM_017911262.1
NW_016908357.1	Gnomon	exon	2242735	2243128	.	+	.	ID=exon-XM_017911262.1-5;Dbxref=GeneID:108555550%2CGenbank:XM_017911262.1;Parent=rna-XM_017911262.1
NW_016908357.1	Gnomon	exon	2239448	2239655	.	+	.	ID=exon-XM_017911262.1-2;Dbxref=GeneID:108555550%2CGenbank:XM_017911262.1;Parent=rna-XM_017911262.1
NW_016908357.1	Gnomon	exon	2239748	2239934	.	+	.	ID=exon-XM_017911262.1-3;Dbxref=GeneID:108555550%2CGenbank:XM_017911262.1;Parent=rna-XM_017911262.1
NW_016908357.1	Gnomon	exon	2237762	2237883	.	+	.	ID=exon-XM_017911262.1-1;Dbxref=GeneID:108555550%2CGenbank:XM_017911262.1;Parent=rna-XM_017911262.1
NW_016908357.1	Gnomon	exon	2268591	2268825	.	+	.	ID=exon-XM_017911262.1-8;Dbxref=GeneID:108555550%2CGenbank:XM_017911262.1;Parent=rna-XM_017911262.1
NW_016908357.1	Gnomon	exon	2244554	2244754	.	+	.	ID=exon-XM_017911262.1-6;Dbxref=GeneID:108555550%2CGenbank:XM_017911262.1;Parent=rna-XM_017911262.1
NW_016908357.1	Gnomon	exon	2246778	2246933	.	+	.	ID=exon-XM_017911262.1-7;Dbxref=GeneID:108555550%2CGenbank:XM_017911262.1;Parent=rna-XM_017911262.1
NW_016908357.1	Gnomon	exon	3641158	3641419	.	+	.	ID=exon-XM_017911215.1-1;Dbxref=GeneID:108555534%2CGenbank:XM_017911215.1;Parent=rna-XM_017911215.1
NW_016908357.1	Gnomon	exon	3643217	3644045	.	+	.	ID=exon-XM_017911215.1-2;Dbxref=GeneID:108555534%2CGenbank:XM_017911215.1;Parent=rna-XM_017911215.1
NW_016908357.1	Gnomon	exon	3702335	3702451	.	+	.	ID=exon-XM_017911215.1-3;Dbxref=GeneID:108555534%2CGenbank:XM_017911215.1;Parent=rna-XM_017911215.1
NW_016908357.1	Gnomon	exon	3703628	3703747	.	+	.	ID=exon-XM_017911215.1-4;Dbxref=GeneID:108555534%2CGenbank:XM_017911215.1;Parent=rna-XM_017911215.1
NW_016908357.1	Gnomon	exon	3703952	3704162	.	+	.	ID=exon-XM_017911215.1-5;Dbxref=GeneID:108555534%2CGenbank:XM_017911215.1;Parent=rna-XM_017911215.1
NW_016908357.1	Gnomon	exon	3705126	3705214	.	+	.	ID=exon-XM_017911215.1-6;Dbxref=GeneID:108555534%2CGenbank:XM_017911215.1;Parent=rna-XM_017911215.1
NW_016908357.1	Gnomon	exon	3706403	3706539	.	+	.	ID=exon-XM_017911215.1-7;Dbxref=GeneID:108555534%2CGenbank:XM_017911215.1;Parent=rna-XM_017911215.1
NW_016908357.1	Gnomon	exon	3706652	3706817	.	+	.	ID=exon-XM_017911215.1-8;Dbxref=GeneID:108555534%2CGenbank:XM_017911215.1;Parent=rna-XM_017911215.1
NW_016908357.1	Gnomon	exon	3706886	3707255	.	+	.	ID=exon-XM_017911215.1-9;Dbxref=GeneID:108555534%2CGenbank:XM_017911215.1;Parent=rna-XM_017911215.1
NW_016908357.1	Gnomon	exon	1837075	1837349	.	+	.	ID=exon-XM_017911087.1-3;Dbxref=GeneID:108555450%2CGenbank:XM_017911087.1;Parent=rna-XM_017911087.1
NW_016908357.1	Gnomon	exon	1837428	1838362	.	+	.	ID=exon-XM_017911087.1-4;Dbxref=GeneID:108555450%2CGenbank:XM_017911087.1;Parent=rna-XM_017911087.1
NW_016908357.1	Gnomon	exon	1836542	1836683	.	+	.	ID=exon-XM_017911087.1-1;Dbxref=GeneID:108555450%2CGenbank:XM_017911087.1;Parent=rna-XM_017911087.1
NW_016908357.1	Gnomon	exon	1836909	1836992	.	+	.	ID=exon-XM_017911087.1-2;Dbxref=GeneID:108555450%2CGenbank:XM_017911087.1;Parent=rna-XM_017911087.1
NW_016908357.1	Gnomon	exon	326511	326942	.	+	.	ID=exon-XM_017911071.1-10;Dbxref=GeneID:108555439%2CGenbank:XM_017911071.1;Parent=rna-XM_017911071.1
NW_016908357.1	Gnomon	exon	327026	327181	.	+	.	ID=exon-XM_017911071.1-11;Dbxref=GeneID:108555439%2CGenbank:XM_017911071.1;Parent=rna-XM_017911071.1
NW_016908357.1	Gnomon	CDS	1824085	1824324	.	+	0	Name=XP_017766723.1;ID=cds-XP_017766723.1;Dbxref=GeneID:108555541%2CGenbank:XP_017766723.1;Parent=rna-XM_017911234.1
NW_016908357.1	Gnomon	CDS	1824631	1824764	.	+	0	Name=XP_017766723.1;ID=cds-XP_017766723.1;Dbxref=GeneID:108555541%2CGenbank:XP_017766723.1;Parent=rna-XM_017911234.1
NW_016908357.1	Gnomon	CDS	1824834	1825022	.	+	0	Name=XP_017766723.1;ID=cds-XP_017766723.1;Dbxref=GeneID:108555541%2CGenbank:XP_017766723.1;Parent=rna-XM_017911234.1
NW_016908357.1	Gnomon	CDS	1825114	1825189	.	+	0	Name=XP_017766723.1;ID=cds-XP_017766723.1;Dbxref=GeneID:108555541%2CGenbank:XP_017766723.1;Parent=rna-XM_017911234.1
NW_016908357.1	Gnomon	CDS	1825263	1825395	.	+	0	Name=XP_017766723.1;ID=cds-XP_017766723.1;Dbxref=GeneID:108555541%2CGenbank:XP_017766723.1;Parent=rna-XM_017911234.1
NW_016908357.1	Gnomon	CDS	1828345	1828427	.	+	0	Name=XP_017766723.1;ID=cds-XP_017766723.1;Dbxref=GeneID:108555541%2CGenbank:XP_017766723.1;Parent=rna-XM_017911234.1
NW_016908357.1	Gnomon	CDS	1402483	1402734	.	-	0	Name=XP_017766629.1;ID=cds-XP_017766629.1;Dbxref=GeneID:108555484%2CGenbank:XP_017766629.1;Parent=rna-XM_017911140.1
NW_016908357.1	Gnomon	CDS	1402245	1402424	.	-	0	Name=XP_017766629.1;ID=cds-XP_017766629.1;Dbxref=GeneID:108555484%2CGenbank:XP_017766629.1;Parent=rna-XM_017911140.1
NW_016908357.1	Gnomon	CDS	1401081	1401131	.	-	0	Name=XP_017766629.1;ID=cds-XP_017766629.1;Dbxref=GeneID:108555484%2CGenbank:XP_017766629.1;Parent=rna-XM_017911140.1
NW_016908357.1	Gnomon	mRNA	3401423	3540409	.	-	.	Name=XM_017911242.1;ID=rna-XM_017911242.1;Dbxref=GeneID:108555542%2CGenbank:XM_017911242.1;Parent=gene-LOC108555542
NW_016908357.1	Gnomon	mRNA	919478	922131	.	+	.	Name=XM_017911149.1;ID=rna-XM_017911149.1;Dbxref=GeneID:108555491%2CGenbank:XM_017911149.1;Parent=gene-LOC108555491
NW_016908357.1	Gnomon	CDS	1817932	1818293	.	+	0	Name=XP_017766722.1;ID=cds-XP_017766722.1;Dbxref=GeneID:108555539%2CGenbank:XP_017766722.1;Parent=rna-XM_017911233.1
NW_016908357.1	Gnomon	CDS	1819355	1819744	.	+	0	Name=XP_017766722.1;ID=cds-XP_017766722.1;Dbxref=GeneID:108555539%2CGenbank:XP_017766722.1;Parent=rna-XM_017911233.1
NW_016908357.1	Gnomon	CDS	1819825	1820029	.	+	0	Name=XP_017766722.1;ID=cds-XP_017766722.1;Dbxref=GeneID:108555539%2CGenbank:XP_017766722.1;Parent=rna-XM_017911233.1
NW_016908357.1	Gnomon	CDS	1820213	1820372	.	+	0	Name=XP_017766722.1;ID=cds-XP_017766722.1;Dbxref=GeneID:108555539%2CGenbank:XP_017766722.1;Parent=rna-XM_017911233.1
NW_016908357.1	Gnomon	CDS	1821204	1821253	.	+	0	Name=XP_017766722.1;ID=cds-XP_017766722.1;Dbxref=GeneID:108555539%2CGenbank:XP_017766722.1;Parent=rna-XM_017911233.1
NW_016908357.1	Gnomon	exon	1723543	1724161	.	+	.	ID=exon-XM_017911337.1-9;Dbxref=GeneID:108555589%2CGenbank:XM_017911337.1;Parent=rna-XM_017911337.1
NW_016908357.1	Gnomon	exon	1722087	1722575	.	+	.	ID=exon-XM_017911337.1-5;Dbxref=GeneID:108555589%2CGenbank:XM_017911337.1;Parent=rna-XM_017911337.1
NW_016908357.1	Gnomon	exon	1722651	1722857	.	+	.	ID=exon-XM_017911337.1-6;Dbxref=GeneID:108555589%2CGenbank:XM_017911337.1;Parent=rna-XM_017911337.1
NW_016908357.1	Gnomon	exon	1722947	1723069	.	+	.	ID=exon-XM_017911337.1-7;Dbxref=GeneID:108555589%2CGenbank:XM_017911337.1;Parent=rna-XM_017911337.1
NW_016908357.1	Gnomon	exon	1723156	1723454	.	+	.	ID=exon-XM_017911337.1-8;Dbxref=GeneID:108555589%2CGenbank:XM_017911337.1;Parent=rna-XM_017911337.1
NW_016908357.1	Gnomon	exon	1713895	1714528	.	+	.	ID=exon-XM_017911337.1-1;Dbxref=GeneID:108555589%2CGenbank:XM_017911337.1;Parent=rna-XM_017911337.1
NW_016908357.1	Gnomon	exon	1720804	1721228	.	+	.	ID=exon-XM_017911337.1-2;Dbxref=GeneID:108555589%2CGenbank:XM_017911337.1;Parent=rna-XM_017911337.1
NW_016908357.1	Gnomon	exon	1721326	1721626	.	+	.	ID=exon-XM_017911337.1-3;Dbxref=GeneID:108555589%2CGenbank:XM_017911337.1;Parent=rna-XM_017911337.1
NW_016908357.1	Gnomon	exon	1721686	1722003	.	+	.	ID=exon-XM_017911337.1-4;Dbxref=GeneID:108555589%2CGenbank:XM_017911337.1;Parent=rna-XM_017911337.1
NW_016908357.1	Gnomon	exon	213891	217692	.	-	.	ID=exon-XM_017911361.1-8;Dbxref=GeneID:108555597%2CGenbank:XM_017911361.1;Note=The sequence of the model RefSeq transcript was modified relative to this genomic sequence to represent the inferred CDS: inserted 1 base in 1 codon;Parent=rna-XM_017911361.1
NW_016908357.1	Gnomon	exon	219455	219581	.	-	.	ID=exon-XM_017911361.1-6;Dbxref=GeneID:108555597%2CGenbank:XM_017911361.1;Note=The sequence of the model RefSeq transcript was modified relative to this genomic sequence to represent the inferred CDS: inserted 1 base in 1 codon;Parent=rna-XM_017911361.1
NW_016908357.1	Gnomon	exon	218634	218862	.	-	.	ID=exon-XM_017911361.1-7;Dbxref=GeneID:108555597%2CGenbank:XM_017911361.1;Note=The sequence of the model RefSeq transcript was modified relative to this genomic sequence to represent the inferred CDS: inserted 1 base in 1 codon;Parent=rna-XM_017911361.1
NW_016908357.1	Gnomon	exon	226108	226148	.	-	.	ID=exon-XM_017911361.1-4;Dbxref=GeneID:108555597%2CGenbank:XM_017911361.1;Note=The sequence of the model RefSeq transcript was modified relative to this genomic sequence to represent the inferred CDS: inserted 1 base in 1 codon;Parent=rna-XM_017911361.1
NW_016908357.1	Gnomon	exon	226014	226105	.	-	.	ID=exon-XM_017911361.1-5;Dbxref=GeneID:108555597%2CGenbank:XM_017911361.1;Note=The sequence of the model RefSeq transcript was modified relative to this genomic sequence to represent the inferred CDS: inserted 1 base in 1 codon;Parent=rna-XM_017911361.1
NW_016908357.1	Gnomon	exon	256994	257155	.	-	.	ID=exon-XM_017911361.1-2;Dbxref=GeneID:108555597%2CGenbank:XM_017911361.1;Note=The sequence of the model RefSeq transcript was modified relative to this genomic sequence to represent the inferred CDS: inserted 1 base in 1 codon;Parent=rna-XM_017911361.1
NW_016908357.1	Gnomon	exon	226249	226461	.	-	.	ID=exon-XM_017911361.1-3;Dbxref=GeneID:108555597%2CGenbank:XM_017911361.1;Note=The sequence of the model RefSeq transcript was modified relative to this genomic sequence to represent the inferred CDS: inserted 1 base in 1 codon;Parent=rna-XM_017911361.1
NW_016908357.1	Gnomon	exon	257445	257695	.	-	.	ID=exon-XM_017911361.1-1;Dbxref=GeneID:108555597%2CGenbank:XM_017911361.1;Note=The sequence of the model RefSeq transcript was modified relative to this genomic sequence to represent the inferred CDS: inserted 1 base in 1 codon;Parent=rna-XM_017911361.1
NW_016908357.1	Gnomon	CDS	2135345	2135710	.	-	0	Name=XP_017766628.1;ID=cds-XP_017766628.1;Dbxref=GeneID:108555483%2CGenbank:XP_017766628.1;Parent=rna-XM_017911139.1
NW_016908357.1	Gnomon	CDS	2134717	2134909	.	-	0	Name=XP_017766628.1;ID=cds-XP_017766628.1;Dbxref=GeneID:108555483%2CGenbank:XP_017766628.1;Parent=rna-XM_017911139.1
NW_016908357.1	Gnomon	CDS	2134124	2134257	.	-	0	Name=XP_017766628.1;ID=cds-XP_017766628.1;Dbxref=GeneID:108555483%2CGenbank:XP_017766628.1;Parent=rna-XM_017911139.1
NW_016908357.1	Gnomon	CDS	2133735	2133908	.	-	0	Name=XP_017766628.1;ID=cds-XP_017766628.1;Dbxref=GeneID:108555483%2CGenbank:XP_017766628.1;Parent=rna-XM_017911139.1
NW_016908357.1	Gnomon	CDS	2133107	2133357	.	-	0	Name=XP_017766628.1;ID=cds-XP_017766628.1;Dbxref=GeneID:108555483%2CGenbank:XP_017766628.1;Parent=rna-XM_017911139.1
NW_016908357.1	Gnomon	CDS	2132002	2132317	.	-	0	Name=XP_017766628.1;ID=cds-XP_017766628.1;Dbxref=GeneID:108555483%2CGenbank:XP_017766628.1;Parent=rna-XM_017911139.1
NW_016908357.1	Gnomon	exon	2237762	2237883	.	+	.	ID=exon-XM_017911263.1-1;Dbxref=GeneID:108555550%2CGenbank:XM_017911263.1;Parent=rna-XM_017911263.1
NW_016908357.1	Gnomon	exon	2239448	2239655	.	+	.	ID=exon-XM_017911263.1-2;Dbxref=GeneID:108555550%2CGenbank:XM_017911263.1;Parent=rna-XM_017911263.1
NW_016908357.1	Gnomon	exon	2239748	2239934	.	+	.	ID=exon-XM_017911263.1-3;Dbxref=GeneID:108555550%2CGenbank:XM_017911263.1;Parent=rna-XM_017911263.1
NW_016908357.1	Gnomon	exon	2242118	2242200	.	+	.	ID=exon-XM_017911263.1-4;Dbxref=GeneID:108555550%2CGenbank:XM_017911263.1;Parent=rna-XM_017911263.1
NW_016908357.1	Gnomon	exon	2242735	2243128	.	+	.	ID=exon-XM_017911263.1-5;Dbxref=GeneID:108555550%2CGenbank:XM_017911263.1;Parent=rna-XM_017911263.1
NW_016908357.1	Gnomon	exon	2246778	2246933	.	+	.	ID=exon-XM_017911263.1-6;Dbxref=GeneID:108555550%2CGenbank:XM_017911263.1;Parent=rna-XM_017911263.1
NW_016908357.1	Gnomon	exon	2266990	2267187	.	+	.	ID=exon-XM_017911263.1-7;Dbxref=GeneID:108555550%2CGenbank:XM_017911263.1;Parent=rna-XM_017911263.1
NW_016908357.1	Gnomon	mRNA	3401423	3466953	.	-	.	Name=XM_017911243.1;ID=rna-XM_017911243.1;Dbxref=GeneID:108555542%2CGenbank:XM_017911243.1;Parent=gene-LOC108555542
NW_016908357.1	Gnomon	exon	1336236	1336461	.	+	.	ID=exon-XM_017911286.1-4;Dbxref=GeneID:108555562%2CGenbank:XM_017911286.1;Parent=rna-XM_017911286.1
NW_016908357.1	Gnomon	exon	1339276	1339280	.	+	.	ID=exon-XM_017911286.1-5;Dbxref=GeneID:108555562%2CGenbank:XM_017911286.1;Parent=rna-XM_017911286.1
NW_016908357.1	Gnomon	exon	1339448	1339526	.	+	.	ID=exon-XM_017911286.1-6;Dbxref=GeneID:108555562%2CGenbank:XM_017911286.1;Parent=rna-XM_017911286.1
NW_016908357.1	Gnomon	exon	1339594	1340834	.	+	.	ID=exon-XM_017911286.1-7;Dbxref=GeneID:108555562%2CGenbank:XM_017911286.1;Parent=rna-XM_017911286.1
NW_016908357.1	Gnomon	exon	1334839	1335157	.	+	.	ID=exon-XM_017911286.1-1;Dbxref=GeneID:108555562%2CGenbank:XM_017911286.1;Parent=rna-XM_017911286.1
NW_016908357.1	Gnomon	exon	1335536	1335592	.	+	.	ID=exon-XM_017911286.1-2;Dbxref=GeneID:108555562%2CGenbank:XM_017911286.1;Parent=rna-XM_017911286.1
NW_016908357.1	Gnomon	exon	1335843	1335890	.	+	.	ID=exon-XM_017911286.1-3;Dbxref=GeneID:108555562%2CGenbank:XM_017911286.1;Parent=rna-XM_017911286.1
NW_016908357.1	Gnomon	CDS	1801510	1801672	.	+	0	Name=XP_017766721.1;ID=cds-XP_017766721.1;Dbxref=GeneID:108555538%2CGenbank:XP_017766721.1;Parent=rna-XM_017911232.1
NW_016908357.1	Gnomon	CDS	1801843	1802011	.	+	0	Name=XP_017766721.1;ID=cds-XP_017766721.1;Dbxref=GeneID:108555538%2CGenbank:XP_017766721.1;Parent=rna-XM_017911232.1
NW_016908357.1	Gnomon	CDS	1802098	1802339	.	+	0	Name=XP_017766721.1;ID=cds-XP_017766721.1;Dbxref=GeneID:108555538%2CGenbank:XP_017766721.1;Parent=rna-XM_017911232.1
NW_016908357.1	Gnomon	CDS	1802412	1802614	.	+	0	Name=XP_017766721.1;ID=cds-XP_017766721.1;Dbxref=GeneID:108555538%2CGenbank:XP_017766721.1;Parent=rna-XM_017911232.1
NW_016908357.1	Gnomon	CDS	1802696	1802991	.	+	0	Name=XP_017766721.1;ID=cds-XP_017766721.1;Dbxref=GeneID:108555538%2CGenbank:XP_017766721.1;Parent=rna-XM_017911232.1
NW_016908357.1	Gnomon	CDS	1803112	1803416	.	+	0	Name=XP_017766721.1;ID=cds-XP_017766721.1;Dbxref=GeneID:108555538%2CGenbank:XP_017766721.1;Parent=rna-XM_017911232.1
NW_016908357.1	Gnomon	CDS	1803499	1803656	.	+	0	Name=XP_017766721.1;ID=cds-XP_017766721.1;Dbxref=GeneID:108555538%2CGenbank:XP_017766721.1;Parent=rna-XM_017911232.1
NW_016908357.1	Gnomon	CDS	1803732	1804005	.	+	0	Name=XP_017766721.1;ID=cds-XP_017766721.1;Dbxref=GeneID:108555538%2CGenbank:XP_017766721.1;Parent=rna-XM_017911232.1
NW_016908357.1	Gnomon	CDS	1804107	1804648	.	+	0	Name=XP_017766721.1;ID=cds-XP_017766721.1;Dbxref=GeneID:108555538%2CGenbank:XP_017766721.1;Parent=rna-XM_017911232.1
NW_016908357.1	Gnomon	CDS	1804791	1804967	.	+	0	Name=XP_017766721.1;ID=cds-XP_017766721.1;Dbxref=GeneID:108555538%2CGenbank:XP_017766721.1;Parent=rna-XM_017911232.1
NW_016908357.1	Gnomon	CDS	1805249	1805380	.	+	0	Name=XP_017766721.1;ID=cds-XP_017766721.1;Dbxref=GeneID:108555538%2CGenbank:XP_017766721.1;Parent=rna-XM_017911232.1
NW_016908357.1	Gnomon	CDS	2135345	2135710	.	-	0	Name=XP_017766627.1;ID=cds-XP_017766627.1;Dbxref=GeneID:108555483%2CGenbank:XP_017766627.1;Parent=rna-XM_017911138.1
NW_016908357.1	Gnomon	CDS	2134717	2134909	.	-	0	Name=XP_017766627.1;ID=cds-XP_017766627.1;Dbxref=GeneID:108555483%2CGenbank:XP_017766627.1;Parent=rna-XM_017911138.1
NW_016908357.1	Gnomon	CDS	2134124	2134257	.	-	0	Name=XP_017766627.1;ID=cds-XP_017766627.1;Dbxref=GeneID:108555483%2CGenbank:XP_017766627.1;Parent=rna-XM_017911138.1
NW_016908357.1	Gnomon	CDS	2133735	2133908	.	-	0	Name=XP_017766627.1;ID=cds-XP_017766627.1;Dbxref=GeneID:108555483%2CGenbank:XP_017766627.1;Parent=rna-XM_017911138.1
NW_016908357.1	Gnomon	CDS	2133107	2133357	.	-	0	Name=XP_017766627.1;ID=cds-XP_017766627.1;Dbxref=GeneID:108555483%2CGenbank:XP_017766627.1;Parent=rna-XM_017911138.1
NW_016908357.1	Gnomon	CDS	2132002	2132317	.	-	0	Name=XP_017766627.1;ID=cds-XP_017766627.1;Dbxref=GeneID:108555483%2CGenbank:XP_017766627.1;Parent=rna-XM_017911138.1
NW_016908357.1	Gnomon	exon	793115	793339	.	-	.	ID=exon-XM_017911014.1-3;Dbxref=GeneID:108555386%2CGenbank:XM_017911014.1;Parent=rna-XM_017911014.1
NW_016908357.1	Gnomon	exon	793613	796875	.	-	.	ID=exon-XM_017911014.1-1;Dbxref=GeneID:108555386%2CGenbank:XM_017911014.1;Parent=rna-XM_017911014.1
NW_016908357.1	Gnomon	exon	793411	793525	.	-	.	ID=exon-XM_017911014.1-2;Dbxref=GeneID:108555386%2CGenbank:XM_017911014.1;Parent=rna-XM_017911014.1
NW_016908357.1	Gnomon	exon	1684768	1685110	.	-	.	ID=exon-XM_017911185.1-2;Dbxref=GeneID:108555522%2CGenbank:XM_017911185.1;Parent=rna-XM_017911185.1
NW_016908357.1	Gnomon	exon	1684436	1684671	.	-	.	ID=exon-XM_017911185.1-3;Dbxref=GeneID:108555522%2CGenbank:XM_017911185.1;Parent=rna-XM_017911185.1
NW_016908357.1	Gnomon	exon	1684207	1684365	.	-	.	ID=exon-XM_017911185.1-4;Dbxref=GeneID:108555522%2CGenbank:XM_017911185.1;Parent=rna-XM_017911185.1
NW_016908357.1	Gnomon	exon	1683855	1684133	.	-	.	ID=exon-XM_017911185.1-5;Dbxref=GeneID:108555522%2CGenbank:XM_017911185.1;Parent=rna-XM_017911185.1
NW_016908357.1	Gnomon	exon	1685348	1685428	.	-	.	ID=exon-XM_017911185.1-1;Dbxref=GeneID:108555522%2CGenbank:XM_017911185.1;Parent=rna-XM_017911185.1
NW_016908357.1	Gnomon	mRNA	3401423	3466178	.	-	.	Name=XM_017911244.1;ID=rna-XM_017911244.1;Dbxref=GeneID:108555542%2CGenbank:XM_017911244.1;Parent=gene-LOC108555542
NW_016908357.1	Gnomon	mRNA	3401423	3482821	.	-	.	Name=XM_017911245.1;ID=rna-XM_017911245.1;Dbxref=GeneID:108555542%2CGenbank:XM_017911245.1;Parent=gene-LOC108555542
NW_016908357.1	Gnomon	CDS	382467	382647	.	-	0	Name=XP_017766720.1;ID=cds-XP_017766720.1;Dbxref=GeneID:108555537%2CGenbank:XP_017766720.1;Parent=rna-XM_017911231.1
NW_016908357.1	Gnomon	CDS	376644	376704	.	-	0	Name=XP_017766720.1;ID=cds-XP_017766720.1;Dbxref=GeneID:108555537%2CGenbank:XP_017766720.1;Parent=rna-XM_017911231.1
NW_016908357.1	Gnomon	CDS	375335	375462	.	-	0	Name=XP_017766720.1;ID=cds-XP_017766720.1;Dbxref=GeneID:108555537%2CGenbank:XP_017766720.1;Parent=rna-XM_017911231.1
NW_016908357.1	Gnomon	CDS	374800	374975	.	-	0	Name=XP_017766720.1;ID=cds-XP_017766720.1;Dbxref=GeneID:108555537%2CGenbank:XP_017766720.1;Parent=rna-XM_017911231.1
NW_016908357.1	Gnomon	CDS	374140	374217	.	-	0	Name=XP_017766720.1;ID=cds-XP_017766720.1;Dbxref=GeneID:108555537%2CGenbank:XP_017766720.1;Parent=rna-XM_017911231.1
NW_016908357.1	Gnomon	CDS	373971	374068	.	-	0	Name=XP_017766720.1;ID=cds-XP_017766720.1;Dbxref=GeneID:108555537%2CGenbank:XP_017766720.1;Parent=rna-XM_017911231.1
NW_016908357.1	Gnomon	CDS	373688	373828	.	-	0	Name=XP_017766720.1;ID=cds-XP_017766720.1;Dbxref=GeneID:108555537%2CGenbank:XP_017766720.1;Parent=rna-XM_017911231.1
NW_016908357.1	Gnomon	CDS	372479	372575	.	-	0	Name=XP_017766720.1;ID=cds-XP_017766720.1;Dbxref=GeneID:108555537%2CGenbank:XP_017766720.1;Parent=rna-XM_017911231.1
NW_016908357.1	Gnomon	CDS	372283	372405	.	-	0	Name=XP_017766720.1;ID=cds-XP_017766720.1;Dbxref=GeneID:108555537%2CGenbank:XP_017766720.1;Parent=rna-XM_017911231.1
NW_016908357.1	Gnomon	CDS	372103	372213	.	-	0	Name=XP_017766720.1;ID=cds-XP_017766720.1;Dbxref=GeneID:108555537%2CGenbank:XP_017766720.1;Parent=rna-XM_017911231.1
NW_016908357.1	Gnomon	exon	2133107	2133357	.	-	.	ID=exon-XM_017911138.1-6;Dbxref=GeneID:108555483%2CGenbank:XM_017911138.1;Parent=rna-XM_017911138.1
NW_016908357.1	Gnomon	exon	2131731	2132317	.	-	.	ID=exon-XM_017911138.1-7;Dbxref=GeneID:108555483%2CGenbank:XM_017911138.1;Parent=rna-XM_017911138.1
NW_016908357.1	Gnomon	exon	2134124	2134257	.	-	.	ID=exon-XM_017911138.1-4;Dbxref=GeneID:108555483%2CGenbank:XM_017911138.1;Parent=rna-XM_017911138.1
NW_016908357.1	Gnomon	exon	2133735	2133908	.	-	.	ID=exon-XM_017911138.1-5;Dbxref=GeneID:108555483%2CGenbank:XM_017911138.1;Parent=rna-XM_017911138.1
NW_016908357.1	Gnomon	exon	2135345	2135854	.	-	.	ID=exon-XM_017911138.1-2;Dbxref=GeneID:108555483%2CGenbank:XM_017911138.1;Parent=rna-XM_017911138.1
NW_016908357.1	Gnomon	exon	2134717	2134909	.	-	.	ID=exon-XM_017911138.1-3;Dbxref=GeneID:108555483%2CGenbank:XM_017911138.1;Parent=rna-XM_017911138.1
NW_016908357.1	Gnomon	exon	2152616	2152715	.	-	.	ID=exon-XM_017911138.1-1;Dbxref=GeneID:108555483%2CGenbank:XM_017911138.1;Parent=rna-XM_017911138.1
NW_016908357.1	Gnomon	CDS	1657017	1657101	.	-	0	Name=XP_017766626.1;ID=cds-XP_017766626.1;Dbxref=GeneID:108555482%2CGenbank:XP_017766626.1;Parent=rna-XM_017911137.1
NW_016908357.1	Gnomon	CDS	1656506	1656927	.	-	0	Name=XP_017766626.1;ID=cds-XP_017766626.1;Dbxref=GeneID:108555482%2CGenbank:XP_017766626.1;Parent=rna-XM_017911137.1
NW_016908357.1	Gnomon	CDS	1656119	1656427	.	-	0	Name=XP_017766626.1;ID=cds-XP_017766626.1;Dbxref=GeneID:108555482%2CGenbank:XP_017766626.1;Parent=rna-XM_017911137.1
NW_016908357.1	Gnomon	exon	184905	185059	.	+	.	ID=exon-XM_017911064.1-4;Dbxref=GeneID:108555432%2CGenbank:XM_017911064.1;Parent=rna-XM_017911064.1
NW_016908357.1	Gnomon	exon	185130	185323	.	+	.	ID=exon-XM_017911064.1-5;Dbxref=GeneID:108555432%2CGenbank:XM_017911064.1;Parent=rna-XM_017911064.1
NW_016908357.1	Gnomon	exon	184254	184449	.	+	.	ID=exon-XM_017911064.1-2;Dbxref=GeneID:108555432%2CGenbank:XM_017911064.1;Parent=rna-XM_017911064.1
NW_016908357.1	Gnomon	exon	184529	184818	.	+	.	ID=exon-XM_017911064.1-3;Dbxref=GeneID:108555432%2CGenbank:XM_017911064.1;Parent=rna-XM_017911064.1
NW_016908357.1	Gnomon	exon	183724	183960	.	+	.	ID=exon-XM_017911064.1-1;Dbxref=GeneID:108555432%2CGenbank:XM_017911064.1;Parent=rna-XM_017911064.1
NW_016908357.1	Gnomon	exon	185888	186103	.	+	.	ID=exon-XM_017911064.1-8;Dbxref=GeneID:108555432%2CGenbank:XM_017911064.1;Parent=rna-XM_017911064.1
NW_016908357.1	Gnomon	exon	186189	186667	.	+	.	ID=exon-XM_017911064.1-9;Dbxref=GeneID:108555432%2CGenbank:XM_017911064.1;Parent=rna-XM_017911064.1
NW_016908357.1	Gnomon	exon	185400	185584	.	+	.	ID=exon-XM_017911064.1-6;Dbxref=GeneID:108555432%2CGenbank:XM_017911064.1;Parent=rna-XM_017911064.1
NW_016908357.1	Gnomon	exon	185683	185800	.	+	.	ID=exon-XM_017911064.1-7;Dbxref=GeneID:108555432%2CGenbank:XM_017911064.1;Parent=rna-XM_017911064.1
NW_016908357.1	Gnomon	exon	1676375	1676538	.	-	.	ID=exon-XM_017911162.1-1;Dbxref=GeneID:108555502%2CGenbank:XM_017911162.1;Note=The sequence of the model RefSeq transcript was modified relative to this genomic sequence to represent the inferred CDS: deleted 2 bases in 1 codon;Parent=rna-XM_017911162.1
NW_016908357.1	Gnomon	exon	1675136	1676306	.	-	.	ID=exon-XM_017911162.1-2;Dbxref=GeneID:108555502%2CGenbank:XM_017911162.1;Note=The sequence of the model RefSeq transcript was modified relative to this genomic sequence to represent the inferred CDS: deleted 2 bases in 1 codon;Parent=rna-XM_017911162.1
NW_016908357.1	Gnomon	exon	1674365	1675071	.	-	.	ID=exon-XM_017911162.1-3;Dbxref=GeneID:108555502%2CGenbank:XM_017911162.1;Note=The sequence of the model RefSeq transcript was modified relative to this genomic sequence to represent the inferred CDS: deleted 2 bases in 1 codon;Parent=rna-XM_017911162.1
NW_016908357.1	Gnomon	exon	1673554	1673878	.	-	.	ID=exon-XM_017911162.1-4;Dbxref=GeneID:108555502%2CGenbank:XM_017911162.1;Note=The sequence of the model RefSeq transcript was modified relative to this genomic sequence to represent the inferred CDS: deleted 2 bases in 1 codon;Parent=rna-XM_017911162.1
NW_016908357.1	Gnomon	exon	1673148	1673414	.	-	.	ID=exon-XM_017911162.1-5;Dbxref=GeneID:108555502%2CGenbank:XM_017911162.1;Note=The sequence of the model RefSeq transcript was modified relative to this genomic sequence to represent the inferred CDS: deleted 2 bases in 1 codon;Parent=rna-XM_017911162.1
NW_016908357.1	Gnomon	exon	1672614	1672767	.	-	.	ID=exon-XM_017911162.1-6;Dbxref=GeneID:108555502%2CGenbank:XM_017911162.1;Note=The sequence of the model RefSeq transcript was modified relative to this genomic sequence to represent the inferred CDS: deleted 2 bases in 1 codon;Parent=rna-XM_017911162.1
NW_016908357.1	Gnomon	exon	1672325	1672537	.	-	.	ID=exon-XM_017911162.1-7;Dbxref=GeneID:108555502%2CGenbank:XM_017911162.1;Note=The sequence of the model RefSeq transcript was modified relative to this genomic sequence to represent the inferred CDS: deleted 2 bases in 1 codon;Parent=rna-XM_017911162.1
NW_016908357.1	Gnomon	exon	1671742	1672253	.	-	.	ID=exon-XM_017911162.1-8;Dbxref=GeneID:108555502%2CGenbank:XM_017911162.1;Note=The sequence of the model RefSeq transcript was modified relative to this genomic sequence to represent the inferred CDS: deleted 2 bases in 1 codon;Parent=rna-XM_017911162.1
NW_016908357.1	Gnomon	exon	1671591	1671739	.	-	.	ID=exon-XM_017911162.1-9;Dbxref=GeneID:108555502%2CGenbank:XM_017911162.1;Note=The sequence of the model RefSeq transcript was modified relative to this genomic sequence to represent the inferred CDS: deleted 2 bases in 1 codon;Parent=rna-XM_017911162.1
NW_016908357.1	Gnomon	exon	1879277	1879878	.	+	.	ID=exon-XM_017911116.1-1;Dbxref=GeneID:108555468%2CGenbank:XM_017911116.1;Parent=rna-XM_017911116.1
NW_016908357.1	Gnomon	exon	1880564	1880630	.	+	.	ID=exon-XM_017911116.1-2;Dbxref=GeneID:108555468%2CGenbank:XM_017911116.1;Parent=rna-XM_017911116.1
NW_016908357.1	Gnomon	exon	1880710	1880911	.	+	.	ID=exon-XM_017911116.1-3;Dbxref=GeneID:108555468%2CGenbank:XM_017911116.1;Parent=rna-XM_017911116.1
NW_016908357.1	Gnomon	exon	1881075	1881292	.	+	.	ID=exon-XM_017911116.1-4;Dbxref=GeneID:108555468%2CGenbank:XM_017911116.1;Parent=rna-XM_017911116.1
NW_016908357.1	Gnomon	exon	1882293	1882399	.	+	.	ID=exon-XM_017911116.1-5;Dbxref=GeneID:108555468%2CGenbank:XM_017911116.1;Parent=rna-XM_017911116.1
NW_016908357.1	Gnomon	mRNA	1891561	1927284	.	+	.	Name=XM_017911202.1;ID=rna-XM_017911202.1;Dbxref=GeneID:108555530%2CGenbank:XM_017911202.1;Parent=gene-LOC108555530
NW_016908357.1	Gnomon	mRNA	1935021	1975292	.	-	.	Name=XM_017911192.1;ID=rna-XM_017911192.1;Dbxref=GeneID:108555529%2CGenbank:XM_017911192.1;Parent=gene-LOC108555529
NW_016908357.1	Gnomon	mRNA	1185899	1187728	.	+	.	Name=XM_017911348.1;ID=rna-XM_017911348.1;Dbxref=GeneID:108555593%2CGenbank:XM_017911348.1;Parent=gene-LOC108555593
NW_016908357.1	Gnomon	mRNA	1040895	1050044	.	+	.	Name=XM_017911108.1;ID=rna-XM_017911108.1;Dbxref=GeneID:108555464%2CGenbank:XM_017911108.1;Parent=gene-LOC108555464
NW_016908357.1	Gnomon	exon	1334839	1335157	.	+	.	ID=exon-XM_017911287.1-1;Dbxref=GeneID:108555562%2CGenbank:XM_017911287.1;Parent=rna-XM_017911287.1
NW_016908357.1	Gnomon	exon	1335536	1335592	.	+	.	ID=exon-XM_017911287.1-2;Dbxref=GeneID:108555562%2CGenbank:XM_017911287.1;Parent=rna-XM_017911287.1
NW_016908357.1	Gnomon	exon	1339448	1339526	.	+	.	ID=exon-XM_017911287.1-5;Dbxref=GeneID:108555562%2CGenbank:XM_017911287.1;Parent=rna-XM_017911287.1
NW_016908357.1	Gnomon	exon	1339594	1340834	.	+	.	ID=exon-XM_017911287.1-6;Dbxref=GeneID:108555562%2CGenbank:XM_017911287.1;Parent=rna-XM_017911287.1
NW_016908357.1	Gnomon	exon	1336236	1336461	.	+	.	ID=exon-XM_017911287.1-3;Dbxref=GeneID:108555562%2CGenbank:XM_017911287.1;Parent=rna-XM_017911287.1
NW_016908357.1	Gnomon	exon	1339276	1339280	.	+	.	ID=exon-XM_017911287.1-4;Dbxref=GeneID:108555562%2CGenbank:XM_017911287.1;Parent=rna-XM_017911287.1
NW_016908357.1	Gnomon	CDS	1133583	1133731	.	-	0	Name=XP_017766571.1;ID=cds-XP_017766571.1;Dbxref=GeneID:108555445%2CGenbank:XP_017766571.1;Parent=rna-XM_017911082.1
NW_016908357.1	Gnomon	CDS	1133381	1133504	.	-	0	Name=XP_017766571.1;ID=cds-XP_017766571.1;Dbxref=GeneID:108555445%2CGenbank:XP_017766571.1;Parent=rna-XM_017911082.1
NW_016908357.1	Gnomon	CDS	1133195	1133304	.	-	0	Name=XP_017766571.1;ID=cds-XP_017766571.1;Dbxref=GeneID:108555445%2CGenbank:XP_017766571.1;Parent=rna-XM_017911082.1
NW_016908357.1	Gnomon	CDS	1133039	1133114	.	-	0	Name=XP_017766571.1;ID=cds-XP_017766571.1;Dbxref=GeneID:108555445%2CGenbank:XP_017766571.1;Parent=rna-XM_017911082.1
NW_016908357.1	Gnomon	mRNA	1762176	1771199	.	-	.	Name=XM_017911099.1;ID=rna-XM_017911099.1;Dbxref=GeneID:108555459%2CGenbank:XM_017911099.1;Parent=gene-LOC108555459
NW_016908357.1	Gnomon	mRNA	1668202	1669699	.	+	.	Name=XM_017911109.1;ID=rna-XM_017911109.1;Dbxref=GeneID:108555465%2CGenbank:XM_017911109.1;Parent=gene-LOC108555465
NW_016908357.1	Gnomon	exon	1660652	1660891	.	-	.	ID=exon-XM_017911181.1-10;Dbxref=GeneID:108555519%2CGenbank:XM_017911181.1;Parent=rna-XM_017911181.1
NW_016908357.1	Gnomon	exon	1659560	1659910	.	-	.	ID=exon-XM_017911181.1-11;Dbxref=GeneID:108555519%2CGenbank:XM_017911181.1;Parent=rna-XM_017911181.1
NW_016908357.1	Gnomon	exon	1659200	1659482	.	-	.	ID=exon-XM_017911181.1-12;Dbxref=GeneID:108555519%2CGenbank:XM_017911181.1;Parent=rna-XM_017911181.1
NW_016908357.1	Gnomon	exon	1658831	1659125	.	-	.	ID=exon-XM_017911181.1-13;Dbxref=GeneID:108555519%2CGenbank:XM_017911181.1;Parent=rna-XM_017911181.1
NW_016908357.1	Gnomon	exon	1658515	1658704	.	-	.	ID=exon-XM_017911181.1-14;Dbxref=GeneID:108555519%2CGenbank:XM_017911181.1;Parent=rna-XM_017911181.1
NW_016908357.1	Gnomon	exon	3539694	3540409	.	-	.	ID=exon-XM_017911240.1-1;Dbxref=GeneID:108555542%2CGenbank:XM_017911240.1;Parent=rna-XM_017911240.1
NW_016908357.1	Gnomon	exon	3539530	3539624	.	-	.	ID=exon-XM_017911240.1-2;Dbxref=GeneID:108555542%2CGenbank:XM_017911240.1;Parent=rna-XM_017911240.1
NW_016908357.1	Gnomon	exon	3489017	3489125	.	-	.	ID=exon-XM_017911240.1-3;Dbxref=GeneID:108555542%2CGenbank:XM_017911240.1;Parent=rna-XM_017911240.1
NW_016908357.1	Gnomon	exon	3488581	3488618	.	-	.	ID=exon-XM_017911240.1-4;Dbxref=GeneID:108555542%2CGenbank:XM_017911240.1;Parent=rna-XM_017911240.1
NW_016908357.1	Gnomon	exon	3458652	3458834	.	-	.	ID=exon-XM_017911240.1-5;Dbxref=GeneID:108555542%2CGenbank:XM_017911240.1;Parent=rna-XM_017911240.1
NW_016908357.1	Gnomon	exon	3439791	3439859	.	-	.	ID=exon-XM_017911240.1-6;Dbxref=GeneID:108555542%2CGenbank:XM_017911240.1;Parent=rna-XM_017911240.1
NW_016908357.1	Gnomon	exon	3435278	3435499	.	-	.	ID=exon-XM_017911240.1-7;Dbxref=GeneID:108555542%2CGenbank:XM_017911240.1;Parent=rna-XM_017911240.1
NW_016908357.1	Gnomon	exon	3434800	3434963	.	-	.	ID=exon-XM_017911240.1-8;Dbxref=GeneID:108555542%2CGenbank:XM_017911240.1;Parent=rna-XM_017911240.1
NW_016908357.1	Gnomon	exon	3434554	3434703	.	-	.	ID=exon-XM_017911240.1-9;Dbxref=GeneID:108555542%2CGenbank:XM_017911240.1;Parent=rna-XM_017911240.1
NW_016908357.1	RefSeq	cDNA_match	1676375	1676538	.	-	.	ID=de9ef5bf-c0ed-4f93-b55a-733489bc1de8;Target=XM_017911162.1 1 164
NW_016908357.1	RefSeq	cDNA_match	1675136	1676306	.	-	.	ID=de9ef5bf-c0ed-4f93-b55a-733489bc1de8;Target=XM_017911162.1 1 164
NW_016908357.1	RefSeq	cDNA_match	1674365	1675071	.	-	.	ID=de9ef5bf-c0ed-4f93-b55a-733489bc1de8;Target=XM_017911162.1 1 164
NW_016908357.1	RefSeq	cDNA_match	1673554	1673878	.	-	.	ID=de9ef5bf-c0ed-4f93-b55a-733489bc1de8;Target=XM_017911162.1 1 164
NW_016908357.1	RefSeq	cDNA_match	1673148	1673414	.	-	.	ID=de9ef5bf-c0ed-4f93-b55a-733489bc1de8;Target=XM_017911162.1 1 164
NW_016908357.1	RefSeq	cDNA_match	1672614	1672767	.	-	.	ID=de9ef5bf-c0ed-4f93-b55a-733489bc1de8;Target=XM_017911162.1 1 164
NW_016908357.1	RefSeq	cDNA_match	1672325	1672537	.	-	.	ID=de9ef5bf-c0ed-4f93-b55a-733489bc1de8;Target=XM_017911162.1 1 164
NW_016908357.1	RefSeq	cDNA_match	1671591	1672253	.	-	.	ID=de9ef5bf-c0ed-4f93-b55a-733489bc1de8;Target=XM_017911162.1 1 164
NW_016908357.1	RefSeq	cDNA_match	1671187	1671530	.	-	.	ID=de9ef5bf-c0ed-4f93-b55a-733489bc1de8;Target=XM_017911162.1 1 164
NW_016908357.1	RefSeq	cDNA_match	1670626	1671116	.	-	.	ID=de9ef5bf-c0ed-4f93-b55a-733489bc1de8;Target=XM_017911162.1 1 164
NW_016908357.1	Gnomon	exon	1939049	1940636	.	-	.	ID=exon-XM_017911191.1-12;Dbxref=GeneID:108555529%2CGenbank:XM_017911191.1;Parent=rna-XM_017911191.1
NW_016908357.1	Gnomon	exon	1935021	1935361	.	-	.	ID=exon-XM_017911191.1-13;Dbxref=GeneID:108555529%2CGenbank:XM_017911191.1;Parent=rna-XM_017911191.1
NW_016908357.1	Gnomon	exon	1941357	1941669	.	-	.	ID=exon-XM_017911191.1-10;Dbxref=GeneID:108555529%2CGenbank:XM_017911191.1;Parent=rna-XM_017911191.1
NW_016908357.1	Gnomon	exon	1940718	1940834	.	-	.	ID=exon-XM_017911191.1-11;Dbxref=GeneID:108555529%2CGenbank:XM_017911191.1;Parent=rna-XM_017911191.1
NW_016908357.1	Gnomon	mRNA	1910693	1927284	.	+	.	Name=XM_017911203.1;ID=rna-XM_017911203.1;Dbxref=GeneID:108555530%2CGenbank:XM_017911203.1;Parent=gene-LOC108555530
NW_016908357.1	Gnomon	mRNA	1935021	1976039	.	-	.	Name=XM_017911193.1;ID=rna-XM_017911193.1;Dbxref=GeneID:108555529%2CGenbank:XM_017911193.1;Parent=gene-LOC108555529
NW_016908357.1	Gnomon	CDS	798073	798939	.	-	0	Name=XP_017766820.1;ID=cds-XP_017766820.1;Dbxref=GeneID:108555587%2CGenbank:XP_017766820.1;Parent=rna-XM_017911331.1
NW_016908357.1	Gnomon	exon	3539530	3539624	.	-	.	ID=exon-XM_017911239.1-2;Dbxref=GeneID:108555542%2CGenbank:XM_017911239.1;Parent=rna-XM_017911239.1
NW_016908357.1	Gnomon	exon	3489017	3489125	.	-	.	ID=exon-XM_017911239.1-3;Dbxref=GeneID:108555542%2CGenbank:XM_017911239.1;Parent=rna-XM_017911239.1
NW_016908357.1	Gnomon	exon	3539694	3540409	.	-	.	ID=exon-XM_017911239.1-1;Dbxref=GeneID:108555542%2CGenbank:XM_017911239.1;Parent=rna-XM_017911239.1
NW_016908357.1	Gnomon	exon	3439791	3439859	.	-	.	ID=exon-XM_017911239.1-6;Dbxref=GeneID:108555542%2CGenbank:XM_017911239.1;Parent=rna-XM_017911239.1
NW_016908357.1	Gnomon	exon	3435278	3435499	.	-	.	ID=exon-XM_017911239.1-7;Dbxref=GeneID:108555542%2CGenbank:XM_017911239.1;Parent=rna-XM_017911239.1
NW_016908357.1	Gnomon	exon	3488581	3488618	.	-	.	ID=exon-XM_017911239.1-4;Dbxref=GeneID:108555542%2CGenbank:XM_017911239.1;Parent=rna-XM_017911239.1
NW_016908357.1	Gnomon	exon	3458652	3458834	.	-	.	ID=exon-XM_017911239.1-5;Dbxref=GeneID:108555542%2CGenbank:XM_017911239.1;Parent=rna-XM_017911239.1
NW_016908357.1	Gnomon	exon	3434800	3434963	.	-	.	ID=exon-XM_017911239.1-8;Dbxref=GeneID:108555542%2CGenbank:XM_017911239.1;Parent=rna-XM_017911239.1
NW_016908357.1	Gnomon	exon	3434554	3434703	.	-	.	ID=exon-XM_017911239.1-9;Dbxref=GeneID:108555542%2CGenbank:XM_017911239.1;Parent=rna-XM_017911239.1
NW_016908357.1	Gnomon	mRNA	1185579	1187728	.	+	.	Name=XM_017911349.1;ID=rna-XM_017911349.1;Dbxref=GeneID:108555593%2CGenbank:XM_017911349.1;Parent=gene-LOC108555593
NW_016908357.1	Gnomon	CDS	1133817	1133899	.	-	0	Name=XP_017766570.1;ID=cds-XP_017766570.1;Dbxref=GeneID:108555445%2CGenbank:XP_017766570.1;Parent=rna-XM_017911081.1
NW_016908357.1	Gnomon	CDS	1133583	1133738	.	-	0	Name=XP_017766570.1;ID=cds-XP_017766570.1;Dbxref=GeneID:108555445%2CGenbank:XP_017766570.1;Parent=rna-XM_017911081.1
NW_016908357.1	Gnomon	CDS	1133381	1133504	.	-	0	Name=XP_017766570.1;ID=cds-XP_017766570.1;Dbxref=GeneID:108555445%2CGenbank:XP_017766570.1;Parent=rna-XM_017911081.1
NW_016908357.1	Gnomon	CDS	1133195	1133304	.	-	0	Name=XP_017766570.1;ID=cds-XP_017766570.1;Dbxref=GeneID:108555445%2CGenbank:XP_017766570.1;Parent=rna-XM_017911081.1
NW_016908357.1	Gnomon	CDS	1133039	1133114	.	-	0	Name=XP_017766570.1;ID=cds-XP_017766570.1;Dbxref=GeneID:108555445%2CGenbank:XP_017766570.1;Parent=rna-XM_017911081.1
NW_016908357.1	Gnomon	CDS	3539530	3539622	.	-	0	Name=XP_017766726.1;ID=cds-XP_017766726.1;Dbxref=GeneID:108555542%2CGenbank:XP_017766726.1;Parent=rna-XM_017911237.1
NW_016908357.1	Gnomon	CDS	3489017	3489125	.	-	0	Name=XP_017766726.1;ID=cds-XP_017766726.1;Dbxref=GeneID:108555542%2CGenbank:XP_017766726.1;Parent=rna-XM_017911237.1
NW_016908357.1	Gnomon	CDS	3488581	3488618	.	-	0	Name=XP_017766726.1;ID=cds-XP_017766726.1;Dbxref=GeneID:108555542%2CGenbank:XP_017766726.1;Parent=rna-XM_017911237.1
NW_016908357.1	Gnomon	CDS	3458652	3458834	.	-	0	Name=XP_017766726.1;ID=cds-XP_017766726.1;Dbxref=GeneID:108555542%2CGenbank:XP_017766726.1;Parent=rna-XM_017911237.1
NW_016908357.1	Gnomon	CDS	3439791	3439859	.	-	0	Name=XP_017766726.1;ID=cds-XP_017766726.1;Dbxref=GeneID:108555542%2CGenbank:XP_017766726.1;Parent=rna-XM_017911237.1
NW_016908357.1	Gnomon	CDS	3435278	3435499	.	-	0	Name=XP_017766726.1;ID=cds-XP_017766726.1;Dbxref=GeneID:108555542%2CGenbank:XP_017766726.1;Parent=rna-XM_017911237.1
NW_016908357.1	Gnomon	CDS	3434800	3434963	.	-	0	Name=XP_017766726.1;ID=cds-XP_017766726.1;Dbxref=GeneID:108555542%2CGenbank:XP_017766726.1;Parent=rna-XM_017911237.1
NW_016908357.1	Gnomon	CDS	3434554	3434703	.	-	0	Name=XP_017766726.1;ID=cds-XP_017766726.1;Dbxref=GeneID:108555542%2CGenbank:XP_017766726.1;Parent=rna-XM_017911237.1
NW_016908357.1	Gnomon	CDS	3431195	3431492	.	-	0	Name=XP_017766726.1;ID=cds-XP_017766726.1;Dbxref=GeneID:108555542%2CGenbank:XP_017766726.1;Parent=rna-XM_017911237.1
NW_016908357.1	Gnomon	CDS	3430577	3430814	.	-	0	Name=XP_017766726.1;ID=cds-XP_017766726.1;Dbxref=GeneID:108555542%2CGenbank:XP_017766726.1;Parent=rna-XM_017911237.1
NW_016908357.1	Gnomon	CDS	3415306	3415589	.	-	0	Name=XP_017766726.1;ID=cds-XP_017766726.1;Dbxref=GeneID:108555542%2CGenbank:XP_017766726.1;Parent=rna-XM_017911237.1
NW_016908357.1	Gnomon	CDS	3414454	3415073	.	-	0	Name=XP_017766726.1;ID=cds-XP_017766726.1;Dbxref=GeneID:108555542%2CGenbank:XP_017766726.1;Parent=rna-XM_017911237.1
NW_016908357.1	Gnomon	CDS	3409648	3409861	.	-	0	Name=XP_017766726.1;ID=cds-XP_017766726.1;Dbxref=GeneID:108555542%2CGenbank:XP_017766726.1;Parent=rna-XM_017911237.1
NW_016908357.1	Gnomon	CDS	3409180	3409371	.	-	0	Name=XP_017766726.1;ID=cds-XP_017766726.1;Dbxref=GeneID:108555542%2CGenbank:XP_017766726.1;Parent=rna-XM_017911237.1
NW_016908357.1	Gnomon	CDS	3407560	3408174	.	-	0	Name=XP_017766726.1;ID=cds-XP_017766726.1;Dbxref=GeneID:108555542%2CGenbank:XP_017766726.1;Parent=rna-XM_017911237.1
NW_016908357.1	Gnomon	CDS	3406800	3407146	.	-	0	Name=XP_017766726.1;ID=cds-XP_017766726.1;Dbxref=GeneID:108555542%2CGenbank:XP_017766726.1;Parent=rna-XM_017911237.1
NW_016908357.1	Gnomon	CDS	3406290	3406463	.	-	0	Name=XP_017766726.1;ID=cds-XP_017766726.1;Dbxref=GeneID:108555542%2CGenbank:XP_017766726.1;Parent=rna-XM_017911237.1
NW_016908357.1	Gnomon	CDS	3405165	3405273	.	-	0	Name=XP_017766726.1;ID=cds-XP_017766726.1;Dbxref=GeneID:108555542%2CGenbank:XP_017766726.1;Parent=rna-XM_017911237.1
NW_016908357.1	Gnomon	CDS	3404784	3404967	.	-	0	Name=XP_017766726.1;ID=cds-XP_017766726.1;Dbxref=GeneID:108555542%2CGenbank:XP_017766726.1;Parent=rna-XM_017911237.1
NW_016908357.1	Gnomon	CDS	3404307	3404672	.	-	0	Name=XP_017766726.1;ID=cds-XP_017766726.1;Dbxref=GeneID:108555542%2CGenbank:XP_017766726.1;Parent=rna-XM_017911237.1
NW_016908357.1	Gnomon	CDS	3403924	3404206	.	-	0	Name=XP_017766726.1;ID=cds-XP_017766726.1;Dbxref=GeneID:108555542%2CGenbank:XP_017766726.1;Parent=rna-XM_017911237.1
NW_016908357.1	Gnomon	CDS	3403572	3403731	.	-	0	Name=XP_017766726.1;ID=cds-XP_017766726.1;Dbxref=GeneID:108555542%2CGenbank:XP_017766726.1;Parent=rna-XM_017911237.1
NW_016908357.1	Gnomon	exon	1215521	1215773	.	-	.	ID=exon-XM_017911303.1-11;Dbxref=GeneID:108555570%2CGenbank:XM_017911303.1;Parent=rna-XM_017911303.1
NW_016908357.1	Gnomon	exon	1215263	1215448	.	-	.	ID=exon-XM_017911303.1-12;Dbxref=GeneID:108555570%2CGenbank:XM_017911303.1;Parent=rna-XM_017911303.1
NW_016908357.1	Gnomon	exon	1215852	1216227	.	-	.	ID=exon-XM_017911303.1-10;Dbxref=GeneID:108555570%2CGenbank:XM_017911303.1;Parent=rna-XM_017911303.1
NW_016908357.1	Gnomon	exon	1215043	1215180	.	-	.	ID=exon-XM_017911303.1-13;Dbxref=GeneID:108555570%2CGenbank:XM_017911303.1;Parent=rna-XM_017911303.1
NW_016908357.1	Gnomon	exon	1210015	1212199	.	-	.	ID=exon-XM_017911303.1-14;Dbxref=GeneID:108555570%2CGenbank:XM_017911303.1;Parent=rna-XM_017911303.1
NW_016908357.1	Gnomon	exon	3835713	3835742	.	+	.	ID=exon-XM_017911187.1-1;Dbxref=GeneID:108555524%2CGenbank:XM_017911187.1;Parent=rna-XM_017911187.1
NW_016908357.1	Gnomon	exon	3836333	3836487	.	+	.	ID=exon-XM_017911187.1-2;Dbxref=GeneID:108555524%2CGenbank:XM_017911187.1;Parent=rna-XM_017911187.1
NW_016908357.1	Gnomon	exon	3837009	3837185	.	+	.	ID=exon-XM_017911187.1-3;Dbxref=GeneID:108555524%2CGenbank:XM_017911187.1;Parent=rna-XM_017911187.1
NW_016908357.1	Gnomon	mRNA	1359998	1360431	.	+	.	Name=XM_017911204.1;ID=rna-XM_017911204.1;Dbxref=GeneID:108555531%2CGenbank:XM_017911204.1;Parent=gene-LOC108555531
NW_016908357.1	Gnomon	mRNA	1935021	1976425	.	-	.	Name=XM_017911194.1;ID=rna-XM_017911194.1;Dbxref=GeneID:108555529%2CGenbank:XM_017911194.1;Parent=gene-LOC108555529
NW_016908357.1	Gnomon	exon	3706652	3706817	.	+	.	ID=exon-XM_017911216.1-9;Dbxref=GeneID:108555534%2CGenbank:XM_017911216.1;Parent=rna-XM_017911216.1
NW_016908357.1	Gnomon	exon	3706310	3706315	.	+	.	ID=exon-XM_017911216.1-7;Dbxref=GeneID:108555534%2CGenbank:XM_017911216.1;Parent=rna-XM_017911216.1
NW_016908357.1	Gnomon	exon	3706403	3706539	.	+	.	ID=exon-XM_017911216.1-8;Dbxref=GeneID:108555534%2CGenbank:XM_017911216.1;Parent=rna-XM_017911216.1
NW_016908357.1	Gnomon	exon	3703952	3704126	.	+	.	ID=exon-XM_017911216.1-5;Dbxref=GeneID:108555534%2CGenbank:XM_017911216.1;Parent=rna-XM_017911216.1
NW_016908357.1	Gnomon	exon	3705126	3705214	.	+	.	ID=exon-XM_017911216.1-6;Dbxref=GeneID:108555534%2CGenbank:XM_017911216.1;Parent=rna-XM_017911216.1
NW_016908357.1	Gnomon	exon	3702335	3702451	.	+	.	ID=exon-XM_017911216.1-3;Dbxref=GeneID:108555534%2CGenbank:XM_017911216.1;Parent=rna-XM_017911216.1
NW_016908357.1	Gnomon	exon	3703628	3703747	.	+	.	ID=exon-XM_017911216.1-4;Dbxref=GeneID:108555534%2CGenbank:XM_017911216.1;Parent=rna-XM_017911216.1
NW_016908357.1	Gnomon	exon	3641158	3641419	.	+	.	ID=exon-XM_017911216.1-1;Dbxref=GeneID:108555534%2CGenbank:XM_017911216.1;Parent=rna-XM_017911216.1
NW_016908357.1	Gnomon	exon	3643217	3644045	.	+	.	ID=exon-XM_017911216.1-2;Dbxref=GeneID:108555534%2CGenbank:XM_017911216.1;Parent=rna-XM_017911216.1
NW_016908357.1	Gnomon	exon	1018208	1018450	.	+	.	ID=exon-XM_017911016.1-1;Dbxref=GeneID:108555389%2CGenbank:XM_017911016.1;Parent=rna-XM_017911016.1
NW_016908357.1	Gnomon	exon	1020194	1020361	.	+	.	ID=exon-XM_017911016.1-2;Dbxref=GeneID:108555389%2CGenbank:XM_017911016.1;Parent=rna-XM_017911016.1
NW_016908357.1	Gnomon	CDS	3539530	3539622	.	-	0	Name=XP_017766725.1;ID=cds-XP_017766725.1;Dbxref=GeneID:108555542%2CGenbank:XP_017766725.1;Parent=rna-XM_017911236.1
NW_016908357.1	Gnomon	CDS	3489017	3489125	.	-	0	Name=XP_017766725.1;ID=cds-XP_017766725.1;Dbxref=GeneID:108555542%2CGenbank:XP_017766725.1;Parent=rna-XM_017911236.1
NW_016908357.1	Gnomon	CDS	3488581	3488618	.	-	0	Name=XP_017766725.1;ID=cds-XP_017766725.1;Dbxref=GeneID:108555542%2CGenbank:XP_017766725.1;Parent=rna-XM_017911236.1
NW_016908357.1	Gnomon	CDS	3458652	3458834	.	-	0	Name=XP_017766725.1;ID=cds-XP_017766725.1;Dbxref=GeneID:108555542%2CGenbank:XP_017766725.1;Parent=rna-XM_017911236.1
NW_016908357.1	Gnomon	CDS	3439791	3439859	.	-	0	Name=XP_017766725.1;ID=cds-XP_017766725.1;Dbxref=GeneID:108555542%2CGenbank:XP_017766725.1;Parent=rna-XM_017911236.1
NW_016908357.1	Gnomon	CDS	3435278	3435499	.	-	0	Name=XP_017766725.1;ID=cds-XP_017766725.1;Dbxref=GeneID:108555542%2CGenbank:XP_017766725.1;Parent=rna-XM_017911236.1
NW_016908357.1	Gnomon	CDS	3434800	3434963	.	-	0	Name=XP_017766725.1;ID=cds-XP_017766725.1;Dbxref=GeneID:108555542%2CGenbank:XP_017766725.1;Parent=rna-XM_017911236.1
NW_016908357.1	Gnomon	CDS	3434554	3434703	.	-	0	Name=XP_017766725.1;ID=cds-XP_017766725.1;Dbxref=GeneID:108555542%2CGenbank:XP_017766725.1;Parent=rna-XM_017911236.1
NW_016908357.1	Gnomon	CDS	3431195	3431492	.	-	0	Name=XP_017766725.1;ID=cds-XP_017766725.1;Dbxref=GeneID:108555542%2CGenbank:XP_017766725.1;Parent=rna-XM_017911236.1
NW_016908357.1	Gnomon	CDS	3430577	3430814	.	-	0	Name=XP_017766725.1;ID=cds-XP_017766725.1;Dbxref=GeneID:108555542%2CGenbank:XP_017766725.1;Parent=rna-XM_017911236.1
NW_016908357.1	Gnomon	CDS	3415306	3415589	.	-	0	Name=XP_017766725.1;ID=cds-XP_017766725.1;Dbxref=GeneID:108555542%2CGenbank:XP_017766725.1;Parent=rna-XM_017911236.1
NW_016908357.1	Gnomon	CDS	3414454	3415073	.	-	0	Name=XP_017766725.1;ID=cds-XP_017766725.1;Dbxref=GeneID:108555542%2CGenbank:XP_017766725.1;Parent=rna-XM_017911236.1
NW_016908357.1	Gnomon	CDS	3409648	3409861	.	-	0	Name=XP_017766725.1;ID=cds-XP_017766725.1;Dbxref=GeneID:108555542%2CGenbank:XP_017766725.1;Parent=rna-XM_017911236.1
NW_016908357.1	Gnomon	CDS	3409180	3409371	.	-	0	Name=XP_017766725.1;ID=cds-XP_017766725.1;Dbxref=GeneID:108555542%2CGenbank:XP_017766725.1;Parent=rna-XM_017911236.1
NW_016908357.1	Gnomon	CDS	3407560	3408174	.	-	0	Name=XP_017766725.1;ID=cds-XP_017766725.1;Dbxref=GeneID:108555542%2CGenbank:XP_017766725.1;Parent=rna-XM_017911236.1
NW_016908357.1	Gnomon	CDS	3406800	3407146	.	-	0	Name=XP_017766725.1;ID=cds-XP_017766725.1;Dbxref=GeneID:108555542%2CGenbank:XP_017766725.1;Parent=rna-XM_017911236.1
NW_016908357.1	Gnomon	CDS	3406290	3406466	.	-	0	Name=XP_017766725.1;ID=cds-XP_017766725.1;Dbxref=GeneID:108555542%2CGenbank:XP_017766725.1;Parent=rna-XM_017911236.1
NW_016908357.1	Gnomon	CDS	3405165	3405273	.	-	0	Name=XP_017766725.1;ID=cds-XP_017766725.1;Dbxref=GeneID:108555542%2CGenbank:XP_017766725.1;Parent=rna-XM_017911236.1
NW_016908357.1	Gnomon	CDS	3404784	3404967	.	-	0	Name=XP_017766725.1;ID=cds-XP_017766725.1;Dbxref=GeneID:108555542%2CGenbank:XP_017766725.1;Parent=rna-XM_017911236.1
NW_016908357.1	Gnomon	CDS	3404307	3404672	.	-	0	Name=XP_017766725.1;ID=cds-XP_017766725.1;Dbxref=GeneID:108555542%2CGenbank:XP_017766725.1;Parent=rna-XM_017911236.1
NW_016908357.1	Gnomon	CDS	3403924	3404206	.	-	0	Name=XP_017766725.1;ID=cds-XP_017766725.1;Dbxref=GeneID:108555542%2CGenbank:XP_017766725.1;Parent=rna-XM_017911236.1
NW_016908357.1	Gnomon	CDS	3403572	3403731	.	-	0	Name=XP_017766725.1;ID=cds-XP_017766725.1;Dbxref=GeneID:108555542%2CGenbank:XP_017766725.1;Parent=rna-XM_017911236.1
NW_016908357.1	Gnomon	exon	2433857	2434023	.	+	.	ID=exon-XM_017911313.1-1;Dbxref=GeneID:108555577%2CGenbank:XM_017911313.1;Parent=rna-XM_017911313.1
NW_016908357.1	Gnomon	exon	2455704	2455858	.	+	.	ID=exon-XM_017911313.1-2;Dbxref=GeneID:108555577%2CGenbank:XM_017911313.1;Parent=rna-XM_017911313.1
NW_016908357.1	Gnomon	exon	2535688	2535848	.	+	.	ID=exon-XM_017911313.1-5;Dbxref=GeneID:108555577%2CGenbank:XM_017911313.1;Parent=rna-XM_017911313.1
NW_016908357.1	Gnomon	exon	2546915	2547078	.	+	.	ID=exon-XM_017911313.1-6;Dbxref=GeneID:108555577%2CGenbank:XM_017911313.1;Parent=rna-XM_017911313.1
NW_016908357.1	Gnomon	exon	2531188	2531398	.	+	.	ID=exon-XM_017911313.1-3;Dbxref=GeneID:108555577%2CGenbank:XM_017911313.1;Parent=rna-XM_017911313.1
NW_016908357.1	Gnomon	exon	2534938	2535088	.	+	.	ID=exon-XM_017911313.1-4;Dbxref=GeneID:108555577%2CGenbank:XM_017911313.1;Parent=rna-XM_017911313.1
NW_016908357.1	Gnomon	exon	1839025	1839246	.	+	.	ID=exon-XM_017911164.1-1;Dbxref=GeneID:108555504%2CGenbank:XM_017911164.1;Parent=rna-XM_017911164.1
NW_016908357.1	Gnomon	exon	1839473	1839683	.	+	.	ID=exon-XM_017911164.1-2;Dbxref=GeneID:108555504%2CGenbank:XM_017911164.1;Parent=rna-XM_017911164.1
NW_016908357.1	Gnomon	exon	1840066	1841136	.	+	.	ID=exon-XM_017911164.1-3;Dbxref=GeneID:108555504%2CGenbank:XM_017911164.1;Parent=rna-XM_017911164.1
NW_016908357.1	tRNAscan-SE	tRNA	1658052	1658125	.	-	.	ID=rna-Trnan-guu-3;Dbxref=GeneID:108555608;Note=transfer RNA asparagine (anticodon GUU);Parent=gene-Trnan-guu-3
NW_016908357.1	Gnomon	exon	3711582	3714659	.	+	.	ID=exon-XM_017911219.1-10;Dbxref=GeneID:108555534%2CGenbank:XM_017911219.1;Parent=rna-XM_017911219.1
NW_016908357.1	Gnomon	mRNA	3581456	3638737	.	-	.	Name=XM_017911205.1;ID=rna-XM_017911205.1;Dbxref=GeneID:108555533%2CGenbank:XM_017911205.1;Parent=gene-LOC108555533
NW_016908357.1	Gnomon	CDS	1824085	1824324	.	+	0	Name=XP_017766724.1;ID=cds-XP_017766724.1;Dbxref=GeneID:108555541%2CGenbank:XP_017766724.1;Parent=rna-XM_017911235.1
NW_016908357.1	Gnomon	CDS	1824631	1824764	.	+	0	Name=XP_017766724.1;ID=cds-XP_017766724.1;Dbxref=GeneID:108555541%2CGenbank:XP_017766724.1;Parent=rna-XM_017911235.1
NW_016908357.1	Gnomon	CDS	1824834	1825022	.	+	0	Name=XP_017766724.1;ID=cds-XP_017766724.1;Dbxref=GeneID:108555541%2CGenbank:XP_017766724.1;Parent=rna-XM_017911235.1
NW_016908357.1	Gnomon	CDS	1825114	1825189	.	+	0	Name=XP_017766724.1;ID=cds-XP_017766724.1;Dbxref=GeneID:108555541%2CGenbank:XP_017766724.1;Parent=rna-XM_017911235.1
NW_016908357.1	Gnomon	CDS	1825263	1825395	.	+	0	Name=XP_017766724.1;ID=cds-XP_017766724.1;Dbxref=GeneID:108555541%2CGenbank:XP_017766724.1;Parent=rna-XM_017911235.1
NW_016908357.1	Gnomon	CDS	1828345	1828427	.	+	0	Name=XP_017766724.1;ID=cds-XP_017766724.1;Dbxref=GeneID:108555541%2CGenbank:XP_017766724.1;Parent=rna-XM_017911235.1
NW_016908357.1	Gnomon	exon	1721686	1722003	.	+	.	ID=exon-XM_017911336.1-4;Dbxref=GeneID:108555589%2CGenbank:XM_017911336.1;Parent=rna-XM_017911336.1
NW_016908357.1	Gnomon	exon	1722087	1722575	.	+	.	ID=exon-XM_017911336.1-5;Dbxref=GeneID:108555589%2CGenbank:XM_017911336.1;Parent=rna-XM_017911336.1
NW_016908357.1	Gnomon	exon	1720804	1721228	.	+	.	ID=exon-XM_017911336.1-2;Dbxref=GeneID:108555589%2CGenbank:XM_017911336.1;Parent=rna-XM_017911336.1
NW_016908357.1	Gnomon	exon	1721326	1721626	.	+	.	ID=exon-XM_017911336.1-3;Dbxref=GeneID:108555589%2CGenbank:XM_017911336.1;Parent=rna-XM_017911336.1
NW_016908357.1	Gnomon	exon	1713895	1714528	.	+	.	ID=exon-XM_017911336.1-1;Dbxref=GeneID:108555589%2CGenbank:XM_017911336.1;Parent=rna-XM_017911336.1
NW_016908357.1	Gnomon	exon	1723156	1723454	.	+	.	ID=exon-XM_017911336.1-8;Dbxref=GeneID:108555589%2CGenbank:XM_017911336.1;Parent=rna-XM_017911336.1
NW_016908357.1	Gnomon	exon	1723543	1724161	.	+	.	ID=exon-XM_017911336.1-9;Dbxref=GeneID:108555589%2CGenbank:XM_017911336.1;Parent=rna-XM_017911336.1
NW_016908357.1	Gnomon	exon	1722651	1722857	.	+	.	ID=exon-XM_017911336.1-6;Dbxref=GeneID:108555589%2CGenbank:XM_017911336.1;Parent=rna-XM_017911336.1
NW_016908357.1	Gnomon	exon	1722947	1723069	.	+	.	ID=exon-XM_017911336.1-7;Dbxref=GeneID:108555589%2CGenbank:XM_017911336.1;Parent=rna-XM_017911336.1
NW_016908357.1	Gnomon	exon	1744007	1746525	.	-	.	ID=exon-XM_017911062.1-2;Dbxref=GeneID:108555431%2CGenbank:XM_017911062.1;Parent=rna-XM_017911062.1
NW_016908357.1	Gnomon	exon	1743493	1743934	.	-	.	ID=exon-XM_017911062.1-3;Dbxref=GeneID:108555431%2CGenbank:XM_017911062.1;Parent=rna-XM_017911062.1
NW_016908357.1	Gnomon	exon	1748833	1748920	.	-	.	ID=exon-XM_017911062.1-1;Dbxref=GeneID:108555431%2CGenbank:XM_017911062.1;Parent=rna-XM_017911062.1
NW_016908357.1	Gnomon	exon	1742625	1742779	.	-	.	ID=exon-XM_017911062.1-6;Dbxref=GeneID:108555431%2CGenbank:XM_017911062.1;Parent=rna-XM_017911062.1
NW_016908357.1	Gnomon	exon	1742374	1742535	.	-	.	ID=exon-XM_017911062.1-7;Dbxref=GeneID:108555431%2CGenbank:XM_017911062.1;Parent=rna-XM_017911062.1
NW_016908357.1	Gnomon	exon	1743227	1743413	.	-	.	ID=exon-XM_017911062.1-4;Dbxref=GeneID:108555431%2CGenbank:XM_017911062.1;Parent=rna-XM_017911062.1
NW_016908357.1	Gnomon	exon	1742856	1743121	.	-	.	ID=exon-XM_017911062.1-5;Dbxref=GeneID:108555431%2CGenbank:XM_017911062.1;Parent=rna-XM_017911062.1
NW_016908357.1	Gnomon	mRNA	2689389	2882897	.	-	.	Name=XM_017911344.1;ID=rna-XM_017911344.1;Dbxref=GeneID:108555591%2CGenbank:XM_017911344.1;Parent=gene-LOC108555591
NW_016908357.1	Gnomon	mRNA	339192	357882	.	-	.	Name=XM_017911094.1;ID=rna-XM_017911094.1;Dbxref=GeneID:108555456%2CGenbank:XM_017911094.1;Parent=gene-LOC108555456
NW_016908357.1	Gnomon	mRNA	135239	137868	.	-	.	Name=XM_017911104.1;ID=rna-XM_017911104.1;Dbxref=GeneID:108555462%2CGenbank:XM_017911104.1;Parent=gene-LOC108555462
NW_016908357.1	Gnomon	exon	4154406	4155354	.	-	.	ID=exon-XM_017911359.1-1;Dbxref=GeneID:108555596%2CGenbank:XM_017911359.1;Parent=rna-XM_017911359.1
NW_016908357.1	Gnomon	exon	4128440	4129694	.	-	.	ID=exon-XM_017911359.1-2;Dbxref=GeneID:108555596%2CGenbank:XM_017911359.1;Parent=rna-XM_017911359.1
NW_016908357.1	RefSeq	cDNA_match	1073673	1075660	.	+	.	ID=e8dc5232-ad28-4d39-80c0-13b23798fb39;Target=XM_017911270.1 1 1990;Gap=M380 I2 M1608
NW_016908357.1	Gnomon	exon	2683447	2683631	.	+	.	ID=exon-XM_017911039.1-8;Dbxref=GeneID:108555412%2CGenbank:XM_017911039.1;Parent=rna-XM_017911039.1
NW_016908357.1	Gnomon	exon	2682046	2682219	.	+	.	ID=exon-XM_017911039.1-6;Dbxref=GeneID:108555412%2CGenbank:XM_017911039.1;Parent=rna-XM_017911039.1
NW_016908357.1	Gnomon	exon	2682305	2682925	.	+	.	ID=exon-XM_017911039.1-7;Dbxref=GeneID:108555412%2CGenbank:XM_017911039.1;Parent=rna-XM_017911039.1
NW_016908357.1	Gnomon	exon	2681354	2681643	.	+	.	ID=exon-XM_017911039.1-4;Dbxref=GeneID:108555412%2CGenbank:XM_017911039.1;Parent=rna-XM_017911039.1
NW_016908357.1	Gnomon	exon	2681748	2681943	.	+	.	ID=exon-XM_017911039.1-5;Dbxref=GeneID:108555412%2CGenbank:XM_017911039.1;Parent=rna-XM_017911039.1
NW_016908357.1	Gnomon	exon	2677508	2677704	.	+	.	ID=exon-XM_017911039.1-2;Dbxref=GeneID:108555412%2CGenbank:XM_017911039.1;Parent=rna-XM_017911039.1
NW_016908357.1	Gnomon	exon	2678279	2678401	.	+	.	ID=exon-XM_017911039.1-3;Dbxref=GeneID:108555412%2CGenbank:XM_017911039.1;Parent=rna-XM_017911039.1
NW_016908357.1	Gnomon	exon	2676867	2677084	.	+	.	ID=exon-XM_017911039.1-1;Dbxref=GeneID:108555412%2CGenbank:XM_017911039.1;Parent=rna-XM_017911039.1
NW_016908357.1	Gnomon	exon	3228995	3229237	.	+	.	ID=exon-XM_017911040.1-1;Dbxref=GeneID:108555413%2CGenbank:XM_017911040.1;Parent=rna-XM_017911040.1
NW_016908357.1	Gnomon	exon	3229369	3229501	.	+	.	ID=exon-XM_017911040.1-2;Dbxref=GeneID:108555413%2CGenbank:XM_017911040.1;Parent=rna-XM_017911040.1
NW_016908357.1	Gnomon	exon	3231206	3231309	.	+	.	ID=exon-XM_017911040.1-3;Dbxref=GeneID:108555413%2CGenbank:XM_017911040.1;Parent=rna-XM_017911040.1
NW_016908357.1	Gnomon	CDS	1714502	1714528	.	+	0	Name=XP_017766825.1;ID=cds-XP_017766825.1;Dbxref=GeneID:108555589%2CGenbank:XP_017766825.1;Parent=rna-XM_017911336.1
NW_016908357.1	Gnomon	CDS	1720804	1721228	.	+	0	Name=XP_017766825.1;ID=cds-XP_017766825.1;Dbxref=GeneID:108555589%2CGenbank:XP_017766825.1;Parent=rna-XM_017911336.1
NW_016908357.1	Gnomon	CDS	1721326	1721626	.	+	0	Name=XP_017766825.1;ID=cds-XP_017766825.1;Dbxref=GeneID:108555589%2CGenbank:XP_017766825.1;Parent=rna-XM_017911336.1
NW_016908357.1	Gnomon	CDS	1721686	1722003	.	+	0	Name=XP_017766825.1;ID=cds-XP_017766825.1;Dbxref=GeneID:108555589%2CGenbank:XP_017766825.1;Parent=rna-XM_017911336.1
NW_016908357.1	Gnomon	CDS	1722087	1722575	.	+	0	Name=XP_017766825.1;ID=cds-XP_017766825.1;Dbxref=GeneID:108555589%2CGenbank:XP_017766825.1;Parent=rna-XM_017911336.1
NW_016908357.1	Gnomon	CDS	1722651	1722857	.	+	0	Name=XP_017766825.1;ID=cds-XP_017766825.1;Dbxref=GeneID:108555589%2CGenbank:XP_017766825.1;Parent=rna-XM_017911336.1
NW_016908357.1	Gnomon	CDS	1722947	1723069	.	+	0	Name=XP_017766825.1;ID=cds-XP_017766825.1;Dbxref=GeneID:108555589%2CGenbank:XP_017766825.1;Parent=rna-XM_017911336.1
NW_016908357.1	Gnomon	CDS	1723156	1723454	.	+	0	Name=XP_017766825.1;ID=cds-XP_017766825.1;Dbxref=GeneID:108555589%2CGenbank:XP_017766825.1;Parent=rna-XM_017911336.1
NW_016908357.1	Gnomon	CDS	1723543	1724161	.	+	0	Name=XP_017766825.1;ID=cds-XP_017766825.1;Dbxref=GeneID:108555589%2CGenbank:XP_017766825.1;Parent=rna-XM_017911336.1
NW_016908357.1	Gnomon	CDS	1724263	1724454	.	+	0	Name=XP_017766825.1;ID=cds-XP_017766825.1;Dbxref=GeneID:108555589%2CGenbank:XP_017766825.1;Parent=rna-XM_017911336.1
NW_016908357.1	Gnomon	CDS	1724522	1724884	.	+	0	Name=XP_017766825.1;ID=cds-XP_017766825.1;Dbxref=GeneID:108555589%2CGenbank:XP_017766825.1;Parent=rna-XM_017911336.1
NW_016908357.1	Gnomon	CDS	1724960	1725259	.	+	0	Name=XP_017766825.1;ID=cds-XP_017766825.1;Dbxref=GeneID:108555589%2CGenbank:XP_017766825.1;Parent=rna-XM_017911336.1
NW_016908357.1	Gnomon	CDS	1725345	1725447	.	+	0	Name=XP_017766825.1;ID=cds-XP_017766825.1;Dbxref=GeneID:108555589%2CGenbank:XP_017766825.1;Parent=rna-XM_017911336.1
NW_016908357.1	Gnomon	CDS	1726029	1726215	.	+	0	Name=XP_017766825.1;ID=cds-XP_017766825.1;Dbxref=GeneID:108555589%2CGenbank:XP_017766825.1;Parent=rna-XM_017911336.1
NW_016908357.1	Gnomon	CDS	1726317	1726349	.	+	0	Name=XP_017766825.1;ID=cds-XP_017766825.1;Dbxref=GeneID:108555589%2CGenbank:XP_017766825.1;Parent=rna-XM_017911336.1
NW_016908357.1	Gnomon	CDS	1726578	1726776	.	+	0	Name=XP_017766825.1;ID=cds-XP_017766825.1;Dbxref=GeneID:108555589%2CGenbank:XP_017766825.1;Parent=rna-XM_017911336.1
NW_016908357.1	Gnomon	CDS	1726849	1726942	.	+	0	Name=XP_017766825.1;ID=cds-XP_017766825.1;Dbxref=GeneID:108555589%2CGenbank:XP_017766825.1;Parent=rna-XM_017911336.1
NW_016908357.1	Gnomon	CDS	1727736	1727906	.	+	0	Name=XP_017766825.1;ID=cds-XP_017766825.1;Dbxref=GeneID:108555589%2CGenbank:XP_017766825.1;Parent=rna-XM_017911336.1
NW_016908357.1	Gnomon	CDS	1727980	1728655	.	+	0	Name=XP_017766825.1;ID=cds-XP_017766825.1;Dbxref=GeneID:108555589%2CGenbank:XP_017766825.1;Parent=rna-XM_017911336.1
NW_016908357.1	Gnomon	CDS	1728725	1729007	.	+	0	Name=XP_017766825.1;ID=cds-XP_017766825.1;Dbxref=GeneID:108555589%2CGenbank:XP_017766825.1;Parent=rna-XM_017911336.1
NW_016908357.1	Gnomon	CDS	1729091	1729210	.	+	0	Name=XP_017766825.1;ID=cds-XP_017766825.1;Dbxref=GeneID:108555589%2CGenbank:XP_017766825.1;Parent=rna-XM_017911336.1
NW_016908357.1	Gnomon	exon	2531188	2531398	.	+	.	ID=exon-XM_017911312.1-4;Dbxref=GeneID:108555577%2CGenbank:XM_017911312.1;Parent=rna-XM_017911312.1
NW_016908357.1	Gnomon	exon	2534938	2535088	.	+	.	ID=exon-XM_017911312.1-5;Dbxref=GeneID:108555577%2CGenbank:XM_017911312.1;Parent=rna-XM_017911312.1
NW_016908357.1	Gnomon	exon	2535700	2535848	.	+	.	ID=exon-XM_017911312.1-6;Dbxref=GeneID:108555577%2CGenbank:XM_017911312.1;Parent=rna-XM_017911312.1
NW_016908357.1	Gnomon	exon	2546915	2547078	.	+	.	ID=exon-XM_017911312.1-7;Dbxref=GeneID:108555577%2CGenbank:XM_017911312.1;Parent=rna-XM_017911312.1
NW_016908357.1	Gnomon	exon	2392519	2392629	.	+	.	ID=exon-XM_017911312.1-1;Dbxref=GeneID:108555577%2CGenbank:XM_017911312.1;Parent=rna-XM_017911312.1
NW_016908357.1	Gnomon	exon	2402455	2402580	.	+	.	ID=exon-XM_017911312.1-2;Dbxref=GeneID:108555577%2CGenbank:XM_017911312.1;Parent=rna-XM_017911312.1
NW_016908357.1	Gnomon	exon	2455704	2455858	.	+	.	ID=exon-XM_017911312.1-3;Dbxref=GeneID:108555577%2CGenbank:XM_017911312.1;Parent=rna-XM_017911312.1
NW_016908357.1	Gnomon	CDS	3824985	3825041	.	-	0	Name=XP_017766575.1;ID=cds-XP_017766575.1;Dbxref=GeneID:108555449%2CGenbank:XP_017766575.1;Parent=rna-XM_017911086.1
NW_016908357.1	Gnomon	CDS	3824529	3824619	.	-	0	Name=XP_017766575.1;ID=cds-XP_017766575.1;Dbxref=GeneID:108555449%2CGenbank:XP_017766575.1;Parent=rna-XM_017911086.1
NW_016908357.1	Gnomon	CDS	3821606	3821842	.	-	0	Name=XP_017766575.1;ID=cds-XP_017766575.1;Dbxref=GeneID:108555449%2CGenbank:XP_017766575.1;Parent=rna-XM_017911086.1
NW_016908357.1	Gnomon	CDS	3814592	3814908	.	-	0	Name=XP_017766575.1;ID=cds-XP_017766575.1;Dbxref=GeneID:108555449%2CGenbank:XP_017766575.1;Parent=rna-XM_017911086.1
NW_016908357.1	Gnomon	CDS	3814221	3814472	.	-	0	Name=XP_017766575.1;ID=cds-XP_017766575.1;Dbxref=GeneID:108555449%2CGenbank:XP_017766575.1;Parent=rna-XM_017911086.1
NW_016908357.1	Gnomon	CDS	3813688	3813755	.	-	0	Name=XP_017766575.1;ID=cds-XP_017766575.1;Dbxref=GeneID:108555449%2CGenbank:XP_017766575.1;Parent=rna-XM_017911086.1
NW_016908357.1	Gnomon	CDS	3809072	3809150	.	-	0	Name=XP_017766575.1;ID=cds-XP_017766575.1;Dbxref=GeneID:108555449%2CGenbank:XP_017766575.1;Parent=rna-XM_017911086.1
NW_016908357.1	Gnomon	CDS	3807767	3807916	.	-	0	Name=XP_017766575.1;ID=cds-XP_017766575.1;Dbxref=GeneID:108555449%2CGenbank:XP_017766575.1;Parent=rna-XM_017911086.1
NW_016908357.1	Gnomon	CDS	3807378	3807572	.	-	0	Name=XP_017766575.1;ID=cds-XP_017766575.1;Dbxref=GeneID:108555449%2CGenbank:XP_017766575.1;Parent=rna-XM_017911086.1
NW_016908357.1	Gnomon	CDS	3807036	3807209	.	-	0	Name=XP_017766575.1;ID=cds-XP_017766575.1;Dbxref=GeneID:108555449%2CGenbank:XP_017766575.1;Parent=rna-XM_017911086.1
NW_016908357.1	Gnomon	exon	2165593	2165656	.	-	.	ID=exon-XM_017911139.1-1;Dbxref=GeneID:108555483%2CGenbank:XM_017911139.1;Parent=rna-XM_017911139.1
NW_016908357.1	Gnomon	exon	2135345	2135854	.	-	.	ID=exon-XM_017911139.1-2;Dbxref=GeneID:108555483%2CGenbank:XM_017911139.1;Parent=rna-XM_017911139.1
NW_016908357.1	Gnomon	exon	2134717	2134909	.	-	.	ID=exon-XM_017911139.1-3;Dbxref=GeneID:108555483%2CGenbank:XM_017911139.1;Parent=rna-XM_017911139.1
NW_016908357.1	Gnomon	exon	2134124	2134257	.	-	.	ID=exon-XM_017911139.1-4;Dbxref=GeneID:108555483%2CGenbank:XM_017911139.1;Parent=rna-XM_017911139.1
NW_016908357.1	Gnomon	exon	2133735	2133908	.	-	.	ID=exon-XM_017911139.1-5;Dbxref=GeneID:108555483%2CGenbank:XM_017911139.1;Parent=rna-XM_017911139.1
NW_016908357.1	Gnomon	exon	2133107	2133357	.	-	.	ID=exon-XM_017911139.1-6;Dbxref=GeneID:108555483%2CGenbank:XM_017911139.1;Parent=rna-XM_017911139.1
NW_016908357.1	Gnomon	exon	2131731	2132317	.	-	.	ID=exon-XM_017911139.1-7;Dbxref=GeneID:108555483%2CGenbank:XM_017911139.1;Parent=rna-XM_017911139.1
NW_016908357.1	Gnomon	exon	3045153	3046226	.	+	.	ID=exon-XM_017911163.1-6;Dbxref=GeneID:108555503%2CGenbank:XM_017911163.1;Parent=rna-XM_017911163.1
NW_016908357.1	Gnomon	exon	3044750	3044910	.	+	.	ID=exon-XM_017911163.1-4;Dbxref=GeneID:108555503%2CGenbank:XM_017911163.1;Parent=rna-XM_017911163.1
NW_016908357.1	Gnomon	exon	3044986	3045075	.	+	.	ID=exon-XM_017911163.1-5;Dbxref=GeneID:108555503%2CGenbank:XM_017911163.1;Parent=rna-XM_017911163.1
NW_016908357.1	Gnomon	exon	3044167	3044336	.	+	.	ID=exon-XM_017911163.1-2;Dbxref=GeneID:108555503%2CGenbank:XM_017911163.1;Parent=rna-XM_017911163.1
NW_016908357.1	Gnomon	exon	3044412	3044660	.	+	.	ID=exon-XM_017911163.1-3;Dbxref=GeneID:108555503%2CGenbank:XM_017911163.1;Parent=rna-XM_017911163.1
NW_016908357.1	Gnomon	exon	3043979	3044106	.	+	.	ID=exon-XM_017911163.1-1;Dbxref=GeneID:108555503%2CGenbank:XM_017911163.1;Parent=rna-XM_017911163.1
NW_016908357.1	Gnomon	mRNA	2689981	2856605	.	-	.	Name=XM_017911345.1;ID=rna-XM_017911345.1;Dbxref=GeneID:108555591%2CGenbank:XM_017911345.1;Parent=gene-LOC108555591
NW_016908357.1	Gnomon	mRNA	363152	366001	.	-	.	Name=XM_017911095.1;ID=rna-XM_017911095.1;Dbxref=GeneID:108555457%2CGenbank:XM_017911095.1;Parent=gene-LOC108555457
NW_016908357.1	Gnomon	mRNA	1875593	1878443	.	-	.	Name=XM_017911105.1;ID=rna-XM_017911105.1;Dbxref=GeneID:108555463%2CGenbank:XM_017911105.1;Parent=gene-LOC108555463
NW_016908357.1	Gnomon	CDS	1714502	1714528	.	+	0	Name=XP_017766824.1;ID=cds-XP_017766824.1;Dbxref=GeneID:108555589%2CGenbank:XP_017766824.1;Parent=rna-XM_017911335.1
NW_016908357.1	Gnomon	CDS	1720804	1721228	.	+	0	Name=XP_017766824.1;ID=cds-XP_017766824.1;Dbxref=GeneID:108555589%2CGenbank:XP_017766824.1;Parent=rna-XM_017911335.1
NW_016908357.1	Gnomon	CDS	1721326	1721626	.	+	0	Name=XP_017766824.1;ID=cds-XP_017766824.1;Dbxref=GeneID:108555589%2CGenbank:XP_017766824.1;Parent=rna-XM_017911335.1
NW_016908357.1	Gnomon	CDS	1721686	1722003	.	+	0	Name=XP_017766824.1;ID=cds-XP_017766824.1;Dbxref=GeneID:108555589%2CGenbank:XP_017766824.1;Parent=rna-XM_017911335.1
NW_016908357.1	Gnomon	CDS	1722087	1722575	.	+	0	Name=XP_017766824.1;ID=cds-XP_017766824.1;Dbxref=GeneID:108555589%2CGenbank:XP_017766824.1;Parent=rna-XM_017911335.1
NW_016908357.1	Gnomon	CDS	1722651	1722857	.	+	0	Name=XP_017766824.1;ID=cds-XP_017766824.1;Dbxref=GeneID:108555589%2CGenbank:XP_017766824.1;Parent=rna-XM_017911335.1
NW_016908357.1	Gnomon	CDS	1722947	1723069	.	+	0	Name=XP_017766824.1;ID=cds-XP_017766824.1;Dbxref=GeneID:108555589%2CGenbank:XP_017766824.1;Parent=rna-XM_017911335.1
NW_016908357.1	Gnomon	CDS	1723156	1723454	.	+	0	Name=XP_017766824.1;ID=cds-XP_017766824.1;Dbxref=GeneID:108555589%2CGenbank:XP_017766824.1;Parent=rna-XM_017911335.1
NW_016908357.1	Gnomon	CDS	1723543	1724161	.	+	0	Name=XP_017766824.1;ID=cds-XP_017766824.1;Dbxref=GeneID:108555589%2CGenbank:XP_017766824.1;Parent=rna-XM_017911335.1
NW_016908357.1	Gnomon	CDS	1724263	1724454	.	+	0	Name=XP_017766824.1;ID=cds-XP_017766824.1;Dbxref=GeneID:108555589%2CGenbank:XP_017766824.1;Parent=rna-XM_017911335.1
NW_016908357.1	Gnomon	CDS	1724522	1724884	.	+	0	Name=XP_017766824.1;ID=cds-XP_017766824.1;Dbxref=GeneID:108555589%2CGenbank:XP_017766824.1;Parent=rna-XM_017911335.1
NW_016908357.1	Gnomon	CDS	1724960	1725259	.	+	0	Name=XP_017766824.1;ID=cds-XP_017766824.1;Dbxref=GeneID:108555589%2CGenbank:XP_017766824.1;Parent=rna-XM_017911335.1
NW_016908357.1	Gnomon	CDS	1725345	1725447	.	+	0	Name=XP_017766824.1;ID=cds-XP_017766824.1;Dbxref=GeneID:108555589%2CGenbank:XP_017766824.1;Parent=rna-XM_017911335.1
NW_016908357.1	Gnomon	CDS	1726029	1726215	.	+	0	Name=XP_017766824.1;ID=cds-XP_017766824.1;Dbxref=GeneID:108555589%2CGenbank:XP_017766824.1;Parent=rna-XM_017911335.1
NW_016908357.1	Gnomon	CDS	1726578	1726776	.	+	0	Name=XP_017766824.1;ID=cds-XP_017766824.1;Dbxref=GeneID:108555589%2CGenbank:XP_017766824.1;Parent=rna-XM_017911335.1
NW_016908357.1	Gnomon	CDS	1726849	1726942	.	+	0	Name=XP_017766824.1;ID=cds-XP_017766824.1;Dbxref=GeneID:108555589%2CGenbank:XP_017766824.1;Parent=rna-XM_017911335.1
NW_016908357.1	Gnomon	CDS	1727081	1727137	.	+	0	Name=XP_017766824.1;ID=cds-XP_017766824.1;Dbxref=GeneID:108555589%2CGenbank:XP_017766824.1;Parent=rna-XM_017911335.1
NW_016908357.1	Gnomon	CDS	1727736	1727906	.	+	0	Name=XP_017766824.1;ID=cds-XP_017766824.1;Dbxref=GeneID:108555589%2CGenbank:XP_017766824.1;Parent=rna-XM_017911335.1
NW_016908357.1	Gnomon	CDS	1727980	1728655	.	+	0	Name=XP_017766824.1;ID=cds-XP_017766824.1;Dbxref=GeneID:108555589%2CGenbank:XP_017766824.1;Parent=rna-XM_017911335.1
NW_016908357.1	Gnomon	CDS	1728725	1729007	.	+	0	Name=XP_017766824.1;ID=cds-XP_017766824.1;Dbxref=GeneID:108555589%2CGenbank:XP_017766824.1;Parent=rna-XM_017911335.1
NW_016908357.1	Gnomon	CDS	1729091	1729210	.	+	0	Name=XP_017766824.1;ID=cds-XP_017766824.1;Dbxref=GeneID:108555589%2CGenbank:XP_017766824.1;Parent=rna-XM_017911335.1
NW_016908357.1	Gnomon	mRNA	1891561	1927284	.	+	.	Name=XM_017911200.1;ID=rna-XM_017911200.1;Dbxref=GeneID:108555530%2CGenbank:XM_017911200.1;Parent=gene-LOC108555530
NW_016908357.1	Gnomon	mRNA	181309	183082	.	+	.	Name=XM_017911190.1;ID=rna-XM_017911190.1;Dbxref=GeneID:108555527%2CGenbank:XM_017911190.1;Parent=gene-LOC108555527
NW_016908357.1	Gnomon	exon	2661155	2661207	.	+	.	ID=exon-XM_017911056.1-12;Dbxref=GeneID:108555428%2CGenbank:XM_017911056.1;Parent=rna-XM_017911056.1
NW_016908357.1	Gnomon	exon	2660614	2660823	.	+	.	ID=exon-XM_017911056.1-10;Dbxref=GeneID:108555428%2CGenbank:XM_017911056.1;Parent=rna-XM_017911056.1
NW_016908357.1	Gnomon	exon	2660885	2661039	.	+	.	ID=exon-XM_017911056.1-11;Dbxref=GeneID:108555428%2CGenbank:XM_017911056.1;Parent=rna-XM_017911056.1
NW_016908357.1	Gnomon	mRNA	4179493	4274614	.	-	.	Name=XM_017911346.1;ID=rna-XM_017911346.1;Dbxref=GeneID:108555592%2CGenbank:XM_017911346.1;Parent=gene-LOC108555592
NW_016908357.1	Gnomon	mRNA	363152	366001	.	-	.	Name=XM_017911096.1;ID=rna-XM_017911096.1;Dbxref=GeneID:108555457%2CGenbank:XM_017911096.1;Parent=gene-LOC108555457
NW_016908357.1	Gnomon	exon	3434554	3434703	.	-	.	ID=exon-XM_017911241.1-9;Dbxref=GeneID:108555542%2CGenbank:XM_017911241.1;Parent=rna-XM_017911241.1
NW_016908357.1	Gnomon	exon	3435278	3435499	.	-	.	ID=exon-XM_017911241.1-7;Dbxref=GeneID:108555542%2CGenbank:XM_017911241.1;Parent=rna-XM_017911241.1
NW_016908357.1	Gnomon	exon	3434800	3434963	.	-	.	ID=exon-XM_017911241.1-8;Dbxref=GeneID:108555542%2CGenbank:XM_017911241.1;Parent=rna-XM_017911241.1
NW_016908357.1	Gnomon	exon	3458652	3458834	.	-	.	ID=exon-XM_017911241.1-5;Dbxref=GeneID:108555542%2CGenbank:XM_017911241.1;Parent=rna-XM_017911241.1
NW_016908357.1	Gnomon	exon	3439791	3439859	.	-	.	ID=exon-XM_017911241.1-6;Dbxref=GeneID:108555542%2CGenbank:XM_017911241.1;Parent=rna-XM_017911241.1
NW_016908357.1	Gnomon	exon	3489017	3489125	.	-	.	ID=exon-XM_017911241.1-3;Dbxref=GeneID:108555542%2CGenbank:XM_017911241.1;Parent=rna-XM_017911241.1
NW_016908357.1	Gnomon	exon	3488581	3488618	.	-	.	ID=exon-XM_017911241.1-4;Dbxref=GeneID:108555542%2CGenbank:XM_017911241.1;Parent=rna-XM_017911241.1
NW_016908357.1	Gnomon	exon	3539694	3540409	.	-	.	ID=exon-XM_017911241.1-1;Dbxref=GeneID:108555542%2CGenbank:XM_017911241.1;Parent=rna-XM_017911241.1
NW_016908357.1	Gnomon	exon	3539530	3539624	.	-	.	ID=exon-XM_017911241.1-2;Dbxref=GeneID:108555542%2CGenbank:XM_017911241.1;Parent=rna-XM_017911241.1
NW_016908357.1	Gnomon	CDS	1714502	1714528	.	+	0	Name=XP_017766823.1;ID=cds-XP_017766823.1;Dbxref=GeneID:108555589%2CGenbank:XP_017766823.1;Parent=rna-XM_017911334.1
NW_016908357.1	Gnomon	CDS	1720804	1721228	.	+	0	Name=XP_017766823.1;ID=cds-XP_017766823.1;Dbxref=GeneID:108555589%2CGenbank:XP_017766823.1;Parent=rna-XM_017911334.1
NW_016908357.1	Gnomon	CDS	1721326	1721626	.	+	0	Name=XP_017766823.1;ID=cds-XP_017766823.1;Dbxref=GeneID:108555589%2CGenbank:XP_017766823.1;Parent=rna-XM_017911334.1
NW_016908357.1	Gnomon	CDS	1721686	1722003	.	+	0	Name=XP_017766823.1;ID=cds-XP_017766823.1;Dbxref=GeneID:108555589%2CGenbank:XP_017766823.1;Parent=rna-XM_017911334.1
NW_016908357.1	Gnomon	CDS	1722087	1722575	.	+	0	Name=XP_017766823.1;ID=cds-XP_017766823.1;Dbxref=GeneID:108555589%2CGenbank:XP_017766823.1;Parent=rna-XM_017911334.1
NW_016908357.1	Gnomon	CDS	1722651	1722857	.	+	0	Name=XP_017766823.1;ID=cds-XP_017766823.1;Dbxref=GeneID:108555589%2CGenbank:XP_017766823.1;Parent=rna-XM_017911334.1
NW_016908357.1	Gnomon	CDS	1722947	1723069	.	+	0	Name=XP_017766823.1;ID=cds-XP_017766823.1;Dbxref=GeneID:108555589%2CGenbank:XP_017766823.1;Parent=rna-XM_017911334.1
NW_016908357.1	Gnomon	CDS	1723156	1723454	.	+	0	Name=XP_017766823.1;ID=cds-XP_017766823.1;Dbxref=GeneID:108555589%2CGenbank:XP_017766823.1;Parent=rna-XM_017911334.1
NW_016908357.1	Gnomon	CDS	1723543	1724161	.	+	0	Name=XP_017766823.1;ID=cds-XP_017766823.1;Dbxref=GeneID:108555589%2CGenbank:XP_017766823.1;Parent=rna-XM_017911334.1
NW_016908357.1	Gnomon	CDS	1724263	1724454	.	+	0	Name=XP_017766823.1;ID=cds-XP_017766823.1;Dbxref=GeneID:108555589%2CGenbank:XP_017766823.1;Parent=rna-XM_017911334.1
NW_016908357.1	Gnomon	CDS	1724522	1724884	.	+	0	Name=XP_017766823.1;ID=cds-XP_017766823.1;Dbxref=GeneID:108555589%2CGenbank:XP_017766823.1;Parent=rna-XM_017911334.1
NW_016908357.1	Gnomon	CDS	1724960	1725259	.	+	0	Name=XP_017766823.1;ID=cds-XP_017766823.1;Dbxref=GeneID:108555589%2CGenbank:XP_017766823.1;Parent=rna-XM_017911334.1
NW_016908357.1	Gnomon	CDS	1725345	1725447	.	+	0	Name=XP_017766823.1;ID=cds-XP_017766823.1;Dbxref=GeneID:108555589%2CGenbank:XP_017766823.1;Parent=rna-XM_017911334.1
NW_016908357.1	Gnomon	CDS	1726029	1726215	.	+	0	Name=XP_017766823.1;ID=cds-XP_017766823.1;Dbxref=GeneID:108555589%2CGenbank:XP_017766823.1;Parent=rna-XM_017911334.1
NW_016908357.1	Gnomon	CDS	1726317	1726349	.	+	0	Name=XP_017766823.1;ID=cds-XP_017766823.1;Dbxref=GeneID:108555589%2CGenbank:XP_017766823.1;Parent=rna-XM_017911334.1
NW_016908357.1	Gnomon	CDS	1726578	1726776	.	+	0	Name=XP_017766823.1;ID=cds-XP_017766823.1;Dbxref=GeneID:108555589%2CGenbank:XP_017766823.1;Parent=rna-XM_017911334.1
NW_016908357.1	Gnomon	CDS	1726849	1726942	.	+	0	Name=XP_017766823.1;ID=cds-XP_017766823.1;Dbxref=GeneID:108555589%2CGenbank:XP_017766823.1;Parent=rna-XM_017911334.1
NW_016908357.1	Gnomon	CDS	1727081	1727137	.	+	0	Name=XP_017766823.1;ID=cds-XP_017766823.1;Dbxref=GeneID:108555589%2CGenbank:XP_017766823.1;Parent=rna-XM_017911334.1
NW_016908357.1	Gnomon	CDS	1727736	1727906	.	+	0	Name=XP_017766823.1;ID=cds-XP_017766823.1;Dbxref=GeneID:108555589%2CGenbank:XP_017766823.1;Parent=rna-XM_017911334.1
NW_016908357.1	Gnomon	CDS	1727980	1728655	.	+	0	Name=XP_017766823.1;ID=cds-XP_017766823.1;Dbxref=GeneID:108555589%2CGenbank:XP_017766823.1;Parent=rna-XM_017911334.1
NW_016908357.1	Gnomon	CDS	1728725	1729007	.	+	0	Name=XP_017766823.1;ID=cds-XP_017766823.1;Dbxref=GeneID:108555589%2CGenbank:XP_017766823.1;Parent=rna-XM_017911334.1
NW_016908357.1	Gnomon	CDS	1729091	1729210	.	+	0	Name=XP_017766823.1;ID=cds-XP_017766823.1;Dbxref=GeneID:108555589%2CGenbank:XP_017766823.1;Parent=rna-XM_017911334.1
NW_016908357.1	Gnomon	exon	3814221	3814472	.	-	.	ID=exon-XM_017911086.1-6;Dbxref=GeneID:108555449%2CGenbank:XM_017911086.1;Parent=rna-XM_017911086.1
NW_016908357.1	Gnomon	exon	3813688	3813755	.	-	.	ID=exon-XM_017911086.1-7;Dbxref=GeneID:108555449%2CGenbank:XM_017911086.1;Parent=rna-XM_017911086.1
NW_016908357.1	Gnomon	exon	3809072	3809150	.	-	.	ID=exon-XM_017911086.1-8;Dbxref=GeneID:108555449%2CGenbank:XM_017911086.1;Parent=rna-XM_017911086.1
NW_016908357.1	Gnomon	exon	3807767	3807916	.	-	.	ID=exon-XM_017911086.1-9;Dbxref=GeneID:108555449%2CGenbank:XM_017911086.1;Parent=rna-XM_017911086.1
NW_016908357.1	Gnomon	exon	3824985	3825070	.	-	.	ID=exon-XM_017911086.1-2;Dbxref=GeneID:108555449%2CGenbank:XM_017911086.1;Parent=rna-XM_017911086.1
NW_016908357.1	Gnomon	exon	3824529	3824619	.	-	.	ID=exon-XM_017911086.1-3;Dbxref=GeneID:108555449%2CGenbank:XM_017911086.1;Parent=rna-XM_017911086.1
NW_016908357.1	Gnomon	exon	3821606	3821842	.	-	.	ID=exon-XM_017911086.1-4;Dbxref=GeneID:108555449%2CGenbank:XM_017911086.1;Parent=rna-XM_017911086.1
NW_016908357.1	Gnomon	exon	3814592	3814908	.	-	.	ID=exon-XM_017911086.1-5;Dbxref=GeneID:108555449%2CGenbank:XM_017911086.1;Parent=rna-XM_017911086.1
NW_016908357.1	Gnomon	exon	3825919	3825991	.	-	.	ID=exon-XM_017911086.1-1;Dbxref=GeneID:108555449%2CGenbank:XM_017911086.1;Parent=rna-XM_017911086.1
NW_016908357.1	Gnomon	CDS	1135573	1135767	.	+	0	Name=XP_017766573.1;ID=cds-XP_017766573.1;Dbxref=GeneID:108555448%2CGenbank:XP_017766573.1;Parent=rna-XM_017911084.1
NW_016908357.1	Gnomon	CDS	3539530	3539622	.	-	0	Name=XP_017766729.1;ID=cds-XP_017766729.1;Dbxref=GeneID:108555542%2CGenbank:XP_017766729.1;Parent=rna-XM_017911240.1
NW_016908357.1	Gnomon	CDS	3489017	3489125	.	-	0	Name=XP_017766729.1;ID=cds-XP_017766729.1;Dbxref=GeneID:108555542%2CGenbank:XP_017766729.1;Parent=rna-XM_017911240.1
NW_016908357.1	Gnomon	CDS	3488581	3488618	.	-	0	Name=XP_017766729.1;ID=cds-XP_017766729.1;Dbxref=GeneID:108555542%2CGenbank:XP_017766729.1;Parent=rna-XM_017911240.1
NW_016908357.1	Gnomon	CDS	3458652	3458834	.	-	0	Name=XP_017766729.1;ID=cds-XP_017766729.1;Dbxref=GeneID:108555542%2CGenbank:XP_017766729.1;Parent=rna-XM_017911240.1
NW_016908357.1	Gnomon	CDS	3439791	3439859	.	-	0	Name=XP_017766729.1;ID=cds-XP_017766729.1;Dbxref=GeneID:108555542%2CGenbank:XP_017766729.1;Parent=rna-XM_017911240.1
NW_016908357.1	Gnomon	CDS	3435278	3435499	.	-	0	Name=XP_017766729.1;ID=cds-XP_017766729.1;Dbxref=GeneID:108555542%2CGenbank:XP_017766729.1;Parent=rna-XM_017911240.1
NW_016908357.1	Gnomon	CDS	3434800	3434963	.	-	0	Name=XP_017766729.1;ID=cds-XP_017766729.1;Dbxref=GeneID:108555542%2CGenbank:XP_017766729.1;Parent=rna-XM_017911240.1
NW_016908357.1	Gnomon	CDS	3434554	3434703	.	-	0	Name=XP_017766729.1;ID=cds-XP_017766729.1;Dbxref=GeneID:108555542%2CGenbank:XP_017766729.1;Parent=rna-XM_017911240.1
NW_016908357.1	Gnomon	CDS	3431195	3431492	.	-	0	Name=XP_017766729.1;ID=cds-XP_017766729.1;Dbxref=GeneID:108555542%2CGenbank:XP_017766729.1;Parent=rna-XM_017911240.1
NW_016908357.1	Gnomon	CDS	3430577	3430814	.	-	0	Name=XP_017766729.1;ID=cds-XP_017766729.1;Dbxref=GeneID:108555542%2CGenbank:XP_017766729.1;Parent=rna-XM_017911240.1
NW_016908357.1	Gnomon	CDS	3415306	3415589	.	-	0	Name=XP_017766729.1;ID=cds-XP_017766729.1;Dbxref=GeneID:108555542%2CGenbank:XP_017766729.1;Parent=rna-XM_017911240.1
NW_016908357.1	Gnomon	CDS	3414454	3415073	.	-	0	Name=XP_017766729.1;ID=cds-XP_017766729.1;Dbxref=GeneID:108555542%2CGenbank:XP_017766729.1;Parent=rna-XM_017911240.1
NW_016908357.1	Gnomon	CDS	3409648	3409861	.	-	0	Name=XP_017766729.1;ID=cds-XP_017766729.1;Dbxref=GeneID:108555542%2CGenbank:XP_017766729.1;Parent=rna-XM_017911240.1
NW_016908357.1	Gnomon	CDS	3409180	3409371	.	-	0	Name=XP_017766729.1;ID=cds-XP_017766729.1;Dbxref=GeneID:108555542%2CGenbank:XP_017766729.1;Parent=rna-XM_017911240.1
NW_016908357.1	Gnomon	CDS	3407560	3408174	.	-	0	Name=XP_017766729.1;ID=cds-XP_017766729.1;Dbxref=GeneID:108555542%2CGenbank:XP_017766729.1;Parent=rna-XM_017911240.1
NW_016908357.1	Gnomon	CDS	3406800	3407146	.	-	0	Name=XP_017766729.1;ID=cds-XP_017766729.1;Dbxref=GeneID:108555542%2CGenbank:XP_017766729.1;Parent=rna-XM_017911240.1
NW_016908357.1	Gnomon	CDS	3406290	3406379	.	-	0	Name=XP_017766729.1;ID=cds-XP_017766729.1;Dbxref=GeneID:108555542%2CGenbank:XP_017766729.1;Parent=rna-XM_017911240.1
NW_016908357.1	Gnomon	CDS	3405165	3405273	.	-	0	Name=XP_017766729.1;ID=cds-XP_017766729.1;Dbxref=GeneID:108555542%2CGenbank:XP_017766729.1;Parent=rna-XM_017911240.1
NW_016908357.1	Gnomon	CDS	3404784	3404967	.	-	0	Name=XP_017766729.1;ID=cds-XP_017766729.1;Dbxref=GeneID:108555542%2CGenbank:XP_017766729.1;Parent=rna-XM_017911240.1
NW_016908357.1	Gnomon	CDS	3404307	3404672	.	-	0	Name=XP_017766729.1;ID=cds-XP_017766729.1;Dbxref=GeneID:108555542%2CGenbank:XP_017766729.1;Parent=rna-XM_017911240.1
NW_016908357.1	Gnomon	CDS	3403924	3404206	.	-	0	Name=XP_017766729.1;ID=cds-XP_017766729.1;Dbxref=GeneID:108555542%2CGenbank:XP_017766729.1;Parent=rna-XM_017911240.1
NW_016908357.1	Gnomon	CDS	3403572	3403731	.	-	0	Name=XP_017766729.1;ID=cds-XP_017766729.1;Dbxref=GeneID:108555542%2CGenbank:XP_017766729.1;Parent=rna-XM_017911240.1
NW_016908357.1	Gnomon	exon	1402483	1402734	.	-	.	ID=exon-XM_017911140.1-1;Dbxref=GeneID:108555484%2CGenbank:XM_017911140.1;Parent=rna-XM_017911140.1
NW_016908357.1	Gnomon	exon	1402245	1402424	.	-	.	ID=exon-XM_017911140.1-2;Dbxref=GeneID:108555484%2CGenbank:XM_017911140.1;Parent=rna-XM_017911140.1
NW_016908357.1	Gnomon	exon	1401081	1401131	.	-	.	ID=exon-XM_017911140.1-3;Dbxref=GeneID:108555484%2CGenbank:XM_017911140.1;Parent=rna-XM_017911140.1
NW_016908357.1	Gnomon	exon	1922578	1922777	.	+	.	ID=exon-XM_017911198.1-10;Dbxref=GeneID:108555530%2CGenbank:XM_017911198.1;Parent=rna-XM_017911198.1
NW_016908357.1	Gnomon	exon	1922984	1923091	.	+	.	ID=exon-XM_017911198.1-11;Dbxref=GeneID:108555530%2CGenbank:XM_017911198.1;Parent=rna-XM_017911198.1
NW_016908357.1	Gnomon	exon	1924056	1924213	.	+	.	ID=exon-XM_017911198.1-12;Dbxref=GeneID:108555530%2CGenbank:XM_017911198.1;Parent=rna-XM_017911198.1
NW_016908357.1	Gnomon	exon	1924311	1924807	.	+	.	ID=exon-XM_017911198.1-13;Dbxref=GeneID:108555530%2CGenbank:XM_017911198.1;Parent=rna-XM_017911198.1
NW_016908357.1	Gnomon	exon	1925453	1925608	.	+	.	ID=exon-XM_017911198.1-14;Dbxref=GeneID:108555530%2CGenbank:XM_017911198.1;Parent=rna-XM_017911198.1
NW_016908357.1	Gnomon	exon	1926425	1927284	.	+	.	ID=exon-XM_017911198.1-15;Dbxref=GeneID:108555530%2CGenbank:XM_017911198.1;Parent=rna-XM_017911198.1
NW_016908357.1	Gnomon	mRNA	1891561	1927284	.	+	.	Name=XM_017911201.1;ID=rna-XM_017911201.1;Dbxref=GeneID:108555530%2CGenbank:XM_017911201.1;Parent=gene-LOC108555530
NW_016908357.1	Gnomon	mRNA	1935021	1976552	.	-	.	Name=XM_017911191.1;ID=rna-XM_017911191.1;Dbxref=GeneID:108555529%2CGenbank:XM_017911191.1;Parent=gene-LOC108555529
NW_016908357.1	Gnomon	mRNA	4184614	4274614	.	-	.	Name=XM_017911347.1;ID=rna-XM_017911347.1;Dbxref=GeneID:108555592%2CGenbank:XM_017911347.1;Parent=gene-LOC108555592
NW_016908357.1	Gnomon	mRNA	514564	517461	.	+	.	Name=XM_017911097.1;ID=rna-XM_017911097.1;Dbxref=GeneID:108555458%2CGenbank:XM_017911097.1;Note=The sequence of the model RefSeq transcript was modified relative to this genomic sequence to represent the inferred CDS: deleted 1 base in 1 codon;Parent=gene-LOC108555458
NW_016908357.1	Gnomon	exon	3641158	3641419	.	+	.	ID=exon-XM_017911217.1-1;Dbxref=GeneID:108555534%2CGenbank:XM_017911217.1;Parent=rna-XM_017911217.1
NW_016908357.1	Gnomon	mRNA	1875593	1878472	.	-	.	Name=XM_017911107.1;ID=rna-XM_017911107.1;Dbxref=GeneID:108555463%2CGenbank:XM_017911107.1;Parent=gene-LOC108555463
NW_016908357.1	Gnomon	exon	3643217	3644045	.	+	.	ID=exon-XM_017911217.1-2;Dbxref=GeneID:108555534%2CGenbank:XM_017911217.1;Parent=rna-XM_017911217.1
NW_016908357.1	Gnomon	exon	3702335	3702451	.	+	.	ID=exon-XM_017911217.1-3;Dbxref=GeneID:108555534%2CGenbank:XM_017911217.1;Parent=rna-XM_017911217.1
NW_016908357.1	Gnomon	exon	3706403	3706539	.	+	.	ID=exon-XM_017911217.1-8;Dbxref=GeneID:108555534%2CGenbank:XM_017911217.1;Parent=rna-XM_017911217.1
NW_016908357.1	Gnomon	exon	3706652	3706817	.	+	.	ID=exon-XM_017911217.1-9;Dbxref=GeneID:108555534%2CGenbank:XM_017911217.1;Parent=rna-XM_017911217.1
NW_016908357.1	Gnomon	exon	3703628	3703747	.	+	.	ID=exon-XM_017911217.1-4;Dbxref=GeneID:108555534%2CGenbank:XM_017911217.1;Parent=rna-XM_017911217.1
NW_016908357.1	Gnomon	exon	3703952	3704162	.	+	.	ID=exon-XM_017911217.1-5;Dbxref=GeneID:108555534%2CGenbank:XM_017911217.1;Parent=rna-XM_017911217.1
NW_016908357.1	Gnomon	exon	3705126	3705214	.	+	.	ID=exon-XM_017911217.1-6;Dbxref=GeneID:108555534%2CGenbank:XM_017911217.1;Parent=rna-XM_017911217.1
NW_016908357.1	Gnomon	exon	3706310	3706315	.	+	.	ID=exon-XM_017911217.1-7;Dbxref=GeneID:108555534%2CGenbank:XM_017911217.1;Parent=rna-XM_017911217.1
NW_016908357.1	Gnomon	CDS	799620	799737	.	+	0	Name=XP_017766822.1;ID=cds-XP_017766822.1;Dbxref=GeneID:108555588%2CGenbank:XP_017766822.1;Parent=rna-XM_017911333.1
NW_016908357.1	Gnomon	CDS	799858	800339	.	+	0	Name=XP_017766822.1;ID=cds-XP_017766822.1;Dbxref=GeneID:108555588%2CGenbank:XP_017766822.1;Parent=rna-XM_017911333.1
NW_016908357.1	Gnomon	exon	1076679	1079438	.	+	.	ID=exon-XM_017911264.1-2;Dbxref=GeneID:108555552%2CGenbank:XM_017911264.1;Parent=rna-XM_017911264.1
NW_016908357.1	Gnomon	exon	1079768	1079999	.	+	.	ID=exon-XM_017911264.1-3;Dbxref=GeneID:108555552%2CGenbank:XM_017911264.1;Parent=rna-XM_017911264.1
NW_016908357.1	Gnomon	exon	1070531	1070738	.	+	.	ID=exon-XM_017911264.1-1;Dbxref=GeneID:108555552%2CGenbank:XM_017911264.1;Parent=rna-XM_017911264.1
NW_016908357.1	Gnomon	exon	1085657	1085866	.	+	.	ID=exon-XM_017911264.1-6;Dbxref=GeneID:108555552%2CGenbank:XM_017911264.1;Parent=rna-XM_017911264.1
NW_016908357.1	Gnomon	exon	1085950	1086094	.	+	.	ID=exon-XM_017911264.1-7;Dbxref=GeneID:108555552%2CGenbank:XM_017911264.1;Parent=rna-XM_017911264.1
NW_016908357.1	Gnomon	exon	1081171	1081315	.	+	.	ID=exon-XM_017911264.1-4;Dbxref=GeneID:108555552%2CGenbank:XM_017911264.1;Parent=rna-XM_017911264.1
NW_016908357.1	Gnomon	exon	1083991	1084068	.	+	.	ID=exon-XM_017911264.1-5;Dbxref=GeneID:108555552%2CGenbank:XM_017911264.1;Parent=rna-XM_017911264.1
NW_016908357.1	Gnomon	exon	1086466	1086702	.	+	.	ID=exon-XM_017911264.1-8;Dbxref=GeneID:108555552%2CGenbank:XM_017911264.1;Parent=rna-XM_017911264.1
NW_016908357.1	Gnomon	exon	1086916	1087164	.	+	.	ID=exon-XM_017911264.1-9;Dbxref=GeneID:108555552%2CGenbank:XM_017911264.1;Parent=rna-XM_017911264.1
NW_016908357.1	Gnomon	CDS	1132136	1132339	.	+	0	Name=XP_017766572.1;ID=cds-XP_017766572.1;Dbxref=GeneID:108555447%2CGenbank:XP_017766572.1;Parent=rna-XM_017911083.1
NW_016908357.1	Gnomon	CDS	1132582	1132851	.	+	0	Name=XP_017766572.1;ID=cds-XP_017766572.1;Dbxref=GeneID:108555447%2CGenbank:XP_017766572.1;Parent=rna-XM_017911083.1
NW_016908357.1	Gnomon	CDS	3539530	3539622	.	-	0	Name=XP_017766728.1;ID=cds-XP_017766728.1;Dbxref=GeneID:108555542%2CGenbank:XP_017766728.1;Parent=rna-XM_017911239.1
NW_016908357.1	Gnomon	CDS	3489017	3489125	.	-	0	Name=XP_017766728.1;ID=cds-XP_017766728.1;Dbxref=GeneID:108555542%2CGenbank:XP_017766728.1;Parent=rna-XM_017911239.1
NW_016908357.1	Gnomon	CDS	3488581	3488618	.	-	0	Name=XP_017766728.1;ID=cds-XP_017766728.1;Dbxref=GeneID:108555542%2CGenbank:XP_017766728.1;Parent=rna-XM_017911239.1
NW_016908357.1	Gnomon	CDS	3458652	3458834	.	-	0	Name=XP_017766728.1;ID=cds-XP_017766728.1;Dbxref=GeneID:108555542%2CGenbank:XP_017766728.1;Parent=rna-XM_017911239.1
NW_016908357.1	Gnomon	CDS	3439791	3439859	.	-	0	Name=XP_017766728.1;ID=cds-XP_017766728.1;Dbxref=GeneID:108555542%2CGenbank:XP_017766728.1;Parent=rna-XM_017911239.1
NW_016908357.1	Gnomon	CDS	3435278	3435499	.	-	0	Name=XP_017766728.1;ID=cds-XP_017766728.1;Dbxref=GeneID:108555542%2CGenbank:XP_017766728.1;Parent=rna-XM_017911239.1
NW_016908357.1	Gnomon	CDS	3434800	3434963	.	-	0	Name=XP_017766728.1;ID=cds-XP_017766728.1;Dbxref=GeneID:108555542%2CGenbank:XP_017766728.1;Parent=rna-XM_017911239.1
NW_016908357.1	Gnomon	CDS	3434554	3434703	.	-	0	Name=XP_017766728.1;ID=cds-XP_017766728.1;Dbxref=GeneID:108555542%2CGenbank:XP_017766728.1;Parent=rna-XM_017911239.1
NW_016908357.1	Gnomon	CDS	3431195	3431492	.	-	0	Name=XP_017766728.1;ID=cds-XP_017766728.1;Dbxref=GeneID:108555542%2CGenbank:XP_017766728.1;Parent=rna-XM_017911239.1
NW_016908357.1	Gnomon	CDS	3430577	3430814	.	-	0	Name=XP_017766728.1;ID=cds-XP_017766728.1;Dbxref=GeneID:108555542%2CGenbank:XP_017766728.1;Parent=rna-XM_017911239.1
NW_016908357.1	Gnomon	CDS	3415306	3415586	.	-	0	Name=XP_017766728.1;ID=cds-XP_017766728.1;Dbxref=GeneID:108555542%2CGenbank:XP_017766728.1;Parent=rna-XM_017911239.1
NW_016908357.1	Gnomon	CDS	3414454	3415073	.	-	0	Name=XP_017766728.1;ID=cds-XP_017766728.1;Dbxref=GeneID:108555542%2CGenbank:XP_017766728.1;Parent=rna-XM_017911239.1
NW_016908357.1	Gnomon	CDS	3409648	3409861	.	-	0	Name=XP_017766728.1;ID=cds-XP_017766728.1;Dbxref=GeneID:108555542%2CGenbank:XP_017766728.1;Parent=rna-XM_017911239.1
NW_016908357.1	Gnomon	CDS	3409180	3409371	.	-	0	Name=XP_017766728.1;ID=cds-XP_017766728.1;Dbxref=GeneID:108555542%2CGenbank:XP_017766728.1;Parent=rna-XM_017911239.1
NW_016908357.1	Gnomon	CDS	3407560	3408174	.	-	0	Name=XP_017766728.1;ID=cds-XP_017766728.1;Dbxref=GeneID:108555542%2CGenbank:XP_017766728.1;Parent=rna-XM_017911239.1
NW_016908357.1	Gnomon	CDS	3406800	3407146	.	-	0	Name=XP_017766728.1;ID=cds-XP_017766728.1;Dbxref=GeneID:108555542%2CGenbank:XP_017766728.1;Parent=rna-XM_017911239.1
NW_016908357.1	Gnomon	CDS	3406290	3406466	.	-	0	Name=XP_017766728.1;ID=cds-XP_017766728.1;Dbxref=GeneID:108555542%2CGenbank:XP_017766728.1;Parent=rna-XM_017911239.1
NW_016908357.1	Gnomon	CDS	3405165	3405273	.	-	0	Name=XP_017766728.1;ID=cds-XP_017766728.1;Dbxref=GeneID:108555542%2CGenbank:XP_017766728.1;Parent=rna-XM_017911239.1
NW_016908357.1	Gnomon	CDS	3404784	3404967	.	-	0	Name=XP_017766728.1;ID=cds-XP_017766728.1;Dbxref=GeneID:108555542%2CGenbank:XP_017766728.1;Parent=rna-XM_017911239.1
NW_016908357.1	Gnomon	CDS	3404307	3404672	.	-	0	Name=XP_017766728.1;ID=cds-XP_017766728.1;Dbxref=GeneID:108555542%2CGenbank:XP_017766728.1;Parent=rna-XM_017911239.1
NW_016908357.1	Gnomon	CDS	3403924	3404206	.	-	0	Name=XP_017766728.1;ID=cds-XP_017766728.1;Dbxref=GeneID:108555542%2CGenbank:XP_017766728.1;Parent=rna-XM_017911239.1
NW_016908357.1	Gnomon	CDS	3403572	3403731	.	-	0	Name=XP_017766728.1;ID=cds-XP_017766728.1;Dbxref=GeneID:108555542%2CGenbank:XP_017766728.1;Parent=rna-XM_017911239.1
NW_016908357.1	Gnomon	exon	2662612	2662814	.	-	.	ID=exon-XM_017911060.1-8;Dbxref=GeneID:108555430%2CGenbank:XM_017911060.1;Parent=rna-XM_017911060.1
NW_016908357.1	Gnomon	exon	2660021	2660125	.	-	.	ID=exon-XM_017911060.1-9;Dbxref=GeneID:108555430%2CGenbank:XM_017911060.1;Parent=rna-XM_017911060.1
NW_016908357.1	Gnomon	exon	2663103	2663204	.	-	.	ID=exon-XM_017911060.1-6;Dbxref=GeneID:108555430%2CGenbank:XM_017911060.1;Parent=rna-XM_017911060.1
NW_016908357.1	Gnomon	exon	2662895	2663021	.	-	.	ID=exon-XM_017911060.1-7;Dbxref=GeneID:108555430%2CGenbank:XM_017911060.1;Parent=rna-XM_017911060.1
NW_016908357.1	Gnomon	exon	2663513	2663641	.	-	.	ID=exon-XM_017911060.1-4;Dbxref=GeneID:108555430%2CGenbank:XM_017911060.1;Parent=rna-XM_017911060.1
NW_016908357.1	Gnomon	exon	2663271	2663427	.	-	.	ID=exon-XM_017911060.1-5;Dbxref=GeneID:108555430%2CGenbank:XM_017911060.1;Parent=rna-XM_017911060.1
NW_016908357.1	Gnomon	exon	2663868	2664137	.	-	.	ID=exon-XM_017911060.1-2;Dbxref=GeneID:108555430%2CGenbank:XM_017911060.1;Parent=rna-XM_017911060.1
NW_016908357.1	Gnomon	exon	2663725	2663785	.	-	.	ID=exon-XM_017911060.1-3;Dbxref=GeneID:108555430%2CGenbank:XM_017911060.1;Parent=rna-XM_017911060.1
NW_016908357.1	Gnomon	mRNA	1251315	1311472	.	-	.	Name=XM_017911281.1;ID=rna-XM_017911281.1;Dbxref=GeneID:108555561%2CGenbank:XM_017911281.1;Parent=gene-LOC108555561
NW_016908357.1	Gnomon	mRNA	3786836	3788661	.	+	.	Name=XM_017911042.1;ID=rna-XM_017911042.1;Dbxref=GeneID:108555415%2CGenbank:XM_017911042.1;Parent=gene-LOC108555415
NW_016908357.1	Gnomon	mRNA	2922946	2923539	.	-	.	Name=XM_017911188.1;ID=rna-XM_017911188.1;Dbxref=GeneID:108555525%2CGenbank:XM_017911188.1;Parent=gene-LOC108555525
NW_016908357.1	Gnomon	CDS	4559135	4559255	.	-	0	Name=XP_017766673.1;ID=cds-XP_017766673.1;Dbxref=GeneID:108555521%2CGenbank:XP_017766673.1;Note=The sequence of the model RefSeq protein was modified relative to this genomic sequence to represent the inferred CDS: deleted 2 bases in 1 codon;Parent=rna-XM_017911184.1
NW_016908357.1	Gnomon	CDS	4557718	4558976	.	-	0	Name=XP_017766673.1;ID=cds-XP_017766673.1;Dbxref=GeneID:108555521%2CGenbank:XP_017766673.1;Note=The sequence of the model RefSeq protein was modified relative to this genomic sequence to represent the inferred CDS: deleted 2 bases in 1 codon;Parent=rna-XM_017911184.1
NW_016908357.1	Gnomon	CDS	4557638	4557715	.	-	0	Name=XP_017766673.1;ID=cds-XP_017766673.1;Dbxref=GeneID:108555521%2CGenbank:XP_017766673.1;Note=The sequence of the model RefSeq protein was modified relative to this genomic sequence to represent the inferred CDS: deleted 2 bases in 1 codon;Parent=rna-XM_017911184.1
NW_016908357.1	Gnomon	CDS	2882665	2882694	.	-	0	Name=XP_017766829.1;ID=cds-XP_017766829.1;Dbxref=GeneID:108555591%2CGenbank:XP_017766829.1;Parent=rna-XM_017911340.1
NW_016908357.1	Gnomon	CDS	2795377	2795484	.	-	0	Name=XP_017766829.1;ID=cds-XP_017766829.1;Dbxref=GeneID:108555591%2CGenbank:XP_017766829.1;Parent=rna-XM_017911340.1
NW_016908357.1	Gnomon	CDS	2767797	2767931	.	-	0	Name=XP_017766829.1;ID=cds-XP_017766829.1;Dbxref=GeneID:108555591%2CGenbank:XP_017766829.1;Parent=rna-XM_017911340.1
NW_016908357.1	Gnomon	CDS	2708018	2708605	.	-	0	Name=XP_017766829.1;ID=cds-XP_017766829.1;Dbxref=GeneID:108555591%2CGenbank:XP_017766829.1;Parent=rna-XM_017911340.1
NW_016908357.1	Gnomon	CDS	2707710	2707772	.	-	0	Name=XP_017766829.1;ID=cds-XP_017766829.1;Dbxref=GeneID:108555591%2CGenbank:XP_017766829.1;Parent=rna-XM_017911340.1
NW_016908357.1	Gnomon	CDS	2706032	2706281	.	-	0	Name=XP_017766829.1;ID=cds-XP_017766829.1;Dbxref=GeneID:108555591%2CGenbank:XP_017766829.1;Parent=rna-XM_017911340.1
NW_016908357.1	Gnomon	CDS	2705265	2705369	.	-	0	Name=XP_017766829.1;ID=cds-XP_017766829.1;Dbxref=GeneID:108555591%2CGenbank:XP_017766829.1;Parent=rna-XM_017911340.1
NW_016908357.1	Gnomon	CDS	2704924	2705080	.	-	0	Name=XP_017766829.1;ID=cds-XP_017766829.1;Dbxref=GeneID:108555591%2CGenbank:XP_017766829.1;Parent=rna-XM_017911340.1
NW_016908357.1	Gnomon	CDS	2703633	2703819	.	-	0	Name=XP_017766829.1;ID=cds-XP_017766829.1;Dbxref=GeneID:108555591%2CGenbank:XP_017766829.1;Parent=rna-XM_017911340.1
NW_016908357.1	Gnomon	CDS	2702136	2702424	.	-	0	Name=XP_017766829.1;ID=cds-XP_017766829.1;Dbxref=GeneID:108555591%2CGenbank:XP_017766829.1;Parent=rna-XM_017911340.1
NW_016908357.1	Gnomon	CDS	2701644	2701712	.	-	0	Name=XP_017766829.1;ID=cds-XP_017766829.1;Dbxref=GeneID:108555591%2CGenbank:XP_017766829.1;Parent=rna-XM_017911340.1
NW_016908357.1	Gnomon	CDS	2700236	2700312	.	-	0	Name=XP_017766829.1;ID=cds-XP_017766829.1;Dbxref=GeneID:108555591%2CGenbank:XP_017766829.1;Parent=rna-XM_017911340.1
NW_016908357.1	Gnomon	CDS	2699924	2700025	.	-	0	Name=XP_017766829.1;ID=cds-XP_017766829.1;Dbxref=GeneID:108555591%2CGenbank:XP_017766829.1;Parent=rna-XM_017911340.1
NW_016908357.1	Gnomon	CDS	2693950	2694125	.	-	0	Name=XP_017766829.1;ID=cds-XP_017766829.1;Dbxref=GeneID:108555591%2CGenbank:XP_017766829.1;Parent=rna-XM_017911340.1
NW_016908357.1	Gnomon	CDS	2690725	2690800	.	-	0	Name=XP_017766829.1;ID=cds-XP_017766829.1;Dbxref=GeneID:108555591%2CGenbank:XP_017766829.1;Parent=rna-XM_017911340.1
NW_016908357.1	Gnomon	CDS	2690481	2690584	.	-	0	Name=XP_017766829.1;ID=cds-XP_017766829.1;Dbxref=GeneID:108555591%2CGenbank:XP_017766829.1;Parent=rna-XM_017911340.1
NW_016908357.1	Gnomon	CDS	2689981	2690230	.	-	0	Name=XP_017766829.1;ID=cds-XP_017766829.1;Dbxref=GeneID:108555591%2CGenbank:XP_017766829.1;Parent=rna-XM_017911340.1
NW_016908357.1	Gnomon	exon	1253775	1254001	.	-	.	ID=exon-XM_017911283.1-9;Dbxref=GeneID:108555561%2CGenbank:XM_017911283.1;Parent=rna-XM_017911283.1
NW_016908357.1	Gnomon	exon	1254772	1255054	.	-	.	ID=exon-XM_017911283.1-7;Dbxref=GeneID:108555561%2CGenbank:XM_017911283.1;Parent=rna-XM_017911283.1
NW_016908357.1	Gnomon	exon	1254204	1254551	.	-	.	ID=exon-XM_017911283.1-8;Dbxref=GeneID:108555561%2CGenbank:XM_017911283.1;Parent=rna-XM_017911283.1
NW_016908357.1	Gnomon	exon	1255487	1255672	.	-	.	ID=exon-XM_017911283.1-5;Dbxref=GeneID:108555561%2CGenbank:XM_017911283.1;Parent=rna-XM_017911283.1
NW_016908357.1	Gnomon	exon	1255132	1255277	.	-	.	ID=exon-XM_017911283.1-6;Dbxref=GeneID:108555561%2CGenbank:XM_017911283.1;Parent=rna-XM_017911283.1
NW_016908357.1	Gnomon	exon	1256518	1256683	.	-	.	ID=exon-XM_017911283.1-3;Dbxref=GeneID:108555561%2CGenbank:XM_017911283.1;Parent=rna-XM_017911283.1
NW_016908357.1	Gnomon	exon	1256190	1256347	.	-	.	ID=exon-XM_017911283.1-4;Dbxref=GeneID:108555561%2CGenbank:XM_017911283.1;Parent=rna-XM_017911283.1
NW_016908357.1	Gnomon	exon	1290426	1290473	.	-	.	ID=exon-XM_017911283.1-1;Dbxref=GeneID:108555561%2CGenbank:XM_017911283.1;Parent=rna-XM_017911283.1
NW_016908357.1	Gnomon	exon	1263839	1264063	.	-	.	ID=exon-XM_017911283.1-2;Dbxref=GeneID:108555561%2CGenbank:XM_017911283.1;Parent=rna-XM_017911283.1
NW_016908357.1	Gnomon	exon	771315	771450	.	-	.	ID=exon-XM_017911012.1-1;Dbxref=GeneID:108555384%2CGenbank:XM_017911012.1;Parent=rna-XM_017911012.1
NW_016908357.1	Gnomon	exon	771013	771146	.	-	.	ID=exon-XM_017911012.1-2;Dbxref=GeneID:108555384%2CGenbank:XM_017911012.1;Parent=rna-XM_017911012.1
NW_016908357.1	Gnomon	exon	769584	769798	.	-	.	ID=exon-XM_017911012.1-5;Dbxref=GeneID:108555384%2CGenbank:XM_017911012.1;Parent=rna-XM_017911012.1
NW_016908357.1	Gnomon	exon	765291	765500	.	-	.	ID=exon-XM_017911012.1-6;Dbxref=GeneID:108555384%2CGenbank:XM_017911012.1;Parent=rna-XM_017911012.1
NW_016908357.1	Gnomon	exon	770687	770927	.	-	.	ID=exon-XM_017911012.1-3;Dbxref=GeneID:108555384%2CGenbank:XM_017911012.1;Parent=rna-XM_017911012.1
NW_016908357.1	Gnomon	exon	770429	770548	.	-	.	ID=exon-XM_017911012.1-4;Dbxref=GeneID:108555384%2CGenbank:XM_017911012.1;Parent=rna-XM_017911012.1
NW_016908357.1	Gnomon	exon	763034	763355	.	-	.	ID=exon-XM_017911012.1-9;Dbxref=GeneID:108555384%2CGenbank:XM_017911012.1;Parent=rna-XM_017911012.1
NW_016908357.1	Gnomon	exon	764201	764444	.	-	.	ID=exon-XM_017911012.1-7;Dbxref=GeneID:108555384%2CGenbank:XM_017911012.1;Parent=rna-XM_017911012.1
NW_016908357.1	Gnomon	exon	763427	763701	.	-	.	ID=exon-XM_017911012.1-8;Dbxref=GeneID:108555384%2CGenbank:XM_017911012.1;Parent=rna-XM_017911012.1
NW_016908357.1	Gnomon	CDS	3400192	3400373	.	-	0	Name=XP_017766579.1;ID=cds-XP_017766579.1;Dbxref=GeneID:108555453%2CGenbank:XP_017766579.1;Parent=rna-XM_017911090.1
NW_016908357.1	Gnomon	CDS	3399696	3400007	.	-	0	Name=XP_017766579.1;ID=cds-XP_017766579.1;Dbxref=GeneID:108555453%2CGenbank:XP_017766579.1;Parent=rna-XM_017911090.1
NW_016908357.1	Gnomon	CDS	3399516	3399615	.	-	0	Name=XP_017766579.1;ID=cds-XP_017766579.1;Dbxref=GeneID:108555453%2CGenbank:XP_017766579.1;Parent=rna-XM_017911090.1
NW_016908357.1	Gnomon	CDS	3399226	3399331	.	-	0	Name=XP_017766579.1;ID=cds-XP_017766579.1;Dbxref=GeneID:108555453%2CGenbank:XP_017766579.1;Parent=rna-XM_017911090.1
NW_016908357.1	Gnomon	CDS	3398655	3398816	.	-	0	Name=XP_017766579.1;ID=cds-XP_017766579.1;Dbxref=GeneID:108555453%2CGenbank:XP_017766579.1;Parent=rna-XM_017911090.1
NW_016908357.1	Gnomon	CDS	3397372	3397585	.	-	0	Name=XP_017766579.1;ID=cds-XP_017766579.1;Dbxref=GeneID:108555453%2CGenbank:XP_017766579.1;Parent=rna-XM_017911090.1
NW_016908357.1	Gnomon	CDS	3397023	3397238	.	-	0	Name=XP_017766579.1;ID=cds-XP_017766579.1;Dbxref=GeneID:108555453%2CGenbank:XP_017766579.1;Parent=rna-XM_017911090.1
NW_016908357.1	Gnomon	CDS	3396108	3396292	.	-	0	Name=XP_017766579.1;ID=cds-XP_017766579.1;Dbxref=GeneID:108555453%2CGenbank:XP_017766579.1;Parent=rna-XM_017911090.1
NW_016908357.1	Gnomon	CDS	3395379	3395554	.	-	0	Name=XP_017766579.1;ID=cds-XP_017766579.1;Dbxref=GeneID:108555453%2CGenbank:XP_017766579.1;Parent=rna-XM_017911090.1
NW_016908357.1	Gnomon	exon	777324	777526	.	+	.	ID=exon-XM_017911165.1-2;Dbxref=GeneID:108555505%2CGenbank:XM_017911165.1;Parent=rna-XM_017911165.1
NW_016908357.1	Gnomon	exon	777607	777834	.	+	.	ID=exon-XM_017911165.1-3;Dbxref=GeneID:108555505%2CGenbank:XM_017911165.1;Parent=rna-XM_017911165.1
NW_016908357.1	Gnomon	exon	776830	777242	.	+	.	ID=exon-XM_017911165.1-1;Dbxref=GeneID:108555505%2CGenbank:XM_017911165.1;Parent=rna-XM_017911165.1
NW_016908357.1	Gnomon	mRNA	1251315	1334345	.	-	.	Name=XM_017911282.1;ID=rna-XM_017911282.1;Dbxref=GeneID:108555561%2CGenbank:XM_017911282.1;Parent=gene-LOC108555561
NW_016908357.1	Gnomon	exon	2664607	2664930	.	-	.	ID=exon-XM_017911059.1-1;Dbxref=GeneID:108555430%2CGenbank:XM_017911059.1;Parent=rna-XM_017911059.1
NW_016908357.1	Gnomon	exon	2663868	2664137	.	-	.	ID=exon-XM_017911059.1-2;Dbxref=GeneID:108555430%2CGenbank:XM_017911059.1;Parent=rna-XM_017911059.1
NW_016908357.1	Gnomon	exon	2663725	2663785	.	-	.	ID=exon-XM_017911059.1-3;Dbxref=GeneID:108555430%2CGenbank:XM_017911059.1;Parent=rna-XM_017911059.1
NW_016908357.1	Gnomon	exon	2663513	2663641	.	-	.	ID=exon-XM_017911059.1-4;Dbxref=GeneID:108555430%2CGenbank:XM_017911059.1;Parent=rna-XM_017911059.1
NW_016908357.1	Gnomon	exon	2663271	2663427	.	-	.	ID=exon-XM_017911059.1-5;Dbxref=GeneID:108555430%2CGenbank:XM_017911059.1;Parent=rna-XM_017911059.1
NW_016908357.1	Gnomon	exon	2663103	2663204	.	-	.	ID=exon-XM_017911059.1-6;Dbxref=GeneID:108555430%2CGenbank:XM_017911059.1;Parent=rna-XM_017911059.1
NW_016908357.1	Gnomon	exon	2662895	2663021	.	-	.	ID=exon-XM_017911059.1-7;Dbxref=GeneID:108555430%2CGenbank:XM_017911059.1;Parent=rna-XM_017911059.1
NW_016908357.1	Gnomon	exon	2662612	2662814	.	-	.	ID=exon-XM_017911059.1-8;Dbxref=GeneID:108555430%2CGenbank:XM_017911059.1;Parent=rna-XM_017911059.1
NW_016908357.1	Gnomon	exon	2660022	2660105	.	-	.	ID=exon-XM_017911059.1-9;Dbxref=GeneID:108555430%2CGenbank:XM_017911059.1;Parent=rna-XM_017911059.1
NW_016908357.1	Gnomon	mRNA	1251315	1290473	.	-	.	Name=XM_017911283.1;ID=rna-XM_017911283.1;Dbxref=GeneID:108555561%2CGenbank:XM_017911283.1;Parent=gene-LOC108555561
NW_016908357.1	Gnomon	exon	3049244	3049415	.	+	.	ID=exon-XM_017911066.1-10;Dbxref=GeneID:108555433%2CGenbank:XM_017911066.1;Parent=rna-XM_017911066.1
NW_016908357.1	Gnomon	mRNA	3795713	3797961	.	-	.	Name=XM_017911043.1;ID=rna-XM_017911043.1;Dbxref=GeneID:108555416%2CGenbank:XM_017911043.1;Parent=gene-LOC108555416
NW_016908357.1	Gnomon	exon	1722947	1723069	.	+	.	ID=exon-XM_017911335.1-7;Dbxref=GeneID:108555589%2CGenbank:XM_017911335.1;Parent=rna-XM_017911335.1
NW_016908357.1	Gnomon	exon	1723156	1723454	.	+	.	ID=exon-XM_017911335.1-8;Dbxref=GeneID:108555589%2CGenbank:XM_017911335.1;Parent=rna-XM_017911335.1
NW_016908357.1	Gnomon	exon	1723543	1724161	.	+	.	ID=exon-XM_017911335.1-9;Dbxref=GeneID:108555589%2CGenbank:XM_017911335.1;Parent=rna-XM_017911335.1
NW_016908357.1	Gnomon	mRNA	3838998	3840052	.	+	.	Name=XM_017911189.1;ID=rna-XM_017911189.1;Dbxref=GeneID:108555526%2CGenbank:XM_017911189.1;Parent=gene-LOC108555526
NW_016908357.1	Gnomon	exon	1713895	1714528	.	+	.	ID=exon-XM_017911335.1-1;Dbxref=GeneID:108555589%2CGenbank:XM_017911335.1;Parent=rna-XM_017911335.1
NW_016908357.1	Gnomon	exon	1720804	1721228	.	+	.	ID=exon-XM_017911335.1-2;Dbxref=GeneID:108555589%2CGenbank:XM_017911335.1;Parent=rna-XM_017911335.1
NW_016908357.1	Gnomon	exon	1721326	1721626	.	+	.	ID=exon-XM_017911335.1-3;Dbxref=GeneID:108555589%2CGenbank:XM_017911335.1;Parent=rna-XM_017911335.1
NW_016908357.1	Gnomon	exon	1721686	1722003	.	+	.	ID=exon-XM_017911335.1-4;Dbxref=GeneID:108555589%2CGenbank:XM_017911335.1;Parent=rna-XM_017911335.1
NW_016908357.1	Gnomon	exon	1722087	1722575	.	+	.	ID=exon-XM_017911335.1-5;Dbxref=GeneID:108555589%2CGenbank:XM_017911335.1;Parent=rna-XM_017911335.1
NW_016908357.1	Gnomon	exon	1722651	1722857	.	+	.	ID=exon-XM_017911335.1-6;Dbxref=GeneID:108555589%2CGenbank:XM_017911335.1;Parent=rna-XM_017911335.1
NW_016908357.1	Gnomon	exon	1824034	1824324	.	+	.	ID=exon-XM_017911235.1-2;Dbxref=GeneID:108555541%2CGenbank:XM_017911235.1;Parent=rna-XM_017911235.1
NW_016908357.1	Gnomon	exon	1824631	1824764	.	+	.	ID=exon-XM_017911235.1-3;Dbxref=GeneID:108555541%2CGenbank:XM_017911235.1;Parent=rna-XM_017911235.1
NW_016908357.1	Gnomon	exon	1822632	1822766	.	+	.	ID=exon-XM_017911235.1-1;Dbxref=GeneID:108555541%2CGenbank:XM_017911235.1;Parent=rna-XM_017911235.1
NW_016908357.1	Gnomon	exon	1825263	1825395	.	+	.	ID=exon-XM_017911235.1-6;Dbxref=GeneID:108555541%2CGenbank:XM_017911235.1;Parent=rna-XM_017911235.1
NW_016908357.1	Gnomon	exon	1828345	1828726	.	+	.	ID=exon-XM_017911235.1-7;Dbxref=GeneID:108555541%2CGenbank:XM_017911235.1;Parent=rna-XM_017911235.1
NW_016908357.1	Gnomon	exon	1824834	1825022	.	+	.	ID=exon-XM_017911235.1-4;Dbxref=GeneID:108555541%2CGenbank:XM_017911235.1;Parent=rna-XM_017911235.1
NW_016908357.1	Gnomon	exon	1825114	1825189	.	+	.	ID=exon-XM_017911235.1-5;Dbxref=GeneID:108555541%2CGenbank:XM_017911235.1;Parent=rna-XM_017911235.1
NW_016908357.1	Gnomon	CDS	2882665	2882694	.	-	0	Name=XP_017766828.1;ID=cds-XP_017766828.1;Dbxref=GeneID:108555591%2CGenbank:XP_017766828.1;Parent=rna-XM_017911339.1
NW_016908357.1	Gnomon	CDS	2795377	2795484	.	-	0	Name=XP_017766828.1;ID=cds-XP_017766828.1;Dbxref=GeneID:108555591%2CGenbank:XP_017766828.1;Parent=rna-XM_017911339.1
[truncated: 4,140 more rows]
