# Supplementary material for: Prevalent bee venom genes evolved before the aculeate stinger and eusociality
Source: BMC Biol. 2023 Oct 23;21:229. doi: 10.1186/s12915-023-01656-5 (PMC10591384; doi:10.1186/s12915-023-01656-5)
Supplement: Supplementary file 42 — Additional file 42. Gff files of all toxin gene annotations. [file 12915_2023_1656_MOESM42_ESM.zip › AdditionalFile9_ToxinGeneAnnotations/NW_017100293.1._SP.gff_modified_Koludarov_et_al_2021.gff3]

##gff-version 3
##source-version geneious 2020.2.2
##sequence-region	NW_017100293.1	1	1753356
NW_017100293.1	Koludarov_et_al_2021	gene	243272	245165	.	-	.	Name=SP
NW_017100293.1	Gnomon	exon	1513860	1513987	.	-	.	ID=id-LOC108573838-2;Dbxref=GeneID:108573838;Parent=gene-LOC108573838
NW_017100293.1	Gnomon	exon	1514071	1514171	.	-	.	ID=id-LOC108573838-3;Dbxref=GeneID:108573838;Parent=gene-LOC108573838
NW_017100293.1	Gnomon	exon	330258	330360	.	-	.	ID=exon-XM_017936331.1-13;Dbxref=GeneID:108573854%2CGenbank:XM_017936331.1;Parent=rna-XM_017936331.1
NW_017100293.1	Gnomon	exon	329278	329506	.	-	.	ID=exon-XM_017936331.1-14;Dbxref=GeneID:108573854%2CGenbank:XM_017936331.1;Parent=rna-XM_017936331.1
NW_017100293.1	Gnomon	exon	331002	331197	.	-	.	ID=exon-XM_017936331.1-10;Dbxref=GeneID:108573854%2CGenbank:XM_017936331.1;Parent=rna-XM_017936331.1
NW_017100293.1	Gnomon	exon	330722	330913	.	-	.	ID=exon-XM_017936331.1-11;Dbxref=GeneID:108573854%2CGenbank:XM_017936331.1;Parent=rna-XM_017936331.1
NW_017100293.1	Gnomon	exon	330442	330632	.	-	.	ID=exon-XM_017936331.1-12;Dbxref=GeneID:108573854%2CGenbank:XM_017936331.1;Parent=rna-XM_017936331.1
NW_017100293.1	Gnomon	exon	1082122	1082199	.	+	.	ID=exon-XM_017936397.1-1;Dbxref=GeneID:108573909%2CGenbank:XM_017936397.1;Parent=rna-XM_017936397.1
NW_017100293.1	Gnomon	exon	1086856	1087066	.	+	.	ID=exon-XM_017936397.1-2;Dbxref=GeneID:108573909%2CGenbank:XM_017936397.1;Parent=rna-XM_017936397.1
NW_017100293.1	Gnomon	exon	1113001	1113240	.	+	.	ID=exon-XM_017936397.1-3;Dbxref=GeneID:108573909%2CGenbank:XM_017936397.1;Parent=rna-XM_017936397.1
NW_017100293.1	Gnomon	exon	1115331	1115645	.	+	.	ID=exon-XM_017936397.1-4;Dbxref=GeneID:108573909%2CGenbank:XM_017936397.1;Parent=rna-XM_017936397.1
NW_017100293.1	Gnomon	exon	1116032	1116139	.	+	.	ID=exon-XM_017936397.1-5;Dbxref=GeneID:108573909%2CGenbank:XM_017936397.1;Parent=rna-XM_017936397.1
NW_017100293.1	Gnomon	exon	1119717	1119810	.	+	.	ID=exon-XM_017936397.1-6;Dbxref=GeneID:108573909%2CGenbank:XM_017936397.1;Parent=rna-XM_017936397.1
NW_017100293.1	Gnomon	exon	1120945	1121109	.	+	.	ID=exon-XM_017936397.1-7;Dbxref=GeneID:108573909%2CGenbank:XM_017936397.1;Parent=rna-XM_017936397.1
NW_017100293.1	Gnomon	exon	1121469	1121603	.	+	.	ID=exon-XM_017936397.1-8;Dbxref=GeneID:108573909%2CGenbank:XM_017936397.1;Parent=rna-XM_017936397.1
NW_017100293.1	Gnomon	exon	1121709	1121857	.	+	.	ID=exon-XM_017936397.1-9;Dbxref=GeneID:108573909%2CGenbank:XM_017936397.1;Parent=rna-XM_017936397.1
NW_017100293.1	Gnomon	CDS	253034	253047	.	+	0	Name=XP_017791810.1;ID=cds-XP_017791810.1;Dbxref=GeneID:108573844%2CGenbank:XP_017791810.1;Parent=rna-XM_017936321.1
NW_017100293.1	Gnomon	CDS	253102	253345	.	+	0	Name=XP_017791810.1;ID=cds-XP_017791810.1;Dbxref=GeneID:108573844%2CGenbank:XP_017791810.1;Parent=rna-XM_017936321.1
NW_017100293.1	Gnomon	CDS	253414	253609	.	+	0	Name=XP_017791810.1;ID=cds-XP_017791810.1;Dbxref=GeneID:108573844%2CGenbank:XP_017791810.1;Parent=rna-XM_017936321.1
NW_017100293.1	Gnomon	CDS	253687	253811	.	+	0	Name=XP_017791810.1;ID=cds-XP_017791810.1;Dbxref=GeneID:108573844%2CGenbank:XP_017791810.1;Parent=rna-XM_017936321.1
NW_017100293.1	Gnomon	CDS	253893	254075	.	+	0	Name=XP_017791810.1;ID=cds-XP_017791810.1;Dbxref=GeneID:108573844%2CGenbank:XP_017791810.1;Parent=rna-XM_017936321.1
NW_017100293.1	Gnomon	CDS	254141	254310	.	+	0	Name=XP_017791810.1;ID=cds-XP_017791810.1;Dbxref=GeneID:108573844%2CGenbank:XP_017791810.1;Parent=rna-XM_017936321.1
NW_017100293.1	Gnomon	CDS	254377	254509	.	+	0	Name=XP_017791810.1;ID=cds-XP_017791810.1;Dbxref=GeneID:108573844%2CGenbank:XP_017791810.1;Parent=rna-XM_017936321.1
NW_017100293.1	Gnomon	exon	523292	523486	.	-	.	ID=exon-XM_017936325.1-3;Dbxref=GeneID:108573849%2CGenbank:XM_017936325.1;Parent=rna-XM_017936325.1
NW_017100293.1	Gnomon	exon	521633	521697	.	-	.	ID=exon-XM_017936325.1-4;Dbxref=GeneID:108573849%2CGenbank:XM_017936325.1;Parent=rna-XM_017936325.1
NW_017100293.1	Gnomon	exon	523737	523817	.	-	.	ID=exon-XM_017936325.1-1;Dbxref=GeneID:108573849%2CGenbank:XM_017936325.1;Parent=rna-XM_017936325.1
NW_017100293.1	Gnomon	exon	523597	523654	.	-	.	ID=exon-XM_017936325.1-2;Dbxref=GeneID:108573849%2CGenbank:XM_017936325.1;Parent=rna-XM_017936325.1
NW_017100293.1	Gnomon	exon	521499	521565	.	-	.	ID=exon-XM_017936325.1-5;Dbxref=GeneID:108573849%2CGenbank:XM_017936325.1;Parent=rna-XM_017936325.1
NW_017100293.1	Gnomon	exon	634315	634479	.	+	.	ID=exon-XM_017936302.1-8;Dbxref=GeneID:108573825%2CGenbank:XM_017936302.1;Parent=rna-XM_017936302.1
NW_017100293.1	Gnomon	exon	634554	634754	.	+	.	ID=exon-XM_017936302.1-9;Dbxref=GeneID:108573825%2CGenbank:XM_017936302.1;Parent=rna-XM_017936302.1
NW_017100293.1	Gnomon	exon	633200	633912	.	+	.	ID=exon-XM_017936302.1-6;Dbxref=GeneID:108573825%2CGenbank:XM_017936302.1;Parent=rna-XM_017936302.1
NW_017100293.1	Gnomon	exon	633995	634252	.	+	.	ID=exon-XM_017936302.1-7;Dbxref=GeneID:108573825%2CGenbank:XM_017936302.1;Parent=rna-XM_017936302.1
NW_017100293.1	Gnomon	exon	632156	632750	.	+	.	ID=exon-XM_017936302.1-4;Dbxref=GeneID:108573825%2CGenbank:XM_017936302.1;Parent=rna-XM_017936302.1
NW_017100293.1	Gnomon	exon	632843	633124	.	+	.	ID=exon-XM_017936302.1-5;Dbxref=GeneID:108573825%2CGenbank:XM_017936302.1;Parent=rna-XM_017936302.1
NW_017100293.1	Gnomon	exon	631439	631677	.	+	.	ID=exon-XM_017936302.1-2;Dbxref=GeneID:108573825%2CGenbank:XM_017936302.1;Parent=rna-XM_017936302.1
NW_017100293.1	Gnomon	exon	631744	632076	.	+	.	ID=exon-XM_017936302.1-3;Dbxref=GeneID:108573825%2CGenbank:XM_017936302.1;Parent=rna-XM_017936302.1
NW_017100293.1	Gnomon	exon	630881	631178	.	+	.	ID=exon-XM_017936302.1-1;Dbxref=GeneID:108573825%2CGenbank:XM_017936302.1;Parent=rna-XM_017936302.1
NW_017100293.1	Gnomon	CDS	527641	527692	.	+	0	Name=XP_017791813.1;ID=cds-XP_017791813.1;Dbxref=GeneID:108573848%2CGenbank:XP_017791813.1;Parent=rna-XM_017936324.1
NW_017100293.1	Gnomon	CDS	527777	527853	.	+	0	Name=XP_017791813.1;ID=cds-XP_017791813.1;Dbxref=GeneID:108573848%2CGenbank:XP_017791813.1;Parent=rna-XM_017936324.1
NW_017100293.1	Gnomon	CDS	527940	528000	.	+	0	Name=XP_017791813.1;ID=cds-XP_017791813.1;Dbxref=GeneID:108573848%2CGenbank:XP_017791813.1;Parent=rna-XM_017936324.1
NW_017100293.1	Gnomon	CDS	528210	529040	.	+	0	Name=XP_017791813.1;ID=cds-XP_017791813.1;Dbxref=GeneID:108573848%2CGenbank:XP_017791813.1;Parent=rna-XM_017936324.1
NW_017100293.1	Gnomon	CDS	529134	529519	.	+	0	Name=XP_017791813.1;ID=cds-XP_017791813.1;Dbxref=GeneID:108573848%2CGenbank:XP_017791813.1;Parent=rna-XM_017936324.1
NW_017100293.1	Gnomon	CDS	529634	529928	.	+	0	Name=XP_017791813.1;ID=cds-XP_017791813.1;Dbxref=GeneID:108573848%2CGenbank:XP_017791813.1;Parent=rna-XM_017936324.1
NW_017100293.1	Gnomon	CDS	530015	530205	.	+	0	Name=XP_017791813.1;ID=cds-XP_017791813.1;Dbxref=GeneID:108573848%2CGenbank:XP_017791813.1;Parent=rna-XM_017936324.1
NW_017100293.1	Gnomon	CDS	530312	530410	.	+	0	Name=XP_017791813.1;ID=cds-XP_017791813.1;Dbxref=GeneID:108573848%2CGenbank:XP_017791813.1;Parent=rna-XM_017936324.1
NW_017100293.1	Gnomon	CDS	326691	326693	.	-	0	Name=XP_017791812.1;ID=cds-XP_017791812.1;Dbxref=GeneID:108573847%2CGenbank:XP_017791812.1;Note=The sequence of the model RefSeq protein was modified relative to this genomic sequence to represent the inferred CDS: substituted 1 base at 1 genomic stop codon;Parent=rna-XM_017936323.1
NW_017100293.1	Gnomon	CDS	325897	326344	.	-	0	Name=XP_017791812.1;ID=cds-XP_017791812.1;Dbxref=GeneID:108573847%2CGenbank:XP_017791812.1;Note=The sequence of the model RefSeq protein was modified relative to this genomic sequence to represent the inferred CDS: substituted 1 base at 1 genomic stop codon;Parent=rna-XM_017936323.1
NW_017100293.1	Gnomon	CDS	325583	325707	.	-	0	Name=XP_017791812.1;ID=cds-XP_017791812.1;Dbxref=GeneID:108573847%2CGenbank:XP_017791812.1;Note=The sequence of the model RefSeq protein was modified relative to this genomic sequence to represent the inferred CDS: substituted 1 base at 1 genomic stop codon;Parent=rna-XM_017936323.1
NW_017100293.1	Gnomon	CDS	325254	325352	.	-	0	Name=XP_017791812.1;ID=cds-XP_017791812.1;Dbxref=GeneID:108573847%2CGenbank:XP_017791812.1;Note=The sequence of the model RefSeq protein was modified relative to this genomic sequence to represent the inferred CDS: substituted 1 base at 1 genomic stop codon;Parent=rna-XM_017936323.1
NW_017100293.1	Gnomon	CDS	324912	325183	.	-	0	Name=XP_017791812.1;ID=cds-XP_017791812.1;Dbxref=GeneID:108573847%2CGenbank:XP_017791812.1;Note=The sequence of the model RefSeq protein was modified relative to this genomic sequence to represent the inferred CDS: substituted 1 base at 1 genomic stop codon;Parent=rna-XM_017936323.1
NW_017100293.1	Gnomon	CDS	324560	324719	.	-	0	Name=XP_017791812.1;ID=cds-XP_017791812.1;Dbxref=GeneID:108573847%2CGenbank:XP_017791812.1;Note=The sequence of the model RefSeq protein was modified relative to this genomic sequence to represent the inferred CDS: substituted 1 base at 1 genomic stop codon;Parent=rna-XM_017936323.1
NW_017100293.1	Gnomon	CDS	324198	324482	.	-	0	Name=XP_017791812.1;ID=cds-XP_017791812.1;Dbxref=GeneID:108573847%2CGenbank:XP_017791812.1;Note=The sequence of the model RefSeq protein was modified relative to this genomic sequence to represent the inferred CDS: substituted 1 base at 1 genomic stop codon;Parent=rna-XM_017936323.1
NW_017100293.1	Gnomon	exon	1082288	1082681	.	+	.	ID=exon-XM_017936396.1-1;Dbxref=GeneID:108573909%2CGenbank:XM_017936396.1;Parent=rna-XM_017936396.1
NW_017100293.1	Gnomon	exon	1086856	1087066	.	+	.	ID=exon-XM_017936396.1-2;Dbxref=GeneID:108573909%2CGenbank:XM_017936396.1;Parent=rna-XM_017936396.1
NW_017100293.1	Gnomon	exon	1116032	1116139	.	+	.	ID=exon-XM_017936396.1-5;Dbxref=GeneID:108573909%2CGenbank:XM_017936396.1;Parent=rna-XM_017936396.1
NW_017100293.1	Gnomon	exon	1119717	1119810	.	+	.	ID=exon-XM_017936396.1-6;Dbxref=GeneID:108573909%2CGenbank:XM_017936396.1;Parent=rna-XM_017936396.1
NW_017100293.1	Gnomon	exon	1113001	1113240	.	+	.	ID=exon-XM_017936396.1-3;Dbxref=GeneID:108573909%2CGenbank:XM_017936396.1;Parent=rna-XM_017936396.1
NW_017100293.1	Gnomon	exon	1115331	1115645	.	+	.	ID=exon-XM_017936396.1-4;Dbxref=GeneID:108573909%2CGenbank:XM_017936396.1;Parent=rna-XM_017936396.1
NW_017100293.1	Gnomon	exon	1121709	1121857	.	+	.	ID=exon-XM_017936396.1-9;Dbxref=GeneID:108573909%2CGenbank:XM_017936396.1;Parent=rna-XM_017936396.1
NW_017100293.1	Gnomon	exon	1120945	1121109	.	+	.	ID=exon-XM_017936396.1-7;Dbxref=GeneID:108573909%2CGenbank:XM_017936396.1;Parent=rna-XM_017936396.1
NW_017100293.1	Gnomon	exon	1121469	1121603	.	+	.	ID=exon-XM_017936396.1-8;Dbxref=GeneID:108573909%2CGenbank:XM_017936396.1;Parent=rna-XM_017936396.1
NW_017100293.1	Gnomon	exon	261815	261953	.	+	.	ID=exon-XM_017936296.1-4;Dbxref=GeneID:108573818%2CGenbank:XM_017936296.1;Parent=rna-XM_017936296.1
NW_017100293.1	Gnomon	exon	262017	262159	.	+	.	ID=exon-XM_017936296.1-5;Dbxref=GeneID:108573818%2CGenbank:XM_017936296.1;Parent=rna-XM_017936296.1
NW_017100293.1	Gnomon	exon	260710	260899	.	+	.	ID=exon-XM_017936296.1-1;Dbxref=GeneID:108573818%2CGenbank:XM_017936296.1;Parent=rna-XM_017936296.1
NW_017100293.1	Gnomon	exon	260977	261482	.	+	.	ID=exon-XM_017936296.1-2;Dbxref=GeneID:108573818%2CGenbank:XM_017936296.1;Parent=rna-XM_017936296.1
NW_017100293.1	Gnomon	exon	261552	261749	.	+	.	ID=exon-XM_017936296.1-3;Dbxref=GeneID:108573818%2CGenbank:XM_017936296.1;Parent=rna-XM_017936296.1
NW_017100293.1	Gnomon	CDS	249037	249270	.	-	0	Name=XP_017791811.1;ID=cds-XP_017791811.1;Dbxref=GeneID:108573845%2CGenbank:XP_017791811.1;Parent=rna-XM_017936322.1
NW_017100293.1	Gnomon	CDS	248779	248946	.	-	0	Name=XP_017791811.1;ID=cds-XP_017791811.1;Dbxref=GeneID:108573845%2CGenbank:XP_017791811.1;Parent=rna-XM_017936322.1
NW_017100293.1	Gnomon	CDS	248586	248714	.	-	0	Name=XP_017791811.1;ID=cds-XP_017791811.1;Dbxref=GeneID:108573845%2CGenbank:XP_017791811.1;Parent=rna-XM_017936322.1
NW_017100293.1	Gnomon	exon	1110992	1111064	.	+	.	ID=exon-XM_017936401.1-1;Dbxref=GeneID:108573909%2CGenbank:XM_017936401.1;Parent=rna-XM_017936401.1
NW_017100293.1	Gnomon	exon	1121709	1121857	.	+	.	ID=exon-XM_017936401.1-8;Dbxref=GeneID:108573909%2CGenbank:XM_017936401.1;Parent=rna-XM_017936401.1
NW_017100293.1	Gnomon	exon	1121945	1122152	.	+	.	ID=exon-XM_017936401.1-9;Dbxref=GeneID:108573909%2CGenbank:XM_017936401.1;Parent=rna-XM_017936401.1
NW_017100293.1	Gnomon	exon	1120945	1121109	.	+	.	ID=exon-XM_017936401.1-6;Dbxref=GeneID:108573909%2CGenbank:XM_017936401.1;Parent=rna-XM_017936401.1
NW_017100293.1	Gnomon	exon	1121469	1121603	.	+	.	ID=exon-XM_017936401.1-7;Dbxref=GeneID:108573909%2CGenbank:XM_017936401.1;Parent=rna-XM_017936401.1
NW_017100293.1	Gnomon	exon	1116032	1116139	.	+	.	ID=exon-XM_017936401.1-4;Dbxref=GeneID:108573909%2CGenbank:XM_017936401.1;Parent=rna-XM_017936401.1
NW_017100293.1	Gnomon	exon	1119717	1119810	.	+	.	ID=exon-XM_017936401.1-5;Dbxref=GeneID:108573909%2CGenbank:XM_017936401.1;Parent=rna-XM_017936401.1
NW_017100293.1	Gnomon	exon	1113001	1113240	.	+	.	ID=exon-XM_017936401.1-2;Dbxref=GeneID:108573909%2CGenbank:XM_017936401.1;Parent=rna-XM_017936401.1
NW_017100293.1	Gnomon	exon	1115331	1115645	.	+	.	ID=exon-XM_017936401.1-3;Dbxref=GeneID:108573909%2CGenbank:XM_017936401.1;Parent=rna-XM_017936401.1
NW_017100293.1	Gnomon	exon	729385	729698	.	-	.	ID=exon-XM_017936350.1-3;Dbxref=GeneID:108573868%2CGenbank:XM_017936350.1;Parent=rna-XM_017936350.1
NW_017100293.1	Gnomon	exon	728623	728802	.	-	.	ID=exon-XM_017936350.1-4;Dbxref=GeneID:108573868%2CGenbank:XM_017936350.1;Parent=rna-XM_017936350.1
NW_017100293.1	Gnomon	exon	930122	930256	.	-	.	ID=exon-XM_017936350.1-1;Dbxref=GeneID:108573868%2CGenbank:XM_017936350.1;Parent=rna-XM_017936350.1
NW_017100293.1	Gnomon	exon	908685	908919	.	-	.	ID=exon-XM_017936350.1-2;Dbxref=GeneID:108573868%2CGenbank:XM_017936350.1;Parent=rna-XM_017936350.1
NW_017100293.1	Gnomon	exon	672723	673154	.	-	.	ID=exon-XM_017936350.1-7;Dbxref=GeneID:108573868%2CGenbank:XM_017936350.1;Parent=rna-XM_017936350.1
NW_017100293.1	Gnomon	exon	689407	689579	.	-	.	ID=exon-XM_017936350.1-5;Dbxref=GeneID:108573868%2CGenbank:XM_017936350.1;Parent=rna-XM_017936350.1
NW_017100293.1	Gnomon	exon	674120	674484	.	-	.	ID=exon-XM_017936350.1-6;Dbxref=GeneID:108573868%2CGenbank:XM_017936350.1;Parent=rna-XM_017936350.1
NW_017100293.1	Gnomon	exon	1121945	1122152	.	+	.	ID=exon-XM_017936399.1-10;Dbxref=GeneID:108573909%2CGenbank:XM_017936399.1;Parent=rna-XM_017936399.1
NW_017100293.1	Gnomon	exon	1122227	1122404	.	+	.	ID=exon-XM_017936399.1-11;Dbxref=GeneID:108573909%2CGenbank:XM_017936399.1;Parent=rna-XM_017936399.1
NW_017100293.1	Gnomon	exon	1122508	1122694	.	+	.	ID=exon-XM_017936399.1-12;Dbxref=GeneID:108573909%2CGenbank:XM_017936399.1;Parent=rna-XM_017936399.1
NW_017100293.1	Gnomon	exon	1122778	1123043	.	+	.	ID=exon-XM_017936399.1-13;Dbxref=GeneID:108573909%2CGenbank:XM_017936399.1;Parent=rna-XM_017936399.1
NW_017100293.1	Gnomon	exon	1123419	1123505	.	+	.	ID=exon-XM_017936399.1-14;Dbxref=GeneID:108573909%2CGenbank:XM_017936399.1;Parent=rna-XM_017936399.1
NW_017100293.1	Gnomon	exon	1124181	1125078	.	+	.	ID=exon-XM_017936399.1-15;Dbxref=GeneID:108573909%2CGenbank:XM_017936399.1;Parent=rna-XM_017936399.1
NW_017100293.1	Gnomon	exon	1513678	1513779	.	-	.	ID=id-LOC108573838;Dbxref=GeneID:108573838;Parent=gene-LOC108573838
NW_017100293.1	Gnomon	CDS	523737	523784	.	-	0	Name=XP_017791814.1;ID=cds-XP_017791814.1;Dbxref=GeneID:108573849%2CGenbank:XP_017791814.1;Parent=rna-XM_017936325.1
NW_017100293.1	Gnomon	CDS	523597	523654	.	-	0	Name=XP_017791814.1;ID=cds-XP_017791814.1;Dbxref=GeneID:108573849%2CGenbank:XP_017791814.1;Parent=rna-XM_017936325.1
NW_017100293.1	Gnomon	CDS	523292	523486	.	-	0	Name=XP_017791814.1;ID=cds-XP_017791814.1;Dbxref=GeneID:108573849%2CGenbank:XP_017791814.1;Parent=rna-XM_017936325.1
NW_017100293.1	Gnomon	CDS	521633	521697	.	-	0	Name=XP_017791814.1;ID=cds-XP_017791814.1;Dbxref=GeneID:108573849%2CGenbank:XP_017791814.1;Parent=rna-XM_017936325.1
NW_017100293.1	Gnomon	CDS	521539	521565	.	-	0	Name=XP_017791814.1;ID=cds-XP_017791814.1;Dbxref=GeneID:108573849%2CGenbank:XP_017791814.1;Parent=rna-XM_017936325.1
NW_017100293.1	Gnomon	exon	202362	204290	.	-	.	ID=exon-XM_017936373.1-1;Dbxref=GeneID:108573889%2CGenbank:XM_017936373.1;Parent=rna-XM_017936373.1
NW_017100293.1	Gnomon	mRNA	1231078	1233604	.	+	.	Name=XM_017936371.1;ID=rna-XM_017936371.1;Dbxref=GeneID:108573888%2CGenbank:XM_017936371.1;Note=The sequence of the model RefSeq transcript was modified relative to this genomic sequence to represent the inferred CDS: inserted 2 bases in 1 codon;Parent=gene-LOC108573888
NW_017100293.1	tRNAscan-SE	exon	1235709	1235782	.	-	.	ID=exon-Trnat-agu-3-1;Dbxref=GeneID:108573916;Note=transfer RNA threonine (anticodon AGU);Parent=rna-Trnat-agu-3
NW_017100293.1	Gnomon	exon	537534	537827	.	-	.	ID=exon-XM_017936389.1-10;Dbxref=GeneID:108573904%2CGenbank:XM_017936389.1;Note=The sequence of the model RefSeq transcript was modified relative to this genomic sequence to represent the inferred CDS: deleted 1 base in 1 codon;Parent=rna-XM_017936389.1
NW_017100293.1	Gnomon	exon	537329	537444	.	-	.	ID=exon-XM_017936389.1-11;Dbxref=GeneID:108573904%2CGenbank:XM_017936389.1;Note=The sequence of the model RefSeq transcript was modified relative to this genomic sequence to represent the inferred CDS: deleted 1 base in 1 codon;Parent=rna-XM_017936389.1
NW_017100293.1	Gnomon	exon	536131	537065	.	-	.	ID=exon-XM_017936389.1-12;Dbxref=GeneID:108573904%2CGenbank:XM_017936389.1;Note=The sequence of the model RefSeq transcript was modified relative to this genomic sequence to represent the inferred CDS: deleted 1 base in 1 codon;Parent=rna-XM_017936389.1
NW_017100293.1	Gnomon	CDS	552223	552246	.	-	0	Name=XP_017791852.1;ID=cds-XP_017791852.1;Dbxref=GeneID:108573878%2CGenbank:XP_017791852.1;Parent=rna-XM_017936363.1
NW_017100293.1	Gnomon	CDS	551677	551933	.	-	0	Name=XP_017791852.1;ID=cds-XP_017791852.1;Dbxref=GeneID:108573878%2CGenbank:XP_017791852.1;Parent=rna-XM_017936363.1
NW_017100293.1	Gnomon	CDS	551127	551604	.	-	0	Name=XP_017791852.1;ID=cds-XP_017791852.1;Dbxref=GeneID:108573878%2CGenbank:XP_017791852.1;Parent=rna-XM_017936363.1
NW_017100293.1	Gnomon	exon	527582	527692	.	+	.	ID=exon-XM_017936324.1-1;Dbxref=GeneID:108573848%2CGenbank:XM_017936324.1;Parent=rna-XM_017936324.1
NW_017100293.1	Gnomon	exon	529634	529928	.	+	.	ID=exon-XM_017936324.1-6;Dbxref=GeneID:108573848%2CGenbank:XM_017936324.1;Parent=rna-XM_017936324.1
NW_017100293.1	Gnomon	exon	530015	530205	.	+	.	ID=exon-XM_017936324.1-7;Dbxref=GeneID:108573848%2CGenbank:XM_017936324.1;Parent=rna-XM_017936324.1
NW_017100293.1	Gnomon	exon	530312	530410	.	+	.	ID=exon-XM_017936324.1-8;Dbxref=GeneID:108573848%2CGenbank:XM_017936324.1;Parent=rna-XM_017936324.1
NW_017100293.1	Gnomon	exon	527777	527853	.	+	.	ID=exon-XM_017936324.1-2;Dbxref=GeneID:108573848%2CGenbank:XM_017936324.1;Parent=rna-XM_017936324.1
NW_017100293.1	Gnomon	exon	527940	528000	.	+	.	ID=exon-XM_017936324.1-3;Dbxref=GeneID:108573848%2CGenbank:XM_017936324.1;Parent=rna-XM_017936324.1
NW_017100293.1	Gnomon	exon	528210	529040	.	+	.	ID=exon-XM_017936324.1-4;Dbxref=GeneID:108573848%2CGenbank:XM_017936324.1;Parent=rna-XM_017936324.1
NW_017100293.1	Gnomon	exon	529134	529519	.	+	.	ID=exon-XM_017936324.1-5;Dbxref=GeneID:108573848%2CGenbank:XM_017936324.1;Parent=rna-XM_017936324.1
NW_017100293.1	tRNAscan-SE	gene	1235709	1235782	.	-	.	Name=Trnat-agu;ID=gene-Trnat-agu-3;Dbxref=GeneID:108573916
NW_017100293.1	Gnomon	mRNA	1216331	1218413	.	-	.	Name=XM_017936370.1;ID=rna-XM_017936370.1;Dbxref=GeneID:108573887%2CGenbank:XM_017936370.1;Parent=gene-LOC108573887
NW_017100293.1	Gnomon	exon	223332	223564	.	+	.	ID=exon-XM_017936318.1-12;Dbxref=GeneID:108573841%2CGenbank:XM_017936318.1;Parent=rna-XM_017936318.1
NW_017100293.1	Gnomon	exon	221222	221300	.	+	.	ID=exon-XM_017936318.1-10;Dbxref=GeneID:108573841%2CGenbank:XM_017936318.1;Parent=rna-XM_017936318.1
NW_017100293.1	Gnomon	exon	221381	221746	.	+	.	ID=exon-XM_017936318.1-11;Dbxref=GeneID:108573841%2CGenbank:XM_017936318.1;Parent=rna-XM_017936318.1
NW_017100293.1	Gnomon	exon	1121709	1121857	.	+	.	ID=exon-XM_017936403.1-8;Dbxref=GeneID:108573909%2CGenbank:XM_017936403.1;Parent=rna-XM_017936403.1
NW_017100293.1	Gnomon	exon	1121945	1122152	.	+	.	ID=exon-XM_017936403.1-9;Dbxref=GeneID:108573909%2CGenbank:XM_017936403.1;Parent=rna-XM_017936403.1
NW_017100293.1	Gnomon	exon	1113001	1113240	.	+	.	ID=exon-XM_017936403.1-2;Dbxref=GeneID:108573909%2CGenbank:XM_017936403.1;Parent=rna-XM_017936403.1
NW_017100293.1	Gnomon	exon	1115331	1115645	.	+	.	ID=exon-XM_017936403.1-3;Dbxref=GeneID:108573909%2CGenbank:XM_017936403.1;Parent=rna-XM_017936403.1
NW_017100293.1	Gnomon	exon	1098925	1099007	.	+	.	ID=exon-XM_017936403.1-1;Dbxref=GeneID:108573909%2CGenbank:XM_017936403.1;Parent=rna-XM_017936403.1
NW_017100293.1	Gnomon	exon	1120945	1121109	.	+	.	ID=exon-XM_017936403.1-6;Dbxref=GeneID:108573909%2CGenbank:XM_017936403.1;Parent=rna-XM_017936403.1
NW_017100293.1	Gnomon	exon	1121469	1121603	.	+	.	ID=exon-XM_017936403.1-7;Dbxref=GeneID:108573909%2CGenbank:XM_017936403.1;Parent=rna-XM_017936403.1
NW_017100293.1	Gnomon	CDS	552223	552246	.	-	0	Name=XP_017791851.1;ID=cds-XP_017791851.1;Dbxref=GeneID:108573878%2CGenbank:XP_017791851.1;Parent=rna-XM_017936362.1
NW_017100293.1	Gnomon	CDS	551677	551933	.	-	0	Name=XP_017791851.1;ID=cds-XP_017791851.1;Dbxref=GeneID:108573878%2CGenbank:XP_017791851.1;Parent=rna-XM_017936362.1
NW_017100293.1	Gnomon	CDS	551131	551604	.	-	0	Name=XP_017791851.1;ID=cds-XP_017791851.1;Dbxref=GeneID:108573878%2CGenbank:XP_017791851.1;Parent=rna-XM_017936362.1
NW_017100293.1	Gnomon	CDS	550824	550887	.	-	0	Name=XP_017791851.1;ID=cds-XP_017791851.1;Dbxref=GeneID:108573878%2CGenbank:XP_017791851.1;Parent=rna-XM_017936362.1
NW_017100293.1	Gnomon	exon	1116032	1116139	.	+	.	ID=exon-XM_017936403.1-4;Dbxref=GeneID:108573909%2CGenbank:XM_017936403.1;Parent=rna-XM_017936403.1
NW_017100293.1	Gnomon	exon	1119717	1119810	.	+	.	ID=exon-XM_017936403.1-5;Dbxref=GeneID:108573909%2CGenbank:XM_017936403.1;Parent=rna-XM_017936403.1
NW_017100293.1	Gnomon	exon	1192187	1192440	.	+	.	ID=exon-XM_017936347.1-1;Dbxref=GeneID:108573866%2CGenbank:XM_017936347.1;Parent=rna-XM_017936347.1
NW_017100293.1	Gnomon	exon	1192516	1193101	.	+	.	ID=exon-XM_017936347.1-2;Dbxref=GeneID:108573866%2CGenbank:XM_017936347.1;Parent=rna-XM_017936347.1
NW_017100293.1	Gnomon	exon	1193184	1193465	.	+	.	ID=exon-XM_017936347.1-3;Dbxref=GeneID:108573866%2CGenbank:XM_017936347.1;Parent=rna-XM_017936347.1
NW_017100293.1	Gnomon	exon	1193535	1194227	.	+	.	ID=exon-XM_017936347.1-4;Dbxref=GeneID:108573866%2CGenbank:XM_017936347.1;Parent=rna-XM_017936347.1
NW_017100293.1	Gnomon	exon	1194292	1194655	.	+	.	ID=exon-XM_017936347.1-5;Dbxref=GeneID:108573866%2CGenbank:XM_017936347.1;Parent=rna-XM_017936347.1
NW_017100293.1	Gnomon	exon	1194742	1194933	.	+	.	ID=exon-XM_017936347.1-6;Dbxref=GeneID:108573866%2CGenbank:XM_017936347.1;Parent=rna-XM_017936347.1
NW_017100293.1	Gnomon	exon	1196598	1197712	.	+	.	ID=exon-XM_017936347.1-7;Dbxref=GeneID:108573866%2CGenbank:XM_017936347.1;Parent=rna-XM_017936347.1
NW_017100293.1	Gnomon	mRNA	202362	204290	.	-	.	Name=XM_017936373.1;ID=rna-XM_017936373.1;Dbxref=GeneID:108573889%2CGenbank:XM_017936373.1;Parent=gene-LOC108573889
NW_017100293.1	Gnomon	CDS	1214256	1214525	.	+	0	Name=XP_017791854.1;ID=cds-XP_017791854.1;Dbxref=GeneID:108573880%2CGenbank:XP_017791854.1;Parent=rna-XM_017936365.1
NW_017100293.1	Gnomon	CDS	1214611	1214967	.	+	0	Name=XP_017791854.1;ID=cds-XP_017791854.1;Dbxref=GeneID:108573880%2CGenbank:XP_017791854.1;Parent=rna-XM_017936365.1
NW_017100293.1	Gnomon	CDS	1215052	1215615	.	+	0	Name=XP_017791854.1;ID=cds-XP_017791854.1;Dbxref=GeneID:108573880%2CGenbank:XP_017791854.1;Parent=rna-XM_017936365.1
NW_017100293.1	Gnomon	exon	230712	231987	.	-	.	ID=exon-XM_017936295.1-3;Dbxref=GeneID:108573817%2CGenbank:XM_017936295.1;Parent=rna-XM_017936295.1
NW_017100293.1	Gnomon	exon	230073	230638	.	-	.	ID=exon-XM_017936295.1-4;Dbxref=GeneID:108573817%2CGenbank:XM_017936295.1;Parent=rna-XM_017936295.1
NW_017100293.1	Gnomon	exon	232628	232711	.	-	.	ID=exon-XM_017936295.1-1;Dbxref=GeneID:108573817%2CGenbank:XM_017936295.1;Parent=rna-XM_017936295.1
NW_017100293.1	Gnomon	exon	232291	232503	.	-	.	ID=exon-XM_017936295.1-2;Dbxref=GeneID:108573817%2CGenbank:XM_017936295.1;Parent=rna-XM_017936295.1
NW_017100293.1	Gnomon	CDS	204827	204907	.	+	0	Name=XP_017791853.1;ID=cds-XP_017791853.1;Dbxref=GeneID:108573879%2CGenbank:XP_017791853.1;Parent=rna-XM_017936364.1
NW_017100293.1	Gnomon	CDS	204984	205118	.	+	0	Name=XP_017791853.1;ID=cds-XP_017791853.1;Dbxref=GeneID:108573879%2CGenbank:XP_017791853.1;Parent=rna-XM_017936364.1
NW_017100293.1	Gnomon	CDS	205198	205419	.	+	0	Name=XP_017791853.1;ID=cds-XP_017791853.1;Dbxref=GeneID:108573879%2CGenbank:XP_017791853.1;Parent=rna-XM_017936364.1
NW_017100293.1	Gnomon	CDS	205517	206112	.	+	0	Name=XP_017791853.1;ID=cds-XP_017791853.1;Dbxref=GeneID:108573879%2CGenbank:XP_017791853.1;Parent=rna-XM_017936364.1
NW_017100293.1	Gnomon	CDS	206180	206411	.	+	0	Name=XP_017791853.1;ID=cds-XP_017791853.1;Dbxref=GeneID:108573879%2CGenbank:XP_017791853.1;Parent=rna-XM_017936364.1
NW_017100293.1	Gnomon	CDS	206486	206707	.	+	0	Name=XP_017791853.1;ID=cds-XP_017791853.1;Dbxref=GeneID:108573879%2CGenbank:XP_017791853.1;Parent=rna-XM_017936364.1
NW_017100293.1	Gnomon	CDS	206778	207112	.	+	0	Name=XP_017791853.1;ID=cds-XP_017791853.1;Dbxref=GeneID:108573879%2CGenbank:XP_017791853.1;Parent=rna-XM_017936364.1
NW_017100293.1	Gnomon	CDS	207174	207351	.	+	0	Name=XP_017791853.1;ID=cds-XP_017791853.1;Dbxref=GeneID:108573879%2CGenbank:XP_017791853.1;Parent=rna-XM_017936364.1
NW_017100293.1	Gnomon	CDS	207584	207696	.	+	0	Name=XP_017791853.1;ID=cds-XP_017791853.1;Dbxref=GeneID:108573879%2CGenbank:XP_017791853.1;Parent=rna-XM_017936364.1
NW_017100293.1	Gnomon	CDS	207811	207919	.	+	0	Name=XP_017791853.1;ID=cds-XP_017791853.1;Dbxref=GeneID:108573879%2CGenbank:XP_017791853.1;Parent=rna-XM_017936364.1
NW_017100293.1	Gnomon	mRNA	1228203	1230095	.	-	.	Name=XM_017936375.1;ID=rna-XM_017936375.1;Dbxref=GeneID:108573890%2CGenbank:XM_017936375.1;Parent=gene-LOC108573890
NW_017100293.1	Gnomon	exon	1231845	1231924	.	+	.	ID=exon-XM_017936371.1-4;Dbxref=GeneID:108573888%2CGenbank:XM_017936371.1;Note=The sequence of the model RefSeq transcript was modified relative to this genomic sequence to represent the inferred CDS: inserted 2 bases in 1 codon;Parent=rna-XM_017936371.1
NW_017100293.1	Gnomon	exon	1231999	1232214	.	+	.	ID=exon-XM_017936371.1-5;Dbxref=GeneID:108573888%2CGenbank:XM_017936371.1;Note=The sequence of the model RefSeq transcript was modified relative to this genomic sequence to represent the inferred CDS: inserted 2 bases in 1 codon;Parent=rna-XM_017936371.1
NW_017100293.1	Gnomon	exon	1231417	1231520	.	+	.	ID=exon-XM_017936371.1-2;Dbxref=GeneID:108573888%2CGenbank:XM_017936371.1;Note=The sequence of the model RefSeq transcript was modified relative to this genomic sequence to represent the inferred CDS: inserted 2 bases in 1 codon;Parent=rna-XM_017936371.1
NW_017100293.1	Gnomon	exon	1231522	1231759	.	+	.	ID=exon-XM_017936371.1-3;Dbxref=GeneID:108573888%2CGenbank:XM_017936371.1;Note=The sequence of the model RefSeq transcript was modified relative to this genomic sequence to represent the inferred CDS: inserted 2 bases in 1 codon;Parent=rna-XM_017936371.1
NW_017100293.1	Gnomon	exon	1232678	1232852	.	+	.	ID=exon-XM_017936371.1-8;Dbxref=GeneID:108573888%2CGenbank:XM_017936371.1;Note=The sequence of the model RefSeq transcript was modified relative to this genomic sequence to represent the inferred CDS: inserted 2 bases in 1 codon;Parent=rna-XM_017936371.1
NW_017100293.1	Gnomon	exon	1232921	1233017	.	+	.	ID=exon-XM_017936371.1-9;Dbxref=GeneID:108573888%2CGenbank:XM_017936371.1;Note=The sequence of the model RefSeq transcript was modified relative to this genomic sequence to represent the inferred CDS: inserted 2 bases in 1 codon;Parent=rna-XM_017936371.1
NW_017100293.1	Gnomon	exon	1232291	1232407	.	+	.	ID=exon-XM_017936371.1-6;Dbxref=GeneID:108573888%2CGenbank:XM_017936371.1;Note=The sequence of the model RefSeq transcript was modified relative to this genomic sequence to represent the inferred CDS: inserted 2 bases in 1 codon;Parent=rna-XM_017936371.1
NW_017100293.1	Gnomon	exon	1232470	1232610	.	+	.	ID=exon-XM_017936371.1-7;Dbxref=GeneID:108573888%2CGenbank:XM_017936371.1;Note=The sequence of the model RefSeq transcript was modified relative to this genomic sequence to represent the inferred CDS: inserted 2 bases in 1 codon;Parent=rna-XM_017936371.1
NW_017100293.1	Gnomon	exon	1231078	1231332	.	+	.	ID=exon-XM_017936371.1-1;Dbxref=GeneID:108573888%2CGenbank:XM_017936371.1;Note=The sequence of the model RefSeq transcript was modified relative to this genomic sequence to represent the inferred CDS: inserted 2 bases in 1 codon;Parent=rna-XM_017936371.1
NW_017100293.1	Gnomon	CDS	1695971	1696022	.	+	0	Name=XP_017791856.1;ID=cds-XP_017791856.1;Dbxref=GeneID:108573883%2CGenbank:XP_017791856.1;Parent=rna-XM_017936367.1
NW_017100293.1	Gnomon	CDS	1696519	1696631	.	+	0	Name=XP_017791856.1;ID=cds-XP_017791856.1;Dbxref=GeneID:108573883%2CGenbank:XP_017791856.1;Parent=rna-XM_017936367.1
NW_017100293.1	Gnomon	CDS	1696766	1696860	.	+	0	Name=XP_017791856.1;ID=cds-XP_017791856.1;Dbxref=GeneID:108573883%2CGenbank:XP_017791856.1;Parent=rna-XM_017936367.1
NW_017100293.1	Gnomon	CDS	1697760	1697919	.	+	0	Name=XP_017791856.1;ID=cds-XP_017791856.1;Dbxref=GeneID:108573883%2CGenbank:XP_017791856.1;Parent=rna-XM_017936367.1
NW_017100293.1	Gnomon	CDS	1697997	1698107	.	+	0	Name=XP_017791856.1;ID=cds-XP_017791856.1;Dbxref=GeneID:108573883%2CGenbank:XP_017791856.1;Parent=rna-XM_017936367.1
NW_017100293.1	Gnomon	CDS	1698910	1699059	.	+	0	Name=XP_017791856.1;ID=cds-XP_017791856.1;Dbxref=GeneID:108573883%2CGenbank:XP_017791856.1;Parent=rna-XM_017936367.1
NW_017100293.1	Gnomon	CDS	1699481	1699726	.	+	0	Name=XP_017791856.1;ID=cds-XP_017791856.1;Dbxref=GeneID:108573883%2CGenbank:XP_017791856.1;Parent=rna-XM_017936367.1
NW_017100293.1	Gnomon	mRNA	1168026	1169649	.	+	.	Name=XM_017936376.1;ID=rna-XM_017936376.1;Dbxref=GeneID:108573891%2CGenbank:XM_017936376.1;Parent=gene-LOC108573891
NW_017100293.1	Gnomon	mRNA	1228209	1230416	.	-	.	Name=XM_017936374.1;ID=rna-XM_017936374.1;Dbxref=GeneID:108573890%2CGenbank:XM_017936374.1;Parent=gene-LOC108573890
NW_017100293.1	Gnomon	exon	1189923	1190093	.	-	.	ID=exon-XM_017936348.1-4;Dbxref=GeneID:108573867%2CGenbank:XM_017936348.1;Parent=rna-XM_017936348.1
NW_017100293.1	Gnomon	exon	1189690	1189856	.	-	.	ID=exon-XM_017936348.1-5;Dbxref=GeneID:108573867%2CGenbank:XM_017936348.1;Parent=rna-XM_017936348.1
NW_017100293.1	Gnomon	exon	1190504	1190609	.	-	.	ID=exon-XM_017936348.1-2;Dbxref=GeneID:108573867%2CGenbank:XM_017936348.1;Parent=rna-XM_017936348.1
NW_017100293.1	Gnomon	exon	1190170	1190422	.	-	.	ID=exon-XM_017936348.1-3;Dbxref=GeneID:108573867%2CGenbank:XM_017936348.1;Parent=rna-XM_017936348.1
NW_017100293.1	Gnomon	exon	1190701	1190783	.	-	.	ID=exon-XM_017936348.1-1;Dbxref=GeneID:108573867%2CGenbank:XM_017936348.1;Parent=rna-XM_017936348.1
NW_017100293.1	Gnomon	CDS	199932	199976	.	+	0	Name=XP_017791855.1;ID=cds-XP_017791855.1;Dbxref=GeneID:108573882%2CGenbank:XP_017791855.1;Parent=rna-XM_017936366.1
NW_017100293.1	Gnomon	CDS	200035	200095	.	+	0	Name=XP_017791855.1;ID=cds-XP_017791855.1;Dbxref=GeneID:108573882%2CGenbank:XP_017791855.1;Parent=rna-XM_017936366.1
NW_017100293.1	Gnomon	CDS	200164	200558	.	+	0	Name=XP_017791855.1;ID=cds-XP_017791855.1;Dbxref=GeneID:108573882%2CGenbank:XP_017791855.1;Parent=rna-XM_017936366.1
NW_017100293.1	Gnomon	CDS	200642	200815	.	+	0	Name=XP_017791855.1;ID=cds-XP_017791855.1;Dbxref=GeneID:108573882%2CGenbank:XP_017791855.1;Parent=rna-XM_017936366.1
NW_017100293.1	Gnomon	exon	499510	499526	.	-	.	ID=exon-XM_017936301.1-1;Dbxref=GeneID:108573823%2CGenbank:XM_017936301.1;Parent=rna-XM_017936301.1
NW_017100293.1	Gnomon	exon	499355	499441	.	-	.	ID=exon-XM_017936301.1-2;Dbxref=GeneID:108573823%2CGenbank:XM_017936301.1;Parent=rna-XM_017936301.1
NW_017100293.1	Gnomon	exon	499044	499225	.	-	.	ID=exon-XM_017936301.1-3;Dbxref=GeneID:108573823%2CGenbank:XM_017936301.1;Parent=rna-XM_017936301.1
NW_017100293.1	Gnomon	exon	459877	461062	.	-	.	ID=exon-XM_017936301.1-4;Dbxref=GeneID:108573823%2CGenbank:XM_017936301.1;Parent=rna-XM_017936301.1
NW_017100293.1	Gnomon	exon	426118	426202	.	-	.	ID=exon-XM_017936301.1-5;Dbxref=GeneID:108573823%2CGenbank:XM_017936301.1;Parent=rna-XM_017936301.1
NW_017100293.1	Gnomon	exon	416125	416235	.	-	.	ID=exon-XM_017936301.1-6;Dbxref=GeneID:108573823%2CGenbank:XM_017936301.1;Parent=rna-XM_017936301.1
NW_017100293.1	Gnomon	CDS	1218347	1218413	.	-	0	Name=XP_017791859.1;ID=cds-XP_017791859.1;Dbxref=GeneID:108573887%2CGenbank:XP_017791859.1;Parent=rna-XM_017936370.1
NW_017100293.1	Gnomon	CDS	1217571	1218083	.	-	0	Name=XP_017791859.1;ID=cds-XP_017791859.1;Dbxref=GeneID:108573887%2CGenbank:XP_017791859.1;Parent=rna-XM_017936370.1
NW_017100293.1	Gnomon	CDS	1217142	1217495	.	-	0	Name=XP_017791859.1;ID=cds-XP_017791859.1;Dbxref=GeneID:108573887%2CGenbank:XP_017791859.1;Parent=rna-XM_017936370.1
NW_017100293.1	Gnomon	CDS	1216629	1217067	.	-	0	Name=XP_017791859.1;ID=cds-XP_017791859.1;Dbxref=GeneID:108573887%2CGenbank:XP_017791859.1;Parent=rna-XM_017936370.1
NW_017100293.1	Gnomon	CDS	1216396	1216558	.	-	0	Name=XP_017791859.1;ID=cds-XP_017791859.1;Dbxref=GeneID:108573887%2CGenbank:XP_017791859.1;Parent=rna-XM_017936370.1
NW_017100293.1	Gnomon	CDS	241354	241412	.	+	0	Name=XP_017791858.1;ID=cds-XP_017791858.1;Dbxref=GeneID:108573886%2CGenbank:XP_017791858.1;Parent=rna-XM_017936369.1
NW_017100293.1	Gnomon	CDS	241487	241634	.	+	0	Name=XP_017791858.1;ID=cds-XP_017791858.1;Dbxref=GeneID:108573886%2CGenbank:XP_017791858.1;Parent=rna-XM_017936369.1
NW_017100293.1	Gnomon	CDS	241761	242070	.	+	0	Name=XP_017791858.1;ID=cds-XP_017791858.1;Dbxref=GeneID:108573886%2CGenbank:XP_017791858.1;Parent=rna-XM_017936369.1
NW_017100293.1	Gnomon	CDS	242146	242336	.	+	0	Name=XP_017791858.1;ID=cds-XP_017791858.1;Dbxref=GeneID:108573886%2CGenbank:XP_017791858.1;Parent=rna-XM_017936369.1
NW_017100293.1	Gnomon	CDS	242412	242722	.	+	0	Name=XP_017791858.1;ID=cds-XP_017791858.1;Dbxref=GeneID:108573886%2CGenbank:XP_017791858.1;Parent=rna-XM_017936369.1
NW_017100293.1	Gnomon	CDS	242802	242892	.	+	0	Name=XP_017791858.1;ID=cds-XP_017791858.1;Dbxref=GeneID:108573886%2CGenbank:XP_017791858.1;Parent=rna-XM_017936369.1
NW_017100293.1	Gnomon	mRNA	624519	626230	.	+	.	Name=XM_017936378.1;ID=rna-XM_017936378.1;Dbxref=GeneID:108573893%2CGenbank:XM_017936378.1;Parent=gene-LOC108573893
NW_017100293.1	Gnomon	CDS	1127113	1127302	.	-	0	Name=XP_017791857.1;ID=cds-XP_017791857.1;Dbxref=GeneID:108573884%2CGenbank:XP_017791857.1;Parent=rna-XM_017936368.1
NW_017100293.1	Gnomon	CDS	1126858	1127017	.	-	0	Name=XP_017791857.1;ID=cds-XP_017791857.1;Dbxref=GeneID:108573884%2CGenbank:XP_017791857.1;Parent=rna-XM_017936368.1
NW_017100293.1	Gnomon	CDS	1126270	1126375	.	-	0	Name=XP_017791857.1;ID=cds-XP_017791857.1;Dbxref=GeneID:108573884%2CGenbank:XP_017791857.1;Parent=rna-XM_017936368.1
NW_017100293.1	Gnomon	CDS	1125708	1126077	.	-	0	Name=XP_017791857.1;ID=cds-XP_017791857.1;Dbxref=GeneID:108573884%2CGenbank:XP_017791857.1;Parent=rna-XM_017936368.1
NW_017100293.1	Gnomon	CDS	1125546	1125625	.	-	0	Name=XP_017791857.1;ID=cds-XP_017791857.1;Dbxref=GeneID:108573884%2CGenbank:XP_017791857.1;Parent=rna-XM_017936368.1
NW_017100293.1	Gnomon	exon	1119717	1119810	.	+	.	ID=exon-XM_017936402.1-5;Dbxref=GeneID:108573909%2CGenbank:XM_017936402.1;Parent=rna-XM_017936402.1
NW_017100293.1	Gnomon	exon	1120945	1121109	.	+	.	ID=exon-XM_017936402.1-6;Dbxref=GeneID:108573909%2CGenbank:XM_017936402.1;Parent=rna-XM_017936402.1
NW_017100293.1	Gnomon	exon	1121469	1121603	.	+	.	ID=exon-XM_017936402.1-7;Dbxref=GeneID:108573909%2CGenbank:XM_017936402.1;Parent=rna-XM_017936402.1
NW_017100293.1	Gnomon	exon	1121709	1121857	.	+	.	ID=exon-XM_017936402.1-8;Dbxref=GeneID:108573909%2CGenbank:XM_017936402.1;Parent=rna-XM_017936402.1
NW_017100293.1	Gnomon	exon	1098863	1099015	.	+	.	ID=exon-XM_017936402.1-1;Dbxref=GeneID:108573909%2CGenbank:XM_017936402.1;Parent=rna-XM_017936402.1
NW_017100293.1	Gnomon	exon	1113001	1113240	.	+	.	ID=exon-XM_017936402.1-2;Dbxref=GeneID:108573909%2CGenbank:XM_017936402.1;Parent=rna-XM_017936402.1
NW_017100293.1	Gnomon	exon	1115331	1115645	.	+	.	ID=exon-XM_017936402.1-3;Dbxref=GeneID:108573909%2CGenbank:XM_017936402.1;Parent=rna-XM_017936402.1
NW_017100293.1	Gnomon	exon	1116032	1116139	.	+	.	ID=exon-XM_017936402.1-4;Dbxref=GeneID:108573909%2CGenbank:XM_017936402.1;Parent=rna-XM_017936402.1
NW_017100293.1	Gnomon	exon	1121945	1122152	.	+	.	ID=exon-XM_017936402.1-9;Dbxref=GeneID:108573909%2CGenbank:XM_017936402.1;Parent=rna-XM_017936402.1
NW_017100293.1	Gnomon	mRNA	1156266	1157718	.	+	.	Name=XM_017936377.1;ID=rna-XM_017936377.1;Dbxref=GeneID:108573892%2CGenbank:XM_017936377.1;Parent=gene-LOC108573892
NW_017100293.1	Gnomon	exon	1136873	1137134	.	-	.	ID=exon-XM_017936328.1-6;Dbxref=GeneID:108573851%2CGenbank:XM_017936328.1;Parent=rna-XM_017936328.1
NW_017100293.1	Gnomon	exon	1147458	1147623	.	-	.	ID=exon-XM_017936328.1-2;Dbxref=GeneID:108573851%2CGenbank:XM_017936328.1;Parent=rna-XM_017936328.1
NW_017100293.1	Gnomon	exon	1145970	1146057	.	-	.	ID=exon-XM_017936328.1-3;Dbxref=GeneID:108573851%2CGenbank:XM_017936328.1;Parent=rna-XM_017936328.1
NW_017100293.1	Gnomon	exon	1137597	1137670	.	-	.	ID=exon-XM_017936328.1-4;Dbxref=GeneID:108573851%2CGenbank:XM_017936328.1;Parent=rna-XM_017936328.1
NW_017100293.1	Gnomon	exon	1137244	1137399	.	-	.	ID=exon-XM_017936328.1-5;Dbxref=GeneID:108573851%2CGenbank:XM_017936328.1;Parent=rna-XM_017936328.1
NW_017100293.1	Gnomon	exon	1155263	1155482	.	-	.	ID=exon-XM_017936328.1-1;Dbxref=GeneID:108573851%2CGenbank:XM_017936328.1;Parent=rna-XM_017936328.1
NW_017100293.1	Gnomon	mRNA	1695906	1699952	.	+	.	Name=XM_017936367.1;ID=rna-XM_017936367.1;Dbxref=GeneID:108573883%2CGenbank:XM_017936367.1;Parent=gene-LOC108573883
NW_017100293.1	Gnomon	exon	1168026	1169339	.	+	.	ID=exon-XM_017936376.1-1;Dbxref=GeneID:108573891%2CGenbank:XM_017936376.1;Parent=rna-XM_017936376.1
NW_017100293.1	Gnomon	exon	1169403	1169456	.	+	.	ID=exon-XM_017936376.1-2;Dbxref=GeneID:108573891%2CGenbank:XM_017936376.1;Parent=rna-XM_017936376.1
NW_017100293.1	Gnomon	exon	1169539	1169649	.	+	.	ID=exon-XM_017936376.1-3;Dbxref=GeneID:108573891%2CGenbank:XM_017936376.1;Parent=rna-XM_017936376.1
NW_017100293.1	Gnomon	mRNA	199932	200895	.	+	.	Name=XM_017936366.1;ID=rna-XM_017936366.1;Dbxref=GeneID:108573882%2CGenbank:XM_017936366.1;Parent=gene-LOC108573882
NW_017100293.1	tRNAscan-SE	tRNA	401552	401624	.	-	.	ID=rna-Trnak-uuu-3;Dbxref=GeneID:108573915;Note=transfer RNA lysine (anticodon UUU);Parent=gene-Trnak-uuu-3
NW_017100293.1	Gnomon	mRNA	241221	243038	.	+	.	Name=XM_017936369.1;ID=rna-XM_017936369.1;Dbxref=GeneID:108573886%2CGenbank:XM_017936369.1;Parent=gene-LOC108573886
NW_017100293.1	Gnomon	exon	1183320	1183693	.	-	.	ID=exon-XM_017936352.1-5;Dbxref=GeneID:108573870%2CGenbank:XM_017936352.1;Parent=rna-XM_017936352.1
NW_017100293.1	Gnomon	exon	1183162	1183240	.	-	.	ID=exon-XM_017936352.1-6;Dbxref=GeneID:108573870%2CGenbank:XM_017936352.1;Parent=rna-XM_017936352.1
NW_017100293.1	Gnomon	exon	1184312	1184498	.	-	.	ID=exon-XM_017936352.1-3;Dbxref=GeneID:108573870%2CGenbank:XM_017936352.1;Parent=rna-XM_017936352.1
NW_017100293.1	Gnomon	exon	1183792	1184248	.	-	.	ID=exon-XM_017936352.1-4;Dbxref=GeneID:108573870%2CGenbank:XM_017936352.1;Parent=rna-XM_017936352.1
NW_017100293.1	Gnomon	exon	1188843	1189014	.	-	.	ID=exon-XM_017936352.1-1;Dbxref=GeneID:108573870%2CGenbank:XM_017936352.1;Parent=rna-XM_017936352.1
NW_017100293.1	Gnomon	exon	1184572	1184806	.	-	.	ID=exon-XM_017936352.1-2;Dbxref=GeneID:108573870%2CGenbank:XM_017936352.1;Parent=rna-XM_017936352.1
NW_017100293.1	Gnomon	exon	1182913	1183090	.	-	.	ID=exon-XM_017936352.1-7;Dbxref=GeneID:108573870%2CGenbank:XM_017936352.1;Parent=rna-XM_017936352.1
NW_017100293.1	Gnomon	exon	1182796	1182841	.	-	.	ID=exon-XM_017936352.1-8;Dbxref=GeneID:108573870%2CGenbank:XM_017936352.1;Parent=rna-XM_017936352.1
NW_017100293.1	Gnomon	mRNA	1125521	1127421	.	-	.	Name=XM_017936368.1;ID=rna-XM_017936368.1;Dbxref=GeneID:108573884%2CGenbank:XM_017936368.1;Parent=gene-LOC108573884
NW_017100293.1	tRNAscan-SE	tRNA	1235709	1235782	.	-	.	ID=rna-Trnat-agu-3;Dbxref=GeneID:108573916;Note=transfer RNA threonine (anticodon AGU);Parent=gene-Trnat-agu-3
NW_017100293.1	Gnomon	exon	1184572	1184806	.	-	.	ID=exon-XM_017936353.1-2;Dbxref=GeneID:108573870%2CGenbank:XM_017936353.1;Parent=rna-XM_017936353.1
NW_017100293.1	Gnomon	exon	1184312	1184498	.	-	.	ID=exon-XM_017936353.1-3;Dbxref=GeneID:108573870%2CGenbank:XM_017936353.1;Parent=rna-XM_017936353.1
NW_017100293.1	Gnomon	exon	1183792	1184248	.	-	.	ID=exon-XM_017936353.1-4;Dbxref=GeneID:108573870%2CGenbank:XM_017936353.1;Parent=rna-XM_017936353.1
NW_017100293.1	Gnomon	exon	1183320	1183693	.	-	.	ID=exon-XM_017936353.1-5;Dbxref=GeneID:108573870%2CGenbank:XM_017936353.1;Parent=rna-XM_017936353.1
NW_017100293.1	Gnomon	exon	1188843	1189014	.	-	.	ID=exon-XM_017936353.1-1;Dbxref=GeneID:108573870%2CGenbank:XM_017936353.1;Parent=rna-XM_017936353.1
NW_017100293.1	Gnomon	exon	1183162	1183240	.	-	.	ID=exon-XM_017936353.1-6;Dbxref=GeneID:108573870%2CGenbank:XM_017936353.1;Parent=rna-XM_017936353.1
NW_017100293.1	Gnomon	exon	1182946	1183090	.	-	.	ID=exon-XM_017936353.1-7;Dbxref=GeneID:108573870%2CGenbank:XM_017936353.1;Parent=rna-XM_017936353.1
NW_017100293.1	Gnomon	exon	1182794	1182841	.	-	.	ID=exon-XM_017936353.1-8;Dbxref=GeneID:108573870%2CGenbank:XM_017936353.1;Parent=rna-XM_017936353.1
NW_017100293.1	Gnomon	exon	1182478	1182645	.	-	.	ID=exon-XM_017936353.1-9;Dbxref=GeneID:108573870%2CGenbank:XM_017936353.1;Parent=rna-XM_017936353.1
NW_017100293.1	Gnomon	CDS	1231330	1231332	.	+	0	Name=XP_017791860.1;ID=cds-XP_017791860.1;Dbxref=GeneID:108573888%2CGenbank:XP_017791860.1;Note=The sequence of the model RefSeq protein was modified relative to this genomic sequence to represent the inferred CDS: inserted 2 bases in 1 codon;Parent=rna-XM_017936371.1
NW_017100293.1	Gnomon	CDS	1231417	1231520	.	+	0	Name=XP_017791860.1;ID=cds-XP_017791860.1;Dbxref=GeneID:108573888%2CGenbank:XP_017791860.1;Note=The sequence of the model RefSeq protein was modified relative to this genomic sequence to represent the inferred CDS: inserted 2 bases in 1 codon;Parent=rna-XM_017936371.1
NW_017100293.1	Gnomon	CDS	1231522	1231759	.	+	0	Name=XP_017791860.1;ID=cds-XP_017791860.1;Dbxref=GeneID:108573888%2CGenbank:XP_017791860.1;Note=The sequence of the model RefSeq protein was modified relative to this genomic sequence to represent the inferred CDS: inserted 2 bases in 1 codon;Parent=rna-XM_017936371.1
NW_017100293.1	Gnomon	CDS	1231845	1231924	.	+	0	Name=XP_017791860.1;ID=cds-XP_017791860.1;Dbxref=GeneID:108573888%2CGenbank:XP_017791860.1;Note=The sequence of the model RefSeq protein was modified relative to this genomic sequence to represent the inferred CDS: inserted 2 bases in 1 codon;Parent=rna-XM_017936371.1
NW_017100293.1	Gnomon	CDS	1231999	1232214	.	+	0	Name=XP_017791860.1;ID=cds-XP_017791860.1;Dbxref=GeneID:108573888%2CGenbank:XP_017791860.1;Note=The sequence of the model RefSeq protein was modified relative to this genomic sequence to represent the inferred CDS: inserted 2 bases in 1 codon;Parent=rna-XM_017936371.1
NW_017100293.1	Gnomon	CDS	1232291	1232407	.	+	0	Name=XP_017791860.1;ID=cds-XP_017791860.1;Dbxref=GeneID:108573888%2CGenbank:XP_017791860.1;Note=The sequence of the model RefSeq protein was modified relative to this genomic sequence to represent the inferred CDS: inserted 2 bases in 1 codon;Parent=rna-XM_017936371.1
NW_017100293.1	Gnomon	CDS	1232470	1232610	.	+	0	Name=XP_017791860.1;ID=cds-XP_017791860.1;Dbxref=GeneID:108573888%2CGenbank:XP_017791860.1;Note=The sequence of the model RefSeq protein was modified relative to this genomic sequence to represent the inferred CDS: inserted 2 bases in 1 codon;Parent=rna-XM_017936371.1
NW_017100293.1	Gnomon	CDS	1232678	1232852	.	+	0	Name=XP_017791860.1;ID=cds-XP_017791860.1;Dbxref=GeneID:108573888%2CGenbank:XP_017791860.1;Note=The sequence of the model RefSeq protein was modified relative to this genomic sequence to represent the inferred CDS: inserted 2 bases in 1 codon;Parent=rna-XM_017936371.1
NW_017100293.1	Gnomon	CDS	1232921	1233017	.	+	0	Name=XP_017791860.1;ID=cds-XP_017791860.1;Dbxref=GeneID:108573888%2CGenbank:XP_017791860.1;Note=The sequence of the model RefSeq protein was modified relative to this genomic sequence to represent the inferred CDS: inserted 2 bases in 1 codon;Parent=rna-XM_017936371.1
NW_017100293.1	Gnomon	CDS	1233087	1233250	.	+	0	Name=XP_017791860.1;ID=cds-XP_017791860.1;Dbxref=GeneID:108573888%2CGenbank:XP_017791860.1;Note=The sequence of the model RefSeq protein was modified relative to this genomic sequence to represent the inferred CDS: inserted 2 bases in 1 codon;Parent=rna-XM_017936371.1
NW_017100293.1	Gnomon	CDS	1233333	1233452	.	+	0	Name=XP_017791860.1;ID=cds-XP_017791860.1;Dbxref=GeneID:108573888%2CGenbank:XP_017791860.1;Note=The sequence of the model RefSeq protein was modified relative to this genomic sequence to represent the inferred CDS: inserted 2 bases in 1 codon;Parent=rna-XM_017936371.1
NW_017100293.1	Gnomon	exon	1121469	1121603	.	+	.	ID=exon-XM_017936399.1-8;Dbxref=GeneID:108573909%2CGenbank:XM_017936399.1;Parent=rna-XM_017936399.1
NW_017100293.1	Gnomon	exon	1121709	1121857	.	+	.	ID=exon-XM_017936399.1-9;Dbxref=GeneID:108573909%2CGenbank:XM_017936399.1;Parent=rna-XM_017936399.1
NW_017100293.1	Gnomon	exon	1115331	1115645	.	+	.	ID=exon-XM_017936399.1-4;Dbxref=GeneID:108573909%2CGenbank:XM_017936399.1;Parent=rna-XM_017936399.1
NW_017100293.1	Gnomon	exon	1116032	1116139	.	+	.	ID=exon-XM_017936399.1-5;Dbxref=GeneID:108573909%2CGenbank:XM_017936399.1;Parent=rna-XM_017936399.1
NW_017100293.1	Gnomon	exon	1119717	1119810	.	+	.	ID=exon-XM_017936399.1-6;Dbxref=GeneID:108573909%2CGenbank:XM_017936399.1;Parent=rna-XM_017936399.1
NW_017100293.1	Gnomon	exon	1120945	1121109	.	+	.	ID=exon-XM_017936399.1-7;Dbxref=GeneID:108573909%2CGenbank:XM_017936399.1;Parent=rna-XM_017936399.1
NW_017100293.1	Gnomon	exon	1086991	1087066	.	+	.	ID=exon-XM_017936399.1-1;Dbxref=GeneID:108573909%2CGenbank:XM_017936399.1;Parent=rna-XM_017936399.1
NW_017100293.1	Gnomon	exon	1087257	1087670	.	+	.	ID=exon-XM_017936399.1-2;Dbxref=GeneID:108573909%2CGenbank:XM_017936399.1;Parent=rna-XM_017936399.1
NW_017100293.1	Gnomon	exon	1113001	1113240	.	+	.	ID=exon-XM_017936399.1-3;Dbxref=GeneID:108573909%2CGenbank:XM_017936399.1;Parent=rna-XM_017936399.1
NW_017100293.1	Gnomon	exon	228014	228311	.	-	.	ID=exon-XM_017936293.1-1;Dbxref=GeneID:108573816%2CGenbank:XM_017936293.1;Parent=rna-XM_017936293.1
NW_017100293.1	Gnomon	exon	227504	227915	.	-	.	ID=exon-XM_017936293.1-2;Dbxref=GeneID:108573816%2CGenbank:XM_017936293.1;Parent=rna-XM_017936293.1
NW_017100293.1	Gnomon	mRNA	252966	254509	.	+	.	Name=XM_017936321.1;ID=rna-XM_017936321.1;Dbxref=GeneID:108573844%2CGenbank:XM_017936321.1;Parent=gene-LOC108573844
NW_017100293.1	Gnomon	CDS	1228733	1228865	.	-	0	Name=XP_017791863.1;ID=cds-XP_017791863.1;Dbxref=GeneID:108573890%2CGenbank:XP_017791863.1;Parent=rna-XM_017936374.1
NW_017100293.1	Gnomon	CDS	1228384	1228643	.	-	0	Name=XP_017791863.1;ID=cds-XP_017791863.1;Dbxref=GeneID:108573890%2CGenbank:XP_017791863.1;Parent=rna-XM_017936374.1
NW_017100293.1	Gnomon	CDS	202362	204290	.	-	0	Name=XP_017791862.1;ID=cds-XP_017791862.1;Dbxref=GeneID:108573889%2CGenbank:XP_017791862.1;Parent=rna-XM_017936373.1
NW_017100293.1	Gnomon	exon	1121945	1122152	.	+	.	ID=exon-XM_017936394.1-10;Dbxref=GeneID:108573909%2CGenbank:XM_017936394.1;Parent=rna-XM_017936394.1
NW_017100293.1	Gnomon	exon	1122227	1122404	.	+	.	ID=exon-XM_017936394.1-11;Dbxref=GeneID:108573909%2CGenbank:XM_017936394.1;Parent=rna-XM_017936394.1
NW_017100293.1	Gnomon	exon	1122508	1122694	.	+	.	ID=exon-XM_017936394.1-12;Dbxref=GeneID:108573909%2CGenbank:XM_017936394.1;Parent=rna-XM_017936394.1
NW_017100293.1	Gnomon	exon	1122778	1123043	.	+	.	ID=exon-XM_017936394.1-13;Dbxref=GeneID:108573909%2CGenbank:XM_017936394.1;Parent=rna-XM_017936394.1
NW_017100293.1	Gnomon	exon	1123419	1123505	.	+	.	ID=exon-XM_017936394.1-14;Dbxref=GeneID:108573909%2CGenbank:XM_017936394.1;Parent=rna-XM_017936394.1
NW_017100293.1	Gnomon	exon	1124181	1125078	.	+	.	ID=exon-XM_017936394.1-15;Dbxref=GeneID:108573909%2CGenbank:XM_017936394.1;Parent=rna-XM_017936394.1
NW_017100293.1	Gnomon	mRNA	249394	255207	.	-	.	Name=XM_017936320.1;ID=rna-XM_017936320.1;Dbxref=GeneID:108573843%2CGenbank:XM_017936320.1;Parent=gene-LOC108573843
NW_017100293.1	Gnomon	CDS	1155263	1155305	.	-	0	Name=XP_017791817.1;ID=cds-XP_017791817.1;Dbxref=GeneID:108573851%2CGenbank:XP_017791817.1;Parent=rna-XM_017936328.1
NW_017100293.1	Gnomon	CDS	1147458	1147623	.	-	0	Name=XP_017791817.1;ID=cds-XP_017791817.1;Dbxref=GeneID:108573851%2CGenbank:XP_017791817.1;Parent=rna-XM_017936328.1
NW_017100293.1	Gnomon	CDS	1145970	1146057	.	-	0	Name=XP_017791817.1;ID=cds-XP_017791817.1;Dbxref=GeneID:108573851%2CGenbank:XP_017791817.1;Parent=rna-XM_017936328.1
NW_017100293.1	Gnomon	CDS	1137597	1137670	.	-	0	Name=XP_017791817.1;ID=cds-XP_017791817.1;Dbxref=GeneID:108573851%2CGenbank:XP_017791817.1;Parent=rna-XM_017936328.1
NW_017100293.1	Gnomon	CDS	1137244	1137399	.	-	0	Name=XP_017791817.1;ID=cds-XP_017791817.1;Dbxref=GeneID:108573851%2CGenbank:XP_017791817.1;Parent=rna-XM_017936328.1
NW_017100293.1	Gnomon	CDS	1137083	1137134	.	-	0	Name=XP_017791817.1;ID=cds-XP_017791817.1;Dbxref=GeneID:108573851%2CGenbank:XP_017791817.1;Parent=rna-XM_017936328.1
NW_017100293.1	Gnomon	exon	1227472	1227535	.	-	.	ID=exon-XM_017936351.1-1;Dbxref=GeneID:108573869%2CGenbank:XM_017936351.1;Parent=rna-XM_017936351.1
NW_017100293.1	Gnomon	exon	1226955	1227388	.	-	.	ID=exon-XM_017936351.1-2;Dbxref=GeneID:108573869%2CGenbank:XM_017936351.1;Parent=rna-XM_017936351.1
NW_017100293.1	Gnomon	exon	1226500	1226880	.	-	.	ID=exon-XM_017936351.1-3;Dbxref=GeneID:108573869%2CGenbank:XM_017936351.1;Parent=rna-XM_017936351.1
NW_017100293.1	Gnomon	exon	1121945	1122152	.	+	.	ID=exon-XM_017936398.1-9;Dbxref=GeneID:108573909%2CGenbank:XM_017936398.1;Parent=rna-XM_017936398.1
NW_017100293.1	Gnomon	exon	1121469	1121603	.	+	.	ID=exon-XM_017936398.1-7;Dbxref=GeneID:108573909%2CGenbank:XM_017936398.1;Parent=rna-XM_017936398.1
NW_017100293.1	Gnomon	exon	1121709	1121857	.	+	.	ID=exon-XM_017936398.1-8;Dbxref=GeneID:108573909%2CGenbank:XM_017936398.1;Parent=rna-XM_017936398.1
NW_017100293.1	Gnomon	exon	1119717	1119810	.	+	.	ID=exon-XM_017936398.1-5;Dbxref=GeneID:108573909%2CGenbank:XM_017936398.1;Parent=rna-XM_017936398.1
NW_017100293.1	Gnomon	exon	1120945	1121109	.	+	.	ID=exon-XM_017936398.1-6;Dbxref=GeneID:108573909%2CGenbank:XM_017936398.1;Parent=rna-XM_017936398.1
NW_017100293.1	Gnomon	exon	1115331	1115645	.	+	.	ID=exon-XM_017936398.1-3;Dbxref=GeneID:108573909%2CGenbank:XM_017936398.1;Parent=rna-XM_017936398.1
NW_017100293.1	Gnomon	exon	1116032	1116139	.	+	.	ID=exon-XM_017936398.1-4;Dbxref=GeneID:108573909%2CGenbank:XM_017936398.1;Parent=rna-XM_017936398.1
NW_017100293.1	Gnomon	exon	1095971	1096073	.	+	.	ID=exon-XM_017936398.1-1;Dbxref=GeneID:108573909%2CGenbank:XM_017936398.1;Parent=rna-XM_017936398.1
NW_017100293.1	Gnomon	exon	1113001	1113240	.	+	.	ID=exon-XM_017936398.1-2;Dbxref=GeneID:108573909%2CGenbank:XM_017936398.1;Parent=rna-XM_017936398.1
NW_017100293.1	Gnomon	mRNA	324123	326776	.	-	.	Name=XM_017936323.1;ID=rna-XM_017936323.1;Dbxref=GeneID:108573847%2CGenbank:XM_017936323.1;Parent=gene-LOC108573847
NW_017100293.1	Gnomon	CDS	969421	970557	.	+	0	Name=XP_017791816.1;ID=cds-XP_017791816.1;Dbxref=GeneID:108573850%2CGenbank:XP_017791816.1;Parent=rna-XM_017936327.1
NW_017100293.1	Gnomon	exon	639258	639334	.	+	.	ID=exon-XM_017936303.1-5;Dbxref=GeneID:108573826%2CGenbank:XM_017936303.1;Parent=rna-XM_017936303.1
NW_017100293.1	Gnomon	exon	639408	639584	.	+	.	ID=exon-XM_017936303.1-6;Dbxref=GeneID:108573826%2CGenbank:XM_017936303.1;Parent=rna-XM_017936303.1
NW_017100293.1	Gnomon	exon	639674	639809	.	+	.	ID=exon-XM_017936303.1-7;Dbxref=GeneID:108573826%2CGenbank:XM_017936303.1;Parent=rna-XM_017936303.1
NW_017100293.1	Gnomon	exon	639883	639999	.	+	.	ID=exon-XM_017936303.1-8;Dbxref=GeneID:108573826%2CGenbank:XM_017936303.1;Parent=rna-XM_017936303.1
NW_017100293.1	Gnomon	exon	637602	637756	.	+	.	ID=exon-XM_017936303.1-1;Dbxref=GeneID:108573826%2CGenbank:XM_017936303.1;Parent=rna-XM_017936303.1
NW_017100293.1	Gnomon	exon	638518	638696	.	+	.	ID=exon-XM_017936303.1-2;Dbxref=GeneID:108573826%2CGenbank:XM_017936303.1;Parent=rna-XM_017936303.1
NW_017100293.1	Gnomon	exon	638770	638943	.	+	.	ID=exon-XM_017936303.1-3;Dbxref=GeneID:108573826%2CGenbank:XM_017936303.1;Parent=rna-XM_017936303.1
NW_017100293.1	Gnomon	exon	639022	639189	.	+	.	ID=exon-XM_017936303.1-4;Dbxref=GeneID:108573826%2CGenbank:XM_017936303.1;Parent=rna-XM_017936303.1
NW_017100293.1	Gnomon	exon	640183	640233	.	+	.	ID=exon-XM_017936303.1-9;Dbxref=GeneID:108573826%2CGenbank:XM_017936303.1;Parent=rna-XM_017936303.1
NW_017100293.1	Gnomon	exon	1124181	1125078	.	+	.	ID=exon-XM_017936400.1-14;Dbxref=GeneID:108573909%2CGenbank:XM_017936400.1;Parent=rna-XM_017936400.1
NW_017100293.1	Gnomon	exon	1122778	1123043	.	+	.	ID=exon-XM_017936400.1-12;Dbxref=GeneID:108573909%2CGenbank:XM_017936400.1;Parent=rna-XM_017936400.1
NW_017100293.1	Gnomon	exon	1123419	1123505	.	+	.	ID=exon-XM_017936400.1-13;Dbxref=GeneID:108573909%2CGenbank:XM_017936400.1;Parent=rna-XM_017936400.1
NW_017100293.1	Gnomon	exon	1122227	1122404	.	+	.	ID=exon-XM_017936400.1-10;Dbxref=GeneID:108573909%2CGenbank:XM_017936400.1;Parent=rna-XM_017936400.1
NW_017100293.1	Gnomon	exon	1122508	1122694	.	+	.	ID=exon-XM_017936400.1-11;Dbxref=GeneID:108573909%2CGenbank:XM_017936400.1;Parent=rna-XM_017936400.1
NW_017100293.1	Gnomon	mRNA	248456	249335	.	-	.	Name=XM_017936322.1;ID=rna-XM_017936322.1;Dbxref=GeneID:108573845%2CGenbank:XM_017936322.1;Parent=gene-LOC108573845
NW_017100293.1	Gnomon	CDS	1223622	1223640	.	-	0	Name=XP_017791819.1;ID=cds-XP_017791819.1;Dbxref=GeneID:108573853%2CGenbank:XP_017791819.1;Parent=rna-XM_017936330.1
NW_017100293.1	Gnomon	CDS	1220407	1223387	.	-	0	Name=XP_017791819.1;ID=cds-XP_017791819.1;Dbxref=GeneID:108573853%2CGenbank:XP_017791819.1;Parent=rna-XM_017936330.1
NW_017100293.1	Gnomon	CDS	1220155	1220331	.	-	0	Name=XP_017791819.1;ID=cds-XP_017791819.1;Dbxref=GeneID:108573853%2CGenbank:XP_017791819.1;Parent=rna-XM_017936330.1
NW_017100293.1	tRNAscan-SE	gene	401552	401624	.	-	.	Name=Trnak-uuu;ID=gene-Trnak-uuu-3;Dbxref=GeneID:108573915
NW_017100293.1	Gnomon	mRNA	521499	523817	.	-	.	Name=XM_017936325.1;ID=rna-XM_017936325.1;Dbxref=GeneID:108573849%2CGenbank:XM_017936325.1;Parent=gene-LOC108573849
NW_017100293.1	Gnomon	CDS	293100	293316	.	-	0	Name=XP_017791818.1;ID=cds-XP_017791818.1;Dbxref=GeneID:108573852%2CGenbank:XP_017791818.1;Note=The sequence of the model RefSeq protein was modified relative to this genomic sequence to represent the inferred CDS: inserted 2 bases in 1 codon;Parent=rna-XM_017936329.1
NW_017100293.1	Gnomon	CDS	289815	289962	.	-	0	Name=XP_017791818.1;ID=cds-XP_017791818.1;Dbxref=GeneID:108573852%2CGenbank:XP_017791818.1;Note=The sequence of the model RefSeq protein was modified relative to this genomic sequence to represent the inferred CDS: inserted 2 bases in 1 codon;Parent=rna-XM_017936329.1
NW_017100293.1	Gnomon	CDS	284347	284465	.	-	0	Name=XP_017791818.1;ID=cds-XP_017791818.1;Dbxref=GeneID:108573852%2CGenbank:XP_017791818.1;Note=The sequence of the model RefSeq protein was modified relative to this genomic sequence to represent the inferred CDS: inserted 2 bases in 1 codon;Parent=rna-XM_017936329.1
NW_017100293.1	Gnomon	CDS	271346	271589	.	-	0	Name=XP_017791818.1;ID=cds-XP_017791818.1;Dbxref=GeneID:108573852%2CGenbank:XP_017791818.1;Note=The sequence of the model RefSeq protein was modified relative to this genomic sequence to represent the inferred CDS: inserted 2 bases in 1 codon;Parent=rna-XM_017936329.1
NW_017100293.1	Gnomon	CDS	270542	270679	.	-	0	Name=XP_017791818.1;ID=cds-XP_017791818.1;Dbxref=GeneID:108573852%2CGenbank:XP_017791818.1;Note=The sequence of the model RefSeq protein was modified relative to this genomic sequence to represent the inferred CDS: inserted 2 bases in 1 codon;Parent=rna-XM_017936329.1
NW_017100293.1	Gnomon	CDS	270094	270281	.	-	0	Name=XP_017791818.1;ID=cds-XP_017791818.1;Dbxref=GeneID:108573852%2CGenbank:XP_017791818.1;Note=The sequence of the model RefSeq protein was modified relative to this genomic sequence to represent the inferred CDS: inserted 2 bases in 1 codon;Parent=rna-XM_017936329.1
NW_017100293.1	Gnomon	CDS	269728	269868	.	-	0	Name=XP_017791818.1;ID=cds-XP_017791818.1;Dbxref=GeneID:108573852%2CGenbank:XP_017791818.1;Note=The sequence of the model RefSeq protein was modified relative to this genomic sequence to represent the inferred CDS: inserted 2 bases in 1 codon;Parent=rna-XM_017936329.1
NW_017100293.1	Gnomon	CDS	269384	269508	.	-	0	Name=XP_017791818.1;ID=cds-XP_017791818.1;Dbxref=GeneID:108573852%2CGenbank:XP_017791818.1;Note=The sequence of the model RefSeq protein was modified relative to this genomic sequence to represent the inferred CDS: inserted 2 bases in 1 codon;Parent=rna-XM_017936329.1
NW_017100293.1	Gnomon	CDS	269067	269195	.	-	0	Name=XP_017791818.1;ID=cds-XP_017791818.1;Dbxref=GeneID:108573852%2CGenbank:XP_017791818.1;Note=The sequence of the model RefSeq protein was modified relative to this genomic sequence to represent the inferred CDS: inserted 2 bases in 1 codon;Parent=rna-XM_017936329.1
NW_017100293.1	Gnomon	CDS	268733	268901	.	-	0	Name=XP_017791818.1;ID=cds-XP_017791818.1;Dbxref=GeneID:108573852%2CGenbank:XP_017791818.1;Note=The sequence of the model RefSeq protein was modified relative to this genomic sequence to represent the inferred CDS: inserted 2 bases in 1 codon;Parent=rna-XM_017936329.1
NW_017100293.1	Gnomon	CDS	268500	268578	.	-	0	Name=XP_017791818.1;ID=cds-XP_017791818.1;Dbxref=GeneID:108573852%2CGenbank:XP_017791818.1;Note=The sequence of the model RefSeq protein was modified relative to this genomic sequence to represent the inferred CDS: inserted 2 bases in 1 codon;Parent=rna-XM_017936329.1
NW_017100293.1	Gnomon	CDS	268420	268498	.	-	0	Name=XP_017791818.1;ID=cds-XP_017791818.1;Dbxref=GeneID:108573852%2CGenbank:XP_017791818.1;Note=The sequence of the model RefSeq protein was modified relative to this genomic sequence to represent the inferred CDS: inserted 2 bases in 1 codon;Parent=rna-XM_017936329.1
NW_017100293.1	Gnomon	CDS	268158	268325	.	-	0	Name=XP_017791818.1;ID=cds-XP_017791818.1;Dbxref=GeneID:108573852%2CGenbank:XP_017791818.1;Note=The sequence of the model RefSeq protein was modified relative to this genomic sequence to represent the inferred CDS: inserted 2 bases in 1 codon;Parent=rna-XM_017936329.1
NW_017100293.1	Gnomon	CDS	267948	268075	.	-	0	Name=XP_017791818.1;ID=cds-XP_017791818.1;Dbxref=GeneID:108573852%2CGenbank:XP_017791818.1;Note=The sequence of the model RefSeq protein was modified relative to this genomic sequence to represent the inferred CDS: inserted 2 bases in 1 codon;Parent=rna-XM_017936329.1
NW_017100293.1	Gnomon	CDS	267751	267865	.	-	0	Name=XP_017791818.1;ID=cds-XP_017791818.1;Dbxref=GeneID:108573852%2CGenbank:XP_017791818.1;Note=The sequence of the model RefSeq protein was modified relative to this genomic sequence to represent the inferred CDS: inserted 2 bases in 1 codon;Parent=rna-XM_017936329.1
NW_017100293.1	Gnomon	CDS	267523	267657	.	-	0	Name=XP_017791818.1;ID=cds-XP_017791818.1;Dbxref=GeneID:108573852%2CGenbank:XP_017791818.1;Note=The sequence of the model RefSeq protein was modified relative to this genomic sequence to represent the inferred CDS: inserted 2 bases in 1 codon;Parent=rna-XM_017936329.1
NW_017100293.1	Gnomon	CDS	266052	267101	.	-	0	Name=XP_017791818.1;ID=cds-XP_017791818.1;Dbxref=GeneID:108573852%2CGenbank:XP_017791818.1;Note=The sequence of the model RefSeq protein was modified relative to this genomic sequence to represent the inferred CDS: inserted 2 bases in 1 codon;Parent=rna-XM_017936329.1
NW_017100293.1	Gnomon	exon	1115331	1115645	.	+	.	ID=exon-XM_017936400.1-3;Dbxref=GeneID:108573909%2CGenbank:XM_017936400.1;Parent=rna-XM_017936400.1
NW_017100293.1	Gnomon	exon	1116032	1116139	.	+	.	ID=exon-XM_017936400.1-4;Dbxref=GeneID:108573909%2CGenbank:XM_017936400.1;Parent=rna-XM_017936400.1
NW_017100293.1	Gnomon	exon	1119717	1119810	.	+	.	ID=exon-XM_017936400.1-5;Dbxref=GeneID:108573909%2CGenbank:XM_017936400.1;Parent=rna-XM_017936400.1
NW_017100293.1	Gnomon	exon	1120945	1121109	.	+	.	ID=exon-XM_017936400.1-6;Dbxref=GeneID:108573909%2CGenbank:XM_017936400.1;Parent=rna-XM_017936400.1
NW_017100293.1	Gnomon	exon	1121469	1121603	.	+	.	ID=exon-XM_017936400.1-7;Dbxref=GeneID:108573909%2CGenbank:XM_017936400.1;Parent=rna-XM_017936400.1
NW_017100293.1	Gnomon	exon	1121709	1121857	.	+	.	ID=exon-XM_017936400.1-8;Dbxref=GeneID:108573909%2CGenbank:XM_017936400.1;Parent=rna-XM_017936400.1
NW_017100293.1	Gnomon	exon	1121945	1122152	.	+	.	ID=exon-XM_017936400.1-9;Dbxref=GeneID:108573909%2CGenbank:XM_017936400.1;Parent=rna-XM_017936400.1
NW_017100293.1	Gnomon	exon	1111656	1112108	.	+	.	ID=exon-XM_017936400.1-1;Dbxref=GeneID:108573909%2CGenbank:XM_017936400.1;Parent=rna-XM_017936400.1
NW_017100293.1	Gnomon	exon	1113001	1113240	.	+	.	ID=exon-XM_017936400.1-2;Dbxref=GeneID:108573909%2CGenbank:XM_017936400.1;Parent=rna-XM_017936400.1
NW_017100293.1	Gnomon	mRNA	527582	530410	.	+	.	Name=XM_017936324.1;ID=rna-XM_017936324.1;Dbxref=GeneID:108573848%2CGenbank:XM_017936324.1;Parent=gene-LOC108573848
NW_017100293.1	Gnomon	exon	1230043	1230095	.	-	.	ID=exon-XM_017936375.1-1;Dbxref=GeneID:108573890%2CGenbank:XM_017936375.1;Parent=rna-XM_017936375.1
NW_017100293.1	Gnomon	exon	1228733	1228890	.	-	.	ID=exon-XM_017936375.1-2;Dbxref=GeneID:108573890%2CGenbank:XM_017936375.1;Parent=rna-XM_017936375.1
NW_017100293.1	Gnomon	exon	1228203	1228643	.	-	.	ID=exon-XM_017936375.1-3;Dbxref=GeneID:108573890%2CGenbank:XM_017936375.1;Parent=rna-XM_017936375.1
NW_017100293.1	Gnomon	mRNA	969370	971018	.	+	.	Name=XM_017936327.1;ID=rna-XM_017936327.1;Dbxref=GeneID:108573850%2CGenbank:XM_017936327.1;Parent=gene-LOC108573850
NW_017100293.1	Gnomon	exon	201428	201566	.	+	.	ID=exon-XM_017936292.1-1;Dbxref=GeneID:108573815%2CGenbank:XM_017936292.1;Parent=rna-XM_017936292.1
NW_017100293.1	Gnomon	exon	201628	201830	.	+	.	ID=exon-XM_017936292.1-2;Dbxref=GeneID:108573815%2CGenbank:XM_017936292.1;Parent=rna-XM_017936292.1
NW_017100293.1	Gnomon	exon	1228733	1228890	.	-	.	ID=exon-XM_017936374.1-3;Dbxref=GeneID:108573890%2CGenbank:XM_017936374.1;Parent=rna-XM_017936374.1
NW_017100293.1	Gnomon	exon	1228209	1228643	.	-	.	ID=exon-XM_017936374.1-4;Dbxref=GeneID:108573890%2CGenbank:XM_017936374.1;Parent=rna-XM_017936374.1
NW_017100293.1	Gnomon	exon	1230360	1230416	.	-	.	ID=exon-XM_017936374.1-1;Dbxref=GeneID:108573890%2CGenbank:XM_017936374.1;Parent=rna-XM_017936374.1
NW_017100293.1	Gnomon	exon	1230056	1230257	.	-	.	ID=exon-XM_017936374.1-2;Dbxref=GeneID:108573890%2CGenbank:XM_017936374.1;Parent=rna-XM_017936374.1
NW_017100293.1	Gnomon	mRNA	265936	293452	.	-	.	Name=XM_017936329.1;ID=rna-XM_017936329.1;Dbxref=GeneID:108573852%2CGenbank:XM_017936329.1;Note=The sequence of the model RefSeq transcript was modified relative to this genomic sequence to represent the inferred CDS: inserted 2 bases in 1 codon;Parent=gene-LOC108573852
NW_017100293.1	Gnomon	exon	969370	971018	.	+	.	ID=exon-XM_017936327.1-1;Dbxref=GeneID:108573850%2CGenbank:XM_017936327.1;Parent=rna-XM_017936327.1
NW_017100293.1	Gnomon	mRNA	1136873	1155482	.	-	.	Name=XM_017936328.1;ID=rna-XM_017936328.1;Dbxref=GeneID:108573851%2CGenbank:XM_017936328.1;Parent=gene-LOC108573851
NW_017100293.1	Gnomon	exon	1059322	1059417	.	+	.	ID=exon-XM_017936304.1-8;Dbxref=GeneID:108573827%2CGenbank:XM_017936304.1;Parent=rna-XM_017936304.1
NW_017100293.1	Gnomon	exon	1059890	1060124	.	+	.	ID=exon-XM_017936304.1-9;Dbxref=GeneID:108573827%2CGenbank:XM_017936304.1;Parent=rna-XM_017936304.1
NW_017100293.1	Gnomon	exon	1039969	1041719	.	+	.	ID=exon-XM_017936304.1-2;Dbxref=GeneID:108573827%2CGenbank:XM_017936304.1;Parent=rna-XM_017936304.1
NW_017100293.1	Gnomon	exon	1050466	1050654	.	+	.	ID=exon-XM_017936304.1-3;Dbxref=GeneID:108573827%2CGenbank:XM_017936304.1;Parent=rna-XM_017936304.1
NW_017100293.1	Gnomon	exon	973655	974057	.	+	.	ID=exon-XM_017936304.1-1;Dbxref=GeneID:108573827%2CGenbank:XM_017936304.1;Parent=rna-XM_017936304.1
NW_017100293.1	Gnomon	exon	1053776	1053862	.	+	.	ID=exon-XM_017936304.1-6;Dbxref=GeneID:108573827%2CGenbank:XM_017936304.1;Parent=rna-XM_017936304.1
NW_017100293.1	Gnomon	exon	1055345	1055443	.	+	.	ID=exon-XM_017936304.1-7;Dbxref=GeneID:108573827%2CGenbank:XM_017936304.1;Parent=rna-XM_017936304.1
NW_017100293.1	Gnomon	exon	1051888	1051998	.	+	.	ID=exon-XM_017936304.1-4;Dbxref=GeneID:108573827%2CGenbank:XM_017936304.1;Parent=rna-XM_017936304.1
NW_017100293.1	Gnomon	exon	1053343	1053432	.	+	.	ID=exon-XM_017936304.1-5;Dbxref=GeneID:108573827%2CGenbank:XM_017936304.1;Parent=rna-XM_017936304.1
NW_017100293.1	Gnomon	CDS	411292	411466	.	+	0	Name=XP_017791848.1;ID=cds-XP_017791848.1;Dbxref=GeneID:108573876%2CGenbank:XP_017791848.1;Parent=rna-XM_017936359.1
NW_017100293.1	Gnomon	CDS	411525	411596	.	+	0	Name=XP_017791848.1;ID=cds-XP_017791848.1;Dbxref=GeneID:108573876%2CGenbank:XP_017791848.1;Parent=rna-XM_017936359.1
NW_017100293.1	Gnomon	CDS	411681	411829	.	+	0	Name=XP_017791848.1;ID=cds-XP_017791848.1;Dbxref=GeneID:108573876%2CGenbank:XP_017791848.1;Parent=rna-XM_017936359.1
NW_017100293.1	Gnomon	CDS	411891	412077	.	+	0	Name=XP_017791848.1;ID=cds-XP_017791848.1;Dbxref=GeneID:108573876%2CGenbank:XP_017791848.1;Parent=rna-XM_017936359.1
NW_017100293.1	Gnomon	CDS	412147	412466	.	+	0	Name=XP_017791848.1;ID=cds-XP_017791848.1;Dbxref=GeneID:108573876%2CGenbank:XP_017791848.1;Parent=rna-XM_017936359.1
NW_017100293.1	Gnomon	CDS	411292	411466	.	+	0	Name=XP_017791847.1;ID=cds-XP_017791847.1;Dbxref=GeneID:108573876%2CGenbank:XP_017791847.1;Parent=rna-XM_017936358.1
NW_017100293.1	Gnomon	CDS	411525	411829	.	+	0	Name=XP_017791847.1;ID=cds-XP_017791847.1;Dbxref=GeneID:108573876%2CGenbank:XP_017791847.1;Parent=rna-XM_017936358.1
NW_017100293.1	Gnomon	CDS	411891	412077	.	+	0	Name=XP_017791847.1;ID=cds-XP_017791847.1;Dbxref=GeneID:108573876%2CGenbank:XP_017791847.1;Parent=rna-XM_017936358.1
NW_017100293.1	Gnomon	CDS	412147	412466	.	+	0	Name=XP_017791847.1;ID=cds-XP_017791847.1;Dbxref=GeneID:108573876%2CGenbank:XP_017791847.1;Parent=rna-XM_017936358.1
NW_017100293.1	Gnomon	exon	1262706	1262784	.	+	.	ID=exon-XM_017936391.1-1;Dbxref=GeneID:108573905%2CGenbank:XM_017936391.1;Parent=rna-XM_017936391.1
NW_017100293.1	Gnomon	exon	1262945	1263153	.	+	.	ID=exon-XM_017936391.1-2;Dbxref=GeneID:108573905%2CGenbank:XM_017936391.1;Parent=rna-XM_017936391.1
NW_017100293.1	Gnomon	exon	1263232	1263426	.	+	.	ID=exon-XM_017936391.1-3;Dbxref=GeneID:108573905%2CGenbank:XM_017936391.1;Parent=rna-XM_017936391.1
NW_017100293.1	Gnomon	exon	251627	251826	.	-	.	ID=exon-XM_017936320.1-6;Dbxref=GeneID:108573843%2CGenbank:XM_017936320.1;Parent=rna-XM_017936320.1
NW_017100293.1	Gnomon	exon	251439	251562	.	-	.	ID=exon-XM_017936320.1-7;Dbxref=GeneID:108573843%2CGenbank:XM_017936320.1;Parent=rna-XM_017936320.1
NW_017100293.1	Gnomon	exon	251259	251365	.	-	.	ID=exon-XM_017936320.1-8;Dbxref=GeneID:108573843%2CGenbank:XM_017936320.1;Parent=rna-XM_017936320.1
NW_017100293.1	Gnomon	exon	250112	250293	.	-	.	ID=exon-XM_017936320.1-9;Dbxref=GeneID:108573843%2CGenbank:XM_017936320.1;Parent=rna-XM_017936320.1
NW_017100293.1	Gnomon	exon	254563	254824	.	-	.	ID=exon-XM_017936320.1-2;Dbxref=GeneID:108573843%2CGenbank:XM_017936320.1;Parent=rna-XM_017936320.1
NW_017100293.1	Gnomon	exon	252432	252645	.	-	.	ID=exon-XM_017936320.1-3;Dbxref=GeneID:108573843%2CGenbank:XM_017936320.1;Parent=rna-XM_017936320.1
NW_017100293.1	Gnomon	exon	252121	252354	.	-	.	ID=exon-XM_017936320.1-4;Dbxref=GeneID:108573843%2CGenbank:XM_017936320.1;Parent=rna-XM_017936320.1
NW_017100293.1	Gnomon	exon	251894	252025	.	-	.	ID=exon-XM_017936320.1-5;Dbxref=GeneID:108573843%2CGenbank:XM_017936320.1;Parent=rna-XM_017936320.1
NW_017100293.1	Gnomon	exon	254900	255207	.	-	.	ID=exon-XM_017936320.1-1;Dbxref=GeneID:108573843%2CGenbank:XM_017936320.1;Parent=rna-XM_017936320.1
NW_017100293.1	Gnomon	exon	1265474	1265633	.	+	.	ID=exon-XM_017936391.1-8;Dbxref=GeneID:108573905%2CGenbank:XM_017936391.1;Parent=rna-XM_017936391.1
NW_017100293.1	Gnomon	exon	1265869	1266222	.	+	.	ID=exon-XM_017936391.1-9;Dbxref=GeneID:108573905%2CGenbank:XM_017936391.1;Parent=rna-XM_017936391.1
NW_017100293.1	Gnomon	exon	1263497	1263666	.	+	.	ID=exon-XM_017936391.1-4;Dbxref=GeneID:108573905%2CGenbank:XM_017936391.1;Parent=rna-XM_017936391.1
NW_017100293.1	Gnomon	exon	1264511	1264679	.	+	.	ID=exon-XM_017936391.1-5;Dbxref=GeneID:108573905%2CGenbank:XM_017936391.1;Parent=rna-XM_017936391.1
NW_017100293.1	Gnomon	exon	1264746	1265045	.	+	.	ID=exon-XM_017936391.1-6;Dbxref=GeneID:108573905%2CGenbank:XM_017936391.1;Parent=rna-XM_017936391.1
NW_017100293.1	Gnomon	exon	1265137	1265390	.	+	.	ID=exon-XM_017936391.1-7;Dbxref=GeneID:108573905%2CGenbank:XM_017936391.1;Parent=rna-XM_017936391.1
NW_017100293.1	Gnomon	CDS	255689	255718	.	+	0	Name=XP_017791846.1;ID=cds-XP_017791846.1;Dbxref=GeneID:108573874%2CGenbank:XP_017791846.1;Parent=rna-XM_017936357.1
NW_017100293.1	Gnomon	CDS	255807	256426	.	+	0	Name=XP_017791846.1;ID=cds-XP_017791846.1;Dbxref=GeneID:108573874%2CGenbank:XP_017791846.1;Parent=rna-XM_017936357.1
NW_017100293.1	Gnomon	CDS	256504	256637	.	+	0	Name=XP_017791846.1;ID=cds-XP_017791846.1;Dbxref=GeneID:108573874%2CGenbank:XP_017791846.1;Parent=rna-XM_017936357.1
NW_017100293.1	Gnomon	CDS	256702	256858	.	+	0	Name=XP_017791846.1;ID=cds-XP_017791846.1;Dbxref=GeneID:108573874%2CGenbank:XP_017791846.1;Parent=rna-XM_017936357.1
NW_017100293.1	Gnomon	CDS	256929	257091	.	+	0	Name=XP_017791846.1;ID=cds-XP_017791846.1;Dbxref=GeneID:108573874%2CGenbank:XP_017791846.1;Parent=rna-XM_017936357.1
NW_017100293.1	Gnomon	CDS	257166	257466	.	+	0	Name=XP_017791846.1;ID=cds-XP_017791846.1;Dbxref=GeneID:108573874%2CGenbank:XP_017791846.1;Parent=rna-XM_017936357.1
NW_017100293.1	Gnomon	CDS	257548	257697	.	+	0	Name=XP_017791846.1;ID=cds-XP_017791846.1;Dbxref=GeneID:108573874%2CGenbank:XP_017791846.1;Parent=rna-XM_017936357.1
NW_017100293.1	Gnomon	CDS	257765	257947	.	+	0	Name=XP_017791846.1;ID=cds-XP_017791846.1;Dbxref=GeneID:108573874%2CGenbank:XP_017791846.1;Parent=rna-XM_017936357.1
NW_017100293.1	Gnomon	CDS	258029	258165	.	+	0	Name=XP_017791846.1;ID=cds-XP_017791846.1;Dbxref=GeneID:108573874%2CGenbank:XP_017791846.1;Parent=rna-XM_017936357.1
NW_017100293.1	Gnomon	exon	1060682	1060753	.	+	.	ID=exon-XM_017936304.1-10;Dbxref=GeneID:108573827%2CGenbank:XM_017936304.1;Parent=rna-XM_017936304.1
NW_017100293.1	Gnomon	exon	1061423	1061585	.	+	.	ID=exon-XM_017936304.1-11;Dbxref=GeneID:108573827%2CGenbank:XM_017936304.1;Parent=rna-XM_017936304.1
NW_017100293.1	Gnomon	exon	1062957	1063066	.	+	.	ID=exon-XM_017936304.1-12;Dbxref=GeneID:108573827%2CGenbank:XM_017936304.1;Parent=rna-XM_017936304.1
NW_017100293.1	Gnomon	exon	1063468	1063534	.	+	.	ID=exon-XM_017936304.1-13;Dbxref=GeneID:108573827%2CGenbank:XM_017936304.1;Parent=rna-XM_017936304.1
NW_017100293.1	Gnomon	exon	1063600	1063639	.	+	.	ID=exon-XM_017936304.1-14;Dbxref=GeneID:108573827%2CGenbank:XM_017936304.1;Parent=rna-XM_017936304.1
NW_017100293.1	Gnomon	exon	1064649	1064920	.	+	.	ID=exon-XM_017936304.1-15;Dbxref=GeneID:108573827%2CGenbank:XM_017936304.1;Parent=rna-XM_017936304.1
NW_017100293.1	Gnomon	exon	1066056	1066290	.	+	.	ID=exon-XM_017936304.1-16;Dbxref=GeneID:108573827%2CGenbank:XM_017936304.1;Parent=rna-XM_017936304.1
NW_017100293.1	Gnomon	exon	1070097	1070411	.	+	.	ID=exon-XM_017936304.1-17;Dbxref=GeneID:108573827%2CGenbank:XM_017936304.1;Parent=rna-XM_017936304.1
NW_017100293.1	Gnomon	exon	1071093	1071359	.	+	.	ID=exon-XM_017936304.1-18;Dbxref=GeneID:108573827%2CGenbank:XM_017936304.1;Parent=rna-XM_017936304.1
NW_017100293.1	Gnomon	exon	1074970	1075103	.	+	.	ID=exon-XM_017936304.1-19;Dbxref=GeneID:108573827%2CGenbank:XM_017936304.1;Parent=rna-XM_017936304.1
NW_017100293.1	Gnomon	exon	1075327	1076084	.	+	.	ID=exon-XM_017936304.1-20;Dbxref=GeneID:108573827%2CGenbank:XM_017936304.1;Parent=rna-XM_017936304.1
NW_017100293.1	Gnomon	CDS	321935	321992	.	-	0	Name=XP_017791849.1;ID=cds-XP_017791849.1;Dbxref=GeneID:108573877%2CGenbank:XP_017791849.1;Parent=rna-XM_017936360.1
NW_017100293.1	Gnomon	CDS	310415	310551	.	-	0	Name=XP_017791849.1;ID=cds-XP_017791849.1;Dbxref=GeneID:108573877%2CGenbank:XP_017791849.1;Parent=rna-XM_017936360.1
NW_017100293.1	Gnomon	CDS	308570	308724	.	-	0	Name=XP_017791849.1;ID=cds-XP_017791849.1;Dbxref=GeneID:108573877%2CGenbank:XP_017791849.1;Parent=rna-XM_017936360.1
NW_017100293.1	Gnomon	CDS	307580	307763	.	-	0	Name=XP_017791849.1;ID=cds-XP_017791849.1;Dbxref=GeneID:108573877%2CGenbank:XP_017791849.1;Parent=rna-XM_017936360.1
NW_017100293.1	Gnomon	CDS	304869	305085	.	-	0	Name=XP_017791849.1;ID=cds-XP_017791849.1;Dbxref=GeneID:108573877%2CGenbank:XP_017791849.1;Parent=rna-XM_017936360.1
NW_017100293.1	Gnomon	CDS	303292	303426	.	-	0	Name=XP_017791849.1;ID=cds-XP_017791849.1;Dbxref=GeneID:108573877%2CGenbank:XP_017791849.1;Parent=rna-XM_017936360.1
NW_017100293.1	Gnomon	CDS	302456	302634	.	-	0	Name=XP_017791849.1;ID=cds-XP_017791849.1;Dbxref=GeneID:108573877%2CGenbank:XP_017791849.1;Parent=rna-XM_017936360.1
NW_017100293.1	Gnomon	CDS	302186	302315	.	-	0	Name=XP_017791849.1;ID=cds-XP_017791849.1;Dbxref=GeneID:108573877%2CGenbank:XP_017791849.1;Parent=rna-XM_017936360.1
NW_017100293.1	Gnomon	CDS	301866	302116	.	-	0	Name=XP_017791849.1;ID=cds-XP_017791849.1;Dbxref=GeneID:108573877%2CGenbank:XP_017791849.1;Parent=rna-XM_017936360.1
NW_017100293.1	Gnomon	exon	1297911	1298178	.	+	.	ID=exon-XM_017936319.1-8;Dbxref=GeneID:108573842%2CGenbank:XM_017936319.1;Note=The sequence of the model RefSeq transcript was modified relative to this genomic sequence to represent the inferred CDS: inserted 2 bases in 1 codon;Parent=rna-XM_017936319.1
NW_017100293.1	Gnomon	exon	1298727	1299270	.	+	.	ID=exon-XM_017936319.1-9;Dbxref=GeneID:108573842%2CGenbank:XM_017936319.1;Note=The sequence of the model RefSeq transcript was modified relative to this genomic sequence to represent the inferred CDS: inserted 2 bases in 1 codon;Parent=rna-XM_017936319.1
NW_017100293.1	Gnomon	exon	1297061	1297488	.	+	.	ID=exon-XM_017936319.1-6;Dbxref=GeneID:108573842%2CGenbank:XM_017936319.1;Note=The sequence of the model RefSeq transcript was modified relative to this genomic sequence to represent the inferred CDS: inserted 2 bases in 1 codon;Parent=rna-XM_017936319.1
NW_017100293.1	Gnomon	exon	1297595	1297836	.	+	.	ID=exon-XM_017936319.1-7;Dbxref=GeneID:108573842%2CGenbank:XM_017936319.1;Note=The sequence of the model RefSeq transcript was modified relative to this genomic sequence to represent the inferred CDS: inserted 2 bases in 1 codon;Parent=rna-XM_017936319.1
NW_017100293.1	Gnomon	exon	1295562	1295789	.	+	.	ID=exon-XM_017936319.1-4;Dbxref=GeneID:108573842%2CGenbank:XM_017936319.1;Note=The sequence of the model RefSeq transcript was modified relative to this genomic sequence to represent the inferred CDS: inserted 2 bases in 1 codon;Parent=rna-XM_017936319.1
NW_017100293.1	Gnomon	exon	1296202	1296608	.	+	.	ID=exon-XM_017936319.1-5;Dbxref=GeneID:108573842%2CGenbank:XM_017936319.1;Note=The sequence of the model RefSeq transcript was modified relative to this genomic sequence to represent the inferred CDS: inserted 2 bases in 1 codon;Parent=rna-XM_017936319.1
NW_017100293.1	Gnomon	exon	1295204	1295436	.	+	.	ID=exon-XM_017936319.1-2;Dbxref=GeneID:108573842%2CGenbank:XM_017936319.1;Note=The sequence of the model RefSeq transcript was modified relative to this genomic sequence to represent the inferred CDS: inserted 2 bases in 1 codon;Parent=rna-XM_017936319.1
NW_017100293.1	Gnomon	exon	1295535	1295560	.	+	.	ID=exon-XM_017936319.1-3;Dbxref=GeneID:108573842%2CGenbank:XM_017936319.1;Note=The sequence of the model RefSeq transcript was modified relative to this genomic sequence to represent the inferred CDS: inserted 2 bases in 1 codon;Parent=rna-XM_017936319.1
NW_017100293.1	Gnomon	exon	1294898	1295135	.	+	.	ID=exon-XM_017936319.1-1;Dbxref=GeneID:108573842%2CGenbank:XM_017936319.1;Note=The sequence of the model RefSeq transcript was modified relative to this genomic sequence to represent the inferred CDS: inserted 2 bases in 1 codon;Parent=rna-XM_017936319.1
NW_017100293.1	Gnomon	exon	246046	246280	.	+	.	ID=exon-XM_017936343.1-1;Dbxref=GeneID:108573862%2CGenbank:XM_017936343.1;Parent=rna-XM_017936343.1
NW_017100293.1	Gnomon	exon	246374	246629	.	+	.	ID=exon-XM_017936343.1-2;Dbxref=GeneID:108573862%2CGenbank:XM_017936343.1;Parent=rna-XM_017936343.1
NW_017100293.1	Gnomon	exon	246918	247131	.	+	.	ID=exon-XM_017936343.1-3;Dbxref=GeneID:108573862%2CGenbank:XM_017936343.1;Parent=rna-XM_017936343.1
NW_017100293.1	Gnomon	exon	247209	247445	.	+	.	ID=exon-XM_017936343.1-4;Dbxref=GeneID:108573862%2CGenbank:XM_017936343.1;Parent=rna-XM_017936343.1
NW_017100293.1	Gnomon	exon	247514	247645	.	+	.	ID=exon-XM_017936343.1-5;Dbxref=GeneID:108573862%2CGenbank:XM_017936343.1;Parent=rna-XM_017936343.1
NW_017100293.1	Gnomon	exon	247718	247920	.	+	.	ID=exon-XM_017936343.1-6;Dbxref=GeneID:108573862%2CGenbank:XM_017936343.1;Parent=rna-XM_017936343.1
NW_017100293.1	Gnomon	exon	247994	248114	.	+	.	ID=exon-XM_017936343.1-7;Dbxref=GeneID:108573862%2CGenbank:XM_017936343.1;Parent=rna-XM_017936343.1
NW_017100293.1	Gnomon	exon	248188	248374	.	+	.	ID=exon-XM_017936343.1-8;Dbxref=GeneID:108573862%2CGenbank:XM_017936343.1;Parent=rna-XM_017936343.1
NW_017100293.1	RefSeq	cDNA_match	1294898	1295135	.	+	.	ID=7b419b1b-9ae0-43ed-8f21-062bba4c97cb;Target=XM_017936319.1 1 238
NW_017100293.1	RefSeq	cDNA_match	1295204	1295436	.	+	.	ID=7b419b1b-9ae0-43ed-8f21-062bba4c97cb;Target=XM_017936319.1 1 238
NW_017100293.1	RefSeq	cDNA_match	1295535	1295789	.	+	.	ID=7b419b1b-9ae0-43ed-8f21-062bba4c97cb;Target=XM_017936319.1 1 238
NW_017100293.1	RefSeq	cDNA_match	1296202	1296608	.	+	.	ID=7b419b1b-9ae0-43ed-8f21-062bba4c97cb;Target=XM_017936319.1 1 238
NW_017100293.1	RefSeq	cDNA_match	1297061	1297488	.	+	.	ID=7b419b1b-9ae0-43ed-8f21-062bba4c97cb;Target=XM_017936319.1 1 238
NW_017100293.1	RefSeq	cDNA_match	1297595	1297836	.	+	.	ID=7b419b1b-9ae0-43ed-8f21-062bba4c97cb;Target=XM_017936319.1 1 238
NW_017100293.1	RefSeq	cDNA_match	1297911	1298178	.	+	.	ID=7b419b1b-9ae0-43ed-8f21-062bba4c97cb;Target=XM_017936319.1 1 238
NW_017100293.1	RefSeq	cDNA_match	1298727	1299270	.	+	.	ID=7b419b1b-9ae0-43ed-8f21-062bba4c97cb;Target=XM_017936319.1 1 238
NW_017100293.1	RefSeq	cDNA_match	1299943	1300260	.	+	.	ID=7b419b1b-9ae0-43ed-8f21-062bba4c97cb;Target=XM_017936319.1 1 238
NW_017100293.1	RefSeq	cDNA_match	1300345	1300699	.	+	.	ID=7b419b1b-9ae0-43ed-8f21-062bba4c97cb;Target=XM_017936319.1 1 238
NW_017100293.1	RefSeq	cDNA_match	1301317	1301588	.	+	.	ID=7b419b1b-9ae0-43ed-8f21-062bba4c97cb;Target=XM_017936319.1 1 238
NW_017100293.1	RefSeq	cDNA_match	1301648	1302028	.	+	.	ID=7b419b1b-9ae0-43ed-8f21-062bba4c97cb;Target=XM_017936319.1 1 238
NW_017100293.1	RefSeq	cDNA_match	1302540	1302688	.	+	.	ID=7b419b1b-9ae0-43ed-8f21-062bba4c97cb;Target=XM_017936319.1 1 238
NW_017100293.1	RefSeq	cDNA_match	1302909	1302938	.	+	.	ID=7b419b1b-9ae0-43ed-8f21-062bba4c97cb;Target=XM_017936319.1 1 238
NW_017100293.1	RefSeq	cDNA_match	1303282	1303527	.	+	.	ID=7b419b1b-9ae0-43ed-8f21-062bba4c97cb;Target=XM_017936319.1 1 238
NW_017100293.1	RefSeq	cDNA_match	1304747	1305275	.	+	.	ID=7b419b1b-9ae0-43ed-8f21-062bba4c97cb;Target=XM_017936319.1 1 238
NW_017100293.1	RefSeq	cDNA_match	1305659	1306223	.	+	.	ID=7b419b1b-9ae0-43ed-8f21-062bba4c97cb;Target=XM_017936319.1 1 238
NW_017100293.1	RefSeq	cDNA_match	1306910	1309303	.	+	.	ID=7b419b1b-9ae0-43ed-8f21-062bba4c97cb;Target=XM_017936319.1 1 238
NW_017100293.1	RefSeq	cDNA_match	1309368	1309729	.	+	.	ID=7b419b1b-9ae0-43ed-8f21-062bba4c97cb;Target=XM_017936319.1 1 238
NW_017100293.1	RefSeq	cDNA_match	1310438	1310914	.	+	.	ID=7b419b1b-9ae0-43ed-8f21-062bba4c97cb;Target=XM_017936319.1 1 238
NW_017100293.1	RefSeq	cDNA_match	1311244	1311508	.	+	.	ID=7b419b1b-9ae0-43ed-8f21-062bba4c97cb;Target=XM_017936319.1 1 238
NW_017100293.1	RefSeq	cDNA_match	1311574	1311923	.	+	.	ID=7b419b1b-9ae0-43ed-8f21-062bba4c97cb;Target=XM_017936319.1 1 238
NW_017100293.1	RefSeq	cDNA_match	1312581	1312843	.	+	.	ID=7b419b1b-9ae0-43ed-8f21-062bba4c97cb;Target=XM_017936319.1 1 238
NW_017100293.1	RefSeq	cDNA_match	1312908	1313204	.	+	.	ID=7b419b1b-9ae0-43ed-8f21-062bba4c97cb;Target=XM_017936319.1 1 238
NW_017100293.1	RefSeq	cDNA_match	1313269	1313438	.	+	.	ID=7b419b1b-9ae0-43ed-8f21-062bba4c97cb;Target=XM_017936319.1 1 238
NW_017100293.1	RefSeq	cDNA_match	1314021	1314324	.	+	.	ID=7b419b1b-9ae0-43ed-8f21-062bba4c97cb;Target=XM_017936319.1 1 238
NW_017100293.1	RefSeq	cDNA_match	1314391	1314860	.	+	.	ID=7b419b1b-9ae0-43ed-8f21-062bba4c97cb;Target=XM_017936319.1 1 238
NW_017100293.1	RefSeq	cDNA_match	1315669	1316250	.	+	.	ID=7b419b1b-9ae0-43ed-8f21-062bba4c97cb;Target=XM_017936319.1 1 238
NW_017100293.1	RefSeq	cDNA_match	1316469	1316491	.	+	.	ID=7b419b1b-9ae0-43ed-8f21-062bba4c97cb;Target=XM_017936319.1 1 238
NW_017100293.1	RefSeq	cDNA_match	1316574	1316836	.	+	.	ID=7b419b1b-9ae0-43ed-8f21-062bba4c97cb;Target=XM_017936319.1 1 238
NW_017100293.1	RefSeq	cDNA_match	1317134	1317415	.	+	.	ID=7b419b1b-9ae0-43ed-8f21-062bba4c97cb;Target=XM_017936319.1 1 238
NW_017100293.1	RefSeq	cDNA_match	1317487	1317788	.	+	.	ID=7b419b1b-9ae0-43ed-8f21-062bba4c97cb;Target=XM_017936319.1 1 238
NW_017100293.1	RefSeq	cDNA_match	1318115	1318242	.	+	.	ID=7b419b1b-9ae0-43ed-8f21-062bba4c97cb;Target=XM_017936319.1 1 238
NW_017100293.1	RefSeq	cDNA_match	1318302	1318498	.	+	.	ID=7b419b1b-9ae0-43ed-8f21-062bba4c97cb;Target=XM_017936319.1 1 238
NW_017100293.1	RefSeq	cDNA_match	1318621	1318977	.	+	.	ID=7b419b1b-9ae0-43ed-8f21-062bba4c97cb;Target=XM_017936319.1 1 238
NW_017100293.1	RefSeq	cDNA_match	1319473	1319621	.	+	.	ID=7b419b1b-9ae0-43ed-8f21-062bba4c97cb;Target=XM_017936319.1 1 238
NW_017100293.1	RefSeq	cDNA_match	1319882	1320176	.	+	.	ID=7b419b1b-9ae0-43ed-8f21-062bba4c97cb;Target=XM_017936319.1 1 238
NW_017100293.1	Gnomon	mRNA	634989	635710	.	+	.	Name=XM_017936380.1;ID=rna-XM_017936380.1;Dbxref=GeneID:108573895%2CGenbank:XM_017936380.1;Parent=gene-LOC108573895
NW_017100293.1	Gnomon	gene	1430616	1471410	.	+	.	Name=LOC108573837;ID=gene-LOC108573837;Dbxref=GeneID:108573837
NW_017100293.1	Gnomon	pseudogene	1513678	1514171	.	-	.	Name=LOC108573838;ID=gene-LOC108573838;Dbxref=GeneID:108573838
NW_017100293.1	Gnomon	gene	1678320	1679820	.	+	.	Name=LOC108573839;ID=gene-LOC108573839;Dbxref=GeneID:108573839
NW_017100293.1	Gnomon	gene	1224081	1225263	.	+	.	Name=LOC108573833;ID=gene-LOC108573833;Dbxref=GeneID:108573833
NW_017100293.1	Gnomon	gene	1234515	1235429	.	+	.	Name=LOC108573834;ID=gene-LOC108573834;Dbxref=GeneID:108573834
NW_017100293.1	Gnomon	gene	1371411	1372364	.	-	.	Name=LOC108573836;ID=gene-LOC108573836;Dbxref=GeneID:108573836
NW_017100293.1	Gnomon	gene	1172535	1182320	.	-	.	Name=LOC108573830;ID=gene-LOC108573830;Dbxref=GeneID:108573830
NW_017100293.1	Gnomon	gene	1198043	1201128	.	-	.	Name=LOC108573831;ID=gene-LOC108573831;Dbxref=GeneID:108573831
NW_017100293.1	Gnomon	gene	1204009	1211644	.	+	.	Name=LOC108573832;ID=gene-LOC108573832;Dbxref=GeneID:108573832
NW_017100293.1	Gnomon	gene	637602	640233	.	+	.	Name=LOC108573826;ID=gene-LOC108573826;Dbxref=GeneID:108573826
NW_017100293.1	Gnomon	gene	973655	1076084	.	+	.	Name=LOC108573827;ID=gene-LOC108573827;Dbxref=GeneID:108573827
NW_017100293.1	Gnomon	gene	1130344	1131132	.	-	.	Name=LOC108573828;ID=gene-LOC108573828;Dbxref=GeneID:108573828
NW_017100293.1	Gnomon	gene	1132011	1134665	.	-	.	Name=LOC108573829;ID=gene-LOC108573829;Dbxref=GeneID:108573829
NW_017100293.1	Gnomon	gene	384544	409255	.	-	.	Name=LOC108573822;ID=gene-LOC108573822;Dbxref=GeneID:108573822
NW_017100293.1	Gnomon	gene	416125	499526	.	-	.	Name=LOC108573823;ID=gene-LOC108573823;Dbxref=GeneID:108573823
NW_017100293.1	Gnomon	gene	630881	634754	.	+	.	Name=LOC108573825;ID=gene-LOC108573825;Dbxref=GeneID:108573825
NW_017100293.1	Gnomon	gene	327126	328107	.	+	.	Name=LOC108573820;ID=gene-LOC108573820;Dbxref=GeneID:108573820
NW_017100293.1	Gnomon	gene	328283	328751	.	+	.	Name=LOC108573821;ID=gene-LOC108573821;Dbxref=GeneID:108573821
NW_017100293.1	Gnomon	gene	300587	301489	.	+	.	Name=LOC108573819;ID=gene-LOC108573819;Dbxref=GeneID:108573819
NW_017100293.1	Gnomon	gene	201428	201830	.	+	.	Name=LOC108573815;ID=gene-LOC108573815;Dbxref=GeneID:108573815
NW_017100293.1	Gnomon	gene	227504	228311	.	-	.	Name=LOC108573816;ID=gene-LOC108573816;Dbxref=GeneID:108573816
NW_017100293.1	Gnomon	gene	230073	232711	.	-	.	Name=LOC108573817;ID=gene-LOC108573817;Dbxref=GeneID:108573817
NW_017100293.1	Gnomon	gene	260710	262159	.	+	.	Name=LOC108573818;ID=gene-LOC108573818;Dbxref=GeneID:108573818
NW_017100293.1	Gnomon	gene	185380	193564	.	+	.	Name=LOC108573812;ID=gene-LOC108573812;Dbxref=GeneID:108573812
NW_017100293.1	Gnomon	gene	194570	199543	.	+	.	Name=LOC108573814;ID=gene-LOC108573814;Dbxref=GeneID:108573814
NW_017100293.1	Gnomon	gene	301866	322007	.	-	.	Name=LOC108573877;ID=gene-LOC108573877;Dbxref=GeneID:108573877
NW_017100293.1	Gnomon	gene	550575	552556	.	-	.	Name=LOC108573878;ID=gene-LOC108573878;Dbxref=GeneID:108573878
NW_017100293.1	Gnomon	gene	204827	207919	.	+	.	Name=LOC108573879;ID=gene-LOC108573879;Dbxref=GeneID:108573879
NW_017100293.1	Gnomon	gene	1352359	1353537	.	-	.	Name=LOC108573873;ID=gene-LOC108573873;Dbxref=GeneID:108573873
NW_017100293.1	Gnomon	gene	255689	258259	.	+	.	Name=LOC108573874;ID=gene-LOC108573874;Dbxref=GeneID:108573874
NW_017100293.1	Gnomon	gene	410579	412570	.	+	.	Name=LOC108573876;ID=gene-LOC108573876;Dbxref=GeneID:108573876
NW_017100293.1	Gnomon	gene	1182478	1189014	.	-	.	Name=LOC108573870;ID=gene-LOC108573870;Dbxref=GeneID:108573870
NW_017100293.1	Gnomon	gene	1513221	1537160	.	+	.	Name=LOC108573871;ID=gene-LOC108573871;Dbxref=GeneID:108573871
NW_017100293.1	Gnomon	gene	234783	238760	.	+	.	Name=LOC108573872;ID=gene-LOC108573872;Dbxref=GeneID:108573872
NW_017100293.1	Gnomon	gene	1192187	1197712	.	+	.	Name=LOC108573866;ID=gene-LOC108573866;Dbxref=GeneID:108573866
NW_017100293.1	Gnomon	gene	1189690	1190783	.	-	.	Name=LOC108573867;ID=gene-LOC108573867;Dbxref=GeneID:108573867
NW_017100293.1	Gnomon	gene	672723	930256	.	-	.	Name=LOC108573868;ID=gene-LOC108573868;Dbxref=GeneID:108573868
NW_017100293.1	Gnomon	gene	1226500	1227535	.	-	.	Name=LOC108573869;ID=gene-LOC108573869;Dbxref=GeneID:108573869
NW_017100293.1	Gnomon	gene	246046	248374	.	+	.	Name=LOC108573862;ID=gene-LOC108573862;Dbxref=GeneID:108573862
NW_017100293.1	Gnomon	gene	620827	623585	.	-	.	Name=LOC108573863;ID=gene-LOC108573863;Dbxref=GeneID:108573863
NW_017100293.1	Gnomon	gene	629331	631151	.	-	.	Name=LOC108573865;ID=gene-LOC108573865;Dbxref=GeneID:108573865
NW_017100293.1	Gnomon	gene	964086	968682	.	-	.	Name=LOC108573860;ID=gene-LOC108573860;Dbxref=GeneID:108573860
NW_017100293.1	Gnomon	gene	1162706	1167568	.	-	.	Name=LOC108573861;ID=gene-LOC108573861;Dbxref=GeneID:108573861
NW_017100293.1	Gnomon	gene	1359297	1360055	.	+	.	Name=LOC108573859;ID=gene-LOC108573859;Dbxref=GeneID:108573859
NW_017100293.1	Gnomon	gene	335933	336139	.	+	.	Name=LOC108573855;ID=gene-LOC108573855;Dbxref=GeneID:108573855
NW_017100293.1	Gnomon	gene	1368144	1369409	.	+	.	Name=LOC108573856;ID=gene-LOC108573856;Dbxref=GeneID:108573856
NW_017100293.1	Gnomon	gene	1360251	1361011	.	-	.	Name=LOC108573858;ID=gene-LOC108573858;Dbxref=GeneID:108573858
NW_017100293.1	Gnomon	gene	1136873	1155482	.	-	.	Name=LOC108573851;ID=gene-LOC108573851;Dbxref=GeneID:108573851
NW_017100293.1	Gnomon	gene	265936	293452	.	-	.	Name=LOC108573852;ID=gene-LOC108573852;Dbxref=GeneID:108573852
NW_017100293.1	Gnomon	gene	1220155	1223670	.	-	.	Name=LOC108573853;ID=gene-LOC108573853;Dbxref=GeneID:108573853
NW_017100293.1	Gnomon	gene	329278	383724	.	-	.	Name=LOC108573854;ID=gene-LOC108573854;Dbxref=GeneID:108573854
NW_017100293.1	Gnomon	gene	969370	971018	.	+	.	Name=LOC108573850;ID=gene-LOC108573850;Dbxref=GeneID:108573850
NW_017100293.1	Gnomon	gene	527582	530410	.	+	.	Name=LOC108573848;ID=gene-LOC108573848;Dbxref=GeneID:108573848
NW_017100293.1	Gnomon	gene	521499	523817	.	-	.	Name=LOC108573849;ID=gene-LOC108573849;Dbxref=GeneID:108573849
NW_017100293.1	Gnomon	gene	252966	254509	.	+	.	Name=LOC108573844;ID=gene-LOC108573844;Dbxref=GeneID:108573844
NW_017100293.1	Gnomon	gene	248456	249335	.	-	.	Name=LOC108573845;ID=gene-LOC108573845;Dbxref=GeneID:108573845
NW_017100293.1	Gnomon	gene	324123	326776	.	-	.	Name=LOC108573847;ID=gene-LOC108573847;Dbxref=GeneID:108573847
NW_017100293.1	Gnomon	gene	243272	245165	.	-	.	Name=LOC108573840;ID=gene-LOC108573840;Dbxref=GeneID:108573840
NW_017100293.1	Gnomon	gene	217746	223564	.	+	.	Name=LOC108573841;ID=gene-LOC108573841;Dbxref=GeneID:108573841
NW_017100293.1	Gnomon	gene	1294898	1320176	.	+	.	Name=LOC108573842;ID=gene-LOC108573842;Dbxref=GeneID:108573842
NW_017100293.1	Gnomon	gene	249394	255207	.	-	.	Name=LOC108573843;ID=gene-LOC108573843;Dbxref=GeneID:108573843
NW_017100293.1	Gnomon	gene	1211871	1213987	.	-	.	Name=LOC108573899;ID=gene-LOC108573899;Dbxref=GeneID:108573899
NW_017100293.1	Gnomon	gene	634989	635710	.	+	.	Name=LOC108573895;ID=gene-LOC108573895;Dbxref=GeneID:108573895
NW_017100293.1	Gnomon	gene	1077603	1078355	.	+	.	Name=LOC108573897;ID=gene-LOC108573897;Dbxref=GeneID:108573897
NW_017100293.1	Gnomon	gene	645180	647370	.	-	.	Name=LOC108573898;ID=gene-LOC108573898;Dbxref=GeneID:108573898
NW_017100293.1	Gnomon	gene	1168026	1169649	.	+	.	Name=LOC108573891;ID=gene-LOC108573891;Dbxref=GeneID:108573891
NW_017100293.1	Gnomon	gene	1156266	1157718	.	+	.	Name=LOC108573892;ID=gene-LOC108573892;Dbxref=GeneID:108573892
NW_017100293.1	Gnomon	gene	624519	626230	.	+	.	Name=LOC108573893;ID=gene-LOC108573893;Dbxref=GeneID:108573893
NW_017100293.1	Gnomon	gene	619807	620644	.	+	.	Name=LOC108573894;ID=gene-LOC108573894;Dbxref=GeneID:108573894
NW_017100293.1	Gnomon	gene	1228203	1230416	.	-	.	Name=LOC108573890;ID=gene-LOC108573890;Dbxref=GeneID:108573890
NW_017100293.1	Gnomon	gene	1231078	1233604	.	+	.	Name=LOC108573888;ID=gene-LOC108573888;Dbxref=GeneID:108573888
NW_017100293.1	Gnomon	gene	202362	204290	.	-	.	Name=LOC108573889;ID=gene-LOC108573889;Dbxref=GeneID:108573889
NW_017100293.1	Gnomon	gene	1125521	1127421	.	-	.	Name=LOC108573884;ID=gene-LOC108573884;Dbxref=GeneID:108573884
NW_017100293.1	Gnomon	gene	241221	243038	.	+	.	Name=LOC108573886;ID=gene-LOC108573886;Dbxref=GeneID:108573886
NW_017100293.1	Gnomon	gene	1216331	1218413	.	-	.	Name=LOC108573887;ID=gene-LOC108573887;Dbxref=GeneID:108573887
NW_017100293.1	Gnomon	gene	1214193	1215653	.	+	.	Name=LOC108573880;ID=gene-LOC108573880;Dbxref=GeneID:108573880
NW_017100293.1	Gnomon	gene	199932	200895	.	+	.	Name=LOC108573882;ID=gene-LOC108573882;Dbxref=GeneID:108573882
NW_017100293.1	Gnomon	gene	1695906	1699952	.	+	.	Name=LOC108573883;ID=gene-LOC108573883;Dbxref=GeneID:108573883
NW_017100293.1	Gnomon	exon	621035	621210	.	-	.	ID=exon-XM_017936344.1-6;Dbxref=GeneID:108573863%2CGenbank:XM_017936344.1;Parent=rna-XM_017936344.1
NW_017100293.1	Gnomon	exon	620827	620953	.	-	.	ID=exon-XM_017936344.1-7;Dbxref=GeneID:108573863%2CGenbank:XM_017936344.1;Parent=rna-XM_017936344.1
NW_017100293.1	Gnomon	exon	621487	621813	.	-	.	ID=exon-XM_017936344.1-4;Dbxref=GeneID:108573863%2CGenbank:XM_017936344.1;Parent=rna-XM_017936344.1
NW_017100293.1	Gnomon	exon	621289	621419	.	-	.	ID=exon-XM_017936344.1-5;Dbxref=GeneID:108573863%2CGenbank:XM_017936344.1;Parent=rna-XM_017936344.1
NW_017100293.1	Gnomon	exon	623150	623504	.	-	.	ID=exon-XM_017936344.1-2;Dbxref=GeneID:108573863%2CGenbank:XM_017936344.1;Parent=rna-XM_017936344.1
NW_017100293.1	Gnomon	exon	621889	623046	.	-	.	ID=exon-XM_017936344.1-3;Dbxref=GeneID:108573863%2CGenbank:XM_017936344.1;Parent=rna-XM_017936344.1
NW_017100293.1	Gnomon	exon	623575	623585	.	-	.	ID=exon-XM_017936344.1-1;Dbxref=GeneID:108573863%2CGenbank:XM_017936344.1;Parent=rna-XM_017936344.1
NW_017100293.1	Gnomon	mRNA	645180	647370	.	-	.	Name=XM_017936382.1;ID=rna-XM_017936382.1;Dbxref=GeneID:108573898%2CGenbank:XM_017936382.1;Parent=gene-LOC108573898
NW_017100293.1	Gnomon	CDS	637633	637756	.	+	0	Name=XP_017791792.1;ID=cds-XP_017791792.1;Dbxref=GeneID:108573826%2CGenbank:XP_017791792.1;Parent=rna-XM_017936303.1
NW_017100293.1	Gnomon	CDS	638518	638696	.	+	0	Name=XP_017791792.1;ID=cds-XP_017791792.1;Dbxref=GeneID:108573826%2CGenbank:XP_017791792.1;Parent=rna-XM_017936303.1
NW_017100293.1	Gnomon	CDS	638770	638943	.	+	0	Name=XP_017791792.1;ID=cds-XP_017791792.1;Dbxref=GeneID:108573826%2CGenbank:XP_017791792.1;Parent=rna-XM_017936303.1
NW_017100293.1	Gnomon	CDS	639022	639189	.	+	0	Name=XP_017791792.1;ID=cds-XP_017791792.1;Dbxref=GeneID:108573826%2CGenbank:XP_017791792.1;Parent=rna-XM_017936303.1
NW_017100293.1	Gnomon	CDS	639258	639334	.	+	0	Name=XP_017791792.1;ID=cds-XP_017791792.1;Dbxref=GeneID:108573826%2CGenbank:XP_017791792.1;Parent=rna-XM_017936303.1
NW_017100293.1	Gnomon	CDS	639408	639584	.	+	0	Name=XP_017791792.1;ID=cds-XP_017791792.1;Dbxref=GeneID:108573826%2CGenbank:XP_017791792.1;Parent=rna-XM_017936303.1
NW_017100293.1	Gnomon	CDS	639674	639809	.	+	0	Name=XP_017791792.1;ID=cds-XP_017791792.1;Dbxref=GeneID:108573826%2CGenbank:XP_017791792.1;Parent=rna-XM_017936303.1
NW_017100293.1	Gnomon	CDS	639883	639999	.	+	0	Name=XP_017791792.1;ID=cds-XP_017791792.1;Dbxref=GeneID:108573826%2CGenbank:XP_017791792.1;Parent=rna-XM_017936303.1
NW_017100293.1	Gnomon	CDS	640183	640233	.	+	0	Name=XP_017791792.1;ID=cds-XP_017791792.1;Dbxref=GeneID:108573826%2CGenbank:XP_017791792.1;Parent=rna-XM_017936303.1
NW_017100293.1	Gnomon	CDS	1372313	1372364	.	-	0	Name=XP_017791802.1;ID=cds-XP_017791802.1;Dbxref=GeneID:108573836%2CGenbank:XP_017791802.1;Parent=rna-XM_017936313.1
NW_017100293.1	Gnomon	CDS	1371568	1371671	.	-	0	Name=XP_017791802.1;ID=cds-XP_017791802.1;Dbxref=GeneID:108573836%2CGenbank:XP_017791802.1;Parent=rna-XM_017936313.1
NW_017100293.1	Gnomon	CDS	1371411	1371491	.	-	0	Name=XP_017791802.1;ID=cds-XP_017791802.1;Dbxref=GeneID:108573836%2CGenbank:XP_017791802.1;Parent=rna-XM_017936313.1
NW_017100293.1	Gnomon	CDS	1234515	1234520	.	+	0	Name=XP_017791801.1;ID=cds-XP_017791801.1;Dbxref=GeneID:108573834%2CGenbank:XP_017791801.1;Parent=rna-XM_017936312.1
NW_017100293.1	Gnomon	CDS	1234580	1234844	.	+	0	Name=XP_017791801.1;ID=cds-XP_017791801.1;Dbxref=GeneID:108573834%2CGenbank:XP_017791801.1;Parent=rna-XM_017936312.1
NW_017100293.1	Gnomon	CDS	1234918	1235201	.	+	0	Name=XP_017791801.1;ID=cds-XP_017791801.1;Dbxref=GeneID:108573834%2CGenbank:XP_017791801.1;Parent=rna-XM_017936312.1
NW_017100293.1	Gnomon	CDS	1235286	1235429	.	+	0	Name=XP_017791801.1;ID=cds-XP_017791801.1;Dbxref=GeneID:108573834%2CGenbank:XP_017791801.1;Parent=rna-XM_017936312.1
NW_017100293.1	Gnomon	exon	1695906	1696022	.	+	.	ID=exon-XM_017936367.1-1;Dbxref=GeneID:108573883%2CGenbank:XM_017936367.1;Parent=rna-XM_017936367.1
NW_017100293.1	Gnomon	exon	1696519	1696631	.	+	.	ID=exon-XM_017936367.1-2;Dbxref=GeneID:108573883%2CGenbank:XM_017936367.1;Parent=rna-XM_017936367.1
NW_017100293.1	Gnomon	exon	1697997	1698107	.	+	.	ID=exon-XM_017936367.1-5;Dbxref=GeneID:108573883%2CGenbank:XM_017936367.1;Parent=rna-XM_017936367.1
NW_017100293.1	Gnomon	exon	1698910	1699059	.	+	.	ID=exon-XM_017936367.1-6;Dbxref=GeneID:108573883%2CGenbank:XM_017936367.1;Parent=rna-XM_017936367.1
NW_017100293.1	Gnomon	exon	1696766	1696860	.	+	.	ID=exon-XM_017936367.1-3;Dbxref=GeneID:108573883%2CGenbank:XM_017936367.1;Parent=rna-XM_017936367.1
NW_017100293.1	Gnomon	exon	1697760	1697919	.	+	.	ID=exon-XM_017936367.1-4;Dbxref=GeneID:108573883%2CGenbank:XM_017936367.1;Parent=rna-XM_017936367.1
NW_017100293.1	Gnomon	exon	1699481	1699952	.	+	.	ID=exon-XM_017936367.1-7;Dbxref=GeneID:108573883%2CGenbank:XM_017936367.1;Parent=rna-XM_017936367.1
NW_017100293.1	Gnomon	mRNA	1077603	1078355	.	+	.	Name=XM_017936381.1;ID=rna-XM_017936381.1;Dbxref=GeneID:108573897%2CGenbank:XM_017936381.1;Parent=gene-LOC108573897
NW_017100293.1	Gnomon	CDS	631082	631178	.	+	0	Name=XP_017791791.1;ID=cds-XP_017791791.1;Dbxref=GeneID:108573825%2CGenbank:XP_017791791.1;Parent=rna-XM_017936302.1
NW_017100293.1	Gnomon	CDS	631439	631677	.	+	0	Name=XP_017791791.1;ID=cds-XP_017791791.1;Dbxref=GeneID:108573825%2CGenbank:XP_017791791.1;Parent=rna-XM_017936302.1
NW_017100293.1	Gnomon	CDS	631744	632076	.	+	0	Name=XP_017791791.1;ID=cds-XP_017791791.1;Dbxref=GeneID:108573825%2CGenbank:XP_017791791.1;Parent=rna-XM_017936302.1
NW_017100293.1	Gnomon	CDS	632156	632750	.	+	0	Name=XP_017791791.1;ID=cds-XP_017791791.1;Dbxref=GeneID:108573825%2CGenbank:XP_017791791.1;Parent=rna-XM_017936302.1
NW_017100293.1	Gnomon	CDS	632843	633124	.	+	0	Name=XP_017791791.1;ID=cds-XP_017791791.1;Dbxref=GeneID:108573825%2CGenbank:XP_017791791.1;Parent=rna-XM_017936302.1
NW_017100293.1	Gnomon	CDS	633200	633912	.	+	0	Name=XP_017791791.1;ID=cds-XP_017791791.1;Dbxref=GeneID:108573825%2CGenbank:XP_017791791.1;Parent=rna-XM_017936302.1
NW_017100293.1	Gnomon	CDS	633995	634252	.	+	0	Name=XP_017791791.1;ID=cds-XP_017791791.1;Dbxref=GeneID:108573825%2CGenbank:XP_017791791.1;Parent=rna-XM_017936302.1
NW_017100293.1	Gnomon	CDS	634315	634479	.	+	0	Name=XP_017791791.1;ID=cds-XP_017791791.1;Dbxref=GeneID:108573825%2CGenbank:XP_017791791.1;Parent=rna-XM_017936302.1
NW_017100293.1	Gnomon	CDS	634554	634754	.	+	0	Name=XP_017791791.1;ID=cds-XP_017791791.1;Dbxref=GeneID:108573825%2CGenbank:XP_017791791.1;Parent=rna-XM_017936302.1
NW_017100293.1	Gnomon	CDS	499510	499526	.	-	0	Name=XP_017791790.1;ID=cds-XP_017791790.1;Dbxref=GeneID:108573823%2CGenbank:XP_017791790.1;Parent=rna-XM_017936301.1
NW_017100293.1	Gnomon	CDS	499355	499441	.	-	0	Name=XP_017791790.1;ID=cds-XP_017791790.1;Dbxref=GeneID:108573823%2CGenbank:XP_017791790.1;Parent=rna-XM_017936301.1
NW_017100293.1	Gnomon	CDS	499044	499225	.	-	0	Name=XP_017791790.1;ID=cds-XP_017791790.1;Dbxref=GeneID:108573823%2CGenbank:XP_017791790.1;Parent=rna-XM_017936301.1
NW_017100293.1	Gnomon	CDS	459877	461062	.	-	0	Name=XP_017791790.1;ID=cds-XP_017791790.1;Dbxref=GeneID:108573823%2CGenbank:XP_017791790.1;Parent=rna-XM_017936301.1
NW_017100293.1	Gnomon	CDS	426118	426202	.	-	0	Name=XP_017791790.1;ID=cds-XP_017791790.1;Dbxref=GeneID:108573823%2CGenbank:XP_017791790.1;Parent=rna-XM_017936301.1
NW_017100293.1	Gnomon	CDS	416125	416235	.	-	0	Name=XP_017791790.1;ID=cds-XP_017791790.1;Dbxref=GeneID:108573823%2CGenbank:XP_017791790.1;Parent=rna-XM_017936301.1
NW_017100293.1	Gnomon	CDS	1224081	1224170	.	+	0	Name=XP_017791800.1;ID=cds-XP_017791800.1;Dbxref=GeneID:108573833%2CGenbank:XP_017791800.1;Parent=rna-XM_017936311.1
NW_017100293.1	Gnomon	CDS	1224324	1224527	.	+	0	Name=XP_017791800.1;ID=cds-XP_017791800.1;Dbxref=GeneID:108573833%2CGenbank:XP_017791800.1;Parent=rna-XM_017936311.1
NW_017100293.1	Gnomon	CDS	1224599	1224772	.	+	0	Name=XP_017791800.1;ID=cds-XP_017791800.1;Dbxref=GeneID:108573833%2CGenbank:XP_017791800.1;Parent=rna-XM_017936311.1
NW_017100293.1	Gnomon	CDS	1224856	1224987	.	+	0	Name=XP_017791800.1;ID=cds-XP_017791800.1;Dbxref=GeneID:108573833%2CGenbank:XP_017791800.1;Parent=rna-XM_017936311.1
NW_017100293.1	Gnomon	CDS	1225051	1225263	.	+	0	Name=XP_017791800.1;ID=cds-XP_017791800.1;Dbxref=GeneID:108573833%2CGenbank:XP_017791800.1;Parent=rna-XM_017936311.1
NW_017100293.1	Gnomon	mRNA	1211871	1213987	.	-	.	Name=XM_017936383.1;ID=rna-XM_017936383.1;Dbxref=GeneID:108573899%2CGenbank:XM_017936383.1;Parent=gene-LOC108573899
NW_017100293.1	Gnomon	exon	539795	540064	.	-	.	ID=exon-XM_017936389.1-3;Dbxref=GeneID:108573904%2CGenbank:XM_017936389.1;Note=The sequence of the model RefSeq transcript was modified relative to this genomic sequence to represent the inferred CDS: deleted 1 base in 1 codon;Parent=rna-XM_017936389.1
NW_017100293.1	Gnomon	exon	539595	539716	.	-	.	ID=exon-XM_017936389.1-4;Dbxref=GeneID:108573904%2CGenbank:XM_017936389.1;Note=The sequence of the model RefSeq transcript was modified relative to this genomic sequence to represent the inferred CDS: deleted 1 base in 1 codon;Parent=rna-XM_017936389.1
NW_017100293.1	Gnomon	exon	539112	539337	.	-	.	ID=exon-XM_017936389.1-5;Dbxref=GeneID:108573904%2CGenbank:XM_017936389.1;Note=The sequence of the model RefSeq transcript was modified relative to this genomic sequence to represent the inferred CDS: deleted 1 base in 1 codon;Parent=rna-XM_017936389.1
NW_017100293.1	Gnomon	exon	538888	539022	.	-	.	ID=exon-XM_017936389.1-6;Dbxref=GeneID:108573904%2CGenbank:XM_017936389.1;Note=The sequence of the model RefSeq transcript was modified relative to this genomic sequence to represent the inferred CDS: deleted 1 base in 1 codon;Parent=rna-XM_017936389.1
NW_017100293.1	Gnomon	exon	538703	538816	.	-	.	ID=exon-XM_017936389.1-7;Dbxref=GeneID:108573904%2CGenbank:XM_017936389.1;Note=The sequence of the model RefSeq transcript was modified relative to this genomic sequence to represent the inferred CDS: deleted 1 base in 1 codon;Parent=rna-XM_017936389.1
NW_017100293.1	Gnomon	exon	538618	538701	.	-	.	ID=exon-XM_017936389.1-8;Dbxref=GeneID:108573904%2CGenbank:XM_017936389.1;Note=The sequence of the model RefSeq transcript was modified relative to this genomic sequence to represent the inferred CDS: deleted 1 base in 1 codon;Parent=rna-XM_017936389.1
NW_017100293.1	Gnomon	exon	537997	538255	.	-	.	ID=exon-XM_017936389.1-9;Dbxref=GeneID:108573904%2CGenbank:XM_017936389.1;Note=The sequence of the model RefSeq transcript was modified relative to this genomic sequence to represent the inferred CDS: deleted 1 base in 1 codon;Parent=rna-XM_017936389.1
NW_017100293.1	Gnomon	exon	541071	541897	.	-	.	ID=exon-XM_017936389.1-1;Dbxref=GeneID:108573904%2CGenbank:XM_017936389.1;Note=The sequence of the model RefSeq transcript was modified relative to this genomic sequence to represent the inferred CDS: deleted 1 base in 1 codon;Parent=rna-XM_017936389.1
NW_017100293.1	Gnomon	exon	540139	540727	.	-	.	ID=exon-XM_017936389.1-2;Dbxref=GeneID:108573904%2CGenbank:XM_017936389.1;Note=The sequence of the model RefSeq transcript was modified relative to this genomic sequence to represent the inferred CDS: deleted 1 base in 1 codon;Parent=rna-XM_017936389.1
NW_017100293.1	Gnomon	exon	1167413	1167568	.	-	.	ID=exon-XM_017936342.1-1;Dbxref=GeneID:108573861%2CGenbank:XM_017936342.1;Parent=rna-XM_017936342.1
NW_017100293.1	Gnomon	exon	1165529	1165555	.	-	.	ID=exon-XM_017936342.1-4;Dbxref=GeneID:108573861%2CGenbank:XM_017936342.1;Parent=rna-XM_017936342.1
NW_017100293.1	Gnomon	exon	1164599	1164832	.	-	.	ID=exon-XM_017936342.1-5;Dbxref=GeneID:108573861%2CGenbank:XM_017936342.1;Parent=rna-XM_017936342.1
NW_017100293.1	Gnomon	exon	1166659	1167000	.	-	.	ID=exon-XM_017936342.1-2;Dbxref=GeneID:108573861%2CGenbank:XM_017936342.1;Parent=rna-XM_017936342.1
NW_017100293.1	Gnomon	exon	1165851	1166583	.	-	.	ID=exon-XM_017936342.1-3;Dbxref=GeneID:108573861%2CGenbank:XM_017936342.1;Parent=rna-XM_017936342.1
NW_017100293.1	Gnomon	exon	1163018	1163020	.	-	.	ID=exon-XM_017936342.1-8;Dbxref=GeneID:108573861%2CGenbank:XM_017936342.1;Parent=rna-XM_017936342.1
NW_017100293.1	Gnomon	exon	1162706	1162915	.	-	.	ID=exon-XM_017936342.1-9;Dbxref=GeneID:108573861%2CGenbank:XM_017936342.1;Parent=rna-XM_017936342.1
NW_017100293.1	Gnomon	exon	1163921	1164523	.	-	.	ID=exon-XM_017936342.1-6;Dbxref=GeneID:108573861%2CGenbank:XM_017936342.1;Parent=rna-XM_017936342.1
NW_017100293.1	Gnomon	exon	1163162	1163839	.	-	.	ID=exon-XM_017936342.1-7;Dbxref=GeneID:108573861%2CGenbank:XM_017936342.1;Parent=rna-XM_017936342.1
NW_017100293.1	Gnomon	exon	1122508	1122694	.	+	.	ID=exon-XM_017936403.1-11;Dbxref=GeneID:108573909%2CGenbank:XM_017936403.1;Parent=rna-XM_017936403.1
NW_017100293.1	Gnomon	exon	1122778	1123043	.	+	.	ID=exon-XM_017936403.1-12;Dbxref=GeneID:108573909%2CGenbank:XM_017936403.1;Parent=rna-XM_017936403.1
NW_017100293.1	Gnomon	exon	1123419	1123505	.	+	.	ID=exon-XM_017936403.1-13;Dbxref=GeneID:108573909%2CGenbank:XM_017936403.1;Parent=rna-XM_017936403.1
NW_017100293.1	Gnomon	exon	1124181	1125078	.	+	.	ID=exon-XM_017936403.1-14;Dbxref=GeneID:108573909%2CGenbank:XM_017936403.1;Parent=rna-XM_017936403.1
NW_017100293.1	Gnomon	exon	1122227	1122404	.	+	.	ID=exon-XM_017936403.1-10;Dbxref=GeneID:108573909%2CGenbank:XM_017936403.1;Parent=rna-XM_017936403.1
NW_017100293.1	Gnomon	mRNA	1358454	1359053	.	+	.	Name=XM_017936386.1;ID=rna-XM_017936386.1;Dbxref=GeneID:108573901%2CGenbank:XM_017936386.1;Parent=gene-LOC108573901
NW_017100293.1	Gnomon	exon	1215052	1215653	.	+	.	ID=exon-XM_017936365.1-3;Dbxref=GeneID:108573880%2CGenbank:XM_017936365.1;Parent=rna-XM_017936365.1
NW_017100293.1	Gnomon	exon	1214193	1214525	.	+	.	ID=exon-XM_017936365.1-1;Dbxref=GeneID:108573880%2CGenbank:XM_017936365.1;Parent=rna-XM_017936365.1
NW_017100293.1	Gnomon	exon	1214611	1214967	.	+	.	ID=exon-XM_017936365.1-2;Dbxref=GeneID:108573880%2CGenbank:XM_017936365.1;Parent=rna-XM_017936365.1
NW_017100293.1	Gnomon	CDS	1188843	1188896	.	-	0	Name=XP_017791841.1;ID=cds-XP_017791841.1;Dbxref=GeneID:108573870%2CGenbank:XP_017791841.1;Parent=rna-XM_017936352.1
NW_017100293.1	Gnomon	CDS	1184572	1184806	.	-	0	Name=XP_017791841.1;ID=cds-XP_017791841.1;Dbxref=GeneID:108573870%2CGenbank:XP_017791841.1;Parent=rna-XM_017936352.1
NW_017100293.1	Gnomon	CDS	1184312	1184498	.	-	0	Name=XP_017791841.1;ID=cds-XP_017791841.1;Dbxref=GeneID:108573870%2CGenbank:XP_017791841.1;Parent=rna-XM_017936352.1
NW_017100293.1	Gnomon	CDS	1183792	1184248	.	-	0	Name=XP_017791841.1;ID=cds-XP_017791841.1;Dbxref=GeneID:108573870%2CGenbank:XP_017791841.1;Parent=rna-XM_017936352.1
NW_017100293.1	Gnomon	CDS	1183320	1183693	.	-	0	Name=XP_017791841.1;ID=cds-XP_017791841.1;Dbxref=GeneID:108573870%2CGenbank:XP_017791841.1;Parent=rna-XM_017936352.1
NW_017100293.1	Gnomon	CDS	1183162	1183240	.	-	0	Name=XP_017791841.1;ID=cds-XP_017791841.1;Dbxref=GeneID:108573870%2CGenbank:XP_017791841.1;Parent=rna-XM_017936352.1
NW_017100293.1	Gnomon	CDS	1182913	1183090	.	-	0	Name=XP_017791841.1;ID=cds-XP_017791841.1;Dbxref=GeneID:108573870%2CGenbank:XP_017791841.1;Parent=rna-XM_017936352.1
NW_017100293.1	Gnomon	CDS	1182831	1182841	.	-	0	Name=XP_017791841.1;ID=cds-XP_017791841.1;Dbxref=GeneID:108573870%2CGenbank:XP_017791841.1;Parent=rna-XM_017936352.1
NW_017100293.1	Gnomon	mRNA	641573	643399	.	+	.	Name=XM_017936385.1;ID=rna-XM_017936385.1;Dbxref=GeneID:108573900%2CGenbank:XM_017936385.1;Parent=gene-LOC108573900
NW_017100293.1	Gnomon	exon	1198043	1198253	.	-	.	ID=exon-XM_017936309.1-10;Dbxref=GeneID:108573831%2CGenbank:XM_017936309.1;Note=The sequence of the model RefSeq transcript was modified relative to this genomic sequence to represent the inferred CDS: deleted 1 base in 1 codon;Parent=rna-XM_017936309.1
NW_017100293.1	Gnomon	exon	1263232	1263426	.	+	.	ID=exon-XM_017936390.1-3;Dbxref=GeneID:108573905%2CGenbank:XM_017936390.1;Parent=rna-XM_017936390.1
NW_017100293.1	Gnomon	exon	1263497	1263666	.	+	.	ID=exon-XM_017936390.1-4;Dbxref=GeneID:108573905%2CGenbank:XM_017936390.1;Parent=rna-XM_017936390.1
NW_017100293.1	Gnomon	exon	1262706	1262784	.	+	.	ID=exon-XM_017936390.1-1;Dbxref=GeneID:108573905%2CGenbank:XM_017936390.1;Parent=rna-XM_017936390.1
NW_017100293.1	Gnomon	exon	1262945	1263153	.	+	.	ID=exon-XM_017936390.1-2;Dbxref=GeneID:108573905%2CGenbank:XM_017936390.1;Parent=rna-XM_017936390.1
NW_017100293.1	Gnomon	gene	585478	610248	.	+	.	Name=LOC108573910;ID=gene-LOC108573910;Dbxref=GeneID:108573910
NW_017100293.1	Gnomon	gene	46714	174482	.	+	.	Name=LOC108573912;ID=gene-LOC108573912;Dbxref=GeneID:108573912
NW_017100293.1	Gnomon	exon	1265869	1266222	.	+	.	ID=exon-XM_017936390.1-9;Dbxref=GeneID:108573905%2CGenbank:XM_017936390.1;Parent=rna-XM_017936390.1
NW_017100293.1	Gnomon	gene	1243625	1259417	.	+	.	Name=LOC108573907;ID=gene-LOC108573907;Dbxref=GeneID:108573907
NW_017100293.1	Gnomon	exon	1265137	1265390	.	+	.	ID=exon-XM_017936390.1-7;Dbxref=GeneID:108573905%2CGenbank:XM_017936390.1;Parent=rna-XM_017936390.1
NW_017100293.1	Gnomon	gene	1245198	1248792	.	-	.	Name=LOC108573908;ID=gene-LOC108573908;Dbxref=GeneID:108573908
NW_017100293.1	Gnomon	exon	1265474	1265633	.	+	.	ID=exon-XM_017936390.1-8;Dbxref=GeneID:108573905%2CGenbank:XM_017936390.1;Parent=rna-XM_017936390.1
NW_017100293.1	Gnomon	gene	1082122	1125078	.	+	.	Name=LOC108573909;ID=gene-LOC108573909;Dbxref=GeneID:108573909
NW_017100293.1	Gnomon	exon	1264511	1264679	.	+	.	ID=exon-XM_017936390.1-5;Dbxref=GeneID:108573905%2CGenbank:XM_017936390.1;Parent=rna-XM_017936390.1
NW_017100293.1	Gnomon	exon	1264746	1265045	.	+	.	ID=exon-XM_017936390.1-6;Dbxref=GeneID:108573905%2CGenbank:XM_017936390.1;Parent=rna-XM_017936390.1
NW_017100293.1	Gnomon	gene	548226	550287	.	-	.	Name=LOC108573903;ID=gene-LOC108573903;Dbxref=GeneID:108573903
NW_017100293.1	Gnomon	gene	536131	541897	.	-	.	Name=LOC108573904;ID=gene-LOC108573904;Dbxref=GeneID:108573904
NW_017100293.1	Gnomon	gene	1262706	1270787	.	+	.	Name=LOC108573905;ID=gene-LOC108573905;Dbxref=GeneID:108573905
NW_017100293.1	Gnomon	gene	641573	643399	.	+	.	Name=LOC108573900;ID=gene-LOC108573900;Dbxref=GeneID:108573900
NW_017100293.1	Gnomon	gene	1358454	1359053	.	+	.	Name=LOC108573901;ID=gene-LOC108573901;Dbxref=GeneID:108573901
NW_017100293.1	Gnomon	gene	1617017	1619715	.	+	.	Name=LOC108573902;ID=gene-LOC108573902;Dbxref=GeneID:108573902
NW_017100293.1	Gnomon	CDS	1226955	1227380	.	-	0	Name=XP_017791840.1;ID=cds-XP_017791840.1;Dbxref=GeneID:108573869%2CGenbank:XP_017791840.1;Parent=rna-XM_017936351.1
NW_017100293.1	Gnomon	CDS	1226500	1226880	.	-	0	Name=XP_017791840.1;ID=cds-XP_017791840.1;Dbxref=GeneID:108573869%2CGenbank:XP_017791840.1;Parent=rna-XM_017936351.1
NW_017100293.1	Gnomon	exon	199932	199976	.	+	.	ID=exon-XM_017936366.1-1;Dbxref=GeneID:108573882%2CGenbank:XM_017936366.1;Parent=rna-XM_017936366.1
NW_017100293.1	Gnomon	exon	200035	200095	.	+	.	ID=exon-XM_017936366.1-2;Dbxref=GeneID:108573882%2CGenbank:XM_017936366.1;Parent=rna-XM_017936366.1
NW_017100293.1	Gnomon	exon	200164	200558	.	+	.	ID=exon-XM_017936366.1-3;Dbxref=GeneID:108573882%2CGenbank:XM_017936366.1;Parent=rna-XM_017936366.1
NW_017100293.1	Gnomon	exon	200642	200895	.	+	.	ID=exon-XM_017936366.1-4;Dbxref=GeneID:108573882%2CGenbank:XM_017936366.1;Parent=rna-XM_017936366.1
NW_017100293.1	Gnomon	CDS	1534340	1534427	.	+	0	Name=XP_017791843.1;ID=cds-XP_017791843.1;Dbxref=GeneID:108573871%2CGenbank:XP_017791843.1;Parent=rna-XM_017936354.1
NW_017100293.1	Gnomon	CDS	1535153	1535509	.	+	0	Name=XP_017791843.1;ID=cds-XP_017791843.1;Dbxref=GeneID:108573871%2CGenbank:XP_017791843.1;Parent=rna-XM_017936354.1
NW_017100293.1	Gnomon	CDS	1535578	1535840	.	+	0	Name=XP_017791843.1;ID=cds-XP_017791843.1;Dbxref=GeneID:108573871%2CGenbank:XP_017791843.1;Parent=rna-XM_017936354.1
NW_017100293.1	Gnomon	CDS	1535873	1536112	.	+	0	Name=XP_017791843.1;ID=cds-XP_017791843.1;Dbxref=GeneID:108573871%2CGenbank:XP_017791843.1;Parent=rna-XM_017936354.1
NW_017100293.1	Gnomon	CDS	1536519	1536690	.	+	0	Name=XP_017791843.1;ID=cds-XP_017791843.1;Dbxref=GeneID:108573871%2CGenbank:XP_017791843.1;Parent=rna-XM_017936354.1
NW_017100293.1	Gnomon	CDS	1536880	1537160	.	+	0	Name=XP_017791843.1;ID=cds-XP_017791843.1;Dbxref=GeneID:108573871%2CGenbank:XP_017791843.1;Parent=rna-XM_017936354.1
NW_017100293.1	Gnomon	mRNA	536131	541897	.	-	.	Name=XM_017936389.1;ID=rna-XM_017936389.1;Dbxref=GeneID:108573904%2CGenbank:XM_017936389.1;Note=The sequence of the model RefSeq transcript was modified relative to this genomic sequence to represent the inferred CDS: deleted 1 base in 1 codon;Parent=gene-LOC108573904
NW_017100293.1	Gnomon	mRNA	1617017	1619715	.	+	.	Name=XM_017936387.1;ID=rna-XM_017936387.1;Dbxref=GeneID:108573902%2CGenbank:XM_017936387.1;Parent=gene-LOC108573902
NW_017100293.1	Gnomon	CDS	1188843	1188896	.	-	0	Name=XP_017791842.1;ID=cds-XP_017791842.1;Dbxref=GeneID:108573870%2CGenbank:XP_017791842.1;Parent=rna-XM_017936353.1
NW_017100293.1	Gnomon	CDS	1184572	1184806	.	-	0	Name=XP_017791842.1;ID=cds-XP_017791842.1;Dbxref=GeneID:108573870%2CGenbank:XP_017791842.1;Parent=rna-XM_017936353.1
NW_017100293.1	Gnomon	CDS	1184312	1184498	.	-	0	Name=XP_017791842.1;ID=cds-XP_017791842.1;Dbxref=GeneID:108573870%2CGenbank:XP_017791842.1;Parent=rna-XM_017936353.1
NW_017100293.1	Gnomon	CDS	1183792	1184248	.	-	0	Name=XP_017791842.1;ID=cds-XP_017791842.1;Dbxref=GeneID:108573870%2CGenbank:XP_017791842.1;Parent=rna-XM_017936353.1
NW_017100293.1	Gnomon	CDS	1183320	1183693	.	-	0	Name=XP_017791842.1;ID=cds-XP_017791842.1;Dbxref=GeneID:108573870%2CGenbank:XP_017791842.1;Parent=rna-XM_017936353.1
NW_017100293.1	Gnomon	CDS	1183162	1183240	.	-	0	Name=XP_017791842.1;ID=cds-XP_017791842.1;Dbxref=GeneID:108573870%2CGenbank:XP_017791842.1;Parent=rna-XM_017936353.1
NW_017100293.1	Gnomon	CDS	1182946	1183090	.	-	0	Name=XP_017791842.1;ID=cds-XP_017791842.1;Dbxref=GeneID:108573870%2CGenbank:XP_017791842.1;Parent=rna-XM_017936353.1
NW_017100293.1	Gnomon	CDS	1182831	1182841	.	-	0	Name=XP_017791842.1;ID=cds-XP_017791842.1;Dbxref=GeneID:108573870%2CGenbank:XP_017791842.1;Parent=rna-XM_017936353.1
NW_017100293.1	Gnomon	mRNA	548226	550287	.	-	.	Name=XM_017936388.1;ID=rna-XM_017936388.1;Dbxref=GeneID:108573903%2CGenbank:XM_017936388.1;Parent=gene-LOC108573903
NW_017100293.1	Gnomon	exon	217746	217812	.	+	.	ID=exon-XM_017936318.1-1;Dbxref=GeneID:108573841%2CGenbank:XM_017936318.1;Parent=rna-XM_017936318.1
NW_017100293.1	Gnomon	exon	217917	218065	.	+	.	ID=exon-XM_017936318.1-2;Dbxref=GeneID:108573841%2CGenbank:XM_017936318.1;Parent=rna-XM_017936318.1
NW_017100293.1	Gnomon	exon	218103	218382	.	+	.	ID=exon-XM_017936318.1-3;Dbxref=GeneID:108573841%2CGenbank:XM_017936318.1;Parent=rna-XM_017936318.1
NW_017100293.1	Gnomon	exon	218582	218824	.	+	.	ID=exon-XM_017936318.1-4;Dbxref=GeneID:108573841%2CGenbank:XM_017936318.1;Parent=rna-XM_017936318.1
NW_017100293.1	Gnomon	exon	219678	219818	.	+	.	ID=exon-XM_017936318.1-5;Dbxref=GeneID:108573841%2CGenbank:XM_017936318.1;Parent=rna-XM_017936318.1
NW_017100293.1	Gnomon	exon	220023	220211	.	+	.	ID=exon-XM_017936318.1-6;Dbxref=GeneID:108573841%2CGenbank:XM_017936318.1;Parent=rna-XM_017936318.1
NW_017100293.1	Gnomon	exon	220273	220446	.	+	.	ID=exon-XM_017936318.1-7;Dbxref=GeneID:108573841%2CGenbank:XM_017936318.1;Parent=rna-XM_017936318.1
NW_017100293.1	Gnomon	exon	220506	220760	.	+	.	ID=exon-XM_017936318.1-8;Dbxref=GeneID:108573841%2CGenbank:XM_017936318.1;Parent=rna-XM_017936318.1
NW_017100293.1	Gnomon	exon	220831	221134	.	+	.	ID=exon-XM_017936318.1-9;Dbxref=GeneID:108573841%2CGenbank:XM_017936318.1;Parent=rna-XM_017936318.1
NW_017100293.1	Gnomon	CDS	1353465	1353516	.	-	0	Name=XP_017791845.1;ID=cds-XP_017791845.1;Dbxref=GeneID:108573873%2CGenbank:XP_017791845.1;Parent=rna-XM_017936356.1
NW_017100293.1	Gnomon	CDS	1353252	1353364	.	-	0	Name=XP_017791845.1;ID=cds-XP_017791845.1;Dbxref=GeneID:108573873%2CGenbank:XP_017791845.1;Parent=rna-XM_017936356.1
NW_017100293.1	Gnomon	CDS	1352668	1352841	.	-	0	Name=XP_017791845.1;ID=cds-XP_017791845.1;Dbxref=GeneID:108573873%2CGenbank:XP_017791845.1;Parent=rna-XM_017936356.1
NW_017100293.1	RefSeq	cDNA_match	1678320	1678505	.	+	.	ID=ae35e111-dc7e-40ad-a449-43f9731ae33e;Target=XM_017936316.1 1 188;Gap=M141 I2 M45
NW_017100293.1	RefSeq	cDNA_match	1679757	1679820	.	+	.	ID=ae35e111-dc7e-40ad-a449-43f9731ae33e;Target=XM_017936316.1 1 188;Gap=M141 I2 M45
NW_017100293.1	Gnomon	CDS	234908	234920	.	+	0	Name=XP_017791844.1;ID=cds-XP_017791844.1;Dbxref=GeneID:108573872%2CGenbank:XP_017791844.1;Parent=rna-XM_017936355.1
NW_017100293.1	Gnomon	CDS	237632	237850	.	+	0	Name=XP_017791844.1;ID=cds-XP_017791844.1;Dbxref=GeneID:108573872%2CGenbank:XP_017791844.1;Parent=rna-XM_017936355.1
NW_017100293.1	Gnomon	CDS	237921	237991	.	+	0	Name=XP_017791844.1;ID=cds-XP_017791844.1;Dbxref=GeneID:108573872%2CGenbank:XP_017791844.1;Parent=rna-XM_017936355.1
NW_017100293.1	Gnomon	CDS	238070	238288	.	+	0	Name=XP_017791844.1;ID=cds-XP_017791844.1;Dbxref=GeneID:108573872%2CGenbank:XP_017791844.1;Parent=rna-XM_017936355.1
NW_017100293.1	Gnomon	CDS	238376	238486	.	+	0	Name=XP_017791844.1;ID=cds-XP_017791844.1;Dbxref=GeneID:108573872%2CGenbank:XP_017791844.1;Parent=rna-XM_017936355.1
NW_017100293.1	Gnomon	exon	629613	629731	.	-	.	ID=exon-XM_017936346.1-4;Dbxref=GeneID:108573865%2CGenbank:XM_017936346.1;Parent=rna-XM_017936346.1
NW_017100293.1	Gnomon	exon	629331	629504	.	-	.	ID=exon-XM_017936346.1-5;Dbxref=GeneID:108573865%2CGenbank:XM_017936346.1;Parent=rna-XM_017936346.1
NW_017100293.1	Gnomon	exon	630621	630836	.	-	.	ID=exon-XM_017936346.1-2;Dbxref=GeneID:108573865%2CGenbank:XM_017936346.1;Parent=rna-XM_017936346.1
NW_017100293.1	Gnomon	exon	629825	630184	.	-	.	ID=exon-XM_017936346.1-3;Dbxref=GeneID:108573865%2CGenbank:XM_017936346.1;Parent=rna-XM_017936346.1
NW_017100293.1	Gnomon	exon	631096	631151	.	-	.	ID=exon-XM_017936346.1-1;Dbxref=GeneID:108573865%2CGenbank:XM_017936346.1;Parent=rna-XM_017936346.1
NW_017100293.1	Gnomon	CDS	46741	46795	.	+	0	Name=XP_017791896.1;ID=cds-XP_017791896.1;Dbxref=GeneID:108573912%2CGenbank:XP_017791896.1;Parent=rna-XM_017936407.1
NW_017100293.1	Gnomon	CDS	153057	153220	.	+	0	Name=XP_017791896.1;ID=cds-XP_017791896.1;Dbxref=GeneID:108573912%2CGenbank:XP_017791896.1;Parent=rna-XM_017936407.1
NW_017100293.1	Gnomon	CDS	173598	173727	.	+	0	Name=XP_017791896.1;ID=cds-XP_017791896.1;Dbxref=GeneID:108573912%2CGenbank:XP_017791896.1;Parent=rna-XM_017936407.1
NW_017100293.1	Gnomon	CDS	174211	174284	.	+	0	Name=XP_017791896.1;ID=cds-XP_017791896.1;Dbxref=GeneID:108573912%2CGenbank:XP_017791896.1;Parent=rna-XM_017936407.1
NW_017100293.1	tRNAscan-SE	tRNA	216532	216603	.	-	.	ID=rna-Trnaa-cgc-2;Dbxref=GeneID:108573913;Note=transfer RNA alanine (anticodon CGC);Parent=gene-Trnaa-cgc-2
NW_017100293.1	Gnomon	mRNA	619807	620644	.	+	.	Name=XM_017936379.1;ID=rna-XM_017936379.1;Dbxref=GeneID:108573894%2CGenbank:XM_017936379.1;Parent=gene-LOC108573894
NW_017100293.1	tRNAscan-SE	exon	1243087	1243168	.	-	.	ID=exon-Trnal-aag-2-1;Dbxref=GeneID:108573914;Note=transfer RNA leucine (anticodon AAG);Parent=rna-Trnal-aag-2
NW_017100293.1	Gnomon	mRNA	1220155	1223670	.	-	.	Name=XM_017936330.1;ID=rna-XM_017936330.1;Dbxref=GeneID:108573853%2CGenbank:XM_017936330.1;Parent=gene-LOC108573853
NW_017100293.1	Gnomon	exon	1120945	1121109	.	+	.	ID=exon-XM_017936394.1-7;Dbxref=GeneID:108573909%2CGenbank:XM_017936394.1;Parent=rna-XM_017936394.1
NW_017100293.1	Gnomon	exon	1121469	1121603	.	+	.	ID=exon-XM_017936394.1-8;Dbxref=GeneID:108573909%2CGenbank:XM_017936394.1;Parent=rna-XM_017936394.1
NW_017100293.1	Gnomon	exon	1116032	1116139	.	+	.	ID=exon-XM_017936394.1-5;Dbxref=GeneID:108573909%2CGenbank:XM_017936394.1;Parent=rna-XM_017936394.1
NW_017100293.1	Gnomon	exon	1119717	1119810	.	+	.	ID=exon-XM_017936394.1-6;Dbxref=GeneID:108573909%2CGenbank:XM_017936394.1;Parent=rna-XM_017936394.1
NW_017100293.1	Gnomon	exon	1113001	1113240	.	+	.	ID=exon-XM_017936394.1-3;Dbxref=GeneID:108573909%2CGenbank:XM_017936394.1;Parent=rna-XM_017936394.1
NW_017100293.1	Gnomon	exon	1115331	1115645	.	+	.	ID=exon-XM_017936394.1-4;Dbxref=GeneID:108573909%2CGenbank:XM_017936394.1;Parent=rna-XM_017936394.1
NW_017100293.1	Gnomon	exon	1082122	1082199	.	+	.	ID=exon-XM_017936394.1-1;Dbxref=GeneID:108573909%2CGenbank:XM_017936394.1;Parent=rna-XM_017936394.1
NW_017100293.1	Gnomon	exon	1086856	1087066	.	+	.	ID=exon-XM_017936394.1-2;Dbxref=GeneID:108573909%2CGenbank:XM_017936394.1;Parent=rna-XM_017936394.1
NW_017100293.1	Gnomon	exon	1121709	1121857	.	+	.	ID=exon-XM_017936394.1-9;Dbxref=GeneID:108573909%2CGenbank:XM_017936394.1;Parent=rna-XM_017936394.1
NW_017100293.1	Gnomon	exon	242412	242722	.	+	.	ID=exon-XM_017936369.1-5;Dbxref=GeneID:108573886%2CGenbank:XM_017936369.1;Parent=rna-XM_017936369.1
NW_017100293.1	Gnomon	exon	242802	243038	.	+	.	ID=exon-XM_017936369.1-6;Dbxref=GeneID:108573886%2CGenbank:XM_017936369.1;Parent=rna-XM_017936369.1
NW_017100293.1	Gnomon	exon	241761	242070	.	+	.	ID=exon-XM_017936369.1-3;Dbxref=GeneID:108573886%2CGenbank:XM_017936369.1;Parent=rna-XM_017936369.1
NW_017100293.1	Gnomon	exon	242146	242336	.	+	.	ID=exon-XM_017936369.1-4;Dbxref=GeneID:108573886%2CGenbank:XM_017936369.1;Parent=rna-XM_017936369.1
NW_017100293.1	Gnomon	exon	241221	241412	.	+	.	ID=exon-XM_017936369.1-1;Dbxref=GeneID:108573886%2CGenbank:XM_017936369.1;Parent=rna-XM_017936369.1
NW_017100293.1	Gnomon	exon	241487	241634	.	+	.	ID=exon-XM_017936369.1-2;Dbxref=GeneID:108573886%2CGenbank:XM_017936369.1;Parent=rna-XM_017936369.1
NW_017100293.1	Gnomon	exon	328283	328493	.	+	.	ID=exon-XM_017936299.1-1;Dbxref=GeneID:108573821%2CGenbank:XM_017936299.1;Parent=rna-XM_017936299.1
NW_017100293.1	Gnomon	exon	328569	328751	.	+	.	ID=exon-XM_017936299.1-2;Dbxref=GeneID:108573821%2CGenbank:XM_017936299.1;Parent=rna-XM_017936299.1
NW_017100293.1	Gnomon	CDS	134549	134561	.	+	0	Name=XP_017791897.1;ID=cds-XP_017791897.1;Dbxref=GeneID:108573912%2CGenbank:XP_017791897.1;Parent=rna-XM_017936408.1
NW_017100293.1	Gnomon	CDS	153057	153220	.	+	0	Name=XP_017791897.1;ID=cds-XP_017791897.1;Dbxref=GeneID:108573912%2CGenbank:XP_017791897.1;Parent=rna-XM_017936408.1
NW_017100293.1	Gnomon	CDS	173598	173727	.	+	0	Name=XP_017791897.1;ID=cds-XP_017791897.1;Dbxref=GeneID:108573912%2CGenbank:XP_017791897.1;Parent=rna-XM_017936408.1
NW_017100293.1	Gnomon	CDS	174211	174284	.	+	0	Name=XP_017791897.1;ID=cds-XP_017791897.1;Dbxref=GeneID:108573912%2CGenbank:XP_017791897.1;Parent=rna-XM_017936408.1
NW_017100293.1	tRNAscan-SE	gene	216532	216603	.	-	.	Name=Trnaa-cgc;ID=gene-Trnaa-cgc-2;Dbxref=GeneID:108573913
NW_017100293.1	Gnomon	mRNA	335933	336139	.	+	.	Name=XM_017936332.1;ID=rna-XM_017936332.1;Dbxref=GeneID:108573855%2CGenbank:XM_017936332.1;Parent=gene-LOC108573855
NW_017100293.1	Gnomon	exon	1248672	1248792	.	-	.	ID=exon-XM_017936393.1-1;Dbxref=GeneID:108573908%2CGenbank:XM_017936393.1;Parent=rna-XM_017936393.1
NW_017100293.1	Gnomon	exon	1246631	1246830	.	-	.	ID=exon-XM_017936393.1-2;Dbxref=GeneID:108573908%2CGenbank:XM_017936393.1;Parent=rna-XM_017936393.1
NW_017100293.1	Gnomon	exon	1246328	1246448	.	-	.	ID=exon-XM_017936393.1-3;Dbxref=GeneID:108573908%2CGenbank:XM_017936393.1;Parent=rna-XM_017936393.1
NW_017100293.1	Gnomon	exon	1245198	1246228	.	-	.	ID=exon-XM_017936393.1-4;Dbxref=GeneID:108573908%2CGenbank:XM_017936393.1;Parent=rna-XM_017936393.1
NW_017100293.1	Gnomon	mRNA	329278	383724	.	-	.	Name=XM_017936331.1;ID=rna-XM_017936331.1;Dbxref=GeneID:108573854%2CGenbank:XM_017936331.1;Parent=gene-LOC108573854
NW_017100293.1	Gnomon	exon	1218347	1218413	.	-	.	ID=exon-XM_017936370.1-1;Dbxref=GeneID:108573887%2CGenbank:XM_017936370.1;Parent=rna-XM_017936370.1
NW_017100293.1	Gnomon	exon	1217571	1218083	.	-	.	ID=exon-XM_017936370.1-2;Dbxref=GeneID:108573887%2CGenbank:XM_017936370.1;Parent=rna-XM_017936370.1
NW_017100293.1	Gnomon	exon	1217142	1217495	.	-	.	ID=exon-XM_017936370.1-3;Dbxref=GeneID:108573887%2CGenbank:XM_017936370.1;Parent=rna-XM_017936370.1
NW_017100293.1	Gnomon	exon	1216629	1217067	.	-	.	ID=exon-XM_017936370.1-4;Dbxref=GeneID:108573887%2CGenbank:XM_017936370.1;Parent=rna-XM_017936370.1
NW_017100293.1	Gnomon	exon	1216331	1216558	.	-	.	ID=exon-XM_017936370.1-5;Dbxref=GeneID:108573887%2CGenbank:XM_017936370.1;Parent=rna-XM_017936370.1
NW_017100293.1	Gnomon	exon	405340	405451	.	-	.	ID=exon-XM_017936300.1-2;Dbxref=GeneID:108573822%2CGenbank:XM_017936300.1;Parent=rna-XM_017936300.1
NW_017100293.1	Gnomon	exon	400731	400790	.	-	.	ID=exon-XM_017936300.1-3;Dbxref=GeneID:108573822%2CGenbank:XM_017936300.1;Parent=rna-XM_017936300.1
NW_017100293.1	Gnomon	exon	409205	409255	.	-	.	ID=exon-XM_017936300.1-1;Dbxref=GeneID:108573822%2CGenbank:XM_017936300.1;Parent=rna-XM_017936300.1
NW_017100293.1	Gnomon	exon	389274	389776	.	-	.	ID=exon-XM_017936300.1-6;Dbxref=GeneID:108573822%2CGenbank:XM_017936300.1;Parent=rna-XM_017936300.1
NW_017100293.1	Gnomon	exon	388862	389195	.	-	.	ID=exon-XM_017936300.1-7;Dbxref=GeneID:108573822%2CGenbank:XM_017936300.1;Parent=rna-XM_017936300.1
NW_017100293.1	Gnomon	exon	396982	397126	.	-	.	ID=exon-XM_017936300.1-4;Dbxref=GeneID:108573822%2CGenbank:XM_017936300.1;Parent=rna-XM_017936300.1
NW_017100293.1	Gnomon	exon	396763	396899	.	-	.	ID=exon-XM_017936300.1-5;Dbxref=GeneID:108573822%2CGenbank:XM_017936300.1;Parent=rna-XM_017936300.1
NW_017100293.1	Gnomon	exon	387943	388350	.	-	.	ID=exon-XM_017936300.1-8;Dbxref=GeneID:108573822%2CGenbank:XM_017936300.1;Parent=rna-XM_017936300.1
NW_017100293.1	Gnomon	exon	385919	386264	.	-	.	ID=exon-XM_017936300.1-9;Dbxref=GeneID:108573822%2CGenbank:XM_017936300.1;Parent=rna-XM_017936300.1
NW_017100293.1	Gnomon	mRNA	1360251	1361011	.	-	.	Name=XM_017936334.1;ID=rna-XM_017936334.1;Dbxref=GeneID:108573858%2CGenbank:XM_017936334.1;Parent=gene-LOC108573858
NW_017100293.1	Gnomon	exon	326691	326776	.	-	.	ID=exon-XM_017936323.1-1;Dbxref=GeneID:108573847%2CGenbank:XM_017936323.1;Parent=rna-XM_017936323.1
NW_017100293.1	Gnomon	exon	325897	326344	.	-	.	ID=exon-XM_017936323.1-2;Dbxref=GeneID:108573847%2CGenbank:XM_017936323.1;Parent=rna-XM_017936323.1
NW_017100293.1	Gnomon	exon	324123	324482	.	-	.	ID=exon-XM_017936323.1-7;Dbxref=GeneID:108573847%2CGenbank:XM_017936323.1;Parent=rna-XM_017936323.1
NW_017100293.1	Gnomon	exon	324912	325183	.	-	.	ID=exon-XM_017936323.1-5;Dbxref=GeneID:108573847%2CGenbank:XM_017936323.1;Parent=rna-XM_017936323.1
NW_017100293.1	Gnomon	exon	324560	324719	.	-	.	ID=exon-XM_017936323.1-6;Dbxref=GeneID:108573847%2CGenbank:XM_017936323.1;Parent=rna-XM_017936323.1
NW_017100293.1	Gnomon	exon	325583	325707	.	-	.	ID=exon-XM_017936323.1-3;Dbxref=GeneID:108573847%2CGenbank:XM_017936323.1;Parent=rna-XM_017936323.1
NW_017100293.1	Gnomon	exon	325254	325352	.	-	.	ID=exon-XM_017936323.1-4;Dbxref=GeneID:108573847%2CGenbank:XM_017936323.1;Parent=rna-XM_017936323.1
NW_017100293.1	Gnomon	exon	1319473	1319621	.	+	.	ID=exon-XM_017936319.1-37;Dbxref=GeneID:108573842%2CGenbank:XM_017936319.1;Note=The sequence of the model RefSeq transcript was modified relative to this genomic sequence to represent the inferred CDS: inserted 2 bases in 1 codon;Parent=rna-XM_017936319.1
NW_017100293.1	Gnomon	exon	1319882	1320176	.	+	.	ID=exon-XM_017936319.1-38;Dbxref=GeneID:108573842%2CGenbank:XM_017936319.1;Note=The sequence of the model RefSeq transcript was modified relative to this genomic sequence to represent the inferred CDS: inserted 2 bases in 1 codon;Parent=rna-XM_017936319.1
NW_017100293.1	Gnomon	exon	1318302	1318498	.	+	.	ID=exon-XM_017936319.1-35;Dbxref=GeneID:108573842%2CGenbank:XM_017936319.1;Note=The sequence of the model RefSeq transcript was modified relative to this genomic sequence to represent the inferred CDS: inserted 2 bases in 1 codon;Parent=rna-XM_017936319.1
NW_017100293.1	Gnomon	exon	1318621	1318977	.	+	.	ID=exon-XM_017936319.1-36;Dbxref=GeneID:108573842%2CGenbank:XM_017936319.1;Note=The sequence of the model RefSeq transcript was modified relative to this genomic sequence to represent the inferred CDS: inserted 2 bases in 1 codon;Parent=rna-XM_017936319.1
NW_017100293.1	Gnomon	exon	1317487	1317788	.	+	.	ID=exon-XM_017936319.1-33;Dbxref=GeneID:108573842%2CGenbank:XM_017936319.1;Note=The sequence of the model RefSeq transcript was modified relative to this genomic sequence to represent the inferred CDS: inserted 2 bases in 1 codon;Parent=rna-XM_017936319.1
NW_017100293.1	Gnomon	exon	1318115	1318242	.	+	.	ID=exon-XM_017936319.1-34;Dbxref=GeneID:108573842%2CGenbank:XM_017936319.1;Note=The sequence of the model RefSeq transcript was modified relative to this genomic sequence to represent the inferred CDS: inserted 2 bases in 1 codon;Parent=rna-XM_017936319.1
NW_017100293.1	Gnomon	exon	1316574	1316836	.	+	.	ID=exon-XM_017936319.1-31;Dbxref=GeneID:108573842%2CGenbank:XM_017936319.1;Note=The sequence of the model RefSeq transcript was modified relative to this genomic sequence to represent the inferred CDS: inserted 2 bases in 1 codon;Parent=rna-XM_017936319.1
NW_017100293.1	Gnomon	exon	1317134	1317415	.	+	.	ID=exon-XM_017936319.1-32;Dbxref=GeneID:108573842%2CGenbank:XM_017936319.1;Note=The sequence of the model RefSeq transcript was modified relative to this genomic sequence to represent the inferred CDS: inserted 2 bases in 1 codon;Parent=rna-XM_017936319.1
NW_017100293.1	Gnomon	exon	1316469	1316491	.	+	.	ID=exon-XM_017936319.1-30;Dbxref=GeneID:108573842%2CGenbank:XM_017936319.1;Note=The sequence of the model RefSeq transcript was modified relative to this genomic sequence to represent the inferred CDS: inserted 2 bases in 1 codon;Parent=rna-XM_017936319.1
NW_017100293.1	Gnomon	exon	1306910	1309303	.	+	.	ID=exon-XM_017936319.1-19;Dbxref=GeneID:108573842%2CGenbank:XM_017936319.1;Note=The sequence of the model RefSeq transcript was modified relative to this genomic sequence to represent the inferred CDS: inserted 2 bases in 1 codon;Parent=rna-XM_017936319.1
NW_017100293.1	Gnomon	exon	1304747	1305275	.	+	.	ID=exon-XM_017936319.1-17;Dbxref=GeneID:108573842%2CGenbank:XM_017936319.1;Note=The sequence of the model RefSeq transcript was modified relative to this genomic sequence to represent the inferred CDS: inserted 2 bases in 1 codon;Parent=rna-XM_017936319.1
NW_017100293.1	Gnomon	exon	1305659	1306223	.	+	.	ID=exon-XM_017936319.1-18;Dbxref=GeneID:108573842%2CGenbank:XM_017936319.1;Note=The sequence of the model RefSeq transcript was modified relative to this genomic sequence to represent the inferred CDS: inserted 2 bases in 1 codon;Parent=rna-XM_017936319.1
NW_017100293.1	Gnomon	exon	1302909	1302938	.	+	.	ID=exon-XM_017936319.1-15;Dbxref=GeneID:108573842%2CGenbank:XM_017936319.1;Note=The sequence of the model RefSeq transcript was modified relative to this genomic sequence to represent the inferred CDS: inserted 2 bases in 1 codon;Parent=rna-XM_017936319.1
NW_017100293.1	Gnomon	exon	1303282	1303527	.	+	.	ID=exon-XM_017936319.1-16;Dbxref=GeneID:108573842%2CGenbank:XM_017936319.1;Note=The sequence of the model RefSeq transcript was modified relative to this genomic sequence to represent the inferred CDS: inserted 2 bases in 1 codon;Parent=rna-XM_017936319.1
NW_017100293.1	Gnomon	exon	1301648	1302028	.	+	.	ID=exon-XM_017936319.1-13;Dbxref=GeneID:108573842%2CGenbank:XM_017936319.1;Note=The sequence of the model RefSeq transcript was modified relative to this genomic sequence to represent the inferred CDS: inserted 2 bases in 1 codon;Parent=rna-XM_017936319.1
NW_017100293.1	Gnomon	exon	1302540	1302688	.	+	.	ID=exon-XM_017936319.1-14;Dbxref=GeneID:108573842%2CGenbank:XM_017936319.1;Note=The sequence of the model RefSeq transcript was modified relative to this genomic sequence to represent the inferred CDS: inserted 2 bases in 1 codon;Parent=rna-XM_017936319.1
NW_017100293.1	Gnomon	exon	1300345	1300699	.	+	.	ID=exon-XM_017936319.1-11;Dbxref=GeneID:108573842%2CGenbank:XM_017936319.1;Note=The sequence of the model RefSeq transcript was modified relative to this genomic sequence to represent the inferred CDS: inserted 2 bases in 1 codon;Parent=rna-XM_017936319.1
NW_017100293.1	Gnomon	exon	1301317	1301588	.	+	.	ID=exon-XM_017936319.1-12;Dbxref=GeneID:108573842%2CGenbank:XM_017936319.1;Note=The sequence of the model RefSeq transcript was modified relative to this genomic sequence to represent the inferred CDS: inserted 2 bases in 1 codon;Parent=rna-XM_017936319.1
NW_017100293.1	Gnomon	exon	1299943	1300260	.	+	.	ID=exon-XM_017936319.1-10;Dbxref=GeneID:108573842%2CGenbank:XM_017936319.1;Note=The sequence of the model RefSeq transcript was modified relative to this genomic sequence to represent the inferred CDS: inserted 2 bases in 1 codon;Parent=rna-XM_017936319.1
NW_017100293.1	Gnomon	exon	1314391	1314860	.	+	.	ID=exon-XM_017936319.1-28;Dbxref=GeneID:108573842%2CGenbank:XM_017936319.1;Note=The sequence of the model RefSeq transcript was modified relative to this genomic sequence to represent the inferred CDS: inserted 2 bases in 1 codon;Parent=rna-XM_017936319.1
NW_017100293.1	Gnomon	exon	1315669	1316250	.	+	.	ID=exon-XM_017936319.1-29;Dbxref=GeneID:108573842%2CGenbank:XM_017936319.1;Note=The sequence of the model RefSeq transcript was modified relative to this genomic sequence to represent the inferred CDS: inserted 2 bases in 1 codon;Parent=rna-XM_017936319.1
NW_017100293.1	Gnomon	exon	1313269	1313438	.	+	.	ID=exon-XM_017936319.1-26;Dbxref=GeneID:108573842%2CGenbank:XM_017936319.1;Note=The sequence of the model RefSeq transcript was modified relative to this genomic sequence to represent the inferred CDS: inserted 2 bases in 1 codon;Parent=rna-XM_017936319.1
NW_017100293.1	Gnomon	exon	1314021	1314324	.	+	.	ID=exon-XM_017936319.1-27;Dbxref=GeneID:108573842%2CGenbank:XM_017936319.1;Note=The sequence of the model RefSeq transcript was modified relative to this genomic sequence to represent the inferred CDS: inserted 2 bases in 1 codon;Parent=rna-XM_017936319.1
NW_017100293.1	Gnomon	exon	1312581	1312843	.	+	.	ID=exon-XM_017936319.1-24;Dbxref=GeneID:108573842%2CGenbank:XM_017936319.1;Note=The sequence of the model RefSeq transcript was modified relative to this genomic sequence to represent the inferred CDS: inserted 2 bases in 1 codon;Parent=rna-XM_017936319.1
NW_017100293.1	Gnomon	exon	1312908	1313204	.	+	.	ID=exon-XM_017936319.1-25;Dbxref=GeneID:108573842%2CGenbank:XM_017936319.1;Note=The sequence of the model RefSeq transcript was modified relative to this genomic sequence to represent the inferred CDS: inserted 2 bases in 1 codon;Parent=rna-XM_017936319.1
NW_017100293.1	Gnomon	exon	1311244	1311508	.	+	.	ID=exon-XM_017936319.1-22;Dbxref=GeneID:108573842%2CGenbank:XM_017936319.1;Note=The sequence of the model RefSeq transcript was modified relative to this genomic sequence to represent the inferred CDS: inserted 2 bases in 1 codon;Parent=rna-XM_017936319.1
NW_017100293.1	Gnomon	exon	1311574	1311923	.	+	.	ID=exon-XM_017936319.1-23;Dbxref=GeneID:108573842%2CGenbank:XM_017936319.1;Note=The sequence of the model RefSeq transcript was modified relative to this genomic sequence to represent the inferred CDS: inserted 2 bases in 1 codon;Parent=rna-XM_017936319.1
NW_017100293.1	Gnomon	exon	1309368	1309729	.	+	.	ID=exon-XM_017936319.1-20;Dbxref=GeneID:108573842%2CGenbank:XM_017936319.1;Note=The sequence of the model RefSeq transcript was modified relative to this genomic sequence to represent the inferred CDS: inserted 2 bases in 1 codon;Parent=rna-XM_017936319.1
NW_017100293.1	Gnomon	exon	1310438	1310914	.	+	.	ID=exon-XM_017936319.1-21;Dbxref=GeneID:108573842%2CGenbank:XM_017936319.1;Note=The sequence of the model RefSeq transcript was modified relative to this genomic sequence to represent the inferred CDS: inserted 2 bases in 1 codon;Parent=rna-XM_017936319.1
NW_017100293.1	Gnomon	mRNA	1368144	1369409	.	+	.	Name=XM_017936333.1;ID=rna-XM_017936333.1;Dbxref=GeneID:108573856%2CGenbank:XM_017936333.1;Parent=gene-LOC108573856
NW_017100293.1	Gnomon	exon	1121945	1122152	.	+	.	ID=exon-XM_017936396.1-10;Dbxref=GeneID:108573909%2CGenbank:XM_017936396.1;Parent=rna-XM_017936396.1
NW_017100293.1	Gnomon	exon	1122227	1122404	.	+	.	ID=exon-XM_017936396.1-11;Dbxref=GeneID:108573909%2CGenbank:XM_017936396.1;Parent=rna-XM_017936396.1
NW_017100293.1	Gnomon	exon	1123419	1123505	.	+	.	ID=exon-XM_017936396.1-14;Dbxref=GeneID:108573909%2CGenbank:XM_017936396.1;Parent=rna-XM_017936396.1
NW_017100293.1	Gnomon	exon	1124181	1125078	.	+	.	ID=exon-XM_017936396.1-15;Dbxref=GeneID:108573909%2CGenbank:XM_017936396.1;Parent=rna-XM_017936396.1
NW_017100293.1	Gnomon	exon	1122508	1122694	.	+	.	ID=exon-XM_017936396.1-12;Dbxref=GeneID:108573909%2CGenbank:XM_017936396.1;Parent=rna-XM_017936396.1
NW_017100293.1	Gnomon	exon	1122778	1123043	.	+	.	ID=exon-XM_017936396.1-13;Dbxref=GeneID:108573909%2CGenbank:XM_017936396.1;Parent=rna-XM_017936396.1
NW_017100293.1	RefSeq	cDNA_match	1231078	1231332	.	+	.	ID=8b721b9e-f35b-41de-a227-ec13a0c821fa;Target=XM_017936371.1 1 255
NW_017100293.1	RefSeq	cDNA_match	1231417	1231759	.	+	.	ID=8b721b9e-f35b-41de-a227-ec13a0c821fa;Target=XM_017936371.1 1 255
NW_017100293.1	RefSeq	cDNA_match	1231845	1231924	.	+	.	ID=8b721b9e-f35b-41de-a227-ec13a0c821fa;Target=XM_017936371.1 1 255
NW_017100293.1	RefSeq	cDNA_match	1231999	1232214	.	+	.	ID=8b721b9e-f35b-41de-a227-ec13a0c821fa;Target=XM_017936371.1 1 255
NW_017100293.1	RefSeq	cDNA_match	1232291	1232407	.	+	.	ID=8b721b9e-f35b-41de-a227-ec13a0c821fa;Target=XM_017936371.1 1 255
NW_017100293.1	RefSeq	cDNA_match	1232470	1232610	.	+	.	ID=8b721b9e-f35b-41de-a227-ec13a0c821fa;Target=XM_017936371.1 1 255
NW_017100293.1	RefSeq	cDNA_match	1232678	1232852	.	+	.	ID=8b721b9e-f35b-41de-a227-ec13a0c821fa;Target=XM_017936371.1 1 255
NW_017100293.1	RefSeq	cDNA_match	1232921	1233017	.	+	.	ID=8b721b9e-f35b-41de-a227-ec13a0c821fa;Target=XM_017936371.1 1 255
NW_017100293.1	RefSeq	cDNA_match	1233087	1233250	.	+	.	ID=8b721b9e-f35b-41de-a227-ec13a0c821fa;Target=XM_017936371.1 1 255
NW_017100293.1	RefSeq	cDNA_match	1233333	1233604	.	+	.	ID=8b721b9e-f35b-41de-a227-ec13a0c821fa;Target=XM_017936371.1 1 255
NW_017100293.1	Gnomon	mRNA	964086	968682	.	-	.	Name=XM_017936336.1;ID=rna-XM_017936336.1;Dbxref=GeneID:108573860%2CGenbank:XM_017936336.1;Parent=gene-LOC108573860
NW_017100293.1	Gnomon	exon	1127113	1127421	.	-	.	ID=exon-XM_017936368.1-1;Dbxref=GeneID:108573884%2CGenbank:XM_017936368.1;Parent=rna-XM_017936368.1
NW_017100293.1	Gnomon	exon	1126858	1127017	.	-	.	ID=exon-XM_017936368.1-2;Dbxref=GeneID:108573884%2CGenbank:XM_017936368.1;Parent=rna-XM_017936368.1
NW_017100293.1	Gnomon	exon	1126270	1126375	.	-	.	ID=exon-XM_017936368.1-3;Dbxref=GeneID:108573884%2CGenbank:XM_017936368.1;Parent=rna-XM_017936368.1
NW_017100293.1	Gnomon	exon	1125708	1126077	.	-	.	ID=exon-XM_017936368.1-4;Dbxref=GeneID:108573884%2CGenbank:XM_017936368.1;Parent=rna-XM_017936368.1
NW_017100293.1	Gnomon	exon	1125521	1125625	.	-	.	ID=exon-XM_017936368.1-5;Dbxref=GeneID:108573884%2CGenbank:XM_017936368.1;Parent=rna-XM_017936368.1
NW_017100293.1	Gnomon	exon	327126	327261	.	+	.	ID=exon-XM_017936298.1-1;Dbxref=GeneID:108573820%2CGenbank:XM_017936298.1;Parent=rna-XM_017936298.1
NW_017100293.1	Gnomon	exon	327374	327639	.	+	.	ID=exon-XM_017936298.1-2;Dbxref=GeneID:108573820%2CGenbank:XM_017936298.1;Parent=rna-XM_017936298.1
NW_017100293.1	Gnomon	exon	327705	328107	.	+	.	ID=exon-XM_017936298.1-3;Dbxref=GeneID:108573820%2CGenbank:XM_017936298.1;Parent=rna-XM_017936298.1
NW_017100293.1	Gnomon	CDS	1040010	1041719	.	+	0	Name=XP_017791793.1;ID=cds-XP_017791793.1;Dbxref=GeneID:108573827%2CGenbank:XP_017791793.1;Note=The sequence of the model RefSeq protein was modified relative to this genomic sequence to represent the inferred CDS: substituted 2 bases at 2 genomic stop codons;Parent=rna-XM_017936304.1
NW_017100293.1	Gnomon	CDS	1050466	1050654	.	+	0	Name=XP_017791793.1;ID=cds-XP_017791793.1;Dbxref=GeneID:108573827%2CGenbank:XP_017791793.1;Note=The sequence of the model RefSeq protein was modified relative to this genomic sequence to represent the inferred CDS: substituted 2 bases at 2 genomic stop codons;Parent=rna-XM_017936304.1
NW_017100293.1	Gnomon	CDS	1051888	1051998	.	+	0	Name=XP_017791793.1;ID=cds-XP_017791793.1;Dbxref=GeneID:108573827%2CGenbank:XP_017791793.1;Note=The sequence of the model RefSeq protein was modified relative to this genomic sequence to represent the inferred CDS: substituted 2 bases at 2 genomic stop codons;Parent=rna-XM_017936304.1
NW_017100293.1	Gnomon	CDS	1053343	1053432	.	+	0	Name=XP_017791793.1;ID=cds-XP_017791793.1;Dbxref=GeneID:108573827%2CGenbank:XP_017791793.1;Note=The sequence of the model RefSeq protein was modified relative to this genomic sequence to represent the inferred CDS: substituted 2 bases at 2 genomic stop codons;Parent=rna-XM_017936304.1
NW_017100293.1	Gnomon	CDS	1053776	1053862	.	+	0	Name=XP_017791793.1;ID=cds-XP_017791793.1;Dbxref=GeneID:108573827%2CGenbank:XP_017791793.1;Note=The sequence of the model RefSeq protein was modified relative to this genomic sequence to represent the inferred CDS: substituted 2 bases at 2 genomic stop codons;Parent=rna-XM_017936304.1
NW_017100293.1	Gnomon	CDS	1055345	1055443	.	+	0	Name=XP_017791793.1;ID=cds-XP_017791793.1;Dbxref=GeneID:108573827%2CGenbank:XP_017791793.1;Note=The sequence of the model RefSeq protein was modified relative to this genomic sequence to represent the inferred CDS: substituted 2 bases at 2 genomic stop codons;Parent=rna-XM_017936304.1
NW_017100293.1	Gnomon	CDS	1059322	1059417	.	+	0	Name=XP_017791793.1;ID=cds-XP_017791793.1;Dbxref=GeneID:108573827%2CGenbank:XP_017791793.1;Note=The sequence of the model RefSeq protein was modified relative to this genomic sequence to represent the inferred CDS: substituted 2 bases at 2 genomic stop codons;Parent=rna-XM_017936304.1
NW_017100293.1	Gnomon	CDS	1059890	1060124	.	+	0	Name=XP_017791793.1;ID=cds-XP_017791793.1;Dbxref=GeneID:108573827%2CGenbank:XP_017791793.1;Note=The sequence of the model RefSeq protein was modified relative to this genomic sequence to represent the inferred CDS: substituted 2 bases at 2 genomic stop codons;Parent=rna-XM_017936304.1
NW_017100293.1	Gnomon	CDS	1060682	1060753	.	+	0	Name=XP_017791793.1;ID=cds-XP_017791793.1;Dbxref=GeneID:108573827%2CGenbank:XP_017791793.1;Note=The sequence of the model RefSeq protein was modified relative to this genomic sequence to represent the inferred CDS: substituted 2 bases at 2 genomic stop codons;Parent=rna-XM_017936304.1
NW_017100293.1	Gnomon	CDS	1061423	1061585	.	+	0	Name=XP_017791793.1;ID=cds-XP_017791793.1;Dbxref=GeneID:108573827%2CGenbank:XP_017791793.1;Note=The sequence of the model RefSeq protein was modified relative to this genomic sequence to represent the inferred CDS: substituted 2 bases at 2 genomic stop codons;Parent=rna-XM_017936304.1
NW_017100293.1	Gnomon	CDS	1062957	1063066	.	+	0	Name=XP_017791793.1;ID=cds-XP_017791793.1;Dbxref=GeneID:108573827%2CGenbank:XP_017791793.1;Note=The sequence of the model RefSeq protein was modified relative to this genomic sequence to represent the inferred CDS: substituted 2 bases at 2 genomic stop codons;Parent=rna-XM_017936304.1
NW_017100293.1	Gnomon	CDS	1063468	1063534	.	+	0	Name=XP_017791793.1;ID=cds-XP_017791793.1;Dbxref=GeneID:108573827%2CGenbank:XP_017791793.1;Note=The sequence of the model RefSeq protein was modified relative to this genomic sequence to represent the inferred CDS: substituted 2 bases at 2 genomic stop codons;Parent=rna-XM_017936304.1
NW_017100293.1	Gnomon	CDS	1063600	1063639	.	+	0	Name=XP_017791793.1;ID=cds-XP_017791793.1;Dbxref=GeneID:108573827%2CGenbank:XP_017791793.1;Note=The sequence of the model RefSeq protein was modified relative to this genomic sequence to represent the inferred CDS: substituted 2 bases at 2 genomic stop codons;Parent=rna-XM_017936304.1
NW_017100293.1	Gnomon	CDS	1064649	1064920	.	+	0	Name=XP_017791793.1;ID=cds-XP_017791793.1;Dbxref=GeneID:108573827%2CGenbank:XP_017791793.1;Note=The sequence of the model RefSeq protein was modified relative to this genomic sequence to represent the inferred CDS: substituted 2 bases at 2 genomic stop codons;Parent=rna-XM_017936304.1
NW_017100293.1	Gnomon	CDS	1066056	1066290	.	+	0	Name=XP_017791793.1;ID=cds-XP_017791793.1;Dbxref=GeneID:108573827%2CGenbank:XP_017791793.1;Note=The sequence of the model RefSeq protein was modified relative to this genomic sequence to represent the inferred CDS: substituted 2 bases at 2 genomic stop codons;Parent=rna-XM_017936304.1
NW_017100293.1	Gnomon	CDS	1070097	1070411	.	+	0	Name=XP_017791793.1;ID=cds-XP_017791793.1;Dbxref=GeneID:108573827%2CGenbank:XP_017791793.1;Note=The sequence of the model RefSeq protein was modified relative to this genomic sequence to represent the inferred CDS: substituted 2 bases at 2 genomic stop codons;Parent=rna-XM_017936304.1
NW_017100293.1	Gnomon	CDS	1071093	1071359	.	+	0	Name=XP_017791793.1;ID=cds-XP_017791793.1;Dbxref=GeneID:108573827%2CGenbank:XP_017791793.1;Note=The sequence of the model RefSeq protein was modified relative to this genomic sequence to represent the inferred CDS: substituted 2 bases at 2 genomic stop codons;Parent=rna-XM_017936304.1
NW_017100293.1	Gnomon	CDS	1074970	1075103	.	+	0	Name=XP_017791793.1;ID=cds-XP_017791793.1;Dbxref=GeneID:108573827%2CGenbank:XP_017791793.1;Note=The sequence of the model RefSeq protein was modified relative to this genomic sequence to represent the inferred CDS: substituted 2 bases at 2 genomic stop codons;Parent=rna-XM_017936304.1
NW_017100293.1	Gnomon	CDS	1075327	1075510	.	+	0	Name=XP_017791793.1;ID=cds-XP_017791793.1;Dbxref=GeneID:108573827%2CGenbank:XP_017791793.1;Note=The sequence of the model RefSeq protein was modified relative to this genomic sequence to represent the inferred CDS: substituted 2 bases at 2 genomic stop codons;Parent=rna-XM_017936304.1
NW_017100293.1	Gnomon	CDS	1430809	1431587	.	+	0	Name=XP_017791803.1;ID=cds-XP_017791803.1;Dbxref=GeneID:108573837%2CGenbank:XP_017791803.1;Parent=rna-XM_017936314.1
NW_017100293.1	Gnomon	CDS	1468612	1468708	.	+	0	Name=XP_017791803.1;ID=cds-XP_017791803.1;Dbxref=GeneID:108573837%2CGenbank:XP_017791803.1;Parent=rna-XM_017936314.1
NW_017100293.1	Gnomon	CDS	1471336	1471410	.	+	0	Name=XP_017791803.1;ID=cds-XP_017791803.1;Dbxref=GeneID:108573837%2CGenbank:XP_017791803.1;Parent=rna-XM_017936314.1
NW_017100293.1	Gnomon	mRNA	1359297	1360055	.	+	.	Name=XM_017936335.1;ID=rna-XM_017936335.1;Dbxref=GeneID:108573859%2CGenbank:XM_017936335.1;Parent=gene-LOC108573859
NW_017100293.1	Gnomon	CDS	1134600	1134665	.	-	0	Name=XP_017791796.1;ID=cds-XP_017791796.1;Dbxref=GeneID:108573829%2CGenbank:XP_017791796.1;Parent=rna-XM_017936307.1
NW_017100293.1	Gnomon	CDS	1134349	1134528	.	-	0	Name=XP_017791796.1;ID=cds-XP_017791796.1;Dbxref=GeneID:108573829%2CGenbank:XP_017791796.1;Parent=rna-XM_017936307.1
NW_017100293.1	Gnomon	CDS	1133762	1133976	.	-	0	Name=XP_017791796.1;ID=cds-XP_017791796.1;Dbxref=GeneID:108573829%2CGenbank:XP_017791796.1;Parent=rna-XM_017936307.1
NW_017100293.1	Gnomon	CDS	1133344	1133697	.	-	0	Name=XP_017791796.1;ID=cds-XP_017791796.1;Dbxref=GeneID:108573829%2CGenbank:XP_017791796.1;Parent=rna-XM_017936307.1
NW_017100293.1	Gnomon	CDS	1133179	1133278	.	-	0	Name=XP_017791796.1;ID=cds-XP_017791796.1;Dbxref=GeneID:108573829%2CGenbank:XP_017791796.1;Parent=rna-XM_017936307.1
NW_017100293.1	Gnomon	CDS	1132982	1133111	.	-	0	Name=XP_017791796.1;ID=cds-XP_017791796.1;Dbxref=GeneID:108573829%2CGenbank:XP_017791796.1;Parent=rna-XM_017936307.1
NW_017100293.1	Gnomon	CDS	1132152	1132561	.	-	0	Name=XP_017791796.1;ID=cds-XP_017791796.1;Dbxref=GeneID:108573829%2CGenbank:XP_017791796.1;Parent=rna-XM_017936307.1
NW_017100293.1	Gnomon	CDS	1132011	1132076	.	-	0	Name=XP_017791796.1;ID=cds-XP_017791796.1;Dbxref=GeneID:108573829%2CGenbank:XP_017791796.1;Parent=rna-XM_017936307.1
NW_017100293.1	Gnomon	CDS	244980	245055	.	-	0	Name=XP_017791806.1;ID=cds-XP_017791806.1;Dbxref=GeneID:108573840%2CGenbank:XP_017791806.1;Parent=rna-XM_017936317.1
NW_017100293.1	Gnomon	CDS	244702	244799	.	-	0	Name=XP_017791806.1;ID=cds-XP_017791806.1;Dbxref=GeneID:108573840%2CGenbank:XP_017791806.1;Parent=rna-XM_017936317.1
NW_017100293.1	Gnomon	CDS	244380	244533	.	-	0	Name=XP_017791806.1;ID=cds-XP_017791806.1;Dbxref=GeneID:108573840%2CGenbank:XP_017791806.1;Parent=rna-XM_017936317.1
NW_017100293.1	Gnomon	CDS	244036	244306	.	-	0	Name=XP_017791806.1;ID=cds-XP_017791806.1;Dbxref=GeneID:108573840%2CGenbank:XP_017791806.1;Parent=rna-XM_017936317.1
NW_017100293.1	Gnomon	CDS	243709	243956	.	-	0	Name=XP_017791806.1;ID=cds-XP_017791806.1;Dbxref=GeneID:108573840%2CGenbank:XP_017791806.1;Parent=rna-XM_017936317.1
NW_017100293.1	Gnomon	CDS	243298	243629	.	-	0	Name=XP_017791806.1;ID=cds-XP_017791806.1;Dbxref=GeneID:108573840%2CGenbank:XP_017791806.1;Parent=rna-XM_017936317.1
NW_017100293.1	Gnomon	CDS	1113047	1113240	.	+	0	Name=XP_017791890.1;ID=cds-XP_017791890.1;Dbxref=GeneID:108573909%2CGenbank:XP_017791890.1;Parent=rna-XM_017936401.1
NW_017100293.1	Gnomon	CDS	1115331	1115645	.	+	0	Name=XP_017791890.1;ID=cds-XP_017791890.1;Dbxref=GeneID:108573909%2CGenbank:XP_017791890.1;Parent=rna-XM_017936401.1
NW_017100293.1	Gnomon	CDS	1116032	1116139	.	+	0	Name=XP_017791890.1;ID=cds-XP_017791890.1;Dbxref=GeneID:108573909%2CGenbank:XP_017791890.1;Parent=rna-XM_017936401.1
NW_017100293.1	Gnomon	CDS	1119717	1119810	.	+	0	Name=XP_017791890.1;ID=cds-XP_017791890.1;Dbxref=GeneID:108573909%2CGenbank:XP_017791890.1;Parent=rna-XM_017936401.1
NW_017100293.1	Gnomon	CDS	1120945	1121109	.	+	0	Name=XP_017791890.1;ID=cds-XP_017791890.1;Dbxref=GeneID:108573909%2CGenbank:XP_017791890.1;Parent=rna-XM_017936401.1
NW_017100293.1	Gnomon	CDS	1121469	1121603	.	+	0	Name=XP_017791890.1;ID=cds-XP_017791890.1;Dbxref=GeneID:108573909%2CGenbank:XP_017791890.1;Parent=rna-XM_017936401.1
NW_017100293.1	Gnomon	CDS	1121709	1121857	.	+	0	Name=XP_017791890.1;ID=cds-XP_017791890.1;Dbxref=GeneID:108573909%2CGenbank:XP_017791890.1;Parent=rna-XM_017936401.1
NW_017100293.1	Gnomon	CDS	1121945	1122152	.	+	0	Name=XP_017791890.1;ID=cds-XP_017791890.1;Dbxref=GeneID:108573909%2CGenbank:XP_017791890.1;Parent=rna-XM_017936401.1
NW_017100293.1	Gnomon	CDS	1122227	1122404	.	+	0	Name=XP_017791890.1;ID=cds-XP_017791890.1;Dbxref=GeneID:108573909%2CGenbank:XP_017791890.1;Parent=rna-XM_017936401.1
NW_017100293.1	Gnomon	CDS	1122508	1122694	.	+	0	Name=XP_017791890.1;ID=cds-XP_017791890.1;Dbxref=GeneID:108573909%2CGenbank:XP_017791890.1;Parent=rna-XM_017936401.1
NW_017100293.1	Gnomon	CDS	1122778	1123043	.	+	0	Name=XP_017791890.1;ID=cds-XP_017791890.1;Dbxref=GeneID:108573909%2CGenbank:XP_017791890.1;Parent=rna-XM_017936401.1
NW_017100293.1	Gnomon	CDS	1123419	1123505	.	+	0	Name=XP_017791890.1;ID=cds-XP_017791890.1;Dbxref=GeneID:108573909%2CGenbank:XP_017791890.1;Parent=rna-XM_017936401.1
NW_017100293.1	Gnomon	CDS	1124181	1124395	.	+	0	Name=XP_017791890.1;ID=cds-XP_017791890.1;Dbxref=GeneID:108573909%2CGenbank:XP_017791890.1;Parent=rna-XM_017936401.1
NW_017100293.1	Gnomon	mRNA	964086	968682	.	-	.	Name=XM_017936338.1;ID=rna-XM_017936338.1;Dbxref=GeneID:108573860%2CGenbank:XM_017936338.1;Parent=gene-LOC108573860
NW_017100293.1	Gnomon	CDS	1131109	1131132	.	-	0	Name=XP_017791795.1;ID=cds-XP_017791795.1;Dbxref=GeneID:108573828%2CGenbank:XP_017791795.1;Parent=rna-XM_017936306.1
NW_017100293.1	Gnomon	CDS	1130889	1131032	.	-	0	Name=XP_017791795.1;ID=cds-XP_017791795.1;Dbxref=GeneID:108573828%2CGenbank:XP_017791795.1;Parent=rna-XM_017936306.1
NW_017100293.1	Gnomon	CDS	1130344	1130811	.	-	0	Name=XP_017791795.1;ID=cds-XP_017791795.1;Dbxref=GeneID:108573828%2CGenbank:XP_017791795.1;Parent=rna-XM_017936306.1
NW_017100293.1	Gnomon	exon	254377	254509	.	+	.	ID=exon-XM_017936321.1-7;Dbxref=GeneID:108573844%2CGenbank:XM_017936321.1;Parent=rna-XM_017936321.1
NW_017100293.1	Gnomon	CDS	1678320	1678459	.	+	0	Name=XP_017791805.1;ID=cds-XP_017791805.1;Dbxref=GeneID:108573839%2CGenbank:XP_017791805.1;Note=The sequence of the model RefSeq protein was modified relative to this genomic sequence to represent the inferred CDS: inserted 2 bases in 1 codon%3B substituted 1 base at 1 genomic stop codon;Parent=rna-XM_017936316.1
NW_017100293.1	Gnomon	CDS	1678461	1678505	.	+	0	Name=XP_017791805.1;ID=cds-XP_017791805.1;Dbxref=GeneID:108573839%2CGenbank:XP_017791805.1;Note=The sequence of the model RefSeq protein was modified relative to this genomic sequence to represent the inferred CDS: inserted 2 bases in 1 codon%3B substituted 1 base at 1 genomic stop codon;Parent=rna-XM_017936316.1
NW_017100293.1	Gnomon	CDS	1679757	1679820	.	+	0	Name=XP_017791805.1;ID=cds-XP_017791805.1;Dbxref=GeneID:108573839%2CGenbank:XP_017791805.1;Note=The sequence of the model RefSeq protein was modified relative to this genomic sequence to represent the inferred CDS: inserted 2 bases in 1 codon%3B substituted 1 base at 1 genomic stop codon;Parent=rna-XM_017936316.1
NW_017100293.1	Gnomon	exon	253893	254075	.	+	.	ID=exon-XM_017936321.1-5;Dbxref=GeneID:108573844%2CGenbank:XM_017936321.1;Parent=rna-XM_017936321.1
NW_017100293.1	Gnomon	exon	254141	254310	.	+	.	ID=exon-XM_017936321.1-6;Dbxref=GeneID:108573844%2CGenbank:XM_017936321.1;Parent=rna-XM_017936321.1
NW_017100293.1	Gnomon	exon	253414	253609	.	+	.	ID=exon-XM_017936321.1-3;Dbxref=GeneID:108573844%2CGenbank:XM_017936321.1;Parent=rna-XM_017936321.1
NW_017100293.1	Gnomon	exon	253687	253811	.	+	.	ID=exon-XM_017936321.1-4;Dbxref=GeneID:108573844%2CGenbank:XM_017936321.1;Parent=rna-XM_017936321.1
NW_017100293.1	Gnomon	exon	252966	253047	.	+	.	ID=exon-XM_017936321.1-1;Dbxref=GeneID:108573844%2CGenbank:XM_017936321.1;Parent=rna-XM_017936321.1
NW_017100293.1	Gnomon	exon	253102	253345	.	+	.	ID=exon-XM_017936321.1-2;Dbxref=GeneID:108573844%2CGenbank:XM_017936321.1;Parent=rna-XM_017936321.1
NW_017100293.1	Gnomon	CDS	1201051	1201056	.	-	0	Name=XP_017791798.1;ID=cds-XP_017791798.1;Dbxref=GeneID:108573831%2CGenbank:XP_017791798.1;Note=The sequence of the model RefSeq protein was modified relative to this genomic sequence to represent the inferred CDS: deleted 1 base in 1 codon;Parent=rna-XM_017936309.1
NW_017100293.1	Gnomon	CDS	1200614	1200876	.	-	0	Name=XP_017791798.1;ID=cds-XP_017791798.1;Dbxref=GeneID:108573831%2CGenbank:XP_017791798.1;Note=The sequence of the model RefSeq protein was modified relative to this genomic sequence to represent the inferred CDS: deleted 1 base in 1 codon;Parent=rna-XM_017936309.1
NW_017100293.1	Gnomon	CDS	1200000	1200535	.	-	0	Name=XP_017791798.1;ID=cds-XP_017791798.1;Dbxref=GeneID:108573831%2CGenbank:XP_017791798.1;Note=The sequence of the model RefSeq protein was modified relative to this genomic sequence to represent the inferred CDS: deleted 1 base in 1 codon;Parent=rna-XM_017936309.1
NW_017100293.1	Gnomon	CDS	1199581	1199915	.	-	0	Name=XP_017791798.1;ID=cds-XP_017791798.1;Dbxref=GeneID:108573831%2CGenbank:XP_017791798.1;Note=The sequence of the model RefSeq protein was modified relative to this genomic sequence to represent the inferred CDS: deleted 1 base in 1 codon;Parent=rna-XM_017936309.1
NW_017100293.1	Gnomon	CDS	1199136	1199506	.	-	0	Name=XP_017791798.1;ID=cds-XP_017791798.1;Dbxref=GeneID:108573831%2CGenbank:XP_017791798.1;Note=The sequence of the model RefSeq protein was modified relative to this genomic sequence to represent the inferred CDS: deleted 1 base in 1 codon;Parent=rna-XM_017936309.1
NW_017100293.1	Gnomon	CDS	1198899	1199063	.	-	0	Name=XP_017791798.1;ID=cds-XP_017791798.1;Dbxref=GeneID:108573831%2CGenbank:XP_017791798.1;Note=The sequence of the model RefSeq protein was modified relative to this genomic sequence to represent the inferred CDS: deleted 1 base in 1 codon;Parent=rna-XM_017936309.1
NW_017100293.1	Gnomon	CDS	1198672	1198821	.	-	0	Name=XP_017791798.1;ID=cds-XP_017791798.1;Dbxref=GeneID:108573831%2CGenbank:XP_017791798.1;Note=The sequence of the model RefSeq protein was modified relative to this genomic sequence to represent the inferred CDS: deleted 1 base in 1 codon;Parent=rna-XM_017936309.1
NW_017100293.1	Gnomon	CDS	1198538	1198670	.	-	0	Name=XP_017791798.1;ID=cds-XP_017791798.1;Dbxref=GeneID:108573831%2CGenbank:XP_017791798.1;Note=The sequence of the model RefSeq protein was modified relative to this genomic sequence to represent the inferred CDS: deleted 1 base in 1 codon;Parent=rna-XM_017936309.1
NW_017100293.1	Gnomon	CDS	1198348	1198445	.	-	0	Name=XP_017791798.1;ID=cds-XP_017791798.1;Dbxref=GeneID:108573831%2CGenbank:XP_017791798.1;Note=The sequence of the model RefSeq protein was modified relative to this genomic sequence to represent the inferred CDS: deleted 1 base in 1 codon;Parent=rna-XM_017936309.1
NW_017100293.1	Gnomon	CDS	1198043	1198253	.	-	0	Name=XP_017791798.1;ID=cds-XP_017791798.1;Dbxref=GeneID:108573831%2CGenbank:XP_017791798.1;Note=The sequence of the model RefSeq protein was modified relative to this genomic sequence to represent the inferred CDS: deleted 1 base in 1 codon;Parent=rna-XM_017936309.1
NW_017100293.1	Gnomon	CDS	1294898	1295135	.	+	0	Name=XP_017791808.1;ID=cds-XP_017791808.1;Dbxref=GeneID:108573842%2CGenbank:XP_017791808.1;Note=The sequence of the model RefSeq protein was modified relative to this genomic sequence to represent the inferred CDS: inserted 2 bases in 1 codon%3B substituted 2 bases at 2 genomic stop codons;Parent=rna-XM_017936319.1
NW_017100293.1	Gnomon	CDS	1295204	1295436	.	+	0	Name=XP_017791808.1;ID=cds-XP_017791808.1;Dbxref=GeneID:108573842%2CGenbank:XP_017791808.1;Note=The sequence of the model RefSeq protein was modified relative to this genomic sequence to represent the inferred CDS: inserted 2 bases in 1 codon%3B substituted 2 bases at 2 genomic stop codons;Parent=rna-XM_017936319.1
NW_017100293.1	Gnomon	CDS	1295535	1295560	.	+	0	Name=XP_017791808.1;ID=cds-XP_017791808.1;Dbxref=GeneID:108573842%2CGenbank:XP_017791808.1;Note=The sequence of the model RefSeq protein was modified relative to this genomic sequence to represent the inferred CDS: inserted 2 bases in 1 codon%3B substituted 2 bases at 2 genomic stop codons;Parent=rna-XM_017936319.1
NW_017100293.1	Gnomon	CDS	1295562	1295789	.	+	0	Name=XP_017791808.1;ID=cds-XP_017791808.1;Dbxref=GeneID:108573842%2CGenbank:XP_017791808.1;Note=The sequence of the model RefSeq protein was modified relative to this genomic sequence to represent the inferred CDS: inserted 2 bases in 1 codon%3B substituted 2 bases at 2 genomic stop codons;Parent=rna-XM_017936319.1
NW_017100293.1	Gnomon	CDS	1296202	1296608	.	+	0	Name=XP_017791808.1;ID=cds-XP_017791808.1;Dbxref=GeneID:108573842%2CGenbank:XP_017791808.1;Note=The sequence of the model RefSeq protein was modified relative to this genomic sequence to represent the inferred CDS: inserted 2 bases in 1 codon%3B substituted 2 bases at 2 genomic stop codons;Parent=rna-XM_017936319.1
NW_017100293.1	Gnomon	CDS	1297061	1297488	.	+	0	Name=XP_017791808.1;ID=cds-XP_017791808.1;Dbxref=GeneID:108573842%2CGenbank:XP_017791808.1;Note=The sequence of the model RefSeq protein was modified relative to this genomic sequence to represent the inferred CDS: inserted 2 bases in 1 codon%3B substituted 2 bases at 2 genomic stop codons;Parent=rna-XM_017936319.1
NW_017100293.1	Gnomon	CDS	1297595	1297836	.	+	0	Name=XP_017791808.1;ID=cds-XP_017791808.1;Dbxref=GeneID:108573842%2CGenbank:XP_017791808.1;Note=The sequence of the model RefSeq protein was modified relative to this genomic sequence to represent the inferred CDS: inserted 2 bases in 1 codon%3B substituted 2 bases at 2 genomic stop codons;Parent=rna-XM_017936319.1
NW_017100293.1	Gnomon	CDS	1297911	1298178	.	+	0	Name=XP_017791808.1;ID=cds-XP_017791808.1;Dbxref=GeneID:108573842%2CGenbank:XP_017791808.1;Note=The sequence of the model RefSeq protein was modified relative to this genomic sequence to represent the inferred CDS: inserted 2 bases in 1 codon%3B substituted 2 bases at 2 genomic stop codons;Parent=rna-XM_017936319.1
NW_017100293.1	Gnomon	CDS	1298727	1299270	.	+	0	Name=XP_017791808.1;ID=cds-XP_017791808.1;Dbxref=GeneID:108573842%2CGenbank:XP_017791808.1;Note=The sequence of the model RefSeq protein was modified relative to this genomic sequence to represent the inferred CDS: inserted 2 bases in 1 codon%3B substituted 2 bases at 2 genomic stop codons;Parent=rna-XM_017936319.1
NW_017100293.1	Gnomon	CDS	1299943	1300260	.	+	0	Name=XP_017791808.1;ID=cds-XP_017791808.1;Dbxref=GeneID:108573842%2CGenbank:XP_017791808.1;Note=The sequence of the model RefSeq protein was modified relative to this genomic sequence to represent the inferred CDS: inserted 2 bases in 1 codon%3B substituted 2 bases at 2 genomic stop codons;Parent=rna-XM_017936319.1
NW_017100293.1	Gnomon	CDS	1300345	1300699	.	+	0	Name=XP_017791808.1;ID=cds-XP_017791808.1;Dbxref=GeneID:108573842%2CGenbank:XP_017791808.1;Note=The sequence of the model RefSeq protein was modified relative to this genomic sequence to represent the inferred CDS: inserted 2 bases in 1 codon%3B substituted 2 bases at 2 genomic stop codons;Parent=rna-XM_017936319.1
NW_017100293.1	Gnomon	CDS	1301317	1301588	.	+	0	Name=XP_017791808.1;ID=cds-XP_017791808.1;Dbxref=GeneID:108573842%2CGenbank:XP_017791808.1;Note=The sequence of the model RefSeq protein was modified relative to this genomic sequence to represent the inferred CDS: inserted 2 bases in 1 codon%3B substituted 2 bases at 2 genomic stop codons;Parent=rna-XM_017936319.1
NW_017100293.1	Gnomon	CDS	1301648	1302028	.	+	0	Name=XP_017791808.1;ID=cds-XP_017791808.1;Dbxref=GeneID:108573842%2CGenbank:XP_017791808.1;Note=The sequence of the model RefSeq protein was modified relative to this genomic sequence to represent the inferred CDS: inserted 2 bases in 1 codon%3B substituted 2 bases at 2 genomic stop codons;Parent=rna-XM_017936319.1
NW_017100293.1	Gnomon	CDS	1302540	1302688	.	+	0	Name=XP_017791808.1;ID=cds-XP_017791808.1;Dbxref=GeneID:108573842%2CGenbank:XP_017791808.1;Note=The sequence of the model RefSeq protein was modified relative to this genomic sequence to represent the inferred CDS: inserted 2 bases in 1 codon%3B substituted 2 bases at 2 genomic stop codons;Parent=rna-XM_017936319.1
NW_017100293.1	Gnomon	CDS	1302909	1302938	.	+	0	Name=XP_017791808.1;ID=cds-XP_017791808.1;Dbxref=GeneID:108573842%2CGenbank:XP_017791808.1;Note=The sequence of the model RefSeq protein was modified relative to this genomic sequence to represent the inferred CDS: inserted 2 bases in 1 codon%3B substituted 2 bases at 2 genomic stop codons;Parent=rna-XM_017936319.1
NW_017100293.1	Gnomon	CDS	1303282	1303527	.	+	0	Name=XP_017791808.1;ID=cds-XP_017791808.1;Dbxref=GeneID:108573842%2CGenbank:XP_017791808.1;Note=The sequence of the model RefSeq protein was modified relative to this genomic sequence to represent the inferred CDS: inserted 2 bases in 1 codon%3B substituted 2 bases at 2 genomic stop codons;Parent=rna-XM_017936319.1
NW_017100293.1	Gnomon	CDS	1304747	1305275	.	+	0	Name=XP_017791808.1;ID=cds-XP_017791808.1;Dbxref=GeneID:108573842%2CGenbank:XP_017791808.1;Note=The sequence of the model RefSeq protein was modified relative to this genomic sequence to represent the inferred CDS: inserted 2 bases in 1 codon%3B substituted 2 bases at 2 genomic stop codons;Parent=rna-XM_017936319.1
NW_017100293.1	Gnomon	CDS	1305659	1306223	.	+	0	Name=XP_017791808.1;ID=cds-XP_017791808.1;Dbxref=GeneID:108573842%2CGenbank:XP_017791808.1;Note=The sequence of the model RefSeq protein was modified relative to this genomic sequence to represent the inferred CDS: inserted 2 bases in 1 codon%3B substituted 2 bases at 2 genomic stop codons;Parent=rna-XM_017936319.1
NW_017100293.1	Gnomon	CDS	1306910	1309303	.	+	0	Name=XP_017791808.1;ID=cds-XP_017791808.1;Dbxref=GeneID:108573842%2CGenbank:XP_017791808.1;Note=The sequence of the model RefSeq protein was modified relative to this genomic sequence to represent the inferred CDS: inserted 2 bases in 1 codon%3B substituted 2 bases at 2 genomic stop codons;Parent=rna-XM_017936319.1
NW_017100293.1	Gnomon	CDS	1309368	1309729	.	+	0	Name=XP_017791808.1;ID=cds-XP_017791808.1;Dbxref=GeneID:108573842%2CGenbank:XP_017791808.1;Note=The sequence of the model RefSeq protein was modified relative to this genomic sequence to represent the inferred CDS: inserted 2 bases in 1 codon%3B substituted 2 bases at 2 genomic stop codons;Parent=rna-XM_017936319.1
NW_017100293.1	Gnomon	CDS	1310438	1310914	.	+	0	Name=XP_017791808.1;ID=cds-XP_017791808.1;Dbxref=GeneID:108573842%2CGenbank:XP_017791808.1;Note=The sequence of the model RefSeq protein was modified relative to this genomic sequence to represent the inferred CDS: inserted 2 bases in 1 codon%3B substituted 2 bases at 2 genomic stop codons;Parent=rna-XM_017936319.1
NW_017100293.1	Gnomon	CDS	1311244	1311508	.	+	0	Name=XP_017791808.1;ID=cds-XP_017791808.1;Dbxref=GeneID:108573842%2CGenbank:XP_017791808.1;Note=The sequence of the model RefSeq protein was modified relative to this genomic sequence to represent the inferred CDS: inserted 2 bases in 1 codon%3B substituted 2 bases at 2 genomic stop codons;Parent=rna-XM_017936319.1
NW_017100293.1	Gnomon	CDS	1311574	1311923	.	+	0	Name=XP_017791808.1;ID=cds-XP_017791808.1;Dbxref=GeneID:108573842%2CGenbank:XP_017791808.1;Note=The sequence of the model RefSeq protein was modified relative to this genomic sequence to represent the inferred CDS: inserted 2 bases in 1 codon%3B substituted 2 bases at 2 genomic stop codons;Parent=rna-XM_017936319.1
NW_017100293.1	Gnomon	CDS	1312581	1312843	.	+	0	Name=XP_017791808.1;ID=cds-XP_017791808.1;Dbxref=GeneID:108573842%2CGenbank:XP_017791808.1;Note=The sequence of the model RefSeq protein was modified relative to this genomic sequence to represent the inferred CDS: inserted 2 bases in 1 codon%3B substituted 2 bases at 2 genomic stop codons;Parent=rna-XM_017936319.1
NW_017100293.1	Gnomon	CDS	1312908	1313204	.	+	0	Name=XP_017791808.1;ID=cds-XP_017791808.1;Dbxref=GeneID:108573842%2CGenbank:XP_017791808.1;Note=The sequence of the model RefSeq protein was modified relative to this genomic sequence to represent the inferred CDS: inserted 2 bases in 1 codon%3B substituted 2 bases at 2 genomic stop codons;Parent=rna-XM_017936319.1
NW_017100293.1	Gnomon	CDS	1313269	1313438	.	+	0	Name=XP_017791808.1;ID=cds-XP_017791808.1;Dbxref=GeneID:108573842%2CGenbank:XP_017791808.1;Note=The sequence of the model RefSeq protein was modified relative to this genomic sequence to represent the inferred CDS: inserted 2 bases in 1 codon%3B substituted 2 bases at 2 genomic stop codons;Parent=rna-XM_017936319.1
NW_017100293.1	Gnomon	CDS	1314021	1314324	.	+	0	Name=XP_017791808.1;ID=cds-XP_017791808.1;Dbxref=GeneID:108573842%2CGenbank:XP_017791808.1;Note=The sequence of the model RefSeq protein was modified relative to this genomic sequence to represent the inferred CDS: inserted 2 bases in 1 codon%3B substituted 2 bases at 2 genomic stop codons;Parent=rna-XM_017936319.1
NW_017100293.1	Gnomon	CDS	1314391	1314860	.	+	0	Name=XP_017791808.1;ID=cds-XP_017791808.1;Dbxref=GeneID:108573842%2CGenbank:XP_017791808.1;Note=The sequence of the model RefSeq protein was modified relative to this genomic sequence to represent the inferred CDS: inserted 2 bases in 1 codon%3B substituted 2 bases at 2 genomic stop codons;Parent=rna-XM_017936319.1
NW_017100293.1	Gnomon	CDS	1315669	1316250	.	+	0	Name=XP_017791808.1;ID=cds-XP_017791808.1;Dbxref=GeneID:108573842%2CGenbank:XP_017791808.1;Note=The sequence of the model RefSeq protein was modified relative to this genomic sequence to represent the inferred CDS: inserted 2 bases in 1 codon%3B substituted 2 bases at 2 genomic stop codons;Parent=rna-XM_017936319.1
NW_017100293.1	Gnomon	CDS	1316469	1316491	.	+	0	Name=XP_017791808.1;ID=cds-XP_017791808.1;Dbxref=GeneID:108573842%2CGenbank:XP_017791808.1;Note=The sequence of the model RefSeq protein was modified relative to this genomic sequence to represent the inferred CDS: inserted 2 bases in 1 codon%3B substituted 2 bases at 2 genomic stop codons;Parent=rna-XM_017936319.1
NW_017100293.1	Gnomon	CDS	1316574	1316836	.	+	0	Name=XP_017791808.1;ID=cds-XP_017791808.1;Dbxref=GeneID:108573842%2CGenbank:XP_017791808.1;Note=The sequence of the model RefSeq protein was modified relative to this genomic sequence to represent the inferred CDS: inserted 2 bases in 1 codon%3B substituted 2 bases at 2 genomic stop codons;Parent=rna-XM_017936319.1
NW_017100293.1	Gnomon	CDS	1317134	1317415	.	+	0	Name=XP_017791808.1;ID=cds-XP_017791808.1;Dbxref=GeneID:108573842%2CGenbank:XP_017791808.1;Note=The sequence of the model RefSeq protein was modified relative to this genomic sequence to represent the inferred CDS: inserted 2 bases in 1 codon%3B substituted 2 bases at 2 genomic stop codons;Parent=rna-XM_017936319.1
NW_017100293.1	Gnomon	CDS	1317487	1317788	.	+	0	Name=XP_017791808.1;ID=cds-XP_017791808.1;Dbxref=GeneID:108573842%2CGenbank:XP_017791808.1;Note=The sequence of the model RefSeq protein was modified relative to this genomic sequence to represent the inferred CDS: inserted 2 bases in 1 codon%3B substituted 2 bases at 2 genomic stop codons;Parent=rna-XM_017936319.1
NW_017100293.1	Gnomon	CDS	1318115	1318242	.	+	0	Name=XP_017791808.1;ID=cds-XP_017791808.1;Dbxref=GeneID:108573842%2CGenbank:XP_017791808.1;Note=The sequence of the model RefSeq protein was modified relative to this genomic sequence to represent the inferred CDS: inserted 2 bases in 1 codon%3B substituted 2 bases at 2 genomic stop codons;Parent=rna-XM_017936319.1
NW_017100293.1	Gnomon	CDS	1318302	1318498	.	+	0	Name=XP_017791808.1;ID=cds-XP_017791808.1;Dbxref=GeneID:108573842%2CGenbank:XP_017791808.1;Note=The sequence of the model RefSeq protein was modified relative to this genomic sequence to represent the inferred CDS: inserted 2 bases in 1 codon%3B substituted 2 bases at 2 genomic stop codons;Parent=rna-XM_017936319.1
NW_017100293.1	Gnomon	CDS	1318621	1318977	.	+	0	Name=XP_017791808.1;ID=cds-XP_017791808.1;Dbxref=GeneID:108573842%2CGenbank:XP_017791808.1;Note=The sequence of the model RefSeq protein was modified relative to this genomic sequence to represent the inferred CDS: inserted 2 bases in 1 codon%3B substituted 2 bases at 2 genomic stop codons;Parent=rna-XM_017936319.1
NW_017100293.1	Gnomon	CDS	1319473	1319621	.	+	0	Name=XP_017791808.1;ID=cds-XP_017791808.1;Dbxref=GeneID:108573842%2CGenbank:XP_017791808.1;Note=The sequence of the model RefSeq protein was modified relative to this genomic sequence to represent the inferred CDS: inserted 2 bases in 1 codon%3B substituted 2 bases at 2 genomic stop codons;Parent=rna-XM_017936319.1
NW_017100293.1	Gnomon	CDS	1319882	1320176	.	+	0	Name=XP_017791808.1;ID=cds-XP_017791808.1;Dbxref=GeneID:108573842%2CGenbank:XP_017791808.1;Note=The sequence of the model RefSeq protein was modified relative to this genomic sequence to represent the inferred CDS: inserted 2 bases in 1 codon%3B substituted 2 bases at 2 genomic stop codons;Parent=rna-XM_017936319.1
NW_017100293.1	Gnomon	CDS	1113047	1113240	.	+	0	Name=XP_017791892.1;ID=cds-XP_017791892.1;Dbxref=GeneID:108573909%2CGenbank:XP_017791892.1;Parent=rna-XM_017936403.1
NW_017100293.1	Gnomon	CDS	1115331	1115645	.	+	0	Name=XP_017791892.1;ID=cds-XP_017791892.1;Dbxref=GeneID:108573909%2CGenbank:XP_017791892.1;Parent=rna-XM_017936403.1
NW_017100293.1	Gnomon	CDS	1116032	1116139	.	+	0	Name=XP_017791892.1;ID=cds-XP_017791892.1;Dbxref=GeneID:108573909%2CGenbank:XP_017791892.1;Parent=rna-XM_017936403.1
NW_017100293.1	Gnomon	CDS	1119717	1119810	.	+	0	Name=XP_017791892.1;ID=cds-XP_017791892.1;Dbxref=GeneID:108573909%2CGenbank:XP_017791892.1;Parent=rna-XM_017936403.1
NW_017100293.1	Gnomon	CDS	1120945	1121109	.	+	0	Name=XP_017791892.1;ID=cds-XP_017791892.1;Dbxref=GeneID:108573909%2CGenbank:XP_017791892.1;Parent=rna-XM_017936403.1
NW_017100293.1	Gnomon	CDS	1121469	1121603	.	+	0	Name=XP_017791892.1;ID=cds-XP_017791892.1;Dbxref=GeneID:108573909%2CGenbank:XP_017791892.1;Parent=rna-XM_017936403.1
NW_017100293.1	Gnomon	CDS	1121709	1121857	.	+	0	Name=XP_017791892.1;ID=cds-XP_017791892.1;Dbxref=GeneID:108573909%2CGenbank:XP_017791892.1;Parent=rna-XM_017936403.1
NW_017100293.1	Gnomon	CDS	1121945	1122152	.	+	0	Name=XP_017791892.1;ID=cds-XP_017791892.1;Dbxref=GeneID:108573909%2CGenbank:XP_017791892.1;Parent=rna-XM_017936403.1
NW_017100293.1	Gnomon	CDS	1122227	1122404	.	+	0	Name=XP_017791892.1;ID=cds-XP_017791892.1;Dbxref=GeneID:108573909%2CGenbank:XP_017791892.1;Parent=rna-XM_017936403.1
NW_017100293.1	Gnomon	CDS	1122508	1122694	.	+	0	Name=XP_017791892.1;ID=cds-XP_017791892.1;Dbxref=GeneID:108573909%2CGenbank:XP_017791892.1;Parent=rna-XM_017936403.1
NW_017100293.1	Gnomon	CDS	1122778	1123043	.	+	0	Name=XP_017791892.1;ID=cds-XP_017791892.1;Dbxref=GeneID:108573909%2CGenbank:XP_017791892.1;Parent=rna-XM_017936403.1
NW_017100293.1	Gnomon	CDS	1123419	1123505	.	+	0	Name=XP_017791892.1;ID=cds-XP_017791892.1;Dbxref=GeneID:108573909%2CGenbank:XP_017791892.1;Parent=rna-XM_017936403.1
NW_017100293.1	Gnomon	CDS	1124181	1124395	.	+	0	Name=XP_017791892.1;ID=cds-XP_017791892.1;Dbxref=GeneID:108573909%2CGenbank:XP_017791892.1;Parent=rna-XM_017936403.1
NW_017100293.1	Gnomon	CDS	1182269	1182320	.	-	0	Name=XP_017791797.1;ID=cds-XP_017791797.1;Dbxref=GeneID:108573830%2CGenbank:XP_017791797.1;Parent=rna-XM_017936308.1
NW_017100293.1	Gnomon	CDS	1177402	1177568	.	-	0	Name=XP_017791797.1;ID=cds-XP_017791797.1;Dbxref=GeneID:108573830%2CGenbank:XP_017791797.1;Parent=rna-XM_017936308.1
NW_017100293.1	Gnomon	CDS	1177107	1177331	.	-	0	Name=XP_017791797.1;ID=cds-XP_017791797.1;Dbxref=GeneID:108573830%2CGenbank:XP_017791797.1;Parent=rna-XM_017936308.1
NW_017100293.1	Gnomon	CDS	1176147	1177017	.	-	0	Name=XP_017791797.1;ID=cds-XP_017791797.1;Dbxref=GeneID:108573830%2CGenbank:XP_017791797.1;Parent=rna-XM_017936308.1
NW_017100293.1	Gnomon	CDS	1175764	1176049	.	-	0	Name=XP_017791797.1;ID=cds-XP_017791797.1;Dbxref=GeneID:108573830%2CGenbank:XP_017791797.1;Parent=rna-XM_017936308.1
NW_017100293.1	Gnomon	CDS	1175547	1175691	.	-	0	Name=XP_017791797.1;ID=cds-XP_017791797.1;Dbxref=GeneID:108573830%2CGenbank:XP_017791797.1;Parent=rna-XM_017936308.1
NW_017100293.1	Gnomon	CDS	1175316	1175463	.	-	0	Name=XP_017791797.1;ID=cds-XP_017791797.1;Dbxref=GeneID:108573830%2CGenbank:XP_017791797.1;Parent=rna-XM_017936308.1
NW_017100293.1	Gnomon	CDS	1175079	1175238	.	-	0	Name=XP_017791797.1;ID=cds-XP_017791797.1;Dbxref=GeneID:108573830%2CGenbank:XP_017791797.1;Parent=rna-XM_017936308.1
NW_017100293.1	Gnomon	CDS	1174587	1174989	.	-	0	Name=XP_017791797.1;ID=cds-XP_017791797.1;Dbxref=GeneID:108573830%2CGenbank:XP_017791797.1;Parent=rna-XM_017936308.1
NW_017100293.1	Gnomon	CDS	1174346	1174508	.	-	0	Name=XP_017791797.1;ID=cds-XP_017791797.1;Dbxref=GeneID:108573830%2CGenbank:XP_017791797.1;Parent=rna-XM_017936308.1
NW_017100293.1	Gnomon	CDS	1173199	1173276	.	-	0	Name=XP_017791797.1;ID=cds-XP_017791797.1;Dbxref=GeneID:108573830%2CGenbank:XP_017791797.1;Parent=rna-XM_017936308.1
NW_017100293.1	Gnomon	CDS	1172929	1173119	.	-	0	Name=XP_017791797.1;ID=cds-XP_017791797.1;Dbxref=GeneID:108573830%2CGenbank:XP_017791797.1;Parent=rna-XM_017936308.1
NW_017100293.1	Gnomon	CDS	1172717	1172844	.	-	0	Name=XP_017791797.1;ID=cds-XP_017791797.1;Dbxref=GeneID:108573830%2CGenbank:XP_017791797.1;Parent=rna-XM_017936308.1
NW_017100293.1	Gnomon	CDS	1172535	1172643	.	-	0	Name=XP_017791797.1;ID=cds-XP_017791797.1;Dbxref=GeneID:108573830%2CGenbank:XP_017791797.1;Parent=rna-XM_017936308.1
NW_017100293.1	Gnomon	CDS	217746	217812	.	+	0	Name=XP_017791807.1;ID=cds-XP_017791807.1;Dbxref=GeneID:108573841%2CGenbank:XP_017791807.1;Note=The sequence of the model RefSeq protein was modified relative to this genomic sequence to represent the inferred CDS: substituted 2 bases at 2 genomic stop codons;Parent=rna-XM_017936318.1
NW_017100293.1	Gnomon	CDS	217917	218065	.	+	0	Name=XP_017791807.1;ID=cds-XP_017791807.1;Dbxref=GeneID:108573841%2CGenbank:XP_017791807.1;Note=The sequence of the model RefSeq protein was modified relative to this genomic sequence to represent the inferred CDS: substituted 2 bases at 2 genomic stop codons;Parent=rna-XM_017936318.1
NW_017100293.1	Gnomon	CDS	218103	218382	.	+	0	Name=XP_017791807.1;ID=cds-XP_017791807.1;Dbxref=GeneID:108573841%2CGenbank:XP_017791807.1;Note=The sequence of the model RefSeq protein was modified relative to this genomic sequence to represent the inferred CDS: substituted 2 bases at 2 genomic stop codons;Parent=rna-XM_017936318.1
NW_017100293.1	Gnomon	CDS	218582	218824	.	+	0	Name=XP_017791807.1;ID=cds-XP_017791807.1;Dbxref=GeneID:108573841%2CGenbank:XP_017791807.1;Note=The sequence of the model RefSeq protein was modified relative to this genomic sequence to represent the inferred CDS: substituted 2 bases at 2 genomic stop codons;Parent=rna-XM_017936318.1
NW_017100293.1	Gnomon	CDS	219678	219818	.	+	0	Name=XP_017791807.1;ID=cds-XP_017791807.1;Dbxref=GeneID:108573841%2CGenbank:XP_017791807.1;Note=The sequence of the model RefSeq protein was modified relative to this genomic sequence to represent the inferred CDS: substituted 2 bases at 2 genomic stop codons;Parent=rna-XM_017936318.1
NW_017100293.1	Gnomon	CDS	220023	220211	.	+	0	Name=XP_017791807.1;ID=cds-XP_017791807.1;Dbxref=GeneID:108573841%2CGenbank:XP_017791807.1;Note=The sequence of the model RefSeq protein was modified relative to this genomic sequence to represent the inferred CDS: substituted 2 bases at 2 genomic stop codons;Parent=rna-XM_017936318.1
NW_017100293.1	Gnomon	CDS	220273	220446	.	+	0	Name=XP_017791807.1;ID=cds-XP_017791807.1;Dbxref=GeneID:108573841%2CGenbank:XP_017791807.1;Note=The sequence of the model RefSeq protein was modified relative to this genomic sequence to represent the inferred CDS: substituted 2 bases at 2 genomic stop codons;Parent=rna-XM_017936318.1
NW_017100293.1	Gnomon	CDS	220506	220760	.	+	0	Name=XP_017791807.1;ID=cds-XP_017791807.1;Dbxref=GeneID:108573841%2CGenbank:XP_017791807.1;Note=The sequence of the model RefSeq protein was modified relative to this genomic sequence to represent the inferred CDS: substituted 2 bases at 2 genomic stop codons;Parent=rna-XM_017936318.1
NW_017100293.1	Gnomon	CDS	220831	221134	.	+	0	Name=XP_017791807.1;ID=cds-XP_017791807.1;Dbxref=GeneID:108573841%2CGenbank:XP_017791807.1;Note=The sequence of the model RefSeq protein was modified relative to this genomic sequence to represent the inferred CDS: substituted 2 bases at 2 genomic stop codons;Parent=rna-XM_017936318.1
NW_017100293.1	Gnomon	CDS	221222	221300	.	+	0	Name=XP_017791807.1;ID=cds-XP_017791807.1;Dbxref=GeneID:108573841%2CGenbank:XP_017791807.1;Note=The sequence of the model RefSeq protein was modified relative to this genomic sequence to represent the inferred CDS: substituted 2 bases at 2 genomic stop codons;Parent=rna-XM_017936318.1
NW_017100293.1	Gnomon	CDS	221381	221461	.	+	0	Name=XP_017791807.1;ID=cds-XP_017791807.1;Dbxref=GeneID:108573841%2CGenbank:XP_017791807.1;Note=The sequence of the model RefSeq protein was modified relative to this genomic sequence to represent the inferred CDS: substituted 2 bases at 2 genomic stop codons;Parent=rna-XM_017936318.1
NW_017100293.1	Gnomon	exon	249037	249335	.	-	.	ID=exon-XM_017936322.1-1;Dbxref=GeneID:108573845%2CGenbank:XM_017936322.1;Parent=rna-XM_017936322.1
NW_017100293.1	Gnomon	exon	248779	248946	.	-	.	ID=exon-XM_017936322.1-2;Dbxref=GeneID:108573845%2CGenbank:XM_017936322.1;Parent=rna-XM_017936322.1
NW_017100293.1	Gnomon	exon	248456	248714	.	-	.	ID=exon-XM_017936322.1-3;Dbxref=GeneID:108573845%2CGenbank:XM_017936322.1;Parent=rna-XM_017936322.1
NW_017100293.1	Gnomon	CDS	1113047	1113240	.	+	0	Name=XP_017791891.1;ID=cds-XP_017791891.1;Dbxref=GeneID:108573909%2CGenbank:XP_017791891.1;Parent=rna-XM_017936402.1
NW_017100293.1	Gnomon	CDS	1115331	1115645	.	+	0	Name=XP_017791891.1;ID=cds-XP_017791891.1;Dbxref=GeneID:108573909%2CGenbank:XP_017791891.1;Parent=rna-XM_017936402.1
NW_017100293.1	Gnomon	CDS	1116032	1116139	.	+	0	Name=XP_017791891.1;ID=cds-XP_017791891.1;Dbxref=GeneID:108573909%2CGenbank:XP_017791891.1;Parent=rna-XM_017936402.1
NW_017100293.1	Gnomon	CDS	1119717	1119810	.	+	0	Name=XP_017791891.1;ID=cds-XP_017791891.1;Dbxref=GeneID:108573909%2CGenbank:XP_017791891.1;Parent=rna-XM_017936402.1
NW_017100293.1	Gnomon	CDS	1120945	1121109	.	+	0	Name=XP_017791891.1;ID=cds-XP_017791891.1;Dbxref=GeneID:108573909%2CGenbank:XP_017791891.1;Parent=rna-XM_017936402.1
NW_017100293.1	Gnomon	CDS	1121469	1121603	.	+	0	Name=XP_017791891.1;ID=cds-XP_017791891.1;Dbxref=GeneID:108573909%2CGenbank:XP_017791891.1;Parent=rna-XM_017936402.1
NW_017100293.1	Gnomon	CDS	1121709	1121857	.	+	0	Name=XP_017791891.1;ID=cds-XP_017791891.1;Dbxref=GeneID:108573909%2CGenbank:XP_017791891.1;Parent=rna-XM_017936402.1
NW_017100293.1	Gnomon	CDS	1121945	1122152	.	+	0	Name=XP_017791891.1;ID=cds-XP_017791891.1;Dbxref=GeneID:108573909%2CGenbank:XP_017791891.1;Parent=rna-XM_017936402.1
NW_017100293.1	Gnomon	CDS	1122227	1122404	.	+	0	Name=XP_017791891.1;ID=cds-XP_017791891.1;Dbxref=GeneID:108573909%2CGenbank:XP_017791891.1;Parent=rna-XM_017936402.1
NW_017100293.1	Gnomon	CDS	1122508	1122694	.	+	0	Name=XP_017791891.1;ID=cds-XP_017791891.1;Dbxref=GeneID:108573909%2CGenbank:XP_017791891.1;Parent=rna-XM_017936402.1
NW_017100293.1	Gnomon	CDS	1122778	1123043	.	+	0	Name=XP_017791891.1;ID=cds-XP_017791891.1;Dbxref=GeneID:108573909%2CGenbank:XP_017791891.1;Parent=rna-XM_017936402.1
NW_017100293.1	Gnomon	CDS	1123419	1123505	.	+	0	Name=XP_017791891.1;ID=cds-XP_017791891.1;Dbxref=GeneID:108573909%2CGenbank:XP_017791891.1;Parent=rna-XM_017936402.1
NW_017100293.1	Gnomon	CDS	1124181	1124395	.	+	0	Name=XP_017791891.1;ID=cds-XP_017791891.1;Dbxref=GeneID:108573909%2CGenbank:XP_017791891.1;Parent=rna-XM_017936402.1
NW_017100293.1	Gnomon	mRNA	1162706	1167568	.	-	.	Name=XM_017936339.1;ID=rna-XM_017936339.1;Dbxref=GeneID:108573861%2CGenbank:XM_017936339.1;Parent=gene-LOC108573861
NW_017100293.1	Gnomon	CDS	585582	586008	.	+	0	Name=XP_017791894.1;ID=cds-XP_017791894.1;Dbxref=GeneID:108573910%2CGenbank:XP_017791894.1;Parent=rna-XM_017936405.1
NW_017100293.1	Gnomon	CDS	606688	607347	.	+	0	Name=XP_017791894.1;ID=cds-XP_017791894.1;Dbxref=GeneID:108573910%2CGenbank:XP_017791894.1;Parent=rna-XM_017936405.1
NW_017100293.1	Gnomon	CDS	608727	610021	.	+	0	Name=XP_017791894.1;ID=cds-XP_017791894.1;Dbxref=GeneID:108573910%2CGenbank:XP_017791894.1;Parent=rna-XM_017936405.1
NW_017100293.1	Gnomon	CDS	254900	255047	.	-	0	Name=XP_017791809.1;ID=cds-XP_017791809.1;Dbxref=GeneID:108573843%2CGenbank:XP_017791809.1;Parent=rna-XM_017936320.1
NW_017100293.1	Gnomon	CDS	254563	254824	.	-	0	Name=XP_017791809.1;ID=cds-XP_017791809.1;Dbxref=GeneID:108573843%2CGenbank:XP_017791809.1;Parent=rna-XM_017936320.1
NW_017100293.1	Gnomon	CDS	252432	252645	.	-	0	Name=XP_017791809.1;ID=cds-XP_017791809.1;Dbxref=GeneID:108573843%2CGenbank:XP_017791809.1;Parent=rna-XM_017936320.1
NW_017100293.1	Gnomon	CDS	252121	252354	.	-	0	Name=XP_017791809.1;ID=cds-XP_017791809.1;Dbxref=GeneID:108573843%2CGenbank:XP_017791809.1;Parent=rna-XM_017936320.1
NW_017100293.1	Gnomon	CDS	251894	252025	.	-	0	Name=XP_017791809.1;ID=cds-XP_017791809.1;Dbxref=GeneID:108573843%2CGenbank:XP_017791809.1;Parent=rna-XM_017936320.1
NW_017100293.1	Gnomon	CDS	251627	251826	.	-	0	Name=XP_017791809.1;ID=cds-XP_017791809.1;Dbxref=GeneID:108573843%2CGenbank:XP_017791809.1;Parent=rna-XM_017936320.1
NW_017100293.1	Gnomon	CDS	251439	251562	.	-	0	Name=XP_017791809.1;ID=cds-XP_017791809.1;Dbxref=GeneID:108573843%2CGenbank:XP_017791809.1;Parent=rna-XM_017936320.1
NW_017100293.1	Gnomon	CDS	251259	251365	.	-	0	Name=XP_017791809.1;ID=cds-XP_017791809.1;Dbxref=GeneID:108573843%2CGenbank:XP_017791809.1;Parent=rna-XM_017936320.1
NW_017100293.1	Gnomon	CDS	250112	250293	.	-	0	Name=XP_017791809.1;ID=cds-XP_017791809.1;Dbxref=GeneID:108573843%2CGenbank:XP_017791809.1;Parent=rna-XM_017936320.1
NW_017100293.1	Gnomon	CDS	249488	250044	.	-	0	Name=XP_017791809.1;ID=cds-XP_017791809.1;Dbxref=GeneID:108573843%2CGenbank:XP_017791809.1;Parent=rna-XM_017936320.1
NW_017100293.1	Gnomon	exon	1243625	1243709	.	+	.	ID=exon-XM_017936392.1-1;Dbxref=GeneID:108573907%2CGenbank:XM_017936392.1;Parent=rna-XM_017936392.1
NW_017100293.1	Gnomon	exon	1251212	1251293	.	+	.	ID=exon-XM_017936392.1-2;Dbxref=GeneID:108573907%2CGenbank:XM_017936392.1;Parent=rna-XM_017936392.1
NW_017100293.1	Gnomon	exon	300587	300595	.	+	.	ID=exon-XM_017936297.1-1;Dbxref=GeneID:108573819%2CGenbank:XM_017936297.1;Parent=rna-XM_017936297.1
NW_017100293.1	Gnomon	exon	300834	300864	.	+	.	ID=exon-XM_017936297.1-2;Dbxref=GeneID:108573819%2CGenbank:XM_017936297.1;Parent=rna-XM_017936297.1
NW_017100293.1	Gnomon	exon	301389	301489	.	+	.	ID=exon-XM_017936297.1-5;Dbxref=GeneID:108573819%2CGenbank:XM_017936297.1;Parent=rna-XM_017936297.1
NW_017100293.1	Gnomon	exon	300937	301068	.	+	.	ID=exon-XM_017936297.1-3;Dbxref=GeneID:108573819%2CGenbank:XM_017936297.1;Parent=rna-XM_017936297.1
NW_017100293.1	Gnomon	exon	301135	301317	.	+	.	ID=exon-XM_017936297.1-4;Dbxref=GeneID:108573819%2CGenbank:XM_017936297.1;Parent=rna-XM_017936297.1
NW_017100293.1	Gnomon	CDS	585582	586008	.	+	0	Name=XP_017791893.1;ID=cds-XP_017791893.1;Dbxref=GeneID:108573910%2CGenbank:XP_017791893.1;Parent=rna-XM_017936404.1
NW_017100293.1	Gnomon	CDS	606688	607434	.	+	0	Name=XP_017791893.1;ID=cds-XP_017791893.1;Dbxref=GeneID:108573910%2CGenbank:XP_017791893.1;Parent=rna-XM_017936404.1
NW_017100293.1	Gnomon	CDS	608727	610021	.	+	0	Name=XP_017791893.1;ID=cds-XP_017791893.1;Dbxref=GeneID:108573910%2CGenbank:XP_017791893.1;Parent=rna-XM_017936404.1
NW_017100293.1	Gnomon	exon	1259165	1259417	.	+	.	ID=exon-XM_017936392.1-5;Dbxref=GeneID:108573907%2CGenbank:XM_017936392.1;Parent=rna-XM_017936392.1
NW_017100293.1	Gnomon	exon	1257152	1257281	.	+	.	ID=exon-XM_017936392.1-3;Dbxref=GeneID:108573907%2CGenbank:XM_017936392.1;Parent=rna-XM_017936392.1
NW_017100293.1	Gnomon	exon	1258952	1259072	.	+	.	ID=exon-XM_017936392.1-4;Dbxref=GeneID:108573907%2CGenbank:XM_017936392.1;Parent=rna-XM_017936392.1
NW_017100293.1	Gnomon	exon	621035	621210	.	-	.	ID=exon-XM_017936345.1-7;Dbxref=GeneID:108573863%2CGenbank:XM_017936345.1;Parent=rna-XM_017936345.1
NW_017100293.1	Gnomon	exon	620827	620953	.	-	.	ID=exon-XM_017936345.1-8;Dbxref=GeneID:108573863%2CGenbank:XM_017936345.1;Parent=rna-XM_017936345.1
NW_017100293.1	Gnomon	exon	622154	623046	.	-	.	ID=exon-XM_017936345.1-3;Dbxref=GeneID:108573863%2CGenbank:XM_017936345.1;Parent=rna-XM_017936345.1
NW_017100293.1	Gnomon	exon	621889	622021	.	-	.	ID=exon-XM_017936345.1-4;Dbxref=GeneID:108573863%2CGenbank:XM_017936345.1;Parent=rna-XM_017936345.1
NW_017100293.1	Gnomon	exon	621487	621813	.	-	.	ID=exon-XM_017936345.1-5;Dbxref=GeneID:108573863%2CGenbank:XM_017936345.1;Parent=rna-XM_017936345.1
NW_017100293.1	Gnomon	exon	621289	621419	.	-	.	ID=exon-XM_017936345.1-6;Dbxref=GeneID:108573863%2CGenbank:XM_017936345.1;Parent=rna-XM_017936345.1
NW_017100293.1	Gnomon	exon	623575	623585	.	-	.	ID=exon-XM_017936345.1-1;Dbxref=GeneID:108573863%2CGenbank:XM_017936345.1;Parent=rna-XM_017936345.1
NW_017100293.1	Gnomon	exon	623150	623504	.	-	.	ID=exon-XM_017936345.1-2;Dbxref=GeneID:108573863%2CGenbank:XM_017936345.1;Parent=rna-XM_017936345.1
NW_017100293.1	Gnomon	CDS	1204009	1204070	.	+	0	Name=XP_017791799.1;ID=cds-XP_017791799.1;Dbxref=GeneID:108573832%2CGenbank:XP_017791799.1;Note=The sequence of the model RefSeq protein was modified relative to this genomic sequence to represent the inferred CDS: substituted 1 base at 1 genomic stop codon;Parent=rna-XM_017936310.1
NW_017100293.1	Gnomon	CDS	1206818	1206936	.	+	0	Name=XP_017791799.1;ID=cds-XP_017791799.1;Dbxref=GeneID:108573832%2CGenbank:XP_017791799.1;Note=The sequence of the model RefSeq protein was modified relative to this genomic sequence to represent the inferred CDS: substituted 1 base at 1 genomic stop codon;Parent=rna-XM_017936310.1
NW_017100293.1	Gnomon	CDS	1207012	1207190	.	+	0	Name=XP_017791799.1;ID=cds-XP_017791799.1;Dbxref=GeneID:108573832%2CGenbank:XP_017791799.1;Note=The sequence of the model RefSeq protein was modified relative to this genomic sequence to represent the inferred CDS: substituted 1 base at 1 genomic stop codon;Parent=rna-XM_017936310.1
NW_017100293.1	Gnomon	CDS	1208510	1208665	.	+	0	Name=XP_017791799.1;ID=cds-XP_017791799.1;Dbxref=GeneID:108573832%2CGenbank:XP_017791799.1;Note=The sequence of the model RefSeq protein was modified relative to this genomic sequence to represent the inferred CDS: substituted 1 base at 1 genomic stop codon;Parent=rna-XM_017936310.1
NW_017100293.1	Gnomon	CDS	1208746	1209140	.	+	0	Name=XP_017791799.1;ID=cds-XP_017791799.1;Dbxref=GeneID:108573832%2CGenbank:XP_017791799.1;Note=The sequence of the model RefSeq protein was modified relative to this genomic sequence to represent the inferred CDS: substituted 1 base at 1 genomic stop codon;Parent=rna-XM_017936310.1
NW_017100293.1	Gnomon	CDS	1209226	1209649	.	+	0	Name=XP_017791799.1;ID=cds-XP_017791799.1;Dbxref=GeneID:108573832%2CGenbank:XP_017791799.1;Note=The sequence of the model RefSeq protein was modified relative to this genomic sequence to represent the inferred CDS: substituted 1 base at 1 genomic stop codon;Parent=rna-XM_017936310.1
NW_017100293.1	Gnomon	CDS	1209745	1209916	.	+	0	Name=XP_017791799.1;ID=cds-XP_017791799.1;Dbxref=GeneID:108573832%2CGenbank:XP_017791799.1;Note=The sequence of the model RefSeq protein was modified relative to this genomic sequence to represent the inferred CDS: substituted 1 base at 1 genomic stop codon;Parent=rna-XM_017936310.1
NW_017100293.1	Gnomon	CDS	1209987	1210171	.	+	0	Name=XP_017791799.1;ID=cds-XP_017791799.1;Dbxref=GeneID:108573832%2CGenbank:XP_017791799.1;Note=The sequence of the model RefSeq protein was modified relative to this genomic sequence to represent the inferred CDS: substituted 1 base at 1 genomic stop codon;Parent=rna-XM_017936310.1
NW_017100293.1	Gnomon	CDS	1210242	1210428	.	+	0	Name=XP_017791799.1;ID=cds-XP_017791799.1;Dbxref=GeneID:108573832%2CGenbank:XP_017791799.1;Note=The sequence of the model RefSeq protein was modified relative to this genomic sequence to represent the inferred CDS: substituted 1 base at 1 genomic stop codon;Parent=rna-XM_017936310.1
NW_017100293.1	Gnomon	CDS	1210490	1210713	.	+	0	Name=XP_017791799.1;ID=cds-XP_017791799.1;Dbxref=GeneID:108573832%2CGenbank:XP_017791799.1;Note=The sequence of the model RefSeq protein was modified relative to this genomic sequence to represent the inferred CDS: substituted 1 base at 1 genomic stop codon;Parent=rna-XM_017936310.1
NW_017100293.1	Gnomon	CDS	1210776	1210886	.	+	0	Name=XP_017791799.1;ID=cds-XP_017791799.1;Dbxref=GeneID:108573832%2CGenbank:XP_017791799.1;Note=The sequence of the model RefSeq protein was modified relative to this genomic sequence to represent the inferred CDS: substituted 1 base at 1 genomic stop codon;Parent=rna-XM_017936310.1
NW_017100293.1	Gnomon	CDS	1210962	1211154	.	+	0	Name=XP_017791799.1;ID=cds-XP_017791799.1;Dbxref=GeneID:108573832%2CGenbank:XP_017791799.1;Note=The sequence of the model RefSeq protein was modified relative to this genomic sequence to represent the inferred CDS: substituted 1 base at 1 genomic stop codon;Parent=rna-XM_017936310.1
NW_017100293.1	Gnomon	CDS	1211229	1211420	.	+	0	Name=XP_017791799.1;ID=cds-XP_017791799.1;Dbxref=GeneID:108573832%2CGenbank:XP_017791799.1;Note=The sequence of the model RefSeq protein was modified relative to this genomic sequence to represent the inferred CDS: substituted 1 base at 1 genomic stop codon;Parent=rna-XM_017936310.1
NW_017100293.1	Gnomon	CDS	1211616	1211644	.	+	0	Name=XP_017791799.1;ID=cds-XP_017791799.1;Dbxref=GeneID:108573832%2CGenbank:XP_017791799.1;Note=The sequence of the model RefSeq protein was modified relative to this genomic sequence to represent the inferred CDS: substituted 1 base at 1 genomic stop codon;Parent=rna-XM_017936310.1
NW_017100293.1	Gnomon	mRNA	230073	232711	.	-	.	Name=XM_017936295.1;ID=rna-XM_017936295.1;Dbxref=GeneID:108573817%2CGenbank:XM_017936295.1;Parent=gene-LOC108573817
NW_017100293.1	Gnomon	CDS	622154	623003	.	-	0	Name=XP_017791834.1;ID=cds-XP_017791834.1;Dbxref=GeneID:108573863%2CGenbank:XP_017791834.1;Parent=rna-XM_017936345.1
NW_017100293.1	Gnomon	CDS	621889	622021	.	-	0	Name=XP_017791834.1;ID=cds-XP_017791834.1;Dbxref=GeneID:108573863%2CGenbank:XP_017791834.1;Parent=rna-XM_017936345.1
NW_017100293.1	Gnomon	CDS	621487	621813	.	-	0	Name=XP_017791834.1;ID=cds-XP_017791834.1;Dbxref=GeneID:108573863%2CGenbank:XP_017791834.1;Parent=rna-XM_017936345.1
NW_017100293.1	Gnomon	CDS	621289	621419	.	-	0	Name=XP_017791834.1;ID=cds-XP_017791834.1;Dbxref=GeneID:108573863%2CGenbank:XP_017791834.1;Parent=rna-XM_017936345.1
NW_017100293.1	Gnomon	CDS	621035	621210	.	-	0	Name=XP_017791834.1;ID=cds-XP_017791834.1;Dbxref=GeneID:108573863%2CGenbank:XP_017791834.1;Parent=rna-XM_017936345.1
NW_017100293.1	Gnomon	CDS	620837	620953	.	-	0	Name=XP_017791834.1;ID=cds-XP_017791834.1;Dbxref=GeneID:108573863%2CGenbank:XP_017791834.1;Parent=rna-XM_017936345.1
NW_017100293.1	tRNAscan-SE	gene	1239343	1239414	.	-	.	Name=Trnaw-cca;ID=gene-Trnaw-cca-3;Dbxref=GeneID:108573918
NW_017100293.1	Gnomon	exon	643184	643399	.	+	.	ID=exon-XM_017936385.1-7;Dbxref=GeneID:108573900%2CGenbank:XM_017936385.1;Parent=rna-XM_017936385.1
NW_017100293.1	Gnomon	exon	642907	643116	.	+	.	ID=exon-XM_017936385.1-6;Dbxref=GeneID:108573900%2CGenbank:XM_017936385.1;Parent=rna-XM_017936385.1
NW_017100293.1	Gnomon	exon	642737	642823	.	+	.	ID=exon-XM_017936385.1-5;Dbxref=GeneID:108573900%2CGenbank:XM_017936385.1;Parent=rna-XM_017936385.1
NW_017100293.1	Gnomon	exon	642504	642671	.	+	.	ID=exon-XM_017936385.1-4;Dbxref=GeneID:108573900%2CGenbank:XM_017936385.1;Parent=rna-XM_017936385.1
NW_017100293.1	Gnomon	exon	642188	642448	.	+	.	ID=exon-XM_017936385.1-3;Dbxref=GeneID:108573900%2CGenbank:XM_017936385.1;Parent=rna-XM_017936385.1
NW_017100293.1	Gnomon	exon	641856	642117	.	+	.	ID=exon-XM_017936385.1-2;Dbxref=GeneID:108573900%2CGenbank:XM_017936385.1;Parent=rna-XM_017936385.1
NW_017100293.1	Gnomon	exon	641573	641778	.	+	.	ID=exon-XM_017936385.1-1;Dbxref=GeneID:108573900%2CGenbank:XM_017936385.1;Parent=rna-XM_017936385.1
NW_017100293.1	Gnomon	mRNA	973655	1076084	.	+	.	Name=XM_017936304.1;ID=rna-XM_017936304.1;Dbxref=GeneID:108573827%2CGenbank:XM_017936304.1;Parent=gene-LOC108573827
NW_017100293.1	Gnomon	CDS	621889	623003	.	-	0	Name=XP_017791833.1;ID=cds-XP_017791833.1;Dbxref=GeneID:108573863%2CGenbank:XP_017791833.1;Parent=rna-XM_017936344.1
NW_017100293.1	Gnomon	CDS	621487	621813	.	-	0	Name=XP_017791833.1;ID=cds-XP_017791833.1;Dbxref=GeneID:108573863%2CGenbank:XP_017791833.1;Parent=rna-XM_017936344.1
NW_017100293.1	Gnomon	CDS	621289	621419	.	-	0	Name=XP_017791833.1;ID=cds-XP_017791833.1;Dbxref=GeneID:108573863%2CGenbank:XP_017791833.1;Parent=rna-XM_017936344.1
NW_017100293.1	Gnomon	CDS	621035	621210	.	-	0	Name=XP_017791833.1;ID=cds-XP_017791833.1;Dbxref=GeneID:108573863%2CGenbank:XP_017791833.1;Parent=rna-XM_017936344.1
NW_017100293.1	Gnomon	CDS	620837	620953	.	-	0	Name=XP_017791833.1;ID=cds-XP_017791833.1;Dbxref=GeneID:108573863%2CGenbank:XP_017791833.1;Parent=rna-XM_017936344.1
NW_017100293.1	tRNAscan-SE	exon	216532	216603	.	-	.	ID=exon-Trnaa-cgc-2-1;Dbxref=GeneID:108573913;Note=transfer RNA alanine (anticodon CGC);Parent=rna-Trnaa-cgc-2
NW_017100293.1	Gnomon	mRNA	300587	301489	.	+	.	Name=XM_017936297.1;ID=rna-XM_017936297.1;Dbxref=GeneID:108573819%2CGenbank:XM_017936297.1;Parent=gene-LOC108573819
NW_017100293.1	Gnomon	mRNA	1132011	1134665	.	-	.	Name=XM_017936307.1;ID=rna-XM_017936307.1;Dbxref=GeneID:108573829%2CGenbank:XM_017936307.1;Parent=gene-LOC108573829
NW_017100293.1	Gnomon	CDS	1190701	1190783	.	-	0	Name=XP_017791837.1;ID=cds-XP_017791837.1;Dbxref=GeneID:108573867%2CGenbank:XP_017791837.1;Parent=rna-XM_017936348.1
NW_017100293.1	Gnomon	CDS	1190504	1190609	.	-	0	Name=XP_017791837.1;ID=cds-XP_017791837.1;Dbxref=GeneID:108573867%2CGenbank:XP_017791837.1;Parent=rna-XM_017936348.1
NW_017100293.1	Gnomon	CDS	1190170	1190422	.	-	0	Name=XP_017791837.1;ID=cds-XP_017791837.1;Dbxref=GeneID:108573867%2CGenbank:XP_017791837.1;Parent=rna-XM_017936348.1
NW_017100293.1	Gnomon	CDS	1189923	1190093	.	-	0	Name=XP_017791837.1;ID=cds-XP_017791837.1;Dbxref=GeneID:108573867%2CGenbank:XP_017791837.1;Parent=rna-XM_017936348.1
NW_017100293.1	Gnomon	CDS	1189690	1189856	.	-	0	Name=XP_017791837.1;ID=cds-XP_017791837.1;Dbxref=GeneID:108573867%2CGenbank:XP_017791837.1;Parent=rna-XM_017936348.1
NW_017100293.1	Gnomon	mRNA	1262706	1270787	.	+	.	Name=XM_017936391.1;ID=rna-XM_017936391.1;Dbxref=GeneID:108573905%2CGenbank:XM_017936391.1;Parent=gene-LOC108573905
NW_017100293.1	Gnomon	mRNA	1110992	1125078	.	+	.	Name=XM_017936401.1;ID=rna-XM_017936401.1;Dbxref=GeneID:108573909%2CGenbank:XM_017936401.1;Parent=gene-LOC108573909
NW_017100293.1	Gnomon	mRNA	260710	262159	.	+	.	Name=XM_017936296.1;ID=rna-XM_017936296.1;Dbxref=GeneID:108573818%2CGenbank:XM_017936296.1;Parent=gene-LOC108573818
NW_017100293.1	Gnomon	mRNA	1130344	1131132	.	-	.	Name=XM_017936306.1;ID=rna-XM_017936306.1;Dbxref=GeneID:108573828%2CGenbank:XM_017936306.1;Parent=gene-LOC108573828
NW_017100293.1	Gnomon	CDS	1192187	1192440	.	+	0	Name=XP_017791836.1;ID=cds-XP_017791836.1;Dbxref=GeneID:108573866%2CGenbank:XP_017791836.1;Parent=rna-XM_017936347.1
NW_017100293.1	Gnomon	CDS	1192516	1193101	.	+	0	Name=XP_017791836.1;ID=cds-XP_017791836.1;Dbxref=GeneID:108573866%2CGenbank:XP_017791836.1;Parent=rna-XM_017936347.1
NW_017100293.1	Gnomon	CDS	1193184	1193465	.	+	0	Name=XP_017791836.1;ID=cds-XP_017791836.1;Dbxref=GeneID:108573866%2CGenbank:XP_017791836.1;Parent=rna-XM_017936347.1
NW_017100293.1	Gnomon	CDS	1193535	1194227	.	+	0	Name=XP_017791836.1;ID=cds-XP_017791836.1;Dbxref=GeneID:108573866%2CGenbank:XP_017791836.1;Parent=rna-XM_017936347.1
NW_017100293.1	Gnomon	CDS	1194292	1194655	.	+	0	Name=XP_017791836.1;ID=cds-XP_017791836.1;Dbxref=GeneID:108573866%2CGenbank:XP_017791836.1;Parent=rna-XM_017936347.1
NW_017100293.1	Gnomon	CDS	1194742	1194933	.	+	0	Name=XP_017791836.1;ID=cds-XP_017791836.1;Dbxref=GeneID:108573866%2CGenbank:XP_017791836.1;Parent=rna-XM_017936347.1
NW_017100293.1	Gnomon	CDS	1196598	1197712	.	+	0	Name=XP_017791836.1;ID=cds-XP_017791836.1;Dbxref=GeneID:108573866%2CGenbank:XP_017791836.1;Parent=rna-XM_017936347.1
NW_017100293.1	Gnomon	CDS	630621	630702	.	-	0	Name=XP_017791835.1;ID=cds-XP_017791835.1;Dbxref=GeneID:108573865%2CGenbank:XP_017791835.1;Parent=rna-XM_017936346.1
NW_017100293.1	Gnomon	CDS	629825	630184	.	-	0	Name=XP_017791835.1;ID=cds-XP_017791835.1;Dbxref=GeneID:108573865%2CGenbank:XP_017791835.1;Parent=rna-XM_017936346.1
NW_017100293.1	Gnomon	CDS	629613	629731	.	-	0	Name=XP_017791835.1;ID=cds-XP_017791835.1;Dbxref=GeneID:108573865%2CGenbank:XP_017791835.1;Parent=rna-XM_017936346.1
NW_017100293.1	Gnomon	CDS	629343	629504	.	-	0	Name=XP_017791835.1;ID=cds-XP_017791835.1;Dbxref=GeneID:108573865%2CGenbank:XP_017791835.1;Parent=rna-XM_017936346.1
NW_017100293.1	Gnomon	mRNA	1262706	1270787	.	+	.	Name=XM_017936390.1;ID=rna-XM_017936390.1;Dbxref=GeneID:108573905%2CGenbank:XM_017936390.1;Parent=gene-LOC108573905
NW_017100293.1	Gnomon	mRNA	1111656	1125078	.	+	.	Name=XM_017936400.1;ID=rna-XM_017936400.1;Dbxref=GeneID:108573909%2CGenbank:XM_017936400.1;Parent=gene-LOC108573909
NW_017100293.1	Gnomon	exon	551131	551604	.	-	.	ID=exon-XM_017936362.1-3;Dbxref=GeneID:108573878%2CGenbank:XM_017936362.1;Parent=rna-XM_017936362.1
NW_017100293.1	Gnomon	exon	551677	551933	.	-	.	ID=exon-XM_017936362.1-2;Dbxref=GeneID:108573878%2CGenbank:XM_017936362.1;Parent=rna-XM_017936362.1
NW_017100293.1	Gnomon	exon	552223	552556	.	-	.	ID=exon-XM_017936362.1-1;Dbxref=GeneID:108573878%2CGenbank:XM_017936362.1;Parent=rna-XM_017936362.1
NW_017100293.1	Gnomon	exon	550575	550887	.	-	.	ID=exon-XM_017936362.1-4;Dbxref=GeneID:108573878%2CGenbank:XM_017936362.1;Parent=rna-XM_017936362.1
NW_017100293.1	Gnomon	mRNA	328283	328751	.	+	.	Name=XM_017936299.1;ID=rna-XM_017936299.1;Dbxref=GeneID:108573821%2CGenbank:XM_017936299.1;Parent=gene-LOC108573821
NW_017100293.1	Gnomon	mRNA	1198043	1201128	.	-	.	Name=XM_017936309.1;ID=rna-XM_017936309.1;Dbxref=GeneID:108573831%2CGenbank:XM_017936309.1;Note=The sequence of the model RefSeq transcript was modified relative to this genomic sequence to represent the inferred CDS: deleted 1 base in 1 codon;Parent=gene-LOC108573831
NW_017100293.1	Gnomon	CDS	908685	908919	.	-	0	Name=XP_017791839.1;ID=cds-XP_017791839.1;Dbxref=GeneID:108573868%2CGenbank:XP_017791839.1;Parent=rna-XM_017936350.1
NW_017100293.1	Gnomon	CDS	729385	729698	.	-	0	Name=XP_017791839.1;ID=cds-XP_017791839.1;Dbxref=GeneID:108573868%2CGenbank:XP_017791839.1;Parent=rna-XM_017936350.1
NW_017100293.1	Gnomon	CDS	728623	728802	.	-	0	Name=XP_017791839.1;ID=cds-XP_017791839.1;Dbxref=GeneID:108573868%2CGenbank:XP_017791839.1;Parent=rna-XM_017936350.1
NW_017100293.1	Gnomon	CDS	689407	689579	.	-	0	Name=XP_017791839.1;ID=cds-XP_017791839.1;Dbxref=GeneID:108573868%2CGenbank:XP_017791839.1;Parent=rna-XM_017936350.1
NW_017100293.1	Gnomon	CDS	674120	674484	.	-	0	Name=XP_017791839.1;ID=cds-XP_017791839.1;Dbxref=GeneID:108573868%2CGenbank:XP_017791839.1;Parent=rna-XM_017936350.1
NW_017100293.1	Gnomon	CDS	672943	673154	.	-	0	Name=XP_017791839.1;ID=cds-XP_017791839.1;Dbxref=GeneID:108573868%2CGenbank:XP_017791839.1;Parent=rna-XM_017936350.1
NW_017100293.1	Gnomon	mRNA	1245198	1248792	.	-	.	Name=XM_017936393.1;ID=rna-XM_017936393.1;Dbxref=GeneID:108573908%2CGenbank:XM_017936393.1;Parent=gene-LOC108573908
NW_017100293.1	Gnomon	mRNA	1098925	1125078	.	+	.	Name=XM_017936403.1;ID=rna-XM_017936403.1;Dbxref=GeneID:108573909%2CGenbank:XM_017936403.1;Parent=gene-LOC108573909
NW_017100293.1	Gnomon	mRNA	327126	328107	.	+	.	Name=XM_017936298.1;ID=rna-XM_017936298.1;Dbxref=GeneID:108573820%2CGenbank:XM_017936298.1;Parent=gene-LOC108573820
NW_017100293.1	Gnomon	mRNA	1172535	1182320	.	-	.	Name=XM_017936308.1;ID=rna-XM_017936308.1;Dbxref=GeneID:108573830%2CGenbank:XM_017936308.1;Parent=gene-LOC108573830
NW_017100293.1	Gnomon	exon	1471336	1471410	.	+	.	ID=exon-XM_017936314.1-3;Dbxref=GeneID:108573837%2CGenbank:XM_017936314.1;Parent=rna-XM_017936314.1
NW_017100293.1	Gnomon	exon	1468612	1468708	.	+	.	ID=exon-XM_017936314.1-2;Dbxref=GeneID:108573837%2CGenbank:XM_017936314.1;Parent=rna-XM_017936314.1
NW_017100293.1	Gnomon	exon	1430616	1431587	.	+	.	ID=exon-XM_017936314.1-1;Dbxref=GeneID:108573837%2CGenbank:XM_017936314.1;Parent=rna-XM_017936314.1
NW_017100293.1	Gnomon	mRNA	1243625	1259417	.	+	.	Name=XM_017936392.1;ID=rna-XM_017936392.1;Dbxref=GeneID:108573907%2CGenbank:XM_017936392.1;Parent=gene-LOC108573907
NW_017100293.1	Gnomon	mRNA	1098863	1125078	.	+	.	Name=XM_017936402.1;ID=rna-XM_017936402.1;Dbxref=GeneID:108573909%2CGenbank:XM_017936402.1;Parent=gene-LOC108573909
NW_017100293.1	Gnomon	mRNA	585478	610248	.	+	.	Name=XM_017936405.1;ID=rna-XM_017936405.1;Dbxref=GeneID:108573910%2CGenbank:XM_017936405.1;Parent=gene-LOC108573910
NW_017100293.1	Gnomon	mRNA	1082122	1125078	.	+	.	Name=XM_017936394.1;ID=rna-XM_017936394.1;Dbxref=GeneID:108573909%2CGenbank:XM_017936394.1;Parent=gene-LOC108573909
NW_017100293.1	Gnomon	mRNA	585478	610248	.	+	.	Name=XM_017936404.1;ID=rna-XM_017936404.1;Dbxref=GeneID:108573910%2CGenbank:XM_017936404.1;Parent=gene-LOC108573910
NW_017100293.1	Gnomon	mRNA	1082122	1125078	.	+	.	Name=XM_017936397.1;ID=rna-XM_017936397.1;Dbxref=GeneID:108573909%2CGenbank:XM_017936397.1;Parent=gene-LOC108573909
NW_017100293.1	Gnomon	mRNA	46714	174482	.	+	.	Name=XM_017936407.1;ID=rna-XM_017936407.1;Dbxref=GeneID:108573912%2CGenbank:XM_017936407.1;Parent=gene-LOC108573912
NW_017100293.1	Gnomon	exon	1234580	1234844	.	+	.	ID=exon-XM_017936312.1-2;Dbxref=GeneID:108573834%2CGenbank:XM_017936312.1;Parent=rna-XM_017936312.1
NW_017100293.1	Gnomon	exon	1234515	1234520	.	+	.	ID=exon-XM_017936312.1-1;Dbxref=GeneID:108573834%2CGenbank:XM_017936312.1;Parent=rna-XM_017936312.1
NW_017100293.1	Gnomon	exon	1235286	1235429	.	+	.	ID=exon-XM_017936312.1-4;Dbxref=GeneID:108573834%2CGenbank:XM_017936312.1;Parent=rna-XM_017936312.1
NW_017100293.1	Gnomon	exon	1234918	1235201	.	+	.	ID=exon-XM_017936312.1-3;Dbxref=GeneID:108573834%2CGenbank:XM_017936312.1;Parent=rna-XM_017936312.1
NW_017100293.1	Gnomon	CDS	541071	541492	.	-	0	Name=XP_017791878.1;ID=cds-XP_017791878.1;Dbxref=GeneID:108573904%2CGenbank:XP_017791878.1;Note=The sequence of the model RefSeq protein was modified relative to this genomic sequence to represent the inferred CDS: deleted 1 base in 1 codon;Parent=rna-XM_017936389.1
NW_017100293.1	Gnomon	CDS	540139	540727	.	-	0	Name=XP_017791878.1;ID=cds-XP_017791878.1;Dbxref=GeneID:108573904%2CGenbank:XP_017791878.1;Note=The sequence of the model RefSeq protein was modified relative to this genomic sequence to represent the inferred CDS: deleted 1 base in 1 codon;Parent=rna-XM_017936389.1
NW_017100293.1	Gnomon	CDS	539795	540064	.	-	0	Name=XP_017791878.1;ID=cds-XP_017791878.1;Dbxref=GeneID:108573904%2CGenbank:XP_017791878.1;Note=The sequence of the model RefSeq protein was modified relative to this genomic sequence to represent the inferred CDS: deleted 1 base in 1 codon;Parent=rna-XM_017936389.1
NW_017100293.1	Gnomon	CDS	539595	539716	.	-	0	Name=XP_017791878.1;ID=cds-XP_017791878.1;Dbxref=GeneID:108573904%2CGenbank:XP_017791878.1;Note=The sequence of the model RefSeq protein was modified relative to this genomic sequence to represent the inferred CDS: deleted 1 base in 1 codon;Parent=rna-XM_017936389.1
NW_017100293.1	Gnomon	CDS	539112	539337	.	-	0	Name=XP_017791878.1;ID=cds-XP_017791878.1;Dbxref=GeneID:108573904%2CGenbank:XP_017791878.1;Note=The sequence of the model RefSeq protein was modified relative to this genomic sequence to represent the inferred CDS: deleted 1 base in 1 codon;Parent=rna-XM_017936389.1
NW_017100293.1	Gnomon	CDS	538888	539022	.	-	0	Name=XP_017791878.1;ID=cds-XP_017791878.1;Dbxref=GeneID:108573904%2CGenbank:XP_017791878.1;Note=The sequence of the model RefSeq protein was modified relative to this genomic sequence to represent the inferred CDS: deleted 1 base in 1 codon;Parent=rna-XM_017936389.1
NW_017100293.1	Gnomon	CDS	538703	538816	.	-	0	Name=XP_017791878.1;ID=cds-XP_017791878.1;Dbxref=GeneID:108573904%2CGenbank:XP_017791878.1;Note=The sequence of the model RefSeq protein was modified relative to this genomic sequence to represent the inferred CDS: deleted 1 base in 1 codon;Parent=rna-XM_017936389.1
NW_017100293.1	Gnomon	CDS	538618	538701	.	-	0	Name=XP_017791878.1;ID=cds-XP_017791878.1;Dbxref=GeneID:108573904%2CGenbank:XP_017791878.1;Note=The sequence of the model RefSeq protein was modified relative to this genomic sequence to represent the inferred CDS: deleted 1 base in 1 codon;Parent=rna-XM_017936389.1
NW_017100293.1	Gnomon	CDS	537997	538255	.	-	0	Name=XP_017791878.1;ID=cds-XP_017791878.1;Dbxref=GeneID:108573904%2CGenbank:XP_017791878.1;Note=The sequence of the model RefSeq protein was modified relative to this genomic sequence to represent the inferred CDS: deleted 1 base in 1 codon;Parent=rna-XM_017936389.1
NW_017100293.1	Gnomon	CDS	537534	537827	.	-	0	Name=XP_017791878.1;ID=cds-XP_017791878.1;Dbxref=GeneID:108573904%2CGenbank:XP_017791878.1;Note=The sequence of the model RefSeq protein was modified relative to this genomic sequence to represent the inferred CDS: deleted 1 base in 1 codon;Parent=rna-XM_017936389.1
NW_017100293.1	Gnomon	CDS	537329	537444	.	-	0	Name=XP_017791878.1;ID=cds-XP_017791878.1;Dbxref=GeneID:108573904%2CGenbank:XP_017791878.1;Note=The sequence of the model RefSeq protein was modified relative to this genomic sequence to represent the inferred CDS: deleted 1 base in 1 codon;Parent=rna-XM_017936389.1
NW_017100293.1	Gnomon	CDS	536946	537065	.	-	0	Name=XP_017791878.1;ID=cds-XP_017791878.1;Dbxref=GeneID:108573904%2CGenbank:XP_017791878.1;Note=The sequence of the model RefSeq protein was modified relative to this genomic sequence to represent the inferred CDS: deleted 1 base in 1 codon;Parent=rna-XM_017936389.1
NW_017100293.1	Gnomon	mRNA	1082288	1125078	.	+	.	Name=XM_017936396.1;ID=rna-XM_017936396.1;Dbxref=GeneID:108573909%2CGenbank:XM_017936396.1;Parent=gene-LOC108573909
NW_017100293.1	Gnomon	exon	410579	410715	.	+	.	ID=exon-XM_017936359.1-1;Dbxref=GeneID:108573876%2CGenbank:XM_017936359.1;Parent=rna-XM_017936359.1
NW_017100293.1	Gnomon	exon	411525	411596	.	+	.	ID=exon-XM_017936359.1-3;Dbxref=GeneID:108573876%2CGenbank:XM_017936359.1;Parent=rna-XM_017936359.1
NW_017100293.1	Gnomon	exon	411154	411466	.	+	.	ID=exon-XM_017936359.1-2;Dbxref=GeneID:108573876%2CGenbank:XM_017936359.1;Parent=rna-XM_017936359.1
NW_017100293.1	Gnomon	exon	411891	412077	.	+	.	ID=exon-XM_017936359.1-5;Dbxref=GeneID:108573876%2CGenbank:XM_017936359.1;Parent=rna-XM_017936359.1
NW_017100293.1	Gnomon	exon	411681	411829	.	+	.	ID=exon-XM_017936359.1-4;Dbxref=GeneID:108573876%2CGenbank:XM_017936359.1;Parent=rna-XM_017936359.1
NW_017100293.1	Gnomon	exon	412147	412570	.	+	.	ID=exon-XM_017936359.1-6;Dbxref=GeneID:108573876%2CGenbank:XM_017936359.1;Parent=rna-XM_017936359.1
NW_017100293.1	Gnomon	CDS	550114	550287	.	-	0	Name=XP_017791877.1;ID=cds-XP_017791877.1;Dbxref=GeneID:108573903%2CGenbank:XP_017791877.1;Parent=rna-XM_017936388.1
NW_017100293.1	Gnomon	CDS	549778	550022	.	-	0	Name=XP_017791877.1;ID=cds-XP_017791877.1;Dbxref=GeneID:108573903%2CGenbank:XP_017791877.1;Parent=rna-XM_017936388.1
NW_017100293.1	Gnomon	CDS	549452	549679	.	-	0	Name=XP_017791877.1;ID=cds-XP_017791877.1;Dbxref=GeneID:108573903%2CGenbank:XP_017791877.1;Parent=rna-XM_017936388.1
NW_017100293.1	Gnomon	CDS	549129	549387	.	-	0	Name=XP_017791877.1;ID=cds-XP_017791877.1;Dbxref=GeneID:108573903%2CGenbank:XP_017791877.1;Parent=rna-XM_017936388.1
NW_017100293.1	Gnomon	CDS	548762	548914	.	-	0	Name=XP_017791877.1;ID=cds-XP_017791877.1;Dbxref=GeneID:108573903%2CGenbank:XP_017791877.1;Parent=rna-XM_017936388.1
NW_017100293.1	Gnomon	CDS	548226	548483	.	-	0	Name=XP_017791877.1;ID=cds-XP_017791877.1;Dbxref=GeneID:108573903%2CGenbank:XP_017791877.1;Parent=rna-XM_017936388.1
NW_017100293.1	Gnomon	mRNA	1095971	1125078	.	+	.	Name=XM_017936398.1;ID=rna-XM_017936398.1;Dbxref=GeneID:108573909%2CGenbank:XM_017936398.1;Parent=gene-LOC108573909
NW_017100293.1	Gnomon	mRNA	134499	174482	.	+	.	Name=XM_017936408.1;ID=rna-XM_017936408.1;Dbxref=GeneID:108573912%2CGenbank:XM_017936408.1;Parent=gene-LOC108573912
NW_017100293.1	Gnomon	CDS	1262748	1262784	.	+	0	Name=XP_017791879.1;ID=cds-XP_017791879.1;Dbxref=GeneID:108573905%2CGenbank:XP_017791879.1;Parent=rna-XM_017936390.1
NW_017100293.1	Gnomon	CDS	1262945	1263153	.	+	0	Name=XP_017791879.1;ID=cds-XP_017791879.1;Dbxref=GeneID:108573905%2CGenbank:XP_017791879.1;Parent=rna-XM_017936390.1
NW_017100293.1	Gnomon	CDS	1263232	1263426	.	+	0	Name=XP_017791879.1;ID=cds-XP_017791879.1;Dbxref=GeneID:108573905%2CGenbank:XP_017791879.1;Parent=rna-XM_017936390.1
NW_017100293.1	Gnomon	CDS	1263497	1263666	.	+	0	Name=XP_017791879.1;ID=cds-XP_017791879.1;Dbxref=GeneID:108573905%2CGenbank:XP_017791879.1;Parent=rna-XM_017936390.1
NW_017100293.1	Gnomon	CDS	1264511	1264679	.	+	0	Name=XP_017791879.1;ID=cds-XP_017791879.1;Dbxref=GeneID:108573905%2CGenbank:XP_017791879.1;Parent=rna-XM_017936390.1
NW_017100293.1	Gnomon	CDS	1264746	1265045	.	+	0	Name=XP_017791879.1;ID=cds-XP_017791879.1;Dbxref=GeneID:108573905%2CGenbank:XP_017791879.1;Parent=rna-XM_017936390.1
NW_017100293.1	Gnomon	CDS	1265137	1265390	.	+	0	Name=XP_017791879.1;ID=cds-XP_017791879.1;Dbxref=GeneID:108573905%2CGenbank:XP_017791879.1;Parent=rna-XM_017936390.1
NW_017100293.1	Gnomon	CDS	1265474	1265633	.	+	0	Name=XP_017791879.1;ID=cds-XP_017791879.1;Dbxref=GeneID:108573905%2CGenbank:XP_017791879.1;Parent=rna-XM_017936390.1
NW_017100293.1	Gnomon	CDS	1265869	1266222	.	+	0	Name=XP_017791879.1;ID=cds-XP_017791879.1;Dbxref=GeneID:108573905%2CGenbank:XP_017791879.1;Parent=rna-XM_017936390.1
NW_017100293.1	Gnomon	CDS	1266295	1266556	.	+	0	Name=XP_017791879.1;ID=cds-XP_017791879.1;Dbxref=GeneID:108573905%2CGenbank:XP_017791879.1;Parent=rna-XM_017936390.1
NW_017100293.1	Gnomon	CDS	1266625	1266762	.	+	0	Name=XP_017791879.1;ID=cds-XP_017791879.1;Dbxref=GeneID:108573905%2CGenbank:XP_017791879.1;Parent=rna-XM_017936390.1
NW_017100293.1	Gnomon	CDS	1266832	1266998	.	+	0	Name=XP_017791879.1;ID=cds-XP_017791879.1;Dbxref=GeneID:108573905%2CGenbank:XP_017791879.1;Parent=rna-XM_017936390.1
NW_017100293.1	Gnomon	CDS	1267075	1267170	.	+	0	Name=XP_017791879.1;ID=cds-XP_017791879.1;Dbxref=GeneID:108573905%2CGenbank:XP_017791879.1;Parent=rna-XM_017936390.1
NW_017100293.1	Gnomon	CDS	1267241	1267380	.	+	0	Name=XP_017791879.1;ID=cds-XP_017791879.1;Dbxref=GeneID:108573905%2CGenbank:XP_017791879.1;Parent=rna-XM_017936390.1
NW_017100293.1	Gnomon	CDS	1267454	1267609	.	+	0	Name=XP_017791879.1;ID=cds-XP_017791879.1;Dbxref=GeneID:108573905%2CGenbank:XP_017791879.1;Parent=rna-XM_017936390.1
NW_017100293.1	Gnomon	CDS	1267939	1268034	.	+	0	Name=XP_017791879.1;ID=cds-XP_017791879.1;Dbxref=GeneID:108573905%2CGenbank:XP_017791879.1;Parent=rna-XM_017936390.1
NW_017100293.1	Gnomon	CDS	1268877	1268989	.	+	0	Name=XP_017791879.1;ID=cds-XP_017791879.1;Dbxref=GeneID:108573905%2CGenbank:XP_017791879.1;Parent=rna-XM_017936390.1
NW_017100293.1	Gnomon	CDS	1269061	1269230	.	+	0	Name=XP_017791879.1;ID=cds-XP_017791879.1;Dbxref=GeneID:108573905%2CGenbank:XP_017791879.1;Parent=rna-XM_017936390.1
NW_017100293.1	Gnomon	CDS	1269302	1269566	.	+	0	Name=XP_017791879.1;ID=cds-XP_017791879.1;Dbxref=GeneID:108573905%2CGenbank:XP_017791879.1;Parent=rna-XM_017936390.1
NW_017100293.1	Gnomon	CDS	1269877	1270204	.	+	0	Name=XP_017791879.1;ID=cds-XP_017791879.1;Dbxref=GeneID:108573905%2CGenbank:XP_017791879.1;Parent=rna-XM_017936390.1
NW_017100293.1	Gnomon	CDS	1270290	1270437	.	+	0	Name=XP_017791879.1;ID=cds-XP_017791879.1;Dbxref=GeneID:108573905%2CGenbank:XP_017791879.1;Parent=rna-XM_017936390.1
NW_017100293.1	Gnomon	CDS	1270494	1270570	.	+	0	Name=XP_017791879.1;ID=cds-XP_017791879.1;Dbxref=GeneID:108573905%2CGenbank:XP_017791879.1;Parent=rna-XM_017936390.1
NW_017100293.1	Gnomon	CDS	1270638	1270698	.	+	0	Name=XP_017791879.1;ID=cds-XP_017791879.1;Dbxref=GeneID:108573905%2CGenbank:XP_017791879.1;Parent=rna-XM_017936390.1
NW_017100293.1	Gnomon	exon	1268877	1268989	.	+	.	ID=exon-XM_017936391.1-16;Dbxref=GeneID:108573905%2CGenbank:XM_017936391.1;Parent=rna-XM_017936391.1
NW_017100293.1	Gnomon	exon	1267454	1267609	.	+	.	ID=exon-XM_017936391.1-15;Dbxref=GeneID:108573905%2CGenbank:XM_017936391.1;Parent=rna-XM_017936391.1
NW_017100293.1	Gnomon	exon	1269302	1269566	.	+	.	ID=exon-XM_017936391.1-18;Dbxref=GeneID:108573905%2CGenbank:XM_017936391.1;Parent=rna-XM_017936391.1
NW_017100293.1	Gnomon	exon	1269061	1269230	.	+	.	ID=exon-XM_017936391.1-17;Dbxref=GeneID:108573905%2CGenbank:XM_017936391.1;Parent=rna-XM_017936391.1
NW_017100293.1	Gnomon	exon	1269877	1270204	.	+	.	ID=exon-XM_017936391.1-19;Dbxref=GeneID:108573905%2CGenbank:XM_017936391.1;Parent=rna-XM_017936391.1
NW_017100293.1	Gnomon	exon	1266295	1266556	.	+	.	ID=exon-XM_017936391.1-10;Dbxref=GeneID:108573905%2CGenbank:XM_017936391.1;Parent=rna-XM_017936391.1
NW_017100293.1	Gnomon	exon	1266832	1266998	.	+	.	ID=exon-XM_017936391.1-12;Dbxref=GeneID:108573905%2CGenbank:XM_017936391.1;Parent=rna-XM_017936391.1
NW_017100293.1	Gnomon	exon	1266625	1266762	.	+	.	ID=exon-XM_017936391.1-11;Dbxref=GeneID:108573905%2CGenbank:XM_017936391.1;Parent=rna-XM_017936391.1
NW_017100293.1	Gnomon	exon	1267241	1267380	.	+	.	ID=exon-XM_017936391.1-14;Dbxref=GeneID:108573905%2CGenbank:XM_017936391.1;Parent=rna-XM_017936391.1
NW_017100293.1	Gnomon	exon	1267075	1267170	.	+	.	ID=exon-XM_017936391.1-13;Dbxref=GeneID:108573905%2CGenbank:XM_017936391.1;Parent=rna-XM_017936391.1
NW_017100293.1	Gnomon	exon	1270494	1270570	.	+	.	ID=exon-XM_017936391.1-21;Dbxref=GeneID:108573905%2CGenbank:XM_017936391.1;Parent=rna-XM_017936391.1
NW_017100293.1	Gnomon	exon	1270290	1270437	.	+	.	ID=exon-XM_017936391.1-20;Dbxref=GeneID:108573905%2CGenbank:XM_017936391.1;Parent=rna-XM_017936391.1
NW_017100293.1	Gnomon	exon	1270638	1270787	.	+	.	ID=exon-XM_017936391.1-22;Dbxref=GeneID:108573905%2CGenbank:XM_017936391.1;Parent=rna-XM_017936391.1
NW_017100293.1	Gnomon	mRNA	1086991	1125078	.	+	.	Name=XM_017936399.1;ID=rna-XM_017936399.1;Dbxref=GeneID:108573909%2CGenbank:XM_017936399.1;Parent=gene-LOC108573909
NW_017100293.1	Gnomon	CDS	1166659	1166975	.	-	0	Name=XP_017791830.1;ID=cds-XP_017791830.1;Dbxref=GeneID:108573861%2CGenbank:XP_017791830.1;Parent=rna-XM_017936341.1
NW_017100293.1	Gnomon	CDS	1165851	1166583	.	-	0	Name=XP_017791830.1;ID=cds-XP_017791830.1;Dbxref=GeneID:108573861%2CGenbank:XP_017791830.1;Parent=rna-XM_017936341.1
NW_017100293.1	Gnomon	CDS	1164599	1164832	.	-	0	Name=XP_017791830.1;ID=cds-XP_017791830.1;Dbxref=GeneID:108573861%2CGenbank:XP_017791830.1;Parent=rna-XM_017936341.1
NW_017100293.1	Gnomon	CDS	1163921	1164523	.	-	0	Name=XP_017791830.1;ID=cds-XP_017791830.1;Dbxref=GeneID:108573861%2CGenbank:XP_017791830.1;Parent=rna-XM_017936341.1
NW_017100293.1	Gnomon	CDS	1163162	1163839	.	-	0	Name=XP_017791830.1;ID=cds-XP_017791830.1;Dbxref=GeneID:108573861%2CGenbank:XP_017791830.1;Parent=rna-XM_017936341.1
NW_017100293.1	Gnomon	CDS	1162751	1162915	.	-	0	Name=XP_017791830.1;ID=cds-XP_017791830.1;Dbxref=GeneID:108573861%2CGenbank:XP_017791830.1;Parent=rna-XM_017936341.1
NW_017100293.1	Gnomon	exon	1213070	1213302	.	-	.	ID=exon-XM_017936383.1-4;Dbxref=GeneID:108573899%2CGenbank:XM_017936383.1;Parent=rna-XM_017936383.1
NW_017100293.1	Gnomon	exon	1213391	1213642	.	-	.	ID=exon-XM_017936383.1-3;Dbxref=GeneID:108573899%2CGenbank:XM_017936383.1;Parent=rna-XM_017936383.1
NW_017100293.1	Gnomon	exon	1213721	1213875	.	-	.	ID=exon-XM_017936383.1-2;Dbxref=GeneID:108573899%2CGenbank:XM_017936383.1;Parent=rna-XM_017936383.1
NW_017100293.1	Gnomon	exon	1213940	1213987	.	-	.	ID=exon-XM_017936383.1-1;Dbxref=GeneID:108573899%2CGenbank:XM_017936383.1;Parent=rna-XM_017936383.1
NW_017100293.1	Gnomon	exon	1212155	1212309	.	-	.	ID=exon-XM_017936383.1-8;Dbxref=GeneID:108573899%2CGenbank:XM_017936383.1;Parent=rna-XM_017936383.1
NW_017100293.1	Gnomon	exon	1212369	1212591	.	-	.	ID=exon-XM_017936383.1-7;Dbxref=GeneID:108573899%2CGenbank:XM_017936383.1;Parent=rna-XM_017936383.1
NW_017100293.1	Gnomon	exon	1212672	1212820	.	-	.	ID=exon-XM_017936383.1-6;Dbxref=GeneID:108573899%2CGenbank:XM_017936383.1;Parent=rna-XM_017936383.1
NW_017100293.1	Gnomon	exon	1212878	1212987	.	-	.	ID=exon-XM_017936383.1-5;Dbxref=GeneID:108573899%2CGenbank:XM_017936383.1;Parent=rna-XM_017936383.1
NW_017100293.1	Gnomon	exon	1211871	1212081	.	-	.	ID=exon-XM_017936383.1-9;Dbxref=GeneID:108573899%2CGenbank:XM_017936383.1;Parent=rna-XM_017936383.1
NW_017100293.1	tRNAscan-SE	tRNA	1239343	1239414	.	-	.	ID=rna-Trnaw-cca-3;Dbxref=GeneID:108573918;Note=transfer RNA tryptophan (anticodon CCA);Parent=gene-Trnaw-cca-3
NW_017100293.1	Gnomon	exon	1123419	1123505	.	+	.	ID=exon-XM_017936398.1-13;Dbxref=GeneID:108573909%2CGenbank:XM_017936398.1;Parent=rna-XM_017936398.1
NW_017100293.1	Gnomon	exon	1122778	1123043	.	+	.	ID=exon-XM_017936398.1-12;Dbxref=GeneID:108573909%2CGenbank:XM_017936398.1;Parent=rna-XM_017936398.1
NW_017100293.1	Gnomon	exon	1122508	1122694	.	+	.	ID=exon-XM_017936398.1-11;Dbxref=GeneID:108573909%2CGenbank:XM_017936398.1;Parent=rna-XM_017936398.1
NW_017100293.1	Gnomon	exon	1122227	1122404	.	+	.	ID=exon-XM_017936398.1-10;Dbxref=GeneID:108573909%2CGenbank:XM_017936398.1;Parent=rna-XM_017936398.1
NW_017100293.1	Gnomon	exon	1124181	1125078	.	+	.	ID=exon-XM_017936398.1-14;Dbxref=GeneID:108573909%2CGenbank:XM_017936398.1;Parent=rna-XM_017936398.1
NW_017100293.1	Gnomon	mRNA	1226500	1227535	.	-	.	Name=XM_017936351.1;ID=rna-XM_017936351.1;Dbxref=GeneID:108573869%2CGenbank:XM_017936351.1;Parent=gene-LOC108573869
NW_017100293.1	Gnomon	exon	964884	965202	.	-	.	ID=exon-XM_017936336.1-6;Dbxref=GeneID:108573860%2CGenbank:XM_017936336.1;Parent=rna-XM_017936336.1
NW_017100293.1	Gnomon	exon	965283	965659	.	-	.	ID=exon-XM_017936336.1-5;Dbxref=GeneID:108573860%2CGenbank:XM_017936336.1;Parent=rna-XM_017936336.1
NW_017100293.1	Gnomon	exon	964086	964428	.	-	.	ID=exon-XM_017936336.1-8;Dbxref=GeneID:108573860%2CGenbank:XM_017936336.1;Parent=rna-XM_017936336.1
NW_017100293.1	Gnomon	exon	964498	964804	.	-	.	ID=exon-XM_017936336.1-7;Dbxref=GeneID:108573860%2CGenbank:XM_017936336.1;Parent=rna-XM_017936336.1
NW_017100293.1	Gnomon	exon	966860	968312	.	-	.	ID=exon-XM_017936336.1-2;Dbxref=GeneID:108573860%2CGenbank:XM_017936336.1;Parent=rna-XM_017936336.1
NW_017100293.1	Gnomon	exon	968543	968682	.	-	.	ID=exon-XM_017936336.1-1;Dbxref=GeneID:108573860%2CGenbank:XM_017936336.1;Parent=rna-XM_017936336.1
NW_017100293.1	Gnomon	exon	965728	965907	.	-	.	ID=exon-XM_017936336.1-4;Dbxref=GeneID:108573860%2CGenbank:XM_017936336.1;Parent=rna-XM_017936336.1
NW_017100293.1	Gnomon	exon	965966	966775	.	-	.	ID=exon-XM_017936336.1-3;Dbxref=GeneID:108573860%2CGenbank:XM_017936336.1;Parent=rna-XM_017936336.1
NW_017100293.1	Gnomon	CDS	246079	246280	.	+	0	Name=XP_017791832.1;ID=cds-XP_017791832.1;Dbxref=GeneID:108573862%2CGenbank:XP_017791832.1;Parent=rna-XM_017936343.1
NW_017100293.1	Gnomon	CDS	246374	246629	.	+	0	Name=XP_017791832.1;ID=cds-XP_017791832.1;Dbxref=GeneID:108573862%2CGenbank:XP_017791832.1;Parent=rna-XM_017936343.1
NW_017100293.1	Gnomon	CDS	246918	247131	.	+	0	Name=XP_017791832.1;ID=cds-XP_017791832.1;Dbxref=GeneID:108573862%2CGenbank:XP_017791832.1;Parent=rna-XM_017936343.1
NW_017100293.1	Gnomon	CDS	247209	247445	.	+	0	Name=XP_017791832.1;ID=cds-XP_017791832.1;Dbxref=GeneID:108573862%2CGenbank:XP_017791832.1;Parent=rna-XM_017936343.1
NW_017100293.1	Gnomon	CDS	247514	247645	.	+	0	Name=XP_017791832.1;ID=cds-XP_017791832.1;Dbxref=GeneID:108573862%2CGenbank:XP_017791832.1;Parent=rna-XM_017936343.1
NW_017100293.1	Gnomon	CDS	247718	247920	.	+	0	Name=XP_017791832.1;ID=cds-XP_017791832.1;Dbxref=GeneID:108573862%2CGenbank:XP_017791832.1;Parent=rna-XM_017936343.1
NW_017100293.1	Gnomon	CDS	247994	248114	.	+	0	Name=XP_017791832.1;ID=cds-XP_017791832.1;Dbxref=GeneID:108573862%2CGenbank:XP_017791832.1;Parent=rna-XM_017936343.1
NW_017100293.1	Gnomon	CDS	248188	248334	.	+	0	Name=XP_017791832.1;ID=cds-XP_017791832.1;Dbxref=GeneID:108573862%2CGenbank:XP_017791832.1;Parent=rna-XM_017936343.1
NW_017100293.1	Gnomon	mRNA	672723	930256	.	-	.	Name=XM_017936350.1;ID=rna-XM_017936350.1;Dbxref=GeneID:108573868%2CGenbank:XM_017936350.1;Parent=gene-LOC108573868
NW_017100293.1	Gnomon	exon	1372313	1372364	.	-	.	ID=exon-XM_017936313.1-1;Dbxref=GeneID:108573836%2CGenbank:XM_017936313.1;Parent=rna-XM_017936313.1
NW_017100293.1	Gnomon	exon	1371411	1371491	.	-	.	ID=exon-XM_017936313.1-3;Dbxref=GeneID:108573836%2CGenbank:XM_017936313.1;Parent=rna-XM_017936313.1
NW_017100293.1	Gnomon	exon	1371568	1371671	.	-	.	ID=exon-XM_017936313.1-2;Dbxref=GeneID:108573836%2CGenbank:XM_017936313.1;Parent=rna-XM_017936313.1
NW_017100293.1	Gnomon	exon	301866	302116	.	-	.	ID=exon-XM_017936360.1-9;Dbxref=GeneID:108573877%2CGenbank:XM_017936360.1;Parent=rna-XM_017936360.1
NW_017100293.1	Gnomon	exon	302186	302315	.	-	.	ID=exon-XM_017936360.1-8;Dbxref=GeneID:108573877%2CGenbank:XM_017936360.1;Parent=rna-XM_017936360.1
NW_017100293.1	Gnomon	exon	302456	302634	.	-	.	ID=exon-XM_017936360.1-7;Dbxref=GeneID:108573877%2CGenbank:XM_017936360.1;Parent=rna-XM_017936360.1
NW_017100293.1	Gnomon	exon	303292	303426	.	-	.	ID=exon-XM_017936360.1-6;Dbxref=GeneID:108573877%2CGenbank:XM_017936360.1;Parent=rna-XM_017936360.1
NW_017100293.1	Gnomon	exon	304869	305085	.	-	.	ID=exon-XM_017936360.1-5;Dbxref=GeneID:108573877%2CGenbank:XM_017936360.1;Parent=rna-XM_017936360.1
NW_017100293.1	Gnomon	exon	307580	307763	.	-	.	ID=exon-XM_017936360.1-4;Dbxref=GeneID:108573877%2CGenbank:XM_017936360.1;Parent=rna-XM_017936360.1
NW_017100293.1	Gnomon	exon	308570	308724	.	-	.	ID=exon-XM_017936360.1-3;Dbxref=GeneID:108573877%2CGenbank:XM_017936360.1;Parent=rna-XM_017936360.1
NW_017100293.1	Gnomon	exon	310415	310551	.	-	.	ID=exon-XM_017936360.1-2;Dbxref=GeneID:108573877%2CGenbank:XM_017936360.1;Parent=rna-XM_017936360.1
NW_017100293.1	Gnomon	exon	321935	322007	.	-	.	ID=exon-XM_017936360.1-1;Dbxref=GeneID:108573877%2CGenbank:XM_017936360.1;Parent=rna-XM_017936360.1
NW_017100293.1	Gnomon	CDS	1166659	1166975	.	-	0	Name=XP_017791831.1;ID=cds-XP_017791831.1;Dbxref=GeneID:108573861%2CGenbank:XP_017791831.1;Parent=rna-XM_017936342.1
NW_017100293.1	Gnomon	CDS	1165851	1166583	.	-	0	Name=XP_017791831.1;ID=cds-XP_017791831.1;Dbxref=GeneID:108573861%2CGenbank:XP_017791831.1;Parent=rna-XM_017936342.1
NW_017100293.1	Gnomon	CDS	1165529	1165555	.	-	0	Name=XP_017791831.1;ID=cds-XP_017791831.1;Dbxref=GeneID:108573861%2CGenbank:XP_017791831.1;Parent=rna-XM_017936342.1
NW_017100293.1	Gnomon	CDS	1164599	1164832	.	-	0	Name=XP_017791831.1;ID=cds-XP_017791831.1;Dbxref=GeneID:108573861%2CGenbank:XP_017791831.1;Parent=rna-XM_017936342.1
NW_017100293.1	Gnomon	CDS	1163921	1164523	.	-	0	Name=XP_017791831.1;ID=cds-XP_017791831.1;Dbxref=GeneID:108573861%2CGenbank:XP_017791831.1;Parent=rna-XM_017936342.1
NW_017100293.1	Gnomon	CDS	1163162	1163839	.	-	0	Name=XP_017791831.1;ID=cds-XP_017791831.1;Dbxref=GeneID:108573861%2CGenbank:XP_017791831.1;Parent=rna-XM_017936342.1
NW_017100293.1	Gnomon	CDS	1163018	1163020	.	-	0	Name=XP_017791831.1;ID=cds-XP_017791831.1;Dbxref=GeneID:108573861%2CGenbank:XP_017791831.1;Parent=rna-XM_017936342.1
NW_017100293.1	Gnomon	CDS	1162751	1162915	.	-	0	Name=XP_017791831.1;ID=cds-XP_017791831.1;Dbxref=GeneID:108573861%2CGenbank:XP_017791831.1;Parent=rna-XM_017936342.1
NW_017100293.1	Gnomon	mRNA	1162706	1167106	.	-	.	Name=XM_017936340.1;ID=rna-XM_017936340.1;Dbxref=GeneID:108573861%2CGenbank:XM_017936340.1;Parent=gene-LOC108573861
NW_017100293.1	Gnomon	CDS	409205	409255	.	-	0	Name=XP_017791789.1;ID=cds-XP_017791789.1;Dbxref=GeneID:108573822%2CGenbank:XP_017791789.1;Parent=rna-XM_017936300.1
NW_017100293.1	Gnomon	CDS	405340	405451	.	-	0	Name=XP_017791789.1;ID=cds-XP_017791789.1;Dbxref=GeneID:108573822%2CGenbank:XP_017791789.1;Parent=rna-XM_017936300.1
NW_017100293.1	Gnomon	CDS	400731	400790	.	-	0	Name=XP_017791789.1;ID=cds-XP_017791789.1;Dbxref=GeneID:108573822%2CGenbank:XP_017791789.1;Parent=rna-XM_017936300.1
NW_017100293.1	Gnomon	CDS	396982	397126	.	-	0	Name=XP_017791789.1;ID=cds-XP_017791789.1;Dbxref=GeneID:108573822%2CGenbank:XP_017791789.1;Parent=rna-XM_017936300.1
NW_017100293.1	Gnomon	CDS	396763	396899	.	-	0	Name=XP_017791789.1;ID=cds-XP_017791789.1;Dbxref=GeneID:108573822%2CGenbank:XP_017791789.1;Parent=rna-XM_017936300.1
NW_017100293.1	Gnomon	CDS	389274	389776	.	-	0	Name=XP_017791789.1;ID=cds-XP_017791789.1;Dbxref=GeneID:108573822%2CGenbank:XP_017791789.1;Parent=rna-XM_017936300.1
NW_017100293.1	Gnomon	CDS	388862	389195	.	-	0	Name=XP_017791789.1;ID=cds-XP_017791789.1;Dbxref=GeneID:108573822%2CGenbank:XP_017791789.1;Parent=rna-XM_017936300.1
NW_017100293.1	Gnomon	CDS	387943	388350	.	-	0	Name=XP_017791789.1;ID=cds-XP_017791789.1;Dbxref=GeneID:108573822%2CGenbank:XP_017791789.1;Parent=rna-XM_017936300.1
NW_017100293.1	Gnomon	CDS	385919	386264	.	-	0	Name=XP_017791789.1;ID=cds-XP_017791789.1;Dbxref=GeneID:108573822%2CGenbank:XP_017791789.1;Parent=rna-XM_017936300.1
NW_017100293.1	Gnomon	CDS	385060	385797	.	-	0	Name=XP_017791789.1;ID=cds-XP_017791789.1;Dbxref=GeneID:108573822%2CGenbank:XP_017791789.1;Parent=rna-XM_017936300.1
NW_017100293.1	Gnomon	CDS	384544	384850	.	-	0	Name=XP_017791789.1;ID=cds-XP_017791789.1;Dbxref=GeneID:108573822%2CGenbank:XP_017791789.1;Parent=rna-XM_017936300.1
NW_017100293.1	Gnomon	CDS	1086975	1087066	.	+	0	Name=XP_017791883.1;ID=cds-XP_017791883.1;Dbxref=GeneID:108573909%2CGenbank:XP_017791883.1;Parent=rna-XM_017936394.1
NW_017100293.1	Gnomon	CDS	1113001	1113240	.	+	0	Name=XP_017791883.1;ID=cds-XP_017791883.1;Dbxref=GeneID:108573909%2CGenbank:XP_017791883.1;Parent=rna-XM_017936394.1
NW_017100293.1	Gnomon	CDS	1115331	1115645	.	+	0	Name=XP_017791883.1;ID=cds-XP_017791883.1;Dbxref=GeneID:108573909%2CGenbank:XP_017791883.1;Parent=rna-XM_017936394.1
NW_017100293.1	Gnomon	CDS	1116032	1116139	.	+	0	Name=XP_017791883.1;ID=cds-XP_017791883.1;Dbxref=GeneID:108573909%2CGenbank:XP_017791883.1;Parent=rna-XM_017936394.1
NW_017100293.1	Gnomon	CDS	1119717	1119810	.	+	0	Name=XP_017791883.1;ID=cds-XP_017791883.1;Dbxref=GeneID:108573909%2CGenbank:XP_017791883.1;Parent=rna-XM_017936394.1
NW_017100293.1	Gnomon	CDS	1120945	1121109	.	+	0	Name=XP_017791883.1;ID=cds-XP_017791883.1;Dbxref=GeneID:108573909%2CGenbank:XP_017791883.1;Parent=rna-XM_017936394.1
NW_017100293.1	Gnomon	CDS	1121469	1121603	.	+	0	Name=XP_017791883.1;ID=cds-XP_017791883.1;Dbxref=GeneID:108573909%2CGenbank:XP_017791883.1;Parent=rna-XM_017936394.1
NW_017100293.1	Gnomon	CDS	1121709	1121857	.	+	0	Name=XP_017791883.1;ID=cds-XP_017791883.1;Dbxref=GeneID:108573909%2CGenbank:XP_017791883.1;Parent=rna-XM_017936394.1
NW_017100293.1	Gnomon	CDS	1121945	1122152	.	+	0	Name=XP_017791883.1;ID=cds-XP_017791883.1;Dbxref=GeneID:108573909%2CGenbank:XP_017791883.1;Parent=rna-XM_017936394.1
NW_017100293.1	Gnomon	CDS	1122227	1122404	.	+	0	Name=XP_017791883.1;ID=cds-XP_017791883.1;Dbxref=GeneID:108573909%2CGenbank:XP_017791883.1;Parent=rna-XM_017936394.1
NW_017100293.1	Gnomon	CDS	1122508	1122694	.	+	0	Name=XP_017791883.1;ID=cds-XP_017791883.1;Dbxref=GeneID:108573909%2CGenbank:XP_017791883.1;Parent=rna-XM_017936394.1
NW_017100293.1	Gnomon	CDS	1122778	1123043	.	+	0	Name=XP_017791883.1;ID=cds-XP_017791883.1;Dbxref=GeneID:108573909%2CGenbank:XP_017791883.1;Parent=rna-XM_017936394.1
NW_017100293.1	Gnomon	CDS	1123419	1123505	.	+	0	Name=XP_017791883.1;ID=cds-XP_017791883.1;Dbxref=GeneID:108573909%2CGenbank:XP_017791883.1;Parent=rna-XM_017936394.1
NW_017100293.1	Gnomon	CDS	1124181	1124395	.	+	0	Name=XP_017791883.1;ID=cds-XP_017791883.1;Dbxref=GeneID:108573909%2CGenbank:XP_017791883.1;Parent=rna-XM_017936394.1
NW_017100293.1	Gnomon	exon	206180	206411	.	+	.	ID=exon-XM_017936364.1-5;Dbxref=GeneID:108573879%2CGenbank:XM_017936364.1;Parent=rna-XM_017936364.1
NW_017100293.1	Gnomon	exon	205517	206112	.	+	.	ID=exon-XM_017936364.1-4;Dbxref=GeneID:108573879%2CGenbank:XM_017936364.1;Parent=rna-XM_017936364.1
NW_017100293.1	Gnomon	exon	205198	205419	.	+	.	ID=exon-XM_017936364.1-3;Dbxref=GeneID:108573879%2CGenbank:XM_017936364.1;Parent=rna-XM_017936364.1
NW_017100293.1	Gnomon	exon	204984	205118	.	+	.	ID=exon-XM_017936364.1-2;Dbxref=GeneID:108573879%2CGenbank:XM_017936364.1;Parent=rna-XM_017936364.1
NW_017100293.1	Gnomon	exon	204827	204907	.	+	.	ID=exon-XM_017936364.1-1;Dbxref=GeneID:108573879%2CGenbank:XM_017936364.1;Parent=rna-XM_017936364.1
NW_017100293.1	Gnomon	exon	207584	207696	.	+	.	ID=exon-XM_017936364.1-9;Dbxref=GeneID:108573879%2CGenbank:XM_017936364.1;Parent=rna-XM_017936364.1
NW_017100293.1	Gnomon	exon	207174	207351	.	+	.	ID=exon-XM_017936364.1-8;Dbxref=GeneID:108573879%2CGenbank:XM_017936364.1;Parent=rna-XM_017936364.1
NW_017100293.1	Gnomon	exon	206778	207112	.	+	.	ID=exon-XM_017936364.1-7;Dbxref=GeneID:108573879%2CGenbank:XM_017936364.1;Parent=rna-XM_017936364.1
NW_017100293.1	Gnomon	exon	206486	206707	.	+	.	ID=exon-XM_017936364.1-6;Dbxref=GeneID:108573879%2CGenbank:XM_017936364.1;Parent=rna-XM_017936364.1
NW_017100293.1	Gnomon	CDS	328581	328751	.	+	0	Name=XP_017791788.1;ID=cds-XP_017791788.1;Dbxref=GeneID:108573821%2CGenbank:XP_017791788.1;Parent=rna-XM_017936299.1
NW_017100293.1	Gnomon	exon	1678461	1678505	.	+	.	ID=exon-XM_017936316.1-2;Dbxref=GeneID:108573839%2CGenbank:XM_017936316.1;Note=The sequence of the model RefSeq transcript was modified relative to this genomic sequence to represent the inferred CDS: inserted 2 bases in 1 codon;Parent=rna-XM_017936316.1
NW_017100293.1	Gnomon	exon	1678320	1678459	.	+	.	ID=exon-XM_017936316.1-1;Dbxref=GeneID:108573839%2CGenbank:XM_017936316.1;Note=The sequence of the model RefSeq transcript was modified relative to this genomic sequence to represent the inferred CDS: inserted 2 bases in 1 codon;Parent=rna-XM_017936316.1
NW_017100293.1	Gnomon	exon	1679757	1679820	.	+	.	ID=exon-XM_017936316.1-3;Dbxref=GeneID:108573839%2CGenbank:XM_017936316.1;Note=The sequence of the model RefSeq transcript was modified relative to this genomic sequence to represent the inferred CDS: inserted 2 bases in 1 codon;Parent=rna-XM_017936316.1
NW_017100293.1	Gnomon	CDS	1248672	1248677	.	-	0	Name=XP_017791882.1;ID=cds-XP_017791882.1;Dbxref=GeneID:108573908%2CGenbank:XP_017791882.1;Parent=rna-XM_017936393.1
NW_017100293.1	Gnomon	CDS	1246631	1246830	.	-	0	Name=XP_017791882.1;ID=cds-XP_017791882.1;Dbxref=GeneID:108573908%2CGenbank:XP_017791882.1;Parent=rna-XM_017936393.1
NW_017100293.1	Gnomon	CDS	1246328	1246448	.	-	0	Name=XP_017791882.1;ID=cds-XP_017791882.1;Dbxref=GeneID:108573908%2CGenbank:XP_017791882.1;Parent=rna-XM_017936393.1
NW_017100293.1	Gnomon	CDS	1246046	1246228	.	-	0	Name=XP_017791882.1;ID=cds-XP_017791882.1;Dbxref=GeneID:108573908%2CGenbank:XP_017791882.1;Parent=rna-XM_017936393.1
NW_017100293.1	Gnomon	CDS	1086975	1087066	.	+	0	Name=XP_017791885.1;ID=cds-XP_017791885.1;Dbxref=GeneID:108573909%2CGenbank:XP_017791885.1;Parent=rna-XM_017936396.1
NW_017100293.1	Gnomon	CDS	1113001	1113240	.	+	0	Name=XP_017791885.1;ID=cds-XP_017791885.1;Dbxref=GeneID:108573909%2CGenbank:XP_017791885.1;Parent=rna-XM_017936396.1
NW_017100293.1	Gnomon	CDS	1115331	1115645	.	+	0	Name=XP_017791885.1;ID=cds-XP_017791885.1;Dbxref=GeneID:108573909%2CGenbank:XP_017791885.1;Parent=rna-XM_017936396.1
NW_017100293.1	Gnomon	CDS	1116032	1116139	.	+	0	Name=XP_017791885.1;ID=cds-XP_017791885.1;Dbxref=GeneID:108573909%2CGenbank:XP_017791885.1;Parent=rna-XM_017936396.1
NW_017100293.1	Gnomon	CDS	1119717	1119810	.	+	0	Name=XP_017791885.1;ID=cds-XP_017791885.1;Dbxref=GeneID:108573909%2CGenbank:XP_017791885.1;Parent=rna-XM_017936396.1
NW_017100293.1	Gnomon	CDS	1120945	1121109	.	+	0	Name=XP_017791885.1;ID=cds-XP_017791885.1;Dbxref=GeneID:108573909%2CGenbank:XP_017791885.1;Parent=rna-XM_017936396.1
NW_017100293.1	Gnomon	CDS	1121469	1121603	.	+	0	Name=XP_017791885.1;ID=cds-XP_017791885.1;Dbxref=GeneID:108573909%2CGenbank:XP_017791885.1;Parent=rna-XM_017936396.1
NW_017100293.1	Gnomon	CDS	1121709	1121857	.	+	0	Name=XP_017791885.1;ID=cds-XP_017791885.1;Dbxref=GeneID:108573909%2CGenbank:XP_017791885.1;Parent=rna-XM_017936396.1
NW_017100293.1	Gnomon	CDS	1121945	1122152	.	+	0	Name=XP_017791885.1;ID=cds-XP_017791885.1;Dbxref=GeneID:108573909%2CGenbank:XP_017791885.1;Parent=rna-XM_017936396.1
NW_017100293.1	Gnomon	CDS	1122227	1122404	.	+	0	Name=XP_017791885.1;ID=cds-XP_017791885.1;Dbxref=GeneID:108573909%2CGenbank:XP_017791885.1;Parent=rna-XM_017936396.1
NW_017100293.1	Gnomon	CDS	1122508	1122694	.	+	0	Name=XP_017791885.1;ID=cds-XP_017791885.1;Dbxref=GeneID:108573909%2CGenbank:XP_017791885.1;Parent=rna-XM_017936396.1
NW_017100293.1	Gnomon	CDS	1122778	1123043	.	+	0	Name=XP_017791885.1;ID=cds-XP_017791885.1;Dbxref=GeneID:108573909%2CGenbank:XP_017791885.1;Parent=rna-XM_017936396.1
NW_017100293.1	Gnomon	CDS	1123419	1123505	.	+	0	Name=XP_017791885.1;ID=cds-XP_017791885.1;Dbxref=GeneID:108573909%2CGenbank:XP_017791885.1;Parent=rna-XM_017936396.1
NW_017100293.1	Gnomon	CDS	1124181	1124395	.	+	0	Name=XP_017791885.1;ID=cds-XP_017791885.1;Dbxref=GeneID:108573909%2CGenbank:XP_017791885.1;Parent=rna-XM_017936396.1
NW_017100293.1	Gnomon	exon	268500	268578	.	-	.	ID=exon-XM_017936329.1-11;Dbxref=GeneID:108573852%2CGenbank:XM_017936329.1;Note=The sequence of the model RefSeq transcript was modified relative to this genomic sequence to represent the inferred CDS: inserted 2 bases in 1 codon;Parent=rna-XM_017936329.1
NW_017100293.1	Gnomon	exon	268733	268901	.	-	.	ID=exon-XM_017936329.1-10;Dbxref=GeneID:108573852%2CGenbank:XM_017936329.1;Note=The sequence of the model RefSeq transcript was modified relative to this genomic sequence to represent the inferred CDS: inserted 2 bases in 1 codon;Parent=rna-XM_017936329.1
NW_017100293.1	Gnomon	exon	268158	268325	.	-	.	ID=exon-XM_017936329.1-13;Dbxref=GeneID:108573852%2CGenbank:XM_017936329.1;Note=The sequence of the model RefSeq transcript was modified relative to this genomic sequence to represent the inferred CDS: inserted 2 bases in 1 codon;Parent=rna-XM_017936329.1
NW_017100293.1	Gnomon	exon	268420	268498	.	-	.	ID=exon-XM_017936329.1-12;Dbxref=GeneID:108573852%2CGenbank:XM_017936329.1;Note=The sequence of the model RefSeq transcript was modified relative to this genomic sequence to represent the inferred CDS: inserted 2 bases in 1 codon;Parent=rna-XM_017936329.1
NW_017100293.1	Gnomon	exon	267751	267865	.	-	.	ID=exon-XM_017936329.1-15;Dbxref=GeneID:108573852%2CGenbank:XM_017936329.1;Note=The sequence of the model RefSeq transcript was modified relative to this genomic sequence to represent the inferred CDS: inserted 2 bases in 1 codon;Parent=rna-XM_017936329.1
NW_017100293.1	Gnomon	exon	267948	268075	.	-	.	ID=exon-XM_017936329.1-14;Dbxref=GeneID:108573852%2CGenbank:XM_017936329.1;Note=The sequence of the model RefSeq transcript was modified relative to this genomic sequence to represent the inferred CDS: inserted 2 bases in 1 codon;Parent=rna-XM_017936329.1
NW_017100293.1	Gnomon	exon	265936	267101	.	-	.	ID=exon-XM_017936329.1-17;Dbxref=GeneID:108573852%2CGenbank:XM_017936329.1;Note=The sequence of the model RefSeq transcript was modified relative to this genomic sequence to represent the inferred CDS: inserted 2 bases in 1 codon;Parent=rna-XM_017936329.1
NW_017100293.1	Gnomon	exon	267523	267657	.	-	.	ID=exon-XM_017936329.1-16;Dbxref=GeneID:108573852%2CGenbank:XM_017936329.1;Note=The sequence of the model RefSeq transcript was modified relative to this genomic sequence to represent the inferred CDS: inserted 2 bases in 1 codon;Parent=rna-XM_017936329.1
NW_017100293.1	Gnomon	exon	1122778	1123043	.	+	.	ID=exon-XM_017936401.1-12;Dbxref=GeneID:108573909%2CGenbank:XM_017936401.1;Parent=rna-XM_017936401.1
NW_017100293.1	Gnomon	exon	1122508	1122694	.	+	.	ID=exon-XM_017936401.1-11;Dbxref=GeneID:108573909%2CGenbank:XM_017936401.1;Parent=rna-XM_017936401.1
NW_017100293.1	Gnomon	exon	1122227	1122404	.	+	.	ID=exon-XM_017936401.1-10;Dbxref=GeneID:108573909%2CGenbank:XM_017936401.1;Parent=rna-XM_017936401.1
NW_017100293.1	Gnomon	exon	1124181	1125078	.	+	.	ID=exon-XM_017936401.1-14;Dbxref=GeneID:108573909%2CGenbank:XM_017936401.1;Parent=rna-XM_017936401.1
NW_017100293.1	Gnomon	exon	1123419	1123505	.	+	.	ID=exon-XM_017936401.1-13;Dbxref=GeneID:108573909%2CGenbank:XM_017936401.1;Parent=rna-XM_017936401.1
NW_017100293.1	Gnomon	mRNA	246046	248374	.	+	.	Name=XM_017936343.1;ID=rna-XM_017936343.1;Dbxref=GeneID:108573862%2CGenbank:XM_017936343.1;Parent=gene-LOC108573862
NW_017100293.1	Gnomon	mRNA	1162706	1167568	.	-	.	Name=XM_017936341.1;ID=rna-XM_017936341.1;Dbxref=GeneID:108573861%2CGenbank:XM_017936341.1;Parent=gene-LOC108573861
NW_017100293.1	Gnomon	exon	548762	548914	.	-	.	ID=exon-XM_017936388.1-5;Dbxref=GeneID:108573903%2CGenbank:XM_017936388.1;Parent=rna-XM_017936388.1
NW_017100293.1	Gnomon	exon	549129	549387	.	-	.	ID=exon-XM_017936388.1-4;Dbxref=GeneID:108573903%2CGenbank:XM_017936388.1;Parent=rna-XM_017936388.1
NW_017100293.1	Gnomon	exon	548226	548483	.	-	.	ID=exon-XM_017936388.1-6;Dbxref=GeneID:108573903%2CGenbank:XM_017936388.1;Parent=rna-XM_017936388.1
NW_017100293.1	Gnomon	exon	550114	550287	.	-	.	ID=exon-XM_017936388.1-1;Dbxref=GeneID:108573903%2CGenbank:XM_017936388.1;Parent=rna-XM_017936388.1
NW_017100293.1	Gnomon	exon	549452	549679	.	-	.	ID=exon-XM_017936388.1-3;Dbxref=GeneID:108573903%2CGenbank:XM_017936388.1;Parent=rna-XM_017936388.1
NW_017100293.1	Gnomon	exon	549778	550022	.	-	.	ID=exon-XM_017936388.1-2;Dbxref=GeneID:108573903%2CGenbank:XM_017936388.1;Parent=rna-XM_017936388.1
NW_017100293.1	Gnomon	mRNA	1162706	1167568	.	-	.	Name=XM_017936342.1;ID=rna-XM_017936342.1;Dbxref=GeneID:108573861%2CGenbank:XM_017936342.1;Parent=gene-LOC108573861
NW_017100293.1	Gnomon	mRNA	620827	623585	.	-	.	Name=XM_017936345.1;ID=rna-XM_017936345.1;Dbxref=GeneID:108573863%2CGenbank:XM_017936345.1;Parent=gene-LOC108573863
NW_017100293.1	Gnomon	CDS	1096039	1096073	.	+	0	Name=XP_017791887.1;ID=cds-XP_017791887.1;Dbxref=GeneID:108573909%2CGenbank:XP_017791887.1;Parent=rna-XM_017936398.1
NW_017100293.1	Gnomon	CDS	1113001	1113240	.	+	0	Name=XP_017791887.1;ID=cds-XP_017791887.1;Dbxref=GeneID:108573909%2CGenbank:XP_017791887.1;Parent=rna-XM_017936398.1
NW_017100293.1	Gnomon	CDS	1115331	1115645	.	+	0	Name=XP_017791887.1;ID=cds-XP_017791887.1;Dbxref=GeneID:108573909%2CGenbank:XP_017791887.1;Parent=rna-XM_017936398.1
NW_017100293.1	Gnomon	CDS	1116032	1116139	.	+	0	Name=XP_017791887.1;ID=cds-XP_017791887.1;Dbxref=GeneID:108573909%2CGenbank:XP_017791887.1;Parent=rna-XM_017936398.1
NW_017100293.1	Gnomon	CDS	1119717	1119810	.	+	0	Name=XP_017791887.1;ID=cds-XP_017791887.1;Dbxref=GeneID:108573909%2CGenbank:XP_017791887.1;Parent=rna-XM_017936398.1
NW_017100293.1	Gnomon	CDS	1120945	1121109	.	+	0	Name=XP_017791887.1;ID=cds-XP_017791887.1;Dbxref=GeneID:108573909%2CGenbank:XP_017791887.1;Parent=rna-XM_017936398.1
NW_017100293.1	Gnomon	CDS	1121469	1121603	.	+	0	Name=XP_017791887.1;ID=cds-XP_017791887.1;Dbxref=GeneID:108573909%2CGenbank:XP_017791887.1;Parent=rna-XM_017936398.1
NW_017100293.1	Gnomon	CDS	1121709	1121857	.	+	0	Name=XP_017791887.1;ID=cds-XP_017791887.1;Dbxref=GeneID:108573909%2CGenbank:XP_017791887.1;Parent=rna-XM_017936398.1
NW_017100293.1	Gnomon	CDS	1121945	1122152	.	+	0	Name=XP_017791887.1;ID=cds-XP_017791887.1;Dbxref=GeneID:108573909%2CGenbank:XP_017791887.1;Parent=rna-XM_017936398.1
NW_017100293.1	Gnomon	CDS	1122227	1122404	.	+	0	Name=XP_017791887.1;ID=cds-XP_017791887.1;Dbxref=GeneID:108573909%2CGenbank:XP_017791887.1;Parent=rna-XM_017936398.1
NW_017100293.1	Gnomon	CDS	1122508	1122694	.	+	0	Name=XP_017791887.1;ID=cds-XP_017791887.1;Dbxref=GeneID:108573909%2CGenbank:XP_017791887.1;Parent=rna-XM_017936398.1
NW_017100293.1	Gnomon	CDS	1122778	1123043	.	+	0	Name=XP_017791887.1;ID=cds-XP_017791887.1;Dbxref=GeneID:108573909%2CGenbank:XP_017791887.1;Parent=rna-XM_017936398.1
NW_017100293.1	Gnomon	CDS	1123419	1123505	.	+	0	Name=XP_017791887.1;ID=cds-XP_017791887.1;Dbxref=GeneID:108573909%2CGenbank:XP_017791887.1;Parent=rna-XM_017936398.1
NW_017100293.1	Gnomon	CDS	1124181	1124395	.	+	0	Name=XP_017791887.1;ID=cds-XP_017791887.1;Dbxref=GeneID:108573909%2CGenbank:XP_017791887.1;Parent=rna-XM_017936398.1
NW_017100293.1	tRNAscan-SE	exon	1239343	1239414	.	-	.	ID=exon-Trnaw-cca-3-1;Dbxref=GeneID:108573918;Note=transfer RNA tryptophan (anticodon CCA);Parent=rna-Trnaw-cca-3
NW_017100293.1	Gnomon	exon	1619542	1619715	.	+	.	ID=exon-XM_017936387.1-3;Dbxref=GeneID:108573902%2CGenbank:XM_017936387.1;Parent=rna-XM_017936387.1
NW_017100293.1	Gnomon	exon	1618197	1618382	.	+	.	ID=exon-XM_017936387.1-2;Dbxref=GeneID:108573902%2CGenbank:XM_017936387.1;Parent=rna-XM_017936387.1
NW_017100293.1	Gnomon	exon	1617017	1617205	.	+	.	ID=exon-XM_017936387.1-1;Dbxref=GeneID:108573902%2CGenbank:XM_017936387.1;Parent=rna-XM_017936387.1
NW_017100293.1	Gnomon	mRNA	620827	623585	.	-	.	Name=XM_017936344.1;ID=rna-XM_017936344.1;Dbxref=GeneID:108573863%2CGenbank:XM_017936344.1;Parent=gene-LOC108573863
NW_017100293.1	Gnomon	CDS	1086975	1087066	.	+	0	Name=XP_017791886.1;ID=cds-XP_017791886.1;Dbxref=GeneID:108573909%2CGenbank:XP_017791886.1;Parent=rna-XM_017936397.1
NW_017100293.1	Gnomon	CDS	1113001	1113240	.	+	0	Name=XP_017791886.1;ID=cds-XP_017791886.1;Dbxref=GeneID:108573909%2CGenbank:XP_017791886.1;Parent=rna-XM_017936397.1
NW_017100293.1	Gnomon	CDS	1115331	1115645	.	+	0	Name=XP_017791886.1;ID=cds-XP_017791886.1;Dbxref=GeneID:108573909%2CGenbank:XP_017791886.1;Parent=rna-XM_017936397.1
NW_017100293.1	Gnomon	CDS	1116032	1116139	.	+	0	Name=XP_017791886.1;ID=cds-XP_017791886.1;Dbxref=GeneID:108573909%2CGenbank:XP_017791886.1;Parent=rna-XM_017936397.1
NW_017100293.1	Gnomon	CDS	1119717	1119810	.	+	0	Name=XP_017791886.1;ID=cds-XP_017791886.1;Dbxref=GeneID:108573909%2CGenbank:XP_017791886.1;Parent=rna-XM_017936397.1
NW_017100293.1	Gnomon	CDS	1120945	1121109	.	+	0	Name=XP_017791886.1;ID=cds-XP_017791886.1;Dbxref=GeneID:108573909%2CGenbank:XP_017791886.1;Parent=rna-XM_017936397.1
NW_017100293.1	Gnomon	CDS	1121469	1121603	.	+	0	Name=XP_017791886.1;ID=cds-XP_017791886.1;Dbxref=GeneID:108573909%2CGenbank:XP_017791886.1;Parent=rna-XM_017936397.1
NW_017100293.1	Gnomon	CDS	1121709	1121857	.	+	0	Name=XP_017791886.1;ID=cds-XP_017791886.1;Dbxref=GeneID:108573909%2CGenbank:XP_017791886.1;Parent=rna-XM_017936397.1
NW_017100293.1	Gnomon	CDS	1121945	1122152	.	+	0	Name=XP_017791886.1;ID=cds-XP_017791886.1;Dbxref=GeneID:108573909%2CGenbank:XP_017791886.1;Parent=rna-XM_017936397.1
NW_017100293.1	Gnomon	CDS	1122230	1122404	.	+	0	Name=XP_017791886.1;ID=cds-XP_017791886.1;Dbxref=GeneID:108573909%2CGenbank:XP_017791886.1;Parent=rna-XM_017936397.1
NW_017100293.1	Gnomon	CDS	1122508	1122694	.	+	0	Name=XP_017791886.1;ID=cds-XP_017791886.1;Dbxref=GeneID:108573909%2CGenbank:XP_017791886.1;Parent=rna-XM_017936397.1
NW_017100293.1	Gnomon	CDS	1122778	1123043	.	+	0	Name=XP_017791886.1;ID=cds-XP_017791886.1;Dbxref=GeneID:108573909%2CGenbank:XP_017791886.1;Parent=rna-XM_017936397.1
NW_017100293.1	Gnomon	CDS	1123419	1123505	.	+	0	Name=XP_017791886.1;ID=cds-XP_017791886.1;Dbxref=GeneID:108573909%2CGenbank:XP_017791886.1;Parent=rna-XM_017936397.1
NW_017100293.1	Gnomon	CDS	1124181	1124395	.	+	0	Name=XP_017791886.1;ID=cds-XP_017791886.1;Dbxref=GeneID:108573909%2CGenbank:XP_017791886.1;Parent=rna-XM_017936397.1
NW_017100293.1	Gnomon	mRNA	1192187	1197712	.	+	.	Name=XM_017936347.1;ID=rna-XM_017936347.1;Dbxref=GeneID:108573866%2CGenbank:XM_017936347.1;Parent=gene-LOC108573866
NW_017100293.1	Gnomon	CDS	1113047	1113240	.	+	0	Name=XP_017791889.1;ID=cds-XP_017791889.1;Dbxref=GeneID:108573909%2CGenbank:XP_017791889.1;Parent=rna-XM_017936400.1
NW_017100293.1	Gnomon	CDS	1115331	1115645	.	+	0	Name=XP_017791889.1;ID=cds-XP_017791889.1;Dbxref=GeneID:108573909%2CGenbank:XP_017791889.1;Parent=rna-XM_017936400.1
NW_017100293.1	Gnomon	CDS	1116032	1116139	.	+	0	Name=XP_017791889.1;ID=cds-XP_017791889.1;Dbxref=GeneID:108573909%2CGenbank:XP_017791889.1;Parent=rna-XM_017936400.1
NW_017100293.1	Gnomon	CDS	1119717	1119810	.	+	0	Name=XP_017791889.1;ID=cds-XP_017791889.1;Dbxref=GeneID:108573909%2CGenbank:XP_017791889.1;Parent=rna-XM_017936400.1
NW_017100293.1	Gnomon	CDS	1120945	1121109	.	+	0	Name=XP_017791889.1;ID=cds-XP_017791889.1;Dbxref=GeneID:108573909%2CGenbank:XP_017791889.1;Parent=rna-XM_017936400.1
NW_017100293.1	Gnomon	CDS	1121469	1121603	.	+	0	Name=XP_017791889.1;ID=cds-XP_017791889.1;Dbxref=GeneID:108573909%2CGenbank:XP_017791889.1;Parent=rna-XM_017936400.1
NW_017100293.1	Gnomon	CDS	1121709	1121857	.	+	0	Name=XP_017791889.1;ID=cds-XP_017791889.1;Dbxref=GeneID:108573909%2CGenbank:XP_017791889.1;Parent=rna-XM_017936400.1
NW_017100293.1	Gnomon	CDS	1121945	1122152	.	+	0	Name=XP_017791889.1;ID=cds-XP_017791889.1;Dbxref=GeneID:108573909%2CGenbank:XP_017791889.1;Parent=rna-XM_017936400.1
NW_017100293.1	Gnomon	CDS	1122227	1122404	.	+	0	Name=XP_017791889.1;ID=cds-XP_017791889.1;Dbxref=GeneID:108573909%2CGenbank:XP_017791889.1;Parent=rna-XM_017936400.1
NW_017100293.1	Gnomon	CDS	1122508	1122694	.	+	0	Name=XP_017791889.1;ID=cds-XP_017791889.1;Dbxref=GeneID:108573909%2CGenbank:XP_017791889.1;Parent=rna-XM_017936400.1
NW_017100293.1	Gnomon	CDS	1122778	1123043	.	+	0	Name=XP_017791889.1;ID=cds-XP_017791889.1;Dbxref=GeneID:108573909%2CGenbank:XP_017791889.1;Parent=rna-XM_017936400.1
NW_017100293.1	Gnomon	CDS	1123419	1123505	.	+	0	Name=XP_017791889.1;ID=cds-XP_017791889.1;Dbxref=GeneID:108573909%2CGenbank:XP_017791889.1;Parent=rna-XM_017936400.1
NW_017100293.1	Gnomon	CDS	1124181	1124395	.	+	0	Name=XP_017791889.1;ID=cds-XP_017791889.1;Dbxref=GeneID:108573909%2CGenbank:XP_017791889.1;Parent=rna-XM_017936400.1
NW_017100293.1	Gnomon	exon	1166659	1167000	.	-	.	ID=exon-XM_017936341.1-2;Dbxref=GeneID:108573861%2CGenbank:XM_017936341.1;Parent=rna-XM_017936341.1
NW_017100293.1	Gnomon	exon	1167413	1167568	.	-	.	ID=exon-XM_017936341.1-1;Dbxref=GeneID:108573861%2CGenbank:XM_017936341.1;Parent=rna-XM_017936341.1
NW_017100293.1	Gnomon	exon	1163162	1163839	.	-	.	ID=exon-XM_017936341.1-6;Dbxref=GeneID:108573861%2CGenbank:XM_017936341.1;Parent=rna-XM_017936341.1
NW_017100293.1	Gnomon	exon	1163921	1164523	.	-	.	ID=exon-XM_017936341.1-5;Dbxref=GeneID:108573861%2CGenbank:XM_017936341.1;Parent=rna-XM_017936341.1
NW_017100293.1	Gnomon	exon	1164599	1164832	.	-	.	ID=exon-XM_017936341.1-4;Dbxref=GeneID:108573861%2CGenbank:XM_017936341.1;Parent=rna-XM_017936341.1
NW_017100293.1	Gnomon	exon	1165851	1166583	.	-	.	ID=exon-XM_017936341.1-3;Dbxref=GeneID:108573861%2CGenbank:XM_017936341.1;Parent=rna-XM_017936341.1
NW_017100293.1	Gnomon	exon	1162706	1162915	.	-	.	ID=exon-XM_017936341.1-7;Dbxref=GeneID:108573861%2CGenbank:XM_017936341.1;Parent=rna-XM_017936341.1
NW_017100293.1	Gnomon	mRNA	629331	631151	.	-	.	Name=XM_017936346.1;ID=rna-XM_017936346.1;Dbxref=GeneID:108573865%2CGenbank:XM_017936346.1;Parent=gene-LOC108573865
NW_017100293.1	Gnomon	exon	243272	243629	.	-	.	ID=exon-XM_017936317.1-6;Dbxref=GeneID:108573840%2CGenbank:XM_017936317.1;Parent=rna-XM_017936317.1
NW_017100293.1	Gnomon	exon	244980	245165	.	-	.	ID=exon-XM_017936317.1-1;Dbxref=GeneID:108573840%2CGenbank:XM_017936317.1;Parent=rna-XM_017936317.1
NW_017100293.1	Gnomon	exon	244380	244533	.	-	.	ID=exon-XM_017936317.1-3;Dbxref=GeneID:108573840%2CGenbank:XM_017936317.1;Parent=rna-XM_017936317.1
NW_017100293.1	Gnomon	exon	244702	244799	.	-	.	ID=exon-XM_017936317.1-2;Dbxref=GeneID:108573840%2CGenbank:XM_017936317.1;Parent=rna-XM_017936317.1
NW_017100293.1	Gnomon	exon	243709	243956	.	-	.	ID=exon-XM_017936317.1-5;Dbxref=GeneID:108573840%2CGenbank:XM_017936317.1;Parent=rna-XM_017936317.1
NW_017100293.1	Gnomon	exon	244036	244306	.	-	.	ID=exon-XM_017936317.1-4;Dbxref=GeneID:108573840%2CGenbank:XM_017936317.1;Parent=rna-XM_017936317.1
NW_017100293.1	Gnomon	CDS	1113047	1113240	.	+	0	Name=XP_017791888.1;ID=cds-XP_017791888.1;Dbxref=GeneID:108573909%2CGenbank:XP_017791888.1;Parent=rna-XM_017936399.1
NW_017100293.1	Gnomon	CDS	1115331	1115645	.	+	0	Name=XP_017791888.1;ID=cds-XP_017791888.1;Dbxref=GeneID:108573909%2CGenbank:XP_017791888.1;Parent=rna-XM_017936399.1
NW_017100293.1	Gnomon	CDS	1116032	1116139	.	+	0	Name=XP_017791888.1;ID=cds-XP_017791888.1;Dbxref=GeneID:108573909%2CGenbank:XP_017791888.1;Parent=rna-XM_017936399.1
NW_017100293.1	Gnomon	CDS	1119717	1119810	.	+	0	Name=XP_017791888.1;ID=cds-XP_017791888.1;Dbxref=GeneID:108573909%2CGenbank:XP_017791888.1;Parent=rna-XM_017936399.1
NW_017100293.1	Gnomon	CDS	1120945	1121109	.	+	0	Name=XP_017791888.1;ID=cds-XP_017791888.1;Dbxref=GeneID:108573909%2CGenbank:XP_017791888.1;Parent=rna-XM_017936399.1
NW_017100293.1	Gnomon	CDS	1121469	1121603	.	+	0	Name=XP_017791888.1;ID=cds-XP_017791888.1;Dbxref=GeneID:108573909%2CGenbank:XP_017791888.1;Parent=rna-XM_017936399.1
NW_017100293.1	Gnomon	CDS	1121709	1121857	.	+	0	Name=XP_017791888.1;ID=cds-XP_017791888.1;Dbxref=GeneID:108573909%2CGenbank:XP_017791888.1;Parent=rna-XM_017936399.1
NW_017100293.1	Gnomon	CDS	1121945	1122152	.	+	0	Name=XP_017791888.1;ID=cds-XP_017791888.1;Dbxref=GeneID:108573909%2CGenbank:XP_017791888.1;Parent=rna-XM_017936399.1
NW_017100293.1	Gnomon	CDS	1122227	1122404	.	+	0	Name=XP_017791888.1;ID=cds-XP_017791888.1;Dbxref=GeneID:108573909%2CGenbank:XP_017791888.1;Parent=rna-XM_017936399.1
NW_017100293.1	Gnomon	CDS	1122508	1122694	.	+	0	Name=XP_017791888.1;ID=cds-XP_017791888.1;Dbxref=GeneID:108573909%2CGenbank:XP_017791888.1;Parent=rna-XM_017936399.1
NW_017100293.1	Gnomon	CDS	1122778	1123043	.	+	0	Name=XP_017791888.1;ID=cds-XP_017791888.1;Dbxref=GeneID:108573909%2CGenbank:XP_017791888.1;Parent=rna-XM_017936399.1
NW_017100293.1	Gnomon	CDS	1123419	1123505	.	+	0	Name=XP_017791888.1;ID=cds-XP_017791888.1;Dbxref=GeneID:108573909%2CGenbank:XP_017791888.1;Parent=rna-XM_017936399.1
NW_017100293.1	Gnomon	CDS	1124181	1124395	.	+	0	Name=XP_017791888.1;ID=cds-XP_017791888.1;Dbxref=GeneID:108573909%2CGenbank:XP_017791888.1;Parent=rna-XM_017936399.1
NW_017100293.1	Gnomon	CDS	201428	201566	.	+	0	Name=XP_017791781.1;ID=cds-XP_017791781.1;Dbxref=GeneID:108573815%2CGenbank:XP_017791781.1;Parent=rna-XM_017936292.1
NW_017100293.1	Gnomon	CDS	201628	201830	.	+	0	Name=XP_017791781.1;ID=cds-XP_017791781.1;Dbxref=GeneID:108573815%2CGenbank:XP_017791781.1;Parent=rna-XM_017936292.1
NW_017100293.1	Gnomon	exon	1211616	1211644	.	+	.	ID=exon-XM_017936310.1-14;Dbxref=GeneID:108573832%2CGenbank:XM_017936310.1;Parent=rna-XM_017936310.1
NW_017100293.1	Gnomon	exon	1211229	1211420	.	+	.	ID=exon-XM_017936310.1-13;Dbxref=GeneID:108573832%2CGenbank:XM_017936310.1;Parent=rna-XM_017936310.1
NW_017100293.1	Gnomon	exon	1210962	1211154	.	+	.	ID=exon-XM_017936310.1-12;Dbxref=GeneID:108573832%2CGenbank:XM_017936310.1;Parent=rna-XM_017936310.1
NW_017100293.1	Gnomon	exon	1210776	1210886	.	+	.	ID=exon-XM_017936310.1-11;Dbxref=GeneID:108573832%2CGenbank:XM_017936310.1;Parent=rna-XM_017936310.1
NW_017100293.1	Gnomon	exon	1210490	1210713	.	+	.	ID=exon-XM_017936310.1-10;Dbxref=GeneID:108573832%2CGenbank:XM_017936310.1;Parent=rna-XM_017936310.1
NW_017100293.1	RefSeq	cDNA_match	541071	541897	.	-	.	ID=011968aa-a1c4-4a05-a76e-1c59a29b9be4;Target=XM_017936389.1 1 827
NW_017100293.1	RefSeq	cDNA_match	540139	540727	.	-	.	ID=011968aa-a1c4-4a05-a76e-1c59a29b9be4;Target=XM_017936389.1 1 827
NW_017100293.1	RefSeq	cDNA_match	539795	540064	.	-	.	ID=011968aa-a1c4-4a05-a76e-1c59a29b9be4;Target=XM_017936389.1 1 827
NW_017100293.1	RefSeq	cDNA_match	539595	539716	.	-	.	ID=011968aa-a1c4-4a05-a76e-1c59a29b9be4;Target=XM_017936389.1 1 827
NW_017100293.1	RefSeq	cDNA_match	539112	539337	.	-	.	ID=011968aa-a1c4-4a05-a76e-1c59a29b9be4;Target=XM_017936389.1 1 827
NW_017100293.1	RefSeq	cDNA_match	538888	539022	.	-	.	ID=011968aa-a1c4-4a05-a76e-1c59a29b9be4;Target=XM_017936389.1 1 827
NW_017100293.1	RefSeq	cDNA_match	538618	538816	.	-	.	ID=011968aa-a1c4-4a05-a76e-1c59a29b9be4;Target=XM_017936389.1 1 827
NW_017100293.1	RefSeq	cDNA_match	537997	538255	.	-	.	ID=011968aa-a1c4-4a05-a76e-1c59a29b9be4;Target=XM_017936389.1 1 827
NW_017100293.1	RefSeq	cDNA_match	537534	537827	.	-	.	ID=011968aa-a1c4-4a05-a76e-1c59a29b9be4;Target=XM_017936389.1 1 827
NW_017100293.1	RefSeq	cDNA_match	537329	537444	.	-	.	ID=011968aa-a1c4-4a05-a76e-1c59a29b9be4;Target=XM_017936389.1 1 827
NW_017100293.1	RefSeq	cDNA_match	536131	537065	.	-	.	ID=011968aa-a1c4-4a05-a76e-1c59a29b9be4;Target=XM_017936389.1 1 827
NW_017100293.1	RefSeq	region	1	1753356	.	+	.	Name=Unknown;ID=NW_017100293.1:1..1753356;Dbxref=taxon:597456
NW_017100293.1	Gnomon	CDS	194570	194577	.	+	0	Name=XP_017791780.1;ID=cds-XP_017791780.1;Dbxref=GeneID:108573814%2CGenbank:XP_017791780.1;Note=The sequence of the model RefSeq protein was modified relative to this genomic sequence to represent the inferred CDS: inserted 1 base in 1 codon;Parent=rna-XM_017936291.1
NW_017100293.1	Gnomon	CDS	195467	197853	.	+	0	Name=XP_017791780.1;ID=cds-XP_017791780.1;Dbxref=GeneID:108573814%2CGenbank:XP_017791780.1;Note=The sequence of the model RefSeq protein was modified relative to this genomic sequence to represent the inferred CDS: inserted 1 base in 1 codon;Parent=rna-XM_017936291.1
NW_017100293.1	Gnomon	CDS	197856	199269	.	+	0	Name=XP_017791780.1;ID=cds-XP_017791780.1;Dbxref=GeneID:108573814%2CGenbank:XP_017791780.1;Note=The sequence of the model RefSeq protein was modified relative to this genomic sequence to represent the inferred CDS: inserted 1 base in 1 codon;Parent=rna-XM_017936291.1
NW_017100293.1	Gnomon	CDS	199342	199543	.	+	0	Name=XP_017791780.1;ID=cds-XP_017791780.1;Dbxref=GeneID:108573814%2CGenbank:XP_017791780.1;Note=The sequence of the model RefSeq protein was modified relative to this genomic sequence to represent the inferred CDS: inserted 1 base in 1 codon;Parent=rna-XM_017936291.1
NW_017100293.1	Gnomon	mRNA	1189690	1190783	.	-	.	Name=XM_017936348.1;ID=rna-XM_017936348.1;Dbxref=GeneID:108573867%2CGenbank:XM_017936348.1;Parent=gene-LOC108573867
NW_017100293.1	Gnomon	exon	964086	964428	.	-	.	ID=exon-XM_017936338.1-8;Dbxref=GeneID:108573860%2CGenbank:XM_017936338.1;Parent=rna-XM_017936338.1
NW_017100293.1	Gnomon	exon	964498	964804	.	-	.	ID=exon-XM_017936338.1-7;Dbxref=GeneID:108573860%2CGenbank:XM_017936338.1;Parent=rna-XM_017936338.1
NW_017100293.1	Gnomon	exon	966860	968312	.	-	.	ID=exon-XM_017936338.1-2;Dbxref=GeneID:108573860%2CGenbank:XM_017936338.1;Parent=rna-XM_017936338.1
NW_017100293.1	Gnomon	exon	968543	968682	.	-	.	ID=exon-XM_017936338.1-1;Dbxref=GeneID:108573860%2CGenbank:XM_017936338.1;Parent=rna-XM_017936338.1
NW_017100293.1	Gnomon	exon	965728	965907	.	-	.	ID=exon-XM_017936338.1-4;Dbxref=GeneID:108573860%2CGenbank:XM_017936338.1;Parent=rna-XM_017936338.1
NW_017100293.1	Gnomon	exon	965978	966775	.	-	.	ID=exon-XM_017936338.1-3;Dbxref=GeneID:108573860%2CGenbank:XM_017936338.1;Parent=rna-XM_017936338.1
NW_017100293.1	Gnomon	exon	964884	965202	.	-	.	ID=exon-XM_017936338.1-6;Dbxref=GeneID:108573860%2CGenbank:XM_017936338.1;Parent=rna-XM_017936338.1
NW_017100293.1	Gnomon	exon	965283	965659	.	-	.	ID=exon-XM_017936338.1-5;Dbxref=GeneID:108573860%2CGenbank:XM_017936338.1;Parent=rna-XM_017936338.1
NW_017100293.1	Gnomon	CDS	228014	228258	.	-	0	Name=XP_017791782.1;ID=cds-XP_017791782.1;Dbxref=GeneID:108573816%2CGenbank:XP_017791782.1;Parent=rna-XM_017936293.1
NW_017100293.1	Gnomon	CDS	227504	227915	.	-	0	Name=XP_017791782.1;ID=cds-XP_017791782.1;Dbxref=GeneID:108573816%2CGenbank:XP_017791782.1;Parent=rna-XM_017936293.1
NW_017100293.1	Gnomon	mRNA	194570	199543	.	+	.	Name=XM_017936291.1;ID=rna-XM_017936291.1;Dbxref=GeneID:108573814%2CGenbank:XM_017936291.1;Note=The sequence of the model RefSeq transcript was modified relative to this genomic sequence to represent the inferred CDS: inserted 1 base in 1 codon;Parent=gene-LOC108573814
NW_017100293.1	Gnomon	mRNA	416125	499526	.	-	.	Name=XM_017936301.1;ID=rna-XM_017936301.1;Dbxref=GeneID:108573823%2CGenbank:XM_017936301.1;Parent=gene-LOC108573823
NW_017100293.1	RefSeq	cDNA_match	293100	293452	.	-	.	ID=571ae91b-d644-47f1-aabe-557bb6b7a8f0;Target=XM_017936329.1 1 353
NW_017100293.1	RefSeq	cDNA_match	289815	289962	.	-	.	ID=571ae91b-d644-47f1-aabe-557bb6b7a8f0;Target=XM_017936329.1 1 353
NW_017100293.1	RefSeq	cDNA_match	284347	284465	.	-	.	ID=571ae91b-d644-47f1-aabe-557bb6b7a8f0;Target=XM_017936329.1 1 353
NW_017100293.1	RefSeq	cDNA_match	271346	271589	.	-	.	ID=571ae91b-d644-47f1-aabe-557bb6b7a8f0;Target=XM_017936329.1 1 353
NW_017100293.1	RefSeq	cDNA_match	270542	270679	.	-	.	ID=571ae91b-d644-47f1-aabe-557bb6b7a8f0;Target=XM_017936329.1 1 353
NW_017100293.1	RefSeq	cDNA_match	270094	270281	.	-	.	ID=571ae91b-d644-47f1-aabe-557bb6b7a8f0;Target=XM_017936329.1 1 353
NW_017100293.1	RefSeq	cDNA_match	269728	269868	.	-	.	ID=571ae91b-d644-47f1-aabe-557bb6b7a8f0;Target=XM_017936329.1 1 353
NW_017100293.1	RefSeq	cDNA_match	269384	269508	.	-	.	ID=571ae91b-d644-47f1-aabe-557bb6b7a8f0;Target=XM_017936329.1 1 353
NW_017100293.1	RefSeq	cDNA_match	269067	269195	.	-	.	ID=571ae91b-d644-47f1-aabe-557bb6b7a8f0;Target=XM_017936329.1 1 353
NW_017100293.1	RefSeq	cDNA_match	268733	268901	.	-	.	ID=571ae91b-d644-47f1-aabe-557bb6b7a8f0;Target=XM_017936329.1 1 353
NW_017100293.1	RefSeq	cDNA_match	268420	268578	.	-	.	ID=571ae91b-d644-47f1-aabe-557bb6b7a8f0;Target=XM_017936329.1 1 353
NW_017100293.1	RefSeq	cDNA_match	268158	268325	.	-	.	ID=571ae91b-d644-47f1-aabe-557bb6b7a8f0;Target=XM_017936329.1 1 353
NW_017100293.1	RefSeq	cDNA_match	267948	268075	.	-	.	ID=571ae91b-d644-47f1-aabe-557bb6b7a8f0;Target=XM_017936329.1 1 353
NW_017100293.1	RefSeq	cDNA_match	267751	267865	.	-	.	ID=571ae91b-d644-47f1-aabe-557bb6b7a8f0;Target=XM_017936329.1 1 353
NW_017100293.1	RefSeq	cDNA_match	267523	267657	.	-	.	ID=571ae91b-d644-47f1-aabe-557bb6b7a8f0;Target=XM_017936329.1 1 353
NW_017100293.1	RefSeq	cDNA_match	265936	267101	.	-	.	ID=571ae91b-d644-47f1-aabe-557bb6b7a8f0;Target=XM_017936329.1 1 353
NW_017100293.1	Gnomon	CDS	260710	260899	.	+	0	Name=XP_017791785.1;ID=cds-XP_017791785.1;Dbxref=GeneID:108573818%2CGenbank:XP_017791785.1;Parent=rna-XM_017936296.1
NW_017100293.1	Gnomon	CDS	260977	261482	.	+	0	Name=XP_017791785.1;ID=cds-XP_017791785.1;Dbxref=GeneID:108573818%2CGenbank:XP_017791785.1;Parent=rna-XM_017936296.1
NW_017100293.1	Gnomon	CDS	261552	261749	.	+	0	Name=XP_017791785.1;ID=cds-XP_017791785.1;Dbxref=GeneID:108573818%2CGenbank:XP_017791785.1;Parent=rna-XM_017936296.1
NW_017100293.1	Gnomon	CDS	261815	261953	.	+	0	Name=XP_017791785.1;ID=cds-XP_017791785.1;Dbxref=GeneID:108573818%2CGenbank:XP_017791785.1;Parent=rna-XM_017936296.1
NW_017100293.1	Gnomon	CDS	262017	262159	.	+	0	Name=XP_017791785.1;ID=cds-XP_017791785.1;Dbxref=GeneID:108573818%2CGenbank:XP_017791785.1;Parent=rna-XM_017936296.1
NW_017100293.1	Gnomon	exon	1162706	1162915	.	-	.	ID=exon-XM_017936339.1-8;Dbxref=GeneID:108573861%2CGenbank:XM_017936339.1;Parent=rna-XM_017936339.1
NW_017100293.1	Gnomon	exon	1163162	1163839	.	-	.	ID=exon-XM_017936339.1-7;Dbxref=GeneID:108573861%2CGenbank:XM_017936339.1;Parent=rna-XM_017936339.1
NW_017100293.1	Gnomon	exon	1163921	1164523	.	-	.	ID=exon-XM_017936339.1-6;Dbxref=GeneID:108573861%2CGenbank:XM_017936339.1;Parent=rna-XM_017936339.1
NW_017100293.1	Gnomon	exon	1164599	1164832	.	-	.	ID=exon-XM_017936339.1-5;Dbxref=GeneID:108573861%2CGenbank:XM_017936339.1;Parent=rna-XM_017936339.1
NW_017100293.1	Gnomon	exon	1165529	1165555	.	-	.	ID=exon-XM_017936339.1-4;Dbxref=GeneID:108573861%2CGenbank:XM_017936339.1;Parent=rna-XM_017936339.1
NW_017100293.1	Gnomon	exon	1165851	1166583	.	-	.	ID=exon-XM_017936339.1-3;Dbxref=GeneID:108573861%2CGenbank:XM_017936339.1;Parent=rna-XM_017936339.1
NW_017100293.1	Gnomon	exon	1166659	1167000	.	-	.	ID=exon-XM_017936339.1-2;Dbxref=GeneID:108573861%2CGenbank:XM_017936339.1;Parent=rna-XM_017936339.1
NW_017100293.1	Gnomon	exon	1167413	1167568	.	-	.	ID=exon-XM_017936339.1-1;Dbxref=GeneID:108573861%2CGenbank:XM_017936339.1;Parent=rna-XM_017936339.1
NW_017100293.1	Gnomon	exon	1164599	1164832	.	-	.	ID=exon-XM_017936340.1-5;Dbxref=GeneID:108573861%2CGenbank:XM_017936340.1;Parent=rna-XM_017936340.1
NW_017100293.1	Gnomon	exon	1165529	1165555	.	-	.	ID=exon-XM_017936340.1-4;Dbxref=GeneID:108573861%2CGenbank:XM_017936340.1;Parent=rna-XM_017936340.1
NW_017100293.1	Gnomon	exon	1163162	1163839	.	-	.	ID=exon-XM_017936340.1-7;Dbxref=GeneID:108573861%2CGenbank:XM_017936340.1;Parent=rna-XM_017936340.1
NW_017100293.1	Gnomon	exon	1163921	1164523	.	-	.	ID=exon-XM_017936340.1-6;Dbxref=GeneID:108573861%2CGenbank:XM_017936340.1;Parent=rna-XM_017936340.1
NW_017100293.1	Gnomon	exon	1167062	1167106	.	-	.	ID=exon-XM_017936340.1-1;Dbxref=GeneID:108573861%2CGenbank:XM_017936340.1;Parent=rna-XM_017936340.1
NW_017100293.1	Gnomon	exon	1165851	1166583	.	-	.	ID=exon-XM_017936340.1-3;Dbxref=GeneID:108573861%2CGenbank:XM_017936340.1;Parent=rna-XM_017936340.1
NW_017100293.1	Gnomon	exon	1166659	1167000	.	-	.	ID=exon-XM_017936340.1-2;Dbxref=GeneID:108573861%2CGenbank:XM_017936340.1;Parent=rna-XM_017936340.1
NW_017100293.1	Gnomon	exon	1162706	1162915	.	-	.	ID=exon-XM_017936340.1-8;Dbxref=GeneID:108573861%2CGenbank:XM_017936340.1;Parent=rna-XM_017936340.1
NW_017100293.1	Gnomon	mRNA	185380	193564	.	+	.	Name=XM_017936290.1;ID=rna-XM_017936290.1;Dbxref=GeneID:108573812%2CGenbank:XM_017936290.1;Parent=gene-LOC108573812
NW_017100293.1	Gnomon	mRNA	384544	409255	.	-	.	Name=XM_017936300.1;ID=rna-XM_017936300.1;Dbxref=GeneID:108573822%2CGenbank:XM_017936300.1;Parent=gene-LOC108573822
NW_017100293.1	Gnomon	CDS	232628	232711	.	-	0	Name=XP_017791784.1;ID=cds-XP_017791784.1;Dbxref=GeneID:108573817%2CGenbank:XP_017791784.1;Parent=rna-XM_017936295.1
NW_017100293.1	Gnomon	CDS	232291	232503	.	-	0	Name=XP_017791784.1;ID=cds-XP_017791784.1;Dbxref=GeneID:108573817%2CGenbank:XP_017791784.1;Parent=rna-XM_017936295.1
NW_017100293.1	Gnomon	CDS	230712	231987	.	-	0	Name=XP_017791784.1;ID=cds-XP_017791784.1;Dbxref=GeneID:108573817%2CGenbank:XP_017791784.1;Parent=rna-XM_017936295.1
NW_017100293.1	Gnomon	CDS	230073	230638	.	-	0	Name=XP_017791784.1;ID=cds-XP_017791784.1;Dbxref=GeneID:108573817%2CGenbank:XP_017791784.1;Parent=rna-XM_017936295.1
NW_017100293.1	Gnomon	CDS	1243686	1243709	.	+	0	Name=XP_017791881.1;ID=cds-XP_017791881.1;Dbxref=GeneID:108573907%2CGenbank:XP_017791881.1;Parent=rna-XM_017936392.1
NW_017100293.1	Gnomon	CDS	1251212	1251293	.	+	0	Name=XP_017791881.1;ID=cds-XP_017791881.1;Dbxref=GeneID:108573907%2CGenbank:XP_017791881.1;Parent=rna-XM_017936392.1
NW_017100293.1	Gnomon	CDS	1257152	1257281	.	+	0	Name=XP_017791881.1;ID=cds-XP_017791881.1;Dbxref=GeneID:108573907%2CGenbank:XP_017791881.1;Parent=rna-XM_017936392.1
NW_017100293.1	Gnomon	CDS	1258952	1259072	.	+	0	Name=XP_017791881.1;ID=cds-XP_017791881.1;Dbxref=GeneID:108573907%2CGenbank:XP_017791881.1;Parent=rna-XM_017936392.1
NW_017100293.1	Gnomon	CDS	1259165	1259356	.	+	0	Name=XP_017791881.1;ID=cds-XP_017791881.1;Dbxref=GeneID:108573907%2CGenbank:XP_017791881.1;Parent=rna-XM_017936392.1
NW_017100293.1	Gnomon	exon	551677	551933	.	-	.	ID=exon-XM_017936363.1-2;Dbxref=GeneID:108573878%2CGenbank:XM_017936363.1;Parent=rna-XM_017936363.1
NW_017100293.1	Gnomon	exon	552223	552556	.	-	.	ID=exon-XM_017936363.1-1;Dbxref=GeneID:108573878%2CGenbank:XM_017936363.1;Parent=rna-XM_017936363.1
NW_017100293.1	Gnomon	exon	550813	551604	.	-	.	ID=exon-XM_017936363.1-3;Dbxref=GeneID:108573878%2CGenbank:XM_017936363.1;Parent=rna-XM_017936363.1
NW_017100293.1	Gnomon	mRNA	227504	228311	.	-	.	Name=XM_017936293.1;ID=rna-XM_017936293.1;Dbxref=GeneID:108573816%2CGenbank:XM_017936293.1;Parent=gene-LOC108573816
NW_017100293.1	Gnomon	mRNA	637602	640233	.	+	.	Name=XM_017936303.1;ID=rna-XM_017936303.1;Dbxref=GeneID:108573826%2CGenbank:XM_017936303.1;Parent=gene-LOC108573826
NW_017100293.1	Gnomon	CDS	327187	327261	.	+	0	Name=XP_017791787.1;ID=cds-XP_017791787.1;Dbxref=GeneID:108573820%2CGenbank:XP_017791787.1;Parent=rna-XM_017936298.1
NW_017100293.1	Gnomon	CDS	327374	327639	.	+	0	Name=XP_017791787.1;ID=cds-XP_017791787.1;Dbxref=GeneID:108573820%2CGenbank:XP_017791787.1;Parent=rna-XM_017936298.1
NW_017100293.1	Gnomon	CDS	327705	328107	.	+	0	Name=XP_017791787.1;ID=cds-XP_017791787.1;Dbxref=GeneID:108573820%2CGenbank:XP_017791787.1;Parent=rna-XM_017936298.1
NW_017100293.1	Gnomon	exon	1358753	1359053	.	+	.	ID=exon-XM_017936386.1-2;Dbxref=GeneID:108573901%2CGenbank:XM_017936386.1;Parent=rna-XM_017936386.1
NW_017100293.1	Gnomon	exon	1358454	1358608	.	+	.	ID=exon-XM_017936386.1-1;Dbxref=GeneID:108573901%2CGenbank:XM_017936386.1;Parent=rna-XM_017936386.1
NW_017100293.1	Gnomon	CDS	1262748	1262784	.	+	0	Name=XP_017791880.1;ID=cds-XP_017791880.1;Dbxref=GeneID:108573905%2CGenbank:XP_017791880.1;Parent=rna-XM_017936391.1
NW_017100293.1	Gnomon	CDS	1262945	1263153	.	+	0	Name=XP_017791880.1;ID=cds-XP_017791880.1;Dbxref=GeneID:108573905%2CGenbank:XP_017791880.1;Parent=rna-XM_017936391.1
NW_017100293.1	Gnomon	CDS	1263232	1263426	.	+	0	Name=XP_017791880.1;ID=cds-XP_017791880.1;Dbxref=GeneID:108573905%2CGenbank:XP_017791880.1;Parent=rna-XM_017936391.1
NW_017100293.1	Gnomon	CDS	1263497	1263666	.	+	0	Name=XP_017791880.1;ID=cds-XP_017791880.1;Dbxref=GeneID:108573905%2CGenbank:XP_017791880.1;Parent=rna-XM_017936391.1
NW_017100293.1	Gnomon	CDS	1264511	1264679	.	+	0	Name=XP_017791880.1;ID=cds-XP_017791880.1;Dbxref=GeneID:108573905%2CGenbank:XP_017791880.1;Parent=rna-XM_017936391.1
NW_017100293.1	Gnomon	CDS	1264746	1265045	.	+	0	Name=XP_017791880.1;ID=cds-XP_017791880.1;Dbxref=GeneID:108573905%2CGenbank:XP_017791880.1;Parent=rna-XM_017936391.1
NW_017100293.1	Gnomon	CDS	1265137	1265390	.	+	0	Name=XP_017791880.1;ID=cds-XP_017791880.1;Dbxref=GeneID:108573905%2CGenbank:XP_017791880.1;Parent=rna-XM_017936391.1
NW_017100293.1	Gnomon	CDS	1265474	1265633	.	+	0	Name=XP_017791880.1;ID=cds-XP_017791880.1;Dbxref=GeneID:108573905%2CGenbank:XP_017791880.1;Parent=rna-XM_017936391.1
NW_017100293.1	Gnomon	CDS	1265869	1266222	.	+	0	Name=XP_017791880.1;ID=cds-XP_017791880.1;Dbxref=GeneID:108573905%2CGenbank:XP_017791880.1;Parent=rna-XM_017936391.1
NW_017100293.1	Gnomon	CDS	1266295	1266556	.	+	0	Name=XP_017791880.1;ID=cds-XP_017791880.1;Dbxref=GeneID:108573905%2CGenbank:XP_017791880.1;Parent=rna-XM_017936391.1
NW_017100293.1	Gnomon	CDS	1266625	1266762	.	+	0	Name=XP_017791880.1;ID=cds-XP_017791880.1;Dbxref=GeneID:108573905%2CGenbank:XP_017791880.1;Parent=rna-XM_017936391.1
NW_017100293.1	Gnomon	CDS	1266832	1266998	.	+	0	Name=XP_017791880.1;ID=cds-XP_017791880.1;Dbxref=GeneID:108573905%2CGenbank:XP_017791880.1;Parent=rna-XM_017936391.1
NW_017100293.1	Gnomon	CDS	1267075	1267170	.	+	0	Name=XP_017791880.1;ID=cds-XP_017791880.1;Dbxref=GeneID:108573905%2CGenbank:XP_017791880.1;Parent=rna-XM_017936391.1
NW_017100293.1	Gnomon	CDS	1267241	1267380	.	+	0	Name=XP_017791880.1;ID=cds-XP_017791880.1;Dbxref=GeneID:108573905%2CGenbank:XP_017791880.1;Parent=rna-XM_017936391.1
NW_017100293.1	Gnomon	CDS	1267454	1267609	.	+	0	Name=XP_017791880.1;ID=cds-XP_017791880.1;Dbxref=GeneID:108573905%2CGenbank:XP_017791880.1;Parent=rna-XM_017936391.1
NW_017100293.1	Gnomon	CDS	1268877	1268989	.	+	0	Name=XP_017791880.1;ID=cds-XP_017791880.1;Dbxref=GeneID:108573905%2CGenbank:XP_017791880.1;Parent=rna-XM_017936391.1
NW_017100293.1	Gnomon	CDS	1269061	1269230	.	+	0	Name=XP_017791880.1;ID=cds-XP_017791880.1;Dbxref=GeneID:108573905%2CGenbank:XP_017791880.1;Parent=rna-XM_017936391.1
NW_017100293.1	Gnomon	CDS	1269302	1269566	.	+	0	Name=XP_017791880.1;ID=cds-XP_017791880.1;Dbxref=GeneID:108573905%2CGenbank:XP_017791880.1;Parent=rna-XM_017936391.1
NW_017100293.1	Gnomon	CDS	1269877	1270204	.	+	0	Name=XP_017791880.1;ID=cds-XP_017791880.1;Dbxref=GeneID:108573905%2CGenbank:XP_017791880.1;Parent=rna-XM_017936391.1
NW_017100293.1	Gnomon	CDS	1270290	1270437	.	+	0	Name=XP_017791880.1;ID=cds-XP_017791880.1;Dbxref=GeneID:108573905%2CGenbank:XP_017791880.1;Parent=rna-XM_017936391.1
NW_017100293.1	Gnomon	CDS	1270494	1270570	.	+	0	Name=XP_017791880.1;ID=cds-XP_017791880.1;Dbxref=GeneID:108573905%2CGenbank:XP_017791880.1;Parent=rna-XM_017936391.1
NW_017100293.1	Gnomon	CDS	1270638	1270698	.	+	0	Name=XP_017791880.1;ID=cds-XP_017791880.1;Dbxref=GeneID:108573905%2CGenbank:XP_017791880.1;Parent=rna-XM_017936391.1
NW_017100293.1	Gnomon	mRNA	201428	201830	.	+	.	Name=XM_017936292.1;ID=rna-XM_017936292.1;Dbxref=GeneID:108573815%2CGenbank:XM_017936292.1;Parent=gene-LOC108573815
NW_017100293.1	Gnomon	mRNA	630881	634754	.	+	.	Name=XM_017936302.1;ID=rna-XM_017936302.1;Dbxref=GeneID:108573825%2CGenbank:XM_017936302.1;Parent=gene-LOC108573825
NW_017100293.1	Gnomon	CDS	300587	300595	.	+	0	Name=XP_017791786.1;ID=cds-XP_017791786.1;Dbxref=GeneID:108573819%2CGenbank:XP_017791786.1;Parent=rna-XM_017936297.1
NW_017100293.1	Gnomon	CDS	300834	300864	.	+	0	Name=XP_017791786.1;ID=cds-XP_017791786.1;Dbxref=GeneID:108573819%2CGenbank:XP_017791786.1;Parent=rna-XM_017936297.1
NW_017100293.1	Gnomon	CDS	300937	301068	.	+	0	Name=XP_017791786.1;ID=cds-XP_017791786.1;Dbxref=GeneID:108573819%2CGenbank:XP_017791786.1;Parent=rna-XM_017936297.1
NW_017100293.1	Gnomon	CDS	301135	301317	.	+	0	Name=XP_017791786.1;ID=cds-XP_017791786.1;Dbxref=GeneID:108573819%2CGenbank:XP_017791786.1;Parent=rna-XM_017936297.1
NW_017100293.1	Gnomon	CDS	301389	301489	.	+	0	Name=XP_017791786.1;ID=cds-XP_017791786.1;Dbxref=GeneID:108573819%2CGenbank:XP_017791786.1;Parent=rna-XM_017936297.1
NW_017100293.1	Gnomon	exon	234783	234920	.	+	.	ID=exon-XM_017936355.1-1;Dbxref=GeneID:108573872%2CGenbank:XM_017936355.1;Parent=rna-XM_017936355.1
NW_017100293.1	Gnomon	exon	237921	237991	.	+	.	ID=exon-XM_017936355.1-3;Dbxref=GeneID:108573872%2CGenbank:XM_017936355.1;Parent=rna-XM_017936355.1
NW_017100293.1	Gnomon	exon	237632	237850	.	+	.	ID=exon-XM_017936355.1-2;Dbxref=GeneID:108573872%2CGenbank:XM_017936355.1;Parent=rna-XM_017936355.1
NW_017100293.1	Gnomon	exon	238376	238760	.	+	.	ID=exon-XM_017936355.1-5;Dbxref=GeneID:108573872%2CGenbank:XM_017936355.1;Parent=rna-XM_017936355.1
NW_017100293.1	Gnomon	exon	238070	238288	.	+	.	ID=exon-XM_017936355.1-4;Dbxref=GeneID:108573872%2CGenbank:XM_017936355.1;Parent=rna-XM_017936355.1
NW_017100293.1	Gnomon	mRNA	217746	223564	.	+	.	Name=XM_017936318.1;ID=rna-XM_017936318.1;Dbxref=GeneID:108573841%2CGenbank:XM_017936318.1;Parent=gene-LOC108573841
NW_017100293.1	Gnomon	CDS	335933	336139	.	+	0	Name=XP_017791821.1;ID=cds-XP_017791821.1;Dbxref=GeneID:108573855%2CGenbank:XP_017791821.1;Parent=rna-XM_017936332.1
NW_017100293.1	Gnomon	mRNA	243272	245165	.	-	.	Name=XM_017936317.1;ID=rna-XM_017936317.1;Dbxref=GeneID:108573840%2CGenbank:XM_017936317.1;Parent=gene-LOC108573840
NW_017100293.1	Gnomon	exon	1134349	1134528	.	-	.	ID=exon-XM_017936307.1-2;Dbxref=GeneID:108573829%2CGenbank:XM_017936307.1;Parent=rna-XM_017936307.1
NW_017100293.1	Gnomon	exon	1134600	1134665	.	-	.	ID=exon-XM_017936307.1-1;Dbxref=GeneID:108573829%2CGenbank:XM_017936307.1;Parent=rna-XM_017936307.1
NW_017100293.1	Gnomon	exon	1133344	1133697	.	-	.	ID=exon-XM_017936307.1-4;Dbxref=GeneID:108573829%2CGenbank:XM_017936307.1;Parent=rna-XM_017936307.1
NW_017100293.1	Gnomon	exon	1133762	1133976	.	-	.	ID=exon-XM_017936307.1-3;Dbxref=GeneID:108573829%2CGenbank:XM_017936307.1;Parent=rna-XM_017936307.1
NW_017100293.1	Gnomon	exon	1132982	1133111	.	-	.	ID=exon-XM_017936307.1-6;Dbxref=GeneID:108573829%2CGenbank:XM_017936307.1;Parent=rna-XM_017936307.1
NW_017100293.1	Gnomon	exon	1133179	1133278	.	-	.	ID=exon-XM_017936307.1-5;Dbxref=GeneID:108573829%2CGenbank:XM_017936307.1;Parent=rna-XM_017936307.1
NW_017100293.1	Gnomon	exon	1132011	1132076	.	-	.	ID=exon-XM_017936307.1-8;Dbxref=GeneID:108573829%2CGenbank:XM_017936307.1;Parent=rna-XM_017936307.1
NW_017100293.1	Gnomon	exon	1132152	1132561	.	-	.	ID=exon-XM_017936307.1-7;Dbxref=GeneID:108573829%2CGenbank:XM_017936307.1;Parent=rna-XM_017936307.1
NW_017100293.1	Gnomon	exon	173598	173727	.	+	.	ID=exon-XM_017936407.1-3;Dbxref=GeneID:108573912%2CGenbank:XM_017936407.1;Parent=rna-XM_017936407.1
NW_017100293.1	Gnomon	exon	153057	153220	.	+	.	ID=exon-XM_017936407.1-2;Dbxref=GeneID:108573912%2CGenbank:XM_017936407.1;Parent=rna-XM_017936407.1
NW_017100293.1	Gnomon	exon	46714	46795	.	+	.	ID=exon-XM_017936407.1-1;Dbxref=GeneID:108573912%2CGenbank:XM_017936407.1;Parent=rna-XM_017936407.1
NW_017100293.1	Gnomon	exon	174211	174482	.	+	.	ID=exon-XM_017936407.1-4;Dbxref=GeneID:108573912%2CGenbank:XM_017936407.1;Parent=rna-XM_017936407.1
NW_017100293.1	Gnomon	CDS	383455	383564	.	-	0	Name=XP_017791820.1;ID=cds-XP_017791820.1;Dbxref=GeneID:108573854%2CGenbank:XP_017791820.1;Parent=rna-XM_017936331.1
NW_017100293.1	Gnomon	CDS	363323	363552	.	-	0	Name=XP_017791820.1;ID=cds-XP_017791820.1;Dbxref=GeneID:108573854%2CGenbank:XP_017791820.1;Parent=rna-XM_017936331.1
NW_017100293.1	Gnomon	CDS	362515	362651	.	-	0	Name=XP_017791820.1;ID=cds-XP_017791820.1;Dbxref=GeneID:108573854%2CGenbank:XP_017791820.1;Parent=rna-XM_017936331.1
NW_017100293.1	Gnomon	CDS	333429	333690	.	-	0	Name=XP_017791820.1;ID=cds-XP_017791820.1;Dbxref=GeneID:108573854%2CGenbank:XP_017791820.1;Parent=rna-XM_017936331.1
NW_017100293.1	Gnomon	CDS	333016	333164	.	-	0	Name=XP_017791820.1;ID=cds-XP_017791820.1;Dbxref=GeneID:108573854%2CGenbank:XP_017791820.1;Parent=rna-XM_017936331.1
NW_017100293.1	Gnomon	CDS	332535	332756	.	-	0	Name=XP_017791820.1;ID=cds-XP_017791820.1;Dbxref=GeneID:108573854%2CGenbank:XP_017791820.1;Parent=rna-XM_017936331.1
NW_017100293.1	Gnomon	CDS	331976	332164	.	-	0	Name=XP_017791820.1;ID=cds-XP_017791820.1;Dbxref=GeneID:108573854%2CGenbank:XP_017791820.1;Parent=rna-XM_017936331.1
NW_017100293.1	Gnomon	CDS	331618	331808	.	-	0	Name=XP_017791820.1;ID=cds-XP_017791820.1;Dbxref=GeneID:108573854%2CGenbank:XP_017791820.1;Parent=rna-XM_017936331.1
NW_017100293.1	Gnomon	CDS	331262	331528	.	-	0	Name=XP_017791820.1;ID=cds-XP_017791820.1;Dbxref=GeneID:108573854%2CGenbank:XP_017791820.1;Parent=rna-XM_017936331.1
NW_017100293.1	Gnomon	CDS	331002	331197	.	-	0	Name=XP_017791820.1;ID=cds-XP_017791820.1;Dbxref=GeneID:108573854%2CGenbank:XP_017791820.1;Parent=rna-XM_017936331.1
NW_017100293.1	Gnomon	CDS	330722	330913	.	-	0	Name=XP_017791820.1;ID=cds-XP_017791820.1;Dbxref=GeneID:108573854%2CGenbank:XP_017791820.1;Parent=rna-XM_017936331.1
NW_017100293.1	Gnomon	CDS	330442	330632	.	-	0	Name=XP_017791820.1;ID=cds-XP_017791820.1;Dbxref=GeneID:108573854%2CGenbank:XP_017791820.1;Parent=rna-XM_017936331.1
NW_017100293.1	Gnomon	CDS	330258	330360	.	-	0	Name=XP_017791820.1;ID=cds-XP_017791820.1;Dbxref=GeneID:108573854%2CGenbank:XP_017791820.1;Parent=rna-XM_017936331.1
NW_017100293.1	Gnomon	CDS	329396	329506	.	-	0	Name=XP_017791820.1;ID=cds-XP_017791820.1;Dbxref=GeneID:108573854%2CGenbank:XP_017791820.1;Parent=rna-XM_017936331.1
NW_017100293.1	Gnomon	exon	195467	197853	.	+	.	ID=exon-XM_017936291.1-2;Dbxref=GeneID:108573814%2CGenbank:XM_017936291.1;Note=The sequence of the model RefSeq transcript was modified relative to this genomic sequence to represent the inferred CDS: inserted 1 base in 1 codon;Parent=rna-XM_017936291.1
NW_017100293.1	Gnomon	exon	194570	194577	.	+	.	ID=exon-XM_017936291.1-1;Dbxref=GeneID:108573814%2CGenbank:XM_017936291.1;Note=The sequence of the model RefSeq transcript was modified relative to this genomic sequence to represent the inferred CDS: inserted 1 base in 1 codon;Parent=rna-XM_017936291.1
NW_017100293.1	Gnomon	exon	199342	199543	.	+	.	ID=exon-XM_017936291.1-4;Dbxref=GeneID:108573814%2CGenbank:XM_017936291.1;Note=The sequence of the model RefSeq transcript was modified relative to this genomic sequence to represent the inferred CDS: inserted 1 base in 1 codon;Parent=rna-XM_017936291.1
NW_017100293.1	Gnomon	exon	197856	199269	.	+	.	ID=exon-XM_017936291.1-3;Dbxref=GeneID:108573814%2CGenbank:XM_017936291.1;Note=The sequence of the model RefSeq transcript was modified relative to this genomic sequence to represent the inferred CDS: inserted 1 base in 1 codon;Parent=rna-XM_017936291.1
NW_017100293.1	Gnomon	CDS	1360919	1360970	.	-	0	Name=XP_017791823.1;ID=cds-XP_017791823.1;Dbxref=GeneID:108573858%2CGenbank:XP_017791823.1;Parent=rna-XM_017936334.1
NW_017100293.1	Gnomon	CDS	1360573	1360673	.	-	0	Name=XP_017791823.1;ID=cds-XP_017791823.1;Dbxref=GeneID:108573858%2CGenbank:XP_017791823.1;Parent=rna-XM_017936334.1
NW_017100293.1	Gnomon	CDS	1360407	1360493	.	-	0	Name=XP_017791823.1;ID=cds-XP_017791823.1;Dbxref=GeneID:108573858%2CGenbank:XP_017791823.1;Parent=rna-XM_017936334.1
NW_017100293.1	Gnomon	mRNA	1294898	1320176	.	+	.	Name=XM_017936319.1;ID=rna-XM_017936319.1;Dbxref=GeneID:108573842%2CGenbank:XM_017936319.1;Note=The sequence of the model RefSeq transcript was modified relative to this genomic sequence to represent the inferred CDS: inserted 2 bases in 1 codon;Parent=gene-LOC108573842
NW_017100293.1	Gnomon	exon	619807	619891	.	+	.	ID=exon-XM_017936379.1-1;Dbxref=GeneID:108573894%2CGenbank:XM_017936379.1;Parent=rna-XM_017936379.1
NW_017100293.1	Gnomon	exon	620198	620644	.	+	.	ID=exon-XM_017936379.1-3;Dbxref=GeneID:108573894%2CGenbank:XM_017936379.1;Parent=rna-XM_017936379.1
NW_017100293.1	Gnomon	exon	619972	620111	.	+	.	ID=exon-XM_017936379.1-2;Dbxref=GeneID:108573894%2CGenbank:XM_017936379.1;Parent=rna-XM_017936379.1
NW_017100293.1	Gnomon	CDS	1368298	1368349	.	+	0	Name=XP_017791822.1;ID=cds-XP_017791822.1;Dbxref=GeneID:108573856%2CGenbank:XP_017791822.1;Parent=rna-XM_017936333.1
NW_017100293.1	Gnomon	CDS	1369005	1369120	.	+	0	Name=XP_017791822.1;ID=cds-XP_017791822.1;Dbxref=GeneID:108573856%2CGenbank:XP_017791822.1;Parent=rna-XM_017936333.1
NW_017100293.1	Gnomon	CDS	1369219	1369299	.	+	0	Name=XP_017791822.1;ID=cds-XP_017791822.1;Dbxref=GeneID:108573856%2CGenbank:XP_017791822.1;Parent=rna-XM_017936333.1
NW_017100293.1	RefSeq	cDNA_match	1201051	1201128	.	-	.	ID=374e8590-9ad4-476f-bbb6-058f41a652c7;Target=XM_017936309.1 1 78
NW_017100293.1	RefSeq	cDNA_match	1200614	1200876	.	-	.	ID=374e8590-9ad4-476f-bbb6-058f41a652c7;Target=XM_017936309.1 1 78
NW_017100293.1	RefSeq	cDNA_match	1200000	1200535	.	-	.	ID=374e8590-9ad4-476f-bbb6-058f41a652c7;Target=XM_017936309.1 1 78
NW_017100293.1	RefSeq	cDNA_match	1199581	1199915	.	-	.	ID=374e8590-9ad4-476f-bbb6-058f41a652c7;Target=XM_017936309.1 1 78
NW_017100293.1	RefSeq	cDNA_match	1199136	1199506	.	-	.	ID=374e8590-9ad4-476f-bbb6-058f41a652c7;Target=XM_017936309.1 1 78
NW_017100293.1	RefSeq	cDNA_match	1198899	1199063	.	-	.	ID=374e8590-9ad4-476f-bbb6-058f41a652c7;Target=XM_017936309.1 1 78
NW_017100293.1	RefSeq	cDNA_match	1198538	1198821	.	-	.	ID=374e8590-9ad4-476f-bbb6-058f41a652c7;Target=XM_017936309.1 1 78
NW_017100293.1	RefSeq	cDNA_match	1198348	1198445	.	-	.	ID=374e8590-9ad4-476f-bbb6-058f41a652c7;Target=XM_017936309.1 1 78
NW_017100293.1	RefSeq	cDNA_match	1198043	1198253	.	-	.	ID=374e8590-9ad4-476f-bbb6-058f41a652c7;Target=XM_017936309.1 1 78
NW_017100293.1	tRNAscan-SE	exon	1236478	1236549	.	-	.	ID=exon-Trnad-guc-3-1;Dbxref=GeneID:108573917;Note=transfer RNA aspartic acid (anticodon GUC);Parent=rna-Trnad-guc-3
NW_017100293.1	Gnomon	CDS	968543	968575	.	-	0	Name=XP_017791825.1;ID=cds-XP_017791825.1;Dbxref=GeneID:108573860%2CGenbank:XP_017791825.1;Parent=rna-XM_017936336.1
NW_017100293.1	Gnomon	CDS	966860	968312	.	-	0	Name=XP_017791825.1;ID=cds-XP_017791825.1;Dbxref=GeneID:108573860%2CGenbank:XP_017791825.1;Parent=rna-XM_017936336.1
NW_017100293.1	Gnomon	CDS	965966	966775	.	-	0	Name=XP_017791825.1;ID=cds-XP_017791825.1;Dbxref=GeneID:108573860%2CGenbank:XP_017791825.1;Parent=rna-XM_017936336.1
NW_017100293.1	Gnomon	CDS	965728	965907	.	-	0	Name=XP_017791825.1;ID=cds-XP_017791825.1;Dbxref=GeneID:108573860%2CGenbank:XP_017791825.1;Parent=rna-XM_017936336.1
NW_017100293.1	Gnomon	CDS	965283	965659	.	-	0	Name=XP_017791825.1;ID=cds-XP_017791825.1;Dbxref=GeneID:108573860%2CGenbank:XP_017791825.1;Parent=rna-XM_017936336.1
NW_017100293.1	Gnomon	CDS	964884	965202	.	-	0	Name=XP_017791825.1;ID=cds-XP_017791825.1;Dbxref=GeneID:108573860%2CGenbank:XP_017791825.1;Parent=rna-XM_017936336.1
NW_017100293.1	Gnomon	CDS	964498	964804	.	-	0	Name=XP_017791825.1;ID=cds-XP_017791825.1;Dbxref=GeneID:108573860%2CGenbank:XP_017791825.1;Parent=rna-XM_017936336.1
NW_017100293.1	Gnomon	CDS	964278	964428	.	-	0	Name=XP_017791825.1;ID=cds-XP_017791825.1;Dbxref=GeneID:108573860%2CGenbank:XP_017791825.1;Parent=rna-XM_017936336.1
NW_017100293.1	Gnomon	exon	624757	624883	.	+	.	ID=exon-XM_017936378.1-2;Dbxref=GeneID:108573893%2CGenbank:XM_017936378.1;Parent=rna-XM_017936378.1
NW_017100293.1	Gnomon	exon	624519	624677	.	+	.	ID=exon-XM_017936378.1-1;Dbxref=GeneID:108573893%2CGenbank:XM_017936378.1;Parent=rna-XM_017936378.1
NW_017100293.1	Gnomon	exon	625303	625613	.	+	.	ID=exon-XM_017936378.1-4;Dbxref=GeneID:108573893%2CGenbank:XM_017936378.1;Parent=rna-XM_017936378.1
NW_017100293.1	Gnomon	exon	625102	625234	.	+	.	ID=exon-XM_017936378.1-3;Dbxref=GeneID:108573893%2CGenbank:XM_017936378.1;Parent=rna-XM_017936378.1
NW_017100293.1	Gnomon	exon	625976	626230	.	+	.	ID=exon-XM_017936378.1-6;Dbxref=GeneID:108573893%2CGenbank:XM_017936378.1;Parent=rna-XM_017936378.1
NW_017100293.1	Gnomon	exon	625667	625914	.	+	.	ID=exon-XM_017936378.1-5;Dbxref=GeneID:108573893%2CGenbank:XM_017936378.1;Parent=rna-XM_017936378.1
NW_017100293.1	Gnomon	CDS	1359322	1359370	.	+	0	Name=XP_017791824.1;ID=cds-XP_017791824.1;Dbxref=GeneID:108573859%2CGenbank:XP_017791824.1;Parent=rna-XM_017936335.1
NW_017100293.1	Gnomon	CDS	1359474	1359574	.	+	0	Name=XP_017791824.1;ID=cds-XP_017791824.1;Dbxref=GeneID:108573859%2CGenbank:XP_017791824.1;Parent=rna-XM_017936335.1
NW_017100293.1	Gnomon	CDS	1359834	1359914	.	+	0	Name=XP_017791824.1;ID=cds-XP_017791824.1;Dbxref=GeneID:108573859%2CGenbank:XP_017791824.1;Parent=rna-XM_017936335.1
NW_017100293.1	Gnomon	CDS	1166659	1166975	.	-	0	Name=XP_017791828.1;ID=cds-XP_017791828.1;Dbxref=GeneID:108573861%2CGenbank:XP_017791828.1;Parent=rna-XM_017936339.1
NW_017100293.1	Gnomon	CDS	1165851	1166583	.	-	0	Name=XP_017791828.1;ID=cds-XP_017791828.1;Dbxref=GeneID:108573861%2CGenbank:XP_017791828.1;Parent=rna-XM_017936339.1
NW_017100293.1	Gnomon	CDS	1165529	1165555	.	-	0	Name=XP_017791828.1;ID=cds-XP_017791828.1;Dbxref=GeneID:108573861%2CGenbank:XP_017791828.1;Parent=rna-XM_017936339.1
NW_017100293.1	Gnomon	CDS	1164599	1164832	.	-	0	Name=XP_017791828.1;ID=cds-XP_017791828.1;Dbxref=GeneID:108573861%2CGenbank:XP_017791828.1;Parent=rna-XM_017936339.1
NW_017100293.1	Gnomon	CDS	1163921	1164523	.	-	0	Name=XP_017791828.1;ID=cds-XP_017791828.1;Dbxref=GeneID:108573861%2CGenbank:XP_017791828.1;Parent=rna-XM_017936339.1
NW_017100293.1	Gnomon	CDS	1163162	1163839	.	-	0	Name=XP_017791828.1;ID=cds-XP_017791828.1;Dbxref=GeneID:108573861%2CGenbank:XP_017791828.1;Parent=rna-XM_017936339.1
NW_017100293.1	Gnomon	CDS	1162751	1162915	.	-	0	Name=XP_017791828.1;ID=cds-XP_017791828.1;Dbxref=GeneID:108573861%2CGenbank:XP_017791828.1;Parent=rna-XM_017936339.1
NW_017100293.1	Gnomon	exon	335933	336139	.	+	.	ID=exon-XM_017936332.1-1;Dbxref=GeneID:108573855%2CGenbank:XM_017936332.1;Parent=rna-XM_017936332.1
NW_017100293.1	Gnomon	exon	1175316	1175463	.	-	.	ID=exon-XM_017936308.1-7;Dbxref=GeneID:108573830%2CGenbank:XM_017936308.1;Parent=rna-XM_017936308.1
NW_017100293.1	Gnomon	exon	1175547	1175691	.	-	.	ID=exon-XM_017936308.1-6;Dbxref=GeneID:108573830%2CGenbank:XM_017936308.1;Parent=rna-XM_017936308.1
NW_017100293.1	Gnomon	exon	1175764	1176049	.	-	.	ID=exon-XM_017936308.1-5;Dbxref=GeneID:108573830%2CGenbank:XM_017936308.1;Parent=rna-XM_017936308.1
NW_017100293.1	Gnomon	exon	1176147	1177017	.	-	.	ID=exon-XM_017936308.1-4;Dbxref=GeneID:108573830%2CGenbank:XM_017936308.1;Parent=rna-XM_017936308.1
NW_017100293.1	Gnomon	exon	1174587	1174989	.	-	.	ID=exon-XM_017936308.1-9;Dbxref=GeneID:108573830%2CGenbank:XM_017936308.1;Parent=rna-XM_017936308.1
NW_017100293.1	Gnomon	exon	1175079	1175238	.	-	.	ID=exon-XM_017936308.1-8;Dbxref=GeneID:108573830%2CGenbank:XM_017936308.1;Parent=rna-XM_017936308.1
NW_017100293.1	Gnomon	CDS	968543	968575	.	-	0	Name=XP_017791827.1;ID=cds-XP_017791827.1;Dbxref=GeneID:108573860%2CGenbank:XP_017791827.1;Parent=rna-XM_017936338.1
NW_017100293.1	Gnomon	CDS	966860	968312	.	-	0	Name=XP_017791827.1;ID=cds-XP_017791827.1;Dbxref=GeneID:108573860%2CGenbank:XP_017791827.1;Parent=rna-XM_017936338.1
NW_017100293.1	Gnomon	CDS	965978	966775	.	-	0	Name=XP_017791827.1;ID=cds-XP_017791827.1;Dbxref=GeneID:108573860%2CGenbank:XP_017791827.1;Parent=rna-XM_017936338.1
NW_017100293.1	Gnomon	CDS	965728	965907	.	-	0	Name=XP_017791827.1;ID=cds-XP_017791827.1;Dbxref=GeneID:108573860%2CGenbank:XP_017791827.1;Parent=rna-XM_017936338.1
NW_017100293.1	Gnomon	CDS	965283	965659	.	-	0	Name=XP_017791827.1;ID=cds-XP_017791827.1;Dbxref=GeneID:108573860%2CGenbank:XP_017791827.1;Parent=rna-XM_017936338.1
NW_017100293.1	Gnomon	CDS	964884	965202	.	-	0	Name=XP_017791827.1;ID=cds-XP_017791827.1;Dbxref=GeneID:108573860%2CGenbank:XP_017791827.1;Parent=rna-XM_017936338.1
NW_017100293.1	Gnomon	CDS	964498	964804	.	-	0	Name=XP_017791827.1;ID=cds-XP_017791827.1;Dbxref=GeneID:108573860%2CGenbank:XP_017791827.1;Parent=rna-XM_017936338.1
NW_017100293.1	Gnomon	CDS	964278	964428	.	-	0	Name=XP_017791827.1;ID=cds-XP_017791827.1;Dbxref=GeneID:108573860%2CGenbank:XP_017791827.1;Parent=rna-XM_017936338.1
NW_017100293.1	Gnomon	exon	1177107	1177331	.	-	.	ID=exon-XM_017936308.1-3;Dbxref=GeneID:108573830%2CGenbank:XM_017936308.1;Parent=rna-XM_017936308.1
NW_017100293.1	Gnomon	exon	1177402	1177568	.	-	.	ID=exon-XM_017936308.1-2;Dbxref=GeneID:108573830%2CGenbank:XM_017936308.1;Parent=rna-XM_017936308.1
NW_017100293.1	Gnomon	exon	1182269	1182320	.	-	.	ID=exon-XM_017936308.1-1;Dbxref=GeneID:108573830%2CGenbank:XM_017936308.1;Parent=rna-XM_017936308.1
NW_017100293.1	Gnomon	exon	193118	193564	.	+	.	ID=exon-XM_017936290.1-12;Dbxref=GeneID:108573812%2CGenbank:XM_017936290.1;Parent=rna-XM_017936290.1
NW_017100293.1	Gnomon	exon	191645	193054	.	+	.	ID=exon-XM_017936290.1-11;Dbxref=GeneID:108573812%2CGenbank:XM_017936290.1;Parent=rna-XM_017936290.1
NW_017100293.1	Gnomon	exon	190047	191572	.	+	.	ID=exon-XM_017936290.1-10;Dbxref=GeneID:108573812%2CGenbank:XM_017936290.1;Parent=rna-XM_017936290.1
NW_017100293.1	Gnomon	exon	187595	187719	.	+	.	ID=exon-XM_017936290.1-5;Dbxref=GeneID:108573812%2CGenbank:XM_017936290.1;Parent=rna-XM_017936290.1
NW_017100293.1	Gnomon	exon	187300	187507	.	+	.	ID=exon-XM_017936290.1-4;Dbxref=GeneID:108573812%2CGenbank:XM_017936290.1;Parent=rna-XM_017936290.1
NW_017100293.1	Gnomon	exon	187064	187228	.	+	.	ID=exon-XM_017936290.1-3;Dbxref=GeneID:108573812%2CGenbank:XM_017936290.1;Parent=rna-XM_017936290.1
NW_017100293.1	Gnomon	exon	185927	186069	.	+	.	ID=exon-XM_017936290.1-2;Dbxref=GeneID:108573812%2CGenbank:XM_017936290.1;Parent=rna-XM_017936290.1
NW_017100293.1	Gnomon	exon	185380	185558	.	+	.	ID=exon-XM_017936290.1-1;Dbxref=GeneID:108573812%2CGenbank:XM_017936290.1;Parent=rna-XM_017936290.1
NW_017100293.1	Gnomon	exon	188535	189879	.	+	.	ID=exon-XM_017936290.1-9;Dbxref=GeneID:108573812%2CGenbank:XM_017936290.1;Parent=rna-XM_017936290.1
NW_017100293.1	Gnomon	exon	188318	188462	.	+	.	ID=exon-XM_017936290.1-8;Dbxref=GeneID:108573812%2CGenbank:XM_017936290.1;Parent=rna-XM_017936290.1
NW_017100293.1	Gnomon	exon	187995	188260	.	+	.	ID=exon-XM_017936290.1-7;Dbxref=GeneID:108573812%2CGenbank:XM_017936290.1;Parent=rna-XM_017936290.1
NW_017100293.1	Gnomon	exon	187800	187933	.	+	.	ID=exon-XM_017936290.1-6;Dbxref=GeneID:108573812%2CGenbank:XM_017936290.1;Parent=rna-XM_017936290.1
NW_017100293.1	Gnomon	CDS	1168026	1169339	.	+	0	Name=XP_017791865.1;ID=cds-XP_017791865.1;Dbxref=GeneID:108573891%2CGenbank:XP_017791865.1;Parent=rna-XM_017936376.1
NW_017100293.1	Gnomon	CDS	1169403	1169456	.	+	0	Name=XP_017791865.1;ID=cds-XP_017791865.1;Dbxref=GeneID:108573891%2CGenbank:XP_017791865.1;Parent=rna-XM_017936376.1
NW_017100293.1	Gnomon	CDS	1169539	1169649	.	+	0	Name=XP_017791865.1;ID=cds-XP_017791865.1;Dbxref=GeneID:108573891%2CGenbank:XP_017791865.1;Parent=rna-XM_017936376.1
NW_017100293.1	Gnomon	CDS	1228733	1228865	.	-	0	Name=XP_017791864.1;ID=cds-XP_017791864.1;Dbxref=GeneID:108573890%2CGenbank:XP_017791864.1;Parent=rna-XM_017936375.1
NW_017100293.1	Gnomon	CDS	1228384	1228643	.	-	0	Name=XP_017791864.1;ID=cds-XP_017791864.1;Dbxref=GeneID:108573890%2CGenbank:XP_017791864.1;Parent=rna-XM_017936375.1
NW_017100293.1	Gnomon	mRNA	301866	322007	.	-	.	Name=XM_017936360.1;ID=rna-XM_017936360.1;Dbxref=GeneID:108573877%2CGenbank:XM_017936360.1;Parent=gene-LOC108573877
NW_017100293.1	Gnomon	exon	271346	271589	.	-	.	ID=exon-XM_017936329.1-4;Dbxref=GeneID:108573852%2CGenbank:XM_017936329.1;Note=The sequence of the model RefSeq transcript was modified relative to this genomic sequence to represent the inferred CDS: inserted 2 bases in 1 codon;Parent=rna-XM_017936329.1
NW_017100293.1	Gnomon	exon	284347	284465	.	-	.	ID=exon-XM_017936329.1-3;Dbxref=GeneID:108573852%2CGenbank:XM_017936329.1;Note=The sequence of the model RefSeq transcript was modified relative to this genomic sequence to represent the inferred CDS: inserted 2 bases in 1 codon;Parent=rna-XM_017936329.1
NW_017100293.1	Gnomon	exon	289815	289962	.	-	.	ID=exon-XM_017936329.1-2;Dbxref=GeneID:108573852%2CGenbank:XM_017936329.1;Note=The sequence of the model RefSeq transcript was modified relative to this genomic sequence to represent the inferred CDS: inserted 2 bases in 1 codon;Parent=rna-XM_017936329.1
NW_017100293.1	Gnomon	exon	293100	293452	.	-	.	ID=exon-XM_017936329.1-1;Dbxref=GeneID:108573852%2CGenbank:XM_017936329.1;Note=The sequence of the model RefSeq transcript was modified relative to this genomic sequence to represent the inferred CDS: inserted 2 bases in 1 codon;Parent=rna-XM_017936329.1
NW_017100293.1	Gnomon	exon	269384	269508	.	-	.	ID=exon-XM_017936329.1-8;Dbxref=GeneID:108573852%2CGenbank:XM_017936329.1;Note=The sequence of the model RefSeq transcript was modified relative to this genomic sequence to represent the inferred CDS: inserted 2 bases in 1 codon;Parent=rna-XM_017936329.1
NW_017100293.1	Gnomon	exon	269728	269868	.	-	.	ID=exon-XM_017936329.1-7;Dbxref=GeneID:108573852%2CGenbank:XM_017936329.1;Note=The sequence of the model RefSeq transcript was modified relative to this genomic sequence to represent the inferred CDS: inserted 2 bases in 1 codon;Parent=rna-XM_017936329.1
NW_017100293.1	Gnomon	exon	270094	270281	.	-	.	ID=exon-XM_017936329.1-6;Dbxref=GeneID:108573852%2CGenbank:XM_017936329.1;Note=The sequence of the model RefSeq transcript was modified relative to this genomic sequence to represent the inferred CDS: inserted 2 bases in 1 codon;Parent=rna-XM_017936329.1
NW_017100293.1	Gnomon	exon	270542	270679	.	-	.	ID=exon-XM_017936329.1-5;Dbxref=GeneID:108573852%2CGenbank:XM_017936329.1;Note=The sequence of the model RefSeq transcript was modified relative to this genomic sequence to represent the inferred CDS: inserted 2 bases in 1 codon;Parent=rna-XM_017936329.1
NW_017100293.1	Gnomon	exon	269067	269195	.	-	.	ID=exon-XM_017936329.1-9;Dbxref=GeneID:108573852%2CGenbank:XM_017936329.1;Note=The sequence of the model RefSeq transcript was modified relative to this genomic sequence to represent the inferred CDS: inserted 2 bases in 1 codon;Parent=rna-XM_017936329.1
NW_017100293.1	Gnomon	exon	174211	174482	.	+	.	ID=exon-XM_017936408.1-4;Dbxref=GeneID:108573912%2CGenbank:XM_017936408.1;Parent=rna-XM_017936408.1
NW_017100293.1	Gnomon	exon	173598	173727	.	+	.	ID=exon-XM_017936408.1-3;Dbxref=GeneID:108573912%2CGenbank:XM_017936408.1;Parent=rna-XM_017936408.1
NW_017100293.1	Gnomon	exon	153057	153220	.	+	.	ID=exon-XM_017936408.1-2;Dbxref=GeneID:108573912%2CGenbank:XM_017936408.1;Parent=rna-XM_017936408.1
NW_017100293.1	Gnomon	exon	134499	134561	.	+	.	ID=exon-XM_017936408.1-1;Dbxref=GeneID:108573912%2CGenbank:XM_017936408.1;Parent=rna-XM_017936408.1
NW_017100293.1	Gnomon	CDS	624519	624677	.	+	0	Name=XP_017791867.1;ID=cds-XP_017791867.1;Dbxref=GeneID:108573893%2CGenbank:XP_017791867.1;Parent=rna-XM_017936378.1
NW_017100293.1	Gnomon	CDS	624757	624883	.	+	0	Name=XP_017791867.1;ID=cds-XP_017791867.1;Dbxref=GeneID:108573893%2CGenbank:XP_017791867.1;Parent=rna-XM_017936378.1
NW_017100293.1	Gnomon	CDS	625102	625234	.	+	0	Name=XP_017791867.1;ID=cds-XP_017791867.1;Dbxref=GeneID:108573893%2CGenbank:XP_017791867.1;Parent=rna-XM_017936378.1
NW_017100293.1	Gnomon	CDS	625303	625613	.	+	0	Name=XP_017791867.1;ID=cds-XP_017791867.1;Dbxref=GeneID:108573893%2CGenbank:XP_017791867.1;Parent=rna-XM_017936378.1
NW_017100293.1	Gnomon	CDS	625667	625914	.	+	0	Name=XP_017791867.1;ID=cds-XP_017791867.1;Dbxref=GeneID:108573893%2CGenbank:XP_017791867.1;Parent=rna-XM_017936378.1
NW_017100293.1	Gnomon	CDS	625976	626230	.	+	0	Name=XP_017791867.1;ID=cds-XP_017791867.1;Dbxref=GeneID:108573893%2CGenbank:XP_017791867.1;Parent=rna-XM_017936378.1
NW_017100293.1	Gnomon	exon	1130344	1130811	.	-	.	ID=exon-XM_017936306.1-3;Dbxref=GeneID:108573828%2CGenbank:XM_017936306.1;Parent=rna-XM_017936306.1
NW_017100293.1	Gnomon	exon	1130889	1131032	.	-	.	ID=exon-XM_017936306.1-2;Dbxref=GeneID:108573828%2CGenbank:XM_017936306.1;Parent=rna-XM_017936306.1
NW_017100293.1	Gnomon	exon	1131109	1131132	.	-	.	ID=exon-XM_017936306.1-1;Dbxref=GeneID:108573828%2CGenbank:XM_017936306.1;Parent=rna-XM_017936306.1
NW_017100293.1	Gnomon	CDS	1156962	1157132	.	+	0	Name=XP_017791866.1;ID=cds-XP_017791866.1;Dbxref=GeneID:108573892%2CGenbank:XP_017791866.1;Parent=rna-XM_017936377.1
NW_017100293.1	Gnomon	CDS	1157227	1157415	.	+	0	Name=XP_017791866.1;ID=cds-XP_017791866.1;Dbxref=GeneID:108573892%2CGenbank:XP_017791866.1;Parent=rna-XM_017936377.1
NW_017100293.1	Gnomon	CDS	1157497	1157595	.	+	0	Name=XP_017791866.1;ID=cds-XP_017791866.1;Dbxref=GeneID:108573892%2CGenbank:XP_017791866.1;Parent=rna-XM_017936377.1
NW_017100293.1	Gnomon	exon	1220407	1223387	.	-	.	ID=exon-XM_017936330.1-2;Dbxref=GeneID:108573853%2CGenbank:XM_017936330.1;Parent=rna-XM_017936330.1
NW_017100293.1	Gnomon	exon	1223622	1223670	.	-	.	ID=exon-XM_017936330.1-1;Dbxref=GeneID:108573853%2CGenbank:XM_017936330.1;Parent=rna-XM_017936330.1
NW_017100293.1	Gnomon	exon	1220155	1220331	.	-	.	ID=exon-XM_017936330.1-3;Dbxref=GeneID:108573853%2CGenbank:XM_017936330.1;Parent=rna-XM_017936330.1
NW_017100293.1	Gnomon	exon	1124181	1125078	.	+	.	ID=exon-XM_017936402.1-14;Dbxref=GeneID:108573909%2CGenbank:XM_017936402.1;Parent=rna-XM_017936402.1
NW_017100293.1	Gnomon	exon	1123419	1123505	.	+	.	ID=exon-XM_017936402.1-13;Dbxref=GeneID:108573909%2CGenbank:XM_017936402.1;Parent=rna-XM_017936402.1
NW_017100293.1	Gnomon	exon	1122778	1123043	.	+	.	ID=exon-XM_017936402.1-12;Dbxref=GeneID:108573909%2CGenbank:XM_017936402.1;Parent=rna-XM_017936402.1
NW_017100293.1	Gnomon	exon	1122508	1122694	.	+	.	ID=exon-XM_017936402.1-11;Dbxref=GeneID:108573909%2CGenbank:XM_017936402.1;Parent=rna-XM_017936402.1
NW_017100293.1	Gnomon	exon	1122227	1122404	.	+	.	ID=exon-XM_017936402.1-10;Dbxref=GeneID:108573909%2CGenbank:XM_017936402.1;Parent=rna-XM_017936402.1
NW_017100293.1	Gnomon	mRNA	550575	552556	.	-	.	Name=XM_017936362.1;ID=rna-XM_017936362.1;Dbxref=GeneID:108573878%2CGenbank:XM_017936362.1;Parent=gene-LOC108573878
NW_017100293.1	Gnomon	CDS	635015	635024	.	+	0	Name=XP_017791869.1;ID=cds-XP_017791869.1;Dbxref=GeneID:108573895%2CGenbank:XP_017791869.1;Parent=rna-XM_017936380.1
NW_017100293.1	Gnomon	CDS	635124	635307	.	+	0	Name=XP_017791869.1;ID=cds-XP_017791869.1;Dbxref=GeneID:108573895%2CGenbank:XP_017791869.1;Parent=rna-XM_017936380.1
NW_017100293.1	Gnomon	CDS	635379	635488	.	+	0	Name=XP_017791869.1;ID=cds-XP_017791869.1;Dbxref=GeneID:108573895%2CGenbank:XP_017791869.1;Parent=rna-XM_017936380.1
NW_017100293.1	Gnomon	CDS	635559	635707	.	+	0	Name=XP_017791869.1;ID=cds-XP_017791869.1;Dbxref=GeneID:108573895%2CGenbank:XP_017791869.1;Parent=rna-XM_017936380.1
NW_017100293.1	Gnomon	exon	331262	331528	.	-	.	ID=exon-XM_017936331.1-9;Dbxref=GeneID:108573854%2CGenbank:XM_017936331.1;Parent=rna-XM_017936331.1
NW_017100293.1	Gnomon	exon	331618	331808	.	-	.	ID=exon-XM_017936331.1-8;Dbxref=GeneID:108573854%2CGenbank:XM_017936331.1;Parent=rna-XM_017936331.1
NW_017100293.1	Gnomon	exon	331976	332164	.	-	.	ID=exon-XM_017936331.1-7;Dbxref=GeneID:108573854%2CGenbank:XM_017936331.1;Parent=rna-XM_017936331.1
NW_017100293.1	Gnomon	exon	332535	332756	.	-	.	ID=exon-XM_017936331.1-6;Dbxref=GeneID:108573854%2CGenbank:XM_017936331.1;Parent=rna-XM_017936331.1
NW_017100293.1	Gnomon	exon	333016	333164	.	-	.	ID=exon-XM_017936331.1-5;Dbxref=GeneID:108573854%2CGenbank:XM_017936331.1;Parent=rna-XM_017936331.1
NW_017100293.1	Gnomon	exon	333429	333690	.	-	.	ID=exon-XM_017936331.1-4;Dbxref=GeneID:108573854%2CGenbank:XM_017936331.1;Parent=rna-XM_017936331.1
NW_017100293.1	Gnomon	exon	362515	362651	.	-	.	ID=exon-XM_017936331.1-3;Dbxref=GeneID:108573854%2CGenbank:XM_017936331.1;Parent=rna-XM_017936331.1
NW_017100293.1	Gnomon	exon	363323	363552	.	-	.	ID=exon-XM_017936331.1-2;Dbxref=GeneID:108573854%2CGenbank:XM_017936331.1;Parent=rna-XM_017936331.1
NW_017100293.1	Gnomon	exon	383455	383724	.	-	.	ID=exon-XM_017936331.1-1;Dbxref=GeneID:108573854%2CGenbank:XM_017936331.1;Parent=rna-XM_017936331.1
NW_017100293.1	Gnomon	CDS	619807	619891	.	+	0	Name=XP_017791868.1;ID=cds-XP_017791868.1;Dbxref=GeneID:108573894%2CGenbank:XP_017791868.1;Parent=rna-XM_017936379.1
NW_017100293.1	Gnomon	CDS	619972	620111	.	+	0	Name=XP_017791868.1;ID=cds-XP_017791868.1;Dbxref=GeneID:108573894%2CGenbank:XP_017791868.1;Parent=rna-XM_017936379.1
NW_017100293.1	Gnomon	CDS	620198	620644	.	+	0	Name=XP_017791868.1;ID=cds-XP_017791868.1;Dbxref=GeneID:108573894%2CGenbank:XP_017791868.1;Parent=rna-XM_017936379.1
NW_017100293.1	tRNAscan-SE	exon	401552	401624	.	-	.	ID=exon-Trnak-uuu-3-1;Dbxref=GeneID:108573915;Note=transfer RNA lysine (anticodon UUU);Parent=rna-Trnak-uuu-3
NW_017100293.1	Gnomon	mRNA	204827	207919	.	+	.	Name=XM_017936364.1;ID=rna-XM_017936364.1;Dbxref=GeneID:108573879%2CGenbank:XM_017936364.1;Parent=gene-LOC108573879
NW_017100293.1	Gnomon	exon	1535153	1535509	.	+	.	ID=exon-XM_017936354.1-4;Dbxref=GeneID:108573871%2CGenbank:XM_017936354.1;Parent=rna-XM_017936354.1
NW_017100293.1	Gnomon	exon	1534174	1534427	.	+	.	ID=exon-XM_017936354.1-3;Dbxref=GeneID:108573871%2CGenbank:XM_017936354.1;Parent=rna-XM_017936354.1
NW_017100293.1	Gnomon	exon	1532963	1533014	.	+	.	ID=exon-XM_017936354.1-2;Dbxref=GeneID:108573871%2CGenbank:XM_017936354.1;Parent=rna-XM_017936354.1
NW_017100293.1	Gnomon	exon	1513221	1513317	.	+	.	ID=exon-XM_017936354.1-1;Dbxref=GeneID:108573871%2CGenbank:XM_017936354.1;Parent=rna-XM_017936354.1
NW_017100293.1	Gnomon	exon	1536880	1537160	.	+	.	ID=exon-XM_017936354.1-8;Dbxref=GeneID:108573871%2CGenbank:XM_017936354.1;Parent=rna-XM_017936354.1
NW_017100293.1	Gnomon	exon	1536519	1536690	.	+	.	ID=exon-XM_017936354.1-7;Dbxref=GeneID:108573871%2CGenbank:XM_017936354.1;Parent=rna-XM_017936354.1
NW_017100293.1	Gnomon	exon	1535873	1536112	.	+	.	ID=exon-XM_017936354.1-6;Dbxref=GeneID:108573871%2CGenbank:XM_017936354.1;Parent=rna-XM_017936354.1
NW_017100293.1	Gnomon	exon	1535578	1535840	.	+	.	ID=exon-XM_017936354.1-5;Dbxref=GeneID:108573871%2CGenbank:XM_017936354.1;Parent=rna-XM_017936354.1
NW_017100293.1	Gnomon	mRNA	1214193	1215653	.	+	.	Name=XM_017936365.1;ID=rna-XM_017936365.1;Dbxref=GeneID:108573880%2CGenbank:XM_017936365.1;Parent=gene-LOC108573880
NW_017100293.1	Gnomon	mRNA	550813	552556	.	-	.	Name=XM_017936363.1;ID=rna-XM_017936363.1;Dbxref=GeneID:108573878%2CGenbank:XM_017936363.1;Parent=gene-LOC108573878
NW_017100293.1	Gnomon	exon	1157227	1157415	.	+	.	ID=exon-XM_017936377.1-3;Dbxref=GeneID:108573892%2CGenbank:XM_017936377.1;Parent=rna-XM_017936377.1
NW_017100293.1	Gnomon	exon	1156929	1157132	.	+	.	ID=exon-XM_017936377.1-2;Dbxref=GeneID:108573892%2CGenbank:XM_017936377.1;Parent=rna-XM_017936377.1
NW_017100293.1	Gnomon	exon	1156266	1156340	.	+	.	ID=exon-XM_017936377.1-1;Dbxref=GeneID:108573892%2CGenbank:XM_017936377.1;Parent=rna-XM_017936377.1
NW_017100293.1	Gnomon	exon	1157497	1157718	.	+	.	ID=exon-XM_017936377.1-4;Dbxref=GeneID:108573892%2CGenbank:XM_017936377.1;Parent=rna-XM_017936377.1
NW_017100293.1	Gnomon	CDS	1077603	1078325	.	+	0	Name=XP_017791870.1;ID=cds-XP_017791870.1;Dbxref=GeneID:108573897%2CGenbank:XP_017791870.1;Parent=rna-XM_017936381.1
NW_017100293.1	Gnomon	exon	647193	647370	.	-	.	ID=exon-XM_017936382.1-1;Dbxref=GeneID:108573898%2CGenbank:XM_017936382.1;Parent=rna-XM_017936382.1
NW_017100293.1	Gnomon	exon	645180	645720	.	-	.	ID=exon-XM_017936382.1-3;Dbxref=GeneID:108573898%2CGenbank:XM_017936382.1;Parent=rna-XM_017936382.1
NW_017100293.1	Gnomon	exon	645856	646480	.	-	.	ID=exon-XM_017936382.1-2;Dbxref=GeneID:108573898%2CGenbank:XM_017936382.1;Parent=rna-XM_017936382.1
NW_017100293.1	Gnomon	mRNA	1513221	1537160	.	+	.	Name=XM_017936354.1;ID=rna-XM_017936354.1;Dbxref=GeneID:108573871%2CGenbank:XM_017936354.1;Parent=gene-LOC108573871
NW_017100293.1	Gnomon	mRNA	1182796	1189014	.	-	.	Name=XM_017936352.1;ID=rna-XM_017936352.1;Dbxref=GeneID:108573870%2CGenbank:XM_017936352.1;Parent=gene-LOC108573870
NW_017100293.1	tRNAscan-SE	gene	1243087	1243168	.	-	.	Name=Trnal-aag;ID=gene-Trnal-aag-2;Dbxref=GeneID:108573914
NW_017100293.1	Gnomon	mRNA	1182478	1189014	.	-	.	Name=XM_017936353.1;ID=rna-XM_017936353.1;Dbxref=GeneID:108573870%2CGenbank:XM_017936353.1;Parent=gene-LOC108573870
NW_017100293.1	Gnomon	CDS	1213940	1213987	.	-	0	Name=XP_017791872.1;ID=cds-XP_017791872.1;Dbxref=GeneID:108573899%2CGenbank:XP_017791872.1;Parent=rna-XM_017936383.1
NW_017100293.1	Gnomon	CDS	1213721	1213875	.	-	0	Name=XP_017791872.1;ID=cds-XP_017791872.1;Dbxref=GeneID:108573899%2CGenbank:XP_017791872.1;Parent=rna-XM_017936383.1
NW_017100293.1	Gnomon	CDS	1213391	1213642	.	-	0	Name=XP_017791872.1;ID=cds-XP_017791872.1;Dbxref=GeneID:108573899%2CGenbank:XP_017791872.1;Parent=rna-XM_017936383.1
NW_017100293.1	Gnomon	CDS	1213070	1213302	.	-	0	Name=XP_017791872.1;ID=cds-XP_017791872.1;Dbxref=GeneID:108573899%2CGenbank:XP_017791872.1;Parent=rna-XM_017936383.1
NW_017100293.1	Gnomon	CDS	1212878	1212987	.	-	0	Name=XP_017791872.1;ID=cds-XP_017791872.1;Dbxref=GeneID:108573899%2CGenbank:XP_017791872.1;Parent=rna-XM_017936383.1
NW_017100293.1	Gnomon	CDS	1212672	1212820	.	-	0	Name=XP_017791872.1;ID=cds-XP_017791872.1;Dbxref=GeneID:108573899%2CGenbank:XP_017791872.1;Parent=rna-XM_017936383.1
NW_017100293.1	Gnomon	CDS	1212369	1212591	.	-	0	Name=XP_017791872.1;ID=cds-XP_017791872.1;Dbxref=GeneID:108573899%2CGenbank:XP_017791872.1;Parent=rna-XM_017936383.1
NW_017100293.1	Gnomon	CDS	1212155	1212309	.	-	0	Name=XP_017791872.1;ID=cds-XP_017791872.1;Dbxref=GeneID:108573899%2CGenbank:XP_017791872.1;Parent=rna-XM_017936383.1
NW_017100293.1	Gnomon	CDS	1211871	1212081	.	-	0	Name=XP_017791872.1;ID=cds-XP_017791872.1;Dbxref=GeneID:108573899%2CGenbank:XP_017791872.1;Parent=rna-XM_017936383.1
NW_017100293.1	Gnomon	exon	1124181	1125078	.	+	.	ID=exon-XM_017936397.1-15;Dbxref=GeneID:108573909%2CGenbank:XM_017936397.1;Parent=rna-XM_017936397.1
NW_017100293.1	Gnomon	exon	1123419	1123505	.	+	.	ID=exon-XM_017936397.1-14;Dbxref=GeneID:108573909%2CGenbank:XM_017936397.1;Parent=rna-XM_017936397.1
NW_017100293.1	Gnomon	exon	1122778	1123043	.	+	.	ID=exon-XM_017936397.1-13;Dbxref=GeneID:108573909%2CGenbank:XM_017936397.1;Parent=rna-XM_017936397.1
NW_017100293.1	Gnomon	exon	1122508	1122694	.	+	.	ID=exon-XM_017936397.1-12;Dbxref=GeneID:108573909%2CGenbank:XM_017936397.1;Parent=rna-XM_017936397.1
NW_017100293.1	Gnomon	exon	1122230	1122404	.	+	.	ID=exon-XM_017936397.1-11;Dbxref=GeneID:108573909%2CGenbank:XM_017936397.1;Parent=rna-XM_017936397.1
NW_017100293.1	Gnomon	exon	1121945	1122152	.	+	.	ID=exon-XM_017936397.1-10;Dbxref=GeneID:108573909%2CGenbank:XM_017936397.1;Parent=rna-XM_017936397.1
NW_017100293.1	Gnomon	exon	1224081	1224170	.	+	.	ID=exon-XM_017936311.1-1;Dbxref=GeneID:108573833%2CGenbank:XM_017936311.1;Parent=rna-XM_017936311.1
NW_017100293.1	Gnomon	exon	1224599	1224772	.	+	.	ID=exon-XM_017936311.1-3;Dbxref=GeneID:108573833%2CGenbank:XM_017936311.1;Parent=rna-XM_017936311.1
NW_017100293.1	Gnomon	exon	1224324	1224527	.	+	.	ID=exon-XM_017936311.1-2;Dbxref=GeneID:108573833%2CGenbank:XM_017936311.1;Parent=rna-XM_017936311.1
NW_017100293.1	Gnomon	exon	1225051	1225263	.	+	.	ID=exon-XM_017936311.1-5;Dbxref=GeneID:108573833%2CGenbank:XM_017936311.1;Parent=rna-XM_017936311.1
NW_017100293.1	Gnomon	exon	1224856	1224987	.	+	.	ID=exon-XM_017936311.1-4;Dbxref=GeneID:108573833%2CGenbank:XM_017936311.1;Parent=rna-XM_017936311.1
NW_017100293.1	Gnomon	mRNA	1352359	1353537	.	-	.	Name=XM_017936356.1;ID=rna-XM_017936356.1;Dbxref=GeneID:108573873%2CGenbank:XM_017936356.1;Parent=gene-LOC108573873
NW_017100293.1	Gnomon	exon	606688	607434	.	+	.	ID=exon-XM_017936404.1-2;Dbxref=GeneID:108573910%2CGenbank:XM_017936404.1;Parent=rna-XM_017936404.1
NW_017100293.1	Gnomon	exon	585478	586008	.	+	.	ID=exon-XM_017936404.1-1;Dbxref=GeneID:108573910%2CGenbank:XM_017936404.1;Parent=rna-XM_017936404.1
NW_017100293.1	Gnomon	exon	608727	610248	.	+	.	ID=exon-XM_017936404.1-3;Dbxref=GeneID:108573910%2CGenbank:XM_017936404.1;Parent=rna-XM_017936404.1
NW_017100293.1	Gnomon	CDS	645856	646319	.	-	0	Name=XP_017791871.1;ID=cds-XP_017791871.1;Dbxref=GeneID:108573898%2CGenbank:XP_017791871.1;Parent=rna-XM_017936382.1
NW_017100293.1	Gnomon	CDS	645180	645720	.	-	0	Name=XP_017791871.1;ID=cds-XP_017791871.1;Dbxref=GeneID:108573898%2CGenbank:XP_017791871.1;Parent=rna-XM_017936382.1
NW_017100293.1	Gnomon	exon	1360251	1360493	.	-	.	ID=exon-XM_017936334.1-3;Dbxref=GeneID:108573858%2CGenbank:XM_017936334.1;Parent=rna-XM_017936334.1
NW_017100293.1	Gnomon	exon	1360573	1360673	.	-	.	ID=exon-XM_017936334.1-2;Dbxref=GeneID:108573858%2CGenbank:XM_017936334.1;Parent=rna-XM_017936334.1
NW_017100293.1	Gnomon	exon	1360919	1361011	.	-	.	ID=exon-XM_017936334.1-1;Dbxref=GeneID:108573858%2CGenbank:XM_017936334.1;Parent=rna-XM_017936334.1
NW_017100293.1	RefSeq	cDNA_match	194570	194577	.	+	.	ID=91a08f00-46ba-4833-baf9-e44df5fcf96a;Target=XM_017936291.1 1 8
NW_017100293.1	RefSeq	cDNA_match	195467	199269	.	+	.	ID=91a08f00-46ba-4833-baf9-e44df5fcf96a;Target=XM_017936291.1 1 8
NW_017100293.1	RefSeq	cDNA_match	199342	199543	.	+	.	ID=91a08f00-46ba-4833-baf9-e44df5fcf96a;Target=XM_017936291.1 1 8
NW_017100293.1	Gnomon	mRNA	234783	238760	.	+	.	Name=XM_017936355.1;ID=rna-XM_017936355.1;Dbxref=GeneID:108573872%2CGenbank:XM_017936355.1;Parent=gene-LOC108573872
NW_017100293.1	Gnomon	exon	1359297	1359370	.	+	.	ID=exon-XM_017936335.1-1;Dbxref=GeneID:108573859%2CGenbank:XM_017936335.1;Parent=rna-XM_017936335.1
NW_017100293.1	Gnomon	exon	1359834	1360055	.	+	.	ID=exon-XM_017936335.1-3;Dbxref=GeneID:108573859%2CGenbank:XM_017936335.1;Parent=rna-XM_017936335.1
NW_017100293.1	Gnomon	exon	1359474	1359574	.	+	.	ID=exon-XM_017936335.1-2;Dbxref=GeneID:108573859%2CGenbank:XM_017936335.1;Parent=rna-XM_017936335.1
NW_017100293.1	Gnomon	mRNA	410579	412570	.	+	.	Name=XM_017936358.1;ID=rna-XM_017936358.1;Dbxref=GeneID:108573876%2CGenbank:XM_017936358.1;Parent=gene-LOC108573876
NW_017100293.1	Gnomon	CDS	641621	641778	.	+	0	Name=XP_017791874.1;ID=cds-XP_017791874.1;Dbxref=GeneID:108573900%2CGenbank:XP_017791874.1;Parent=rna-XM_017936385.1
NW_017100293.1	Gnomon	CDS	641856	642117	.	+	0	Name=XP_017791874.1;ID=cds-XP_017791874.1;Dbxref=GeneID:108573900%2CGenbank:XP_017791874.1;Parent=rna-XM_017936385.1
NW_017100293.1	Gnomon	CDS	642188	642448	.	+	0	Name=XP_017791874.1;ID=cds-XP_017791874.1;Dbxref=GeneID:108573900%2CGenbank:XP_017791874.1;Parent=rna-XM_017936385.1
NW_017100293.1	Gnomon	CDS	642504	642671	.	+	0	Name=XP_017791874.1;ID=cds-XP_017791874.1;Dbxref=GeneID:108573900%2CGenbank:XP_017791874.1;Parent=rna-XM_017936385.1
NW_017100293.1	Gnomon	CDS	642737	642823	.	+	0	Name=XP_017791874.1;ID=cds-XP_017791874.1;Dbxref=GeneID:108573900%2CGenbank:XP_017791874.1;Parent=rna-XM_017936385.1
NW_017100293.1	Gnomon	CDS	642907	643116	.	+	0	Name=XP_017791874.1;ID=cds-XP_017791874.1;Dbxref=GeneID:108573900%2CGenbank:XP_017791874.1;Parent=rna-XM_017936385.1
NW_017100293.1	Gnomon	CDS	643184	643399	.	+	0	Name=XP_017791874.1;ID=cds-XP_017791874.1;Dbxref=GeneID:108573900%2CGenbank:XP_017791874.1;Parent=rna-XM_017936385.1
NW_017100293.1	Gnomon	exon	1174346	1174508	.	-	.	ID=exon-XM_017936308.1-10;Dbxref=GeneID:108573830%2CGenbank:XM_017936308.1;Parent=rna-XM_017936308.1
NW_017100293.1	Gnomon	exon	1172535	1172643	.	-	.	ID=exon-XM_017936308.1-14;Dbxref=GeneID:108573830%2CGenbank:XM_017936308.1;Parent=rna-XM_017936308.1
NW_017100293.1	Gnomon	exon	1172717	1172844	.	-	.	ID=exon-XM_017936308.1-13;Dbxref=GeneID:108573830%2CGenbank:XM_017936308.1;Parent=rna-XM_017936308.1
NW_017100293.1	Gnomon	exon	1172929	1173119	.	-	.	ID=exon-XM_017936308.1-12;Dbxref=GeneID:108573830%2CGenbank:XM_017936308.1;Parent=rna-XM_017936308.1
NW_017100293.1	Gnomon	exon	1173199	1173276	.	-	.	ID=exon-XM_017936308.1-11;Dbxref=GeneID:108573830%2CGenbank:XM_017936308.1;Parent=rna-XM_017936308.1
NW_017100293.1	Gnomon	CDS	185380	185558	.	+	0	Name=XP_017791779.1;ID=cds-XP_017791779.1;Dbxref=GeneID:108573812%2CGenbank:XP_017791779.1;Parent=rna-XM_017936290.1
NW_017100293.1	Gnomon	CDS	185927	186069	.	+	0	Name=XP_017791779.1;ID=cds-XP_017791779.1;Dbxref=GeneID:108573812%2CGenbank:XP_017791779.1;Parent=rna-XM_017936290.1
NW_017100293.1	Gnomon	CDS	187064	187228	.	+	0	Name=XP_017791779.1;ID=cds-XP_017791779.1;Dbxref=GeneID:108573812%2CGenbank:XP_017791779.1;Parent=rna-XM_017936290.1
NW_017100293.1	Gnomon	CDS	187300	187507	.	+	0	Name=XP_017791779.1;ID=cds-XP_017791779.1;Dbxref=GeneID:108573812%2CGenbank:XP_017791779.1;Parent=rna-XM_017936290.1
NW_017100293.1	Gnomon	CDS	187595	187719	.	+	0	Name=XP_017791779.1;ID=cds-XP_017791779.1;Dbxref=GeneID:108573812%2CGenbank:XP_017791779.1;Parent=rna-XM_017936290.1
NW_017100293.1	Gnomon	CDS	187800	187933	.	+	0	Name=XP_017791779.1;ID=cds-XP_017791779.1;Dbxref=GeneID:108573812%2CGenbank:XP_017791779.1;Parent=rna-XM_017936290.1
NW_017100293.1	Gnomon	CDS	187995	188260	.	+	0	Name=XP_017791779.1;ID=cds-XP_017791779.1;Dbxref=GeneID:108573812%2CGenbank:XP_017791779.1;Parent=rna-XM_017936290.1
NW_017100293.1	Gnomon	CDS	188318	188462	.	+	0	Name=XP_017791779.1;ID=cds-XP_017791779.1;Dbxref=GeneID:108573812%2CGenbank:XP_017791779.1;Parent=rna-XM_017936290.1
NW_017100293.1	Gnomon	CDS	188535	189879	.	+	0	Name=XP_017791779.1;ID=cds-XP_017791779.1;Dbxref=GeneID:108573812%2CGenbank:XP_017791779.1;Parent=rna-XM_017936290.1
NW_017100293.1	Gnomon	CDS	190047	191572	.	+	0	Name=XP_017791779.1;ID=cds-XP_017791779.1;Dbxref=GeneID:108573812%2CGenbank:XP_017791779.1;Parent=rna-XM_017936290.1
NW_017100293.1	Gnomon	CDS	191645	193054	.	+	0	Name=XP_017791779.1;ID=cds-XP_017791779.1;Dbxref=GeneID:108573812%2CGenbank:XP_017791779.1;Parent=rna-XM_017936290.1
NW_017100293.1	Gnomon	CDS	193118	193564	.	+	0	Name=XP_017791779.1;ID=cds-XP_017791779.1;Dbxref=GeneID:108573812%2CGenbank:XP_017791779.1;Parent=rna-XM_017936290.1
NW_017100293.1	Gnomon	mRNA	255689	258259	.	+	.	Name=XM_017936357.1;ID=rna-XM_017936357.1;Dbxref=GeneID:108573874%2CGenbank:XM_017936357.1;Parent=gene-LOC108573874
NW_017100293.1	Gnomon	CDS	1617017	1617205	.	+	0	Name=XP_017791876.1;ID=cds-XP_017791876.1;Dbxref=GeneID:108573902%2CGenbank:XP_017791876.1;Parent=rna-XM_017936387.1
NW_017100293.1	Gnomon	CDS	1618197	1618382	.	+	0	Name=XP_017791876.1;ID=cds-XP_017791876.1;Dbxref=GeneID:108573902%2CGenbank:XP_017791876.1;Parent=rna-XM_017936387.1
NW_017100293.1	Gnomon	CDS	1619542	1619715	.	+	0	Name=XP_017791876.1;ID=cds-XP_017791876.1;Dbxref=GeneID:108573902%2CGenbank:XP_017791876.1;Parent=rna-XM_017936387.1
NW_017100293.1	Gnomon	exon	249394	250044	.	-	.	ID=exon-XM_017936320.1-10;Dbxref=GeneID:108573843%2CGenbank:XM_017936320.1;Parent=rna-XM_017936320.1
NW_017100293.1	Gnomon	exon	411891	412077	.	+	.	ID=exon-XM_017936358.1-4;Dbxref=GeneID:108573876%2CGenbank:XM_017936358.1;Parent=rna-XM_017936358.1
NW_017100293.1	Gnomon	exon	411525	411829	.	+	.	ID=exon-XM_017936358.1-3;Dbxref=GeneID:108573876%2CGenbank:XM_017936358.1;Parent=rna-XM_017936358.1
NW_017100293.1	Gnomon	exon	411154	411466	.	+	.	ID=exon-XM_017936358.1-2;Dbxref=GeneID:108573876%2CGenbank:XM_017936358.1;Parent=rna-XM_017936358.1
NW_017100293.1	Gnomon	exon	410579	410715	.	+	.	ID=exon-XM_017936358.1-1;Dbxref=GeneID:108573876%2CGenbank:XM_017936358.1;Parent=rna-XM_017936358.1
NW_017100293.1	Gnomon	exon	412147	412570	.	+	.	ID=exon-XM_017936358.1-5;Dbxref=GeneID:108573876%2CGenbank:XM_017936358.1;Parent=rna-XM_017936358.1
NW_017100293.1	Gnomon	mRNA	410579	412570	.	+	.	Name=XM_017936359.1;ID=rna-XM_017936359.1;Dbxref=GeneID:108573876%2CGenbank:XM_017936359.1;Parent=gene-LOC108573876
NW_017100293.1	Gnomon	CDS	1358474	1358608	.	+	0	Name=XP_017791875.1;ID=cds-XP_017791875.1;Dbxref=GeneID:108573901%2CGenbank:XP_017791875.1;Parent=rna-XM_017936386.1
NW_017100293.1	Gnomon	CDS	1358753	1358833	.	+	0	Name=XP_017791875.1;ID=cds-XP_017791875.1;Dbxref=GeneID:108573901%2CGenbank:XP_017791875.1;Parent=rna-XM_017936386.1
NW_017100293.1	Gnomon	exon	1233087	1233250	.	+	.	ID=exon-XM_017936371.1-10;Dbxref=GeneID:108573888%2CGenbank:XM_017936371.1;Note=The sequence of the model RefSeq transcript was modified relative to this genomic sequence to represent the inferred CDS: inserted 2 bases in 1 codon;Parent=rna-XM_017936371.1
NW_017100293.1	Gnomon	exon	1233333	1233604	.	+	.	ID=exon-XM_017936371.1-11;Dbxref=GeneID:108573888%2CGenbank:XM_017936371.1;Note=The sequence of the model RefSeq transcript was modified relative to this genomic sequence to represent the inferred CDS: inserted 2 bases in 1 codon;Parent=rna-XM_017936371.1
NW_017100293.1	Gnomon	exon	207811	207919	.	+	.	ID=exon-XM_017936364.1-10;Dbxref=GeneID:108573879%2CGenbank:XM_017936364.1;Parent=rna-XM_017936364.1
NW_017100293.1	Gnomon	mRNA	1204009	1211644	.	+	.	Name=XM_017936310.1;ID=rna-XM_017936310.1;Dbxref=GeneID:108573832%2CGenbank:XM_017936310.1;Parent=gene-LOC108573832
NW_017100293.1	Gnomon	exon	384544	384850	.	-	.	ID=exon-XM_017936300.1-11;Dbxref=GeneID:108573822%2CGenbank:XM_017936300.1;Parent=rna-XM_017936300.1
NW_017100293.1	Gnomon	exon	385060	385797	.	-	.	ID=exon-XM_017936300.1-10;Dbxref=GeneID:108573822%2CGenbank:XM_017936300.1;Parent=rna-XM_017936300.1
NW_017100293.1	Gnomon	CDS	1166659	1166975	.	-	0	Name=XP_017791829.1;ID=cds-XP_017791829.1;Dbxref=GeneID:108573861%2CGenbank:XP_017791829.1;Parent=rna-XM_017936340.1
NW_017100293.1	Gnomon	CDS	1165851	1166583	.	-	0	Name=XP_017791829.1;ID=cds-XP_017791829.1;Dbxref=GeneID:108573861%2CGenbank:XP_017791829.1;Parent=rna-XM_017936340.1
NW_017100293.1	Gnomon	CDS	1165529	1165555	.	-	0	Name=XP_017791829.1;ID=cds-XP_017791829.1;Dbxref=GeneID:108573861%2CGenbank:XP_017791829.1;Parent=rna-XM_017936340.1
NW_017100293.1	Gnomon	CDS	1164599	1164832	.	-	0	Name=XP_017791829.1;ID=cds-XP_017791829.1;Dbxref=GeneID:108573861%2CGenbank:XP_017791829.1;Parent=rna-XM_017936340.1
NW_017100293.1	Gnomon	CDS	1163921	1164523	.	-	0	Name=XP_017791829.1;ID=cds-XP_017791829.1;Dbxref=GeneID:108573861%2CGenbank:XP_017791829.1;Parent=rna-XM_017936340.1
NW_017100293.1	Gnomon	CDS	1163162	1163839	.	-	0	Name=XP_017791829.1;ID=cds-XP_017791829.1;Dbxref=GeneID:108573861%2CGenbank:XP_017791829.1;Parent=rna-XM_017936340.1
NW_017100293.1	Gnomon	CDS	1162751	1162915	.	-	0	Name=XP_017791829.1;ID=cds-XP_017791829.1;Dbxref=GeneID:108573861%2CGenbank:XP_017791829.1;Parent=rna-XM_017936340.1
NW_017100293.1	Gnomon	exon	1369219	1369409	.	+	.	ID=exon-XM_017936333.1-3;Dbxref=GeneID:108573856%2CGenbank:XM_017936333.1;Parent=rna-XM_017936333.1
NW_017100293.1	Gnomon	exon	1369005	1369120	.	+	.	ID=exon-XM_017936333.1-2;Dbxref=GeneID:108573856%2CGenbank:XM_017936333.1;Parent=rna-XM_017936333.1
NW_017100293.1	Gnomon	exon	1368144	1368349	.	+	.	ID=exon-XM_017936333.1-1;Dbxref=GeneID:108573856%2CGenbank:XM_017936333.1;Parent=rna-XM_017936333.1
NW_017100293.1	Gnomon	exon	1352359	1352841	.	-	.	ID=exon-XM_017936356.1-3;Dbxref=GeneID:108573873%2CGenbank:XM_017936356.1;Parent=rna-XM_017936356.1
NW_017100293.1	Gnomon	exon	1353252	1353364	.	-	.	ID=exon-XM_017936356.1-2;Dbxref=GeneID:108573873%2CGenbank:XM_017936356.1;Parent=rna-XM_017936356.1
NW_017100293.1	Gnomon	exon	1353465	1353537	.	-	.	ID=exon-XM_017936356.1-1;Dbxref=GeneID:108573873%2CGenbank:XM_017936356.1;Parent=rna-XM_017936356.1
NW_017100293.1	Gnomon	exon	1266625	1266762	.	+	.	ID=exon-XM_017936390.1-11;Dbxref=GeneID:108573905%2CGenbank:XM_017936390.1;Parent=rna-XM_017936390.1
NW_017100293.1	Gnomon	exon	1266295	1266556	.	+	.	ID=exon-XM_017936390.1-10;Dbxref=GeneID:108573905%2CGenbank:XM_017936390.1;Parent=rna-XM_017936390.1
NW_017100293.1	Gnomon	exon	1267075	1267170	.	+	.	ID=exon-XM_017936390.1-13;Dbxref=GeneID:108573905%2CGenbank:XM_017936390.1;Parent=rna-XM_017936390.1
NW_017100293.1	Gnomon	exon	1266832	1266998	.	+	.	ID=exon-XM_017936390.1-12;Dbxref=GeneID:108573905%2CGenbank:XM_017936390.1;Parent=rna-XM_017936390.1
NW_017100293.1	Gnomon	exon	1269302	1269566	.	+	.	ID=exon-XM_017936390.1-19;Dbxref=GeneID:108573905%2CGenbank:XM_017936390.1;Parent=rna-XM_017936390.1
NW_017100293.1	Gnomon	exon	1269061	1269230	.	+	.	ID=exon-XM_017936390.1-18;Dbxref=GeneID:108573905%2CGenbank:XM_017936390.1;Parent=rna-XM_017936390.1
NW_017100293.1	Gnomon	exon	1267454	1267609	.	+	.	ID=exon-XM_017936390.1-15;Dbxref=GeneID:108573905%2CGenbank:XM_017936390.1;Parent=rna-XM_017936390.1
NW_017100293.1	Gnomon	exon	1267241	1267380	.	+	.	ID=exon-XM_017936390.1-14;Dbxref=GeneID:108573905%2CGenbank:XM_017936390.1;Parent=rna-XM_017936390.1
NW_017100293.1	Gnomon	exon	1268877	1268989	.	+	.	ID=exon-XM_017936390.1-17;Dbxref=GeneID:108573905%2CGenbank:XM_017936390.1;Parent=rna-XM_017936390.1
NW_017100293.1	Gnomon	exon	1267939	1268034	.	+	.	ID=exon-XM_017936390.1-16;Dbxref=GeneID:108573905%2CGenbank:XM_017936390.1;Parent=rna-XM_017936390.1
NW_017100293.1	Gnomon	exon	1270494	1270570	.	+	.	ID=exon-XM_017936390.1-22;Dbxref=GeneID:108573905%2CGenbank:XM_017936390.1;Parent=rna-XM_017936390.1
NW_017100293.1	Gnomon	exon	1270290	1270437	.	+	.	ID=exon-XM_017936390.1-21;Dbxref=GeneID:108573905%2CGenbank:XM_017936390.1;Parent=rna-XM_017936390.1
NW_017100293.1	Gnomon	exon	1270638	1270787	.	+	.	ID=exon-XM_017936390.1-23;Dbxref=GeneID:108573905%2CGenbank:XM_017936390.1;Parent=rna-XM_017936390.1
NW_017100293.1	Gnomon	exon	1269877	1270204	.	+	.	ID=exon-XM_017936390.1-20;Dbxref=GeneID:108573905%2CGenbank:XM_017936390.1;Parent=rna-XM_017936390.1
NW_017100293.1	Gnomon	mRNA	1234515	1235429	.	+	.	Name=XM_017936312.1;ID=rna-XM_017936312.1;Dbxref=GeneID:108573834%2CGenbank:XM_017936312.1;Parent=gene-LOC108573834
NW_017100293.1	Gnomon	exon	1077603	1078355	.	+	.	ID=exon-XM_017936381.1-1;Dbxref=GeneID:108573897%2CGenbank:XM_017936381.1;Parent=rna-XM_017936381.1
NW_017100293.1	Gnomon	exon	1200614	1200876	.	-	.	ID=exon-XM_017936309.1-2;Dbxref=GeneID:108573831%2CGenbank:XM_017936309.1;Note=The sequence of the model RefSeq transcript was modified relative to this genomic sequence to represent the inferred CDS: deleted 1 base in 1 codon;Parent=rna-XM_017936309.1
NW_017100293.1	Gnomon	exon	1201051	1201128	.	-	.	ID=exon-XM_017936309.1-1;Dbxref=GeneID:108573831%2CGenbank:XM_017936309.1;Note=The sequence of the model RefSeq transcript was modified relative to this genomic sequence to represent the inferred CDS: deleted 1 base in 1 codon;Parent=rna-XM_017936309.1
NW_017100293.1	Gnomon	exon	1199581	1199915	.	-	.	ID=exon-XM_017936309.1-4;Dbxref=GeneID:108573831%2CGenbank:XM_017936309.1;Note=The sequence of the model RefSeq transcript was modified relative to this genomic sequence to represent the inferred CDS: deleted 1 base in 1 codon;Parent=rna-XM_017936309.1
NW_017100293.1	Gnomon	exon	1200000	1200535	.	-	.	ID=exon-XM_017936309.1-3;Dbxref=GeneID:108573831%2CGenbank:XM_017936309.1;Note=The sequence of the model RefSeq transcript was modified relative to this genomic sequence to represent the inferred CDS: deleted 1 base in 1 codon;Parent=rna-XM_017936309.1
NW_017100293.1	Gnomon	exon	1198899	1199063	.	-	.	ID=exon-XM_017936309.1-6;Dbxref=GeneID:108573831%2CGenbank:XM_017936309.1;Note=The sequence of the model RefSeq transcript was modified relative to this genomic sequence to represent the inferred CDS: deleted 1 base in 1 codon;Parent=rna-XM_017936309.1
NW_017100293.1	Gnomon	exon	1199136	1199506	.	-	.	ID=exon-XM_017936309.1-5;Dbxref=GeneID:108573831%2CGenbank:XM_017936309.1;Note=The sequence of the model RefSeq transcript was modified relative to this genomic sequence to represent the inferred CDS: deleted 1 base in 1 codon;Parent=rna-XM_017936309.1
NW_017100293.1	Gnomon	exon	1198538	1198670	.	-	.	ID=exon-XM_017936309.1-8;Dbxref=GeneID:108573831%2CGenbank:XM_017936309.1;Note=The sequence of the model RefSeq transcript was modified relative to this genomic sequence to represent the inferred CDS: deleted 1 base in 1 codon;Parent=rna-XM_017936309.1
NW_017100293.1	Gnomon	exon	1198672	1198821	.	-	.	ID=exon-XM_017936309.1-7;Dbxref=GeneID:108573831%2CGenbank:XM_017936309.1;Note=The sequence of the model RefSeq transcript was modified relative to this genomic sequence to represent the inferred CDS: deleted 1 base in 1 codon;Parent=rna-XM_017936309.1
NW_017100293.1	Gnomon	exon	1198348	1198445	.	-	.	ID=exon-XM_017936309.1-9;Dbxref=GeneID:108573831%2CGenbank:XM_017936309.1;Note=The sequence of the model RefSeq transcript was modified relative to this genomic sequence to represent the inferred CDS: deleted 1 base in 1 codon;Parent=rna-XM_017936309.1
NW_017100293.1	tRNAscan-SE	gene	1236478	1236549	.	-	.	Name=Trnad-guc;ID=gene-Trnad-guc-3;Dbxref=GeneID:108573917
NW_017100293.1	Gnomon	mRNA	1224081	1225263	.	+	.	Name=XM_017936311.1;ID=rna-XM_017936311.1;Dbxref=GeneID:108573833%2CGenbank:XM_017936311.1;Parent=gene-LOC108573833
NW_017100293.1	tRNAscan-SE	tRNA	1236478	1236549	.	-	.	ID=rna-Trnad-guc-3;Dbxref=GeneID:108573917;Note=transfer RNA aspartic acid (anticodon GUC);Parent=gene-Trnad-guc-3
NW_017100293.1	Gnomon	exon	257548	257697	.	+	.	ID=exon-XM_017936357.1-7;Dbxref=GeneID:108573874%2CGenbank:XM_017936357.1;Parent=rna-XM_017936357.1
NW_017100293.1	Gnomon	exon	257166	257466	.	+	.	ID=exon-XM_017936357.1-6;Dbxref=GeneID:108573874%2CGenbank:XM_017936357.1;Parent=rna-XM_017936357.1
NW_017100293.1	Gnomon	exon	258029	258259	.	+	.	ID=exon-XM_017936357.1-9;Dbxref=GeneID:108573874%2CGenbank:XM_017936357.1;Parent=rna-XM_017936357.1
NW_017100293.1	Gnomon	exon	257765	257947	.	+	.	ID=exon-XM_017936357.1-8;Dbxref=GeneID:108573874%2CGenbank:XM_017936357.1;Parent=rna-XM_017936357.1
NW_017100293.1	Gnomon	exon	256504	256637	.	+	.	ID=exon-XM_017936357.1-3;Dbxref=GeneID:108573874%2CGenbank:XM_017936357.1;Parent=rna-XM_017936357.1
NW_017100293.1	Gnomon	exon	255807	256426	.	+	.	ID=exon-XM_017936357.1-2;Dbxref=GeneID:108573874%2CGenbank:XM_017936357.1;Parent=rna-XM_017936357.1
NW_017100293.1	Gnomon	exon	256929	257091	.	+	.	ID=exon-XM_017936357.1-5;Dbxref=GeneID:108573874%2CGenbank:XM_017936357.1;Parent=rna-XM_017936357.1
NW_017100293.1	Gnomon	exon	256702	256858	.	+	.	ID=exon-XM_017936357.1-4;Dbxref=GeneID:108573874%2CGenbank:XM_017936357.1;Parent=rna-XM_017936357.1
NW_017100293.1	Gnomon	exon	255689	255718	.	+	.	ID=exon-XM_017936357.1-1;Dbxref=GeneID:108573874%2CGenbank:XM_017936357.1;Parent=rna-XM_017936357.1
NW_017100293.1	Gnomon	mRNA	1430616	1471410	.	+	.	Name=XM_017936314.1;ID=rna-XM_017936314.1;Dbxref=GeneID:108573837%2CGenbank:XM_017936314.1;Parent=gene-LOC108573837
NW_017100293.1	tRNAscan-SE	tRNA	1243087	1243168	.	-	.	ID=rna-Trnal-aag-2;Dbxref=GeneID:108573914;Note=transfer RNA leucine (anticodon AAG);Parent=gene-Trnal-aag-2
NW_017100293.1	Gnomon	exon	635559	635710	.	+	.	ID=exon-XM_017936380.1-4;Dbxref=GeneID:108573895%2CGenbank:XM_017936380.1;Parent=rna-XM_017936380.1
NW_017100293.1	Gnomon	exon	634989	635024	.	+	.	ID=exon-XM_017936380.1-1;Dbxref=GeneID:108573895%2CGenbank:XM_017936380.1;Parent=rna-XM_017936380.1
NW_017100293.1	Gnomon	exon	635379	635488	.	+	.	ID=exon-XM_017936380.1-3;Dbxref=GeneID:108573895%2CGenbank:XM_017936380.1;Parent=rna-XM_017936380.1
NW_017100293.1	Gnomon	exon	635124	635307	.	+	.	ID=exon-XM_017936380.1-2;Dbxref=GeneID:108573895%2CGenbank:XM_017936380.1;Parent=rna-XM_017936380.1
NW_017100293.1	Gnomon	exon	1208510	1208665	.	+	.	ID=exon-XM_017936310.1-4;Dbxref=GeneID:108573832%2CGenbank:XM_017936310.1;Parent=rna-XM_017936310.1
NW_017100293.1	Gnomon	exon	1207012	1207190	.	+	.	ID=exon-XM_017936310.1-3;Dbxref=GeneID:108573832%2CGenbank:XM_017936310.1;Parent=rna-XM_017936310.1
NW_017100293.1	Gnomon	exon	1206818	1206936	.	+	.	ID=exon-XM_017936310.1-2;Dbxref=GeneID:108573832%2CGenbank:XM_017936310.1;Parent=rna-XM_017936310.1
NW_017100293.1	Gnomon	exon	1204009	1204070	.	+	.	ID=exon-XM_017936310.1-1;Dbxref=GeneID:108573832%2CGenbank:XM_017936310.1;Parent=rna-XM_017936310.1
NW_017100293.1	Gnomon	exon	1210242	1210428	.	+	.	ID=exon-XM_017936310.1-9;Dbxref=GeneID:108573832%2CGenbank:XM_017936310.1;Parent=rna-XM_017936310.1
NW_017100293.1	Gnomon	exon	1209987	1210171	.	+	.	ID=exon-XM_017936310.1-8;Dbxref=GeneID:108573832%2CGenbank:XM_017936310.1;Parent=rna-XM_017936310.1
NW_017100293.1	Gnomon	exon	1209745	1209916	.	+	.	ID=exon-XM_017936310.1-7;Dbxref=GeneID:108573832%2CGenbank:XM_017936310.1;Parent=rna-XM_017936310.1
NW_017100293.1	Gnomon	exon	1209226	1209649	.	+	.	ID=exon-XM_017936310.1-6;Dbxref=GeneID:108573832%2CGenbank:XM_017936310.1;Parent=rna-XM_017936310.1
NW_017100293.1	Gnomon	exon	1208746	1209140	.	+	.	ID=exon-XM_017936310.1-5;Dbxref=GeneID:108573832%2CGenbank:XM_017936310.1;Parent=rna-XM_017936310.1
NW_017100293.1	Gnomon	exon	608727	610248	.	+	.	ID=exon-XM_017936405.1-3;Dbxref=GeneID:108573910%2CGenbank:XM_017936405.1;Parent=rna-XM_017936405.1
NW_017100293.1	Gnomon	exon	606688	607347	.	+	.	ID=exon-XM_017936405.1-2;Dbxref=GeneID:108573910%2CGenbank:XM_017936405.1;Parent=rna-XM_017936405.1
NW_017100293.1	Gnomon	exon	585478	586008	.	+	.	ID=exon-XM_017936405.1-1;Dbxref=GeneID:108573910%2CGenbank:XM_017936405.1;Parent=rna-XM_017936405.1
NW_017100293.1	Gnomon	mRNA	1371411	1372364	.	-	.	Name=XM_017936313.1;ID=rna-XM_017936313.1;Dbxref=GeneID:108573836%2CGenbank:XM_017936313.1;Parent=gene-LOC108573836
NW_017100293.1	Gnomon	mRNA	1678320	1679820	.	+	.	Name=XM_017936316.1;ID=rna-XM_017936316.1;Dbxref=GeneID:108573839%2CGenbank:XM_017936316.1;Note=The sequence of the model RefSeq transcript was modified relative to this genomic sequence to represent the inferred CDS: inserted 2 bases in 1 codon;Parent=gene-LOC108573839
