# Supplementary material for: Prevalent bee venom genes evolved before the aculeate stinger and eusociality
Source: BMC Biol. 2023 Oct 23;21:229. doi: 10.1186/s12915-023-01656-5 (PMC10591384; doi:10.1186/s12915-023-01656-5)
Supplement: Supplementary file 42 — Additional file 42. Gff files of all toxin gene annotations. [file 12915_2023_1656_MOESM42_ESM.zip › AdditionalFile9_ToxinGeneAnnotations/NW_020229303.1._SP.gff_modified_Koludarov_et_al_2021.gff3]

##gff-version 3
##source-version geneious 2020.2.2
##sequence-region	NW_020229303.1	1	3483605
NW_020229303.1	Koludarov_et_al_2021	gene	252027	255390	.	-	.	Name=SP b
NW_020229303.1	Koludarov_et_al_2021	gene	173816	176584	.	+	.	Name=SP a
NW_020229303.1	Gnomon	exon	232798	233125	.	-	.	ID=exon-XM_011264801.3-2;Dbxref=GeneID:105255494%2CGenbank:XM_011264801.3;Parent=rna-XM_011264801.3
NW_020229303.1	Gnomon	exon	186403	187704	.	-	.	ID=exon-XM_011264801.3-3;Dbxref=GeneID:105255494%2CGenbank:XM_011264801.3;Parent=rna-XM_011264801.3
NW_020229303.1	Gnomon	exon	185861	186091	.	-	.	ID=exon-XM_011264801.3-4;Dbxref=GeneID:105255494%2CGenbank:XM_011264801.3;Parent=rna-XM_011264801.3
NW_020229303.1	Gnomon	exon	183519	183736	.	-	.	ID=exon-XM_011264801.3-5;Dbxref=GeneID:105255494%2CGenbank:XM_011264801.3;Parent=rna-XM_011264801.3
NW_020229303.1	Gnomon	exon	233929	233998	.	-	.	ID=exon-XM_011264801.3-1;Dbxref=GeneID:105255494%2CGenbank:XM_011264801.3;Parent=rna-XM_011264801.3
NW_020229303.1	Gnomon	CDS	3010154	3010277	.	+	0	Name=XP_011255654.1;ID=cds-XP_011255654.1;Dbxref=GeneID:105250946%2CGenbank:XP_011255654.1;Parent=rna-XM_011257352.3
NW_020229303.1	Gnomon	CDS	3011245	3011429	.	+	0	Name=XP_011255654.1;ID=cds-XP_011255654.1;Dbxref=GeneID:105250946%2CGenbank:XP_011255654.1;Parent=rna-XM_011257352.3
NW_020229303.1	Gnomon	CDS	3011695	3012015	.	+	0	Name=XP_011255654.1;ID=cds-XP_011255654.1;Dbxref=GeneID:105250946%2CGenbank:XP_011255654.1;Parent=rna-XM_011257352.3
NW_020229303.1	Gnomon	CDS	3012099	3012188	.	+	0	Name=XP_011255654.1;ID=cds-XP_011255654.1;Dbxref=GeneID:105250946%2CGenbank:XP_011255654.1;Parent=rna-XM_011257352.3
NW_020229303.1	Gnomon	mRNA	2962447	2971481	.	-	.	Name=XM_025407596.1;ID=rna-XM_025407596.1;Dbxref=GeneID:105250952%2CGenbank:XM_025407596.1;Parent=gene-LOC105250952
NW_020229303.1	tRNAscan-SE	tRNA	2034263	2034335	.	-	.	ID=rna-Trnaf-gaa-2;Dbxref=GeneID:109610129;Note=transfer RNA phenylalanine (anticodon GAA);Parent=gene-Trnaf-gaa-2
NW_020229303.1	tRNAscan-SE	tRNA	2869744	2869816	.	+	.	ID=rna-Trnaf-gaa-3;Dbxref=GeneID:109610627;Note=transfer RNA phenylalanine (anticodon GAA);Parent=gene-Trnaf-gaa-3
NW_020229303.1	Gnomon	mRNA	1132013	1151672	.	-	.	Name=XM_025407606.1;ID=rna-XM_025407606.1;Dbxref=GeneID:105256308%2CGenbank:XM_025407606.1;Parent=gene-LOC105256308
NW_020229303.1	Gnomon	CDS	3007671	3007721	.	+	0	Name=XP_011255655.1;ID=cds-XP_011255655.1;Dbxref=GeneID:105250947%2CGenbank:XP_011255655.1;Parent=rna-XM_011257353.3
NW_020229303.1	Gnomon	CDS	3007807	3007866	.	+	0	Name=XP_011255655.1;ID=cds-XP_011255655.1;Dbxref=GeneID:105250947%2CGenbank:XP_011255655.1;Parent=rna-XM_011257353.3
NW_020229303.1	Gnomon	CDS	3007939	3008123	.	+	0	Name=XP_011255655.1;ID=cds-XP_011255655.1;Dbxref=GeneID:105250947%2CGenbank:XP_011255655.1;Parent=rna-XM_011257353.3
NW_020229303.1	Gnomon	CDS	3008208	3008389	.	+	0	Name=XP_011255655.1;ID=cds-XP_011255655.1;Dbxref=GeneID:105250947%2CGenbank:XP_011255655.1;Parent=rna-XM_011257353.3
NW_020229303.1	Gnomon	CDS	3008518	3008706	.	+	0	Name=XP_011255655.1;ID=cds-XP_011255655.1;Dbxref=GeneID:105250947%2CGenbank:XP_011255655.1;Parent=rna-XM_011257353.3
NW_020229303.1	Gnomon	CDS	3008868	3009119	.	+	0	Name=XP_011255655.1;ID=cds-XP_011255655.1;Dbxref=GeneID:105250947%2CGenbank:XP_011255655.1;Parent=rna-XM_011257353.3
NW_020229303.1	Gnomon	CDS	3009374	3009489	.	+	0	Name=XP_011255655.1;ID=cds-XP_011255655.1;Dbxref=GeneID:105250947%2CGenbank:XP_011255655.1;Parent=rna-XM_011257353.3
NW_020229303.1	Gnomon	exon	1808915	1809033	.	+	.	ID=exon-XM_011262268.3-5;Dbxref=GeneID:105253911%2CGenbank:XM_011262268.3;Parent=rna-XM_011262268.3
NW_020229303.1	Gnomon	exon	1809106	1809273	.	+	.	ID=exon-XM_011262268.3-6;Dbxref=GeneID:105253911%2CGenbank:XM_011262268.3;Parent=rna-XM_011262268.3
NW_020229303.1	Gnomon	exon	1809871	1810024	.	+	.	ID=exon-XM_011262268.3-7;Dbxref=GeneID:105253911%2CGenbank:XM_011262268.3;Parent=rna-XM_011262268.3
NW_020229303.1	Gnomon	exon	1810818	1810978	.	+	.	ID=exon-XM_011262268.3-8;Dbxref=GeneID:105253911%2CGenbank:XM_011262268.3;Parent=rna-XM_011262268.3
NW_020229303.1	Gnomon	exon	1807663	1807749	.	+	.	ID=exon-XM_011262268.3-1;Dbxref=GeneID:105253911%2CGenbank:XM_011262268.3;Parent=rna-XM_011262268.3
NW_020229303.1	Gnomon	exon	1808169	1808368	.	+	.	ID=exon-XM_011262268.3-2;Dbxref=GeneID:105253911%2CGenbank:XM_011262268.3;Parent=rna-XM_011262268.3
NW_020229303.1	Gnomon	exon	1808436	1808547	.	+	.	ID=exon-XM_011262268.3-3;Dbxref=GeneID:105253911%2CGenbank:XM_011262268.3;Parent=rna-XM_011262268.3
NW_020229303.1	Gnomon	exon	1808709	1808843	.	+	.	ID=exon-XM_011262268.3-4;Dbxref=GeneID:105253911%2CGenbank:XM_011262268.3;Parent=rna-XM_011262268.3
NW_020229303.1	Gnomon	exon	1811098	1811275	.	+	.	ID=exon-XM_011262268.3-9;Dbxref=GeneID:105253911%2CGenbank:XM_011262268.3;Parent=rna-XM_011262268.3
NW_020229303.1	Gnomon	exon	3369881	3369985	.	-	.	ID=exon-XM_011257321.2-1;Dbxref=GeneID:105250927%2CGenbank:XM_011257321.2;Parent=rna-XM_011257321.2
NW_020229303.1	Gnomon	exon	3364335	3364433	.	-	.	ID=exon-XM_011257321.2-6;Dbxref=GeneID:105250927%2CGenbank:XM_011257321.2;Parent=rna-XM_011257321.2
NW_020229303.1	Gnomon	exon	3368831	3368939	.	-	.	ID=exon-XM_011257321.2-4;Dbxref=GeneID:105250927%2CGenbank:XM_011257321.2;Parent=rna-XM_011257321.2
NW_020229303.1	Gnomon	exon	3368582	3368719	.	-	.	ID=exon-XM_011257321.2-5;Dbxref=GeneID:105250927%2CGenbank:XM_011257321.2;Parent=rna-XM_011257321.2
NW_020229303.1	Gnomon	exon	3369314	3369519	.	-	.	ID=exon-XM_011257321.2-2;Dbxref=GeneID:105250927%2CGenbank:XM_011257321.2;Parent=rna-XM_011257321.2
NW_020229303.1	Gnomon	exon	3369043	3369221	.	-	.	ID=exon-XM_011257321.2-3;Dbxref=GeneID:105250927%2CGenbank:XM_011257321.2;Parent=rna-XM_011257321.2
NW_020229303.1	Gnomon	exon	2963126	2963326	.	-	.	ID=exon-XM_011257363.3-10;Dbxref=GeneID:105250952%2CGenbank:XM_011257363.3;Parent=rna-XM_011257363.3
NW_020229303.1	Gnomon	exon	2962445	2962726	.	-	.	ID=exon-XM_011257363.3-11;Dbxref=GeneID:105250952%2CGenbank:XM_011257363.3;Parent=rna-XM_011257363.3
NW_020229303.1	Gnomon	CDS	2722253	2722301	.	+	0	Name=XP_011253110.1;ID=cds-XP_011253110.1;Dbxref=GeneID:105249384%2CGenbank:XP_011253110.1;Parent=rna-XM_011254808.3
NW_020229303.1	Gnomon	CDS	2728509	2728699	.	+	0	Name=XP_011253110.1;ID=cds-XP_011253110.1;Dbxref=GeneID:105249384%2CGenbank:XP_011253110.1;Parent=rna-XM_011254808.3
NW_020229303.1	Gnomon	CDS	2729027	2729164	.	+	0	Name=XP_011253110.1;ID=cds-XP_011253110.1;Dbxref=GeneID:105249384%2CGenbank:XP_011253110.1;Parent=rna-XM_011254808.3
NW_020229303.1	Gnomon	CDS	2731968	2732246	.	+	0	Name=XP_011253110.1;ID=cds-XP_011253110.1;Dbxref=GeneID:105249384%2CGenbank:XP_011253110.1;Parent=rna-XM_011254808.3
NW_020229303.1	Gnomon	CDS	2732772	2733081	.	+	0	Name=XP_011253110.1;ID=cds-XP_011253110.1;Dbxref=GeneID:105249384%2CGenbank:XP_011253110.1;Parent=rna-XM_011254808.3
NW_020229303.1	Gnomon	CDS	2733523	2733825	.	+	0	Name=XP_011253110.1;ID=cds-XP_011253110.1;Dbxref=GeneID:105249384%2CGenbank:XP_011253110.1;Parent=rna-XM_011254808.3
NW_020229303.1	Gnomon	CDS	2735179	2735413	.	+	0	Name=XP_011253110.1;ID=cds-XP_011253110.1;Dbxref=GeneID:105249384%2CGenbank:XP_011253110.1;Parent=rna-XM_011254808.3
NW_020229303.1	Gnomon	CDS	2735769	2736001	.	+	0	Name=XP_011253110.1;ID=cds-XP_011253110.1;Dbxref=GeneID:105249384%2CGenbank:XP_011253110.1;Parent=rna-XM_011254808.3
NW_020229303.1	Gnomon	CDS	2738473	2738516	.	+	0	Name=XP_011253110.1;ID=cds-XP_011253110.1;Dbxref=GeneID:105249384%2CGenbank:XP_011253110.1;Parent=rna-XM_011254808.3
NW_020229303.1	Gnomon	mRNA	2972991	2976774	.	+	.	Name=XM_025407597.1;ID=rna-XM_025407597.1;Dbxref=GeneID:105250954%2CGenbank:XM_025407597.1;Parent=gene-LOC105250954
NW_020229303.1	Gnomon	mRNA	1132013	1308528	.	-	.	Name=XM_025407607.1;ID=rna-XM_025407607.1;Dbxref=GeneID:105256308%2CGenbank:XM_025407607.1;Parent=gene-LOC105256308
NW_020229303.1	Gnomon	transcript	999610	1018037	.	+	.	Name=XR_889499.2;ID=rna-XR_889499.2;Dbxref=GeneID:105255032%2CGenbank:XR_889499.2;Parent=gene-LOC105255032
NW_020229303.1	Gnomon	mRNA	2562976	2579843	.	-	.	Name=XM_020028248.2;ID=rna-XM_020028248.2;Dbxref=GeneID:105253708%2CGenbank:XM_020028248.2;Parent=gene-LOC105253708
NW_020229303.1	Gnomon	exon	2570498	2571043	.	-	.	ID=exon-XM_020028248.2-4;Dbxref=GeneID:105253708%2CGenbank:XM_020028248.2;Parent=rna-XM_020028248.2
NW_020229303.1	Gnomon	exon	2570052	2570324	.	-	.	ID=exon-XM_020028248.2-5;Dbxref=GeneID:105253708%2CGenbank:XM_020028248.2;Parent=rna-XM_020028248.2
NW_020229303.1	Gnomon	exon	2575588	2576012	.	-	.	ID=exon-XM_020028248.2-2;Dbxref=GeneID:105253708%2CGenbank:XM_020028248.2;Parent=rna-XM_020028248.2
NW_020229303.1	Gnomon	exon	2572290	2574648	.	-	.	ID=exon-XM_020028248.2-3;Dbxref=GeneID:105253708%2CGenbank:XM_020028248.2;Parent=rna-XM_020028248.2
NW_020229303.1	Gnomon	exon	2567913	2568111	.	-	.	ID=exon-XM_020028248.2-8;Dbxref=GeneID:105253708%2CGenbank:XM_020028248.2;Parent=rna-XM_020028248.2
NW_020229303.1	Gnomon	exon	2566544	2566637	.	-	.	ID=exon-XM_020028248.2-9;Dbxref=GeneID:105253708%2CGenbank:XM_020028248.2;Parent=rna-XM_020028248.2
NW_020229303.1	Gnomon	exon	2569687	2569792	.	-	.	ID=exon-XM_020028248.2-6;Dbxref=GeneID:105253708%2CGenbank:XM_020028248.2;Parent=rna-XM_020028248.2
NW_020229303.1	Gnomon	exon	2568671	2568854	.	-	.	ID=exon-XM_020028248.2-7;Dbxref=GeneID:105253708%2CGenbank:XM_020028248.2;Parent=rna-XM_020028248.2
NW_020229303.1	Gnomon	exon	2579680	2579843	.	-	.	ID=exon-XM_020028248.2-1;Dbxref=GeneID:105253708%2CGenbank:XM_020028248.2;Parent=rna-XM_020028248.2
NW_020229303.1	Gnomon	exon	3037698	3037827	.	-	.	ID=exon-XM_011257345.2-1;Dbxref=GeneID:105250941%2CGenbank:XM_011257345.2;Parent=rna-XM_011257345.2
NW_020229303.1	Gnomon	exon	3036333	3036545	.	-	.	ID=exon-XM_011257345.2-2;Dbxref=GeneID:105250941%2CGenbank:XM_011257345.2;Parent=rna-XM_011257345.2
NW_020229303.1	Gnomon	mRNA	2962444	2967878	.	-	.	Name=XM_025407594.1;ID=rna-XM_025407594.1;Dbxref=GeneID:105250952%2CGenbank:XM_025407594.1;Parent=gene-LOC105250952
NW_020229303.1	Gnomon	exon	3035979	3036241	.	-	.	ID=exon-XM_011257345.2-3;Dbxref=GeneID:105250941%2CGenbank:XM_011257345.2;Parent=rna-XM_011257345.2
NW_020229303.1	Gnomon	exon	3035682	3035848	.	-	.	ID=exon-XM_011257345.2-4;Dbxref=GeneID:105250941%2CGenbank:XM_011257345.2;Parent=rna-XM_011257345.2
NW_020229303.1	Gnomon	exon	3035421	3035593	.	-	.	ID=exon-XM_011257345.2-5;Dbxref=GeneID:105250941%2CGenbank:XM_011257345.2;Parent=rna-XM_011257345.2
NW_020229303.1	Gnomon	exon	3035258	3035342	.	-	.	ID=exon-XM_011257345.2-6;Dbxref=GeneID:105250941%2CGenbank:XM_011257345.2;Parent=rna-XM_011257345.2
NW_020229303.1	Gnomon	exon	3034906	3035197	.	-	.	ID=exon-XM_011257345.2-7;Dbxref=GeneID:105250941%2CGenbank:XM_011257345.2;Parent=rna-XM_011257345.2
NW_020229303.1	Gnomon	exon	3034695	3034823	.	-	.	ID=exon-XM_011257345.2-8;Dbxref=GeneID:105250941%2CGenbank:XM_011257345.2;Parent=rna-XM_011257345.2
NW_020229303.1	Gnomon	mRNA	1132013	1308534	.	-	.	Name=XM_025407604.1;ID=rna-XM_025407604.1;Dbxref=GeneID:105256308%2CGenbank:XM_025407604.1;Parent=gene-LOC105256308
NW_020229303.1	Gnomon	CDS	2508679	2508751	.	+	0	Name=XP_011260220.1;ID=cds-XP_011260220.1;Dbxref=GeneID:105253713%2CGenbank:XP_011260220.1;Parent=rna-XM_011261918.3
NW_020229303.1	Gnomon	CDS	2526916	2527013	.	+	0	Name=XP_011260220.1;ID=cds-XP_011260220.1;Dbxref=GeneID:105253713%2CGenbank:XP_011260220.1;Parent=rna-XM_011261918.3
NW_020229303.1	Gnomon	CDS	2529208	2529471	.	+	0	Name=XP_011260220.1;ID=cds-XP_011260220.1;Dbxref=GeneID:105253713%2CGenbank:XP_011260220.1;Parent=rna-XM_011261918.3
NW_020229303.1	Gnomon	CDS	2531423	2531608	.	+	0	Name=XP_011260220.1;ID=cds-XP_011260220.1;Dbxref=GeneID:105253713%2CGenbank:XP_011260220.1;Parent=rna-XM_011261918.3
NW_020229303.1	Gnomon	CDS	2531948	2532183	.	+	0	Name=XP_011260220.1;ID=cds-XP_011260220.1;Dbxref=GeneID:105253713%2CGenbank:XP_011260220.1;Parent=rna-XM_011261918.3
NW_020229303.1	Gnomon	CDS	2532349	2532539	.	+	0	Name=XP_011260220.1;ID=cds-XP_011260220.1;Dbxref=GeneID:105253713%2CGenbank:XP_011260220.1;Parent=rna-XM_011261918.3
NW_020229303.1	Gnomon	CDS	2532711	2532872	.	+	0	Name=XP_011260220.1;ID=cds-XP_011260220.1;Dbxref=GeneID:105253713%2CGenbank:XP_011260220.1;Parent=rna-XM_011261918.3
NW_020229303.1	Gnomon	CDS	2533407	2534845	.	+	0	Name=XP_011260220.1;ID=cds-XP_011260220.1;Dbxref=GeneID:105253713%2CGenbank:XP_011260220.1;Parent=rna-XM_011261918.3
NW_020229303.1	Gnomon	CDS	2535007	2535114	.	+	0	Name=XP_011260220.1;ID=cds-XP_011260220.1;Dbxref=GeneID:105253713%2CGenbank:XP_011260220.1;Parent=rna-XM_011261918.3
NW_020229303.1	Gnomon	CDS	2536046	2536371	.	+	0	Name=XP_011260220.1;ID=cds-XP_011260220.1;Dbxref=GeneID:105253713%2CGenbank:XP_011260220.1;Parent=rna-XM_011261918.3
NW_020229303.1	Gnomon	CDS	2536444	2536583	.	+	0	Name=XP_011260220.1;ID=cds-XP_011260220.1;Dbxref=GeneID:105253713%2CGenbank:XP_011260220.1;Parent=rna-XM_011261918.3
NW_020229303.1	Gnomon	CDS	2538378	2538469	.	+	0	Name=XP_011260220.1;ID=cds-XP_011260220.1;Dbxref=GeneID:105253713%2CGenbank:XP_011260220.1;Parent=rna-XM_011261918.3
NW_020229303.1	Gnomon	exon	3434080	3434236	.	+	.	ID=exon-XM_011257302.3-10;Dbxref=GeneID:105250917%2CGenbank:XM_011257302.3;Parent=rna-XM_011257302.3
NW_020229303.1	Gnomon	exon	3434311	3434583	.	+	.	ID=exon-XM_011257302.3-11;Dbxref=GeneID:105250917%2CGenbank:XM_011257302.3;Parent=rna-XM_011257302.3
NW_020229303.1	Gnomon	exon	3435437	3436525	.	+	.	ID=exon-XM_011257302.3-12;Dbxref=GeneID:105250917%2CGenbank:XM_011257302.3;Parent=rna-XM_011257302.3
NW_020229303.1	Gnomon	CDS	2967420	2967510	.	-	0	Name=XP_025263379.1;ID=cds-XP_025263379.1;Dbxref=GeneID:105250952%2CGenbank:XP_025263379.1;Parent=rna-XM_025407594.1
NW_020229303.1	Gnomon	CDS	2966611	2966813	.	-	0	Name=XP_025263379.1;ID=cds-XP_025263379.1;Dbxref=GeneID:105250952%2CGenbank:XP_025263379.1;Parent=rna-XM_025407594.1
NW_020229303.1	Gnomon	CDS	2966288	2966439	.	-	0	Name=XP_025263379.1;ID=cds-XP_025263379.1;Dbxref=GeneID:105250952%2CGenbank:XP_025263379.1;Parent=rna-XM_025407594.1
NW_020229303.1	Gnomon	CDS	2965859	2966195	.	-	0	Name=XP_025263379.1;ID=cds-XP_025263379.1;Dbxref=GeneID:105250952%2CGenbank:XP_025263379.1;Parent=rna-XM_025407594.1
NW_020229303.1	Gnomon	CDS	2965528	2965689	.	-	0	Name=XP_025263379.1;ID=cds-XP_025263379.1;Dbxref=GeneID:105250952%2CGenbank:XP_025263379.1;Parent=rna-XM_025407594.1
NW_020229303.1	Gnomon	CDS	2965325	2965456	.	-	0	Name=XP_025263379.1;ID=cds-XP_025263379.1;Dbxref=GeneID:105250952%2CGenbank:XP_025263379.1;Parent=rna-XM_025407594.1
NW_020229303.1	Gnomon	CDS	2965025	2965196	.	-	0	Name=XP_025263379.1;ID=cds-XP_025263379.1;Dbxref=GeneID:105250952%2CGenbank:XP_025263379.1;Parent=rna-XM_025407594.1
NW_020229303.1	Gnomon	CDS	2964229	2964518	.	-	0	Name=XP_025263379.1;ID=cds-XP_025263379.1;Dbxref=GeneID:105250952%2CGenbank:XP_025263379.1;Parent=rna-XM_025407594.1
NW_020229303.1	Gnomon	CDS	2963969	2964145	.	-	0	Name=XP_025263379.1;ID=cds-XP_025263379.1;Dbxref=GeneID:105250952%2CGenbank:XP_025263379.1;Parent=rna-XM_025407594.1
NW_020229303.1	Gnomon	CDS	2963488	2963859	.	-	0	Name=XP_025263379.1;ID=cds-XP_025263379.1;Dbxref=GeneID:105250952%2CGenbank:XP_025263379.1;Parent=rna-XM_025407594.1
NW_020229303.1	Gnomon	CDS	2963168	2963326	.	-	0	Name=XP_025263379.1;ID=cds-XP_025263379.1;Dbxref=GeneID:105250952%2CGenbank:XP_025263379.1;Parent=rna-XM_025407594.1
NW_020229303.1	Gnomon	exon	3311590	3311757	.	-	.	ID=exon-XM_025407535.1-1;Dbxref=GeneID:105250924%2CGenbank:XM_025407535.1;Parent=rna-XM_025407535.1
NW_020229303.1	Gnomon	exon	3271223	3271320	.	-	.	ID=exon-XM_025407535.1-2;Dbxref=GeneID:105250924%2CGenbank:XM_025407535.1;Parent=rna-XM_025407535.1
NW_020229303.1	Gnomon	exon	3269646	3269782	.	-	.	ID=exon-XM_025407535.1-3;Dbxref=GeneID:105250924%2CGenbank:XM_025407535.1;Parent=rna-XM_025407535.1
NW_020229303.1	Gnomon	exon	3263965	3264110	.	-	.	ID=exon-XM_025407535.1-4;Dbxref=GeneID:105250924%2CGenbank:XM_025407535.1;Parent=rna-XM_025407535.1
NW_020229303.1	Gnomon	exon	3262882	3263088	.	-	.	ID=exon-XM_025407535.1-5;Dbxref=GeneID:105250924%2CGenbank:XM_025407535.1;Parent=rna-XM_025407535.1
NW_020229303.1	Gnomon	exon	3256244	3257579	.	-	.	ID=exon-XM_025407535.1-6;Dbxref=GeneID:105250924%2CGenbank:XM_025407535.1;Parent=rna-XM_025407535.1
NW_020229303.1	Gnomon	mRNA	1939917	1945008	.	-	.	Name=XM_011261289.3;ID=rna-XM_011261289.3;Dbxref=GeneID:105253331%2CGenbank:XM_011261289.3;Parent=gene-LOC105253331
NW_020229303.1	Gnomon	exon	3027862	3028237	.	-	.	ID=exon-XM_025407539.1-15;Dbxref=GeneID:105250943%2CGenbank:XM_025407539.1;Parent=rna-XM_025407539.1
NW_020229303.1	Gnomon	exon	3028828	3028932	.	-	.	ID=exon-XM_025407539.1-13;Dbxref=GeneID:105250943%2CGenbank:XM_025407539.1;Parent=rna-XM_025407539.1
NW_020229303.1	Gnomon	exon	3028564	3028655	.	-	.	ID=exon-XM_025407539.1-14;Dbxref=GeneID:105250943%2CGenbank:XM_025407539.1;Parent=rna-XM_025407539.1
NW_020229303.1	Gnomon	exon	3029499	3029938	.	-	.	ID=exon-XM_025407539.1-11;Dbxref=GeneID:105250943%2CGenbank:XM_025407539.1;Parent=rna-XM_025407539.1
NW_020229303.1	Gnomon	exon	3029059	3029297	.	-	.	ID=exon-XM_025407539.1-12;Dbxref=GeneID:105250943%2CGenbank:XM_025407539.1;Parent=rna-XM_025407539.1
NW_020229303.1	Gnomon	exon	3030028	3030206	.	-	.	ID=exon-XM_025407539.1-10;Dbxref=GeneID:105250943%2CGenbank:XM_025407539.1;Parent=rna-XM_025407539.1
NW_020229303.1	Gnomon	CDS	3020445	3020447	.	-	0	Name=XP_011255653.1;ID=cds-XP_011255653.1;Dbxref=GeneID:105250944%2CGenbank:XP_011255653.1;Parent=rna-XM_011257351.2
NW_020229303.1	Gnomon	CDS	3017125	3017299	.	-	0	Name=XP_011255653.1;ID=cds-XP_011255653.1;Dbxref=GeneID:105250944%2CGenbank:XP_011255653.1;Parent=rna-XM_011257351.2
NW_020229303.1	Gnomon	CDS	3016582	3016824	.	-	0	Name=XP_011255653.1;ID=cds-XP_011255653.1;Dbxref=GeneID:105250944%2CGenbank:XP_011255653.1;Parent=rna-XM_011257351.2
NW_020229303.1	Gnomon	CDS	3016082	3016110	.	-	0	Name=XP_011255653.1;ID=cds-XP_011255653.1;Dbxref=GeneID:105250944%2CGenbank:XP_011255653.1;Parent=rna-XM_011257351.2
NW_020229303.1	Gnomon	mRNA	2962444	2967878	.	-	.	Name=XM_025407595.1;ID=rna-XM_025407595.1;Dbxref=GeneID:105250952%2CGenbank:XM_025407595.1;Parent=gene-LOC105250952
NW_020229303.1	Gnomon	mRNA	1132013	1274520	.	-	.	Name=XM_025407605.1;ID=rna-XM_025407605.1;Dbxref=GeneID:105256308%2CGenbank:XM_025407605.1;Parent=gene-LOC105256308
NW_020229303.1	Gnomon	exon	1424169	1424262	.	+	.	ID=exon-XM_025407582.1-4;Dbxref=GeneID:112637559%2CGenbank:XM_025407582.1;Parent=rna-XM_025407582.1
NW_020229303.1	Gnomon	exon	1425023	1425174	.	+	.	ID=exon-XM_025407582.1-5;Dbxref=GeneID:112637559%2CGenbank:XM_025407582.1;Parent=rna-XM_025407582.1
NW_020229303.1	Gnomon	exon	1422620	1422823	.	+	.	ID=exon-XM_025407582.1-2;Dbxref=GeneID:112637559%2CGenbank:XM_025407582.1;Parent=rna-XM_025407582.1
NW_020229303.1	Gnomon	exon	1423401	1423599	.	+	.	ID=exon-XM_025407582.1-3;Dbxref=GeneID:112637559%2CGenbank:XM_025407582.1;Parent=rna-XM_025407582.1
NW_020229303.1	Gnomon	exon	1420437	1420600	.	+	.	ID=exon-XM_025407582.1-1;Dbxref=GeneID:112637559%2CGenbank:XM_025407582.1;Parent=rna-XM_025407582.1
NW_020229303.1	Gnomon	exon	1975723	1975988	.	-	.	ID=exon-XM_025407558.1-5;Dbxref=GeneID:105253339%2CGenbank:XM_025407558.1;Parent=rna-XM_025407558.1
NW_020229303.1	Gnomon	exon	1975198	1975597	.	-	.	ID=exon-XM_025407558.1-6;Dbxref=GeneID:105253339%2CGenbank:XM_025407558.1;Parent=rna-XM_025407558.1
NW_020229303.1	Gnomon	exon	1974599	1975013	.	-	.	ID=exon-XM_025407558.1-7;Dbxref=GeneID:105253339%2CGenbank:XM_025407558.1;Parent=rna-XM_025407558.1
NW_020229303.1	Gnomon	exon	1978735	1979127	.	-	.	ID=exon-XM_025407558.1-1;Dbxref=GeneID:105253339%2CGenbank:XM_025407558.1;Parent=rna-XM_025407558.1
NW_020229303.1	Gnomon	exon	1976958	1977757	.	-	.	ID=exon-XM_025407558.1-2;Dbxref=GeneID:105253339%2CGenbank:XM_025407558.1;Parent=rna-XM_025407558.1
NW_020229303.1	Gnomon	exon	1976408	1976614	.	-	.	ID=exon-XM_025407558.1-3;Dbxref=GeneID:105253339%2CGenbank:XM_025407558.1;Parent=rna-XM_025407558.1
NW_020229303.1	Gnomon	exon	1976086	1976334	.	-	.	ID=exon-XM_025407558.1-4;Dbxref=GeneID:105253339%2CGenbank:XM_025407558.1;Parent=rna-XM_025407558.1
NW_020229303.1	Gnomon	CDS	3481909	3482004	.	+	0	Name=XP_025263378.1;ID=cds-XP_025263378.1;Dbxref=GeneID:112637567%2CGenbank:XP_025263378.1;Parent=rna-XM_025407593.1
NW_020229303.1	Gnomon	CDS	3482171	3482353	.	+	0	Name=XP_025263378.1;ID=cds-XP_025263378.1;Dbxref=GeneID:112637567%2CGenbank:XP_025263378.1;Parent=rna-XM_025407593.1
NW_020229303.1	Gnomon	CDS	3482474	3482676	.	+	0	Name=XP_025263378.1;ID=cds-XP_025263378.1;Dbxref=GeneID:112637567%2CGenbank:XP_025263378.1;Parent=rna-XM_025407593.1
NW_020229303.1	Gnomon	CDS	3482775	3482952	.	+	0	Name=XP_025263378.1;ID=cds-XP_025263378.1;Dbxref=GeneID:112637567%2CGenbank:XP_025263378.1;Parent=rna-XM_025407593.1
NW_020229303.1	tRNAscan-SE	gene	2034263	2034335	.	-	.	Name=Trnaf-gaa;ID=gene-Trnaf-gaa-2;Dbxref=GeneID:109610129
NW_020229303.1	tRNAscan-SE	gene	2869744	2869816	.	+	.	Name=Trnaf-gaa;ID=gene-Trnaf-gaa-3;Dbxref=GeneID:109610627
NW_020229303.1	Gnomon	exon	284017	284201	.	-	.	ID=exon-XM_011264796.3-3;Dbxref=GeneID:105255491%2CGenbank:XM_011264796.3;Parent=rna-XM_011264796.3
NW_020229303.1	Gnomon	exon	283542	283782	.	-	.	ID=exon-XM_011264796.3-4;Dbxref=GeneID:105255491%2CGenbank:XM_011264796.3;Parent=rna-XM_011264796.3
NW_020229303.1	Gnomon	exon	283244	283419	.	-	.	ID=exon-XM_011264796.3-5;Dbxref=GeneID:105255491%2CGenbank:XM_011264796.3;Parent=rna-XM_011264796.3
NW_020229303.1	Gnomon	exon	282866	283070	.	-	.	ID=exon-XM_011264796.3-6;Dbxref=GeneID:105255491%2CGenbank:XM_011264796.3;Parent=rna-XM_011264796.3
NW_020229303.1	Gnomon	exon	282201	282351	.	-	.	ID=exon-XM_011264796.3-7;Dbxref=GeneID:105255491%2CGenbank:XM_011264796.3;Parent=rna-XM_011264796.3
NW_020229303.1	Gnomon	exon	281816	282064	.	-	.	ID=exon-XM_011264796.3-8;Dbxref=GeneID:105255491%2CGenbank:XM_011264796.3;Parent=rna-XM_011264796.3
NW_020229303.1	Gnomon	exon	281479	281703	.	-	.	ID=exon-XM_011264796.3-9;Dbxref=GeneID:105255491%2CGenbank:XM_011264796.3;Parent=rna-XM_011264796.3
NW_020229303.1	Gnomon	exon	285150	285268	.	-	.	ID=exon-XM_011264796.3-1;Dbxref=GeneID:105255491%2CGenbank:XM_011264796.3;Parent=rna-XM_011264796.3
NW_020229303.1	Gnomon	exon	284339	284457	.	-	.	ID=exon-XM_011264796.3-2;Dbxref=GeneID:105255491%2CGenbank:XM_011264796.3;Parent=rna-XM_011264796.3
NW_020229303.1	Gnomon	CDS	2672693	2672870	.	+	0	Name=XP_011253159.1;ID=cds-XP_011253159.1;Dbxref=GeneID:105249409%2CGenbank:XP_011253159.1;Parent=rna-XM_011254857.3
NW_020229303.1	Gnomon	CDS	2673233	2673375	.	+	0	Name=XP_011253159.1;ID=cds-XP_011253159.1;Dbxref=GeneID:105249409%2CGenbank:XP_011253159.1;Parent=rna-XM_011254857.3
NW_020229303.1	Gnomon	CDS	2673574	2673871	.	+	0	Name=XP_011253159.1;ID=cds-XP_011253159.1;Dbxref=GeneID:105249409%2CGenbank:XP_011253159.1;Parent=rna-XM_011254857.3
NW_020229303.1	Gnomon	CDS	2674923	2675247	.	+	0	Name=XP_011253159.1;ID=cds-XP_011253159.1;Dbxref=GeneID:105249409%2CGenbank:XP_011253159.1;Parent=rna-XM_011254857.3
NW_020229303.1	Gnomon	CDS	2675345	2675414	.	+	0	Name=XP_011253159.1;ID=cds-XP_011253159.1;Dbxref=GeneID:105249409%2CGenbank:XP_011253159.1;Parent=rna-XM_011254857.3
NW_020229303.1	Gnomon	CDS	127935	127976	.	-	0	Name=XP_011263113.1;ID=cds-XP_011263113.1;Dbxref=GeneID:105255498%2CGenbank:XP_011263113.1;Parent=rna-XM_011264811.3
NW_020229303.1	Gnomon	CDS	121483	121791	.	-	0	Name=XP_011263113.1;ID=cds-XP_011263113.1;Dbxref=GeneID:105255498%2CGenbank:XP_011263113.1;Parent=rna-XM_011264811.3
NW_020229303.1	Gnomon	CDS	120670	120894	.	-	0	Name=XP_011263113.1;ID=cds-XP_011263113.1;Dbxref=GeneID:105255498%2CGenbank:XP_011263113.1;Parent=rna-XM_011264811.3
NW_020229303.1	Gnomon	CDS	119868	120465	.	-	0	Name=XP_011263113.1;ID=cds-XP_011263113.1;Dbxref=GeneID:105255498%2CGenbank:XP_011263113.1;Parent=rna-XM_011264811.3
NW_020229303.1	Gnomon	CDS	119514	119788	.	-	0	Name=XP_011263113.1;ID=cds-XP_011263113.1;Dbxref=GeneID:105255498%2CGenbank:XP_011263113.1;Parent=rna-XM_011264811.3
NW_020229303.1	Gnomon	CDS	118651	118983	.	-	0	Name=XP_011263113.1;ID=cds-XP_011263113.1;Dbxref=GeneID:105255498%2CGenbank:XP_011263113.1;Parent=rna-XM_011264811.3
NW_020229303.1	Gnomon	CDS	117858	118333	.	-	0	Name=XP_011263113.1;ID=cds-XP_011263113.1;Dbxref=GeneID:105255498%2CGenbank:XP_011263113.1;Parent=rna-XM_011264811.3
NW_020229303.1	Gnomon	CDS	117192	117628	.	-	0	Name=XP_011263113.1;ID=cds-XP_011263113.1;Dbxref=GeneID:105255498%2CGenbank:XP_011263113.1;Parent=rna-XM_011264811.3
NW_020229303.1	Gnomon	CDS	116828	116955	.	-	0	Name=XP_011263113.1;ID=cds-XP_011263113.1;Dbxref=GeneID:105255498%2CGenbank:XP_011263113.1;Parent=rna-XM_011264811.3
NW_020229303.1	Gnomon	CDS	116409	116579	.	-	0	Name=XP_011263113.1;ID=cds-XP_011263113.1;Dbxref=GeneID:105255498%2CGenbank:XP_011263113.1;Parent=rna-XM_011264811.3
NW_020229303.1	Gnomon	CDS	115934	116200	.	-	0	Name=XP_011263113.1;ID=cds-XP_011263113.1;Dbxref=GeneID:105255498%2CGenbank:XP_011263113.1;Parent=rna-XM_011264811.3
NW_020229303.1	Gnomon	exon	1321310	1321377	.	-	.	ID=exon-XM_020026718.1-1;Dbxref=GeneID:109609809%2CGenbank:XM_020026718.1;Parent=rna-XM_020026718.1
NW_020229303.1	Gnomon	exon	1320923	1321132	.	-	.	ID=exon-XM_020026718.1-2;Dbxref=GeneID:109609809%2CGenbank:XM_020026718.1;Parent=rna-XM_020026718.1
NW_020229303.1	Gnomon	exon	1320521	1320654	.	-	.	ID=exon-XM_020026718.1-3;Dbxref=GeneID:109609809%2CGenbank:XM_020026718.1;Parent=rna-XM_020026718.1
NW_020229303.1	Gnomon	exon	1320238	1320408	.	-	.	ID=exon-XM_020026718.1-4;Dbxref=GeneID:109609809%2CGenbank:XM_020026718.1;Parent=rna-XM_020026718.1
NW_020229303.1	Gnomon	exon	1319905	1320004	.	-	.	ID=exon-XM_020026718.1-5;Dbxref=GeneID:109609809%2CGenbank:XM_020026718.1;Parent=rna-XM_020026718.1
NW_020229303.1	Gnomon	exon	1319697	1319841	.	-	.	ID=exon-XM_020026718.1-6;Dbxref=GeneID:109609809%2CGenbank:XM_020026718.1;Parent=rna-XM_020026718.1
NW_020229303.1	Gnomon	exon	1318114	1318176	.	-	.	ID=exon-XM_020026718.1-7;Dbxref=GeneID:109609809%2CGenbank:XM_020026718.1;Parent=rna-XM_020026718.1
NW_020229303.1	Gnomon	CDS	3033540	3033663	.	-	0	Name=XP_011255650.1;ID=cds-XP_011255650.1;Dbxref=GeneID:105250943%2CGenbank:XP_011255650.1;Parent=rna-XM_011257348.3
NW_020229303.1	Gnomon	CDS	3032873	3033024	.	-	0	Name=XP_011255650.1;ID=cds-XP_011255650.1;Dbxref=GeneID:105250943%2CGenbank:XP_011255650.1;Parent=rna-XM_011257348.3
NW_020229303.1	Gnomon	CDS	3032596	3032764	.	-	0	Name=XP_011255650.1;ID=cds-XP_011255650.1;Dbxref=GeneID:105250943%2CGenbank:XP_011255650.1;Parent=rna-XM_011257348.3
NW_020229303.1	Gnomon	CDS	3032130	3032213	.	-	0	Name=XP_011255650.1;ID=cds-XP_011255650.1;Dbxref=GeneID:105250943%2CGenbank:XP_011255650.1;Parent=rna-XM_011257348.3
NW_020229303.1	Gnomon	CDS	3031432	3031614	.	-	0	Name=XP_011255650.1;ID=cds-XP_011255650.1;Dbxref=GeneID:105250943%2CGenbank:XP_011255650.1;Parent=rna-XM_011257348.3
NW_020229303.1	Gnomon	CDS	3031233	3031362	.	-	0	Name=XP_011255650.1;ID=cds-XP_011255650.1;Dbxref=GeneID:105250943%2CGenbank:XP_011255650.1;Parent=rna-XM_011257348.3
NW_020229303.1	Gnomon	CDS	3030915	3031051	.	-	0	Name=XP_011255650.1;ID=cds-XP_011255650.1;Dbxref=GeneID:105250943%2CGenbank:XP_011255650.1;Parent=rna-XM_011257348.3
NW_020229303.1	Gnomon	CDS	3030571	3030848	.	-	0	Name=XP_011255650.1;ID=cds-XP_011255650.1;Dbxref=GeneID:105250943%2CGenbank:XP_011255650.1;Parent=rna-XM_011257348.3
NW_020229303.1	Gnomon	CDS	3030290	3030478	.	-	0	Name=XP_011255650.1;ID=cds-XP_011255650.1;Dbxref=GeneID:105250943%2CGenbank:XP_011255650.1;Parent=rna-XM_011257348.3
NW_020229303.1	Gnomon	CDS	3030028	3030206	.	-	0	Name=XP_011255650.1;ID=cds-XP_011255650.1;Dbxref=GeneID:105250943%2CGenbank:XP_011255650.1;Parent=rna-XM_011257348.3
NW_020229303.1	Gnomon	CDS	3029499	3029938	.	-	0	Name=XP_011255650.1;ID=cds-XP_011255650.1;Dbxref=GeneID:105250943%2CGenbank:XP_011255650.1;Parent=rna-XM_011257348.3
NW_020229303.1	Gnomon	CDS	3029059	3029297	.	-	0	Name=XP_011255650.1;ID=cds-XP_011255650.1;Dbxref=GeneID:105250943%2CGenbank:XP_011255650.1;Parent=rna-XM_011257348.3
NW_020229303.1	Gnomon	CDS	3028828	3028932	.	-	0	Name=XP_011255650.1;ID=cds-XP_011255650.1;Dbxref=GeneID:105250943%2CGenbank:XP_011255650.1;Parent=rna-XM_011257348.3
NW_020229303.1	Gnomon	CDS	3028564	3028655	.	-	0	Name=XP_011255650.1;ID=cds-XP_011255650.1;Dbxref=GeneID:105250943%2CGenbank:XP_011255650.1;Parent=rna-XM_011257348.3
NW_020229303.1	Gnomon	CDS	3028105	3028237	.	-	0	Name=XP_011255650.1;ID=cds-XP_011255650.1;Dbxref=GeneID:105250943%2CGenbank:XP_011255650.1;Parent=rna-XM_011257348.3
NW_020229303.1	Gnomon	CDS	2419580	2421170	.	-	0	Name=XP_011260222.1;ID=cds-XP_011260222.1;Dbxref=GeneID:105253714%2CGenbank:XP_011260222.1;Parent=rna-XM_011261920.3
NW_020229303.1	Gnomon	CDS	2418488	2419164	.	-	0	Name=XP_011260222.1;ID=cds-XP_011260222.1;Dbxref=GeneID:105253714%2CGenbank:XP_011260222.1;Parent=rna-XM_011261920.3
NW_020229303.1	Gnomon	exon	3218922	3219315	.	+	.	ID=exon-XM_025407534.1-1;Dbxref=GeneID:105250960%2CGenbank:XM_025407534.1;Parent=rna-XM_025407534.1
NW_020229303.1	Gnomon	exon	3281424	3281467	.	+	.	ID=exon-XM_025407534.1-2;Dbxref=GeneID:105250960%2CGenbank:XM_025407534.1;Parent=rna-XM_025407534.1
NW_020229303.1	Gnomon	exon	3371293	3371442	.	+	.	ID=exon-XM_025407534.1-5;Dbxref=GeneID:105250960%2CGenbank:XM_025407534.1;Parent=rna-XM_025407534.1
NW_020229303.1	Gnomon	exon	3371802	3371890	.	+	.	ID=exon-XM_025407534.1-6;Dbxref=GeneID:105250960%2CGenbank:XM_025407534.1;Parent=rna-XM_025407534.1
NW_020229303.1	Gnomon	exon	3332987	3333130	.	+	.	ID=exon-XM_025407534.1-3;Dbxref=GeneID:105250960%2CGenbank:XM_025407534.1;Parent=rna-XM_025407534.1
NW_020229303.1	Gnomon	exon	3371053	3371178	.	+	.	ID=exon-XM_025407534.1-4;Dbxref=GeneID:105250960%2CGenbank:XM_025407534.1;Parent=rna-XM_025407534.1
NW_020229303.1	Gnomon	exon	3372604	3372716	.	+	.	ID=exon-XM_025407534.1-9;Dbxref=GeneID:105250960%2CGenbank:XM_025407534.1;Parent=rna-XM_025407534.1
NW_020229303.1	Gnomon	exon	3372044	3372174	.	+	.	ID=exon-XM_025407534.1-7;Dbxref=GeneID:105250960%2CGenbank:XM_025407534.1;Parent=rna-XM_025407534.1
NW_020229303.1	Gnomon	exon	3372250	3372430	.	+	.	ID=exon-XM_025407534.1-8;Dbxref=GeneID:105250960%2CGenbank:XM_025407534.1;Parent=rna-XM_025407534.1
NW_020229303.1	Gnomon	CDS	512975	513233	.	+	0	Name=XP_025263333.1;ID=cds-XP_025263333.1;Dbxref=GeneID:105255483%2CGenbank:XP_025263333.1;Parent=rna-XM_025407548.1
NW_020229303.1	Gnomon	CDS	516629	516827	.	+	0	Name=XP_025263333.1;ID=cds-XP_025263333.1;Dbxref=GeneID:105255483%2CGenbank:XP_025263333.1;Parent=rna-XM_025407548.1
NW_020229303.1	Gnomon	CDS	557701	557870	.	+	0	Name=XP_025263333.1;ID=cds-XP_025263333.1;Dbxref=GeneID:105255483%2CGenbank:XP_025263333.1;Parent=rna-XM_025407548.1
NW_020229303.1	Gnomon	CDS	561906	562219	.	+	0	Name=XP_025263333.1;ID=cds-XP_025263333.1;Dbxref=GeneID:105255483%2CGenbank:XP_025263333.1;Parent=rna-XM_025407548.1
NW_020229303.1	Gnomon	CDS	562532	562730	.	+	0	Name=XP_025263333.1;ID=cds-XP_025263333.1;Dbxref=GeneID:105255483%2CGenbank:XP_025263333.1;Parent=rna-XM_025407548.1
NW_020229303.1	Gnomon	CDS	563051	563220	.	+	0	Name=XP_025263333.1;ID=cds-XP_025263333.1;Dbxref=GeneID:105255483%2CGenbank:XP_025263333.1;Parent=rna-XM_025407548.1
NW_020229303.1	Gnomon	CDS	564358	564486	.	+	0	Name=XP_025263333.1;ID=cds-XP_025263333.1;Dbxref=GeneID:105255483%2CGenbank:XP_025263333.1;Parent=rna-XM_025407548.1
NW_020229303.1	Gnomon	CDS	571401	571511	.	+	0	Name=XP_025263333.1;ID=cds-XP_025263333.1;Dbxref=GeneID:105255483%2CGenbank:XP_025263333.1;Parent=rna-XM_025407548.1
NW_020229303.1	Gnomon	CDS	575142	575270	.	+	0	Name=XP_025263333.1;ID=cds-XP_025263333.1;Dbxref=GeneID:105255483%2CGenbank:XP_025263333.1;Parent=rna-XM_025407548.1
NW_020229303.1	Gnomon	CDS	575378	575518	.	+	0	Name=XP_025263333.1;ID=cds-XP_025263333.1;Dbxref=GeneID:105255483%2CGenbank:XP_025263333.1;Parent=rna-XM_025407548.1
NW_020229303.1	Gnomon	exon	257272	257434	.	+	.	ID=exon-XM_011264797.3-1;Dbxref=GeneID:105255492%2CGenbank:XM_011264797.3;Parent=rna-XM_011264797.3
NW_020229303.1	Gnomon	exon	261232	261466	.	+	.	ID=exon-XM_011264797.3-8;Dbxref=GeneID:105255492%2CGenbank:XM_011264797.3;Parent=rna-XM_011264797.3
NW_020229303.1	Gnomon	exon	3061809	3062372	.	+	.	ID=exon-XM_020027410.2-2;Dbxref=GeneID:105250934%2CGenbank:XM_020027410.2;Parent=rna-XM_020027410.2
NW_020229303.1	Gnomon	exon	261712	261759	.	+	.	ID=exon-XM_011264797.3-9;Dbxref=GeneID:105255492%2CGenbank:XM_011264797.3;Parent=rna-XM_011264797.3
NW_020229303.1	Gnomon	exon	3062523	3062955	.	+	.	ID=exon-XM_020027410.2-3;Dbxref=GeneID:105250934%2CGenbank:XM_020027410.2;Parent=rna-XM_020027410.2
NW_020229303.1	Gnomon	exon	260036	260442	.	+	.	ID=exon-XM_011264797.3-6;Dbxref=GeneID:105255492%2CGenbank:XM_011264797.3;Parent=rna-XM_011264797.3
NW_020229303.1	Gnomon	exon	260835	261147	.	+	.	ID=exon-XM_011264797.3-7;Dbxref=GeneID:105255492%2CGenbank:XM_011264797.3;Parent=rna-XM_011264797.3
NW_020229303.1	Gnomon	exon	3061368	3061515	.	+	.	ID=exon-XM_020027410.2-1;Dbxref=GeneID:105250934%2CGenbank:XM_020027410.2;Parent=rna-XM_020027410.2
NW_020229303.1	Gnomon	exon	259475	259682	.	+	.	ID=exon-XM_011264797.3-4;Dbxref=GeneID:105255492%2CGenbank:XM_011264797.3;Parent=rna-XM_011264797.3
NW_020229303.1	Gnomon	exon	259768	259954	.	+	.	ID=exon-XM_011264797.3-5;Dbxref=GeneID:105255492%2CGenbank:XM_011264797.3;Parent=rna-XM_011264797.3
NW_020229303.1	Gnomon	exon	258681	258906	.	+	.	ID=exon-XM_011264797.3-2;Dbxref=GeneID:105255492%2CGenbank:XM_011264797.3;Parent=rna-XM_011264797.3
NW_020229303.1	Gnomon	exon	259169	259384	.	+	.	ID=exon-XM_011264797.3-3;Dbxref=GeneID:105255492%2CGenbank:XM_011264797.3;Parent=rna-XM_011264797.3
NW_020229303.1	Gnomon	exon	3065562	3066491	.	+	.	ID=exon-XM_020027410.2-6;Dbxref=GeneID:105250934%2CGenbank:XM_020027410.2;Parent=rna-XM_020027410.2
NW_020229303.1	Gnomon	exon	3063041	3063480	.	+	.	ID=exon-XM_020027410.2-4;Dbxref=GeneID:105250934%2CGenbank:XM_020027410.2;Parent=rna-XM_020027410.2
NW_020229303.1	Gnomon	exon	3063957	3064070	.	+	.	ID=exon-XM_020027410.2-5;Dbxref=GeneID:105250934%2CGenbank:XM_020027410.2;Parent=rna-XM_020027410.2
NW_020229303.1	Gnomon	exon	285331	285485	.	+	.	ID=exon-XM_011264824.3-1;Dbxref=GeneID:105255508%2CGenbank:XM_011264824.3;Parent=rna-XM_011264824.3
NW_020229303.1	Gnomon	exon	286228	286309	.	+	.	ID=exon-XM_011264824.3-2;Dbxref=GeneID:105255508%2CGenbank:XM_011264824.3;Parent=rna-XM_011264824.3
NW_020229303.1	Gnomon	exon	286538	286842	.	+	.	ID=exon-XM_011264824.3-3;Dbxref=GeneID:105255508%2CGenbank:XM_011264824.3;Parent=rna-XM_011264824.3
NW_020229303.1	Gnomon	exon	287049	287165	.	+	.	ID=exon-XM_011264824.3-4;Dbxref=GeneID:105255508%2CGenbank:XM_011264824.3;Parent=rna-XM_011264824.3
NW_020229303.1	Gnomon	exon	287684	287900	.	+	.	ID=exon-XM_011264824.3-5;Dbxref=GeneID:105255508%2CGenbank:XM_011264824.3;Parent=rna-XM_011264824.3
NW_020229303.1	Gnomon	exon	288080	288328	.	+	.	ID=exon-XM_011264824.3-6;Dbxref=GeneID:105255508%2CGenbank:XM_011264824.3;Parent=rna-XM_011264824.3
NW_020229303.1	Gnomon	CDS	127935	127976	.	-	0	Name=XP_011263114.1;ID=cds-XP_011263114.1;Dbxref=GeneID:105255498%2CGenbank:XP_011263114.1;Parent=rna-XM_011264812.2
NW_020229303.1	Gnomon	CDS	121483	121791	.	-	0	Name=XP_011263114.1;ID=cds-XP_011263114.1;Dbxref=GeneID:105255498%2CGenbank:XP_011263114.1;Parent=rna-XM_011264812.2
NW_020229303.1	Gnomon	CDS	120670	120894	.	-	0	Name=XP_011263114.1;ID=cds-XP_011263114.1;Dbxref=GeneID:105255498%2CGenbank:XP_011263114.1;Parent=rna-XM_011264812.2
NW_020229303.1	Gnomon	CDS	119868	120465	.	-	0	Name=XP_011263114.1;ID=cds-XP_011263114.1;Dbxref=GeneID:105255498%2CGenbank:XP_011263114.1;Parent=rna-XM_011264812.2
NW_020229303.1	Gnomon	CDS	119514	119788	.	-	0	Name=XP_011263114.1;ID=cds-XP_011263114.1;Dbxref=GeneID:105255498%2CGenbank:XP_011263114.1;Parent=rna-XM_011264812.2
NW_020229303.1	Gnomon	CDS	118651	118983	.	-	0	Name=XP_011263114.1;ID=cds-XP_011263114.1;Dbxref=GeneID:105255498%2CGenbank:XP_011263114.1;Parent=rna-XM_011264812.2
NW_020229303.1	Gnomon	CDS	117858	118333	.	-	0	Name=XP_011263114.1;ID=cds-XP_011263114.1;Dbxref=GeneID:105255498%2CGenbank:XP_011263114.1;Parent=rna-XM_011264812.2
NW_020229303.1	Gnomon	CDS	117192	117628	.	-	0	Name=XP_011263114.1;ID=cds-XP_011263114.1;Dbxref=GeneID:105255498%2CGenbank:XP_011263114.1;Parent=rna-XM_011264812.2
NW_020229303.1	Gnomon	CDS	116828	116955	.	-	0	Name=XP_011263114.1;ID=cds-XP_011263114.1;Dbxref=GeneID:105255498%2CGenbank:XP_011263114.1;Parent=rna-XM_011264812.2
NW_020229303.1	Gnomon	CDS	116409	116579	.	-	0	Name=XP_011263114.1;ID=cds-XP_011263114.1;Dbxref=GeneID:105255498%2CGenbank:XP_011263114.1;Parent=rna-XM_011264812.2
NW_020229303.1	Gnomon	CDS	115934	116200	.	-	0	Name=XP_011263114.1;ID=cds-XP_011263114.1;Dbxref=GeneID:105255498%2CGenbank:XP_011263114.1;Parent=rna-XM_011264812.2
NW_020229303.1	Gnomon	exon	1151429	1151670	.	-	.	ID=exon-XM_011266121.3-1;Dbxref=GeneID:105256308%2CGenbank:XM_011266121.3;Parent=rna-XM_011266121.3
NW_020229303.1	Gnomon	exon	1135528	1135584	.	-	.	ID=exon-XM_011266121.3-2;Dbxref=GeneID:105256308%2CGenbank:XM_011266121.3;Parent=rna-XM_011266121.3
NW_020229303.1	Gnomon	exon	1133178	1134273	.	-	.	ID=exon-XM_011266121.3-3;Dbxref=GeneID:105256308%2CGenbank:XM_011266121.3;Parent=rna-XM_011266121.3
NW_020229303.1	Gnomon	exon	1132013	1132877	.	-	.	ID=exon-XM_011266121.3-4;Dbxref=GeneID:105256308%2CGenbank:XM_011266121.3;Parent=rna-XM_011266121.3
NW_020229303.1	Gnomon	exon	3034695	3034823	.	-	.	ID=exon-XM_011257344.3-8;Dbxref=GeneID:105250941%2CGenbank:XM_011257344.3;Parent=rna-XM_011257344.3
NW_020229303.1	Gnomon	exon	3036333	3036545	.	-	.	ID=exon-XM_011257344.3-2;Dbxref=GeneID:105250941%2CGenbank:XM_011257344.3;Parent=rna-XM_011257344.3
NW_020229303.1	Gnomon	exon	3035979	3036241	.	-	.	ID=exon-XM_011257344.3-3;Dbxref=GeneID:105250941%2CGenbank:XM_011257344.3;Parent=rna-XM_011257344.3
NW_020229303.1	Gnomon	exon	3036884	3037033	.	-	.	ID=exon-XM_011257344.3-1;Dbxref=GeneID:105250941%2CGenbank:XM_011257344.3;Parent=rna-XM_011257344.3
NW_020229303.1	Gnomon	exon	3035258	3035342	.	-	.	ID=exon-XM_011257344.3-6;Dbxref=GeneID:105250941%2CGenbank:XM_011257344.3;Parent=rna-XM_011257344.3
NW_020229303.1	Gnomon	exon	3034906	3035197	.	-	.	ID=exon-XM_011257344.3-7;Dbxref=GeneID:105250941%2CGenbank:XM_011257344.3;Parent=rna-XM_011257344.3
NW_020229303.1	Gnomon	exon	3035682	3035848	.	-	.	ID=exon-XM_011257344.3-4;Dbxref=GeneID:105250941%2CGenbank:XM_011257344.3;Parent=rna-XM_011257344.3
NW_020229303.1	Gnomon	exon	3035421	3035593	.	-	.	ID=exon-XM_011257344.3-5;Dbxref=GeneID:105250941%2CGenbank:XM_011257344.3;Parent=rna-XM_011257344.3
NW_020229303.1	Gnomon	gene	1139109	1140294	.	-	.	Name=LOC105256307;ID=gene-LOC105256307;Dbxref=GeneID:105256307
NW_020229303.1	Gnomon	gene	1132013	1308534	.	-	.	Name=LOC105256308;ID=gene-LOC105256308;Dbxref=GeneID:105256308
NW_020229303.1	Gnomon	CDS	2422985	2423030	.	-	0	Name=XP_011260221.1;ID=cds-XP_011260221.1;Dbxref=GeneID:105253714%2CGenbank:XP_011260221.1;Parent=rna-XM_011261919.3
NW_020229303.1	Gnomon	CDS	2419580	2421280	.	-	0	Name=XP_011260221.1;ID=cds-XP_011260221.1;Dbxref=GeneID:105253714%2CGenbank:XP_011260221.1;Parent=rna-XM_011261919.3
NW_020229303.1	Gnomon	CDS	2418488	2419164	.	-	0	Name=XP_011260221.1;ID=cds-XP_011260221.1;Dbxref=GeneID:105253714%2CGenbank:XP_011260221.1;Parent=rna-XM_011261919.3
NW_020229303.1	Gnomon	CDS	1045889	1045940	.	-	0	Name=XP_025263332.1;ID=cds-XP_025263332.1;Dbxref=GeneID:105255025%2CGenbank:XP_025263332.1;Parent=rna-XM_025407547.1
NW_020229303.1	Gnomon	CDS	1043290	1043603	.	-	0	Name=XP_025263332.1;ID=cds-XP_025263332.1;Dbxref=GeneID:105255025%2CGenbank:XP_025263332.1;Parent=rna-XM_025407547.1
NW_020229303.1	Gnomon	CDS	1037964	1038078	.	-	0	Name=XP_025263332.1;ID=cds-XP_025263332.1;Dbxref=GeneID:105255025%2CGenbank:XP_025263332.1;Parent=rna-XM_025407547.1
NW_020229303.1	Gnomon	CDS	1024499	1024695	.	-	0	Name=XP_025263332.1;ID=cds-XP_025263332.1;Dbxref=GeneID:105255025%2CGenbank:XP_025263332.1;Parent=rna-XM_025407547.1
NW_020229303.1	Gnomon	CDS	1023784	1024204	.	-	0	Name=XP_025263332.1;ID=cds-XP_025263332.1;Dbxref=GeneID:105255025%2CGenbank:XP_025263332.1;Parent=rna-XM_025407547.1
NW_020229303.1	Gnomon	CDS	1022690	1022910	.	-	0	Name=XP_025263332.1;ID=cds-XP_025263332.1;Dbxref=GeneID:105255025%2CGenbank:XP_025263332.1;Parent=rna-XM_025407547.1
NW_020229303.1	Gnomon	exon	3342835	3343047	.	-	.	ID=exon-XM_025407528.1-11;Dbxref=GeneID:105250926%2CGenbank:XM_025407528.1;Parent=rna-XM_025407528.1
NW_020229303.1	Gnomon	exon	3342597	3342731	.	-	.	ID=exon-XM_025407528.1-12;Dbxref=GeneID:105250926%2CGenbank:XM_025407528.1;Parent=rna-XM_025407528.1
NW_020229303.1	Gnomon	exon	3343164	3343351	.	-	.	ID=exon-XM_025407528.1-10;Dbxref=GeneID:105250926%2CGenbank:XM_025407528.1;Parent=rna-XM_025407528.1
NW_020229303.1	Gnomon	exon	3341339	3341627	.	-	.	ID=exon-XM_025407528.1-15;Dbxref=GeneID:105250926%2CGenbank:XM_025407528.1;Parent=rna-XM_025407528.1
NW_020229303.1	Gnomon	exon	3341093	3341252	.	-	.	ID=exon-XM_025407528.1-16;Dbxref=GeneID:105250926%2CGenbank:XM_025407528.1;Parent=rna-XM_025407528.1
NW_020229303.1	Gnomon	exon	3342195	3342369	.	-	.	ID=exon-XM_025407528.1-13;Dbxref=GeneID:105250926%2CGenbank:XM_025407528.1;Parent=rna-XM_025407528.1
NW_020229303.1	Gnomon	exon	3341767	3342086	.	-	.	ID=exon-XM_025407528.1-14;Dbxref=GeneID:105250926%2CGenbank:XM_025407528.1;Parent=rna-XM_025407528.1
NW_020229303.1	Gnomon	exon	3340883	3340990	.	-	.	ID=exon-XM_025407528.1-17;Dbxref=GeneID:105250926%2CGenbank:XM_025407528.1;Parent=rna-XM_025407528.1
NW_020229303.1	Gnomon	exon	3339254	3339731	.	-	.	ID=exon-XM_025407528.1-18;Dbxref=GeneID:105250926%2CGenbank:XM_025407528.1;Parent=rna-XM_025407528.1
NW_020229303.1	Gnomon	CDS	128909	128977	.	-	0	Name=XP_011263111.1;ID=cds-XP_011263111.1;Dbxref=GeneID:105255498%2CGenbank:XP_011263111.1;Parent=rna-XM_011264809.3
NW_020229303.1	Gnomon	CDS	127935	128042	.	-	0	Name=XP_011263111.1;ID=cds-XP_011263111.1;Dbxref=GeneID:105255498%2CGenbank:XP_011263111.1;Parent=rna-XM_011264809.3
NW_020229303.1	Gnomon	CDS	121483	121791	.	-	0	Name=XP_011263111.1;ID=cds-XP_011263111.1;Dbxref=GeneID:105255498%2CGenbank:XP_011263111.1;Parent=rna-XM_011264809.3
NW_020229303.1	Gnomon	CDS	120670	120894	.	-	0	Name=XP_011263111.1;ID=cds-XP_011263111.1;Dbxref=GeneID:105255498%2CGenbank:XP_011263111.1;Parent=rna-XM_011264809.3
NW_020229303.1	Gnomon	CDS	119868	120465	.	-	0	Name=XP_011263111.1;ID=cds-XP_011263111.1;Dbxref=GeneID:105255498%2CGenbank:XP_011263111.1;Parent=rna-XM_011264809.3
NW_020229303.1	Gnomon	CDS	119514	119788	.	-	0	Name=XP_011263111.1;ID=cds-XP_011263111.1;Dbxref=GeneID:105255498%2CGenbank:XP_011263111.1;Parent=rna-XM_011264809.3
NW_020229303.1	Gnomon	CDS	118651	118983	.	-	0	Name=XP_011263111.1;ID=cds-XP_011263111.1;Dbxref=GeneID:105255498%2CGenbank:XP_011263111.1;Parent=rna-XM_011264809.3
NW_020229303.1	Gnomon	CDS	117858	118333	.	-	0	Name=XP_011263111.1;ID=cds-XP_011263111.1;Dbxref=GeneID:105255498%2CGenbank:XP_011263111.1;Parent=rna-XM_011264809.3
NW_020229303.1	Gnomon	CDS	117192	117628	.	-	0	Name=XP_011263111.1;ID=cds-XP_011263111.1;Dbxref=GeneID:105255498%2CGenbank:XP_011263111.1;Parent=rna-XM_011264809.3
NW_020229303.1	Gnomon	CDS	116828	116955	.	-	0	Name=XP_011263111.1;ID=cds-XP_011263111.1;Dbxref=GeneID:105255498%2CGenbank:XP_011263111.1;Parent=rna-XM_011264809.3
NW_020229303.1	Gnomon	CDS	116409	116579	.	-	0	Name=XP_011263111.1;ID=cds-XP_011263111.1;Dbxref=GeneID:105255498%2CGenbank:XP_011263111.1;Parent=rna-XM_011264809.3
NW_020229303.1	Gnomon	CDS	115934	116200	.	-	0	Name=XP_011263111.1;ID=cds-XP_011263111.1;Dbxref=GeneID:105255498%2CGenbank:XP_011263111.1;Parent=rna-XM_011264809.3
NW_020229303.1	Gnomon	CDS	2419580	2421170	.	-	0	Name=XP_011260224.1;ID=cds-XP_011260224.1;Dbxref=GeneID:105253714%2CGenbank:XP_011260224.1;Parent=rna-XM_011261922.3
NW_020229303.1	Gnomon	CDS	2418488	2419164	.	-	0	Name=XP_011260224.1;ID=cds-XP_011260224.1;Dbxref=GeneID:105253714%2CGenbank:XP_011260224.1;Parent=rna-XM_011261922.3
NW_020229303.1	Gnomon	exon	586506	586717	.	+	.	ID=exon-XM_025407549.1-10;Dbxref=GeneID:105255481%2CGenbank:XM_025407549.1;Parent=rna-XM_025407549.1
NW_020229303.1	Gnomon	exon	2626470	2627191	.	-	.	ID=exon-XM_025407623.1-1;Dbxref=GeneID:112637575%2CGenbank:XM_025407623.1;Parent=rna-XM_025407623.1
NW_020229303.1	Gnomon	exon	3402788	3402923	.	-	.	ID=exon-XM_011257312.3-14;Dbxref=GeneID:105250922%2CGenbank:XM_011257312.3;Parent=rna-XM_011257312.3
NW_020229303.1	Gnomon	exon	3402334	3402482	.	-	.	ID=exon-XM_011257312.3-15;Dbxref=GeneID:105250922%2CGenbank:XM_011257312.3;Parent=rna-XM_011257312.3
NW_020229303.1	Gnomon	exon	3414903	3415080	.	-	.	ID=exon-XM_011257312.3-12;Dbxref=GeneID:105250922%2CGenbank:XM_011257312.3;Parent=rna-XM_011257312.3
NW_020229303.1	Gnomon	exon	3414750	3414820	.	-	.	ID=exon-XM_011257312.3-13;Dbxref=GeneID:105250922%2CGenbank:XM_011257312.3;Parent=rna-XM_011257312.3
NW_020229303.1	Gnomon	exon	3402038	3402256	.	-	.	ID=exon-XM_011257312.3-16;Dbxref=GeneID:105250922%2CGenbank:XM_011257312.3;Parent=rna-XM_011257312.3
NW_020229303.1	Gnomon	exon	3392820	3392953	.	+	.	ID=exon-XM_011257309.3-10;Dbxref=GeneID:105250920%2CGenbank:XM_011257309.3;Parent=rna-XM_011257309.3
NW_020229303.1	Gnomon	exon	3393137	3393257	.	+	.	ID=exon-XM_011257309.3-11;Dbxref=GeneID:105250920%2CGenbank:XM_011257309.3;Parent=rna-XM_011257309.3
NW_020229303.1	Gnomon	exon	3415759	3415902	.	-	.	ID=exon-XM_011257312.3-10;Dbxref=GeneID:105250922%2CGenbank:XM_011257312.3;Parent=rna-XM_011257312.3
NW_020229303.1	Gnomon	exon	3415283	3415456	.	-	.	ID=exon-XM_011257312.3-11;Dbxref=GeneID:105250922%2CGenbank:XM_011257312.3;Parent=rna-XM_011257312.3
NW_020229303.1	Gnomon	CDS	1347963	1348095	.	-	0	Name=XP_025263331.1;ID=cds-XP_025263331.1;Dbxref=GeneID:105248718%2CGenbank:XP_025263331.1;Parent=rna-XM_025407546.1
NW_020229303.1	Gnomon	CDS	1342795	1343074	.	-	0	Name=XP_025263331.1;ID=cds-XP_025263331.1;Dbxref=GeneID:105248718%2CGenbank:XP_025263331.1;Parent=rna-XM_025407546.1
NW_020229303.1	Gnomon	CDS	1338452	1339263	.	-	0	Name=XP_025263331.1;ID=cds-XP_025263331.1;Dbxref=GeneID:105248718%2CGenbank:XP_025263331.1;Parent=rna-XM_025407546.1
NW_020229303.1	Gnomon	CDS	1335301	1336952	.	-	0	Name=XP_025263331.1;ID=cds-XP_025263331.1;Dbxref=GeneID:105248718%2CGenbank:XP_025263331.1;Parent=rna-XM_025407546.1
NW_020229303.1	Gnomon	mRNA	2973229	2976774	.	+	.	Name=XM_025407598.1;ID=rna-XM_025407598.1;Dbxref=GeneID:105250954%2CGenbank:XM_025407598.1;Parent=gene-LOC105250954
NW_020229303.1	Gnomon	mRNA	1132013	1308529	.	-	.	Name=XM_025407608.1;ID=rna-XM_025407608.1;Dbxref=GeneID:105256308%2CGenbank:XM_025407608.1;Parent=gene-LOC105256308
NW_020229303.1	Gnomon	exon	1075198	1075511	.	-	.	ID=exon-XM_011264051.2-2;Dbxref=GeneID:105255009%2CGenbank:XM_011264051.2;Parent=rna-XM_011264051.2
NW_020229303.1	Gnomon	exon	1074601	1074727	.	-	.	ID=exon-XM_011264051.2-3;Dbxref=GeneID:105255009%2CGenbank:XM_011264051.2;Parent=rna-XM_011264051.2
NW_020229303.1	Gnomon	exon	1081407	1081786	.	-	.	ID=exon-XM_011264051.2-1;Dbxref=GeneID:105255009%2CGenbank:XM_011264051.2;Parent=rna-XM_011264051.2
NW_020229303.1	Gnomon	exon	1065659	1066217	.	-	.	ID=exon-XM_011264051.2-6;Dbxref=GeneID:105255009%2CGenbank:XM_011264051.2;Parent=rna-XM_011264051.2
NW_020229303.1	Gnomon	exon	1069656	1069827	.	-	.	ID=exon-XM_011264051.2-4;Dbxref=GeneID:105255009%2CGenbank:XM_011264051.2;Parent=rna-XM_011264051.2
NW_020229303.1	Gnomon	exon	1069122	1069403	.	-	.	ID=exon-XM_011264051.2-5;Dbxref=GeneID:105255009%2CGenbank:XM_011264051.2;Parent=rna-XM_011264051.2
NW_020229303.1	Gnomon	exon	3398776	3398915	.	+	.	ID=exon-XM_011257309.3-21;Dbxref=GeneID:105250920%2CGenbank:XM_011257309.3;Parent=rna-XM_011257309.3
NW_020229303.1	Gnomon	exon	3399074	3399293	.	+	.	ID=exon-XM_011257309.3-22;Dbxref=GeneID:105250920%2CGenbank:XM_011257309.3;Parent=rna-XM_011257309.3
NW_020229303.1	Gnomon	exon	3398572	3398690	.	+	.	ID=exon-XM_011257309.3-20;Dbxref=GeneID:105250920%2CGenbank:XM_011257309.3;Parent=rna-XM_011257309.3
NW_020229303.1	Gnomon	exon	3397915	3398075	.	+	.	ID=exon-XM_011257309.3-18;Dbxref=GeneID:105250920%2CGenbank:XM_011257309.3;Parent=rna-XM_011257309.3
NW_020229303.1	Gnomon	exon	3398164	3398302	.	+	.	ID=exon-XM_011257309.3-19;Dbxref=GeneID:105250920%2CGenbank:XM_011257309.3;Parent=rna-XM_011257309.3
NW_020229303.1	Gnomon	exon	3397299	3397416	.	+	.	ID=exon-XM_011257309.3-16;Dbxref=GeneID:105250920%2CGenbank:XM_011257309.3;Parent=rna-XM_011257309.3
NW_020229303.1	Gnomon	exon	3397625	3397811	.	+	.	ID=exon-XM_011257309.3-17;Dbxref=GeneID:105250920%2CGenbank:XM_011257309.3;Parent=rna-XM_011257309.3
NW_020229303.1	Gnomon	exon	3393805	3393859	.	+	.	ID=exon-XM_011257309.3-14;Dbxref=GeneID:105250920%2CGenbank:XM_011257309.3;Parent=rna-XM_011257309.3
NW_020229303.1	Gnomon	exon	3396001	3396220	.	+	.	ID=exon-XM_011257309.3-15;Dbxref=GeneID:105250920%2CGenbank:XM_011257309.3;Parent=rna-XM_011257309.3
NW_020229303.1	Gnomon	exon	3393352	3393495	.	+	.	ID=exon-XM_011257309.3-12;Dbxref=GeneID:105250920%2CGenbank:XM_011257309.3;Parent=rna-XM_011257309.3
NW_020229303.1	Gnomon	exon	3393610	3393729	.	+	.	ID=exon-XM_011257309.3-13;Dbxref=GeneID:105250920%2CGenbank:XM_011257309.3;Parent=rna-XM_011257309.3
NW_020229303.1	Gnomon	exon	3400894	3400996	.	+	.	ID=exon-XM_011257309.3-27;Dbxref=GeneID:105250920%2CGenbank:XM_011257309.3;Parent=rna-XM_011257309.3
NW_020229303.1	Gnomon	exon	3401298	3402221	.	+	.	ID=exon-XM_011257309.3-28;Dbxref=GeneID:105250920%2CGenbank:XM_011257309.3;Parent=rna-XM_011257309.3
NW_020229303.1	Gnomon	exon	3400145	3400320	.	+	.	ID=exon-XM_011257309.3-25;Dbxref=GeneID:105250920%2CGenbank:XM_011257309.3;Parent=rna-XM_011257309.3
NW_020229303.1	Gnomon	exon	3400596	3400767	.	+	.	ID=exon-XM_011257309.3-26;Dbxref=GeneID:105250920%2CGenbank:XM_011257309.3;Parent=rna-XM_011257309.3
NW_020229303.1	Gnomon	exon	3399414	3399791	.	+	.	ID=exon-XM_011257309.3-23;Dbxref=GeneID:105250920%2CGenbank:XM_011257309.3;Parent=rna-XM_011257309.3
NW_020229303.1	Gnomon	exon	3399916	3400068	.	+	.	ID=exon-XM_011257309.3-24;Dbxref=GeneID:105250920%2CGenbank:XM_011257309.3;Parent=rna-XM_011257309.3
NW_020229303.1	Gnomon	mRNA	2158401	2164536	.	+	.	Name=XM_011262810.3;ID=rna-XM_011262810.3;Dbxref=GeneID:105254256%2CGenbank:XM_011262810.3;Parent=gene-LOC105254256
NW_020229303.1	Gnomon	CDS	134041	134079	.	-	0	Name=XP_025263330.1;ID=cds-XP_025263330.1;Dbxref=GeneID:105255498%2CGenbank:XP_025263330.1;Parent=rna-XM_025407545.1
NW_020229303.1	Gnomon	CDS	127935	128042	.	-	0	Name=XP_025263330.1;ID=cds-XP_025263330.1;Dbxref=GeneID:105255498%2CGenbank:XP_025263330.1;Parent=rna-XM_025407545.1
NW_020229303.1	Gnomon	CDS	121483	121791	.	-	0	Name=XP_025263330.1;ID=cds-XP_025263330.1;Dbxref=GeneID:105255498%2CGenbank:XP_025263330.1;Parent=rna-XM_025407545.1
NW_020229303.1	Gnomon	CDS	120670	120894	.	-	0	Name=XP_025263330.1;ID=cds-XP_025263330.1;Dbxref=GeneID:105255498%2CGenbank:XP_025263330.1;Parent=rna-XM_025407545.1
NW_020229303.1	Gnomon	CDS	119868	120465	.	-	0	Name=XP_025263330.1;ID=cds-XP_025263330.1;Dbxref=GeneID:105255498%2CGenbank:XP_025263330.1;Parent=rna-XM_025407545.1
NW_020229303.1	Gnomon	CDS	119514	119788	.	-	0	Name=XP_025263330.1;ID=cds-XP_025263330.1;Dbxref=GeneID:105255498%2CGenbank:XP_025263330.1;Parent=rna-XM_025407545.1
NW_020229303.1	Gnomon	CDS	118651	118983	.	-	0	Name=XP_025263330.1;ID=cds-XP_025263330.1;Dbxref=GeneID:105255498%2CGenbank:XP_025263330.1;Parent=rna-XM_025407545.1
NW_020229303.1	Gnomon	CDS	117858	118333	.	-	0	Name=XP_025263330.1;ID=cds-XP_025263330.1;Dbxref=GeneID:105255498%2CGenbank:XP_025263330.1;Parent=rna-XM_025407545.1
NW_020229303.1	Gnomon	CDS	117192	117628	.	-	0	Name=XP_025263330.1;ID=cds-XP_025263330.1;Dbxref=GeneID:105255498%2CGenbank:XP_025263330.1;Parent=rna-XM_025407545.1
NW_020229303.1	Gnomon	CDS	116828	116955	.	-	0	Name=XP_025263330.1;ID=cds-XP_025263330.1;Dbxref=GeneID:105255498%2CGenbank:XP_025263330.1;Parent=rna-XM_025407545.1
NW_020229303.1	Gnomon	CDS	116409	116579	.	-	0	Name=XP_025263330.1;ID=cds-XP_025263330.1;Dbxref=GeneID:105255498%2CGenbank:XP_025263330.1;Parent=rna-XM_025407545.1
NW_020229303.1	Gnomon	CDS	115934	116200	.	-	0	Name=XP_025263330.1;ID=cds-XP_025263330.1;Dbxref=GeneID:105255498%2CGenbank:XP_025263330.1;Parent=rna-XM_025407545.1
NW_020229303.1	Gnomon	exon	3474350	3474672	.	-	.	ID=exon-XM_011257282.3-1;Dbxref=GeneID:105250912%2CGenbank:XM_011257282.3;Parent=rna-XM_011257282.3
NW_020229303.1	Gnomon	exon	3473275	3473673	.	-	.	ID=exon-XM_011257282.3-2;Dbxref=GeneID:105250912%2CGenbank:XM_011257282.3;Parent=rna-XM_011257282.3
NW_020229303.1	Gnomon	CDS	2419580	2421170	.	-	0	Name=XP_011260223.1;ID=cds-XP_011260223.1;Dbxref=GeneID:105253714%2CGenbank:XP_011260223.1;Parent=rna-XM_011261921.3
NW_020229303.1	Gnomon	CDS	2418488	2419164	.	-	0	Name=XP_011260223.1;ID=cds-XP_011260223.1;Dbxref=GeneID:105253714%2CGenbank:XP_011260223.1;Parent=rna-XM_011261921.3
NW_020229303.1	Gnomon	exon	1014588	1015030	.	+	.	ID=exon-XR_889499.2-2;Dbxref=GeneID:105255032%2CGenbank:XR_889499.2;Parent=rna-XR_889499.2
NW_020229303.1	Gnomon	exon	1015235	1016085	.	+	.	ID=exon-XR_889499.2-3;Dbxref=GeneID:105255032%2CGenbank:XR_889499.2;Parent=rna-XR_889499.2
NW_020229303.1	Gnomon	exon	999610	999722	.	+	.	ID=exon-XR_889499.2-1;Dbxref=GeneID:105255032%2CGenbank:XR_889499.2;Parent=rna-XR_889499.2
NW_020229303.1	Gnomon	exon	617178	618453	.	-	.	ID=exon-XM_025407511.1-6;Dbxref=GeneID:105255500%2CGenbank:XM_025407511.1;Parent=rna-XM_025407511.1
NW_020229303.1	Gnomon	mRNA	3256243	3333013	.	-	.	Name=XM_011257318.3;ID=rna-XM_011257318.3;Dbxref=GeneID:105250924%2CGenbank:XM_011257318.3;Parent=gene-LOC105250924
NW_020229303.1	Gnomon	exon	665251	665552	.	-	.	ID=exon-XM_025407511.1-4;Dbxref=GeneID:105255500%2CGenbank:XM_025407511.1;Parent=rna-XM_025407511.1
NW_020229303.1	Gnomon	exon	664716	664993	.	-	.	ID=exon-XM_025407511.1-5;Dbxref=GeneID:105255500%2CGenbank:XM_025407511.1;Parent=rna-XM_025407511.1
NW_020229303.1	Gnomon	exon	670008	670246	.	-	.	ID=exon-XM_025407511.1-2;Dbxref=GeneID:105255500%2CGenbank:XM_025407511.1;Parent=rna-XM_025407511.1
NW_020229303.1	Gnomon	exon	666669	666895	.	-	.	ID=exon-XM_025407511.1-3;Dbxref=GeneID:105255500%2CGenbank:XM_025407511.1;Parent=rna-XM_025407511.1
NW_020229303.1	Gnomon	exon	714712	715897	.	-	.	ID=exon-XM_025407511.1-1;Dbxref=GeneID:105255500%2CGenbank:XM_025407511.1;Parent=rna-XM_025407511.1
NW_020229303.1	Gnomon	exon	1016520	1016951	.	+	.	ID=exon-XR_889499.2-4;Dbxref=GeneID:105255032%2CGenbank:XR_889499.2;Parent=rna-XR_889499.2
NW_020229303.1	Gnomon	exon	1017856	1018037	.	+	.	ID=exon-XR_889499.2-5;Dbxref=GeneID:105255032%2CGenbank:XR_889499.2;Parent=rna-XR_889499.2
NW_020229303.1	Gnomon	mRNA	2972847	2976774	.	+	.	Name=XM_025407599.1;ID=rna-XM_025407599.1;Dbxref=GeneID:105250954%2CGenbank:XM_025407599.1;Parent=gene-LOC105250954
NW_020229303.1	Gnomon	mRNA	1132013	1274518	.	-	.	Name=XM_025407609.1;ID=rna-XM_025407609.1;Dbxref=GeneID:105256308%2CGenbank:XM_025407609.1;Parent=gene-LOC105256308
NW_020229303.1	Gnomon	exon	2972507	2972600	.	+	.	ID=exon-XM_025407600.1-1;Dbxref=GeneID:105250954%2CGenbank:XM_025407600.1;Parent=rna-XM_025407600.1
NW_020229303.1	Gnomon	exon	2973944	2974154	.	+	.	ID=exon-XM_025407600.1-2;Dbxref=GeneID:105250954%2CGenbank:XM_025407600.1;Parent=rna-XM_025407600.1
NW_020229303.1	Gnomon	exon	2975135	2975470	.	+	.	ID=exon-XM_025407600.1-5;Dbxref=GeneID:105250954%2CGenbank:XM_025407600.1;Parent=rna-XM_025407600.1
NW_020229303.1	Gnomon	exon	2975705	2976774	.	+	.	ID=exon-XM_025407600.1-6;Dbxref=GeneID:105250954%2CGenbank:XM_025407600.1;Parent=rna-XM_025407600.1
NW_020229303.1	Gnomon	exon	2974286	2974517	.	+	.	ID=exon-XM_025407600.1-3;Dbxref=GeneID:105250954%2CGenbank:XM_025407600.1;Parent=rna-XM_025407600.1
NW_020229303.1	Gnomon	exon	2974774	2975042	.	+	.	ID=exon-XM_025407600.1-4;Dbxref=GeneID:105250954%2CGenbank:XM_025407600.1;Parent=rna-XM_025407600.1
NW_020229303.1	Gnomon	mRNA	2962447	2971481	.	-	.	Name=XM_011257366.3;ID=rna-XM_011257366.3;Dbxref=GeneID:105250952%2CGenbank:XM_011257366.3;Parent=gene-LOC105250952
NW_020229303.1	Gnomon	CDS	3389993	3390057	.	+	0	Name=XP_011255610.1;ID=cds-XP_011255610.1;Dbxref=GeneID:105250920%2CGenbank:XP_011255610.1;Parent=rna-XM_011257308.3
NW_020229303.1	Gnomon	CDS	3390469	3390661	.	+	0	Name=XP_011255610.1;ID=cds-XP_011255610.1;Dbxref=GeneID:105250920%2CGenbank:XP_011255610.1;Parent=rna-XM_011257308.3
NW_020229303.1	Gnomon	CDS	3390777	3391001	.	+	0	Name=XP_011255610.1;ID=cds-XP_011255610.1;Dbxref=GeneID:105250920%2CGenbank:XP_011255610.1;Parent=rna-XM_011257308.3
NW_020229303.1	Gnomon	CDS	3391142	3391392	.	+	0	Name=XP_011255610.1;ID=cds-XP_011255610.1;Dbxref=GeneID:105250920%2CGenbank:XP_011255610.1;Parent=rna-XM_011257308.3
NW_020229303.1	Gnomon	CDS	3391718	3391876	.	+	0	Name=XP_011255610.1;ID=cds-XP_011255610.1;Dbxref=GeneID:105250920%2CGenbank:XP_011255610.1;Parent=rna-XM_011257308.3
NW_020229303.1	Gnomon	CDS	3392094	3392265	.	+	0	Name=XP_011255610.1;ID=cds-XP_011255610.1;Dbxref=GeneID:105250920%2CGenbank:XP_011255610.1;Parent=rna-XM_011257308.3
NW_020229303.1	Gnomon	CDS	3392354	3392545	.	+	0	Name=XP_011255610.1;ID=cds-XP_011255610.1;Dbxref=GeneID:105250920%2CGenbank:XP_011255610.1;Parent=rna-XM_011257308.3
NW_020229303.1	Gnomon	CDS	3392635	3392736	.	+	0	Name=XP_011255610.1;ID=cds-XP_011255610.1;Dbxref=GeneID:105250920%2CGenbank:XP_011255610.1;Parent=rna-XM_011257308.3
NW_020229303.1	Gnomon	CDS	3392820	3392953	.	+	0	Name=XP_011255610.1;ID=cds-XP_011255610.1;Dbxref=GeneID:105250920%2CGenbank:XP_011255610.1;Parent=rna-XM_011257308.3
NW_020229303.1	Gnomon	CDS	3393137	3393257	.	+	0	Name=XP_011255610.1;ID=cds-XP_011255610.1;Dbxref=GeneID:105250920%2CGenbank:XP_011255610.1;Parent=rna-XM_011257308.3
NW_020229303.1	Gnomon	CDS	3393352	3393495	.	+	0	Name=XP_011255610.1;ID=cds-XP_011255610.1;Dbxref=GeneID:105250920%2CGenbank:XP_011255610.1;Parent=rna-XM_011257308.3
NW_020229303.1	Gnomon	CDS	3393610	3393729	.	+	0	Name=XP_011255610.1;ID=cds-XP_011255610.1;Dbxref=GeneID:105250920%2CGenbank:XP_011255610.1;Parent=rna-XM_011257308.3
NW_020229303.1	Gnomon	CDS	3393805	3393859	.	+	0	Name=XP_011255610.1;ID=cds-XP_011255610.1;Dbxref=GeneID:105250920%2CGenbank:XP_011255610.1;Parent=rna-XM_011257308.3
NW_020229303.1	Gnomon	CDS	3396001	3396220	.	+	0	Name=XP_011255610.1;ID=cds-XP_011255610.1;Dbxref=GeneID:105250920%2CGenbank:XP_011255610.1;Parent=rna-XM_011257308.3
NW_020229303.1	Gnomon	CDS	3397299	3397416	.	+	0	Name=XP_011255610.1;ID=cds-XP_011255610.1;Dbxref=GeneID:105250920%2CGenbank:XP_011255610.1;Parent=rna-XM_011257308.3
NW_020229303.1	Gnomon	CDS	3397625	3397811	.	+	0	Name=XP_011255610.1;ID=cds-XP_011255610.1;Dbxref=GeneID:105250920%2CGenbank:XP_011255610.1;Parent=rna-XM_011257308.3
NW_020229303.1	Gnomon	CDS	3397915	3398075	.	+	0	Name=XP_011255610.1;ID=cds-XP_011255610.1;Dbxref=GeneID:105250920%2CGenbank:XP_011255610.1;Parent=rna-XM_011257308.3
NW_020229303.1	Gnomon	CDS	3398164	3398302	.	+	0	Name=XP_011255610.1;ID=cds-XP_011255610.1;Dbxref=GeneID:105250920%2CGenbank:XP_011255610.1;Parent=rna-XM_011257308.3
NW_020229303.1	Gnomon	CDS	3398572	3398690	.	+	0	Name=XP_011255610.1;ID=cds-XP_011255610.1;Dbxref=GeneID:105250920%2CGenbank:XP_011255610.1;Parent=rna-XM_011257308.3
NW_020229303.1	Gnomon	CDS	3398776	3398915	.	+	0	Name=XP_011255610.1;ID=cds-XP_011255610.1;Dbxref=GeneID:105250920%2CGenbank:XP_011255610.1;Parent=rna-XM_011257308.3
NW_020229303.1	Gnomon	CDS	3399074	3399293	.	+	0	Name=XP_011255610.1;ID=cds-XP_011255610.1;Dbxref=GeneID:105250920%2CGenbank:XP_011255610.1;Parent=rna-XM_011257308.3
NW_020229303.1	Gnomon	CDS	3399414	3399791	.	+	0	Name=XP_011255610.1;ID=cds-XP_011255610.1;Dbxref=GeneID:105250920%2CGenbank:XP_011255610.1;Parent=rna-XM_011257308.3
NW_020229303.1	Gnomon	CDS	3399916	3400068	.	+	0	Name=XP_011255610.1;ID=cds-XP_011255610.1;Dbxref=GeneID:105250920%2CGenbank:XP_011255610.1;Parent=rna-XM_011257308.3
NW_020229303.1	Gnomon	CDS	3400145	3400320	.	+	0	Name=XP_011255610.1;ID=cds-XP_011255610.1;Dbxref=GeneID:105250920%2CGenbank:XP_011255610.1;Parent=rna-XM_011257308.3
NW_020229303.1	Gnomon	CDS	3400596	3400767	.	+	0	Name=XP_011255610.1;ID=cds-XP_011255610.1;Dbxref=GeneID:105250920%2CGenbank:XP_011255610.1;Parent=rna-XM_011257308.3
NW_020229303.1	Gnomon	CDS	3400894	3400996	.	+	0	Name=XP_011255610.1;ID=cds-XP_011255610.1;Dbxref=GeneID:105250920%2CGenbank:XP_011255610.1;Parent=rna-XM_011257308.3
NW_020229303.1	Gnomon	CDS	3401298	3401503	.	+	0	Name=XP_011255610.1;ID=cds-XP_011255610.1;Dbxref=GeneID:105250920%2CGenbank:XP_011255610.1;Parent=rna-XM_011257308.3
NW_020229303.1	Gnomon	CDS	2419580	2421170	.	-	0	Name=XP_011260226.1;ID=cds-XP_011260226.1;Dbxref=GeneID:105253714%2CGenbank:XP_011260226.1;Parent=rna-XM_011261924.2
NW_020229303.1	Gnomon	CDS	2418488	2419164	.	-	0	Name=XP_011260226.1;ID=cds-XP_011260226.1;Dbxref=GeneID:105253714%2CGenbank:XP_011260226.1;Parent=rna-XM_011261924.2
NW_020229303.1	Gnomon	mRNA	1369491	1370694	.	-	.	Name=XM_025407504.1;ID=rna-XM_025407504.1;Dbxref=GeneID:112637544%2CGenbank:XM_025407504.1;Parent=gene-LOC112637544
NW_020229303.1	Gnomon	exon	1812548	1812752	.	+	.	ID=exon-XM_011262265.3-10;Dbxref=GeneID:105253911%2CGenbank:XM_011262265.3;Parent=rna-XM_011262265.3
NW_020229303.1	Gnomon	exon	1813194	1813670	.	+	.	ID=exon-XM_011262265.3-11;Dbxref=GeneID:105253911%2CGenbank:XM_011262265.3;Parent=rna-XM_011262265.3
NW_020229303.1	Gnomon	CDS	583139	583332	.	+	0	Name=XP_025263337.1;ID=cds-XP_025263337.1;Dbxref=GeneID:105255481%2CGenbank:XP_025263337.1;Parent=rna-XM_025407552.1
NW_020229303.1	Gnomon	CDS	583410	583545	.	+	0	Name=XP_025263337.1;ID=cds-XP_025263337.1;Dbxref=GeneID:105255481%2CGenbank:XP_025263337.1;Parent=rna-XM_025407552.1
NW_020229303.1	Gnomon	CDS	584192	584230	.	+	0	Name=XP_025263337.1;ID=cds-XP_025263337.1;Dbxref=GeneID:105255481%2CGenbank:XP_025263337.1;Parent=rna-XM_025407552.1
NW_020229303.1	Gnomon	CDS	585193	585310	.	+	0	Name=XP_025263337.1;ID=cds-XP_025263337.1;Dbxref=GeneID:105255481%2CGenbank:XP_025263337.1;Parent=rna-XM_025407552.1
NW_020229303.1	Gnomon	CDS	585563	585738	.	+	0	Name=XP_025263337.1;ID=cds-XP_025263337.1;Dbxref=GeneID:105255481%2CGenbank:XP_025263337.1;Parent=rna-XM_025407552.1
NW_020229303.1	Gnomon	CDS	585983	586114	.	+	0	Name=XP_025263337.1;ID=cds-XP_025263337.1;Dbxref=GeneID:105255481%2CGenbank:XP_025263337.1;Parent=rna-XM_025407552.1
NW_020229303.1	Gnomon	CDS	586197	586379	.	+	0	Name=XP_025263337.1;ID=cds-XP_025263337.1;Dbxref=GeneID:105255481%2CGenbank:XP_025263337.1;Parent=rna-XM_025407552.1
NW_020229303.1	Gnomon	CDS	586510	586554	.	+	0	Name=XP_025263337.1;ID=cds-XP_025263337.1;Dbxref=GeneID:105255481%2CGenbank:XP_025263337.1;Parent=rna-XM_025407552.1
NW_020229303.1	Gnomon	mRNA	2962447	2972529	.	-	.	Name=XM_011257365.3;ID=rna-XM_011257365.3;Dbxref=GeneID:105250952%2CGenbank:XM_011257365.3;Parent=gene-LOC105250952
NW_020229303.1	Gnomon	exon	2672684	2672870	.	+	.	ID=exon-XM_011254857.3-2;Dbxref=GeneID:105249409%2CGenbank:XM_011254857.3;Parent=rna-XM_011254857.3
NW_020229303.1	Gnomon	exon	2673233	2673375	.	+	.	ID=exon-XM_011254857.3-3;Dbxref=GeneID:105249409%2CGenbank:XM_011254857.3;Parent=rna-XM_011254857.3
NW_020229303.1	Gnomon	exon	2673574	2673871	.	+	.	ID=exon-XM_011254857.3-4;Dbxref=GeneID:105249409%2CGenbank:XM_011254857.3;Parent=rna-XM_011254857.3
NW_020229303.1	Gnomon	exon	2674923	2675247	.	+	.	ID=exon-XM_011254857.3-5;Dbxref=GeneID:105249409%2CGenbank:XM_011254857.3;Parent=rna-XM_011254857.3
NW_020229303.1	Gnomon	exon	2670307	2670371	.	+	.	ID=exon-XM_011254857.3-1;Dbxref=GeneID:105249409%2CGenbank:XM_011254857.3;Parent=rna-XM_011254857.3
NW_020229303.1	Gnomon	exon	2675345	2676075	.	+	.	ID=exon-XM_011254857.3-6;Dbxref=GeneID:105249409%2CGenbank:XM_011254857.3;Parent=rna-XM_011254857.3
NW_020229303.1	Gnomon	exon	3333232	3333457	.	-	.	ID=exon-XM_025407536.1-3;Dbxref=GeneID:105250925%2CGenbank:XM_025407536.1;Parent=rna-XM_025407536.1
NW_020229303.1	Gnomon	exon	3335385	3335536	.	-	.	ID=exon-XM_025407536.1-1;Dbxref=GeneID:105250925%2CGenbank:XM_025407536.1;Parent=rna-XM_025407536.1
NW_020229303.1	Gnomon	exon	3333980	3334188	.	-	.	ID=exon-XM_025407536.1-2;Dbxref=GeneID:105250925%2CGenbank:XM_025407536.1;Parent=rna-XM_025407536.1
NW_020229303.1	Gnomon	CDS	885041	885601	.	+	0	Name=XP_019884208.1;ID=cds-XP_019884208.1;Dbxref=GeneID:105255114%2CGenbank:XP_019884208.1;Parent=rna-XM_020028649.2
NW_020229303.1	Gnomon	CDS	886056	886206	.	+	0	Name=XP_019884208.1;ID=cds-XP_019884208.1;Dbxref=GeneID:105255114%2CGenbank:XP_019884208.1;Parent=rna-XM_020028649.2
NW_020229303.1	Gnomon	CDS	886636	886823	.	+	0	Name=XP_019884208.1;ID=cds-XP_019884208.1;Dbxref=GeneID:105255114%2CGenbank:XP_019884208.1;Parent=rna-XM_020028649.2
NW_020229303.1	Gnomon	CDS	3389993	3390057	.	+	0	Name=XP_011255611.1;ID=cds-XP_011255611.1;Dbxref=GeneID:105250920%2CGenbank:XP_011255611.1;Parent=rna-XM_011257309.3
NW_020229303.1	Gnomon	CDS	3390469	3390661	.	+	0	Name=XP_011255611.1;ID=cds-XP_011255611.1;Dbxref=GeneID:105250920%2CGenbank:XP_011255611.1;Parent=rna-XM_011257309.3
NW_020229303.1	Gnomon	CDS	3390777	3391001	.	+	0	Name=XP_011255611.1;ID=cds-XP_011255611.1;Dbxref=GeneID:105250920%2CGenbank:XP_011255611.1;Parent=rna-XM_011257309.3
NW_020229303.1	Gnomon	CDS	3391142	3391392	.	+	0	Name=XP_011255611.1;ID=cds-XP_011255611.1;Dbxref=GeneID:105250920%2CGenbank:XP_011255611.1;Parent=rna-XM_011257309.3
NW_020229303.1	Gnomon	CDS	3391718	3391876	.	+	0	Name=XP_011255611.1;ID=cds-XP_011255611.1;Dbxref=GeneID:105250920%2CGenbank:XP_011255611.1;Parent=rna-XM_011257309.3
NW_020229303.1	Gnomon	CDS	3392094	3392265	.	+	0	Name=XP_011255611.1;ID=cds-XP_011255611.1;Dbxref=GeneID:105250920%2CGenbank:XP_011255611.1;Parent=rna-XM_011257309.3
NW_020229303.1	Gnomon	CDS	3392354	3392545	.	+	0	Name=XP_011255611.1;ID=cds-XP_011255611.1;Dbxref=GeneID:105250920%2CGenbank:XP_011255611.1;Parent=rna-XM_011257309.3
NW_020229303.1	Gnomon	CDS	3392635	3392736	.	+	0	Name=XP_011255611.1;ID=cds-XP_011255611.1;Dbxref=GeneID:105250920%2CGenbank:XP_011255611.1;Parent=rna-XM_011257309.3
NW_020229303.1	Gnomon	CDS	3392820	3392953	.	+	0	Name=XP_011255611.1;ID=cds-XP_011255611.1;Dbxref=GeneID:105250920%2CGenbank:XP_011255611.1;Parent=rna-XM_011257309.3
NW_020229303.1	Gnomon	CDS	3393137	3393257	.	+	0	Name=XP_011255611.1;ID=cds-XP_011255611.1;Dbxref=GeneID:105250920%2CGenbank:XP_011255611.1;Parent=rna-XM_011257309.3
NW_020229303.1	Gnomon	CDS	3393352	3393495	.	+	0	Name=XP_011255611.1;ID=cds-XP_011255611.1;Dbxref=GeneID:105250920%2CGenbank:XP_011255611.1;Parent=rna-XM_011257309.3
NW_020229303.1	Gnomon	CDS	3393610	3393729	.	+	0	Name=XP_011255611.1;ID=cds-XP_011255611.1;Dbxref=GeneID:105250920%2CGenbank:XP_011255611.1;Parent=rna-XM_011257309.3
NW_020229303.1	Gnomon	CDS	3393805	3393859	.	+	0	Name=XP_011255611.1;ID=cds-XP_011255611.1;Dbxref=GeneID:105250920%2CGenbank:XP_011255611.1;Parent=rna-XM_011257309.3
NW_020229303.1	Gnomon	CDS	3396001	3396220	.	+	0	Name=XP_011255611.1;ID=cds-XP_011255611.1;Dbxref=GeneID:105250920%2CGenbank:XP_011255611.1;Parent=rna-XM_011257309.3
NW_020229303.1	Gnomon	CDS	3397299	3397416	.	+	0	Name=XP_011255611.1;ID=cds-XP_011255611.1;Dbxref=GeneID:105250920%2CGenbank:XP_011255611.1;Parent=rna-XM_011257309.3
NW_020229303.1	Gnomon	CDS	3397625	3397811	.	+	0	Name=XP_011255611.1;ID=cds-XP_011255611.1;Dbxref=GeneID:105250920%2CGenbank:XP_011255611.1;Parent=rna-XM_011257309.3
NW_020229303.1	Gnomon	CDS	3397915	3398075	.	+	0	Name=XP_011255611.1;ID=cds-XP_011255611.1;Dbxref=GeneID:105250920%2CGenbank:XP_011255611.1;Parent=rna-XM_011257309.3
NW_020229303.1	Gnomon	CDS	3398164	3398302	.	+	0	Name=XP_011255611.1;ID=cds-XP_011255611.1;Dbxref=GeneID:105250920%2CGenbank:XP_011255611.1;Parent=rna-XM_011257309.3
NW_020229303.1	Gnomon	CDS	3398572	3398690	.	+	0	Name=XP_011255611.1;ID=cds-XP_011255611.1;Dbxref=GeneID:105250920%2CGenbank:XP_011255611.1;Parent=rna-XM_011257309.3
NW_020229303.1	Gnomon	CDS	3398776	3398915	.	+	0	Name=XP_011255611.1;ID=cds-XP_011255611.1;Dbxref=GeneID:105250920%2CGenbank:XP_011255611.1;Parent=rna-XM_011257309.3
NW_020229303.1	Gnomon	CDS	3399074	3399293	.	+	0	Name=XP_011255611.1;ID=cds-XP_011255611.1;Dbxref=GeneID:105250920%2CGenbank:XP_011255611.1;Parent=rna-XM_011257309.3
NW_020229303.1	Gnomon	CDS	3399414	3399791	.	+	0	Name=XP_011255611.1;ID=cds-XP_011255611.1;Dbxref=GeneID:105250920%2CGenbank:XP_011255611.1;Parent=rna-XM_011257309.3
NW_020229303.1	Gnomon	CDS	3399916	3400068	.	+	0	Name=XP_011255611.1;ID=cds-XP_011255611.1;Dbxref=GeneID:105250920%2CGenbank:XP_011255611.1;Parent=rna-XM_011257309.3
NW_020229303.1	Gnomon	CDS	3400145	3400320	.	+	0	Name=XP_011255611.1;ID=cds-XP_011255611.1;Dbxref=GeneID:105250920%2CGenbank:XP_011255611.1;Parent=rna-XM_011257309.3
NW_020229303.1	Gnomon	CDS	3400596	3400767	.	+	0	Name=XP_011255611.1;ID=cds-XP_011255611.1;Dbxref=GeneID:105250920%2CGenbank:XP_011255611.1;Parent=rna-XM_011257309.3
NW_020229303.1	Gnomon	CDS	3400894	3400996	.	+	0	Name=XP_011255611.1;ID=cds-XP_011255611.1;Dbxref=GeneID:105250920%2CGenbank:XP_011255611.1;Parent=rna-XM_011257309.3
NW_020229303.1	Gnomon	CDS	3401298	3401503	.	+	0	Name=XP_011255611.1;ID=cds-XP_011255611.1;Dbxref=GeneID:105250920%2CGenbank:XP_011255611.1;Parent=rna-XM_011257309.3
NW_020229303.1	Gnomon	exon	3040239	3040420	.	+	.	ID=exon-XM_011257346.3-6;Dbxref=GeneID:105250942%2CGenbank:XM_011257346.3;Parent=rna-XM_011257346.3
NW_020229303.1	Gnomon	exon	3040542	3040820	.	+	.	ID=exon-XM_011257346.3-7;Dbxref=GeneID:105250942%2CGenbank:XM_011257346.3;Parent=rna-XM_011257346.3
NW_020229303.1	Gnomon	exon	3038680	3038832	.	+	.	ID=exon-XM_011257346.3-4;Dbxref=GeneID:105250942%2CGenbank:XM_011257346.3;Parent=rna-XM_011257346.3
NW_020229303.1	Gnomon	exon	3038938	3039111	.	+	.	ID=exon-XM_011257346.3-5;Dbxref=GeneID:105250942%2CGenbank:XM_011257346.3;Parent=rna-XM_011257346.3
NW_020229303.1	Gnomon	exon	3037726	3037808	.	+	.	ID=exon-XM_011257346.3-2;Dbxref=GeneID:105250942%2CGenbank:XM_011257346.3;Parent=rna-XM_011257346.3
NW_020229303.1	Gnomon	exon	3038214	3038595	.	+	.	ID=exon-XM_011257346.3-3;Dbxref=GeneID:105250942%2CGenbank:XM_011257346.3;Parent=rna-XM_011257346.3
NW_020229303.1	Gnomon	exon	3037250	3037360	.	+	.	ID=exon-XM_011257346.3-1;Dbxref=GeneID:105250942%2CGenbank:XM_011257346.3;Parent=rna-XM_011257346.3
NW_020229303.1	Gnomon	mRNA	973463	975802	.	+	.	Name=XM_011264138.3;ID=rna-XM_011264138.3;Dbxref=GeneID:105255067%2CGenbank:XM_011264138.3;Parent=gene-LOC105255067
NW_020229303.1	Gnomon	mRNA	2460724	2538896	.	+	.	Name=XM_025407505.1;ID=rna-XM_025407505.1;Dbxref=GeneID:105253713%2CGenbank:XM_025407505.1;Parent=gene-LOC105253713
NW_020229303.1	Gnomon	CDS	583139	583332	.	+	0	Name=XP_025263336.1;ID=cds-XP_025263336.1;Dbxref=GeneID:105255481%2CGenbank:XP_025263336.1;Parent=rna-XM_025407551.1
NW_020229303.1	Gnomon	CDS	583410	583545	.	+	0	Name=XP_025263336.1;ID=cds-XP_025263336.1;Dbxref=GeneID:105255481%2CGenbank:XP_025263336.1;Parent=rna-XM_025407551.1
NW_020229303.1	Gnomon	CDS	585193	585310	.	+	0	Name=XP_025263336.1;ID=cds-XP_025263336.1;Dbxref=GeneID:105255481%2CGenbank:XP_025263336.1;Parent=rna-XM_025407551.1
NW_020229303.1	Gnomon	CDS	585563	585720	.	+	0	Name=XP_025263336.1;ID=cds-XP_025263336.1;Dbxref=GeneID:105255481%2CGenbank:XP_025263336.1;Parent=rna-XM_025407551.1
NW_020229303.1	Gnomon	CDS	585983	586114	.	+	0	Name=XP_025263336.1;ID=cds-XP_025263336.1;Dbxref=GeneID:105255481%2CGenbank:XP_025263336.1;Parent=rna-XM_025407551.1
NW_020229303.1	Gnomon	CDS	586197	586379	.	+	0	Name=XP_025263336.1;ID=cds-XP_025263336.1;Dbxref=GeneID:105255481%2CGenbank:XP_025263336.1;Parent=rna-XM_025407551.1
NW_020229303.1	Gnomon	CDS	586506	586676	.	+	0	Name=XP_025263336.1;ID=cds-XP_025263336.1;Dbxref=GeneID:105255481%2CGenbank:XP_025263336.1;Parent=rna-XM_025407551.1
NW_020229303.1	Gnomon	gene	2276813	2278944	.	-	.	Name=LOC105251972;ID=gene-LOC105251972;Dbxref=GeneID:105251972
NW_020229303.1	Gnomon	gene	2279474	2281944	.	-	.	Name=LOC105251971;ID=gene-LOC105251971;Dbxref=GeneID:105251971
NW_020229303.1	Gnomon	exon	3097198	3097335	.	-	.	ID=exon-XM_025407616.1-10;Dbxref=GeneID:105250931%2CGenbank:XM_025407616.1;Parent=rna-XM_025407616.1
NW_020229303.1	Gnomon	exon	3096854	3097098	.	-	.	ID=exon-XM_025407616.1-11;Dbxref=GeneID:105250931%2CGenbank:XM_025407616.1;Parent=rna-XM_025407616.1
NW_020229303.1	Gnomon	exon	3096158	3096769	.	-	.	ID=exon-XM_025407616.1-12;Dbxref=GeneID:105250931%2CGenbank:XM_025407616.1;Parent=rna-XM_025407616.1
NW_020229303.1	Gnomon	exon	3094667	3095890	.	-	.	ID=exon-XM_025407616.1-13;Dbxref=GeneID:105250931%2CGenbank:XM_025407616.1;Parent=rna-XM_025407616.1
NW_020229303.1	Gnomon	exon	3090630	3094599	.	-	.	ID=exon-XM_025407616.1-14;Dbxref=GeneID:105250931%2CGenbank:XM_025407616.1;Parent=rna-XM_025407616.1
NW_020229303.1	Gnomon	exon	3090049	3090236	.	-	.	ID=exon-XM_025407616.1-15;Dbxref=GeneID:105250931%2CGenbank:XM_025407616.1;Parent=rna-XM_025407616.1
NW_020229303.1	Gnomon	exon	3088442	3089874	.	-	.	ID=exon-XM_025407616.1-16;Dbxref=GeneID:105250931%2CGenbank:XM_025407616.1;Parent=rna-XM_025407616.1
NW_020229303.1	Gnomon	exon	3468056	3468203	.	+	.	ID=id-LOC112637578-5;Dbxref=GeneID:112637578;Parent=gene-LOC112637578
NW_020229303.1	Gnomon	exon	3470058	3471898	.	+	.	ID=id-LOC112637578-6;Dbxref=GeneID:112637578;Parent=gene-LOC112637578
NW_020229303.1	Gnomon	exon	3465507	3465936	.	+	.	ID=id-LOC112637578-2;Dbxref=GeneID:112637578;Parent=gene-LOC112637578
NW_020229303.1	Gnomon	exon	3466200	3466516	.	+	.	ID=id-LOC112637578-3;Dbxref=GeneID:112637578;Parent=gene-LOC112637578
NW_020229303.1	Gnomon	exon	3467278	3467418	.	+	.	ID=id-LOC112637578-4;Dbxref=GeneID:112637578;Parent=gene-LOC112637578
NW_020229303.1	Gnomon	CDS	1767893	1768293	.	-	0	Name=XP_011252470.1;ID=cds-XP_011252470.1;Dbxref=GeneID:105249025%2CGenbank:XP_011252470.1;Parent=rna-XM_011254168.2
NW_020229303.1	Gnomon	CDS	1765626	1766853	.	-	0	Name=XP_011252470.1;ID=cds-XP_011252470.1;Dbxref=GeneID:105249025%2CGenbank:XP_011252470.1;Parent=rna-XM_011254168.2
NW_020229303.1	Gnomon	exon	1308053	1308534	.	-	.	ID=exon-XM_025407601.1-1;Dbxref=GeneID:105256308%2CGenbank:XM_025407601.1;Parent=rna-XM_025407601.1
NW_020229303.1	Gnomon	exon	1307247	1307543	.	-	.	ID=exon-XM_025407601.1-2;Dbxref=GeneID:105256308%2CGenbank:XM_025407601.1;Parent=rna-XM_025407601.1
NW_020229303.1	Gnomon	exon	1305222	1305279	.	-	.	ID=exon-XM_025407601.1-3;Dbxref=GeneID:105256308%2CGenbank:XM_025407601.1;Parent=rna-XM_025407601.1
NW_020229303.1	Gnomon	exon	1256307	1256374	.	-	.	ID=exon-XM_025407601.1-4;Dbxref=GeneID:105256308%2CGenbank:XM_025407601.1;Parent=rna-XM_025407601.1
NW_020229303.1	Gnomon	exon	1135528	1135584	.	-	.	ID=exon-XM_025407601.1-5;Dbxref=GeneID:105256308%2CGenbank:XM_025407601.1;Parent=rna-XM_025407601.1
NW_020229303.1	Gnomon	exon	1133178	1134345	.	-	.	ID=exon-XM_025407601.1-6;Dbxref=GeneID:105256308%2CGenbank:XM_025407601.1;Parent=rna-XM_025407601.1
NW_020229303.1	Gnomon	exon	1132013	1132877	.	-	.	ID=exon-XM_025407601.1-7;Dbxref=GeneID:105256308%2CGenbank:XM_025407601.1;Parent=rna-XM_025407601.1
NW_020229303.1	Gnomon	exon	1978673	1979127	.	-	.	ID=exon-XM_011261304.3-1;Dbxref=GeneID:105253339%2CGenbank:XM_011261304.3;Parent=rna-XM_011261304.3
NW_020229303.1	Gnomon	exon	1976958	1977757	.	-	.	ID=exon-XM_011261304.3-2;Dbxref=GeneID:105253339%2CGenbank:XM_011261304.3;Parent=rna-XM_011261304.3
NW_020229303.1	Gnomon	exon	1976408	1976614	.	-	.	ID=exon-XM_011261304.3-3;Dbxref=GeneID:105253339%2CGenbank:XM_011261304.3;Parent=rna-XM_011261304.3
NW_020229303.1	Gnomon	exon	1976086	1976334	.	-	.	ID=exon-XM_011261304.3-4;Dbxref=GeneID:105253339%2CGenbank:XM_011261304.3;Parent=rna-XM_011261304.3
NW_020229303.1	Gnomon	exon	1975723	1975988	.	-	.	ID=exon-XM_011261304.3-5;Dbxref=GeneID:105253339%2CGenbank:XM_011261304.3;Parent=rna-XM_011261304.3
NW_020229303.1	Gnomon	exon	1975198	1975597	.	-	.	ID=exon-XM_011261304.3-6;Dbxref=GeneID:105253339%2CGenbank:XM_011261304.3;Parent=rna-XM_011261304.3
NW_020229303.1	Gnomon	exon	1974599	1975013	.	-	.	ID=exon-XM_011261304.3-7;Dbxref=GeneID:105253339%2CGenbank:XM_011261304.3;Parent=rna-XM_011261304.3
NW_020229303.1	Gnomon	CDS	127935	127976	.	-	0	Name=XP_011263115.1;ID=cds-XP_011263115.1;Dbxref=GeneID:105255498%2CGenbank:XP_011263115.1;Parent=rna-XM_011264813.3
NW_020229303.1	Gnomon	CDS	121483	121791	.	-	0	Name=XP_011263115.1;ID=cds-XP_011263115.1;Dbxref=GeneID:105255498%2CGenbank:XP_011263115.1;Parent=rna-XM_011264813.3
NW_020229303.1	Gnomon	CDS	120670	120894	.	-	0	Name=XP_011263115.1;ID=cds-XP_011263115.1;Dbxref=GeneID:105255498%2CGenbank:XP_011263115.1;Parent=rna-XM_011264813.3
NW_020229303.1	Gnomon	CDS	119868	120465	.	-	0	Name=XP_011263115.1;ID=cds-XP_011263115.1;Dbxref=GeneID:105255498%2CGenbank:XP_011263115.1;Parent=rna-XM_011264813.3
NW_020229303.1	Gnomon	CDS	119514	119788	.	-	0	Name=XP_011263115.1;ID=cds-XP_011263115.1;Dbxref=GeneID:105255498%2CGenbank:XP_011263115.1;Parent=rna-XM_011264813.3
NW_020229303.1	Gnomon	CDS	118651	118983	.	-	0	Name=XP_011263115.1;ID=cds-XP_011263115.1;Dbxref=GeneID:105255498%2CGenbank:XP_011263115.1;Parent=rna-XM_011264813.3
NW_020229303.1	Gnomon	CDS	117858	118333	.	-	0	Name=XP_011263115.1;ID=cds-XP_011263115.1;Dbxref=GeneID:105255498%2CGenbank:XP_011263115.1;Parent=rna-XM_011264813.3
NW_020229303.1	Gnomon	CDS	117192	117628	.	-	0	Name=XP_011263115.1;ID=cds-XP_011263115.1;Dbxref=GeneID:105255498%2CGenbank:XP_011263115.1;Parent=rna-XM_011264813.3
NW_020229303.1	Gnomon	CDS	116828	116955	.	-	0	Name=XP_011263115.1;ID=cds-XP_011263115.1;Dbxref=GeneID:105255498%2CGenbank:XP_011263115.1;Parent=rna-XM_011264813.3
NW_020229303.1	Gnomon	CDS	116409	116579	.	-	0	Name=XP_011263115.1;ID=cds-XP_011263115.1;Dbxref=GeneID:105255498%2CGenbank:XP_011263115.1;Parent=rna-XM_011264813.3
NW_020229303.1	Gnomon	CDS	115934	116200	.	-	0	Name=XP_011263115.1;ID=cds-XP_011263115.1;Dbxref=GeneID:105255498%2CGenbank:XP_011263115.1;Parent=rna-XM_011264813.3
NW_020229303.1	Gnomon	mRNA	1962935	1969891	.	-	.	Name=XM_025407502.1;ID=rna-XM_025407502.1;Dbxref=GeneID:105253338%2CGenbank:XM_025407502.1;Parent=gene-LOC105253338
NW_020229303.1	Gnomon	exon	3028564	3028655	.	-	.	ID=exon-XM_011257348.3-15;Dbxref=GeneID:105250943%2CGenbank:XM_011257348.3;Parent=rna-XM_011257348.3
NW_020229303.1	Gnomon	exon	3027862	3028237	.	-	.	ID=exon-XM_011257348.3-16;Dbxref=GeneID:105250943%2CGenbank:XM_011257348.3;Parent=rna-XM_011257348.3
NW_020229303.1	Gnomon	exon	3030290	3030478	.	-	.	ID=exon-XM_011257348.3-10;Dbxref=GeneID:105250943%2CGenbank:XM_011257348.3;Parent=rna-XM_011257348.3
NW_020229303.1	Gnomon	exon	3029059	3029297	.	-	.	ID=exon-XM_011257348.3-13;Dbxref=GeneID:105250943%2CGenbank:XM_011257348.3;Parent=rna-XM_011257348.3
NW_020229303.1	Gnomon	exon	3028828	3028932	.	-	.	ID=exon-XM_011257348.3-14;Dbxref=GeneID:105250943%2CGenbank:XM_011257348.3;Parent=rna-XM_011257348.3
NW_020229303.1	Gnomon	mRNA	2962448	2972529	.	-	.	Name=XM_011257364.3;ID=rna-XM_011257364.3;Dbxref=GeneID:105250952%2CGenbank:XM_011257364.3;Parent=gene-LOC105250952
NW_020229303.1	Gnomon	exon	3030028	3030206	.	-	.	ID=exon-XM_011257348.3-11;Dbxref=GeneID:105250943%2CGenbank:XM_011257348.3;Parent=rna-XM_011257348.3
NW_020229303.1	Gnomon	exon	3029499	3029938	.	-	.	ID=exon-XM_011257348.3-12;Dbxref=GeneID:105250943%2CGenbank:XM_011257348.3;Parent=rna-XM_011257348.3
NW_020229303.1	Gnomon	CDS	583139	583332	.	+	0	Name=XP_025263335.1;ID=cds-XP_025263335.1;Dbxref=GeneID:105255481%2CGenbank:XP_025263335.1;Parent=rna-XM_025407550.1
NW_020229303.1	Gnomon	CDS	583410	583545	.	+	0	Name=XP_025263335.1;ID=cds-XP_025263335.1;Dbxref=GeneID:105255481%2CGenbank:XP_025263335.1;Parent=rna-XM_025407550.1
NW_020229303.1	Gnomon	CDS	585193	585310	.	+	0	Name=XP_025263335.1;ID=cds-XP_025263335.1;Dbxref=GeneID:105255481%2CGenbank:XP_025263335.1;Parent=rna-XM_025407550.1
NW_020229303.1	Gnomon	CDS	585563	585738	.	+	0	Name=XP_025263335.1;ID=cds-XP_025263335.1;Dbxref=GeneID:105255481%2CGenbank:XP_025263335.1;Parent=rna-XM_025407550.1
NW_020229303.1	Gnomon	CDS	585983	586114	.	+	0	Name=XP_025263335.1;ID=cds-XP_025263335.1;Dbxref=GeneID:105255481%2CGenbank:XP_025263335.1;Parent=rna-XM_025407550.1
NW_020229303.1	Gnomon	CDS	586197	586379	.	+	0	Name=XP_025263335.1;ID=cds-XP_025263335.1;Dbxref=GeneID:105255481%2CGenbank:XP_025263335.1;Parent=rna-XM_025407550.1
NW_020229303.1	Gnomon	CDS	586506	586676	.	+	0	Name=XP_025263335.1;ID=cds-XP_025263335.1;Dbxref=GeneID:105255481%2CGenbank:XP_025263335.1;Parent=rna-XM_025407550.1
NW_020229303.1	Gnomon	exon	336351	336804	.	-	.	ID=exon-XM_025407542.1-11;Dbxref=GeneID:105255485%2CGenbank:XM_025407542.1;Parent=rna-XM_025407542.1
NW_020229303.1	Gnomon	exon	335876	336257	.	-	.	ID=exon-XM_025407542.1-12;Dbxref=GeneID:105255485%2CGenbank:XM_025407542.1;Parent=rna-XM_025407542.1
NW_020229303.1	Gnomon	exon	337007	338349	.	-	.	ID=exon-XM_025407542.1-10;Dbxref=GeneID:105255485%2CGenbank:XM_025407542.1;Parent=rna-XM_025407542.1
NW_020229303.1	Gnomon	CDS	55040	55526	.	+	0	Name=XP_011263116.1;ID=cds-XP_011263116.1;Dbxref=GeneID:105255499%2CGenbank:XP_011263116.1;Parent=rna-XM_011264814.3
NW_020229303.1	Gnomon	CDS	68126	68167	.	+	0	Name=XP_011263116.1;ID=cds-XP_011263116.1;Dbxref=GeneID:105255499%2CGenbank:XP_011263116.1;Parent=rna-XM_011264814.3
NW_020229303.1	Gnomon	CDS	87305	87395	.	+	0	Name=XP_011263116.1;ID=cds-XP_011263116.1;Dbxref=GeneID:105255499%2CGenbank:XP_011263116.1;Parent=rna-XM_011264814.3
NW_020229303.1	Gnomon	CDS	89681	89804	.	+	0	Name=XP_011263116.1;ID=cds-XP_011263116.1;Dbxref=GeneID:105255499%2CGenbank:XP_011263116.1;Parent=rna-XM_011264814.3
NW_020229303.1	Gnomon	CDS	108460	108634	.	+	0	Name=XP_011263116.1;ID=cds-XP_011263116.1;Dbxref=GeneID:105255499%2CGenbank:XP_011263116.1;Parent=rna-XM_011264814.3
NW_020229303.1	Gnomon	CDS	109158	109409	.	+	0	Name=XP_011263116.1;ID=cds-XP_011263116.1;Dbxref=GeneID:105255499%2CGenbank:XP_011263116.1;Parent=rna-XM_011264814.3
NW_020229303.1	Gnomon	CDS	109882	110045	.	+	0	Name=XP_011263116.1;ID=cds-XP_011263116.1;Dbxref=GeneID:105255499%2CGenbank:XP_011263116.1;Parent=rna-XM_011264814.3
NW_020229303.1	Gnomon	exon	3368831	3368939	.	-	.	ID=exon-XM_011257322.3-4;Dbxref=GeneID:105250927%2CGenbank:XM_011257322.3;Parent=rna-XM_011257322.3
NW_020229303.1	Gnomon	exon	3368582	3368719	.	-	.	ID=exon-XM_011257322.3-5;Dbxref=GeneID:105250927%2CGenbank:XM_011257322.3;Parent=rna-XM_011257322.3
NW_020229303.1	Gnomon	exon	3362421	3362623	.	-	.	ID=exon-XM_011257322.3-6;Dbxref=GeneID:105250927%2CGenbank:XM_011257322.3;Parent=rna-XM_011257322.3
NW_020229303.1	Gnomon	exon	3369881	3369985	.	-	.	ID=exon-XM_011257322.3-1;Dbxref=GeneID:105250927%2CGenbank:XM_011257322.3;Parent=rna-XM_011257322.3
NW_020229303.1	Gnomon	exon	3369314	3369519	.	-	.	ID=exon-XM_011257322.3-2;Dbxref=GeneID:105250927%2CGenbank:XM_011257322.3;Parent=rna-XM_011257322.3
NW_020229303.1	Gnomon	exon	3369043	3369221	.	-	.	ID=exon-XM_011257322.3-3;Dbxref=GeneID:105250927%2CGenbank:XM_011257322.3;Parent=rna-XM_011257322.3
NW_020229303.1	Gnomon	exon	2532349	2532539	.	+	.	ID=exon-XM_011261914.3-6;Dbxref=GeneID:105253713%2CGenbank:XM_011261914.3;Parent=rna-XM_011261914.3
NW_020229303.1	Gnomon	exon	2532711	2532872	.	+	.	ID=exon-XM_011261914.3-7;Dbxref=GeneID:105253713%2CGenbank:XM_011261914.3;Parent=rna-XM_011261914.3
NW_020229303.1	Gnomon	exon	2531423	2531608	.	+	.	ID=exon-XM_011261914.3-4;Dbxref=GeneID:105253713%2CGenbank:XM_011261914.3;Parent=rna-XM_011261914.3
NW_020229303.1	Gnomon	exon	2531948	2532183	.	+	.	ID=exon-XM_011261914.3-5;Dbxref=GeneID:105253713%2CGenbank:XM_011261914.3;Parent=rna-XM_011261914.3
NW_020229303.1	Gnomon	exon	2526916	2527013	.	+	.	ID=exon-XM_011261914.3-2;Dbxref=GeneID:105253713%2CGenbank:XM_011261914.3;Parent=rna-XM_011261914.3
NW_020229303.1	Gnomon	exon	2529208	2529471	.	+	.	ID=exon-XM_011261914.3-3;Dbxref=GeneID:105253713%2CGenbank:XM_011261914.3;Parent=rna-XM_011261914.3
NW_020229303.1	Gnomon	exon	2508468	2508751	.	+	.	ID=exon-XM_011261914.3-1;Dbxref=GeneID:105253713%2CGenbank:XM_011261914.3;Parent=rna-XM_011261914.3
NW_020229303.1	Gnomon	exon	2533407	2534845	.	+	.	ID=exon-XM_011261914.3-8;Dbxref=GeneID:105253713%2CGenbank:XM_011261914.3;Parent=rna-XM_011261914.3
NW_020229303.1	Gnomon	exon	2535007	2535114	.	+	.	ID=exon-XM_011261914.3-9;Dbxref=GeneID:105253713%2CGenbank:XM_011261914.3;Parent=rna-XM_011261914.3
NW_020229303.1	Gnomon	exon	2275258	2275381	.	-	.	ID=exon-XM_025407560.1-2;Dbxref=GeneID:105254508%2CGenbank:XM_025407560.1;Parent=rna-XM_025407560.1
NW_020229303.1	Gnomon	exon	2274843	2275002	.	-	.	ID=exon-XM_025407560.1-3;Dbxref=GeneID:105254508%2CGenbank:XM_025407560.1;Parent=rna-XM_025407560.1
NW_020229303.1	Gnomon	exon	2274578	2274720	.	-	.	ID=exon-XM_025407560.1-4;Dbxref=GeneID:105254508%2CGenbank:XM_025407560.1;Parent=rna-XM_025407560.1
NW_020229303.1	Gnomon	exon	2274022	2274260	.	-	.	ID=exon-XM_025407560.1-5;Dbxref=GeneID:105254508%2CGenbank:XM_025407560.1;Parent=rna-XM_025407560.1
NW_020229303.1	Gnomon	exon	2273430	2273679	.	-	.	ID=exon-XM_025407560.1-6;Dbxref=GeneID:105254508%2CGenbank:XM_025407560.1;Parent=rna-XM_025407560.1
NW_020229303.1	Gnomon	exon	2273090	2273365	.	-	.	ID=exon-XM_025407560.1-7;Dbxref=GeneID:105254508%2CGenbank:XM_025407560.1;Parent=rna-XM_025407560.1
NW_020229303.1	Gnomon	exon	2272721	2272848	.	-	.	ID=exon-XM_025407560.1-8;Dbxref=GeneID:105254508%2CGenbank:XM_025407560.1;Parent=rna-XM_025407560.1
NW_020229303.1	Gnomon	exon	2271384	2271430	.	-	.	ID=exon-XM_025407560.1-9;Dbxref=GeneID:105254508%2CGenbank:XM_025407560.1;Parent=rna-XM_025407560.1
NW_020229303.1	Gnomon	exon	2275449	2275558	.	-	.	ID=exon-XM_025407560.1-1;Dbxref=GeneID:105254508%2CGenbank:XM_025407560.1;Parent=rna-XM_025407560.1
NW_020229303.1	Gnomon	exon	2926866	2927053	.	+	.	ID=exon-XM_025407624.1-1;Dbxref=GeneID:112637576%2CGenbank:XM_025407624.1;Parent=rna-XM_025407624.1
NW_020229303.1	Gnomon	exon	2927287	2927537	.	+	.	ID=exon-XM_025407624.1-2;Dbxref=GeneID:112637576%2CGenbank:XM_025407624.1;Parent=rna-XM_025407624.1
NW_020229303.1	Gnomon	exon	2927656	2927907	.	+	.	ID=exon-XM_025407624.1-3;Dbxref=GeneID:112637576%2CGenbank:XM_025407624.1;Parent=rna-XM_025407624.1
NW_020229303.1	Gnomon	mRNA	1962935	1969895	.	-	.	Name=XM_025407503.1;ID=rna-XM_025407503.1;Dbxref=GeneID:105253338%2CGenbank:XM_025407503.1;Parent=gene-LOC105253338
NW_020229303.1	Gnomon	mRNA	2962445	2966806	.	-	.	Name=XM_011257363.3;ID=rna-XM_011257363.3;Dbxref=GeneID:105250952%2CGenbank:XM_011257363.3;Parent=gene-LOC105250952
NW_020229303.1	Gnomon	CDS	2419580	2421170	.	-	0	Name=XP_011260227.1;ID=cds-XP_011260227.1;Dbxref=GeneID:105253714%2CGenbank:XP_011260227.1;Parent=rna-XM_011261925.3
NW_020229303.1	Gnomon	CDS	2418488	2419164	.	-	0	Name=XP_011260227.1;ID=cds-XP_011260227.1;Dbxref=GeneID:105253714%2CGenbank:XP_011260227.1;Parent=rna-XM_011261925.3
NW_020229303.1	Gnomon	CDS	55040	55526	.	+	0	Name=XP_011263117.1;ID=cds-XP_011263117.1;Dbxref=GeneID:105255499%2CGenbank:XP_011263117.1;Parent=rna-XM_011264815.3
NW_020229303.1	Gnomon	CDS	68126	68167	.	+	0	Name=XP_011263117.1;ID=cds-XP_011263117.1;Dbxref=GeneID:105255499%2CGenbank:XP_011263117.1;Parent=rna-XM_011264815.3
NW_020229303.1	Gnomon	CDS	87305	87395	.	+	0	Name=XP_011263117.1;ID=cds-XP_011263117.1;Dbxref=GeneID:105255499%2CGenbank:XP_011263117.1;Parent=rna-XM_011264815.3
NW_020229303.1	Gnomon	CDS	89681	89804	.	+	0	Name=XP_011263117.1;ID=cds-XP_011263117.1;Dbxref=GeneID:105255499%2CGenbank:XP_011263117.1;Parent=rna-XM_011264815.3
NW_020229303.1	Gnomon	CDS	108460	108634	.	+	0	Name=XP_011263117.1;ID=cds-XP_011263117.1;Dbxref=GeneID:105255499%2CGenbank:XP_011263117.1;Parent=rna-XM_011264815.3
NW_020229303.1	Gnomon	CDS	109233	109409	.	+	0	Name=XP_011263117.1;ID=cds-XP_011263117.1;Dbxref=GeneID:105255499%2CGenbank:XP_011263117.1;Parent=rna-XM_011264815.3
NW_020229303.1	Gnomon	CDS	109882	110045	.	+	0	Name=XP_011263117.1;ID=cds-XP_011263117.1;Dbxref=GeneID:105255499%2CGenbank:XP_011263117.1;Parent=rna-XM_011264815.3
NW_020229303.1	Gnomon	exon	2160259	2160455	.	+	.	ID=exon-XM_025407513.1-4;Dbxref=GeneID:105254256%2CGenbank:XM_025407513.1;Parent=rna-XM_025407513.1
NW_020229303.1	Gnomon	exon	2160544	2160604	.	+	.	ID=exon-XM_025407513.1-5;Dbxref=GeneID:105254256%2CGenbank:XM_025407513.1;Parent=rna-XM_025407513.1
NW_020229303.1	Gnomon	exon	2159612	2159805	.	+	.	ID=exon-XM_025407513.1-2;Dbxref=GeneID:105254256%2CGenbank:XM_025407513.1;Parent=rna-XM_025407513.1
NW_020229303.1	Gnomon	exon	2159878	2160173	.	+	.	ID=exon-XM_025407513.1-3;Dbxref=GeneID:105254256%2CGenbank:XM_025407513.1;Parent=rna-XM_025407513.1
NW_020229303.1	Gnomon	exon	2162542	2164536	.	+	.	ID=exon-XM_025407513.1-8;Dbxref=GeneID:105254256%2CGenbank:XM_025407513.1;Parent=rna-XM_025407513.1
NW_020229303.1	Gnomon	exon	2160680	2160866	.	+	.	ID=exon-XM_025407513.1-6;Dbxref=GeneID:105254256%2CGenbank:XM_025407513.1;Parent=rna-XM_025407513.1
NW_020229303.1	Gnomon	exon	2160959	2161088	.	+	.	ID=exon-XM_025407513.1-7;Dbxref=GeneID:105254256%2CGenbank:XM_025407513.1;Parent=rna-XM_025407513.1
NW_020229303.1	Gnomon	exon	2158401	2158798	.	+	.	ID=exon-XM_025407513.1-1;Dbxref=GeneID:105254256%2CGenbank:XM_025407513.1;Parent=rna-XM_025407513.1
NW_020229303.1	Gnomon	CDS	583139	583332	.	+	0	Name=XP_025263334.1;ID=cds-XP_025263334.1;Dbxref=GeneID:105255481%2CGenbank:XP_025263334.1;Parent=rna-XM_025407549.1
NW_020229303.1	Gnomon	CDS	583410	583545	.	+	0	Name=XP_025263334.1;ID=cds-XP_025263334.1;Dbxref=GeneID:105255481%2CGenbank:XP_025263334.1;Parent=rna-XM_025407549.1
NW_020229303.1	Gnomon	CDS	584192	584230	.	+	0	Name=XP_025263334.1;ID=cds-XP_025263334.1;Dbxref=GeneID:105255481%2CGenbank:XP_025263334.1;Parent=rna-XM_025407549.1
NW_020229303.1	Gnomon	CDS	585193	585310	.	+	0	Name=XP_025263334.1;ID=cds-XP_025263334.1;Dbxref=GeneID:105255481%2CGenbank:XP_025263334.1;Parent=rna-XM_025407549.1
NW_020229303.1	Gnomon	CDS	585563	585738	.	+	0	Name=XP_025263334.1;ID=cds-XP_025263334.1;Dbxref=GeneID:105255481%2CGenbank:XP_025263334.1;Parent=rna-XM_025407549.1
NW_020229303.1	Gnomon	CDS	585983	586114	.	+	0	Name=XP_025263334.1;ID=cds-XP_025263334.1;Dbxref=GeneID:105255481%2CGenbank:XP_025263334.1;Parent=rna-XM_025407549.1
NW_020229303.1	Gnomon	CDS	586197	586379	.	+	0	Name=XP_025263334.1;ID=cds-XP_025263334.1;Dbxref=GeneID:105255481%2CGenbank:XP_025263334.1;Parent=rna-XM_025407549.1
NW_020229303.1	Gnomon	CDS	586506	586676	.	+	0	Name=XP_025263334.1;ID=cds-XP_025263334.1;Dbxref=GeneID:105255481%2CGenbank:XP_025263334.1;Parent=rna-XM_025407549.1
NW_020229303.1	Gnomon	CDS	3004988	3005318	.	-	0	Name=XP_011255658.2;ID=cds-XP_011255658.2;Dbxref=GeneID:105250949%2CGenbank:XP_011255658.2;Parent=rna-XM_011257356.3
NW_020229303.1	Gnomon	CDS	3004627	3004888	.	-	0	Name=XP_011255658.2;ID=cds-XP_011255658.2;Dbxref=GeneID:105250949%2CGenbank:XP_011255658.2;Parent=rna-XM_011257356.3
NW_020229303.1	Gnomon	CDS	3004344	3004551	.	-	0	Name=XP_011255658.2;ID=cds-XP_011255658.2;Dbxref=GeneID:105250949%2CGenbank:XP_011255658.2;Parent=rna-XM_011257356.3
NW_020229303.1	Gnomon	CDS	3004144	3004273	.	-	0	Name=XP_011255658.2;ID=cds-XP_011255658.2;Dbxref=GeneID:105250949%2CGenbank:XP_011255658.2;Parent=rna-XM_011257356.3
NW_020229303.1	Gnomon	CDS	3003967	3004058	.	-	0	Name=XP_011255658.2;ID=cds-XP_011255658.2;Dbxref=GeneID:105250949%2CGenbank:XP_011255658.2;Parent=rna-XM_011257356.3
NW_020229303.1	Gnomon	exon	2275258	2275381	.	-	.	ID=exon-XM_025407559.1-2;Dbxref=GeneID:105254508%2CGenbank:XM_025407559.1;Parent=rna-XM_025407559.1
NW_020229303.1	Gnomon	exon	2274843	2275002	.	-	.	ID=exon-XM_025407559.1-3;Dbxref=GeneID:105254508%2CGenbank:XM_025407559.1;Parent=rna-XM_025407559.1
NW_020229303.1	Gnomon	exon	2275440	2275558	.	-	.	ID=exon-XM_025407559.1-1;Dbxref=GeneID:105254508%2CGenbank:XM_025407559.1;Parent=rna-XM_025407559.1
NW_020229303.1	Gnomon	exon	2273430	2273679	.	-	.	ID=exon-XM_025407559.1-6;Dbxref=GeneID:105254508%2CGenbank:XM_025407559.1;Parent=rna-XM_025407559.1
NW_020229303.1	Gnomon	exon	2273090	2273365	.	-	.	ID=exon-XM_025407559.1-7;Dbxref=GeneID:105254508%2CGenbank:XM_025407559.1;Parent=rna-XM_025407559.1
NW_020229303.1	Gnomon	exon	2274578	2274720	.	-	.	ID=exon-XM_025407559.1-4;Dbxref=GeneID:105254508%2CGenbank:XM_025407559.1;Parent=rna-XM_025407559.1
NW_020229303.1	Gnomon	exon	2274022	2274260	.	-	.	ID=exon-XM_025407559.1-5;Dbxref=GeneID:105254508%2CGenbank:XM_025407559.1;Parent=rna-XM_025407559.1
NW_020229303.1	Gnomon	exon	2272721	2272848	.	-	.	ID=exon-XM_025407559.1-8;Dbxref=GeneID:105254508%2CGenbank:XM_025407559.1;Parent=rna-XM_025407559.1
NW_020229303.1	Gnomon	exon	2271384	2271430	.	-	.	ID=exon-XM_025407559.1-9;Dbxref=GeneID:105254508%2CGenbank:XM_025407559.1;Parent=rna-XM_025407559.1
NW_020229303.1	Gnomon	mRNA	2962443	2967879	.	-	.	Name=XM_011257362.3;ID=rna-XM_011257362.3;Dbxref=GeneID:105250952%2CGenbank:XM_011257362.3;Parent=gene-LOC105250952
NW_020229303.1	Gnomon	mRNA	1454245	1461438	.	-	.	Name=XM_025407592.1;ID=rna-XM_025407592.1;Dbxref=GeneID:112637566%2CGenbank:XM_025407592.1;Parent=gene-LOC112637566
NW_020229303.1	Gnomon	mRNA	1132013	1308534	.	-	.	Name=XM_025407602.1;ID=rna-XM_025407602.1;Dbxref=GeneID:105256308%2CGenbank:XM_025407602.1;Parent=gene-LOC105256308
NW_020229303.1	Gnomon	mRNA	1405059	1410007	.	+	.	Name=XM_025407498.1;ID=rna-XM_025407498.1;Dbxref=GeneID:109609808%2CGenbank:XM_025407498.1;Parent=gene-LOC109609808
NW_020229303.1	Gnomon	exon	1976958	1977757	.	-	.	ID=exon-XM_011261305.3-2;Dbxref=GeneID:105253339%2CGenbank:XM_011261305.3;Parent=rna-XM_011261305.3
NW_020229303.1	Gnomon	exon	1976408	1976614	.	-	.	ID=exon-XM_011261305.3-3;Dbxref=GeneID:105253339%2CGenbank:XM_011261305.3;Parent=rna-XM_011261305.3
NW_020229303.1	Gnomon	exon	1978704	1979127	.	-	.	ID=exon-XM_011261305.3-1;Dbxref=GeneID:105253339%2CGenbank:XM_011261305.3;Parent=rna-XM_011261305.3
NW_020229303.1	Gnomon	exon	1975198	1975597	.	-	.	ID=exon-XM_011261305.3-6;Dbxref=GeneID:105253339%2CGenbank:XM_011261305.3;Parent=rna-XM_011261305.3
NW_020229303.1	Gnomon	exon	1974599	1975013	.	-	.	ID=exon-XM_011261305.3-7;Dbxref=GeneID:105253339%2CGenbank:XM_011261305.3;Parent=rna-XM_011261305.3
NW_020229303.1	Gnomon	exon	1976086	1976334	.	-	.	ID=exon-XM_011261305.3-4;Dbxref=GeneID:105253339%2CGenbank:XM_011261305.3;Parent=rna-XM_011261305.3
NW_020229303.1	Gnomon	exon	1975723	1975988	.	-	.	ID=exon-XM_011261305.3-5;Dbxref=GeneID:105253339%2CGenbank:XM_011261305.3;Parent=rna-XM_011261305.3
NW_020229303.1	Gnomon	mRNA	3427503	3436525	.	+	.	Name=XM_025407508.1;ID=rna-XM_025407508.1;Dbxref=GeneID:105250917%2CGenbank:XM_025407508.1;Parent=gene-LOC105250917
NW_020229303.1	Gnomon	exon	3117239	3117460	.	-	.	ID=exon-XM_011257323.3-1;Dbxref=GeneID:105250928%2CGenbank:XM_011257323.3;Parent=rna-XM_011257323.3
NW_020229303.1	Gnomon	exon	3115772	3115881	.	-	.	ID=exon-XM_011257323.3-2;Dbxref=GeneID:105250928%2CGenbank:XM_011257323.3;Parent=rna-XM_011257323.3
NW_020229303.1	Gnomon	exon	3114732	3114910	.	-	.	ID=exon-XM_011257323.3-5;Dbxref=GeneID:105250928%2CGenbank:XM_011257323.3;Parent=rna-XM_011257323.3
NW_020229303.1	Gnomon	exon	3114394	3114531	.	-	.	ID=exon-XM_011257323.3-6;Dbxref=GeneID:105250928%2CGenbank:XM_011257323.3;Parent=rna-XM_011257323.3
NW_020229303.1	Gnomon	exon	3115439	3115647	.	-	.	ID=exon-XM_011257323.3-3;Dbxref=GeneID:105250928%2CGenbank:XM_011257323.3;Parent=rna-XM_011257323.3
NW_020229303.1	Gnomon	exon	3114998	3115176	.	-	.	ID=exon-XM_011257323.3-4;Dbxref=GeneID:105250928%2CGenbank:XM_011257323.3;Parent=rna-XM_011257323.3
NW_020229303.1	Gnomon	exon	3111845	3111998	.	-	.	ID=exon-XM_011257323.3-9;Dbxref=GeneID:105250928%2CGenbank:XM_011257323.3;Parent=rna-XM_011257323.3
NW_020229303.1	Gnomon	exon	3114204	3114314	.	-	.	ID=exon-XM_011257323.3-7;Dbxref=GeneID:105250928%2CGenbank:XM_011257323.3;Parent=rna-XM_011257323.3
NW_020229303.1	Gnomon	exon	3112359	3112512	.	-	.	ID=exon-XM_011257323.3-8;Dbxref=GeneID:105250928%2CGenbank:XM_011257323.3;Parent=rna-XM_011257323.3
NW_020229303.1	Gnomon	mRNA	2962442	2967881	.	-	.	Name=XM_011257361.3;ID=rna-XM_011257361.3;Dbxref=GeneID:105250952%2CGenbank:XM_011257361.3;Parent=gene-LOC105250952
NW_020229303.1	Gnomon	mRNA	3481715	3482952	.	+	.	Name=XM_025407593.1;ID=rna-XM_025407593.1;Dbxref=GeneID:112637567%2CGenbank:XM_025407593.1;Parent=gene-LOC112637567
NW_020229303.1	Gnomon	mRNA	1132013	1308534	.	-	.	Name=XM_025407603.1;ID=rna-XM_025407603.1;Dbxref=GeneID:105256308%2CGenbank:XM_025407603.1;Parent=gene-LOC105256308
NW_020229303.1	Gnomon	exon	3341339	3341627	.	-	.	ID=exon-XM_025407532.1-14;Dbxref=GeneID:105250926%2CGenbank:XM_025407532.1;Parent=rna-XM_025407532.1
NW_020229303.1	Gnomon	exon	3341093	3341252	.	-	.	ID=exon-XM_025407532.1-15;Dbxref=GeneID:105250926%2CGenbank:XM_025407532.1;Parent=rna-XM_025407532.1
NW_020229303.1	Gnomon	exon	3340883	3340990	.	-	.	ID=exon-XM_025407532.1-16;Dbxref=GeneID:105250926%2CGenbank:XM_025407532.1;Parent=rna-XM_025407532.1
NW_020229303.1	Gnomon	exon	3339254	3339731	.	-	.	ID=exon-XM_025407532.1-17;Dbxref=GeneID:105250926%2CGenbank:XM_025407532.1;Parent=rna-XM_025407532.1
NW_020229303.1	Gnomon	exon	3342835	3343047	.	-	.	ID=exon-XM_025407532.1-10;Dbxref=GeneID:105250926%2CGenbank:XM_025407532.1;Parent=rna-XM_025407532.1
NW_020229303.1	Gnomon	exon	3342597	3342731	.	-	.	ID=exon-XM_025407532.1-11;Dbxref=GeneID:105250926%2CGenbank:XM_025407532.1;Parent=rna-XM_025407532.1
NW_020229303.1	Gnomon	exon	3342195	3342369	.	-	.	ID=exon-XM_025407532.1-12;Dbxref=GeneID:105250926%2CGenbank:XM_025407532.1;Parent=rna-XM_025407532.1
NW_020229303.1	Gnomon	exon	3341767	3342086	.	-	.	ID=exon-XM_025407532.1-13;Dbxref=GeneID:105250926%2CGenbank:XM_025407532.1;Parent=rna-XM_025407532.1
NW_020229303.1	Gnomon	exon	2928899	2929171	.	+	.	ID=exon-XM_025407625.1-2;Dbxref=GeneID:112637577%2CGenbank:XM_025407625.1;Parent=rna-XM_025407625.1
NW_020229303.1	Gnomon	exon	2930473	2930616	.	+	.	ID=exon-XM_025407625.1-3;Dbxref=GeneID:112637577%2CGenbank:XM_025407625.1;Parent=rna-XM_025407625.1
NW_020229303.1	Gnomon	exon	2928461	2928529	.	+	.	ID=exon-XM_025407625.1-1;Dbxref=GeneID:112637577%2CGenbank:XM_025407625.1;Parent=rna-XM_025407625.1
NW_020229303.1	Gnomon	mRNA	1405059	1410007	.	+	.	Name=XM_025407499.1;ID=rna-XM_025407499.1;Dbxref=GeneID:109609808%2CGenbank:XM_025407499.1;Parent=gene-LOC109609808
NW_020229303.1	Gnomon	mRNA	349944	359309	.	+	.	Name=XM_025407509.1;ID=rna-XM_025407509.1;Dbxref=GeneID:105255503%2CGenbank:XM_025407509.1;Parent=gene-LOC105255503
NW_020229303.1	Gnomon	mRNA	2962444	2967878	.	-	.	Name=XM_011257360.3;ID=rna-XM_011257360.3;Dbxref=GeneID:105250952%2CGenbank:XM_011257360.3;Parent=gene-LOC105250952
NW_020229303.1	Gnomon	exon	2160959	2164536	.	+	.	ID=exon-XM_025407512.1-7;Dbxref=GeneID:105254256%2CGenbank:XM_025407512.1;Parent=rna-XM_025407512.1
NW_020229303.1	Gnomon	exon	2159878	2160173	.	+	.	ID=exon-XM_025407512.1-3;Dbxref=GeneID:105254256%2CGenbank:XM_025407512.1;Parent=rna-XM_025407512.1
NW_020229303.1	Gnomon	exon	2160259	2160455	.	+	.	ID=exon-XM_025407512.1-4;Dbxref=GeneID:105254256%2CGenbank:XM_025407512.1;Parent=rna-XM_025407512.1
NW_020229303.1	Gnomon	exon	2160544	2160604	.	+	.	ID=exon-XM_025407512.1-5;Dbxref=GeneID:105254256%2CGenbank:XM_025407512.1;Parent=rna-XM_025407512.1
NW_020229303.1	Gnomon	exon	2160680	2160866	.	+	.	ID=exon-XM_025407512.1-6;Dbxref=GeneID:105254256%2CGenbank:XM_025407512.1;Parent=rna-XM_025407512.1
NW_020229303.1	Gnomon	exon	2159075	2159224	.	+	.	ID=exon-XM_025407512.1-1;Dbxref=GeneID:105254256%2CGenbank:XM_025407512.1;Parent=rna-XM_025407512.1
NW_020229303.1	Gnomon	exon	2159612	2159805	.	+	.	ID=exon-XM_025407512.1-2;Dbxref=GeneID:105254256%2CGenbank:XM_025407512.1;Parent=rna-XM_025407512.1
NW_020229303.1	Gnomon	exon	1425023	1425174	.	+	.	ID=exon-XM_025407583.1-5;Dbxref=GeneID:112637559%2CGenbank:XM_025407583.1;Parent=rna-XM_025407583.1
NW_020229303.1	Gnomon	exon	1420437	1420600	.	+	.	ID=exon-XM_025407583.1-1;Dbxref=GeneID:112637559%2CGenbank:XM_025407583.1;Parent=rna-XM_025407583.1
NW_020229303.1	Gnomon	exon	1422620	1422823	.	+	.	ID=exon-XM_025407583.1-2;Dbxref=GeneID:112637559%2CGenbank:XM_025407583.1;Parent=rna-XM_025407583.1
NW_020229303.1	Gnomon	exon	1423401	1423599	.	+	.	ID=exon-XM_025407583.1-3;Dbxref=GeneID:112637559%2CGenbank:XM_025407583.1;Parent=rna-XM_025407583.1
NW_020229303.1	Gnomon	exon	1424181	1424262	.	+	.	ID=exon-XM_025407583.1-4;Dbxref=GeneID:112637559%2CGenbank:XM_025407583.1;Parent=rna-XM_025407583.1
NW_020229303.1	Gnomon	exon	2532711	2532872	.	+	.	ID=exon-XM_011261915.3-7;Dbxref=GeneID:105253713%2CGenbank:XM_011261915.3;Parent=rna-XM_011261915.3
NW_020229303.1	Gnomon	exon	2533407	2534845	.	+	.	ID=exon-XM_011261915.3-8;Dbxref=GeneID:105253713%2CGenbank:XM_011261915.3;Parent=rna-XM_011261915.3
NW_020229303.1	Gnomon	exon	2535007	2535114	.	+	.	ID=exon-XM_011261915.3-9;Dbxref=GeneID:105253713%2CGenbank:XM_011261915.3;Parent=rna-XM_011261915.3
NW_020229303.1	Gnomon	exon	1371354	1371494	.	-	.	ID=id-LOC112637571-2;Dbxref=GeneID:112637571;Parent=gene-LOC112637571
NW_020229303.1	Gnomon	exon	1371619	1371914	.	-	.	ID=id-LOC112637571-3;Dbxref=GeneID:112637571;Parent=gene-LOC112637571
NW_020229303.1	Gnomon	exon	2529208	2529471	.	+	.	ID=exon-XM_011261915.3-3;Dbxref=GeneID:105253713%2CGenbank:XM_011261915.3;Parent=rna-XM_011261915.3
NW_020229303.1	Gnomon	exon	2531423	2531608	.	+	.	ID=exon-XM_011261915.3-4;Dbxref=GeneID:105253713%2CGenbank:XM_011261915.3;Parent=rna-XM_011261915.3
NW_020229303.1	Gnomon	exon	2531948	2532183	.	+	.	ID=exon-XM_011261915.3-5;Dbxref=GeneID:105253713%2CGenbank:XM_011261915.3;Parent=rna-XM_011261915.3
NW_020229303.1	Gnomon	exon	2532349	2532539	.	+	.	ID=exon-XM_011261915.3-6;Dbxref=GeneID:105253713%2CGenbank:XM_011261915.3;Parent=rna-XM_011261915.3
NW_020229303.1	Gnomon	exon	2427031	2427255	.	+	.	ID=exon-XM_011261915.3-1;Dbxref=GeneID:105253713%2CGenbank:XM_011261915.3;Parent=rna-XM_011261915.3
NW_020229303.1	Gnomon	exon	2526916	2527013	.	+	.	ID=exon-XM_011261915.3-2;Dbxref=GeneID:105253713%2CGenbank:XM_011261915.3;Parent=rna-XM_011261915.3
NW_020229303.1	Gnomon	CDS	2726783	2726792	.	+	0	Name=XP_011253117.1;ID=cds-XP_011253117.1;Dbxref=GeneID:105249384%2CGenbank:XP_011253117.1;Parent=rna-XM_011254815.2
NW_020229303.1	Gnomon	CDS	2728509	2728699	.	+	0	Name=XP_011253117.1;ID=cds-XP_011253117.1;Dbxref=GeneID:105249384%2CGenbank:XP_011253117.1;Parent=rna-XM_011254815.2
NW_020229303.1	Gnomon	CDS	2729027	2729164	.	+	0	Name=XP_011253117.1;ID=cds-XP_011253117.1;Dbxref=GeneID:105249384%2CGenbank:XP_011253117.1;Parent=rna-XM_011254815.2
NW_020229303.1	Gnomon	CDS	2731968	2732246	.	+	0	Name=XP_011253117.1;ID=cds-XP_011253117.1;Dbxref=GeneID:105249384%2CGenbank:XP_011253117.1;Parent=rna-XM_011254815.2
NW_020229303.1	Gnomon	CDS	2732772	2733081	.	+	0	Name=XP_011253117.1;ID=cds-XP_011253117.1;Dbxref=GeneID:105249384%2CGenbank:XP_011253117.1;Parent=rna-XM_011254815.2
NW_020229303.1	Gnomon	CDS	2733523	2733825	.	+	0	Name=XP_011253117.1;ID=cds-XP_011253117.1;Dbxref=GeneID:105249384%2CGenbank:XP_011253117.1;Parent=rna-XM_011254815.2
NW_020229303.1	Gnomon	CDS	2735179	2735413	.	+	0	Name=XP_011253117.1;ID=cds-XP_011253117.1;Dbxref=GeneID:105249384%2CGenbank:XP_011253117.1;Parent=rna-XM_011254815.2
NW_020229303.1	Gnomon	CDS	2735769	2736001	.	+	0	Name=XP_011253117.1;ID=cds-XP_011253117.1;Dbxref=GeneID:105249384%2CGenbank:XP_011253117.1;Parent=rna-XM_011254815.2
NW_020229303.1	Gnomon	CDS	2738473	2738516	.	+	0	Name=XP_011253117.1;ID=cds-XP_011253117.1;Dbxref=GeneID:105249384%2CGenbank:XP_011253117.1;Parent=rna-XM_011254815.2
NW_020229303.1	Gnomon	CDS	3001921	3001981	.	+	0	Name=XP_011255656.1;ID=cds-XP_011255656.1;Dbxref=GeneID:105250948%2CGenbank:XP_011255656.1;Parent=rna-XM_011257354.3
NW_020229303.1	Gnomon	CDS	3002316	3002439	.	+	0	Name=XP_011255656.1;ID=cds-XP_011255656.1;Dbxref=GeneID:105250948%2CGenbank:XP_011255656.1;Parent=rna-XM_011257354.3
NW_020229303.1	Gnomon	CDS	3002531	3002659	.	+	0	Name=XP_011255656.1;ID=cds-XP_011255656.1;Dbxref=GeneID:105250948%2CGenbank:XP_011255656.1;Parent=rna-XM_011257354.3
NW_020229303.1	Gnomon	CDS	3002741	3003248	.	+	0	Name=XP_011255656.1;ID=cds-XP_011255656.1;Dbxref=GeneID:105250948%2CGenbank:XP_011255656.1;Parent=rna-XM_011257354.3
NW_020229303.1	Gnomon	mRNA	153390	162066	.	-	.	Name=XM_025407590.1;ID=rna-XM_025407590.1;Dbxref=GeneID:105255497%2CGenbank:XM_025407590.1;Parent=gene-LOC105255497
NW_020229303.1	Gnomon	exon	174290	174559	.	+	.	ID=exon-XM_020028859.2-2;Dbxref=GeneID:105255495%2CGenbank:XM_020028859.2;Parent=rna-XM_020028859.2
NW_020229303.1	Gnomon	exon	174793	175002	.	+	.	ID=exon-XM_020028859.2-3;Dbxref=GeneID:105255495%2CGenbank:XM_020028859.2;Parent=rna-XM_020028859.2
NW_020229303.1	Gnomon	exon	173832	173911	.	+	.	ID=exon-XM_020028859.2-1;Dbxref=GeneID:105255495%2CGenbank:XM_020028859.2;Parent=rna-XM_020028859.2
NW_020229303.1	Gnomon	exon	175855	176006	.	+	.	ID=exon-XM_020028859.2-6;Dbxref=GeneID:105255495%2CGenbank:XM_020028859.2;Parent=rna-XM_020028859.2
NW_020229303.1	Gnomon	exon	176120	176276	.	+	.	ID=exon-XM_020028859.2-7;Dbxref=GeneID:105255495%2CGenbank:XM_020028859.2;Parent=rna-XM_020028859.2
NW_020229303.1	Gnomon	exon	175164	175362	.	+	.	ID=exon-XM_020028859.2-4;Dbxref=GeneID:105255495%2CGenbank:XM_020028859.2;Parent=rna-XM_020028859.2
NW_020229303.1	Gnomon	exon	175584	175784	.	+	.	ID=exon-XM_020028859.2-5;Dbxref=GeneID:105255495%2CGenbank:XM_020028859.2;Parent=rna-XM_020028859.2
NW_020229303.1	Gnomon	exon	176414	176584	.	+	.	ID=exon-XM_020028859.2-8;Dbxref=GeneID:105255495%2CGenbank:XM_020028859.2;Parent=rna-XM_020028859.2
NW_020229303.1	Gnomon	mRNA	2972507	2976774	.	+	.	Name=XM_025407600.1;ID=rna-XM_025407600.1;Dbxref=GeneID:105250954%2CGenbank:XM_025407600.1;Parent=gene-LOC105250954
NW_020229303.1	Gnomon	mRNA	2854076	2856413	.	-	.	Name=XM_025407506.1;ID=rna-XM_025407506.1;Dbxref=GeneID:105255776%2CGenbank:XM_025407506.1;Parent=gene-LOC105255776
NW_020229303.1	Gnomon	mRNA	1405059	1410007	.	+	.	Name=XM_025407496.1;ID=rna-XM_025407496.1;Dbxref=GeneID:109609808%2CGenbank:XM_025407496.1;Parent=gene-LOC109609808
NW_020229303.1	Gnomon	mRNA	2158826	2164536	.	+	.	Name=XM_020028441.2;ID=rna-XM_020028441.2;Dbxref=GeneID:105254256%2CGenbank:XM_020028441.2;Parent=gene-LOC105254256
NW_020229303.1	Gnomon	exon	252819	253016	.	-	.	ID=exon-XM_011264798.3-5;Dbxref=GeneID:105255493%2CGenbank:XM_011264798.3;Parent=rna-XM_011264798.3
NW_020229303.1	Gnomon	exon	252597	252748	.	-	.	ID=exon-XM_011264798.3-6;Dbxref=GeneID:105255493%2CGenbank:XM_011264798.3;Parent=rna-XM_011264798.3
NW_020229303.1	Gnomon	exon	252327	252483	.	-	.	ID=exon-XM_011264798.3-7;Dbxref=GeneID:105255493%2CGenbank:XM_011264798.3;Parent=rna-XM_011264798.3
NW_020229303.1	Gnomon	exon	252027	252178	.	-	.	ID=exon-XM_011264798.3-8;Dbxref=GeneID:105255493%2CGenbank:XM_011264798.3;Parent=rna-XM_011264798.3
NW_020229303.1	Gnomon	exon	255272	255390	.	-	.	ID=exon-XM_011264798.3-1;Dbxref=GeneID:105255493%2CGenbank:XM_011264798.3;Parent=rna-XM_011264798.3
NW_020229303.1	Gnomon	exon	254056	254279	.	-	.	ID=exon-XM_011264798.3-2;Dbxref=GeneID:105255493%2CGenbank:XM_011264798.3;Parent=rna-XM_011264798.3
NW_020229303.1	Gnomon	exon	253603	253809	.	-	.	ID=exon-XM_011264798.3-3;Dbxref=GeneID:105255493%2CGenbank:XM_011264798.3;Parent=rna-XM_011264798.3
NW_020229303.1	Gnomon	exon	253239	253437	.	-	.	ID=exon-XM_011264798.3-4;Dbxref=GeneID:105255493%2CGenbank:XM_011264798.3;Parent=rna-XM_011264798.3
NW_020229303.1	Gnomon	mRNA	1453998	1461438	.	-	.	Name=XM_025407591.1;ID=rna-XM_025407591.1;Dbxref=GeneID:112637566%2CGenbank:XM_025407591.1;Parent=gene-LOC112637566
NW_020229303.1	Gnomon	mRNA	1132013	1308534	.	-	.	Name=XM_025407601.1;ID=rna-XM_025407601.1;Dbxref=GeneID:105256308%2CGenbank:XM_025407601.1;Parent=gene-LOC105256308
NW_020229303.1	Gnomon	mRNA	3426856	3436525	.	+	.	Name=XM_025407507.1;ID=rna-XM_025407507.1;Dbxref=GeneID:105250917%2CGenbank:XM_025407507.1;Parent=gene-LOC105250917
NW_020229303.1	Gnomon	exon	1807672	1807749	.	+	.	ID=exon-XM_011262267.3-1;Dbxref=GeneID:105253911%2CGenbank:XM_011262267.3;Parent=rna-XM_011262267.3
NW_020229303.1	Gnomon	exon	1810818	1810978	.	+	.	ID=exon-XM_011262267.3-8;Dbxref=GeneID:105253911%2CGenbank:XM_011262267.3;Parent=rna-XM_011262267.3
NW_020229303.1	Gnomon	exon	1811098	1811275	.	+	.	ID=exon-XM_011262267.3-9;Dbxref=GeneID:105253911%2CGenbank:XM_011262267.3;Parent=rna-XM_011262267.3
NW_020229303.1	Gnomon	exon	1809106	1809273	.	+	.	ID=exon-XM_011262267.3-6;Dbxref=GeneID:105253911%2CGenbank:XM_011262267.3;Parent=rna-XM_011262267.3
NW_020229303.1	Gnomon	exon	1809871	1810024	.	+	.	ID=exon-XM_011262267.3-7;Dbxref=GeneID:105253911%2CGenbank:XM_011262267.3;Parent=rna-XM_011262267.3
NW_020229303.1	Gnomon	exon	1808709	1808843	.	+	.	ID=exon-XM_011262267.3-4;Dbxref=GeneID:105253911%2CGenbank:XM_011262267.3;Parent=rna-XM_011262267.3
NW_020229303.1	Gnomon	exon	1808915	1809033	.	+	.	ID=exon-XM_011262267.3-5;Dbxref=GeneID:105253911%2CGenbank:XM_011262267.3;Parent=rna-XM_011262267.3
NW_020229303.1	Gnomon	exon	1808158	1808368	.	+	.	ID=exon-XM_011262267.3-2;Dbxref=GeneID:105253911%2CGenbank:XM_011262267.3;Parent=rna-XM_011262267.3
NW_020229303.1	Gnomon	exon	1808436	1808547	.	+	.	ID=exon-XM_011262267.3-3;Dbxref=GeneID:105253911%2CGenbank:XM_011262267.3;Parent=rna-XM_011262267.3
NW_020229303.1	Gnomon	CDS	2934256	2934370	.	+	0	Name=XP_025263338.1;ID=cds-XP_025263338.1;Dbxref=GeneID:112637550%2CGenbank:XP_025263338.1;Parent=rna-XM_025407553.1
NW_020229303.1	Gnomon	CDS	2934466	2934782	.	+	0	Name=XP_025263338.1;ID=cds-XP_025263338.1;Dbxref=GeneID:112637550%2CGenbank:XP_025263338.1;Parent=rna-XM_025407553.1
NW_020229303.1	Gnomon	exon	343328	343622	.	-	.	ID=exon-XM_020028860.2-6;Dbxref=GeneID:105255505%2CGenbank:XM_020028860.2;Parent=rna-XM_020028860.2
NW_020229303.1	Gnomon	exon	345960	346078	.	-	.	ID=exon-XM_020028860.2-1;Dbxref=GeneID:105255505%2CGenbank:XM_020028860.2;Parent=rna-XM_020028860.2
NW_020229303.1	Gnomon	exon	345492	345713	.	-	.	ID=exon-XM_020028860.2-2;Dbxref=GeneID:105255505%2CGenbank:XM_020028860.2;Parent=rna-XM_020028860.2
NW_020229303.1	Gnomon	exon	345085	345229	.	-	.	ID=exon-XM_020028860.2-3;Dbxref=GeneID:105255505%2CGenbank:XM_020028860.2;Parent=rna-XM_020028860.2
NW_020229303.1	Gnomon	exon	344605	344782	.	-	.	ID=exon-XM_020028860.2-4;Dbxref=GeneID:105255505%2CGenbank:XM_020028860.2;Parent=rna-XM_020028860.2
NW_020229303.1	Gnomon	exon	343892	344063	.	-	.	ID=exon-XM_020028860.2-5;Dbxref=GeneID:105255505%2CGenbank:XM_020028860.2;Parent=rna-XM_020028860.2
NW_020229303.1	Gnomon	exon	1132013	1132877	.	-	.	ID=exon-XM_025407602.1-7;Dbxref=GeneID:105256308%2CGenbank:XM_025407602.1;Parent=rna-XM_025407602.1
NW_020229303.1	Gnomon	exon	1135528	1135584	.	-	.	ID=exon-XM_025407602.1-5;Dbxref=GeneID:105256308%2CGenbank:XM_025407602.1;Parent=rna-XM_025407602.1
NW_020229303.1	Gnomon	exon	1133178	1134326	.	-	.	ID=exon-XM_025407602.1-6;Dbxref=GeneID:105256308%2CGenbank:XM_025407602.1;Parent=rna-XM_025407602.1
NW_020229303.1	Gnomon	exon	1305222	1305279	.	-	.	ID=exon-XM_025407602.1-3;Dbxref=GeneID:105256308%2CGenbank:XM_025407602.1;Parent=rna-XM_025407602.1
NW_020229303.1	Gnomon	exon	1256307	1256374	.	-	.	ID=exon-XM_025407602.1-4;Dbxref=GeneID:105256308%2CGenbank:XM_025407602.1;Parent=rna-XM_025407602.1
NW_020229303.1	Gnomon	exon	1308053	1308534	.	-	.	ID=exon-XM_025407602.1-1;Dbxref=GeneID:105256308%2CGenbank:XM_025407602.1;Parent=rna-XM_025407602.1
NW_020229303.1	Gnomon	exon	1307247	1307543	.	-	.	ID=exon-XM_025407602.1-2;Dbxref=GeneID:105256308%2CGenbank:XM_025407602.1;Parent=rna-XM_025407602.1
NW_020229303.1	Gnomon	CDS	1808159	1808368	.	+	0	Name=XP_011260568.1;ID=cds-XP_011260568.1;Dbxref=GeneID:105253911%2CGenbank:XP_011260568.1;Parent=rna-XM_011262266.3
NW_020229303.1	Gnomon	CDS	1808436	1808547	.	+	0	Name=XP_011260568.1;ID=cds-XP_011260568.1;Dbxref=GeneID:105253911%2CGenbank:XP_011260568.1;Parent=rna-XM_011262266.3
NW_020229303.1	Gnomon	CDS	1808709	1808843	.	+	0	Name=XP_011260568.1;ID=cds-XP_011260568.1;Dbxref=GeneID:105253911%2CGenbank:XP_011260568.1;Parent=rna-XM_011262266.3
NW_020229303.1	Gnomon	CDS	1808915	1809033	.	+	0	Name=XP_011260568.1;ID=cds-XP_011260568.1;Dbxref=GeneID:105253911%2CGenbank:XP_011260568.1;Parent=rna-XM_011262266.3
NW_020229303.1	Gnomon	CDS	1809106	1809273	.	+	0	Name=XP_011260568.1;ID=cds-XP_011260568.1;Dbxref=GeneID:105253911%2CGenbank:XP_011260568.1;Parent=rna-XM_011262266.3
NW_020229303.1	Gnomon	CDS	1809871	1810024	.	+	0	Name=XP_011260568.1;ID=cds-XP_011260568.1;Dbxref=GeneID:105253911%2CGenbank:XP_011260568.1;Parent=rna-XM_011262266.3
NW_020229303.1	Gnomon	CDS	1810818	1810978	.	+	0	Name=XP_011260568.1;ID=cds-XP_011260568.1;Dbxref=GeneID:105253911%2CGenbank:XP_011260568.1;Parent=rna-XM_011262266.3
NW_020229303.1	Gnomon	CDS	1811098	1811275	.	+	0	Name=XP_011260568.1;ID=cds-XP_011260568.1;Dbxref=GeneID:105253911%2CGenbank:XP_011260568.1;Parent=rna-XM_011262266.3
NW_020229303.1	Gnomon	CDS	1812548	1812752	.	+	0	Name=XP_011260568.1;ID=cds-XP_011260568.1;Dbxref=GeneID:105253911%2CGenbank:XP_011260568.1;Parent=rna-XM_011262266.3
NW_020229303.1	Gnomon	CDS	1813194	1813437	.	+	0	Name=XP_011260568.1;ID=cds-XP_011260568.1;Dbxref=GeneID:105253911%2CGenbank:XP_011260568.1;Parent=rna-XM_011262266.3
NW_020229303.1	Gnomon	mRNA	444953	576236	.	+	.	Name=XM_025407548.1;ID=rna-XM_025407548.1;Dbxref=GeneID:105255483%2CGenbank:XM_025407548.1;Parent=gene-LOC105255483
NW_020229303.1	Gnomon	exon	2963969	2964145	.	-	.	ID=exon-XM_025407595.1-10;Dbxref=GeneID:105250952%2CGenbank:XM_025407595.1;Parent=rna-XM_025407595.1
NW_020229303.1	Gnomon	exon	2963488	2963859	.	-	.	ID=exon-XM_025407595.1-11;Dbxref=GeneID:105250952%2CGenbank:XM_025407595.1;Parent=rna-XM_025407595.1
NW_020229303.1	Gnomon	exon	2963126	2963326	.	-	.	ID=exon-XM_025407595.1-12;Dbxref=GeneID:105250952%2CGenbank:XM_025407595.1;Parent=rna-XM_025407595.1
NW_020229303.1	Gnomon	exon	2962444	2962726	.	-	.	ID=exon-XM_025407595.1-13;Dbxref=GeneID:105250952%2CGenbank:XM_025407595.1;Parent=rna-XM_025407595.1
NW_020229303.1	Gnomon	exon	3059190	3060247	.	+	.	ID=exon-XM_025407579.1-2;Dbxref=GeneID:105250962%2CGenbank:XM_025407579.1;Parent=rna-XM_025407579.1
NW_020229303.1	Gnomon	exon	3060412	3060655	.	+	.	ID=exon-XM_025407579.1-3;Dbxref=GeneID:105250962%2CGenbank:XM_025407579.1;Parent=rna-XM_025407579.1
NW_020229303.1	Gnomon	exon	3058786	3059113	.	+	.	ID=exon-XM_025407579.1-1;Dbxref=GeneID:105250962%2CGenbank:XM_025407579.1;Parent=rna-XM_025407579.1
NW_020229303.1	Gnomon	CDS	2280708	2280919	.	-	0	Name=XP_011257418.2;ID=cds-XP_011257418.2;Dbxref=GeneID:105251971%2CGenbank:XP_011257418.2;Parent=rna-XM_011259116.3
NW_020229303.1	Gnomon	CDS	2279558	2280638	.	-	0	Name=XP_011257418.2;ID=cds-XP_011257418.2;Dbxref=GeneID:105251971%2CGenbank:XP_011257418.2;Parent=rna-XM_011259116.3
NW_020229303.1	Gnomon	mRNA	285331	288328	.	+	.	Name=XM_011264824.3;ID=rna-XM_011264824.3;Dbxref=GeneID:105255508%2CGenbank:XM_011264824.3;Parent=gene-LOC105255508
NW_020229303.1	Gnomon	exon	3348672	3348777	.	-	.	ID=exon-XM_025407532.1-3;Dbxref=GeneID:105250926%2CGenbank:XM_025407532.1;Parent=rna-XM_025407532.1
NW_020229303.1	Gnomon	exon	3348300	3348520	.	-	.	ID=exon-XM_025407532.1-4;Dbxref=GeneID:105250926%2CGenbank:XM_025407532.1;Parent=rna-XM_025407532.1
NW_020229303.1	Gnomon	exon	3355429	3357176	.	-	.	ID=exon-XM_025407532.1-1;Dbxref=GeneID:105250926%2CGenbank:XM_025407532.1;Parent=rna-XM_025407532.1
NW_020229303.1	Gnomon	exon	3349139	3349218	.	-	.	ID=exon-XM_025407532.1-2;Dbxref=GeneID:105250926%2CGenbank:XM_025407532.1;Parent=rna-XM_025407532.1
NW_020229303.1	Gnomon	exon	3343164	3343351	.	-	.	ID=exon-XM_025407532.1-9;Dbxref=GeneID:105250926%2CGenbank:XM_025407532.1;Parent=rna-XM_025407532.1
NW_020229303.1	Gnomon	exon	3343746	3343880	.	-	.	ID=exon-XM_025407532.1-7;Dbxref=GeneID:105250926%2CGenbank:XM_025407532.1;Parent=rna-XM_025407532.1
NW_020229303.1	Gnomon	exon	3343517	3343634	.	-	.	ID=exon-XM_025407532.1-8;Dbxref=GeneID:105250926%2CGenbank:XM_025407532.1;Parent=rna-XM_025407532.1
NW_020229303.1	Gnomon	exon	3347906	3348062	.	-	.	ID=exon-XM_025407532.1-5;Dbxref=GeneID:105250926%2CGenbank:XM_025407532.1;Parent=rna-XM_025407532.1
NW_020229303.1	Gnomon	exon	3343971	3344102	.	-	.	ID=exon-XM_025407532.1-6;Dbxref=GeneID:105250926%2CGenbank:XM_025407532.1;Parent=rna-XM_025407532.1
NW_020229303.1	Gnomon	transcript	183519	234015	.	-	.	Name=XR_003122602.1;ID=rna-XR_003122602.1;Dbxref=GeneID:105255494%2CGenbank:XR_003122602.1;Parent=gene-LOC105255494
NW_020229303.1	Gnomon	mRNA	1813882	1815286	.	-	.	Name=XM_011262271.3;ID=rna-XM_011262271.3;Dbxref=GeneID:105253912%2CGenbank:XM_011262271.3;Parent=gene-LOC105253912
NW_020229303.1	Gnomon	mRNA	580999	586717	.	+	.	Name=XM_025407549.1;ID=rna-XM_025407549.1;Dbxref=GeneID:105255481%2CGenbank:XM_025407549.1;Parent=gene-LOC105255481
NW_020229303.1	Gnomon	exon	2660835	2660917	.	-	.	ID=exon-XM_011254880.3-8;Dbxref=GeneID:105249421%2CGenbank:XM_011254880.3;Parent=rna-XM_011254880.3
NW_020229303.1	Gnomon	exon	2660284	2660753	.	-	.	ID=exon-XM_011254880.3-9;Dbxref=GeneID:105249421%2CGenbank:XM_011254880.3;Parent=rna-XM_011254880.3
NW_020229303.1	Gnomon	gene	1469370	1476072	.	-	.	Name=LOC105251172;ID=gene-LOC105251172;Dbxref=GeneID:105251172
NW_020229303.1	Gnomon	exon	2663197	2663506	.	-	.	ID=exon-XM_011254880.3-1;Dbxref=GeneID:105249421%2CGenbank:XM_011254880.3;Parent=rna-XM_011254880.3
NW_020229303.1	Gnomon	exon	2662420	2662606	.	-	.	ID=exon-XM_011254880.3-2;Dbxref=GeneID:105249421%2CGenbank:XM_011254880.3;Parent=rna-XM_011254880.3
NW_020229303.1	Gnomon	exon	2662188	2662323	.	-	.	ID=exon-XM_011254880.3-3;Dbxref=GeneID:105249421%2CGenbank:XM_011254880.3;Parent=rna-XM_011254880.3
NW_020229303.1	Gnomon	exon	2661819	2662036	.	-	.	ID=exon-XM_011254880.3-4;Dbxref=GeneID:105249421%2CGenbank:XM_011254880.3;Parent=rna-XM_011254880.3
NW_020229303.1	Gnomon	exon	2661701	2661761	.	-	.	ID=exon-XM_011254880.3-5;Dbxref=GeneID:105249421%2CGenbank:XM_011254880.3;Parent=rna-XM_011254880.3
NW_020229303.1	Gnomon	exon	2661486	2661614	.	-	.	ID=exon-XM_011254880.3-6;Dbxref=GeneID:105249421%2CGenbank:XM_011254880.3;Parent=rna-XM_011254880.3
NW_020229303.1	Gnomon	exon	2661078	2661413	.	-	.	ID=exon-XM_011254880.3-7;Dbxref=GeneID:105249421%2CGenbank:XM_011254880.3;Parent=rna-XM_011254880.3
NW_020229303.1	Gnomon	CDS	1807696	1807849	.	+	0	Name=XP_011260567.1;ID=cds-XP_011260567.1;Dbxref=GeneID:105253911%2CGenbank:XP_011260567.1;Parent=rna-XM_011262265.3
NW_020229303.1	Gnomon	CDS	1808169	1808368	.	+	0	Name=XP_011260567.1;ID=cds-XP_011260567.1;Dbxref=GeneID:105253911%2CGenbank:XP_011260567.1;Parent=rna-XM_011262265.3
NW_020229303.1	Gnomon	CDS	1808436	1808547	.	+	0	Name=XP_011260567.1;ID=cds-XP_011260567.1;Dbxref=GeneID:105253911%2CGenbank:XP_011260567.1;Parent=rna-XM_011262265.3
NW_020229303.1	Gnomon	CDS	1808709	1808843	.	+	0	Name=XP_011260567.1;ID=cds-XP_011260567.1;Dbxref=GeneID:105253911%2CGenbank:XP_011260567.1;Parent=rna-XM_011262265.3
NW_020229303.1	Gnomon	CDS	1808915	1809033	.	+	0	Name=XP_011260567.1;ID=cds-XP_011260567.1;Dbxref=GeneID:105253911%2CGenbank:XP_011260567.1;Parent=rna-XM_011262265.3
NW_020229303.1	Gnomon	CDS	1809106	1809273	.	+	0	Name=XP_011260567.1;ID=cds-XP_011260567.1;Dbxref=GeneID:105253911%2CGenbank:XP_011260567.1;Parent=rna-XM_011262265.3
NW_020229303.1	Gnomon	CDS	1809871	1810024	.	+	0	Name=XP_011260567.1;ID=cds-XP_011260567.1;Dbxref=GeneID:105253911%2CGenbank:XP_011260567.1;Parent=rna-XM_011262265.3
NW_020229303.1	Gnomon	CDS	1810818	1810978	.	+	0	Name=XP_011260567.1;ID=cds-XP_011260567.1;Dbxref=GeneID:105253911%2CGenbank:XP_011260567.1;Parent=rna-XM_011262265.3
NW_020229303.1	Gnomon	CDS	1811098	1811275	.	+	0	Name=XP_011260567.1;ID=cds-XP_011260567.1;Dbxref=GeneID:105253911%2CGenbank:XP_011260567.1;Parent=rna-XM_011262265.3
NW_020229303.1	Gnomon	CDS	1812548	1812752	.	+	0	Name=XP_011260567.1;ID=cds-XP_011260567.1;Dbxref=GeneID:105253911%2CGenbank:XP_011260567.1;Parent=rna-XM_011262265.3
NW_020229303.1	Gnomon	CDS	1813194	1813437	.	+	0	Name=XP_011260567.1;ID=cds-XP_011260567.1;Dbxref=GeneID:105253911%2CGenbank:XP_011260567.1;Parent=rna-XM_011262265.3
NW_020229303.1	Gnomon	CDS	3420617	3420662	.	+	0	Name=XP_011255607.1;ID=cds-XP_011255607.1;Dbxref=GeneID:105250919%2CGenbank:XP_011255607.1;Parent=rna-XM_011257305.3
NW_020229303.1	Gnomon	CDS	3421568	3421977	.	+	0	Name=XP_011255607.1;ID=cds-XP_011255607.1;Dbxref=GeneID:105250919%2CGenbank:XP_011255607.1;Parent=rna-XM_011257305.3
NW_020229303.1	Gnomon	CDS	3422066	3422155	.	+	0	Name=XP_011255607.1;ID=cds-XP_011255607.1;Dbxref=GeneID:105250919%2CGenbank:XP_011255607.1;Parent=rna-XM_011257305.3
NW_020229303.1	Gnomon	CDS	3422329	3422840	.	+	0	Name=XP_011255607.1;ID=cds-XP_011255607.1;Dbxref=GeneID:105250919%2CGenbank:XP_011255607.1;Parent=rna-XM_011257305.3
NW_020229303.1	Gnomon	CDS	3423052	3423902	.	+	0	Name=XP_011255607.1;ID=cds-XP_011255607.1;Dbxref=GeneID:105250919%2CGenbank:XP_011255607.1;Parent=rna-XM_011257305.3
NW_020229303.1	Gnomon	CDS	3424012	3424664	.	+	0	Name=XP_011255607.1;ID=cds-XP_011255607.1;Dbxref=GeneID:105250919%2CGenbank:XP_011255607.1;Parent=rna-XM_011257305.3
NW_020229303.1	Gnomon	CDS	3424774	3424944	.	+	0	Name=XP_011255607.1;ID=cds-XP_011255607.1;Dbxref=GeneID:105250919%2CGenbank:XP_011255607.1;Parent=rna-XM_011257305.3
NW_020229303.1	Gnomon	lnc_RNA	139495	140979	.	+	.	Name=XR_003122601.1;ID=rna-XR_003122601.1;Dbxref=GeneID:112637547%2CGenbank:XR_003122601.1;Parent=gene-LOC112637547
NW_020229303.1	Gnomon	CDS	897254	897338	.	+	0	Name=XP_011262473.2;ID=cds-XP_011262473.2;Dbxref=GeneID:105255089%2CGenbank:XP_011262473.2;Parent=rna-XM_011264171.3
NW_020229303.1	Gnomon	CDS	898107	898294	.	+	0	Name=XP_011262473.2;ID=cds-XP_011262473.2;Dbxref=GeneID:105255089%2CGenbank:XP_011262473.2;Parent=rna-XM_011264171.3
NW_020229303.1	Gnomon	CDS	898378	898547	.	+	0	Name=XP_011262473.2;ID=cds-XP_011262473.2;Dbxref=GeneID:105255089%2CGenbank:XP_011262473.2;Parent=rna-XM_011264171.3
NW_020229303.1	Gnomon	CDS	898610	898730	.	+	0	Name=XP_011262473.2;ID=cds-XP_011262473.2;Dbxref=GeneID:105255089%2CGenbank:XP_011262473.2;Parent=rna-XM_011264171.3
NW_020229303.1	Gnomon	CDS	898803	898999	.	+	0	Name=XP_011262473.2;ID=cds-XP_011262473.2;Dbxref=GeneID:105255089%2CGenbank:XP_011262473.2;Parent=rna-XM_011264171.3
NW_020229303.1	Gnomon	CDS	899075	899288	.	+	0	Name=XP_011262473.2;ID=cds-XP_011262473.2;Dbxref=GeneID:105255089%2CGenbank:XP_011262473.2;Parent=rna-XM_011264171.3
NW_020229303.1	Gnomon	CDS	899388	899524	.	+	0	Name=XP_011262473.2;ID=cds-XP_011262473.2;Dbxref=GeneID:105255089%2CGenbank:XP_011262473.2;Parent=rna-XM_011264171.3
NW_020229303.1	Gnomon	CDS	899831	899977	.	+	0	Name=XP_011262473.2;ID=cds-XP_011262473.2;Dbxref=GeneID:105255089%2CGenbank:XP_011262473.2;Parent=rna-XM_011264171.3
NW_020229303.1	Gnomon	CDS	900050	900146	.	+	0	Name=XP_011262473.2;ID=cds-XP_011262473.2;Dbxref=GeneID:105255089%2CGenbank:XP_011262473.2;Parent=rna-XM_011264171.3
NW_020229303.1	Gnomon	CDS	902265	902498	.	+	0	Name=XP_011262473.2;ID=cds-XP_011262473.2;Dbxref=GeneID:105255089%2CGenbank:XP_011262473.2;Parent=rna-XM_011264171.3
NW_020229303.1	Gnomon	CDS	902611	902856	.	+	0	Name=XP_011262473.2;ID=cds-XP_011262473.2;Dbxref=GeneID:105255089%2CGenbank:XP_011262473.2;Parent=rna-XM_011264171.3
NW_020229303.1	Gnomon	CDS	903040	903286	.	+	0	Name=XP_011262473.2;ID=cds-XP_011262473.2;Dbxref=GeneID:105255089%2CGenbank:XP_011262473.2;Parent=rna-XM_011264171.3
NW_020229303.1	Gnomon	CDS	904153	904332	.	+	0	Name=XP_011262473.2;ID=cds-XP_011262473.2;Dbxref=GeneID:105255089%2CGenbank:XP_011262473.2;Parent=rna-XM_011264171.3
NW_020229303.1	Gnomon	CDS	904646	904812	.	+	0	Name=XP_011262473.2;ID=cds-XP_011262473.2;Dbxref=GeneID:105255089%2CGenbank:XP_011262473.2;Parent=rna-XM_011264171.3
NW_020229303.1	Gnomon	CDS	904927	905095	.	+	0	Name=XP_011262473.2;ID=cds-XP_011262473.2;Dbxref=GeneID:105255089%2CGenbank:XP_011262473.2;Parent=rna-XM_011264171.3
NW_020229303.1	Gnomon	CDS	905160	905685	.	+	0	Name=XP_011262473.2;ID=cds-XP_011262473.2;Dbxref=GeneID:105255089%2CGenbank:XP_011262473.2;Parent=rna-XM_011264171.3
NW_020229303.1	Gnomon	CDS	905759	905976	.	+	0	Name=XP_011262473.2;ID=cds-XP_011262473.2;Dbxref=GeneID:105255089%2CGenbank:XP_011262473.2;Parent=rna-XM_011264171.3
NW_020229303.1	Gnomon	CDS	906075	906204	.	+	0	Name=XP_011262473.2;ID=cds-XP_011262473.2;Dbxref=GeneID:105255089%2CGenbank:XP_011262473.2;Parent=rna-XM_011264171.3
NW_020229303.1	Gnomon	CDS	906343	906564	.	+	0	Name=XP_011262473.2;ID=cds-XP_011262473.2;Dbxref=GeneID:105255089%2CGenbank:XP_011262473.2;Parent=rna-XM_011264171.3
NW_020229303.1	Gnomon	CDS	906634	906895	.	+	0	Name=XP_011262473.2;ID=cds-XP_011262473.2;Dbxref=GeneID:105255089%2CGenbank:XP_011262473.2;Parent=rna-XM_011264171.3
NW_020229303.1	Gnomon	CDS	906992	907006	.	+	0	Name=XP_011262473.2;ID=cds-XP_011262473.2;Dbxref=GeneID:105255089%2CGenbank:XP_011262473.2;Parent=rna-XM_011264171.3
NW_020229303.1	Gnomon	CDS	2277027	2278424	.	-	0	Name=XP_011257419.1;ID=cds-XP_011257419.1;Dbxref=GeneID:105251972%2CGenbank:XP_011257419.1;Parent=rna-XM_011259117.3
NW_020229303.1	Gnomon	mRNA	1334953	1348434	.	-	.	Name=XM_025407546.1;ID=rna-XM_025407546.1;Dbxref=GeneID:105248718%2CGenbank:XM_025407546.1;Parent=gene-LOC105248718
NW_020229303.1	Gnomon	mRNA	2777323	2778520	.	-	.	Name=XM_011265260.3;ID=rna-XM_011265260.3;Dbxref=GeneID:105255773%2CGenbank:XM_011265260.3;Parent=gene-LOC105255773
NW_020229303.1	Gnomon	CDS	3427749	3427803	.	+	0	Name=XP_011255604.1;ID=cds-XP_011255604.1;Dbxref=GeneID:105250917%2CGenbank:XP_011255604.1;Parent=rna-XM_011257302.3
NW_020229303.1	Gnomon	CDS	3428729	3428861	.	+	0	Name=XP_011255604.1;ID=cds-XP_011255604.1;Dbxref=GeneID:105250917%2CGenbank:XP_011255604.1;Parent=rna-XM_011257302.3
NW_020229303.1	Gnomon	CDS	3430221	3431636	.	+	0	Name=XP_011255604.1;ID=cds-XP_011255604.1;Dbxref=GeneID:105250917%2CGenbank:XP_011255604.1;Parent=rna-XM_011257302.3
NW_020229303.1	Gnomon	CDS	3431732	3432192	.	+	0	Name=XP_011255604.1;ID=cds-XP_011255604.1;Dbxref=GeneID:105250917%2CGenbank:XP_011255604.1;Parent=rna-XM_011257302.3
NW_020229303.1	Gnomon	CDS	3432361	3432717	.	+	0	Name=XP_011255604.1;ID=cds-XP_011255604.1;Dbxref=GeneID:105250917%2CGenbank:XP_011255604.1;Parent=rna-XM_011257302.3
NW_020229303.1	Gnomon	CDS	3433014	3433272	.	+	0	Name=XP_011255604.1;ID=cds-XP_011255604.1;Dbxref=GeneID:105250917%2CGenbank:XP_011255604.1;Parent=rna-XM_011257302.3
NW_020229303.1	Gnomon	CDS	3433359	3433679	.	+	0	Name=XP_011255604.1;ID=cds-XP_011255604.1;Dbxref=GeneID:105250917%2CGenbank:XP_011255604.1;Parent=rna-XM_011257302.3
NW_020229303.1	Gnomon	CDS	3433764	3433983	.	+	0	Name=XP_011255604.1;ID=cds-XP_011255604.1;Dbxref=GeneID:105250917%2CGenbank:XP_011255604.1;Parent=rna-XM_011257302.3
NW_020229303.1	Gnomon	CDS	3434080	3434236	.	+	0	Name=XP_011255604.1;ID=cds-XP_011255604.1;Dbxref=GeneID:105250917%2CGenbank:XP_011255604.1;Parent=rna-XM_011257302.3
NW_020229303.1	Gnomon	CDS	3434311	3434583	.	+	0	Name=XP_011255604.1;ID=cds-XP_011255604.1;Dbxref=GeneID:105250917%2CGenbank:XP_011255604.1;Parent=rna-XM_011257302.3
NW_020229303.1	Gnomon	CDS	3435437	3435540	.	+	0	Name=XP_011255604.1;ID=cds-XP_011255604.1;Dbxref=GeneID:105250917%2CGenbank:XP_011255604.1;Parent=rna-XM_011257302.3
NW_020229303.1	Gnomon	CDS	3452221	3452374	.	+	0	Name=XP_011255594.1;ID=cds-XP_011255594.1;Dbxref=GeneID:105250915%2CGenbank:XP_011255594.1;Parent=rna-XM_011257292.3
NW_020229303.1	Gnomon	CDS	3453912	3454036	.	+	0	Name=XP_011255594.1;ID=cds-XP_011255594.1;Dbxref=GeneID:105250915%2CGenbank:XP_011255594.1;Parent=rna-XM_011257292.3
NW_020229303.1	Gnomon	CDS	3454865	3455290	.	+	0	Name=XP_011255594.1;ID=cds-XP_011255594.1;Dbxref=GeneID:105250915%2CGenbank:XP_011255594.1;Parent=rna-XM_011257292.3
NW_020229303.1	Gnomon	CDS	3455568	3455873	.	+	0	Name=XP_011255594.1;ID=cds-XP_011255594.1;Dbxref=GeneID:105250915%2CGenbank:XP_011255594.1;Parent=rna-XM_011257292.3
NW_020229303.1	Gnomon	CDS	3456636	3456776	.	+	0	Name=XP_011255594.1;ID=cds-XP_011255594.1;Dbxref=GeneID:105250915%2CGenbank:XP_011255594.1;Parent=rna-XM_011257292.3
NW_020229303.1	Gnomon	CDS	3457414	3457561	.	+	0	Name=XP_011255594.1;ID=cds-XP_011255594.1;Dbxref=GeneID:105250915%2CGenbank:XP_011255594.1;Parent=rna-XM_011257292.3
NW_020229303.1	Gnomon	CDS	3459412	3459743	.	+	0	Name=XP_011255594.1;ID=cds-XP_011255594.1;Dbxref=GeneID:105250915%2CGenbank:XP_011255594.1;Parent=rna-XM_011257292.3
NW_020229303.1	Gnomon	exon	3427503	3427603	.	+	.	ID=exon-XM_025407508.1-1;Dbxref=GeneID:105250917%2CGenbank:XM_025407508.1;Parent=rna-XM_025407508.1
NW_020229303.1	Gnomon	exon	3427728	3427803	.	+	.	ID=exon-XM_025407508.1-2;Dbxref=GeneID:105250917%2CGenbank:XM_025407508.1;Parent=rna-XM_025407508.1
NW_020229303.1	Gnomon	exon	3428729	3428861	.	+	.	ID=exon-XM_025407508.1-3;Dbxref=GeneID:105250917%2CGenbank:XM_025407508.1;Parent=rna-XM_025407508.1
NW_020229303.1	Gnomon	exon	3433359	3433679	.	+	.	ID=exon-XM_025407508.1-8;Dbxref=GeneID:105250917%2CGenbank:XM_025407508.1;Parent=rna-XM_025407508.1
NW_020229303.1	Gnomon	exon	3433764	3433983	.	+	.	ID=exon-XM_025407508.1-9;Dbxref=GeneID:105250917%2CGenbank:XM_025407508.1;Parent=rna-XM_025407508.1
NW_020229303.1	Gnomon	exon	3430221	3431636	.	+	.	ID=exon-XM_025407508.1-4;Dbxref=GeneID:105250917%2CGenbank:XM_025407508.1;Parent=rna-XM_025407508.1
NW_020229303.1	Gnomon	exon	3431732	3432192	.	+	.	ID=exon-XM_025407508.1-5;Dbxref=GeneID:105250917%2CGenbank:XM_025407508.1;Parent=rna-XM_025407508.1
NW_020229303.1	Gnomon	exon	3432361	3432717	.	+	.	ID=exon-XM_025407508.1-6;Dbxref=GeneID:105250917%2CGenbank:XM_025407508.1;Parent=rna-XM_025407508.1
NW_020229303.1	Gnomon	exon	3433014	3433272	.	+	.	ID=exon-XM_025407508.1-7;Dbxref=GeneID:105250917%2CGenbank:XM_025407508.1;Parent=rna-XM_025407508.1
NW_020229303.1	Gnomon	mRNA	2962444	2967878	.	-	.	Name=XM_011257359.3;ID=rna-XM_011257359.3;Dbxref=GeneID:105250952%2CGenbank:XM_011257359.3;Parent=gene-LOC105250952
NW_020229303.1	Gnomon	exon	3088442	3089874	.	-	.	ID=exon-XM_011257327.3-16;Dbxref=GeneID:105250931%2CGenbank:XM_011257327.3;Parent=rna-XM_011257327.3
NW_020229303.1	Gnomon	exon	3097198	3097335	.	-	.	ID=exon-XM_011257327.3-10;Dbxref=GeneID:105250931%2CGenbank:XM_011257327.3;Parent=rna-XM_011257327.3
NW_020229303.1	Gnomon	exon	3096854	3097098	.	-	.	ID=exon-XM_011257327.3-11;Dbxref=GeneID:105250931%2CGenbank:XM_011257327.3;Parent=rna-XM_011257327.3
NW_020229303.1	Gnomon	exon	3096158	3096769	.	-	.	ID=exon-XM_011257327.3-12;Dbxref=GeneID:105250931%2CGenbank:XM_011257327.3;Parent=rna-XM_011257327.3
NW_020229303.1	Gnomon	exon	3094667	3095890	.	-	.	ID=exon-XM_011257327.3-13;Dbxref=GeneID:105250931%2CGenbank:XM_011257327.3;Parent=rna-XM_011257327.3
NW_020229303.1	Gnomon	exon	3090630	3094599	.	-	.	ID=exon-XM_011257327.3-14;Dbxref=GeneID:105250931%2CGenbank:XM_011257327.3;Parent=rna-XM_011257327.3
NW_020229303.1	Gnomon	exon	3090049	3090236	.	-	.	ID=exon-XM_011257327.3-15;Dbxref=GeneID:105250931%2CGenbank:XM_011257327.3;Parent=rna-XM_011257327.3
NW_020229303.1	Gnomon	mRNA	1022641	1046289	.	-	.	Name=XM_025407547.1;ID=rna-XM_025407547.1;Dbxref=GeneID:105255025%2CGenbank:XM_025407547.1;Parent=gene-LOC105255025
NW_020229303.1	Gnomon	mRNA	999610	1020354	.	+	.	Name=XM_011264082.3;ID=rna-XM_011264082.3;Dbxref=GeneID:105255032%2CGenbank:XM_011264082.3;Parent=gene-LOC105255032
NW_020229303.1	Gnomon	CDS	1808159	1808368	.	+	0	Name=XP_011260569.1;ID=cds-XP_011260569.1;Dbxref=GeneID:105253911%2CGenbank:XP_011260569.1;Parent=rna-XM_011262267.3
NW_020229303.1	Gnomon	CDS	1808436	1808547	.	+	0	Name=XP_011260569.1;ID=cds-XP_011260569.1;Dbxref=GeneID:105253911%2CGenbank:XP_011260569.1;Parent=rna-XM_011262267.3
NW_020229303.1	Gnomon	CDS	1808709	1808843	.	+	0	Name=XP_011260569.1;ID=cds-XP_011260569.1;Dbxref=GeneID:105253911%2CGenbank:XP_011260569.1;Parent=rna-XM_011262267.3
NW_020229303.1	Gnomon	CDS	1808915	1809033	.	+	0	Name=XP_011260569.1;ID=cds-XP_011260569.1;Dbxref=GeneID:105253911%2CGenbank:XP_011260569.1;Parent=rna-XM_011262267.3
NW_020229303.1	Gnomon	CDS	1809106	1809273	.	+	0	Name=XP_011260569.1;ID=cds-XP_011260569.1;Dbxref=GeneID:105253911%2CGenbank:XP_011260569.1;Parent=rna-XM_011262267.3
NW_020229303.1	Gnomon	CDS	1809871	1810024	.	+	0	Name=XP_011260569.1;ID=cds-XP_011260569.1;Dbxref=GeneID:105253911%2CGenbank:XP_011260569.1;Parent=rna-XM_011262267.3
NW_020229303.1	Gnomon	CDS	1810818	1810978	.	+	0	Name=XP_011260569.1;ID=cds-XP_011260569.1;Dbxref=GeneID:105253911%2CGenbank:XP_011260569.1;Parent=rna-XM_011262267.3
NW_020229303.1	Gnomon	CDS	1811098	1811275	.	+	0	Name=XP_011260569.1;ID=cds-XP_011260569.1;Dbxref=GeneID:105253911%2CGenbank:XP_011260569.1;Parent=rna-XM_011262267.3
NW_020229303.1	Gnomon	CDS	1812548	1812752	.	+	0	Name=XP_011260569.1;ID=cds-XP_011260569.1;Dbxref=GeneID:105253911%2CGenbank:XP_011260569.1;Parent=rna-XM_011262267.3
NW_020229303.1	Gnomon	CDS	1813194	1813437	.	+	0	Name=XP_011260569.1;ID=cds-XP_011260569.1;Dbxref=GeneID:105253911%2CGenbank:XP_011260569.1;Parent=rna-XM_011262267.3
NW_020229303.1	Gnomon	CDS	2281035	2281051	.	-	0	Name=XP_011257417.2;ID=cds-XP_011257417.2;Dbxref=GeneID:105251971%2CGenbank:XP_011257417.2;Parent=rna-XM_011259115.3
NW_020229303.1	Gnomon	CDS	2280708	2280923	.	-	0	Name=XP_011257417.2;ID=cds-XP_011257417.2;Dbxref=GeneID:105251971%2CGenbank:XP_011257417.2;Parent=rna-XM_011259115.3
NW_020229303.1	Gnomon	CDS	2279558	2280638	.	-	0	Name=XP_011257417.2;ID=cds-XP_011257417.2;Dbxref=GeneID:105251971%2CGenbank:XP_011257417.2;Parent=rna-XM_011259115.3
NW_020229303.1	Gnomon	mRNA	2777323	2778522	.	-	.	Name=XM_011265261.3;ID=rna-XM_011265261.3;Dbxref=GeneID:105255773%2CGenbank:XM_011265261.3;Parent=gene-LOC105255773
NW_020229303.1	Gnomon	CDS	3427749	3427803	.	+	0	Name=XP_011255605.1;ID=cds-XP_011255605.1;Dbxref=GeneID:105250917%2CGenbank:XP_011255605.1;Parent=rna-XM_011257303.3
NW_020229303.1	Gnomon	CDS	3428729	3428861	.	+	0	Name=XP_011255605.1;ID=cds-XP_011255605.1;Dbxref=GeneID:105250917%2CGenbank:XP_011255605.1;Parent=rna-XM_011257303.3
NW_020229303.1	Gnomon	CDS	3430221	3431636	.	+	0	Name=XP_011255605.1;ID=cds-XP_011255605.1;Dbxref=GeneID:105250917%2CGenbank:XP_011255605.1;Parent=rna-XM_011257303.3
NW_020229303.1	Gnomon	CDS	3431732	3432192	.	+	0	Name=XP_011255605.1;ID=cds-XP_011255605.1;Dbxref=GeneID:105250917%2CGenbank:XP_011255605.1;Parent=rna-XM_011257303.3
NW_020229303.1	Gnomon	CDS	3432361	3432717	.	+	0	Name=XP_011255605.1;ID=cds-XP_011255605.1;Dbxref=GeneID:105250917%2CGenbank:XP_011255605.1;Parent=rna-XM_011257303.3
NW_020229303.1	Gnomon	CDS	3433014	3433272	.	+	0	Name=XP_011255605.1;ID=cds-XP_011255605.1;Dbxref=GeneID:105250917%2CGenbank:XP_011255605.1;Parent=rna-XM_011257303.3
NW_020229303.1	Gnomon	CDS	3433359	3433679	.	+	0	Name=XP_011255605.1;ID=cds-XP_011255605.1;Dbxref=GeneID:105250917%2CGenbank:XP_011255605.1;Parent=rna-XM_011257303.3
NW_020229303.1	Gnomon	CDS	3433764	3433983	.	+	0	Name=XP_011255605.1;ID=cds-XP_011255605.1;Dbxref=GeneID:105250917%2CGenbank:XP_011255605.1;Parent=rna-XM_011257303.3
NW_020229303.1	Gnomon	CDS	3434080	3434236	.	+	0	Name=XP_011255605.1;ID=cds-XP_011255605.1;Dbxref=GeneID:105250917%2CGenbank:XP_011255605.1;Parent=rna-XM_011257303.3
NW_020229303.1	Gnomon	CDS	3434311	3434583	.	+	0	Name=XP_011255605.1;ID=cds-XP_011255605.1;Dbxref=GeneID:105250917%2CGenbank:XP_011255605.1;Parent=rna-XM_011257303.3
NW_020229303.1	Gnomon	CDS	3435084	3435175	.	+	0	Name=XP_011255605.1;ID=cds-XP_011255605.1;Dbxref=GeneID:105250917%2CGenbank:XP_011255605.1;Parent=rna-XM_011257303.3
NW_020229303.1	Gnomon	CDS	3452221	3452395	.	+	0	Name=XP_011255595.1;ID=cds-XP_011255595.1;Dbxref=GeneID:105250915%2CGenbank:XP_011255595.1;Parent=rna-XM_011257293.3
NW_020229303.1	Gnomon	CDS	3453912	3454036	.	+	0	Name=XP_011255595.1;ID=cds-XP_011255595.1;Dbxref=GeneID:105250915%2CGenbank:XP_011255595.1;Parent=rna-XM_011257293.3
NW_020229303.1	Gnomon	CDS	3454865	3455290	.	+	0	Name=XP_011255595.1;ID=cds-XP_011255595.1;Dbxref=GeneID:105250915%2CGenbank:XP_011255595.1;Parent=rna-XM_011257293.3
NW_020229303.1	Gnomon	CDS	3455568	3455771	.	+	0	Name=XP_011255595.1;ID=cds-XP_011255595.1;Dbxref=GeneID:105250915%2CGenbank:XP_011255595.1;Parent=rna-XM_011257293.3
NW_020229303.1	Gnomon	CDS	3456636	3456776	.	+	0	Name=XP_011255595.1;ID=cds-XP_011255595.1;Dbxref=GeneID:105250915%2CGenbank:XP_011255595.1;Parent=rna-XM_011257293.3
NW_020229303.1	Gnomon	CDS	3457414	3457561	.	+	0	Name=XP_011255595.1;ID=cds-XP_011255595.1;Dbxref=GeneID:105250915%2CGenbank:XP_011255595.1;Parent=rna-XM_011257293.3
NW_020229303.1	Gnomon	CDS	3459412	3459743	.	+	0	Name=XP_011255595.1;ID=cds-XP_011255595.1;Dbxref=GeneID:105250915%2CGenbank:XP_011255595.1;Parent=rna-XM_011257293.3
NW_020229303.1	Gnomon	exon	1808169	1808368	.	+	.	ID=exon-XM_011262265.3-2;Dbxref=GeneID:105253911%2CGenbank:XM_011262265.3;Parent=rna-XM_011262265.3
NW_020229303.1	Gnomon	exon	1808436	1808547	.	+	.	ID=exon-XM_011262265.3-3;Dbxref=GeneID:105253911%2CGenbank:XM_011262265.3;Parent=rna-XM_011262265.3
NW_020229303.1	Gnomon	exon	1807663	1807849	.	+	.	ID=exon-XM_011262265.3-1;Dbxref=GeneID:105253911%2CGenbank:XM_011262265.3;Parent=rna-XM_011262265.3
NW_020229303.1	Gnomon	exon	1809106	1809273	.	+	.	ID=exon-XM_011262265.3-6;Dbxref=GeneID:105253911%2CGenbank:XM_011262265.3;Parent=rna-XM_011262265.3
NW_020229303.1	Gnomon	exon	1809871	1810024	.	+	.	ID=exon-XM_011262265.3-7;Dbxref=GeneID:105253911%2CGenbank:XM_011262265.3;Parent=rna-XM_011262265.3
NW_020229303.1	Gnomon	exon	1808709	1808843	.	+	.	ID=exon-XM_011262265.3-4;Dbxref=GeneID:105253911%2CGenbank:XM_011262265.3;Parent=rna-XM_011262265.3
NW_020229303.1	Gnomon	exon	1808915	1809033	.	+	.	ID=exon-XM_011262265.3-5;Dbxref=GeneID:105253911%2CGenbank:XM_011262265.3;Parent=rna-XM_011262265.3
NW_020229303.1	Gnomon	exon	1810818	1810978	.	+	.	ID=exon-XM_011262265.3-8;Dbxref=GeneID:105253911%2CGenbank:XM_011262265.3;Parent=rna-XM_011262265.3
NW_020229303.1	Gnomon	exon	1811098	1811275	.	+	.	ID=exon-XM_011262265.3-9;Dbxref=GeneID:105253911%2CGenbank:XM_011262265.3;Parent=rna-XM_011262265.3
NW_020229303.1	Gnomon	mRNA	2980912	2997782	.	-	.	Name=XM_011257358.3;ID=rna-XM_011257358.3;Dbxref=GeneID:105250951%2CGenbank:XM_011257358.3;Parent=gene-LOC105250951
NW_020229303.1	Gnomon	exon	3432361	3432717	.	+	.	ID=exon-XM_011257300.3-6;Dbxref=GeneID:105250917%2CGenbank:XM_011257300.3;Parent=rna-XM_011257300.3
NW_020229303.1	Gnomon	exon	3433014	3433272	.	+	.	ID=exon-XM_011257300.3-7;Dbxref=GeneID:105250917%2CGenbank:XM_011257300.3;Parent=rna-XM_011257300.3
NW_020229303.1	Gnomon	exon	3430221	3431636	.	+	.	ID=exon-XM_011257300.3-4;Dbxref=GeneID:105250917%2CGenbank:XM_011257300.3;Parent=rna-XM_011257300.3
NW_020229303.1	Gnomon	exon	3431732	3432192	.	+	.	ID=exon-XM_011257300.3-5;Dbxref=GeneID:105250917%2CGenbank:XM_011257300.3;Parent=rna-XM_011257300.3
NW_020229303.1	Gnomon	exon	3427728	3427803	.	+	.	ID=exon-XM_011257300.3-2;Dbxref=GeneID:105250917%2CGenbank:XM_011257300.3;Parent=rna-XM_011257300.3
NW_020229303.1	Gnomon	exon	3428729	3428861	.	+	.	ID=exon-XM_011257300.3-3;Dbxref=GeneID:105250917%2CGenbank:XM_011257300.3;Parent=rna-XM_011257300.3
NW_020229303.1	Gnomon	exon	3426451	3426812	.	+	.	ID=exon-XM_011257300.3-1;Dbxref=GeneID:105250917%2CGenbank:XM_011257300.3;Parent=rna-XM_011257300.3
NW_020229303.1	Gnomon	exon	3433359	3433679	.	+	.	ID=exon-XM_011257300.3-8;Dbxref=GeneID:105250917%2CGenbank:XM_011257300.3;Parent=rna-XM_011257300.3
NW_020229303.1	Gnomon	exon	3433764	3433983	.	+	.	ID=exon-XM_011257300.3-9;Dbxref=GeneID:105250917%2CGenbank:XM_011257300.3;Parent=rna-XM_011257300.3
NW_020229303.1	Gnomon	CDS	3452221	3452395	.	+	0	Name=XP_011255591.1;ID=cds-XP_011255591.1;Dbxref=GeneID:105250915%2CGenbank:XP_011255591.1;Parent=rna-XM_011257289.3
NW_020229303.1	Gnomon	CDS	3453912	3454036	.	+	0	Name=XP_011255591.1;ID=cds-XP_011255591.1;Dbxref=GeneID:105250915%2CGenbank:XP_011255591.1;Parent=rna-XM_011257289.3
NW_020229303.1	Gnomon	CDS	3454865	3455290	.	+	0	Name=XP_011255591.1;ID=cds-XP_011255591.1;Dbxref=GeneID:105250915%2CGenbank:XP_011255591.1;Parent=rna-XM_011257289.3
NW_020229303.1	Gnomon	CDS	3455568	3455873	.	+	0	Name=XP_011255591.1;ID=cds-XP_011255591.1;Dbxref=GeneID:105250915%2CGenbank:XP_011255591.1;Parent=rna-XM_011257289.3
NW_020229303.1	Gnomon	CDS	3456636	3456776	.	+	0	Name=XP_011255591.1;ID=cds-XP_011255591.1;Dbxref=GeneID:105250915%2CGenbank:XP_011255591.1;Parent=rna-XM_011257289.3
NW_020229303.1	Gnomon	CDS	3457414	3457561	.	+	0	Name=XP_011255591.1;ID=cds-XP_011255591.1;Dbxref=GeneID:105250915%2CGenbank:XP_011255591.1;Parent=rna-XM_011257289.3
NW_020229303.1	Gnomon	CDS	3459412	3459743	.	+	0	Name=XP_011255591.1;ID=cds-XP_011255591.1;Dbxref=GeneID:105250915%2CGenbank:XP_011255591.1;Parent=rna-XM_011257289.3
NW_020229303.1	Gnomon	exon	2963488	2963859	.	-	.	ID=exon-XM_011257365.3-10;Dbxref=GeneID:105250952%2CGenbank:XM_011257365.3;Parent=rna-XM_011257365.3
NW_020229303.1	Gnomon	exon	2963126	2963326	.	-	.	ID=exon-XM_011257365.3-11;Dbxref=GeneID:105250952%2CGenbank:XM_011257365.3;Parent=rna-XM_011257365.3
NW_020229303.1	Gnomon	exon	2962447	2962726	.	-	.	ID=exon-XM_011257365.3-12;Dbxref=GeneID:105250952%2CGenbank:XM_011257365.3;Parent=rna-XM_011257365.3
NW_020229303.1	Gnomon	mRNA	1405059	1410007	.	+	.	Name=XM_025407500.1;ID=rna-XM_025407500.1;Dbxref=GeneID:109609808%2CGenbank:XM_025407500.1;Parent=gene-LOC109609808
NW_020229303.1	Gnomon	mRNA	1939917	1945014	.	-	.	Name=XM_011261291.3;ID=rna-XM_011261291.3;Dbxref=GeneID:105253331%2CGenbank:XM_011261291.3;Parent=gene-LOC105253331
NW_020229303.1	Gnomon	lnc_RNA	1822428	1832996	.	-	.	Name=XR_003122606.1;ID=rna-XR_003122606.1;Dbxref=GeneID:112637554%2CGenbank:XR_003122606.1;Parent=gene-LOC112637554
NW_020229303.1	Gnomon	CDS	3427749	3427803	.	+	0	Name=XP_011255602.1;ID=cds-XP_011255602.1;Dbxref=GeneID:105250917%2CGenbank:XP_011255602.1;Parent=rna-XM_011257300.3
NW_020229303.1	Gnomon	CDS	3428729	3428861	.	+	0	Name=XP_011255602.1;ID=cds-XP_011255602.1;Dbxref=GeneID:105250917%2CGenbank:XP_011255602.1;Parent=rna-XM_011257300.3
NW_020229303.1	Gnomon	CDS	3430221	3431636	.	+	0	Name=XP_011255602.1;ID=cds-XP_011255602.1;Dbxref=GeneID:105250917%2CGenbank:XP_011255602.1;Parent=rna-XM_011257300.3
NW_020229303.1	Gnomon	CDS	3431732	3432192	.	+	0	Name=XP_011255602.1;ID=cds-XP_011255602.1;Dbxref=GeneID:105250917%2CGenbank:XP_011255602.1;Parent=rna-XM_011257300.3
NW_020229303.1	Gnomon	CDS	3432361	3432717	.	+	0	Name=XP_011255602.1;ID=cds-XP_011255602.1;Dbxref=GeneID:105250917%2CGenbank:XP_011255602.1;Parent=rna-XM_011257300.3
NW_020229303.1	Gnomon	CDS	3433014	3433272	.	+	0	Name=XP_011255602.1;ID=cds-XP_011255602.1;Dbxref=GeneID:105250917%2CGenbank:XP_011255602.1;Parent=rna-XM_011257300.3
NW_020229303.1	Gnomon	CDS	3433359	3433679	.	+	0	Name=XP_011255602.1;ID=cds-XP_011255602.1;Dbxref=GeneID:105250917%2CGenbank:XP_011255602.1;Parent=rna-XM_011257300.3
NW_020229303.1	Gnomon	CDS	3433764	3433983	.	+	0	Name=XP_011255602.1;ID=cds-XP_011255602.1;Dbxref=GeneID:105250917%2CGenbank:XP_011255602.1;Parent=rna-XM_011257300.3
NW_020229303.1	Gnomon	CDS	3434080	3434236	.	+	0	Name=XP_011255602.1;ID=cds-XP_011255602.1;Dbxref=GeneID:105250917%2CGenbank:XP_011255602.1;Parent=rna-XM_011257300.3
NW_020229303.1	Gnomon	CDS	3434311	3434583	.	+	0	Name=XP_011255602.1;ID=cds-XP_011255602.1;Dbxref=GeneID:105250917%2CGenbank:XP_011255602.1;Parent=rna-XM_011257300.3
NW_020229303.1	Gnomon	CDS	3435437	3435540	.	+	0	Name=XP_011255602.1;ID=cds-XP_011255602.1;Dbxref=GeneID:105250917%2CGenbank:XP_011255602.1;Parent=rna-XM_011257300.3
NW_020229303.1	Gnomon	CDS	3452221	3452395	.	+	0	Name=XP_011255592.1;ID=cds-XP_011255592.1;Dbxref=GeneID:105250915%2CGenbank:XP_011255592.1;Parent=rna-XM_011257290.3
NW_020229303.1	Gnomon	CDS	3453912	3454036	.	+	0	Name=XP_011255592.1;ID=cds-XP_011255592.1;Dbxref=GeneID:105250915%2CGenbank:XP_011255592.1;Parent=rna-XM_011257290.3
NW_020229303.1	Gnomon	CDS	3454865	3455290	.	+	0	Name=XP_011255592.1;ID=cds-XP_011255592.1;Dbxref=GeneID:105250915%2CGenbank:XP_011255592.1;Parent=rna-XM_011257290.3
NW_020229303.1	Gnomon	CDS	3455568	3455873	.	+	0	Name=XP_011255592.1;ID=cds-XP_011255592.1;Dbxref=GeneID:105250915%2CGenbank:XP_011255592.1;Parent=rna-XM_011257290.3
NW_020229303.1	Gnomon	CDS	3456636	3456776	.	+	0	Name=XP_011255592.1;ID=cds-XP_011255592.1;Dbxref=GeneID:105250915%2CGenbank:XP_011255592.1;Parent=rna-XM_011257290.3
NW_020229303.1	Gnomon	CDS	3457414	3457561	.	+	0	Name=XP_011255592.1;ID=cds-XP_011255592.1;Dbxref=GeneID:105250915%2CGenbank:XP_011255592.1;Parent=rna-XM_011257290.3
NW_020229303.1	Gnomon	CDS	3459412	3459743	.	+	0	Name=XP_011255592.1;ID=cds-XP_011255592.1;Dbxref=GeneID:105250915%2CGenbank:XP_011255592.1;Parent=rna-XM_011257290.3
NW_020229303.1	Gnomon	exon	3433764	3433983	.	+	.	ID=exon-XM_025407507.1-9;Dbxref=GeneID:105250917%2CGenbank:XM_025407507.1;Parent=rna-XM_025407507.1
NW_020229303.1	Gnomon	exon	3433014	3433272	.	+	.	ID=exon-XM_025407507.1-7;Dbxref=GeneID:105250917%2CGenbank:XM_025407507.1;Parent=rna-XM_025407507.1
NW_020229303.1	Gnomon	exon	3433359	3433679	.	+	.	ID=exon-XM_025407507.1-8;Dbxref=GeneID:105250917%2CGenbank:XM_025407507.1;Parent=rna-XM_025407507.1
NW_020229303.1	Gnomon	exon	3431732	3432192	.	+	.	ID=exon-XM_025407507.1-5;Dbxref=GeneID:105250917%2CGenbank:XM_025407507.1;Parent=rna-XM_025407507.1
NW_020229303.1	Gnomon	exon	3432361	3432717	.	+	.	ID=exon-XM_025407507.1-6;Dbxref=GeneID:105250917%2CGenbank:XM_025407507.1;Parent=rna-XM_025407507.1
NW_020229303.1	Gnomon	exon	3428729	3428861	.	+	.	ID=exon-XM_025407507.1-3;Dbxref=GeneID:105250917%2CGenbank:XM_025407507.1;Parent=rna-XM_025407507.1
NW_020229303.1	Gnomon	exon	3430221	3431636	.	+	.	ID=exon-XM_025407507.1-4;Dbxref=GeneID:105250917%2CGenbank:XM_025407507.1;Parent=rna-XM_025407507.1
NW_020229303.1	Gnomon	exon	3426856	3427133	.	+	.	ID=exon-XM_025407507.1-1;Dbxref=GeneID:105250917%2CGenbank:XM_025407507.1;Parent=rna-XM_025407507.1
NW_020229303.1	Gnomon	exon	3427728	3427803	.	+	.	ID=exon-XM_025407507.1-2;Dbxref=GeneID:105250917%2CGenbank:XM_025407507.1;Parent=rna-XM_025407507.1
NW_020229303.1	Gnomon	exon	3433014	3433272	.	+	.	ID=exon-XM_011257301.3-7;Dbxref=GeneID:105250917%2CGenbank:XM_011257301.3;Parent=rna-XM_011257301.3
NW_020229303.1	Gnomon	exon	3433359	3433679	.	+	.	ID=exon-XM_011257301.3-8;Dbxref=GeneID:105250917%2CGenbank:XM_011257301.3;Parent=rna-XM_011257301.3
NW_020229303.1	Gnomon	exon	3433764	3433983	.	+	.	ID=exon-XM_011257301.3-9;Dbxref=GeneID:105250917%2CGenbank:XM_011257301.3;Parent=rna-XM_011257301.3
NW_020229303.1	Gnomon	exon	3428729	3428861	.	+	.	ID=exon-XM_011257301.3-3;Dbxref=GeneID:105250917%2CGenbank:XM_011257301.3;Parent=rna-XM_011257301.3
NW_020229303.1	Gnomon	exon	3430221	3431636	.	+	.	ID=exon-XM_011257301.3-4;Dbxref=GeneID:105250917%2CGenbank:XM_011257301.3;Parent=rna-XM_011257301.3
NW_020229303.1	Gnomon	exon	3431732	3432192	.	+	.	ID=exon-XM_011257301.3-5;Dbxref=GeneID:105250917%2CGenbank:XM_011257301.3;Parent=rna-XM_011257301.3
NW_020229303.1	Gnomon	exon	3432361	3432717	.	+	.	ID=exon-XM_011257301.3-6;Dbxref=GeneID:105250917%2CGenbank:XM_011257301.3;Parent=rna-XM_011257301.3
NW_020229303.1	Gnomon	exon	3426451	3426672	.	+	.	ID=exon-XM_011257301.3-1;Dbxref=GeneID:105250917%2CGenbank:XM_011257301.3;Parent=rna-XM_011257301.3
NW_020229303.1	Gnomon	exon	3427728	3427803	.	+	.	ID=exon-XM_011257301.3-2;Dbxref=GeneID:105250917%2CGenbank:XM_011257301.3;Parent=rna-XM_011257301.3
NW_020229303.1	Gnomon	mRNA	1962934	1970806	.	-	.	Name=XM_025407501.1;ID=rna-XM_025407501.1;Dbxref=GeneID:105253338%2CGenbank:XM_025407501.1;Parent=gene-LOC105253338
NW_020229303.1	Gnomon	mRNA	3003592	3005491	.	-	.	Name=XM_011257356.3;ID=rna-XM_011257356.3;Dbxref=GeneID:105250949%2CGenbank:XM_011257356.3;Parent=gene-LOC105250949
NW_020229303.1	Gnomon	mRNA	1939917	1944646	.	-	.	Name=XM_011261292.3;ID=rna-XM_011261292.3;Dbxref=GeneID:105253331%2CGenbank:XM_011261292.3;Parent=gene-LOC105253331
NW_020229303.1	Gnomon	lnc_RNA	1822428	1829120	.	-	.	Name=XR_003122605.1;ID=rna-XR_003122605.1;Dbxref=GeneID:112637554%2CGenbank:XR_003122605.1;Parent=gene-LOC112637554
NW_020229303.1	Gnomon	exon	1808436	1808547	.	+	.	ID=exon-XM_011262266.3-3;Dbxref=GeneID:105253911%2CGenbank:XM_011262266.3;Parent=rna-XM_011262266.3
NW_020229303.1	Gnomon	exon	1808709	1808843	.	+	.	ID=exon-XM_011262266.3-4;Dbxref=GeneID:105253911%2CGenbank:XM_011262266.3;Parent=rna-XM_011262266.3
NW_020229303.1	Gnomon	exon	1808915	1809033	.	+	.	ID=exon-XM_011262266.3-5;Dbxref=GeneID:105253911%2CGenbank:XM_011262266.3;Parent=rna-XM_011262266.3
NW_020229303.1	Gnomon	exon	1809106	1809273	.	+	.	ID=exon-XM_011262266.3-6;Dbxref=GeneID:105253911%2CGenbank:XM_011262266.3;Parent=rna-XM_011262266.3
NW_020229303.1	Gnomon	exon	1809871	1810024	.	+	.	ID=exon-XM_011262266.3-7;Dbxref=GeneID:105253911%2CGenbank:XM_011262266.3;Parent=rna-XM_011262266.3
NW_020229303.1	Gnomon	exon	116828	116955	.	-	.	ID=exon-XM_011264809.3-10;Dbxref=GeneID:105255498%2CGenbank:XM_011264809.3;Parent=rna-XM_011264809.3
NW_020229303.1	Gnomon	exon	1810818	1810978	.	+	.	ID=exon-XM_011262266.3-8;Dbxref=GeneID:105253911%2CGenbank:XM_011262266.3;Parent=rna-XM_011262266.3
NW_020229303.1	Gnomon	exon	116409	116579	.	-	.	ID=exon-XM_011264809.3-11;Dbxref=GeneID:105255498%2CGenbank:XM_011264809.3;Parent=rna-XM_011264809.3
NW_020229303.1	Gnomon	exon	1811098	1811275	.	+	.	ID=exon-XM_011262266.3-9;Dbxref=GeneID:105253911%2CGenbank:XM_011262266.3;Parent=rna-XM_011262266.3
NW_020229303.1	Gnomon	exon	115612	116200	.	-	.	ID=exon-XM_011264809.3-12;Dbxref=GeneID:105255498%2CGenbank:XM_011264809.3;Parent=rna-XM_011264809.3
NW_020229303.1	Gnomon	exon	1807742	1807849	.	+	.	ID=exon-XM_011262266.3-1;Dbxref=GeneID:105253911%2CGenbank:XM_011262266.3;Parent=rna-XM_011262266.3
NW_020229303.1	Gnomon	exon	1808158	1808368	.	+	.	ID=exon-XM_011262266.3-2;Dbxref=GeneID:105253911%2CGenbank:XM_011262266.3;Parent=rna-XM_011262266.3
NW_020229303.1	Gnomon	exon	2980912	2981405	.	-	.	ID=exon-XM_025407555.1-6;Dbxref=GeneID:105250951%2CGenbank:XM_025407555.1;Parent=rna-XM_025407555.1
NW_020229303.1	Gnomon	exon	2989225	2989408	.	-	.	ID=exon-XM_025407555.1-4;Dbxref=GeneID:105250951%2CGenbank:XM_025407555.1;Parent=rna-XM_025407555.1
NW_020229303.1	Gnomon	exon	2985650	2985778	.	-	.	ID=exon-XM_025407555.1-5;Dbxref=GeneID:105250951%2CGenbank:XM_025407555.1;Parent=rna-XM_025407555.1
NW_020229303.1	Gnomon	exon	2997391	2997556	.	-	.	ID=exon-XM_025407555.1-2;Dbxref=GeneID:105250951%2CGenbank:XM_025407555.1;Parent=rna-XM_025407555.1
NW_020229303.1	Gnomon	exon	2989896	2990357	.	-	.	ID=exon-XM_025407555.1-3;Dbxref=GeneID:105250951%2CGenbank:XM_025407555.1;Parent=rna-XM_025407555.1
NW_020229303.1	Gnomon	exon	2997625	2997781	.	-	.	ID=exon-XM_025407555.1-1;Dbxref=GeneID:105250951%2CGenbank:XM_025407555.1;Parent=rna-XM_025407555.1
NW_020229303.1	Gnomon	CDS	3427749	3427803	.	+	0	Name=XP_011255603.1;ID=cds-XP_011255603.1;Dbxref=GeneID:105250917%2CGenbank:XP_011255603.1;Parent=rna-XM_011257301.3
NW_020229303.1	Gnomon	CDS	3428729	3428861	.	+	0	Name=XP_011255603.1;ID=cds-XP_011255603.1;Dbxref=GeneID:105250917%2CGenbank:XP_011255603.1;Parent=rna-XM_011257301.3
NW_020229303.1	Gnomon	CDS	3430221	3431636	.	+	0	Name=XP_011255603.1;ID=cds-XP_011255603.1;Dbxref=GeneID:105250917%2CGenbank:XP_011255603.1;Parent=rna-XM_011257301.3
NW_020229303.1	Gnomon	CDS	3431732	3432192	.	+	0	Name=XP_011255603.1;ID=cds-XP_011255603.1;Dbxref=GeneID:105250917%2CGenbank:XP_011255603.1;Parent=rna-XM_011257301.3
NW_020229303.1	Gnomon	CDS	3432361	3432717	.	+	0	Name=XP_011255603.1;ID=cds-XP_011255603.1;Dbxref=GeneID:105250917%2CGenbank:XP_011255603.1;Parent=rna-XM_011257301.3
NW_020229303.1	Gnomon	CDS	3433014	3433272	.	+	0	Name=XP_011255603.1;ID=cds-XP_011255603.1;Dbxref=GeneID:105250917%2CGenbank:XP_011255603.1;Parent=rna-XM_011257301.3
NW_020229303.1	Gnomon	CDS	3433359	3433679	.	+	0	Name=XP_011255603.1;ID=cds-XP_011255603.1;Dbxref=GeneID:105250917%2CGenbank:XP_011255603.1;Parent=rna-XM_011257301.3
NW_020229303.1	Gnomon	CDS	3433764	3433983	.	+	0	Name=XP_011255603.1;ID=cds-XP_011255603.1;Dbxref=GeneID:105250917%2CGenbank:XP_011255603.1;Parent=rna-XM_011257301.3
NW_020229303.1	Gnomon	CDS	3434080	3434236	.	+	0	Name=XP_011255603.1;ID=cds-XP_011255603.1;Dbxref=GeneID:105250917%2CGenbank:XP_011255603.1;Parent=rna-XM_011257301.3
NW_020229303.1	Gnomon	CDS	3434311	3434583	.	+	0	Name=XP_011255603.1;ID=cds-XP_011255603.1;Dbxref=GeneID:105250917%2CGenbank:XP_011255603.1;Parent=rna-XM_011257301.3
NW_020229303.1	Gnomon	CDS	3435437	3435540	.	+	0	Name=XP_011255603.1;ID=cds-XP_011255603.1;Dbxref=GeneID:105250917%2CGenbank:XP_011255603.1;Parent=rna-XM_011257301.3
NW_020229303.1	Gnomon	CDS	3452221	3452395	.	+	0	Name=XP_011255593.1;ID=cds-XP_011255593.1;Dbxref=GeneID:105250915%2CGenbank:XP_011255593.1;Parent=rna-XM_011257291.3
NW_020229303.1	Gnomon	CDS	3453912	3454036	.	+	0	Name=XP_011255593.1;ID=cds-XP_011255593.1;Dbxref=GeneID:105250915%2CGenbank:XP_011255593.1;Parent=rna-XM_011257291.3
NW_020229303.1	Gnomon	CDS	3454865	3455290	.	+	0	Name=XP_011255593.1;ID=cds-XP_011255593.1;Dbxref=GeneID:105250915%2CGenbank:XP_011255593.1;Parent=rna-XM_011257291.3
NW_020229303.1	Gnomon	CDS	3455568	3455873	.	+	0	Name=XP_011255593.1;ID=cds-XP_011255593.1;Dbxref=GeneID:105250915%2CGenbank:XP_011255593.1;Parent=rna-XM_011257291.3
NW_020229303.1	Gnomon	CDS	3456636	3456776	.	+	0	Name=XP_011255593.1;ID=cds-XP_011255593.1;Dbxref=GeneID:105250915%2CGenbank:XP_011255593.1;Parent=rna-XM_011257291.3
NW_020229303.1	Gnomon	CDS	3457414	3457561	.	+	0	Name=XP_011255593.1;ID=cds-XP_011255593.1;Dbxref=GeneID:105250915%2CGenbank:XP_011255593.1;Parent=rna-XM_011257291.3
NW_020229303.1	Gnomon	CDS	3459412	3459743	.	+	0	Name=XP_011255593.1;ID=cds-XP_011255593.1;Dbxref=GeneID:105250915%2CGenbank:XP_011255593.1;Parent=rna-XM_011257291.3
NW_020229303.1	Gnomon	CDS	1096846	1096899	.	-	0	Name=XP_011262331.1;ID=cds-XP_011262331.1;Dbxref=GeneID:105255000%2CGenbank:XP_011262331.1;Parent=rna-XM_011264029.3
NW_020229303.1	Gnomon	CDS	1095804	1095893	.	-	0	Name=XP_011262331.1;ID=cds-XP_011262331.1;Dbxref=GeneID:105255000%2CGenbank:XP_011262331.1;Parent=rna-XM_011264029.3
NW_020229303.1	Gnomon	CDS	1093285	1093560	.	-	0	Name=XP_011262331.1;ID=cds-XP_011262331.1;Dbxref=GeneID:105255000%2CGenbank:XP_011262331.1;Parent=rna-XM_011264029.3
NW_020229303.1	Gnomon	CDS	1091924	1092337	.	-	0	Name=XP_011262331.1;ID=cds-XP_011262331.1;Dbxref=GeneID:105255000%2CGenbank:XP_011262331.1;Parent=rna-XM_011264029.3
NW_020229303.1	Gnomon	exon	564358	564486	.	+	.	ID=exon-XM_011264782.3-11;Dbxref=GeneID:105255483%2CGenbank:XM_011264782.3;Parent=rna-XM_011264782.3
NW_020229303.1	Gnomon	exon	572338	572442	.	+	.	ID=exon-XM_011264782.3-12;Dbxref=GeneID:105255483%2CGenbank:XM_011264782.3;Parent=rna-XM_011264782.3
NW_020229303.1	Gnomon	exon	563051	563220	.	+	.	ID=exon-XM_011264782.3-10;Dbxref=GeneID:105255483%2CGenbank:XM_011264782.3;Parent=rna-XM_011264782.3
NW_020229303.1	Gnomon	exon	575142	575270	.	+	.	ID=exon-XM_011264782.3-13;Dbxref=GeneID:105255483%2CGenbank:XM_011264782.3;Parent=rna-XM_011264782.3
NW_020229303.1	Gnomon	exon	575378	576236	.	+	.	ID=exon-XM_011264782.3-14;Dbxref=GeneID:105255483%2CGenbank:XM_011264782.3;Parent=rna-XM_011264782.3
NW_020229303.1	Gnomon	mRNA	896834	908611	.	+	.	Name=XM_011264181.3;ID=rna-XM_011264181.3;Dbxref=GeneID:105255089%2CGenbank:XM_011264181.3;Parent=gene-LOC105255089
NW_020229303.1	Gnomon	exon	3114394	3114531	.	-	.	ID=exon-XM_011257324.3-6;Dbxref=GeneID:105250928%2CGenbank:XM_011257324.3;Parent=rna-XM_011257324.3
NW_020229303.1	Gnomon	exon	3114204	3114314	.	-	.	ID=exon-XM_011257324.3-7;Dbxref=GeneID:105250928%2CGenbank:XM_011257324.3;Parent=rna-XM_011257324.3
NW_020229303.1	Gnomon	exon	3112359	3112512	.	-	.	ID=exon-XM_011257324.3-8;Dbxref=GeneID:105250928%2CGenbank:XM_011257324.3;Parent=rna-XM_011257324.3
NW_020229303.1	Gnomon	exon	3111845	3111998	.	-	.	ID=exon-XM_011257324.3-9;Dbxref=GeneID:105250928%2CGenbank:XM_011257324.3;Parent=rna-XM_011257324.3
NW_020229303.1	Gnomon	exon	3123458	3123741	.	-	.	ID=exon-XM_011257324.3-1;Dbxref=GeneID:105250928%2CGenbank:XM_011257324.3;Parent=rna-XM_011257324.3
NW_020229303.1	Gnomon	exon	3115772	3115881	.	-	.	ID=exon-XM_011257324.3-2;Dbxref=GeneID:105250928%2CGenbank:XM_011257324.3;Parent=rna-XM_011257324.3
NW_020229303.1	Gnomon	exon	3115439	3115647	.	-	.	ID=exon-XM_011257324.3-3;Dbxref=GeneID:105250928%2CGenbank:XM_011257324.3;Parent=rna-XM_011257324.3
NW_020229303.1	Gnomon	exon	3114998	3115176	.	-	.	ID=exon-XM_011257324.3-4;Dbxref=GeneID:105250928%2CGenbank:XM_011257324.3;Parent=rna-XM_011257324.3
NW_020229303.1	Gnomon	exon	3114732	3114910	.	-	.	ID=exon-XM_011257324.3-5;Dbxref=GeneID:105250928%2CGenbank:XM_011257324.3;Parent=rna-XM_011257324.3
NW_020229303.1	Gnomon	exon	902265	902498	.	+	.	ID=exon-XM_011264190.2-8;Dbxref=GeneID:105255089%2CGenbank:XM_011264190.2;Parent=rna-XM_011264190.2
NW_020229303.1	Gnomon	exon	902611	902856	.	+	.	ID=exon-XM_011264190.2-9;Dbxref=GeneID:105255089%2CGenbank:XM_011264190.2;Parent=rna-XM_011264190.2
NW_020229303.1	Gnomon	exon	899831	899977	.	+	.	ID=exon-XM_011264190.2-6;Dbxref=GeneID:105255089%2CGenbank:XM_011264190.2;Parent=rna-XM_011264190.2
NW_020229303.1	Gnomon	exon	900050	900146	.	+	.	ID=exon-XM_011264190.2-7;Dbxref=GeneID:105255089%2CGenbank:XM_011264190.2;Parent=rna-XM_011264190.2
NW_020229303.1	Gnomon	exon	899075	899288	.	+	.	ID=exon-XM_011264190.2-4;Dbxref=GeneID:105255089%2CGenbank:XM_011264190.2;Parent=rna-XM_011264190.2
NW_020229303.1	Gnomon	exon	899388	899524	.	+	.	ID=exon-XM_011264190.2-5;Dbxref=GeneID:105255089%2CGenbank:XM_011264190.2;Parent=rna-XM_011264190.2
NW_020229303.1	Gnomon	exon	898600	898730	.	+	.	ID=exon-XM_011264190.2-2;Dbxref=GeneID:105255089%2CGenbank:XM_011264190.2;Parent=rna-XM_011264190.2
NW_020229303.1	Gnomon	exon	898803	898999	.	+	.	ID=exon-XM_011264190.2-3;Dbxref=GeneID:105255089%2CGenbank:XM_011264190.2;Parent=rna-XM_011264190.2
NW_020229303.1	Gnomon	exon	898378	898547	.	+	.	ID=exon-XM_011264190.2-1;Dbxref=GeneID:105255089%2CGenbank:XM_011264190.2;Parent=rna-XM_011264190.2
NW_020229303.1	Gnomon	exon	1256303	1256374	.	-	.	ID=exon-XM_025407603.1-4;Dbxref=GeneID:105256308%2CGenbank:XM_025407603.1;Parent=rna-XM_025407603.1
NW_020229303.1	Gnomon	exon	1135528	1135584	.	-	.	ID=exon-XM_025407603.1-5;Dbxref=GeneID:105256308%2CGenbank:XM_025407603.1;Parent=rna-XM_025407603.1
NW_020229303.1	Gnomon	exon	1133178	1134345	.	-	.	ID=exon-XM_025407603.1-6;Dbxref=GeneID:105256308%2CGenbank:XM_025407603.1;Parent=rna-XM_025407603.1
NW_020229303.1	Gnomon	exon	1132013	1132877	.	-	.	ID=exon-XM_025407603.1-7;Dbxref=GeneID:105256308%2CGenbank:XM_025407603.1;Parent=rna-XM_025407603.1
NW_020229303.1	Gnomon	exon	1308053	1308534	.	-	.	ID=exon-XM_025407603.1-1;Dbxref=GeneID:105256308%2CGenbank:XM_025407603.1;Parent=rna-XM_025407603.1
NW_020229303.1	Gnomon	exon	1307247	1307543	.	-	.	ID=exon-XM_025407603.1-2;Dbxref=GeneID:105256308%2CGenbank:XM_025407603.1;Parent=rna-XM_025407603.1
NW_020229303.1	Gnomon	exon	1305222	1305279	.	-	.	ID=exon-XM_025407603.1-3;Dbxref=GeneID:105256308%2CGenbank:XM_025407603.1;Parent=rna-XM_025407603.1
NW_020229303.1	Gnomon	exon	1940196	1940392	.	-	.	ID=exon-XM_025407578.1-7;Dbxref=GeneID:105253331%2CGenbank:XM_025407578.1;Parent=rna-XM_025407578.1
NW_020229303.1	Gnomon	exon	1939917	1940105	.	-	.	ID=exon-XM_025407578.1-8;Dbxref=GeneID:105253331%2CGenbank:XM_025407578.1;Parent=rna-XM_025407578.1
NW_020229303.1	Gnomon	exon	1940738	1940990	.	-	.	ID=exon-XM_025407578.1-5;Dbxref=GeneID:105253331%2CGenbank:XM_025407578.1;Parent=rna-XM_025407578.1
NW_020229303.1	Gnomon	exon	1940517	1940662	.	-	.	ID=exon-XM_025407578.1-6;Dbxref=GeneID:105253331%2CGenbank:XM_025407578.1;Parent=rna-XM_025407578.1
NW_020229303.1	Gnomon	exon	1944255	1944352	.	-	.	ID=exon-XM_025407578.1-3;Dbxref=GeneID:105253331%2CGenbank:XM_025407578.1;Parent=rna-XM_025407578.1
NW_020229303.1	Gnomon	exon	1942764	1943108	.	-	.	ID=exon-XM_025407578.1-4;Dbxref=GeneID:105253331%2CGenbank:XM_025407578.1;Parent=rna-XM_025407578.1
NW_020229303.1	Gnomon	exon	1944851	1945007	.	-	.	ID=exon-XM_025407578.1-1;Dbxref=GeneID:105253331%2CGenbank:XM_025407578.1;Parent=rna-XM_025407578.1
NW_020229303.1	Gnomon	exon	1944477	1944545	.	-	.	ID=exon-XM_025407578.1-2;Dbxref=GeneID:105253331%2CGenbank:XM_025407578.1;Parent=rna-XM_025407578.1
NW_020229303.1	Gnomon	lnc_RNA	2581626	2583599	.	-	.	Name=XR_002192660.2;ID=rna-XR_002192660.2;Dbxref=GeneID:109610156%2CGenbank:XR_002192660.2;Parent=gene-LOC109610156
NW_020229303.1	Gnomon	transcript	183648	234017	.	-	.	Name=XR_003122604.1;ID=rna-XR_003122604.1;Dbxref=GeneID:105255494%2CGenbank:XR_003122604.1;Parent=gene-LOC105255494
NW_020229303.1	Gnomon	mRNA	1939917	1945009	.	-	.	Name=XM_011261290.3;ID=rna-XM_011261290.3;Dbxref=GeneID:105253331%2CGenbank:XM_011261290.3;Parent=gene-LOC105253331
NW_020229303.1	Gnomon	exon	2927916	2928076	.	+	.	ID=exon-XM_025407626.1-1;Dbxref=GeneID:105256536%2CGenbank:XM_025407626.1;Parent=rna-XM_025407626.1
NW_020229303.1	Gnomon	exon	2928297	2928524	.	+	.	ID=exon-XM_025407626.1-2;Dbxref=GeneID:105256536%2CGenbank:XM_025407626.1;Parent=rna-XM_025407626.1
NW_020229303.1	Gnomon	exon	2928899	2929192	.	+	.	ID=exon-XM_025407626.1-3;Dbxref=GeneID:105256536%2CGenbank:XM_025407626.1;Parent=rna-XM_025407626.1
NW_020229303.1	Gnomon	exon	2932097	2932549	.	+	.	ID=exon-XM_025407626.1-4;Dbxref=GeneID:105256536%2CGenbank:XM_025407626.1;Parent=rna-XM_025407626.1
NW_020229303.1	Gnomon	exon	2932701	2933018	.	+	.	ID=exon-XM_025407626.1-5;Dbxref=GeneID:105256536%2CGenbank:XM_025407626.1;Parent=rna-XM_025407626.1
NW_020229303.1	Gnomon	exon	2933148	2933662	.	+	.	ID=exon-XM_025407626.1-6;Dbxref=GeneID:105256536%2CGenbank:XM_025407626.1;Parent=rna-XM_025407626.1
NW_020229303.1	Gnomon	exon	2934111	2934153	.	+	.	ID=exon-XM_025407626.1-7;Dbxref=GeneID:105256536%2CGenbank:XM_025407626.1;Parent=rna-XM_025407626.1
NW_020229303.1	Gnomon	CDS	3448607	3448757	.	-	0	Name=XP_011255590.1;ID=cds-XP_011255590.1;Dbxref=GeneID:105250914%2CGenbank:XP_011255590.1;Parent=rna-XM_011257288.3
NW_020229303.1	Gnomon	CDS	3448087	3448520	.	-	0	Name=XP_011255590.1;ID=cds-XP_011255590.1;Dbxref=GeneID:105250914%2CGenbank:XP_011255590.1;Parent=rna-XM_011257288.3
NW_020229303.1	Gnomon	mRNA	3001528	3003494	.	+	.	Name=XM_011257354.3;ID=rna-XM_011257354.3;Dbxref=GeneID:105250948%2CGenbank:XM_011257354.3;Parent=gene-LOC105250948
NW_020229303.1	Gnomon	mRNA	241544	248425	.	+	.	Name=XM_011264826.2;ID=rna-XM_011264826.2;Dbxref=GeneID:105255510%2CGenbank:XM_011264826.2;Parent=gene-LOC105255510
NW_020229303.1	Gnomon	exon	2538378	2538896	.	+	.	ID=exon-XM_011261914.3-13;Dbxref=GeneID:105253713%2CGenbank:XM_011261914.3;Parent=rna-XM_011261914.3
NW_020229303.1	Gnomon	exon	2536046	2536371	.	+	.	ID=exon-XM_011261914.3-11;Dbxref=GeneID:105253713%2CGenbank:XM_011261914.3;Parent=rna-XM_011261914.3
NW_020229303.1	Gnomon	exon	2536444	2536583	.	+	.	ID=exon-XM_011261914.3-12;Dbxref=GeneID:105253713%2CGenbank:XM_011261914.3;Parent=rna-XM_011261914.3
NW_020229303.1	Gnomon	exon	2535258	2535311	.	+	.	ID=exon-XM_011261914.3-10;Dbxref=GeneID:105253713%2CGenbank:XM_011261914.3;Parent=rna-XM_011261914.3
NW_020229303.1	Gnomon	exon	2879919	2880046	.	+	.	ID=exon-XM_011252183.3-2;Dbxref=GeneID:105247803%2CGenbank:XM_011252183.3;Parent=rna-XM_011252183.3
NW_020229303.1	Gnomon	exon	2892500	2892782	.	+	.	ID=exon-XM_011252183.3-3;Dbxref=GeneID:105247803%2CGenbank:XM_011252183.3;Parent=rna-XM_011252183.3
NW_020229303.1	Gnomon	exon	2902589	2903932	.	+	.	ID=exon-XM_011252183.3-4;Dbxref=GeneID:105247803%2CGenbank:XM_011252183.3;Parent=rna-XM_011252183.3
NW_020229303.1	Gnomon	exon	2873010	2873349	.	+	.	ID=exon-XM_011252183.3-1;Dbxref=GeneID:105247803%2CGenbank:XM_011252183.3;Parent=rna-XM_011252183.3
NW_020229303.1	Gnomon	exon	3178585	3178755	.	+	.	ID=exon-XR_003122616.1-3;Dbxref=GeneID:112637570%2CGenbank:XR_003122616.1;Parent=rna-XR_003122616.1
NW_020229303.1	Gnomon	exon	3212208	3212394	.	+	.	ID=exon-XR_003122616.1-4;Dbxref=GeneID:112637570%2CGenbank:XR_003122616.1;Parent=rna-XR_003122616.1
NW_020229303.1	Gnomon	exon	3118003	3118084	.	+	.	ID=exon-XR_003122616.1-1;Dbxref=GeneID:112637570%2CGenbank:XR_003122616.1;Parent=rna-XR_003122616.1
NW_020229303.1	Gnomon	exon	3119182	3119246	.	+	.	ID=exon-XR_003122616.1-2;Dbxref=GeneID:112637570%2CGenbank:XR_003122616.1;Parent=rna-XR_003122616.1
NW_020229303.1	Gnomon	exon	282201	282351	.	-	.	ID=exon-XM_011264794.3-5;Dbxref=GeneID:105255491%2CGenbank:XM_011264794.3;Parent=rna-XM_011264794.3
NW_020229303.1	Gnomon	exon	281816	282064	.	-	.	ID=exon-XM_011264794.3-6;Dbxref=GeneID:105255491%2CGenbank:XM_011264794.3;Parent=rna-XM_011264794.3
NW_020229303.1	Gnomon	exon	281479	281703	.	-	.	ID=exon-XM_011264794.3-7;Dbxref=GeneID:105255491%2CGenbank:XM_011264794.3;Parent=rna-XM_011264794.3
NW_020229303.1	Gnomon	exon	281216	281396	.	-	.	ID=exon-XM_011264794.3-8;Dbxref=GeneID:105255491%2CGenbank:XM_011264794.3;Parent=rna-XM_011264794.3
NW_020229303.1	Gnomon	exon	284017	284347	.	-	.	ID=exon-XM_011264794.3-1;Dbxref=GeneID:105255491%2CGenbank:XM_011264794.3;Parent=rna-XM_011264794.3
NW_020229303.1	Gnomon	exon	283542	283782	.	-	.	ID=exon-XM_011264794.3-2;Dbxref=GeneID:105255491%2CGenbank:XM_011264794.3;Parent=rna-XM_011264794.3
NW_020229303.1	Gnomon	exon	283244	283419	.	-	.	ID=exon-XM_011264794.3-3;Dbxref=GeneID:105255491%2CGenbank:XM_011264794.3;Parent=rna-XM_011264794.3
NW_020229303.1	Gnomon	exon	282866	283070	.	-	.	ID=exon-XM_011264794.3-4;Dbxref=GeneID:105255491%2CGenbank:XM_011264794.3;Parent=rna-XM_011264794.3
NW_020229303.1	Gnomon	exon	2975705	2976774	.	+	.	ID=exon-XM_011257371.3-6;Dbxref=GeneID:105250954%2CGenbank:XM_011257371.3;Parent=rna-XM_011257371.3
NW_020229303.1	Gnomon	exon	2974774	2975042	.	+	.	ID=exon-XM_011257371.3-4;Dbxref=GeneID:105250954%2CGenbank:XM_011257371.3;Parent=rna-XM_011257371.3
NW_020229303.1	Gnomon	exon	2975135	2975470	.	+	.	ID=exon-XM_011257371.3-5;Dbxref=GeneID:105250954%2CGenbank:XM_011257371.3;Parent=rna-XM_011257371.3
NW_020229303.1	Gnomon	exon	2973939	2974154	.	+	.	ID=exon-XM_011257371.3-2;Dbxref=GeneID:105250954%2CGenbank:XM_011257371.3;Parent=rna-XM_011257371.3
NW_020229303.1	Gnomon	exon	2974286	2974517	.	+	.	ID=exon-XM_011257371.3-3;Dbxref=GeneID:105250954%2CGenbank:XM_011257371.3;Parent=rna-XM_011257371.3
NW_020229303.1	Gnomon	exon	2972661	2972839	.	+	.	ID=exon-XM_011257371.3-1;Dbxref=GeneID:105250954%2CGenbank:XM_011257371.3;Parent=rna-XM_011257371.3
NW_020229303.1	Gnomon	transcript	183519	234017	.	-	.	Name=XR_003122603.1;ID=rna-XR_003122603.1;Dbxref=GeneID:105255494%2CGenbank:XR_003122603.1;Parent=gene-LOC105255494
NW_020229303.1	Gnomon	mRNA	3061368	3066491	.	+	.	Name=XM_020027410.2;ID=rna-XM_020027410.2;Dbxref=GeneID:105250934%2CGenbank:XM_020027410.2;Parent=gene-LOC105250934
NW_020229303.1	Gnomon	CDS	299709	299826	.	+	0	Name=XP_025263373.1;ID=cds-XP_025263373.1;Dbxref=GeneID:105255507%2CGenbank:XP_025263373.1;Parent=rna-XM_025407588.1
NW_020229303.1	Gnomon	CDS	300227	300308	.	+	0	Name=XP_025263373.1;ID=cds-XP_025263373.1;Dbxref=GeneID:105255507%2CGenbank:XP_025263373.1;Parent=rna-XM_025407588.1
NW_020229303.1	Gnomon	CDS	303207	303511	.	+	0	Name=XP_025263373.1;ID=cds-XP_025263373.1;Dbxref=GeneID:105255507%2CGenbank:XP_025263373.1;Parent=rna-XM_025407588.1
NW_020229303.1	Gnomon	CDS	303727	303846	.	+	0	Name=XP_025263373.1;ID=cds-XP_025263373.1;Dbxref=GeneID:105255507%2CGenbank:XP_025263373.1;Parent=rna-XM_025407588.1
NW_020229303.1	Gnomon	CDS	304070	304286	.	+	0	Name=XP_025263373.1;ID=cds-XP_025263373.1;Dbxref=GeneID:105255507%2CGenbank:XP_025263373.1;Parent=rna-XM_025407588.1
NW_020229303.1	Gnomon	CDS	304466	304616	.	+	0	Name=XP_025263373.1;ID=cds-XP_025263373.1;Dbxref=GeneID:105255507%2CGenbank:XP_025263373.1;Parent=rna-XM_025407588.1
NW_020229303.1	Gnomon	exon	3111845	3111998	.	-	.	ID=exon-XM_011257325.3-9;Dbxref=GeneID:105250928%2CGenbank:XM_011257325.3;Parent=rna-XM_011257325.3
NW_020229303.1	Gnomon	exon	3114204	3114314	.	-	.	ID=exon-XM_011257325.3-7;Dbxref=GeneID:105250928%2CGenbank:XM_011257325.3;Parent=rna-XM_011257325.3
NW_020229303.1	Gnomon	exon	3112359	3112512	.	-	.	ID=exon-XM_011257325.3-8;Dbxref=GeneID:105250928%2CGenbank:XM_011257325.3;Parent=rna-XM_011257325.3
NW_020229303.1	Gnomon	exon	3114732	3114910	.	-	.	ID=exon-XM_011257325.3-5;Dbxref=GeneID:105250928%2CGenbank:XM_011257325.3;Parent=rna-XM_011257325.3
NW_020229303.1	Gnomon	exon	3114394	3114531	.	-	.	ID=exon-XM_011257325.3-6;Dbxref=GeneID:105250928%2CGenbank:XM_011257325.3;Parent=rna-XM_011257325.3
NW_020229303.1	Gnomon	exon	3115439	3115647	.	-	.	ID=exon-XM_011257325.3-3;Dbxref=GeneID:105250928%2CGenbank:XM_011257325.3;Parent=rna-XM_011257325.3
NW_020229303.1	Gnomon	exon	3114998	3115176	.	-	.	ID=exon-XM_011257325.3-4;Dbxref=GeneID:105250928%2CGenbank:XM_011257325.3;Parent=rna-XM_011257325.3
NW_020229303.1	Gnomon	exon	3117239	3117459	.	-	.	ID=exon-XM_011257325.3-1;Dbxref=GeneID:105250928%2CGenbank:XM_011257325.3;Parent=rna-XM_011257325.3
NW_020229303.1	Gnomon	exon	3115772	3115881	.	-	.	ID=exon-XM_011257325.3-2;Dbxref=GeneID:105250928%2CGenbank:XM_011257325.3;Parent=rna-XM_011257325.3
NW_020229303.1	Gnomon	mRNA	1974599	1979127	.	-	.	Name=XM_011261305.3;ID=rna-XM_011261305.3;Dbxref=GeneID:105253339%2CGenbank:XM_011261305.3;Parent=gene-LOC105253339
NW_020229303.1	Gnomon	exon	356111	356248	.	+	.	ID=exon-XM_025407509.1-5;Dbxref=GeneID:105255503%2CGenbank:XM_025407509.1;Parent=rna-XM_025407509.1
NW_020229303.1	Gnomon	exon	356336	359309	.	+	.	ID=exon-XM_025407509.1-6;Dbxref=GeneID:105255503%2CGenbank:XM_025407509.1;Parent=rna-XM_025407509.1
NW_020229303.1	Gnomon	exon	354785	354929	.	+	.	ID=exon-XM_025407509.1-3;Dbxref=GeneID:105255503%2CGenbank:XM_025407509.1;Parent=rna-XM_025407509.1
NW_020229303.1	Gnomon	exon	355113	355291	.	+	.	ID=exon-XM_025407509.1-4;Dbxref=GeneID:105255503%2CGenbank:XM_025407509.1;Parent=rna-XM_025407509.1
NW_020229303.1	Gnomon	exon	349944	353368	.	+	.	ID=exon-XM_025407509.1-1;Dbxref=GeneID:105255503%2CGenbank:XM_025407509.1;Parent=rna-XM_025407509.1
NW_020229303.1	Gnomon	exon	354076	354584	.	+	.	ID=exon-XM_025407509.1-2;Dbxref=GeneID:105255503%2CGenbank:XM_025407509.1;Parent=rna-XM_025407509.1
NW_020229303.1	Gnomon	mRNA	1951317	1954491	.	+	.	Name=XM_011261296.3;ID=rna-XM_011261296.3;Dbxref=GeneID:105253334%2CGenbank:XM_011261296.3;Parent=gene-LOC105253334
NW_020229303.1	Gnomon	exon	1975198	1975597	.	-	.	ID=exon-XM_011261307.3-6;Dbxref=GeneID:105253339%2CGenbank:XM_011261307.3;Parent=rna-XM_011261307.3
NW_020229303.1	Gnomon	exon	1974599	1975013	.	-	.	ID=exon-XM_011261307.3-7;Dbxref=GeneID:105253339%2CGenbank:XM_011261307.3;Parent=rna-XM_011261307.3
NW_020229303.1	Gnomon	exon	1976086	1976334	.	-	.	ID=exon-XM_011261307.3-4;Dbxref=GeneID:105253339%2CGenbank:XM_011261307.3;Parent=rna-XM_011261307.3
NW_020229303.1	Gnomon	exon	1975723	1975988	.	-	.	ID=exon-XM_011261307.3-5;Dbxref=GeneID:105253339%2CGenbank:XM_011261307.3;Parent=rna-XM_011261307.3
NW_020229303.1	Gnomon	exon	1976958	1977757	.	-	.	ID=exon-XM_011261307.3-2;Dbxref=GeneID:105253339%2CGenbank:XM_011261307.3;Parent=rna-XM_011261307.3
NW_020229303.1	Gnomon	exon	1976408	1976614	.	-	.	ID=exon-XM_011261307.3-3;Dbxref=GeneID:105253339%2CGenbank:XM_011261307.3;Parent=rna-XM_011261307.3
NW_020229303.1	Gnomon	exon	1978713	1979127	.	-	.	ID=exon-XM_011261307.3-1;Dbxref=GeneID:105253339%2CGenbank:XM_011261307.3;Parent=rna-XM_011261307.3
NW_020229303.1	Gnomon	mRNA	1765439	1768605	.	-	.	Name=XM_011254177.3;ID=rna-XM_011254177.3;Dbxref=GeneID:105249025%2CGenbank:XM_011254177.3;Parent=gene-LOC105249025
NW_020229303.1	Gnomon	gene	241544	248425	.	+	.	Name=LOC105255510;ID=gene-LOC105255510;Dbxref=GeneID:105255510
NW_020229303.1	Gnomon	exon	3341767	3342086	.	-	.	ID=exon-XM_025407530.1-14;Dbxref=GeneID:105250926%2CGenbank:XM_025407530.1;Parent=rna-XM_025407530.1
NW_020229303.1	Gnomon	exon	3341339	3341627	.	-	.	ID=exon-XM_025407530.1-15;Dbxref=GeneID:105250926%2CGenbank:XM_025407530.1;Parent=rna-XM_025407530.1
NW_020229303.1	Gnomon	exon	3342597	3342731	.	-	.	ID=exon-XM_025407530.1-12;Dbxref=GeneID:105250926%2CGenbank:XM_025407530.1;Parent=rna-XM_025407530.1
NW_020229303.1	Gnomon	exon	3342195	3342369	.	-	.	ID=exon-XM_025407530.1-13;Dbxref=GeneID:105250926%2CGenbank:XM_025407530.1;Parent=rna-XM_025407530.1
NW_020229303.1	Gnomon	exon	3339941	3340475	.	-	.	ID=exon-XM_025407530.1-18;Dbxref=GeneID:105250926%2CGenbank:XM_025407530.1;Parent=rna-XM_025407530.1
NW_020229303.1	Gnomon	exon	3341093	3341252	.	-	.	ID=exon-XM_025407530.1-16;Dbxref=GeneID:105250926%2CGenbank:XM_025407530.1;Parent=rna-XM_025407530.1
NW_020229303.1	Gnomon	exon	3340883	3340990	.	-	.	ID=exon-XM_025407530.1-17;Dbxref=GeneID:105250926%2CGenbank:XM_025407530.1;Parent=rna-XM_025407530.1
NW_020229303.1	Gnomon	exon	3343164	3343351	.	-	.	ID=exon-XM_025407530.1-10;Dbxref=GeneID:105250926%2CGenbank:XM_025407530.1;Parent=rna-XM_025407530.1
NW_020229303.1	Gnomon	exon	3342835	3343047	.	-	.	ID=exon-XM_025407530.1-11;Dbxref=GeneID:105250926%2CGenbank:XM_025407530.1;Parent=rna-XM_025407530.1
NW_020229303.1	Gnomon	gene	617178	742124	.	-	.	Name=LOC105255500;ID=gene-LOC105255500;Dbxref=GeneID:105255500
NW_020229303.1	Gnomon	gene	610533	613273	.	+	.	Name=LOC105255502;ID=gene-LOC105255502;Dbxref=GeneID:105255502
NW_020229303.1	Gnomon	gene	349944	359309	.	+	.	Name=LOC105255503;ID=gene-LOC105255503;Dbxref=GeneID:105255503
NW_020229303.1	Gnomon	gene	343328	346078	.	-	.	Name=LOC105255505;ID=gene-LOC105255505;Dbxref=GeneID:105255505
NW_020229303.1	Gnomon	gene	331832	335110	.	-	.	Name=LOC105255506;ID=gene-LOC105255506;Dbxref=GeneID:105255506
NW_020229303.1	Gnomon	gene	299575	304742	.	+	.	Name=LOC105255507;ID=gene-LOC105255507;Dbxref=GeneID:105255507
NW_020229303.1	Gnomon	gene	285331	288328	.	+	.	Name=LOC105255508;ID=gene-LOC105255508;Dbxref=GeneID:105255508
NW_020229303.1	Gnomon	gene	267142	273040	.	+	.	Name=LOC105255509;ID=gene-LOC105255509;Dbxref=GeneID:105255509
NW_020229303.1	Gnomon	gene	603723	613229	.	+	.	Name=LOC105255479;ID=gene-LOC105255479;Dbxref=GeneID:105255479
NW_020229303.1	Gnomon	gene	308716	324147	.	+	.	Name=LOC105255488;ID=gene-LOC105255488;Dbxref=GeneID:105255488
NW_020229303.1	Gnomon	gene	288718	294128	.	+	.	Name=LOC105255489;ID=gene-LOC105255489;Dbxref=GeneID:105255489
NW_020229303.1	Gnomon	gene	590980	602231	.	+	.	Name=LOC105255480;ID=gene-LOC105255480;Dbxref=GeneID:105255480
NW_020229303.1	Gnomon	gene	580996	586717	.	+	.	Name=LOC105255481;ID=gene-LOC105255481;Dbxref=GeneID:105255481
NW_020229303.1	Gnomon	gene	586739	587956	.	+	.	Name=LOC105255482;ID=gene-LOC105255482;Dbxref=GeneID:105255482
NW_020229303.1	Gnomon	gene	380910	576236	.	+	.	Name=LOC105255483;ID=gene-LOC105255483;Dbxref=GeneID:105255483
NW_020229303.1	Gnomon	gene	362688	368151	.	+	.	Name=LOC105255484;ID=gene-LOC105255484;Dbxref=GeneID:105255484
NW_020229303.1	Gnomon	gene	335876	342288	.	-	.	Name=LOC105255485;ID=gene-LOC105255485;Dbxref=GeneID:105255485
NW_020229303.1	Gnomon	gene	326027	330081	.	-	.	Name=LOC105255487;ID=gene-LOC105255487;Dbxref=GeneID:105255487
NW_020229303.1	Gnomon	gene	53355	111912	.	+	.	Name=LOC105255499;ID=gene-LOC105255499;Dbxref=GeneID:105255499
NW_020229303.1	Gnomon	exon	1767893	1768342	.	-	.	ID=exon-XM_011254168.2-2;Dbxref=GeneID:105249025%2CGenbank:XM_011254168.2;Parent=rna-XM_011254168.2
NW_020229303.1	Gnomon	exon	1765439	1766853	.	-	.	ID=exon-XM_011254168.2-3;Dbxref=GeneID:105249025%2CGenbank:XM_011254168.2;Parent=rna-XM_011254168.2
NW_020229303.1	Gnomon	exon	1768483	1768563	.	-	.	ID=exon-XM_011254168.2-1;Dbxref=GeneID:105249025%2CGenbank:XM_011254168.2;Parent=rna-XM_011254168.2
NW_020229303.1	Gnomon	exon	1894837	1894982	.	+	.	ID=exon-XM_025407581.1-3;Dbxref=GeneID:105256901%2CGenbank:XM_025407581.1;Parent=rna-XM_025407581.1
NW_020229303.1	Gnomon	exon	1895223	1895332	.	+	.	ID=exon-XM_025407581.1-4;Dbxref=GeneID:105256901%2CGenbank:XM_025407581.1;Parent=rna-XM_025407581.1
NW_020229303.1	Gnomon	exon	1897719	1897911	.	+	.	ID=exon-XM_025407581.1-5;Dbxref=GeneID:105256901%2CGenbank:XM_025407581.1;Parent=rna-XM_025407581.1
NW_020229303.1	Gnomon	exon	1898418	1898663	.	+	.	ID=exon-XM_025407581.1-6;Dbxref=GeneID:105256901%2CGenbank:XM_025407581.1;Parent=rna-XM_025407581.1
NW_020229303.1	Gnomon	exon	1904124	1904300	.	+	.	ID=exon-XM_025407581.1-7;Dbxref=GeneID:105256901%2CGenbank:XM_025407581.1;Parent=rna-XM_025407581.1
NW_020229303.1	Gnomon	exon	1905478	1905558	.	+	.	ID=exon-XM_025407581.1-8;Dbxref=GeneID:105256901%2CGenbank:XM_025407581.1;Parent=rna-XM_025407581.1
NW_020229303.1	Gnomon	exon	1905668	1905768	.	+	.	ID=exon-XM_025407581.1-9;Dbxref=GeneID:105256901%2CGenbank:XM_025407581.1;Parent=rna-XM_025407581.1
NW_020229303.1	Gnomon	gene	278994	281243	.	+	.	Name=LOC105255490;ID=gene-LOC105255490;Dbxref=GeneID:105255490
NW_020229303.1	Gnomon	gene	281216	285268	.	-	.	Name=LOC105255491;ID=gene-LOC105255491;Dbxref=GeneID:105255491
NW_020229303.1	Gnomon	gene	257272	262123	.	+	.	Name=LOC105255492;ID=gene-LOC105255492;Dbxref=GeneID:105255492
NW_020229303.1	Gnomon	gene	252027	255390	.	-	.	Name=LOC105255493;ID=gene-LOC105255493;Dbxref=GeneID:105255493
NW_020229303.1	Gnomon	gene	183519	234017	.	-	.	Name=LOC105255494;ID=gene-LOC105255494;Dbxref=GeneID:105255494
NW_020229303.1	Gnomon	gene	173816	176584	.	+	.	Name=LOC105255495;ID=gene-LOC105255495;Dbxref=GeneID:105255495
NW_020229303.1	Gnomon	gene	163237	170517	.	-	.	Name=LOC105255496;ID=gene-LOC105255496;Dbxref=GeneID:105255496
NW_020229303.1	Gnomon	gene	153390	162066	.	-	.	Name=LOC105255497;ID=gene-LOC105255497;Dbxref=GeneID:105255497
NW_020229303.1	Gnomon	gene	115612	152722	.	-	.	Name=LOC105255498;ID=gene-LOC105255498;Dbxref=GeneID:105255498
NW_020229303.1	Gnomon	exon	741879	742124	.	-	.	ID=exon-XM_025407510.1-1;Dbxref=GeneID:105255500%2CGenbank:XM_025407510.1;Parent=rna-XM_025407510.1
NW_020229303.1	Gnomon	exon	733856	733909	.	-	.	ID=exon-XM_025407510.1-2;Dbxref=GeneID:105255500%2CGenbank:XM_025407510.1;Parent=rna-XM_025407510.1
NW_020229303.1	Gnomon	exon	670008	670246	.	-	.	ID=exon-XM_025407510.1-3;Dbxref=GeneID:105255500%2CGenbank:XM_025407510.1;Parent=rna-XM_025407510.1
NW_020229303.1	Gnomon	exon	666669	666895	.	-	.	ID=exon-XM_025407510.1-4;Dbxref=GeneID:105255500%2CGenbank:XM_025407510.1;Parent=rna-XM_025407510.1
NW_020229303.1	Gnomon	exon	665251	665552	.	-	.	ID=exon-XM_025407510.1-5;Dbxref=GeneID:105255500%2CGenbank:XM_025407510.1;Parent=rna-XM_025407510.1
NW_020229303.1	Gnomon	CDS	2159657	2159805	.	+	0	Name=XP_011261112.1;ID=cds-XP_011261112.1;Dbxref=GeneID:105254256%2CGenbank:XP_011261112.1;Parent=rna-XM_011262810.3
NW_020229303.1	Gnomon	CDS	2159878	2160173	.	+	0	Name=XP_011261112.1;ID=cds-XP_011261112.1;Dbxref=GeneID:105254256%2CGenbank:XP_011261112.1;Parent=rna-XM_011262810.3
NW_020229303.1	Gnomon	CDS	2160259	2160455	.	+	0	Name=XP_011261112.1;ID=cds-XP_011261112.1;Dbxref=GeneID:105254256%2CGenbank:XP_011261112.1;Parent=rna-XM_011262810.3
NW_020229303.1	Gnomon	CDS	2160544	2160604	.	+	0	Name=XP_011261112.1;ID=cds-XP_011261112.1;Dbxref=GeneID:105254256%2CGenbank:XP_011261112.1;Parent=rna-XM_011262810.3
NW_020229303.1	Gnomon	CDS	2160680	2160866	.	+	0	Name=XP_011261112.1;ID=cds-XP_011261112.1;Dbxref=GeneID:105254256%2CGenbank:XP_011261112.1;Parent=rna-XM_011262810.3
NW_020229303.1	Gnomon	CDS	2160959	2162051	.	+	0	Name=XP_011261112.1;ID=cds-XP_011261112.1;Dbxref=GeneID:105254256%2CGenbank:XP_011261112.1;Parent=rna-XM_011262810.3
NW_020229303.1	Gnomon	exon	664716	664993	.	-	.	ID=exon-XM_025407510.1-6;Dbxref=GeneID:105255500%2CGenbank:XM_025407510.1;Parent=rna-XM_025407510.1
NW_020229303.1	Gnomon	exon	617178	618453	.	-	.	ID=exon-XM_025407510.1-7;Dbxref=GeneID:105255500%2CGenbank:XM_025407510.1;Parent=rna-XM_025407510.1
NW_020229303.1	Gnomon	exon	1893747	1894061	.	+	.	ID=exon-XM_025407581.1-1;Dbxref=GeneID:105256901%2CGenbank:XM_025407581.1;Parent=rna-XM_025407581.1
NW_020229303.1	Gnomon	exon	1894294	1894542	.	+	.	ID=exon-XM_025407581.1-2;Dbxref=GeneID:105256901%2CGenbank:XM_025407581.1;Parent=rna-XM_025407581.1
NW_020229303.1	Gnomon	mRNA	1974599	1979127	.	-	.	Name=XM_011261307.3;ID=rna-XM_011261307.3;Dbxref=GeneID:105253339%2CGenbank:XM_011261307.3;Parent=gene-LOC105253339
NW_020229303.1	Gnomon	mRNA	1776094	1787684	.	+	.	Name=XM_025407540.1;ID=rna-XM_025407540.1;Dbxref=GeneID:105256816%2CGenbank:XM_025407540.1;Parent=gene-LOC105256816
NW_020229303.1	Gnomon	exon	1978719	1979127	.	-	.	ID=exon-XM_025407557.1-1;Dbxref=GeneID:105253339%2CGenbank:XM_025407557.1;Parent=rna-XM_025407557.1
NW_020229303.1	Gnomon	exon	1975198	1975597	.	-	.	ID=exon-XM_025407557.1-6;Dbxref=GeneID:105253339%2CGenbank:XM_025407557.1;Parent=rna-XM_025407557.1
NW_020229303.1	Gnomon	exon	1974599	1975013	.	-	.	ID=exon-XM_025407557.1-7;Dbxref=GeneID:105253339%2CGenbank:XM_025407557.1;Parent=rna-XM_025407557.1
NW_020229303.1	Gnomon	exon	1976086	1976334	.	-	.	ID=exon-XM_025407557.1-4;Dbxref=GeneID:105253339%2CGenbank:XM_025407557.1;Parent=rna-XM_025407557.1
NW_020229303.1	Gnomon	exon	1975723	1975988	.	-	.	ID=exon-XM_025407557.1-5;Dbxref=GeneID:105253339%2CGenbank:XM_025407557.1;Parent=rna-XM_025407557.1
NW_020229303.1	Gnomon	exon	1976958	1977757	.	-	.	ID=exon-XM_025407557.1-2;Dbxref=GeneID:105253339%2CGenbank:XM_025407557.1;Parent=rna-XM_025407557.1
NW_020229303.1	Gnomon	exon	1976408	1976614	.	-	.	ID=exon-XM_025407557.1-3;Dbxref=GeneID:105253339%2CGenbank:XM_025407557.1;Parent=rna-XM_025407557.1
NW_020229303.1	Gnomon	exon	1400828	1400921	.	+	.	ID=exon-XM_011253663.3-10;Dbxref=GeneID:105248722%2CGenbank:XM_011253663.3;Parent=rna-XM_011253663.3
NW_020229303.1	Gnomon	exon	1401466	1401624	.	+	.	ID=exon-XM_011253663.3-11;Dbxref=GeneID:105248722%2CGenbank:XM_011253663.3;Parent=rna-XM_011253663.3
NW_020229303.1	Gnomon	exon	1401909	1402581	.	+	.	ID=exon-XM_011253663.3-12;Dbxref=GeneID:105248722%2CGenbank:XM_011253663.3;Parent=rna-XM_011253663.3
NW_020229303.1	Gnomon	exon	1402844	1403126	.	+	.	ID=exon-XM_011253663.3-13;Dbxref=GeneID:105248722%2CGenbank:XM_011253663.3;Parent=rna-XM_011253663.3
NW_020229303.1	Gnomon	exon	1403298	1403869	.	+	.	ID=exon-XM_011253663.3-14;Dbxref=GeneID:105248722%2CGenbank:XM_011253663.3;Parent=rna-XM_011253663.3
NW_020229303.1	Gnomon	exon	1133178	1134345	.	-	.	ID=exon-XM_011266118.3-3;Dbxref=GeneID:105256308%2CGenbank:XM_011266118.3;Parent=rna-XM_011266118.3
NW_020229303.1	Gnomon	exon	1132013	1132877	.	-	.	ID=exon-XM_011266118.3-4;Dbxref=GeneID:105256308%2CGenbank:XM_011266118.3;Parent=rna-XM_011266118.3
NW_020229303.1	Gnomon	exon	1151429	1151672	.	-	.	ID=exon-XM_011266118.3-1;Dbxref=GeneID:105256308%2CGenbank:XM_011266118.3;Parent=rna-XM_011266118.3
NW_020229303.1	Gnomon	exon	1135528	1135584	.	-	.	ID=exon-XM_011266118.3-2;Dbxref=GeneID:105256308%2CGenbank:XM_011266118.3;Parent=rna-XM_011266118.3
NW_020229303.1	Gnomon	mRNA	1939917	1945007	.	-	.	Name=XM_011261293.3;ID=rna-XM_011261293.3;Dbxref=GeneID:105253331%2CGenbank:XM_011261293.3;Parent=gene-LOC105253331
NW_020229303.1	Gnomon	CDS	267238	267355	.	+	0	Name=XP_025263371.1;ID=cds-XP_025263371.1;Dbxref=GeneID:105255509%2CGenbank:XP_025263371.1;Parent=rna-XM_025407586.1
NW_020229303.1	Gnomon	CDS	267882	267963	.	+	0	Name=XP_025263371.1;ID=cds-XP_025263371.1;Dbxref=GeneID:105255509%2CGenbank:XP_025263371.1;Parent=rna-XM_025407586.1
NW_020229303.1	Gnomon	CDS	271321	271622	.	+	0	Name=XP_025263371.1;ID=cds-XP_025263371.1;Dbxref=GeneID:105255509%2CGenbank:XP_025263371.1;Parent=rna-XM_025407586.1
NW_020229303.1	Gnomon	CDS	271844	271963	.	+	0	Name=XP_025263371.1;ID=cds-XP_025263371.1;Dbxref=GeneID:105255509%2CGenbank:XP_025263371.1;Parent=rna-XM_025407586.1
NW_020229303.1	Gnomon	CDS	272428	272644	.	+	0	Name=XP_025263371.1;ID=cds-XP_025263371.1;Dbxref=GeneID:105255509%2CGenbank:XP_025263371.1;Parent=rna-XM_025407586.1
NW_020229303.1	Gnomon	CDS	272849	272999	.	+	0	Name=XP_025263371.1;ID=cds-XP_025263371.1;Dbxref=GeneID:105255509%2CGenbank:XP_025263371.1;Parent=rna-XM_025407586.1
NW_020229303.1	Gnomon	mRNA	1974599	1979479	.	-	.	Name=XM_011261303.3;ID=rna-XM_011261303.3;Dbxref=GeneID:105253339%2CGenbank:XM_011261303.3;Parent=gene-LOC105253339
NW_020229303.1	Gnomon	gene	884756	887485	.	+	.	Name=LOC105255114;ID=gene-LOC105255114;Dbxref=GeneID:105255114
NW_020229303.1	Gnomon	gene	789292	790892	.	-	.	Name=LOC105255124;ID=gene-LOC105255124;Dbxref=GeneID:105255124
NW_020229303.1	Gnomon	exon	281216	281396	.	-	.	ID=exon-XM_011264796.3-10;Dbxref=GeneID:105255491%2CGenbank:XM_011264796.3;Parent=rna-XM_011264796.3
NW_020229303.1	Gnomon	gene	895000	896251	.	+	.	Name=LOC105255103;ID=gene-LOC105255103;Dbxref=GeneID:105255103
NW_020229303.1	Gnomon	exon	1264916	1266118	.	+	.	ID=exon-XM_011253649.3-1;Dbxref=GeneID:105248714%2CGenbank:XM_011253649.3;Parent=rna-XM_011253649.3
NW_020229303.1	Gnomon	mRNA	2652333	2653587	.	+	.	Name=XM_025407589.1;ID=rna-XM_025407589.1;Dbxref=GeneID:112637564%2CGenbank:XM_025407589.1;Parent=gene-LOC112637564
NW_020229303.1	Gnomon	exon	2975705	2976774	.	+	.	ID=exon-XM_011257373.3-6;Dbxref=GeneID:105250954%2CGenbank:XM_011257373.3;Parent=rna-XM_011257373.3
NW_020229303.1	Gnomon	exon	2974774	2975042	.	+	.	ID=exon-XM_011257373.3-4;Dbxref=GeneID:105250954%2CGenbank:XM_011257373.3;Parent=rna-XM_011257373.3
NW_020229303.1	Gnomon	exon	2975135	2975470	.	+	.	ID=exon-XM_011257373.3-5;Dbxref=GeneID:105250954%2CGenbank:XM_011257373.3;Parent=rna-XM_011257373.3
NW_020229303.1	Gnomon	exon	2973939	2974154	.	+	.	ID=exon-XM_011257373.3-2;Dbxref=GeneID:105250954%2CGenbank:XM_011257373.3;Parent=rna-XM_011257373.3
NW_020229303.1	Gnomon	exon	2974286	2974517	.	+	.	ID=exon-XM_011257373.3-3;Dbxref=GeneID:105250954%2CGenbank:XM_011257373.3;Parent=rna-XM_011257373.3
NW_020229303.1	Gnomon	exon	2970234	2970250	.	+	.	ID=exon-XM_011257373.3-1;Dbxref=GeneID:105250954%2CGenbank:XM_011257373.3;Parent=rna-XM_011257373.3
NW_020229303.1	Gnomon	exon	1496762	1496947	.	-	.	ID=exon-XM_011261237.1-6;Dbxref=GeneID:105253295%2CGenbank:XM_011261237.1;Parent=rna-XM_011261237.1
NW_020229303.1	Gnomon	exon	1496179	1496497	.	-	.	ID=exon-XM_011261237.1-7;Dbxref=GeneID:105253295%2CGenbank:XM_011261237.1;Parent=rna-XM_011261237.1
NW_020229303.1	Gnomon	exon	1497672	1497864	.	-	.	ID=exon-XM_011261237.1-4;Dbxref=GeneID:105253295%2CGenbank:XM_011261237.1;Parent=rna-XM_011261237.1
NW_020229303.1	Gnomon	exon	1497313	1497582	.	-	.	ID=exon-XM_011261237.1-5;Dbxref=GeneID:105253295%2CGenbank:XM_011261237.1;Parent=rna-XM_011261237.1
NW_020229303.1	Gnomon	exon	1498934	1499201	.	-	.	ID=exon-XM_011261237.1-2;Dbxref=GeneID:105253295%2CGenbank:XM_011261237.1;Parent=rna-XM_011261237.1
NW_020229303.1	Gnomon	exon	1497938	1498362	.	-	.	ID=exon-XM_011261237.1-3;Dbxref=GeneID:105253295%2CGenbank:XM_011261237.1;Parent=rna-XM_011261237.1
NW_020229303.1	Gnomon	exon	1504707	1504794	.	-	.	ID=exon-XM_011261237.1-1;Dbxref=GeneID:105253295%2CGenbank:XM_011261237.1;Parent=rna-XM_011261237.1
NW_020229303.1	Gnomon	exon	1495929	1496104	.	-	.	ID=exon-XM_011261237.1-8;Dbxref=GeneID:105253295%2CGenbank:XM_011261237.1;Parent=rna-XM_011261237.1
NW_020229303.1	Gnomon	mRNA	1974599	1979127	.	-	.	Name=XM_011261304.3;ID=rna-XM_011261304.3;Dbxref=GeneID:105253339%2CGenbank:XM_011261304.3;Parent=gene-LOC105253339
NW_020229303.1	Gnomon	mRNA	1948108	1949456	.	-	.	Name=XM_011261294.3;ID=rna-XM_011261294.3;Dbxref=GeneID:105253333%2CGenbank:XM_011261294.3;Parent=gene-LOC105253333
NW_020229303.1	Gnomon	CDS	970698	970879	.	-	0	Name=XP_025263370.1;ID=cds-XP_025263370.1;Dbxref=GeneID:105255080%2CGenbank:XP_025263370.1;Parent=rna-XM_025407585.1
NW_020229303.1	Gnomon	CDS	954280	954401	.	-	0	Name=XP_025263370.1;ID=cds-XP_025263370.1;Dbxref=GeneID:105255080%2CGenbank:XP_025263370.1;Parent=rna-XM_025407585.1
NW_020229303.1	Gnomon	CDS	948419	948537	.	-	0	Name=XP_025263370.1;ID=cds-XP_025263370.1;Dbxref=GeneID:105255080%2CGenbank:XP_025263370.1;Parent=rna-XM_025407585.1
NW_020229303.1	Gnomon	CDS	933995	934163	.	-	0	Name=XP_025263370.1;ID=cds-XP_025263370.1;Dbxref=GeneID:105255080%2CGenbank:XP_025263370.1;Parent=rna-XM_025407585.1
NW_020229303.1	Gnomon	CDS	927092	927153	.	-	0	Name=XP_025263370.1;ID=cds-XP_025263370.1;Dbxref=GeneID:105255080%2CGenbank:XP_025263370.1;Parent=rna-XM_025407585.1
NW_020229303.1	Gnomon	CDS	916813	916861	.	-	0	Name=XP_025263370.1;ID=cds-XP_025263370.1;Dbxref=GeneID:105255080%2CGenbank:XP_025263370.1;Parent=rna-XM_025407585.1
NW_020229303.1	Gnomon	CDS	915074	915246	.	-	0	Name=XP_025263370.1;ID=cds-XP_025263370.1;Dbxref=GeneID:105255080%2CGenbank:XP_025263370.1;Parent=rna-XM_025407585.1
NW_020229303.1	Gnomon	CDS	914367	914605	.	-	0	Name=XP_025263370.1;ID=cds-XP_025263370.1;Dbxref=GeneID:105255080%2CGenbank:XP_025263370.1;Parent=rna-XM_025407585.1
NW_020229303.1	Gnomon	CDS	913836	914147	.	-	0	Name=XP_025263370.1;ID=cds-XP_025263370.1;Dbxref=GeneID:105255080%2CGenbank:XP_025263370.1;Parent=rna-XM_025407585.1
NW_020229303.1	Gnomon	CDS	913440	913743	.	-	0	Name=XP_025263370.1;ID=cds-XP_025263370.1;Dbxref=GeneID:105255080%2CGenbank:XP_025263370.1;Parent=rna-XM_025407585.1
NW_020229303.1	Gnomon	CDS	912454	913353	.	-	0	Name=XP_025263370.1;ID=cds-XP_025263370.1;Dbxref=GeneID:105255080%2CGenbank:XP_025263370.1;Parent=rna-XM_025407585.1
NW_020229303.1	Gnomon	CDS	909984	912107	.	-	0	Name=XP_025263370.1;ID=cds-XP_025263370.1;Dbxref=GeneID:105255080%2CGenbank:XP_025263370.1;Parent=rna-XM_025407585.1
NW_020229303.1	Gnomon	CDS	909707	909799	.	-	0	Name=XP_025263370.1;ID=cds-XP_025263370.1;Dbxref=GeneID:105255080%2CGenbank:XP_025263370.1;Parent=rna-XM_025407585.1
NW_020229303.1	Gnomon	exon	1323077	1323379	.	+	.	ID=exon-XM_011253650.3-2;Dbxref=GeneID:105248717%2CGenbank:XM_011253650.3;Parent=rna-XM_011253650.3
NW_020229303.1	Gnomon	exon	1323511	1323714	.	+	.	ID=exon-XM_011253650.3-3;Dbxref=GeneID:105248717%2CGenbank:XM_011253650.3;Parent=rna-XM_011253650.3
NW_020229303.1	Gnomon	exon	1323817	1324061	.	+	.	ID=exon-XM_011253650.3-4;Dbxref=GeneID:105248717%2CGenbank:XM_011253650.3;Parent=rna-XM_011253650.3
NW_020229303.1	Gnomon	exon	1324131	1324346	.	+	.	ID=exon-XM_011253650.3-5;Dbxref=GeneID:105248717%2CGenbank:XM_011253650.3;Parent=rna-XM_011253650.3
NW_020229303.1	Gnomon	exon	1322338	1322440	.	+	.	ID=exon-XM_011253650.3-1;Dbxref=GeneID:105248717%2CGenbank:XM_011253650.3;Parent=rna-XM_011253650.3
NW_020229303.1	Gnomon	exon	1324500	1324681	.	+	.	ID=exon-XM_011253650.3-6;Dbxref=GeneID:105248717%2CGenbank:XM_011253650.3;Parent=rna-XM_011253650.3
NW_020229303.1	Gnomon	exon	1324763	1324888	.	+	.	ID=exon-XM_011253650.3-7;Dbxref=GeneID:105248717%2CGenbank:XM_011253650.3;Parent=rna-XM_011253650.3
NW_020229303.1	Gnomon	exon	1324964	1325077	.	+	.	ID=exon-XM_011253650.3-8;Dbxref=GeneID:105248717%2CGenbank:XM_011253650.3;Parent=rna-XM_011253650.3
NW_020229303.1	Gnomon	exon	1325171	1325398	.	+	.	ID=exon-XM_011253650.3-9;Dbxref=GeneID:105248717%2CGenbank:XM_011253650.3;Parent=rna-XM_011253650.3
NW_020229303.1	Gnomon	mRNA	1951316	1954491	.	+	.	Name=XM_011261295.3;ID=rna-XM_011261295.3;Dbxref=GeneID:105253334%2CGenbank:XM_011261295.3;Parent=gene-LOC105253334
NW_020229303.1	Gnomon	mRNA	3256244	3311757	.	-	.	Name=XM_011257314.3;ID=rna-XM_011257314.3;Dbxref=GeneID:105250924%2CGenbank:XM_011257314.3;Parent=gene-LOC105250924
NW_020229303.1	Gnomon	mRNA	2291100	2386849	.	-	.	Name=XM_025407544.1;ID=rna-XM_025407544.1;Dbxref=GeneID:105254805%2CGenbank:XM_025407544.1;Parent=gene-LOC105254805
NW_020229303.1	Gnomon	exon	1144768	1145289	.	-	.	ID=exon-XM_011266119.3-1;Dbxref=GeneID:105256308%2CGenbank:XM_011266119.3;Parent=rna-XM_011266119.3
NW_020229303.1	Gnomon	exon	1135528	1135584	.	-	.	ID=exon-XM_011266119.3-2;Dbxref=GeneID:105256308%2CGenbank:XM_011266119.3;Parent=rna-XM_011266119.3
NW_020229303.1	Gnomon	exon	1133178	1134273	.	-	.	ID=exon-XM_011266119.3-3;Dbxref=GeneID:105256308%2CGenbank:XM_011266119.3;Parent=rna-XM_011266119.3
NW_020229303.1	Gnomon	exon	1132013	1132877	.	-	.	ID=exon-XM_011266119.3-4;Dbxref=GeneID:105256308%2CGenbank:XM_011266119.3;Parent=rna-XM_011266119.3
NW_020229303.1	tRNAscan-SE	exon	3329379	3329451	.	-	.	ID=exon-Trnat-ugu-1;Dbxref=GeneID:109610330;Note=transfer RNA threonine (anticodon UGU);Parent=rna-Trnat-ugu
NW_020229303.1	Gnomon	exon	1132013	1132877	.	-	.	ID=exon-XM_025407604.1-7;Dbxref=GeneID:105256308%2CGenbank:XM_025407604.1;Parent=rna-XM_025407604.1
NW_020229303.1	Gnomon	exon	1308053	1308534	.	-	.	ID=exon-XM_025407604.1-1;Dbxref=GeneID:105256308%2CGenbank:XM_025407604.1;Parent=rna-XM_025407604.1
NW_020229303.1	Gnomon	exon	1307399	1307543	.	-	.	ID=exon-XM_025407604.1-2;Dbxref=GeneID:105256308%2CGenbank:XM_025407604.1;Parent=rna-XM_025407604.1
NW_020229303.1	Gnomon	exon	1135528	1135584	.	-	.	ID=exon-XM_025407604.1-5;Dbxref=GeneID:105256308%2CGenbank:XM_025407604.1;Parent=rna-XM_025407604.1
NW_020229303.1	Gnomon	exon	1133178	1134345	.	-	.	ID=exon-XM_025407604.1-6;Dbxref=GeneID:105256308%2CGenbank:XM_025407604.1;Parent=rna-XM_025407604.1
NW_020229303.1	Gnomon	exon	1305222	1305279	.	-	.	ID=exon-XM_025407604.1-3;Dbxref=GeneID:105256308%2CGenbank:XM_025407604.1;Parent=rna-XM_025407604.1
NW_020229303.1	Gnomon	exon	1256307	1256374	.	-	.	ID=exon-XM_025407604.1-4;Dbxref=GeneID:105256308%2CGenbank:XM_025407604.1;Parent=rna-XM_025407604.1
NW_020229303.1	Gnomon	CDS	1461118	1461330	.	-	0	Name=XP_025263377.1;ID=cds-XP_025263377.1;Dbxref=GeneID:112637566%2CGenbank:XP_025263377.1;Parent=rna-XM_025407592.1
NW_020229303.1	Gnomon	CDS	1460636	1460884	.	-	0	Name=XP_025263377.1;ID=cds-XP_025263377.1;Dbxref=GeneID:112637566%2CGenbank:XP_025263377.1;Parent=rna-XM_025407592.1
NW_020229303.1	Gnomon	CDS	1460199	1460344	.	-	0	Name=XP_025263377.1;ID=cds-XP_025263377.1;Dbxref=GeneID:112637566%2CGenbank:XP_025263377.1;Parent=rna-XM_025407592.1
NW_020229303.1	Gnomon	CDS	1459871	1459980	.	-	0	Name=XP_025263377.1;ID=cds-XP_025263377.1;Dbxref=GeneID:112637566%2CGenbank:XP_025263377.1;Parent=rna-XM_025407592.1
NW_020229303.1	Gnomon	CDS	1457511	1457703	.	-	0	Name=XP_025263377.1;ID=cds-XP_025263377.1;Dbxref=GeneID:112637566%2CGenbank:XP_025263377.1;Parent=rna-XM_025407592.1
NW_020229303.1	Gnomon	CDS	1456994	1457242	.	-	0	Name=XP_025263377.1;ID=cds-XP_025263377.1;Dbxref=GeneID:112637566%2CGenbank:XP_025263377.1;Parent=rna-XM_025407592.1
NW_020229303.1	Gnomon	CDS	1456143	1456319	.	-	0	Name=XP_025263377.1;ID=cds-XP_025263377.1;Dbxref=GeneID:112637566%2CGenbank:XP_025263377.1;Parent=rna-XM_025407592.1
NW_020229303.1	Gnomon	CDS	1454360	1454417	.	-	0	Name=XP_025263377.1;ID=cds-XP_025263377.1;Dbxref=GeneID:112637566%2CGenbank:XP_025263377.1;Parent=rna-XM_025407592.1
NW_020229303.1	Gnomon	CDS	2665647	2665808	.	+	0	Name=XP_011253151.1;ID=cds-XP_011253151.1;Dbxref=GeneID:105249409%2CGenbank:XP_011253151.1;Parent=rna-XM_011254849.3
NW_020229303.1	Gnomon	CDS	2672684	2672870	.	+	0	Name=XP_011253151.1;ID=cds-XP_011253151.1;Dbxref=GeneID:105249409%2CGenbank:XP_011253151.1;Parent=rna-XM_011254849.3
NW_020229303.1	Gnomon	CDS	2673233	2673375	.	+	0	Name=XP_011253151.1;ID=cds-XP_011253151.1;Dbxref=GeneID:105249409%2CGenbank:XP_011253151.1;Parent=rna-XM_011254849.3
NW_020229303.1	Gnomon	CDS	2673574	2673871	.	+	0	Name=XP_011253151.1;ID=cds-XP_011253151.1;Dbxref=GeneID:105249409%2CGenbank:XP_011253151.1;Parent=rna-XM_011254849.3
NW_020229303.1	Gnomon	CDS	2674923	2675247	.	+	0	Name=XP_011253151.1;ID=cds-XP_011253151.1;Dbxref=GeneID:105249409%2CGenbank:XP_011253151.1;Parent=rna-XM_011254849.3
NW_020229303.1	Gnomon	CDS	2675345	2675414	.	+	0	Name=XP_011253151.1;ID=cds-XP_011253151.1;Dbxref=GeneID:105249409%2CGenbank:XP_011253151.1;Parent=rna-XM_011254849.3
NW_020229303.1	Gnomon	exon	1303017	1303325	.	+	.	ID=exon-XM_011253648.3-1;Dbxref=GeneID:105248713%2CGenbank:XM_011253648.3;Parent=rna-XM_011253648.3
NW_020229303.1	Gnomon	exon	1303479	1304696	.	+	.	ID=exon-XM_011253648.3-2;Dbxref=GeneID:105248713%2CGenbank:XM_011253648.3;Parent=rna-XM_011253648.3
NW_020229303.1	Gnomon	mRNA	331832	335110	.	-	.	Name=XM_025407543.1;ID=rna-XM_025407543.1;Dbxref=GeneID:105255506%2CGenbank:XM_025407543.1;Parent=gene-LOC105255506
NW_020229303.1	Gnomon	mRNA	3379754	3383532	.	-	.	Name=XM_011257313.2;ID=rna-XM_011257313.2;Dbxref=GeneID:105250923%2CGenbank:XM_011257313.2;Parent=gene-LOC105250923
NW_020229303.1	Gnomon	exon	2975135	2975470	.	+	.	ID=exon-XM_011257372.3-5;Dbxref=GeneID:105250954%2CGenbank:XM_011257372.3;Parent=rna-XM_011257372.3
NW_020229303.1	Gnomon	exon	2975705	2976774	.	+	.	ID=exon-XM_011257372.3-6;Dbxref=GeneID:105250954%2CGenbank:XM_011257372.3;Parent=rna-XM_011257372.3
NW_020229303.1	Gnomon	exon	2973368	2973879	.	+	.	ID=exon-XM_011257372.3-1;Dbxref=GeneID:105250954%2CGenbank:XM_011257372.3;Parent=rna-XM_011257372.3
NW_020229303.1	Gnomon	exon	2973939	2974154	.	+	.	ID=exon-XM_011257372.3-2;Dbxref=GeneID:105250954%2CGenbank:XM_011257372.3;Parent=rna-XM_011257372.3
NW_020229303.1	Gnomon	exon	2974286	2974517	.	+	.	ID=exon-XM_011257372.3-3;Dbxref=GeneID:105250954%2CGenbank:XM_011257372.3;Parent=rna-XM_011257372.3
NW_020229303.1	Gnomon	exon	2974774	2975042	.	+	.	ID=exon-XM_011257372.3-4;Dbxref=GeneID:105250954%2CGenbank:XM_011257372.3;Parent=rna-XM_011257372.3
NW_020229303.1	Gnomon	mRNA	115934	152722	.	-	.	Name=XM_025407545.1;ID=rna-XM_025407545.1;Dbxref=GeneID:105255498%2CGenbank:XM_025407545.1;Parent=gene-LOC105255498
NW_020229303.1	Gnomon	CDS	1461118	1461330	.	-	0	Name=XP_025263376.1;ID=cds-XP_025263376.1;Dbxref=GeneID:112637566%2CGenbank:XP_025263376.1;Parent=rna-XM_025407591.1
NW_020229303.1	Gnomon	CDS	1460636	1460884	.	-	0	Name=XP_025263376.1;ID=cds-XP_025263376.1;Dbxref=GeneID:112637566%2CGenbank:XP_025263376.1;Parent=rna-XM_025407591.1
NW_020229303.1	Gnomon	CDS	1460199	1460344	.	-	0	Name=XP_025263376.1;ID=cds-XP_025263376.1;Dbxref=GeneID:112637566%2CGenbank:XP_025263376.1;Parent=rna-XM_025407591.1
NW_020229303.1	Gnomon	CDS	1459871	1459980	.	-	0	Name=XP_025263376.1;ID=cds-XP_025263376.1;Dbxref=GeneID:112637566%2CGenbank:XP_025263376.1;Parent=rna-XM_025407591.1
NW_020229303.1	Gnomon	CDS	1457511	1457703	.	-	0	Name=XP_025263376.1;ID=cds-XP_025263376.1;Dbxref=GeneID:112637566%2CGenbank:XP_025263376.1;Parent=rna-XM_025407591.1
NW_020229303.1	Gnomon	CDS	1456994	1457242	.	-	0	Name=XP_025263376.1;ID=cds-XP_025263376.1;Dbxref=GeneID:112637566%2CGenbank:XP_025263376.1;Parent=rna-XM_025407591.1
NW_020229303.1	Gnomon	CDS	1456143	1456319	.	-	0	Name=XP_025263376.1;ID=cds-XP_025263376.1;Dbxref=GeneID:112637566%2CGenbank:XP_025263376.1;Parent=rna-XM_025407591.1
NW_020229303.1	Gnomon	CDS	1454029	1454113	.	-	0	Name=XP_025263376.1;ID=cds-XP_025263376.1;Dbxref=GeneID:112637566%2CGenbank:XP_025263376.1;Parent=rna-XM_025407591.1
NW_020229303.1	Gnomon	exon	2158401	2158798	.	+	.	ID=exon-XM_011262810.3-1;Dbxref=GeneID:105254256%2CGenbank:XM_011262810.3;Parent=rna-XM_011262810.3
NW_020229303.1	Gnomon	exon	2159612	2159805	.	+	.	ID=exon-XM_011262810.3-2;Dbxref=GeneID:105254256%2CGenbank:XM_011262810.3;Parent=rna-XM_011262810.3
NW_020229303.1	Gnomon	exon	2159878	2160173	.	+	.	ID=exon-XM_011262810.3-3;Dbxref=GeneID:105254256%2CGenbank:XM_011262810.3;Parent=rna-XM_011262810.3
NW_020229303.1	Gnomon	exon	2160259	2160455	.	+	.	ID=exon-XM_011262810.3-4;Dbxref=GeneID:105254256%2CGenbank:XM_011262810.3;Parent=rna-XM_011262810.3
NW_020229303.1	Gnomon	exon	2160544	2160604	.	+	.	ID=exon-XM_011262810.3-5;Dbxref=GeneID:105254256%2CGenbank:XM_011262810.3;Parent=rna-XM_011262810.3
NW_020229303.1	Gnomon	exon	2160680	2160866	.	+	.	ID=exon-XM_011262810.3-6;Dbxref=GeneID:105254256%2CGenbank:XM_011262810.3;Parent=rna-XM_011262810.3
NW_020229303.1	Gnomon	exon	2160959	2164536	.	+	.	ID=exon-XM_011262810.3-7;Dbxref=GeneID:105254256%2CGenbank:XM_011262810.3;Parent=rna-XM_011262810.3
NW_020229303.1	Gnomon	exon	3031432	3031614	.	-	.	ID=exon-XM_011257348.3-6;Dbxref=GeneID:105250943%2CGenbank:XM_011257348.3;Parent=rna-XM_011257348.3
NW_020229303.1	Gnomon	exon	3031233	3031362	.	-	.	ID=exon-XM_011257348.3-7;Dbxref=GeneID:105250943%2CGenbank:XM_011257348.3;Parent=rna-XM_011257348.3
NW_020229303.1	Gnomon	exon	3032596	3032764	.	-	.	ID=exon-XM_011257348.3-4;Dbxref=GeneID:105250943%2CGenbank:XM_011257348.3;Parent=rna-XM_011257348.3
NW_020229303.1	Gnomon	exon	3032130	3032213	.	-	.	ID=exon-XM_011257348.3-5;Dbxref=GeneID:105250943%2CGenbank:XM_011257348.3;Parent=rna-XM_011257348.3
NW_020229303.1	Gnomon	exon	3030915	3031051	.	-	.	ID=exon-XM_011257348.3-8;Dbxref=GeneID:105250943%2CGenbank:XM_011257348.3;Parent=rna-XM_011257348.3
NW_020229303.1	Gnomon	exon	3030571	3030848	.	-	.	ID=exon-XM_011257348.3-9;Dbxref=GeneID:105250943%2CGenbank:XM_011257348.3;Parent=rna-XM_011257348.3
NW_020229303.1	Gnomon	mRNA	2802888	2853975	.	+	.	Name=XM_011265263.3;ID=rna-XM_011265263.3;Dbxref=GeneID:105255775%2CGenbank:XM_011265263.3;Parent=gene-LOC105255775
NW_020229303.1	Gnomon	exon	3033540	3033801	.	-	.	ID=exon-XM_011257348.3-2;Dbxref=GeneID:105250943%2CGenbank:XM_011257348.3;Parent=rna-XM_011257348.3
NW_020229303.1	Gnomon	exon	3032873	3033024	.	-	.	ID=exon-XM_011257348.3-3;Dbxref=GeneID:105250943%2CGenbank:XM_011257348.3;Parent=rna-XM_011257348.3
NW_020229303.1	Gnomon	exon	3033865	3034029	.	-	.	ID=exon-XM_011257348.3-1;Dbxref=GeneID:105250943%2CGenbank:XM_011257348.3;Parent=rna-XM_011257348.3
NW_020229303.1	Gnomon	mRNA	3402038	3419583	.	-	.	Name=XM_011257312.3;ID=rna-XM_011257312.3;Dbxref=GeneID:105250922%2CGenbank:XM_011257312.3;Parent=gene-LOC105250922
NW_020229303.1	cmsearch	exon	3134818	3134939	.	+	.	ID=exon-XR_003122617.1-1;Dbxref=GeneID:112637579%2CRFAM:RF00020%2CGenbank:XR_003122617.1;Parent=rna-XR_003122617.1
NW_020229303.1	Gnomon	CDS	161848	162055	.	-	0	Name=XP_025263375.1;ID=cds-XP_025263375.1;Dbxref=GeneID:105255497%2CGenbank:XP_025263375.1;Parent=rna-XM_025407590.1
NW_020229303.1	Gnomon	CDS	160992	161484	.	-	0	Name=XP_025263375.1;ID=cds-XP_025263375.1;Dbxref=GeneID:105255497%2CGenbank:XP_025263375.1;Parent=rna-XM_025407590.1
NW_020229303.1	Gnomon	CDS	160297	160595	.	-	0	Name=XP_025263375.1;ID=cds-XP_025263375.1;Dbxref=GeneID:105255497%2CGenbank:XP_025263375.1;Parent=rna-XM_025407590.1
NW_020229303.1	Gnomon	CDS	159926	160230	.	-	0	Name=XP_025263375.1;ID=cds-XP_025263375.1;Dbxref=GeneID:105255497%2CGenbank:XP_025263375.1;Parent=rna-XM_025407590.1
NW_020229303.1	Gnomon	CDS	158994	159692	.	-	0	Name=XP_025263375.1;ID=cds-XP_025263375.1;Dbxref=GeneID:105255497%2CGenbank:XP_025263375.1;Parent=rna-XM_025407590.1
NW_020229303.1	Gnomon	CDS	158573	158821	.	-	0	Name=XP_025263375.1;ID=cds-XP_025263375.1;Dbxref=GeneID:105255497%2CGenbank:XP_025263375.1;Parent=rna-XM_025407590.1
NW_020229303.1	Gnomon	CDS	158148	158466	.	-	0	Name=XP_025263375.1;ID=cds-XP_025263375.1;Dbxref=GeneID:105255497%2CGenbank:XP_025263375.1;Parent=rna-XM_025407590.1
NW_020229303.1	Gnomon	CDS	157035	157871	.	-	0	Name=XP_025263375.1;ID=cds-XP_025263375.1;Dbxref=GeneID:105255497%2CGenbank:XP_025263375.1;Parent=rna-XM_025407590.1
NW_020229303.1	Gnomon	CDS	156415	156930	.	-	0	Name=XP_025263375.1;ID=cds-XP_025263375.1;Dbxref=GeneID:105255497%2CGenbank:XP_025263375.1;Parent=rna-XM_025407590.1
NW_020229303.1	Gnomon	CDS	156037	156248	.	-	0	Name=XP_025263375.1;ID=cds-XP_025263375.1;Dbxref=GeneID:105255497%2CGenbank:XP_025263375.1;Parent=rna-XM_025407590.1
NW_020229303.1	Gnomon	CDS	155642	155780	.	-	0	Name=XP_025263375.1;ID=cds-XP_025263375.1;Dbxref=GeneID:105255497%2CGenbank:XP_025263375.1;Parent=rna-XM_025407590.1
NW_020229303.1	Gnomon	CDS	155189	155463	.	-	0	Name=XP_025263375.1;ID=cds-XP_025263375.1;Dbxref=GeneID:105255497%2CGenbank:XP_025263375.1;Parent=rna-XM_025407590.1
NW_020229303.1	Gnomon	CDS	154552	154920	.	-	0	Name=XP_025263375.1;ID=cds-XP_025263375.1;Dbxref=GeneID:105255497%2CGenbank:XP_025263375.1;Parent=rna-XM_025407590.1
NW_020229303.1	Gnomon	CDS	153990	154337	.	-	0	Name=XP_025263375.1;ID=cds-XP_025263375.1;Dbxref=GeneID:105255497%2CGenbank:XP_025263375.1;Parent=rna-XM_025407590.1
NW_020229303.1	Gnomon	CDS	153735	153888	.	-	0	Name=XP_025263375.1;ID=cds-XP_025263375.1;Dbxref=GeneID:105255497%2CGenbank:XP_025263375.1;Parent=rna-XM_025407590.1
NW_020229303.1	Gnomon	CDS	153401	153630	.	-	0	Name=XP_025263375.1;ID=cds-XP_025263375.1;Dbxref=GeneID:105255497%2CGenbank:XP_025263375.1;Parent=rna-XM_025407590.1
NW_020229303.1	Gnomon	mRNA	2726640	2739028	.	+	.	Name=XM_011254815.2;ID=rna-XM_011254815.2;Dbxref=GeneID:105249384%2CGenbank:XM_011254815.2;Parent=gene-LOC105249384
NW_020229303.1	Gnomon	exon	3355429	3357176	.	-	.	ID=exon-XM_025407533.1-1;Dbxref=GeneID:105250926%2CGenbank:XM_025407533.1;Parent=rna-XM_025407533.1
NW_020229303.1	Gnomon	exon	3349139	3349218	.	-	.	ID=exon-XM_025407533.1-2;Dbxref=GeneID:105250926%2CGenbank:XM_025407533.1;Parent=rna-XM_025407533.1
NW_020229303.1	Gnomon	exon	3348672	3348777	.	-	.	ID=exon-XM_025407533.1-3;Dbxref=GeneID:105250926%2CGenbank:XM_025407533.1;Parent=rna-XM_025407533.1
NW_020229303.1	Gnomon	exon	3343517	3343634	.	-	.	ID=exon-XM_025407533.1-8;Dbxref=GeneID:105250926%2CGenbank:XM_025407533.1;Parent=rna-XM_025407533.1
NW_020229303.1	Gnomon	exon	3343164	3343351	.	-	.	ID=exon-XM_025407533.1-9;Dbxref=GeneID:105250926%2CGenbank:XM_025407533.1;Parent=rna-XM_025407533.1
NW_020229303.1	Gnomon	exon	3348300	3348520	.	-	.	ID=exon-XM_025407533.1-4;Dbxref=GeneID:105250926%2CGenbank:XM_025407533.1;Parent=rna-XM_025407533.1
NW_020229303.1	Gnomon	exon	3347906	3348062	.	-	.	ID=exon-XM_025407533.1-5;Dbxref=GeneID:105250926%2CGenbank:XM_025407533.1;Parent=rna-XM_025407533.1
NW_020229303.1	Gnomon	exon	3343980	3344102	.	-	.	ID=exon-XM_025407533.1-6;Dbxref=GeneID:105250926%2CGenbank:XM_025407533.1;Parent=rna-XM_025407533.1
NW_020229303.1	Gnomon	exon	3343746	3343880	.	-	.	ID=exon-XM_025407533.1-7;Dbxref=GeneID:105250926%2CGenbank:XM_025407533.1;Parent=rna-XM_025407533.1
NW_020229303.1	Gnomon	CDS	3420617	3420662	.	+	0	Name=XP_011255608.1;ID=cds-XP_011255608.1;Dbxref=GeneID:105250919%2CGenbank:XP_011255608.1;Parent=rna-XM_011257306.3
NW_020229303.1	Gnomon	CDS	3421568	3421977	.	+	0	Name=XP_011255608.1;ID=cds-XP_011255608.1;Dbxref=GeneID:105250919%2CGenbank:XP_011255608.1;Parent=rna-XM_011257306.3
NW_020229303.1	Gnomon	CDS	3422066	3422155	.	+	0	Name=XP_011255608.1;ID=cds-XP_011255608.1;Dbxref=GeneID:105250919%2CGenbank:XP_011255608.1;Parent=rna-XM_011257306.3
NW_020229303.1	Gnomon	CDS	3422329	3422840	.	+	0	Name=XP_011255608.1;ID=cds-XP_011255608.1;Dbxref=GeneID:105250919%2CGenbank:XP_011255608.1;Parent=rna-XM_011257306.3
NW_020229303.1	Gnomon	CDS	3423052	3423902	.	+	0	Name=XP_011255608.1;ID=cds-XP_011255608.1;Dbxref=GeneID:105250919%2CGenbank:XP_011255608.1;Parent=rna-XM_011257306.3
NW_020229303.1	Gnomon	CDS	3424015	3424664	.	+	0	Name=XP_011255608.1;ID=cds-XP_011255608.1;Dbxref=GeneID:105250919%2CGenbank:XP_011255608.1;Parent=rna-XM_011257306.3
NW_020229303.1	Gnomon	CDS	3424774	3424944	.	+	0	Name=XP_011255608.1;ID=cds-XP_011255608.1;Dbxref=GeneID:105250919%2CGenbank:XP_011255608.1;Parent=rna-XM_011257306.3
NW_020229303.1	Gnomon	mRNA	1957143	1962774	.	+	.	Name=XM_011261298.3;ID=rna-XM_011261298.3;Dbxref=GeneID:105253336%2CGenbank:XM_011261298.3;Parent=gene-LOC105253336
NW_020229303.1	Gnomon	mRNA	1065659	1081786	.	-	.	Name=XM_011264043.2;ID=rna-XM_011264043.2;Dbxref=GeneID:105255009%2CGenbank:XM_011264043.2;Parent=gene-LOC105255009
NW_020229303.1	Gnomon	mRNA	3404063	3413022	.	+	.	Name=XM_011257311.3;ID=rna-XM_011257311.3;Dbxref=GeneID:105250921%2CGenbank:XM_011257311.3;Parent=gene-LOC105250921
NW_020229303.1	Gnomon	CDS	2652716	2652761	.	+	0	Name=XP_025263374.1;ID=cds-XP_025263374.1;Dbxref=GeneID:112637564%2CGenbank:XP_025263374.1;Parent=rna-XM_025407589.1
NW_020229303.1	Gnomon	CDS	2652986	2653506	.	+	0	Name=XP_025263374.1;ID=cds-XP_025263374.1;Dbxref=GeneID:112637564%2CGenbank:XP_025263374.1;Parent=rna-XM_025407589.1
NW_020229303.1	Gnomon	exon	3426856	3427144	.	+	.	ID=exon-XM_011257302.3-1;Dbxref=GeneID:105250917%2CGenbank:XM_011257302.3;Parent=rna-XM_011257302.3
NW_020229303.1	Gnomon	exon	3430221	3431636	.	+	.	ID=exon-XM_011257302.3-4;Dbxref=GeneID:105250917%2CGenbank:XM_011257302.3;Parent=rna-XM_011257302.3
NW_020229303.1	Gnomon	exon	3431732	3432192	.	+	.	ID=exon-XM_011257302.3-5;Dbxref=GeneID:105250917%2CGenbank:XM_011257302.3;Parent=rna-XM_011257302.3
NW_020229303.1	Gnomon	exon	3427728	3427803	.	+	.	ID=exon-XM_011257302.3-2;Dbxref=GeneID:105250917%2CGenbank:XM_011257302.3;Parent=rna-XM_011257302.3
NW_020229303.1	Gnomon	exon	3428729	3428861	.	+	.	ID=exon-XM_011257302.3-3;Dbxref=GeneID:105250917%2CGenbank:XM_011257302.3;Parent=rna-XM_011257302.3
NW_020229303.1	Gnomon	exon	3433359	3433679	.	+	.	ID=exon-XM_011257302.3-8;Dbxref=GeneID:105250917%2CGenbank:XM_011257302.3;Parent=rna-XM_011257302.3
NW_020229303.1	Gnomon	exon	3433764	3433983	.	+	.	ID=exon-XM_011257302.3-9;Dbxref=GeneID:105250917%2CGenbank:XM_011257302.3;Parent=rna-XM_011257302.3
NW_020229303.1	Gnomon	exon	3432361	3432717	.	+	.	ID=exon-XM_011257302.3-6;Dbxref=GeneID:105250917%2CGenbank:XM_011257302.3;Parent=rna-XM_011257302.3
NW_020229303.1	Gnomon	exon	3433014	3433272	.	+	.	ID=exon-XM_011257302.3-7;Dbxref=GeneID:105250917%2CGenbank:XM_011257302.3;Parent=rna-XM_011257302.3
NW_020229303.1	Gnomon	mRNA	3386983	3402221	.	+	.	Name=XM_011257310.3;ID=rna-XM_011257310.3;Dbxref=GeneID:105250920%2CGenbank:XM_011257310.3;Parent=gene-LOC105250920
NW_020229303.1	Gnomon	gene	2772885	2776834	.	-	.	Name=LOC105255774;ID=gene-LOC105255774;Dbxref=GeneID:105255774
NW_020229303.1	Gnomon	gene	2802888	2853975	.	+	.	Name=LOC105255775;ID=gene-LOC105255775;Dbxref=GeneID:105255775
NW_020229303.1	Gnomon	gene	2854076	2856921	.	-	.	Name=LOC105255776;ID=gene-LOC105255776;Dbxref=GeneID:105255776
NW_020229303.1	Gnomon	gene	2744969	2770502	.	+	.	Name=LOC105255772;ID=gene-LOC105255772;Dbxref=GeneID:105255772
NW_020229303.1	Gnomon	gene	2777323	2778522	.	-	.	Name=LOC105255773;ID=gene-LOC105255773;Dbxref=GeneID:105255773
NW_020229303.1	Gnomon	mRNA	2854080	2856921	.	-	.	Name=XM_011265265.3;ID=rna-XM_011265265.3;Dbxref=GeneID:105255776%2CGenbank:XM_011265265.3;Parent=gene-LOC105255776
NW_020229303.1	Gnomon	exon	601530	602018	.	+	.	ID=exon-XM_025407580.1-4;Dbxref=GeneID:105255480%2CGenbank:XM_025407580.1;Parent=rna-XM_025407580.1
NW_020229303.1	Gnomon	exon	602093	602231	.	+	.	ID=exon-XM_025407580.1-5;Dbxref=GeneID:105255480%2CGenbank:XM_025407580.1;Parent=rna-XM_025407580.1
NW_020229303.1	Gnomon	exon	3030028	3030206	.	-	.	ID=exon-XM_025407537.1-10;Dbxref=GeneID:105250943%2CGenbank:XM_025407537.1;Parent=rna-XM_025407537.1
NW_020229303.1	Gnomon	exon	3027862	3028237	.	-	.	ID=exon-XM_025407537.1-15;Dbxref=GeneID:105250943%2CGenbank:XM_025407537.1;Parent=rna-XM_025407537.1
NW_020229303.1	Gnomon	exon	3029499	3029938	.	-	.	ID=exon-XM_025407537.1-11;Dbxref=GeneID:105250943%2CGenbank:XM_025407537.1;Parent=rna-XM_025407537.1
NW_020229303.1	Gnomon	exon	3029059	3029297	.	-	.	ID=exon-XM_025407537.1-12;Dbxref=GeneID:105250943%2CGenbank:XM_025407537.1;Parent=rna-XM_025407537.1
NW_020229303.1	Gnomon	exon	3028828	3028932	.	-	.	ID=exon-XM_025407537.1-13;Dbxref=GeneID:105250943%2CGenbank:XM_025407537.1;Parent=rna-XM_025407537.1
NW_020229303.1	Gnomon	exon	3028564	3028655	.	-	.	ID=exon-XM_025407537.1-14;Dbxref=GeneID:105250943%2CGenbank:XM_025407537.1;Parent=rna-XM_025407537.1
NW_020229303.1	Gnomon	exon	591683	592113	.	+	.	ID=exon-XM_025407580.1-2;Dbxref=GeneID:105255480%2CGenbank:XM_025407580.1;Parent=rna-XM_025407580.1
NW_020229303.1	Gnomon	exon	601050	601446	.	+	.	ID=exon-XM_025407580.1-3;Dbxref=GeneID:105255480%2CGenbank:XM_025407580.1;Parent=rna-XM_025407580.1
NW_020229303.1	Gnomon	exon	590980	591206	.	+	.	ID=exon-XM_025407580.1-1;Dbxref=GeneID:105255480%2CGenbank:XM_025407580.1;Parent=rna-XM_025407580.1
NW_020229303.1	Gnomon	exon	2728509	2728699	.	+	.	ID=exon-XM_011254808.3-2;Dbxref=GeneID:105249384%2CGenbank:XM_011254808.3;Parent=rna-XM_011254808.3
NW_020229303.1	Gnomon	exon	2729027	2729164	.	+	.	ID=exon-XM_011254808.3-3;Dbxref=GeneID:105249384%2CGenbank:XM_011254808.3;Parent=rna-XM_011254808.3
NW_020229303.1	Gnomon	exon	2722113	2722301	.	+	.	ID=exon-XM_011254808.3-1;Dbxref=GeneID:105249384%2CGenbank:XM_011254808.3;Parent=rna-XM_011254808.3
NW_020229303.1	Gnomon	exon	2733523	2733825	.	+	.	ID=exon-XM_011254808.3-6;Dbxref=GeneID:105249384%2CGenbank:XM_011254808.3;Parent=rna-XM_011254808.3
NW_020229303.1	Gnomon	exon	2735179	2735413	.	+	.	ID=exon-XM_011254808.3-7;Dbxref=GeneID:105249384%2CGenbank:XM_011254808.3;Parent=rna-XM_011254808.3
NW_020229303.1	Gnomon	exon	2731968	2732246	.	+	.	ID=exon-XM_011254808.3-4;Dbxref=GeneID:105249384%2CGenbank:XM_011254808.3;Parent=rna-XM_011254808.3
NW_020229303.1	Gnomon	exon	2732772	2733081	.	+	.	ID=exon-XM_011254808.3-5;Dbxref=GeneID:105249384%2CGenbank:XM_011254808.3;Parent=rna-XM_011254808.3
NW_020229303.1	Gnomon	exon	2735769	2736001	.	+	.	ID=exon-XM_011254808.3-8;Dbxref=GeneID:105249384%2CGenbank:XM_011254808.3;Parent=rna-XM_011254808.3
NW_020229303.1	Gnomon	exon	2738473	2738557	.	+	.	ID=exon-XM_011254808.3-9;Dbxref=GeneID:105249384%2CGenbank:XM_011254808.3;Parent=rna-XM_011254808.3
NW_020229303.1	Gnomon	mRNA	1970836	1974332	.	+	.	Name=XM_011261299.3;ID=rna-XM_011261299.3;Dbxref=GeneID:105253337%2CGenbank:XM_011261299.3;Parent=gene-LOC105253337
NW_020229303.1	Gnomon	exon	2662188	2662323	.	-	.	ID=exon-XM_025407556.1-3;Dbxref=GeneID:105249421%2CGenbank:XM_025407556.1;Parent=rna-XM_025407556.1
NW_020229303.1	Gnomon	exon	2661819	2662036	.	-	.	ID=exon-XM_025407556.1-4;Dbxref=GeneID:105249421%2CGenbank:XM_025407556.1;Parent=rna-XM_025407556.1
NW_020229303.1	Gnomon	exon	2661701	2661761	.	-	.	ID=exon-XM_025407556.1-5;Dbxref=GeneID:105249421%2CGenbank:XM_025407556.1;Parent=rna-XM_025407556.1
NW_020229303.1	Gnomon	exon	2661486	2661614	.	-	.	ID=exon-XM_025407556.1-6;Dbxref=GeneID:105249421%2CGenbank:XM_025407556.1;Parent=rna-XM_025407556.1
NW_020229303.1	Gnomon	exon	2661078	2661413	.	-	.	ID=exon-XM_025407556.1-7;Dbxref=GeneID:105249421%2CGenbank:XM_025407556.1;Parent=rna-XM_025407556.1
NW_020229303.1	Gnomon	exon	2660835	2660917	.	-	.	ID=exon-XM_025407556.1-8;Dbxref=GeneID:105249421%2CGenbank:XM_025407556.1;Parent=rna-XM_025407556.1
NW_020229303.1	Gnomon	exon	2660318	2660753	.	-	.	ID=exon-XM_025407556.1-9;Dbxref=GeneID:105249421%2CGenbank:XM_025407556.1;Parent=rna-XM_025407556.1
NW_020229303.1	Gnomon	exon	2663197	2663506	.	-	.	ID=exon-XM_025407556.1-1;Dbxref=GeneID:105249421%2CGenbank:XM_025407556.1;Parent=rna-XM_025407556.1
NW_020229303.1	Gnomon	exon	2662420	2662606	.	-	.	ID=exon-XM_025407556.1-2;Dbxref=GeneID:105249421%2CGenbank:XM_025407556.1;Parent=rna-XM_025407556.1
NW_020229303.1	Gnomon	mRNA	335876	342288	.	-	.	Name=XM_025407542.1;ID=rna-XM_025407542.1;Dbxref=GeneID:105255485%2CGenbank:XM_025407542.1;Parent=gene-LOC105255485
NW_020229303.1	Gnomon	CDS	2970100	2970235	.	-	0	Name=XP_011255667.1;ID=cds-XP_011255667.1;Dbxref=GeneID:105250952%2CGenbank:XP_011255667.1;Parent=rna-XM_011257365.3
NW_020229303.1	Gnomon	CDS	2969183	2969343	.	-	0	Name=XP_011255667.1;ID=cds-XP_011255667.1;Dbxref=GeneID:105250952%2CGenbank:XP_011255667.1;Parent=rna-XM_011257365.3
NW_020229303.1	Gnomon	CDS	2965528	2965689	.	-	0	Name=XP_011255667.1;ID=cds-XP_011255667.1;Dbxref=GeneID:105250952%2CGenbank:XP_011255667.1;Parent=rna-XM_011257365.3
NW_020229303.1	Gnomon	CDS	2965325	2965456	.	-	0	Name=XP_011255667.1;ID=cds-XP_011255667.1;Dbxref=GeneID:105250952%2CGenbank:XP_011255667.1;Parent=rna-XM_011257365.3
NW_020229303.1	Gnomon	CDS	2965025	2965196	.	-	0	Name=XP_011255667.1;ID=cds-XP_011255667.1;Dbxref=GeneID:105250952%2CGenbank:XP_011255667.1;Parent=rna-XM_011257365.3
NW_020229303.1	Gnomon	CDS	2964229	2964518	.	-	0	Name=XP_011255667.1;ID=cds-XP_011255667.1;Dbxref=GeneID:105250952%2CGenbank:XP_011255667.1;Parent=rna-XM_011257365.3
NW_020229303.1	Gnomon	CDS	2963969	2964145	.	-	0	Name=XP_011255667.1;ID=cds-XP_011255667.1;Dbxref=GeneID:105250952%2CGenbank:XP_011255667.1;Parent=rna-XM_011257365.3
NW_020229303.1	Gnomon	CDS	2963488	2963859	.	-	0	Name=XP_011255667.1;ID=cds-XP_011255667.1;Dbxref=GeneID:105250952%2CGenbank:XP_011255667.1;Parent=rna-XM_011257365.3
NW_020229303.1	Gnomon	CDS	2963168	2963326	.	-	0	Name=XP_011255667.1;ID=cds-XP_011255667.1;Dbxref=GeneID:105250952%2CGenbank:XP_011255667.1;Parent=rna-XM_011257365.3
NW_020229303.1	Gnomon	exon	2460724	2461125	.	+	.	ID=exon-XM_025407505.1-1;Dbxref=GeneID:105253713%2CGenbank:XM_025407505.1;Parent=rna-XM_025407505.1
NW_020229303.1	Gnomon	exon	2466468	2466849	.	+	.	ID=exon-XM_025407505.1-2;Dbxref=GeneID:105253713%2CGenbank:XM_025407505.1;Parent=rna-XM_025407505.1
NW_020229303.1	Gnomon	exon	2531423	2531608	.	+	.	ID=exon-XM_025407505.1-5;Dbxref=GeneID:105253713%2CGenbank:XM_025407505.1;Parent=rna-XM_025407505.1
NW_020229303.1	Gnomon	exon	2531948	2532183	.	+	.	ID=exon-XM_025407505.1-6;Dbxref=GeneID:105253713%2CGenbank:XM_025407505.1;Parent=rna-XM_025407505.1
NW_020229303.1	Gnomon	exon	2526916	2527013	.	+	.	ID=exon-XM_025407505.1-3;Dbxref=GeneID:105253713%2CGenbank:XM_025407505.1;Parent=rna-XM_025407505.1
NW_020229303.1	Gnomon	exon	2529208	2529471	.	+	.	ID=exon-XM_025407505.1-4;Dbxref=GeneID:105253713%2CGenbank:XM_025407505.1;Parent=rna-XM_025407505.1
NW_020229303.1	Gnomon	exon	2533407	2534845	.	+	.	ID=exon-XM_025407505.1-9;Dbxref=GeneID:105253713%2CGenbank:XM_025407505.1;Parent=rna-XM_025407505.1
NW_020229303.1	Gnomon	exon	2532349	2532539	.	+	.	ID=exon-XM_025407505.1-7;Dbxref=GeneID:105253713%2CGenbank:XM_025407505.1;Parent=rna-XM_025407505.1
NW_020229303.1	Gnomon	exon	2532711	2532872	.	+	.	ID=exon-XM_025407505.1-8;Dbxref=GeneID:105253713%2CGenbank:XM_025407505.1;Parent=rna-XM_025407505.1
NW_020229303.1	Gnomon	gene	2873010	2903932	.	+	.	Name=LOC105247803;ID=gene-LOC105247803;Dbxref=GeneID:105247803
NW_020229303.1	Gnomon	exon	586197	586379	.	+	.	ID=exon-XM_011264778.3-9;Dbxref=GeneID:105255481%2CGenbank:XM_011264778.3;Parent=rna-XM_011264778.3
NW_020229303.1	Gnomon	exon	585563	585720	.	+	.	ID=exon-XM_011264778.3-7;Dbxref=GeneID:105255481%2CGenbank:XM_011264778.3;Parent=rna-XM_011264778.3
NW_020229303.1	Gnomon	exon	585983	586114	.	+	.	ID=exon-XM_011264778.3-8;Dbxref=GeneID:105255481%2CGenbank:XM_011264778.3;Parent=rna-XM_011264778.3
NW_020229303.1	Gnomon	exon	581000	581289	.	+	.	ID=exon-XM_011264778.3-1;Dbxref=GeneID:105255481%2CGenbank:XM_011264778.3;Parent=rna-XM_011264778.3
NW_020229303.1	Gnomon	exon	581654	581761	.	+	.	ID=exon-XM_011264778.3-2;Dbxref=GeneID:105255481%2CGenbank:XM_011264778.3;Parent=rna-XM_011264778.3
NW_020229303.1	Gnomon	exon	584192	584230	.	+	.	ID=exon-XM_011264778.3-5;Dbxref=GeneID:105255481%2CGenbank:XM_011264778.3;Parent=rna-XM_011264778.3
NW_020229303.1	Gnomon	exon	585193	585310	.	+	.	ID=exon-XM_011264778.3-6;Dbxref=GeneID:105255481%2CGenbank:XM_011264778.3;Parent=rna-XM_011264778.3
NW_020229303.1	Gnomon	exon	583133	583332	.	+	.	ID=exon-XM_011264778.3-3;Dbxref=GeneID:105255481%2CGenbank:XM_011264778.3;Parent=rna-XM_011264778.3
NW_020229303.1	Gnomon	exon	583410	583545	.	+	.	ID=exon-XM_011264778.3-4;Dbxref=GeneID:105255481%2CGenbank:XM_011264778.3;Parent=rna-XM_011264778.3
NW_020229303.1	Gnomon	mRNA	2102474	2115069	.	+	.	Name=XM_025407619.1;ID=rna-XM_025407619.1;Dbxref=GeneID:105254258%2CGenbank:XM_025407619.1;Parent=gene-LOC105254258
NW_020229303.1	Gnomon	CDS	1422730	1422823	.	+	0	Name=XP_025263368.1;ID=cds-XP_025263368.1;Dbxref=GeneID:112637559%2CGenbank:XP_025263368.1;Parent=rna-XM_025407583.1
NW_020229303.1	Gnomon	CDS	1423401	1423599	.	+	0	Name=XP_025263368.1;ID=cds-XP_025263368.1;Dbxref=GeneID:112637559%2CGenbank:XP_025263368.1;Parent=rna-XM_025407583.1
NW_020229303.1	Gnomon	CDS	1424181	1424262	.	+	0	Name=XP_025263368.1;ID=cds-XP_025263368.1;Dbxref=GeneID:112637559%2CGenbank:XP_025263368.1;Parent=rna-XM_025407583.1
NW_020229303.1	Gnomon	CDS	1425023	1425046	.	+	0	Name=XP_025263368.1;ID=cds-XP_025263368.1;Dbxref=GeneID:112637559%2CGenbank:XP_025263368.1;Parent=rna-XM_025407583.1
NW_020229303.1	Gnomon	exon	2425347	2425446	.	-	.	ID=exon-XM_011261922.3-1;Dbxref=GeneID:105253714%2CGenbank:XM_011261922.3;Parent=rna-XM_011261922.3
NW_020229303.1	Gnomon	exon	2422092	2422203	.	-	.	ID=exon-XM_011261922.3-2;Dbxref=GeneID:105253714%2CGenbank:XM_011261922.3;Parent=rna-XM_011261922.3
NW_020229303.1	Gnomon	exon	2419580	2421280	.	-	.	ID=exon-XM_011261922.3-3;Dbxref=GeneID:105253714%2CGenbank:XM_011261922.3;Parent=rna-XM_011261922.3
NW_020229303.1	Gnomon	exon	2418186	2419164	.	-	.	ID=exon-XM_011261922.3-4;Dbxref=GeneID:105253714%2CGenbank:XM_011261922.3;Parent=rna-XM_011261922.3
NW_020229303.1	Gnomon	exon	2934065	2934370	.	+	.	ID=exon-XM_025407553.1-2;Dbxref=GeneID:112637550%2CGenbank:XM_025407553.1;Parent=rna-XM_025407553.1
NW_020229303.1	Gnomon	exon	2934466	2934929	.	+	.	ID=exon-XM_025407553.1-3;Dbxref=GeneID:112637550%2CGenbank:XM_025407553.1;Parent=rna-XM_025407553.1
NW_020229303.1	Gnomon	exon	2933564	2933647	.	+	.	ID=exon-XM_025407553.1-1;Dbxref=GeneID:112637550%2CGenbank:XM_025407553.1;Parent=rna-XM_025407553.1
NW_020229303.1	Gnomon	CDS	2970100	2970235	.	-	0	Name=XP_011255668.1;ID=cds-XP_011255668.1;Dbxref=GeneID:105250952%2CGenbank:XP_011255668.1;Parent=rna-XM_011257366.3
NW_020229303.1	Gnomon	CDS	2969183	2969343	.	-	0	Name=XP_011255668.1;ID=cds-XP_011255668.1;Dbxref=GeneID:105250952%2CGenbank:XP_011255668.1;Parent=rna-XM_011257366.3
NW_020229303.1	Gnomon	CDS	2965528	2965689	.	-	0	Name=XP_011255668.1;ID=cds-XP_011255668.1;Dbxref=GeneID:105250952%2CGenbank:XP_011255668.1;Parent=rna-XM_011257366.3
NW_020229303.1	Gnomon	CDS	2965325	2965456	.	-	0	Name=XP_011255668.1;ID=cds-XP_011255668.1;Dbxref=GeneID:105250952%2CGenbank:XP_011255668.1;Parent=rna-XM_011257366.3
NW_020229303.1	Gnomon	CDS	2965025	2965196	.	-	0	Name=XP_011255668.1;ID=cds-XP_011255668.1;Dbxref=GeneID:105250952%2CGenbank:XP_011255668.1;Parent=rna-XM_011257366.3
NW_020229303.1	Gnomon	CDS	2964229	2964518	.	-	0	Name=XP_011255668.1;ID=cds-XP_011255668.1;Dbxref=GeneID:105250952%2CGenbank:XP_011255668.1;Parent=rna-XM_011257366.3
NW_020229303.1	Gnomon	CDS	2963969	2964145	.	-	0	Name=XP_011255668.1;ID=cds-XP_011255668.1;Dbxref=GeneID:105250952%2CGenbank:XP_011255668.1;Parent=rna-XM_011257366.3
NW_020229303.1	Gnomon	CDS	2963488	2963859	.	-	0	Name=XP_011255668.1;ID=cds-XP_011255668.1;Dbxref=GeneID:105250952%2CGenbank:XP_011255668.1;Parent=rna-XM_011257366.3
NW_020229303.1	Gnomon	CDS	2963168	2963326	.	-	0	Name=XP_011255668.1;ID=cds-XP_011255668.1;Dbxref=GeneID:105250952%2CGenbank:XP_011255668.1;Parent=rna-XM_011257366.3
NW_020229303.1	Gnomon	exon	3431732	3432192	.	+	.	ID=exon-XM_011257303.3-5;Dbxref=GeneID:105250917%2CGenbank:XM_011257303.3;Parent=rna-XM_011257303.3
NW_020229303.1	Gnomon	exon	3432361	3432717	.	+	.	ID=exon-XM_011257303.3-6;Dbxref=GeneID:105250917%2CGenbank:XM_011257303.3;Parent=rna-XM_011257303.3
NW_020229303.1	Gnomon	exon	3433014	3433272	.	+	.	ID=exon-XM_011257303.3-7;Dbxref=GeneID:105250917%2CGenbank:XM_011257303.3;Parent=rna-XM_011257303.3
NW_020229303.1	Gnomon	exon	3433359	3433679	.	+	.	ID=exon-XM_011257303.3-8;Dbxref=GeneID:105250917%2CGenbank:XM_011257303.3;Parent=rna-XM_011257303.3
NW_020229303.1	Gnomon	exon	3433764	3433983	.	+	.	ID=exon-XM_011257303.3-9;Dbxref=GeneID:105250917%2CGenbank:XM_011257303.3;Parent=rna-XM_011257303.3
NW_020229303.1	Gnomon	exon	3426452	3426812	.	+	.	ID=exon-XM_011257303.3-1;Dbxref=GeneID:105250917%2CGenbank:XM_011257303.3;Parent=rna-XM_011257303.3
NW_020229303.1	Gnomon	exon	3427728	3427803	.	+	.	ID=exon-XM_011257303.3-2;Dbxref=GeneID:105250917%2CGenbank:XM_011257303.3;Parent=rna-XM_011257303.3
NW_020229303.1	Gnomon	exon	3428729	3428861	.	+	.	ID=exon-XM_011257303.3-3;Dbxref=GeneID:105250917%2CGenbank:XM_011257303.3;Parent=rna-XM_011257303.3
NW_020229303.1	Gnomon	exon	3430221	3431636	.	+	.	ID=exon-XM_011257303.3-4;Dbxref=GeneID:105250917%2CGenbank:XM_011257303.3;Parent=rna-XM_011257303.3
NW_020229303.1	Gnomon	exon	3020445	3020752	.	-	.	ID=exon-XM_011257351.2-1;Dbxref=GeneID:105250944%2CGenbank:XM_011257351.2;Parent=rna-XM_011257351.2
NW_020229303.1	Gnomon	exon	3017125	3017299	.	-	.	ID=exon-XM_011257351.2-2;Dbxref=GeneID:105250944%2CGenbank:XM_011257351.2;Parent=rna-XM_011257351.2
NW_020229303.1	Gnomon	exon	3016582	3016824	.	-	.	ID=exon-XM_011257351.2-3;Dbxref=GeneID:105250944%2CGenbank:XM_011257351.2;Parent=rna-XM_011257351.2
NW_020229303.1	Gnomon	exon	3013606	3016110	.	-	.	ID=exon-XM_011257351.2-4;Dbxref=GeneID:105250944%2CGenbank:XM_011257351.2;Parent=rna-XM_011257351.2
NW_020229303.1	Gnomon	CDS	1422730	1422823	.	+	0	Name=XP_025263367.1;ID=cds-XP_025263367.1;Dbxref=GeneID:112637559%2CGenbank:XP_025263367.1;Parent=rna-XM_025407582.1
NW_020229303.1	Gnomon	CDS	1423401	1423599	.	+	0	Name=XP_025263367.1;ID=cds-XP_025263367.1;Dbxref=GeneID:112637559%2CGenbank:XP_025263367.1;Parent=rna-XM_025407582.1
NW_020229303.1	Gnomon	CDS	1424169	1424262	.	+	0	Name=XP_025263367.1;ID=cds-XP_025263367.1;Dbxref=GeneID:112637559%2CGenbank:XP_025263367.1;Parent=rna-XM_025407582.1
NW_020229303.1	Gnomon	CDS	1425023	1425046	.	+	0	Name=XP_025263367.1;ID=cds-XP_025263367.1;Dbxref=GeneID:112637559%2CGenbank:XP_025263367.1;Parent=rna-XM_025407582.1
NW_020229303.1	Gnomon	exon	3055038	3055434	.	-	.	ID=exon-XM_025407576.1-3;Dbxref=GeneID:112637556%2CGenbank:XM_025407576.1;Parent=rna-XM_025407576.1
NW_020229303.1	Gnomon	exon	3058101	3058120	.	-	.	ID=exon-XM_025407576.1-1;Dbxref=GeneID:112637556%2CGenbank:XM_025407576.1;Parent=rna-XM_025407576.1
NW_020229303.1	Gnomon	exon	3055549	3057146	.	-	.	ID=exon-XM_025407576.1-2;Dbxref=GeneID:112637556%2CGenbank:XM_025407576.1;Parent=rna-XM_025407576.1
NW_020229303.1	Gnomon	CDS	2729048	2729164	.	+	0	Name=XP_011253126.1;ID=cds-XP_011253126.1;Dbxref=GeneID:105249384%2CGenbank:XP_011253126.1;Parent=rna-XM_011254824.3
NW_020229303.1	Gnomon	CDS	2731968	2732246	.	+	0	Name=XP_011253126.1;ID=cds-XP_011253126.1;Dbxref=GeneID:105249384%2CGenbank:XP_011253126.1;Parent=rna-XM_011254824.3
NW_020229303.1	Gnomon	CDS	2732772	2733081	.	+	0	Name=XP_011253126.1;ID=cds-XP_011253126.1;Dbxref=GeneID:105249384%2CGenbank:XP_011253126.1;Parent=rna-XM_011254824.3
NW_020229303.1	Gnomon	CDS	2733523	2733825	.	+	0	Name=XP_011253126.1;ID=cds-XP_011253126.1;Dbxref=GeneID:105249384%2CGenbank:XP_011253126.1;Parent=rna-XM_011254824.3
NW_020229303.1	Gnomon	CDS	2735179	2735413	.	+	0	Name=XP_011253126.1;ID=cds-XP_011253126.1;Dbxref=GeneID:105249384%2CGenbank:XP_011253126.1;Parent=rna-XM_011254824.3
NW_020229303.1	Gnomon	CDS	2735769	2736001	.	+	0	Name=XP_011253126.1;ID=cds-XP_011253126.1;Dbxref=GeneID:105249384%2CGenbank:XP_011253126.1;Parent=rna-XM_011254824.3
NW_020229303.1	Gnomon	CDS	2738473	2738516	.	+	0	Name=XP_011253126.1;ID=cds-XP_011253126.1;Dbxref=GeneID:105249384%2CGenbank:XP_011253126.1;Parent=rna-XM_011254824.3
NW_020229303.1	Gnomon	exon	3188603	3190419	.	-	.	ID=exon-XM_011257326.3-1;Dbxref=GeneID:105250930%2CGenbank:XM_011257326.3;Parent=rna-XM_011257326.3
NW_020229303.1	Gnomon	exon	3172522	3172675	.	-	.	ID=exon-XM_011257326.3-2;Dbxref=GeneID:105250930%2CGenbank:XM_011257326.3;Parent=rna-XM_011257326.3
NW_020229303.1	Gnomon	exon	3167568	3167702	.	-	.	ID=exon-XM_011257326.3-3;Dbxref=GeneID:105250930%2CGenbank:XM_011257326.3;Parent=rna-XM_011257326.3
NW_020229303.1	Gnomon	exon	3134314	3134439	.	-	.	ID=exon-XM_011257326.3-8;Dbxref=GeneID:105250930%2CGenbank:XM_011257326.3;Parent=rna-XM_011257326.3
NW_020229303.1	Gnomon	exon	3133983	3134136	.	-	.	ID=exon-XM_011257326.3-9;Dbxref=GeneID:105250930%2CGenbank:XM_011257326.3;Parent=rna-XM_011257326.3
NW_020229303.1	Gnomon	exon	3161952	3162187	.	-	.	ID=exon-XM_011257326.3-4;Dbxref=GeneID:105250930%2CGenbank:XM_011257326.3;Parent=rna-XM_011257326.3
NW_020229303.1	Gnomon	exon	3141707	3141864	.	-	.	ID=exon-XM_011257326.3-5;Dbxref=GeneID:105250930%2CGenbank:XM_011257326.3;Parent=rna-XM_011257326.3
NW_020229303.1	Gnomon	exon	3141205	3141351	.	-	.	ID=exon-XM_011257326.3-6;Dbxref=GeneID:105250930%2CGenbank:XM_011257326.3;Parent=rna-XM_011257326.3
NW_020229303.1	Gnomon	exon	3135967	3136114	.	-	.	ID=exon-XM_011257326.3-7;Dbxref=GeneID:105250930%2CGenbank:XM_011257326.3;Parent=rna-XM_011257326.3
NW_020229303.1	Gnomon	CDS	2966573	2966623	.	-	0	Name=XP_011255665.1;ID=cds-XP_011255665.1;Dbxref=GeneID:105250952%2CGenbank:XP_011255665.1;Parent=rna-XM_011257363.3
NW_020229303.1	Gnomon	CDS	2966288	2966439	.	-	0	Name=XP_011255665.1;ID=cds-XP_011255665.1;Dbxref=GeneID:105250952%2CGenbank:XP_011255665.1;Parent=rna-XM_011257363.3
NW_020229303.1	Gnomon	CDS	2965859	2966195	.	-	0	Name=XP_011255665.1;ID=cds-XP_011255665.1;Dbxref=GeneID:105250952%2CGenbank:XP_011255665.1;Parent=rna-XM_011257363.3
NW_020229303.1	Gnomon	CDS	2965528	2965689	.	-	0	Name=XP_011255665.1;ID=cds-XP_011255665.1;Dbxref=GeneID:105250952%2CGenbank:XP_011255665.1;Parent=rna-XM_011257363.3
NW_020229303.1	Gnomon	CDS	2965325	2965456	.	-	0	Name=XP_011255665.1;ID=cds-XP_011255665.1;Dbxref=GeneID:105250952%2CGenbank:XP_011255665.1;Parent=rna-XM_011257363.3
NW_020229303.1	Gnomon	CDS	2965025	2965196	.	-	0	Name=XP_011255665.1;ID=cds-XP_011255665.1;Dbxref=GeneID:105250952%2CGenbank:XP_011255665.1;Parent=rna-XM_011257363.3
NW_020229303.1	Gnomon	CDS	2964229	2964518	.	-	0	Name=XP_011255665.1;ID=cds-XP_011255665.1;Dbxref=GeneID:105250952%2CGenbank:XP_011255665.1;Parent=rna-XM_011257363.3
NW_020229303.1	Gnomon	CDS	2963969	2964145	.	-	0	Name=XP_011255665.1;ID=cds-XP_011255665.1;Dbxref=GeneID:105250952%2CGenbank:XP_011255665.1;Parent=rna-XM_011257363.3
NW_020229303.1	Gnomon	CDS	2963488	2963859	.	-	0	Name=XP_011255665.1;ID=cds-XP_011255665.1;Dbxref=GeneID:105250952%2CGenbank:XP_011255665.1;Parent=rna-XM_011257363.3
NW_020229303.1	Gnomon	CDS	2963168	2963326	.	-	0	Name=XP_011255665.1;ID=cds-XP_011255665.1;Dbxref=GeneID:105250952%2CGenbank:XP_011255665.1;Parent=rna-XM_011257363.3
NW_020229303.1	Gnomon	exon	2923597	2924972	.	+	.	ID=exon-XR_003122614.1-3;Dbxref=GeneID:112637569%2CGenbank:XR_003122614.1;Parent=rna-XR_003122614.1
NW_020229303.1	Gnomon	exon	2922969	2923107	.	+	.	ID=exon-XR_003122614.1-1;Dbxref=GeneID:112637569%2CGenbank:XR_003122614.1;Parent=rna-XR_003122614.1
NW_020229303.1	Gnomon	exon	2923333	2923495	.	+	.	ID=exon-XR_003122614.1-2;Dbxref=GeneID:112637569%2CGenbank:XR_003122614.1;Parent=rna-XR_003122614.1
NW_020229303.1	Gnomon	exon	2962447	2962726	.	-	.	ID=exon-XM_011257366.3-11;Dbxref=GeneID:105250952%2CGenbank:XM_011257366.3;Parent=rna-XM_011257366.3
NW_020229303.1	Gnomon	exon	2963126	2963326	.	-	.	ID=exon-XM_011257366.3-10;Dbxref=GeneID:105250952%2CGenbank:XM_011257366.3;Parent=rna-XM_011257366.3
NW_020229303.1	Gnomon	mRNA	3088442	3102446	.	-	.	Name=XM_025407617.1;ID=rna-XM_025407617.1;Dbxref=GeneID:105250931%2CGenbank:XM_025407617.1;Parent=gene-LOC105250931
NW_020229303.1	Gnomon	exon	1274259	1274520	.	-	.	ID=exon-XM_025407605.1-1;Dbxref=GeneID:105256308%2CGenbank:XM_025407605.1;Parent=rna-XM_025407605.1
NW_020229303.1	Gnomon	exon	1256307	1256374	.	-	.	ID=exon-XM_025407605.1-2;Dbxref=GeneID:105256308%2CGenbank:XM_025407605.1;Parent=rna-XM_025407605.1
NW_020229303.1	Gnomon	exon	1135528	1135584	.	-	.	ID=exon-XM_025407605.1-3;Dbxref=GeneID:105256308%2CGenbank:XM_025407605.1;Parent=rna-XM_025407605.1
NW_020229303.1	Gnomon	exon	1133178	1134345	.	-	.	ID=exon-XM_025407605.1-4;Dbxref=GeneID:105256308%2CGenbank:XM_025407605.1;Parent=rna-XM_025407605.1
NW_020229303.1	Gnomon	exon	1132013	1132877	.	-	.	ID=exon-XM_025407605.1-5;Dbxref=GeneID:105256308%2CGenbank:XM_025407605.1;Parent=rna-XM_025407605.1
NW_020229303.1	Gnomon	CDS	1893849	1894061	.	+	0	Name=XP_025263366.1;ID=cds-XP_025263366.1;Dbxref=GeneID:105256901%2CGenbank:XP_025263366.1;Parent=rna-XM_025407581.1
NW_020229303.1	Gnomon	CDS	1894294	1894542	.	+	0	Name=XP_025263366.1;ID=cds-XP_025263366.1;Dbxref=GeneID:105256901%2CGenbank:XP_025263366.1;Parent=rna-XM_025407581.1
NW_020229303.1	Gnomon	CDS	1894837	1894982	.	+	0	Name=XP_025263366.1;ID=cds-XP_025263366.1;Dbxref=GeneID:105256901%2CGenbank:XP_025263366.1;Parent=rna-XM_025407581.1
NW_020229303.1	Gnomon	CDS	1895223	1895332	.	+	0	Name=XP_025263366.1;ID=cds-XP_025263366.1;Dbxref=GeneID:105256901%2CGenbank:XP_025263366.1;Parent=rna-XM_025407581.1
NW_020229303.1	Gnomon	CDS	1897719	1897911	.	+	0	Name=XP_025263366.1;ID=cds-XP_025263366.1;Dbxref=GeneID:105256901%2CGenbank:XP_025263366.1;Parent=rna-XM_025407581.1
NW_020229303.1	Gnomon	CDS	1898418	1898663	.	+	0	Name=XP_025263366.1;ID=cds-XP_025263366.1;Dbxref=GeneID:105256901%2CGenbank:XP_025263366.1;Parent=rna-XM_025407581.1
NW_020229303.1	Gnomon	CDS	1904124	1904300	.	+	0	Name=XP_025263366.1;ID=cds-XP_025263366.1;Dbxref=GeneID:105256901%2CGenbank:XP_025263366.1;Parent=rna-XM_025407581.1
NW_020229303.1	Gnomon	CDS	1905478	1905558	.	+	0	Name=XP_025263366.1;ID=cds-XP_025263366.1;Dbxref=GeneID:105256901%2CGenbank:XP_025263366.1;Parent=rna-XM_025407581.1
NW_020229303.1	Gnomon	CDS	1905668	1905743	.	+	0	Name=XP_025263366.1;ID=cds-XP_025263366.1;Dbxref=GeneID:105256901%2CGenbank:XP_025263366.1;Parent=rna-XM_025407581.1
NW_020229303.1	Gnomon	exon	174793	175002	.	+	.	ID=exon-XM_011264806.3-3;Dbxref=GeneID:105255495%2CGenbank:XM_011264806.3;Parent=rna-XM_011264806.3
NW_020229303.1	Gnomon	exon	175164	175362	.	+	.	ID=exon-XM_011264806.3-4;Dbxref=GeneID:105255495%2CGenbank:XM_011264806.3;Parent=rna-XM_011264806.3
NW_020229303.1	Gnomon	exon	173816	173911	.	+	.	ID=exon-XM_011264806.3-1;Dbxref=GeneID:105255495%2CGenbank:XM_011264806.3;Parent=rna-XM_011264806.3
NW_020229303.1	Gnomon	exon	174345	174559	.	+	.	ID=exon-XM_011264806.3-2;Dbxref=GeneID:105255495%2CGenbank:XM_011264806.3;Parent=rna-XM_011264806.3
NW_020229303.1	Gnomon	exon	176120	176276	.	+	.	ID=exon-XM_011264806.3-7;Dbxref=GeneID:105255495%2CGenbank:XM_011264806.3;Parent=rna-XM_011264806.3
NW_020229303.1	Gnomon	exon	176414	176584	.	+	.	ID=exon-XM_011264806.3-8;Dbxref=GeneID:105255495%2CGenbank:XM_011264806.3;Parent=rna-XM_011264806.3
NW_020229303.1	Gnomon	exon	175584	175784	.	+	.	ID=exon-XM_011264806.3-5;Dbxref=GeneID:105255495%2CGenbank:XM_011264806.3;Parent=rna-XM_011264806.3
NW_020229303.1	Gnomon	exon	175855	176006	.	+	.	ID=exon-XM_011264806.3-6;Dbxref=GeneID:105255495%2CGenbank:XM_011264806.3;Parent=rna-XM_011264806.3
NW_020229303.1	Gnomon	CDS	591033	591206	.	+	0	Name=XP_025263365.1;ID=cds-XP_025263365.1;Dbxref=GeneID:105255480%2CGenbank:XP_025263365.1;Parent=rna-XM_025407580.1
NW_020229303.1	Gnomon	CDS	591683	592113	.	+	0	Name=XP_025263365.1;ID=cds-XP_025263365.1;Dbxref=GeneID:105255480%2CGenbank:XP_025263365.1;Parent=rna-XM_025407580.1
NW_020229303.1	Gnomon	CDS	601050	601446	.	+	0	Name=XP_025263365.1;ID=cds-XP_025263365.1;Dbxref=GeneID:105255480%2CGenbank:XP_025263365.1;Parent=rna-XM_025407580.1
NW_020229303.1	Gnomon	CDS	601530	602018	.	+	0	Name=XP_025263365.1;ID=cds-XP_025263365.1;Dbxref=GeneID:105255480%2CGenbank:XP_025263365.1;Parent=rna-XM_025407580.1
NW_020229303.1	Gnomon	CDS	602093	602104	.	+	0	Name=XP_025263365.1;ID=cds-XP_025263365.1;Dbxref=GeneID:105255480%2CGenbank:XP_025263365.1;Parent=rna-XM_025407580.1
NW_020229303.1	Gnomon	CDS	2970100	2970235	.	-	0	Name=XP_011255666.1;ID=cds-XP_011255666.1;Dbxref=GeneID:105250952%2CGenbank:XP_011255666.1;Parent=rna-XM_011257364.3
NW_020229303.1	Gnomon	CDS	2969183	2969343	.	-	0	Name=XP_011255666.1;ID=cds-XP_011255666.1;Dbxref=GeneID:105250952%2CGenbank:XP_011255666.1;Parent=rna-XM_011257364.3
NW_020229303.1	Gnomon	CDS	2965528	2965689	.	-	0	Name=XP_011255666.1;ID=cds-XP_011255666.1;Dbxref=GeneID:105250952%2CGenbank:XP_011255666.1;Parent=rna-XM_011257364.3
NW_020229303.1	Gnomon	CDS	2965325	2965456	.	-	0	Name=XP_011255666.1;ID=cds-XP_011255666.1;Dbxref=GeneID:105250952%2CGenbank:XP_011255666.1;Parent=rna-XM_011257364.3
NW_020229303.1	Gnomon	CDS	2965025	2965196	.	-	0	Name=XP_011255666.1;ID=cds-XP_011255666.1;Dbxref=GeneID:105250952%2CGenbank:XP_011255666.1;Parent=rna-XM_011257364.3
NW_020229303.1	Gnomon	CDS	2964229	2964518	.	-	0	Name=XP_011255666.1;ID=cds-XP_011255666.1;Dbxref=GeneID:105250952%2CGenbank:XP_011255666.1;Parent=rna-XM_011257364.3
NW_020229303.1	Gnomon	CDS	2963969	2964145	.	-	0	Name=XP_011255666.1;ID=cds-XP_011255666.1;Dbxref=GeneID:105250952%2CGenbank:XP_011255666.1;Parent=rna-XM_011257364.3
NW_020229303.1	Gnomon	CDS	2963488	2963859	.	-	0	Name=XP_011255666.1;ID=cds-XP_011255666.1;Dbxref=GeneID:105250952%2CGenbank:XP_011255666.1;Parent=rna-XM_011257364.3
NW_020229303.1	Gnomon	CDS	2963168	2963326	.	-	0	Name=XP_011255666.1;ID=cds-XP_011255666.1;Dbxref=GeneID:105250952%2CGenbank:XP_011255666.1;Parent=rna-XM_011257364.3
NW_020229303.1	Gnomon	mRNA	1371955	1380593	.	-	.	Name=XM_025407618.1;ID=rna-XM_025407618.1;Dbxref=GeneID:112637572%2CGenbank:XM_025407618.1;Parent=gene-LOC112637572
NW_020229303.1	Gnomon	mRNA	1322338	1326555	.	+	.	Name=XM_011253650.3;ID=rna-XM_011253650.3;Dbxref=GeneID:105248717%2CGenbank:XM_011253650.3;Parent=gene-LOC105248717
NW_020229303.1	Gnomon	CDS	1498934	1499041	.	-	0	Name=XP_011259539.1;ID=cds-XP_011259539.1;Dbxref=GeneID:105253295%2CGenbank:XP_011259539.1;Parent=rna-XM_011261237.1
NW_020229303.1	Gnomon	CDS	1497938	1498362	.	-	0	Name=XP_011259539.1;ID=cds-XP_011259539.1;Dbxref=GeneID:105253295%2CGenbank:XP_011259539.1;Parent=rna-XM_011261237.1
NW_020229303.1	Gnomon	CDS	1497672	1497864	.	-	0	Name=XP_011259539.1;ID=cds-XP_011259539.1;Dbxref=GeneID:105253295%2CGenbank:XP_011259539.1;Parent=rna-XM_011261237.1
NW_020229303.1	Gnomon	CDS	1497313	1497582	.	-	0	Name=XP_011259539.1;ID=cds-XP_011259539.1;Dbxref=GeneID:105253295%2CGenbank:XP_011259539.1;Parent=rna-XM_011261237.1
NW_020229303.1	Gnomon	CDS	1496762	1496947	.	-	0	Name=XP_011259539.1;ID=cds-XP_011259539.1;Dbxref=GeneID:105253295%2CGenbank:XP_011259539.1;Parent=rna-XM_011261237.1
NW_020229303.1	Gnomon	CDS	1496179	1496497	.	-	0	Name=XP_011259539.1;ID=cds-XP_011259539.1;Dbxref=GeneID:105253295%2CGenbank:XP_011259539.1;Parent=rna-XM_011261237.1
NW_020229303.1	Gnomon	CDS	1495971	1496104	.	-	0	Name=XP_011259539.1;ID=cds-XP_011259539.1;Dbxref=GeneID:105253295%2CGenbank:XP_011259539.1;Parent=rna-XM_011261237.1
NW_020229303.1	Gnomon	exon	586739	587956	.	+	.	ID=exon-XM_011264779.2-1;Dbxref=GeneID:105255482%2CGenbank:XM_011264779.2;Parent=rna-XM_011264779.2
NW_020229303.1	Gnomon	exon	3099993	3100177	.	-	.	ID=exon-XM_011257327.3-5;Dbxref=GeneID:105250931%2CGenbank:XM_011257327.3;Parent=rna-XM_011257327.3
NW_020229303.1	Gnomon	exon	3099330	3099645	.	-	.	ID=exon-XM_011257327.3-6;Dbxref=GeneID:105250931%2CGenbank:XM_011257327.3;Parent=rna-XM_011257327.3
NW_020229303.1	Gnomon	exon	3100953	3101116	.	-	.	ID=exon-XM_011257327.3-3;Dbxref=GeneID:105250931%2CGenbank:XM_011257327.3;Parent=rna-XM_011257327.3
NW_020229303.1	Gnomon	exon	3100364	3100641	.	-	.	ID=exon-XM_011257327.3-4;Dbxref=GeneID:105250931%2CGenbank:XM_011257327.3;Parent=rna-XM_011257327.3
NW_020229303.1	Gnomon	exon	3097517	3097804	.	-	.	ID=exon-XM_011257327.3-9;Dbxref=GeneID:105250931%2CGenbank:XM_011257327.3;Parent=rna-XM_011257327.3
NW_020229303.1	Gnomon	exon	3098761	3099002	.	-	.	ID=exon-XM_011257327.3-7;Dbxref=GeneID:105250931%2CGenbank:XM_011257327.3;Parent=rna-XM_011257327.3
NW_020229303.1	Gnomon	exon	3098079	3098318	.	-	.	ID=exon-XM_011257327.3-8;Dbxref=GeneID:105250931%2CGenbank:XM_011257327.3;Parent=rna-XM_011257327.3
NW_020229303.1	Gnomon	exon	3102843	3103252	.	-	.	ID=exon-XM_011257327.3-1;Dbxref=GeneID:105250931%2CGenbank:XM_011257327.3;Parent=rna-XM_011257327.3
NW_020229303.1	Gnomon	exon	3101546	3101860	.	-	.	ID=exon-XM_011257327.3-2;Dbxref=GeneID:105250931%2CGenbank:XM_011257327.3;Parent=rna-XM_011257327.3
NW_020229303.1	Gnomon	CDS	255272	255278	.	-	0	Name=XP_011263100.1;ID=cds-XP_011263100.1;Dbxref=GeneID:105255493%2CGenbank:XP_011263100.1;Parent=rna-XM_011264798.3
NW_020229303.1	Gnomon	CDS	254056	254279	.	-	0	Name=XP_011263100.1;ID=cds-XP_011263100.1;Dbxref=GeneID:105255493%2CGenbank:XP_011263100.1;Parent=rna-XM_011264798.3
NW_020229303.1	Gnomon	CDS	253603	253809	.	-	0	Name=XP_011263100.1;ID=cds-XP_011263100.1;Dbxref=GeneID:105255493%2CGenbank:XP_011263100.1;Parent=rna-XM_011264798.3
NW_020229303.1	Gnomon	CDS	253239	253437	.	-	0	Name=XP_011263100.1;ID=cds-XP_011263100.1;Dbxref=GeneID:105255493%2CGenbank:XP_011263100.1;Parent=rna-XM_011264798.3
NW_020229303.1	Gnomon	CDS	252819	253016	.	-	0	Name=XP_011263100.1;ID=cds-XP_011263100.1;Dbxref=GeneID:105255493%2CGenbank:XP_011263100.1;Parent=rna-XM_011264798.3
NW_020229303.1	Gnomon	CDS	252597	252748	.	-	0	Name=XP_011263100.1;ID=cds-XP_011263100.1;Dbxref=GeneID:105255493%2CGenbank:XP_011263100.1;Parent=rna-XM_011264798.3
NW_020229303.1	Gnomon	CDS	252327	252483	.	-	0	Name=XP_011263100.1;ID=cds-XP_011263100.1;Dbxref=GeneID:105255493%2CGenbank:XP_011263100.1;Parent=rna-XM_011264798.3
NW_020229303.1	Gnomon	CDS	252153	252178	.	-	0	Name=XP_011263100.1;ID=cds-XP_011263100.1;Dbxref=GeneID:105255493%2CGenbank:XP_011263100.1;Parent=rna-XM_011264798.3
NW_020229303.1	Gnomon	CDS	2967420	2967510	.	-	0	Name=XP_011255663.2;ID=cds-XP_011255663.2;Dbxref=GeneID:105250952%2CGenbank:XP_011255663.2;Parent=rna-XM_011257361.3
NW_020229303.1	Gnomon	CDS	2966611	2966813	.	-	0	Name=XP_011255663.2;ID=cds-XP_011255663.2;Dbxref=GeneID:105250952%2CGenbank:XP_011255663.2;Parent=rna-XM_011257361.3
NW_020229303.1	Gnomon	CDS	2966288	2966439	.	-	0	Name=XP_011255663.2;ID=cds-XP_011255663.2;Dbxref=GeneID:105250952%2CGenbank:XP_011255663.2;Parent=rna-XM_011257361.3
NW_020229303.1	Gnomon	CDS	2965859	2966195	.	-	0	Name=XP_011255663.2;ID=cds-XP_011255663.2;Dbxref=GeneID:105250952%2CGenbank:XP_011255663.2;Parent=rna-XM_011257361.3
NW_020229303.1	Gnomon	CDS	2965528	2965689	.	-	0	Name=XP_011255663.2;ID=cds-XP_011255663.2;Dbxref=GeneID:105250952%2CGenbank:XP_011255663.2;Parent=rna-XM_011257361.3
NW_020229303.1	Gnomon	CDS	2965325	2965456	.	-	0	Name=XP_011255663.2;ID=cds-XP_011255663.2;Dbxref=GeneID:105250952%2CGenbank:XP_011255663.2;Parent=rna-XM_011257361.3
NW_020229303.1	Gnomon	CDS	2965025	2965196	.	-	0	Name=XP_011255663.2;ID=cds-XP_011255663.2;Dbxref=GeneID:105250952%2CGenbank:XP_011255663.2;Parent=rna-XM_011257361.3
NW_020229303.1	Gnomon	CDS	2964229	2964518	.	-	0	Name=XP_011255663.2;ID=cds-XP_011255663.2;Dbxref=GeneID:105250952%2CGenbank:XP_011255663.2;Parent=rna-XM_011257361.3
NW_020229303.1	Gnomon	CDS	2963969	2964145	.	-	0	Name=XP_011255663.2;ID=cds-XP_011255663.2;Dbxref=GeneID:105250952%2CGenbank:XP_011255663.2;Parent=rna-XM_011257361.3
NW_020229303.1	Gnomon	CDS	2963488	2963859	.	-	0	Name=XP_011255663.2;ID=cds-XP_011255663.2;Dbxref=GeneID:105250952%2CGenbank:XP_011255663.2;Parent=rna-XM_011257361.3
NW_020229303.1	Gnomon	CDS	2963230	2963326	.	-	0	Name=XP_011255663.2;ID=cds-XP_011255663.2;Dbxref=GeneID:105250952%2CGenbank:XP_011255663.2;Parent=rna-XM_011257361.3
NW_020229303.1	Gnomon	CDS	2962683	2962726	.	-	0	Name=XP_011255663.2;ID=cds-XP_011255663.2;Dbxref=GeneID:105250952%2CGenbank:XP_011255663.2;Parent=rna-XM_011257361.3
NW_020229303.1	Gnomon	CDS	308830	308865	.	+	0	Name=XP_011263090.1;ID=cds-XP_011263090.1;Dbxref=GeneID:105255488%2CGenbank:XP_011263090.1;Parent=rna-XM_011264788.3
NW_020229303.1	Gnomon	CDS	321228	321487	.	+	0	Name=XP_011263090.1;ID=cds-XP_011263090.1;Dbxref=GeneID:105255488%2CGenbank:XP_011263090.1;Parent=rna-XM_011264788.3
NW_020229303.1	Gnomon	CDS	321574	321693	.	+	0	Name=XP_011263090.1;ID=cds-XP_011263090.1;Dbxref=GeneID:105255488%2CGenbank:XP_011263090.1;Parent=rna-XM_011264788.3
NW_020229303.1	Gnomon	CDS	321816	322422	.	+	0	Name=XP_011263090.1;ID=cds-XP_011263090.1;Dbxref=GeneID:105255488%2CGenbank:XP_011263090.1;Parent=rna-XM_011264788.3
NW_020229303.1	Gnomon	exon	2939867	2939931	.	-	.	ID=exon-XR_003122613.1-1;Dbxref=GeneID:112637568%2CGenbank:XR_003122613.1;Parent=rna-XR_003122613.1
NW_020229303.1	Gnomon	exon	2939714	2939776	.	-	.	ID=exon-XR_003122613.1-2;Dbxref=GeneID:112637568%2CGenbank:XR_003122613.1;Parent=rna-XR_003122613.1
NW_020229303.1	Gnomon	mRNA	2659673	2663506	.	-	.	Name=XM_011254871.3;ID=rna-XM_011254871.3;Dbxref=GeneID:105249421%2CGenbank:XM_011254871.3;Parent=gene-LOC105249421
NW_020229303.1	Gnomon	mRNA	2744969	2770502	.	+	.	Name=XM_025407561.1;ID=rna-XM_025407561.1;Dbxref=GeneID:105255772%2CGenbank:XM_025407561.1;Parent=gene-LOC105255772
NW_020229303.1	Gnomon	CDS	3271223	3271304	.	-	0	Name=XP_025263320.1;ID=cds-XP_025263320.1;Dbxref=GeneID:105250924%2CGenbank:XP_025263320.1;Parent=rna-XM_025407535.1
NW_020229303.1	Gnomon	CDS	3269646	3269782	.	-	0	Name=XP_025263320.1;ID=cds-XP_025263320.1;Dbxref=GeneID:105250924%2CGenbank:XP_025263320.1;Parent=rna-XM_025407535.1
NW_020229303.1	Gnomon	CDS	3263965	3264110	.	-	0	Name=XP_025263320.1;ID=cds-XP_025263320.1;Dbxref=GeneID:105250924%2CGenbank:XP_025263320.1;Parent=rna-XM_025407535.1
NW_020229303.1	Gnomon	CDS	3262882	3263088	.	-	0	Name=XP_025263320.1;ID=cds-XP_025263320.1;Dbxref=GeneID:105250924%2CGenbank:XP_025263320.1;Parent=rna-XM_025407535.1
NW_020229303.1	Gnomon	CDS	3257324	3257579	.	-	0	Name=XP_025263320.1;ID=cds-XP_025263320.1;Dbxref=GeneID:105250924%2CGenbank:XP_025263320.1;Parent=rna-XM_025407535.1
NW_020229303.1	Gnomon	exon	170393	170517	.	-	.	ID=exon-XM_011264807.3-1;Dbxref=GeneID:105255496%2CGenbank:XM_011264807.3;Parent=rna-XM_011264807.3
NW_020229303.1	Gnomon	exon	165637	167725	.	-	.	ID=exon-XM_011264807.3-2;Dbxref=GeneID:105255496%2CGenbank:XM_011264807.3;Parent=rna-XM_011264807.3
NW_020229303.1	Gnomon	exon	163237	163663	.	-	.	ID=exon-XM_011264807.3-3;Dbxref=GeneID:105255496%2CGenbank:XM_011264807.3;Parent=rna-XM_011264807.3
NW_020229303.1	Gnomon	exon	2600049	2600880	.	-	.	ID=exon-XM_025407515.1-15;Dbxref=GeneID:112637545%2CGenbank:XM_025407515.1;Parent=rna-XM_025407515.1
NW_020229303.1	Gnomon	exon	2599722	2599966	.	-	.	ID=exon-XM_025407515.1-16;Dbxref=GeneID:112637545%2CGenbank:XM_025407515.1;Parent=rna-XM_025407515.1
NW_020229303.1	Gnomon	exon	2601783	2602024	.	-	.	ID=exon-XM_025407515.1-13;Dbxref=GeneID:112637545%2CGenbank:XM_025407515.1;Parent=rna-XM_025407515.1
NW_020229303.1	Gnomon	exon	2600992	2601685	.	-	.	ID=exon-XM_025407515.1-14;Dbxref=GeneID:112637545%2CGenbank:XM_025407515.1;Parent=rna-XM_025407515.1
NW_020229303.1	Gnomon	exon	2603905	2604309	.	-	.	ID=exon-XM_025407515.1-11;Dbxref=GeneID:112637545%2CGenbank:XM_025407515.1;Parent=rna-XM_025407515.1
NW_020229303.1	Gnomon	exon	2602393	2603405	.	-	.	ID=exon-XM_025407515.1-12;Dbxref=GeneID:112637545%2CGenbank:XM_025407515.1;Parent=rna-XM_025407515.1
NW_020229303.1	Gnomon	exon	2604405	2604706	.	-	.	ID=exon-XM_025407515.1-10;Dbxref=GeneID:112637545%2CGenbank:XM_025407515.1;Parent=rna-XM_025407515.1
NW_020229303.1	Gnomon	CDS	2967420	2967510	.	-	0	Name=XP_011255664.2;ID=cds-XP_011255664.2;Dbxref=GeneID:105250952%2CGenbank:XP_011255664.2;Parent=rna-XM_011257362.3
NW_020229303.1	Gnomon	CDS	2966611	2966813	.	-	0	Name=XP_011255664.2;ID=cds-XP_011255664.2;Dbxref=GeneID:105250952%2CGenbank:XP_011255664.2;Parent=rna-XM_011257362.3
NW_020229303.1	Gnomon	CDS	2966288	2966439	.	-	0	Name=XP_011255664.2;ID=cds-XP_011255664.2;Dbxref=GeneID:105250952%2CGenbank:XP_011255664.2;Parent=rna-XM_011257362.3
NW_020229303.1	Gnomon	CDS	2965859	2966195	.	-	0	Name=XP_011255664.2;ID=cds-XP_011255664.2;Dbxref=GeneID:105250952%2CGenbank:XP_011255664.2;Parent=rna-XM_011257362.3
NW_020229303.1	Gnomon	CDS	2965528	2965689	.	-	0	Name=XP_011255664.2;ID=cds-XP_011255664.2;Dbxref=GeneID:105250952%2CGenbank:XP_011255664.2;Parent=rna-XM_011257362.3
NW_020229303.1	Gnomon	CDS	2965325	2965456	.	-	0	Name=XP_011255664.2;ID=cds-XP_011255664.2;Dbxref=GeneID:105250952%2CGenbank:XP_011255664.2;Parent=rna-XM_011257362.3
NW_020229303.1	Gnomon	CDS	2965118	2965196	.	-	0	Name=XP_011255664.2;ID=cds-XP_011255664.2;Dbxref=GeneID:105250952%2CGenbank:XP_011255664.2;Parent=rna-XM_011257362.3
NW_020229303.1	Gnomon	CDS	2964229	2964518	.	-	0	Name=XP_011255664.2;ID=cds-XP_011255664.2;Dbxref=GeneID:105250952%2CGenbank:XP_011255664.2;Parent=rna-XM_011257362.3
NW_020229303.1	Gnomon	CDS	2963969	2964145	.	-	0	Name=XP_011255664.2;ID=cds-XP_011255664.2;Dbxref=GeneID:105250952%2CGenbank:XP_011255664.2;Parent=rna-XM_011257362.3
NW_020229303.1	Gnomon	CDS	2963488	2963859	.	-	0	Name=XP_011255664.2;ID=cds-XP_011255664.2;Dbxref=GeneID:105250952%2CGenbank:XP_011255664.2;Parent=rna-XM_011257362.3
NW_020229303.1	Gnomon	CDS	2963168	2963326	.	-	0	Name=XP_011255664.2;ID=cds-XP_011255664.2;Dbxref=GeneID:105250952%2CGenbank:XP_011255664.2;Parent=rna-XM_011257362.3
NW_020229303.1	Gnomon	mRNA	895000	896251	.	+	.	Name=XM_025407562.1;ID=rna-XM_025407562.1;Dbxref=GeneID:105255103%2CGenbank:XM_025407562.1;Parent=gene-LOC105255103
NW_020229303.1	tRNAscan-SE	exon	2722907	2722988	.	+	.	ID=exon-Trnas-aga-1;Dbxref=GeneID:109609864;Note=transfer RNA serine (anticodon AGA);Parent=rna-Trnas-aga
NW_020229303.1	Gnomon	CDS	885041	885601	.	+	0	Name=XP_011262513.1;ID=cds-XP_011262513.1;Dbxref=GeneID:105255114%2CGenbank:XP_011262513.1;Parent=rna-XM_011264211.3
NW_020229303.1	Gnomon	CDS	886056	886206	.	+	0	Name=XP_011262513.1;ID=cds-XP_011262513.1;Dbxref=GeneID:105255114%2CGenbank:XP_011262513.1;Parent=rna-XM_011264211.3
NW_020229303.1	Gnomon	CDS	886636	886823	.	+	0	Name=XP_011262513.1;ID=cds-XP_011262513.1;Dbxref=GeneID:105255114%2CGenbank:XP_011262513.1;Parent=rna-XM_011264211.3
NW_020229303.1	Gnomon	CDS	2967420	2967510	.	-	0	Name=XP_011255661.2;ID=cds-XP_011255661.2;Dbxref=GeneID:105250952%2CGenbank:XP_011255661.2;Parent=rna-XM_011257359.3
NW_020229303.1	Gnomon	CDS	2966611	2966813	.	-	0	Name=XP_011255661.2;ID=cds-XP_011255661.2;Dbxref=GeneID:105250952%2CGenbank:XP_011255661.2;Parent=rna-XM_011257359.3
NW_020229303.1	Gnomon	CDS	2966288	2966439	.	-	0	Name=XP_011255661.2;ID=cds-XP_011255661.2;Dbxref=GeneID:105250952%2CGenbank:XP_011255661.2;Parent=rna-XM_011257359.3
NW_020229303.1	Gnomon	CDS	2965859	2966195	.	-	0	Name=XP_011255661.2;ID=cds-XP_011255661.2;Dbxref=GeneID:105250952%2CGenbank:XP_011255661.2;Parent=rna-XM_011257359.3
NW_020229303.1	Gnomon	CDS	2965528	2965689	.	-	0	Name=XP_011255661.2;ID=cds-XP_011255661.2;Dbxref=GeneID:105250952%2CGenbank:XP_011255661.2;Parent=rna-XM_011257359.3
NW_020229303.1	Gnomon	CDS	2965325	2965456	.	-	0	Name=XP_011255661.2;ID=cds-XP_011255661.2;Dbxref=GeneID:105250952%2CGenbank:XP_011255661.2;Parent=rna-XM_011257359.3
NW_020229303.1	Gnomon	CDS	2965025	2965196	.	-	0	Name=XP_011255661.2;ID=cds-XP_011255661.2;Dbxref=GeneID:105250952%2CGenbank:XP_011255661.2;Parent=rna-XM_011257359.3
NW_020229303.1	Gnomon	CDS	2964229	2964518	.	-	0	Name=XP_011255661.2;ID=cds-XP_011255661.2;Dbxref=GeneID:105250952%2CGenbank:XP_011255661.2;Parent=rna-XM_011257359.3
NW_020229303.1	Gnomon	CDS	2963969	2964145	.	-	0	Name=XP_011255661.2;ID=cds-XP_011255661.2;Dbxref=GeneID:105250952%2CGenbank:XP_011255661.2;Parent=rna-XM_011257359.3
NW_020229303.1	Gnomon	CDS	2963488	2963859	.	-	0	Name=XP_011255661.2;ID=cds-XP_011255661.2;Dbxref=GeneID:105250952%2CGenbank:XP_011255661.2;Parent=rna-XM_011257359.3
NW_020229303.1	Gnomon	CDS	2963168	2963326	.	-	0	Name=XP_011255661.2;ID=cds-XP_011255661.2;Dbxref=GeneID:105250952%2CGenbank:XP_011255661.2;Parent=rna-XM_011257359.3
NW_020229303.1	Gnomon	exon	3094667	3095890	.	-	.	ID=exon-XM_025407614.1-13;Dbxref=GeneID:105250931%2CGenbank:XM_025407614.1;Parent=rna-XM_025407614.1
NW_020229303.1	Gnomon	exon	3090630	3094599	.	-	.	ID=exon-XM_025407614.1-14;Dbxref=GeneID:105250931%2CGenbank:XM_025407614.1;Parent=rna-XM_025407614.1
NW_020229303.1	Gnomon	exon	3096854	3097098	.	-	.	ID=exon-XM_025407614.1-11;Dbxref=GeneID:105250931%2CGenbank:XM_025407614.1;Parent=rna-XM_025407614.1
NW_020229303.1	Gnomon	exon	3096158	3096769	.	-	.	ID=exon-XM_025407614.1-12;Dbxref=GeneID:105250931%2CGenbank:XM_025407614.1;Parent=rna-XM_025407614.1
NW_020229303.1	Gnomon	exon	3090049	3090236	.	-	.	ID=exon-XM_025407614.1-15;Dbxref=GeneID:105250931%2CGenbank:XM_025407614.1;Parent=rna-XM_025407614.1
NW_020229303.1	Gnomon	exon	3088442	3089874	.	-	.	ID=exon-XM_025407614.1-16;Dbxref=GeneID:105250931%2CGenbank:XM_025407614.1;Parent=rna-XM_025407614.1
NW_020229303.1	Gnomon	exon	3097198	3097335	.	-	.	ID=exon-XM_025407614.1-10;Dbxref=GeneID:105250931%2CGenbank:XM_025407614.1;Parent=rna-XM_025407614.1
NW_020229303.1	Gnomon	CDS	2548528	2548584	.	+	0	Name=XP_011260211.1;ID=cds-XP_011260211.1;Dbxref=GeneID:105253710%2CGenbank:XP_011260211.1;Parent=rna-XM_011261909.3
NW_020229303.1	Gnomon	CDS	2549909	2550108	.	+	0	Name=XP_011260211.1;ID=cds-XP_011260211.1;Dbxref=GeneID:105253710%2CGenbank:XP_011260211.1;Parent=rna-XM_011261909.3
NW_020229303.1	Gnomon	CDS	2550187	2550352	.	+	0	Name=XP_011260211.1;ID=cds-XP_011260211.1;Dbxref=GeneID:105253710%2CGenbank:XP_011260211.1;Parent=rna-XM_011261909.3
NW_020229303.1	Gnomon	CDS	2550417	2550611	.	+	0	Name=XP_011260211.1;ID=cds-XP_011260211.1;Dbxref=GeneID:105253710%2CGenbank:XP_011260211.1;Parent=rna-XM_011261909.3
NW_020229303.1	Gnomon	CDS	2550971	2551126	.	+	0	Name=XP_011260211.1;ID=cds-XP_011260211.1;Dbxref=GeneID:105253710%2CGenbank:XP_011260211.1;Parent=rna-XM_011261909.3
NW_020229303.1	Gnomon	CDS	2551417	2551521	.	+	0	Name=XP_011260211.1;ID=cds-XP_011260211.1;Dbxref=GeneID:105253710%2CGenbank:XP_011260211.1;Parent=rna-XM_011261909.3
NW_020229303.1	Gnomon	gene	1429288	1434067	.	+	.	Name=LOC112637560;ID=gene-LOC112637560;Dbxref=GeneID:112637560
NW_020229303.1	Gnomon	gene	3055038	3058120	.	-	.	Name=LOC112637556;ID=gene-LOC112637556;Dbxref=GeneID:112637556
NW_020229303.1	Gnomon	gene	1501997	1628451	.	+	.	Name=LOC112637557;ID=gene-LOC112637557;Dbxref=GeneID:112637557
NW_020229303.1	Gnomon	gene	1822428	1832996	.	-	.	Name=LOC112637554;ID=gene-LOC112637554;Dbxref=GeneID:112637554
NW_020229303.1	Gnomon	gene	2860040	2862164	.	-	.	Name=LOC112637555;ID=gene-LOC112637555;Dbxref=GeneID:112637555
NW_020229303.1	Gnomon	gene	1861317	1875094	.	+	.	Name=LOC112637552;ID=gene-LOC112637552;Dbxref=GeneID:112637552
NW_020229303.1	Gnomon	gene	1792134	1801576	.	+	.	Name=LOC112637553;ID=gene-LOC112637553;Dbxref=GeneID:112637553
NW_020229303.1	Gnomon	gene	2933564	2934929	.	+	.	Name=LOC112637550;ID=gene-LOC112637550;Dbxref=GeneID:112637550
NW_020229303.1	Gnomon	pseudogene	2655469	2657029	.	+	.	Name=LOC112637551;ID=gene-LOC112637551;Dbxref=GeneID:112637551
NW_020229303.1	Gnomon	gene	1413878	1418655	.	+	.	Name=LOC112637558;ID=gene-LOC112637558;Dbxref=GeneID:112637558
NW_020229303.1	Gnomon	gene	1420437	1425174	.	+	.	Name=LOC112637559;ID=gene-LOC112637559;Dbxref=GeneID:112637559
NW_020229303.1	Gnomon	gene	2589681	2609123	.	-	.	Name=LOC112637545;ID=gene-LOC112637545;Dbxref=GeneID:112637545
NW_020229303.1	Gnomon	gene	1369491	1370694	.	-	.	Name=LOC112637544;ID=gene-LOC112637544;Dbxref=GeneID:112637544
NW_020229303.1	Gnomon	gene	139495	140979	.	+	.	Name=LOC112637547;ID=gene-LOC112637547;Dbxref=GeneID:112637547
NW_020229303.1	Gnomon	pseudogene	3462702	3463937	.	-	.	Name=LOC112637548;ID=gene-LOC112637548;Dbxref=GeneID:112637548
NW_020229303.1	Gnomon	pseudogene	3464498	3471898	.	+	.	Name=LOC112637578;ID=gene-LOC112637578;Dbxref=GeneID:112637578
NW_020229303.1	cmsearch	gene	3134818	3134939	.	+	.	Name=LOC112637579;ID=gene-LOC112637579;Dbxref=GeneID:112637579
NW_020229303.1	Gnomon	gene	2926866	2927907	.	+	.	Name=LOC112637576;ID=gene-LOC112637576;Dbxref=GeneID:112637576
NW_020229303.1	Gnomon	gene	2928461	2930616	.	+	.	Name=LOC112637577;ID=gene-LOC112637577;Dbxref=GeneID:112637577
NW_020229303.1	Gnomon	gene	2296382	2308442	.	+	.	Name=LOC112637574;ID=gene-LOC112637574;Dbxref=GeneID:112637574
NW_020229303.1	Gnomon	gene	2626470	2627191	.	-	.	Name=LOC112637575;ID=gene-LOC112637575;Dbxref=GeneID:112637575
NW_020229303.1	Gnomon	gene	1371955	1380593	.	-	.	Name=LOC112637572;ID=gene-LOC112637572;Dbxref=GeneID:112637572
NW_020229303.1	Gnomon	gene	2271778	2272644	.	+	.	Name=LOC112637573;ID=gene-LOC112637573;Dbxref=GeneID:112637573
NW_020229303.1	Gnomon	exon	580996	581289	.	+	.	ID=exon-XM_025407552.1-1;Dbxref=GeneID:105255481%2CGenbank:XM_025407552.1;Parent=rna-XM_025407552.1
NW_020229303.1	Gnomon	exon	581654	581761	.	+	.	ID=exon-XM_025407552.1-2;Dbxref=GeneID:105255481%2CGenbank:XM_025407552.1;Parent=rna-XM_025407552.1
NW_020229303.1	Gnomon	exon	583133	583332	.	+	.	ID=exon-XM_025407552.1-3;Dbxref=GeneID:105255481%2CGenbank:XM_025407552.1;Parent=rna-XM_025407552.1
NW_020229303.1	Gnomon	exon	583410	583545	.	+	.	ID=exon-XM_025407552.1-4;Dbxref=GeneID:105255481%2CGenbank:XM_025407552.1;Parent=rna-XM_025407552.1
NW_020229303.1	Gnomon	exon	584192	584230	.	+	.	ID=exon-XM_025407552.1-5;Dbxref=GeneID:105255481%2CGenbank:XM_025407552.1;Parent=rna-XM_025407552.1
NW_020229303.1	Gnomon	exon	585193	585310	.	+	.	ID=exon-XM_025407552.1-6;Dbxref=GeneID:105255481%2CGenbank:XM_025407552.1;Parent=rna-XM_025407552.1
NW_020229303.1	Gnomon	exon	585563	585738	.	+	.	ID=exon-XM_025407552.1-7;Dbxref=GeneID:105255481%2CGenbank:XM_025407552.1;Parent=rna-XM_025407552.1
NW_020229303.1	Gnomon	gene	3118003	3212394	.	+	.	Name=LOC112637570;ID=gene-LOC112637570;Dbxref=GeneID:112637570
NW_020229303.1	Gnomon	exon	585983	586114	.	+	.	ID=exon-XM_025407552.1-8;Dbxref=GeneID:105255481%2CGenbank:XM_025407552.1;Parent=rna-XM_025407552.1
NW_020229303.1	Gnomon	pseudogene	1371019	1371914	.	-	.	Name=LOC112637571;ID=gene-LOC112637571;Dbxref=GeneID:112637571
NW_020229303.1	Gnomon	exon	586197	586379	.	+	.	ID=exon-XM_025407552.1-9;Dbxref=GeneID:105255481%2CGenbank:XM_025407552.1;Parent=rna-XM_025407552.1
NW_020229303.1	Gnomon	gene	3481715	3482952	.	+	.	Name=LOC112637567;ID=gene-LOC112637567;Dbxref=GeneID:112637567
NW_020229303.1	Gnomon	gene	2939714	2939931	.	-	.	Name=LOC112637568;ID=gene-LOC112637568;Dbxref=GeneID:112637568
NW_020229303.1	Gnomon	pseudogene	1482326	1490307	.	-	.	Name=LOC112637565;ID=gene-LOC112637565;Dbxref=GeneID:112637565
NW_020229303.1	Gnomon	gene	1453998	1461438	.	-	.	Name=LOC112637566;ID=gene-LOC112637566;Dbxref=GeneID:112637566
NW_020229303.1	Gnomon	pseudogene	2653402	2654841	.	-	.	Name=LOC112637563;ID=gene-LOC112637563;Dbxref=GeneID:112637563
NW_020229303.1	Gnomon	gene	2652333	2653587	.	+	.	Name=LOC112637564;ID=gene-LOC112637564;Dbxref=GeneID:112637564
NW_020229303.1	Gnomon	gene	1930176	1935788	.	-	.	Name=LOC112637561;ID=gene-LOC112637561;Dbxref=GeneID:112637561
NW_020229303.1	Gnomon	gene	3443509	3445953	.	-	.	Name=LOC112637562;ID=gene-LOC112637562;Dbxref=GeneID:112637562
NW_020229303.1	Gnomon	gene	2922969	2924972	.	+	.	Name=LOC112637569;ID=gene-LOC112637569;Dbxref=GeneID:112637569
NW_020229303.1	Gnomon	CDS	2967420	2967510	.	-	0	Name=XP_011255662.2;ID=cds-XP_011255662.2;Dbxref=GeneID:105250952%2CGenbank:XP_011255662.2;Parent=rna-XM_011257360.3
NW_020229303.1	Gnomon	CDS	2966611	2966813	.	-	0	Name=XP_011255662.2;ID=cds-XP_011255662.2;Dbxref=GeneID:105250952%2CGenbank:XP_011255662.2;Parent=rna-XM_011257360.3
NW_020229303.1	Gnomon	CDS	2966288	2966439	.	-	0	Name=XP_011255662.2;ID=cds-XP_011255662.2;Dbxref=GeneID:105250952%2CGenbank:XP_011255662.2;Parent=rna-XM_011257360.3
NW_020229303.1	Gnomon	CDS	2965859	2966195	.	-	0	Name=XP_011255662.2;ID=cds-XP_011255662.2;Dbxref=GeneID:105250952%2CGenbank:XP_011255662.2;Parent=rna-XM_011257360.3
NW_020229303.1	Gnomon	CDS	2965528	2965689	.	-	0	Name=XP_011255662.2;ID=cds-XP_011255662.2;Dbxref=GeneID:105250952%2CGenbank:XP_011255662.2;Parent=rna-XM_011257360.3
NW_020229303.1	Gnomon	CDS	2965325	2965456	.	-	0	Name=XP_011255662.2;ID=cds-XP_011255662.2;Dbxref=GeneID:105250952%2CGenbank:XP_011255662.2;Parent=rna-XM_011257360.3
NW_020229303.1	Gnomon	CDS	2965025	2965196	.	-	0	Name=XP_011255662.2;ID=cds-XP_011255662.2;Dbxref=GeneID:105250952%2CGenbank:XP_011255662.2;Parent=rna-XM_011257360.3
NW_020229303.1	Gnomon	CDS	2964229	2964518	.	-	0	Name=XP_011255662.2;ID=cds-XP_011255662.2;Dbxref=GeneID:105250952%2CGenbank:XP_011255662.2;Parent=rna-XM_011257360.3
NW_020229303.1	Gnomon	CDS	2963969	2964145	.	-	0	Name=XP_011255662.2;ID=cds-XP_011255662.2;Dbxref=GeneID:105250952%2CGenbank:XP_011255662.2;Parent=rna-XM_011257360.3
NW_020229303.1	Gnomon	CDS	2963488	2963859	.	-	0	Name=XP_011255662.2;ID=cds-XP_011255662.2;Dbxref=GeneID:105250952%2CGenbank:XP_011255662.2;Parent=rna-XM_011257360.3
NW_020229303.1	Gnomon	CDS	2963168	2963326	.	-	0	Name=XP_011255662.2;ID=cds-XP_011255662.2;Dbxref=GeneID:105250952%2CGenbank:XP_011255662.2;Parent=rna-XM_011257360.3
NW_020229303.1	Gnomon	mRNA	2271384	2275558	.	-	.	Name=XM_025407560.1;ID=rna-XM_025407560.1;Dbxref=GeneID:105254508%2CGenbank:XM_025407560.1;Parent=gene-LOC105254508
NW_020229303.1	Gnomon	exon	1014588	1015030	.	+	.	ID=exon-XM_011264092.3-2;Dbxref=GeneID:105255032%2CGenbank:XM_011264092.3;Parent=rna-XM_011264092.3
NW_020229303.1	Gnomon	exon	1015235	1016085	.	+	.	ID=exon-XM_011264092.3-3;Dbxref=GeneID:105255032%2CGenbank:XM_011264092.3;Parent=rna-XM_011264092.3
NW_020229303.1	Gnomon	exon	1017856	1020354	.	+	.	ID=exon-XM_011264092.3-4;Dbxref=GeneID:105255032%2CGenbank:XM_011264092.3;Parent=rna-XM_011264092.3
NW_020229303.1	Gnomon	exon	999610	999722	.	+	.	ID=exon-XM_011264092.3-1;Dbxref=GeneID:105255032%2CGenbank:XM_011264092.3;Parent=rna-XM_011264092.3
NW_020229303.1	Gnomon	CDS	2548528	2548584	.	+	0	Name=XP_011260210.1;ID=cds-XP_011260210.1;Dbxref=GeneID:105253710%2CGenbank:XP_011260210.1;Parent=rna-XM_011261908.3
NW_020229303.1	Gnomon	CDS	2549909	2550108	.	+	0	Name=XP_011260210.1;ID=cds-XP_011260210.1;Dbxref=GeneID:105253710%2CGenbank:XP_011260210.1;Parent=rna-XM_011261908.3
NW_020229303.1	Gnomon	CDS	2550187	2550352	.	+	0	Name=XP_011260210.1;ID=cds-XP_011260210.1;Dbxref=GeneID:105253710%2CGenbank:XP_011260210.1;Parent=rna-XM_011261908.3
NW_020229303.1	Gnomon	CDS	2550417	2550611	.	+	0	Name=XP_011260210.1;ID=cds-XP_011260210.1;Dbxref=GeneID:105253710%2CGenbank:XP_011260210.1;Parent=rna-XM_011261908.3
NW_020229303.1	Gnomon	CDS	2550971	2551126	.	+	0	Name=XP_011260210.1;ID=cds-XP_011260210.1;Dbxref=GeneID:105253710%2CGenbank:XP_011260210.1;Parent=rna-XM_011261908.3
NW_020229303.1	Gnomon	CDS	2551417	2551521	.	+	0	Name=XP_011260210.1;ID=cds-XP_011260210.1;Dbxref=GeneID:105253710%2CGenbank:XP_011260210.1;Parent=rna-XM_011261908.3
NW_020229303.1	Gnomon	CDS	980907	981075	.	-	0	Name=XP_011262418.1;ID=cds-XP_011262418.1;Dbxref=GeneID:105255056%2CGenbank:XP_011262418.1;Parent=rna-XM_011264116.3
NW_020229303.1	Gnomon	CDS	977125	979625	.	-	0	Name=XP_011262418.1;ID=cds-XP_011262418.1;Dbxref=GeneID:105255056%2CGenbank:XP_011262418.1;Parent=rna-XM_011264116.3
NW_020229303.1	Gnomon	CDS	976702	976903	.	-	0	Name=XP_011262418.1;ID=cds-XP_011262418.1;Dbxref=GeneID:105255056%2CGenbank:XP_011262418.1;Parent=rna-XM_011264116.3
NW_020229303.1	Gnomon	CDS	976480	976629	.	-	0	Name=XP_011262418.1;ID=cds-XP_011262418.1;Dbxref=GeneID:105255056%2CGenbank:XP_011262418.1;Parent=rna-XM_011264116.3
NW_020229303.1	Gnomon	CDS	976371	976408	.	-	0	Name=XP_011262418.1;ID=cds-XP_011262418.1;Dbxref=GeneID:105255056%2CGenbank:XP_011262418.1;Parent=rna-XM_011264116.3
NW_020229303.1	Gnomon	exon	233929	234007	.	-	.	ID=exon-XM_020028864.2-1;Dbxref=GeneID:105255494%2CGenbank:XM_020028864.2;Parent=rna-XM_020028864.2
NW_020229303.1	Gnomon	exon	232798	233376	.	-	.	ID=exon-XM_020028864.2-2;Dbxref=GeneID:105255494%2CGenbank:XM_020028864.2;Parent=rna-XM_020028864.2
NW_020229303.1	Gnomon	exon	186403	187704	.	-	.	ID=exon-XM_020028864.2-3;Dbxref=GeneID:105255494%2CGenbank:XM_020028864.2;Parent=rna-XM_020028864.2
NW_020229303.1	Gnomon	exon	185861	186091	.	-	.	ID=exon-XM_020028864.2-4;Dbxref=GeneID:105255494%2CGenbank:XM_020028864.2;Parent=rna-XM_020028864.2
NW_020229303.1	Gnomon	exon	185661	185700	.	-	.	ID=exon-XM_020028864.2-5;Dbxref=GeneID:105255494%2CGenbank:XM_020028864.2;Parent=rna-XM_020028864.2
NW_020229303.1	Gnomon	exon	183648	183736	.	-	.	ID=exon-XM_020028864.2-6;Dbxref=GeneID:105255494%2CGenbank:XM_020028864.2;Parent=rna-XM_020028864.2
NW_020229303.1	Gnomon	exon	1988918	1991814	.	+	.	ID=exon-XM_011261312.3-1;Dbxref=GeneID:105253340%2CGenbank:XM_011261312.3;Parent=rna-XM_011261312.3
NW_020229303.1	Gnomon	exon	3343746	3343880	.	-	.	ID=exon-XM_025407528.1-8;Dbxref=GeneID:105250926%2CGenbank:XM_025407528.1;Parent=rna-XM_025407528.1
NW_020229303.1	Gnomon	exon	3343517	3343634	.	-	.	ID=exon-XM_025407528.1-9;Dbxref=GeneID:105250926%2CGenbank:XM_025407528.1;Parent=rna-XM_025407528.1
NW_020229303.1	Gnomon	exon	3345639	3345782	.	-	.	ID=exon-XM_025407528.1-6;Dbxref=GeneID:105250926%2CGenbank:XM_025407528.1;Parent=rna-XM_025407528.1
NW_020229303.1	Gnomon	exon	3343971	3344102	.	-	.	ID=exon-XM_025407528.1-7;Dbxref=GeneID:105250926%2CGenbank:XM_025407528.1;Parent=rna-XM_025407528.1
NW_020229303.1	Gnomon	exon	3348300	3348520	.	-	.	ID=exon-XM_025407528.1-4;Dbxref=GeneID:105250926%2CGenbank:XM_025407528.1;Parent=rna-XM_025407528.1
NW_020229303.1	Gnomon	exon	3347891	3348062	.	-	.	ID=exon-XM_025407528.1-5;Dbxref=GeneID:105250926%2CGenbank:XM_025407528.1;Parent=rna-XM_025407528.1
NW_020229303.1	Gnomon	exon	3349139	3349218	.	-	.	ID=exon-XM_025407528.1-2;Dbxref=GeneID:105250926%2CGenbank:XM_025407528.1;Parent=rna-XM_025407528.1
NW_020229303.1	Gnomon	exon	3348672	3348777	.	-	.	ID=exon-XM_025407528.1-3;Dbxref=GeneID:105250926%2CGenbank:XM_025407528.1;Parent=rna-XM_025407528.1
NW_020229303.1	Gnomon	exon	3355429	3357176	.	-	.	ID=exon-XM_025407528.1-1;Dbxref=GeneID:105250926%2CGenbank:XM_025407528.1;Parent=rna-XM_025407528.1
NW_020229303.1	Gnomon	CDS	970698	970879	.	-	0	Name=XP_025263369.1;ID=cds-XP_025263369.1;Dbxref=GeneID:105255080%2CGenbank:XP_025263369.1;Parent=rna-XM_025407584.1
NW_020229303.1	Gnomon	CDS	954280	954401	.	-	0	Name=XP_025263369.1;ID=cds-XP_025263369.1;Dbxref=GeneID:105255080%2CGenbank:XP_025263369.1;Parent=rna-XM_025407584.1
NW_020229303.1	Gnomon	CDS	948419	948537	.	-	0	Name=XP_025263369.1;ID=cds-XP_025263369.1;Dbxref=GeneID:105255080%2CGenbank:XP_025263369.1;Parent=rna-XM_025407584.1
NW_020229303.1	Gnomon	CDS	933995	934163	.	-	0	Name=XP_025263369.1;ID=cds-XP_025263369.1;Dbxref=GeneID:105255080%2CGenbank:XP_025263369.1;Parent=rna-XM_025407584.1
NW_020229303.1	Gnomon	CDS	927092	927153	.	-	0	Name=XP_025263369.1;ID=cds-XP_025263369.1;Dbxref=GeneID:105255080%2CGenbank:XP_025263369.1;Parent=rna-XM_025407584.1
NW_020229303.1	Gnomon	CDS	916813	916861	.	-	0	Name=XP_025263369.1;ID=cds-XP_025263369.1;Dbxref=GeneID:105255080%2CGenbank:XP_025263369.1;Parent=rna-XM_025407584.1
NW_020229303.1	Gnomon	CDS	916463	916540	.	-	0	Name=XP_025263369.1;ID=cds-XP_025263369.1;Dbxref=GeneID:105255080%2CGenbank:XP_025263369.1;Parent=rna-XM_025407584.1
NW_020229303.1	Gnomon	CDS	915074	915246	.	-	0	Name=XP_025263369.1;ID=cds-XP_025263369.1;Dbxref=GeneID:105255080%2CGenbank:XP_025263369.1;Parent=rna-XM_025407584.1
NW_020229303.1	Gnomon	CDS	914367	914605	.	-	0	Name=XP_025263369.1;ID=cds-XP_025263369.1;Dbxref=GeneID:105255080%2CGenbank:XP_025263369.1;Parent=rna-XM_025407584.1
NW_020229303.1	Gnomon	CDS	913836	914147	.	-	0	Name=XP_025263369.1;ID=cds-XP_025263369.1;Dbxref=GeneID:105255080%2CGenbank:XP_025263369.1;Parent=rna-XM_025407584.1
NW_020229303.1	Gnomon	CDS	913440	913743	.	-	0	Name=XP_025263369.1;ID=cds-XP_025263369.1;Dbxref=GeneID:105255080%2CGenbank:XP_025263369.1;Parent=rna-XM_025407584.1
NW_020229303.1	Gnomon	CDS	912454	913353	.	-	0	Name=XP_025263369.1;ID=cds-XP_025263369.1;Dbxref=GeneID:105255080%2CGenbank:XP_025263369.1;Parent=rna-XM_025407584.1
NW_020229303.1	Gnomon	CDS	909984	912107	.	-	0	Name=XP_025263369.1;ID=cds-XP_025263369.1;Dbxref=GeneID:105255080%2CGenbank:XP_025263369.1;Parent=rna-XM_025407584.1
NW_020229303.1	Gnomon	CDS	909707	909799	.	-	0	Name=XP_025263369.1;ID=cds-XP_025263369.1;Dbxref=GeneID:105255080%2CGenbank:XP_025263369.1;Parent=rna-XM_025407584.1
NW_020229303.1	Gnomon	CDS	3369314	3369316	.	-	0	Name=XP_011255623.1;ID=cds-XP_011255623.1;Dbxref=GeneID:105250927%2CGenbank:XP_011255623.1;Parent=rna-XM_011257321.2
NW_020229303.1	Gnomon	CDS	3369043	3369221	.	-	0	Name=XP_011255623.1;ID=cds-XP_011255623.1;Dbxref=GeneID:105250927%2CGenbank:XP_011255623.1;Parent=rna-XM_011257321.2
NW_020229303.1	Gnomon	CDS	3368831	3368939	.	-	0	Name=XP_011255623.1;ID=cds-XP_011255623.1;Dbxref=GeneID:105250927%2CGenbank:XP_011255623.1;Parent=rna-XM_011257321.2
NW_020229303.1	Gnomon	CDS	3368582	3368719	.	-	0	Name=XP_011255623.1;ID=cds-XP_011255623.1;Dbxref=GeneID:105250927%2CGenbank:XP_011255623.1;Parent=rna-XM_011257321.2
NW_020229303.1	Gnomon	CDS	3364389	3364433	.	-	0	Name=XP_011255623.1;ID=cds-XP_011255623.1;Dbxref=GeneID:105250927%2CGenbank:XP_011255623.1;Parent=rna-XM_011257321.2
NW_020229303.1	Gnomon	exon	2654421	2654582	.	-	.	ID=id-LOC112637563-2;Dbxref=GeneID:112637563;Parent=gene-LOC112637563
NW_020229303.1	Gnomon	exon	2654692	2654841	.	-	.	ID=id-LOC112637563-3;Dbxref=GeneID:112637563;Parent=gene-LOC112637563
NW_020229303.1	Gnomon	exon	2659673	2659735	.	-	.	ID=exon-XM_011254889.3-10;Dbxref=GeneID:105249421%2CGenbank:XM_011254889.3;Parent=rna-XM_011254889.3
NW_020229303.1	Gnomon	mRNA	1349135	1351382	.	-	.	Name=XM_011253659.3;ID=rna-XM_011253659.3;Dbxref=GeneID:105248720%2CGenbank:XM_011253659.3;Parent=gene-LOC105248720
NW_020229303.1	Gnomon	mRNA	2600726	2609019	.	-	.	Name=XM_025407517.1;ID=rna-XM_025407517.1;Dbxref=GeneID:112637545%2CGenbank:XM_025407517.1;Parent=gene-LOC112637545
NW_020229303.1	Gnomon	CDS	3033540	3033663	.	-	0	Name=XP_025263324.1;ID=cds-XP_025263324.1;Dbxref=GeneID:105250943%2CGenbank:XP_025263324.1;Parent=rna-XM_025407539.1
NW_020229303.1	Gnomon	CDS	3032873	3033024	.	-	0	Name=XP_025263324.1;ID=cds-XP_025263324.1;Dbxref=GeneID:105250943%2CGenbank:XP_025263324.1;Parent=rna-XM_025407539.1
NW_020229303.1	Gnomon	CDS	3032596	3032764	.	-	0	Name=XP_025263324.1;ID=cds-XP_025263324.1;Dbxref=GeneID:105250943%2CGenbank:XP_025263324.1;Parent=rna-XM_025407539.1
NW_020229303.1	Gnomon	CDS	3031432	3031614	.	-	0	Name=XP_025263324.1;ID=cds-XP_025263324.1;Dbxref=GeneID:105250943%2CGenbank:XP_025263324.1;Parent=rna-XM_025407539.1
NW_020229303.1	Gnomon	CDS	3031233	3031362	.	-	0	Name=XP_025263324.1;ID=cds-XP_025263324.1;Dbxref=GeneID:105250943%2CGenbank:XP_025263324.1;Parent=rna-XM_025407539.1
NW_020229303.1	Gnomon	CDS	3030915	3031051	.	-	0	Name=XP_025263324.1;ID=cds-XP_025263324.1;Dbxref=GeneID:105250943%2CGenbank:XP_025263324.1;Parent=rna-XM_025407539.1
NW_020229303.1	Gnomon	CDS	3030571	3030848	.	-	0	Name=XP_025263324.1;ID=cds-XP_025263324.1;Dbxref=GeneID:105250943%2CGenbank:XP_025263324.1;Parent=rna-XM_025407539.1
NW_020229303.1	Gnomon	CDS	3030290	3030478	.	-	0	Name=XP_025263324.1;ID=cds-XP_025263324.1;Dbxref=GeneID:105250943%2CGenbank:XP_025263324.1;Parent=rna-XM_025407539.1
NW_020229303.1	Gnomon	CDS	3030028	3030206	.	-	0	Name=XP_025263324.1;ID=cds-XP_025263324.1;Dbxref=GeneID:105250943%2CGenbank:XP_025263324.1;Parent=rna-XM_025407539.1
NW_020229303.1	Gnomon	CDS	3029499	3029938	.	-	0	Name=XP_025263324.1;ID=cds-XP_025263324.1;Dbxref=GeneID:105250943%2CGenbank:XP_025263324.1;Parent=rna-XM_025407539.1
NW_020229303.1	Gnomon	CDS	3029059	3029297	.	-	0	Name=XP_025263324.1;ID=cds-XP_025263324.1;Dbxref=GeneID:105250943%2CGenbank:XP_025263324.1;Parent=rna-XM_025407539.1
NW_020229303.1	Gnomon	CDS	3028828	3028932	.	-	0	Name=XP_025263324.1;ID=cds-XP_025263324.1;Dbxref=GeneID:105250943%2CGenbank:XP_025263324.1;Parent=rna-XM_025407539.1
NW_020229303.1	Gnomon	CDS	3028564	3028655	.	-	0	Name=XP_025263324.1;ID=cds-XP_025263324.1;Dbxref=GeneID:105250943%2CGenbank:XP_025263324.1;Parent=rna-XM_025407539.1
NW_020229303.1	Gnomon	CDS	3028105	3028237	.	-	0	Name=XP_025263324.1;ID=cds-XP_025263324.1;Dbxref=GeneID:105250943%2CGenbank:XP_025263324.1;Parent=rna-XM_025407539.1
NW_020229303.1	Gnomon	exon	1133178	1134326	.	-	.	ID=exon-XM_025407606.1-3;Dbxref=GeneID:105256308%2CGenbank:XM_025407606.1;Parent=rna-XM_025407606.1
NW_020229303.1	Gnomon	exon	1132013	1132877	.	-	.	ID=exon-XM_025407606.1-4;Dbxref=GeneID:105256308%2CGenbank:XM_025407606.1;Parent=rna-XM_025407606.1
NW_020229303.1	Gnomon	exon	1151429	1151672	.	-	.	ID=exon-XM_025407606.1-1;Dbxref=GeneID:105256308%2CGenbank:XM_025407606.1;Parent=rna-XM_025407606.1
NW_020229303.1	Gnomon	exon	1135528	1135584	.	-	.	ID=exon-XM_025407606.1-2;Dbxref=GeneID:105256308%2CGenbank:XM_025407606.1;Parent=rna-XM_025407606.1
NW_020229303.1	Gnomon	CDS	2546356	2546363	.	+	0	Name=XP_011260213.1;ID=cds-XP_011260213.1;Dbxref=GeneID:105253712%2CGenbank:XP_011260213.1;Parent=rna-XM_011261911.3
NW_020229303.1	Gnomon	CDS	2546743	2547010	.	+	0	Name=XP_011260213.1;ID=cds-XP_011260213.1;Dbxref=GeneID:105253712%2CGenbank:XP_011260213.1;Parent=rna-XM_011261911.3
NW_020229303.1	Gnomon	CDS	2547086	2547187	.	+	0	Name=XP_011260213.1;ID=cds-XP_011260213.1;Dbxref=GeneID:105253712%2CGenbank:XP_011260213.1;Parent=rna-XM_011261911.3
NW_020229303.1	Gnomon	CDS	2547282	2547419	.	+	0	Name=XP_011260213.1;ID=cds-XP_011260213.1;Dbxref=GeneID:105253712%2CGenbank:XP_011260213.1;Parent=rna-XM_011261911.3
NW_020229303.1	Gnomon	CDS	279296	279368	.	+	0	Name=XP_011263095.1;ID=cds-XP_011263095.1;Dbxref=GeneID:105255490%2CGenbank:XP_011263095.1;Parent=rna-XM_011264793.3
NW_020229303.1	Gnomon	CDS	279452	279489	.	+	0	Name=XP_011263095.1;ID=cds-XP_011263095.1;Dbxref=GeneID:105255490%2CGenbank:XP_011263095.1;Parent=rna-XM_011264793.3
NW_020229303.1	Gnomon	CDS	279642	280124	.	+	0	Name=XP_011263095.1;ID=cds-XP_011263095.1;Dbxref=GeneID:105255490%2CGenbank:XP_011263095.1;Parent=rna-XM_011264793.3
NW_020229303.1	Gnomon	CDS	280207	280371	.	+	0	Name=XP_011263095.1;ID=cds-XP_011263095.1;Dbxref=GeneID:105255490%2CGenbank:XP_011263095.1;Parent=rna-XM_011264793.3
NW_020229303.1	Gnomon	CDS	280452	280618	.	+	0	Name=XP_011263095.1;ID=cds-XP_011263095.1;Dbxref=GeneID:105255490%2CGenbank:XP_011263095.1;Parent=rna-XM_011264793.3
NW_020229303.1	Gnomon	CDS	280696	281074	.	+	0	Name=XP_011263095.1;ID=cds-XP_011263095.1;Dbxref=GeneID:105255490%2CGenbank:XP_011263095.1;Parent=rna-XM_011264793.3
NW_020229303.1	Gnomon	CDS	186403	187397	.	-	0	Name=XP_011263105.1;ID=cds-XP_011263105.1;Dbxref=GeneID:105255494%2CGenbank:XP_011263105.1;Parent=rna-XM_011264803.3
NW_020229303.1	Gnomon	CDS	185861	186091	.	-	0	Name=XP_011263105.1;ID=cds-XP_011263105.1;Dbxref=GeneID:105255494%2CGenbank:XP_011263105.1;Parent=rna-XM_011264803.3
NW_020229303.1	Gnomon	CDS	183646	183736	.	-	0	Name=XP_011263105.1;ID=cds-XP_011263105.1;Dbxref=GeneID:105255494%2CGenbank:XP_011263105.1;Parent=rna-XM_011264803.3
NW_020229303.1	Gnomon	exon	3009796	3010277	.	+	.	ID=exon-XM_011257352.3-1;Dbxref=GeneID:105250946%2CGenbank:XM_011257352.3;Parent=rna-XM_011257352.3
NW_020229303.1	Gnomon	exon	3011245	3011429	.	+	.	ID=exon-XM_011257352.3-2;Dbxref=GeneID:105250946%2CGenbank:XM_011257352.3;Parent=rna-XM_011257352.3
NW_020229303.1	Gnomon	exon	3011695	3012015	.	+	.	ID=exon-XM_011257352.3-3;Dbxref=GeneID:105250946%2CGenbank:XM_011257352.3;Parent=rna-XM_011257352.3
NW_020229303.1	Gnomon	exon	3012099	3013091	.	+	.	ID=exon-XM_011257352.3-4;Dbxref=GeneID:105250946%2CGenbank:XM_011257352.3;Parent=rna-XM_011257352.3
NW_020229303.1	Gnomon	CDS	3369314	3369316	.	-	0	Name=XP_011255624.1;ID=cds-XP_011255624.1;Dbxref=GeneID:105250927%2CGenbank:XP_011255624.1;Parent=rna-XM_011257322.3
NW_020229303.1	Gnomon	CDS	3369043	3369221	.	-	0	Name=XP_011255624.1;ID=cds-XP_011255624.1;Dbxref=GeneID:105250927%2CGenbank:XP_011255624.1;Parent=rna-XM_011257322.3
NW_020229303.1	Gnomon	CDS	3368831	3368939	.	-	0	Name=XP_011255624.1;ID=cds-XP_011255624.1;Dbxref=GeneID:105250927%2CGenbank:XP_011255624.1;Parent=rna-XM_011257322.3
NW_020229303.1	Gnomon	CDS	3368582	3368719	.	-	0	Name=XP_011255624.1;ID=cds-XP_011255624.1;Dbxref=GeneID:105250927%2CGenbank:XP_011255624.1;Parent=rna-XM_011257322.3
NW_020229303.1	Gnomon	CDS	3362579	3362623	.	-	0	Name=XP_011255624.1;ID=cds-XP_011255624.1;Dbxref=GeneID:105250927%2CGenbank:XP_011255624.1;Parent=rna-XM_011257322.3
NW_020229303.1	Gnomon	exon	116828	116955	.	-	.	ID=exon-XM_011264812.2-10;Dbxref=GeneID:105255498%2CGenbank:XM_011264812.2;Parent=rna-XM_011264812.2
NW_020229303.1	Gnomon	exon	116409	116579	.	-	.	ID=exon-XM_011264812.2-11;Dbxref=GeneID:105255498%2CGenbank:XM_011264812.2;Parent=rna-XM_011264812.2
NW_020229303.1	Gnomon	exon	115934	116200	.	-	.	ID=exon-XM_011264812.2-12;Dbxref=GeneID:105255498%2CGenbank:XM_011264812.2;Parent=rna-XM_011264812.2
NW_020229303.1	Gnomon	mRNA	1469370	1476072	.	-	.	Name=XM_025407612.1;ID=rna-XM_025407612.1;Dbxref=GeneID:105251172%2CGenbank:XM_025407612.1;Parent=gene-LOC105251172
NW_020229303.1	Gnomon	lnc_RNA	1413878	1418655	.	+	.	Name=XR_003122609.1;ID=rna-XR_003122609.1;Dbxref=GeneID:112637558%2CGenbank:XR_003122609.1;Parent=gene-LOC112637558
NW_020229303.1	Gnomon	CDS	284017	284194	.	-	0	Name=XP_011263096.1;ID=cds-XP_011263096.1;Dbxref=GeneID:105255491%2CGenbank:XP_011263096.1;Parent=rna-XM_011264794.3
NW_020229303.1	Gnomon	CDS	283542	283782	.	-	0	Name=XP_011263096.1;ID=cds-XP_011263096.1;Dbxref=GeneID:105255491%2CGenbank:XP_011263096.1;Parent=rna-XM_011264794.3
NW_020229303.1	Gnomon	CDS	283244	283419	.	-	0	Name=XP_011263096.1;ID=cds-XP_011263096.1;Dbxref=GeneID:105255491%2CGenbank:XP_011263096.1;Parent=rna-XM_011264794.3
NW_020229303.1	Gnomon	CDS	282866	283070	.	-	0	Name=XP_011263096.1;ID=cds-XP_011263096.1;Dbxref=GeneID:105255491%2CGenbank:XP_011263096.1;Parent=rna-XM_011264794.3
NW_020229303.1	Gnomon	CDS	282201	282351	.	-	0	Name=XP_011263096.1;ID=cds-XP_011263096.1;Dbxref=GeneID:105255491%2CGenbank:XP_011263096.1;Parent=rna-XM_011264794.3
NW_020229303.1	Gnomon	CDS	281816	282064	.	-	0	Name=XP_011263096.1;ID=cds-XP_011263096.1;Dbxref=GeneID:105255491%2CGenbank:XP_011263096.1;Parent=rna-XM_011264794.3
NW_020229303.1	Gnomon	CDS	281479	281703	.	-	0	Name=XP_011263096.1;ID=cds-XP_011263096.1;Dbxref=GeneID:105255491%2CGenbank:XP_011263096.1;Parent=rna-XM_011264794.3
NW_020229303.1	Gnomon	CDS	281283	281396	.	-	0	Name=XP_011263096.1;ID=cds-XP_011263096.1;Dbxref=GeneID:105255491%2CGenbank:XP_011263096.1;Parent=rna-XM_011264794.3
NW_020229303.1	Gnomon	CDS	2549975	2550108	.	+	0	Name=XP_011260212.1;ID=cds-XP_011260212.1;Dbxref=GeneID:105253710%2CGenbank:XP_011260212.1;Parent=rna-XM_011261910.3
NW_020229303.1	Gnomon	CDS	2550187	2550352	.	+	0	Name=XP_011260212.1;ID=cds-XP_011260212.1;Dbxref=GeneID:105253710%2CGenbank:XP_011260212.1;Parent=rna-XM_011261910.3
NW_020229303.1	Gnomon	CDS	2550417	2550611	.	+	0	Name=XP_011260212.1;ID=cds-XP_011260212.1;Dbxref=GeneID:105253710%2CGenbank:XP_011260212.1;Parent=rna-XM_011261910.3
NW_020229303.1	Gnomon	CDS	2550971	2551126	.	+	0	Name=XP_011260212.1;ID=cds-XP_011260212.1;Dbxref=GeneID:105253710%2CGenbank:XP_011260212.1;Parent=rna-XM_011261910.3
NW_020229303.1	Gnomon	CDS	2551417	2551521	.	+	0	Name=XP_011260212.1;ID=cds-XP_011260212.1;Dbxref=GeneID:105253710%2CGenbank:XP_011260212.1;Parent=rna-XM_011261910.3
NW_020229303.1	Gnomon	CDS	186403	187397	.	-	0	Name=XP_011263106.1;ID=cds-XP_011263106.1;Dbxref=GeneID:105255494%2CGenbank:XP_011263106.1;Parent=rna-XM_011264804.3
NW_020229303.1	Gnomon	CDS	185845	186091	.	-	0	Name=XP_011263106.1;ID=cds-XP_011263106.1;Dbxref=GeneID:105255494%2CGenbank:XP_011263106.1;Parent=rna-XM_011264804.3
NW_020229303.1	Gnomon	exon	117858	118333	.	-	.	ID=exon-XM_025407545.1-10;Dbxref=GeneID:105255498%2CGenbank:XM_025407545.1;Parent=rna-XM_025407545.1
NW_020229303.1	Gnomon	exon	117192	117628	.	-	.	ID=exon-XM_025407545.1-11;Dbxref=GeneID:105255498%2CGenbank:XM_025407545.1;Parent=rna-XM_025407545.1
NW_020229303.1	Gnomon	exon	116828	116955	.	-	.	ID=exon-XM_025407545.1-12;Dbxref=GeneID:105255498%2CGenbank:XM_025407545.1;Parent=rna-XM_025407545.1
NW_020229303.1	Gnomon	exon	116409	116579	.	-	.	ID=exon-XM_025407545.1-13;Dbxref=GeneID:105255498%2CGenbank:XM_025407545.1;Parent=rna-XM_025407545.1
NW_020229303.1	Gnomon	exon	115934	116200	.	-	.	ID=exon-XM_025407545.1-14;Dbxref=GeneID:105255498%2CGenbank:XM_025407545.1;Parent=rna-XM_025407545.1
NW_020229303.1	Gnomon	exon	3398572	3398690	.	+	.	ID=exon-XM_011257310.3-20;Dbxref=GeneID:105250920%2CGenbank:XM_011257310.3;Parent=rna-XM_011257310.3
NW_020229303.1	Gnomon	exon	3398776	3398915	.	+	.	ID=exon-XM_011257310.3-21;Dbxref=GeneID:105250920%2CGenbank:XM_011257310.3;Parent=rna-XM_011257310.3
NW_020229303.1	Gnomon	exon	3399074	3399293	.	+	.	ID=exon-XM_011257310.3-22;Dbxref=GeneID:105250920%2CGenbank:XM_011257310.3;Parent=rna-XM_011257310.3
NW_020229303.1	Gnomon	exon	3399414	3399791	.	+	.	ID=exon-XM_011257310.3-23;Dbxref=GeneID:105250920%2CGenbank:XM_011257310.3;Parent=rna-XM_011257310.3
NW_020229303.1	Gnomon	exon	3399916	3400068	.	+	.	ID=exon-XM_011257310.3-24;Dbxref=GeneID:105250920%2CGenbank:XM_011257310.3;Parent=rna-XM_011257310.3
NW_020229303.1	Gnomon	exon	3400145	3400320	.	+	.	ID=exon-XM_011257310.3-25;Dbxref=GeneID:105250920%2CGenbank:XM_011257310.3;Parent=rna-XM_011257310.3
NW_020229303.1	Gnomon	exon	3400596	3400767	.	+	.	ID=exon-XM_011257310.3-26;Dbxref=GeneID:105250920%2CGenbank:XM_011257310.3;Parent=rna-XM_011257310.3
NW_020229303.1	Gnomon	exon	3400894	3400996	.	+	.	ID=exon-XM_011257310.3-27;Dbxref=GeneID:105250920%2CGenbank:XM_011257310.3;Parent=rna-XM_011257310.3
NW_020229303.1	Gnomon	exon	3401298	3402221	.	+	.	ID=exon-XM_011257310.3-28;Dbxref=GeneID:105250920%2CGenbank:XM_011257310.3;Parent=rna-XM_011257310.3
NW_020229303.1	Gnomon	exon	3392820	3392953	.	+	.	ID=exon-XM_011257310.3-10;Dbxref=GeneID:105250920%2CGenbank:XM_011257310.3;Parent=rna-XM_011257310.3
NW_020229303.1	Gnomon	exon	3393137	3393257	.	+	.	ID=exon-XM_011257310.3-11;Dbxref=GeneID:105250920%2CGenbank:XM_011257310.3;Parent=rna-XM_011257310.3
NW_020229303.1	Gnomon	exon	3393352	3393495	.	+	.	ID=exon-XM_011257310.3-12;Dbxref=GeneID:105250920%2CGenbank:XM_011257310.3;Parent=rna-XM_011257310.3
NW_020229303.1	Gnomon	exon	3393610	3393729	.	+	.	ID=exon-XM_011257310.3-13;Dbxref=GeneID:105250920%2CGenbank:XM_011257310.3;Parent=rna-XM_011257310.3
NW_020229303.1	Gnomon	exon	3393805	3393859	.	+	.	ID=exon-XM_011257310.3-14;Dbxref=GeneID:105250920%2CGenbank:XM_011257310.3;Parent=rna-XM_011257310.3
NW_020229303.1	Gnomon	exon	3394148	3394286	.	+	.	ID=exon-XM_011257310.3-15;Dbxref=GeneID:105250920%2CGenbank:XM_011257310.3;Parent=rna-XM_011257310.3
NW_020229303.1	Gnomon	exon	3397299	3397416	.	+	.	ID=exon-XM_011257310.3-16;Dbxref=GeneID:105250920%2CGenbank:XM_011257310.3;Parent=rna-XM_011257310.3
NW_020229303.1	Gnomon	exon	3397625	3397811	.	+	.	ID=exon-XM_011257310.3-17;Dbxref=GeneID:105250920%2CGenbank:XM_011257310.3;Parent=rna-XM_011257310.3
NW_020229303.1	Gnomon	exon	3397915	3398075	.	+	.	ID=exon-XM_011257310.3-18;Dbxref=GeneID:105250920%2CGenbank:XM_011257310.3;Parent=rna-XM_011257310.3
NW_020229303.1	Gnomon	exon	3398164	3398302	.	+	.	ID=exon-XM_011257310.3-19;Dbxref=GeneID:105250920%2CGenbank:XM_011257310.3;Parent=rna-XM_011257310.3
NW_020229303.1	Gnomon	exon	3118003	3118084	.	+	.	ID=exon-XR_003122615.1-1;Dbxref=GeneID:112637570%2CGenbank:XR_003122615.1;Parent=rna-XR_003122615.1
NW_020229303.1	Gnomon	exon	3119182	3119246	.	+	.	ID=exon-XR_003122615.1-2;Dbxref=GeneID:112637570%2CGenbank:XR_003122615.1;Parent=rna-XR_003122615.1
NW_020229303.1	Gnomon	exon	3178585	3178798	.	+	.	ID=exon-XR_003122615.1-3;Dbxref=GeneID:112637570%2CGenbank:XR_003122615.1;Parent=rna-XR_003122615.1
NW_020229303.1	Gnomon	CDS	1133178	1134262	.	-	0	Name=XP_011264423.1;ID=cds-XP_011264423.1;Dbxref=GeneID:105256308%2CGenbank:XP_011264423.1;Parent=rna-XM_011266121.3
NW_020229303.1	Gnomon	CDS	1132286	1132877	.	-	0	Name=XP_011264423.1;ID=cds-XP_011264423.1;Dbxref=GeneID:105256308%2CGenbank:XP_011264423.1;Parent=rna-XM_011266121.3
NW_020229303.1	Gnomon	exon	516629	516827	.	+	.	ID=exon-XM_011264780.3-6;Dbxref=GeneID:105255483%2CGenbank:XM_011264780.3;Parent=rna-XM_011264780.3
NW_020229303.1	Gnomon	exon	557701	557870	.	+	.	ID=exon-XM_011264780.3-7;Dbxref=GeneID:105255483%2CGenbank:XM_011264780.3;Parent=rna-XM_011264780.3
NW_020229303.1	Gnomon	exon	493410	493504	.	+	.	ID=exon-XM_011264780.3-4;Dbxref=GeneID:105255483%2CGenbank:XM_011264780.3;Parent=rna-XM_011264780.3
NW_020229303.1	Gnomon	exon	512186	513233	.	+	.	ID=exon-XM_011264780.3-5;Dbxref=GeneID:105255483%2CGenbank:XM_011264780.3;Parent=rna-XM_011264780.3
NW_020229303.1	Gnomon	exon	426640	426864	.	+	.	ID=exon-XM_011264780.3-2;Dbxref=GeneID:105255483%2CGenbank:XM_011264780.3;Parent=rna-XM_011264780.3
NW_020229303.1	Gnomon	exon	480534	480586	.	+	.	ID=exon-XM_011264780.3-3;Dbxref=GeneID:105255483%2CGenbank:XM_011264780.3;Parent=rna-XM_011264780.3
NW_020229303.1	Gnomon	exon	380910	381294	.	+	.	ID=exon-XM_011264780.3-1;Dbxref=GeneID:105255483%2CGenbank:XM_011264780.3;Parent=rna-XM_011264780.3
NW_020229303.1	Gnomon	exon	561906	562219	.	+	.	ID=exon-XM_011264780.3-8;Dbxref=GeneID:105255483%2CGenbank:XM_011264780.3;Parent=rna-XM_011264780.3
NW_020229303.1	Gnomon	exon	562532	562730	.	+	.	ID=exon-XM_011264780.3-9;Dbxref=GeneID:105255483%2CGenbank:XM_011264780.3;Parent=rna-XM_011264780.3
NW_020229303.1	Gnomon	CDS	3115772	3115810	.	-	0	Name=XP_011255625.1;ID=cds-XP_011255625.1;Dbxref=GeneID:105250928%2CGenbank:XP_011255625.1;Parent=rna-XM_011257323.3
NW_020229303.1	Gnomon	CDS	3115439	3115647	.	-	0	Name=XP_011255625.1;ID=cds-XP_011255625.1;Dbxref=GeneID:105250928%2CGenbank:XP_011255625.1;Parent=rna-XM_011257323.3
NW_020229303.1	Gnomon	CDS	3114998	3115176	.	-	0	Name=XP_011255625.1;ID=cds-XP_011255625.1;Dbxref=GeneID:105250928%2CGenbank:XP_011255625.1;Parent=rna-XM_011257323.3
NW_020229303.1	Gnomon	CDS	3114732	3114910	.	-	0	Name=XP_011255625.1;ID=cds-XP_011255625.1;Dbxref=GeneID:105250928%2CGenbank:XP_011255625.1;Parent=rna-XM_011257323.3
NW_020229303.1	Gnomon	CDS	3114394	3114531	.	-	0	Name=XP_011255625.1;ID=cds-XP_011255625.1;Dbxref=GeneID:105250928%2CGenbank:XP_011255625.1;Parent=rna-XM_011257323.3
NW_020229303.1	Gnomon	CDS	3114204	3114314	.	-	0	Name=XP_011255625.1;ID=cds-XP_011255625.1;Dbxref=GeneID:105250928%2CGenbank:XP_011255625.1;Parent=rna-XM_011257323.3
NW_020229303.1	Gnomon	CDS	3112359	3112512	.	-	0	Name=XP_011255625.1;ID=cds-XP_011255625.1;Dbxref=GeneID:105250928%2CGenbank:XP_011255625.1;Parent=rna-XM_011257323.3
NW_020229303.1	Gnomon	CDS	3111845	3111998	.	-	0	Name=XP_011255625.1;ID=cds-XP_011255625.1;Dbxref=GeneID:105250928%2CGenbank:XP_011255625.1;Parent=rna-XM_011257323.3
NW_020229303.1	Gnomon	CDS	3111470	3111695	.	-	0	Name=XP_011255625.1;ID=cds-XP_011255625.1;Dbxref=GeneID:105250928%2CGenbank:XP_011255625.1;Parent=rna-XM_011257323.3
NW_020229303.1	Gnomon	CDS	3110657	3110734	.	-	0	Name=XP_011255625.1;ID=cds-XP_011255625.1;Dbxref=GeneID:105250928%2CGenbank:XP_011255625.1;Parent=rna-XM_011257323.3
NW_020229303.1	Gnomon	CDS	3109475	3109630	.	-	0	Name=XP_011255625.1;ID=cds-XP_011255625.1;Dbxref=GeneID:105250928%2CGenbank:XP_011255625.1;Parent=rna-XM_011257323.3
NW_020229303.1	Gnomon	CDS	3108968	3109395	.	-	0	Name=XP_011255625.1;ID=cds-XP_011255625.1;Dbxref=GeneID:105250928%2CGenbank:XP_011255625.1;Parent=rna-XM_011257323.3
NW_020229303.1	Gnomon	CDS	3108690	3108831	.	-	0	Name=XP_011255625.1;ID=cds-XP_011255625.1;Dbxref=GeneID:105250928%2CGenbank:XP_011255625.1;Parent=rna-XM_011257323.3
NW_020229303.1	Gnomon	CDS	3107875	3108147	.	-	0	Name=XP_011255625.1;ID=cds-XP_011255625.1;Dbxref=GeneID:105250928%2CGenbank:XP_011255625.1;Parent=rna-XM_011257323.3
NW_020229303.1	Gnomon	CDS	3033540	3033663	.	-	0	Name=XP_025263323.1;ID=cds-XP_025263323.1;Dbxref=GeneID:105250943%2CGenbank:XP_025263323.1;Parent=rna-XM_025407538.1
NW_020229303.1	Gnomon	CDS	3032873	3033024	.	-	0	Name=XP_025263323.1;ID=cds-XP_025263323.1;Dbxref=GeneID:105250943%2CGenbank:XP_025263323.1;Parent=rna-XM_025407538.1
NW_020229303.1	Gnomon	CDS	3032596	3032764	.	-	0	Name=XP_025263323.1;ID=cds-XP_025263323.1;Dbxref=GeneID:105250943%2CGenbank:XP_025263323.1;Parent=rna-XM_025407538.1
NW_020229303.1	Gnomon	CDS	3032130	3032192	.	-	0	Name=XP_025263323.1;ID=cds-XP_025263323.1;Dbxref=GeneID:105250943%2CGenbank:XP_025263323.1;Parent=rna-XM_025407538.1
NW_020229303.1	Gnomon	CDS	3031432	3031614	.	-	0	Name=XP_025263323.1;ID=cds-XP_025263323.1;Dbxref=GeneID:105250943%2CGenbank:XP_025263323.1;Parent=rna-XM_025407538.1
NW_020229303.1	Gnomon	CDS	3031233	3031362	.	-	0	Name=XP_025263323.1;ID=cds-XP_025263323.1;Dbxref=GeneID:105250943%2CGenbank:XP_025263323.1;Parent=rna-XM_025407538.1
NW_020229303.1	Gnomon	CDS	3030915	3031051	.	-	0	Name=XP_025263323.1;ID=cds-XP_025263323.1;Dbxref=GeneID:105250943%2CGenbank:XP_025263323.1;Parent=rna-XM_025407538.1
NW_020229303.1	Gnomon	CDS	3030571	3030848	.	-	0	Name=XP_025263323.1;ID=cds-XP_025263323.1;Dbxref=GeneID:105250943%2CGenbank:XP_025263323.1;Parent=rna-XM_025407538.1
NW_020229303.1	Gnomon	CDS	3030290	3030478	.	-	0	Name=XP_025263323.1;ID=cds-XP_025263323.1;Dbxref=GeneID:105250943%2CGenbank:XP_025263323.1;Parent=rna-XM_025407538.1
NW_020229303.1	Gnomon	CDS	3030028	3030206	.	-	0	Name=XP_025263323.1;ID=cds-XP_025263323.1;Dbxref=GeneID:105250943%2CGenbank:XP_025263323.1;Parent=rna-XM_025407538.1
NW_020229303.1	Gnomon	CDS	3029499	3029938	.	-	0	Name=XP_025263323.1;ID=cds-XP_025263323.1;Dbxref=GeneID:105250943%2CGenbank:XP_025263323.1;Parent=rna-XM_025407538.1
NW_020229303.1	Gnomon	CDS	3029059	3029297	.	-	0	Name=XP_025263323.1;ID=cds-XP_025263323.1;Dbxref=GeneID:105250943%2CGenbank:XP_025263323.1;Parent=rna-XM_025407538.1
NW_020229303.1	Gnomon	CDS	3028828	3028932	.	-	0	Name=XP_025263323.1;ID=cds-XP_025263323.1;Dbxref=GeneID:105250943%2CGenbank:XP_025263323.1;Parent=rna-XM_025407538.1
NW_020229303.1	Gnomon	CDS	3028564	3028655	.	-	0	Name=XP_025263323.1;ID=cds-XP_025263323.1;Dbxref=GeneID:105250943%2CGenbank:XP_025263323.1;Parent=rna-XM_025407538.1
NW_020229303.1	Gnomon	CDS	3028105	3028237	.	-	0	Name=XP_025263323.1;ID=cds-XP_025263323.1;Dbxref=GeneID:105250943%2CGenbank:XP_025263323.1;Parent=rna-XM_025407538.1
NW_020229303.1	Gnomon	mRNA	2873010	2903932	.	+	.	Name=XM_011252183.3;ID=rna-XM_011252183.3;Dbxref=GeneID:105247803%2CGenbank:XM_011252183.3;Parent=gene-LOC105247803
NW_020229303.1	Gnomon	exon	1488722	1488831	.	-	.	ID=id-LOC112637565-7;Dbxref=GeneID:112637565;Parent=gene-LOC112637565
NW_020229303.1	Gnomon	exon	1489064	1489209	.	-	.	ID=id-LOC112637565-8;Dbxref=GeneID:112637565;Parent=gene-LOC112637565
NW_020229303.1	Gnomon	exon	1489502	1489750	.	-	.	ID=id-LOC112637565-9;Dbxref=GeneID:112637565;Parent=gene-LOC112637565
NW_020229303.1	Gnomon	exon	1483574	1483654	.	-	.	ID=id-LOC112637565-3;Dbxref=GeneID:112637565;Parent=gene-LOC112637565
NW_020229303.1	Gnomon	exon	1484772	1484948	.	-	.	ID=id-LOC112637565-4;Dbxref=GeneID:112637565;Parent=gene-LOC112637565
NW_020229303.1	Gnomon	exon	1485591	1485839	.	-	.	ID=id-LOC112637565-5;Dbxref=GeneID:112637565;Parent=gene-LOC112637565
NW_020229303.1	Gnomon	exon	1486342	1486534	.	-	.	ID=id-LOC112637565-6;Dbxref=GeneID:112637565;Parent=gene-LOC112637565
NW_020229303.1	Gnomon	exon	1483343	1483464	.	-	.	ID=id-LOC112637565-2;Dbxref=GeneID:112637565;Parent=gene-LOC112637565
NW_020229303.1	Gnomon	exon	1974599	1975013	.	-	.	ID=exon-XM_011261311.3-7;Dbxref=GeneID:105253339%2CGenbank:XM_011261311.3;Parent=rna-XM_011261311.3
NW_020229303.1	Gnomon	exon	1975723	1975988	.	-	.	ID=exon-XM_011261311.3-5;Dbxref=GeneID:105253339%2CGenbank:XM_011261311.3;Parent=rna-XM_011261311.3
NW_020229303.1	Gnomon	exon	1975204	1975597	.	-	.	ID=exon-XM_011261311.3-6;Dbxref=GeneID:105253339%2CGenbank:XM_011261311.3;Parent=rna-XM_011261311.3
NW_020229303.1	Gnomon	exon	1976408	1976614	.	-	.	ID=exon-XM_011261311.3-3;Dbxref=GeneID:105253339%2CGenbank:XM_011261311.3;Parent=rna-XM_011261311.3
NW_020229303.1	Gnomon	exon	1976086	1976334	.	-	.	ID=exon-XM_011261311.3-4;Dbxref=GeneID:105253339%2CGenbank:XM_011261311.3;Parent=rna-XM_011261311.3
NW_020229303.1	Gnomon	exon	1979186	1979477	.	-	.	ID=exon-XM_011261311.3-1;Dbxref=GeneID:105253339%2CGenbank:XM_011261311.3;Parent=rna-XM_011261311.3
NW_020229303.1	Gnomon	exon	1976958	1977757	.	-	.	ID=exon-XM_011261311.3-2;Dbxref=GeneID:105253339%2CGenbank:XM_011261311.3;Parent=rna-XM_011261311.3
NW_020229303.1	Gnomon	exon	3434311	3434583	.	+	.	ID=exon-XM_011257300.3-11;Dbxref=GeneID:105250917%2CGenbank:XM_011257300.3;Parent=rna-XM_011257300.3
NW_020229303.1	Gnomon	exon	3435437	3436525	.	+	.	ID=exon-XM_011257300.3-12;Dbxref=GeneID:105250917%2CGenbank:XM_011257300.3;Parent=rna-XM_011257300.3
NW_020229303.1	Gnomon	mRNA	2599722	2609123	.	-	.	Name=XM_025407515.1;ID=rna-XM_025407515.1;Dbxref=GeneID:112637545%2CGenbank:XM_025407515.1;Parent=gene-LOC112637545
NW_020229303.1	Gnomon	exon	3434080	3434236	.	+	.	ID=exon-XM_011257300.3-10;Dbxref=GeneID:105250917%2CGenbank:XM_011257300.3;Parent=rna-XM_011257300.3
NW_020229303.1	Gnomon	exon	3343971	3344102	.	-	.	ID=exon-XM_025407531.1-6;Dbxref=GeneID:105250926%2CGenbank:XM_025407531.1;Parent=rna-XM_025407531.1
NW_020229303.1	Gnomon	exon	3343746	3343880	.	-	.	ID=exon-XM_025407531.1-7;Dbxref=GeneID:105250926%2CGenbank:XM_025407531.1;Parent=rna-XM_025407531.1
NW_020229303.1	Gnomon	exon	3343517	3343634	.	-	.	ID=exon-XM_025407531.1-8;Dbxref=GeneID:105250926%2CGenbank:XM_025407531.1;Parent=rna-XM_025407531.1
NW_020229303.1	Gnomon	exon	3343164	3343351	.	-	.	ID=exon-XM_025407531.1-9;Dbxref=GeneID:105250926%2CGenbank:XM_025407531.1;Parent=rna-XM_025407531.1
NW_020229303.1	Gnomon	exon	3355429	3357176	.	-	.	ID=exon-XM_025407531.1-1;Dbxref=GeneID:105250926%2CGenbank:XM_025407531.1;Parent=rna-XM_025407531.1
NW_020229303.1	Gnomon	exon	3349139	3349218	.	-	.	ID=exon-XM_025407531.1-2;Dbxref=GeneID:105250926%2CGenbank:XM_025407531.1;Parent=rna-XM_025407531.1
NW_020229303.1	Gnomon	exon	3348672	3348777	.	-	.	ID=exon-XM_025407531.1-3;Dbxref=GeneID:105250926%2CGenbank:XM_025407531.1;Parent=rna-XM_025407531.1
NW_020229303.1	Gnomon	exon	3348300	3348520	.	-	.	ID=exon-XM_025407531.1-4;Dbxref=GeneID:105250926%2CGenbank:XM_025407531.1;Parent=rna-XM_025407531.1
NW_020229303.1	Gnomon	exon	3347891	3348062	.	-	.	ID=exon-XM_025407531.1-5;Dbxref=GeneID:105250926%2CGenbank:XM_025407531.1;Parent=rna-XM_025407531.1
NW_020229303.1	Gnomon	lnc_RNA	1501997	1628451	.	+	.	Name=XR_003122608.1;ID=rna-XR_003122608.1;Dbxref=GeneID:112637557%2CGenbank:XR_003122608.1;Parent=gene-LOC112637557
NW_020229303.1	Gnomon	CDS	3033540	3033663	.	-	0	Name=XP_025263322.1;ID=cds-XP_025263322.1;Dbxref=GeneID:105250943%2CGenbank:XP_025263322.1;Parent=rna-XM_025407537.1
NW_020229303.1	Gnomon	CDS	3032873	3033024	.	-	0	Name=XP_025263322.1;ID=cds-XP_025263322.1;Dbxref=GeneID:105250943%2CGenbank:XP_025263322.1;Parent=rna-XM_025407537.1
NW_020229303.1	Gnomon	CDS	3032596	3032764	.	-	0	Name=XP_025263322.1;ID=cds-XP_025263322.1;Dbxref=GeneID:105250943%2CGenbank:XP_025263322.1;Parent=rna-XM_025407537.1
NW_020229303.1	Gnomon	CDS	3032130	3032213	.	-	0	Name=XP_025263322.1;ID=cds-XP_025263322.1;Dbxref=GeneID:105250943%2CGenbank:XP_025263322.1;Parent=rna-XM_025407537.1
NW_020229303.1	Gnomon	CDS	3031432	3031614	.	-	0	Name=XP_025263322.1;ID=cds-XP_025263322.1;Dbxref=GeneID:105250943%2CGenbank:XP_025263322.1;Parent=rna-XM_025407537.1
NW_020229303.1	Gnomon	CDS	3031233	3031362	.	-	0	Name=XP_025263322.1;ID=cds-XP_025263322.1;Dbxref=GeneID:105250943%2CGenbank:XP_025263322.1;Parent=rna-XM_025407537.1
NW_020229303.1	Gnomon	CDS	3030915	3031051	.	-	0	Name=XP_025263322.1;ID=cds-XP_025263322.1;Dbxref=GeneID:105250943%2CGenbank:XP_025263322.1;Parent=rna-XM_025407537.1
NW_020229303.1	Gnomon	CDS	3030571	3030848	.	-	0	Name=XP_025263322.1;ID=cds-XP_025263322.1;Dbxref=GeneID:105250943%2CGenbank:XP_025263322.1;Parent=rna-XM_025407537.1
NW_020229303.1	Gnomon	CDS	3030290	3030478	.	-	0	Name=XP_025263322.1;ID=cds-XP_025263322.1;Dbxref=GeneID:105250943%2CGenbank:XP_025263322.1;Parent=rna-XM_025407537.1
NW_020229303.1	Gnomon	CDS	3030028	3030206	.	-	0	Name=XP_025263322.1;ID=cds-XP_025263322.1;Dbxref=GeneID:105250943%2CGenbank:XP_025263322.1;Parent=rna-XM_025407537.1
NW_020229303.1	Gnomon	CDS	3029499	3029938	.	-	0	Name=XP_025263322.1;ID=cds-XP_025263322.1;Dbxref=GeneID:105250943%2CGenbank:XP_025263322.1;Parent=rna-XM_025407537.1
NW_020229303.1	Gnomon	CDS	3029059	3029297	.	-	0	Name=XP_025263322.1;ID=cds-XP_025263322.1;Dbxref=GeneID:105250943%2CGenbank:XP_025263322.1;Parent=rna-XM_025407537.1
NW_020229303.1	Gnomon	CDS	3028828	3028932	.	-	0	Name=XP_025263322.1;ID=cds-XP_025263322.1;Dbxref=GeneID:105250943%2CGenbank:XP_025263322.1;Parent=rna-XM_025407537.1
NW_020229303.1	Gnomon	CDS	3028564	3028655	.	-	0	Name=XP_025263322.1;ID=cds-XP_025263322.1;Dbxref=GeneID:105250943%2CGenbank:XP_025263322.1;Parent=rna-XM_025407537.1
NW_020229303.1	Gnomon	CDS	3028105	3028237	.	-	0	Name=XP_025263322.1;ID=cds-XP_025263322.1;Dbxref=GeneID:105250943%2CGenbank:XP_025263322.1;Parent=rna-XM_025407537.1
NW_020229303.1	Gnomon	exon	2661078	2661413	.	-	.	ID=exon-XM_011254898.3-7;Dbxref=GeneID:105249421%2CGenbank:XM_011254898.3;Parent=rna-XM_011254898.3
NW_020229303.1	Gnomon	exon	2660835	2660917	.	-	.	ID=exon-XM_011254898.3-8;Dbxref=GeneID:105249421%2CGenbank:XM_011254898.3;Parent=rna-XM_011254898.3
NW_020229303.1	Gnomon	exon	2661701	2661761	.	-	.	ID=exon-XM_011254898.3-5;Dbxref=GeneID:105249421%2CGenbank:XM_011254898.3;Parent=rna-XM_011254898.3
NW_020229303.1	Gnomon	exon	2661486	2661614	.	-	.	ID=exon-XM_011254898.3-6;Dbxref=GeneID:105249421%2CGenbank:XM_011254898.3;Parent=rna-XM_011254898.3
NW_020229303.1	Gnomon	exon	2662188	2662323	.	-	.	ID=exon-XM_011254898.3-3;Dbxref=GeneID:105249421%2CGenbank:XM_011254898.3;Parent=rna-XM_011254898.3
NW_020229303.1	Gnomon	exon	2661819	2662036	.	-	.	ID=exon-XM_011254898.3-4;Dbxref=GeneID:105249421%2CGenbank:XM_011254898.3;Parent=rna-XM_011254898.3
NW_020229303.1	Gnomon	exon	2663269	2663507	.	-	.	ID=exon-XM_011254898.3-1;Dbxref=GeneID:105249421%2CGenbank:XM_011254898.3;Parent=rna-XM_011254898.3
NW_020229303.1	Gnomon	exon	2662420	2662606	.	-	.	ID=exon-XM_011254898.3-2;Dbxref=GeneID:105249421%2CGenbank:XM_011254898.3;Parent=rna-XM_011254898.3
NW_020229303.1	Gnomon	exon	2659907	2660753	.	-	.	ID=exon-XM_011254898.3-9;Dbxref=GeneID:105249421%2CGenbank:XM_011254898.3;Parent=rna-XM_011254898.3
NW_020229303.1	Gnomon	CDS	1133178	1134310	.	-	0	Name=XP_011264420.1;ID=cds-XP_011264420.1;Dbxref=GeneID:105256308%2CGenbank:XP_011264420.1;Parent=rna-XM_011266118.3
NW_020229303.1	Gnomon	CDS	1132286	1132877	.	-	0	Name=XP_011264420.1;ID=cds-XP_011264420.1;Dbxref=GeneID:105256308%2CGenbank:XP_011264420.1;Parent=rna-XM_011266118.3
NW_020229303.1	Gnomon	exon	2963969	2964145	.	-	.	ID=exon-XM_011257361.3-10;Dbxref=GeneID:105250952%2CGenbank:XM_011257361.3;Parent=rna-XM_011257361.3
NW_020229303.1	Gnomon	exon	2963488	2963859	.	-	.	ID=exon-XM_011257361.3-11;Dbxref=GeneID:105250952%2CGenbank:XM_011257361.3;Parent=rna-XM_011257361.3
NW_020229303.1	Gnomon	exon	2963230	2963326	.	-	.	ID=exon-XM_011257361.3-12;Dbxref=GeneID:105250952%2CGenbank:XM_011257361.3;Parent=rna-XM_011257361.3
NW_020229303.1	Gnomon	exon	2962442	2962726	.	-	.	ID=exon-XM_011257361.3-13;Dbxref=GeneID:105250952%2CGenbank:XM_011257361.3;Parent=rna-XM_011257361.3
NW_020229303.1	Gnomon	mRNA	1132013	1274518	.	-	.	Name=XM_025407610.1;ID=rna-XM_025407610.1;Dbxref=GeneID:105256308%2CGenbank:XM_025407610.1;Parent=gene-LOC105256308
NW_020229303.1	Gnomon	mRNA	1091560	1098009	.	-	.	Name=XM_011264029.3;ID=rna-XM_011264029.3;Dbxref=GeneID:105255000%2CGenbank:XM_011264029.3;Parent=gene-LOC105255000
NW_020229303.1	Gnomon	CDS	290165	290282	.	+	0	Name=XP_011263093.1;ID=cds-XP_011263093.1;Dbxref=GeneID:105255489%2CGenbank:XP_011263093.1;Parent=rna-XM_011264791.3
NW_020229303.1	Gnomon	CDS	291823	291904	.	+	0	Name=XP_011263093.1;ID=cds-XP_011263093.1;Dbxref=GeneID:105255489%2CGenbank:XP_011263093.1;Parent=rna-XM_011264791.3
NW_020229303.1	Gnomon	CDS	292079	292383	.	+	0	Name=XP_011263093.1;ID=cds-XP_011263093.1;Dbxref=GeneID:105255489%2CGenbank:XP_011263093.1;Parent=rna-XM_011264791.3
NW_020229303.1	Gnomon	CDS	292545	292661	.	+	0	Name=XP_011263093.1;ID=cds-XP_011263093.1;Dbxref=GeneID:105255489%2CGenbank:XP_011263093.1;Parent=rna-XM_011264791.3
NW_020229303.1	Gnomon	CDS	293314	293530	.	+	0	Name=XP_011263093.1;ID=cds-XP_011263093.1;Dbxref=GeneID:105255489%2CGenbank:XP_011263093.1;Parent=rna-XM_011264791.3
NW_020229303.1	Gnomon	CDS	293943	294093	.	+	0	Name=XP_011263093.1;ID=cds-XP_011263093.1;Dbxref=GeneID:105255489%2CGenbank:XP_011263093.1;Parent=rna-XM_011264791.3
NW_020229303.1	Gnomon	CDS	186403	187397	.	-	0	Name=XP_011263103.1;ID=cds-XP_011263103.1;Dbxref=GeneID:105255494%2CGenbank:XP_011263103.1;Parent=rna-XM_011264801.3
NW_020229303.1	Gnomon	CDS	185861	186091	.	-	0	Name=XP_011263103.1;ID=cds-XP_011263103.1;Dbxref=GeneID:105255494%2CGenbank:XP_011263103.1;Parent=rna-XM_011264801.3
NW_020229303.1	Gnomon	CDS	183646	183736	.	-	0	Name=XP_011263103.1;ID=cds-XP_011263103.1;Dbxref=GeneID:105255494%2CGenbank:XP_011263103.1;Parent=rna-XM_011264801.3
NW_020229303.1	Gnomon	mRNA	1351248	1351795	.	-	.	Name=XM_011253658.2;ID=rna-XM_011253658.2;Dbxref=GeneID:105248719%2CGenbank:XM_011253658.2;Parent=gene-LOC105248719
NW_020229303.1	Gnomon	mRNA	2590688	2609019	.	-	.	Name=XM_025407516.1;ID=rna-XM_025407516.1;Dbxref=GeneID:112637545%2CGenbank:XM_025407516.1;Parent=gene-LOC112637545
NW_020229303.1	Gnomon	exon	1139109	1140294	.	-	.	ID=exon-XM_011266115.3-1;Dbxref=GeneID:105256307%2CGenbank:XM_011266115.3;Parent=rna-XM_011266115.3
NW_020229303.1	Gnomon	CDS	288804	288849	.	+	0	Name=XP_011263094.1;ID=cds-XP_011263094.1;Dbxref=GeneID:105255489%2CGenbank:XP_011263094.1;Parent=rna-XM_011264792.3
NW_020229303.1	Gnomon	CDS	291823	291904	.	+	0	Name=XP_011263094.1;ID=cds-XP_011263094.1;Dbxref=GeneID:105255489%2CGenbank:XP_011263094.1;Parent=rna-XM_011264792.3
NW_020229303.1	Gnomon	CDS	292079	292383	.	+	0	Name=XP_011263094.1;ID=cds-XP_011263094.1;Dbxref=GeneID:105255489%2CGenbank:XP_011263094.1;Parent=rna-XM_011264792.3
NW_020229303.1	Gnomon	CDS	292545	292661	.	+	0	Name=XP_011263094.1;ID=cds-XP_011263094.1;Dbxref=GeneID:105255489%2CGenbank:XP_011263094.1;Parent=rna-XM_011264792.3
NW_020229303.1	Gnomon	CDS	293314	293530	.	+	0	Name=XP_011263094.1;ID=cds-XP_011263094.1;Dbxref=GeneID:105255489%2CGenbank:XP_011263094.1;Parent=rna-XM_011264792.3
NW_020229303.1	Gnomon	CDS	293943	294093	.	+	0	Name=XP_011263094.1;ID=cds-XP_011263094.1;Dbxref=GeneID:105255489%2CGenbank:XP_011263094.1;Parent=rna-XM_011264792.3
NW_020229303.1	Gnomon	exon	1768563	1768605	.	-	.	ID=exon-XM_011254177.3-1;Dbxref=GeneID:105249025%2CGenbank:XM_011254177.3;Parent=rna-XM_011254177.3
NW_020229303.1	Gnomon	exon	1767893	1768342	.	-	.	ID=exon-XM_011254177.3-2;Dbxref=GeneID:105249025%2CGenbank:XM_011254177.3;Parent=rna-XM_011254177.3
NW_020229303.1	Gnomon	exon	1765439	1766853	.	-	.	ID=exon-XM_011254177.3-3;Dbxref=GeneID:105249025%2CGenbank:XM_011254177.3;Parent=rna-XM_011254177.3
NW_020229303.1	Gnomon	CDS	186403	187397	.	-	0	Name=XP_011263104.1;ID=cds-XP_011263104.1;Dbxref=GeneID:105255494%2CGenbank:XP_011263104.1;Parent=rna-XM_011264802.3
NW_020229303.1	Gnomon	CDS	185861	186091	.	-	0	Name=XP_011263104.1;ID=cds-XP_011263104.1;Dbxref=GeneID:105255494%2CGenbank:XP_011263104.1;Parent=rna-XM_011264802.3
NW_020229303.1	Gnomon	CDS	183646	183736	.	-	0	Name=XP_011263104.1;ID=cds-XP_011263104.1;Dbxref=GeneID:105255494%2CGenbank:XP_011263104.1;Parent=rna-XM_011264802.3
NW_020229303.1	Gnomon	lnc_RNA	2860040	2862164	.	-	.	Name=XR_003122607.1;ID=rna-XR_003122607.1;Dbxref=GeneID:112637555%2CGenbank:XR_003122607.1;Parent=gene-LOC112637555
NW_020229303.1	Gnomon	CDS	3335385	3335499	.	-	0	Name=XP_025263321.1;ID=cds-XP_025263321.1;Dbxref=GeneID:105250925%2CGenbank:XP_025263321.1;Parent=rna-XM_025407536.1
NW_020229303.1	Gnomon	CDS	3333980	3334188	.	-	0	Name=XP_025263321.1;ID=cds-XP_025263321.1;Dbxref=GeneID:105250925%2CGenbank:XP_025263321.1;Parent=rna-XM_025407536.1
NW_020229303.1	Gnomon	CDS	3333326	3333457	.	-	0	Name=XP_025263321.1;ID=cds-XP_025263321.1;Dbxref=GeneID:105250925%2CGenbank:XP_025263321.1;Parent=rna-XM_025407536.1
NW_020229303.1	Gnomon	CDS	1133178	1134262	.	-	0	Name=XP_011264421.1;ID=cds-XP_011264421.1;Dbxref=GeneID:105256308%2CGenbank:XP_011264421.1;Parent=rna-XM_011266119.3
NW_020229303.1	Gnomon	CDS	1132286	1132877	.	-	0	Name=XP_011264421.1;ID=cds-XP_011264421.1;Dbxref=GeneID:105256308%2CGenbank:XP_011264421.1;Parent=rna-XM_011266119.3
NW_020229303.1	Gnomon	exon	2973939	2974154	.	+	.	ID=exon-XM_025407599.1-2;Dbxref=GeneID:105250954%2CGenbank:XM_025407599.1;Parent=rna-XM_025407599.1
NW_020229303.1	Gnomon	exon	2974286	2974517	.	+	.	ID=exon-XM_025407599.1-3;Dbxref=GeneID:105250954%2CGenbank:XM_025407599.1;Parent=rna-XM_025407599.1
NW_020229303.1	Gnomon	exon	2972847	2973352	.	+	.	ID=exon-XM_025407599.1-1;Dbxref=GeneID:105250954%2CGenbank:XM_025407599.1;Parent=rna-XM_025407599.1
NW_020229303.1	Gnomon	exon	2975705	2976774	.	+	.	ID=exon-XM_025407599.1-6;Dbxref=GeneID:105250954%2CGenbank:XM_025407599.1;Parent=rna-XM_025407599.1
NW_020229303.1	Gnomon	exon	2974774	2975042	.	+	.	ID=exon-XM_025407599.1-4;Dbxref=GeneID:105250954%2CGenbank:XM_025407599.1;Parent=rna-XM_025407599.1
NW_020229303.1	Gnomon	exon	2975135	2975470	.	+	.	ID=exon-XM_025407599.1-5;Dbxref=GeneID:105250954%2CGenbank:XM_025407599.1;Parent=rna-XM_025407599.1
NW_020229303.1	Gnomon	CDS	2293640	2293807	.	-	0	Name=XP_025263329.1;ID=cds-XP_025263329.1;Dbxref=GeneID:105254805%2CGenbank:XP_025263329.1;Parent=rna-XM_025407544.1
NW_020229303.1	Gnomon	CDS	2291770	2292578	.	-	0	Name=XP_025263329.1;ID=cds-XP_025263329.1;Dbxref=GeneID:105254805%2CGenbank:XP_025263329.1;Parent=rna-XM_025407544.1
NW_020229303.1	Gnomon	CDS	2291129	2291609	.	-	0	Name=XP_025263329.1;ID=cds-XP_025263329.1;Dbxref=GeneID:105254805%2CGenbank:XP_025263329.1;Parent=rna-XM_025407544.1
NW_020229303.1	Gnomon	CDS	2427189	2427255	.	+	0	Name=XP_011260217.1;ID=cds-XP_011260217.1;Dbxref=GeneID:105253713%2CGenbank:XP_011260217.1;Parent=rna-XM_011261915.3
NW_020229303.1	Gnomon	CDS	2526916	2527013	.	+	0	Name=XP_011260217.1;ID=cds-XP_011260217.1;Dbxref=GeneID:105253713%2CGenbank:XP_011260217.1;Parent=rna-XM_011261915.3
NW_020229303.1	Gnomon	CDS	2529208	2529471	.	+	0	Name=XP_011260217.1;ID=cds-XP_011260217.1;Dbxref=GeneID:105253713%2CGenbank:XP_011260217.1;Parent=rna-XM_011261915.3
NW_020229303.1	Gnomon	CDS	2531423	2531608	.	+	0	Name=XP_011260217.1;ID=cds-XP_011260217.1;Dbxref=GeneID:105253713%2CGenbank:XP_011260217.1;Parent=rna-XM_011261915.3
NW_020229303.1	Gnomon	CDS	2531948	2532183	.	+	0	Name=XP_011260217.1;ID=cds-XP_011260217.1;Dbxref=GeneID:105253713%2CGenbank:XP_011260217.1;Parent=rna-XM_011261915.3
NW_020229303.1	Gnomon	CDS	2532349	2532539	.	+	0	Name=XP_011260217.1;ID=cds-XP_011260217.1;Dbxref=GeneID:105253713%2CGenbank:XP_011260217.1;Parent=rna-XM_011261915.3
NW_020229303.1	Gnomon	CDS	2532711	2532872	.	+	0	Name=XP_011260217.1;ID=cds-XP_011260217.1;Dbxref=GeneID:105253713%2CGenbank:XP_011260217.1;Parent=rna-XM_011261915.3
NW_020229303.1	Gnomon	CDS	2533407	2534845	.	+	0	Name=XP_011260217.1;ID=cds-XP_011260217.1;Dbxref=GeneID:105253713%2CGenbank:XP_011260217.1;Parent=rna-XM_011261915.3
NW_020229303.1	Gnomon	CDS	2535007	2535114	.	+	0	Name=XP_011260217.1;ID=cds-XP_011260217.1;Dbxref=GeneID:105253713%2CGenbank:XP_011260217.1;Parent=rna-XM_011261915.3
NW_020229303.1	Gnomon	CDS	2535258	2535311	.	+	0	Name=XP_011260217.1;ID=cds-XP_011260217.1;Dbxref=GeneID:105253713%2CGenbank:XP_011260217.1;Parent=rna-XM_011261915.3
NW_020229303.1	Gnomon	CDS	2536046	2536371	.	+	0	Name=XP_011260217.1;ID=cds-XP_011260217.1;Dbxref=GeneID:105253713%2CGenbank:XP_011260217.1;Parent=rna-XM_011261915.3
NW_020229303.1	Gnomon	CDS	2536444	2536583	.	+	0	Name=XP_011260217.1;ID=cds-XP_011260217.1;Dbxref=GeneID:105253713%2CGenbank:XP_011260217.1;Parent=rna-XM_011261915.3
NW_020229303.1	Gnomon	CDS	2538378	2538469	.	+	0	Name=XP_011260217.1;ID=cds-XP_011260217.1;Dbxref=GeneID:105253713%2CGenbank:XP_011260217.1;Parent=rna-XM_011261915.3
NW_020229303.1	Gnomon	mRNA	3088442	3102753	.	-	.	Name=XM_025407615.1;ID=rna-XM_025407615.1;Dbxref=GeneID:105250931%2CGenbank:XM_025407615.1;Parent=gene-LOC105250931
NW_020229303.1	Gnomon	exon	3343517	3343634	.	-	.	ID=exon-XM_025407530.1-9;Dbxref=GeneID:105250926%2CGenbank:XM_025407530.1;Parent=rna-XM_025407530.1
NW_020229303.1	Gnomon	exon	3343971	3344102	.	-	.	ID=exon-XM_025407530.1-7;Dbxref=GeneID:105250926%2CGenbank:XM_025407530.1;Parent=rna-XM_025407530.1
NW_020229303.1	Gnomon	exon	3343746	3343880	.	-	.	ID=exon-XM_025407530.1-8;Dbxref=GeneID:105250926%2CGenbank:XM_025407530.1;Parent=rna-XM_025407530.1
NW_020229303.1	Gnomon	exon	3355429	3357176	.	-	.	ID=exon-XM_025407530.1-1;Dbxref=GeneID:105250926%2CGenbank:XM_025407530.1;Parent=rna-XM_025407530.1
NW_020229303.1	Gnomon	exon	3349139	3349218	.	-	.	ID=exon-XM_025407530.1-2;Dbxref=GeneID:105250926%2CGenbank:XM_025407530.1;Parent=rna-XM_025407530.1
NW_020229303.1	Gnomon	exon	3347891	3348062	.	-	.	ID=exon-XM_025407530.1-5;Dbxref=GeneID:105250926%2CGenbank:XM_025407530.1;Parent=rna-XM_025407530.1
NW_020229303.1	Gnomon	exon	3345639	3345782	.	-	.	ID=exon-XM_025407530.1-6;Dbxref=GeneID:105250926%2CGenbank:XM_025407530.1;Parent=rna-XM_025407530.1
NW_020229303.1	Gnomon	exon	3348672	3348777	.	-	.	ID=exon-XM_025407530.1-3;Dbxref=GeneID:105250926%2CGenbank:XM_025407530.1;Parent=rna-XM_025407530.1
NW_020229303.1	Gnomon	exon	3348300	3348520	.	-	.	ID=exon-XM_025407530.1-4;Dbxref=GeneID:105250926%2CGenbank:XM_025407530.1;Parent=rna-XM_025407530.1
NW_020229303.1	Gnomon	exon	3424012	3424664	.	+	.	ID=exon-XM_011257305.3-7;Dbxref=GeneID:105250919%2CGenbank:XM_011257305.3;Parent=rna-XM_011257305.3
NW_020229303.1	Gnomon	exon	3424774	3425071	.	+	.	ID=exon-XM_011257305.3-8;Dbxref=GeneID:105250919%2CGenbank:XM_011257305.3;Parent=rna-XM_011257305.3
NW_020229303.1	Gnomon	exon	3421568	3421977	.	+	.	ID=exon-XM_011257305.3-3;Dbxref=GeneID:105250919%2CGenbank:XM_011257305.3;Parent=rna-XM_011257305.3
NW_020229303.1	Gnomon	exon	3422066	3422155	.	+	.	ID=exon-XM_011257305.3-4;Dbxref=GeneID:105250919%2CGenbank:XM_011257305.3;Parent=rna-XM_011257305.3
NW_020229303.1	Gnomon	exon	3422329	3422840	.	+	.	ID=exon-XM_011257305.3-5;Dbxref=GeneID:105250919%2CGenbank:XM_011257305.3;Parent=rna-XM_011257305.3
NW_020229303.1	Gnomon	exon	3423052	3423902	.	+	.	ID=exon-XM_011257305.3-6;Dbxref=GeneID:105250919%2CGenbank:XM_011257305.3;Parent=rna-XM_011257305.3
NW_020229303.1	Gnomon	exon	3420298	3420489	.	+	.	ID=exon-XM_011257305.3-1;Dbxref=GeneID:105250919%2CGenbank:XM_011257305.3;Parent=rna-XM_011257305.3
NW_020229303.1	Gnomon	exon	3420601	3420662	.	+	.	ID=exon-XM_011257305.3-2;Dbxref=GeneID:105250919%2CGenbank:XM_011257305.3;Parent=rna-XM_011257305.3
NW_020229303.1	Gnomon	exon	2565872	2566030	.	-	.	ID=exon-XM_020028248.2-10;Dbxref=GeneID:105253708%2CGenbank:XM_020028248.2;Parent=rna-XM_020028248.2
NW_020229303.1	Gnomon	exon	2564126	2564786	.	-	.	ID=exon-XM_020028248.2-11;Dbxref=GeneID:105253708%2CGenbank:XM_020028248.2;Parent=rna-XM_020028248.2
NW_020229303.1	Gnomon	exon	2563599	2563881	.	-	.	ID=exon-XM_020028248.2-12;Dbxref=GeneID:105253708%2CGenbank:XM_020028248.2;Parent=rna-XM_020028248.2
NW_020229303.1	Gnomon	exon	2562976	2563431	.	-	.	ID=exon-XM_020028248.2-13;Dbxref=GeneID:105253708%2CGenbank:XM_020028248.2;Parent=rna-XM_020028248.2
NW_020229303.1	Gnomon	CDS	258694	258906	.	+	0	Name=XP_011263099.1;ID=cds-XP_011263099.1;Dbxref=GeneID:105255492%2CGenbank:XP_011263099.1;Parent=rna-XM_011264797.3
NW_020229303.1	Gnomon	CDS	259169	259384	.	+	0	Name=XP_011263099.1;ID=cds-XP_011263099.1;Dbxref=GeneID:105255492%2CGenbank:XP_011263099.1;Parent=rna-XM_011264797.3
NW_020229303.1	Gnomon	CDS	259475	259682	.	+	0	Name=XP_011263099.1;ID=cds-XP_011263099.1;Dbxref=GeneID:105255492%2CGenbank:XP_011263099.1;Parent=rna-XM_011264797.3
NW_020229303.1	Gnomon	CDS	259768	259954	.	+	0	Name=XP_011263099.1;ID=cds-XP_011263099.1;Dbxref=GeneID:105255492%2CGenbank:XP_011263099.1;Parent=rna-XM_011264797.3
NW_020229303.1	Gnomon	CDS	260036	260442	.	+	0	Name=XP_011263099.1;ID=cds-XP_011263099.1;Dbxref=GeneID:105255492%2CGenbank:XP_011263099.1;Parent=rna-XM_011264797.3
NW_020229303.1	Gnomon	CDS	260835	261147	.	+	0	Name=XP_011263099.1;ID=cds-XP_011263099.1;Dbxref=GeneID:105255492%2CGenbank:XP_011263099.1;Parent=rna-XM_011264797.3
NW_020229303.1	Gnomon	CDS	261232	261466	.	+	0	Name=XP_011263099.1;ID=cds-XP_011263099.1;Dbxref=GeneID:105255492%2CGenbank:XP_011263099.1;Parent=rna-XM_011264797.3
NW_020229303.1	Gnomon	CDS	261712	261759	.	+	0	Name=XP_011263099.1;ID=cds-XP_011263099.1;Dbxref=GeneID:105255492%2CGenbank:XP_011263099.1;Parent=rna-XM_011264797.3
NW_020229303.1	Gnomon	CDS	170393	170395	.	-	0	Name=XP_011263109.2;ID=cds-XP_011263109.2;Dbxref=GeneID:105255496%2CGenbank:XP_011263109.2;Parent=rna-XM_011264807.3
NW_020229303.1	Gnomon	CDS	165637	167725	.	-	0	Name=XP_011263109.2;ID=cds-XP_011263109.2;Dbxref=GeneID:105255496%2CGenbank:XP_011263109.2;Parent=rna-XM_011264807.3
[truncated: 3,704 more rows]
