# Supplementary material for: Prevalent bee venom genes evolved before the aculeate stinger and eusociality
Source: BMC Biol. 2023 Oct 23;21:229. doi: 10.1186/s12915-023-01656-5 (PMC10591384; doi:10.1186/s12915-023-01656-5)
Supplement: Supplementary file 42 — Additional file 42. Gff files of all toxin gene annotations. [file 12915_2023_1656_MOESM42_ESM.zip › AdditionalFile9_ToxinGeneAnnotations/KQ435886.1._APH.gff_modified_Koludarov_et_al_2021.gff3]

##gff-version 3
##source-version geneious 2020.2.2
##sequence-region	KQ435886.1	1	172211
KQ435886.1	Koludarov_et_al_2021	gene	69239	79316	.	-	.	Name=APH a (incomplete)
KQ435886.1	Koludarov_et_al_2021	exon	119551	119745	.	-	.	Name=
KQ435886.1	Koludarov_et_al_2021	exon	107200	107301	.	-	.	Name=
KQ435886.1	Koludarov_et_al_2021	exon	101490	101749	.	-	.	Name=
KQ435886.1	Koludarov_et_al_2021	exon	100010	100172	.	-	.	Name=
KQ435886.1	Koludarov_et_al_2021	exon	96655	96981	.	-	.	Name=
KQ435886.1	Koludarov_et_al_2021	exon	77575	77676	.	-	.	Name=
KQ435886.1	Koludarov_et_al_2021	exon	74556	74815	.	-	.	Name=
KQ435886.1	Koludarov_et_al_2021	exon	72838	73000	.	-	.	Name=
KQ435886.1	Koludarov_et_al_2021	exon	70748	71071	.	-	.	Name=
KQ435886.1	Koludarov_et_al_2021	exon	70398	70583	.	-	.	Name=
KQ435886.1	Koludarov_et_al_2021	exon	96300	96485	.	-	.	Name=
KQ435886.1	Koludarov_et_al_2021	gene	96153	119801	.	-	.	Name=APH b
KQ435886.1	Koludarov_et_al_2021	CDS	119551	119745	.	-	.	Name=Mequ886AHb;ID=EWKMg4ru1zPvdBw+uzMEhS+PpGo.1624892134814.39050
KQ435886.1	Koludarov_et_al_2021	CDS	107200	107301	.	-	.	Name=Mequ886AHb;ID=EWKMg4ru1zPvdBw+uzMEhS+PpGo.1624892134814.39050
KQ435886.1	Koludarov_et_al_2021	CDS	101490	101749	.	-	.	Name=Mequ886AHb;ID=EWKMg4ru1zPvdBw+uzMEhS+PpGo.1624892134814.39050
KQ435886.1	Koludarov_et_al_2021	CDS	100010	100172	.	-	.	Name=Mequ886AHb;ID=EWKMg4ru1zPvdBw+uzMEhS+PpGo.1624892134814.39050
KQ435886.1	Koludarov_et_al_2021	CDS	96655	96981	.	-	.	Name=Mequ886AHb;ID=EWKMg4ru1zPvdBw+uzMEhS+PpGo.1624892134814.39050
KQ435886.1	Koludarov_et_al_2021	CDS	96300	96485	.	-	.	Name=Mequ886AHb;ID=EWKMg4ru1zPvdBw+uzMEhS+PpGo.1624892134814.39050
KQ435886.1	Koludarov_et_al_2021	CDS	77575	77676	.	-	.	Name=Mequ886AHa;ID=EWKMg4ru1zPvdBw+uzMEhS+PpGo.1624892134815.39051
KQ435886.1	Koludarov_et_al_2021	CDS	74556	74815	.	-	.	Name=Mequ886AHa;ID=EWKMg4ru1zPvdBw+uzMEhS+PpGo.1624892134815.39051
KQ435886.1	Koludarov_et_al_2021	CDS	72838	73000	.	-	.	Name=Mequ886AHa;ID=EWKMg4ru1zPvdBw+uzMEhS+PpGo.1624892134815.39051
KQ435886.1	Koludarov_et_al_2021	CDS	70748	71071	.	-	.	Name=Mequ886AHa;ID=EWKMg4ru1zPvdBw+uzMEhS+PpGo.1624892134815.39051
KQ435886.1	Koludarov_et_al_2021	CDS	70398	70583	.	-	.	Name=Mequ886AHa;ID=EWKMg4ru1zPvdBw+uzMEhS+PpGo.1624892134815.39051
KQ435886.1	Genbank	exon	70398	70583	.	-	.	ID=exon-gnl|WGS:LIRP|mrna.WN51_06540-10;Parent=rna-gnl|WGS:LIRP|mrna.WN51_06540
KQ435886.1	Genbank	mRNA	70398	119745	.	-	.	ID=rna-gnl|WGS:LIRP|mrna.WN51_06540;Parent=gene-WN51_06540
KQ435886.1	Genbank	mRNA	102563	104305	.	+	.	ID=rna-gnl|WGS:LIRP|mrna.WN51_06541;Parent=gene-WN51_06541
KQ435886.1	Genbank	mRNA	127656	130302	.	-	.	ID=rna-gnl|WGS:LIRP|mrna.WN51_06542;Parent=gene-WN51_06542
KQ435886.1	Genbank	mRNA	142542	156659	.	+	.	ID=rna-gnl|WGS:LIRP|mrna.WN51_06543;Parent=gene-WN51_06543
KQ435886.1	Genbank	mRNA	42767	43006	.	+	.	ID=rna-gnl|WGS:LIRP|mrna.WN51_06537;Parent=gene-WN51_06537
KQ435886.1	Genbank	mRNA	48524	66373	.	-	.	ID=rna-gnl|WGS:LIRP|mrna.WN51_06538;Parent=gene-WN51_06538
KQ435886.1	Genbank	mRNA	58988	60857	.	+	.	ID=rna-gnl|WGS:LIRP|mrna.WN51_06539;Parent=gene-WN51_06539
KQ435886.1	Genbank	CDS	130082	130302	.	-	0	Name=KOX69532.1;ID=cds-KOX69532.1;Dbxref=NCBI_GP:KOX69532.1;Parent=rna-gnl|WGS:LIRP|mrna.WN51_06542
KQ435886.1	Genbank	CDS	129680	129889	.	-	0	Name=KOX69532.1;ID=cds-KOX69532.1;Dbxref=NCBI_GP:KOX69532.1;Parent=rna-gnl|WGS:LIRP|mrna.WN51_06542
KQ435886.1	Genbank	CDS	127656	127791	.	-	0	Name=KOX69532.1;ID=cds-KOX69532.1;Dbxref=NCBI_GP:KOX69532.1;Parent=rna-gnl|WGS:LIRP|mrna.WN51_06542
KQ435886.1	Genbank	CDS	142542	142688	.	+	0	Name=KOX69533.1;ID=cds-KOX69533.1;Dbxref=NCBI_GP:KOX69533.1;Parent=rna-gnl|WGS:LIRP|mrna.WN51_06543
KQ435886.1	Genbank	CDS	149621	149785	.	+	0	Name=KOX69533.1;ID=cds-KOX69533.1;Dbxref=NCBI_GP:KOX69533.1;Parent=rna-gnl|WGS:LIRP|mrna.WN51_06543
KQ435886.1	Genbank	CDS	156393	156659	.	+	0	Name=KOX69533.1;ID=cds-KOX69533.1;Dbxref=NCBI_GP:KOX69533.1;Parent=rna-gnl|WGS:LIRP|mrna.WN51_06543
KQ435886.1	Genbank	region	1	172211	.	+	.	Name=Unknown;ID=KQ435886.1:1..172211;Dbxref=taxon:166423
KQ435886.1	Genbank	CDS	119551	119745	.	-	0	Name=KOX69530.1;ID=cds-KOX69530.1;Dbxref=InterPro:IPR000560%2CUniProtKB/Swiss-Prot:Q5BLY5%2CNCBI_GP:KOX69530.1;Ontology_term=GO:0003993;Parent=rna-gnl|WGS:LIRP|mrna.WN51_06540
KQ435886.1	Genbank	CDS	107200	107301	.	-	0	Name=KOX69530.1;ID=cds-KOX69530.1;Dbxref=InterPro:IPR000560%2CUniProtKB/Swiss-Prot:Q5BLY5%2CNCBI_GP:KOX69530.1;Ontology_term=GO:0003993;Parent=rna-gnl|WGS:LIRP|mrna.WN51_06540
KQ435886.1	Genbank	CDS	101490	101749	.	-	0	Name=KOX69530.1;ID=cds-KOX69530.1;Dbxref=InterPro:IPR000560%2CUniProtKB/Swiss-Prot:Q5BLY5%2CNCBI_GP:KOX69530.1;Ontology_term=GO:0003993;Parent=rna-gnl|WGS:LIRP|mrna.WN51_06540
KQ435886.1	Genbank	CDS	100010	100172	.	-	0	Name=KOX69530.1;ID=cds-KOX69530.1;Dbxref=InterPro:IPR000560%2CUniProtKB/Swiss-Prot:Q5BLY5%2CNCBI_GP:KOX69530.1;Ontology_term=GO:0003993;Parent=rna-gnl|WGS:LIRP|mrna.WN51_06540
KQ435886.1	Genbank	CDS	96655	96981	.	-	0	Name=KOX69530.1;ID=cds-KOX69530.1;Dbxref=InterPro:IPR000560%2CUniProtKB/Swiss-Prot:Q5BLY5%2CNCBI_GP:KOX69530.1;Ontology_term=GO:0003993;Parent=rna-gnl|WGS:LIRP|mrna.WN51_06540
KQ435886.1	Genbank	CDS	77575	77676	.	-	0	Name=KOX69530.1;ID=cds-KOX69530.1;Dbxref=InterPro:IPR000560%2CUniProtKB/Swiss-Prot:Q5BLY5%2CNCBI_GP:KOX69530.1;Ontology_term=GO:0003993;Parent=rna-gnl|WGS:LIRP|mrna.WN51_06540
KQ435886.1	Genbank	CDS	74556	74815	.	-	0	Name=KOX69530.1;ID=cds-KOX69530.1;Dbxref=InterPro:IPR000560%2CUniProtKB/Swiss-Prot:Q5BLY5%2CNCBI_GP:KOX69530.1;Ontology_term=GO:0003993;Parent=rna-gnl|WGS:LIRP|mrna.WN51_06540
KQ435886.1	Genbank	CDS	72838	73000	.	-	0	Name=KOX69530.1;ID=cds-KOX69530.1;Dbxref=InterPro:IPR000560%2CUniProtKB/Swiss-Prot:Q5BLY5%2CNCBI_GP:KOX69530.1;Ontology_term=GO:0003993;Parent=rna-gnl|WGS:LIRP|mrna.WN51_06540
KQ435886.1	Genbank	CDS	70748	71071	.	-	0	Name=KOX69530.1;ID=cds-KOX69530.1;Dbxref=InterPro:IPR000560%2CUniProtKB/Swiss-Prot:Q5BLY5%2CNCBI_GP:KOX69530.1;Ontology_term=GO:0003993;Parent=rna-gnl|WGS:LIRP|mrna.WN51_06540
KQ435886.1	Genbank	CDS	70398	70583	.	-	0	Name=KOX69530.1;ID=cds-KOX69530.1;Dbxref=InterPro:IPR000560%2CUniProtKB/Swiss-Prot:Q5BLY5%2CNCBI_GP:KOX69530.1;Ontology_term=GO:0003993;Parent=rna-gnl|WGS:LIRP|mrna.WN51_06540
KQ435886.1	Genbank	CDS	102563	104305	.	+	0	Name=KOX69531.1;ID=cds-KOX69531.1;Dbxref=InterPro:IPR001584%2CInterPro:IPR012337%2CUniProtKB/Swiss-Prot:Q6ZNG9%2CNCBI_GP:KOX69531.1;Ontology_term=GO:0003676%2CGO:0015074;Parent=rna-gnl|WGS:LIRP|mrna.WN51_06541
KQ435886.1	Genbank	exon	156393	156659	.	+	.	ID=exon-gnl|WGS:LIRP|mrna.WN51_06543-3;Parent=rna-gnl|WGS:LIRP|mrna.WN51_06543
KQ435886.1	Genbank	exon	149621	149785	.	+	.	ID=exon-gnl|WGS:LIRP|mrna.WN51_06543-2;Parent=rna-gnl|WGS:LIRP|mrna.WN51_06543
KQ435886.1	Genbank	exon	142542	142688	.	+	.	ID=exon-gnl|WGS:LIRP|mrna.WN51_06543-1;Parent=rna-gnl|WGS:LIRP|mrna.WN51_06543
KQ435886.1	Genbank	exon	130082	130302	.	-	.	ID=exon-gnl|WGS:LIRP|mrna.WN51_06542-1;Parent=rna-gnl|WGS:LIRP|mrna.WN51_06542
KQ435886.1	Genbank	exon	127656	127791	.	-	.	ID=exon-gnl|WGS:LIRP|mrna.WN51_06542-3;Parent=rna-gnl|WGS:LIRP|mrna.WN51_06542
KQ435886.1	Genbank	exon	129680	129889	.	-	.	ID=exon-gnl|WGS:LIRP|mrna.WN51_06542-2;Parent=rna-gnl|WGS:LIRP|mrna.WN51_06542
KQ435886.1	Genbank	exon	102563	104305	.	+	.	ID=exon-gnl|WGS:LIRP|mrna.WN51_06541-1;Parent=rna-gnl|WGS:LIRP|mrna.WN51_06541
KQ435886.1	Genbank	exon	70748	71071	.	-	.	ID=exon-gnl|WGS:LIRP|mrna.WN51_06540-9;Parent=rna-gnl|WGS:LIRP|mrna.WN51_06540
KQ435886.1	Genbank	exon	72838	73000	.	-	.	ID=exon-gnl|WGS:LIRP|mrna.WN51_06540-8;Parent=rna-gnl|WGS:LIRP|mrna.WN51_06540
KQ435886.1	Genbank	exon	101490	101749	.	-	.	ID=exon-gnl|WGS:LIRP|mrna.WN51_06540-3;Parent=rna-gnl|WGS:LIRP|mrna.WN51_06540
KQ435886.1	Genbank	exon	107200	107301	.	-	.	ID=exon-gnl|WGS:LIRP|mrna.WN51_06540-2;Parent=rna-gnl|WGS:LIRP|mrna.WN51_06540
KQ435886.1	Genbank	exon	119551	119745	.	-	.	ID=exon-gnl|WGS:LIRP|mrna.WN51_06540-1;Parent=rna-gnl|WGS:LIRP|mrna.WN51_06540
KQ435886.1	Genbank	exon	74556	74815	.	-	.	ID=exon-gnl|WGS:LIRP|mrna.WN51_06540-7;Parent=rna-gnl|WGS:LIRP|mrna.WN51_06540
KQ435886.1	Genbank	exon	77575	77676	.	-	.	ID=exon-gnl|WGS:LIRP|mrna.WN51_06540-6;Parent=rna-gnl|WGS:LIRP|mrna.WN51_06540
KQ435886.1	Genbank	exon	96655	96981	.	-	.	ID=exon-gnl|WGS:LIRP|mrna.WN51_06540-5;Parent=rna-gnl|WGS:LIRP|mrna.WN51_06540
KQ435886.1	Genbank	exon	100010	100172	.	-	.	ID=exon-gnl|WGS:LIRP|mrna.WN51_06540-4;Parent=rna-gnl|WGS:LIRP|mrna.WN51_06540
KQ435886.1	Genbank	CDS	58988	59039	.	+	0	Name=KOX69529.1;ID=cds-KOX69529.1;Dbxref=NCBI_GP:KOX69529.1;Parent=rna-gnl|WGS:LIRP|mrna.WN51_06539
KQ435886.1	Genbank	CDS	60210	60355	.	+	0	Name=KOX69529.1;ID=cds-KOX69529.1;Dbxref=NCBI_GP:KOX69529.1;Parent=rna-gnl|WGS:LIRP|mrna.WN51_06539
KQ435886.1	Genbank	CDS	60768	60857	.	+	0	Name=KOX69529.1;ID=cds-KOX69529.1;Dbxref=NCBI_GP:KOX69529.1;Parent=rna-gnl|WGS:LIRP|mrna.WN51_06539
KQ435886.1	Genbank	CDS	42767	43006	.	+	0	Name=KOX69527.1;ID=cds-KOX69527.1;Dbxref=NCBI_GP:KOX69527.1;Parent=rna-gnl|WGS:LIRP|mrna.WN51_06537
KQ435886.1	Genbank	CDS	66314	66373	.	-	0	Name=KOX69528.1;ID=cds-KOX69528.1;Dbxref=NCBI_GP:KOX69528.1;Parent=rna-gnl|WGS:LIRP|mrna.WN51_06538
KQ435886.1	Genbank	CDS	65917	66033	.	-	0	Name=KOX69528.1;ID=cds-KOX69528.1;Dbxref=NCBI_GP:KOX69528.1;Parent=rna-gnl|WGS:LIRP|mrna.WN51_06538
KQ435886.1	Genbank	CDS	61118	61238	.	-	0	Name=KOX69528.1;ID=cds-KOX69528.1;Dbxref=NCBI_GP:KOX69528.1;Parent=rna-gnl|WGS:LIRP|mrna.WN51_06538
KQ435886.1	Genbank	CDS	57093	57376	.	-	0	Name=KOX69528.1;ID=cds-KOX69528.1;Dbxref=NCBI_GP:KOX69528.1;Parent=rna-gnl|WGS:LIRP|mrna.WN51_06538
KQ435886.1	Genbank	CDS	52446	52553	.	-	0	Name=KOX69528.1;ID=cds-KOX69528.1;Dbxref=NCBI_GP:KOX69528.1;Parent=rna-gnl|WGS:LIRP|mrna.WN51_06538
KQ435886.1	Genbank	CDS	48524	49030	.	-	0	Name=KOX69528.1;ID=cds-KOX69528.1;Dbxref=NCBI_GP:KOX69528.1;Parent=rna-gnl|WGS:LIRP|mrna.WN51_06538
KQ435886.1	Genbank	gene	42767	43006	.	+	.	Name=WN51_06537;ID=gene-WN51_06537
KQ435886.1	Genbank	gene	70398	119745	.	-	.	Name=WN51_06540;ID=gene-WN51_06540
KQ435886.1	Genbank	gene	142542	156659	.	+	.	Name=WN51_06543;ID=gene-WN51_06543
KQ435886.1	Genbank	gene	127656	130302	.	-	.	Name=WN51_06542;ID=gene-WN51_06542
KQ435886.1	Genbank	gene	102563	104305	.	+	.	Name=WN51_06541;ID=gene-WN51_06541
KQ435886.1	Genbank	gene	58988	60857	.	+	.	Name=WN51_06539;ID=gene-WN51_06539
KQ435886.1	Genbank	gene	48524	66373	.	-	.	Name=WN51_06538;ID=gene-WN51_06538
KQ435886.1	Genbank	exon	58988	59039	.	+	.	ID=exon-gnl|WGS:LIRP|mrna.WN51_06539-1;Parent=rna-gnl|WGS:LIRP|mrna.WN51_06539
KQ435886.1	Genbank	exon	60768	60857	.	+	.	ID=exon-gnl|WGS:LIRP|mrna.WN51_06539-3;Parent=rna-gnl|WGS:LIRP|mrna.WN51_06539
KQ435886.1	Genbank	exon	60210	60355	.	+	.	ID=exon-gnl|WGS:LIRP|mrna.WN51_06539-2;Parent=rna-gnl|WGS:LIRP|mrna.WN51_06539
KQ435886.1	Genbank	exon	65917	66033	.	-	.	ID=exon-gnl|WGS:LIRP|mrna.WN51_06538-2;Parent=rna-gnl|WGS:LIRP|mrna.WN51_06538
KQ435886.1	Genbank	exon	66314	66373	.	-	.	ID=exon-gnl|WGS:LIRP|mrna.WN51_06538-1;Parent=rna-gnl|WGS:LIRP|mrna.WN51_06538
KQ435886.1	Genbank	exon	48524	49030	.	-	.	ID=exon-gnl|WGS:LIRP|mrna.WN51_06538-6;Parent=rna-gnl|WGS:LIRP|mrna.WN51_06538
KQ435886.1	Genbank	exon	52446	52553	.	-	.	ID=exon-gnl|WGS:LIRP|mrna.WN51_06538-5;Parent=rna-gnl|WGS:LIRP|mrna.WN51_06538
KQ435886.1	Genbank	exon	57093	57376	.	-	.	ID=exon-gnl|WGS:LIRP|mrna.WN51_06538-4;Parent=rna-gnl|WGS:LIRP|mrna.WN51_06538
KQ435886.1	Genbank	exon	61118	61238	.	-	.	ID=exon-gnl|WGS:LIRP|mrna.WN51_06538-3;Parent=rna-gnl|WGS:LIRP|mrna.WN51_06538
KQ435886.1	Genbank	exon	42767	43006	.	+	.	ID=exon-gnl|WGS:LIRP|mrna.WN51_06537-1;Parent=rna-gnl|WGS:LIRP|mrna.WN51_06537
