# Supplementary material for: Prevalent bee venom genes evolved before the aculeate stinger and eusociality
Source: BMC Biol. 2023 Oct 23;21:229. doi: 10.1186/s12915-023-01656-5 (PMC10591384; doi:10.1186/s12915-023-01656-5)
Supplement: Supplementary file 42 — Additional file 42. Gff files of all toxin gene annotations. [file 12915_2023_1656_MOESM42_ESM.zip › AdditionalFile9_ToxinGeneAnnotations/ctg6_0._SP.gff_modified_Koludarov_et_al_2021.gff3]

##gff-version 3
##source-version geneious 2020.2.2
##sequence-region	ctg6_0	1	16684329
ctg6_0	Koludarov_et_al_2021	gene	13046628	13054497	.	+	.	Name=SP b
ctg6_0	Koludarov_et_al_2021	gene	8741536	8743373	.	-	.	Name=SP a
ctg6_0	funannotate	exon	14899653	14899867	.	+	.	ID=TetragonulaCarbonaria_022338-T1.exon11;Parent=TetragonulaCarbonaria_022338-T1
ctg6_0	funannotate	CDS	12949739	12949877	.	-	0	ID=TetragonulaCarbonaria_022114-T1.cds;Parent=TetragonulaCarbonaria_022114-T1
ctg6_0	funannotate	CDS	12947331	12947490	.	-	0	ID=TetragonulaCarbonaria_022114-T1.cds;Parent=TetragonulaCarbonaria_022114-T1
ctg6_0	funannotate	CDS	12947061	12947241	.	-	0	ID=TetragonulaCarbonaria_022114-T1.cds;Parent=TetragonulaCarbonaria_022114-T1
ctg6_0	funannotate	CDS	12945242	12945427	.	-	0	ID=TetragonulaCarbonaria_022114-T1.cds;Parent=TetragonulaCarbonaria_022114-T1
ctg6_0	funannotate	CDS	12945030	12945135	.	-	0	ID=TetragonulaCarbonaria_022114-T1.cds;Parent=TetragonulaCarbonaria_022114-T1
ctg6_0	funannotate	CDS	12944759	12944919	.	-	0	ID=TetragonulaCarbonaria_022114-T1.cds;Parent=TetragonulaCarbonaria_022114-T1
ctg6_0	funannotate	exon	14899258	14899549	.	+	.	ID=TetragonulaCarbonaria_022338-T1.exon10;Parent=TetragonulaCarbonaria_022338-T1
ctg6_0	funannotate	CDS	4202751	4202792	.	+	0	ID=TetragonulaCarbonaria_021348-T1.cds;Parent=TetragonulaCarbonaria_021348-T1
ctg6_0	funannotate	CDS	4202883	4203019	.	+	0	ID=TetragonulaCarbonaria_021348-T1.cds;Parent=TetragonulaCarbonaria_021348-T1
ctg6_0	funannotate	CDS	4205422	4205477	.	+	0	ID=TetragonulaCarbonaria_021348-T1.cds;Parent=TetragonulaCarbonaria_021348-T1
ctg6_0	funannotate	CDS	4205638	4205751	.	+	0	ID=TetragonulaCarbonaria_021348-T1.cds;Parent=TetragonulaCarbonaria_021348-T1
ctg6_0	funannotate	CDS	4206079	4206287	.	+	0	ID=TetragonulaCarbonaria_021348-T1.cds;Parent=TetragonulaCarbonaria_021348-T1
ctg6_0	funannotate	CDS	4206396	4206521	.	+	0	ID=TetragonulaCarbonaria_021348-T1.cds;Parent=TetragonulaCarbonaria_021348-T1
ctg6_0	funannotate	CDS	4206587	4206704	.	+	0	ID=TetragonulaCarbonaria_021348-T1.cds;Parent=TetragonulaCarbonaria_021348-T1
ctg6_0	funannotate	CDS	4206819	4207083	.	+	0	ID=TetragonulaCarbonaria_021348-T1.cds;Parent=TetragonulaCarbonaria_021348-T1
ctg6_0	funannotate	CDS	4208931	4209063	.	+	0	ID=TetragonulaCarbonaria_021348-T1.cds;Parent=TetragonulaCarbonaria_021348-T1
ctg6_0	funannotate	CDS	4210823	4211147	.	+	0	ID=TetragonulaCarbonaria_021348-T1.cds;Parent=TetragonulaCarbonaria_021348-T1
ctg6_0	funannotate	CDS	4211712	4211781	.	+	0	ID=TetragonulaCarbonaria_021348-T1.cds;Parent=TetragonulaCarbonaria_021348-T1
ctg6_0	funannotate	CDS	4211881	4211971	.	+	0	ID=TetragonulaCarbonaria_021348-T1.cds;Parent=TetragonulaCarbonaria_021348-T1
ctg6_0	funannotate	CDS	4212053	4212151	.	+	0	ID=TetragonulaCarbonaria_021348-T1.cds;Parent=TetragonulaCarbonaria_021348-T1
ctg6_0	funannotate	CDS	4214116	4214358	.	+	0	ID=TetragonulaCarbonaria_021348-T1.cds;Parent=TetragonulaCarbonaria_021348-T1
ctg6_0	funannotate	CDS	4214472	4214597	.	+	0	ID=TetragonulaCarbonaria_021348-T1.cds;Parent=TetragonulaCarbonaria_021348-T1
ctg6_0	funannotate	CDS	4214670	4214787	.	+	0	ID=TetragonulaCarbonaria_021348-T1.cds;Parent=TetragonulaCarbonaria_021348-T1
ctg6_0	funannotate	CDS	4214881	4215034	.	+	0	ID=TetragonulaCarbonaria_021348-T1.cds;Parent=TetragonulaCarbonaria_021348-T1
ctg6_0	funannotate	CDS	4215318	4215434	.	+	0	ID=TetragonulaCarbonaria_021348-T1.cds;Parent=TetragonulaCarbonaria_021348-T1
ctg6_0	funannotate	CDS	4215524	4215614	.	+	0	ID=TetragonulaCarbonaria_021348-T1.cds;Parent=TetragonulaCarbonaria_021348-T1
ctg6_0	funannotate	CDS	4215708	4215844	.	+	0	ID=TetragonulaCarbonaria_021348-T1.cds;Parent=TetragonulaCarbonaria_021348-T1
ctg6_0	funannotate	CDS	4216097	4216148	.	+	0	ID=TetragonulaCarbonaria_021348-T1.cds;Parent=TetragonulaCarbonaria_021348-T1
ctg6_0	funannotate	mRNA	9738581	9741049	.	+	.	ID=TetragonulaCarbonaria_021831-T1;Parent=TetragonulaCarbonaria_021831
ctg6_0	funannotate	CDS	6986102	6986197	.	+	0	ID=TetragonulaCarbonaria_021576-T1.cds;Parent=TetragonulaCarbonaria_021576-T1
ctg6_0	funannotate	CDS	6990083	6990189	.	+	0	ID=TetragonulaCarbonaria_021576-T1.cds;Parent=TetragonulaCarbonaria_021576-T1
ctg6_0	funannotate	CDS	6994555	6994759	.	+	0	ID=TetragonulaCarbonaria_021576-T1.cds;Parent=TetragonulaCarbonaria_021576-T1
ctg6_0	funannotate	five_prime_UTR	7712258	7712707	.	+	.	ID=TetragonulaCarbonaria_021638-T1.utr5p1;Parent=TetragonulaCarbonaria_021638-T1
ctg6_0	funannotate	CDS	8379770	8379926	.	+	0	ID=TetragonulaCarbonaria_021711-T1.cds;Parent=TetragonulaCarbonaria_021711-T1
ctg6_0	funannotate	CDS	8380982	8381313	.	+	0	ID=TetragonulaCarbonaria_021711-T1.cds;Parent=TetragonulaCarbonaria_021711-T1
ctg6_0	funannotate	mRNA	9508966	9509519	.	-	.	ID=TetragonulaCarbonaria_021818-T1;Parent=TetragonulaCarbonaria_021818
ctg6_0	funannotate	mRNA	9904536	9906182	.	+	.	ID=TetragonulaCarbonaria_021843-T1;Ontology_term=GO:0003677%2CGO:0004518%2CGO:0048476%2CGO:0005634%2CGO:0006281;Dbxref=InterPro:IPR006166%2CInterPro:IPR033310%2CPFAM:PF02732%2CInterPro:IPR042530;Parent=TetragonulaCarbonaria_021843
ctg6_0	funannotate	CDS	10094263	10094314	.	-	0	ID=TetragonulaCarbonaria_021878-T1.cds;Parent=TetragonulaCarbonaria_021878-T1
ctg6_0	funannotate	CDS	10092967	10093805	.	-	0	ID=TetragonulaCarbonaria_021878-T1.cds;Parent=TetragonulaCarbonaria_021878-T1
ctg6_0	funannotate	CDS	10092629	10092826	.	-	0	ID=TetragonulaCarbonaria_021878-T1.cds;Parent=TetragonulaCarbonaria_021878-T1
ctg6_0	funannotate	exon	6564821	6564977	.	+	.	ID=TetragonulaCarbonaria_021518-T1.exon1;Parent=TetragonulaCarbonaria_021518-T1
ctg6_0	funannotate	mRNA	7383925	7389516	.	-	.	ID=TetragonulaCarbonaria_021614-T1;Ontology_term=GO:0016021%2CGO:0042626%2CGO:0016887%2CGO:0005524%2CGO:0055085;Dbxref=PFAM:PF00005%2CInterPro:IPR003439%2CInterPro:IPR017871%2CInterPro:IPR003593%2CInterPro:IPR036640%2CPFAM:PF00664%2CInterPro:IPR011527%2CInterPro:IPR027417;Parent=TetragonulaCarbonaria_021614
ctg6_0	funannotate	CDS	1683652	1683821	.	+	0	ID=TetragonulaCarbonaria_021095-T1.cds;Parent=TetragonulaCarbonaria_021095-T1
ctg6_0	funannotate	CDS	1684205	1684508	.	+	0	ID=TetragonulaCarbonaria_021095-T1.cds;Parent=TetragonulaCarbonaria_021095-T1
ctg6_0	funannotate	CDS	1685325	1685531	.	+	0	ID=TetragonulaCarbonaria_021095-T1.cds;Parent=TetragonulaCarbonaria_021095-T1
ctg6_0	funannotate	exon	6567403	6567455	.	+	.	ID=TetragonulaCarbonaria_021518-T1.exon2;Parent=TetragonulaCarbonaria_021518-T1
ctg6_0	funannotate	CDS	894199	894509	.	+	0	ID=TetragonulaCarbonaria_021046-T1.cds;Parent=TetragonulaCarbonaria_021046-T1
ctg6_0	funannotate	CDS	898278	898563	.	+	0	ID=TetragonulaCarbonaria_021046-T1.cds;Parent=TetragonulaCarbonaria_021046-T1
ctg6_0	funannotate	three_prime_UTR	11648384	11648427	.	+	.	ID=TetragonulaCarbonaria_022004-T1.utr3p1;Parent=TetragonulaCarbonaria_022004-T1
ctg6_0	funannotate	three_prime_UTR	4895484	4895491	.	+	.	ID=TetragonulaCarbonaria_021400-T1.utr3p1;Parent=TetragonulaCarbonaria_021400-T1
ctg6_0	funannotate	exon	12413136	12413256	.	-	.	ID=TetragonulaCarbonaria_022094-T1.exon1;Parent=TetragonulaCarbonaria_022094-T1
ctg6_0	funannotate	exon	12412341	12412465	.	-	.	ID=TetragonulaCarbonaria_022094-T1.exon2;Parent=TetragonulaCarbonaria_022094-T1
ctg6_0	funannotate	mRNA	7601701	7609212	.	-	.	ID=TetragonulaCarbonaria_021626-T1;Parent=TetragonulaCarbonaria_021626
ctg6_0	funannotate	CDS	2269584	2269673	.	+	0	ID=TetragonulaCarbonaria_021169-T1.cds;Parent=TetragonulaCarbonaria_021169-T1
ctg6_0	funannotate	CDS	2271387	2271611	.	+	0	ID=TetragonulaCarbonaria_021169-T1.cds;Parent=TetragonulaCarbonaria_021169-T1
ctg6_0	funannotate	exon	7371508	7372800	.	-	.	ID=TetragonulaCarbonaria_021608-T1.exon2;Parent=TetragonulaCarbonaria_021608-T1
ctg6_0	funannotate	CDS	16645351	16645443	.	-	0	ID=TetragonulaCarbonaria_022570-T1.cds;Parent=TetragonulaCarbonaria_022570-T1
ctg6_0	funannotate	CDS	16644687	16644957	.	-	0	ID=TetragonulaCarbonaria_022570-T1.cds;Parent=TetragonulaCarbonaria_022570-T1
ctg6_0	funannotate	CDS	16644214	16644524	.	-	0	ID=TetragonulaCarbonaria_022570-T1.cds;Parent=TetragonulaCarbonaria_022570-T1
ctg6_0	funannotate	CDS	16643823	16644021	.	-	0	ID=TetragonulaCarbonaria_022570-T1.cds;Parent=TetragonulaCarbonaria_022570-T1
ctg6_0	funannotate	CDS	16643545	16643683	.	-	0	ID=TetragonulaCarbonaria_022570-T1.cds;Parent=TetragonulaCarbonaria_022570-T1
ctg6_0	funannotate	CDS	16642909	16643242	.	-	0	ID=TetragonulaCarbonaria_022570-T1.cds;Parent=TetragonulaCarbonaria_022570-T1
ctg6_0	funannotate	CDS	16642650	16642781	.	-	0	ID=TetragonulaCarbonaria_022570-T1.cds;Parent=TetragonulaCarbonaria_022570-T1
ctg6_0	funannotate	CDS	16642261	16642489	.	-	0	ID=TetragonulaCarbonaria_022570-T1.cds;Parent=TetragonulaCarbonaria_022570-T1
ctg6_0	funannotate	CDS	16642051	16642156	.	-	0	ID=TetragonulaCarbonaria_022570-T1.cds;Parent=TetragonulaCarbonaria_022570-T1
ctg6_0	funannotate	CDS	16641707	16641878	.	-	0	ID=TetragonulaCarbonaria_022570-T1.cds;Parent=TetragonulaCarbonaria_022570-T1
ctg6_0	funannotate	CDS	16641474	16641584	.	-	0	ID=TetragonulaCarbonaria_022570-T1.cds;Parent=TetragonulaCarbonaria_022570-T1
ctg6_0	funannotate	exon	7372865	7373077	.	-	.	ID=TetragonulaCarbonaria_021608-T1.exon1;Parent=TetragonulaCarbonaria_021608-T1
ctg6_0	funannotate	exon	16213527	16213902	.	-	.	ID=TetragonulaCarbonaria_022491-T1.exon4;Parent=TetragonulaCarbonaria_022491-T1
ctg6_0	funannotate	exon	16216516	16216605	.	-	.	ID=TetragonulaCarbonaria_022491-T1.exon3;Parent=TetragonulaCarbonaria_022491-T1
ctg6_0	funannotate	exon	16216726	16216928	.	-	.	ID=TetragonulaCarbonaria_022491-T1.exon2;Parent=TetragonulaCarbonaria_022491-T1
ctg6_0	funannotate	exon	16219027	16219030	.	-	.	ID=TetragonulaCarbonaria_022491-T1.exon1;Parent=TetragonulaCarbonaria_022491-T1
ctg6_0	funannotate	exon	16211401	16211555	.	-	.	ID=TetragonulaCarbonaria_022491-T1.exon9;Parent=TetragonulaCarbonaria_022491-T1
ctg6_0	funannotate	exon	16211641	16211762	.	-	.	ID=TetragonulaCarbonaria_022491-T1.exon8;Parent=TetragonulaCarbonaria_022491-T1
ctg6_0	funannotate	exon	16212106	16212260	.	-	.	ID=TetragonulaCarbonaria_022491-T1.exon7;Parent=TetragonulaCarbonaria_022491-T1
ctg6_0	funannotate	three_prime_UTR	14296805	14297265	.	-	.	ID=TetragonulaCarbonaria_022274-T1.utr3p1;Parent=TetragonulaCarbonaria_022274-T1
ctg6_0	funannotate	exon	16212415	16212555	.	-	.	ID=TetragonulaCarbonaria_022491-T1.exon6;Parent=TetragonulaCarbonaria_022491-T1
ctg6_0	funannotate	exon	16212631	16212740	.	-	.	ID=TetragonulaCarbonaria_022491-T1.exon5;Parent=TetragonulaCarbonaria_022491-T1
ctg6_0	funannotate	CDS	8925549	8926067	.	-	0	ID=TetragonulaCarbonaria_021760-T1.cds;Parent=TetragonulaCarbonaria_021760-T1
ctg6_0	funannotate	CDS	8924898	8925231	.	-	0	ID=TetragonulaCarbonaria_021760-T1.cds;Parent=TetragonulaCarbonaria_021760-T1
ctg6_0	funannotate	CDS	8923867	8924282	.	-	0	ID=TetragonulaCarbonaria_021760-T1.cds;Parent=TetragonulaCarbonaria_021760-T1
ctg6_0	funannotate	five_prime_UTR	13000448	13000458	.	-	.	ID=TetragonulaCarbonaria_022121-T1.utr5p1;Parent=TetragonulaCarbonaria_022121-T1
ctg6_0	funannotate	mRNA	7712258	7724704	.	+	.	ID=TetragonulaCarbonaria_021638-T1;Parent=TetragonulaCarbonaria_021638
ctg6_0	funannotate	CDS	8850271	8850402	.	-	0	ID=TetragonulaCarbonaria_021755-T1.cds;Parent=TetragonulaCarbonaria_021755-T1
ctg6_0	funannotate	CDS	8849927	8850188	.	-	0	ID=TetragonulaCarbonaria_021755-T1.cds;Parent=TetragonulaCarbonaria_021755-T1
ctg6_0	funannotate	CDS	8849311	8849459	.	-	0	ID=TetragonulaCarbonaria_021755-T1.cds;Parent=TetragonulaCarbonaria_021755-T1
ctg6_0	funannotate	CDS	8848838	8849059	.	-	0	ID=TetragonulaCarbonaria_021755-T1.cds;Parent=TetragonulaCarbonaria_021755-T1
ctg6_0	funannotate	CDS	8848266	8848454	.	-	0	ID=TetragonulaCarbonaria_021755-T1.cds;Parent=TetragonulaCarbonaria_021755-T1
ctg6_0	funannotate	CDS	8847810	8848000	.	-	0	ID=TetragonulaCarbonaria_021755-T1.cds;Parent=TetragonulaCarbonaria_021755-T1
ctg6_0	funannotate	CDS	8847434	8847700	.	-	0	ID=TetragonulaCarbonaria_021755-T1.cds;Parent=TetragonulaCarbonaria_021755-T1
ctg6_0	funannotate	CDS	8847151	8847346	.	-	0	ID=TetragonulaCarbonaria_021755-T1.cds;Parent=TetragonulaCarbonaria_021755-T1
ctg6_0	funannotate	CDS	8846880	8847071	.	-	0	ID=TetragonulaCarbonaria_021755-T1.cds;Parent=TetragonulaCarbonaria_021755-T1
ctg6_0	funannotate	CDS	8846613	8846800	.	-	0	ID=TetragonulaCarbonaria_021755-T1.cds;Parent=TetragonulaCarbonaria_021755-T1
ctg6_0	funannotate	CDS	8846438	8846540	.	-	0	ID=TetragonulaCarbonaria_021755-T1.cds;Parent=TetragonulaCarbonaria_021755-T1
ctg6_0	funannotate	CDS	8845610	8845720	.	-	0	ID=TetragonulaCarbonaria_021755-T1.cds;Parent=TetragonulaCarbonaria_021755-T1
ctg6_0	funannotate	exon	2700778	2701306	.	-	.	ID=TetragonulaCarbonaria_021196-T1.exon2;Parent=TetragonulaCarbonaria_021196-T1
ctg6_0	funannotate	CDS	16373877	16373929	.	-	0	ID=TetragonulaCarbonaria_022521-T1.cds;Parent=TetragonulaCarbonaria_022521-T1
ctg6_0	funannotate	CDS	16373402	16373468	.	-	0	ID=TetragonulaCarbonaria_022521-T1.cds;Parent=TetragonulaCarbonaria_022521-T1
ctg6_0	funannotate	CDS	16372271	16372517	.	-	0	ID=TetragonulaCarbonaria_022521-T1.cds;Parent=TetragonulaCarbonaria_022521-T1
ctg6_0	funannotate	CDS	16371916	16372200	.	-	0	ID=TetragonulaCarbonaria_022521-T1.cds;Parent=TetragonulaCarbonaria_022521-T1
ctg6_0	funannotate	CDS	16371655	16371759	.	-	0	ID=TetragonulaCarbonaria_022521-T1.cds;Parent=TetragonulaCarbonaria_022521-T1
ctg6_0	funannotate	CDS	16371121	16371499	.	-	0	ID=TetragonulaCarbonaria_022521-T1.cds;Parent=TetragonulaCarbonaria_022521-T1
ctg6_0	funannotate	CDS	16370863	16371002	.	-	0	ID=TetragonulaCarbonaria_022521-T1.cds;Parent=TetragonulaCarbonaria_022521-T1
ctg6_0	funannotate	CDS	16370657	16370759	.	-	0	ID=TetragonulaCarbonaria_022521-T1.cds;Parent=TetragonulaCarbonaria_022521-T1
ctg6_0	funannotate	CDS	16370400	16370548	.	-	0	ID=TetragonulaCarbonaria_022521-T1.cds;Parent=TetragonulaCarbonaria_022521-T1
ctg6_0	funannotate	CDS	16370142	16370308	.	-	0	ID=TetragonulaCarbonaria_022521-T1.cds;Parent=TetragonulaCarbonaria_022521-T1
ctg6_0	funannotate	CDS	16369926	16370034	.	-	0	ID=TetragonulaCarbonaria_022521-T1.cds;Parent=TetragonulaCarbonaria_022521-T1
ctg6_0	funannotate	CDS	16369726	16369856	.	-	0	ID=TetragonulaCarbonaria_022521-T1.cds;Parent=TetragonulaCarbonaria_022521-T1
ctg6_0	funannotate	CDS	3928240	3928276	.	-	0	ID=TetragonulaCarbonaria_021304-T1.cds;Parent=TetragonulaCarbonaria_021304-T1
ctg6_0	funannotate	CDS	3923747	3924003	.	-	0	ID=TetragonulaCarbonaria_021304-T1.cds;Parent=TetragonulaCarbonaria_021304-T1
ctg6_0	funannotate	exon	2704913	2704992	.	-	.	ID=TetragonulaCarbonaria_021196-T1.exon1;Parent=TetragonulaCarbonaria_021196-T1
ctg6_0	funannotate	five_prime_UTR	3679603	3679737	.	+	.	ID=TetragonulaCarbonaria_021282-T1.utr5p1;Parent=TetragonulaCarbonaria_021282-T1
ctg6_0	funannotate	exon	16299435	16299580	.	-	.	ID=TetragonulaCarbonaria_022506-T1.exon6;Parent=TetragonulaCarbonaria_022506-T1
ctg6_0	funannotate	five_prime_UTR	16334412	16334561	.	-	.	ID=TetragonulaCarbonaria_022513-T1.utr5p1;Parent=TetragonulaCarbonaria_022513-T1
ctg6_0	funannotate	exon	16300060	16300246	.	-	.	ID=TetragonulaCarbonaria_022506-T1.exon4;Parent=TetragonulaCarbonaria_022506-T1
ctg6_0	funannotate	exon	16299650	16299986	.	-	.	ID=TetragonulaCarbonaria_022506-T1.exon5;Parent=TetragonulaCarbonaria_022506-T1
ctg6_0	funannotate	exon	7230928	7231011	.	+	.	ID=TetragonulaCarbonaria_021593-T1.exon1;Parent=TetragonulaCarbonaria_021593-T1
ctg6_0	funannotate	exon	7231082	7231198	.	+	.	ID=TetragonulaCarbonaria_021593-T1.exon2;Parent=TetragonulaCarbonaria_021593-T1
ctg6_0	funannotate	five_prime_UTR	8098678	8098905	.	-	.	ID=TetragonulaCarbonaria_021683-T1.utr5p1;Parent=TetragonulaCarbonaria_021683-T1
ctg6_0	funannotate	exon	7232587	7232821	.	+	.	ID=TetragonulaCarbonaria_021593-T1.exon3;Parent=TetragonulaCarbonaria_021593-T1
ctg6_0	funannotate	exon	7232913	7233017	.	+	.	ID=TetragonulaCarbonaria_021593-T1.exon4;Parent=TetragonulaCarbonaria_021593-T1
ctg6_0	funannotate	exon	7233105	7233298	.	+	.	ID=TetragonulaCarbonaria_021593-T1.exon5;Parent=TetragonulaCarbonaria_021593-T1
ctg6_0	funannotate	CDS	13449186	13449293	.	-	0	ID=TetragonulaCarbonaria_022158-T1.cds;Parent=TetragonulaCarbonaria_022158-T1
ctg6_0	funannotate	CDS	13448778	13448908	.	-	0	ID=TetragonulaCarbonaria_022158-T1.cds;Parent=TetragonulaCarbonaria_022158-T1
ctg6_0	funannotate	CDS	13448517	13448604	.	-	0	ID=TetragonulaCarbonaria_022158-T1.cds;Parent=TetragonulaCarbonaria_022158-T1
ctg6_0	funannotate	CDS	13448091	13448291	.	-	0	ID=TetragonulaCarbonaria_022158-T1.cds;Parent=TetragonulaCarbonaria_022158-T1
ctg6_0	funannotate	exon	7233406	7233450	.	+	.	ID=TetragonulaCarbonaria_021593-T1.exon6;Parent=TetragonulaCarbonaria_021593-T1
ctg6_0	funannotate	three_prime_UTR	7651073	7651255	.	-	.	ID=TetragonulaCarbonaria_021634-T1.utr3p1;Parent=TetragonulaCarbonaria_021634-T1
ctg6_0	funannotate	mRNA	10219640	10220445	.	+	.	ID=TetragonulaCarbonaria_021892-T1;Parent=TetragonulaCarbonaria_021892
ctg6_0	funannotate	CDS	6722063	6722171	.	-	0	ID=TetragonulaCarbonaria_021532-T1.cds;Parent=TetragonulaCarbonaria_021532-T1
ctg6_0	funannotate	CDS	6721877	6721977	.	-	0	ID=TetragonulaCarbonaria_021532-T1.cds;Parent=TetragonulaCarbonaria_021532-T1
ctg6_0	funannotate	CDS	6721522	6721728	.	-	0	ID=TetragonulaCarbonaria_021532-T1.cds;Parent=TetragonulaCarbonaria_021532-T1
ctg6_0	funannotate	CDS	6721040	6721210	.	-	0	ID=TetragonulaCarbonaria_021532-T1.cds;Parent=TetragonulaCarbonaria_021532-T1
ctg6_0	funannotate	CDS	6720552	6720677	.	-	0	ID=TetragonulaCarbonaria_021532-T1.cds;Parent=TetragonulaCarbonaria_021532-T1
ctg6_0	funannotate	CDS	6720280	6720462	.	-	0	ID=TetragonulaCarbonaria_021532-T1.cds;Parent=TetragonulaCarbonaria_021532-T1
ctg6_0	funannotate	CDS	6720063	6720198	.	-	0	ID=TetragonulaCarbonaria_021532-T1.cds;Parent=TetragonulaCarbonaria_021532-T1
ctg6_0	funannotate	CDS	6719796	6719971	.	-	0	ID=TetragonulaCarbonaria_021532-T1.cds;Parent=TetragonulaCarbonaria_021532-T1
ctg6_0	funannotate	CDS	6707919	6708072	.	+	0	ID=TetragonulaCarbonaria_021527-T1.cds;Parent=TetragonulaCarbonaria_021527-T1
ctg6_0	funannotate	CDS	6708177	6708352	.	+	0	ID=TetragonulaCarbonaria_021527-T1.cds;Parent=TetragonulaCarbonaria_021527-T1
ctg6_0	funannotate	five_prime_UTR	15106399	15106427	.	+	.	ID=TetragonulaCarbonaria_022373-T1.utr5p1;Parent=TetragonulaCarbonaria_022373-T1
ctg6_0	funannotate	five_prime_UTR	15106581	15106601	.	+	.	ID=TetragonulaCarbonaria_022373-T1.utr5p2;Parent=TetragonulaCarbonaria_022373-T1
ctg6_0	funannotate	mRNA	10098372	10099925	.	-	.	ID=TetragonulaCarbonaria_021879-T1;Dbxref=InterPro:IPR002919%2CInterPro:IPR036084%2CPFAM:PF01826;Parent=TetragonulaCarbonaria_021879
ctg6_0	funannotate	exon	14296805	14297459	.	-	.	ID=TetragonulaCarbonaria_022274-T1.exon4;Parent=TetragonulaCarbonaria_022274-T1
ctg6_0	funannotate	exon	14297588	14297740	.	-	.	ID=TetragonulaCarbonaria_022274-T1.exon3;Parent=TetragonulaCarbonaria_022274-T1
ctg6_0	funannotate	exon	14298541	14298672	.	-	.	ID=TetragonulaCarbonaria_022274-T1.exon2;Parent=TetragonulaCarbonaria_022274-T1
ctg6_0	funannotate	exon	14301884	14302013	.	-	.	ID=TetragonulaCarbonaria_022274-T1.exon1;Parent=TetragonulaCarbonaria_022274-T1
ctg6_0	funannotate	mRNA	16299435	16300987	.	-	.	ID=TetragonulaCarbonaria_022506-T1;Ontology_term=GO:0008641;Dbxref=InterPro:IPR029752%2CInterPro:IPR000594%2CInterPro:IPR035985%2CPFAM:PF00899;Parent=TetragonulaCarbonaria_022506
ctg6_0	funannotate	CDS	15284755	15284757	.	-	0	ID=TetragonulaCarbonaria_022391-T1.cds;Parent=TetragonulaCarbonaria_022391-T1
ctg6_0	funannotate	CDS	15283349	15283379	.	-	0	ID=TetragonulaCarbonaria_022391-T1.cds;Parent=TetragonulaCarbonaria_022391-T1
ctg6_0	funannotate	CDS	15280816	15280959	.	-	0	ID=TetragonulaCarbonaria_022391-T1.cds;Parent=TetragonulaCarbonaria_022391-T1
ctg6_0	funannotate	CDS	15280190	15280309	.	-	0	ID=TetragonulaCarbonaria_022391-T1.cds;Parent=TetragonulaCarbonaria_022391-T1
ctg6_0	funannotate	CDS	15278880	15279011	.	-	0	ID=TetragonulaCarbonaria_022391-T1.cds;Parent=TetragonulaCarbonaria_022391-T1
ctg6_0	funannotate	CDS	15277702	15277730	.	-	0	ID=TetragonulaCarbonaria_022391-T1.cds;Parent=TetragonulaCarbonaria_022391-T1
ctg6_0	funannotate	mRNA	10102974	10104092	.	-	.	ID=TetragonulaCarbonaria_021880-T1;Dbxref=PFAM:PF01391%2CInterPro:IPR008160;Parent=TetragonulaCarbonaria_021880
ctg6_0	funannotate	five_prime_UTR	2356518	2356647	.	-	.	ID=TetragonulaCarbonaria_021178-T1.utr5p1;Parent=TetragonulaCarbonaria_021178-T1
ctg6_0	funannotate	exon	14066832	14066993	.	-	.	ID=TetragonulaCarbonaria_022236-T1.exon5;Parent=TetragonulaCarbonaria_022236-T1
ctg6_0	funannotate	exon	14067104	14067276	.	-	.	ID=TetragonulaCarbonaria_022236-T1.exon4;Parent=TetragonulaCarbonaria_022236-T1
ctg6_0	funannotate	exon	14067352	14067640	.	-	.	ID=TetragonulaCarbonaria_022236-T1.exon3;Parent=TetragonulaCarbonaria_022236-T1
ctg6_0	funannotate	exon	14067735	14067995	.	-	.	ID=TetragonulaCarbonaria_022236-T1.exon2;Parent=TetragonulaCarbonaria_022236-T1
ctg6_0	funannotate	exon	13314696	13314798	.	+	.	ID=TetragonulaCarbonaria_022147-T1.exon4;Parent=TetragonulaCarbonaria_022147-T1
ctg6_0	funannotate	exon	14068199	14068804	.	-	.	ID=TetragonulaCarbonaria_022236-T1.exon1;Parent=TetragonulaCarbonaria_022236-T1
ctg6_0	funannotate	exon	13314141	13314456	.	+	.	ID=TetragonulaCarbonaria_022147-T1.exon3;Parent=TetragonulaCarbonaria_022147-T1
ctg6_0	funannotate	exon	13313877	13313940	.	+	.	ID=TetragonulaCarbonaria_022147-T1.exon2;Parent=TetragonulaCarbonaria_022147-T1
ctg6_0	funannotate	exon	13311928	13312076	.	+	.	ID=TetragonulaCarbonaria_022147-T1.exon1;Parent=TetragonulaCarbonaria_022147-T1
ctg6_0	funannotate	exon	5216356	5216543	.	+	.	ID=TetragonulaCarbonaria_021428-T1.exon1;Parent=TetragonulaCarbonaria_021428-T1
ctg6_0	funannotate	exon	5221958	5222301	.	+	.	ID=TetragonulaCarbonaria_021428-T1.exon3;Parent=TetragonulaCarbonaria_021428-T1
ctg6_0	funannotate	exon	13322584	13325035	.	+	.	ID=TetragonulaCarbonaria_022147-T1.exon6;Parent=TetragonulaCarbonaria_022147-T1
ctg6_0	funannotate	exon	5218002	5218245	.	+	.	ID=TetragonulaCarbonaria_021428-T1.exon2;Parent=TetragonulaCarbonaria_021428-T1
ctg6_0	funannotate	exon	13321016	13321255	.	+	.	ID=TetragonulaCarbonaria_022147-T1.exon5;Parent=TetragonulaCarbonaria_022147-T1
ctg6_0	funannotate	exon	14065769	14065846	.	-	.	ID=TetragonulaCarbonaria_022236-T1.exon8;Parent=TetragonulaCarbonaria_022236-T1
ctg6_0	funannotate	exon	14065912	14066043	.	-	.	ID=TetragonulaCarbonaria_022236-T1.exon7;Parent=TetragonulaCarbonaria_022236-T1
ctg6_0	funannotate	exon	14066630	14066757	.	-	.	ID=TetragonulaCarbonaria_022236-T1.exon6;Parent=TetragonulaCarbonaria_022236-T1
ctg6_0	funannotate	five_prime_UTR	14438091	14438103	.	-	.	ID=TetragonulaCarbonaria_022298-T2.utr5p2;Parent=TetragonulaCarbonaria_022298-T2
ctg6_0	funannotate	CDS	8320761	8320959	.	-	0	ID=TetragonulaCarbonaria_021706-T1.cds;Parent=TetragonulaCarbonaria_021706-T1
ctg6_0	funannotate	CDS	8319624	8319898	.	-	0	ID=TetragonulaCarbonaria_021706-T1.cds;Parent=TetragonulaCarbonaria_021706-T1
ctg6_0	funannotate	five_prime_UTR	14438737	14439166	.	-	.	ID=TetragonulaCarbonaria_022298-T2.utr5p1;Parent=TetragonulaCarbonaria_022298-T2
ctg6_0	funannotate	exon	5227144	5227407	.	+	.	ID=TetragonulaCarbonaria_021428-T1.exon5;Parent=TetragonulaCarbonaria_021428-T1
ctg6_0	funannotate	exon	5222470	5222581	.	+	.	ID=TetragonulaCarbonaria_021428-T1.exon4;Parent=TetragonulaCarbonaria_021428-T1
ctg6_0	funannotate	CDS	11683579	11683856	.	+	0	ID=TetragonulaCarbonaria_022009-T1.cds;Parent=TetragonulaCarbonaria_022009-T1
ctg6_0	funannotate	CDS	11689769	11689877	.	+	0	ID=TetragonulaCarbonaria_022009-T1.cds;Parent=TetragonulaCarbonaria_022009-T1
ctg6_0	funannotate	CDS	11690749	11690964	.	+	0	ID=TetragonulaCarbonaria_022009-T1.cds;Parent=TetragonulaCarbonaria_022009-T1
ctg6_0	funannotate	mRNA	12038568	12048575	.	+	.	ID=TetragonulaCarbonaria_022075-T1;Ontology_term=GO:0005085%2CGO:0005515%2CGO:0007264;Dbxref=InterPro:IPR001452%2CPFAM:PF06920%2CInterPro:IPR027007%2CInterPro:IPR026791%2CInterPro:IPR036028%2CInterPro:IPR042455%2CInterPro:IPR027357%2CInterPro:IPR010703%2CPFAM:PF14429%2CInterPro:IPR035892%2CInterPro:IPR016024%2CPFAM:PF16172%2CInterPro:IPR043162%2CInterPro:IPR032376%2CInterPro:IPR043161;Parent=Tetr…
ctg6_0	funannotate	mRNA	9964643	9965906	.	-	.	ID=TetragonulaCarbonaria_021855-T1;Ontology_term=GO:0008270;Dbxref=PFAM:PF01428%2CInterPro:IPR035896%2CInterPro:IPR000058;Parent=TetragonulaCarbonaria_021855
ctg6_0	funannotate	CDS	4877380	4877465	.	-	0	ID=TetragonulaCarbonaria_021397-T1.cds;Parent=TetragonulaCarbonaria_021397-T1
ctg6_0	funannotate	CDS	4876447	4876843	.	-	0	ID=TetragonulaCarbonaria_021397-T1.cds;Parent=TetragonulaCarbonaria_021397-T1
ctg6_0	funannotate	CDS	4876103	4876354	.	-	0	ID=TetragonulaCarbonaria_021397-T1.cds;Parent=TetragonulaCarbonaria_021397-T1
ctg6_0	funannotate	CDS	13484529	13484825	.	-	0	ID=TetragonulaCarbonaria_022163-T1.cds;Parent=TetragonulaCarbonaria_022163-T1
ctg6_0	funannotate	CDS	13484301	13484435	.	-	0	ID=TetragonulaCarbonaria_022163-T1.cds;Parent=TetragonulaCarbonaria_022163-T1
ctg6_0	funannotate	CDS	13483637	13483802	.	-	0	ID=TetragonulaCarbonaria_022163-T1.cds;Parent=TetragonulaCarbonaria_022163-T1
ctg6_0	funannotate	CDS	13483367	13483548	.	-	0	ID=TetragonulaCarbonaria_022163-T1.cds;Parent=TetragonulaCarbonaria_022163-T1
ctg6_0	funannotate	CDS	13482907	13483287	.	-	0	ID=TetragonulaCarbonaria_022163-T1.cds;Parent=TetragonulaCarbonaria_022163-T1
ctg6_0	funannotate	CDS	13482403	13482508	.	-	0	ID=TetragonulaCarbonaria_022163-T1.cds;Parent=TetragonulaCarbonaria_022163-T1
ctg6_0	funannotate	CDS	13480956	13481074	.	-	0	ID=TetragonulaCarbonaria_022163-T1.cds;Parent=TetragonulaCarbonaria_022163-T1
ctg6_0	funannotate	CDS	13479450	13480869	.	-	0	ID=TetragonulaCarbonaria_022163-T1.cds;Parent=TetragonulaCarbonaria_022163-T1
ctg6_0	funannotate	CDS	13478416	13479323	.	-	0	ID=TetragonulaCarbonaria_022163-T1.cds;Parent=TetragonulaCarbonaria_022163-T1
ctg6_0	funannotate	exon	11491122	11491344	.	-	.	ID=TetragonulaCarbonaria_021990-T1.exon1;Parent=TetragonulaCarbonaria_021990-T1
ctg6_0	funannotate	mRNA	16438310	16439237	.	-	.	ID=TetragonulaCarbonaria_022531-T1;Parent=TetragonulaCarbonaria_022531
ctg6_0	funannotate	exon	11482990	11483228	.	-	.	ID=TetragonulaCarbonaria_021990-T1.exon2;Parent=TetragonulaCarbonaria_021990-T1
ctg6_0	funannotate	mRNA	16353372	16357886	.	+	.	ID=TetragonulaCarbonaria_022518-T1;Dbxref=PFAM:PF09133%2CInterPro:IPR015216;Parent=TetragonulaCarbonaria_022518
ctg6_0	funannotate	three_prime_UTR	14036976	14036994	.	-	.	ID=TetragonulaCarbonaria_022229-T1.utr3p1;Parent=TetragonulaCarbonaria_022229-T1
ctg6_0	funannotate	CDS	4253158	4253257	.	-	0	ID=TetragonulaCarbonaria_021353-T1.cds;Parent=TetragonulaCarbonaria_021353-T1
ctg6_0	funannotate	CDS	4252084	4252166	.	-	0	ID=TetragonulaCarbonaria_021353-T1.cds;Parent=TetragonulaCarbonaria_021353-T1
ctg6_0	funannotate	CDS	4251559	4251637	.	-	0	ID=TetragonulaCarbonaria_021353-T1.cds;Parent=TetragonulaCarbonaria_021353-T1
ctg6_0	funannotate	CDS	4250769	4251114	.	-	0	ID=TetragonulaCarbonaria_021353-T1.cds;Parent=TetragonulaCarbonaria_021353-T1
ctg6_0	funannotate	CDS	4250271	4250526	.	-	0	ID=TetragonulaCarbonaria_021353-T1.cds;Parent=TetragonulaCarbonaria_021353-T1
ctg6_0	funannotate	CDS	4249655	4249812	.	-	0	ID=TetragonulaCarbonaria_021353-T1.cds;Parent=TetragonulaCarbonaria_021353-T1
ctg6_0	funannotate	CDS	4249289	4249428	.	-	0	ID=TetragonulaCarbonaria_021353-T1.cds;Parent=TetragonulaCarbonaria_021353-T1
ctg6_0	funannotate	CDS	4248715	4248753	.	-	0	ID=TetragonulaCarbonaria_021353-T1.cds;Parent=TetragonulaCarbonaria_021353-T1
ctg6_0	funannotate	CDS	4246717	4246851	.	-	0	ID=TetragonulaCarbonaria_021353-T1.cds;Parent=TetragonulaCarbonaria_021353-T1
ctg6_0	funannotate	CDS	4246103	4246549	.	-	0	ID=TetragonulaCarbonaria_021353-T1.cds;Parent=TetragonulaCarbonaria_021353-T1
ctg6_0	funannotate	CDS	4245763	4245965	.	-	0	ID=TetragonulaCarbonaria_021353-T1.cds;Parent=TetragonulaCarbonaria_021353-T1
ctg6_0	funannotate	CDS	4245562	4245679	.	-	0	ID=TetragonulaCarbonaria_021353-T1.cds;Parent=TetragonulaCarbonaria_021353-T1
ctg6_0	funannotate	CDS	4244665	4244837	.	-	0	ID=TetragonulaCarbonaria_021353-T1.cds;Parent=TetragonulaCarbonaria_021353-T1
ctg6_0	funannotate	CDS	4243894	4244072	.	-	0	ID=TetragonulaCarbonaria_021353-T1.cds;Parent=TetragonulaCarbonaria_021353-T1
ctg6_0	funannotate	CDS	4241936	4242073	.	-	0	ID=TetragonulaCarbonaria_021353-T1.cds;Parent=TetragonulaCarbonaria_021353-T1
ctg6_0	funannotate	CDS	4241642	4241760	.	-	0	ID=TetragonulaCarbonaria_021353-T1.cds;Parent=TetragonulaCarbonaria_021353-T1
ctg6_0	funannotate	CDS	4240644	4241010	.	-	0	ID=TetragonulaCarbonaria_021353-T1.cds;Parent=TetragonulaCarbonaria_021353-T1
ctg6_0	funannotate	CDS	4240461	4240551	.	-	0	ID=TetragonulaCarbonaria_021353-T1.cds;Parent=TetragonulaCarbonaria_021353-T1
ctg6_0	funannotate	CDS	4240244	4240359	.	-	0	ID=TetragonulaCarbonaria_021353-T1.cds;Parent=TetragonulaCarbonaria_021353-T1
ctg6_0	funannotate	CDS	4239537	4240077	.	-	0	ID=TetragonulaCarbonaria_021353-T1.cds;Parent=TetragonulaCarbonaria_021353-T1
ctg6_0	funannotate	CDS	4239224	4239413	.	-	0	ID=TetragonulaCarbonaria_021353-T1.cds;Parent=TetragonulaCarbonaria_021353-T1
ctg6_0	funannotate	CDS	4238621	4238868	.	-	0	ID=TetragonulaCarbonaria_021353-T1.cds;Parent=TetragonulaCarbonaria_021353-T1
ctg6_0	funannotate	CDS	4238249	4238514	.	-	0	ID=TetragonulaCarbonaria_021353-T1.cds;Parent=TetragonulaCarbonaria_021353-T1
ctg6_0	funannotate	CDS	4237379	4237619	.	-	0	ID=TetragonulaCarbonaria_021353-T1.cds;Parent=TetragonulaCarbonaria_021353-T1
ctg6_0	funannotate	CDS	4237156	4237292	.	-	0	ID=TetragonulaCarbonaria_021353-T1.cds;Parent=TetragonulaCarbonaria_021353-T1
ctg6_0	funannotate	CDS	4236960	4237061	.	-	0	ID=TetragonulaCarbonaria_021353-T1.cds;Parent=TetragonulaCarbonaria_021353-T1
ctg6_0	funannotate	CDS	4236743	4236842	.	-	0	ID=TetragonulaCarbonaria_021353-T1.cds;Parent=TetragonulaCarbonaria_021353-T1
ctg6_0	funannotate	CDS	15226304	15226400	.	+	0	ID=TetragonulaCarbonaria_022386-T1.cds;Parent=TetragonulaCarbonaria_022386-T1
ctg6_0	funannotate	CDS	15226484	15226946	.	+	0	ID=TetragonulaCarbonaria_022386-T1.cds;Parent=TetragonulaCarbonaria_022386-T1
ctg6_0	funannotate	CDS	15227019	15227325	.	+	0	ID=TetragonulaCarbonaria_022386-T1.cds;Parent=TetragonulaCarbonaria_022386-T1
ctg6_0	funannotate	CDS	15227412	15227844	.	+	0	ID=TetragonulaCarbonaria_022386-T1.cds;Parent=TetragonulaCarbonaria_022386-T1
ctg6_0	funannotate	CDS	15227986	15228029	.	+	0	ID=TetragonulaCarbonaria_022386-T1.cds;Parent=TetragonulaCarbonaria_022386-T1
ctg6_0	funannotate	exon	9647481	9647702	.	-	.	ID=TetragonulaCarbonaria_021825-T1.exon3;Parent=TetragonulaCarbonaria_021825-T1
ctg6_0	funannotate	exon	9652786	9652915	.	-	.	ID=TetragonulaCarbonaria_021825-T1.exon2;Parent=TetragonulaCarbonaria_021825-T1
ctg6_0	funannotate	exon	9653022	9653071	.	-	.	ID=TetragonulaCarbonaria_021825-T1.exon1;Parent=TetragonulaCarbonaria_021825-T1
ctg6_0	funannotate	exon	2192261	2192544	.	+	.	ID=TetragonulaCarbonaria_021158-T1.exon8;Parent=TetragonulaCarbonaria_021158-T1
ctg6_0	funannotate	exon	2192631	2192762	.	+	.	ID=TetragonulaCarbonaria_021158-T1.exon9;Parent=TetragonulaCarbonaria_021158-T1
ctg6_0	funannotate	exon	16514146	16514335	.	-	.	ID=TetragonulaCarbonaria_022544-T1.exon6;Parent=TetragonulaCarbonaria_022544-T1
ctg6_0	funannotate	exon	2191325	2191598	.	+	.	ID=TetragonulaCarbonaria_021158-T1.exon6;Parent=TetragonulaCarbonaria_021158-T1
ctg6_0	funannotate	exon	2191676	2192182	.	+	.	ID=TetragonulaCarbonaria_021158-T1.exon7;Parent=TetragonulaCarbonaria_021158-T1
ctg6_0	funannotate	exon	2190706	2190998	.	+	.	ID=TetragonulaCarbonaria_021158-T1.exon4;Parent=TetragonulaCarbonaria_021158-T1
ctg6_0	funannotate	exon	16515609	16515774	.	-	.	ID=TetragonulaCarbonaria_022544-T1.exon3;Parent=TetragonulaCarbonaria_022544-T1
ctg6_0	funannotate	exon	2191076	2191238	.	+	.	ID=TetragonulaCarbonaria_021158-T1.exon5;Parent=TetragonulaCarbonaria_021158-T1
ctg6_0	funannotate	exon	16515866	16515918	.	-	.	ID=TetragonulaCarbonaria_022544-T1.exon2;Parent=TetragonulaCarbonaria_022544-T1
ctg6_0	funannotate	exon	2190009	2190178	.	+	.	ID=TetragonulaCarbonaria_021158-T1.exon2;Parent=TetragonulaCarbonaria_021158-T1
ctg6_0	funannotate	exon	16514431	16515092	.	-	.	ID=TetragonulaCarbonaria_022544-T1.exon5;Parent=TetragonulaCarbonaria_022544-T1
ctg6_0	funannotate	exon	2190385	2190598	.	+	.	ID=TetragonulaCarbonaria_021158-T1.exon3;Parent=TetragonulaCarbonaria_021158-T1
ctg6_0	funannotate	exon	16515200	16515507	.	-	.	ID=TetragonulaCarbonaria_022544-T1.exon4;Parent=TetragonulaCarbonaria_022544-T1
ctg6_0	funannotate	mRNA	7358424	7359033	.	-	.	ID=TetragonulaCarbonaria_021602-T1;Ontology_term=GO:0007264%2CGO:0005085;Dbxref=PFAM:PF04421%2CInterPro:IPR011057%2CInterPro:IPR007515%2CInterPro:IPR011323;Parent=TetragonulaCarbonaria_021602
ctg6_0	funannotate	exon	2189199	2189456	.	+	.	ID=TetragonulaCarbonaria_021158-T1.exon1;Parent=TetragonulaCarbonaria_021158-T1
ctg6_0	funannotate	exon	16516094	16516109	.	-	.	ID=TetragonulaCarbonaria_022544-T1.exon1;Parent=TetragonulaCarbonaria_022544-T1
ctg6_0	funannotate	exon	1309014	1309631	.	-	.	ID=TetragonulaCarbonaria_021069-T1.exon1;Parent=TetragonulaCarbonaria_021069-T1
ctg6_0	funannotate	exon	5652640	5652841	.	-	.	ID=TetragonulaCarbonaria_021466-T1.exon3;Parent=TetragonulaCarbonaria_021466-T1
ctg6_0	funannotate	exon	6852364	6852415	.	+	.	ID=TetragonulaCarbonaria_021555-T1.exon8;Parent=TetragonulaCarbonaria_021555-T1
ctg6_0	funannotate	exon	16300589	16300724	.	-	.	ID=TetragonulaCarbonaria_022506-T1.exon2;Parent=TetragonulaCarbonaria_022506-T1
ctg6_0	funannotate	exon	5653389	5653639	.	-	.	ID=TetragonulaCarbonaria_021466-T1.exon2;Parent=TetragonulaCarbonaria_021466-T1
ctg6_0	funannotate	exon	6851714	6851888	.	+	.	ID=TetragonulaCarbonaria_021555-T1.exon7;Parent=TetragonulaCarbonaria_021555-T1
ctg6_0	funannotate	exon	16300318	16300514	.	-	.	ID=TetragonulaCarbonaria_022506-T1.exon3;Parent=TetragonulaCarbonaria_022506-T1
ctg6_0	funannotate	exon	5651752	5651923	.	-	.	ID=TetragonulaCarbonaria_021466-T1.exon5;Parent=TetragonulaCarbonaria_021466-T1
ctg6_0	funannotate	exon	5652284	5652504	.	-	.	ID=TetragonulaCarbonaria_021466-T1.exon4;Parent=TetragonulaCarbonaria_021466-T1
ctg6_0	funannotate	exon	6852527	6852710	.	+	.	ID=TetragonulaCarbonaria_021555-T1.exon9;Parent=TetragonulaCarbonaria_021555-T1
ctg6_0	funannotate	exon	16300848	16300987	.	-	.	ID=TetragonulaCarbonaria_022506-T1.exon1;Parent=TetragonulaCarbonaria_022506-T1
ctg6_0	funannotate	exon	5653860	5654037	.	-	.	ID=TetragonulaCarbonaria_021466-T1.exon1;Parent=TetragonulaCarbonaria_021466-T1
ctg6_0	funannotate	exon	6849315	6849566	.	+	.	ID=TetragonulaCarbonaria_021555-T1.exon2;Parent=TetragonulaCarbonaria_021555-T1
ctg6_0	funannotate	mRNA	11973899	11976002	.	-	.	ID=TetragonulaCarbonaria_022063-T1;Parent=TetragonulaCarbonaria_022063
ctg6_0	funannotate	exon	6846463	6846577	.	+	.	ID=TetragonulaCarbonaria_021555-T1.exon1;Parent=TetragonulaCarbonaria_021555-T1
ctg6_0	funannotate	exon	9982071	9982253	.	-	.	ID=TetragonulaCarbonaria_021863-T1.exon3;Parent=TetragonulaCarbonaria_021863-T1
ctg6_0	funannotate	exon	5651198	5651359	.	-	.	ID=TetragonulaCarbonaria_021466-T1.exon7;Parent=TetragonulaCarbonaria_021466-T1
ctg6_0	funannotate	exon	6850346	6850488	.	+	.	ID=TetragonulaCarbonaria_021555-T1.exon4;Parent=TetragonulaCarbonaria_021555-T1
ctg6_0	funannotate	exon	9982362	9982482	.	-	.	ID=TetragonulaCarbonaria_021863-T1.exon2;Parent=TetragonulaCarbonaria_021863-T1
ctg6_0	funannotate	exon	5651461	5651628	.	-	.	ID=TetragonulaCarbonaria_021466-T1.exon6;Parent=TetragonulaCarbonaria_021466-T1
ctg6_0	funannotate	exon	6849859	6850030	.	+	.	ID=TetragonulaCarbonaria_021555-T1.exon3;Parent=TetragonulaCarbonaria_021555-T1
ctg6_0	funannotate	exon	9982748	9983273	.	-	.	ID=TetragonulaCarbonaria_021863-T1.exon1;Parent=TetragonulaCarbonaria_021863-T1
ctg6_0	funannotate	exon	12912394	12913145	.	-	.	ID=TetragonulaCarbonaria_022109-T1.exon1;Parent=TetragonulaCarbonaria_022109-T1
ctg6_0	funannotate	exon	5650711	5650856	.	-	.	ID=TetragonulaCarbonaria_021466-T1.exon9;Parent=TetragonulaCarbonaria_021466-T1
ctg6_0	funannotate	exon	6851548	6851649	.	+	.	ID=TetragonulaCarbonaria_021555-T1.exon6;Parent=TetragonulaCarbonaria_021555-T1
ctg6_0	funannotate	mRNA	2872441	2873415	.	-	.	ID=TetragonulaCarbonaria_021205-T1;Dbxref=PFAM:PF02410%2CInterPro:IPR043519%2CInterPro:IPR004394;Parent=TetragonulaCarbonaria_021205
ctg6_0	funannotate	exon	5650942	5651082	.	-	.	ID=TetragonulaCarbonaria_021466-T1.exon8;Parent=TetragonulaCarbonaria_021466-T1
ctg6_0	funannotate	exon	6851249	6851431	.	+	.	ID=TetragonulaCarbonaria_021555-T1.exon5;Parent=TetragonulaCarbonaria_021555-T1
ctg6_0	funannotate	exon	10973758	10973901	.	-	.	ID=TetragonulaCarbonaria_021952-T1.exon3;Parent=TetragonulaCarbonaria_021952-T1
ctg6_0	funannotate	exon	10974332	10974455	.	-	.	ID=TetragonulaCarbonaria_021952-T1.exon2;Parent=TetragonulaCarbonaria_021952-T1
ctg6_0	funannotate	exon	10974834	10975229	.	-	.	ID=TetragonulaCarbonaria_021952-T1.exon1;Parent=TetragonulaCarbonaria_021952-T1
ctg6_0	funannotate	three_prime_UTR	14203396	14203425	.	-	.	ID=TetragonulaCarbonaria_022256-T1.utr3p1;Parent=TetragonulaCarbonaria_022256-T1
ctg6_0	funannotate	exon	10971079	10971357	.	-	.	ID=TetragonulaCarbonaria_021952-T1.exon7;Parent=TetragonulaCarbonaria_021952-T1
ctg6_0	funannotate	exon	10971461	10971792	.	-	.	ID=TetragonulaCarbonaria_021952-T1.exon6;Parent=TetragonulaCarbonaria_021952-T1
ctg6_0	funannotate	exon	10972133	10972762	.	-	.	ID=TetragonulaCarbonaria_021952-T1.exon5;Parent=TetragonulaCarbonaria_021952-T1
ctg6_0	funannotate	exon	10973501	10973641	.	-	.	ID=TetragonulaCarbonaria_021952-T1.exon4;Parent=TetragonulaCarbonaria_021952-T1
ctg6_0	funannotate	exon	10969707	10969913	.	-	.	ID=TetragonulaCarbonaria_021952-T1.exon9;Parent=TetragonulaCarbonaria_021952-T1
ctg6_0	funannotate	exon	10970069	10970512	.	-	.	ID=TetragonulaCarbonaria_021952-T1.exon8;Parent=TetragonulaCarbonaria_021952-T1
ctg6_0	funannotate	mRNA	10020723	10023902	.	+	.	ID=TetragonulaCarbonaria_021867-T1;Parent=TetragonulaCarbonaria_021867
ctg6_0	funannotate	exon	1726960	1727383	.	+	.	ID=TetragonulaCarbonaria_021101-T1.exon1;Parent=TetragonulaCarbonaria_021101-T1
ctg6_0	funannotate	exon	15932669	15932871	.	-	.	ID=TetragonulaCarbonaria_022453-T1.exon2;Parent=TetragonulaCarbonaria_022453-T1
ctg6_0	funannotate	exon	15932967	15932982	.	-	.	ID=TetragonulaCarbonaria_022453-T1.exon1;Parent=TetragonulaCarbonaria_022453-T1
ctg6_0	funannotate	exon	1728838	1729217	.	+	.	ID=TetragonulaCarbonaria_021101-T1.exon2;Parent=TetragonulaCarbonaria_021101-T1
ctg6_0	funannotate	CDS	9212137	9212146	.	+	0	ID=TetragonulaCarbonaria_021799-T1.cds;Parent=TetragonulaCarbonaria_021799-T1
ctg6_0	funannotate	CDS	9212227	9212410	.	+	0	ID=TetragonulaCarbonaria_021799-T1.cds;Parent=TetragonulaCarbonaria_021799-T1
ctg6_0	funannotate	CDS	9212479	9212588	.	+	0	ID=TetragonulaCarbonaria_021799-T1.cds;Parent=TetragonulaCarbonaria_021799-T1
ctg6_0	funannotate	CDS	9212656	9212804	.	+	0	ID=TetragonulaCarbonaria_021799-T1.cds;Parent=TetragonulaCarbonaria_021799-T1
ctg6_0	funannotate	exon	15930992	15931122	.	-	.	ID=TetragonulaCarbonaria_022453-T1.exon9;Parent=TetragonulaCarbonaria_022453-T1
ctg6_0	funannotate	exon	15931200	15931297	.	-	.	ID=TetragonulaCarbonaria_022453-T1.exon8;Parent=TetragonulaCarbonaria_022453-T1
ctg6_0	funannotate	exon	15931362	15931492	.	-	.	ID=TetragonulaCarbonaria_022453-T1.exon7;Parent=TetragonulaCarbonaria_022453-T1
ctg6_0	funannotate	exon	15931575	15931847	.	-	.	ID=TetragonulaCarbonaria_022453-T1.exon6;Parent=TetragonulaCarbonaria_022453-T1
ctg6_0	funannotate	exon	15931905	15932038	.	-	.	ID=TetragonulaCarbonaria_022453-T1.exon5;Parent=TetragonulaCarbonaria_022453-T1
ctg6_0	funannotate	CDS	16612088	16612247	.	-	0	ID=TetragonulaCarbonaria_022565-T1.cds;Parent=TetragonulaCarbonaria_022565-T1
ctg6_0	funannotate	CDS	16611837	16611976	.	-	0	ID=TetragonulaCarbonaria_022565-T1.cds;Parent=TetragonulaCarbonaria_022565-T1
ctg6_0	funannotate	CDS	16611614	16611717	.	-	0	ID=TetragonulaCarbonaria_022565-T1.cds;Parent=TetragonulaCarbonaria_022565-T1
ctg6_0	funannotate	CDS	16611324	16611543	.	-	0	ID=TetragonulaCarbonaria_022565-T1.cds;Parent=TetragonulaCarbonaria_022565-T1
ctg6_0	funannotate	CDS	16610978	16611193	.	-	0	ID=TetragonulaCarbonaria_022565-T1.cds;Parent=TetragonulaCarbonaria_022565-T1
ctg6_0	funannotate	CDS	16610204	16610491	.	-	0	ID=TetragonulaCarbonaria_022565-T1.cds;Parent=TetragonulaCarbonaria_022565-T1
ctg6_0	funannotate	exon	15932117	15932378	.	-	.	ID=TetragonulaCarbonaria_022453-T1.exon4;Parent=TetragonulaCarbonaria_022453-T1
ctg6_0	funannotate	exon	15932440	15932595	.	-	.	ID=TetragonulaCarbonaria_022453-T1.exon3;Parent=TetragonulaCarbonaria_022453-T1
ctg6_0	funannotate	CDS	11939383	11939585	.	-	0	ID=TetragonulaCarbonaria_022058-T1.cds;Parent=TetragonulaCarbonaria_022058-T1
ctg6_0	funannotate	CDS	11938736	11939060	.	-	0	ID=TetragonulaCarbonaria_022058-T1.cds;Parent=TetragonulaCarbonaria_022058-T1
ctg6_0	funannotate	mRNA	14632054	14636217	.	+	.	ID=TetragonulaCarbonaria_022314-T1;Parent=TetragonulaCarbonaria_022314
ctg6_0	funannotate	mRNA	16563949	16566817	.	-	.	ID=TetragonulaCarbonaria_022555-T1;Dbxref=InterPro:IPR036910%2CPFAM:PF00505%2CPFAM:PF09011%2CInterPro:IPR009071;Parent=TetragonulaCarbonaria_022555
ctg6_0	funannotate	exon	15529388	15529399	.	+	.	ID=TetragonulaCarbonaria_022417-T1.exon3;Parent=TetragonulaCarbonaria_022417-T1
ctg6_0	funannotate	mRNA	8260408	8265223	.	-	.	ID=TetragonulaCarbonaria_021699-T1;Parent=TetragonulaCarbonaria_021699
ctg6_0	funannotate	CDS	14437092	14438090	.	-	0	ID=TetragonulaCarbonaria_022298-T2.cds;Parent=TetragonulaCarbonaria_022298-T2
ctg6_0	funannotate	mRNA	14454890	14455935	.	-	.	ID=TetragonulaCarbonaria_022302-T1;Ontology_term=GO:0033588%2CGO:0002098;Dbxref=InterPro:IPR019519;Parent=TetragonulaCarbonaria_022302
ctg6_0	funannotate	CDS	14886181	14886261	.	+	0	ID=TetragonulaCarbonaria_022337-T1.cds;Parent=TetragonulaCarbonaria_022337-T1
ctg6_0	funannotate	CDS	14886427	14887272	.	+	0	ID=TetragonulaCarbonaria_022337-T1.cds;Parent=TetragonulaCarbonaria_022337-T1
ctg6_0	funannotate	exon	3788576	3788624	.	-	.	ID=TetragonulaCarbonaria_021285-T1.exon1;Parent=TetragonulaCarbonaria_021285-T1
ctg6_0	funannotate	exon	3788243	3788514	.	-	.	ID=TetragonulaCarbonaria_021285-T1.exon2;Parent=TetragonulaCarbonaria_021285-T1
ctg6_0	funannotate	exon	14776048	14776143	.	-	.	ID=TetragonulaCarbonaria_022327-T1.exon2;Parent=TetragonulaCarbonaria_022327-T1
ctg6_0	funannotate	exon	14776231	14776368	.	-	.	ID=TetragonulaCarbonaria_022327-T1.exon1;Parent=TetragonulaCarbonaria_022327-T1
ctg6_0	funannotate	exon	3304085	3304420	.	-	.	ID=TetragonulaCarbonaria_021249-T1.exon2;Parent=TetragonulaCarbonaria_021249-T1
ctg6_0	funannotate	exon	3304476	3304834	.	-	.	ID=TetragonulaCarbonaria_021249-T1.exon1;Parent=TetragonulaCarbonaria_021249-T1
ctg6_0	funannotate	three_prime_UTR	6859646	6859872	.	-	.	ID=TetragonulaCarbonaria_021557-T1.utr3p1;Parent=TetragonulaCarbonaria_021557-T1
ctg6_0	funannotate	mRNA	11884373	11888182	.	-	.	ID=TetragonulaCarbonaria_022051-T1;Dbxref=PFAM:PF07898%2CInterPro:IPR012464;Parent=TetragonulaCarbonaria_022051
ctg6_0	funannotate	exon	9978862	9978943	.	-	.	ID=TetragonulaCarbonaria_021862-T1.exon1;Parent=TetragonulaCarbonaria_021862-T1
ctg6_0	funannotate	mRNA	14344883	14363829	.	-	.	ID=TetragonulaCarbonaria_022280-T1;Dbxref=PFAM:PF06650%2CPFAM:PF12624%2CPFAM:PF16908%2CPFAM:PF16910%2CInterPro:IPR031646%2CInterPro:IPR031642%2CInterPro:IPR026847%2CInterPro:IPR026854%2CInterPro:IPR009543;Parent=TetragonulaCarbonaria_022280
ctg6_0	funannotate	exon	6858411	6858694	.	-	.	ID=TetragonulaCarbonaria_021556-T1.exon2;Parent=TetragonulaCarbonaria_021556-T1
ctg6_0	funannotate	exon	15051137	15051301	.	-	.	ID=TetragonulaCarbonaria_022363-T1.exon3;Parent=TetragonulaCarbonaria_022363-T1
ctg6_0	funannotate	exon	6858191	6858328	.	-	.	ID=TetragonulaCarbonaria_021556-T1.exon3;Parent=TetragonulaCarbonaria_021556-T1
ctg6_0	funannotate	exon	15051626	15052156	.	-	.	ID=TetragonulaCarbonaria_022363-T1.exon1;Parent=TetragonulaCarbonaria_022363-T1
ctg6_0	funannotate	exon	6859103	6859238	.	-	.	ID=TetragonulaCarbonaria_021556-T1.exon1;Parent=TetragonulaCarbonaria_021556-T1
ctg6_0	funannotate	exon	15051391	15051552	.	-	.	ID=TetragonulaCarbonaria_022363-T1.exon2;Parent=TetragonulaCarbonaria_022363-T1
ctg6_0	funannotate	exon	6857400	6857554	.	-	.	ID=TetragonulaCarbonaria_021556-T1.exon6;Parent=TetragonulaCarbonaria_021556-T1
ctg6_0	funannotate	exon	6857220	6857283	.	-	.	ID=TetragonulaCarbonaria_021556-T1.exon7;Parent=TetragonulaCarbonaria_021556-T1
ctg6_0	funannotate	exon	6857816	6858114	.	-	.	ID=TetragonulaCarbonaria_021556-T1.exon4;Parent=TetragonulaCarbonaria_021556-T1
ctg6_0	funannotate	exon	6857631	6857733	.	-	.	ID=TetragonulaCarbonaria_021556-T1.exon5;Parent=TetragonulaCarbonaria_021556-T1
ctg6_0	funannotate	exon	9654698	9655004	.	-	.	ID=TetragonulaCarbonaria_021826-T1.exon7;Parent=TetragonulaCarbonaria_021826-T1
ctg6_0	funannotate	five_prime_UTR	16478665	16478749	.	+	.	ID=TetragonulaCarbonaria_022540-T1.utr5p1;Parent=TetragonulaCarbonaria_022540-T1
ctg6_0	funannotate	exon	9655079	9655397	.	-	.	ID=TetragonulaCarbonaria_021826-T1.exon6;Parent=TetragonulaCarbonaria_021826-T1
ctg6_0	funannotate	exon	9654339	9654614	.	-	.	ID=TetragonulaCarbonaria_021826-T1.exon8;Parent=TetragonulaCarbonaria_021826-T1
ctg6_0	funannotate	exon	9658717	9658749	.	-	.	ID=TetragonulaCarbonaria_021826-T1.exon1;Parent=TetragonulaCarbonaria_021826-T1
ctg6_0	funannotate	exon	9656168	9656965	.	-	.	ID=TetragonulaCarbonaria_021826-T1.exon3;Parent=TetragonulaCarbonaria_021826-T1
ctg6_0	funannotate	exon	9657039	9658491	.	-	.	ID=TetragonulaCarbonaria_021826-T1.exon2;Parent=TetragonulaCarbonaria_021826-T1
ctg6_0	funannotate	exon	9655471	9655847	.	-	.	ID=TetragonulaCarbonaria_021826-T1.exon5;Parent=TetragonulaCarbonaria_021826-T1
ctg6_0	funannotate	exon	9655923	9656102	.	-	.	ID=TetragonulaCarbonaria_021826-T1.exon4;Parent=TetragonulaCarbonaria_021826-T1
ctg6_0	funannotate	exon	13292770	13293019	.	-	.	ID=TetragonulaCarbonaria_022146-T1.exon2;Parent=TetragonulaCarbonaria_022146-T1
ctg6_0	funannotate	exon	13294504	13294650	.	-	.	ID=TetragonulaCarbonaria_022146-T1.exon1;Parent=TetragonulaCarbonaria_022146-T1
ctg6_0	funannotate	mRNA	16511573	16512347	.	+	.	ID=TetragonulaCarbonaria_022543-T1;Ontology_term=GO:0006913%2CGO:0005525%2CGO:0003924;Dbxref=InterPro:IPR002041%2CPFAM:PF00025%2CInterPro:IPR001806%2CPFAM:PF08477%2CPFAM:PF00071%2CInterPro:IPR027417%2CInterPro:IPR005225;Parent=TetragonulaCarbonaria_022543
ctg6_0	funannotate	mRNA	8142927	8147531	.	+	.	ID=TetragonulaCarbonaria_021687-T1;Parent=TetragonulaCarbonaria_021687
ctg6_0	funannotate	mRNA	14326381	14340588	.	+	.	ID=TetragonulaCarbonaria_022279-T1;Ontology_term=GO:0003677%2CGO:0035060%2CGO:0016514%2CGO:0006338;Dbxref=PFAM:PF12031%2CInterPro:IPR036431%2CInterPro:IPR033388%2CPFAM:PF01388%2CInterPro:IPR001606%2CInterPro:IPR016024%2CInterPro:IPR021906;Parent=TetragonulaCarbonaria_022279
ctg6_0	funannotate	mRNA	5617246	5617610	.	+	.	ID=TetragonulaCarbonaria_021458-T1;Parent=TetragonulaCarbonaria_021458
ctg6_0	funannotate	mRNA	5332225	5335195	.	-	.	ID=TetragonulaCarbonaria_021434-T1;Parent=TetragonulaCarbonaria_021434
ctg6_0	funannotate	mRNA	11748632	11751548	.	-	.	ID=TetragonulaCarbonaria_022026-T1;Parent=TetragonulaCarbonaria_022026
ctg6_0	funannotate	exon	13602951	13603177	.	+	.	ID=TetragonulaCarbonaria_022183-T1.exon1;Parent=TetragonulaCarbonaria_022183-T1
ctg6_0	funannotate	exon	13603407	13603662	.	+	.	ID=TetragonulaCarbonaria_022183-T1.exon2;Parent=TetragonulaCarbonaria_022183-T1
ctg6_0	funannotate	exon	13604446	13604694	.	+	.	ID=TetragonulaCarbonaria_022183-T1.exon3;Parent=TetragonulaCarbonaria_022183-T1
ctg6_0	funannotate	exon	13604775	13605007	.	+	.	ID=TetragonulaCarbonaria_022183-T1.exon4;Parent=TetragonulaCarbonaria_022183-T1
ctg6_0	funannotate	exon	13605101	13605366	.	+	.	ID=TetragonulaCarbonaria_022183-T1.exon5;Parent=TetragonulaCarbonaria_022183-T1
ctg6_0	funannotate	exon	13605501	13605853	.	+	.	ID=TetragonulaCarbonaria_022183-T1.exon6;Parent=TetragonulaCarbonaria_022183-T1
ctg6_0	funannotate	exon	13605934	13607338	.	+	.	ID=TetragonulaCarbonaria_022183-T1.exon7;Parent=TetragonulaCarbonaria_022183-T1
ctg6_0	funannotate	exon	13607763	13608083	.	+	.	ID=TetragonulaCarbonaria_022183-T1.exon8;Parent=TetragonulaCarbonaria_022183-T1
ctg6_0	funannotate	exon	13608174	13608366	.	+	.	ID=TetragonulaCarbonaria_022183-T1.exon9;Parent=TetragonulaCarbonaria_022183-T1
ctg6_0	funannotate	CDS	5212306	5212500	.	-	0	ID=TetragonulaCarbonaria_021427-T1.cds;Parent=TetragonulaCarbonaria_021427-T1
ctg6_0	funannotate	CDS	5209398	5209432	.	-	0	ID=TetragonulaCarbonaria_021427-T1.cds;Parent=TetragonulaCarbonaria_021427-T1
ctg6_0	funannotate	CDS	5209151	5209265	.	-	0	ID=TetragonulaCarbonaria_021427-T1.cds;Parent=TetragonulaCarbonaria_021427-T1
ctg6_0	funannotate	mRNA	5414283	5415337	.	+	.	ID=TetragonulaCarbonaria_021446-T1;Parent=TetragonulaCarbonaria_021446
ctg6_0	funannotate	mRNA	14991372	14994787	.	+	.	ID=TetragonulaCarbonaria_022351-T1;Ontology_term=GO:0006289%2CGO:0006367%2CGO:0003677%2CGO:0005524%2CGO:0016787%2CGO:0003678;Dbxref=InterPro:IPR032830%2CInterPro:IPR014001%2CPFAM:PF13625%2CInterPro:IPR006935%2CInterPro:IPR032438%2CInterPro:IPR001650%2CPFAM:PF00271%2CPFAM:PF04851%2CPFAM:PF16203%2CInterPro:IPR027417%2CInterPro:IPR001161%2CPFAM:PF00176;Parent=TetragonulaCarbonaria_022351
ctg6_0	funannotate	mRNA	11826344	11827195	.	-	.	ID=TetragonulaCarbonaria_022038-T1;Dbxref=PFAM:PF07898%2CInterPro:IPR012464;Parent=TetragonulaCarbonaria_022038
ctg6_0	funannotate	mRNA	12912394	12913145	.	-	.	ID=TetragonulaCarbonaria_022109-T1;Dbxref=InterPro:IPR039847;Parent=TetragonulaCarbonaria_022109
ctg6_0	funannotate	exon	6576106	6576189	.	-	.	ID=TetragonulaCarbonaria_021519-T1.exon1;Parent=TetragonulaCarbonaria_021519-T1
ctg6_0	funannotate	exon	4475851	4476343	.	-	.	ID=TetragonulaCarbonaria_021375-T1.exon3;Parent=TetragonulaCarbonaria_021375-T1
ctg6_0	funannotate	exon	6575602	6576027	.	-	.	ID=TetragonulaCarbonaria_021519-T1.exon2;Parent=TetragonulaCarbonaria_021519-T1
ctg6_0	funannotate	CDS	14069526	14071543	.	+	0	ID=TetragonulaCarbonaria_022237-T1.cds;Parent=TetragonulaCarbonaria_022237-T1
ctg6_0	funannotate	CDS	14071766	14071817	.	+	0	ID=TetragonulaCarbonaria_022237-T1.cds;Parent=TetragonulaCarbonaria_022237-T1
ctg6_0	funannotate	CDS	14071909	14072112	.	+	0	ID=TetragonulaCarbonaria_022237-T1.cds;Parent=TetragonulaCarbonaria_022237-T1
ctg6_0	funannotate	exon	4479657	4479848	.	-	.	ID=TetragonulaCarbonaria_021375-T1.exon2;Parent=TetragonulaCarbonaria_021375-T1
ctg6_0	funannotate	exon	4480726	4480863	.	-	.	ID=TetragonulaCarbonaria_021375-T1.exon1;Parent=TetragonulaCarbonaria_021375-T1
ctg6_0	funannotate	mRNA	16621266	16628839	.	-	.	ID=TetragonulaCarbonaria_022567-T1;Ontology_term=GO:0005543%2CGO:0005515%2CGO:0007165;Dbxref=InterPro:IPR001849%2CInterPro:IPR001478%2CInterPro:IPR011993%2CInterPro:IPR008936%2CInterPro:IPR036034%2CPFAM:PF17820%2CInterPro:IPR000198%2CPFAM:PF15410%2CPFAM:PF00620%2CInterPro:IPR041489%2CPFAM:PF00169%2CInterPro:IPR001605%2CPFAM:PF00595%2CInterPro:IPR041681;Parent=TetragonulaCarbonaria_022567
ctg6_0	funannotate	exon	3791202	3794539	.	+	.	ID=TetragonulaCarbonaria_021286-T1.exon1;Parent=TetragonulaCarbonaria_021286-T1
ctg6_0	funannotate	mRNA	16250586	16253458	.	+	.	ID=TetragonulaCarbonaria_022496-T1;Ontology_term=GO:0016020%2CGO:0016021%2CGO:0055085%2CGO:0022857;Dbxref=InterPro:IPR003663%2CInterPro:IPR005829%2CInterPro:IPR020846%2CInterPro:IPR036259%2CInterPro:IPR005828%2CPFAM:PF07690;Parent=TetragonulaCarbonaria_022496
ctg6_0	funannotate	CDS	7643555	7643586	.	+	0	ID=TetragonulaCarbonaria_021632-T1.cds;Parent=TetragonulaCarbonaria_021632-T1
ctg6_0	funannotate	CDS	7643730	7643752	.	+	0	ID=TetragonulaCarbonaria_021632-T1.cds;Parent=TetragonulaCarbonaria_021632-T1
ctg6_0	funannotate	CDS	7643827	7643951	.	+	0	ID=TetragonulaCarbonaria_021632-T1.cds;Parent=TetragonulaCarbonaria_021632-T1
ctg6_0	funannotate	CDS	7644025	7644075	.	+	0	ID=TetragonulaCarbonaria_021632-T1.cds;Parent=TetragonulaCarbonaria_021632-T1
ctg6_0	funannotate	CDS	10891808	10891813	.	-	0	ID=TetragonulaCarbonaria_021934-T1.cds;Parent=TetragonulaCarbonaria_021934-T1
ctg6_0	funannotate	CDS	10890817	10890894	.	-	0	ID=TetragonulaCarbonaria_021934-T1.cds;Parent=TetragonulaCarbonaria_021934-T1
ctg6_0	funannotate	CDS	10890665	10890743	.	-	0	ID=TetragonulaCarbonaria_021934-T1.cds;Parent=TetragonulaCarbonaria_021934-T1
ctg6_0	funannotate	CDS	10890189	10890433	.	-	0	ID=TetragonulaCarbonaria_021934-T1.cds;Parent=TetragonulaCarbonaria_021934-T1
ctg6_0	funannotate	CDS	1932502	1932852	.	-	0	ID=TetragonulaCarbonaria_021125-T1.cds;Parent=TetragonulaCarbonaria_021125-T1
ctg6_0	funannotate	CDS	1932042	1932185	.	-	0	ID=TetragonulaCarbonaria_021125-T1.cds;Parent=TetragonulaCarbonaria_021125-T1
ctg6_0	funannotate	CDS	1931919	1931975	.	-	0	ID=TetragonulaCarbonaria_021125-T1.cds;Parent=TetragonulaCarbonaria_021125-T1
ctg6_0	funannotate	CDS	10122751	10122857	.	+	0	ID=TetragonulaCarbonaria_021883-T1.cds;Parent=TetragonulaCarbonaria_021883-T1
ctg6_0	funannotate	CDS	10123795	10123957	.	+	0	ID=TetragonulaCarbonaria_021883-T1.cds;Parent=TetragonulaCarbonaria_021883-T1
ctg6_0	funannotate	CDS	11331797	11332000	.	+	0	ID=TetragonulaCarbonaria_021978-T1.cds;Parent=TetragonulaCarbonaria_021978-T1
ctg6_0	funannotate	CDS	11334234	11334482	.	+	0	ID=TetragonulaCarbonaria_021978-T1.cds;Parent=TetragonulaCarbonaria_021978-T1
ctg6_0	funannotate	CDS	11336375	11336536	.	+	0	ID=TetragonulaCarbonaria_021978-T1.cds;Parent=TetragonulaCarbonaria_021978-T1
ctg6_0	funannotate	CDS	11339244	11339529	.	+	0	ID=TetragonulaCarbonaria_021978-T1.cds;Parent=TetragonulaCarbonaria_021978-T1
ctg6_0	funannotate	CDS	11340400	11340866	.	+	0	ID=TetragonulaCarbonaria_021978-T1.cds;Parent=TetragonulaCarbonaria_021978-T1
ctg6_0	funannotate	CDS	11341719	11341979	.	+	0	ID=TetragonulaCarbonaria_021978-T1.cds;Parent=TetragonulaCarbonaria_021978-T1
ctg6_0	funannotate	mRNA	14410411	14412528	.	-	.	ID=TetragonulaCarbonaria_022292-T1;Ontology_term=GO:0016021%2CGO:0042626%2CGO:0016887%2CGO:0005524%2CGO:0055085;Dbxref=PFAM:PF00005%2CInterPro:IPR030260%2CInterPro:IPR003439%2CInterPro:IPR017871%2CInterPro:IPR003593%2CInterPro:IPR036640%2CPFAM:PF00664%2CInterPro:IPR039421%2CInterPro:IPR011527%2CInterPro:IPR027417;Parent=TetragonulaCarbonaria_022292
ctg6_0	funannotate	mRNA	15051137	15052156	.	-	.	ID=TetragonulaCarbonaria_022363-T1;Dbxref=PFAM:PF09335%2CInterPro:IPR032816;Parent=TetragonulaCarbonaria_022363
ctg6_0	funannotate	exon	15054196	15054679	.	+	.	ID=TetragonulaCarbonaria_022364-T1.exon1;Parent=TetragonulaCarbonaria_022364-T1
ctg6_0	funannotate	mRNA	5015095	5023040	.	-	.	ID=TetragonulaCarbonaria_021409-T1;Ontology_term=GO:0008194;Dbxref=PFAM:PF04101%2CInterPro:IPR035595%2CPFAM:PF00201%2CInterPro:IPR002213;Parent=TetragonulaCarbonaria_021409
ctg6_0	funannotate	exon	15056284	15056530	.	+	.	ID=TetragonulaCarbonaria_022364-T1.exon6;Parent=TetragonulaCarbonaria_022364-T1
ctg6_0	funannotate	exon	16406512	16406713	.	+	.	ID=TetragonulaCarbonaria_022523-T1.exon12;Parent=TetragonulaCarbonaria_022523-T1
ctg6_0	funannotate	exon	15056614	15057647	.	+	.	ID=TetragonulaCarbonaria_022364-T1.exon7;Parent=TetragonulaCarbonaria_022364-T1
ctg6_0	funannotate	exon	16406809	16406997	.	+	.	ID=TetragonulaCarbonaria_022523-T1.exon13;Parent=TetragonulaCarbonaria_022523-T1
ctg6_0	funannotate	exon	15057733	15058265	.	+	.	ID=TetragonulaCarbonaria_022364-T1.exon8;Parent=TetragonulaCarbonaria_022364-T1
ctg6_0	funannotate	exon	16407062	16407202	.	+	.	ID=TetragonulaCarbonaria_022523-T1.exon14;Parent=TetragonulaCarbonaria_022523-T1
ctg6_0	funannotate	exon	16407313	16407465	.	+	.	ID=TetragonulaCarbonaria_022523-T1.exon15;Parent=TetragonulaCarbonaria_022523-T1
ctg6_0	funannotate	exon	15054747	15055112	.	+	.	ID=TetragonulaCarbonaria_022364-T1.exon2;Parent=TetragonulaCarbonaria_022364-T1
ctg6_0	funannotate	exon	15055198	15055374	.	+	.	ID=TetragonulaCarbonaria_022364-T1.exon3;Parent=TetragonulaCarbonaria_022364-T1
ctg6_0	funannotate	exon	15055460	15055929	.	+	.	ID=TetragonulaCarbonaria_022364-T1.exon4;Parent=TetragonulaCarbonaria_022364-T1
ctg6_0	funannotate	exon	15525393	15525461	.	-	.	ID=TetragonulaCarbonaria_022416-T1.exon1;Parent=TetragonulaCarbonaria_022416-T1
ctg6_0	funannotate	exon	15056015	15056216	.	+	.	ID=TetragonulaCarbonaria_022364-T1.exon5;Parent=TetragonulaCarbonaria_022364-T1
ctg6_0	funannotate	exon	16404040	16404171	.	+	.	ID=TetragonulaCarbonaria_022523-T1.exon10;Parent=TetragonulaCarbonaria_022523-T1
ctg6_0	funannotate	exon	16406175	16406440	.	+	.	ID=TetragonulaCarbonaria_022523-T1.exon11;Parent=TetragonulaCarbonaria_022523-T1
ctg6_0	funannotate	mRNA	5026004	5029612	.	-	.	ID=TetragonulaCarbonaria_021410-T1;Ontology_term=GO:0008194;Dbxref=PFAM:PF04101%2CInterPro:IPR035595%2CPFAM:PF00201%2CInterPro:IPR002213;Parent=TetragonulaCarbonaria_021410
ctg6_0	funannotate	exon	1732040	1732283	.	-	.	ID=TetragonulaCarbonaria_021102-T1.exon3;Parent=TetragonulaCarbonaria_021102-T1
ctg6_0	funannotate	five_prime_UTR	8518839	8519158	.	-	.	ID=TetragonulaCarbonaria_021715-T1.utr5p1;Parent=TetragonulaCarbonaria_021715-T1
ctg6_0	funannotate	exon	1731118	1731366	.	-	.	ID=TetragonulaCarbonaria_021102-T1.exon4;Parent=TetragonulaCarbonaria_021102-T1
ctg6_0	funannotate	exon	1748977	1749031	.	-	.	ID=TetragonulaCarbonaria_021102-T1.exon1;Parent=TetragonulaCarbonaria_021102-T1
ctg6_0	funannotate	exon	1747580	1747832	.	-	.	ID=TetragonulaCarbonaria_021102-T1.exon2;Parent=TetragonulaCarbonaria_021102-T1
ctg6_0	funannotate	mRNA	11584511	11596044	.	-	.	ID=TetragonulaCarbonaria_022002-T1;Ontology_term=GO:0016021%2CGO:0004930%2CGO:0007186;Dbxref=InterPro:IPR017452%2CInterPro:IPR000276%2CPFAM:PF00001;Parent=TetragonulaCarbonaria_022002
ctg6_0	funannotate	exon	15517902	15518209	.	-	.	ID=TetragonulaCarbonaria_022416-T1.exon3;Parent=TetragonulaCarbonaria_022416-T1
ctg6_0	funannotate	exon	15518279	15518401	.	-	.	ID=TetragonulaCarbonaria_022416-T1.exon2;Parent=TetragonulaCarbonaria_022416-T1
ctg6_0	funannotate	exon	15517633	15517741	.	-	.	ID=TetragonulaCarbonaria_022416-T1.exon4;Parent=TetragonulaCarbonaria_022416-T1
ctg6_0	funannotate	exon	4116837	4116912	.	-	.	ID=TetragonulaCarbonaria_021338-T1.exon2;Parent=TetragonulaCarbonaria_021338-T1
ctg6_0	funannotate	mRNA	14045223	14050288	.	-	.	ID=TetragonulaCarbonaria_022231-T1;Ontology_term=GO:0006418%2CGO:0006438%2CGO:0004812%2CGO:0005524%2CGO:0004832%2CGO:0002161%2CGO:0000166;Dbxref=InterPro:IPR013155%2CInterPro:IPR009008%2CInterPro:IPR036282%2CPFAM:PF08264%2CInterPro:IPR033705%2CInterPro:IPR002300%2CInterPro:IPR002303%2CInterPro:IPR014729%2CInterPro:IPR009080%2CPFAM:PF00133%2CInterPro:IPR001412;Parent=TetragonulaCarbonaria_022231
ctg6_0	funannotate	CDS	979901	980211	.	+	0	ID=TetragonulaCarbonaria_021051-T1.cds;Parent=TetragonulaCarbonaria_021051-T1
ctg6_0	funannotate	CDS	980298	980553	.	+	0	ID=TetragonulaCarbonaria_021051-T1.cds;Parent=TetragonulaCarbonaria_021051-T1
ctg6_0	funannotate	exon	9063644	9063808	.	-	.	ID=TetragonulaCarbonaria_021773-T1.exon3;Parent=TetragonulaCarbonaria_021773-T1
ctg6_0	funannotate	exon	9067385	9067506	.	-	.	ID=TetragonulaCarbonaria_021773-T1.exon1;Parent=TetragonulaCarbonaria_021773-T1
ctg6_0	funannotate	exon	4119291	4119724	.	-	.	ID=TetragonulaCarbonaria_021338-T1.exon1;Parent=TetragonulaCarbonaria_021338-T1
ctg6_0	funannotate	exon	9067159	9067288	.	-	.	ID=TetragonulaCarbonaria_021773-T1.exon2;Parent=TetragonulaCarbonaria_021773-T1
ctg6_0	funannotate	exon	7777597	7777824	.	+	.	ID=TetragonulaCarbonaria_021645-T1.exon1;Parent=TetragonulaCarbonaria_021645-T1
ctg6_0	funannotate	mRNA	5159258	5165044	.	+	.	ID=TetragonulaCarbonaria_021422-T1;Parent=TetragonulaCarbonaria_021422
ctg6_0	funannotate	exon	7777976	7778221	.	+	.	ID=TetragonulaCarbonaria_021645-T1.exon2;Parent=TetragonulaCarbonaria_021645-T1
ctg6_0	funannotate	mRNA	11704926	11705123	.	-	.	ID=TetragonulaCarbonaria_022014-T1;Parent=TetragonulaCarbonaria_022014
ctg6_0	funannotate	exon	11931049	11931847	.	+	.	ID=TetragonulaCarbonaria_022057-T1.exon1;Parent=TetragonulaCarbonaria_022057-T1
ctg6_0	funannotate	exon	11936901	11937766	.	+	.	ID=TetragonulaCarbonaria_022057-T1.exon2;Parent=TetragonulaCarbonaria_022057-T1
ctg6_0	funannotate	exon	10609433	10609573	.	+	.	ID=TetragonulaCarbonaria_021915-T1.exon1;Parent=TetragonulaCarbonaria_021915-T1
ctg6_0	funannotate	exon	10613836	10614060	.	+	.	ID=TetragonulaCarbonaria_021915-T1.exon2;Parent=TetragonulaCarbonaria_021915-T1
ctg6_0	funannotate	exon	988389	988726	.	-	.	ID=TetragonulaCarbonaria_021052-T2.exon8;Parent=TetragonulaCarbonaria_021052-T2
ctg6_0	funannotate	mRNA	14119169	14129105	.	-	.	ID=TetragonulaCarbonaria_022243-T1;Ontology_term=GO:0016021%2CGO:0055085%2CGO:0042626%2CGO:0016887%2CGO:0005524;Dbxref=PFAM:PF00005%2CInterPro:IPR003439%2CInterPro:IPR017871%2CInterPro:IPR003593%2CInterPro:IPR036640%2CPFAM:PF00664%2CInterPro:IPR011527%2CInterPro:IPR027417;Parent=TetragonulaCarbonaria_022243
ctg6_0	funannotate	exon	988179	988313	.	-	.	ID=TetragonulaCarbonaria_021052-T2.exon9;Parent=TetragonulaCarbonaria_021052-T2
ctg6_0	funannotate	exon	989016	989416	.	-	.	ID=TetragonulaCarbonaria_021052-T2.exon6;Parent=TetragonulaCarbonaria_021052-T2
ctg6_0	funannotate	exon	988791	988936	.	-	.	ID=TetragonulaCarbonaria_021052-T2.exon7;Parent=TetragonulaCarbonaria_021052-T2
ctg6_0	funannotate	mRNA	7816107	7817049	.	+	.	ID=TetragonulaCarbonaria_021651-T1;Parent=TetragonulaCarbonaria_021651
ctg6_0	funannotate	exon	991144	991222	.	-	.	ID=TetragonulaCarbonaria_021052-T2.exon1;Parent=TetragonulaCarbonaria_021052-T2
ctg6_0	funannotate	CDS	16020642	16020935	.	+	0	ID=TetragonulaCarbonaria_022470-T1.cds;Parent=TetragonulaCarbonaria_022470-T1
ctg6_0	funannotate	CDS	16021109	16021267	.	+	0	ID=TetragonulaCarbonaria_022470-T1.cds;Parent=TetragonulaCarbonaria_022470-T1
ctg6_0	funannotate	CDS	16021343	16021538	.	+	0	ID=TetragonulaCarbonaria_022470-T1.cds;Parent=TetragonulaCarbonaria_022470-T1
ctg6_0	funannotate	CDS	16021623	16021750	.	+	0	ID=TetragonulaCarbonaria_022470-T1.cds;Parent=TetragonulaCarbonaria_022470-T1
ctg6_0	funannotate	CDS	16021820	16022070	.	+	0	ID=TetragonulaCarbonaria_022470-T1.cds;Parent=TetragonulaCarbonaria_022470-T1
ctg6_0	funannotate	CDS	16022152	16022386	.	+	0	ID=TetragonulaCarbonaria_022470-T1.cds;Parent=TetragonulaCarbonaria_022470-T1
ctg6_0	funannotate	CDS	16022465	16022657	.	+	0	ID=TetragonulaCarbonaria_022470-T1.cds;Parent=TetragonulaCarbonaria_022470-T1
ctg6_0	funannotate	CDS	16022749	16023008	.	+	0	ID=TetragonulaCarbonaria_022470-T1.cds;Parent=TetragonulaCarbonaria_022470-T1
ctg6_0	funannotate	exon	989938	990133	.	-	.	ID=TetragonulaCarbonaria_021052-T2.exon4;Parent=TetragonulaCarbonaria_021052-T2
ctg6_0	funannotate	exon	1308596	1308871	.	-	.	ID=TetragonulaCarbonaria_021068-T1.exon1;Parent=TetragonulaCarbonaria_021068-T1
ctg6_0	funannotate	exon	989508	989797	.	-	.	ID=TetragonulaCarbonaria_021052-T2.exon5;Parent=TetragonulaCarbonaria_021052-T2
ctg6_0	funannotate	exon	990797	990978	.	-	.	ID=TetragonulaCarbonaria_021052-T2.exon2;Parent=TetragonulaCarbonaria_021052-T2
ctg6_0	funannotate	exon	990225	990487	.	-	.	ID=TetragonulaCarbonaria_021052-T2.exon3;Parent=TetragonulaCarbonaria_021052-T2
ctg6_0	funannotate	CDS	6022576	6022887	.	-	0	ID=TetragonulaCarbonaria_021497-T1.cds;Parent=TetragonulaCarbonaria_021497-T1
ctg6_0	funannotate	mRNA	8039592	8041321	.	-	.	ID=TetragonulaCarbonaria_021675-T1;Dbxref=InterPro:IPR000408%2CPFAM:PF13540%2CPFAM:PF00415%2CInterPro:IPR009091;Parent=TetragonulaCarbonaria_021675
ctg6_0	funannotate	CDS	14238617	14238805	.	+	0	ID=TetragonulaCarbonaria_022263-T1.cds;Parent=TetragonulaCarbonaria_022263-T1
ctg6_0	funannotate	CDS	14239420	14239697	.	+	0	ID=TetragonulaCarbonaria_022263-T1.cds;Parent=TetragonulaCarbonaria_022263-T1
ctg6_0	funannotate	CDS	14239785	14239940	.	+	0	ID=TetragonulaCarbonaria_022263-T1.cds;Parent=TetragonulaCarbonaria_022263-T1
ctg6_0	funannotate	CDS	14240021	14240614	.	+	0	ID=TetragonulaCarbonaria_022263-T1.cds;Parent=TetragonulaCarbonaria_022263-T1
ctg6_0	funannotate	CDS	14240700	14242842	.	+	0	ID=TetragonulaCarbonaria_022263-T1.cds;Parent=TetragonulaCarbonaria_022263-T1
ctg6_0	funannotate	mRNA	14257669	14257827	.	-	.	ID=TetragonulaCarbonaria_022267-T1;Dbxref=InterPro:IPR036420;Parent=TetragonulaCarbonaria_022267
ctg6_0	funannotate	CDS	15525393	15525461	.	-	0	ID=TetragonulaCarbonaria_022416-T1.cds;Parent=TetragonulaCarbonaria_022416-T1
ctg6_0	funannotate	CDS	15518279	15518401	.	-	0	ID=TetragonulaCarbonaria_022416-T1.cds;Parent=TetragonulaCarbonaria_022416-T1
ctg6_0	funannotate	CDS	15517902	15518209	.	-	0	ID=TetragonulaCarbonaria_022416-T1.cds;Parent=TetragonulaCarbonaria_022416-T1
ctg6_0	funannotate	CDS	15517633	15517741	.	-	0	ID=TetragonulaCarbonaria_022416-T1.cds;Parent=TetragonulaCarbonaria_022416-T1
ctg6_0	funannotate	CDS	7367712	7367719	.	-	0	ID=TetragonulaCarbonaria_021606-T1.cds;Parent=TetragonulaCarbonaria_021606-T1
ctg6_0	funannotate	CDS	7367449	7367507	.	-	0	ID=TetragonulaCarbonaria_021606-T1.cds;Parent=TetragonulaCarbonaria_021606-T1
ctg6_0	funannotate	CDS	7367108	7367307	.	-	0	ID=TetragonulaCarbonaria_021606-T1.cds;Parent=TetragonulaCarbonaria_021606-T1
ctg6_0	funannotate	CDS	7366924	7367032	.	-	0	ID=TetragonulaCarbonaria_021606-T1.cds;Parent=TetragonulaCarbonaria_021606-T1
ctg6_0	funannotate	CDS	7366725	7366859	.	-	0	ID=TetragonulaCarbonaria_021606-T1.cds;Parent=TetragonulaCarbonaria_021606-T1
ctg6_0	funannotate	CDS	7366552	7366667	.	-	0	ID=TetragonulaCarbonaria_021606-T1.cds;Parent=TetragonulaCarbonaria_021606-T1
ctg6_0	funannotate	CDS	7366320	7366487	.	-	0	ID=TetragonulaCarbonaria_021606-T1.cds;Parent=TetragonulaCarbonaria_021606-T1
ctg6_0	funannotate	CDS	7366080	7366233	.	-	0	ID=TetragonulaCarbonaria_021606-T1.cds;Parent=TetragonulaCarbonaria_021606-T1
ctg6_0	funannotate	CDS	7365856	7366016	.	-	0	ID=TetragonulaCarbonaria_021606-T1.cds;Parent=TetragonulaCarbonaria_021606-T1
ctg6_0	funannotate	CDS	7365589	7365766	.	-	0	ID=TetragonulaCarbonaria_021606-T1.cds;Parent=TetragonulaCarbonaria_021606-T1
ctg6_0	funannotate	CDS	7365241	7365445	.	-	0	ID=TetragonulaCarbonaria_021606-T1.cds;Parent=TetragonulaCarbonaria_021606-T1
ctg6_0	funannotate	CDS	7364956	7365148	.	-	0	ID=TetragonulaCarbonaria_021606-T1.cds;Parent=TetragonulaCarbonaria_021606-T1
ctg6_0	funannotate	exon	3125175	3125321	.	+	.	ID=TetragonulaCarbonaria_021230-T1.exon4;Parent=TetragonulaCarbonaria_021230-T1
ctg6_0	funannotate	exon	3121198	3121308	.	+	.	ID=TetragonulaCarbonaria_021230-T1.exon3;Parent=TetragonulaCarbonaria_021230-T1
ctg6_0	funannotate	exon	3120943	3121027	.	+	.	ID=TetragonulaCarbonaria_021230-T1.exon2;Parent=TetragonulaCarbonaria_021230-T1
ctg6_0	funannotate	exon	3114217	3114398	.	+	.	ID=TetragonulaCarbonaria_021230-T1.exon1;Parent=TetragonulaCarbonaria_021230-T1
ctg6_0	funannotate	CDS	5563033	5563052	.	-	0	ID=TetragonulaCarbonaria_021453-T1.cds;Parent=TetragonulaCarbonaria_021453-T1
ctg6_0	funannotate	CDS	5556397	5556601	.	-	0	ID=TetragonulaCarbonaria_021453-T1.cds;Parent=TetragonulaCarbonaria_021453-T1
ctg6_0	funannotate	mRNA	7225754	7227874	.	-	.	ID=TetragonulaCarbonaria_021592-T1;Parent=TetragonulaCarbonaria_021592
ctg6_0	funannotate	mRNA	14897035	14899867	.	+	.	ID=TetragonulaCarbonaria_022338-T1;Ontology_term=GO:0005515;Dbxref=InterPro:IPR020472%2CInterPro:IPR015943%2CPFAM:PF12894%2CInterPro:IPR001680%2CInterPro:IPR017986%2CInterPro:IPR037264%2CInterPro:IPR036322%2CInterPro:IPR037783%2CInterPro:IPR019775%2CPFAM:PF04494%2CInterPro:IPR006594%2CInterPro:IPR007582%2CPFAM:PF00400;Parent=TetragonulaCarbonaria_022338
ctg6_0	funannotate	exon	7225754	7225885	.	-	.	ID=TetragonulaCarbonaria_021592-T1.exon5;Parent=TetragonulaCarbonaria_021592-T1
ctg6_0	funannotate	exon	7225955	7226224	.	-	.	ID=TetragonulaCarbonaria_021592-T1.exon4;Parent=TetragonulaCarbonaria_021592-T1
ctg6_0	funannotate	exon	7226347	7226856	.	-	.	ID=TetragonulaCarbonaria_021592-T1.exon3;Parent=TetragonulaCarbonaria_021592-T1
ctg6_0	funannotate	exon	7226996	7227328	.	-	.	ID=TetragonulaCarbonaria_021592-T1.exon2;Parent=TetragonulaCarbonaria_021592-T1
ctg6_0	funannotate	exon	7227872	7227874	.	-	.	ID=TetragonulaCarbonaria_021592-T1.exon1;Parent=TetragonulaCarbonaria_021592-T1
ctg6_0	funannotate	exon	16221772	16222092	.	+	.	ID=TetragonulaCarbonaria_022492-T1.exon1;Parent=TetragonulaCarbonaria_022492-T1
ctg6_0	funannotate	exon	16222180	16222355	.	+	.	ID=TetragonulaCarbonaria_022492-T1.exon2;Parent=TetragonulaCarbonaria_022492-T1
ctg6_0	funannotate	exon	16226192	16226420	.	+	.	ID=TetragonulaCarbonaria_022492-T1.exon3;Parent=TetragonulaCarbonaria_022492-T1
ctg6_0	funannotate	exon	16226625	16227974	.	+	.	ID=TetragonulaCarbonaria_022492-T1.exon4;Parent=TetragonulaCarbonaria_022492-T1
ctg6_0	funannotate	exon	13198118	13198384	.	+	.	ID=TetragonulaCarbonaria_022140-T1.exon10;Parent=TetragonulaCarbonaria_022140-T1
ctg6_0	funannotate	exon	13198719	13199258	.	+	.	ID=TetragonulaCarbonaria_022140-T1.exon12;Parent=TetragonulaCarbonaria_022140-T1
ctg6_0	funannotate	exon	13198479	13198629	.	+	.	ID=TetragonulaCarbonaria_022140-T1.exon11;Parent=TetragonulaCarbonaria_022140-T1
ctg6_0	funannotate	CDS	14406785	14408716	.	+	0	ID=TetragonulaCarbonaria_022291-T1.cds;Parent=TetragonulaCarbonaria_022291-T1
ctg6_0	funannotate	exon	13199699	13200088	.	+	.	ID=TetragonulaCarbonaria_022140-T1.exon14;Parent=TetragonulaCarbonaria_022140-T1
ctg6_0	funannotate	mRNA	14759587	14760231	.	+	.	ID=TetragonulaCarbonaria_022326-T1;Parent=TetragonulaCarbonaria_022326
ctg6_0	funannotate	exon	13199332	13199631	.	+	.	ID=TetragonulaCarbonaria_022140-T1.exon13;Parent=TetragonulaCarbonaria_022140-T1
ctg6_0	funannotate	exon	13200563	13200647	.	+	.	ID=TetragonulaCarbonaria_022140-T1.exon16;Parent=TetragonulaCarbonaria_022140-T1
ctg6_0	funannotate	exon	13200151	13200476	.	+	.	ID=TetragonulaCarbonaria_022140-T1.exon15;Parent=TetragonulaCarbonaria_022140-T1
ctg6_0	funannotate	exon	13201094	13201155	.	+	.	ID=TetragonulaCarbonaria_022140-T1.exon18;Parent=TetragonulaCarbonaria_022140-T1
ctg6_0	funannotate	CDS	12154416	12154436	.	-	0	ID=TetragonulaCarbonaria_022084-T1.cds;Parent=TetragonulaCarbonaria_022084-T1
ctg6_0	funannotate	CDS	12154140	12154343	.	-	0	ID=TetragonulaCarbonaria_022084-T1.cds;Parent=TetragonulaCarbonaria_022084-T1
ctg6_0	funannotate	CDS	12153831	12154044	.	-	0	ID=TetragonulaCarbonaria_022084-T1.cds;Parent=TetragonulaCarbonaria_022084-T1
ctg6_0	funannotate	CDS	12142355	12142473	.	-	0	ID=TetragonulaCarbonaria_022084-T1.cds;Parent=TetragonulaCarbonaria_022084-T1
ctg6_0	funannotate	exon	13200719	13201019	.	+	.	ID=TetragonulaCarbonaria_022140-T1.exon17;Parent=TetragonulaCarbonaria_022140-T1
ctg6_0	funannotate	mRNA	7931761	7933230	.	-	.	ID=TetragonulaCarbonaria_021663-T1;Parent=TetragonulaCarbonaria_021663
ctg6_0	funannotate	mRNA	14201633	14202716	.	-	.	ID=TetragonulaCarbonaria_022255-T1;Dbxref=InterPro:IPR016024;Parent=TetragonulaCarbonaria_022255
ctg6_0	funannotate	CDS	11833337	11833593	.	-	0	ID=TetragonulaCarbonaria_022040-T1.cds;Parent=TetragonulaCarbonaria_022040-T1
ctg6_0	funannotate	CDS	11833059	11833231	.	-	0	ID=TetragonulaCarbonaria_022040-T1.cds;Parent=TetragonulaCarbonaria_022040-T1
ctg6_0	funannotate	CDS	11832656	11832975	.	-	0	ID=TetragonulaCarbonaria_022040-T1.cds;Parent=TetragonulaCarbonaria_022040-T1
ctg6_0	funannotate	three_prime_UTR	2115586	2115739	.	+	.	ID=TetragonulaCarbonaria_021147-T1.utr3p1;Parent=TetragonulaCarbonaria_021147-T1
ctg6_0	funannotate	CDS	3509804	3509922	.	+	0	ID=TetragonulaCarbonaria_021274-T1.cds;Parent=TetragonulaCarbonaria_021274-T1
ctg6_0	funannotate	CDS	3509995	3510063	.	+	0	ID=TetragonulaCarbonaria_021274-T1.cds;Parent=TetragonulaCarbonaria_021274-T1
ctg6_0	funannotate	CDS	3510123	3510289	.	+	0	ID=TetragonulaCarbonaria_021274-T1.cds;Parent=TetragonulaCarbonaria_021274-T1
ctg6_0	funannotate	CDS	3513289	3513656	.	+	0	ID=TetragonulaCarbonaria_021274-T1.cds;Parent=TetragonulaCarbonaria_021274-T1
ctg6_0	funannotate	CDS	9721843	9722119	.	+	0	ID=TetragonulaCarbonaria_021829-T1.cds;Parent=TetragonulaCarbonaria_021829-T1
ctg6_0	funannotate	CDS	9725669	9725985	.	+	0	ID=TetragonulaCarbonaria_021829-T1.cds;Parent=TetragonulaCarbonaria_021829-T1
ctg6_0	funannotate	CDS	3114217	3114398	.	+	0	ID=TetragonulaCarbonaria_021230-T1.cds;Parent=TetragonulaCarbonaria_021230-T1
ctg6_0	funannotate	CDS	3120943	3121027	.	+	0	ID=TetragonulaCarbonaria_021230-T1.cds;Parent=TetragonulaCarbonaria_021230-T1
ctg6_0	funannotate	CDS	3121198	3121308	.	+	0	ID=TetragonulaCarbonaria_021230-T1.cds;Parent=TetragonulaCarbonaria_021230-T1
ctg6_0	funannotate	CDS	3125175	3125321	.	+	0	ID=TetragonulaCarbonaria_021230-T1.cds;Parent=TetragonulaCarbonaria_021230-T1
ctg6_0	funannotate	CDS	7618291	7618348	.	-	0	ID=TetragonulaCarbonaria_021627-T1.cds;Parent=TetragonulaCarbonaria_021627-T1
ctg6_0	funannotate	CDS	7617832	7617936	.	-	0	ID=TetragonulaCarbonaria_021627-T1.cds;Parent=TetragonulaCarbonaria_021627-T1
ctg6_0	funannotate	CDS	7617526	7617742	.	-	0	ID=TetragonulaCarbonaria_021627-T1.cds;Parent=TetragonulaCarbonaria_021627-T1
ctg6_0	funannotate	CDS	7617212	7617435	.	-	0	ID=TetragonulaCarbonaria_021627-T1.cds;Parent=TetragonulaCarbonaria_021627-T1
ctg6_0	funannotate	CDS	7615939	7617143	.	-	0	ID=TetragonulaCarbonaria_021627-T1.cds;Parent=TetragonulaCarbonaria_021627-T1
ctg6_0	funannotate	CDS	7615067	7615852	.	-	0	ID=TetragonulaCarbonaria_021627-T1.cds;Parent=TetragonulaCarbonaria_021627-T1
ctg6_0	funannotate	exon	14303905	14303949	.	+	.	ID=TetragonulaCarbonaria_022275-T1.exon1;Parent=TetragonulaCarbonaria_022275-T1
ctg6_0	funannotate	exon	14304173	14304688	.	+	.	ID=TetragonulaCarbonaria_022275-T1.exon2;Parent=TetragonulaCarbonaria_022275-T1
ctg6_0	funannotate	exon	14304767	14305449	.	+	.	ID=TetragonulaCarbonaria_022275-T1.exon3;Parent=TetragonulaCarbonaria_022275-T1
ctg6_0	funannotate	exon	14305523	14305901	.	+	.	ID=TetragonulaCarbonaria_022275-T1.exon4;Parent=TetragonulaCarbonaria_022275-T1
ctg6_0	funannotate	mRNA	7013607	7039725	.	-	.	ID=TetragonulaCarbonaria_021579-T1;Ontology_term=GO:0016021%2CGO:0006468%2CGO:0009190%2CGO:0035556%2CGO:0016849%2CGO:0004672%2CGO:0005524;Dbxref=InterPro:IPR001054%2CInterPro:IPR018297%2CInterPro:IPR011009%2CInterPro:IPR001170%2CInterPro:IPR029787%2CInterPro:IPR000719%2CPFAM:PF01094%2CPFAM:PF07714%2CPFAM:PF00211%2CPFAM:PF00069%2CInterPro:IPR028082%2CInterPro:IPR001828%2CInterPro:IPR001245;Parent=…
ctg6_0	funannotate	exon	14305989	14306279	.	+	.	ID=TetragonulaCarbonaria_022275-T1.exon5;Parent=TetragonulaCarbonaria_022275-T1
ctg6_0	funannotate	exon	14306349	14306819	.	+	.	ID=TetragonulaCarbonaria_022275-T1.exon6;Parent=TetragonulaCarbonaria_022275-T1
ctg6_0	funannotate	exon	14306907	14307028	.	+	.	ID=TetragonulaCarbonaria_022275-T1.exon7;Parent=TetragonulaCarbonaria_022275-T1
ctg6_0	funannotate	mRNA	4116837	4119724	.	-	.	ID=TetragonulaCarbonaria_021338-T1;Parent=TetragonulaCarbonaria_021338
ctg6_0	funannotate	exon	14307101	14307290	.	+	.	ID=TetragonulaCarbonaria_022275-T1.exon8;Parent=TetragonulaCarbonaria_022275-T1
ctg6_0	funannotate	exon	14307362	14307776	.	+	.	ID=TetragonulaCarbonaria_022275-T1.exon9;Parent=TetragonulaCarbonaria_022275-T1
ctg6_0	funannotate	exon	7234434	7234613	.	+	.	ID=TetragonulaCarbonaria_021594-T1.exon1;Parent=TetragonulaCarbonaria_021594-T1
ctg6_0	funannotate	exon	7238532	7238909	.	+	.	ID=TetragonulaCarbonaria_021594-T1.exon4;Parent=TetragonulaCarbonaria_021594-T1
ctg6_0	funannotate	exon	7241446	7241511	.	+	.	ID=TetragonulaCarbonaria_021594-T1.exon5;Parent=TetragonulaCarbonaria_021594-T1
ctg6_0	funannotate	exon	7236130	7236371	.	+	.	ID=TetragonulaCarbonaria_021594-T1.exon2;Parent=TetragonulaCarbonaria_021594-T1
ctg6_0	funannotate	exon	7236546	7236711	.	+	.	ID=TetragonulaCarbonaria_021594-T1.exon3;Parent=TetragonulaCarbonaria_021594-T1
ctg6_0	funannotate	three_prime_UTR	8381314	8381432	.	+	.	ID=TetragonulaCarbonaria_021711-T1.utr3p1;Parent=TetragonulaCarbonaria_021711-T1
ctg6_0	funannotate	CDS	5306342	5306600	.	-	0	ID=TetragonulaCarbonaria_021432-T1.cds;Parent=TetragonulaCarbonaria_021432-T1
ctg6_0	funannotate	CDS	5305299	5305573	.	-	0	ID=TetragonulaCarbonaria_021432-T1.cds;Parent=TetragonulaCarbonaria_021432-T1
ctg6_0	funannotate	CDS	5304006	5304407	.	-	0	ID=TetragonulaCarbonaria_021432-T1.cds;Parent=TetragonulaCarbonaria_021432-T1
ctg6_0	funannotate	CDS	5303296	5303450	.	-	0	ID=TetragonulaCarbonaria_021432-T1.cds;Parent=TetragonulaCarbonaria_021432-T1
ctg6_0	funannotate	CDS	5302839	5303078	.	-	0	ID=TetragonulaCarbonaria_021432-T1.cds;Parent=TetragonulaCarbonaria_021432-T1
ctg6_0	funannotate	CDS	5302497	5302731	.	-	0	ID=TetragonulaCarbonaria_021432-T1.cds;Parent=TetragonulaCarbonaria_021432-T1
ctg6_0	funannotate	exon	5028352	5028771	.	-	.	ID=TetragonulaCarbonaria_021410-T1.exon2;Parent=TetragonulaCarbonaria_021410-T1
ctg6_0	funannotate	exon	5029202	5029612	.	-	.	ID=TetragonulaCarbonaria_021410-T1.exon1;Parent=TetragonulaCarbonaria_021410-T1
ctg6_0	funannotate	exon	5027037	5027262	.	-	.	ID=TetragonulaCarbonaria_021410-T1.exon4;Parent=TetragonulaCarbonaria_021410-T1
ctg6_0	funannotate	exon	5027438	5027669	.	-	.	ID=TetragonulaCarbonaria_021410-T1.exon3;Parent=TetragonulaCarbonaria_021410-T1
ctg6_0	funannotate	exon	9631956	9632146	.	+	.	ID=TetragonulaCarbonaria_021824-T1.exon2;Parent=TetragonulaCarbonaria_021824-T1
ctg6_0	funannotate	exon	9631606	9631798	.	+	.	ID=TetragonulaCarbonaria_021824-T1.exon1;Parent=TetragonulaCarbonaria_021824-T1
ctg6_0	funannotate	exon	5209151	5209265	.	-	.	ID=TetragonulaCarbonaria_021427-T1.exon3;Parent=TetragonulaCarbonaria_021427-T1
ctg6_0	funannotate	exon	5026004	5026289	.	-	.	ID=TetragonulaCarbonaria_021410-T1.exon5;Parent=TetragonulaCarbonaria_021410-T1
ctg6_0	funannotate	exon	5212306	5212500	.	-	.	ID=TetragonulaCarbonaria_021427-T1.exon1;Parent=TetragonulaCarbonaria_021427-T1
ctg6_0	funannotate	exon	15511915	15512111	.	+	.	ID=TetragonulaCarbonaria_022415-T1.exon6;Parent=TetragonulaCarbonaria_022415-T1
ctg6_0	funannotate	exon	5209398	5209432	.	-	.	ID=TetragonulaCarbonaria_021427-T1.exon2;Parent=TetragonulaCarbonaria_021427-T1
ctg6_0	funannotate	exon	15505472	15505889	.	+	.	ID=TetragonulaCarbonaria_022415-T1.exon5;Parent=TetragonulaCarbonaria_022415-T1
ctg6_0	funannotate	exon	15505138	15505389	.	+	.	ID=TetragonulaCarbonaria_022415-T1.exon4;Parent=TetragonulaCarbonaria_022415-T1
ctg6_0	funannotate	exon	15496735	15496935	.	+	.	ID=TetragonulaCarbonaria_022415-T1.exon3;Parent=TetragonulaCarbonaria_022415-T1
ctg6_0	funannotate	exon	15493241	15493396	.	+	.	ID=TetragonulaCarbonaria_022415-T1.exon2;Parent=TetragonulaCarbonaria_022415-T1
ctg6_0	funannotate	exon	15490152	15490736	.	+	.	ID=TetragonulaCarbonaria_022415-T1.exon1;Parent=TetragonulaCarbonaria_022415-T1
ctg6_0	funannotate	exon	12911446	12912246	.	-	.	ID=TetragonulaCarbonaria_022108-T1.exon1;Parent=TetragonulaCarbonaria_022108-T1
ctg6_0	funannotate	exon	13628599	13628923	.	-	.	ID=TetragonulaCarbonaria_022185-T1.exon2;Parent=TetragonulaCarbonaria_022185-T1
ctg6_0	funannotate	exon	13629775	13629884	.	-	.	ID=TetragonulaCarbonaria_022185-T1.exon1;Parent=TetragonulaCarbonaria_022185-T1
ctg6_0	funannotate	exon	1758119	1758334	.	+	.	ID=TetragonulaCarbonaria_021103-T1.exon1;Parent=TetragonulaCarbonaria_021103-T1
ctg6_0	funannotate	exon	1760434	1760706	.	+	.	ID=TetragonulaCarbonaria_021103-T1.exon2;Parent=TetragonulaCarbonaria_021103-T1
ctg6_0	funannotate	mRNA	13741724	13751481	.	-	.	ID=TetragonulaCarbonaria_022206-T1;Ontology_term=GO:0005216%2CGO:0005249%2CGO:0055085%2CGO:0006813%2CGO:0006811%2CGO:0016020;Dbxref=InterPro:IPR005821%2CInterPro:IPR027359%2CInterPro:IPR030171%2CInterPro:IPR000700%2CInterPro:IPR003938%2CInterPro:IPR018490%2CInterPro:IPR001610%2CPFAM:PF07885%2CInterPro:IPR014710%2CPFAM:PF00520;Parent=TetragonulaCarbonaria_022206
ctg6_0	funannotate	mRNA	4226863	4227933	.	+	.	ID=TetragonulaCarbonaria_021351-T1;Dbxref=PFAM:PF06229%2CInterPro:IPR008999%2CInterPro:IPR010414;Parent=TetragonulaCarbonaria_021351
ctg6_0	funannotate	exon	2184970	2185229	.	+	.	ID=TetragonulaCarbonaria_021157-T1.exon2;Parent=TetragonulaCarbonaria_021157-T1
ctg6_0	funannotate	exon	2183952	2184017	.	+	.	ID=TetragonulaCarbonaria_021157-T1.exon1;Parent=TetragonulaCarbonaria_021157-T1
ctg6_0	funannotate	exon	2185523	2185787	.	+	.	ID=TetragonulaCarbonaria_021157-T1.exon4;Parent=TetragonulaCarbonaria_021157-T1
ctg6_0	funannotate	exon	3794609	3795300	.	-	.	ID=TetragonulaCarbonaria_021287-T1.exon2;Parent=TetragonulaCarbonaria_021287-T1
ctg6_0	funannotate	exon	2185298	2185460	.	+	.	ID=TetragonulaCarbonaria_021157-T1.exon3;Parent=TetragonulaCarbonaria_021157-T1
ctg6_0	funannotate	exon	3795407	3795852	.	-	.	ID=TetragonulaCarbonaria_021287-T1.exon1;Parent=TetragonulaCarbonaria_021287-T1
ctg6_0	funannotate	mRNA	7044563	7048613	.	-	.	ID=TetragonulaCarbonaria_021580-T1;Dbxref=InterPro:IPR028082%2CInterPro:IPR001828;Parent=TetragonulaCarbonaria_021580
ctg6_0	funannotate	three_prime_UTR	8601951	8602618	.	+	.	ID=TetragonulaCarbonaria_021720-T1.utr3p1;Parent=TetragonulaCarbonaria_021720-T1
ctg6_0	funannotate	CDS	13195974	13195977	.	+	0	ID=TetragonulaCarbonaria_022140-T1.cds;Parent=TetragonulaCarbonaria_022140-T1
ctg6_0	funannotate	CDS	13196115	13196248	.	+	0	ID=TetragonulaCarbonaria_022140-T1.cds;Parent=TetragonulaCarbonaria_022140-T1
ctg6_0	funannotate	CDS	13196320	13196458	.	+	0	ID=TetragonulaCarbonaria_022140-T1.cds;Parent=TetragonulaCarbonaria_022140-T1
ctg6_0	funannotate	CDS	13196546	13196726	.	+	0	ID=TetragonulaCarbonaria_022140-T1.cds;Parent=TetragonulaCarbonaria_022140-T1
ctg6_0	funannotate	CDS	13196811	13196921	.	+	0	ID=TetragonulaCarbonaria_022140-T1.cds;Parent=TetragonulaCarbonaria_022140-T1
ctg6_0	funannotate	CDS	13197005	13197229	.	+	0	ID=TetragonulaCarbonaria_022140-T1.cds;Parent=TetragonulaCarbonaria_022140-T1
ctg6_0	funannotate	CDS	13197304	13197431	.	+	0	ID=TetragonulaCarbonaria_022140-T1.cds;Parent=TetragonulaCarbonaria_022140-T1
ctg6_0	funannotate	CDS	13197505	13197836	.	+	0	ID=TetragonulaCarbonaria_022140-T1.cds;Parent=TetragonulaCarbonaria_022140-T1
ctg6_0	funannotate	CDS	13197903	13198048	.	+	0	ID=TetragonulaCarbonaria_022140-T1.cds;Parent=TetragonulaCarbonaria_022140-T1
ctg6_0	funannotate	CDS	13198118	13198384	.	+	0	ID=TetragonulaCarbonaria_022140-T1.cds;Parent=TetragonulaCarbonaria_022140-T1
ctg6_0	funannotate	CDS	13198479	13198629	.	+	0	ID=TetragonulaCarbonaria_022140-T1.cds;Parent=TetragonulaCarbonaria_022140-T1
ctg6_0	funannotate	CDS	13198719	13199258	.	+	0	ID=TetragonulaCarbonaria_022140-T1.cds;Parent=TetragonulaCarbonaria_022140-T1
ctg6_0	funannotate	CDS	13199332	13199631	.	+	0	ID=TetragonulaCarbonaria_022140-T1.cds;Parent=TetragonulaCarbonaria_022140-T1
ctg6_0	funannotate	CDS	13199699	13200088	.	+	0	ID=TetragonulaCarbonaria_022140-T1.cds;Parent=TetragonulaCarbonaria_022140-T1
ctg6_0	funannotate	CDS	13200151	13200476	.	+	0	ID=TetragonulaCarbonaria_022140-T1.cds;Parent=TetragonulaCarbonaria_022140-T1
ctg6_0	funannotate	CDS	13200563	13200647	.	+	0	ID=TetragonulaCarbonaria_022140-T1.cds;Parent=TetragonulaCarbonaria_022140-T1
ctg6_0	funannotate	CDS	13200719	13201019	.	+	0	ID=TetragonulaCarbonaria_022140-T1.cds;Parent=TetragonulaCarbonaria_022140-T1
ctg6_0	funannotate	CDS	13201094	13201155	.	+	0	ID=TetragonulaCarbonaria_022140-T1.cds;Parent=TetragonulaCarbonaria_022140-T1
ctg6_0	funannotate	exon	2186277	2186396	.	+	.	ID=TetragonulaCarbonaria_021157-T1.exon6;Parent=TetragonulaCarbonaria_021157-T1
ctg6_0	funannotate	exon	2185867	2186171	.	+	.	ID=TetragonulaCarbonaria_021157-T1.exon5;Parent=TetragonulaCarbonaria_021157-T1
ctg6_0	funannotate	exon	2186480	2186650	.	+	.	ID=TetragonulaCarbonaria_021157-T1.exon7;Parent=TetragonulaCarbonaria_021157-T1
ctg6_0	funannotate	CDS	4470210	4470314	.	+	0	ID=TetragonulaCarbonaria_021374-T1.cds;Parent=TetragonulaCarbonaria_021374-T1
ctg6_0	funannotate	CDS	4471599	4471778	.	+	0	ID=TetragonulaCarbonaria_021374-T1.cds;Parent=TetragonulaCarbonaria_021374-T1
ctg6_0	funannotate	exon	16519710	16520123	.	+	.	ID=TetragonulaCarbonaria_022545-T1.exon1;Parent=TetragonulaCarbonaria_022545-T1
ctg6_0	funannotate	exon	14335684	14335903	.	+	.	ID=TetragonulaCarbonaria_022279-T1.exon13;Parent=TetragonulaCarbonaria_022279-T1
ctg6_0	funannotate	CDS	12064891	12065027	.	+	0	ID=TetragonulaCarbonaria_022079-T1.cds;Parent=TetragonulaCarbonaria_022079-T1
ctg6_0	funannotate	CDS	12066223	12067237	.	+	0	ID=TetragonulaCarbonaria_022079-T1.cds;Parent=TetragonulaCarbonaria_022079-T1
ctg6_0	funannotate	CDS	12067656	12068754	.	+	0	ID=TetragonulaCarbonaria_022079-T1.cds;Parent=TetragonulaCarbonaria_022079-T1
ctg6_0	funannotate	CDS	12069111	12071209	.	+	0	ID=TetragonulaCarbonaria_022079-T1.cds;Parent=TetragonulaCarbonaria_022079-T1
ctg6_0	funannotate	exon	14334636	14334824	.	+	.	ID=TetragonulaCarbonaria_022279-T1.exon12;Parent=TetragonulaCarbonaria_022279-T1
ctg6_0	funannotate	exon	14333943	14333984	.	+	.	ID=TetragonulaCarbonaria_022279-T1.exon11;Parent=TetragonulaCarbonaria_022279-T1
ctg6_0	funannotate	exon	14333561	14333742	.	+	.	ID=TetragonulaCarbonaria_022279-T1.exon10;Parent=TetragonulaCarbonaria_022279-T1
ctg6_0	funannotate	exon	14337411	14337567	.	+	.	ID=TetragonulaCarbonaria_022279-T1.exon17;Parent=TetragonulaCarbonaria_022279-T1
ctg6_0	funannotate	exon	14336961	14337219	.	+	.	ID=TetragonulaCarbonaria_022279-T1.exon16;Parent=TetragonulaCarbonaria_022279-T1
ctg6_0	funannotate	exon	14336691	14336850	.	+	.	ID=TetragonulaCarbonaria_022279-T1.exon15;Parent=TetragonulaCarbonaria_022279-T1
ctg6_0	funannotate	exon	14336011	14336187	.	+	.	ID=TetragonulaCarbonaria_022279-T1.exon14;Parent=TetragonulaCarbonaria_022279-T1
ctg6_0	funannotate	exon	6861326	6861613	.	-	.	ID=TetragonulaCarbonaria_021558-T1.exon11;Parent=TetragonulaCarbonaria_021558-T1
ctg6_0	funannotate	exon	6860688	6861252	.	-	.	ID=TetragonulaCarbonaria_021558-T1.exon12;Parent=TetragonulaCarbonaria_021558-T1
ctg6_0	funannotate	exon	14338122	14338361	.	+	.	ID=TetragonulaCarbonaria_022279-T1.exon19;Parent=TetragonulaCarbonaria_022279-T1
ctg6_0	funannotate	exon	6861684	6861776	.	-	.	ID=TetragonulaCarbonaria_021558-T1.exon10;Parent=TetragonulaCarbonaria_021558-T1
ctg6_0	funannotate	exon	14337664	14337965	.	+	.	ID=TetragonulaCarbonaria_022279-T1.exon18;Parent=TetragonulaCarbonaria_022279-T1
ctg6_0	funannotate	exon	9986466	9986468	.	+	.	ID=TetragonulaCarbonaria_021864-T1.exon1;Parent=TetragonulaCarbonaria_021864-T1
ctg6_0	funannotate	exon	9993662	9993791	.	+	.	ID=TetragonulaCarbonaria_021864-T1.exon3;Parent=TetragonulaCarbonaria_021864-T1
ctg6_0	funannotate	exon	9987335	9987416	.	+	.	ID=TetragonulaCarbonaria_021864-T1.exon2;Parent=TetragonulaCarbonaria_021864-T1
ctg6_0	funannotate	exon	9995680	9995871	.	+	.	ID=TetragonulaCarbonaria_021864-T1.exon5;Parent=TetragonulaCarbonaria_021864-T1
ctg6_0	funannotate	exon	9995466	9995586	.	+	.	ID=TetragonulaCarbonaria_021864-T1.exon4;Parent=TetragonulaCarbonaria_021864-T1
ctg6_0	funannotate	mRNA	4321944	4322114	.	+	.	ID=TetragonulaCarbonaria_021363-T1;Parent=TetragonulaCarbonaria_021363
ctg6_0	funannotate	mRNA	6846463	6853480	.	+	.	ID=TetragonulaCarbonaria_021555-T1;Ontology_term=GO:0022857%2CGO:0055085;Dbxref=InterPro:IPR011701%2CPFAM:PF07690%2CInterPro:IPR020846%2CInterPro:IPR036259;Parent=TetragonulaCarbonaria_021555
ctg6_0	funannotate	exon	13340383	13340585	.	+	.	ID=TetragonulaCarbonaria_022148-T1.exon7;Parent=TetragonulaCarbonaria_022148-T1
ctg6_0	funannotate	exon	13339765	13339979	.	+	.	ID=TetragonulaCarbonaria_022148-T1.exon6;Parent=TetragonulaCarbonaria_022148-T1
ctg6_0	funannotate	exon	13340949	13341113	.	+	.	ID=TetragonulaCarbonaria_022148-T1.exon9;Parent=TetragonulaCarbonaria_022148-T1
ctg6_0	funannotate	exon	13340693	13340865	.	+	.	ID=TetragonulaCarbonaria_022148-T1.exon8;Parent=TetragonulaCarbonaria_022148-T1
ctg6_0	funannotate	exon	13335779	13336022	.	+	.	ID=TetragonulaCarbonaria_022148-T1.exon3;Parent=TetragonulaCarbonaria_022148-T1
ctg6_0	funannotate	mRNA	13902205	13916607	.	-	.	ID=TetragonulaCarbonaria_022218-T1;Parent=TetragonulaCarbonaria_022218
ctg6_0	funannotate	exon	13326937	13327110	.	+	.	ID=TetragonulaCarbonaria_022148-T1.exon2;Parent=TetragonulaCarbonaria_022148-T1
ctg6_0	funannotate	exon	13339071	13339401	.	+	.	ID=TetragonulaCarbonaria_022148-T1.exon5;Parent=TetragonulaCarbonaria_022148-T1
ctg6_0	funannotate	exon	13337763	13337998	.	+	.	ID=TetragonulaCarbonaria_022148-T1.exon4;Parent=TetragonulaCarbonaria_022148-T1
ctg6_0	funannotate	three_prime_UTR	15775545	15775691	.	+	.	ID=TetragonulaCarbonaria_022441-T1.utr3p1;Parent=TetragonulaCarbonaria_022441-T1
ctg6_0	funannotate	exon	13326713	13326745	.	+	.	ID=TetragonulaCarbonaria_022148-T1.exon1;Parent=TetragonulaCarbonaria_022148-T1
ctg6_0	funannotate	five_prime_UTR	7063862	7064025	.	+	.	ID=TetragonulaCarbonaria_021584-T1.utr5p1;Parent=TetragonulaCarbonaria_021584-T1
ctg6_0	funannotate	exon	13279565	13279819	.	+	.	ID=TetragonulaCarbonaria_022145-T1.exon1;Parent=TetragonulaCarbonaria_022145-T1
ctg6_0	funannotate	exon	13279944	13280027	.	+	.	ID=TetragonulaCarbonaria_022145-T1.exon2;Parent=TetragonulaCarbonaria_022145-T1
ctg6_0	funannotate	mRNA	4475851	4480863	.	-	.	ID=TetragonulaCarbonaria_021375-T1;Ontology_term=GO:0008270%2CGO:0004089;Dbxref=InterPro:IPR001148%2CInterPro:IPR036398%2CInterPro:IPR018347%2CInterPro:IPR023561;Parent=TetragonulaCarbonaria_021375
ctg6_0	funannotate	mRNA	7000876	7001663	.	+	.	ID=TetragonulaCarbonaria_024400-T1;Parent=TetragonulaCarbonaria_024400
ctg6_0	funannotate	CDS	3862741	3862878	.	-	0	ID=TetragonulaCarbonaria_021297-T1.cds;Parent=TetragonulaCarbonaria_021297-T1
ctg6_0	funannotate	CDS	3862401	3862637	.	-	0	ID=TetragonulaCarbonaria_021297-T1.cds;Parent=TetragonulaCarbonaria_021297-T1
ctg6_0	funannotate	CDS	6301066	6301289	.	+	0	ID=TetragonulaCarbonaria_021506-T1.cds;Parent=TetragonulaCarbonaria_021506-T1
ctg6_0	funannotate	CDS	6306387	6306681	.	+	0	ID=TetragonulaCarbonaria_021506-T1.cds;Parent=TetragonulaCarbonaria_021506-T1
ctg6_0	funannotate	CDS	9274931	9275155	.	-	0	ID=TetragonulaCarbonaria_021806-T1.cds;Parent=TetragonulaCarbonaria_021806-T1
ctg6_0	funannotate	CDS	9272596	9272768	.	-	0	ID=TetragonulaCarbonaria_021806-T1.cds;Parent=TetragonulaCarbonaria_021806-T1
ctg6_0	funannotate	CDS	9254450	9254839	.	-	0	ID=TetragonulaCarbonaria_021806-T1.cds;Parent=TetragonulaCarbonaria_021806-T1
ctg6_0	funannotate	CDS	9251345	9251663	.	-	0	ID=TetragonulaCarbonaria_021806-T1.cds;Parent=TetragonulaCarbonaria_021806-T1
ctg6_0	funannotate	CDS	11975642	11976002	.	-	0	ID=TetragonulaCarbonaria_022063-T1.cds;Parent=TetragonulaCarbonaria_022063-T1
ctg6_0	funannotate	CDS	11975140	11975563	.	-	0	ID=TetragonulaCarbonaria_022063-T1.cds;Parent=TetragonulaCarbonaria_022063-T1
ctg6_0	funannotate	CDS	11973899	11974217	.	-	0	ID=TetragonulaCarbonaria_022063-T1.cds;Parent=TetragonulaCarbonaria_022063-T1
ctg6_0	funannotate	exon	11502886	11503085	.	-	.	ID=TetragonulaCarbonaria_021991-T1.exon1;Parent=TetragonulaCarbonaria_021991-T1
ctg6_0	funannotate	exon	11498304	11498688	.	-	.	ID=TetragonulaCarbonaria_021991-T1.exon2;Parent=TetragonulaCarbonaria_021991-T1
ctg6_0	funannotate	exon	2020154	2020274	.	+	.	ID=TetragonulaCarbonaria_021140-T1.exon5;Parent=TetragonulaCarbonaria_021140-T1
ctg6_0	funannotate	exon	2020345	2020482	.	+	.	ID=TetragonulaCarbonaria_021140-T1.exon6;Parent=TetragonulaCarbonaria_021140-T1
ctg6_0	funannotate	CDS	14670799	14670817	.	-	0	ID=TetragonulaCarbonaria_022316-T1.cds;Parent=TetragonulaCarbonaria_022316-T1
ctg6_0	funannotate	CDS	14669654	14670072	.	-	0	ID=TetragonulaCarbonaria_022316-T1.cds;Parent=TetragonulaCarbonaria_022316-T1
ctg6_0	funannotate	exon	2019177	2019345	.	+	.	ID=TetragonulaCarbonaria_021140-T1.exon3;Parent=TetragonulaCarbonaria_021140-T1
ctg6_0	funannotate	exon	2019816	2020062	.	+	.	ID=TetragonulaCarbonaria_021140-T1.exon4;Parent=TetragonulaCarbonaria_021140-T1
ctg6_0	funannotate	exon	2018286	2018377	.	+	.	ID=TetragonulaCarbonaria_021140-T1.exon1;Parent=TetragonulaCarbonaria_021140-T1
ctg6_0	funannotate	mRNA	6892802	6901162	.	-	.	ID=TetragonulaCarbonaria_021567-T1;Ontology_term=GO:0005576%2CGO:0005615;Dbxref=InterPro:IPR001156%2CInterPro:IPR018195%2CPFAM:PF00405%2CInterPro:IPR016357;Parent=TetragonulaCarbonaria_021567
ctg6_0	funannotate	exon	2018961	2019087	.	+	.	ID=TetragonulaCarbonaria_021140-T1.exon2;Parent=TetragonulaCarbonaria_021140-T1
ctg6_0	funannotate	five_prime_UTR	1407576	1407896	.	-	.	ID=TetragonulaCarbonaria_021079-T1.utr5p1;Parent=TetragonulaCarbonaria_021079-T1
ctg6_0	funannotate	exon	14338466	14340588	.	+	.	ID=TetragonulaCarbonaria_022279-T1.exon20;Parent=TetragonulaCarbonaria_022279-T1
ctg6_0	funannotate	CDS	6833593	6834012	.	+	0	ID=TetragonulaCarbonaria_021553-T1.cds;Parent=TetragonulaCarbonaria_021553-T1
ctg6_0	funannotate	CDS	6834197	6834445	.	+	0	ID=TetragonulaCarbonaria_021553-T1.cds;Parent=TetragonulaCarbonaria_021553-T1
ctg6_0	funannotate	exon	2021680	2021787	.	+	.	ID=TetragonulaCarbonaria_021140-T1.exon9;Parent=TetragonulaCarbonaria_021140-T1
ctg6_0	funannotate	exon	2020598	2020777	.	+	.	ID=TetragonulaCarbonaria_021140-T1.exon7;Parent=TetragonulaCarbonaria_021140-T1
ctg6_0	funannotate	exon	2020858	2021185	.	+	.	ID=TetragonulaCarbonaria_021140-T1.exon8;Parent=TetragonulaCarbonaria_021140-T1
ctg6_0	funannotate	exon	7070024	7070239	.	-	.	ID=TetragonulaCarbonaria_021585-T1.exon12;Parent=TetragonulaCarbonaria_021585-T1
ctg6_0	funannotate	exon	7070391	7070614	.	-	.	ID=TetragonulaCarbonaria_021585-T1.exon11;Parent=TetragonulaCarbonaria_021585-T1
ctg6_0	funannotate	exon	7068482	7068634	.	-	.	ID=TetragonulaCarbonaria_021585-T1.exon14;Parent=TetragonulaCarbonaria_021585-T1
ctg6_0	funannotate	exon	7068798	7069137	.	-	.	ID=TetragonulaCarbonaria_021585-T1.exon13;Parent=TetragonulaCarbonaria_021585-T1
ctg6_0	funannotate	mRNA	6564821	6567455	.	+	.	ID=TetragonulaCarbonaria_021518-T1;Parent=TetragonulaCarbonaria_021518
ctg6_0	funannotate	exon	7070844	7072191	.	-	.	ID=TetragonulaCarbonaria_021585-T1.exon10;Parent=TetragonulaCarbonaria_021585-T1
ctg6_0	funannotate	five_prime_UTR	8320960	8321131	.	-	.	ID=TetragonulaCarbonaria_021706-T1.utr5p1;Parent=TetragonulaCarbonaria_021706-T1
ctg6_0	funannotate	exon	16204685	16205534	.	-	.	ID=TetragonulaCarbonaria_022490-T1.exon4;Parent=TetragonulaCarbonaria_022490-T1
ctg6_0	funannotate	exon	16204081	16204423	.	-	.	ID=TetragonulaCarbonaria_022490-T1.exon5;Parent=TetragonulaCarbonaria_022490-T1
ctg6_0	funannotate	exon	7373917	7373919	.	+	.	ID=TetragonulaCarbonaria_021609-T1.exon1;Parent=TetragonulaCarbonaria_021609-T1
ctg6_0	funannotate	exon	8166398	8169180	.	-	.	ID=TetragonulaCarbonaria_021693-T1.exon10;Parent=TetragonulaCarbonaria_021693-T1
ctg6_0	funannotate	exon	16206526	16206861	.	-	.	ID=TetragonulaCarbonaria_022490-T1.exon2;Parent=TetragonulaCarbonaria_022490-T1
ctg6_0	funannotate	exon	7374117	7374186	.	+	.	ID=TetragonulaCarbonaria_021609-T1.exon2;Parent=TetragonulaCarbonaria_021609-T1
ctg6_0	funannotate	exon	16205714	16206304	.	-	.	ID=TetragonulaCarbonaria_022490-T1.exon3;Parent=TetragonulaCarbonaria_022490-T1
ctg6_0	funannotate	exon	7374281	7374476	.	+	.	ID=TetragonulaCarbonaria_021609-T1.exon3;Parent=TetragonulaCarbonaria_021609-T1
ctg6_0	funannotate	exon	7374551	7374680	.	+	.	ID=TetragonulaCarbonaria_021609-T1.exon4;Parent=TetragonulaCarbonaria_021609-T1
ctg6_0	funannotate	exon	16207812	16207977	.	-	.	ID=TetragonulaCarbonaria_022490-T1.exon1;Parent=TetragonulaCarbonaria_022490-T1
ctg6_0	funannotate	exon	7067068	7067210	.	-	.	ID=TetragonulaCarbonaria_021585-T1.exon15;Parent=TetragonulaCarbonaria_021585-T1
ctg6_0	funannotate	mRNA	4887018	4893411	.	-	.	ID=TetragonulaCarbonaria_021399-T1;Parent=TetragonulaCarbonaria_021399
ctg6_0	funannotate	mRNA	15114092	15119152	.	-	.	ID=TetragonulaCarbonaria_022375-T1;Ontology_term=GO:0015018%2CGO:0016020;Dbxref=InterPro:IPR005027%2CPFAM:PF03360%2CInterPro:IPR029044;Parent=TetragonulaCarbonaria_022375
ctg6_0	funannotate	three_prime_UTR	13678541	13678899	.	-	.	ID=TetragonulaCarbonaria_022193-T1.utr3p1;Parent=TetragonulaCarbonaria_022193-T1
ctg6_0	funannotate	mRNA	6301066	6306813	.	+	.	ID=TetragonulaCarbonaria_021506-T1;Parent=TetragonulaCarbonaria_021506
ctg6_0	funannotate	five_prime_UTR	15963940	15964011	.	+	.	ID=TetragonulaCarbonaria_022463-T1.utr5p1;Parent=TetragonulaCarbonaria_022463-T1
ctg6_0	funannotate	five_prime_UTR	15964479	15964501	.	+	.	ID=TetragonulaCarbonaria_022463-T1.utr5p2;Parent=TetragonulaCarbonaria_022463-T1
ctg6_0	funannotate	CDS	4058351	4058633	.	-	0	ID=TetragonulaCarbonaria_021330-T1.cds;Parent=TetragonulaCarbonaria_021330-T1
ctg6_0	funannotate	CDS	4058000	4058142	.	-	0	ID=TetragonulaCarbonaria_021330-T1.cds;Parent=TetragonulaCarbonaria_021330-T1
ctg6_0	funannotate	exon	15920219	15920581	.	-	.	ID=TetragonulaCarbonaria_022452-T1.exon2;Parent=TetragonulaCarbonaria_022452-T1
ctg6_0	funannotate	mRNA	15229730	15231516	.	-	.	ID=TetragonulaCarbonaria_022387-T1;Dbxref=PFAM:PF13193%2CInterPro:IPR025110;Parent=TetragonulaCarbonaria_022387
ctg6_0	funannotate	exon	15920903	15921046	.	-	.	ID=TetragonulaCarbonaria_022452-T1.exon1;Parent=TetragonulaCarbonaria_022452-T1
ctg6_0	funannotate	exon	12401130	12401315	.	-	.	ID=TetragonulaCarbonaria_022093-T1.exon2;Parent=TetragonulaCarbonaria_022093-T1
ctg6_0	funannotate	exon	12402744	12402902	.	-	.	ID=TetragonulaCarbonaria_022093-T1.exon1;Parent=TetragonulaCarbonaria_022093-T1
ctg6_0	funannotate	five_prime_UTR	8650264	8650731	.	+	.	ID=TetragonulaCarbonaria_024402-T1.utr5p1;Parent=TetragonulaCarbonaria_024402-T1
ctg6_0	funannotate	exon	7350266	7350562	.	+	.	ID=TetragonulaCarbonaria_021601-T2.exon11;Parent=TetragonulaCarbonaria_021601-T2
ctg6_0	funannotate	CDS	13627104	13627475	.	-	0	ID=TetragonulaCarbonaria_022184-T1.cds;Parent=TetragonulaCarbonaria_022184-T1
ctg6_0	funannotate	CDS	13617487	13617621	.	-	0	ID=TetragonulaCarbonaria_022184-T1.cds;Parent=TetragonulaCarbonaria_022184-T1
ctg6_0	funannotate	CDS	13614519	13615226	.	-	0	ID=TetragonulaCarbonaria_022184-T1.cds;Parent=TetragonulaCarbonaria_022184-T1
ctg6_0	funannotate	CDS	13614235	13614315	.	-	0	ID=TetragonulaCarbonaria_022184-T1.cds;Parent=TetragonulaCarbonaria_022184-T1
ctg6_0	funannotate	CDS	13613256	13613630	.	-	0	ID=TetragonulaCarbonaria_022184-T1.cds;Parent=TetragonulaCarbonaria_022184-T1
ctg6_0	funannotate	CDS	13611467	13611679	.	-	0	ID=TetragonulaCarbonaria_022184-T1.cds;Parent=TetragonulaCarbonaria_022184-T1
ctg6_0	funannotate	CDS	13611035	13611367	.	-	0	ID=TetragonulaCarbonaria_022184-T1.cds;Parent=TetragonulaCarbonaria_022184-T1
ctg6_0	funannotate	mRNA	4831673	4832803	.	-	.	ID=TetragonulaCarbonaria_021387-T1;Parent=TetragonulaCarbonaria_021387
ctg6_0	funannotate	three_prime_UTR	5878136	5880078	.	+	.	ID=TetragonulaCarbonaria_021494-T1.utr3p1;Parent=TetragonulaCarbonaria_021494-T1
ctg6_0	funannotate	CDS	8700415	8700553	.	+	0	ID=TetragonulaCarbonaria_021729-T1.cds;Parent=TetragonulaCarbonaria_021729-T1
ctg6_0	funannotate	CDS	8700644	8700828	.	+	0	ID=TetragonulaCarbonaria_021729-T1.cds;Parent=TetragonulaCarbonaria_021729-T1
ctg6_0	funannotate	exon	7349008	7349124	.	+	.	ID=TetragonulaCarbonaria_021601-T2.exon10;Parent=TetragonulaCarbonaria_021601-T2
ctg6_0	funannotate	mRNA	6770966	6779650	.	+	.	ID=TetragonulaCarbonaria_021543-T1;Ontology_term=GO:0005515%2CGO:0030695%2CGO:0007165;Dbxref=InterPro:IPR024066%2CInterPro:IPR001478%2CInterPro:IPR006020%2CInterPro:IPR011993%2CInterPro:IPR029071%2CInterPro:IPR036034%2CInterPro:IPR003116%2CPFAM:PF17820%2CPFAM:PF00640%2CPFAM:PF02196%2CInterPro:IPR036305%2CPFAM:PF00615%2CPFAM:PF00595%2CInterPro:IPR016137%2CInterPro:IPR003109;Parent=TetragonulaCarbo…
ctg6_0	funannotate	mRNA	15304598	15313607	.	+	.	ID=TetragonulaCarbonaria_022399-T1;Ontology_term=GO:0001510%2CGO:0008168;Dbxref=InterPro:IPR023267%2CInterPro:IPR001678%2CInterPro:IPR029063%2CPFAM:PF01189;Parent=TetragonulaCarbonaria_022399
ctg6_0	funannotate	exon	6545433	6545571	.	+	.	ID=TetragonulaCarbonaria_021517-T1.exon2;Parent=TetragonulaCarbonaria_021517-T1
ctg6_0	funannotate	exon	6544551	6545178	.	+	.	ID=TetragonulaCarbonaria_021517-T1.exon1;Parent=TetragonulaCarbonaria_021517-T1
ctg6_0	funannotate	exon	4122600	4123367	.	+	.	ID=TetragonulaCarbonaria_021339-T1.exon1;Parent=TetragonulaCarbonaria_021339-T1
ctg6_0	funannotate	exon	2536162	2536225	.	-	.	ID=TetragonulaCarbonaria_021188-T1.exon12;Parent=TetragonulaCarbonaria_021188-T1
ctg6_0	funannotate	exon	2536417	2536594	.	-	.	ID=TetragonulaCarbonaria_021188-T1.exon11;Parent=TetragonulaCarbonaria_021188-T1
ctg6_0	funannotate	exon	2537541	2537641	.	-	.	ID=TetragonulaCarbonaria_021188-T1.exon10;Parent=TetragonulaCarbonaria_021188-T1
ctg6_0	funannotate	exon	11583739	11583972	.	-	.	ID=TetragonulaCarbonaria_022001-T1.exon1;Parent=TetragonulaCarbonaria_022001-T1
ctg6_0	funannotate	three_prime_UTR	14694414	14694598	.	-	.	ID=TetragonulaCarbonaria_022319-T1.utr3p1;Parent=TetragonulaCarbonaria_022319-T1
ctg6_0	funannotate	exon	2318384	2318639	.	+	.	ID=TetragonulaCarbonaria_021175-T1.exon10;Parent=TetragonulaCarbonaria_021175-T1
ctg6_0	funannotate	exon	2318777	2319037	.	+	.	ID=TetragonulaCarbonaria_021175-T1.exon11;Parent=TetragonulaCarbonaria_021175-T1
ctg6_0	funannotate	three_prime_UTR	10865137	10865762	.	-	.	ID=TetragonulaCarbonaria_021927-T1.utr3p1;Parent=TetragonulaCarbonaria_021927-T1
ctg6_0	funannotate	exon	15940962	15941281	.	+	.	ID=TetragonulaCarbonaria_022455-T1.exon7;Parent=TetragonulaCarbonaria_022455-T1
ctg6_0	funannotate	exon	15941357	15941449	.	+	.	ID=TetragonulaCarbonaria_022455-T1.exon8;Parent=TetragonulaCarbonaria_022455-T1
ctg6_0	funannotate	exon	15940365	15940547	.	+	.	ID=TetragonulaCarbonaria_022455-T1.exon5;Parent=TetragonulaCarbonaria_022455-T1
ctg6_0	funannotate	exon	15940671	15940887	.	+	.	ID=TetragonulaCarbonaria_022455-T1.exon6;Parent=TetragonulaCarbonaria_022455-T1
ctg6_0	funannotate	mRNA	6718181	6719347	.	+	.	ID=TetragonulaCarbonaria_021531-T1;Dbxref=PFAM:PF07985%2CInterPro:IPR012942%2CInterPro:IPR040044;Parent=TetragonulaCarbonaria_021531
ctg6_0	funannotate	exon	15939589	15939992	.	+	.	ID=TetragonulaCarbonaria_022455-T1.exon3;Parent=TetragonulaCarbonaria_022455-T1
ctg6_0	funannotate	exon	15940073	15940276	.	+	.	ID=TetragonulaCarbonaria_022455-T1.exon4;Parent=TetragonulaCarbonaria_022455-T1
ctg6_0	funannotate	exon	15938951	15939100	.	+	.	ID=TetragonulaCarbonaria_022455-T1.exon1;Parent=TetragonulaCarbonaria_022455-T1
ctg6_0	funannotate	exon	15939187	15939505	.	+	.	ID=TetragonulaCarbonaria_022455-T1.exon2;Parent=TetragonulaCarbonaria_022455-T1
ctg6_0	funannotate	exon	3293963	3294105	.	-	.	ID=TetragonulaCarbonaria_021247-T1.exon1;Parent=TetragonulaCarbonaria_021247-T1
ctg6_0	funannotate	exon	3291665	3291881	.	-	.	ID=TetragonulaCarbonaria_021247-T1.exon2;Parent=TetragonulaCarbonaria_021247-T1
ctg6_0	funannotate	exon	14154359	14154858	.	-	.	ID=TetragonulaCarbonaria_022248-T1.exon10;Parent=TetragonulaCarbonaria_022248-T1
ctg6_0	funannotate	exon	14154045	14154275	.	-	.	ID=TetragonulaCarbonaria_022248-T1.exon11;Parent=TetragonulaCarbonaria_022248-T1
ctg6_0	funannotate	three_prime_UTR	13493392	13493527	.	-	.	ID=TetragonulaCarbonaria_022166-T1.utr3p1;Parent=TetragonulaCarbonaria_022166-T1
ctg6_0	funannotate	exon	14152892	14153194	.	-	.	ID=TetragonulaCarbonaria_022248-T1.exon14;Parent=TetragonulaCarbonaria_022248-T1
ctg6_0	funannotate	exon	14152534	14152674	.	-	.	ID=TetragonulaCarbonaria_022248-T1.exon15;Parent=TetragonulaCarbonaria_022248-T1
ctg6_0	funannotate	exon	14153625	14153959	.	-	.	ID=TetragonulaCarbonaria_022248-T1.exon12;Parent=TetragonulaCarbonaria_022248-T1
ctg6_0	funannotate	five_prime_UTR	9335293	9335388	.	+	.	ID=TetragonulaCarbonaria_021810-T1.utr5p1;Parent=TetragonulaCarbonaria_021810-T1
ctg6_0	funannotate	exon	14153295	14153540	.	-	.	ID=TetragonulaCarbonaria_022248-T1.exon13;Parent=TetragonulaCarbonaria_022248-T1
ctg6_0	funannotate	exon	7791182	7791317	.	-	.	ID=TetragonulaCarbonaria_021646-T1.exon1;Parent=TetragonulaCarbonaria_021646-T1
ctg6_0	funannotate	exon	9055273	9055545	.	-	.	ID=TetragonulaCarbonaria_021772-T1.exon5;Parent=TetragonulaCarbonaria_021772-T1
ctg6_0	funannotate	exon	9057410	9057517	.	-	.	ID=TetragonulaCarbonaria_021772-T1.exon4;Parent=TetragonulaCarbonaria_021772-T1
ctg6_0	funannotate	exon	7746201	7746428	.	+	.	ID=TetragonulaCarbonaria_021639-T1.exon13;Parent=TetragonulaCarbonaria_021639-T1
ctg6_0	funannotate	exon	9051001	9051154	.	-	.	ID=TetragonulaCarbonaria_021772-T1.exon6;Parent=TetragonulaCarbonaria_021772-T1
ctg6_0	funannotate	tRNA	10909606	10909678	.	+	.	ID=TetragonulaCarbonaria_021939-T1;Parent=TetragonulaCarbonaria_021939
ctg6_0	funannotate	mRNA	10910025	10910795	.	-	.	ID=TetragonulaCarbonaria_021940-T1;Ontology_term=GO:0015078%2CGO:0015986%2CGO:0000276;Dbxref=PFAM:PF05680%2CInterPro:IPR008386;Parent=TetragonulaCarbonaria_021940
ctg6_0	funannotate	CDS	2143363	2143529	.	-	0	ID=TetragonulaCarbonaria_021151-T1.cds;Parent=TetragonulaCarbonaria_021151-T1
ctg6_0	funannotate	CDS	2142695	2143079	.	-	0	ID=TetragonulaCarbonaria_021151-T1.cds;Parent=TetragonulaCarbonaria_021151-T1
ctg6_0	funannotate	CDS	2142423	2142614	.	-	0	ID=TetragonulaCarbonaria_021151-T1.cds;Parent=TetragonulaCarbonaria_021151-T1
ctg6_0	funannotate	exon	7746007	7746142	.	+	.	ID=TetragonulaCarbonaria_021639-T1.exon12;Parent=TetragonulaCarbonaria_021639-T1
ctg6_0	funannotate	exon	9059646	9059773	.	-	.	ID=TetragonulaCarbonaria_021772-T1.exon1;Parent=TetragonulaCarbonaria_021772-T1
ctg6_0	funannotate	exon	7745837	7745935	.	+	.	ID=TetragonulaCarbonaria_021639-T1.exon11;Parent=TetragonulaCarbonaria_021639-T1
ctg6_0	funannotate	exon	7745619	7745767	.	+	.	ID=TetragonulaCarbonaria_021639-T1.exon10;Parent=TetragonulaCarbonaria_021639-T1
ctg6_0	funannotate	exon	9057607	9058052	.	-	.	ID=TetragonulaCarbonaria_021772-T1.exon3;Parent=TetragonulaCarbonaria_021772-T1
ctg6_0	funannotate	exon	9058438	9058828	.	-	.	ID=TetragonulaCarbonaria_021772-T1.exon2;Parent=TetragonulaCarbonaria_021772-T1
ctg6_0	funannotate	mRNA	2933179	2933595	.	-	.	ID=TetragonulaCarbonaria_021217-T1;Parent=TetragonulaCarbonaria_021217
ctg6_0	funannotate	exon	2672436	2672507	.	-	.	ID=TetragonulaCarbonaria_021195-T1.exon1;Parent=TetragonulaCarbonaria_021195-T1
ctg6_0	funannotate	mRNA	3114217	3125321	.	+	.	ID=TetragonulaCarbonaria_021230-T1;Parent=TetragonulaCarbonaria_021230
ctg6_0	funannotate	exon	7789911	7790254	.	-	.	ID=TetragonulaCarbonaria_021646-T1.exon2;Parent=TetragonulaCarbonaria_021646-T1
ctg6_0	funannotate	CDS	16473451	16473528	.	-	0	ID=TetragonulaCarbonaria_022539-T1.cds;Parent=TetragonulaCarbonaria_022539-T1
ctg6_0	funannotate	CDS	16472990	16473071	.	-	0	ID=TetragonulaCarbonaria_022539-T1.cds;Parent=TetragonulaCarbonaria_022539-T1
ctg6_0	funannotate	CDS	16471932	16472085	.	-	0	ID=TetragonulaCarbonaria_022539-T1.cds;Parent=TetragonulaCarbonaria_022539-T1
ctg6_0	funannotate	CDS	16470476	16470683	.	-	0	ID=TetragonulaCarbonaria_022539-T1.cds;Parent=TetragonulaCarbonaria_022539-T1
ctg6_0	funannotate	exon	14069030	14071543	.	+	.	ID=TetragonulaCarbonaria_022237-T1.exon1;Parent=TetragonulaCarbonaria_022237-T1
ctg6_0	funannotate	exon	14071766	14071817	.	+	.	ID=TetragonulaCarbonaria_022237-T1.exon2;Parent=TetragonulaCarbonaria_022237-T1
ctg6_0	funannotate	exon	14071909	14072112	.	+	.	ID=TetragonulaCarbonaria_022237-T1.exon3;Parent=TetragonulaCarbonaria_022237-T1
ctg6_0	funannotate	exon	16303858	16303937	.	-	.	ID=TetragonulaCarbonaria_022507-T1.exon8;Parent=TetragonulaCarbonaria_022507-T1
ctg6_0	funannotate	exon	16304661	16304933	.	-	.	ID=TetragonulaCarbonaria_022507-T1.exon7;Parent=TetragonulaCarbonaria_022507-T1
ctg6_0	funannotate	exon	16306587	16306664	.	-	.	ID=TetragonulaCarbonaria_022507-T1.exon6;Parent=TetragonulaCarbonaria_022507-T1
ctg6_0	funannotate	exon	16306792	16307143	.	-	.	ID=TetragonulaCarbonaria_022507-T1.exon5;Parent=TetragonulaCarbonaria_022507-T1
ctg6_0	funannotate	three_prime_UTR	3503332	3503780	.	+	.	ID=TetragonulaCarbonaria_021273-T1.utr3p1;Parent=TetragonulaCarbonaria_021273-T1
ctg6_0	funannotate	CDS	11818324	11818347	.	-	0	ID=TetragonulaCarbonaria_022035-T1.cds;Parent=TetragonulaCarbonaria_022035-T1
ctg6_0	funannotate	CDS	11817854	11818069	.	-	0	ID=TetragonulaCarbonaria_022035-T1.cds;Parent=TetragonulaCarbonaria_022035-T1
ctg6_0	funannotate	CDS	11817558	11817769	.	-	0	ID=TetragonulaCarbonaria_022035-T1.cds;Parent=TetragonulaCarbonaria_022035-T1
ctg6_0	funannotate	CDS	11816581	11817409	.	-	0	ID=TetragonulaCarbonaria_022035-T1.cds;Parent=TetragonulaCarbonaria_022035-T1
ctg6_0	funannotate	CDS	3476015	3476152	.	-	0	ID=TetragonulaCarbonaria_021269-T1.cds;Parent=TetragonulaCarbonaria_021269-T1
ctg6_0	funannotate	CDS	3475283	3475439	.	-	0	ID=TetragonulaCarbonaria_021269-T1.cds;Parent=TetragonulaCarbonaria_021269-T1
ctg6_0	funannotate	CDS	3474617	3474738	.	-	0	ID=TetragonulaCarbonaria_021269-T1.cds;Parent=TetragonulaCarbonaria_021269-T1
ctg6_0	funannotate	CDS	3473308	3473640	.	-	0	ID=TetragonulaCarbonaria_021269-T1.cds;Parent=TetragonulaCarbonaria_021269-T1
ctg6_0	funannotate	mRNA	3107548	3108015	.	+	.	ID=TetragonulaCarbonaria_021229-T1;Parent=TetragonulaCarbonaria_021229
ctg6_0	funannotate	exon	5648608	5648668	.	+	.	ID=TetragonulaCarbonaria_021465-T1.exon1;Parent=TetragonulaCarbonaria_021465-T1
ctg6_0	funannotate	exon	16307227	16307421	.	-	.	ID=TetragonulaCarbonaria_022507-T1.exon4;Parent=TetragonulaCarbonaria_022507-T1
ctg6_0	funannotate	exon	5648905	5649006	.	+	.	ID=TetragonulaCarbonaria_021465-T1.exon2;Parent=TetragonulaCarbonaria_021465-T1
ctg6_0	funannotate	exon	16308141	16308353	.	-	.	ID=TetragonulaCarbonaria_022507-T1.exon3;Parent=TetragonulaCarbonaria_022507-T1
ctg6_0	funannotate	exon	5649109	5649261	.	+	.	ID=TetragonulaCarbonaria_021465-T1.exon3;Parent=TetragonulaCarbonaria_021465-T1
ctg6_0	funannotate	exon	16308444	16308555	.	-	.	ID=TetragonulaCarbonaria_022507-T1.exon2;Parent=TetragonulaCarbonaria_022507-T1
ctg6_0	funannotate	exon	5649442	5649639	.	+	.	ID=TetragonulaCarbonaria_021465-T1.exon4;Parent=TetragonulaCarbonaria_021465-T1
ctg6_0	funannotate	exon	16308675	16308769	.	-	.	ID=TetragonulaCarbonaria_022507-T1.exon1;Parent=TetragonulaCarbonaria_022507-T1
ctg6_0	funannotate	CDS	14394019	14394075	.	+	0	ID=TetragonulaCarbonaria_022286-T1.cds;Parent=TetragonulaCarbonaria_022286-T1
ctg6_0	funannotate	CDS	14394147	14394374	.	+	0	ID=TetragonulaCarbonaria_022286-T1.cds;Parent=TetragonulaCarbonaria_022286-T1
ctg6_0	funannotate	CDS	14394449	14394715	.	+	0	ID=TetragonulaCarbonaria_022286-T1.cds;Parent=TetragonulaCarbonaria_022286-T1
ctg6_0	funannotate	CDS	14394793	14395094	.	+	0	ID=TetragonulaCarbonaria_022286-T1.cds;Parent=TetragonulaCarbonaria_022286-T1
ctg6_0	funannotate	CDS	14395163	14395280	.	+	0	ID=TetragonulaCarbonaria_022286-T1.cds;Parent=TetragonulaCarbonaria_022286-T1
ctg6_0	funannotate	CDS	14395339	14395728	.	+	0	ID=TetragonulaCarbonaria_022286-T1.cds;Parent=TetragonulaCarbonaria_022286-T1
ctg6_0	funannotate	CDS	14395802	14395988	.	+	0	ID=TetragonulaCarbonaria_022286-T1.cds;Parent=TetragonulaCarbonaria_022286-T1
ctg6_0	funannotate	CDS	14396058	14396337	.	+	0	ID=TetragonulaCarbonaria_022286-T1.cds;Parent=TetragonulaCarbonaria_022286-T1
ctg6_0	funannotate	CDS	14396429	14396609	.	+	0	ID=TetragonulaCarbonaria_022286-T1.cds;Parent=TetragonulaCarbonaria_022286-T1
ctg6_0	funannotate	CDS	14396677	14396760	.	+	0	ID=TetragonulaCarbonaria_022286-T1.cds;Parent=TetragonulaCarbonaria_022286-T1
ctg6_0	funannotate	CDS	4048408	4048736	.	-	0	ID=TetragonulaCarbonaria_021327-T1.cds;Parent=TetragonulaCarbonaria_021327-T1
ctg6_0	funannotate	CDS	4047772	4048006	.	-	0	ID=TetragonulaCarbonaria_021327-T1.cds;Parent=TetragonulaCarbonaria_021327-T1
ctg6_0	funannotate	mRNA	3368993	3370979	.	-	.	ID=TetragonulaCarbonaria_021254-T1;Parent=TetragonulaCarbonaria_021254
ctg6_0	funannotate	CDS	16511171	16511490	.	-	0	ID=TetragonulaCarbonaria_022542-T1.cds;Parent=TetragonulaCarbonaria_022542-T1
ctg6_0	funannotate	CDS	16510793	16510970	.	-	0	ID=TetragonulaCarbonaria_022542-T1.cds;Parent=TetragonulaCarbonaria_022542-T1
ctg6_0	funannotate	mRNA	12304243	12307465	.	+	.	ID=TetragonulaCarbonaria_022087-T1;Parent=TetragonulaCarbonaria_022087
ctg6_0	funannotate	CDS	9087521	9087605	.	-	0	ID=TetragonulaCarbonaria_021776-T1.cds;Parent=TetragonulaCarbonaria_021776-T1
ctg6_0	funannotate	CDS	9086131	9086325	.	-	0	ID=TetragonulaCarbonaria_021776-T1.cds;Parent=TetragonulaCarbonaria_021776-T1
ctg6_0	funannotate	CDS	9081868	9082106	.	-	0	ID=TetragonulaCarbonaria_021776-T1.cds;Parent=TetragonulaCarbonaria_021776-T1
ctg6_0	funannotate	exon	7205193	7205561	.	-	.	ID=TetragonulaCarbonaria_021591-T1.exon3;Parent=TetragonulaCarbonaria_021591-T1
ctg6_0	funannotate	exon	7209820	7209940	.	-	.	ID=TetragonulaCarbonaria_021591-T1.exon1;Parent=TetragonulaCarbonaria_021591-T1
ctg6_0	funannotate	exon	10981425	10981951	.	+	.	ID=TetragonulaCarbonaria_021953-T1.exon1;Parent=TetragonulaCarbonaria_021953-T1
ctg6_0	funannotate	exon	7209242	7209390	.	-	.	ID=TetragonulaCarbonaria_021591-T1.exon2;Parent=TetragonulaCarbonaria_021591-T1
ctg6_0	funannotate	exon	10983223	10983357	.	+	.	ID=TetragonulaCarbonaria_021953-T1.exon2;Parent=TetragonulaCarbonaria_021953-T1
ctg6_0	funannotate	exon	10983457	10983547	.	+	.	ID=TetragonulaCarbonaria_021953-T1.exon3;Parent=TetragonulaCarbonaria_021953-T1
ctg6_0	funannotate	CDS	7050394	7050729	.	+	0	ID=TetragonulaCarbonaria_021581-T1.cds;Parent=TetragonulaCarbonaria_021581-T1
ctg6_0	funannotate	CDS	7050821	7051611	.	+	0	ID=TetragonulaCarbonaria_021581-T1.cds;Parent=TetragonulaCarbonaria_021581-T1
ctg6_0	funannotate	CDS	7052234	7052450	.	+	0	ID=TetragonulaCarbonaria_021581-T1.cds;Parent=TetragonulaCarbonaria_021581-T1
ctg6_0	funannotate	mRNA	11048968	11054944	.	+	.	ID=TetragonulaCarbonaria_021964-T1;Ontology_term=GO:0016020%2CGO:0015276;Dbxref=PFAM:PF00060%2CInterPro:IPR001320;Parent=TetragonulaCarbonaria_021964
ctg6_0	funannotate	exon	8092922	8093256	.	-	.	ID=TetragonulaCarbonaria_021683-T2.exon6;Parent=TetragonulaCarbonaria_021683-T2
ctg6_0	funannotate	exon	8092633	8092848	.	-	.	ID=TetragonulaCarbonaria_021683-T2.exon7;Parent=TetragonulaCarbonaria_021683-T2
ctg6_0	funannotate	exon	8092382	8092549	.	-	.	ID=TetragonulaCarbonaria_021683-T2.exon8;Parent=TetragonulaCarbonaria_021683-T2
ctg6_0	funannotate	exon	8091767	8092306	.	-	.	ID=TetragonulaCarbonaria_021683-T2.exon9;Parent=TetragonulaCarbonaria_021683-T2
ctg6_0	funannotate	CDS	1363640	1364083	.	-	0	ID=TetragonulaCarbonaria_021074-T1.cds;Parent=TetragonulaCarbonaria_021074-T1
ctg6_0	funannotate	exon	8094441	8094506	.	-	.	ID=TetragonulaCarbonaria_021683-T2.exon2;Parent=TetragonulaCarbonaria_021683-T2
ctg6_0	funannotate	exon	8094268	8094365	.	-	.	ID=TetragonulaCarbonaria_021683-T2.exon3;Parent=TetragonulaCarbonaria_021683-T2
ctg6_0	funannotate	exon	8093779	8094057	.	-	.	ID=TetragonulaCarbonaria_021683-T2.exon4;Parent=TetragonulaCarbonaria_021683-T2
ctg6_0	funannotate	exon	8093371	8093548	.	-	.	ID=TetragonulaCarbonaria_021683-T2.exon5;Parent=TetragonulaCarbonaria_021683-T2
ctg6_0	funannotate	exon	8095144	8095166	.	-	.	ID=TetragonulaCarbonaria_021683-T2.exon1;Parent=TetragonulaCarbonaria_021683-T2
ctg6_0	funannotate	mRNA	10964711	10975229	.	-	.	ID=TetragonulaCarbonaria_021952-T1;Ontology_term=GO:0005515;Dbxref=InterPro:IPR036770%2CPFAM:PF13606%2CInterPro:IPR020683%2CPFAM:PF13637%2CPFAM:PF00023%2CPFAM:PF13857%2CInterPro:IPR001841%2CPFAM:PF12796%2CInterPro:IPR002110%2CInterPro:IPR011990%2CInterPro:IPR019734%2CInterPro:IPR013026;Parent=TetragonulaCarbonaria_021952
ctg6_0	funannotate	mRNA	12579766	12580340	.	+	.	ID=TetragonulaCarbonaria_022099-T1;Parent=TetragonulaCarbonaria_022099
ctg6_0	funannotate	CDS	462884	463060	.	-	0	ID=TetragonulaCarbonaria_021030-T1.cds;Parent=TetragonulaCarbonaria_021030-T1
ctg6_0	funannotate	CDS	462689	462790	.	-	0	ID=TetragonulaCarbonaria_021030-T1.cds;Parent=TetragonulaCarbonaria_021030-T1
ctg6_0	funannotate	CDS	12912394	12913038	.	-	0	ID=TetragonulaCarbonaria_022109-T1.cds;Parent=TetragonulaCarbonaria_022109-T1
ctg6_0	funannotate	CDS	7250819	7250867	.	-	0	ID=TetragonulaCarbonaria_021597-T1.cds;Parent=TetragonulaCarbonaria_021597-T1
ctg6_0	funannotate	CDS	7250394	7250476	.	-	0	ID=TetragonulaCarbonaria_021597-T1.cds;Parent=TetragonulaCarbonaria_021597-T1
ctg6_0	funannotate	CDS	7249996	7250084	.	-	0	ID=TetragonulaCarbonaria_021597-T1.cds;Parent=TetragonulaCarbonaria_021597-T1
ctg6_0	funannotate	CDS	7249667	7249883	.	-	0	ID=TetragonulaCarbonaria_021597-T1.cds;Parent=TetragonulaCarbonaria_021597-T1
ctg6_0	funannotate	CDS	7249081	7249233	.	-	0	ID=TetragonulaCarbonaria_021597-T1.cds;Parent=TetragonulaCarbonaria_021597-T1
ctg6_0	funannotate	CDS	7248844	7248999	.	-	0	ID=TetragonulaCarbonaria_021597-T1.cds;Parent=TetragonulaCarbonaria_021597-T1
ctg6_0	funannotate	five_prime_UTR	15016004	15016799	.	+	.	ID=TetragonulaCarbonaria_022355-T1.utr5p1;Parent=TetragonulaCarbonaria_022355-T1
ctg6_0	funannotate	CDS	15051626	15052156	.	-	0	ID=TetragonulaCarbonaria_022363-T1.cds;Parent=TetragonulaCarbonaria_022363-T1
ctg6_0	funannotate	CDS	15051391	15051552	.	-	0	ID=TetragonulaCarbonaria_022363-T1.cds;Parent=TetragonulaCarbonaria_022363-T1
ctg6_0	funannotate	CDS	15051137	15051301	.	-	0	ID=TetragonulaCarbonaria_022363-T1.cds;Parent=TetragonulaCarbonaria_022363-T1
ctg6_0	funannotate	exon	979835	980211	.	+	.	ID=TetragonulaCarbonaria_021051-T1.exon1;Parent=TetragonulaCarbonaria_021051-T1
ctg6_0	funannotate	mRNA	3229606	3234511	.	-	.	ID=TetragonulaCarbonaria_021242-T1;Dbxref=InterPro:IPR040191%2CPFAM:PF12397%2CInterPro:IPR022125;Parent=TetragonulaCarbonaria_021242
ctg6_0	funannotate	exon	980298	980553	.	+	.	ID=TetragonulaCarbonaria_021051-T1.exon2;Parent=TetragonulaCarbonaria_021051-T1
ctg6_0	funannotate	exon	11928946	11929275	.	+	.	ID=TetragonulaCarbonaria_022056-T1.exon2;Parent=TetragonulaCarbonaria_022056-T1
ctg6_0	funannotate	exon	9660946	9663213	.	+	.	ID=TetragonulaCarbonaria_021827-T1.exon1;Parent=TetragonulaCarbonaria_021827-T1
ctg6_0	funannotate	exon	10632692	10633451	.	-	.	ID=TetragonulaCarbonaria_021916-T1.exon6;Parent=TetragonulaCarbonaria_021916-T1
ctg6_0	funannotate	exon	10634603	10634816	.	-	.	ID=TetragonulaCarbonaria_021916-T1.exon4;Parent=TetragonulaCarbonaria_021916-T1
ctg6_0	funannotate	exon	11928745	11928849	.	+	.	ID=TetragonulaCarbonaria_022056-T1.exon1;Parent=TetragonulaCarbonaria_022056-T1
ctg6_0	funannotate	exon	10634424	10634534	.	-	.	ID=TetragonulaCarbonaria_021916-T1.exon5;Parent=TetragonulaCarbonaria_021916-T1
ctg6_0	funannotate	exon	10638166	10638217	.	-	.	ID=TetragonulaCarbonaria_021916-T1.exon2;Parent=TetragonulaCarbonaria_021916-T1
ctg6_0	funannotate	exon	10637338	10637523	.	-	.	ID=TetragonulaCarbonaria_021916-T1.exon3;Parent=TetragonulaCarbonaria_021916-T1
ctg6_0	funannotate	exon	10638566	10638718	.	-	.	ID=TetragonulaCarbonaria_021916-T1.exon1;Parent=TetragonulaCarbonaria_021916-T1
ctg6_0	funannotate	CDS	5755245	5755553	.	+	0	ID=TetragonulaCarbonaria_021476-T1.cds;Parent=TetragonulaCarbonaria_021476-T1
ctg6_0	funannotate	CDS	5755673	5756031	.	+	0	ID=TetragonulaCarbonaria_021476-T1.cds;Parent=TetragonulaCarbonaria_021476-T1
ctg6_0	funannotate	CDS	5756108	5756431	.	+	0	ID=TetragonulaCarbonaria_021476-T1.cds;Parent=TetragonulaCarbonaria_021476-T1
ctg6_0	funannotate	CDS	5756507	5756762	.	+	0	ID=TetragonulaCarbonaria_021476-T1.cds;Parent=TetragonulaCarbonaria_021476-T1
ctg6_0	funannotate	CDS	5756876	5757104	.	+	0	ID=TetragonulaCarbonaria_021476-T1.cds;Parent=TetragonulaCarbonaria_021476-T1
ctg6_0	funannotate	CDS	5757185	5757269	.	+	0	ID=TetragonulaCarbonaria_021476-T1.cds;Parent=TetragonulaCarbonaria_021476-T1
ctg6_0	funannotate	CDS	5757328	5757691	.	+	0	ID=TetragonulaCarbonaria_021476-T1.cds;Parent=TetragonulaCarbonaria_021476-T1
ctg6_0	funannotate	CDS	5757784	5758099	.	+	0	ID=TetragonulaCarbonaria_021476-T1.cds;Parent=TetragonulaCarbonaria_021476-T1
ctg6_0	funannotate	CDS	5758182	5758418	.	+	0	ID=TetragonulaCarbonaria_021476-T1.cds;Parent=TetragonulaCarbonaria_021476-T1
ctg6_0	funannotate	CDS	5758498	5758645	.	+	0	ID=TetragonulaCarbonaria_021476-T1.cds;Parent=TetragonulaCarbonaria_021476-T1
ctg6_0	funannotate	CDS	5758724	5758981	.	+	0	ID=TetragonulaCarbonaria_021476-T1.cds;Parent=TetragonulaCarbonaria_021476-T1
ctg6_0	funannotate	CDS	5759049	5759259	.	+	0	ID=TetragonulaCarbonaria_021476-T1.cds;Parent=TetragonulaCarbonaria_021476-T1
ctg6_0	funannotate	CDS	5759336	5759542	.	+	0	ID=TetragonulaCarbonaria_021476-T1.cds;Parent=TetragonulaCarbonaria_021476-T1
ctg6_0	funannotate	CDS	5759614	5760052	.	+	0	ID=TetragonulaCarbonaria_021476-T1.cds;Parent=TetragonulaCarbonaria_021476-T1
ctg6_0	funannotate	CDS	5760133	5760362	.	+	0	ID=TetragonulaCarbonaria_021476-T1.cds;Parent=TetragonulaCarbonaria_021476-T1
ctg6_0	funannotate	exon	10598289	10598328	.	+	.	ID=TetragonulaCarbonaria_021913-T1.exon5;Parent=TetragonulaCarbonaria_021913-T1
ctg6_0	funannotate	CDS	14103562	14103564	.	+	0	ID=TetragonulaCarbonaria_022242-T1.cds;Parent=TetragonulaCarbonaria_022242-T1
ctg6_0	funannotate	CDS	14106368	14107924	.	+	0	ID=TetragonulaCarbonaria_022242-T1.cds;Parent=TetragonulaCarbonaria_022242-T1
ctg6_0	funannotate	CDS	14110895	14111429	.	+	0	ID=TetragonulaCarbonaria_022242-T1.cds;Parent=TetragonulaCarbonaria_022242-T1
ctg6_0	funannotate	CDS	14112220	14112913	.	+	0	ID=TetragonulaCarbonaria_022242-T1.cds;Parent=TetragonulaCarbonaria_022242-T1
ctg6_0	funannotate	CDS	14114122	14114224	.	+	0	ID=TetragonulaCarbonaria_022242-T1.cds;Parent=TetragonulaCarbonaria_022242-T1
ctg6_0	funannotate	exon	8094441	8094506	.	-	.	ID=TetragonulaCarbonaria_021683-T1.exon2;Parent=TetragonulaCarbonaria_021683-T1
ctg6_0	funannotate	exon	8098593	8098905	.	-	.	ID=TetragonulaCarbonaria_021683-T1.exon1;Parent=TetragonulaCarbonaria_021683-T1
ctg6_0	funannotate	exon	8092382	8092549	.	-	.	ID=TetragonulaCarbonaria_021683-T1.exon8;Parent=TetragonulaCarbonaria_021683-T1
ctg6_0	funannotate	exon	9977623	9977694	.	-	.	ID=TetragonulaCarbonaria_021861-T1.exon1;Parent=TetragonulaCarbonaria_021861-T1
ctg6_0	funannotate	exon	8092633	8092848	.	-	.	ID=TetragonulaCarbonaria_021683-T1.exon7;Parent=TetragonulaCarbonaria_021683-T1
ctg6_0	funannotate	exon	8092031	8092286	.	-	.	ID=TetragonulaCarbonaria_021683-T1.exon9;Parent=TetragonulaCarbonaria_021683-T1
ctg6_0	funannotate	exon	8093779	8094057	.	-	.	ID=TetragonulaCarbonaria_021683-T1.exon4;Parent=TetragonulaCarbonaria_021683-T1
ctg6_0	funannotate	exon	8094268	8094365	.	-	.	ID=TetragonulaCarbonaria_021683-T1.exon3;Parent=TetragonulaCarbonaria_021683-T1
ctg6_0	funannotate	exon	8092922	8093256	.	-	.	ID=TetragonulaCarbonaria_021683-T1.exon6;Parent=TetragonulaCarbonaria_021683-T1
ctg6_0	funannotate	exon	8093371	8093548	.	-	.	ID=TetragonulaCarbonaria_021683-T1.exon5;Parent=TetragonulaCarbonaria_021683-T1
ctg6_0	funannotate	exon	11715683	11715851	.	+	.	ID=TetragonulaCarbonaria_022019-T1.exon1;Parent=TetragonulaCarbonaria_022019-T1
ctg6_0	funannotate	exon	11717740	11717984	.	+	.	ID=TetragonulaCarbonaria_022019-T1.exon2;Parent=TetragonulaCarbonaria_022019-T1
ctg6_0	funannotate	CDS	3354870	3355085	.	+	0	ID=TetragonulaCarbonaria_021253-T1.cds;Parent=TetragonulaCarbonaria_021253-T1
ctg6_0	funannotate	CDS	3360488	3360703	.	+	0	ID=TetragonulaCarbonaria_021253-T1.cds;Parent=TetragonulaCarbonaria_021253-T1
ctg6_0	funannotate	exon	3771452	3771831	.	+	.	ID=TetragonulaCarbonaria_021284-T1.exon1;Parent=TetragonulaCarbonaria_021284-T1
ctg6_0	funannotate	exon	3778735	3778870	.	+	.	ID=TetragonulaCarbonaria_021284-T1.exon2;Parent=TetragonulaCarbonaria_021284-T1
ctg6_0	funannotate	exon	3782256	3782366	.	+	.	ID=TetragonulaCarbonaria_021284-T1.exon3;Parent=TetragonulaCarbonaria_021284-T1
ctg6_0	funannotate	exon	3786438	3786565	.	+	.	ID=TetragonulaCarbonaria_021284-T1.exon4;Parent=TetragonulaCarbonaria_021284-T1
ctg6_0	funannotate	exon	4007673	4008016	.	+	.	ID=TetragonulaCarbonaria_021321-T1.exon1;Parent=TetragonulaCarbonaria_021321-T1
ctg6_0	funannotate	exon	10595815	10596055	.	+	.	ID=TetragonulaCarbonaria_021913-T1.exon2;Parent=TetragonulaCarbonaria_021913-T1
ctg6_0	funannotate	exon	16291685	16291972	.	+	.	ID=TetragonulaCarbonaria_022504-T1.exon1;Parent=TetragonulaCarbonaria_022504-T1
ctg6_0	funannotate	exon	3786706	3786775	.	+	.	ID=TetragonulaCarbonaria_021284-T1.exon5;Parent=TetragonulaCarbonaria_021284-T1
ctg6_0	funannotate	exon	10594929	10594950	.	+	.	ID=TetragonulaCarbonaria_021913-T1.exon1;Parent=TetragonulaCarbonaria_021913-T1
ctg6_0	funannotate	exon	3787377	3787973	.	+	.	ID=TetragonulaCarbonaria_021284-T1.exon6;Parent=TetragonulaCarbonaria_021284-T1
ctg6_0	funannotate	exon	4009491	4009685	.	+	.	ID=TetragonulaCarbonaria_021321-T1.exon3;Parent=TetragonulaCarbonaria_021321-T1
ctg6_0	funannotate	exon	10598091	10598208	.	+	.	ID=TetragonulaCarbonaria_021913-T1.exon4;Parent=TetragonulaCarbonaria_021913-T1
ctg6_0	funannotate	CDS	15739755	15740783	.	+	0	ID=TetragonulaCarbonaria_022437-T1.cds;Parent=TetragonulaCarbonaria_022437-T1
ctg6_0	funannotate	exon	4008192	4008361	.	+	.	ID=TetragonulaCarbonaria_021321-T1.exon2;Parent=TetragonulaCarbonaria_021321-T1
ctg6_0	funannotate	exon	10597349	10597746	.	+	.	ID=TetragonulaCarbonaria_021913-T1.exon3;Parent=TetragonulaCarbonaria_021913-T1
ctg6_0	funannotate	exon	4017427	4017534	.	+	.	ID=TetragonulaCarbonaria_021321-T1.exon5;Parent=TetragonulaCarbonaria_021321-T1
ctg6_0	funannotate	exon	6859646	6859905	.	-	.	ID=TetragonulaCarbonaria_021557-T1.exon4;Parent=TetragonulaCarbonaria_021557-T1
ctg6_0	funannotate	exon	4016840	4016997	.	+	.	ID=TetragonulaCarbonaria_021321-T1.exon4;Parent=TetragonulaCarbonaria_021321-T1
ctg6_0	funannotate	exon	6859989	6860076	.	-	.	ID=TetragonulaCarbonaria_021557-T1.exon3;Parent=TetragonulaCarbonaria_021557-T1
ctg6_0	funannotate	exon	6860152	6860199	.	-	.	ID=TetragonulaCarbonaria_021557-T1.exon2;Parent=TetragonulaCarbonaria_021557-T1
ctg6_0	funannotate	exon	6860322	6860527	.	-	.	ID=TetragonulaCarbonaria_021557-T1.exon1;Parent=TetragonulaCarbonaria_021557-T1
ctg6_0	funannotate	exon	8731232	8731297	.	+	.	ID=TetragonulaCarbonaria_021735-T1.exon1;Parent=TetragonulaCarbonaria_021735-T1
ctg6_0	funannotate	exon	8731870	8732388	.	+	.	ID=TetragonulaCarbonaria_021735-T1.exon2;Parent=TetragonulaCarbonaria_021735-T1
ctg6_0	funannotate	exon	15570391	15570578	.	+	.	ID=TetragonulaCarbonaria_022418-T1.exon7;Parent=TetragonulaCarbonaria_022418-T1
ctg6_0	funannotate	mRNA	3459014	3466043	.	+	.	ID=TetragonulaCarbonaria_021266-T1;Parent=TetragonulaCarbonaria_021266
ctg6_0	funannotate	mRNA	3812538	3814937	.	+	.	ID=TetragonulaCarbonaria_021291-T1;Parent=TetragonulaCarbonaria_021291
ctg6_0	funannotate	exon	15557134	15557277	.	+	.	ID=TetragonulaCarbonaria_022418-T1.exon6;Parent=TetragonulaCarbonaria_022418-T1
ctg6_0	funannotate	exon	15551981	15552121	.	+	.	ID=TetragonulaCarbonaria_022418-T1.exon5;Parent=TetragonulaCarbonaria_022418-T1
ctg6_0	funannotate	five_prime_UTR	7961315	7961597	.	-	.	ID=TetragonulaCarbonaria_021665-T1.utr5p1;Parent=TetragonulaCarbonaria_021665-T1
ctg6_0	funannotate	exon	15546682	15546774	.	+	.	ID=TetragonulaCarbonaria_022418-T1.exon4;Parent=TetragonulaCarbonaria_022418-T1
ctg6_0	funannotate	exon	14759587	14759636	.	+	.	ID=TetragonulaCarbonaria_022326-T1.exon1;Parent=TetragonulaCarbonaria_022326-T1
ctg6_0	funannotate	exon	14759726	14760231	.	+	.	ID=TetragonulaCarbonaria_022326-T1.exon2;Parent=TetragonulaCarbonaria_022326-T1
ctg6_0	funannotate	exon	15572348	15572582	.	+	.	ID=TetragonulaCarbonaria_022418-T1.exon9;Parent=TetragonulaCarbonaria_022418-T1
ctg6_0	funannotate	exon	15571032	15571394	.	+	.	ID=TetragonulaCarbonaria_022418-T1.exon8;Parent=TetragonulaCarbonaria_022418-T1
ctg6_0	funannotate	exon	16295365	16295770	.	+	.	ID=TetragonulaCarbonaria_022504-T1.exon5;Parent=TetragonulaCarbonaria_022504-T1
ctg6_0	funannotate	exon	16295009	16295255	.	+	.	ID=TetragonulaCarbonaria_022504-T1.exon4;Parent=TetragonulaCarbonaria_022504-T1
ctg6_0	funannotate	exon	16294320	16294477	.	+	.	ID=TetragonulaCarbonaria_022504-T1.exon3;Parent=TetragonulaCarbonaria_022504-T1
ctg6_0	funannotate	exon	16292284	16292750	.	+	.	ID=TetragonulaCarbonaria_022504-T1.exon2;Parent=TetragonulaCarbonaria_022504-T1
ctg6_0	funannotate	exon	16296215	16296565	.	+	.	ID=TetragonulaCarbonaria_022504-T1.exon7;Parent=TetragonulaCarbonaria_022504-T1
ctg6_0	funannotate	exon	16295846	16296109	.	+	.	ID=TetragonulaCarbonaria_022504-T1.exon6;Parent=TetragonulaCarbonaria_022504-T1
ctg6_0	funannotate	exon	1714892	1715132	.	-	.	ID=TetragonulaCarbonaria_021100-T1.exon3;Parent=TetragonulaCarbonaria_021100-T1
ctg6_0	funannotate	exon	1715255	1715425	.	-	.	ID=TetragonulaCarbonaria_021100-T1.exon2;Parent=TetragonulaCarbonaria_021100-T1
ctg6_0	funannotate	exon	1716954	1717171	.	-	.	ID=TetragonulaCarbonaria_021100-T1.exon1;Parent=TetragonulaCarbonaria_021100-T1
ctg6_0	funannotate	CDS	8713654	8713738	.	+	0	ID=TetragonulaCarbonaria_021732-T1.cds;Parent=TetragonulaCarbonaria_021732-T1
ctg6_0	funannotate	CDS	8717322	8717498	.	+	0	ID=TetragonulaCarbonaria_021732-T1.cds;Parent=TetragonulaCarbonaria_021732-T1
ctg6_0	funannotate	CDS	8717569	8717585	.	+	0	ID=TetragonulaCarbonaria_021732-T1.cds;Parent=TetragonulaCarbonaria_021732-T1
ctg6_0	funannotate	CDS	3032085	3032087	.	-	0	ID=TetragonulaCarbonaria_021225-T1.cds;Parent=TetragonulaCarbonaria_021225-T1
ctg6_0	funannotate	CDS	3031844	3031938	.	-	0	ID=TetragonulaCarbonaria_021225-T1.cds;Parent=TetragonulaCarbonaria_021225-T1
ctg6_0	funannotate	CDS	3030386	3030734	.	-	0	ID=TetragonulaCarbonaria_021225-T1.cds;Parent=TetragonulaCarbonaria_021225-T1
ctg6_0	funannotate	CDS	9754446	9754448	.	+	0	ID=TetragonulaCarbonaria_021834-T1.cds;Parent=TetragonulaCarbonaria_021834-T1
ctg6_0	funannotate	CDS	9754532	9754723	.	+	0	ID=TetragonulaCarbonaria_021834-T1.cds;Parent=TetragonulaCarbonaria_021834-T1
ctg6_0	funannotate	CDS	9756846	9756959	.	+	0	ID=TetragonulaCarbonaria_021834-T1.cds;Parent=TetragonulaCarbonaria_021834-T1
ctg6_0	funannotate	CDS	9759459	9759548	.	+	0	ID=TetragonulaCarbonaria_021834-T1.cds;Parent=TetragonulaCarbonaria_021834-T1
ctg6_0	funannotate	CDS	9760759	9760845	.	+	0	ID=TetragonulaCarbonaria_021834-T1.cds;Parent=TetragonulaCarbonaria_021834-T1
ctg6_0	funannotate	CDS	9762595	9762693	.	+	0	ID=TetragonulaCarbonaria_021834-T1.cds;Parent=TetragonulaCarbonaria_021834-T1
ctg6_0	funannotate	CDS	9770433	9770528	.	+	0	ID=TetragonulaCarbonaria_021834-T1.cds;Parent=TetragonulaCarbonaria_021834-T1
ctg6_0	funannotate	CDS	9771621	9771855	.	+	0	ID=TetragonulaCarbonaria_021834-T1.cds;Parent=TetragonulaCarbonaria_021834-T1
ctg6_0	funannotate	CDS	9773939	9774010	.	+	0	ID=TetragonulaCarbonaria_021834-T1.cds;Parent=TetragonulaCarbonaria_021834-T1
ctg6_0	funannotate	CDS	9775630	9775792	.	+	0	ID=TetragonulaCarbonaria_021834-T1.cds;Parent=TetragonulaCarbonaria_021834-T1
ctg6_0	funannotate	CDS	9777238	9777347	.	+	0	ID=TetragonulaCarbonaria_021834-T1.cds;Parent=TetragonulaCarbonaria_021834-T1
ctg6_0	funannotate	CDS	9778464	9778639	.	+	0	ID=TetragonulaCarbonaria_021834-T1.cds;Parent=TetragonulaCarbonaria_021834-T1
ctg6_0	funannotate	CDS	9780126	9780342	.	+	0	ID=TetragonulaCarbonaria_021834-T1.cds;Parent=TetragonulaCarbonaria_021834-T1
ctg6_0	funannotate	CDS	9780714	9780835	.	+	0	ID=TetragonulaCarbonaria_021834-T1.cds;Parent=TetragonulaCarbonaria_021834-T1
ctg6_0	funannotate	CDS	9781283	9781459	.	+	0	ID=TetragonulaCarbonaria_021834-T1.cds;Parent=TetragonulaCarbonaria_021834-T1
ctg6_0	funannotate	CDS	9786703	9787017	.	+	0	ID=TetragonulaCarbonaria_021834-T1.cds;Parent=TetragonulaCarbonaria_021834-T1
ctg6_0	funannotate	CDS	9789458	9789718	.	+	0	ID=TetragonulaCarbonaria_021834-T1.cds;Parent=TetragonulaCarbonaria_021834-T1
ctg6_0	funannotate	CDS	9795069	9795202	.	+	0	ID=TetragonulaCarbonaria_021834-T1.cds;Parent=TetragonulaCarbonaria_021834-T1
ctg6_0	funannotate	CDS	9795481	9795664	.	+	0	ID=TetragonulaCarbonaria_021834-T1.cds;Parent=TetragonulaCarbonaria_021834-T1
ctg6_0	funannotate	exon	2808856	2808940	.	+	.	ID=TetragonulaCarbonaria_021198-T1.exon1;Parent=TetragonulaCarbonaria_021198-T1
ctg6_0	funannotate	CDS	11393085	11393205	.	-	0	ID=TetragonulaCarbonaria_021983-T1.cds;Parent=TetragonulaCarbonaria_021983-T1
ctg6_0	funannotate	CDS	11391474	11391651	.	-	0	ID=TetragonulaCarbonaria_021983-T1.cds;Parent=TetragonulaCarbonaria_021983-T1
ctg6_0	funannotate	CDS	11389099	11389345	.	-	0	ID=TetragonulaCarbonaria_021983-T1.cds;Parent=TetragonulaCarbonaria_021983-T1
ctg6_0	funannotate	exon	2835704	2836096	.	+	.	ID=TetragonulaCarbonaria_021198-T1.exon3;Parent=TetragonulaCarbonaria_021198-T1
ctg6_0	funannotate	exon	2834642	2834980	.	+	.	ID=TetragonulaCarbonaria_021198-T1.exon2;Parent=TetragonulaCarbonaria_021198-T1
ctg6_0	funannotate	exon	2839374	2839506	.	+	.	ID=TetragonulaCarbonaria_021198-T1.exon5;Parent=TetragonulaCarbonaria_021198-T1
ctg6_0	funannotate	exon	6843578	6843710	.	+	.	ID=TetragonulaCarbonaria_021554-T1.exon3;Parent=TetragonulaCarbonaria_021554-T1
ctg6_0	funannotate	exon	2838137	2838324	.	+	.	ID=TetragonulaCarbonaria_021198-T1.exon4;Parent=TetragonulaCarbonaria_021198-T1
ctg6_0	funannotate	exon	6839029	6839166	.	+	.	ID=TetragonulaCarbonaria_021554-T1.exon2;Parent=TetragonulaCarbonaria_021554-T1
ctg6_0	funannotate	mRNA	11308410	11309708	.	+	.	ID=TetragonulaCarbonaria_021976-T1;Parent=TetragonulaCarbonaria_021976
ctg6_0	funannotate	exon	2841200	2841698	.	+	.	ID=TetragonulaCarbonaria_021198-T1.exon7;Parent=TetragonulaCarbonaria_021198-T1
ctg6_0	funannotate	exon	6835535	6835719	.	+	.	ID=TetragonulaCarbonaria_021554-T1.exon1;Parent=TetragonulaCarbonaria_021554-T1
ctg6_0	funannotate	exon	15546471	15546524	.	+	.	ID=TetragonulaCarbonaria_022418-T1.exon3;Parent=TetragonulaCarbonaria_022418-T1
ctg6_0	funannotate	exon	2840054	2840539	.	+	.	ID=TetragonulaCarbonaria_021198-T1.exon6;Parent=TetragonulaCarbonaria_021198-T1
ctg6_0	funannotate	exon	4491152	4491309	.	-	.	ID=TetragonulaCarbonaria_021376-T1.exon1;Parent=TetragonulaCarbonaria_021376-T1
ctg6_0	funannotate	exon	15535575	15535758	.	+	.	ID=TetragonulaCarbonaria_022418-T1.exon2;Parent=TetragonulaCarbonaria_022418-T1
ctg6_0	funannotate	exon	2842316	2842421	.	+	.	ID=TetragonulaCarbonaria_021198-T1.exon9;Parent=TetragonulaCarbonaria_021198-T1
ctg6_0	funannotate	exon	4487115	4487523	.	-	.	ID=TetragonulaCarbonaria_021376-T1.exon2;Parent=TetragonulaCarbonaria_021376-T1
ctg6_0	funannotate	exon	15534687	15534935	.	+	.	ID=TetragonulaCarbonaria_022418-T1.exon1;Parent=TetragonulaCarbonaria_022418-T1
ctg6_0	funannotate	exon	2842030	2842170	.	+	.	ID=TetragonulaCarbonaria_021198-T1.exon8;Parent=TetragonulaCarbonaria_021198-T1
ctg6_0	funannotate	CDS	1763016	1763097	.	+	0	ID=TetragonulaCarbonaria_021104-T1.cds;Parent=TetragonulaCarbonaria_021104-T1
ctg6_0	funannotate	CDS	1763178	1763650	.	+	0	ID=TetragonulaCarbonaria_021104-T1.cds;Parent=TetragonulaCarbonaria_021104-T1
ctg6_0	funannotate	CDS	16229265	16229498	.	+	0	ID=TetragonulaCarbonaria_022493-T1.cds;Parent=TetragonulaCarbonaria_022493-T1
ctg6_0	funannotate	CDS	16229775	16229894	.	+	0	ID=TetragonulaCarbonaria_022493-T1.cds;Parent=TetragonulaCarbonaria_022493-T1
ctg6_0	funannotate	CDS	16230140	16230358	.	+	0	ID=TetragonulaCarbonaria_022493-T1.cds;Parent=TetragonulaCarbonaria_022493-T1
ctg6_0	funannotate	five_prime_UTR	8161177	8161455	.	+	.	ID=TetragonulaCarbonaria_021692-T1.utr5p1;Parent=TetragonulaCarbonaria_021692-T1
ctg6_0	funannotate	mRNA	9251345	9275155	.	-	.	ID=TetragonulaCarbonaria_021806-T1;Dbxref=InterPro:IPR036383%2CInterPro:IPR044004%2CPFAM:PF19028%2CInterPro:IPR000884%2CPFAM:PF00090;Parent=TetragonulaCarbonaria_021806
ctg6_0	funannotate	CDS	15600218	15600284	.	-	0	ID=TetragonulaCarbonaria_022421-T1.cds;Parent=TetragonulaCarbonaria_022421-T1
ctg6_0	funannotate	CDS	15599817	15600068	.	-	0	ID=TetragonulaCarbonaria_022421-T1.cds;Parent=TetragonulaCarbonaria_022421-T1
ctg6_0	funannotate	CDS	15592680	15592873	.	-	0	ID=TetragonulaCarbonaria_022421-T1.cds;Parent=TetragonulaCarbonaria_022421-T1
ctg6_0	funannotate	CDS	15591935	15592310	.	-	0	ID=TetragonulaCarbonaria_022421-T1.cds;Parent=TetragonulaCarbonaria_022421-T1
ctg6_0	funannotate	CDS	15589413	15589565	.	-	0	ID=TetragonulaCarbonaria_022421-T1.cds;Parent=TetragonulaCarbonaria_022421-T1
ctg6_0	funannotate	CDS	15589095	15589291	.	-	0	ID=TetragonulaCarbonaria_022421-T1.cds;Parent=TetragonulaCarbonaria_022421-T1
ctg6_0	funannotate	CDS	15588759	15588928	.	-	0	ID=TetragonulaCarbonaria_022421-T1.cds;Parent=TetragonulaCarbonaria_022421-T1
ctg6_0	funannotate	CDS	15588056	15588131	.	-	0	ID=TetragonulaCarbonaria_022421-T1.cds;Parent=TetragonulaCarbonaria_022421-T1
ctg6_0	funannotate	CDS	11001539	11001602	.	-	0	ID=TetragonulaCarbonaria_021955-T1.cds;Parent=TetragonulaCarbonaria_021955-T1
ctg6_0	funannotate	CDS	11000372	11000577	.	-	0	ID=TetragonulaCarbonaria_021955-T1.cds;Parent=TetragonulaCarbonaria_021955-T1
ctg6_0	funannotate	mRNA	11459553	11461448	.	+	.	ID=TetragonulaCarbonaria_021988-T1;Parent=TetragonulaCarbonaria_021988
ctg6_0	funannotate	CDS	14206030	14206380	.	-	0	ID=TetragonulaCarbonaria_022258-T1.cds;Parent=TetragonulaCarbonaria_022258-T1
ctg6_0	funannotate	CDS	7828097	7828147	.	+	0	ID=TetragonulaCarbonaria_021655-T1.cds;Parent=TetragonulaCarbonaria_021655-T1
ctg6_0	funannotate	CDS	7828437	7828884	.	+	0	ID=TetragonulaCarbonaria_021655-T1.cds;Parent=TetragonulaCarbonaria_021655-T1
ctg6_0	funannotate	CDS	7829111	7829283	.	+	0	ID=TetragonulaCarbonaria_021655-T1.cds;Parent=TetragonulaCarbonaria_021655-T1
ctg6_0	funannotate	CDS	7834235	7834657	.	+	0	ID=TetragonulaCarbonaria_021655-T1.cds;Parent=TetragonulaCarbonaria_021655-T1
ctg6_0	funannotate	CDS	13874685	13874859	.	+	0	ID=TetragonulaCarbonaria_022214-T1.cds;Parent=TetragonulaCarbonaria_022214-T1
ctg6_0	funannotate	CDS	13876558	13876892	.	+	0	ID=TetragonulaCarbonaria_022214-T1.cds;Parent=TetragonulaCarbonaria_022214-T1
ctg6_0	funannotate	CDS	10567503	10567593	.	+	0	ID=TetragonulaCarbonaria_021911-T1.cds;Parent=TetragonulaCarbonaria_021911-T1
ctg6_0	funannotate	CDS	10568206	10568345	.	+	0	ID=TetragonulaCarbonaria_021911-T1.cds;Parent=TetragonulaCarbonaria_021911-T1
ctg6_0	funannotate	CDS	10568455	10568552	.	+	0	ID=TetragonulaCarbonaria_021911-T1.cds;Parent=TetragonulaCarbonaria_021911-T1
ctg6_0	funannotate	CDS	10569109	10569268	.	+	0	ID=TetragonulaCarbonaria_021911-T1.cds;Parent=TetragonulaCarbonaria_021911-T1
ctg6_0	funannotate	CDS	10569371	10569481	.	+	0	ID=TetragonulaCarbonaria_021911-T1.cds;Parent=TetragonulaCarbonaria_021911-T1
ctg6_0	funannotate	CDS	10569919	10570068	.	+	0	ID=TetragonulaCarbonaria_021911-T1.cds;Parent=TetragonulaCarbonaria_021911-T1
ctg6_0	funannotate	CDS	10570713	10570967	.	+	0	ID=TetragonulaCarbonaria_021911-T1.cds;Parent=TetragonulaCarbonaria_021911-T1
ctg6_0	funannotate	CDS	5436084	5436260	.	-	0	ID=TetragonulaCarbonaria_021448-T1.cds;Parent=TetragonulaCarbonaria_021448-T1
ctg6_0	funannotate	CDS	7376793	7376923	.	+	0	ID=TetragonulaCarbonaria_021611-T1.cds;Parent=TetragonulaCarbonaria_021611-T1
ctg6_0	funannotate	CDS	7377025	7377263	.	+	0	ID=TetragonulaCarbonaria_021611-T1.cds;Parent=TetragonulaCarbonaria_021611-T1
ctg6_0	funannotate	CDS	7377337	7377443	.	+	0	ID=TetragonulaCarbonaria_021611-T1.cds;Parent=TetragonulaCarbonaria_021611-T1
ctg6_0	funannotate	CDS	7377532	7377638	.	+	0	ID=TetragonulaCarbonaria_021611-T1.cds;Parent=TetragonulaCarbonaria_021611-T1
ctg6_0	funannotate	CDS	7377707	7377854	.	+	0	ID=TetragonulaCarbonaria_021611-T1.cds;Parent=TetragonulaCarbonaria_021611-T1
ctg6_0	funannotate	CDS	7377913	7378026	.	+	0	ID=TetragonulaCarbonaria_021611-T1.cds;Parent=TetragonulaCarbonaria_021611-T1
ctg6_0	funannotate	CDS	7378097	7378263	.	+	0	ID=TetragonulaCarbonaria_021611-T1.cds;Parent=TetragonulaCarbonaria_021611-T1
ctg6_0	funannotate	CDS	7378370	7378484	.	+	0	ID=TetragonulaCarbonaria_021611-T1.cds;Parent=TetragonulaCarbonaria_021611-T1
ctg6_0	funannotate	CDS	2125697	2125784	.	+	0	ID=TetragonulaCarbonaria_021148-T1.cds;Parent=TetragonulaCarbonaria_021148-T1
ctg6_0	funannotate	CDS	2126668	2126880	.	+	0	ID=TetragonulaCarbonaria_021148-T1.cds;Parent=TetragonulaCarbonaria_021148-T1
ctg6_0	funannotate	CDS	2127440	2127690	.	+	0	ID=TetragonulaCarbonaria_021148-T1.cds;Parent=TetragonulaCarbonaria_021148-T1
ctg6_0	funannotate	CDS	2128042	2128188	.	+	0	ID=TetragonulaCarbonaria_021148-T1.cds;Parent=TetragonulaCarbonaria_021148-T1
ctg6_0	funannotate	CDS	2128642	2128683	.	+	0	ID=TetragonulaCarbonaria_021148-T1.cds;Parent=TetragonulaCarbonaria_021148-T1
ctg6_0	funannotate	CDS	4926811	4926876	.	-	0	ID=TetragonulaCarbonaria_021404-T1.cds;Parent=TetragonulaCarbonaria_021404-T1
ctg6_0	funannotate	CDS	4925513	4926171	.	-	0	ID=TetragonulaCarbonaria_021404-T1.cds;Parent=TetragonulaCarbonaria_021404-T1
ctg6_0	funannotate	CDS	4924966	4925442	.	-	0	ID=TetragonulaCarbonaria_021404-T1.cds;Parent=TetragonulaCarbonaria_021404-T1
ctg6_0	funannotate	CDS	4924350	4924891	.	-	0	ID=TetragonulaCarbonaria_021404-T1.cds;Parent=TetragonulaCarbonaria_021404-T1
ctg6_0	funannotate	CDS	4924012	4924235	.	-	0	ID=TetragonulaCarbonaria_021404-T1.cds;Parent=TetragonulaCarbonaria_021404-T1
ctg6_0	funannotate	CDS	4923740	4923919	.	-	0	ID=TetragonulaCarbonaria_021404-T1.cds;Parent=TetragonulaCarbonaria_021404-T1
ctg6_0	funannotate	CDS	4923442	4923657	.	-	0	ID=TetragonulaCarbonaria_021404-T1.cds;Parent=TetragonulaCarbonaria_021404-T1
ctg6_0	funannotate	CDS	4923091	4923357	.	-	0	ID=TetragonulaCarbonaria_021404-T1.cds;Parent=TetragonulaCarbonaria_021404-T1
ctg6_0	funannotate	CDS	8265139	8265223	.	-	0	ID=TetragonulaCarbonaria_021699-T1.cds;Parent=TetragonulaCarbonaria_021699-T1
ctg6_0	funannotate	CDS	8260408	8260562	.	-	0	ID=TetragonulaCarbonaria_021699-T1.cds;Parent=TetragonulaCarbonaria_021699-T1
ctg6_0	funannotate	CDS	15988520	15988758	.	-	0	ID=TetragonulaCarbonaria_022465-T1.cds;Parent=TetragonulaCarbonaria_022465-T1
ctg6_0	funannotate	CDS	15988344	15988436	.	-	0	ID=TetragonulaCarbonaria_022465-T1.cds;Parent=TetragonulaCarbonaria_022465-T1
ctg6_0	funannotate	CDS	15988183	15988275	.	-	0	ID=TetragonulaCarbonaria_022465-T1.cds;Parent=TetragonulaCarbonaria_022465-T1
ctg6_0	funannotate	CDS	15984795	15988104	.	-	0	ID=TetragonulaCarbonaria_022465-T1.cds;Parent=TetragonulaCarbonaria_022465-T1
ctg6_0	funannotate	mRNA	3602249	3604602	.	-	.	ID=TetragonulaCarbonaria_021278-T1;Parent=TetragonulaCarbonaria_021278
ctg6_0	funannotate	CDS	16627825	16628839	.	-	0	ID=TetragonulaCarbonaria_022567-T1.cds;Parent=TetragonulaCarbonaria_022567-T1
ctg6_0	funannotate	CDS	16627582	16627668	.	-	0	ID=TetragonulaCarbonaria_022567-T1.cds;Parent=TetragonulaCarbonaria_022567-T1
ctg6_0	funannotate	CDS	16626845	16627156	.	-	0	ID=TetragonulaCarbonaria_022567-T1.cds;Parent=TetragonulaCarbonaria_022567-T1
ctg6_0	funannotate	CDS	16626663	16626734	.	-	0	ID=TetragonulaCarbonaria_022567-T1.cds;Parent=TetragonulaCarbonaria_022567-T1
ctg6_0	funannotate	CDS	16626470	16626590	.	-	0	ID=TetragonulaCarbonaria_022567-T1.cds;Parent=TetragonulaCarbonaria_022567-T1
ctg6_0	funannotate	CDS	16626148	16626255	.	-	0	ID=TetragonulaCarbonaria_022567-T1.cds;Parent=TetragonulaCarbonaria_022567-T1
ctg6_0	funannotate	CDS	16625477	16625614	.	-	0	ID=TetragonulaCarbonaria_022567-T1.cds;Parent=TetragonulaCarbonaria_022567-T1
ctg6_0	funannotate	CDS	16625254	16625362	.	-	0	ID=TetragonulaCarbonaria_022567-T1.cds;Parent=TetragonulaCarbonaria_022567-T1
ctg6_0	funannotate	CDS	16625049	16625132	.	-	0	ID=TetragonulaCarbonaria_022567-T1.cds;Parent=TetragonulaCarbonaria_022567-T1
ctg6_0	funannotate	CDS	16624722	16624934	.	-	0	ID=TetragonulaCarbonaria_022567-T1.cds;Parent=TetragonulaCarbonaria_022567-T1
ctg6_0	funannotate	CDS	16624122	16624544	.	-	0	ID=TetragonulaCarbonaria_022567-T1.cds;Parent=TetragonulaCarbonaria_022567-T1
ctg6_0	funannotate	CDS	16623779	16623943	.	-	0	ID=TetragonulaCarbonaria_022567-T1.cds;Parent=TetragonulaCarbonaria_022567-T1
ctg6_0	funannotate	CDS	16623317	16623697	.	-	0	ID=TetragonulaCarbonaria_022567-T1.cds;Parent=TetragonulaCarbonaria_022567-T1
ctg6_0	funannotate	CDS	16623059	16623206	.	-	0	ID=TetragonulaCarbonaria_022567-T1.cds;Parent=TetragonulaCarbonaria_022567-T1
ctg6_0	funannotate	CDS	16622730	16622857	.	-	0	ID=TetragonulaCarbonaria_022567-T1.cds;Parent=TetragonulaCarbonaria_022567-T1
ctg6_0	funannotate	CDS	16621529	16622560	.	-	0	ID=TetragonulaCarbonaria_022567-T1.cds;Parent=TetragonulaCarbonaria_022567-T1
ctg6_0	funannotate	CDS	16621266	16621418	.	-	0	ID=TetragonulaCarbonaria_022567-T1.cds;Parent=TetragonulaCarbonaria_022567-T1
ctg6_0	funannotate	exon	11000372	11000577	.	-	.	ID=TetragonulaCarbonaria_021955-T1.exon2;Parent=TetragonulaCarbonaria_021955-T1
ctg6_0	funannotate	exon	13214803	13214866	.	+	.	ID=TetragonulaCarbonaria_022144-T1.exon1;Parent=TetragonulaCarbonaria_022144-T1
ctg6_0	funannotate	exon	14090427	14090631	.	-	.	ID=TetragonulaCarbonaria_022239-T1.exon4;Parent=TetragonulaCarbonaria_022239-T1
ctg6_0	funannotate	exon	11001539	11001871	.	-	.	ID=TetragonulaCarbonaria_021955-T1.exon1;Parent=TetragonulaCarbonaria_021955-T1
ctg6_0	funannotate	exon	14090700	14090945	.	-	.	ID=TetragonulaCarbonaria_022239-T1.exon3;Parent=TetragonulaCarbonaria_022239-T1
ctg6_0	funannotate	exon	14091018	14091173	.	-	.	ID=TetragonulaCarbonaria_022239-T1.exon2;Parent=TetragonulaCarbonaria_022239-T1
ctg6_0	funannotate	exon	14091751	14091753	.	-	.	ID=TetragonulaCarbonaria_022239-T1.exon1;Parent=TetragonulaCarbonaria_022239-T1
ctg6_0	funannotate	exon	14089449	14089696	.	-	.	ID=TetragonulaCarbonaria_022239-T1.exon7;Parent=TetragonulaCarbonaria_022239-T1
ctg6_0	funannotate	exon	14089771	14090134	.	-	.	ID=TetragonulaCarbonaria_022239-T1.exon6;Parent=TetragonulaCarbonaria_022239-T1
ctg6_0	funannotate	exon	14090207	14090355	.	-	.	ID=TetragonulaCarbonaria_022239-T1.exon5;Parent=TetragonulaCarbonaria_022239-T1
ctg6_0	funannotate	exon	13261559	13261628	.	+	.	ID=TetragonulaCarbonaria_022144-T1.exon9;Parent=TetragonulaCarbonaria_022144-T1
ctg6_0	funannotate	mRNA	15853929	15854541	.	+	.	ID=TetragonulaCarbonaria_022446-T1;Parent=TetragonulaCarbonaria_022446
ctg6_0	funannotate	exon	13260147	13260364	.	+	.	ID=TetragonulaCarbonaria_022144-T1.exon8;Parent=TetragonulaCarbonaria_022144-T1
ctg6_0	funannotate	exon	13257882	13258020	.	+	.	ID=TetragonulaCarbonaria_022144-T1.exon7;Parent=TetragonulaCarbonaria_022144-T1
ctg6_0	funannotate	exon	13256000	13256085	.	+	.	ID=TetragonulaCarbonaria_022144-T1.exon6;Parent=TetragonulaCarbonaria_022144-T1
ctg6_0	funannotate	exon	13251243	13251324	.	+	.	ID=TetragonulaCarbonaria_022144-T1.exon5;Parent=TetragonulaCarbonaria_022144-T1
ctg6_0	funannotate	exon	13249182	13249239	.	+	.	ID=TetragonulaCarbonaria_022144-T1.exon4;Parent=TetragonulaCarbonaria_022144-T1
ctg6_0	funannotate	exon	13216077	13216134	.	+	.	ID=TetragonulaCarbonaria_022144-T1.exon3;Parent=TetragonulaCarbonaria_022144-T1
ctg6_0	funannotate	exon	13215451	13215563	.	+	.	ID=TetragonulaCarbonaria_022144-T1.exon2;Parent=TetragonulaCarbonaria_022144-T1
ctg6_0	funannotate	exon	5635112	5635380	.	-	.	ID=TetragonulaCarbonaria_021463-T1.exon4;Parent=TetragonulaCarbonaria_021463-T1
ctg6_0	funannotate	exon	6862466	6862668	.	-	.	ID=TetragonulaCarbonaria_021558-T1.exon7;Parent=TetragonulaCarbonaria_021558-T1
ctg6_0	funannotate	exon	11905385	11905597	.	-	.	ID=TetragonulaCarbonaria_022054-T1.exon2;Parent=TetragonulaCarbonaria_022054-T1
ctg6_0	funannotate	exon	5635454	5635627	.	-	.	ID=TetragonulaCarbonaria_021463-T1.exon3;Parent=TetragonulaCarbonaria_021463-T1
ctg6_0	funannotate	exon	6862757	6863259	.	-	.	ID=TetragonulaCarbonaria_021558-T1.exon6;Parent=TetragonulaCarbonaria_021558-T1
ctg6_0	funannotate	exon	11904463	11905160	.	-	.	ID=TetragonulaCarbonaria_022054-T1.exon3;Parent=TetragonulaCarbonaria_022054-T1
ctg6_0	funannotate	exon	5634452	5634688	.	-	.	ID=TetragonulaCarbonaria_021463-T1.exon6;Parent=TetragonulaCarbonaria_021463-T1
ctg6_0	funannotate	exon	6861855	6862061	.	-	.	ID=TetragonulaCarbonaria_021558-T1.exon9;Parent=TetragonulaCarbonaria_021558-T1
ctg6_0	funannotate	exon	5634765	5635011	.	-	.	ID=TetragonulaCarbonaria_021463-T1.exon5;Parent=TetragonulaCarbonaria_021463-T1
ctg6_0	funannotate	exon	6862138	6862339	.	-	.	ID=TetragonulaCarbonaria_021558-T1.exon8;Parent=TetragonulaCarbonaria_021558-T1
ctg6_0	funannotate	exon	10945706	10947305	.	-	.	ID=TetragonulaCarbonaria_021950-T1.exon1;Parent=TetragonulaCarbonaria_021950-T1
ctg6_0	funannotate	exon	11907307	11907391	.	-	.	ID=TetragonulaCarbonaria_022054-T1.exon1;Parent=TetragonulaCarbonaria_022054-T1
ctg6_0	funannotate	exon	5633754	5633957	.	-	.	ID=TetragonulaCarbonaria_021463-T1.exon8;Parent=TetragonulaCarbonaria_021463-T1
ctg6_0	funannotate	exon	6863777	6863962	.	-	.	ID=TetragonulaCarbonaria_021558-T1.exon3;Parent=TetragonulaCarbonaria_021558-T1
ctg6_0	funannotate	exon	13353217	13353329	.	-	.	ID=TetragonulaCarbonaria_022149-T1.exon1;Parent=TetragonulaCarbonaria_022149-T1
ctg6_0	funannotate	exon	5634042	5634388	.	-	.	ID=TetragonulaCarbonaria_021463-T1.exon7;Parent=TetragonulaCarbonaria_021463-T1
ctg6_0	funannotate	exon	6864025	6864234	.	-	.	ID=TetragonulaCarbonaria_021558-T1.exon2;Parent=TetragonulaCarbonaria_021558-T1
ctg6_0	funannotate	exon	13349258	13349459	.	-	.	ID=TetragonulaCarbonaria_022149-T1.exon2;Parent=TetragonulaCarbonaria_022149-T1
ctg6_0	funannotate	exon	6863323	6863447	.	-	.	ID=TetragonulaCarbonaria_021558-T1.exon5;Parent=TetragonulaCarbonaria_021558-T1
ctg6_0	funannotate	exon	16509761	16509843	.	-	.	ID=TetragonulaCarbonaria_022541-T1.exon2;Parent=TetragonulaCarbonaria_022541-T1
ctg6_0	funannotate	exon	5633536	5633679	.	-	.	ID=TetragonulaCarbonaria_021463-T1.exon9;Parent=TetragonulaCarbonaria_021463-T1
ctg6_0	funannotate	exon	6863532	6863705	.	-	.	ID=TetragonulaCarbonaria_021558-T1.exon4;Parent=TetragonulaCarbonaria_021558-T1
ctg6_0	funannotate	exon	16509921	16510005	.	-	.	ID=TetragonulaCarbonaria_022541-T1.exon1;Parent=TetragonulaCarbonaria_022541-T1
ctg6_0	funannotate	exon	16503361	16503460	.	-	.	ID=TetragonulaCarbonaria_022541-T1.exon4;Parent=TetragonulaCarbonaria_022541-T1
ctg6_0	funannotate	exon	16507284	16507370	.	-	.	ID=TetragonulaCarbonaria_022541-T1.exon3;Parent=TetragonulaCarbonaria_022541-T1
ctg6_0	funannotate	exon	16497247	16497429	.	-	.	ID=TetragonulaCarbonaria_022541-T1.exon6;Parent=TetragonulaCarbonaria_022541-T1
ctg6_0	funannotate	exon	16497589	16497663	.	-	.	ID=TetragonulaCarbonaria_022541-T1.exon5;Parent=TetragonulaCarbonaria_022541-T1
ctg6_0	funannotate	CDS	14913547	14913746	.	-	0	ID=TetragonulaCarbonaria_022339-T1.cds;Parent=TetragonulaCarbonaria_022339-T1
ctg6_0	funannotate	CDS	14912672	14912778	.	-	0	ID=TetragonulaCarbonaria_022339-T1.cds;Parent=TetragonulaCarbonaria_022339-T1
ctg6_0	funannotate	CDS	14911661	14911797	.	-	0	ID=TetragonulaCarbonaria_022339-T1.cds;Parent=TetragonulaCarbonaria_022339-T1
ctg6_0	funannotate	CDS	14910614	14910814	.	-	0	ID=TetragonulaCarbonaria_022339-T1.cds;Parent=TetragonulaCarbonaria_022339-T1
ctg6_0	funannotate	CDS	14909046	14909389	.	-	0	ID=TetragonulaCarbonaria_022339-T1.cds;Parent=TetragonulaCarbonaria_022339-T1
ctg6_0	funannotate	CDS	14906991	14907210	.	-	0	ID=TetragonulaCarbonaria_022339-T1.cds;Parent=TetragonulaCarbonaria_022339-T1
ctg6_0	funannotate	CDS	14906593	14906898	.	-	0	ID=TetragonulaCarbonaria_022339-T1.cds;Parent=TetragonulaCarbonaria_022339-T1
ctg6_0	funannotate	CDS	14905769	14906437	.	-	0	ID=TetragonulaCarbonaria_022339-T1.cds;Parent=TetragonulaCarbonaria_022339-T1
ctg6_0	funannotate	CDS	14904833	14905560	.	-	0	ID=TetragonulaCarbonaria_022339-T1.cds;Parent=TetragonulaCarbonaria_022339-T1
ctg6_0	funannotate	CDS	14903654	14904029	.	-	0	ID=TetragonulaCarbonaria_022339-T1.cds;Parent=TetragonulaCarbonaria_022339-T1
ctg6_0	funannotate	exon	16495800	16495937	.	-	.	ID=TetragonulaCarbonaria_022541-T1.exon8;Parent=TetragonulaCarbonaria_022541-T1
ctg6_0	funannotate	exon	16497027	16497100	.	-	.	ID=TetragonulaCarbonaria_022541-T1.exon7;Parent=TetragonulaCarbonaria_022541-T1
ctg6_0	funannotate	exon	5635724	5635865	.	-	.	ID=TetragonulaCarbonaria_021463-T1.exon2;Parent=TetragonulaCarbonaria_021463-T1
ctg6_0	funannotate	exon	5638625	5638783	.	-	.	ID=TetragonulaCarbonaria_021463-T1.exon1;Parent=TetragonulaCarbonaria_021463-T1
ctg6_0	funannotate	exon	16494146	16494256	.	-	.	ID=TetragonulaCarbonaria_022541-T1.exon9;Parent=TetragonulaCarbonaria_022541-T1
ctg6_0	funannotate	exon	4461399	4461499	.	-	.	ID=TetragonulaCarbonaria_021373-T1.exon1;Parent=TetragonulaCarbonaria_021373-T1
ctg6_0	funannotate	exon	4457470	4457641	.	-	.	ID=TetragonulaCarbonaria_021373-T1.exon2;Parent=TetragonulaCarbonaria_021373-T1
ctg6_0	funannotate	exon	9975381	9975452	.	-	.	ID=TetragonulaCarbonaria_021860-T1.exon1;Parent=TetragonulaCarbonaria_021860-T1
ctg6_0	funannotate	mRNA	13465914	13466843	.	+	.	ID=TetragonulaCarbonaria_022160-T1;Ontology_term=GO:0051603%2CGO:0005839%2CGO:0004298;Dbxref=InterPro:IPR029055%2CInterPro:IPR001353%2CInterPro:IPR035206%2CInterPro:IPR016050%2CInterPro:IPR023333%2CPFAM:PF00227;Parent=TetragonulaCarbonaria_022160
ctg6_0	funannotate	exon	5670564	5670719	.	-	.	ID=TetragonulaCarbonaria_021468-T1.exon1;Parent=TetragonulaCarbonaria_021468-T1
ctg6_0	funannotate	exon	5669586	5670390	.	-	.	ID=TetragonulaCarbonaria_021468-T1.exon2;Parent=TetragonulaCarbonaria_021468-T1
ctg6_0	funannotate	exon	5669066	5669230	.	-	.	ID=TetragonulaCarbonaria_021468-T1.exon3;Parent=TetragonulaCarbonaria_021468-T1
ctg6_0	funannotate	exon	5668063	5668742	.	-	.	ID=TetragonulaCarbonaria_021468-T1.exon4;Parent=TetragonulaCarbonaria_021468-T1
ctg6_0	funannotate	exon	5667680	5667984	.	-	.	ID=TetragonulaCarbonaria_021468-T1.exon5;Parent=TetragonulaCarbonaria_021468-T1
ctg6_0	funannotate	exon	5667311	5667606	.	-	.	ID=TetragonulaCarbonaria_021468-T1.exon6;Parent=TetragonulaCarbonaria_021468-T1
ctg6_0	funannotate	exon	5667069	5667195	.	-	.	ID=TetragonulaCarbonaria_021468-T1.exon7;Parent=TetragonulaCarbonaria_021468-T1
ctg6_0	funannotate	exon	9016080	9016277	.	-	.	ID=TetragonulaCarbonaria_021770-T1.exon1;Parent=TetragonulaCarbonaria_021770-T1
ctg6_0	funannotate	CDS	7653968	7654004	.	-	0	ID=TetragonulaCarbonaria_021634-T1.cds;Parent=TetragonulaCarbonaria_021634-T1
ctg6_0	funannotate	CDS	7651256	7653912	.	-	0	ID=TetragonulaCarbonaria_021634-T1.cds;Parent=TetragonulaCarbonaria_021634-T1
ctg6_0	funannotate	CDS	15317413	15317540	.	+	0	ID=TetragonulaCarbonaria_022400-T1.cds;Parent=TetragonulaCarbonaria_022400-T1
ctg6_0	funannotate	CDS	15318868	15319109	.	+	0	ID=TetragonulaCarbonaria_022400-T1.cds;Parent=TetragonulaCarbonaria_022400-T1
ctg6_0	funannotate	CDS	15320414	15320969	.	+	0	ID=TetragonulaCarbonaria_022400-T1.cds;Parent=TetragonulaCarbonaria_022400-T1
ctg6_0	funannotate	CDS	15321414	15321624	.	+	0	ID=TetragonulaCarbonaria_022400-T1.cds;Parent=TetragonulaCarbonaria_022400-T1
ctg6_0	funannotate	mRNA	15953094	15953402	.	-	.	ID=TetragonulaCarbonaria_022458-T1;Ontology_term=GO:0006508%2CGO:0004222;Dbxref=InterPro:IPR001567;Parent=TetragonulaCarbonaria_022458
ctg6_0	funannotate	CDS	12244070	12244374	.	+	0	ID=TetragonulaCarbonaria_022086-T1.cds;Parent=TetragonulaCarbonaria_022086-T1
ctg6_0	funannotate	CDS	12246275	12246536	.	+	0	ID=TetragonulaCarbonaria_022086-T1.cds;Parent=TetragonulaCarbonaria_022086-T1
ctg6_0	funannotate	exon	9014909	9015289	.	-	.	ID=TetragonulaCarbonaria_021770-T1.exon2;Parent=TetragonulaCarbonaria_021770-T1
ctg6_0	funannotate	three_prime_UTR	2221271	2221322	.	+	.	ID=TetragonulaCarbonaria_021161-T1.utr3p1;Parent=TetragonulaCarbonaria_021161-T1
ctg6_0	funannotate	exon	1268615	1268998	.	-	.	ID=TetragonulaCarbonaria_021066-T1.exon1;Parent=TetragonulaCarbonaria_021066-T1
ctg6_0	funannotate	mRNA	13520112	13544464	.	-	.	ID=TetragonulaCarbonaria_022172-T1;Ontology_term=GO:0008061%2CGO:0004553%2CGO:0005576%2CGO:0005975;Dbxref=PFAM:PF01607%2CPFAM:PF00704%2CInterPro:IPR001223%2CInterPro:IPR011583%2CInterPro:IPR036508%2CInterPro:IPR001579%2CInterPro:IPR029070%2CInterPro:IPR002557%2CInterPro:IPR017853;Parent=TetragonulaCarbonaria_022172
ctg6_0	funannotate	exon	7798607	7798843	.	-	.	ID=TetragonulaCarbonaria_021648-T1.exon2;Parent=TetragonulaCarbonaria_021648-T1
ctg6_0	funannotate	CDS	10109965	10110016	.	-	0	ID=TetragonulaCarbonaria_021881-T1.cds;Parent=TetragonulaCarbonaria_021881-T1
ctg6_0	funannotate	CDS	10108670	10109517	.	-	0	ID=TetragonulaCarbonaria_021881-T1.cds;Parent=TetragonulaCarbonaria_021881-T1
ctg6_0	funannotate	CDS	10108139	10108225	.	-	0	ID=TetragonulaCarbonaria_021881-T1.cds;Parent=TetragonulaCarbonaria_021881-T1
ctg6_0	funannotate	exon	7798135	7798252	.	-	.	ID=TetragonulaCarbonaria_021648-T1.exon3;Parent=TetragonulaCarbonaria_021648-T1
ctg6_0	funannotate	exon	7799101	7799276	.	-	.	ID=TetragonulaCarbonaria_021648-T1.exon1;Parent=TetragonulaCarbonaria_021648-T1
ctg6_0	funannotate	exon	3491246	3491375	.	+	.	ID=TetragonulaCarbonaria_021270-T1.exon17;Parent=TetragonulaCarbonaria_021270-T1
ctg6_0	funannotate	exon	3491024	3491168	.	+	.	ID=TetragonulaCarbonaria_021270-T1.exon16;Parent=TetragonulaCarbonaria_021270-T1
ctg6_0	funannotate	exon	3490475	3490651	.	+	.	ID=TetragonulaCarbonaria_021270-T1.exon15;Parent=TetragonulaCarbonaria_021270-T1
ctg6_0	funannotate	exon	3490072	3490295	.	+	.	ID=TetragonulaCarbonaria_021270-T1.exon14;Parent=TetragonulaCarbonaria_021270-T1
ctg6_0	funannotate	exon	3491972	3492380	.	+	.	ID=TetragonulaCarbonaria_021270-T1.exon18;Parent=TetragonulaCarbonaria_021270-T1
ctg6_0	funannotate	CDS	4731087	4731283	.	-	0	ID=TetragonulaCarbonaria_021381-T1.cds;Parent=TetragonulaCarbonaria_021381-T1
ctg6_0	funannotate	CDS	4724507	4724719	.	-	0	ID=TetragonulaCarbonaria_021381-T1.cds;Parent=TetragonulaCarbonaria_021381-T1
ctg6_0	funannotate	CDS	4721678	4721732	.	-	0	ID=TetragonulaCarbonaria_021381-T1.cds;Parent=TetragonulaCarbonaria_021381-T1
ctg6_0	funannotate	exon	3489157	3489373	.	+	.	ID=TetragonulaCarbonaria_021270-T1.exon13;Parent=TetragonulaCarbonaria_021270-T1
ctg6_0	funannotate	exon	3488455	3488724	.	+	.	ID=TetragonulaCarbonaria_021270-T1.exon12;Parent=TetragonulaCarbonaria_021270-T1
ctg6_0	funannotate	exon	3487589	3487750	.	+	.	ID=TetragonulaCarbonaria_021270-T1.exon11;Parent=TetragonulaCarbonaria_021270-T1
ctg6_0	funannotate	exon	14783829	14783897	.	+	.	ID=TetragonulaCarbonaria_022329-T1.exon1;Parent=TetragonulaCarbonaria_022329-T1
ctg6_0	funannotate	exon	3487019	3487153	.	+	.	ID=TetragonulaCarbonaria_021270-T1.exon10;Parent=TetragonulaCarbonaria_021270-T1
ctg6_0	funannotate	exon	14786815	14787258	.	+	.	ID=TetragonulaCarbonaria_022329-T1.exon2;Parent=TetragonulaCarbonaria_022329-T1
ctg6_0	funannotate	exon	2183129	2183332	.	+	.	ID=TetragonulaCarbonaria_021156-T1.exon7;Parent=TetragonulaCarbonaria_021156-T1
ctg6_0	funannotate	exon	15942966	15946328	.	+	.	ID=TetragonulaCarbonaria_022456-T1.exon1;Parent=TetragonulaCarbonaria_022456-T1
ctg6_0	funannotate	exon	2182944	2183063	.	+	.	ID=TetragonulaCarbonaria_021156-T1.exon6;Parent=TetragonulaCarbonaria_021156-T1
ctg6_0	funannotate	exon	2182542	2182846	.	+	.	ID=TetragonulaCarbonaria_021156-T1.exon5;Parent=TetragonulaCarbonaria_021156-T1
ctg6_0	funannotate	CDS	7270609	7270905	.	+	0	ID=TetragonulaCarbonaria_024401-T1.cds;Parent=TetragonulaCarbonaria_024401-T1
ctg6_0	funannotate	exon	2182205	2182472	.	+	.	ID=TetragonulaCarbonaria_021156-T1.exon4;Parent=TetragonulaCarbonaria_021156-T1
ctg6_0	funannotate	exon	2181791	2181953	.	+	.	ID=TetragonulaCarbonaria_021156-T1.exon3;Parent=TetragonulaCarbonaria_021156-T1
ctg6_0	funannotate	exon	15046273	15046559	.	+	.	ID=TetragonulaCarbonaria_022361-T1.exon2;Parent=TetragonulaCarbonaria_022361-T1
ctg6_0	funannotate	exon	2181452	2181708	.	+	.	ID=TetragonulaCarbonaria_021156-T1.exon2;Parent=TetragonulaCarbonaria_021156-T1
ctg6_0	funannotate	exon	15045224	15046203	.	+	.	ID=TetragonulaCarbonaria_022361-T1.exon1;Parent=TetragonulaCarbonaria_022361-T1
ctg6_0	funannotate	exon	2181313	2181369	.	+	.	ID=TetragonulaCarbonaria_021156-T1.exon1;Parent=TetragonulaCarbonaria_021156-T1
ctg6_0	funannotate	CDS	2301631	2301642	.	-	0	ID=TetragonulaCarbonaria_021172-T1.cds;Parent=TetragonulaCarbonaria_021172-T1
ctg6_0	funannotate	CDS	2301373	2301506	.	-	0	ID=TetragonulaCarbonaria_021172-T1.cds;Parent=TetragonulaCarbonaria_021172-T1
ctg6_0	funannotate	CDS	2301236	2301303	.	-	0	ID=TetragonulaCarbonaria_021172-T1.cds;Parent=TetragonulaCarbonaria_021172-T1
ctg6_0	funannotate	CDS	2300985	2301148	.	-	0	ID=TetragonulaCarbonaria_021172-T1.cds;Parent=TetragonulaCarbonaria_021172-T1
ctg6_0	funannotate	CDS	2300490	2300914	.	-	0	ID=TetragonulaCarbonaria_021172-T1.cds;Parent=TetragonulaCarbonaria_021172-T1
ctg6_0	funannotate	CDS	2300187	2300411	.	-	0	ID=TetragonulaCarbonaria_021172-T1.cds;Parent=TetragonulaCarbonaria_021172-T1
ctg6_0	funannotate	CDS	2299817	2300099	.	-	0	ID=TetragonulaCarbonaria_021172-T1.cds;Parent=TetragonulaCarbonaria_021172-T1
ctg6_0	funannotate	mRNA	3815170	3815766	.	+	.	ID=TetragonulaCarbonaria_021292-T1;Parent=TetragonulaCarbonaria_021292
ctg6_0	funannotate	CDS	5185640	5185814	.	+	0	ID=TetragonulaCarbonaria_021425-T1.cds;Parent=TetragonulaCarbonaria_021425-T1
ctg6_0	funannotate	CDS	5187444	5187607	.	+	0	ID=TetragonulaCarbonaria_021425-T1.cds;Parent=TetragonulaCarbonaria_021425-T1
ctg6_0	funannotate	exon	16521346	16521597	.	+	.	ID=TetragonulaCarbonaria_022546-T1.exon1;Parent=TetragonulaCarbonaria_022546-T1
ctg6_0	funannotate	mRNA	13311928	13325035	.	+	.	ID=TetragonulaCarbonaria_022147-T1;Parent=TetragonulaCarbonaria_022147
ctg6_0	funannotate	tRNA	15614900	15614972	.	+	.	ID=TetragonulaCarbonaria_022422-T1;Parent=TetragonulaCarbonaria_022422
ctg6_0	funannotate	exon	1548957	1549426	.	+	.	ID=TetragonulaCarbonaria_024399-T1.exon1;Parent=TetragonulaCarbonaria_024399-T1
ctg6_0	funannotate	exon	9999515	9999709	.	+	.	ID=TetragonulaCarbonaria_021865-T1.exon3;Parent=TetragonulaCarbonaria_021865-T1
ctg6_0	funannotate	exon	9999781	9999950	.	+	.	ID=TetragonulaCarbonaria_021865-T1.exon4;Parent=TetragonulaCarbonaria_021865-T1
ctg6_0	funannotate	exon	14060911	14060918	.	-	.	ID=TetragonulaCarbonaria_022234-T1.exon1;Parent=TetragonulaCarbonaria_022234-T1
ctg6_0	funannotate	exon	9999117	9999153	.	+	.	ID=TetragonulaCarbonaria_021865-T1.exon1;Parent=TetragonulaCarbonaria_021865-T1
ctg6_0	funannotate	exon	14060627	14060830	.	-	.	ID=TetragonulaCarbonaria_022234-T1.exon2;Parent=TetragonulaCarbonaria_022234-T1
ctg6_0	funannotate	exon	9999224	9999444	.	+	.	ID=TetragonulaCarbonaria_021865-T1.exon2;Parent=TetragonulaCarbonaria_021865-T1
ctg6_0	funannotate	exon	14060284	14060543	.	-	.	ID=TetragonulaCarbonaria_022234-T1.exon3;Parent=TetragonulaCarbonaria_022234-T1
ctg6_0	funannotate	exon	10000827	10001080	.	+	.	ID=TetragonulaCarbonaria_021865-T1.exon7;Parent=TetragonulaCarbonaria_021865-T1
ctg6_0	funannotate	exon	10001159	10001318	.	+	.	ID=TetragonulaCarbonaria_021865-T1.exon8;Parent=TetragonulaCarbonaria_021865-T1
ctg6_0	funannotate	exon	10000199	10000367	.	+	.	ID=TetragonulaCarbonaria_021865-T1.exon5;Parent=TetragonulaCarbonaria_021865-T1
ctg6_0	funannotate	exon	10000449	10000748	.	+	.	ID=TetragonulaCarbonaria_021865-T1.exon6;Parent=TetragonulaCarbonaria_021865-T1
ctg6_0	funannotate	CDS	4073718	4073822	.	-	0	ID=TetragonulaCarbonaria_021332-T1.cds;Parent=TetragonulaCarbonaria_021332-T1
ctg6_0	funannotate	CDS	4073533	4073624	.	-	0	ID=TetragonulaCarbonaria_021332-T1.cds;Parent=TetragonulaCarbonaria_021332-T1
ctg6_0	funannotate	CDS	4073435	4073444	.	-	0	ID=TetragonulaCarbonaria_021332-T1.cds;Parent=TetragonulaCarbonaria_021332-T1
ctg6_0	funannotate	exon	10001550	10001903	.	+	.	ID=TetragonulaCarbonaria_021865-T1.exon9;Parent=TetragonulaCarbonaria_021865-T1
ctg6_0	funannotate	exon	14060009	14060214	.	-	.	ID=TetragonulaCarbonaria_022234-T1.exon4;Parent=TetragonulaCarbonaria_022234-T1
ctg6_0	funannotate	exon	6833593	6834012	.	+	.	ID=TetragonulaCarbonaria_021553-T1.exon1;Parent=TetragonulaCarbonaria_021553-T1
ctg6_0	funannotate	five_prime_UTR	9189118	9189981	.	-	.	ID=TetragonulaCarbonaria_021791-T1.utr5p1;Parent=TetragonulaCarbonaria_021791-T1
ctg6_0	funannotate	exon	6834197	6834924	.	+	.	ID=TetragonulaCarbonaria_021553-T1.exon2;Parent=TetragonulaCarbonaria_021553-T1
ctg6_0	funannotate	CDS	16465298	16465334	.	-	0	ID=TetragonulaCarbonaria_022537-T1.cds;Parent=TetragonulaCarbonaria_022537-T1
ctg6_0	funannotate	CDS	16464929	16465017	.	-	0	ID=TetragonulaCarbonaria_022537-T1.cds;Parent=TetragonulaCarbonaria_022537-T1
ctg6_0	funannotate	CDS	16464596	16464789	.	-	0	ID=TetragonulaCarbonaria_022537-T1.cds;Parent=TetragonulaCarbonaria_022537-T1
ctg6_0	funannotate	CDS	16464398	16464485	.	-	0	ID=TetragonulaCarbonaria_022537-T1.cds;Parent=TetragonulaCarbonaria_022537-T1
ctg6_0	funannotate	CDS	16463953	16464124	.	-	0	ID=TetragonulaCarbonaria_022537-T1.cds;Parent=TetragonulaCarbonaria_022537-T1
ctg6_0	funannotate	CDS	16463654	16463865	.	-	0	ID=TetragonulaCarbonaria_022537-T1.cds;Parent=TetragonulaCarbonaria_022537-T1
ctg6_0	funannotate	CDS	16463214	16463321	.	-	0	ID=TetragonulaCarbonaria_022537-T1.cds;Parent=TetragonulaCarbonaria_022537-T1
ctg6_0	funannotate	mRNA	13451576	13457953	.	-	.	ID=TetragonulaCarbonaria_022159-T1;Parent=TetragonulaCarbonaria_022159
ctg6_0	funannotate	mRNA	15732581	15733346	.	-	.	ID=TetragonulaCarbonaria_022434-T1;Parent=TetragonulaCarbonaria_022434
ctg6_0	funannotate	CDS	8692384	8692493	.	+	0	ID=TetragonulaCarbonaria_021727-T1.cds;Parent=TetragonulaCarbonaria_021727-T1
ctg6_0	funannotate	CDS	8694274	8698471	.	+	0	ID=TetragonulaCarbonaria_021727-T1.cds;Parent=TetragonulaCarbonaria_021727-T1
ctg6_0	funannotate	CDS	14383433	14383492	.	+	0	ID=TetragonulaCarbonaria_022284-T1.cds;Parent=TetragonulaCarbonaria_022284-T1
ctg6_0	funannotate	CDS	14384696	14385079	.	+	0	ID=TetragonulaCarbonaria_022284-T1.cds;Parent=TetragonulaCarbonaria_022284-T1
ctg6_0	funannotate	CDS	14385161	14385364	.	+	0	ID=TetragonulaCarbonaria_022284-T1.cds;Parent=TetragonulaCarbonaria_022284-T1
ctg6_0	funannotate	CDS	14385435	14385614	.	+	0	ID=TetragonulaCarbonaria_022284-T1.cds;Parent=TetragonulaCarbonaria_022284-T1
ctg6_0	funannotate	CDS	14385710	14386084	.	+	0	ID=TetragonulaCarbonaria_022284-T1.cds;Parent=TetragonulaCarbonaria_022284-T1
ctg6_0	funannotate	CDS	14386300	14386470	.	+	0	ID=TetragonulaCarbonaria_022284-T1.cds;Parent=TetragonulaCarbonaria_022284-T1
ctg6_0	funannotate	CDS	14386565	14386672	.	+	0	ID=TetragonulaCarbonaria_022284-T1.cds;Parent=TetragonulaCarbonaria_022284-T1
ctg6_0	funannotate	CDS	14386752	14386929	.	+	0	ID=TetragonulaCarbonaria_022284-T1.cds;Parent=TetragonulaCarbonaria_022284-T1
ctg6_0	funannotate	CDS	14387016	14387275	.	+	0	ID=TetragonulaCarbonaria_022284-T1.cds;Parent=TetragonulaCarbonaria_022284-T1
ctg6_0	funannotate	CDS	14387392	14387561	.	+	0	ID=TetragonulaCarbonaria_022284-T1.cds;Parent=TetragonulaCarbonaria_022284-T1
ctg6_0	funannotate	CDS	14387941	14388079	.	+	0	ID=TetragonulaCarbonaria_022284-T1.cds;Parent=TetragonulaCarbonaria_022284-T1
ctg6_0	funannotate	CDS	14388178	14388305	.	+	0	ID=TetragonulaCarbonaria_022284-T1.cds;Parent=TetragonulaCarbonaria_022284-T1
ctg6_0	funannotate	CDS	14388393	14388417	.	+	0	ID=TetragonulaCarbonaria_022284-T1.cds;Parent=TetragonulaCarbonaria_022284-T1
ctg6_0	funannotate	three_prime_UTR	2356122	2356154	.	-	.	ID=TetragonulaCarbonaria_021178-T1.utr3p1;Parent=TetragonulaCarbonaria_021178-T1
ctg6_0	funannotate	CDS	16376275	16376528	.	+	0	ID=TetragonulaCarbonaria_022523-T1.cds;Parent=TetragonulaCarbonaria_022523-T1
ctg6_0	funannotate	CDS	16376969	16377108	.	+	0	ID=TetragonulaCarbonaria_022523-T1.cds;Parent=TetragonulaCarbonaria_022523-T1
ctg6_0	funannotate	CDS	16377197	16377419	.	+	0	ID=TetragonulaCarbonaria_022523-T1.cds;Parent=TetragonulaCarbonaria_022523-T1
ctg6_0	funannotate	CDS	16389131	16389162	.	+	0	ID=TetragonulaCarbonaria_022523-T1.cds;Parent=TetragonulaCarbonaria_022523-T1
ctg6_0	funannotate	CDS	16389260	16389342	.	+	0	ID=TetragonulaCarbonaria_022523-T1.cds;Parent=TetragonulaCarbonaria_022523-T1
ctg6_0	funannotate	CDS	16396528	16396636	.	+	0	ID=TetragonulaCarbonaria_022523-T1.cds;Parent=TetragonulaCarbonaria_022523-T1
ctg6_0	funannotate	CDS	16400005	16400133	.	+	0	ID=TetragonulaCarbonaria_022523-T1.cds;Parent=TetragonulaCarbonaria_022523-T1
ctg6_0	funannotate	CDS	16403396	16403549	.	+	0	ID=TetragonulaCarbonaria_022523-T1.cds;Parent=TetragonulaCarbonaria_022523-T1
ctg6_0	funannotate	CDS	16403699	16403927	.	+	0	ID=TetragonulaCarbonaria_022523-T1.cds;Parent=TetragonulaCarbonaria_022523-T1
ctg6_0	funannotate	CDS	16404040	16404171	.	+	0	ID=TetragonulaCarbonaria_022523-T1.cds;Parent=TetragonulaCarbonaria_022523-T1
ctg6_0	funannotate	CDS	16406175	16406440	.	+	0	ID=TetragonulaCarbonaria_022523-T1.cds;Parent=TetragonulaCarbonaria_022523-T1
ctg6_0	funannotate	CDS	16406512	16406713	.	+	0	ID=TetragonulaCarbonaria_022523-T1.cds;Parent=TetragonulaCarbonaria_022523-T1
ctg6_0	funannotate	CDS	16406809	16406997	.	+	0	ID=TetragonulaCarbonaria_022523-T1.cds;Parent=TetragonulaCarbonaria_022523-T1
ctg6_0	funannotate	CDS	16407062	16407202	.	+	0	ID=TetragonulaCarbonaria_022523-T1.cds;Parent=TetragonulaCarbonaria_022523-T1
ctg6_0	funannotate	CDS	16407313	16407465	.	+	0	ID=TetragonulaCarbonaria_022523-T1.cds;Parent=TetragonulaCarbonaria_022523-T1
ctg6_0	funannotate	CDS	3908927	3909010	.	+	0	ID=TetragonulaCarbonaria_021302-T1.cds;Parent=TetragonulaCarbonaria_021302-T1
ctg6_0	funannotate	CDS	3910007	3910224	.	+	0	ID=TetragonulaCarbonaria_021302-T1.cds;Parent=TetragonulaCarbonaria_021302-T1
ctg6_0	funannotate	CDS	3910316	3910517	.	+	0	ID=TetragonulaCarbonaria_021302-T1.cds;Parent=TetragonulaCarbonaria_021302-T1
ctg6_0	funannotate	exon	11832656	11832975	.	-	.	ID=TetragonulaCarbonaria_022040-T1.exon3;Parent=TetragonulaCarbonaria_022040-T1
ctg6_0	funannotate	exon	11833059	11833231	.	-	.	ID=TetragonulaCarbonaria_022040-T1.exon2;Parent=TetragonulaCarbonaria_022040-T1
ctg6_0	funannotate	CDS	14093360	14093574	.	-	0	ID=TetragonulaCarbonaria_022240-T1.cds;Parent=TetragonulaCarbonaria_022240-T1
ctg6_0	funannotate	CDS	14092080	14093286	.	-	0	ID=TetragonulaCarbonaria_022240-T1.cds;Parent=TetragonulaCarbonaria_022240-T1
ctg6_0	funannotate	exon	11833337	11833593	.	-	.	ID=TetragonulaCarbonaria_022040-T1.exon1;Parent=TetragonulaCarbonaria_022040-T1
ctg6_0	funannotate	CDS	5748905	5749153	.	-	0	ID=TetragonulaCarbonaria_021474-T1.cds;Parent=TetragonulaCarbonaria_021474-T1
ctg6_0	funannotate	CDS	5747064	5747239	.	-	0	ID=TetragonulaCarbonaria_021474-T1.cds;Parent=TetragonulaCarbonaria_021474-T1
ctg6_0	funannotate	CDS	5736048	5736733	.	-	0	ID=TetragonulaCarbonaria_021474-T1.cds;Parent=TetragonulaCarbonaria_021474-T1
ctg6_0	funannotate	CDS	5730696	5730915	.	-	0	ID=TetragonulaCarbonaria_021474-T1.cds;Parent=TetragonulaCarbonaria_021474-T1
ctg6_0	funannotate	CDS	5728452	5728503	.	-	0	ID=TetragonulaCarbonaria_021474-T1.cds;Parent=TetragonulaCarbonaria_021474-T1
ctg6_0	funannotate	CDS	8862334	8862438	.	-	0	ID=TetragonulaCarbonaria_021757-T1.cds;Parent=TetragonulaCarbonaria_021757-T1
ctg6_0	funannotate	CDS	8861381	8861836	.	-	0	ID=TetragonulaCarbonaria_021757-T1.cds;Parent=TetragonulaCarbonaria_021757-T1
ctg6_0	funannotate	CDS	8853938	8854029	.	-	0	ID=TetragonulaCarbonaria_021757-T1.cds;Parent=TetragonulaCarbonaria_021757-T1
ctg6_0	funannotate	CDS	8853606	8853867	.	-	0	ID=TetragonulaCarbonaria_021757-T1.cds;Parent=TetragonulaCarbonaria_021757-T1
ctg6_0	funannotate	five_prime_UTR	11647681	11648044	.	+	.	ID=TetragonulaCarbonaria_022004-T1.utr5p1;Parent=TetragonulaCarbonaria_022004-T1
ctg6_0	funannotate	CDS	13674367	13674715	.	-	0	ID=TetragonulaCarbonaria_022191-T1.cds;Parent=TetragonulaCarbonaria_022191-T1
ctg6_0	funannotate	CDS	13671012	13671518	.	-	0	ID=TetragonulaCarbonaria_022191-T1.cds;Parent=TetragonulaCarbonaria_022191-T1
ctg6_0	funannotate	CDS	13670670	13670936	.	-	0	ID=TetragonulaCarbonaria_022191-T1.cds;Parent=TetragonulaCarbonaria_022191-T1
ctg6_0	funannotate	CDS	13670163	13670532	.	-	0	ID=TetragonulaCarbonaria_022191-T1.cds;Parent=TetragonulaCarbonaria_022191-T1
ctg6_0	funannotate	CDS	13669826	13670087	.	-	0	ID=TetragonulaCarbonaria_022191-T1.cds;Parent=TetragonulaCarbonaria_022191-T1
ctg6_0	funannotate	CDS	13669313	13669745	.	-	0	ID=TetragonulaCarbonaria_022191-T1.cds;Parent=TetragonulaCarbonaria_022191-T1
ctg6_0	funannotate	CDS	13669007	13669230	.	-	0	ID=TetragonulaCarbonaria_022191-T1.cds;Parent=TetragonulaCarbonaria_022191-T1
ctg6_0	funannotate	mRNA	12918629	12924691	.	-	.	ID=TetragonulaCarbonaria_022111-T1;Ontology_term=GO:0005525%2CGO:0005515%2CGO:0003924%2CGO:0007264;Dbxref=InterPro:IPR011333%2CInterPro:IPR000210%2CInterPro:IPR001806%2CInterPro:IPR003578%2CPFAM:PF08477%2CInterPro:IPR027417%2CPFAM:PF00071;Parent=TetragonulaCarbonaria_022111
ctg6_0	funannotate	mRNA	9130273	9130925	.	-	.	ID=TetragonulaCarbonaria_021783-T1;Parent=TetragonulaCarbonaria_021783
ctg6_0	funannotate	mRNA	16248601	16250537	.	+	.	ID=TetragonulaCarbonaria_022495-T1;Parent=TetragonulaCarbonaria_022495
ctg6_0	funannotate	three_prime_UTR	1905866	1906668	.	+	.	ID=TetragonulaCarbonaria_021116-T1.utr3p1;Parent=TetragonulaCarbonaria_021116-T1
ctg6_0	funannotate	mRNA	5792143	5801856	.	-	.	ID=TetragonulaCarbonaria_021484-T1;Ontology_term=GO:0003729%2CGO:0003676%2CGO:0003723%2CGO:0006417;Dbxref=InterPro:IPR040472%2CInterPro:IPR041560%2CPFAM:PF05641%2CPFAM:PF00013%2CInterPro:IPR004088%2CInterPro:IPR022034%2CPFAM:PF12235%2CPFAM:PF18336%2CPFAM:PF17904%2CInterPro:IPR008395%2CInterPro:IPR004087%2CInterPro:IPR036612%2CInterPro:IPR040148;Parent=TetragonulaCarbonaria_021484
ctg6_0	funannotate	mRNA	9198480	9201125	.	-	.	ID=TetragonulaCarbonaria_021795-T1;Ontology_term=GO:0070006%2CGO:0016787;Dbxref=InterPro:IPR033740%2CPFAM:PF16189%2CInterPro:IPR000994%2CPFAM:PF00557%2CInterPro:IPR032416%2CPFAM:PF16188%2CInterPro:IPR001131%2CPFAM:PF01321%2CInterPro:IPR036005%2CInterPro:IPR029149%2CInterPro:IPR000587;Parent=TetragonulaCarbonaria_021795
ctg6_0	funannotate	three_prime_UTR	15773935	15774220	.	+	.	ID=TetragonulaCarbonaria_024407-T1.utr3p1;Parent=TetragonulaCarbonaria_024407-T1
ctg6_0	funannotate	exon	12488423	12488619	.	-	.	ID=TetragonulaCarbonaria_022096-T1.exon1;Parent=TetragonulaCarbonaria_022096-T1
ctg6_0	funannotate	exon	12488233	12488341	.	-	.	ID=TetragonulaCarbonaria_022096-T1.exon2;Parent=TetragonulaCarbonaria_022096-T1
ctg6_0	funannotate	CDS	11840585	11840719	.	-	0	ID=TetragonulaCarbonaria_022042-T1.cds;Parent=TetragonulaCarbonaria_022042-T1
ctg6_0	funannotate	CDS	11839703	11840198	.	-	0	ID=TetragonulaCarbonaria_022042-T1.cds;Parent=TetragonulaCarbonaria_022042-T1
ctg6_0	funannotate	CDS	11839130	11839419	.	-	0	ID=TetragonulaCarbonaria_022042-T1.cds;Parent=TetragonulaCarbonaria_022042-T1
ctg6_0	funannotate	CDS	3542250	3542355	.	+	0	ID=TetragonulaCarbonaria_021276-T1.cds;Parent=TetragonulaCarbonaria_021276-T1
ctg6_0	funannotate	CDS	3542415	3542518	.	+	0	ID=TetragonulaCarbonaria_021276-T1.cds;Parent=TetragonulaCarbonaria_021276-T1
ctg6_0	funannotate	five_prime_UTR	14203836	14204090	.	-	.	ID=TetragonulaCarbonaria_022256-T1.utr5p1;Parent=TetragonulaCarbonaria_022256-T1
ctg6_0	funannotate	mRNA	16149029	16154020	.	+	.	ID=TetragonulaCarbonaria_022483-T1;Ontology_term=GO:0008061%2CGO:0005515%2CGO:0003824%2CGO:0005576%2CGO:0005975;Dbxref=InterPro:IPR011330%2CPFAM:PF01607%2CInterPro:IPR036055%2CInterPro:IPR002172%2CInterPro:IPR036508%2CPFAM:PF00057%2CInterPro:IPR002557;Parent=TetragonulaCarbonaria_022483
ctg6_0	funannotate	mRNA	13142537	13146371	.	-	.	ID=TetragonulaCarbonaria_022135-T1;Ontology_term=GO:0007165%2CGO:0005737%2CGO:0005515;Dbxref=PFAM:PF03114%2CInterPro:IPR008936%2CPFAM:PF00620%2CInterPro:IPR000198%2CInterPro:IPR004148%2CInterPro:IPR027267;Parent=TetragonulaCarbonaria_022135
ctg6_0	funannotate	mRNA	16023540	16025108	.	-	.	ID=TetragonulaCarbonaria_022471-T1;Parent=TetragonulaCarbonaria_022471
ctg6_0	funannotate	three_prime_UTR	15475782	15476472	.	+	.	ID=TetragonulaCarbonaria_022412-T2.utr3p1;Parent=TetragonulaCarbonaria_022412-T2
ctg6_0	funannotate	exon	7367449	7367507	.	-	.	ID=TetragonulaCarbonaria_021606-T1.exon2;Parent=TetragonulaCarbonaria_021606-T1
ctg6_0	funannotate	exon	7367108	7367307	.	-	.	ID=TetragonulaCarbonaria_021606-T1.exon3;Parent=TetragonulaCarbonaria_021606-T1
ctg6_0	funannotate	exon	7366924	7367032	.	-	.	ID=TetragonulaCarbonaria_021606-T1.exon4;Parent=TetragonulaCarbonaria_021606-T1
ctg6_0	funannotate	exon	7366725	7366859	.	-	.	ID=TetragonulaCarbonaria_021606-T1.exon5;Parent=TetragonulaCarbonaria_021606-T1
ctg6_0	funannotate	exon	7367712	7367719	.	-	.	ID=TetragonulaCarbonaria_021606-T1.exon1;Parent=TetragonulaCarbonaria_021606-T1
ctg6_0	funannotate	mRNA	5695805	5697406	.	+	.	ID=TetragonulaCarbonaria_021472-T1;Ontology_term=GO:0008146;Dbxref=InterPro:IPR037359%2CPFAM:PF00685%2CInterPro:IPR000863%2CPFAM:PF13469%2CInterPro:IPR027417;Parent=TetragonulaCarbonaria_021472
ctg6_0	funannotate	exon	7366552	7366667	.	-	.	ID=TetragonulaCarbonaria_021606-T1.exon6;Parent=TetragonulaCarbonaria_021606-T1
ctg6_0	funannotate	exon	15160921	15161091	.	-	.	ID=TetragonulaCarbonaria_022378-T1.exon12;Parent=TetragonulaCarbonaria_022378-T1
ctg6_0	funannotate	exon	7366320	7366487	.	-	.	ID=TetragonulaCarbonaria_021606-T1.exon7;Parent=TetragonulaCarbonaria_021606-T1
ctg6_0	funannotate	exon	15160539	15160739	.	-	.	ID=TetragonulaCarbonaria_022378-T1.exon13;Parent=TetragonulaCarbonaria_022378-T1
ctg6_0	funannotate	exon	7366080	7366233	.	-	.	ID=TetragonulaCarbonaria_021606-T1.exon8;Parent=TetragonulaCarbonaria_021606-T1
ctg6_0	funannotate	exon	15162518	15162547	.	-	.	ID=TetragonulaCarbonaria_022378-T1.exon10;Parent=TetragonulaCarbonaria_022378-T1
ctg6_0	funannotate	exon	7365856	7366016	.	-	.	ID=TetragonulaCarbonaria_021606-T1.exon9;Parent=TetragonulaCarbonaria_021606-T1
ctg6_0	funannotate	exon	15161266	15161477	.	-	.	ID=TetragonulaCarbonaria_022378-T1.exon11;Parent=TetragonulaCarbonaria_022378-T1
ctg6_0	funannotate	exon	15157015	15157315	.	-	.	ID=TetragonulaCarbonaria_022378-T1.exon14;Parent=TetragonulaCarbonaria_022378-T1
ctg6_0	funannotate	five_prime_UTR	6392454	6392651	.	+	.	ID=TetragonulaCarbonaria_021512-T1.utr5p1;Parent=TetragonulaCarbonaria_021512-T1
ctg6_0	funannotate	exon	3131592	3131813	.	-	.	ID=TetragonulaCarbonaria_021231-T1.exon1;Parent=TetragonulaCarbonaria_021231-T1
ctg6_0	funannotate	exon	2030141	2030457	.	-	.	ID=TetragonulaCarbonaria_021142-T1.exon2;Parent=TetragonulaCarbonaria_021142-T1
ctg6_0	funannotate	exon	2030545	2030796	.	-	.	ID=TetragonulaCarbonaria_021142-T1.exon1;Parent=TetragonulaCarbonaria_021142-T1
ctg6_0	funannotate	exon	2029369	2029610	.	-	.	ID=TetragonulaCarbonaria_021142-T1.exon4;Parent=TetragonulaCarbonaria_021142-T1
ctg6_0	funannotate	exon	2029681	2030051	.	-	.	ID=TetragonulaCarbonaria_021142-T1.exon3;Parent=TetragonulaCarbonaria_021142-T1
ctg6_0	funannotate	exon	3127147	3127364	.	-	.	ID=TetragonulaCarbonaria_021231-T1.exon2;Parent=TetragonulaCarbonaria_021231-T1
ctg6_0	funannotate	mRNA	13004665	13009724	.	+	.	ID=TetragonulaCarbonaria_022123-T1;Ontology_term=GO:0003950%2CGO:0005515%2CGO:0051225%2CGO:0016055%2CGO:0032212;Dbxref=InterPro:IPR036770%2CPFAM:PF13606%2CInterPro:IPR001660%2CInterPro:IPR028731%2CInterPro:IPR020683%2CPFAM:PF07647%2CPFAM:PF00644%2CInterPro:IPR013761%2CPFAM:PF00023%2CInterPro:IPR012317%2CPFAM:PF13637%2CPFAM:PF13857%2CPFAM:PF12796%2CInterPro:IPR002110%2CPFAM:PF00536;Parent=Tetragon…
ctg6_0	funannotate	exon	6864323	6864376	.	-	.	ID=TetragonulaCarbonaria_021558-T1.exon1;Parent=TetragonulaCarbonaria_021558-T1
ctg6_0	funannotate	mRNA	5617903	5620694	.	-	.	ID=TetragonulaCarbonaria_021459-T1;Ontology_term=GO:0008168%2CGO:0005634%2CGO:0006364%2CGO:0032259;Dbxref=PFAM:PF07780%2CPFAM:PF11861%2CInterPro:IPR002877%2CInterPro:IPR012920%2CInterPro:IPR024576%2CPFAM:PF01728%2CInterPro:IPR029063;Parent=TetragonulaCarbonaria_021459
ctg6_0	funannotate	mRNA	5621387	5623046	.	-	.	ID=TetragonulaCarbonaria_021460-T1;Ontology_term=GO:0005737%2CGO:0016887%2CGO:0016787%2CGO:0005524%2CGO:0030163;Dbxref=InterPro:IPR003959%2CInterPro:IPR005937%2CInterPro:IPR032501%2CInterPro:IPR003593%2CInterPro:IPR041569%2CPFAM:PF00004%2CPFAM:PF07724%2CInterPro:IPR003960%2CPFAM:PF07728%2CPFAM:PF17862%2CInterPro:IPR027417%2CPFAM:PF16450;Parent=TetragonulaCarbonaria_021460
ctg6_0	funannotate	CDS	10085924	10086007	.	-	0	ID=TetragonulaCarbonaria_021876-T1.cds;Parent=TetragonulaCarbonaria_021876-T1
ctg6_0	funannotate	CDS	10085718	10085858	.	-	0	ID=TetragonulaCarbonaria_021876-T1.cds;Parent=TetragonulaCarbonaria_021876-T1
ctg6_0	funannotate	CDS	13576683	13576946	.	+	0	ID=TetragonulaCarbonaria_022179-T1.cds;Parent=TetragonulaCarbonaria_022179-T1
ctg6_0	funannotate	CDS	13577053	13577165	.	+	0	ID=TetragonulaCarbonaria_022179-T1.cds;Parent=TetragonulaCarbonaria_022179-T1
ctg6_0	funannotate	CDS	13577252	13578929	.	+	0	ID=TetragonulaCarbonaria_022179-T1.cds;Parent=TetragonulaCarbonaria_022179-T1
ctg6_0	funannotate	CDS	13579045	13579473	.	+	0	ID=TetragonulaCarbonaria_022179-T1.cds;Parent=TetragonulaCarbonaria_022179-T1
ctg6_0	funannotate	CDS	11825333	11825563	.	+	0	ID=TetragonulaCarbonaria_022037-T1.cds;Parent=TetragonulaCarbonaria_022037-T1
ctg6_0	funannotate	exon	10099874	10099925	.	-	.	ID=TetragonulaCarbonaria_021879-T1.exon1;Parent=TetragonulaCarbonaria_021879-T1
ctg6_0	funannotate	exon	10098372	10098458	.	-	.	ID=TetragonulaCarbonaria_021879-T1.exon3;Parent=TetragonulaCarbonaria_021879-T1
ctg6_0	funannotate	CDS	9744744	9744954	.	-	0	ID=TetragonulaCarbonaria_021832-T1.cds;Parent=TetragonulaCarbonaria_021832-T1
ctg6_0	funannotate	CDS	9744415	9744590	.	-	0	ID=TetragonulaCarbonaria_021832-T1.cds;Parent=TetragonulaCarbonaria_021832-T1
ctg6_0	funannotate	exon	10098902	10099419	.	-	.	ID=TetragonulaCarbonaria_021879-T1.exon2;Parent=TetragonulaCarbonaria_021879-T1
ctg6_0	funannotate	CDS	3068929	3069094	.	+	1	ID=TetragonulaCarbonaria_021227-T1.cds;Parent=TetragonulaCarbonaria_021227-T1
ctg6_0	funannotate	mRNA	8633461	8667292	.	+	.	ID=TetragonulaCarbonaria_021722-T1;Ontology_term=GO:0019905%2CGO:0006836;Dbxref=InterPro:IPR008849%2CPFAM:PF05835;Parent=TetragonulaCarbonaria_021722
ctg6_0	funannotate	mRNA	2874978	2876839	.	+	.	ID=TetragonulaCarbonaria_021206-T1;Ontology_term=GO:0006270%2CGO:0051301;Dbxref=PFAM:PF09079%2CInterPro:IPR016314%2CPFAM:PF13191%2CInterPro:IPR036390%2CInterPro:IPR003593%2CInterPro:IPR041083%2CPFAM:PF00004%2CInterPro:IPR036388%2CPFAM:PF05621%2CPFAM:PF13401%2CInterPro:IPR027417%2CInterPro:IPR015163;Parent=TetragonulaCarbonaria_021206
ctg6_0	funannotate	exon	408631	408933	.	-	.	ID=TetragonulaCarbonaria_021028-T1.exon9;Parent=TetragonulaCarbonaria_021028-T1
ctg6_0	funannotate	mRNA	11044859	11047100	.	-	.	ID=TetragonulaCarbonaria_021963-T1;Dbxref=InterPro:IPR001849%2CInterPro:IPR011993%2CPFAM:PF02174%2CPFAM:PF00169%2CInterPro:IPR002404;Parent=TetragonulaCarbonaria_021963
ctg6_0	funannotate	exon	409760	409913	.	-	.	ID=TetragonulaCarbonaria_021028-T1.exon8;Parent=TetragonulaCarbonaria_021028-T1
ctg6_0	funannotate	exon	410334	410470	.	-	.	ID=TetragonulaCarbonaria_021028-T1.exon7;Parent=TetragonulaCarbonaria_021028-T1
ctg6_0	funannotate	exon	410915	411214	.	-	.	ID=TetragonulaCarbonaria_021028-T1.exon6;Parent=TetragonulaCarbonaria_021028-T1
ctg6_0	funannotate	exon	1332752	1332911	.	-	.	ID=TetragonulaCarbonaria_021071-T1.exon10;Parent=TetragonulaCarbonaria_021071-T1
ctg6_0	funannotate	exon	411639	411929	.	-	.	ID=TetragonulaCarbonaria_021028-T1.exon5;Parent=TetragonulaCarbonaria_021028-T1
ctg6_0	funannotate	exon	412820	412999	.	-	.	ID=TetragonulaCarbonaria_021028-T1.exon4;Parent=TetragonulaCarbonaria_021028-T1
ctg6_0	funannotate	exon	421597	421664	.	-	.	ID=TetragonulaCarbonaria_021028-T1.exon3;Parent=TetragonulaCarbonaria_021028-T1
ctg6_0	funannotate	exon	423848	424040	.	-	.	ID=TetragonulaCarbonaria_021028-T1.exon2;Parent=TetragonulaCarbonaria_021028-T1
ctg6_0	funannotate	exon	426341	426422	.	-	.	ID=TetragonulaCarbonaria_021028-T1.exon1;Parent=TetragonulaCarbonaria_021028-T1
ctg6_0	funannotate	exon	1332521	1332683	.	-	.	ID=TetragonulaCarbonaria_021071-T1.exon11;Parent=TetragonulaCarbonaria_021071-T1
ctg6_0	funannotate	CDS	6970252	6970342	.	-	0	ID=TetragonulaCarbonaria_021574-T1.cds;Parent=TetragonulaCarbonaria_021574-T1
ctg6_0	funannotate	CDS	6964184	6964280	.	-	0	ID=TetragonulaCarbonaria_021574-T1.cds;Parent=TetragonulaCarbonaria_021574-T1
ctg6_0	funannotate	CDS	6954739	6954946	.	-	0	ID=TetragonulaCarbonaria_021574-T1.cds;Parent=TetragonulaCarbonaria_021574-T1
ctg6_0	funannotate	CDS	6952509	6952714	.	-	0	ID=TetragonulaCarbonaria_021574-T1.cds;Parent=TetragonulaCarbonaria_021574-T1
ctg6_0	funannotate	CDS	6952316	6952415	.	-	0	ID=TetragonulaCarbonaria_021574-T1.cds;Parent=TetragonulaCarbonaria_021574-T1
ctg6_0	funannotate	CDS	6950925	6951124	.	-	0	ID=TetragonulaCarbonaria_021574-T1.cds;Parent=TetragonulaCarbonaria_021574-T1
ctg6_0	funannotate	CDS	6949496	6949981	.	-	0	ID=TetragonulaCarbonaria_021574-T1.cds;Parent=TetragonulaCarbonaria_021574-T1
ctg6_0	funannotate	CDS	6948564	6948846	.	-	0	ID=TetragonulaCarbonaria_021574-T1.cds;Parent=TetragonulaCarbonaria_021574-T1
ctg6_0	funannotate	CDS	6947681	6948053	.	-	0	ID=TetragonulaCarbonaria_021574-T1.cds;Parent=TetragonulaCarbonaria_021574-T1
ctg6_0	funannotate	CDS	6947453	6947535	.	-	0	ID=TetragonulaCarbonaria_021574-T1.cds;Parent=TetragonulaCarbonaria_021574-T1
ctg6_0	funannotate	CDS	6946486	6947224	.	-	0	ID=TetragonulaCarbonaria_021574-T1.cds;Parent=TetragonulaCarbonaria_021574-T1
ctg6_0	funannotate	CDS	6945991	6946196	.	-	0	ID=TetragonulaCarbonaria_021574-T1.cds;Parent=TetragonulaCarbonaria_021574-T1
ctg6_0	funannotate	CDS	6945351	6945554	.	-	0	ID=TetragonulaCarbonaria_021574-T1.cds;Parent=TetragonulaCarbonaria_021574-T1
ctg6_0	funannotate	exon	4899759	4899903	.	-	.	ID=TetragonulaCarbonaria_021401-T1.exon10;Parent=TetragonulaCarbonaria_021401-T1
ctg6_0	funannotate	mRNA	8373043	8377842	.	-	.	ID=TetragonulaCarbonaria_021710-T1;Parent=TetragonulaCarbonaria_021710
ctg6_0	funannotate	CDS	14919274	14919376	.	-	0	ID=TetragonulaCarbonaria_022340-T1.cds;Parent=TetragonulaCarbonaria_022340-T1
ctg6_0	funannotate	CDS	14918713	14919100	.	-	0	ID=TetragonulaCarbonaria_022340-T1.cds;Parent=TetragonulaCarbonaria_022340-T1
ctg6_0	funannotate	CDS	14917260	14917713	.	-	0	ID=TetragonulaCarbonaria_022340-T1.cds;Parent=TetragonulaCarbonaria_022340-T1
ctg6_0	funannotate	exon	16277165	16277450	.	+	.	ID=TetragonulaCarbonaria_022501-T1.exon11;Parent=TetragonulaCarbonaria_022501-T1
ctg6_0	funannotate	exon	4899414	4899672	.	-	.	ID=TetragonulaCarbonaria_021401-T1.exon11;Parent=TetragonulaCarbonaria_021401-T1
ctg6_0	funannotate	exon	16276893	16277047	.	+	.	ID=TetragonulaCarbonaria_022501-T1.exon10;Parent=TetragonulaCarbonaria_022501-T1
ctg6_0	funannotate	five_prime_UTR	11561140	11561883	.	+	.	ID=TetragonulaCarbonaria_021998-T1.utr5p1;Parent=TetragonulaCarbonaria_021998-T1
ctg6_0	funannotate	CDS	1273409	1273669	.	+	0	ID=TetragonulaCarbonaria_021067-T1.cds;Parent=TetragonulaCarbonaria_021067-T1
ctg6_0	funannotate	CDS	1279652	1279859	.	+	0	ID=TetragonulaCarbonaria_021067-T1.cds;Parent=TetragonulaCarbonaria_021067-T1
ctg6_0	funannotate	CDS	1282672	1282913	.	+	0	ID=TetragonulaCarbonaria_021067-T1.cds;Parent=TetragonulaCarbonaria_021067-T1
ctg6_0	funannotate	CDS	1284377	1284475	.	+	0	ID=TetragonulaCarbonaria_021067-T1.cds;Parent=TetragonulaCarbonaria_021067-T1
ctg6_0	funannotate	CDS	1284551	1284678	.	+	0	ID=TetragonulaCarbonaria_021067-T1.cds;Parent=TetragonulaCarbonaria_021067-T1
ctg6_0	funannotate	CDS	1288910	1289047	.	+	0	ID=TetragonulaCarbonaria_021067-T1.cds;Parent=TetragonulaCarbonaria_021067-T1
ctg6_0	funannotate	CDS	1289520	1289802	.	+	0	ID=TetragonulaCarbonaria_021067-T1.cds;Parent=TetragonulaCarbonaria_021067-T1
ctg6_0	funannotate	CDS	1290401	1290562	.	+	0	ID=TetragonulaCarbonaria_021067-T1.cds;Parent=TetragonulaCarbonaria_021067-T1
ctg6_0	funannotate	CDS	1291883	1292193	.	+	0	ID=TetragonulaCarbonaria_021067-T1.cds;Parent=TetragonulaCarbonaria_021067-T1
ctg6_0	funannotate	CDS	1293066	1293183	.	+	0	ID=TetragonulaCarbonaria_021067-T1.cds;Parent=TetragonulaCarbonaria_021067-T1
ctg6_0	funannotate	exon	4898426	4898703	.	-	.	ID=TetragonulaCarbonaria_021401-T1.exon14;Parent=TetragonulaCarbonaria_021401-T1
ctg6_0	funannotate	exon	16278283	16278523	.	+	.	ID=TetragonulaCarbonaria_022501-T1.exon15;Parent=TetragonulaCarbonaria_022501-T1
ctg6_0	funannotate	exon	4897668	4898328	.	-	.	ID=TetragonulaCarbonaria_021401-T1.exon15;Parent=TetragonulaCarbonaria_021401-T1
ctg6_0	funannotate	exon	16278062	16278179	.	+	.	ID=TetragonulaCarbonaria_022501-T1.exon14;Parent=TetragonulaCarbonaria_022501-T1
ctg6_0	funannotate	exon	4898979	4899332	.	-	.	ID=TetragonulaCarbonaria_021401-T1.exon12;Parent=TetragonulaCarbonaria_021401-T1
ctg6_0	funannotate	exon	16277783	16277994	.	+	.	ID=TetragonulaCarbonaria_022501-T1.exon13;Parent=TetragonulaCarbonaria_022501-T1
ctg6_0	funannotate	exon	4898768	4898880	.	-	.	ID=TetragonulaCarbonaria_021401-T1.exon13;Parent=TetragonulaCarbonaria_021401-T1
ctg6_0	funannotate	exon	16277534	16277695	.	+	.	ID=TetragonulaCarbonaria_022501-T1.exon12;Parent=TetragonulaCarbonaria_022501-T1
ctg6_0	funannotate	exon	16280930	16284140	.	+	.	ID=TetragonulaCarbonaria_022501-T1.exon17;Parent=TetragonulaCarbonaria_022501-T1
ctg6_0	funannotate	exon	16279753	16279999	.	+	.	ID=TetragonulaCarbonaria_022501-T1.exon16;Parent=TetragonulaCarbonaria_022501-T1
ctg6_0	funannotate	CDS	16651535	16651806	.	+	0	ID=TetragonulaCarbonaria_022572-T1.cds;Parent=TetragonulaCarbonaria_022572-T1
ctg6_0	funannotate	CDS	16651904	16652351	.	+	0	ID=TetragonulaCarbonaria_022572-T1.cds;Parent=TetragonulaCarbonaria_022572-T1
ctg6_0	funannotate	mRNA	2933902	2934568	.	-	.	ID=TetragonulaCarbonaria_021218-T1;Parent=TetragonulaCarbonaria_021218
ctg6_0	funannotate	mRNA	10957982	10960496	.	+	.	ID=TetragonulaCarbonaria_021951-T1;Dbxref=InterPro:IPR008907%2CInterPro:IPR011992%2CPFAM:PF05517;Parent=TetragonulaCarbonaria_021951
ctg6_0	funannotate	mRNA	11443769	11444777	.	-	.	ID=TetragonulaCarbonaria_021987-T1;Parent=TetragonulaCarbonaria_021987
ctg6_0	funannotate	CDS	9661001	9662137	.	+	0	ID=TetragonulaCarbonaria_021827-T1.cds;Parent=TetragonulaCarbonaria_021827-T1
ctg6_0	funannotate	CDS	3147530	3147787	.	+	0	ID=TetragonulaCarbonaria_021232-T1.cds;Parent=TetragonulaCarbonaria_021232-T1
ctg6_0	funannotate	CDS	3153731	3154036	.	+	0	ID=TetragonulaCarbonaria_021232-T1.cds;Parent=TetragonulaCarbonaria_021232-T1
ctg6_0	funannotate	CDS	3154530	3154608	.	+	0	ID=TetragonulaCarbonaria_021232-T1.cds;Parent=TetragonulaCarbonaria_021232-T1
ctg6_0	funannotate	CDS	3154688	3154830	.	+	0	ID=TetragonulaCarbonaria_021232-T1.cds;Parent=TetragonulaCarbonaria_021232-T1
ctg6_0	funannotate	CDS	14326381	14327220	.	+	0	ID=TetragonulaCarbonaria_022279-T1.cds;Parent=TetragonulaCarbonaria_022279-T1
ctg6_0	funannotate	CDS	14327422	14327544	.	+	0	ID=TetragonulaCarbonaria_022279-T1.cds;Parent=TetragonulaCarbonaria_022279-T1
ctg6_0	funannotate	CDS	14327629	14327835	.	+	0	ID=TetragonulaCarbonaria_022279-T1.cds;Parent=TetragonulaCarbonaria_022279-T1
ctg6_0	funannotate	CDS	14328165	14328224	.	+	0	ID=TetragonulaCarbonaria_022279-T1.cds;Parent=TetragonulaCarbonaria_022279-T1
ctg6_0	funannotate	CDS	14332044	14332176	.	+	0	ID=TetragonulaCarbonaria_022279-T1.cds;Parent=TetragonulaCarbonaria_022279-T1
ctg6_0	funannotate	CDS	14332264	14332359	.	+	0	ID=TetragonulaCarbonaria_022279-T1.cds;Parent=TetragonulaCarbonaria_022279-T1
ctg6_0	funannotate	CDS	14332471	14332796	.	+	0	ID=TetragonulaCarbonaria_022279-T1.cds;Parent=TetragonulaCarbonaria_022279-T1
ctg6_0	funannotate	CDS	14332875	14333268	.	+	0	ID=TetragonulaCarbonaria_022279-T1.cds;Parent=TetragonulaCarbonaria_022279-T1
ctg6_0	funannotate	CDS	14333359	14333484	.	+	0	ID=TetragonulaCarbonaria_022279-T1.cds;Parent=TetragonulaCarbonaria_022279-T1
ctg6_0	funannotate	CDS	14333561	14333742	.	+	0	ID=TetragonulaCarbonaria_022279-T1.cds;Parent=TetragonulaCarbonaria_022279-T1
ctg6_0	funannotate	CDS	14333943	14333984	.	+	0	ID=TetragonulaCarbonaria_022279-T1.cds;Parent=TetragonulaCarbonaria_022279-T1
ctg6_0	funannotate	CDS	14334636	14334824	.	+	0	ID=TetragonulaCarbonaria_022279-T1.cds;Parent=TetragonulaCarbonaria_022279-T1
ctg6_0	funannotate	CDS	14335684	14335903	.	+	0	ID=TetragonulaCarbonaria_022279-T1.cds;Parent=TetragonulaCarbonaria_022279-T1
ctg6_0	funannotate	CDS	14336011	14336187	.	+	0	ID=TetragonulaCarbonaria_022279-T1.cds;Parent=TetragonulaCarbonaria_022279-T1
ctg6_0	funannotate	CDS	14336691	14336850	.	+	0	ID=TetragonulaCarbonaria_022279-T1.cds;Parent=TetragonulaCarbonaria_022279-T1
ctg6_0	funannotate	CDS	14336961	14337219	.	+	0	ID=TetragonulaCarbonaria_022279-T1.cds;Parent=TetragonulaCarbonaria_022279-T1
ctg6_0	funannotate	CDS	14337411	14337567	.	+	0	ID=TetragonulaCarbonaria_022279-T1.cds;Parent=TetragonulaCarbonaria_022279-T1
ctg6_0	funannotate	CDS	14337664	14337965	.	+	0	ID=TetragonulaCarbonaria_022279-T1.cds;Parent=TetragonulaCarbonaria_022279-T1
ctg6_0	funannotate	CDS	14338122	14338361	.	+	0	ID=TetragonulaCarbonaria_022279-T1.cds;Parent=TetragonulaCarbonaria_022279-T1
ctg6_0	funannotate	CDS	14338466	14340526	.	+	0	ID=TetragonulaCarbonaria_022279-T1.cds;Parent=TetragonulaCarbonaria_022279-T1
ctg6_0	funannotate	exon	4094089	4094535	.	+	.	ID=TetragonulaCarbonaria_021335-T1.exon3;Parent=TetragonulaCarbonaria_021335-T1
ctg6_0	funannotate	exon	4094642	4094880	.	+	.	ID=TetragonulaCarbonaria_021335-T1.exon4;Parent=TetragonulaCarbonaria_021335-T1
ctg6_0	funannotate	exon	4095216	4095322	.	+	.	ID=TetragonulaCarbonaria_021335-T1.exon5;Parent=TetragonulaCarbonaria_021335-T1
ctg6_0	funannotate	exon	4095608	4095898	.	+	.	ID=TetragonulaCarbonaria_021335-T1.exon6;Parent=TetragonulaCarbonaria_021335-T1
ctg6_0	funannotate	exon	4086298	4086445	.	+	.	ID=TetragonulaCarbonaria_021335-T1.exon1;Parent=TetragonulaCarbonaria_021335-T1
ctg6_0	funannotate	exon	4091965	4092034	.	+	.	ID=TetragonulaCarbonaria_021335-T1.exon2;Parent=TetragonulaCarbonaria_021335-T1
ctg6_0	funannotate	exon	15071606	15071671	.	-	.	ID=TetragonulaCarbonaria_022367-T1.exon1;Parent=TetragonulaCarbonaria_022367-T1
ctg6_0	funannotate	exon	15071371	15071435	.	-	.	ID=TetragonulaCarbonaria_022367-T1.exon2;Parent=TetragonulaCarbonaria_022367-T1
ctg6_0	funannotate	exon	15069750	15069801	.	-	.	ID=TetragonulaCarbonaria_022367-T1.exon3;Parent=TetragonulaCarbonaria_022367-T1
ctg6_0	funannotate	exon	15069573	15069690	.	-	.	ID=TetragonulaCarbonaria_022367-T1.exon4;Parent=TetragonulaCarbonaria_022367-T1
ctg6_0	funannotate	exon	14288138	14288290	.	+	.	ID=TetragonulaCarbonaria_022272-T1.exon2;Parent=TetragonulaCarbonaria_022272-T1
ctg6_0	funannotate	exon	15069251	15069503	.	-	.	ID=TetragonulaCarbonaria_022367-T1.exon5;Parent=TetragonulaCarbonaria_022367-T1
ctg6_0	funannotate	exon	14288374	14288480	.	+	.	ID=TetragonulaCarbonaria_022272-T1.exon3;Parent=TetragonulaCarbonaria_022272-T1
ctg6_0	funannotate	exon	15069011	15069178	.	-	.	ID=TetragonulaCarbonaria_022367-T1.exon6;Parent=TetragonulaCarbonaria_022367-T1
ctg6_0	funannotate	exon	14288547	14288786	.	+	.	ID=TetragonulaCarbonaria_022272-T1.exon4;Parent=TetragonulaCarbonaria_022272-T1
ctg6_0	funannotate	exon	15068838	15068928	.	-	.	ID=TetragonulaCarbonaria_022367-T1.exon7;Parent=TetragonulaCarbonaria_022367-T1
ctg6_0	funannotate	exon	14288878	14288997	.	+	.	ID=TetragonulaCarbonaria_022272-T1.exon5;Parent=TetragonulaCarbonaria_022272-T1
ctg6_0	funannotate	exon	15068144	15068283	.	-	.	ID=TetragonulaCarbonaria_022367-T1.exon8;Parent=TetragonulaCarbonaria_022367-T1
ctg6_0	funannotate	exon	15067933	15068065	.	-	.	ID=TetragonulaCarbonaria_022367-T1.exon9;Parent=TetragonulaCarbonaria_022367-T1
ctg6_0	funannotate	exon	14287418	14288043	.	+	.	ID=TetragonulaCarbonaria_022272-T1.exon1;Parent=TetragonulaCarbonaria_022272-T1
ctg6_0	funannotate	exon	14289071	14289240	.	+	.	ID=TetragonulaCarbonaria_022272-T1.exon6;Parent=TetragonulaCarbonaria_022272-T1
ctg6_0	funannotate	exon	14289306	14289525	.	+	.	ID=TetragonulaCarbonaria_022272-T1.exon7;Parent=TetragonulaCarbonaria_022272-T1
ctg6_0	funannotate	mRNA	3127147	3131813	.	-	.	ID=TetragonulaCarbonaria_021231-T1;Parent=TetragonulaCarbonaria_021231
ctg6_0	funannotate	exon	14100429	14101174	.	+	.	ID=TetragonulaCarbonaria_022241-T2.exon12;Parent=TetragonulaCarbonaria_022241-T2
ctg6_0	funannotate	CDS	16192436	16192557	.	-	0	ID=TetragonulaCarbonaria_022488-T1.cds;Parent=TetragonulaCarbonaria_022488-T1
ctg6_0	funannotate	CDS	16192053	16192322	.	-	0	ID=TetragonulaCarbonaria_022488-T1.cds;Parent=TetragonulaCarbonaria_022488-T1
ctg6_0	funannotate	CDS	16191585	16191779	.	-	0	ID=TetragonulaCarbonaria_022488-T1.cds;Parent=TetragonulaCarbonaria_022488-T1
ctg6_0	funannotate	CDS	16190353	16190419	.	-	0	ID=TetragonulaCarbonaria_022488-T1.cds;Parent=TetragonulaCarbonaria_022488-T1
ctg6_0	funannotate	CDS	16190004	16190251	.	-	0	ID=TetragonulaCarbonaria_022488-T1.cds;Parent=TetragonulaCarbonaria_022488-T1
ctg6_0	funannotate	CDS	16189769	16189944	.	-	0	ID=TetragonulaCarbonaria_022488-T1.cds;Parent=TetragonulaCarbonaria_022488-T1
ctg6_0	funannotate	CDS	16189562	16189693	.	-	0	ID=TetragonulaCarbonaria_022488-T1.cds;Parent=TetragonulaCarbonaria_022488-T1
ctg6_0	funannotate	CDS	16189249	16189493	.	-	0	ID=TetragonulaCarbonaria_022488-T1.cds;Parent=TetragonulaCarbonaria_022488-T1
ctg6_0	funannotate	CDS	16189006	16189146	.	-	0	ID=TetragonulaCarbonaria_022488-T1.cds;Parent=TetragonulaCarbonaria_022488-T1
ctg6_0	funannotate	CDS	16188692	16188919	.	-	0	ID=TetragonulaCarbonaria_022488-T1.cds;Parent=TetragonulaCarbonaria_022488-T1
ctg6_0	funannotate	CDS	16188430	16188600	.	-	0	ID=TetragonulaCarbonaria_022488-T1.cds;Parent=TetragonulaCarbonaria_022488-T1
ctg6_0	funannotate	CDS	16188079	16188341	.	-	0	ID=TetragonulaCarbonaria_022488-T1.cds;Parent=TetragonulaCarbonaria_022488-T1
ctg6_0	funannotate	CDS	16187713	16187988	.	-	0	ID=TetragonulaCarbonaria_022488-T1.cds;Parent=TetragonulaCarbonaria_022488-T1
ctg6_0	funannotate	CDS	16187500	16187622	.	-	0	ID=TetragonulaCarbonaria_022488-T1.cds;Parent=TetragonulaCarbonaria_022488-T1
ctg6_0	funannotate	CDS	16186646	16186724	.	-	0	ID=TetragonulaCarbonaria_022488-T1.cds;Parent=TetragonulaCarbonaria_022488-T1
ctg6_0	funannotate	exon	14099632	14099745	.	+	.	ID=TetragonulaCarbonaria_022241-T2.exon10;Parent=TetragonulaCarbonaria_022241-T2
ctg6_0	funannotate	exon	14100198	14100324	.	+	.	ID=TetragonulaCarbonaria_022241-T2.exon11;Parent=TetragonulaCarbonaria_022241-T2
ctg6_0	funannotate	CDS	15840197	15840322	.	-	0	ID=TetragonulaCarbonaria_022444-T1.cds;Parent=TetragonulaCarbonaria_022444-T1
ctg6_0	funannotate	CDS	15840009	15840102	.	-	0	ID=TetragonulaCarbonaria_022444-T1.cds;Parent=TetragonulaCarbonaria_022444-T1
ctg6_0	funannotate	CDS	15839683	15839750	.	-	0	ID=TetragonulaCarbonaria_022444-T1.cds;Parent=TetragonulaCarbonaria_022444-T1
ctg6_0	funannotate	CDS	15839166	15839509	.	-	0	ID=TetragonulaCarbonaria_022444-T1.cds;Parent=TetragonulaCarbonaria_022444-T1
ctg6_0	funannotate	CDS	15833484	15833625	.	-	0	ID=TetragonulaCarbonaria_022444-T1.cds;Parent=TetragonulaCarbonaria_022444-T1
ctg6_0	funannotate	CDS	8054330	8054464	.	+	0	ID=TetragonulaCarbonaria_021678-T1.cds;Parent=TetragonulaCarbonaria_021678-T1
ctg6_0	funannotate	CDS	8055516	8055845	.	+	0	ID=TetragonulaCarbonaria_021678-T1.cds;Parent=TetragonulaCarbonaria_021678-T1
ctg6_0	funannotate	CDS	8056404	8056800	.	+	0	ID=TetragonulaCarbonaria_021678-T1.cds;Parent=TetragonulaCarbonaria_021678-T1
ctg6_0	funannotate	CDS	8057493	8057833	.	+	0	ID=TetragonulaCarbonaria_021678-T1.cds;Parent=TetragonulaCarbonaria_021678-T1
ctg6_0	funannotate	exon	9081868	9082106	.	-	.	ID=TetragonulaCarbonaria_021776-T1.exon3;Parent=TetragonulaCarbonaria_021776-T1
ctg6_0	funannotate	exon	9086131	9086325	.	-	.	ID=TetragonulaCarbonaria_021776-T1.exon2;Parent=TetragonulaCarbonaria_021776-T1
ctg6_0	funannotate	exon	9087521	9087605	.	-	.	ID=TetragonulaCarbonaria_021776-T1.exon1;Parent=TetragonulaCarbonaria_021776-T1
ctg6_0	funannotate	mRNA	8371509	8371837	.	+	.	ID=TetragonulaCarbonaria_021709-T1;Parent=TetragonulaCarbonaria_021709
ctg6_0	funannotate	CDS	1654169	1654490	.	+	0	ID=TetragonulaCarbonaria_021093-T1.cds;Parent=TetragonulaCarbonaria_021093-T1
ctg6_0	funannotate	CDS	1655929	1656098	.	+	0	ID=TetragonulaCarbonaria_021093-T1.cds;Parent=TetragonulaCarbonaria_021093-T1
ctg6_0	funannotate	CDS	10443484	10443624	.	+	0	ID=TetragonulaCarbonaria_021899-T1.cds;Parent=TetragonulaCarbonaria_021899-T1
ctg6_0	funannotate	CDS	10452078	10452395	.	+	0	ID=TetragonulaCarbonaria_021899-T1.cds;Parent=TetragonulaCarbonaria_021899-T1
ctg6_0	funannotate	exon	7756891	7757124	.	+	.	ID=TetragonulaCarbonaria_021642-T1.exon1;Parent=TetragonulaCarbonaria_021642-T1
ctg6_0	funannotate	mRNA	11284739	11292074	.	+	.	ID=TetragonulaCarbonaria_021975-T1;Parent=TetragonulaCarbonaria_021975
ctg6_0	funannotate	CDS	13644730	13644737	.	-	0	ID=TetragonulaCarbonaria_022186-T1.cds;Parent=TetragonulaCarbonaria_022186-T1
ctg6_0	funannotate	CDS	13641630	13642164	.	-	0	ID=TetragonulaCarbonaria_022186-T1.cds;Parent=TetragonulaCarbonaria_022186-T1
ctg6_0	funannotate	CDS	13640171	13640747	.	-	0	ID=TetragonulaCarbonaria_022186-T1.cds;Parent=TetragonulaCarbonaria_022186-T1
ctg6_0	funannotate	CDS	13639146	13639467	.	-	0	ID=TetragonulaCarbonaria_022186-T1.cds;Parent=TetragonulaCarbonaria_022186-T1
ctg6_0	funannotate	CDS	13638822	13639071	.	-	0	ID=TetragonulaCarbonaria_022186-T1.cds;Parent=TetragonulaCarbonaria_022186-T1
ctg6_0	funannotate	CDS	13636430	13636657	.	-	0	ID=TetragonulaCarbonaria_022186-T1.cds;Parent=TetragonulaCarbonaria_022186-T1
ctg6_0	funannotate	CDS	4491152	4491309	.	-	0	ID=TetragonulaCarbonaria_021376-T1.cds;Parent=TetragonulaCarbonaria_021376-T1
ctg6_0	funannotate	CDS	4487115	4487523	.	-	0	ID=TetragonulaCarbonaria_021376-T1.cds;Parent=TetragonulaCarbonaria_021376-T1
ctg6_0	funannotate	three_prime_UTR	9964643	9964821	.	-	.	ID=TetragonulaCarbonaria_021855-T1.utr3p1;Parent=TetragonulaCarbonaria_021855-T1
ctg6_0	funannotate	CDS	13206102	13206183	.	+	0	ID=TetragonulaCarbonaria_022142-T1.cds;Parent=TetragonulaCarbonaria_022142-T1
ctg6_0	funannotate	CDS	13206540	13206807	.	+	0	ID=TetragonulaCarbonaria_022142-T1.cds;Parent=TetragonulaCarbonaria_022142-T1
ctg6_0	funannotate	CDS	13206940	13207177	.	+	0	ID=TetragonulaCarbonaria_022142-T1.cds;Parent=TetragonulaCarbonaria_022142-T1
ctg6_0	funannotate	CDS	13207284	13207481	.	+	0	ID=TetragonulaCarbonaria_022142-T1.cds;Parent=TetragonulaCarbonaria_022142-T1
ctg6_0	funannotate	CDS	13207557	13207827	.	+	0	ID=TetragonulaCarbonaria_022142-T1.cds;Parent=TetragonulaCarbonaria_022142-T1
ctg6_0	funannotate	CDS	13207914	13208150	.	+	0	ID=TetragonulaCarbonaria_022142-T1.cds;Parent=TetragonulaCarbonaria_022142-T1
ctg6_0	funannotate	CDS	13208244	13208584	.	+	0	ID=TetragonulaCarbonaria_022142-T1.cds;Parent=TetragonulaCarbonaria_022142-T1
ctg6_0	funannotate	mRNA	5926582	5927019	.	-	.	ID=TetragonulaCarbonaria_021496-T1;Parent=TetragonulaCarbonaria_021496
ctg6_0	funannotate	mRNA	9040513	9050287	.	+	.	ID=TetragonulaCarbonaria_021771-T1;Parent=TetragonulaCarbonaria_021771
ctg6_0	funannotate	exon	16210893	16210965	.	-	.	ID=TetragonulaCarbonaria_022491-T1.exon11;Parent=TetragonulaCarbonaria_022491-T1
ctg6_0	funannotate	exon	16211061	16211320	.	-	.	ID=TetragonulaCarbonaria_022491-T1.exon10;Parent=TetragonulaCarbonaria_022491-T1
ctg6_0	funannotate	CDS	381377	381435	.	-	0	ID=TetragonulaCarbonaria_021023-T1.cds;Parent=TetragonulaCarbonaria_021023-T1
ctg6_0	funannotate	CDS	377904	378108	.	-	0	ID=TetragonulaCarbonaria_021023-T1.cds;Parent=TetragonulaCarbonaria_021023-T1
ctg6_0	funannotate	exon	14062211	14062376	.	+	.	ID=TetragonulaCarbonaria_022235-T2.exon3;Parent=TetragonulaCarbonaria_022235-T2
ctg6_0	funannotate	exon	14388393	14388417	.	+	.	ID=TetragonulaCarbonaria_022284-T1.exon13;Parent=TetragonulaCarbonaria_022284-T1
ctg6_0	funannotate	exon	14061936	14062131	.	+	.	ID=TetragonulaCarbonaria_022235-T2.exon2;Parent=TetragonulaCarbonaria_022235-T2
ctg6_0	funannotate	exon	14388178	14388305	.	+	.	ID=TetragonulaCarbonaria_022284-T1.exon12;Parent=TetragonulaCarbonaria_022284-T1
ctg6_0	funannotate	exon	14061511	14061849	.	+	.	ID=TetragonulaCarbonaria_022235-T2.exon1;Parent=TetragonulaCarbonaria_022235-T2
ctg6_0	funannotate	exon	14063250	14063593	.	+	.	ID=TetragonulaCarbonaria_022235-T2.exon7;Parent=TetragonulaCarbonaria_022235-T2
ctg6_0	funannotate	exon	14062996	14063159	.	+	.	ID=TetragonulaCarbonaria_022235-T2.exon6;Parent=TetragonulaCarbonaria_022235-T2
ctg6_0	funannotate	exon	14062729	14062884	.	+	.	ID=TetragonulaCarbonaria_022235-T2.exon5;Parent=TetragonulaCarbonaria_022235-T2
ctg6_0	funannotate	exon	14387941	14388079	.	+	.	ID=TetragonulaCarbonaria_022284-T1.exon11;Parent=TetragonulaCarbonaria_022284-T1
ctg6_0	funannotate	exon	14062463	14062635	.	+	.	ID=TetragonulaCarbonaria_022235-T2.exon4;Parent=TetragonulaCarbonaria_022235-T2
ctg6_0	funannotate	exon	14387392	14387561	.	+	.	ID=TetragonulaCarbonaria_022284-T1.exon10;Parent=TetragonulaCarbonaria_022284-T1
ctg6_0	funannotate	exon	14063875	14064144	.	+	.	ID=TetragonulaCarbonaria_022235-T2.exon9;Parent=TetragonulaCarbonaria_022235-T2
ctg6_0	funannotate	exon	14063689	14063797	.	+	.	ID=TetragonulaCarbonaria_022235-T2.exon8;Parent=TetragonulaCarbonaria_022235-T2
ctg6_0	funannotate	exon	13210031	13210225	.	-	.	ID=TetragonulaCarbonaria_022143-T1.exon6;Parent=TetragonulaCarbonaria_022143-T1
ctg6_0	funannotate	exon	13210296	13210515	.	-	.	ID=TetragonulaCarbonaria_022143-T1.exon5;Parent=TetragonulaCarbonaria_022143-T1
ctg6_0	funannotate	exon	14083969	14084123	.	-	.	ID=TetragonulaCarbonaria_022238-T1.exon8;Parent=TetragonulaCarbonaria_022238-T1
ctg6_0	funannotate	exon	13209856	13209957	.	-	.	ID=TetragonulaCarbonaria_022143-T1.exon7;Parent=TetragonulaCarbonaria_022143-T1
ctg6_0	funannotate	exon	14082646	14083881	.	-	.	ID=TetragonulaCarbonaria_022238-T1.exon9;Parent=TetragonulaCarbonaria_022238-T1
ctg6_0	funannotate	exon	13211291	13211485	.	-	.	ID=TetragonulaCarbonaria_022143-T1.exon2;Parent=TetragonulaCarbonaria_022143-T1
ctg6_0	funannotate	exon	13211592	13211691	.	-	.	ID=TetragonulaCarbonaria_022143-T1.exon1;Parent=TetragonulaCarbonaria_022143-T1
ctg6_0	funannotate	CDS	6713271	6713296	.	-	0	ID=TetragonulaCarbonaria_021529-T1.cds;Parent=TetragonulaCarbonaria_021529-T1
ctg6_0	funannotate	CDS	6712711	6712851	.	-	0	ID=TetragonulaCarbonaria_021529-T1.cds;Parent=TetragonulaCarbonaria_021529-T1
ctg6_0	funannotate	CDS	6712515	6712626	.	-	0	ID=TetragonulaCarbonaria_021529-T1.cds;Parent=TetragonulaCarbonaria_021529-T1
ctg6_0	funannotate	CDS	6712057	6712431	.	-	0	ID=TetragonulaCarbonaria_021529-T1.cds;Parent=TetragonulaCarbonaria_021529-T1
ctg6_0	funannotate	CDS	6711693	6711978	.	-	0	ID=TetragonulaCarbonaria_021529-T1.cds;Parent=TetragonulaCarbonaria_021529-T1
ctg6_0	funannotate	CDS	6711387	6711616	.	-	0	ID=TetragonulaCarbonaria_021529-T1.cds;Parent=TetragonulaCarbonaria_021529-T1
ctg6_0	funannotate	exon	13210580	13210762	.	-	.	ID=TetragonulaCarbonaria_022143-T1.exon4;Parent=TetragonulaCarbonaria_022143-T1
ctg6_0	funannotate	exon	13210843	13211170	.	-	.	ID=TetragonulaCarbonaria_022143-T1.exon3;Parent=TetragonulaCarbonaria_022143-T1
ctg6_0	funannotate	exon	14085778	14085978	.	-	.	ID=TetragonulaCarbonaria_022238-T1.exon2;Parent=TetragonulaCarbonaria_022238-T1
ctg6_0	funannotate	exon	14085370	14085691	.	-	.	ID=TetragonulaCarbonaria_022238-T1.exon3;Parent=TetragonulaCarbonaria_022238-T1
ctg6_0	funannotate	exon	14086964	14087031	.	-	.	ID=TetragonulaCarbonaria_022238-T1.exon1;Parent=TetragonulaCarbonaria_022238-T1
ctg6_0	funannotate	exon	14084550	14084749	.	-	.	ID=TetragonulaCarbonaria_022238-T1.exon6;Parent=TetragonulaCarbonaria_022238-T1
ctg6_0	funannotate	exon	14084204	14084472	.	-	.	ID=TetragonulaCarbonaria_022238-T1.exon7;Parent=TetragonulaCarbonaria_022238-T1
ctg6_0	funannotate	exon	14085085	14085293	.	-	.	ID=TetragonulaCarbonaria_022238-T1.exon4;Parent=TetragonulaCarbonaria_022238-T1
ctg6_0	funannotate	exon	14084846	14085012	.	-	.	ID=TetragonulaCarbonaria_022238-T1.exon5;Parent=TetragonulaCarbonaria_022238-T1
ctg6_0	funannotate	mRNA	3388513	3397149	.	+	.	ID=TetragonulaCarbonaria_021255-T1;Parent=TetragonulaCarbonaria_021255
ctg6_0	funannotate	exon	14041589	14041621	.	+	.	ID=TetragonulaCarbonaria_022230-T1.exon10;Parent=TetragonulaCarbonaria_022230-T1
ctg6_0	funannotate	exon	14042296	14042428	.	+	.	ID=TetragonulaCarbonaria_022230-T1.exon13;Parent=TetragonulaCarbonaria_022230-T1
ctg6_0	funannotate	exon	10993176	10993324	.	-	.	ID=TetragonulaCarbonaria_021954-T1.exon1;Parent=TetragonulaCarbonaria_021954-T1
ctg6_0	funannotate	exon	14042978	14044659	.	+	.	ID=TetragonulaCarbonaria_022230-T1.exon14;Parent=TetragonulaCarbonaria_022230-T1
ctg6_0	funannotate	CDS	6715013	6715168	.	-	0	ID=TetragonulaCarbonaria_021530-T1.cds;Parent=TetragonulaCarbonaria_021530-T1
ctg6_0	funannotate	CDS	6713877	6714653	.	-	0	ID=TetragonulaCarbonaria_021530-T1.cds;Parent=TetragonulaCarbonaria_021530-T1
ctg6_0	funannotate	exon	14041881	14041935	.	+	.	ID=TetragonulaCarbonaria_022230-T1.exon11;Parent=TetragonulaCarbonaria_022230-T1
ctg6_0	funannotate	exon	14042028	14042211	.	+	.	ID=TetragonulaCarbonaria_022230-T1.exon12;Parent=TetragonulaCarbonaria_022230-T1
ctg6_0	funannotate	CDS	14194627	14194992	.	+	0	ID=TetragonulaCarbonaria_022252-T2.cds;Parent=TetragonulaCarbonaria_022252-T2
ctg6_0	funannotate	CDS	14197429	14198036	.	+	0	ID=TetragonulaCarbonaria_022252-T2.cds;Parent=TetragonulaCarbonaria_022252-T2
ctg6_0	funannotate	CDS	14199555	14200047	.	+	0	ID=TetragonulaCarbonaria_022252-T2.cds;Parent=TetragonulaCarbonaria_022252-T2
ctg6_0	funannotate	exon	13132322	13133209	.	+	.	ID=TetragonulaCarbonaria_022130-T1.exon3;Parent=TetragonulaCarbonaria_022130-T1
ctg6_0	funannotate	CDS	5676426	5676560	.	+	0	ID=TetragonulaCarbonaria_021469-T1.cds;Parent=TetragonulaCarbonaria_021469-T1
ctg6_0	funannotate	CDS	5678622	5678752	.	+	0	ID=TetragonulaCarbonaria_021469-T1.cds;Parent=TetragonulaCarbonaria_021469-T1
ctg6_0	funannotate	CDS	5681443	5681768	.	+	0	ID=TetragonulaCarbonaria_021469-T1.cds;Parent=TetragonulaCarbonaria_021469-T1
ctg6_0	funannotate	CDS	5682250	5682321	.	+	0	ID=TetragonulaCarbonaria_021469-T1.cds;Parent=TetragonulaCarbonaria_021469-T1
ctg6_0	funannotate	CDS	5684496	5684938	.	+	0	ID=TetragonulaCarbonaria_021469-T1.cds;Parent=TetragonulaCarbonaria_021469-T1
ctg6_0	funannotate	exon	13129910	13130082	.	+	.	ID=TetragonulaCarbonaria_022130-T1.exon1;Parent=TetragonulaCarbonaria_022130-T1
ctg6_0	funannotate	exon	13130298	13130413	.	+	.	ID=TetragonulaCarbonaria_022130-T1.exon2;Parent=TetragonulaCarbonaria_022130-T1
ctg6_0	funannotate	CDS	14061810	14061849	.	+	0	ID=TetragonulaCarbonaria_022235-T1.cds;Parent=TetragonulaCarbonaria_022235-T1
ctg6_0	funannotate	CDS	14061936	14062131	.	+	0	ID=TetragonulaCarbonaria_022235-T1.cds;Parent=TetragonulaCarbonaria_022235-T1
ctg6_0	funannotate	CDS	14062211	14062376	.	+	0	ID=TetragonulaCarbonaria_022235-T1.cds;Parent=TetragonulaCarbonaria_022235-T1
ctg6_0	funannotate	CDS	14062463	14062635	.	+	0	ID=TetragonulaCarbonaria_022235-T1.cds;Parent=TetragonulaCarbonaria_022235-T1
ctg6_0	funannotate	CDS	14062729	14062884	.	+	0	ID=TetragonulaCarbonaria_022235-T1.cds;Parent=TetragonulaCarbonaria_022235-T1
ctg6_0	funannotate	CDS	14062996	14063159	.	+	0	ID=TetragonulaCarbonaria_022235-T1.cds;Parent=TetragonulaCarbonaria_022235-T1
ctg6_0	funannotate	CDS	14063250	14063593	.	+	0	ID=TetragonulaCarbonaria_022235-T1.cds;Parent=TetragonulaCarbonaria_022235-T1
ctg6_0	funannotate	CDS	14063689	14063797	.	+	0	ID=TetragonulaCarbonaria_022235-T1.cds;Parent=TetragonulaCarbonaria_022235-T1
ctg6_0	funannotate	CDS	14063875	14064144	.	+	0	ID=TetragonulaCarbonaria_022235-T1.cds;Parent=TetragonulaCarbonaria_022235-T1
ctg6_0	funannotate	CDS	14064214	14064414	.	+	0	ID=TetragonulaCarbonaria_022235-T1.cds;Parent=TetragonulaCarbonaria_022235-T1
ctg6_0	funannotate	CDS	14064506	14064652	.	+	0	ID=TetragonulaCarbonaria_022235-T1.cds;Parent=TetragonulaCarbonaria_022235-T1
ctg6_0	funannotate	CDS	14064734	14064888	.	+	0	ID=TetragonulaCarbonaria_022235-T1.cds;Parent=TetragonulaCarbonaria_022235-T1
ctg6_0	funannotate	CDS	14065086	14065290	.	+	0	ID=TetragonulaCarbonaria_022235-T1.cds;Parent=TetragonulaCarbonaria_022235-T1
ctg6_0	funannotate	CDS	14065364	14065503	.	+	0	ID=TetragonulaCarbonaria_022235-T1.cds;Parent=TetragonulaCarbonaria_022235-T1
ctg6_0	funannotate	exon	8074801	8075039	.	-	.	ID=TetragonulaCarbonaria_021681-T1.exon4;Parent=TetragonulaCarbonaria_021681-T1
ctg6_0	funannotate	exon	8075575	8075913	.	-	.	ID=TetragonulaCarbonaria_021681-T1.exon3;Parent=TetragonulaCarbonaria_021681-T1
ctg6_0	funannotate	exon	8076564	8076696	.	-	.	ID=TetragonulaCarbonaria_021681-T1.exon2;Parent=TetragonulaCarbonaria_021681-T1
ctg6_0	funannotate	exon	8076778	8076991	.	-	.	ID=TetragonulaCarbonaria_021681-T1.exon1;Parent=TetragonulaCarbonaria_021681-T1
ctg6_0	funannotate	exon	8072469	8072716	.	-	.	ID=TetragonulaCarbonaria_021681-T1.exon8;Parent=TetragonulaCarbonaria_021681-T1
ctg6_0	funannotate	mRNA	3235339	3235971	.	+	.	ID=TetragonulaCarbonaria_021243-T1;Ontology_term=GO:0106035;Dbxref=InterPro:IPR034904%2CPFAM:PF01883%2CInterPro:IPR039796%2CInterPro:IPR002744;Parent=TetragonulaCarbonaria_021243
ctg6_0	funannotate	exon	8073415	8073631	.	-	.	ID=TetragonulaCarbonaria_021681-T1.exon7;Parent=TetragonulaCarbonaria_021681-T1
ctg6_0	funannotate	exon	6866245	6866493	.	+	.	ID=TetragonulaCarbonaria_021559-T1.exon3;Parent=TetragonulaCarbonaria_021559-T1
ctg6_0	funannotate	exon	8073705	8074030	.	-	.	ID=TetragonulaCarbonaria_021681-T1.exon6;Parent=TetragonulaCarbonaria_021681-T1
ctg6_0	funannotate	exon	6866578	6866733	.	+	.	ID=TetragonulaCarbonaria_021559-T1.exon4;Parent=TetragonulaCarbonaria_021559-T1
ctg6_0	funannotate	exon	8074466	8074710	.	-	.	ID=TetragonulaCarbonaria_021681-T1.exon5;Parent=TetragonulaCarbonaria_021681-T1
ctg6_0	funannotate	five_prime_UTR	11206896	11207112	.	+	.	ID=TetragonulaCarbonaria_021972-T1.utr5p1;Parent=TetragonulaCarbonaria_021972-T1
ctg6_0	funannotate	CDS	15214814	15214871	.	-	0	ID=TetragonulaCarbonaria_022384-T1.cds;Parent=TetragonulaCarbonaria_022384-T1
ctg6_0	funannotate	CDS	15213388	15214539	.	-	0	ID=TetragonulaCarbonaria_022384-T1.cds;Parent=TetragonulaCarbonaria_022384-T1
ctg6_0	funannotate	CDS	15212341	15213297	.	-	0	ID=TetragonulaCarbonaria_022384-T1.cds;Parent=TetragonulaCarbonaria_022384-T1
ctg6_0	funannotate	CDS	15212158	15212237	.	-	0	ID=TetragonulaCarbonaria_022384-T1.cds;Parent=TetragonulaCarbonaria_022384-T1
ctg6_0	funannotate	CDS	15210547	15210724	.	-	0	ID=TetragonulaCarbonaria_022384-T1.cds;Parent=TetragonulaCarbonaria_022384-T1
ctg6_0	funannotate	CDS	15209877	15210095	.	-	0	ID=TetragonulaCarbonaria_022384-T1.cds;Parent=TetragonulaCarbonaria_022384-T1
ctg6_0	funannotate	CDS	15209677	15209799	.	-	0	ID=TetragonulaCarbonaria_022384-T1.cds;Parent=TetragonulaCarbonaria_022384-T1
ctg6_0	funannotate	CDS	15209435	15209599	.	-	0	ID=TetragonulaCarbonaria_022384-T1.cds;Parent=TetragonulaCarbonaria_022384-T1
ctg6_0	funannotate	CDS	15209185	15209344	.	-	0	ID=TetragonulaCarbonaria_022384-T1.cds;Parent=TetragonulaCarbonaria_022384-T1
ctg6_0	funannotate	CDS	15208676	15209091	.	-	0	ID=TetragonulaCarbonaria_022384-T1.cds;Parent=TetragonulaCarbonaria_022384-T1
ctg6_0	funannotate	CDS	15208361	15208604	.	-	0	ID=TetragonulaCarbonaria_022384-T1.cds;Parent=TetragonulaCarbonaria_022384-T1
ctg6_0	funannotate	CDS	15208170	15208290	.	-	0	ID=TetragonulaCarbonaria_022384-T1.cds;Parent=TetragonulaCarbonaria_022384-T1
ctg6_0	funannotate	CDS	15207909	15208070	.	-	0	ID=TetragonulaCarbonaria_022384-T1.cds;Parent=TetragonulaCarbonaria_022384-T1
ctg6_0	funannotate	CDS	15207569	15207724	.	-	0	ID=TetragonulaCarbonaria_022384-T1.cds;Parent=TetragonulaCarbonaria_022384-T1
ctg6_0	funannotate	exon	8072273	8072373	.	-	.	ID=TetragonulaCarbonaria_021681-T1.exon9;Parent=TetragonulaCarbonaria_021681-T1
ctg6_0	funannotate	exon	8741065	8741332	.	+	.	ID=TetragonulaCarbonaria_021737-T1.exon6;Parent=TetragonulaCarbonaria_021737-T1
ctg6_0	funannotate	exon	8740677	8740987	.	+	.	ID=TetragonulaCarbonaria_021737-T1.exon5;Parent=TetragonulaCarbonaria_021737-T1
ctg6_0	funannotate	mRNA	3645402	3650326	.	-	.	ID=TetragonulaCarbonaria_021279-T1;Parent=TetragonulaCarbonaria_021279
ctg6_0	funannotate	exon	8739752	8739899	.	+	.	ID=TetragonulaCarbonaria_021737-T1.exon2;Parent=TetragonulaCarbonaria_021737-T1
ctg6_0	funannotate	exon	8739628	8739674	.	+	.	ID=TetragonulaCarbonaria_021737-T1.exon1;Parent=TetragonulaCarbonaria_021737-T1
ctg6_0	funannotate	five_prime_UTR	12005611	12005749	.	+	.	ID=TetragonulaCarbonaria_022066-T1.utr5p1;Parent=TetragonulaCarbonaria_022066-T1
ctg6_0	funannotate	exon	8740411	8740601	.	+	.	ID=TetragonulaCarbonaria_021737-T1.exon4;Parent=TetragonulaCarbonaria_021737-T1
ctg6_0	funannotate	exon	8740026	8740335	.	+	.	ID=TetragonulaCarbonaria_021737-T1.exon3;Parent=TetragonulaCarbonaria_021737-T1
ctg6_0	funannotate	exon	6865747	6865835	.	+	.	ID=TetragonulaCarbonaria_021559-T1.exon1;Parent=TetragonulaCarbonaria_021559-T1
ctg6_0	funannotate	exon	6865934	6866147	.	+	.	ID=TetragonulaCarbonaria_021559-T1.exon2;Parent=TetragonulaCarbonaria_021559-T1
ctg6_0	funannotate	mRNA	3651077	3651857	.	-	.	ID=TetragonulaCarbonaria_021280-T1;Parent=TetragonulaCarbonaria_021280
ctg6_0	funannotate	exon	3268152	3268216	.	-	.	ID=TetragonulaCarbonaria_021246-T1.exon1;Parent=TetragonulaCarbonaria_021246-T1
ctg6_0	funannotate	exon	3264974	3265276	.	-	.	ID=TetragonulaCarbonaria_021246-T1.exon2;Parent=TetragonulaCarbonaria_021246-T1
ctg6_0	funannotate	mRNA	8892950	8919256	.	-	.	ID=TetragonulaCarbonaria_021758-T1;Ontology_term=GO:0005509;Dbxref=PFAM:PF13202%2CInterPro:IPR011992%2CPFAM:PF13499%2CPFAM:PF13405%2CInterPro:IPR018247%2CInterPro:IPR002048%2CInterPro:IPR040171;Parent=TetragonulaCarbonaria_021758
ctg6_0	funannotate	exon	3264116	3264320	.	-	.	ID=TetragonulaCarbonaria_021246-T1.exon3;Parent=TetragonulaCarbonaria_021246-T1
ctg6_0	funannotate	CDS	11041433	11041517	.	-	0	ID=TetragonulaCarbonaria_021960-T1.cds;Parent=TetragonulaCarbonaria_021960-T1
ctg6_0	funannotate	CDS	11040413	11041203	.	-	0	ID=TetragonulaCarbonaria_021960-T1.cds;Parent=TetragonulaCarbonaria_021960-T1
ctg6_0	funannotate	exon	988791	988936	.	-	.	ID=TetragonulaCarbonaria_021052-T1.exon7;Parent=TetragonulaCarbonaria_021052-T1
ctg6_0	funannotate	exon	988389	988726	.	-	.	ID=TetragonulaCarbonaria_021052-T1.exon8;Parent=TetragonulaCarbonaria_021052-T1
ctg6_0	funannotate	exon	988179	988313	.	-	.	ID=TetragonulaCarbonaria_021052-T1.exon9;Parent=TetragonulaCarbonaria_021052-T1
ctg6_0	funannotate	mRNA	13693957	13695831	.	-	.	ID=TetragonulaCarbonaria_022196-T1;Dbxref=InterPro:IPR016024%2CInterPro:IPR011989;Parent=TetragonulaCarbonaria_022196
ctg6_0	funannotate	mRNA	15464433	15470663	.	+	.	ID=TetragonulaCarbonaria_022410-T1;Parent=TetragonulaCarbonaria_022410
ctg6_0	funannotate	exon	2028588	2028707	.	-	.	ID=TetragonulaCarbonaria_021141-T1.exon1;Parent=TetragonulaCarbonaria_021141-T1
ctg6_0	funannotate	exon	2027949	2028087	.	-	.	ID=TetragonulaCarbonaria_021141-T1.exon2;Parent=TetragonulaCarbonaria_021141-T1
ctg6_0	funannotate	exon	2027459	2027876	.	-	.	ID=TetragonulaCarbonaria_021141-T1.exon3;Parent=TetragonulaCarbonaria_021141-T1
ctg6_0	funannotate	exon	2026828	2027342	.	-	.	ID=TetragonulaCarbonaria_021141-T1.exon4;Parent=TetragonulaCarbonaria_021141-T1
ctg6_0	funannotate	exon	2026576	2026767	.	-	.	ID=TetragonulaCarbonaria_021141-T1.exon5;Parent=TetragonulaCarbonaria_021141-T1
ctg6_0	funannotate	exon	2026325	2026467	.	-	.	ID=TetragonulaCarbonaria_021141-T1.exon6;Parent=TetragonulaCarbonaria_021141-T1
ctg6_0	funannotate	exon	990225	990487	.	-	.	ID=TetragonulaCarbonaria_021052-T1.exon3;Parent=TetragonulaCarbonaria_021052-T1
ctg6_0	funannotate	exon	989938	990133	.	-	.	ID=TetragonulaCarbonaria_021052-T1.exon4;Parent=TetragonulaCarbonaria_021052-T1
ctg6_0	funannotate	exon	989508	989797	.	-	.	ID=TetragonulaCarbonaria_021052-T1.exon5;Parent=TetragonulaCarbonaria_021052-T1
ctg6_0	funannotate	exon	989016	989416	.	-	.	ID=TetragonulaCarbonaria_021052-T1.exon6;Parent=TetragonulaCarbonaria_021052-T1
ctg6_0	funannotate	exon	991144	991222	.	-	.	ID=TetragonulaCarbonaria_021052-T1.exon1;Parent=TetragonulaCarbonaria_021052-T1
ctg6_0	funannotate	exon	990797	990978	.	-	.	ID=TetragonulaCarbonaria_021052-T1.exon2;Parent=TetragonulaCarbonaria_021052-T1
ctg6_0	funannotate	mRNA	9493282	9493811	.	-	.	ID=TetragonulaCarbonaria_021817-T1;Parent=TetragonulaCarbonaria_021817
ctg6_0	funannotate	mRNA	8757442	8757948	.	+	.	ID=TetragonulaCarbonaria_021746-T1;Parent=TetragonulaCarbonaria_021746
ctg6_0	funannotate	mRNA	15462789	15463297	.	+	.	ID=TetragonulaCarbonaria_022409-T1;Ontology_term=GO:0003700%2CGO:0046983%2CGO:0006357;Dbxref=PFAM:PF00010%2CInterPro:IPR036638%2CInterPro:IPR015660%2CInterPro:IPR011598;Parent=TetragonulaCarbonaria_022409
ctg6_0	funannotate	mRNA	11574022	11574656	.	+	.	ID=TetragonulaCarbonaria_021999-T1;Parent=TetragonulaCarbonaria_021999
ctg6_0	funannotate	exon	13435811	13436221	.	+	.	ID=TetragonulaCarbonaria_022155-T2.exon10;Parent=TetragonulaCarbonaria_022155-T2
ctg6_0	funannotate	CDS	5783279	5783482	.	-	0	ID=TetragonulaCarbonaria_021481-T1.cds;Parent=TetragonulaCarbonaria_021481-T1
ctg6_0	funannotate	CDS	5781993	5782191	.	-	0	ID=TetragonulaCarbonaria_021481-T1.cds;Parent=TetragonulaCarbonaria_021481-T1
ctg6_0	funannotate	CDS	5781697	5781892	.	-	0	ID=TetragonulaCarbonaria_021481-T1.cds;Parent=TetragonulaCarbonaria_021481-T1
ctg6_0	funannotate	CDS	5781449	5781614	.	-	0	ID=TetragonulaCarbonaria_021481-T1.cds;Parent=TetragonulaCarbonaria_021481-T1
ctg6_0	funannotate	CDS	5780997	5781364	.	-	0	ID=TetragonulaCarbonaria_021481-T1.cds;Parent=TetragonulaCarbonaria_021481-T1
ctg6_0	funannotate	CDS	5780681	5780924	.	-	0	ID=TetragonulaCarbonaria_021481-T1.cds;Parent=TetragonulaCarbonaria_021481-T1
ctg6_0	funannotate	mRNA	9248952	9251307	.	-	.	ID=TetragonulaCarbonaria_021805-T1;Parent=TetragonulaCarbonaria_021805
ctg6_0	funannotate	mRNA	13611035	13627475	.	-	.	ID=TetragonulaCarbonaria_022184-T1;Ontology_term=GO:0032958%2CGO:0016301;Dbxref=InterPro:IPR005522%2CInterPro:IPR038286%2CPFAM:PF03770;Parent=TetragonulaCarbonaria_022184
ctg6_0	funannotate	mRNA	8724855	8725593	.	-	.	ID=TetragonulaCarbonaria_021734-T1;Ontology_term=GO:0005763;Dbxref=PFAM:PF14943%2CInterPro:IPR026140;Parent=TetragonulaCarbonaria_021734
ctg6_0	funannotate	mRNA	3467580	3468462	.	-	.	ID=TetragonulaCarbonaria_021267-T1;Parent=TetragonulaCarbonaria_021267
ctg6_0	funannotate	mRNA	1706427	1706867	.	+	.	ID=TetragonulaCarbonaria_021098-T1;Parent=TetragonulaCarbonaria_021098
ctg6_0	funannotate	exon	16297946	16298019	.	+	.	ID=TetragonulaCarbonaria_022505-T1.exon1;Parent=TetragonulaCarbonaria_022505-T1
ctg6_0	funannotate	exon	16298101	16299072	.	+	.	ID=TetragonulaCarbonaria_022505-T1.exon2;Parent=TetragonulaCarbonaria_022505-T1
ctg6_0	funannotate	mRNA	7382755	7383551	.	+	.	ID=TetragonulaCarbonaria_021613-T1;Ontology_term=GO:0006261;Dbxref=InterPro:IPR021151%2CInterPro:IPR031633%2CInterPro:IPR036224%2CPFAM:PF16922%2CInterPro:IPR038749%2CPFAM:PF05916%2CInterPro:IPR008591;Parent=TetragonulaCarbonaria_021613
ctg6_0	funannotate	mRNA	7307467	7350562	.	+	.	ID=TetragonulaCarbonaria_021601-T2;Ontology_term=GO:0004888%2CGO:0005230%2CGO:0005216%2CGO:0034220%2CGO:0006811%2CGO:0016021;Dbxref=InterPro:IPR036734%2CInterPro:IPR006029%2CInterPro:IPR006201%2CPFAM:PF02931%2CInterPro:IPR006202%2CInterPro:IPR036719%2CInterPro:IPR006028;Parent=TetragonulaCarbonaria_021601
ctg6_0	funannotate	exon	16299155	16299284	.	+	.	ID=TetragonulaCarbonaria_022505-T1.exon3;Parent=TetragonulaCarbonaria_022505-T1
ctg6_0	funannotate	mRNA	4040912	4042825	.	+	.	ID=TetragonulaCarbonaria_021326-T1;Parent=TetragonulaCarbonaria_021326
ctg6_0	funannotate	mRNA	7307467	7350562	.	+	.	ID=TetragonulaCarbonaria_021601-T1;Ontology_term=GO:0004888%2CGO:0005230%2CGO:0005216%2CGO:0034220%2CGO:0006811%2CGO:0016021;Dbxref=InterPro:IPR036734%2CInterPro:IPR006029%2CInterPro:IPR006201%2CPFAM:PF02931%2CInterPro:IPR006202%2CInterPro:IPR036719%2CInterPro:IPR006028;Parent=TetragonulaCarbonaria_021601
ctg6_0	funannotate	CDS	9965481	9965906	.	-	0	ID=TetragonulaCarbonaria_021855-T1.cds;Parent=TetragonulaCarbonaria_021855-T1
ctg6_0	funannotate	CDS	9964822	9965202	.	-	0	ID=TetragonulaCarbonaria_021855-T1.cds;Parent=TetragonulaCarbonaria_021855-T1
ctg6_0	funannotate	five_prime_UTR	10866150	10866602	.	-	.	ID=TetragonulaCarbonaria_021927-T1.utr5p1;Parent=TetragonulaCarbonaria_021927-T1
ctg6_0	funannotate	CDS	15623810	15623941	.	-	0	ID=TetragonulaCarbonaria_022423-T1.cds;Parent=TetragonulaCarbonaria_022423-T1
ctg6_0	funannotate	CDS	15623356	15623475	.	-	0	ID=TetragonulaCarbonaria_022423-T1.cds;Parent=TetragonulaCarbonaria_022423-T1
ctg6_0	funannotate	exon	4296786	4297020	.	+	.	ID=TetragonulaCarbonaria_021360-T1.exon7;Parent=TetragonulaCarbonaria_021360-T1
ctg6_0	funannotate	CDS	7848549	7848607	.	-	0	ID=TetragonulaCarbonaria_021657-T1.cds;Parent=TetragonulaCarbonaria_021657-T1
ctg6_0	funannotate	CDS	7847940	7848190	.	-	0	ID=TetragonulaCarbonaria_021657-T1.cds;Parent=TetragonulaCarbonaria_021657-T1
ctg6_0	funannotate	CDS	7847643	7847730	.	-	0	ID=TetragonulaCarbonaria_021657-T1.cds;Parent=TetragonulaCarbonaria_021657-T1
ctg6_0	funannotate	CDS	7844196	7844490	.	-	0	ID=TetragonulaCarbonaria_021657-T1.cds;Parent=TetragonulaCarbonaria_021657-T1
ctg6_0	funannotate	CDS	12898630	12898836	.	+	0	ID=TetragonulaCarbonaria_022107-T1.cds;Parent=TetragonulaCarbonaria_022107-T1
ctg6_0	funannotate	CDS	12898925	12899063	.	+	0	ID=TetragonulaCarbonaria_022107-T1.cds;Parent=TetragonulaCarbonaria_022107-T1
ctg6_0	funannotate	CDS	12899134	12899161	.	+	0	ID=TetragonulaCarbonaria_022107-T1.cds;Parent=TetragonulaCarbonaria_022107-T1
ctg6_0	funannotate	exon	4294913	4295126	.	+	.	ID=TetragonulaCarbonaria_021360-T1.exon2;Parent=TetragonulaCarbonaria_021360-T1
ctg6_0	funannotate	exon	4293060	4293103	.	+	.	ID=TetragonulaCarbonaria_021360-T1.exon1;Parent=TetragonulaCarbonaria_021360-T1
ctg6_0	funannotate	CDS	1940060	1940124	.	+	0	ID=TetragonulaCarbonaria_021127-T1.cds;Parent=TetragonulaCarbonaria_021127-T1
ctg6_0	funannotate	CDS	1940285	1940489	.	+	0	ID=TetragonulaCarbonaria_021127-T1.cds;Parent=TetragonulaCarbonaria_021127-T1
ctg6_0	funannotate	CDS	1940549	1940687	.	+	0	ID=TetragonulaCarbonaria_021127-T1.cds;Parent=TetragonulaCarbonaria_021127-T1
ctg6_0	funannotate	CDS	1940753	1941342	.	+	0	ID=TetragonulaCarbonaria_021127-T1.cds;Parent=TetragonulaCarbonaria_021127-T1
ctg6_0	funannotate	exon	4296533	4296721	.	+	.	ID=TetragonulaCarbonaria_021360-T1.exon6;Parent=TetragonulaCarbonaria_021360-T1
ctg6_0	funannotate	exon	4296279	4296457	.	+	.	ID=TetragonulaCarbonaria_021360-T1.exon5;Parent=TetragonulaCarbonaria_021360-T1
ctg6_0	funannotate	exon	4295792	4296202	.	+	.	ID=TetragonulaCarbonaria_021360-T1.exon4;Parent=TetragonulaCarbonaria_021360-T1
ctg6_0	funannotate	exon	4295221	4295652	.	+	.	ID=TetragonulaCarbonaria_021360-T1.exon3;Parent=TetragonulaCarbonaria_021360-T1
ctg6_0	funannotate	CDS	10887335	10887448	.	-	0	ID=TetragonulaCarbonaria_021932-T1.cds;Parent=TetragonulaCarbonaria_021932-T1
ctg6_0	funannotate	CDS	10887112	10887216	.	-	0	ID=TetragonulaCarbonaria_021932-T1.cds;Parent=TetragonulaCarbonaria_021932-T1
ctg6_0	funannotate	CDS	10886897	10887021	.	-	0	ID=TetragonulaCarbonaria_021932-T1.cds;Parent=TetragonulaCarbonaria_021932-T1
ctg6_0	funannotate	CDS	10886697	10886821	.	-	0	ID=TetragonulaCarbonaria_021932-T1.cds;Parent=TetragonulaCarbonaria_021932-T1
ctg6_0	funannotate	CDS	10886465	10886616	.	-	0	ID=TetragonulaCarbonaria_021932-T1.cds;Parent=TetragonulaCarbonaria_021932-T1
ctg6_0	funannotate	CDS	10886137	10886383	.	-	0	ID=TetragonulaCarbonaria_021932-T1.cds;Parent=TetragonulaCarbonaria_021932-T1
ctg6_0	funannotate	CDS	10885901	10886073	.	-	0	ID=TetragonulaCarbonaria_021932-T1.cds;Parent=TetragonulaCarbonaria_021932-T1
ctg6_0	funannotate	mRNA	7571287	7599044	.	+	.	ID=TetragonulaCarbonaria_021625-T1;Ontology_term=GO:0035694%2CGO:0005741;Dbxref=PFAM:PF16026%2CInterPro:IPR031981%2CInterPro:IPR026169;Parent=TetragonulaCarbonaria_021625
ctg6_0	funannotate	CDS	1571764	1571794	.	+	0	ID=TetragonulaCarbonaria_021088-T1.cds;Parent=TetragonulaCarbonaria_021088-T1
ctg6_0	funannotate	CDS	1572141	1572297	.	+	0	ID=TetragonulaCarbonaria_021088-T1.cds;Parent=TetragonulaCarbonaria_021088-T1
ctg6_0	funannotate	CDS	1572397	1572537	.	+	0	ID=TetragonulaCarbonaria_021088-T1.cds;Parent=TetragonulaCarbonaria_021088-T1
ctg6_0	funannotate	CDS	1572608	1572842	.	+	0	ID=TetragonulaCarbonaria_021088-T1.cds;Parent=TetragonulaCarbonaria_021088-T1
ctg6_0	funannotate	mRNA	3963221	3964317	.	-	.	ID=TetragonulaCarbonaria_021314-T1;Parent=TetragonulaCarbonaria_021314
ctg6_0	funannotate	CDS	4907628	4907818	.	+	0	ID=TetragonulaCarbonaria_021402-T1.cds;Parent=TetragonulaCarbonaria_021402-T1
ctg6_0	funannotate	CDS	4907904	4908138	.	+	0	ID=TetragonulaCarbonaria_021402-T1.cds;Parent=TetragonulaCarbonaria_021402-T1
ctg6_0	funannotate	CDS	4908222	4908439	.	+	0	ID=TetragonulaCarbonaria_021402-T1.cds;Parent=TetragonulaCarbonaria_021402-T1
ctg6_0	funannotate	CDS	4908524	4908864	.	+	0	ID=TetragonulaCarbonaria_021402-T1.cds;Parent=TetragonulaCarbonaria_021402-T1
ctg6_0	funannotate	CDS	4909018	4909198	.	+	0	ID=TetragonulaCarbonaria_021402-T1.cds;Parent=TetragonulaCarbonaria_021402-T1
ctg6_0	funannotate	CDS	4909322	4909470	.	+	0	ID=TetragonulaCarbonaria_021402-T1.cds;Parent=TetragonulaCarbonaria_021402-T1
ctg6_0	funannotate	CDS	4909551	4909723	.	+	0	ID=TetragonulaCarbonaria_021402-T1.cds;Parent=TetragonulaCarbonaria_021402-T1
ctg6_0	funannotate	CDS	4910014	4910260	.	+	0	ID=TetragonulaCarbonaria_021402-T1.cds;Parent=TetragonulaCarbonaria_021402-T1
ctg6_0	funannotate	CDS	4910359	4910478	.	+	0	ID=TetragonulaCarbonaria_021402-T1.cds;Parent=TetragonulaCarbonaria_021402-T1
ctg6_0	funannotate	CDS	4911033	4911230	.	+	0	ID=TetragonulaCarbonaria_021402-T1.cds;Parent=TetragonulaCarbonaria_021402-T1
ctg6_0	funannotate	CDS	4911333	4912483	.	+	0	ID=TetragonulaCarbonaria_021402-T1.cds;Parent=TetragonulaCarbonaria_021402-T1
ctg6_0	funannotate	CDS	4912648	4912699	.	+	0	ID=TetragonulaCarbonaria_021402-T1.cds;Parent=TetragonulaCarbonaria_021402-T1
ctg6_0	funannotate	CDS	4915072	4915483	.	+	0	ID=TetragonulaCarbonaria_021402-T1.cds;Parent=TetragonulaCarbonaria_021402-T1
ctg6_0	funannotate	CDS	4915628	4915963	.	+	0	ID=TetragonulaCarbonaria_021402-T1.cds;Parent=TetragonulaCarbonaria_021402-T1
ctg6_0	funannotate	CDS	4916036	4916762	.	+	0	ID=TetragonulaCarbonaria_021402-T1.cds;Parent=TetragonulaCarbonaria_021402-T1
ctg6_0	funannotate	exon	1282672	1282913	.	+	.	ID=TetragonulaCarbonaria_021067-T1.exon3;Parent=TetragonulaCarbonaria_021067-T1
ctg6_0	funannotate	exon	1284377	1284475	.	+	.	ID=TetragonulaCarbonaria_021067-T1.exon4;Parent=TetragonulaCarbonaria_021067-T1
ctg6_0	funannotate	exon	1284551	1284678	.	+	.	ID=TetragonulaCarbonaria_021067-T1.exon5;Parent=TetragonulaCarbonaria_021067-T1
ctg6_0	funannotate	three_prime_UTR	7248702	7248843	.	-	.	ID=TetragonulaCarbonaria_021597-T1.utr3p1;Parent=TetragonulaCarbonaria_021597-T1
ctg6_0	funannotate	exon	1288910	1289047	.	+	.	ID=TetragonulaCarbonaria_021067-T1.exon6;Parent=TetragonulaCarbonaria_021067-T1
ctg6_0	funannotate	exon	1289520	1289802	.	+	.	ID=TetragonulaCarbonaria_021067-T1.exon7;Parent=TetragonulaCarbonaria_021067-T1
ctg6_0	funannotate	exon	1290401	1290562	.	+	.	ID=TetragonulaCarbonaria_021067-T1.exon8;Parent=TetragonulaCarbonaria_021067-T1
ctg6_0	funannotate	mRNA	3908927	3910517	.	+	.	ID=TetragonulaCarbonaria_021302-T1;Parent=TetragonulaCarbonaria_021302
ctg6_0	funannotate	exon	1291883	1292193	.	+	.	ID=TetragonulaCarbonaria_021067-T1.exon9;Parent=TetragonulaCarbonaria_021067-T1
ctg6_0	funannotate	exon	1272046	1273669	.	+	.	ID=TetragonulaCarbonaria_021067-T1.exon1;Parent=TetragonulaCarbonaria_021067-T1
ctg6_0	funannotate	three_prime_UTR	13962000	13962219	.	-	.	ID=TetragonulaCarbonaria_022220-T1.utr3p1;Parent=TetragonulaCarbonaria_022220-T1
ctg6_0	funannotate	exon	1279652	1279859	.	+	.	ID=TetragonulaCarbonaria_021067-T1.exon2;Parent=TetragonulaCarbonaria_021067-T1
ctg6_0	funannotate	mRNA	7687703	7692147	.	-	.	ID=TetragonulaCarbonaria_021637-T1;Parent=TetragonulaCarbonaria_021637
ctg6_0	funannotate	CDS	13517243	13517258	.	-	0	ID=TetragonulaCarbonaria_022170-T1.cds;Parent=TetragonulaCarbonaria_022170-T1
ctg6_0	funannotate	CDS	13514796	13514872	.	-	0	ID=TetragonulaCarbonaria_022170-T1.cds;Parent=TetragonulaCarbonaria_022170-T1
ctg6_0	funannotate	CDS	13513189	13513296	.	-	0	ID=TetragonulaCarbonaria_022170-T1.cds;Parent=TetragonulaCarbonaria_022170-T1
ctg6_0	funannotate	CDS	13512843	13513116	.	-	0	ID=TetragonulaCarbonaria_022170-T1.cds;Parent=TetragonulaCarbonaria_022170-T1
ctg6_0	funannotate	CDS	13512469	13512762	.	-	0	ID=TetragonulaCarbonaria_022170-T1.cds;Parent=TetragonulaCarbonaria_022170-T1
ctg6_0	funannotate	CDS	13511992	13512398	.	-	0	ID=TetragonulaCarbonaria_022170-T1.cds;Parent=TetragonulaCarbonaria_022170-T1
ctg6_0	funannotate	CDS	13511630	13511901	.	-	0	ID=TetragonulaCarbonaria_022170-T1.cds;Parent=TetragonulaCarbonaria_022170-T1
ctg6_0	funannotate	CDS	13511458	13511557	.	-	0	ID=TetragonulaCarbonaria_022170-T1.cds;Parent=TetragonulaCarbonaria_022170-T1
ctg6_0	funannotate	five_prime_UTR	8379568	8379769	.	+	.	ID=TetragonulaCarbonaria_021711-T1.utr5p1;Parent=TetragonulaCarbonaria_021711-T1
ctg6_0	funannotate	mRNA	1840173	1840859	.	+	.	ID=TetragonulaCarbonaria_021110-T1;Parent=TetragonulaCarbonaria_021110
ctg6_0	funannotate	mRNA	965864	966792	.	-	.	ID=TetragonulaCarbonaria_021050-T1;Parent=TetragonulaCarbonaria_021050
ctg6_0	funannotate	exon	2799677	2799733	.	-	.	ID=TetragonulaCarbonaria_021197-T1.exon1;Parent=TetragonulaCarbonaria_021197-T1
ctg6_0	funannotate	mRNA	1826497	1833236	.	-	.	ID=TetragonulaCarbonaria_021109-T1;Dbxref=InterPro:IPR024146;Parent=TetragonulaCarbonaria_021109
ctg6_0	funannotate	exon	2796654	2796910	.	-	.	ID=TetragonulaCarbonaria_021197-T1.exon2;Parent=TetragonulaCarbonaria_021197-T1
ctg6_0	funannotate	exon	2794541	2794846	.	-	.	ID=TetragonulaCarbonaria_021197-T1.exon3;Parent=TetragonulaCarbonaria_021197-T1
ctg6_0	funannotate	exon	2790798	2790984	.	-	.	ID=TetragonulaCarbonaria_021197-T1.exon4;Parent=TetragonulaCarbonaria_021197-T1
ctg6_0	funannotate	exon	10991973	10992504	.	-	.	ID=TetragonulaCarbonaria_021954-T1.exon2;Parent=TetragonulaCarbonaria_021954-T1
ctg6_0	funannotate	CDS	2871140	2871504	.	-	0	ID=TetragonulaCarbonaria_021204-T1.cds;Parent=TetragonulaCarbonaria_021204-T1
ctg6_0	funannotate	CDS	2870837	2871039	.	-	0	ID=TetragonulaCarbonaria_021204-T1.cds;Parent=TetragonulaCarbonaria_021204-T1
ctg6_0	funannotate	CDS	2870618	2870757	.	-	0	ID=TetragonulaCarbonaria_021204-T1.cds;Parent=TetragonulaCarbonaria_021204-T1
ctg6_0	funannotate	CDS	2869977	2870529	.	-	0	ID=TetragonulaCarbonaria_021204-T1.cds;Parent=TetragonulaCarbonaria_021204-T1
ctg6_0	funannotate	CDS	2869840	2869901	.	-	0	ID=TetragonulaCarbonaria_021204-T1.cds;Parent=TetragonulaCarbonaria_021204-T1
ctg6_0	funannotate	CDS	2869716	2869769	.	-	0	ID=TetragonulaCarbonaria_021204-T1.cds;Parent=TetragonulaCarbonaria_021204-T1
ctg6_0	funannotate	mRNA	7803351	7806490	.	-	.	ID=TetragonulaCarbonaria_021650-T1;Parent=TetragonulaCarbonaria_021650
ctg6_0	funannotate	five_prime_UTR	9962012	9962245	.	+	.	ID=TetragonulaCarbonaria_021854-T1.utr5p1;Parent=TetragonulaCarbonaria_021854-T1
ctg6_0	funannotate	exon	5645614	5645910	.	-	.	ID=TetragonulaCarbonaria_021464-T1.exon2;Parent=TetragonulaCarbonaria_021464-T1
ctg6_0	funannotate	exon	5645187	5645388	.	-	.	ID=TetragonulaCarbonaria_021464-T1.exon3;Parent=TetragonulaCarbonaria_021464-T1
ctg6_0	funannotate	exon	5646227	5647486	.	-	.	ID=TetragonulaCarbonaria_021464-T1.exon1;Parent=TetragonulaCarbonaria_021464-T1
ctg6_0	funannotate	exon	5643876	5644076	.	-	.	ID=TetragonulaCarbonaria_021464-T1.exon6;Parent=TetragonulaCarbonaria_021464-T1
ctg6_0	funannotate	exon	5642852	5643811	.	-	.	ID=TetragonulaCarbonaria_021464-T1.exon7;Parent=TetragonulaCarbonaria_021464-T1
ctg6_0	funannotate	exon	5644572	5645107	.	-	.	ID=TetragonulaCarbonaria_021464-T1.exon4;Parent=TetragonulaCarbonaria_021464-T1
ctg6_0	funannotate	exon	5644148	5644485	.	-	.	ID=TetragonulaCarbonaria_021464-T1.exon5;Parent=TetragonulaCarbonaria_021464-T1
ctg6_0	funannotate	exon	5642365	5642735	.	-	.	ID=TetragonulaCarbonaria_021464-T1.exon8;Parent=TetragonulaCarbonaria_021464-T1
ctg6_0	funannotate	mRNA	946972	947915	.	-	.	ID=TetragonulaCarbonaria_021049-T1;Parent=TetragonulaCarbonaria_021049
ctg6_0	funannotate	mRNA	7801162	7802847	.	+	.	ID=TetragonulaCarbonaria_021649-T1;Parent=TetragonulaCarbonaria_021649
ctg6_0	funannotate	CDS	16028630	16028729	.	+	0	ID=TetragonulaCarbonaria_022472-T1.cds;Parent=TetragonulaCarbonaria_022472-T1
ctg6_0	funannotate	CDS	16028805	16028922	.	+	0	ID=TetragonulaCarbonaria_022472-T1.cds;Parent=TetragonulaCarbonaria_022472-T1
ctg6_0	funannotate	CDS	16029038	16029053	.	+	0	ID=TetragonulaCarbonaria_022472-T1.cds;Parent=TetragonulaCarbonaria_022472-T1
ctg6_0	funannotate	exon	1293066	1293183	.	+	.	ID=TetragonulaCarbonaria_021067-T1.exon10;Parent=TetragonulaCarbonaria_021067-T1
ctg6_0	funannotate	CDS	15474817	15474819	.	+	0	ID=TetragonulaCarbonaria_022412-T2.cds;Parent=TetragonulaCarbonaria_022412-T2
ctg6_0	funannotate	CDS	15475156	15475482	.	+	0	ID=TetragonulaCarbonaria_022412-T2.cds;Parent=TetragonulaCarbonaria_022412-T2
ctg6_0	funannotate	CDS	15475560	15475781	.	+	0	ID=TetragonulaCarbonaria_022412-T2.cds;Parent=TetragonulaCarbonaria_022412-T2
ctg6_0	funannotate	CDS	9397895	9398072	.	+	0	ID=TetragonulaCarbonaria_021811-T1.cds;Parent=TetragonulaCarbonaria_021811-T1
ctg6_0	funannotate	CDS	9398255	9398547	.	+	0	ID=TetragonulaCarbonaria_021811-T1.cds;Parent=TetragonulaCarbonaria_021811-T1
ctg6_0	funannotate	CDS	11385145	11385249	.	+	0	ID=TetragonulaCarbonaria_021981-T1.cds;Parent=TetragonulaCarbonaria_021981-T1
ctg6_0	funannotate	CDS	11385309	11385463	.	+	0	ID=TetragonulaCarbonaria_021981-T1.cds;Parent=TetragonulaCarbonaria_021981-T1
ctg6_0	funannotate	CDS	11385568	11385658	.	+	0	ID=TetragonulaCarbonaria_021981-T1.cds;Parent=TetragonulaCarbonaria_021981-T1
ctg6_0	funannotate	exon	14058550	14058692	.	-	.	ID=TetragonulaCarbonaria_022233-T1.exon5;Parent=TetragonulaCarbonaria_022233-T1
ctg6_0	funannotate	exon	14058289	14058489	.	-	.	ID=TetragonulaCarbonaria_022233-T1.exon6;Parent=TetragonulaCarbonaria_022233-T1
ctg6_0	funannotate	exon	14059071	14059249	.	-	.	ID=TetragonulaCarbonaria_022233-T1.exon3;Parent=TetragonulaCarbonaria_022233-T1
ctg6_0	funannotate	exon	10014015	10014302	.	+	.	ID=TetragonulaCarbonaria_021866-T1.exon1;Parent=TetragonulaCarbonaria_021866-T1
ctg6_0	funannotate	exon	14058773	14058996	.	-	.	ID=TetragonulaCarbonaria_022233-T1.exon4;Parent=TetragonulaCarbonaria_022233-T1
ctg6_0	funannotate	exon	14057574	14057775	.	-	.	ID=TetragonulaCarbonaria_022233-T1.exon9;Parent=TetragonulaCarbonaria_022233-T1
ctg6_0	funannotate	exon	14058074	14058199	.	-	.	ID=TetragonulaCarbonaria_022233-T1.exon7;Parent=TetragonulaCarbonaria_022233-T1
ctg6_0	funannotate	exon	14057852	14058003	.	-	.	ID=TetragonulaCarbonaria_022233-T1.exon8;Parent=TetragonulaCarbonaria_022233-T1
ctg6_0	funannotate	exon	14780042	14780234	.	-	.	ID=TetragonulaCarbonaria_022328-T1.exon2;Parent=TetragonulaCarbonaria_022328-T1
ctg6_0	funannotate	mRNA	10480865	10482863	.	-	.	ID=TetragonulaCarbonaria_021902-T1;Parent=TetragonulaCarbonaria_021902
ctg6_0	funannotate	exon	11911014	11911331	.	+	.	ID=TetragonulaCarbonaria_022055-T1.exon2;Parent=TetragonulaCarbonaria_022055-T1
ctg6_0	funannotate	five_prime_UTR	1889288	1889423	.	-	.	ID=TetragonulaCarbonaria_021115-T1.utr5p1;Parent=TetragonulaCarbonaria_021115-T1
ctg6_0	funannotate	exon	11908504	11908680	.	+	.	ID=TetragonulaCarbonaria_022055-T1.exon1;Parent=TetragonulaCarbonaria_022055-T1
ctg6_0	funannotate	exon	14059824	14059908	.	-	.	ID=TetragonulaCarbonaria_022233-T1.exon1;Parent=TetragonulaCarbonaria_022233-T1
ctg6_0	funannotate	exon	14059321	14059488	.	-	.	ID=TetragonulaCarbonaria_022233-T1.exon2;Parent=TetragonulaCarbonaria_022233-T1
ctg6_0	funannotate	exon	5678622	5678752	.	+	.	ID=TetragonulaCarbonaria_021469-T1.exon2;Parent=TetragonulaCarbonaria_021469-T1
ctg6_0	funannotate	exon	5676426	5676560	.	+	.	ID=TetragonulaCarbonaria_021469-T1.exon1;Parent=TetragonulaCarbonaria_021469-T1
ctg6_0	funannotate	exon	4470210	4470314	.	+	.	ID=TetragonulaCarbonaria_021374-T1.exon1;Parent=TetragonulaCarbonaria_021374-T1
ctg6_0	funannotate	exon	5682250	5682321	.	+	.	ID=TetragonulaCarbonaria_021469-T1.exon4;Parent=TetragonulaCarbonaria_021469-T1
ctg6_0	funannotate	exon	5681443	5681768	.	+	.	ID=TetragonulaCarbonaria_021469-T1.exon3;Parent=TetragonulaCarbonaria_021469-T1
ctg6_0	funannotate	exon	9049841	9050287	.	+	.	ID=TetragonulaCarbonaria_021771-T1.exon7;Parent=TetragonulaCarbonaria_021771-T1
ctg6_0	funannotate	exon	6831373	6831518	.	+	.	ID=TetragonulaCarbonaria_021552-T1.exon4;Parent=TetragonulaCarbonaria_021552-T1
ctg6_0	funannotate	exon	9047113	9047514	.	+	.	ID=TetragonulaCarbonaria_021771-T1.exon6;Parent=TetragonulaCarbonaria_021771-T1
ctg6_0	funannotate	exon	5684496	5684938	.	+	.	ID=TetragonulaCarbonaria_021469-T1.exon5;Parent=TetragonulaCarbonaria_021469-T1
ctg6_0	funannotate	exon	6832821	6832983	.	+	.	ID=TetragonulaCarbonaria_021552-T1.exon5;Parent=TetragonulaCarbonaria_021552-T1
ctg6_0	funannotate	exon	9045190	9045285	.	+	.	ID=TetragonulaCarbonaria_021771-T1.exon5;Parent=TetragonulaCarbonaria_021771-T1
ctg6_0	funannotate	exon	9043316	9043424	.	+	.	ID=TetragonulaCarbonaria_021771-T1.exon4;Parent=TetragonulaCarbonaria_021771-T1
ctg6_0	funannotate	CDS	3297771	3297859	.	-	0	ID=TetragonulaCarbonaria_021248-T1.cds;Parent=TetragonulaCarbonaria_021248-T1
ctg6_0	funannotate	CDS	3297229	3297373	.	-	0	ID=TetragonulaCarbonaria_021248-T1.cds;Parent=TetragonulaCarbonaria_021248-T1
ctg6_0	funannotate	exon	9043135	9043253	.	+	.	ID=TetragonulaCarbonaria_021771-T1.exon3;Parent=TetragonulaCarbonaria_021771-T1
ctg6_0	funannotate	exon	7794284	7794426	.	+	.	ID=TetragonulaCarbonaria_021647-T1.exon3;Parent=TetragonulaCarbonaria_021647-T1
ctg6_0	funannotate	exon	9042905	9043016	.	+	.	ID=TetragonulaCarbonaria_021771-T1.exon2;Parent=TetragonulaCarbonaria_021771-T1
ctg6_0	funannotate	exon	6825877	6826763	.	+	.	ID=TetragonulaCarbonaria_021552-T1.exon1;Parent=TetragonulaCarbonaria_021552-T1
ctg6_0	funannotate	exon	7796155	7797008	.	+	.	ID=TetragonulaCarbonaria_021647-T1.exon4;Parent=TetragonulaCarbonaria_021647-T1
ctg6_0	funannotate	exon	9040513	9040526	.	+	.	ID=TetragonulaCarbonaria_021771-T1.exon1;Parent=TetragonulaCarbonaria_021771-T1
ctg6_0	funannotate	exon	6827182	6827281	.	+	.	ID=TetragonulaCarbonaria_021552-T1.exon2;Parent=TetragonulaCarbonaria_021552-T1
ctg6_0	funannotate	exon	6827418	6827513	.	+	.	ID=TetragonulaCarbonaria_021552-T1.exon3;Parent=TetragonulaCarbonaria_021552-T1
ctg6_0	funannotate	CDS	11704926	11705123	.	-	0	ID=TetragonulaCarbonaria_022014-T1.cds;Parent=TetragonulaCarbonaria_022014-T1
ctg6_0	funannotate	exon	10015713	10015977	.	+	.	ID=TetragonulaCarbonaria_021866-T1.exon2;Parent=TetragonulaCarbonaria_021866-T1
ctg6_0	funannotate	exon	4471599	4471778	.	+	.	ID=TetragonulaCarbonaria_021374-T1.exon2;Parent=TetragonulaCarbonaria_021374-T1
ctg6_0	funannotate	exon	10016919	10017121	.	+	.	ID=TetragonulaCarbonaria_021866-T1.exon3;Parent=TetragonulaCarbonaria_021866-T1
ctg6_0	funannotate	exon	10019337	10019450	.	+	.	ID=TetragonulaCarbonaria_021866-T1.exon4;Parent=TetragonulaCarbonaria_021866-T1
ctg6_0	funannotate	mRNA	2072394	2082004	.	+	.	ID=TetragonulaCarbonaria_021146-T1;Parent=TetragonulaCarbonaria_021146
ctg6_0	funannotate	CDS	15749198	15749529	.	+	0	ID=TetragonulaCarbonaria_022439-T1.cds;Parent=TetragonulaCarbonaria_022439-T1
ctg6_0	funannotate	CDS	15749820	15749991	.	+	0	ID=TetragonulaCarbonaria_022439-T1.cds;Parent=TetragonulaCarbonaria_022439-T1
ctg6_0	funannotate	three_prime_UTR	7064329	7064362	.	+	.	ID=TetragonulaCarbonaria_021584-T1.utr3p1;Parent=TetragonulaCarbonaria_021584-T1
ctg6_0	funannotate	three_prime_UTR	16204081	16204275	.	-	.	ID=TetragonulaCarbonaria_022490-T1.utr3p1;Parent=TetragonulaCarbonaria_022490-T1
ctg6_0	funannotate	CDS	5414283	5414387	.	+	0	ID=TetragonulaCarbonaria_021446-T1.cds;Parent=TetragonulaCarbonaria_021446-T1
ctg6_0	funannotate	CDS	5414990	5415337	.	+	0	ID=TetragonulaCarbonaria_021446-T1.cds;Parent=TetragonulaCarbonaria_021446-T1
ctg6_0	funannotate	CDS	7382895	7383551	.	+	0	ID=TetragonulaCarbonaria_021613-T1.cds;Parent=TetragonulaCarbonaria_021613-T1
ctg6_0	funannotate	CDS	9130750	9130925	.	-	0	ID=TetragonulaCarbonaria_021783-T1.cds;Parent=TetragonulaCarbonaria_021783-T1
ctg6_0	funannotate	CDS	9130273	9130492	.	-	0	ID=TetragonulaCarbonaria_021783-T1.cds;Parent=TetragonulaCarbonaria_021783-T1
ctg6_0	funannotate	exon	4145609	4145668	.	-	.	ID=TetragonulaCarbonaria_021342-T1.exon11;Parent=TetragonulaCarbonaria_021342-T1
ctg6_0	funannotate	exon	4145782	4145846	.	-	.	ID=TetragonulaCarbonaria_021342-T1.exon10;Parent=TetragonulaCarbonaria_021342-T1
ctg6_0	funannotate	CDS	13850926	13850962	.	+	0	ID=TetragonulaCarbonaria_022212-T1.cds;Parent=TetragonulaCarbonaria_022212-T1
ctg6_0	funannotate	CDS	13851051	13851321	.	+	0	ID=TetragonulaCarbonaria_022212-T1.cds;Parent=TetragonulaCarbonaria_022212-T1
ctg6_0	funannotate	CDS	13855684	13855741	.	+	0	ID=TetragonulaCarbonaria_022212-T1.cds;Parent=TetragonulaCarbonaria_022212-T1
ctg6_0	funannotate	CDS	13856405	13856468	.	+	0	ID=TetragonulaCarbonaria_022212-T1.cds;Parent=TetragonulaCarbonaria_022212-T1
ctg6_0	funannotate	CDS	13856551	13856636	.	+	0	ID=TetragonulaCarbonaria_022212-T1.cds;Parent=TetragonulaCarbonaria_022212-T1
ctg6_0	funannotate	exon	4143518	4143652	.	-	.	ID=TetragonulaCarbonaria_021342-T1.exon14;Parent=TetragonulaCarbonaria_021342-T1
ctg6_0	funannotate	exon	4144955	4145128	.	-	.	ID=TetragonulaCarbonaria_021342-T1.exon13;Parent=TetragonulaCarbonaria_021342-T1
ctg6_0	funannotate	exon	4145310	4145496	.	-	.	ID=TetragonulaCarbonaria_021342-T1.exon12;Parent=TetragonulaCarbonaria_021342-T1
ctg6_0	funannotate	mRNA	2189199	2194987	.	+	.	ID=TetragonulaCarbonaria_021158-T1;Ontology_term=GO:0010265;Dbxref=InterPro:IPR011989%2CInterPro:IPR013932%2CInterPro:IPR016024%2CInterPro:IPR039852%2CPFAM:PF08623;Parent=TetragonulaCarbonaria_021158
ctg6_0	funannotate	CDS	16015955	16016141	.	-	0	ID=TetragonulaCarbonaria_022467-T1.cds;Parent=TetragonulaCarbonaria_022467-T1
ctg6_0	funannotate	CDS	16015699	16015893	.	-	0	ID=TetragonulaCarbonaria_022467-T1.cds;Parent=TetragonulaCarbonaria_022467-T1
ctg6_0	funannotate	CDS	16015355	16015620	.	-	0	ID=TetragonulaCarbonaria_022467-T1.cds;Parent=TetragonulaCarbonaria_022467-T1
ctg6_0	funannotate	CDS	16015131	16015266	.	-	0	ID=TetragonulaCarbonaria_022467-T1.cds;Parent=TetragonulaCarbonaria_022467-T1
ctg6_0	funannotate	CDS	16014507	16014838	.	-	0	ID=TetragonulaCarbonaria_022467-T1.cds;Parent=TetragonulaCarbonaria_022467-T1
ctg6_0	funannotate	CDS	16014247	16014449	.	-	0	ID=TetragonulaCarbonaria_022467-T1.cds;Parent=TetragonulaCarbonaria_022467-T1
ctg6_0	funannotate	CDS	16014047	16014163	.	-	0	ID=TetragonulaCarbonaria_022467-T1.cds;Parent=TetragonulaCarbonaria_022467-T1
ctg6_0	funannotate	CDS	16013837	16013942	.	-	0	ID=TetragonulaCarbonaria_022467-T1.cds;Parent=TetragonulaCarbonaria_022467-T1
ctg6_0	funannotate	CDS	16013632	16013755	.	-	0	ID=TetragonulaCarbonaria_022467-T1.cds;Parent=TetragonulaCarbonaria_022467-T1
ctg6_0	funannotate	CDS	16013498	16013568	.	-	0	ID=TetragonulaCarbonaria_022467-T1.cds;Parent=TetragonulaCarbonaria_022467-T1
ctg6_0	funannotate	mRNA	10600154	10600900	.	+	.	ID=TetragonulaCarbonaria_021914-T1;Parent=TetragonulaCarbonaria_021914
ctg6_0	funannotate	mRNA	1056615	1059779	.	-	.	ID=TetragonulaCarbonaria_021062-T1;Ontology_term=GO:0035091%2CGO:0004672%2CGO:0005524%2CGO:0006468;Dbxref=InterPro:IPR036871%2CInterPro:IPR007330%2CInterPro:IPR011009%2CInterPro:IPR001683%2CPFAM:PF00787%2CInterPro:IPR036181%2CInterPro:IPR000719%2CPFAM:PF00069%2CPFAM:PF07714%2CPFAM:PF04212;Parent=TetragonulaCarbonaria_021062
ctg6_0	funannotate	CDS	9106328	9106731	.	-	0	ID=TetragonulaCarbonaria_021778-T1.cds;Parent=TetragonulaCarbonaria_021778-T1
ctg6_0	funannotate	CDS	9105429	9105945	.	-	0	ID=TetragonulaCarbonaria_021778-T1.cds;Parent=TetragonulaCarbonaria_021778-T1
ctg6_0	funannotate	CDS	9104859	9105257	.	-	0	ID=TetragonulaCarbonaria_021778-T1.cds;Parent=TetragonulaCarbonaria_021778-T1
ctg6_0	funannotate	CDS	9104224	9104345	.	-	0	ID=TetragonulaCarbonaria_021778-T1.cds;Parent=TetragonulaCarbonaria_021778-T1
ctg6_0	funannotate	CDS	9103916	9104141	.	-	0	ID=TetragonulaCarbonaria_021778-T1.cds;Parent=TetragonulaCarbonaria_021778-T1
ctg6_0	funannotate	CDS	9103720	9103854	.	-	0	ID=TetragonulaCarbonaria_021778-T1.cds;Parent=TetragonulaCarbonaria_021778-T1
ctg6_0	funannotate	CDS	9102934	9103203	.	-	0	ID=TetragonulaCarbonaria_021778-T1.cds;Parent=TetragonulaCarbonaria_021778-T1
ctg6_0	funannotate	CDS	9102187	9102445	.	-	0	ID=TetragonulaCarbonaria_021778-T1.cds;Parent=TetragonulaCarbonaria_021778-T1
ctg6_0	funannotate	CDS	9101172	9101462	.	-	0	ID=TetragonulaCarbonaria_021778-T1.cds;Parent=TetragonulaCarbonaria_021778-T1
ctg6_0	funannotate	CDS	9100605	9100717	.	-	0	ID=TetragonulaCarbonaria_021778-T1.cds;Parent=TetragonulaCarbonaria_021778-T1
ctg6_0	funannotate	CDS	9100261	9100376	.	-	0	ID=TetragonulaCarbonaria_021778-T1.cds;Parent=TetragonulaCarbonaria_021778-T1
ctg6_0	funannotate	CDS	9100142	9100175	.	-	0	ID=TetragonulaCarbonaria_021778-T1.cds;Parent=TetragonulaCarbonaria_021778-T1
ctg6_0	funannotate	CDS	4037221	4037396	.	+	0	ID=TetragonulaCarbonaria_021325-T1.cds;Parent=TetragonulaCarbonaria_021325-T1
ctg6_0	funannotate	CDS	4038169	4038568	.	+	0	ID=TetragonulaCarbonaria_021325-T1.cds;Parent=TetragonulaCarbonaria_021325-T1
ctg6_0	funannotate	CDS	16516094	16516109	.	-	0	ID=TetragonulaCarbonaria_022544-T1.cds;Parent=TetragonulaCarbonaria_022544-T1
ctg6_0	funannotate	CDS	16515866	16515918	.	-	0	ID=TetragonulaCarbonaria_022544-T1.cds;Parent=TetragonulaCarbonaria_022544-T1
ctg6_0	funannotate	CDS	16515609	16515774	.	-	0	ID=TetragonulaCarbonaria_022544-T1.cds;Parent=TetragonulaCarbonaria_022544-T1
ctg6_0	funannotate	CDS	16515200	16515507	.	-	0	ID=TetragonulaCarbonaria_022544-T1.cds;Parent=TetragonulaCarbonaria_022544-T1
ctg6_0	funannotate	CDS	16514431	16515092	.	-	0	ID=TetragonulaCarbonaria_022544-T1.cds;Parent=TetragonulaCarbonaria_022544-T1
ctg6_0	funannotate	CDS	16514146	16514335	.	-	0	ID=TetragonulaCarbonaria_022544-T1.cds;Parent=TetragonulaCarbonaria_022544-T1
ctg6_0	funannotate	mRNA	1925218	1926043	.	-	.	ID=TetragonulaCarbonaria_021122-T1;Ontology_term=GO:0032798%2CGO:0000724%2CGO:0030374;Dbxref=InterPro:IPR042429;Parent=TetragonulaCarbonaria_021122
ctg6_0	funannotate	mRNA	1363640	1364155	.	-	.	ID=TetragonulaCarbonaria_021074-T1;Parent=TetragonulaCarbonaria_021074
ctg6_0	funannotate	mRNA	10846243	10863852	.	+	.	ID=TetragonulaCarbonaria_021926-T2;Dbxref=PFAM:PF02363%2CInterPro:IPR000742%2CInterPro:IPR003341;Parent=TetragonulaCarbonaria_021926
ctg6_0	funannotate	mRNA	10846243	10863852	.	+	.	ID=TetragonulaCarbonaria_021926-T1;Dbxref=PFAM:PF02363%2CInterPro:IPR000742%2CInterPro:IPR003341;Parent=TetragonulaCarbonaria_021926
ctg6_0	funannotate	five_prime_UTR	13680141	13680201	.	-	.	ID=TetragonulaCarbonaria_022193-T1.utr5p1;Parent=TetragonulaCarbonaria_022193-T1
ctg6_0	funannotate	exon	16357437	16357543	.	+	.	ID=TetragonulaCarbonaria_022518-T1.exon10;Parent=TetragonulaCarbonaria_022518-T1
ctg6_0	funannotate	five_prime_UTR	13680033	13680068	.	-	.	ID=TetragonulaCarbonaria_022193-T1.utr5p2;Parent=TetragonulaCarbonaria_022193-T1
ctg6_0	funannotate	exon	16357620	16357886	.	+	.	ID=TetragonulaCarbonaria_022518-T1.exon11;Parent=TetragonulaCarbonaria_022518-T1
ctg6_0	funannotate	exon	993246	993393	.	+	.	ID=TetragonulaCarbonaria_021053-T1.exon1;Parent=TetragonulaCarbonaria_021053-T1
ctg6_0	funannotate	exon	993693	993747	.	+	.	ID=TetragonulaCarbonaria_021053-T1.exon3;Parent=TetragonulaCarbonaria_021053-T1
ctg6_0	funannotate	exon	993464	993626	.	+	.	ID=TetragonulaCarbonaria_021053-T1.exon2;Parent=TetragonulaCarbonaria_021053-T1
ctg6_0	funannotate	five_prime_UTR	9982918	9983273	.	-	.	ID=TetragonulaCarbonaria_021863-T1.utr5p1;Parent=TetragonulaCarbonaria_021863-T1
ctg6_0	funannotate	exon	3995970	3996106	.	+	.	ID=TetragonulaCarbonaria_021320-T1.exon3;Parent=TetragonulaCarbonaria_021320-T1
ctg6_0	funannotate	mRNA	1973673	1974649	.	+	.	ID=TetragonulaCarbonaria_021134-T1;Ontology_term=GO:0016279;Dbxref=InterPro:IPR026170%2CInterPro:IPR029063;Parent=TetragonulaCarbonaria_021134
ctg6_0	funannotate	exon	10600154	10600156	.	+	.	ID=TetragonulaCarbonaria_021914-T1.exon1;Parent=TetragonulaCarbonaria_021914-T1
ctg6_0	funannotate	exon	3994839	3994921	.	+	.	ID=TetragonulaCarbonaria_021320-T1.exon1;Parent=TetragonulaCarbonaria_021320-T1
ctg6_0	funannotate	exon	3995023	3995288	.	+	.	ID=TetragonulaCarbonaria_021320-T1.exon2;Parent=TetragonulaCarbonaria_021320-T1
ctg6_0	funannotate	exon	10600610	10600900	.	+	.	ID=TetragonulaCarbonaria_021914-T1.exon2;Parent=TetragonulaCarbonaria_021914-T1
ctg6_0	funannotate	mRNA	1481857	1484972	.	-	.	ID=TetragonulaCarbonaria_021086-T1;Parent=TetragonulaCarbonaria_021086
ctg6_0	funannotate	exon	8735218	8735332	.	+	.	ID=TetragonulaCarbonaria_021736-T1.exon1;Parent=TetragonulaCarbonaria_021736-T1
ctg6_0	funannotate	exon	8735544	8735771	.	+	.	ID=TetragonulaCarbonaria_021736-T1.exon2;Parent=TetragonulaCarbonaria_021736-T1
ctg6_0	funannotate	exon	8736133	8736203	.	+	.	ID=TetragonulaCarbonaria_021736-T1.exon3;Parent=TetragonulaCarbonaria_021736-T1
ctg6_0	funannotate	CDS	16348203	16348301	.	-	0	ID=TetragonulaCarbonaria_022516-T1.cds;Parent=TetragonulaCarbonaria_022516-T1
ctg6_0	funannotate	CDS	16347833	16348126	.	-	0	ID=TetragonulaCarbonaria_022516-T1.cds;Parent=TetragonulaCarbonaria_022516-T1
ctg6_0	funannotate	CDS	16347128	16347764	.	-	0	ID=TetragonulaCarbonaria_022516-T1.cds;Parent=TetragonulaCarbonaria_022516-T1
ctg6_0	funannotate	CDS	16347009	16347061	.	-	0	ID=TetragonulaCarbonaria_022516-T1.cds;Parent=TetragonulaCarbonaria_022516-T1
ctg6_0	funannotate	CDS	16346694	16346934	.	-	0	ID=TetragonulaCarbonaria_022516-T1.cds;Parent=TetragonulaCarbonaria_022516-T1
ctg6_0	funannotate	CDS	16346393	16346610	.	-	0	ID=TetragonulaCarbonaria_022516-T1.cds;Parent=TetragonulaCarbonaria_022516-T1
ctg6_0	funannotate	CDS	16346058	16346315	.	-	0	ID=TetragonulaCarbonaria_022516-T1.cds;Parent=TetragonulaCarbonaria_022516-T1
ctg6_0	funannotate	CDS	16345814	16345947	.	-	0	ID=TetragonulaCarbonaria_022516-T1.cds;Parent=TetragonulaCarbonaria_022516-T1
ctg6_0	funannotate	CDS	16345617	16345740	.	-	0	ID=TetragonulaCarbonaria_022516-T1.cds;Parent=TetragonulaCarbonaria_022516-T1
ctg6_0	funannotate	CDS	16345367	16345551	.	-	0	ID=TetragonulaCarbonaria_022516-T1.cds;Parent=TetragonulaCarbonaria_022516-T1
ctg6_0	funannotate	CDS	16345197	16345302	.	-	0	ID=TetragonulaCarbonaria_022516-T1.cds;Parent=TetragonulaCarbonaria_022516-T1
ctg6_0	funannotate	exon	7792546	7792554	.	+	.	ID=TetragonulaCarbonaria_021647-T1.exon1;Parent=TetragonulaCarbonaria_021647-T1
ctg6_0	funannotate	exon	7793000	7793280	.	+	.	ID=TetragonulaCarbonaria_021647-T1.exon2;Parent=TetragonulaCarbonaria_021647-T1
ctg6_0	funannotate	exon	15525723	15525941	.	+	.	ID=TetragonulaCarbonaria_022417-T1.exon1;Parent=TetragonulaCarbonaria_022417-T1
ctg6_0	funannotate	exon	15529239	15529289	.	+	.	ID=TetragonulaCarbonaria_022417-T1.exon2;Parent=TetragonulaCarbonaria_022417-T1
ctg6_0	funannotate	exon	14782183	14782505	.	-	.	ID=TetragonulaCarbonaria_022328-T1.exon1;Parent=TetragonulaCarbonaria_022328-T1
ctg6_0	funannotate	CDS	8725349	8725593	.	-	0	ID=TetragonulaCarbonaria_021734-T1.cds;Parent=TetragonulaCarbonaria_021734-T1
ctg6_0	funannotate	CDS	8724855	8725263	.	-	0	ID=TetragonulaCarbonaria_021734-T1.cds;Parent=TetragonulaCarbonaria_021734-T1
ctg6_0	funannotate	CDS	16265559	16265647	.	+	0	ID=TetragonulaCarbonaria_022500-T1.cds;Parent=TetragonulaCarbonaria_022500-T1
ctg6_0	funannotate	CDS	16265873	16265942	.	+	0	ID=TetragonulaCarbonaria_022500-T1.cds;Parent=TetragonulaCarbonaria_022500-T1
ctg6_0	funannotate	CDS	16266152	16266294	.	+	0	ID=TetragonulaCarbonaria_022500-T1.cds;Parent=TetragonulaCarbonaria_022500-T1
ctg6_0	funannotate	CDS	16266360	16266564	.	+	0	ID=TetragonulaCarbonaria_022500-T1.cds;Parent=TetragonulaCarbonaria_022500-T1
ctg6_0	funannotate	CDS	16266687	16266879	.	+	0	ID=TetragonulaCarbonaria_022500-T1.cds;Parent=TetragonulaCarbonaria_022500-T1
ctg6_0	funannotate	CDS	16266961	16267196	.	+	0	ID=TetragonulaCarbonaria_022500-T1.cds;Parent=TetragonulaCarbonaria_022500-T1
ctg6_0	funannotate	CDS	16267266	16267546	.	+	0	ID=TetragonulaCarbonaria_022500-T1.cds;Parent=TetragonulaCarbonaria_022500-T1
ctg6_0	funannotate	CDS	16267609	16267783	.	+	0	ID=TetragonulaCarbonaria_022500-T1.cds;Parent=TetragonulaCarbonaria_022500-T1
ctg6_0	funannotate	CDS	16267855	16268055	.	+	0	ID=TetragonulaCarbonaria_022500-T1.cds;Parent=TetragonulaCarbonaria_022500-T1
ctg6_0	funannotate	CDS	16268158	16268349	.	+	0	ID=TetragonulaCarbonaria_022500-T1.cds;Parent=TetragonulaCarbonaria_022500-T1
ctg6_0	funannotate	CDS	16268430	16268672	.	+	0	ID=TetragonulaCarbonaria_022500-T1.cds;Parent=TetragonulaCarbonaria_022500-T1
ctg6_0	funannotate	CDS	16268761	16268997	.	+	0	ID=TetragonulaCarbonaria_022500-T1.cds;Parent=TetragonulaCarbonaria_022500-T1
ctg6_0	funannotate	CDS	4409077	4409267	.	-	0	ID=TetragonulaCarbonaria_021369-T1.cds;Parent=TetragonulaCarbonaria_021369-T1
ctg6_0	funannotate	CDS	4407900	4407990	.	-	0	ID=TetragonulaCarbonaria_021369-T1.cds;Parent=TetragonulaCarbonaria_021369-T1
ctg6_0	funannotate	mRNA	10907245	10908987	.	+	.	ID=TetragonulaCarbonaria_021938-T1;Ontology_term=GO:0055114%2CGO:0016491;Dbxref=PFAM:PF13561%2CInterPro:IPR002347%2CPFAM:PF01370%2CPFAM:PF00106%2CInterPro:IPR020904%2CInterPro:IPR036291;Parent=TetragonulaCarbonaria_021938
ctg6_0	funannotate	CDS	13146319	13146371	.	-	0	ID=TetragonulaCarbonaria_022135-T1.cds;Parent=TetragonulaCarbonaria_022135-T1
ctg6_0	funannotate	CDS	13145777	13145930	.	-	0	ID=TetragonulaCarbonaria_022135-T1.cds;Parent=TetragonulaCarbonaria_022135-T1
ctg6_0	funannotate	CDS	13145409	13145694	.	-	0	ID=TetragonulaCarbonaria_022135-T1.cds;Parent=TetragonulaCarbonaria_022135-T1
ctg6_0	funannotate	CDS	13145100	13145324	.	-	0	ID=TetragonulaCarbonaria_022135-T1.cds;Parent=TetragonulaCarbonaria_022135-T1
ctg6_0	funannotate	CDS	13144678	13144975	.	-	0	ID=TetragonulaCarbonaria_022135-T1.cds;Parent=TetragonulaCarbonaria_022135-T1
ctg6_0	funannotate	CDS	13144351	13144590	.	-	0	ID=TetragonulaCarbonaria_022135-T1.cds;Parent=TetragonulaCarbonaria_022135-T1
ctg6_0	funannotate	CDS	13143475	13144265	.	-	0	ID=TetragonulaCarbonaria_022135-T1.cds;Parent=TetragonulaCarbonaria_022135-T1
ctg6_0	funannotate	CDS	13143223	13143398	.	-	0	ID=TetragonulaCarbonaria_022135-T1.cds;Parent=TetragonulaCarbonaria_022135-T1
ctg6_0	funannotate	CDS	13142537	13142962	.	-	0	ID=TetragonulaCarbonaria_022135-T1.cds;Parent=TetragonulaCarbonaria_022135-T1
ctg6_0	funannotate	mRNA	5435043	5435225	.	-	.	ID=TetragonulaCarbonaria_021447-T1;Parent=TetragonulaCarbonaria_021447
ctg6_0	funannotate	mRNA	14886181	14887884	.	+	.	ID=TetragonulaCarbonaria_022337-T1;Parent=TetragonulaCarbonaria_022337
ctg6_0	funannotate	exon	14727518	14727951	.	-	.	ID=TetragonulaCarbonaria_022322-T1.exon2;Parent=TetragonulaCarbonaria_022322-T1
ctg6_0	funannotate	exon	14729862	14729973	.	-	.	ID=TetragonulaCarbonaria_022322-T1.exon1;Parent=TetragonulaCarbonaria_022322-T1
ctg6_0	funannotate	CDS	7632351	7632413	.	+	0	ID=TetragonulaCarbonaria_021629-T1.cds;Parent=TetragonulaCarbonaria_021629-T1
ctg6_0	funannotate	CDS	7633023	7633064	.	+	0	ID=TetragonulaCarbonaria_021629-T1.cds;Parent=TetragonulaCarbonaria_021629-T1
ctg6_0	funannotate	CDS	7633146	7633246	.	+	0	ID=TetragonulaCarbonaria_021629-T1.cds;Parent=TetragonulaCarbonaria_021629-T1
ctg6_0	funannotate	CDS	7633800	7633887	.	+	0	ID=TetragonulaCarbonaria_021629-T1.cds;Parent=TetragonulaCarbonaria_021629-T1
ctg6_0	funannotate	CDS	7633965	7634028	.	+	0	ID=TetragonulaCarbonaria_021629-T1.cds;Parent=TetragonulaCarbonaria_021629-T1
ctg6_0	funannotate	CDS	7634105	7634325	.	+	0	ID=TetragonulaCarbonaria_021629-T1.cds;Parent=TetragonulaCarbonaria_021629-T1
ctg6_0	funannotate	CDS	7634394	7634534	.	+	0	ID=TetragonulaCarbonaria_021629-T1.cds;Parent=TetragonulaCarbonaria_021629-T1
ctg6_0	funannotate	CDS	7634621	7634782	.	+	0	ID=TetragonulaCarbonaria_021629-T1.cds;Parent=TetragonulaCarbonaria_021629-T1
ctg6_0	funannotate	CDS	7634883	7635068	.	+	0	ID=TetragonulaCarbonaria_021629-T1.cds;Parent=TetragonulaCarbonaria_021629-T1
ctg6_0	funannotate	CDS	7635147	7635212	.	+	0	ID=TetragonulaCarbonaria_021629-T1.cds;Parent=TetragonulaCarbonaria_021629-T1
ctg6_0	funannotate	CDS	7635343	7635375	.	+	0	ID=TetragonulaCarbonaria_021629-T1.cds;Parent=TetragonulaCarbonaria_021629-T1
ctg6_0	funannotate	CDS	5296325	5296409	.	-	0	ID=TetragonulaCarbonaria_021430-T1.cds;Parent=TetragonulaCarbonaria_021430-T1
ctg6_0	funannotate	CDS	5292572	5292638	.	-	0	ID=TetragonulaCarbonaria_021430-T1.cds;Parent=TetragonulaCarbonaria_021430-T1
ctg6_0	funannotate	CDS	5290269	5290533	.	-	0	ID=TetragonulaCarbonaria_021430-T1.cds;Parent=TetragonulaCarbonaria_021430-T1
ctg6_0	funannotate	mRNA	5346958	5348291	.	-	.	ID=TetragonulaCarbonaria_021435-T1;Parent=TetragonulaCarbonaria_021435
ctg6_0	funannotate	exon	8085050	8085417	.	-	.	ID=TetragonulaCarbonaria_021682-T1.exon2;Parent=TetragonulaCarbonaria_021682-T1
ctg6_0	funannotate	exon	8083500	8084831	.	-	.	ID=TetragonulaCarbonaria_021682-T1.exon3;Parent=TetragonulaCarbonaria_021682-T1
ctg6_0	funannotate	exon	8085912	8086191	.	-	.	ID=TetragonulaCarbonaria_021682-T1.exon1;Parent=TetragonulaCarbonaria_021682-T1
ctg6_0	funannotate	exon	8736290	8736508	.	+	.	ID=TetragonulaCarbonaria_021736-T1.exon4;Parent=TetragonulaCarbonaria_021736-T1
ctg6_0	funannotate	exon	8736655	8736765	.	+	.	ID=TetragonulaCarbonaria_021736-T1.exon5;Parent=TetragonulaCarbonaria_021736-T1
ctg6_0	funannotate	CDS	14203718	14203835	.	-	0	ID=TetragonulaCarbonaria_022256-T1.cds;Parent=TetragonulaCarbonaria_022256-T1
ctg6_0	funannotate	CDS	14203426	14203649	.	-	0	ID=TetragonulaCarbonaria_022256-T1.cds;Parent=TetragonulaCarbonaria_022256-T1
ctg6_0	funannotate	tRNA	2672436	2672507	.	-	.	ID=TetragonulaCarbonaria_021195-T1;Parent=TetragonulaCarbonaria_021195
ctg6_0	funannotate	three_prime_UTR	15017103	15017289	.	+	.	ID=TetragonulaCarbonaria_022355-T1.utr3p1;Parent=TetragonulaCarbonaria_022355-T1
ctg6_0	funannotate	mRNA	14414049	14420321	.	+	.	ID=TetragonulaCarbonaria_022293-T1;Ontology_term=GO:0044877%2CGO:0005515%2CGO:0004674;Dbxref=InterPro:IPR009076%2CInterPro:IPR011989%2CPFAM:PF02259%2CInterPro:IPR036738%2CInterPro:IPR011009%2CInterPro:IPR003151%2CInterPro:IPR014009%2CInterPro:IPR016024%2CPFAM:PF11865%2CInterPro:IPR011990%2CInterPro:IPR026683%2CInterPro:IPR024585%2CPFAM:PF08771;Parent=TetragonulaCarbonaria_022293
ctg6_0	funannotate	CDS	14691039	14691115	.	+	0	ID=TetragonulaCarbonaria_022318-T1.cds;Parent=TetragonulaCarbonaria_022318-T1
ctg6_0	funannotate	CDS	14691340	14691571	.	+	0	ID=TetragonulaCarbonaria_022318-T1.cds;Parent=TetragonulaCarbonaria_022318-T1
ctg6_0	funannotate	mRNA	14747770	14748997	.	-	.	ID=TetragonulaCarbonaria_022325-T1;Parent=TetragonulaCarbonaria_022325
ctg6_0	funannotate	mRNA	14257919	14261686	.	-	.	ID=TetragonulaCarbonaria_022268-T1;Dbxref=InterPro:IPR001357%2CPFAM:PF09038%2CInterPro:IPR036420%2CInterPro:IPR015125;Parent=TetragonulaCarbonaria_022268
ctg6_0	funannotate	mRNA	5050316	5057486	.	-	.	ID=TetragonulaCarbonaria_021411-T1;Parent=TetragonulaCarbonaria_021411
ctg6_0	funannotate	CDS	871215	871464	.	-	0	ID=TetragonulaCarbonaria_021044-T1.cds;Parent=TetragonulaCarbonaria_021044-T1
ctg6_0	funannotate	CDS	869353	869543	.	-	0	ID=TetragonulaCarbonaria_021044-T1.cds;Parent=TetragonulaCarbonaria_021044-T1
ctg6_0	funannotate	CDS	866820	866927	.	-	0	ID=TetragonulaCarbonaria_021044-T1.cds;Parent=TetragonulaCarbonaria_021044-T1
ctg6_0	funannotate	exon	3262308	3262501	.	-	.	ID=TetragonulaCarbonaria_021245-T1.exon2;Parent=TetragonulaCarbonaria_021245-T1
ctg6_0	funannotate	mRNA	14449767	14454247	.	+	.	ID=TetragonulaCarbonaria_022301-T1;Ontology_term=GO:0055085%2CGO:0035556%2CGO:0016021;Dbxref=PFAM:PF00610%2CInterPro:IPR036390%2CInterPro:IPR000591%2CInterPro:IPR004776%2CInterPro:IPR036388%2CInterPro:IPR037368;Parent=TetragonulaCarbonaria_022301
ctg6_0	funannotate	exon	3262585	3262636	.	-	.	ID=TetragonulaCarbonaria_021245-T1.exon1;Parent=TetragonulaCarbonaria_021245-T1
ctg6_0	funannotate	exon	4084103	4084121	.	-	.	ID=TetragonulaCarbonaria_021334-T1.exon1;Parent=TetragonulaCarbonaria_021334-T1
ctg6_0	funannotate	exon	4080102	4080508	.	-	.	ID=TetragonulaCarbonaria_021334-T1.exon2;Parent=TetragonulaCarbonaria_021334-T1
ctg6_0	funannotate	exon	10476832	10476834	.	-	.	ID=TetragonulaCarbonaria_021900-T1.exon1;Parent=TetragonulaCarbonaria_021900-T1
[truncated: 16,561 more rows]
