# Supplementary material for: Prevalent bee venom genes evolved before the aculeate stinger and eusociality
Source: BMC Biol. 2023 Oct 23;21:229. doi: 10.1186/s12915-023-01656-5 (PMC10591384; doi:10.1186/s12915-023-01656-5)
Supplement: Supplementary file 42 — Additional file 42. Gff files of all toxin gene annotations. [file 12915_2023_1656_MOESM42_ESM.zip › AdditionalFile9_ToxinGeneAnnotations/NW_015148988.1._SP.gff_modified_Koludarov_et_al_2021.gff3]

##gff-version 3
##source-version geneious 2020.2.2
##sequence-region	NW_015148988.1	1	2453237
NW_015148988.1	Koludarov_et_al_2021	gene	2357763	2362201	.	-	.	Name=SP
NW_015148988.1	Gnomon	exon	1386657	1386756	.	+	.	ID=exon-XM_015318886.1-18;Dbxref=GeneID:107065305%2CGenbank:XM_015318886.1;Parent=rna-XM_015318886.1
NW_015148988.1	Gnomon	exon	2400594	2400799	.	+	.	ID=exon-XM_015318716.1-7;Dbxref=GeneID:107065227%2CGenbank:XM_015318716.1;Parent=rna-XM_015318716.1
NW_015148988.1	Gnomon	exon	1386836	1387049	.	+	.	ID=exon-XM_015318886.1-19;Dbxref=GeneID:107065305%2CGenbank:XM_015318886.1;Parent=rna-XM_015318886.1
NW_015148988.1	Gnomon	exon	2400872	2401021	.	+	.	ID=exon-XM_015318716.1-8;Dbxref=GeneID:107065227%2CGenbank:XM_015318716.1;Parent=rna-XM_015318716.1
NW_015148988.1	Gnomon	exon	2401111	2401256	.	+	.	ID=exon-XM_015318716.1-9;Dbxref=GeneID:107065227%2CGenbank:XM_015318716.1;Parent=rna-XM_015318716.1
NW_015148988.1	Gnomon	exon	2392981	2393366	.	+	.	ID=exon-XM_015318716.1-3;Dbxref=GeneID:107065227%2CGenbank:XM_015318716.1;Parent=rna-XM_015318716.1
NW_015148988.1	Gnomon	exon	2393463	2393570	.	+	.	ID=exon-XM_015318716.1-4;Dbxref=GeneID:107065227%2CGenbank:XM_015318716.1;Parent=rna-XM_015318716.1
NW_015148988.1	Gnomon	exon	2393709	2393885	.	+	.	ID=exon-XM_015318716.1-5;Dbxref=GeneID:107065227%2CGenbank:XM_015318716.1;Parent=rna-XM_015318716.1
NW_015148988.1	Gnomon	exon	2396228	2396363	.	+	.	ID=exon-XM_015318716.1-6;Dbxref=GeneID:107065227%2CGenbank:XM_015318716.1;Parent=rna-XM_015318716.1
NW_015148988.1	Gnomon	exon	1384494	1384742	.	+	.	ID=exon-XM_015318886.1-10;Dbxref=GeneID:107065305%2CGenbank:XM_015318886.1;Parent=rna-XM_015318886.1
NW_015148988.1	Gnomon	exon	1384810	1384989	.	+	.	ID=exon-XM_015318886.1-11;Dbxref=GeneID:107065305%2CGenbank:XM_015318886.1;Parent=rna-XM_015318886.1
NW_015148988.1	Gnomon	exon	1385063	1385157	.	+	.	ID=exon-XM_015318886.1-12;Dbxref=GeneID:107065305%2CGenbank:XM_015318886.1;Parent=rna-XM_015318886.1
NW_015148988.1	Gnomon	exon	2385196	2385298	.	+	.	ID=exon-XM_015318716.1-1;Dbxref=GeneID:107065227%2CGenbank:XM_015318716.1;Parent=rna-XM_015318716.1
NW_015148988.1	Gnomon	exon	1385238	1385460	.	+	.	ID=exon-XM_015318886.1-13;Dbxref=GeneID:107065305%2CGenbank:XM_015318886.1;Parent=rna-XM_015318886.1
NW_015148988.1	Gnomon	exon	2385495	2385765	.	+	.	ID=exon-XM_015318716.1-2;Dbxref=GeneID:107065227%2CGenbank:XM_015318716.1;Parent=rna-XM_015318716.1
NW_015148988.1	Gnomon	exon	1385524	1385736	.	+	.	ID=exon-XM_015318886.1-14;Dbxref=GeneID:107065305%2CGenbank:XM_015318886.1;Parent=rna-XM_015318886.1
NW_015148988.1	Gnomon	exon	1385842	1386003	.	+	.	ID=exon-XM_015318886.1-15;Dbxref=GeneID:107065305%2CGenbank:XM_015318886.1;Parent=rna-XM_015318886.1
NW_015148988.1	Gnomon	exon	1386078	1386374	.	+	.	ID=exon-XM_015318886.1-16;Dbxref=GeneID:107065305%2CGenbank:XM_015318886.1;Parent=rna-XM_015318886.1
NW_015148988.1	Gnomon	exon	1386444	1386583	.	+	.	ID=exon-XM_015318886.1-17;Dbxref=GeneID:107065305%2CGenbank:XM_015318886.1;Parent=rna-XM_015318886.1
NW_015148988.1	Gnomon	exon	1389175	1390178	.	+	.	ID=exon-XM_015318886.1-29;Dbxref=GeneID:107065305%2CGenbank:XM_015318886.1;Parent=rna-XM_015318886.1
NW_015148988.1	Gnomon	exon	1387377	1387465	.	+	.	ID=exon-XM_015318886.1-21;Dbxref=GeneID:107065305%2CGenbank:XM_015318886.1;Parent=rna-XM_015318886.1
NW_015148988.1	Gnomon	exon	1387536	1387645	.	+	.	ID=exon-XM_015318886.1-22;Dbxref=GeneID:107065305%2CGenbank:XM_015318886.1;Parent=rna-XM_015318886.1
NW_015148988.1	Gnomon	exon	1387719	1387891	.	+	.	ID=exon-XM_015318886.1-23;Dbxref=GeneID:107065305%2CGenbank:XM_015318886.1;Parent=rna-XM_015318886.1
NW_015148988.1	Gnomon	exon	1387968	1388182	.	+	.	ID=exon-XM_015318886.1-24;Dbxref=GeneID:107065305%2CGenbank:XM_015318886.1;Parent=rna-XM_015318886.1
NW_015148988.1	Gnomon	exon	1388257	1388464	.	+	.	ID=exon-XM_015318886.1-25;Dbxref=GeneID:107065305%2CGenbank:XM_015318886.1;Parent=rna-XM_015318886.1
NW_015148988.1	Gnomon	exon	1388551	1388724	.	+	.	ID=exon-XM_015318886.1-26;Dbxref=GeneID:107065305%2CGenbank:XM_015318886.1;Parent=rna-XM_015318886.1
NW_015148988.1	Gnomon	exon	1388793	1388884	.	+	.	ID=exon-XM_015318886.1-27;Dbxref=GeneID:107065305%2CGenbank:XM_015318886.1;Parent=rna-XM_015318886.1
NW_015148988.1	Gnomon	exon	1388956	1389092	.	+	.	ID=exon-XM_015318886.1-28;Dbxref=GeneID:107065305%2CGenbank:XM_015318886.1;Parent=rna-XM_015318886.1
NW_015148988.1	Gnomon	exon	1387127	1387284	.	+	.	ID=exon-XM_015318886.1-20;Dbxref=GeneID:107065305%2CGenbank:XM_015318886.1;Parent=rna-XM_015318886.1
NW_015148988.1	Gnomon	exon	1390238	1390417	.	+	.	ID=exon-XM_015318886.1-30;Dbxref=GeneID:107065305%2CGenbank:XM_015318886.1;Parent=rna-XM_015318886.1
NW_015148988.1	Gnomon	exon	1390504	1390778	.	+	.	ID=exon-XM_015318886.1-31;Dbxref=GeneID:107065305%2CGenbank:XM_015318886.1;Parent=rna-XM_015318886.1
NW_015148988.1	Gnomon	exon	892667	892853	.	+	.	ID=exon-XM_015318840.1-7;Dbxref=GeneID:107065288%2CGenbank:XM_015318840.1;Parent=rna-XM_015318840.1
NW_015148988.1	Gnomon	exon	892974	893015	.	+	.	ID=exon-XM_015318840.1-8;Dbxref=GeneID:107065288%2CGenbank:XM_015318840.1;Parent=rna-XM_015318840.1
NW_015148988.1	Gnomon	exon	893186	893259	.	+	.	ID=exon-XM_015318840.1-9;Dbxref=GeneID:107065288%2CGenbank:XM_015318840.1;Parent=rna-XM_015318840.1
NW_015148988.1	Gnomon	exon	890232	890450	.	+	.	ID=exon-XM_015318840.1-3;Dbxref=GeneID:107065288%2CGenbank:XM_015318840.1;Parent=rna-XM_015318840.1
NW_015148988.1	Gnomon	exon	890554	891229	.	+	.	ID=exon-XM_015318840.1-4;Dbxref=GeneID:107065288%2CGenbank:XM_015318840.1;Parent=rna-XM_015318840.1
NW_015148988.1	Gnomon	exon	891320	891587	.	+	.	ID=exon-XM_015318840.1-5;Dbxref=GeneID:107065288%2CGenbank:XM_015318840.1;Parent=rna-XM_015318840.1
NW_015148988.1	Gnomon	exon	891875	892252	.	+	.	ID=exon-XM_015318840.1-6;Dbxref=GeneID:107065288%2CGenbank:XM_015318840.1;Parent=rna-XM_015318840.1
NW_015148988.1	Gnomon	exon	887350	887513	.	+	.	ID=exon-XM_015318840.1-1;Dbxref=GeneID:107065288%2CGenbank:XM_015318840.1;Parent=rna-XM_015318840.1
NW_015148988.1	Gnomon	exon	889735	890050	.	+	.	ID=exon-XM_015318840.1-2;Dbxref=GeneID:107065288%2CGenbank:XM_015318840.1;Parent=rna-XM_015318840.1
NW_015148988.1	Gnomon	exon	2420340	2420432	.	+	.	ID=exon-XR_001475582.1-4;Dbxref=GeneID:107065230%2CGenbank:XR_001475582.1;Parent=rna-XR_001475582.1
NW_015148988.1	Gnomon	exon	2420674	2420851	.	+	.	ID=exon-XR_001475582.1-5;Dbxref=GeneID:107065230%2CGenbank:XR_001475582.1;Parent=rna-XR_001475582.1
NW_015148988.1	Gnomon	exon	2419817	2419877	.	+	.	ID=exon-XR_001475582.1-2;Dbxref=GeneID:107065230%2CGenbank:XR_001475582.1;Parent=rna-XR_001475582.1
NW_015148988.1	Gnomon	exon	2419960	2420061	.	+	.	ID=exon-XR_001475582.1-3;Dbxref=GeneID:107065230%2CGenbank:XR_001475582.1;Parent=rna-XR_001475582.1
NW_015148988.1	Gnomon	exon	2417332	2417779	.	+	.	ID=exon-XR_001475582.1-1;Dbxref=GeneID:107065230%2CGenbank:XR_001475582.1;Parent=rna-XR_001475582.1
NW_015148988.1	Gnomon	exon	2421405	2421612	.	+	.	ID=exon-XR_001475582.1-8;Dbxref=GeneID:107065230%2CGenbank:XR_001475582.1;Parent=rna-XR_001475582.1
NW_015148988.1	Gnomon	exon	2421711	2421919	.	+	.	ID=exon-XR_001475582.1-9;Dbxref=GeneID:107065230%2CGenbank:XR_001475582.1;Parent=rna-XR_001475582.1
NW_015148988.1	Gnomon	exon	2420935	2420961	.	+	.	ID=exon-XR_001475582.1-6;Dbxref=GeneID:107065230%2CGenbank:XR_001475582.1;Parent=rna-XR_001475582.1
NW_015148988.1	Gnomon	exon	2421093	2421304	.	+	.	ID=exon-XR_001475582.1-7;Dbxref=GeneID:107065230%2CGenbank:XR_001475582.1;Parent=rna-XR_001475582.1
NW_015148988.1	Gnomon	CDS	2196106	2196148	.	+	0	Name=XP_015174361.1;ID=cds-XP_015174361.1;Dbxref=GeneID:107065300%2CGenbank:XP_015174361.1;Parent=rna-XM_015318875.1
NW_015148988.1	Gnomon	CDS	2196961	2197247	.	+	0	Name=XP_015174361.1;ID=cds-XP_015174361.1;Dbxref=GeneID:107065300%2CGenbank:XP_015174361.1;Parent=rna-XM_015318875.1
NW_015148988.1	Gnomon	CDS	2197330	2197461	.	+	0	Name=XP_015174361.1;ID=cds-XP_015174361.1;Dbxref=GeneID:107065300%2CGenbank:XP_015174361.1;Parent=rna-XM_015318875.1
NW_015148988.1	Gnomon	CDS	2199604	2199771	.	+	0	Name=XP_015174361.1;ID=cds-XP_015174361.1;Dbxref=GeneID:107065300%2CGenbank:XP_015174361.1;Parent=rna-XM_015318875.1
NW_015148988.1	Gnomon	CDS	2199886	2199957	.	+	0	Name=XP_015174361.1;ID=cds-XP_015174361.1;Dbxref=GeneID:107065300%2CGenbank:XP_015174361.1;Parent=rna-XM_015318875.1
NW_015148988.1	Gnomon	CDS	2200053	2200177	.	+	0	Name=XP_015174361.1;ID=cds-XP_015174361.1;Dbxref=GeneID:107065300%2CGenbank:XP_015174361.1;Parent=rna-XM_015318875.1
NW_015148988.1	Gnomon	CDS	2200266	2200390	.	+	0	Name=XP_015174361.1;ID=cds-XP_015174361.1;Dbxref=GeneID:107065300%2CGenbank:XP_015174361.1;Parent=rna-XM_015318875.1
NW_015148988.1	Gnomon	CDS	2201293	2201595	.	+	0	Name=XP_015174361.1;ID=cds-XP_015174361.1;Dbxref=GeneID:107065300%2CGenbank:XP_015174361.1;Parent=rna-XM_015318875.1
NW_015148988.1	Gnomon	CDS	2202062	2202405	.	+	0	Name=XP_015174361.1;ID=cds-XP_015174361.1;Dbxref=GeneID:107065300%2CGenbank:XP_015174361.1;Parent=rna-XM_015318875.1
NW_015148988.1	Gnomon	CDS	2202486	2202662	.	+	0	Name=XP_015174361.1;ID=cds-XP_015174361.1;Dbxref=GeneID:107065300%2CGenbank:XP_015174361.1;Parent=rna-XM_015318875.1
NW_015148988.1	Gnomon	mRNA	184436	187818	.	-	.	Name=XM_015318639.1;ID=rna-XM_015318639.1;Dbxref=GeneID:107065189%2CGenbank:XM_015318639.1;Parent=gene-LOC107065189
NW_015148988.1	Gnomon	mRNA	740044	744272	.	-	.	Name=XM_015318878.1;ID=rna-XM_015318878.1;Dbxref=GeneID:107065302%2CGenbank:XM_015318878.1;Parent=gene-LOC107065302
NW_015148988.1	Gnomon	CDS	1791595	1791620	.	+	0	Name=XP_015174268.1;ID=cds-XP_015174268.1;Dbxref=GeneID:107065264%2CGenbank:XP_015174268.1;Parent=rna-XM_015318782.1
NW_015148988.1	Gnomon	CDS	1791937	1791941	.	+	0	Name=XP_015174268.1;ID=cds-XP_015174268.1;Dbxref=GeneID:107065264%2CGenbank:XP_015174268.1;Parent=rna-XM_015318782.1
NW_015148988.1	Gnomon	CDS	1796364	1796507	.	+	0	Name=XP_015174268.1;ID=cds-XP_015174268.1;Dbxref=GeneID:107065264%2CGenbank:XP_015174268.1;Parent=rna-XM_015318782.1
NW_015148988.1	Gnomon	CDS	1798797	1798940	.	+	0	Name=XP_015174268.1;ID=cds-XP_015174268.1;Dbxref=GeneID:107065264%2CGenbank:XP_015174268.1;Parent=rna-XM_015318782.1
NW_015148988.1	Gnomon	CDS	1799713	1799911	.	+	0	Name=XP_015174268.1;ID=cds-XP_015174268.1;Dbxref=GeneID:107065264%2CGenbank:XP_015174268.1;Parent=rna-XM_015318782.1
NW_015148988.1	Gnomon	CDS	1800598	1800785	.	+	0	Name=XP_015174268.1;ID=cds-XP_015174268.1;Dbxref=GeneID:107065264%2CGenbank:XP_015174268.1;Parent=rna-XM_015318782.1
NW_015148988.1	Gnomon	CDS	1802100	1802298	.	+	0	Name=XP_015174268.1;ID=cds-XP_015174268.1;Dbxref=GeneID:107065264%2CGenbank:XP_015174268.1;Parent=rna-XM_015318782.1
NW_015148988.1	Gnomon	CDS	1802917	1803079	.	+	0	Name=XP_015174268.1;ID=cds-XP_015174268.1;Dbxref=GeneID:107065264%2CGenbank:XP_015174268.1;Parent=rna-XM_015318782.1
NW_015148988.1	Gnomon	CDS	1803474	1803640	.	+	0	Name=XP_015174268.1;ID=cds-XP_015174268.1;Dbxref=GeneID:107065264%2CGenbank:XP_015174268.1;Parent=rna-XM_015318782.1
NW_015148988.1	Gnomon	CDS	1804207	1804285	.	+	0	Name=XP_015174268.1;ID=cds-XP_015174268.1;Dbxref=GeneID:107065264%2CGenbank:XP_015174268.1;Parent=rna-XM_015318782.1
NW_015148988.1	Gnomon	CDS	1804427	1804624	.	+	0	Name=XP_015174268.1;ID=cds-XP_015174268.1;Dbxref=GeneID:107065264%2CGenbank:XP_015174268.1;Parent=rna-XM_015318782.1
NW_015148988.1	Gnomon	CDS	1805265	1805381	.	+	0	Name=XP_015174268.1;ID=cds-XP_015174268.1;Dbxref=GeneID:107065264%2CGenbank:XP_015174268.1;Parent=rna-XM_015318782.1
NW_015148988.1	Gnomon	exon	1381284	1381478	.	+	.	ID=exon-XM_015318887.1-2;Dbxref=GeneID:107065305%2CGenbank:XM_015318887.1;Parent=rna-XM_015318887.1
NW_015148988.1	Gnomon	exon	1381550	1381837	.	+	.	ID=exon-XM_015318887.1-3;Dbxref=GeneID:107065305%2CGenbank:XM_015318887.1;Parent=rna-XM_015318887.1
NW_015148988.1	Gnomon	exon	1379708	1379922	.	+	.	ID=exon-XM_015318887.1-1;Dbxref=GeneID:107065305%2CGenbank:XM_015318887.1;Parent=rna-XM_015318887.1
NW_015148988.1	Gnomon	exon	1382514	1382678	.	+	.	ID=exon-XM_015318887.1-6;Dbxref=GeneID:107065305%2CGenbank:XM_015318887.1;Parent=rna-XM_015318887.1
NW_015148988.1	Gnomon	exon	1383419	1383601	.	+	.	ID=exon-XM_015318887.1-7;Dbxref=GeneID:107065305%2CGenbank:XM_015318887.1;Parent=rna-XM_015318887.1
NW_015148988.1	Gnomon	exon	1381910	1382165	.	+	.	ID=exon-XM_015318887.1-4;Dbxref=GeneID:107065305%2CGenbank:XM_015318887.1;Parent=rna-XM_015318887.1
NW_015148988.1	Gnomon	exon	1382239	1382439	.	+	.	ID=exon-XM_015318887.1-5;Dbxref=GeneID:107065305%2CGenbank:XM_015318887.1;Parent=rna-XM_015318887.1
NW_015148988.1	Gnomon	exon	1383695	1384111	.	+	.	ID=exon-XM_015318887.1-8;Dbxref=GeneID:107065305%2CGenbank:XM_015318887.1;Parent=rna-XM_015318887.1
NW_015148988.1	Gnomon	exon	1384174	1384422	.	+	.	ID=exon-XM_015318887.1-9;Dbxref=GeneID:107065305%2CGenbank:XM_015318887.1;Parent=rna-XM_015318887.1
NW_015148988.1	Gnomon	mRNA	2438124	2447504	.	-	.	Name=XM_015318732.1;ID=rna-XM_015318732.1;Dbxref=GeneID:107065232%2CGenbank:XM_015318732.1;Parent=gene-LOC107065232
NW_015148988.1	Gnomon	exon	2408919	2409087	.	+	.	ID=exon-XM_015318710.1-12;Dbxref=GeneID:107065227%2CGenbank:XM_015318710.1;Parent=rna-XM_015318710.1
NW_015148988.1	Gnomon	exon	2410478	2410840	.	+	.	ID=exon-XM_015318710.1-13;Dbxref=GeneID:107065227%2CGenbank:XM_015318710.1;Parent=rna-XM_015318710.1
NW_015148988.1	Gnomon	exon	2403262	2403276	.	+	.	ID=exon-XM_015318710.1-10;Dbxref=GeneID:107065227%2CGenbank:XM_015318710.1;Parent=rna-XM_015318710.1
NW_015148988.1	Gnomon	exon	2404354	2404502	.	+	.	ID=exon-XM_015318710.1-11;Dbxref=GeneID:107065227%2CGenbank:XM_015318710.1;Parent=rna-XM_015318710.1
NW_015148988.1	Gnomon	CDS	2196106	2196148	.	+	0	Name=XP_015174362.1;ID=cds-XP_015174362.1;Dbxref=GeneID:107065300%2CGenbank:XP_015174362.1;Parent=rna-XM_015318876.1
NW_015148988.1	Gnomon	CDS	2196961	2197247	.	+	0	Name=XP_015174362.1;ID=cds-XP_015174362.1;Dbxref=GeneID:107065300%2CGenbank:XP_015174362.1;Parent=rna-XM_015318876.1
NW_015148988.1	Gnomon	CDS	2197330	2197461	.	+	0	Name=XP_015174362.1;ID=cds-XP_015174362.1;Dbxref=GeneID:107065300%2CGenbank:XP_015174362.1;Parent=rna-XM_015318876.1
NW_015148988.1	Gnomon	CDS	2198099	2198125	.	+	0	Name=XP_015174362.1;ID=cds-XP_015174362.1;Dbxref=GeneID:107065300%2CGenbank:XP_015174362.1;Parent=rna-XM_015318876.1
NW_015148988.1	Gnomon	CDS	2199604	2199771	.	+	0	Name=XP_015174362.1;ID=cds-XP_015174362.1;Dbxref=GeneID:107065300%2CGenbank:XP_015174362.1;Parent=rna-XM_015318876.1
NW_015148988.1	Gnomon	CDS	2199886	2199957	.	+	0	Name=XP_015174362.1;ID=cds-XP_015174362.1;Dbxref=GeneID:107065300%2CGenbank:XP_015174362.1;Parent=rna-XM_015318876.1
NW_015148988.1	Gnomon	CDS	2200053	2200177	.	+	0	Name=XP_015174362.1;ID=cds-XP_015174362.1;Dbxref=GeneID:107065300%2CGenbank:XP_015174362.1;Parent=rna-XM_015318876.1
NW_015148988.1	Gnomon	CDS	2200266	2200390	.	+	0	Name=XP_015174362.1;ID=cds-XP_015174362.1;Dbxref=GeneID:107065300%2CGenbank:XP_015174362.1;Parent=rna-XM_015318876.1
NW_015148988.1	Gnomon	CDS	2201419	2201595	.	+	0	Name=XP_015174362.1;ID=cds-XP_015174362.1;Dbxref=GeneID:107065300%2CGenbank:XP_015174362.1;Parent=rna-XM_015318876.1
NW_015148988.1	Gnomon	CDS	2202062	2202405	.	+	0	Name=XP_015174362.1;ID=cds-XP_015174362.1;Dbxref=GeneID:107065300%2CGenbank:XP_015174362.1;Parent=rna-XM_015318876.1
NW_015148988.1	Gnomon	CDS	2202486	2202662	.	+	0	Name=XP_015174362.1;ID=cds-XP_015174362.1;Dbxref=GeneID:107065300%2CGenbank:XP_015174362.1;Parent=rna-XM_015318876.1
NW_015148988.1	Gnomon	mRNA	2195136	2203787	.	+	.	Name=XM_015318877.1;ID=rna-XM_015318877.1;Dbxref=GeneID:107065300%2CGenbank:XM_015318877.1;Parent=gene-LOC107065300
NW_015148988.1	Gnomon	exon	1735520	1735787	.	+	.	ID=exon-XM_015318839.1-3;Dbxref=GeneID:107065287%2CGenbank:XM_015318839.1;Parent=rna-XM_015318839.1
NW_015148988.1	Gnomon	exon	1734756	1734776	.	+	.	ID=exon-XM_015318839.1-1;Dbxref=GeneID:107065287%2CGenbank:XM_015318839.1;Parent=rna-XM_015318839.1
NW_015148988.1	Gnomon	exon	1734904	1735070	.	+	.	ID=exon-XM_015318839.1-2;Dbxref=GeneID:107065287%2CGenbank:XM_015318839.1;Parent=rna-XM_015318839.1
NW_015148988.1	Gnomon	mRNA	2432452	2436635	.	-	.	Name=XM_015318731.1;ID=rna-XM_015318731.1;Dbxref=GeneID:107065231%2CGenbank:XM_015318731.1;Parent=gene-LOC107065231
NW_015148988.1	Gnomon	lnc_RNA	2390133	2390989	.	-	.	Name=XR_001475580.1;ID=rna-XR_001475580.1;Dbxref=GeneID:107065229%2CGenbank:XR_001475580.1;Parent=gene-LOC107065229
NW_015148988.1	Gnomon	exon	1136988	1137280	.	+	.	ID=exon-XM_015318939.1-1;Dbxref=GeneID:107065341%2CGenbank:XM_015318939.1;Parent=rna-XM_015318939.1
NW_015148988.1	Gnomon	exon	1138871	1139174	.	+	.	ID=exon-XM_015318939.1-2;Dbxref=GeneID:107065341%2CGenbank:XM_015318939.1;Parent=rna-XM_015318939.1
NW_015148988.1	Gnomon	exon	1139805	1139842	.	+	.	ID=exon-XM_015318939.1-3;Dbxref=GeneID:107065341%2CGenbank:XM_015318939.1;Parent=rna-XM_015318939.1
NW_015148988.1	Gnomon	exon	2403262	2403276	.	+	.	ID=exon-XR_001475579.1-10;Dbxref=GeneID:107065227%2CGenbank:XR_001475579.1;Parent=rna-XR_001475579.1
NW_015148988.1	Gnomon	exon	2404354	2404502	.	+	.	ID=exon-XR_001475579.1-11;Dbxref=GeneID:107065227%2CGenbank:XR_001475579.1;Parent=rna-XR_001475579.1
NW_015148988.1	Gnomon	exon	2408145	2408262	.	+	.	ID=exon-XR_001475579.1-12;Dbxref=GeneID:107065227%2CGenbank:XR_001475579.1;Parent=rna-XR_001475579.1
NW_015148988.1	Gnomon	exon	1804335	1804515	.	+	.	ID=exon-XM_015318787.1-9;Dbxref=GeneID:107065264%2CGenbank:XM_015318787.1;Parent=rna-XM_015318787.1
NW_015148988.1	Gnomon	exon	2408919	2409003	.	+	.	ID=exon-XR_001475579.1-13;Dbxref=GeneID:107065227%2CGenbank:XR_001475579.1;Parent=rna-XR_001475579.1
NW_015148988.1	Gnomon	exon	1802100	1802298	.	+	.	ID=exon-XM_015318787.1-5;Dbxref=GeneID:107065264%2CGenbank:XM_015318787.1;Parent=rna-XM_015318787.1
NW_015148988.1	Gnomon	exon	1802917	1803079	.	+	.	ID=exon-XM_015318787.1-6;Dbxref=GeneID:107065264%2CGenbank:XM_015318787.1;Parent=rna-XM_015318787.1
NW_015148988.1	Gnomon	exon	1803474	1803640	.	+	.	ID=exon-XM_015318787.1-7;Dbxref=GeneID:107065264%2CGenbank:XM_015318787.1;Parent=rna-XM_015318787.1
NW_015148988.1	Gnomon	exon	1804207	1804285	.	+	.	ID=exon-XM_015318787.1-8;Dbxref=GeneID:107065264%2CGenbank:XM_015318787.1;Parent=rna-XM_015318787.1
NW_015148988.1	Gnomon	exon	1795953	1796507	.	+	.	ID=exon-XM_015318787.1-1;Dbxref=GeneID:107065264%2CGenbank:XM_015318787.1;Parent=rna-XM_015318787.1
NW_015148988.1	Gnomon	exon	1798797	1798940	.	+	.	ID=exon-XM_015318787.1-2;Dbxref=GeneID:107065264%2CGenbank:XM_015318787.1;Parent=rna-XM_015318787.1
NW_015148988.1	Gnomon	exon	1799713	1799911	.	+	.	ID=exon-XM_015318787.1-3;Dbxref=GeneID:107065264%2CGenbank:XM_015318787.1;Parent=rna-XM_015318787.1
NW_015148988.1	Gnomon	exon	1800598	1800785	.	+	.	ID=exon-XM_015318787.1-4;Dbxref=GeneID:107065264%2CGenbank:XM_015318787.1;Parent=rna-XM_015318787.1
NW_015148988.1	Gnomon	CDS	1823251	1823317	.	-	0	Name=XP_015174265.1;ID=cds-XP_015174265.1;Dbxref=GeneID:107065262%2CGenbank:XP_015174265.1;Parent=rna-XM_015318779.1
NW_015148988.1	Gnomon	CDS	1822976	1823091	.	-	0	Name=XP_015174265.1;ID=cds-XP_015174265.1;Dbxref=GeneID:107065262%2CGenbank:XP_015174265.1;Parent=rna-XM_015318779.1
NW_015148988.1	Gnomon	CDS	1820773	1820932	.	-	0	Name=XP_015174265.1;ID=cds-XP_015174265.1;Dbxref=GeneID:107065262%2CGenbank:XP_015174265.1;Parent=rna-XM_015318779.1
NW_015148988.1	Gnomon	CDS	1819891	1819924	.	-	0	Name=XP_015174265.1;ID=cds-XP_015174265.1;Dbxref=GeneID:107065262%2CGenbank:XP_015174265.1;Parent=rna-XM_015318779.1
NW_015148988.1	Gnomon	CDS	1815321	1815462	.	-	0	Name=XP_015174265.1;ID=cds-XP_015174265.1;Dbxref=GeneID:107065262%2CGenbank:XP_015174265.1;Parent=rna-XM_015318779.1
NW_015148988.1	Gnomon	CDS	1815022	1815201	.	-	0	Name=XP_015174265.1;ID=cds-XP_015174265.1;Dbxref=GeneID:107065262%2CGenbank:XP_015174265.1;Parent=rna-XM_015318779.1
NW_015148988.1	Gnomon	CDS	1814285	1814677	.	-	0	Name=XP_015174265.1;ID=cds-XP_015174265.1;Dbxref=GeneID:107065262%2CGenbank:XP_015174265.1;Parent=rna-XM_015318779.1
NW_015148988.1	Gnomon	CDS	1814014	1814205	.	-	0	Name=XP_015174265.1;ID=cds-XP_015174265.1;Dbxref=GeneID:107065262%2CGenbank:XP_015174265.1;Parent=rna-XM_015318779.1
NW_015148988.1	Gnomon	CDS	1813889	1813950	.	-	0	Name=XP_015174265.1;ID=cds-XP_015174265.1;Dbxref=GeneID:107065262%2CGenbank:XP_015174265.1;Parent=rna-XM_015318779.1
NW_015148988.1	Gnomon	CDS	1813606	1813794	.	-	0	Name=XP_015174265.1;ID=cds-XP_015174265.1;Dbxref=GeneID:107065262%2CGenbank:XP_015174265.1;Parent=rna-XM_015318779.1
NW_015148988.1	Gnomon	CDS	1813353	1813524	.	-	0	Name=XP_015174265.1;ID=cds-XP_015174265.1;Dbxref=GeneID:107065262%2CGenbank:XP_015174265.1;Parent=rna-XM_015318779.1
NW_015148988.1	Gnomon	CDS	1813160	1813267	.	-	0	Name=XP_015174265.1;ID=cds-XP_015174265.1;Dbxref=GeneID:107065262%2CGenbank:XP_015174265.1;Parent=rna-XM_015318779.1
NW_015148988.1	Gnomon	CDS	1812986	1813056	.	-	0	Name=XP_015174265.1;ID=cds-XP_015174265.1;Dbxref=GeneID:107065262%2CGenbank:XP_015174265.1;Parent=rna-XM_015318779.1
NW_015148988.1	Gnomon	CDS	1812774	1812900	.	-	0	Name=XP_015174265.1;ID=cds-XP_015174265.1;Dbxref=GeneID:107065262%2CGenbank:XP_015174265.1;Parent=rna-XM_015318779.1
NW_015148988.1	Gnomon	CDS	1812448	1812700	.	-	0	Name=XP_015174265.1;ID=cds-XP_015174265.1;Dbxref=GeneID:107065262%2CGenbank:XP_015174265.1;Parent=rna-XM_015318779.1
NW_015148988.1	Gnomon	CDS	1811838	1811953	.	-	0	Name=XP_015174265.1;ID=cds-XP_015174265.1;Dbxref=GeneID:107065262%2CGenbank:XP_015174265.1;Parent=rna-XM_015318779.1
NW_015148988.1	Gnomon	CDS	1811624	1811762	.	-	0	Name=XP_015174265.1;ID=cds-XP_015174265.1;Dbxref=GeneID:107065262%2CGenbank:XP_015174265.1;Parent=rna-XM_015318779.1
NW_015148988.1	Gnomon	CDS	1811401	1811535	.	-	0	Name=XP_015174265.1;ID=cds-XP_015174265.1;Dbxref=GeneID:107065262%2CGenbank:XP_015174265.1;Parent=rna-XM_015318779.1
NW_015148988.1	Gnomon	CDS	1811177	1811324	.	-	0	Name=XP_015174265.1;ID=cds-XP_015174265.1;Dbxref=GeneID:107065262%2CGenbank:XP_015174265.1;Parent=rna-XM_015318779.1
NW_015148988.1	Gnomon	CDS	1810936	1811063	.	-	0	Name=XP_015174265.1;ID=cds-XP_015174265.1;Dbxref=GeneID:107065262%2CGenbank:XP_015174265.1;Parent=rna-XM_015318779.1
NW_015148988.1	Gnomon	CDS	1810682	1810816	.	-	0	Name=XP_015174265.1;ID=cds-XP_015174265.1;Dbxref=GeneID:107065262%2CGenbank:XP_015174265.1;Parent=rna-XM_015318779.1
NW_015148988.1	Gnomon	CDS	1810452	1810606	.	-	0	Name=XP_015174265.1;ID=cds-XP_015174265.1;Dbxref=GeneID:107065262%2CGenbank:XP_015174265.1;Parent=rna-XM_015318779.1
NW_015148988.1	Gnomon	CDS	1809868	1810240	.	-	0	Name=XP_015174265.1;ID=cds-XP_015174265.1;Dbxref=GeneID:107065262%2CGenbank:XP_015174265.1;Parent=rna-XM_015318779.1
NW_015148988.1	Gnomon	CDS	1808081	1809576	.	-	0	Name=XP_015174265.1;ID=cds-XP_015174265.1;Dbxref=GeneID:107065262%2CGenbank:XP_015174265.1;Parent=rna-XM_015318779.1
NW_015148988.1	Gnomon	CDS	1807754	1808011	.	-	0	Name=XP_015174265.1;ID=cds-XP_015174265.1;Dbxref=GeneID:107065262%2CGenbank:XP_015174265.1;Parent=rna-XM_015318779.1
NW_015148988.1	Gnomon	exon	2202062	2202405	.	+	.	ID=exon-XM_015318876.1-10;Dbxref=GeneID:107065300%2CGenbank:XM_015318876.1;Parent=rna-XM_015318876.1
NW_015148988.1	Gnomon	exon	2202486	2203787	.	+	.	ID=exon-XM_015318876.1-11;Dbxref=GeneID:107065300%2CGenbank:XM_015318876.1;Parent=rna-XM_015318876.1
NW_015148988.1	Gnomon	mRNA	1225418	1239537	.	-	.	Name=XM_015318734.1;ID=rna-XM_015318734.1;Dbxref=GeneID:107065233%2CGenbank:XM_015318734.1;Parent=gene-LOC107065233
NW_015148988.1	Gnomon	exon	464985	465119	.	+	.	ID=exon-XM_015318816.1-1;Dbxref=GeneID:107065277%2CGenbank:XM_015318816.1;Parent=rna-XM_015318816.1
NW_015148988.1	Gnomon	exon	618764	618952	.	+	.	ID=exon-XM_015318816.1-4;Dbxref=GeneID:107065277%2CGenbank:XM_015318816.1;Parent=rna-XM_015318816.1
NW_015148988.1	Gnomon	exon	638594	638731	.	+	.	ID=exon-XM_015318816.1-5;Dbxref=GeneID:107065277%2CGenbank:XM_015318816.1;Parent=rna-XM_015318816.1
NW_015148988.1	Gnomon	exon	562171	562275	.	+	.	ID=exon-XM_015318816.1-2;Dbxref=GeneID:107065277%2CGenbank:XM_015318816.1;Parent=rna-XM_015318816.1
NW_015148988.1	Gnomon	exon	590504	590653	.	+	.	ID=exon-XM_015318816.1-3;Dbxref=GeneID:107065277%2CGenbank:XM_015318816.1;Parent=rna-XM_015318816.1
NW_015148988.1	Gnomon	exon	665816	666053	.	+	.	ID=exon-XM_015318816.1-8;Dbxref=GeneID:107065277%2CGenbank:XM_015318816.1;Parent=rna-XM_015318816.1
NW_015148988.1	Gnomon	exon	666505	666549	.	+	.	ID=exon-XM_015318816.1-9;Dbxref=GeneID:107065277%2CGenbank:XM_015318816.1;Parent=rna-XM_015318816.1
NW_015148988.1	Gnomon	exon	653385	653436	.	+	.	ID=exon-XM_015318816.1-6;Dbxref=GeneID:107065277%2CGenbank:XM_015318816.1;Parent=rna-XM_015318816.1
NW_015148988.1	Gnomon	exon	660442	660500	.	+	.	ID=exon-XM_015318816.1-7;Dbxref=GeneID:107065277%2CGenbank:XM_015318816.1;Parent=rna-XM_015318816.1
NW_015148988.1	Gnomon	exon	1327293	1327372	.	-	.	ID=exon-XM_015318688.1-5;Dbxref=GeneID:107065216%2CGenbank:XM_015318688.1;Parent=rna-XM_015318688.1
NW_015148988.1	Gnomon	exon	1326396	1326475	.	-	.	ID=exon-XM_015318688.1-6;Dbxref=GeneID:107065216%2CGenbank:XM_015318688.1;Parent=rna-XM_015318688.1
NW_015148988.1	Gnomon	exon	1325836	1326076	.	-	.	ID=exon-XM_015318688.1-7;Dbxref=GeneID:107065216%2CGenbank:XM_015318688.1;Parent=rna-XM_015318688.1
NW_015148988.1	Gnomon	exon	1325303	1325578	.	-	.	ID=exon-XM_015318688.1-8;Dbxref=GeneID:107065216%2CGenbank:XM_015318688.1;Parent=rna-XM_015318688.1
NW_015148988.1	Gnomon	exon	1350560	1350708	.	-	.	ID=exon-XM_015318688.1-1;Dbxref=GeneID:107065216%2CGenbank:XM_015318688.1;Parent=rna-XM_015318688.1
NW_015148988.1	Gnomon	exon	1350191	1350334	.	-	.	ID=exon-XM_015318688.1-2;Dbxref=GeneID:107065216%2CGenbank:XM_015318688.1;Parent=rna-XM_015318688.1
NW_015148988.1	Gnomon	exon	1334152	1334307	.	-	.	ID=exon-XM_015318688.1-3;Dbxref=GeneID:107065216%2CGenbank:XM_015318688.1;Parent=rna-XM_015318688.1
NW_015148988.1	Gnomon	exon	1332112	1332211	.	-	.	ID=exon-XM_015318688.1-4;Dbxref=GeneID:107065216%2CGenbank:XM_015318688.1;Parent=rna-XM_015318688.1
NW_015148988.1	Gnomon	exon	1325019	1325184	.	-	.	ID=exon-XM_015318688.1-9;Dbxref=GeneID:107065216%2CGenbank:XM_015318688.1;Parent=rna-XM_015318688.1
NW_015148988.1	Gnomon	exon	1677872	1677907	.	-	.	ID=exon-XM_015318764.1-2;Dbxref=GeneID:107065254%2CGenbank:XM_015318764.1;Parent=rna-XM_015318764.1
NW_015148988.1	Gnomon	exon	1677378	1677570	.	-	.	ID=exon-XM_015318764.1-3;Dbxref=GeneID:107065254%2CGenbank:XM_015318764.1;Parent=rna-XM_015318764.1
NW_015148988.1	Gnomon	exon	1676919	1677177	.	-	.	ID=exon-XM_015318764.1-4;Dbxref=GeneID:107065254%2CGenbank:XM_015318764.1;Parent=rna-XM_015318764.1
NW_015148988.1	Gnomon	exon	1676323	1676688	.	-	.	ID=exon-XM_015318764.1-5;Dbxref=GeneID:107065254%2CGenbank:XM_015318764.1;Parent=rna-XM_015318764.1
NW_015148988.1	Gnomon	exon	1676135	1676239	.	-	.	ID=exon-XM_015318764.1-6;Dbxref=GeneID:107065254%2CGenbank:XM_015318764.1;Parent=rna-XM_015318764.1
NW_015148988.1	Gnomon	exon	1675323	1676040	.	-	.	ID=exon-XM_015318764.1-7;Dbxref=GeneID:107065254%2CGenbank:XM_015318764.1;Parent=rna-XM_015318764.1
NW_015148988.1	Gnomon	exon	1677998	1678082	.	-	.	ID=exon-XM_015318764.1-1;Dbxref=GeneID:107065254%2CGenbank:XM_015318764.1;Parent=rna-XM_015318764.1
NW_015148988.1	Gnomon	CDS	2196106	2196148	.	+	0	Name=XP_015174360.1;ID=cds-XP_015174360.1;Dbxref=GeneID:107065300%2CGenbank:XP_015174360.1;Parent=rna-XM_015318874.1
NW_015148988.1	Gnomon	CDS	2196961	2197247	.	+	0	Name=XP_015174360.1;ID=cds-XP_015174360.1;Dbxref=GeneID:107065300%2CGenbank:XP_015174360.1;Parent=rna-XM_015318874.1
NW_015148988.1	Gnomon	CDS	2197330	2197461	.	+	0	Name=XP_015174360.1;ID=cds-XP_015174360.1;Dbxref=GeneID:107065300%2CGenbank:XP_015174360.1;Parent=rna-XM_015318874.1
NW_015148988.1	Gnomon	CDS	2198099	2198125	.	+	0	Name=XP_015174360.1;ID=cds-XP_015174360.1;Dbxref=GeneID:107065300%2CGenbank:XP_015174360.1;Parent=rna-XM_015318874.1
NW_015148988.1	Gnomon	CDS	2199604	2199771	.	+	0	Name=XP_015174360.1;ID=cds-XP_015174360.1;Dbxref=GeneID:107065300%2CGenbank:XP_015174360.1;Parent=rna-XM_015318874.1
NW_015148988.1	Gnomon	CDS	2199886	2199957	.	+	0	Name=XP_015174360.1;ID=cds-XP_015174360.1;Dbxref=GeneID:107065300%2CGenbank:XP_015174360.1;Parent=rna-XM_015318874.1
NW_015148988.1	Gnomon	CDS	2200053	2200177	.	+	0	Name=XP_015174360.1;ID=cds-XP_015174360.1;Dbxref=GeneID:107065300%2CGenbank:XP_015174360.1;Parent=rna-XM_015318874.1
NW_015148988.1	Gnomon	CDS	2200266	2200390	.	+	0	Name=XP_015174360.1;ID=cds-XP_015174360.1;Dbxref=GeneID:107065300%2CGenbank:XP_015174360.1;Parent=rna-XM_015318874.1
NW_015148988.1	Gnomon	CDS	2201293	2201595	.	+	0	Name=XP_015174360.1;ID=cds-XP_015174360.1;Dbxref=GeneID:107065300%2CGenbank:XP_015174360.1;Parent=rna-XM_015318874.1
NW_015148988.1	Gnomon	CDS	2202062	2202405	.	+	0	Name=XP_015174360.1;ID=cds-XP_015174360.1;Dbxref=GeneID:107065300%2CGenbank:XP_015174360.1;Parent=rna-XM_015318874.1
NW_015148988.1	Gnomon	CDS	2202486	2202662	.	+	0	Name=XP_015174360.1;ID=cds-XP_015174360.1;Dbxref=GeneID:107065300%2CGenbank:XP_015174360.1;Parent=rna-XM_015318874.1
NW_015148988.1	Gnomon	CDS	1796153	1796507	.	+	0	Name=XP_015174266.1;ID=cds-XP_015174266.1;Dbxref=GeneID:107065264%2CGenbank:XP_015174266.1;Parent=rna-XM_015318780.1
NW_015148988.1	Gnomon	CDS	1798797	1798940	.	+	0	Name=XP_015174266.1;ID=cds-XP_015174266.1;Dbxref=GeneID:107065264%2CGenbank:XP_015174266.1;Parent=rna-XM_015318780.1
NW_015148988.1	Gnomon	CDS	1799713	1799911	.	+	0	Name=XP_015174266.1;ID=cds-XP_015174266.1;Dbxref=GeneID:107065264%2CGenbank:XP_015174266.1;Parent=rna-XM_015318780.1
NW_015148988.1	Gnomon	CDS	1800598	1800785	.	+	0	Name=XP_015174266.1;ID=cds-XP_015174266.1;Dbxref=GeneID:107065264%2CGenbank:XP_015174266.1;Parent=rna-XM_015318780.1
NW_015148988.1	Gnomon	CDS	1802100	1802298	.	+	0	Name=XP_015174266.1;ID=cds-XP_015174266.1;Dbxref=GeneID:107065264%2CGenbank:XP_015174266.1;Parent=rna-XM_015318780.1
NW_015148988.1	Gnomon	CDS	1802917	1803079	.	+	0	Name=XP_015174266.1;ID=cds-XP_015174266.1;Dbxref=GeneID:107065264%2CGenbank:XP_015174266.1;Parent=rna-XM_015318780.1
NW_015148988.1	Gnomon	CDS	1803474	1803640	.	+	0	Name=XP_015174266.1;ID=cds-XP_015174266.1;Dbxref=GeneID:107065264%2CGenbank:XP_015174266.1;Parent=rna-XM_015318780.1
NW_015148988.1	Gnomon	CDS	1804207	1804285	.	+	0	Name=XP_015174266.1;ID=cds-XP_015174266.1;Dbxref=GeneID:107065264%2CGenbank:XP_015174266.1;Parent=rna-XM_015318780.1
NW_015148988.1	Gnomon	CDS	1804427	1804624	.	+	0	Name=XP_015174266.1;ID=cds-XP_015174266.1;Dbxref=GeneID:107065264%2CGenbank:XP_015174266.1;Parent=rna-XM_015318780.1
NW_015148988.1	Gnomon	CDS	1805265	1805381	.	+	0	Name=XP_015174266.1;ID=cds-XP_015174266.1;Dbxref=GeneID:107065264%2CGenbank:XP_015174266.1;Parent=rna-XM_015318780.1
NW_015148988.1	Gnomon	exon	270949	271089	.	+	.	ID=exon-XM_015318640.1-1;Dbxref=GeneID:107065190%2CGenbank:XM_015318640.1;Parent=rna-XM_015318640.1
NW_015148988.1	Gnomon	exon	271209	271445	.	+	.	ID=exon-XM_015318640.1-2;Dbxref=GeneID:107065190%2CGenbank:XM_015318640.1;Parent=rna-XM_015318640.1
NW_015148988.1	Gnomon	exon	271574	271771	.	+	.	ID=exon-XM_015318640.1-3;Dbxref=GeneID:107065190%2CGenbank:XM_015318640.1;Parent=rna-XM_015318640.1
NW_015148988.1	Gnomon	exon	271855	272036	.	+	.	ID=exon-XM_015318640.1-4;Dbxref=GeneID:107065190%2CGenbank:XM_015318640.1;Parent=rna-XM_015318640.1
NW_015148988.1	Gnomon	exon	272181	272343	.	+	.	ID=exon-XM_015318640.1-5;Dbxref=GeneID:107065190%2CGenbank:XM_015318640.1;Parent=rna-XM_015318640.1
NW_015148988.1	Gnomon	mRNA	1225418	1268884	.	-	.	Name=XM_015318733.1;ID=rna-XM_015318733.1;Dbxref=GeneID:107065233%2CGenbank:XM_015318733.1;Parent=gene-LOC107065233
NW_015148988.1	Gnomon	CDS	1791896	1791941	.	+	0	Name=XP_015174267.1;ID=cds-XP_015174267.1;Dbxref=GeneID:107065264%2CGenbank:XP_015174267.1;Parent=rna-XM_015318781.1
NW_015148988.1	Gnomon	CDS	1796364	1796507	.	+	0	Name=XP_015174267.1;ID=cds-XP_015174267.1;Dbxref=GeneID:107065264%2CGenbank:XP_015174267.1;Parent=rna-XM_015318781.1
NW_015148988.1	Gnomon	CDS	1798797	1798940	.	+	0	Name=XP_015174267.1;ID=cds-XP_015174267.1;Dbxref=GeneID:107065264%2CGenbank:XP_015174267.1;Parent=rna-XM_015318781.1
NW_015148988.1	Gnomon	CDS	1799713	1799911	.	+	0	Name=XP_015174267.1;ID=cds-XP_015174267.1;Dbxref=GeneID:107065264%2CGenbank:XP_015174267.1;Parent=rna-XM_015318781.1
NW_015148988.1	Gnomon	CDS	1800598	1800785	.	+	0	Name=XP_015174267.1;ID=cds-XP_015174267.1;Dbxref=GeneID:107065264%2CGenbank:XP_015174267.1;Parent=rna-XM_015318781.1
NW_015148988.1	Gnomon	CDS	1802100	1802298	.	+	0	Name=XP_015174267.1;ID=cds-XP_015174267.1;Dbxref=GeneID:107065264%2CGenbank:XP_015174267.1;Parent=rna-XM_015318781.1
NW_015148988.1	Gnomon	CDS	1802917	1803079	.	+	0	Name=XP_015174267.1;ID=cds-XP_015174267.1;Dbxref=GeneID:107065264%2CGenbank:XP_015174267.1;Parent=rna-XM_015318781.1
NW_015148988.1	Gnomon	CDS	1803474	1803640	.	+	0	Name=XP_015174267.1;ID=cds-XP_015174267.1;Dbxref=GeneID:107065264%2CGenbank:XP_015174267.1;Parent=rna-XM_015318781.1
NW_015148988.1	Gnomon	CDS	1804207	1804285	.	+	0	Name=XP_015174267.1;ID=cds-XP_015174267.1;Dbxref=GeneID:107065264%2CGenbank:XP_015174267.1;Parent=rna-XM_015318781.1
NW_015148988.1	Gnomon	CDS	1804427	1804624	.	+	0	Name=XP_015174267.1;ID=cds-XP_015174267.1;Dbxref=GeneID:107065264%2CGenbank:XP_015174267.1;Parent=rna-XM_015318781.1
NW_015148988.1	Gnomon	CDS	1805265	1805381	.	+	0	Name=XP_015174267.1;ID=cds-XP_015174267.1;Dbxref=GeneID:107065264%2CGenbank:XP_015174267.1;Parent=rna-XM_015318781.1
NW_015148988.1	Gnomon	gene	184436	187818	.	-	.	Name=LOC107065189;ID=gene-LOC107065189;Dbxref=GeneID:107065189
NW_015148988.1	Gnomon	gene	270949	272343	.	+	.	Name=LOC107065190;ID=gene-LOC107065190;Dbxref=GeneID:107065190
NW_015148988.1	Gnomon	gene	710493	715115	.	+	.	Name=LOC107065191;ID=gene-LOC107065191;Dbxref=GeneID:107065191
NW_015148988.1	Gnomon	gene	1068292	1075256	.	-	.	Name=LOC107065192;ID=gene-LOC107065192;Dbxref=GeneID:107065192
NW_015148988.1	Gnomon	gene	1300169	1300729	.	-	.	Name=LOC107065193;ID=gene-LOC107065193;Dbxref=GeneID:107065193
NW_015148988.1	Gnomon	gene	1301580	1305326	.	+	.	Name=LOC107065194;ID=gene-LOC107065194;Dbxref=GeneID:107065194
NW_015148988.1	Gnomon	gene	1377408	1379734	.	+	.	Name=LOC107065195;ID=gene-LOC107065195;Dbxref=GeneID:107065195
NW_015148988.1	Gnomon	gene	1471925	1476010	.	+	.	Name=LOC107065196;ID=gene-LOC107065196;Dbxref=GeneID:107065196
NW_015148988.1	Gnomon	gene	1740594	1745942	.	+	.	Name=LOC107065197;ID=gene-LOC107065197;Dbxref=GeneID:107065197
NW_015148988.1	Gnomon	gene	1857236	1858421	.	-	.	Name=LOC107065198;ID=gene-LOC107065198;Dbxref=GeneID:107065198
NW_015148988.1	Gnomon	gene	2212193	2260875	.	-	.	Name=LOC107065199;ID=gene-LOC107065199;Dbxref=GeneID:107065199
NW_015148988.1	Gnomon	exon	188432	188930	.	+	.	ID=exon-XM_015318741.1-1;Dbxref=GeneID:107065241%2CGenbank:XM_015318741.1;Parent=rna-XM_015318741.1
NW_015148988.1	Gnomon	exon	191808	191947	.	+	.	ID=exon-XM_015318741.1-2;Dbxref=GeneID:107065241%2CGenbank:XM_015318741.1;Parent=rna-XM_015318741.1
NW_015148988.1	Gnomon	exon	193559	194196	.	+	.	ID=exon-XM_015318741.1-7;Dbxref=GeneID:107065241%2CGenbank:XM_015318741.1;Parent=rna-XM_015318741.1
NW_015148988.1	Gnomon	exon	192230	192353	.	+	.	ID=exon-XM_015318741.1-3;Dbxref=GeneID:107065241%2CGenbank:XM_015318741.1;Parent=rna-XM_015318741.1
NW_015148988.1	Gnomon	exon	192457	192563	.	+	.	ID=exon-XM_015318741.1-4;Dbxref=GeneID:107065241%2CGenbank:XM_015318741.1;Parent=rna-XM_015318741.1
NW_015148988.1	Gnomon	exon	192916	193089	.	+	.	ID=exon-XM_015318741.1-5;Dbxref=GeneID:107065241%2CGenbank:XM_015318741.1;Parent=rna-XM_015318741.1
NW_015148988.1	Gnomon	exon	193187	193341	.	+	.	ID=exon-XM_015318741.1-6;Dbxref=GeneID:107065241%2CGenbank:XM_015318741.1;Parent=rna-XM_015318741.1
NW_015148988.1	Gnomon	transcript	2417332	2426313	.	+	.	Name=XR_001475583.1;ID=rna-XR_001475583.1;Dbxref=GeneID:107065230%2CGenbank:XR_001475583.1;Parent=gene-LOC107065230
NW_015148988.1	Gnomon	exon	653385	653436	.	+	.	ID=exon-XM_015318815.1-7;Dbxref=GeneID:107065277%2CGenbank:XM_015318815.1;Parent=rna-XM_015318815.1
NW_015148988.1	Gnomon	exon	660442	660500	.	+	.	ID=exon-XM_015318815.1-8;Dbxref=GeneID:107065277%2CGenbank:XM_015318815.1;Parent=rna-XM_015318815.1
NW_015148988.1	Gnomon	exon	665816	666053	.	+	.	ID=exon-XM_015318815.1-9;Dbxref=GeneID:107065277%2CGenbank:XM_015318815.1;Parent=rna-XM_015318815.1
NW_015148988.1	Gnomon	exon	562171	562275	.	+	.	ID=exon-XM_015318815.1-3;Dbxref=GeneID:107065277%2CGenbank:XM_015318815.1;Parent=rna-XM_015318815.1
NW_015148988.1	Gnomon	exon	590504	590653	.	+	.	ID=exon-XM_015318815.1-4;Dbxref=GeneID:107065277%2CGenbank:XM_015318815.1;Parent=rna-XM_015318815.1
NW_015148988.1	Gnomon	exon	618764	618952	.	+	.	ID=exon-XM_015318815.1-5;Dbxref=GeneID:107065277%2CGenbank:XM_015318815.1;Parent=rna-XM_015318815.1
NW_015148988.1	Gnomon	exon	638594	638731	.	+	.	ID=exon-XM_015318815.1-6;Dbxref=GeneID:107065277%2CGenbank:XM_015318815.1;Parent=rna-XM_015318815.1
NW_015148988.1	Gnomon	exon	274880	274953	.	+	.	ID=exon-XM_015318815.1-1;Dbxref=GeneID:107065277%2CGenbank:XM_015318815.1;Parent=rna-XM_015318815.1
NW_015148988.1	Gnomon	exon	297031	297055	.	+	.	ID=exon-XM_015318815.1-2;Dbxref=GeneID:107065277%2CGenbank:XM_015318815.1;Parent=rna-XM_015318815.1
NW_015148988.1	Gnomon	mRNA	1274693	1277436	.	+	.	Name=XM_015318737.1;ID=rna-XM_015318737.1;Dbxref=GeneID:107065238%2CGenbank:XM_015318737.1;Parent=gene-LOC107065238
NW_015148988.1	Gnomon	exon	1311712	1311904	.	-	.	ID=exon-XM_015318687.1-1;Dbxref=GeneID:107065215%2CGenbank:XM_015318687.1;Parent=rna-XM_015318687.1
NW_015148988.1	Gnomon	CDS	270949	271089	.	+	0	Name=XP_015174126.1;ID=cds-XP_015174126.1;Dbxref=GeneID:107065190%2CGenbank:XP_015174126.1;Parent=rna-XM_015318640.1
NW_015148988.1	Gnomon	CDS	271209	271445	.	+	0	Name=XP_015174126.1;ID=cds-XP_015174126.1;Dbxref=GeneID:107065190%2CGenbank:XP_015174126.1;Parent=rna-XM_015318640.1
NW_015148988.1	Gnomon	CDS	271574	271771	.	+	0	Name=XP_015174126.1;ID=cds-XP_015174126.1;Dbxref=GeneID:107065190%2CGenbank:XP_015174126.1;Parent=rna-XM_015318640.1
NW_015148988.1	Gnomon	CDS	271855	272036	.	+	0	Name=XP_015174126.1;ID=cds-XP_015174126.1;Dbxref=GeneID:107065190%2CGenbank:XP_015174126.1;Parent=rna-XM_015318640.1
NW_015148988.1	Gnomon	CDS	272181	272343	.	+	0	Name=XP_015174126.1;ID=cds-XP_015174126.1;Dbxref=GeneID:107065190%2CGenbank:XP_015174126.1;Parent=rna-XM_015318640.1
NW_015148988.1	Gnomon	exon	1308645	1308921	.	-	.	ID=exon-XM_015318687.1-6;Dbxref=GeneID:107065215%2CGenbank:XM_015318687.1;Parent=rna-XM_015318687.1
NW_015148988.1	Gnomon	exon	1309987	1310466	.	-	.	ID=exon-XM_015318687.1-4;Dbxref=GeneID:107065215%2CGenbank:XM_015318687.1;Parent=rna-XM_015318687.1
NW_015148988.1	Gnomon	exon	1309614	1309860	.	-	.	ID=exon-XM_015318687.1-5;Dbxref=GeneID:107065215%2CGenbank:XM_015318687.1;Parent=rna-XM_015318687.1
NW_015148988.1	Gnomon	exon	1311447	1311631	.	-	.	ID=exon-XM_015318687.1-2;Dbxref=GeneID:107065215%2CGenbank:XM_015318687.1;Parent=rna-XM_015318687.1
NW_015148988.1	Gnomon	exon	1310859	1310971	.	-	.	ID=exon-XM_015318687.1-3;Dbxref=GeneID:107065215%2CGenbank:XM_015318687.1;Parent=rna-XM_015318687.1
NW_015148988.1	Gnomon	exon	2433376	2434313	.	-	.	ID=exon-XM_015318730.1-10;Dbxref=GeneID:107065231%2CGenbank:XM_015318730.1;Parent=rna-XM_015318730.1
NW_015148988.1	Gnomon	exon	2432452	2433299	.	-	.	ID=exon-XM_015318730.1-11;Dbxref=GeneID:107065231%2CGenbank:XM_015318730.1;Parent=rna-XM_015318730.1
NW_015148988.1	Gnomon	mRNA	1736149	1740145	.	-	.	Name=XM_015318830.1;ID=rna-XM_015318830.1;Dbxref=GeneID:107065284%2CGenbank:XM_015318830.1;Parent=gene-LOC107065284
NW_015148988.1	Gnomon	CDS	739232	739390	.	-	0	Name=XP_015174366.1;ID=cds-XP_015174366.1;Dbxref=GeneID:107065303%2CGenbank:XP_015174366.1;Parent=rna-XM_015318880.1
NW_015148988.1	Gnomon	CDS	738815	739073	.	-	0	Name=XP_015174366.1;ID=cds-XP_015174366.1;Dbxref=GeneID:107065303%2CGenbank:XP_015174366.1;Parent=rna-XM_015318880.1
NW_015148988.1	Gnomon	CDS	737845	738590	.	-	0	Name=XP_015174366.1;ID=cds-XP_015174366.1;Dbxref=GeneID:107065303%2CGenbank:XP_015174366.1;Parent=rna-XM_015318880.1
NW_015148988.1	Gnomon	exon	1778490	1779288	.	-	.	ID=exon-XM_015318916.1-1;Dbxref=GeneID:107065326%2CGenbank:XM_015318916.1;Parent=rna-XM_015318916.1
NW_015148988.1	Gnomon	exon	896301	898389	.	+	.	ID=exon-XM_015318845.1-15;Dbxref=GeneID:107065288%2CGenbank:XM_015318845.1;Parent=rna-XM_015318845.1
NW_015148988.1	Gnomon	exon	898480	898620	.	+	.	ID=exon-XM_015318845.1-16;Dbxref=GeneID:107065288%2CGenbank:XM_015318845.1;Parent=rna-XM_015318845.1
NW_015148988.1	Gnomon	exon	895414	895962	.	+	.	ID=exon-XM_015318845.1-13;Dbxref=GeneID:107065288%2CGenbank:XM_015318845.1;Parent=rna-XM_015318845.1
NW_015148988.1	Gnomon	exon	896036	896227	.	+	.	ID=exon-XM_015318845.1-14;Dbxref=GeneID:107065288%2CGenbank:XM_015318845.1;Parent=rna-XM_015318845.1
NW_015148988.1	Gnomon	exon	899231	899344	.	+	.	ID=exon-XM_015318845.1-19;Dbxref=GeneID:107065288%2CGenbank:XM_015318845.1;Parent=rna-XM_015318845.1
NW_015148988.1	Gnomon	exon	898696	898954	.	+	.	ID=exon-XM_015318845.1-17;Dbxref=GeneID:107065288%2CGenbank:XM_015318845.1;Parent=rna-XM_015318845.1
NW_015148988.1	Gnomon	exon	899037	899155	.	+	.	ID=exon-XM_015318845.1-18;Dbxref=GeneID:107065288%2CGenbank:XM_015318845.1;Parent=rna-XM_015318845.1
NW_015148988.1	Gnomon	exon	894356	894669	.	+	.	ID=exon-XM_015318845.1-11;Dbxref=GeneID:107065288%2CGenbank:XM_015318845.1;Parent=rna-XM_015318845.1
NW_015148988.1	Gnomon	exon	894752	895313	.	+	.	ID=exon-XM_015318845.1-12;Dbxref=GeneID:107065288%2CGenbank:XM_015318845.1;Parent=rna-XM_015318845.1
NW_015148988.1	Gnomon	exon	893367	894244	.	+	.	ID=exon-XM_015318845.1-10;Dbxref=GeneID:107065288%2CGenbank:XM_015318845.1;Parent=rna-XM_015318845.1
NW_015148988.1	Gnomon	exon	1798797	1798940	.	+	.	ID=exon-XM_015318788.1-2;Dbxref=GeneID:107065264%2CGenbank:XM_015318788.1;Parent=rna-XM_015318788.1
NW_015148988.1	Gnomon	exon	1799713	1799911	.	+	.	ID=exon-XM_015318788.1-3;Dbxref=GeneID:107065264%2CGenbank:XM_015318788.1;Parent=rna-XM_015318788.1
NW_015148988.1	Gnomon	exon	901100	901264	.	+	.	ID=exon-XM_015318845.1-24;Dbxref=GeneID:107065288%2CGenbank:XM_015318845.1;Parent=rna-XM_015318845.1
NW_015148988.1	Gnomon	exon	901565	901928	.	+	.	ID=exon-XM_015318845.1-25;Dbxref=GeneID:107065288%2CGenbank:XM_015318845.1;Parent=rna-XM_015318845.1
NW_015148988.1	Gnomon	exon	1795953	1796507	.	+	.	ID=exon-XM_015318788.1-1;Dbxref=GeneID:107065264%2CGenbank:XM_015318788.1;Parent=rna-XM_015318788.1
NW_015148988.1	Gnomon	exon	1802917	1803079	.	+	.	ID=exon-XM_015318788.1-6;Dbxref=GeneID:107065264%2CGenbank:XM_015318788.1;Parent=rna-XM_015318788.1
NW_015148988.1	Gnomon	exon	1803474	1803640	.	+	.	ID=exon-XM_015318788.1-7;Dbxref=GeneID:107065264%2CGenbank:XM_015318788.1;Parent=rna-XM_015318788.1
NW_015148988.1	Gnomon	exon	1800598	1800785	.	+	.	ID=exon-XM_015318788.1-4;Dbxref=GeneID:107065264%2CGenbank:XM_015318788.1;Parent=rna-XM_015318788.1
NW_015148988.1	Gnomon	exon	1802100	1802298	.	+	.	ID=exon-XM_015318788.1-5;Dbxref=GeneID:107065264%2CGenbank:XM_015318788.1;Parent=rna-XM_015318788.1
NW_015148988.1	Gnomon	exon	900450	900636	.	+	.	ID=exon-XM_015318845.1-22;Dbxref=GeneID:107065288%2CGenbank:XM_015318845.1;Parent=rna-XM_015318845.1
NW_015148988.1	Gnomon	exon	900713	900975	.	+	.	ID=exon-XM_015318845.1-23;Dbxref=GeneID:107065288%2CGenbank:XM_015318845.1;Parent=rna-XM_015318845.1
NW_015148988.1	Gnomon	exon	899986	900045	.	+	.	ID=exon-XM_015318845.1-20;Dbxref=GeneID:107065288%2CGenbank:XM_015318845.1;Parent=rna-XM_015318845.1
NW_015148988.1	Gnomon	exon	900174	900376	.	+	.	ID=exon-XM_015318845.1-21;Dbxref=GeneID:107065288%2CGenbank:XM_015318845.1;Parent=rna-XM_015318845.1
NW_015148988.1	Gnomon	exon	1804207	1804285	.	+	.	ID=exon-XM_015318788.1-8;Dbxref=GeneID:107065264%2CGenbank:XM_015318788.1;Parent=rna-XM_015318788.1
NW_015148988.1	Gnomon	exon	1804346	1804515	.	+	.	ID=exon-XM_015318788.1-9;Dbxref=GeneID:107065264%2CGenbank:XM_015318788.1;Parent=rna-XM_015318788.1
NW_015148988.1	Gnomon	transcript	2432452	2436635	.	-	.	Name=XR_001475584.1;ID=rna-XR_001475584.1;Dbxref=GeneID:107065231%2CGenbank:XR_001475584.1;Parent=gene-LOC107065231
NW_015148988.1	Gnomon	exon	2103074	2104108	.	-	.	ID=exon-XM_015318863.1-1;Dbxref=GeneID:107065297%2CGenbank:XM_015318863.1;Parent=rna-XM_015318863.1
NW_015148988.1	Gnomon	exon	1884439	1884502	.	-	.	ID=exon-XM_015318863.1-2;Dbxref=GeneID:107065297%2CGenbank:XM_015318863.1;Parent=rna-XM_015318863.1
NW_015148988.1	Gnomon	exon	1876885	1877065	.	-	.	ID=exon-XM_015318863.1-3;Dbxref=GeneID:107065297%2CGenbank:XM_015318863.1;Parent=rna-XM_015318863.1
NW_015148988.1	Gnomon	exon	1875652	1875737	.	-	.	ID=exon-XM_015318863.1-4;Dbxref=GeneID:107065297%2CGenbank:XM_015318863.1;Parent=rna-XM_015318863.1
NW_015148988.1	Gnomon	exon	1875299	1875538	.	-	.	ID=exon-XM_015318863.1-5;Dbxref=GeneID:107065297%2CGenbank:XM_015318863.1;Parent=rna-XM_015318863.1
NW_015148988.1	Gnomon	exon	1874410	1874998	.	-	.	ID=exon-XM_015318863.1-6;Dbxref=GeneID:107065297%2CGenbank:XM_015318863.1;Parent=rna-XM_015318863.1
NW_015148988.1	Gnomon	CDS	1238247	1238847	.	-	0	Name=XP_015174220.1;ID=cds-XP_015174220.1;Dbxref=GeneID:107065233%2CGenbank:XP_015174220.1;Parent=rna-XM_015318734.1
NW_015148988.1	Gnomon	CDS	1237341	1237865	.	-	0	Name=XP_015174220.1;ID=cds-XP_015174220.1;Dbxref=GeneID:107065233%2CGenbank:XP_015174220.1;Parent=rna-XM_015318734.1
NW_015148988.1	Gnomon	CDS	1227834	1228597	.	-	0	Name=XP_015174220.1;ID=cds-XP_015174220.1;Dbxref=GeneID:107065233%2CGenbank:XP_015174220.1;Parent=rna-XM_015318734.1
NW_015148988.1	Gnomon	CDS	1226499	1226757	.	-	0	Name=XP_015174220.1;ID=cds-XP_015174220.1;Dbxref=GeneID:107065233%2CGenbank:XP_015174220.1;Parent=rna-XM_015318734.1
NW_015148988.1	Gnomon	CDS	1226214	1226314	.	-	0	Name=XP_015174220.1;ID=cds-XP_015174220.1;Dbxref=GeneID:107065233%2CGenbank:XP_015174220.1;Parent=rna-XM_015318734.1
NW_015148988.1	Gnomon	CDS	1225932	1226078	.	-	0	Name=XP_015174220.1;ID=cds-XP_015174220.1;Dbxref=GeneID:107065233%2CGenbank:XP_015174220.1;Parent=rna-XM_015318734.1
NW_015148988.1	Gnomon	mRNA	1274693	1277436	.	+	.	Name=XM_015318736.1;ID=rna-XM_015318736.1;Dbxref=GeneID:107065238%2CGenbank:XM_015318736.1;Parent=gene-LOC107065238
NW_015148988.1	Gnomon	mRNA	1218803	1220496	.	+	.	Name=XM_015318735.1;ID=rna-XM_015318735.1;Dbxref=GeneID:107065234%2CGenbank:XM_015318735.1;Parent=gene-LOC107065234
NW_015148988.1	Gnomon	CDS	739232	739390	.	-	0	Name=XP_015174367.1;ID=cds-XP_015174367.1;Dbxref=GeneID:107065303%2CGenbank:XP_015174367.1;Parent=rna-XM_015318881.1
NW_015148988.1	Gnomon	CDS	738815	739073	.	-	0	Name=XP_015174367.1;ID=cds-XP_015174367.1;Dbxref=GeneID:107065303%2CGenbank:XP_015174367.1;Parent=rna-XM_015318881.1
NW_015148988.1	Gnomon	CDS	737845	738590	.	-	0	Name=XP_015174367.1;ID=cds-XP_015174367.1;Dbxref=GeneID:107065303%2CGenbank:XP_015174367.1;Parent=rna-XM_015318881.1
NW_015148988.1	Gnomon	CDS	1219113	1219242	.	+	0	Name=XP_015174221.1;ID=cds-XP_015174221.1;Dbxref=GeneID:107065234%2CGenbank:XP_015174221.1;Parent=rna-XM_015318735.1
NW_015148988.1	Gnomon	CDS	1219754	1219897	.	+	0	Name=XP_015174221.1;ID=cds-XP_015174221.1;Dbxref=GeneID:107065234%2CGenbank:XP_015174221.1;Parent=rna-XM_015318735.1
NW_015148988.1	Gnomon	CDS	1219993	1220246	.	+	0	Name=XP_015174221.1;ID=cds-XP_015174221.1;Dbxref=GeneID:107065234%2CGenbank:XP_015174221.1;Parent=rna-XM_015318735.1
NW_015148988.1	Gnomon	CDS	710599	710610	.	+	0	Name=XP_015174127.1;ID=cds-XP_015174127.1;Dbxref=GeneID:107065191%2CGenbank:XP_015174127.1;Parent=rna-XM_015318641.1
NW_015148988.1	Gnomon	CDS	710923	711405	.	+	0	Name=XP_015174127.1;ID=cds-XP_015174127.1;Dbxref=GeneID:107065191%2CGenbank:XP_015174127.1;Parent=rna-XM_015318641.1
NW_015148988.1	Gnomon	CDS	711818	711914	.	+	0	Name=XP_015174127.1;ID=cds-XP_015174127.1;Dbxref=GeneID:107065191%2CGenbank:XP_015174127.1;Parent=rna-XM_015318641.1
NW_015148988.1	Gnomon	CDS	713105	713235	.	+	0	Name=XP_015174127.1;ID=cds-XP_015174127.1;Dbxref=GeneID:107065191%2CGenbank:XP_015174127.1;Parent=rna-XM_015318641.1
NW_015148988.1	Gnomon	CDS	713441	714149	.	+	0	Name=XP_015174127.1;ID=cds-XP_015174127.1;Dbxref=GeneID:107065191%2CGenbank:XP_015174127.1;Parent=rna-XM_015318641.1
NW_015148988.1	Gnomon	CDS	714862	715064	.	+	0	Name=XP_015174127.1;ID=cds-XP_015174127.1;Dbxref=GeneID:107065191%2CGenbank:XP_015174127.1;Parent=rna-XM_015318641.1
NW_015148988.1	Gnomon	exon	1804427	1804624	.	+	.	ID=exon-XM_015318781.1-10;Dbxref=GeneID:107065264%2CGenbank:XM_015318781.1;Parent=rna-XM_015318781.1
NW_015148988.1	Gnomon	exon	1805265	1805410	.	+	.	ID=exon-XM_015318781.1-11;Dbxref=GeneID:107065264%2CGenbank:XM_015318781.1;Parent=rna-XM_015318781.1
NW_015148988.1	Gnomon	lnc_RNA	2390133	2390989	.	-	.	Name=XR_001475581.1;ID=rna-XR_001475581.1;Dbxref=GeneID:107065229%2CGenbank:XR_001475581.1;Parent=gene-LOC107065229
NW_015148988.1	Gnomon	exon	1384174	1384422	.	+	.	ID=exon-XM_015318886.1-9;Dbxref=GeneID:107065305%2CGenbank:XM_015318886.1;Parent=rna-XM_015318886.1
NW_015148988.1	Gnomon	exon	1382239	1382439	.	+	.	ID=exon-XM_015318886.1-5;Dbxref=GeneID:107065305%2CGenbank:XM_015318886.1;Parent=rna-XM_015318886.1
NW_015148988.1	Gnomon	exon	1382514	1382678	.	+	.	ID=exon-XM_015318886.1-6;Dbxref=GeneID:107065305%2CGenbank:XM_015318886.1;Parent=rna-XM_015318886.1
NW_015148988.1	Gnomon	exon	1383419	1383601	.	+	.	ID=exon-XM_015318886.1-7;Dbxref=GeneID:107065305%2CGenbank:XM_015318886.1;Parent=rna-XM_015318886.1
NW_015148988.1	Gnomon	exon	1383695	1384111	.	+	.	ID=exon-XM_015318886.1-8;Dbxref=GeneID:107065305%2CGenbank:XM_015318886.1;Parent=rna-XM_015318886.1
NW_015148988.1	Gnomon	exon	1379708	1379922	.	+	.	ID=exon-XM_015318886.1-1;Dbxref=GeneID:107065305%2CGenbank:XM_015318886.1;Parent=rna-XM_015318886.1
NW_015148988.1	Gnomon	exon	1381242	1381478	.	+	.	ID=exon-XM_015318886.1-2;Dbxref=GeneID:107065305%2CGenbank:XM_015318886.1;Parent=rna-XM_015318886.1
NW_015148988.1	Gnomon	exon	1381550	1381837	.	+	.	ID=exon-XM_015318886.1-3;Dbxref=GeneID:107065305%2CGenbank:XM_015318886.1;Parent=rna-XM_015318886.1
NW_015148988.1	Gnomon	exon	1381910	1382165	.	+	.	ID=exon-XM_015318886.1-4;Dbxref=GeneID:107065305%2CGenbank:XM_015318886.1;Parent=rna-XM_015318886.1
NW_015148988.1	Gnomon	exon	2392981	2393366	.	+	.	ID=exon-XM_015318715.1-2;Dbxref=GeneID:107065227%2CGenbank:XM_015318715.1;Parent=rna-XM_015318715.1
NW_015148988.1	Gnomon	exon	2393463	2393570	.	+	.	ID=exon-XM_015318715.1-3;Dbxref=GeneID:107065227%2CGenbank:XM_015318715.1;Parent=rna-XM_015318715.1
NW_015148988.1	Gnomon	exon	2391353	2391598	.	+	.	ID=exon-XM_015318715.1-1;Dbxref=GeneID:107065227%2CGenbank:XM_015318715.1;Parent=rna-XM_015318715.1
NW_015148988.1	Gnomon	exon	2401111	2401256	.	+	.	ID=exon-XM_015318715.1-8;Dbxref=GeneID:107065227%2CGenbank:XM_015318715.1;Parent=rna-XM_015318715.1
NW_015148988.1	Gnomon	exon	2401399	2401514	.	+	.	ID=exon-XM_015318715.1-9;Dbxref=GeneID:107065227%2CGenbank:XM_015318715.1;Parent=rna-XM_015318715.1
NW_015148988.1	Gnomon	exon	2400594	2400799	.	+	.	ID=exon-XM_015318715.1-6;Dbxref=GeneID:107065227%2CGenbank:XM_015318715.1;Parent=rna-XM_015318715.1
NW_015148988.1	Gnomon	exon	2400872	2401021	.	+	.	ID=exon-XM_015318715.1-7;Dbxref=GeneID:107065227%2CGenbank:XM_015318715.1;Parent=rna-XM_015318715.1
NW_015148988.1	Gnomon	exon	2393709	2393885	.	+	.	ID=exon-XM_015318715.1-4;Dbxref=GeneID:107065227%2CGenbank:XM_015318715.1;Parent=rna-XM_015318715.1
NW_015148988.1	Gnomon	exon	2396228	2396363	.	+	.	ID=exon-XM_015318715.1-5;Dbxref=GeneID:107065227%2CGenbank:XM_015318715.1;Parent=rna-XM_015318715.1
NW_015148988.1	Gnomon	CDS	2196106	2196148	.	+	0	Name=XP_015174363.1;ID=cds-XP_015174363.1;Dbxref=GeneID:107065300%2CGenbank:XP_015174363.1;Parent=rna-XM_015318877.1
NW_015148988.1	Gnomon	CDS	2196961	2197247	.	+	0	Name=XP_015174363.1;ID=cds-XP_015174363.1;Dbxref=GeneID:107065300%2CGenbank:XP_015174363.1;Parent=rna-XM_015318877.1
NW_015148988.1	Gnomon	CDS	2197330	2197461	.	+	0	Name=XP_015174363.1;ID=cds-XP_015174363.1;Dbxref=GeneID:107065300%2CGenbank:XP_015174363.1;Parent=rna-XM_015318877.1
NW_015148988.1	Gnomon	CDS	2199604	2199771	.	+	0	Name=XP_015174363.1;ID=cds-XP_015174363.1;Dbxref=GeneID:107065300%2CGenbank:XP_015174363.1;Parent=rna-XM_015318877.1
NW_015148988.1	Gnomon	CDS	2199886	2199957	.	+	0	Name=XP_015174363.1;ID=cds-XP_015174363.1;Dbxref=GeneID:107065300%2CGenbank:XP_015174363.1;Parent=rna-XM_015318877.1
NW_015148988.1	Gnomon	CDS	2200053	2200177	.	+	0	Name=XP_015174363.1;ID=cds-XP_015174363.1;Dbxref=GeneID:107065300%2CGenbank:XP_015174363.1;Parent=rna-XM_015318877.1
NW_015148988.1	Gnomon	CDS	2200266	2200390	.	+	0	Name=XP_015174363.1;ID=cds-XP_015174363.1;Dbxref=GeneID:107065300%2CGenbank:XP_015174363.1;Parent=rna-XM_015318877.1
NW_015148988.1	Gnomon	CDS	2201419	2201595	.	+	0	Name=XP_015174363.1;ID=cds-XP_015174363.1;Dbxref=GeneID:107065300%2CGenbank:XP_015174363.1;Parent=rna-XM_015318877.1
NW_015148988.1	Gnomon	CDS	2202062	2202405	.	+	0	Name=XP_015174363.1;ID=cds-XP_015174363.1;Dbxref=GeneID:107065300%2CGenbank:XP_015174363.1;Parent=rna-XM_015318877.1
NW_015148988.1	Gnomon	CDS	2202486	2202662	.	+	0	Name=XP_015174363.1;ID=cds-XP_015174363.1;Dbxref=GeneID:107065300%2CGenbank:XP_015174363.1;Parent=rna-XM_015318877.1
NW_015148988.1	Gnomon	mRNA	1271171	1273710	.	-	.	Name=XM_015318739.1;ID=rna-XM_015318739.1;Dbxref=GeneID:107065239%2CGenbank:XM_015318739.1;Parent=gene-LOC107065239
NW_015148988.1	Gnomon	exon	714862	715115	.	+	.	ID=exon-XM_015318641.1-6;Dbxref=GeneID:107065191%2CGenbank:XM_015318641.1;Parent=rna-XM_015318641.1
NW_015148988.1	Gnomon	exon	713105	713235	.	+	.	ID=exon-XM_015318641.1-4;Dbxref=GeneID:107065191%2CGenbank:XM_015318641.1;Parent=rna-XM_015318641.1
NW_015148988.1	Gnomon	exon	713441	714149	.	+	.	ID=exon-XM_015318641.1-5;Dbxref=GeneID:107065191%2CGenbank:XM_015318641.1;Parent=rna-XM_015318641.1
NW_015148988.1	Gnomon	exon	710923	711405	.	+	.	ID=exon-XM_015318641.1-2;Dbxref=GeneID:107065191%2CGenbank:XM_015318641.1;Parent=rna-XM_015318641.1
NW_015148988.1	Gnomon	exon	711818	711914	.	+	.	ID=exon-XM_015318641.1-3;Dbxref=GeneID:107065191%2CGenbank:XM_015318641.1;Parent=rna-XM_015318641.1
NW_015148988.1	Gnomon	exon	710493	710610	.	+	.	ID=exon-XM_015318641.1-1;Dbxref=GeneID:107065191%2CGenbank:XM_015318641.1;Parent=rna-XM_015318641.1
NW_015148988.1	Gnomon	exon	2390555	2390989	.	-	.	ID=exon-XR_001475581.1-1;Dbxref=GeneID:107065229%2CGenbank:XR_001475581.1;Parent=rna-XR_001475581.1
NW_015148988.1	Gnomon	exon	2390133	2390429	.	-	.	ID=exon-XR_001475581.1-2;Dbxref=GeneID:107065229%2CGenbank:XR_001475581.1;Parent=rna-XR_001475581.1
NW_015148988.1	Gnomon	mRNA	1736149	1740067	.	-	.	Name=XM_015318832.1;ID=rna-XM_015318832.1;Dbxref=GeneID:107065284%2CGenbank:XM_015318832.1;Parent=gene-LOC107065284
NW_015148988.1	Gnomon	exon	2423253	2423435	.	+	.	ID=exon-XM_015318727.1-14;Dbxref=GeneID:107065230%2CGenbank:XM_015318727.1;Parent=rna-XM_015318727.1
NW_015148988.1	Gnomon	exon	2423521	2423650	.	+	.	ID=exon-XM_015318727.1-15;Dbxref=GeneID:107065230%2CGenbank:XM_015318727.1;Parent=rna-XM_015318727.1
NW_015148988.1	Gnomon	exon	2422601	2422846	.	+	.	ID=exon-XM_015318727.1-12;Dbxref=GeneID:107065230%2CGenbank:XM_015318727.1;Parent=rna-XM_015318727.1
NW_015148988.1	Gnomon	exon	2422961	2423181	.	+	.	ID=exon-XM_015318727.1-13;Dbxref=GeneID:107065230%2CGenbank:XM_015318727.1;Parent=rna-XM_015318727.1
NW_015148988.1	Gnomon	exon	2422016	2422247	.	+	.	ID=exon-XM_015318727.1-10;Dbxref=GeneID:107065230%2CGenbank:XM_015318727.1;Parent=rna-XM_015318727.1
NW_015148988.1	Gnomon	exon	2422329	2422514	.	+	.	ID=exon-XM_015318727.1-11;Dbxref=GeneID:107065230%2CGenbank:XM_015318727.1;Parent=rna-XM_015318727.1
NW_015148988.1	Gnomon	exon	2423757	2423941	.	+	.	ID=exon-XM_015318727.1-16;Dbxref=GeneID:107065230%2CGenbank:XM_015318727.1;Parent=rna-XM_015318727.1
NW_015148988.1	Gnomon	exon	2425061	2425197	.	+	.	ID=exon-XM_015318727.1-17;Dbxref=GeneID:107065230%2CGenbank:XM_015318727.1;Parent=rna-XM_015318727.1
NW_015148988.1	Gnomon	exon	2422601	2422846	.	+	.	ID=exon-XR_001475583.1-12;Dbxref=GeneID:107065230%2CGenbank:XR_001475583.1;Parent=rna-XR_001475583.1
NW_015148988.1	Gnomon	exon	2422961	2423181	.	+	.	ID=exon-XR_001475583.1-13;Dbxref=GeneID:107065230%2CGenbank:XR_001475583.1;Parent=rna-XR_001475583.1
NW_015148988.1	Gnomon	exon	2422016	2422247	.	+	.	ID=exon-XR_001475583.1-10;Dbxref=GeneID:107065230%2CGenbank:XR_001475583.1;Parent=rna-XR_001475583.1
NW_015148988.1	Gnomon	exon	2422329	2422514	.	+	.	ID=exon-XR_001475583.1-11;Dbxref=GeneID:107065230%2CGenbank:XR_001475583.1;Parent=rna-XR_001475583.1
NW_015148988.1	Gnomon	exon	2426230	2426313	.	+	.	ID=exon-XR_001475583.1-18;Dbxref=GeneID:107065230%2CGenbank:XR_001475583.1;Parent=rna-XR_001475583.1
NW_015148988.1	Gnomon	exon	2423757	2423941	.	+	.	ID=exon-XR_001475583.1-16;Dbxref=GeneID:107065230%2CGenbank:XR_001475583.1;Parent=rna-XR_001475583.1
NW_015148988.1	Gnomon	exon	2425110	2425249	.	+	.	ID=exon-XR_001475583.1-17;Dbxref=GeneID:107065230%2CGenbank:XR_001475583.1;Parent=rna-XR_001475583.1
NW_015148988.1	Gnomon	exon	2423253	2423435	.	+	.	ID=exon-XR_001475583.1-14;Dbxref=GeneID:107065230%2CGenbank:XR_001475583.1;Parent=rna-XR_001475583.1
NW_015148988.1	Gnomon	exon	2423521	2423650	.	+	.	ID=exon-XR_001475583.1-15;Dbxref=GeneID:107065230%2CGenbank:XR_001475583.1;Parent=rna-XR_001475583.1
NW_015148988.1	Gnomon	exon	1324213	1324488	.	-	.	ID=exon-XM_015318689.1-10;Dbxref=GeneID:107065216%2CGenbank:XM_015318689.1;Parent=rna-XM_015318689.1
NW_015148988.1	Gnomon	exon	1322330	1324128	.	-	.	ID=exon-XM_015318689.1-11;Dbxref=GeneID:107065216%2CGenbank:XM_015318689.1;Parent=rna-XM_015318689.1
NW_015148988.1	Gnomon	exon	1321207	1322232	.	-	.	ID=exon-XM_015318689.1-12;Dbxref=GeneID:107065216%2CGenbank:XM_015318689.1;Parent=rna-XM_015318689.1
NW_015148988.1	Gnomon	exon	1375784	1376055	.	+	.	ID=exon-XM_015318904.1-10;Dbxref=GeneID:107065317%2CGenbank:XM_015318904.1;Parent=rna-XM_015318904.1
NW_015148988.1	Gnomon	transcript	2417332	2425547	.	+	.	Name=XR_001475582.1;ID=rna-XR_001475582.1;Dbxref=GeneID:107065230%2CGenbank:XR_001475582.1;Parent=gene-LOC107065230
NW_015148988.1	RefSeq	cDNA_match	1398272	1399131	.	-	.	ID=44aa9037-5bd1-4de1-a9b0-c2f17f6bfc7c;Target=XM_015318924.1 311 1170
NW_015148988.1	RefSeq	cDNA_match	1398003	1398187	.	-	.	ID=44aa9037-5bd1-4de1-a9b0-c2f17f6bfc7c;Target=XM_015318924.1 311 1170
NW_015148988.1	RefSeq	cDNA_match	1397631	1397937	.	-	.	ID=44aa9037-5bd1-4de1-a9b0-c2f17f6bfc7c;Target=XM_015318924.1 311 1170
NW_015148988.1	Gnomon	exon	1136988	1137280	.	+	.	ID=exon-XM_015318940.1-1;Dbxref=GeneID:107065341%2CGenbank:XM_015318940.1;Parent=rna-XM_015318940.1
NW_015148988.1	Gnomon	exon	1138871	1139174	.	+	.	ID=exon-XM_015318940.1-2;Dbxref=GeneID:107065341%2CGenbank:XM_015318940.1;Parent=rna-XM_015318940.1
NW_015148988.1	Gnomon	exon	1139788	1139861	.	+	.	ID=exon-XM_015318940.1-3;Dbxref=GeneID:107065341%2CGenbank:XM_015318940.1;Parent=rna-XM_015318940.1
NW_015148988.1	Gnomon	CDS	744049	744145	.	-	0	Name=XP_015174364.1;ID=cds-XP_015174364.1;Dbxref=GeneID:107065302%2CGenbank:XP_015174364.1;Parent=rna-XM_015318878.1
NW_015148988.1	Gnomon	CDS	743271	743795	.	-	0	Name=XP_015174364.1;ID=cds-XP_015174364.1;Dbxref=GeneID:107065302%2CGenbank:XP_015174364.1;Parent=rna-XM_015318878.1
NW_015148988.1	Gnomon	CDS	742565	743188	.	-	0	Name=XP_015174364.1;ID=cds-XP_015174364.1;Dbxref=GeneID:107065302%2CGenbank:XP_015174364.1;Parent=rna-XM_015318878.1
NW_015148988.1	Gnomon	CDS	741535	742467	.	-	0	Name=XP_015174364.1;ID=cds-XP_015174364.1;Dbxref=GeneID:107065302%2CGenbank:XP_015174364.1;Parent=rna-XM_015318878.1
NW_015148988.1	Gnomon	CDS	741162	741466	.	-	0	Name=XP_015174364.1;ID=cds-XP_015174364.1;Dbxref=GeneID:107065302%2CGenbank:XP_015174364.1;Parent=rna-XM_015318878.1
NW_015148988.1	Gnomon	CDS	740656	740811	.	-	0	Name=XP_015174364.1;ID=cds-XP_015174364.1;Dbxref=GeneID:107065302%2CGenbank:XP_015174364.1;Parent=rna-XM_015318878.1
NW_015148988.1	Gnomon	CDS	740217	740570	.	-	0	Name=XP_015174364.1;ID=cds-XP_015174364.1;Dbxref=GeneID:107065302%2CGenbank:XP_015174364.1;Parent=rna-XM_015318878.1
NW_015148988.1	Gnomon	CDS	187403	187818	.	-	0	Name=XP_015174125.1;ID=cds-XP_015174125.1;Dbxref=GeneID:107065189%2CGenbank:XP_015174125.1;Parent=rna-XM_015318639.1
NW_015148988.1	Gnomon	CDS	186896	187233	.	-	0	Name=XP_015174125.1;ID=cds-XP_015174125.1;Dbxref=GeneID:107065189%2CGenbank:XP_015174125.1;Parent=rna-XM_015318639.1
NW_015148988.1	Gnomon	CDS	186499	186830	.	-	0	Name=XP_015174125.1;ID=cds-XP_015174125.1;Dbxref=GeneID:107065189%2CGenbank:XP_015174125.1;Parent=rna-XM_015318639.1
NW_015148988.1	Gnomon	CDS	186245	186426	.	-	0	Name=XP_015174125.1;ID=cds-XP_015174125.1;Dbxref=GeneID:107065189%2CGenbank:XP_015174125.1;Parent=rna-XM_015318639.1
NW_015148988.1	Gnomon	CDS	185894	186105	.	-	0	Name=XP_015174125.1;ID=cds-XP_015174125.1;Dbxref=GeneID:107065189%2CGenbank:XP_015174125.1;Parent=rna-XM_015318639.1
NW_015148988.1	Gnomon	CDS	185472	185807	.	-	0	Name=XP_015174125.1;ID=cds-XP_015174125.1;Dbxref=GeneID:107065189%2CGenbank:XP_015174125.1;Parent=rna-XM_015318639.1
NW_015148988.1	Gnomon	CDS	185253	185375	.	-	0	Name=XP_015174125.1;ID=cds-XP_015174125.1;Dbxref=GeneID:107065189%2CGenbank:XP_015174125.1;Parent=rna-XM_015318639.1
NW_015148988.1	Gnomon	CDS	184996	185163	.	-	0	Name=XP_015174125.1;ID=cds-XP_015174125.1;Dbxref=GeneID:107065189%2CGenbank:XP_015174125.1;Parent=rna-XM_015318639.1
NW_015148988.1	Gnomon	CDS	184515	184702	.	-	0	Name=XP_015174125.1;ID=cds-XP_015174125.1;Dbxref=GeneID:107065189%2CGenbank:XP_015174125.1;Parent=rna-XM_015318639.1
NW_015148988.1	Gnomon	mRNA	1736149	1740082	.	-	.	Name=XM_015318831.1;ID=rna-XM_015318831.1;Dbxref=GeneID:107065284%2CGenbank:XM_015318831.1;Parent=gene-LOC107065284
NW_015148988.1	Gnomon	exon	1456070	1456325	.	-	.	ID=exon-XM_015318909.1-14;Dbxref=GeneID:107065320%2CGenbank:XM_015318909.1;Note=The sequence of the model RefSeq transcript was modified relative to this genomic sequence to represent the inferred CDS: added 127 bases not found in genome assembly;Parent=rna-XM_015318909.1
NW_015148988.1	Gnomon	exon	1161826	1162227	.	-	.	ID=exon-XM_015318664.1-1;Dbxref=GeneID:107065206%2CGenbank:XM_015318664.1;Parent=rna-XM_015318664.1
NW_015148988.1	Gnomon	exon	1148564	1148918	.	-	.	ID=exon-XM_015318664.1-2;Dbxref=GeneID:107065206%2CGenbank:XM_015318664.1;Parent=rna-XM_015318664.1
NW_015148988.1	Gnomon	exon	1146909	1147221	.	-	.	ID=exon-XM_015318664.1-5;Dbxref=GeneID:107065206%2CGenbank:XM_015318664.1;Parent=rna-XM_015318664.1
NW_015148988.1	Gnomon	exon	1146556	1146819	.	-	.	ID=exon-XM_015318664.1-6;Dbxref=GeneID:107065206%2CGenbank:XM_015318664.1;Parent=rna-XM_015318664.1
NW_015148988.1	Gnomon	exon	1147814	1148182	.	-	.	ID=exon-XM_015318664.1-3;Dbxref=GeneID:107065206%2CGenbank:XM_015318664.1;Parent=rna-XM_015318664.1
NW_015148988.1	Gnomon	exon	1147313	1147708	.	-	.	ID=exon-XM_015318664.1-4;Dbxref=GeneID:107065206%2CGenbank:XM_015318664.1;Parent=rna-XM_015318664.1
NW_015148988.1	Gnomon	exon	1146185	1146460	.	-	.	ID=exon-XM_015318664.1-7;Dbxref=GeneID:107065206%2CGenbank:XM_015318664.1;Parent=rna-XM_015318664.1
NW_015148988.1	Gnomon	exon	1145169	1146092	.	-	.	ID=exon-XM_015318664.1-8;Dbxref=GeneID:107065206%2CGenbank:XM_015318664.1;Parent=rna-XM_015318664.1
NW_015148988.1	Gnomon	exon	1456773	1456914	.	-	.	ID=exon-XM_015318909.1-12;Dbxref=GeneID:107065320%2CGenbank:XM_015318909.1;Note=The sequence of the model RefSeq transcript was modified relative to this genomic sequence to represent the inferred CDS: added 127 bases not found in genome assembly;Parent=rna-XM_015318909.1
NW_015148988.1	Gnomon	exon	1456545	1456680	.	-	.	ID=exon-XM_015318909.1-13;Dbxref=GeneID:107065320%2CGenbank:XM_015318909.1;Note=The sequence of the model RefSeq transcript was modified relative to this genomic sequence to represent the inferred CDS: added 127 bases not found in genome assembly;Parent=rna-XM_015318909.1
NW_015148988.1	Gnomon	exon	1457193	1457351	.	-	.	ID=exon-XM_015318909.1-10;Dbxref=GeneID:107065320%2CGenbank:XM_015318909.1;Note=The sequence of the model RefSeq transcript was modified relative to this genomic sequence to represent the inferred CDS: added 127 bases not found in genome assembly;Parent=rna-XM_015318909.1
NW_015148988.1	Gnomon	exon	1457006	1457085	.	-	.	ID=exon-XM_015318909.1-11;Dbxref=GeneID:107065320%2CGenbank:XM_015318909.1;Note=The sequence of the model RefSeq transcript was modified relative to this genomic sequence to represent the inferred CDS: added 127 bases not found in genome assembly;Parent=rna-XM_015318909.1
NW_015148988.1	Gnomon	CDS	1467774	1467893	.	+	0	Name=XP_015174415.1;ID=cds-XP_015174415.1;Dbxref=GeneID:107065335%2CGenbank:XP_015174415.1;Parent=rna-XM_015318929.1
NW_015148988.1	Gnomon	CDS	1468025	1468179	.	+	0	Name=XP_015174415.1;ID=cds-XP_015174415.1;Dbxref=GeneID:107065335%2CGenbank:XP_015174415.1;Parent=rna-XM_015318929.1
NW_015148988.1	Gnomon	CDS	1468286	1468437	.	+	0	Name=XP_015174415.1;ID=cds-XP_015174415.1;Dbxref=GeneID:107065335%2CGenbank:XP_015174415.1;Parent=rna-XM_015318929.1
NW_015148988.1	Gnomon	CDS	1468544	1468927	.	+	0	Name=XP_015174415.1;ID=cds-XP_015174415.1;Dbxref=GeneID:107065335%2CGenbank:XP_015174415.1;Parent=rna-XM_015318929.1
NW_015148988.1	Gnomon	CDS	1469025	1469482	.	+	0	Name=XP_015174415.1;ID=cds-XP_015174415.1;Dbxref=GeneID:107065335%2CGenbank:XP_015174415.1;Parent=rna-XM_015318929.1
NW_015148988.1	Gnomon	CDS	1469589	1469741	.	+	0	Name=XP_015174415.1;ID=cds-XP_015174415.1;Dbxref=GeneID:107065335%2CGenbank:XP_015174415.1;Parent=rna-XM_015318929.1
NW_015148988.1	Gnomon	CDS	1469835	1470106	.	+	0	Name=XP_015174415.1;ID=cds-XP_015174415.1;Dbxref=GeneID:107065335%2CGenbank:XP_015174415.1;Parent=rna-XM_015318929.1
NW_015148988.1	Gnomon	CDS	1470194	1470338	.	+	0	Name=XP_015174415.1;ID=cds-XP_015174415.1;Dbxref=GeneID:107065335%2CGenbank:XP_015174415.1;Parent=rna-XM_015318929.1
NW_015148988.1	Gnomon	transcript	200633	202402	.	-	.	Name=XR_001475587.1;ID=rna-XR_001475587.1;Dbxref=GeneID:107065244%2CGenbank:XR_001475587.1;Parent=gene-LOC107065244
NW_015148988.1	Gnomon	exon	1068292	1068832	.	-	.	ID=exon-XM_015318642.1-3;Dbxref=GeneID:107065192%2CGenbank:XM_015318642.1;Parent=rna-XM_015318642.1
NW_015148988.1	Gnomon	exon	1075221	1075256	.	-	.	ID=exon-XM_015318642.1-1;Dbxref=GeneID:107065192%2CGenbank:XM_015318642.1;Parent=rna-XM_015318642.1
NW_015148988.1	Gnomon	exon	1071814	1072288	.	-	.	ID=exon-XM_015318642.1-2;Dbxref=GeneID:107065192%2CGenbank:XM_015318642.1;Parent=rna-XM_015318642.1
NW_015148988.1	Gnomon	mRNA	1734484	1735787	.	+	.	Name=XM_015318835.1;ID=rna-XM_015318835.1;Dbxref=GeneID:107065287%2CGenbank:XM_015318835.1;Parent=gene-LOC107065287
NW_015148988.1	Gnomon	CDS	1209285	1209316	.	-	0	Name=XP_015174165.1;ID=cds-XP_015174165.1;Dbxref=GeneID:107065214%2CGenbank:XP_015174165.1;Parent=rna-XM_015318679.1
NW_015148988.1	Gnomon	CDS	1208411	1208578	.	-	0	Name=XP_015174165.1;ID=cds-XP_015174165.1;Dbxref=GeneID:107065214%2CGenbank:XP_015174165.1;Parent=rna-XM_015318679.1
NW_015148988.1	Gnomon	CDS	1208070	1208323	.	-	0	Name=XP_015174165.1;ID=cds-XP_015174165.1;Dbxref=GeneID:107065214%2CGenbank:XP_015174165.1;Parent=rna-XM_015318679.1
NW_015148988.1	Gnomon	CDS	1207311	1207544	.	-	0	Name=XP_015174165.1;ID=cds-XP_015174165.1;Dbxref=GeneID:107065214%2CGenbank:XP_015174165.1;Parent=rna-XM_015318679.1
NW_015148988.1	Gnomon	CDS	1207076	1207221	.	-	0	Name=XP_015174165.1;ID=cds-XP_015174165.1;Dbxref=GeneID:107065214%2CGenbank:XP_015174165.1;Parent=rna-XM_015318679.1
NW_015148988.1	Gnomon	exon	1325019	1325184	.	-	.	ID=exon-XM_015318689.1-8;Dbxref=GeneID:107065216%2CGenbank:XM_015318689.1;Parent=rna-XM_015318689.1
NW_015148988.1	Gnomon	exon	1324584	1324892	.	-	.	ID=exon-XM_015318689.1-9;Dbxref=GeneID:107065216%2CGenbank:XM_015318689.1;Parent=rna-XM_015318689.1
NW_015148988.1	Gnomon	exon	1334152	1334307	.	-	.	ID=exon-XM_015318689.1-2;Dbxref=GeneID:107065216%2CGenbank:XM_015318689.1;Parent=rna-XM_015318689.1
NW_015148988.1	Gnomon	exon	1332112	1332211	.	-	.	ID=exon-XM_015318689.1-3;Dbxref=GeneID:107065216%2CGenbank:XM_015318689.1;Parent=rna-XM_015318689.1
NW_015148988.1	Gnomon	exon	1346198	1346335	.	-	.	ID=exon-XM_015318689.1-1;Dbxref=GeneID:107065216%2CGenbank:XM_015318689.1;Parent=rna-XM_015318689.1
NW_015148988.1	Gnomon	exon	1325836	1326076	.	-	.	ID=exon-XM_015318689.1-6;Dbxref=GeneID:107065216%2CGenbank:XM_015318689.1;Parent=rna-XM_015318689.1
NW_015148988.1	Gnomon	exon	1325303	1325578	.	-	.	ID=exon-XM_015318689.1-7;Dbxref=GeneID:107065216%2CGenbank:XM_015318689.1;Parent=rna-XM_015318689.1
NW_015148988.1	Gnomon	exon	1327293	1327372	.	-	.	ID=exon-XM_015318689.1-4;Dbxref=GeneID:107065216%2CGenbank:XM_015318689.1;Parent=rna-XM_015318689.1
NW_015148988.1	Gnomon	exon	1326396	1326475	.	-	.	ID=exon-XM_015318689.1-5;Dbxref=GeneID:107065216%2CGenbank:XM_015318689.1;Parent=rna-XM_015318689.1
NW_015148988.1	Gnomon	CDS	1660797	1660811	.	-	0	Name=XP_015174416.1;ID=cds-XP_015174416.1;Dbxref=GeneID:107065336%2CGenbank:XP_015174416.1;Parent=rna-XM_015318930.1
NW_015148988.1	Gnomon	CDS	1660514	1660696	.	-	0	Name=XP_015174416.1;ID=cds-XP_015174416.1;Dbxref=GeneID:107065336%2CGenbank:XP_015174416.1;Parent=rna-XM_015318930.1
NW_015148988.1	Gnomon	CDS	1660208	1660440	.	-	0	Name=XP_015174416.1;ID=cds-XP_015174416.1;Dbxref=GeneID:107065336%2CGenbank:XP_015174416.1;Parent=rna-XM_015318930.1
NW_015148988.1	Gnomon	CDS	1659820	1660120	.	-	0	Name=XP_015174416.1;ID=cds-XP_015174416.1;Dbxref=GeneID:107065336%2CGenbank:XP_015174416.1;Parent=rna-XM_015318930.1
NW_015148988.1	Gnomon	CDS	1659541	1659746	.	-	0	Name=XP_015174416.1;ID=cds-XP_015174416.1;Dbxref=GeneID:107065336%2CGenbank:XP_015174416.1;Parent=rna-XM_015318930.1
NW_015148988.1	Gnomon	CDS	1659130	1659409	.	-	0	Name=XP_015174416.1;ID=cds-XP_015174416.1;Dbxref=GeneID:107065336%2CGenbank:XP_015174416.1;Parent=rna-XM_015318930.1
NW_015148988.1	Gnomon	CDS	920680	920775	.	+	0	Name=XP_015174260.1;ID=cds-XP_015174260.1;Dbxref=GeneID:107065261%2CGenbank:XP_015174260.1;Parent=rna-XM_015318774.1
NW_015148988.1	Gnomon	CDS	920886	921001	.	+	0	Name=XP_015174260.1;ID=cds-XP_015174260.1;Dbxref=GeneID:107065261%2CGenbank:XP_015174260.1;Parent=rna-XM_015318774.1
NW_015148988.1	Gnomon	CDS	957695	957837	.	+	0	Name=XP_015174260.1;ID=cds-XP_015174260.1;Dbxref=GeneID:107065261%2CGenbank:XP_015174260.1;Parent=rna-XM_015318774.1
NW_015148988.1	Gnomon	CDS	958785	959302	.	+	0	Name=XP_015174260.1;ID=cds-XP_015174260.1;Dbxref=GeneID:107065261%2CGenbank:XP_015174260.1;Parent=rna-XM_015318774.1
NW_015148988.1	Gnomon	CDS	962485	962619	.	+	0	Name=XP_015174260.1;ID=cds-XP_015174260.1;Dbxref=GeneID:107065261%2CGenbank:XP_015174260.1;Parent=rna-XM_015318774.1
NW_015148988.1	Gnomon	CDS	963832	963990	.	+	0	Name=XP_015174260.1;ID=cds-XP_015174260.1;Dbxref=GeneID:107065261%2CGenbank:XP_015174260.1;Parent=rna-XM_015318774.1
NW_015148988.1	Gnomon	CDS	964660	964824	.	+	0	Name=XP_015174260.1;ID=cds-XP_015174260.1;Dbxref=GeneID:107065261%2CGenbank:XP_015174260.1;Parent=rna-XM_015318774.1
NW_015148988.1	Gnomon	CDS	965355	965583	.	+	0	Name=XP_015174260.1;ID=cds-XP_015174260.1;Dbxref=GeneID:107065261%2CGenbank:XP_015174260.1;Parent=rna-XM_015318774.1
NW_015148988.1	Gnomon	CDS	965803	966104	.	+	0	Name=XP_015174260.1;ID=cds-XP_015174260.1;Dbxref=GeneID:107065261%2CGenbank:XP_015174260.1;Parent=rna-XM_015318774.1
NW_015148988.1	Gnomon	CDS	966229	966453	.	+	0	Name=XP_015174260.1;ID=cds-XP_015174260.1;Dbxref=GeneID:107065261%2CGenbank:XP_015174260.1;Parent=rna-XM_015318774.1
NW_015148988.1	Gnomon	CDS	966538	966711	.	+	0	Name=XP_015174260.1;ID=cds-XP_015174260.1;Dbxref=GeneID:107065261%2CGenbank:XP_015174260.1;Parent=rna-XM_015318774.1
NW_015148988.1	Gnomon	CDS	966835	966996	.	+	0	Name=XP_015174260.1;ID=cds-XP_015174260.1;Dbxref=GeneID:107065261%2CGenbank:XP_015174260.1;Parent=rna-XM_015318774.1
NW_015148988.1	Gnomon	CDS	967081	967323	.	+	0	Name=XP_015174260.1;ID=cds-XP_015174260.1;Dbxref=GeneID:107065261%2CGenbank:XP_015174260.1;Parent=rna-XM_015318774.1
NW_015148988.1	Gnomon	CDS	967705	967935	.	+	0	Name=XP_015174260.1;ID=cds-XP_015174260.1;Dbxref=GeneID:107065261%2CGenbank:XP_015174260.1;Parent=rna-XM_015318774.1
NW_015148988.1	Gnomon	CDS	979472	979580	.	+	0	Name=XP_015174260.1;ID=cds-XP_015174260.1;Dbxref=GeneID:107065261%2CGenbank:XP_015174260.1;Parent=rna-XM_015318774.1
NW_015148988.1	Gnomon	CDS	979674	981915	.	+	0	Name=XP_015174260.1;ID=cds-XP_015174260.1;Dbxref=GeneID:107065261%2CGenbank:XP_015174260.1;Parent=rna-XM_015318774.1
NW_015148988.1	Gnomon	CDS	988670	990038	.	+	0	Name=XP_015174260.1;ID=cds-XP_015174260.1;Dbxref=GeneID:107065261%2CGenbank:XP_015174260.1;Parent=rna-XM_015318774.1
NW_015148988.1	Gnomon	CDS	992806	992910	.	+	0	Name=XP_015174260.1;ID=cds-XP_015174260.1;Dbxref=GeneID:107065261%2CGenbank:XP_015174260.1;Parent=rna-XM_015318774.1
NW_015148988.1	Gnomon	CDS	994071	994196	.	+	0	Name=XP_015174260.1;ID=cds-XP_015174260.1;Dbxref=GeneID:107065261%2CGenbank:XP_015174260.1;Parent=rna-XM_015318774.1
NW_015148988.1	Gnomon	CDS	999623	999772	.	+	0	Name=XP_015174260.1;ID=cds-XP_015174260.1;Dbxref=GeneID:107065261%2CGenbank:XP_015174260.1;Parent=rna-XM_015318774.1
NW_015148988.1	Gnomon	CDS	1000030	1000121	.	+	0	Name=XP_015174260.1;ID=cds-XP_015174260.1;Dbxref=GeneID:107065261%2CGenbank:XP_015174260.1;Parent=rna-XM_015318774.1
NW_015148988.1	Gnomon	CDS	1000613	1000826	.	+	0	Name=XP_015174260.1;ID=cds-XP_015174260.1;Dbxref=GeneID:107065261%2CGenbank:XP_015174260.1;Parent=rna-XM_015318774.1
NW_015148988.1	Gnomon	CDS	1001080	1001170	.	+	0	Name=XP_015174260.1;ID=cds-XP_015174260.1;Dbxref=GeneID:107065261%2CGenbank:XP_015174260.1;Parent=rna-XM_015318774.1
NW_015148988.1	Gnomon	CDS	1001521	1001717	.	+	0	Name=XP_015174260.1;ID=cds-XP_015174260.1;Dbxref=GeneID:107065261%2CGenbank:XP_015174260.1;Parent=rna-XM_015318774.1
NW_015148988.1	Gnomon	CDS	1004371	1004465	.	+	0	Name=XP_015174260.1;ID=cds-XP_015174260.1;Dbxref=GeneID:107065261%2CGenbank:XP_015174260.1;Parent=rna-XM_015318774.1
NW_015148988.1	Gnomon	CDS	1004700	1004766	.	+	0	Name=XP_015174260.1;ID=cds-XP_015174260.1;Dbxref=GeneID:107065261%2CGenbank:XP_015174260.1;Parent=rna-XM_015318774.1
NW_015148988.1	Gnomon	CDS	1004934	1004984	.	+	0	Name=XP_015174260.1;ID=cds-XP_015174260.1;Dbxref=GeneID:107065261%2CGenbank:XP_015174260.1;Parent=rna-XM_015318774.1
NW_015148988.1	Gnomon	CDS	1005084	1005185	.	+	0	Name=XP_015174260.1;ID=cds-XP_015174260.1;Dbxref=GeneID:107065261%2CGenbank:XP_015174260.1;Parent=rna-XM_015318774.1
NW_015148988.1	Gnomon	CDS	1005739	1005810	.	+	0	Name=XP_015174260.1;ID=cds-XP_015174260.1;Dbxref=GeneID:107065261%2CGenbank:XP_015174260.1;Parent=rna-XM_015318774.1
NW_015148988.1	Gnomon	CDS	1006019	1006139	.	+	0	Name=XP_015174260.1;ID=cds-XP_015174260.1;Dbxref=GeneID:107065261%2CGenbank:XP_015174260.1;Parent=rna-XM_015318774.1
NW_015148988.1	Gnomon	CDS	1006253	1006410	.	+	0	Name=XP_015174260.1;ID=cds-XP_015174260.1;Dbxref=GeneID:107065261%2CGenbank:XP_015174260.1;Parent=rna-XM_015318774.1
NW_015148988.1	Gnomon	CDS	1006778	1006933	.	+	0	Name=XP_015174260.1;ID=cds-XP_015174260.1;Dbxref=GeneID:107065261%2CGenbank:XP_015174260.1;Parent=rna-XM_015318774.1
NW_015148988.1	Gnomon	CDS	1007034	1007168	.	+	0	Name=XP_015174260.1;ID=cds-XP_015174260.1;Dbxref=GeneID:107065261%2CGenbank:XP_015174260.1;Parent=rna-XM_015318774.1
NW_015148988.1	Gnomon	CDS	1007764	1007934	.	+	0	Name=XP_015174260.1;ID=cds-XP_015174260.1;Dbxref=GeneID:107065261%2CGenbank:XP_015174260.1;Parent=rna-XM_015318774.1
NW_015148988.1	Gnomon	exon	1695253	1695536	.	+	.	ID=exon-XM_015318765.1-9;Dbxref=GeneID:107065255%2CGenbank:XM_015318765.1;Parent=rna-XM_015318765.1
NW_015148988.1	Gnomon	exon	1694575	1694911	.	+	.	ID=exon-XM_015318765.1-7;Dbxref=GeneID:107065255%2CGenbank:XM_015318765.1;Parent=rna-XM_015318765.1
NW_015148988.1	Gnomon	exon	1695005	1695171	.	+	.	ID=exon-XM_015318765.1-8;Dbxref=GeneID:107065255%2CGenbank:XM_015318765.1;Parent=rna-XM_015318765.1
NW_015148988.1	Gnomon	exon	1691927	1694026	.	+	.	ID=exon-XM_015318765.1-5;Dbxref=GeneID:107065255%2CGenbank:XM_015318765.1;Parent=rna-XM_015318765.1
NW_015148988.1	Gnomon	exon	1694179	1694487	.	+	.	ID=exon-XM_015318765.1-6;Dbxref=GeneID:107065255%2CGenbank:XM_015318765.1;Parent=rna-XM_015318765.1
NW_015148988.1	Gnomon	exon	1691151	1691226	.	+	.	ID=exon-XM_015318765.1-3;Dbxref=GeneID:107065255%2CGenbank:XM_015318765.1;Parent=rna-XM_015318765.1
NW_015148988.1	Gnomon	exon	1691305	1691705	.	+	.	ID=exon-XM_015318765.1-4;Dbxref=GeneID:107065255%2CGenbank:XM_015318765.1;Parent=rna-XM_015318765.1
NW_015148988.1	Gnomon	exon	1690373	1690460	.	+	.	ID=exon-XM_015318765.1-1;Dbxref=GeneID:107065255%2CGenbank:XM_015318765.1;Parent=rna-XM_015318765.1
NW_015148988.1	Gnomon	exon	1690630	1690909	.	+	.	ID=exon-XM_015318765.1-2;Dbxref=GeneID:107065255%2CGenbank:XM_015318765.1;Parent=rna-XM_015318765.1
NW_015148988.1	Gnomon	lnc_RNA	2352090	2363364	.	+	.	Name=XR_001475588.1;ID=rna-XR_001475588.1;Dbxref=GeneID:107065251%2CGenbank:XR_001475588.1;Parent=gene-LOC107065251
NW_015148988.1	Gnomon	CDS	1209285	1209316	.	-	0	Name=XP_015174166.1;ID=cds-XP_015174166.1;Dbxref=GeneID:107065214%2CGenbank:XP_015174166.1;Parent=rna-XM_015318680.1
NW_015148988.1	Gnomon	CDS	1208411	1208578	.	-	0	Name=XP_015174166.1;ID=cds-XP_015174166.1;Dbxref=GeneID:107065214%2CGenbank:XP_015174166.1;Parent=rna-XM_015318680.1
NW_015148988.1	Gnomon	CDS	1208124	1208323	.	-	0	Name=XP_015174166.1;ID=cds-XP_015174166.1;Dbxref=GeneID:107065214%2CGenbank:XP_015174166.1;Parent=rna-XM_015318680.1
NW_015148988.1	Gnomon	CDS	1207311	1207544	.	-	0	Name=XP_015174166.1;ID=cds-XP_015174166.1;Dbxref=GeneID:107065214%2CGenbank:XP_015174166.1;Parent=rna-XM_015318680.1
NW_015148988.1	Gnomon	CDS	1207076	1207221	.	-	0	Name=XP_015174166.1;ID=cds-XP_015174166.1;Dbxref=GeneID:107065214%2CGenbank:XP_015174166.1;Parent=rna-XM_015318680.1
NW_015148988.1	Gnomon	mRNA	1734169	1735787	.	+	.	Name=XM_015318834.1;ID=rna-XM_015318834.1;Dbxref=GeneID:107065287%2CGenbank:XM_015318834.1;Parent=gene-LOC107065287
NW_015148988.1	Gnomon	mRNA	1731134	1733661	.	-	.	Name=XM_015318833.1;ID=rna-XM_015318833.1;Dbxref=GeneID:107065286%2CGenbank:XM_015318833.1;Parent=gene-LOC107065286
NW_015148988.1	Gnomon	CDS	1204291	1204342	.	-	0	Name=XP_015174163.1;ID=cds-XP_015174163.1;Dbxref=GeneID:107065212%2CGenbank:XP_015174163.1;Parent=rna-XM_015318677.1
NW_015148988.1	Gnomon	CDS	1204022	1204212	.	-	0	Name=XP_015174163.1;ID=cds-XP_015174163.1;Dbxref=GeneID:107065212%2CGenbank:XP_015174163.1;Parent=rna-XM_015318677.1
NW_015148988.1	Gnomon	CDS	1203831	1203920	.	-	0	Name=XP_015174163.1;ID=cds-XP_015174163.1;Dbxref=GeneID:107065212%2CGenbank:XP_015174163.1;Parent=rna-XM_015318677.1
NW_015148988.1	Gnomon	CDS	1733418	1733481	.	-	0	Name=XP_015174319.1;ID=cds-XP_015174319.1;Dbxref=GeneID:107065286%2CGenbank:XP_015174319.1;Parent=rna-XM_015318833.1
NW_015148988.1	Gnomon	CDS	1733139	1733231	.	-	0	Name=XP_015174319.1;ID=cds-XP_015174319.1;Dbxref=GeneID:107065286%2CGenbank:XP_015174319.1;Parent=rna-XM_015318833.1
NW_015148988.1	Gnomon	CDS	1732928	1733061	.	-	0	Name=XP_015174319.1;ID=cds-XP_015174319.1;Dbxref=GeneID:107065286%2CGenbank:XP_015174319.1;Parent=rna-XM_015318833.1
NW_015148988.1	Gnomon	CDS	1732661	1732846	.	-	0	Name=XP_015174319.1;ID=cds-XP_015174319.1;Dbxref=GeneID:107065286%2CGenbank:XP_015174319.1;Parent=rna-XM_015318833.1
NW_015148988.1	Gnomon	CDS	1732442	1732598	.	-	0	Name=XP_015174319.1;ID=cds-XP_015174319.1;Dbxref=GeneID:107065286%2CGenbank:XP_015174319.1;Parent=rna-XM_015318833.1
NW_015148988.1	Gnomon	CDS	1732160	1732301	.	-	0	Name=XP_015174319.1;ID=cds-XP_015174319.1;Dbxref=GeneID:107065286%2CGenbank:XP_015174319.1;Parent=rna-XM_015318833.1
NW_015148988.1	Gnomon	CDS	1731858	1732032	.	-	0	Name=XP_015174319.1;ID=cds-XP_015174319.1;Dbxref=GeneID:107065286%2CGenbank:XP_015174319.1;Parent=rna-XM_015318833.1
NW_015148988.1	Gnomon	exon	187814	187898	.	+	.	ID=exon-XM_015318742.1-1;Dbxref=GeneID:107065241%2CGenbank:XM_015318742.1;Parent=rna-XM_015318742.1
NW_015148988.1	Gnomon	exon	192230	192353	.	+	.	ID=exon-XM_015318742.1-4;Dbxref=GeneID:107065241%2CGenbank:XM_015318742.1;Parent=rna-XM_015318742.1
NW_015148988.1	Gnomon	exon	192457	192563	.	+	.	ID=exon-XM_015318742.1-5;Dbxref=GeneID:107065241%2CGenbank:XM_015318742.1;Parent=rna-XM_015318742.1
NW_015148988.1	Gnomon	exon	188804	188930	.	+	.	ID=exon-XM_015318742.1-2;Dbxref=GeneID:107065241%2CGenbank:XM_015318742.1;Parent=rna-XM_015318742.1
NW_015148988.1	Gnomon	exon	191808	191947	.	+	.	ID=exon-XM_015318742.1-3;Dbxref=GeneID:107065241%2CGenbank:XM_015318742.1;Parent=rna-XM_015318742.1
NW_015148988.1	Gnomon	exon	193559	194196	.	+	.	ID=exon-XM_015318742.1-8;Dbxref=GeneID:107065241%2CGenbank:XM_015318742.1;Parent=rna-XM_015318742.1
NW_015148988.1	Gnomon	exon	192916	193089	.	+	.	ID=exon-XM_015318742.1-6;Dbxref=GeneID:107065241%2CGenbank:XM_015318742.1;Parent=rna-XM_015318742.1
NW_015148988.1	Gnomon	exon	193187	193341	.	+	.	ID=exon-XM_015318742.1-7;Dbxref=GeneID:107065241%2CGenbank:XM_015318742.1;Parent=rna-XM_015318742.1
NW_015148988.1	Gnomon	lnc_RNA	1241610	1243766	.	+	.	Name=XR_001475585.1;ID=rna-XR_001475585.1;Dbxref=GeneID:107065236%2CGenbank:XR_001475585.1;Parent=gene-LOC107065236
NW_015148988.1	Gnomon	mRNA	1658955	1660895	.	-	.	Name=XM_015318930.1;ID=rna-XM_015318930.1;Dbxref=GeneID:107065336%2CGenbank:XM_015318930.1;Parent=gene-LOC107065336
NW_015148988.1	Gnomon	CDS	727068	727899	.	+	0	Name=XP_015174413.1;ID=cds-XP_015174413.1;Dbxref=GeneID:107065334%2CGenbank:XP_015174413.1;Parent=rna-XM_015318927.1
NW_015148988.1	Gnomon	CDS	727982	728344	.	+	0	Name=XP_015174413.1;ID=cds-XP_015174413.1;Dbxref=GeneID:107065334%2CGenbank:XP_015174413.1;Parent=rna-XM_015318927.1
NW_015148988.1	Gnomon	CDS	728421	728590	.	+	0	Name=XP_015174413.1;ID=cds-XP_015174413.1;Dbxref=GeneID:107065334%2CGenbank:XP_015174413.1;Parent=rna-XM_015318927.1
NW_015148988.1	Gnomon	CDS	1209940	1210116	.	+	0	Name=XP_015174164.1;ID=cds-XP_015174164.1;Dbxref=GeneID:107065213%2CGenbank:XP_015174164.1;Parent=rna-XM_015318678.1
NW_015148988.1	Gnomon	CDS	1210213	1210410	.	+	0	Name=XP_015174164.1;ID=cds-XP_015174164.1;Dbxref=GeneID:107065213%2CGenbank:XP_015174164.1;Parent=rna-XM_015318678.1
NW_015148988.1	Gnomon	CDS	1210526	1210924	.	+	0	Name=XP_015174164.1;ID=cds-XP_015174164.1;Dbxref=GeneID:107065213%2CGenbank:XP_015174164.1;Parent=rna-XM_015318678.1
NW_015148988.1	Gnomon	CDS	1211006	1211583	.	+	0	Name=XP_015174164.1;ID=cds-XP_015174164.1;Dbxref=GeneID:107065213%2CGenbank:XP_015174164.1;Parent=rna-XM_015318678.1
NW_015148988.1	Gnomon	CDS	1211682	1211794	.	+	0	Name=XP_015174164.1;ID=cds-XP_015174164.1;Dbxref=GeneID:107065213%2CGenbank:XP_015174164.1;Parent=rna-XM_015318678.1
NW_015148988.1	Gnomon	CDS	1211909	1212414	.	+	0	Name=XP_015174164.1;ID=cds-XP_015174164.1;Dbxref=GeneID:107065213%2CGenbank:XP_015174164.1;Parent=rna-XM_015318678.1
NW_015148988.1	Gnomon	CDS	1212490	1213137	.	+	0	Name=XP_015174164.1;ID=cds-XP_015174164.1;Dbxref=GeneID:107065213%2CGenbank:XP_015174164.1;Parent=rna-XM_015318678.1
NW_015148988.1	Gnomon	CDS	1213211	1213459	.	+	0	Name=XP_015174164.1;ID=cds-XP_015174164.1;Dbxref=GeneID:107065213%2CGenbank:XP_015174164.1;Parent=rna-XM_015318678.1
NW_015148988.1	Gnomon	CDS	1213539	1213969	.	+	0	Name=XP_015174164.1;ID=cds-XP_015174164.1;Dbxref=GeneID:107065213%2CGenbank:XP_015174164.1;Parent=rna-XM_015318678.1
NW_015148988.1	Gnomon	CDS	1214052	1214484	.	+	0	Name=XP_015174164.1;ID=cds-XP_015174164.1;Dbxref=GeneID:107065213%2CGenbank:XP_015174164.1;Parent=rna-XM_015318678.1
NW_015148988.1	Gnomon	CDS	727068	727899	.	+	0	Name=XP_015174414.1;ID=cds-XP_015174414.1;Dbxref=GeneID:107065334%2CGenbank:XP_015174414.1;Parent=rna-XM_015318928.1
NW_015148988.1	Gnomon	CDS	727982	728344	.	+	0	Name=XP_015174414.1;ID=cds-XP_015174414.1;Dbxref=GeneID:107065334%2CGenbank:XP_015174414.1;Parent=rna-XM_015318928.1
NW_015148988.1	Gnomon	CDS	728421	728590	.	+	0	Name=XP_015174414.1;ID=cds-XP_015174414.1;Dbxref=GeneID:107065334%2CGenbank:XP_015174414.1;Parent=rna-XM_015318928.1
NW_015148988.1	Gnomon	exon	1734594	1734693	.	+	.	ID=exon-XM_015318838.1-1;Dbxref=GeneID:107065287%2CGenbank:XM_015318838.1;Parent=rna-XM_015318838.1
NW_015148988.1	Gnomon	exon	1734904	1735070	.	+	.	ID=exon-XM_015318838.1-2;Dbxref=GeneID:107065287%2CGenbank:XM_015318838.1;Parent=rna-XM_015318838.1
NW_015148988.1	Gnomon	exon	1735520	1735787	.	+	.	ID=exon-XM_015318838.1-3;Dbxref=GeneID:107065287%2CGenbank:XM_015318838.1;Parent=rna-XM_015318838.1
NW_015148988.1	Gnomon	exon	1452832	1453050	.	-	.	ID=exon-XM_015318919.1-10;Dbxref=GeneID:107065328%2CGenbank:XM_015318919.1;Parent=rna-XM_015318919.1
NW_015148988.1	Gnomon	exon	1452640	1452732	.	-	.	ID=exon-XM_015318919.1-11;Dbxref=GeneID:107065328%2CGenbank:XM_015318919.1;Parent=rna-XM_015318919.1
NW_015148988.1	Gnomon	exon	1452359	1452535	.	-	.	ID=exon-XM_015318919.1-12;Dbxref=GeneID:107065328%2CGenbank:XM_015318919.1;Parent=rna-XM_015318919.1
NW_015148988.1	Gnomon	exon	674248	674464	.	+	.	ID=exon-XM_015318816.1-13;Dbxref=GeneID:107065277%2CGenbank:XM_015318816.1;Parent=rna-XM_015318816.1
NW_015148988.1	Gnomon	exon	674674	674815	.	+	.	ID=exon-XM_015318816.1-14;Dbxref=GeneID:107065277%2CGenbank:XM_015318816.1;Parent=rna-XM_015318816.1
NW_015148988.1	Gnomon	exon	675367	675673	.	+	.	ID=exon-XM_015318816.1-15;Dbxref=GeneID:107065277%2CGenbank:XM_015318816.1;Parent=rna-XM_015318816.1
NW_015148988.1	Gnomon	exon	667295	667512	.	+	.	ID=exon-XM_015318816.1-10;Dbxref=GeneID:107065277%2CGenbank:XM_015318816.1;Parent=rna-XM_015318816.1
NW_015148988.1	Gnomon	exon	670976	671009	.	+	.	ID=exon-XM_015318816.1-11;Dbxref=GeneID:107065277%2CGenbank:XM_015318816.1;Parent=rna-XM_015318816.1
NW_015148988.1	Gnomon	exon	673639	673731	.	+	.	ID=exon-XM_015318816.1-12;Dbxref=GeneID:107065277%2CGenbank:XM_015318816.1;Parent=rna-XM_015318816.1
NW_015148988.1	Gnomon	exon	1452054	1452283	.	-	.	ID=exon-XM_015318919.1-13;Dbxref=GeneID:107065328%2CGenbank:XM_015318919.1;Parent=rna-XM_015318919.1
NW_015148988.1	Gnomon	exon	1451652	1451950	.	-	.	ID=exon-XM_015318919.1-14;Dbxref=GeneID:107065328%2CGenbank:XM_015318919.1;Parent=rna-XM_015318919.1
NW_015148988.1	Gnomon	mRNA	1734275	1735787	.	+	.	Name=XM_015318836.1;ID=rna-XM_015318836.1;Dbxref=GeneID:107065287%2CGenbank:XM_015318836.1;Parent=gene-LOC107065287
NW_015148988.1	Gnomon	exon	1719038	1719176	.	-	.	ID=exon-XM_015318862.1-1;Dbxref=GeneID:107065296%2CGenbank:XM_015318862.1;Parent=rna-XM_015318862.1
NW_015148988.1	Gnomon	exon	1718200	1718567	.	-	.	ID=exon-XM_015318862.1-2;Dbxref=GeneID:107065296%2CGenbank:XM_015318862.1;Parent=rna-XM_015318862.1
NW_015148988.1	Gnomon	exon	1344394	1344539	.	-	.	ID=exon-XM_015318690.1-1;Dbxref=GeneID:107065216%2CGenbank:XM_015318690.1;Parent=rna-XM_015318690.1
NW_015148988.1	Gnomon	exon	1717297	1717446	.	-	.	ID=exon-XM_015318862.1-5;Dbxref=GeneID:107065296%2CGenbank:XM_015318862.1;Parent=rna-XM_015318862.1
NW_015148988.1	Gnomon	exon	1716900	1717027	.	-	.	ID=exon-XM_015318862.1-6;Dbxref=GeneID:107065296%2CGenbank:XM_015318862.1;Parent=rna-XM_015318862.1
NW_015148988.1	Gnomon	exon	1717856	1718044	.	-	.	ID=exon-XM_015318862.1-3;Dbxref=GeneID:107065296%2CGenbank:XM_015318862.1;Parent=rna-XM_015318862.1
NW_015148988.1	Gnomon	exon	1717534	1717788	.	-	.	ID=exon-XM_015318862.1-4;Dbxref=GeneID:107065296%2CGenbank:XM_015318862.1;Parent=rna-XM_015318862.1
NW_015148988.1	Gnomon	exon	1716497	1716779	.	-	.	ID=exon-XM_015318862.1-7;Dbxref=GeneID:107065296%2CGenbank:XM_015318862.1;Parent=rna-XM_015318862.1
NW_015148988.1	Gnomon	mRNA	1206801	1209374	.	-	.	Name=XM_015318680.1;ID=rna-XM_015318680.1;Dbxref=GeneID:107065214%2CGenbank:XM_015318680.1;Parent=gene-LOC107065214
NW_015148988.1	Gnomon	exon	1334152	1334307	.	-	.	ID=exon-XM_015318690.1-2;Dbxref=GeneID:107065216%2CGenbank:XM_015318690.1;Parent=rna-XM_015318690.1
NW_015148988.1	Gnomon	exon	1332112	1332211	.	-	.	ID=exon-XM_015318690.1-3;Dbxref=GeneID:107065216%2CGenbank:XM_015318690.1;Parent=rna-XM_015318690.1
NW_015148988.1	Gnomon	exon	1327293	1327372	.	-	.	ID=exon-XM_015318690.1-4;Dbxref=GeneID:107065216%2CGenbank:XM_015318690.1;Parent=rna-XM_015318690.1
NW_015148988.1	Gnomon	exon	1326396	1326475	.	-	.	ID=exon-XM_015318690.1-5;Dbxref=GeneID:107065216%2CGenbank:XM_015318690.1;Parent=rna-XM_015318690.1
NW_015148988.1	Gnomon	exon	1325836	1326076	.	-	.	ID=exon-XM_015318690.1-6;Dbxref=GeneID:107065216%2CGenbank:XM_015318690.1;Parent=rna-XM_015318690.1
NW_015148988.1	Gnomon	exon	1325303	1325578	.	-	.	ID=exon-XM_015318690.1-7;Dbxref=GeneID:107065216%2CGenbank:XM_015318690.1;Parent=rna-XM_015318690.1
NW_015148988.1	Gnomon	exon	1325019	1325184	.	-	.	ID=exon-XM_015318690.1-8;Dbxref=GeneID:107065216%2CGenbank:XM_015318690.1;Parent=rna-XM_015318690.1
NW_015148988.1	Gnomon	exon	1324584	1324892	.	-	.	ID=exon-XM_015318690.1-9;Dbxref=GeneID:107065216%2CGenbank:XM_015318690.1;Parent=rna-XM_015318690.1
NW_015148988.1	Gnomon	lnc_RNA	1260203	1261506	.	+	.	Name=XR_001475586.1;ID=rna-XR_001475586.1;Dbxref=GeneID:107065237%2CGenbank:XR_001475586.1;Parent=gene-LOC107065237
NW_015148988.1	Gnomon	exon	1169395	1169738	.	+	.	ID=exon-XM_015318666.1-5;Dbxref=GeneID:107065207%2CGenbank:XM_015318666.1;Parent=rna-XM_015318666.1
NW_015148988.1	Gnomon	exon	1168888	1169028	.	+	.	ID=exon-XM_015318666.1-3;Dbxref=GeneID:107065207%2CGenbank:XM_015318666.1;Parent=rna-XM_015318666.1
NW_015148988.1	Gnomon	exon	1169130	1169316	.	+	.	ID=exon-XM_015318666.1-4;Dbxref=GeneID:107065207%2CGenbank:XM_015318666.1;Parent=rna-XM_015318666.1
NW_015148988.1	Gnomon	exon	1167443	1168162	.	+	.	ID=exon-XM_015318666.1-1;Dbxref=GeneID:107065207%2CGenbank:XM_015318666.1;Parent=rna-XM_015318666.1
NW_015148988.1	Gnomon	exon	1168241	1168579	.	+	.	ID=exon-XM_015318666.1-2;Dbxref=GeneID:107065207%2CGenbank:XM_015318666.1;Parent=rna-XM_015318666.1
NW_015148988.1	Gnomon	gene	1169951	1171858	.	-	.	Name=LOC107065210;ID=gene-LOC107065210;Dbxref=GeneID:107065210
NW_015148988.1	Gnomon	gene	1196239	1201235	.	+	.	Name=LOC107065211;ID=gene-LOC107065211;Dbxref=GeneID:107065211
NW_015148988.1	Gnomon	gene	1203795	1204576	.	-	.	Name=LOC107065212;ID=gene-LOC107065212;Dbxref=GeneID:107065212
NW_015148988.1	Gnomon	gene	1209382	1214895	.	+	.	Name=LOC107065213;ID=gene-LOC107065213;Dbxref=GeneID:107065213
NW_015148988.1	Gnomon	gene	1206801	1209374	.	-	.	Name=LOC107065214;ID=gene-LOC107065214;Dbxref=GeneID:107065214
NW_015148988.1	Gnomon	gene	1306776	1314203	.	-	.	Name=LOC107065215;ID=gene-LOC107065215;Dbxref=GeneID:107065215
NW_015148988.1	Gnomon	gene	1321207	1350708	.	-	.	Name=LOC107065216;ID=gene-LOC107065216;Dbxref=GeneID:107065216
NW_015148988.1	Gnomon	gene	1324423	1341032	.	+	.	Name=LOC107065218;ID=gene-LOC107065218;Dbxref=GeneID:107065218
NW_015148988.1	Gnomon	gene	1316900	1319568	.	+	.	Name=LOC107065219;ID=gene-LOC107065219;Dbxref=GeneID:107065219
NW_015148988.1	Gnomon	gene	1319942	1324333	.	+	.	Name=LOC107065220;ID=gene-LOC107065220;Dbxref=GeneID:107065220
NW_015148988.1	Gnomon	gene	1341826	1343338	.	+	.	Name=LOC107065221;ID=gene-LOC107065221;Dbxref=GeneID:107065221
NW_015148988.1	Gnomon	gene	1351861	1356461	.	+	.	Name=LOC107065222;ID=gene-LOC107065222;Dbxref=GeneID:107065222
NW_015148988.1	Gnomon	gene	1367896	1369931	.	-	.	Name=LOC107065224;ID=gene-LOC107065224;Dbxref=GeneID:107065224
NW_015148988.1	Gnomon	gene	1365490	1367475	.	+	.	Name=LOC107065225;ID=gene-LOC107065225;Dbxref=GeneID:107065225
NW_015148988.1	Gnomon	gene	1361659	1364010	.	+	.	Name=LOC107065226;ID=gene-LOC107065226;Dbxref=GeneID:107065226
NW_015148988.1	Gnomon	gene	2385196	2410840	.	+	.	Name=LOC107065227;ID=gene-LOC107065227;Dbxref=GeneID:107065227
NW_015148988.1	Gnomon	gene	2390133	2390989	.	-	.	Name=LOC107065229;ID=gene-LOC107065229;Dbxref=GeneID:107065229
NW_015148988.1	Gnomon	exon	1665432	1665465	.	+	.	ID=exon-XM_015318885.1-1;Dbxref=GeneID:107065304%2CGenbank:XM_015318885.1;Parent=rna-XM_015318885.1
NW_015148988.1	Gnomon	exon	1670973	1671909	.	+	.	ID=exon-XM_015318885.1-4;Dbxref=GeneID:107065304%2CGenbank:XM_015318885.1;Parent=rna-XM_015318885.1
NW_015148988.1	Gnomon	exon	1670070	1670417	.	+	.	ID=exon-XM_015318885.1-2;Dbxref=GeneID:107065304%2CGenbank:XM_015318885.1;Parent=rna-XM_015318885.1
NW_015148988.1	Gnomon	exon	1670519	1670894	.	+	.	ID=exon-XM_015318885.1-3;Dbxref=GeneID:107065304%2CGenbank:XM_015318885.1;Parent=rna-XM_015318885.1
NW_015148988.1	Gnomon	gene	2417332	2427503	.	+	.	Name=LOC107065230;ID=gene-LOC107065230;Dbxref=GeneID:107065230
NW_015148988.1	Gnomon	gene	2432452	2436635	.	-	.	Name=LOC107065231;ID=gene-LOC107065231;Dbxref=GeneID:107065231
NW_015148988.1	Gnomon	gene	2438124	2447504	.	-	.	Name=LOC107065232;ID=gene-LOC107065232;Dbxref=GeneID:107065232
NW_015148988.1	Gnomon	gene	1225418	1268884	.	-	.	Name=LOC107065233;ID=gene-LOC107065233;Dbxref=GeneID:107065233
NW_015148988.1	Gnomon	gene	1218803	1220496	.	+	.	Name=LOC107065234;ID=gene-LOC107065234;Dbxref=GeneID:107065234
NW_015148988.1	Gnomon	gene	1241610	1243766	.	+	.	Name=LOC107065236;ID=gene-LOC107065236;Dbxref=GeneID:107065236
NW_015148988.1	Gnomon	gene	1260203	1261506	.	+	.	Name=LOC107065237;ID=gene-LOC107065237;Dbxref=GeneID:107065237
NW_015148988.1	Gnomon	gene	1274693	1277436	.	+	.	Name=LOC107065238;ID=gene-LOC107065238;Dbxref=GeneID:107065238
NW_015148988.1	Gnomon	gene	1271171	1273710	.	-	.	Name=LOC107065239;ID=gene-LOC107065239;Dbxref=GeneID:107065239
NW_015148988.1	Gnomon	gene	1278314	1280230	.	+	.	Name=LOC107065240;ID=gene-LOC107065240;Dbxref=GeneID:107065240
NW_015148988.1	Gnomon	gene	187814	194196	.	+	.	Name=LOC107065241;ID=gene-LOC107065241;Dbxref=GeneID:107065241
NW_015148988.1	Gnomon	gene	195339	198919	.	+	.	Name=LOC107065242;ID=gene-LOC107065242;Dbxref=GeneID:107065242
NW_015148988.1	Gnomon	gene	200633	202402	.	-	.	Name=LOC107065244;ID=gene-LOC107065244;Dbxref=GeneID:107065244
NW_015148988.1	Gnomon	gene	203283	209659	.	+	.	Name=LOC107065245;ID=gene-LOC107065245;Dbxref=GeneID:107065245
NW_015148988.1	Gnomon	gene	212330	233770	.	-	.	Name=LOC107065246;ID=gene-LOC107065246;Dbxref=GeneID:107065246
NW_015148988.1	Gnomon	gene	2364228	2369545	.	+	.	Name=LOC107065247;ID=gene-LOC107065247;Dbxref=GeneID:107065247
NW_015148988.1	Gnomon	gene	2357763	2362201	.	-	.	Name=LOC107065248;ID=gene-LOC107065248;Dbxref=GeneID:107065248
NW_015148988.1	Gnomon	gene	2354466	2357755	.	-	.	Name=LOC107065249;ID=gene-LOC107065249;Dbxref=GeneID:107065249
NW_015148988.1	Gnomon	gene	2352090	2363364	.	+	.	Name=LOC107065251;ID=gene-LOC107065251;Dbxref=GeneID:107065251
NW_015148988.1	Gnomon	gene	1673026	1675144	.	+	.	Name=LOC107065252;ID=gene-LOC107065252;Dbxref=GeneID:107065252
NW_015148988.1	Gnomon	gene	1678214	1680718	.	+	.	Name=LOC107065253;ID=gene-LOC107065253;Dbxref=GeneID:107065253
NW_015148988.1	Gnomon	gene	1675323	1678200	.	-	.	Name=LOC107065254;ID=gene-LOC107065254;Dbxref=GeneID:107065254
NW_015148988.1	Gnomon	gene	1687642	1696177	.	+	.	Name=LOC107065255;ID=gene-LOC107065255;Dbxref=GeneID:107065255
NW_015148988.1	Gnomon	gene	1688456	1689953	.	-	.	Name=LOC107065257;ID=gene-LOC107065257;Dbxref=GeneID:107065257
NW_015148988.1	Gnomon	gene	1684398	1687228	.	-	.	Name=LOC107065258;ID=gene-LOC107065258;Dbxref=GeneID:107065258
NW_015148988.1	Gnomon	gene	1697024	1699432	.	-	.	Name=LOC107065259;ID=gene-LOC107065259;Dbxref=GeneID:107065259
NW_015148988.1	Gnomon	mRNA	1734756	1735787	.	+	.	Name=XM_015318839.1;ID=rna-XM_015318839.1;Dbxref=GeneID:107065287%2CGenbank:XM_015318839.1;Parent=gene-LOC107065287
NW_015148988.1	Gnomon	gene	1697745	1698230	.	+	.	Name=LOC107065260;ID=gene-LOC107065260;Dbxref=GeneID:107065260
NW_015148988.1	Gnomon	gene	919078	1008907	.	+	.	Name=LOC107065261;ID=gene-LOC107065261;Dbxref=GeneID:107065261
NW_015148988.1	Gnomon	gene	1805925	1831750	.	-	.	Name=LOC107065262;ID=gene-LOC107065262;Dbxref=GeneID:107065262
NW_015148988.1	Gnomon	gene	1790359	1805410	.	+	.	Name=LOC107065264;ID=gene-LOC107065264;Dbxref=GeneID:107065264
NW_015148988.1	Gnomon	gene	1831841	1834693	.	-	.	Name=LOC107065265;ID=gene-LOC107065265;Dbxref=GeneID:107065265
NW_015148988.1	Gnomon	gene	1749778	1755305	.	+	.	Name=LOC107065266;ID=gene-LOC107065266;Dbxref=GeneID:107065266
NW_015148988.1	Gnomon	gene	1755702	1757652	.	-	.	Name=LOC107065268;ID=gene-LOC107065268;Dbxref=GeneID:107065268
NW_015148988.1	Gnomon	gene	1748094	1749518	.	-	.	Name=LOC107065269;ID=gene-LOC107065269;Dbxref=GeneID:107065269
NW_015148988.1	Gnomon	gene	1757748	1759586	.	+	.	Name=LOC107065270;ID=gene-LOC107065270;Dbxref=GeneID:107065270
NW_015148988.1	Gnomon	gene	1747145	1747947	.	-	.	Name=LOC107065271;ID=gene-LOC107065271;Dbxref=GeneID:107065271
NW_015148988.1	Gnomon	gene	1760460	1762546	.	-	.	Name=LOC107065272;ID=gene-LOC107065272;Dbxref=GeneID:107065272
NW_015148988.1	Gnomon	gene	1763104	1767871	.	+	.	Name=LOC107065273;ID=gene-LOC107065273;Dbxref=GeneID:107065273
NW_015148988.1	Gnomon	gene	1769988	1772225	.	-	.	Name=LOC107065274;ID=gene-LOC107065274;Dbxref=GeneID:107065274
NW_015148988.1	Gnomon	gene	236208	273015	.	-	.	Name=LOC107065275;ID=gene-LOC107065275;Dbxref=GeneID:107065275
NW_015148988.1	Gnomon	gene	273440	675673	.	+	.	Name=LOC107065277;ID=gene-LOC107065277;Dbxref=GeneID:107065277
NW_015148988.1	Gnomon	gene	319110	326670	.	-	.	Name=LOC107065279;ID=gene-LOC107065279;Dbxref=GeneID:107065279
NW_015148988.1	Gnomon	gene	745180	884550	.	+	.	Name=LOC107065280;ID=gene-LOC107065280;Dbxref=GeneID:107065280
NW_015148988.1	Gnomon	gene	828143	829567	.	+	.	Name=LOC107065281;ID=gene-LOC107065281;Dbxref=GeneID:107065281
NW_015148988.1	Gnomon	gene	848270	884507	.	-	.	Name=LOC107065282;ID=gene-LOC107065282;Dbxref=GeneID:107065282
NW_015148988.1	Gnomon	gene	1723597	1731752	.	-	.	Name=LOC107065283;ID=gene-LOC107065283;Dbxref=GeneID:107065283
NW_015148988.1	Gnomon	gene	1736149	1740145	.	-	.	Name=LOC107065284;ID=gene-LOC107065284;Dbxref=GeneID:107065284
NW_015148988.1	Gnomon	gene	1731134	1733661	.	-	.	Name=LOC107065286;ID=gene-LOC107065286;Dbxref=GeneID:107065286
NW_015148988.1	Gnomon	gene	1734169	1735787	.	+	.	Name=LOC107065287;ID=gene-LOC107065287;Dbxref=GeneID:107065287
NW_015148988.1	Gnomon	gene	887350	902447	.	+	.	Name=LOC107065288;ID=gene-LOC107065288;Dbxref=GeneID:107065288
NW_015148988.1	Gnomon	mRNA	1306776	1311647	.	-	.	Name=XM_015318683.1;ID=rna-XM_015318683.1;Dbxref=GeneID:107065215%2CGenbank:XM_015318683.1;Parent=gene-LOC107065215
NW_015148988.1	Gnomon	mRNA	1661547	1664403	.	+	.	Name=XM_015318933.1;ID=rna-XM_015318933.1;Dbxref=GeneID:107065338%2CGenbank:XM_015318933.1;Parent=gene-LOC107065338
NW_015148988.1	Gnomon	exon	2389038	2389805	.	+	.	ID=exon-XM_015318714.1-1;Dbxref=GeneID:107065227%2CGenbank:XM_015318714.1;Parent=rna-XM_015318714.1
NW_015148988.1	Gnomon	exon	2392981	2393366	.	+	.	ID=exon-XM_015318714.1-2;Dbxref=GeneID:107065227%2CGenbank:XM_015318714.1;Parent=rna-XM_015318714.1
NW_015148988.1	Gnomon	exon	2393463	2393570	.	+	.	ID=exon-XM_015318714.1-3;Dbxref=GeneID:107065227%2CGenbank:XM_015318714.1;Parent=rna-XM_015318714.1
NW_015148988.1	Gnomon	exon	2393709	2393885	.	+	.	ID=exon-XM_015318714.1-4;Dbxref=GeneID:107065227%2CGenbank:XM_015318714.1;Parent=rna-XM_015318714.1
NW_015148988.1	Gnomon	exon	736027	736276	.	+	.	ID=exon-XM_015318890.1-4;Dbxref=GeneID:107065309%2CGenbank:XM_015318890.1;Parent=rna-XM_015318890.1
NW_015148988.1	Gnomon	exon	2396228	2396363	.	+	.	ID=exon-XM_015318714.1-5;Dbxref=GeneID:107065227%2CGenbank:XM_015318714.1;Parent=rna-XM_015318714.1
NW_015148988.1	Gnomon	exon	736364	736600	.	+	.	ID=exon-XM_015318890.1-5;Dbxref=GeneID:107065309%2CGenbank:XM_015318890.1;Parent=rna-XM_015318890.1
NW_015148988.1	Gnomon	exon	2400594	2400799	.	+	.	ID=exon-XM_015318714.1-6;Dbxref=GeneID:107065227%2CGenbank:XM_015318714.1;Parent=rna-XM_015318714.1
NW_015148988.1	Gnomon	exon	736686	736813	.	+	.	ID=exon-XM_015318890.1-6;Dbxref=GeneID:107065309%2CGenbank:XM_015318890.1;Parent=rna-XM_015318890.1
NW_015148988.1	Gnomon	exon	2400872	2401021	.	+	.	ID=exon-XM_015318714.1-7;Dbxref=GeneID:107065227%2CGenbank:XM_015318714.1;Parent=rna-XM_015318714.1
NW_015148988.1	Gnomon	exon	736908	737180	.	+	.	ID=exon-XM_015318890.1-7;Dbxref=GeneID:107065309%2CGenbank:XM_015318890.1;Parent=rna-XM_015318890.1
NW_015148988.1	Gnomon	exon	2401111	2401256	.	+	.	ID=exon-XM_015318714.1-8;Dbxref=GeneID:107065227%2CGenbank:XM_015318714.1;Parent=rna-XM_015318714.1
NW_015148988.1	Gnomon	exon	2401399	2401514	.	+	.	ID=exon-XM_015318714.1-9;Dbxref=GeneID:107065227%2CGenbank:XM_015318714.1;Parent=rna-XM_015318714.1
NW_015148988.1	Gnomon	exon	733039	733312	.	+	.	ID=exon-XM_015318890.1-1;Dbxref=GeneID:107065309%2CGenbank:XM_015318890.1;Parent=rna-XM_015318890.1
NW_015148988.1	Gnomon	exon	735352	735569	.	+	.	ID=exon-XM_015318890.1-2;Dbxref=GeneID:107065309%2CGenbank:XM_015318890.1;Parent=rna-XM_015318890.1
NW_015148988.1	Gnomon	exon	735645	735937	.	+	.	ID=exon-XM_015318890.1-3;Dbxref=GeneID:107065309%2CGenbank:XM_015318890.1;Parent=rna-XM_015318890.1
NW_015148988.1	Gnomon	CDS	1662026	1662148	.	+	0	Name=XP_015174419.1;ID=cds-XP_015174419.1;Dbxref=GeneID:107065338%2CGenbank:XP_015174419.1;Parent=rna-XM_015318933.1
NW_015148988.1	Gnomon	CDS	1662237	1662621	.	+	0	Name=XP_015174419.1;ID=cds-XP_015174419.1;Dbxref=GeneID:107065338%2CGenbank:XP_015174419.1;Parent=rna-XM_015318933.1
NW_015148988.1	Gnomon	CDS	1662860	1663279	.	+	0	Name=XP_015174419.1;ID=cds-XP_015174419.1;Dbxref=GeneID:107065338%2CGenbank:XP_015174419.1;Parent=rna-XM_015318933.1
NW_015148988.1	Gnomon	CDS	1663408	1663600	.	+	0	Name=XP_015174419.1;ID=cds-XP_015174419.1;Dbxref=GeneID:107065338%2CGenbank:XP_015174419.1;Parent=rna-XM_015318933.1
NW_015148988.1	Gnomon	CDS	1663666	1663804	.	+	0	Name=XP_015174419.1;ID=cds-XP_015174419.1;Dbxref=GeneID:107065338%2CGenbank:XP_015174419.1;Parent=rna-XM_015318933.1
NW_015148988.1	Gnomon	CDS	1663929	1664144	.	+	0	Name=XP_015174419.1;ID=cds-XP_015174419.1;Dbxref=GeneID:107065338%2CGenbank:XP_015174419.1;Parent=rna-XM_015318933.1
NW_015148988.1	Gnomon	CDS	965032	965052	.	+	0	Name=XP_015174263.1;ID=cds-XP_015174263.1;Dbxref=GeneID:107065261%2CGenbank:XP_015174263.1;Parent=rna-XM_015318777.1
NW_015148988.1	Gnomon	CDS	965355	965583	.	+	0	Name=XP_015174263.1;ID=cds-XP_015174263.1;Dbxref=GeneID:107065261%2CGenbank:XP_015174263.1;Parent=rna-XM_015318777.1
NW_015148988.1	Gnomon	CDS	965803	966104	.	+	0	Name=XP_015174263.1;ID=cds-XP_015174263.1;Dbxref=GeneID:107065261%2CGenbank:XP_015174263.1;Parent=rna-XM_015318777.1
NW_015148988.1	Gnomon	CDS	966229	966453	.	+	0	Name=XP_015174263.1;ID=cds-XP_015174263.1;Dbxref=GeneID:107065261%2CGenbank:XP_015174263.1;Parent=rna-XM_015318777.1
NW_015148988.1	Gnomon	CDS	966538	966711	.	+	0	Name=XP_015174263.1;ID=cds-XP_015174263.1;Dbxref=GeneID:107065261%2CGenbank:XP_015174263.1;Parent=rna-XM_015318777.1
NW_015148988.1	Gnomon	CDS	966835	966996	.	+	0	Name=XP_015174263.1;ID=cds-XP_015174263.1;Dbxref=GeneID:107065261%2CGenbank:XP_015174263.1;Parent=rna-XM_015318777.1
NW_015148988.1	Gnomon	CDS	967081	967323	.	+	0	Name=XP_015174263.1;ID=cds-XP_015174263.1;Dbxref=GeneID:107065261%2CGenbank:XP_015174263.1;Parent=rna-XM_015318777.1
NW_015148988.1	Gnomon	CDS	967705	967935	.	+	0	Name=XP_015174263.1;ID=cds-XP_015174263.1;Dbxref=GeneID:107065261%2CGenbank:XP_015174263.1;Parent=rna-XM_015318777.1
NW_015148988.1	Gnomon	CDS	979472	979580	.	+	0	Name=XP_015174263.1;ID=cds-XP_015174263.1;Dbxref=GeneID:107065261%2CGenbank:XP_015174263.1;Parent=rna-XM_015318777.1
NW_015148988.1	Gnomon	CDS	979674	981915	.	+	0	Name=XP_015174263.1;ID=cds-XP_015174263.1;Dbxref=GeneID:107065261%2CGenbank:XP_015174263.1;Parent=rna-XM_015318777.1
NW_015148988.1	Gnomon	CDS	988670	990038	.	+	0	Name=XP_015174263.1;ID=cds-XP_015174263.1;Dbxref=GeneID:107065261%2CGenbank:XP_015174263.1;Parent=rna-XM_015318777.1
NW_015148988.1	Gnomon	CDS	992806	992910	.	+	0	Name=XP_015174263.1;ID=cds-XP_015174263.1;Dbxref=GeneID:107065261%2CGenbank:XP_015174263.1;Parent=rna-XM_015318777.1
NW_015148988.1	Gnomon	CDS	994071	994196	.	+	0	Name=XP_015174263.1;ID=cds-XP_015174263.1;Dbxref=GeneID:107065261%2CGenbank:XP_015174263.1;Parent=rna-XM_015318777.1
NW_015148988.1	Gnomon	CDS	999623	999772	.	+	0	Name=XP_015174263.1;ID=cds-XP_015174263.1;Dbxref=GeneID:107065261%2CGenbank:XP_015174263.1;Parent=rna-XM_015318777.1
NW_015148988.1	Gnomon	CDS	1000030	1000121	.	+	0	Name=XP_015174263.1;ID=cds-XP_015174263.1;Dbxref=GeneID:107065261%2CGenbank:XP_015174263.1;Parent=rna-XM_015318777.1
NW_015148988.1	Gnomon	CDS	1000613	1000826	.	+	0	Name=XP_015174263.1;ID=cds-XP_015174263.1;Dbxref=GeneID:107065261%2CGenbank:XP_015174263.1;Parent=rna-XM_015318777.1
NW_015148988.1	Gnomon	CDS	1001080	1001170	.	+	0	Name=XP_015174263.1;ID=cds-XP_015174263.1;Dbxref=GeneID:107065261%2CGenbank:XP_015174263.1;Parent=rna-XM_015318777.1
NW_015148988.1	Gnomon	CDS	1001521	1001717	.	+	0	Name=XP_015174263.1;ID=cds-XP_015174263.1;Dbxref=GeneID:107065261%2CGenbank:XP_015174263.1;Parent=rna-XM_015318777.1
NW_015148988.1	Gnomon	CDS	1004371	1004465	.	+	0	Name=XP_015174263.1;ID=cds-XP_015174263.1;Dbxref=GeneID:107065261%2CGenbank:XP_015174263.1;Parent=rna-XM_015318777.1
NW_015148988.1	Gnomon	CDS	1004700	1004766	.	+	0	Name=XP_015174263.1;ID=cds-XP_015174263.1;Dbxref=GeneID:107065261%2CGenbank:XP_015174263.1;Parent=rna-XM_015318777.1
NW_015148988.1	Gnomon	CDS	1004934	1004984	.	+	0	Name=XP_015174263.1;ID=cds-XP_015174263.1;Dbxref=GeneID:107065261%2CGenbank:XP_015174263.1;Parent=rna-XM_015318777.1
NW_015148988.1	Gnomon	CDS	1005084	1005185	.	+	0	Name=XP_015174263.1;ID=cds-XP_015174263.1;Dbxref=GeneID:107065261%2CGenbank:XP_015174263.1;Parent=rna-XM_015318777.1
NW_015148988.1	Gnomon	CDS	1005739	1005810	.	+	0	Name=XP_015174263.1;ID=cds-XP_015174263.1;Dbxref=GeneID:107065261%2CGenbank:XP_015174263.1;Parent=rna-XM_015318777.1
NW_015148988.1	Gnomon	CDS	1006019	1006139	.	+	0	Name=XP_015174263.1;ID=cds-XP_015174263.1;Dbxref=GeneID:107065261%2CGenbank:XP_015174263.1;Parent=rna-XM_015318777.1
NW_015148988.1	Gnomon	CDS	1006253	1006410	.	+	0	Name=XP_015174263.1;ID=cds-XP_015174263.1;Dbxref=GeneID:107065261%2CGenbank:XP_015174263.1;Parent=rna-XM_015318777.1
NW_015148988.1	Gnomon	CDS	1006778	1006933	.	+	0	Name=XP_015174263.1;ID=cds-XP_015174263.1;Dbxref=GeneID:107065261%2CGenbank:XP_015174263.1;Parent=rna-XM_015318777.1
NW_015148988.1	Gnomon	CDS	1007034	1007168	.	+	0	Name=XP_015174263.1;ID=cds-XP_015174263.1;Dbxref=GeneID:107065261%2CGenbank:XP_015174263.1;Parent=rna-XM_015318777.1
NW_015148988.1	Gnomon	CDS	1007764	1007934	.	+	0	Name=XP_015174263.1;ID=cds-XP_015174263.1;Dbxref=GeneID:107065261%2CGenbank:XP_015174263.1;Parent=rna-XM_015318777.1
NW_015148988.1	Gnomon	gene	1393662	1395483	.	+	.	Name=LOC107065200;ID=gene-LOC107065200;Dbxref=GeneID:107065200
NW_015148988.1	Gnomon	gene	1392022	1393191	.	-	.	Name=LOC107065201;ID=gene-LOC107065201;Dbxref=GeneID:107065201
NW_015148988.1	Gnomon	gene	1376136	1376992	.	-	.	Name=LOC107065202;ID=gene-LOC107065202;Dbxref=GeneID:107065202
NW_015148988.1	Gnomon	gene	2373994	2375214	.	+	.	Name=LOC107065203;ID=gene-LOC107065203;Dbxref=GeneID:107065203
NW_015148988.1	Gnomon	gene	905617	907113	.	+	.	Name=LOC107065204;ID=gene-LOC107065204;Dbxref=GeneID:107065204
NW_015148988.1	Gnomon	gene	1162553	1167434	.	-	.	Name=LOC107065205;ID=gene-LOC107065205;Dbxref=GeneID:107065205
NW_015148988.1	Gnomon	gene	1145169	1163240	.	-	.	Name=LOC107065206;ID=gene-LOC107065206;Dbxref=GeneID:107065206
NW_015148988.1	Gnomon	gene	1167443	1169738	.	+	.	Name=LOC107065207;ID=gene-LOC107065207;Dbxref=GeneID:107065207
NW_015148988.1	Gnomon	gene	1171975	1194494	.	+	.	Name=LOC107065209;ID=gene-LOC107065209;Dbxref=GeneID:107065209
NW_015148988.1	Gnomon	exon	2390133	2390433	.	-	.	ID=exon-XR_001475580.1-2;Dbxref=GeneID:107065229%2CGenbank:XR_001475580.1;Parent=rna-XR_001475580.1
NW_015148988.1	Gnomon	exon	2390555	2390989	.	-	.	ID=exon-XR_001475580.1-1;Dbxref=GeneID:107065229%2CGenbank:XR_001475580.1;Parent=rna-XR_001475580.1
NW_015148988.1	Gnomon	gene	1281837	1288346	.	-	.	Name=LOC107065290;ID=gene-LOC107065290;Dbxref=GeneID:107065290
NW_015148988.1	Gnomon	gene	1288431	1294723	.	+	.	Name=LOC107065291;ID=gene-LOC107065291;Dbxref=GeneID:107065291
NW_015148988.1	Gnomon	gene	1710023	1715713	.	+	.	Name=LOC107065292;ID=gene-LOC107065292;Dbxref=GeneID:107065292
NW_015148988.1	Gnomon	gene	1719175	1722594	.	+	.	Name=LOC107065293;ID=gene-LOC107065293;Dbxref=GeneID:107065293
NW_015148988.1	Gnomon	gene	1716497	1719176	.	-	.	Name=LOC107065296;ID=gene-LOC107065296;Dbxref=GeneID:107065296
NW_015148988.1	Gnomon	gene	1874410	2104108	.	-	.	Name=LOC107065297;ID=gene-LOC107065297;Dbxref=GeneID:107065297
NW_015148988.1	Gnomon	gene	151412	177750	.	+	.	Name=LOC107065298;ID=gene-LOC107065298;Dbxref=GeneID:107065298
NW_015148988.1	Gnomon	gene	31684	140046	.	+	.	Name=LOC107065299;ID=gene-LOC107065299;Dbxref=GeneID:107065299
NW_015148988.1	Gnomon	exon	2400594	2400799	.	+	.	ID=exon-XR_001475579.1-6;Dbxref=GeneID:107065227%2CGenbank:XR_001475579.1;Parent=rna-XR_001475579.1
NW_015148988.1	Gnomon	exon	2400872	2401021	.	+	.	ID=exon-XR_001475579.1-7;Dbxref=GeneID:107065227%2CGenbank:XR_001475579.1;Parent=rna-XR_001475579.1
NW_015148988.1	Gnomon	exon	2401111	2401256	.	+	.	ID=exon-XR_001475579.1-8;Dbxref=GeneID:107065227%2CGenbank:XR_001475579.1;Parent=rna-XR_001475579.1
NW_015148988.1	Gnomon	exon	2401399	2401514	.	+	.	ID=exon-XR_001475579.1-9;Dbxref=GeneID:107065227%2CGenbank:XR_001475579.1;Parent=rna-XR_001475579.1
NW_015148988.1	Gnomon	exon	2392981	2393366	.	+	.	ID=exon-XR_001475579.1-2;Dbxref=GeneID:107065227%2CGenbank:XR_001475579.1;Parent=rna-XR_001475579.1
NW_015148988.1	Gnomon	exon	2393463	2393570	.	+	.	ID=exon-XR_001475579.1-3;Dbxref=GeneID:107065227%2CGenbank:XR_001475579.1;Parent=rna-XR_001475579.1
NW_015148988.1	Gnomon	exon	2393709	2393885	.	+	.	ID=exon-XR_001475579.1-4;Dbxref=GeneID:107065227%2CGenbank:XR_001475579.1;Parent=rna-XR_001475579.1
NW_015148988.1	Gnomon	exon	2396228	2396363	.	+	.	ID=exon-XR_001475579.1-5;Dbxref=GeneID:107065227%2CGenbank:XR_001475579.1;Parent=rna-XR_001475579.1
NW_015148988.1	Gnomon	exon	2391605	2391741	.	+	.	ID=exon-XR_001475579.1-1;Dbxref=GeneID:107065227%2CGenbank:XR_001475579.1;Parent=rna-XR_001475579.1
NW_015148988.1	Gnomon	gene	697035	708974	.	-	.	Name=LOC107065330;ID=gene-LOC107065330;Dbxref=GeneID:107065330
NW_015148988.1	Gnomon	gene	1396542	1397568	.	+	.	Name=LOC107065332;ID=gene-LOC107065332;Dbxref=GeneID:107065332
NW_015148988.1	Gnomon	gene	1397631	1399131	.	-	.	Name=LOC107065333;ID=gene-LOC107065333;Dbxref=GeneID:107065333
NW_015148988.1	Gnomon	gene	726781	728722	.	+	.	Name=LOC107065334;ID=gene-LOC107065334;Dbxref=GeneID:107065334
NW_015148988.1	Gnomon	gene	1467601	1470559	.	+	.	Name=LOC107065335;ID=gene-LOC107065335;Dbxref=GeneID:107065335
NW_015148988.1	Gnomon	gene	1658955	1660895	.	-	.	Name=LOC107065336;ID=gene-LOC107065336;Dbxref=GeneID:107065336
NW_015148988.1	Gnomon	gene	1706869	1708420	.	+	.	Name=LOC107065337;ID=gene-LOC107065337;Dbxref=GeneID:107065337
NW_015148988.1	Gnomon	gene	1661371	1664403	.	+	.	Name=LOC107065338;ID=gene-LOC107065338;Dbxref=GeneID:107065338
NW_015148988.1	Gnomon	gene	908017	917528	.	-	.	Name=LOC107065339;ID=gene-LOC107065339;Dbxref=GeneID:107065339
NW_015148988.1	Gnomon	exon	992806	992910	.	+	.	ID=exon-XM_015318776.1-18;Dbxref=GeneID:107065261%2CGenbank:XM_015318776.1;Parent=rna-XM_015318776.1
NW_015148988.1	Gnomon	exon	994071	994196	.	+	.	ID=exon-XM_015318776.1-19;Dbxref=GeneID:107065261%2CGenbank:XM_015318776.1;Parent=rna-XM_015318776.1
NW_015148988.1	Gnomon	gene	1775133	1777762	.	+	.	Name=LOC107065340;ID=gene-LOC107065340;Dbxref=GeneID:107065340
NW_015148988.1	Gnomon	gene	1129657	1139861	.	+	.	Name=LOC107065341;ID=gene-LOC107065341;Dbxref=GeneID:107065341
NW_015148988.1	Gnomon	gene	1402667	1433838	.	+	.	Name=LOC107065342;ID=gene-LOC107065342;Dbxref=GeneID:107065342
NW_015148988.1	Gnomon	gene	1435248	1436174	.	-	.	Name=LOC107065343;ID=gene-LOC107065343;Dbxref=GeneID:107065343
NW_015148988.1	Gnomon	gene	149241	150583	.	-	.	Name=LOC107065344;ID=gene-LOC107065344;Dbxref=GeneID:107065344
NW_015148988.1	Gnomon	gene	1772426	1774900	.	+	.	Name=LOC107065345;ID=gene-LOC107065345;Dbxref=GeneID:107065345
NW_015148988.1	Gnomon	gene	1215076	1218207	.	+	.	Name=LOC107065346;ID=gene-LOC107065346;Dbxref=GeneID:107065346
NW_015148988.1	Gnomon	gene	1296618	1299129	.	-	.	Name=LOC107065347;ID=gene-LOC107065347;Dbxref=GeneID:107065347
NW_015148988.1	Gnomon	exon	966229	966453	.	+	.	ID=exon-XM_015318776.1-10;Dbxref=GeneID:107065261%2CGenbank:XM_015318776.1;Parent=rna-XM_015318776.1
NW_015148988.1	Gnomon	gene	1017083	1050329	.	+	.	Name=LOC107065348;ID=gene-LOC107065348;Dbxref=GeneID:107065348
NW_015148988.1	Gnomon	exon	966538	966711	.	+	.	ID=exon-XM_015318776.1-11;Dbxref=GeneID:107065261%2CGenbank:XM_015318776.1;Parent=rna-XM_015318776.1
NW_015148988.1	Gnomon	exon	966835	966996	.	+	.	ID=exon-XM_015318776.1-12;Dbxref=GeneID:107065261%2CGenbank:XM_015318776.1;Parent=rna-XM_015318776.1
NW_015148988.1	Gnomon	exon	967081	967323	.	+	.	ID=exon-XM_015318776.1-13;Dbxref=GeneID:107065261%2CGenbank:XM_015318776.1;Parent=rna-XM_015318776.1
NW_015148988.1	Gnomon	exon	967705	967935	.	+	.	ID=exon-XM_015318776.1-14;Dbxref=GeneID:107065261%2CGenbank:XM_015318776.1;Parent=rna-XM_015318776.1
NW_015148988.1	Gnomon	exon	979472	979580	.	+	.	ID=exon-XM_015318776.1-15;Dbxref=GeneID:107065261%2CGenbank:XM_015318776.1;Parent=rna-XM_015318776.1
NW_015148988.1	Gnomon	exon	979674	981915	.	+	.	ID=exon-XM_015318776.1-16;Dbxref=GeneID:107065261%2CGenbank:XM_015318776.1;Parent=rna-XM_015318776.1
NW_015148988.1	Gnomon	exon	988670	990038	.	+	.	ID=exon-XM_015318776.1-17;Dbxref=GeneID:107065261%2CGenbank:XM_015318776.1;Parent=rna-XM_015318776.1
NW_015148988.1	Gnomon	mRNA	1734594	1735787	.	+	.	Name=XM_015318838.1;ID=rna-XM_015318838.1;Dbxref=GeneID:107065287%2CGenbank:XM_015318838.1;Parent=gene-LOC107065287
NW_015148988.1	Gnomon	mRNA	1306776	1311893	.	-	.	Name=XM_015318682.1;ID=rna-XM_015318682.1;Dbxref=GeneID:107065215%2CGenbank:XM_015318682.1;Parent=gene-LOC107065215
NW_015148988.1	Gnomon	CDS	1823251	1823317	.	-	0	Name=XP_015174264.1;ID=cds-XP_015174264.1;Dbxref=GeneID:107065262%2CGenbank:XP_015174264.1;Parent=rna-XM_015318778.1
NW_015148988.1	Gnomon	CDS	1822976	1823091	.	-	0	Name=XP_015174264.1;ID=cds-XP_015174264.1;Dbxref=GeneID:107065262%2CGenbank:XP_015174264.1;Parent=rna-XM_015318778.1
NW_015148988.1	Gnomon	CDS	1820773	1820932	.	-	0	Name=XP_015174264.1;ID=cds-XP_015174264.1;Dbxref=GeneID:107065262%2CGenbank:XP_015174264.1;Parent=rna-XM_015318778.1
NW_015148988.1	Gnomon	CDS	1819891	1819924	.	-	0	Name=XP_015174264.1;ID=cds-XP_015174264.1;Dbxref=GeneID:107065262%2CGenbank:XP_015174264.1;Parent=rna-XM_015318778.1
NW_015148988.1	Gnomon	CDS	1815321	1815462	.	-	0	Name=XP_015174264.1;ID=cds-XP_015174264.1;Dbxref=GeneID:107065262%2CGenbank:XP_015174264.1;Parent=rna-XM_015318778.1
NW_015148988.1	Gnomon	CDS	1815022	1815201	.	-	0	Name=XP_015174264.1;ID=cds-XP_015174264.1;Dbxref=GeneID:107065262%2CGenbank:XP_015174264.1;Parent=rna-XM_015318778.1
NW_015148988.1	Gnomon	CDS	1814285	1814677	.	-	0	Name=XP_015174264.1;ID=cds-XP_015174264.1;Dbxref=GeneID:107065262%2CGenbank:XP_015174264.1;Parent=rna-XM_015318778.1
NW_015148988.1	Gnomon	CDS	1814014	1814205	.	-	0	Name=XP_015174264.1;ID=cds-XP_015174264.1;Dbxref=GeneID:107065262%2CGenbank:XP_015174264.1;Parent=rna-XM_015318778.1
NW_015148988.1	Gnomon	CDS	1813889	1813950	.	-	0	Name=XP_015174264.1;ID=cds-XP_015174264.1;Dbxref=GeneID:107065262%2CGenbank:XP_015174264.1;Parent=rna-XM_015318778.1
NW_015148988.1	Gnomon	CDS	1813606	1813794	.	-	0	Name=XP_015174264.1;ID=cds-XP_015174264.1;Dbxref=GeneID:107065262%2CGenbank:XP_015174264.1;Parent=rna-XM_015318778.1
NW_015148988.1	Gnomon	CDS	1813353	1813524	.	-	0	Name=XP_015174264.1;ID=cds-XP_015174264.1;Dbxref=GeneID:107065262%2CGenbank:XP_015174264.1;Parent=rna-XM_015318778.1
NW_015148988.1	Gnomon	CDS	1813160	1813267	.	-	0	Name=XP_015174264.1;ID=cds-XP_015174264.1;Dbxref=GeneID:107065262%2CGenbank:XP_015174264.1;Parent=rna-XM_015318778.1
NW_015148988.1	Gnomon	CDS	1812986	1813056	.	-	0	Name=XP_015174264.1;ID=cds-XP_015174264.1;Dbxref=GeneID:107065262%2CGenbank:XP_015174264.1;Parent=rna-XM_015318778.1
NW_015148988.1	Gnomon	CDS	1812774	1812900	.	-	0	Name=XP_015174264.1;ID=cds-XP_015174264.1;Dbxref=GeneID:107065262%2CGenbank:XP_015174264.1;Parent=rna-XM_015318778.1
NW_015148988.1	Gnomon	CDS	1812448	1812700	.	-	0	Name=XP_015174264.1;ID=cds-XP_015174264.1;Dbxref=GeneID:107065262%2CGenbank:XP_015174264.1;Parent=rna-XM_015318778.1
NW_015148988.1	Gnomon	CDS	1811838	1811953	.	-	0	Name=XP_015174264.1;ID=cds-XP_015174264.1;Dbxref=GeneID:107065262%2CGenbank:XP_015174264.1;Parent=rna-XM_015318778.1
NW_015148988.1	Gnomon	CDS	1811624	1811762	.	-	0	Name=XP_015174264.1;ID=cds-XP_015174264.1;Dbxref=GeneID:107065262%2CGenbank:XP_015174264.1;Parent=rna-XM_015318778.1
NW_015148988.1	Gnomon	CDS	1811401	1811535	.	-	0	Name=XP_015174264.1;ID=cds-XP_015174264.1;Dbxref=GeneID:107065262%2CGenbank:XP_015174264.1;Parent=rna-XM_015318778.1
NW_015148988.1	Gnomon	CDS	1811177	1811324	.	-	0	Name=XP_015174264.1;ID=cds-XP_015174264.1;Dbxref=GeneID:107065262%2CGenbank:XP_015174264.1;Parent=rna-XM_015318778.1
NW_015148988.1	Gnomon	CDS	1810936	1811063	.	-	0	Name=XP_015174264.1;ID=cds-XP_015174264.1;Dbxref=GeneID:107065262%2CGenbank:XP_015174264.1;Parent=rna-XM_015318778.1
NW_015148988.1	Gnomon	CDS	1810682	1810816	.	-	0	Name=XP_015174264.1;ID=cds-XP_015174264.1;Dbxref=GeneID:107065262%2CGenbank:XP_015174264.1;Parent=rna-XM_015318778.1
NW_015148988.1	Gnomon	CDS	1810452	1810606	.	-	0	Name=XP_015174264.1;ID=cds-XP_015174264.1;Dbxref=GeneID:107065262%2CGenbank:XP_015174264.1;Parent=rna-XM_015318778.1
NW_015148988.1	Gnomon	CDS	1809868	1810240	.	-	0	Name=XP_015174264.1;ID=cds-XP_015174264.1;Dbxref=GeneID:107065262%2CGenbank:XP_015174264.1;Parent=rna-XM_015318778.1
NW_015148988.1	Gnomon	CDS	1808081	1809576	.	-	0	Name=XP_015174264.1;ID=cds-XP_015174264.1;Dbxref=GeneID:107065262%2CGenbank:XP_015174264.1;Parent=rna-XM_015318778.1
NW_015148988.1	Gnomon	CDS	1807754	1808011	.	-	0	Name=XP_015174264.1;ID=cds-XP_015174264.1;Dbxref=GeneID:107065262%2CGenbank:XP_015174264.1;Parent=rna-XM_015318778.1
NW_015148988.1	Gnomon	gene	2195135	2203787	.	+	.	Name=LOC107065300;ID=gene-LOC107065300;Dbxref=GeneID:107065300
NW_015148988.1	Gnomon	gene	740044	744272	.	-	.	Name=LOC107065302;ID=gene-LOC107065302;Dbxref=GeneID:107065302
NW_015148988.1	Gnomon	gene	737758	739824	.	-	.	Name=LOC107065303;ID=gene-LOC107065303;Dbxref=GeneID:107065303
NW_015148988.1	Gnomon	gene	1665432	1671909	.	+	.	Name=LOC107065304;ID=gene-LOC107065304;Dbxref=GeneID:107065304
NW_015148988.1	Gnomon	gene	1379708	1390778	.	+	.	Name=LOC107065305;ID=gene-LOC107065305;Dbxref=GeneID:107065305
NW_015148988.1	Gnomon	gene	1580742	1630714	.	-	.	Name=LOC107065306;ID=gene-LOC107065306;Dbxref=GeneID:107065306
NW_015148988.1	Gnomon	gene	1436619	1444314	.	-	.	Name=LOC107065308;ID=gene-LOC107065308;Dbxref=GeneID:107065308
NW_015148988.1	Gnomon	gene	733039	737180	.	+	.	Name=LOC107065309;ID=gene-LOC107065309;Dbxref=GeneID:107065309
NW_015148988.1	Gnomon	exon	1005739	1005810	.	+	.	ID=exon-XM_015318776.1-29;Dbxref=GeneID:107065261%2CGenbank:XM_015318776.1;Parent=rna-XM_015318776.1
NW_015148988.1	Gnomon	mRNA	1661371	1664403	.	+	.	Name=XM_015318932.1;ID=rna-XM_015318932.1;Dbxref=GeneID:107065338%2CGenbank:XM_015318932.1;Parent=gene-LOC107065338
NW_015148988.1	Gnomon	gene	729139	731655	.	-	.	Name=LOC107065310;ID=gene-LOC107065310;Dbxref=GeneID:107065310
NW_015148988.1	Gnomon	gene	1838567	1851071	.	-	.	Name=LOC107065311;ID=gene-LOC107065311;Dbxref=GeneID:107065311
NW_015148988.1	Gnomon	gene	1855418	1860525	.	+	.	Name=LOC107065312;ID=gene-LOC107065312;Dbxref=GeneID:107065312
NW_015148988.1	Gnomon	gene	1855903	1856981	.	-	.	Name=LOC107065313;ID=gene-LOC107065313;Dbxref=GeneID:107065313
NW_015148988.1	Gnomon	exon	999623	999772	.	+	.	ID=exon-XM_015318776.1-20;Dbxref=GeneID:107065261%2CGenbank:XM_015318776.1;Parent=rna-XM_015318776.1
NW_015148988.1	Gnomon	gene	719711	721897	.	+	.	Name=LOC107065315;ID=gene-LOC107065315;Dbxref=GeneID:107065315
NW_015148988.1	Gnomon	exon	1000030	1000121	.	+	.	ID=exon-XM_015318776.1-21;Dbxref=GeneID:107065261%2CGenbank:XM_015318776.1;Parent=rna-XM_015318776.1
NW_015148988.1	Gnomon	gene	724081	725266	.	-	.	Name=LOC107065316;ID=gene-LOC107065316;Dbxref=GeneID:107065316
NW_015148988.1	Gnomon	exon	1000613	1000826	.	+	.	ID=exon-XM_015318776.1-22;Dbxref=GeneID:107065261%2CGenbank:XM_015318776.1;Parent=rna-XM_015318776.1
NW_015148988.1	Gnomon	exon	1001080	1001170	.	+	.	ID=exon-XM_015318776.1-23;Dbxref=GeneID:107065261%2CGenbank:XM_015318776.1;Parent=rna-XM_015318776.1
NW_015148988.1	Gnomon	gene	1370477	1376055	.	+	.	Name=LOC107065317;ID=gene-LOC107065317;Dbxref=GeneID:107065317
NW_015148988.1	Gnomon	exon	1001521	1001717	.	+	.	ID=exon-XM_015318776.1-24;Dbxref=GeneID:107065261%2CGenbank:XM_015318776.1;Parent=rna-XM_015318776.1
NW_015148988.1	Gnomon	gene	1851956	1855066	.	-	.	Name=LOC107065318;ID=gene-LOC107065318;Dbxref=GeneID:107065318
NW_015148988.1	Gnomon	exon	1004371	1004465	.	+	.	ID=exon-XM_015318776.1-25;Dbxref=GeneID:107065261%2CGenbank:XM_015318776.1;Parent=rna-XM_015318776.1
NW_015148988.1	Gnomon	gene	1483918	1512509	.	-	.	Name=LOC107065319;ID=gene-LOC107065319;Dbxref=GeneID:107065319
NW_015148988.1	Gnomon	exon	1004700	1004766	.	+	.	ID=exon-XM_015318776.1-26;Dbxref=GeneID:107065261%2CGenbank:XM_015318776.1;Parent=rna-XM_015318776.1
NW_015148988.1	Gnomon	exon	1004934	1004984	.	+	.	ID=exon-XM_015318776.1-27;Dbxref=GeneID:107065261%2CGenbank:XM_015318776.1;Parent=rna-XM_015318776.1
NW_015148988.1	Gnomon	exon	1005084	1005185	.	+	.	ID=exon-XM_015318776.1-28;Dbxref=GeneID:107065261%2CGenbank:XM_015318776.1;Parent=rna-XM_015318776.1
NW_015148988.1	Gnomon	gene	1456070	1466173	.	-	.	Name=LOC107065320;ID=gene-LOC107065320;Dbxref=GeneID:107065320
NW_015148988.1	Gnomon	gene	2376239	2379996	.	-	.	Name=LOC107065321;ID=gene-LOC107065321;Dbxref=GeneID:107065321
NW_015148988.1	Gnomon	gene	145827	148390	.	-	.	Name=LOC107065322;ID=gene-LOC107065322;Dbxref=GeneID:107065322
NW_015148988.1	Gnomon	gene	2205878	2208199	.	+	.	Name=LOC107065323;ID=gene-LOC107065323;Dbxref=GeneID:107065323
NW_015148988.1	Gnomon	exon	1006019	1006139	.	+	.	ID=exon-XM_015318776.1-30;Dbxref=GeneID:107065261%2CGenbank:XM_015318776.1;Parent=rna-XM_015318776.1
NW_015148988.1	Gnomon	gene	1699965	1705060	.	+	.	Name=LOC107065324;ID=gene-LOC107065324;Dbxref=GeneID:107065324
NW_015148988.1	Gnomon	exon	1006253	1006410	.	+	.	ID=exon-XM_015318776.1-31;Dbxref=GeneID:107065261%2CGenbank:XM_015318776.1;Parent=rna-XM_015318776.1
NW_015148988.1	Gnomon	gene	1704928	1706493	.	-	.	Name=LOC107065325;ID=gene-LOC107065325;Dbxref=GeneID:107065325
NW_015148988.1	Gnomon	exon	1006778	1006933	.	+	.	ID=exon-XM_015318776.1-32;Dbxref=GeneID:107065261%2CGenbank:XM_015318776.1;Parent=rna-XM_015318776.1
NW_015148988.1	Gnomon	gene	1778490	1779288	.	-	.	Name=LOC107065326;ID=gene-LOC107065326;Dbxref=GeneID:107065326
NW_015148988.1	Gnomon	exon	1007034	1007168	.	+	.	ID=exon-XM_015318776.1-33;Dbxref=GeneID:107065261%2CGenbank:XM_015318776.1;Parent=rna-XM_015318776.1
NW_015148988.1	Gnomon	gene	1780285	1786191	.	+	.	Name=LOC107065327;ID=gene-LOC107065327;Dbxref=GeneID:107065327
NW_015148988.1	Gnomon	exon	1007764	1007937	.	+	.	ID=exon-XM_015318776.1-34;Dbxref=GeneID:107065261%2CGenbank:XM_015318776.1;Parent=rna-XM_015318776.1
NW_015148988.1	Gnomon	gene	1451652	1455564	.	-	.	Name=LOC107065328;ID=gene-LOC107065328;Dbxref=GeneID:107065328
NW_015148988.1	Gnomon	exon	1008509	1008907	.	+	.	ID=exon-XM_015318776.1-35;Dbxref=GeneID:107065261%2CGenbank:XM_015318776.1;Parent=rna-XM_015318776.1
NW_015148988.1	Gnomon	gene	2380685	2381995	.	+	.	Name=LOC107065329;ID=gene-LOC107065329;Dbxref=GeneID:107065329
NW_015148988.1	Gnomon	mRNA	1706869	1708420	.	+	.	Name=XM_015318931.1;ID=rna-XM_015318931.1;Dbxref=GeneID:107065337%2CGenbank:XM_015318931.1;Parent=gene-LOC107065337
NW_015148988.1	Gnomon	exon	1695810	1696177	.	+	.	ID=exon-XM_015318766.1-11;Dbxref=GeneID:107065255%2CGenbank:XM_015318766.1;Parent=rna-XM_015318766.1
NW_015148988.1	Gnomon	exon	1695627	1695735	.	+	.	ID=exon-XM_015318766.1-10;Dbxref=GeneID:107065255%2CGenbank:XM_015318766.1;Parent=rna-XM_015318766.1
NW_015148988.1	Gnomon	exon	172718	172958	.	+	.	ID=exon-XM_015318867.1-10;Dbxref=GeneID:107065298%2CGenbank:XM_015318867.1;Parent=rna-XM_015318867.1
NW_015148988.1	Gnomon	exon	173033	173261	.	+	.	ID=exon-XM_015318867.1-11;Dbxref=GeneID:107065298%2CGenbank:XM_015318867.1;Parent=rna-XM_015318867.1
NW_015148988.1	Gnomon	exon	173345	173787	.	+	.	ID=exon-XM_015318867.1-12;Dbxref=GeneID:107065298%2CGenbank:XM_015318867.1;Parent=rna-XM_015318867.1
NW_015148988.1	Gnomon	exon	173969	174969	.	+	.	ID=exon-XM_015318867.1-13;Dbxref=GeneID:107065298%2CGenbank:XM_015318867.1;Parent=rna-XM_015318867.1
NW_015148988.1	Gnomon	exon	175052	175836	.	+	.	ID=exon-XM_015318867.1-14;Dbxref=GeneID:107065298%2CGenbank:XM_015318867.1;Parent=rna-XM_015318867.1
NW_015148988.1	Gnomon	exon	176150	176465	.	+	.	ID=exon-XM_015318867.1-15;Dbxref=GeneID:107065298%2CGenbank:XM_015318867.1;Parent=rna-XM_015318867.1
NW_015148988.1	Gnomon	exon	176541	176790	.	+	.	ID=exon-XM_015318867.1-16;Dbxref=GeneID:107065298%2CGenbank:XM_015318867.1;Parent=rna-XM_015318867.1
NW_015148988.1	Gnomon	exon	176870	177097	.	+	.	ID=exon-XM_015318867.1-17;Dbxref=GeneID:107065298%2CGenbank:XM_015318867.1;Parent=rna-XM_015318867.1
NW_015148988.1	Gnomon	exon	177379	177750	.	+	.	ID=exon-XM_015318867.1-18;Dbxref=GeneID:107065298%2CGenbank:XM_015318867.1;Parent=rna-XM_015318867.1
NW_015148988.1	Gnomon	exon	1163157	1163240	.	-	.	ID=exon-XM_015318665.1-1;Dbxref=GeneID:107065206%2CGenbank:XM_015318665.1;Parent=rna-XM_015318665.1
NW_015148988.1	Gnomon	exon	1148564	1148918	.	-	.	ID=exon-XM_015318665.1-2;Dbxref=GeneID:107065206%2CGenbank:XM_015318665.1;Parent=rna-XM_015318665.1
NW_015148988.1	Gnomon	exon	1147814	1148182	.	-	.	ID=exon-XM_015318665.1-3;Dbxref=GeneID:107065206%2CGenbank:XM_015318665.1;Parent=rna-XM_015318665.1
NW_015148988.1	Gnomon	exon	1147313	1147708	.	-	.	ID=exon-XM_015318665.1-4;Dbxref=GeneID:107065206%2CGenbank:XM_015318665.1;Parent=rna-XM_015318665.1
NW_015148988.1	Gnomon	exon	1146909	1147221	.	-	.	ID=exon-XM_015318665.1-5;Dbxref=GeneID:107065206%2CGenbank:XM_015318665.1;Parent=rna-XM_015318665.1
NW_015148988.1	Gnomon	exon	1146556	1146819	.	-	.	ID=exon-XM_015318665.1-6;Dbxref=GeneID:107065206%2CGenbank:XM_015318665.1;Parent=rna-XM_015318665.1
NW_015148988.1	Gnomon	exon	1146185	1146460	.	-	.	ID=exon-XM_015318665.1-7;Dbxref=GeneID:107065206%2CGenbank:XM_015318665.1;Parent=rna-XM_015318665.1
NW_015148988.1	Gnomon	exon	1145169	1146092	.	-	.	ID=exon-XM_015318665.1-8;Dbxref=GeneID:107065206%2CGenbank:XM_015318665.1;Parent=rna-XM_015318665.1
NW_015148988.1	tRNAscan-SE	exon	877616	877688	.	-	.	ID=exon-Trnar-ucu-1;Dbxref=GeneID:107063598;Note=transfer RNA arginine (anticodon UCU);Parent=rna-Trnar-ucu
NW_015148988.1	Gnomon	exon	590504	590653	.	+	.	ID=exon-XM_015318814.1-2;Dbxref=GeneID:107065277%2CGenbank:XM_015318814.1;Parent=rna-XM_015318814.1
NW_015148988.1	Gnomon	exon	618764	618952	.	+	.	ID=exon-XM_015318814.1-3;Dbxref=GeneID:107065277%2CGenbank:XM_015318814.1;Parent=rna-XM_015318814.1
NW_015148988.1	Gnomon	exon	582755	583050	.	+	.	ID=exon-XM_015318814.1-1;Dbxref=GeneID:107065277%2CGenbank:XM_015318814.1;Parent=rna-XM_015318814.1
NW_015148988.1	Gnomon	exon	666505	666549	.	+	.	ID=exon-XM_015318814.1-8;Dbxref=GeneID:107065277%2CGenbank:XM_015318814.1;Parent=rna-XM_015318814.1
NW_015148988.1	Gnomon	exon	667295	667512	.	+	.	ID=exon-XM_015318814.1-9;Dbxref=GeneID:107065277%2CGenbank:XM_015318814.1;Parent=rna-XM_015318814.1
NW_015148988.1	Gnomon	exon	660442	660500	.	+	.	ID=exon-XM_015318814.1-6;Dbxref=GeneID:107065277%2CGenbank:XM_015318814.1;Parent=rna-XM_015318814.1
NW_015148988.1	Gnomon	exon	665816	666053	.	+	.	ID=exon-XM_015318814.1-7;Dbxref=GeneID:107065277%2CGenbank:XM_015318814.1;Parent=rna-XM_015318814.1
NW_015148988.1	Gnomon	exon	638594	638731	.	+	.	ID=exon-XM_015318814.1-4;Dbxref=GeneID:107065277%2CGenbank:XM_015318814.1;Parent=rna-XM_015318814.1
NW_015148988.1	Gnomon	exon	653385	653436	.	+	.	ID=exon-XM_015318814.1-5;Dbxref=GeneID:107065277%2CGenbank:XM_015318814.1;Parent=rna-XM_015318814.1
NW_015148988.1	Gnomon	CDS	1706998	1707131	.	+	0	Name=XP_015174417.1;ID=cds-XP_015174417.1;Dbxref=GeneID:107065337%2CGenbank:XP_015174417.1;Parent=rna-XM_015318931.1
NW_015148988.1	Gnomon	CDS	1707452	1707581	.	+	0	Name=XP_015174417.1;ID=cds-XP_015174417.1;Dbxref=GeneID:107065337%2CGenbank:XP_015174417.1;Parent=rna-XM_015318931.1
NW_015148988.1	Gnomon	CDS	1707659	1707854	.	+	0	Name=XP_015174417.1;ID=cds-XP_015174417.1;Dbxref=GeneID:107065337%2CGenbank:XP_015174417.1;Parent=rna-XM_015318931.1
NW_015148988.1	Gnomon	CDS	1708001	1708131	.	+	0	Name=XP_015174417.1;ID=cds-XP_015174417.1;Dbxref=GeneID:107065337%2CGenbank:XP_015174417.1;Parent=rna-XM_015318931.1
NW_015148988.1	Gnomon	CDS	920680	920775	.	+	0	Name=XP_015174261.1;ID=cds-XP_015174261.1;Dbxref=GeneID:107065261%2CGenbank:XP_015174261.1;Parent=rna-XM_015318775.1
NW_015148988.1	Gnomon	CDS	920886	921001	.	+	0	Name=XP_015174261.1;ID=cds-XP_015174261.1;Dbxref=GeneID:107065261%2CGenbank:XP_015174261.1;Parent=rna-XM_015318775.1
NW_015148988.1	Gnomon	CDS	957695	957837	.	+	0	Name=XP_015174261.1;ID=cds-XP_015174261.1;Dbxref=GeneID:107065261%2CGenbank:XP_015174261.1;Parent=rna-XM_015318775.1
NW_015148988.1	Gnomon	CDS	958785	959302	.	+	0	Name=XP_015174261.1;ID=cds-XP_015174261.1;Dbxref=GeneID:107065261%2CGenbank:XP_015174261.1;Parent=rna-XM_015318775.1
NW_015148988.1	Gnomon	CDS	962485	962619	.	+	0	Name=XP_015174261.1;ID=cds-XP_015174261.1;Dbxref=GeneID:107065261%2CGenbank:XP_015174261.1;Parent=rna-XM_015318775.1
NW_015148988.1	Gnomon	CDS	963832	963990	.	+	0	Name=XP_015174261.1;ID=cds-XP_015174261.1;Dbxref=GeneID:107065261%2CGenbank:XP_015174261.1;Parent=rna-XM_015318775.1
NW_015148988.1	Gnomon	CDS	964660	964824	.	+	0	Name=XP_015174261.1;ID=cds-XP_015174261.1;Dbxref=GeneID:107065261%2CGenbank:XP_015174261.1;Parent=rna-XM_015318775.1
NW_015148988.1	Gnomon	CDS	965355	965583	.	+	0	Name=XP_015174261.1;ID=cds-XP_015174261.1;Dbxref=GeneID:107065261%2CGenbank:XP_015174261.1;Parent=rna-XM_015318775.1
NW_015148988.1	Gnomon	CDS	965803	966104	.	+	0	Name=XP_015174261.1;ID=cds-XP_015174261.1;Dbxref=GeneID:107065261%2CGenbank:XP_015174261.1;Parent=rna-XM_015318775.1
NW_015148988.1	Gnomon	CDS	966229	966453	.	+	0	Name=XP_015174261.1;ID=cds-XP_015174261.1;Dbxref=GeneID:107065261%2CGenbank:XP_015174261.1;Parent=rna-XM_015318775.1
NW_015148988.1	Gnomon	CDS	966538	966711	.	+	0	Name=XP_015174261.1;ID=cds-XP_015174261.1;Dbxref=GeneID:107065261%2CGenbank:XP_015174261.1;Parent=rna-XM_015318775.1
NW_015148988.1	Gnomon	CDS	966835	966996	.	+	0	Name=XP_015174261.1;ID=cds-XP_015174261.1;Dbxref=GeneID:107065261%2CGenbank:XP_015174261.1;Parent=rna-XM_015318775.1
NW_015148988.1	Gnomon	CDS	967081	967323	.	+	0	Name=XP_015174261.1;ID=cds-XP_015174261.1;Dbxref=GeneID:107065261%2CGenbank:XP_015174261.1;Parent=rna-XM_015318775.1
NW_015148988.1	Gnomon	CDS	967705	967935	.	+	0	Name=XP_015174261.1;ID=cds-XP_015174261.1;Dbxref=GeneID:107065261%2CGenbank:XP_015174261.1;Parent=rna-XM_015318775.1
NW_015148988.1	Gnomon	CDS	979472	979580	.	+	0	Name=XP_015174261.1;ID=cds-XP_015174261.1;Dbxref=GeneID:107065261%2CGenbank:XP_015174261.1;Parent=rna-XM_015318775.1
NW_015148988.1	Gnomon	CDS	979674	981915	.	+	0	Name=XP_015174261.1;ID=cds-XP_015174261.1;Dbxref=GeneID:107065261%2CGenbank:XP_015174261.1;Parent=rna-XM_015318775.1
NW_015148988.1	Gnomon	CDS	988670	990038	.	+	0	Name=XP_015174261.1;ID=cds-XP_015174261.1;Dbxref=GeneID:107065261%2CGenbank:XP_015174261.1;Parent=rna-XM_015318775.1
NW_015148988.1	Gnomon	CDS	992806	992910	.	+	0	Name=XP_015174261.1;ID=cds-XP_015174261.1;Dbxref=GeneID:107065261%2CGenbank:XP_015174261.1;Parent=rna-XM_015318775.1
NW_015148988.1	Gnomon	CDS	994071	994196	.	+	0	Name=XP_015174261.1;ID=cds-XP_015174261.1;Dbxref=GeneID:107065261%2CGenbank:XP_015174261.1;Parent=rna-XM_015318775.1
NW_015148988.1	Gnomon	CDS	999623	999772	.	+	0	Name=XP_015174261.1;ID=cds-XP_015174261.1;Dbxref=GeneID:107065261%2CGenbank:XP_015174261.1;Parent=rna-XM_015318775.1
NW_015148988.1	Gnomon	CDS	1000030	1000121	.	+	0	Name=XP_015174261.1;ID=cds-XP_015174261.1;Dbxref=GeneID:107065261%2CGenbank:XP_015174261.1;Parent=rna-XM_015318775.1
NW_015148988.1	Gnomon	CDS	1000613	1000826	.	+	0	Name=XP_015174261.1;ID=cds-XP_015174261.1;Dbxref=GeneID:107065261%2CGenbank:XP_015174261.1;Parent=rna-XM_015318775.1
NW_015148988.1	Gnomon	CDS	1001080	1001170	.	+	0	Name=XP_015174261.1;ID=cds-XP_015174261.1;Dbxref=GeneID:107065261%2CGenbank:XP_015174261.1;Parent=rna-XM_015318775.1
NW_015148988.1	Gnomon	CDS	1001521	1001717	.	+	0	Name=XP_015174261.1;ID=cds-XP_015174261.1;Dbxref=GeneID:107065261%2CGenbank:XP_015174261.1;Parent=rna-XM_015318775.1
NW_015148988.1	Gnomon	CDS	1004371	1004465	.	+	0	Name=XP_015174261.1;ID=cds-XP_015174261.1;Dbxref=GeneID:107065261%2CGenbank:XP_015174261.1;Parent=rna-XM_015318775.1
NW_015148988.1	Gnomon	CDS	1004700	1004766	.	+	0	Name=XP_015174261.1;ID=cds-XP_015174261.1;Dbxref=GeneID:107065261%2CGenbank:XP_015174261.1;Parent=rna-XM_015318775.1
NW_015148988.1	Gnomon	CDS	1004934	1004984	.	+	0	Name=XP_015174261.1;ID=cds-XP_015174261.1;Dbxref=GeneID:107065261%2CGenbank:XP_015174261.1;Parent=rna-XM_015318775.1
NW_015148988.1	Gnomon	CDS	1005084	1005185	.	+	0	Name=XP_015174261.1;ID=cds-XP_015174261.1;Dbxref=GeneID:107065261%2CGenbank:XP_015174261.1;Parent=rna-XM_015318775.1
NW_015148988.1	Gnomon	CDS	1005739	1005810	.	+	0	Name=XP_015174261.1;ID=cds-XP_015174261.1;Dbxref=GeneID:107065261%2CGenbank:XP_015174261.1;Parent=rna-XM_015318775.1
NW_015148988.1	Gnomon	CDS	1006019	1006139	.	+	0	Name=XP_015174261.1;ID=cds-XP_015174261.1;Dbxref=GeneID:107065261%2CGenbank:XP_015174261.1;Parent=rna-XM_015318775.1
NW_015148988.1	Gnomon	CDS	1006253	1006410	.	+	0	Name=XP_015174261.1;ID=cds-XP_015174261.1;Dbxref=GeneID:107065261%2CGenbank:XP_015174261.1;Parent=rna-XM_015318775.1
NW_015148988.1	Gnomon	CDS	1006778	1006933	.	+	0	Name=XP_015174261.1;ID=cds-XP_015174261.1;Dbxref=GeneID:107065261%2CGenbank:XP_015174261.1;Parent=rna-XM_015318775.1
NW_015148988.1	Gnomon	CDS	1007034	1007168	.	+	0	Name=XP_015174261.1;ID=cds-XP_015174261.1;Dbxref=GeneID:107065261%2CGenbank:XP_015174261.1;Parent=rna-XM_015318775.1
NW_015148988.1	Gnomon	CDS	1007764	1007934	.	+	0	Name=XP_015174261.1;ID=cds-XP_015174261.1;Dbxref=GeneID:107065261%2CGenbank:XP_015174261.1;Parent=rna-XM_015318775.1
NW_015148988.1	Gnomon	mRNA	1306776	1311340	.	-	.	Name=XM_015318685.1;ID=rna-XM_015318685.1;Dbxref=GeneID:107065215%2CGenbank:XM_015318685.1;Parent=gene-LOC107065215
NW_015148988.1	Gnomon	mRNA	908017	917528	.	-	.	Name=XM_015318935.1;ID=rna-XM_015318935.1;Dbxref=GeneID:107065339%2CGenbank:XM_015318935.1;Parent=gene-LOC107065339
NW_015148988.1	Gnomon	exon	2410478	2410840	.	+	.	ID=exon-XM_015318715.1-13;Dbxref=GeneID:107065227%2CGenbank:XM_015318715.1;Parent=rna-XM_015318715.1
NW_015148988.1	Gnomon	exon	2404354	2404502	.	+	.	ID=exon-XM_015318715.1-11;Dbxref=GeneID:107065227%2CGenbank:XM_015318715.1;Parent=rna-XM_015318715.1
NW_015148988.1	Gnomon	exon	2408919	2409087	.	+	.	ID=exon-XM_015318715.1-12;Dbxref=GeneID:107065227%2CGenbank:XM_015318715.1;Parent=rna-XM_015318715.1
NW_015148988.1	Gnomon	exon	2403262	2403276	.	+	.	ID=exon-XM_015318715.1-10;Dbxref=GeneID:107065227%2CGenbank:XM_015318715.1;Parent=rna-XM_015318715.1
NW_015148988.1	Gnomon	exon	1705576	1705756	.	-	.	ID=exon-XM_015318915.1-4;Dbxref=GeneID:107065325%2CGenbank:XM_015318915.1;Parent=rna-XM_015318915.1
NW_015148988.1	Gnomon	exon	1705392	1705507	.	-	.	ID=exon-XM_015318915.1-5;Dbxref=GeneID:107065325%2CGenbank:XM_015318915.1;Parent=rna-XM_015318915.1
NW_015148988.1	Gnomon	exon	1706026	1706219	.	-	.	ID=exon-XM_015318915.1-2;Dbxref=GeneID:107065325%2CGenbank:XM_015318915.1;Parent=rna-XM_015318915.1
NW_015148988.1	Gnomon	exon	1705832	1705942	.	-	.	ID=exon-XM_015318915.1-3;Dbxref=GeneID:107065325%2CGenbank:XM_015318915.1;Parent=rna-XM_015318915.1
NW_015148988.1	Gnomon	exon	1705094	1705311	.	-	.	ID=exon-XM_015318915.1-6;Dbxref=GeneID:107065325%2CGenbank:XM_015318915.1;Parent=rna-XM_015318915.1
NW_015148988.1	Gnomon	exon	1706319	1706493	.	-	.	ID=exon-XM_015318915.1-1;Dbxref=GeneID:107065325%2CGenbank:XM_015318915.1;Parent=rna-XM_015318915.1
NW_015148988.1	Gnomon	exon	1804207	1804285	.	+	.	ID=exon-XM_015318789.1-7;Dbxref=GeneID:107065264%2CGenbank:XM_015318789.1;Parent=rna-XM_015318789.1
NW_015148988.1	Gnomon	exon	1804427	1804624	.	+	.	ID=exon-XM_015318789.1-8;Dbxref=GeneID:107065264%2CGenbank:XM_015318789.1;Parent=rna-XM_015318789.1
NW_015148988.1	Gnomon	exon	1805265	1805410	.	+	.	ID=exon-XM_015318789.1-9;Dbxref=GeneID:107065264%2CGenbank:XM_015318789.1;Parent=rna-XM_015318789.1
NW_015148988.1	Gnomon	exon	1798803	1798940	.	+	.	ID=exon-XM_015318789.1-1;Dbxref=GeneID:107065264%2CGenbank:XM_015318789.1;Parent=rna-XM_015318789.1
NW_015148988.1	Gnomon	exon	1799708	1799911	.	+	.	ID=exon-XM_015318789.1-2;Dbxref=GeneID:107065264%2CGenbank:XM_015318789.1;Parent=rna-XM_015318789.1
NW_015148988.1	Gnomon	exon	1800598	1800785	.	+	.	ID=exon-XM_015318789.1-3;Dbxref=GeneID:107065264%2CGenbank:XM_015318789.1;Parent=rna-XM_015318789.1
NW_015148988.1	Gnomon	exon	1802100	1802298	.	+	.	ID=exon-XM_015318789.1-4;Dbxref=GeneID:107065264%2CGenbank:XM_015318789.1;Parent=rna-XM_015318789.1
NW_015148988.1	Gnomon	exon	1802917	1803079	.	+	.	ID=exon-XM_015318789.1-5;Dbxref=GeneID:107065264%2CGenbank:XM_015318789.1;Parent=rna-XM_015318789.1
NW_015148988.1	Gnomon	exon	1803474	1803640	.	+	.	ID=exon-XM_015318789.1-6;Dbxref=GeneID:107065264%2CGenbank:XM_015318789.1;Parent=rna-XM_015318789.1
NW_015148988.1	Gnomon	CDS	922386	922487	.	+	0	Name=XP_015174262.1;ID=cds-XP_015174262.1;Dbxref=GeneID:107065261%2CGenbank:XP_015174262.1;Parent=rna-XM_015318776.1
NW_015148988.1	Gnomon	CDS	922806	922915	.	+	0	Name=XP_015174262.1;ID=cds-XP_015174262.1;Dbxref=GeneID:107065261%2CGenbank:XP_015174262.1;Parent=rna-XM_015318776.1
NW_015148988.1	Gnomon	CDS	957695	957837	.	+	0	Name=XP_015174262.1;ID=cds-XP_015174262.1;Dbxref=GeneID:107065261%2CGenbank:XP_015174262.1;Parent=rna-XM_015318776.1
NW_015148988.1	Gnomon	CDS	958785	959302	.	+	0	Name=XP_015174262.1;ID=cds-XP_015174262.1;Dbxref=GeneID:107065261%2CGenbank:XP_015174262.1;Parent=rna-XM_015318776.1
NW_015148988.1	Gnomon	CDS	962485	962619	.	+	0	Name=XP_015174262.1;ID=cds-XP_015174262.1;Dbxref=GeneID:107065261%2CGenbank:XP_015174262.1;Parent=rna-XM_015318776.1
NW_015148988.1	Gnomon	CDS	963832	963990	.	+	0	Name=XP_015174262.1;ID=cds-XP_015174262.1;Dbxref=GeneID:107065261%2CGenbank:XP_015174262.1;Parent=rna-XM_015318776.1
NW_015148988.1	Gnomon	CDS	964660	964824	.	+	0	Name=XP_015174262.1;ID=cds-XP_015174262.1;Dbxref=GeneID:107065261%2CGenbank:XP_015174262.1;Parent=rna-XM_015318776.1
NW_015148988.1	Gnomon	CDS	965355	965583	.	+	0	Name=XP_015174262.1;ID=cds-XP_015174262.1;Dbxref=GeneID:107065261%2CGenbank:XP_015174262.1;Parent=rna-XM_015318776.1
NW_015148988.1	Gnomon	CDS	965803	966104	.	+	0	Name=XP_015174262.1;ID=cds-XP_015174262.1;Dbxref=GeneID:107065261%2CGenbank:XP_015174262.1;Parent=rna-XM_015318776.1
NW_015148988.1	Gnomon	CDS	966229	966453	.	+	0	Name=XP_015174262.1;ID=cds-XP_015174262.1;Dbxref=GeneID:107065261%2CGenbank:XP_015174262.1;Parent=rna-XM_015318776.1
NW_015148988.1	Gnomon	CDS	966538	966711	.	+	0	Name=XP_015174262.1;ID=cds-XP_015174262.1;Dbxref=GeneID:107065261%2CGenbank:XP_015174262.1;Parent=rna-XM_015318776.1
NW_015148988.1	Gnomon	CDS	966835	966996	.	+	0	Name=XP_015174262.1;ID=cds-XP_015174262.1;Dbxref=GeneID:107065261%2CGenbank:XP_015174262.1;Parent=rna-XM_015318776.1
NW_015148988.1	Gnomon	CDS	967081	967323	.	+	0	Name=XP_015174262.1;ID=cds-XP_015174262.1;Dbxref=GeneID:107065261%2CGenbank:XP_015174262.1;Parent=rna-XM_015318776.1
NW_015148988.1	Gnomon	CDS	967705	967935	.	+	0	Name=XP_015174262.1;ID=cds-XP_015174262.1;Dbxref=GeneID:107065261%2CGenbank:XP_015174262.1;Parent=rna-XM_015318776.1
NW_015148988.1	Gnomon	CDS	979472	979580	.	+	0	Name=XP_015174262.1;ID=cds-XP_015174262.1;Dbxref=GeneID:107065261%2CGenbank:XP_015174262.1;Parent=rna-XM_015318776.1
NW_015148988.1	Gnomon	CDS	979674	981915	.	+	0	Name=XP_015174262.1;ID=cds-XP_015174262.1;Dbxref=GeneID:107065261%2CGenbank:XP_015174262.1;Parent=rna-XM_015318776.1
NW_015148988.1	Gnomon	CDS	988670	990038	.	+	0	Name=XP_015174262.1;ID=cds-XP_015174262.1;Dbxref=GeneID:107065261%2CGenbank:XP_015174262.1;Parent=rna-XM_015318776.1
NW_015148988.1	Gnomon	CDS	992806	992910	.	+	0	Name=XP_015174262.1;ID=cds-XP_015174262.1;Dbxref=GeneID:107065261%2CGenbank:XP_015174262.1;Parent=rna-XM_015318776.1
NW_015148988.1	Gnomon	CDS	994071	994196	.	+	0	Name=XP_015174262.1;ID=cds-XP_015174262.1;Dbxref=GeneID:107065261%2CGenbank:XP_015174262.1;Parent=rna-XM_015318776.1
NW_015148988.1	Gnomon	CDS	999623	999772	.	+	0	Name=XP_015174262.1;ID=cds-XP_015174262.1;Dbxref=GeneID:107065261%2CGenbank:XP_015174262.1;Parent=rna-XM_015318776.1
NW_015148988.1	Gnomon	CDS	1000030	1000121	.	+	0	Name=XP_015174262.1;ID=cds-XP_015174262.1;Dbxref=GeneID:107065261%2CGenbank:XP_015174262.1;Parent=rna-XM_015318776.1
NW_015148988.1	Gnomon	CDS	1000613	1000826	.	+	0	Name=XP_015174262.1;ID=cds-XP_015174262.1;Dbxref=GeneID:107065261%2CGenbank:XP_015174262.1;Parent=rna-XM_015318776.1
NW_015148988.1	Gnomon	CDS	1001080	1001170	.	+	0	Name=XP_015174262.1;ID=cds-XP_015174262.1;Dbxref=GeneID:107065261%2CGenbank:XP_015174262.1;Parent=rna-XM_015318776.1
NW_015148988.1	Gnomon	CDS	1001521	1001717	.	+	0	Name=XP_015174262.1;ID=cds-XP_015174262.1;Dbxref=GeneID:107065261%2CGenbank:XP_015174262.1;Parent=rna-XM_015318776.1
NW_015148988.1	Gnomon	CDS	1004371	1004465	.	+	0	Name=XP_015174262.1;ID=cds-XP_015174262.1;Dbxref=GeneID:107065261%2CGenbank:XP_015174262.1;Parent=rna-XM_015318776.1
NW_015148988.1	Gnomon	CDS	1004700	1004766	.	+	0	Name=XP_015174262.1;ID=cds-XP_015174262.1;Dbxref=GeneID:107065261%2CGenbank:XP_015174262.1;Parent=rna-XM_015318776.1
NW_015148988.1	Gnomon	CDS	1004934	1004984	.	+	0	Name=XP_015174262.1;ID=cds-XP_015174262.1;Dbxref=GeneID:107065261%2CGenbank:XP_015174262.1;Parent=rna-XM_015318776.1
NW_015148988.1	Gnomon	CDS	1005084	1005185	.	+	0	Name=XP_015174262.1;ID=cds-XP_015174262.1;Dbxref=GeneID:107065261%2CGenbank:XP_015174262.1;Parent=rna-XM_015318776.1
NW_015148988.1	Gnomon	CDS	1005739	1005810	.	+	0	Name=XP_015174262.1;ID=cds-XP_015174262.1;Dbxref=GeneID:107065261%2CGenbank:XP_015174262.1;Parent=rna-XM_015318776.1
NW_015148988.1	Gnomon	CDS	1006019	1006139	.	+	0	Name=XP_015174262.1;ID=cds-XP_015174262.1;Dbxref=GeneID:107065261%2CGenbank:XP_015174262.1;Parent=rna-XM_015318776.1
NW_015148988.1	Gnomon	CDS	1006253	1006410	.	+	0	Name=XP_015174262.1;ID=cds-XP_015174262.1;Dbxref=GeneID:107065261%2CGenbank:XP_015174262.1;Parent=rna-XM_015318776.1
NW_015148988.1	Gnomon	CDS	1006778	1006933	.	+	0	Name=XP_015174262.1;ID=cds-XP_015174262.1;Dbxref=GeneID:107065261%2CGenbank:XP_015174262.1;Parent=rna-XM_015318776.1
NW_015148988.1	Gnomon	CDS	1007034	1007168	.	+	0	Name=XP_015174262.1;ID=cds-XP_015174262.1;Dbxref=GeneID:107065261%2CGenbank:XP_015174262.1;Parent=rna-XM_015318776.1
NW_015148988.1	Gnomon	CDS	1007764	1007934	.	+	0	Name=XP_015174262.1;ID=cds-XP_015174262.1;Dbxref=GeneID:107065261%2CGenbank:XP_015174262.1;Parent=rna-XM_015318776.1
NW_015148988.1	Gnomon	mRNA	1306776	1314203	.	-	.	Name=XM_015318684.1;ID=rna-XM_015318684.1;Dbxref=GeneID:107065215%2CGenbank:XM_015318684.1;Parent=gene-LOC107065215
NW_015148988.1	Gnomon	CDS	1311447	1311503	.	-	0	Name=XP_015174168.1;ID=cds-XP_015174168.1;Dbxref=GeneID:107065215%2CGenbank:XP_015174168.1;Parent=rna-XM_015318682.1
NW_015148988.1	Gnomon	CDS	1310859	1310971	.	-	0	Name=XP_015174168.1;ID=cds-XP_015174168.1;Dbxref=GeneID:107065215%2CGenbank:XP_015174168.1;Parent=rna-XM_015318682.1
NW_015148988.1	Gnomon	CDS	1309987	1310466	.	-	0	Name=XP_015174168.1;ID=cds-XP_015174168.1;Dbxref=GeneID:107065215%2CGenbank:XP_015174168.1;Parent=rna-XM_015318682.1
NW_015148988.1	Gnomon	CDS	1309614	1309860	.	-	0	Name=XP_015174168.1;ID=cds-XP_015174168.1;Dbxref=GeneID:107065215%2CGenbank:XP_015174168.1;Parent=rna-XM_015318682.1
NW_015148988.1	Gnomon	CDS	1307688	1307852	.	-	0	Name=XP_015174168.1;ID=cds-XP_015174168.1;Dbxref=GeneID:107065215%2CGenbank:XP_015174168.1;Parent=rna-XM_015318682.1
NW_015148988.1	Gnomon	CDS	1307477	1307590	.	-	0	Name=XP_015174168.1;ID=cds-XP_015174168.1;Dbxref=GeneID:107065215%2CGenbank:XP_015174168.1;Parent=rna-XM_015318682.1
NW_015148988.1	Gnomon	exon	675367	675673	.	+	.	ID=exon-XM_015318806.1-16;Dbxref=GeneID:107065277%2CGenbank:XM_015318806.1;Parent=rna-XM_015318806.1
NW_015148988.1	Gnomon	exon	674248	674464	.	+	.	ID=exon-XM_015318806.1-14;Dbxref=GeneID:107065277%2CGenbank:XM_015318806.1;Parent=rna-XM_015318806.1
NW_015148988.1	Gnomon	exon	674674	674815	.	+	.	ID=exon-XM_015318806.1-15;Dbxref=GeneID:107065277%2CGenbank:XM_015318806.1;Parent=rna-XM_015318806.1
NW_015148988.1	Gnomon	exon	670976	671009	.	+	.	ID=exon-XM_015318806.1-12;Dbxref=GeneID:107065277%2CGenbank:XM_015318806.1;Parent=rna-XM_015318806.1
NW_015148988.1	Gnomon	exon	673639	673731	.	+	.	ID=exon-XM_015318806.1-13;Dbxref=GeneID:107065277%2CGenbank:XM_015318806.1;Parent=rna-XM_015318806.1
NW_015148988.1	Gnomon	exon	665816	666053	.	+	.	ID=exon-XM_015318806.1-10;Dbxref=GeneID:107065277%2CGenbank:XM_015318806.1;Parent=rna-XM_015318806.1
NW_015148988.1	Gnomon	exon	667295	667512	.	+	.	ID=exon-XM_015318806.1-11;Dbxref=GeneID:107065277%2CGenbank:XM_015318806.1;Parent=rna-XM_015318806.1
NW_015148988.1	Gnomon	CDS	1662026	1662148	.	+	0	Name=XP_015174418.1;ID=cds-XP_015174418.1;Dbxref=GeneID:107065338%2CGenbank:XP_015174418.1;Parent=rna-XM_015318932.1
NW_015148988.1	Gnomon	CDS	1662237	1662621	.	+	0	Name=XP_015174418.1;ID=cds-XP_015174418.1;Dbxref=GeneID:107065338%2CGenbank:XP_015174418.1;Parent=rna-XM_015318932.1
NW_015148988.1	Gnomon	CDS	1662860	1663279	.	+	0	Name=XP_015174418.1;ID=cds-XP_015174418.1;Dbxref=GeneID:107065338%2CGenbank:XP_015174418.1;Parent=rna-XM_015318932.1
NW_015148988.1	Gnomon	CDS	1663408	1663600	.	+	0	Name=XP_015174418.1;ID=cds-XP_015174418.1;Dbxref=GeneID:107065338%2CGenbank:XP_015174418.1;Parent=rna-XM_015318932.1
NW_015148988.1	Gnomon	CDS	1663666	1663804	.	+	0	Name=XP_015174418.1;ID=cds-XP_015174418.1;Dbxref=GeneID:107065338%2CGenbank:XP_015174418.1;Parent=rna-XM_015318932.1
NW_015148988.1	Gnomon	CDS	1663929	1664144	.	+	0	Name=XP_015174418.1;ID=cds-XP_015174418.1;Dbxref=GeneID:107065338%2CGenbank:XP_015174418.1;Parent=rna-XM_015318932.1
NW_015148988.1	Gnomon	exon	1832452	1832549	.	-	.	ID=exon-XM_015318790.1-9;Dbxref=GeneID:107065265%2CGenbank:XM_015318790.1;Parent=rna-XM_015318790.1
NW_015148988.1	Gnomon	exon	1832832	1832930	.	-	.	ID=exon-XM_015318790.1-7;Dbxref=GeneID:107065265%2CGenbank:XM_015318790.1;Parent=rna-XM_015318790.1
NW_015148988.1	Gnomon	exon	1832654	1832726	.	-	.	ID=exon-XM_015318790.1-8;Dbxref=GeneID:107065265%2CGenbank:XM_015318790.1;Parent=rna-XM_015318790.1
NW_015148988.1	Gnomon	exon	1833196	1833385	.	-	.	ID=exon-XM_015318790.1-5;Dbxref=GeneID:107065265%2CGenbank:XM_015318790.1;Parent=rna-XM_015318790.1
NW_015148988.1	Gnomon	exon	1833013	1833127	.	-	.	ID=exon-XM_015318790.1-6;Dbxref=GeneID:107065265%2CGenbank:XM_015318790.1;Parent=rna-XM_015318790.1
NW_015148988.1	Gnomon	exon	1833689	1833799	.	-	.	ID=exon-XM_015318790.1-3;Dbxref=GeneID:107065265%2CGenbank:XM_015318790.1;Parent=rna-XM_015318790.1
NW_015148988.1	Gnomon	exon	1833476	1833616	.	-	.	ID=exon-XM_015318790.1-4;Dbxref=GeneID:107065265%2CGenbank:XM_015318790.1;Parent=rna-XM_015318790.1
NW_015148988.1	Gnomon	exon	1834373	1834693	.	-	.	ID=exon-XM_015318790.1-1;Dbxref=GeneID:107065265%2CGenbank:XM_015318790.1;Parent=rna-XM_015318790.1
NW_015148988.1	Gnomon	exon	1833874	1833976	.	-	.	ID=exon-XM_015318790.1-2;Dbxref=GeneID:107065265%2CGenbank:XM_015318790.1;Parent=rna-XM_015318790.1
NW_015148988.1	Gnomon	exon	1777131	1777256	.	+	.	ID=exon-XM_015318938.1-7;Dbxref=GeneID:107065340%2CGenbank:XM_015318938.1;Parent=rna-XM_015318938.1
NW_015148988.1	Gnomon	exon	1777324	1777762	.	+	.	ID=exon-XM_015318938.1-8;Dbxref=GeneID:107065340%2CGenbank:XM_015318938.1;Parent=rna-XM_015318938.1
NW_015148988.1	Gnomon	exon	1776617	1776767	.	+	.	ID=exon-XM_015318938.1-5;Dbxref=GeneID:107065340%2CGenbank:XM_015318938.1;Parent=rna-XM_015318938.1
NW_015148988.1	Gnomon	exon	1776844	1777055	.	+	.	ID=exon-XM_015318938.1-6;Dbxref=GeneID:107065340%2CGenbank:XM_015318938.1;Parent=rna-XM_015318938.1
NW_015148988.1	Gnomon	exon	1776037	1776239	.	+	.	ID=exon-XM_015318938.1-3;Dbxref=GeneID:107065340%2CGenbank:XM_015318938.1;Parent=rna-XM_015318938.1
NW_015148988.1	Gnomon	exon	1776314	1776538	.	+	.	ID=exon-XM_015318938.1-4;Dbxref=GeneID:107065340%2CGenbank:XM_015318938.1;Parent=rna-XM_015318938.1
NW_015148988.1	Gnomon	exon	1775133	1775529	.	+	.	ID=exon-XM_015318938.1-1;Dbxref=GeneID:107065340%2CGenbank:XM_015318938.1;Parent=rna-XM_015318938.1
NW_015148988.1	Gnomon	exon	1775692	1775900	.	+	.	ID=exon-XM_015318938.1-2;Dbxref=GeneID:107065340%2CGenbank:XM_015318938.1;Parent=rna-XM_015318938.1
NW_015148988.1	Gnomon	CDS	1311447	1311503	.	-	0	Name=XP_015174169.1;ID=cds-XP_015174169.1;Dbxref=GeneID:107065215%2CGenbank:XP_015174169.1;Parent=rna-XM_015318683.1
NW_015148988.1	Gnomon	CDS	1310859	1310971	.	-	0	Name=XP_015174169.1;ID=cds-XP_015174169.1;Dbxref=GeneID:107065215%2CGenbank:XP_015174169.1;Parent=rna-XM_015318683.1
NW_015148988.1	Gnomon	CDS	1309987	1310466	.	-	0	Name=XP_015174169.1;ID=cds-XP_015174169.1;Dbxref=GeneID:107065215%2CGenbank:XP_015174169.1;Parent=rna-XM_015318683.1
NW_015148988.1	Gnomon	CDS	1309614	1309860	.	-	0	Name=XP_015174169.1;ID=cds-XP_015174169.1;Dbxref=GeneID:107065215%2CGenbank:XP_015174169.1;Parent=rna-XM_015318683.1
NW_015148988.1	Gnomon	CDS	1307688	1307852	.	-	0	Name=XP_015174169.1;ID=cds-XP_015174169.1;Dbxref=GeneID:107065215%2CGenbank:XP_015174169.1;Parent=rna-XM_015318683.1
NW_015148988.1	Gnomon	CDS	1307477	1307590	.	-	0	Name=XP_015174169.1;ID=cds-XP_015174169.1;Dbxref=GeneID:107065215%2CGenbank:XP_015174169.1;Parent=rna-XM_015318683.1
NW_015148988.1	Gnomon	exon	1691305	1691705	.	+	.	ID=exon-XM_015318766.1-4;Dbxref=GeneID:107065255%2CGenbank:XM_015318766.1;Parent=rna-XM_015318766.1
NW_015148988.1	Gnomon	exon	1691927	1694026	.	+	.	ID=exon-XM_015318766.1-5;Dbxref=GeneID:107065255%2CGenbank:XM_015318766.1;Parent=rna-XM_015318766.1
NW_015148988.1	Gnomon	exon	1694179	1694487	.	+	.	ID=exon-XM_015318766.1-6;Dbxref=GeneID:107065255%2CGenbank:XM_015318766.1;Parent=rna-XM_015318766.1
NW_015148988.1	Gnomon	exon	1694575	1694911	.	+	.	ID=exon-XM_015318766.1-7;Dbxref=GeneID:107065255%2CGenbank:XM_015318766.1;Parent=rna-XM_015318766.1
NW_015148988.1	Gnomon	exon	1687642	1687768	.	+	.	ID=exon-XM_015318766.1-1;Dbxref=GeneID:107065255%2CGenbank:XM_015318766.1;Parent=rna-XM_015318766.1
NW_015148988.1	Gnomon	exon	1690630	1690909	.	+	.	ID=exon-XM_015318766.1-2;Dbxref=GeneID:107065255%2CGenbank:XM_015318766.1;Parent=rna-XM_015318766.1
NW_015148988.1	Gnomon	exon	1691151	1691226	.	+	.	ID=exon-XM_015318766.1-3;Dbxref=GeneID:107065255%2CGenbank:XM_015318766.1;Parent=rna-XM_015318766.1
NW_015148988.1	Gnomon	exon	1695005	1695171	.	+	.	ID=exon-XM_015318766.1-8;Dbxref=GeneID:107065255%2CGenbank:XM_015318766.1;Parent=rna-XM_015318766.1
NW_015148988.1	Gnomon	exon	1695253	1695536	.	+	.	ID=exon-XM_015318766.1-9;Dbxref=GeneID:107065255%2CGenbank:XM_015318766.1;Parent=rna-XM_015318766.1
NW_015148988.1	Gnomon	mRNA	1169951	1171858	.	-	.	Name=XM_015318674.1;ID=rna-XM_015318674.1;Dbxref=GeneID:107065210%2CGenbank:XM_015318674.1;Parent=gene-LOC107065210
NW_015148988.1	Gnomon	mRNA	1397631	1399131	.	-	.	Name=XM_015318924.1;ID=rna-XM_015318924.1;Dbxref=GeneID:107065333%2CGenbank:XM_015318924.1;Note=The sequence of the model RefSeq transcript was modified relative to this genomic sequence to represent the inferred CDS: added 310 bases not found in genome assembly;Parent=gene-LOC107065333
NW_015148988.1	Gnomon	exon	618764	618952	.	+	.	ID=exon-XM_015318813.1-5;Dbxref=GeneID:107065277%2CGenbank:XM_015318813.1;Parent=rna-XM_015318813.1
NW_015148988.1	Gnomon	exon	638594	638731	.	+	.	ID=exon-XM_015318813.1-6;Dbxref=GeneID:107065277%2CGenbank:XM_015318813.1;Parent=rna-XM_015318813.1
NW_015148988.1	Gnomon	exon	653385	653436	.	+	.	ID=exon-XM_015318813.1-7;Dbxref=GeneID:107065277%2CGenbank:XM_015318813.1;Parent=rna-XM_015318813.1
NW_015148988.1	Gnomon	exon	660442	660500	.	+	.	ID=exon-XM_015318813.1-8;Dbxref=GeneID:107065277%2CGenbank:XM_015318813.1;Parent=rna-XM_015318813.1
NW_015148988.1	Gnomon	exon	665816	666053	.	+	.	ID=exon-XM_015318813.1-9;Dbxref=GeneID:107065277%2CGenbank:XM_015318813.1;Parent=rna-XM_015318813.1
NW_015148988.1	Gnomon	exon	464985	465119	.	+	.	ID=exon-XM_015318813.1-1;Dbxref=GeneID:107065277%2CGenbank:XM_015318813.1;Parent=rna-XM_015318813.1
NW_015148988.1	Gnomon	exon	516813	516866	.	+	.	ID=exon-XM_015318813.1-2;Dbxref=GeneID:107065277%2CGenbank:XM_015318813.1;Parent=rna-XM_015318813.1
NW_015148988.1	Gnomon	exon	562171	562275	.	+	.	ID=exon-XM_015318813.1-3;Dbxref=GeneID:107065277%2CGenbank:XM_015318813.1;Parent=rna-XM_015318813.1
NW_015148988.1	Gnomon	exon	590504	590653	.	+	.	ID=exon-XM_015318813.1-4;Dbxref=GeneID:107065277%2CGenbank:XM_015318813.1;Parent=rna-XM_015318813.1
NW_015148988.1	Gnomon	exon	1673921	1673993	.	+	.	ID=exon-XM_015318761.1-3;Dbxref=GeneID:107065252%2CGenbank:XM_015318761.1;Parent=rna-XM_015318761.1
NW_015148988.1	Gnomon	exon	1674293	1675144	.	+	.	ID=exon-XM_015318761.1-4;Dbxref=GeneID:107065252%2CGenbank:XM_015318761.1;Parent=rna-XM_015318761.1
NW_015148988.1	Gnomon	exon	1673026	1673579	.	+	.	ID=exon-XM_015318761.1-1;Dbxref=GeneID:107065252%2CGenbank:XM_015318761.1;Parent=rna-XM_015318761.1
NW_015148988.1	Gnomon	exon	1673659	1673843	.	+	.	ID=exon-XM_015318761.1-2;Dbxref=GeneID:107065252%2CGenbank:XM_015318761.1;Parent=rna-XM_015318761.1
NW_015148988.1	Gnomon	CDS	887454	887513	.	+	0	Name=XP_015174326.1;ID=cds-XP_015174326.1;Dbxref=GeneID:107065288%2CGenbank:XP_015174326.1;Parent=rna-XM_015318840.1
NW_015148988.1	Gnomon	CDS	889735	890050	.	+	0	Name=XP_015174326.1;ID=cds-XP_015174326.1;Dbxref=GeneID:107065288%2CGenbank:XP_015174326.1;Parent=rna-XM_015318840.1
NW_015148988.1	Gnomon	CDS	890232	890450	.	+	0	Name=XP_015174326.1;ID=cds-XP_015174326.1;Dbxref=GeneID:107065288%2CGenbank:XP_015174326.1;Parent=rna-XM_015318840.1
NW_015148988.1	Gnomon	CDS	890554	891229	.	+	0	Name=XP_015174326.1;ID=cds-XP_015174326.1;Dbxref=GeneID:107065288%2CGenbank:XP_015174326.1;Parent=rna-XM_015318840.1
NW_015148988.1	Gnomon	CDS	891320	891587	.	+	0	Name=XP_015174326.1;ID=cds-XP_015174326.1;Dbxref=GeneID:107065288%2CGenbank:XP_015174326.1;Parent=rna-XM_015318840.1
NW_015148988.1	Gnomon	CDS	891875	892252	.	+	0	Name=XP_015174326.1;ID=cds-XP_015174326.1;Dbxref=GeneID:107065288%2CGenbank:XP_015174326.1;Parent=rna-XM_015318840.1
NW_015148988.1	Gnomon	CDS	892667	892853	.	+	0	Name=XP_015174326.1;ID=cds-XP_015174326.1;Dbxref=GeneID:107065288%2CGenbank:XP_015174326.1;Parent=rna-XM_015318840.1
NW_015148988.1	Gnomon	CDS	892974	893015	.	+	0	Name=XP_015174326.1;ID=cds-XP_015174326.1;Dbxref=GeneID:107065288%2CGenbank:XP_015174326.1;Parent=rna-XM_015318840.1
NW_015148988.1	Gnomon	CDS	893186	893259	.	+	0	Name=XP_015174326.1;ID=cds-XP_015174326.1;Dbxref=GeneID:107065288%2CGenbank:XP_015174326.1;Parent=rna-XM_015318840.1
NW_015148988.1	Gnomon	CDS	893367	894244	.	+	0	Name=XP_015174326.1;ID=cds-XP_015174326.1;Dbxref=GeneID:107065288%2CGenbank:XP_015174326.1;Parent=rna-XM_015318840.1
NW_015148988.1	Gnomon	CDS	894356	894669	.	+	0	Name=XP_015174326.1;ID=cds-XP_015174326.1;Dbxref=GeneID:107065288%2CGenbank:XP_015174326.1;Parent=rna-XM_015318840.1
NW_015148988.1	Gnomon	CDS	894752	895313	.	+	0	Name=XP_015174326.1;ID=cds-XP_015174326.1;Dbxref=GeneID:107065288%2CGenbank:XP_015174326.1;Parent=rna-XM_015318840.1
NW_015148988.1	Gnomon	CDS	895414	895962	.	+	0	Name=XP_015174326.1;ID=cds-XP_015174326.1;Dbxref=GeneID:107065288%2CGenbank:XP_015174326.1;Parent=rna-XM_015318840.1
NW_015148988.1	Gnomon	CDS	896036	896227	.	+	0	Name=XP_015174326.1;ID=cds-XP_015174326.1;Dbxref=GeneID:107065288%2CGenbank:XP_015174326.1;Parent=rna-XM_015318840.1
NW_015148988.1	Gnomon	CDS	896301	898389	.	+	0	Name=XP_015174326.1;ID=cds-XP_015174326.1;Dbxref=GeneID:107065288%2CGenbank:XP_015174326.1;Parent=rna-XM_015318840.1
NW_015148988.1	Gnomon	CDS	898480	898620	.	+	0	Name=XP_015174326.1;ID=cds-XP_015174326.1;Dbxref=GeneID:107065288%2CGenbank:XP_015174326.1;Parent=rna-XM_015318840.1
NW_015148988.1	Gnomon	CDS	898696	898954	.	+	0	Name=XP_015174326.1;ID=cds-XP_015174326.1;Dbxref=GeneID:107065288%2CGenbank:XP_015174326.1;Parent=rna-XM_015318840.1
NW_015148988.1	Gnomon	CDS	899037	899155	.	+	0	Name=XP_015174326.1;ID=cds-XP_015174326.1;Dbxref=GeneID:107065288%2CGenbank:XP_015174326.1;Parent=rna-XM_015318840.1
NW_015148988.1	Gnomon	CDS	899231	899344	.	+	0	Name=XP_015174326.1;ID=cds-XP_015174326.1;Dbxref=GeneID:107065288%2CGenbank:XP_015174326.1;Parent=rna-XM_015318840.1
NW_015148988.1	Gnomon	CDS	899959	900045	.	+	0	Name=XP_015174326.1;ID=cds-XP_015174326.1;Dbxref=GeneID:107065288%2CGenbank:XP_015174326.1;Parent=rna-XM_015318840.1
NW_015148988.1	Gnomon	CDS	900174	900376	.	+	0	Name=XP_015174326.1;ID=cds-XP_015174326.1;Dbxref=GeneID:107065288%2CGenbank:XP_015174326.1;Parent=rna-XM_015318840.1
NW_015148988.1	Gnomon	CDS	900450	900642	.	+	0	Name=XP_015174326.1;ID=cds-XP_015174326.1;Dbxref=GeneID:107065288%2CGenbank:XP_015174326.1;Parent=rna-XM_015318840.1
NW_015148988.1	Gnomon	CDS	900713	900975	.	+	0	Name=XP_015174326.1;ID=cds-XP_015174326.1;Dbxref=GeneID:107065288%2CGenbank:XP_015174326.1;Parent=rna-XM_015318840.1
NW_015148988.1	Gnomon	CDS	901100	901181	.	+	0	Name=XP_015174326.1;ID=cds-XP_015174326.1;Dbxref=GeneID:107065288%2CGenbank:XP_015174326.1;Parent=rna-XM_015318840.1
NW_015148988.1	Gnomon	CDS	1312731	1312748	.	-	0	Name=XP_015174170.1;ID=cds-XP_015174170.1;Dbxref=GeneID:107065215%2CGenbank:XP_015174170.1;Parent=rna-XM_015318684.1
NW_015148988.1	Gnomon	CDS	1310859	1310971	.	-	0	Name=XP_015174170.1;ID=cds-XP_015174170.1;Dbxref=GeneID:107065215%2CGenbank:XP_015174170.1;Parent=rna-XM_015318684.1
NW_015148988.1	Gnomon	CDS	1309987	1310466	.	-	0	Name=XP_015174170.1;ID=cds-XP_015174170.1;Dbxref=GeneID:107065215%2CGenbank:XP_015174170.1;Parent=rna-XM_015318684.1
NW_015148988.1	Gnomon	CDS	1309614	1309860	.	-	0	Name=XP_015174170.1;ID=cds-XP_015174170.1;Dbxref=GeneID:107065215%2CGenbank:XP_015174170.1;Parent=rna-XM_015318684.1
NW_015148988.1	Gnomon	CDS	1307688	1307852	.	-	0	Name=XP_015174170.1;ID=cds-XP_015174170.1;Dbxref=GeneID:107065215%2CGenbank:XP_015174170.1;Parent=rna-XM_015318684.1
NW_015148988.1	Gnomon	CDS	1307477	1307590	.	-	0	Name=XP_015174170.1;ID=cds-XP_015174170.1;Dbxref=GeneID:107065215%2CGenbank:XP_015174170.1;Parent=rna-XM_015318684.1
NW_015148988.1	Gnomon	exon	1169130	1169316	.	+	.	ID=exon-XM_015318667.1-4;Dbxref=GeneID:107065207%2CGenbank:XM_015318667.1;Parent=rna-XM_015318667.1
NW_015148988.1	Gnomon	exon	1169395	1169738	.	+	.	ID=exon-XM_015318667.1-5;Dbxref=GeneID:107065207%2CGenbank:XM_015318667.1;Parent=rna-XM_015318667.1
NW_015148988.1	Gnomon	exon	1719175	1719200	.	+	.	ID=exon-XM_015318861.1-1;Dbxref=GeneID:107065293%2CGenbank:XM_015318861.1;Parent=rna-XM_015318861.1
NW_015148988.1	Gnomon	exon	1720440	1720496	.	+	.	ID=exon-XM_015318861.1-2;Dbxref=GeneID:107065293%2CGenbank:XM_015318861.1;Parent=rna-XM_015318861.1
NW_015148988.1	Gnomon	exon	1720598	1720719	.	+	.	ID=exon-XM_015318861.1-3;Dbxref=GeneID:107065293%2CGenbank:XM_015318861.1;Parent=rna-XM_015318861.1
NW_015148988.1	Gnomon	exon	1167443	1167916	.	+	.	ID=exon-XM_015318667.1-1;Dbxref=GeneID:107065207%2CGenbank:XM_015318667.1;Parent=rna-XM_015318667.1
NW_015148988.1	Gnomon	exon	1168002	1168579	.	+	.	ID=exon-XM_015318667.1-2;Dbxref=GeneID:107065207%2CGenbank:XM_015318667.1;Parent=rna-XM_015318667.1
NW_015148988.1	Gnomon	exon	1168888	1169028	.	+	.	ID=exon-XM_015318667.1-3;Dbxref=GeneID:107065207%2CGenbank:XM_015318667.1;Parent=rna-XM_015318667.1
NW_015148988.1	Gnomon	exon	1721926	1722030	.	+	.	ID=exon-XM_015318861.1-8;Dbxref=GeneID:107065293%2CGenbank:XM_015318861.1;Parent=rna-XM_015318861.1
NW_015148988.1	Gnomon	exon	1722107	1722594	.	+	.	ID=exon-XM_015318861.1-9;Dbxref=GeneID:107065293%2CGenbank:XM_015318861.1;Parent=rna-XM_015318861.1
NW_015148988.1	Gnomon	exon	1720773	1720940	.	+	.	ID=exon-XM_015318861.1-4;Dbxref=GeneID:107065293%2CGenbank:XM_015318861.1;Parent=rna-XM_015318861.1
NW_015148988.1	Gnomon	exon	1721196	1721314	.	+	.	ID=exon-XM_015318861.1-5;Dbxref=GeneID:107065293%2CGenbank:XM_015318861.1;Parent=rna-XM_015318861.1
NW_015148988.1	Gnomon	exon	1721397	1721565	.	+	.	ID=exon-XM_015318861.1-6;Dbxref=GeneID:107065293%2CGenbank:XM_015318861.1;Parent=rna-XM_015318861.1
NW_015148988.1	Gnomon	exon	1721665	1721829	.	+	.	ID=exon-XM_015318861.1-7;Dbxref=GeneID:107065293%2CGenbank:XM_015318861.1;Parent=rna-XM_015318861.1
NW_015148988.1	Gnomon	exon	1325303	1325578	.	-	.	ID=exon-XM_015318691.1-7;Dbxref=GeneID:107065216%2CGenbank:XM_015318691.1;Parent=rna-XM_015318691.1
NW_015148988.1	Gnomon	exon	1325019	1325184	.	-	.	ID=exon-XM_015318691.1-8;Dbxref=GeneID:107065216%2CGenbank:XM_015318691.1;Parent=rna-XM_015318691.1
NW_015148988.1	Gnomon	exon	1326396	1326475	.	-	.	ID=exon-XM_015318691.1-5;Dbxref=GeneID:107065216%2CGenbank:XM_015318691.1;Parent=rna-XM_015318691.1
NW_015148988.1	Gnomon	exon	1325836	1326076	.	-	.	ID=exon-XM_015318691.1-6;Dbxref=GeneID:107065216%2CGenbank:XM_015318691.1;Parent=rna-XM_015318691.1
NW_015148988.1	Gnomon	exon	1332112	1332211	.	-	.	ID=exon-XM_015318691.1-3;Dbxref=GeneID:107065216%2CGenbank:XM_015318691.1;Parent=rna-XM_015318691.1
NW_015148988.1	Gnomon	exon	1327293	1327372	.	-	.	ID=exon-XM_015318691.1-4;Dbxref=GeneID:107065216%2CGenbank:XM_015318691.1;Parent=rna-XM_015318691.1
NW_015148988.1	Gnomon	exon	1344600	1344944	.	-	.	ID=exon-XM_015318691.1-1;Dbxref=GeneID:107065216%2CGenbank:XM_015318691.1;Parent=rna-XM_015318691.1
NW_015148988.1	Gnomon	exon	1334152	1334307	.	-	.	ID=exon-XM_015318691.1-2;Dbxref=GeneID:107065216%2CGenbank:XM_015318691.1;Parent=rna-XM_015318691.1
NW_015148988.1	Gnomon	exon	1324584	1324892	.	-	.	ID=exon-XM_015318691.1-9;Dbxref=GeneID:107065216%2CGenbank:XM_015318691.1;Parent=rna-XM_015318691.1
NW_015148988.1	Gnomon	mRNA	1723597	1731752	.	-	.	Name=XM_015318829.1;ID=rna-XM_015318829.1;Dbxref=GeneID:107065283%2CGenbank:XM_015318829.1;Parent=gene-LOC107065283
NW_015148988.1	Gnomon	mRNA	1169951	1171858	.	-	.	Name=XM_015318673.1;ID=rna-XM_015318673.1;Dbxref=GeneID:107065210%2CGenbank:XM_015318673.1;Parent=gene-LOC107065210
NW_015148988.1	Gnomon	CDS	887454	887513	.	+	0	Name=XP_015174327.1;ID=cds-XP_015174327.1;Dbxref=GeneID:107065288%2CGenbank:XP_015174327.1;Parent=rna-XM_015318841.1
NW_015148988.1	Gnomon	CDS	889735	890050	.	+	0	Name=XP_015174327.1;ID=cds-XP_015174327.1;Dbxref=GeneID:107065288%2CGenbank:XP_015174327.1;Parent=rna-XM_015318841.1
NW_015148988.1	Gnomon	CDS	890232	890450	.	+	0	Name=XP_015174327.1;ID=cds-XP_015174327.1;Dbxref=GeneID:107065288%2CGenbank:XP_015174327.1;Parent=rna-XM_015318841.1
NW_015148988.1	Gnomon	CDS	890554	891229	.	+	0	Name=XP_015174327.1;ID=cds-XP_015174327.1;Dbxref=GeneID:107065288%2CGenbank:XP_015174327.1;Parent=rna-XM_015318841.1
NW_015148988.1	Gnomon	CDS	891320	891587	.	+	0	Name=XP_015174327.1;ID=cds-XP_015174327.1;Dbxref=GeneID:107065288%2CGenbank:XP_015174327.1;Parent=rna-XM_015318841.1
NW_015148988.1	Gnomon	CDS	891875	892252	.	+	0	Name=XP_015174327.1;ID=cds-XP_015174327.1;Dbxref=GeneID:107065288%2CGenbank:XP_015174327.1;Parent=rna-XM_015318841.1
NW_015148988.1	Gnomon	CDS	892667	892853	.	+	0	Name=XP_015174327.1;ID=cds-XP_015174327.1;Dbxref=GeneID:107065288%2CGenbank:XP_015174327.1;Parent=rna-XM_015318841.1
NW_015148988.1	Gnomon	CDS	892974	893015	.	+	0	Name=XP_015174327.1;ID=cds-XP_015174327.1;Dbxref=GeneID:107065288%2CGenbank:XP_015174327.1;Parent=rna-XM_015318841.1
NW_015148988.1	Gnomon	CDS	893186	893259	.	+	0	Name=XP_015174327.1;ID=cds-XP_015174327.1;Dbxref=GeneID:107065288%2CGenbank:XP_015174327.1;Parent=rna-XM_015318841.1
NW_015148988.1	Gnomon	CDS	893367	894244	.	+	0	Name=XP_015174327.1;ID=cds-XP_015174327.1;Dbxref=GeneID:107065288%2CGenbank:XP_015174327.1;Parent=rna-XM_015318841.1
NW_015148988.1	Gnomon	CDS	894356	894669	.	+	0	Name=XP_015174327.1;ID=cds-XP_015174327.1;Dbxref=GeneID:107065288%2CGenbank:XP_015174327.1;Parent=rna-XM_015318841.1
NW_015148988.1	Gnomon	CDS	894752	895313	.	+	0	Name=XP_015174327.1;ID=cds-XP_015174327.1;Dbxref=GeneID:107065288%2CGenbank:XP_015174327.1;Parent=rna-XM_015318841.1
NW_015148988.1	Gnomon	CDS	895414	895962	.	+	0	Name=XP_015174327.1;ID=cds-XP_015174327.1;Dbxref=GeneID:107065288%2CGenbank:XP_015174327.1;Parent=rna-XM_015318841.1
NW_015148988.1	Gnomon	CDS	896036	896227	.	+	0	Name=XP_015174327.1;ID=cds-XP_015174327.1;Dbxref=GeneID:107065288%2CGenbank:XP_015174327.1;Parent=rna-XM_015318841.1
NW_015148988.1	Gnomon	CDS	896301	898389	.	+	0	Name=XP_015174327.1;ID=cds-XP_015174327.1;Dbxref=GeneID:107065288%2CGenbank:XP_015174327.1;Parent=rna-XM_015318841.1
NW_015148988.1	Gnomon	CDS	898480	898620	.	+	0	Name=XP_015174327.1;ID=cds-XP_015174327.1;Dbxref=GeneID:107065288%2CGenbank:XP_015174327.1;Parent=rna-XM_015318841.1
NW_015148988.1	Gnomon	CDS	898696	898954	.	+	0	Name=XP_015174327.1;ID=cds-XP_015174327.1;Dbxref=GeneID:107065288%2CGenbank:XP_015174327.1;Parent=rna-XM_015318841.1
NW_015148988.1	Gnomon	CDS	899037	899155	.	+	0	Name=XP_015174327.1;ID=cds-XP_015174327.1;Dbxref=GeneID:107065288%2CGenbank:XP_015174327.1;Parent=rna-XM_015318841.1
NW_015148988.1	Gnomon	CDS	899231	899344	.	+	0	Name=XP_015174327.1;ID=cds-XP_015174327.1;Dbxref=GeneID:107065288%2CGenbank:XP_015174327.1;Parent=rna-XM_015318841.1
NW_015148988.1	Gnomon	CDS	899959	900045	.	+	0	Name=XP_015174327.1;ID=cds-XP_015174327.1;Dbxref=GeneID:107065288%2CGenbank:XP_015174327.1;Parent=rna-XM_015318841.1
NW_015148988.1	Gnomon	CDS	900174	900376	.	+	0	Name=XP_015174327.1;ID=cds-XP_015174327.1;Dbxref=GeneID:107065288%2CGenbank:XP_015174327.1;Parent=rna-XM_015318841.1
NW_015148988.1	Gnomon	CDS	900450	900636	.	+	0	Name=XP_015174327.1;ID=cds-XP_015174327.1;Dbxref=GeneID:107065288%2CGenbank:XP_015174327.1;Parent=rna-XM_015318841.1
NW_015148988.1	Gnomon	CDS	900713	900975	.	+	0	Name=XP_015174327.1;ID=cds-XP_015174327.1;Dbxref=GeneID:107065288%2CGenbank:XP_015174327.1;Parent=rna-XM_015318841.1
NW_015148988.1	Gnomon	CDS	901100	901181	.	+	0	Name=XP_015174327.1;ID=cds-XP_015174327.1;Dbxref=GeneID:107065288%2CGenbank:XP_015174327.1;Parent=rna-XM_015318841.1
NW_015148988.1	Gnomon	mRNA	1396542	1397568	.	+	.	Name=XM_015318923.1;ID=rna-XM_015318923.1;Dbxref=GeneID:107065332%2CGenbank:XM_015318923.1;Parent=gene-LOC107065332
NW_015148988.1	Gnomon	exon	1276472	1276856	.	+	.	ID=exon-XM_015318737.1-4;Dbxref=GeneID:107065238%2CGenbank:XM_015318737.1;Parent=rna-XM_015318737.1
NW_015148988.1	Gnomon	exon	1276933	1277280	.	+	.	ID=exon-XM_015318737.1-5;Dbxref=GeneID:107065238%2CGenbank:XM_015318737.1;Parent=rna-XM_015318737.1
NW_015148988.1	Gnomon	exon	1277364	1277436	.	+	.	ID=exon-XM_015318737.1-6;Dbxref=GeneID:107065238%2CGenbank:XM_015318737.1;Parent=rna-XM_015318737.1
NW_015148988.1	Gnomon	exon	1274693	1274852	.	+	.	ID=exon-XM_015318737.1-1;Dbxref=GeneID:107065238%2CGenbank:XM_015318737.1;Parent=rna-XM_015318737.1
NW_015148988.1	Gnomon	exon	1275171	1275824	.	+	.	ID=exon-XM_015318737.1-2;Dbxref=GeneID:107065238%2CGenbank:XM_015318737.1;Parent=rna-XM_015318737.1
NW_015148988.1	Gnomon	exon	1275894	1276396	.	+	.	ID=exon-XM_015318737.1-3;Dbxref=GeneID:107065238%2CGenbank:XM_015318737.1;Parent=rna-XM_015318737.1
NW_015148988.1	Gnomon	CDS	1310859	1310971	.	-	0	Name=XP_015174171.1;ID=cds-XP_015174171.1;Dbxref=GeneID:107065215%2CGenbank:XP_015174171.1;Parent=rna-XM_015318685.1
NW_015148988.1	Gnomon	CDS	1309987	1310466	.	-	0	Name=XP_015174171.1;ID=cds-XP_015174171.1;Dbxref=GeneID:107065215%2CGenbank:XP_015174171.1;Parent=rna-XM_015318685.1
NW_015148988.1	Gnomon	CDS	1309614	1309860	.	-	0	Name=XP_015174171.1;ID=cds-XP_015174171.1;Dbxref=GeneID:107065215%2CGenbank:XP_015174171.1;Parent=rna-XM_015318685.1
NW_015148988.1	Gnomon	CDS	1307688	1307852	.	-	0	Name=XP_015174171.1;ID=cds-XP_015174171.1;Dbxref=GeneID:107065215%2CGenbank:XP_015174171.1;Parent=rna-XM_015318685.1
NW_015148988.1	Gnomon	CDS	1307477	1307590	.	-	0	Name=XP_015174171.1;ID=cds-XP_015174171.1;Dbxref=GeneID:107065215%2CGenbank:XP_015174171.1;Parent=rna-XM_015318685.1
NW_015148988.1	Gnomon	exon	1715078	1715260	.	+	.	ID=exon-XM_015318857.1-14;Dbxref=GeneID:107065292%2CGenbank:XM_015318857.1;Parent=rna-XM_015318857.1
NW_015148988.1	Gnomon	exon	1715457	1715712	.	+	.	ID=exon-XM_015318857.1-15;Dbxref=GeneID:107065292%2CGenbank:XM_015318857.1;Parent=rna-XM_015318857.1
NW_015148988.1	Gnomon	exon	1714422	1714594	.	+	.	ID=exon-XM_015318857.1-12;Dbxref=GeneID:107065292%2CGenbank:XM_015318857.1;Parent=rna-XM_015318857.1
NW_015148988.1	Gnomon	exon	1714683	1714958	.	+	.	ID=exon-XM_015318857.1-13;Dbxref=GeneID:107065292%2CGenbank:XM_015318857.1;Parent=rna-XM_015318857.1
NW_015148988.1	Gnomon	exon	1713916	1713989	.	+	.	ID=exon-XM_015318857.1-10;Dbxref=GeneID:107065292%2CGenbank:XM_015318857.1;Parent=rna-XM_015318857.1
NW_015148988.1	Gnomon	exon	1714082	1714313	.	+	.	ID=exon-XM_015318857.1-11;Dbxref=GeneID:107065292%2CGenbank:XM_015318857.1;Parent=rna-XM_015318857.1
NW_015148988.1	Gnomon	CDS	915453	915519	.	-	0	Name=XP_015174421.1;ID=cds-XP_015174421.1;Dbxref=GeneID:107065339%2CGenbank:XP_015174421.1;Parent=rna-XM_015318935.1
NW_015148988.1	Gnomon	CDS	914776	914861	.	-	0	Name=XP_015174421.1;ID=cds-XP_015174421.1;Dbxref=GeneID:107065339%2CGenbank:XP_015174421.1;Parent=rna-XM_015318935.1
NW_015148988.1	Gnomon	CDS	914325	914586	.	-	0	Name=XP_015174421.1;ID=cds-XP_015174421.1;Dbxref=GeneID:107065339%2CGenbank:XP_015174421.1;Parent=rna-XM_015318935.1
NW_015148988.1	Gnomon	CDS	914073	914202	.	-	0	Name=XP_015174421.1;ID=cds-XP_015174421.1;Dbxref=GeneID:107065339%2CGenbank:XP_015174421.1;Parent=rna-XM_015318935.1
NW_015148988.1	Gnomon	CDS	913849	914000	.	-	0	Name=XP_015174421.1;ID=cds-XP_015174421.1;Dbxref=GeneID:107065339%2CGenbank:XP_015174421.1;Parent=rna-XM_015318935.1
NW_015148988.1	Gnomon	CDS	913444	913719	.	-	0	Name=XP_015174421.1;ID=cds-XP_015174421.1;Dbxref=GeneID:107065339%2CGenbank:XP_015174421.1;Parent=rna-XM_015318935.1
NW_015148988.1	Gnomon	CDS	912923	913234	.	-	0	Name=XP_015174421.1;ID=cds-XP_015174421.1;Dbxref=GeneID:107065339%2CGenbank:XP_015174421.1;Parent=rna-XM_015318935.1
NW_015148988.1	Gnomon	CDS	912730	912825	.	-	0	Name=XP_015174421.1;ID=cds-XP_015174421.1;Dbxref=GeneID:107065339%2CGenbank:XP_015174421.1;Parent=rna-XM_015318935.1
NW_015148988.1	Gnomon	CDS	911845	912655	.	-	0	Name=XP_015174421.1;ID=cds-XP_015174421.1;Dbxref=GeneID:107065339%2CGenbank:XP_015174421.1;Parent=rna-XM_015318935.1
NW_015148988.1	Gnomon	CDS	911064	911626	.	-	0	Name=XP_015174421.1;ID=cds-XP_015174421.1;Dbxref=GeneID:107065339%2CGenbank:XP_015174421.1;Parent=rna-XM_015318935.1
NW_015148988.1	Gnomon	CDS	910545	910723	.	-	0	Name=XP_015174421.1;ID=cds-XP_015174421.1;Dbxref=GeneID:107065339%2CGenbank:XP_015174421.1;Parent=rna-XM_015318935.1
NW_015148988.1	Gnomon	CDS	910287	910426	.	-	0	Name=XP_015174421.1;ID=cds-XP_015174421.1;Dbxref=GeneID:107065339%2CGenbank:XP_015174421.1;Parent=rna-XM_015318935.1
NW_015148988.1	Gnomon	CDS	909500	909646	.	-	0	Name=XP_015174421.1;ID=cds-XP_015174421.1;Dbxref=GeneID:107065339%2CGenbank:XP_015174421.1;Parent=rna-XM_015318935.1
NW_015148988.1	Gnomon	CDS	909317	909406	.	-	0	Name=XP_015174421.1;ID=cds-XP_015174421.1;Dbxref=GeneID:107065339%2CGenbank:XP_015174421.1;Parent=rna-XM_015318935.1
NW_015148988.1	Gnomon	CDS	908809	909205	.	-	0	Name=XP_015174421.1;ID=cds-XP_015174421.1;Dbxref=GeneID:107065339%2CGenbank:XP_015174421.1;Parent=rna-XM_015318935.1
NW_015148988.1	Gnomon	CDS	908559	908731	.	-	0	Name=XP_015174421.1;ID=cds-XP_015174421.1;Dbxref=GeneID:107065339%2CGenbank:XP_015174421.1;Parent=rna-XM_015318935.1
NW_015148988.1	Gnomon	CDS	908340	908486	.	-	0	Name=XP_015174421.1;ID=cds-XP_015174421.1;Dbxref=GeneID:107065339%2CGenbank:XP_015174421.1;Parent=rna-XM_015318935.1
NW_015148988.1	Gnomon	CDS	908032	908242	.	-	0	Name=XP_015174421.1;ID=cds-XP_015174421.1;Dbxref=GeneID:107065339%2CGenbank:XP_015174421.1;Parent=rna-XM_015318935.1
NW_015148988.1	Gnomon	mRNA	726797	728722	.	+	.	Name=XM_015318926.1;ID=rna-XM_015318926.1;Dbxref=GeneID:107065334%2CGenbank:XM_015318926.1;Parent=gene-LOC107065334
NW_015148988.1	Gnomon	exon	1341826	1342180	.	+	.	ID=exon-XR_001475578.1-1;Dbxref=GeneID:107065221%2CGenbank:XR_001475578.1;Parent=rna-XR_001475578.1
NW_015148988.1	Gnomon	exon	1342437	1343338	.	+	.	ID=exon-XR_001475578.1-2;Dbxref=GeneID:107065221%2CGenbank:XR_001475578.1;Parent=rna-XR_001475578.1
NW_015148988.1	Gnomon	mRNA	1684398	1687228	.	-	.	Name=XM_015318770.1;ID=rna-XM_015318770.1;Dbxref=GeneID:107065258%2CGenbank:XM_015318770.1;Parent=gene-LOC107065258
NW_015148988.1	Gnomon	exon	733039	733499	.	+	.	ID=exon-XM_015318891.1-1;Dbxref=GeneID:107065309%2CGenbank:XM_015318891.1;Parent=rna-XM_015318891.1
NW_015148988.1	Gnomon	exon	735352	735569	.	+	.	ID=exon-XM_015318891.1-2;Dbxref=GeneID:107065309%2CGenbank:XM_015318891.1;Parent=rna-XM_015318891.1
NW_015148988.1	Gnomon	exon	736364	736600	.	+	.	ID=exon-XM_015318891.1-5;Dbxref=GeneID:107065309%2CGenbank:XM_015318891.1;Parent=rna-XM_015318891.1
NW_015148988.1	Gnomon	exon	736686	736813	.	+	.	ID=exon-XM_015318891.1-6;Dbxref=GeneID:107065309%2CGenbank:XM_015318891.1;Parent=rna-XM_015318891.1
NW_015148988.1	Gnomon	exon	735645	735937	.	+	.	ID=exon-XM_015318891.1-3;Dbxref=GeneID:107065309%2CGenbank:XM_015318891.1;Parent=rna-XM_015318891.1
NW_015148988.1	Gnomon	exon	736027	736276	.	+	.	ID=exon-XM_015318891.1-4;Dbxref=GeneID:107065309%2CGenbank:XM_015318891.1;Parent=rna-XM_015318891.1
NW_015148988.1	Gnomon	exon	736908	737180	.	+	.	ID=exon-XM_015318891.1-7;Dbxref=GeneID:107065309%2CGenbank:XM_015318891.1;Parent=rna-XM_015318891.1
NW_015148988.1	Gnomon	exon	1670519	1670894	.	+	.	ID=exon-XM_015318884.1-3;Dbxref=GeneID:107065304%2CGenbank:XM_015318884.1;Parent=rna-XM_015318884.1
NW_015148988.1	Gnomon	exon	1670973	1671909	.	+	.	ID=exon-XM_015318884.1-4;Dbxref=GeneID:107065304%2CGenbank:XM_015318884.1;Parent=rna-XM_015318884.1
NW_015148988.1	Gnomon	exon	1667696	1667781	.	+	.	ID=exon-XM_015318884.1-1;Dbxref=GeneID:107065304%2CGenbank:XM_015318884.1;Parent=rna-XM_015318884.1
NW_015148988.1	Gnomon	exon	1670070	1670417	.	+	.	ID=exon-XM_015318884.1-2;Dbxref=GeneID:107065304%2CGenbank:XM_015318884.1;Parent=rna-XM_015318884.1
NW_015148988.1	Gnomon	CDS	1734906	1735070	.	+	0	Name=XP_015174324.1;ID=cds-XP_015174324.1;Dbxref=GeneID:107065287%2CGenbank:XP_015174324.1;Parent=rna-XM_015318838.1
NW_015148988.1	Gnomon	CDS	1735520	1735606	.	+	0	Name=XP_015174324.1;ID=cds-XP_015174324.1;Dbxref=GeneID:107065287%2CGenbank:XP_015174324.1;Parent=rna-XM_015318838.1
NW_015148988.1	Gnomon	mRNA	1196239	1201235	.	+	.	Name=XM_015318676.1;ID=rna-XM_015318676.1;Dbxref=GeneID:107065211%2CGenbank:XM_015318676.1;Parent=gene-LOC107065211
NW_015148988.1	Gnomon	exon	1782148	1782189	.	+	.	ID=exon-XM_015318918.1-3;Dbxref=GeneID:107065327%2CGenbank:XM_015318918.1;Parent=rna-XM_015318918.1
NW_015148988.1	Gnomon	exon	1782265	1782370	.	+	.	ID=exon-XM_015318918.1-4;Dbxref=GeneID:107065327%2CGenbank:XM_015318918.1;Parent=rna-XM_015318918.1
NW_015148988.1	Gnomon	exon	1782507	1782624	.	+	.	ID=exon-XM_015318918.1-5;Dbxref=GeneID:107065327%2CGenbank:XM_015318918.1;Parent=rna-XM_015318918.1
NW_015148988.1	Gnomon	exon	1782699	1782920	.	+	.	ID=exon-XM_015318918.1-6;Dbxref=GeneID:107065327%2CGenbank:XM_015318918.1;Parent=rna-XM_015318918.1
NW_015148988.1	Gnomon	exon	1781740	1781854	.	+	.	ID=exon-XM_015318918.1-1;Dbxref=GeneID:107065327%2CGenbank:XM_015318918.1;Parent=rna-XM_015318918.1
NW_015148988.1	Gnomon	exon	1781998	1782073	.	+	.	ID=exon-XM_015318918.1-2;Dbxref=GeneID:107065327%2CGenbank:XM_015318918.1;Parent=rna-XM_015318918.1
NW_015148988.1	Gnomon	exon	1783019	1783249	.	+	.	ID=exon-XM_015318918.1-7;Dbxref=GeneID:107065327%2CGenbank:XM_015318918.1;Parent=rna-XM_015318918.1
NW_015148988.1	Gnomon	exon	1783354	1783479	.	+	.	ID=exon-XM_015318918.1-8;Dbxref=GeneID:107065327%2CGenbank:XM_015318918.1;Parent=rna-XM_015318918.1
NW_015148988.1	Gnomon	exon	1783754	1784012	.	+	.	ID=exon-XM_015318918.1-9;Dbxref=GeneID:107065327%2CGenbank:XM_015318918.1;Parent=rna-XM_015318918.1
NW_015148988.1	Gnomon	exon	1138871	1139174	.	+	.	ID=exon-XM_015318942.1-4;Dbxref=GeneID:107065341%2CGenbank:XM_015318942.1;Parent=rna-XM_015318942.1
NW_015148988.1	Gnomon	exon	1139805	1139842	.	+	.	ID=exon-XM_015318942.1-5;Dbxref=GeneID:107065341%2CGenbank:XM_015318942.1;Parent=rna-XM_015318942.1
NW_015148988.1	Gnomon	exon	1135835	1135928	.	+	.	ID=exon-XM_015318942.1-2;Dbxref=GeneID:107065341%2CGenbank:XM_015318942.1;Parent=rna-XM_015318942.1
NW_015148988.1	Gnomon	exon	1137083	1137280	.	+	.	ID=exon-XM_015318942.1-3;Dbxref=GeneID:107065341%2CGenbank:XM_015318942.1;Parent=rna-XM_015318942.1
NW_015148988.1	Gnomon	exon	1129657	1130061	.	+	.	ID=exon-XM_015318942.1-1;Dbxref=GeneID:107065341%2CGenbank:XM_015318942.1;Parent=rna-XM_015318942.1
NW_015148988.1	Gnomon	mRNA	1169951	1171858	.	-	.	Name=XM_015318675.1;ID=rna-XM_015318675.1;Dbxref=GeneID:107065210%2CGenbank:XM_015318675.1;Parent=gene-LOC107065210
NW_015148988.1	Gnomon	exon	1322330	1324128	.	-	.	ID=exon-XM_015318694.1-11;Dbxref=GeneID:107065216%2CGenbank:XM_015318694.1;Parent=rna-XM_015318694.1
NW_015148988.1	Gnomon	exon	1321207	1322232	.	-	.	ID=exon-XM_015318694.1-12;Dbxref=GeneID:107065216%2CGenbank:XM_015318694.1;Parent=rna-XM_015318694.1
NW_015148988.1	Gnomon	exon	1324213	1324488	.	-	.	ID=exon-XM_015318694.1-10;Dbxref=GeneID:107065216%2CGenbank:XM_015318694.1;Parent=rna-XM_015318694.1
NW_015148988.1	Gnomon	exon	2410478	2410840	.	+	.	ID=exon-XM_015318712.1-12;Dbxref=GeneID:107065227%2CGenbank:XM_015318712.1;Parent=rna-XM_015318712.1
NW_015148988.1	Gnomon	exon	2404354	2404502	.	+	.	ID=exon-XM_015318712.1-10;Dbxref=GeneID:107065227%2CGenbank:XM_015318712.1;Parent=rna-XM_015318712.1
NW_015148988.1	Gnomon	exon	2408919	2409087	.	+	.	ID=exon-XM_015318712.1-11;Dbxref=GeneID:107065227%2CGenbank:XM_015318712.1;Parent=rna-XM_015318712.1
NW_015148988.1	Gnomon	exon	2423521	2423650	.	+	.	ID=exon-XM_015318725.1-14;Dbxref=GeneID:107065230%2CGenbank:XM_015318725.1;Parent=rna-XM_015318725.1
NW_015148988.1	Gnomon	exon	2423757	2423941	.	+	.	ID=exon-XM_015318725.1-15;Dbxref=GeneID:107065230%2CGenbank:XM_015318725.1;Parent=rna-XM_015318725.1
NW_015148988.1	Gnomon	exon	2426230	2427502	.	+	.	ID=exon-XM_015318725.1-16;Dbxref=GeneID:107065230%2CGenbank:XM_015318725.1;Parent=rna-XM_015318725.1
NW_015148988.1	Gnomon	exon	2422329	2422514	.	+	.	ID=exon-XM_015318725.1-10;Dbxref=GeneID:107065230%2CGenbank:XM_015318725.1;Parent=rna-XM_015318725.1
NW_015148988.1	Gnomon	exon	2422601	2422846	.	+	.	ID=exon-XM_015318725.1-11;Dbxref=GeneID:107065230%2CGenbank:XM_015318725.1;Parent=rna-XM_015318725.1
NW_015148988.1	Gnomon	exon	2422961	2423181	.	+	.	ID=exon-XM_015318725.1-12;Dbxref=GeneID:107065230%2CGenbank:XM_015318725.1;Parent=rna-XM_015318725.1
NW_015148988.1	Gnomon	exon	2423253	2423435	.	+	.	ID=exon-XM_015318725.1-13;Dbxref=GeneID:107065230%2CGenbank:XM_015318725.1;Parent=rna-XM_015318725.1
NW_015148988.1	Gnomon	CDS	1734906	1735070	.	+	0	Name=XP_015174325.1;ID=cds-XP_015174325.1;Dbxref=GeneID:107065287%2CGenbank:XP_015174325.1;Parent=rna-XM_015318839.1
NW_015148988.1	Gnomon	CDS	1735520	1735606	.	+	0	Name=XP_015174325.1;ID=cds-XP_015174325.1;Dbxref=GeneID:107065287%2CGenbank:XP_015174325.1;Parent=rna-XM_015318839.1
NW_015148988.1	Gnomon	exon	1300718	1300729	.	-	.	ID=exon-XM_015318644.1-1;Dbxref=GeneID:107065193%2CGenbank:XM_015318644.1;Parent=rna-XM_015318644.1
NW_015148988.1	Gnomon	exon	1300402	1300616	.	-	.	ID=exon-XM_015318644.1-2;Dbxref=GeneID:107065193%2CGenbank:XM_015318644.1;Parent=rna-XM_015318644.1
NW_015148988.1	Gnomon	exon	1300169	1300310	.	-	.	ID=exon-XM_015318644.1-3;Dbxref=GeneID:107065193%2CGenbank:XM_015318644.1;Parent=rna-XM_015318644.1
NW_015148988.1	Gnomon	mRNA	726781	728722	.	+	.	Name=XM_015318928.1;ID=rna-XM_015318928.1;Dbxref=GeneID:107065334%2CGenbank:XM_015318928.1;Parent=gene-LOC107065334
NW_015148988.1	Gnomon	mRNA	919510	1008907	.	+	.	Name=XM_015318772.1;ID=rna-XM_015318772.1;Dbxref=GeneID:107065261%2CGenbank:XM_015318772.1;Parent=gene-LOC107065261
NW_015148988.1	Gnomon	CDS	1334152	1334265	.	-	0	Name=XP_015174174.1;ID=cds-XP_015174174.1;Dbxref=GeneID:107065216%2CGenbank:XP_015174174.1;Parent=rna-XM_015318688.1
NW_015148988.1	Gnomon	CDS	1332112	1332211	.	-	0	Name=XP_015174174.1;ID=cds-XP_015174174.1;Dbxref=GeneID:107065216%2CGenbank:XP_015174174.1;Parent=rna-XM_015318688.1
NW_015148988.1	Gnomon	CDS	1327293	1327372	.	-	0	Name=XP_015174174.1;ID=cds-XP_015174174.1;Dbxref=GeneID:107065216%2CGenbank:XP_015174174.1;Parent=rna-XM_015318688.1
NW_015148988.1	Gnomon	CDS	1326396	1326475	.	-	0	Name=XP_015174174.1;ID=cds-XP_015174174.1;Dbxref=GeneID:107065216%2CGenbank:XP_015174174.1;Parent=rna-XM_015318688.1
NW_015148988.1	Gnomon	CDS	1325836	1326076	.	-	0	Name=XP_015174174.1;ID=cds-XP_015174174.1;Dbxref=GeneID:107065216%2CGenbank:XP_015174174.1;Parent=rna-XM_015318688.1
NW_015148988.1	Gnomon	CDS	1325303	1325578	.	-	0	Name=XP_015174174.1;ID=cds-XP_015174174.1;Dbxref=GeneID:107065216%2CGenbank:XP_015174174.1;Parent=rna-XM_015318688.1
NW_015148988.1	Gnomon	CDS	1325019	1325184	.	-	0	Name=XP_015174174.1;ID=cds-XP_015174174.1;Dbxref=GeneID:107065216%2CGenbank:XP_015174174.1;Parent=rna-XM_015318688.1
NW_015148988.1	Gnomon	CDS	1324584	1324892	.	-	0	Name=XP_015174174.1;ID=cds-XP_015174174.1;Dbxref=GeneID:107065216%2CGenbank:XP_015174174.1;Parent=rna-XM_015318688.1
NW_015148988.1	Gnomon	CDS	1324213	1324488	.	-	0	Name=XP_015174174.1;ID=cds-XP_015174174.1;Dbxref=GeneID:107065216%2CGenbank:XP_015174174.1;Parent=rna-XM_015318688.1
NW_015148988.1	Gnomon	CDS	1322330	1324128	.	-	0	Name=XP_015174174.1;ID=cds-XP_015174174.1;Dbxref=GeneID:107065216%2CGenbank:XP_015174174.1;Parent=rna-XM_015318688.1
NW_015148988.1	Gnomon	CDS	1321756	1322232	.	-	0	Name=XP_015174174.1;ID=cds-XP_015174174.1;Dbxref=GeneID:107065216%2CGenbank:XP_015174174.1;Parent=rna-XM_015318688.1
NW_015148988.1	Gnomon	CDS	1775444	1775529	.	+	0	Name=XP_015174424.1;ID=cds-XP_015174424.1;Dbxref=GeneID:107065340%2CGenbank:XP_015174424.1;Parent=rna-XM_015318938.1
NW_015148988.1	Gnomon	CDS	1775692	1775900	.	+	0	Name=XP_015174424.1;ID=cds-XP_015174424.1;Dbxref=GeneID:107065340%2CGenbank:XP_015174424.1;Parent=rna-XM_015318938.1
NW_015148988.1	Gnomon	CDS	1776037	1776239	.	+	0	Name=XP_015174424.1;ID=cds-XP_015174424.1;Dbxref=GeneID:107065340%2CGenbank:XP_015174424.1;Parent=rna-XM_015318938.1
NW_015148988.1	Gnomon	CDS	1776314	1776538	.	+	0	Name=XP_015174424.1;ID=cds-XP_015174424.1;Dbxref=GeneID:107065340%2CGenbank:XP_015174424.1;Parent=rna-XM_015318938.1
NW_015148988.1	Gnomon	CDS	1776617	1776767	.	+	0	Name=XP_015174424.1;ID=cds-XP_015174424.1;Dbxref=GeneID:107065340%2CGenbank:XP_015174424.1;Parent=rna-XM_015318938.1
NW_015148988.1	Gnomon	CDS	1776844	1777055	.	+	0	Name=XP_015174424.1;ID=cds-XP_015174424.1;Dbxref=GeneID:107065340%2CGenbank:XP_015174424.1;Parent=rna-XM_015318938.1
NW_015148988.1	Gnomon	CDS	1777131	1777256	.	+	0	Name=XP_015174424.1;ID=cds-XP_015174424.1;Dbxref=GeneID:107065340%2CGenbank:XP_015174424.1;Parent=rna-XM_015318938.1
NW_015148988.1	Gnomon	CDS	1777324	1777491	.	+	0	Name=XP_015174424.1;ID=cds-XP_015174424.1;Dbxref=GeneID:107065340%2CGenbank:XP_015174424.1;Parent=rna-XM_015318938.1
NW_015148988.1	Gnomon	mRNA	1209382	1214895	.	+	.	Name=XM_015318678.1;ID=rna-XM_015318678.1;Dbxref=GeneID:107065213%2CGenbank:XM_015318678.1;Parent=gene-LOC107065213
NW_015148988.1	Gnomon	exon	1455420	1455564	.	-	.	ID=exon-XM_015318919.1-1;Dbxref=GeneID:107065328%2CGenbank:XM_015318919.1;Parent=rna-XM_015318919.1
NW_015148988.1	Gnomon	exon	1454340	1454571	.	-	.	ID=exon-XM_015318919.1-4;Dbxref=GeneID:107065328%2CGenbank:XM_015318919.1;Parent=rna-XM_015318919.1
NW_015148988.1	Gnomon	exon	1454061	1454271	.	-	.	ID=exon-XM_015318919.1-5;Dbxref=GeneID:107065328%2CGenbank:XM_015318919.1;Parent=rna-XM_015318919.1
NW_015148988.1	Gnomon	exon	1454849	1455148	.	-	.	ID=exon-XM_015318919.1-2;Dbxref=GeneID:107065328%2CGenbank:XM_015318919.1;Parent=rna-XM_015318919.1
NW_015148988.1	Gnomon	exon	1454669	1454771	.	-	.	ID=exon-XM_015318919.1-3;Dbxref=GeneID:107065328%2CGenbank:XM_015318919.1;Parent=rna-XM_015318919.1
NW_015148988.1	Gnomon	exon	1453420	1453591	.	-	.	ID=exon-XM_015318919.1-8;Dbxref=GeneID:107065328%2CGenbank:XM_015318919.1;Parent=rna-XM_015318919.1
NW_015148988.1	Gnomon	exon	1453160	1453345	.	-	.	ID=exon-XM_015318919.1-9;Dbxref=GeneID:107065328%2CGenbank:XM_015318919.1;Parent=rna-XM_015318919.1
NW_015148988.1	Gnomon	exon	1453879	1453991	.	-	.	ID=exon-XM_015318919.1-6;Dbxref=GeneID:107065328%2CGenbank:XM_015318919.1;Parent=rna-XM_015318919.1
NW_015148988.1	Gnomon	exon	1453650	1453808	.	-	.	ID=exon-XM_015318919.1-7;Dbxref=GeneID:107065328%2CGenbank:XM_015318919.1;Parent=rna-XM_015318919.1
NW_015148988.1	Gnomon	exon	2401399	2401514	.	+	.	ID=exon-XM_015318718.1-9;Dbxref=GeneID:107065227%2CGenbank:XM_015318718.1;Parent=rna-XM_015318718.1
NW_015148988.1	Gnomon	exon	2392073	2392252	.	+	.	ID=exon-XM_015318718.1-1;Dbxref=GeneID:107065227%2CGenbank:XM_015318718.1;Parent=rna-XM_015318718.1
NW_015148988.1	Gnomon	exon	2392981	2393366	.	+	.	ID=exon-XM_015318718.1-2;Dbxref=GeneID:107065227%2CGenbank:XM_015318718.1;Parent=rna-XM_015318718.1
NW_015148988.1	Gnomon	exon	2393463	2393570	.	+	.	ID=exon-XM_015318718.1-3;Dbxref=GeneID:107065227%2CGenbank:XM_015318718.1;Parent=rna-XM_015318718.1
NW_015148988.1	Gnomon	exon	2393709	2393885	.	+	.	ID=exon-XM_015318718.1-4;Dbxref=GeneID:107065227%2CGenbank:XM_015318718.1;Parent=rna-XM_015318718.1
NW_015148988.1	Gnomon	exon	2396228	2396363	.	+	.	ID=exon-XM_015318718.1-5;Dbxref=GeneID:107065227%2CGenbank:XM_015318718.1;Parent=rna-XM_015318718.1
NW_015148988.1	Gnomon	exon	2400594	2400799	.	+	.	ID=exon-XM_015318718.1-6;Dbxref=GeneID:107065227%2CGenbank:XM_015318718.1;Parent=rna-XM_015318718.1
NW_015148988.1	Gnomon	exon	2400872	2401021	.	+	.	ID=exon-XM_015318718.1-7;Dbxref=GeneID:107065227%2CGenbank:XM_015318718.1;Parent=rna-XM_015318718.1
NW_015148988.1	Gnomon	exon	2401111	2401256	.	+	.	ID=exon-XM_015318718.1-8;Dbxref=GeneID:107065227%2CGenbank:XM_015318718.1;Parent=rna-XM_015318718.1
NW_015148988.1	Gnomon	CDS	1334152	1334265	.	-	0	Name=XP_015174175.1;ID=cds-XP_015174175.1;Dbxref=GeneID:107065216%2CGenbank:XP_015174175.1;Parent=rna-XM_015318689.1
NW_015148988.1	Gnomon	CDS	1332112	1332211	.	-	0	Name=XP_015174175.1;ID=cds-XP_015174175.1;Dbxref=GeneID:107065216%2CGenbank:XP_015174175.1;Parent=rna-XM_015318689.1
NW_015148988.1	Gnomon	CDS	1327293	1327372	.	-	0	Name=XP_015174175.1;ID=cds-XP_015174175.1;Dbxref=GeneID:107065216%2CGenbank:XP_015174175.1;Parent=rna-XM_015318689.1
NW_015148988.1	Gnomon	CDS	1326396	1326475	.	-	0	Name=XP_015174175.1;ID=cds-XP_015174175.1;Dbxref=GeneID:107065216%2CGenbank:XP_015174175.1;Parent=rna-XM_015318689.1
NW_015148988.1	Gnomon	CDS	1325836	1326076	.	-	0	Name=XP_015174175.1;ID=cds-XP_015174175.1;Dbxref=GeneID:107065216%2CGenbank:XP_015174175.1;Parent=rna-XM_015318689.1
NW_015148988.1	Gnomon	CDS	1325303	1325578	.	-	0	Name=XP_015174175.1;ID=cds-XP_015174175.1;Dbxref=GeneID:107065216%2CGenbank:XP_015174175.1;Parent=rna-XM_015318689.1
NW_015148988.1	Gnomon	CDS	1325019	1325184	.	-	0	Name=XP_015174175.1;ID=cds-XP_015174175.1;Dbxref=GeneID:107065216%2CGenbank:XP_015174175.1;Parent=rna-XM_015318689.1
NW_015148988.1	Gnomon	CDS	1324584	1324892	.	-	0	Name=XP_015174175.1;ID=cds-XP_015174175.1;Dbxref=GeneID:107065216%2CGenbank:XP_015174175.1;Parent=rna-XM_015318689.1
NW_015148988.1	Gnomon	CDS	1324213	1324488	.	-	0	Name=XP_015174175.1;ID=cds-XP_015174175.1;Dbxref=GeneID:107065216%2CGenbank:XP_015174175.1;Parent=rna-XM_015318689.1
NW_015148988.1	Gnomon	CDS	1322330	1324128	.	-	0	Name=XP_015174175.1;ID=cds-XP_015174175.1;Dbxref=GeneID:107065216%2CGenbank:XP_015174175.1;Parent=rna-XM_015318689.1
NW_015148988.1	Gnomon	CDS	1321756	1322232	.	-	0	Name=XP_015174175.1;ID=cds-XP_015174175.1;Dbxref=GeneID:107065216%2CGenbank:XP_015174175.1;Parent=rna-XM_015318689.1
NW_015148988.1	Gnomon	mRNA	726785	728722	.	+	.	Name=XM_015318927.1;ID=rna-XM_015318927.1;Dbxref=GeneID:107065334%2CGenbank:XM_015318927.1;Parent=gene-LOC107065334
NW_015148988.1	Gnomon	CDS	1137013	1137280	.	+	0	Name=XP_015174425.1;ID=cds-XP_015174425.1;Dbxref=GeneID:107065341%2CGenbank:XP_015174425.1;Parent=rna-XM_015318939.1
NW_015148988.1	Gnomon	CDS	1138871	1139016	.	+	0	Name=XP_015174425.1;ID=cds-XP_015174425.1;Dbxref=GeneID:107065341%2CGenbank:XP_015174425.1;Parent=rna-XM_015318939.1
NW_015148988.1	Gnomon	mRNA	1697024	1699432	.	-	.	Name=XM_015318771.1;ID=rna-XM_015318771.1;Dbxref=GeneID:107065259%2CGenbank:XM_015318771.1;Parent=gene-LOC107065259
NW_015148988.1	Gnomon	exon	2202062	2202405	.	+	.	ID=exon-XM_015318874.1-10;Dbxref=GeneID:107065300%2CGenbank:XM_015318874.1;Parent=rna-XM_015318874.1
NW_015148988.1	Gnomon	exon	2202486	2203787	.	+	.	ID=exon-XM_015318874.1-11;Dbxref=GeneID:107065300%2CGenbank:XM_015318874.1;Parent=rna-XM_015318874.1
NW_015148988.1	Gnomon	mRNA	1203795	1204576	.	-	.	Name=XM_015318677.1;ID=rna-XM_015318677.1;Dbxref=GeneID:107065212%2CGenbank:XM_015318677.1;Parent=gene-LOC107065212
NW_015148988.1	Gnomon	exon	1719227	1719331	.	+	.	ID=exon-XM_015318859.1-1;Dbxref=GeneID:107065293%2CGenbank:XM_015318859.1;Parent=rna-XM_015318859.1
NW_015148988.1	Gnomon	exon	1720440	1720719	.	+	.	ID=exon-XM_015318859.1-2;Dbxref=GeneID:107065293%2CGenbank:XM_015318859.1;Parent=rna-XM_015318859.1
NW_015148988.1	Gnomon	exon	1720773	1720940	.	+	.	ID=exon-XM_015318859.1-3;Dbxref=GeneID:107065293%2CGenbank:XM_015318859.1;Parent=rna-XM_015318859.1
NW_015148988.1	Gnomon	exon	1721196	1721314	.	+	.	ID=exon-XM_015318859.1-4;Dbxref=GeneID:107065293%2CGenbank:XM_015318859.1;Parent=rna-XM_015318859.1
NW_015148988.1	Gnomon	exon	1721397	1721565	.	+	.	ID=exon-XM_015318859.1-5;Dbxref=GeneID:107065293%2CGenbank:XM_015318859.1;Parent=rna-XM_015318859.1
NW_015148988.1	Gnomon	exon	1721665	1721829	.	+	.	ID=exon-XM_015318859.1-6;Dbxref=GeneID:107065293%2CGenbank:XM_015318859.1;Parent=rna-XM_015318859.1
NW_015148988.1	Gnomon	exon	1721926	1722030	.	+	.	ID=exon-XM_015318859.1-7;Dbxref=GeneID:107065293%2CGenbank:XM_015318859.1;Parent=rna-XM_015318859.1
NW_015148988.1	Gnomon	exon	1722107	1722594	.	+	.	ID=exon-XM_015318859.1-8;Dbxref=GeneID:107065293%2CGenbank:XM_015318859.1;Parent=rna-XM_015318859.1
NW_015148988.1	Gnomon	CDS	887454	887513	.	+	0	Name=XP_015174328.1;ID=cds-XP_015174328.1;Dbxref=GeneID:107065288%2CGenbank:XP_015174328.1;Parent=rna-XM_015318842.1
NW_015148988.1	Gnomon	CDS	889735	890050	.	+	0	Name=XP_015174328.1;ID=cds-XP_015174328.1;Dbxref=GeneID:107065288%2CGenbank:XP_015174328.1;Parent=rna-XM_015318842.1
NW_015148988.1	Gnomon	CDS	890232	890450	.	+	0	Name=XP_015174328.1;ID=cds-XP_015174328.1;Dbxref=GeneID:107065288%2CGenbank:XP_015174328.1;Parent=rna-XM_015318842.1
NW_015148988.1	Gnomon	CDS	890554	891229	.	+	0	Name=XP_015174328.1;ID=cds-XP_015174328.1;Dbxref=GeneID:107065288%2CGenbank:XP_015174328.1;Parent=rna-XM_015318842.1
NW_015148988.1	Gnomon	CDS	891320	891587	.	+	0	Name=XP_015174328.1;ID=cds-XP_015174328.1;Dbxref=GeneID:107065288%2CGenbank:XP_015174328.1;Parent=rna-XM_015318842.1
NW_015148988.1	Gnomon	CDS	891875	892252	.	+	0	Name=XP_015174328.1;ID=cds-XP_015174328.1;Dbxref=GeneID:107065288%2CGenbank:XP_015174328.1;Parent=rna-XM_015318842.1
NW_015148988.1	Gnomon	CDS	892667	892853	.	+	0	Name=XP_015174328.1;ID=cds-XP_015174328.1;Dbxref=GeneID:107065288%2CGenbank:XP_015174328.1;Parent=rna-XM_015318842.1
NW_015148988.1	Gnomon	CDS	892974	893015	.	+	0	Name=XP_015174328.1;ID=cds-XP_015174328.1;Dbxref=GeneID:107065288%2CGenbank:XP_015174328.1;Parent=rna-XM_015318842.1
NW_015148988.1	Gnomon	CDS	893186	893259	.	+	0	Name=XP_015174328.1;ID=cds-XP_015174328.1;Dbxref=GeneID:107065288%2CGenbank:XP_015174328.1;Parent=rna-XM_015318842.1
NW_015148988.1	Gnomon	CDS	893367	894244	.	+	0	Name=XP_015174328.1;ID=cds-XP_015174328.1;Dbxref=GeneID:107065288%2CGenbank:XP_015174328.1;Parent=rna-XM_015318842.1
NW_015148988.1	Gnomon	CDS	894368	894669	.	+	0	Name=XP_015174328.1;ID=cds-XP_015174328.1;Dbxref=GeneID:107065288%2CGenbank:XP_015174328.1;Parent=rna-XM_015318842.1
NW_015148988.1	Gnomon	CDS	894752	895313	.	+	0	Name=XP_015174328.1;ID=cds-XP_015174328.1;Dbxref=GeneID:107065288%2CGenbank:XP_015174328.1;Parent=rna-XM_015318842.1
NW_015148988.1	Gnomon	CDS	895414	895962	.	+	0	Name=XP_015174328.1;ID=cds-XP_015174328.1;Dbxref=GeneID:107065288%2CGenbank:XP_015174328.1;Parent=rna-XM_015318842.1
NW_015148988.1	Gnomon	CDS	896036	896227	.	+	0	Name=XP_015174328.1;ID=cds-XP_015174328.1;Dbxref=GeneID:107065288%2CGenbank:XP_015174328.1;Parent=rna-XM_015318842.1
NW_015148988.1	Gnomon	CDS	896301	898389	.	+	0	Name=XP_015174328.1;ID=cds-XP_015174328.1;Dbxref=GeneID:107065288%2CGenbank:XP_015174328.1;Parent=rna-XM_015318842.1
NW_015148988.1	Gnomon	CDS	898480	898620	.	+	0	Name=XP_015174328.1;ID=cds-XP_015174328.1;Dbxref=GeneID:107065288%2CGenbank:XP_015174328.1;Parent=rna-XM_015318842.1
NW_015148988.1	Gnomon	CDS	898696	898954	.	+	0	Name=XP_015174328.1;ID=cds-XP_015174328.1;Dbxref=GeneID:107065288%2CGenbank:XP_015174328.1;Parent=rna-XM_015318842.1
NW_015148988.1	Gnomon	CDS	899037	899155	.	+	0	Name=XP_015174328.1;ID=cds-XP_015174328.1;Dbxref=GeneID:107065288%2CGenbank:XP_015174328.1;Parent=rna-XM_015318842.1
NW_015148988.1	Gnomon	CDS	899231	899344	.	+	0	Name=XP_015174328.1;ID=cds-XP_015174328.1;Dbxref=GeneID:107065288%2CGenbank:XP_015174328.1;Parent=rna-XM_015318842.1
NW_015148988.1	Gnomon	CDS	899959	900045	.	+	0	Name=XP_015174328.1;ID=cds-XP_015174328.1;Dbxref=GeneID:107065288%2CGenbank:XP_015174328.1;Parent=rna-XM_015318842.1
NW_015148988.1	Gnomon	CDS	900174	900376	.	+	0	Name=XP_015174328.1;ID=cds-XP_015174328.1;Dbxref=GeneID:107065288%2CGenbank:XP_015174328.1;Parent=rna-XM_015318842.1
NW_015148988.1	Gnomon	CDS	900450	900642	.	+	0	Name=XP_015174328.1;ID=cds-XP_015174328.1;Dbxref=GeneID:107065288%2CGenbank:XP_015174328.1;Parent=rna-XM_015318842.1
NW_015148988.1	Gnomon	CDS	900713	900975	.	+	0	Name=XP_015174328.1;ID=cds-XP_015174328.1;Dbxref=GeneID:107065288%2CGenbank:XP_015174328.1;Parent=rna-XM_015318842.1
NW_015148988.1	Gnomon	CDS	901100	901181	.	+	0	Name=XP_015174328.1;ID=cds-XP_015174328.1;Dbxref=GeneID:107065288%2CGenbank:XP_015174328.1;Parent=rna-XM_015318842.1
NW_015148988.1	Gnomon	exon	1790359	1790902	.	+	.	ID=exon-XM_015318785.1-1;Dbxref=GeneID:107065264%2CGenbank:XM_015318785.1;Parent=rna-XM_015318785.1
NW_015148988.1	Gnomon	exon	1796364	1796507	.	+	.	ID=exon-XM_015318785.1-2;Dbxref=GeneID:107065264%2CGenbank:XM_015318785.1;Parent=rna-XM_015318785.1
NW_015148988.1	Gnomon	exon	1798797	1798940	.	+	.	ID=exon-XM_015318785.1-3;Dbxref=GeneID:107065264%2CGenbank:XM_015318785.1;Parent=rna-XM_015318785.1
NW_015148988.1	Gnomon	exon	1799713	1799911	.	+	.	ID=exon-XM_015318785.1-4;Dbxref=GeneID:107065264%2CGenbank:XM_015318785.1;Parent=rna-XM_015318785.1
NW_015148988.1	Gnomon	exon	1800598	1800785	.	+	.	ID=exon-XM_015318785.1-5;Dbxref=GeneID:107065264%2CGenbank:XM_015318785.1;Parent=rna-XM_015318785.1
NW_015148988.1	Gnomon	exon	1802100	1802298	.	+	.	ID=exon-XM_015318785.1-6;Dbxref=GeneID:107065264%2CGenbank:XM_015318785.1;Parent=rna-XM_015318785.1
NW_015148988.1	Gnomon	exon	1802917	1803079	.	+	.	ID=exon-XM_015318785.1-7;Dbxref=GeneID:107065264%2CGenbank:XM_015318785.1;Parent=rna-XM_015318785.1
NW_015148988.1	Gnomon	exon	1803474	1803640	.	+	.	ID=exon-XM_015318785.1-8;Dbxref=GeneID:107065264%2CGenbank:XM_015318785.1;Parent=rna-XM_015318785.1
NW_015148988.1	Gnomon	exon	1804207	1804285	.	+	.	ID=exon-XM_015318785.1-9;Dbxref=GeneID:107065264%2CGenbank:XM_015318785.1;Parent=rna-XM_015318785.1
NW_015148988.1	Gnomon	CDS	1310859	1310971	.	-	0	Name=XP_015174172.1;ID=cds-XP_015174172.1;Dbxref=GeneID:107065215%2CGenbank:XP_015174172.1;Parent=rna-XM_015318686.1
NW_015148988.1	Gnomon	CDS	1309987	1310466	.	-	0	Name=XP_015174172.1;ID=cds-XP_015174172.1;Dbxref=GeneID:107065215%2CGenbank:XP_015174172.1;Parent=rna-XM_015318686.1
NW_015148988.1	Gnomon	CDS	1309614	1309860	.	-	0	Name=XP_015174172.1;ID=cds-XP_015174172.1;Dbxref=GeneID:107065215%2CGenbank:XP_015174172.1;Parent=rna-XM_015318686.1
NW_015148988.1	Gnomon	CDS	1307688	1307852	.	-	0	Name=XP_015174172.1;ID=cds-XP_015174172.1;Dbxref=GeneID:107065215%2CGenbank:XP_015174172.1;Parent=rna-XM_015318686.1
NW_015148988.1	Gnomon	CDS	1307477	1307590	.	-	0	Name=XP_015174172.1;ID=cds-XP_015174172.1;Dbxref=GeneID:107065215%2CGenbank:XP_015174172.1;Parent=rna-XM_015318686.1
NW_015148988.1	Gnomon	CDS	915453	915519	.	-	0	Name=XP_015174422.1;ID=cds-XP_015174422.1;Dbxref=GeneID:107065339%2CGenbank:XP_015174422.1;Parent=rna-XM_015318936.1
NW_015148988.1	Gnomon	CDS	914776	914861	.	-	0	Name=XP_015174422.1;ID=cds-XP_015174422.1;Dbxref=GeneID:107065339%2CGenbank:XP_015174422.1;Parent=rna-XM_015318936.1
NW_015148988.1	Gnomon	CDS	914325	914586	.	-	0	Name=XP_015174422.1;ID=cds-XP_015174422.1;Dbxref=GeneID:107065339%2CGenbank:XP_015174422.1;Parent=rna-XM_015318936.1
NW_015148988.1	Gnomon	CDS	914073	914202	.	-	0	Name=XP_015174422.1;ID=cds-XP_015174422.1;Dbxref=GeneID:107065339%2CGenbank:XP_015174422.1;Parent=rna-XM_015318936.1
NW_015148988.1	Gnomon	CDS	913849	914000	.	-	0	Name=XP_015174422.1;ID=cds-XP_015174422.1;Dbxref=GeneID:107065339%2CGenbank:XP_015174422.1;Parent=rna-XM_015318936.1
NW_015148988.1	Gnomon	CDS	913444	913719	.	-	0	Name=XP_015174422.1;ID=cds-XP_015174422.1;Dbxref=GeneID:107065339%2CGenbank:XP_015174422.1;Parent=rna-XM_015318936.1
NW_015148988.1	Gnomon	CDS	912923	913222	.	-	0	Name=XP_015174422.1;ID=cds-XP_015174422.1;Dbxref=GeneID:107065339%2CGenbank:XP_015174422.1;Parent=rna-XM_015318936.1
NW_015148988.1	Gnomon	CDS	912730	912825	.	-	0	Name=XP_015174422.1;ID=cds-XP_015174422.1;Dbxref=GeneID:107065339%2CGenbank:XP_015174422.1;Parent=rna-XM_015318936.1
NW_015148988.1	Gnomon	CDS	911845	912655	.	-	0	Name=XP_015174422.1;ID=cds-XP_015174422.1;Dbxref=GeneID:107065339%2CGenbank:XP_015174422.1;Parent=rna-XM_015318936.1
NW_015148988.1	Gnomon	CDS	911064	911626	.	-	0	Name=XP_015174422.1;ID=cds-XP_015174422.1;Dbxref=GeneID:107065339%2CGenbank:XP_015174422.1;Parent=rna-XM_015318936.1
NW_015148988.1	Gnomon	CDS	910545	910723	.	-	0	Name=XP_015174422.1;ID=cds-XP_015174422.1;Dbxref=GeneID:107065339%2CGenbank:XP_015174422.1;Parent=rna-XM_015318936.1
NW_015148988.1	Gnomon	CDS	910287	910426	.	-	0	Name=XP_015174422.1;ID=cds-XP_015174422.1;Dbxref=GeneID:107065339%2CGenbank:XP_015174422.1;Parent=rna-XM_015318936.1
NW_015148988.1	Gnomon	CDS	909500	909646	.	-	0	Name=XP_015174422.1;ID=cds-XP_015174422.1;Dbxref=GeneID:107065339%2CGenbank:XP_015174422.1;Parent=rna-XM_015318936.1
NW_015148988.1	Gnomon	CDS	909317	909406	.	-	0	Name=XP_015174422.1;ID=cds-XP_015174422.1;Dbxref=GeneID:107065339%2CGenbank:XP_015174422.1;Parent=rna-XM_015318936.1
NW_015148988.1	Gnomon	CDS	908809	909205	.	-	0	Name=XP_015174422.1;ID=cds-XP_015174422.1;Dbxref=GeneID:107065339%2CGenbank:XP_015174422.1;Parent=rna-XM_015318936.1
NW_015148988.1	Gnomon	CDS	908559	908731	.	-	0	Name=XP_015174422.1;ID=cds-XP_015174422.1;Dbxref=GeneID:107065339%2CGenbank:XP_015174422.1;Parent=rna-XM_015318936.1
NW_015148988.1	Gnomon	CDS	908340	908486	.	-	0	Name=XP_015174422.1;ID=cds-XP_015174422.1;Dbxref=GeneID:107065339%2CGenbank:XP_015174422.1;Parent=rna-XM_015318936.1
NW_015148988.1	Gnomon	CDS	908032	908242	.	-	0	Name=XP_015174422.1;ID=cds-XP_015174422.1;Dbxref=GeneID:107065339%2CGenbank:XP_015174422.1;Parent=rna-XM_015318936.1
NW_015148988.1	Gnomon	mRNA	920501	1008907	.	+	.	Name=XM_015318774.1;ID=rna-XM_015318774.1;Dbxref=GeneID:107065261%2CGenbank:XM_015318774.1;Parent=gene-LOC107065261
NW_015148988.1	Gnomon	CDS	887454	887513	.	+	0	Name=XP_015174329.1;ID=cds-XP_015174329.1;Dbxref=GeneID:107065288%2CGenbank:XP_015174329.1;Parent=rna-XM_015318843.1
NW_015148988.1	Gnomon	CDS	889735	890050	.	+	0	Name=XP_015174329.1;ID=cds-XP_015174329.1;Dbxref=GeneID:107065288%2CGenbank:XP_015174329.1;Parent=rna-XM_015318843.1
NW_015148988.1	Gnomon	CDS	890232	890450	.	+	0	Name=XP_015174329.1;ID=cds-XP_015174329.1;Dbxref=GeneID:107065288%2CGenbank:XP_015174329.1;Parent=rna-XM_015318843.1
NW_015148988.1	Gnomon	CDS	890554	891229	.	+	0	Name=XP_015174329.1;ID=cds-XP_015174329.1;Dbxref=GeneID:107065288%2CGenbank:XP_015174329.1;Parent=rna-XM_015318843.1
NW_015148988.1	Gnomon	CDS	891320	891587	.	+	0	Name=XP_015174329.1;ID=cds-XP_015174329.1;Dbxref=GeneID:107065288%2CGenbank:XP_015174329.1;Parent=rna-XM_015318843.1
NW_015148988.1	Gnomon	CDS	891875	892252	.	+	0	Name=XP_015174329.1;ID=cds-XP_015174329.1;Dbxref=GeneID:107065288%2CGenbank:XP_015174329.1;Parent=rna-XM_015318843.1
NW_015148988.1	Gnomon	CDS	892667	892853	.	+	0	Name=XP_015174329.1;ID=cds-XP_015174329.1;Dbxref=GeneID:107065288%2CGenbank:XP_015174329.1;Parent=rna-XM_015318843.1
NW_015148988.1	Gnomon	CDS	892974	893015	.	+	0	Name=XP_015174329.1;ID=cds-XP_015174329.1;Dbxref=GeneID:107065288%2CGenbank:XP_015174329.1;Parent=rna-XM_015318843.1
NW_015148988.1	Gnomon	CDS	893186	893259	.	+	0	Name=XP_015174329.1;ID=cds-XP_015174329.1;Dbxref=GeneID:107065288%2CGenbank:XP_015174329.1;Parent=rna-XM_015318843.1
NW_015148988.1	Gnomon	CDS	893367	894244	.	+	0	Name=XP_015174329.1;ID=cds-XP_015174329.1;Dbxref=GeneID:107065288%2CGenbank:XP_015174329.1;Parent=rna-XM_015318843.1
NW_015148988.1	Gnomon	CDS	894368	894669	.	+	0	Name=XP_015174329.1;ID=cds-XP_015174329.1;Dbxref=GeneID:107065288%2CGenbank:XP_015174329.1;Parent=rna-XM_015318843.1
NW_015148988.1	Gnomon	CDS	894752	895313	.	+	0	Name=XP_015174329.1;ID=cds-XP_015174329.1;Dbxref=GeneID:107065288%2CGenbank:XP_015174329.1;Parent=rna-XM_015318843.1
NW_015148988.1	Gnomon	CDS	895414	895962	.	+	0	Name=XP_015174329.1;ID=cds-XP_015174329.1;Dbxref=GeneID:107065288%2CGenbank:XP_015174329.1;Parent=rna-XM_015318843.1
NW_015148988.1	Gnomon	CDS	896036	896227	.	+	0	Name=XP_015174329.1;ID=cds-XP_015174329.1;Dbxref=GeneID:107065288%2CGenbank:XP_015174329.1;Parent=rna-XM_015318843.1
NW_015148988.1	Gnomon	CDS	896301	898389	.	+	0	Name=XP_015174329.1;ID=cds-XP_015174329.1;Dbxref=GeneID:107065288%2CGenbank:XP_015174329.1;Parent=rna-XM_015318843.1
NW_015148988.1	Gnomon	CDS	898480	898620	.	+	0	Name=XP_015174329.1;ID=cds-XP_015174329.1;Dbxref=GeneID:107065288%2CGenbank:XP_015174329.1;Parent=rna-XM_015318843.1
NW_015148988.1	Gnomon	CDS	898696	898954	.	+	0	Name=XP_015174329.1;ID=cds-XP_015174329.1;Dbxref=GeneID:107065288%2CGenbank:XP_015174329.1;Parent=rna-XM_015318843.1
NW_015148988.1	Gnomon	CDS	899037	899155	.	+	0	Name=XP_015174329.1;ID=cds-XP_015174329.1;Dbxref=GeneID:107065288%2CGenbank:XP_015174329.1;Parent=rna-XM_015318843.1
NW_015148988.1	Gnomon	CDS	899231	899344	.	+	0	Name=XP_015174329.1;ID=cds-XP_015174329.1;Dbxref=GeneID:107065288%2CGenbank:XP_015174329.1;Parent=rna-XM_015318843.1
NW_015148988.1	Gnomon	CDS	899959	900045	.	+	0	Name=XP_015174329.1;ID=cds-XP_015174329.1;Dbxref=GeneID:107065288%2CGenbank:XP_015174329.1;Parent=rna-XM_015318843.1
NW_015148988.1	Gnomon	CDS	900174	900376	.	+	0	Name=XP_015174329.1;ID=cds-XP_015174329.1;Dbxref=GeneID:107065288%2CGenbank:XP_015174329.1;Parent=rna-XM_015318843.1
NW_015148988.1	Gnomon	CDS	900450	900636	.	+	0	Name=XP_015174329.1;ID=cds-XP_015174329.1;Dbxref=GeneID:107065288%2CGenbank:XP_015174329.1;Parent=rna-XM_015318843.1
NW_015148988.1	Gnomon	CDS	900713	900975	.	+	0	Name=XP_015174329.1;ID=cds-XP_015174329.1;Dbxref=GeneID:107065288%2CGenbank:XP_015174329.1;Parent=rna-XM_015318843.1
NW_015148988.1	Gnomon	CDS	901100	901181	.	+	0	Name=XP_015174329.1;ID=cds-XP_015174329.1;Dbxref=GeneID:107065288%2CGenbank:XP_015174329.1;Parent=rna-XM_015318843.1
NW_015148988.1	Gnomon	mRNA	919078	1008907	.	+	.	Name=XM_015318773.1;ID=rna-XM_015318773.1;Dbxref=GeneID:107065261%2CGenbank:XM_015318773.1;Parent=gene-LOC107065261
NW_015148988.1	Gnomon	exon	1720598	1720719	.	+	.	ID=exon-XM_015318860.1-3;Dbxref=GeneID:107065293%2CGenbank:XM_015318860.1;Parent=rna-XM_015318860.1
NW_015148988.1	Gnomon	exon	1720773	1720940	.	+	.	ID=exon-XM_015318860.1-4;Dbxref=GeneID:107065293%2CGenbank:XM_015318860.1;Parent=rna-XM_015318860.1
NW_015148988.1	Gnomon	exon	1719350	1719700	.	+	.	ID=exon-XM_015318860.1-1;Dbxref=GeneID:107065293%2CGenbank:XM_015318860.1;Parent=rna-XM_015318860.1
NW_015148988.1	Gnomon	exon	1720440	1720496	.	+	.	ID=exon-XM_015318860.1-2;Dbxref=GeneID:107065293%2CGenbank:XM_015318860.1;Parent=rna-XM_015318860.1
NW_015148988.1	Gnomon	exon	1722107	1722594	.	+	.	ID=exon-XM_015318860.1-9;Dbxref=GeneID:107065293%2CGenbank:XM_015318860.1;Parent=rna-XM_015318860.1
NW_015148988.1	Gnomon	exon	1721665	1721829	.	+	.	ID=exon-XM_015318860.1-7;Dbxref=GeneID:107065293%2CGenbank:XM_015318860.1;Parent=rna-XM_015318860.1
NW_015148988.1	Gnomon	exon	1721926	1722030	.	+	.	ID=exon-XM_015318860.1-8;Dbxref=GeneID:107065293%2CGenbank:XM_015318860.1;Parent=rna-XM_015318860.1
NW_015148988.1	Gnomon	exon	1721196	1721314	.	+	.	ID=exon-XM_015318860.1-5;Dbxref=GeneID:107065293%2CGenbank:XM_015318860.1;Parent=rna-XM_015318860.1
NW_015148988.1	Gnomon	exon	1721397	1721565	.	+	.	ID=exon-XM_015318860.1-6;Dbxref=GeneID:107065293%2CGenbank:XM_015318860.1;Parent=rna-XM_015318860.1
NW_015148988.1	Gnomon	CDS	1311447	1311503	.	-	0	Name=XP_015174173.1;ID=cds-XP_015174173.1;Dbxref=GeneID:107065215%2CGenbank:XP_015174173.1;Parent=rna-XM_015318687.1
NW_015148988.1	Gnomon	CDS	1310859	1310971	.	-	0	Name=XP_015174173.1;ID=cds-XP_015174173.1;Dbxref=GeneID:107065215%2CGenbank:XP_015174173.1;Parent=rna-XM_015318687.1
NW_015148988.1	Gnomon	CDS	1309987	1310466	.	-	0	Name=XP_015174173.1;ID=cds-XP_015174173.1;Dbxref=GeneID:107065215%2CGenbank:XP_015174173.1;Parent=rna-XM_015318687.1
NW_015148988.1	Gnomon	CDS	1309614	1309860	.	-	0	Name=XP_015174173.1;ID=cds-XP_015174173.1;Dbxref=GeneID:107065215%2CGenbank:XP_015174173.1;Parent=rna-XM_015318687.1
NW_015148988.1	Gnomon	CDS	1308859	1308921	.	-	0	Name=XP_015174173.1;ID=cds-XP_015174173.1;Dbxref=GeneID:107065215%2CGenbank:XP_015174173.1;Parent=rna-XM_015318687.1
NW_015148988.1	Gnomon	exon	1734275	1734461	.	+	.	ID=exon-XM_015318836.1-1;Dbxref=GeneID:107065287%2CGenbank:XM_015318836.1;Parent=rna-XM_015318836.1
NW_015148988.1	Gnomon	exon	1734904	1735070	.	+	.	ID=exon-XM_015318836.1-2;Dbxref=GeneID:107065287%2CGenbank:XM_015318836.1;Parent=rna-XM_015318836.1
NW_015148988.1	Gnomon	exon	1735520	1735787	.	+	.	ID=exon-XM_015318836.1-3;Dbxref=GeneID:107065287%2CGenbank:XM_015318836.1;Parent=rna-XM_015318836.1
NW_015148988.1	Gnomon	exon	1679015	1679728	.	+	.	ID=exon-XM_015318762.1-4;Dbxref=GeneID:107065253%2CGenbank:XM_015318762.1;Parent=rna-XM_015318762.1
NW_015148988.1	Gnomon	exon	1679807	1679994	.	+	.	ID=exon-XM_015318762.1-5;Dbxref=GeneID:107065253%2CGenbank:XM_015318762.1;Parent=rna-XM_015318762.1
NW_015148988.1	Gnomon	exon	1680099	1680718	.	+	.	ID=exon-XM_015318762.1-6;Dbxref=GeneID:107065253%2CGenbank:XM_015318762.1;Parent=rna-XM_015318762.1
NW_015148988.1	Gnomon	exon	1678214	1678421	.	+	.	ID=exon-XM_015318762.1-1;Dbxref=GeneID:107065253%2CGenbank:XM_015318762.1;Parent=rna-XM_015318762.1
NW_015148988.1	Gnomon	exon	1678518	1678683	.	+	.	ID=exon-XM_015318762.1-2;Dbxref=GeneID:107065253%2CGenbank:XM_015318762.1;Parent=rna-XM_015318762.1
NW_015148988.1	Gnomon	exon	1678786	1678917	.	+	.	ID=exon-XM_015318762.1-3;Dbxref=GeneID:107065253%2CGenbank:XM_015318762.1;Parent=rna-XM_015318762.1
NW_015148988.1	Gnomon	CDS	915453	915519	.	-	0	Name=XP_015174423.1;ID=cds-XP_015174423.1;Dbxref=GeneID:107065339%2CGenbank:XP_015174423.1;Parent=rna-XM_015318937.1
NW_015148988.1	Gnomon	CDS	914776	914861	.	-	0	Name=XP_015174423.1;ID=cds-XP_015174423.1;Dbxref=GeneID:107065339%2CGenbank:XP_015174423.1;Parent=rna-XM_015318937.1
NW_015148988.1	Gnomon	CDS	914325	914586	.	-	0	Name=XP_015174423.1;ID=cds-XP_015174423.1;Dbxref=GeneID:107065339%2CGenbank:XP_015174423.1;Parent=rna-XM_015318937.1
NW_015148988.1	Gnomon	CDS	914073	914202	.	-	0	Name=XP_015174423.1;ID=cds-XP_015174423.1;Dbxref=GeneID:107065339%2CGenbank:XP_015174423.1;Parent=rna-XM_015318937.1
NW_015148988.1	Gnomon	CDS	913849	914000	.	-	0	Name=XP_015174423.1;ID=cds-XP_015174423.1;Dbxref=GeneID:107065339%2CGenbank:XP_015174423.1;Parent=rna-XM_015318937.1
NW_015148988.1	Gnomon	CDS	913444	913719	.	-	0	Name=XP_015174423.1;ID=cds-XP_015174423.1;Dbxref=GeneID:107065339%2CGenbank:XP_015174423.1;Parent=rna-XM_015318937.1
NW_015148988.1	Gnomon	CDS	912923	913234	.	-	0	Name=XP_015174423.1;ID=cds-XP_015174423.1;Dbxref=GeneID:107065339%2CGenbank:XP_015174423.1;Parent=rna-XM_015318937.1
NW_015148988.1	Gnomon	CDS	912730	912825	.	-	0	Name=XP_015174423.1;ID=cds-XP_015174423.1;Dbxref=GeneID:107065339%2CGenbank:XP_015174423.1;Parent=rna-XM_015318937.1
NW_015148988.1	Gnomon	CDS	911845	912655	.	-	0	Name=XP_015174423.1;ID=cds-XP_015174423.1;Dbxref=GeneID:107065339%2CGenbank:XP_015174423.1;Parent=rna-XM_015318937.1
NW_015148988.1	Gnomon	CDS	911520	911626	.	-	0	Name=XP_015174423.1;ID=cds-XP_015174423.1;Dbxref=GeneID:107065339%2CGenbank:XP_015174423.1;Parent=rna-XM_015318937.1
NW_015148988.1	Gnomon	CDS	911064	911462	.	-	0	Name=XP_015174423.1;ID=cds-XP_015174423.1;Dbxref=GeneID:107065339%2CGenbank:XP_015174423.1;Parent=rna-XM_015318937.1
NW_015148988.1	Gnomon	CDS	910545	910723	.	-	0	Name=XP_015174423.1;ID=cds-XP_015174423.1;Dbxref=GeneID:107065339%2CGenbank:XP_015174423.1;Parent=rna-XM_015318937.1
NW_015148988.1	Gnomon	CDS	910287	910426	.	-	0	Name=XP_015174423.1;ID=cds-XP_015174423.1;Dbxref=GeneID:107065339%2CGenbank:XP_015174423.1;Parent=rna-XM_015318937.1
NW_015148988.1	Gnomon	CDS	909500	909646	.	-	0	Name=XP_015174423.1;ID=cds-XP_015174423.1;Dbxref=GeneID:107065339%2CGenbank:XP_015174423.1;Parent=rna-XM_015318937.1
NW_015148988.1	Gnomon	CDS	909317	909406	.	-	0	Name=XP_015174423.1;ID=cds-XP_015174423.1;Dbxref=GeneID:107065339%2CGenbank:XP_015174423.1;Parent=rna-XM_015318937.1
NW_015148988.1	Gnomon	CDS	908809	909205	.	-	0	Name=XP_015174423.1;ID=cds-XP_015174423.1;Dbxref=GeneID:107065339%2CGenbank:XP_015174423.1;Parent=rna-XM_015318937.1
NW_015148988.1	Gnomon	CDS	908559	908731	.	-	0	Name=XP_015174423.1;ID=cds-XP_015174423.1;Dbxref=GeneID:107065339%2CGenbank:XP_015174423.1;Parent=rna-XM_015318937.1
NW_015148988.1	Gnomon	CDS	908340	908486	.	-	0	Name=XP_015174423.1;ID=cds-XP_015174423.1;Dbxref=GeneID:107065339%2CGenbank:XP_015174423.1;Parent=rna-XM_015318937.1
NW_015148988.1	Gnomon	CDS	908032	908242	.	-	0	Name=XP_015174423.1;ID=cds-XP_015174423.1;Dbxref=GeneID:107065339%2CGenbank:XP_015174423.1;Parent=rna-XM_015318937.1
NW_015148988.1	Gnomon	mRNA	1206801	1209374	.	-	.	Name=XM_015318679.1;ID=rna-XM_015318679.1;Dbxref=GeneID:107065214%2CGenbank:XM_015318679.1;Parent=gene-LOC107065214
NW_015148988.1	Gnomon	mRNA	1467601	1470559	.	+	.	Name=XM_015318929.1;ID=rna-XM_015318929.1;Dbxref=GeneID:107065335%2CGenbank:XM_015318929.1;Parent=gene-LOC107065335
NW_015148988.1	Gnomon	mRNA	105566	140046	.	+	.	Name=XM_015318870.1;ID=rna-XM_015318870.1;Dbxref=GeneID:107065299%2CGenbank:XM_015318870.1;Parent=gene-LOC107065299
NW_015148988.1	Gnomon	exon	1319942	1320659	.	+	.	ID=exon-XR_001475577.1-1;Dbxref=GeneID:107065220%2CGenbank:XR_001475577.1;Parent=rna-XR_001475577.1
NW_015148988.1	Gnomon	exon	1321158	1321688	.	+	.	ID=exon-XR_001475577.1-2;Dbxref=GeneID:107065220%2CGenbank:XR_001475577.1;Parent=rna-XR_001475577.1
NW_015148988.1	Gnomon	exon	1324248	1324331	.	+	.	ID=exon-XR_001475577.1-3;Dbxref=GeneID:107065220%2CGenbank:XR_001475577.1;Parent=rna-XR_001475577.1
NW_015148988.1	Gnomon	exon	734901	735233	.	+	.	ID=exon-XM_015318892.1-1;Dbxref=GeneID:107065309%2CGenbank:XM_015318892.1;Parent=rna-XM_015318892.1
NW_015148988.1	Gnomon	exon	735352	735569	.	+	.	ID=exon-XM_015318892.1-2;Dbxref=GeneID:107065309%2CGenbank:XM_015318892.1;Parent=rna-XM_015318892.1
NW_015148988.1	Gnomon	exon	735645	735937	.	+	.	ID=exon-XM_015318892.1-3;Dbxref=GeneID:107065309%2CGenbank:XM_015318892.1;Parent=rna-XM_015318892.1
NW_015148988.1	Gnomon	exon	736027	736276	.	+	.	ID=exon-XM_015318892.1-4;Dbxref=GeneID:107065309%2CGenbank:XM_015318892.1;Parent=rna-XM_015318892.1
NW_015148988.1	Gnomon	exon	736364	736600	.	+	.	ID=exon-XM_015318892.1-5;Dbxref=GeneID:107065309%2CGenbank:XM_015318892.1;Parent=rna-XM_015318892.1
NW_015148988.1	Gnomon	exon	736686	736813	.	+	.	ID=exon-XM_015318892.1-6;Dbxref=GeneID:107065309%2CGenbank:XM_015318892.1;Parent=rna-XM_015318892.1
NW_015148988.1	Gnomon	exon	736908	737180	.	+	.	ID=exon-XM_015318892.1-7;Dbxref=GeneID:107065309%2CGenbank:XM_015318892.1;Parent=rna-XM_015318892.1
NW_015148988.1	Gnomon	exon	1803474	1803640	.	+	.	ID=exon-XM_015318786.1-8;Dbxref=GeneID:107065264%2CGenbank:XM_015318786.1;Parent=rna-XM_015318786.1
NW_015148988.1	Gnomon	exon	1804207	1804285	.	+	.	ID=exon-XM_015318786.1-9;Dbxref=GeneID:107065264%2CGenbank:XM_015318786.1;Parent=rna-XM_015318786.1
NW_015148988.1	Gnomon	exon	1802100	1802298	.	+	.	ID=exon-XM_015318786.1-6;Dbxref=GeneID:107065264%2CGenbank:XM_015318786.1;Parent=rna-XM_015318786.1
NW_015148988.1	Gnomon	exon	1802917	1803079	.	+	.	ID=exon-XM_015318786.1-7;Dbxref=GeneID:107065264%2CGenbank:XM_015318786.1;Parent=rna-XM_015318786.1
NW_015148988.1	Gnomon	exon	1799713	1799911	.	+	.	ID=exon-XM_015318786.1-4;Dbxref=GeneID:107065264%2CGenbank:XM_015318786.1;Parent=rna-XM_015318786.1
NW_015148988.1	Gnomon	exon	1800598	1800785	.	+	.	ID=exon-XM_015318786.1-5;Dbxref=GeneID:107065264%2CGenbank:XM_015318786.1;Parent=rna-XM_015318786.1
NW_015148988.1	Gnomon	exon	1796364	1796507	.	+	.	ID=exon-XM_015318786.1-2;Dbxref=GeneID:107065264%2CGenbank:XM_015318786.1;Parent=rna-XM_015318786.1
NW_015148988.1	Gnomon	exon	1798797	1798940	.	+	.	ID=exon-XM_015318786.1-3;Dbxref=GeneID:107065264%2CGenbank:XM_015318786.1;Parent=rna-XM_015318786.1
NW_015148988.1	Gnomon	exon	1791304	1791620	.	+	.	ID=exon-XM_015318786.1-1;Dbxref=GeneID:107065264%2CGenbank:XM_015318786.1;Parent=rna-XM_015318786.1
NW_015148988.1	Gnomon	exon	737758	738590	.	-	.	ID=exon-XM_015318883.1-4;Dbxref=GeneID:107065303%2CGenbank:XM_015318883.1;Parent=rna-XM_015318883.1
NW_015148988.1	Gnomon	exon	739232	739414	.	-	.	ID=exon-XM_015318883.1-2;Dbxref=GeneID:107065303%2CGenbank:XM_015318883.1;Parent=rna-XM_015318883.1
NW_015148988.1	Gnomon	exon	738815	739073	.	-	.	ID=exon-XM_015318883.1-3;Dbxref=GeneID:107065303%2CGenbank:XM_015318883.1;Parent=rna-XM_015318883.1
NW_015148988.1	Gnomon	exon	739533	739594	.	-	.	ID=exon-XM_015318883.1-1;Dbxref=GeneID:107065303%2CGenbank:XM_015318883.1;Parent=rna-XM_015318883.1
NW_015148988.1	Gnomon	exon	660442	660500	.	+	.	ID=exon-XM_015318811.1-10;Dbxref=GeneID:107065277%2CGenbank:XM_015318811.1;Parent=rna-XM_015318811.1
NW_015148988.1	Gnomon	exon	665816	666053	.	+	.	ID=exon-XM_015318811.1-11;Dbxref=GeneID:107065277%2CGenbank:XM_015318811.1;Parent=rna-XM_015318811.1
NW_015148988.1	Gnomon	exon	674248	674464	.	+	.	ID=exon-XM_015318811.1-16;Dbxref=GeneID:107065277%2CGenbank:XM_015318811.1;Parent=rna-XM_015318811.1
NW_015148988.1	Gnomon	exon	674674	674815	.	+	.	ID=exon-XM_015318811.1-17;Dbxref=GeneID:107065277%2CGenbank:XM_015318811.1;Parent=rna-XM_015318811.1
NW_015148988.1	Gnomon	exon	675367	675673	.	+	.	ID=exon-XM_015318811.1-18;Dbxref=GeneID:107065277%2CGenbank:XM_015318811.1;Parent=rna-XM_015318811.1
NW_015148988.1	Gnomon	exon	666505	666549	.	+	.	ID=exon-XM_015318811.1-12;Dbxref=GeneID:107065277%2CGenbank:XM_015318811.1;Parent=rna-XM_015318811.1
NW_015148988.1	Gnomon	exon	667295	667512	.	+	.	ID=exon-XM_015318811.1-13;Dbxref=GeneID:107065277%2CGenbank:XM_015318811.1;Parent=rna-XM_015318811.1
NW_015148988.1	Gnomon	exon	670976	671009	.	+	.	ID=exon-XM_015318811.1-14;Dbxref=GeneID:107065277%2CGenbank:XM_015318811.1;Parent=rna-XM_015318811.1
NW_015148988.1	Gnomon	exon	673639	673731	.	+	.	ID=exon-XM_015318811.1-15;Dbxref=GeneID:107065277%2CGenbank:XM_015318811.1;Parent=rna-XM_015318811.1
NW_015148988.1	Gnomon	mRNA	922190	1008907	.	+	.	Name=XM_015318776.1;ID=rna-XM_015318776.1;Dbxref=GeneID:107065261%2CGenbank:XM_015318776.1;Parent=gene-LOC107065261
NW_015148988.1	Gnomon	exon	1324213	1324488	.	-	.	ID=exon-XM_015318692.1-10;Dbxref=GeneID:107065216%2CGenbank:XM_015318692.1;Parent=rna-XM_015318692.1
NW_015148988.1	Gnomon	exon	1322330	1324128	.	-	.	ID=exon-XM_015318692.1-11;Dbxref=GeneID:107065216%2CGenbank:XM_015318692.1;Parent=rna-XM_015318692.1
NW_015148988.1	Gnomon	exon	1321207	1322232	.	-	.	ID=exon-XM_015318692.1-12;Dbxref=GeneID:107065216%2CGenbank:XM_015318692.1;Parent=rna-XM_015318692.1
NW_015148988.1	Gnomon	exon	1136988	1137253	.	+	.	ID=exon-XM_015318941.1-1;Dbxref=GeneID:107065341%2CGenbank:XM_015318941.1;Parent=rna-XM_015318941.1
NW_015148988.1	Gnomon	exon	1138871	1139174	.	+	.	ID=exon-XM_015318941.1-2;Dbxref=GeneID:107065341%2CGenbank:XM_015318941.1;Parent=rna-XM_015318941.1
NW_015148988.1	Gnomon	exon	1139805	1139842	.	+	.	ID=exon-XM_015318941.1-3;Dbxref=GeneID:107065341%2CGenbank:XM_015318941.1;Parent=rna-XM_015318941.1
NW_015148988.1	Gnomon	exon	1735520	1735787	.	+	.	ID=exon-XM_015318835.1-3;Dbxref=GeneID:107065287%2CGenbank:XM_015318835.1;Parent=rna-XM_015318835.1
NW_015148988.1	Gnomon	exon	1734484	1734587	.	+	.	ID=exon-XM_015318835.1-1;Dbxref=GeneID:107065287%2CGenbank:XM_015318835.1;Parent=rna-XM_015318835.1
NW_015148988.1	Gnomon	exon	1734904	1735070	.	+	.	ID=exon-XM_015318835.1-2;Dbxref=GeneID:107065287%2CGenbank:XM_015318835.1;Parent=rna-XM_015318835.1
NW_015148988.1	Gnomon	exon	1271171	1271326	.	-	.	ID=exon-XM_015318739.1-10;Dbxref=GeneID:107065239%2CGenbank:XM_015318739.1;Parent=rna-XM_015318739.1
NW_015148988.1	Gnomon	mRNA	920497	1008907	.	+	.	Name=XM_015318775.1;ID=rna-XM_015318775.1;Dbxref=GeneID:107065261%2CGenbank:XM_015318775.1;Parent=gene-LOC107065261
NW_015148988.1	Gnomon	CDS	1273429	1273443	.	-	0	Name=XP_015174225.1;ID=cds-XP_015174225.1;Dbxref=GeneID:107065239%2CGenbank:XP_015174225.1;Parent=rna-XM_015318739.1
NW_015148988.1	Gnomon	CDS	1273191	1273287	.	-	0	Name=XP_015174225.1;ID=cds-XP_015174225.1;Dbxref=GeneID:107065239%2CGenbank:XP_015174225.1;Parent=rna-XM_015318739.1
NW_015148988.1	Gnomon	CDS	1272937	1273104	.	-	0	Name=XP_015174225.1;ID=cds-XP_015174225.1;Dbxref=GeneID:107065239%2CGenbank:XP_015174225.1;Parent=rna-XM_015318739.1
NW_015148988.1	Gnomon	CDS	1272737	1272837	.	-	0	Name=XP_015174225.1;ID=cds-XP_015174225.1;Dbxref=GeneID:107065239%2CGenbank:XP_015174225.1;Parent=rna-XM_015318739.1
NW_015148988.1	Gnomon	CDS	1272398	1272478	.	-	0	Name=XP_015174225.1;ID=cds-XP_015174225.1;Dbxref=GeneID:107065239%2CGenbank:XP_015174225.1;Parent=rna-XM_015318739.1
NW_015148988.1	Gnomon	CDS	1272196	1272326	.	-	0	Name=XP_015174225.1;ID=cds-XP_015174225.1;Dbxref=GeneID:107065239%2CGenbank:XP_015174225.1;Parent=rna-XM_015318739.1
NW_015148988.1	Gnomon	CDS	1272011	1272119	.	-	0	Name=XP_015174225.1;ID=cds-XP_015174225.1;Dbxref=GeneID:107065239%2CGenbank:XP_015174225.1;Parent=rna-XM_015318739.1
NW_015148988.1	Gnomon	CDS	1271796	1271936	.	-	0	Name=XP_015174225.1;ID=cds-XP_015174225.1;Dbxref=GeneID:107065239%2CGenbank:XP_015174225.1;Parent=rna-XM_015318739.1
NW_015148988.1	Gnomon	CDS	1271405	1271680	.	-	0	Name=XP_015174225.1;ID=cds-XP_015174225.1;Dbxref=GeneID:107065239%2CGenbank:XP_015174225.1;Parent=rna-XM_015318739.1
NW_015148988.1	Gnomon	CDS	1271177	1271326	.	-	0	Name=XP_015174225.1;ID=cds-XP_015174225.1;Dbxref=GeneID:107065239%2CGenbank:XP_015174225.1;Parent=rna-XM_015318739.1
NW_015148988.1	Gnomon	exon	2389038	2389489	.	+	.	ID=exon-XM_015318717.1-1;Dbxref=GeneID:107065227%2CGenbank:XM_015318717.1;Parent=rna-XM_015318717.1
NW_015148988.1	Gnomon	exon	2393709	2393885	.	+	.	ID=exon-XM_015318717.1-4;Dbxref=GeneID:107065227%2CGenbank:XM_015318717.1;Parent=rna-XM_015318717.1
NW_015148988.1	Gnomon	exon	2396228	2396363	.	+	.	ID=exon-XM_015318717.1-5;Dbxref=GeneID:107065227%2CGenbank:XM_015318717.1;Parent=rna-XM_015318717.1
NW_015148988.1	Gnomon	exon	2392981	2393366	.	+	.	ID=exon-XM_015318717.1-2;Dbxref=GeneID:107065227%2CGenbank:XM_015318717.1;Parent=rna-XM_015318717.1
NW_015148988.1	Gnomon	exon	2393463	2393570	.	+	.	ID=exon-XM_015318717.1-3;Dbxref=GeneID:107065227%2CGenbank:XM_015318717.1;Parent=rna-XM_015318717.1
NW_015148988.1	Gnomon	exon	2401111	2401256	.	+	.	ID=exon-XM_015318717.1-8;Dbxref=GeneID:107065227%2CGenbank:XM_015318717.1;Parent=rna-XM_015318717.1
NW_015148988.1	Gnomon	exon	2401399	2401514	.	+	.	ID=exon-XM_015318717.1-9;Dbxref=GeneID:107065227%2CGenbank:XM_015318717.1;Parent=rna-XM_015318717.1
NW_015148988.1	Gnomon	exon	2400594	2400799	.	+	.	ID=exon-XM_015318717.1-6;Dbxref=GeneID:107065227%2CGenbank:XM_015318717.1;Parent=rna-XM_015318717.1
NW_015148988.1	Gnomon	exon	2400872	2401021	.	+	.	ID=exon-XM_015318717.1-7;Dbxref=GeneID:107065227%2CGenbank:XM_015318717.1;Parent=rna-XM_015318717.1
NW_015148988.1	Gnomon	exon	353858	353932	.	+	.	ID=exon-XM_015318812.1-1;Dbxref=GeneID:107065277%2CGenbank:XM_015318812.1;Parent=rna-XM_015318812.1
NW_015148988.1	Gnomon	exon	590504	590653	.	+	.	ID=exon-XM_015318812.1-4;Dbxref=GeneID:107065277%2CGenbank:XM_015318812.1;Parent=rna-XM_015318812.1
NW_015148988.1	Gnomon	exon	618764	618952	.	+	.	ID=exon-XM_015318812.1-5;Dbxref=GeneID:107065277%2CGenbank:XM_015318812.1;Parent=rna-XM_015318812.1
NW_015148988.1	Gnomon	exon	430330	430485	.	+	.	ID=exon-XM_015318812.1-2;Dbxref=GeneID:107065277%2CGenbank:XM_015318812.1;Parent=rna-XM_015318812.1
NW_015148988.1	Gnomon	exon	562171	562275	.	+	.	ID=exon-XM_015318812.1-3;Dbxref=GeneID:107065277%2CGenbank:XM_015318812.1;Parent=rna-XM_015318812.1
NW_015148988.1	Gnomon	exon	660442	660500	.	+	.	ID=exon-XM_015318812.1-8;Dbxref=GeneID:107065277%2CGenbank:XM_015318812.1;Parent=rna-XM_015318812.1
NW_015148988.1	Gnomon	exon	665816	666053	.	+	.	ID=exon-XM_015318812.1-9;Dbxref=GeneID:107065277%2CGenbank:XM_015318812.1;Parent=rna-XM_015318812.1
NW_015148988.1	Gnomon	exon	638594	638731	.	+	.	ID=exon-XM_015318812.1-6;Dbxref=GeneID:107065277%2CGenbank:XM_015318812.1;Parent=rna-XM_015318812.1
NW_015148988.1	Gnomon	exon	653385	653436	.	+	.	ID=exon-XM_015318812.1-7;Dbxref=GeneID:107065277%2CGenbank:XM_015318812.1;Parent=rna-XM_015318812.1
NW_015148988.1	Gnomon	CDS	739232	739390	.	-	0	Name=XP_015174368.1;ID=cds-XP_015174368.1;Dbxref=GeneID:107065303%2CGenbank:XP_015174368.1;Parent=rna-XM_015318882.1
NW_015148988.1	Gnomon	CDS	738815	739073	.	-	0	Name=XP_015174368.1;ID=cds-XP_015174368.1;Dbxref=GeneID:107065303%2CGenbank:XP_015174368.1;Parent=rna-XM_015318882.1
NW_015148988.1	Gnomon	CDS	737845	738590	.	-	0	Name=XP_015174368.1;ID=cds-XP_015174368.1;Dbxref=GeneID:107065303%2CGenbank:XP_015174368.1;Parent=rna-XM_015318882.1
NW_015148988.1	Gnomon	CDS	1274841	1274852	.	+	0	Name=XP_015174222.1;ID=cds-XP_015174222.1;Dbxref=GeneID:107065238%2CGenbank:XP_015174222.1;Parent=rna-XM_015318736.1
NW_015148988.1	Gnomon	CDS	1275159	1275824	.	+	0	Name=XP_015174222.1;ID=cds-XP_015174222.1;Dbxref=GeneID:107065238%2CGenbank:XP_015174222.1;Parent=rna-XM_015318736.1
NW_015148988.1	Gnomon	CDS	1275894	1276396	.	+	0	Name=XP_015174222.1;ID=cds-XP_015174222.1;Dbxref=GeneID:107065238%2CGenbank:XP_015174222.1;Parent=rna-XM_015318736.1
NW_015148988.1	Gnomon	CDS	1276472	1276856	.	+	0	Name=XP_015174222.1;ID=cds-XP_015174222.1;Dbxref=GeneID:107065238%2CGenbank:XP_015174222.1;Parent=rna-XM_015318736.1
NW_015148988.1	Gnomon	CDS	1276933	1277280	.	+	0	Name=XP_015174222.1;ID=cds-XP_015174222.1;Dbxref=GeneID:107065238%2CGenbank:XP_015174222.1;Parent=rna-XM_015318736.1
NW_015148988.1	Gnomon	CDS	1277364	1277420	.	+	0	Name=XP_015174222.1;ID=cds-XP_015174222.1;Dbxref=GeneID:107065238%2CGenbank:XP_015174222.1;Parent=rna-XM_015318736.1
NW_015148988.1	Gnomon	mRNA	1805925	1831750	.	-	.	Name=XM_015318778.1;ID=rna-XM_015318778.1;Dbxref=GeneID:107065262%2CGenbank:XM_015318778.1;Parent=gene-LOC107065262
NW_015148988.1	Gnomon	exon	1782265	1782370	.	+	.	ID=exon-XM_015318917.1-6;Dbxref=GeneID:107065327%2CGenbank:XM_015318917.1;Parent=rna-XM_015318917.1
NW_015148988.1	Gnomon	exon	1782507	1782624	.	+	.	ID=exon-XM_015318917.1-7;Dbxref=GeneID:107065327%2CGenbank:XM_015318917.1;Parent=rna-XM_015318917.1
NW_015148988.1	Gnomon	exon	1781998	1782073	.	+	.	ID=exon-XM_015318917.1-4;Dbxref=GeneID:107065327%2CGenbank:XM_015318917.1;Parent=rna-XM_015318917.1
NW_015148988.1	Gnomon	exon	1782148	1782189	.	+	.	ID=exon-XM_015318917.1-5;Dbxref=GeneID:107065327%2CGenbank:XM_015318917.1;Parent=rna-XM_015318917.1
NW_015148988.1	Gnomon	exon	1781002	1781428	.	+	.	ID=exon-XM_015318917.1-2;Dbxref=GeneID:107065327%2CGenbank:XM_015318917.1;Parent=rna-XM_015318917.1
NW_015148988.1	Gnomon	exon	1781614	1781846	.	+	.	ID=exon-XM_015318917.1-3;Dbxref=GeneID:107065327%2CGenbank:XM_015318917.1;Parent=rna-XM_015318917.1
NW_015148988.1	Gnomon	exon	1780285	1780548	.	+	.	ID=exon-XM_015318917.1-1;Dbxref=GeneID:107065327%2CGenbank:XM_015318917.1;Parent=rna-XM_015318917.1
NW_015148988.1	Gnomon	exon	1782699	1782920	.	+	.	ID=exon-XM_015318917.1-8;Dbxref=GeneID:107065327%2CGenbank:XM_015318917.1;Parent=rna-XM_015318917.1
NW_015148988.1	Gnomon	exon	1783019	1783249	.	+	.	ID=exon-XM_015318917.1-9;Dbxref=GeneID:107065327%2CGenbank:XM_015318917.1;Parent=rna-XM_015318917.1
NW_015148988.1	Gnomon	exon	1713916	1713989	.	+	.	ID=exon-XM_015318855.1-10;Dbxref=GeneID:107065292%2CGenbank:XM_015318855.1;Parent=rna-XM_015318855.1
NW_015148988.1	Gnomon	exon	1714082	1714313	.	+	.	ID=exon-XM_015318855.1-11;Dbxref=GeneID:107065292%2CGenbank:XM_015318855.1;Parent=rna-XM_015318855.1
NW_015148988.1	Gnomon	exon	1714422	1714594	.	+	.	ID=exon-XM_015318855.1-12;Dbxref=GeneID:107065292%2CGenbank:XM_015318855.1;Parent=rna-XM_015318855.1
NW_015148988.1	Gnomon	exon	1714683	1714958	.	+	.	ID=exon-XM_015318855.1-13;Dbxref=GeneID:107065292%2CGenbank:XM_015318855.1;Parent=rna-XM_015318855.1
NW_015148988.1	Gnomon	exon	1715078	1715260	.	+	.	ID=exon-XM_015318855.1-14;Dbxref=GeneID:107065292%2CGenbank:XM_015318855.1;Parent=rna-XM_015318855.1
NW_015148988.1	Gnomon	exon	1715457	1715713	.	+	.	ID=exon-XM_015318855.1-15;Dbxref=GeneID:107065292%2CGenbank:XM_015318855.1;Parent=rna-XM_015318855.1
NW_015148988.1	Gnomon	CDS	1075221	1075256	.	-	0	Name=XP_015174128.1;ID=cds-XP_015174128.1;Dbxref=GeneID:107065192%2CGenbank:XP_015174128.1;Parent=rna-XM_015318642.1
NW_015148988.1	Gnomon	CDS	1071814	1072288	.	-	0	Name=XP_015174128.1;ID=cds-XP_015174128.1;Dbxref=GeneID:107065192%2CGenbank:XP_015174128.1;Parent=rna-XM_015318642.1
NW_015148988.1	Gnomon	CDS	1068702	1068832	.	-	0	Name=XP_015174128.1;ID=cds-XP_015174128.1;Dbxref=GeneID:107065192%2CGenbank:XP_015174128.1;Parent=rna-XM_015318642.1
NW_015148988.1	Gnomon	mRNA	31684	140046	.	+	.	Name=XM_015318872.1;ID=rna-XM_015318872.1;Dbxref=GeneID:107065299%2CGenbank:XM_015318872.1;Parent=gene-LOC107065299
NW_015148988.1	Gnomon	mRNA	105497	140046	.	+	.	Name=XM_015318871.1;ID=rna-XM_015318871.1;Dbxref=GeneID:107065299%2CGenbank:XM_015318871.1;Parent=gene-LOC107065299
NW_015148988.1	Gnomon	exon	1812986	1813056	.	-	.	ID=exon-XM_015318778.1-14;Dbxref=GeneID:107065262%2CGenbank:XM_015318778.1;Parent=rna-XM_015318778.1
NW_015148988.1	Gnomon	exon	1812774	1812900	.	-	.	ID=exon-XM_015318778.1-15;Dbxref=GeneID:107065262%2CGenbank:XM_015318778.1;Parent=rna-XM_015318778.1
NW_015148988.1	Gnomon	exon	1813353	1813524	.	-	.	ID=exon-XM_015318778.1-12;Dbxref=GeneID:107065262%2CGenbank:XM_015318778.1;Parent=rna-XM_015318778.1
NW_015148988.1	Gnomon	exon	1813160	1813267	.	-	.	ID=exon-XM_015318778.1-13;Dbxref=GeneID:107065262%2CGenbank:XM_015318778.1;Parent=rna-XM_015318778.1
NW_015148988.1	Gnomon	exon	1811624	1811762	.	-	.	ID=exon-XM_015318778.1-18;Dbxref=GeneID:107065262%2CGenbank:XM_015318778.1;Parent=rna-XM_015318778.1
NW_015148988.1	Gnomon	exon	1811401	1811535	.	-	.	ID=exon-XM_015318778.1-19;Dbxref=GeneID:107065262%2CGenbank:XM_015318778.1;Parent=rna-XM_015318778.1
NW_015148988.1	Gnomon	exon	1812448	1812700	.	-	.	ID=exon-XM_015318778.1-16;Dbxref=GeneID:107065262%2CGenbank:XM_015318778.1;Parent=rna-XM_015318778.1
NW_015148988.1	Gnomon	exon	1811838	1811953	.	-	.	ID=exon-XM_015318778.1-17;Dbxref=GeneID:107065262%2CGenbank:XM_015318778.1;Parent=rna-XM_015318778.1
NW_015148988.1	Gnomon	exon	1813889	1813950	.	-	.	ID=exon-XM_015318778.1-10;Dbxref=GeneID:107065262%2CGenbank:XM_015318778.1;Parent=rna-XM_015318778.1
NW_015148988.1	Gnomon	exon	1813606	1813794	.	-	.	ID=exon-XM_015318778.1-11;Dbxref=GeneID:107065262%2CGenbank:XM_015318778.1;Parent=rna-XM_015318778.1
NW_015148988.1	Gnomon	CDS	1274841	1274852	.	+	0	Name=XP_015174223.1;ID=cds-XP_015174223.1;Dbxref=GeneID:107065238%2CGenbank:XP_015174223.1;Parent=rna-XM_015318737.1
NW_015148988.1	Gnomon	CDS	1275171	1275824	.	+	0	Name=XP_015174223.1;ID=cds-XP_015174223.1;Dbxref=GeneID:107065238%2CGenbank:XP_015174223.1;Parent=rna-XM_015318737.1
NW_015148988.1	Gnomon	CDS	1275894	1276396	.	+	0	Name=XP_015174223.1;ID=cds-XP_015174223.1;Dbxref=GeneID:107065238%2CGenbank:XP_015174223.1;Parent=rna-XM_015318737.1
NW_015148988.1	Gnomon	CDS	1276472	1276856	.	+	0	Name=XP_015174223.1;ID=cds-XP_015174223.1;Dbxref=GeneID:107065238%2CGenbank:XP_015174223.1;Parent=rna-XM_015318737.1
NW_015148988.1	Gnomon	CDS	1276933	1277280	.	+	0	Name=XP_015174223.1;ID=cds-XP_015174223.1;Dbxref=GeneID:107065238%2CGenbank:XP_015174223.1;Parent=rna-XM_015318737.1
NW_015148988.1	Gnomon	CDS	1277364	1277420	.	+	0	Name=XP_015174223.1;ID=cds-XP_015174223.1;Dbxref=GeneID:107065238%2CGenbank:XP_015174223.1;Parent=rna-XM_015318737.1
NW_015148988.1	Gnomon	exon	1808081	1809576	.	-	.	ID=exon-XM_015318778.1-25;Dbxref=GeneID:107065262%2CGenbank:XM_015318778.1;Parent=rna-XM_015318778.1
NW_015148988.1	Gnomon	exon	1805925	1808011	.	-	.	ID=exon-XM_015318778.1-26;Dbxref=GeneID:107065262%2CGenbank:XM_015318778.1;Parent=rna-XM_015318778.1
NW_015148988.1	Gnomon	exon	1810452	1810606	.	-	.	ID=exon-XM_015318778.1-23;Dbxref=GeneID:107065262%2CGenbank:XM_015318778.1;Parent=rna-XM_015318778.1
NW_015148988.1	Gnomon	exon	1809868	1810240	.	-	.	ID=exon-XM_015318778.1-24;Dbxref=GeneID:107065262%2CGenbank:XM_015318778.1;Parent=rna-XM_015318778.1
NW_015148988.1	Gnomon	exon	1810936	1811063	.	-	.	ID=exon-XM_015318778.1-21;Dbxref=GeneID:107065262%2CGenbank:XM_015318778.1;Parent=rna-XM_015318778.1
NW_015148988.1	Gnomon	exon	1810682	1810816	.	-	.	ID=exon-XM_015318778.1-22;Dbxref=GeneID:107065262%2CGenbank:XM_015318778.1;Parent=rna-XM_015318778.1
NW_015148988.1	Gnomon	exon	1811177	1811324	.	-	.	ID=exon-XM_015318778.1-20;Dbxref=GeneID:107065262%2CGenbank:XM_015318778.1;Parent=rna-XM_015318778.1
NW_015148988.1	Gnomon	exon	899959	900045	.	+	.	ID=exon-XM_015318843.1-20;Dbxref=GeneID:107065288%2CGenbank:XM_015318843.1;Parent=rna-XM_015318843.1
NW_015148988.1	Gnomon	exon	900174	900376	.	+	.	ID=exon-XM_015318843.1-21;Dbxref=GeneID:107065288%2CGenbank:XM_015318843.1;Parent=rna-XM_015318843.1
NW_015148988.1	Gnomon	exon	900450	900636	.	+	.	ID=exon-XM_015318843.1-22;Dbxref=GeneID:107065288%2CGenbank:XM_015318843.1;Parent=rna-XM_015318843.1
NW_015148988.1	Gnomon	exon	900713	900975	.	+	.	ID=exon-XM_015318843.1-23;Dbxref=GeneID:107065288%2CGenbank:XM_015318843.1;Parent=rna-XM_015318843.1
NW_015148988.1	Gnomon	exon	901100	901264	.	+	.	ID=exon-XM_015318843.1-24;Dbxref=GeneID:107065288%2CGenbank:XM_015318843.1;Parent=rna-XM_015318843.1
NW_015148988.1	Gnomon	exon	901565	901928	.	+	.	ID=exon-XM_015318843.1-25;Dbxref=GeneID:107065288%2CGenbank:XM_015318843.1;Parent=rna-XM_015318843.1
NW_015148988.1	Gnomon	exon	893367	894244	.	+	.	ID=exon-XM_015318843.1-10;Dbxref=GeneID:107065288%2CGenbank:XM_015318843.1;Parent=rna-XM_015318843.1
NW_015148988.1	Gnomon	exon	894368	894669	.	+	.	ID=exon-XM_015318843.1-11;Dbxref=GeneID:107065288%2CGenbank:XM_015318843.1;Parent=rna-XM_015318843.1
NW_015148988.1	Gnomon	exon	894752	895313	.	+	.	ID=exon-XM_015318843.1-12;Dbxref=GeneID:107065288%2CGenbank:XM_015318843.1;Parent=rna-XM_015318843.1
NW_015148988.1	Gnomon	exon	895414	895962	.	+	.	ID=exon-XM_015318843.1-13;Dbxref=GeneID:107065288%2CGenbank:XM_015318843.1;Parent=rna-XM_015318843.1
NW_015148988.1	Gnomon	exon	896036	896227	.	+	.	ID=exon-XM_015318843.1-14;Dbxref=GeneID:107065288%2CGenbank:XM_015318843.1;Parent=rna-XM_015318843.1
NW_015148988.1	Gnomon	exon	896301	898389	.	+	.	ID=exon-XM_015318843.1-15;Dbxref=GeneID:107065288%2CGenbank:XM_015318843.1;Parent=rna-XM_015318843.1
NW_015148988.1	Gnomon	exon	898480	898620	.	+	.	ID=exon-XM_015318843.1-16;Dbxref=GeneID:107065288%2CGenbank:XM_015318843.1;Parent=rna-XM_015318843.1
NW_015148988.1	Gnomon	exon	898696	898954	.	+	.	ID=exon-XM_015318843.1-17;Dbxref=GeneID:107065288%2CGenbank:XM_015318843.1;Parent=rna-XM_015318843.1
NW_015148988.1	Gnomon	exon	899037	899155	.	+	.	ID=exon-XM_015318843.1-18;Dbxref=GeneID:107065288%2CGenbank:XM_015318843.1;Parent=rna-XM_015318843.1
NW_015148988.1	Gnomon	exon	899231	899344	.	+	.	ID=exon-XM_015318843.1-19;Dbxref=GeneID:107065288%2CGenbank:XM_015318843.1;Parent=rna-XM_015318843.1
NW_015148988.1	Gnomon	mRNA	965020	1008907	.	+	.	Name=XM_015318777.1;ID=rna-XM_015318777.1;Dbxref=GeneID:107065261%2CGenbank:XM_015318777.1;Parent=gene-LOC107065261
NW_015148988.1	Gnomon	CDS	739232	739390	.	-	0	Name=XP_015174369.1;ID=cds-XP_015174369.1;Dbxref=GeneID:107065303%2CGenbank:XP_015174369.1;Parent=rna-XM_015318883.1
NW_015148988.1	Gnomon	CDS	738815	739073	.	-	0	Name=XP_015174369.1;ID=cds-XP_015174369.1;Dbxref=GeneID:107065303%2CGenbank:XP_015174369.1;Parent=rna-XM_015318883.1
NW_015148988.1	Gnomon	CDS	737845	738590	.	-	0	Name=XP_015174369.1;ID=cds-XP_015174369.1;Dbxref=GeneID:107065303%2CGenbank:XP_015174369.1;Parent=rna-XM_015318883.1
NW_015148988.1	Gnomon	exon	1736664	1736909	.	-	.	ID=exon-XM_015318830.1-13;Dbxref=GeneID:107065284%2CGenbank:XM_015318830.1;Parent=rna-XM_015318830.1
NW_015148988.1	Gnomon	exon	1736149	1736584	.	-	.	ID=exon-XM_015318830.1-14;Dbxref=GeneID:107065284%2CGenbank:XM_015318830.1;Parent=rna-XM_015318830.1
NW_015148988.1	Gnomon	exon	1737536	1737694	.	-	.	ID=exon-XM_015318830.1-10;Dbxref=GeneID:107065284%2CGenbank:XM_015318830.1;Parent=rna-XM_015318830.1
NW_015148988.1	Gnomon	exon	1737307	1737447	.	-	.	ID=exon-XM_015318830.1-11;Dbxref=GeneID:107065284%2CGenbank:XM_015318830.1;Parent=rna-XM_015318830.1
NW_015148988.1	Gnomon	exon	1736989	1737180	.	-	.	ID=exon-XM_015318830.1-12;Dbxref=GeneID:107065284%2CGenbank:XM_015318830.1;Parent=rna-XM_015318830.1
NW_015148988.1	Gnomon	CDS	1734906	1735070	.	+	0	Name=XP_015174322.1;ID=cds-XP_015174322.1;Dbxref=GeneID:107065287%2CGenbank:XP_015174322.1;Parent=rna-XM_015318836.1
NW_015148988.1	Gnomon	CDS	1735520	1735606	.	+	0	Name=XP_015174322.1;ID=cds-XP_015174322.1;Dbxref=GeneID:107065287%2CGenbank:XP_015174322.1;Parent=rna-XM_015318836.1
NW_015148988.1	Gnomon	exon	1721397	1721565	.	+	.	ID=exon-XM_015318858.1-6;Dbxref=GeneID:107065293%2CGenbank:XM_015318858.1;Parent=rna-XM_015318858.1
NW_015148988.1	Gnomon	exon	1721665	1721829	.	+	.	ID=exon-XM_015318858.1-7;Dbxref=GeneID:107065293%2CGenbank:XM_015318858.1;Parent=rna-XM_015318858.1
NW_015148988.1	Gnomon	exon	1720773	1720940	.	+	.	ID=exon-XM_015318858.1-4;Dbxref=GeneID:107065293%2CGenbank:XM_015318858.1;Parent=rna-XM_015318858.1
NW_015148988.1	Gnomon	exon	1721196	1721314	.	+	.	ID=exon-XM_015318858.1-5;Dbxref=GeneID:107065293%2CGenbank:XM_015318858.1;Parent=rna-XM_015318858.1
NW_015148988.1	Gnomon	exon	1721926	1722030	.	+	.	ID=exon-XM_015318858.1-8;Dbxref=GeneID:107065293%2CGenbank:XM_015318858.1;Parent=rna-XM_015318858.1
NW_015148988.1	Gnomon	exon	1722107	1722594	.	+	.	ID=exon-XM_015318858.1-9;Dbxref=GeneID:107065293%2CGenbank:XM_015318858.1;Parent=rna-XM_015318858.1
NW_015148988.1	Gnomon	exon	1720440	1720496	.	+	.	ID=exon-XM_015318858.1-2;Dbxref=GeneID:107065293%2CGenbank:XM_015318858.1;Parent=rna-XM_015318858.1
NW_015148988.1	Gnomon	exon	1720598	1720719	.	+	.	ID=exon-XM_015318858.1-3;Dbxref=GeneID:107065293%2CGenbank:XM_015318858.1;Parent=rna-XM_015318858.1
NW_015148988.1	Gnomon	exon	1719227	1719331	.	+	.	ID=exon-XM_015318858.1-1;Dbxref=GeneID:107065293%2CGenbank:XM_015318858.1;Parent=rna-XM_015318858.1
NW_015148988.1	Gnomon	CDS	191855	191947	.	+	0	Name=XP_015174228.1;ID=cds-XP_015174228.1;Dbxref=GeneID:107065241%2CGenbank:XP_015174228.1;Parent=rna-XM_015318742.1
NW_015148988.1	Gnomon	CDS	192230	192353	.	+	0	Name=XP_015174228.1;ID=cds-XP_015174228.1;Dbxref=GeneID:107065241%2CGenbank:XP_015174228.1;Parent=rna-XM_015318742.1
NW_015148988.1	Gnomon	CDS	192457	192563	.	+	0	Name=XP_015174228.1;ID=cds-XP_015174228.1;Dbxref=GeneID:107065241%2CGenbank:XP_015174228.1;Parent=rna-XM_015318742.1
NW_015148988.1	Gnomon	CDS	192916	193089	.	+	0	Name=XP_015174228.1;ID=cds-XP_015174228.1;Dbxref=GeneID:107065241%2CGenbank:XP_015174228.1;Parent=rna-XM_015318742.1
NW_015148988.1	Gnomon	CDS	193187	193341	.	+	0	Name=XP_015174228.1;ID=cds-XP_015174228.1;Dbxref=GeneID:107065241%2CGenbank:XP_015174228.1;Parent=rna-XM_015318742.1
NW_015148988.1	Gnomon	CDS	193559	193673	.	+	0	Name=XP_015174228.1;ID=cds-XP_015174228.1;Dbxref=GeneID:107065241%2CGenbank:XP_015174228.1;Parent=rna-XM_015318742.1
NW_015148988.1	Gnomon	mRNA	2195135	2203787	.	+	.	Name=XM_015318874.1;ID=rna-XM_015318874.1;Dbxref=GeneID:107065300%2CGenbank:XM_015318874.1;Parent=gene-LOC107065300
NW_015148988.1	RefSeq	cDNA_match	1630557	1630714	.	-	.	ID=ea2ae873-6783-4206-88a7-4c5c02bbd59d;Target=XM_015318888.1 1 158
NW_015148988.1	RefSeq	cDNA_match	1590039	1590232	.	-	.	ID=ea2ae873-6783-4206-88a7-4c5c02bbd59d;Target=XM_015318888.1 1 158
NW_015148988.1	RefSeq	cDNA_match	1585519	1585631	.	-	.	ID=ea2ae873-6783-4206-88a7-4c5c02bbd59d;Target=XM_015318888.1 1 158
NW_015148988.1	RefSeq	cDNA_match	1584539	1584783	.	-	.	ID=ea2ae873-6783-4206-88a7-4c5c02bbd59d;Target=XM_015318888.1 1 158
NW_015148988.1	RefSeq	cDNA_match	1580742	1581083	.	-	.	ID=ea2ae873-6783-4206-88a7-4c5c02bbd59d;Target=XM_015318888.1 1 158
NW_015148988.1	Gnomon	CDS	191855	191947	.	+	0	Name=XP_015174229.1;ID=cds-XP_015174229.1;Dbxref=GeneID:107065241%2CGenbank:XP_015174229.1;Parent=rna-XM_015318743.1
NW_015148988.1	Gnomon	CDS	192230	192353	.	+	0	Name=XP_015174229.1;ID=cds-XP_015174229.1;Dbxref=GeneID:107065241%2CGenbank:XP_015174229.1;Parent=rna-XM_015318743.1
NW_015148988.1	Gnomon	CDS	192457	192563	.	+	0	Name=XP_015174229.1;ID=cds-XP_015174229.1;Dbxref=GeneID:107065241%2CGenbank:XP_015174229.1;Parent=rna-XM_015318743.1
NW_015148988.1	Gnomon	CDS	192916	193089	.	+	0	Name=XP_015174229.1;ID=cds-XP_015174229.1;Dbxref=GeneID:107065241%2CGenbank:XP_015174229.1;Parent=rna-XM_015318743.1
NW_015148988.1	Gnomon	CDS	193187	193341	.	+	0	Name=XP_015174229.1;ID=cds-XP_015174229.1;Dbxref=GeneID:107065241%2CGenbank:XP_015174229.1;Parent=rna-XM_015318743.1
NW_015148988.1	Gnomon	CDS	193559	193673	.	+	0	Name=XP_015174229.1;ID=cds-XP_015174229.1;Dbxref=GeneID:107065241%2CGenbank:XP_015174229.1;Parent=rna-XM_015318743.1
NW_015148988.1	Gnomon	exon	1676323	1676688	.	-	.	ID=exon-XM_015318763.1-5;Dbxref=GeneID:107065254%2CGenbank:XM_015318763.1;Parent=rna-XM_015318763.1
NW_015148988.1	Gnomon	exon	1676135	1676239	.	-	.	ID=exon-XM_015318763.1-6;Dbxref=GeneID:107065254%2CGenbank:XM_015318763.1;Parent=rna-XM_015318763.1
NW_015148988.1	Gnomon	exon	1677378	1677570	.	-	.	ID=exon-XM_015318763.1-3;Dbxref=GeneID:107065254%2CGenbank:XM_015318763.1;Parent=rna-XM_015318763.1
NW_015148988.1	Gnomon	exon	1676919	1677177	.	-	.	ID=exon-XM_015318763.1-4;Dbxref=GeneID:107065254%2CGenbank:XM_015318763.1;Parent=rna-XM_015318763.1
NW_015148988.1	Gnomon	exon	1675323	1676040	.	-	.	ID=exon-XM_015318763.1-7;Dbxref=GeneID:107065254%2CGenbank:XM_015318763.1;Parent=rna-XM_015318763.1
NW_015148988.1	Gnomon	exon	1678176	1678200	.	-	.	ID=exon-XM_015318763.1-1;Dbxref=GeneID:107065254%2CGenbank:XM_015318763.1;Parent=rna-XM_015318763.1
NW_015148988.1	Gnomon	exon	1677872	1678082	.	-	.	ID=exon-XM_015318763.1-2;Dbxref=GeneID:107065254%2CGenbank:XM_015318763.1;Parent=rna-XM_015318763.1
NW_015148988.1	Gnomon	exon	739630	739648	.	-	.	ID=exon-XM_015318882.1-1;Dbxref=GeneID:107065303%2CGenbank:XM_015318882.1;Parent=rna-XM_015318882.1
NW_015148988.1	Gnomon	exon	739232	739414	.	-	.	ID=exon-XM_015318882.1-2;Dbxref=GeneID:107065303%2CGenbank:XM_015318882.1;Parent=rna-XM_015318882.1
NW_015148988.1	Gnomon	exon	738815	739073	.	-	.	ID=exon-XM_015318882.1-3;Dbxref=GeneID:107065303%2CGenbank:XM_015318882.1;Parent=rna-XM_015318882.1
NW_015148988.1	Gnomon	exon	737758	738590	.	-	.	ID=exon-XM_015318882.1-4;Dbxref=GeneID:107065303%2CGenbank:XM_015318882.1;Parent=rna-XM_015318882.1
NW_015148988.1	Gnomon	mRNA	1805925	1831750	.	-	.	Name=XM_015318779.1;ID=rna-XM_015318779.1;Dbxref=GeneID:107065262%2CGenbank:XM_015318779.1;Parent=gene-LOC107065262
NW_015148988.1	Gnomon	exon	618764	618952	.	+	.	ID=exon-XM_015318811.1-7;Dbxref=GeneID:107065277%2CGenbank:XM_015318811.1;Parent=rna-XM_015318811.1
NW_015148988.1	Gnomon	exon	638594	638731	.	+	.	ID=exon-XM_015318811.1-8;Dbxref=GeneID:107065277%2CGenbank:XM_015318811.1;Parent=rna-XM_015318811.1
NW_015148988.1	Gnomon	exon	653385	653436	.	+	.	ID=exon-XM_015318811.1-9;Dbxref=GeneID:107065277%2CGenbank:XM_015318811.1;Parent=rna-XM_015318811.1
NW_015148988.1	Gnomon	exon	456576	456632	.	+	.	ID=exon-XM_015318811.1-3;Dbxref=GeneID:107065277%2CGenbank:XM_015318811.1;Parent=rna-XM_015318811.1
NW_015148988.1	Gnomon	exon	516813	516866	.	+	.	ID=exon-XM_015318811.1-4;Dbxref=GeneID:107065277%2CGenbank:XM_015318811.1;Parent=rna-XM_015318811.1
NW_015148988.1	Gnomon	exon	562171	562275	.	+	.	ID=exon-XM_015318811.1-5;Dbxref=GeneID:107065277%2CGenbank:XM_015318811.1;Parent=rna-XM_015318811.1
NW_015148988.1	Gnomon	exon	590504	590653	.	+	.	ID=exon-XM_015318811.1-6;Dbxref=GeneID:107065277%2CGenbank:XM_015318811.1;Parent=rna-XM_015318811.1
NW_015148988.1	Gnomon	exon	353858	353932	.	+	.	ID=exon-XM_015318811.1-1;Dbxref=GeneID:107065277%2CGenbank:XM_015318811.1;Parent=rna-XM_015318811.1
NW_015148988.1	Gnomon	exon	430330	430485	.	+	.	ID=exon-XM_015318811.1-2;Dbxref=GeneID:107065277%2CGenbank:XM_015318811.1;Parent=rna-XM_015318811.1
NW_015148988.1	Gnomon	mRNA	105566	116380	.	+	.	Name=XM_015318873.1;ID=rna-XM_015318873.1;Dbxref=GeneID:107065299%2CGenbank:XM_015318873.1;Parent=gene-LOC107065299
NW_015148988.1	Gnomon	exon	1273191	1273287	.	-	.	ID=exon-XM_015318739.1-2;Dbxref=GeneID:107065239%2CGenbank:XM_015318739.1;Parent=rna-XM_015318739.1
NW_015148988.1	Gnomon	exon	1272937	1273104	.	-	.	ID=exon-XM_015318739.1-3;Dbxref=GeneID:107065239%2CGenbank:XM_015318739.1;Parent=rna-XM_015318739.1
NW_015148988.1	Gnomon	exon	1272737	1272837	.	-	.	ID=exon-XM_015318739.1-4;Dbxref=GeneID:107065239%2CGenbank:XM_015318739.1;Parent=rna-XM_015318739.1
NW_015148988.1	Gnomon	exon	1272398	1272478	.	-	.	ID=exon-XM_015318739.1-5;Dbxref=GeneID:107065239%2CGenbank:XM_015318739.1;Parent=rna-XM_015318739.1
NW_015148988.1	Gnomon	exon	1272196	1272326	.	-	.	ID=exon-XM_015318739.1-6;Dbxref=GeneID:107065239%2CGenbank:XM_015318739.1;Parent=rna-XM_015318739.1
NW_015148988.1	Gnomon	exon	1272011	1272119	.	-	.	ID=exon-XM_015318739.1-7;Dbxref=GeneID:107065239%2CGenbank:XM_015318739.1;Parent=rna-XM_015318739.1
NW_015148988.1	Gnomon	exon	1271796	1271936	.	-	.	ID=exon-XM_015318739.1-8;Dbxref=GeneID:107065239%2CGenbank:XM_015318739.1;Parent=rna-XM_015318739.1
NW_015148988.1	Gnomon	exon	1271405	1271680	.	-	.	ID=exon-XM_015318739.1-9;Dbxref=GeneID:107065239%2CGenbank:XM_015318739.1;Parent=rna-XM_015318739.1
NW_015148988.1	Gnomon	exon	1273429	1273710	.	-	.	ID=exon-XM_015318739.1-1;Dbxref=GeneID:107065239%2CGenbank:XM_015318739.1;Parent=rna-XM_015318739.1
NW_015148988.1	Gnomon	exon	1278973	1279138	.	+	.	ID=exon-XM_015318740.1-2;Dbxref=GeneID:107065240%2CGenbank:XM_015318740.1;Parent=rna-XM_015318740.1
NW_015148988.1	Gnomon	exon	1279225	1279369	.	+	.	ID=exon-XM_015318740.1-3;Dbxref=GeneID:107065240%2CGenbank:XM_015318740.1;Parent=rna-XM_015318740.1
NW_015148988.1	Gnomon	exon	1278314	1278783	.	+	.	ID=exon-XM_015318740.1-1;Dbxref=GeneID:107065240%2CGenbank:XM_015318740.1;Parent=rna-XM_015318740.1
NW_015148988.1	Gnomon	exon	1279733	1280230	.	+	.	ID=exon-XM_015318740.1-4;Dbxref=GeneID:107065240%2CGenbank:XM_015318740.1;Parent=rna-XM_015318740.1
NW_015148988.1	Gnomon	exon	1321794	1321880	.	+	.	ID=exon-XR_001475576.1-3;Dbxref=GeneID:107065220%2CGenbank:XR_001475576.1;Parent=rna-XR_001475576.1
NW_015148988.1	Gnomon	exon	1319942	1320659	.	+	.	ID=exon-XR_001475576.1-1;Dbxref=GeneID:107065220%2CGenbank:XR_001475576.1;Parent=rna-XR_001475576.1
NW_015148988.1	Gnomon	exon	1321158	1321688	.	+	.	ID=exon-XR_001475576.1-2;Dbxref=GeneID:107065220%2CGenbank:XR_001475576.1;Parent=rna-XR_001475576.1
NW_015148988.1	Gnomon	mRNA	2195136	2203787	.	+	.	Name=XM_015318876.1;ID=rna-XM_015318876.1;Dbxref=GeneID:107065300%2CGenbank:XM_015318876.1;Parent=gene-LOC107065300
NW_015148988.1	Gnomon	CDS	1734243	1734261	.	+	0	Name=XP_015174320.1;ID=cds-XP_015174320.1;Dbxref=GeneID:107065287%2CGenbank:XP_015174320.1;Parent=rna-XM_015318834.1
NW_015148988.1	Gnomon	CDS	1734904	1735070	.	+	0	Name=XP_015174320.1;ID=cds-XP_015174320.1;Dbxref=GeneID:107065287%2CGenbank:XP_015174320.1;Parent=rna-XM_015318834.1
NW_015148988.1	Gnomon	CDS	1735520	1735606	.	+	0	Name=XP_015174320.1;ID=cds-XP_015174320.1;Dbxref=GeneID:107065287%2CGenbank:XP_015174320.1;Parent=rna-XM_015318834.1
NW_015148988.1	Gnomon	mRNA	2432452	2436635	.	-	.	Name=XM_015318730.1;ID=rna-XM_015318730.1;Dbxref=GeneID:107065231%2CGenbank:XM_015318730.1;Parent=gene-LOC107065231
NW_015148988.1	Gnomon	CDS	1278563	1278783	.	+	0	Name=XP_015174226.1;ID=cds-XP_015174226.1;Dbxref=GeneID:107065240%2CGenbank:XP_015174226.1;Parent=rna-XM_015318740.1
NW_015148988.1	Gnomon	CDS	1278973	1279138	.	+	0	Name=XP_015174226.1;ID=cds-XP_015174226.1;Dbxref=GeneID:107065240%2CGenbank:XP_015174226.1;Parent=rna-XM_015318740.1
NW_015148988.1	Gnomon	CDS	1279225	1279369	.	+	0	Name=XP_015174226.1;ID=cds-XP_015174226.1;Dbxref=GeneID:107065240%2CGenbank:XP_015174226.1;Parent=rna-XM_015318740.1
NW_015148988.1	Gnomon	CDS	1279733	1279983	.	+	0	Name=XP_015174226.1;ID=cds-XP_015174226.1;Dbxref=GeneID:107065240%2CGenbank:XP_015174226.1;Parent=rna-XM_015318740.1
NW_015148988.1	Gnomon	exon	1832267	1832372	.	-	.	ID=exon-XM_015318790.1-10;Dbxref=GeneID:107065265%2CGenbank:XM_015318790.1;Parent=rna-XM_015318790.1
NW_015148988.1	Gnomon	exon	1831841	1832196	.	-	.	ID=exon-XM_015318790.1-11;Dbxref=GeneID:107065265%2CGenbank:XM_015318790.1;Parent=rna-XM_015318790.1
NW_015148988.1	Gnomon	exon	1304841	1305326	.	+	.	ID=exon-XM_015318645.1-4;Dbxref=GeneID:107065194%2CGenbank:XM_015318645.1;Parent=rna-XM_015318645.1
NW_015148988.1	Gnomon	exon	1302372	1302533	.	+	.	ID=exon-XM_015318645.1-2;Dbxref=GeneID:107065194%2CGenbank:XM_015318645.1;Parent=rna-XM_015318645.1
NW_015148988.1	Gnomon	exon	1302926	1304633	.	+	.	ID=exon-XM_015318645.1-3;Dbxref=GeneID:107065194%2CGenbank:XM_015318645.1;Parent=rna-XM_015318645.1
NW_015148988.1	Gnomon	exon	1301580	1301614	.	+	.	ID=exon-XM_015318645.1-1;Dbxref=GeneID:107065194%2CGenbank:XM_015318645.1;Parent=rna-XM_015318645.1
NW_015148988.1	Gnomon	exon	1167443	1167916	.	+	.	ID=exon-XM_015318668.1-1;Dbxref=GeneID:107065207%2CGenbank:XM_015318668.1;Parent=rna-XM_015318668.1
NW_015148988.1	Gnomon	exon	1168141	1168579	.	+	.	ID=exon-XM_015318668.1-2;Dbxref=GeneID:107065207%2CGenbank:XM_015318668.1;Parent=rna-XM_015318668.1
NW_015148988.1	Gnomon	exon	1169395	1169738	.	+	.	ID=exon-XM_015318668.1-5;Dbxref=GeneID:107065207%2CGenbank:XM_015318668.1;Parent=rna-XM_015318668.1
NW_015148988.1	Gnomon	exon	1168888	1169028	.	+	.	ID=exon-XM_015318668.1-3;Dbxref=GeneID:107065207%2CGenbank:XM_015318668.1;Parent=rna-XM_015318668.1
NW_015148988.1	Gnomon	exon	1169130	1169316	.	+	.	ID=exon-XM_015318668.1-4;Dbxref=GeneID:107065207%2CGenbank:XM_015318668.1;Parent=rna-XM_015318668.1
NW_015148988.1	Gnomon	exon	1327293	1327372	.	-	.	ID=exon-XM_015318692.1-4;Dbxref=GeneID:107065216%2CGenbank:XM_015318692.1;Parent=rna-XM_015318692.1
NW_015148988.1	Gnomon	exon	1326396	1326475	.	-	.	ID=exon-XM_015318692.1-5;Dbxref=GeneID:107065216%2CGenbank:XM_015318692.1;Parent=rna-XM_015318692.1
NW_015148988.1	Gnomon	exon	1325836	1326076	.	-	.	ID=exon-XM_015318692.1-6;Dbxref=GeneID:107065216%2CGenbank:XM_015318692.1;Parent=rna-XM_015318692.1
NW_015148988.1	Gnomon	exon	1325303	1325578	.	-	.	ID=exon-XM_015318692.1-7;Dbxref=GeneID:107065216%2CGenbank:XM_015318692.1;Parent=rna-XM_015318692.1
NW_015148988.1	Gnomon	exon	1346992	1347190	.	-	.	ID=exon-XM_015318692.1-1;Dbxref=GeneID:107065216%2CGenbank:XM_015318692.1;Parent=rna-XM_015318692.1
NW_015148988.1	Gnomon	exon	1334152	1334307	.	-	.	ID=exon-XM_015318692.1-2;Dbxref=GeneID:107065216%2CGenbank:XM_015318692.1;Parent=rna-XM_015318692.1
NW_015148988.1	Gnomon	exon	1332112	1332211	.	-	.	ID=exon-XM_015318692.1-3;Dbxref=GeneID:107065216%2CGenbank:XM_015318692.1;Parent=rna-XM_015318692.1
NW_015148988.1	Gnomon	exon	1325019	1325184	.	-	.	ID=exon-XM_015318692.1-8;Dbxref=GeneID:107065216%2CGenbank:XM_015318692.1;Parent=rna-XM_015318692.1
NW_015148988.1	Gnomon	exon	1324584	1324892	.	-	.	ID=exon-XM_015318692.1-9;Dbxref=GeneID:107065216%2CGenbank:XM_015318692.1;Parent=rna-XM_015318692.1
NW_015148988.1	Gnomon	CDS	1734906	1735070	.	+	0	Name=XP_015174321.1;ID=cds-XP_015174321.1;Dbxref=GeneID:107065287%2CGenbank:XP_015174321.1;Parent=rna-XM_015318835.1
NW_015148988.1	Gnomon	CDS	1735520	1735606	.	+	0	Name=XP_015174321.1;ID=cds-XP_015174321.1;Dbxref=GeneID:107065287%2CGenbank:XP_015174321.1;Parent=rna-XM_015318835.1
NW_015148988.1	Gnomon	mRNA	2195135	2203787	.	+	.	Name=XM_015318875.1;ID=rna-XM_015318875.1;Dbxref=GeneID:107065300%2CGenbank:XM_015318875.1;Parent=gene-LOC107065300
NW_015148988.1	Gnomon	CDS	191855	191947	.	+	0	Name=XP_015174227.1;ID=cds-XP_015174227.1;Dbxref=GeneID:107065241%2CGenbank:XP_015174227.1;Parent=rna-XM_015318741.1
NW_015148988.1	Gnomon	CDS	192230	192353	.	+	0	Name=XP_015174227.1;ID=cds-XP_015174227.1;Dbxref=GeneID:107065241%2CGenbank:XP_015174227.1;Parent=rna-XM_015318741.1
NW_015148988.1	Gnomon	CDS	192457	192563	.	+	0	Name=XP_015174227.1;ID=cds-XP_015174227.1;Dbxref=GeneID:107065241%2CGenbank:XP_015174227.1;Parent=rna-XM_015318741.1
NW_015148988.1	Gnomon	CDS	192916	193089	.	+	0	Name=XP_015174227.1;ID=cds-XP_015174227.1;Dbxref=GeneID:107065241%2CGenbank:XP_015174227.1;Parent=rna-XM_015318741.1
NW_015148988.1	Gnomon	CDS	193187	193341	.	+	0	Name=XP_015174227.1;ID=cds-XP_015174227.1;Dbxref=GeneID:107065241%2CGenbank:XP_015174227.1;Parent=rna-XM_015318741.1
NW_015148988.1	Gnomon	CDS	193559	193673	.	+	0	Name=XP_015174227.1;ID=cds-XP_015174227.1;Dbxref=GeneID:107065241%2CGenbank:XP_015174227.1;Parent=rna-XM_015318741.1
NW_015148988.1	Gnomon	exon	320151	320280	.	-	.	ID=exon-XM_015318822.1-9;Dbxref=GeneID:107065279%2CGenbank:XM_015318822.1;Parent=rna-XM_015318822.1
NW_015148988.1	Gnomon	exon	321465	321637	.	-	.	ID=exon-XM_015318822.1-7;Dbxref=GeneID:107065279%2CGenbank:XM_015318822.1;Parent=rna-XM_015318822.1
NW_015148988.1	Gnomon	exon	320538	320682	.	-	.	ID=exon-XM_015318822.1-8;Dbxref=GeneID:107065279%2CGenbank:XM_015318822.1;Parent=rna-XM_015318822.1
NW_015148988.1	Gnomon	exon	322230	322717	.	-	.	ID=exon-XM_015318822.1-5;Dbxref=GeneID:107065279%2CGenbank:XM_015318822.1;Parent=rna-XM_015318822.1
NW_015148988.1	Gnomon	exon	321747	321915	.	-	.	ID=exon-XM_015318822.1-6;Dbxref=GeneID:107065279%2CGenbank:XM_015318822.1;Parent=rna-XM_015318822.1
NW_015148988.1	Gnomon	exon	324023	324157	.	-	.	ID=exon-XM_015318822.1-3;Dbxref=GeneID:107065279%2CGenbank:XM_015318822.1;Parent=rna-XM_015318822.1
NW_015148988.1	Gnomon	exon	322834	322993	.	-	.	ID=exon-XM_015318822.1-4;Dbxref=GeneID:107065279%2CGenbank:XM_015318822.1;Parent=rna-XM_015318822.1
NW_015148988.1	Gnomon	exon	326556	326670	.	-	.	ID=exon-XM_015318822.1-1;Dbxref=GeneID:107065279%2CGenbank:XM_015318822.1;Parent=rna-XM_015318822.1
NW_015148988.1	Gnomon	exon	326134	326300	.	-	.	ID=exon-XM_015318822.1-2;Dbxref=GeneID:107065279%2CGenbank:XM_015318822.1;Parent=rna-XM_015318822.1
NW_015148988.1	Gnomon	exon	172239	172433	.	+	.	ID=exon-XM_015318869.1-8;Dbxref=GeneID:107065298%2CGenbank:XM_015318869.1;Parent=rna-XM_015318869.1
NW_015148988.1	Gnomon	exon	172517	172651	.	+	.	ID=exon-XM_015318869.1-9;Dbxref=GeneID:107065298%2CGenbank:XM_015318869.1;Parent=rna-XM_015318869.1
NW_015148988.1	Gnomon	exon	170605	170818	.	+	.	ID=exon-XM_015318869.1-4;Dbxref=GeneID:107065298%2CGenbank:XM_015318869.1;Parent=rna-XM_015318869.1
NW_015148988.1	Gnomon	exon	171182	171316	.	+	.	ID=exon-XM_015318869.1-5;Dbxref=GeneID:107065298%2CGenbank:XM_015318869.1;Parent=rna-XM_015318869.1
NW_015148988.1	Gnomon	exon	171463	171492	.	+	.	ID=exon-XM_015318869.1-6;Dbxref=GeneID:107065298%2CGenbank:XM_015318869.1;Parent=rna-XM_015318869.1
NW_015148988.1	Gnomon	exon	171589	171670	.	+	.	ID=exon-XM_015318869.1-7;Dbxref=GeneID:107065298%2CGenbank:XM_015318869.1;Parent=rna-XM_015318869.1
NW_015148988.1	Gnomon	exon	151412	152191	.	+	.	ID=exon-XM_015318869.1-1;Dbxref=GeneID:107065298%2CGenbank:XM_015318869.1;Parent=rna-XM_015318869.1
NW_015148988.1	Gnomon	exon	169326	169623	.	+	.	ID=exon-XM_015318869.1-2;Dbxref=GeneID:107065298%2CGenbank:XM_015318869.1;Parent=rna-XM_015318869.1
NW_015148988.1	Gnomon	exon	170115	170191	.	+	.	ID=exon-XM_015318869.1-3;Dbxref=GeneID:107065298%2CGenbank:XM_015318869.1;Parent=rna-XM_015318869.1
NW_015148988.1	Gnomon	exon	675367	675673	.	+	.	ID=exon-XM_015318818.1-15;Dbxref=GeneID:107065277%2CGenbank:XM_015318818.1;Parent=rna-XM_015318818.1
NW_015148988.1	Gnomon	exon	674248	674464	.	+	.	ID=exon-XM_015318818.1-13;Dbxref=GeneID:107065277%2CGenbank:XM_015318818.1;Parent=rna-XM_015318818.1
NW_015148988.1	Gnomon	exon	674674	674815	.	+	.	ID=exon-XM_015318818.1-14;Dbxref=GeneID:107065277%2CGenbank:XM_015318818.1;Parent=rna-XM_015318818.1
NW_015148988.1	Gnomon	exon	670976	671009	.	+	.	ID=exon-XM_015318818.1-11;Dbxref=GeneID:107065277%2CGenbank:XM_015318818.1;Parent=rna-XM_015318818.1
NW_015148988.1	Gnomon	exon	673639	673731	.	+	.	ID=exon-XM_015318818.1-12;Dbxref=GeneID:107065277%2CGenbank:XM_015318818.1;Parent=rna-XM_015318818.1
NW_015148988.1	Gnomon	CDS	1689806	1689818	.	-	0	Name=XP_015174254.1;ID=cds-XP_015174254.1;Dbxref=GeneID:107065257%2CGenbank:XP_015174254.1;Parent=rna-XM_015318768.1
NW_015148988.1	Gnomon	CDS	1689629	1689720	.	-	0	Name=XP_015174254.1;ID=cds-XP_015174254.1;Dbxref=GeneID:107065257%2CGenbank:XP_015174254.1;Parent=rna-XM_015318768.1
NW_015148988.1	Gnomon	CDS	1689337	1689533	.	-	0	Name=XP_015174254.1;ID=cds-XP_015174254.1;Dbxref=GeneID:107065257%2CGenbank:XP_015174254.1;Parent=rna-XM_015318768.1
NW_015148988.1	Gnomon	CDS	1688758	1689229	.	-	0	Name=XP_015174254.1;ID=cds-XP_015174254.1;Dbxref=GeneID:107065257%2CGenbank:XP_015174254.1;Parent=rna-XM_015318768.1
NW_015148988.1	Gnomon	CDS	1688511	1688684	.	-	0	Name=XP_015174254.1;ID=cds-XP_015174254.1;Dbxref=GeneID:107065257%2CGenbank:XP_015174254.1;Parent=rna-XM_015318768.1
NW_015148988.1	Gnomon	exon	667295	667512	.	+	.	ID=exon-XM_015318818.1-10;Dbxref=GeneID:107065277%2CGenbank:XM_015318818.1;Parent=rna-XM_015318818.1
NW_015148988.1	Gnomon	mRNA	188959	194196	.	+	.	Name=XM_015318745.1;ID=rna-XM_015318745.1;Dbxref=GeneID:107065241%2CGenbank:XM_015318745.1;Parent=gene-LOC107065241
NW_015148988.1	Gnomon	exon	1379313	1379473	.	+	.	ID=exon-XM_015318646.1-7;Dbxref=GeneID:107065195%2CGenbank:XM_015318646.1;Parent=rna-XM_015318646.1
NW_015148988.1	Gnomon	exon	1379578	1379734	.	+	.	ID=exon-XM_015318646.1-8;Dbxref=GeneID:107065195%2CGenbank:XM_015318646.1;Parent=rna-XM_015318646.1
NW_015148988.1	Gnomon	exon	1378092	1378281	.	+	.	ID=exon-XM_015318646.1-3;Dbxref=GeneID:107065195%2CGenbank:XM_015318646.1;Parent=rna-XM_015318646.1
NW_015148988.1	Gnomon	exon	1378361	1378765	.	+	.	ID=exon-XM_015318646.1-4;Dbxref=GeneID:107065195%2CGenbank:XM_015318646.1;Parent=rna-XM_015318646.1
NW_015148988.1	Gnomon	exon	1378859	1378982	.	+	.	ID=exon-XM_015318646.1-5;Dbxref=GeneID:107065195%2CGenbank:XM_015318646.1;Parent=rna-XM_015318646.1
NW_015148988.1	Gnomon	exon	1379063	1379226	.	+	.	ID=exon-XM_015318646.1-6;Dbxref=GeneID:107065195%2CGenbank:XM_015318646.1;Parent=rna-XM_015318646.1
NW_015148988.1	Gnomon	exon	1377408	1377594	.	+	.	ID=exon-XM_015318646.1-1;Dbxref=GeneID:107065195%2CGenbank:XM_015318646.1;Parent=rna-XM_015318646.1
NW_015148988.1	Gnomon	exon	1377696	1377887	.	+	.	ID=exon-XM_015318646.1-2;Dbxref=GeneID:107065195%2CGenbank:XM_015318646.1;Parent=rna-XM_015318646.1
NW_015148988.1	Gnomon	lnc_RNA	848270	884507	.	-	.	Name=XR_001475593.1;ID=rna-XR_001475593.1;Dbxref=GeneID:107065282%2CGenbank:XR_001475593.1;Parent=gene-LOC107065282
NW_015148988.1	Gnomon	exon	1457454	1457582	.	-	.	ID=exon-XM_015318909.1-9;Dbxref=GeneID:107065320%2CGenbank:XM_015318909.1;Note=The sequence of the model RefSeq transcript was modified relative to this genomic sequence to represent the inferred CDS: added 127 bases not found in genome assembly;Parent=rna-XM_015318909.1
NW_015148988.1	Gnomon	exon	1458168	1458288	.	-	.	ID=exon-XM_015318909.1-7;Dbxref=GeneID:107065320%2CGenbank:XM_015318909.1;Note=The sequence of the model RefSeq transcript was modified relative to this genomic sequence to represent the inferred CDS: added 127 bases not found in genome assembly;Parent=rna-XM_015318909.1
NW_015148988.1	Gnomon	exon	1457666	1457921	.	-	.	ID=exon-XM_015318909.1-8;Dbxref=GeneID:107065320%2CGenbank:XM_015318909.1;Note=The sequence of the model RefSeq transcript was modified relative to this genomic sequence to represent the inferred CDS: added 127 bases not found in genome assembly;Parent=rna-XM_015318909.1
NW_015148988.1	Gnomon	exon	1459092	1459297	.	-	.	ID=exon-XM_015318909.1-5;Dbxref=GeneID:107065320%2CGenbank:XM_015318909.1;Note=The sequence of the model RefSeq transcript was modified relative to this genomic sequence to represent the inferred CDS: added 127 bases not found in genome assembly;Parent=rna-XM_015318909.1
NW_015148988.1	Gnomon	exon	1458405	1458531	.	-	.	ID=exon-XM_015318909.1-6;Dbxref=GeneID:107065320%2CGenbank:XM_015318909.1;Note=The sequence of the model RefSeq transcript was modified relative to this genomic sequence to represent the inferred CDS: added 127 bases not found in genome assembly;Parent=rna-XM_015318909.1
NW_015148988.1	Gnomon	exon	1461603	1461731	.	-	.	ID=exon-XM_015318909.1-3;Dbxref=GeneID:107065320%2CGenbank:XM_015318909.1;Note=The sequence of the model RefSeq transcript was modified relative to this genomic sequence to represent the inferred CDS: added 127 bases not found in genome assembly;Parent=rna-XM_015318909.1
NW_015148988.1	Gnomon	exon	1460630	1460787	.	-	.	ID=exon-XM_015318909.1-4;Dbxref=GeneID:107065320%2CGenbank:XM_015318909.1;Note=The sequence of the model RefSeq transcript was modified relative to this genomic sequence to represent the inferred CDS: added 127 bases not found in genome assembly;Parent=rna-XM_015318909.1
NW_015148988.1	Gnomon	exon	1466015	1466173	.	-	.	ID=exon-XM_015318909.1-1;Dbxref=GeneID:107065320%2CGenbank:XM_015318909.1;Note=The sequence of the model RefSeq transcript was modified relative to this genomic sequence to represent the inferred CDS: added 127 bases not found in genome assembly;Parent=rna-XM_015318909.1
NW_015148988.1	Gnomon	exon	1465634	1465807	.	-	.	ID=exon-XM_015318909.1-2;Dbxref=GeneID:107065320%2CGenbank:XM_015318909.1;Note=The sequence of the model RefSeq transcript was modified relative to this genomic sequence to represent the inferred CDS: added 127 bases not found in genome assembly;Parent=rna-XM_015318909.1
NW_015148988.1	Gnomon	CDS	1689629	1689703	.	-	0	Name=XP_015174255.1;ID=cds-XP_015174255.1;Dbxref=GeneID:107065257%2CGenbank:XP_015174255.1;Parent=rna-XM_015318769.1
NW_015148988.1	Gnomon	CDS	1689337	1689533	.	-	0	Name=XP_015174255.1;ID=cds-XP_015174255.1;Dbxref=GeneID:107065257%2CGenbank:XP_015174255.1;Parent=rna-XM_015318769.1
NW_015148988.1	Gnomon	CDS	1688758	1689229	.	-	0	Name=XP_015174255.1;ID=cds-XP_015174255.1;Dbxref=GeneID:107065257%2CGenbank:XP_015174255.1;Parent=rna-XM_015318769.1
NW_015148988.1	Gnomon	CDS	1688511	1688684	.	-	0	Name=XP_015174255.1;ID=cds-XP_015174255.1;Dbxref=GeneID:107065257%2CGenbank:XP_015174255.1;Parent=rna-XM_015318769.1
NW_015148988.1	Gnomon	exon	2421093	2421304	.	+	.	ID=exon-XM_015318722.1-8;Dbxref=GeneID:107065230%2CGenbank:XM_015318722.1;Parent=rna-XM_015318722.1
NW_015148988.1	Gnomon	exon	2421405	2421612	.	+	.	ID=exon-XM_015318722.1-9;Dbxref=GeneID:107065230%2CGenbank:XM_015318722.1;Parent=rna-XM_015318722.1
NW_015148988.1	Gnomon	exon	2417333	2417779	.	+	.	ID=exon-XM_015318722.1-1;Dbxref=GeneID:107065230%2CGenbank:XM_015318722.1;Parent=rna-XM_015318722.1
NW_015148988.1	Gnomon	exon	2418289	2418382	.	+	.	ID=exon-XM_015318722.1-2;Dbxref=GeneID:107065230%2CGenbank:XM_015318722.1;Parent=rna-XM_015318722.1
NW_015148988.1	Gnomon	exon	2419817	2419877	.	+	.	ID=exon-XM_015318722.1-3;Dbxref=GeneID:107065230%2CGenbank:XM_015318722.1;Parent=rna-XM_015318722.1
NW_015148988.1	Gnomon	exon	2419960	2420061	.	+	.	ID=exon-XM_015318722.1-4;Dbxref=GeneID:107065230%2CGenbank:XM_015318722.1;Parent=rna-XM_015318722.1
NW_015148988.1	Gnomon	exon	2420340	2420432	.	+	.	ID=exon-XM_015318722.1-5;Dbxref=GeneID:107065230%2CGenbank:XM_015318722.1;Parent=rna-XM_015318722.1
NW_015148988.1	Gnomon	exon	2420674	2420851	.	+	.	ID=exon-XM_015318722.1-6;Dbxref=GeneID:107065230%2CGenbank:XM_015318722.1;Parent=rna-XM_015318722.1
NW_015148988.1	Gnomon	exon	2420935	2420961	.	+	.	ID=exon-XM_015318722.1-7;Dbxref=GeneID:107065230%2CGenbank:XM_015318722.1;Parent=rna-XM_015318722.1
NW_015148988.1	Gnomon	mRNA	189939	194196	.	+	.	Name=XM_015318744.1;ID=rna-XM_015318744.1;Dbxref=GeneID:107065241%2CGenbank:XM_015318744.1;Parent=gene-LOC107065241
NW_015148988.1	Gnomon	exon	1689337	1689533	.	-	.	ID=exon-XM_015318769.1-3;Dbxref=GeneID:107065257%2CGenbank:XM_015318769.1;Parent=rna-XM_015318769.1
NW_015148988.1	Gnomon	exon	1688758	1689229	.	-	.	ID=exon-XM_015318769.1-4;Dbxref=GeneID:107065257%2CGenbank:XM_015318769.1;Parent=rna-XM_015318769.1
NW_015148988.1	Gnomon	exon	1689806	1689953	.	-	.	ID=exon-XM_015318769.1-1;Dbxref=GeneID:107065257%2CGenbank:XM_015318769.1;Parent=rna-XM_015318769.1
NW_015148988.1	Gnomon	exon	1689629	1689746	.	-	.	ID=exon-XM_015318769.1-2;Dbxref=GeneID:107065257%2CGenbank:XM_015318769.1;Parent=rna-XM_015318769.1
NW_015148988.1	Gnomon	CDS	1686956	1687057	.	-	0	Name=XP_015174256.1;ID=cds-XP_015174256.1;Dbxref=GeneID:107065258%2CGenbank:XP_015174256.1;Parent=rna-XM_015318770.1
NW_015148988.1	Gnomon	CDS	1686003	1686212	.	-	0	Name=XP_015174256.1;ID=cds-XP_015174256.1;Dbxref=GeneID:107065258%2CGenbank:XP_015174256.1;Parent=rna-XM_015318770.1
NW_015148988.1	Gnomon	CDS	1685663	1685926	.	-	0	Name=XP_015174256.1;ID=cds-XP_015174256.1;Dbxref=GeneID:107065258%2CGenbank:XP_015174256.1;Parent=rna-XM_015318770.1
NW_015148988.1	Gnomon	CDS	1685407	1685579	.	-	0	Name=XP_015174256.1;ID=cds-XP_015174256.1;Dbxref=GeneID:107065258%2CGenbank:XP_015174256.1;Parent=rna-XM_015318770.1
NW_015148988.1	Gnomon	CDS	1685190	1685297	.	-	0	Name=XP_015174256.1;ID=cds-XP_015174256.1;Dbxref=GeneID:107065258%2CGenbank:XP_015174256.1;Parent=rna-XM_015318770.1
NW_015148988.1	Gnomon	CDS	1685033	1685105	.	-	0	Name=XP_015174256.1;ID=cds-XP_015174256.1;Dbxref=GeneID:107065258%2CGenbank:XP_015174256.1;Parent=rna-XM_015318770.1
NW_015148988.1	Gnomon	exon	1688456	1688684	.	-	.	ID=exon-XM_015318769.1-5;Dbxref=GeneID:107065257%2CGenbank:XM_015318769.1;Parent=rna-XM_015318769.1
NW_015148988.1	RefSeq	region	1	2453237	.	+	.	Name=Unknown;ID=NW_015148988.1:1..2453237;Dbxref=taxon:743375
NW_015148988.1	Gnomon	exon	176870	177097	.	+	.	ID=exon-XM_015318869.1-17;Dbxref=GeneID:107065298%2CGenbank:XM_015318869.1;Parent=rna-XM_015318869.1
NW_015148988.1	Gnomon	exon	177379	177750	.	+	.	ID=exon-XM_015318869.1-18;Dbxref=GeneID:107065298%2CGenbank:XM_015318869.1;Parent=rna-XM_015318869.1
NW_015148988.1	Gnomon	exon	176264	176465	.	+	.	ID=exon-XM_015318869.1-15;Dbxref=GeneID:107065298%2CGenbank:XM_015318869.1;Parent=rna-XM_015318869.1
NW_015148988.1	Gnomon	exon	176541	176790	.	+	.	ID=exon-XM_015318869.1-16;Dbxref=GeneID:107065298%2CGenbank:XM_015318869.1;Parent=rna-XM_015318869.1
NW_015148988.1	Gnomon	exon	172718	172958	.	+	.	ID=exon-XM_015318869.1-10;Dbxref=GeneID:107065298%2CGenbank:XM_015318869.1;Parent=rna-XM_015318869.1
NW_015148988.1	Gnomon	exon	173969	174969	.	+	.	ID=exon-XM_015318869.1-13;Dbxref=GeneID:107065298%2CGenbank:XM_015318869.1;Parent=rna-XM_015318869.1
NW_015148988.1	Gnomon	exon	175052	175836	.	+	.	ID=exon-XM_015318869.1-14;Dbxref=GeneID:107065298%2CGenbank:XM_015318869.1;Parent=rna-XM_015318869.1
NW_015148988.1	Gnomon	exon	173033	173261	.	+	.	ID=exon-XM_015318869.1-11;Dbxref=GeneID:107065298%2CGenbank:XM_015318869.1;Parent=rna-XM_015318869.1
NW_015148988.1	Gnomon	exon	173345	173787	.	+	.	ID=exon-XM_015318869.1-12;Dbxref=GeneID:107065298%2CGenbank:XM_015318869.1;Parent=rna-XM_015318869.1
NW_015148988.1	Gnomon	CDS	2206025	2206045	.	+	0	Name=XP_015174398.1;ID=cds-XP_015174398.1;Dbxref=GeneID:107065323%2CGenbank:XP_015174398.1;Parent=rna-XM_015318912.1
NW_015148988.1	Gnomon	CDS	2206212	2206455	.	+	0	Name=XP_015174398.1;ID=cds-XP_015174398.1;Dbxref=GeneID:107065323%2CGenbank:XP_015174398.1;Parent=rna-XM_015318912.1
NW_015148988.1	Gnomon	CDS	2206567	2206787	.	+	0	Name=XP_015174398.1;ID=cds-XP_015174398.1;Dbxref=GeneID:107065323%2CGenbank:XP_015174398.1;Parent=rna-XM_015318912.1
NW_015148988.1	Gnomon	CDS	2206861	2207077	.	+	0	Name=XP_015174398.1;ID=cds-XP_015174398.1;Dbxref=GeneID:107065323%2CGenbank:XP_015174398.1;Parent=rna-XM_015318912.1
NW_015148988.1	Gnomon	CDS	2207169	2207299	.	+	0	Name=XP_015174398.1;ID=cds-XP_015174398.1;Dbxref=GeneID:107065323%2CGenbank:XP_015174398.1;Parent=rna-XM_015318912.1
NW_015148988.1	Gnomon	CDS	2207376	2207650	.	+	0	Name=XP_015174398.1;ID=cds-XP_015174398.1;Dbxref=GeneID:107065323%2CGenbank:XP_015174398.1;Parent=rna-XM_015318912.1
NW_015148988.1	Gnomon	CDS	2207736	2207760	.	+	0	Name=XP_015174398.1;ID=cds-XP_015174398.1;Dbxref=GeneID:107065323%2CGenbank:XP_015174398.1;Parent=rna-XM_015318912.1
NW_015148988.1	Gnomon	CDS	708438	708473	.	-	0	Name=XP_015174408.1;ID=cds-XP_015174408.1;Dbxref=GeneID:107065330%2CGenbank:XP_015174408.1;Parent=rna-XM_015318922.1
NW_015148988.1	Gnomon	CDS	707906	708340	.	-	0	Name=XP_015174408.1;ID=cds-XP_015174408.1;Dbxref=GeneID:107065330%2CGenbank:XP_015174408.1;Parent=rna-XM_015318922.1
NW_015148988.1	Gnomon	CDS	707544	707696	.	-	0	Name=XP_015174408.1;ID=cds-XP_015174408.1;Dbxref=GeneID:107065330%2CGenbank:XP_015174408.1;Parent=rna-XM_015318922.1
NW_015148988.1	Gnomon	CDS	697316	697333	.	-	0	Name=XP_015174408.1;ID=cds-XP_015174408.1;Dbxref=GeneID:107065330%2CGenbank:XP_015174408.1;Parent=rna-XM_015318922.1
NW_015148988.1	Gnomon	exon	1723597	1723996	.	-	.	ID=exon-XM_015318828.1-10;Dbxref=GeneID:107065283%2CGenbank:XM_015318828.1;Parent=rna-XM_015318828.1
NW_015148988.1	Gnomon	mRNA	195771	198919	.	+	.	Name=XM_015318748.1;ID=rna-XM_015318748.1;Dbxref=GeneID:107065242%2CGenbank:XM_015318748.1;Parent=gene-LOC107065242
NW_015148988.1	Gnomon	CDS	1690725	1690909	.	+	0	Name=XP_015174252.1;ID=cds-XP_015174252.1;Dbxref=GeneID:107065255%2CGenbank:XP_015174252.1;Parent=rna-XM_015318766.1
NW_015148988.1	Gnomon	CDS	1691151	1691226	.	+	0	Name=XP_015174252.1;ID=cds-XP_015174252.1;Dbxref=GeneID:107065255%2CGenbank:XP_015174252.1;Parent=rna-XM_015318766.1
NW_015148988.1	Gnomon	CDS	1691305	1691705	.	+	0	Name=XP_015174252.1;ID=cds-XP_015174252.1;Dbxref=GeneID:107065255%2CGenbank:XP_015174252.1;Parent=rna-XM_015318766.1
NW_015148988.1	Gnomon	CDS	1691927	1694026	.	+	0	Name=XP_015174252.1;ID=cds-XP_015174252.1;Dbxref=GeneID:107065255%2CGenbank:XP_015174252.1;Parent=rna-XM_015318766.1
NW_015148988.1	Gnomon	CDS	1694179	1694487	.	+	0	Name=XP_015174252.1;ID=cds-XP_015174252.1;Dbxref=GeneID:107065255%2CGenbank:XP_015174252.1;Parent=rna-XM_015318766.1
NW_015148988.1	Gnomon	CDS	1694575	1694911	.	+	0	Name=XP_015174252.1;ID=cds-XP_015174252.1;Dbxref=GeneID:107065255%2CGenbank:XP_015174252.1;Parent=rna-XM_015318766.1
NW_015148988.1	Gnomon	CDS	1695005	1695171	.	+	0	Name=XP_015174252.1;ID=cds-XP_015174252.1;Dbxref=GeneID:107065255%2CGenbank:XP_015174252.1;Parent=rna-XM_015318766.1
NW_015148988.1	Gnomon	CDS	1695253	1695536	.	+	0	Name=XP_015174252.1;ID=cds-XP_015174252.1;Dbxref=GeneID:107065255%2CGenbank:XP_015174252.1;Parent=rna-XM_015318766.1
NW_015148988.1	Gnomon	CDS	1695627	1695735	.	+	0	Name=XP_015174252.1;ID=cds-XP_015174252.1;Dbxref=GeneID:107065255%2CGenbank:XP_015174252.1;Parent=rna-XM_015318766.1
NW_015148988.1	Gnomon	CDS	1695810	1695915	.	+	0	Name=XP_015174252.1;ID=cds-XP_015174252.1;Dbxref=GeneID:107065255%2CGenbank:XP_015174252.1;Parent=rna-XM_015318766.1
NW_015148988.1	Gnomon	mRNA	195771	198919	.	+	.	Name=XM_015318747.1;ID=rna-XM_015318747.1;Dbxref=GeneID:107065242%2CGenbank:XM_015318747.1;Parent=gene-LOC107065242
NW_015148988.1	Gnomon	exon	901565	901928	.	+	.	ID=exon-XM_015318842.1-25;Dbxref=GeneID:107065288%2CGenbank:XM_015318842.1;Parent=rna-XM_015318842.1
NW_015148988.1	Gnomon	exon	900174	900376	.	+	.	ID=exon-XM_015318842.1-21;Dbxref=GeneID:107065288%2CGenbank:XM_015318842.1;Parent=rna-XM_015318842.1
NW_015148988.1	Gnomon	exon	900450	900642	.	+	.	ID=exon-XM_015318842.1-22;Dbxref=GeneID:107065288%2CGenbank:XM_015318842.1;Parent=rna-XM_015318842.1
NW_015148988.1	Gnomon	exon	900713	900975	.	+	.	ID=exon-XM_015318842.1-23;Dbxref=GeneID:107065288%2CGenbank:XM_015318842.1;Parent=rna-XM_015318842.1
NW_015148988.1	Gnomon	exon	901100	901264	.	+	.	ID=exon-XM_015318842.1-24;Dbxref=GeneID:107065288%2CGenbank:XM_015318842.1;Parent=rna-XM_015318842.1
NW_015148988.1	Gnomon	exon	899959	900045	.	+	.	ID=exon-XM_015318842.1-20;Dbxref=GeneID:107065288%2CGenbank:XM_015318842.1;Parent=rna-XM_015318842.1
NW_015148988.1	Gnomon	exon	896036	896227	.	+	.	ID=exon-XM_015318842.1-14;Dbxref=GeneID:107065288%2CGenbank:XM_015318842.1;Parent=rna-XM_015318842.1
NW_015148988.1	Gnomon	exon	896301	898389	.	+	.	ID=exon-XM_015318842.1-15;Dbxref=GeneID:107065288%2CGenbank:XM_015318842.1;Parent=rna-XM_015318842.1
NW_015148988.1	Gnomon	exon	898480	898620	.	+	.	ID=exon-XM_015318842.1-16;Dbxref=GeneID:107065288%2CGenbank:XM_015318842.1;Parent=rna-XM_015318842.1
NW_015148988.1	Gnomon	exon	898696	898954	.	+	.	ID=exon-XM_015318842.1-17;Dbxref=GeneID:107065288%2CGenbank:XM_015318842.1;Parent=rna-XM_015318842.1
NW_015148988.1	Gnomon	exon	893367	894244	.	+	.	ID=exon-XM_015318842.1-10;Dbxref=GeneID:107065288%2CGenbank:XM_015318842.1;Parent=rna-XM_015318842.1
NW_015148988.1	Gnomon	exon	894368	894669	.	+	.	ID=exon-XM_015318842.1-11;Dbxref=GeneID:107065288%2CGenbank:XM_015318842.1;Parent=rna-XM_015318842.1
NW_015148988.1	Gnomon	exon	894752	895313	.	+	.	ID=exon-XM_015318842.1-12;Dbxref=GeneID:107065288%2CGenbank:XM_015318842.1;Parent=rna-XM_015318842.1
NW_015148988.1	Gnomon	exon	895414	895962	.	+	.	ID=exon-XM_015318842.1-13;Dbxref=GeneID:107065288%2CGenbank:XM_015318842.1;Parent=rna-XM_015318842.1
NW_015148988.1	Gnomon	exon	899037	899155	.	+	.	ID=exon-XM_015318842.1-18;Dbxref=GeneID:107065288%2CGenbank:XM_015318842.1;Parent=rna-XM_015318842.1
NW_015148988.1	Gnomon	exon	899231	899344	.	+	.	ID=exon-XM_015318842.1-19;Dbxref=GeneID:107065288%2CGenbank:XM_015318842.1;Parent=rna-XM_015318842.1
NW_015148988.1	Gnomon	CDS	1171633	1171776	.	-	0	Name=XP_015174159.1;ID=cds-XP_015174159.1;Dbxref=GeneID:107065210%2CGenbank:XP_015174159.1;Parent=rna-XM_015318673.1
NW_015148988.1	Gnomon	CDS	1171415	1171527	.	-	0	Name=XP_015174159.1;ID=cds-XP_015174159.1;Dbxref=GeneID:107065210%2CGenbank:XP_015174159.1;Parent=rna-XM_015318673.1
NW_015148988.1	Gnomon	CDS	1171120	1171330	.	-	0	Name=XP_015174159.1;ID=cds-XP_015174159.1;Dbxref=GeneID:107065210%2CGenbank:XP_015174159.1;Parent=rna-XM_015318673.1
NW_015148988.1	Gnomon	CDS	1170548	1171036	.	-	0	Name=XP_015174159.1;ID=cds-XP_015174159.1;Dbxref=GeneID:107065210%2CGenbank:XP_015174159.1;Parent=rna-XM_015318673.1
NW_015148988.1	Gnomon	mRNA	887351	901928	.	+	.	Name=XM_015318841.1;ID=rna-XM_015318841.1;Dbxref=GeneID:107065288%2CGenbank:XM_015318841.1;Parent=gene-LOC107065288
NW_015148988.1	Gnomon	exon	195339	195598	.	+	.	ID=exon-XM_015318746.1-1;Dbxref=GeneID:107065242%2CGenbank:XM_015318746.1;Parent=rna-XM_015318746.1
NW_015148988.1	Gnomon	exon	196887	197734	.	+	.	ID=exon-XM_015318746.1-4;Dbxref=GeneID:107065242%2CGenbank:XM_015318746.1;Parent=rna-XM_015318746.1
NW_015148988.1	Gnomon	exon	197823	198919	.	+	.	ID=exon-XM_015318746.1-5;Dbxref=GeneID:107065242%2CGenbank:XM_015318746.1;Parent=rna-XM_015318746.1
NW_015148988.1	Gnomon	exon	195716	195920	.	+	.	ID=exon-XM_015318746.1-2;Dbxref=GeneID:107065242%2CGenbank:XM_015318746.1;Parent=rna-XM_015318746.1
NW_015148988.1	Gnomon	exon	196362	196602	.	+	.	ID=exon-XM_015318746.1-3;Dbxref=GeneID:107065242%2CGenbank:XM_015318746.1;Parent=rna-XM_015318746.1
NW_015148988.1	Gnomon	exon	1685663	1685926	.	-	.	ID=exon-XM_015318770.1-3;Dbxref=GeneID:107065258%2CGenbank:XM_015318770.1;Parent=rna-XM_015318770.1
NW_015148988.1	Gnomon	exon	1685407	1685579	.	-	.	ID=exon-XM_015318770.1-4;Dbxref=GeneID:107065258%2CGenbank:XM_015318770.1;Parent=rna-XM_015318770.1
NW_015148988.1	Gnomon	exon	1685190	1685297	.	-	.	ID=exon-XM_015318770.1-5;Dbxref=GeneID:107065258%2CGenbank:XM_015318770.1;Parent=rna-XM_015318770.1
NW_015148988.1	Gnomon	exon	1684398	1685105	.	-	.	ID=exon-XM_015318770.1-6;Dbxref=GeneID:107065258%2CGenbank:XM_015318770.1;Parent=rna-XM_015318770.1
NW_015148988.1	Gnomon	exon	1686956	1687228	.	-	.	ID=exon-XM_015318770.1-1;Dbxref=GeneID:107065258%2CGenbank:XM_015318770.1;Parent=rna-XM_015318770.1
NW_015148988.1	Gnomon	exon	1686003	1686212	.	-	.	ID=exon-XM_015318770.1-2;Dbxref=GeneID:107065258%2CGenbank:XM_015318770.1;Parent=rna-XM_015318770.1
NW_015148988.1	Gnomon	CDS	1700087	1700094	.	+	0	Name=XP_015174399.1;ID=cds-XP_015174399.1;Dbxref=GeneID:107065324%2CGenbank:XP_015174399.1;Parent=rna-XM_015318913.1
NW_015148988.1	Gnomon	CDS	1700176	1700331	.	+	0	Name=XP_015174399.1;ID=cds-XP_015174399.1;Dbxref=GeneID:107065324%2CGenbank:XP_015174399.1;Parent=rna-XM_015318913.1
NW_015148988.1	Gnomon	CDS	1700526	1700677	.	+	0	Name=XP_015174399.1;ID=cds-XP_015174399.1;Dbxref=GeneID:107065324%2CGenbank:XP_015174399.1;Parent=rna-XM_015318913.1
NW_015148988.1	Gnomon	CDS	1700754	1700864	.	+	0	Name=XP_015174399.1;ID=cds-XP_015174399.1;Dbxref=GeneID:107065324%2CGenbank:XP_015174399.1;Parent=rna-XM_015318913.1
NW_015148988.1	Gnomon	CDS	1700940	1701047	.	+	0	Name=XP_015174399.1;ID=cds-XP_015174399.1;Dbxref=GeneID:107065324%2CGenbank:XP_015174399.1;Parent=rna-XM_015318913.1
NW_015148988.1	Gnomon	CDS	1701120	1701233	.	+	0	Name=XP_015174399.1;ID=cds-XP_015174399.1;Dbxref=GeneID:107065324%2CGenbank:XP_015174399.1;Parent=rna-XM_015318913.1
NW_015148988.1	Gnomon	CDS	1701311	1702151	.	+	0	Name=XP_015174399.1;ID=cds-XP_015174399.1;Dbxref=GeneID:107065324%2CGenbank:XP_015174399.1;Parent=rna-XM_015318913.1
NW_015148988.1	Gnomon	CDS	1702228	1702747	.	+	0	Name=XP_015174399.1;ID=cds-XP_015174399.1;Dbxref=GeneID:107065324%2CGenbank:XP_015174399.1;Parent=rna-XM_015318913.1
NW_015148988.1	Gnomon	CDS	1702822	1703135	.	+	0	Name=XP_015174399.1;ID=cds-XP_015174399.1;Dbxref=GeneID:107065324%2CGenbank:XP_015174399.1;Parent=rna-XM_015318913.1
NW_015148988.1	Gnomon	CDS	1703215	1703425	.	+	0	Name=XP_015174399.1;ID=cds-XP_015174399.1;Dbxref=GeneID:107065324%2CGenbank:XP_015174399.1;Parent=rna-XM_015318913.1
NW_015148988.1	Gnomon	CDS	1703559	1703710	.	+	0	Name=XP_015174399.1;ID=cds-XP_015174399.1;Dbxref=GeneID:107065324%2CGenbank:XP_015174399.1;Parent=rna-XM_015318913.1
NW_015148988.1	Gnomon	CDS	1703794	1703930	.	+	0	Name=XP_015174399.1;ID=cds-XP_015174399.1;Dbxref=GeneID:107065324%2CGenbank:XP_015174399.1;Parent=rna-XM_015318913.1
NW_015148988.1	Gnomon	CDS	1704005	1704250	.	+	0	Name=XP_015174399.1;ID=cds-XP_015174399.1;Dbxref=GeneID:107065324%2CGenbank:XP_015174399.1;Parent=rna-XM_015318913.1
NW_015148988.1	Gnomon	CDS	1704341	1704544	.	+	0	Name=XP_015174399.1;ID=cds-XP_015174399.1;Dbxref=GeneID:107065324%2CGenbank:XP_015174399.1;Parent=rna-XM_015318913.1
NW_015148988.1	Gnomon	CDS	1704643	1704871	.	+	0	Name=XP_015174399.1;ID=cds-XP_015174399.1;Dbxref=GeneID:107065324%2CGenbank:XP_015174399.1;Parent=rna-XM_015318913.1
NW_015148988.1	Gnomon	CDS	1704939	1705035	.	+	0	Name=XP_015174399.1;ID=cds-XP_015174399.1;Dbxref=GeneID:107065324%2CGenbank:XP_015174399.1;Parent=rna-XM_015318913.1
NW_015148988.1	Gnomon	CDS	1396625	1396747	.	+	0	Name=XP_015174409.1;ID=cds-XP_015174409.1;Dbxref=GeneID:107065332%2CGenbank:XP_015174409.1;Parent=rna-XM_015318923.1
NW_015148988.1	Gnomon	CDS	1396881	1397012	.	+	0	Name=XP_015174409.1;ID=cds-XP_015174409.1;Dbxref=GeneID:107065332%2CGenbank:XP_015174409.1;Parent=rna-XM_015318923.1
NW_015148988.1	Gnomon	CDS	1397135	1397302	.	+	0	Name=XP_015174409.1;ID=cds-XP_015174409.1;Dbxref=GeneID:107065332%2CGenbank:XP_015174409.1;Parent=rna-XM_015318923.1
NW_015148988.1	Gnomon	CDS	1397392	1397499	.	+	0	Name=XP_015174409.1;ID=cds-XP_015174409.1;Dbxref=GeneID:107065332%2CGenbank:XP_015174409.1;Parent=rna-XM_015318923.1
NW_015148988.1	Gnomon	exon	670976	671009	.	+	.	ID=exon-XM_015318808.1-12;Dbxref=GeneID:107065277%2CGenbank:XM_015318808.1;Parent=rna-XM_015318808.1
NW_015148988.1	Gnomon	exon	673639	673731	.	+	.	ID=exon-XM_015318808.1-13;Dbxref=GeneID:107065277%2CGenbank:XM_015318808.1;Parent=rna-XM_015318808.1
NW_015148988.1	Gnomon	exon	674248	674464	.	+	.	ID=exon-XM_015318808.1-14;Dbxref=GeneID:107065277%2CGenbank:XM_015318808.1;Parent=rna-XM_015318808.1
NW_015148988.1	Gnomon	exon	674674	674815	.	+	.	ID=exon-XM_015318808.1-15;Dbxref=GeneID:107065277%2CGenbank:XM_015318808.1;Parent=rna-XM_015318808.1
NW_015148988.1	Gnomon	exon	675367	675673	.	+	.	ID=exon-XM_015318808.1-16;Dbxref=GeneID:107065277%2CGenbank:XM_015318808.1;Parent=rna-XM_015318808.1
NW_015148988.1	Gnomon	CDS	1689806	1689818	.	-	0	Name=XP_015174253.1;ID=cds-XP_015174253.1;Dbxref=GeneID:107065257%2CGenbank:XP_015174253.1;Parent=rna-XM_015318767.1
NW_015148988.1	Gnomon	CDS	1689629	1689732	.	-	0	Name=XP_015174253.1;ID=cds-XP_015174253.1;Dbxref=GeneID:107065257%2CGenbank:XP_015174253.1;Parent=rna-XM_015318767.1
NW_015148988.1	Gnomon	CDS	1689337	1689533	.	-	0	Name=XP_015174253.1;ID=cds-XP_015174253.1;Dbxref=GeneID:107065257%2CGenbank:XP_015174253.1;Parent=rna-XM_015318767.1
NW_015148988.1	Gnomon	CDS	1688758	1689229	.	-	0	Name=XP_015174253.1;ID=cds-XP_015174253.1;Dbxref=GeneID:107065257%2CGenbank:XP_015174253.1;Parent=rna-XM_015318767.1
NW_015148988.1	Gnomon	CDS	1688511	1688684	.	-	0	Name=XP_015174253.1;ID=cds-XP_015174253.1;Dbxref=GeneID:107065257%2CGenbank:XP_015174253.1;Parent=rna-XM_015318767.1
NW_015148988.1	Gnomon	exon	665825	666053	.	+	.	ID=exon-XM_015318808.1-10;Dbxref=GeneID:107065277%2CGenbank:XM_015318808.1;Parent=rna-XM_015318808.1
NW_015148988.1	Gnomon	exon	667295	667512	.	+	.	ID=exon-XM_015318808.1-11;Dbxref=GeneID:107065277%2CGenbank:XM_015318808.1;Parent=rna-XM_015318808.1
NW_015148988.1	tRNAscan-SE	gene	877616	877688	.	-	.	Name=Trnar-ucu;ID=gene-Trnar-ucu;Dbxref=GeneID:107063598
NW_015148988.1	Gnomon	mRNA	195339	198919	.	+	.	Name=XM_015318746.1;ID=rna-XM_015318746.1;Dbxref=GeneID:107065242%2CGenbank:XM_015318746.1;Parent=gene-LOC107065242
NW_015148988.1	Gnomon	lnc_RNA	1697745	1698230	.	+	.	Name=XR_001475591.1;ID=rna-XR_001475591.1;Dbxref=GeneID:107065260%2CGenbank:XR_001475591.1;Parent=gene-LOC107065260
NW_015148988.1	Gnomon	mRNA	887350	902447	.	+	.	Name=XM_015318840.1;ID=rna-XM_015318840.1;Dbxref=GeneID:107065288%2CGenbank:XM_015318840.1;Parent=gene-LOC107065288
NW_015148988.1	Gnomon	exon	1350191	1350708	.	-	.	ID=exon-XM_015318694.1-1;Dbxref=GeneID:107065216%2CGenbank:XM_015318694.1;Parent=rna-XM_015318694.1
NW_015148988.1	Gnomon	exon	1334152	1334307	.	-	.	ID=exon-XM_015318694.1-2;Dbxref=GeneID:107065216%2CGenbank:XM_015318694.1;Parent=rna-XM_015318694.1
NW_015148988.1	Gnomon	exon	2377559	2377917	.	-	.	ID=exon-XM_015318910.1-7;Dbxref=GeneID:107065321%2CGenbank:XM_015318910.1;Parent=rna-XM_015318910.1
NW_015148988.1	Gnomon	exon	1332112	1332211	.	-	.	ID=exon-XM_015318694.1-3;Dbxref=GeneID:107065216%2CGenbank:XM_015318694.1;Parent=rna-XM_015318694.1
NW_015148988.1	Gnomon	exon	2377283	2377439	.	-	.	ID=exon-XM_015318910.1-8;Dbxref=GeneID:107065321%2CGenbank:XM_015318910.1;Parent=rna-XM_015318910.1
NW_015148988.1	Gnomon	exon	1327293	1327372	.	-	.	ID=exon-XM_015318694.1-4;Dbxref=GeneID:107065216%2CGenbank:XM_015318694.1;Parent=rna-XM_015318694.1
NW_015148988.1	Gnomon	exon	2377062	2377193	.	-	.	ID=exon-XM_015318910.1-9;Dbxref=GeneID:107065321%2CGenbank:XM_015318910.1;Parent=rna-XM_015318910.1
NW_015148988.1	Gnomon	exon	1326396	1326475	.	-	.	ID=exon-XM_015318694.1-5;Dbxref=GeneID:107065216%2CGenbank:XM_015318694.1;Parent=rna-XM_015318694.1
NW_015148988.1	Gnomon	exon	1325836	1326076	.	-	.	ID=exon-XM_015318694.1-6;Dbxref=GeneID:107065216%2CGenbank:XM_015318694.1;Parent=rna-XM_015318694.1
NW_015148988.1	Gnomon	exon	1325303	1325578	.	-	.	ID=exon-XM_015318694.1-7;Dbxref=GeneID:107065216%2CGenbank:XM_015318694.1;Parent=rna-XM_015318694.1
NW_015148988.1	Gnomon	exon	1325019	1325184	.	-	.	ID=exon-XM_015318694.1-8;Dbxref=GeneID:107065216%2CGenbank:XM_015318694.1;Parent=rna-XM_015318694.1
NW_015148988.1	Gnomon	exon	1324584	1324856	.	-	.	ID=exon-XM_015318694.1-9;Dbxref=GeneID:107065216%2CGenbank:XM_015318694.1;Parent=rna-XM_015318694.1
NW_015148988.1	Gnomon	exon	2378733	2378877	.	-	.	ID=exon-XM_015318910.1-3;Dbxref=GeneID:107065321%2CGenbank:XM_015318910.1;Parent=rna-XM_015318910.1
NW_015148988.1	Gnomon	exon	2378498	2378627	.	-	.	ID=exon-XM_015318910.1-4;Dbxref=GeneID:107065321%2CGenbank:XM_015318910.1;Parent=rna-XM_015318910.1
NW_015148988.1	Gnomon	exon	2378269	2378434	.	-	.	ID=exon-XM_015318910.1-5;Dbxref=GeneID:107065321%2CGenbank:XM_015318910.1;Parent=rna-XM_015318910.1
NW_015148988.1	Gnomon	exon	2378007	2378187	.	-	.	ID=exon-XM_015318910.1-6;Dbxref=GeneID:107065321%2CGenbank:XM_015318910.1;Parent=rna-XM_015318910.1
NW_015148988.1	Gnomon	exon	2379274	2379996	.	-	.	ID=exon-XM_015318910.1-1;Dbxref=GeneID:107065321%2CGenbank:XM_015318910.1;Parent=rna-XM_015318910.1
NW_015148988.1	Gnomon	exon	2378948	2379066	.	-	.	ID=exon-XM_015318910.1-2;Dbxref=GeneID:107065321%2CGenbank:XM_015318910.1;Parent=rna-XM_015318910.1
NW_015148988.1	Gnomon	exon	200633	200763	.	-	.	ID=exon-XR_001475587.1-5;Dbxref=GeneID:107065244%2CGenbank:XR_001475587.1;Parent=rna-XR_001475587.1
NW_015148988.1	Gnomon	exon	202113	202402	.	-	.	ID=exon-XR_001475587.1-1;Dbxref=GeneID:107065244%2CGenbank:XR_001475587.1;Parent=rna-XR_001475587.1
NW_015148988.1	Gnomon	exon	201838	201955	.	-	.	ID=exon-XR_001475587.1-2;Dbxref=GeneID:107065244%2CGenbank:XR_001475587.1;Parent=rna-XR_001475587.1
NW_015148988.1	Gnomon	exon	201398	201715	.	-	.	ID=exon-XR_001475587.1-3;Dbxref=GeneID:107065244%2CGenbank:XR_001475587.1;Parent=rna-XR_001475587.1
NW_015148988.1	Gnomon	exon	200987	201212	.	-	.	ID=exon-XR_001475587.1-4;Dbxref=GeneID:107065244%2CGenbank:XR_001475587.1;Parent=rna-XR_001475587.1
NW_015148988.1	Gnomon	CDS	169547	169623	.	+	0	Name=XP_015174352.1;ID=cds-XP_015174352.1;Dbxref=GeneID:107065298%2CGenbank:XP_015174352.1;Parent=rna-XM_015318866.1
NW_015148988.1	Gnomon	CDS	170115	170191	.	+	0	Name=XP_015174352.1;ID=cds-XP_015174352.1;Dbxref=GeneID:107065298%2CGenbank:XP_015174352.1;Parent=rna-XM_015318866.1
NW_015148988.1	Gnomon	CDS	170605	170818	.	+	0	Name=XP_015174352.1;ID=cds-XP_015174352.1;Dbxref=GeneID:107065298%2CGenbank:XP_015174352.1;Parent=rna-XM_015318866.1
NW_015148988.1	Gnomon	CDS	171182	171316	.	+	0	Name=XP_015174352.1;ID=cds-XP_015174352.1;Dbxref=GeneID:107065298%2CGenbank:XP_015174352.1;Parent=rna-XM_015318866.1
NW_015148988.1	Gnomon	CDS	171463	171492	.	+	0	Name=XP_015174352.1;ID=cds-XP_015174352.1;Dbxref=GeneID:107065298%2CGenbank:XP_015174352.1;Parent=rna-XM_015318866.1
NW_015148988.1	Gnomon	CDS	171589	171670	.	+	0	Name=XP_015174352.1;ID=cds-XP_015174352.1;Dbxref=GeneID:107065298%2CGenbank:XP_015174352.1;Parent=rna-XM_015318866.1
NW_015148988.1	Gnomon	CDS	172239	172433	.	+	0	Name=XP_015174352.1;ID=cds-XP_015174352.1;Dbxref=GeneID:107065298%2CGenbank:XP_015174352.1;Parent=rna-XM_015318866.1
NW_015148988.1	Gnomon	CDS	172517	172651	.	+	0	Name=XP_015174352.1;ID=cds-XP_015174352.1;Dbxref=GeneID:107065298%2CGenbank:XP_015174352.1;Parent=rna-XM_015318866.1
NW_015148988.1	Gnomon	CDS	172718	172958	.	+	0	Name=XP_015174352.1;ID=cds-XP_015174352.1;Dbxref=GeneID:107065298%2CGenbank:XP_015174352.1;Parent=rna-XM_015318866.1
NW_015148988.1	Gnomon	CDS	173033	173261	.	+	0	Name=XP_015174352.1;ID=cds-XP_015174352.1;Dbxref=GeneID:107065298%2CGenbank:XP_015174352.1;Parent=rna-XM_015318866.1
NW_015148988.1	Gnomon	CDS	173345	173787	.	+	0	Name=XP_015174352.1;ID=cds-XP_015174352.1;Dbxref=GeneID:107065298%2CGenbank:XP_015174352.1;Parent=rna-XM_015318866.1
NW_015148988.1	Gnomon	CDS	173969	174969	.	+	0	Name=XP_015174352.1;ID=cds-XP_015174352.1;Dbxref=GeneID:107065298%2CGenbank:XP_015174352.1;Parent=rna-XM_015318866.1
NW_015148988.1	Gnomon	CDS	175052	175836	.	+	0	Name=XP_015174352.1;ID=cds-XP_015174352.1;Dbxref=GeneID:107065298%2CGenbank:XP_015174352.1;Parent=rna-XM_015318866.1
NW_015148988.1	Gnomon	CDS	176150	176465	.	+	0	Name=XP_015174352.1;ID=cds-XP_015174352.1;Dbxref=GeneID:107065298%2CGenbank:XP_015174352.1;Parent=rna-XM_015318866.1
NW_015148988.1	Gnomon	CDS	176541	176790	.	+	0	Name=XP_015174352.1;ID=cds-XP_015174352.1;Dbxref=GeneID:107065298%2CGenbank:XP_015174352.1;Parent=rna-XM_015318866.1
NW_015148988.1	Gnomon	CDS	176870	177097	.	+	0	Name=XP_015174352.1;ID=cds-XP_015174352.1;Dbxref=GeneID:107065298%2CGenbank:XP_015174352.1;Parent=rna-XM_015318866.1
NW_015148988.1	Gnomon	CDS	177379	177584	.	+	0	Name=XP_015174352.1;ID=cds-XP_015174352.1;Dbxref=GeneID:107065298%2CGenbank:XP_015174352.1;Parent=rna-XM_015318866.1
NW_015148988.1	Gnomon	CDS	920078	920093	.	+	0	Name=XP_015174259.1;ID=cds-XP_015174259.1;Dbxref=GeneID:107065261%2CGenbank:XP_015174259.1;Parent=rna-XM_015318773.1
NW_015148988.1	Gnomon	CDS	920196	920578	.	+	0	Name=XP_015174259.1;ID=cds-XP_015174259.1;Dbxref=GeneID:107065261%2CGenbank:XP_015174259.1;Parent=rna-XM_015318773.1
NW_015148988.1	Gnomon	CDS	920650	920775	.	+	0	Name=XP_015174259.1;ID=cds-XP_015174259.1;Dbxref=GeneID:107065261%2CGenbank:XP_015174259.1;Parent=rna-XM_015318773.1
NW_015148988.1	Gnomon	CDS	920886	921001	.	+	0	Name=XP_015174259.1;ID=cds-XP_015174259.1;Dbxref=GeneID:107065261%2CGenbank:XP_015174259.1;Parent=rna-XM_015318773.1
NW_015148988.1	Gnomon	CDS	957695	957837	.	+	0	Name=XP_015174259.1;ID=cds-XP_015174259.1;Dbxref=GeneID:107065261%2CGenbank:XP_015174259.1;Parent=rna-XM_015318773.1
NW_015148988.1	Gnomon	CDS	958785	959302	.	+	0	Name=XP_015174259.1;ID=cds-XP_015174259.1;Dbxref=GeneID:107065261%2CGenbank:XP_015174259.1;Parent=rna-XM_015318773.1
NW_015148988.1	Gnomon	CDS	962485	962619	.	+	0	Name=XP_015174259.1;ID=cds-XP_015174259.1;Dbxref=GeneID:107065261%2CGenbank:XP_015174259.1;Parent=rna-XM_015318773.1
NW_015148988.1	Gnomon	CDS	963832	963990	.	+	0	Name=XP_015174259.1;ID=cds-XP_015174259.1;Dbxref=GeneID:107065261%2CGenbank:XP_015174259.1;Parent=rna-XM_015318773.1
NW_015148988.1	Gnomon	CDS	964660	964824	.	+	0	Name=XP_015174259.1;ID=cds-XP_015174259.1;Dbxref=GeneID:107065261%2CGenbank:XP_015174259.1;Parent=rna-XM_015318773.1
NW_015148988.1	Gnomon	CDS	965355	965583	.	+	0	Name=XP_015174259.1;ID=cds-XP_015174259.1;Dbxref=GeneID:107065261%2CGenbank:XP_015174259.1;Parent=rna-XM_015318773.1
NW_015148988.1	Gnomon	CDS	965803	966104	.	+	0	Name=XP_015174259.1;ID=cds-XP_015174259.1;Dbxref=GeneID:107065261%2CGenbank:XP_015174259.1;Parent=rna-XM_015318773.1
NW_015148988.1	Gnomon	CDS	966229	966453	.	+	0	Name=XP_015174259.1;ID=cds-XP_015174259.1;Dbxref=GeneID:107065261%2CGenbank:XP_015174259.1;Parent=rna-XM_015318773.1
NW_015148988.1	Gnomon	CDS	966538	966711	.	+	0	Name=XP_015174259.1;ID=cds-XP_015174259.1;Dbxref=GeneID:107065261%2CGenbank:XP_015174259.1;Parent=rna-XM_015318773.1
NW_015148988.1	Gnomon	CDS	966835	966996	.	+	0	Name=XP_015174259.1;ID=cds-XP_015174259.1;Dbxref=GeneID:107065261%2CGenbank:XP_015174259.1;Parent=rna-XM_015318773.1
NW_015148988.1	Gnomon	CDS	967081	967323	.	+	0	Name=XP_015174259.1;ID=cds-XP_015174259.1;Dbxref=GeneID:107065261%2CGenbank:XP_015174259.1;Parent=rna-XM_015318773.1
NW_015148988.1	Gnomon	CDS	967705	967935	.	+	0	Name=XP_015174259.1;ID=cds-XP_015174259.1;Dbxref=GeneID:107065261%2CGenbank:XP_015174259.1;Parent=rna-XM_015318773.1
NW_015148988.1	Gnomon	CDS	979472	979580	.	+	0	Name=XP_015174259.1;ID=cds-XP_015174259.1;Dbxref=GeneID:107065261%2CGenbank:XP_015174259.1;Parent=rna-XM_015318773.1
NW_015148988.1	Gnomon	CDS	979674	981915	.	+	0	Name=XP_015174259.1;ID=cds-XP_015174259.1;Dbxref=GeneID:107065261%2CGenbank:XP_015174259.1;Parent=rna-XM_015318773.1
NW_015148988.1	Gnomon	CDS	988670	990038	.	+	0	Name=XP_015174259.1;ID=cds-XP_015174259.1;Dbxref=GeneID:107065261%2CGenbank:XP_015174259.1;Parent=rna-XM_015318773.1
NW_015148988.1	Gnomon	CDS	992806	992910	.	+	0	Name=XP_015174259.1;ID=cds-XP_015174259.1;Dbxref=GeneID:107065261%2CGenbank:XP_015174259.1;Parent=rna-XM_015318773.1
NW_015148988.1	Gnomon	CDS	994071	994196	.	+	0	Name=XP_015174259.1;ID=cds-XP_015174259.1;Dbxref=GeneID:107065261%2CGenbank:XP_015174259.1;Parent=rna-XM_015318773.1
NW_015148988.1	Gnomon	CDS	999623	999772	.	+	0	Name=XP_015174259.1;ID=cds-XP_015174259.1;Dbxref=GeneID:107065261%2CGenbank:XP_015174259.1;Parent=rna-XM_015318773.1
NW_015148988.1	Gnomon	CDS	1000030	1000121	.	+	0	Name=XP_015174259.1;ID=cds-XP_015174259.1;Dbxref=GeneID:107065261%2CGenbank:XP_015174259.1;Parent=rna-XM_015318773.1
NW_015148988.1	Gnomon	CDS	1000613	1000826	.	+	0	Name=XP_015174259.1;ID=cds-XP_015174259.1;Dbxref=GeneID:107065261%2CGenbank:XP_015174259.1;Parent=rna-XM_015318773.1
NW_015148988.1	Gnomon	CDS	1001080	1001170	.	+	0	Name=XP_015174259.1;ID=cds-XP_015174259.1;Dbxref=GeneID:107065261%2CGenbank:XP_015174259.1;Parent=rna-XM_015318773.1
NW_015148988.1	Gnomon	CDS	1001521	1001717	.	+	0	Name=XP_015174259.1;ID=cds-XP_015174259.1;Dbxref=GeneID:107065261%2CGenbank:XP_015174259.1;Parent=rna-XM_015318773.1
NW_015148988.1	Gnomon	CDS	1004371	1004465	.	+	0	Name=XP_015174259.1;ID=cds-XP_015174259.1;Dbxref=GeneID:107065261%2CGenbank:XP_015174259.1;Parent=rna-XM_015318773.1
NW_015148988.1	Gnomon	CDS	1004700	1004766	.	+	0	Name=XP_015174259.1;ID=cds-XP_015174259.1;Dbxref=GeneID:107065261%2CGenbank:XP_015174259.1;Parent=rna-XM_015318773.1
NW_015148988.1	Gnomon	CDS	1004934	1004984	.	+	0	Name=XP_015174259.1;ID=cds-XP_015174259.1;Dbxref=GeneID:107065261%2CGenbank:XP_015174259.1;Parent=rna-XM_015318773.1
NW_015148988.1	Gnomon	CDS	1005084	1005185	.	+	0	Name=XP_015174259.1;ID=cds-XP_015174259.1;Dbxref=GeneID:107065261%2CGenbank:XP_015174259.1;Parent=rna-XM_015318773.1
NW_015148988.1	Gnomon	CDS	1005739	1005810	.	+	0	Name=XP_015174259.1;ID=cds-XP_015174259.1;Dbxref=GeneID:107065261%2CGenbank:XP_015174259.1;Parent=rna-XM_015318773.1
NW_015148988.1	Gnomon	CDS	1006019	1006139	.	+	0	Name=XP_015174259.1;ID=cds-XP_015174259.1;Dbxref=GeneID:107065261%2CGenbank:XP_015174259.1;Parent=rna-XM_015318773.1
NW_015148988.1	Gnomon	CDS	1006253	1006410	.	+	0	Name=XP_015174259.1;ID=cds-XP_015174259.1;Dbxref=GeneID:107065261%2CGenbank:XP_015174259.1;Parent=rna-XM_015318773.1
NW_015148988.1	Gnomon	CDS	1006778	1006933	.	+	0	Name=XP_015174259.1;ID=cds-XP_015174259.1;Dbxref=GeneID:107065261%2CGenbank:XP_015174259.1;Parent=rna-XM_015318773.1
NW_015148988.1	Gnomon	CDS	1007034	1007168	.	+	0	Name=XP_015174259.1;ID=cds-XP_015174259.1;Dbxref=GeneID:107065261%2CGenbank:XP_015174259.1;Parent=rna-XM_015318773.1
NW_015148988.1	Gnomon	CDS	1007764	1007934	.	+	0	Name=XP_015174259.1;ID=cds-XP_015174259.1;Dbxref=GeneID:107065261%2CGenbank:XP_015174259.1;Parent=rna-XM_015318773.1
NW_015148988.1	Gnomon	mRNA	887351	901928	.	+	.	Name=XM_015318843.1;ID=rna-XM_015318843.1;Dbxref=GeneID:107065288%2CGenbank:XM_015318843.1;Parent=gene-LOC107065288
NW_015148988.1	Gnomon	exon	1783754	1784012	.	+	.	ID=exon-XM_015318917.1-11;Dbxref=GeneID:107065327%2CGenbank:XM_015318917.1;Parent=rna-XM_015318917.1
NW_015148988.1	Gnomon	exon	1785737	1786191	.	+	.	ID=exon-XM_015318917.1-12;Dbxref=GeneID:107065327%2CGenbank:XM_015318917.1;Parent=rna-XM_015318917.1
NW_015148988.1	Gnomon	exon	1783354	1783479	.	+	.	ID=exon-XM_015318917.1-10;Dbxref=GeneID:107065327%2CGenbank:XM_015318917.1;Parent=rna-XM_015318917.1
NW_015148988.1	Gnomon	exon	2376847	2376964	.	-	.	ID=exon-XM_015318910.1-10;Dbxref=GeneID:107065321%2CGenbank:XM_015318910.1;Parent=rna-XM_015318910.1
NW_015148988.1	Gnomon	exon	2376606	2376760	.	-	.	ID=exon-XM_015318910.1-11;Dbxref=GeneID:107065321%2CGenbank:XM_015318910.1;Parent=rna-XM_015318910.1
NW_015148988.1	Gnomon	exon	2376239	2376520	.	-	.	ID=exon-XM_015318910.1-12;Dbxref=GeneID:107065321%2CGenbank:XM_015318910.1;Parent=rna-XM_015318910.1
NW_015148988.1	Gnomon	exon	892974	893015	.	+	.	ID=exon-XM_015318845.1-8;Dbxref=GeneID:107065288%2CGenbank:XM_015318845.1;Parent=rna-XM_015318845.1
NW_015148988.1	Gnomon	exon	893186	893259	.	+	.	ID=exon-XM_015318845.1-9;Dbxref=GeneID:107065288%2CGenbank:XM_015318845.1;Parent=rna-XM_015318845.1
NW_015148988.1	Gnomon	exon	891875	892252	.	+	.	ID=exon-XM_015318845.1-6;Dbxref=GeneID:107065288%2CGenbank:XM_015318845.1;Parent=rna-XM_015318845.1
NW_015148988.1	Gnomon	exon	892667	892853	.	+	.	ID=exon-XM_015318845.1-7;Dbxref=GeneID:107065288%2CGenbank:XM_015318845.1;Parent=rna-XM_015318845.1
NW_015148988.1	Gnomon	exon	887350	887513	.	+	.	ID=exon-XM_015318845.1-1;Dbxref=GeneID:107065288%2CGenbank:XM_015318845.1;Parent=rna-XM_015318845.1
NW_015148988.1	Gnomon	exon	890554	891229	.	+	.	ID=exon-XM_015318845.1-4;Dbxref=GeneID:107065288%2CGenbank:XM_015318845.1;Parent=rna-XM_015318845.1
NW_015148988.1	Gnomon	exon	891320	891587	.	+	.	ID=exon-XM_015318845.1-5;Dbxref=GeneID:107065288%2CGenbank:XM_015318845.1;Parent=rna-XM_015318845.1
NW_015148988.1	Gnomon	exon	889735	890050	.	+	.	ID=exon-XM_015318845.1-2;Dbxref=GeneID:107065288%2CGenbank:XM_015318845.1;Parent=rna-XM_015318845.1
NW_015148988.1	Gnomon	exon	890232	890450	.	+	.	ID=exon-XM_015318845.1-3;Dbxref=GeneID:107065288%2CGenbank:XM_015318845.1;Parent=rna-XM_015318845.1
NW_015148988.1	Gnomon	exon	1698745	1699432	.	-	.	ID=exon-XM_015318771.1-1;Dbxref=GeneID:107065259%2CGenbank:XM_015318771.1;Parent=rna-XM_015318771.1
NW_015148988.1	Gnomon	exon	1697632	1697818	.	-	.	ID=exon-XM_015318771.1-4;Dbxref=GeneID:107065259%2CGenbank:XM_015318771.1;Parent=rna-XM_015318771.1
NW_015148988.1	Gnomon	exon	1697396	1697491	.	-	.	ID=exon-XM_015318771.1-5;Dbxref=GeneID:107065259%2CGenbank:XM_015318771.1;Parent=rna-XM_015318771.1
NW_015148988.1	Gnomon	exon	1698147	1698515	.	-	.	ID=exon-XM_015318771.1-2;Dbxref=GeneID:107065259%2CGenbank:XM_015318771.1;Parent=rna-XM_015318771.1
NW_015148988.1	Gnomon	exon	1697927	1698061	.	-	.	ID=exon-XM_015318771.1-3;Dbxref=GeneID:107065259%2CGenbank:XM_015318771.1;Parent=rna-XM_015318771.1
NW_015148988.1	Gnomon	exon	1697208	1697308	.	-	.	ID=exon-XM_015318771.1-6;Dbxref=GeneID:107065259%2CGenbank:XM_015318771.1;Parent=rna-XM_015318771.1
NW_015148988.1	Gnomon	exon	1697024	1697139	.	-	.	ID=exon-XM_015318771.1-7;Dbxref=GeneID:107065259%2CGenbank:XM_015318771.1;Parent=rna-XM_015318771.1
NW_015148988.1	Gnomon	exon	1167484	1167536	.	+	.	ID=exon-XM_015318669.1-1;Dbxref=GeneID:107065207%2CGenbank:XM_015318669.1;Parent=rna-XM_015318669.1
NW_015148988.1	Gnomon	exon	1168141	1168579	.	+	.	ID=exon-XM_015318669.1-2;Dbxref=GeneID:107065207%2CGenbank:XM_015318669.1;Parent=rna-XM_015318669.1
NW_015148988.1	Gnomon	exon	1168888	1169028	.	+	.	ID=exon-XM_015318669.1-3;Dbxref=GeneID:107065207%2CGenbank:XM_015318669.1;Parent=rna-XM_015318669.1
NW_015148988.1	Gnomon	exon	1169130	1169316	.	+	.	ID=exon-XM_015318669.1-4;Dbxref=GeneID:107065207%2CGenbank:XM_015318669.1;Parent=rna-XM_015318669.1
NW_015148988.1	Gnomon	exon	1169395	1169738	.	+	.	ID=exon-XM_015318669.1-5;Dbxref=GeneID:107065207%2CGenbank:XM_015318669.1;Parent=rna-XM_015318669.1
NW_015148988.1	Gnomon	CDS	169547	169623	.	+	0	Name=XP_015174353.1;ID=cds-XP_015174353.1;Dbxref=GeneID:107065298%2CGenbank:XP_015174353.1;Parent=rna-XM_015318867.1
NW_015148988.1	Gnomon	CDS	170115	170191	.	+	0	Name=XP_015174353.1;ID=cds-XP_015174353.1;Dbxref=GeneID:107065298%2CGenbank:XP_015174353.1;Parent=rna-XM_015318867.1
NW_015148988.1	Gnomon	CDS	170605	170818	.	+	0	Name=XP_015174353.1;ID=cds-XP_015174353.1;Dbxref=GeneID:107065298%2CGenbank:XP_015174353.1;Parent=rna-XM_015318867.1
NW_015148988.1	Gnomon	CDS	171182	171316	.	+	0	Name=XP_015174353.1;ID=cds-XP_015174353.1;Dbxref=GeneID:107065298%2CGenbank:XP_015174353.1;Parent=rna-XM_015318867.1
NW_015148988.1	Gnomon	CDS	171463	171492	.	+	0	Name=XP_015174353.1;ID=cds-XP_015174353.1;Dbxref=GeneID:107065298%2CGenbank:XP_015174353.1;Parent=rna-XM_015318867.1
NW_015148988.1	Gnomon	CDS	171589	171670	.	+	0	Name=XP_015174353.1;ID=cds-XP_015174353.1;Dbxref=GeneID:107065298%2CGenbank:XP_015174353.1;Parent=rna-XM_015318867.1
NW_015148988.1	Gnomon	CDS	172239	172433	.	+	0	Name=XP_015174353.1;ID=cds-XP_015174353.1;Dbxref=GeneID:107065298%2CGenbank:XP_015174353.1;Parent=rna-XM_015318867.1
NW_015148988.1	Gnomon	CDS	172517	172651	.	+	0	Name=XP_015174353.1;ID=cds-XP_015174353.1;Dbxref=GeneID:107065298%2CGenbank:XP_015174353.1;Parent=rna-XM_015318867.1
NW_015148988.1	Gnomon	CDS	172718	172958	.	+	0	Name=XP_015174353.1;ID=cds-XP_015174353.1;Dbxref=GeneID:107065298%2CGenbank:XP_015174353.1;Parent=rna-XM_015318867.1
NW_015148988.1	Gnomon	CDS	173033	173261	.	+	0	Name=XP_015174353.1;ID=cds-XP_015174353.1;Dbxref=GeneID:107065298%2CGenbank:XP_015174353.1;Parent=rna-XM_015318867.1
NW_015148988.1	Gnomon	CDS	173345	173787	.	+	0	Name=XP_015174353.1;ID=cds-XP_015174353.1;Dbxref=GeneID:107065298%2CGenbank:XP_015174353.1;Parent=rna-XM_015318867.1
NW_015148988.1	Gnomon	CDS	173969	174969	.	+	0	Name=XP_015174353.1;ID=cds-XP_015174353.1;Dbxref=GeneID:107065298%2CGenbank:XP_015174353.1;Parent=rna-XM_015318867.1
NW_015148988.1	Gnomon	CDS	175052	175836	.	+	0	Name=XP_015174353.1;ID=cds-XP_015174353.1;Dbxref=GeneID:107065298%2CGenbank:XP_015174353.1;Parent=rna-XM_015318867.1
NW_015148988.1	Gnomon	CDS	176150	176465	.	+	0	Name=XP_015174353.1;ID=cds-XP_015174353.1;Dbxref=GeneID:107065298%2CGenbank:XP_015174353.1;Parent=rna-XM_015318867.1
NW_015148988.1	Gnomon	CDS	176541	176790	.	+	0	Name=XP_015174353.1;ID=cds-XP_015174353.1;Dbxref=GeneID:107065298%2CGenbank:XP_015174353.1;Parent=rna-XM_015318867.1
NW_015148988.1	Gnomon	CDS	176870	177097	.	+	0	Name=XP_015174353.1;ID=cds-XP_015174353.1;Dbxref=GeneID:107065298%2CGenbank:XP_015174353.1;Parent=rna-XM_015318867.1
NW_015148988.1	Gnomon	CDS	177379	177584	.	+	0	Name=XP_015174353.1;ID=cds-XP_015174353.1;Dbxref=GeneID:107065298%2CGenbank:XP_015174353.1;Parent=rna-XM_015318867.1
NW_015148988.1	Gnomon	mRNA	195771	198919	.	+	.	Name=XM_015318749.1;ID=rna-XM_015318749.1;Dbxref=GeneID:107065242%2CGenbank:XM_015318749.1;Parent=gene-LOC107065242
NW_015148988.1	Gnomon	CDS	169547	169623	.	+	0	Name=XP_015174354.1;ID=cds-XP_015174354.1;Dbxref=GeneID:107065298%2CGenbank:XP_015174354.1;Parent=rna-XM_015318868.1
NW_015148988.1	Gnomon	CDS	170115	170191	.	+	0	Name=XP_015174354.1;ID=cds-XP_015174354.1;Dbxref=GeneID:107065298%2CGenbank:XP_015174354.1;Parent=rna-XM_015318868.1
NW_015148988.1	Gnomon	CDS	170605	170818	.	+	0	Name=XP_015174354.1;ID=cds-XP_015174354.1;Dbxref=GeneID:107065298%2CGenbank:XP_015174354.1;Parent=rna-XM_015318868.1
NW_015148988.1	Gnomon	CDS	171182	171316	.	+	0	Name=XP_015174354.1;ID=cds-XP_015174354.1;Dbxref=GeneID:107065298%2CGenbank:XP_015174354.1;Parent=rna-XM_015318868.1
NW_015148988.1	Gnomon	CDS	171463	171492	.	+	0	Name=XP_015174354.1;ID=cds-XP_015174354.1;Dbxref=GeneID:107065298%2CGenbank:XP_015174354.1;Parent=rna-XM_015318868.1
NW_015148988.1	Gnomon	CDS	171589	171670	.	+	0	Name=XP_015174354.1;ID=cds-XP_015174354.1;Dbxref=GeneID:107065298%2CGenbank:XP_015174354.1;Parent=rna-XM_015318868.1
NW_015148988.1	Gnomon	CDS	172239	172433	.	+	0	Name=XP_015174354.1;ID=cds-XP_015174354.1;Dbxref=GeneID:107065298%2CGenbank:XP_015174354.1;Parent=rna-XM_015318868.1
NW_015148988.1	Gnomon	CDS	172517	172651	.	+	0	Name=XP_015174354.1;ID=cds-XP_015174354.1;Dbxref=GeneID:107065298%2CGenbank:XP_015174354.1;Parent=rna-XM_015318868.1
NW_015148988.1	Gnomon	CDS	172718	172958	.	+	0	Name=XP_015174354.1;ID=cds-XP_015174354.1;Dbxref=GeneID:107065298%2CGenbank:XP_015174354.1;Parent=rna-XM_015318868.1
NW_015148988.1	Gnomon	CDS	173033	173261	.	+	0	Name=XP_015174354.1;ID=cds-XP_015174354.1;Dbxref=GeneID:107065298%2CGenbank:XP_015174354.1;Parent=rna-XM_015318868.1
NW_015148988.1	Gnomon	CDS	173345	173787	.	+	0	Name=XP_015174354.1;ID=cds-XP_015174354.1;Dbxref=GeneID:107065298%2CGenbank:XP_015174354.1;Parent=rna-XM_015318868.1
NW_015148988.1	Gnomon	CDS	173969	174969	.	+	0	Name=XP_015174354.1;ID=cds-XP_015174354.1;Dbxref=GeneID:107065298%2CGenbank:XP_015174354.1;Parent=rna-XM_015318868.1
NW_015148988.1	Gnomon	CDS	175052	175836	.	+	0	Name=XP_015174354.1;ID=cds-XP_015174354.1;Dbxref=GeneID:107065298%2CGenbank:XP_015174354.1;Parent=rna-XM_015318868.1
NW_015148988.1	Gnomon	CDS	176150	176465	.	+	0	Name=XP_015174354.1;ID=cds-XP_015174354.1;Dbxref=GeneID:107065298%2CGenbank:XP_015174354.1;Parent=rna-XM_015318868.1
NW_015148988.1	Gnomon	CDS	176541	176790	.	+	0	Name=XP_015174354.1;ID=cds-XP_015174354.1;Dbxref=GeneID:107065298%2CGenbank:XP_015174354.1;Parent=rna-XM_015318868.1
NW_015148988.1	Gnomon	CDS	176870	177097	.	+	0	Name=XP_015174354.1;ID=cds-XP_015174354.1;Dbxref=GeneID:107065298%2CGenbank:XP_015174354.1;Parent=rna-XM_015318868.1
NW_015148988.1	Gnomon	CDS	177379	177584	.	+	0	Name=XP_015174354.1;ID=cds-XP_015174354.1;Dbxref=GeneID:107065298%2CGenbank:XP_015174354.1;Parent=rna-XM_015318868.1
NW_015148988.1	Gnomon	mRNA	887350	901928	.	+	.	Name=XM_015318842.1;ID=rna-XM_015318842.1;Dbxref=GeneID:107065288%2CGenbank:XM_015318842.1;Parent=gene-LOC107065288
NW_015148988.1	Gnomon	exon	1350191	1350708	.	-	.	ID=exon-XM_015318693.1-1;Dbxref=GeneID:107065216%2CGenbank:XM_015318693.1;Parent=rna-XM_015318693.1
NW_015148988.1	Gnomon	exon	1334152	1334307	.	-	.	ID=exon-XM_015318693.1-2;Dbxref=GeneID:107065216%2CGenbank:XM_015318693.1;Parent=rna-XM_015318693.1
NW_015148988.1	Gnomon	exon	1326396	1326475	.	-	.	ID=exon-XM_015318693.1-5;Dbxref=GeneID:107065216%2CGenbank:XM_015318693.1;Parent=rna-XM_015318693.1
NW_015148988.1	Gnomon	exon	1325836	1326076	.	-	.	ID=exon-XM_015318693.1-6;Dbxref=GeneID:107065216%2CGenbank:XM_015318693.1;Parent=rna-XM_015318693.1
NW_015148988.1	Gnomon	exon	1332112	1332211	.	-	.	ID=exon-XM_015318693.1-3;Dbxref=GeneID:107065216%2CGenbank:XM_015318693.1;Parent=rna-XM_015318693.1
NW_015148988.1	Gnomon	exon	1327293	1327372	.	-	.	ID=exon-XM_015318693.1-4;Dbxref=GeneID:107065216%2CGenbank:XM_015318693.1;Parent=rna-XM_015318693.1
NW_015148988.1	Gnomon	exon	1324584	1324892	.	-	.	ID=exon-XM_015318693.1-9;Dbxref=GeneID:107065216%2CGenbank:XM_015318693.1;Parent=rna-XM_015318693.1
NW_015148988.1	Gnomon	exon	1325303	1325578	.	-	.	ID=exon-XM_015318693.1-7;Dbxref=GeneID:107065216%2CGenbank:XM_015318693.1;Parent=rna-XM_015318693.1
NW_015148988.1	Gnomon	exon	1325019	1325184	.	-	.	ID=exon-XM_015318693.1-8;Dbxref=GeneID:107065216%2CGenbank:XM_015318693.1;Parent=rna-XM_015318693.1
NW_015148988.1	Gnomon	exon	2403262	2403276	.	+	.	ID=exon-XM_015318719.1-10;Dbxref=GeneID:107065227%2CGenbank:XM_015318719.1;Parent=rna-XM_015318719.1
NW_015148988.1	Gnomon	exon	2404354	2404502	.	+	.	ID=exon-XM_015318719.1-11;Dbxref=GeneID:107065227%2CGenbank:XM_015318719.1;Parent=rna-XM_015318719.1
NW_015148988.1	Gnomon	exon	2408145	2408624	.	+	.	ID=exon-XM_015318719.1-12;Dbxref=GeneID:107065227%2CGenbank:XM_015318719.1;Parent=rna-XM_015318719.1
NW_015148988.1	Gnomon	exon	148128	148390	.	-	.	ID=exon-XM_015318911.1-1;Dbxref=GeneID:107065322%2CGenbank:XM_015318911.1;Parent=rna-XM_015318911.1
NW_015148988.1	Gnomon	exon	145827	146086	.	-	.	ID=exon-XM_015318911.1-4;Dbxref=GeneID:107065322%2CGenbank:XM_015318911.1;Parent=rna-XM_015318911.1
NW_015148988.1	Gnomon	exon	147058	147632	.	-	.	ID=exon-XM_015318911.1-2;Dbxref=GeneID:107065322%2CGenbank:XM_015318911.1;Parent=rna-XM_015318911.1
NW_015148988.1	Gnomon	exon	146322	146618	.	-	.	ID=exon-XM_015318911.1-3;Dbxref=GeneID:107065322%2CGenbank:XM_015318911.1;Parent=rna-XM_015318911.1
NW_015148988.1	Gnomon	exon	170115	170191	.	+	.	ID=exon-XM_015318868.1-3;Dbxref=GeneID:107065298%2CGenbank:XM_015318868.1;Parent=rna-XM_015318868.1
NW_015148988.1	Gnomon	exon	170605	170818	.	+	.	ID=exon-XM_015318868.1-4;Dbxref=GeneID:107065298%2CGenbank:XM_015318868.1;Parent=rna-XM_015318868.1
NW_015148988.1	Gnomon	exon	156333	156351	.	+	.	ID=exon-XM_015318868.1-1;Dbxref=GeneID:107065298%2CGenbank:XM_015318868.1;Parent=rna-XM_015318868.1
NW_015148988.1	Gnomon	exon	169326	169623	.	+	.	ID=exon-XM_015318868.1-2;Dbxref=GeneID:107065298%2CGenbank:XM_015318868.1;Parent=rna-XM_015318868.1
NW_015148988.1	Gnomon	exon	172517	172651	.	+	.	ID=exon-XM_015318868.1-9;Dbxref=GeneID:107065298%2CGenbank:XM_015318868.1;Parent=rna-XM_015318868.1
NW_015148988.1	Gnomon	exon	171589	171670	.	+	.	ID=exon-XM_015318868.1-7;Dbxref=GeneID:107065298%2CGenbank:XM_015318868.1;Parent=rna-XM_015318868.1
NW_015148988.1	Gnomon	exon	172239	172433	.	+	.	ID=exon-XM_015318868.1-8;Dbxref=GeneID:107065298%2CGenbank:XM_015318868.1;Parent=rna-XM_015318868.1
NW_015148988.1	Gnomon	exon	171182	171316	.	+	.	ID=exon-XM_015318868.1-5;Dbxref=GeneID:107065298%2CGenbank:XM_015318868.1;Parent=rna-XM_015318868.1
NW_015148988.1	Gnomon	exon	171463	171492	.	+	.	ID=exon-XM_015318868.1-6;Dbxref=GeneID:107065298%2CGenbank:XM_015318868.1;Parent=rna-XM_015318868.1
NW_015148988.1	Gnomon	transcript	1704928	1706493	.	-	.	Name=XR_001475594.1;ID=rna-XR_001475594.1;Dbxref=GeneID:107065325%2CGenbank:XR_001475594.1;Parent=gene-LOC107065325
NW_015148988.1	Gnomon	exon	1177901	1178111	.	+	.	ID=exon-XM_015318670.1-8;Dbxref=GeneID:107065209%2CGenbank:XM_015318670.1;Parent=rna-XM_015318670.1
NW_015148988.1	Gnomon	exon	1178198	1178415	.	+	.	ID=exon-XM_015318670.1-9;Dbxref=GeneID:107065209%2CGenbank:XM_015318670.1;Parent=rna-XM_015318670.1
NW_015148988.1	Gnomon	exon	1176968	1177182	.	+	.	ID=exon-XM_015318670.1-6;Dbxref=GeneID:107065209%2CGenbank:XM_015318670.1;Parent=rna-XM_015318670.1
NW_015148988.1	Gnomon	exon	1177271	1177597	.	+	.	ID=exon-XM_015318670.1-7;Dbxref=GeneID:107065209%2CGenbank:XM_015318670.1;Parent=rna-XM_015318670.1
NW_015148988.1	Gnomon	exon	1174808	1175507	.	+	.	ID=exon-XM_015318670.1-4;Dbxref=GeneID:107065209%2CGenbank:XM_015318670.1;Parent=rna-XM_015318670.1
NW_015148988.1	Gnomon	exon	1175928	1176056	.	+	.	ID=exon-XM_015318670.1-5;Dbxref=GeneID:107065209%2CGenbank:XM_015318670.1;Parent=rna-XM_015318670.1
NW_015148988.1	Gnomon	exon	1172177	1172421	.	+	.	ID=exon-XM_015318670.1-2;Dbxref=GeneID:107065209%2CGenbank:XM_015318670.1;Parent=rna-XM_015318670.1
NW_015148988.1	Gnomon	exon	1174413	1174621	.	+	.	ID=exon-XM_015318670.1-3;Dbxref=GeneID:107065209%2CGenbank:XM_015318670.1;Parent=rna-XM_015318670.1
NW_015148988.1	Gnomon	exon	1171975	1172073	.	+	.	ID=exon-XM_015318670.1-1;Dbxref=GeneID:107065209%2CGenbank:XM_015318670.1;Parent=rna-XM_015318670.1
NW_015148988.1	Gnomon	CDS	2103074	2104030	.	-	0	Name=XP_015174350.1;ID=cds-XP_015174350.1;Dbxref=GeneID:107065297%2CGenbank:XP_015174350.1;Parent=rna-XM_015318864.1
NW_015148988.1	Gnomon	CDS	1884439	1884502	.	-	0	Name=XP_015174350.1;ID=cds-XP_015174350.1;Dbxref=GeneID:107065297%2CGenbank:XP_015174350.1;Parent=rna-XM_015318864.1
NW_015148988.1	Gnomon	CDS	1876885	1877062	.	-	0	Name=XP_015174350.1;ID=cds-XP_015174350.1;Dbxref=GeneID:107065297%2CGenbank:XP_015174350.1;Parent=rna-XM_015318864.1
NW_015148988.1	Gnomon	CDS	1875652	1875737	.	-	0	Name=XP_015174350.1;ID=cds-XP_015174350.1;Dbxref=GeneID:107065297%2CGenbank:XP_015174350.1;Parent=rna-XM_015318864.1
NW_015148988.1	Gnomon	CDS	1875299	1875538	.	-	0	Name=XP_015174350.1;ID=cds-XP_015174350.1;Dbxref=GeneID:107065297%2CGenbank:XP_015174350.1;Parent=rna-XM_015318864.1
NW_015148988.1	Gnomon	CDS	1874481	1874998	.	-	0	Name=XP_015174350.1;ID=cds-XP_015174350.1;Dbxref=GeneID:107065297%2CGenbank:XP_015174350.1;Parent=rna-XM_015318864.1
NW_015148988.1	Gnomon	mRNA	887350	901928	.	+	.	Name=XM_015318846.1;ID=rna-XM_015318846.1;Dbxref=GeneID:107065288%2CGenbank:XM_015318846.1;Parent=gene-LOC107065288
NW_015148988.1	Gnomon	mRNA	887350	901928	.	+	.	Name=XM_015318845.1;ID=rna-XM_015318845.1;Dbxref=GeneID:107065288%2CGenbank:XM_015318845.1;Parent=gene-LOC107065288
NW_015148988.1	Gnomon	CDS	1698745	1699365	.	-	0	Name=XP_015174257.1;ID=cds-XP_015174257.1;Dbxref=GeneID:107065259%2CGenbank:XP_015174257.1;Parent=rna-XM_015318771.1
NW_015148988.1	Gnomon	CDS	1698147	1698515	.	-	0	Name=XP_015174257.1;ID=cds-XP_015174257.1;Dbxref=GeneID:107065259%2CGenbank:XP_015174257.1;Parent=rna-XM_015318771.1
NW_015148988.1	Gnomon	CDS	1697927	1698061	.	-	0	Name=XP_015174257.1;ID=cds-XP_015174257.1;Dbxref=GeneID:107065259%2CGenbank:XP_015174257.1;Parent=rna-XM_015318771.1
NW_015148988.1	Gnomon	CDS	1697632	1697818	.	-	0	Name=XP_015174257.1;ID=cds-XP_015174257.1;Dbxref=GeneID:107065259%2CGenbank:XP_015174257.1;Parent=rna-XM_015318771.1
NW_015148988.1	Gnomon	CDS	1697396	1697491	.	-	0	Name=XP_015174257.1;ID=cds-XP_015174257.1;Dbxref=GeneID:107065259%2CGenbank:XP_015174257.1;Parent=rna-XM_015318771.1
NW_015148988.1	Gnomon	CDS	1697208	1697308	.	-	0	Name=XP_015174257.1;ID=cds-XP_015174257.1;Dbxref=GeneID:107065259%2CGenbank:XP_015174257.1;Parent=rna-XM_015318771.1
NW_015148988.1	Gnomon	CDS	1697044	1697139	.	-	0	Name=XP_015174257.1;ID=cds-XP_015174257.1;Dbxref=GeneID:107065259%2CGenbank:XP_015174257.1;Parent=rna-XM_015318771.1
NW_015148988.1	Gnomon	exon	212330	212666	.	-	.	ID=exon-XM_015318754.1-10;Dbxref=GeneID:107065246%2CGenbank:XM_015318754.1;Parent=rna-XM_015318754.1
NW_015148988.1	Gnomon	exon	195771	195855	.	+	.	ID=exon-XM_015318747.1-1;Dbxref=GeneID:107065242%2CGenbank:XM_015318747.1;Parent=rna-XM_015318747.1
NW_015148988.1	Gnomon	exon	195968	196206	.	+	.	ID=exon-XM_015318747.1-2;Dbxref=GeneID:107065242%2CGenbank:XM_015318747.1;Parent=rna-XM_015318747.1
NW_015148988.1	Gnomon	exon	196362	196602	.	+	.	ID=exon-XM_015318747.1-3;Dbxref=GeneID:107065242%2CGenbank:XM_015318747.1;Parent=rna-XM_015318747.1
NW_015148988.1	Gnomon	exon	196887	197734	.	+	.	ID=exon-XM_015318747.1-4;Dbxref=GeneID:107065242%2CGenbank:XM_015318747.1;Parent=rna-XM_015318747.1
NW_015148988.1	Gnomon	exon	197823	198919	.	+	.	ID=exon-XM_015318747.1-5;Dbxref=GeneID:107065242%2CGenbank:XM_015318747.1;Parent=rna-XM_015318747.1
NW_015148988.1	Gnomon	exon	2419960	2420061	.	+	.	ID=exon-XM_015318721.1-3;Dbxref=GeneID:107065230%2CGenbank:XM_015318721.1;Parent=rna-XM_015318721.1
NW_015148988.1	Gnomon	exon	2420340	2420432	.	+	.	ID=exon-XM_015318721.1-4;Dbxref=GeneID:107065230%2CGenbank:XM_015318721.1;Parent=rna-XM_015318721.1
NW_015148988.1	Gnomon	exon	2417333	2417779	.	+	.	ID=exon-XM_015318721.1-1;Dbxref=GeneID:107065230%2CGenbank:XM_015318721.1;Parent=rna-XM_015318721.1
[truncated: 4,099 more rows]
