# Supplementary material for: Prevalent bee venom genes evolved before the aculeate stinger and eusociality
Source: BMC Biol. 2023 Oct 23;21:229. doi: 10.1186/s12915-023-01656-5 (PMC10591384; doi:10.1186/s12915-023-01656-5)
Supplement: Supplementary file 42 — Additional file 42. Gff files of all toxin gene annotations. [file 12915_2023_1656_MOESM42_ESM.zip › AdditionalFile9_ToxinGeneAnnotations/NW_017100279.1._APH.gff_modified_Koludarov_et_al_2021.gff3]

##gff-version 3
##source-version geneious 2020.2.2
##sequence-region	NW_017100279.1	1	1773879
NW_017100279.1	Koludarov_et_al_2021	gene	613613	616595	.	+	.	Name=APH
NW_017100279.1	Gnomon	exon	1253248	1253414	.	-	.	ID=exon-XM_017936026.1-9;Dbxref=GeneID:108573564%2CGenbank:XM_017936026.1;Note=The sequence of the model RefSeq transcript was modified relative to this genomic sequence to represent the inferred CDS: inserted 2 bases in 1 codon;Parent=rna-XM_017936026.1
NW_017100279.1	Gnomon	exon	1253695	1255668	.	-	.	ID=exon-XM_017936026.1-7;Dbxref=GeneID:108573564%2CGenbank:XM_017936026.1;Note=The sequence of the model RefSeq transcript was modified relative to this genomic sequence to represent the inferred CDS: inserted 2 bases in 1 codon;Parent=rna-XM_017936026.1
NW_017100279.1	Gnomon	exon	1253500	1253622	.	-	.	ID=exon-XM_017936026.1-8;Dbxref=GeneID:108573564%2CGenbank:XM_017936026.1;Note=The sequence of the model RefSeq transcript was modified relative to this genomic sequence to represent the inferred CDS: inserted 2 bases in 1 codon;Parent=rna-XM_017936026.1
NW_017100279.1	Gnomon	exon	1257061	1257130	.	-	.	ID=exon-XM_017936026.1-5;Dbxref=GeneID:108573564%2CGenbank:XM_017936026.1;Note=The sequence of the model RefSeq transcript was modified relative to this genomic sequence to represent the inferred CDS: inserted 2 bases in 1 codon;Parent=rna-XM_017936026.1
NW_017100279.1	Gnomon	exon	1256081	1256496	.	-	.	ID=exon-XM_017936026.1-6;Dbxref=GeneID:108573564%2CGenbank:XM_017936026.1;Note=The sequence of the model RefSeq transcript was modified relative to this genomic sequence to represent the inferred CDS: inserted 2 bases in 1 codon;Parent=rna-XM_017936026.1
NW_017100279.1	Gnomon	exon	1258075	1261033	.	-	.	ID=exon-XM_017936026.1-3;Dbxref=GeneID:108573564%2CGenbank:XM_017936026.1;Note=The sequence of the model RefSeq transcript was modified relative to this genomic sequence to represent the inferred CDS: inserted 2 bases in 1 codon;Parent=rna-XM_017936026.1
NW_017100279.1	Gnomon	exon	1257252	1257566	.	-	.	ID=exon-XM_017936026.1-4;Dbxref=GeneID:108573564%2CGenbank:XM_017936026.1;Note=The sequence of the model RefSeq transcript was modified relative to this genomic sequence to represent the inferred CDS: inserted 2 bases in 1 codon;Parent=rna-XM_017936026.1
NW_017100279.1	Gnomon	exon	1262025	1262257	.	-	.	ID=exon-XM_017936026.1-1;Dbxref=GeneID:108573564%2CGenbank:XM_017936026.1;Note=The sequence of the model RefSeq transcript was modified relative to this genomic sequence to represent the inferred CDS: inserted 2 bases in 1 codon;Parent=rna-XM_017936026.1
NW_017100279.1	Gnomon	exon	1261035	1261973	.	-	.	ID=exon-XM_017936026.1-2;Dbxref=GeneID:108573564%2CGenbank:XM_017936026.1;Note=The sequence of the model RefSeq transcript was modified relative to this genomic sequence to represent the inferred CDS: inserted 2 bases in 1 codon;Parent=rna-XM_017936026.1
NW_017100279.1	Gnomon	exon	1640770	1640874	.	+	.	ID=exon-XM_017936003.1-6;Dbxref=GeneID:108573540%2CGenbank:XM_017936003.1;Parent=rna-XM_017936003.1
NW_017100279.1	Gnomon	exon	1641005	1641116	.	+	.	ID=exon-XM_017936003.1-7;Dbxref=GeneID:108573540%2CGenbank:XM_017936003.1;Parent=rna-XM_017936003.1
NW_017100279.1	Gnomon	exon	1640317	1640455	.	+	.	ID=exon-XM_017936003.1-4;Dbxref=GeneID:108573540%2CGenbank:XM_017936003.1;Parent=rna-XM_017936003.1
NW_017100279.1	Gnomon	exon	1640549	1640690	.	+	.	ID=exon-XM_017936003.1-5;Dbxref=GeneID:108573540%2CGenbank:XM_017936003.1;Parent=rna-XM_017936003.1
NW_017100279.1	Gnomon	exon	1641190	1641317	.	+	.	ID=exon-XM_017936003.1-8;Dbxref=GeneID:108573540%2CGenbank:XM_017936003.1;Parent=rna-XM_017936003.1
NW_017100279.1	Gnomon	exon	1641388	1641585	.	+	.	ID=exon-XM_017936003.1-9;Dbxref=GeneID:108573540%2CGenbank:XM_017936003.1;Parent=rna-XM_017936003.1
NW_017100279.1	Gnomon	exon	1639628	1639758	.	+	.	ID=exon-XM_017936003.1-2;Dbxref=GeneID:108573540%2CGenbank:XM_017936003.1;Parent=rna-XM_017936003.1
NW_017100279.1	Gnomon	exon	1640029	1640192	.	+	.	ID=exon-XM_017936003.1-3;Dbxref=GeneID:108573540%2CGenbank:XM_017936003.1;Parent=rna-XM_017936003.1
NW_017100279.1	Gnomon	exon	1639398	1639465	.	+	.	ID=exon-XM_017936003.1-1;Dbxref=GeneID:108573540%2CGenbank:XM_017936003.1;Parent=rna-XM_017936003.1
NW_017100279.1	Gnomon	transcript	687283	696371	.	-	.	Name=XR_001891404.1;ID=rna-XR_001891404.1;Dbxref=GeneID:108573560%2CGenbank:XR_001891404.1;Parent=gene-LOC108573560
NW_017100279.1	Gnomon	exon	1632061	1632214	.	-	.	ID=exon-XM_017936016.1-10;Dbxref=GeneID:108573554%2CGenbank:XM_017936016.1;Parent=rna-XM_017936016.1
NW_017100279.1	Gnomon	exon	1631792	1631976	.	-	.	ID=exon-XM_017936016.1-11;Dbxref=GeneID:108573554%2CGenbank:XM_017936016.1;Parent=rna-XM_017936016.1
NW_017100279.1	Gnomon	exon	1692685	1693264	.	+	.	ID=exon-XM_017936004.1-3;Dbxref=GeneID:108573542%2CGenbank:XM_017936004.1;Parent=rna-XM_017936004.1
NW_017100279.1	RefSeq	cDNA_match	1262025	1262257	.	-	.	ID=b8a3b5d3-b411-40c4-86ed-e57d6a7dc564;Target=XM_017936026.1 1 233
NW_017100279.1	RefSeq	cDNA_match	1258075	1261973	.	-	.	ID=b8a3b5d3-b411-40c4-86ed-e57d6a7dc564;Target=XM_017936026.1 1 233
NW_017100279.1	RefSeq	cDNA_match	1257252	1257566	.	-	.	ID=b8a3b5d3-b411-40c4-86ed-e57d6a7dc564;Target=XM_017936026.1 1 233
NW_017100279.1	RefSeq	cDNA_match	1257061	1257130	.	-	.	ID=b8a3b5d3-b411-40c4-86ed-e57d6a7dc564;Target=XM_017936026.1 1 233
NW_017100279.1	RefSeq	cDNA_match	1256081	1256496	.	-	.	ID=b8a3b5d3-b411-40c4-86ed-e57d6a7dc564;Target=XM_017936026.1 1 233
NW_017100279.1	RefSeq	cDNA_match	1253695	1255668	.	-	.	ID=b8a3b5d3-b411-40c4-86ed-e57d6a7dc564;Target=XM_017936026.1 1 233
NW_017100279.1	RefSeq	cDNA_match	1253500	1253622	.	-	.	ID=b8a3b5d3-b411-40c4-86ed-e57d6a7dc564;Target=XM_017936026.1 1 233
NW_017100279.1	RefSeq	cDNA_match	1253248	1253414	.	-	.	ID=b8a3b5d3-b411-40c4-86ed-e57d6a7dc564;Target=XM_017936026.1 1 233
NW_017100279.1	RefSeq	cDNA_match	1252956	1253170	.	-	.	ID=b8a3b5d3-b411-40c4-86ed-e57d6a7dc564;Target=XM_017936026.1 1 233
NW_017100279.1	RefSeq	cDNA_match	1252340	1252870	.	-	.	ID=b8a3b5d3-b411-40c4-86ed-e57d6a7dc564;Target=XM_017936026.1 1 233
NW_017100279.1	Gnomon	exon	1690312	1690374	.	+	.	ID=exon-XM_017936004.1-1;Dbxref=GeneID:108573542%2CGenbank:XM_017936004.1;Parent=rna-XM_017936004.1
NW_017100279.1	Gnomon	exon	1691434	1691834	.	+	.	ID=exon-XM_017936004.1-2;Dbxref=GeneID:108573542%2CGenbank:XM_017936004.1;Parent=rna-XM_017936004.1
NW_017100279.1	Gnomon	exon	1753865	1754216	.	-	.	ID=exon-XM_017936005.1-1;Dbxref=GeneID:108573543%2CGenbank:XM_017936005.1;Parent=rna-XM_017936005.1
NW_017100279.1	Gnomon	exon	1720657	1721130	.	-	.	ID=exon-XM_017936005.1-6;Dbxref=GeneID:108573543%2CGenbank:XM_017936005.1;Parent=rna-XM_017936005.1
NW_017100279.1	Gnomon	exon	1718054	1719778	.	-	.	ID=exon-XM_017936005.1-7;Dbxref=GeneID:108573543%2CGenbank:XM_017936005.1;Parent=rna-XM_017936005.1
NW_017100279.1	Gnomon	exon	1722107	1722313	.	-	.	ID=exon-XM_017936005.1-4;Dbxref=GeneID:108573543%2CGenbank:XM_017936005.1;Parent=rna-XM_017936005.1
NW_017100279.1	Gnomon	exon	1721291	1721454	.	-	.	ID=exon-XM_017936005.1-5;Dbxref=GeneID:108573543%2CGenbank:XM_017936005.1;Parent=rna-XM_017936005.1
NW_017100279.1	Gnomon	exon	1753547	1753663	.	-	.	ID=exon-XM_017936005.1-2;Dbxref=GeneID:108573543%2CGenbank:XM_017936005.1;Parent=rna-XM_017936005.1
NW_017100279.1	Gnomon	exon	1724576	1725031	.	-	.	ID=exon-XM_017936005.1-3;Dbxref=GeneID:108573543%2CGenbank:XM_017936005.1;Parent=rna-XM_017936005.1
NW_017100279.1	Gnomon	exon	1666435	1666619	.	-	.	ID=exon-XM_017936006.1-5;Dbxref=GeneID:108573544%2CGenbank:XM_017936006.1;Parent=rna-XM_017936006.1
NW_017100279.1	Gnomon	exon	1666206	1666340	.	-	.	ID=exon-XM_017936006.1-6;Dbxref=GeneID:108573544%2CGenbank:XM_017936006.1;Parent=rna-XM_017936006.1
NW_017100279.1	Gnomon	exon	1666010	1666142	.	-	.	ID=exon-XM_017936006.1-7;Dbxref=GeneID:108573544%2CGenbank:XM_017936006.1;Parent=rna-XM_017936006.1
NW_017100279.1	Gnomon	exon	1665602	1665762	.	-	.	ID=exon-XM_017936006.1-8;Dbxref=GeneID:108573544%2CGenbank:XM_017936006.1;Parent=rna-XM_017936006.1
NW_017100279.1	Gnomon	exon	1714379	1714443	.	-	.	ID=exon-XM_017936006.1-1;Dbxref=GeneID:108573544%2CGenbank:XM_017936006.1;Parent=rna-XM_017936006.1
NW_017100279.1	Gnomon	exon	1676836	1676922	.	-	.	ID=exon-XM_017936006.1-2;Dbxref=GeneID:108573544%2CGenbank:XM_017936006.1;Parent=rna-XM_017936006.1
NW_017100279.1	Gnomon	exon	1670224	1670362	.	-	.	ID=exon-XM_017936006.1-3;Dbxref=GeneID:108573544%2CGenbank:XM_017936006.1;Parent=rna-XM_017936006.1
NW_017100279.1	Gnomon	exon	1667834	1668070	.	-	.	ID=exon-XM_017936006.1-4;Dbxref=GeneID:108573544%2CGenbank:XM_017936006.1;Parent=rna-XM_017936006.1
NW_017100279.1	Gnomon	exon	1665362	1665485	.	-	.	ID=exon-XM_017936006.1-9;Dbxref=GeneID:108573544%2CGenbank:XM_017936006.1;Parent=rna-XM_017936006.1
NW_017100279.1	Gnomon	exon	1663248	1663394	.	-	.	ID=exon-XM_017936006.1-16;Dbxref=GeneID:108573544%2CGenbank:XM_017936006.1;Parent=rna-XM_017936006.1
NW_017100279.1	Gnomon	exon	1662826	1663174	.	-	.	ID=exon-XM_017936006.1-17;Dbxref=GeneID:108573544%2CGenbank:XM_017936006.1;Parent=rna-XM_017936006.1
NW_017100279.1	Gnomon	exon	1663762	1663912	.	-	.	ID=exon-XM_017936006.1-14;Dbxref=GeneID:108573544%2CGenbank:XM_017936006.1;Parent=rna-XM_017936006.1
NW_017100279.1	Gnomon	exon	1663474	1663674	.	-	.	ID=exon-XM_017936006.1-15;Dbxref=GeneID:108573544%2CGenbank:XM_017936006.1;Parent=rna-XM_017936006.1
NW_017100279.1	Gnomon	exon	1664263	1664400	.	-	.	ID=exon-XM_017936006.1-12;Dbxref=GeneID:108573544%2CGenbank:XM_017936006.1;Parent=rna-XM_017936006.1
NW_017100279.1	Gnomon	exon	1663976	1664191	.	-	.	ID=exon-XM_017936006.1-13;Dbxref=GeneID:108573544%2CGenbank:XM_017936006.1;Parent=rna-XM_017936006.1
NW_017100279.1	Gnomon	exon	1664921	1665214	.	-	.	ID=exon-XM_017936006.1-10;Dbxref=GeneID:108573544%2CGenbank:XM_017936006.1;Parent=rna-XM_017936006.1
NW_017100279.1	Gnomon	exon	1664614	1664735	.	-	.	ID=exon-XM_017936006.1-11;Dbxref=GeneID:108573544%2CGenbank:XM_017936006.1;Parent=rna-XM_017936006.1
NW_017100279.1	RefSeq	cDNA_match	700513	701026	.	-	.	ID=0e3e6090-0a9d-4597-9bbb-541f04788d7f;Target=XM_017936025.1 1 514
NW_017100279.1	RefSeq	cDNA_match	700089	700379	.	-	.	ID=0e3e6090-0a9d-4597-9bbb-541f04788d7f;Target=XM_017936025.1 1 514
NW_017100279.1	RefSeq	cDNA_match	699451	699996	.	-	.	ID=0e3e6090-0a9d-4597-9bbb-541f04788d7f;Target=XM_017936025.1 1 514
NW_017100279.1	RefSeq	cDNA_match	698608	699003	.	-	.	ID=0e3e6090-0a9d-4597-9bbb-541f04788d7f;Target=XM_017936025.1 1 514
NW_017100279.1	RefSeq	cDNA_match	697830	698273	.	-	.	ID=0e3e6090-0a9d-4597-9bbb-541f04788d7f;Target=XM_017936025.1 1 514
NW_017100279.1	Gnomon	exon	1703539	1703767	.	+	.	ID=exon-XM_017936008.1-1;Dbxref=GeneID:108573545%2CGenbank:XM_017936008.1;Parent=rna-XM_017936008.1
NW_017100279.1	Gnomon	exon	1704098	1704228	.	+	.	ID=exon-XM_017936008.1-2;Dbxref=GeneID:108573545%2CGenbank:XM_017936008.1;Parent=rna-XM_017936008.1
NW_017100279.1	Gnomon	exon	1704377	1704582	.	+	.	ID=exon-XM_017936008.1-3;Dbxref=GeneID:108573545%2CGenbank:XM_017936008.1;Parent=rna-XM_017936008.1
NW_017100279.1	Gnomon	exon	1705915	1706097	.	+	.	ID=exon-XM_017936008.1-4;Dbxref=GeneID:108573545%2CGenbank:XM_017936008.1;Parent=rna-XM_017936008.1
NW_017100279.1	Gnomon	exon	1706223	1706487	.	+	.	ID=exon-XM_017936008.1-5;Dbxref=GeneID:108573545%2CGenbank:XM_017936008.1;Parent=rna-XM_017936008.1
NW_017100279.1	Gnomon	exon	1616417	1616534	.	-	.	ID=exon-XM_017936009.1-4;Dbxref=GeneID:108573546%2CGenbank:XM_017936009.1;Parent=rna-XM_017936009.1
NW_017100279.1	Gnomon	exon	1616183	1616317	.	-	.	ID=exon-XM_017936009.1-5;Dbxref=GeneID:108573546%2CGenbank:XM_017936009.1;Parent=rna-XM_017936009.1
NW_017100279.1	Gnomon	exon	1618410	1618658	.	-	.	ID=exon-XM_017936009.1-2;Dbxref=GeneID:108573546%2CGenbank:XM_017936009.1;Parent=rna-XM_017936009.1
NW_017100279.1	Gnomon	exon	1616780	1617750	.	-	.	ID=exon-XM_017936009.1-3;Dbxref=GeneID:108573546%2CGenbank:XM_017936009.1;Parent=rna-XM_017936009.1
NW_017100279.1	Gnomon	exon	1620334	1620825	.	-	.	ID=exon-XM_017936009.1-1;Dbxref=GeneID:108573546%2CGenbank:XM_017936009.1;Parent=rna-XM_017936009.1
NW_017100279.1	Gnomon	exon	1615339	1615569	.	-	.	ID=exon-XM_017936009.1-8;Dbxref=GeneID:108573546%2CGenbank:XM_017936009.1;Parent=rna-XM_017936009.1
NW_017100279.1	Gnomon	exon	1614925	1615242	.	-	.	ID=exon-XM_017936009.1-9;Dbxref=GeneID:108573546%2CGenbank:XM_017936009.1;Parent=rna-XM_017936009.1
NW_017100279.1	Gnomon	exon	1615912	1616075	.	-	.	ID=exon-XM_017936009.1-6;Dbxref=GeneID:108573546%2CGenbank:XM_017936009.1;Parent=rna-XM_017936009.1
NW_017100279.1	Gnomon	exon	1615667	1615797	.	-	.	ID=exon-XM_017936009.1-7;Dbxref=GeneID:108573546%2CGenbank:XM_017936009.1;Parent=rna-XM_017936009.1
NW_017100279.1	Gnomon	gene	803160	805562	.	-	.	Name=LOC108573561;ID=gene-LOC108573561;Dbxref=GeneID:108573561
NW_017100279.1	Gnomon	gene	697830	701026	.	-	.	Name=LOC108573562;ID=gene-LOC108573562;Dbxref=GeneID:108573562
NW_017100279.1	Gnomon	gene	1252340	1262257	.	-	.	Name=LOC108573564;ID=gene-LOC108573564;Dbxref=GeneID:108573564
NW_017100279.1	Gnomon	gene	687283	696371	.	-	.	Name=LOC108573560;ID=gene-LOC108573560;Dbxref=GeneID:108573560
NW_017100279.1	Gnomon	gene	1644545	1645732	.	+	.	Name=LOC108573558;ID=gene-LOC108573558;Dbxref=GeneID:108573558
NW_017100279.1	Gnomon	gene	1609966	1611707	.	+	.	Name=LOC108573559;ID=gene-LOC108573559;Dbxref=GeneID:108573559
NW_017100279.1	Gnomon	gene	1631792	1634854	.	-	.	Name=LOC108573554;ID=gene-LOC108573554;Dbxref=GeneID:108573554
NW_017100279.1	Gnomon	gene	613613	616595	.	+	.	Name=LOC108573555;ID=gene-LOC108573555;Dbxref=GeneID:108573555
NW_017100279.1	Gnomon	gene	464601	465894	.	+	.	Name=LOC108573556;ID=gene-LOC108573556;Dbxref=GeneID:108573556
NW_017100279.1	Gnomon	gene	115867	206497	.	-	.	Name=LOC108573557;ID=gene-LOC108573557;Dbxref=GeneID:108573557
NW_017100279.1	Gnomon	gene	1656088	1661397	.	+	.	Name=LOC108573550;ID=gene-LOC108573550;Dbxref=GeneID:108573550
NW_017100279.1	Gnomon	gene	1650342	1654297	.	-	.	Name=LOC108573551;ID=gene-LOC108573551;Dbxref=GeneID:108573551
NW_017100279.1	Gnomon	gene	1636698	1638782	.	-	.	Name=LOC108573553;ID=gene-LOC108573553;Dbxref=GeneID:108573553
NW_017100279.1	Gnomon	gene	469895	593436	.	-	.	Name=LOC108573547;ID=gene-LOC108573547;Dbxref=GeneID:108573547
NW_017100279.1	Gnomon	gene	1646580	1649253	.	+	.	Name=LOC108573548;ID=gene-LOC108573548;Dbxref=GeneID:108573548
NW_017100279.1	Gnomon	gene	1635366	1636475	.	+	.	Name=LOC108573549;ID=gene-LOC108573549;Dbxref=GeneID:108573549
NW_017100279.1	Gnomon	gene	1718054	1754216	.	-	.	Name=LOC108573543;ID=gene-LOC108573543;Dbxref=GeneID:108573543
NW_017100279.1	Gnomon	gene	1662826	1714443	.	-	.	Name=LOC108573544;ID=gene-LOC108573544;Dbxref=GeneID:108573544
NW_017100279.1	Gnomon	gene	1703539	1706487	.	+	.	Name=LOC108573545;ID=gene-LOC108573545;Dbxref=GeneID:108573545
NW_017100279.1	Gnomon	gene	1613587	1620825	.	-	.	Name=LOC108573546;ID=gene-LOC108573546;Dbxref=GeneID:108573546
NW_017100279.1	Gnomon	gene	1639398	1643611	.	+	.	Name=LOC108573540;ID=gene-LOC108573540;Dbxref=GeneID:108573540
NW_017100279.1	Gnomon	gene	1690312	1693264	.	+	.	Name=LOC108573542;ID=gene-LOC108573542;Dbxref=GeneID:108573542
NW_017100279.1	Gnomon	gene	622929	628857	.	+	.	Name=LOC108573536;ID=gene-LOC108573536;Dbxref=GeneID:108573536
NW_017100279.1	Gnomon	gene	630342	630993	.	-	.	Name=LOC108573537;ID=gene-LOC108573537;Dbxref=GeneID:108573537
NW_017100279.1	Gnomon	gene	787519	788276	.	+	.	Name=LOC108573538;ID=gene-LOC108573538;Dbxref=GeneID:108573538
NW_017100279.1	Gnomon	gene	935594	1245051	.	+	.	Name=LOC108573539;ID=gene-LOC108573539;Dbxref=GeneID:108573539
NW_017100279.1	Gnomon	gene	461092	463367	.	-	.	Name=LOC108573535;ID=gene-LOC108573535;Dbxref=GeneID:108573535
NW_017100279.1	Gnomon	CDS	1634660	1634854	.	-	0	Name=XP_017791505.1;ID=cds-XP_017791505.1;Dbxref=GeneID:108573554%2CGenbank:XP_017791505.1;Parent=rna-XM_017936016.1
NW_017100279.1	Gnomon	CDS	1634192	1634568	.	-	0	Name=XP_017791505.1;ID=cds-XP_017791505.1;Dbxref=GeneID:108573554%2CGenbank:XP_017791505.1;Parent=rna-XM_017936016.1
NW_017100279.1	Gnomon	CDS	1633798	1634113	.	-	0	Name=XP_017791505.1;ID=cds-XP_017791505.1;Dbxref=GeneID:108573554%2CGenbank:XP_017791505.1;Parent=rna-XM_017936016.1
NW_017100279.1	Gnomon	CDS	1633516	1633726	.	-	0	Name=XP_017791505.1;ID=cds-XP_017791505.1;Dbxref=GeneID:108573554%2CGenbank:XP_017791505.1;Parent=rna-XM_017936016.1
NW_017100279.1	Gnomon	CDS	1633223	1633449	.	-	0	Name=XP_017791505.1;ID=cds-XP_017791505.1;Dbxref=GeneID:108573554%2CGenbank:XP_017791505.1;Parent=rna-XM_017936016.1
NW_017100279.1	Gnomon	CDS	1632959	1633150	.	-	0	Name=XP_017791505.1;ID=cds-XP_017791505.1;Dbxref=GeneID:108573554%2CGenbank:XP_017791505.1;Parent=rna-XM_017936016.1
NW_017100279.1	Gnomon	CDS	1632742	1632877	.	-	0	Name=XP_017791505.1;ID=cds-XP_017791505.1;Dbxref=GeneID:108573554%2CGenbank:XP_017791505.1;Parent=rna-XM_017936016.1
NW_017100279.1	Gnomon	CDS	1632479	1632671	.	-	0	Name=XP_017791505.1;ID=cds-XP_017791505.1;Dbxref=GeneID:108573554%2CGenbank:XP_017791505.1;Parent=rna-XM_017936016.1
NW_017100279.1	Gnomon	CDS	1632283	1632421	.	-	0	Name=XP_017791505.1;ID=cds-XP_017791505.1;Dbxref=GeneID:108573554%2CGenbank:XP_017791505.1;Parent=rna-XM_017936016.1
NW_017100279.1	Gnomon	CDS	1632061	1632214	.	-	0	Name=XP_017791505.1;ID=cds-XP_017791505.1;Dbxref=GeneID:108573554%2CGenbank:XP_017791505.1;Parent=rna-XM_017936016.1
NW_017100279.1	Gnomon	CDS	1631792	1631976	.	-	0	Name=XP_017791505.1;ID=cds-XP_017791505.1;Dbxref=GeneID:108573554%2CGenbank:XP_017791505.1;Parent=rna-XM_017936016.1
NW_017100279.1	Gnomon	CDS	1676836	1676922	.	-	0	Name=XP_017791495.1;ID=cds-XP_017791495.1;Dbxref=GeneID:108573544%2CGenbank:XP_017791495.1;Parent=rna-XM_017936006.1
NW_017100279.1	Gnomon	CDS	1670224	1670362	.	-	0	Name=XP_017791495.1;ID=cds-XP_017791495.1;Dbxref=GeneID:108573544%2CGenbank:XP_017791495.1;Parent=rna-XM_017936006.1
NW_017100279.1	Gnomon	CDS	1667834	1668070	.	-	0	Name=XP_017791495.1;ID=cds-XP_017791495.1;Dbxref=GeneID:108573544%2CGenbank:XP_017791495.1;Parent=rna-XM_017936006.1
NW_017100279.1	Gnomon	CDS	1666435	1666619	.	-	0	Name=XP_017791495.1;ID=cds-XP_017791495.1;Dbxref=GeneID:108573544%2CGenbank:XP_017791495.1;Parent=rna-XM_017936006.1
NW_017100279.1	Gnomon	CDS	1666206	1666340	.	-	0	Name=XP_017791495.1;ID=cds-XP_017791495.1;Dbxref=GeneID:108573544%2CGenbank:XP_017791495.1;Parent=rna-XM_017936006.1
NW_017100279.1	Gnomon	CDS	1666010	1666142	.	-	0	Name=XP_017791495.1;ID=cds-XP_017791495.1;Dbxref=GeneID:108573544%2CGenbank:XP_017791495.1;Parent=rna-XM_017936006.1
NW_017100279.1	Gnomon	CDS	1665602	1665762	.	-	0	Name=XP_017791495.1;ID=cds-XP_017791495.1;Dbxref=GeneID:108573544%2CGenbank:XP_017791495.1;Parent=rna-XM_017936006.1
NW_017100279.1	Gnomon	CDS	1665362	1665485	.	-	0	Name=XP_017791495.1;ID=cds-XP_017791495.1;Dbxref=GeneID:108573544%2CGenbank:XP_017791495.1;Parent=rna-XM_017936006.1
NW_017100279.1	Gnomon	CDS	1664921	1665214	.	-	0	Name=XP_017791495.1;ID=cds-XP_017791495.1;Dbxref=GeneID:108573544%2CGenbank:XP_017791495.1;Parent=rna-XM_017936006.1
NW_017100279.1	Gnomon	CDS	1664614	1664735	.	-	0	Name=XP_017791495.1;ID=cds-XP_017791495.1;Dbxref=GeneID:108573544%2CGenbank:XP_017791495.1;Parent=rna-XM_017936006.1
NW_017100279.1	Gnomon	CDS	1664263	1664400	.	-	0	Name=XP_017791495.1;ID=cds-XP_017791495.1;Dbxref=GeneID:108573544%2CGenbank:XP_017791495.1;Parent=rna-XM_017936006.1
NW_017100279.1	Gnomon	CDS	1663976	1664191	.	-	0	Name=XP_017791495.1;ID=cds-XP_017791495.1;Dbxref=GeneID:108573544%2CGenbank:XP_017791495.1;Parent=rna-XM_017936006.1
NW_017100279.1	Gnomon	CDS	1663762	1663912	.	-	0	Name=XP_017791495.1;ID=cds-XP_017791495.1;Dbxref=GeneID:108573544%2CGenbank:XP_017791495.1;Parent=rna-XM_017936006.1
NW_017100279.1	Gnomon	CDS	1663474	1663674	.	-	0	Name=XP_017791495.1;ID=cds-XP_017791495.1;Dbxref=GeneID:108573544%2CGenbank:XP_017791495.1;Parent=rna-XM_017936006.1
NW_017100279.1	Gnomon	CDS	1663248	1663394	.	-	0	Name=XP_017791495.1;ID=cds-XP_017791495.1;Dbxref=GeneID:108573544%2CGenbank:XP_017791495.1;Parent=rna-XM_017936006.1
NW_017100279.1	Gnomon	CDS	1662945	1663174	.	-	0	Name=XP_017791495.1;ID=cds-XP_017791495.1;Dbxref=GeneID:108573544%2CGenbank:XP_017791495.1;Parent=rna-XM_017936006.1
NW_017100279.1	Gnomon	exon	572411	572703	.	-	.	ID=exon-XM_017936010.1-4;Dbxref=GeneID:108573547%2CGenbank:XM_017936010.1;Parent=rna-XM_017936010.1
NW_017100279.1	Gnomon	exon	567764	568010	.	-	.	ID=exon-XM_017936010.1-5;Dbxref=GeneID:108573547%2CGenbank:XM_017936010.1;Parent=rna-XM_017936010.1
NW_017100279.1	Gnomon	exon	566007	567459	.	-	.	ID=exon-XM_017936010.1-6;Dbxref=GeneID:108573547%2CGenbank:XM_017936010.1;Parent=rna-XM_017936010.1
NW_017100279.1	Gnomon	exon	564605	565805	.	-	.	ID=exon-XM_017936010.1-7;Dbxref=GeneID:108573547%2CGenbank:XM_017936010.1;Parent=rna-XM_017936010.1
NW_017100279.1	Gnomon	exon	593398	593436	.	-	.	ID=exon-XM_017936010.1-1;Dbxref=GeneID:108573547%2CGenbank:XM_017936010.1;Parent=rna-XM_017936010.1
NW_017100279.1	Gnomon	exon	576915	577089	.	-	.	ID=exon-XM_017936010.1-2;Dbxref=GeneID:108573547%2CGenbank:XM_017936010.1;Parent=rna-XM_017936010.1
NW_017100279.1	Gnomon	exon	575325	575595	.	-	.	ID=exon-XM_017936010.1-3;Dbxref=GeneID:108573547%2CGenbank:XM_017936010.1;Parent=rna-XM_017936010.1
NW_017100279.1	Gnomon	exon	538273	538283	.	-	.	ID=exon-XM_017936010.1-8;Dbxref=GeneID:108573547%2CGenbank:XM_017936010.1;Parent=rna-XM_017936010.1
NW_017100279.1	Gnomon	exon	496640	496740	.	-	.	ID=exon-XM_017936010.1-9;Dbxref=GeneID:108573547%2CGenbank:XM_017936010.1;Parent=rna-XM_017936010.1
NW_017100279.1	Gnomon	CDS	1638669	1638706	.	-	0	Name=XP_017791504.1;ID=cds-XP_017791504.1;Dbxref=GeneID:108573553%2CGenbank:XP_017791504.1;Parent=rna-XM_017936015.1
NW_017100279.1	Gnomon	CDS	1637810	1637997	.	-	0	Name=XP_017791504.1;ID=cds-XP_017791504.1;Dbxref=GeneID:108573553%2CGenbank:XP_017791504.1;Parent=rna-XM_017936015.1
NW_017100279.1	Gnomon	CDS	1637486	1637694	.	-	0	Name=XP_017791504.1;ID=cds-XP_017791504.1;Dbxref=GeneID:108573553%2CGenbank:XP_017791504.1;Parent=rna-XM_017936015.1
NW_017100279.1	Gnomon	CDS	1637222	1637379	.	-	0	Name=XP_017791504.1;ID=cds-XP_017791504.1;Dbxref=GeneID:108573553%2CGenbank:XP_017791504.1;Parent=rna-XM_017936015.1
NW_017100279.1	Gnomon	CDS	1636990	1637132	.	-	0	Name=XP_017791504.1;ID=cds-XP_017791504.1;Dbxref=GeneID:108573553%2CGenbank:XP_017791504.1;Parent=rna-XM_017936015.1
NW_017100279.1	Gnomon	CDS	1636703	1636923	.	-	0	Name=XP_017791504.1;ID=cds-XP_017791504.1;Dbxref=GeneID:108573553%2CGenbank:XP_017791504.1;Parent=rna-XM_017936015.1
NW_017100279.1	Gnomon	CDS	1753865	1754216	.	-	0	Name=XP_017791494.1;ID=cds-XP_017791494.1;Dbxref=GeneID:108573543%2CGenbank:XP_017791494.1;Parent=rna-XM_017936005.1
NW_017100279.1	Gnomon	CDS	1753547	1753663	.	-	0	Name=XP_017791494.1;ID=cds-XP_017791494.1;Dbxref=GeneID:108573543%2CGenbank:XP_017791494.1;Parent=rna-XM_017936005.1
NW_017100279.1	Gnomon	CDS	1724576	1725031	.	-	0	Name=XP_017791494.1;ID=cds-XP_017791494.1;Dbxref=GeneID:108573543%2CGenbank:XP_017791494.1;Parent=rna-XM_017936005.1
NW_017100279.1	Gnomon	CDS	1722107	1722313	.	-	0	Name=XP_017791494.1;ID=cds-XP_017791494.1;Dbxref=GeneID:108573543%2CGenbank:XP_017791494.1;Parent=rna-XM_017936005.1
NW_017100279.1	Gnomon	CDS	1721291	1721454	.	-	0	Name=XP_017791494.1;ID=cds-XP_017791494.1;Dbxref=GeneID:108573543%2CGenbank:XP_017791494.1;Parent=rna-XM_017936005.1
NW_017100279.1	Gnomon	CDS	1720657	1721130	.	-	0	Name=XP_017791494.1;ID=cds-XP_017791494.1;Dbxref=GeneID:108573543%2CGenbank:XP_017791494.1;Parent=rna-XM_017936005.1
NW_017100279.1	Gnomon	CDS	1718597	1719778	.	-	0	Name=XP_017791494.1;ID=cds-XP_017791494.1;Dbxref=GeneID:108573543%2CGenbank:XP_017791494.1;Parent=rna-XM_017936005.1
NW_017100279.1	Gnomon	CDS	464673	464710	.	+	0	Name=XP_017791508.1;ID=cds-XP_017791508.1;Dbxref=GeneID:108573556%2CGenbank:XP_017791508.1;Parent=rna-XM_017936019.1
NW_017100279.1	Gnomon	CDS	464902	465277	.	+	0	Name=XP_017791508.1;ID=cds-XP_017791508.1;Dbxref=GeneID:108573556%2CGenbank:XP_017791508.1;Parent=rna-XM_017936019.1
NW_017100279.1	Gnomon	CDS	465347	465499	.	+	0	Name=XP_017791508.1;ID=cds-XP_017791508.1;Dbxref=GeneID:108573556%2CGenbank:XP_017791508.1;Parent=rna-XM_017936019.1
NW_017100279.1	Gnomon	CDS	465608	465814	.	+	0	Name=XP_017791508.1;ID=cds-XP_017791508.1;Dbxref=GeneID:108573556%2CGenbank:XP_017791508.1;Parent=rna-XM_017936019.1
NW_017100279.1	Gnomon	CDS	1618410	1618594	.	-	0	Name=XP_017791498.1;ID=cds-XP_017791498.1;Dbxref=GeneID:108573546%2CGenbank:XP_017791498.1;Parent=rna-XM_017936009.1
NW_017100279.1	Gnomon	CDS	1616780	1617750	.	-	0	Name=XP_017791498.1;ID=cds-XP_017791498.1;Dbxref=GeneID:108573546%2CGenbank:XP_017791498.1;Parent=rna-XM_017936009.1
NW_017100279.1	Gnomon	CDS	1616417	1616534	.	-	0	Name=XP_017791498.1;ID=cds-XP_017791498.1;Dbxref=GeneID:108573546%2CGenbank:XP_017791498.1;Parent=rna-XM_017936009.1
NW_017100279.1	Gnomon	CDS	1616183	1616317	.	-	0	Name=XP_017791498.1;ID=cds-XP_017791498.1;Dbxref=GeneID:108573546%2CGenbank:XP_017791498.1;Parent=rna-XM_017936009.1
NW_017100279.1	Gnomon	CDS	1615912	1616075	.	-	0	Name=XP_017791498.1;ID=cds-XP_017791498.1;Dbxref=GeneID:108573546%2CGenbank:XP_017791498.1;Parent=rna-XM_017936009.1
NW_017100279.1	Gnomon	CDS	1615667	1615797	.	-	0	Name=XP_017791498.1;ID=cds-XP_017791498.1;Dbxref=GeneID:108573546%2CGenbank:XP_017791498.1;Parent=rna-XM_017936009.1
NW_017100279.1	Gnomon	CDS	1615339	1615569	.	-	0	Name=XP_017791498.1;ID=cds-XP_017791498.1;Dbxref=GeneID:108573546%2CGenbank:XP_017791498.1;Parent=rna-XM_017936009.1
NW_017100279.1	Gnomon	CDS	1614925	1615242	.	-	0	Name=XP_017791498.1;ID=cds-XP_017791498.1;Dbxref=GeneID:108573546%2CGenbank:XP_017791498.1;Parent=rna-XM_017936009.1
NW_017100279.1	Gnomon	CDS	1614476	1614852	.	-	0	Name=XP_017791498.1;ID=cds-XP_017791498.1;Dbxref=GeneID:108573546%2CGenbank:XP_017791498.1;Parent=rna-XM_017936009.1
NW_017100279.1	Gnomon	CDS	1613919	1614391	.	-	0	Name=XP_017791498.1;ID=cds-XP_017791498.1;Dbxref=GeneID:108573546%2CGenbank:XP_017791498.1;Parent=rna-XM_017936009.1
NW_017100279.1	Gnomon	CDS	1613640	1613827	.	-	0	Name=XP_017791498.1;ID=cds-XP_017791498.1;Dbxref=GeneID:108573546%2CGenbank:XP_017791498.1;Parent=rna-XM_017936009.1
NW_017100279.1	Gnomon	CDS	613661	613753	.	+	0	Name=XP_017791506.1;ID=cds-XP_017791506.1;Dbxref=GeneID:108573555%2CGenbank:XP_017791506.1;Parent=rna-XM_017936017.1
NW_017100279.1	Gnomon	CDS	614003	614110	.	+	0	Name=XP_017791506.1;ID=cds-XP_017791506.1;Dbxref=GeneID:108573555%2CGenbank:XP_017791506.1;Parent=rna-XM_017936017.1
NW_017100279.1	Gnomon	CDS	614685	614950	.	+	0	Name=XP_017791506.1;ID=cds-XP_017791506.1;Dbxref=GeneID:108573555%2CGenbank:XP_017791506.1;Parent=rna-XM_017936017.1
NW_017100279.1	Gnomon	CDS	615092	615248	.	+	0	Name=XP_017791506.1;ID=cds-XP_017791506.1;Dbxref=GeneID:108573555%2CGenbank:XP_017791506.1;Parent=rna-XM_017936017.1
NW_017100279.1	Gnomon	CDS	615334	615457	.	+	0	Name=XP_017791506.1;ID=cds-XP_017791506.1;Dbxref=GeneID:108573555%2CGenbank:XP_017791506.1;Parent=rna-XM_017936017.1
NW_017100279.1	Gnomon	CDS	615567	615781	.	+	0	Name=XP_017791506.1;ID=cds-XP_017791506.1;Dbxref=GeneID:108573555%2CGenbank:XP_017791506.1;Parent=rna-XM_017936017.1
NW_017100279.1	Gnomon	CDS	616095	616403	.	+	0	Name=XP_017791506.1;ID=cds-XP_017791506.1;Dbxref=GeneID:108573555%2CGenbank:XP_017791506.1;Parent=rna-XM_017936017.1
NW_017100279.1	Gnomon	CDS	1703539	1703767	.	+	0	Name=XP_017791497.1;ID=cds-XP_017791497.1;Dbxref=GeneID:108573545%2CGenbank:XP_017791497.1;Parent=rna-XM_017936008.1
NW_017100279.1	Gnomon	CDS	1704098	1704228	.	+	0	Name=XP_017791497.1;ID=cds-XP_017791497.1;Dbxref=GeneID:108573545%2CGenbank:XP_017791497.1;Parent=rna-XM_017936008.1
NW_017100279.1	Gnomon	CDS	1704377	1704582	.	+	0	Name=XP_017791497.1;ID=cds-XP_017791497.1;Dbxref=GeneID:108573545%2CGenbank:XP_017791497.1;Parent=rna-XM_017936008.1
NW_017100279.1	Gnomon	CDS	1705915	1706097	.	+	0	Name=XP_017791497.1;ID=cds-XP_017791497.1;Dbxref=GeneID:108573545%2CGenbank:XP_017791497.1;Parent=rna-XM_017936008.1
NW_017100279.1	Gnomon	CDS	1706223	1706487	.	+	0	Name=XP_017791497.1;ID=cds-XP_017791497.1;Dbxref=GeneID:108573545%2CGenbank:XP_017791497.1;Parent=rna-XM_017936008.1
NW_017100279.1	Gnomon	mRNA	630342	630993	.	-	.	Name=XM_017936000.1;ID=rna-XM_017936000.1;Dbxref=GeneID:108573537%2CGenbank:XM_017936000.1;Parent=gene-LOC108573537
NW_017100279.1	Gnomon	mRNA	935594	1245051	.	+	.	Name=XM_017936002.1;ID=rna-XM_017936002.1;Dbxref=GeneID:108573539%2CGenbank:XM_017936002.1;Parent=gene-LOC108573539
NW_017100279.1	Gnomon	mRNA	787519	788276	.	+	.	Name=XM_017936001.1;ID=rna-XM_017936001.1;Dbxref=GeneID:108573538%2CGenbank:XM_017936001.1;Parent=gene-LOC108573538
NW_017100279.1	Gnomon	mRNA	1639398	1643611	.	+	.	Name=XM_017936003.1;ID=rna-XM_017936003.1;Dbxref=GeneID:108573540%2CGenbank:XM_017936003.1;Parent=gene-LOC108573540
NW_017100279.1	Gnomon	CDS	206249	206497	.	-	0	Name=XP_017791509.1;ID=cds-XP_017791509.1;Dbxref=GeneID:108573557%2CGenbank:XP_017791509.1;Parent=rna-XM_017936020.1
NW_017100279.1	Gnomon	CDS	160197	160346	.	-	0	Name=XP_017791509.1;ID=cds-XP_017791509.1;Dbxref=GeneID:108573557%2CGenbank:XP_017791509.1;Parent=rna-XM_017936020.1
NW_017100279.1	Gnomon	CDS	130050	130244	.	-	0	Name=XP_017791509.1;ID=cds-XP_017791509.1;Dbxref=GeneID:108573557%2CGenbank:XP_017791509.1;Parent=rna-XM_017936020.1
NW_017100279.1	Gnomon	CDS	120814	120900	.	-	0	Name=XP_017791509.1;ID=cds-XP_017791509.1;Dbxref=GeneID:108573557%2CGenbank:XP_017791509.1;Parent=rna-XM_017936020.1
NW_017100279.1	Gnomon	CDS	119547	119738	.	-	0	Name=XP_017791509.1;ID=cds-XP_017791509.1;Dbxref=GeneID:108573557%2CGenbank:XP_017791509.1;Parent=rna-XM_017936020.1
NW_017100279.1	Gnomon	CDS	118039	118491	.	-	0	Name=XP_017791509.1;ID=cds-XP_017791509.1;Dbxref=GeneID:108573557%2CGenbank:XP_017791509.1;Parent=rna-XM_017936020.1
NW_017100279.1	Gnomon	CDS	117478	117671	.	-	0	Name=XP_017791509.1;ID=cds-XP_017791509.1;Dbxref=GeneID:108573557%2CGenbank:XP_017791509.1;Parent=rna-XM_017936020.1
NW_017100279.1	Gnomon	CDS	115867	116341	.	-	0	Name=XP_017791509.1;ID=cds-XP_017791509.1;Dbxref=GeneID:108573557%2CGenbank:XP_017791509.1;Parent=rna-XM_017936020.1
NW_017100279.1	Gnomon	CDS	576915	577051	.	-	0	Name=XP_017791499.1;ID=cds-XP_017791499.1;Dbxref=GeneID:108573547%2CGenbank:XP_017791499.1;Parent=rna-XM_017936010.1
NW_017100279.1	Gnomon	CDS	575325	575595	.	-	0	Name=XP_017791499.1;ID=cds-XP_017791499.1;Dbxref=GeneID:108573547%2CGenbank:XP_017791499.1;Parent=rna-XM_017936010.1
NW_017100279.1	Gnomon	CDS	572411	572703	.	-	0	Name=XP_017791499.1;ID=cds-XP_017791499.1;Dbxref=GeneID:108573547%2CGenbank:XP_017791499.1;Parent=rna-XM_017936010.1
NW_017100279.1	Gnomon	CDS	567764	568010	.	-	0	Name=XP_017791499.1;ID=cds-XP_017791499.1;Dbxref=GeneID:108573547%2CGenbank:XP_017791499.1;Parent=rna-XM_017936010.1
NW_017100279.1	Gnomon	CDS	566007	567459	.	-	0	Name=XP_017791499.1;ID=cds-XP_017791499.1;Dbxref=GeneID:108573547%2CGenbank:XP_017791499.1;Parent=rna-XM_017936010.1
NW_017100279.1	Gnomon	CDS	564605	565805	.	-	0	Name=XP_017791499.1;ID=cds-XP_017791499.1;Dbxref=GeneID:108573547%2CGenbank:XP_017791499.1;Parent=rna-XM_017936010.1
NW_017100279.1	Gnomon	CDS	538273	538283	.	-	0	Name=XP_017791499.1;ID=cds-XP_017791499.1;Dbxref=GeneID:108573547%2CGenbank:XP_017791499.1;Parent=rna-XM_017936010.1
NW_017100279.1	Gnomon	CDS	496640	496740	.	-	0	Name=XP_017791499.1;ID=cds-XP_017791499.1;Dbxref=GeneID:108573547%2CGenbank:XP_017791499.1;Parent=rna-XM_017936010.1
NW_017100279.1	Gnomon	CDS	484813	484940	.	-	0	Name=XP_017791499.1;ID=cds-XP_017791499.1;Dbxref=GeneID:108573547%2CGenbank:XP_017791499.1;Parent=rna-XM_017936010.1
NW_017100279.1	Gnomon	CDS	476544	476939	.	-	0	Name=XP_017791499.1;ID=cds-XP_017791499.1;Dbxref=GeneID:108573547%2CGenbank:XP_017791499.1;Parent=rna-XM_017936010.1
NW_017100279.1	Gnomon	CDS	476271	476373	.	-	0	Name=XP_017791499.1;ID=cds-XP_017791499.1;Dbxref=GeneID:108573547%2CGenbank:XP_017791499.1;Parent=rna-XM_017936010.1
NW_017100279.1	Gnomon	CDS	475798	475986	.	-	0	Name=XP_017791499.1;ID=cds-XP_017791499.1;Dbxref=GeneID:108573547%2CGenbank:XP_017791499.1;Parent=rna-XM_017936010.1
NW_017100279.1	Gnomon	CDS	474382	474593	.	-	0	Name=XP_017791499.1;ID=cds-XP_017791499.1;Dbxref=GeneID:108573547%2CGenbank:XP_017791499.1;Parent=rna-XM_017936010.1
NW_017100279.1	Gnomon	CDS	472945	473045	.	-	0	Name=XP_017791499.1;ID=cds-XP_017791499.1;Dbxref=GeneID:108573547%2CGenbank:XP_017791499.1;Parent=rna-XM_017936010.1
NW_017100279.1	Gnomon	CDS	472045	472047	.	-	0	Name=XP_017791499.1;ID=cds-XP_017791499.1;Dbxref=GeneID:108573547%2CGenbank:XP_017791499.1;Parent=rna-XM_017936010.1
NW_017100279.1	Gnomon	CDS	471687	472003	.	-	0	Name=XP_017791499.1;ID=cds-XP_017791499.1;Dbxref=GeneID:108573547%2CGenbank:XP_017791499.1;Parent=rna-XM_017936010.1
NW_017100279.1	Gnomon	CDS	471224	471595	.	-	0	Name=XP_017791499.1;ID=cds-XP_017791499.1;Dbxref=GeneID:108573547%2CGenbank:XP_017791499.1;Parent=rna-XM_017936010.1
NW_017100279.1	Gnomon	CDS	470773	471135	.	-	0	Name=XP_017791499.1;ID=cds-XP_017791499.1;Dbxref=GeneID:108573547%2CGenbank:XP_017791499.1;Parent=rna-XM_017936010.1
NW_017100279.1	Gnomon	CDS	470484	470697	.	-	0	Name=XP_017791499.1;ID=cds-XP_017791499.1;Dbxref=GeneID:108573547%2CGenbank:XP_017791499.1;Parent=rna-XM_017936010.1
NW_017100279.1	Gnomon	CDS	470164	470406	.	-	0	Name=XP_017791499.1;ID=cds-XP_017791499.1;Dbxref=GeneID:108573547%2CGenbank:XP_017791499.1;Parent=rna-XM_017936010.1
NW_017100279.1	Gnomon	CDS	469897	470036	.	-	0	Name=XP_017791499.1;ID=cds-XP_017791499.1;Dbxref=GeneID:108573547%2CGenbank:XP_017791499.1;Parent=rna-XM_017936010.1
NW_017100279.1	Gnomon	mRNA	1690312	1693264	.	+	.	Name=XM_017936004.1;ID=rna-XM_017936004.1;Dbxref=GeneID:108573542%2CGenbank:XM_017936004.1;Parent=gene-LOC108573542
NW_017100279.1	Gnomon	exon	1661143	1661397	.	+	.	ID=exon-XM_017936013.1-12;Dbxref=GeneID:108573550%2CGenbank:XM_017936013.1;Note=The sequence of the model RefSeq transcript was modified relative to this genomic sequence to represent the inferred CDS: inserted 2 bases in 1 codon;Parent=rna-XM_017936013.1
NW_017100279.1	Gnomon	exon	1660738	1660854	.	+	.	ID=exon-XM_017936013.1-10;Dbxref=GeneID:108573550%2CGenbank:XM_017936013.1;Note=The sequence of the model RefSeq transcript was modified relative to this genomic sequence to represent the inferred CDS: inserted 2 bases in 1 codon;Parent=rna-XM_017936013.1
NW_017100279.1	Gnomon	exon	1660939	1661057	.	+	.	ID=exon-XM_017936013.1-11;Dbxref=GeneID:108573550%2CGenbank:XM_017936013.1;Note=The sequence of the model RefSeq transcript was modified relative to this genomic sequence to represent the inferred CDS: inserted 2 bases in 1 codon;Parent=rna-XM_017936013.1
NW_017100279.1	Gnomon	mRNA	1718054	1754216	.	-	.	Name=XM_017936005.1;ID=rna-XM_017936005.1;Dbxref=GeneID:108573543%2CGenbank:XM_017936005.1;Parent=gene-LOC108573543
NW_017100279.1	Gnomon	exon	1646580	1646678	.	+	.	ID=exon-XM_017936011.1-1;Dbxref=GeneID:108573548%2CGenbank:XM_017936011.1;Parent=rna-XM_017936011.1
NW_017100279.1	Gnomon	exon	1647101	1647202	.	+	.	ID=exon-XM_017936011.1-2;Dbxref=GeneID:108573548%2CGenbank:XM_017936011.1;Parent=rna-XM_017936011.1
NW_017100279.1	Gnomon	exon	1648066	1648204	.	+	.	ID=exon-XM_017936011.1-5;Dbxref=GeneID:108573548%2CGenbank:XM_017936011.1;Parent=rna-XM_017936011.1
NW_017100279.1	Gnomon	exon	1648305	1648663	.	+	.	ID=exon-XM_017936011.1-6;Dbxref=GeneID:108573548%2CGenbank:XM_017936011.1;Parent=rna-XM_017936011.1
NW_017100279.1	Gnomon	exon	1647344	1647657	.	+	.	ID=exon-XM_017936011.1-3;Dbxref=GeneID:108573548%2CGenbank:XM_017936011.1;Parent=rna-XM_017936011.1
NW_017100279.1	Gnomon	exon	1647741	1647996	.	+	.	ID=exon-XM_017936011.1-4;Dbxref=GeneID:108573548%2CGenbank:XM_017936011.1;Parent=rna-XM_017936011.1
NW_017100279.1	Gnomon	exon	1648751	1649083	.	+	.	ID=exon-XM_017936011.1-7;Dbxref=GeneID:108573548%2CGenbank:XM_017936011.1;Parent=rna-XM_017936011.1
NW_017100279.1	Gnomon	exon	1649161	1649253	.	+	.	ID=exon-XM_017936011.1-8;Dbxref=GeneID:108573548%2CGenbank:XM_017936011.1;Parent=rna-XM_017936011.1
NW_017100279.1	Gnomon	CDS	1644545	1644610	.	+	0	Name=XP_017791510.1;ID=cds-XP_017791510.1;Dbxref=GeneID:108573558%2CGenbank:XP_017791510.1;Parent=rna-XM_017936021.1
NW_017100279.1	Gnomon	CDS	1644860	1645029	.	+	0	Name=XP_017791510.1;ID=cds-XP_017791510.1;Dbxref=GeneID:108573558%2CGenbank:XP_017791510.1;Parent=rna-XM_017936021.1
NW_017100279.1	Gnomon	CDS	1645310	1645427	.	+	0	Name=XP_017791510.1;ID=cds-XP_017791510.1;Dbxref=GeneID:108573558%2CGenbank:XP_017791510.1;Parent=rna-XM_017936021.1
NW_017100279.1	Gnomon	CDS	1645513	1645641	.	+	0	Name=XP_017791510.1;ID=cds-XP_017791510.1;Dbxref=GeneID:108573558%2CGenbank:XP_017791510.1;Parent=rna-XM_017936021.1
NW_017100279.1	Gnomon	CDS	696251	696320	.	-	0	Name=XP_017791512.1;ID=cds-XP_017791512.1;Dbxref=GeneID:108573560%2CGenbank:XP_017791512.1;Parent=rna-XM_017936023.1
NW_017100279.1	Gnomon	CDS	688502	689826	.	-	0	Name=XP_017791512.1;ID=cds-XP_017791512.1;Dbxref=GeneID:108573560%2CGenbank:XP_017791512.1;Parent=rna-XM_017936023.1
NW_017100279.1	Gnomon	CDS	1610093	1610516	.	+	0	Name=XP_017791511.1;ID=cds-XP_017791511.1;Dbxref=GeneID:108573559%2CGenbank:XP_017791511.1;Parent=rna-XM_017936022.1
NW_017100279.1	Gnomon	CDS	1610584	1611707	.	+	0	Name=XP_017791511.1;ID=cds-XP_017791511.1;Dbxref=GeneID:108573559%2CGenbank:XP_017791511.1;Parent=rna-XM_017936022.1
NW_017100279.1	Gnomon	CDS	700513	700576	.	-	0	Name=XP_017791514.1;ID=cds-XP_017791514.1;Dbxref=GeneID:108573562%2CGenbank:XP_017791514.1;Note=The sequence of the model RefSeq protein was modified relative to this genomic sequence to represent the inferred CDS: deleted 1 base in 1 codon;Parent=rna-XM_017936025.1
NW_017100279.1	Gnomon	CDS	700089	700379	.	-	0	Name=XP_017791514.1;ID=cds-XP_017791514.1;Dbxref=GeneID:108573562%2CGenbank:XP_017791514.1;Note=The sequence of the model RefSeq protein was modified relative to this genomic sequence to represent the inferred CDS: deleted 1 base in 1 codon;Parent=rna-XM_017936025.1
NW_017100279.1	Gnomon	CDS	699451	699996	.	-	0	Name=XP_017791514.1;ID=cds-XP_017791514.1;Dbxref=GeneID:108573562%2CGenbank:XP_017791514.1;Note=The sequence of the model RefSeq protein was modified relative to this genomic sequence to represent the inferred CDS: deleted 1 base in 1 codon;Parent=rna-XM_017936025.1
NW_017100279.1	Gnomon	CDS	698786	699003	.	-	0	Name=XP_017791514.1;ID=cds-XP_017791514.1;Dbxref=GeneID:108573562%2CGenbank:XP_017791514.1;Note=The sequence of the model RefSeq protein was modified relative to this genomic sequence to represent the inferred CDS: deleted 1 base in 1 codon;Parent=rna-XM_017936025.1
NW_017100279.1	Gnomon	CDS	698608	698784	.	-	0	Name=XP_017791514.1;ID=cds-XP_017791514.1;Dbxref=GeneID:108573562%2CGenbank:XP_017791514.1;Note=The sequence of the model RefSeq protein was modified relative to this genomic sequence to represent the inferred CDS: deleted 1 base in 1 codon;Parent=rna-XM_017936025.1
NW_017100279.1	Gnomon	CDS	698199	698273	.	-	0	Name=XP_017791514.1;ID=cds-XP_017791514.1;Dbxref=GeneID:108573562%2CGenbank:XP_017791514.1;Note=The sequence of the model RefSeq protein was modified relative to this genomic sequence to represent the inferred CDS: deleted 1 base in 1 codon;Parent=rna-XM_017936025.1
NW_017100279.1	Gnomon	exon	1641658	1641725	.	+	.	ID=exon-XM_017936003.1-10;Dbxref=GeneID:108573540%2CGenbank:XM_017936003.1;Parent=rna-XM_017936003.1
NW_017100279.1	Gnomon	exon	1641799	1642044	.	+	.	ID=exon-XM_017936003.1-11;Dbxref=GeneID:108573540%2CGenbank:XM_017936003.1;Parent=rna-XM_017936003.1
NW_017100279.1	Gnomon	exon	1642161	1642284	.	+	.	ID=exon-XM_017936003.1-12;Dbxref=GeneID:108573540%2CGenbank:XM_017936003.1;Parent=rna-XM_017936003.1
NW_017100279.1	Gnomon	exon	1642353	1642597	.	+	.	ID=exon-XM_017936003.1-13;Dbxref=GeneID:108573540%2CGenbank:XM_017936003.1;Parent=rna-XM_017936003.1
NW_017100279.1	Gnomon	exon	1642673	1642828	.	+	.	ID=exon-XM_017936003.1-14;Dbxref=GeneID:108573540%2CGenbank:XM_017936003.1;Parent=rna-XM_017936003.1
NW_017100279.1	Gnomon	exon	1642916	1643032	.	+	.	ID=exon-XM_017936003.1-15;Dbxref=GeneID:108573540%2CGenbank:XM_017936003.1;Parent=rna-XM_017936003.1
NW_017100279.1	Gnomon	exon	1643179	1643433	.	+	.	ID=exon-XM_017936003.1-16;Dbxref=GeneID:108573540%2CGenbank:XM_017936003.1;Parent=rna-XM_017936003.1
NW_017100279.1	Gnomon	exon	1643507	1643611	.	+	.	ID=exon-XM_017936003.1-17;Dbxref=GeneID:108573540%2CGenbank:XM_017936003.1;Parent=rna-XM_017936003.1
NW_017100279.1	Gnomon	CDS	805250	805295	.	-	0	Name=XP_017791513.1;ID=cds-XP_017791513.1;Dbxref=GeneID:108573561%2CGenbank:XP_017791513.1;Parent=rna-XM_017936024.1
NW_017100279.1	Gnomon	CDS	804909	805180	.	-	0	Name=XP_017791513.1;ID=cds-XP_017791513.1;Dbxref=GeneID:108573561%2CGenbank:XP_017791513.1;Parent=rna-XM_017936024.1
NW_017100279.1	Gnomon	CDS	804509	804811	.	-	0	Name=XP_017791513.1;ID=cds-XP_017791513.1;Dbxref=GeneID:108573561%2CGenbank:XP_017791513.1;Parent=rna-XM_017936024.1
NW_017100279.1	Gnomon	CDS	804250	804417	.	-	0	Name=XP_017791513.1;ID=cds-XP_017791513.1;Dbxref=GeneID:108573561%2CGenbank:XP_017791513.1;Parent=rna-XM_017936024.1
NW_017100279.1	Gnomon	exon	1635366	1635398	.	+	.	ID=exon-XM_017936012.1-1;Dbxref=GeneID:108573549%2CGenbank:XM_017936012.1;Parent=rna-XM_017936012.1
NW_017100279.1	Gnomon	exon	1635525	1635600	.	+	.	ID=exon-XM_017936012.1-2;Dbxref=GeneID:108573549%2CGenbank:XM_017936012.1;Parent=rna-XM_017936012.1
NW_017100279.1	Gnomon	exon	1635743	1635828	.	+	.	ID=exon-XM_017936012.1-3;Dbxref=GeneID:108573549%2CGenbank:XM_017936012.1;Parent=rna-XM_017936012.1
NW_017100279.1	Gnomon	exon	1635901	1636062	.	+	.	ID=exon-XM_017936012.1-4;Dbxref=GeneID:108573549%2CGenbank:XM_017936012.1;Parent=rna-XM_017936012.1
NW_017100279.1	Gnomon	exon	1636340	1636475	.	+	.	ID=exon-XM_017936012.1-5;Dbxref=GeneID:108573549%2CGenbank:XM_017936012.1;Parent=rna-XM_017936012.1
NW_017100279.1	Gnomon	CDS	1262025	1262257	.	-	0	Name=XP_017791515.1;ID=cds-XP_017791515.1;Dbxref=GeneID:108573564%2CGenbank:XP_017791515.1;Note=The sequence of the model RefSeq protein was modified relative to this genomic sequence to represent the inferred CDS: inserted 2 bases in 1 codon;Parent=rna-XM_017936026.1
NW_017100279.1	Gnomon	CDS	1261035	1261973	.	-	0	Name=XP_017791515.1;ID=cds-XP_017791515.1;Dbxref=GeneID:108573564%2CGenbank:XP_017791515.1;Note=The sequence of the model RefSeq protein was modified relative to this genomic sequence to represent the inferred CDS: inserted 2 bases in 1 codon;Parent=rna-XM_017936026.1
NW_017100279.1	Gnomon	CDS	1258075	1261033	.	-	0	Name=XP_017791515.1;ID=cds-XP_017791515.1;Dbxref=GeneID:108573564%2CGenbank:XP_017791515.1;Note=The sequence of the model RefSeq protein was modified relative to this genomic sequence to represent the inferred CDS: inserted 2 bases in 1 codon;Parent=rna-XM_017936026.1
NW_017100279.1	Gnomon	CDS	1257252	1257566	.	-	0	Name=XP_017791515.1;ID=cds-XP_017791515.1;Dbxref=GeneID:108573564%2CGenbank:XP_017791515.1;Note=The sequence of the model RefSeq protein was modified relative to this genomic sequence to represent the inferred CDS: inserted 2 bases in 1 codon;Parent=rna-XM_017936026.1
NW_017100279.1	Gnomon	CDS	1257061	1257130	.	-	0	Name=XP_017791515.1;ID=cds-XP_017791515.1;Dbxref=GeneID:108573564%2CGenbank:XP_017791515.1;Note=The sequence of the model RefSeq protein was modified relative to this genomic sequence to represent the inferred CDS: inserted 2 bases in 1 codon;Parent=rna-XM_017936026.1
NW_017100279.1	Gnomon	CDS	1256081	1256496	.	-	0	Name=XP_017791515.1;ID=cds-XP_017791515.1;Dbxref=GeneID:108573564%2CGenbank:XP_017791515.1;Note=The sequence of the model RefSeq protein was modified relative to this genomic sequence to represent the inferred CDS: inserted 2 bases in 1 codon;Parent=rna-XM_017936026.1
NW_017100279.1	Gnomon	CDS	1253695	1255668	.	-	0	Name=XP_017791515.1;ID=cds-XP_017791515.1;Dbxref=GeneID:108573564%2CGenbank:XP_017791515.1;Note=The sequence of the model RefSeq protein was modified relative to this genomic sequence to represent the inferred CDS: inserted 2 bases in 1 codon;Parent=rna-XM_017936026.1
NW_017100279.1	Gnomon	CDS	1253500	1253622	.	-	0	Name=XP_017791515.1;ID=cds-XP_017791515.1;Dbxref=GeneID:108573564%2CGenbank:XP_017791515.1;Note=The sequence of the model RefSeq protein was modified relative to this genomic sequence to represent the inferred CDS: inserted 2 bases in 1 codon;Parent=rna-XM_017936026.1
NW_017100279.1	Gnomon	CDS	1253248	1253414	.	-	0	Name=XP_017791515.1;ID=cds-XP_017791515.1;Dbxref=GeneID:108573564%2CGenbank:XP_017791515.1;Note=The sequence of the model RefSeq protein was modified relative to this genomic sequence to represent the inferred CDS: inserted 2 bases in 1 codon;Parent=rna-XM_017936026.1
NW_017100279.1	Gnomon	CDS	1252956	1253170	.	-	0	Name=XP_017791515.1;ID=cds-XP_017791515.1;Dbxref=GeneID:108573564%2CGenbank:XP_017791515.1;Note=The sequence of the model RefSeq protein was modified relative to this genomic sequence to represent the inferred CDS: inserted 2 bases in 1 codon;Parent=rna-XM_017936026.1
NW_017100279.1	Gnomon	CDS	1252449	1252870	.	-	0	Name=XP_017791515.1;ID=cds-XP_017791515.1;Dbxref=GeneID:108573564%2CGenbank:XP_017791515.1;Note=The sequence of the model RefSeq protein was modified relative to this genomic sequence to represent the inferred CDS: inserted 2 bases in 1 codon;Parent=rna-XM_017936026.1
NW_017100279.1	Gnomon	exon	1660445	1660662	.	+	.	ID=exon-XM_017936013.1-9;Dbxref=GeneID:108573550%2CGenbank:XM_017936013.1;Note=The sequence of the model RefSeq transcript was modified relative to this genomic sequence to represent the inferred CDS: inserted 2 bases in 1 codon;Parent=rna-XM_017936013.1
NW_017100279.1	Gnomon	exon	1659166	1659423	.	+	.	ID=exon-XM_017936013.1-7;Dbxref=GeneID:108573550%2CGenbank:XM_017936013.1;Note=The sequence of the model RefSeq transcript was modified relative to this genomic sequence to represent the inferred CDS: inserted 2 bases in 1 codon;Parent=rna-XM_017936013.1
NW_017100279.1	Gnomon	exon	1660028	1660336	.	+	.	ID=exon-XM_017936013.1-8;Dbxref=GeneID:108573550%2CGenbank:XM_017936013.1;Note=The sequence of the model RefSeq transcript was modified relative to this genomic sequence to represent the inferred CDS: inserted 2 bases in 1 codon;Parent=rna-XM_017936013.1
NW_017100279.1	Gnomon	exon	1657285	1658012	.	+	.	ID=exon-XM_017936013.1-5;Dbxref=GeneID:108573550%2CGenbank:XM_017936013.1;Note=The sequence of the model RefSeq transcript was modified relative to this genomic sequence to represent the inferred CDS: inserted 2 bases in 1 codon;Parent=rna-XM_017936013.1
NW_017100279.1	Gnomon	exon	1658258	1658530	.	+	.	ID=exon-XM_017936013.1-6;Dbxref=GeneID:108573550%2CGenbank:XM_017936013.1;Note=The sequence of the model RefSeq transcript was modified relative to this genomic sequence to represent the inferred CDS: inserted 2 bases in 1 codon;Parent=rna-XM_017936013.1
NW_017100279.1	Gnomon	exon	1656579	1656859	.	+	.	ID=exon-XM_017936013.1-3;Dbxref=GeneID:108573550%2CGenbank:XM_017936013.1;Note=The sequence of the model RefSeq transcript was modified relative to this genomic sequence to represent the inferred CDS: inserted 2 bases in 1 codon;Parent=rna-XM_017936013.1
NW_017100279.1	Gnomon	exon	1656938	1657208	.	+	.	ID=exon-XM_017936013.1-4;Dbxref=GeneID:108573550%2CGenbank:XM_017936013.1;Note=The sequence of the model RefSeq transcript was modified relative to this genomic sequence to represent the inferred CDS: inserted 2 bases in 1 codon;Parent=rna-XM_017936013.1
NW_017100279.1	Gnomon	exon	1656088	1656263	.	+	.	ID=exon-XM_017936013.1-1;Dbxref=GeneID:108573550%2CGenbank:XM_017936013.1;Note=The sequence of the model RefSeq transcript was modified relative to this genomic sequence to represent the inferred CDS: inserted 2 bases in 1 codon;Parent=rna-XM_017936013.1
NW_017100279.1	Gnomon	exon	1656265	1656476	.	+	.	ID=exon-XM_017936013.1-2;Dbxref=GeneID:108573550%2CGenbank:XM_017936013.1;Note=The sequence of the model RefSeq transcript was modified relative to this genomic sequence to represent the inferred CDS: inserted 2 bases in 1 codon;Parent=rna-XM_017936013.1
NW_017100279.1	RefSeq	cDNA_match	1656088	1656476	.	+	.	ID=d493de07-354f-4532-a79d-a914aa7397c7;Target=XM_017936013.1 1 391;Gap=M177 I2 M212
NW_017100279.1	RefSeq	cDNA_match	1656579	1656859	.	+	.	ID=d493de07-354f-4532-a79d-a914aa7397c7;Target=XM_017936013.1 1 391;Gap=M177 I2 M212
NW_017100279.1	RefSeq	cDNA_match	1656938	1657208	.	+	.	ID=d493de07-354f-4532-a79d-a914aa7397c7;Target=XM_017936013.1 1 391;Gap=M177 I2 M212
NW_017100279.1	RefSeq	cDNA_match	1657285	1658012	.	+	.	ID=d493de07-354f-4532-a79d-a914aa7397c7;Target=XM_017936013.1 1 391;Gap=M177 I2 M212
NW_017100279.1	RefSeq	cDNA_match	1658258	1658530	.	+	.	ID=d493de07-354f-4532-a79d-a914aa7397c7;Target=XM_017936013.1 1 391;Gap=M177 I2 M212
NW_017100279.1	RefSeq	cDNA_match	1659166	1659423	.	+	.	ID=d493de07-354f-4532-a79d-a914aa7397c7;Target=XM_017936013.1 1 391;Gap=M177 I2 M212
NW_017100279.1	RefSeq	cDNA_match	1660028	1660336	.	+	.	ID=d493de07-354f-4532-a79d-a914aa7397c7;Target=XM_017936013.1 1 391;Gap=M177 I2 M212
NW_017100279.1	RefSeq	cDNA_match	1660445	1660662	.	+	.	ID=d493de07-354f-4532-a79d-a914aa7397c7;Target=XM_017936013.1 1 391;Gap=M177 I2 M212
NW_017100279.1	RefSeq	cDNA_match	1660738	1660854	.	+	.	ID=d493de07-354f-4532-a79d-a914aa7397c7;Target=XM_017936013.1 1 391;Gap=M177 I2 M212
NW_017100279.1	RefSeq	cDNA_match	1660939	1661057	.	+	.	ID=d493de07-354f-4532-a79d-a914aa7397c7;Target=XM_017936013.1 1 391;Gap=M177 I2 M212
NW_017100279.1	RefSeq	cDNA_match	1661143	1661397	.	+	.	ID=d493de07-354f-4532-a79d-a914aa7397c7;Target=XM_017936013.1 1 391;Gap=M177 I2 M212
NW_017100279.1	Gnomon	exon	1652217	1652438	.	-	.	ID=exon-XM_017936014.1-9;Dbxref=GeneID:108573551%2CGenbank:XM_017936014.1;Parent=rna-XM_017936014.1
NW_017100279.1	Gnomon	exon	1652513	1652691	.	-	.	ID=exon-XM_017936014.1-8;Dbxref=GeneID:108573551%2CGenbank:XM_017936014.1;Parent=rna-XM_017936014.1
NW_017100279.1	Gnomon	exon	1653287	1653429	.	-	.	ID=exon-XM_017936014.1-5;Dbxref=GeneID:108573551%2CGenbank:XM_017936014.1;Parent=rna-XM_017936014.1
NW_017100279.1	Gnomon	exon	1653508	1653623	.	-	.	ID=exon-XM_017936014.1-4;Dbxref=GeneID:108573551%2CGenbank:XM_017936014.1;Parent=rna-XM_017936014.1
NW_017100279.1	Gnomon	exon	1652773	1652935	.	-	.	ID=exon-XM_017936014.1-7;Dbxref=GeneID:108573551%2CGenbank:XM_017936014.1;Parent=rna-XM_017936014.1
NW_017100279.1	Gnomon	exon	1653038	1653211	.	-	.	ID=exon-XM_017936014.1-6;Dbxref=GeneID:108573551%2CGenbank:XM_017936014.1;Parent=rna-XM_017936014.1
NW_017100279.1	Gnomon	exon	1654241	1654297	.	-	.	ID=exon-XM_017936014.1-1;Dbxref=GeneID:108573551%2CGenbank:XM_017936014.1;Parent=rna-XM_017936014.1
NW_017100279.1	Gnomon	exon	1653694	1653828	.	-	.	ID=exon-XM_017936014.1-3;Dbxref=GeneID:108573551%2CGenbank:XM_017936014.1;Parent=rna-XM_017936014.1
NW_017100279.1	Gnomon	exon	1653954	1654134	.	-	.	ID=exon-XM_017936014.1-2;Dbxref=GeneID:108573551%2CGenbank:XM_017936014.1;Parent=rna-XM_017936014.1
NW_017100279.1	Gnomon	exon	687740	689826	.	-	.	ID=exon-XR_001891404.1-2;Dbxref=GeneID:108573560%2CGenbank:XR_001891404.1;Parent=rna-XR_001891404.1
NW_017100279.1	Gnomon	exon	696251	696371	.	-	.	ID=exon-XR_001891404.1-1;Dbxref=GeneID:108573560%2CGenbank:XR_001891404.1;Parent=rna-XR_001891404.1
NW_017100279.1	Gnomon	exon	687283	687668	.	-	.	ID=exon-XR_001891404.1-3;Dbxref=GeneID:108573560%2CGenbank:XR_001891404.1;Parent=rna-XR_001891404.1
NW_017100279.1	Gnomon	exon	1636698	1636923	.	-	.	ID=exon-XM_017936015.1-6;Dbxref=GeneID:108573553%2CGenbank:XM_017936015.1;Parent=rna-XM_017936015.1
NW_017100279.1	Gnomon	exon	1636990	1637132	.	-	.	ID=exon-XM_017936015.1-5;Dbxref=GeneID:108573553%2CGenbank:XM_017936015.1;Parent=rna-XM_017936015.1
NW_017100279.1	Gnomon	exon	1637222	1637379	.	-	.	ID=exon-XM_017936015.1-4;Dbxref=GeneID:108573553%2CGenbank:XM_017936015.1;Parent=rna-XM_017936015.1
NW_017100279.1	Gnomon	exon	1637486	1637694	.	-	.	ID=exon-XM_017936015.1-3;Dbxref=GeneID:108573553%2CGenbank:XM_017936015.1;Parent=rna-XM_017936015.1
NW_017100279.1	Gnomon	exon	1637810	1637997	.	-	.	ID=exon-XM_017936015.1-2;Dbxref=GeneID:108573553%2CGenbank:XM_017936015.1;Parent=rna-XM_017936015.1
NW_017100279.1	Gnomon	exon	1638669	1638782	.	-	.	ID=exon-XM_017936015.1-1;Dbxref=GeneID:108573553%2CGenbank:XM_017936015.1;Parent=rna-XM_017936015.1
NW_017100279.1	Gnomon	mRNA	469895	593436	.	-	.	Name=XM_017936010.1;ID=rna-XM_017936010.1;Dbxref=GeneID:108573547%2CGenbank:XM_017936010.1;Parent=gene-LOC108573547
NW_017100279.1	Gnomon	mRNA	1646580	1649253	.	+	.	Name=XM_017936011.1;ID=rna-XM_017936011.1;Dbxref=GeneID:108573548%2CGenbank:XM_017936011.1;Parent=gene-LOC108573548
NW_017100279.1	Gnomon	mRNA	1656088	1661397	.	+	.	Name=XM_017936013.1;ID=rna-XM_017936013.1;Dbxref=GeneID:108573550%2CGenbank:XM_017936013.1;Note=The sequence of the model RefSeq transcript was modified relative to this genomic sequence to represent the inferred CDS: inserted 2 bases in 1 codon;Parent=gene-LOC108573550
NW_017100279.1	Gnomon	mRNA	1635366	1636475	.	+	.	Name=XM_017936012.1;ID=rna-XM_017936012.1;Dbxref=GeneID:108573549%2CGenbank:XM_017936012.1;Parent=gene-LOC108573549
NW_017100279.1	Gnomon	mRNA	1650342	1654297	.	-	.	Name=XM_017936014.1;ID=rna-XM_017936014.1;Dbxref=GeneID:108573551%2CGenbank:XM_017936014.1;Parent=gene-LOC108573551
NW_017100279.1	Gnomon	mRNA	1636698	1638782	.	-	.	Name=XM_017936015.1;ID=rna-XM_017936015.1;Dbxref=GeneID:108573553%2CGenbank:XM_017936015.1;Parent=gene-LOC108573553
NW_017100279.1	Gnomon	CDS	463281	463357	.	-	0	Name=XP_017791487.1;ID=cds-XP_017791487.1;Dbxref=GeneID:108573535%2CGenbank:XP_017791487.1;Parent=rna-XM_017935998.1
NW_017100279.1	Gnomon	CDS	463076	463165	.	-	0	Name=XP_017791487.1;ID=cds-XP_017791487.1;Dbxref=GeneID:108573535%2CGenbank:XP_017791487.1;Parent=rna-XM_017935998.1
NW_017100279.1	Gnomon	CDS	462717	462855	.	-	0	Name=XP_017791487.1;ID=cds-XP_017791487.1;Dbxref=GeneID:108573535%2CGenbank:XP_017791487.1;Parent=rna-XM_017935998.1
NW_017100279.1	Gnomon	CDS	462398	462625	.	-	0	Name=XP_017791487.1;ID=cds-XP_017791487.1;Dbxref=GeneID:108573535%2CGenbank:XP_017791487.1;Parent=rna-XM_017935998.1
NW_017100279.1	Gnomon	CDS	462171	462317	.	-	0	Name=XP_017791487.1;ID=cds-XP_017791487.1;Dbxref=GeneID:108573535%2CGenbank:XP_017791487.1;Parent=rna-XM_017935998.1
NW_017100279.1	Gnomon	CDS	461984	462089	.	-	0	Name=XP_017791487.1;ID=cds-XP_017791487.1;Dbxref=GeneID:108573535%2CGenbank:XP_017791487.1;Parent=rna-XM_017935998.1
NW_017100279.1	Gnomon	CDS	461756	461914	.	-	0	Name=XP_017791487.1;ID=cds-XP_017791487.1;Dbxref=GeneID:108573535%2CGenbank:XP_017791487.1;Parent=rna-XM_017935998.1
NW_017100279.1	Gnomon	CDS	461457	461674	.	-	0	Name=XP_017791487.1;ID=cds-XP_017791487.1;Dbxref=GeneID:108573535%2CGenbank:XP_017791487.1;Parent=rna-XM_017935998.1
NW_017100279.1	Gnomon	CDS	461092	461340	.	-	0	Name=XP_017791487.1;ID=cds-XP_017791487.1;Dbxref=GeneID:108573535%2CGenbank:XP_017791487.1;Parent=rna-XM_017935998.1
NW_017100279.1	Gnomon	mRNA	1631792	1634854	.	-	.	Name=XM_017936016.1;ID=rna-XM_017936016.1;Dbxref=GeneID:108573554%2CGenbank:XM_017936016.1;Parent=gene-LOC108573554
NW_017100279.1	Gnomon	exon	484813	484940	.	-	.	ID=exon-XM_017936010.1-10;Dbxref=GeneID:108573547%2CGenbank:XM_017936010.1;Parent=rna-XM_017936010.1
NW_017100279.1	Gnomon	exon	470773	471135	.	-	.	ID=exon-XM_017936010.1-19;Dbxref=GeneID:108573547%2CGenbank:XM_017936010.1;Parent=rna-XM_017936010.1
NW_017100279.1	Gnomon	exon	471224	471595	.	-	.	ID=exon-XM_017936010.1-18;Dbxref=GeneID:108573547%2CGenbank:XM_017936010.1;Parent=rna-XM_017936010.1
NW_017100279.1	Gnomon	exon	471687	472003	.	-	.	ID=exon-XM_017936010.1-17;Dbxref=GeneID:108573547%2CGenbank:XM_017936010.1;Parent=rna-XM_017936010.1
NW_017100279.1	Gnomon	exon	472045	472047	.	-	.	ID=exon-XM_017936010.1-16;Dbxref=GeneID:108573547%2CGenbank:XM_017936010.1;Parent=rna-XM_017936010.1
NW_017100279.1	Gnomon	exon	472945	473045	.	-	.	ID=exon-XM_017936010.1-15;Dbxref=GeneID:108573547%2CGenbank:XM_017936010.1;Parent=rna-XM_017936010.1
NW_017100279.1	Gnomon	exon	474382	474593	.	-	.	ID=exon-XM_017936010.1-14;Dbxref=GeneID:108573547%2CGenbank:XM_017936010.1;Parent=rna-XM_017936010.1
NW_017100279.1	Gnomon	exon	475798	475986	.	-	.	ID=exon-XM_017936010.1-13;Dbxref=GeneID:108573547%2CGenbank:XM_017936010.1;Parent=rna-XM_017936010.1
NW_017100279.1	Gnomon	exon	476271	476373	.	-	.	ID=exon-XM_017936010.1-12;Dbxref=GeneID:108573547%2CGenbank:XM_017936010.1;Parent=rna-XM_017936010.1
NW_017100279.1	Gnomon	exon	476544	476939	.	-	.	ID=exon-XM_017936010.1-11;Dbxref=GeneID:108573547%2CGenbank:XM_017936010.1;Parent=rna-XM_017936010.1
NW_017100279.1	Gnomon	exon	470164	470406	.	-	.	ID=exon-XM_017936010.1-21;Dbxref=GeneID:108573547%2CGenbank:XM_017936010.1;Parent=rna-XM_017936010.1
NW_017100279.1	Gnomon	exon	470484	470697	.	-	.	ID=exon-XM_017936010.1-20;Dbxref=GeneID:108573547%2CGenbank:XM_017936010.1;Parent=rna-XM_017936010.1
NW_017100279.1	Gnomon	exon	469895	470036	.	-	.	ID=exon-XM_017936010.1-22;Dbxref=GeneID:108573547%2CGenbank:XM_017936010.1;Parent=rna-XM_017936010.1
NW_017100279.1	Gnomon	exon	1633798	1634113	.	-	.	ID=exon-XM_017936016.1-3;Dbxref=GeneID:108573554%2CGenbank:XM_017936016.1;Parent=rna-XM_017936016.1
NW_017100279.1	Gnomon	exon	1634192	1634568	.	-	.	ID=exon-XM_017936016.1-2;Dbxref=GeneID:108573554%2CGenbank:XM_017936016.1;Parent=rna-XM_017936016.1
NW_017100279.1	Gnomon	exon	1633223	1633449	.	-	.	ID=exon-XM_017936016.1-5;Dbxref=GeneID:108573554%2CGenbank:XM_017936016.1;Parent=rna-XM_017936016.1
NW_017100279.1	Gnomon	exon	1633516	1633726	.	-	.	ID=exon-XM_017936016.1-4;Dbxref=GeneID:108573554%2CGenbank:XM_017936016.1;Parent=rna-XM_017936016.1
NW_017100279.1	Gnomon	exon	1632742	1632877	.	-	.	ID=exon-XM_017936016.1-7;Dbxref=GeneID:108573554%2CGenbank:XM_017936016.1;Parent=rna-XM_017936016.1
NW_017100279.1	Gnomon	exon	1632959	1633150	.	-	.	ID=exon-XM_017936016.1-6;Dbxref=GeneID:108573554%2CGenbank:XM_017936016.1;Parent=rna-XM_017936016.1
NW_017100279.1	Gnomon	exon	1632283	1632421	.	-	.	ID=exon-XM_017936016.1-9;Dbxref=GeneID:108573554%2CGenbank:XM_017936016.1;Parent=rna-XM_017936016.1
NW_017100279.1	Gnomon	exon	1632479	1632671	.	-	.	ID=exon-XM_017936016.1-8;Dbxref=GeneID:108573554%2CGenbank:XM_017936016.1;Parent=rna-XM_017936016.1
NW_017100279.1	Gnomon	exon	1634660	1634854	.	-	.	ID=exon-XM_017936016.1-1;Dbxref=GeneID:108573554%2CGenbank:XM_017936016.1;Parent=rna-XM_017936016.1
NW_017100279.1	Gnomon	mRNA	613613	616595	.	+	.	Name=XM_017936017.1;ID=rna-XM_017936017.1;Dbxref=GeneID:108573555%2CGenbank:XM_017936017.1;Parent=gene-LOC108573555
NW_017100279.1	Gnomon	CDS	630877	630993	.	-	0	Name=XP_017791489.1;ID=cds-XP_017791489.1;Dbxref=GeneID:108573537%2CGenbank:XP_017791489.1;Parent=rna-XM_017936000.1
NW_017100279.1	Gnomon	CDS	630664	630792	.	-	0	Name=XP_017791489.1;ID=cds-XP_017791489.1;Dbxref=GeneID:108573537%2CGenbank:XP_017791489.1;Parent=rna-XM_017936000.1
NW_017100279.1	Gnomon	CDS	630342	630587	.	-	0	Name=XP_017791489.1;ID=cds-XP_017791489.1;Dbxref=GeneID:108573537%2CGenbank:XP_017791489.1;Parent=rna-XM_017936000.1
NW_017100279.1	Gnomon	exon	1252340	1252870	.	-	.	ID=exon-XM_017936026.1-11;Dbxref=GeneID:108573564%2CGenbank:XM_017936026.1;Note=The sequence of the model RefSeq transcript was modified relative to this genomic sequence to represent the inferred CDS: inserted 2 bases in 1 codon;Parent=rna-XM_017936026.1
NW_017100279.1	Gnomon	exon	1252956	1253170	.	-	.	ID=exon-XM_017936026.1-10;Dbxref=GeneID:108573564%2CGenbank:XM_017936026.1;Note=The sequence of the model RefSeq transcript was modified relative to this genomic sequence to represent the inferred CDS: inserted 2 bases in 1 codon;Parent=rna-XM_017936026.1
NW_017100279.1	Gnomon	CDS	622931	623139	.	+	0	Name=XP_017791488.1;ID=cds-XP_017791488.1;Dbxref=GeneID:108573536%2CGenbank:XP_017791488.1;Note=The sequence of the model RefSeq protein was modified relative to this genomic sequence to represent the inferred CDS: substituted 1 base at 1 genomic stop codon;Parent=rna-XM_017935999.1
NW_017100279.1	Gnomon	CDS	623620	623730	.	+	0	Name=XP_017791488.1;ID=cds-XP_017791488.1;Dbxref=GeneID:108573536%2CGenbank:XP_017791488.1;Note=The sequence of the model RefSeq protein was modified relative to this genomic sequence to represent the inferred CDS: substituted 1 base at 1 genomic stop codon;Parent=rna-XM_017935999.1
NW_017100279.1	Gnomon	CDS	623805	624010	.	+	0	Name=XP_017791488.1;ID=cds-XP_017791488.1;Dbxref=GeneID:108573536%2CGenbank:XP_017791488.1;Note=The sequence of the model RefSeq protein was modified relative to this genomic sequence to represent the inferred CDS: substituted 1 base at 1 genomic stop codon;Parent=rna-XM_017935999.1
NW_017100279.1	Gnomon	CDS	624093	624248	.	+	0	Name=XP_017791488.1;ID=cds-XP_017791488.1;Dbxref=GeneID:108573536%2CGenbank:XP_017791488.1;Note=The sequence of the model RefSeq protein was modified relative to this genomic sequence to represent the inferred CDS: substituted 1 base at 1 genomic stop codon;Parent=rna-XM_017935999.1
NW_017100279.1	Gnomon	CDS	624333	624608	.	+	0	Name=XP_017791488.1;ID=cds-XP_017791488.1;Dbxref=GeneID:108573536%2CGenbank:XP_017791488.1;Note=The sequence of the model RefSeq protein was modified relative to this genomic sequence to represent the inferred CDS: substituted 1 base at 1 genomic stop codon;Parent=rna-XM_017935999.1
NW_017100279.1	Gnomon	CDS	627277	627550	.	+	0	Name=XP_017791488.1;ID=cds-XP_017791488.1;Dbxref=GeneID:108573536%2CGenbank:XP_017791488.1;Note=The sequence of the model RefSeq protein was modified relative to this genomic sequence to represent the inferred CDS: substituted 1 base at 1 genomic stop codon;Parent=rna-XM_017935999.1
NW_017100279.1	Gnomon	CDS	628097	628207	.	+	0	Name=XP_017791488.1;ID=cds-XP_017791488.1;Dbxref=GeneID:108573536%2CGenbank:XP_017791488.1;Note=The sequence of the model RefSeq protein was modified relative to this genomic sequence to represent the inferred CDS: substituted 1 base at 1 genomic stop codon;Parent=rna-XM_017935999.1
NW_017100279.1	Gnomon	CDS	628273	628478	.	+	0	Name=XP_017791488.1;ID=cds-XP_017791488.1;Dbxref=GeneID:108573536%2CGenbank:XP_017791488.1;Note=The sequence of the model RefSeq protein was modified relative to this genomic sequence to represent the inferred CDS: substituted 1 base at 1 genomic stop codon;Parent=rna-XM_017935999.1
NW_017100279.1	Gnomon	CDS	628644	628810	.	+	0	Name=XP_017791488.1;ID=cds-XP_017791488.1;Dbxref=GeneID:108573536%2CGenbank:XP_017791488.1;Note=The sequence of the model RefSeq protein was modified relative to this genomic sequence to represent the inferred CDS: substituted 1 base at 1 genomic stop codon;Parent=rna-XM_017935999.1
NW_017100279.1	Gnomon	mRNA	1662826	1714443	.	-	.	Name=XM_017936006.1;ID=rna-XM_017936006.1;Dbxref=GeneID:108573544%2CGenbank:XM_017936006.1;Parent=gene-LOC108573544
NW_017100279.1	Gnomon	mRNA	1703539	1706487	.	+	.	Name=XM_017936008.1;ID=rna-XM_017936008.1;Dbxref=GeneID:108573545%2CGenbank:XM_017936008.1;Parent=gene-LOC108573545
NW_017100279.1	Gnomon	mRNA	1613587	1620825	.	-	.	Name=XM_017936009.1;ID=rna-XM_017936009.1;Dbxref=GeneID:108573546%2CGenbank:XM_017936009.1;Parent=gene-LOC108573546
NW_017100279.1	Gnomon	exon	616095	616595	.	+	.	ID=exon-XM_017936017.1-7;Dbxref=GeneID:108573555%2CGenbank:XM_017936017.1;Parent=rna-XM_017936017.1
NW_017100279.1	Gnomon	exon	615567	615781	.	+	.	ID=exon-XM_017936017.1-6;Dbxref=GeneID:108573555%2CGenbank:XM_017936017.1;Parent=rna-XM_017936017.1
NW_017100279.1	Gnomon	exon	615334	615457	.	+	.	ID=exon-XM_017936017.1-5;Dbxref=GeneID:108573555%2CGenbank:XM_017936017.1;Parent=rna-XM_017936017.1
NW_017100279.1	Gnomon	exon	615092	615248	.	+	.	ID=exon-XM_017936017.1-4;Dbxref=GeneID:108573555%2CGenbank:XM_017936017.1;Parent=rna-XM_017936017.1
NW_017100279.1	Gnomon	exon	614685	614950	.	+	.	ID=exon-XM_017936017.1-3;Dbxref=GeneID:108573555%2CGenbank:XM_017936017.1;Parent=rna-XM_017936017.1
NW_017100279.1	Gnomon	exon	614003	614110	.	+	.	ID=exon-XM_017936017.1-2;Dbxref=GeneID:108573555%2CGenbank:XM_017936017.1;Parent=rna-XM_017936017.1
NW_017100279.1	Gnomon	exon	613613	613753	.	+	.	ID=exon-XM_017936017.1-1;Dbxref=GeneID:108573555%2CGenbank:XM_017936017.1;Parent=rna-XM_017936017.1
NW_017100279.1	Gnomon	CDS	1635394	1635398	.	+	0	Name=XP_017791501.1;ID=cds-XP_017791501.1;Dbxref=GeneID:108573549%2CGenbank:XP_017791501.1;Parent=rna-XM_017936012.1
NW_017100279.1	Gnomon	CDS	1635525	1635600	.	+	0	Name=XP_017791501.1;ID=cds-XP_017791501.1;Dbxref=GeneID:108573549%2CGenbank:XP_017791501.1;Parent=rna-XM_017936012.1
NW_017100279.1	Gnomon	CDS	1635743	1635828	.	+	0	Name=XP_017791501.1;ID=cds-XP_017791501.1;Dbxref=GeneID:108573549%2CGenbank:XP_017791501.1;Parent=rna-XM_017936012.1
NW_017100279.1	Gnomon	CDS	1635901	1636062	.	+	0	Name=XP_017791501.1;ID=cds-XP_017791501.1;Dbxref=GeneID:108573549%2CGenbank:XP_017791501.1;Parent=rna-XM_017936012.1
NW_017100279.1	Gnomon	CDS	1636340	1636475	.	+	0	Name=XP_017791501.1;ID=cds-XP_017791501.1;Dbxref=GeneID:108573549%2CGenbank:XP_017791501.1;Parent=rna-XM_017936012.1
NW_017100279.1	Gnomon	CDS	935594	936023	.	+	0	Name=XP_017791491.1;ID=cds-XP_017791491.1;Dbxref=GeneID:108573539%2CGenbank:XP_017791491.1;Parent=rna-XM_017936002.1
NW_017100279.1	Gnomon	CDS	960982	961118	.	+	0	Name=XP_017791491.1;ID=cds-XP_017791491.1;Dbxref=GeneID:108573539%2CGenbank:XP_017791491.1;Parent=rna-XM_017936002.1
NW_017100279.1	Gnomon	CDS	1001444	1001539	.	+	0	Name=XP_017791491.1;ID=cds-XP_017791491.1;Dbxref=GeneID:108573539%2CGenbank:XP_017791491.1;Parent=rna-XM_017936002.1
NW_017100279.1	Gnomon	CDS	1008149	1008322	.	+	0	Name=XP_017791491.1;ID=cds-XP_017791491.1;Dbxref=GeneID:108573539%2CGenbank:XP_017791491.1;Parent=rna-XM_017936002.1
NW_017100279.1	Gnomon	CDS	1086519	1086554	.	+	0	Name=XP_017791491.1;ID=cds-XP_017791491.1;Dbxref=GeneID:108573539%2CGenbank:XP_017791491.1;Parent=rna-XM_017936002.1
NW_017100279.1	Gnomon	CDS	1114717	1114752	.	+	0	Name=XP_017791491.1;ID=cds-XP_017791491.1;Dbxref=GeneID:108573539%2CGenbank:XP_017791491.1;Parent=rna-XM_017936002.1
NW_017100279.1	Gnomon	CDS	1137990	1138256	.	+	0	Name=XP_017791491.1;ID=cds-XP_017791491.1;Dbxref=GeneID:108573539%2CGenbank:XP_017791491.1;Parent=rna-XM_017936002.1
NW_017100279.1	Gnomon	CDS	1147278	1147490	.	+	0	Name=XP_017791491.1;ID=cds-XP_017791491.1;Dbxref=GeneID:108573539%2CGenbank:XP_017791491.1;Parent=rna-XM_017936002.1
NW_017100279.1	Gnomon	CDS	1150554	1150716	.	+	0	Name=XP_017791491.1;ID=cds-XP_017791491.1;Dbxref=GeneID:108573539%2CGenbank:XP_017791491.1;Parent=rna-XM_017936002.1
NW_017100279.1	Gnomon	CDS	1153260	1153395	.	+	0	Name=XP_017791491.1;ID=cds-XP_017791491.1;Dbxref=GeneID:108573539%2CGenbank:XP_017791491.1;Parent=rna-XM_017936002.1
NW_017100279.1	Gnomon	CDS	1237195	1237408	.	+	0	Name=XP_017791491.1;ID=cds-XP_017791491.1;Dbxref=GeneID:108573539%2CGenbank:XP_017791491.1;Parent=rna-XM_017936002.1
NW_017100279.1	Gnomon	CDS	1237601	1237758	.	+	0	Name=XP_017791491.1;ID=cds-XP_017791491.1;Dbxref=GeneID:108573539%2CGenbank:XP_017791491.1;Parent=rna-XM_017936002.1
NW_017100279.1	Gnomon	CDS	1238286	1238552	.	+	0	Name=XP_017791491.1;ID=cds-XP_017791491.1;Dbxref=GeneID:108573539%2CGenbank:XP_017791491.1;Parent=rna-XM_017936002.1
NW_017100279.1	Gnomon	CDS	1239737	1239867	.	+	0	Name=XP_017791491.1;ID=cds-XP_017791491.1;Dbxref=GeneID:108573539%2CGenbank:XP_017791491.1;Parent=rna-XM_017936002.1
NW_017100279.1	Gnomon	CDS	1241138	1241179	.	+	0	Name=XP_017791491.1;ID=cds-XP_017791491.1;Dbxref=GeneID:108573539%2CGenbank:XP_017791491.1;Parent=rna-XM_017936002.1
NW_017100279.1	Gnomon	CDS	1242106	1242204	.	+	0	Name=XP_017791491.1;ID=cds-XP_017791491.1;Dbxref=GeneID:108573539%2CGenbank:XP_017791491.1;Parent=rna-XM_017936002.1
NW_017100279.1	Gnomon	CDS	1243331	1243480	.	+	0	Name=XP_017791491.1;ID=cds-XP_017791491.1;Dbxref=GeneID:108573539%2CGenbank:XP_017791491.1;Parent=rna-XM_017936002.1
NW_017100279.1	Gnomon	CDS	1243992	1244164	.	+	0	Name=XP_017791491.1;ID=cds-XP_017791491.1;Dbxref=GeneID:108573539%2CGenbank:XP_017791491.1;Parent=rna-XM_017936002.1
NW_017100279.1	Gnomon	CDS	1244251	1244360	.	+	0	Name=XP_017791491.1;ID=cds-XP_017791491.1;Dbxref=GeneID:108573539%2CGenbank:XP_017791491.1;Parent=rna-XM_017936002.1
NW_017100279.1	Gnomon	CDS	1244442	1244533	.	+	0	Name=XP_017791491.1;ID=cds-XP_017791491.1;Dbxref=GeneID:108573539%2CGenbank:XP_017791491.1;Parent=rna-XM_017936002.1
NW_017100279.1	Gnomon	CDS	1244861	1244970	.	+	0	Name=XP_017791491.1;ID=cds-XP_017791491.1;Dbxref=GeneID:108573539%2CGenbank:XP_017791491.1;Parent=rna-XM_017936002.1
NW_017100279.1	Gnomon	CDS	1647137	1647202	.	+	0	Name=XP_017791500.1;ID=cds-XP_017791500.1;Dbxref=GeneID:108573548%2CGenbank:XP_017791500.1;Parent=rna-XM_017936011.1
NW_017100279.1	Gnomon	CDS	1647344	1647657	.	+	0	Name=XP_017791500.1;ID=cds-XP_017791500.1;Dbxref=GeneID:108573548%2CGenbank:XP_017791500.1;Parent=rna-XM_017936011.1
NW_017100279.1	Gnomon	CDS	1647741	1647996	.	+	0	Name=XP_017791500.1;ID=cds-XP_017791500.1;Dbxref=GeneID:108573548%2CGenbank:XP_017791500.1;Parent=rna-XM_017936011.1
NW_017100279.1	Gnomon	CDS	1648066	1648204	.	+	0	Name=XP_017791500.1;ID=cds-XP_017791500.1;Dbxref=GeneID:108573548%2CGenbank:XP_017791500.1;Parent=rna-XM_017936011.1
NW_017100279.1	Gnomon	CDS	1648305	1648663	.	+	0	Name=XP_017791500.1;ID=cds-XP_017791500.1;Dbxref=GeneID:108573548%2CGenbank:XP_017791500.1;Parent=rna-XM_017936011.1
NW_017100279.1	Gnomon	CDS	1648751	1649083	.	+	0	Name=XP_017791500.1;ID=cds-XP_017791500.1;Dbxref=GeneID:108573548%2CGenbank:XP_017791500.1;Parent=rna-XM_017936011.1
NW_017100279.1	Gnomon	CDS	1649161	1649253	.	+	0	Name=XP_017791500.1;ID=cds-XP_017791500.1;Dbxref=GeneID:108573548%2CGenbank:XP_017791500.1;Parent=rna-XM_017936011.1
NW_017100279.1	Gnomon	CDS	787519	787881	.	+	0	Name=XP_017791490.1;ID=cds-XP_017791490.1;Dbxref=GeneID:108573538%2CGenbank:XP_017791490.1;Parent=rna-XM_017936001.1
NW_017100279.1	Gnomon	CDS	787999	788061	.	+	0	Name=XP_017791490.1;ID=cds-XP_017791490.1;Dbxref=GeneID:108573538%2CGenbank:XP_017791490.1;Parent=rna-XM_017936001.1
NW_017100279.1	Gnomon	CDS	788157	788276	.	+	0	Name=XP_017791490.1;ID=cds-XP_017791490.1;Dbxref=GeneID:108573538%2CGenbank:XP_017791490.1;Parent=rna-XM_017936001.1
NW_017100279.1	Gnomon	CDS	1654241	1654297	.	-	0	Name=XP_017791503.1;ID=cds-XP_017791503.1;Dbxref=GeneID:108573551%2CGenbank:XP_017791503.1;Parent=rna-XM_017936014.1
NW_017100279.1	Gnomon	CDS	1653954	1654134	.	-	0	Name=XP_017791503.1;ID=cds-XP_017791503.1;Dbxref=GeneID:108573551%2CGenbank:XP_017791503.1;Parent=rna-XM_017936014.1
NW_017100279.1	Gnomon	CDS	1653694	1653828	.	-	0	Name=XP_017791503.1;ID=cds-XP_017791503.1;Dbxref=GeneID:108573551%2CGenbank:XP_017791503.1;Parent=rna-XM_017936014.1
NW_017100279.1	Gnomon	CDS	1653508	1653623	.	-	0	Name=XP_017791503.1;ID=cds-XP_017791503.1;Dbxref=GeneID:108573551%2CGenbank:XP_017791503.1;Parent=rna-XM_017936014.1
NW_017100279.1	Gnomon	CDS	1653287	1653429	.	-	0	Name=XP_017791503.1;ID=cds-XP_017791503.1;Dbxref=GeneID:108573551%2CGenbank:XP_017791503.1;Parent=rna-XM_017936014.1
NW_017100279.1	Gnomon	CDS	1653038	1653211	.	-	0	Name=XP_017791503.1;ID=cds-XP_017791503.1;Dbxref=GeneID:108573551%2CGenbank:XP_017791503.1;Parent=rna-XM_017936014.1
NW_017100279.1	Gnomon	CDS	1652773	1652935	.	-	0	Name=XP_017791503.1;ID=cds-XP_017791503.1;Dbxref=GeneID:108573551%2CGenbank:XP_017791503.1;Parent=rna-XM_017936014.1
NW_017100279.1	Gnomon	CDS	1652513	1652691	.	-	0	Name=XP_017791503.1;ID=cds-XP_017791503.1;Dbxref=GeneID:108573551%2CGenbank:XP_017791503.1;Parent=rna-XM_017936014.1
NW_017100279.1	Gnomon	CDS	1652217	1652438	.	-	0	Name=XP_017791503.1;ID=cds-XP_017791503.1;Dbxref=GeneID:108573551%2CGenbank:XP_017791503.1;Parent=rna-XM_017936014.1
NW_017100279.1	Gnomon	CDS	1652008	1652143	.	-	0	Name=XP_017791503.1;ID=cds-XP_017791503.1;Dbxref=GeneID:108573551%2CGenbank:XP_017791503.1;Parent=rna-XM_017936014.1
NW_017100279.1	Gnomon	CDS	1651748	1651927	.	-	0	Name=XP_017791503.1;ID=cds-XP_017791503.1;Dbxref=GeneID:108573551%2CGenbank:XP_017791503.1;Parent=rna-XM_017936014.1
NW_017100279.1	Gnomon	CDS	1651589	1651685	.	-	0	Name=XP_017791503.1;ID=cds-XP_017791503.1;Dbxref=GeneID:108573551%2CGenbank:XP_017791503.1;Parent=rna-XM_017936014.1
NW_017100279.1	Gnomon	CDS	1651394	1651531	.	-	0	Name=XP_017791503.1;ID=cds-XP_017791503.1;Dbxref=GeneID:108573551%2CGenbank:XP_017791503.1;Parent=rna-XM_017936014.1
NW_017100279.1	Gnomon	CDS	1651225	1651322	.	-	0	Name=XP_017791503.1;ID=cds-XP_017791503.1;Dbxref=GeneID:108573551%2CGenbank:XP_017791503.1;Parent=rna-XM_017936014.1
NW_017100279.1	Gnomon	CDS	1650962	1651139	.	-	0	Name=XP_017791503.1;ID=cds-XP_017791503.1;Dbxref=GeneID:108573551%2CGenbank:XP_017791503.1;Parent=rna-XM_017936014.1
NW_017100279.1	Gnomon	CDS	1650883	1650885	.	-	0	Name=XP_017791503.1;ID=cds-XP_017791503.1;Dbxref=GeneID:108573551%2CGenbank:XP_017791503.1;Parent=rna-XM_017936014.1
NW_017100279.1	Gnomon	CDS	1650758	1650783	.	-	0	Name=XP_017791503.1;ID=cds-XP_017791503.1;Dbxref=GeneID:108573551%2CGenbank:XP_017791503.1;Parent=rna-XM_017936014.1
NW_017100279.1	Gnomon	CDS	1650577	1650688	.	-	0	Name=XP_017791503.1;ID=cds-XP_017791503.1;Dbxref=GeneID:108573551%2CGenbank:XP_017791503.1;Parent=rna-XM_017936014.1
NW_017100279.1	Gnomon	CDS	1650342	1650508	.	-	0	Name=XP_017791503.1;ID=cds-XP_017791503.1;Dbxref=GeneID:108573551%2CGenbank:XP_017791503.1;Parent=rna-XM_017936014.1
NW_017100279.1	Gnomon	CDS	1690312	1690374	.	+	0	Name=XP_017791493.1;ID=cds-XP_017791493.1;Dbxref=GeneID:108573542%2CGenbank:XP_017791493.1;Parent=rna-XM_017936004.1
NW_017100279.1	Gnomon	CDS	1691434	1691834	.	+	0	Name=XP_017791493.1;ID=cds-XP_017791493.1;Dbxref=GeneID:108573542%2CGenbank:XP_017791493.1;Parent=rna-XM_017936004.1
NW_017100279.1	Gnomon	CDS	1692685	1693264	.	+	0	Name=XP_017791493.1;ID=cds-XP_017791493.1;Dbxref=GeneID:108573542%2CGenbank:XP_017791493.1;Parent=rna-XM_017936004.1
NW_017100279.1	Gnomon	CDS	1656088	1656263	.	+	0	Name=XP_017791502.1;ID=cds-XP_017791502.1;Dbxref=GeneID:108573550%2CGenbank:XP_017791502.1;Note=The sequence of the model RefSeq protein was modified relative to this genomic sequence to represent the inferred CDS: inserted 2 bases in 1 codon;Parent=rna-XM_017936013.1
NW_017100279.1	Gnomon	CDS	1656265	1656476	.	+	0	Name=XP_017791502.1;ID=cds-XP_017791502.1;Dbxref=GeneID:108573550%2CGenbank:XP_017791502.1;Note=The sequence of the model RefSeq protein was modified relative to this genomic sequence to represent the inferred CDS: inserted 2 bases in 1 codon;Parent=rna-XM_017936013.1
NW_017100279.1	Gnomon	CDS	1656579	1656859	.	+	0	Name=XP_017791502.1;ID=cds-XP_017791502.1;Dbxref=GeneID:108573550%2CGenbank:XP_017791502.1;Note=The sequence of the model RefSeq protein was modified relative to this genomic sequence to represent the inferred CDS: inserted 2 bases in 1 codon;Parent=rna-XM_017936013.1
NW_017100279.1	Gnomon	CDS	1656938	1657208	.	+	0	Name=XP_017791502.1;ID=cds-XP_017791502.1;Dbxref=GeneID:108573550%2CGenbank:XP_017791502.1;Note=The sequence of the model RefSeq protein was modified relative to this genomic sequence to represent the inferred CDS: inserted 2 bases in 1 codon;Parent=rna-XM_017936013.1
NW_017100279.1	Gnomon	CDS	1657285	1658012	.	+	0	Name=XP_017791502.1;ID=cds-XP_017791502.1;Dbxref=GeneID:108573550%2CGenbank:XP_017791502.1;Note=The sequence of the model RefSeq protein was modified relative to this genomic sequence to represent the inferred CDS: inserted 2 bases in 1 codon;Parent=rna-XM_017936013.1
NW_017100279.1	Gnomon	CDS	1658258	1658530	.	+	0	Name=XP_017791502.1;ID=cds-XP_017791502.1;Dbxref=GeneID:108573550%2CGenbank:XP_017791502.1;Note=The sequence of the model RefSeq protein was modified relative to this genomic sequence to represent the inferred CDS: inserted 2 bases in 1 codon;Parent=rna-XM_017936013.1
NW_017100279.1	Gnomon	CDS	1659166	1659423	.	+	0	Name=XP_017791502.1;ID=cds-XP_017791502.1;Dbxref=GeneID:108573550%2CGenbank:XP_017791502.1;Note=The sequence of the model RefSeq protein was modified relative to this genomic sequence to represent the inferred CDS: inserted 2 bases in 1 codon;Parent=rna-XM_017936013.1
NW_017100279.1	Gnomon	CDS	1660028	1660336	.	+	0	Name=XP_017791502.1;ID=cds-XP_017791502.1;Dbxref=GeneID:108573550%2CGenbank:XP_017791502.1;Note=The sequence of the model RefSeq protein was modified relative to this genomic sequence to represent the inferred CDS: inserted 2 bases in 1 codon;Parent=rna-XM_017936013.1
NW_017100279.1	Gnomon	CDS	1660445	1660662	.	+	0	Name=XP_017791502.1;ID=cds-XP_017791502.1;Dbxref=GeneID:108573550%2CGenbank:XP_017791502.1;Note=The sequence of the model RefSeq protein was modified relative to this genomic sequence to represent the inferred CDS: inserted 2 bases in 1 codon;Parent=rna-XM_017936013.1
NW_017100279.1	Gnomon	CDS	1660738	1660854	.	+	0	Name=XP_017791502.1;ID=cds-XP_017791502.1;Dbxref=GeneID:108573550%2CGenbank:XP_017791502.1;Note=The sequence of the model RefSeq protein was modified relative to this genomic sequence to represent the inferred CDS: inserted 2 bases in 1 codon;Parent=rna-XM_017936013.1
NW_017100279.1	Gnomon	CDS	1660939	1661057	.	+	0	Name=XP_017791502.1;ID=cds-XP_017791502.1;Dbxref=GeneID:108573550%2CGenbank:XP_017791502.1;Note=The sequence of the model RefSeq protein was modified relative to this genomic sequence to represent the inferred CDS: inserted 2 bases in 1 codon;Parent=rna-XM_017936013.1
NW_017100279.1	Gnomon	CDS	1661143	1661315	.	+	0	Name=XP_017791502.1;ID=cds-XP_017791502.1;Dbxref=GeneID:108573550%2CGenbank:XP_017791502.1;Note=The sequence of the model RefSeq protein was modified relative to this genomic sequence to represent the inferred CDS: inserted 2 bases in 1 codon;Parent=rna-XM_017936013.1
NW_017100279.1	Gnomon	CDS	1639639	1639758	.	+	0	Name=XP_017791492.1;ID=cds-XP_017791492.1;Dbxref=GeneID:108573540%2CGenbank:XP_017791492.1;Parent=rna-XM_017936003.1
NW_017100279.1	Gnomon	CDS	1640029	1640192	.	+	0	Name=XP_017791492.1;ID=cds-XP_017791492.1;Dbxref=GeneID:108573540%2CGenbank:XP_017791492.1;Parent=rna-XM_017936003.1
NW_017100279.1	Gnomon	CDS	1640317	1640455	.	+	0	Name=XP_017791492.1;ID=cds-XP_017791492.1;Dbxref=GeneID:108573540%2CGenbank:XP_017791492.1;Parent=rna-XM_017936003.1
NW_017100279.1	Gnomon	CDS	1640549	1640690	.	+	0	Name=XP_017791492.1;ID=cds-XP_017791492.1;Dbxref=GeneID:108573540%2CGenbank:XP_017791492.1;Parent=rna-XM_017936003.1
NW_017100279.1	Gnomon	CDS	1640770	1640874	.	+	0	Name=XP_017791492.1;ID=cds-XP_017791492.1;Dbxref=GeneID:108573540%2CGenbank:XP_017791492.1;Parent=rna-XM_017936003.1
NW_017100279.1	Gnomon	CDS	1641005	1641116	.	+	0	Name=XP_017791492.1;ID=cds-XP_017791492.1;Dbxref=GeneID:108573540%2CGenbank:XP_017791492.1;Parent=rna-XM_017936003.1
NW_017100279.1	Gnomon	CDS	1641190	1641317	.	+	0	Name=XP_017791492.1;ID=cds-XP_017791492.1;Dbxref=GeneID:108573540%2CGenbank:XP_017791492.1;Parent=rna-XM_017936003.1
NW_017100279.1	Gnomon	CDS	1641388	1641585	.	+	0	Name=XP_017791492.1;ID=cds-XP_017791492.1;Dbxref=GeneID:108573540%2CGenbank:XP_017791492.1;Parent=rna-XM_017936003.1
NW_017100279.1	Gnomon	CDS	1641658	1641725	.	+	0	Name=XP_017791492.1;ID=cds-XP_017791492.1;Dbxref=GeneID:108573540%2CGenbank:XP_017791492.1;Parent=rna-XM_017936003.1
NW_017100279.1	Gnomon	CDS	1641799	1642044	.	+	0	Name=XP_017791492.1;ID=cds-XP_017791492.1;Dbxref=GeneID:108573540%2CGenbank:XP_017791492.1;Parent=rna-XM_017936003.1
NW_017100279.1	Gnomon	CDS	1642161	1642284	.	+	0	Name=XP_017791492.1;ID=cds-XP_017791492.1;Dbxref=GeneID:108573540%2CGenbank:XP_017791492.1;Parent=rna-XM_017936003.1
NW_017100279.1	Gnomon	CDS	1642353	1642597	.	+	0	Name=XP_017791492.1;ID=cds-XP_017791492.1;Dbxref=GeneID:108573540%2CGenbank:XP_017791492.1;Parent=rna-XM_017936003.1
NW_017100279.1	Gnomon	CDS	1642673	1642828	.	+	0	Name=XP_017791492.1;ID=cds-XP_017791492.1;Dbxref=GeneID:108573540%2CGenbank:XP_017791492.1;Parent=rna-XM_017936003.1
NW_017100279.1	Gnomon	CDS	1642916	1643032	.	+	0	Name=XP_017791492.1;ID=cds-XP_017791492.1;Dbxref=GeneID:108573540%2CGenbank:XP_017791492.1;Parent=rna-XM_017936003.1
NW_017100279.1	Gnomon	CDS	1643179	1643433	.	+	0	Name=XP_017791492.1;ID=cds-XP_017791492.1;Dbxref=GeneID:108573540%2CGenbank:XP_017791492.1;Parent=rna-XM_017936003.1
NW_017100279.1	Gnomon	CDS	1643507	1643611	.	+	0	Name=XP_017791492.1;ID=cds-XP_017791492.1;Dbxref=GeneID:108573540%2CGenbank:XP_017791492.1;Parent=rna-XM_017936003.1
NW_017100279.1	Gnomon	mRNA	461092	463367	.	-	.	Name=XM_017935998.1;ID=rna-XM_017935998.1;Dbxref=GeneID:108573535%2CGenbank:XM_017935998.1;Parent=gene-LOC108573535
NW_017100279.1	Gnomon	mRNA	622929	628857	.	+	.	Name=XM_017935999.1;ID=rna-XM_017935999.1;Dbxref=GeneID:108573536%2CGenbank:XM_017935999.1;Parent=gene-LOC108573536
NW_017100279.1	Gnomon	exon	160197	160346	.	-	.	ID=exon-XM_017936020.1-2;Dbxref=GeneID:108573557%2CGenbank:XM_017936020.1;Parent=rna-XM_017936020.1
NW_017100279.1	Gnomon	exon	206249	206497	.	-	.	ID=exon-XM_017936020.1-1;Dbxref=GeneID:108573557%2CGenbank:XM_017936020.1;Parent=rna-XM_017936020.1
NW_017100279.1	Gnomon	exon	120814	120900	.	-	.	ID=exon-XM_017936020.1-4;Dbxref=GeneID:108573557%2CGenbank:XM_017936020.1;Parent=rna-XM_017936020.1
NW_017100279.1	Gnomon	exon	130050	130244	.	-	.	ID=exon-XM_017936020.1-3;Dbxref=GeneID:108573557%2CGenbank:XM_017936020.1;Parent=rna-XM_017936020.1
NW_017100279.1	Gnomon	exon	118039	118491	.	-	.	ID=exon-XM_017936020.1-6;Dbxref=GeneID:108573557%2CGenbank:XM_017936020.1;Parent=rna-XM_017936020.1
NW_017100279.1	Gnomon	exon	119547	119738	.	-	.	ID=exon-XM_017936020.1-5;Dbxref=GeneID:108573557%2CGenbank:XM_017936020.1;Parent=rna-XM_017936020.1
NW_017100279.1	Gnomon	exon	115867	116341	.	-	.	ID=exon-XM_017936020.1-8;Dbxref=GeneID:108573557%2CGenbank:XM_017936020.1;Parent=rna-XM_017936020.1
NW_017100279.1	Gnomon	exon	117478	117671	.	-	.	ID=exon-XM_017936020.1-7;Dbxref=GeneID:108573557%2CGenbank:XM_017936020.1;Parent=rna-XM_017936020.1
NW_017100279.1	Gnomon	exon	464902	465277	.	+	.	ID=exon-XM_017936019.1-2;Dbxref=GeneID:108573556%2CGenbank:XM_017936019.1;Parent=rna-XM_017936019.1
NW_017100279.1	Gnomon	exon	464601	464710	.	+	.	ID=exon-XM_017936019.1-1;Dbxref=GeneID:108573556%2CGenbank:XM_017936019.1;Parent=rna-XM_017936019.1
NW_017100279.1	Gnomon	exon	465608	465894	.	+	.	ID=exon-XM_017936019.1-4;Dbxref=GeneID:108573556%2CGenbank:XM_017936019.1;Parent=rna-XM_017936019.1
NW_017100279.1	Gnomon	exon	465347	465499	.	+	.	ID=exon-XM_017936019.1-3;Dbxref=GeneID:108573556%2CGenbank:XM_017936019.1;Parent=rna-XM_017936019.1
NW_017100279.1	Gnomon	exon	1243331	1243480	.	+	.	ID=exon-XM_017936002.1-17;Dbxref=GeneID:108573539%2CGenbank:XM_017936002.1;Parent=rna-XM_017936002.1
NW_017100279.1	Gnomon	exon	1242106	1242204	.	+	.	ID=exon-XM_017936002.1-16;Dbxref=GeneID:108573539%2CGenbank:XM_017936002.1;Parent=rna-XM_017936002.1
NW_017100279.1	Gnomon	exon	1241138	1241179	.	+	.	ID=exon-XM_017936002.1-15;Dbxref=GeneID:108573539%2CGenbank:XM_017936002.1;Parent=rna-XM_017936002.1
NW_017100279.1	Gnomon	exon	1239737	1239867	.	+	.	ID=exon-XM_017936002.1-14;Dbxref=GeneID:108573539%2CGenbank:XM_017936002.1;Parent=rna-XM_017936002.1
NW_017100279.1	Gnomon	exon	1244251	1244360	.	+	.	ID=exon-XM_017936002.1-19;Dbxref=GeneID:108573539%2CGenbank:XM_017936002.1;Parent=rna-XM_017936002.1
NW_017100279.1	Gnomon	exon	1243992	1244164	.	+	.	ID=exon-XM_017936002.1-18;Dbxref=GeneID:108573539%2CGenbank:XM_017936002.1;Parent=rna-XM_017936002.1
NW_017100279.1	Gnomon	exon	1238286	1238552	.	+	.	ID=exon-XM_017936002.1-13;Dbxref=GeneID:108573539%2CGenbank:XM_017936002.1;Parent=rna-XM_017936002.1
NW_017100279.1	Gnomon	exon	1237601	1237758	.	+	.	ID=exon-XM_017936002.1-12;Dbxref=GeneID:108573539%2CGenbank:XM_017936002.1;Parent=rna-XM_017936002.1
NW_017100279.1	Gnomon	exon	1237195	1237408	.	+	.	ID=exon-XM_017936002.1-11;Dbxref=GeneID:108573539%2CGenbank:XM_017936002.1;Parent=rna-XM_017936002.1
NW_017100279.1	Gnomon	exon	1153260	1153395	.	+	.	ID=exon-XM_017936002.1-10;Dbxref=GeneID:108573539%2CGenbank:XM_017936002.1;Parent=rna-XM_017936002.1
NW_017100279.1	Gnomon	exon	1244442	1244533	.	+	.	ID=exon-XM_017936002.1-20;Dbxref=GeneID:108573539%2CGenbank:XM_017936002.1;Parent=rna-XM_017936002.1
NW_017100279.1	Gnomon	exon	1244861	1245051	.	+	.	ID=exon-XM_017936002.1-21;Dbxref=GeneID:108573539%2CGenbank:XM_017936002.1;Parent=rna-XM_017936002.1
NW_017100279.1	Gnomon	exon	461092	461340	.	-	.	ID=exon-XM_017935998.1-9;Dbxref=GeneID:108573535%2CGenbank:XM_017935998.1;Parent=rna-XM_017935998.1
NW_017100279.1	Gnomon	exon	461457	461674	.	-	.	ID=exon-XM_017935998.1-8;Dbxref=GeneID:108573535%2CGenbank:XM_017935998.1;Parent=rna-XM_017935998.1
NW_017100279.1	Gnomon	exon	461756	461914	.	-	.	ID=exon-XM_017935998.1-7;Dbxref=GeneID:108573535%2CGenbank:XM_017935998.1;Parent=rna-XM_017935998.1
NW_017100279.1	Gnomon	exon	461984	462089	.	-	.	ID=exon-XM_017935998.1-6;Dbxref=GeneID:108573535%2CGenbank:XM_017935998.1;Parent=rna-XM_017935998.1
NW_017100279.1	Gnomon	exon	463281	463367	.	-	.	ID=exon-XM_017935998.1-1;Dbxref=GeneID:108573535%2CGenbank:XM_017935998.1;Parent=rna-XM_017935998.1
NW_017100279.1	Gnomon	exon	462171	462317	.	-	.	ID=exon-XM_017935998.1-5;Dbxref=GeneID:108573535%2CGenbank:XM_017935998.1;Parent=rna-XM_017935998.1
NW_017100279.1	Gnomon	exon	462398	462625	.	-	.	ID=exon-XM_017935998.1-4;Dbxref=GeneID:108573535%2CGenbank:XM_017935998.1;Parent=rna-XM_017935998.1
NW_017100279.1	Gnomon	exon	462717	462855	.	-	.	ID=exon-XM_017935998.1-3;Dbxref=GeneID:108573535%2CGenbank:XM_017935998.1;Parent=rna-XM_017935998.1
NW_017100279.1	Gnomon	exon	463076	463165	.	-	.	ID=exon-XM_017935998.1-2;Dbxref=GeneID:108573535%2CGenbank:XM_017935998.1;Parent=rna-XM_017935998.1
NW_017100279.1	Gnomon	mRNA	115867	206497	.	-	.	Name=XM_017936020.1;ID=rna-XM_017936020.1;Dbxref=GeneID:108573557%2CGenbank:XM_017936020.1;Parent=gene-LOC108573557
NW_017100279.1	Gnomon	exon	1645513	1645732	.	+	.	ID=exon-XM_017936021.1-4;Dbxref=GeneID:108573558%2CGenbank:XM_017936021.1;Parent=rna-XM_017936021.1
NW_017100279.1	Gnomon	exon	1645310	1645427	.	+	.	ID=exon-XM_017936021.1-3;Dbxref=GeneID:108573558%2CGenbank:XM_017936021.1;Parent=rna-XM_017936021.1
NW_017100279.1	Gnomon	exon	1644860	1645029	.	+	.	ID=exon-XM_017936021.1-2;Dbxref=GeneID:108573558%2CGenbank:XM_017936021.1;Parent=rna-XM_017936021.1
NW_017100279.1	Gnomon	exon	1644545	1644610	.	+	.	ID=exon-XM_017936021.1-1;Dbxref=GeneID:108573558%2CGenbank:XM_017936021.1;Parent=rna-XM_017936021.1
NW_017100279.1	Gnomon	mRNA	1644545	1645732	.	+	.	Name=XM_017936021.1;ID=rna-XM_017936021.1;Dbxref=GeneID:108573558%2CGenbank:XM_017936021.1;Parent=gene-LOC108573558
NW_017100279.1	Gnomon	mRNA	1609966	1611707	.	+	.	Name=XM_017936022.1;ID=rna-XM_017936022.1;Dbxref=GeneID:108573559%2CGenbank:XM_017936022.1;Parent=gene-LOC108573559
NW_017100279.1	Gnomon	exon	1610584	1611707	.	+	.	ID=exon-XM_017936022.1-2;Dbxref=GeneID:108573559%2CGenbank:XM_017936022.1;Parent=rna-XM_017936022.1
NW_017100279.1	Gnomon	exon	1609966	1610516	.	+	.	ID=exon-XM_017936022.1-1;Dbxref=GeneID:108573559%2CGenbank:XM_017936022.1;Parent=rna-XM_017936022.1
NW_017100279.1	Gnomon	mRNA	687283	696371	.	-	.	Name=XM_017936023.1;ID=rna-XM_017936023.1;Dbxref=GeneID:108573560%2CGenbank:XM_017936023.1;Parent=gene-LOC108573560
NW_017100279.1	Gnomon	mRNA	697830	701026	.	-	.	Name=XM_017936025.1;ID=rna-XM_017936025.1;Dbxref=GeneID:108573562%2CGenbank:XM_017936025.1;Note=The sequence of the model RefSeq transcript was modified relative to this genomic sequence to represent the inferred CDS: deleted 1 base in 1 codon;Parent=gene-LOC108573562
NW_017100279.1	Gnomon	mRNA	803160	805562	.	-	.	Name=XM_017936024.1;ID=rna-XM_017936024.1;Dbxref=GeneID:108573561%2CGenbank:XM_017936024.1;Parent=gene-LOC108573561
NW_017100279.1	Gnomon	mRNA	1252340	1262257	.	-	.	Name=XM_017936026.1;ID=rna-XM_017936026.1;Dbxref=GeneID:108573564%2CGenbank:XM_017936026.1;Note=The sequence of the model RefSeq transcript was modified relative to this genomic sequence to represent the inferred CDS: inserted 2 bases in 1 codon;Parent=gene-LOC108573564
NW_017100279.1	Gnomon	exon	623620	623730	.	+	.	ID=exon-XM_017935999.1-2;Dbxref=GeneID:108573536%2CGenbank:XM_017935999.1;Parent=rna-XM_017935999.1
NW_017100279.1	Gnomon	exon	622929	623139	.	+	.	ID=exon-XM_017935999.1-1;Dbxref=GeneID:108573536%2CGenbank:XM_017935999.1;Parent=rna-XM_017935999.1
NW_017100279.1	Gnomon	exon	624093	624248	.	+	.	ID=exon-XM_017935999.1-4;Dbxref=GeneID:108573536%2CGenbank:XM_017935999.1;Parent=rna-XM_017935999.1
NW_017100279.1	Gnomon	exon	623805	624010	.	+	.	ID=exon-XM_017935999.1-3;Dbxref=GeneID:108573536%2CGenbank:XM_017935999.1;Parent=rna-XM_017935999.1
NW_017100279.1	Gnomon	exon	627277	627550	.	+	.	ID=exon-XM_017935999.1-6;Dbxref=GeneID:108573536%2CGenbank:XM_017935999.1;Parent=rna-XM_017935999.1
NW_017100279.1	Gnomon	exon	624333	624608	.	+	.	ID=exon-XM_017935999.1-5;Dbxref=GeneID:108573536%2CGenbank:XM_017935999.1;Parent=rna-XM_017935999.1
NW_017100279.1	Gnomon	exon	628273	628478	.	+	.	ID=exon-XM_017935999.1-8;Dbxref=GeneID:108573536%2CGenbank:XM_017935999.1;Parent=rna-XM_017935999.1
NW_017100279.1	Gnomon	exon	628097	628207	.	+	.	ID=exon-XM_017935999.1-7;Dbxref=GeneID:108573536%2CGenbank:XM_017935999.1;Parent=rna-XM_017935999.1
NW_017100279.1	Gnomon	exon	628644	628857	.	+	.	ID=exon-XM_017935999.1-9;Dbxref=GeneID:108573536%2CGenbank:XM_017935999.1;Parent=rna-XM_017935999.1
NW_017100279.1	Gnomon	mRNA	464601	465894	.	+	.	Name=XM_017936019.1;ID=rna-XM_017936019.1;Dbxref=GeneID:108573556%2CGenbank:XM_017936019.1;Parent=gene-LOC108573556
NW_017100279.1	Gnomon	exon	696251	696371	.	-	.	ID=exon-XM_017936023.1-1;Dbxref=GeneID:108573560%2CGenbank:XM_017936023.1;Parent=rna-XM_017936023.1
NW_017100279.1	Gnomon	exon	687283	689826	.	-	.	ID=exon-XM_017936023.1-2;Dbxref=GeneID:108573560%2CGenbank:XM_017936023.1;Parent=rna-XM_017936023.1
NW_017100279.1	Gnomon	exon	630342	630587	.	-	.	ID=exon-XM_017936000.1-3;Dbxref=GeneID:108573537%2CGenbank:XM_017936000.1;Parent=rna-XM_017936000.1
NW_017100279.1	Gnomon	exon	630664	630792	.	-	.	ID=exon-XM_017936000.1-2;Dbxref=GeneID:108573537%2CGenbank:XM_017936000.1;Parent=rna-XM_017936000.1
NW_017100279.1	Gnomon	exon	630877	630993	.	-	.	ID=exon-XM_017936000.1-1;Dbxref=GeneID:108573537%2CGenbank:XM_017936000.1;Parent=rna-XM_017936000.1
NW_017100279.1	Gnomon	exon	1652008	1652143	.	-	.	ID=exon-XM_017936014.1-10;Dbxref=GeneID:108573551%2CGenbank:XM_017936014.1;Parent=rna-XM_017936014.1
NW_017100279.1	Gnomon	exon	1651225	1651322	.	-	.	ID=exon-XM_017936014.1-14;Dbxref=GeneID:108573551%2CGenbank:XM_017936014.1;Parent=rna-XM_017936014.1
NW_017100279.1	Gnomon	exon	1651394	1651531	.	-	.	ID=exon-XM_017936014.1-13;Dbxref=GeneID:108573551%2CGenbank:XM_017936014.1;Parent=rna-XM_017936014.1
NW_017100279.1	Gnomon	exon	1651589	1651685	.	-	.	ID=exon-XM_017936014.1-12;Dbxref=GeneID:108573551%2CGenbank:XM_017936014.1;Parent=rna-XM_017936014.1
NW_017100279.1	Gnomon	exon	1651748	1651927	.	-	.	ID=exon-XM_017936014.1-11;Dbxref=GeneID:108573551%2CGenbank:XM_017936014.1;Parent=rna-XM_017936014.1
NW_017100279.1	Gnomon	exon	1650577	1650688	.	-	.	ID=exon-XM_017936014.1-18;Dbxref=GeneID:108573551%2CGenbank:XM_017936014.1;Parent=rna-XM_017936014.1
NW_017100279.1	Gnomon	exon	1650758	1650783	.	-	.	ID=exon-XM_017936014.1-17;Dbxref=GeneID:108573551%2CGenbank:XM_017936014.1;Parent=rna-XM_017936014.1
NW_017100279.1	Gnomon	exon	1650883	1650885	.	-	.	ID=exon-XM_017936014.1-16;Dbxref=GeneID:108573551%2CGenbank:XM_017936014.1;Parent=rna-XM_017936014.1
NW_017100279.1	Gnomon	exon	1650962	1651139	.	-	.	ID=exon-XM_017936014.1-15;Dbxref=GeneID:108573551%2CGenbank:XM_017936014.1;Parent=rna-XM_017936014.1
NW_017100279.1	Gnomon	exon	1650342	1650508	.	-	.	ID=exon-XM_017936014.1-19;Dbxref=GeneID:108573551%2CGenbank:XM_017936014.1;Parent=rna-XM_017936014.1
NW_017100279.1	Gnomon	exon	804909	805180	.	-	.	ID=exon-XM_017936024.1-2;Dbxref=GeneID:108573561%2CGenbank:XM_017936024.1;Parent=rna-XM_017936024.1
NW_017100279.1	Gnomon	exon	805250	805562	.	-	.	ID=exon-XM_017936024.1-1;Dbxref=GeneID:108573561%2CGenbank:XM_017936024.1;Parent=rna-XM_017936024.1
NW_017100279.1	Gnomon	exon	803160	804417	.	-	.	ID=exon-XM_017936024.1-4;Dbxref=GeneID:108573561%2CGenbank:XM_017936024.1;Parent=rna-XM_017936024.1
NW_017100279.1	Gnomon	exon	804509	804811	.	-	.	ID=exon-XM_017936024.1-3;Dbxref=GeneID:108573561%2CGenbank:XM_017936024.1;Parent=rna-XM_017936024.1
NW_017100279.1	RefSeq	region	1	1773879	.	+	.	Name=Unknown;ID=NW_017100279.1:1..1773879;Dbxref=taxon:597456
NW_017100279.1	Gnomon	exon	788157	788276	.	+	.	ID=exon-XM_017936001.1-3;Dbxref=GeneID:108573538%2CGenbank:XM_017936001.1;Parent=rna-XM_017936001.1
NW_017100279.1	Gnomon	exon	787999	788061	.	+	.	ID=exon-XM_017936001.1-2;Dbxref=GeneID:108573538%2CGenbank:XM_017936001.1;Parent=rna-XM_017936001.1
NW_017100279.1	Gnomon	exon	787519	787881	.	+	.	ID=exon-XM_017936001.1-1;Dbxref=GeneID:108573538%2CGenbank:XM_017936001.1;Parent=rna-XM_017936001.1
NW_017100279.1	Gnomon	exon	1614476	1614852	.	-	.	ID=exon-XM_017936009.1-10;Dbxref=GeneID:108573546%2CGenbank:XM_017936009.1;Parent=rna-XM_017936009.1
NW_017100279.1	Gnomon	exon	1613587	1613827	.	-	.	ID=exon-XM_017936009.1-12;Dbxref=GeneID:108573546%2CGenbank:XM_017936009.1;Parent=rna-XM_017936009.1
NW_017100279.1	Gnomon	exon	1613919	1614391	.	-	.	ID=exon-XM_017936009.1-11;Dbxref=GeneID:108573546%2CGenbank:XM_017936009.1;Parent=rna-XM_017936009.1
NW_017100279.1	Gnomon	exon	697830	698273	.	-	.	ID=exon-XM_017936025.1-6;Dbxref=GeneID:108573562%2CGenbank:XM_017936025.1;Note=The sequence of the model RefSeq transcript was modified relative to this genomic sequence to represent the inferred CDS: deleted 1 base in 1 codon;Parent=rna-XM_017936025.1
NW_017100279.1	Gnomon	exon	698608	698784	.	-	.	ID=exon-XM_017936025.1-5;Dbxref=GeneID:108573562%2CGenbank:XM_017936025.1;Note=The sequence of the model RefSeq transcript was modified relative to this genomic sequence to represent the inferred CDS: deleted 1 base in 1 codon;Parent=rna-XM_017936025.1
NW_017100279.1	Gnomon	exon	698786	699003	.	-	.	ID=exon-XM_017936025.1-4;Dbxref=GeneID:108573562%2CGenbank:XM_017936025.1;Note=The sequence of the model RefSeq transcript was modified relative to this genomic sequence to represent the inferred CDS: deleted 1 base in 1 codon;Parent=rna-XM_017936025.1
NW_017100279.1	Gnomon	exon	699451	699996	.	-	.	ID=exon-XM_017936025.1-3;Dbxref=GeneID:108573562%2CGenbank:XM_017936025.1;Note=The sequence of the model RefSeq transcript was modified relative to this genomic sequence to represent the inferred CDS: deleted 1 base in 1 codon;Parent=rna-XM_017936025.1
NW_017100279.1	Gnomon	exon	700089	700379	.	-	.	ID=exon-XM_017936025.1-2;Dbxref=GeneID:108573562%2CGenbank:XM_017936025.1;Note=The sequence of the model RefSeq transcript was modified relative to this genomic sequence to represent the inferred CDS: deleted 1 base in 1 codon;Parent=rna-XM_017936025.1
NW_017100279.1	Gnomon	exon	700513	701026	.	-	.	ID=exon-XM_017936025.1-1;Dbxref=GeneID:108573562%2CGenbank:XM_017936025.1;Note=The sequence of the model RefSeq transcript was modified relative to this genomic sequence to represent the inferred CDS: deleted 1 base in 1 codon;Parent=rna-XM_017936025.1
NW_017100279.1	Gnomon	exon	1147278	1147490	.	+	.	ID=exon-XM_017936002.1-8;Dbxref=GeneID:108573539%2CGenbank:XM_017936002.1;Parent=rna-XM_017936002.1
NW_017100279.1	Gnomon	exon	1137990	1138256	.	+	.	ID=exon-XM_017936002.1-7;Dbxref=GeneID:108573539%2CGenbank:XM_017936002.1;Parent=rna-XM_017936002.1
NW_017100279.1	Gnomon	exon	1114717	1114752	.	+	.	ID=exon-XM_017936002.1-6;Dbxref=GeneID:108573539%2CGenbank:XM_017936002.1;Parent=rna-XM_017936002.1
NW_017100279.1	Gnomon	exon	1086519	1086554	.	+	.	ID=exon-XM_017936002.1-5;Dbxref=GeneID:108573539%2CGenbank:XM_017936002.1;Parent=rna-XM_017936002.1
NW_017100279.1	Gnomon	exon	1150554	1150716	.	+	.	ID=exon-XM_017936002.1-9;Dbxref=GeneID:108573539%2CGenbank:XM_017936002.1;Parent=rna-XM_017936002.1
NW_017100279.1	Gnomon	exon	1008149	1008322	.	+	.	ID=exon-XM_017936002.1-4;Dbxref=GeneID:108573539%2CGenbank:XM_017936002.1;Parent=rna-XM_017936002.1
NW_017100279.1	Gnomon	exon	1001444	1001539	.	+	.	ID=exon-XM_017936002.1-3;Dbxref=GeneID:108573539%2CGenbank:XM_017936002.1;Parent=rna-XM_017936002.1
NW_017100279.1	Gnomon	exon	960982	961118	.	+	.	ID=exon-XM_017936002.1-2;Dbxref=GeneID:108573539%2CGenbank:XM_017936002.1;Parent=rna-XM_017936002.1
NW_017100279.1	Gnomon	exon	935594	936023	.	+	.	ID=exon-XM_017936002.1-1;Dbxref=GeneID:108573539%2CGenbank:XM_017936002.1;Parent=rna-XM_017936002.1
