# Supplementary material for: Prevalent bee venom genes evolved before the aculeate stinger and eusociality
Source: BMC Biol. 2023 Oct 23;21:229. doi: 10.1186/s12915-023-01656-5 (PMC10591384; doi:10.1186/s12915-023-01656-5)
Supplement: Supplementary file 42 — Additional file 42. Gff files of all toxin gene annotations. [file 12915_2023_1656_MOESM42_ESM.zip › AdditionalFile9_ToxinGeneAnnotations/NW_016019397.1._APH.gff_modified_Koludarov_et_al_2021.gff3]

##gff-version 3
##source-version geneious 2020.2.2
##sequence-region	NW_016019397.1	1	1122704
NW_016019397.1	Koludarov_et_al_2021	gene	546933	548528	.	-	.	Name=APH
NW_016019397.1	Gnomon	CDS	559080	559195	.	-	0	Name=XP_028523532.1;ID=cds-XP_028523532.1;Dbxref=GeneID:107999999%2CGenbank:XP_028523532.1;Parent=rna-XM_028667731.1
NW_016019397.1	Gnomon	CDS	558870	558972	.	-	0	Name=XP_028523532.1;ID=cds-XP_028523532.1;Dbxref=GeneID:107999999%2CGenbank:XP_028523532.1;Parent=rna-XM_028667731.1
NW_016019397.1	Gnomon	CDS	558355	558502	.	-	0	Name=XP_028523532.1;ID=cds-XP_028523532.1;Dbxref=GeneID:107999999%2CGenbank:XP_028523532.1;Parent=rna-XM_028667731.1
NW_016019397.1	Gnomon	CDS	557308	557432	.	-	0	Name=XP_028523532.1;ID=cds-XP_028523532.1;Dbxref=GeneID:107999999%2CGenbank:XP_028523532.1;Parent=rna-XM_028667731.1
NW_016019397.1	Gnomon	CDS	557072	557221	.	-	0	Name=XP_028523532.1;ID=cds-XP_028523532.1;Dbxref=GeneID:107999999%2CGenbank:XP_028523532.1;Parent=rna-XM_028667731.1
NW_016019397.1	Gnomon	mRNA	345169	347041	.	+	.	Name=XM_017060193.2;ID=rna-XM_017060193.2;Dbxref=GeneID:108000050%2CGenbank:XM_017060193.2;Parent=gene-LOC108000050
NW_016019397.1	Gnomon	mRNA	971620	976189	.	-	.	Name=XM_017060203.2;ID=rna-XM_017060203.2;Dbxref=GeneID:108000055%2CGenbank:XM_017060203.2;Parent=gene-LOC108000055
NW_016019397.1	Gnomon	CDS	310289	310381	.	-	0	Name=XP_016915663.1;ID=cds-XP_016915663.1;Dbxref=GeneID:108000038%2CGenbank:XP_016915663.1;Parent=rna-XM_017060174.2
NW_016019397.1	Gnomon	CDS	308374	308590	.	-	0	Name=XP_016915663.1;ID=cds-XP_016915663.1;Dbxref=GeneID:108000038%2CGenbank:XP_016915663.1;Parent=rna-XM_017060174.2
NW_016019397.1	Gnomon	CDS	307858	308155	.	-	0	Name=XP_016915663.1;ID=cds-XP_016915663.1;Dbxref=GeneID:108000038%2CGenbank:XP_016915663.1;Parent=rna-XM_017060174.2
NW_016019397.1	Gnomon	CDS	306149	307664	.	-	0	Name=XP_016915663.1;ID=cds-XP_016915663.1;Dbxref=GeneID:108000038%2CGenbank:XP_016915663.1;Parent=rna-XM_017060174.2
NW_016019397.1	Gnomon	CDS	559080	559195	.	-	0	Name=XP_028523531.1;ID=cds-XP_028523531.1;Dbxref=GeneID:107999999%2CGenbank:XP_028523531.1;Parent=rna-XM_028667730.1
NW_016019397.1	Gnomon	CDS	558870	558972	.	-	0	Name=XP_028523531.1;ID=cds-XP_028523531.1;Dbxref=GeneID:107999999%2CGenbank:XP_028523531.1;Parent=rna-XM_028667730.1
NW_016019397.1	Gnomon	CDS	558355	558502	.	-	0	Name=XP_028523531.1;ID=cds-XP_028523531.1;Dbxref=GeneID:107999999%2CGenbank:XP_028523531.1;Parent=rna-XM_028667730.1
NW_016019397.1	Gnomon	CDS	557308	557432	.	-	0	Name=XP_028523531.1;ID=cds-XP_028523531.1;Dbxref=GeneID:107999999%2CGenbank:XP_028523531.1;Parent=rna-XM_028667730.1
NW_016019397.1	Gnomon	CDS	557072	557221	.	-	0	Name=XP_028523531.1;ID=cds-XP_028523531.1;Dbxref=GeneID:107999999%2CGenbank:XP_028523531.1;Parent=rna-XM_028667730.1
NW_016019397.1	RefSeq	cDNA_match	874082	874245	.	+	.	ID=8e466bbd-b88c-4251-a993-f1d264f2fa7d;Target=NM_001365221.1 1 164
NW_016019397.1	RefSeq	cDNA_match	878882	879103	.	+	.	ID=8e466bbd-b88c-4251-a993-f1d264f2fa7d;Target=NM_001365221.1 1 164
NW_016019397.1	RefSeq	cDNA_match	879977	880126	.	+	.	ID=8e466bbd-b88c-4251-a993-f1d264f2fa7d;Target=NM_001365221.1 1 164
NW_016019397.1	RefSeq	cDNA_match	881633	881757	.	+	.	ID=8e466bbd-b88c-4251-a993-f1d264f2fa7d;Target=NM_001365221.1 1 164
NW_016019397.1	RefSeq	cDNA_match	881938	882126	.	+	.	ID=8e466bbd-b88c-4251-a993-f1d264f2fa7d;Target=NM_001365221.1 1 164
NW_016019397.1	RefSeq	cDNA_match	882201	882439	.	+	.	ID=8e466bbd-b88c-4251-a993-f1d264f2fa7d;Target=NM_001365221.1 1 164
NW_016019397.1	RefSeq	cDNA_match	882532	882863	.	+	.	ID=8e466bbd-b88c-4251-a993-f1d264f2fa7d;Target=NM_001365221.1 1 164
NW_016019397.1	RefSeq	cDNA_match	883304	883565	.	+	.	ID=8e466bbd-b88c-4251-a993-f1d264f2fa7d;Target=NM_001365221.1 1 164
NW_016019397.1	RefSeq	cDNA_match	883685	883913	.	+	.	ID=8e466bbd-b88c-4251-a993-f1d264f2fa7d;Target=NM_001365221.1 1 164
NW_016019397.1	RefSeq	cDNA_match	884235	884976	.	+	.	ID=8e466bbd-b88c-4251-a993-f1d264f2fa7d;Target=NM_001365221.1 1 164
NW_016019397.1	Gnomon	mRNA	972600	976189	.	-	.	Name=XM_017060204.2;ID=rna-XM_017060204.2;Dbxref=GeneID:108000055%2CGenbank:XM_017060204.2;Parent=gene-LOC108000055
NW_016019397.1	Gnomon	exon	753092	753279	.	-	.	ID=exon-XM_017060020.2-8;Dbxref=GeneID:107999949%2CGenbank:XM_017060020.2;Parent=rna-XM_017060020.2
NW_016019397.1	Gnomon	exon	753650	753995	.	-	.	ID=exon-XM_017060020.2-6;Dbxref=GeneID:107999949%2CGenbank:XM_017060020.2;Parent=rna-XM_017060020.2
NW_016019397.1	Gnomon	exon	753346	753536	.	-	.	ID=exon-XM_017060020.2-7;Dbxref=GeneID:107999949%2CGenbank:XM_017060020.2;Parent=rna-XM_017060020.2
NW_016019397.1	Gnomon	exon	756303	756432	.	-	.	ID=exon-XM_017060020.2-1;Dbxref=GeneID:107999949%2CGenbank:XM_017060020.2;Parent=rna-XM_017060020.2
NW_016019397.1	Gnomon	exon	754710	754882	.	-	.	ID=exon-XM_017060020.2-4;Dbxref=GeneID:107999949%2CGenbank:XM_017060020.2;Parent=rna-XM_017060020.2
NW_016019397.1	Gnomon	exon	754246	754446	.	-	.	ID=exon-XM_017060020.2-5;Dbxref=GeneID:107999949%2CGenbank:XM_017060020.2;Parent=rna-XM_017060020.2
NW_016019397.1	Gnomon	exon	755614	755924	.	-	.	ID=exon-XM_017060020.2-2;Dbxref=GeneID:107999949%2CGenbank:XM_017060020.2;Parent=rna-XM_017060020.2
NW_016019397.1	Gnomon	exon	755137	755517	.	-	.	ID=exon-XM_017060020.2-3;Dbxref=GeneID:107999949%2CGenbank:XM_017060020.2;Parent=rna-XM_017060020.2
NW_016019397.1	Gnomon	mRNA	1071217	1086144	.	+	.	Name=XM_017060194.2;ID=rna-XM_017060194.2;Dbxref=GeneID:108000051%2CGenbank:XM_017060194.2;Parent=gene-LOC108000051
NW_016019397.1	Gnomon	exon	377102	377449	.	-	.	ID=exon-XM_028667750.1-11;Dbxref=GeneID:107999995%2CGenbank:XM_028667750.1;Parent=rna-XM_028667750.1
NW_016019397.1	Gnomon	exon	376786	376988	.	-	.	ID=exon-XM_028667750.1-12;Dbxref=GeneID:107999995%2CGenbank:XM_028667750.1;Parent=rna-XM_028667750.1
NW_016019397.1	Gnomon	exon	375879	376497	.	-	.	ID=exon-XM_028667750.1-13;Dbxref=GeneID:107999995%2CGenbank:XM_028667750.1;Parent=rna-XM_028667750.1
NW_016019397.1	Gnomon	exon	377575	377912	.	-	.	ID=exon-XM_028667750.1-10;Dbxref=GeneID:107999995%2CGenbank:XM_028667750.1;Parent=rna-XM_028667750.1
NW_016019397.1	Gnomon	mRNA	1049751	1051261	.	-	.	Name=XM_028667761.1;ID=rna-XM_028667761.1;Dbxref=GeneID:107999953%2CGenbank:XM_028667761.1;Parent=gene-LOC107999953
NW_016019397.1	Gnomon	CDS	559080	559195	.	-	0	Name=XP_028523530.1;ID=cds-XP_028523530.1;Dbxref=GeneID:107999999%2CGenbank:XP_028523530.1;Parent=rna-XM_028667729.1
NW_016019397.1	Gnomon	CDS	558870	558972	.	-	0	Name=XP_028523530.1;ID=cds-XP_028523530.1;Dbxref=GeneID:107999999%2CGenbank:XP_028523530.1;Parent=rna-XM_028667729.1
NW_016019397.1	Gnomon	CDS	558355	558502	.	-	0	Name=XP_028523530.1;ID=cds-XP_028523530.1;Dbxref=GeneID:107999999%2CGenbank:XP_028523530.1;Parent=rna-XM_028667729.1
NW_016019397.1	Gnomon	CDS	557308	557432	.	-	0	Name=XP_028523530.1;ID=cds-XP_028523530.1;Dbxref=GeneID:107999999%2CGenbank:XP_028523530.1;Parent=rna-XM_028667729.1
NW_016019397.1	Gnomon	CDS	557072	557221	.	-	0	Name=XP_028523530.1;ID=cds-XP_028523530.1;Dbxref=GeneID:107999999%2CGenbank:XP_028523530.1;Parent=rna-XM_028667729.1
NW_016019397.1	Gnomon	mRNA	711738	728150	.	+	.	Name=XM_028667764.1;ID=rna-XM_028667764.1;Dbxref=GeneID:107999991%2CGenbank:XM_028667764.1;Parent=gene-LOC107999991
NW_016019397.1	Gnomon	CDS	743391	743579	.	+	0	Name=XP_016915665.1;ID=cds-XP_016915665.1;Dbxref=GeneID:108000039%2CGenbank:XP_016915665.1;Parent=rna-XM_017060176.2
NW_016019397.1	Gnomon	CDS	743683	743985	.	+	0	Name=XP_016915665.1;ID=cds-XP_016915665.1;Dbxref=GeneID:108000039%2CGenbank:XP_016915665.1;Parent=rna-XM_017060176.2
NW_016019397.1	Gnomon	exon	717747	718000	.	+	.	ID=exon-XM_017060091.1-3;Dbxref=GeneID:107999991%2CGenbank:XM_017060091.1;Parent=rna-XM_017060091.1
NW_016019397.1	Gnomon	exon	722235	722378	.	+	.	ID=exon-XM_017060091.1-4;Dbxref=GeneID:107999991%2CGenbank:XM_017060091.1;Parent=rna-XM_017060091.1
NW_016019397.1	Gnomon	exon	710482	711052	.	+	.	ID=exon-XM_017060091.1-1;Dbxref=GeneID:107999991%2CGenbank:XM_017060091.1;Parent=rna-XM_017060091.1
NW_016019397.1	Gnomon	exon	711485	711668	.	+	.	ID=exon-XM_017060091.1-2;Dbxref=GeneID:107999991%2CGenbank:XM_017060091.1;Parent=rna-XM_017060091.1
NW_016019397.1	Gnomon	exon	726317	726443	.	+	.	ID=exon-XM_017060091.1-7;Dbxref=GeneID:107999991%2CGenbank:XM_017060091.1;Parent=rna-XM_017060091.1
NW_016019397.1	Gnomon	exon	726523	726840	.	+	.	ID=exon-XM_017060091.1-8;Dbxref=GeneID:107999991%2CGenbank:XM_017060091.1;Parent=rna-XM_017060091.1
NW_016019397.1	Gnomon	exon	722846	724410	.	+	.	ID=exon-XM_017060091.1-5;Dbxref=GeneID:107999991%2CGenbank:XM_017060091.1;Parent=rna-XM_017060091.1
NW_016019397.1	Gnomon	exon	725635	725914	.	+	.	ID=exon-XM_017060091.1-6;Dbxref=GeneID:107999991%2CGenbank:XM_017060091.1;Parent=rna-XM_017060091.1
NW_016019397.1	Gnomon	exon	727626	728150	.	+	.	ID=exon-XM_017060091.1-9;Dbxref=GeneID:107999991%2CGenbank:XM_017060091.1;Parent=rna-XM_017060091.1
NW_016019397.1	Gnomon	exon	805448	805691	.	+	.	ID=exon-XM_017060120.1-1;Dbxref=GeneID:108000005%2CGenbank:XM_017060120.1;Note=The sequence of the model RefSeq transcript was modified relative to this genomic sequence to represent the inferred CDS: added 217 bases not found in genome assembly;Parent=rna-XM_017060120.1
NW_016019397.1	Gnomon	exon	805898	806031	.	+	.	ID=exon-XM_017060120.1-2;Dbxref=GeneID:108000005%2CGenbank:XM_017060120.1;Note=The sequence of the model RefSeq transcript was modified relative to this genomic sequence to represent the inferred CDS: added 217 bases not found in genome assembly;Parent=rna-XM_017060120.1
NW_016019397.1	Gnomon	exon	806238	806527	.	+	.	ID=exon-XM_017060120.1-3;Dbxref=GeneID:108000005%2CGenbank:XM_017060120.1;Note=The sequence of the model RefSeq transcript was modified relative to this genomic sequence to represent the inferred CDS: added 217 bases not found in genome assembly;Parent=rna-XM_017060120.1
NW_016019397.1	Gnomon	exon	806844	806900	.	+	.	ID=exon-XM_017060120.1-4;Dbxref=GeneID:108000005%2CGenbank:XM_017060120.1;Note=The sequence of the model RefSeq transcript was modified relative to this genomic sequence to represent the inferred CDS: added 217 bases not found in genome assembly;Parent=rna-XM_017060120.1
NW_016019397.1	Gnomon	exon	807130	807600	.	+	.	ID=exon-XM_017060120.1-5;Dbxref=GeneID:108000005%2CGenbank:XM_017060120.1;Note=The sequence of the model RefSeq transcript was modified relative to this genomic sequence to represent the inferred CDS: added 217 bases not found in genome assembly;Parent=rna-XM_017060120.1
NW_016019397.1	Gnomon	exon	807774	808552	.	+	.	ID=exon-XM_017060120.1-6;Dbxref=GeneID:108000005%2CGenbank:XM_017060120.1;Note=The sequence of the model RefSeq transcript was modified relative to this genomic sequence to represent the inferred CDS: added 217 bases not found in genome assembly;Parent=rna-XM_017060120.1
NW_016019397.1	Gnomon	mRNA	784346	789472	.	-	.	Name=XM_017060195.2;ID=rna-XM_017060195.2;Dbxref=GeneID:108000052%2CGenbank:XM_017060195.2;Parent=gene-LOC108000052
NW_016019397.1	Gnomon	mRNA	784347	789472	.	-	.	Name=XM_017060196.2;ID=rna-XM_017060196.2;Dbxref=GeneID:108000052%2CGenbank:XM_017060196.2;Parent=gene-LOC108000052
NW_016019397.1	Gnomon	exon	18141	19239	.	+	.	ID=exon-XM_017060067.2-1;Dbxref=GeneID:107999982%2CGenbank:XM_017060067.2;Parent=rna-XM_017060067.2
NW_016019397.1	Gnomon	exon	22142	22359	.	+	.	ID=exon-XM_017060067.2-2;Dbxref=GeneID:107999982%2CGenbank:XM_017060067.2;Parent=rna-XM_017060067.2
NW_016019397.1	Gnomon	exon	24056	24290	.	+	.	ID=exon-XM_017060067.2-3;Dbxref=GeneID:107999982%2CGenbank:XM_017060067.2;Parent=rna-XM_017060067.2
NW_016019397.1	Gnomon	exon	27979	28088	.	+	.	ID=exon-XM_017060067.2-4;Dbxref=GeneID:107999982%2CGenbank:XM_017060067.2;Parent=rna-XM_017060067.2
NW_016019397.1	Gnomon	exon	29531	29647	.	+	.	ID=exon-XM_017060067.2-5;Dbxref=GeneID:107999982%2CGenbank:XM_017060067.2;Parent=rna-XM_017060067.2
NW_016019397.1	Gnomon	exon	29737	29808	.	+	.	ID=exon-XM_017060067.2-6;Dbxref=GeneID:107999982%2CGenbank:XM_017060067.2;Parent=rna-XM_017060067.2
NW_016019397.1	Gnomon	exon	30389	30589	.	+	.	ID=exon-XM_017060067.2-7;Dbxref=GeneID:107999982%2CGenbank:XM_017060067.2;Parent=rna-XM_017060067.2
NW_016019397.1	Gnomon	exon	31363	31538	.	+	.	ID=exon-XM_017060067.2-8;Dbxref=GeneID:107999982%2CGenbank:XM_017060067.2;Parent=rna-XM_017060067.2
NW_016019397.1	Gnomon	exon	31670	31743	.	+	.	ID=exon-XM_017060067.2-9;Dbxref=GeneID:107999982%2CGenbank:XM_017060067.2;Parent=rna-XM_017060067.2
NW_016019397.1	Gnomon	CDS	746047	746352	.	+	0	Name=XP_016915666.1;ID=cds-XP_016915666.1;Dbxref=GeneID:108000040%2CGenbank:XP_016915666.1;Parent=rna-XM_017060177.2
NW_016019397.1	Gnomon	CDS	746476	746655	.	+	0	Name=XP_016915666.1;ID=cds-XP_016915666.1;Dbxref=GeneID:108000040%2CGenbank:XP_016915666.1;Parent=rna-XM_017060177.2
NW_016019397.1	Gnomon	exon	178662	178890	.	-	.	ID=exon-XM_017060166.2-3;Dbxref=GeneID:108000036%2CGenbank:XM_017060166.2;Parent=rna-XM_017060166.2
NW_016019397.1	Gnomon	exon	178339	178475	.	-	.	ID=exon-XM_017060166.2-4;Dbxref=GeneID:108000036%2CGenbank:XM_017060166.2;Parent=rna-XM_017060166.2
NW_016019397.1	Gnomon	exon	178126	178255	.	-	.	ID=exon-XM_017060166.2-5;Dbxref=GeneID:108000036%2CGenbank:XM_017060166.2;Parent=rna-XM_017060166.2
NW_016019397.1	Gnomon	exon	177861	178043	.	-	.	ID=exon-XM_017060166.2-6;Dbxref=GeneID:108000036%2CGenbank:XM_017060166.2;Parent=rna-XM_017060166.2
NW_016019397.1	Gnomon	exon	177523	177763	.	-	.	ID=exon-XM_017060166.2-7;Dbxref=GeneID:108000036%2CGenbank:XM_017060166.2;Parent=rna-XM_017060166.2
NW_016019397.1	Gnomon	exon	181769	181941	.	-	.	ID=exon-XM_017060166.2-1;Dbxref=GeneID:108000036%2CGenbank:XM_017060166.2;Parent=rna-XM_017060166.2
NW_016019397.1	Gnomon	exon	179738	180211	.	-	.	ID=exon-XM_017060166.2-2;Dbxref=GeneID:108000036%2CGenbank:XM_017060166.2;Parent=rna-XM_017060166.2
NW_016019397.1	Gnomon	exon	681856	681995	.	+	.	ID=exon-XM_017060143.1-1;Dbxref=GeneID:108000020%2CGenbank:XM_017060143.1;Parent=rna-XM_017060143.1
NW_016019397.1	Gnomon	exon	682457	682496	.	+	.	ID=exon-XM_017060143.1-2;Dbxref=GeneID:108000020%2CGenbank:XM_017060143.1;Parent=rna-XM_017060143.1
NW_016019397.1	Gnomon	exon	682586	682967	.	+	.	ID=exon-XM_017060143.1-3;Dbxref=GeneID:108000020%2CGenbank:XM_017060143.1;Parent=rna-XM_017060143.1
NW_016019397.1	Gnomon	exon	683555	683634	.	+	.	ID=exon-XM_017060143.1-4;Dbxref=GeneID:108000020%2CGenbank:XM_017060143.1;Parent=rna-XM_017060143.1
NW_016019397.1	Gnomon	exon	558870	558972	.	-	.	ID=exon-XM_028667729.1-4;Dbxref=GeneID:107999999%2CGenbank:XM_028667729.1;Parent=rna-XM_028667729.1
NW_016019397.1	Gnomon	exon	558355	558502	.	-	.	ID=exon-XM_028667729.1-5;Dbxref=GeneID:107999999%2CGenbank:XM_028667729.1;Parent=rna-XM_028667729.1
NW_016019397.1	Gnomon	exon	557308	557432	.	-	.	ID=exon-XM_028667729.1-6;Dbxref=GeneID:107999999%2CGenbank:XM_028667729.1;Parent=rna-XM_028667729.1
NW_016019397.1	Gnomon	exon	556379	557221	.	-	.	ID=exon-XM_028667729.1-7;Dbxref=GeneID:107999999%2CGenbank:XM_028667729.1;Parent=rna-XM_028667729.1
NW_016019397.1	Gnomon	exon	560197	560277	.	-	.	ID=exon-XM_028667729.1-1;Dbxref=GeneID:107999999%2CGenbank:XM_028667729.1;Parent=rna-XM_028667729.1
NW_016019397.1	Gnomon	exon	559573	559941	.	-	.	ID=exon-XM_028667729.1-2;Dbxref=GeneID:107999999%2CGenbank:XM_028667729.1;Parent=rna-XM_028667729.1
NW_016019397.1	Gnomon	exon	559080	559230	.	-	.	ID=exon-XM_028667729.1-3;Dbxref=GeneID:107999999%2CGenbank:XM_028667729.1;Parent=rna-XM_028667729.1
NW_016019397.1	Gnomon	exon	684083	684329	.	+	.	ID=exon-XM_017060143.1-5;Dbxref=GeneID:108000020%2CGenbank:XM_017060143.1;Parent=rna-XM_017060143.1
NW_016019397.1	Gnomon	exon	684527	684708	.	+	.	ID=exon-XM_017060143.1-6;Dbxref=GeneID:108000020%2CGenbank:XM_017060143.1;Parent=rna-XM_017060143.1
NW_016019397.1	Gnomon	exon	685083	685609	.	+	.	ID=exon-XM_017060143.1-7;Dbxref=GeneID:108000020%2CGenbank:XM_017060143.1;Parent=rna-XM_017060143.1
NW_016019397.1	Gnomon	CDS	287909	288048	.	+	0	Name=XP_016915520.1;ID=cds-XP_016915520.1;Dbxref=GeneID:107999958%2CGenbank:XP_016915520.1;Parent=rna-XM_017060031.2
NW_016019397.1	Gnomon	CDS	288230	288857	.	+	0	Name=XP_016915520.1;ID=cds-XP_016915520.1;Dbxref=GeneID:107999958%2CGenbank:XP_016915520.1;Parent=rna-XM_017060031.2
NW_016019397.1	Gnomon	exon	171514	172336	.	+	.	ID=exon-XM_028667753.1-7;Dbxref=GeneID:108000049%2CGenbank:XM_028667753.1;Parent=rna-XM_028667753.1
NW_016019397.1	Gnomon	exon	170602	171009	.	+	.	ID=exon-XM_028667753.1-5;Dbxref=GeneID:108000049%2CGenbank:XM_028667753.1;Parent=rna-XM_028667753.1
NW_016019397.1	Gnomon	exon	171107	171442	.	+	.	ID=exon-XM_028667753.1-6;Dbxref=GeneID:108000049%2CGenbank:XM_028667753.1;Parent=rna-XM_028667753.1
NW_016019397.1	Gnomon	gene	101567	104734	.	-	.	Name=LOC114577811;ID=gene-LOC114577811;Dbxref=GeneID:114577811
NW_016019397.1	Gnomon	gene	99254	101183	.	-	.	Name=LOC114577818;ID=gene-LOC114577818;Dbxref=GeneID:114577818
NW_016019397.1	Gnomon	gene	211735	224729	.	-	.	Name=LOC114577816;ID=gene-LOC114577816;Dbxref=GeneID:114577816
NW_016019397.1	Gnomon	gene	66340	68339	.	+	.	Name=LOC114577817;ID=gene-LOC114577817;Dbxref=GeneID:114577817
NW_016019397.1	Gnomon	gene	1045820	1046599	.	+	.	Name=LOC114577814;ID=gene-LOC114577814;Dbxref=GeneID:114577814
NW_016019397.1	Gnomon	gene	251175	287070	.	-	.	Name=LOC114577815;ID=gene-LOC114577815;Dbxref=GeneID:114577815
NW_016019397.1	Gnomon	gene	566849	575020	.	+	.	Name=LOC114577812;ID=gene-LOC114577812;Dbxref=GeneID:114577812
NW_016019397.1	Gnomon	gene	577488	579870	.	+	.	Name=LOC114577813;ID=gene-LOC114577813;Dbxref=GeneID:114577813
NW_016019397.1	Gnomon	exon	169814	169972	.	+	.	ID=exon-XM_028667753.1-3;Dbxref=GeneID:108000049%2CGenbank:XM_028667753.1;Parent=rna-XM_028667753.1
NW_016019397.1	Gnomon	exon	170272	170435	.	+	.	ID=exon-XM_028667753.1-4;Dbxref=GeneID:108000049%2CGenbank:XM_028667753.1;Parent=rna-XM_028667753.1
NW_016019397.1	Gnomon	exon	169164	169290	.	+	.	ID=exon-XM_028667753.1-1;Dbxref=GeneID:108000049%2CGenbank:XM_028667753.1;Parent=rna-XM_028667753.1
NW_016019397.1	Gnomon	exon	169587	169742	.	+	.	ID=exon-XM_028667753.1-2;Dbxref=GeneID:108000049%2CGenbank:XM_028667753.1;Parent=rna-XM_028667753.1
NW_016019397.1	Gnomon	mRNA	95869	97354	.	-	.	Name=XM_017060050.2;ID=rna-XM_017060050.2;Dbxref=GeneID:107999974%2CGenbank:XM_017060050.2;Parent=gene-LOC107999974
NW_016019397.1	Gnomon	exon	812708	813274	.	-	.	ID=exon-XM_017060119.2-1;Dbxref=GeneID:108000004%2CGenbank:XM_017060119.2;Parent=rna-XM_017060119.2
NW_016019397.1	Gnomon	exon	811875	812589	.	-	.	ID=exon-XM_017060119.2-2;Dbxref=GeneID:108000004%2CGenbank:XM_017060119.2;Parent=rna-XM_017060119.2
NW_016019397.1	Gnomon	exon	810261	810604	.	-	.	ID=exon-XM_017060119.2-5;Dbxref=GeneID:108000004%2CGenbank:XM_017060119.2;Parent=rna-XM_017060119.2
NW_016019397.1	Gnomon	exon	809011	810172	.	-	.	ID=exon-XM_017060119.2-6;Dbxref=GeneID:108000004%2CGenbank:XM_017060119.2;Parent=rna-XM_017060119.2
NW_016019397.1	Gnomon	exon	811267	811583	.	-	.	ID=exon-XM_017060119.2-3;Dbxref=GeneID:108000004%2CGenbank:XM_017060119.2;Parent=rna-XM_017060119.2
NW_016019397.1	Gnomon	exon	810742	811140	.	-	.	ID=exon-XM_017060119.2-4;Dbxref=GeneID:108000004%2CGenbank:XM_017060119.2;Parent=rna-XM_017060119.2
NW_016019397.1	Gnomon	mRNA	710482	728150	.	+	.	Name=XM_028667763.1;ID=rna-XM_028667763.1;Dbxref=GeneID:107999991%2CGenbank:XM_028667763.1;Parent=gene-LOC107999991
NW_016019397.1	Gnomon	exon	560197	560277	.	-	.	ID=exon-XM_028667730.1-1;Dbxref=GeneID:107999999%2CGenbank:XM_028667730.1;Parent=rna-XM_028667730.1
NW_016019397.1	Gnomon	exon	334323	334574	.	+	.	ID=exon-XM_017060118.2-4;Dbxref=GeneID:108000003%2CGenbank:XM_017060118.2;Parent=rna-XM_017060118.2
NW_016019397.1	Gnomon	exon	558870	558972	.	-	.	ID=exon-XM_028667730.1-4;Dbxref=GeneID:107999999%2CGenbank:XM_028667730.1;Parent=rna-XM_028667730.1
NW_016019397.1	Gnomon	exon	334677	334915	.	+	.	ID=exon-XM_017060118.2-5;Dbxref=GeneID:108000003%2CGenbank:XM_017060118.2;Parent=rna-XM_017060118.2
NW_016019397.1	Gnomon	exon	558355	558502	.	-	.	ID=exon-XM_028667730.1-5;Dbxref=GeneID:107999999%2CGenbank:XM_028667730.1;Parent=rna-XM_028667730.1
NW_016019397.1	Gnomon	exon	335012	335409	.	+	.	ID=exon-XM_017060118.2-6;Dbxref=GeneID:108000003%2CGenbank:XM_017060118.2;Parent=rna-XM_017060118.2
NW_016019397.1	Gnomon	exon	559580	559941	.	-	.	ID=exon-XM_028667730.1-2;Dbxref=GeneID:107999999%2CGenbank:XM_028667730.1;Parent=rna-XM_028667730.1
NW_016019397.1	Gnomon	exon	559080	559230	.	-	.	ID=exon-XM_028667730.1-3;Dbxref=GeneID:107999999%2CGenbank:XM_028667730.1;Parent=rna-XM_028667730.1
NW_016019397.1	Gnomon	exon	557308	557432	.	-	.	ID=exon-XM_028667730.1-6;Dbxref=GeneID:107999999%2CGenbank:XM_028667730.1;Parent=rna-XM_028667730.1
NW_016019397.1	Gnomon	exon	556379	557221	.	-	.	ID=exon-XM_028667730.1-7;Dbxref=GeneID:107999999%2CGenbank:XM_028667730.1;Parent=rna-XM_028667730.1
NW_016019397.1	Gnomon	CDS	856963	857442	.	+	0	Name=XP_016915667.1;ID=cds-XP_016915667.1;Dbxref=GeneID:108000041%2CGenbank:XP_016915667.1;Parent=rna-XM_017060178.2
NW_016019397.1	Gnomon	CDS	857592	857824	.	+	0	Name=XP_016915667.1;ID=cds-XP_016915667.1;Dbxref=GeneID:108000041%2CGenbank:XP_016915667.1;Parent=rna-XM_017060178.2
NW_016019397.1	Gnomon	CDS	857939	858222	.	+	0	Name=XP_016915667.1;ID=cds-XP_016915667.1;Dbxref=GeneID:108000041%2CGenbank:XP_016915667.1;Parent=rna-XM_017060178.2
NW_016019397.1	Gnomon	CDS	858347	858948	.	+	0	Name=XP_016915667.1;ID=cds-XP_016915667.1;Dbxref=GeneID:108000041%2CGenbank:XP_016915667.1;Parent=rna-XM_017060178.2
NW_016019397.1	Gnomon	CDS	859047	859190	.	+	0	Name=XP_016915667.1;ID=cds-XP_016915667.1;Dbxref=GeneID:108000041%2CGenbank:XP_016915667.1;Parent=rna-XM_017060178.2
NW_016019397.1	Gnomon	CDS	859265	860177	.	+	0	Name=XP_016915667.1;ID=cds-XP_016915667.1;Dbxref=GeneID:108000041%2CGenbank:XP_016915667.1;Parent=rna-XM_017060178.2
NW_016019397.1	Gnomon	CDS	860452	861127	.	+	0	Name=XP_016915667.1;ID=cds-XP_016915667.1;Dbxref=GeneID:108000041%2CGenbank:XP_016915667.1;Parent=rna-XM_017060178.2
NW_016019397.1	Gnomon	CDS	861228	861309	.	+	0	Name=XP_016915667.1;ID=cds-XP_016915667.1;Dbxref=GeneID:108000041%2CGenbank:XP_016915667.1;Parent=rna-XM_017060178.2
NW_016019397.1	Gnomon	CDS	959142	959276	.	-	0	Name=XP_016915521.1;ID=cds-XP_016915521.1;Dbxref=GeneID:107999959%2CGenbank:XP_016915521.1;Parent=rna-XM_017060032.2
NW_016019397.1	Gnomon	CDS	958915	959064	.	-	0	Name=XP_016915521.1;ID=cds-XP_016915521.1;Dbxref=GeneID:107999959%2CGenbank:XP_016915521.1;Parent=rna-XM_017060032.2
NW_016019397.1	Gnomon	CDS	958657	958821	.	-	0	Name=XP_016915521.1;ID=cds-XP_016915521.1;Dbxref=GeneID:107999959%2CGenbank:XP_016915521.1;Parent=rna-XM_017060032.2
NW_016019397.1	Gnomon	CDS	957786	958493	.	-	0	Name=XP_016915521.1;ID=cds-XP_016915521.1;Dbxref=GeneID:107999959%2CGenbank:XP_016915521.1;Parent=rna-XM_017060032.2
NW_016019397.1	Gnomon	exon	722235	722378	.	+	.	ID=exon-XM_017060092.1-4;Dbxref=GeneID:107999991%2CGenbank:XM_017060092.1;Parent=rna-XM_017060092.1
NW_016019397.1	Gnomon	exon	722846	724410	.	+	.	ID=exon-XM_017060092.1-5;Dbxref=GeneID:107999991%2CGenbank:XM_017060092.1;Parent=rna-XM_017060092.1
NW_016019397.1	Gnomon	exon	725635	725914	.	+	.	ID=exon-XM_017060092.1-6;Dbxref=GeneID:107999991%2CGenbank:XM_017060092.1;Parent=rna-XM_017060092.1
NW_016019397.1	Gnomon	exon	726317	726443	.	+	.	ID=exon-XM_017060092.1-7;Dbxref=GeneID:107999991%2CGenbank:XM_017060092.1;Parent=rna-XM_017060092.1
NW_016019397.1	Gnomon	exon	726523	726840	.	+	.	ID=exon-XM_017060092.1-8;Dbxref=GeneID:107999991%2CGenbank:XM_017060092.1;Parent=rna-XM_017060092.1
NW_016019397.1	Gnomon	exon	727626	728150	.	+	.	ID=exon-XM_017060092.1-9;Dbxref=GeneID:107999991%2CGenbank:XM_017060092.1;Parent=rna-XM_017060092.1
NW_016019397.1	Gnomon	exon	847448	847946	.	-	.	ID=exon-XM_017060044.2-4;Dbxref=GeneID:107999969%2CGenbank:XM_017060044.2;Parent=rna-XM_017060044.2
NW_016019397.1	Gnomon	exon	710482	710998	.	+	.	ID=exon-XM_017060092.1-1;Dbxref=GeneID:107999991%2CGenbank:XM_017060092.1;Parent=rna-XM_017060092.1
NW_016019397.1	Gnomon	exon	847116	847379	.	-	.	ID=exon-XM_017060044.2-5;Dbxref=GeneID:107999969%2CGenbank:XM_017060044.2;Parent=rna-XM_017060044.2
NW_016019397.1	Gnomon	exon	711574	711668	.	+	.	ID=exon-XM_017060092.1-2;Dbxref=GeneID:107999991%2CGenbank:XM_017060092.1;Parent=rna-XM_017060092.1
NW_016019397.1	Gnomon	exon	717747	718000	.	+	.	ID=exon-XM_017060092.1-3;Dbxref=GeneID:107999991%2CGenbank:XM_017060092.1;Parent=rna-XM_017060092.1
NW_016019397.1	Gnomon	exon	848494	848599	.	-	.	ID=exon-XM_017060044.2-1;Dbxref=GeneID:107999969%2CGenbank:XM_017060044.2;Parent=rna-XM_017060044.2
NW_016019397.1	Gnomon	exon	848272	848421	.	-	.	ID=exon-XM_017060044.2-2;Dbxref=GeneID:107999969%2CGenbank:XM_017060044.2;Parent=rna-XM_017060044.2
NW_016019397.1	Gnomon	exon	848036	848215	.	-	.	ID=exon-XM_017060044.2-3;Dbxref=GeneID:107999969%2CGenbank:XM_017060044.2;Parent=rna-XM_017060044.2
NW_016019397.1	Gnomon	CDS	667393	667447	.	+	0	Name=XP_028523536.1;ID=cds-XP_028523536.1;Dbxref=GeneID:107999967%2CGenbank:XP_028523536.1;Parent=rna-XM_028667735.1
NW_016019397.1	Gnomon	CDS	668524	668639	.	+	0	Name=XP_028523536.1;ID=cds-XP_028523536.1;Dbxref=GeneID:107999967%2CGenbank:XP_028523536.1;Parent=rna-XM_028667735.1
NW_016019397.1	Gnomon	CDS	668887	669072	.	+	0	Name=XP_028523536.1;ID=cds-XP_028523536.1;Dbxref=GeneID:107999967%2CGenbank:XP_028523536.1;Parent=rna-XM_028667735.1
NW_016019397.1	Gnomon	CDS	669355	669541	.	+	0	Name=XP_028523536.1;ID=cds-XP_028523536.1;Dbxref=GeneID:107999967%2CGenbank:XP_028523536.1;Parent=rna-XM_028667735.1
NW_016019397.1	Gnomon	CDS	669709	669840	.	+	0	Name=XP_028523536.1;ID=cds-XP_028523536.1;Dbxref=GeneID:107999967%2CGenbank:XP_028523536.1;Parent=rna-XM_028667735.1
NW_016019397.1	Gnomon	CDS	670181	670300	.	+	0	Name=XP_028523536.1;ID=cds-XP_028523536.1;Dbxref=GeneID:107999967%2CGenbank:XP_028523536.1;Parent=rna-XM_028667735.1
NW_016019397.1	Gnomon	CDS	670683	670853	.	+	0	Name=XP_028523536.1;ID=cds-XP_028523536.1;Dbxref=GeneID:107999967%2CGenbank:XP_028523536.1;Parent=rna-XM_028667735.1
NW_016019397.1	Gnomon	CDS	671185	671534	.	+	0	Name=XP_028523536.1;ID=cds-XP_028523536.1;Dbxref=GeneID:107999967%2CGenbank:XP_028523536.1;Parent=rna-XM_028667735.1
NW_016019397.1	Gnomon	exon	118707	119436	.	+	.	ID=exon-XM_028667716.1-10;Dbxref=GeneID:107999930%2CGenbank:XM_028667716.1;Parent=rna-XM_028667716.1
NW_016019397.1	Gnomon	exon	119523	119884	.	+	.	ID=exon-XM_028667716.1-11;Dbxref=GeneID:107999930%2CGenbank:XM_028667716.1;Parent=rna-XM_028667716.1
NW_016019397.1	Gnomon	exon	119958	120353	.	+	.	ID=exon-XM_028667716.1-12;Dbxref=GeneID:107999930%2CGenbank:XM_028667716.1;Parent=rna-XM_028667716.1
NW_016019397.1	Gnomon	exon	127069	127260	.	+	.	ID=exon-XM_028667716.1-17;Dbxref=GeneID:107999930%2CGenbank:XM_028667716.1;Parent=rna-XM_028667716.1
NW_016019397.1	Gnomon	exon	120434	120778	.	+	.	ID=exon-XM_028667716.1-13;Dbxref=GeneID:107999930%2CGenbank:XM_028667716.1;Parent=rna-XM_028667716.1
NW_016019397.1	Gnomon	exon	120853	121101	.	+	.	ID=exon-XM_028667716.1-14;Dbxref=GeneID:107999930%2CGenbank:XM_028667716.1;Parent=rna-XM_028667716.1
NW_016019397.1	Gnomon	exon	125414	125419	.	+	.	ID=exon-XM_028667716.1-15;Dbxref=GeneID:107999930%2CGenbank:XM_028667716.1;Parent=rna-XM_028667716.1
NW_016019397.1	Gnomon	exon	125781	125786	.	+	.	ID=exon-XM_028667716.1-16;Dbxref=GeneID:107999930%2CGenbank:XM_028667716.1;Parent=rna-XM_028667716.1
NW_016019397.1	Gnomon	exon	35524	36160	.	+	.	ID=exon-XM_017060064.2-15;Dbxref=GeneID:107999982%2CGenbank:XM_017060064.2;Parent=rna-XM_017060064.2
NW_016019397.1	Gnomon	exon	36439	41628	.	+	.	ID=exon-XM_017060064.2-16;Dbxref=GeneID:107999982%2CGenbank:XM_017060064.2;Parent=rna-XM_017060064.2
NW_016019397.1	Gnomon	exon	33483	33539	.	+	.	ID=exon-XM_017060064.2-13;Dbxref=GeneID:107999982%2CGenbank:XM_017060064.2;Parent=rna-XM_017060064.2
NW_016019397.1	Gnomon	exon	34948	35291	.	+	.	ID=exon-XM_017060064.2-14;Dbxref=GeneID:107999982%2CGenbank:XM_017060064.2;Parent=rna-XM_017060064.2
NW_016019397.1	Gnomon	exon	32386	32607	.	+	.	ID=exon-XM_017060064.2-11;Dbxref=GeneID:107999982%2CGenbank:XM_017060064.2;Parent=rna-XM_017060064.2
NW_016019397.1	Gnomon	exon	32707	32976	.	+	.	ID=exon-XM_017060064.2-12;Dbxref=GeneID:107999982%2CGenbank:XM_017060064.2;Parent=rna-XM_017060064.2
NW_016019397.1	Gnomon	exon	32150	32279	.	+	.	ID=exon-XM_017060064.2-10;Dbxref=GeneID:107999982%2CGenbank:XM_017060064.2;Parent=rna-XM_017060064.2
NW_016019397.1	Gnomon	mRNA	907522	909971	.	+	.	Name=XM_017060200.2;ID=rna-XM_017060200.2;Dbxref=GeneID:108000053%2CGenbank:XM_017060200.2;Parent=gene-LOC108000053
NW_016019397.1	Gnomon	CDS	774655	774714	.	-	0	Name=XP_016915522.1;ID=cds-XP_016915522.1;Dbxref=GeneID:107999960%2CGenbank:XP_016915522.1;Parent=rna-XM_017060033.2
NW_016019397.1	Gnomon	CDS	774270	774368	.	-	0	Name=XP_016915522.1;ID=cds-XP_016915522.1;Dbxref=GeneID:107999960%2CGenbank:XP_016915522.1;Parent=rna-XM_017060033.2
NW_016019397.1	Gnomon	CDS	773542	773670	.	-	0	Name=XP_016915522.1;ID=cds-XP_016915522.1;Dbxref=GeneID:107999960%2CGenbank:XP_016915522.1;Parent=rna-XM_017060033.2
NW_016019397.1	Gnomon	CDS	773400	773474	.	-	0	Name=XP_016915522.1;ID=cds-XP_016915522.1;Dbxref=GeneID:107999960%2CGenbank:XP_016915522.1;Parent=rna-XM_017060033.2
NW_016019397.1	Gnomon	CDS	773209	773316	.	-	0	Name=XP_016915522.1;ID=cds-XP_016915522.1;Dbxref=GeneID:107999960%2CGenbank:XP_016915522.1;Parent=rna-XM_017060033.2
NW_016019397.1	Gnomon	CDS	772885	773046	.	-	0	Name=XP_016915522.1;ID=cds-XP_016915522.1;Dbxref=GeneID:107999960%2CGenbank:XP_016915522.1;Parent=rna-XM_017060033.2
NW_016019397.1	Gnomon	CDS	772625	772766	.	-	0	Name=XP_016915522.1;ID=cds-XP_016915522.1;Dbxref=GeneID:107999960%2CGenbank:XP_016915522.1;Parent=rna-XM_017060033.2
NW_016019397.1	Gnomon	CDS	772404	772438	.	-	0	Name=XP_016915522.1;ID=cds-XP_016915522.1;Dbxref=GeneID:107999960%2CGenbank:XP_016915522.1;Parent=rna-XM_017060033.2
NW_016019397.1	Gnomon	mRNA	169160	172336	.	+	.	Name=XM_017060190.2;ID=rna-XM_017060190.2;Dbxref=GeneID:108000049%2CGenbank:XM_017060190.2;Parent=gene-LOC108000049
NW_016019397.1	Gnomon	mRNA	710482	728150	.	+	.	Name=XM_017060096.1;ID=rna-XM_017060096.1;Dbxref=GeneID:107999991%2CGenbank:XM_017060096.1;Parent=gene-LOC107999991
NW_016019397.1	Gnomon	CDS	1059146	1059208	.	-	0	Name=XP_016915668.1;ID=cds-XP_016915668.1;Dbxref=GeneID:108000042%2CGenbank:XP_016915668.1;Parent=rna-XM_017060179.2
NW_016019397.1	Gnomon	CDS	1057730	1057804	.	-	0	Name=XP_016915668.1;ID=cds-XP_016915668.1;Dbxref=GeneID:108000042%2CGenbank:XP_016915668.1;Parent=rna-XM_017060179.2
NW_016019397.1	Gnomon	CDS	1057314	1057592	.	-	0	Name=XP_016915668.1;ID=cds-XP_016915668.1;Dbxref=GeneID:108000042%2CGenbank:XP_016915668.1;Parent=rna-XM_017060179.2
NW_016019397.1	Gnomon	CDS	1055817	1057019	.	-	0	Name=XP_016915668.1;ID=cds-XP_016915668.1;Dbxref=GeneID:108000042%2CGenbank:XP_016915668.1;Parent=rna-XM_017060179.2
NW_016019397.1	Gnomon	exon	520081	520161	.	-	.	ID=exon-XM_028667770.1-13;Dbxref=GeneID:107999997%2CGenbank:XM_028667770.1;Parent=rna-XM_028667770.1
NW_016019397.1	Gnomon	exon	519466	519602	.	-	.	ID=exon-XM_028667770.1-14;Dbxref=GeneID:107999997%2CGenbank:XM_028667770.1;Parent=rna-XM_028667770.1
NW_016019397.1	Gnomon	exon	523100	523963	.	-	.	ID=exon-XM_028667770.1-10;Dbxref=GeneID:107999997%2CGenbank:XM_028667770.1;Parent=rna-XM_028667770.1
NW_016019397.1	Gnomon	exon	522648	522917	.	-	.	ID=exon-XM_028667770.1-11;Dbxref=GeneID:107999997%2CGenbank:XM_028667770.1;Parent=rna-XM_028667770.1
NW_016019397.1	Gnomon	exon	520507	521927	.	-	.	ID=exon-XM_028667770.1-12;Dbxref=GeneID:107999997%2CGenbank:XM_028667770.1;Parent=rna-XM_028667770.1
NW_016019397.1	Gnomon	exon	331349	331482	.	+	.	ID=exon-XM_017060118.2-1;Dbxref=GeneID:108000003%2CGenbank:XM_017060118.2;Parent=rna-XM_017060118.2
NW_016019397.1	Gnomon	exon	333759	333929	.	+	.	ID=exon-XM_017060118.2-2;Dbxref=GeneID:108000003%2CGenbank:XM_017060118.2;Parent=rna-XM_017060118.2
NW_016019397.1	Gnomon	exon	334015	334167	.	+	.	ID=exon-XM_017060118.2-3;Dbxref=GeneID:108000003%2CGenbank:XM_017060118.2;Parent=rna-XM_017060118.2
NW_016019397.1	Gnomon	exon	678123	678335	.	-	.	ID=exon-XM_017060142.2-3;Dbxref=GeneID:108000019%2CGenbank:XM_017060142.2;Parent=rna-XM_017060142.2
NW_016019397.1	Gnomon	exon	677808	678018	.	-	.	ID=exon-XM_017060142.2-4;Dbxref=GeneID:108000019%2CGenbank:XM_017060142.2;Parent=rna-XM_017060142.2
NW_016019397.1	Gnomon	exon	679366	679466	.	-	.	ID=exon-XM_017060142.2-1;Dbxref=GeneID:108000019%2CGenbank:XM_017060142.2;Parent=rna-XM_017060142.2
NW_016019397.1	Gnomon	exon	678453	679177	.	-	.	ID=exon-XM_017060142.2-2;Dbxref=GeneID:108000019%2CGenbank:XM_017060142.2;Parent=rna-XM_017060142.2
NW_016019397.1	Gnomon	CDS	774655	774714	.	-	0	Name=XP_016915523.1;ID=cds-XP_016915523.1;Dbxref=GeneID:107999960%2CGenbank:XP_016915523.1;Parent=rna-XM_017060034.2
NW_016019397.1	Gnomon	CDS	774270	774368	.	-	0	Name=XP_016915523.1;ID=cds-XP_016915523.1;Dbxref=GeneID:107999960%2CGenbank:XP_016915523.1;Parent=rna-XM_017060034.2
NW_016019397.1	Gnomon	CDS	773542	773670	.	-	0	Name=XP_016915523.1;ID=cds-XP_016915523.1;Dbxref=GeneID:107999960%2CGenbank:XP_016915523.1;Parent=rna-XM_017060034.2
NW_016019397.1	Gnomon	CDS	773400	773474	.	-	0	Name=XP_016915523.1;ID=cds-XP_016915523.1;Dbxref=GeneID:107999960%2CGenbank:XP_016915523.1;Parent=rna-XM_017060034.2
NW_016019397.1	Gnomon	CDS	773209	773316	.	-	0	Name=XP_016915523.1;ID=cds-XP_016915523.1;Dbxref=GeneID:107999960%2CGenbank:XP_016915523.1;Parent=rna-XM_017060034.2
NW_016019397.1	Gnomon	CDS	772885	773046	.	-	0	Name=XP_016915523.1;ID=cds-XP_016915523.1;Dbxref=GeneID:107999960%2CGenbank:XP_016915523.1;Parent=rna-XM_017060034.2
NW_016019397.1	Gnomon	CDS	772625	772766	.	-	0	Name=XP_016915523.1;ID=cds-XP_016915523.1;Dbxref=GeneID:107999960%2CGenbank:XP_016915523.1;Parent=rna-XM_017060034.2
NW_016019397.1	Gnomon	CDS	771821	771846	.	-	0	Name=XP_016915523.1;ID=cds-XP_016915523.1;Dbxref=GeneID:107999960%2CGenbank:XP_016915523.1;Parent=rna-XM_017060034.2
NW_016019397.1	Gnomon	exon	677273	677707	.	-	.	ID=exon-XM_017060142.2-5;Dbxref=GeneID:108000019%2CGenbank:XM_017060142.2;Parent=rna-XM_017060142.2
NW_016019397.1	Gnomon	exon	676215	677193	.	-	.	ID=exon-XM_017060142.2-6;Dbxref=GeneID:108000019%2CGenbank:XM_017060142.2;Parent=rna-XM_017060142.2
NW_016019397.1	Gnomon	mRNA	169160	172336	.	+	.	Name=XM_017060191.2;ID=rna-XM_017060191.2;Dbxref=GeneID:108000049%2CGenbank:XM_017060191.2;Parent=gene-LOC108000049
NW_016019397.1	Gnomon	mRNA	977005	981167	.	+	.	Name=XM_017060201.1;ID=rna-XM_017060201.1;Dbxref=GeneID:108000054%2CGenbank:XM_017060201.1;Parent=gene-LOC108000054
NW_016019397.1	Gnomon	CDS	923152	923231	.	+	0	Name=XP_028523534.1;ID=cds-XP_028523534.1;Dbxref=GeneID:107999987%2CGenbank:XP_028523534.1;Parent=rna-XM_028667733.1
NW_016019397.1	Gnomon	CDS	923898	924039	.	+	0	Name=XP_028523534.1;ID=cds-XP_028523534.1;Dbxref=GeneID:107999987%2CGenbank:XP_028523534.1;Parent=rna-XM_028667733.1
NW_016019397.1	Gnomon	CDS	924109	924235	.	+	0	Name=XP_028523534.1;ID=cds-XP_028523534.1;Dbxref=GeneID:107999987%2CGenbank:XP_028523534.1;Parent=rna-XM_028667733.1
NW_016019397.1	Gnomon	CDS	924322	924451	.	+	0	Name=XP_028523534.1;ID=cds-XP_028523534.1;Dbxref=GeneID:107999987%2CGenbank:XP_028523534.1;Parent=rna-XM_028667733.1
NW_016019397.1	Gnomon	CDS	924897	924963	.	+	0	Name=XP_028523534.1;ID=cds-XP_028523534.1;Dbxref=GeneID:107999987%2CGenbank:XP_028523534.1;Parent=rna-XM_028667733.1
NW_016019397.1	Gnomon	CDS	925023	925230	.	+	0	Name=XP_028523534.1;ID=cds-XP_028523534.1;Dbxref=GeneID:107999987%2CGenbank:XP_028523534.1;Parent=rna-XM_028667733.1
NW_016019397.1	Gnomon	CDS	925308	925566	.	+	0	Name=XP_028523534.1;ID=cds-XP_028523534.1;Dbxref=GeneID:107999987%2CGenbank:XP_028523534.1;Parent=rna-XM_028667733.1
NW_016019397.1	Gnomon	CDS	925706	925948	.	+	0	Name=XP_028523534.1;ID=cds-XP_028523534.1;Dbxref=GeneID:107999987%2CGenbank:XP_028523534.1;Parent=rna-XM_028667733.1
NW_016019397.1	Gnomon	CDS	926532	926708	.	+	0	Name=XP_028523534.1;ID=cds-XP_028523534.1;Dbxref=GeneID:107999987%2CGenbank:XP_028523534.1;Parent=rna-XM_028667733.1
NW_016019397.1	Gnomon	CDS	926807	927079	.	+	0	Name=XP_028523534.1;ID=cds-XP_028523534.1;Dbxref=GeneID:107999987%2CGenbank:XP_028523534.1;Parent=rna-XM_028667733.1
NW_016019397.1	Gnomon	CDS	927740	927933	.	+	0	Name=XP_028523534.1;ID=cds-XP_028523534.1;Dbxref=GeneID:107999987%2CGenbank:XP_028523534.1;Parent=rna-XM_028667733.1
NW_016019397.1	Gnomon	CDS	928099	928361	.	+	0	Name=XP_028523534.1;ID=cds-XP_028523534.1;Dbxref=GeneID:107999987%2CGenbank:XP_028523534.1;Parent=rna-XM_028667733.1
NW_016019397.1	Gnomon	mRNA	518210	539971	.	-	.	Name=XM_017060107.2;ID=rna-XM_017060107.2;Dbxref=GeneID:107999997%2CGenbank:XM_017060107.2;Parent=gene-LOC107999997
NW_016019397.1	Gnomon	mRNA	710482	729991	.	+	.	Name=XM_017060097.2;ID=rna-XM_017060097.2;Dbxref=GeneID:107999991%2CGenbank:XM_017060097.2;Parent=gene-LOC107999991
NW_016019397.1	Gnomon	CDS	1057730	1057795	.	-	0	Name=XP_016915669.1;ID=cds-XP_016915669.1;Dbxref=GeneID:108000042%2CGenbank:XP_016915669.1;Parent=rna-XM_017060180.2
NW_016019397.1	Gnomon	CDS	1057314	1057592	.	-	0	Name=XP_016915669.1;ID=cds-XP_016915669.1;Dbxref=GeneID:108000042%2CGenbank:XP_016915669.1;Parent=rna-XM_017060180.2
NW_016019397.1	Gnomon	CDS	1055817	1057019	.	-	0	Name=XP_016915669.1;ID=cds-XP_016915669.1;Dbxref=GeneID:108000042%2CGenbank:XP_016915669.1;Parent=rna-XM_017060180.2
NW_016019397.1	Gnomon	mRNA	336793	339181	.	+	.	Name=XM_028667760.1;ID=rna-XM_028667760.1;Dbxref=GeneID:107999934%2CGenbank:XM_028667760.1;Parent=gene-LOC107999934
NW_016019397.1	Gnomon	mRNA	976688	981167	.	+	.	Name=XM_017060202.1;ID=rna-XM_017060202.1;Dbxref=GeneID:108000054%2CGenbank:XM_017060202.1;Parent=gene-LOC108000054
NW_016019397.1	Gnomon	exon	752675	752869	.	+	.	ID=exon-XM_017060021.2-5;Dbxref=GeneID:107999950%2CGenbank:XM_017060021.2;Parent=rna-XM_017060021.2
NW_016019397.1	Gnomon	exon	752936	753105	.	+	.	ID=exon-XM_017060021.2-6;Dbxref=GeneID:107999950%2CGenbank:XM_017060021.2;Parent=rna-XM_017060021.2
NW_016019397.1	Gnomon	exon	751547	751582	.	+	.	ID=exon-XM_017060021.2-1;Dbxref=GeneID:107999950%2CGenbank:XM_017060021.2;Parent=rna-XM_017060021.2
NW_016019397.1	Gnomon	exon	751889	752095	.	+	.	ID=exon-XM_017060021.2-2;Dbxref=GeneID:107999950%2CGenbank:XM_017060021.2;Parent=rna-XM_017060021.2
NW_016019397.1	Gnomon	exon	752176	752248	.	+	.	ID=exon-XM_017060021.2-3;Dbxref=GeneID:107999950%2CGenbank:XM_017060021.2;Parent=rna-XM_017060021.2
NW_016019397.1	Gnomon	exon	752344	752510	.	+	.	ID=exon-XM_017060021.2-4;Dbxref=GeneID:107999950%2CGenbank:XM_017060021.2;Parent=rna-XM_017060021.2
NW_016019397.1	Gnomon	CDS	560197	560218	.	-	0	Name=XP_028523533.1;ID=cds-XP_028523533.1;Dbxref=GeneID:107999999%2CGenbank:XP_028523533.1;Parent=rna-XM_028667732.1
NW_016019397.1	Gnomon	CDS	559080	559230	.	-	0	Name=XP_028523533.1;ID=cds-XP_028523533.1;Dbxref=GeneID:107999999%2CGenbank:XP_028523533.1;Parent=rna-XM_028667732.1
NW_016019397.1	Gnomon	CDS	558870	558972	.	-	0	Name=XP_028523533.1;ID=cds-XP_028523533.1;Dbxref=GeneID:107999999%2CGenbank:XP_028523533.1;Parent=rna-XM_028667732.1
NW_016019397.1	Gnomon	CDS	558355	558502	.	-	0	Name=XP_028523533.1;ID=cds-XP_028523533.1;Dbxref=GeneID:107999999%2CGenbank:XP_028523533.1;Parent=rna-XM_028667732.1
NW_016019397.1	Gnomon	CDS	557308	557432	.	-	0	Name=XP_028523533.1;ID=cds-XP_028523533.1;Dbxref=GeneID:107999999%2CGenbank:XP_028523533.1;Parent=rna-XM_028667732.1
NW_016019397.1	Gnomon	CDS	557062	557085	.	-	0	Name=XP_028523533.1;ID=cds-XP_028523533.1;Dbxref=GeneID:107999999%2CGenbank:XP_028523533.1;Parent=rna-XM_028667732.1
NW_016019397.1	Gnomon	mRNA	169165	172336	.	+	.	Name=XM_017060192.2;ID=rna-XM_017060192.2;Dbxref=GeneID:108000049%2CGenbank:XM_017060192.2;Parent=gene-LOC108000049
NW_016019397.1	Gnomon	mRNA	518210	539971	.	-	.	Name=XM_017060108.2;ID=rna-XM_017060108.2;Dbxref=GeneID:107999997%2CGenbank:XM_017060108.2;Parent=gene-LOC107999997
NW_016019397.1	Gnomon	CDS	968169	968403	.	+	0	Name=XP_016915524.1;ID=cds-XP_016915524.1;Dbxref=GeneID:107999961%2CGenbank:XP_016915524.1;Parent=rna-XM_017060035.2
NW_016019397.1	Gnomon	CDS	968474	968771	.	+	0	Name=XP_016915524.1;ID=cds-XP_016915524.1;Dbxref=GeneID:107999961%2CGenbank:XP_016915524.1;Parent=rna-XM_017060035.2
NW_016019397.1	Gnomon	CDS	968900	969170	.	+	0	Name=XP_016915524.1;ID=cds-XP_016915524.1;Dbxref=GeneID:107999961%2CGenbank:XP_016915524.1;Parent=rna-XM_017060035.2
NW_016019397.1	Gnomon	CDS	969238	969693	.	+	0	Name=XP_016915524.1;ID=cds-XP_016915524.1;Dbxref=GeneID:107999961%2CGenbank:XP_016915524.1;Parent=rna-XM_017060035.2
NW_016019397.1	Gnomon	mRNA	376009	391452	.	-	.	Name=XM_017060099.2;ID=rna-XM_017060099.2;Dbxref=GeneID:107999995%2CGenbank:XM_017060099.2;Parent=gene-LOC107999995
NW_016019397.1	Gnomon	mRNA	375879	395205	.	-	.	Name=XM_017060101.2;ID=rna-XM_017060101.2;Dbxref=GeneID:107999995%2CGenbank:XM_017060101.2;Parent=gene-LOC107999995
NW_016019397.1	Gnomon	mRNA	710482	728150	.	+	.	Name=XM_017060091.1;ID=rna-XM_017060091.1;Dbxref=GeneID:107999991%2CGenbank:XM_017060091.1;Parent=gene-LOC107999991
NW_016019397.1	Gnomon	CDS	760938	760949	.	-	0	Name=XP_016915525.2;ID=cds-XP_016915525.2;Dbxref=GeneID:107999962%2CGenbank:XP_016915525.2;Parent=rna-XM_017060036.2
NW_016019397.1	Gnomon	CDS	760742	760876	.	-	0	Name=XP_016915525.2;ID=cds-XP_016915525.2;Dbxref=GeneID:107999962%2CGenbank:XP_016915525.2;Parent=rna-XM_017060036.2
NW_016019397.1	Gnomon	CDS	760544	760652	.	-	0	Name=XP_016915525.2;ID=cds-XP_016915525.2;Dbxref=GeneID:107999962%2CGenbank:XP_016915525.2;Parent=rna-XM_017060036.2
NW_016019397.1	Gnomon	CDS	760313	760463	.	-	0	Name=XP_016915525.2;ID=cds-XP_016915525.2;Dbxref=GeneID:107999962%2CGenbank:XP_016915525.2;Parent=rna-XM_017060036.2
NW_016019397.1	Gnomon	CDS	759862	760004	.	-	0	Name=XP_016915525.2;ID=cds-XP_016915525.2;Dbxref=GeneID:107999962%2CGenbank:XP_016915525.2;Parent=rna-XM_017060036.2
NW_016019397.1	Gnomon	CDS	759614	759765	.	-	0	Name=XP_016915525.2;ID=cds-XP_016915525.2;Dbxref=GeneID:107999962%2CGenbank:XP_016915525.2;Parent=rna-XM_017060036.2
NW_016019397.1	Gnomon	CDS	759370	759489	.	-	0	Name=XP_016915525.2;ID=cds-XP_016915525.2;Dbxref=GeneID:107999962%2CGenbank:XP_016915525.2;Parent=rna-XM_017060036.2
NW_016019397.1	Gnomon	mRNA	710482	728150	.	+	.	Name=XM_017060092.1;ID=rna-XM_017060092.1;Dbxref=GeneID:107999991%2CGenbank:XM_017060092.1;Parent=gene-LOC107999991
NW_016019397.1	Gnomon	CDS	46620	46679	.	-	0	Name=XP_016915620.1;ID=cds-XP_016915620.1;Dbxref=GeneID:108000011%2CGenbank:XP_016915620.1;Parent=rna-XM_017060131.1
NW_016019397.1	Gnomon	CDS	46337	46469	.	-	0	Name=XP_016915620.1;ID=cds-XP_016915620.1;Dbxref=GeneID:108000011%2CGenbank:XP_016915620.1;Parent=rna-XM_017060131.1
NW_016019397.1	Gnomon	CDS	45972	46102	.	-	0	Name=XP_016915620.1;ID=cds-XP_016915620.1;Dbxref=GeneID:108000011%2CGenbank:XP_016915620.1;Parent=rna-XM_017060131.1
NW_016019397.1	Gnomon	CDS	45411	45520	.	-	0	Name=XP_016915620.1;ID=cds-XP_016915620.1;Dbxref=GeneID:108000011%2CGenbank:XP_016915620.1;Parent=rna-XM_017060131.1
NW_016019397.1	Gnomon	CDS	44742	44887	.	-	0	Name=XP_016915620.1;ID=cds-XP_016915620.1;Dbxref=GeneID:108000011%2CGenbank:XP_016915620.1;Parent=rna-XM_017060131.1
NW_016019397.1	Gnomon	CDS	44315	44513	.	-	0	Name=XP_016915620.1;ID=cds-XP_016915620.1;Dbxref=GeneID:108000011%2CGenbank:XP_016915620.1;Parent=rna-XM_017060131.1
NW_016019397.1	Gnomon	CDS	43747	43863	.	-	0	Name=XP_016915620.1;ID=cds-XP_016915620.1;Dbxref=GeneID:108000011%2CGenbank:XP_016915620.1;Parent=rna-XM_017060131.1
NW_016019397.1	Gnomon	CDS	43454	43571	.	-	0	Name=XP_016915620.1;ID=cds-XP_016915620.1;Dbxref=GeneID:108000011%2CGenbank:XP_016915620.1;Parent=rna-XM_017060131.1
NW_016019397.1	Gnomon	exon	30389	30589	.	+	.	ID=exon-XM_017060068.2-8;Dbxref=GeneID:107999982%2CGenbank:XM_017060068.2;Parent=rna-XM_017060068.2
NW_016019397.1	Gnomon	exon	31363	31538	.	+	.	ID=exon-XM_017060068.2-9;Dbxref=GeneID:107999982%2CGenbank:XM_017060068.2;Parent=rna-XM_017060068.2
NW_016019397.1	Gnomon	exon	29531	29647	.	+	.	ID=exon-XM_017060068.2-6;Dbxref=GeneID:107999982%2CGenbank:XM_017060068.2;Parent=rna-XM_017060068.2
NW_016019397.1	Gnomon	exon	29737	29808	.	+	.	ID=exon-XM_017060068.2-7;Dbxref=GeneID:107999982%2CGenbank:XM_017060068.2;Parent=rna-XM_017060068.2
NW_016019397.1	Gnomon	exon	24240	24290	.	+	.	ID=exon-XM_017060068.2-4;Dbxref=GeneID:107999982%2CGenbank:XM_017060068.2;Parent=rna-XM_017060068.2
NW_016019397.1	Gnomon	exon	27979	28088	.	+	.	ID=exon-XM_017060068.2-5;Dbxref=GeneID:107999982%2CGenbank:XM_017060068.2;Parent=rna-XM_017060068.2
NW_016019397.1	Gnomon	exon	22142	22359	.	+	.	ID=exon-XM_017060068.2-2;Dbxref=GeneID:107999982%2CGenbank:XM_017060068.2;Parent=rna-XM_017060068.2
NW_016019397.1	Gnomon	exon	24056	24152	.	+	.	ID=exon-XM_017060068.2-3;Dbxref=GeneID:107999982%2CGenbank:XM_017060068.2;Parent=rna-XM_017060068.2
NW_016019397.1	Gnomon	exon	18139	19239	.	+	.	ID=exon-XM_017060068.2-1;Dbxref=GeneID:107999982%2CGenbank:XM_017060068.2;Parent=rna-XM_017060068.2
NW_016019397.1	RefSeq	cDNA_match	867092	867380	.	+	.	ID=f10c4eb7-2b2d-4bf2-bc8b-90d2c5974733;Target=NM_001365222.1 1 289
NW_016019397.1	RefSeq	cDNA_match	878882	879103	.	+	.	ID=f10c4eb7-2b2d-4bf2-bc8b-90d2c5974733;Target=NM_001365222.1 1 289
NW_016019397.1	RefSeq	cDNA_match	879977	880126	.	+	.	ID=f10c4eb7-2b2d-4bf2-bc8b-90d2c5974733;Target=NM_001365222.1 1 289
NW_016019397.1	RefSeq	cDNA_match	881633	881757	.	+	.	ID=f10c4eb7-2b2d-4bf2-bc8b-90d2c5974733;Target=NM_001365222.1 1 289
NW_016019397.1	RefSeq	cDNA_match	881938	882126	.	+	.	ID=f10c4eb7-2b2d-4bf2-bc8b-90d2c5974733;Target=NM_001365222.1 1 289
NW_016019397.1	RefSeq	cDNA_match	882201	882439	.	+	.	ID=f10c4eb7-2b2d-4bf2-bc8b-90d2c5974733;Target=NM_001365222.1 1 289
NW_016019397.1	RefSeq	cDNA_match	882532	882863	.	+	.	ID=f10c4eb7-2b2d-4bf2-bc8b-90d2c5974733;Target=NM_001365222.1 1 289
NW_016019397.1	RefSeq	cDNA_match	883304	883565	.	+	.	ID=f10c4eb7-2b2d-4bf2-bc8b-90d2c5974733;Target=NM_001365222.1 1 289
NW_016019397.1	RefSeq	cDNA_match	883685	883913	.	+	.	ID=f10c4eb7-2b2d-4bf2-bc8b-90d2c5974733;Target=NM_001365222.1 1 289
NW_016019397.1	RefSeq	cDNA_match	884235	884976	.	+	.	ID=f10c4eb7-2b2d-4bf2-bc8b-90d2c5974733;Target=NM_001365222.1 1 289
NW_016019397.1	Gnomon	exon	177861	178043	.	-	.	ID=exon-XM_017060165.2-6;Dbxref=GeneID:108000036%2CGenbank:XM_017060165.2;Parent=rna-XM_017060165.2
NW_016019397.1	Gnomon	exon	177523	177763	.	-	.	ID=exon-XM_017060165.2-7;Dbxref=GeneID:108000036%2CGenbank:XM_017060165.2;Parent=rna-XM_017060165.2
NW_016019397.1	Gnomon	exon	178333	178475	.	-	.	ID=exon-XM_017060165.2-4;Dbxref=GeneID:108000036%2CGenbank:XM_017060165.2;Parent=rna-XM_017060165.2
NW_016019397.1	Gnomon	exon	178126	178255	.	-	.	ID=exon-XM_017060165.2-5;Dbxref=GeneID:108000036%2CGenbank:XM_017060165.2;Parent=rna-XM_017060165.2
NW_016019397.1	Gnomon	exon	179738	180211	.	-	.	ID=exon-XM_017060165.2-2;Dbxref=GeneID:108000036%2CGenbank:XM_017060165.2;Parent=rna-XM_017060165.2
NW_016019397.1	Gnomon	mRNA	375879	402664	.	-	.	Name=XM_017060102.1;ID=rna-XM_017060102.1;Dbxref=GeneID:107999995%2CGenbank:XM_017060102.1;Parent=gene-LOC107999995
NW_016019397.1	Gnomon	exon	178662	178890	.	-	.	ID=exon-XM_017060165.2-3;Dbxref=GeneID:108000036%2CGenbank:XM_017060165.2;Parent=rna-XM_017060165.2
NW_016019397.1	Gnomon	exon	181769	181939	.	-	.	ID=exon-XM_017060165.2-1;Dbxref=GeneID:108000036%2CGenbank:XM_017060165.2;Parent=rna-XM_017060165.2
NW_016019397.1	Gnomon	CDS	849488	849604	.	+	0	Name=XP_016915526.1;ID=cds-XP_016915526.1;Dbxref=GeneID:107999963%2CGenbank:XP_016915526.1;Parent=rna-XM_017060037.2
NW_016019397.1	Gnomon	CDS	850143	850515	.	+	0	Name=XP_016915526.1;ID=cds-XP_016915526.1;Dbxref=GeneID:107999963%2CGenbank:XP_016915526.1;Parent=rna-XM_017060037.2
NW_016019397.1	Gnomon	CDS	850650	850748	.	+	0	Name=XP_016915526.1;ID=cds-XP_016915526.1;Dbxref=GeneID:107999963%2CGenbank:XP_016915526.1;Parent=rna-XM_017060037.2
NW_016019397.1	Gnomon	CDS	850869	851005	.	+	0	Name=XP_016915526.1;ID=cds-XP_016915526.1;Dbxref=GeneID:107999963%2CGenbank:XP_016915526.1;Parent=rna-XM_017060037.2
NW_016019397.1	Gnomon	mRNA	736043	744953	.	-	.	Name=XM_017060008.2;ID=rna-XM_017060008.2;Dbxref=GeneID:107999941%2CGenbank:XM_017060008.2;Parent=gene-LOC107999941
NW_016019397.1	Gnomon	exon	847113	847379	.	-	.	ID=exon-XM_017060045.2-5;Dbxref=GeneID:107999969%2CGenbank:XM_017060045.2;Parent=rna-XM_017060045.2
NW_016019397.1	Gnomon	exon	848036	848215	.	-	.	ID=exon-XM_017060045.2-3;Dbxref=GeneID:107999969%2CGenbank:XM_017060045.2;Parent=rna-XM_017060045.2
NW_016019397.1	Gnomon	exon	847453	847946	.	-	.	ID=exon-XM_017060045.2-4;Dbxref=GeneID:107999969%2CGenbank:XM_017060045.2;Parent=rna-XM_017060045.2
NW_016019397.1	Gnomon	exon	848494	848599	.	-	.	ID=exon-XM_017060045.2-1;Dbxref=GeneID:107999969%2CGenbank:XM_017060045.2;Parent=rna-XM_017060045.2
NW_016019397.1	Gnomon	exon	848272	848421	.	-	.	ID=exon-XM_017060045.2-2;Dbxref=GeneID:107999969%2CGenbank:XM_017060045.2;Parent=rna-XM_017060045.2
NW_016019397.1	Gnomon	mRNA	710482	728150	.	+	.	Name=XM_017060093.1;ID=rna-XM_017060093.1;Dbxref=GeneID:107999991%2CGenbank:XM_017060093.1;Parent=gene-LOC107999991
NW_016019397.1	Gnomon	CDS	290673	290749	.	-	0	Name=XP_016915527.1;ID=cds-XP_016915527.1;Dbxref=GeneID:107999965%2CGenbank:XP_016915527.1;Parent=rna-XM_017060038.2
NW_016019397.1	Gnomon	CDS	289779	290148	.	-	0	Name=XP_016915527.1;ID=cds-XP_016915527.1;Dbxref=GeneID:107999965%2CGenbank:XP_016915527.1;Parent=rna-XM_017060038.2
NW_016019397.1	Gnomon	CDS	289472	289705	.	-	0	Name=XP_016915527.1;ID=cds-XP_016915527.1;Dbxref=GeneID:107999965%2CGenbank:XP_016915527.1;Parent=rna-XM_017060038.2
NW_016019397.1	Gnomon	CDS	1064397	1064435	.	-	0	Name=XP_016915528.1;ID=cds-XP_016915528.1;Dbxref=GeneID:107999966%2CGenbank:XP_016915528.1;Parent=rna-XM_017060039.2
NW_016019397.1	Gnomon	CDS	1064282	1064341	.	-	0	Name=XP_016915528.1;ID=cds-XP_016915528.1;Dbxref=GeneID:107999966%2CGenbank:XP_016915528.1;Parent=rna-XM_017060039.2
NW_016019397.1	Gnomon	CDS	1063621	1063855	.	-	0	Name=XP_016915528.1;ID=cds-XP_016915528.1;Dbxref=GeneID:107999966%2CGenbank:XP_016915528.1;Parent=rna-XM_017060039.2
NW_016019397.1	Gnomon	CDS	1063219	1063400	.	-	0	Name=XP_016915528.1;ID=cds-XP_016915528.1;Dbxref=GeneID:107999966%2CGenbank:XP_016915528.1;Parent=rna-XM_017060039.2
NW_016019397.1	Gnomon	mRNA	710482	728150	.	+	.	Name=XM_017060094.1;ID=rna-XM_017060094.1;Dbxref=GeneID:107999991%2CGenbank:XM_017060094.1;Parent=gene-LOC107999991
NW_016019397.1	Gnomon	exon	863382	863477	.	-	.	ID=exon-XM_017060017.2-1;Dbxref=GeneID:107999947%2CGenbank:XM_017060017.2;Parent=rna-XM_017060017.2
NW_016019397.1	Gnomon	exon	862636	862937	.	-	.	ID=exon-XM_017060017.2-2;Dbxref=GeneID:107999947%2CGenbank:XM_017060017.2;Parent=rna-XM_017060017.2
NW_016019397.1	Gnomon	exon	862292	862419	.	-	.	ID=exon-XM_017060017.2-3;Dbxref=GeneID:107999947%2CGenbank:XM_017060017.2;Parent=rna-XM_017060017.2
NW_016019397.1	Gnomon	exon	861819	862151	.	-	.	ID=exon-XM_017060017.2-4;Dbxref=GeneID:107999947%2CGenbank:XM_017060017.2;Parent=rna-XM_017060017.2
NW_016019397.1	Gnomon	CDS	667393	667447	.	+	0	Name=XP_016915529.1;ID=cds-XP_016915529.1;Dbxref=GeneID:107999967%2CGenbank:XP_016915529.1;Parent=rna-XM_017060040.2
NW_016019397.1	Gnomon	CDS	668524	668639	.	+	0	Name=XP_016915529.1;ID=cds-XP_016915529.1;Dbxref=GeneID:107999967%2CGenbank:XP_016915529.1;Parent=rna-XM_017060040.2
NW_016019397.1	Gnomon	CDS	668887	669072	.	+	0	Name=XP_016915529.1;ID=cds-XP_016915529.1;Dbxref=GeneID:107999967%2CGenbank:XP_016915529.1;Parent=rna-XM_017060040.2
NW_016019397.1	Gnomon	CDS	669355	669541	.	+	0	Name=XP_016915529.1;ID=cds-XP_016915529.1;Dbxref=GeneID:107999967%2CGenbank:XP_016915529.1;Parent=rna-XM_017060040.2
NW_016019397.1	Gnomon	CDS	669709	669840	.	+	0	Name=XP_016915529.1;ID=cds-XP_016915529.1;Dbxref=GeneID:107999967%2CGenbank:XP_016915529.1;Parent=rna-XM_017060040.2
NW_016019397.1	Gnomon	CDS	670181	670300	.	+	0	Name=XP_016915529.1;ID=cds-XP_016915529.1;Dbxref=GeneID:107999967%2CGenbank:XP_016915529.1;Parent=rna-XM_017060040.2
NW_016019397.1	Gnomon	CDS	670683	670853	.	+	0	Name=XP_016915529.1;ID=cds-XP_016915529.1;Dbxref=GeneID:107999967%2CGenbank:XP_016915529.1;Parent=rna-XM_017060040.2
NW_016019397.1	Gnomon	CDS	671185	671534	.	+	0	Name=XP_016915529.1;ID=cds-XP_016915529.1;Dbxref=GeneID:107999967%2CGenbank:XP_016915529.1;Parent=rna-XM_017060040.2
NW_016019397.1	Gnomon	mRNA	986698	1000064	.	+	.	Name=XM_017060149.2;ID=rna-XM_017060149.2;Dbxref=GeneID:108000025%2CGenbank:XM_017060149.2;Parent=gene-LOC108000025
NW_016019397.1	Gnomon	mRNA	470836	475235	.	+	.	Name=XM_017060003.2;ID=rna-XM_017060003.2;Dbxref=GeneID:107999935%2CGenbank:XM_017060003.2;Parent=gene-LOC107999935
NW_016019397.1	Gnomon	CDS	466193	467902	.	+	0	Name=XP_016915623.1;ID=cds-XP_016915623.1;Dbxref=GeneID:108000013%2CGenbank:XP_016915623.1;Parent=rna-XM_017060134.2
NW_016019397.1	Gnomon	exon	86579	86953	.	+	.	ID=exon-XM_017060141.2-6;Dbxref=GeneID:108000018%2CGenbank:XM_017060141.2;Parent=rna-XM_017060141.2
NW_016019397.1	Gnomon	exon	87037	87564	.	+	.	ID=exon-XM_017060141.2-7;Dbxref=GeneID:108000018%2CGenbank:XM_017060141.2;Parent=rna-XM_017060141.2
NW_016019397.1	Gnomon	exon	79068	79431	.	+	.	ID=exon-XM_017060141.2-1;Dbxref=GeneID:108000018%2CGenbank:XM_017060141.2;Parent=rna-XM_017060141.2
NW_016019397.1	Gnomon	exon	80672	80805	.	+	.	ID=exon-XM_017060141.2-2;Dbxref=GeneID:108000018%2CGenbank:XM_017060141.2;Parent=rna-XM_017060141.2
NW_016019397.1	Gnomon	exon	83444	83744	.	+	.	ID=exon-XM_017060141.2-3;Dbxref=GeneID:108000018%2CGenbank:XM_017060141.2;Parent=rna-XM_017060141.2
NW_016019397.1	Gnomon	exon	85213	85469	.	+	.	ID=exon-XM_017060141.2-4;Dbxref=GeneID:108000018%2CGenbank:XM_017060141.2;Parent=rna-XM_017060141.2
NW_016019397.1	Gnomon	exon	85622	85771	.	+	.	ID=exon-XM_017060141.2-5;Dbxref=GeneID:108000018%2CGenbank:XM_017060141.2;Parent=rna-XM_017060141.2
NW_016019397.1	Gnomon	mRNA	704225	722245	.	+	.	Name=XM_028667718.1;ID=rna-XM_028667718.1;Dbxref=GeneID:107999940%2CGenbank:XM_028667718.1;Parent=gene-LOC107999940
NW_016019397.1	Gnomon	exon	71073	71210	.	-	.	ID=exon-XM_017060022.2-2;Dbxref=GeneID:107999951%2CGenbank:XM_017060022.2;Parent=rna-XM_017060022.2
NW_016019397.1	Gnomon	exon	70775	70989	.	-	.	ID=exon-XM_017060022.2-3;Dbxref=GeneID:107999951%2CGenbank:XM_017060022.2;Parent=rna-XM_017060022.2
NW_016019397.1	Gnomon	exon	71272	71820	.	-	.	ID=exon-XM_017060022.2-1;Dbxref=GeneID:107999951%2CGenbank:XM_017060022.2;Parent=rna-XM_017060022.2
NW_016019397.1	Gnomon	exon	69602	69704	.	-	.	ID=exon-XM_017060022.2-8;Dbxref=GeneID:107999951%2CGenbank:XM_017060022.2;Parent=rna-XM_017060022.2
NW_016019397.1	Gnomon	exon	69324	69525	.	-	.	ID=exon-XM_017060022.2-9;Dbxref=GeneID:107999951%2CGenbank:XM_017060022.2;Parent=rna-XM_017060022.2
NW_016019397.1	Gnomon	exon	70103	70235	.	-	.	ID=exon-XM_017060022.2-6;Dbxref=GeneID:107999951%2CGenbank:XM_017060022.2;Parent=rna-XM_017060022.2
NW_016019397.1	Gnomon	exon	69775	70014	.	-	.	ID=exon-XM_017060022.2-7;Dbxref=GeneID:107999951%2CGenbank:XM_017060022.2;Parent=rna-XM_017060022.2
NW_016019397.1	Gnomon	exon	70604	70679	.	-	.	ID=exon-XM_017060022.2-4;Dbxref=GeneID:107999951%2CGenbank:XM_017060022.2;Parent=rna-XM_017060022.2
NW_016019397.1	Gnomon	exon	70350	70535	.	-	.	ID=exon-XM_017060022.2-5;Dbxref=GeneID:107999951%2CGenbank:XM_017060022.2;Parent=rna-XM_017060022.2
NW_016019397.1	Gnomon	mRNA	546933	548528	.	-	.	Name=XM_017060004.2;ID=rna-XM_017060004.2;Dbxref=GeneID:107999936%2CGenbank:XM_017060004.2;Parent=gene-LOC107999936
NW_016019397.1	Gnomon	CDS	466193	467902	.	+	0	Name=XP_016915624.1;ID=cds-XP_016915624.1;Dbxref=GeneID:108000013%2CGenbank:XP_016915624.1;Parent=rna-XM_017060135.2
NW_016019397.1	Gnomon	exon	556379	557221	.	-	.	ID=exon-XM_028667728.1-7;Dbxref=GeneID:107999999%2CGenbank:XM_028667728.1;Parent=rna-XM_028667728.1
NW_016019397.1	Gnomon	exon	558355	558502	.	-	.	ID=exon-XM_028667728.1-5;Dbxref=GeneID:107999999%2CGenbank:XM_028667728.1;Parent=rna-XM_028667728.1
NW_016019397.1	Gnomon	exon	557308	557432	.	-	.	ID=exon-XM_028667728.1-6;Dbxref=GeneID:107999999%2CGenbank:XM_028667728.1;Parent=rna-XM_028667728.1
NW_016019397.1	Gnomon	exon	559080	559230	.	-	.	ID=exon-XM_028667728.1-3;Dbxref=GeneID:107999999%2CGenbank:XM_028667728.1;Parent=rna-XM_028667728.1
NW_016019397.1	Gnomon	exon	558870	558972	.	-	.	ID=exon-XM_028667728.1-4;Dbxref=GeneID:107999999%2CGenbank:XM_028667728.1;Parent=rna-XM_028667728.1
NW_016019397.1	Gnomon	exon	560197	560277	.	-	.	ID=exon-XM_028667728.1-1;Dbxref=GeneID:107999999%2CGenbank:XM_028667728.1;Parent=rna-XM_028667728.1
NW_016019397.1	Gnomon	exon	559816	559941	.	-	.	ID=exon-XM_028667728.1-2;Dbxref=GeneID:107999999%2CGenbank:XM_028667728.1;Parent=rna-XM_028667728.1
NW_016019397.1	Gnomon	mRNA	230062	238518	.	-	.	Name=XM_028667717.1;ID=rna-XM_028667717.1;Dbxref=GeneID:107999932%2CGenbank:XM_028667717.1;Parent=gene-LOC107999932
NW_016019397.1	Gnomon	exon	225859	226547	.	+	.	ID=exon-XM_028667752.1-1;Dbxref=GeneID:107999931%2CGenbank:XM_028667752.1;Parent=rna-XM_028667752.1
NW_016019397.1	Gnomon	exon	226739	226968	.	+	.	ID=exon-XM_028667752.1-2;Dbxref=GeneID:107999931%2CGenbank:XM_028667752.1;Parent=rna-XM_028667752.1
NW_016019397.1	Gnomon	exon	227152	227244	.	+	.	ID=exon-XM_028667752.1-3;Dbxref=GeneID:107999931%2CGenbank:XM_028667752.1;Parent=rna-XM_028667752.1
NW_016019397.1	Gnomon	exon	227596	227834	.	+	.	ID=exon-XM_028667752.1-4;Dbxref=GeneID:107999931%2CGenbank:XM_028667752.1;Parent=rna-XM_028667752.1
NW_016019397.1	Gnomon	exon	227997	228186	.	+	.	ID=exon-XM_028667752.1-5;Dbxref=GeneID:107999931%2CGenbank:XM_028667752.1;Parent=rna-XM_028667752.1
NW_016019397.1	Gnomon	exon	229167	229787	.	+	.	ID=exon-XM_028667752.1-6;Dbxref=GeneID:107999931%2CGenbank:XM_028667752.1;Parent=rna-XM_028667752.1
NW_016019397.1	Gnomon	exon	710482	710688	.	+	.	ID=exon-XM_017060093.1-1;Dbxref=GeneID:107999991%2CGenbank:XM_017060093.1;Parent=rna-XM_017060093.1
NW_016019397.1	Gnomon	exon	710772	711052	.	+	.	ID=exon-XM_017060093.1-2;Dbxref=GeneID:107999991%2CGenbank:XM_017060093.1;Parent=rna-XM_017060093.1
NW_016019397.1	Gnomon	exon	726523	726840	.	+	.	ID=exon-XM_017060093.1-9;Dbxref=GeneID:107999991%2CGenbank:XM_017060093.1;Parent=rna-XM_017060093.1
NW_016019397.1	Gnomon	exon	725635	725914	.	+	.	ID=exon-XM_017060093.1-7;Dbxref=GeneID:107999991%2CGenbank:XM_017060093.1;Parent=rna-XM_017060093.1
NW_016019397.1	Gnomon	exon	726317	726443	.	+	.	ID=exon-XM_017060093.1-8;Dbxref=GeneID:107999991%2CGenbank:XM_017060093.1;Parent=rna-XM_017060093.1
NW_016019397.1	Gnomon	exon	722235	722378	.	+	.	ID=exon-XM_017060093.1-5;Dbxref=GeneID:107999991%2CGenbank:XM_017060093.1;Parent=rna-XM_017060093.1
NW_016019397.1	Gnomon	exon	722846	724410	.	+	.	ID=exon-XM_017060093.1-6;Dbxref=GeneID:107999991%2CGenbank:XM_017060093.1;Parent=rna-XM_017060093.1
NW_016019397.1	Gnomon	exon	711344	711668	.	+	.	ID=exon-XM_017060093.1-3;Dbxref=GeneID:107999991%2CGenbank:XM_017060093.1;Parent=rna-XM_017060093.1
NW_016019397.1	Gnomon	exon	717747	718000	.	+	.	ID=exon-XM_017060093.1-4;Dbxref=GeneID:107999991%2CGenbank:XM_017060093.1;Parent=rna-XM_017060093.1
NW_016019397.1	Gnomon	CDS	466193	467902	.	+	0	Name=XP_016915625.1;ID=cds-XP_016915625.1;Dbxref=GeneID:108000013%2CGenbank:XP_016915625.1;Parent=rna-XM_017060136.2
NW_016019397.1	Gnomon	exon	926532	926708	.	+	.	ID=exon-XM_017060084.2-10;Dbxref=GeneID:107999987%2CGenbank:XM_017060084.2;Parent=rna-XM_017060084.2
NW_016019397.1	Gnomon	exon	928099	929496	.	+	.	ID=exon-XM_017060084.2-13;Dbxref=GeneID:107999987%2CGenbank:XM_017060084.2;Parent=rna-XM_017060084.2
NW_016019397.1	Gnomon	exon	926807	927079	.	+	.	ID=exon-XM_017060084.2-11;Dbxref=GeneID:107999987%2CGenbank:XM_017060084.2;Parent=rna-XM_017060084.2
NW_016019397.1	Gnomon	exon	927740	927933	.	+	.	ID=exon-XM_017060084.2-12;Dbxref=GeneID:107999987%2CGenbank:XM_017060084.2;Parent=rna-XM_017060084.2
NW_016019397.1	Gnomon	CDS	448373	448699	.	+	0	Name=XP_016915626.1;ID=cds-XP_016915626.1;Dbxref=GeneID:108000014%2CGenbank:XP_016915626.1;Parent=rna-XM_017060137.2
NW_016019397.1	Gnomon	CDS	449737	449983	.	+	0	Name=XP_016915626.1;ID=cds-XP_016915626.1;Dbxref=GeneID:108000014%2CGenbank:XP_016915626.1;Parent=rna-XM_017060137.2
NW_016019397.1	Gnomon	CDS	451013	451402	.	+	0	Name=XP_016915626.1;ID=cds-XP_016915626.1;Dbxref=GeneID:108000014%2CGenbank:XP_016915626.1;Parent=rna-XM_017060137.2
NW_016019397.1	Gnomon	CDS	452026	452193	.	+	0	Name=XP_016915626.1;ID=cds-XP_016915626.1;Dbxref=GeneID:108000014%2CGenbank:XP_016915626.1;Parent=rna-XM_017060137.2
NW_016019397.1	Gnomon	CDS	452609	452655	.	+	0	Name=XP_016915626.1;ID=cds-XP_016915626.1;Dbxref=GeneID:108000014%2CGenbank:XP_016915626.1;Parent=rna-XM_017060137.2
NW_016019397.1	Gnomon	mRNA	375879	388422	.	-	.	Name=XM_017060100.1;ID=rna-XM_017060100.1;Dbxref=GeneID:107999995%2CGenbank:XM_017060100.1;Parent=gene-LOC107999995
NW_016019397.1	Gnomon	mRNA	710482	728150	.	+	.	Name=XM_017060090.1;ID=rna-XM_017060090.1;Dbxref=GeneID:107999991%2CGenbank:XM_017060090.1;Parent=gene-LOC107999991
NW_016019397.1	Gnomon	exon	31363	31538	.	+	.	ID=exon-XM_017060069.2-9;Dbxref=GeneID:107999982%2CGenbank:XM_017060069.2;Parent=rna-XM_017060069.2
NW_016019397.1	Gnomon	exon	27982	28088	.	+	.	ID=exon-XM_017060069.2-5;Dbxref=GeneID:107999982%2CGenbank:XM_017060069.2;Parent=rna-XM_017060069.2
NW_016019397.1	Gnomon	exon	29531	29647	.	+	.	ID=exon-XM_017060069.2-6;Dbxref=GeneID:107999982%2CGenbank:XM_017060069.2;Parent=rna-XM_017060069.2
NW_016019397.1	Gnomon	exon	29737	29808	.	+	.	ID=exon-XM_017060069.2-7;Dbxref=GeneID:107999982%2CGenbank:XM_017060069.2;Parent=rna-XM_017060069.2
NW_016019397.1	Gnomon	exon	30389	30589	.	+	.	ID=exon-XM_017060069.2-8;Dbxref=GeneID:107999982%2CGenbank:XM_017060069.2;Parent=rna-XM_017060069.2
NW_016019397.1	Gnomon	exon	18139	19239	.	+	.	ID=exon-XM_017060069.2-1;Dbxref=GeneID:107999982%2CGenbank:XM_017060069.2;Parent=rna-XM_017060069.2
NW_016019397.1	Gnomon	exon	22142	22359	.	+	.	ID=exon-XM_017060069.2-2;Dbxref=GeneID:107999982%2CGenbank:XM_017060069.2;Parent=rna-XM_017060069.2
NW_016019397.1	Gnomon	exon	24056	24152	.	+	.	ID=exon-XM_017060069.2-3;Dbxref=GeneID:107999982%2CGenbank:XM_017060069.2;Parent=rna-XM_017060069.2
NW_016019397.1	Gnomon	exon	24240	24290	.	+	.	ID=exon-XM_017060069.2-4;Dbxref=GeneID:107999982%2CGenbank:XM_017060069.2;Parent=rna-XM_017060069.2
NW_016019397.1	Gnomon	exon	176205	176509	.	+	.	ID=exon-XM_017060164.2-5;Dbxref=GeneID:108000034%2CGenbank:XM_017060164.2;Parent=rna-XM_017060164.2
NW_016019397.1	Gnomon	exon	176589	176967	.	+	.	ID=exon-XM_017060164.2-6;Dbxref=GeneID:108000034%2CGenbank:XM_017060164.2;Parent=rna-XM_017060164.2
NW_016019397.1	Gnomon	exon	177038	177425	.	+	.	ID=exon-XM_017060164.2-7;Dbxref=GeneID:108000034%2CGenbank:XM_017060164.2;Parent=rna-XM_017060164.2
NW_016019397.1	Gnomon	exon	174703	174886	.	+	.	ID=exon-XM_017060164.2-1;Dbxref=GeneID:108000034%2CGenbank:XM_017060164.2;Parent=rna-XM_017060164.2
NW_016019397.1	Gnomon	exon	175159	175556	.	+	.	ID=exon-XM_017060164.2-2;Dbxref=GeneID:108000034%2CGenbank:XM_017060164.2;Parent=rna-XM_017060164.2
NW_016019397.1	Gnomon	exon	175656	175746	.	+	.	ID=exon-XM_017060164.2-3;Dbxref=GeneID:108000034%2CGenbank:XM_017060164.2;Parent=rna-XM_017060164.2
NW_016019397.1	Gnomon	exon	175847	176143	.	+	.	ID=exon-XM_017060164.2-4;Dbxref=GeneID:108000034%2CGenbank:XM_017060164.2;Parent=rna-XM_017060164.2
NW_016019397.1	Gnomon	CDS	448373	448699	.	+	0	Name=XP_016915627.1;ID=cds-XP_016915627.1;Dbxref=GeneID:108000014%2CGenbank:XP_016915627.1;Parent=rna-XM_017060138.2
NW_016019397.1	Gnomon	CDS	449737	449983	.	+	0	Name=XP_016915627.1;ID=cds-XP_016915627.1;Dbxref=GeneID:108000014%2CGenbank:XP_016915627.1;Parent=rna-XM_017060138.2
NW_016019397.1	Gnomon	CDS	451016	451402	.	+	0	Name=XP_016915627.1;ID=cds-XP_016915627.1;Dbxref=GeneID:108000014%2CGenbank:XP_016915627.1;Parent=rna-XM_017060138.2
NW_016019397.1	Gnomon	CDS	452026	452193	.	+	0	Name=XP_016915627.1;ID=cds-XP_016915627.1;Dbxref=GeneID:108000014%2CGenbank:XP_016915627.1;Parent=rna-XM_017060138.2
NW_016019397.1	Gnomon	CDS	452609	452655	.	+	0	Name=XP_016915627.1;ID=cds-XP_016915627.1;Dbxref=GeneID:108000014%2CGenbank:XP_016915627.1;Parent=rna-XM_017060138.2
NW_016019397.1	Gnomon	exon	560362	560685	.	-	.	ID=exon-XR_003698157.1-1;Dbxref=GeneID:107999999%2CGenbank:XR_003698157.1;Parent=rna-XR_003698157.1
NW_016019397.1	Gnomon	exon	560197	560294	.	-	.	ID=exon-XR_003698157.1-2;Dbxref=GeneID:107999999%2CGenbank:XR_003698157.1;Parent=rna-XR_003698157.1
NW_016019397.1	Gnomon	exon	557004	557221	.	-	.	ID=exon-XR_003698157.1-7;Dbxref=GeneID:107999999%2CGenbank:XR_003698157.1;Parent=rna-XR_003698157.1
NW_016019397.1	Gnomon	exon	556379	556910	.	-	.	ID=exon-XR_003698157.1-8;Dbxref=GeneID:107999999%2CGenbank:XR_003698157.1;Parent=rna-XR_003698157.1
NW_016019397.1	Gnomon	exon	558355	558502	.	-	.	ID=exon-XR_003698157.1-5;Dbxref=GeneID:107999999%2CGenbank:XR_003698157.1;Parent=rna-XR_003698157.1
NW_016019397.1	Gnomon	exon	557308	557432	.	-	.	ID=exon-XR_003698157.1-6;Dbxref=GeneID:107999999%2CGenbank:XR_003698157.1;Parent=rna-XR_003698157.1
NW_016019397.1	Gnomon	exon	559080	559230	.	-	.	ID=exon-XR_003698157.1-3;Dbxref=GeneID:107999999%2CGenbank:XR_003698157.1;Parent=rna-XR_003698157.1
NW_016019397.1	Gnomon	exon	558870	558972	.	-	.	ID=exon-XR_003698157.1-4;Dbxref=GeneID:107999999%2CGenbank:XR_003698157.1;Parent=rna-XR_003698157.1
NW_016019397.1	Gnomon	mRNA	797091	800578	.	-	.	Name=XM_028667719.1;ID=rna-XM_028667719.1;Dbxref=GeneID:107999942%2CGenbank:XM_028667719.1;Parent=gene-LOC107999942
NW_016019397.1	Gnomon	exon	326108	326552	.	-	.	ID=exon-XM_017060117.2-3;Dbxref=GeneID:108000002%2CGenbank:XM_017060117.2;Parent=rna-XM_017060117.2
NW_016019397.1	Gnomon	exon	325486	325932	.	-	.	ID=exon-XM_017060117.2-4;Dbxref=GeneID:108000002%2CGenbank:XM_017060117.2;Parent=rna-XM_017060117.2
NW_016019397.1	Gnomon	exon	331048	331425	.	-	.	ID=exon-XM_017060117.2-1;Dbxref=GeneID:108000002%2CGenbank:XM_017060117.2;Parent=rna-XM_017060117.2
NW_016019397.1	Gnomon	exon	326838	327196	.	-	.	ID=exon-XM_017060117.2-2;Dbxref=GeneID:108000002%2CGenbank:XM_017060117.2;Parent=rna-XM_017060117.2
NW_016019397.1	Gnomon	exon	32386	32607	.	+	.	ID=exon-XM_017060069.2-12;Dbxref=GeneID:107999982%2CGenbank:XM_017060069.2;Parent=rna-XM_017060069.2
NW_016019397.1	Gnomon	exon	32707	32976	.	+	.	ID=exon-XM_017060069.2-13;Dbxref=GeneID:107999982%2CGenbank:XM_017060069.2;Parent=rna-XM_017060069.2
NW_016019397.1	Gnomon	exon	31670	31743	.	+	.	ID=exon-XM_017060069.2-10;Dbxref=GeneID:107999982%2CGenbank:XM_017060069.2;Parent=rna-XM_017060069.2
NW_016019397.1	Gnomon	exon	32150	32279	.	+	.	ID=exon-XM_017060069.2-11;Dbxref=GeneID:107999982%2CGenbank:XM_017060069.2;Parent=rna-XM_017060069.2
NW_016019397.1	Gnomon	exon	35524	36160	.	+	.	ID=exon-XM_017060069.2-16;Dbxref=GeneID:107999982%2CGenbank:XM_017060069.2;Parent=rna-XM_017060069.2
NW_016019397.1	Gnomon	exon	36439	41628	.	+	.	ID=exon-XM_017060069.2-17;Dbxref=GeneID:107999982%2CGenbank:XM_017060069.2;Parent=rna-XM_017060069.2
NW_016019397.1	Gnomon	exon	33483	33539	.	+	.	ID=exon-XM_017060069.2-14;Dbxref=GeneID:107999982%2CGenbank:XM_017060069.2;Parent=rna-XM_017060069.2
NW_016019397.1	Gnomon	exon	34948	35291	.	+	.	ID=exon-XM_017060069.2-15;Dbxref=GeneID:107999982%2CGenbank:XM_017060069.2;Parent=rna-XM_017060069.2
NW_016019397.1	Gnomon	mRNA	190725	191934	.	+	.	Name=XM_017060158.2;ID=rna-XM_017060158.2;Dbxref=GeneID:108000030%2CGenbank:XM_017060158.2;Parent=gene-LOC108000030
NW_016019397.1	Gnomon	exon	578528	578931	.	+	.	ID=exon-XR_003698159.1-1;Dbxref=GeneID:114577813%2CGenbank:XR_003698159.1;Parent=rna-XR_003698159.1
NW_016019397.1	Gnomon	exon	579659	579870	.	+	.	ID=exon-XR_003698159.1-2;Dbxref=GeneID:114577813%2CGenbank:XR_003698159.1;Parent=rna-XR_003698159.1
NW_016019397.1	Gnomon	mRNA	556379	560853	.	-	.	Name=XM_028667727.1;ID=rna-XM_028667727.1;Dbxref=GeneID:107999999%2CGenbank:XM_028667727.1;Parent=gene-LOC107999999
NW_016019397.1	Gnomon	exon	27982	28088	.	+	.	ID=exon-XM_017060064.2-4;Dbxref=GeneID:107999982%2CGenbank:XM_017060064.2;Parent=rna-XM_017060064.2
NW_016019397.1	Gnomon	exon	29531	29647	.	+	.	ID=exon-XM_017060064.2-5;Dbxref=GeneID:107999982%2CGenbank:XM_017060064.2;Parent=rna-XM_017060064.2
NW_016019397.1	Gnomon	exon	22142	22359	.	+	.	ID=exon-XM_017060064.2-2;Dbxref=GeneID:107999982%2CGenbank:XM_017060064.2;Parent=rna-XM_017060064.2
NW_016019397.1	Gnomon	exon	24056	24290	.	+	.	ID=exon-XM_017060064.2-3;Dbxref=GeneID:107999982%2CGenbank:XM_017060064.2;Parent=rna-XM_017060064.2
NW_016019397.1	Gnomon	exon	18138	19239	.	+	.	ID=exon-XM_017060064.2-1;Dbxref=GeneID:107999982%2CGenbank:XM_017060064.2;Parent=rna-XM_017060064.2
NW_016019397.1	Gnomon	CDS	891611	891826	.	-	0	Name=XP_016915615.1;ID=cds-XP_016915615.1;Dbxref=GeneID:108000007%2CGenbank:XP_016915615.1;Parent=rna-XM_017060126.2
NW_016019397.1	Gnomon	CDS	891328	891530	.	-	0	Name=XP_016915615.1;ID=cds-XP_016915615.1;Dbxref=GeneID:108000007%2CGenbank:XP_016915615.1;Parent=rna-XM_017060126.2
NW_016019397.1	Gnomon	CDS	891013	891262	.	-	0	Name=XP_016915615.1;ID=cds-XP_016915615.1;Dbxref=GeneID:108000007%2CGenbank:XP_016915615.1;Parent=rna-XM_017060126.2
NW_016019397.1	Gnomon	CDS	890552	890764	.	-	0	Name=XP_016915615.1;ID=cds-XP_016915615.1;Dbxref=GeneID:108000007%2CGenbank:XP_016915615.1;Parent=rna-XM_017060126.2
NW_016019397.1	Gnomon	CDS	888716	890462	.	-	0	Name=XP_016915615.1;ID=cds-XP_016915615.1;Dbxref=GeneID:108000007%2CGenbank:XP_016915615.1;Parent=rna-XM_017060126.2
NW_016019397.1	Gnomon	CDS	887720	888321	.	-	0	Name=XP_016915615.1;ID=cds-XP_016915615.1;Dbxref=GeneID:108000007%2CGenbank:XP_016915615.1;Parent=rna-XM_017060126.2
NW_016019397.1	Gnomon	CDS	887461	887588	.	-	0	Name=XP_016915615.1;ID=cds-XP_016915615.1;Dbxref=GeneID:108000007%2CGenbank:XP_016915615.1;Parent=rna-XM_017060126.2
NW_016019397.1	Gnomon	CDS	886319	887327	.	-	0	Name=XP_016915615.1;ID=cds-XP_016915615.1;Dbxref=GeneID:108000007%2CGenbank:XP_016915615.1;Parent=rna-XM_017060126.2
NW_016019397.1	Gnomon	exon	31363	31538	.	+	.	ID=exon-XM_017060064.2-8;Dbxref=GeneID:107999982%2CGenbank:XM_017060064.2;Parent=rna-XM_017060064.2
NW_016019397.1	Gnomon	exon	31670	31743	.	+	.	ID=exon-XM_017060064.2-9;Dbxref=GeneID:107999982%2CGenbank:XM_017060064.2;Parent=rna-XM_017060064.2
NW_016019397.1	Gnomon	exon	29737	29808	.	+	.	ID=exon-XM_017060064.2-6;Dbxref=GeneID:107999982%2CGenbank:XM_017060064.2;Parent=rna-XM_017060064.2
NW_016019397.1	Gnomon	exon	30389	30589	.	+	.	ID=exon-XM_017060064.2-7;Dbxref=GeneID:107999982%2CGenbank:XM_017060064.2;Parent=rna-XM_017060064.2
NW_016019397.1	Gnomon	gene	557439	558274	.	+	.	Name=LOC108000001;ID=gene-LOC108000001;Dbxref=GeneID:108000001
NW_016019397.1	Gnomon	gene	325486	331425	.	-	.	Name=LOC108000002;ID=gene-LOC108000002;Dbxref=GeneID:108000002
NW_016019397.1	Gnomon	gene	331349	335409	.	+	.	Name=LOC108000003;ID=gene-LOC108000003;Dbxref=GeneID:108000003
NW_016019397.1	Gnomon	gene	809011	813274	.	-	.	Name=LOC108000004;ID=gene-LOC108000004;Dbxref=GeneID:108000004
NW_016019397.1	Gnomon	gene	805448	808552	.	+	.	Name=LOC108000005;ID=gene-LOC108000005;Dbxref=GeneID:108000005
NW_016019397.1	Gnomon	gene	820906	822140	.	+	.	Name=LOC108000006;ID=gene-LOC108000006;Dbxref=GeneID:108000006
NW_016019397.1	Gnomon	gene	886246	893411	.	-	.	Name=LOC108000007;ID=gene-LOC108000007;Dbxref=GeneID:108000007
NW_016019397.1	Gnomon	gene	894158	900187	.	+	.	Name=LOC108000008;ID=gene-LOC108000008;Dbxref=GeneID:108000008
NW_016019397.1	Gnomon	gene	59226	65199	.	-	.	Name=LOC108000009;ID=gene-LOC108000009;Dbxref=GeneID:108000009
NW_016019397.1	Gnomon	gene	52842	59355	.	+	.	Name=LOC108000010;ID=gene-LOC108000010;Dbxref=GeneID:108000010
NW_016019397.1	Gnomon	gene	43022	51237	.	-	.	Name=LOC108000011;ID=gene-LOC108000011;Dbxref=GeneID:108000011
NW_016019397.1	BestRefSeq	gene	867092	884976	.	+	.	Name=LOC108000012;ID=gene-LOC108000012;Dbxref=GeneID:108000012
NW_016019397.1	Gnomon	gene	453281	468296	.	+	.	Name=LOC108000013;ID=gene-LOC108000013;Dbxref=GeneID:108000013
NW_016019397.1	Gnomon	gene	448161	453127	.	+	.	Name=LOC108000014;ID=gene-LOC108000014;Dbxref=GeneID:108000014
NW_016019397.1	Gnomon	gene	447645	451005	.	-	.	Name=LOC108000016;ID=gene-LOC108000016;Dbxref=GeneID:108000016
NW_016019397.1	Gnomon	gene	88011	95697	.	+	.	Name=LOC108000017;ID=gene-LOC108000017;Dbxref=GeneID:108000017
NW_016019397.1	Gnomon	gene	79068	87564	.	+	.	Name=LOC108000018;ID=gene-LOC108000018;Dbxref=GeneID:108000018
NW_016019397.1	Gnomon	gene	676215	679466	.	-	.	Name=LOC108000019;ID=gene-LOC108000019;Dbxref=GeneID:108000019
NW_016019397.1	Gnomon	exon	444564	444644	.	+	.	ID=exon-XR_003698164.1-10;Dbxref=GeneID:107999985%2CGenbank:XR_003698164.1;Parent=rna-XR_003698164.1
NW_016019397.1	Gnomon	mRNA	192300	198627	.	-	.	Name=XM_017060159.2;ID=rna-XM_017060159.2;Dbxref=GeneID:108000031%2CGenbank:XM_017060159.2;Parent=gene-LOC108000031
NW_016019397.1	Gnomon	mRNA	556379	562274	.	-	.	Name=XM_028667725.1;ID=rna-XM_028667725.1;Dbxref=GeneID:107999999%2CGenbank:XM_028667725.1;Parent=gene-LOC107999999
NW_016019397.1	Gnomon	exon	392559	392663	.	-	.	ID=exon-XM_028667750.1-4;Dbxref=GeneID:107999995%2CGenbank:XM_028667750.1;Parent=rna-XM_028667750.1
NW_016019397.1	Gnomon	exon	379594	379670	.	-	.	ID=exon-XM_028667750.1-5;Dbxref=GeneID:107999995%2CGenbank:XM_028667750.1;Parent=rna-XM_028667750.1
NW_016019397.1	Gnomon	exon	379095	379470	.	-	.	ID=exon-XM_028667750.1-6;Dbxref=GeneID:107999995%2CGenbank:XM_028667750.1;Parent=rna-XM_028667750.1
NW_016019397.1	Gnomon	exon	378720	378955	.	-	.	ID=exon-XM_028667750.1-7;Dbxref=GeneID:107999995%2CGenbank:XM_028667750.1;Parent=rna-XM_028667750.1
NW_016019397.1	Gnomon	mRNA	556379	561075	.	-	.	Name=XM_028667726.1;ID=rna-XM_028667726.1;Dbxref=GeneID:107999999%2CGenbank:XM_028667726.1;Parent=gene-LOC107999999
NW_016019397.1	Gnomon	CDS	891611	891826	.	-	0	Name=XP_016915616.1;ID=cds-XP_016915616.1;Dbxref=GeneID:108000007%2CGenbank:XP_016915616.1;Parent=rna-XM_017060127.2
NW_016019397.1	Gnomon	CDS	891328	891530	.	-	0	Name=XP_016915616.1;ID=cds-XP_016915616.1;Dbxref=GeneID:108000007%2CGenbank:XP_016915616.1;Parent=rna-XM_017060127.2
NW_016019397.1	Gnomon	CDS	891013	891262	.	-	0	Name=XP_016915616.1;ID=cds-XP_016915616.1;Dbxref=GeneID:108000007%2CGenbank:XP_016915616.1;Parent=rna-XM_017060127.2
NW_016019397.1	Gnomon	CDS	890552	890764	.	-	0	Name=XP_016915616.1;ID=cds-XP_016915616.1;Dbxref=GeneID:108000007%2CGenbank:XP_016915616.1;Parent=rna-XM_017060127.2
NW_016019397.1	Gnomon	CDS	888716	890462	.	-	0	Name=XP_016915616.1;ID=cds-XP_016915616.1;Dbxref=GeneID:108000007%2CGenbank:XP_016915616.1;Parent=rna-XM_017060127.2
NW_016019397.1	Gnomon	CDS	887720	888321	.	-	0	Name=XP_016915616.1;ID=cds-XP_016915616.1;Dbxref=GeneID:108000007%2CGenbank:XP_016915616.1;Parent=rna-XM_017060127.2
NW_016019397.1	Gnomon	CDS	887461	887588	.	-	0	Name=XP_016915616.1;ID=cds-XP_016915616.1;Dbxref=GeneID:108000007%2CGenbank:XP_016915616.1;Parent=rna-XM_017060127.2
NW_016019397.1	Gnomon	CDS	886319	887327	.	-	0	Name=XP_016915616.1;ID=cds-XP_016915616.1;Dbxref=GeneID:108000007%2CGenbank:XP_016915616.1;Parent=rna-XM_017060127.2
NW_016019397.1	Gnomon	exon	400827	401159	.	-	.	ID=exon-XM_028667750.1-1;Dbxref=GeneID:107999995%2CGenbank:XM_028667750.1;Parent=rna-XM_028667750.1
NW_016019397.1	Gnomon	exon	398478	398685	.	-	.	ID=exon-XM_028667750.1-2;Dbxref=GeneID:107999995%2CGenbank:XM_028667750.1;Parent=rna-XM_028667750.1
NW_016019397.1	Gnomon	exon	393377	393481	.	-	.	ID=exon-XM_028667750.1-3;Dbxref=GeneID:107999995%2CGenbank:XM_028667750.1;Parent=rna-XM_028667750.1
NW_016019397.1	Gnomon	exon	378404	378594	.	-	.	ID=exon-XM_028667750.1-8;Dbxref=GeneID:107999995%2CGenbank:XM_028667750.1;Parent=rna-XM_028667750.1
NW_016019397.1	Gnomon	exon	378080	378322	.	-	.	ID=exon-XM_028667750.1-9;Dbxref=GeneID:107999995%2CGenbank:XM_028667750.1;Parent=rna-XM_028667750.1
NW_016019397.1	Gnomon	exon	560914	561075	.	-	.	ID=exon-XM_028667726.1-1;Dbxref=GeneID:107999999%2CGenbank:XM_028667726.1;Parent=rna-XM_028667726.1
NW_016019397.1	Gnomon	exon	560362	560685	.	-	.	ID=exon-XM_028667726.1-2;Dbxref=GeneID:107999999%2CGenbank:XM_028667726.1;Parent=rna-XM_028667726.1
NW_016019397.1	Gnomon	exon	558870	558972	.	-	.	ID=exon-XM_028667726.1-5;Dbxref=GeneID:107999999%2CGenbank:XM_028667726.1;Parent=rna-XM_028667726.1
NW_016019397.1	Gnomon	exon	558355	558502	.	-	.	ID=exon-XM_028667726.1-6;Dbxref=GeneID:107999999%2CGenbank:XM_028667726.1;Parent=rna-XM_028667726.1
NW_016019397.1	Gnomon	exon	560197	560294	.	-	.	ID=exon-XM_028667726.1-3;Dbxref=GeneID:107999999%2CGenbank:XM_028667726.1;Parent=rna-XM_028667726.1
NW_016019397.1	Gnomon	exon	559080	559230	.	-	.	ID=exon-XM_028667726.1-4;Dbxref=GeneID:107999999%2CGenbank:XM_028667726.1;Parent=rna-XM_028667726.1
NW_016019397.1	Gnomon	exon	557308	557432	.	-	.	ID=exon-XM_028667726.1-7;Dbxref=GeneID:107999999%2CGenbank:XM_028667726.1;Parent=rna-XM_028667726.1
NW_016019397.1	Gnomon	exon	556379	557221	.	-	.	ID=exon-XM_028667726.1-8;Dbxref=GeneID:107999999%2CGenbank:XM_028667726.1;Parent=rna-XM_028667726.1
NW_016019397.1	Gnomon	exon	300997	301141	.	+	.	ID=exon-XM_017060187.2-1;Dbxref=GeneID:108000047%2CGenbank:XM_017060187.2;Parent=rna-XM_017060187.2
NW_016019397.1	Gnomon	exon	301488	301872	.	+	.	ID=exon-XM_017060187.2-2;Dbxref=GeneID:108000047%2CGenbank:XM_017060187.2;Parent=rna-XM_017060187.2
NW_016019397.1	Gnomon	exon	301933	302488	.	+	.	ID=exon-XM_017060187.2-3;Dbxref=GeneID:108000047%2CGenbank:XM_017060187.2;Parent=rna-XM_017060187.2
NW_016019397.1	Gnomon	exon	302556	303115	.	+	.	ID=exon-XM_017060187.2-4;Dbxref=GeneID:108000047%2CGenbank:XM_017060187.2;Parent=rna-XM_017060187.2
NW_016019397.1	Gnomon	mRNA	964340	966943	.	-	.	Name=XM_017060013.2;ID=rna-XM_017060013.2;Dbxref=GeneID:107999945%2CGenbank:XM_017060013.2;Parent=gene-LOC107999945
NW_016019397.1	Gnomon	gene	366235	370562	.	+	.	Name=LOC108000022;ID=gene-LOC108000022;Dbxref=GeneID:108000022
NW_016019397.1	Gnomon	gene	359327	363816	.	+	.	Name=LOC108000023;ID=gene-LOC108000023;Dbxref=GeneID:108000023
NW_016019397.1	Gnomon	gene	370301	372906	.	-	.	Name=LOC108000024;ID=gene-LOC108000024;Dbxref=GeneID:108000024
NW_016019397.1	Gnomon	gene	986698	1000075	.	+	.	Name=LOC108000025;ID=gene-LOC108000025;Dbxref=GeneID:108000025
NW_016019397.1	Gnomon	gene	912314	916803	.	+	.	Name=LOC108000026;ID=gene-LOC108000026;Dbxref=GeneID:108000026
NW_016019397.1	Gnomon	gene	1014335	1046007	.	-	.	Name=LOC108000028;ID=gene-LOC108000028;Dbxref=GeneID:108000028
NW_016019397.1	Gnomon	gene	1000942	1030268	.	+	.	Name=LOC108000029;ID=gene-LOC108000029;Dbxref=GeneID:108000029
NW_016019397.1	Gnomon	gene	681317	686054	.	+	.	Name=LOC108000020;ID=gene-LOC108000020;Dbxref=GeneID:108000020
NW_016019397.1	Gnomon	gene	293073	300392	.	-	.	Name=LOC108000032;ID=gene-LOC108000032;Dbxref=GeneID:108000032
NW_016019397.1	Gnomon	gene	791451	798408	.	+	.	Name=LOC108000033;ID=gene-LOC108000033;Dbxref=GeneID:108000033
NW_016019397.1	Gnomon	gene	173571	177425	.	+	.	Name=LOC108000034;ID=gene-LOC108000034;Dbxref=GeneID:108000034
NW_016019397.1	Gnomon	gene	177523	181944	.	-	.	Name=LOC108000036;ID=gene-LOC108000036;Dbxref=GeneID:108000036
NW_016019397.1	Gnomon	gene	762472	770204	.	+	.	Name=LOC108000037;ID=gene-LOC108000037;Dbxref=GeneID:108000037
NW_016019397.1	Gnomon	gene	305323	312413	.	-	.	Name=LOC108000038;ID=gene-LOC108000038;Dbxref=GeneID:108000038
NW_016019397.1	Gnomon	gene	743241	744036	.	+	.	Name=LOC108000039;ID=gene-LOC108000039;Dbxref=GeneID:108000039
NW_016019397.1	Gnomon	gene	190725	191934	.	+	.	Name=LOC108000030;ID=gene-LOC108000030;Dbxref=GeneID:108000030
NW_016019397.1	Gnomon	gene	192300	198627	.	-	.	Name=LOC108000031;ID=gene-LOC108000031;Dbxref=GeneID:108000031
NW_016019397.1	Gnomon	gene	852715	856298	.	-	.	Name=LOC108000043;ID=gene-LOC108000043;Dbxref=GeneID:108000043
NW_016019397.1	Gnomon	gene	202004	225356	.	-	.	Name=LOC108000044;ID=gene-LOC108000044;Dbxref=GeneID:108000044
NW_016019397.1	Gnomon	gene	635461	636527	.	-	.	Name=LOC108000045;ID=gene-LOC108000045;Dbxref=GeneID:108000045
NW_016019397.1	Gnomon	gene	300997	303115	.	+	.	Name=LOC108000047;ID=gene-LOC108000047;Dbxref=GeneID:108000047
NW_016019397.1	Gnomon	gene	839261	843974	.	+	.	Name=LOC108000048;ID=gene-LOC108000048;Dbxref=GeneID:108000048
NW_016019397.1	Gnomon	gene	169160	172336	.	+	.	Name=LOC108000049;ID=gene-LOC108000049;Dbxref=GeneID:108000049
NW_016019397.1	Gnomon	gene	745741	746686	.	+	.	Name=LOC108000040;ID=gene-LOC108000040;Dbxref=GeneID:108000040
NW_016019397.1	Gnomon	gene	856863	861334	.	+	.	Name=LOC108000041;ID=gene-LOC108000041;Dbxref=GeneID:108000041
NW_016019397.1	Gnomon	gene	1055225	1059560	.	-	.	Name=LOC108000042;ID=gene-LOC108000042;Dbxref=GeneID:108000042
NW_016019397.1	Gnomon	gene	976688	981167	.	+	.	Name=LOC108000054;ID=gene-LOC108000054;Dbxref=GeneID:108000054
NW_016019397.1	Gnomon	gene	971620	976189	.	-	.	Name=LOC108000055;ID=gene-LOC108000055;Dbxref=GeneID:108000055
NW_016019397.1	Gnomon	gene	345169	347041	.	+	.	Name=LOC108000050;ID=gene-LOC108000050;Dbxref=GeneID:108000050
NW_016019397.1	Gnomon	gene	1071217	1086144	.	+	.	Name=LOC108000051;ID=gene-LOC108000051;Dbxref=GeneID:108000051
NW_016019397.1	Gnomon	gene	784346	789472	.	-	.	Name=LOC108000052;ID=gene-LOC108000052;Dbxref=GeneID:108000052
NW_016019397.1	Gnomon	gene	907507	909971	.	+	.	Name=LOC108000053;ID=gene-LOC108000053;Dbxref=GeneID:108000053
NW_016019397.1	RefSeq	cDNA_match	1000942	1001309	.	+	.	ID=94a58ac3-6049-4668-b112-8852192f1c9c;Target=XM_017060157.1 1 368
NW_016019397.1	RefSeq	cDNA_match	1001714	1001864	.	+	.	ID=94a58ac3-6049-4668-b112-8852192f1c9c;Target=XM_017060157.1 1 368
NW_016019397.1	RefSeq	cDNA_match	1002510	1002735	.	+	.	ID=94a58ac3-6049-4668-b112-8852192f1c9c;Target=XM_017060157.1 1 368
NW_016019397.1	RefSeq	cDNA_match	1002860	1002956	.	+	.	ID=94a58ac3-6049-4668-b112-8852192f1c9c;Target=XM_017060157.1 1 368
NW_016019397.1	RefSeq	cDNA_match	1003036	1003086	.	+	.	ID=94a58ac3-6049-4668-b112-8852192f1c9c;Target=XM_017060157.1 1 368
NW_016019397.1	RefSeq	cDNA_match	1016693	1016916	.	+	.	ID=94a58ac3-6049-4668-b112-8852192f1c9c;Target=XM_017060157.1 1 368
NW_016019397.1	RefSeq	cDNA_match	1017168	1017394	.	+	.	ID=94a58ac3-6049-4668-b112-8852192f1c9c;Target=XM_017060157.1 1 368
NW_016019397.1	RefSeq	cDNA_match	1017595	1017708	.	+	.	ID=94a58ac3-6049-4668-b112-8852192f1c9c;Target=XM_017060157.1 1 368
NW_016019397.1	RefSeq	cDNA_match	1017794	1017919	.	+	.	ID=94a58ac3-6049-4668-b112-8852192f1c9c;Target=XM_017060157.1 1 368
NW_016019397.1	RefSeq	cDNA_match	1018345	1018531	.	+	.	ID=94a58ac3-6049-4668-b112-8852192f1c9c;Target=XM_017060157.1 1 368
NW_016019397.1	RefSeq	cDNA_match	1018712	1018804	.	+	.	ID=94a58ac3-6049-4668-b112-8852192f1c9c;Target=XM_017060157.1 1 368
NW_016019397.1	RefSeq	cDNA_match	1029524	1030268	.	+	.	ID=94a58ac3-6049-4668-b112-8852192f1c9c;Target=XM_017060157.1 1 368
NW_016019397.1	Gnomon	mRNA	165396	168592	.	-	.	Name=XM_017060014.2;ID=rna-XM_017060014.2;Dbxref=GeneID:107999946%2CGenbank:XM_017060014.2;Parent=gene-LOC107999946
NW_016019397.1	Gnomon	exon	94704	95081	.	+	.	ID=exon-XM_017060140.2-7;Dbxref=GeneID:108000017%2CGenbank:XM_017060140.2;Parent=rna-XM_017060140.2
NW_016019397.1	Gnomon	exon	95363	95563	.	+	.	ID=exon-XM_017060140.2-8;Dbxref=GeneID:108000017%2CGenbank:XM_017060140.2;Parent=rna-XM_017060140.2
NW_016019397.1	Gnomon	exon	88011	89552	.	+	.	ID=exon-XM_017060140.2-1;Dbxref=GeneID:108000017%2CGenbank:XM_017060140.2;Parent=rna-XM_017060140.2
NW_016019397.1	Gnomon	exon	89823	90123	.	+	.	ID=exon-XM_017060140.2-2;Dbxref=GeneID:108000017%2CGenbank:XM_017060140.2;Parent=rna-XM_017060140.2
NW_016019397.1	Gnomon	exon	94049	94287	.	+	.	ID=exon-XM_017060140.2-5;Dbxref=GeneID:108000017%2CGenbank:XM_017060140.2;Parent=rna-XM_017060140.2
NW_016019397.1	Gnomon	exon	94355	94504	.	+	.	ID=exon-XM_017060140.2-6;Dbxref=GeneID:108000017%2CGenbank:XM_017060140.2;Parent=rna-XM_017060140.2
NW_016019397.1	Gnomon	exon	92792	92925	.	+	.	ID=exon-XM_017060140.2-3;Dbxref=GeneID:108000017%2CGenbank:XM_017060140.2;Parent=rna-XM_017060140.2
NW_016019397.1	Gnomon	exon	93528	93828	.	+	.	ID=exon-XM_017060140.2-4;Dbxref=GeneID:108000017%2CGenbank:XM_017060140.2;Parent=rna-XM_017060140.2
NW_016019397.1	Gnomon	CDS	894158	894630	.	+	0	Name=XP_016915617.1;ID=cds-XP_016915617.1;Dbxref=GeneID:108000008%2CGenbank:XP_016915617.1;Parent=rna-XM_017060128.1
NW_016019397.1	Gnomon	CDS	895008	895664	.	+	0	Name=XP_016915617.1;ID=cds-XP_016915617.1;Dbxref=GeneID:108000008%2CGenbank:XP_016915617.1;Parent=rna-XM_017060128.1
NW_016019397.1	Gnomon	CDS	895723	895842	.	+	0	Name=XP_016915617.1;ID=cds-XP_016915617.1;Dbxref=GeneID:108000008%2CGenbank:XP_016915617.1;Parent=rna-XM_017060128.1
NW_016019397.1	Gnomon	CDS	896024	896152	.	+	0	Name=XP_016915617.1;ID=cds-XP_016915617.1;Dbxref=GeneID:108000008%2CGenbank:XP_016915617.1;Parent=rna-XM_017060128.1
NW_016019397.1	Gnomon	CDS	896236	896437	.	+	0	Name=XP_016915617.1;ID=cds-XP_016915617.1;Dbxref=GeneID:108000008%2CGenbank:XP_016915617.1;Parent=rna-XM_017060128.1
NW_016019397.1	Gnomon	CDS	896506	896603	.	+	0	Name=XP_016915617.1;ID=cds-XP_016915617.1;Dbxref=GeneID:108000008%2CGenbank:XP_016915617.1;Parent=rna-XM_017060128.1
NW_016019397.1	Gnomon	CDS	896711	896876	.	+	0	Name=XP_016915617.1;ID=cds-XP_016915617.1;Dbxref=GeneID:108000008%2CGenbank:XP_016915617.1;Parent=rna-XM_017060128.1
NW_016019397.1	Gnomon	CDS	896956	897598	.	+	0	Name=XP_016915617.1;ID=cds-XP_016915617.1;Dbxref=GeneID:108000008%2CGenbank:XP_016915617.1;Parent=rna-XM_017060128.1
NW_016019397.1	Gnomon	CDS	897686	897743	.	+	0	Name=XP_016915617.1;ID=cds-XP_016915617.1;Dbxref=GeneID:108000008%2CGenbank:XP_016915617.1;Parent=rna-XM_017060128.1
NW_016019397.1	Gnomon	CDS	897824	898185	.	+	0	Name=XP_016915617.1;ID=cds-XP_016915617.1;Dbxref=GeneID:108000008%2CGenbank:XP_016915617.1;Parent=rna-XM_017060128.1
NW_016019397.1	Gnomon	CDS	898548	899332	.	+	0	Name=XP_016915617.1;ID=cds-XP_016915617.1;Dbxref=GeneID:108000008%2CGenbank:XP_016915617.1;Parent=rna-XM_017060128.1
NW_016019397.1	Gnomon	CDS	899429	899764	.	+	0	Name=XP_016915617.1;ID=cds-XP_016915617.1;Dbxref=GeneID:108000008%2CGenbank:XP_016915617.1;Parent=rna-XM_017060128.1
NW_016019397.1	Gnomon	CDS	899876	900031	.	+	0	Name=XP_016915617.1;ID=cds-XP_016915617.1;Dbxref=GeneID:108000008%2CGenbank:XP_016915617.1;Parent=rna-XM_017060128.1
NW_016019397.1	Gnomon	mRNA	556379	560277	.	-	.	Name=XM_028667729.1;ID=rna-XM_028667729.1;Dbxref=GeneID:107999999%2CGenbank:XM_028667729.1;Parent=gene-LOC107999999
NW_016019397.1	Gnomon	exon	577488	578462	.	+	.	ID=exon-XR_003698160.1-1;Dbxref=GeneID:114577813%2CGenbank:XR_003698160.1;Parent=rna-XR_003698160.1
NW_016019397.1	Gnomon	exon	579659	579870	.	+	.	ID=exon-XR_003698160.1-2;Dbxref=GeneID:114577813%2CGenbank:XR_003698160.1;Parent=rna-XR_003698160.1
NW_016019397.1	Gnomon	mRNA	556379	560277	.	-	.	Name=XM_028667728.1;ID=rna-XM_028667728.1;Dbxref=GeneID:107999999%2CGenbank:XM_028667728.1;Parent=gene-LOC107999999
NW_016019397.1	Gnomon	CDS	64748	64764	.	-	0	Name=XP_016915618.1;ID=cds-XP_016915618.1;Dbxref=GeneID:108000009%2CGenbank:XP_016915618.1;Parent=rna-XM_017060129.2
NW_016019397.1	Gnomon	CDS	64580	64667	.	-	0	Name=XP_016915618.1;ID=cds-XP_016915618.1;Dbxref=GeneID:108000009%2CGenbank:XP_016915618.1;Parent=rna-XM_017060129.2
NW_016019397.1	Gnomon	CDS	64134	64346	.	-	0	Name=XP_016915618.1;ID=cds-XP_016915618.1;Dbxref=GeneID:108000009%2CGenbank:XP_016915618.1;Parent=rna-XM_017060129.2
NW_016019397.1	Gnomon	CDS	63893	64052	.	-	0	Name=XP_016915618.1;ID=cds-XP_016915618.1;Dbxref=GeneID:108000009%2CGenbank:XP_016915618.1;Parent=rna-XM_017060129.2
NW_016019397.1	Gnomon	CDS	63615	63823	.	-	0	Name=XP_016915618.1;ID=cds-XP_016915618.1;Dbxref=GeneID:108000009%2CGenbank:XP_016915618.1;Parent=rna-XM_017060129.2
NW_016019397.1	Gnomon	CDS	63406	63536	.	-	0	Name=XP_016915618.1;ID=cds-XP_016915618.1;Dbxref=GeneID:108000009%2CGenbank:XP_016915618.1;Parent=rna-XM_017060129.2
NW_016019397.1	Gnomon	CDS	62653	62829	.	-	0	Name=XP_016915618.1;ID=cds-XP_016915618.1;Dbxref=GeneID:108000009%2CGenbank:XP_016915618.1;Parent=rna-XM_017060129.2
NW_016019397.1	Gnomon	CDS	62224	62568	.	-	0	Name=XP_016915618.1;ID=cds-XP_016915618.1;Dbxref=GeneID:108000009%2CGenbank:XP_016915618.1;Parent=rna-XM_017060129.2
NW_016019397.1	Gnomon	CDS	62040	62140	.	-	0	Name=XP_016915618.1;ID=cds-XP_016915618.1;Dbxref=GeneID:108000009%2CGenbank:XP_016915618.1;Parent=rna-XM_017060129.2
NW_016019397.1	Gnomon	CDS	61770	61951	.	-	0	Name=XP_016915618.1;ID=cds-XP_016915618.1;Dbxref=GeneID:108000009%2CGenbank:XP_016915618.1;Parent=rna-XM_017060129.2
NW_016019397.1	Gnomon	CDS	61566	61709	.	-	0	Name=XP_016915618.1;ID=cds-XP_016915618.1;Dbxref=GeneID:108000009%2CGenbank:XP_016915618.1;Parent=rna-XM_017060129.2
NW_016019397.1	Gnomon	CDS	61334	61497	.	-	0	Name=XP_016915618.1;ID=cds-XP_016915618.1;Dbxref=GeneID:108000009%2CGenbank:XP_016915618.1;Parent=rna-XM_017060129.2
NW_016019397.1	Gnomon	CDS	60745	60907	.	-	0	Name=XP_016915618.1;ID=cds-XP_016915618.1;Dbxref=GeneID:108000009%2CGenbank:XP_016915618.1;Parent=rna-XM_017060129.2
NW_016019397.1	Gnomon	CDS	60465	60657	.	-	0	Name=XP_016915618.1;ID=cds-XP_016915618.1;Dbxref=GeneID:108000009%2CGenbank:XP_016915618.1;Parent=rna-XM_017060129.2
NW_016019397.1	Gnomon	CDS	60250	60389	.	-	0	Name=XP_016915618.1;ID=cds-XP_016915618.1;Dbxref=GeneID:108000009%2CGenbank:XP_016915618.1;Parent=rna-XM_017060129.2
NW_016019397.1	Gnomon	CDS	59989	60150	.	-	0	Name=XP_016915618.1;ID=cds-XP_016915618.1;Dbxref=GeneID:108000009%2CGenbank:XP_016915618.1;Parent=rna-XM_017060129.2
NW_016019397.1	Gnomon	CDS	59637	59903	.	-	0	Name=XP_016915618.1;ID=cds-XP_016915618.1;Dbxref=GeneID:108000009%2CGenbank:XP_016915618.1;Parent=rna-XM_017060129.2
NW_016019397.1	Gnomon	CDS	59451	59537	.	-	0	Name=XP_016915618.1;ID=cds-XP_016915618.1;Dbxref=GeneID:108000009%2CGenbank:XP_016915618.1;Parent=rna-XM_017060129.2
NW_016019397.1	Gnomon	gene	771256	774789	.	-	.	Name=LOC107999960;ID=gene-LOC107999960;Dbxref=GeneID:107999960
NW_016019397.1	Gnomon	gene	968000	969840	.	+	.	Name=LOC107999961;ID=gene-LOC107999961;Dbxref=GeneID:107999961
NW_016019397.1	Gnomon	gene	759331	761084	.	-	.	Name=LOC107999962;ID=gene-LOC107999962;Dbxref=GeneID:107999962
NW_016019397.1	Gnomon	gene	849060	851445	.	+	.	Name=LOC107999963;ID=gene-LOC107999963;Dbxref=GeneID:107999963
NW_016019397.1	Gnomon	gene	289282	291059	.	-	.	Name=LOC107999965;ID=gene-LOC107999965;Dbxref=GeneID:107999965
NW_016019397.1	Gnomon	gene	1063001	1064535	.	-	.	Name=LOC107999966;ID=gene-LOC107999966;Dbxref=GeneID:107999966
NW_016019397.1	Gnomon	gene	653029	672416	.	+	.	Name=LOC107999967;ID=gene-LOC107999967;Dbxref=GeneID:107999967
NW_016019397.1	Gnomon	gene	542751	543982	.	+	.	Name=LOC107999968;ID=gene-LOC107999968;Dbxref=GeneID:107999968
NW_016019397.1	Gnomon	gene	847113	848599	.	-	.	Name=LOC107999969;ID=gene-LOC107999969;Dbxref=GeneID:107999969
NW_016019397.1	Gnomon	gene	511647	513335	.	-	.	Name=LOC107999970;ID=gene-LOC107999970;Dbxref=GeneID:107999970
NW_016019397.1	Gnomon	gene	983920	985129	.	-	.	Name=LOC107999971;ID=gene-LOC107999971;Dbxref=GeneID:107999971
NW_016019397.1	Gnomon	gene	513710	515147	.	+	.	Name=LOC107999972;ID=gene-LOC107999972;Dbxref=GeneID:107999972
NW_016019397.1	Gnomon	gene	95869	97354	.	-	.	Name=LOC107999974;ID=gene-LOC107999974;Dbxref=GeneID:107999974
NW_016019397.1	Gnomon	gene	1116433	1117968	.	-	.	Name=LOC107999975;ID=gene-LOC107999975;Dbxref=GeneID:107999975
NW_016019397.1	Gnomon	gene	137128	164191	.	-	.	Name=LOC107999978;ID=gene-LOC107999978;Dbxref=GeneID:107999978
NW_016019397.1	Gnomon	gene	131822	158697	.	-	.	Name=LOC107999979;ID=gene-LOC107999979;Dbxref=GeneID:107999979
NW_016019397.1	Gnomon	gene	159208	162460	.	-	.	Name=LOC107999981;ID=gene-LOC107999981;Dbxref=GeneID:107999981
NW_016019397.1	Gnomon	gene	18138	41628	.	+	.	Name=LOC107999982;ID=gene-LOC107999982;Dbxref=GeneID:107999982
NW_016019397.1	Gnomon	gene	477832	482447	.	-	.	Name=LOC107999983;ID=gene-LOC107999983;Dbxref=GeneID:107999983
NW_016019397.1	Gnomon	gene	483825	511403	.	+	.	Name=LOC107999984;ID=gene-LOC107999984;Dbxref=GeneID:107999984
NW_016019397.1	Gnomon	gene	405501	445381	.	+	.	Name=LOC107999985;ID=gene-LOC107999985;Dbxref=GeneID:107999985
NW_016019397.1	Gnomon	gene	922394	939541	.	+	.	Name=LOC107999987;ID=gene-LOC107999987;Dbxref=GeneID:107999987
NW_016019397.1	Gnomon	gene	939435	950336	.	+	.	Name=LOC107999989;ID=gene-LOC107999989;Dbxref=GeneID:107999989
NW_016019397.1	Gnomon	gene	710482	729991	.	+	.	Name=LOC107999991;ID=gene-LOC107999991;Dbxref=GeneID:107999991
NW_016019397.1	Gnomon	gene	375879	402664	.	-	.	Name=LOC107999995;ID=gene-LOC107999995;Dbxref=GeneID:107999995
NW_016019397.1	Gnomon	gene	383468	387101	.	-	.	Name=LOC107999996;ID=gene-LOC107999996;Dbxref=GeneID:107999996
NW_016019397.1	Gnomon	gene	518210	539971	.	-	.	Name=LOC107999997;ID=gene-LOC107999997;Dbxref=GeneID:107999997
NW_016019397.1	Gnomon	gene	565209	575917	.	-	.	Name=LOC107999998;ID=gene-LOC107999998;Dbxref=GeneID:107999998
NW_016019397.1	Gnomon	mRNA	565209	575917	.	-	.	Name=XM_028667722.1;ID=rna-XM_028667722.1;Dbxref=GeneID:107999998%2CGenbank:XM_028667722.1;Parent=gene-LOC107999998
NW_016019397.1	Gnomon	gene	937368	939050	.	-	.	Name=LOC107999990;ID=gene-LOC107999990;Dbxref=GeneID:107999990
NW_016019397.1	Gnomon	gene	556379	562277	.	-	.	Name=LOC107999999;ID=gene-LOC107999999;Dbxref=GeneID:107999999
NW_016019397.1	Gnomon	gene	52	14064	.	-	.	Name=LOC107999927;ID=gene-LOC107999927;Dbxref=GeneID:107999927
NW_016019397.1	Gnomon	gene	72744	77785	.	+	.	Name=LOC107999928;ID=gene-LOC107999928;Dbxref=GeneID:107999928
NW_016019397.1	Gnomon	gene	110958	127260	.	+	.	Name=LOC107999930;ID=gene-LOC107999930;Dbxref=GeneID:107999930
NW_016019397.1	Gnomon	gene	225859	229787	.	+	.	Name=LOC107999931;ID=gene-LOC107999931;Dbxref=GeneID:107999931
NW_016019397.1	Gnomon	gene	230062	238518	.	-	.	Name=LOC107999932;ID=gene-LOC107999932;Dbxref=GeneID:107999932
NW_016019397.1	Gnomon	gene	314703	322158	.	+	.	Name=LOC107999933;ID=gene-LOC107999933;Dbxref=GeneID:107999933
NW_016019397.1	Gnomon	gene	336793	339181	.	+	.	Name=LOC107999934;ID=gene-LOC107999934;Dbxref=GeneID:107999934
NW_016019397.1	Gnomon	gene	470836	475235	.	+	.	Name=LOC107999935;ID=gene-LOC107999935;Dbxref=GeneID:107999935
NW_016019397.1	Gnomon	gene	546933	548528	.	-	.	Name=LOC107999936;ID=gene-LOC107999936;Dbxref=GeneID:107999936
NW_016019397.1	Gnomon	gene	689915	720766	.	-	.	Name=LOC107999938;ID=gene-LOC107999938;Dbxref=GeneID:107999938
NW_016019397.1	Gnomon	gene	704225	722245	.	+	.	Name=LOC107999940;ID=gene-LOC107999940;Dbxref=GeneID:107999940
NW_016019397.1	Gnomon	gene	736043	744953	.	-	.	Name=LOC107999941;ID=gene-LOC107999941;Dbxref=GeneID:107999941
NW_016019397.1	Gnomon	gene	797091	800578	.	-	.	Name=LOC107999942;ID=gene-LOC107999942;Dbxref=GeneID:107999942
NW_016019397.1	Gnomon	gene	827181	837719	.	+	.	Name=LOC107999943;ID=gene-LOC107999943;Dbxref=GeneID:107999943
NW_016019397.1	Gnomon	gene	952691	957191	.	+	.	Name=LOC107999944;ID=gene-LOC107999944;Dbxref=GeneID:107999944
NW_016019397.1	Gnomon	gene	964340	966943	.	-	.	Name=LOC107999945;ID=gene-LOC107999945;Dbxref=GeneID:107999945
NW_016019397.1	Gnomon	gene	165396	168594	.	-	.	Name=LOC107999946;ID=gene-LOC107999946;Dbxref=GeneID:107999946
NW_016019397.1	Gnomon	gene	861819	872194	.	-	.	Name=LOC107999947;ID=gene-LOC107999947;Dbxref=GeneID:107999947
NW_016019397.1	Gnomon	gene	746964	750264	.	-	.	Name=LOC107999948;ID=gene-LOC107999948;Dbxref=GeneID:107999948
NW_016019397.1	Gnomon	gene	753092	756432	.	-	.	Name=LOC107999949;ID=gene-LOC107999949;Dbxref=GeneID:107999949
NW_016019397.1	Gnomon	gene	751429	753105	.	+	.	Name=LOC107999950;ID=gene-LOC107999950;Dbxref=GeneID:107999950
NW_016019397.1	Gnomon	gene	68451	71820	.	-	.	Name=LOC107999951;ID=gene-LOC107999951;Dbxref=GeneID:107999951
NW_016019397.1	Gnomon	gene	901594	904107	.	+	.	Name=LOC107999952;ID=gene-LOC107999952;Dbxref=GeneID:107999952
NW_016019397.1	Gnomon	gene	1049751	1051783	.	-	.	Name=LOC107999953;ID=gene-LOC107999953;Dbxref=GeneID:107999953
NW_016019397.1	Gnomon	gene	921310	922140	.	-	.	Name=LOC107999954;ID=gene-LOC107999954;Dbxref=GeneID:107999954
NW_016019397.1	Gnomon	gene	919269	921318	.	+	.	Name=LOC107999955;ID=gene-LOC107999955;Dbxref=GeneID:107999955
NW_016019397.1	Gnomon	gene	844134	846794	.	+	.	Name=LOC107999956;ID=gene-LOC107999956;Dbxref=GeneID:107999956
NW_016019397.1	Gnomon	gene	352088	357016	.	-	.	Name=LOC107999957;ID=gene-LOC107999957;Dbxref=GeneID:107999957
NW_016019397.1	Gnomon	gene	287736	288875	.	+	.	Name=LOC107999958;ID=gene-LOC107999958;Dbxref=GeneID:107999958
NW_016019397.1	Gnomon	gene	957687	959517	.	-	.	Name=LOC107999959;ID=gene-LOC107999959;Dbxref=GeneID:107999959
NW_016019397.1	Gnomon	CDS	539306	539662	.	-	0	Name=XP_028523571.1;ID=cds-XP_028523571.1;Dbxref=GeneID:107999997%2CGenbank:XP_028523571.1;Parent=rna-XM_028667770.1
NW_016019397.1	Gnomon	CDS	532179	532335	.	-	0	Name=XP_028523571.1;ID=cds-XP_028523571.1;Dbxref=GeneID:107999997%2CGenbank:XP_028523571.1;Parent=rna-XM_028667770.1
NW_016019397.1	Gnomon	CDS	531716	531834	.	-	0	Name=XP_028523571.1;ID=cds-XP_028523571.1;Dbxref=GeneID:107999997%2CGenbank:XP_028523571.1;Parent=rna-XM_028667770.1
NW_016019397.1	Gnomon	CDS	529547	529570	.	-	0	Name=XP_028523571.1;ID=cds-XP_028523571.1;Dbxref=GeneID:107999997%2CGenbank:XP_028523571.1;Parent=rna-XM_028667770.1
NW_016019397.1	Gnomon	CDS	528088	528180	.	-	0	Name=XP_028523571.1;ID=cds-XP_028523571.1;Dbxref=GeneID:107999997%2CGenbank:XP_028523571.1;Parent=rna-XM_028667770.1
NW_016019397.1	Gnomon	CDS	527650	527812	.	-	0	Name=XP_028523571.1;ID=cds-XP_028523571.1;Dbxref=GeneID:107999997%2CGenbank:XP_028523571.1;Parent=rna-XM_028667770.1
NW_016019397.1	Gnomon	CDS	526133	526822	.	-	0	Name=XP_028523571.1;ID=cds-XP_028523571.1;Dbxref=GeneID:107999997%2CGenbank:XP_028523571.1;Parent=rna-XM_028667770.1
NW_016019397.1	Gnomon	CDS	525373	526019	.	-	0	Name=XP_028523571.1;ID=cds-XP_028523571.1;Dbxref=GeneID:107999997%2CGenbank:XP_028523571.1;Parent=rna-XM_028667770.1
NW_016019397.1	Gnomon	CDS	524178	525158	.	-	0	Name=XP_028523571.1;ID=cds-XP_028523571.1;Dbxref=GeneID:107999997%2CGenbank:XP_028523571.1;Parent=rna-XM_028667770.1
NW_016019397.1	Gnomon	CDS	523100	523963	.	-	0	Name=XP_028523571.1;ID=cds-XP_028523571.1;Dbxref=GeneID:107999997%2CGenbank:XP_028523571.1;Parent=rna-XM_028667770.1
NW_016019397.1	Gnomon	CDS	522648	522917	.	-	0	Name=XP_028523571.1;ID=cds-XP_028523571.1;Dbxref=GeneID:107999997%2CGenbank:XP_028523571.1;Parent=rna-XM_028667770.1
NW_016019397.1	Gnomon	CDS	520507	521927	.	-	0	Name=XP_028523571.1;ID=cds-XP_028523571.1;Dbxref=GeneID:107999997%2CGenbank:XP_028523571.1;Parent=rna-XM_028667770.1
NW_016019397.1	Gnomon	CDS	520125	520161	.	-	0	Name=XP_028523571.1;ID=cds-XP_028523571.1;Dbxref=GeneID:107999997%2CGenbank:XP_028523571.1;Parent=rna-XM_028667770.1
NW_016019397.1	Gnomon	mRNA	1014335	1046007	.	-	.	Name=XM_017060154.2;ID=rna-XM_017060154.2;Dbxref=GeneID:108000028%2CGenbank:XM_017060154.2;Parent=gene-LOC108000028
NW_016019397.1	Gnomon	CDS	53285	53351	.	+	0	Name=XP_016915619.1;ID=cds-XP_016915619.1;Dbxref=GeneID:108000010%2CGenbank:XP_016915619.1;Parent=rna-XM_017060130.2
NW_016019397.1	Gnomon	CDS	55431	55558	.	+	0	Name=XP_016915619.1;ID=cds-XP_016915619.1;Dbxref=GeneID:108000010%2CGenbank:XP_016915619.1;Parent=rna-XM_017060130.2
NW_016019397.1	Gnomon	CDS	55863	56030	.	+	0	Name=XP_016915619.1;ID=cds-XP_016915619.1;Dbxref=GeneID:108000010%2CGenbank:XP_016915619.1;Parent=rna-XM_017060130.2
NW_016019397.1	Gnomon	CDS	56219	56305	.	+	0	Name=XP_016915619.1;ID=cds-XP_016915619.1;Dbxref=GeneID:108000010%2CGenbank:XP_016915619.1;Parent=rna-XM_017060130.2
NW_016019397.1	Gnomon	CDS	57352	57547	.	+	0	Name=XP_016915619.1;ID=cds-XP_016915619.1;Dbxref=GeneID:108000010%2CGenbank:XP_016915619.1;Parent=rna-XM_017060130.2
NW_016019397.1	Gnomon	CDS	57643	57815	.	+	0	Name=XP_016915619.1;ID=cds-XP_016915619.1;Dbxref=GeneID:108000010%2CGenbank:XP_016915619.1;Parent=rna-XM_017060130.2
NW_016019397.1	Gnomon	CDS	57961	58101	.	+	0	Name=XP_016915619.1;ID=cds-XP_016915619.1;Dbxref=GeneID:108000010%2CGenbank:XP_016915619.1;Parent=rna-XM_017060130.2
NW_016019397.1	Gnomon	CDS	58211	58368	.	+	0	Name=XP_016915619.1;ID=cds-XP_016915619.1;Dbxref=GeneID:108000010%2CGenbank:XP_016915619.1;Parent=rna-XM_017060130.2
NW_016019397.1	Gnomon	CDS	58461	58729	.	+	0	Name=XP_016915619.1;ID=cds-XP_016915619.1;Dbxref=GeneID:108000010%2CGenbank:XP_016915619.1;Parent=rna-XM_017060130.2
NW_016019397.1	Gnomon	CDS	58822	58940	.	+	0	Name=XP_016915619.1;ID=cds-XP_016915619.1;Dbxref=GeneID:108000010%2CGenbank:XP_016915619.1;Parent=rna-XM_017060130.2
NW_016019397.1	Gnomon	mRNA	952691	957191	.	+	.	Name=XM_028667721.1;ID=rna-XM_028667721.1;Dbxref=GeneID:107999944%2CGenbank:XM_028667721.1;Parent=gene-LOC107999944
NW_016019397.1	Gnomon	transcript	556379	560685	.	-	.	Name=XR_003698157.1;ID=rna-XR_003698157.1;Dbxref=GeneID:107999999%2CGenbank:XR_003698157.1;Parent=gene-LOC107999999
NW_016019397.1	Gnomon	lnc_RNA	1116433	1117968	.	-	.	Name=XR_001766431.2;ID=rna-XR_001766431.2;Dbxref=GeneID:107999975%2CGenbank:XR_001766431.2;Parent=gene-LOC107999975
NW_016019397.1	Gnomon	exon	567890	568993	.	+	.	ID=exon-XR_003698158.1-2;Dbxref=GeneID:114577812%2CGenbank:XR_003698158.1;Parent=rna-XR_003698158.1
NW_016019397.1	Gnomon	exon	569064	575020	.	+	.	ID=exon-XR_003698158.1-3;Dbxref=GeneID:114577812%2CGenbank:XR_003698158.1;Parent=rna-XR_003698158.1
NW_016019397.1	Gnomon	exon	566849	566980	.	+	.	ID=exon-XR_003698158.1-1;Dbxref=GeneID:114577812%2CGenbank:XR_003698158.1;Parent=rna-XR_003698158.1
NW_016019397.1	Gnomon	CDS	539306	539662	.	-	0	Name=XP_028523570.1;ID=cds-XP_028523570.1;Dbxref=GeneID:107999997%2CGenbank:XP_028523570.1;Parent=rna-XM_028667769.1
NW_016019397.1	Gnomon	CDS	532179	532335	.	-	0	Name=XP_028523570.1;ID=cds-XP_028523570.1;Dbxref=GeneID:107999997%2CGenbank:XP_028523570.1;Parent=rna-XM_028667769.1
NW_016019397.1	Gnomon	CDS	531716	531834	.	-	0	Name=XP_028523570.1;ID=cds-XP_028523570.1;Dbxref=GeneID:107999997%2CGenbank:XP_028523570.1;Parent=rna-XM_028667769.1
NW_016019397.1	Gnomon	CDS	529547	529570	.	-	0	Name=XP_028523570.1;ID=cds-XP_028523570.1;Dbxref=GeneID:107999997%2CGenbank:XP_028523570.1;Parent=rna-XM_028667769.1
NW_016019397.1	Gnomon	CDS	528088	528180	.	-	0	Name=XP_028523570.1;ID=cds-XP_028523570.1;Dbxref=GeneID:107999997%2CGenbank:XP_028523570.1;Parent=rna-XM_028667769.1
NW_016019397.1	Gnomon	CDS	527650	527812	.	-	0	Name=XP_028523570.1;ID=cds-XP_028523570.1;Dbxref=GeneID:107999997%2CGenbank:XP_028523570.1;Parent=rna-XM_028667769.1
NW_016019397.1	Gnomon	CDS	526133	526822	.	-	0	Name=XP_028523570.1;ID=cds-XP_028523570.1;Dbxref=GeneID:107999997%2CGenbank:XP_028523570.1;Parent=rna-XM_028667769.1
NW_016019397.1	Gnomon	CDS	525373	526019	.	-	0	Name=XP_028523570.1;ID=cds-XP_028523570.1;Dbxref=GeneID:107999997%2CGenbank:XP_028523570.1;Parent=rna-XM_028667769.1
NW_016019397.1	Gnomon	CDS	524178	525158	.	-	0	Name=XP_028523570.1;ID=cds-XP_028523570.1;Dbxref=GeneID:107999997%2CGenbank:XP_028523570.1;Parent=rna-XM_028667769.1
NW_016019397.1	Gnomon	CDS	523100	523963	.	-	0	Name=XP_028523570.1;ID=cds-XP_028523570.1;Dbxref=GeneID:107999997%2CGenbank:XP_028523570.1;Parent=rna-XM_028667769.1
NW_016019397.1	Gnomon	CDS	522648	522917	.	-	0	Name=XP_028523570.1;ID=cds-XP_028523570.1;Dbxref=GeneID:107999997%2CGenbank:XP_028523570.1;Parent=rna-XM_028667769.1
NW_016019397.1	Gnomon	CDS	520507	521927	.	-	0	Name=XP_028523570.1;ID=cds-XP_028523570.1;Dbxref=GeneID:107999997%2CGenbank:XP_028523570.1;Parent=rna-XM_028667769.1
NW_016019397.1	Gnomon	CDS	519496	519602	.	-	0	Name=XP_028523570.1;ID=cds-XP_028523570.1;Dbxref=GeneID:107999997%2CGenbank:XP_028523570.1;Parent=rna-XM_028667769.1
NW_016019397.1	Gnomon	CDS	519426	519436	.	-	0	Name=XP_028523570.1;ID=cds-XP_028523570.1;Dbxref=GeneID:107999997%2CGenbank:XP_028523570.1;Parent=rna-XM_028667769.1
NW_016019397.1	Gnomon	lnc_RNA	566849	575020	.	+	.	Name=XR_003698158.1;ID=rna-XR_003698158.1;Dbxref=GeneID:114577812%2CGenbank:XR_003698158.1;Parent=gene-LOC114577812
NW_016019397.1	Gnomon	mRNA	556379	562277	.	-	.	Name=XM_028667724.1;ID=rna-XM_028667724.1;Dbxref=GeneID:107999999%2CGenbank:XM_028667724.1;Parent=gene-LOC107999999
NW_016019397.1	Gnomon	exon	938668	939050	.	-	.	ID=exon-XM_017060088.1-1;Dbxref=GeneID:107999990%2CGenbank:XM_017060088.1;Parent=rna-XM_017060088.1
NW_016019397.1	Gnomon	exon	938429	938574	.	-	.	ID=exon-XM_017060088.1-2;Dbxref=GeneID:107999990%2CGenbank:XM_017060088.1;Parent=rna-XM_017060088.1
NW_016019397.1	Gnomon	exon	937885	938221	.	-	.	ID=exon-XM_017060088.1-3;Dbxref=GeneID:107999990%2CGenbank:XM_017060088.1;Parent=rna-XM_017060088.1
NW_016019397.1	Gnomon	exon	937368	937649	.	-	.	ID=exon-XM_017060088.1-4;Dbxref=GeneID:107999990%2CGenbank:XM_017060088.1;Parent=rna-XM_017060088.1
NW_016019397.1	Gnomon	exon	18138	19239	.	+	.	ID=exon-XM_017060065.2-1;Dbxref=GeneID:107999982%2CGenbank:XM_017060065.2;Parent=rna-XM_017060065.2
NW_016019397.1	Gnomon	exon	22142	22359	.	+	.	ID=exon-XM_017060065.2-2;Dbxref=GeneID:107999982%2CGenbank:XM_017060065.2;Parent=rna-XM_017060065.2
NW_016019397.1	Gnomon	exon	24056	24290	.	+	.	ID=exon-XM_017060065.2-3;Dbxref=GeneID:107999982%2CGenbank:XM_017060065.2;Parent=rna-XM_017060065.2
NW_016019397.1	Gnomon	exon	27979	28088	.	+	.	ID=exon-XM_017060065.2-4;Dbxref=GeneID:107999982%2CGenbank:XM_017060065.2;Parent=rna-XM_017060065.2
NW_016019397.1	Gnomon	exon	31670	31743	.	+	.	ID=exon-XM_017060065.2-9;Dbxref=GeneID:107999982%2CGenbank:XM_017060065.2;Parent=rna-XM_017060065.2
NW_016019397.1	Gnomon	exon	29531	29647	.	+	.	ID=exon-XM_017060065.2-5;Dbxref=GeneID:107999982%2CGenbank:XM_017060065.2;Parent=rna-XM_017060065.2
NW_016019397.1	Gnomon	exon	29737	29808	.	+	.	ID=exon-XM_017060065.2-6;Dbxref=GeneID:107999982%2CGenbank:XM_017060065.2;Parent=rna-XM_017060065.2
NW_016019397.1	Gnomon	exon	30395	30589	.	+	.	ID=exon-XM_017060065.2-7;Dbxref=GeneID:107999982%2CGenbank:XM_017060065.2;Parent=rna-XM_017060065.2
NW_016019397.1	Gnomon	exon	31363	31538	.	+	.	ID=exon-XM_017060065.2-8;Dbxref=GeneID:107999982%2CGenbank:XM_017060065.2;Parent=rna-XM_017060065.2
NW_016019397.1	Gnomon	exon	88011	89581	.	+	.	ID=exon-XM_017060139.2-1;Dbxref=GeneID:108000017%2CGenbank:XM_017060139.2;Parent=rna-XM_017060139.2
NW_016019397.1	Gnomon	exon	89823	90123	.	+	.	ID=exon-XM_017060139.2-2;Dbxref=GeneID:108000017%2CGenbank:XM_017060139.2;Parent=rna-XM_017060139.2
NW_016019397.1	Gnomon	exon	92792	92925	.	+	.	ID=exon-XM_017060139.2-3;Dbxref=GeneID:108000017%2CGenbank:XM_017060139.2;Parent=rna-XM_017060139.2
NW_016019397.1	Gnomon	exon	93528	93828	.	+	.	ID=exon-XM_017060139.2-4;Dbxref=GeneID:108000017%2CGenbank:XM_017060139.2;Parent=rna-XM_017060139.2
NW_016019397.1	Gnomon	exon	94049	94287	.	+	.	ID=exon-XM_017060139.2-5;Dbxref=GeneID:108000017%2CGenbank:XM_017060139.2;Parent=rna-XM_017060139.2
NW_016019397.1	Gnomon	exon	94355	94504	.	+	.	ID=exon-XM_017060139.2-6;Dbxref=GeneID:108000017%2CGenbank:XM_017060139.2;Parent=rna-XM_017060139.2
NW_016019397.1	Gnomon	exon	94704	95081	.	+	.	ID=exon-XM_017060139.2-7;Dbxref=GeneID:108000017%2CGenbank:XM_017060139.2;Parent=rna-XM_017060139.2
NW_016019397.1	Gnomon	exon	95363	95563	.	+	.	ID=exon-XM_017060139.2-8;Dbxref=GeneID:108000017%2CGenbank:XM_017060139.2;Parent=rna-XM_017060139.2
NW_016019397.1	Gnomon	lnc_RNA	578528	579870	.	+	.	Name=XR_003698159.1;ID=rna-XR_003698159.1;Dbxref=GeneID:114577813%2CGenbank:XR_003698159.1;Parent=gene-LOC114577813
NW_016019397.1	Gnomon	mRNA	565209	575917	.	-	.	Name=XM_028667723.1;ID=rna-XM_028667723.1;Dbxref=GeneID:107999998%2CGenbank:XM_028667723.1;Parent=gene-LOC107999998
NW_016019397.1	Gnomon	exon	560835	560853	.	-	.	ID=exon-XM_028667727.1-1;Dbxref=GeneID:107999999%2CGenbank:XM_028667727.1;Parent=rna-XM_028667727.1
NW_016019397.1	Gnomon	exon	560362	560685	.	-	.	ID=exon-XM_028667727.1-2;Dbxref=GeneID:107999999%2CGenbank:XM_028667727.1;Parent=rna-XM_028667727.1
NW_016019397.1	Gnomon	exon	560197	560294	.	-	.	ID=exon-XM_028667727.1-3;Dbxref=GeneID:107999999%2CGenbank:XM_028667727.1;Parent=rna-XM_028667727.1
NW_016019397.1	Gnomon	exon	559080	559230	.	-	.	ID=exon-XM_028667727.1-4;Dbxref=GeneID:107999999%2CGenbank:XM_028667727.1;Parent=rna-XM_028667727.1
NW_016019397.1	Gnomon	exon	558870	558972	.	-	.	ID=exon-XM_028667727.1-5;Dbxref=GeneID:107999999%2CGenbank:XM_028667727.1;Parent=rna-XM_028667727.1
NW_016019397.1	Gnomon	exon	558355	558502	.	-	.	ID=exon-XM_028667727.1-6;Dbxref=GeneID:107999999%2CGenbank:XM_028667727.1;Parent=rna-XM_028667727.1
NW_016019397.1	Gnomon	exon	557308	557432	.	-	.	ID=exon-XM_028667727.1-7;Dbxref=GeneID:107999999%2CGenbank:XM_028667727.1;Parent=rna-XM_028667727.1
NW_016019397.1	Gnomon	exon	556379	557221	.	-	.	ID=exon-XM_028667727.1-8;Dbxref=GeneID:107999999%2CGenbank:XM_028667727.1;Parent=rna-XM_028667727.1
NW_016019397.1	Gnomon	exon	798238	798408	.	+	.	ID=exon-XM_017060161.2-10;Dbxref=GeneID:108000033%2CGenbank:XM_017060161.2;Parent=rna-XM_017060161.2
NW_016019397.1	Gnomon	mRNA	72744	77785	.	+	.	Name=XM_017059994.2;ID=rna-XM_017059994.2;Dbxref=GeneID:107999928%2CGenbank:XM_017059994.2;Parent=gene-LOC107999928
NW_016019397.1	Gnomon	mRNA	1000942	1030268	.	+	.	Name=XM_017060157.1;ID=rna-XM_017060157.1;Dbxref=GeneID:108000029%2CGenbank:XM_017060157.1;Note=The sequence of the model RefSeq transcript was modified relative to this genomic sequence to represent the inferred CDS: added 156 bases not found in genome assembly;Parent=gene-LOC108000029
NW_016019397.1	Gnomon	exon	971620	972738	.	-	.	ID=exon-XM_028667751.1-7;Dbxref=GeneID:108000055%2CGenbank:XM_028667751.1;Parent=rna-XM_028667751.1
NW_016019397.1	Gnomon	exon	976065	976189	.	-	.	ID=exon-XM_028667751.1-1;Dbxref=GeneID:108000055%2CGenbank:XM_028667751.1;Parent=rna-XM_028667751.1
NW_016019397.1	Gnomon	exon	975189	975471	.	-	.	ID=exon-XM_028667751.1-2;Dbxref=GeneID:108000055%2CGenbank:XM_028667751.1;Parent=rna-XM_028667751.1
NW_016019397.1	Gnomon	exon	974032	974270	.	-	.	ID=exon-XM_028667751.1-5;Dbxref=GeneID:108000055%2CGenbank:XM_028667751.1;Parent=rna-XM_028667751.1
NW_016019397.1	Gnomon	exon	972906	973962	.	-	.	ID=exon-XM_028667751.1-6;Dbxref=GeneID:108000055%2CGenbank:XM_028667751.1;Parent=rna-XM_028667751.1
NW_016019397.1	Gnomon	exon	974571	974726	.	-	.	ID=exon-XM_028667751.1-3;Dbxref=GeneID:108000055%2CGenbank:XM_028667751.1;Parent=rna-XM_028667751.1
NW_016019397.1	Gnomon	exon	974356	974495	.	-	.	ID=exon-XM_028667751.1-4;Dbxref=GeneID:108000055%2CGenbank:XM_028667751.1;Parent=rna-XM_028667751.1
NW_016019397.1	Gnomon	exon	725635	725914	.	+	.	ID=exon-XM_017060090.1-6;Dbxref=GeneID:107999991%2CGenbank:XM_017060090.1;Parent=rna-XM_017060090.1
NW_016019397.1	Gnomon	exon	726317	726443	.	+	.	ID=exon-XM_017060090.1-7;Dbxref=GeneID:107999991%2CGenbank:XM_017060090.1;Parent=rna-XM_017060090.1
NW_016019397.1	Gnomon	exon	726523	726840	.	+	.	ID=exon-XM_017060090.1-8;Dbxref=GeneID:107999991%2CGenbank:XM_017060090.1;Parent=rna-XM_017060090.1
NW_016019397.1	Gnomon	exon	727626	728150	.	+	.	ID=exon-XM_017060090.1-9;Dbxref=GeneID:107999991%2CGenbank:XM_017060090.1;Parent=rna-XM_017060090.1
NW_016019397.1	Gnomon	exon	711344	711668	.	+	.	ID=exon-XM_017060090.1-2;Dbxref=GeneID:107999991%2CGenbank:XM_017060090.1;Parent=rna-XM_017060090.1
NW_016019397.1	Gnomon	exon	717747	718000	.	+	.	ID=exon-XM_017060090.1-3;Dbxref=GeneID:107999991%2CGenbank:XM_017060090.1;Parent=rna-XM_017060090.1
NW_016019397.1	Gnomon	exon	722235	722378	.	+	.	ID=exon-XM_017060090.1-4;Dbxref=GeneID:107999991%2CGenbank:XM_017060090.1;Parent=rna-XM_017060090.1
NW_016019397.1	Gnomon	exon	722846	724410	.	+	.	ID=exon-XM_017060090.1-5;Dbxref=GeneID:107999991%2CGenbank:XM_017060090.1;Parent=rna-XM_017060090.1
NW_016019397.1	Gnomon	exon	710482	710998	.	+	.	ID=exon-XM_017060090.1-1;Dbxref=GeneID:107999991%2CGenbank:XM_017060090.1;Parent=rna-XM_017060090.1
NW_016019397.1	Gnomon	exon	452026	452193	.	+	.	ID=exon-XM_017060138.2-4;Dbxref=GeneID:108000014%2CGenbank:XM_017060138.2;Parent=rna-XM_017060138.2
NW_016019397.1	Gnomon	exon	452609	453127	.	+	.	ID=exon-XM_017060138.2-5;Dbxref=GeneID:108000014%2CGenbank:XM_017060138.2;Parent=rna-XM_017060138.2
NW_016019397.1	Gnomon	exon	449737	449983	.	+	.	ID=exon-XM_017060138.2-2;Dbxref=GeneID:108000014%2CGenbank:XM_017060138.2;Parent=rna-XM_017060138.2
NW_016019397.1	Gnomon	exon	451016	451402	.	+	.	ID=exon-XM_017060138.2-3;Dbxref=GeneID:108000014%2CGenbank:XM_017060138.2;Parent=rna-XM_017060138.2
NW_016019397.1	Gnomon	exon	448161	448699	.	+	.	ID=exon-XM_017060138.2-1;Dbxref=GeneID:108000014%2CGenbank:XM_017060138.2;Parent=rna-XM_017060138.2
NW_016019397.1	Gnomon	CDS	560197	560218	.	-	0	Name=XP_028523527.1;ID=cds-XP_028523527.1;Dbxref=GeneID:107999999%2CGenbank:XP_028523527.1;Parent=rna-XM_028667726.1
NW_016019397.1	Gnomon	CDS	559080	559230	.	-	0	Name=XP_028523527.1;ID=cds-XP_028523527.1;Dbxref=GeneID:107999999%2CGenbank:XP_028523527.1;Parent=rna-XM_028667726.1
NW_016019397.1	Gnomon	CDS	558870	558972	.	-	0	Name=XP_028523527.1;ID=cds-XP_028523527.1;Dbxref=GeneID:107999999%2CGenbank:XP_028523527.1;Parent=rna-XM_028667726.1
NW_016019397.1	Gnomon	CDS	558355	558502	.	-	0	Name=XP_028523527.1;ID=cds-XP_028523527.1;Dbxref=GeneID:107999999%2CGenbank:XP_028523527.1;Parent=rna-XM_028667726.1
NW_016019397.1	Gnomon	CDS	557308	557432	.	-	0	Name=XP_028523527.1;ID=cds-XP_028523527.1;Dbxref=GeneID:107999999%2CGenbank:XP_028523527.1;Parent=rna-XM_028667726.1
NW_016019397.1	Gnomon	CDS	557072	557221	.	-	0	Name=XP_028523527.1;ID=cds-XP_028523527.1;Dbxref=GeneID:107999999%2CGenbank:XP_028523527.1;Parent=rna-XM_028667726.1
NW_016019397.1	Gnomon	exon	1059353	1059560	.	-	.	ID=exon-XM_028667748.1-1;Dbxref=GeneID:108000042%2CGenbank:XM_028667748.1;Parent=rna-XM_028667748.1
NW_016019397.1	Gnomon	exon	1057730	1057804	.	-	.	ID=exon-XM_028667748.1-2;Dbxref=GeneID:108000042%2CGenbank:XM_028667748.1;Parent=rna-XM_028667748.1
NW_016019397.1	Gnomon	exon	1057314	1057592	.	-	.	ID=exon-XM_028667748.1-3;Dbxref=GeneID:108000042%2CGenbank:XM_028667748.1;Parent=rna-XM_028667748.1
NW_016019397.1	Gnomon	exon	1055225	1057019	.	-	.	ID=exon-XM_028667748.1-4;Dbxref=GeneID:108000042%2CGenbank:XM_028667748.1;Parent=rna-XM_028667748.1
NW_016019397.1	Gnomon	mRNA	990642	1000075	.	+	.	Name=XM_017060150.2;ID=rna-XM_017060150.2;Dbxref=GeneID:108000025%2CGenbank:XM_017060150.2;Parent=gene-LOC108000025
NW_016019397.1	Gnomon	exon	1045820	1045931	.	+	.	ID=exon-XR_003698161.1-1;Dbxref=GeneID:114577814%2CGenbank:XR_003698161.1;Parent=rna-XR_003698161.1
NW_016019397.1	Gnomon	exon	1046001	1046599	.	+	.	ID=exon-XR_003698161.1-2;Dbxref=GeneID:114577814%2CGenbank:XR_003698161.1;Parent=rna-XR_003698161.1
NW_016019397.1	Gnomon	mRNA	131822	158697	.	-	.	Name=XM_017060056.2;ID=rna-XM_017060056.2;Dbxref=GeneID:107999979%2CGenbank:XM_017060056.2;Note=The sequence of the model RefSeq transcript was modified relative to this genomic sequence to represent the inferred CDS: added 202 bases not found in genome assembly;Parent=gene-LOC107999979
NW_016019397.1	Gnomon	CDS	22291	22359	.	+	0	Name=XP_016915561.1;ID=cds-XP_016915561.1;Dbxref=GeneID:107999982%2CGenbank:XP_016915561.1;Parent=rna-XM_017060072.2
NW_016019397.1	Gnomon	CDS	24056	24152	.	+	0	Name=XP_016915561.1;ID=cds-XP_016915561.1;Dbxref=GeneID:107999982%2CGenbank:XP_016915561.1;Parent=rna-XM_017060072.2
NW_016019397.1	Gnomon	CDS	24240	24290	.	+	0	Name=XP_016915561.1;ID=cds-XP_016915561.1;Dbxref=GeneID:107999982%2CGenbank:XP_016915561.1;Parent=rna-XM_017060072.2
NW_016019397.1	Gnomon	CDS	27982	28088	.	+	0	Name=XP_016915561.1;ID=cds-XP_016915561.1;Dbxref=GeneID:107999982%2CGenbank:XP_016915561.1;Parent=rna-XM_017060072.2
NW_016019397.1	Gnomon	CDS	29531	29647	.	+	0	Name=XP_016915561.1;ID=cds-XP_016915561.1;Dbxref=GeneID:107999982%2CGenbank:XP_016915561.1;Parent=rna-XM_017060072.2
NW_016019397.1	Gnomon	CDS	29737	29808	.	+	0	Name=XP_016915561.1;ID=cds-XP_016915561.1;Dbxref=GeneID:107999982%2CGenbank:XP_016915561.1;Parent=rna-XM_017060072.2
NW_016019397.1	Gnomon	CDS	30395	30589	.	+	0	Name=XP_016915561.1;ID=cds-XP_016915561.1;Dbxref=GeneID:107999982%2CGenbank:XP_016915561.1;Parent=rna-XM_017060072.2
NW_016019397.1	Gnomon	CDS	31363	31538	.	+	0	Name=XP_016915561.1;ID=cds-XP_016915561.1;Dbxref=GeneID:107999982%2CGenbank:XP_016915561.1;Parent=rna-XM_017060072.2
NW_016019397.1	Gnomon	CDS	31670	31743	.	+	0	Name=XP_016915561.1;ID=cds-XP_016915561.1;Dbxref=GeneID:107999982%2CGenbank:XP_016915561.1;Parent=rna-XM_017060072.2
NW_016019397.1	Gnomon	CDS	32150	32279	.	+	0	Name=XP_016915561.1;ID=cds-XP_016915561.1;Dbxref=GeneID:107999982%2CGenbank:XP_016915561.1;Parent=rna-XM_017060072.2
NW_016019397.1	Gnomon	CDS	32386	32607	.	+	0	Name=XP_016915561.1;ID=cds-XP_016915561.1;Dbxref=GeneID:107999982%2CGenbank:XP_016915561.1;Parent=rna-XM_017060072.2
NW_016019397.1	Gnomon	CDS	32707	32976	.	+	0	Name=XP_016915561.1;ID=cds-XP_016915561.1;Dbxref=GeneID:107999982%2CGenbank:XP_016915561.1;Parent=rna-XM_017060072.2
NW_016019397.1	Gnomon	CDS	33483	33539	.	+	0	Name=XP_016915561.1;ID=cds-XP_016915561.1;Dbxref=GeneID:107999982%2CGenbank:XP_016915561.1;Parent=rna-XM_017060072.2
NW_016019397.1	Gnomon	CDS	34948	35291	.	+	0	Name=XP_016915561.1;ID=cds-XP_016915561.1;Dbxref=GeneID:107999982%2CGenbank:XP_016915561.1;Parent=rna-XM_017060072.2
NW_016019397.1	Gnomon	CDS	35524	36160	.	+	0	Name=XP_016915561.1;ID=cds-XP_016915561.1;Dbxref=GeneID:107999982%2CGenbank:XP_016915561.1;Parent=rna-XM_017060072.2
NW_016019397.1	Gnomon	CDS	36439	36499	.	+	0	Name=XP_016915561.1;ID=cds-XP_016915561.1;Dbxref=GeneID:107999982%2CGenbank:XP_016915561.1;Parent=rna-XM_017060072.2
NW_016019397.1	Gnomon	mRNA	518210	539971	.	-	.	Name=XM_028667769.1;ID=rna-XM_028667769.1;Dbxref=GeneID:107999997%2CGenbank:XM_028667769.1;Parent=gene-LOC107999997
NW_016019397.1	Gnomon	CDS	560197	560218	.	-	0	Name=XP_028523526.1;ID=cds-XP_028523526.1;Dbxref=GeneID:107999999%2CGenbank:XP_028523526.1;Parent=rna-XM_028667725.1
NW_016019397.1	Gnomon	CDS	559080	559230	.	-	0	Name=XP_028523526.1;ID=cds-XP_028523526.1;Dbxref=GeneID:107999999%2CGenbank:XP_028523526.1;Parent=rna-XM_028667725.1
NW_016019397.1	Gnomon	CDS	558870	558972	.	-	0	Name=XP_028523526.1;ID=cds-XP_028523526.1;Dbxref=GeneID:107999999%2CGenbank:XP_028523526.1;Parent=rna-XM_028667725.1
NW_016019397.1	Gnomon	CDS	558355	558502	.	-	0	Name=XP_028523526.1;ID=cds-XP_028523526.1;Dbxref=GeneID:107999999%2CGenbank:XP_028523526.1;Parent=rna-XM_028667725.1
NW_016019397.1	Gnomon	CDS	557308	557432	.	-	0	Name=XP_028523526.1;ID=cds-XP_028523526.1;Dbxref=GeneID:107999999%2CGenbank:XP_028523526.1;Parent=rna-XM_028667725.1
NW_016019397.1	Gnomon	CDS	557072	557221	.	-	0	Name=XP_028523526.1;ID=cds-XP_028523526.1;Dbxref=GeneID:107999999%2CGenbank:XP_028523526.1;Parent=rna-XM_028667725.1
NW_016019397.1	Gnomon	exon	668023	668443	.	+	.	ID=exon-XM_017060042.2-1;Dbxref=GeneID:107999967%2CGenbank:XM_017060042.2;Parent=rna-XM_017060042.2
NW_016019397.1	Gnomon	exon	668524	668639	.	+	.	ID=exon-XM_017060042.2-2;Dbxref=GeneID:107999967%2CGenbank:XM_017060042.2;Parent=rna-XM_017060042.2
NW_016019397.1	Gnomon	exon	668887	669072	.	+	.	ID=exon-XM_017060042.2-3;Dbxref=GeneID:107999967%2CGenbank:XM_017060042.2;Parent=rna-XM_017060042.2
NW_016019397.1	Gnomon	exon	669355	669541	.	+	.	ID=exon-XM_017060042.2-4;Dbxref=GeneID:107999967%2CGenbank:XM_017060042.2;Parent=rna-XM_017060042.2
NW_016019397.1	Gnomon	exon	669709	669840	.	+	.	ID=exon-XM_017060042.2-5;Dbxref=GeneID:107999967%2CGenbank:XM_017060042.2;Parent=rna-XM_017060042.2
NW_016019397.1	Gnomon	exon	670181	670300	.	+	.	ID=exon-XM_017060042.2-6;Dbxref=GeneID:107999967%2CGenbank:XM_017060042.2;Parent=rna-XM_017060042.2
NW_016019397.1	Gnomon	exon	670683	670853	.	+	.	ID=exon-XM_017060042.2-7;Dbxref=GeneID:107999967%2CGenbank:XM_017060042.2;Parent=rna-XM_017060042.2
NW_016019397.1	Gnomon	exon	671185	672416	.	+	.	ID=exon-XM_017060042.2-8;Dbxref=GeneID:107999967%2CGenbank:XM_017060042.2;Parent=rna-XM_017060042.2
NW_016019397.1	Gnomon	mRNA	912314	916348	.	+	.	Name=XM_017060151.2;ID=rna-XM_017060151.2;Dbxref=GeneID:108000026%2CGenbank:XM_017060151.2;Parent=gene-LOC108000026
NW_016019397.1	Gnomon	CDS	29573	29647	.	+	0	Name=XP_016915562.1;ID=cds-XP_016915562.1;Dbxref=GeneID:107999982%2CGenbank:XP_016915562.1;Parent=rna-XM_017060073.2
NW_016019397.1	Gnomon	CDS	29737	29808	.	+	0	Name=XP_016915562.1;ID=cds-XP_016915562.1;Dbxref=GeneID:107999982%2CGenbank:XP_016915562.1;Parent=rna-XM_017060073.2
NW_016019397.1	Gnomon	CDS	30389	30589	.	+	0	Name=XP_016915562.1;ID=cds-XP_016915562.1;Dbxref=GeneID:107999982%2CGenbank:XP_016915562.1;Parent=rna-XM_017060073.2
NW_016019397.1	Gnomon	CDS	31363	31538	.	+	0	Name=XP_016915562.1;ID=cds-XP_016915562.1;Dbxref=GeneID:107999982%2CGenbank:XP_016915562.1;Parent=rna-XM_017060073.2
NW_016019397.1	Gnomon	CDS	31670	31743	.	+	0	Name=XP_016915562.1;ID=cds-XP_016915562.1;Dbxref=GeneID:107999982%2CGenbank:XP_016915562.1;Parent=rna-XM_017060073.2
NW_016019397.1	Gnomon	CDS	32150	32279	.	+	0	Name=XP_016915562.1;ID=cds-XP_016915562.1;Dbxref=GeneID:107999982%2CGenbank:XP_016915562.1;Parent=rna-XM_017060073.2
NW_016019397.1	Gnomon	CDS	32386	32607	.	+	0	Name=XP_016915562.1;ID=cds-XP_016915562.1;Dbxref=GeneID:107999982%2CGenbank:XP_016915562.1;Parent=rna-XM_017060073.2
NW_016019397.1	Gnomon	CDS	32707	32976	.	+	0	Name=XP_016915562.1;ID=cds-XP_016915562.1;Dbxref=GeneID:107999982%2CGenbank:XP_016915562.1;Parent=rna-XM_017060073.2
NW_016019397.1	Gnomon	CDS	33483	33539	.	+	0	Name=XP_016915562.1;ID=cds-XP_016915562.1;Dbxref=GeneID:107999982%2CGenbank:XP_016915562.1;Parent=rna-XM_017060073.2
NW_016019397.1	Gnomon	CDS	34948	35291	.	+	0	Name=XP_016915562.1;ID=cds-XP_016915562.1;Dbxref=GeneID:107999982%2CGenbank:XP_016915562.1;Parent=rna-XM_017060073.2
NW_016019397.1	Gnomon	CDS	35524	36160	.	+	0	Name=XP_016915562.1;ID=cds-XP_016915562.1;Dbxref=GeneID:107999982%2CGenbank:XP_016915562.1;Parent=rna-XM_017060073.2
NW_016019397.1	Gnomon	CDS	36439	36499	.	+	0	Name=XP_016915562.1;ID=cds-XP_016915562.1;Dbxref=GeneID:107999982%2CGenbank:XP_016915562.1;Parent=rna-XM_017060073.2
NW_016019397.1	Gnomon	mRNA	159208	162452	.	-	.	Name=XM_017060057.2;ID=rna-XM_017060057.2;Dbxref=GeneID:107999981%2CGenbank:XM_017060057.2;Parent=gene-LOC107999981
NW_016019397.1	Gnomon	mRNA	827181	837719	.	+	.	Name=XM_028667720.1;ID=rna-XM_028667720.1;Dbxref=GeneID:107999943%2CGenbank:XM_028667720.1;Parent=gene-LOC107999943
NW_016019397.1	Gnomon	CDS	560197	560218	.	-	0	Name=XP_028523525.1;ID=cds-XP_028523525.1;Dbxref=GeneID:107999999%2CGenbank:XP_028523525.1;Parent=rna-XM_028667724.1
NW_016019397.1	Gnomon	CDS	559080	559230	.	-	0	Name=XP_028523525.1;ID=cds-XP_028523525.1;Dbxref=GeneID:107999999%2CGenbank:XP_028523525.1;Parent=rna-XM_028667724.1
NW_016019397.1	Gnomon	CDS	558870	558972	.	-	0	Name=XP_028523525.1;ID=cds-XP_028523525.1;Dbxref=GeneID:107999999%2CGenbank:XP_028523525.1;Parent=rna-XM_028667724.1
NW_016019397.1	Gnomon	CDS	558355	558502	.	-	0	Name=XP_028523525.1;ID=cds-XP_028523525.1;Dbxref=GeneID:107999999%2CGenbank:XP_028523525.1;Parent=rna-XM_028667724.1
NW_016019397.1	Gnomon	CDS	557308	557432	.	-	0	Name=XP_028523525.1;ID=cds-XP_028523525.1;Dbxref=GeneID:107999999%2CGenbank:XP_028523525.1;Parent=rna-XM_028667724.1
NW_016019397.1	Gnomon	CDS	557072	557221	.	-	0	Name=XP_028523525.1;ID=cds-XP_028523525.1;Dbxref=GeneID:107999999%2CGenbank:XP_028523525.1;Parent=rna-XM_028667724.1
NW_016019397.1	Gnomon	mRNA	1014335	1046007	.	-	.	Name=XM_017060152.2;ID=rna-XM_017060152.2;Dbxref=GeneID:108000028%2CGenbank:XM_017060152.2;Parent=gene-LOC108000028
NW_016019397.1	Gnomon	mRNA	159208	162460	.	-	.	Name=XM_017060058.2;ID=rna-XM_017060058.2;Dbxref=GeneID:107999981%2CGenbank:XM_017060058.2;Parent=gene-LOC107999981
NW_016019397.1	Gnomon	CDS	482303	482317	.	-	0	Name=XP_016915563.1;ID=cds-XP_016915563.1;Dbxref=GeneID:107999983%2CGenbank:XP_016915563.1;Parent=rna-XM_017060074.2
NW_016019397.1	Gnomon	CDS	478633	479097	.	-	0	Name=XP_016915563.1;ID=cds-XP_016915563.1;Dbxref=GeneID:107999983%2CGenbank:XP_016915563.1;Parent=rna-XM_017060074.2
NW_016019397.1	Gnomon	CDS	478345	478440	.	-	0	Name=XP_016915563.1;ID=cds-XP_016915563.1;Dbxref=GeneID:107999983%2CGenbank:XP_016915563.1;Parent=rna-XM_017060074.2
NW_016019397.1	Gnomon	exon	59637	59903	.	-	.	ID=exon-XM_017060129.2-17;Dbxref=GeneID:108000009%2CGenbank:XM_017060129.2;Parent=rna-XM_017060129.2
NW_016019397.1	Gnomon	exon	59226	59537	.	-	.	ID=exon-XM_017060129.2-18;Dbxref=GeneID:108000009%2CGenbank:XM_017060129.2;Parent=rna-XM_017060129.2
NW_016019397.1	Gnomon	exon	60250	60389	.	-	.	ID=exon-XM_017060129.2-15;Dbxref=GeneID:108000009%2CGenbank:XM_017060129.2;Parent=rna-XM_017060129.2
NW_016019397.1	Gnomon	exon	59989	60150	.	-	.	ID=exon-XM_017060129.2-16;Dbxref=GeneID:108000009%2CGenbank:XM_017060129.2;Parent=rna-XM_017060129.2
NW_016019397.1	Gnomon	exon	61770	61951	.	-	.	ID=exon-XM_017060129.2-10;Dbxref=GeneID:108000009%2CGenbank:XM_017060129.2;Parent=rna-XM_017060129.2
NW_016019397.1	Gnomon	exon	60745	60907	.	-	.	ID=exon-XM_017060129.2-13;Dbxref=GeneID:108000009%2CGenbank:XM_017060129.2;Parent=rna-XM_017060129.2
NW_016019397.1	Gnomon	exon	60465	60657	.	-	.	ID=exon-XM_017060129.2-14;Dbxref=GeneID:108000009%2CGenbank:XM_017060129.2;Parent=rna-XM_017060129.2
NW_016019397.1	Gnomon	exon	61566	61709	.	-	.	ID=exon-XM_017060129.2-11;Dbxref=GeneID:108000009%2CGenbank:XM_017060129.2;Parent=rna-XM_017060129.2
NW_016019397.1	Gnomon	exon	61334	61497	.	-	.	ID=exon-XM_017060129.2-12;Dbxref=GeneID:108000009%2CGenbank:XM_017060129.2;Parent=rna-XM_017060129.2
NW_016019397.1	Gnomon	exon	375879	376497	.	-	.	ID=exon-XM_017060100.1-10;Dbxref=GeneID:107999995%2CGenbank:XM_017060100.1;Parent=rna-XM_017060100.1
NW_016019397.1	Gnomon	CDS	567765	567878	.	-	0	Name=XP_028523524.1;ID=cds-XP_028523524.1;Dbxref=GeneID:107999998%2CGenbank:XP_028523524.1;Parent=rna-XM_028667723.1
NW_016019397.1	Gnomon	CDS	567416	567623	.	-	0	Name=XP_028523524.1;ID=cds-XP_028523524.1;Dbxref=GeneID:107999998%2CGenbank:XP_028523524.1;Parent=rna-XM_028667723.1
NW_016019397.1	Gnomon	CDS	566597	566927	.	-	0	Name=XP_028523524.1;ID=cds-XP_028523524.1;Dbxref=GeneID:107999998%2CGenbank:XP_028523524.1;Parent=rna-XM_028667723.1
NW_016019397.1	Gnomon	CDS	566123	566417	.	-	0	Name=XP_028523524.1;ID=cds-XP_028523524.1;Dbxref=GeneID:107999998%2CGenbank:XP_028523524.1;Parent=rna-XM_028667723.1
NW_016019397.1	Gnomon	CDS	565475	566015	.	-	0	Name=XP_028523524.1;ID=cds-XP_028523524.1;Dbxref=GeneID:107999998%2CGenbank:XP_028523524.1;Parent=rna-XM_028667723.1
NW_016019397.1	Gnomon	CDS	565272	565393	.	-	0	Name=XP_028523524.1;ID=cds-XP_028523524.1;Dbxref=GeneID:107999998%2CGenbank:XP_028523524.1;Parent=rna-XM_028667723.1
NW_016019397.1	Gnomon	exon	173571	174252	.	+	.	ID=exon-XM_017060162.2-1;Dbxref=GeneID:108000034%2CGenbank:XM_017060162.2;Parent=rna-XM_017060162.2
NW_016019397.1	Gnomon	exon	174408	174525	.	+	.	ID=exon-XM_017060162.2-2;Dbxref=GeneID:108000034%2CGenbank:XM_017060162.2;Parent=rna-XM_017060162.2
NW_016019397.1	Gnomon	exon	174605	174886	.	+	.	ID=exon-XM_017060162.2-3;Dbxref=GeneID:108000034%2CGenbank:XM_017060162.2;Parent=rna-XM_017060162.2
NW_016019397.1	Gnomon	exon	175155	175556	.	+	.	ID=exon-XM_017060162.2-4;Dbxref=GeneID:108000034%2CGenbank:XM_017060162.2;Parent=rna-XM_017060162.2
NW_016019397.1	Gnomon	exon	175656	175746	.	+	.	ID=exon-XM_017060162.2-5;Dbxref=GeneID:108000034%2CGenbank:XM_017060162.2;Parent=rna-XM_017060162.2
NW_016019397.1	Gnomon	exon	175847	176143	.	+	.	ID=exon-XM_017060162.2-6;Dbxref=GeneID:108000034%2CGenbank:XM_017060162.2;Parent=rna-XM_017060162.2
NW_016019397.1	Gnomon	exon	176205	176509	.	+	.	ID=exon-XM_017060162.2-7;Dbxref=GeneID:108000034%2CGenbank:XM_017060162.2;Parent=rna-XM_017060162.2
NW_016019397.1	Gnomon	exon	176589	176967	.	+	.	ID=exon-XM_017060162.2-8;Dbxref=GeneID:108000034%2CGenbank:XM_017060162.2;Parent=rna-XM_017060162.2
NW_016019397.1	Gnomon	exon	177038	177425	.	+	.	ID=exon-XM_017060162.2-9;Dbxref=GeneID:108000034%2CGenbank:XM_017060162.2;Parent=rna-XM_017060162.2
NW_016019397.1	Gnomon	exon	560197	560294	.	-	.	ID=exon-XM_028667725.1-4;Dbxref=GeneID:107999999%2CGenbank:XM_028667725.1;Parent=rna-XM_028667725.1
NW_016019397.1	Gnomon	exon	559080	559230	.	-	.	ID=exon-XM_028667725.1-5;Dbxref=GeneID:107999999%2CGenbank:XM_028667725.1;Parent=rna-XM_028667725.1
NW_016019397.1	Gnomon	exon	558870	558972	.	-	.	ID=exon-XM_028667725.1-6;Dbxref=GeneID:107999999%2CGenbank:XM_028667725.1;Parent=rna-XM_028667725.1
NW_016019397.1	Gnomon	exon	558355	558502	.	-	.	ID=exon-XM_028667725.1-7;Dbxref=GeneID:107999999%2CGenbank:XM_028667725.1;Parent=rna-XM_028667725.1
NW_016019397.1	Gnomon	exon	562188	562274	.	-	.	ID=exon-XM_028667725.1-1;Dbxref=GeneID:107999999%2CGenbank:XM_028667725.1;Parent=rna-XM_028667725.1
NW_016019397.1	Gnomon	exon	561868	562126	.	-	.	ID=exon-XM_028667725.1-2;Dbxref=GeneID:107999999%2CGenbank:XM_028667725.1;Parent=rna-XM_028667725.1
NW_016019397.1	Gnomon	exon	560362	560685	.	-	.	ID=exon-XM_028667725.1-3;Dbxref=GeneID:107999999%2CGenbank:XM_028667725.1;Parent=rna-XM_028667725.1
NW_016019397.1	Gnomon	exon	557308	557432	.	-	.	ID=exon-XM_028667725.1-8;Dbxref=GeneID:107999999%2CGenbank:XM_028667725.1;Parent=rna-XM_028667725.1
NW_016019397.1	Gnomon	exon	556379	557221	.	-	.	ID=exon-XM_028667725.1-9;Dbxref=GeneID:107999999%2CGenbank:XM_028667725.1;Parent=rna-XM_028667725.1
NW_016019397.1	Gnomon	CDS	484723	484851	.	+	0	Name=XP_016915564.1;ID=cds-XP_016915564.1;Dbxref=GeneID:107999984%2CGenbank:XP_016915564.1;Parent=rna-XM_017060075.2
NW_016019397.1	Gnomon	CDS	485553	485783	.	+	0	Name=XP_016915564.1;ID=cds-XP_016915564.1;Dbxref=GeneID:107999984%2CGenbank:XP_016915564.1;Parent=rna-XM_017060075.2
NW_016019397.1	Gnomon	CDS	485844	485951	.	+	0	Name=XP_016915564.1;ID=cds-XP_016915564.1;Dbxref=GeneID:107999984%2CGenbank:XP_016915564.1;Parent=rna-XM_017060075.2
NW_016019397.1	Gnomon	CDS	486023	486236	.	+	0	Name=XP_016915564.1;ID=cds-XP_016915564.1;Dbxref=GeneID:107999984%2CGenbank:XP_016915564.1;Parent=rna-XM_017060075.2
NW_016019397.1	Gnomon	CDS	486304	486456	.	+	0	Name=XP_016915564.1;ID=cds-XP_016915564.1;Dbxref=GeneID:107999984%2CGenbank:XP_016915564.1;Parent=rna-XM_017060075.2
NW_016019397.1	Gnomon	CDS	486540	486748	.	+	0	Name=XP_016915564.1;ID=cds-XP_016915564.1;Dbxref=GeneID:107999984%2CGenbank:XP_016915564.1;Parent=rna-XM_017060075.2
NW_016019397.1	Gnomon	CDS	486837	487067	.	+	0	Name=XP_016915564.1;ID=cds-XP_016915564.1;Dbxref=GeneID:107999984%2CGenbank:XP_016915564.1;Parent=rna-XM_017060075.2
NW_016019397.1	Gnomon	CDS	487243	487446	.	+	0	Name=XP_016915564.1;ID=cds-XP_016915564.1;Dbxref=GeneID:107999984%2CGenbank:XP_016915564.1;Parent=rna-XM_017060075.2
NW_016019397.1	Gnomon	CDS	487714	487905	.	+	0	Name=XP_016915564.1;ID=cds-XP_016915564.1;Dbxref=GeneID:107999984%2CGenbank:XP_016915564.1;Parent=rna-XM_017060075.2
NW_016019397.1	Gnomon	CDS	487995	488204	.	+	0	Name=XP_016915564.1;ID=cds-XP_016915564.1;Dbxref=GeneID:107999984%2CGenbank:XP_016915564.1;Parent=rna-XM_017060075.2
NW_016019397.1	Gnomon	CDS	488416	488690	.	+	0	Name=XP_016915564.1;ID=cds-XP_016915564.1;Dbxref=GeneID:107999984%2CGenbank:XP_016915564.1;Parent=rna-XM_017060075.2
NW_016019397.1	Gnomon	CDS	489770	489888	.	+	0	Name=XP_016915564.1;ID=cds-XP_016915564.1;Dbxref=GeneID:107999984%2CGenbank:XP_016915564.1;Parent=rna-XM_017060075.2
NW_016019397.1	Gnomon	CDS	489959	490276	.	+	0	Name=XP_016915564.1;ID=cds-XP_016915564.1;Dbxref=GeneID:107999984%2CGenbank:XP_016915564.1;Parent=rna-XM_017060075.2
NW_016019397.1	Gnomon	CDS	490361	490433	.	+	0	Name=XP_016915564.1;ID=cds-XP_016915564.1;Dbxref=GeneID:107999984%2CGenbank:XP_016915564.1;Parent=rna-XM_017060075.2
NW_016019397.1	Gnomon	CDS	490570	490743	.	+	0	Name=XP_016915564.1;ID=cds-XP_016915564.1;Dbxref=GeneID:107999984%2CGenbank:XP_016915564.1;Parent=rna-XM_017060075.2
NW_016019397.1	Gnomon	CDS	490841	490916	.	+	0	Name=XP_016915564.1;ID=cds-XP_016915564.1;Dbxref=GeneID:107999984%2CGenbank:XP_016915564.1;Parent=rna-XM_017060075.2
NW_016019397.1	Gnomon	CDS	491068	491220	.	+	0	Name=XP_016915564.1;ID=cds-XP_016915564.1;Dbxref=GeneID:107999984%2CGenbank:XP_016915564.1;Parent=rna-XM_017060075.2
NW_016019397.1	Gnomon	CDS	491314	491409	.	+	0	Name=XP_016915564.1;ID=cds-XP_016915564.1;Dbxref=GeneID:107999984%2CGenbank:XP_016915564.1;Parent=rna-XM_017060075.2
NW_016019397.1	Gnomon	CDS	491515	491861	.	+	0	Name=XP_016915564.1;ID=cds-XP_016915564.1;Dbxref=GeneID:107999984%2CGenbank:XP_016915564.1;Parent=rna-XM_017060075.2
NW_016019397.1	Gnomon	CDS	493208	493364	.	+	0	Name=XP_016915564.1;ID=cds-XP_016915564.1;Dbxref=GeneID:107999984%2CGenbank:XP_016915564.1;Parent=rna-XM_017060075.2
NW_016019397.1	Gnomon	CDS	493437	493669	.	+	0	Name=XP_016915564.1;ID=cds-XP_016915564.1;Dbxref=GeneID:107999984%2CGenbank:XP_016915564.1;Parent=rna-XM_017060075.2
NW_016019397.1	Gnomon	CDS	493884	494173	.	+	0	Name=XP_016915564.1;ID=cds-XP_016915564.1;Dbxref=GeneID:107999984%2CGenbank:XP_016915564.1;Parent=rna-XM_017060075.2
NW_016019397.1	Gnomon	CDS	494476	494624	.	+	0	Name=XP_016915564.1;ID=cds-XP_016915564.1;Dbxref=GeneID:107999984%2CGenbank:XP_016915564.1;Parent=rna-XM_017060075.2
NW_016019397.1	Gnomon	CDS	494924	495169	.	+	0	Name=XP_016915564.1;ID=cds-XP_016915564.1;Dbxref=GeneID:107999984%2CGenbank:XP_016915564.1;Parent=rna-XM_017060075.2
NW_016019397.1	Gnomon	CDS	495293	495517	.	+	0	Name=XP_016915564.1;ID=cds-XP_016915564.1;Dbxref=GeneID:107999984%2CGenbank:XP_016915564.1;Parent=rna-XM_017060075.2
NW_016019397.1	Gnomon	CDS	495652	495853	.	+	0	Name=XP_016915564.1;ID=cds-XP_016915564.1;Dbxref=GeneID:107999984%2CGenbank:XP_016915564.1;Parent=rna-XM_017060075.2
NW_016019397.1	Gnomon	CDS	496029	496195	.	+	0	Name=XP_016915564.1;ID=cds-XP_016915564.1;Dbxref=GeneID:107999984%2CGenbank:XP_016915564.1;Parent=rna-XM_017060075.2
NW_016019397.1	Gnomon	CDS	496326	496738	.	+	0	Name=XP_016915564.1;ID=cds-XP_016915564.1;Dbxref=GeneID:107999984%2CGenbank:XP_016915564.1;Parent=rna-XM_017060075.2
NW_016019397.1	Gnomon	CDS	496806	497076	.	+	0	Name=XP_016915564.1;ID=cds-XP_016915564.1;Dbxref=GeneID:107999984%2CGenbank:XP_016915564.1;Parent=rna-XM_017060075.2
NW_016019397.1	Gnomon	CDS	497573	497835	.	+	0	Name=XP_016915564.1;ID=cds-XP_016915564.1;Dbxref=GeneID:107999984%2CGenbank:XP_016915564.1;Parent=rna-XM_017060075.2
NW_016019397.1	Gnomon	CDS	498056	498366	.	+	0	Name=XP_016915564.1;ID=cds-XP_016915564.1;Dbxref=GeneID:107999984%2CGenbank:XP_016915564.1;Parent=rna-XM_017060075.2
NW_016019397.1	Gnomon	CDS	498472	498587	.	+	0	Name=XP_016915564.1;ID=cds-XP_016915564.1;Dbxref=GeneID:107999984%2CGenbank:XP_016915564.1;Parent=rna-XM_017060075.2
NW_016019397.1	Gnomon	CDS	498681	498892	.	+	0	Name=XP_016915564.1;ID=cds-XP_016915564.1;Dbxref=GeneID:107999984%2CGenbank:XP_016915564.1;Parent=rna-XM_017060075.2
NW_016019397.1	Gnomon	CDS	498957	499160	.	+	0	Name=XP_016915564.1;ID=cds-XP_016915564.1;Dbxref=GeneID:107999984%2CGenbank:XP_016915564.1;Parent=rna-XM_017060075.2
NW_016019397.1	Gnomon	CDS	499258	499329	.	+	0	Name=XP_016915564.1;ID=cds-XP_016915564.1;Dbxref=GeneID:107999984%2CGenbank:XP_016915564.1;Parent=rna-XM_017060075.2
NW_016019397.1	Gnomon	CDS	499424	499639	.	+	0	Name=XP_016915564.1;ID=cds-XP_016915564.1;Dbxref=GeneID:107999984%2CGenbank:XP_016915564.1;Parent=rna-XM_017060075.2
NW_016019397.1	Gnomon	CDS	499701	499938	.	+	0	Name=XP_016915564.1;ID=cds-XP_016915564.1;Dbxref=GeneID:107999984%2CGenbank:XP_016915564.1;Parent=rna-XM_017060075.2
NW_016019397.1	Gnomon	CDS	500075	500267	.	+	0	Name=XP_016915564.1;ID=cds-XP_016915564.1;Dbxref=GeneID:107999984%2CGenbank:XP_016915564.1;Parent=rna-XM_017060075.2
NW_016019397.1	Gnomon	CDS	500346	500523	.	+	0	Name=XP_016915564.1;ID=cds-XP_016915564.1;Dbxref=GeneID:107999984%2CGenbank:XP_016915564.1;Parent=rna-XM_017060075.2
NW_016019397.1	Gnomon	CDS	500598	500726	.	+	0	Name=XP_016915564.1;ID=cds-XP_016915564.1;Dbxref=GeneID:107999984%2CGenbank:XP_016915564.1;Parent=rna-XM_017060075.2
NW_016019397.1	Gnomon	CDS	500806	501025	.	+	0	Name=XP_016915564.1;ID=cds-XP_016915564.1;Dbxref=GeneID:107999984%2CGenbank:XP_016915564.1;Parent=rna-XM_017060075.2
NW_016019397.1	Gnomon	CDS	501106	501267	.	+	0	Name=XP_016915564.1;ID=cds-XP_016915564.1;Dbxref=GeneID:107999984%2CGenbank:XP_016915564.1;Parent=rna-XM_017060075.2
NW_016019397.1	Gnomon	CDS	501375	501521	.	+	0	Name=XP_016915564.1;ID=cds-XP_016915564.1;Dbxref=GeneID:107999984%2CGenbank:XP_016915564.1;Parent=rna-XM_017060075.2
NW_016019397.1	Gnomon	CDS	501625	501786	.	+	0	Name=XP_016915564.1;ID=cds-XP_016915564.1;Dbxref=GeneID:107999984%2CGenbank:XP_016915564.1;Parent=rna-XM_017060075.2
NW_016019397.1	Gnomon	CDS	502068	502304	.	+	0	Name=XP_016915564.1;ID=cds-XP_016915564.1;Dbxref=GeneID:107999984%2CGenbank:XP_016915564.1;Parent=rna-XM_017060075.2
NW_016019397.1	Gnomon	CDS	502520	502741	.	+	0	Name=XP_016915564.1;ID=cds-XP_016915564.1;Dbxref=GeneID:107999984%2CGenbank:XP_016915564.1;Parent=rna-XM_017060075.2
NW_016019397.1	Gnomon	CDS	503923	504174	.	+	0	Name=XP_016915564.1;ID=cds-XP_016915564.1;Dbxref=GeneID:107999984%2CGenbank:XP_016915564.1;Parent=rna-XM_017060075.2
NW_016019397.1	Gnomon	CDS	504310	504436	.	+	0	Name=XP_016915564.1;ID=cds-XP_016915564.1;Dbxref=GeneID:107999984%2CGenbank:XP_016915564.1;Parent=rna-XM_017060075.2
NW_016019397.1	Gnomon	CDS	504570	504703	.	+	0	Name=XP_016915564.1;ID=cds-XP_016915564.1;Dbxref=GeneID:107999984%2CGenbank:XP_016915564.1;Parent=rna-XM_017060075.2
NW_016019397.1	Gnomon	CDS	504816	505053	.	+	0	Name=XP_016915564.1;ID=cds-XP_016915564.1;Dbxref=GeneID:107999984%2CGenbank:XP_016915564.1;Parent=rna-XM_017060075.2
NW_016019397.1	Gnomon	CDS	505250	505437	.	+	0	Name=XP_016915564.1;ID=cds-XP_016915564.1;Dbxref=GeneID:107999984%2CGenbank:XP_016915564.1;Parent=rna-XM_017060075.2
NW_016019397.1	Gnomon	CDS	505521	505690	.	+	0	Name=XP_016915564.1;ID=cds-XP_016915564.1;Dbxref=GeneID:107999984%2CGenbank:XP_016915564.1;Parent=rna-XM_017060075.2
NW_016019397.1	Gnomon	CDS	505792	506012	.	+	0	Name=XP_016915564.1;ID=cds-XP_016915564.1;Dbxref=GeneID:107999984%2CGenbank:XP_016915564.1;Parent=rna-XM_017060075.2
NW_016019397.1	Gnomon	CDS	506138	506414	.	+	0	Name=XP_016915564.1;ID=cds-XP_016915564.1;Dbxref=GeneID:107999984%2CGenbank:XP_016915564.1;Parent=rna-XM_017060075.2
NW_016019397.1	Gnomon	CDS	506625	506900	.	+	0	Name=XP_016915564.1;ID=cds-XP_016915564.1;Dbxref=GeneID:107999984%2CGenbank:XP_016915564.1;Parent=rna-XM_017060075.2
NW_016019397.1	Gnomon	CDS	507081	507486	.	+	0	Name=XP_016915564.1;ID=cds-XP_016915564.1;Dbxref=GeneID:107999984%2CGenbank:XP_016915564.1;Parent=rna-XM_017060075.2
NW_016019397.1	Gnomon	CDS	507629	507945	.	+	0	Name=XP_016915564.1;ID=cds-XP_016915564.1;Dbxref=GeneID:107999984%2CGenbank:XP_016915564.1;Parent=rna-XM_017060075.2
NW_016019397.1	Gnomon	CDS	508033	508165	.	+	0	Name=XP_016915564.1;ID=cds-XP_016915564.1;Dbxref=GeneID:107999984%2CGenbank:XP_016915564.1;Parent=rna-XM_017060075.2
NW_016019397.1	Gnomon	CDS	508243	508524	.	+	0	Name=XP_016915564.1;ID=cds-XP_016915564.1;Dbxref=GeneID:107999984%2CGenbank:XP_016915564.1;Parent=rna-XM_017060075.2
NW_016019397.1	Gnomon	CDS	508620	508826	.	+	0	Name=XP_016915564.1;ID=cds-XP_016915564.1;Dbxref=GeneID:107999984%2CGenbank:XP_016915564.1;Parent=rna-XM_017060075.2
NW_016019397.1	Gnomon	CDS	509081	509282	.	+	0	Name=XP_016915564.1;ID=cds-XP_016915564.1;Dbxref=GeneID:107999984%2CGenbank:XP_016915564.1;Parent=rna-XM_017060075.2
NW_016019397.1	Gnomon	CDS	509529	509660	.	+	0	Name=XP_016915564.1;ID=cds-XP_016915564.1;Dbxref=GeneID:107999984%2CGenbank:XP_016915564.1;Parent=rna-XM_017060075.2
NW_016019397.1	Gnomon	CDS	509875	510050	.	+	0	Name=XP_016915564.1;ID=cds-XP_016915564.1;Dbxref=GeneID:107999984%2CGenbank:XP_016915564.1;Parent=rna-XM_017060075.2
NW_016019397.1	Gnomon	CDS	510166	510276	.	+	0	Name=XP_016915564.1;ID=cds-XP_016915564.1;Dbxref=GeneID:107999984%2CGenbank:XP_016915564.1;Parent=rna-XM_017060075.2
NW_016019397.1	Gnomon	CDS	510348	510521	.	+	0	Name=XP_016915564.1;ID=cds-XP_016915564.1;Dbxref=GeneID:107999984%2CGenbank:XP_016915564.1;Parent=rna-XM_017060075.2
NW_016019397.1	Gnomon	CDS	510637	510785	.	+	0	Name=XP_016915564.1;ID=cds-XP_016915564.1;Dbxref=GeneID:107999984%2CGenbank:XP_016915564.1;Parent=rna-XM_017060075.2
NW_016019397.1	Gnomon	CDS	511066	511360	.	+	0	Name=XP_016915564.1;ID=cds-XP_016915564.1;Dbxref=GeneID:107999984%2CGenbank:XP_016915564.1;Parent=rna-XM_017060075.2
NW_016019397.1	Gnomon	mRNA	159208	162453	.	-	.	Name=XM_017060059.2;ID=rna-XM_017060059.2;Dbxref=GeneID:107999981%2CGenbank:XM_017060059.2;Parent=gene-LOC107999981
NW_016019397.1	Gnomon	mRNA	137128	150157	.	-	.	Name=XM_028667766.1;ID=rna-XM_028667766.1;Dbxref=GeneID:107999978%2CGenbank:XM_028667766.1;Parent=gene-LOC107999978
NW_016019397.1	Gnomon	mRNA	908047	909971	.	+	.	Name=XM_017060198.2;ID=rna-XM_017060198.2;Dbxref=GeneID:108000053%2CGenbank:XM_017060198.2;Parent=gene-LOC108000053
NW_016019397.1	Gnomon	CDS	405724	405912	.	+	0	Name=XP_016915565.1;ID=cds-XP_016915565.1;Dbxref=GeneID:107999985%2CGenbank:XP_016915565.1;Parent=rna-XM_017060076.2
NW_016019397.1	Gnomon	CDS	407240	407434	.	+	0	Name=XP_016915565.1;ID=cds-XP_016915565.1;Dbxref=GeneID:107999985%2CGenbank:XP_016915565.1;Parent=rna-XM_017060076.2
NW_016019397.1	Gnomon	CDS	407617	407871	.	+	0	Name=XP_016915565.1;ID=cds-XP_016915565.1;Dbxref=GeneID:107999985%2CGenbank:XP_016915565.1;Parent=rna-XM_017060076.2
NW_016019397.1	Gnomon	CDS	408399	408534	.	+	0	Name=XP_016915565.1;ID=cds-XP_016915565.1;Dbxref=GeneID:107999985%2CGenbank:XP_016915565.1;Parent=rna-XM_017060076.2
NW_016019397.1	Gnomon	CDS	408693	408806	.	+	0	Name=XP_016915565.1;ID=cds-XP_016915565.1;Dbxref=GeneID:107999985%2CGenbank:XP_016915565.1;Parent=rna-XM_017060076.2
NW_016019397.1	Gnomon	CDS	419465	419643	.	+	0	Name=XP_016915565.1;ID=cds-XP_016915565.1;Dbxref=GeneID:107999985%2CGenbank:XP_016915565.1;Parent=rna-XM_017060076.2
NW_016019397.1	Gnomon	CDS	419891	420110	.	+	0	Name=XP_016915565.1;ID=cds-XP_016915565.1;Dbxref=GeneID:107999985%2CGenbank:XP_016915565.1;Parent=rna-XM_017060076.2
NW_016019397.1	Gnomon	CDS	421541	421655	.	+	0	Name=XP_016915565.1;ID=cds-XP_016915565.1;Dbxref=GeneID:107999985%2CGenbank:XP_016915565.1;Parent=rna-XM_017060076.2
NW_016019397.1	Gnomon	CDS	444564	444644	.	+	0	Name=XP_016915565.1;ID=cds-XP_016915565.1;Dbxref=GeneID:107999985%2CGenbank:XP_016915565.1;Parent=rna-XM_017060076.2
NW_016019397.1	Gnomon	CDS	445198	445240	.	+	0	Name=XP_016915565.1;ID=cds-XP_016915565.1;Dbxref=GeneID:107999985%2CGenbank:XP_016915565.1;Parent=rna-XM_017060076.2
NW_016019397.1	Gnomon	exon	22142	22359	.	+	.	ID=exon-XM_017060066.2-2;Dbxref=GeneID:107999982%2CGenbank:XM_017060066.2;Parent=rna-XM_017060066.2
NW_016019397.1	Gnomon	exon	24056	24290	.	+	.	ID=exon-XM_017060066.2-3;Dbxref=GeneID:107999982%2CGenbank:XM_017060066.2;Parent=rna-XM_017060066.2
NW_016019397.1	Gnomon	exon	18138	19239	.	+	.	ID=exon-XM_017060066.2-1;Dbxref=GeneID:107999982%2CGenbank:XM_017060066.2;Parent=rna-XM_017060066.2
NW_016019397.1	Gnomon	exon	29737	29808	.	+	.	ID=exon-XM_017060066.2-6;Dbxref=GeneID:107999982%2CGenbank:XM_017060066.2;Parent=rna-XM_017060066.2
NW_016019397.1	Gnomon	exon	30395	30589	.	+	.	ID=exon-XM_017060066.2-7;Dbxref=GeneID:107999982%2CGenbank:XM_017060066.2;Parent=rna-XM_017060066.2
NW_016019397.1	Gnomon	exon	27982	28088	.	+	.	ID=exon-XM_017060066.2-4;Dbxref=GeneID:107999982%2CGenbank:XM_017060066.2;Parent=rna-XM_017060066.2
NW_016019397.1	Gnomon	exon	29531	29647	.	+	.	ID=exon-XM_017060066.2-5;Dbxref=GeneID:107999982%2CGenbank:XM_017060066.2;Parent=rna-XM_017060066.2
NW_016019397.1	Gnomon	exon	31363	31538	.	+	.	ID=exon-XM_017060066.2-8;Dbxref=GeneID:107999982%2CGenbank:XM_017060066.2;Parent=rna-XM_017060066.2
NW_016019397.1	Gnomon	exon	31670	31743	.	+	.	ID=exon-XM_017060066.2-9;Dbxref=GeneID:107999982%2CGenbank:XM_017060066.2;Parent=rna-XM_017060066.2
NW_016019397.1	Gnomon	exon	636376	636527	.	-	.	ID=exon-XR_001766448.2-1;Dbxref=GeneID:108000045%2CGenbank:XR_001766448.2;Parent=rna-XR_001766448.2
NW_016019397.1	Gnomon	exon	635461	636320	.	-	.	ID=exon-XR_001766448.2-2;Dbxref=GeneID:108000045%2CGenbank:XR_001766448.2;Parent=rna-XR_001766448.2
NW_016019397.1	Gnomon	mRNA	689915	720766	.	-	.	Name=XM_028667765.1;ID=rna-XM_028667765.1;Dbxref=GeneID:107999938%2CGenbank:XM_028667765.1;Note=The sequence of the model RefSeq transcript was modified relative to this genomic sequence to represent the inferred CDS: added 405 bases not found in genome assembly;Parent=gene-LOC107999938
NW_016019397.1	Gnomon	CDS	405724	405912	.	+	0	Name=XP_016915566.1;ID=cds-XP_016915566.1;Dbxref=GeneID:107999985%2CGenbank:XP_016915566.1;Parent=rna-XM_017060077.2
NW_016019397.1	Gnomon	CDS	407240	407434	.	+	0	Name=XP_016915566.1;ID=cds-XP_016915566.1;Dbxref=GeneID:107999985%2CGenbank:XP_016915566.1;Parent=rna-XM_017060077.2
NW_016019397.1	Gnomon	CDS	407617	407871	.	+	0	Name=XP_016915566.1;ID=cds-XP_016915566.1;Dbxref=GeneID:107999985%2CGenbank:XP_016915566.1;Parent=rna-XM_017060077.2
NW_016019397.1	Gnomon	CDS	408399	408534	.	+	0	Name=XP_016915566.1;ID=cds-XP_016915566.1;Dbxref=GeneID:107999985%2CGenbank:XP_016915566.1;Parent=rna-XM_017060077.2
NW_016019397.1	Gnomon	CDS	408693	408806	.	+	0	Name=XP_016915566.1;ID=cds-XP_016915566.1;Dbxref=GeneID:107999985%2CGenbank:XP_016915566.1;Parent=rna-XM_017060077.2
NW_016019397.1	Gnomon	CDS	419465	419643	.	+	0	Name=XP_016915566.1;ID=cds-XP_016915566.1;Dbxref=GeneID:107999985%2CGenbank:XP_016915566.1;Parent=rna-XM_017060077.2
NW_016019397.1	Gnomon	CDS	419891	420110	.	+	0	Name=XP_016915566.1;ID=cds-XP_016915566.1;Dbxref=GeneID:107999985%2CGenbank:XP_016915566.1;Parent=rna-XM_017060077.2
NW_016019397.1	Gnomon	CDS	421541	421655	.	+	0	Name=XP_016915566.1;ID=cds-XP_016915566.1;Dbxref=GeneID:107999985%2CGenbank:XP_016915566.1;Parent=rna-XM_017060077.2
NW_016019397.1	Gnomon	CDS	422008	422032	.	+	0	Name=XP_016915566.1;ID=cds-XP_016915566.1;Dbxref=GeneID:107999985%2CGenbank:XP_016915566.1;Parent=rna-XM_017060077.2
NW_016019397.1	Gnomon	exon	211524	211600	.	-	.	ID=exon-XM_017060185.2-2;Dbxref=GeneID:108000044%2CGenbank:XM_017060185.2;Note=The sequence of the model RefSeq transcript was modified relative to this genomic sequence to represent the inferred CDS: added 1418 bases not found in genome assembly;Parent=rna-XM_017060185.2
NW_016019397.1	Gnomon	exon	204163	204217	.	-	.	ID=exon-XM_017060185.2-3;Dbxref=GeneID:108000044%2CGenbank:XM_017060185.2;Note=The sequence of the model RefSeq transcript was modified relative to this genomic sequence to represent the inferred CDS: added 1418 bases not found in genome assembly;Parent=rna-XM_017060185.2
NW_016019397.1	Gnomon	exon	203947	204095	.	-	.	ID=exon-XM_017060185.2-4;Dbxref=GeneID:108000044%2CGenbank:XM_017060185.2;Note=The sequence of the model RefSeq transcript was modified relative to this genomic sequence to represent the inferred CDS: added 1418 bases not found in genome assembly;Parent=rna-XM_017060185.2
NW_016019397.1	Gnomon	exon	203549	203641	.	-	.	ID=exon-XM_017060185.2-5;Dbxref=GeneID:108000044%2CGenbank:XM_017060185.2;Note=The sequence of the model RefSeq transcript was modified relative to this genomic sequence to represent the inferred CDS: added 1418 bases not found in genome assembly;Parent=rna-XM_017060185.2
NW_016019397.1	Gnomon	exon	224739	225356	.	-	.	ID=exon-XM_017060185.2-1;Dbxref=GeneID:108000044%2CGenbank:XM_017060185.2;Note=The sequence of the model RefSeq transcript was modified relative to this genomic sequence to represent the inferred CDS: added 1418 bases not found in genome assembly;Parent=rna-XM_017060185.2
NW_016019397.1	Gnomon	exon	202004	203425	.	-	.	ID=exon-XM_017060185.2-6;Dbxref=GeneID:108000044%2CGenbank:XM_017060185.2;Note=The sequence of the model RefSeq transcript was modified relative to this genomic sequence to represent the inferred CDS: added 1418 bases not found in genome assembly;Parent=rna-XM_017060185.2
NW_016019397.1	Gnomon	mRNA	907507	909971	.	+	.	Name=XM_017060199.2;ID=rna-XM_017060199.2;Dbxref=GeneID:108000053%2CGenbank:XM_017060199.2;Parent=gene-LOC108000053
NW_016019397.1	Gnomon	mRNA	137128	141310	.	-	.	Name=XM_017060053.2;ID=rna-XM_017060053.2;Dbxref=GeneID:107999978%2CGenbank:XM_017060053.2;Parent=gene-LOC107999978
NW_016019397.1	Gnomon	CDS	762649	762797	.	+	0	Name=XP_016915660.1;ID=cds-XP_016915660.1;Dbxref=GeneID:108000037%2CGenbank:XP_016915660.1;Parent=rna-XM_017060171.2
NW_016019397.1	Gnomon	CDS	763036	763168	.	+	0	Name=XP_016915660.1;ID=cds-XP_016915660.1;Dbxref=GeneID:108000037%2CGenbank:XP_016915660.1;Parent=rna-XM_017060171.2
NW_016019397.1	Gnomon	CDS	763283	763456	.	+	0	Name=XP_016915660.1;ID=cds-XP_016915660.1;Dbxref=GeneID:108000037%2CGenbank:XP_016915660.1;Parent=rna-XM_017060171.2
NW_016019397.1	Gnomon	CDS	763620	763925	.	+	0	Name=XP_016915660.1;ID=cds-XP_016915660.1;Dbxref=GeneID:108000037%2CGenbank:XP_016915660.1;Parent=rna-XM_017060171.2
NW_016019397.1	Gnomon	CDS	764001	764659	.	+	0	Name=XP_016915660.1;ID=cds-XP_016915660.1;Dbxref=GeneID:108000037%2CGenbank:XP_016915660.1;Parent=rna-XM_017060171.2
NW_016019397.1	Gnomon	CDS	764767	765134	.	+	0	Name=XP_016915660.1;ID=cds-XP_016915660.1;Dbxref=GeneID:108000037%2CGenbank:XP_016915660.1;Parent=rna-XM_017060171.2
NW_016019397.1	Gnomon	CDS	765232	765654	.	+	0	Name=XP_016915660.1;ID=cds-XP_016915660.1;Dbxref=GeneID:108000037%2CGenbank:XP_016915660.1;Parent=rna-XM_017060171.2
NW_016019397.1	Gnomon	CDS	765757	765900	.	+	0	Name=XP_016915660.1;ID=cds-XP_016915660.1;Dbxref=GeneID:108000037%2CGenbank:XP_016915660.1;Parent=rna-XM_017060171.2
NW_016019397.1	Gnomon	CDS	765991	766134	.	+	0	Name=XP_016915660.1;ID=cds-XP_016915660.1;Dbxref=GeneID:108000037%2CGenbank:XP_016915660.1;Parent=rna-XM_017060171.2
NW_016019397.1	Gnomon	CDS	766380	766552	.	+	0	Name=XP_016915660.1;ID=cds-XP_016915660.1;Dbxref=GeneID:108000037%2CGenbank:XP_016915660.1;Parent=rna-XM_017060171.2
NW_016019397.1	Gnomon	CDS	766658	766852	.	+	0	Name=XP_016915660.1;ID=cds-XP_016915660.1;Dbxref=GeneID:108000037%2CGenbank:XP_016915660.1;Parent=rna-XM_017060171.2
NW_016019397.1	Gnomon	CDS	767011	767274	.	+	0	Name=XP_016915660.1;ID=cds-XP_016915660.1;Dbxref=GeneID:108000037%2CGenbank:XP_016915660.1;Parent=rna-XM_017060171.2
NW_016019397.1	Gnomon	CDS	767358	767604	.	+	0	Name=XP_016915660.1;ID=cds-XP_016915660.1;Dbxref=GeneID:108000037%2CGenbank:XP_016915660.1;Parent=rna-XM_017060171.2
NW_016019397.1	Gnomon	CDS	767860	768227	.	+	0	Name=XP_016915660.1;ID=cds-XP_016915660.1;Dbxref=GeneID:108000037%2CGenbank:XP_016915660.1;Parent=rna-XM_017060171.2
NW_016019397.1	Gnomon	CDS	768303	768461	.	+	0	Name=XP_016915660.1;ID=cds-XP_016915660.1;Dbxref=GeneID:108000037%2CGenbank:XP_016915660.1;Parent=rna-XM_017060171.2
NW_016019397.1	Gnomon	CDS	768544	768813	.	+	0	Name=XP_016915660.1;ID=cds-XP_016915660.1;Dbxref=GeneID:108000037%2CGenbank:XP_016915660.1;Parent=rna-XM_017060171.2
NW_016019397.1	Gnomon	CDS	768948	769211	.	+	0	Name=XP_016915660.1;ID=cds-XP_016915660.1;Dbxref=GeneID:108000037%2CGenbank:XP_016915660.1;Parent=rna-XM_017060171.2
NW_016019397.1	Gnomon	CDS	769490	769642	.	+	0	Name=XP_016915660.1;ID=cds-XP_016915660.1;Dbxref=GeneID:108000037%2CGenbank:XP_016915660.1;Parent=rna-XM_017060171.2
NW_016019397.1	Gnomon	exon	926807	927079	.	+	.	ID=exon-XM_017060082.2-10;Dbxref=GeneID:107999987%2CGenbank:XM_017060082.2;Parent=rna-XM_017060082.2
NW_016019397.1	Gnomon	exon	927740	927933	.	+	.	ID=exon-XM_017060082.2-11;Dbxref=GeneID:107999987%2CGenbank:XM_017060082.2;Parent=rna-XM_017060082.2
NW_016019397.1	Gnomon	exon	928099	929496	.	+	.	ID=exon-XM_017060082.2-12;Dbxref=GeneID:107999987%2CGenbank:XM_017060082.2;Parent=rna-XM_017060082.2
NW_016019397.1	Gnomon	CDS	405724	405912	.	+	0	Name=XP_016915567.1;ID=cds-XP_016915567.1;Dbxref=GeneID:107999985%2CGenbank:XP_016915567.1;Parent=rna-XM_017060078.2
NW_016019397.1	Gnomon	CDS	407240	407434	.	+	0	Name=XP_016915567.1;ID=cds-XP_016915567.1;Dbxref=GeneID:107999985%2CGenbank:XP_016915567.1;Parent=rna-XM_017060078.2
NW_016019397.1	Gnomon	CDS	407617	407871	.	+	0	Name=XP_016915567.1;ID=cds-XP_016915567.1;Dbxref=GeneID:107999985%2CGenbank:XP_016915567.1;Parent=rna-XM_017060078.2
NW_016019397.1	Gnomon	CDS	408399	408534	.	+	0	Name=XP_016915567.1;ID=cds-XP_016915567.1;Dbxref=GeneID:107999985%2CGenbank:XP_016915567.1;Parent=rna-XM_017060078.2
NW_016019397.1	Gnomon	CDS	408693	408806	.	+	0	Name=XP_016915567.1;ID=cds-XP_016915567.1;Dbxref=GeneID:107999985%2CGenbank:XP_016915567.1;Parent=rna-XM_017060078.2
NW_016019397.1	Gnomon	CDS	419465	419643	.	+	0	Name=XP_016915567.1;ID=cds-XP_016915567.1;Dbxref=GeneID:107999985%2CGenbank:XP_016915567.1;Parent=rna-XM_017060078.2
NW_016019397.1	Gnomon	CDS	419891	420110	.	+	0	Name=XP_016915567.1;ID=cds-XP_016915567.1;Dbxref=GeneID:107999985%2CGenbank:XP_016915567.1;Parent=rna-XM_017060078.2
NW_016019397.1	Gnomon	CDS	421541	421655	.	+	0	Name=XP_016915567.1;ID=cds-XP_016915567.1;Dbxref=GeneID:107999985%2CGenbank:XP_016915567.1;Parent=rna-XM_017060078.2
NW_016019397.1	Gnomon	CDS	422857	422857	.	+	0	Name=XP_016915567.1;ID=cds-XP_016915567.1;Dbxref=GeneID:107999985%2CGenbank:XP_016915567.1;Parent=rna-XM_017060078.2
NW_016019397.1	Gnomon	exon	321788	321881	.	+	.	ID=exon-XM_028667738.1-11;Dbxref=GeneID:107999933%2CGenbank:XM_028667738.1;Parent=rna-XM_028667738.1
NW_016019397.1	Gnomon	exon	321971	322102	.	+	.	ID=exon-XM_028667738.1-12;Dbxref=GeneID:107999933%2CGenbank:XM_028667738.1;Parent=rna-XM_028667738.1
NW_016019397.1	Gnomon	exon	320901	321413	.	+	.	ID=exon-XM_028667738.1-10;Dbxref=GeneID:107999933%2CGenbank:XM_028667738.1;Parent=rna-XM_028667738.1
NW_016019397.1	Gnomon	mRNA	159208	162453	.	-	.	Name=XM_028667768.1;ID=rna-XM_028667768.1;Dbxref=GeneID:107999981%2CGenbank:XM_028667768.1;Parent=gene-LOC107999981
NW_016019397.1	Gnomon	exon	392559	392663	.	-	.	ID=exon-XM_028667749.1-4;Dbxref=GeneID:107999995%2CGenbank:XM_028667749.1;Parent=rna-XM_028667749.1
NW_016019397.1	Gnomon	exon	379594	379670	.	-	.	ID=exon-XM_028667749.1-5;Dbxref=GeneID:107999995%2CGenbank:XM_028667749.1;Parent=rna-XM_028667749.1
NW_016019397.1	Gnomon	exon	398478	398685	.	-	.	ID=exon-XM_028667749.1-2;Dbxref=GeneID:107999995%2CGenbank:XM_028667749.1;Parent=rna-XM_028667749.1
NW_016019397.1	Gnomon	exon	393377	393481	.	-	.	ID=exon-XM_028667749.1-3;Dbxref=GeneID:107999995%2CGenbank:XM_028667749.1;Parent=rna-XM_028667749.1
NW_016019397.1	Gnomon	exon	399680	399769	.	-	.	ID=exon-XM_028667749.1-1;Dbxref=GeneID:107999995%2CGenbank:XM_028667749.1;Parent=rna-XM_028667749.1
NW_016019397.1	Gnomon	exon	378404	378594	.	-	.	ID=exon-XM_028667749.1-8;Dbxref=GeneID:107999995%2CGenbank:XM_028667749.1;Parent=rna-XM_028667749.1
NW_016019397.1	Gnomon	exon	378080	378322	.	-	.	ID=exon-XM_028667749.1-9;Dbxref=GeneID:107999995%2CGenbank:XM_028667749.1;Parent=rna-XM_028667749.1
NW_016019397.1	Gnomon	exon	379095	379470	.	-	.	ID=exon-XM_028667749.1-6;Dbxref=GeneID:107999995%2CGenbank:XM_028667749.1;Parent=rna-XM_028667749.1
NW_016019397.1	Gnomon	exon	378720	378955	.	-	.	ID=exon-XM_028667749.1-7;Dbxref=GeneID:107999995%2CGenbank:XM_028667749.1;Parent=rna-XM_028667749.1
NW_016019397.1	Gnomon	mRNA	137128	164191	.	-	.	Name=XM_017060054.2;ID=rna-XM_017060054.2;Dbxref=GeneID:107999978%2CGenbank:XM_017060054.2;Parent=gene-LOC107999978
NW_016019397.1	Gnomon	CDS	559816	559822	.	-	0	Name=XP_028523529.1;ID=cds-XP_028523529.1;Dbxref=GeneID:107999999%2CGenbank:XP_028523529.1;Parent=rna-XM_028667728.1
NW_016019397.1	Gnomon	CDS	559080	559230	.	-	0	Name=XP_028523529.1;ID=cds-XP_028523529.1;Dbxref=GeneID:107999999%2CGenbank:XP_028523529.1;Parent=rna-XM_028667728.1
NW_016019397.1	Gnomon	CDS	558870	558972	.	-	0	Name=XP_028523529.1;ID=cds-XP_028523529.1;Dbxref=GeneID:107999999%2CGenbank:XP_028523529.1;Parent=rna-XM_028667728.1
NW_016019397.1	Gnomon	CDS	558355	558502	.	-	0	Name=XP_028523529.1;ID=cds-XP_028523529.1;Dbxref=GeneID:107999999%2CGenbank:XP_028523529.1;Parent=rna-XM_028667728.1
NW_016019397.1	Gnomon	CDS	557308	557432	.	-	0	Name=XP_028523529.1;ID=cds-XP_028523529.1;Dbxref=GeneID:107999999%2CGenbank:XP_028523529.1;Parent=rna-XM_028667728.1
NW_016019397.1	Gnomon	CDS	557072	557221	.	-	0	Name=XP_028523529.1;ID=cds-XP_028523529.1;Dbxref=GeneID:107999999%2CGenbank:XP_028523529.1;Parent=rna-XM_028667728.1
NW_016019397.1	Gnomon	exon	887461	887588	.	-	.	ID=exon-XM_017060122.2-10;Dbxref=GeneID:108000007%2CGenbank:XM_017060122.2;Parent=rna-XM_017060122.2
NW_016019397.1	Gnomon	exon	886248	887327	.	-	.	ID=exon-XM_017060122.2-11;Dbxref=GeneID:108000007%2CGenbank:XM_017060122.2;Parent=rna-XM_017060122.2
NW_016019397.1	Gnomon	CDS	762649	762797	.	+	0	Name=XP_016915661.1;ID=cds-XP_016915661.1;Dbxref=GeneID:108000037%2CGenbank:XP_016915661.1;Parent=rna-XM_017060172.2
NW_016019397.1	Gnomon	CDS	763036	763168	.	+	0	Name=XP_016915661.1;ID=cds-XP_016915661.1;Dbxref=GeneID:108000037%2CGenbank:XP_016915661.1;Parent=rna-XM_017060172.2
NW_016019397.1	Gnomon	CDS	763283	763456	.	+	0	Name=XP_016915661.1;ID=cds-XP_016915661.1;Dbxref=GeneID:108000037%2CGenbank:XP_016915661.1;Parent=rna-XM_017060172.2
NW_016019397.1	Gnomon	CDS	763620	763925	.	+	0	Name=XP_016915661.1;ID=cds-XP_016915661.1;Dbxref=GeneID:108000037%2CGenbank:XP_016915661.1;Parent=rna-XM_017060172.2
NW_016019397.1	Gnomon	CDS	764001	764659	.	+	0	Name=XP_016915661.1;ID=cds-XP_016915661.1;Dbxref=GeneID:108000037%2CGenbank:XP_016915661.1;Parent=rna-XM_017060172.2
NW_016019397.1	Gnomon	CDS	764767	765134	.	+	0	Name=XP_016915661.1;ID=cds-XP_016915661.1;Dbxref=GeneID:108000037%2CGenbank:XP_016915661.1;Parent=rna-XM_017060172.2
NW_016019397.1	Gnomon	CDS	765232	765654	.	+	0	Name=XP_016915661.1;ID=cds-XP_016915661.1;Dbxref=GeneID:108000037%2CGenbank:XP_016915661.1;Parent=rna-XM_017060172.2
NW_016019397.1	Gnomon	CDS	765757	765900	.	+	0	Name=XP_016915661.1;ID=cds-XP_016915661.1;Dbxref=GeneID:108000037%2CGenbank:XP_016915661.1;Parent=rna-XM_017060172.2
NW_016019397.1	Gnomon	CDS	765991	766134	.	+	0	Name=XP_016915661.1;ID=cds-XP_016915661.1;Dbxref=GeneID:108000037%2CGenbank:XP_016915661.1;Parent=rna-XM_017060172.2
NW_016019397.1	Gnomon	CDS	766380	766552	.	+	0	Name=XP_016915661.1;ID=cds-XP_016915661.1;Dbxref=GeneID:108000037%2CGenbank:XP_016915661.1;Parent=rna-XM_017060172.2
NW_016019397.1	Gnomon	CDS	766658	766852	.	+	0	Name=XP_016915661.1;ID=cds-XP_016915661.1;Dbxref=GeneID:108000037%2CGenbank:XP_016915661.1;Parent=rna-XM_017060172.2
NW_016019397.1	Gnomon	CDS	767011	767274	.	+	0	Name=XP_016915661.1;ID=cds-XP_016915661.1;Dbxref=GeneID:108000037%2CGenbank:XP_016915661.1;Parent=rna-XM_017060172.2
NW_016019397.1	Gnomon	CDS	767358	767604	.	+	0	Name=XP_016915661.1;ID=cds-XP_016915661.1;Dbxref=GeneID:108000037%2CGenbank:XP_016915661.1;Parent=rna-XM_017060172.2
NW_016019397.1	Gnomon	CDS	767860	768227	.	+	0	Name=XP_016915661.1;ID=cds-XP_016915661.1;Dbxref=GeneID:108000037%2CGenbank:XP_016915661.1;Parent=rna-XM_017060172.2
NW_016019397.1	Gnomon	CDS	768303	768461	.	+	0	Name=XP_016915661.1;ID=cds-XP_016915661.1;Dbxref=GeneID:108000037%2CGenbank:XP_016915661.1;Parent=rna-XM_017060172.2
NW_016019397.1	Gnomon	CDS	768544	768813	.	+	0	Name=XP_016915661.1;ID=cds-XP_016915661.1;Dbxref=GeneID:108000037%2CGenbank:XP_016915661.1;Parent=rna-XM_017060172.2
NW_016019397.1	Gnomon	CDS	768948	769211	.	+	0	Name=XP_016915661.1;ID=cds-XP_016915661.1;Dbxref=GeneID:108000037%2CGenbank:XP_016915661.1;Parent=rna-XM_017060172.2
NW_016019397.1	Gnomon	CDS	769523	769642	.	+	0	Name=XP_016915661.1;ID=cds-XP_016915661.1;Dbxref=GeneID:108000037%2CGenbank:XP_016915661.1;Parent=rna-XM_017060172.2
NW_016019397.1	Gnomon	CDS	405724	405912	.	+	0	Name=XP_016915568.1;ID=cds-XP_016915568.1;Dbxref=GeneID:107999985%2CGenbank:XP_016915568.1;Parent=rna-XM_017060079.2
NW_016019397.1	Gnomon	CDS	407240	407434	.	+	0	Name=XP_016915568.1;ID=cds-XP_016915568.1;Dbxref=GeneID:107999985%2CGenbank:XP_016915568.1;Parent=rna-XM_017060079.2
NW_016019397.1	Gnomon	CDS	407617	407871	.	+	0	Name=XP_016915568.1;ID=cds-XP_016915568.1;Dbxref=GeneID:107999985%2CGenbank:XP_016915568.1;Parent=rna-XM_017060079.2
NW_016019397.1	Gnomon	CDS	408399	408534	.	+	0	Name=XP_016915568.1;ID=cds-XP_016915568.1;Dbxref=GeneID:107999985%2CGenbank:XP_016915568.1;Parent=rna-XM_017060079.2
NW_016019397.1	Gnomon	CDS	408693	408806	.	+	0	Name=XP_016915568.1;ID=cds-XP_016915568.1;Dbxref=GeneID:107999985%2CGenbank:XP_016915568.1;Parent=rna-XM_017060079.2
NW_016019397.1	Gnomon	CDS	411156	411631	.	+	0	Name=XP_016915568.1;ID=cds-XP_016915568.1;Dbxref=GeneID:107999985%2CGenbank:XP_016915568.1;Parent=rna-XM_017060079.2
NW_016019397.1	Gnomon	exon	445198	445381	.	+	.	ID=exon-XM_017060076.2-10;Dbxref=GeneID:107999985%2CGenbank:XM_017060076.2;Parent=rna-XM_017060076.2
NW_016019397.1	Gnomon	exon	32386	32607	.	+	.	ID=exon-XM_028667757.1-12;Dbxref=GeneID:107999982%2CGenbank:XM_028667757.1;Parent=rna-XM_028667757.1
NW_016019397.1	Gnomon	exon	32707	32976	.	+	.	ID=exon-XM_028667757.1-13;Dbxref=GeneID:107999982%2CGenbank:XM_028667757.1;Parent=rna-XM_028667757.1
NW_016019397.1	Gnomon	exon	31670	31743	.	+	.	ID=exon-XM_028667757.1-10;Dbxref=GeneID:107999982%2CGenbank:XM_028667757.1;Parent=rna-XM_028667757.1
NW_016019397.1	Gnomon	exon	32150	32279	.	+	.	ID=exon-XM_028667757.1-11;Dbxref=GeneID:107999982%2CGenbank:XM_028667757.1;Parent=rna-XM_028667757.1
NW_016019397.1	Gnomon	exon	35524	36160	.	+	.	ID=exon-XM_028667757.1-16;Dbxref=GeneID:107999982%2CGenbank:XM_028667757.1;Parent=rna-XM_028667757.1
NW_016019397.1	Gnomon	exon	36439	41628	.	+	.	ID=exon-XM_028667757.1-17;Dbxref=GeneID:107999982%2CGenbank:XM_028667757.1;Parent=rna-XM_028667757.1
NW_016019397.1	Gnomon	exon	33483	33539	.	+	.	ID=exon-XM_028667757.1-14;Dbxref=GeneID:107999982%2CGenbank:XM_028667757.1;Parent=rna-XM_028667757.1
NW_016019397.1	Gnomon	exon	34948	35291	.	+	.	ID=exon-XM_028667757.1-15;Dbxref=GeneID:107999982%2CGenbank:XM_028667757.1;Parent=rna-XM_028667757.1
NW_016019397.1	Gnomon	CDS	560197	560218	.	-	0	Name=XP_028523528.1;ID=cds-XP_028523528.1;Dbxref=GeneID:107999999%2CGenbank:XP_028523528.1;Parent=rna-XM_028667727.1
NW_016019397.1	Gnomon	CDS	559080	559230	.	-	0	Name=XP_028523528.1;ID=cds-XP_028523528.1;Dbxref=GeneID:107999999%2CGenbank:XP_028523528.1;Parent=rna-XM_028667727.1
NW_016019397.1	Gnomon	CDS	558870	558972	.	-	0	Name=XP_028523528.1;ID=cds-XP_028523528.1;Dbxref=GeneID:107999999%2CGenbank:XP_028523528.1;Parent=rna-XM_028667727.1
NW_016019397.1	Gnomon	CDS	558355	558502	.	-	0	Name=XP_028523528.1;ID=cds-XP_028523528.1;Dbxref=GeneID:107999999%2CGenbank:XP_028523528.1;Parent=rna-XM_028667727.1
NW_016019397.1	Gnomon	CDS	557308	557432	.	-	0	Name=XP_028523528.1;ID=cds-XP_028523528.1;Dbxref=GeneID:107999999%2CGenbank:XP_028523528.1;Parent=rna-XM_028667727.1
NW_016019397.1	Gnomon	CDS	557072	557221	.	-	0	Name=XP_028523528.1;ID=cds-XP_028523528.1;Dbxref=GeneID:107999999%2CGenbank:XP_028523528.1;Parent=rna-XM_028667727.1
NW_016019397.1	Gnomon	exon	542751	543190	.	+	.	ID=exon-XM_017060043.2-1;Dbxref=GeneID:107999968%2CGenbank:XM_017060043.2;Parent=rna-XM_017060043.2
NW_016019397.1	Gnomon	exon	543410	543982	.	+	.	ID=exon-XM_017060043.2-2;Dbxref=GeneID:107999968%2CGenbank:XM_017060043.2;Parent=rna-XM_017060043.2
NW_016019397.1	Gnomon	exon	749882	750264	.	-	.	ID=exon-XM_017060019.2-1;Dbxref=GeneID:107999948%2CGenbank:XM_017060019.2;Parent=rna-XM_017060019.2
NW_016019397.1	Gnomon	exon	749282	749394	.	-	.	ID=exon-XM_017060019.2-2;Dbxref=GeneID:107999948%2CGenbank:XM_017060019.2;Parent=rna-XM_017060019.2
NW_016019397.1	Gnomon	exon	748872	749129	.	-	.	ID=exon-XM_017060019.2-3;Dbxref=GeneID:107999948%2CGenbank:XM_017060019.2;Parent=rna-XM_017060019.2
NW_016019397.1	Gnomon	exon	747524	747769	.	-	.	ID=exon-XM_017060019.2-8;Dbxref=GeneID:107999948%2CGenbank:XM_017060019.2;Parent=rna-XM_017060019.2
NW_016019397.1	Gnomon	exon	746964	747464	.	-	.	ID=exon-XM_017060019.2-9;Dbxref=GeneID:107999948%2CGenbank:XM_017060019.2;Parent=rna-XM_017060019.2
NW_016019397.1	Gnomon	exon	748656	748785	.	-	.	ID=exon-XM_017060019.2-4;Dbxref=GeneID:107999948%2CGenbank:XM_017060019.2;Parent=rna-XM_017060019.2
NW_016019397.1	Gnomon	exon	748496	748593	.	-	.	ID=exon-XM_017060019.2-5;Dbxref=GeneID:107999948%2CGenbank:XM_017060019.2;Parent=rna-XM_017060019.2
NW_016019397.1	Gnomon	exon	748136	748392	.	-	.	ID=exon-XM_017060019.2-6;Dbxref=GeneID:107999948%2CGenbank:XM_017060019.2;Parent=rna-XM_017060019.2
NW_016019397.1	Gnomon	exon	747850	747981	.	-	.	ID=exon-XM_017060019.2-7;Dbxref=GeneID:107999948%2CGenbank:XM_017060019.2;Parent=rna-XM_017060019.2
NW_016019397.1	Gnomon	CDS	301047	301141	.	+	0	Name=XP_016915676.1;ID=cds-XP_016915676.1;Dbxref=GeneID:108000047%2CGenbank:XP_016915676.1;Parent=rna-XM_017060187.2
NW_016019397.1	Gnomon	CDS	301488	301872	.	+	0	Name=XP_016915676.1;ID=cds-XP_016915676.1;Dbxref=GeneID:108000047%2CGenbank:XP_016915676.1;Parent=rna-XM_017060187.2
NW_016019397.1	Gnomon	CDS	301933	302488	.	+	0	Name=XP_016915676.1;ID=cds-XP_016915676.1;Dbxref=GeneID:108000047%2CGenbank:XP_016915676.1;Parent=rna-XM_017060187.2
NW_016019397.1	Gnomon	CDS	302556	302620	.	+	0	Name=XP_016915676.1;ID=cds-XP_016915676.1;Dbxref=GeneID:108000047%2CGenbank:XP_016915676.1;Parent=rna-XM_017060187.2
NW_016019397.1	Gnomon	exon	849462	849604	.	+	.	ID=exon-XM_017060037.2-2;Dbxref=GeneID:107999963%2CGenbank:XM_017060037.2;Parent=rna-XM_017060037.2
NW_016019397.1	Gnomon	exon	850143	850515	.	+	.	ID=exon-XM_017060037.2-3;Dbxref=GeneID:107999963%2CGenbank:XM_017060037.2;Parent=rna-XM_017060037.2
NW_016019397.1	Gnomon	exon	849060	849365	.	+	.	ID=exon-XM_017060037.2-1;Dbxref=GeneID:107999963%2CGenbank:XM_017060037.2;Parent=rna-XM_017060037.2
NW_016019397.1	Gnomon	exon	850650	850748	.	+	.	ID=exon-XM_017060037.2-4;Dbxref=GeneID:107999963%2CGenbank:XM_017060037.2;Parent=rna-XM_017060037.2
NW_016019397.1	Gnomon	exon	850869	851445	.	+	.	ID=exon-XM_017060037.2-5;Dbxref=GeneID:107999963%2CGenbank:XM_017060037.2;Parent=rna-XM_017060037.2
NW_016019397.1	Gnomon	exon	925706	925948	.	+	.	ID=exon-XM_017060085.2-9;Dbxref=GeneID:107999987%2CGenbank:XM_017060085.2;Parent=rna-XM_017060085.2
NW_016019397.1	Gnomon	exon	925308	925361	.	+	.	ID=exon-XM_017060085.2-7;Dbxref=GeneID:107999987%2CGenbank:XM_017060085.2;Parent=rna-XM_017060085.2
NW_016019397.1	Gnomon	exon	925425	925566	.	+	.	ID=exon-XM_017060085.2-8;Dbxref=GeneID:107999987%2CGenbank:XM_017060085.2;Parent=rna-XM_017060085.2
NW_016019397.1	Gnomon	exon	924897	924963	.	+	.	ID=exon-XM_017060085.2-5;Dbxref=GeneID:107999987%2CGenbank:XM_017060085.2;Parent=rna-XM_017060085.2
NW_016019397.1	Gnomon	exon	925023	925227	.	+	.	ID=exon-XM_017060085.2-6;Dbxref=GeneID:107999987%2CGenbank:XM_017060085.2;Parent=rna-XM_017060085.2
NW_016019397.1	Gnomon	exon	924109	924235	.	+	.	ID=exon-XM_017060085.2-3;Dbxref=GeneID:107999987%2CGenbank:XM_017060085.2;Parent=rna-XM_017060085.2
NW_016019397.1	Gnomon	exon	924322	924451	.	+	.	ID=exon-XM_017060085.2-4;Dbxref=GeneID:107999987%2CGenbank:XM_017060085.2;Parent=rna-XM_017060085.2
NW_016019397.1	Gnomon	exon	922394	923231	.	+	.	ID=exon-XM_017060085.2-1;Dbxref=GeneID:107999987%2CGenbank:XM_017060085.2;Parent=rna-XM_017060085.2
NW_016019397.1	Gnomon	exon	923898	924039	.	+	.	ID=exon-XM_017060085.2-2;Dbxref=GeneID:107999987%2CGenbank:XM_017060085.2;Parent=rna-XM_017060085.2
NW_016019397.1	Gnomon	CDS	668896	669072	.	+	0	Name=XP_016915531.1;ID=cds-XP_016915531.1;Dbxref=GeneID:107999967%2CGenbank:XP_016915531.1;Parent=rna-XM_017060042.2
NW_016019397.1	Gnomon	CDS	669355	669541	.	+	0	Name=XP_016915531.1;ID=cds-XP_016915531.1;Dbxref=GeneID:107999967%2CGenbank:XP_016915531.1;Parent=rna-XM_017060042.2
NW_016019397.1	Gnomon	CDS	669709	669840	.	+	0	Name=XP_016915531.1;ID=cds-XP_016915531.1;Dbxref=GeneID:107999967%2CGenbank:XP_016915531.1;Parent=rna-XM_017060042.2
NW_016019397.1	Gnomon	CDS	670181	670300	.	+	0	Name=XP_016915531.1;ID=cds-XP_016915531.1;Dbxref=GeneID:107999967%2CGenbank:XP_016915531.1;Parent=rna-XM_017060042.2
NW_016019397.1	Gnomon	CDS	670683	670853	.	+	0	Name=XP_016915531.1;ID=cds-XP_016915531.1;Dbxref=GeneID:107999967%2CGenbank:XP_016915531.1;Parent=rna-XM_017060042.2
NW_016019397.1	Gnomon	CDS	671185	671534	.	+	0	Name=XP_016915531.1;ID=cds-XP_016915531.1;Dbxref=GeneID:107999967%2CGenbank:XP_016915531.1;Parent=rna-XM_017060042.2
NW_016019397.1	Gnomon	mRNA	18138	41628	.	+	.	Name=XM_017060061.2;ID=rna-XM_017060061.2;Dbxref=GeneID:107999982%2CGenbank:XM_017060061.2;Parent=gene-LOC107999982
NW_016019397.1	Gnomon	exon	670181	670300	.	+	.	ID=exon-XM_028667735.1-9;Dbxref=GeneID:107999967%2CGenbank:XM_028667735.1;Parent=rna-XM_028667735.1
NW_016019397.1	Gnomon	exon	653029	653116	.	+	.	ID=exon-XM_028667735.1-1;Dbxref=GeneID:107999967%2CGenbank:XM_028667735.1;Parent=rna-XM_028667735.1
NW_016019397.1	Gnomon	exon	653450	653567	.	+	.	ID=exon-XM_028667735.1-2;Dbxref=GeneID:107999967%2CGenbank:XM_028667735.1;Parent=rna-XM_028667735.1
NW_016019397.1	Gnomon	exon	653667	653869	.	+	.	ID=exon-XM_028667735.1-3;Dbxref=GeneID:107999967%2CGenbank:XM_028667735.1;Parent=rna-XM_028667735.1
NW_016019397.1	Gnomon	exon	667345	667447	.	+	.	ID=exon-XM_028667735.1-4;Dbxref=GeneID:107999967%2CGenbank:XM_028667735.1;Parent=rna-XM_028667735.1
NW_016019397.1	Gnomon	exon	668524	668639	.	+	.	ID=exon-XM_028667735.1-5;Dbxref=GeneID:107999967%2CGenbank:XM_028667735.1;Parent=rna-XM_028667735.1
NW_016019397.1	Gnomon	exon	668887	669072	.	+	.	ID=exon-XM_028667735.1-6;Dbxref=GeneID:107999967%2CGenbank:XM_028667735.1;Parent=rna-XM_028667735.1
NW_016019397.1	Gnomon	exon	669355	669541	.	+	.	ID=exon-XM_028667735.1-7;Dbxref=GeneID:107999967%2CGenbank:XM_028667735.1;Parent=rna-XM_028667735.1
NW_016019397.1	Gnomon	exon	669709	669840	.	+	.	ID=exon-XM_028667735.1-8;Dbxref=GeneID:107999967%2CGenbank:XM_028667735.1;Parent=rna-XM_028667735.1
NW_016019397.1	Gnomon	exon	792047	793730	.	+	.	ID=exon-XM_017060161.2-2;Dbxref=GeneID:108000033%2CGenbank:XM_017060161.2;Parent=rna-XM_017060161.2
NW_016019397.1	Gnomon	exon	793951	794154	.	+	.	ID=exon-XM_017060161.2-3;Dbxref=GeneID:108000033%2CGenbank:XM_017060161.2;Parent=rna-XM_017060161.2
NW_016019397.1	Gnomon	exon	791451	791966	.	+	.	ID=exon-XM_017060161.2-1;Dbxref=GeneID:108000033%2CGenbank:XM_017060161.2;Parent=rna-XM_017060161.2
NW_016019397.1	Gnomon	exon	794867	795220	.	+	.	ID=exon-XM_017060161.2-6;Dbxref=GeneID:108000033%2CGenbank:XM_017060161.2;Parent=rna-XM_017060161.2
NW_016019397.1	Gnomon	exon	795329	795631	.	+	.	ID=exon-XM_017060161.2-7;Dbxref=GeneID:108000033%2CGenbank:XM_017060161.2;Parent=rna-XM_017060161.2
NW_016019397.1	Gnomon	exon	794267	794431	.	+	.	ID=exon-XM_017060161.2-4;Dbxref=GeneID:108000033%2CGenbank:XM_017060161.2;Parent=rna-XM_017060161.2
NW_016019397.1	Gnomon	exon	794664	794788	.	+	.	ID=exon-XM_017060161.2-5;Dbxref=GeneID:108000033%2CGenbank:XM_017060161.2;Parent=rna-XM_017060161.2
NW_016019397.1	Gnomon	exon	795705	796023	.	+	.	ID=exon-XM_017060161.2-8;Dbxref=GeneID:108000033%2CGenbank:XM_017060161.2;Parent=rna-XM_017060161.2
NW_016019397.1	Gnomon	exon	797659	797791	.	+	.	ID=exon-XM_017060161.2-9;Dbxref=GeneID:108000033%2CGenbank:XM_017060161.2;Parent=rna-XM_017060161.2
NW_016019397.1	Gnomon	CDS	839287	839481	.	+	0	Name=XP_016915678.1;ID=cds-XP_016915678.1;Dbxref=GeneID:108000048%2CGenbank:XP_016915678.1;Parent=rna-XM_017060189.2
NW_016019397.1	Gnomon	CDS	839917	840411	.	+	0	Name=XP_016915678.1;ID=cds-XP_016915678.1;Dbxref=GeneID:108000048%2CGenbank:XP_016915678.1;Parent=rna-XM_017060189.2
NW_016019397.1	Gnomon	CDS	840967	841408	.	+	0	Name=XP_016915678.1;ID=cds-XP_016915678.1;Dbxref=GeneID:108000048%2CGenbank:XP_016915678.1;Parent=rna-XM_017060189.2
NW_016019397.1	Gnomon	CDS	841619	841925	.	+	0	Name=XP_016915678.1;ID=cds-XP_016915678.1;Dbxref=GeneID:108000048%2CGenbank:XP_016915678.1;Parent=rna-XM_017060189.2
NW_016019397.1	Gnomon	CDS	842935	843179	.	+	0	Name=XP_016915678.1;ID=cds-XP_016915678.1;Dbxref=GeneID:108000048%2CGenbank:XP_016915678.1;Parent=rna-XM_017060189.2
NW_016019397.1	Gnomon	CDS	843326	843516	.	+	0	Name=XP_016915678.1;ID=cds-XP_016915678.1;Dbxref=GeneID:108000048%2CGenbank:XP_016915678.1;Parent=rna-XM_017060189.2
NW_016019397.1	Gnomon	CDS	542788	543190	.	+	0	Name=XP_016915532.1;ID=cds-XP_016915532.1;Dbxref=GeneID:107999968%2CGenbank:XP_016915532.1;Parent=rna-XM_017060043.2
NW_016019397.1	Gnomon	CDS	543410	543882	.	+	0	Name=XP_016915532.1;ID=cds-XP_016915532.1;Dbxref=GeneID:107999968%2CGenbank:XP_016915532.1;Parent=rna-XM_017060043.2
NW_016019397.1	Gnomon	mRNA	18138	41628	.	+	.	Name=XM_017060062.2;ID=rna-XM_017060062.2;Dbxref=GeneID:107999982%2CGenbank:XM_017060062.2;Parent=gene-LOC107999982
NW_016019397.1	Gnomon	CDS	160416	160532	.	-	0	Name=XP_028523569.1;ID=cds-XP_028523569.1;Dbxref=GeneID:107999981%2CGenbank:XP_028523569.1;Parent=rna-XM_028667768.1
NW_016019397.1	Gnomon	CDS	160193	160332	.	-	0	Name=XP_028523569.1;ID=cds-XP_028523569.1;Dbxref=GeneID:107999981%2CGenbank:XP_028523569.1;Parent=rna-XM_028667768.1
NW_016019397.1	Gnomon	CDS	159960	160122	.	-	0	Name=XP_028523569.1;ID=cds-XP_028523569.1;Dbxref=GeneID:107999981%2CGenbank:XP_028523569.1;Parent=rna-XM_028667768.1
NW_016019397.1	Gnomon	CDS	159630	159884	.	-	0	Name=XP_028523569.1;ID=cds-XP_028523569.1;Dbxref=GeneID:107999981%2CGenbank:XP_028523569.1;Parent=rna-XM_028667768.1
NW_016019397.1	Gnomon	CDS	159409	159537	.	-	0	Name=XP_028523569.1;ID=cds-XP_028523569.1;Dbxref=GeneID:107999981%2CGenbank:XP_028523569.1;Parent=rna-XM_028667768.1
NW_016019397.1	Gnomon	exon	926532	926708	.	+	.	ID=exon-XM_028667733.1-10;Dbxref=GeneID:107999987%2CGenbank:XM_028667733.1;Parent=rna-XM_028667733.1
NW_016019397.1	Gnomon	exon	926807	927079	.	+	.	ID=exon-XM_028667733.1-11;Dbxref=GeneID:107999987%2CGenbank:XM_028667733.1;Parent=rna-XM_028667733.1
NW_016019397.1	Gnomon	exon	927740	927933	.	+	.	ID=exon-XM_028667733.1-12;Dbxref=GeneID:107999987%2CGenbank:XM_028667733.1;Parent=rna-XM_028667733.1
NW_016019397.1	Gnomon	exon	928099	929496	.	+	.	ID=exon-XM_028667733.1-13;Dbxref=GeneID:107999987%2CGenbank:XM_028667733.1;Parent=rna-XM_028667733.1
NW_016019397.1	Gnomon	mRNA	18138	41628	.	+	.	Name=XM_017060063.2;ID=rna-XM_017060063.2;Dbxref=GeneID:107999982%2CGenbank:XM_017060063.2;Parent=gene-LOC107999982
NW_016019397.1	Gnomon	exon	448161	448699	.	+	.	ID=exon-XM_017060137.2-1;Dbxref=GeneID:108000014%2CGenbank:XM_017060137.2;Parent=rna-XM_017060137.2
NW_016019397.1	Gnomon	exon	449737	449983	.	+	.	ID=exon-XM_017060137.2-2;Dbxref=GeneID:108000014%2CGenbank:XM_017060137.2;Parent=rna-XM_017060137.2
NW_016019397.1	Gnomon	exon	451013	451402	.	+	.	ID=exon-XM_017060137.2-3;Dbxref=GeneID:108000014%2CGenbank:XM_017060137.2;Parent=rna-XM_017060137.2
NW_016019397.1	Gnomon	exon	452026	452193	.	+	.	ID=exon-XM_017060137.2-4;Dbxref=GeneID:108000014%2CGenbank:XM_017060137.2;Parent=rna-XM_017060137.2
NW_016019397.1	Gnomon	exon	452609	453127	.	+	.	ID=exon-XM_017060137.2-5;Dbxref=GeneID:108000014%2CGenbank:XM_017060137.2;Parent=rna-XM_017060137.2
NW_016019397.1	Gnomon	CDS	848494	848574	.	-	0	Name=XP_016915533.1;ID=cds-XP_016915533.1;Dbxref=GeneID:107999969%2CGenbank:XP_016915533.1;Parent=rna-XM_017060044.2
NW_016019397.1	Gnomon	CDS	848272	848421	.	-	0	Name=XP_016915533.1;ID=cds-XP_016915533.1;Dbxref=GeneID:107999969%2CGenbank:XP_016915533.1;Parent=rna-XM_017060044.2
NW_016019397.1	Gnomon	CDS	848036	848215	.	-	0	Name=XP_016915533.1;ID=cds-XP_016915533.1;Dbxref=GeneID:107999969%2CGenbank:XP_016915533.1;Parent=rna-XM_017060044.2
NW_016019397.1	Gnomon	CDS	847448	847946	.	-	0	Name=XP_016915533.1;ID=cds-XP_016915533.1;Dbxref=GeneID:107999969%2CGenbank:XP_016915533.1;Parent=rna-XM_017060044.2
NW_016019397.1	Gnomon	CDS	847273	847379	.	-	0	Name=XP_016915533.1;ID=cds-XP_016915533.1;Dbxref=GeneID:107999969%2CGenbank:XP_016915533.1;Parent=rna-XM_017060044.2
NW_016019397.1	Gnomon	exon	852715	856298	.	-	.	ID=exon-XM_017060184.2-1;Dbxref=GeneID:108000043%2CGenbank:XM_017060184.2;Parent=rna-XM_017060184.2
NW_016019397.1	Gnomon	exon	966110	966943	.	-	.	ID=exon-XM_017060013.2-1;Dbxref=GeneID:107999945%2CGenbank:XM_017060013.2;Parent=rna-XM_017060013.2
NW_016019397.1	Gnomon	exon	964906	965082	.	-	.	ID=exon-XM_017060013.2-2;Dbxref=GeneID:107999945%2CGenbank:XM_017060013.2;Parent=rna-XM_017060013.2
NW_016019397.1	Gnomon	exon	964340	964811	.	-	.	ID=exon-XM_017060013.2-3;Dbxref=GeneID:107999945%2CGenbank:XM_017060013.2;Parent=rna-XM_017060013.2
NW_016019397.1	Gnomon	CDS	169643	169742	.	+	0	Name=XP_016915679.1;ID=cds-XP_016915679.1;Dbxref=GeneID:108000049%2CGenbank:XP_016915679.1;Parent=rna-XM_017060190.2
NW_016019397.1	Gnomon	CDS	169814	169972	.	+	0	Name=XP_016915679.1;ID=cds-XP_016915679.1;Dbxref=GeneID:108000049%2CGenbank:XP_016915679.1;Parent=rna-XM_017060190.2
NW_016019397.1	Gnomon	CDS	170272	170435	.	+	0	Name=XP_016915679.1;ID=cds-XP_016915679.1;Dbxref=GeneID:108000049%2CGenbank:XP_016915679.1;Parent=rna-XM_017060190.2
NW_016019397.1	Gnomon	CDS	170602	171009	.	+	0	Name=XP_016915679.1;ID=cds-XP_016915679.1;Dbxref=GeneID:108000049%2CGenbank:XP_016915679.1;Parent=rna-XM_017060190.2
NW_016019397.1	Gnomon	CDS	171107	171442	.	+	0	Name=XP_016915679.1;ID=cds-XP_016915679.1;Dbxref=GeneID:108000049%2CGenbank:XP_016915679.1;Parent=rna-XM_017060190.2
NW_016019397.1	Gnomon	CDS	171514	171759	.	+	0	Name=XP_016915679.1;ID=cds-XP_016915679.1;Dbxref=GeneID:108000049%2CGenbank:XP_016915679.1;Parent=rna-XM_017060190.2
NW_016019397.1	Gnomon	mRNA	18138	41628	.	+	.	Name=XM_017060064.2;ID=rna-XM_017060064.2;Dbxref=GeneID:107999982%2CGenbank:XM_017060064.2;Parent=gene-LOC107999982
NW_016019397.1	Gnomon	CDS	848494	848574	.	-	0	Name=XP_016915534.1;ID=cds-XP_016915534.1;Dbxref=GeneID:107999969%2CGenbank:XP_016915534.1;Parent=rna-XM_017060045.2
NW_016019397.1	Gnomon	CDS	848272	848421	.	-	0	Name=XP_016915534.1;ID=cds-XP_016915534.1;Dbxref=GeneID:107999969%2CGenbank:XP_016915534.1;Parent=rna-XM_017060045.2
NW_016019397.1	Gnomon	CDS	848036	848215	.	-	0	Name=XP_016915534.1;ID=cds-XP_016915534.1;Dbxref=GeneID:107999969%2CGenbank:XP_016915534.1;Parent=rna-XM_017060045.2
NW_016019397.1	Gnomon	CDS	847453	847946	.	-	0	Name=XP_016915534.1;ID=cds-XP_016915534.1;Dbxref=GeneID:107999969%2CGenbank:XP_016915534.1;Parent=rna-XM_017060045.2
NW_016019397.1	Gnomon	CDS	847358	847379	.	-	0	Name=XP_016915534.1;ID=cds-XP_016915534.1;Dbxref=GeneID:107999969%2CGenbank:XP_016915534.1;Parent=rna-XM_017060045.2
NW_016019397.1	Gnomon	mRNA	331349	335409	.	+	.	Name=XM_017060118.2;ID=rna-XM_017060118.2;Dbxref=GeneID:108000003%2CGenbank:XM_017060118.2;Parent=gene-LOC108000003
NW_016019397.1	Gnomon	exon	466149	468296	.	+	.	ID=exon-XM_017060136.2-2;Dbxref=GeneID:108000013%2CGenbank:XM_017060136.2;Parent=rna-XM_017060136.2
NW_016019397.1	Gnomon	exon	463497	464480	.	+	.	ID=exon-XM_017060136.2-1;Dbxref=GeneID:108000013%2CGenbank:XM_017060136.2;Parent=rna-XM_017060136.2
NW_016019397.1	Gnomon	CDS	567765	567878	.	-	0	Name=XP_028523523.1;ID=cds-XP_028523523.1;Dbxref=GeneID:107999998%2CGenbank:XP_028523523.1;Parent=rna-XM_028667722.1
NW_016019397.1	Gnomon	CDS	567416	567623	.	-	0	Name=XP_028523523.1;ID=cds-XP_028523523.1;Dbxref=GeneID:107999998%2CGenbank:XP_028523523.1;Parent=rna-XM_028667722.1
NW_016019397.1	Gnomon	CDS	566597	566927	.	-	0	Name=XP_028523523.1;ID=cds-XP_028523523.1;Dbxref=GeneID:107999998%2CGenbank:XP_028523523.1;Parent=rna-XM_028667722.1
NW_016019397.1	Gnomon	CDS	566123	566417	.	-	0	Name=XP_028523523.1;ID=cds-XP_028523523.1;Dbxref=GeneID:107999998%2CGenbank:XP_028523523.1;Parent=rna-XM_028667722.1
NW_016019397.1	Gnomon	CDS	565475	566015	.	-	0	Name=XP_028523523.1;ID=cds-XP_028523523.1;Dbxref=GeneID:107999998%2CGenbank:XP_028523523.1;Parent=rna-XM_028667722.1
NW_016019397.1	Gnomon	CDS	565272	565393	.	-	0	Name=XP_028523523.1;ID=cds-XP_028523523.1;Dbxref=GeneID:107999998%2CGenbank:XP_028523523.1;Parent=rna-XM_028667722.1
NW_016019397.1	Gnomon	exon	30389	30589	.	+	.	ID=exon-XM_017060062.2-8;Dbxref=GeneID:107999982%2CGenbank:XM_017060062.2;Parent=rna-XM_017060062.2
NW_016019397.1	Gnomon	exon	31363	31538	.	+	.	ID=exon-XM_017060062.2-9;Dbxref=GeneID:107999982%2CGenbank:XM_017060062.2;Parent=rna-XM_017060062.2
NW_016019397.1	Gnomon	exon	18919	19239	.	+	.	ID=exon-XM_017060062.2-2;Dbxref=GeneID:107999982%2CGenbank:XM_017060062.2;Parent=rna-XM_017060062.2
NW_016019397.1	Gnomon	exon	22142	22359	.	+	.	ID=exon-XM_017060062.2-3;Dbxref=GeneID:107999982%2CGenbank:XM_017060062.2;Parent=rna-XM_017060062.2
NW_016019397.1	Gnomon	exon	18138	18791	.	+	.	ID=exon-XM_017060062.2-1;Dbxref=GeneID:107999982%2CGenbank:XM_017060062.2;Parent=rna-XM_017060062.2
NW_016019397.1	Gnomon	exon	29531	29647	.	+	.	ID=exon-XM_017060062.2-6;Dbxref=GeneID:107999982%2CGenbank:XM_017060062.2;Parent=rna-XM_017060062.2
NW_016019397.1	Gnomon	exon	29737	29808	.	+	.	ID=exon-XM_017060062.2-7;Dbxref=GeneID:107999982%2CGenbank:XM_017060062.2;Parent=rna-XM_017060062.2
NW_016019397.1	Gnomon	exon	24056	24290	.	+	.	ID=exon-XM_017060062.2-4;Dbxref=GeneID:107999982%2CGenbank:XM_017060062.2;Parent=rna-XM_017060062.2
NW_016019397.1	Gnomon	exon	27979	28088	.	+	.	ID=exon-XM_017060062.2-5;Dbxref=GeneID:107999982%2CGenbank:XM_017060062.2;Parent=rna-XM_017060062.2
NW_016019397.1	Gnomon	exon	523100	523963	.	-	.	ID=exon-XM_028667769.1-10;Dbxref=GeneID:107999997%2CGenbank:XM_028667769.1;Parent=rna-XM_028667769.1
NW_016019397.1	Gnomon	exon	32150	32279	.	+	.	ID=exon-XM_017060067.2-10;Dbxref=GeneID:107999982%2CGenbank:XM_017060067.2;Parent=rna-XM_017060067.2
NW_016019397.1	Gnomon	exon	32386	32607	.	+	.	ID=exon-XM_017060067.2-11;Dbxref=GeneID:107999982%2CGenbank:XM_017060067.2;Parent=rna-XM_017060067.2
NW_016019397.1	Gnomon	exon	32707	32976	.	+	.	ID=exon-XM_017060067.2-12;Dbxref=GeneID:107999982%2CGenbank:XM_017060067.2;Parent=rna-XM_017060067.2
NW_016019397.1	Gnomon	exon	34948	35291	.	+	.	ID=exon-XM_017060067.2-13;Dbxref=GeneID:107999982%2CGenbank:XM_017060067.2;Parent=rna-XM_017060067.2
NW_016019397.1	Gnomon	exon	35524	36160	.	+	.	ID=exon-XM_017060067.2-14;Dbxref=GeneID:107999982%2CGenbank:XM_017060067.2;Parent=rna-XM_017060067.2
NW_016019397.1	Gnomon	exon	36439	41628	.	+	.	ID=exon-XM_017060067.2-15;Dbxref=GeneID:107999982%2CGenbank:XM_017060067.2;Parent=rna-XM_017060067.2
NW_016019397.1	Gnomon	exon	66340	66544	.	+	.	ID=exon-XM_028667759.1-1;Dbxref=GeneID:114577817%2CGenbank:XM_028667759.1;Parent=rna-XM_028667759.1
NW_016019397.1	Gnomon	exon	519496	519602	.	-	.	ID=exon-XM_028667769.1-13;Dbxref=GeneID:107999997%2CGenbank:XM_028667769.1;Parent=rna-XM_028667769.1
NW_016019397.1	Gnomon	exon	66634	66886	.	+	.	ID=exon-XM_028667759.1-2;Dbxref=GeneID:114577817%2CGenbank:XM_028667759.1;Parent=rna-XM_028667759.1
NW_016019397.1	Gnomon	exon	518210	519436	.	-	.	ID=exon-XM_028667769.1-14;Dbxref=GeneID:107999997%2CGenbank:XM_028667769.1;Parent=rna-XM_028667769.1
NW_016019397.1	Gnomon	exon	522648	522917	.	-	.	ID=exon-XM_028667769.1-11;Dbxref=GeneID:107999997%2CGenbank:XM_028667769.1;Parent=rna-XM_028667769.1
NW_016019397.1	Gnomon	exon	520507	521927	.	-	.	ID=exon-XM_028667769.1-12;Dbxref=GeneID:107999997%2CGenbank:XM_028667769.1;Parent=rna-XM_028667769.1
NW_016019397.1	Gnomon	exon	67719	67856	.	+	.	ID=exon-XM_028667759.1-5;Dbxref=GeneID:114577817%2CGenbank:XM_028667759.1;Parent=rna-XM_028667759.1
NW_016019397.1	Gnomon	exon	67946	68339	.	+	.	ID=exon-XM_028667759.1-6;Dbxref=GeneID:114577817%2CGenbank:XM_028667759.1;Parent=rna-XM_028667759.1
NW_016019397.1	Gnomon	exon	66975	67192	.	+	.	ID=exon-XM_028667759.1-3;Dbxref=GeneID:114577817%2CGenbank:XM_028667759.1;Parent=rna-XM_028667759.1
NW_016019397.1	Gnomon	exon	67262	67654	.	+	.	ID=exon-XM_028667759.1-4;Dbxref=GeneID:114577817%2CGenbank:XM_028667759.1;Parent=rna-XM_028667759.1
NW_016019397.1	Gnomon	CDS	952792	952968	.	+	0	Name=XP_028523522.1;ID=cds-XP_028523522.1;Dbxref=GeneID:107999944%2CGenbank:XP_028523522.1;Parent=rna-XM_028667721.1
NW_016019397.1	Gnomon	CDS	953052	953110	.	+	0	Name=XP_028523522.1;ID=cds-XP_028523522.1;Dbxref=GeneID:107999944%2CGenbank:XP_028523522.1;Parent=rna-XM_028667721.1
NW_016019397.1	Gnomon	CDS	953170	953374	.	+	0	Name=XP_028523522.1;ID=cds-XP_028523522.1;Dbxref=GeneID:107999944%2CGenbank:XP_028523522.1;Parent=rna-XM_028667721.1
NW_016019397.1	Gnomon	CDS	954823	954908	.	+	0	Name=XP_028523522.1;ID=cds-XP_028523522.1;Dbxref=GeneID:107999944%2CGenbank:XP_028523522.1;Parent=rna-XM_028667721.1
NW_016019397.1	Gnomon	CDS	954991	955238	.	+	0	Name=XP_028523522.1;ID=cds-XP_028523522.1;Dbxref=GeneID:107999944%2CGenbank:XP_028523522.1;Parent=rna-XM_028667721.1
NW_016019397.1	Gnomon	CDS	956001	956099	.	+	0	Name=XP_028523522.1;ID=cds-XP_028523522.1;Dbxref=GeneID:107999944%2CGenbank:XP_028523522.1;Parent=rna-XM_028667721.1
NW_016019397.1	Gnomon	CDS	956182	956286	.	+	0	Name=XP_028523522.1;ID=cds-XP_028523522.1;Dbxref=GeneID:107999944%2CGenbank:XP_028523522.1;Parent=rna-XM_028667721.1
NW_016019397.1	Gnomon	CDS	956698	957104	.	+	0	Name=XP_028523522.1;ID=cds-XP_028523522.1;Dbxref=GeneID:107999944%2CGenbank:XP_028523522.1;Parent=rna-XM_028667721.1
NW_016019397.1	Gnomon	mRNA	809011	813274	.	-	.	Name=XM_017060119.2;ID=rna-XM_017060119.2;Dbxref=GeneID:108000004%2CGenbank:XM_017060119.2;Parent=gene-LOC108000004
NW_016019397.1	Gnomon	CDS	513103	513154	.	-	0	Name=XP_016915535.1;ID=cds-XP_016915535.1;Dbxref=GeneID:107999970%2CGenbank:XP_016915535.1;Parent=rna-XM_017060046.2
NW_016019397.1	Gnomon	CDS	511996	512186	.	-	0	Name=XP_016915535.1;ID=cds-XP_016915535.1;Dbxref=GeneID:107999970%2CGenbank:XP_016915535.1;Parent=rna-XM_017060046.2
NW_016019397.1	Gnomon	CDS	511718	511807	.	-	0	Name=XP_016915535.1;ID=cds-XP_016915535.1;Dbxref=GeneID:107999970%2CGenbank:XP_016915535.1;Parent=rna-XM_017060046.2
NW_016019397.1	Gnomon	mRNA	519466	539971	.	-	.	Name=XM_028667770.1;ID=rna-XM_028667770.1;Dbxref=GeneID:107999997%2CGenbank:XM_028667770.1;Parent=gene-LOC107999997
NW_016019397.1	Gnomon	CDS	79377	79431	.	+	0	Name=XP_016915630.1;ID=cds-XP_016915630.1;Dbxref=GeneID:108000018%2CGenbank:XP_016915630.1;Parent=rna-XM_017060141.2
NW_016019397.1	Gnomon	CDS	80672	80805	.	+	0	Name=XP_016915630.1;ID=cds-XP_016915630.1;Dbxref=GeneID:108000018%2CGenbank:XP_016915630.1;Parent=rna-XM_017060141.2
NW_016019397.1	Gnomon	CDS	83444	83744	.	+	0	Name=XP_016915630.1;ID=cds-XP_016915630.1;Dbxref=GeneID:108000018%2CGenbank:XP_016915630.1;Parent=rna-XM_017060141.2
NW_016019397.1	Gnomon	CDS	85213	85469	.	+	0	Name=XP_016915630.1;ID=cds-XP_016915630.1;Dbxref=GeneID:108000018%2CGenbank:XP_016915630.1;Parent=rna-XM_017060141.2
NW_016019397.1	Gnomon	CDS	85622	85771	.	+	0	Name=XP_016915630.1;ID=cds-XP_016915630.1;Dbxref=GeneID:108000018%2CGenbank:XP_016915630.1;Parent=rna-XM_017060141.2
NW_016019397.1	Gnomon	CDS	86579	86953	.	+	0	Name=XP_016915630.1;ID=cds-XP_016915630.1;Dbxref=GeneID:108000018%2CGenbank:XP_016915630.1;Parent=rna-XM_017060141.2
NW_016019397.1	Gnomon	CDS	87037	87201	.	+	0	Name=XP_016915630.1;ID=cds-XP_016915630.1;Dbxref=GeneID:108000018%2CGenbank:XP_016915630.1;Parent=rna-XM_017060141.2
NW_016019397.1	Gnomon	CDS	827217	827438	.	+	0	Name=XP_028523521.1;ID=cds-XP_028523521.1;Dbxref=GeneID:107999943%2CGenbank:XP_028523521.1;Parent=rna-XM_028667720.1
NW_016019397.1	Gnomon	CDS	828025	828358	.	+	0	Name=XP_028523521.1;ID=cds-XP_028523521.1;Dbxref=GeneID:107999943%2CGenbank:XP_028523521.1;Parent=rna-XM_028667720.1
NW_016019397.1	Gnomon	CDS	828935	829181	.	+	0	Name=XP_028523521.1;ID=cds-XP_028523521.1;Dbxref=GeneID:107999943%2CGenbank:XP_028523521.1;Parent=rna-XM_028667720.1
NW_016019397.1	Gnomon	CDS	829317	829485	.	+	0	Name=XP_028523521.1;ID=cds-XP_028523521.1;Dbxref=GeneID:107999943%2CGenbank:XP_028523521.1;Parent=rna-XM_028667720.1
NW_016019397.1	Gnomon	CDS	829569	829885	.	+	0	Name=XP_028523521.1;ID=cds-XP_028523521.1;Dbxref=GeneID:107999943%2CGenbank:XP_028523521.1;Parent=rna-XM_028667720.1
NW_016019397.1	Gnomon	CDS	829984	830336	.	+	0	Name=XP_028523521.1;ID=cds-XP_028523521.1;Dbxref=GeneID:107999943%2CGenbank:XP_028523521.1;Parent=rna-XM_028667720.1
NW_016019397.1	Gnomon	CDS	830855	831262	.	+	0	Name=XP_028523521.1;ID=cds-XP_028523521.1;Dbxref=GeneID:107999943%2CGenbank:XP_028523521.1;Parent=rna-XM_028667720.1
NW_016019397.1	Gnomon	CDS	833876	834168	.	+	0	Name=XP_028523521.1;ID=cds-XP_028523521.1;Dbxref=GeneID:107999943%2CGenbank:XP_028523521.1;Parent=rna-XM_028667720.1
NW_016019397.1	Gnomon	CDS	834440	834776	.	+	0	Name=XP_028523521.1;ID=cds-XP_028523521.1;Dbxref=GeneID:107999943%2CGenbank:XP_028523521.1;Parent=rna-XM_028667720.1
NW_016019397.1	Gnomon	CDS	835283	835692	.	+	0	Name=XP_028523521.1;ID=cds-XP_028523521.1;Dbxref=GeneID:107999943%2CGenbank:XP_028523521.1;Parent=rna-XM_028667720.1
NW_016019397.1	Gnomon	CDS	836215	836531	.	+	0	Name=XP_028523521.1;ID=cds-XP_028523521.1;Dbxref=GeneID:107999943%2CGenbank:XP_028523521.1;Parent=rna-XM_028667720.1
NW_016019397.1	Gnomon	CDS	836737	837092	.	+	0	Name=XP_028523521.1;ID=cds-XP_028523521.1;Dbxref=GeneID:107999943%2CGenbank:XP_028523521.1;Parent=rna-XM_028667720.1
NW_016019397.1	Gnomon	CDS	837227	837633	.	+	0	Name=XP_028523521.1;ID=cds-XP_028523521.1;Dbxref=GeneID:107999943%2CGenbank:XP_028523521.1;Parent=rna-XM_028667720.1
NW_016019397.1	Gnomon	CDS	513103	513154	.	-	0	Name=XP_016915536.1;ID=cds-XP_016915536.1;Dbxref=GeneID:107999970%2CGenbank:XP_016915536.1;Parent=rna-XM_017060047.2
NW_016019397.1	Gnomon	CDS	511991	512186	.	-	0	Name=XP_016915536.1;ID=cds-XP_016915536.1;Dbxref=GeneID:107999970%2CGenbank:XP_016915536.1;Parent=rna-XM_017060047.2
NW_016019397.1	Gnomon	CDS	511783	511807	.	-	0	Name=XP_016915536.1;ID=cds-XP_016915536.1;Dbxref=GeneID:107999970%2CGenbank:XP_016915536.1;Parent=rna-XM_017060047.2
NW_016019397.1	Gnomon	exon	290673	291059	.	-	.	ID=exon-XM_017060038.2-1;Dbxref=GeneID:107999965%2CGenbank:XM_017060038.2;Parent=rna-XM_017060038.2
NW_016019397.1	Gnomon	exon	289779	290148	.	-	.	ID=exon-XM_017060038.2-2;Dbxref=GeneID:107999965%2CGenbank:XM_017060038.2;Parent=rna-XM_017060038.2
NW_016019397.1	Gnomon	exon	289282	289705	.	-	.	ID=exon-XM_017060038.2-3;Dbxref=GeneID:107999965%2CGenbank:XM_017060038.2;Parent=rna-XM_017060038.2
NW_016019397.1	Gnomon	exon	223824	224729	.	-	.	ID=exon-XR_003698162.1-1;Dbxref=GeneID:114577816%2CGenbank:XR_003698162.1;Parent=rna-XR_003698162.1
NW_016019397.1	Gnomon	exon	218550	218628	.	-	.	ID=exon-XR_003698162.1-2;Dbxref=GeneID:114577816%2CGenbank:XR_003698162.1;Parent=rna-XR_003698162.1
NW_016019397.1	Gnomon	exon	211735	218448	.	-	.	ID=exon-XR_003698162.1-3;Dbxref=GeneID:114577816%2CGenbank:XR_003698162.1;Parent=rna-XR_003698162.1
NW_016019397.1	Gnomon	CDS	679366	679388	.	-	0	Name=XP_016915631.1;ID=cds-XP_016915631.1;Dbxref=GeneID:108000019%2CGenbank:XP_016915631.1;Parent=rna-XM_017060142.2
NW_016019397.1	Gnomon	CDS	678453	679177	.	-	0	Name=XP_016915631.1;ID=cds-XP_016915631.1;Dbxref=GeneID:108000019%2CGenbank:XP_016915631.1;Parent=rna-XM_017060142.2
NW_016019397.1	Gnomon	CDS	678123	678335	.	-	0	Name=XP_016915631.1;ID=cds-XP_016915631.1;Dbxref=GeneID:108000019%2CGenbank:XP_016915631.1;Parent=rna-XM_017060142.2
NW_016019397.1	Gnomon	CDS	677808	678018	.	-	0	Name=XP_016915631.1;ID=cds-XP_016915631.1;Dbxref=GeneID:108000019%2CGenbank:XP_016915631.1;Parent=rna-XM_017060142.2
NW_016019397.1	Gnomon	CDS	677273	677707	.	-	0	Name=XP_016915631.1;ID=cds-XP_016915631.1;Dbxref=GeneID:108000019%2CGenbank:XP_016915631.1;Parent=rna-XM_017060142.2
NW_016019397.1	Gnomon	CDS	676827	677193	.	-	0	Name=XP_016915631.1;ID=cds-XP_016915631.1;Dbxref=GeneID:108000019%2CGenbank:XP_016915631.1;Parent=rna-XM_017060142.2
NW_016019397.1	Gnomon	CDS	800555	800578	.	-	0	Name=XP_028523520.1;ID=cds-XP_028523520.1;Dbxref=GeneID:107999942%2CGenbank:XP_028523520.1;Parent=rna-XM_028667719.1
NW_016019397.1	Gnomon	CDS	800469	800496	.	-	0	Name=XP_028523520.1;ID=cds-XP_028523520.1;Dbxref=GeneID:107999942%2CGenbank:XP_028523520.1;Parent=rna-XM_028667719.1
NW_016019397.1	Gnomon	CDS	798842	798960	.	-	0	Name=XP_028523520.1;ID=cds-XP_028523520.1;Dbxref=GeneID:107999942%2CGenbank:XP_028523520.1;Parent=rna-XM_028667719.1
NW_016019397.1	Gnomon	CDS	798217	798436	.	-	0	Name=XP_028523520.1;ID=cds-XP_028523520.1;Dbxref=GeneID:107999942%2CGenbank:XP_028523520.1;Parent=rna-XM_028667719.1
NW_016019397.1	Gnomon	CDS	797934	798123	.	-	0	Name=XP_028523520.1;ID=cds-XP_028523520.1;Dbxref=GeneID:107999942%2CGenbank:XP_028523520.1;Parent=rna-XM_028667719.1
NW_016019397.1	Gnomon	CDS	797630	797807	.	-	0	Name=XP_028523520.1;ID=cds-XP_028523520.1;Dbxref=GeneID:107999942%2CGenbank:XP_028523520.1;Parent=rna-XM_028667719.1
NW_016019397.1	Gnomon	CDS	797091	797273	.	-	0	Name=XP_028523520.1;ID=cds-XP_028523520.1;Dbxref=GeneID:107999942%2CGenbank:XP_028523520.1;Parent=rna-XM_028667719.1
NW_016019397.1	Gnomon	exon	670181	670300	.	+	.	ID=exon-XM_028667736.1-6;Dbxref=GeneID:107999967%2CGenbank:XM_028667736.1;Parent=rna-XM_028667736.1
NW_016019397.1	Gnomon	exon	670683	670853	.	+	.	ID=exon-XM_028667736.1-7;Dbxref=GeneID:107999967%2CGenbank:XM_028667736.1;Parent=rna-XM_028667736.1
NW_016019397.1	Gnomon	exon	669355	669541	.	+	.	ID=exon-XM_028667736.1-4;Dbxref=GeneID:107999967%2CGenbank:XM_028667736.1;Parent=rna-XM_028667736.1
NW_016019397.1	Gnomon	exon	669709	669840	.	+	.	ID=exon-XM_028667736.1-5;Dbxref=GeneID:107999967%2CGenbank:XM_028667736.1;Parent=rna-XM_028667736.1
NW_016019397.1	Gnomon	exon	668524	668639	.	+	.	ID=exon-XM_028667736.1-2;Dbxref=GeneID:107999967%2CGenbank:XM_028667736.1;Parent=rna-XM_028667736.1
NW_016019397.1	Gnomon	exon	668887	669072	.	+	.	ID=exon-XM_028667736.1-3;Dbxref=GeneID:107999967%2CGenbank:XM_028667736.1;Parent=rna-XM_028667736.1
NW_016019397.1	Gnomon	exon	667875	668010	.	+	.	ID=exon-XM_028667736.1-1;Dbxref=GeneID:107999967%2CGenbank:XM_028667736.1;Parent=rna-XM_028667736.1
NW_016019397.1	Gnomon	exon	336793	337148	.	+	.	ID=exon-XM_028667760.1-1;Dbxref=GeneID:107999934%2CGenbank:XM_028667760.1;Parent=rna-XM_028667760.1
NW_016019397.1	Gnomon	exon	337913	338288	.	+	.	ID=exon-XM_028667760.1-2;Dbxref=GeneID:107999934%2CGenbank:XM_028667760.1;Parent=rna-XM_028667760.1
NW_016019397.1	Gnomon	exon	338436	338636	.	+	.	ID=exon-XM_028667760.1-3;Dbxref=GeneID:107999934%2CGenbank:XM_028667760.1;Parent=rna-XM_028667760.1
NW_016019397.1	Gnomon	exon	338759	339181	.	+	.	ID=exon-XM_028667760.1-4;Dbxref=GeneID:107999934%2CGenbank:XM_028667760.1;Parent=rna-XM_028667760.1
NW_016019397.1	Gnomon	exon	671185	672416	.	+	.	ID=exon-XM_028667736.1-8;Dbxref=GeneID:107999967%2CGenbank:XM_028667736.1;Parent=rna-XM_028667736.1
NW_016019397.1	Gnomon	CDS	984721	984897	.	-	0	Name=XP_016915537.1;ID=cds-XP_016915537.1;Dbxref=GeneID:107999971%2CGenbank:XP_016915537.1;Parent=rna-XM_017060048.2
NW_016019397.1	Gnomon	CDS	984382	984583	.	-	0	Name=XP_016915537.1;ID=cds-XP_016915537.1;Dbxref=GeneID:107999971%2CGenbank:XP_016915537.1;Parent=rna-XM_017060048.2
NW_016019397.1	Gnomon	CDS	984028	984296	.	-	0	Name=XP_016915537.1;ID=cds-XP_016915537.1;Dbxref=GeneID:107999971%2CGenbank:XP_016915537.1;Parent=rna-XM_017060048.2
NW_016019397.1	Gnomon	exon	295961	296162	.	-	.	ID=exon-XM_017060160.2-5;Dbxref=GeneID:108000032%2CGenbank:XM_017060160.2;Parent=rna-XM_017060160.2
NW_016019397.1	Gnomon	exon	295570	295750	.	-	.	ID=exon-XM_017060160.2-6;Dbxref=GeneID:108000032%2CGenbank:XM_017060160.2;Parent=rna-XM_017060160.2
NW_016019397.1	Gnomon	exon	295320	295486	.	-	.	ID=exon-XM_017060160.2-7;Dbxref=GeneID:108000032%2CGenbank:XM_017060160.2;Parent=rna-XM_017060160.2
NW_016019397.1	Gnomon	exon	295030	295139	.	-	.	ID=exon-XM_017060160.2-8;Dbxref=GeneID:108000032%2CGenbank:XM_017060160.2;Parent=rna-XM_017060160.2
NW_016019397.1	Gnomon	exon	299780	300392	.	-	.	ID=exon-XM_017060160.2-1;Dbxref=GeneID:108000032%2CGenbank:XM_017060160.2;Parent=rna-XM_017060160.2
NW_016019397.1	Gnomon	exon	298395	299717	.	-	.	ID=exon-XM_017060160.2-2;Dbxref=GeneID:108000032%2CGenbank:XM_017060160.2;Parent=rna-XM_017060160.2
NW_016019397.1	Gnomon	exon	297754	298320	.	-	.	ID=exon-XM_017060160.2-3;Dbxref=GeneID:108000032%2CGenbank:XM_017060160.2;Parent=rna-XM_017060160.2
NW_016019397.1	Gnomon	exon	297037	297406	.	-	.	ID=exon-XM_017060160.2-4;Dbxref=GeneID:108000032%2CGenbank:XM_017060160.2;Parent=rna-XM_017060160.2
NW_016019397.1	Gnomon	exon	294744	294955	.	-	.	ID=exon-XM_017060160.2-9;Dbxref=GeneID:108000032%2CGenbank:XM_017060160.2;Parent=rna-XM_017060160.2
NW_016019397.1	Gnomon	CDS	682467	682496	.	+	0	Name=XP_016915632.1;ID=cds-XP_016915632.1;Dbxref=GeneID:108000020%2CGenbank:XP_016915632.1;Parent=rna-XM_017060143.1
NW_016019397.1	Gnomon	CDS	682586	682967	.	+	0	Name=XP_016915632.1;ID=cds-XP_016915632.1;Dbxref=GeneID:108000020%2CGenbank:XP_016915632.1;Parent=rna-XM_017060143.1
NW_016019397.1	Gnomon	CDS	683555	683634	.	+	0	Name=XP_016915632.1;ID=cds-XP_016915632.1;Dbxref=GeneID:108000020%2CGenbank:XP_016915632.1;Parent=rna-XM_017060143.1
NW_016019397.1	Gnomon	CDS	684083	684329	.	+	0	Name=XP_016915632.1;ID=cds-XP_016915632.1;Dbxref=GeneID:108000020%2CGenbank:XP_016915632.1;Parent=rna-XM_017060143.1
NW_016019397.1	Gnomon	CDS	684527	684708	.	+	0	Name=XP_016915632.1;ID=cds-XP_016915632.1;Dbxref=GeneID:108000020%2CGenbank:XP_016915632.1;Parent=rna-XM_017060143.1
NW_016019397.1	Gnomon	CDS	685083	685133	.	+	0	Name=XP_016915632.1;ID=cds-XP_016915632.1;Dbxref=GeneID:108000020%2CGenbank:XP_016915632.1;Parent=rna-XM_017060143.1
NW_016019397.1	Gnomon	exon	32150	32279	.	+	.	ID=exon-XM_017060062.2-11;Dbxref=GeneID:107999982%2CGenbank:XM_017060062.2;Parent=rna-XM_017060062.2
NW_016019397.1	Gnomon	exon	32386	32607	.	+	.	ID=exon-XM_017060062.2-12;Dbxref=GeneID:107999982%2CGenbank:XM_017060062.2;Parent=rna-XM_017060062.2
NW_016019397.1	Gnomon	exon	32707	32976	.	+	.	ID=exon-XM_017060062.2-13;Dbxref=GeneID:107999982%2CGenbank:XM_017060062.2;Parent=rna-XM_017060062.2
NW_016019397.1	Gnomon	exon	33483	33539	.	+	.	ID=exon-XM_017060062.2-14;Dbxref=GeneID:107999982%2CGenbank:XM_017060062.2;Parent=rna-XM_017060062.2
NW_016019397.1	Gnomon	exon	34948	35291	.	+	.	ID=exon-XM_017060062.2-15;Dbxref=GeneID:107999982%2CGenbank:XM_017060062.2;Parent=rna-XM_017060062.2
NW_016019397.1	Gnomon	exon	35524	36160	.	+	.	ID=exon-XM_017060062.2-16;Dbxref=GeneID:107999982%2CGenbank:XM_017060062.2;Parent=rna-XM_017060062.2
NW_016019397.1	Gnomon	exon	36439	41628	.	+	.	ID=exon-XM_017060062.2-17;Dbxref=GeneID:107999982%2CGenbank:XM_017060062.2;Parent=rna-XM_017060062.2
NW_016019397.1	Gnomon	exon	31670	31743	.	+	.	ID=exon-XM_017060062.2-10;Dbxref=GeneID:107999982%2CGenbank:XM_017060062.2;Parent=rna-XM_017060062.2
NW_016019397.1	Gnomon	CDS	513802	513903	.	+	0	Name=XP_016915538.1;ID=cds-XP_016915538.1;Dbxref=GeneID:107999972%2CGenbank:XP_016915538.1;Parent=rna-XM_017060049.2
NW_016019397.1	Gnomon	CDS	513969	514067	.	+	0	Name=XP_016915538.1;ID=cds-XP_016915538.1;Dbxref=GeneID:107999972%2CGenbank:XP_016915538.1;Parent=rna-XM_017060049.2
NW_016019397.1	Gnomon	CDS	514331	514619	.	+	0	Name=XP_016915538.1;ID=cds-XP_016915538.1;Dbxref=GeneID:107999972%2CGenbank:XP_016915538.1;Parent=rna-XM_017060049.2
NW_016019397.1	Gnomon	CDS	514864	515054	.	+	0	Name=XP_016915538.1;ID=cds-XP_016915538.1;Dbxref=GeneID:107999972%2CGenbank:XP_016915538.1;Parent=rna-XM_017060049.2
NW_016019397.1	Gnomon	exon	31363	31538	.	+	.	ID=exon-XM_028667757.1-9;Dbxref=GeneID:107999982%2CGenbank:XM_028667757.1;Parent=rna-XM_028667757.1
NW_016019397.1	Gnomon	exon	29737	29808	.	+	.	ID=exon-XM_028667757.1-7;Dbxref=GeneID:107999982%2CGenbank:XM_028667757.1;Parent=rna-XM_028667757.1
NW_016019397.1	Gnomon	exon	30389	30589	.	+	.	ID=exon-XM_028667757.1-8;Dbxref=GeneID:107999982%2CGenbank:XM_028667757.1;Parent=rna-XM_028667757.1
NW_016019397.1	Gnomon	exon	27979	28088	.	+	.	ID=exon-XM_028667757.1-5;Dbxref=GeneID:107999982%2CGenbank:XM_028667757.1;Parent=rna-XM_028667757.1
NW_016019397.1	Gnomon	exon	29531	29647	.	+	.	ID=exon-XM_028667757.1-6;Dbxref=GeneID:107999982%2CGenbank:XM_028667757.1;Parent=rna-XM_028667757.1
NW_016019397.1	Gnomon	exon	22142	22359	.	+	.	ID=exon-XM_028667757.1-3;Dbxref=GeneID:107999982%2CGenbank:XM_028667757.1;Parent=rna-XM_028667757.1
NW_016019397.1	Gnomon	exon	24056	24290	.	+	.	ID=exon-XM_028667757.1-4;Dbxref=GeneID:107999982%2CGenbank:XM_028667757.1;Parent=rna-XM_028667757.1
NW_016019397.1	Gnomon	exon	18138	18505	.	+	.	ID=exon-XM_028667757.1-1;Dbxref=GeneID:107999982%2CGenbank:XM_028667757.1;Parent=rna-XM_028667757.1
NW_016019397.1	Gnomon	exon	18942	19239	.	+	.	ID=exon-XM_028667757.1-2;Dbxref=GeneID:107999982%2CGenbank:XM_028667757.1;Parent=rna-XM_028667757.1
NW_016019397.1	Gnomon	exon	912314	912436	.	+	.	ID=exon-XR_001766446.2-1;Dbxref=GeneID:108000026%2CGenbank:XR_001766446.2;Parent=rna-XR_001766446.2
NW_016019397.1	Gnomon	exon	913364	913481	.	+	.	ID=exon-XR_001766446.2-2;Dbxref=GeneID:108000026%2CGenbank:XR_001766446.2;Parent=rna-XR_001766446.2
NW_016019397.1	Gnomon	exon	915236	915431	.	+	.	ID=exon-XR_001766446.2-7;Dbxref=GeneID:108000026%2CGenbank:XR_001766446.2;Parent=rna-XR_001766446.2
NW_016019397.1	Gnomon	exon	916557	916803	.	+	.	ID=exon-XR_001766446.2-8;Dbxref=GeneID:108000026%2CGenbank:XR_001766446.2;Parent=rna-XR_001766446.2
NW_016019397.1	Gnomon	exon	914079	914354	.	+	.	ID=exon-XR_001766446.2-5;Dbxref=GeneID:108000026%2CGenbank:XR_001766446.2;Parent=rna-XR_001766446.2
NW_016019397.1	Gnomon	exon	914679	915130	.	+	.	ID=exon-XR_001766446.2-6;Dbxref=GeneID:108000026%2CGenbank:XR_001766446.2;Parent=rna-XR_001766446.2
NW_016019397.1	Gnomon	exon	913601	913748	.	+	.	ID=exon-XR_001766446.2-3;Dbxref=GeneID:108000026%2CGenbank:XR_001766446.2;Parent=rna-XR_001766446.2
NW_016019397.1	Gnomon	exon	913822	913931	.	+	.	ID=exon-XR_001766446.2-4;Dbxref=GeneID:108000026%2CGenbank:XR_001766446.2;Parent=rna-XR_001766446.2
NW_016019397.1	Gnomon	CDS	97164	97291	.	-	0	Name=XP_016915539.1;ID=cds-XP_016915539.1;Dbxref=GeneID:107999974%2CGenbank:XP_016915539.1;Parent=rna-XM_017060050.2
NW_016019397.1	Gnomon	CDS	96640	96766	.	-	0	Name=XP_016915539.1;ID=cds-XP_016915539.1;Dbxref=GeneID:107999974%2CGenbank:XP_016915539.1;Parent=rna-XM_017060050.2
NW_016019397.1	Gnomon	CDS	96193	96501	.	-	0	Name=XP_016915539.1;ID=cds-XP_016915539.1;Dbxref=GeneID:107999974%2CGenbank:XP_016915539.1;Parent=rna-XM_017060050.2
NW_016019397.1	Gnomon	CDS	95958	96110	.	-	0	Name=XP_016915539.1;ID=cds-XP_016915539.1;Dbxref=GeneID:107999974%2CGenbank:XP_016915539.1;Parent=rna-XM_017060050.2
NW_016019397.1	Gnomon	CDS	1050606	1050674	.	-	0	Name=XP_028523562.1;ID=cds-XP_028523562.1;Dbxref=GeneID:107999953%2CGenbank:XP_028523562.1;Parent=rna-XM_028667761.1
NW_016019397.1	Gnomon	CDS	1050444	1050471	.	-	0	Name=XP_028523562.1;ID=cds-XP_028523562.1;Dbxref=GeneID:107999953%2CGenbank:XP_028523562.1;Parent=rna-XM_028667761.1
NW_016019397.1	Gnomon	CDS	1050044	1050255	.	-	0	Name=XP_028523562.1;ID=cds-XP_028523562.1;Dbxref=GeneID:107999953%2CGenbank:XP_028523562.1;Parent=rna-XM_028667761.1
NW_016019397.1	Gnomon	CDS	1049753	1049947	.	-	0	Name=XP_028523562.1;ID=cds-XP_028523562.1;Dbxref=GeneID:107999953%2CGenbank:XP_028523562.1;Parent=rna-XM_028667761.1
NW_016019397.1	Gnomon	exon	192856	193044	.	-	.	ID=exon-XM_017060159.2-9;Dbxref=GeneID:108000031%2CGenbank:XM_017060159.2;Parent=rna-XM_017060159.2
NW_016019397.1	Gnomon	exon	193604	193878	.	-	.	ID=exon-XM_017060159.2-7;Dbxref=GeneID:108000031%2CGenbank:XM_017060159.2;Parent=rna-XM_017060159.2
NW_016019397.1	Gnomon	exon	193227	193488	.	-	.	ID=exon-XM_017060159.2-8;Dbxref=GeneID:108000031%2CGenbank:XM_017060159.2;Parent=rna-XM_017060159.2
NW_016019397.1	Gnomon	exon	1058871	1059006	.	-	.	ID=exon-XM_017060183.2-1;Dbxref=GeneID:108000042%2CGenbank:XM_017060183.2;Parent=rna-XM_017060183.2
NW_016019397.1	Gnomon	exon	1057730	1057804	.	-	.	ID=exon-XM_017060183.2-2;Dbxref=GeneID:108000042%2CGenbank:XM_017060183.2;Parent=rna-XM_017060183.2
NW_016019397.1	Gnomon	exon	1057314	1057592	.	-	.	ID=exon-XM_017060183.2-3;Dbxref=GeneID:108000042%2CGenbank:XM_017060183.2;Parent=rna-XM_017060183.2
NW_016019397.1	Gnomon	exon	1055225	1057019	.	-	.	ID=exon-XM_017060183.2-4;Dbxref=GeneID:108000042%2CGenbank:XM_017060183.2;Parent=rna-XM_017060183.2
NW_016019397.1	Gnomon	CDS	682467	682496	.	+	0	Name=XP_016915633.1;ID=cds-XP_016915633.1;Dbxref=GeneID:108000020%2CGenbank:XP_016915633.1;Parent=rna-XM_017060144.1
NW_016019397.1	Gnomon	CDS	682586	682967	.	+	0	Name=XP_016915633.1;ID=cds-XP_016915633.1;Dbxref=GeneID:108000020%2CGenbank:XP_016915633.1;Parent=rna-XM_017060144.1
NW_016019397.1	Gnomon	CDS	683555	683634	.	+	0	Name=XP_016915633.1;ID=cds-XP_016915633.1;Dbxref=GeneID:108000020%2CGenbank:XP_016915633.1;Parent=rna-XM_017060144.1
NW_016019397.1	Gnomon	CDS	684083	684329	.	+	0	Name=XP_016915633.1;ID=cds-XP_016915633.1;Dbxref=GeneID:108000020%2CGenbank:XP_016915633.1;Parent=rna-XM_017060144.1
NW_016019397.1	Gnomon	CDS	684527	684708	.	+	0	Name=XP_016915633.1;ID=cds-XP_016915633.1;Dbxref=GeneID:108000020%2CGenbank:XP_016915633.1;Parent=rna-XM_017060144.1
NW_016019397.1	Gnomon	CDS	685655	685705	.	+	0	Name=XP_016915633.1;ID=cds-XP_016915633.1;Dbxref=GeneID:108000020%2CGenbank:XP_016915633.1;Parent=rna-XM_017060144.1
NW_016019397.1	Gnomon	exon	194686	194918	.	-	.	ID=exon-XM_017060159.2-5;Dbxref=GeneID:108000031%2CGenbank:XM_017060159.2;Parent=rna-XM_017060159.2
NW_016019397.1	Gnomon	exon	194167	194446	.	-	.	ID=exon-XM_017060159.2-6;Dbxref=GeneID:108000031%2CGenbank:XM_017060159.2;Parent=rna-XM_017060159.2
NW_016019397.1	Gnomon	exon	195746	195844	.	-	.	ID=exon-XM_017060159.2-3;Dbxref=GeneID:108000031%2CGenbank:XM_017060159.2;Parent=rna-XM_017060159.2
NW_016019397.1	Gnomon	exon	195350	195526	.	-	.	ID=exon-XM_017060159.2-4;Dbxref=GeneID:108000031%2CGenbank:XM_017060159.2;Parent=rna-XM_017060159.2
NW_016019397.1	Gnomon	exon	198353	198627	.	-	.	ID=exon-XM_017060159.2-1;Dbxref=GeneID:108000031%2CGenbank:XM_017060159.2;Parent=rna-XM_017060159.2
NW_016019397.1	Gnomon	exon	196056	196243	.	-	.	ID=exon-XM_017060159.2-2;Dbxref=GeneID:108000031%2CGenbank:XM_017060159.2;Parent=rna-XM_017060159.2
NW_016019397.1	Gnomon	CDS	337033	337148	.	+	0	Name=XP_028523561.1;ID=cds-XP_028523561.1;Dbxref=GeneID:107999934%2CGenbank:XP_028523561.1;Parent=rna-XM_028667760.1
NW_016019397.1	Gnomon	CDS	337913	338288	.	+	0	Name=XP_028523561.1;ID=cds-XP_028523561.1;Dbxref=GeneID:107999934%2CGenbank:XP_028523561.1;Parent=rna-XM_028667760.1
NW_016019397.1	Gnomon	CDS	338436	338636	.	+	0	Name=XP_028523561.1;ID=cds-XP_028523561.1;Dbxref=GeneID:107999934%2CGenbank:XP_028523561.1;Parent=rna-XM_028667760.1
NW_016019397.1	Gnomon	CDS	338759	339181	.	+	0	Name=XP_028523561.1;ID=cds-XP_028523561.1;Dbxref=GeneID:107999934%2CGenbank:XP_028523561.1;Parent=rna-XM_028667760.1
NW_016019397.1	Gnomon	exon	29737	29808	.	+	.	ID=exon-XM_017060063.2-7;Dbxref=GeneID:107999982%2CGenbank:XM_017060063.2;Parent=rna-XM_017060063.2
NW_016019397.1	Gnomon	exon	30389	30589	.	+	.	ID=exon-XM_017060063.2-8;Dbxref=GeneID:107999982%2CGenbank:XM_017060063.2;Parent=rna-XM_017060063.2
NW_016019397.1	Gnomon	exon	31363	31538	.	+	.	ID=exon-XM_017060063.2-9;Dbxref=GeneID:107999982%2CGenbank:XM_017060063.2;Parent=rna-XM_017060063.2
NW_016019397.1	Gnomon	exon	18138	18791	.	+	.	ID=exon-XM_017060063.2-1;Dbxref=GeneID:107999982%2CGenbank:XM_017060063.2;Parent=rna-XM_017060063.2
NW_016019397.1	Gnomon	exon	18942	19239	.	+	.	ID=exon-XM_017060063.2-2;Dbxref=GeneID:107999982%2CGenbank:XM_017060063.2;Parent=rna-XM_017060063.2
NW_016019397.1	Gnomon	exon	22142	22359	.	+	.	ID=exon-XM_017060063.2-3;Dbxref=GeneID:107999982%2CGenbank:XM_017060063.2;Parent=rna-XM_017060063.2
NW_016019397.1	Gnomon	exon	24056	24290	.	+	.	ID=exon-XM_017060063.2-4;Dbxref=GeneID:107999982%2CGenbank:XM_017060063.2;Parent=rna-XM_017060063.2
NW_016019397.1	Gnomon	exon	27979	28088	.	+	.	ID=exon-XM_017060063.2-5;Dbxref=GeneID:107999982%2CGenbank:XM_017060063.2;Parent=rna-XM_017060063.2
NW_016019397.1	Gnomon	exon	29531	29647	.	+	.	ID=exon-XM_017060063.2-6;Dbxref=GeneID:107999982%2CGenbank:XM_017060063.2;Parent=rna-XM_017060063.2
NW_016019397.1	Gnomon	CDS	682467	682496	.	+	0	Name=XP_016915634.1;ID=cds-XP_016915634.1;Dbxref=GeneID:108000020%2CGenbank:XP_016915634.1;Parent=rna-XM_017060145.2
NW_016019397.1	Gnomon	CDS	682586	682967	.	+	0	Name=XP_016915634.1;ID=cds-XP_016915634.1;Dbxref=GeneID:108000020%2CGenbank:XP_016915634.1;Parent=rna-XM_017060145.2
NW_016019397.1	Gnomon	CDS	683555	683634	.	+	0	Name=XP_016915634.1;ID=cds-XP_016915634.1;Dbxref=GeneID:108000020%2CGenbank:XP_016915634.1;Parent=rna-XM_017060145.2
NW_016019397.1	Gnomon	CDS	684083	684329	.	+	0	Name=XP_016915634.1;ID=cds-XP_016915634.1;Dbxref=GeneID:108000020%2CGenbank:XP_016915634.1;Parent=rna-XM_017060145.2
NW_016019397.1	Gnomon	CDS	684527	684708	.	+	0	Name=XP_016915634.1;ID=cds-XP_016915634.1;Dbxref=GeneID:108000020%2CGenbank:XP_016915634.1;Parent=rna-XM_017060145.2
NW_016019397.1	Gnomon	CDS	685924	685974	.	+	0	Name=XP_016915634.1;ID=cds-XP_016915634.1;Dbxref=GeneID:108000020%2CGenbank:XP_016915634.1;Parent=rna-XM_017060145.2
NW_016019397.1	Gnomon	CDS	66404	66544	.	+	0	Name=XP_028523560.1;ID=cds-XP_028523560.1;Dbxref=GeneID:114577817%2CGenbank:XP_028523560.1;Parent=rna-XM_028667759.1
NW_016019397.1	Gnomon	CDS	66634	66886	.	+	0	Name=XP_028523560.1;ID=cds-XP_028523560.1;Dbxref=GeneID:114577817%2CGenbank:XP_028523560.1;Parent=rna-XM_028667759.1
NW_016019397.1	Gnomon	CDS	66975	67192	.	+	0	Name=XP_028523560.1;ID=cds-XP_028523560.1;Dbxref=GeneID:114577817%2CGenbank:XP_028523560.1;Parent=rna-XM_028667759.1
NW_016019397.1	Gnomon	CDS	67262	67654	.	+	0	Name=XP_028523560.1;ID=cds-XP_028523560.1;Dbxref=GeneID:114577817%2CGenbank:XP_028523560.1;Parent=rna-XM_028667759.1
NW_016019397.1	Gnomon	CDS	67719	67856	.	+	0	Name=XP_028523560.1;ID=cds-XP_028523560.1;Dbxref=GeneID:114577817%2CGenbank:XP_028523560.1;Parent=rna-XM_028667759.1
NW_016019397.1	Gnomon	CDS	67946	68137	.	+	0	Name=XP_028523560.1;ID=cds-XP_028523560.1;Dbxref=GeneID:114577817%2CGenbank:XP_028523560.1;Parent=rna-XM_028667759.1
NW_016019397.1	BestRefSeq	exon	884235	884976	.	+	.	ID=exon-NM_001365222.1-10;Dbxref=GeneID:108000012%2CGenbank:NM_001365222.1;Note=The RefSeq transcript has 5 substitutions and aligns at 93%25 coverage compared to this genomic sequence;Parent=rna-NM_001365222.1
NW_016019397.1	Gnomon	exon	925023	925230	.	+	.	ID=exon-XM_017060086.2-6;Dbxref=GeneID:107999987%2CGenbank:XM_017060086.2;Parent=rna-XM_017060086.2
NW_016019397.1	Gnomon	exon	925308	925566	.	+	.	ID=exon-XM_017060086.2-7;Dbxref=GeneID:107999987%2CGenbank:XM_017060086.2;Parent=rna-XM_017060086.2
NW_016019397.1	Gnomon	exon	925706	925948	.	+	.	ID=exon-XM_017060086.2-8;Dbxref=GeneID:107999987%2CGenbank:XM_017060086.2;Parent=rna-XM_017060086.2
NW_016019397.1	Gnomon	exon	926532	926708	.	+	.	ID=exon-XM_017060086.2-9;Dbxref=GeneID:107999987%2CGenbank:XM_017060086.2;Parent=rna-XM_017060086.2
NW_016019397.1	Gnomon	exon	923898	924039	.	+	.	ID=exon-XM_017060086.2-2;Dbxref=GeneID:107999987%2CGenbank:XM_017060086.2;Parent=rna-XM_017060086.2
NW_016019397.1	Gnomon	exon	924109	924235	.	+	.	ID=exon-XM_017060086.2-3;Dbxref=GeneID:107999987%2CGenbank:XM_017060086.2;Parent=rna-XM_017060086.2
NW_016019397.1	Gnomon	exon	924322	924451	.	+	.	ID=exon-XM_017060086.2-4;Dbxref=GeneID:107999987%2CGenbank:XM_017060086.2;Parent=rna-XM_017060086.2
NW_016019397.1	Gnomon	exon	924897	924963	.	+	.	ID=exon-XM_017060086.2-5;Dbxref=GeneID:107999987%2CGenbank:XM_017060086.2;Parent=rna-XM_017060086.2
NW_016019397.1	Gnomon	exon	922394	923231	.	+	.	ID=exon-XM_017060086.2-1;Dbxref=GeneID:107999987%2CGenbank:XM_017060086.2;Parent=rna-XM_017060086.2
NW_016019397.1	Gnomon	exon	419891	420110	.	+	.	ID=exon-XR_003698164.1-7;Dbxref=GeneID:107999985%2CGenbank:XR_003698164.1;Parent=rna-XR_003698164.1
NW_016019397.1	Gnomon	exon	421541	421655	.	+	.	ID=exon-XR_003698164.1-8;Dbxref=GeneID:107999985%2CGenbank:XR_003698164.1;Parent=rna-XR_003698164.1
NW_016019397.1	Gnomon	exon	443676	443760	.	+	.	ID=exon-XR_003698164.1-9;Dbxref=GeneID:107999985%2CGenbank:XR_003698164.1;Parent=rna-XR_003698164.1
NW_016019397.1	Gnomon	exon	405504	405912	.	+	.	ID=exon-XR_003698164.1-1;Dbxref=GeneID:107999985%2CGenbank:XR_003698164.1;Parent=rna-XR_003698164.1
NW_016019397.1	Gnomon	exon	407240	407434	.	+	.	ID=exon-XR_003698164.1-2;Dbxref=GeneID:107999985%2CGenbank:XR_003698164.1;Parent=rna-XR_003698164.1
NW_016019397.1	Gnomon	exon	407617	407871	.	+	.	ID=exon-XR_003698164.1-3;Dbxref=GeneID:107999985%2CGenbank:XR_003698164.1;Parent=rna-XR_003698164.1
NW_016019397.1	Gnomon	exon	408399	408534	.	+	.	ID=exon-XR_003698164.1-4;Dbxref=GeneID:107999985%2CGenbank:XR_003698164.1;Parent=rna-XR_003698164.1
NW_016019397.1	Gnomon	exon	408693	408806	.	+	.	ID=exon-XR_003698164.1-5;Dbxref=GeneID:107999985%2CGenbank:XR_003698164.1;Parent=rna-XR_003698164.1
NW_016019397.1	Gnomon	exon	419465	419643	.	+	.	ID=exon-XR_003698164.1-6;Dbxref=GeneID:107999985%2CGenbank:XR_003698164.1;Parent=rna-XR_003698164.1
NW_016019397.1	Gnomon	CDS	366304	366378	.	+	0	Name=XP_016915635.1;ID=cds-XP_016915635.1;Dbxref=GeneID:108000022%2CGenbank:XP_016915635.1;Parent=rna-XM_017060146.2
NW_016019397.1	Gnomon	CDS	369073	369261	.	+	0	Name=XP_016915635.1;ID=cds-XP_016915635.1;Dbxref=GeneID:108000022%2CGenbank:XP_016915635.1;Parent=rna-XM_017060146.2
NW_016019397.1	Gnomon	CDS	369424	369594	.	+	0	Name=XP_016915635.1;ID=cds-XP_016915635.1;Dbxref=GeneID:108000022%2CGenbank:XP_016915635.1;Parent=rna-XM_017060146.2
NW_016019397.1	Gnomon	CDS	369918	370139	.	+	0	Name=XP_016915635.1;ID=cds-XP_016915635.1;Dbxref=GeneID:108000022%2CGenbank:XP_016915635.1;Parent=rna-XM_017060146.2
NW_016019397.1	Gnomon	CDS	370308	370493	.	+	0	Name=XP_016915635.1;ID=cds-XP_016915635.1;Dbxref=GeneID:108000022%2CGenbank:XP_016915635.1;Parent=rna-XM_017060146.2
NW_016019397.1	Gnomon	mRNA	325486	331425	.	-	.	Name=XM_017060117.2;ID=rna-XM_017060117.2;Dbxref=GeneID:108000002%2CGenbank:XM_017060117.2;Parent=gene-LOC108000002
NW_016019397.1	Gnomon	mRNA	165535	168594	.	-	.	Name=XM_017060016.2;ID=rna-XM_017060016.2;Dbxref=GeneID:107999946%2CGenbank:XM_017060016.2;Parent=gene-LOC107999946
NW_016019397.1	Gnomon	CDS	139963	140248	.	-	0	Name=XP_028523567.1;ID=cds-XP_028523567.1;Dbxref=GeneID:107999978%2CGenbank:XP_028523567.1;Parent=rna-XM_028667766.1
NW_016019397.1	Gnomon	CDS	139430	139842	.	-	0	Name=XP_028523567.1;ID=cds-XP_028523567.1;Dbxref=GeneID:107999978%2CGenbank:XP_028523567.1;Parent=rna-XM_028667766.1
NW_016019397.1	Gnomon	CDS	139147	139324	.	-	0	Name=XP_028523567.1;ID=cds-XP_028523567.1;Dbxref=GeneID:107999978%2CGenbank:XP_028523567.1;Parent=rna-XM_028667766.1
NW_016019397.1	Gnomon	CDS	138867	139078	.	-	0	Name=XP_028523567.1;ID=cds-XP_028523567.1;Dbxref=GeneID:107999978%2CGenbank:XP_028523567.1;Parent=rna-XM_028667766.1
NW_016019397.1	Gnomon	CDS	138160	138432	.	-	0	Name=XP_028523567.1;ID=cds-XP_028523567.1;Dbxref=GeneID:107999978%2CGenbank:XP_028523567.1;Parent=rna-XM_028667766.1
NW_016019397.1	Gnomon	CDS	372623	372724	.	-	0	Name=XP_016915637.1;ID=cds-XP_016915637.1;Dbxref=GeneID:108000024%2CGenbank:XP_016915637.1;Parent=rna-XM_017060148.2
NW_016019397.1	Gnomon	CDS	372303	372428	.	-	0	Name=XP_016915637.1;ID=cds-XP_016915637.1;Dbxref=GeneID:108000024%2CGenbank:XP_016915637.1;Parent=rna-XM_017060148.2
NW_016019397.1	Gnomon	CDS	371894	371986	.	-	0	Name=XP_016915637.1;ID=cds-XP_016915637.1;Dbxref=GeneID:108000024%2CGenbank:XP_016915637.1;Parent=rna-XM_017060148.2
NW_016019397.1	Gnomon	CDS	371331	371758	.	-	0	Name=XP_016915637.1;ID=cds-XP_016915637.1;Dbxref=GeneID:108000024%2CGenbank:XP_016915637.1;Parent=rna-XM_017060148.2
NW_016019397.1	Gnomon	CDS	370853	371000	.	-	0	Name=XP_016915637.1;ID=cds-XP_016915637.1;Dbxref=GeneID:108000024%2CGenbank:XP_016915637.1;Parent=rna-XM_017060148.2
NW_016019397.1	Gnomon	exon	1063001	1063400	.	-	.	ID=exon-XM_017060039.2-4;Dbxref=GeneID:107999966%2CGenbank:XM_017060039.2;Parent=rna-XM_017060039.2
NW_016019397.1	Gnomon	exon	1064282	1064341	.	-	.	ID=exon-XM_017060039.2-2;Dbxref=GeneID:107999966%2CGenbank:XM_017060039.2;Parent=rna-XM_017060039.2
NW_016019397.1	Gnomon	exon	1063621	1063855	.	-	.	ID=exon-XM_017060039.2-3;Dbxref=GeneID:107999966%2CGenbank:XM_017060039.2;Parent=rna-XM_017060039.2
NW_016019397.1	Gnomon	exon	1064397	1064535	.	-	.	ID=exon-XM_017060039.2-1;Dbxref=GeneID:107999966%2CGenbank:XM_017060039.2;Parent=rna-XM_017060039.2
NW_016019397.1	RefSeq	cDNA_match	720521	720766	.	-	.	ID=fc993e82-4b97-46c9-b417-7eb7122ef9a0;Target=XM_028667765.1 1 246
NW_016019397.1	RefSeq	cDNA_match	694504	694594	.	-	.	ID=fc993e82-4b97-46c9-b417-7eb7122ef9a0;Target=XM_028667765.1 1 246
NW_016019397.1	RefSeq	cDNA_match	694319	694401	.	-	.	ID=fc993e82-4b97-46c9-b417-7eb7122ef9a0;Target=XM_028667765.1 1 246
NW_016019397.1	RefSeq	cDNA_match	694044	694181	.	-	.	ID=fc993e82-4b97-46c9-b417-7eb7122ef9a0;Target=XM_028667765.1 1 246
NW_016019397.1	RefSeq	cDNA_match	690526	690761	.	-	.	ID=fc993e82-4b97-46c9-b417-7eb7122ef9a0;Target=XM_028667765.1 1 246
NW_016019397.1	RefSeq	cDNA_match	689915	690300	.	-	.	ID=fc993e82-4b97-46c9-b417-7eb7122ef9a0;Target=XM_028667765.1 1 246
NW_016019397.1	Gnomon	mRNA	861819	863477	.	-	.	Name=XM_017060017.2;ID=rna-XM_017060017.2;Dbxref=GeneID:107999947%2CGenbank:XM_017060017.2;Parent=gene-LOC107999947
NW_016019397.1	Gnomon	exon	407240	407434	.	+	.	ID=exon-XR_003698163.1-2;Dbxref=GeneID:107999985%2CGenbank:XR_003698163.1;Parent=rna-XR_003698163.1
NW_016019397.1	Gnomon	exon	407617	407871	.	+	.	ID=exon-XR_003698163.1-3;Dbxref=GeneID:107999985%2CGenbank:XR_003698163.1;Parent=rna-XR_003698163.1
NW_016019397.1	Gnomon	exon	405504	405912	.	+	.	ID=exon-XR_003698163.1-1;Dbxref=GeneID:107999985%2CGenbank:XR_003698163.1;Parent=rna-XR_003698163.1
NW_016019397.1	Gnomon	exon	419465	419643	.	+	.	ID=exon-XR_003698163.1-6;Dbxref=GeneID:107999985%2CGenbank:XR_003698163.1;Parent=rna-XR_003698163.1
NW_016019397.1	Gnomon	exon	419891	420110	.	+	.	ID=exon-XR_003698163.1-7;Dbxref=GeneID:107999985%2CGenbank:XR_003698163.1;Parent=rna-XR_003698163.1
NW_016019397.1	Gnomon	exon	408399	408534	.	+	.	ID=exon-XR_003698163.1-4;Dbxref=GeneID:107999985%2CGenbank:XR_003698163.1;Parent=rna-XR_003698163.1
NW_016019397.1	Gnomon	exon	408693	408806	.	+	.	ID=exon-XR_003698163.1-5;Dbxref=GeneID:107999985%2CGenbank:XR_003698163.1;Parent=rna-XR_003698163.1
NW_016019397.1	Gnomon	exon	421541	421655	.	+	.	ID=exon-XR_003698163.1-8;Dbxref=GeneID:107999985%2CGenbank:XR_003698163.1;Parent=rna-XR_003698163.1
NW_016019397.1	Gnomon	exon	443676	443877	.	+	.	ID=exon-XR_003698163.1-9;Dbxref=GeneID:107999985%2CGenbank:XR_003698163.1;Parent=rna-XR_003698163.1
NW_016019397.1	Gnomon	CDS	694504	694594	.	-	0	Name=XP_028523566.1;ID=cds-XP_028523566.1;Dbxref=GeneID:107999938%2CGenbank:XP_028523566.1;Note=The sequence of the model RefSeq protein was modified relative to this genomic sequence to represent the inferred CDS: added 384 bases not found in genome assembly;Parent=rna-XM_028667765.1
NW_016019397.1	Gnomon	CDS	694319	694401	.	-	0	Name=XP_028523566.1;ID=cds-XP_028523566.1;Dbxref=GeneID:107999938%2CGenbank:XP_028523566.1;Note=The sequence of the model RefSeq protein was modified relative to this genomic sequence to represent the inferred CDS: added 384 bases not found in genome assembly;Parent=rna-XM_028667765.1
NW_016019397.1	Gnomon	CDS	694044	694181	.	-	0	Name=XP_028523566.1;ID=cds-XP_028523566.1;Dbxref=GeneID:107999938%2CGenbank:XP_028523566.1;Note=The sequence of the model RefSeq protein was modified relative to this genomic sequence to represent the inferred CDS: added 384 bases not found in genome assembly;Parent=rna-XM_028667765.1
NW_016019397.1	Gnomon	CDS	690526	690761	.	-	0	Name=XP_028523566.1;ID=cds-XP_028523566.1;Dbxref=GeneID:107999938%2CGenbank:XP_028523566.1;Note=The sequence of the model RefSeq protein was modified relative to this genomic sequence to represent the inferred CDS: added 384 bases not found in genome assembly;Parent=rna-XM_028667765.1
NW_016019397.1	Gnomon	CDS	690216	690300	.	-	0	Name=XP_028523566.1;ID=cds-XP_028523566.1;Dbxref=GeneID:107999938%2CGenbank:XP_028523566.1;Note=The sequence of the model RefSeq protein was modified relative to this genomic sequence to represent the inferred CDS: added 384 bases not found in genome assembly;Parent=rna-XM_028667765.1
NW_016019397.1	Gnomon	exon	668887	669072	.	+	.	ID=exon-XM_017060040.2-4;Dbxref=GeneID:107999967%2CGenbank:XM_017060040.2;Parent=rna-XM_017060040.2
NW_016019397.1	Gnomon	exon	669355	669541	.	+	.	ID=exon-XM_017060040.2-5;Dbxref=GeneID:107999967%2CGenbank:XM_017060040.2;Parent=rna-XM_017060040.2
NW_016019397.1	Gnomon	exon	669709	669840	.	+	.	ID=exon-XM_017060040.2-6;Dbxref=GeneID:107999967%2CGenbank:XM_017060040.2;Parent=rna-XM_017060040.2
NW_016019397.1	Gnomon	exon	670181	670300	.	+	.	ID=exon-XM_017060040.2-7;Dbxref=GeneID:107999967%2CGenbank:XM_017060040.2;Parent=rna-XM_017060040.2
NW_016019397.1	Gnomon	exon	664824	665326	.	+	.	ID=exon-XM_017060040.2-1;Dbxref=GeneID:107999967%2CGenbank:XM_017060040.2;Parent=rna-XM_017060040.2
NW_016019397.1	Gnomon	exon	667345	667447	.	+	.	ID=exon-XM_017060040.2-2;Dbxref=GeneID:107999967%2CGenbank:XM_017060040.2;Parent=rna-XM_017060040.2
NW_016019397.1	Gnomon	exon	668524	668639	.	+	.	ID=exon-XM_017060040.2-3;Dbxref=GeneID:107999967%2CGenbank:XM_017060040.2;Parent=rna-XM_017060040.2
NW_016019397.1	Gnomon	exon	670683	670853	.	+	.	ID=exon-XM_017060040.2-8;Dbxref=GeneID:107999967%2CGenbank:XM_017060040.2;Parent=rna-XM_017060040.2
NW_016019397.1	Gnomon	exon	671185	672416	.	+	.	ID=exon-XM_017060040.2-9;Dbxref=GeneID:107999967%2CGenbank:XM_017060040.2;Parent=rna-XM_017060040.2
NW_016019397.1	Gnomon	exon	949256	949394	.	+	.	ID=exon-XM_017060087.2-7;Dbxref=GeneID:107999989%2CGenbank:XM_017060087.2;Note=The sequence of the model RefSeq transcript was modified relative to this genomic sequence to represent the inferred CDS: inserted 2 bases in 1 codon;Parent=rna-XM_017060087.2
NW_016019397.1	Gnomon	exon	949457	949594	.	+	.	ID=exon-XM_017060087.2-8;Dbxref=GeneID:107999989%2CGenbank:XM_017060087.2;Note=The sequence of the model RefSeq transcript was modified relative to this genomic sequence to represent the inferred CDS: inserted 2 bases in 1 codon;Parent=rna-XM_017060087.2
NW_016019397.1	Gnomon	exon	948860	948935	.	+	.	ID=exon-XM_017060087.2-5;Dbxref=GeneID:107999989%2CGenbank:XM_017060087.2;Note=The sequence of the model RefSeq transcript was modified relative to this genomic sequence to represent the inferred CDS: inserted 2 bases in 1 codon;Parent=rna-XM_017060087.2
NW_016019397.1	Gnomon	exon	949028	949174	.	+	.	ID=exon-XM_017060087.2-6;Dbxref=GeneID:107999989%2CGenbank:XM_017060087.2;Note=The sequence of the model RefSeq transcript was modified relative to this genomic sequence to represent the inferred CDS: inserted 2 bases in 1 codon;Parent=rna-XM_017060087.2
NW_016019397.1	Gnomon	exon	949723	949889	.	+	.	ID=exon-XM_017060087.2-9;Dbxref=GeneID:107999989%2CGenbank:XM_017060087.2;Note=The sequence of the model RefSeq transcript was modified relative to this genomic sequence to represent the inferred CDS: inserted 2 bases in 1 codon;Parent=rna-XM_017060087.2
NW_016019397.1	Gnomon	exon	948445	948644	.	+	.	ID=exon-XM_017060087.2-3;Dbxref=GeneID:107999989%2CGenbank:XM_017060087.2;Note=The sequence of the model RefSeq transcript was modified relative to this genomic sequence to represent the inferred CDS: inserted 2 bases in 1 codon;Parent=rna-XM_017060087.2
NW_016019397.1	Gnomon	exon	948646	948777	.	+	.	ID=exon-XM_017060087.2-4;Dbxref=GeneID:107999989%2CGenbank:XM_017060087.2;Note=The sequence of the model RefSeq transcript was modified relative to this genomic sequence to represent the inferred CDS: inserted 2 bases in 1 codon;Parent=rna-XM_017060087.2
NW_016019397.1	Gnomon	exon	939435	939573	.	+	.	ID=exon-XM_017060087.2-1;Dbxref=GeneID:107999989%2CGenbank:XM_017060087.2;Note=The sequence of the model RefSeq transcript was modified relative to this genomic sequence to represent the inferred CDS: inserted 2 bases in 1 codon;Parent=rna-XM_017060087.2
NW_016019397.1	Gnomon	exon	947788	948024	.	+	.	ID=exon-XM_017060087.2-2;Dbxref=GeneID:107999989%2CGenbank:XM_017060087.2;Note=The sequence of the model RefSeq transcript was modified relative to this genomic sequence to represent the inferred CDS: inserted 2 bases in 1 codon;Parent=rna-XM_017060087.2
NW_016019397.1	Gnomon	CDS	986904	987195	.	+	0	Name=XP_016915638.1;ID=cds-XP_016915638.1;Dbxref=GeneID:108000025%2CGenbank:XP_016915638.1;Parent=rna-XM_017060149.2
NW_016019397.1	Gnomon	CDS	990013	990110	.	+	0	Name=XP_016915638.1;ID=cds-XP_016915638.1;Dbxref=GeneID:108000025%2CGenbank:XP_016915638.1;Parent=rna-XM_017060149.2
NW_016019397.1	Gnomon	CDS	990403	990549	.	+	0	Name=XP_016915638.1;ID=cds-XP_016915638.1;Dbxref=GeneID:108000025%2CGenbank:XP_016915638.1;Parent=rna-XM_017060149.2
NW_016019397.1	Gnomon	CDS	990637	990756	.	+	0	Name=XP_016915638.1;ID=cds-XP_016915638.1;Dbxref=GeneID:108000025%2CGenbank:XP_016915638.1;Parent=rna-XM_017060149.2
NW_016019397.1	Gnomon	CDS	990953	991103	.	+	0	Name=XP_016915638.1;ID=cds-XP_016915638.1;Dbxref=GeneID:108000025%2CGenbank:XP_016915638.1;Parent=rna-XM_017060149.2
NW_016019397.1	Gnomon	CDS	992772	992901	.	+	0	Name=XP_016915638.1;ID=cds-XP_016915638.1;Dbxref=GeneID:108000025%2CGenbank:XP_016915638.1;Parent=rna-XM_017060149.2
NW_016019397.1	Gnomon	CDS	993522	993675	.	+	0	Name=XP_016915638.1;ID=cds-XP_016915638.1;Dbxref=GeneID:108000025%2CGenbank:XP_016915638.1;Parent=rna-XM_017060149.2
NW_016019397.1	Gnomon	CDS	993800	993988	.	+	0	Name=XP_016915638.1;ID=cds-XP_016915638.1;Dbxref=GeneID:108000025%2CGenbank:XP_016915638.1;Parent=rna-XM_017060149.2
NW_016019397.1	Gnomon	CDS	994065	994184	.	+	0	Name=XP_016915638.1;ID=cds-XP_016915638.1;Dbxref=GeneID:108000025%2CGenbank:XP_016915638.1;Parent=rna-XM_017060149.2
NW_016019397.1	Gnomon	CDS	994271	997470	.	+	0	Name=XP_016915638.1;ID=cds-XP_016915638.1;Dbxref=GeneID:108000025%2CGenbank:XP_016915638.1;Parent=rna-XM_017060149.2
NW_016019397.1	Gnomon	CDS	999165	999174	.	+	0	Name=XP_016915638.1;ID=cds-XP_016915638.1;Dbxref=GeneID:108000025%2CGenbank:XP_016915638.1;Parent=rna-XM_017060149.2
NW_016019397.1	Gnomon	CDS	723948	724410	.	+	0	Name=XP_028523565.1;ID=cds-XP_028523565.1;Dbxref=GeneID:107999991%2CGenbank:XP_028523565.1;Parent=rna-XM_028667764.1
NW_016019397.1	Gnomon	CDS	725635	725914	.	+	0	Name=XP_028523565.1;ID=cds-XP_028523565.1;Dbxref=GeneID:107999991%2CGenbank:XP_028523565.1;Parent=rna-XM_028667764.1
NW_016019397.1	Gnomon	CDS	726317	726443	.	+	0	Name=XP_028523565.1;ID=cds-XP_028523565.1;Dbxref=GeneID:107999991%2CGenbank:XP_028523565.1;Parent=rna-XM_028667764.1
NW_016019397.1	Gnomon	CDS	726523	726840	.	+	0	Name=XP_028523565.1;ID=cds-XP_028523565.1;Dbxref=GeneID:107999991%2CGenbank:XP_028523565.1;Parent=rna-XM_028667764.1
NW_016019397.1	Gnomon	CDS	727626	728150	.	+	0	Name=XP_028523565.1;ID=cds-XP_028523565.1;Dbxref=GeneID:107999991%2CGenbank:XP_028523565.1;Parent=rna-XM_028667764.1
NW_016019397.1	Gnomon	exon	453281	453527	.	+	.	ID=exon-XM_017060135.2-1;Dbxref=GeneID:108000013%2CGenbank:XM_017060135.2;Parent=rna-XM_017060135.2
NW_016019397.1	Gnomon	exon	466149	468296	.	+	.	ID=exon-XM_017060135.2-2;Dbxref=GeneID:108000013%2CGenbank:XM_017060135.2;Parent=rna-XM_017060135.2
NW_016019397.1	Gnomon	CDS	991007	991103	.	+	0	Name=XP_016915639.1;ID=cds-XP_016915639.1;Dbxref=GeneID:108000025%2CGenbank:XP_016915639.1;Parent=rna-XM_017060150.2
NW_016019397.1	Gnomon	CDS	992772	992901	.	+	0	Name=XP_016915639.1;ID=cds-XP_016915639.1;Dbxref=GeneID:108000025%2CGenbank:XP_016915639.1;Parent=rna-XM_017060150.2
NW_016019397.1	Gnomon	CDS	993522	993675	.	+	0	Name=XP_016915639.1;ID=cds-XP_016915639.1;Dbxref=GeneID:108000025%2CGenbank:XP_016915639.1;Parent=rna-XM_017060150.2
NW_016019397.1	Gnomon	CDS	993800	993988	.	+	0	Name=XP_016915639.1;ID=cds-XP_016915639.1;Dbxref=GeneID:108000025%2CGenbank:XP_016915639.1;Parent=rna-XM_017060150.2
NW_016019397.1	Gnomon	CDS	994065	994184	.	+	0	Name=XP_016915639.1;ID=cds-XP_016915639.1;Dbxref=GeneID:108000025%2CGenbank:XP_016915639.1;Parent=rna-XM_017060150.2
NW_016019397.1	Gnomon	CDS	994271	997470	.	+	0	Name=XP_016915639.1;ID=cds-XP_016915639.1;Dbxref=GeneID:108000025%2CGenbank:XP_016915639.1;Parent=rna-XM_017060150.2
NW_016019397.1	Gnomon	CDS	999165	999174	.	+	0	Name=XP_016915639.1;ID=cds-XP_016915639.1;Dbxref=GeneID:108000025%2CGenbank:XP_016915639.1;Parent=rna-XM_017060150.2
NW_016019397.1	Gnomon	exon	32150	32279	.	+	.	ID=exon-XM_028667758.1-8;Dbxref=GeneID:107999982%2CGenbank:XM_028667758.1;Parent=rna-XM_028667758.1
NW_016019397.1	Gnomon	exon	32386	32607	.	+	.	ID=exon-XM_028667758.1-9;Dbxref=GeneID:107999982%2CGenbank:XM_028667758.1;Parent=rna-XM_028667758.1
NW_016019397.1	Gnomon	exon	29737	29808	.	+	.	ID=exon-XM_028667758.1-4;Dbxref=GeneID:107999982%2CGenbank:XM_028667758.1;Parent=rna-XM_028667758.1
NW_016019397.1	Gnomon	exon	30389	30589	.	+	.	ID=exon-XM_028667758.1-5;Dbxref=GeneID:107999982%2CGenbank:XM_028667758.1;Parent=rna-XM_028667758.1
NW_016019397.1	Gnomon	exon	31363	31538	.	+	.	ID=exon-XM_028667758.1-6;Dbxref=GeneID:107999982%2CGenbank:XM_028667758.1;Parent=rna-XM_028667758.1
NW_016019397.1	Gnomon	exon	31670	31743	.	+	.	ID=exon-XM_028667758.1-7;Dbxref=GeneID:107999982%2CGenbank:XM_028667758.1;Parent=rna-XM_028667758.1
NW_016019397.1	Gnomon	exon	24070	24152	.	+	.	ID=exon-XM_028667758.1-1;Dbxref=GeneID:107999982%2CGenbank:XM_028667758.1;Parent=rna-XM_028667758.1
NW_016019397.1	Gnomon	exon	24240	24290	.	+	.	ID=exon-XM_028667758.1-2;Dbxref=GeneID:107999982%2CGenbank:XM_028667758.1;Parent=rna-XM_028667758.1
NW_016019397.1	Gnomon	exon	29531	29647	.	+	.	ID=exon-XM_028667758.1-3;Dbxref=GeneID:107999982%2CGenbank:XM_028667758.1;Parent=rna-XM_028667758.1
NW_016019397.1	Gnomon	CDS	73182	73403	.	+	0	Name=XP_016915483.1;ID=cds-XP_016915483.1;Dbxref=GeneID:107999928%2CGenbank:XP_016915483.1;Parent=rna-XM_017059994.2
NW_016019397.1	Gnomon	CDS	73482	73673	.	+	0	Name=XP_016915483.1;ID=cds-XP_016915483.1;Dbxref=GeneID:107999928%2CGenbank:XP_016915483.1;Parent=rna-XM_017059994.2
NW_016019397.1	Gnomon	CDS	73766	73942	.	+	0	Name=XP_016915483.1;ID=cds-XP_016915483.1;Dbxref=GeneID:107999928%2CGenbank:XP_016915483.1;Parent=rna-XM_017059994.2
NW_016019397.1	Gnomon	CDS	74042	74334	.	+	0	Name=XP_016915483.1;ID=cds-XP_016915483.1;Dbxref=GeneID:107999928%2CGenbank:XP_016915483.1;Parent=rna-XM_017059994.2
NW_016019397.1	Gnomon	CDS	74405	74684	.	+	0	Name=XP_016915483.1;ID=cds-XP_016915483.1;Dbxref=GeneID:107999928%2CGenbank:XP_016915483.1;Parent=rna-XM_017059994.2
NW_016019397.1	Gnomon	CDS	74771	75367	.	+	0	Name=XP_016915483.1;ID=cds-XP_016915483.1;Dbxref=GeneID:107999928%2CGenbank:XP_016915483.1;Parent=rna-XM_017059994.2
NW_016019397.1	Gnomon	CDS	75656	77785	.	+	0	Name=XP_016915483.1;ID=cds-XP_016915483.1;Dbxref=GeneID:107999928%2CGenbank:XP_016915483.1;Parent=rna-XM_017059994.2
NW_016019397.1	Gnomon	CDS	723948	724410	.	+	0	Name=XP_028523564.1;ID=cds-XP_028523564.1;Dbxref=GeneID:107999991%2CGenbank:XP_028523564.1;Parent=rna-XM_028667763.1
NW_016019397.1	Gnomon	CDS	725635	725914	.	+	0	Name=XP_028523564.1;ID=cds-XP_028523564.1;Dbxref=GeneID:107999991%2CGenbank:XP_028523564.1;Parent=rna-XM_028667763.1
NW_016019397.1	Gnomon	CDS	726317	726443	.	+	0	Name=XP_028523564.1;ID=cds-XP_028523564.1;Dbxref=GeneID:107999991%2CGenbank:XP_028523564.1;Parent=rna-XM_028667763.1
NW_016019397.1	Gnomon	CDS	726523	726840	.	+	0	Name=XP_028523564.1;ID=cds-XP_028523564.1;Dbxref=GeneID:107999991%2CGenbank:XP_028523564.1;Parent=rna-XM_028667763.1
NW_016019397.1	Gnomon	CDS	727626	728150	.	+	0	Name=XP_028523564.1;ID=cds-XP_028523564.1;Dbxref=GeneID:107999991%2CGenbank:XP_028523564.1;Parent=rna-XM_028667763.1
NW_016019397.1	Gnomon	exon	190725	190941	.	+	.	ID=exon-XM_017060158.2-1;Dbxref=GeneID:108000030%2CGenbank:XM_017060158.2;Parent=rna-XM_017060158.2
NW_016019397.1	Gnomon	exon	191494	191934	.	+	.	ID=exon-XM_017060158.2-2;Dbxref=GeneID:108000030%2CGenbank:XM_017060158.2;Parent=rna-XM_017060158.2
NW_016019397.1	Gnomon	exon	1057314	1057592	.	-	.	ID=exon-XM_017060182.2-3;Dbxref=GeneID:108000042%2CGenbank:XM_017060182.2;Parent=rna-XM_017060182.2
NW_016019397.1	Gnomon	exon	1055225	1057019	.	-	.	ID=exon-XM_017060182.2-4;Dbxref=GeneID:108000042%2CGenbank:XM_017060182.2;Parent=rna-XM_017060182.2
NW_016019397.1	Gnomon	exon	1058995	1059075	.	-	.	ID=exon-XM_017060182.2-1;Dbxref=GeneID:108000042%2CGenbank:XM_017060182.2;Parent=rna-XM_017060182.2
NW_016019397.1	Gnomon	exon	1057730	1057804	.	-	.	ID=exon-XM_017060182.2-2;Dbxref=GeneID:108000042%2CGenbank:XM_017060182.2;Parent=rna-XM_017060182.2
NW_016019397.1	Gnomon	mRNA	746964	750264	.	-	.	Name=XM_017060019.2;ID=rna-XM_017060019.2;Dbxref=GeneID:107999948%2CGenbank:XM_017060019.2;Parent=gene-LOC107999948
NW_016019397.1	Gnomon	exon	466149	468296	.	+	.	ID=exon-XM_017060134.2-2;Dbxref=GeneID:108000013%2CGenbank:XM_017060134.2;Parent=rna-XM_017060134.2
NW_016019397.1	Gnomon	exon	460113	460467	.	+	.	ID=exon-XM_017060134.2-1;Dbxref=GeneID:108000013%2CGenbank:XM_017060134.2;Parent=rna-XM_017060134.2
NW_016019397.1	Gnomon	exon	557308	557432	.	-	.	ID=exon-XM_028667732.1-6;Dbxref=GeneID:107999999%2CGenbank:XM_028667732.1;Parent=rna-XM_028667732.1
NW_016019397.1	Gnomon	exon	557047	557085	.	-	.	ID=exon-XM_028667732.1-7;Dbxref=GeneID:107999999%2CGenbank:XM_028667732.1;Parent=rna-XM_028667732.1
NW_016019397.1	Gnomon	exon	558870	558972	.	-	.	ID=exon-XM_028667732.1-4;Dbxref=GeneID:107999999%2CGenbank:XM_028667732.1;Parent=rna-XM_028667732.1
NW_016019397.1	Gnomon	exon	558355	558502	.	-	.	ID=exon-XM_028667732.1-5;Dbxref=GeneID:107999999%2CGenbank:XM_028667732.1;Parent=rna-XM_028667732.1
NW_016019397.1	Gnomon	exon	560197	560294	.	-	.	ID=exon-XM_028667732.1-2;Dbxref=GeneID:107999999%2CGenbank:XM_028667732.1;Parent=rna-XM_028667732.1
NW_016019397.1	Gnomon	exon	559080	559230	.	-	.	ID=exon-XM_028667732.1-3;Dbxref=GeneID:107999999%2CGenbank:XM_028667732.1;Parent=rna-XM_028667732.1
NW_016019397.1	Gnomon	exon	560362	560685	.	-	.	ID=exon-XM_028667732.1-1;Dbxref=GeneID:107999999%2CGenbank:XM_028667732.1;Parent=rna-XM_028667732.1
NW_016019397.1	Gnomon	lnc_RNA	557439	558274	.	+	.	Name=XR_001766441.2;ID=rna-XR_001766441.2;Dbxref=GeneID:108000001%2CGenbank:XR_001766441.2;Parent=gene-LOC108000001
NW_016019397.1	Gnomon	CDS	90045	90123	.	+	0	Name=XP_016915628.1;ID=cds-XP_016915628.1;Dbxref=GeneID:108000017%2CGenbank:XP_016915628.1;Parent=rna-XM_017060139.2
NW_016019397.1	Gnomon	CDS	92792	92925	.	+	0	Name=XP_016915628.1;ID=cds-XP_016915628.1;Dbxref=GeneID:108000017%2CGenbank:XP_016915628.1;Parent=rna-XM_017060139.2
NW_016019397.1	Gnomon	CDS	93528	93828	.	+	0	Name=XP_016915628.1;ID=cds-XP_016915628.1;Dbxref=GeneID:108000017%2CGenbank:XP_016915628.1;Parent=rna-XM_017060139.2
NW_016019397.1	Gnomon	CDS	94049	94287	.	+	0	Name=XP_016915628.1;ID=cds-XP_016915628.1;Dbxref=GeneID:108000017%2CGenbank:XP_016915628.1;Parent=rna-XM_017060139.2
NW_016019397.1	Gnomon	CDS	94355	94504	.	+	0	Name=XP_016915628.1;ID=cds-XP_016915628.1;Dbxref=GeneID:108000017%2CGenbank:XP_016915628.1;Parent=rna-XM_017060139.2
NW_016019397.1	Gnomon	CDS	94704	95081	.	+	0	Name=XP_016915628.1;ID=cds-XP_016915628.1;Dbxref=GeneID:108000017%2CGenbank:XP_016915628.1;Parent=rna-XM_017060139.2
NW_016019397.1	Gnomon	CDS	95363	95563	.	+	0	Name=XP_016915628.1;ID=cds-XP_016915628.1;Dbxref=GeneID:108000017%2CGenbank:XP_016915628.1;Parent=rna-XM_017060139.2
NW_016019397.1	Gnomon	exon	922394	923231	.	+	.	ID=exon-XM_017060082.2-1;Dbxref=GeneID:107999987%2CGenbank:XM_017060082.2;Parent=rna-XM_017060082.2
NW_016019397.1	Gnomon	exon	925023	925227	.	+	.	ID=exon-XM_017060082.2-6;Dbxref=GeneID:107999987%2CGenbank:XM_017060082.2;Parent=rna-XM_017060082.2
NW_016019397.1	Gnomon	exon	925308	925566	.	+	.	ID=exon-XM_017060082.2-7;Dbxref=GeneID:107999987%2CGenbank:XM_017060082.2;Parent=rna-XM_017060082.2
NW_016019397.1	Gnomon	exon	925706	925948	.	+	.	ID=exon-XM_017060082.2-8;Dbxref=GeneID:107999987%2CGenbank:XM_017060082.2;Parent=rna-XM_017060082.2
NW_016019397.1	Gnomon	exon	926532	926708	.	+	.	ID=exon-XM_017060082.2-9;Dbxref=GeneID:107999987%2CGenbank:XM_017060082.2;Parent=rna-XM_017060082.2
NW_016019397.1	Gnomon	exon	923898	924039	.	+	.	ID=exon-XM_017060082.2-2;Dbxref=GeneID:107999987%2CGenbank:XM_017060082.2;Parent=rna-XM_017060082.2
NW_016019397.1	Gnomon	exon	924109	924235	.	+	.	ID=exon-XM_017060082.2-3;Dbxref=GeneID:107999987%2CGenbank:XM_017060082.2;Parent=rna-XM_017060082.2
NW_016019397.1	Gnomon	exon	924322	924451	.	+	.	ID=exon-XM_017060082.2-4;Dbxref=GeneID:107999987%2CGenbank:XM_017060082.2;Parent=rna-XM_017060082.2
NW_016019397.1	Gnomon	exon	924897	924963	.	+	.	ID=exon-XM_017060082.2-5;Dbxref=GeneID:107999987%2CGenbank:XM_017060082.2;Parent=rna-XM_017060082.2
NW_016019397.1	Gnomon	mRNA	1049751	1051783	.	-	.	Name=XM_017060025.2;ID=rna-XM_017060025.2;Dbxref=GeneID:107999953%2CGenbank:XM_017060025.2;Parent=gene-LOC107999953
NW_016019397.1	Gnomon	lnc_RNA	383468	387101	.	-	.	Name=XR_001766440.2;ID=rna-XR_001766440.2;Dbxref=GeneID:107999996%2CGenbank:XR_001766440.2;Parent=gene-LOC107999996
NW_016019397.1	Gnomon	mRNA	921310	922140	.	-	.	Name=XM_017060026.2;ID=rna-XM_017060026.2;Dbxref=GeneID:107999954%2CGenbank:XM_017060026.2;Parent=gene-LOC107999954
NW_016019397.1	Gnomon	exon	972027	972738	.	-	.	ID=exon-XR_003698165.1-6;Dbxref=GeneID:108000055%2CGenbank:XR_003698165.1;Parent=rna-XR_003698165.1
NW_016019397.1	Gnomon	exon	971620	971886	.	-	.	ID=exon-XR_003698165.1-7;Dbxref=GeneID:108000055%2CGenbank:XR_003698165.1;Parent=rna-XR_003698165.1
NW_016019397.1	Gnomon	exon	974356	974495	.	-	.	ID=exon-XR_003698165.1-4;Dbxref=GeneID:108000055%2CGenbank:XR_003698165.1;Parent=rna-XR_003698165.1
NW_016019397.1	Gnomon	exon	972906	974270	.	-	.	ID=exon-XR_003698165.1-5;Dbxref=GeneID:108000055%2CGenbank:XR_003698165.1;Parent=rna-XR_003698165.1
NW_016019397.1	Gnomon	exon	975189	975471	.	-	.	ID=exon-XR_003698165.1-2;Dbxref=GeneID:108000055%2CGenbank:XR_003698165.1;Parent=rna-XR_003698165.1
NW_016019397.1	Gnomon	exon	974571	974726	.	-	.	ID=exon-XR_003698165.1-3;Dbxref=GeneID:108000055%2CGenbank:XR_003698165.1;Parent=rna-XR_003698165.1
NW_016019397.1	Gnomon	exon	976065	976189	.	-	.	ID=exon-XR_003698165.1-1;Dbxref=GeneID:108000055%2CGenbank:XR_003698165.1;Parent=rna-XR_003698165.1
NW_016019397.1	Gnomon	CDS	90045	90123	.	+	0	Name=XP_016915629.1;ID=cds-XP_016915629.1;Dbxref=GeneID:108000017%2CGenbank:XP_016915629.1;Parent=rna-XM_017060140.2
NW_016019397.1	Gnomon	CDS	92792	92925	.	+	0	Name=XP_016915629.1;ID=cds-XP_016915629.1;Dbxref=GeneID:108000017%2CGenbank:XP_016915629.1;Parent=rna-XM_017060140.2
NW_016019397.1	Gnomon	CDS	93528	93828	.	+	0	Name=XP_016915629.1;ID=cds-XP_016915629.1;Dbxref=GeneID:108000017%2CGenbank:XP_016915629.1;Parent=rna-XM_017060140.2
NW_016019397.1	Gnomon	CDS	94049	94287	.	+	0	Name=XP_016915629.1;ID=cds-XP_016915629.1;Dbxref=GeneID:108000017%2CGenbank:XP_016915629.1;Parent=rna-XM_017060140.2
NW_016019397.1	Gnomon	CDS	94355	94504	.	+	0	Name=XP_016915629.1;ID=cds-XP_016915629.1;Dbxref=GeneID:108000017%2CGenbank:XP_016915629.1;Parent=rna-XM_017060140.2
NW_016019397.1	Gnomon	CDS	94704	95081	.	+	0	Name=XP_016915629.1;ID=cds-XP_016915629.1;Dbxref=GeneID:108000017%2CGenbank:XP_016915629.1;Parent=rna-XM_017060140.2
NW_016019397.1	Gnomon	CDS	95363	95563	.	+	0	Name=XP_016915629.1;ID=cds-XP_016915629.1;Dbxref=GeneID:108000017%2CGenbank:XP_016915629.1;Parent=rna-XM_017060140.2
NW_016019397.1	Gnomon	mRNA	886248	892807	.	-	.	Name=XM_028667739.1;ID=rna-XM_028667739.1;Dbxref=GeneID:108000007%2CGenbank:XM_028667739.1;Parent=gene-LOC108000007
NW_016019397.1	Gnomon	exon	168051	168594	.	-	.	ID=exon-XM_017060016.2-1;Dbxref=GeneID:107999946%2CGenbank:XM_017060016.2;Parent=rna-XM_017060016.2
NW_016019397.1	Gnomon	exon	167393	167585	.	-	.	ID=exon-XM_017060016.2-2;Dbxref=GeneID:107999946%2CGenbank:XM_017060016.2;Parent=rna-XM_017060016.2
NW_016019397.1	Gnomon	exon	166249	166567	.	-	.	ID=exon-XM_017060016.2-5;Dbxref=GeneID:107999946%2CGenbank:XM_017060016.2;Parent=rna-XM_017060016.2
NW_016019397.1	Gnomon	exon	165823	165880	.	-	.	ID=exon-XM_017060016.2-6;Dbxref=GeneID:107999946%2CGenbank:XM_017060016.2;Parent=rna-XM_017060016.2
NW_016019397.1	Gnomon	exon	167044	167310	.	-	.	ID=exon-XM_017060016.2-3;Dbxref=GeneID:107999946%2CGenbank:XM_017060016.2;Parent=rna-XM_017060016.2
NW_016019397.1	Gnomon	exon	166632	166917	.	-	.	ID=exon-XM_017060016.2-4;Dbxref=GeneID:107999946%2CGenbank:XM_017060016.2;Parent=rna-XM_017060016.2
NW_016019397.1	Gnomon	exon	165535	165715	.	-	.	ID=exon-XM_017060016.2-7;Dbxref=GeneID:107999946%2CGenbank:XM_017060016.2;Parent=rna-XM_017060016.2
NW_016019397.1	Gnomon	mRNA	805448	808552	.	+	.	Name=XM_017060120.1;ID=rna-XM_017060120.1;Dbxref=GeneID:108000005%2CGenbank:XM_017060120.1;Note=The sequence of the model RefSeq transcript was modified relative to this genomic sequence to represent the inferred CDS: added 217 bases not found in genome assembly;Parent=gene-LOC108000005
NW_016019397.1	Gnomon	exon	939370	939541	.	+	.	ID=exon-XM_017060086.2-13;Dbxref=GeneID:107999987%2CGenbank:XM_017060086.2;Parent=rna-XM_017060086.2
NW_016019397.1	Gnomon	mRNA	919269	921318	.	+	.	Name=XM_017060027.2;ID=rna-XM_017060027.2;Dbxref=GeneID:107999955%2CGenbank:XM_017060027.2;Parent=gene-LOC107999955
NW_016019397.1	Gnomon	exon	926807	927079	.	+	.	ID=exon-XM_017060086.2-10;Dbxref=GeneID:107999987%2CGenbank:XM_017060086.2;Parent=rna-XM_017060086.2
NW_016019397.1	Gnomon	exon	927740	927933	.	+	.	ID=exon-XM_017060086.2-11;Dbxref=GeneID:107999987%2CGenbank:XM_017060086.2;Parent=rna-XM_017060086.2
NW_016019397.1	Gnomon	exon	928099	928245	.	+	.	ID=exon-XM_017060086.2-12;Dbxref=GeneID:107999987%2CGenbank:XM_017060086.2;Parent=rna-XM_017060086.2
NW_016019397.1	Gnomon	exon	913822	913931	.	+	.	ID=exon-XR_001766445.2-4;Dbxref=GeneID:108000026%2CGenbank:XR_001766445.2;Parent=rna-XR_001766445.2
NW_016019397.1	Gnomon	exon	914079	914354	.	+	.	ID=exon-XR_001766445.2-5;Dbxref=GeneID:108000026%2CGenbank:XR_001766445.2;Parent=rna-XR_001766445.2
NW_016019397.1	Gnomon	exon	914679	915130	.	+	.	ID=exon-XR_001766445.2-6;Dbxref=GeneID:108000026%2CGenbank:XR_001766445.2;Parent=rna-XR_001766445.2
NW_016019397.1	Gnomon	exon	915236	915472	.	+	.	ID=exon-XR_001766445.2-7;Dbxref=GeneID:108000026%2CGenbank:XR_001766445.2;Parent=rna-XR_001766445.2
NW_016019397.1	Gnomon	exon	916557	916711	.	+	.	ID=exon-XR_001766445.2-8;Dbxref=GeneID:108000026%2CGenbank:XR_001766445.2;Parent=rna-XR_001766445.2
NW_016019397.1	Gnomon	exon	912314	912436	.	+	.	ID=exon-XR_001766445.2-1;Dbxref=GeneID:108000026%2CGenbank:XR_001766445.2;Parent=rna-XR_001766445.2
NW_016019397.1	Gnomon	exon	913364	913481	.	+	.	ID=exon-XR_001766445.2-2;Dbxref=GeneID:108000026%2CGenbank:XR_001766445.2;Parent=rna-XR_001766445.2
NW_016019397.1	Gnomon	exon	913601	913748	.	+	.	ID=exon-XR_001766445.2-3;Dbxref=GeneID:108000026%2CGenbank:XR_001766445.2;Parent=rna-XR_001766445.2
NW_016019397.1	Gnomon	mRNA	820906	822140	.	+	.	Name=XM_017060121.2;ID=rna-XM_017060121.2;Dbxref=GeneID:108000006%2CGenbank:XM_017060121.2;Parent=gene-LOC108000006
NW_016019397.1	Gnomon	mRNA	844134	846794	.	+	.	Name=XM_017060028.2;ID=rna-XM_017060028.2;Dbxref=GeneID:107999956%2CGenbank:XM_017060028.2;Parent=gene-LOC107999956
NW_016019397.1	Gnomon	exon	886850	887016	.	-	.	ID=exon-XM_028667741.1-11;Dbxref=GeneID:108000007%2CGenbank:XM_028667741.1;Parent=rna-XM_028667741.1
NW_016019397.1	Gnomon	exon	887121	887327	.	-	.	ID=exon-XM_028667741.1-10;Dbxref=GeneID:108000007%2CGenbank:XM_028667741.1;Parent=rna-XM_028667741.1
NW_016019397.1	Gnomon	exon	160193	160332	.	-	.	ID=exon-XM_017060058.2-3;Dbxref=GeneID:107999981%2CGenbank:XM_017060058.2;Parent=rna-XM_017060058.2
NW_016019397.1	Gnomon	exon	159960	160122	.	-	.	ID=exon-XM_017060058.2-4;Dbxref=GeneID:107999981%2CGenbank:XM_017060058.2;Parent=rna-XM_017060058.2
NW_016019397.1	Gnomon	exon	161910	162460	.	-	.	ID=exon-XM_017060058.2-1;Dbxref=GeneID:107999981%2CGenbank:XM_017060058.2;Parent=rna-XM_017060058.2
NW_016019397.1	Gnomon	exon	160416	160608	.	-	.	ID=exon-XM_017060058.2-2;Dbxref=GeneID:107999981%2CGenbank:XM_017060058.2;Parent=rna-XM_017060058.2
NW_016019397.1	Gnomon	exon	159630	159884	.	-	.	ID=exon-XM_017060058.2-5;Dbxref=GeneID:107999981%2CGenbank:XM_017060058.2;Parent=rna-XM_017060058.2
NW_016019397.1	Gnomon	exon	159208	159485	.	-	.	ID=exon-XM_017060058.2-6;Dbxref=GeneID:107999981%2CGenbank:XM_017060058.2;Parent=rna-XM_017060058.2
NW_016019397.1	Gnomon	CDS	704513	704625	.	+	0	Name=XP_028523519.1;ID=cds-XP_028523519.1;Dbxref=GeneID:107999940%2CGenbank:XP_028523519.1;Parent=rna-XM_028667718.1
NW_016019397.1	Gnomon	CDS	704760	705134	.	+	0	Name=XP_028523519.1;ID=cds-XP_028523519.1;Dbxref=GeneID:107999940%2CGenbank:XP_028523519.1;Parent=rna-XM_028667718.1
NW_016019397.1	Gnomon	CDS	705202	705303	.	+	0	Name=XP_028523519.1;ID=cds-XP_028523519.1;Dbxref=GeneID:107999940%2CGenbank:XP_028523519.1;Parent=rna-XM_028667718.1
NW_016019397.1	Gnomon	CDS	705399	705521	.	+	0	Name=XP_028523519.1;ID=cds-XP_028523519.1;Dbxref=GeneID:107999940%2CGenbank:XP_028523519.1;Parent=rna-XM_028667718.1
NW_016019397.1	Gnomon	CDS	705595	705835	.	+	0	Name=XP_028523519.1;ID=cds-XP_028523519.1;Dbxref=GeneID:107999940%2CGenbank:XP_028523519.1;Parent=rna-XM_028667718.1
NW_016019397.1	Gnomon	CDS	705910	706059	.	+	0	Name=XP_028523519.1;ID=cds-XP_028523519.1;Dbxref=GeneID:107999940%2CGenbank:XP_028523519.1;Parent=rna-XM_028667718.1
NW_016019397.1	Gnomon	CDS	706151	706232	.	+	0	Name=XP_028523519.1;ID=cds-XP_028523519.1;Dbxref=GeneID:107999940%2CGenbank:XP_028523519.1;Parent=rna-XM_028667718.1
NW_016019397.1	Gnomon	CDS	722235	722245	.	+	0	Name=XP_028523519.1;ID=cds-XP_028523519.1;Dbxref=GeneID:107999940%2CGenbank:XP_028523519.1;Parent=rna-XM_028667718.1
NW_016019397.1	Gnomon	exon	886247	887327	.	-	.	ID=exon-XM_017060124.2-10;Dbxref=GeneID:108000007%2CGenbank:XM_017060124.2;Parent=rna-XM_017060124.2
NW_016019397.1	Gnomon	mRNA	886248	893411	.	-	.	Name=XM_017060122.2;ID=rna-XM_017060122.2;Dbxref=GeneID:108000007%2CGenbank:XM_017060122.2;Parent=gene-LOC108000007
NW_016019397.1	Gnomon	exon	522648	522917	.	-	.	ID=exon-XM_017060107.2-11;Dbxref=GeneID:107999997%2CGenbank:XM_017060107.2;Parent=rna-XM_017060107.2
NW_016019397.1	Gnomon	exon	520507	521927	.	-	.	ID=exon-XM_017060107.2-12;Dbxref=GeneID:107999997%2CGenbank:XM_017060107.2;Parent=rna-XM_017060107.2
NW_016019397.1	Gnomon	mRNA	653029	672416	.	+	.	Name=XM_028667735.1;ID=rna-XM_028667735.1;Dbxref=GeneID:107999967%2CGenbank:XM_028667735.1;Parent=gene-LOC107999967
NW_016019397.1	Gnomon	exon	518210	519602	.	-	.	ID=exon-XM_017060107.2-13;Dbxref=GeneID:107999997%2CGenbank:XM_017060107.2;Parent=rna-XM_017060107.2
NW_016019397.1	Gnomon	exon	523100	523963	.	-	.	ID=exon-XM_017060107.2-10;Dbxref=GeneID:107999997%2CGenbank:XM_017060107.2;Parent=rna-XM_017060107.2
NW_016019397.1	Gnomon	exon	968000	968403	.	+	.	ID=exon-XM_017060035.2-1;Dbxref=GeneID:107999961%2CGenbank:XM_017060035.2;Parent=rna-XM_017060035.2
NW_016019397.1	Gnomon	exon	969238	969840	.	+	.	ID=exon-XM_017060035.2-4;Dbxref=GeneID:107999961%2CGenbank:XM_017060035.2;Parent=rna-XM_017060035.2
NW_016019397.1	Gnomon	exon	968474	968771	.	+	.	ID=exon-XM_017060035.2-2;Dbxref=GeneID:107999961%2CGenbank:XM_017060035.2;Parent=rna-XM_017060035.2
NW_016019397.1	Gnomon	exon	968900	969170	.	+	.	ID=exon-XM_017060035.2-3;Dbxref=GeneID:107999961%2CGenbank:XM_017060035.2;Parent=rna-XM_017060035.2
NW_016019397.1	Gnomon	exon	1000942	1001309	.	+	.	ID=exon-XM_017060157.1-1;Dbxref=GeneID:108000029%2CGenbank:XM_017060157.1;Note=The sequence of the model RefSeq transcript was modified relative to this genomic sequence to represent the inferred CDS: added 156 bases not found in genome assembly;Parent=rna-XM_017060157.1
NW_016019397.1	Gnomon	exon	1002860	1002956	.	+	.	ID=exon-XM_017060157.1-4;Dbxref=GeneID:108000029%2CGenbank:XM_017060157.1;Note=The sequence of the model RefSeq transcript was modified relative to this genomic sequence to represent the inferred CDS: added 156 bases not found in genome assembly;Parent=rna-XM_017060157.1
NW_016019397.1	Gnomon	exon	1003036	1003086	.	+	.	ID=exon-XM_017060157.1-5;Dbxref=GeneID:108000029%2CGenbank:XM_017060157.1;Note=The sequence of the model RefSeq transcript was modified relative to this genomic sequence to represent the inferred CDS: added 156 bases not found in genome assembly;Parent=rna-XM_017060157.1
NW_016019397.1	Gnomon	exon	1001714	1001864	.	+	.	ID=exon-XM_017060157.1-2;Dbxref=GeneID:108000029%2CGenbank:XM_017060157.1;Note=The sequence of the model RefSeq transcript was modified relative to this genomic sequence to represent the inferred CDS: added 156 bases not found in genome assembly;Parent=rna-XM_017060157.1
NW_016019397.1	Gnomon	exon	1002510	1002735	.	+	.	ID=exon-XM_017060157.1-3;Dbxref=GeneID:108000029%2CGenbank:XM_017060157.1;Note=The sequence of the model RefSeq transcript was modified relative to this genomic sequence to represent the inferred CDS: added 156 bases not found in genome assembly;Parent=rna-XM_017060157.1
NW_016019397.1	Gnomon	exon	1017595	1017708	.	+	.	ID=exon-XM_017060157.1-8;Dbxref=GeneID:108000029%2CGenbank:XM_017060157.1;Note=The sequence of the model RefSeq transcript was modified relative to this genomic sequence to represent the inferred CDS: added 156 bases not found in genome assembly;Parent=rna-XM_017060157.1
NW_016019397.1	Gnomon	exon	1017794	1017919	.	+	.	ID=exon-XM_017060157.1-9;Dbxref=GeneID:108000029%2CGenbank:XM_017060157.1;Note=The sequence of the model RefSeq transcript was modified relative to this genomic sequence to represent the inferred CDS: added 156 bases not found in genome assembly;Parent=rna-XM_017060157.1
NW_016019397.1	Gnomon	exon	1016693	1016916	.	+	.	ID=exon-XM_017060157.1-6;Dbxref=GeneID:108000029%2CGenbank:XM_017060157.1;Note=The sequence of the model RefSeq transcript was modified relative to this genomic sequence to represent the inferred CDS: added 156 bases not found in genome assembly;Parent=rna-XM_017060157.1
NW_016019397.1	Gnomon	exon	1017168	1017394	.	+	.	ID=exon-XM_017060157.1-7;Dbxref=GeneID:108000029%2CGenbank:XM_017060157.1;Note=The sequence of the model RefSeq transcript was modified relative to this genomic sequence to represent the inferred CDS: added 156 bases not found in genome assembly;Parent=rna-XM_017060157.1
NW_016019397.1	Gnomon	transcript	912314	916803	.	+	.	Name=XR_001766446.2;ID=rna-XR_001766446.2;Dbxref=GeneID:108000026%2CGenbank:XR_001766446.2;Parent=gene-LOC108000026
NW_016019397.1	Gnomon	mRNA	751547	753105	.	+	.	Name=XM_017060021.2;ID=rna-XM_017060021.2;Dbxref=GeneID:107999950%2CGenbank:XM_017060021.2;Parent=gene-LOC107999950
NW_016019397.1	Gnomon	mRNA	177523	181944	.	-	.	Name=XM_017060167.2;ID=rna-XM_017060167.2;Dbxref=GeneID:108000036%2CGenbank:XM_017060167.2;Parent=gene-LOC108000036
NW_016019397.1	Gnomon	exon	924109	924235	.	+	.	ID=exon-XM_017060083.2-3;Dbxref=GeneID:107999987%2CGenbank:XM_017060083.2;Parent=rna-XM_017060083.2
NW_016019397.1	Gnomon	exon	924322	924451	.	+	.	ID=exon-XM_017060083.2-4;Dbxref=GeneID:107999987%2CGenbank:XM_017060083.2;Parent=rna-XM_017060083.2
NW_016019397.1	Gnomon	exon	922394	923231	.	+	.	ID=exon-XM_017060083.2-1;Dbxref=GeneID:107999987%2CGenbank:XM_017060083.2;Parent=rna-XM_017060083.2
NW_016019397.1	Gnomon	exon	923898	924039	.	+	.	ID=exon-XM_017060083.2-2;Dbxref=GeneID:107999987%2CGenbank:XM_017060083.2;Parent=rna-XM_017060083.2
NW_016019397.1	Gnomon	exon	925308	925566	.	+	.	ID=exon-XM_017060083.2-7;Dbxref=GeneID:107999987%2CGenbank:XM_017060083.2;Parent=rna-XM_017060083.2
NW_016019397.1	Gnomon	exon	925706	925948	.	+	.	ID=exon-XM_017060083.2-8;Dbxref=GeneID:107999987%2CGenbank:XM_017060083.2;Parent=rna-XM_017060083.2
NW_016019397.1	Gnomon	exon	924897	924963	.	+	.	ID=exon-XM_017060083.2-5;Dbxref=GeneID:107999987%2CGenbank:XM_017060083.2;Parent=rna-XM_017060083.2
NW_016019397.1	Gnomon	exon	925023	925230	.	+	.	ID=exon-XM_017060083.2-6;Dbxref=GeneID:107999987%2CGenbank:XM_017060083.2;Parent=rna-XM_017060083.2
NW_016019397.1	Gnomon	exon	926550	926708	.	+	.	ID=exon-XM_017060083.2-9;Dbxref=GeneID:107999987%2CGenbank:XM_017060083.2;Parent=rna-XM_017060083.2
NW_016019397.1	Gnomon	exon	18138	18791	.	+	.	ID=exon-XM_028667756.1-1;Dbxref=GeneID:107999982%2CGenbank:XM_028667756.1;Parent=rna-XM_028667756.1
NW_016019397.1	Gnomon	exon	18991	19239	.	+	.	ID=exon-XM_028667756.1-2;Dbxref=GeneID:107999982%2CGenbank:XM_028667756.1;Parent=rna-XM_028667756.1
NW_016019397.1	Gnomon	exon	22142	22359	.	+	.	ID=exon-XM_028667756.1-3;Dbxref=GeneID:107999982%2CGenbank:XM_028667756.1;Parent=rna-XM_028667756.1
NW_016019397.1	Gnomon	exon	24056	24290	.	+	.	ID=exon-XM_028667756.1-4;Dbxref=GeneID:107999982%2CGenbank:XM_028667756.1;Parent=rna-XM_028667756.1
NW_016019397.1	Gnomon	exon	27979	28088	.	+	.	ID=exon-XM_028667756.1-5;Dbxref=GeneID:107999982%2CGenbank:XM_028667756.1;Parent=rna-XM_028667756.1
NW_016019397.1	Gnomon	exon	29531	29647	.	+	.	ID=exon-XM_028667756.1-6;Dbxref=GeneID:107999982%2CGenbank:XM_028667756.1;Parent=rna-XM_028667756.1
NW_016019397.1	Gnomon	exon	29737	29808	.	+	.	ID=exon-XM_028667756.1-7;Dbxref=GeneID:107999982%2CGenbank:XM_028667756.1;Parent=rna-XM_028667756.1
NW_016019397.1	Gnomon	exon	30389	30589	.	+	.	ID=exon-XM_028667756.1-8;Dbxref=GeneID:107999982%2CGenbank:XM_028667756.1;Parent=rna-XM_028667756.1
NW_016019397.1	Gnomon	exon	31363	31538	.	+	.	ID=exon-XM_028667756.1-9;Dbxref=GeneID:107999982%2CGenbank:XM_028667756.1;Parent=rna-XM_028667756.1
NW_016019397.1	Gnomon	transcript	912314	916711	.	+	.	Name=XR_001766445.2;ID=rna-XR_001766445.2;Dbxref=GeneID:108000026%2CGenbank:XR_001766445.2;Parent=gene-LOC108000026
NW_016019397.1	Gnomon	CDS	923152	923231	.	+	0	Name=XP_016915571.1;ID=cds-XP_016915571.1;Dbxref=GeneID:107999987%2CGenbank:XP_016915571.1;Parent=rna-XM_017060082.2
NW_016019397.1	Gnomon	CDS	923898	924039	.	+	0	Name=XP_016915571.1;ID=cds-XP_016915571.1;Dbxref=GeneID:107999987%2CGenbank:XP_016915571.1;Parent=rna-XM_017060082.2
NW_016019397.1	Gnomon	CDS	924109	924235	.	+	0	Name=XP_016915571.1;ID=cds-XP_016915571.1;Dbxref=GeneID:107999987%2CGenbank:XP_016915571.1;Parent=rna-XM_017060082.2
NW_016019397.1	Gnomon	CDS	924322	924451	.	+	0	Name=XP_016915571.1;ID=cds-XP_016915571.1;Dbxref=GeneID:107999987%2CGenbank:XP_016915571.1;Parent=rna-XM_017060082.2
NW_016019397.1	Gnomon	CDS	924897	924963	.	+	0	Name=XP_016915571.1;ID=cds-XP_016915571.1;Dbxref=GeneID:107999987%2CGenbank:XP_016915571.1;Parent=rna-XM_017060082.2
NW_016019397.1	Gnomon	CDS	925023	925227	.	+	0	Name=XP_016915571.1;ID=cds-XP_016915571.1;Dbxref=GeneID:107999987%2CGenbank:XP_016915571.1;Parent=rna-XM_017060082.2
NW_016019397.1	Gnomon	CDS	925308	925566	.	+	0	Name=XP_016915571.1;ID=cds-XP_016915571.1;Dbxref=GeneID:107999987%2CGenbank:XP_016915571.1;Parent=rna-XM_017060082.2
NW_016019397.1	Gnomon	CDS	925706	925948	.	+	0	Name=XP_016915571.1;ID=cds-XP_016915571.1;Dbxref=GeneID:107999987%2CGenbank:XP_016915571.1;Parent=rna-XM_017060082.2
NW_016019397.1	Gnomon	CDS	926532	926708	.	+	0	Name=XP_016915571.1;ID=cds-XP_016915571.1;Dbxref=GeneID:107999987%2CGenbank:XP_016915571.1;Parent=rna-XM_017060082.2
NW_016019397.1	Gnomon	CDS	926807	927079	.	+	0	Name=XP_016915571.1;ID=cds-XP_016915571.1;Dbxref=GeneID:107999987%2CGenbank:XP_016915571.1;Parent=rna-XM_017060082.2
NW_016019397.1	Gnomon	CDS	927740	927933	.	+	0	Name=XP_016915571.1;ID=cds-XP_016915571.1;Dbxref=GeneID:107999987%2CGenbank:XP_016915571.1;Parent=rna-XM_017060082.2
NW_016019397.1	Gnomon	CDS	928099	928361	.	+	0	Name=XP_016915571.1;ID=cds-XP_016915571.1;Dbxref=GeneID:107999987%2CGenbank:XP_016915571.1;Parent=rna-XM_017060082.2
NW_016019397.1	Gnomon	mRNA	68451	71820	.	-	.	Name=XM_017060022.2;ID=rna-XM_017060022.2;Dbxref=GeneID:107999951%2CGenbank:XM_017060022.2;Parent=gene-LOC107999951
NW_016019397.1	BestRefSeq	mRNA	874082	884976	.	+	.	Name=NM_001365221.1;ID=rna-NM_001365221.1;Dbxref=GeneID:108000012%2CGenbank:NM_001365221.1;Note=The RefSeq transcript has 5 substitutions and aligns at 93%25 coverage compared to this genomic sequence;Parent=gene-LOC108000012
NW_016019397.1	Gnomon	mRNA	314841	322158	.	+	.	Name=XM_028667737.1;ID=rna-XM_028667737.1;Dbxref=GeneID:107999933%2CGenbank:XM_028667737.1;Parent=gene-LOC107999933
NW_016019397.1	Gnomon	CDS	923152	923231	.	+	0	Name=XP_016915572.1;ID=cds-XP_016915572.1;Dbxref=GeneID:107999987%2CGenbank:XP_016915572.1;Parent=rna-XM_017060083.2
NW_016019397.1	Gnomon	CDS	923898	924039	.	+	0	Name=XP_016915572.1;ID=cds-XP_016915572.1;Dbxref=GeneID:107999987%2CGenbank:XP_016915572.1;Parent=rna-XM_017060083.2
NW_016019397.1	Gnomon	CDS	924109	924235	.	+	0	Name=XP_016915572.1;ID=cds-XP_016915572.1;Dbxref=GeneID:107999987%2CGenbank:XP_016915572.1;Parent=rna-XM_017060083.2
NW_016019397.1	Gnomon	CDS	924322	924451	.	+	0	Name=XP_016915572.1;ID=cds-XP_016915572.1;Dbxref=GeneID:107999987%2CGenbank:XP_016915572.1;Parent=rna-XM_017060083.2
NW_016019397.1	Gnomon	CDS	924897	924963	.	+	0	Name=XP_016915572.1;ID=cds-XP_016915572.1;Dbxref=GeneID:107999987%2CGenbank:XP_016915572.1;Parent=rna-XM_017060083.2
NW_016019397.1	Gnomon	CDS	925023	925230	.	+	0	Name=XP_016915572.1;ID=cds-XP_016915572.1;Dbxref=GeneID:107999987%2CGenbank:XP_016915572.1;Parent=rna-XM_017060083.2
NW_016019397.1	Gnomon	CDS	925308	925566	.	+	0	Name=XP_016915572.1;ID=cds-XP_016915572.1;Dbxref=GeneID:107999987%2CGenbank:XP_016915572.1;Parent=rna-XM_017060083.2
NW_016019397.1	Gnomon	CDS	925706	925948	.	+	0	Name=XP_016915572.1;ID=cds-XP_016915572.1;Dbxref=GeneID:107999987%2CGenbank:XP_016915572.1;Parent=rna-XM_017060083.2
NW_016019397.1	Gnomon	CDS	926550	926708	.	+	0	Name=XP_016915572.1;ID=cds-XP_016915572.1;Dbxref=GeneID:107999987%2CGenbank:XP_016915572.1;Parent=rna-XM_017060083.2
NW_016019397.1	Gnomon	CDS	926807	927079	.	+	0	Name=XP_016915572.1;ID=cds-XP_016915572.1;Dbxref=GeneID:107999987%2CGenbank:XP_016915572.1;Parent=rna-XM_017060083.2
NW_016019397.1	Gnomon	CDS	927740	927933	.	+	0	Name=XP_016915572.1;ID=cds-XP_016915572.1;Dbxref=GeneID:107999987%2CGenbank:XP_016915572.1;Parent=rna-XM_017060083.2
NW_016019397.1	Gnomon	CDS	928099	928361	.	+	0	Name=XP_016915572.1;ID=cds-XP_016915572.1;Dbxref=GeneID:107999987%2CGenbank:XP_016915572.1;Parent=rna-XM_017060083.2
NW_016019397.1	Gnomon	mRNA	314840	322102	.	+	.	Name=XM_028667738.1;ID=rna-XM_028667738.1;Dbxref=GeneID:107999933%2CGenbank:XM_028667738.1;Parent=gene-LOC107999933
NW_016019397.1	Gnomon	exon	922394	922918	.	+	.	ID=exon-XM_028667733.1-1;Dbxref=GeneID:107999987%2CGenbank:XM_028667733.1;Parent=rna-XM_028667733.1
NW_016019397.1	Gnomon	exon	923008	923231	.	+	.	ID=exon-XM_028667733.1-2;Dbxref=GeneID:107999987%2CGenbank:XM_028667733.1;Parent=rna-XM_028667733.1
NW_016019397.1	Gnomon	exon	925023	925230	.	+	.	ID=exon-XM_028667733.1-7;Dbxref=GeneID:107999987%2CGenbank:XM_028667733.1;Parent=rna-XM_028667733.1
NW_016019397.1	Gnomon	exon	925308	925566	.	+	.	ID=exon-XM_028667733.1-8;Dbxref=GeneID:107999987%2CGenbank:XM_028667733.1;Parent=rna-XM_028667733.1
NW_016019397.1	Gnomon	exon	925706	925948	.	+	.	ID=exon-XM_028667733.1-9;Dbxref=GeneID:107999987%2CGenbank:XM_028667733.1;Parent=rna-XM_028667733.1
NW_016019397.1	Gnomon	exon	923898	924039	.	+	.	ID=exon-XM_028667733.1-3;Dbxref=GeneID:107999987%2CGenbank:XM_028667733.1;Parent=rna-XM_028667733.1
NW_016019397.1	Gnomon	exon	924109	924235	.	+	.	ID=exon-XM_028667733.1-4;Dbxref=GeneID:107999987%2CGenbank:XM_028667733.1;Parent=rna-XM_028667733.1
NW_016019397.1	Gnomon	exon	924322	924451	.	+	.	ID=exon-XM_028667733.1-5;Dbxref=GeneID:107999987%2CGenbank:XM_028667733.1;Parent=rna-XM_028667733.1
NW_016019397.1	Gnomon	exon	924897	924963	.	+	.	ID=exon-XM_028667733.1-6;Dbxref=GeneID:107999987%2CGenbank:XM_028667733.1;Parent=rna-XM_028667733.1
NW_016019397.1	Gnomon	mRNA	901594	904107	.	+	.	Name=XM_017060023.2;ID=rna-XM_017060023.2;Dbxref=GeneID:107999952%2CGenbank:XM_017060023.2;Parent=gene-LOC107999952
NW_016019397.1	Gnomon	mRNA	177523	181944	.	-	.	Name=XM_017060169.2;ID=rna-XM_017060169.2;Dbxref=GeneID:108000036%2CGenbank:XM_017060169.2;Parent=gene-LOC108000036
NW_016019397.1	Gnomon	lnc_RNA	447645	451005	.	-	.	Name=XR_001766442.2;ID=rna-XR_001766442.2;Dbxref=GeneID:108000016%2CGenbank:XR_001766442.2;Parent=gene-LOC108000016
NW_016019397.1	BestRefSeq	mRNA	867092	884976	.	+	.	Name=NM_001365222.1;ID=rna-NM_001365222.1;Dbxref=GeneID:108000012%2CGenbank:NM_001365222.1;Note=The RefSeq transcript has 5 substitutions and aligns at 93%25 coverage compared to this genomic sequence;Parent=gene-LOC108000012
NW_016019397.1	Gnomon	mRNA	667875	672416	.	+	.	Name=XM_028667736.1;ID=rna-XM_028667736.1;Dbxref=GeneID:107999967%2CGenbank:XM_028667736.1;Parent=gene-LOC107999967
NW_016019397.1	Gnomon	mRNA	1049751	1051758	.	-	.	Name=XM_017060024.2;ID=rna-XM_017060024.2;Dbxref=GeneID:107999953%2CGenbank:XM_017060024.2;Parent=gene-LOC107999953
NW_016019397.1	Gnomon	CDS	923152	923231	.	+	0	Name=XP_016915573.1;ID=cds-XP_016915573.1;Dbxref=GeneID:107999987%2CGenbank:XP_016915573.1;Parent=rna-XM_017060084.2
NW_016019397.1	Gnomon	CDS	923898	924039	.	+	0	Name=XP_016915573.1;ID=cds-XP_016915573.1;Dbxref=GeneID:107999987%2CGenbank:XP_016915573.1;Parent=rna-XM_017060084.2
NW_016019397.1	Gnomon	CDS	924109	924235	.	+	0	Name=XP_016915573.1;ID=cds-XP_016915573.1;Dbxref=GeneID:107999987%2CGenbank:XP_016915573.1;Parent=rna-XM_017060084.2
NW_016019397.1	Gnomon	CDS	924322	924451	.	+	0	Name=XP_016915573.1;ID=cds-XP_016915573.1;Dbxref=GeneID:107999987%2CGenbank:XP_016915573.1;Parent=rna-XM_017060084.2
NW_016019397.1	Gnomon	CDS	924897	924963	.	+	0	Name=XP_016915573.1;ID=cds-XP_016915573.1;Dbxref=GeneID:107999987%2CGenbank:XP_016915573.1;Parent=rna-XM_017060084.2
NW_016019397.1	Gnomon	CDS	925023	925230	.	+	0	Name=XP_016915573.1;ID=cds-XP_016915573.1;Dbxref=GeneID:107999987%2CGenbank:XP_016915573.1;Parent=rna-XM_017060084.2
NW_016019397.1	Gnomon	CDS	925308	925361	.	+	0	Name=XP_016915573.1;ID=cds-XP_016915573.1;Dbxref=GeneID:107999987%2CGenbank:XP_016915573.1;Parent=rna-XM_017060084.2
NW_016019397.1	Gnomon	CDS	925425	925566	.	+	0	Name=XP_016915573.1;ID=cds-XP_016915573.1;Dbxref=GeneID:107999987%2CGenbank:XP_016915573.1;Parent=rna-XM_017060084.2
NW_016019397.1	Gnomon	CDS	925706	925948	.	+	0	Name=XP_016915573.1;ID=cds-XP_016915573.1;Dbxref=GeneID:107999987%2CGenbank:XP_016915573.1;Parent=rna-XM_017060084.2
NW_016019397.1	Gnomon	CDS	926532	926708	.	+	0	Name=XP_016915573.1;ID=cds-XP_016915573.1;Dbxref=GeneID:107999987%2CGenbank:XP_016915573.1;Parent=rna-XM_017060084.2
NW_016019397.1	Gnomon	CDS	926807	927079	.	+	0	Name=XP_016915573.1;ID=cds-XP_016915573.1;Dbxref=GeneID:107999987%2CGenbank:XP_016915573.1;Parent=rna-XM_017060084.2
NW_016019397.1	Gnomon	CDS	927740	927933	.	+	0	Name=XP_016915573.1;ID=cds-XP_016915573.1;Dbxref=GeneID:107999987%2CGenbank:XP_016915573.1;Parent=rna-XM_017060084.2
NW_016019397.1	Gnomon	CDS	928099	928361	.	+	0	Name=XP_016915573.1;ID=cds-XP_016915573.1;Dbxref=GeneID:107999987%2CGenbank:XP_016915573.1;Parent=rna-XM_017060084.2
NW_016019397.1	Gnomon	mRNA	556379	560277	.	-	.	Name=XM_028667731.1;ID=rna-XM_028667731.1;Dbxref=GeneID:107999999%2CGenbank:XM_028667731.1;Parent=gene-LOC107999999
NW_016019397.1	Gnomon	CDS	923152	923231	.	+	0	Name=XP_016915574.1;ID=cds-XP_016915574.1;Dbxref=GeneID:107999987%2CGenbank:XP_016915574.1;Parent=rna-XM_017060085.2
NW_016019397.1	Gnomon	CDS	923898	924039	.	+	0	Name=XP_016915574.1;ID=cds-XP_016915574.1;Dbxref=GeneID:107999987%2CGenbank:XP_016915574.1;Parent=rna-XM_017060085.2
NW_016019397.1	Gnomon	CDS	924109	924235	.	+	0	Name=XP_016915574.1;ID=cds-XP_016915574.1;Dbxref=GeneID:107999987%2CGenbank:XP_016915574.1;Parent=rna-XM_017060085.2
NW_016019397.1	Gnomon	CDS	924322	924451	.	+	0	Name=XP_016915574.1;ID=cds-XP_016915574.1;Dbxref=GeneID:107999987%2CGenbank:XP_016915574.1;Parent=rna-XM_017060085.2
NW_016019397.1	Gnomon	CDS	924897	924963	.	+	0	Name=XP_016915574.1;ID=cds-XP_016915574.1;Dbxref=GeneID:107999987%2CGenbank:XP_016915574.1;Parent=rna-XM_017060085.2
NW_016019397.1	Gnomon	CDS	925023	925227	.	+	0	Name=XP_016915574.1;ID=cds-XP_016915574.1;Dbxref=GeneID:107999987%2CGenbank:XP_016915574.1;Parent=rna-XM_017060085.2
NW_016019397.1	Gnomon	CDS	925308	925361	.	+	0	Name=XP_016915574.1;ID=cds-XP_016915574.1;Dbxref=GeneID:107999987%2CGenbank:XP_016915574.1;Parent=rna-XM_017060085.2
NW_016019397.1	Gnomon	CDS	925425	925566	.	+	0	Name=XP_016915574.1;ID=cds-XP_016915574.1;Dbxref=GeneID:107999987%2CGenbank:XP_016915574.1;Parent=rna-XM_017060085.2
NW_016019397.1	Gnomon	CDS	925706	925948	.	+	0	Name=XP_016915574.1;ID=cds-XP_016915574.1;Dbxref=GeneID:107999987%2CGenbank:XP_016915574.1;Parent=rna-XM_017060085.2
NW_016019397.1	Gnomon	CDS	926532	926708	.	+	0	Name=XP_016915574.1;ID=cds-XP_016915574.1;Dbxref=GeneID:107999987%2CGenbank:XP_016915574.1;Parent=rna-XM_017060085.2
NW_016019397.1	Gnomon	CDS	926807	927079	.	+	0	Name=XP_016915574.1;ID=cds-XP_016915574.1;Dbxref=GeneID:107999987%2CGenbank:XP_016915574.1;Parent=rna-XM_017060085.2
NW_016019397.1	Gnomon	CDS	927740	927933	.	+	0	Name=XP_016915574.1;ID=cds-XP_016915574.1;Dbxref=GeneID:107999987%2CGenbank:XP_016915574.1;Parent=rna-XM_017060085.2
NW_016019397.1	Gnomon	CDS	928099	928361	.	+	0	Name=XP_016915574.1;ID=cds-XP_016915574.1;Dbxref=GeneID:107999987%2CGenbank:XP_016915574.1;Parent=rna-XM_017060085.2
NW_016019397.1	Gnomon	mRNA	18139	41628	.	+	.	Name=XM_017060069.2;ID=rna-XM_017060069.2;Dbxref=GeneID:107999982%2CGenbank:XM_017060069.2;Parent=gene-LOC107999982
NW_016019397.1	Gnomon	exon	670683	670853	.	+	.	ID=exon-XM_028667735.1-10;Dbxref=GeneID:107999967%2CGenbank:XM_028667735.1;Parent=rna-XM_028667735.1
NW_016019397.1	Gnomon	exon	671185	672416	.	+	.	ID=exon-XM_028667735.1-11;Dbxref=GeneID:107999967%2CGenbank:XM_028667735.1;Parent=rna-XM_028667735.1
NW_016019397.1	Gnomon	mRNA	556379	560277	.	-	.	Name=XM_028667730.1;ID=rna-XM_028667730.1;Dbxref=GeneID:107999999%2CGenbank:XM_028667730.1;Parent=gene-LOC107999999
NW_016019397.1	Gnomon	exon	751429	751582	.	+	.	ID=exon-XM_028667754.1-1;Dbxref=GeneID:107999950%2CGenbank:XM_028667754.1;Parent=rna-XM_028667754.1
NW_016019397.1	Gnomon	exon	751991	752095	.	+	.	ID=exon-XM_028667754.1-2;Dbxref=GeneID:107999950%2CGenbank:XM_028667754.1;Parent=rna-XM_028667754.1
NW_016019397.1	Gnomon	exon	752176	752248	.	+	.	ID=exon-XM_028667754.1-3;Dbxref=GeneID:107999950%2CGenbank:XM_028667754.1;Parent=rna-XM_028667754.1
NW_016019397.1	Gnomon	exon	162224	162453	.	-	.	ID=exon-XM_017060059.2-1;Dbxref=GeneID:107999981%2CGenbank:XM_017060059.2;Parent=rna-XM_017060059.2
NW_016019397.1	Gnomon	exon	160416	160608	.	-	.	ID=exon-XM_017060059.2-2;Dbxref=GeneID:107999981%2CGenbank:XM_017060059.2;Parent=rna-XM_017060059.2
NW_016019397.1	Gnomon	exon	160193	160332	.	-	.	ID=exon-XM_017060059.2-3;Dbxref=GeneID:107999981%2CGenbank:XM_017060059.2;Parent=rna-XM_017060059.2
NW_016019397.1	Gnomon	exon	159960	160122	.	-	.	ID=exon-XM_017060059.2-4;Dbxref=GeneID:107999981%2CGenbank:XM_017060059.2;Parent=rna-XM_017060059.2
NW_016019397.1	Gnomon	exon	752344	752510	.	+	.	ID=exon-XM_028667754.1-4;Dbxref=GeneID:107999950%2CGenbank:XM_028667754.1;Parent=rna-XM_028667754.1
NW_016019397.1	Gnomon	exon	159630	159884	.	-	.	ID=exon-XM_017060059.2-5;Dbxref=GeneID:107999981%2CGenbank:XM_017060059.2;Parent=rna-XM_017060059.2
NW_016019397.1	Gnomon	exon	752675	752869	.	+	.	ID=exon-XM_028667754.1-5;Dbxref=GeneID:107999950%2CGenbank:XM_028667754.1;Parent=rna-XM_028667754.1
NW_016019397.1	Gnomon	exon	159208	159537	.	-	.	ID=exon-XM_017060059.2-6;Dbxref=GeneID:107999981%2CGenbank:XM_017060059.2;Parent=rna-XM_017060059.2
NW_016019397.1	Gnomon	exon	752936	753100	.	+	.	ID=exon-XM_028667754.1-6;Dbxref=GeneID:107999950%2CGenbank:XM_028667754.1;Parent=rna-XM_028667754.1
NW_016019397.1	Gnomon	exon	35524	36160	.	+	.	ID=exon-XM_017060072.2-16;Dbxref=GeneID:107999982%2CGenbank:XM_017060072.2;Parent=rna-XM_017060072.2
NW_016019397.1	Gnomon	exon	36439	41628	.	+	.	ID=exon-XM_017060072.2-17;Dbxref=GeneID:107999982%2CGenbank:XM_017060072.2;Parent=rna-XM_017060072.2
NW_016019397.1	Gnomon	exon	33483	33539	.	+	.	ID=exon-XM_017060072.2-14;Dbxref=GeneID:107999982%2CGenbank:XM_017060072.2;Parent=rna-XM_017060072.2
NW_016019397.1	Gnomon	exon	34948	35291	.	+	.	ID=exon-XM_017060072.2-15;Dbxref=GeneID:107999982%2CGenbank:XM_017060072.2;Parent=rna-XM_017060072.2
NW_016019397.1	Gnomon	exon	32386	32607	.	+	.	ID=exon-XM_017060072.2-12;Dbxref=GeneID:107999982%2CGenbank:XM_017060072.2;Parent=rna-XM_017060072.2
NW_016019397.1	Gnomon	exon	32707	32976	.	+	.	ID=exon-XM_017060072.2-13;Dbxref=GeneID:107999982%2CGenbank:XM_017060072.2;Parent=rna-XM_017060072.2
NW_016019397.1	Gnomon	exon	31670	31743	.	+	.	ID=exon-XM_017060072.2-10;Dbxref=GeneID:107999982%2CGenbank:XM_017060072.2;Parent=rna-XM_017060072.2
NW_016019397.1	Gnomon	exon	32150	32279	.	+	.	ID=exon-XM_017060072.2-11;Dbxref=GeneID:107999982%2CGenbank:XM_017060072.2;Parent=rna-XM_017060072.2
NW_016019397.1	Gnomon	mRNA	174703	177425	.	+	.	Name=XM_017060164.2;ID=rna-XM_017060164.2;Dbxref=GeneID:108000034%2CGenbank:XM_017060164.2;Parent=gene-LOC108000034
NW_016019397.1	Gnomon	CDS	923152	923231	.	+	0	Name=XP_016915575.1;ID=cds-XP_016915575.1;Dbxref=GeneID:107999987%2CGenbank:XP_016915575.1;Parent=rna-XM_017060086.2
NW_016019397.1	Gnomon	CDS	923898	924039	.	+	0	Name=XP_016915575.1;ID=cds-XP_016915575.1;Dbxref=GeneID:107999987%2CGenbank:XP_016915575.1;Parent=rna-XM_017060086.2
NW_016019397.1	Gnomon	CDS	924109	924235	.	+	0	Name=XP_016915575.1;ID=cds-XP_016915575.1;Dbxref=GeneID:107999987%2CGenbank:XP_016915575.1;Parent=rna-XM_017060086.2
NW_016019397.1	Gnomon	CDS	924322	924451	.	+	0	Name=XP_016915575.1;ID=cds-XP_016915575.1;Dbxref=GeneID:107999987%2CGenbank:XP_016915575.1;Parent=rna-XM_017060086.2
NW_016019397.1	Gnomon	CDS	924897	924963	.	+	0	Name=XP_016915575.1;ID=cds-XP_016915575.1;Dbxref=GeneID:107999987%2CGenbank:XP_016915575.1;Parent=rna-XM_017060086.2
NW_016019397.1	Gnomon	CDS	925023	925230	.	+	0	Name=XP_016915575.1;ID=cds-XP_016915575.1;Dbxref=GeneID:107999987%2CGenbank:XP_016915575.1;Parent=rna-XM_017060086.2
NW_016019397.1	Gnomon	CDS	925308	925566	.	+	0	Name=XP_016915575.1;ID=cds-XP_016915575.1;Dbxref=GeneID:107999987%2CGenbank:XP_016915575.1;Parent=rna-XM_017060086.2
NW_016019397.1	Gnomon	CDS	925706	925948	.	+	0	Name=XP_016915575.1;ID=cds-XP_016915575.1;Dbxref=GeneID:107999987%2CGenbank:XP_016915575.1;Parent=rna-XM_017060086.2
NW_016019397.1	Gnomon	CDS	926532	926708	.	+	0	Name=XP_016915575.1;ID=cds-XP_016915575.1;Dbxref=GeneID:107999987%2CGenbank:XP_016915575.1;Parent=rna-XM_017060086.2
NW_016019397.1	Gnomon	CDS	926807	927079	.	+	0	Name=XP_016915575.1;ID=cds-XP_016915575.1;Dbxref=GeneID:107999987%2CGenbank:XP_016915575.1;Parent=rna-XM_017060086.2
NW_016019397.1	Gnomon	CDS	927740	927933	.	+	0	Name=XP_016915575.1;ID=cds-XP_016915575.1;Dbxref=GeneID:107999987%2CGenbank:XP_016915575.1;Parent=rna-XM_017060086.2
NW_016019397.1	Gnomon	CDS	928099	928245	.	+	0	Name=XP_016915575.1;ID=cds-XP_016915575.1;Dbxref=GeneID:107999987%2CGenbank:XP_016915575.1;Parent=rna-XM_017060086.2
NW_016019397.1	Gnomon	CDS	939370	939383	.	+	0	Name=XP_016915575.1;ID=cds-XP_016915575.1;Dbxref=GeneID:107999987%2CGenbank:XP_016915575.1;Parent=rna-XM_017060086.2
NW_016019397.1	Gnomon	exon	843326	843528	.	+	.	ID=exon-XM_017060189.2-6;Dbxref=GeneID:108000048%2CGenbank:XM_017060189.2;Parent=rna-XM_017060189.2
NW_016019397.1	Gnomon	exon	843776	843974	.	+	.	ID=exon-XM_017060189.2-7;Dbxref=GeneID:108000048%2CGenbank:XM_017060189.2;Parent=rna-XM_017060189.2
NW_016019397.1	Gnomon	exon	839917	840411	.	+	.	ID=exon-XM_017060189.2-2;Dbxref=GeneID:108000048%2CGenbank:XM_017060189.2;Parent=rna-XM_017060189.2
NW_016019397.1	Gnomon	exon	840967	841408	.	+	.	ID=exon-XM_017060189.2-3;Dbxref=GeneID:108000048%2CGenbank:XM_017060189.2;Parent=rna-XM_017060189.2
NW_016019397.1	Gnomon	exon	841619	841925	.	+	.	ID=exon-XM_017060189.2-4;Dbxref=GeneID:108000048%2CGenbank:XM_017060189.2;Parent=rna-XM_017060189.2
NW_016019397.1	Gnomon	exon	842935	843179	.	+	.	ID=exon-XM_017060189.2-5;Dbxref=GeneID:108000048%2CGenbank:XM_017060189.2;Parent=rna-XM_017060189.2
NW_016019397.1	Gnomon	exon	839261	839481	.	+	.	ID=exon-XM_017060189.2-1;Dbxref=GeneID:108000048%2CGenbank:XM_017060189.2;Parent=rna-XM_017060189.2
NW_016019397.1	Gnomon	exon	558355	558502	.	-	.	ID=exon-XM_028667731.1-5;Dbxref=GeneID:107999999%2CGenbank:XM_028667731.1;Parent=rna-XM_028667731.1
NW_016019397.1	Gnomon	exon	557308	557432	.	-	.	ID=exon-XM_028667731.1-6;Dbxref=GeneID:107999999%2CGenbank:XM_028667731.1;Parent=rna-XM_028667731.1
NW_016019397.1	Gnomon	exon	556379	557221	.	-	.	ID=exon-XM_028667731.1-7;Dbxref=GeneID:107999999%2CGenbank:XM_028667731.1;Parent=rna-XM_028667731.1
NW_016019397.1	Gnomon	exon	759862	760004	.	-	.	ID=exon-XM_017060036.2-5;Dbxref=GeneID:107999962%2CGenbank:XM_017060036.2;Parent=rna-XM_017060036.2
NW_016019397.1	Gnomon	exon	759614	759765	.	-	.	ID=exon-XM_017060036.2-6;Dbxref=GeneID:107999962%2CGenbank:XM_017060036.2;Parent=rna-XM_017060036.2
NW_016019397.1	Gnomon	exon	759331	759489	.	-	.	ID=exon-XM_017060036.2-7;Dbxref=GeneID:107999962%2CGenbank:XM_017060036.2;Parent=rna-XM_017060036.2
NW_016019397.1	Gnomon	exon	760938	761084	.	-	.	ID=exon-XM_017060036.2-1;Dbxref=GeneID:107999962%2CGenbank:XM_017060036.2;Parent=rna-XM_017060036.2
NW_016019397.1	Gnomon	exon	760742	760876	.	-	.	ID=exon-XM_017060036.2-2;Dbxref=GeneID:107999962%2CGenbank:XM_017060036.2;Parent=rna-XM_017060036.2
NW_016019397.1	Gnomon	exon	760544	760652	.	-	.	ID=exon-XM_017060036.2-3;Dbxref=GeneID:107999962%2CGenbank:XM_017060036.2;Parent=rna-XM_017060036.2
NW_016019397.1	Gnomon	exon	760313	760463	.	-	.	ID=exon-XM_017060036.2-4;Dbxref=GeneID:107999962%2CGenbank:XM_017060036.2;Parent=rna-XM_017060036.2
NW_016019397.1	Gnomon	mRNA	922394	929496	.	+	.	Name=XM_028667733.1;ID=rna-XM_028667733.1;Dbxref=GeneID:107999987%2CGenbank:XM_028667733.1;Parent=gene-LOC107999987
NW_016019397.1	Gnomon	exon	560197	560277	.	-	.	ID=exon-XM_028667731.1-1;Dbxref=GeneID:107999999%2CGenbank:XM_028667731.1;Parent=rna-XM_028667731.1
NW_016019397.1	Gnomon	exon	559610	559941	.	-	.	ID=exon-XM_028667731.1-2;Dbxref=GeneID:107999999%2CGenbank:XM_028667731.1;Parent=rna-XM_028667731.1
NW_016019397.1	Gnomon	exon	559080	559230	.	-	.	ID=exon-XM_028667731.1-3;Dbxref=GeneID:107999999%2CGenbank:XM_028667731.1;Parent=rna-XM_028667731.1
NW_016019397.1	Gnomon	exon	558870	558972	.	-	.	ID=exon-XM_028667731.1-4;Dbxref=GeneID:107999999%2CGenbank:XM_028667731.1;Parent=rna-XM_028667731.1
NW_016019397.1	Gnomon	lnc_RNA	635461	636527	.	-	.	Name=XR_001766448.2;ID=rna-XR_001766448.2;Dbxref=GeneID:108000045%2CGenbank:XR_001766448.2;Parent=gene-LOC108000045
NW_016019397.1	Gnomon	CDS	939550	939573	.	+	0	Name=XP_016915576.2;ID=cds-XP_016915576.2;Dbxref=GeneID:107999989%2CGenbank:XP_016915576.2;Note=The sequence of the model RefSeq protein was modified relative to this genomic sequence to represent the inferred CDS: inserted 2 bases in 1 codon;Parent=rna-XM_017060087.2
NW_016019397.1	Gnomon	CDS	947788	948024	.	+	0	Name=XP_016915576.2;ID=cds-XP_016915576.2;Dbxref=GeneID:107999989%2CGenbank:XP_016915576.2;Note=The sequence of the model RefSeq protein was modified relative to this genomic sequence to represent the inferred CDS: inserted 2 bases in 1 codon;Parent=rna-XM_017060087.2
NW_016019397.1	Gnomon	CDS	948445	948644	.	+	0	Name=XP_016915576.2;ID=cds-XP_016915576.2;Dbxref=GeneID:107999989%2CGenbank:XP_016915576.2;Note=The sequence of the model RefSeq protein was modified relative to this genomic sequence to represent the inferred CDS: inserted 2 bases in 1 codon;Parent=rna-XM_017060087.2
NW_016019397.1	Gnomon	CDS	948646	948777	.	+	0	Name=XP_016915576.2;ID=cds-XP_016915576.2;Dbxref=GeneID:107999989%2CGenbank:XP_016915576.2;Note=The sequence of the model RefSeq protein was modified relative to this genomic sequence to represent the inferred CDS: inserted 2 bases in 1 codon;Parent=rna-XM_017060087.2
NW_016019397.1	Gnomon	CDS	948860	948935	.	+	0	Name=XP_016915576.2;ID=cds-XP_016915576.2;Dbxref=GeneID:107999989%2CGenbank:XP_016915576.2;Note=The sequence of the model RefSeq protein was modified relative to this genomic sequence to represent the inferred CDS: inserted 2 bases in 1 codon;Parent=rna-XM_017060087.2
NW_016019397.1	Gnomon	CDS	949028	949174	.	+	0	Name=XP_016915576.2;ID=cds-XP_016915576.2;Dbxref=GeneID:107999989%2CGenbank:XP_016915576.2;Note=The sequence of the model RefSeq protein was modified relative to this genomic sequence to represent the inferred CDS: inserted 2 bases in 1 codon;Parent=rna-XM_017060087.2
NW_016019397.1	Gnomon	CDS	949256	949394	.	+	0	Name=XP_016915576.2;ID=cds-XP_016915576.2;Dbxref=GeneID:107999989%2CGenbank:XP_016915576.2;Note=The sequence of the model RefSeq protein was modified relative to this genomic sequence to represent the inferred CDS: inserted 2 bases in 1 codon;Parent=rna-XM_017060087.2
NW_016019397.1	Gnomon	CDS	949457	949594	.	+	0	Name=XP_016915576.2;ID=cds-XP_016915576.2;Dbxref=GeneID:107999989%2CGenbank:XP_016915576.2;Note=The sequence of the model RefSeq protein was modified relative to this genomic sequence to represent the inferred CDS: inserted 2 bases in 1 codon;Parent=rna-XM_017060087.2
NW_016019397.1	Gnomon	CDS	949723	949889	.	+	0	Name=XP_016915576.2;ID=cds-XP_016915576.2;Dbxref=GeneID:107999989%2CGenbank:XP_016915576.2;Note=The sequence of the model RefSeq protein was modified relative to this genomic sequence to represent the inferred CDS: inserted 2 bases in 1 codon;Parent=rna-XM_017060087.2
NW_016019397.1	Gnomon	CDS	949967	950179	.	+	0	Name=XP_016915576.2;ID=cds-XP_016915576.2;Dbxref=GeneID:107999989%2CGenbank:XP_016915576.2;Note=The sequence of the model RefSeq protein was modified relative to this genomic sequence to represent the inferred CDS: inserted 2 bases in 1 codon;Parent=rna-XM_017060087.2
NW_016019397.1	Gnomon	mRNA	177523	181939	.	-	.	Name=XM_017060165.2;ID=rna-XM_017060165.2;Dbxref=GeneID:108000036%2CGenbank:XM_017060165.2;Parent=gene-LOC108000036
NW_016019397.1	Gnomon	exon	1058553	1058848	.	-	.	ID=exon-XM_017060180.2-1;Dbxref=GeneID:108000042%2CGenbank:XM_017060180.2;Parent=rna-XM_017060180.2
NW_016019397.1	Gnomon	exon	1057730	1057804	.	-	.	ID=exon-XM_017060180.2-2;Dbxref=GeneID:108000042%2CGenbank:XM_017060180.2;Parent=rna-XM_017060180.2
NW_016019397.1	Gnomon	exon	1057314	1057592	.	-	.	ID=exon-XM_017060180.2-3;Dbxref=GeneID:108000042%2CGenbank:XM_017060180.2;Parent=rna-XM_017060180.2
NW_016019397.1	Gnomon	exon	1055225	1057019	.	-	.	ID=exon-XM_017060180.2-4;Dbxref=GeneID:108000042%2CGenbank:XM_017060180.2;Parent=rna-XM_017060180.2
NW_016019397.1	Gnomon	mRNA	557047	560685	.	-	.	Name=XM_028667732.1;ID=rna-XM_028667732.1;Dbxref=GeneID:107999999%2CGenbank:XM_028667732.1;Parent=gene-LOC107999999
NW_016019397.1	Gnomon	CDS	938668	939019	.	-	0	Name=XP_016915577.1;ID=cds-XP_016915577.1;Dbxref=GeneID:107999990%2CGenbank:XP_016915577.1;Parent=rna-XM_017060088.1
NW_016019397.1	Gnomon	CDS	938429	938574	.	-	0	Name=XP_016915577.1;ID=cds-XP_016915577.1;Dbxref=GeneID:107999990%2CGenbank:XP_016915577.1;Parent=rna-XM_017060088.1
NW_016019397.1	Gnomon	CDS	937885	938221	.	-	0	Name=XP_016915577.1;ID=cds-XP_016915577.1;Dbxref=GeneID:107999990%2CGenbank:XP_016915577.1;Parent=rna-XM_017060088.1
NW_016019397.1	Gnomon	CDS	937471	937649	.	-	0	Name=XP_016915577.1;ID=cds-XP_016915577.1;Dbxref=GeneID:107999990%2CGenbank:XP_016915577.1;Parent=rna-XM_017060088.1
NW_016019397.1	Gnomon	exon	169814	169972	.	+	.	ID=exon-XM_017060190.2-2;Dbxref=GeneID:108000049%2CGenbank:XM_017060190.2;Parent=rna-XM_017060190.2
NW_016019397.1	Gnomon	exon	170272	170435	.	+	.	ID=exon-XM_017060190.2-3;Dbxref=GeneID:108000049%2CGenbank:XM_017060190.2;Parent=rna-XM_017060190.2
NW_016019397.1	Gnomon	exon	169160	169742	.	+	.	ID=exon-XM_017060190.2-1;Dbxref=GeneID:108000049%2CGenbank:XM_017060190.2;Parent=rna-XM_017060190.2
NW_016019397.1	Gnomon	exon	171514	172336	.	+	.	ID=exon-XM_017060190.2-6;Dbxref=GeneID:108000049%2CGenbank:XM_017060190.2;Parent=rna-XM_017060190.2
NW_016019397.1	Gnomon	exon	170602	171009	.	+	.	ID=exon-XM_017060190.2-4;Dbxref=GeneID:108000049%2CGenbank:XM_017060190.2;Parent=rna-XM_017060190.2
NW_016019397.1	Gnomon	exon	171107	171442	.	+	.	ID=exon-XM_017060190.2-5;Dbxref=GeneID:108000049%2CGenbank:XM_017060190.2;Parent=rna-XM_017060190.2
NW_016019397.1	Gnomon	mRNA	753092	756432	.	-	.	Name=XM_017060020.2;ID=rna-XM_017060020.2;Dbxref=GeneID:107999949%2CGenbank:XM_017060020.2;Parent=gene-LOC107999949
NW_016019397.1	Gnomon	mRNA	177523	181941	.	-	.	Name=XM_017060166.2;ID=rna-XM_017060166.2;Dbxref=GeneID:108000036%2CGenbank:XM_017060166.2;Parent=gene-LOC108000036
NW_016019397.1	Gnomon	CDS	1057730	1057795	.	-	0	Name=XP_016915671.1;ID=cds-XP_016915671.1;Dbxref=GeneID:108000042%2CGenbank:XP_016915671.1;Parent=rna-XM_017060182.2
NW_016019397.1	Gnomon	CDS	1057314	1057592	.	-	0	Name=XP_016915671.1;ID=cds-XP_016915671.1;Dbxref=GeneID:108000042%2CGenbank:XP_016915671.1;Parent=rna-XM_017060182.2
NW_016019397.1	Gnomon	CDS	1055817	1057019	.	-	0	Name=XP_016915671.1;ID=cds-XP_016915671.1;Dbxref=GeneID:108000042%2CGenbank:XP_016915671.1;Parent=rna-XM_017060182.2
NW_016019397.1	Gnomon	exon	1059146	1059560	.	-	.	ID=exon-XM_017060179.2-1;Dbxref=GeneID:108000042%2CGenbank:XM_017060179.2;Parent=rna-XM_017060179.2
NW_016019397.1	Gnomon	exon	1057730	1057804	.	-	.	ID=exon-XM_017060179.2-2;Dbxref=GeneID:108000042%2CGenbank:XM_017060179.2;Parent=rna-XM_017060179.2
NW_016019397.1	Gnomon	exon	1057314	1057592	.	-	.	ID=exon-XM_017060179.2-3;Dbxref=GeneID:108000042%2CGenbank:XM_017060179.2;Parent=rna-XM_017060179.2
NW_016019397.1	Gnomon	exon	1055225	1057019	.	-	.	ID=exon-XM_017060179.2-4;Dbxref=GeneID:108000042%2CGenbank:XM_017060179.2;Parent=rna-XM_017060179.2
NW_016019397.1	Gnomon	exon	100344	101183	.	-	.	ID=exon-XR_003698166.1-1;Dbxref=GeneID:114577818%2CGenbank:XR_003698166.1;Parent=rna-XR_003698166.1
NW_016019397.1	Gnomon	exon	99254	100016	.	-	.	ID=exon-XR_003698166.1-2;Dbxref=GeneID:114577818%2CGenbank:XR_003698166.1;Parent=rna-XR_003698166.1
NW_016019397.1	Gnomon	mRNA	18138	41628	.	+	.	Name=XM_017060065.2;ID=rna-XM_017060065.2;Dbxref=GeneID:107999982%2CGenbank:XM_017060065.2;Parent=gene-LOC107999982
NW_016019397.1	Gnomon	CDS	238222	238436	.	-	0	Name=XP_028523518.1;ID=cds-XP_028523518.1;Dbxref=GeneID:107999932%2CGenbank:XP_028523518.1;Parent=rna-XM_028667717.1
NW_016019397.1	Gnomon	CDS	237525	238105	.	-	0	Name=XP_028523518.1;ID=cds-XP_028523518.1;Dbxref=GeneID:107999932%2CGenbank:XP_028523518.1;Parent=rna-XM_028667717.1
NW_016019397.1	Gnomon	CDS	236067	237446	.	-	0	Name=XP_028523518.1;ID=cds-XP_028523518.1;Dbxref=GeneID:107999932%2CGenbank:XP_028523518.1;Parent=rna-XM_028667717.1
NW_016019397.1	Gnomon	CDS	230062	230078	.	-	0	Name=XP_028523518.1;ID=cds-XP_028523518.1;Dbxref=GeneID:107999932%2CGenbank:XP_028523518.1;Parent=rna-XM_028667717.1
NW_016019397.1	Gnomon	CDS	1057730	1057795	.	-	0	Name=XP_016915672.1;ID=cds-XP_016915672.1;Dbxref=GeneID:108000042%2CGenbank:XP_016915672.1;Parent=rna-XM_017060183.2
NW_016019397.1	Gnomon	CDS	1057314	1057592	.	-	0	Name=XP_016915672.1;ID=cds-XP_016915672.1;Dbxref=GeneID:108000042%2CGenbank:XP_016915672.1;Parent=rna-XM_017060183.2
NW_016019397.1	Gnomon	CDS	1055817	1057019	.	-	0	Name=XP_016915672.1;ID=cds-XP_016915672.1;Dbxref=GeneID:108000042%2CGenbank:XP_016915672.1;Parent=rna-XM_017060183.2
NW_016019397.1	Gnomon	exon	166249	166567	.	-	.	ID=exon-XM_017060014.2-5;Dbxref=GeneID:107999946%2CGenbank:XM_017060014.2;Parent=rna-XM_017060014.2
NW_016019397.1	Gnomon	exon	165396	165880	.	-	.	ID=exon-XM_017060014.2-6;Dbxref=GeneID:107999946%2CGenbank:XM_017060014.2;Parent=rna-XM_017060014.2
NW_016019397.1	Gnomon	exon	167044	167310	.	-	.	ID=exon-XM_017060014.2-3;Dbxref=GeneID:107999946%2CGenbank:XM_017060014.2;Parent=rna-XM_017060014.2
NW_016019397.1	Gnomon	exon	166632	166917	.	-	.	ID=exon-XM_017060014.2-4;Dbxref=GeneID:107999946%2CGenbank:XM_017060014.2;Parent=rna-XM_017060014.2
NW_016019397.1	Gnomon	exon	168051	168592	.	-	.	ID=exon-XM_017060014.2-1;Dbxref=GeneID:107999946%2CGenbank:XM_017060014.2;Parent=rna-XM_017060014.2
NW_016019397.1	Gnomon	exon	167393	167585	.	-	.	ID=exon-XM_017060014.2-2;Dbxref=GeneID:107999946%2CGenbank:XM_017060014.2;Parent=rna-XM_017060014.2
NW_016019397.1	Gnomon	CDS	723948	724410	.	+	0	Name=XP_016915579.1;ID=cds-XP_016915579.1;Dbxref=GeneID:107999991%2CGenbank:XP_016915579.1;Parent=rna-XM_017060090.1
NW_016019397.1	Gnomon	CDS	725635	725914	.	+	0	Name=XP_016915579.1;ID=cds-XP_016915579.1;Dbxref=GeneID:107999991%2CGenbank:XP_016915579.1;Parent=rna-XM_017060090.1
NW_016019397.1	Gnomon	CDS	726317	726443	.	+	0	Name=XP_016915579.1;ID=cds-XP_016915579.1;Dbxref=GeneID:107999991%2CGenbank:XP_016915579.1;Parent=rna-XM_017060090.1
NW_016019397.1	Gnomon	CDS	726523	726840	.	+	0	Name=XP_016915579.1;ID=cds-XP_016915579.1;Dbxref=GeneID:107999991%2CGenbank:XP_016915579.1;Parent=rna-XM_017060090.1
NW_016019397.1	Gnomon	CDS	727626	728150	.	+	0	Name=XP_016915579.1;ID=cds-XP_016915579.1;Dbxref=GeneID:107999991%2CGenbank:XP_016915579.1;Parent=rna-XM_017060090.1
NW_016019397.1	Gnomon	mRNA	18138	41628	.	+	.	Name=XM_017060066.2;ID=rna-XM_017060066.2;Dbxref=GeneID:107999982%2CGenbank:XM_017060066.2;Parent=gene-LOC107999982
NW_016019397.1	Gnomon	CDS	110973	111128	.	+	0	Name=XP_028523517.1;ID=cds-XP_028523517.1;Dbxref=GeneID:107999930%2CGenbank:XP_028523517.1;Parent=rna-XM_028667716.1
NW_016019397.1	Gnomon	CDS	112157	112313	.	+	0	Name=XP_028523517.1;ID=cds-XP_028523517.1;Dbxref=GeneID:107999930%2CGenbank:XP_028523517.1;Parent=rna-XM_028667716.1
NW_016019397.1	Gnomon	CDS	112397	112623	.	+	0	Name=XP_028523517.1;ID=cds-XP_028523517.1;Dbxref=GeneID:107999930%2CGenbank:XP_028523517.1;Parent=rna-XM_028667716.1
NW_016019397.1	Gnomon	CDS	112710	112773	.	+	0	Name=XP_028523517.1;ID=cds-XP_028523517.1;Dbxref=GeneID:107999930%2CGenbank:XP_028523517.1;Parent=rna-XM_028667716.1
NW_016019397.1	Gnomon	CDS	113053	113151	.	+	0	Name=XP_028523517.1;ID=cds-XP_028523517.1;Dbxref=GeneID:107999930%2CGenbank:XP_028523517.1;Parent=rna-XM_028667716.1
NW_016019397.1	Gnomon	CDS	113672	114094	.	+	0	Name=XP_028523517.1;ID=cds-XP_028523517.1;Dbxref=GeneID:107999930%2CGenbank:XP_028523517.1;Parent=rna-XM_028667716.1
NW_016019397.1	Gnomon	CDS	116490	116593	.	+	0	Name=XP_028523517.1;ID=cds-XP_028523517.1;Dbxref=GeneID:107999930%2CGenbank:XP_028523517.1;Parent=rna-XM_028667716.1
NW_016019397.1	Gnomon	CDS	117410	117489	.	+	0	Name=XP_028523517.1;ID=cds-XP_028523517.1;Dbxref=GeneID:107999930%2CGenbank:XP_028523517.1;Parent=rna-XM_028667716.1
NW_016019397.1	Gnomon	CDS	117734	117812	.	+	0	Name=XP_028523517.1;ID=cds-XP_028523517.1;Dbxref=GeneID:107999930%2CGenbank:XP_028523517.1;Parent=rna-XM_028667716.1
NW_016019397.1	Gnomon	CDS	118707	119436	.	+	0	Name=XP_028523517.1;ID=cds-XP_028523517.1;Dbxref=GeneID:107999930%2CGenbank:XP_028523517.1;Parent=rna-XM_028667716.1
NW_016019397.1	Gnomon	CDS	119523	119884	.	+	0	Name=XP_028523517.1;ID=cds-XP_028523517.1;Dbxref=GeneID:107999930%2CGenbank:XP_028523517.1;Parent=rna-XM_028667716.1
NW_016019397.1	Gnomon	CDS	119958	120353	.	+	0	Name=XP_028523517.1;ID=cds-XP_028523517.1;Dbxref=GeneID:107999930%2CGenbank:XP_028523517.1;Parent=rna-XM_028667716.1
NW_016019397.1	Gnomon	CDS	120434	120778	.	+	0	Name=XP_028523517.1;ID=cds-XP_028523517.1;Dbxref=GeneID:107999930%2CGenbank:XP_028523517.1;Parent=rna-XM_028667716.1
NW_016019397.1	Gnomon	CDS	120853	121101	.	+	0	Name=XP_028523517.1;ID=cds-XP_028523517.1;Dbxref=GeneID:107999930%2CGenbank:XP_028523517.1;Parent=rna-XM_028667716.1
NW_016019397.1	Gnomon	CDS	125414	125419	.	+	0	Name=XP_028523517.1;ID=cds-XP_028523517.1;Dbxref=GeneID:107999930%2CGenbank:XP_028523517.1;Parent=rna-XM_028667716.1
NW_016019397.1	Gnomon	CDS	125781	125786	.	+	0	Name=XP_028523517.1;ID=cds-XP_028523517.1;Dbxref=GeneID:107999930%2CGenbank:XP_028523517.1;Parent=rna-XM_028667716.1
NW_016019397.1	Gnomon	CDS	127069	127245	.	+	0	Name=XP_028523517.1;ID=cds-XP_028523517.1;Dbxref=GeneID:107999930%2CGenbank:XP_028523517.1;Parent=rna-XM_028667716.1
NW_016019397.1	Gnomon	CDS	852766	856026	.	-	0	Name=XP_016915673.1;ID=cds-XP_016915673.1;Dbxref=GeneID:108000043%2CGenbank:XP_016915673.1;Parent=rna-XM_017060184.2
NW_016019397.1	Gnomon	exon	31670	31743	.	+	.	ID=exon-XM_017060061.2-9;Dbxref=GeneID:107999982%2CGenbank:XM_017060061.2;Parent=rna-XM_017060061.2
NW_016019397.1	Gnomon	exon	29531	29647	.	+	.	ID=exon-XM_017060061.2-5;Dbxref=GeneID:107999982%2CGenbank:XM_017060061.2;Parent=rna-XM_017060061.2
NW_016019397.1	Gnomon	exon	29737	29808	.	+	.	ID=exon-XM_017060061.2-6;Dbxref=GeneID:107999982%2CGenbank:XM_017060061.2;Parent=rna-XM_017060061.2
NW_016019397.1	Gnomon	exon	30389	30589	.	+	.	ID=exon-XM_017060061.2-7;Dbxref=GeneID:107999982%2CGenbank:XM_017060061.2;Parent=rna-XM_017060061.2
NW_016019397.1	Gnomon	exon	31363	31538	.	+	.	ID=exon-XM_017060061.2-8;Dbxref=GeneID:107999982%2CGenbank:XM_017060061.2;Parent=rna-XM_017060061.2
NW_016019397.1	Gnomon	exon	18138	19239	.	+	.	ID=exon-XM_017060061.2-1;Dbxref=GeneID:107999982%2CGenbank:XM_017060061.2;Parent=rna-XM_017060061.2
NW_016019397.1	Gnomon	exon	22142	22359	.	+	.	ID=exon-XM_017060061.2-2;Dbxref=GeneID:107999982%2CGenbank:XM_017060061.2;Parent=rna-XM_017060061.2
NW_016019397.1	Gnomon	exon	24056	24290	.	+	.	ID=exon-XM_017060061.2-3;Dbxref=GeneID:107999982%2CGenbank:XM_017060061.2;Parent=rna-XM_017060061.2
NW_016019397.1	Gnomon	exon	27979	28088	.	+	.	ID=exon-XM_017060061.2-4;Dbxref=GeneID:107999982%2CGenbank:XM_017060061.2;Parent=rna-XM_017060061.2
NW_016019397.1	Gnomon	exon	539306	539971	.	-	.	ID=exon-XM_017060108.2-1;Dbxref=GeneID:107999997%2CGenbank:XM_017060108.2;Parent=rna-XM_017060108.2
NW_016019397.1	Gnomon	exon	532179	532335	.	-	.	ID=exon-XM_017060108.2-2;Dbxref=GeneID:107999997%2CGenbank:XM_017060108.2;Parent=rna-XM_017060108.2
NW_016019397.1	Gnomon	exon	531716	531834	.	-	.	ID=exon-XM_017060108.2-3;Dbxref=GeneID:107999997%2CGenbank:XM_017060108.2;Parent=rna-XM_017060108.2
NW_016019397.1	Gnomon	exon	528088	528180	.	-	.	ID=exon-XM_017060108.2-4;Dbxref=GeneID:107999997%2CGenbank:XM_017060108.2;Parent=rna-XM_017060108.2
NW_016019397.1	Gnomon	exon	527650	527812	.	-	.	ID=exon-XM_017060108.2-5;Dbxref=GeneID:107999997%2CGenbank:XM_017060108.2;Parent=rna-XM_017060108.2
NW_016019397.1	Gnomon	exon	526133	526822	.	-	.	ID=exon-XM_017060108.2-6;Dbxref=GeneID:107999997%2CGenbank:XM_017060108.2;Parent=rna-XM_017060108.2
NW_016019397.1	Gnomon	exon	525373	526019	.	-	.	ID=exon-XM_017060108.2-7;Dbxref=GeneID:107999997%2CGenbank:XM_017060108.2;Parent=rna-XM_017060108.2
NW_016019397.1	Gnomon	exon	524178	525158	.	-	.	ID=exon-XM_017060108.2-8;Dbxref=GeneID:107999997%2CGenbank:XM_017060108.2;Parent=rna-XM_017060108.2
NW_016019397.1	Gnomon	exon	523100	523963	.	-	.	ID=exon-XM_017060108.2-9;Dbxref=GeneID:107999997%2CGenbank:XM_017060108.2;Parent=rna-XM_017060108.2
NW_016019397.1	Gnomon	mRNA	293073	300392	.	-	.	Name=XM_017060160.2;ID=rna-XM_017060160.2;Dbxref=GeneID:108000032%2CGenbank:XM_017060160.2;Parent=gene-LOC108000032
NW_016019397.1	Gnomon	CDS	104705	104734	.	-	0	Name=XP_028523516.1;ID=cds-XP_028523516.1;Dbxref=GeneID:114577811%2CGenbank:XP_028523516.1;Note=The sequence of the model RefSeq protein was modified relative to this genomic sequence to represent the inferred CDS: inserted 1 base in 1 codon%3B substituted 1 base at 1 genomic stop codon;Parent=rna-XM_028667715.1
NW_016019397.1	Gnomon	CDS	103043	103295	.	-	0	Name=XP_028523516.1;ID=cds-XP_028523516.1;Dbxref=GeneID:114577811%2CGenbank:XP_028523516.1;Note=The sequence of the model RefSeq protein was modified relative to this genomic sequence to represent the inferred CDS: inserted 1 base in 1 codon%3B substituted 1 base at 1 genomic stop codon;Parent=rna-XM_028667715.1
NW_016019397.1	Gnomon	CDS	103011	103040	.	-	0	Name=XP_028523516.1;ID=cds-XP_028523516.1;Dbxref=GeneID:114577811%2CGenbank:XP_028523516.1;Note=The sequence of the model RefSeq protein was modified relative to this genomic sequence to represent the inferred CDS: inserted 1 base in 1 codon%3B substituted 1 base at 1 genomic stop codon;Parent=rna-XM_028667715.1
NW_016019397.1	Gnomon	CDS	102746	102757	.	-	0	Name=XP_028523516.1;ID=cds-XP_028523516.1;Dbxref=GeneID:114577811%2CGenbank:XP_028523516.1;Note=The sequence of the model RefSeq protein was modified relative to this genomic sequence to represent the inferred CDS: inserted 1 base in 1 codon%3B substituted 1 base at 1 genomic stop codon;Parent=rna-XM_028667715.1
NW_016019397.1	Gnomon	CDS	102519	102533	.	-	0	Name=XP_028523516.1;ID=cds-XP_028523516.1;Dbxref=GeneID:114577811%2CGenbank:XP_028523516.1;Note=The sequence of the model RefSeq protein was modified relative to this genomic sequence to represent the inferred CDS: inserted 1 base in 1 codon%3B substituted 1 base at 1 genomic stop codon;Parent=rna-XM_028667715.1
NW_016019397.1	Gnomon	CDS	101855	102114	.	-	0	Name=XP_028523516.1;ID=cds-XP_028523516.1;Dbxref=GeneID:114577811%2CGenbank:XP_028523516.1;Note=The sequence of the model RefSeq protein was modified relative to this genomic sequence to represent the inferred CDS: inserted 1 base in 1 codon%3B substituted 1 base at 1 genomic stop codon;Parent=rna-XM_028667715.1
NW_016019397.1	Gnomon	mRNA	791451	798408	.	+	.	Name=XM_017060161.2;ID=rna-XM_017060161.2;Dbxref=GeneID:108000033%2CGenbank:XM_017060161.2;Parent=gene-LOC108000033
NW_016019397.1	Gnomon	CDS	224739	224851	.	-	0	Name=XP_016915674.2;ID=cds-XP_016915674.2;Dbxref=GeneID:108000044%2CGenbank:XP_016915674.2;Note=The sequence of the model RefSeq protein was modified relative to this genomic sequence to represent the inferred CDS: added 1418 bases not found in genome assembly;Parent=rna-XM_017060185.2
NW_016019397.1	Gnomon	CDS	211524	211600	.	-	0	Name=XP_016915674.2;ID=cds-XP_016915674.2;Dbxref=GeneID:108000044%2CGenbank:XP_016915674.2;Note=The sequence of the model RefSeq protein was modified relative to this genomic sequence to represent the inferred CDS: added 1418 bases not found in genome assembly;Parent=rna-XM_017060185.2
NW_016019397.1	Gnomon	CDS	204163	204217	.	-	0	Name=XP_016915674.2;ID=cds-XP_016915674.2;Dbxref=GeneID:108000044%2CGenbank:XP_016915674.2;Note=The sequence of the model RefSeq protein was modified relative to this genomic sequence to represent the inferred CDS: added 1418 bases not found in genome assembly;Parent=rna-XM_017060185.2
NW_016019397.1	Gnomon	CDS	203947	204095	.	-	0	Name=XP_016915674.2;ID=cds-XP_016915674.2;Dbxref=GeneID:108000044%2CGenbank:XP_016915674.2;Note=The sequence of the model RefSeq protein was modified relative to this genomic sequence to represent the inferred CDS: added 1418 bases not found in genome assembly;Parent=rna-XM_017060185.2
NW_016019397.1	Gnomon	CDS	203549	203641	.	-	0	Name=XP_016915674.2;ID=cds-XP_016915674.2;Dbxref=GeneID:108000044%2CGenbank:XP_016915674.2;Note=The sequence of the model RefSeq protein was modified relative to this genomic sequence to represent the inferred CDS: added 1418 bases not found in genome assembly;Parent=rna-XM_017060185.2
NW_016019397.1	Gnomon	CDS	203267	203425	.	-	0	Name=XP_016915674.2;ID=cds-XP_016915674.2;Dbxref=GeneID:108000044%2CGenbank:XP_016915674.2;Note=The sequence of the model RefSeq protein was modified relative to this genomic sequence to represent the inferred CDS: added 1418 bases not found in genome assembly;Parent=rna-XM_017060185.2
NW_016019397.1	Gnomon	mRNA	18141	41628	.	+	.	Name=XM_017060067.2;ID=rna-XM_017060067.2;Dbxref=GeneID:107999982%2CGenbank:XM_017060067.2;Parent=gene-LOC107999982
NW_016019397.1	RefSeq	cDNA_match	104705	104734	.	-	.	ID=e5760d63-f20a-4f5c-860f-11cfc4351305;Target=XM_028667715.1 1 30
NW_016019397.1	RefSeq	cDNA_match	103011	103295	.	-	.	ID=e5760d63-f20a-4f5c-860f-11cfc4351305;Target=XM_028667715.1 1 30
NW_016019397.1	RefSeq	cDNA_match	102746	102757	.	-	.	ID=e5760d63-f20a-4f5c-860f-11cfc4351305;Target=XM_028667715.1 1 30
NW_016019397.1	RefSeq	cDNA_match	102519	102533	.	-	.	ID=e5760d63-f20a-4f5c-860f-11cfc4351305;Target=XM_028667715.1 1 30
NW_016019397.1	RefSeq	cDNA_match	101567	102114	.	-	.	ID=e5760d63-f20a-4f5c-860f-11cfc4351305;Target=XM_028667715.1 1 30
NW_016019397.1	Gnomon	exon	9304	9482	.	-	.	ID=exon-XM_028667755.1-5;Dbxref=GeneID:107999927%2CGenbank:XM_028667755.1;Parent=rna-XM_028667755.1
NW_016019397.1	Gnomon	exon	8262	8350	.	-	.	ID=exon-XM_028667755.1-6;Dbxref=GeneID:107999927%2CGenbank:XM_028667755.1;Parent=rna-XM_028667755.1
NW_016019397.1	Gnomon	exon	10801	10959	.	-	.	ID=exon-XM_028667755.1-3;Dbxref=GeneID:107999927%2CGenbank:XM_028667755.1;Parent=rna-XM_028667755.1
NW_016019397.1	Gnomon	exon	10206	10729	.	-	.	ID=exon-XM_028667755.1-4;Dbxref=GeneID:107999927%2CGenbank:XM_028667755.1;Parent=rna-XM_028667755.1
NW_016019397.1	Gnomon	exon	2734	4355	.	-	.	ID=exon-XM_028667755.1-7;Dbxref=GeneID:107999927%2CGenbank:XM_028667755.1;Parent=rna-XM_028667755.1
NW_016019397.1	Gnomon	exon	52	251	.	-	.	ID=exon-XM_028667755.1-8;Dbxref=GeneID:107999927%2CGenbank:XM_028667755.1;Parent=rna-XM_028667755.1
NW_016019397.1	Gnomon	exon	13958	14064	.	-	.	ID=exon-XM_028667755.1-1;Dbxref=GeneID:107999927%2CGenbank:XM_028667755.1;Parent=rna-XM_028667755.1
NW_016019397.1	Gnomon	exon	13528	13778	.	-	.	ID=exon-XM_028667755.1-2;Dbxref=GeneID:107999927%2CGenbank:XM_028667755.1;Parent=rna-XM_028667755.1
NW_016019397.1	Gnomon	exon	922394	923231	.	+	.	ID=exon-XM_017060084.2-1;Dbxref=GeneID:107999987%2CGenbank:XM_017060084.2;Parent=rna-XM_017060084.2
NW_016019397.1	Gnomon	exon	923898	924039	.	+	.	ID=exon-XM_017060084.2-2;Dbxref=GeneID:107999987%2CGenbank:XM_017060084.2;Parent=rna-XM_017060084.2
NW_016019397.1	Gnomon	exon	924109	924235	.	+	.	ID=exon-XM_017060084.2-3;Dbxref=GeneID:107999987%2CGenbank:XM_017060084.2;Parent=rna-XM_017060084.2
NW_016019397.1	Gnomon	exon	924322	924451	.	+	.	ID=exon-XM_017060084.2-4;Dbxref=GeneID:107999987%2CGenbank:XM_017060084.2;Parent=rna-XM_017060084.2
NW_016019397.1	Gnomon	exon	924897	924963	.	+	.	ID=exon-XM_017060084.2-5;Dbxref=GeneID:107999987%2CGenbank:XM_017060084.2;Parent=rna-XM_017060084.2
NW_016019397.1	Gnomon	exon	925023	925230	.	+	.	ID=exon-XM_017060084.2-6;Dbxref=GeneID:107999987%2CGenbank:XM_017060084.2;Parent=rna-XM_017060084.2
NW_016019397.1	Gnomon	exon	925308	925361	.	+	.	ID=exon-XM_017060084.2-7;Dbxref=GeneID:107999987%2CGenbank:XM_017060084.2;Parent=rna-XM_017060084.2
NW_016019397.1	Gnomon	exon	925425	925566	.	+	.	ID=exon-XM_017060084.2-8;Dbxref=GeneID:107999987%2CGenbank:XM_017060084.2;Parent=rna-XM_017060084.2
NW_016019397.1	Gnomon	exon	925706	925948	.	+	.	ID=exon-XM_017060084.2-9;Dbxref=GeneID:107999987%2CGenbank:XM_017060084.2;Parent=rna-XM_017060084.2
NW_016019397.1	Gnomon	mRNA	173571	177425	.	+	.	Name=XM_017060162.2;ID=rna-XM_017060162.2;Dbxref=GeneID:108000034%2CGenbank:XM_017060162.2;Parent=gene-LOC108000034
NW_016019397.1	Gnomon	mRNA	18139	41628	.	+	.	Name=XM_017060068.2;ID=rna-XM_017060068.2;Dbxref=GeneID:107999982%2CGenbank:XM_017060068.2;Parent=gene-LOC107999982
NW_016019397.1	Gnomon	CDS	908150	908323	.	+	0	Name=XP_016915689.1;ID=cds-XP_016915689.1;Dbxref=GeneID:108000053%2CGenbank:XP_016915689.1;Parent=rna-XM_017060200.2
NW_016019397.1	Gnomon	CDS	908500	908681	.	+	0	Name=XP_016915689.1;ID=cds-XP_016915689.1;Dbxref=GeneID:108000053%2CGenbank:XP_016915689.1;Parent=rna-XM_017060200.2
NW_016019397.1	Gnomon	CDS	908756	909938	.	+	0	Name=XP_016915689.1;ID=cds-XP_016915689.1;Dbxref=GeneID:108000053%2CGenbank:XP_016915689.1;Parent=rna-XM_017060200.2
NW_016019397.1	Gnomon	CDS	139963	140248	.	-	0	Name=XP_016915543.1;ID=cds-XP_016915543.1;Dbxref=GeneID:107999978%2CGenbank:XP_016915543.1;Parent=rna-XM_017060054.2
NW_016019397.1	Gnomon	CDS	139430	139842	.	-	0	Name=XP_016915543.1;ID=cds-XP_016915543.1;Dbxref=GeneID:107999978%2CGenbank:XP_016915543.1;Parent=rna-XM_017060054.2
NW_016019397.1	Gnomon	CDS	139147	139324	.	-	0	Name=XP_016915543.1;ID=cds-XP_016915543.1;Dbxref=GeneID:107999978%2CGenbank:XP_016915543.1;Parent=rna-XM_017060054.2
NW_016019397.1	Gnomon	CDS	138867	139078	.	-	0	Name=XP_016915543.1;ID=cds-XP_016915543.1;Dbxref=GeneID:107999978%2CGenbank:XP_016915543.1;Parent=rna-XM_017060054.2
NW_016019397.1	Gnomon	CDS	138160	138432	.	-	0	Name=XP_016915543.1;ID=cds-XP_016915543.1;Dbxref=GeneID:107999978%2CGenbank:XP_016915543.1;Parent=rna-XM_017060054.2
NW_016019397.1	Gnomon	mRNA	24155	41628	.	+	.	Name=XM_017060073.2;ID=rna-XM_017060073.2;Dbxref=GeneID:107999982%2CGenbank:XM_017060073.2;Parent=gene-LOC107999982
NW_016019397.1	Gnomon	CDS	22291	22359	.	+	0	Name=XP_028523558.1;ID=cds-XP_028523558.1;Dbxref=GeneID:107999982%2CGenbank:XP_028523558.1;Parent=rna-XM_028667757.1
NW_016019397.1	Gnomon	CDS	24056	24290	.	+	0	Name=XP_028523558.1;ID=cds-XP_028523558.1;Dbxref=GeneID:107999982%2CGenbank:XP_028523558.1;Parent=rna-XM_028667757.1
NW_016019397.1	Gnomon	CDS	27979	28088	.	+	0	Name=XP_028523558.1;ID=cds-XP_028523558.1;Dbxref=GeneID:107999982%2CGenbank:XP_028523558.1;Parent=rna-XM_028667757.1
NW_016019397.1	Gnomon	CDS	29531	29647	.	+	0	Name=XP_028523558.1;ID=cds-XP_028523558.1;Dbxref=GeneID:107999982%2CGenbank:XP_028523558.1;Parent=rna-XM_028667757.1
NW_016019397.1	Gnomon	CDS	29737	29808	.	+	0	Name=XP_028523558.1;ID=cds-XP_028523558.1;Dbxref=GeneID:107999982%2CGenbank:XP_028523558.1;Parent=rna-XM_028667757.1
NW_016019397.1	Gnomon	CDS	30389	30589	.	+	0	Name=XP_028523558.1;ID=cds-XP_028523558.1;Dbxref=GeneID:107999982%2CGenbank:XP_028523558.1;Parent=rna-XM_028667757.1
NW_016019397.1	Gnomon	CDS	31363	31538	.	+	0	Name=XP_028523558.1;ID=cds-XP_028523558.1;Dbxref=GeneID:107999982%2CGenbank:XP_028523558.1;Parent=rna-XM_028667757.1
NW_016019397.1	Gnomon	CDS	31670	31743	.	+	0	Name=XP_028523558.1;ID=cds-XP_028523558.1;Dbxref=GeneID:107999982%2CGenbank:XP_028523558.1;Parent=rna-XM_028667757.1
NW_016019397.1	Gnomon	CDS	32150	32279	.	+	0	Name=XP_028523558.1;ID=cds-XP_028523558.1;Dbxref=GeneID:107999982%2CGenbank:XP_028523558.1;Parent=rna-XM_028667757.1
NW_016019397.1	Gnomon	CDS	32386	32607	.	+	0	Name=XP_028523558.1;ID=cds-XP_028523558.1;Dbxref=GeneID:107999982%2CGenbank:XP_028523558.1;Parent=rna-XM_028667757.1
NW_016019397.1	Gnomon	CDS	32707	32976	.	+	0	Name=XP_028523558.1;ID=cds-XP_028523558.1;Dbxref=GeneID:107999982%2CGenbank:XP_028523558.1;Parent=rna-XM_028667757.1
NW_016019397.1	Gnomon	CDS	33483	33539	.	+	0	Name=XP_028523558.1;ID=cds-XP_028523558.1;Dbxref=GeneID:107999982%2CGenbank:XP_028523558.1;Parent=rna-XM_028667757.1
NW_016019397.1	Gnomon	CDS	34948	35291	.	+	0	Name=XP_028523558.1;ID=cds-XP_028523558.1;Dbxref=GeneID:107999982%2CGenbank:XP_028523558.1;Parent=rna-XM_028667757.1
NW_016019397.1	Gnomon	CDS	35524	36160	.	+	0	Name=XP_028523558.1;ID=cds-XP_028523558.1;Dbxref=GeneID:107999982%2CGenbank:XP_028523558.1;Parent=rna-XM_028667757.1
NW_016019397.1	Gnomon	CDS	36439	36499	.	+	0	Name=XP_028523558.1;ID=cds-XP_028523558.1;Dbxref=GeneID:107999982%2CGenbank:XP_028523558.1;Parent=rna-XM_028667757.1
NW_016019397.1	Gnomon	exon	539306	539971	.	-	.	ID=exon-XM_017060107.2-1;Dbxref=GeneID:107999997%2CGenbank:XM_017060107.2;Parent=rna-XM_017060107.2
NW_016019397.1	Gnomon	exon	531716	531834	.	-	.	ID=exon-XM_017060107.2-3;Dbxref=GeneID:107999997%2CGenbank:XM_017060107.2;Parent=rna-XM_017060107.2
NW_016019397.1	Gnomon	exon	532179	532335	.	-	.	ID=exon-XM_017060107.2-2;Dbxref=GeneID:107999997%2CGenbank:XM_017060107.2;Parent=rna-XM_017060107.2
NW_016019397.1	Gnomon	exon	528088	528180	.	-	.	ID=exon-XM_017060107.2-5;Dbxref=GeneID:107999997%2CGenbank:XM_017060107.2;Parent=rna-XM_017060107.2
NW_016019397.1	Gnomon	exon	891611	891835	.	-	.	ID=exon-XM_028667741.1-3;Dbxref=GeneID:108000007%2CGenbank:XM_028667741.1;Parent=rna-XM_028667741.1
NW_016019397.1	Gnomon	exon	529547	529570	.	-	.	ID=exon-XM_017060107.2-4;Dbxref=GeneID:107999997%2CGenbank:XM_017060107.2;Parent=rna-XM_017060107.2
NW_016019397.1	Gnomon	exon	891944	892246	.	-	.	ID=exon-XM_028667741.1-2;Dbxref=GeneID:108000007%2CGenbank:XM_028667741.1;Parent=rna-XM_028667741.1
NW_016019397.1	Gnomon	exon	526133	526822	.	-	.	ID=exon-XM_017060107.2-7;Dbxref=GeneID:107999997%2CGenbank:XM_017060107.2;Parent=rna-XM_017060107.2
NW_016019397.1	Gnomon	exon	891013	891262	.	-	.	ID=exon-XM_028667741.1-5;Dbxref=GeneID:108000007%2CGenbank:XM_028667741.1;Parent=rna-XM_028667741.1
NW_016019397.1	Gnomon	exon	527650	527812	.	-	.	ID=exon-XM_017060107.2-6;Dbxref=GeneID:107999997%2CGenbank:XM_017060107.2;Parent=rna-XM_017060107.2
NW_016019397.1	Gnomon	exon	891328	891530	.	-	.	ID=exon-XM_028667741.1-4;Dbxref=GeneID:108000007%2CGenbank:XM_028667741.1;Parent=rna-XM_028667741.1
NW_016019397.1	Gnomon	exon	524178	525158	.	-	.	ID=exon-XM_017060107.2-9;Dbxref=GeneID:107999997%2CGenbank:XM_017060107.2;Parent=rna-XM_017060107.2
NW_016019397.1	Gnomon	exon	525373	526019	.	-	.	ID=exon-XM_017060107.2-8;Dbxref=GeneID:107999997%2CGenbank:XM_017060107.2;Parent=rna-XM_017060107.2
NW_016019397.1	Gnomon	exon	892503	892803	.	-	.	ID=exon-XM_028667741.1-1;Dbxref=GeneID:108000007%2CGenbank:XM_028667741.1;Parent=rna-XM_028667741.1
NW_016019397.1	Gnomon	exon	888716	890462	.	-	.	ID=exon-XM_028667741.1-7;Dbxref=GeneID:108000007%2CGenbank:XM_028667741.1;Parent=rna-XM_028667741.1
NW_016019397.1	Gnomon	exon	890552	890764	.	-	.	ID=exon-XM_028667741.1-6;Dbxref=GeneID:108000007%2CGenbank:XM_028667741.1;Parent=rna-XM_028667741.1
NW_016019397.1	Gnomon	exon	887461	887588	.	-	.	ID=exon-XM_028667741.1-9;Dbxref=GeneID:108000007%2CGenbank:XM_028667741.1;Parent=rna-XM_028667741.1
NW_016019397.1	Gnomon	exon	887720	888321	.	-	.	ID=exon-XM_028667741.1-8;Dbxref=GeneID:108000007%2CGenbank:XM_028667741.1;Parent=rna-XM_028667741.1
NW_016019397.1	tRNAscan-SE	gene	71785	71856	.	-	.	Name=Trnaw-cca;ID=gene-Trnaw-cca-3;Dbxref=GeneID:108000056
NW_016019397.1	Gnomon	exon	192300	192502	.	-	.	ID=exon-XM_017060159.2-11;Dbxref=GeneID:108000031%2CGenbank:XM_017060159.2;Parent=rna-XM_017060159.2
NW_016019397.1	Gnomon	exon	192582	192720	.	-	.	ID=exon-XM_017060159.2-10;Dbxref=GeneID:108000031%2CGenbank:XM_017060159.2;Parent=rna-XM_017060159.2
NW_016019397.1	Gnomon	exon	447645	447847	.	-	.	ID=exon-XR_001766442.2-3;Dbxref=GeneID:108000016%2CGenbank:XR_001766442.2;Parent=rna-XR_001766442.2
NW_016019397.1	Gnomon	exon	449253	449385	.	-	.	ID=exon-XR_001766442.2-2;Dbxref=GeneID:108000016%2CGenbank:XR_001766442.2;Parent=rna-XR_001766442.2
NW_016019397.1	Gnomon	exon	450390	451005	.	-	.	ID=exon-XR_001766442.2-1;Dbxref=GeneID:108000016%2CGenbank:XR_001766442.2;Parent=rna-XR_001766442.2
NW_016019397.1	Gnomon	CDS	22291	22359	.	+	0	Name=XP_028523557.1;ID=cds-XP_028523557.1;Dbxref=GeneID:107999982%2CGenbank:XP_028523557.1;Parent=rna-XM_028667756.1
NW_016019397.1	Gnomon	CDS	24056	24290	.	+	0	Name=XP_028523557.1;ID=cds-XP_028523557.1;Dbxref=GeneID:107999982%2CGenbank:XP_028523557.1;Parent=rna-XM_028667756.1
NW_016019397.1	Gnomon	CDS	27979	28088	.	+	0	Name=XP_028523557.1;ID=cds-XP_028523557.1;Dbxref=GeneID:107999982%2CGenbank:XP_028523557.1;Parent=rna-XM_028667756.1
NW_016019397.1	Gnomon	CDS	29531	29647	.	+	0	Name=XP_028523557.1;ID=cds-XP_028523557.1;Dbxref=GeneID:107999982%2CGenbank:XP_028523557.1;Parent=rna-XM_028667756.1
NW_016019397.1	Gnomon	CDS	29737	29808	.	+	0	Name=XP_028523557.1;ID=cds-XP_028523557.1;Dbxref=GeneID:107999982%2CGenbank:XP_028523557.1;Parent=rna-XM_028667756.1
NW_016019397.1	Gnomon	CDS	30389	30589	.	+	0	Name=XP_028523557.1;ID=cds-XP_028523557.1;Dbxref=GeneID:107999982%2CGenbank:XP_028523557.1;Parent=rna-XM_028667756.1
NW_016019397.1	Gnomon	CDS	31363	31538	.	+	0	Name=XP_028523557.1;ID=cds-XP_028523557.1;Dbxref=GeneID:107999982%2CGenbank:XP_028523557.1;Parent=rna-XM_028667756.1
NW_016019397.1	Gnomon	CDS	31670	31743	.	+	0	Name=XP_028523557.1;ID=cds-XP_028523557.1;Dbxref=GeneID:107999982%2CGenbank:XP_028523557.1;Parent=rna-XM_028667756.1
NW_016019397.1	Gnomon	CDS	32150	32279	.	+	0	Name=XP_028523557.1;ID=cds-XP_028523557.1;Dbxref=GeneID:107999982%2CGenbank:XP_028523557.1;Parent=rna-XM_028667756.1
NW_016019397.1	Gnomon	CDS	32386	32607	.	+	0	Name=XP_028523557.1;ID=cds-XP_028523557.1;Dbxref=GeneID:107999982%2CGenbank:XP_028523557.1;Parent=rna-XM_028667756.1
NW_016019397.1	Gnomon	CDS	32707	32976	.	+	0	Name=XP_028523557.1;ID=cds-XP_028523557.1;Dbxref=GeneID:107999982%2CGenbank:XP_028523557.1;Parent=rna-XM_028667756.1
NW_016019397.1	Gnomon	CDS	33483	33539	.	+	0	Name=XP_028523557.1;ID=cds-XP_028523557.1;Dbxref=GeneID:107999982%2CGenbank:XP_028523557.1;Parent=rna-XM_028667756.1
NW_016019397.1	Gnomon	CDS	34948	35291	.	+	0	Name=XP_028523557.1;ID=cds-XP_028523557.1;Dbxref=GeneID:107999982%2CGenbank:XP_028523557.1;Parent=rna-XM_028667756.1
NW_016019397.1	Gnomon	CDS	35524	36160	.	+	0	Name=XP_028523557.1;ID=cds-XP_028523557.1;Dbxref=GeneID:107999982%2CGenbank:XP_028523557.1;Parent=rna-XM_028667756.1
NW_016019397.1	Gnomon	CDS	36439	36499	.	+	0	Name=XP_028523557.1;ID=cds-XP_028523557.1;Dbxref=GeneID:107999982%2CGenbank:XP_028523557.1;Parent=rna-XM_028667756.1
NW_016019397.1	Gnomon	exon	170272	170435	.	+	.	ID=exon-XM_017060191.2-4;Dbxref=GeneID:108000049%2CGenbank:XM_017060191.2;Parent=rna-XM_017060191.2
NW_016019397.1	Gnomon	exon	169814	169972	.	+	.	ID=exon-XM_017060191.2-3;Dbxref=GeneID:108000049%2CGenbank:XM_017060191.2;Parent=rna-XM_017060191.2
NW_016019397.1	Gnomon	exon	171107	171442	.	+	.	ID=exon-XM_017060191.2-6;Dbxref=GeneID:108000049%2CGenbank:XM_017060191.2;Parent=rna-XM_017060191.2
NW_016019397.1	Gnomon	exon	170602	171009	.	+	.	ID=exon-XM_017060191.2-5;Dbxref=GeneID:108000049%2CGenbank:XM_017060191.2;Parent=rna-XM_017060191.2
NW_016019397.1	Gnomon	exon	171514	172336	.	+	.	ID=exon-XM_017060191.2-7;Dbxref=GeneID:108000049%2CGenbank:XM_017060191.2;Parent=rna-XM_017060191.2
NW_016019397.1	Gnomon	exon	169587	169742	.	+	.	ID=exon-XM_017060191.2-2;Dbxref=GeneID:108000049%2CGenbank:XM_017060191.2;Parent=rna-XM_017060191.2
NW_016019397.1	Gnomon	exon	169160	169424	.	+	.	ID=exon-XM_017060191.2-1;Dbxref=GeneID:108000049%2CGenbank:XM_017060191.2;Parent=rna-XM_017060191.2
NW_016019397.1	Gnomon	mRNA	477832	482447	.	-	.	Name=XM_017060074.2;ID=rna-XM_017060074.2;Dbxref=GeneID:107999983%2CGenbank:XM_017060074.2;Parent=gene-LOC107999983
NW_016019397.1	Gnomon	mRNA	483825	511403	.	+	.	Name=XM_017060075.2;ID=rna-XM_017060075.2;Dbxref=GeneID:107999984%2CGenbank:XM_017060075.2;Parent=gene-LOC107999984
NW_016019397.1	Gnomon	CDS	158501	158541	.	-	0	Name=XP_016915545.1;ID=cds-XP_016915545.1;Dbxref=GeneID:107999979%2CGenbank:XP_016915545.1;Parent=rna-XM_017060056.2
NW_016019397.1	Gnomon	CDS	134447	134573	.	-	0	Name=XP_016915545.1;ID=cds-XP_016915545.1;Dbxref=GeneID:107999979%2CGenbank:XP_016915545.1;Parent=rna-XM_017060056.2
NW_016019397.1	Gnomon	CDS	133988	134352	.	-	0	Name=XP_016915545.1;ID=cds-XP_016915545.1;Dbxref=GeneID:107999979%2CGenbank:XP_016915545.1;Parent=rna-XM_017060056.2
NW_016019397.1	Gnomon	CDS	133471	133804	.	-	0	Name=XP_016915545.1;ID=cds-XP_016915545.1;Dbxref=GeneID:107999979%2CGenbank:XP_016915545.1;Parent=rna-XM_017060056.2
NW_016019397.1	Gnomon	CDS	133008	133398	.	-	0	Name=XP_016915545.1;ID=cds-XP_016915545.1;Dbxref=GeneID:107999979%2CGenbank:XP_016915545.1;Parent=rna-XM_017060056.2
NW_016019397.1	Gnomon	CDS	131962	131984	.	-	0	Name=XP_016915545.1;ID=cds-XP_016915545.1;Dbxref=GeneID:107999979%2CGenbank:XP_016915545.1;Parent=rna-XM_017060056.2
NW_016019397.1	Gnomon	CDS	10206	10357	.	-	0	Name=XP_028523556.1;ID=cds-XP_028523556.1;Dbxref=GeneID:107999927%2CGenbank:XP_028523556.1;Parent=rna-XM_028667755.1
NW_016019397.1	Gnomon	CDS	9304	9482	.	-	0	Name=XP_028523556.1;ID=cds-XP_028523556.1;Dbxref=GeneID:107999927%2CGenbank:XP_028523556.1;Parent=rna-XM_028667755.1
NW_016019397.1	Gnomon	CDS	8262	8350	.	-	0	Name=XP_028523556.1;ID=cds-XP_028523556.1;Dbxref=GeneID:107999927%2CGenbank:XP_028523556.1;Parent=rna-XM_028667755.1
NW_016019397.1	Gnomon	CDS	2734	4355	.	-	0	Name=XP_028523556.1;ID=cds-XP_028523556.1;Dbxref=GeneID:107999927%2CGenbank:XP_028523556.1;Parent=rna-XM_028667755.1
NW_016019397.1	Gnomon	CDS	52	251	.	-	0	Name=XP_028523556.1;ID=cds-XP_028523556.1;Dbxref=GeneID:107999927%2CGenbank:XP_028523556.1;Parent=rna-XM_028667755.1
NW_016019397.1	Gnomon	exon	857939	858222	.	+	.	ID=exon-XM_017060178.2-3;Dbxref=GeneID:108000041%2CGenbank:XM_017060178.2;Parent=rna-XM_017060178.2
NW_016019397.1	Gnomon	exon	857592	857824	.	+	.	ID=exon-XM_017060178.2-2;Dbxref=GeneID:108000041%2CGenbank:XM_017060178.2;Parent=rna-XM_017060178.2
NW_016019397.1	Gnomon	exon	859047	859190	.	+	.	ID=exon-XM_017060178.2-5;Dbxref=GeneID:108000041%2CGenbank:XM_017060178.2;Parent=rna-XM_017060178.2
NW_016019397.1	Gnomon	exon	858347	858948	.	+	.	ID=exon-XM_017060178.2-4;Dbxref=GeneID:108000041%2CGenbank:XM_017060178.2;Parent=rna-XM_017060178.2
NW_016019397.1	Gnomon	exon	860452	861127	.	+	.	ID=exon-XM_017060178.2-7;Dbxref=GeneID:108000041%2CGenbank:XM_017060178.2;Parent=rna-XM_017060178.2
NW_016019397.1	Gnomon	exon	859265	860177	.	+	.	ID=exon-XM_017060178.2-6;Dbxref=GeneID:108000041%2CGenbank:XM_017060178.2;Parent=rna-XM_017060178.2
NW_016019397.1	Gnomon	exon	861228	861334	.	+	.	ID=exon-XM_017060178.2-8;Dbxref=GeneID:108000041%2CGenbank:XM_017060178.2;Parent=rna-XM_017060178.2
NW_016019397.1	Gnomon	exon	856863	857442	.	+	.	ID=exon-XM_017060178.2-1;Dbxref=GeneID:108000041%2CGenbank:XM_017060178.2;Parent=rna-XM_017060178.2
NW_016019397.1	Gnomon	mRNA	405501	445381	.	+	.	Name=XM_017060076.2;ID=rna-XM_017060076.2;Dbxref=GeneID:107999985%2CGenbank:XM_017060076.2;Parent=gene-LOC107999985
NW_016019397.1	Gnomon	exon	999165	1000064	.	+	.	ID=exon-XM_017060149.2-11;Dbxref=GeneID:108000025%2CGenbank:XM_017060149.2;Parent=rna-XM_017060149.2
NW_016019397.1	Gnomon	exon	994271	997470	.	+	.	ID=exon-XM_017060149.2-10;Dbxref=GeneID:108000025%2CGenbank:XM_017060149.2;Parent=rna-XM_017060149.2
NW_016019397.1	Gnomon	CDS	161910	161989	.	-	0	Name=XP_016915546.1;ID=cds-XP_016915546.1;Dbxref=GeneID:107999981%2CGenbank:XP_016915546.1;Parent=rna-XM_017060057.2
NW_016019397.1	Gnomon	CDS	160416	160608	.	-	0	Name=XP_016915546.1;ID=cds-XP_016915546.1;Dbxref=GeneID:107999981%2CGenbank:XP_016915546.1;Parent=rna-XM_017060057.2
NW_016019397.1	Gnomon	CDS	160193	160332	.	-	0	Name=XP_016915546.1;ID=cds-XP_016915546.1;Dbxref=GeneID:107999981%2CGenbank:XP_016915546.1;Parent=rna-XM_017060057.2
NW_016019397.1	Gnomon	CDS	159960	160122	.	-	0	Name=XP_016915546.1;ID=cds-XP_016915546.1;Dbxref=GeneID:107999981%2CGenbank:XP_016915546.1;Parent=rna-XM_017060057.2
NW_016019397.1	Gnomon	CDS	159630	159884	.	-	0	Name=XP_016915546.1;ID=cds-XP_016915546.1;Dbxref=GeneID:107999981%2CGenbank:XP_016915546.1;Parent=rna-XM_017060057.2
NW_016019397.1	Gnomon	CDS	159409	159537	.	-	0	Name=XP_016915546.1;ID=cds-XP_016915546.1;Dbxref=GeneID:107999981%2CGenbank:XP_016915546.1;Parent=rna-XM_017060057.2
NW_016019397.1	Gnomon	CDS	751547	751582	.	+	0	Name=XP_028523555.1;ID=cds-XP_028523555.1;Dbxref=GeneID:107999950%2CGenbank:XP_028523555.1;Parent=rna-XM_028667754.1
NW_016019397.1	Gnomon	CDS	751991	752095	.	+	0	Name=XP_028523555.1;ID=cds-XP_028523555.1;Dbxref=GeneID:107999950%2CGenbank:XP_028523555.1;Parent=rna-XM_028667754.1
NW_016019397.1	Gnomon	CDS	752176	752248	.	+	0	Name=XP_028523555.1;ID=cds-XP_028523555.1;Dbxref=GeneID:107999950%2CGenbank:XP_028523555.1;Parent=rna-XM_028667754.1
NW_016019397.1	Gnomon	CDS	752344	752510	.	+	0	Name=XP_028523555.1;ID=cds-XP_028523555.1;Dbxref=GeneID:107999950%2CGenbank:XP_028523555.1;Parent=rna-XM_028667754.1
NW_016019397.1	Gnomon	CDS	752675	752869	.	+	0	Name=XP_028523555.1;ID=cds-XP_028523555.1;Dbxref=GeneID:107999950%2CGenbank:XP_028523555.1;Parent=rna-XM_028667754.1
NW_016019397.1	Gnomon	CDS	752936	753007	.	+	0	Name=XP_028523555.1;ID=cds-XP_028523555.1;Dbxref=GeneID:107999950%2CGenbank:XP_028523555.1;Parent=rna-XM_028667754.1
NW_016019397.1	Gnomon	mRNA	405504	422327	.	+	.	Name=XM_017060077.2;ID=rna-XM_017060077.2;Dbxref=GeneID:107999985%2CGenbank:XM_017060077.2;Parent=gene-LOC107999985
NW_016019397.1	Gnomon	exon	957687	958493	.	-	.	ID=exon-XM_017060032.2-4;Dbxref=GeneID:107999959%2CGenbank:XM_017060032.2;Parent=rna-XM_017060032.2
NW_016019397.1	Gnomon	exon	958657	958821	.	-	.	ID=exon-XM_017060032.2-3;Dbxref=GeneID:107999959%2CGenbank:XM_017060032.2;Parent=rna-XM_017060032.2
NW_016019397.1	Gnomon	exon	958915	959064	.	-	.	ID=exon-XM_017060032.2-2;Dbxref=GeneID:107999959%2CGenbank:XM_017060032.2;Parent=rna-XM_017060032.2
NW_016019397.1	Gnomon	exon	959142	959517	.	-	.	ID=exon-XM_017060032.2-1;Dbxref=GeneID:107999959%2CGenbank:XM_017060032.2;Parent=rna-XM_017060032.2
NW_016019397.1	Gnomon	CDS	912414	912436	.	+	0	Name=XP_016915640.1;ID=cds-XP_016915640.1;Dbxref=GeneID:108000026%2CGenbank:XP_016915640.1;Parent=rna-XM_017060151.2
NW_016019397.1	Gnomon	CDS	913364	913481	.	+	0	Name=XP_016915640.1;ID=cds-XP_016915640.1;Dbxref=GeneID:108000026%2CGenbank:XP_016915640.1;Parent=rna-XM_017060151.2
NW_016019397.1	Gnomon	CDS	913601	913748	.	+	0	Name=XP_016915640.1;ID=cds-XP_016915640.1;Dbxref=GeneID:108000026%2CGenbank:XP_016915640.1;Parent=rna-XM_017060151.2
[truncated: 1,810 more rows]
