# Supplementary material for: Prevalent bee venom genes evolved before the aculeate stinger and eusociality
Source: BMC Biol. 2023 Oct 23;21:229. doi: 10.1186/s12915-023-01656-5 (PMC10591384; doi:10.1186/s12915-023-01656-5)
Supplement: Supplementary file 42 — Additional file 42. Gff files of all toxin gene annotations. [file 12915_2023_1656_MOESM42_ESM.zip › AdditionalFile9_ToxinGeneAnnotations/contig_62._APH.gff_modified_Koludarov_et_al_2021.gff3]

##gff-version 3
##source-version geneious 2020.2.2
##sequence-region	contig_62	1	2537590
contig_62	Koludarov_et_al_2021	gene	2400824	2402873	.	+	.	Name=APH
contig_62	funannotate	mRNA	1749639	1750170	.	+	.	ID=MeliponaBeecheii_009504-T1;Parent=MeliponaBeecheii_009504
contig_62	funannotate	CDS	1382651	1383016	.	+	0	ID=MeliponaBeecheii_009476-T1.cds;Parent=MeliponaBeecheii_009476-T1
contig_62	funannotate	CDS	1017931	1019032	.	+	0	ID=MeliponaBeecheii_009454-T1.cds;Parent=MeliponaBeecheii_009454-T1
contig_62	funannotate	CDS	1020621	1020758	.	+	0	ID=MeliponaBeecheii_009454-T1.cds;Parent=MeliponaBeecheii_009454-T1
contig_62	funannotate	CDS	1021899	1021981	.	+	0	ID=MeliponaBeecheii_009454-T1.cds;Parent=MeliponaBeecheii_009454-T1
contig_62	funannotate	mRNA	1907164	1907617	.	+	.	ID=MeliponaBeecheii_009516-T1;Parent=MeliponaBeecheii_009516
contig_62	funannotate	exon	2030203	2031055	.	+	.	ID=MeliponaBeecheii_009532-T1.exon1;Parent=MeliponaBeecheii_009532-T1
contig_62	funannotate	CDS	517090	517240	.	+	0	ID=MeliponaBeecheii_009427-T1.cds;Parent=MeliponaBeecheii_009427-T1
contig_62	funannotate	CDS	517359	517416	.	+	0	ID=MeliponaBeecheii_009427-T1.cds;Parent=MeliponaBeecheii_009427-T1
contig_62	funannotate	CDS	518707	518971	.	+	0	ID=MeliponaBeecheii_009427-T1.cds;Parent=MeliponaBeecheii_009427-T1
contig_62	funannotate	mRNA	725092	725926	.	+	.	ID=MeliponaBeecheii_009438-T1;Parent=MeliponaBeecheii_009438
contig_62	funannotate	CDS	660724	660836	.	+	0	ID=MeliponaBeecheii_009432-T1.cds;Parent=MeliponaBeecheii_009432-T1
contig_62	funannotate	CDS	661174	661596	.	+	0	ID=MeliponaBeecheii_009432-T1.cds;Parent=MeliponaBeecheii_009432-T1
contig_62	funannotate	CDS	661667	661866	.	+	0	ID=MeliponaBeecheii_009432-T1.cds;Parent=MeliponaBeecheii_009432-T1
contig_62	funannotate	CDS	661964	662829	.	+	0	ID=MeliponaBeecheii_009432-T1.cds;Parent=MeliponaBeecheii_009432-T1
contig_62	funannotate	mRNA	948276	960693	.	+	.	ID=MeliponaBeecheii_009451-T1;Parent=MeliponaBeecheii_009451
contig_62	funannotate	CDS	1731566	1732390	.	+	0	ID=MeliponaBeecheii_009498-T1.cds;Parent=MeliponaBeecheii_009498-T1
contig_62	funannotate	CDS	1732533	1733186	.	+	0	ID=MeliponaBeecheii_009498-T1.cds;Parent=MeliponaBeecheii_009498-T1
contig_62	funannotate	exon	2460841	2461030	.	+	.	ID=MeliponaBeecheii_009589-T1.exon9;Parent=MeliponaBeecheii_009589-T1
contig_62	funannotate	exon	2459170	2459374	.	+	.	ID=MeliponaBeecheii_009589-T1.exon6;Parent=MeliponaBeecheii_009589-T1
contig_62	funannotate	exon	2458687	2458950	.	+	.	ID=MeliponaBeecheii_009589-T1.exon5;Parent=MeliponaBeecheii_009589-T1
contig_62	funannotate	CDS	884454	884774	.	+	0	ID=MeliponaBeecheii_009449-T1.cds;Parent=MeliponaBeecheii_009449-T1
contig_62	funannotate	exon	2460655	2460766	.	+	.	ID=MeliponaBeecheii_009589-T1.exon8;Parent=MeliponaBeecheii_009589-T1
contig_62	funannotate	exon	2459869	2460067	.	+	.	ID=MeliponaBeecheii_009589-T1.exon7;Parent=MeliponaBeecheii_009589-T1
contig_62	funannotate	exon	21236	21501	.	+	.	ID=MeliponaBeecheii_009390-T1.exon2;Parent=MeliponaBeecheii_009390-T1
contig_62	funannotate	exon	2457987	2458054	.	+	.	ID=MeliponaBeecheii_009589-T1.exon2;Parent=MeliponaBeecheii_009589-T1
contig_62	funannotate	exon	20773	20895	.	+	.	ID=MeliponaBeecheii_009390-T1.exon1;Parent=MeliponaBeecheii_009390-T1
contig_62	funannotate	exon	2456614	2456629	.	+	.	ID=MeliponaBeecheii_009589-T1.exon1;Parent=MeliponaBeecheii_009589-T1
contig_62	funannotate	exon	21770	21896	.	+	.	ID=MeliponaBeecheii_009390-T1.exon4;Parent=MeliponaBeecheii_009390-T1
contig_62	funannotate	exon	2458547	2458617	.	+	.	ID=MeliponaBeecheii_009589-T1.exon4;Parent=MeliponaBeecheii_009589-T1
contig_62	funannotate	exon	21608	21689	.	+	.	ID=MeliponaBeecheii_009390-T1.exon3;Parent=MeliponaBeecheii_009390-T1
contig_62	funannotate	exon	2458138	2458305	.	+	.	ID=MeliponaBeecheii_009589-T1.exon3;Parent=MeliponaBeecheii_009589-T1
contig_62	funannotate	exon	22731	22990	.	+	.	ID=MeliponaBeecheii_009390-T1.exon5;Parent=MeliponaBeecheii_009390-T1
contig_62	funannotate	mRNA	1167861	1187802	.	+	.	ID=MeliponaBeecheii_009463-T1;Ontology_term=GO:0016021;Dbxref=InterPro:IPR008795%2CPFAM:PF05478;Parent=MeliponaBeecheii_009463
contig_62	funannotate	mRNA	2456614	2464390	.	+	.	ID=MeliponaBeecheii_009589-T1;Ontology_term=GO:0000166%2CGO:0016887%2CGO:0006812%2CGO:0016021;Dbxref=InterPro:IPR023299%2CPFAM:PF12409%2CPFAM:PF00690%2CInterPro:IPR008250%2CPFAM:PF00122%2CInterPro:IPR023214%2CInterPro:IPR001757%2CInterPro:IPR018303%2CPFAM:PF00702%2CInterPro:IPR036412%2CInterPro:IPR006544%2CInterPro:IPR004014%2CInterPro:IPR023298;Parent=MeliponaBeecheii_009589
contig_62	funannotate	exon	480881	480897	.	-	.	ID=MeliponaBeecheii_009423-T1.exon2;Parent=MeliponaBeecheii_009423-T1
contig_62	funannotate	exon	480657	480831	.	-	.	ID=MeliponaBeecheii_009423-T1.exon3;Parent=MeliponaBeecheii_009423-T1
contig_62	funannotate	exon	480981	481008	.	-	.	ID=MeliponaBeecheii_009423-T1.exon1;Parent=MeliponaBeecheii_009423-T1
contig_62	funannotate	exon	479918	480150	.	-	.	ID=MeliponaBeecheii_009423-T1.exon4;Parent=MeliponaBeecheii_009423-T1
contig_62	funannotate	CDS	204549	204930	.	+	0	ID=MeliponaBeecheii_009405-T1.cds;Parent=MeliponaBeecheii_009405-T1
contig_62	funannotate	CDS	204998	205056	.	+	0	ID=MeliponaBeecheii_009405-T1.cds;Parent=MeliponaBeecheii_009405-T1
contig_62	funannotate	mRNA	2464955	2467114	.	-	.	ID=MeliponaBeecheii_009590-T1;Dbxref=InterPro:IPR037947%2CPFAM:PF12333%2CInterPro:IPR024679%2CInterPro:IPR016024;Parent=MeliponaBeecheii_009590
contig_62	funannotate	exon	204549	204930	.	+	.	ID=MeliponaBeecheii_009405-T1.exon1;Parent=MeliponaBeecheii_009405-T1
contig_62	funannotate	exon	204998	205056	.	+	.	ID=MeliponaBeecheii_009405-T1.exon2;Parent=MeliponaBeecheii_009405-T1
contig_62	funannotate	mRNA	1368535	1375983	.	+	.	ID=MeliponaBeecheii_009475-T1;Parent=MeliponaBeecheii_009475
contig_62	funannotate	exon	1115078	1115247	.	-	.	ID=MeliponaBeecheii_009461-T1.exon4;Parent=MeliponaBeecheii_009461-T1
contig_62	funannotate	exon	1115915	1115920	.	-	.	ID=MeliponaBeecheii_009461-T1.exon2;Parent=MeliponaBeecheii_009461-T1
contig_62	funannotate	exon	1115808	1115813	.	-	.	ID=MeliponaBeecheii_009461-T1.exon3;Parent=MeliponaBeecheii_009461-T1
contig_62	funannotate	exon	1116055	1116058	.	-	.	ID=MeliponaBeecheii_009461-T1.exon1;Parent=MeliponaBeecheii_009461-T1
contig_62	funannotate	mRNA	1733804	1738585	.	-	.	ID=MeliponaBeecheii_009499-T1;Ontology_term=GO:0005515;Dbxref=InterPro:IPR001680%2CInterPro:IPR017986%2CInterPro:IPR036322%2CInterPro:IPR015943%2CInterPro:IPR011990;Parent=MeliponaBeecheii_009499
contig_62	funannotate	exon	2237752	2237826	.	+	.	ID=MeliponaBeecheii_009570-T1.exon2;Parent=MeliponaBeecheii_009570-T1
contig_62	funannotate	exon	2236843	2237043	.	+	.	ID=MeliponaBeecheii_009570-T1.exon1;Parent=MeliponaBeecheii_009570-T1
contig_62	funannotate	CDS	2398649	2398655	.	+	0	ID=MeliponaBeecheii_009581-T1.cds;Parent=MeliponaBeecheii_009581-T1
contig_62	funannotate	CDS	2398721	2399085	.	+	0	ID=MeliponaBeecheii_009581-T1.cds;Parent=MeliponaBeecheii_009581-T1
contig_62	funannotate	exon	2073683	2073753	.	+	.	ID=MeliponaBeecheii_009536-T1.exon10;Parent=MeliponaBeecheii_009536-T1
contig_62	funannotate	CDS	2164426	2164530	.	-	0	ID=MeliponaBeecheii_009555-T1.cds;Parent=MeliponaBeecheii_009555-T1
contig_62	funannotate	CDS	2163997	2164295	.	-	0	ID=MeliponaBeecheii_009555-T1.cds;Parent=MeliponaBeecheii_009555-T1
contig_62	funannotate	CDS	2163810	2163918	.	-	0	ID=MeliponaBeecheii_009555-T1.cds;Parent=MeliponaBeecheii_009555-T1
contig_62	funannotate	mRNA	1590383	1590742	.	+	.	ID=MeliponaBeecheii_009487-T1;Dbxref=InterPro:IPR019180%2CPFAM:PF09791%2CInterPro:IPR039251;Parent=MeliponaBeecheii_009487
contig_62	funannotate	mRNA	2349773	2350021	.	-	.	ID=MeliponaBeecheii_009577-T1;Parent=MeliponaBeecheii_009577
contig_62	funannotate	exon	1813645	1813773	.	-	.	ID=MeliponaBeecheii_009514-T1.exon3;Parent=MeliponaBeecheii_009514-T1
contig_62	funannotate	exon	1813444	1813574	.	-	.	ID=MeliponaBeecheii_009514-T1.exon4;Parent=MeliponaBeecheii_009514-T1
contig_62	funannotate	CDS	1555212	1555525	.	+	0	ID=MeliponaBeecheii_009481-T1.cds;Parent=MeliponaBeecheii_009481-T1
contig_62	funannotate	CDS	1555616	1556111	.	+	0	ID=MeliponaBeecheii_009481-T1.cds;Parent=MeliponaBeecheii_009481-T1
contig_62	funannotate	exon	1813151	1813367	.	-	.	ID=MeliponaBeecheii_009514-T1.exon5;Parent=MeliponaBeecheii_009514-T1
contig_62	funannotate	exon	1814393	1814402	.	-	.	ID=MeliponaBeecheii_009514-T1.exon1;Parent=MeliponaBeecheii_009514-T1
contig_62	funannotate	exon	1814147	1814244	.	-	.	ID=MeliponaBeecheii_009514-T1.exon2;Parent=MeliponaBeecheii_009514-T1
contig_62	funannotate	mRNA	2201211	2203619	.	-	.	ID=MeliponaBeecheii_009565-T1;Dbxref=InterPro:IPR012901%2CInterPro:IPR029063%2CPFAM:PF07942;Parent=MeliponaBeecheii_009565
contig_62	funannotate	mRNA	2157025	2159294	.	-	.	ID=MeliponaBeecheii_009553-T1;Ontology_term=GO:0006412%2CGO:0003735%2CGO:0005840;Dbxref=PFAM:PF01294%2CInterPro:IPR001380%2CInterPro:IPR018256;Parent=MeliponaBeecheii_009553
contig_62	funannotate	exon	2152661	2153349	.	-	.	ID=MeliponaBeecheii_009551-T1.exon2;Parent=MeliponaBeecheii_009551-T1
contig_62	funannotate	exon	2154395	2154467	.	-	.	ID=MeliponaBeecheii_009551-T1.exon1;Parent=MeliponaBeecheii_009551-T1
contig_62	funannotate	mRNA	2088598	2098539	.	-	.	ID=MeliponaBeecheii_009541-T1;Ontology_term=GO:0005515%2CGO:0050808%2CGO:0045202;Dbxref=PFAM:PF07647%2CPFAM:PF00536%2CInterPro:IPR037622%2CInterPro:IPR030442%2CInterPro:IPR029515%2CInterPro:IPR013761%2CInterPro:IPR037620%2CInterPro:IPR001660%2CInterPro:IPR037621;Parent=MeliponaBeecheii_009541
contig_62	funannotate	CDS	2032665	2032808	.	+	0	ID=MeliponaBeecheii_009533-T1.cds;Parent=MeliponaBeecheii_009533-T1
contig_62	funannotate	CDS	2032888	2033148	.	+	0	ID=MeliponaBeecheii_009533-T1.cds;Parent=MeliponaBeecheii_009533-T1
contig_62	funannotate	CDS	2033222	2034153	.	+	0	ID=MeliponaBeecheii_009533-T1.cds;Parent=MeliponaBeecheii_009533-T1
contig_62	funannotate	CDS	2034232	2034514	.	+	0	ID=MeliponaBeecheii_009533-T1.cds;Parent=MeliponaBeecheii_009533-T1
contig_62	funannotate	CDS	2034572	2034745	.	+	0	ID=MeliponaBeecheii_009533-T1.cds;Parent=MeliponaBeecheii_009533-T1
contig_62	funannotate	CDS	2034830	2034940	.	+	0	ID=MeliponaBeecheii_009533-T1.cds;Parent=MeliponaBeecheii_009533-T1
contig_62	funannotate	CDS	1792241	1792378	.	+	0	ID=MeliponaBeecheii_009511-T1.cds;Parent=MeliponaBeecheii_009511-T1
contig_62	funannotate	CDS	1793212	1793367	.	+	0	ID=MeliponaBeecheii_009511-T1.cds;Parent=MeliponaBeecheii_009511-T1
contig_62	funannotate	CDS	1794014	1794462	.	+	0	ID=MeliponaBeecheii_009511-T1.cds;Parent=MeliponaBeecheii_009511-T1
contig_62	funannotate	CDS	1794857	1795103	.	+	0	ID=MeliponaBeecheii_009511-T1.cds;Parent=MeliponaBeecheii_009511-T1
contig_62	funannotate	CDS	1795956	1796138	.	+	0	ID=MeliponaBeecheii_009511-T1.cds;Parent=MeliponaBeecheii_009511-T1
contig_62	funannotate	CDS	1796217	1796466	.	+	0	ID=MeliponaBeecheii_009511-T1.cds;Parent=MeliponaBeecheii_009511-T1
contig_62	funannotate	CDS	1796542	1796741	.	+	0	ID=MeliponaBeecheii_009511-T1.cds;Parent=MeliponaBeecheii_009511-T1
contig_62	funannotate	CDS	1796832	1796966	.	+	0	ID=MeliponaBeecheii_009511-T1.cds;Parent=MeliponaBeecheii_009511-T1
contig_62	funannotate	exon	2016077	2016315	.	-	.	ID=MeliponaBeecheii_009531-T1.exon4;Parent=MeliponaBeecheii_009531-T1
contig_62	funannotate	exon	2016600	2016860	.	-	.	ID=MeliponaBeecheii_009531-T1.exon2;Parent=MeliponaBeecheii_009531-T1
contig_62	funannotate	exon	2016386	2016518	.	-	.	ID=MeliponaBeecheii_009531-T1.exon3;Parent=MeliponaBeecheii_009531-T1
contig_62	funannotate	exon	2016936	2017247	.	-	.	ID=MeliponaBeecheii_009531-T1.exon1;Parent=MeliponaBeecheii_009531-T1
contig_62	funannotate	exon	763948	764002	.	+	.	ID=MeliponaBeecheii_009442-T1.exon1;Parent=MeliponaBeecheii_009442-T1
contig_62	funannotate	exon	764154	765163	.	+	.	ID=MeliponaBeecheii_009442-T1.exon2;Parent=MeliponaBeecheii_009442-T1
contig_62	funannotate	mRNA	2005621	2006616	.	-	.	ID=MeliponaBeecheii_009528-T1;Parent=MeliponaBeecheii_009528
contig_62	funannotate	CDS	2349773	2350021	.	-	0	ID=MeliponaBeecheii_009577-T1.cds;Parent=MeliponaBeecheii_009577-T1
contig_62	funannotate	CDS	126591	126720	.	-	0	ID=MeliponaBeecheii_009398-T1.cds;Parent=MeliponaBeecheii_009398-T1
contig_62	funannotate	CDS	125542	125861	.	-	0	ID=MeliponaBeecheii_009398-T1.cds;Parent=MeliponaBeecheii_009398-T1
contig_62	funannotate	CDS	123936	124883	.	-	0	ID=MeliponaBeecheii_009398-T1.cds;Parent=MeliponaBeecheii_009398-T1
contig_62	funannotate	exon	1437355	1437963	.	+	.	ID=MeliponaBeecheii_009479-T1.exon1;Parent=MeliponaBeecheii_009479-T1
contig_62	funannotate	exon	1133998	1134278	.	-	.	ID=MeliponaBeecheii_009462-T1.exon3;Parent=MeliponaBeecheii_009462-T1
contig_62	funannotate	exon	1134328	1134333	.	-	.	ID=MeliponaBeecheii_009462-T1.exon2;Parent=MeliponaBeecheii_009462-T1
contig_62	funannotate	exon	1134704	1134707	.	-	.	ID=MeliponaBeecheii_009462-T1.exon1;Parent=MeliponaBeecheii_009462-T1
contig_62	funannotate	exon	760624	760778	.	-	.	ID=MeliponaBeecheii_009441-T1.exon9;Parent=MeliponaBeecheii_009441-T1
contig_62	funannotate	exon	760855	760975	.	-	.	ID=MeliponaBeecheii_009441-T1.exon8;Parent=MeliponaBeecheii_009441-T1
contig_62	funannotate	exon	762035	762264	.	-	.	ID=MeliponaBeecheii_009441-T1.exon5;Parent=MeliponaBeecheii_009441-T1
contig_62	funannotate	exon	762532	762689	.	-	.	ID=MeliponaBeecheii_009441-T1.exon4;Parent=MeliponaBeecheii_009441-T1
contig_62	funannotate	exon	761052	761702	.	-	.	ID=MeliponaBeecheii_009441-T1.exon7;Parent=MeliponaBeecheii_009441-T1
contig_62	funannotate	exon	761769	761961	.	-	.	ID=MeliponaBeecheii_009441-T1.exon6;Parent=MeliponaBeecheii_009441-T1
contig_62	funannotate	exon	763185	763258	.	-	.	ID=MeliponaBeecheii_009441-T1.exon1;Parent=MeliponaBeecheii_009441-T1
contig_62	funannotate	exon	762765	762898	.	-	.	ID=MeliponaBeecheii_009441-T1.exon3;Parent=MeliponaBeecheii_009441-T1
contig_62	funannotate	exon	762990	763118	.	-	.	ID=MeliponaBeecheii_009441-T1.exon2;Parent=MeliponaBeecheii_009441-T1
contig_62	funannotate	CDS	657898	658107	.	-	0	ID=MeliponaBeecheii_009431-T1.cds;Parent=MeliponaBeecheii_009431-T1
contig_62	funannotate	CDS	657615	657810	.	-	0	ID=MeliponaBeecheii_009431-T1.cds;Parent=MeliponaBeecheii_009431-T1
contig_62	funannotate	CDS	657305	657525	.	-	0	ID=MeliponaBeecheii_009431-T1.cds;Parent=MeliponaBeecheii_009431-T1
contig_62	funannotate	CDS	656662	657226	.	-	0	ID=MeliponaBeecheii_009431-T1.cds;Parent=MeliponaBeecheii_009431-T1
contig_62	funannotate	CDS	656356	656582	.	-	0	ID=MeliponaBeecheii_009431-T1.cds;Parent=MeliponaBeecheii_009431-T1
contig_62	funannotate	CDS	656102	656275	.	-	0	ID=MeliponaBeecheii_009431-T1.cds;Parent=MeliponaBeecheii_009431-T1
contig_62	funannotate	CDS	655876	656038	.	-	0	ID=MeliponaBeecheii_009431-T1.cds;Parent=MeliponaBeecheii_009431-T1
contig_62	funannotate	CDS	655638	655789	.	-	0	ID=MeliponaBeecheii_009431-T1.cds;Parent=MeliponaBeecheii_009431-T1
contig_62	funannotate	exon	2404493	2404556	.	-	.	ID=MeliponaBeecheii_009583-T1.exon11;Parent=MeliponaBeecheii_009583-T1
contig_62	funannotate	exon	2406651	2406721	.	-	.	ID=MeliponaBeecheii_009583-T1.exon10;Parent=MeliponaBeecheii_009583-T1
contig_62	funannotate	mRNA	444822	446473	.	+	.	ID=MeliponaBeecheii_009421-T1;Ontology_term=GO:0006269%2CGO:0003896;Dbxref=InterPro:IPR014052%2CInterPro:IPR002755%2CPFAM:PF01896;Parent=MeliponaBeecheii_009421
contig_62	funannotate	exon	2243025	2243170	.	+	.	ID=MeliponaBeecheii_009571-T1.exon2;Parent=MeliponaBeecheii_009571-T1
contig_62	funannotate	exon	2243756	2244008	.	+	.	ID=MeliponaBeecheii_009571-T1.exon3;Parent=MeliponaBeecheii_009571-T1
contig_62	funannotate	exon	2242303	2242401	.	+	.	ID=MeliponaBeecheii_009571-T1.exon1;Parent=MeliponaBeecheii_009571-T1
contig_62	funannotate	exon	2164887	2165061	.	-	.	ID=MeliponaBeecheii_009556-T1.exon10;Parent=MeliponaBeecheii_009556-T1
contig_62	funannotate	exon	1555616	1556111	.	+	.	ID=MeliponaBeecheii_009481-T1.exon2;Parent=MeliponaBeecheii_009481-T1
contig_62	funannotate	exon	1555212	1555525	.	+	.	ID=MeliponaBeecheii_009481-T1.exon1;Parent=MeliponaBeecheii_009481-T1
contig_62	funannotate	mRNA	235614	236895	.	-	.	ID=MeliponaBeecheii_009408-T1;Dbxref=InterPro:IPR033557%2CInterPro:IPR010736%2CPFAM:PF07004;Parent=MeliponaBeecheii_009408
contig_62	funannotate	mRNA	38091	43795	.	-	.	ID=MeliponaBeecheii_009392-T1;Parent=MeliponaBeecheii_009392
contig_62	funannotate	exon	2147053	2147073	.	+	.	ID=MeliponaBeecheii_009550-T1.exon1;Parent=MeliponaBeecheii_009550-T1
contig_62	funannotate	exon	2147419	2147597	.	+	.	ID=MeliponaBeecheii_009550-T1.exon2;Parent=MeliponaBeecheii_009550-T1
contig_62	funannotate	exon	2147667	2147890	.	+	.	ID=MeliponaBeecheii_009550-T1.exon3;Parent=MeliponaBeecheii_009550-T1
contig_62	funannotate	exon	2147974	2148167	.	+	.	ID=MeliponaBeecheii_009550-T1.exon4;Parent=MeliponaBeecheii_009550-T1
contig_62	funannotate	CDS	514851	514858	.	+	0	ID=MeliponaBeecheii_009426-T1.cds;Parent=MeliponaBeecheii_009426-T1
contig_62	funannotate	CDS	515419	515824	.	+	0	ID=MeliponaBeecheii_009426-T1.cds;Parent=MeliponaBeecheii_009426-T1
contig_62	funannotate	mRNA	1784362	1786257	.	-	.	ID=MeliponaBeecheii_009509-T1;Ontology_term=GO:0006506%2CGO:0016021%2CGO:0017176;Dbxref=InterPro:IPR007720%2CPFAM:PF05024;Parent=MeliponaBeecheii_009509
contig_62	funannotate	mRNA	1786609	1790140	.	+	.	ID=MeliponaBeecheii_009510-T1;Dbxref=InterPro:IPR013766%2CInterPro:IPR036249%2CPFAM:PF00085;Parent=MeliponaBeecheii_009510
contig_62	funannotate	mRNA	1978861	1979553	.	-	.	ID=MeliponaBeecheii_009522-T1;Ontology_term=GO:0005515;Dbxref=InterPro:IPR001611%2CInterPro:IPR032675%2CInterPro:IPR026906%2CPFAM:PF13306%2CPFAM:PF13855;Parent=MeliponaBeecheii_009522
contig_62	funannotate	CDS	869396	869411	.	-	0	ID=MeliponaBeecheii_009448-T1.cds;Parent=MeliponaBeecheii_009448-T1
contig_62	funannotate	CDS	868793	868903	.	-	0	ID=MeliponaBeecheii_009448-T1.cds;Parent=MeliponaBeecheii_009448-T1
contig_62	funannotate	CDS	868442	868713	.	-	0	ID=MeliponaBeecheii_009448-T1.cds;Parent=MeliponaBeecheii_009448-T1
contig_62	funannotate	CDS	249234	249238	.	+	0	ID=MeliponaBeecheii_009410-T1.cds;Parent=MeliponaBeecheii_009410-T1
contig_62	funannotate	CDS	249355	249362	.	+	0	ID=MeliponaBeecheii_009410-T1.cds;Parent=MeliponaBeecheii_009410-T1
contig_62	funannotate	CDS	249423	249429	.	+	0	ID=MeliponaBeecheii_009410-T1.cds;Parent=MeliponaBeecheii_009410-T1
contig_62	funannotate	CDS	251402	251408	.	+	0	ID=MeliponaBeecheii_009410-T1.cds;Parent=MeliponaBeecheii_009410-T1
contig_62	funannotate	CDS	251616	251621	.	+	0	ID=MeliponaBeecheii_009410-T1.cds;Parent=MeliponaBeecheii_009410-T1
contig_62	funannotate	CDS	252655	252942	.	+	0	ID=MeliponaBeecheii_009410-T1.cds;Parent=MeliponaBeecheii_009410-T1
contig_62	funannotate	CDS	254910	255119	.	+	0	ID=MeliponaBeecheii_009410-T1.cds;Parent=MeliponaBeecheii_009410-T1
contig_62	funannotate	exon	2015041	2015168	.	-	.	ID=MeliponaBeecheii_009530-T1.exon1;Parent=MeliponaBeecheii_009530-T1
contig_62	funannotate	exon	2014117	2014345	.	-	.	ID=MeliponaBeecheii_009530-T1.exon2;Parent=MeliponaBeecheii_009530-T1
contig_62	funannotate	exon	775391	775616	.	-	.	ID=MeliponaBeecheii_009444-T1.exon3;Parent=MeliponaBeecheii_009444-T1
contig_62	funannotate	exon	2034232	2034514	.	+	.	ID=MeliponaBeecheii_009533-T1.exon4;Parent=MeliponaBeecheii_009533-T1
contig_62	funannotate	exon	2034572	2034745	.	+	.	ID=MeliponaBeecheii_009533-T1.exon5;Parent=MeliponaBeecheii_009533-T1
contig_62	funannotate	exon	2034830	2034940	.	+	.	ID=MeliponaBeecheii_009533-T1.exon6;Parent=MeliponaBeecheii_009533-T1
contig_62	funannotate	exon	2032665	2032808	.	+	.	ID=MeliponaBeecheii_009533-T1.exon1;Parent=MeliponaBeecheii_009533-T1
contig_62	funannotate	exon	2032888	2033148	.	+	.	ID=MeliponaBeecheii_009533-T1.exon2;Parent=MeliponaBeecheii_009533-T1
contig_62	funannotate	exon	2033222	2034153	.	+	.	ID=MeliponaBeecheii_009533-T1.exon3;Parent=MeliponaBeecheii_009533-T1
contig_62	funannotate	mRNA	660724	662829	.	+	.	ID=MeliponaBeecheii_009432-T1;Parent=MeliponaBeecheii_009432
contig_62	funannotate	exon	780172	780179	.	-	.	ID=MeliponaBeecheii_009444-T1.exon2;Parent=MeliponaBeecheii_009444-T1
contig_62	funannotate	exon	781595	781600	.	-	.	ID=MeliponaBeecheii_009444-T1.exon1;Parent=MeliponaBeecheii_009444-T1
contig_62	funannotate	CDS	182960	183092	.	-	0	ID=MeliponaBeecheii_009404-T1.cds;Parent=MeliponaBeecheii_009404-T1
contig_62	funannotate	CDS	180508	180794	.	-	0	ID=MeliponaBeecheii_009404-T1.cds;Parent=MeliponaBeecheii_009404-T1
contig_62	funannotate	mRNA	775391	781600	.	-	.	ID=MeliponaBeecheii_009444-T1;Parent=MeliponaBeecheii_009444
contig_62	funannotate	exon	2218602	2218664	.	-	.	ID=MeliponaBeecheii_009568-T1.exon1;Parent=MeliponaBeecheii_009568-T1
contig_62	funannotate	exon	2217990	2218343	.	-	.	ID=MeliponaBeecheii_009568-T1.exon2;Parent=MeliponaBeecheii_009568-T1
contig_62	funannotate	CDS	2167662	2167853	.	-	0	ID=MeliponaBeecheii_009556-T1.cds;Parent=MeliponaBeecheii_009556-T1
contig_62	funannotate	CDS	2166951	2167487	.	-	0	ID=MeliponaBeecheii_009556-T1.cds;Parent=MeliponaBeecheii_009556-T1
contig_62	funannotate	CDS	2166646	2166865	.	-	0	ID=MeliponaBeecheii_009556-T1.cds;Parent=MeliponaBeecheii_009556-T1
contig_62	funannotate	CDS	2166369	2166578	.	-	0	ID=MeliponaBeecheii_009556-T1.cds;Parent=MeliponaBeecheii_009556-T1
contig_62	funannotate	CDS	2166171	2166286	.	-	0	ID=MeliponaBeecheii_009556-T1.cds;Parent=MeliponaBeecheii_009556-T1
contig_62	funannotate	CDS	2165941	2166103	.	-	0	ID=MeliponaBeecheii_009556-T1.cds;Parent=MeliponaBeecheii_009556-T1
contig_62	funannotate	CDS	2165657	2165859	.	-	0	ID=MeliponaBeecheii_009556-T1.cds;Parent=MeliponaBeecheii_009556-T1
contig_62	funannotate	CDS	2165424	2165576	.	-	0	ID=MeliponaBeecheii_009556-T1.cds;Parent=MeliponaBeecheii_009556-T1
contig_62	funannotate	CDS	2165133	2165233	.	-	0	ID=MeliponaBeecheii_009556-T1.cds;Parent=MeliponaBeecheii_009556-T1
contig_62	funannotate	CDS	2164887	2165061	.	-	0	ID=MeliponaBeecheii_009556-T1.cds;Parent=MeliponaBeecheii_009556-T1
contig_62	funannotate	exon	228041	228132	.	+	.	ID=MeliponaBeecheii_009407-T1.exon4;Parent=MeliponaBeecheii_009407-T1
contig_62	funannotate	exon	228504	228564	.	+	.	ID=MeliponaBeecheii_009407-T1.exon5;Parent=MeliponaBeecheii_009407-T1
contig_62	funannotate	exon	227669	227757	.	+	.	ID=MeliponaBeecheii_009407-T1.exon2;Parent=MeliponaBeecheii_009407-T1
contig_62	funannotate	exon	227825	227980	.	+	.	ID=MeliponaBeecheii_009407-T1.exon3;Parent=MeliponaBeecheii_009407-T1
contig_62	funannotate	exon	182960	183092	.	-	.	ID=MeliponaBeecheii_009404-T1.exon1;Parent=MeliponaBeecheii_009404-T1
contig_62	funannotate	exon	230076	230284	.	+	.	ID=MeliponaBeecheii_009407-T1.exon8;Parent=MeliponaBeecheii_009407-T1
contig_62	funannotate	exon	180508	180794	.	-	.	ID=MeliponaBeecheii_009404-T1.exon2;Parent=MeliponaBeecheii_009404-T1
contig_62	funannotate	exon	230400	230587	.	+	.	ID=MeliponaBeecheii_009407-T1.exon9;Parent=MeliponaBeecheii_009407-T1
contig_62	funannotate	exon	228733	229185	.	+	.	ID=MeliponaBeecheii_009407-T1.exon6;Parent=MeliponaBeecheii_009407-T1
contig_62	funannotate	exon	229601	229720	.	+	.	ID=MeliponaBeecheii_009407-T1.exon7;Parent=MeliponaBeecheii_009407-T1
contig_62	funannotate	mRNA	1063234	1063637	.	+	.	ID=MeliponaBeecheii_009456-T1;Parent=MeliponaBeecheii_009456
contig_62	funannotate	exon	227468	227588	.	+	.	ID=MeliponaBeecheii_009407-T1.exon1;Parent=MeliponaBeecheii_009407-T1
contig_62	funannotate	exon	1812335	1812543	.	-	.	ID=MeliponaBeecheii_009513-T1.exon1;Parent=MeliponaBeecheii_009513-T1
contig_62	funannotate	CDS	2365094	2365310	.	+	0	ID=MeliponaBeecheii_009578-T1.cds;Parent=MeliponaBeecheii_009578-T1
contig_62	funannotate	CDS	2367786	2368024	.	+	0	ID=MeliponaBeecheii_009578-T1.cds;Parent=MeliponaBeecheii_009578-T1
contig_62	funannotate	CDS	2371340	2371482	.	+	0	ID=MeliponaBeecheii_009578-T1.cds;Parent=MeliponaBeecheii_009578-T1
contig_62	funannotate	CDS	2380470	2382192	.	+	0	ID=MeliponaBeecheii_009578-T1.cds;Parent=MeliponaBeecheii_009578-T1
contig_62	funannotate	CDS	2382388	2383446	.	+	0	ID=MeliponaBeecheii_009578-T1.cds;Parent=MeliponaBeecheii_009578-T1
contig_62	funannotate	CDS	2383523	2383747	.	+	0	ID=MeliponaBeecheii_009578-T1.cds;Parent=MeliponaBeecheii_009578-T1
contig_62	funannotate	CDS	2383931	2384308	.	+	0	ID=MeliponaBeecheii_009578-T1.cds;Parent=MeliponaBeecheii_009578-T1
contig_62	funannotate	exon	498770	499768	.	+	.	ID=MeliponaBeecheii_009424-T1.exon1;Parent=MeliponaBeecheii_009424-T1
contig_62	funannotate	exon	1810559	1810880	.	-	.	ID=MeliponaBeecheii_009513-T1.exon5;Parent=MeliponaBeecheii_009513-T1
contig_62	funannotate	exon	1810949	1811157	.	-	.	ID=MeliponaBeecheii_009513-T1.exon4;Parent=MeliponaBeecheii_009513-T1
contig_62	funannotate	exon	1811239	1811390	.	-	.	ID=MeliponaBeecheii_009513-T1.exon3;Parent=MeliponaBeecheii_009513-T1
contig_62	funannotate	exon	1811464	1811735	.	-	.	ID=MeliponaBeecheii_009513-T1.exon2;Parent=MeliponaBeecheii_009513-T1
contig_62	funannotate	exon	1810266	1810487	.	-	.	ID=MeliponaBeecheii_009513-T1.exon6;Parent=MeliponaBeecheii_009513-T1
contig_62	funannotate	mRNA	1211122	1212138	.	-	.	ID=MeliponaBeecheii_009468-T1;Ontology_term=GO:0006412%2CGO:0003735%2CGO:0005840;Dbxref=InterPro:IPR041997%2CInterPro:IPR008991%2CPFAM:PF01159%2CInterPro:IPR014722%2CInterPro:IPR005568%2CInterPro:IPR000915%2CPFAM:PF03868;Parent=MeliponaBeecheii_009468
contig_62	funannotate	exon	2444811	2446919	.	+	.	ID=MeliponaBeecheii_009588-T1.exon2;Parent=MeliponaBeecheii_009588-T1
contig_62	funannotate	exon	1738322	1738585	.	-	.	ID=MeliponaBeecheii_009499-T1.exon1;Parent=MeliponaBeecheii_009499-T1
contig_62	funannotate	CDS	2038623	2038645	.	-	0	ID=MeliponaBeecheii_009534-T1.cds;Parent=MeliponaBeecheii_009534-T1
contig_62	funannotate	CDS	2038476	2038546	.	-	0	ID=MeliponaBeecheii_009534-T1.cds;Parent=MeliponaBeecheii_009534-T1
contig_62	funannotate	CDS	2037885	2038140	.	-	0	ID=MeliponaBeecheii_009534-T1.cds;Parent=MeliponaBeecheii_009534-T1
contig_62	funannotate	CDS	2037018	2037146	.	-	0	ID=MeliponaBeecheii_009534-T1.cds;Parent=MeliponaBeecheii_009534-T1
contig_62	funannotate	CDS	2036661	2036934	.	-	0	ID=MeliponaBeecheii_009534-T1.cds;Parent=MeliponaBeecheii_009534-T1
contig_62	funannotate	CDS	2035629	2036600	.	-	0	ID=MeliponaBeecheii_009534-T1.cds;Parent=MeliponaBeecheii_009534-T1
contig_62	funannotate	exon	2444593	2444625	.	+	.	ID=MeliponaBeecheii_009588-T1.exon1;Parent=MeliponaBeecheii_009588-T1
contig_62	funannotate	exon	1737997	1738244	.	-	.	ID=MeliponaBeecheii_009499-T1.exon2;Parent=MeliponaBeecheii_009499-T1
contig_62	funannotate	exon	1737587	1737905	.	-	.	ID=MeliponaBeecheii_009499-T1.exon3;Parent=MeliponaBeecheii_009499-T1
contig_62	funannotate	exon	1737294	1737510	.	-	.	ID=MeliponaBeecheii_009499-T1.exon4;Parent=MeliponaBeecheii_009499-T1
contig_62	funannotate	exon	1734204	1737174	.	-	.	ID=MeliponaBeecheii_009499-T1.exon5;Parent=MeliponaBeecheii_009499-T1
contig_62	funannotate	exon	1733804	1734116	.	-	.	ID=MeliponaBeecheii_009499-T1.exon6;Parent=MeliponaBeecheii_009499-T1
contig_62	funannotate	mRNA	1555212	1556111	.	+	.	ID=MeliponaBeecheii_009481-T1;Ontology_term=GO:0032418;Dbxref=PFAM:PF10158%2CInterPro:IPR018780;Parent=MeliponaBeecheii_009481
contig_62	funannotate	CDS	2006516	2006616	.	-	0	ID=MeliponaBeecheii_009528-T1.cds;Parent=MeliponaBeecheii_009528-T1
contig_62	funannotate	CDS	2005621	2005888	.	-	0	ID=MeliponaBeecheii_009528-T1.cds;Parent=MeliponaBeecheii_009528-T1
contig_62	funannotate	CDS	1781460	1781632	.	+	0	ID=MeliponaBeecheii_009506-T1.cds;Parent=MeliponaBeecheii_009506-T1
contig_62	funannotate	CDS	1781695	1781818	.	+	0	ID=MeliponaBeecheii_009506-T1.cds;Parent=MeliponaBeecheii_009506-T1
contig_62	funannotate	CDS	1781898	1782011	.	+	0	ID=MeliponaBeecheii_009506-T1.cds;Parent=MeliponaBeecheii_009506-T1
contig_62	funannotate	exon	2484865	2484956	.	+	.	ID=MeliponaBeecheii_009594-T1.exon10;Parent=MeliponaBeecheii_009594-T1
contig_62	funannotate	exon	43454	43795	.	-	.	ID=MeliponaBeecheii_009392-T1.exon1;Parent=MeliponaBeecheii_009392-T1
contig_62	funannotate	exon	43108	43332	.	-	.	ID=MeliponaBeecheii_009392-T1.exon2;Parent=MeliponaBeecheii_009392-T1
contig_62	funannotate	CDS	1805028	1805209	.	+	0	ID=MeliponaBeecheii_009512-T1.cds;Parent=MeliponaBeecheii_009512-T1
contig_62	funannotate	CDS	1806067	1806210	.	+	0	ID=MeliponaBeecheii_009512-T1.cds;Parent=MeliponaBeecheii_009512-T1
contig_62	funannotate	CDS	1806986	1807183	.	+	0	ID=MeliponaBeecheii_009512-T1.cds;Parent=MeliponaBeecheii_009512-T1
contig_62	funannotate	CDS	1807308	1807314	.	+	0	ID=MeliponaBeecheii_009512-T1.cds;Parent=MeliponaBeecheii_009512-T1
contig_62	funannotate	exon	42336	42687	.	-	.	ID=MeliponaBeecheii_009392-T1.exon3;Parent=MeliponaBeecheii_009392-T1
contig_62	funannotate	exon	40078	41577	.	-	.	ID=MeliponaBeecheii_009392-T1.exon4;Parent=MeliponaBeecheii_009392-T1
contig_62	funannotate	exon	39241	39731	.	-	.	ID=MeliponaBeecheii_009392-T1.exon5;Parent=MeliponaBeecheii_009392-T1
contig_62	funannotate	exon	38091	38375	.	-	.	ID=MeliponaBeecheii_009392-T1.exon6;Parent=MeliponaBeecheii_009392-T1
contig_62	funannotate	exon	1088640	1088772	.	+	.	ID=MeliponaBeecheii_009459-T1.exon2;Parent=MeliponaBeecheii_009459-T1
contig_62	funannotate	exon	1084931	1087344	.	+	.	ID=MeliponaBeecheii_009459-T1.exon1;Parent=MeliponaBeecheii_009459-T1
contig_62	funannotate	mRNA	1692690	1693880	.	+	.	ID=MeliponaBeecheii_009493-T1;Parent=MeliponaBeecheii_009493
contig_62	funannotate	CDS	94553	94823	.	+	0	ID=MeliponaBeecheii_009396-T1.cds;Parent=MeliponaBeecheii_009396-T1
contig_62	funannotate	CDS	95088	95164	.	+	0	ID=MeliponaBeecheii_009396-T1.cds;Parent=MeliponaBeecheii_009396-T1
contig_62	funannotate	CDS	142938	144953	.	+	0	ID=MeliponaBeecheii_009399-T1.cds;Parent=MeliponaBeecheii_009399-T1
contig_62	funannotate	exon	1792241	1792378	.	+	.	ID=MeliponaBeecheii_009511-T1.exon1;Parent=MeliponaBeecheii_009511-T1
contig_62	funannotate	exon	1793212	1793367	.	+	.	ID=MeliponaBeecheii_009511-T1.exon2;Parent=MeliponaBeecheii_009511-T1
contig_62	funannotate	exon	1794014	1794462	.	+	.	ID=MeliponaBeecheii_009511-T1.exon3;Parent=MeliponaBeecheii_009511-T1
contig_62	funannotate	exon	1794857	1795103	.	+	.	ID=MeliponaBeecheii_009511-T1.exon4;Parent=MeliponaBeecheii_009511-T1
contig_62	funannotate	exon	1795956	1796138	.	+	.	ID=MeliponaBeecheii_009511-T1.exon5;Parent=MeliponaBeecheii_009511-T1
contig_62	funannotate	exon	1796217	1796466	.	+	.	ID=MeliponaBeecheii_009511-T1.exon6;Parent=MeliponaBeecheii_009511-T1
contig_62	funannotate	exon	1796542	1796741	.	+	.	ID=MeliponaBeecheii_009511-T1.exon7;Parent=MeliponaBeecheii_009511-T1
contig_62	funannotate	exon	1796832	1796966	.	+	.	ID=MeliponaBeecheii_009511-T1.exon8;Parent=MeliponaBeecheii_009511-T1
contig_62	funannotate	mRNA	2242303	2244008	.	+	.	ID=MeliponaBeecheii_009571-T1;Parent=MeliponaBeecheii_009571
contig_62	funannotate	exon	2145213	2145463	.	-	.	ID=MeliponaBeecheii_009549-T1.exon3;Parent=MeliponaBeecheii_009549-T1
contig_62	funannotate	exon	2145046	2145101	.	-	.	ID=MeliponaBeecheii_009549-T1.exon4;Parent=MeliponaBeecheii_009549-T1
contig_62	funannotate	exon	2146128	2146308	.	-	.	ID=MeliponaBeecheii_009549-T1.exon1;Parent=MeliponaBeecheii_009549-T1
contig_62	funannotate	exon	2145527	2145704	.	-	.	ID=MeliponaBeecheii_009549-T1.exon2;Parent=MeliponaBeecheii_009549-T1
contig_62	funannotate	CDS	1096107	1096437	.	+	0	ID=MeliponaBeecheii_009460-T1.cds;Parent=MeliponaBeecheii_009460-T1
contig_62	funannotate	CDS	1096500	1096582	.	+	0	ID=MeliponaBeecheii_009460-T1.cds;Parent=MeliponaBeecheii_009460-T1
contig_62	funannotate	CDS	2523395	2523628	.	-	0	ID=MeliponaBeecheii_009597-T1.cds;Parent=MeliponaBeecheii_009597-T1
contig_62	funannotate	exon	756890	757203	.	+	.	ID=MeliponaBeecheii_009440-T1.exon9;Parent=MeliponaBeecheii_009440-T1
contig_62	funannotate	exon	2159152	2159294	.	-	.	ID=MeliponaBeecheii_009553-T1.exon1;Parent=MeliponaBeecheii_009553-T1
contig_62	funannotate	exon	756477	756811	.	+	.	ID=MeliponaBeecheii_009440-T1.exon8;Parent=MeliponaBeecheii_009440-T1
contig_62	funannotate	exon	756236	756418	.	+	.	ID=MeliponaBeecheii_009440-T1.exon7;Parent=MeliponaBeecheii_009440-T1
contig_62	funannotate	exon	2044535	2044628	.	-	.	ID=MeliponaBeecheii_009535-T1.exon9;Parent=MeliponaBeecheii_009535-T1
contig_62	funannotate	exon	2045173	2045288	.	-	.	ID=MeliponaBeecheii_009535-T1.exon8;Parent=MeliponaBeecheii_009535-T1
contig_62	funannotate	exon	2045412	2045512	.	-	.	ID=MeliponaBeecheii_009535-T1.exon7;Parent=MeliponaBeecheii_009535-T1
contig_62	funannotate	exon	2045585	2045735	.	-	.	ID=MeliponaBeecheii_009535-T1.exon6;Parent=MeliponaBeecheii_009535-T1
contig_62	funannotate	exon	2045970	2046055	.	-	.	ID=MeliponaBeecheii_009535-T1.exon5;Parent=MeliponaBeecheii_009535-T1
contig_62	funannotate	exon	2046184	2046257	.	-	.	ID=MeliponaBeecheii_009535-T1.exon4;Parent=MeliponaBeecheii_009535-T1
contig_62	funannotate	exon	2046519	2046597	.	-	.	ID=MeliponaBeecheii_009535-T1.exon3;Parent=MeliponaBeecheii_009535-T1
contig_62	funannotate	exon	2046629	2046756	.	-	.	ID=MeliponaBeecheii_009535-T1.exon2;Parent=MeliponaBeecheii_009535-T1
contig_62	funannotate	exon	2046814	2046906	.	-	.	ID=MeliponaBeecheii_009535-T1.exon1;Parent=MeliponaBeecheii_009535-T1
contig_62	funannotate	exon	2157025	2157127	.	-	.	ID=MeliponaBeecheii_009553-T1.exon4;Parent=MeliponaBeecheii_009553-T1
contig_62	funannotate	exon	2158830	2159079	.	-	.	ID=MeliponaBeecheii_009553-T1.exon2;Parent=MeliponaBeecheii_009553-T1
contig_62	funannotate	exon	2158503	2158750	.	-	.	ID=MeliponaBeecheii_009553-T1.exon3;Parent=MeliponaBeecheii_009553-T1
contig_62	funannotate	exon	755020	755104	.	+	.	ID=MeliponaBeecheii_009440-T1.exon2;Parent=MeliponaBeecheii_009440-T1
contig_62	funannotate	exon	754903	754939	.	+	.	ID=MeliponaBeecheii_009440-T1.exon1;Parent=MeliponaBeecheii_009440-T1
contig_62	funannotate	exon	756092	756164	.	+	.	ID=MeliponaBeecheii_009440-T1.exon6;Parent=MeliponaBeecheii_009440-T1
contig_62	funannotate	exon	755753	756027	.	+	.	ID=MeliponaBeecheii_009440-T1.exon5;Parent=MeliponaBeecheii_009440-T1
contig_62	funannotate	exon	755480	755668	.	+	.	ID=MeliponaBeecheii_009440-T1.exon4;Parent=MeliponaBeecheii_009440-T1
contig_62	funannotate	exon	755328	755403	.	+	.	ID=MeliponaBeecheii_009440-T1.exon3;Parent=MeliponaBeecheii_009440-T1
contig_62	funannotate	mRNA	2171631	2176307	.	+	.	ID=MeliponaBeecheii_009558-T1;Parent=MeliponaBeecheii_009558
contig_62	funannotate	CDS	1749639	1749647	.	+	0	ID=MeliponaBeecheii_009504-T1.cds;Parent=MeliponaBeecheii_009504-T1
contig_62	funannotate	CDS	1749670	1750170	.	+	0	ID=MeliponaBeecheii_009504-T1.cds;Parent=MeliponaBeecheii_009504-T1
contig_62	funannotate	CDS	2398174	2398343	.	+	2	ID=MeliponaBeecheii_009580-T1.cds;Parent=MeliponaBeecheii_009580-T1
contig_62	funannotate	mRNA	2138256	2138960	.	-	.	ID=MeliponaBeecheii_009546-T1;Parent=MeliponaBeecheii_009546
contig_62	funannotate	CDS	270781	270932	.	-	0	ID=MeliponaBeecheii_009411-T1.cds;Parent=MeliponaBeecheii_009411-T1
contig_62	funannotate	CDS	267977	268138	.	-	0	ID=MeliponaBeecheii_009411-T1.cds;Parent=MeliponaBeecheii_009411-T1
contig_62	funannotate	CDS	266618	266677	.	-	0	ID=MeliponaBeecheii_009411-T1.cds;Parent=MeliponaBeecheii_009411-T1
contig_62	funannotate	CDS	260912	260927	.	-	0	ID=MeliponaBeecheii_009411-T1.cds;Parent=MeliponaBeecheii_009411-T1
contig_62	funannotate	CDS	2159152	2159294	.	-	0	ID=MeliponaBeecheii_009553-T1.cds;Parent=MeliponaBeecheii_009553-T1
contig_62	funannotate	CDS	2158830	2159079	.	-	0	ID=MeliponaBeecheii_009553-T1.cds;Parent=MeliponaBeecheii_009553-T1
contig_62	funannotate	CDS	2158503	2158750	.	-	0	ID=MeliponaBeecheii_009553-T1.cds;Parent=MeliponaBeecheii_009553-T1
contig_62	funannotate	CDS	2157025	2157127	.	-	0	ID=MeliponaBeecheii_009553-T1.cds;Parent=MeliponaBeecheii_009553-T1
contig_62	funannotate	exon	2468615	2468814	.	+	.	ID=MeliponaBeecheii_009591-T1.exon2;Parent=MeliponaBeecheii_009591-T1
contig_62	funannotate	exon	2469575	2469737	.	+	.	ID=MeliponaBeecheii_009591-T1.exon3;Parent=MeliponaBeecheii_009591-T1
contig_62	funannotate	exon	2468232	2468540	.	+	.	ID=MeliponaBeecheii_009591-T1.exon1;Parent=MeliponaBeecheii_009591-T1
contig_62	funannotate	exon	2471125	2471225	.	+	.	ID=MeliponaBeecheii_009591-T1.exon8;Parent=MeliponaBeecheii_009591-T1
contig_62	funannotate	mRNA	2035629	2038645	.	-	.	ID=MeliponaBeecheii_009534-T1;Parent=MeliponaBeecheii_009534
contig_62	funannotate	exon	2471289	2471790	.	+	.	ID=MeliponaBeecheii_009591-T1.exon9;Parent=MeliponaBeecheii_009591-T1
contig_62	funannotate	exon	2470480	2470703	.	+	.	ID=MeliponaBeecheii_009591-T1.exon6;Parent=MeliponaBeecheii_009591-T1
contig_62	funannotate	exon	2470784	2471064	.	+	.	ID=MeliponaBeecheii_009591-T1.exon7;Parent=MeliponaBeecheii_009591-T1
contig_62	funannotate	exon	2469955	2470163	.	+	.	ID=MeliponaBeecheii_009591-T1.exon4;Parent=MeliponaBeecheii_009591-T1
contig_62	funannotate	exon	2470253	2470399	.	+	.	ID=MeliponaBeecheii_009591-T1.exon5;Parent=MeliponaBeecheii_009591-T1
contig_62	funannotate	exon	2037885	2038140	.	-	.	ID=MeliponaBeecheii_009534-T1.exon3;Parent=MeliponaBeecheii_009534-T1
contig_62	funannotate	exon	2092986	2093228	.	-	.	ID=MeliponaBeecheii_009541-T1.exon11;Parent=MeliponaBeecheii_009541-T1
contig_62	funannotate	exon	2037018	2037146	.	-	.	ID=MeliponaBeecheii_009534-T1.exon4;Parent=MeliponaBeecheii_009534-T1
contig_62	funannotate	exon	2093309	2093670	.	-	.	ID=MeliponaBeecheii_009541-T1.exon10;Parent=MeliponaBeecheii_009541-T1
contig_62	funannotate	exon	2038623	2038645	.	-	.	ID=MeliponaBeecheii_009534-T1.exon1;Parent=MeliponaBeecheii_009534-T1
contig_62	funannotate	exon	2092573	2092665	.	-	.	ID=MeliponaBeecheii_009541-T1.exon13;Parent=MeliponaBeecheii_009541-T1
contig_62	funannotate	exon	2038476	2038546	.	-	.	ID=MeliponaBeecheii_009534-T1.exon2;Parent=MeliponaBeecheii_009534-T1
contig_62	funannotate	exon	2092736	2092918	.	-	.	ID=MeliponaBeecheii_009541-T1.exon12;Parent=MeliponaBeecheii_009541-T1
contig_62	funannotate	exon	2091765	2091942	.	-	.	ID=MeliponaBeecheii_009541-T1.exon15;Parent=MeliponaBeecheii_009541-T1
contig_62	funannotate	exon	2092342	2092499	.	-	.	ID=MeliponaBeecheii_009541-T1.exon14;Parent=MeliponaBeecheii_009541-T1
contig_62	funannotate	exon	2091339	2091584	.	-	.	ID=MeliponaBeecheii_009541-T1.exon17;Parent=MeliponaBeecheii_009541-T1
contig_62	funannotate	exon	2091663	2091691	.	-	.	ID=MeliponaBeecheii_009541-T1.exon16;Parent=MeliponaBeecheii_009541-T1
contig_62	funannotate	exon	2036661	2036934	.	-	.	ID=MeliponaBeecheii_009534-T1.exon5;Parent=MeliponaBeecheii_009534-T1
contig_62	funannotate	exon	2035629	2036600	.	-	.	ID=MeliponaBeecheii_009534-T1.exon6;Parent=MeliponaBeecheii_009534-T1
contig_62	funannotate	exon	2089910	2090055	.	-	.	ID=MeliponaBeecheii_009541-T1.exon19;Parent=MeliponaBeecheii_009541-T1
contig_62	funannotate	exon	2090128	2090395	.	-	.	ID=MeliponaBeecheii_009541-T1.exon18;Parent=MeliponaBeecheii_009541-T1
contig_62	funannotate	exon	2088977	2089133	.	-	.	ID=MeliponaBeecheii_009541-T1.exon22;Parent=MeliponaBeecheii_009541-T1
contig_62	funannotate	exon	2089218	2089481	.	-	.	ID=MeliponaBeecheii_009541-T1.exon21;Parent=MeliponaBeecheii_009541-T1
contig_62	funannotate	exon	2088598	2088687	.	-	.	ID=MeliponaBeecheii_009541-T1.exon24;Parent=MeliponaBeecheii_009541-T1
contig_62	funannotate	exon	2088790	2088906	.	-	.	ID=MeliponaBeecheii_009541-T1.exon23;Parent=MeliponaBeecheii_009541-T1
contig_62	funannotate	exon	2089590	2089820	.	-	.	ID=MeliponaBeecheii_009541-T1.exon20;Parent=MeliponaBeecheii_009541-T1
contig_62	funannotate	exon	2217168	2217178	.	-	.	ID=MeliponaBeecheii_009567-T1.exon1;Parent=MeliponaBeecheii_009567-T1
contig_62	funannotate	exon	2216460	2217020	.	-	.	ID=MeliponaBeecheii_009567-T1.exon2;Parent=MeliponaBeecheii_009567-T1
contig_62	funannotate	exon	2216219	2216383	.	-	.	ID=MeliponaBeecheii_009567-T1.exon3;Parent=MeliponaBeecheii_009567-T1
contig_62	funannotate	exon	2215939	2216137	.	-	.	ID=MeliponaBeecheii_009567-T1.exon4;Parent=MeliponaBeecheii_009567-T1
contig_62	funannotate	exon	2215737	2215875	.	-	.	ID=MeliponaBeecheii_009567-T1.exon5;Parent=MeliponaBeecheii_009567-T1
contig_62	funannotate	exon	2215475	2215674	.	-	.	ID=MeliponaBeecheii_009567-T1.exon6;Parent=MeliponaBeecheii_009567-T1
contig_62	funannotate	exon	2215291	2215395	.	-	.	ID=MeliponaBeecheii_009567-T1.exon7;Parent=MeliponaBeecheii_009567-T1
contig_62	funannotate	exon	2215123	2215208	.	-	.	ID=MeliponaBeecheii_009567-T1.exon8;Parent=MeliponaBeecheii_009567-T1
contig_62	funannotate	exon	2214912	2215042	.	-	.	ID=MeliponaBeecheii_009567-T1.exon9;Parent=MeliponaBeecheii_009567-T1
contig_62	funannotate	CDS	1783293	1783374	.	-	0	ID=MeliponaBeecheii_009507-T1.cds;Parent=MeliponaBeecheii_009507-T1
contig_62	funannotate	CDS	1782988	1783198	.	-	0	ID=MeliponaBeecheii_009507-T1.cds;Parent=MeliponaBeecheii_009507-T1
contig_62	funannotate	CDS	1782716	1782902	.	-	0	ID=MeliponaBeecheii_009507-T1.cds;Parent=MeliponaBeecheii_009507-T1
contig_62	funannotate	CDS	1782340	1782615	.	-	0	ID=MeliponaBeecheii_009507-T1.cds;Parent=MeliponaBeecheii_009507-T1
contig_62	funannotate	CDS	1423760	1423922	.	-	0	ID=MeliponaBeecheii_009478-T1.cds;Parent=MeliponaBeecheii_009478-T1
contig_62	funannotate	CDS	1418489	1418607	.	-	0	ID=MeliponaBeecheii_009478-T1.cds;Parent=MeliponaBeecheii_009478-T1
contig_62	funannotate	CDS	1417835	1418359	.	-	0	ID=MeliponaBeecheii_009478-T1.cds;Parent=MeliponaBeecheii_009478-T1
contig_62	funannotate	mRNA	517090	518971	.	+	.	ID=MeliponaBeecheii_009427-T1;Parent=MeliponaBeecheii_009427
contig_62	funannotate	CDS	668526	668607	.	-	0	ID=MeliponaBeecheii_009434-T1.cds;Parent=MeliponaBeecheii_009434-T1
contig_62	funannotate	CDS	668304	668444	.	-	0	ID=MeliponaBeecheii_009434-T1.cds;Parent=MeliponaBeecheii_009434-T1
contig_62	funannotate	CDS	667538	667683	.	-	0	ID=MeliponaBeecheii_009434-T1.cds;Parent=MeliponaBeecheii_009434-T1
contig_62	funannotate	CDS	667251	667439	.	-	0	ID=MeliponaBeecheii_009434-T1.cds;Parent=MeliponaBeecheii_009434-T1
contig_62	funannotate	CDS	666667	666930	.	-	0	ID=MeliponaBeecheii_009434-T1.cds;Parent=MeliponaBeecheii_009434-T1
contig_62	funannotate	exon	831223	831388	.	+	.	ID=MeliponaBeecheii_009445-T1.exon2;Parent=MeliponaBeecheii_009445-T1
contig_62	funannotate	exon	828978	829171	.	+	.	ID=MeliponaBeecheii_009445-T1.exon1;Parent=MeliponaBeecheii_009445-T1
contig_62	funannotate	mRNA	387411	397713	.	-	.	ID=MeliponaBeecheii_009415-T1;Ontology_term=GO:0005515;Dbxref=InterPro:IPR001680%2CInterPro:IPR017986%2CInterPro:IPR015943%2CInterPro:IPR011047%2CInterPro:IPR019775;Parent=MeliponaBeecheii_009415
contig_62	funannotate	exon	451553	451735	.	-	.	ID=MeliponaBeecheii_009422-T1.exon2;Parent=MeliponaBeecheii_009422-T1
contig_62	funannotate	exon	452053	452088	.	-	.	ID=MeliponaBeecheii_009422-T1.exon1;Parent=MeliponaBeecheii_009422-T1
contig_62	funannotate	CDS	1368535	1368686	.	+	0	ID=MeliponaBeecheii_009475-T1.cds;Parent=MeliponaBeecheii_009475-T1
contig_62	funannotate	CDS	1374828	1374894	.	+	0	ID=MeliponaBeecheii_009475-T1.cds;Parent=MeliponaBeecheii_009475-T1
contig_62	funannotate	CDS	1374971	1375173	.	+	0	ID=MeliponaBeecheii_009475-T1.cds;Parent=MeliponaBeecheii_009475-T1
contig_62	funannotate	CDS	1375449	1375643	.	+	0	ID=MeliponaBeecheii_009475-T1.cds;Parent=MeliponaBeecheii_009475-T1
contig_62	funannotate	CDS	1375818	1375983	.	+	0	ID=MeliponaBeecheii_009475-T1.cds;Parent=MeliponaBeecheii_009475-T1
contig_62	funannotate	mRNA	174291	178653	.	-	.	ID=MeliponaBeecheii_009403-T1;Parent=MeliponaBeecheii_009403
contig_62	funannotate	mRNA	2404493	2409230	.	-	.	ID=MeliponaBeecheii_009583-T1;Ontology_term=GO:0016020%2CGO:0046873%2CGO:0030001;Dbxref=InterPro:IPR001046%2CPFAM:PF01566;Parent=MeliponaBeecheii_009583
contig_62	funannotate	exon	1423760	1423922	.	-	.	ID=MeliponaBeecheii_009478-T1.exon1;Parent=MeliponaBeecheii_009478-T1
contig_62	funannotate	exon	1417835	1418359	.	-	.	ID=MeliponaBeecheii_009478-T1.exon3;Parent=MeliponaBeecheii_009478-T1
contig_62	funannotate	exon	1418489	1418607	.	-	.	ID=MeliponaBeecheii_009478-T1.exon2;Parent=MeliponaBeecheii_009478-T1
contig_62	funannotate	mRNA	2493989	2494404	.	-	.	ID=MeliponaBeecheii_009595-T1;Parent=MeliponaBeecheii_009595
contig_62	funannotate	CDS	837906	837914	.	+	0	ID=MeliponaBeecheii_009447-T1.cds;Parent=MeliponaBeecheii_009447-T1
contig_62	funannotate	CDS	840701	840919	.	+	0	ID=MeliponaBeecheii_009447-T1.cds;Parent=MeliponaBeecheii_009447-T1
contig_62	funannotate	CDS	178508	178653	.	-	0	ID=MeliponaBeecheii_009403-T1.cds;Parent=MeliponaBeecheii_009403-T1
contig_62	funannotate	CDS	174291	174576	.	-	0	ID=MeliponaBeecheii_009403-T1.cds;Parent=MeliponaBeecheii_009403-T1
contig_62	funannotate	mRNA	123936	126720	.	-	.	ID=MeliponaBeecheii_009398-T1;Ontology_term=GO:0055085%2CGO:0016020%2CGO:0016021%2CGO:0022857;Dbxref=InterPro:IPR003663%2CInterPro:IPR005828%2CInterPro:IPR020846%2CPFAM:PF07690%2CPFAM:PF00083%2CInterPro:IPR005829%2CInterPro:IPR036259;Parent=MeliponaBeecheii_009398
contig_62	funannotate	CDS	2408997	2409230	.	-	0	ID=MeliponaBeecheii_009583-T1.cds;Parent=MeliponaBeecheii_009583-T1
contig_62	funannotate	CDS	2408779	2408901	.	-	0	ID=MeliponaBeecheii_009583-T1.cds;Parent=MeliponaBeecheii_009583-T1
contig_62	funannotate	CDS	2408465	2408691	.	-	0	ID=MeliponaBeecheii_009583-T1.cds;Parent=MeliponaBeecheii_009583-T1
contig_62	funannotate	CDS	2408239	2408377	.	-	0	ID=MeliponaBeecheii_009583-T1.cds;Parent=MeliponaBeecheii_009583-T1
contig_62	funannotate	CDS	2407975	2408130	.	-	0	ID=MeliponaBeecheii_009583-T1.cds;Parent=MeliponaBeecheii_009583-T1
contig_62	funannotate	CDS	2407698	2407856	.	-	0	ID=MeliponaBeecheii_009583-T1.cds;Parent=MeliponaBeecheii_009583-T1
contig_62	funannotate	CDS	2407548	2407598	.	-	0	ID=MeliponaBeecheii_009583-T1.cds;Parent=MeliponaBeecheii_009583-T1
contig_62	funannotate	CDS	2407083	2407465	.	-	0	ID=MeliponaBeecheii_009583-T1.cds;Parent=MeliponaBeecheii_009583-T1
contig_62	funannotate	CDS	2406789	2406999	.	-	0	ID=MeliponaBeecheii_009583-T1.cds;Parent=MeliponaBeecheii_009583-T1
contig_62	funannotate	CDS	2406651	2406721	.	-	0	ID=MeliponaBeecheii_009583-T1.cds;Parent=MeliponaBeecheii_009583-T1
contig_62	funannotate	CDS	2404493	2404556	.	-	0	ID=MeliponaBeecheii_009583-T1.cds;Parent=MeliponaBeecheii_009583-T1
contig_62	funannotate	CDS	2001947	2001949	.	-	0	ID=MeliponaBeecheii_009527-T1.cds;Parent=MeliponaBeecheii_009527-T1
contig_62	funannotate	CDS	2000599	2000856	.	-	0	ID=MeliponaBeecheii_009527-T1.cds;Parent=MeliponaBeecheii_009527-T1
contig_62	funannotate	CDS	1996732	1997095	.	-	0	ID=MeliponaBeecheii_009527-T1.cds;Parent=MeliponaBeecheii_009527-T1
contig_62	funannotate	CDS	1996600	1996658	.	-	0	ID=MeliponaBeecheii_009527-T1.cds;Parent=MeliponaBeecheii_009527-T1
contig_62	funannotate	exon	836799	836807	.	+	.	ID=MeliponaBeecheii_009446-T1.exon1;Parent=MeliponaBeecheii_009446-T1
contig_62	funannotate	exon	836956	836963	.	+	.	ID=MeliponaBeecheii_009446-T1.exon2;Parent=MeliponaBeecheii_009446-T1
contig_62	funannotate	exon	837135	837327	.	+	.	ID=MeliponaBeecheii_009446-T1.exon3;Parent=MeliponaBeecheii_009446-T1
contig_62	funannotate	CDS	1738322	1738585	.	-	0	ID=MeliponaBeecheii_009499-T1.cds;Parent=MeliponaBeecheii_009499-T1
contig_62	funannotate	CDS	1737997	1738244	.	-	0	ID=MeliponaBeecheii_009499-T1.cds;Parent=MeliponaBeecheii_009499-T1
contig_62	funannotate	CDS	1737587	1737905	.	-	0	ID=MeliponaBeecheii_009499-T1.cds;Parent=MeliponaBeecheii_009499-T1
contig_62	funannotate	CDS	1737294	1737510	.	-	0	ID=MeliponaBeecheii_009499-T1.cds;Parent=MeliponaBeecheii_009499-T1
contig_62	funannotate	CDS	1734204	1737174	.	-	0	ID=MeliponaBeecheii_009499-T1.cds;Parent=MeliponaBeecheii_009499-T1
contig_62	funannotate	CDS	1733804	1734116	.	-	0	ID=MeliponaBeecheii_009499-T1.cds;Parent=MeliponaBeecheii_009499-T1
contig_62	funannotate	mRNA	1896582	1897239	.	-	.	ID=MeliponaBeecheii_009515-T1;Parent=MeliponaBeecheii_009515
contig_62	funannotate	exon	2155034	2155105	.	-	.	ID=MeliponaBeecheii_009552-T1.exon1;Parent=MeliponaBeecheii_009552-T1
contig_62	funannotate	exon	2154723	2154962	.	-	.	ID=MeliponaBeecheii_009552-T1.exon2;Parent=MeliponaBeecheii_009552-T1
contig_62	funannotate	exon	1707432	1707630	.	-	.	ID=MeliponaBeecheii_009495-T1.exon1;Parent=MeliponaBeecheii_009495-T1
contig_62	funannotate	exon	1707069	1707115	.	-	.	ID=MeliponaBeecheii_009495-T1.exon2;Parent=MeliponaBeecheii_009495-T1
contig_62	funannotate	mRNA	1996600	2001949	.	-	.	ID=MeliponaBeecheii_009527-T1;Dbxref=InterPro:IPR025252%2CPFAM:PF13863;Parent=MeliponaBeecheii_009527
contig_62	funannotate	exon	2472684	2472863	.	-	.	ID=MeliponaBeecheii_009592-T1.exon2;Parent=MeliponaBeecheii_009592-T1
contig_62	funannotate	exon	2473015	2473047	.	-	.	ID=MeliponaBeecheii_009592-T1.exon1;Parent=MeliponaBeecheii_009592-T1
contig_62	funannotate	exon	212759	212981	.	-	.	ID=MeliponaBeecheii_009406-T1.exon2;Parent=MeliponaBeecheii_009406-T1
contig_62	funannotate	exon	213070	213083	.	-	.	ID=MeliponaBeecheii_009406-T1.exon1;Parent=MeliponaBeecheii_009406-T1
contig_62	funannotate	CDS	2334425	2334430	.	-	0	ID=MeliponaBeecheii_009576-T1.cds;Parent=MeliponaBeecheii_009576-T1
contig_62	funannotate	CDS	2333776	2333783	.	-	0	ID=MeliponaBeecheii_009576-T1.cds;Parent=MeliponaBeecheii_009576-T1
contig_62	funannotate	CDS	2333541	2333547	.	-	0	ID=MeliponaBeecheii_009576-T1.cds;Parent=MeliponaBeecheii_009576-T1
contig_62	funannotate	CDS	2333069	2333359	.	-	0	ID=MeliponaBeecheii_009576-T1.cds;Parent=MeliponaBeecheii_009576-T1
contig_62	funannotate	CDS	2395022	2395224	.	-	0	ID=MeliponaBeecheii_009579-T1.cds;Parent=MeliponaBeecheii_009579-T1
contig_62	funannotate	CDS	2394751	2394920	.	-	0	ID=MeliponaBeecheii_009579-T1.cds;Parent=MeliponaBeecheii_009579-T1
contig_62	funannotate	CDS	2394474	2394661	.	-	0	ID=MeliponaBeecheii_009579-T1.cds;Parent=MeliponaBeecheii_009579-T1
contig_62	funannotate	CDS	2394143	2394407	.	-	0	ID=MeliponaBeecheii_009579-T1.cds;Parent=MeliponaBeecheii_009579-T1
contig_62	funannotate	CDS	2393915	2394027	.	-	0	ID=MeliponaBeecheii_009579-T1.cds;Parent=MeliponaBeecheii_009579-T1
contig_62	funannotate	mRNA	724025	724420	.	+	.	ID=MeliponaBeecheii_009437-T1;Parent=MeliponaBeecheii_009437
contig_62	funannotate	mRNA	1746574	1749517	.	-	.	ID=MeliponaBeecheii_009503-T1;Ontology_term=GO:0004843%2CGO:0008270%2CGO:0016579%2CGO:0006511;Dbxref=InterPro:IPR028889%2CPFAM:PF13423%2CInterPro:IPR001607%2CInterPro:IPR013083%2CInterPro:IPR001394%2CInterPro:IPR018200%2CInterPro:IPR038765%2CPFAM:PF02148%2CPFAM:PF00443;Parent=MeliponaBeecheii_009503
contig_62	funannotate	exon	1919978	1920188	.	+	.	ID=MeliponaBeecheii_009517-T1.exon1;Parent=MeliponaBeecheii_009517-T1
contig_62	funannotate	CDS	2046814	2046906	.	-	0	ID=MeliponaBeecheii_009535-T1.cds;Parent=MeliponaBeecheii_009535-T1
contig_62	funannotate	CDS	2046629	2046756	.	-	0	ID=MeliponaBeecheii_009535-T1.cds;Parent=MeliponaBeecheii_009535-T1
contig_62	funannotate	CDS	2046519	2046597	.	-	0	ID=MeliponaBeecheii_009535-T1.cds;Parent=MeliponaBeecheii_009535-T1
contig_62	funannotate	CDS	2046184	2046257	.	-	0	ID=MeliponaBeecheii_009535-T1.cds;Parent=MeliponaBeecheii_009535-T1
contig_62	funannotate	CDS	2045970	2046055	.	-	0	ID=MeliponaBeecheii_009535-T1.cds;Parent=MeliponaBeecheii_009535-T1
contig_62	funannotate	CDS	2045585	2045735	.	-	0	ID=MeliponaBeecheii_009535-T1.cds;Parent=MeliponaBeecheii_009535-T1
contig_62	funannotate	CDS	2045412	2045512	.	-	0	ID=MeliponaBeecheii_009535-T1.cds;Parent=MeliponaBeecheii_009535-T1
contig_62	funannotate	CDS	2045173	2045288	.	-	0	ID=MeliponaBeecheii_009535-T1.cds;Parent=MeliponaBeecheii_009535-T1
contig_62	funannotate	CDS	2044535	2044628	.	-	0	ID=MeliponaBeecheii_009535-T1.cds;Parent=MeliponaBeecheii_009535-T1
contig_62	funannotate	CDS	2043167	2043326	.	-	0	ID=MeliponaBeecheii_009535-T1.cds;Parent=MeliponaBeecheii_009535-T1
contig_62	funannotate	CDS	2041582	2041856	.	-	0	ID=MeliponaBeecheii_009535-T1.cds;Parent=MeliponaBeecheii_009535-T1
contig_62	funannotate	CDS	2041380	2041519	.	-	0	ID=MeliponaBeecheii_009535-T1.cds;Parent=MeliponaBeecheii_009535-T1
contig_62	funannotate	CDS	2184950	2185189	.	+	0	ID=MeliponaBeecheii_009560-T1.cds;Parent=MeliponaBeecheii_009560-T1
contig_62	funannotate	CDS	2185810	2186124	.	+	0	ID=MeliponaBeecheii_009560-T1.cds;Parent=MeliponaBeecheii_009560-T1
contig_62	funannotate	CDS	2186442	2186774	.	+	0	ID=MeliponaBeecheii_009560-T1.cds;Parent=MeliponaBeecheii_009560-T1
contig_62	funannotate	CDS	2186862	2188241	.	+	0	ID=MeliponaBeecheii_009560-T1.cds;Parent=MeliponaBeecheii_009560-T1
contig_62	funannotate	mRNA	884454	884774	.	+	.	ID=MeliponaBeecheii_009449-T1;Parent=MeliponaBeecheii_009449
contig_62	funannotate	exon	1930968	1931164	.	+	.	ID=MeliponaBeecheii_009517-T1.exon3;Parent=MeliponaBeecheii_009517-T1
contig_62	funannotate	exon	1927975	1928190	.	+	.	ID=MeliponaBeecheii_009517-T1.exon2;Parent=MeliponaBeecheii_009517-T1
contig_62	funannotate	mRNA	2444593	2446919	.	+	.	ID=MeliponaBeecheii_009588-T1;Ontology_term=GO:0000725;Dbxref=InterPro:IPR028045%2CPFAM:PF15072;Parent=MeliponaBeecheii_009588
contig_62	funannotate	mRNA	930809	935447	.	+	.	ID=MeliponaBeecheii_009450-T1;Parent=MeliponaBeecheii_009450
contig_62	funannotate	mRNA	1133998	1134707	.	-	.	ID=MeliponaBeecheii_009462-T1;Parent=MeliponaBeecheii_009462
contig_62	funannotate	CDS	213070	213083	.	-	0	ID=MeliponaBeecheii_009406-T1.cds;Parent=MeliponaBeecheii_009406-T1
contig_62	funannotate	CDS	212759	212981	.	-	0	ID=MeliponaBeecheii_009406-T1.cds;Parent=MeliponaBeecheii_009406-T1
contig_62	funannotate	CDS	1560263	1560405	.	-	0	ID=MeliponaBeecheii_009483-T1.cds;Parent=MeliponaBeecheii_009483-T1
contig_62	funannotate	CDS	1559941	1560190	.	-	0	ID=MeliponaBeecheii_009483-T1.cds;Parent=MeliponaBeecheii_009483-T1
contig_62	funannotate	CDS	1559622	1559866	.	-	0	ID=MeliponaBeecheii_009483-T1.cds;Parent=MeliponaBeecheii_009483-T1
contig_62	funannotate	CDS	1558746	1558782	.	-	0	ID=MeliponaBeecheii_009483-T1.cds;Parent=MeliponaBeecheii_009483-T1
contig_62	funannotate	mRNA	1586308	1587974	.	+	.	ID=MeliponaBeecheii_009486-T1;Dbxref=InterPro:IPR006578%2CPFAM:PF10545%2CPFAM:PF13873%2CInterPro:IPR017877%2CInterPro:IPR039353%2CInterPro:IPR001005%2CPFAM:PF13921%2CPFAM:PF00249%2CInterPro:IPR009057;Parent=MeliponaBeecheii_009486
contig_62	funannotate	exon	1806986	1807183	.	+	.	ID=MeliponaBeecheii_009512-T1.exon3;Parent=MeliponaBeecheii_009512-T1
contig_62	funannotate	exon	1807308	1807314	.	+	.	ID=MeliponaBeecheii_009512-T1.exon4;Parent=MeliponaBeecheii_009512-T1
contig_62	funannotate	exon	1805028	1805209	.	+	.	ID=MeliponaBeecheii_009512-T1.exon1;Parent=MeliponaBeecheii_009512-T1
contig_62	funannotate	exon	1806067	1806210	.	+	.	ID=MeliponaBeecheii_009512-T1.exon2;Parent=MeliponaBeecheii_009512-T1
contig_62	funannotate	exon	2207127	2207237	.	+	.	ID=MeliponaBeecheii_009566-T1.exon3;Parent=MeliponaBeecheii_009566-T1
contig_62	funannotate	exon	2206586	2206683	.	+	.	ID=MeliponaBeecheii_009566-T1.exon2;Parent=MeliponaBeecheii_009566-T1
contig_62	funannotate	exon	2205674	2205811	.	+	.	ID=MeliponaBeecheii_009566-T1.exon1;Parent=MeliponaBeecheii_009566-T1
contig_62	funannotate	exon	1397937	1398088	.	-	.	ID=MeliponaBeecheii_009477-T1.exon2;Parent=MeliponaBeecheii_009477-T1
contig_62	funannotate	exon	1404906	1405031	.	-	.	ID=MeliponaBeecheii_009477-T1.exon1;Parent=MeliponaBeecheii_009477-T1
contig_62	funannotate	CDS	1030254	1030374	.	+	0	ID=MeliponaBeecheii_009455-T1.cds;Parent=MeliponaBeecheii_009455-T1
contig_62	funannotate	CDS	1038482	1038742	.	+	0	ID=MeliponaBeecheii_009455-T1.cds;Parent=MeliponaBeecheii_009455-T1
contig_62	funannotate	CDS	1039126	1039428	.	+	0	ID=MeliponaBeecheii_009455-T1.cds;Parent=MeliponaBeecheii_009455-T1
contig_62	funannotate	CDS	1041235	1041674	.	+	0	ID=MeliponaBeecheii_009455-T1.cds;Parent=MeliponaBeecheii_009455-T1
contig_62	funannotate	CDS	1042683	1043062	.	+	0	ID=MeliponaBeecheii_009455-T1.cds;Parent=MeliponaBeecheii_009455-T1
contig_62	funannotate	CDS	1043871	1044477	.	+	0	ID=MeliponaBeecheii_009455-T1.cds;Parent=MeliponaBeecheii_009455-T1
contig_62	funannotate	CDS	1045145	1045939	.	+	0	ID=MeliponaBeecheii_009455-T1.cds;Parent=MeliponaBeecheii_009455-T1
contig_62	funannotate	CDS	1046854	1047189	.	+	0	ID=MeliponaBeecheii_009455-T1.cds;Parent=MeliponaBeecheii_009455-T1
contig_62	funannotate	exon	2209782	2209969	.	+	.	ID=MeliponaBeecheii_009566-T1.exon9;Parent=MeliponaBeecheii_009566-T1
contig_62	funannotate	exon	1395747	1397850	.	-	.	ID=MeliponaBeecheii_009477-T1.exon3;Parent=MeliponaBeecheii_009477-T1
contig_62	funannotate	exon	2209575	2209717	.	+	.	ID=MeliponaBeecheii_009566-T1.exon8;Parent=MeliponaBeecheii_009566-T1
contig_62	funannotate	exon	2209322	2209497	.	+	.	ID=MeliponaBeecheii_009566-T1.exon7;Parent=MeliponaBeecheii_009566-T1
contig_62	funannotate	exon	2208910	2209209	.	+	.	ID=MeliponaBeecheii_009566-T1.exon6;Parent=MeliponaBeecheii_009566-T1
contig_62	funannotate	exon	2208692	2208830	.	+	.	ID=MeliponaBeecheii_009566-T1.exon5;Parent=MeliponaBeecheii_009566-T1
contig_62	funannotate	exon	2207937	2208125	.	+	.	ID=MeliponaBeecheii_009566-T1.exon4;Parent=MeliponaBeecheii_009566-T1
contig_62	funannotate	mRNA	1350343	1350549	.	+	.	ID=MeliponaBeecheii_009474-T1;Parent=MeliponaBeecheii_009474
contig_62	funannotate	CDS	2142425	2142544	.	+	0	ID=MeliponaBeecheii_009548-T1.cds;Parent=MeliponaBeecheii_009548-T1
contig_62	funannotate	CDS	2142602	2142810	.	+	0	ID=MeliponaBeecheii_009548-T1.cds;Parent=MeliponaBeecheii_009548-T1
contig_62	funannotate	CDS	2142879	2143020	.	+	0	ID=MeliponaBeecheii_009548-T1.cds;Parent=MeliponaBeecheii_009548-T1
contig_62	funannotate	CDS	2143128	2143397	.	+	0	ID=MeliponaBeecheii_009548-T1.cds;Parent=MeliponaBeecheii_009548-T1
contig_62	funannotate	CDS	2143511	2143683	.	+	0	ID=MeliponaBeecheii_009548-T1.cds;Parent=MeliponaBeecheii_009548-T1
contig_62	funannotate	CDS	2143751	2143994	.	+	0	ID=MeliponaBeecheii_009548-T1.cds;Parent=MeliponaBeecheii_009548-T1
contig_62	funannotate	mRNA	1731566	1733186	.	+	.	ID=MeliponaBeecheii_009498-T1;Ontology_term=GO:0005515;Dbxref=PFAM:PF10516%2CInterPro:IPR019544%2CInterPro:IPR011990%2CInterPro:IPR019734%2CInterPro:IPR013026;Parent=MeliponaBeecheii_009498
contig_62	funannotate	CDS	2030203	2031055	.	+	1	ID=MeliponaBeecheii_009532-T1.cds;Parent=MeliponaBeecheii_009532-T1
contig_62	funannotate	mRNA	2333069	2334430	.	-	.	ID=MeliponaBeecheii_009576-T1;Parent=MeliponaBeecheii_009576
contig_62	funannotate	exon	1176833	1176991	.	+	.	ID=MeliponaBeecheii_009463-T1.exon9;Parent=MeliponaBeecheii_009463-T1
contig_62	funannotate	exon	1175776	1176331	.	+	.	ID=MeliponaBeecheii_009463-T1.exon8;Parent=MeliponaBeecheii_009463-T1
contig_62	funannotate	exon	1167861	1167876	.	+	.	ID=MeliponaBeecheii_009463-T1.exon1;Parent=MeliponaBeecheii_009463-T1
contig_62	funannotate	exon	1170345	1170697	.	+	.	ID=MeliponaBeecheii_009463-T1.exon3;Parent=MeliponaBeecheii_009463-T1
contig_62	funannotate	exon	1169513	1169780	.	+	.	ID=MeliponaBeecheii_009463-T1.exon2;Parent=MeliponaBeecheii_009463-T1
contig_62	funannotate	exon	1172397	1172689	.	+	.	ID=MeliponaBeecheii_009463-T1.exon5;Parent=MeliponaBeecheii_009463-T1
contig_62	funannotate	exon	1170968	1171089	.	+	.	ID=MeliponaBeecheii_009463-T1.exon4;Parent=MeliponaBeecheii_009463-T1
contig_62	funannotate	exon	1174901	1175113	.	+	.	ID=MeliponaBeecheii_009463-T1.exon7;Parent=MeliponaBeecheii_009463-T1
contig_62	funannotate	exon	1174148	1174297	.	+	.	ID=MeliponaBeecheii_009463-T1.exon6;Parent=MeliponaBeecheii_009463-T1
contig_62	funannotate	mRNA	2199097	2200277	.	+	.	ID=MeliponaBeecheii_009564-T1;Dbxref=InterPro:IPR013641%2CPFAM:PF08433%2CPFAM:PF13671%2CInterPro:IPR027417;Parent=MeliponaBeecheii_009564
contig_62	funannotate	mRNA	2154723	2155105	.	-	.	ID=MeliponaBeecheii_009552-T1;Ontology_term=GO:0071986%2CGO:0071230%2CGO:0032008;Dbxref=InterPro:IPR034601;Parent=MeliponaBeecheii_009552
contig_62	funannotate	CDS	1545709	1546125	.	-	0	ID=MeliponaBeecheii_009480-T1.cds;Parent=MeliponaBeecheii_009480-T1
contig_62	funannotate	exon	1545709	1546125	.	-	.	ID=MeliponaBeecheii_009480-T1.exon1;Parent=MeliponaBeecheii_009480-T1
contig_62	funannotate	mRNA	2079974	2081817	.	-	.	ID=MeliponaBeecheii_009539-T1;Dbxref=InterPro:IPR019378%2CPFAM:PF10250;Parent=MeliponaBeecheii_009539
contig_62	funannotate	exon	23162	23218	.	+	.	ID=MeliponaBeecheii_009391-T1.exon1;Parent=MeliponaBeecheii_009391-T1
contig_62	funannotate	exon	26172	26373	.	+	.	ID=MeliponaBeecheii_009391-T1.exon4;Parent=MeliponaBeecheii_009391-T1
contig_62	funannotate	exon	26520	26736	.	+	.	ID=MeliponaBeecheii_009391-T1.exon5;Parent=MeliponaBeecheii_009391-T1
contig_62	funannotate	exon	25367	25512	.	+	.	ID=MeliponaBeecheii_009391-T1.exon2;Parent=MeliponaBeecheii_009391-T1
contig_62	funannotate	CDS	983497	983594	.	+	0	ID=MeliponaBeecheii_009452-T1.cds;Parent=MeliponaBeecheii_009452-T1
contig_62	funannotate	CDS	983775	984042	.	+	0	ID=MeliponaBeecheii_009452-T1.cds;Parent=MeliponaBeecheii_009452-T1
contig_62	funannotate	exon	25603	25896	.	+	.	ID=MeliponaBeecheii_009391-T1.exon3;Parent=MeliponaBeecheii_009391-T1
contig_62	funannotate	exon	27035	27141	.	+	.	ID=MeliponaBeecheii_009391-T1.exon6;Parent=MeliponaBeecheii_009391-T1
contig_62	funannotate	mRNA	2082475	2086309	.	+	.	ID=MeliponaBeecheii_009540-T1;Parent=MeliponaBeecheii_009540
contig_62	funannotate	CDS	1712925	1712990	.	+	0	ID=MeliponaBeecheii_009496-T1.cds;Parent=MeliponaBeecheii_009496-T1
contig_62	funannotate	CDS	1713378	1713464	.	+	0	ID=MeliponaBeecheii_009496-T1.cds;Parent=MeliponaBeecheii_009496-T1
contig_62	funannotate	CDS	1714346	1714430	.	+	0	ID=MeliponaBeecheii_009496-T1.cds;Parent=MeliponaBeecheii_009496-T1
contig_62	funannotate	CDS	1714501	1714589	.	+	0	ID=MeliponaBeecheii_009496-T1.cds;Parent=MeliponaBeecheii_009496-T1
contig_62	funannotate	CDS	1714656	1714853	.	+	0	ID=MeliponaBeecheii_009496-T1.cds;Parent=MeliponaBeecheii_009496-T1
contig_62	funannotate	CDS	673832	673966	.	-	0	ID=MeliponaBeecheii_009435-T1.cds;Parent=MeliponaBeecheii_009435-T1
contig_62	funannotate	CDS	672368	672522	.	-	0	ID=MeliponaBeecheii_009435-T1.cds;Parent=MeliponaBeecheii_009435-T1
contig_62	funannotate	CDS	670395	670692	.	-	0	ID=MeliponaBeecheii_009435-T1.cds;Parent=MeliponaBeecheii_009435-T1
contig_62	funannotate	CDS	669923	670235	.	-	0	ID=MeliponaBeecheii_009435-T1.cds;Parent=MeliponaBeecheii_009435-T1
contig_62	funannotate	CDS	668839	668882	.	-	0	ID=MeliponaBeecheii_009435-T1.cds;Parent=MeliponaBeecheii_009435-T1
contig_62	funannotate	CDS	1565476	1565618	.	-	0	ID=MeliponaBeecheii_009484-T1.cds;Parent=MeliponaBeecheii_009484-T1
contig_62	funannotate	CDS	1565154	1565403	.	-	0	ID=MeliponaBeecheii_009484-T1.cds;Parent=MeliponaBeecheii_009484-T1
contig_62	funannotate	CDS	1564834	1565082	.	-	0	ID=MeliponaBeecheii_009484-T1.cds;Parent=MeliponaBeecheii_009484-T1
contig_62	funannotate	mRNA	451553	452088	.	-	.	ID=MeliponaBeecheii_009422-T1;Parent=MeliponaBeecheii_009422
contig_62	funannotate	exon	2474867	2474983	.	+	.	ID=MeliponaBeecheii_009593-T1.exon6;Parent=MeliponaBeecheii_009593-T1
contig_62	funannotate	exon	2473369	2473478	.	+	.	ID=MeliponaBeecheii_009593-T1.exon1;Parent=MeliponaBeecheii_009593-T1
contig_62	funannotate	exon	2474155	2474359	.	+	.	ID=MeliponaBeecheii_009593-T1.exon3;Parent=MeliponaBeecheii_009593-T1
contig_62	funannotate	exon	2473850	2474084	.	+	.	ID=MeliponaBeecheii_009593-T1.exon2;Parent=MeliponaBeecheii_009593-T1
contig_62	funannotate	exon	2474663	2474797	.	+	.	ID=MeliponaBeecheii_009593-T1.exon5;Parent=MeliponaBeecheii_009593-T1
contig_62	funannotate	exon	2474429	2474583	.	+	.	ID=MeliponaBeecheii_009593-T1.exon4;Parent=MeliponaBeecheii_009593-T1
contig_62	funannotate	exon	1368535	1368686	.	+	.	ID=MeliponaBeecheii_009475-T1.exon1;Parent=MeliponaBeecheii_009475-T1
contig_62	funannotate	exon	1374828	1374894	.	+	.	ID=MeliponaBeecheii_009475-T1.exon2;Parent=MeliponaBeecheii_009475-T1
contig_62	funannotate	exon	1374971	1375173	.	+	.	ID=MeliponaBeecheii_009475-T1.exon3;Parent=MeliponaBeecheii_009475-T1
contig_62	funannotate	exon	1375449	1375643	.	+	.	ID=MeliponaBeecheii_009475-T1.exon4;Parent=MeliponaBeecheii_009475-T1
contig_62	funannotate	exon	1375818	1375983	.	+	.	ID=MeliponaBeecheii_009475-T1.exon5;Parent=MeliponaBeecheii_009475-T1
contig_62	funannotate	exon	840701	840919	.	+	.	ID=MeliponaBeecheii_009447-T1.exon2;Parent=MeliponaBeecheii_009447-T1
contig_62	funannotate	exon	837906	837914	.	+	.	ID=MeliponaBeecheii_009447-T1.exon1;Parent=MeliponaBeecheii_009447-T1
contig_62	funannotate	mRNA	249234	255119	.	+	.	ID=MeliponaBeecheii_009410-T1;Parent=MeliponaBeecheii_009410
contig_62	funannotate	mRNA	237298	238365	.	-	.	ID=MeliponaBeecheii_009409-T1;Parent=MeliponaBeecheii_009409
contig_62	funannotate	CDS	2171631	2171669	.	+	0	ID=MeliponaBeecheii_009558-T1.cds;Parent=MeliponaBeecheii_009558-T1
contig_62	funannotate	CDS	2172309	2172436	.	+	0	ID=MeliponaBeecheii_009558-T1.cds;Parent=MeliponaBeecheii_009558-T1
contig_62	funannotate	CDS	2172517	2175417	.	+	0	ID=MeliponaBeecheii_009558-T1.cds;Parent=MeliponaBeecheii_009558-T1
contig_62	funannotate	CDS	2175481	2175644	.	+	0	ID=MeliponaBeecheii_009558-T1.cds;Parent=MeliponaBeecheii_009558-T1
contig_62	funannotate	CDS	2175725	2175929	.	+	0	ID=MeliponaBeecheii_009558-T1.cds;Parent=MeliponaBeecheii_009558-T1
contig_62	funannotate	CDS	2175996	2176118	.	+	0	ID=MeliponaBeecheii_009558-T1.cds;Parent=MeliponaBeecheii_009558-T1
contig_62	funannotate	CDS	2176193	2176307	.	+	0	ID=MeliponaBeecheii_009558-T1.cds;Parent=MeliponaBeecheii_009558-T1
contig_62	funannotate	mRNA	44463	50660	.	-	.	ID=MeliponaBeecheii_009393-T1;Ontology_term=GO:0044458%2CGO:0005515;Dbxref=InterPro:IPR027734%2CPFAM:PF14580%2CInterPro:IPR032675%2CInterPro:IPR001611;Parent=MeliponaBeecheii_009393
contig_62	funannotate	exon	572913	573130	.	-	.	ID=MeliponaBeecheii_009429-T1.exon4;Parent=MeliponaBeecheii_009429-T1
contig_62	funannotate	exon	573223	573525	.	-	.	ID=MeliponaBeecheii_009429-T1.exon3;Parent=MeliponaBeecheii_009429-T1
contig_62	funannotate	exon	573638	574016	.	-	.	ID=MeliponaBeecheii_009429-T1.exon2;Parent=MeliponaBeecheii_009429-T1
contig_62	funannotate	exon	574619	574861	.	-	.	ID=MeliponaBeecheii_009429-T1.exon1;Parent=MeliponaBeecheii_009429-T1
contig_62	funannotate	exon	2166646	2166865	.	-	.	ID=MeliponaBeecheii_009556-T1.exon3;Parent=MeliponaBeecheii_009556-T1
contig_62	funannotate	exon	2166369	2166578	.	-	.	ID=MeliponaBeecheii_009556-T1.exon4;Parent=MeliponaBeecheii_009556-T1
contig_62	funannotate	exon	2167662	2167853	.	-	.	ID=MeliponaBeecheii_009556-T1.exon1;Parent=MeliponaBeecheii_009556-T1
contig_62	funannotate	exon	2166951	2167487	.	-	.	ID=MeliponaBeecheii_009556-T1.exon2;Parent=MeliponaBeecheii_009556-T1
contig_62	funannotate	exon	2165657	2165859	.	-	.	ID=MeliponaBeecheii_009556-T1.exon7;Parent=MeliponaBeecheii_009556-T1
contig_62	funannotate	exon	2165424	2165576	.	-	.	ID=MeliponaBeecheii_009556-T1.exon8;Parent=MeliponaBeecheii_009556-T1
contig_62	funannotate	exon	2166171	2166286	.	-	.	ID=MeliponaBeecheii_009556-T1.exon5;Parent=MeliponaBeecheii_009556-T1
contig_62	funannotate	exon	2165941	2166103	.	-	.	ID=MeliponaBeecheii_009556-T1.exon6;Parent=MeliponaBeecheii_009556-T1
contig_62	funannotate	exon	2165133	2165233	.	-	.	ID=MeliponaBeecheii_009556-T1.exon9;Parent=MeliponaBeecheii_009556-T1
contig_62	funannotate	exon	2005621	2005888	.	-	.	ID=MeliponaBeecheii_009528-T1.exon2;Parent=MeliponaBeecheii_009528-T1
contig_62	funannotate	CDS	1785415	1786257	.	-	0	ID=MeliponaBeecheii_009509-T1.cds;Parent=MeliponaBeecheii_009509-T1
contig_62	funannotate	CDS	1785070	1785350	.	-	0	ID=MeliponaBeecheii_009509-T1.cds;Parent=MeliponaBeecheii_009509-T1
contig_62	funannotate	CDS	1784810	1785002	.	-	0	ID=MeliponaBeecheii_009509-T1.cds;Parent=MeliponaBeecheii_009509-T1
contig_62	funannotate	CDS	1784629	1784743	.	-	0	ID=MeliponaBeecheii_009509-T1.cds;Parent=MeliponaBeecheii_009509-T1
contig_62	funannotate	CDS	1784362	1784552	.	-	0	ID=MeliponaBeecheii_009509-T1.cds;Parent=MeliponaBeecheii_009509-T1
contig_62	funannotate	CDS	2071475	2071542	.	+	0	ID=MeliponaBeecheii_009536-T1.cds;Parent=MeliponaBeecheii_009536-T1
contig_62	funannotate	CDS	2071644	2071756	.	+	0	ID=MeliponaBeecheii_009536-T1.cds;Parent=MeliponaBeecheii_009536-T1
contig_62	funannotate	CDS	2071824	2071942	.	+	0	ID=MeliponaBeecheii_009536-T1.cds;Parent=MeliponaBeecheii_009536-T1
contig_62	funannotate	CDS	2072019	2072106	.	+	0	ID=MeliponaBeecheii_009536-T1.cds;Parent=MeliponaBeecheii_009536-T1
contig_62	funannotate	CDS	2072190	2072457	.	+	0	ID=MeliponaBeecheii_009536-T1.cds;Parent=MeliponaBeecheii_009536-T1
contig_62	funannotate	CDS	2072559	2072865	.	+	0	ID=MeliponaBeecheii_009536-T1.cds;Parent=MeliponaBeecheii_009536-T1
contig_62	funannotate	CDS	2072949	2073109	.	+	0	ID=MeliponaBeecheii_009536-T1.cds;Parent=MeliponaBeecheii_009536-T1
contig_62	funannotate	CDS	2073184	2073305	.	+	0	ID=MeliponaBeecheii_009536-T1.cds;Parent=MeliponaBeecheii_009536-T1
contig_62	funannotate	CDS	2073418	2073609	.	+	0	ID=MeliponaBeecheii_009536-T1.cds;Parent=MeliponaBeecheii_009536-T1
contig_62	funannotate	CDS	2073683	2073753	.	+	0	ID=MeliponaBeecheii_009536-T1.cds;Parent=MeliponaBeecheii_009536-T1
contig_62	funannotate	exon	2006516	2006616	.	-	.	ID=MeliponaBeecheii_009528-T1.exon1;Parent=MeliponaBeecheii_009528-T1
contig_62	funannotate	CDS	2231930	2231936	.	+	0	ID=MeliponaBeecheii_009569-T1.cds;Parent=MeliponaBeecheii_009569-T1
contig_62	funannotate	CDS	2232232	2232467	.	+	0	ID=MeliponaBeecheii_009569-T1.cds;Parent=MeliponaBeecheii_009569-T1
contig_62	funannotate	mRNA	1977866	1978772	.	-	.	ID=MeliponaBeecheii_009521-T1;Parent=MeliponaBeecheii_009521
contig_62	funannotate	exon	569328	569504	.	+	.	ID=MeliponaBeecheii_009428-T1.exon2;Parent=MeliponaBeecheii_009428-T1
contig_62	funannotate	exon	568248	568537	.	+	.	ID=MeliponaBeecheii_009428-T1.exon1;Parent=MeliponaBeecheii_009428-T1
contig_62	funannotate	exon	570379	570679	.	+	.	ID=MeliponaBeecheii_009428-T1.exon3;Parent=MeliponaBeecheii_009428-T1
contig_62	funannotate	CDS	2428849	2428922	.	-	0	ID=MeliponaBeecheii_009585-T1.cds;Parent=MeliponaBeecheii_009585-T1
contig_62	funannotate	CDS	2428184	2428439	.	-	0	ID=MeliponaBeecheii_009585-T1.cds;Parent=MeliponaBeecheii_009585-T1
contig_62	funannotate	CDS	2424890	2425174	.	-	0	ID=MeliponaBeecheii_009585-T1.cds;Parent=MeliponaBeecheii_009585-T1
contig_62	funannotate	CDS	2424676	2424811	.	-	0	ID=MeliponaBeecheii_009585-T1.cds;Parent=MeliponaBeecheii_009585-T1
contig_62	funannotate	CDS	2424466	2424585	.	-	0	ID=MeliponaBeecheii_009585-T1.cds;Parent=MeliponaBeecheii_009585-T1
contig_62	funannotate	CDS	2424283	2424383	.	-	0	ID=MeliponaBeecheii_009585-T1.cds;Parent=MeliponaBeecheii_009585-T1
contig_62	funannotate	CDS	2422930	2423346	.	-	0	ID=MeliponaBeecheii_009585-T1.cds;Parent=MeliponaBeecheii_009585-T1
contig_62	funannotate	CDS	2420587	2422050	.	-	0	ID=MeliponaBeecheii_009585-T1.cds;Parent=MeliponaBeecheii_009585-T1
contig_62	funannotate	mRNA	2032665	2034940	.	+	.	ID=MeliponaBeecheii_009533-T1;Dbxref=InterPro:IPR011989%2CInterPro:IPR016024;Parent=MeliponaBeecheii_009533
contig_62	funannotate	mRNA	655638	658107	.	-	.	ID=MeliponaBeecheii_009431-T1;Ontology_term=GO:0015116%2CGO:0008271%2CGO:0016020%2CGO:0016021%2CGO:0008272%2CGO:0055085;Dbxref=InterPro:IPR011547%2CPFAM:PF00916%2CInterPro:IPR036513%2CInterPro:IPR001902;Parent=MeliponaBeecheii_009431
contig_62	funannotate	exon	2248275	2248482	.	+	.	ID=MeliponaBeecheii_009574-T1.exon2;Parent=MeliponaBeecheii_009574-T1
contig_62	funannotate	exon	2248137	2248189	.	+	.	ID=MeliponaBeecheii_009574-T1.exon1;Parent=MeliponaBeecheii_009574-T1
contig_62	funannotate	exon	1582748	1582788	.	-	.	ID=MeliponaBeecheii_009485-T1.exon1;Parent=MeliponaBeecheii_009485-T1
contig_62	funannotate	exon	1956709	1956718	.	-	.	ID=MeliponaBeecheii_009518-T1.exon1;Parent=MeliponaBeecheii_009518-T1
contig_62	funannotate	exon	1954706	1954983	.	-	.	ID=MeliponaBeecheii_009518-T1.exon2;Parent=MeliponaBeecheii_009518-T1
contig_62	funannotate	exon	1574652	1574929	.	-	.	ID=MeliponaBeecheii_009485-T1.exon3;Parent=MeliponaBeecheii_009485-T1
contig_62	funannotate	exon	1579285	1579358	.	-	.	ID=MeliponaBeecheii_009485-T1.exon2;Parent=MeliponaBeecheii_009485-T1
contig_62	funannotate	mRNA	765446	766067	.	-	.	ID=MeliponaBeecheii_009443-T1;Ontology_term=GO:0006355%2CGO:0003700%2CGO:0003677;Dbxref=InterPro:IPR024874%2CInterPro:IPR008917%2CInterPro:IPR004826%2CPFAM:PF03131;Parent=MeliponaBeecheii_009443
contig_62	funannotate	mRNA	1783736	1784253	.	+	.	ID=MeliponaBeecheii_009508-T1;Dbxref=InterPro:IPR029160%2CPFAM:PF15013;Parent=MeliponaBeecheii_009508
contig_62	funannotate	CDS	948276	948355	.	+	0	ID=MeliponaBeecheii_009451-T1.cds;Parent=MeliponaBeecheii_009451-T1
contig_62	funannotate	CDS	953698	954139	.	+	0	ID=MeliponaBeecheii_009451-T1.cds;Parent=MeliponaBeecheii_009451-T1
contig_62	funannotate	CDS	960226	960693	.	+	0	ID=MeliponaBeecheii_009451-T1.cds;Parent=MeliponaBeecheii_009451-T1
contig_62	funannotate	mRNA	1030254	1047189	.	+	.	ID=MeliponaBeecheii_009455-T1;Ontology_term=GO:0007165%2CGO:0005515;Dbxref=InterPro:IPR000159%2CInterPro:IPR013783%2CInterPro:IPR020683%2CInterPro:IPR039269%2CInterPro:IPR002110%2CInterPro:IPR036116%2CPFAM:PF00788%2CInterPro:IPR003961;Parent=MeliponaBeecheii_009455
contig_62	funannotate	CDS	1812335	1812543	.	-	0	ID=MeliponaBeecheii_009513-T1.cds;Parent=MeliponaBeecheii_009513-T1
contig_62	funannotate	CDS	1811464	1811735	.	-	0	ID=MeliponaBeecheii_009513-T1.cds;Parent=MeliponaBeecheii_009513-T1
contig_62	funannotate	CDS	1811239	1811390	.	-	0	ID=MeliponaBeecheii_009513-T1.cds;Parent=MeliponaBeecheii_009513-T1
contig_62	funannotate	CDS	1810949	1811157	.	-	0	ID=MeliponaBeecheii_009513-T1.cds;Parent=MeliponaBeecheii_009513-T1
contig_62	funannotate	CDS	1810559	1810880	.	-	0	ID=MeliponaBeecheii_009513-T1.cds;Parent=MeliponaBeecheii_009513-T1
contig_62	funannotate	CDS	1810266	1810487	.	-	0	ID=MeliponaBeecheii_009513-T1.cds;Parent=MeliponaBeecheii_009513-T1
contig_62	funannotate	mRNA	1207651	1209969	.	-	.	ID=MeliponaBeecheii_009467-T1;Ontology_term=GO:0005047%2CGO:0030942%2CGO:0008312%2CGO:0003723%2CGO:0005786%2CGO:0006614;Dbxref=InterPro:IPR038253%2CInterPro:IPR034652%2CPFAM:PF16969%2CInterPro:IPR026258;Parent=MeliponaBeecheii_009467
contig_62	funannotate	mRNA	1437355	1437963	.	+	.	ID=MeliponaBeecheii_009479-T1;Parent=MeliponaBeecheii_009479
contig_62	funannotate	exon	1202556	1202644	.	+	.	ID=MeliponaBeecheii_009465-T1.exon2;Parent=MeliponaBeecheii_009465-T1
contig_62	funannotate	exon	1202804	1203025	.	+	.	ID=MeliponaBeecheii_009465-T1.exon3;Parent=MeliponaBeecheii_009465-T1
contig_62	funannotate	exon	1203313	1203466	.	+	.	ID=MeliponaBeecheii_009465-T1.exon4;Parent=MeliponaBeecheii_009465-T1
contig_62	funannotate	exon	1203553	1203759	.	+	.	ID=MeliponaBeecheii_009465-T1.exon5;Parent=MeliponaBeecheii_009465-T1
contig_62	funannotate	exon	1202368	1202478	.	+	.	ID=MeliponaBeecheii_009465-T1.exon1;Parent=MeliponaBeecheii_009465-T1
contig_62	funannotate	mRNA	1679009	1690825	.	+	.	ID=MeliponaBeecheii_009492-T1;Ontology_term=GO:0005242%2CGO:0006813%2CGO:0016021;Dbxref=InterPro:IPR041647%2CInterPro:IPR040445%2CInterPro:IPR014756%2CPFAM:PF01007%2CPFAM:PF17655%2CInterPro:IPR013518%2CInterPro:IPR016449;Parent=MeliponaBeecheii_009492
contig_62	funannotate	mRNA	1545709	1546125	.	-	.	ID=MeliponaBeecheii_009480-T1;Parent=MeliponaBeecheii_009480
contig_62	funannotate	CDS	236854	236895	.	-	0	ID=MeliponaBeecheii_009408-T1.cds;Parent=MeliponaBeecheii_009408-T1
contig_62	funannotate	CDS	236256	236545	.	-	0	ID=MeliponaBeecheii_009408-T1.cds;Parent=MeliponaBeecheii_009408-T1
contig_62	funannotate	CDS	235614	235923	.	-	0	ID=MeliponaBeecheii_009408-T1.cds;Parent=MeliponaBeecheii_009408-T1
contig_62	funannotate	exon	422033	423349	.	-	.	ID=MeliponaBeecheii_009418-T1.exon3;Parent=MeliponaBeecheii_009418-T1
contig_62	funannotate	exon	423420	423545	.	-	.	ID=MeliponaBeecheii_009418-T1.exon2;Parent=MeliponaBeecheii_009418-T1
contig_62	funannotate	exon	421344	421436	.	-	.	ID=MeliponaBeecheii_009418-T1.exon5;Parent=MeliponaBeecheii_009418-T1
contig_62	funannotate	exon	421510	421958	.	-	.	ID=MeliponaBeecheii_009418-T1.exon4;Parent=MeliponaBeecheii_009418-T1
contig_62	funannotate	exon	420433	420880	.	-	.	ID=MeliponaBeecheii_009418-T1.exon7;Parent=MeliponaBeecheii_009418-T1
contig_62	funannotate	exon	420960	421250	.	-	.	ID=MeliponaBeecheii_009418-T1.exon6;Parent=MeliponaBeecheii_009418-T1
contig_62	funannotate	exon	420192	420338	.	-	.	ID=MeliponaBeecheii_009418-T1.exon8;Parent=MeliponaBeecheii_009418-T1
contig_62	funannotate	exon	757689	758291	.	+	.	ID=MeliponaBeecheii_009440-T1.exon11;Parent=MeliponaBeecheii_009440-T1
contig_62	funannotate	exon	757258	757550	.	+	.	ID=MeliponaBeecheii_009440-T1.exon10;Parent=MeliponaBeecheii_009440-T1
contig_62	funannotate	exon	423620	423748	.	-	.	ID=MeliponaBeecheii_009418-T1.exon1;Parent=MeliponaBeecheii_009418-T1
contig_62	funannotate	exon	94553	94823	.	+	.	ID=MeliponaBeecheii_009396-T1.exon1;Parent=MeliponaBeecheii_009396-T1
contig_62	funannotate	exon	95088	95164	.	+	.	ID=MeliponaBeecheii_009396-T1.exon2;Parent=MeliponaBeecheii_009396-T1
contig_62	funannotate	CDS	2015041	2015168	.	-	0	ID=MeliponaBeecheii_009530-T1.cds;Parent=MeliponaBeecheii_009530-T1
contig_62	funannotate	CDS	2014117	2014345	.	-	0	ID=MeliponaBeecheii_009530-T1.cds;Parent=MeliponaBeecheii_009530-T1
contig_62	funannotate	exon	2073184	2073305	.	+	.	ID=MeliponaBeecheii_009536-T1.exon8;Parent=MeliponaBeecheii_009536-T1
contig_62	funannotate	exon	2072949	2073109	.	+	.	ID=MeliponaBeecheii_009536-T1.exon7;Parent=MeliponaBeecheii_009536-T1
contig_62	funannotate	exon	2073418	2073609	.	+	.	ID=MeliponaBeecheii_009536-T1.exon9;Parent=MeliponaBeecheii_009536-T1
contig_62	funannotate	CDS	2218602	2218664	.	-	0	ID=MeliponaBeecheii_009568-T1.cds;Parent=MeliponaBeecheii_009568-T1
contig_62	funannotate	CDS	2217990	2218343	.	-	0	ID=MeliponaBeecheii_009568-T1.cds;Parent=MeliponaBeecheii_009568-T1
contig_62	funannotate	exon	2071644	2071756	.	+	.	ID=MeliponaBeecheii_009536-T1.exon2;Parent=MeliponaBeecheii_009536-T1
contig_62	funannotate	exon	2071475	2071542	.	+	.	ID=MeliponaBeecheii_009536-T1.exon1;Parent=MeliponaBeecheii_009536-T1
contig_62	funannotate	exon	2072019	2072106	.	+	.	ID=MeliponaBeecheii_009536-T1.exon4;Parent=MeliponaBeecheii_009536-T1
contig_62	funannotate	exon	2071824	2071942	.	+	.	ID=MeliponaBeecheii_009536-T1.exon3;Parent=MeliponaBeecheii_009536-T1
contig_62	funannotate	exon	2072559	2072865	.	+	.	ID=MeliponaBeecheii_009536-T1.exon6;Parent=MeliponaBeecheii_009536-T1
contig_62	funannotate	exon	2072190	2072457	.	+	.	ID=MeliponaBeecheii_009536-T1.exon5;Parent=MeliponaBeecheii_009536-T1
contig_62	funannotate	CDS	2138907	2138960	.	-	0	ID=MeliponaBeecheii_009546-T1.cds;Parent=MeliponaBeecheii_009546-T1
contig_62	funannotate	CDS	2138688	2138825	.	-	0	ID=MeliponaBeecheii_009546-T1.cds;Parent=MeliponaBeecheii_009546-T1
contig_62	funannotate	CDS	2138541	2138612	.	-	0	ID=MeliponaBeecheii_009546-T1.cds;Parent=MeliponaBeecheii_009546-T1
contig_62	funannotate	CDS	2138396	2138459	.	-	0	ID=MeliponaBeecheii_009546-T1.cds;Parent=MeliponaBeecheii_009546-T1
contig_62	funannotate	CDS	2138256	2138311	.	-	0	ID=MeliponaBeecheii_009546-T1.cds;Parent=MeliponaBeecheii_009546-T1
contig_62	funannotate	CDS	2155034	2155105	.	-	0	ID=MeliponaBeecheii_009552-T1.cds;Parent=MeliponaBeecheii_009552-T1
contig_62	funannotate	CDS	2154723	2154962	.	-	0	ID=MeliponaBeecheii_009552-T1.cds;Parent=MeliponaBeecheii_009552-T1
contig_62	funannotate	mRNA	2236843	2237826	.	+	.	ID=MeliponaBeecheii_009570-T1;Parent=MeliponaBeecheii_009570
contig_62	funannotate	exon	2142425	2142544	.	+	.	ID=MeliponaBeecheii_009548-T1.exon1;Parent=MeliponaBeecheii_009548-T1
contig_62	funannotate	exon	2142602	2142810	.	+	.	ID=MeliponaBeecheii_009548-T1.exon2;Parent=MeliponaBeecheii_009548-T1
contig_62	funannotate	exon	2142879	2143020	.	+	.	ID=MeliponaBeecheii_009548-T1.exon3;Parent=MeliponaBeecheii_009548-T1
contig_62	funannotate	exon	2143128	2143397	.	+	.	ID=MeliponaBeecheii_009548-T1.exon4;Parent=MeliponaBeecheii_009548-T1
contig_62	funannotate	exon	2143511	2143683	.	+	.	ID=MeliponaBeecheii_009548-T1.exon5;Parent=MeliponaBeecheii_009548-T1
contig_62	funannotate	exon	2143751	2143994	.	+	.	ID=MeliponaBeecheii_009548-T1.exon6;Parent=MeliponaBeecheii_009548-T1
contig_62	funannotate	CDS	1700730	1700745	.	+	0	ID=MeliponaBeecheii_009494-T1.cds;Parent=MeliponaBeecheii_009494-T1
contig_62	funannotate	CDS	1701698	1701932	.	+	0	ID=MeliponaBeecheii_009494-T1.cds;Parent=MeliponaBeecheii_009494-T1
contig_62	funannotate	CDS	1704514	1704646	.	+	0	ID=MeliponaBeecheii_009494-T1.cds;Parent=MeliponaBeecheii_009494-T1
contig_62	funannotate	CDS	1704722	1704933	.	+	0	ID=MeliponaBeecheii_009494-T1.cds;Parent=MeliponaBeecheii_009494-T1
contig_62	funannotate	CDS	1704992	1705138	.	+	0	ID=MeliponaBeecheii_009494-T1.cds;Parent=MeliponaBeecheii_009494-T1
contig_62	funannotate	CDS	1705595	1705768	.	+	0	ID=MeliponaBeecheii_009494-T1.cds;Parent=MeliponaBeecheii_009494-T1
contig_62	funannotate	CDS	1705839	1705947	.	+	0	ID=MeliponaBeecheii_009494-T1.cds;Parent=MeliponaBeecheii_009494-T1
contig_62	funannotate	mRNA	2231930	2232467	.	+	.	ID=MeliponaBeecheii_009569-T1;Parent=MeliponaBeecheii_009569
contig_62	funannotate	CDS	1966918	1967052	.	+	0	ID=MeliponaBeecheii_009519-T1.cds;Parent=MeliponaBeecheii_009519-T1
contig_62	funannotate	CDS	1967152	1967765	.	+	0	ID=MeliponaBeecheii_009519-T1.cds;Parent=MeliponaBeecheii_009519-T1
contig_62	funannotate	CDS	1968103	1968250	.	+	0	ID=MeliponaBeecheii_009519-T1.cds;Parent=MeliponaBeecheii_009519-T1
contig_62	funannotate	CDS	1968473	1968607	.	+	0	ID=MeliponaBeecheii_009519-T1.cds;Parent=MeliponaBeecheii_009519-T1
contig_62	funannotate	CDS	1968673	1968900	.	+	0	ID=MeliponaBeecheii_009519-T1.cds;Parent=MeliponaBeecheii_009519-T1
contig_62	funannotate	exon	749998	752756	.	+	.	ID=MeliponaBeecheii_009439-T1.exon4;Parent=MeliponaBeecheii_009439-T1
contig_62	funannotate	exon	748927	749629	.	+	.	ID=MeliponaBeecheii_009439-T1.exon3;Parent=MeliponaBeecheii_009439-T1
contig_62	funannotate	exon	741142	748865	.	+	.	ID=MeliponaBeecheii_009439-T1.exon2;Parent=MeliponaBeecheii_009439-T1
contig_62	funannotate	exon	740678	740702	.	+	.	ID=MeliponaBeecheii_009439-T1.exon1;Parent=MeliponaBeecheii_009439-T1
contig_62	funannotate	exon	753237	753530	.	+	.	ID=MeliponaBeecheii_009439-T1.exon5;Parent=MeliponaBeecheii_009439-T1
contig_62	funannotate	mRNA	2169534	2171227	.	-	.	ID=MeliponaBeecheii_009557-T1;Ontology_term=GO:0005515;Dbxref=InterPro:IPR000626%2CInterPro:IPR039751%2CInterPro:IPR029071;Parent=MeliponaBeecheii_009557
contig_62	funannotate	exon	1207651	1208946	.	-	.	ID=MeliponaBeecheii_009467-T1.exon3;Parent=MeliponaBeecheii_009467-T1
contig_62	funannotate	exon	1209009	1209346	.	-	.	ID=MeliponaBeecheii_009467-T1.exon2;Parent=MeliponaBeecheii_009467-T1
contig_62	funannotate	exon	1209876	1209969	.	-	.	ID=MeliponaBeecheii_009467-T1.exon1;Parent=MeliponaBeecheii_009467-T1
contig_62	funannotate	CDS	85302	85377	.	-	0	ID=MeliponaBeecheii_009395-T1.cds;Parent=MeliponaBeecheii_009395-T1
contig_62	funannotate	CDS	83436	83569	.	-	0	ID=MeliponaBeecheii_009395-T1.cds;Parent=MeliponaBeecheii_009395-T1
contig_62	funannotate	CDS	1749398	1749517	.	-	0	ID=MeliponaBeecheii_009503-T1.cds;Parent=MeliponaBeecheii_009503-T1
contig_62	funannotate	CDS	1748171	1748303	.	-	0	ID=MeliponaBeecheii_009503-T1.cds;Parent=MeliponaBeecheii_009503-T1
contig_62	funannotate	CDS	1747857	1748072	.	-	0	ID=MeliponaBeecheii_009503-T1.cds;Parent=MeliponaBeecheii_009503-T1
contig_62	funannotate	CDS	1747351	1747765	.	-	0	ID=MeliponaBeecheii_009503-T1.cds;Parent=MeliponaBeecheii_009503-T1
contig_62	funannotate	CDS	1746707	1747273	.	-	0	ID=MeliponaBeecheii_009503-T1.cds;Parent=MeliponaBeecheii_009503-T1
contig_62	funannotate	CDS	1746574	1746631	.	-	0	ID=MeliponaBeecheii_009503-T1.cds;Parent=MeliponaBeecheii_009503-T1
contig_62	funannotate	mRNA	2136255	2136912	.	+	.	ID=MeliponaBeecheii_009545-T1;Parent=MeliponaBeecheii_009545
contig_62	funannotate	CDS	2194090	2195475	.	-	0	ID=MeliponaBeecheii_009562-T1.cds;Parent=MeliponaBeecheii_009562-T1
contig_62	funannotate	CDS	2193544	2194013	.	-	0	ID=MeliponaBeecheii_009562-T1.cds;Parent=MeliponaBeecheii_009562-T1
contig_62	funannotate	CDS	2193238	2193464	.	-	0	ID=MeliponaBeecheii_009562-T1.cds;Parent=MeliponaBeecheii_009562-T1
contig_62	funannotate	CDS	2192908	2193185	.	-	0	ID=MeliponaBeecheii_009562-T1.cds;Parent=MeliponaBeecheii_009562-T1
contig_62	funannotate	CDS	2184117	2184259	.	-	0	ID=MeliponaBeecheii_009559-T1.cds;Parent=MeliponaBeecheii_009559-T1
contig_62	funannotate	CDS	2183894	2184046	.	-	0	ID=MeliponaBeecheii_009559-T1.cds;Parent=MeliponaBeecheii_009559-T1
contig_62	funannotate	CDS	2183696	2183829	.	-	0	ID=MeliponaBeecheii_009559-T1.cds;Parent=MeliponaBeecheii_009559-T1
contig_62	funannotate	CDS	2183313	2183552	.	-	0	ID=MeliponaBeecheii_009559-T1.cds;Parent=MeliponaBeecheii_009559-T1
contig_62	funannotate	CDS	2182932	2183233	.	-	0	ID=MeliponaBeecheii_009559-T1.cds;Parent=MeliponaBeecheii_009559-T1
contig_62	funannotate	CDS	2181933	2182443	.	-	0	ID=MeliponaBeecheii_009559-T1.cds;Parent=MeliponaBeecheii_009559-T1
contig_62	funannotate	CDS	2181295	2181638	.	-	0	ID=MeliponaBeecheii_009559-T1.cds;Parent=MeliponaBeecheii_009559-T1
contig_62	funannotate	CDS	2180954	2181202	.	-	0	ID=MeliponaBeecheii_009559-T1.cds;Parent=MeliponaBeecheii_009559-T1
contig_62	funannotate	CDS	2179839	2180237	.	-	0	ID=MeliponaBeecheii_009559-T1.cds;Parent=MeliponaBeecheii_009559-T1
contig_62	funannotate	CDS	2082475	2082693	.	+	0	ID=MeliponaBeecheii_009540-T1.cds;Parent=MeliponaBeecheii_009540-T1
contig_62	funannotate	CDS	2086181	2086309	.	+	0	ID=MeliponaBeecheii_009540-T1.cds;Parent=MeliponaBeecheii_009540-T1
contig_62	funannotate	mRNA	568248	570679	.	+	.	ID=MeliponaBeecheii_009428-T1;Parent=MeliponaBeecheii_009428
contig_62	funannotate	mRNA	398315	402056	.	-	.	ID=MeliponaBeecheii_009416-T1;Dbxref=InterPro:IPR027417;Parent=MeliponaBeecheii_009416
contig_62	funannotate	mRNA	180508	183092	.	-	.	ID=MeliponaBeecheii_009404-T1;Parent=MeliponaBeecheii_009404
contig_62	funannotate	mRNA	2400824	2402873	.	+	.	ID=MeliponaBeecheii_009582-T1;Ontology_term=GO:0003993;Dbxref=PFAM:PF00328%2CInterPro:IPR029033%2CInterPro:IPR029630%2CInterPro:IPR000560%2CInterPro:IPR033379;Parent=MeliponaBeecheii_009582
contig_62	funannotate	exon	1787037	1787247	.	+	.	ID=MeliponaBeecheii_009510-T1.exon2;Parent=MeliponaBeecheii_009510-T1
contig_62	funannotate	exon	1786609	1786823	.	+	.	ID=MeliponaBeecheii_009510-T1.exon1;Parent=MeliponaBeecheii_009510-T1
contig_62	funannotate	exon	1345059	1345238	.	+	.	ID=MeliponaBeecheii_009473-T1.exon1;Parent=MeliponaBeecheii_009473-T1
contig_62	funannotate	exon	1789384	1789577	.	+	.	ID=MeliponaBeecheii_009510-T1.exon9;Parent=MeliponaBeecheii_009510-T1
contig_62	funannotate	exon	1789077	1789307	.	+	.	ID=MeliponaBeecheii_009510-T1.exon8;Parent=MeliponaBeecheii_009510-T1
contig_62	funannotate	exon	1788706	1789015	.	+	.	ID=MeliponaBeecheii_009510-T1.exon7;Parent=MeliponaBeecheii_009510-T1
contig_62	funannotate	exon	1788229	1788650	.	+	.	ID=MeliponaBeecheii_009510-T1.exon6;Parent=MeliponaBeecheii_009510-T1
contig_62	funannotate	exon	1787967	1788164	.	+	.	ID=MeliponaBeecheii_009510-T1.exon5;Parent=MeliponaBeecheii_009510-T1
contig_62	funannotate	exon	1787643	1787849	.	+	.	ID=MeliponaBeecheii_009510-T1.exon4;Parent=MeliponaBeecheii_009510-T1
contig_62	funannotate	exon	1787319	1787549	.	+	.	ID=MeliponaBeecheii_009510-T1.exon3;Parent=MeliponaBeecheii_009510-T1
contig_62	funannotate	mRNA	2480929	2484956	.	+	.	ID=MeliponaBeecheii_009594-T1;Ontology_term=GO:0005524%2CGO:0046912%2CGO:0003878%2CGO:0003824%2CGO:0006085%2CGO:0006101;Dbxref=InterPro:IPR032263%2CInterPro:IPR033847%2CInterPro:IPR017440%2CPFAM:PF00285%2CInterPro:IPR013815%2CInterPro:IPR016102%2CInterPro:IPR036969%2CInterPro:IPR005811%2CInterPro:IPR014608%2CPFAM:PF00549%2CPFAM:PF16114%2CInterPro:IPR002020%2CInterPro:IPR017866%2CInterPro:IPR00378…
contig_62	funannotate	CDS	1069786	1070001	.	+	0	ID=MeliponaBeecheii_009457-T1.cds;Parent=MeliponaBeecheii_009457-T1
contig_62	funannotate	mRNA	142938	144953	.	+	.	ID=MeliponaBeecheii_009399-T1;Ontology_term=GO:0005515;Dbxref=InterPro:IPR001680%2CInterPro:IPR017986%2CPFAM:PF00400%2CInterPro:IPR036322%2CInterPro:IPR015943%2CInterPro:IPR019775;Parent=MeliponaBeecheii_009399
contig_62	funannotate	exon	234137	234832	.	+	.	ID=MeliponaBeecheii_009407-T1.exon17;Parent=MeliponaBeecheii_009407-T1
contig_62	funannotate	exon	231540	231691	.	+	.	ID=MeliponaBeecheii_009407-T1.exon13;Parent=MeliponaBeecheii_009407-T1
contig_62	funannotate	exon	232145	232400	.	+	.	ID=MeliponaBeecheii_009407-T1.exon14;Parent=MeliponaBeecheii_009407-T1
contig_62	funannotate	exon	233151	233392	.	+	.	ID=MeliponaBeecheii_009407-T1.exon15;Parent=MeliponaBeecheii_009407-T1
contig_62	funannotate	exon	233914	234077	.	+	.	ID=MeliponaBeecheii_009407-T1.exon16;Parent=MeliponaBeecheii_009407-T1
contig_62	funannotate	exon	230660	230850	.	+	.	ID=MeliponaBeecheii_009407-T1.exon10;Parent=MeliponaBeecheii_009407-T1
contig_62	funannotate	exon	230944	231067	.	+	.	ID=MeliponaBeecheii_009407-T1.exon11;Parent=MeliponaBeecheii_009407-T1
contig_62	funannotate	exon	231319	231472	.	+	.	ID=MeliponaBeecheii_009407-T1.exon12;Parent=MeliponaBeecheii_009407-T1
contig_62	funannotate	CDS	763185	763258	.	-	0	ID=MeliponaBeecheii_009441-T1.cds;Parent=MeliponaBeecheii_009441-T1
contig_62	funannotate	CDS	762990	763118	.	-	0	ID=MeliponaBeecheii_009441-T1.cds;Parent=MeliponaBeecheii_009441-T1
contig_62	funannotate	CDS	762765	762898	.	-	0	ID=MeliponaBeecheii_009441-T1.cds;Parent=MeliponaBeecheii_009441-T1
contig_62	funannotate	CDS	762532	762689	.	-	0	ID=MeliponaBeecheii_009441-T1.cds;Parent=MeliponaBeecheii_009441-T1
contig_62	funannotate	CDS	762035	762264	.	-	0	ID=MeliponaBeecheii_009441-T1.cds;Parent=MeliponaBeecheii_009441-T1
contig_62	funannotate	CDS	761769	761961	.	-	0	ID=MeliponaBeecheii_009441-T1.cds;Parent=MeliponaBeecheii_009441-T1
contig_62	funannotate	CDS	761052	761702	.	-	0	ID=MeliponaBeecheii_009441-T1.cds;Parent=MeliponaBeecheii_009441-T1
contig_62	funannotate	CDS	760855	760975	.	-	0	ID=MeliponaBeecheii_009441-T1.cds;Parent=MeliponaBeecheii_009441-T1
contig_62	funannotate	CDS	760624	760778	.	-	0	ID=MeliponaBeecheii_009441-T1.cds;Parent=MeliponaBeecheii_009441-T1
contig_62	funannotate	CDS	760386	760547	.	-	0	ID=MeliponaBeecheii_009441-T1.cds;Parent=MeliponaBeecheii_009441-T1
contig_62	funannotate	CDS	760163	760301	.	-	0	ID=MeliponaBeecheii_009441-T1.cds;Parent=MeliponaBeecheii_009441-T1
contig_62	funannotate	CDS	759783	760086	.	-	0	ID=MeliponaBeecheii_009441-T1.cds;Parent=MeliponaBeecheii_009441-T1
contig_62	funannotate	CDS	759580	759710	.	-	0	ID=MeliponaBeecheii_009441-T1.cds;Parent=MeliponaBeecheii_009441-T1
contig_62	funannotate	CDS	759049	759494	.	-	0	ID=MeliponaBeecheii_009441-T1.cds;Parent=MeliponaBeecheii_009441-T1
contig_62	funannotate	exon	2400824	2400952	.	+	.	ID=MeliponaBeecheii_009582-T1.exon1;Parent=MeliponaBeecheii_009582-T1
contig_62	funannotate	exon	2402014	2402137	.	+	.	ID=MeliponaBeecheii_009582-T1.exon4;Parent=MeliponaBeecheii_009582-T1
contig_62	funannotate	exon	2402212	2402423	.	+	.	ID=MeliponaBeecheii_009582-T1.exon5;Parent=MeliponaBeecheii_009582-T1
contig_62	funannotate	exon	2401170	2401268	.	+	.	ID=MeliponaBeecheii_009582-T1.exon2;Parent=MeliponaBeecheii_009582-T1
contig_62	funannotate	exon	2401499	2401921	.	+	.	ID=MeliponaBeecheii_009582-T1.exon3;Parent=MeliponaBeecheii_009582-T1
contig_62	funannotate	exon	1692690	1693880	.	+	.	ID=MeliponaBeecheii_009493-T1.exon1;Parent=MeliponaBeecheii_009493-T1
contig_62	funannotate	exon	2402491	2402668	.	+	.	ID=MeliponaBeecheii_009582-T1.exon6;Parent=MeliponaBeecheii_009582-T1
contig_62	funannotate	exon	2402749	2402873	.	+	.	ID=MeliponaBeecheii_009582-T1.exon7;Parent=MeliponaBeecheii_009582-T1
contig_62	funannotate	exon	152644	152649	.	-	.	ID=MeliponaBeecheii_009401-T1.exon2;Parent=MeliponaBeecheii_009401-T1
contig_62	funannotate	exon	151208	151722	.	-	.	ID=MeliponaBeecheii_009401-T1.exon3;Parent=MeliponaBeecheii_009401-T1
contig_62	funannotate	exon	153182	153188	.	-	.	ID=MeliponaBeecheii_009401-T1.exon1;Parent=MeliponaBeecheii_009401-T1
contig_62	funannotate	exon	1714346	1714430	.	+	.	ID=MeliponaBeecheii_009496-T1.exon3;Parent=MeliponaBeecheii_009496-T1
contig_62	funannotate	exon	2420587	2422050	.	-	.	ID=MeliponaBeecheii_009585-T1.exon8;Parent=MeliponaBeecheii_009585-T1
contig_62	funannotate	exon	1713378	1713464	.	+	.	ID=MeliponaBeecheii_009496-T1.exon2;Parent=MeliponaBeecheii_009496-T1
contig_62	funannotate	exon	2422930	2423346	.	-	.	ID=MeliponaBeecheii_009585-T1.exon7;Parent=MeliponaBeecheii_009585-T1
contig_62	funannotate	exon	1712925	1712990	.	+	.	ID=MeliponaBeecheii_009496-T1.exon1;Parent=MeliponaBeecheii_009496-T1
contig_62	funannotate	exon	2424283	2424383	.	-	.	ID=MeliponaBeecheii_009585-T1.exon6;Parent=MeliponaBeecheii_009585-T1
contig_62	funannotate	exon	2424466	2424585	.	-	.	ID=MeliponaBeecheii_009585-T1.exon5;Parent=MeliponaBeecheii_009585-T1
contig_62	funannotate	exon	2424676	2424811	.	-	.	ID=MeliponaBeecheii_009585-T1.exon4;Parent=MeliponaBeecheii_009585-T1
contig_62	funannotate	exon	2424890	2425174	.	-	.	ID=MeliponaBeecheii_009585-T1.exon3;Parent=MeliponaBeecheii_009585-T1
contig_62	funannotate	exon	1714656	1714853	.	+	.	ID=MeliponaBeecheii_009496-T1.exon5;Parent=MeliponaBeecheii_009496-T1
contig_62	funannotate	exon	2428184	2428439	.	-	.	ID=MeliponaBeecheii_009585-T1.exon2;Parent=MeliponaBeecheii_009585-T1
contig_62	funannotate	exon	1714501	1714589	.	+	.	ID=MeliponaBeecheii_009496-T1.exon4;Parent=MeliponaBeecheii_009496-T1
contig_62	funannotate	exon	2428849	2428922	.	-	.	ID=MeliponaBeecheii_009585-T1.exon1;Parent=MeliponaBeecheii_009585-T1
contig_62	funannotate	exon	2349773	2350021	.	-	.	ID=MeliponaBeecheii_009577-T1.exon1;Parent=MeliponaBeecheii_009577-T1
contig_62	funannotate	exon	444822	444918	.	+	.	ID=MeliponaBeecheii_009421-T1.exon1;Parent=MeliponaBeecheii_009421-T1
contig_62	funannotate	exon	445770	445980	.	+	.	ID=MeliponaBeecheii_009421-T1.exon5;Parent=MeliponaBeecheii_009421-T1
contig_62	funannotate	exon	445482	445680	.	+	.	ID=MeliponaBeecheii_009421-T1.exon4;Parent=MeliponaBeecheii_009421-T1
contig_62	funannotate	exon	445246	445421	.	+	.	ID=MeliponaBeecheii_009421-T1.exon3;Parent=MeliponaBeecheii_009421-T1
contig_62	funannotate	exon	445019	445169	.	+	.	ID=MeliponaBeecheii_009421-T1.exon2;Parent=MeliponaBeecheii_009421-T1
contig_62	funannotate	exon	446051	446473	.	+	.	ID=MeliponaBeecheii_009421-T1.exon6;Parent=MeliponaBeecheii_009421-T1
contig_62	funannotate	CDS	1981329	1981462	.	-	0	ID=MeliponaBeecheii_009523-T1.cds;Parent=MeliponaBeecheii_009523-T1
contig_62	funannotate	CDS	1980640	1980859	.	-	0	ID=MeliponaBeecheii_009523-T1.cds;Parent=MeliponaBeecheii_009523-T1
contig_62	funannotate	CDS	1980329	1980560	.	-	0	ID=MeliponaBeecheii_009523-T1.cds;Parent=MeliponaBeecheii_009523-T1
contig_62	funannotate	CDS	1979794	1980086	.	-	0	ID=MeliponaBeecheii_009523-T1.cds;Parent=MeliponaBeecheii_009523-T1
contig_62	funannotate	mRNA	680457	686220	.	+	.	ID=MeliponaBeecheii_009436-T1;Parent=MeliponaBeecheii_009436
contig_62	funannotate	exon	514851	514858	.	+	.	ID=MeliponaBeecheii_009426-T1.exon1;Parent=MeliponaBeecheii_009426-T1
contig_62	funannotate	exon	515419	515824	.	+	.	ID=MeliponaBeecheii_009426-T1.exon2;Parent=MeliponaBeecheii_009426-T1
contig_62	funannotate	mRNA	2078963	2079816	.	+	.	ID=MeliponaBeecheii_009538-T1;Dbxref=PFAM:PF14712%2CInterPro:IPR017242%2CInterPro:IPR028119;Parent=MeliponaBeecheii_009538
contig_62	funannotate	exon	2214575	2214679	.	-	.	ID=MeliponaBeecheii_009567-T1.exon11;Parent=MeliponaBeecheii_009567-T1
contig_62	funannotate	exon	2214737	2214840	.	-	.	ID=MeliponaBeecheii_009567-T1.exon10;Parent=MeliponaBeecheii_009567-T1
contig_62	funannotate	exon	2214011	2214259	.	-	.	ID=MeliponaBeecheii_009567-T1.exon13;Parent=MeliponaBeecheii_009567-T1
contig_62	funannotate	exon	2214322	2214468	.	-	.	ID=MeliponaBeecheii_009567-T1.exon12;Parent=MeliponaBeecheii_009567-T1
contig_62	funannotate	mRNA	868442	869411	.	-	.	ID=MeliponaBeecheii_009448-T1;Parent=MeliponaBeecheii_009448
contig_62	funannotate	mRNA	1813151	1814402	.	-	.	ID=MeliponaBeecheii_009514-T1;Dbxref=PFAM:PF10252%2CInterPro:IPR019380%2CInterPro:IPR039876;Parent=MeliponaBeecheii_009514
contig_62	funannotate	exon	2213441	2213623	.	-	.	ID=MeliponaBeecheii_009567-T1.exon15;Parent=MeliponaBeecheii_009567-T1
contig_62	funannotate	exon	2213689	2213925	.	-	.	ID=MeliponaBeecheii_009567-T1.exon14;Parent=MeliponaBeecheii_009567-T1
contig_62	funannotate	mRNA	1994183	1994856	.	-	.	ID=MeliponaBeecheii_009526-T1;Parent=MeliponaBeecheii_009526
contig_62	funannotate	mRNA	1115078	1116058	.	-	.	ID=MeliponaBeecheii_009461-T1;Parent=MeliponaBeecheii_009461
contig_62	funannotate	mRNA	2443279	2444265	.	+	.	ID=MeliponaBeecheii_009587-T1;Dbxref=PFAM:PF01965%2CInterPro:IPR002818%2CInterPro:IPR029062%2CInterPro:IPR006287;Parent=MeliponaBeecheii_009587
contig_62	funannotate	exon	1782716	1782902	.	-	.	ID=MeliponaBeecheii_009507-T1.exon3;Parent=MeliponaBeecheii_009507-T1
contig_62	funannotate	exon	1782340	1782615	.	-	.	ID=MeliponaBeecheii_009507-T1.exon4;Parent=MeliponaBeecheii_009507-T1
contig_62	funannotate	mRNA	1574652	1582788	.	-	.	ID=MeliponaBeecheii_009485-T1;Parent=MeliponaBeecheii_009485
contig_62	funannotate	CDS	1297776	1297839	.	-	0	ID=MeliponaBeecheii_009471-T1.cds;Parent=MeliponaBeecheii_009471-T1
contig_62	funannotate	CDS	1294964	1295424	.	-	0	ID=MeliponaBeecheii_009471-T1.cds;Parent=MeliponaBeecheii_009471-T1
contig_62	funannotate	mRNA	1742014	1744372	.	-	.	ID=MeliponaBeecheii_009502-T1;Ontology_term=GO:0015929%2CGO:0004553%2CGO:0005975;Dbxref=InterPro:IPR038901%2CInterPro:IPR017853%2CInterPro:IPR015883;Parent=MeliponaBeecheii_009502
contig_62	funannotate	exon	1783293	1783374	.	-	.	ID=MeliponaBeecheii_009507-T1.exon1;Parent=MeliponaBeecheii_009507-T1
contig_62	funannotate	exon	1782988	1783198	.	-	.	ID=MeliponaBeecheii_009507-T1.exon2;Parent=MeliponaBeecheii_009507-T1
contig_62	funannotate	mRNA	1345059	1345238	.	+	.	ID=MeliponaBeecheii_009473-T1;Parent=MeliponaBeecheii_009473
contig_62	funannotate	CDS	1994851	1994856	.	-	0	ID=MeliponaBeecheii_009526-T1.cds;Parent=MeliponaBeecheii_009526-T1
contig_62	funannotate	CDS	1994183	1994443	.	-	0	ID=MeliponaBeecheii_009526-T1.cds;Parent=MeliponaBeecheii_009526-T1
contig_62	funannotate	CDS	2283375	2283466	.	-	0	ID=MeliponaBeecheii_009575-T1.cds;Parent=MeliponaBeecheii_009575-T1
contig_62	funannotate	CDS	2283037	2283280	.	-	0	ID=MeliponaBeecheii_009575-T1.cds;Parent=MeliponaBeecheii_009575-T1
contig_62	funannotate	CDS	2279858	2280091	.	-	0	ID=MeliponaBeecheii_009575-T1.cds;Parent=MeliponaBeecheii_009575-T1
contig_62	funannotate	mRNA	1720040	1727545	.	-	.	ID=MeliponaBeecheii_009497-T1;Parent=MeliponaBeecheii_009497
contig_62	funannotate	exon	235614	235923	.	-	.	ID=MeliponaBeecheii_009408-T1.exon3;Parent=MeliponaBeecheii_009408-T1
contig_62	funannotate	CDS	1977148	1977403	.	-	0	ID=MeliponaBeecheii_009520-T1.cds;Parent=MeliponaBeecheii_009520-T1
contig_62	funannotate	CDS	1976958	1977076	.	-	0	ID=MeliponaBeecheii_009520-T1.cds;Parent=MeliponaBeecheii_009520-T1
contig_62	funannotate	CDS	1209876	1209969	.	-	0	ID=MeliponaBeecheii_009467-T1.cds;Parent=MeliponaBeecheii_009467-T1
contig_62	funannotate	CDS	1209009	1209346	.	-	0	ID=MeliponaBeecheii_009467-T1.cds;Parent=MeliponaBeecheii_009467-T1
contig_62	funannotate	CDS	1207651	1208946	.	-	0	ID=MeliponaBeecheii_009467-T1.cds;Parent=MeliponaBeecheii_009467-T1
contig_62	funannotate	exon	236854	236895	.	-	.	ID=MeliponaBeecheii_009408-T1.exon1;Parent=MeliponaBeecheii_009408-T1
contig_62	funannotate	exon	236256	236545	.	-	.	ID=MeliponaBeecheii_009408-T1.exon2;Parent=MeliponaBeecheii_009408-T1
contig_62	funannotate	exon	174291	174576	.	-	.	ID=MeliponaBeecheii_009403-T1.exon2;Parent=MeliponaBeecheii_009403-T1
contig_62	funannotate	exon	178508	178653	.	-	.	ID=MeliponaBeecheii_009403-T1.exon1;Parent=MeliponaBeecheii_009403-T1
contig_62	funannotate	CDS	2013535	2013996	.	+	0	ID=MeliponaBeecheii_009529-T1.cds;Parent=MeliponaBeecheii_009529-T1
contig_62	funannotate	exon	2443838	2444027	.	+	.	ID=MeliponaBeecheii_009587-T1.exon3;Parent=MeliponaBeecheii_009587-T1
contig_62	funannotate	exon	2444144	2444265	.	+	.	ID=MeliponaBeecheii_009587-T1.exon4;Parent=MeliponaBeecheii_009587-T1
contig_62	funannotate	exon	2443279	2443368	.	+	.	ID=MeliponaBeecheii_009587-T1.exon1;Parent=MeliponaBeecheii_009587-T1
contig_62	funannotate	exon	2443611	2443769	.	+	.	ID=MeliponaBeecheii_009587-T1.exon2;Parent=MeliponaBeecheii_009587-T1
contig_62	funannotate	CDS	1727347	1727545	.	-	0	ID=MeliponaBeecheii_009497-T1.cds;Parent=MeliponaBeecheii_009497-T1
contig_62	funannotate	CDS	1721391	1721498	.	-	0	ID=MeliponaBeecheii_009497-T1.cds;Parent=MeliponaBeecheii_009497-T1
contig_62	funannotate	CDS	1720890	1721027	.	-	0	ID=MeliponaBeecheii_009497-T1.cds;Parent=MeliponaBeecheii_009497-T1
contig_62	funannotate	CDS	1720040	1720299	.	-	0	ID=MeliponaBeecheii_009497-T1.cds;Parent=MeliponaBeecheii_009497-T1
contig_62	funannotate	exon	2163540	2163755	.	+	.	ID=MeliponaBeecheii_009554-T1.exon8;Parent=MeliponaBeecheii_009554-T1
contig_62	funannotate	exon	2163130	2163367	.	+	.	ID=MeliponaBeecheii_009554-T1.exon7;Parent=MeliponaBeecheii_009554-T1
contig_62	funannotate	exon	2162801	2163041	.	+	.	ID=MeliponaBeecheii_009554-T1.exon6;Parent=MeliponaBeecheii_009554-T1
contig_62	funannotate	exon	2162379	2162735	.	+	.	ID=MeliponaBeecheii_009554-T1.exon5;Parent=MeliponaBeecheii_009554-T1
contig_62	funannotate	exon	2161427	2162310	.	+	.	ID=MeliponaBeecheii_009554-T1.exon4;Parent=MeliponaBeecheii_009554-T1
contig_62	funannotate	exon	2160956	2161349	.	+	.	ID=MeliponaBeecheii_009554-T1.exon3;Parent=MeliponaBeecheii_009554-T1
contig_62	funannotate	exon	2160190	2160397	.	+	.	ID=MeliponaBeecheii_009554-T1.exon2;Parent=MeliponaBeecheii_009554-T1
contig_62	funannotate	exon	2160030	2160128	.	+	.	ID=MeliponaBeecheii_009554-T1.exon1;Parent=MeliponaBeecheii_009554-T1
contig_62	funannotate	exon	2465351	2465588	.	-	.	ID=MeliponaBeecheii_009590-T1.exon3;Parent=MeliponaBeecheii_009590-T1
contig_62	funannotate	exon	2465130	2465284	.	-	.	ID=MeliponaBeecheii_009590-T1.exon4;Parent=MeliponaBeecheii_009590-T1
contig_62	funannotate	exon	2464955	2465058	.	-	.	ID=MeliponaBeecheii_009590-T1.exon5;Parent=MeliponaBeecheii_009590-T1
contig_62	funannotate	exon	2466914	2467114	.	-	.	ID=MeliponaBeecheii_009590-T1.exon1;Parent=MeliponaBeecheii_009590-T1
contig_62	funannotate	exon	2465661	2466840	.	-	.	ID=MeliponaBeecheii_009590-T1.exon2;Parent=MeliponaBeecheii_009590-T1
contig_62	funannotate	exon	399271	399469	.	-	.	ID=MeliponaBeecheii_009416-T1.exon6;Parent=MeliponaBeecheii_009416-T1
contig_62	funannotate	exon	398315	398569	.	-	.	ID=MeliponaBeecheii_009416-T1.exon7;Parent=MeliponaBeecheii_009416-T1
contig_62	funannotate	exon	400520	400664	.	-	.	ID=MeliponaBeecheii_009416-T1.exon4;Parent=MeliponaBeecheii_009416-T1
contig_62	funannotate	exon	399903	400128	.	-	.	ID=MeliponaBeecheii_009416-T1.exon5;Parent=MeliponaBeecheii_009416-T1
contig_62	funannotate	exon	401520	401636	.	-	.	ID=MeliponaBeecheii_009416-T1.exon2;Parent=MeliponaBeecheii_009416-T1
contig_62	funannotate	exon	400741	400944	.	-	.	ID=MeliponaBeecheii_009416-T1.exon3;Parent=MeliponaBeecheii_009416-T1
contig_62	funannotate	exon	401976	402056	.	-	.	ID=MeliponaBeecheii_009416-T1.exon1;Parent=MeliponaBeecheii_009416-T1
contig_62	funannotate	CDS	1201794	1201796	.	-	0	ID=MeliponaBeecheii_009464-T1.cds;Parent=MeliponaBeecheii_009464-T1
contig_62	funannotate	CDS	1201105	1201631	.	-	0	ID=MeliponaBeecheii_009464-T1.cds;Parent=MeliponaBeecheii_009464-T1
contig_62	funannotate	CDS	1199848	1200097	.	-	0	ID=MeliponaBeecheii_009464-T1.cds;Parent=MeliponaBeecheii_009464-T1
contig_62	funannotate	CDS	1199287	1199496	.	-	0	ID=MeliponaBeecheii_009464-T1.cds;Parent=MeliponaBeecheii_009464-T1
contig_62	funannotate	CDS	1198289	1198595	.	-	0	ID=MeliponaBeecheii_009464-T1.cds;Parent=MeliponaBeecheii_009464-T1
contig_62	funannotate	CDS	1197334	1197574	.	-	0	ID=MeliponaBeecheii_009464-T1.cds;Parent=MeliponaBeecheii_009464-T1
contig_62	funannotate	CDS	1196933	1197044	.	-	0	ID=MeliponaBeecheii_009464-T1.cds;Parent=MeliponaBeecheii_009464-T1
contig_62	funannotate	CDS	507897	507964	.	-	0	ID=MeliponaBeecheii_009425-T1.cds;Parent=MeliponaBeecheii_009425-T1
contig_62	funannotate	CDS	506614	507568	.	-	0	ID=MeliponaBeecheii_009425-T1.cds;Parent=MeliponaBeecheii_009425-T1
contig_62	funannotate	exon	1595798	1596078	.	+	.	ID=MeliponaBeecheii_009488-T1.exon1;Parent=MeliponaBeecheii_009488-T1
contig_62	funannotate	exon	1598795	1598801	.	+	.	ID=MeliponaBeecheii_009488-T1.exon2;Parent=MeliponaBeecheii_009488-T1
contig_62	funannotate	exon	1660960	1660963	.	+	.	ID=MeliponaBeecheii_009491-T1.exon1;Parent=MeliponaBeecheii_009491-T1
contig_62	funannotate	exon	1660984	1661261	.	+	.	ID=MeliponaBeecheii_009491-T1.exon2;Parent=MeliponaBeecheii_009491-T1
contig_62	funannotate	mRNA	2279858	2283466	.	-	.	ID=MeliponaBeecheii_009575-T1;Parent=MeliponaBeecheii_009575
contig_62	funannotate	CDS	2246736	2246797	.	-	0	ID=MeliponaBeecheii_009572-T1.cds;Parent=MeliponaBeecheii_009572-T1
contig_62	funannotate	CDS	2245913	2246628	.	-	0	ID=MeliponaBeecheii_009572-T1.cds;Parent=MeliponaBeecheii_009572-T1
contig_62	funannotate	CDS	2245365	2245837	.	-	0	ID=MeliponaBeecheii_009572-T1.cds;Parent=MeliponaBeecheii_009572-T1
contig_62	funannotate	mRNA	2196015	2196941	.	+	.	ID=MeliponaBeecheii_009563-T1;Ontology_term=GO:0032434;Dbxref=InterPro:IPR033575%2CInterPro:IPR018276%2CPFAM:PF10172;Parent=MeliponaBeecheii_009563
contig_62	funannotate	mRNA	2152661	2154467	.	-	.	ID=MeliponaBeecheii_009551-T1;Parent=MeliponaBeecheii_009551
contig_62	funannotate	CDS	2527685	2527842	.	+	0	ID=MeliponaBeecheii_009598-T1.cds;Parent=MeliponaBeecheii_009598-T1
contig_62	funannotate	CDS	2528110	2528344	.	+	0	ID=MeliponaBeecheii_009598-T1.cds;Parent=MeliponaBeecheii_009598-T1
contig_62	funannotate	CDS	2528459	2528719	.	+	0	ID=MeliponaBeecheii_009598-T1.cds;Parent=MeliponaBeecheii_009598-T1
contig_62	funannotate	CDS	1116055	1116058	.	-	0	ID=MeliponaBeecheii_009461-T1.cds;Parent=MeliponaBeecheii_009461-T1
contig_62	funannotate	CDS	1115915	1115920	.	-	0	ID=MeliponaBeecheii_009461-T1.cds;Parent=MeliponaBeecheii_009461-T1
contig_62	funannotate	CDS	1115808	1115813	.	-	0	ID=MeliponaBeecheii_009461-T1.cds;Parent=MeliponaBeecheii_009461-T1
contig_62	funannotate	CDS	1115078	1115247	.	-	0	ID=MeliponaBeecheii_009461-T1.cds;Parent=MeliponaBeecheii_009461-T1
contig_62	funannotate	exon	2398174	2398343	.	+	.	ID=MeliponaBeecheii_009580-T1.exon1;Parent=MeliponaBeecheii_009580-T1
contig_62	funannotate	CDS	568248	568537	.	+	0	ID=MeliponaBeecheii_009428-T1.cds;Parent=MeliponaBeecheii_009428-T1
contig_62	funannotate	CDS	569328	569504	.	+	0	ID=MeliponaBeecheii_009428-T1.cds;Parent=MeliponaBeecheii_009428-T1
contig_62	funannotate	CDS	570379	570679	.	+	0	ID=MeliponaBeecheii_009428-T1.cds;Parent=MeliponaBeecheii_009428-T1
contig_62	funannotate	exon	2232232	2232467	.	+	.	ID=MeliponaBeecheii_009569-T1.exon2;Parent=MeliponaBeecheii_009569-T1
contig_62	funannotate	exon	2231930	2231936	.	+	.	ID=MeliponaBeecheii_009569-T1.exon1;Parent=MeliponaBeecheii_009569-T1
contig_62	funannotate	mRNA	479918	481008	.	-	.	ID=MeliponaBeecheii_009423-T1;Parent=MeliponaBeecheii_009423
contig_62	funannotate	mRNA	260912	270932	.	-	.	ID=MeliponaBeecheii_009411-T1;Ontology_term=GO:0007186%2CGO:0004930%2CGO:0016021;Dbxref=InterPro:IPR017452%2CInterPro:IPR000276;Parent=MeliponaBeecheii_009411
contig_62	funannotate	CDS	286863	287024	.	-	0	ID=MeliponaBeecheii_009412-T1.cds;Parent=MeliponaBeecheii_009412-T1
contig_62	funannotate	CDS	285958	286163	.	-	0	ID=MeliponaBeecheii_009412-T1.cds;Parent=MeliponaBeecheii_009412-T1
contig_62	funannotate	CDS	280098	280221	.	-	0	ID=MeliponaBeecheii_009412-T1.cds;Parent=MeliponaBeecheii_009412-T1
contig_62	funannotate	CDS	279415	279567	.	-	0	ID=MeliponaBeecheii_009412-T1.cds;Parent=MeliponaBeecheii_009412-T1
contig_62	funannotate	CDS	2146128	2146308	.	-	0	ID=MeliponaBeecheii_009549-T1.cds;Parent=MeliponaBeecheii_009549-T1
contig_62	funannotate	CDS	2145527	2145704	.	-	0	ID=MeliponaBeecheii_009549-T1.cds;Parent=MeliponaBeecheii_009549-T1
contig_62	funannotate	CDS	2145213	2145463	.	-	0	ID=MeliponaBeecheii_009549-T1.cds;Parent=MeliponaBeecheii_009549-T1
contig_62	funannotate	CDS	2145046	2145101	.	-	0	ID=MeliponaBeecheii_009549-T1.cds;Parent=MeliponaBeecheii_009549-T1
contig_62	funannotate	exon	668526	668607	.	-	.	ID=MeliponaBeecheii_009434-T1.exon1;Parent=MeliponaBeecheii_009434-T1
contig_62	funannotate	exon	668304	668444	.	-	.	ID=MeliponaBeecheii_009434-T1.exon2;Parent=MeliponaBeecheii_009434-T1
contig_62	funannotate	exon	667538	667683	.	-	.	ID=MeliponaBeecheii_009434-T1.exon3;Parent=MeliponaBeecheii_009434-T1
contig_62	funannotate	exon	2199097	2199256	.	+	.	ID=MeliponaBeecheii_009564-T1.exon1;Parent=MeliponaBeecheii_009564-T1
contig_62	funannotate	exon	667251	667439	.	-	.	ID=MeliponaBeecheii_009434-T1.exon4;Parent=MeliponaBeecheii_009434-T1
contig_62	funannotate	exon	2199344	2199605	.	+	.	ID=MeliponaBeecheii_009564-T1.exon2;Parent=MeliponaBeecheii_009564-T1
contig_62	funannotate	exon	666667	666930	.	-	.	ID=MeliponaBeecheii_009434-T1.exon5;Parent=MeliponaBeecheii_009434-T1
contig_62	funannotate	exon	2199673	2199811	.	+	.	ID=MeliponaBeecheii_009564-T1.exon3;Parent=MeliponaBeecheii_009564-T1
contig_62	funannotate	exon	2199883	2199945	.	+	.	ID=MeliponaBeecheii_009564-T1.exon4;Parent=MeliponaBeecheii_009564-T1
contig_62	funannotate	exon	2200083	2200277	.	+	.	ID=MeliponaBeecheii_009564-T1.exon5;Parent=MeliponaBeecheii_009564-T1
contig_62	funannotate	CDS	2400824	2400952	.	+	0	ID=MeliponaBeecheii_009582-T1.cds;Parent=MeliponaBeecheii_009582-T1
contig_62	funannotate	CDS	2401170	2401268	.	+	0	ID=MeliponaBeecheii_009582-T1.cds;Parent=MeliponaBeecheii_009582-T1
contig_62	funannotate	CDS	2401499	2401921	.	+	0	ID=MeliponaBeecheii_009582-T1.cds;Parent=MeliponaBeecheii_009582-T1
contig_62	funannotate	CDS	2402014	2402137	.	+	0	ID=MeliponaBeecheii_009582-T1.cds;Parent=MeliponaBeecheii_009582-T1
contig_62	funannotate	CDS	2402212	2402423	.	+	0	ID=MeliponaBeecheii_009582-T1.cds;Parent=MeliponaBeecheii_009582-T1
contig_62	funannotate	CDS	2402491	2402668	.	+	0	ID=MeliponaBeecheii_009582-T1.cds;Parent=MeliponaBeecheii_009582-T1
contig_62	funannotate	CDS	2402749	2402873	.	+	0	ID=MeliponaBeecheii_009582-T1.cds;Parent=MeliponaBeecheii_009582-T1
contig_62	funannotate	exon	1731566	1732390	.	+	.	ID=MeliponaBeecheii_009498-T1.exon1;Parent=MeliponaBeecheii_009498-T1
contig_62	funannotate	exon	1732533	1733186	.	+	.	ID=MeliponaBeecheii_009498-T1.exon2;Parent=MeliponaBeecheii_009498-T1
contig_62	funannotate	mRNA	70919	72166	.	-	.	ID=MeliponaBeecheii_009394-T1;Parent=MeliponaBeecheii_009394
contig_62	funannotate	exon	1897034	1897126	.	-	.	ID=MeliponaBeecheii_009515-T1.exon2;Parent=MeliponaBeecheii_009515-T1
contig_62	funannotate	exon	1896582	1896922	.	-	.	ID=MeliponaBeecheii_009515-T1.exon3;Parent=MeliponaBeecheii_009515-T1
contig_62	funannotate	exon	1897206	1897239	.	-	.	ID=MeliponaBeecheii_009515-T1.exon1;Parent=MeliponaBeecheii_009515-T1
contig_62	funannotate	CDS	1404906	1405031	.	-	0	ID=MeliponaBeecheii_009477-T1.cds;Parent=MeliponaBeecheii_009477-T1
contig_62	funannotate	CDS	1397937	1398088	.	-	0	ID=MeliponaBeecheii_009477-T1.cds;Parent=MeliponaBeecheii_009477-T1
contig_62	funannotate	CDS	1395747	1397850	.	-	0	ID=MeliponaBeecheii_009477-T1.cds;Parent=MeliponaBeecheii_009477-T1
contig_62	funannotate	exon	2079700	2079816	.	+	.	ID=MeliponaBeecheii_009538-T1.exon5;Parent=MeliponaBeecheii_009538-T1
contig_62	funannotate	exon	884454	884774	.	+	.	ID=MeliponaBeecheii_009449-T1.exon1;Parent=MeliponaBeecheii_009449-T1
contig_62	funannotate	exon	2078963	2079027	.	+	.	ID=MeliponaBeecheii_009538-T1.exon1;Parent=MeliponaBeecheii_009538-T1
contig_62	funannotate	exon	2079169	2079279	.	+	.	ID=MeliponaBeecheii_009538-T1.exon2;Parent=MeliponaBeecheii_009538-T1
contig_62	funannotate	exon	2079347	2079434	.	+	.	ID=MeliponaBeecheii_009538-T1.exon3;Parent=MeliponaBeecheii_009538-T1
contig_62	funannotate	exon	2079535	2079621	.	+	.	ID=MeliponaBeecheii_009538-T1.exon4;Parent=MeliponaBeecheii_009538-T1
contig_62	funannotate	exon	760386	760547	.	-	.	ID=MeliponaBeecheii_009441-T1.exon10;Parent=MeliponaBeecheii_009441-T1
contig_62	funannotate	exon	2494300	2494404	.	-	.	ID=MeliponaBeecheii_009595-T1.exon1;Parent=MeliponaBeecheii_009595-T1
contig_62	funannotate	exon	2493989	2494282	.	-	.	ID=MeliponaBeecheii_009595-T1.exon2;Parent=MeliponaBeecheii_009595-T1
contig_62	funannotate	exon	759580	759710	.	-	.	ID=MeliponaBeecheii_009441-T1.exon13;Parent=MeliponaBeecheii_009441-T1
contig_62	funannotate	exon	759049	759494	.	-	.	ID=MeliponaBeecheii_009441-T1.exon14;Parent=MeliponaBeecheii_009441-T1
contig_62	funannotate	exon	760163	760301	.	-	.	ID=MeliponaBeecheii_009441-T1.exon11;Parent=MeliponaBeecheii_009441-T1
contig_62	funannotate	exon	759783	760086	.	-	.	ID=MeliponaBeecheii_009441-T1.exon12;Parent=MeliponaBeecheii_009441-T1
contig_62	funannotate	mRNA	637463	654788	.	+	.	ID=MeliponaBeecheii_009430-T1;Ontology_term=GO:0003779%2CGO:0016043%2CGO:0007010%2CGO:0022604;Dbxref=InterPro:IPR014768%2CInterPro:IPR016024%2CInterPro:IPR010472%2CInterPro:IPR011989%2CPFAM:PF06367%2CInterPro:IPR043592;Parent=MeliponaBeecheii_009430
contig_62	funannotate	exon	260912	260927	.	-	.	ID=MeliponaBeecheii_009411-T1.exon4;Parent=MeliponaBeecheii_009411-T1
contig_62	funannotate	exon	266618	266677	.	-	.	ID=MeliponaBeecheii_009411-T1.exon3;Parent=MeliponaBeecheii_009411-T1
contig_62	funannotate	exon	267977	268138	.	-	.	ID=MeliponaBeecheii_009411-T1.exon2;Parent=MeliponaBeecheii_009411-T1
contig_62	funannotate	exon	270781	270932	.	-	.	ID=MeliponaBeecheii_009411-T1.exon1;Parent=MeliponaBeecheii_009411-T1
contig_62	funannotate	mRNA	2164887	2167853	.	-	.	ID=MeliponaBeecheii_009556-T1;Dbxref=InterPro:IPR011009%2CInterPro:IPR004147%2CInterPro:IPR034646%2CPFAM:PF03109;Parent=MeliponaBeecheii_009556
contig_62	funannotate	CDS	1786609	1786823	.	+	0	ID=MeliponaBeecheii_009510-T1.cds;Parent=MeliponaBeecheii_009510-T1
contig_62	funannotate	CDS	1787037	1787247	.	+	0	ID=MeliponaBeecheii_009510-T1.cds;Parent=MeliponaBeecheii_009510-T1
contig_62	funannotate	CDS	1787319	1787549	.	+	0	ID=MeliponaBeecheii_009510-T1.cds;Parent=MeliponaBeecheii_009510-T1
contig_62	funannotate	CDS	1787643	1787849	.	+	0	ID=MeliponaBeecheii_009510-T1.cds;Parent=MeliponaBeecheii_009510-T1
contig_62	funannotate	CDS	1787967	1788164	.	+	0	ID=MeliponaBeecheii_009510-T1.cds;Parent=MeliponaBeecheii_009510-T1
contig_62	funannotate	CDS	1788229	1788650	.	+	0	ID=MeliponaBeecheii_009510-T1.cds;Parent=MeliponaBeecheii_009510-T1
contig_62	funannotate	CDS	1788706	1789015	.	+	0	ID=MeliponaBeecheii_009510-T1.cds;Parent=MeliponaBeecheii_009510-T1
contig_62	funannotate	CDS	1789077	1789307	.	+	0	ID=MeliponaBeecheii_009510-T1.cds;Parent=MeliponaBeecheii_009510-T1
contig_62	funannotate	CDS	1789384	1789577	.	+	0	ID=MeliponaBeecheii_009510-T1.cds;Parent=MeliponaBeecheii_009510-T1
contig_62	funannotate	CDS	1789642	1790140	.	+	0	ID=MeliponaBeecheii_009510-T1.cds;Parent=MeliponaBeecheii_009510-T1
contig_62	funannotate	mRNA	763948	765163	.	+	.	ID=MeliponaBeecheii_009442-T1;Ontology_term=GO:0008168;Dbxref=InterPro:IPR031303%2CPFAM:PF00145%2CInterPro:IPR029063%2CInterPro:IPR001525;Parent=MeliponaBeecheii_009442
contig_62	funannotate	mRNA	2133719	2133949	.	-	.	ID=MeliponaBeecheii_009544-T1;Parent=MeliponaBeecheii_009544
contig_62	funannotate	mRNA	1976958	1977403	.	-	.	ID=MeliponaBeecheii_009520-T1;Parent=MeliponaBeecheii_009520
contig_62	funannotate	mRNA	1966918	1968900	.	+	.	ID=MeliponaBeecheii_009519-T1;Parent=MeliponaBeecheii_009519
contig_62	funannotate	mRNA	1017931	1021981	.	+	.	ID=MeliponaBeecheii_009454-T1;Parent=MeliponaBeecheii_009454
contig_62	funannotate	exon	2138541	2138612	.	-	.	ID=MeliponaBeecheii_009546-T1.exon3;Parent=MeliponaBeecheii_009546-T1
contig_62	funannotate	exon	2138688	2138825	.	-	.	ID=MeliponaBeecheii_009546-T1.exon2;Parent=MeliponaBeecheii_009546-T1
contig_62	funannotate	exon	2138256	2138311	.	-	.	ID=MeliponaBeecheii_009546-T1.exon5;Parent=MeliponaBeecheii_009546-T1
contig_62	funannotate	exon	2138396	2138459	.	-	.	ID=MeliponaBeecheii_009546-T1.exon4;Parent=MeliponaBeecheii_009546-T1
contig_62	funannotate	exon	1069786	1070001	.	+	.	ID=MeliponaBeecheii_009457-T1.exon1;Parent=MeliponaBeecheii_009457-T1
contig_62	funannotate	exon	2138907	2138960	.	-	.	ID=MeliponaBeecheii_009546-T1.exon1;Parent=MeliponaBeecheii_009546-T1
contig_62	funannotate	mRNA	2030203	2031055	.	+	.	ID=MeliponaBeecheii_009532-T1;Parent=MeliponaBeecheii_009532
contig_62	funannotate	CDS	397531	397713	.	-	0	ID=MeliponaBeecheii_009415-T1.cds;Parent=MeliponaBeecheii_009415-T1
contig_62	funannotate	CDS	397176	397315	.	-	0	ID=MeliponaBeecheii_009415-T1.cds;Parent=MeliponaBeecheii_009415-T1
contig_62	funannotate	CDS	395849	396451	.	-	0	ID=MeliponaBeecheii_009415-T1.cds;Parent=MeliponaBeecheii_009415-T1
contig_62	funannotate	CDS	395434	395539	.	-	0	ID=MeliponaBeecheii_009415-T1.cds;Parent=MeliponaBeecheii_009415-T1
contig_62	funannotate	CDS	395191	395363	.	-	0	ID=MeliponaBeecheii_009415-T1.cds;Parent=MeliponaBeecheii_009415-T1
contig_62	funannotate	CDS	394273	394492	.	-	0	ID=MeliponaBeecheii_009415-T1.cds;Parent=MeliponaBeecheii_009415-T1
contig_62	funannotate	CDS	393232	393444	.	-	0	ID=MeliponaBeecheii_009415-T1.cds;Parent=MeliponaBeecheii_009415-T1
contig_62	funannotate	CDS	392227	392428	.	-	0	ID=MeliponaBeecheii_009415-T1.cds;Parent=MeliponaBeecheii_009415-T1
contig_62	funannotate	CDS	391994	392117	.	-	0	ID=MeliponaBeecheii_009415-T1.cds;Parent=MeliponaBeecheii_009415-T1
contig_62	funannotate	CDS	390743	391096	.	-	0	ID=MeliponaBeecheii_009415-T1.cds;Parent=MeliponaBeecheii_009415-T1
contig_62	funannotate	CDS	390285	390470	.	-	0	ID=MeliponaBeecheii_009415-T1.cds;Parent=MeliponaBeecheii_009415-T1
contig_62	funannotate	CDS	390062	390208	.	-	0	ID=MeliponaBeecheii_009415-T1.cds;Parent=MeliponaBeecheii_009415-T1
contig_62	funannotate	CDS	388410	388615	.	-	0	ID=MeliponaBeecheii_009415-T1.cds;Parent=MeliponaBeecheii_009415-T1
contig_62	funannotate	CDS	388142	388341	.	-	0	ID=MeliponaBeecheii_009415-T1.cds;Parent=MeliponaBeecheii_009415-T1
contig_62	funannotate	CDS	387891	388060	.	-	0	ID=MeliponaBeecheii_009415-T1.cds;Parent=MeliponaBeecheii_009415-T1
contig_62	funannotate	CDS	387667	387825	.	-	0	ID=MeliponaBeecheii_009415-T1.cds;Parent=MeliponaBeecheii_009415-T1
contig_62	funannotate	CDS	387411	387609	.	-	0	ID=MeliponaBeecheii_009415-T1.cds;Parent=MeliponaBeecheii_009415-T1
contig_62	funannotate	mRNA	1204599	1206211	.	-	.	ID=MeliponaBeecheii_009466-T1;Ontology_term=GO:0004588%2CGO:0004590%2CGO:0003824%2CGO:0006221%2CGO:0009116%2CGO:0006207%2CGO:0044205;Dbxref=InterPro:IPR004467%2CInterPro:IPR001754%2CInterPro:IPR000836%2CInterPro:IPR018089%2CInterPro:IPR011060%2CInterPro:IPR013785%2CPFAM:PF00156%2CPFAM:PF00215%2CInterPro:IPR023031%2CInterPro:IPR014732%2CInterPro:IPR029057;Parent=MeliponaBeecheii_009466
contig_62	funannotate	CDS	2494300	2494404	.	-	0	ID=MeliponaBeecheii_009595-T1.cds;Parent=MeliponaBeecheii_009595-T1
contig_62	funannotate	CDS	2493989	2494282	.	-	0	ID=MeliponaBeecheii_009595-T1.cds;Parent=MeliponaBeecheii_009595-T1
contig_62	funannotate	mRNA	1660960	1661261	.	+	.	ID=MeliponaBeecheii_009491-T1;Parent=MeliponaBeecheii_009491
contig_62	funannotate	exon	1740309	1740441	.	-	.	ID=MeliponaBeecheii_009500-T1.exon2;Parent=MeliponaBeecheii_009500-T1
contig_62	funannotate	exon	1740047	1740242	.	-	.	ID=MeliponaBeecheii_009500-T1.exon3;Parent=MeliponaBeecheii_009500-T1
contig_62	funannotate	exon	1740515	1740668	.	-	.	ID=MeliponaBeecheii_009500-T1.exon1;Parent=MeliponaBeecheii_009500-T1
contig_62	funannotate	exon	1739197	1739397	.	-	.	ID=MeliponaBeecheii_009500-T1.exon6;Parent=MeliponaBeecheii_009500-T1
contig_62	funannotate	exon	1739061	1739120	.	-	.	ID=MeliponaBeecheii_009500-T1.exon7;Parent=MeliponaBeecheii_009500-T1
contig_62	funannotate	exon	1739759	1739992	.	-	.	ID=MeliponaBeecheii_009500-T1.exon4;Parent=MeliponaBeecheii_009500-T1
contig_62	funannotate	exon	1739459	1739671	.	-	.	ID=MeliponaBeecheii_009500-T1.exon5;Parent=MeliponaBeecheii_009500-T1
contig_62	funannotate	CDS	423620	423748	.	-	0	ID=MeliponaBeecheii_009418-T1.cds;Parent=MeliponaBeecheii_009418-T1
contig_62	funannotate	CDS	423420	423545	.	-	0	ID=MeliponaBeecheii_009418-T1.cds;Parent=MeliponaBeecheii_009418-T1
contig_62	funannotate	CDS	422033	423349	.	-	0	ID=MeliponaBeecheii_009418-T1.cds;Parent=MeliponaBeecheii_009418-T1
contig_62	funannotate	CDS	421510	421958	.	-	0	ID=MeliponaBeecheii_009418-T1.cds;Parent=MeliponaBeecheii_009418-T1
contig_62	funannotate	CDS	421344	421436	.	-	0	ID=MeliponaBeecheii_009418-T1.cds;Parent=MeliponaBeecheii_009418-T1
contig_62	funannotate	CDS	420960	421250	.	-	0	ID=MeliponaBeecheii_009418-T1.cds;Parent=MeliponaBeecheii_009418-T1
contig_62	funannotate	CDS	420433	420880	.	-	0	ID=MeliponaBeecheii_009418-T1.cds;Parent=MeliponaBeecheii_009418-T1
contig_62	funannotate	CDS	420192	420338	.	-	0	ID=MeliponaBeecheii_009418-T1.cds;Parent=MeliponaBeecheii_009418-T1
contig_62	funannotate	mRNA	1417835	1423922	.	-	.	ID=MeliponaBeecheii_009478-T1;Ontology_term=GO:0003677%2CGO:0000786%2CGO:0006334;Dbxref=InterPro:IPR005818%2CInterPro:IPR036390%2CPFAM:PF00538%2CInterPro:IPR036388%2CInterPro:IPR005819;Parent=MeliponaBeecheii_009478
contig_62	funannotate	mRNA	1782340	1783374	.	-	.	ID=MeliponaBeecheii_009507-T1;Dbxref=PFAM:PF10180%2CInterPro:IPR019327;Parent=MeliponaBeecheii_009507
contig_62	funannotate	CDS	173473	173533	.	-	0	ID=MeliponaBeecheii_009402-T1.cds;Parent=MeliponaBeecheii_009402-T1
contig_62	funannotate	CDS	172426	172547	.	-	0	ID=MeliponaBeecheii_009402-T1.cds;Parent=MeliponaBeecheii_009402-T1
contig_62	funannotate	CDS	166139	166311	.	-	0	ID=MeliponaBeecheii_009402-T1.cds;Parent=MeliponaBeecheii_009402-T1
contig_62	funannotate	CDS	165308	165594	.	-	0	ID=MeliponaBeecheii_009402-T1.cds;Parent=MeliponaBeecheii_009402-T1
contig_62	funannotate	CDS	163228	163304	.	-	0	ID=MeliponaBeecheii_009402-T1.cds;Parent=MeliponaBeecheii_009402-T1
contig_62	funannotate	exon	1096500	1096582	.	+	.	ID=MeliponaBeecheii_009460-T1.exon2;Parent=MeliponaBeecheii_009460-T1
contig_62	funannotate	exon	1096107	1096437	.	+	.	ID=MeliponaBeecheii_009460-T1.exon1;Parent=MeliponaBeecheii_009460-T1
contig_62	funannotate	CDS	1350343	1350549	.	+	0	ID=MeliponaBeecheii_009474-T1.cds;Parent=MeliponaBeecheii_009474-T1
contig_62	funannotate	exon	1560263	1560405	.	-	.	ID=MeliponaBeecheii_009483-T1.exon1;Parent=MeliponaBeecheii_009483-T1
contig_62	funannotate	exon	2245365	2245837	.	-	.	ID=MeliponaBeecheii_009572-T1.exon3;Parent=MeliponaBeecheii_009572-T1
contig_62	funannotate	exon	1558746	1558782	.	-	.	ID=MeliponaBeecheii_009483-T1.exon4;Parent=MeliponaBeecheii_009483-T1
contig_62	funannotate	exon	2246736	2246797	.	-	.	ID=MeliponaBeecheii_009572-T1.exon1;Parent=MeliponaBeecheii_009572-T1
contig_62	funannotate	exon	2245913	2246628	.	-	.	ID=MeliponaBeecheii_009572-T1.exon2;Parent=MeliponaBeecheii_009572-T1
contig_62	funannotate	exon	1559941	1560190	.	-	.	ID=MeliponaBeecheii_009483-T1.exon2;Parent=MeliponaBeecheii_009483-T1
contig_62	funannotate	exon	1559622	1559866	.	-	.	ID=MeliponaBeecheii_009483-T1.exon3;Parent=MeliponaBeecheii_009483-T1
contig_62	funannotate	CDS	2081672	2081817	.	-	0	ID=MeliponaBeecheii_009539-T1.cds;Parent=MeliponaBeecheii_009539-T1
contig_62	funannotate	CDS	2081464	2081600	.	-	0	ID=MeliponaBeecheii_009539-T1.cds;Parent=MeliponaBeecheii_009539-T1
contig_62	funannotate	CDS	2081262	2081387	.	-	0	ID=MeliponaBeecheii_009539-T1.cds;Parent=MeliponaBeecheii_009539-T1
contig_62	funannotate	CDS	2080939	2081206	.	-	0	ID=MeliponaBeecheii_009539-T1.cds;Parent=MeliponaBeecheii_009539-T1
contig_62	funannotate	CDS	2080658	2080850	.	-	0	ID=MeliponaBeecheii_009539-T1.cds;Parent=MeliponaBeecheii_009539-T1
contig_62	funannotate	CDS	2080416	2080593	.	-	0	ID=MeliponaBeecheii_009539-T1.cds;Parent=MeliponaBeecheii_009539-T1
contig_62	funannotate	CDS	2080216	2080357	.	-	0	ID=MeliponaBeecheii_009539-T1.cds;Parent=MeliponaBeecheii_009539-T1
contig_62	funannotate	CDS	2079974	2080124	.	-	0	ID=MeliponaBeecheii_009539-T1.cds;Parent=MeliponaBeecheii_009539-T1
contig_62	funannotate	exon	70919	71028	.	-	.	ID=MeliponaBeecheii_009394-T1.exon3;Parent=MeliponaBeecheii_009394-T1
contig_62	funannotate	exon	71114	71237	.	-	.	ID=MeliponaBeecheii_009394-T1.exon2;Parent=MeliponaBeecheii_009394-T1
contig_62	funannotate	exon	71990	72166	.	-	.	ID=MeliponaBeecheii_009394-T1.exon1;Parent=MeliponaBeecheii_009394-T1
contig_62	funannotate	CDS	1202368	1202478	.	+	0	ID=MeliponaBeecheii_009465-T1.cds;Parent=MeliponaBeecheii_009465-T1
contig_62	funannotate	CDS	1202556	1202644	.	+	0	ID=MeliponaBeecheii_009465-T1.cds;Parent=MeliponaBeecheii_009465-T1
contig_62	funannotate	CDS	1202804	1203025	.	+	0	ID=MeliponaBeecheii_009465-T1.cds;Parent=MeliponaBeecheii_009465-T1
contig_62	funannotate	CDS	1203313	1203466	.	+	0	ID=MeliponaBeecheii_009465-T1.cds;Parent=MeliponaBeecheii_009465-T1
contig_62	funannotate	CDS	1203553	1203759	.	+	0	ID=MeliponaBeecheii_009465-T1.cds;Parent=MeliponaBeecheii_009465-T1
contig_62	funannotate	exon	2186862	2188241	.	+	.	ID=MeliponaBeecheii_009560-T1.exon4;Parent=MeliponaBeecheii_009560-T1
contig_62	funannotate	exon	2185810	2186124	.	+	.	ID=MeliponaBeecheii_009560-T1.exon2;Parent=MeliponaBeecheii_009560-T1
contig_62	funannotate	exon	2186442	2186774	.	+	.	ID=MeliponaBeecheii_009560-T1.exon3;Parent=MeliponaBeecheii_009560-T1
contig_62	funannotate	exon	2184950	2185189	.	+	.	ID=MeliponaBeecheii_009560-T1.exon1;Parent=MeliponaBeecheii_009560-T1
contig_62	funannotate	CDS	766035	766067	.	-	0	ID=MeliponaBeecheii_009443-T1.cds;Parent=MeliponaBeecheii_009443-T1
contig_62	funannotate	CDS	765446	765811	.	-	0	ID=MeliponaBeecheii_009443-T1.cds;Parent=MeliponaBeecheii_009443-T1
contig_62	funannotate	CDS	23162	23218	.	+	0	ID=MeliponaBeecheii_009391-T1.cds;Parent=MeliponaBeecheii_009391-T1
contig_62	funannotate	CDS	25367	25512	.	+	0	ID=MeliponaBeecheii_009391-T1.cds;Parent=MeliponaBeecheii_009391-T1
contig_62	funannotate	CDS	25603	25896	.	+	0	ID=MeliponaBeecheii_009391-T1.cds;Parent=MeliponaBeecheii_009391-T1
contig_62	funannotate	CDS	26172	26373	.	+	0	ID=MeliponaBeecheii_009391-T1.cds;Parent=MeliponaBeecheii_009391-T1
contig_62	funannotate	CDS	26520	26736	.	+	0	ID=MeliponaBeecheii_009391-T1.cds;Parent=MeliponaBeecheii_009391-T1
contig_62	funannotate	CDS	27035	27141	.	+	0	ID=MeliponaBeecheii_009391-T1.cds;Parent=MeliponaBeecheii_009391-T1
contig_62	funannotate	exon	1749639	1749647	.	+	.	ID=MeliponaBeecheii_009504-T1.exon1;Parent=MeliponaBeecheii_009504-T1
contig_62	funannotate	exon	1749670	1750170	.	+	.	ID=MeliponaBeecheii_009504-T1.exon2;Parent=MeliponaBeecheii_009504-T1
contig_62	funannotate	exon	1981329	1981462	.	-	.	ID=MeliponaBeecheii_009523-T1.exon1;Parent=MeliponaBeecheii_009523-T1
contig_62	funannotate	exon	1980640	1980859	.	-	.	ID=MeliponaBeecheii_009523-T1.exon2;Parent=MeliponaBeecheii_009523-T1
contig_62	funannotate	exon	1980329	1980560	.	-	.	ID=MeliponaBeecheii_009523-T1.exon3;Parent=MeliponaBeecheii_009523-T1
contig_62	funannotate	exon	1979794	1980086	.	-	.	ID=MeliponaBeecheii_009523-T1.exon4;Parent=MeliponaBeecheii_009523-T1
contig_62	funannotate	CDS	444822	444918	.	+	0	ID=MeliponaBeecheii_009421-T1.cds;Parent=MeliponaBeecheii_009421-T1
contig_62	funannotate	CDS	445019	445169	.	+	0	ID=MeliponaBeecheii_009421-T1.cds;Parent=MeliponaBeecheii_009421-T1
contig_62	funannotate	CDS	445246	445421	.	+	0	ID=MeliponaBeecheii_009421-T1.cds;Parent=MeliponaBeecheii_009421-T1
contig_62	funannotate	CDS	445482	445680	.	+	0	ID=MeliponaBeecheii_009421-T1.cds;Parent=MeliponaBeecheii_009421-T1
contig_62	funannotate	CDS	445770	445980	.	+	0	ID=MeliponaBeecheii_009421-T1.cds;Parent=MeliponaBeecheii_009421-T1
contig_62	funannotate	CDS	446051	446473	.	+	0	ID=MeliponaBeecheii_009421-T1.cds;Parent=MeliponaBeecheii_009421-T1
contig_62	funannotate	CDS	1590383	1590742	.	+	0	ID=MeliponaBeecheii_009487-T1.cds;Parent=MeliponaBeecheii_009487-T1
contig_62	funannotate	exon	953698	954139	.	+	.	ID=MeliponaBeecheii_009451-T1.exon2;Parent=MeliponaBeecheii_009451-T1
contig_62	funannotate	exon	948276	948355	.	+	.	ID=MeliponaBeecheii_009451-T1.exon1;Parent=MeliponaBeecheii_009451-T1
contig_62	funannotate	exon	662883	664823	.	+	.	ID=MeliponaBeecheii_009433-T1.exon1;Parent=MeliponaBeecheii_009433-T1
contig_62	funannotate	exon	960226	960693	.	+	.	ID=MeliponaBeecheii_009451-T1.exon3;Parent=MeliponaBeecheii_009451-T1
contig_62	funannotate	CDS	2236843	2237043	.	+	0	ID=MeliponaBeecheii_009570-T1.cds;Parent=MeliponaBeecheii_009570-T1
contig_62	funannotate	CDS	2237752	2237826	.	+	0	ID=MeliponaBeecheii_009570-T1.cds;Parent=MeliponaBeecheii_009570-T1
contig_62	funannotate	CDS	401976	402056	.	-	0	ID=MeliponaBeecheii_009416-T1.cds;Parent=MeliponaBeecheii_009416-T1
contig_62	funannotate	CDS	401520	401636	.	-	0	ID=MeliponaBeecheii_009416-T1.cds;Parent=MeliponaBeecheii_009416-T1
contig_62	funannotate	CDS	400741	400944	.	-	0	ID=MeliponaBeecheii_009416-T1.cds;Parent=MeliponaBeecheii_009416-T1
contig_62	funannotate	CDS	400520	400664	.	-	0	ID=MeliponaBeecheii_009416-T1.cds;Parent=MeliponaBeecheii_009416-T1
contig_62	funannotate	CDS	399903	400128	.	-	0	ID=MeliponaBeecheii_009416-T1.cds;Parent=MeliponaBeecheii_009416-T1
contig_62	funannotate	CDS	399271	399469	.	-	0	ID=MeliponaBeecheii_009416-T1.cds;Parent=MeliponaBeecheii_009416-T1
contig_62	funannotate	CDS	398315	398569	.	-	0	ID=MeliponaBeecheii_009416-T1.cds;Parent=MeliponaBeecheii_009416-T1
contig_62	funannotate	CDS	725092	725095	.	+	0	ID=MeliponaBeecheii_009438-T1.cds;Parent=MeliponaBeecheii_009438-T1
contig_62	funannotate	CDS	725110	725117	.	+	0	ID=MeliponaBeecheii_009438-T1.cds;Parent=MeliponaBeecheii_009438-T1
contig_62	funannotate	CDS	725681	725926	.	+	0	ID=MeliponaBeecheii_009438-T1.cds;Parent=MeliponaBeecheii_009438-T1
contig_62	funannotate	mRNA	2217990	2218664	.	-	.	ID=MeliponaBeecheii_009568-T1;Ontology_term=GO:0051537%2CGO:0043231;Dbxref=InterPro:IPR042216%2CPFAM:PF09360%2CInterPro:IPR018967;Parent=MeliponaBeecheii_009568
contig_62	funannotate	exon	2395022	2395224	.	-	.	ID=MeliponaBeecheii_009579-T1.exon1;Parent=MeliponaBeecheii_009579-T1
contig_62	funannotate	exon	2394751	2394920	.	-	.	ID=MeliponaBeecheii_009579-T1.exon2;Parent=MeliponaBeecheii_009579-T1
contig_62	funannotate	exon	2394474	2394661	.	-	.	ID=MeliponaBeecheii_009579-T1.exon3;Parent=MeliponaBeecheii_009579-T1
contig_62	funannotate	exon	2394143	2394407	.	-	.	ID=MeliponaBeecheii_009579-T1.exon4;Parent=MeliponaBeecheii_009579-T1
contig_62	funannotate	exon	2393915	2394027	.	-	.	ID=MeliponaBeecheii_009579-T1.exon5;Parent=MeliponaBeecheii_009579-T1
contig_62	funannotate	exon	142938	144953	.	+	.	ID=MeliponaBeecheii_009399-T1.exon1;Parent=MeliponaBeecheii_009399-T1
contig_62	funannotate	mRNA	572913	574861	.	-	.	ID=MeliponaBeecheii_009429-T1;Ontology_term=GO:0000151%2CGO:0035518;Dbxref=InterPro:IPR001841%2CPFAM:PF16207%2CPFAM:PF00097%2CPFAM:PF13920%2CInterPro:IPR013083%2CPFAM:PF13639%2CInterPro:IPR017907%2CPFAM:PF13923%2CInterPro:IPR032443%2CInterPro:IPR043540;Parent=MeliponaBeecheii_009429
contig_62	funannotate	CDS	2473015	2473047	.	-	0	ID=MeliponaBeecheii_009592-T1.cds;Parent=MeliponaBeecheii_009592-T1
contig_62	funannotate	CDS	2472684	2472863	.	-	0	ID=MeliponaBeecheii_009592-T1.cds;Parent=MeliponaBeecheii_009592-T1
contig_62	funannotate	CDS	2205674	2205811	.	+	0	ID=MeliponaBeecheii_009566-T1.cds;Parent=MeliponaBeecheii_009566-T1
contig_62	funannotate	CDS	2206586	2206683	.	+	0	ID=MeliponaBeecheii_009566-T1.cds;Parent=MeliponaBeecheii_009566-T1
contig_62	funannotate	CDS	2207127	2207237	.	+	0	ID=MeliponaBeecheii_009566-T1.cds;Parent=MeliponaBeecheii_009566-T1
contig_62	funannotate	CDS	2207937	2208125	.	+	0	ID=MeliponaBeecheii_009566-T1.cds;Parent=MeliponaBeecheii_009566-T1
contig_62	funannotate	CDS	2208692	2208830	.	+	0	ID=MeliponaBeecheii_009566-T1.cds;Parent=MeliponaBeecheii_009566-T1
contig_62	funannotate	CDS	2208910	2209209	.	+	0	ID=MeliponaBeecheii_009566-T1.cds;Parent=MeliponaBeecheii_009566-T1
contig_62	funannotate	CDS	2209322	2209497	.	+	0	ID=MeliponaBeecheii_009566-T1.cds;Parent=MeliponaBeecheii_009566-T1
contig_62	funannotate	CDS	2209575	2209717	.	+	0	ID=MeliponaBeecheii_009566-T1.cds;Parent=MeliponaBeecheii_009566-T1
contig_62	funannotate	CDS	2209782	2209969	.	+	0	ID=MeliponaBeecheii_009566-T1.cds;Parent=MeliponaBeecheii_009566-T1
contig_62	funannotate	mRNA	404153	419489	.	+	.	ID=MeliponaBeecheii_009417-T1;Ontology_term=GO:0005515%2CGO:0016573%2CGO:0005634%2CGO:0000123;Dbxref=InterPro:IPR033317%2CPFAM:PF02259%2CInterPro:IPR011009%2CInterPro:IPR016024%2CInterPro:IPR014009%2CPFAM:PF00454%2CInterPro:IPR003151%2CInterPro:IPR003152%2CInterPro:IPR000403;Parent=MeliponaBeecheii_009417
contig_62	funannotate	CDS	2133719	2133949	.	-	0	ID=MeliponaBeecheii_009544-T1.cds;Parent=MeliponaBeecheii_009544-T1
contig_62	funannotate	exon	395849	396451	.	-	.	ID=MeliponaBeecheii_009415-T1.exon3;Parent=MeliponaBeecheii_009415-T1
contig_62	funannotate	mRNA	204549	205056	.	+	.	ID=MeliponaBeecheii_009405-T1;Parent=MeliponaBeecheii_009405
contig_62	funannotate	exon	395434	395539	.	-	.	ID=MeliponaBeecheii_009415-T1.exon4;Parent=MeliponaBeecheii_009415-T1
contig_62	funannotate	exon	395191	395363	.	-	.	ID=MeliponaBeecheii_009415-T1.exon5;Parent=MeliponaBeecheii_009415-T1
contig_62	funannotate	exon	394273	394492	.	-	.	ID=MeliponaBeecheii_009415-T1.exon6;Parent=MeliponaBeecheii_009415-T1
contig_62	funannotate	exon	397531	397713	.	-	.	ID=MeliponaBeecheii_009415-T1.exon1;Parent=MeliponaBeecheii_009415-T1
contig_62	funannotate	exon	397176	397315	.	-	.	ID=MeliponaBeecheii_009415-T1.exon2;Parent=MeliponaBeecheii_009415-T1
contig_62	funannotate	exon	393232	393444	.	-	.	ID=MeliponaBeecheii_009415-T1.exon7;Parent=MeliponaBeecheii_009415-T1
contig_62	funannotate	exon	392227	392428	.	-	.	ID=MeliponaBeecheii_009415-T1.exon8;Parent=MeliponaBeecheii_009415-T1
contig_62	funannotate	exon	391994	392117	.	-	.	ID=MeliponaBeecheii_009415-T1.exon9;Parent=MeliponaBeecheii_009415-T1
contig_62	funannotate	mRNA	2398649	2399085	.	+	.	ID=MeliponaBeecheii_009581-T1;Parent=MeliponaBeecheii_009581
contig_62	funannotate	exon	2471851	2472240	.	+	.	ID=MeliponaBeecheii_009591-T1.exon10;Parent=MeliponaBeecheii_009591-T1
contig_62	funannotate	CDS	1679009	1679160	.	+	0	ID=MeliponaBeecheii_009492-T1.cds;Parent=MeliponaBeecheii_009492-T1
contig_62	funannotate	CDS	1687797	1688854	.	+	0	ID=MeliponaBeecheii_009492-T1.cds;Parent=MeliponaBeecheii_009492-T1
contig_62	funannotate	CDS	1690659	1690825	.	+	0	ID=MeliponaBeecheii_009492-T1.cds;Parent=MeliponaBeecheii_009492-T1
contig_62	funannotate	exon	1761054	1762349	.	-	.	ID=MeliponaBeecheii_009505-T1.exon1;Parent=MeliponaBeecheii_009505-T1
contig_62	funannotate	mRNA	2473369	2474983	.	+	.	ID=MeliponaBeecheii_009593-T1;Ontology_term=GO:0004672%2CGO:0005524%2CGO:0006468;Dbxref=InterPro:IPR011009%2CInterPro:IPR017441%2CInterPro:IPR000719%2CInterPro:IPR008271%2CPFAM:PF07714%2CPFAM:PF00069;Parent=MeliponaBeecheii_009593
contig_62	funannotate	exon	2191715	2191797	.	+	.	ID=MeliponaBeecheii_009561-T1.exon1;Parent=MeliponaBeecheii_009561-T1
contig_62	funannotate	exon	2191936	2192167	.	+	.	ID=MeliponaBeecheii_009561-T1.exon2;Parent=MeliponaBeecheii_009561-T1
contig_62	funannotate	CDS	1245446	1245472	.	-	0	ID=MeliponaBeecheii_009470-T1.cds;Parent=MeliponaBeecheii_009470-T1
contig_62	funannotate	CDS	1245013	1245173	.	-	0	ID=MeliponaBeecheii_009470-T1.cds;Parent=MeliponaBeecheii_009470-T1
contig_62	funannotate	CDS	1244594	1244898	.	-	0	ID=MeliponaBeecheii_009470-T1.cds;Parent=MeliponaBeecheii_009470-T1
contig_62	funannotate	CDS	1242541	1242814	.	-	0	ID=MeliponaBeecheii_009470-T1.cds;Parent=MeliponaBeecheii_009470-T1
contig_62	funannotate	CDS	1233476	1233677	.	-	0	ID=MeliponaBeecheii_009470-T1.cds;Parent=MeliponaBeecheii_009470-T1
contig_62	funannotate	exon	2192248	2192326	.	+	.	ID=MeliponaBeecheii_009561-T1.exon3;Parent=MeliponaBeecheii_009561-T1
contig_62	funannotate	exon	2192402	2192541	.	+	.	ID=MeliponaBeecheii_009561-T1.exon4;Parent=MeliponaBeecheii_009561-T1
contig_62	funannotate	CDS	2444593	2444625	.	+	0	ID=MeliponaBeecheii_009588-T1.cds;Parent=MeliponaBeecheii_009588-T1
contig_62	funannotate	CDS	2444811	2446919	.	+	0	ID=MeliponaBeecheii_009588-T1.cds;Parent=MeliponaBeecheii_009588-T1
contig_62	funannotate	exon	660724	660836	.	+	.	ID=MeliponaBeecheii_009432-T1.exon1;Parent=MeliponaBeecheii_009432-T1
contig_62	funannotate	exon	661667	661866	.	+	.	ID=MeliponaBeecheii_009432-T1.exon3;Parent=MeliponaBeecheii_009432-T1
contig_62	funannotate	exon	661174	661596	.	+	.	ID=MeliponaBeecheii_009432-T1.exon2;Parent=MeliponaBeecheii_009432-T1
contig_62	funannotate	exon	661964	662829	.	+	.	ID=MeliponaBeecheii_009432-T1.exon4;Parent=MeliponaBeecheii_009432-T1
contig_62	funannotate	CDS	1978861	1979553	.	-	0	ID=MeliponaBeecheii_009522-T1.cds;Parent=MeliponaBeecheii_009522-T1
contig_62	funannotate	exon	2094732	2095019	.	-	.	ID=MeliponaBeecheii_009541-T1.exon7;Parent=MeliponaBeecheii_009541-T1
contig_62	funannotate	exon	983775	984042	.	+	.	ID=MeliponaBeecheii_009452-T1.exon2;Parent=MeliponaBeecheii_009452-T1
contig_62	funannotate	exon	2094516	2094659	.	-	.	ID=MeliponaBeecheii_009541-T1.exon8;Parent=MeliponaBeecheii_009541-T1
contig_62	funannotate	exon	983497	983594	.	+	.	ID=MeliponaBeecheii_009452-T1.exon1;Parent=MeliponaBeecheii_009452-T1
contig_62	funannotate	exon	2096945	2097040	.	-	.	ID=MeliponaBeecheii_009541-T1.exon5;Parent=MeliponaBeecheii_009541-T1
contig_62	funannotate	exon	2095962	2096246	.	-	.	ID=MeliponaBeecheii_009541-T1.exon6;Parent=MeliponaBeecheii_009541-T1
contig_62	funannotate	exon	2097507	2097671	.	-	.	ID=MeliponaBeecheii_009541-T1.exon3;Parent=MeliponaBeecheii_009541-T1
contig_62	funannotate	exon	2097148	2097222	.	-	.	ID=MeliponaBeecheii_009541-T1.exon4;Parent=MeliponaBeecheii_009541-T1
contig_62	funannotate	exon	2098483	2098539	.	-	.	ID=MeliponaBeecheii_009541-T1.exon1;Parent=MeliponaBeecheii_009541-T1
contig_62	funannotate	exon	2097758	2097859	.	-	.	ID=MeliponaBeecheii_009541-T1.exon2;Parent=MeliponaBeecheii_009541-T1
contig_62	funannotate	exon	2093768	2093924	.	-	.	ID=MeliponaBeecheii_009541-T1.exon9;Parent=MeliponaBeecheii_009541-T1
contig_62	funannotate	mRNA	668839	673966	.	-	.	ID=MeliponaBeecheii_009435-T1;Ontology_term=GO:0015116%2CGO:0008271%2CGO:0016020%2CGO:0016021%2CGO:0008272%2CGO:0055085;Dbxref=InterPro:IPR011547%2CPFAM:PF00916%2CInterPro:IPR001902;Parent=MeliponaBeecheii_009435
contig_62	funannotate	mRNA	2192908	2195475	.	-	.	ID=MeliponaBeecheii_009562-T1;Ontology_term=GO:0005515;Dbxref=InterPro:IPR000195%2CInterPro:IPR036322%2CInterPro:IPR035969%2CPFAM:PF00566%2CInterPro:IPR015943;Parent=MeliponaBeecheii_009562
contig_62	funannotate	exon	1984752	1984991	.	-	.	ID=MeliponaBeecheii_009524-T1.exon1;Parent=MeliponaBeecheii_009524-T1
contig_62	funannotate	mRNA	837906	840919	.	+	.	ID=MeliponaBeecheii_009447-T1;Parent=MeliponaBeecheii_009447
contig_62	funannotate	CDS	1907164	1907257	.	+	0	ID=MeliponaBeecheii_009516-T1.cds;Parent=MeliponaBeecheii_009516-T1
contig_62	funannotate	CDS	1907331	1907617	.	+	0	ID=MeliponaBeecheii_009516-T1.cds;Parent=MeliponaBeecheii_009516-T1
contig_62	funannotate	exon	352093	352247	.	-	.	ID=MeliponaBeecheii_009413-T1.exon2;Parent=MeliponaBeecheii_009413-T1
contig_62	funannotate	exon	354197	354329	.	-	.	ID=MeliponaBeecheii_009413-T1.exon1;Parent=MeliponaBeecheii_009413-T1
contig_62	funannotate	CDS	404153	404278	.	+	0	ID=MeliponaBeecheii_009417-T1.cds;Parent=MeliponaBeecheii_009417-T1
contig_62	funannotate	CDS	404830	405129	.	+	0	ID=MeliponaBeecheii_009417-T1.cds;Parent=MeliponaBeecheii_009417-T1
contig_62	funannotate	CDS	405607	405801	.	+	0	ID=MeliponaBeecheii_009417-T1.cds;Parent=MeliponaBeecheii_009417-T1
contig_62	funannotate	CDS	406548	414293	.	+	0	ID=MeliponaBeecheii_009417-T1.cds;Parent=MeliponaBeecheii_009417-T1
contig_62	funannotate	CDS	415041	416399	.	+	0	ID=MeliponaBeecheii_009417-T1.cds;Parent=MeliponaBeecheii_009417-T1
contig_62	funannotate	CDS	416980	417154	.	+	0	ID=MeliponaBeecheii_009417-T1.cds;Parent=MeliponaBeecheii_009417-T1
contig_62	funannotate	CDS	417234	417465	.	+	0	ID=MeliponaBeecheii_009417-T1.cds;Parent=MeliponaBeecheii_009417-T1
contig_62	funannotate	CDS	417853	418495	.	+	0	ID=MeliponaBeecheii_009417-T1.cds;Parent=MeliponaBeecheii_009417-T1
contig_62	funannotate	CDS	418802	419015	.	+	0	ID=MeliponaBeecheii_009417-T1.cds;Parent=MeliponaBeecheii_009417-T1
contig_62	funannotate	CDS	419146	419489	.	+	0	ID=MeliponaBeecheii_009417-T1.cds;Parent=MeliponaBeecheii_009417-T1
contig_62	funannotate	mRNA	1084931	1088772	.	+	.	ID=MeliponaBeecheii_009459-T1;Ontology_term=GO:0020037%2CGO:0004601%2CGO:0006979%2CGO:0055114;Dbxref=InterPro:IPR019791%2CInterPro:IPR037120%2CInterPro:IPR010255;Parent=MeliponaBeecheii_009459
contig_62	funannotate	exon	2523395	2523628	.	-	.	ID=MeliponaBeecheii_009597-T1.exon1;Parent=MeliponaBeecheii_009597-T1
contig_62	funannotate	CDS	740678	740702	.	+	0	ID=MeliponaBeecheii_009439-T1.cds;Parent=MeliponaBeecheii_009439-T1
contig_62	funannotate	CDS	741142	748865	.	+	0	ID=MeliponaBeecheii_009439-T1.cds;Parent=MeliponaBeecheii_009439-T1
contig_62	funannotate	CDS	748927	749629	.	+	0	ID=MeliponaBeecheii_009439-T1.cds;Parent=MeliponaBeecheii_009439-T1
contig_62	funannotate	CDS	749998	752756	.	+	0	ID=MeliponaBeecheii_009439-T1.cds;Parent=MeliponaBeecheii_009439-T1
contig_62	funannotate	CDS	753237	753530	.	+	0	ID=MeliponaBeecheii_009439-T1.cds;Parent=MeliponaBeecheii_009439-T1
contig_62	funannotate	mRNA	2145046	2146308	.	-	.	ID=MeliponaBeecheii_009549-T1;Ontology_term=GO:0007034;Dbxref=InterPro:IPR005024%2CPFAM:PF03357;Parent=MeliponaBeecheii_009549
contig_62	funannotate	mRNA	2147053	2148167	.	+	.	ID=MeliponaBeecheii_009550-T1;Ontology_term=GO:0008138%2CGO:0004725%2CGO:0016791%2CGO:0006470%2CGO:0016311;Dbxref=InterPro:IPR029021%2CInterPro:IPR000387%2CInterPro:IPR000340%2CInterPro:IPR020417%2CInterPro:IPR020405%2CInterPro:IPR020422%2CPFAM:PF00782%2CInterPro:IPR016130;Parent=MeliponaBeecheii_009550
contig_62	funannotate	exon	1613043	1613175	.	+	.	ID=MeliponaBeecheii_009490-T1.exon1;Parent=MeliponaBeecheii_009490-T1
contig_62	funannotate	mRNA	2431361	2441180	.	-	.	ID=MeliponaBeecheii_009586-T1;Ontology_term=GO:0006355%2CGO:0008270%2CGO:0043565;Dbxref=InterPro:IPR000679%2CPFAM:PF03154%2CPFAM:PF01448%2CInterPro:IPR001005%2CInterPro:IPR000949%2CInterPro:IPR017884%2CInterPro:IPR009057%2CInterPro:IPR002951;Parent=MeliponaBeecheii_009586
contig_62	funannotate	exon	1625104	1625325	.	+	.	ID=MeliponaBeecheii_009490-T1.exon5;Parent=MeliponaBeecheii_009490-T1
contig_62	funannotate	exon	1623361	1623553	.	+	.	ID=MeliponaBeecheii_009490-T1.exon4;Parent=MeliponaBeecheii_009490-T1
contig_62	funannotate	exon	1620036	1620309	.	+	.	ID=MeliponaBeecheii_009490-T1.exon3;Parent=MeliponaBeecheii_009490-T1
contig_62	funannotate	exon	1615644	1615758	.	+	.	ID=MeliponaBeecheii_009490-T1.exon2;Parent=MeliponaBeecheii_009490-T1
contig_62	funannotate	exon	1630979	1631240	.	+	.	ID=MeliponaBeecheii_009490-T1.exon8;Parent=MeliponaBeecheii_009490-T1
contig_62	funannotate	exon	1630599	1630876	.	+	.	ID=MeliponaBeecheii_009490-T1.exon7;Parent=MeliponaBeecheii_009490-T1
contig_62	funannotate	exon	1626898	1627133	.	+	.	ID=MeliponaBeecheii_009490-T1.exon6;Parent=MeliponaBeecheii_009490-T1
contig_62	funannotate	CDS	1740515	1740668	.	-	0	ID=MeliponaBeecheii_009500-T1.cds;Parent=MeliponaBeecheii_009500-T1
contig_62	funannotate	CDS	1740309	1740441	.	-	0	ID=MeliponaBeecheii_009500-T1.cds;Parent=MeliponaBeecheii_009500-T1
contig_62	funannotate	CDS	1740047	1740242	.	-	0	ID=MeliponaBeecheii_009500-T1.cds;Parent=MeliponaBeecheii_009500-T1
contig_62	funannotate	CDS	1739759	1739992	.	-	0	ID=MeliponaBeecheii_009500-T1.cds;Parent=MeliponaBeecheii_009500-T1
contig_62	funannotate	CDS	1739459	1739671	.	-	0	ID=MeliponaBeecheii_009500-T1.cds;Parent=MeliponaBeecheii_009500-T1
contig_62	funannotate	CDS	1739197	1739397	.	-	0	ID=MeliponaBeecheii_009500-T1.cds;Parent=MeliponaBeecheii_009500-T1
contig_62	funannotate	CDS	1739061	1739120	.	-	0	ID=MeliponaBeecheii_009500-T1.cds;Parent=MeliponaBeecheii_009500-T1
contig_62	funannotate	mRNA	2075972	2078256	.	-	.	ID=MeliponaBeecheii_009537-T1;Ontology_term=GO:0007275%2CGO:0015031;Dbxref=InterPro:IPR036443%2CInterPro:IPR001876%2CInterPro:IPR029746;Parent=MeliponaBeecheii_009537
contig_62	funannotate	mRNA	1321672	1322040	.	-	.	ID=MeliponaBeecheii_009472-T1;Parent=MeliponaBeecheii_009472
contig_62	funannotate	mRNA	1990009	1994101	.	-	.	ID=MeliponaBeecheii_009525-T1;Parent=MeliponaBeecheii_009525
contig_62	funannotate	mRNA	2527685	2528719	.	+	.	ID=MeliponaBeecheii_009598-T1;Parent=MeliponaBeecheii_009598
contig_62	funannotate	CDS	2078963	2079027	.	+	0	ID=MeliponaBeecheii_009538-T1.cds;Parent=MeliponaBeecheii_009538-T1
contig_62	funannotate	CDS	2079169	2079279	.	+	0	ID=MeliponaBeecheii_009538-T1.cds;Parent=MeliponaBeecheii_009538-T1
contig_62	funannotate	CDS	2079347	2079434	.	+	0	ID=MeliponaBeecheii_009538-T1.cds;Parent=MeliponaBeecheii_009538-T1
contig_62	funannotate	CDS	2079535	2079621	.	+	0	ID=MeliponaBeecheii_009538-T1.cds;Parent=MeliponaBeecheii_009538-T1
contig_62	funannotate	CDS	2079700	2079816	.	+	0	ID=MeliponaBeecheii_009538-T1.cds;Parent=MeliponaBeecheii_009538-T1
contig_62	funannotate	mRNA	1096107	1096582	.	+	.	ID=MeliponaBeecheii_009460-T1;Parent=MeliponaBeecheii_009460
contig_62	funannotate	exon	2041582	2041856	.	-	.	ID=MeliponaBeecheii_009535-T1.exon11;Parent=MeliponaBeecheii_009535-T1
contig_62	funannotate	exon	2041380	2041519	.	-	.	ID=MeliponaBeecheii_009535-T1.exon12;Parent=MeliponaBeecheii_009535-T1
contig_62	funannotate	exon	2043167	2043326	.	-	.	ID=MeliponaBeecheii_009535-T1.exon10;Parent=MeliponaBeecheii_009535-T1
contig_62	funannotate	exon	930809	930825	.	+	.	ID=MeliponaBeecheii_009450-T1.exon1;Parent=MeliponaBeecheii_009450-T1
contig_62	funannotate	CDS	2443279	2443368	.	+	0	ID=MeliponaBeecheii_009587-T1.cds;Parent=MeliponaBeecheii_009587-T1
contig_62	funannotate	CDS	2443611	2443769	.	+	0	ID=MeliponaBeecheii_009587-T1.cds;Parent=MeliponaBeecheii_009587-T1
contig_62	funannotate	CDS	2443838	2444027	.	+	0	ID=MeliponaBeecheii_009587-T1.cds;Parent=MeliponaBeecheii_009587-T1
contig_62	funannotate	CDS	2444144	2444265	.	+	0	ID=MeliponaBeecheii_009587-T1.cds;Parent=MeliponaBeecheii_009587-T1
contig_62	funannotate	exon	931434	931582	.	+	.	ID=MeliponaBeecheii_009450-T1.exon2;Parent=MeliponaBeecheii_009450-T1
contig_62	funannotate	exon	931690	931920	.	+	.	ID=MeliponaBeecheii_009450-T1.exon3;Parent=MeliponaBeecheii_009450-T1
contig_62	funannotate	exon	934648	934831	.	+	.	ID=MeliponaBeecheii_009450-T1.exon4;Parent=MeliponaBeecheii_009450-T1
contig_62	funannotate	exon	935378	935447	.	+	.	ID=MeliponaBeecheii_009450-T1.exon5;Parent=MeliponaBeecheii_009450-T1
contig_62	funannotate	exon	1014760	1014860	.	-	.	ID=MeliponaBeecheii_009453-T1.exon1;Parent=MeliponaBeecheii_009453-T1
contig_62	funannotate	exon	1014284	1014581	.	-	.	ID=MeliponaBeecheii_009453-T1.exon2;Parent=MeliponaBeecheii_009453-T1
contig_62	funannotate	CDS	2242303	2242401	.	+	0	ID=MeliponaBeecheii_009571-T1.cds;Parent=MeliponaBeecheii_009571-T1
contig_62	funannotate	CDS	2243025	2243170	.	+	0	ID=MeliponaBeecheii_009571-T1.cds;Parent=MeliponaBeecheii_009571-T1
contig_62	funannotate	CDS	2243756	2244008	.	+	0	ID=MeliponaBeecheii_009571-T1.cds;Parent=MeliponaBeecheii_009571-T1
contig_62	funannotate	mRNA	1740727	1741059	.	-	.	ID=MeliponaBeecheii_009501-T1;Dbxref=PFAM:PF14846%2CInterPro:IPR027831;Parent=MeliponaBeecheii_009501
contig_62	funannotate	CDS	1206050	1206211	.	-	0	ID=MeliponaBeecheii_009466-T1.cds;Parent=MeliponaBeecheii_009466-T1
contig_62	funannotate	CDS	1205459	1205942	.	-	0	ID=MeliponaBeecheii_009466-T1.cds;Parent=MeliponaBeecheii_009466-T1
contig_62	funannotate	CDS	1204599	1205383	.	-	0	ID=MeliponaBeecheii_009466-T1.cds;Parent=MeliponaBeecheii_009466-T1
contig_62	funannotate	CDS	2203513	2203619	.	-	0	ID=MeliponaBeecheii_009565-T1.cds;Parent=MeliponaBeecheii_009565-T1
contig_62	funannotate	CDS	2202788	2203013	.	-	0	ID=MeliponaBeecheii_009565-T1.cds;Parent=MeliponaBeecheii_009565-T1
contig_62	funannotate	CDS	2202269	2202426	.	-	0	ID=MeliponaBeecheii_009565-T1.cds;Parent=MeliponaBeecheii_009565-T1
contig_62	funannotate	CDS	2202000	2202140	.	-	0	ID=MeliponaBeecheii_009565-T1.cds;Parent=MeliponaBeecheii_009565-T1
contig_62	funannotate	CDS	2201745	2201907	.	-	0	ID=MeliponaBeecheii_009565-T1.cds;Parent=MeliponaBeecheii_009565-T1
contig_62	funannotate	CDS	2201451	2201684	.	-	0	ID=MeliponaBeecheii_009565-T1.cds;Parent=MeliponaBeecheii_009565-T1
contig_62	funannotate	CDS	2201211	2201381	.	-	0	ID=MeliponaBeecheii_009565-T1.cds;Parent=MeliponaBeecheii_009565-T1
contig_62	funannotate	exon	125542	125861	.	-	.	ID=MeliponaBeecheii_009398-T1.exon2;Parent=MeliponaBeecheii_009398-T1
contig_62	funannotate	exon	126591	126720	.	-	.	ID=MeliponaBeecheii_009398-T1.exon1;Parent=MeliponaBeecheii_009398-T1
contig_62	funannotate	exon	123936	124883	.	-	.	ID=MeliponaBeecheii_009398-T1.exon3;Parent=MeliponaBeecheii_009398-T1
contig_62	funannotate	mRNA	1712925	1714853	.	+	.	ID=MeliponaBeecheii_009496-T1;Parent=MeliponaBeecheii_009496
contig_62	funannotate	mRNA	1564834	1565618	.	-	.	ID=MeliponaBeecheii_009484-T1;Ontology_term=GO:0006412%2CGO:0003735%2CGO:0005840;Dbxref=PFAM:PF01294%2CInterPro:IPR001380;Parent=MeliponaBeecheii_009484
contig_62	funannotate	mRNA	1810266	1812543	.	-	.	ID=MeliponaBeecheii_009513-T1;Dbxref=PFAM:PF03062%2CInterPro:IPR004299;Parent=MeliponaBeecheii_009513
contig_62	funannotate	exon	1978861	1979553	.	-	.	ID=MeliponaBeecheii_009522-T1.exon1;Parent=MeliponaBeecheii_009522-T1
contig_62	funannotate	CDS	781595	781600	.	-	0	ID=MeliponaBeecheii_009444-T1.cds;Parent=MeliponaBeecheii_009444-T1
contig_62	funannotate	CDS	780172	780179	.	-	0	ID=MeliponaBeecheii_009444-T1.cds;Parent=MeliponaBeecheii_009444-T1
contig_62	funannotate	CDS	775391	775616	.	-	0	ID=MeliponaBeecheii_009444-T1.cds;Parent=MeliponaBeecheii_009444-T1
contig_62	funannotate	CDS	1595798	1596078	.	+	0	ID=MeliponaBeecheii_009488-T1.cds;Parent=MeliponaBeecheii_009488-T1
contig_62	funannotate	CDS	1598795	1598801	.	+	0	ID=MeliponaBeecheii_009488-T1.cds;Parent=MeliponaBeecheii_009488-T1
contig_62	funannotate	exon	2180954	2181202	.	-	.	ID=MeliponaBeecheii_009559-T1.exon8;Parent=MeliponaBeecheii_009559-T1
contig_62	funannotate	exon	2179839	2180237	.	-	.	ID=MeliponaBeecheii_009559-T1.exon9;Parent=MeliponaBeecheii_009559-T1
contig_62	funannotate	CDS	452053	452088	.	-	0	ID=MeliponaBeecheii_009422-T1.cds;Parent=MeliponaBeecheii_009422-T1
contig_62	funannotate	CDS	451553	451735	.	-	0	ID=MeliponaBeecheii_009422-T1.cds;Parent=MeliponaBeecheii_009422-T1
contig_62	funannotate	exon	2181933	2182443	.	-	.	ID=MeliponaBeecheii_009559-T1.exon6;Parent=MeliponaBeecheii_009559-T1
contig_62	funannotate	exon	2181295	2181638	.	-	.	ID=MeliponaBeecheii_009559-T1.exon7;Parent=MeliponaBeecheii_009559-T1
contig_62	funannotate	exon	2183313	2183552	.	-	.	ID=MeliponaBeecheii_009559-T1.exon4;Parent=MeliponaBeecheii_009559-T1
contig_62	funannotate	exon	2182932	2183233	.	-	.	ID=MeliponaBeecheii_009559-T1.exon5;Parent=MeliponaBeecheii_009559-T1
contig_62	funannotate	exon	2183894	2184046	.	-	.	ID=MeliponaBeecheii_009559-T1.exon2;Parent=MeliponaBeecheii_009559-T1
contig_62	funannotate	exon	2183696	2183829	.	-	.	ID=MeliponaBeecheii_009559-T1.exon3;Parent=MeliponaBeecheii_009559-T1
contig_62	funannotate	exon	2184117	2184259	.	-	.	ID=MeliponaBeecheii_009559-T1.exon1;Parent=MeliponaBeecheii_009559-T1
contig_62	funannotate	CDS	1978569	1978772	.	-	0	ID=MeliponaBeecheii_009521-T1.cds;Parent=MeliponaBeecheii_009521-T1
contig_62	funannotate	CDS	1977866	1978462	.	-	0	ID=MeliponaBeecheii_009521-T1.cds;Parent=MeliponaBeecheii_009521-T1
contig_62	funannotate	exon	2194090	2195475	.	-	.	ID=MeliponaBeecheii_009562-T1.exon1;Parent=MeliponaBeecheii_009562-T1
contig_62	funannotate	exon	2193238	2193464	.	-	.	ID=MeliponaBeecheii_009562-T1.exon3;Parent=MeliponaBeecheii_009562-T1
contig_62	funannotate	exon	2193544	2194013	.	-	.	ID=MeliponaBeecheii_009562-T1.exon2;Parent=MeliponaBeecheii_009562-T1
contig_62	funannotate	exon	2192908	2193185	.	-	.	ID=MeliponaBeecheii_009562-T1.exon4;Parent=MeliponaBeecheii_009562-T1
contig_62	funannotate	CDS	2131441	2131689	.	-	0	ID=MeliponaBeecheii_009543-T1.cds;Parent=MeliponaBeecheii_009543-T1
contig_62	funannotate	CDS	2129994	2130254	.	-	0	ID=MeliponaBeecheii_009543-T1.cds;Parent=MeliponaBeecheii_009543-T1
contig_62	funannotate	exon	2117183	2117483	.	-	.	ID=MeliponaBeecheii_009542-T1.exon2;Parent=MeliponaBeecheii_009542-T1
contig_62	funannotate	exon	2119197	2119201	.	-	.	ID=MeliponaBeecheii_009542-T1.exon1;Parent=MeliponaBeecheii_009542-T1
contig_62	funannotate	mRNA	83436	85377	.	-	.	ID=MeliponaBeecheii_009395-T1;Parent=MeliponaBeecheii_009395
contig_62	funannotate	CDS	2473369	2473478	.	+	0	ID=MeliponaBeecheii_009593-T1.cds;Parent=MeliponaBeecheii_009593-T1
contig_62	funannotate	CDS	2473850	2474084	.	+	0	ID=MeliponaBeecheii_009593-T1.cds;Parent=MeliponaBeecheii_009593-T1
contig_62	funannotate	CDS	2474155	2474359	.	+	0	ID=MeliponaBeecheii_009593-T1.cds;Parent=MeliponaBeecheii_009593-T1
contig_62	funannotate	CDS	2474429	2474583	.	+	0	ID=MeliponaBeecheii_009593-T1.cds;Parent=MeliponaBeecheii_009593-T1
contig_62	funannotate	CDS	2474663	2474797	.	+	0	ID=MeliponaBeecheii_009593-T1.cds;Parent=MeliponaBeecheii_009593-T1
contig_62	funannotate	CDS	2474867	2474983	.	+	0	ID=MeliponaBeecheii_009593-T1.cds;Parent=MeliponaBeecheii_009593-T1
contig_62	funannotate	CDS	43454	43795	.	-	0	ID=MeliponaBeecheii_009392-T1.cds;Parent=MeliponaBeecheii_009392-T1
contig_62	funannotate	CDS	43108	43332	.	-	0	ID=MeliponaBeecheii_009392-T1.cds;Parent=MeliponaBeecheii_009392-T1
contig_62	funannotate	CDS	42336	42687	.	-	0	ID=MeliponaBeecheii_009392-T1.cds;Parent=MeliponaBeecheii_009392-T1
contig_62	funannotate	CDS	40078	41577	.	-	0	ID=MeliponaBeecheii_009392-T1.cds;Parent=MeliponaBeecheii_009392-T1
contig_62	funannotate	CDS	39241	39731	.	-	0	ID=MeliponaBeecheii_009392-T1.cds;Parent=MeliponaBeecheii_009392-T1
contig_62	funannotate	CDS	38091	38375	.	-	0	ID=MeliponaBeecheii_009392-T1.cds;Parent=MeliponaBeecheii_009392-T1
contig_62	funannotate	exon	1245446	1245472	.	-	.	ID=MeliponaBeecheii_009470-T1.exon1;Parent=MeliponaBeecheii_009470-T1
contig_62	funannotate	exon	1244594	1244898	.	-	.	ID=MeliponaBeecheii_009470-T1.exon3;Parent=MeliponaBeecheii_009470-T1
contig_62	funannotate	exon	1245013	1245173	.	-	.	ID=MeliponaBeecheii_009470-T1.exon2;Parent=MeliponaBeecheii_009470-T1
contig_62	funannotate	exon	1233476	1233677	.	-	.	ID=MeliponaBeecheii_009470-T1.exon5;Parent=MeliponaBeecheii_009470-T1
contig_62	funannotate	exon	1242541	1242814	.	-	.	ID=MeliponaBeecheii_009470-T1.exon4;Parent=MeliponaBeecheii_009470-T1
contig_62	funannotate	CDS	1660960	1660963	.	+	0	ID=MeliponaBeecheii_009491-T1.cds;Parent=MeliponaBeecheii_009491-T1
contig_62	funannotate	CDS	1660984	1661261	.	+	0	ID=MeliponaBeecheii_009491-T1.cds;Parent=MeliponaBeecheii_009491-T1
contig_62	funannotate	mRNA	2248137	2248482	.	+	.	ID=MeliponaBeecheii_009574-T1;Parent=MeliponaBeecheii_009574
contig_62	funannotate	mRNA	498770	499768	.	+	.	ID=MeliponaBeecheii_009424-T1;Dbxref=PFAM:PF16027%2CInterPro:IPR031983;Parent=MeliponaBeecheii_009424
contig_62	funannotate	CDS	2480929	2481270	.	+	0	ID=MeliponaBeecheii_009594-T1.cds;Parent=MeliponaBeecheii_009594-T1
contig_62	funannotate	CDS	2481339	2481532	.	+	0	ID=MeliponaBeecheii_009594-T1.cds;Parent=MeliponaBeecheii_009594-T1
contig_62	funannotate	CDS	2481614	2481924	.	+	0	ID=MeliponaBeecheii_009594-T1.cds;Parent=MeliponaBeecheii_009594-T1
contig_62	funannotate	CDS	2482072	2482390	.	+	0	ID=MeliponaBeecheii_009594-T1.cds;Parent=MeliponaBeecheii_009594-T1
contig_62	funannotate	CDS	2482469	2482904	.	+	0	ID=MeliponaBeecheii_009594-T1.cds;Parent=MeliponaBeecheii_009594-T1
contig_62	funannotate	CDS	2482981	2483306	.	+	0	ID=MeliponaBeecheii_009594-T1.cds;Parent=MeliponaBeecheii_009594-T1
contig_62	funannotate	CDS	2483378	2483897	.	+	0	ID=MeliponaBeecheii_009594-T1.cds;Parent=MeliponaBeecheii_009594-T1
contig_62	funannotate	CDS	2483981	2484286	.	+	0	ID=MeliponaBeecheii_009594-T1.cds;Parent=MeliponaBeecheii_009594-T1
contig_62	funannotate	CDS	2484376	2484793	.	+	0	ID=MeliponaBeecheii_009594-T1.cds;Parent=MeliponaBeecheii_009594-T1
contig_62	funannotate	CDS	2484865	2484956	.	+	0	ID=MeliponaBeecheii_009594-T1.cds;Parent=MeliponaBeecheii_009594-T1
contig_62	funannotate	exon	1590383	1590742	.	+	.	ID=MeliponaBeecheii_009487-T1.exon1;Parent=MeliponaBeecheii_009487-T1
contig_62	funannotate	mRNA	279415	287024	.	-	.	ID=MeliponaBeecheii_009412-T1;Parent=MeliponaBeecheii_009412
contig_62	funannotate	mRNA	148828	149376	.	-	.	ID=MeliponaBeecheii_009400-T1;Parent=MeliponaBeecheii_009400
contig_62	funannotate	exon	1020621	1020758	.	+	.	ID=MeliponaBeecheii_009454-T1.exon2;Parent=MeliponaBeecheii_009454-T1
contig_62	funannotate	exon	1021899	1021981	.	+	.	ID=MeliponaBeecheii_009454-T1.exon3;Parent=MeliponaBeecheii_009454-T1
contig_62	funannotate	exon	1017931	1019032	.	+	.	ID=MeliponaBeecheii_009454-T1.exon1;Parent=MeliponaBeecheii_009454-T1
contig_62	funannotate	exon	1976958	1977076	.	-	.	ID=MeliponaBeecheii_009520-T1.exon2;Parent=MeliponaBeecheii_009520-T1
contig_62	funannotate	exon	1977148	1977403	.	-	.	ID=MeliponaBeecheii_009520-T1.exon1;Parent=MeliponaBeecheii_009520-T1
contig_62	funannotate	exon	652425	654788	.	+	.	ID=MeliponaBeecheii_009430-T1.exon4;Parent=MeliponaBeecheii_009430-T1
contig_62	funannotate	exon	646176	646467	.	+	.	ID=MeliponaBeecheii_009430-T1.exon2;Parent=MeliponaBeecheii_009430-T1
contig_62	funannotate	exon	651137	651355	.	+	.	ID=MeliponaBeecheii_009430-T1.exon3;Parent=MeliponaBeecheii_009430-T1
contig_62	funannotate	exon	637463	637551	.	+	.	ID=MeliponaBeecheii_009430-T1.exon1;Parent=MeliponaBeecheii_009430-T1
contig_62	funannotate	exon	1992931	1993160	.	-	.	ID=MeliponaBeecheii_009525-T1.exon2;Parent=MeliponaBeecheii_009525-T1
contig_62	funannotate	exon	1993990	1994101	.	-	.	ID=MeliponaBeecheii_009525-T1.exon1;Parent=MeliponaBeecheii_009525-T1
contig_62	funannotate	exon	1990009	1990329	.	-	.	ID=MeliponaBeecheii_009525-T1.exon4;Parent=MeliponaBeecheii_009525-T1
contig_62	funannotate	exon	1991277	1991600	.	-	.	ID=MeliponaBeecheii_009525-T1.exon3;Parent=MeliponaBeecheii_009525-T1
contig_62	funannotate	CDS	2468232	2468540	.	+	0	ID=MeliponaBeecheii_009591-T1.cds;Parent=MeliponaBeecheii_009591-T1
contig_62	funannotate	CDS	2468615	2468814	.	+	0	ID=MeliponaBeecheii_009591-T1.cds;Parent=MeliponaBeecheii_009591-T1
contig_62	funannotate	CDS	2469575	2469737	.	+	0	ID=MeliponaBeecheii_009591-T1.cds;Parent=MeliponaBeecheii_009591-T1
contig_62	funannotate	CDS	2469955	2470163	.	+	0	ID=MeliponaBeecheii_009591-T1.cds;Parent=MeliponaBeecheii_009591-T1
contig_62	funannotate	CDS	2470253	2470399	.	+	0	ID=MeliponaBeecheii_009591-T1.cds;Parent=MeliponaBeecheii_009591-T1
contig_62	funannotate	CDS	2470480	2470703	.	+	0	ID=MeliponaBeecheii_009591-T1.cds;Parent=MeliponaBeecheii_009591-T1
contig_62	funannotate	CDS	2470784	2471064	.	+	0	ID=MeliponaBeecheii_009591-T1.cds;Parent=MeliponaBeecheii_009591-T1
contig_62	funannotate	CDS	2471125	2471225	.	+	0	ID=MeliponaBeecheii_009591-T1.cds;Parent=MeliponaBeecheii_009591-T1
contig_62	funannotate	CDS	2471289	2471790	.	+	0	ID=MeliponaBeecheii_009591-T1.cds;Parent=MeliponaBeecheii_009591-T1
contig_62	funannotate	CDS	2471851	2472240	.	+	0	ID=MeliponaBeecheii_009591-T1.cds;Parent=MeliponaBeecheii_009591-T1
contig_62	funannotate	exon	2175481	2175644	.	+	.	ID=MeliponaBeecheii_009558-T1.exon4;Parent=MeliponaBeecheii_009558-T1
contig_62	funannotate	exon	2172517	2175417	.	+	.	ID=MeliponaBeecheii_009558-T1.exon3;Parent=MeliponaBeecheii_009558-T1
contig_62	funannotate	exon	2175996	2176118	.	+	.	ID=MeliponaBeecheii_009558-T1.exon6;Parent=MeliponaBeecheii_009558-T1
contig_62	funannotate	exon	2175725	2175929	.	+	.	ID=MeliponaBeecheii_009558-T1.exon5;Parent=MeliponaBeecheii_009558-T1
contig_62	funannotate	exon	2172309	2172436	.	+	.	ID=MeliponaBeecheii_009558-T1.exon2;Parent=MeliponaBeecheii_009558-T1
contig_62	funannotate	exon	2171631	2171669	.	+	.	ID=MeliponaBeecheii_009558-T1.exon1;Parent=MeliponaBeecheii_009558-T1
contig_62	funannotate	exon	2176193	2176307	.	+	.	ID=MeliponaBeecheii_009558-T1.exon7;Parent=MeliponaBeecheii_009558-T1
contig_62	funannotate	exon	1743600	1743815	.	-	.	ID=MeliponaBeecheii_009502-T1.exon3;Parent=MeliponaBeecheii_009502-T1
contig_62	funannotate	exon	1744201	1744255	.	-	.	ID=MeliponaBeecheii_009502-T1.exon2;Parent=MeliponaBeecheii_009502-T1
contig_62	funannotate	exon	1743033	1743107	.	-	.	ID=MeliponaBeecheii_009502-T1.exon5;Parent=MeliponaBeecheii_009502-T1
contig_62	funannotate	exon	1743180	1743528	.	-	.	ID=MeliponaBeecheii_009502-T1.exon4;Parent=MeliponaBeecheii_009502-T1
contig_62	funannotate	exon	1744344	1744372	.	-	.	ID=MeliponaBeecheii_009502-T1.exon1;Parent=MeliponaBeecheii_009502-T1
contig_62	funannotate	exon	1742437	1742712	.	-	.	ID=MeliponaBeecheii_009502-T1.exon7;Parent=MeliponaBeecheii_009502-T1
contig_62	funannotate	exon	1742763	1742958	.	-	.	ID=MeliponaBeecheii_009502-T1.exon6;Parent=MeliponaBeecheii_009502-T1
contig_62	funannotate	exon	1742014	1742188	.	-	.	ID=MeliponaBeecheii_009502-T1.exon9;Parent=MeliponaBeecheii_009502-T1
contig_62	funannotate	exon	1742265	1742351	.	-	.	ID=MeliponaBeecheii_009502-T1.exon8;Parent=MeliponaBeecheii_009502-T1
contig_62	funannotate	CDS	2078124	2078256	.	-	0	ID=MeliponaBeecheii_009537-T1.cds;Parent=MeliponaBeecheii_009537-T1
contig_62	funannotate	CDS	2077866	2078065	.	-	0	ID=MeliponaBeecheii_009537-T1.cds;Parent=MeliponaBeecheii_009537-T1
contig_62	funannotate	CDS	2077612	2077791	.	-	0	ID=MeliponaBeecheii_009537-T1.cds;Parent=MeliponaBeecheii_009537-T1
contig_62	funannotate	CDS	2075972	2077318	.	-	0	ID=MeliponaBeecheii_009537-T1.cds;Parent=MeliponaBeecheii_009537-T1
contig_62	funannotate	CDS	2441133	2441180	.	-	0	ID=MeliponaBeecheii_009586-T1.cds;Parent=MeliponaBeecheii_009586-T1
contig_62	funannotate	CDS	2439032	2439391	.	-	0	ID=MeliponaBeecheii_009586-T1.cds;Parent=MeliponaBeecheii_009586-T1
contig_62	funannotate	CDS	2438809	2438889	.	-	0	ID=MeliponaBeecheii_009586-T1.cds;Parent=MeliponaBeecheii_009586-T1
contig_62	funannotate	CDS	2435323	2438731	.	-	0	ID=MeliponaBeecheii_009586-T1.cds;Parent=MeliponaBeecheii_009586-T1
contig_62	funannotate	CDS	2434216	2434494	.	-	0	ID=MeliponaBeecheii_009586-T1.cds;Parent=MeliponaBeecheii_009586-T1
contig_62	funannotate	CDS	2431522	2431720	.	-	0	ID=MeliponaBeecheii_009586-T1.cds;Parent=MeliponaBeecheii_009586-T1
contig_62	funannotate	CDS	2431361	2431427	.	-	0	ID=MeliponaBeecheii_009586-T1.cds;Parent=MeliponaBeecheii_009586-T1
contig_62	funannotate	mRNA	759049	763258	.	-	.	ID=MeliponaBeecheii_009441-T1;Dbxref=InterPro:IPR019155%2CInterPro:IPR039272%2CPFAM:PF09758;Parent=MeliponaBeecheii_009441
contig_62	funannotate	CDS	2119197	2119201	.	-	0	ID=MeliponaBeecheii_009542-T1.cds;Parent=MeliponaBeecheii_009542-T1
contig_62	funannotate	CDS	2117183	2117483	.	-	0	ID=MeliponaBeecheii_009542-T1.cds;Parent=MeliponaBeecheii_009542-T1
contig_62	funannotate	CDS	148828	149376	.	-	0	ID=MeliponaBeecheii_009400-T1.cds;Parent=MeliponaBeecheii_009400-T1
contig_62	funannotate	exon	686072	686220	.	+	.	ID=MeliponaBeecheii_009436-T1.exon3;Parent=MeliponaBeecheii_009436-T1
contig_62	funannotate	exon	682829	682878	.	+	.	ID=MeliponaBeecheii_009436-T1.exon2;Parent=MeliponaBeecheii_009436-T1
contig_62	funannotate	exon	680457	680542	.	+	.	ID=MeliponaBeecheii_009436-T1.exon1;Parent=MeliponaBeecheii_009436-T1
contig_62	funannotate	mRNA	1014284	1014860	.	-	.	ID=MeliponaBeecheii_009453-T1;Parent=MeliponaBeecheii_009453
contig_62	funannotate	mRNA	2213441	2217178	.	-	.	ID=MeliponaBeecheii_009567-T1;Ontology_term=GO:0003777%2CGO:0005524%2CGO:0008017%2CGO:0000915%2CGO:0072383%2CGO:0007018;Dbxref=InterPro:IPR001752%2CInterPro:IPR036961%2CPFAM:PF00225%2CInterPro:IPR032924%2CPFAM:PF16796%2CInterPro:IPR027417%2CInterPro:IPR019821%2CInterPro:IPR032384%2CPFAM:PF16540%2CInterPro:IPR027640%2CInterPro:IPR038105;Parent=MeliponaBeecheii_009567
contig_62	funannotate	mRNA	1202368	1203759	.	+	.	ID=MeliponaBeecheii_009465-T1;Ontology_term=GO:0051539%2CGO:0005524%2CGO:0016226;Dbxref=InterPro:IPR019591%2CInterPro:IPR028600%2CPFAM:PF13614%2CInterPro:IPR033756%2CPFAM:PF01656%2CPFAM:PF10609%2CInterPro:IPR027417%2CInterPro:IPR000808;Parent=MeliponaBeecheii_009465
contig_62	funannotate	mRNA	2163810	2164530	.	-	.	ID=MeliponaBeecheii_009555-T1;Ontology_term=GO:0003839;Dbxref=InterPro:IPR013024%2CInterPro:IPR036568%2CInterPro:IPR017939%2CPFAM:PF06094%2CPFAM:PF13772;Parent=MeliponaBeecheii_009555
contig_62	funannotate	exon	1977866	1978462	.	-	.	ID=MeliponaBeecheii_009521-T1.exon2;Parent=MeliponaBeecheii_009521-T1
contig_62	funannotate	exon	1978569	1978772	.	-	.	ID=MeliponaBeecheii_009521-T1.exon1;Parent=MeliponaBeecheii_009521-T1
contig_62	funannotate	CDS	828978	829171	.	+	0	ID=MeliponaBeecheii_009445-T1.cds;Parent=MeliponaBeecheii_009445-T1
contig_62	funannotate	CDS	831223	831388	.	+	0	ID=MeliponaBeecheii_009445-T1.cds;Parent=MeliponaBeecheii_009445-T1
contig_62	funannotate	mRNA	2129994	2131689	.	-	.	ID=MeliponaBeecheii_009543-T1;Ontology_term=GO:0048786;Dbxref=InterPro:IPR030439%2CInterPro:IPR041426%2CPFAM:PF17906%2CInterPro:IPR029515;Parent=MeliponaBeecheii_009543
contig_62	funannotate	mRNA	1602792	1604866	.	+	.	ID=MeliponaBeecheii_009489-T1;Parent=MeliponaBeecheii_009489
contig_62	funannotate	mRNA	2016077	2017247	.	-	.	ID=MeliponaBeecheii_009531-T1;Dbxref=InterPro:IPR007590%2CPFAM:PF04502;Parent=MeliponaBeecheii_009531
contig_62	funannotate	CDS	1586308	1586548	.	+	0	ID=MeliponaBeecheii_009486-T1.cds;Parent=MeliponaBeecheii_009486-T1
contig_62	funannotate	CDS	1587360	1587516	.	+	0	ID=MeliponaBeecheii_009486-T1.cds;Parent=MeliponaBeecheii_009486-T1
contig_62	funannotate	CDS	1587584	1587974	.	+	0	ID=MeliponaBeecheii_009486-T1.cds;Parent=MeliponaBeecheii_009486-T1
contig_62	funannotate	mRNA	1395747	1405031	.	-	.	ID=MeliponaBeecheii_009477-T1;Parent=MeliponaBeecheii_009477
contig_62	funannotate	CDS	1602792	1602964	.	+	0	ID=MeliponaBeecheii_009489-T1.cds;Parent=MeliponaBeecheii_009489-T1
contig_62	funannotate	CDS	1604785	1604866	.	+	0	ID=MeliponaBeecheii_009489-T1.cds;Parent=MeliponaBeecheii_009489-T1
contig_62	funannotate	exon	1321672	1322040	.	-	.	ID=MeliponaBeecheii_009472-T1.exon1;Parent=MeliponaBeecheii_009472-T1
contig_62	funannotate	mRNA	1954706	1956718	.	-	.	ID=MeliponaBeecheii_009518-T1;Parent=MeliponaBeecheii_009518
contig_62	funannotate	CDS	2147053	2147073	.	+	0	ID=MeliponaBeecheii_009550-T1.cds;Parent=MeliponaBeecheii_009550-T1
contig_62	funannotate	CDS	2147419	2147597	.	+	0	ID=MeliponaBeecheii_009550-T1.cds;Parent=MeliponaBeecheii_009550-T1
contig_62	funannotate	CDS	2147667	2147890	.	+	0	ID=MeliponaBeecheii_009550-T1.cds;Parent=MeliponaBeecheii_009550-T1
contig_62	funannotate	CDS	2147974	2148167	.	+	0	ID=MeliponaBeecheii_009550-T1.cds;Parent=MeliponaBeecheii_009550-T1
contig_62	funannotate	mRNA	1613043	1631240	.	+	.	ID=MeliponaBeecheii_009490-T1;Ontology_term=GO:0005242%2CGO:0006813%2CGO:0016021;Dbxref=InterPro:IPR040445%2CInterPro:IPR041647%2CInterPro:IPR014756%2CPFAM:PF17655%2CInterPro:IPR013518%2CInterPro:IPR016449;Parent=MeliponaBeecheii_009490
contig_62	funannotate	CDS	1613043	1613175	.	+	0	ID=MeliponaBeecheii_009490-T1.cds;Parent=MeliponaBeecheii_009490-T1
contig_62	funannotate	CDS	1615644	1615758	.	+	0	ID=MeliponaBeecheii_009490-T1.cds;Parent=MeliponaBeecheii_009490-T1
contig_62	funannotate	CDS	1620036	1620309	.	+	0	ID=MeliponaBeecheii_009490-T1.cds;Parent=MeliponaBeecheii_009490-T1
contig_62	funannotate	CDS	1623361	1623553	.	+	0	ID=MeliponaBeecheii_009490-T1.cds;Parent=MeliponaBeecheii_009490-T1
contig_62	funannotate	CDS	1625104	1625325	.	+	0	ID=MeliponaBeecheii_009490-T1.cds;Parent=MeliponaBeecheii_009490-T1
contig_62	funannotate	CDS	1626898	1627133	.	+	0	ID=MeliponaBeecheii_009490-T1.cds;Parent=MeliponaBeecheii_009490-T1
contig_62	funannotate	CDS	1630599	1630876	.	+	0	ID=MeliponaBeecheii_009490-T1.cds;Parent=MeliponaBeecheii_009490-T1
contig_62	funannotate	CDS	1630979	1631240	.	+	0	ID=MeliponaBeecheii_009490-T1.cds;Parent=MeliponaBeecheii_009490-T1
contig_62	funannotate	CDS	50547	50660	.	-	0	ID=MeliponaBeecheii_009393-T1.cds;Parent=MeliponaBeecheii_009393-T1
contig_62	funannotate	CDS	47416	49724	.	-	0	ID=MeliponaBeecheii_009393-T1.cds;Parent=MeliponaBeecheii_009393-T1
contig_62	funannotate	CDS	47223	47314	.	-	0	ID=MeliponaBeecheii_009393-T1.cds;Parent=MeliponaBeecheii_009393-T1
contig_62	funannotate	CDS	46287	46508	.	-	0	ID=MeliponaBeecheii_009393-T1.cds;Parent=MeliponaBeecheii_009393-T1
contig_62	funannotate	CDS	46080	46222	.	-	0	ID=MeliponaBeecheii_009393-T1.cds;Parent=MeliponaBeecheii_009393-T1
contig_62	funannotate	CDS	44763	44926	.	-	0	ID=MeliponaBeecheii_009393-T1.cds;Parent=MeliponaBeecheii_009393-T1
contig_62	funannotate	CDS	44463	44556	.	-	0	ID=MeliponaBeecheii_009393-T1.cds;Parent=MeliponaBeecheii_009393-T1
contig_62	funannotate	CDS	383855	383975	.	+	0	ID=MeliponaBeecheii_009414-T1.cds;Parent=MeliponaBeecheii_009414-T1
contig_62	funannotate	CDS	384506	384882	.	+	0	ID=MeliponaBeecheii_009414-T1.cds;Parent=MeliponaBeecheii_009414-T1
contig_62	funannotate	CDS	384949	385077	.	+	0	ID=MeliponaBeecheii_009414-T1.cds;Parent=MeliponaBeecheii_009414-T1
contig_62	funannotate	exon	1211941	1212138	.	-	.	ID=MeliponaBeecheii_009468-T1.exon1;Parent=MeliponaBeecheii_009468-T1
contig_62	funannotate	exon	1211574	1211847	.	-	.	ID=MeliponaBeecheii_009468-T1.exon2;Parent=MeliponaBeecheii_009468-T1
contig_62	funannotate	exon	1211122	1211468	.	-	.	ID=MeliponaBeecheii_009468-T1.exon3;Parent=MeliponaBeecheii_009468-T1
contig_62	funannotate	exon	1038482	1038742	.	+	.	ID=MeliponaBeecheii_009455-T1.exon2;Parent=MeliponaBeecheii_009455-T1
contig_62	funannotate	exon	1030254	1030374	.	+	.	ID=MeliponaBeecheii_009455-T1.exon1;Parent=MeliponaBeecheii_009455-T1
contig_62	funannotate	exon	1046854	1047189	.	+	.	ID=MeliponaBeecheii_009455-T1.exon8;Parent=MeliponaBeecheii_009455-T1
contig_62	funannotate	exon	1045145	1045939	.	+	.	ID=MeliponaBeecheii_009455-T1.exon7;Parent=MeliponaBeecheii_009455-T1
contig_62	funannotate	exon	1043871	1044477	.	+	.	ID=MeliponaBeecheii_009455-T1.exon6;Parent=MeliponaBeecheii_009455-T1
contig_62	funannotate	exon	1042683	1043062	.	+	.	ID=MeliponaBeecheii_009455-T1.exon5;Parent=MeliponaBeecheii_009455-T1
contig_62	funannotate	exon	1041235	1041674	.	+	.	ID=MeliponaBeecheii_009455-T1.exon4;Parent=MeliponaBeecheii_009455-T1
contig_62	funannotate	exon	2133719	2133949	.	-	.	ID=MeliponaBeecheii_009544-T1.exon1;Parent=MeliponaBeecheii_009544-T1
contig_62	funannotate	exon	1039126	1039428	.	+	.	ID=MeliponaBeecheii_009455-T1.exon3;Parent=MeliponaBeecheii_009455-T1
contig_62	funannotate	mRNA	1781460	1782011	.	+	.	ID=MeliponaBeecheii_009506-T1;Ontology_term=GO:0015035%2CGO:0045454%2CGO:0006662;Dbxref=PFAM:PF00085%2CInterPro:IPR013766%2CPFAM:PF13098%2CInterPro:IPR005746%2CInterPro:IPR036249;Parent=MeliponaBeecheii_009506
contig_62	funannotate	CDS	1075115	1075281	.	+	0	ID=MeliponaBeecheii_009458-T1.cds;Parent=MeliponaBeecheii_009458-T1
contig_62	funannotate	CDS	1078811	1079400	.	+	0	ID=MeliponaBeecheii_009458-T1.cds;Parent=MeliponaBeecheii_009458-T1
contig_62	funannotate	CDS	1080623	1080749	.	+	0	ID=MeliponaBeecheii_009458-T1.cds;Parent=MeliponaBeecheii_009458-T1
contig_62	funannotate	CDS	1080837	1081022	.	+	0	ID=MeliponaBeecheii_009458-T1.cds;Parent=MeliponaBeecheii_009458-T1
contig_62	funannotate	CDS	1081462	1081640	.	+	0	ID=MeliponaBeecheii_009458-T1.cds;Parent=MeliponaBeecheii_009458-T1
contig_62	funannotate	CDS	1082162	1082247	.	+	0	ID=MeliponaBeecheii_009458-T1.cds;Parent=MeliponaBeecheii_009458-T1
contig_62	funannotate	CDS	1082330	1082549	.	+	0	ID=MeliponaBeecheii_009458-T1.cds;Parent=MeliponaBeecheii_009458-T1
contig_62	funannotate	CDS	1083196	1083498	.	+	0	ID=MeliponaBeecheii_009458-T1.cds;Parent=MeliponaBeecheii_009458-T1
contig_62	funannotate	CDS	1083923	1084155	.	+	0	ID=MeliponaBeecheii_009458-T1.cds;Parent=MeliponaBeecheii_009458-T1
contig_62	funannotate	CDS	238136	238365	.	-	0	ID=MeliponaBeecheii_009409-T1.cds;Parent=MeliponaBeecheii_009409-T1
contig_62	funannotate	CDS	237298	237538	.	-	0	ID=MeliponaBeecheii_009409-T1.cds;Parent=MeliponaBeecheii_009409-T1
contig_62	funannotate	CDS	763948	764002	.	+	0	ID=MeliponaBeecheii_009442-T1.cds;Parent=MeliponaBeecheii_009442-T1
contig_62	funannotate	CDS	764154	765163	.	+	0	ID=MeliponaBeecheii_009442-T1.cds;Parent=MeliponaBeecheii_009442-T1
contig_62	funannotate	mRNA	20773	22990	.	+	.	ID=MeliponaBeecheii_009390-T1;Parent=MeliponaBeecheii_009390
contig_62	funannotate	exon	2129994	2130254	.	-	.	ID=MeliponaBeecheii_009543-T1.exon2;Parent=MeliponaBeecheii_009543-T1
contig_62	funannotate	exon	2131441	2131689	.	-	.	ID=MeliponaBeecheii_009543-T1.exon1;Parent=MeliponaBeecheii_009543-T1
contig_62	funannotate	CDS	2196015	2196035	.	+	0	ID=MeliponaBeecheii_009563-T1.cds;Parent=MeliponaBeecheii_009563-T1
contig_62	funannotate	CDS	2196458	2196596	.	+	0	ID=MeliponaBeecheii_009563-T1.cds;Parent=MeliponaBeecheii_009563-T1
contig_62	funannotate	CDS	2196689	2196750	.	+	0	ID=MeliponaBeecheii_009563-T1.cds;Parent=MeliponaBeecheii_009563-T1
contig_62	funannotate	CDS	2196834	2196941	.	+	0	ID=MeliponaBeecheii_009563-T1.cds;Parent=MeliponaBeecheii_009563-T1
contig_62	funannotate	exon	1294964	1295424	.	-	.	ID=MeliponaBeecheii_009471-T1.exon2;Parent=MeliponaBeecheii_009471-T1
contig_62	funannotate	exon	1297776	1297839	.	-	.	ID=MeliponaBeecheii_009471-T1.exon1;Parent=MeliponaBeecheii_009471-T1
contig_62	funannotate	CDS	20773	20895	.	+	0	ID=MeliponaBeecheii_009390-T1.cds;Parent=MeliponaBeecheii_009390-T1
contig_62	funannotate	CDS	21236	21501	.	+	0	ID=MeliponaBeecheii_009390-T1.cds;Parent=MeliponaBeecheii_009390-T1
contig_62	funannotate	CDS	21608	21689	.	+	0	ID=MeliponaBeecheii_009390-T1.cds;Parent=MeliponaBeecheii_009390-T1
contig_62	funannotate	CDS	21770	21896	.	+	0	ID=MeliponaBeecheii_009390-T1.cds;Parent=MeliponaBeecheii_009390-T1
contig_62	funannotate	CDS	22731	22990	.	+	0	ID=MeliponaBeecheii_009390-T1.cds;Parent=MeliponaBeecheii_009390-T1
contig_62	funannotate	mRNA	2393915	2395224	.	-	.	ID=MeliponaBeecheii_009579-T1;Dbxref=InterPro:IPR016024%2CInterPro:IPR016021;Parent=MeliponaBeecheii_009579
contig_62	funannotate	mRNA	420192	423748	.	-	.	ID=MeliponaBeecheii_009418-T1;Ontology_term=GO:0016592;Dbxref=InterPro:IPR021429%2CPFAM:PF11277;Parent=MeliponaBeecheii_009418
contig_62	funannotate	mRNA	212759	213083	.	-	.	ID=MeliponaBeecheii_009406-T1;Parent=MeliponaBeecheii_009406
contig_62	funannotate	exon	1214004	1214102	.	+	.	ID=MeliponaBeecheii_009469-T1.exon1;Parent=MeliponaBeecheii_009469-T1
contig_62	funannotate	exon	1214246	1214515	.	+	.	ID=MeliponaBeecheii_009469-T1.exon2;Parent=MeliponaBeecheii_009469-T1
contig_62	funannotate	mRNA	2398174	2398343	.	+	.	ID=MeliponaBeecheii_009580-T1;Parent=MeliponaBeecheii_009580
contig_62	funannotate	CDS	1814393	1814402	.	-	0	ID=MeliponaBeecheii_009514-T1.cds;Parent=MeliponaBeecheii_009514-T1
contig_62	funannotate	CDS	1814147	1814244	.	-	0	ID=MeliponaBeecheii_009514-T1.cds;Parent=MeliponaBeecheii_009514-T1
contig_62	funannotate	CDS	1813645	1813773	.	-	0	ID=MeliponaBeecheii_009514-T1.cds;Parent=MeliponaBeecheii_009514-T1
contig_62	funannotate	CDS	1813444	1813574	.	-	0	ID=MeliponaBeecheii_009514-T1.cds;Parent=MeliponaBeecheii_009514-T1
contig_62	funannotate	CDS	1813151	1813367	.	-	0	ID=MeliponaBeecheii_009514-T1.cds;Parent=MeliponaBeecheii_009514-T1
contig_62	funannotate	CDS	1692690	1693880	.	+	0	ID=MeliponaBeecheii_009493-T1.cds;Parent=MeliponaBeecheii_009493-T1
contig_62	funannotate	exon	2283375	2283466	.	-	.	ID=MeliponaBeecheii_009575-T1.exon1;Parent=MeliponaBeecheii_009575-T1
contig_62	funannotate	exon	2283037	2283280	.	-	.	ID=MeliponaBeecheii_009575-T1.exon2;Parent=MeliponaBeecheii_009575-T1
contig_62	funannotate	exon	2279858	2280091	.	-	.	ID=MeliponaBeecheii_009575-T1.exon3;Parent=MeliponaBeecheii_009575-T1
contig_62	funannotate	CDS	2456614	2456629	.	+	0	ID=MeliponaBeecheii_009589-T1.cds;Parent=MeliponaBeecheii_009589-T1
contig_62	funannotate	CDS	2457987	2458054	.	+	0	ID=MeliponaBeecheii_009589-T1.cds;Parent=MeliponaBeecheii_009589-T1
contig_62	funannotate	CDS	2458138	2458305	.	+	0	ID=MeliponaBeecheii_009589-T1.cds;Parent=MeliponaBeecheii_009589-T1
contig_62	funannotate	CDS	2458547	2458617	.	+	0	ID=MeliponaBeecheii_009589-T1.cds;Parent=MeliponaBeecheii_009589-T1
contig_62	funannotate	CDS	2458687	2458950	.	+	0	ID=MeliponaBeecheii_009589-T1.cds;Parent=MeliponaBeecheii_009589-T1
contig_62	funannotate	CDS	2459170	2459374	.	+	0	ID=MeliponaBeecheii_009589-T1.cds;Parent=MeliponaBeecheii_009589-T1
contig_62	funannotate	CDS	2459869	2460067	.	+	0	ID=MeliponaBeecheii_009589-T1.cds;Parent=MeliponaBeecheii_009589-T1
contig_62	funannotate	CDS	2460655	2460766	.	+	0	ID=MeliponaBeecheii_009589-T1.cds;Parent=MeliponaBeecheii_009589-T1
contig_62	funannotate	CDS	2460841	2461030	.	+	0	ID=MeliponaBeecheii_009589-T1.cds;Parent=MeliponaBeecheii_009589-T1
contig_62	funannotate	CDS	2461126	2461326	.	+	0	ID=MeliponaBeecheii_009589-T1.cds;Parent=MeliponaBeecheii_009589-T1
contig_62	funannotate	CDS	2461417	2461602	.	+	0	ID=MeliponaBeecheii_009589-T1.cds;Parent=MeliponaBeecheii_009589-T1
contig_62	funannotate	CDS	2461704	2462078	.	+	0	ID=MeliponaBeecheii_009589-T1.cds;Parent=MeliponaBeecheii_009589-T1
contig_62	funannotate	CDS	2462159	2462300	.	+	0	ID=MeliponaBeecheii_009589-T1.cds;Parent=MeliponaBeecheii_009589-T1
contig_62	funannotate	CDS	2462402	2462550	.	+	0	ID=MeliponaBeecheii_009589-T1.cds;Parent=MeliponaBeecheii_009589-T1
contig_62	funannotate	CDS	2462663	2462888	.	+	0	ID=MeliponaBeecheii_009589-T1.cds;Parent=MeliponaBeecheii_009589-T1
contig_62	funannotate	CDS	2462975	2463056	.	+	0	ID=MeliponaBeecheii_009589-T1.cds;Parent=MeliponaBeecheii_009589-T1
contig_62	funannotate	CDS	2463346	2463712	.	+	0	ID=MeliponaBeecheii_009589-T1.cds;Parent=MeliponaBeecheii_009589-T1
contig_62	funannotate	CDS	2464112	2464390	.	+	0	ID=MeliponaBeecheii_009589-T1.cds;Parent=MeliponaBeecheii_009589-T1
contig_62	funannotate	mRNA	2472684	2473047	.	-	.	ID=MeliponaBeecheii_009592-T1;Parent=MeliponaBeecheii_009592
contig_62	funannotate	exon	1994851	1994856	.	-	.	ID=MeliponaBeecheii_009526-T1.exon1;Parent=MeliponaBeecheii_009526-T1
contig_62	funannotate	exon	1994183	1994443	.	-	.	ID=MeliponaBeecheii_009526-T1.exon2;Parent=MeliponaBeecheii_009526-T1
contig_62	funannotate	CDS	2246846	2247127	.	-	0	ID=MeliponaBeecheii_009573-T1.cds;Parent=MeliponaBeecheii_009573-T1
contig_62	funannotate	CDS	724025	724420	.	+	0	ID=MeliponaBeecheii_009437-T1.cds;Parent=MeliponaBeecheii_009437-T1
contig_62	funannotate	exon	657898	658107	.	-	.	ID=MeliponaBeecheii_009431-T1.exon1;Parent=MeliponaBeecheii_009431-T1
contig_62	funannotate	exon	657615	657810	.	-	.	ID=MeliponaBeecheii_009431-T1.exon2;Parent=MeliponaBeecheii_009431-T1
contig_62	funannotate	exon	657305	657525	.	-	.	ID=MeliponaBeecheii_009431-T1.exon3;Parent=MeliponaBeecheii_009431-T1
contig_62	funannotate	exon	656662	657226	.	-	.	ID=MeliponaBeecheii_009431-T1.exon4;Parent=MeliponaBeecheii_009431-T1
contig_62	funannotate	exon	656356	656582	.	-	.	ID=MeliponaBeecheii_009431-T1.exon5;Parent=MeliponaBeecheii_009431-T1
contig_62	funannotate	exon	656102	656275	.	-	.	ID=MeliponaBeecheii_009431-T1.exon6;Parent=MeliponaBeecheii_009431-T1
contig_62	funannotate	exon	655876	656038	.	-	.	ID=MeliponaBeecheii_009431-T1.exon7;Parent=MeliponaBeecheii_009431-T1
contig_62	funannotate	exon	655638	655789	.	-	.	ID=MeliponaBeecheii_009431-T1.exon8;Parent=MeliponaBeecheii_009431-T1
contig_62	funannotate	CDS	1211941	1212138	.	-	0	ID=MeliponaBeecheii_009468-T1.cds;Parent=MeliponaBeecheii_009468-T1
contig_62	funannotate	CDS	1211574	1211847	.	-	0	ID=MeliponaBeecheii_009468-T1.cds;Parent=MeliponaBeecheii_009468-T1
contig_62	funannotate	CDS	1211122	1211468	.	-	0	ID=MeliponaBeecheii_009468-T1.cds;Parent=MeliponaBeecheii_009468-T1
contig_62	funannotate	exon	1784362	1784552	.	-	.	ID=MeliponaBeecheii_009509-T1.exon5;Parent=MeliponaBeecheii_009509-T1
contig_62	funannotate	exon	724025	724420	.	+	.	ID=MeliponaBeecheii_009437-T1.exon1;Parent=MeliponaBeecheii_009437-T1
contig_62	funannotate	exon	2528459	2528719	.	+	.	ID=MeliponaBeecheii_009598-T1.exon3;Parent=MeliponaBeecheii_009598-T1
contig_62	funannotate	exon	2527685	2527842	.	+	.	ID=MeliponaBeecheii_009598-T1.exon1;Parent=MeliponaBeecheii_009598-T1
contig_62	funannotate	exon	2528110	2528344	.	+	.	ID=MeliponaBeecheii_009598-T1.exon2;Parent=MeliponaBeecheii_009598-T1
contig_62	funannotate	exon	1784629	1784743	.	-	.	ID=MeliponaBeecheii_009509-T1.exon4;Parent=MeliponaBeecheii_009509-T1
contig_62	funannotate	exon	1784810	1785002	.	-	.	ID=MeliponaBeecheii_009509-T1.exon3;Parent=MeliponaBeecheii_009509-T1
contig_62	funannotate	exon	1785070	1785350	.	-	.	ID=MeliponaBeecheii_009509-T1.exon2;Parent=MeliponaBeecheii_009509-T1
contig_62	funannotate	exon	1785415	1786257	.	-	.	ID=MeliponaBeecheii_009509-T1.exon1;Parent=MeliponaBeecheii_009509-T1
contig_62	funannotate	mRNA	666667	668607	.	-	.	ID=MeliponaBeecheii_009434-T1;Ontology_term=GO:0015116%2CGO:0008271%2CGO:0016020%2CGO:0016021%2CGO:0008272%2CGO:0055085;Dbxref=InterPro:IPR011547%2CPFAM:PF01740%2CInterPro:IPR001902%2CInterPro:IPR036513%2CInterPro:IPR002645;Parent=MeliponaBeecheii_009434
contig_62	funannotate	CDS	2136255	2136309	.	+	0	ID=MeliponaBeecheii_009545-T1.cds;Parent=MeliponaBeecheii_009545-T1
contig_62	funannotate	CDS	2136623	2136912	.	+	0	ID=MeliponaBeecheii_009545-T1.cds;Parent=MeliponaBeecheii_009545-T1
contig_62	funannotate	exon	116094	116422	.	+	.	ID=MeliponaBeecheii_009397-T1.exon3;Parent=MeliponaBeecheii_009397-T1
contig_62	funannotate	exon	114363	115154	.	+	.	ID=MeliponaBeecheii_009397-T1.exon2;Parent=MeliponaBeecheii_009397-T1
contig_62	funannotate	exon	109522	109918	.	+	.	ID=MeliponaBeecheii_009397-T1.exon1;Parent=MeliponaBeecheii_009397-T1
contig_62	funannotate	exon	1587584	1587974	.	+	.	ID=MeliponaBeecheii_009486-T1.exon3;Parent=MeliponaBeecheii_009486-T1
contig_62	funannotate	exon	1587360	1587516	.	+	.	ID=MeliponaBeecheii_009486-T1.exon2;Parent=MeliponaBeecheii_009486-T1
contig_62	funannotate	exon	1586308	1586548	.	+	.	ID=MeliponaBeecheii_009486-T1.exon1;Parent=MeliponaBeecheii_009486-T1
contig_62	funannotate	CDS	1740727	1741059	.	-	0	ID=MeliponaBeecheii_009501-T1.cds;Parent=MeliponaBeecheii_009501-T1
contig_62	funannotate	mRNA	836799	837327	.	+	.	ID=MeliponaBeecheii_009446-T1;Parent=MeliponaBeecheii_009446
contig_62	funannotate	exon	383855	383975	.	+	.	ID=MeliponaBeecheii_009414-T1.exon1;Parent=MeliponaBeecheii_009414-T1
contig_62	funannotate	exon	1746707	1747273	.	-	.	ID=MeliponaBeecheii_009503-T1.exon5;Parent=MeliponaBeecheii_009503-T1
contig_62	funannotate	exon	1746574	1746631	.	-	.	ID=MeliponaBeecheii_009503-T1.exon6;Parent=MeliponaBeecheii_009503-T1
contig_62	funannotate	exon	1747857	1748072	.	-	.	ID=MeliponaBeecheii_009503-T1.exon3;Parent=MeliponaBeecheii_009503-T1
contig_62	funannotate	exon	1747351	1747765	.	-	.	ID=MeliponaBeecheii_009503-T1.exon4;Parent=MeliponaBeecheii_009503-T1
contig_62	funannotate	exon	1749398	1749517	.	-	.	ID=MeliponaBeecheii_009503-T1.exon1;Parent=MeliponaBeecheii_009503-T1
contig_62	funannotate	exon	1748171	1748303	.	-	.	ID=MeliponaBeecheii_009503-T1.exon2;Parent=MeliponaBeecheii_009503-T1
contig_62	funannotate	exon	384949	385077	.	+	.	ID=MeliponaBeecheii_009414-T1.exon3;Parent=MeliponaBeecheii_009414-T1
contig_62	funannotate	exon	384506	384882	.	+	.	ID=MeliponaBeecheii_009414-T1.exon2;Parent=MeliponaBeecheii_009414-T1
contig_62	funannotate	CDS	1919978	1920188	.	+	0	ID=MeliponaBeecheii_009517-T1.cds;Parent=MeliponaBeecheii_009517-T1
contig_62	funannotate	CDS	1927975	1928190	.	+	0	ID=MeliponaBeecheii_009517-T1.cds;Parent=MeliponaBeecheii_009517-T1
contig_62	funannotate	CDS	1930968	1931164	.	+	0	ID=MeliponaBeecheii_009517-T1.cds;Parent=MeliponaBeecheii_009517-T1
contig_62	funannotate	mRNA	2420587	2428922	.	-	.	ID=MeliponaBeecheii_009585-T1;Ontology_term=GO:0046983%2CGO:0003729%2CGO:0003676;Dbxref=InterPro:IPR011598%2CInterPro:IPR035979%2CInterPro:IPR037366%2CInterPro:IPR012677%2CInterPro:IPR036638%2CInterPro:IPR034988%2CPFAM:PF00010%2CInterPro:IPR000504%2CPFAM:PF00076;Parent=MeliponaBeecheii_009585
contig_62	funannotate	CDS	498770	499768	.	+	0	ID=MeliponaBeecheii_009424-T1.cds;Parent=MeliponaBeecheii_009424-T1
contig_62	funannotate	mRNA	2246846	2247127	.	-	.	ID=MeliponaBeecheii_009573-T1;Dbxref=InterPro:IPR005312;Parent=MeliponaBeecheii_009573
contig_62	funannotate	mRNA	1294964	1297839	.	-	.	ID=MeliponaBeecheii_009471-T1;Ontology_term=GO:0055085%2CGO:0016021%2CGO:0022857;Dbxref=InterPro:IPR005829%2CInterPro:IPR005828%2CInterPro:IPR036259;Parent=MeliponaBeecheii_009471
contig_62	funannotate	mRNA	1075115	1084155	.	+	.	ID=MeliponaBeecheii_009458-T1;Ontology_term=GO:0020037%2CGO:0004601%2CGO:0006979%2CGO:0055114;Dbxref=PFAM:PF03098%2CInterPro:IPR019791%2CInterPro:IPR037120%2CInterPro:IPR010255;Parent=MeliponaBeecheii_009458
contig_62	funannotate	CDS	1707432	1707630	.	-	0	ID=MeliponaBeecheii_009495-T1.cds;Parent=MeliponaBeecheii_009495-T1
contig_62	funannotate	CDS	1707069	1707115	.	-	0	ID=MeliponaBeecheii_009495-T1.cds;Parent=MeliponaBeecheii_009495-T1
contig_62	funannotate	mRNA	2523395	2523628	.	-	.	ID=MeliponaBeecheii_009597-T1;Parent=MeliponaBeecheii_009597
contig_62	funannotate	CDS	354197	354329	.	-	0	ID=MeliponaBeecheii_009413-T1.cds;Parent=MeliponaBeecheii_009413-T1
contig_62	funannotate	CDS	352093	352247	.	-	0	ID=MeliponaBeecheii_009413-T1.cds;Parent=MeliponaBeecheii_009413-T1
contig_62	funannotate	mRNA	2191715	2192541	.	+	.	ID=MeliponaBeecheii_009561-T1;Ontology_term=GO:0006168%2CGO:0009116%2CGO:0003999%2CGO:0005737;Dbxref=InterPro:IPR005764%2CInterPro:IPR000836%2CPFAM:PF00156%2CInterPro:IPR029057;Parent=MeliponaBeecheii_009561
contig_62	funannotate	exon	1705595	1705768	.	+	.	ID=MeliponaBeecheii_009494-T1.exon6;Parent=MeliponaBeecheii_009494-T1
contig_62	funannotate	exon	2077866	2078065	.	-	.	ID=MeliponaBeecheii_009537-T1.exon2;Parent=MeliponaBeecheii_009537-T1
contig_62	funannotate	exon	1705839	1705947	.	+	.	ID=MeliponaBeecheii_009494-T1.exon7;Parent=MeliponaBeecheii_009494-T1
contig_62	funannotate	exon	2077612	2077791	.	-	.	ID=MeliponaBeecheii_009537-T1.exon3;Parent=MeliponaBeecheii_009537-T1
contig_62	funannotate	exon	2078124	2078256	.	-	.	ID=MeliponaBeecheii_009537-T1.exon1;Parent=MeliponaBeecheii_009537-T1
contig_62	funannotate	exon	2075972	2077318	.	-	.	ID=MeliponaBeecheii_009537-T1.exon4;Parent=MeliponaBeecheii_009537-T1
contig_62	funannotate	exon	2201211	2201381	.	-	.	ID=MeliponaBeecheii_009565-T1.exon7;Parent=MeliponaBeecheii_009565-T1
contig_62	funannotate	exon	2202000	2202140	.	-	.	ID=MeliponaBeecheii_009565-T1.exon4;Parent=MeliponaBeecheii_009565-T1
contig_62	funannotate	exon	2202269	2202426	.	-	.	ID=MeliponaBeecheii_009565-T1.exon3;Parent=MeliponaBeecheii_009565-T1
contig_62	funannotate	exon	2201451	2201684	.	-	.	ID=MeliponaBeecheii_009565-T1.exon6;Parent=MeliponaBeecheii_009565-T1
contig_62	funannotate	exon	2201745	2201907	.	-	.	ID=MeliponaBeecheii_009565-T1.exon5;Parent=MeliponaBeecheii_009565-T1
contig_62	funannotate	mRNA	1707069	1707630	.	-	.	ID=MeliponaBeecheii_009495-T1;Parent=MeliponaBeecheii_009495
contig_62	funannotate	exon	2202788	2203013	.	-	.	ID=MeliponaBeecheii_009565-T1.exon2;Parent=MeliponaBeecheii_009565-T1
contig_62	funannotate	exon	1700730	1700745	.	+	.	ID=MeliponaBeecheii_009494-T1.exon1;Parent=MeliponaBeecheii_009494-T1
contig_62	funannotate	exon	2203513	2203619	.	-	.	ID=MeliponaBeecheii_009565-T1.exon1;Parent=MeliponaBeecheii_009565-T1
contig_62	funannotate	exon	1701698	1701932	.	+	.	ID=MeliponaBeecheii_009494-T1.exon2;Parent=MeliponaBeecheii_009494-T1
contig_62	funannotate	exon	1704514	1704646	.	+	.	ID=MeliponaBeecheii_009494-T1.exon3;Parent=MeliponaBeecheii_009494-T1
contig_62	funannotate	exon	1704722	1704933	.	+	.	ID=MeliponaBeecheii_009494-T1.exon4;Parent=MeliponaBeecheii_009494-T1
contig_62	funannotate	exon	1704992	1705138	.	+	.	ID=MeliponaBeecheii_009494-T1.exon5;Parent=MeliponaBeecheii_009494-T1
contig_62	funannotate	exon	2464112	2464390	.	+	.	ID=MeliponaBeecheii_009589-T1.exon18;Parent=MeliponaBeecheii_009589-T1
contig_62	funannotate	exon	2462663	2462888	.	+	.	ID=MeliponaBeecheii_009589-T1.exon15;Parent=MeliponaBeecheii_009589-T1
contig_62	funannotate	exon	2462402	2462550	.	+	.	ID=MeliponaBeecheii_009589-T1.exon14;Parent=MeliponaBeecheii_009589-T1
contig_62	funannotate	exon	148828	149376	.	-	.	ID=MeliponaBeecheii_009400-T1.exon1;Parent=MeliponaBeecheii_009400-T1
contig_62	funannotate	exon	2463346	2463712	.	+	.	ID=MeliponaBeecheii_009589-T1.exon17;Parent=MeliponaBeecheii_009589-T1
contig_62	funannotate	exon	2462975	2463056	.	+	.	ID=MeliponaBeecheii_009589-T1.exon16;Parent=MeliponaBeecheii_009589-T1
contig_62	funannotate	exon	2461417	2461602	.	+	.	ID=MeliponaBeecheii_009589-T1.exon11;Parent=MeliponaBeecheii_009589-T1
contig_62	funannotate	exon	2461126	2461326	.	+	.	ID=MeliponaBeecheii_009589-T1.exon10;Parent=MeliponaBeecheii_009589-T1
contig_62	funannotate	exon	2462159	2462300	.	+	.	ID=MeliponaBeecheii_009589-T1.exon13;Parent=MeliponaBeecheii_009589-T1
contig_62	funannotate	exon	2461704	2462078	.	+	.	ID=MeliponaBeecheii_009589-T1.exon12;Parent=MeliponaBeecheii_009589-T1
contig_62	funannotate	exon	424626	424748	.	+	.	ID=MeliponaBeecheii_009419-T1.exon1;Parent=MeliponaBeecheii_009419-T1
contig_62	funannotate	exon	425981	426175	.	+	.	ID=MeliponaBeecheii_009419-T1.exon2;Parent=MeliponaBeecheii_009419-T1
contig_62	funannotate	CDS	1345059	1345238	.	+	1	ID=MeliponaBeecheii_009473-T1.cds;Parent=MeliponaBeecheii_009473-T1
contig_62	funannotate	exon	725110	725117	.	+	.	ID=MeliponaBeecheii_009438-T1.exon2;Parent=MeliponaBeecheii_009438-T1
contig_62	funannotate	exon	725681	725926	.	+	.	ID=MeliponaBeecheii_009438-T1.exon3;Parent=MeliponaBeecheii_009438-T1
contig_62	funannotate	exon	725092	725095	.	+	.	ID=MeliponaBeecheii_009438-T1.exon1;Parent=MeliponaBeecheii_009438-T1
contig_62	funannotate	mRNA	2142425	2143994	.	+	.	ID=MeliponaBeecheii_009548-T1;Ontology_term=GO:0005515;Dbxref=InterPro:IPR027266%2CInterPro:IPR013977%2CPFAM:PF01571%2CInterPro:IPR006222%2CInterPro:IPR029043%2CInterPro:IPR028896%2CPFAM:PF08669;Parent=MeliponaBeecheii_009548
contig_62	funannotate	mRNA	1558746	1560405	.	-	.	ID=MeliponaBeecheii_009483-T1;Ontology_term=GO:0006412%2CGO:0003735%2CGO:0005840;Dbxref=PFAM:PF01294%2CInterPro:IPR001380;Parent=MeliponaBeecheii_009483
contig_62	funannotate	exon	1205459	1205942	.	-	.	ID=MeliponaBeecheii_009466-T1.exon2;Parent=MeliponaBeecheii_009466-T1
contig_62	funannotate	exon	1206050	1206211	.	-	.	ID=MeliponaBeecheii_009466-T1.exon1;Parent=MeliponaBeecheii_009466-T1
contig_62	funannotate	exon	1204599	1205383	.	-	.	ID=MeliponaBeecheii_009466-T1.exon3;Parent=MeliponaBeecheii_009466-T1
contig_62	funannotate	mRNA	1984752	1984991	.	-	.	ID=MeliponaBeecheii_009524-T1;Parent=MeliponaBeecheii_009524
contig_62	funannotate	gene	148828	149376	.	-	.	ID=MeliponaBeecheii_009400
contig_62	funannotate	gene	163228	173533	.	-	.	ID=MeliponaBeecheii_009402
contig_62	funannotate	gene	151208	153188	.	-	.	ID=MeliponaBeecheii_009401
contig_62	funannotate	gene	180508	183092	.	-	.	ID=MeliponaBeecheii_009404
contig_62	funannotate	gene	174291	178653	.	-	.	ID=MeliponaBeecheii_009403
contig_62	funannotate	gene	212759	213083	.	-	.	ID=MeliponaBeecheii_009406
contig_62	funannotate	gene	204549	205056	.	+	.	ID=MeliponaBeecheii_009405
contig_62	funannotate	gene	235614	236895	.	-	.	ID=MeliponaBeecheii_009408
contig_62	funannotate	gene	227468	234832	.	+	.	ID=MeliponaBeecheii_009407
contig_62	funannotate	gene	237298	238365	.	-	.	ID=MeliponaBeecheii_009409
contig_62	funannotate	mRNA	2071475	2073753	.	+	.	ID=MeliponaBeecheii_009536-T1;Ontology_term=GO:0006355%2CGO:0005634%2CGO:0008270;Dbxref=PFAM:PF06221%2CInterPro:IPR015947%2CInterPro:IPR039128%2CInterPro:IPR007374%2CPFAM:PF04266%2CInterPro:IPR009349;Parent=MeliponaBeecheii_009536
contig_62	funannotate	gene	260912	270932	.	-	.	ID=MeliponaBeecheii_009411
contig_62	funannotate	gene	249234	255119	.	+	.	ID=MeliponaBeecheii_009410
contig_62	funannotate	gene	352093	354329	.	-	.	ID=MeliponaBeecheii_009413
contig_62	funannotate	gene	279415	287024	.	-	.	ID=MeliponaBeecheii_009412
contig_62	funannotate	gene	387411	397713	.	-	.	ID=MeliponaBeecheii_009415
contig_62	funannotate	gene	383855	385077	.	+	.	ID=MeliponaBeecheii_009414
contig_62	funannotate	gene	404153	419489	.	+	.	ID=MeliponaBeecheii_009417
contig_62	funannotate	gene	398315	402056	.	-	.	ID=MeliponaBeecheii_009416
contig_62	funannotate	gene	424626	426175	.	+	.	ID=MeliponaBeecheii_009419
contig_62	funannotate	gene	420192	423748	.	-	.	Name=MED24;ID=MeliponaBeecheii_009418
contig_62	funannotate	gene	426382	441628	.	+	.	ID=MeliponaBeecheii_009420
contig_62	funannotate	gene	451553	452088	.	-	.	ID=MeliponaBeecheii_009422
contig_62	funannotate	gene	444822	446473	.	+	.	ID=MeliponaBeecheii_009421
contig_62	funannotate	gene	498770	499768	.	+	.	ID=MeliponaBeecheii_009424
contig_62	funannotate	gene	479918	481008	.	-	.	ID=MeliponaBeecheii_009423
contig_62	funannotate	gene	514851	515824	.	+	.	ID=MeliponaBeecheii_009426
contig_62	funannotate	gene	506614	507964	.	-	.	ID=MeliponaBeecheii_009425
contig_62	funannotate	gene	568248	570679	.	+	.	ID=MeliponaBeecheii_009428
contig_62	funannotate	gene	517090	518971	.	+	.	ID=MeliponaBeecheii_009427
contig_62	funannotate	gene	572913	574861	.	-	.	ID=MeliponaBeecheii_009429
contig_62	funannotate	exon	85302	85377	.	-	.	ID=MeliponaBeecheii_009395-T1.exon1;Parent=MeliponaBeecheii_009395-T1
contig_62	funannotate	exon	83436	83569	.	-	.	ID=MeliponaBeecheii_009395-T1.exon2;Parent=MeliponaBeecheii_009395-T1
contig_62	funannotate	exon	2415436	2415688	.	+	.	ID=MeliponaBeecheii_009584-T1.exon5;Parent=MeliponaBeecheii_009584-T1
contig_62	funannotate	exon	2414937	2415352	.	+	.	ID=MeliponaBeecheii_009584-T1.exon4;Parent=MeliponaBeecheii_009584-T1
contig_62	funannotate	gene	655638	658107	.	-	.	ID=MeliponaBeecheii_009431
contig_62	funannotate	gene	637463	654788	.	+	.	ID=MeliponaBeecheii_009430
contig_62	funannotate	gene	662883	664823	.	+	.	ID=MeliponaBeecheii_009433
contig_62	funannotate	exon	2413640	2413774	.	+	.	ID=MeliponaBeecheii_009584-T1.exon1;Parent=MeliponaBeecheii_009584-T1
contig_62	funannotate	gene	660724	662829	.	+	.	ID=MeliponaBeecheii_009432
contig_62	funannotate	gene	668839	673966	.	-	.	ID=MeliponaBeecheii_009435
contig_62	funannotate	exon	2414527	2414864	.	+	.	ID=MeliponaBeecheii_009584-T1.exon3;Parent=MeliponaBeecheii_009584-T1
contig_62	funannotate	gene	666667	668607	.	-	.	ID=MeliponaBeecheii_009434
contig_62	funannotate	exon	2413951	2414443	.	+	.	ID=MeliponaBeecheii_009584-T1.exon2;Parent=MeliponaBeecheii_009584-T1
contig_62	funannotate	gene	724025	724420	.	+	.	ID=MeliponaBeecheii_009437
contig_62	funannotate	gene	680457	686220	.	+	.	ID=MeliponaBeecheii_009436
contig_62	funannotate	gene	740678	753530	.	+	.	Name=PRP1;ID=MeliponaBeecheii_009439
contig_62	funannotate	gene	725092	725926	.	+	.	ID=MeliponaBeecheii_009438
contig_62	funannotate	mRNA	1739061	1740668	.	-	.	ID=MeliponaBeecheii_009500-T1;Parent=MeliponaBeecheii_009500
contig_62	funannotate	exon	390743	391096	.	-	.	ID=MeliponaBeecheii_009415-T1.exon10;Parent=MeliponaBeecheii_009415-T1
contig_62	funannotate	exon	390285	390470	.	-	.	ID=MeliponaBeecheii_009415-T1.exon11;Parent=MeliponaBeecheii_009415-T1
contig_62	funannotate	CDS	2140381	2140574	.	+	0	ID=MeliponaBeecheii_009547-T1.cds;Parent=MeliponaBeecheii_009547-T1
contig_62	funannotate	CDS	2140815	2141046	.	+	0	ID=MeliponaBeecheii_009547-T1.cds;Parent=MeliponaBeecheii_009547-T1
contig_62	funannotate	CDS	2141117	2141380	.	+	0	ID=MeliponaBeecheii_009547-T1.cds;Parent=MeliponaBeecheii_009547-T1
contig_62	funannotate	CDS	2141453	2141615	.	+	0	ID=MeliponaBeecheii_009547-T1.cds;Parent=MeliponaBeecheii_009547-T1
contig_62	funannotate	CDS	2141678	2141959	.	+	0	ID=MeliponaBeecheii_009547-T1.cds;Parent=MeliponaBeecheii_009547-T1
contig_62	funannotate	CDS	2142020	2142132	.	+	0	ID=MeliponaBeecheii_009547-T1.cds;Parent=MeliponaBeecheii_009547-T1
contig_62	funannotate	exon	387667	387825	.	-	.	ID=MeliponaBeecheii_009415-T1.exon16;Parent=MeliponaBeecheii_009415-T1
contig_62	funannotate	exon	387411	387609	.	-	.	ID=MeliponaBeecheii_009415-T1.exon17;Parent=MeliponaBeecheii_009415-T1
contig_62	funannotate	exon	390062	390208	.	-	.	ID=MeliponaBeecheii_009415-T1.exon12;Parent=MeliponaBeecheii_009415-T1
contig_62	funannotate	exon	388410	388615	.	-	.	ID=MeliponaBeecheii_009415-T1.exon13;Parent=MeliponaBeecheii_009415-T1
contig_62	funannotate	exon	388142	388341	.	-	.	ID=MeliponaBeecheii_009415-T1.exon14;Parent=MeliponaBeecheii_009415-T1
contig_62	funannotate	exon	387891	388060	.	-	.	ID=MeliponaBeecheii_009415-T1.exon15;Parent=MeliponaBeecheii_009415-T1
contig_62	funannotate	mRNA	1805028	1807314	.	+	.	ID=MeliponaBeecheii_009512-T1;Ontology_term=GO:0003723%2CGO:0003676%2CGO:0000381;Dbxref=InterPro:IPR035979%2CInterPro:IPR012677%2CInterPro:IPR034893%2CInterPro:IPR000504%2CPFAM:PF00076;Parent=MeliponaBeecheii_009512
contig_62	funannotate	mRNA	94553	95164	.	+	.	ID=MeliponaBeecheii_009396-T1;Parent=MeliponaBeecheii_009396
contig_62	funannotate	CDS	2509394	2509437	.	+	0	ID=MeliponaBeecheii_009596-T1.cds;Parent=MeliponaBeecheii_009596-T1
contig_62	funannotate	CDS	2509643	2509848	.	+	0	ID=MeliponaBeecheii_009596-T1.cds;Parent=MeliponaBeecheii_009596-T1
contig_62	funannotate	CDS	2509995	2510230	.	+	0	ID=MeliponaBeecheii_009596-T1.cds;Parent=MeliponaBeecheii_009596-T1
contig_62	funannotate	exon	1564834	1565082	.	-	.	ID=MeliponaBeecheii_009484-T1.exon3;Parent=MeliponaBeecheii_009484-T1
contig_62	funannotate	exon	1565476	1565618	.	-	.	ID=MeliponaBeecheii_009484-T1.exon1;Parent=MeliponaBeecheii_009484-T1
contig_62	funannotate	exon	1565154	1565403	.	-	.	ID=MeliponaBeecheii_009484-T1.exon2;Parent=MeliponaBeecheii_009484-T1
contig_62	funannotate	gene	20773	22990	.	+	.	ID=MeliponaBeecheii_009390
contig_62	funannotate	gene	38091	43795	.	-	.	ID=MeliponaBeecheii_009392
contig_62	funannotate	gene	23162	27141	.	+	.	ID=MeliponaBeecheii_009391
contig_62	funannotate	gene	70919	72166	.	-	.	ID=MeliponaBeecheii_009394
contig_62	funannotate	gene	44463	50660	.	-	.	ID=MeliponaBeecheii_009393
contig_62	funannotate	gene	94553	95164	.	+	.	ID=MeliponaBeecheii_009396
contig_62	funannotate	gene	83436	85377	.	-	.	ID=MeliponaBeecheii_009395
contig_62	funannotate	gene	123936	126720	.	-	.	ID=MeliponaBeecheii_009398
contig_62	funannotate	gene	109522	116422	.	+	.	ID=MeliponaBeecheii_009397
contig_62	funannotate	gene	142938	144953	.	+	.	ID=MeliponaBeecheii_009399
contig_62	funannotate	exon	868442	868713	.	-	.	ID=MeliponaBeecheii_009448-T1.exon3;Parent=MeliponaBeecheii_009448-T1
contig_62	funannotate	exon	868793	868903	.	-	.	ID=MeliponaBeecheii_009448-T1.exon2;Parent=MeliponaBeecheii_009448-T1
contig_62	funannotate	exon	869396	869411	.	-	.	ID=MeliponaBeecheii_009448-T1.exon1;Parent=MeliponaBeecheii_009448-T1
contig_62	funannotate	exon	2407548	2407598	.	-	.	ID=MeliponaBeecheii_009583-T1.exon7;Parent=MeliponaBeecheii_009583-T1
contig_62	funannotate	exon	2407083	2407465	.	-	.	ID=MeliponaBeecheii_009583-T1.exon8;Parent=MeliponaBeecheii_009583-T1
contig_62	funannotate	exon	2406789	2406999	.	-	.	ID=MeliponaBeecheii_009583-T1.exon9;Parent=MeliponaBeecheii_009583-T1
contig_62	funannotate	exon	2408465	2408691	.	-	.	ID=MeliponaBeecheii_009583-T1.exon3;Parent=MeliponaBeecheii_009583-T1
contig_62	funannotate	CDS	2248137	2248189	.	+	0	ID=MeliponaBeecheii_009574-T1.cds;Parent=MeliponaBeecheii_009574-T1
contig_62	funannotate	CDS	2248275	2248482	.	+	0	ID=MeliponaBeecheii_009574-T1.cds;Parent=MeliponaBeecheii_009574-T1
contig_62	funannotate	exon	2408239	2408377	.	-	.	ID=MeliponaBeecheii_009583-T1.exon4;Parent=MeliponaBeecheii_009583-T1
contig_62	funannotate	CDS	754903	754939	.	+	0	ID=MeliponaBeecheii_009440-T1.cds;Parent=MeliponaBeecheii_009440-T1
contig_62	funannotate	CDS	755020	755104	.	+	0	ID=MeliponaBeecheii_009440-T1.cds;Parent=MeliponaBeecheii_009440-T1
contig_62	funannotate	CDS	755328	755403	.	+	0	ID=MeliponaBeecheii_009440-T1.cds;Parent=MeliponaBeecheii_009440-T1
contig_62	funannotate	CDS	755480	755668	.	+	0	ID=MeliponaBeecheii_009440-T1.cds;Parent=MeliponaBeecheii_009440-T1
contig_62	funannotate	CDS	755753	756027	.	+	0	ID=MeliponaBeecheii_009440-T1.cds;Parent=MeliponaBeecheii_009440-T1
contig_62	funannotate	CDS	756092	756164	.	+	0	ID=MeliponaBeecheii_009440-T1.cds;Parent=MeliponaBeecheii_009440-T1
contig_62	funannotate	CDS	756236	756418	.	+	0	ID=MeliponaBeecheii_009440-T1.cds;Parent=MeliponaBeecheii_009440-T1
contig_62	funannotate	CDS	756477	756811	.	+	0	ID=MeliponaBeecheii_009440-T1.cds;Parent=MeliponaBeecheii_009440-T1
contig_62	funannotate	CDS	756890	757203	.	+	0	ID=MeliponaBeecheii_009440-T1.cds;Parent=MeliponaBeecheii_009440-T1
contig_62	funannotate	CDS	757258	757550	.	+	0	ID=MeliponaBeecheii_009440-T1.cds;Parent=MeliponaBeecheii_009440-T1
contig_62	funannotate	CDS	757689	758291	.	+	0	ID=MeliponaBeecheii_009440-T1.cds;Parent=MeliponaBeecheii_009440-T1
contig_62	funannotate	exon	2407975	2408130	.	-	.	ID=MeliponaBeecheii_009583-T1.exon5;Parent=MeliponaBeecheii_009583-T1
contig_62	funannotate	exon	2407698	2407856	.	-	.	ID=MeliponaBeecheii_009583-T1.exon6;Parent=MeliponaBeecheii_009583-T1
contig_62	funannotate	exon	2408997	2409230	.	-	.	ID=MeliponaBeecheii_009583-T1.exon1;Parent=MeliponaBeecheii_009583-T1
contig_62	funannotate	exon	2408779	2408901	.	-	.	ID=MeliponaBeecheii_009583-T1.exon2;Parent=MeliponaBeecheii_009583-T1
contig_62	funannotate	exon	1996732	1997095	.	-	.	ID=MeliponaBeecheii_009527-T1.exon3;Parent=MeliponaBeecheii_009527-T1
contig_62	funannotate	exon	1996600	1996658	.	-	.	ID=MeliponaBeecheii_009527-T1.exon4;Parent=MeliponaBeecheii_009527-T1
contig_62	funannotate	exon	2001947	2001949	.	-	.	ID=MeliponaBeecheii_009527-T1.exon1;Parent=MeliponaBeecheii_009527-T1
contig_62	funannotate	exon	2000599	2000856	.	-	.	ID=MeliponaBeecheii_009527-T1.exon2;Parent=MeliponaBeecheii_009527-T1
contig_62	funannotate	CDS	1744344	1744372	.	-	0	ID=MeliponaBeecheii_009502-T1.cds;Parent=MeliponaBeecheii_009502-T1
contig_62	funannotate	CDS	1744201	1744255	.	-	0	ID=MeliponaBeecheii_009502-T1.cds;Parent=MeliponaBeecheii_009502-T1
contig_62	funannotate	CDS	1743600	1743815	.	-	0	ID=MeliponaBeecheii_009502-T1.cds;Parent=MeliponaBeecheii_009502-T1
contig_62	funannotate	CDS	1743180	1743528	.	-	0	ID=MeliponaBeecheii_009502-T1.cds;Parent=MeliponaBeecheii_009502-T1
contig_62	funannotate	CDS	1743033	1743107	.	-	0	ID=MeliponaBeecheii_009502-T1.cds;Parent=MeliponaBeecheii_009502-T1
contig_62	funannotate	CDS	1742763	1742958	.	-	0	ID=MeliponaBeecheii_009502-T1.cds;Parent=MeliponaBeecheii_009502-T1
contig_62	funannotate	CDS	1742437	1742712	.	-	0	ID=MeliponaBeecheii_009502-T1.cds;Parent=MeliponaBeecheii_009502-T1
contig_62	funannotate	CDS	1742265	1742351	.	-	0	ID=MeliponaBeecheii_009502-T1.cds;Parent=MeliponaBeecheii_009502-T1
contig_62	funannotate	CDS	1742014	1742188	.	-	0	ID=MeliponaBeecheii_009502-T1.cds;Parent=MeliponaBeecheii_009502-T1
contig_62	funannotate	CDS	1134704	1134707	.	-	0	ID=MeliponaBeecheii_009462-T1.cds;Parent=MeliponaBeecheii_009462-T1
contig_62	funannotate	CDS	1134328	1134333	.	-	0	ID=MeliponaBeecheii_009462-T1.cds;Parent=MeliponaBeecheii_009462-T1
contig_62	funannotate	CDS	1133998	1134278	.	-	0	ID=MeliponaBeecheii_009462-T1.cds;Parent=MeliponaBeecheii_009462-T1
contig_62	funannotate	exon	238136	238365	.	-	.	ID=MeliponaBeecheii_009409-T1.exon1;Parent=MeliponaBeecheii_009409-T1
contig_62	funannotate	exon	237298	237538	.	-	.	ID=MeliponaBeecheii_009409-T1.exon2;Parent=MeliponaBeecheii_009409-T1
contig_62	funannotate	exon	1789642	1790140	.	+	.	ID=MeliponaBeecheii_009510-T1.exon10;Parent=MeliponaBeecheii_009510-T1
contig_62	funannotate	mRNA	506614	507964	.	-	.	ID=MeliponaBeecheii_009425-T1;Dbxref=PFAM:PF16027%2CInterPro:IPR031983;Parent=MeliponaBeecheii_009425
contig_62	funannotate	exon	2142020	2142132	.	+	.	ID=MeliponaBeecheii_009547-T1.exon6;Parent=MeliponaBeecheii_009547-T1
contig_62	funannotate	exon	2141678	2141959	.	+	.	ID=MeliponaBeecheii_009547-T1.exon5;Parent=MeliponaBeecheii_009547-T1
contig_62	funannotate	exon	2141453	2141615	.	+	.	ID=MeliponaBeecheii_009547-T1.exon4;Parent=MeliponaBeecheii_009547-T1
contig_62	funannotate	exon	2141117	2141380	.	+	.	ID=MeliponaBeecheii_009547-T1.exon3;Parent=MeliponaBeecheii_009547-T1
contig_62	funannotate	exon	2140815	2141046	.	+	.	ID=MeliponaBeecheii_009547-T1.exon2;Parent=MeliponaBeecheii_009547-T1
contig_62	funannotate	exon	2140381	2140574	.	+	.	ID=MeliponaBeecheii_009547-T1.exon1;Parent=MeliponaBeecheii_009547-T1
contig_62	funannotate	exon	2170328	2170746	.	-	.	ID=MeliponaBeecheii_009557-T1.exon2;Parent=MeliponaBeecheii_009557-T1
contig_62	funannotate	exon	2169884	2170249	.	-	.	ID=MeliponaBeecheii_009557-T1.exon3;Parent=MeliponaBeecheii_009557-T1
contig_62	funannotate	exon	2169534	2169816	.	-	.	ID=MeliponaBeecheii_009557-T1.exon4;Parent=MeliponaBeecheii_009557-T1
contig_62	funannotate	exon	2171093	2171227	.	-	.	ID=MeliponaBeecheii_009557-T1.exon1;Parent=MeliponaBeecheii_009557-T1
contig_62	funannotate	CDS	424626	424748	.	+	0	ID=MeliponaBeecheii_009419-T1.cds;Parent=MeliponaBeecheii_009419-T1
contig_62	funannotate	CDS	425981	426175	.	+	0	ID=MeliponaBeecheii_009419-T1.cds;Parent=MeliponaBeecheii_009419-T1
contig_62	funannotate	mRNA	352093	354329	.	-	.	ID=MeliponaBeecheii_009413-T1;Ontology_term=GO:0007186%2CGO:0004930%2CGO:0016021;Dbxref=InterPro:IPR017452%2CInterPro:IPR000276;Parent=MeliponaBeecheii_009413
contig_62	funannotate	CDS	1214004	1214102	.	+	0	ID=MeliponaBeecheii_009469-T1.cds;Parent=MeliponaBeecheii_009469-T1
contig_62	funannotate	CDS	1214246	1214515	.	+	0	ID=MeliponaBeecheii_009469-T1.cds;Parent=MeliponaBeecheii_009469-T1
contig_62	funannotate	mRNA	151208	153188	.	-	.	ID=MeliponaBeecheii_009401-T1;Ontology_term=GO:0003677%2CGO:0000981%2CGO:0006355;Dbxref=InterPro:IPR043565%2CInterPro:IPR017970%2CInterPro:IPR001356%2CPFAM:PF00046%2CInterPro:IPR009057%2CPFAM:PF05920;Parent=MeliponaBeecheii_009401
contig_62	funannotate	CDS	1321672	1322040	.	-	0	ID=MeliponaBeecheii_009472-T1.cds;Parent=MeliponaBeecheii_009472-T1
contig_62	funannotate	CDS	930809	930825	.	+	0	ID=MeliponaBeecheii_009450-T1.cds;Parent=MeliponaBeecheii_009450-T1
contig_62	funannotate	CDS	931434	931582	.	+	0	ID=MeliponaBeecheii_009450-T1.cds;Parent=MeliponaBeecheii_009450-T1
contig_62	funannotate	CDS	931690	931920	.	+	0	ID=MeliponaBeecheii_009450-T1.cds;Parent=MeliponaBeecheii_009450-T1
contig_62	funannotate	CDS	934648	934831	.	+	0	ID=MeliponaBeecheii_009450-T1.cds;Parent=MeliponaBeecheii_009450-T1
contig_62	funannotate	CDS	935378	935447	.	+	0	ID=MeliponaBeecheii_009450-T1.cds;Parent=MeliponaBeecheii_009450-T1
contig_62	funannotate	CDS	153182	153188	.	-	0	ID=MeliponaBeecheii_009401-T1.cds;Parent=MeliponaBeecheii_009401-T1
contig_62	funannotate	CDS	152644	152649	.	-	0	ID=MeliponaBeecheii_009401-T1.cds;Parent=MeliponaBeecheii_009401-T1
contig_62	funannotate	CDS	151208	151722	.	-	0	ID=MeliponaBeecheii_009401-T1.cds;Parent=MeliponaBeecheii_009401-T1
contig_62	funannotate	exon	1783923	1784253	.	+	.	ID=MeliponaBeecheii_009508-T1.exon2;Parent=MeliponaBeecheii_009508-T1
contig_62	funannotate	exon	1783736	1783800	.	+	.	ID=MeliponaBeecheii_009508-T1.exon1;Parent=MeliponaBeecheii_009508-T1
contig_62	funannotate	CDS	2466914	2467114	.	-	0	ID=MeliponaBeecheii_009590-T1.cds;Parent=MeliponaBeecheii_009590-T1
contig_62	funannotate	CDS	2465661	2466840	.	-	0	ID=MeliponaBeecheii_009590-T1.cds;Parent=MeliponaBeecheii_009590-T1
contig_62	funannotate	CDS	2465351	2465588	.	-	0	ID=MeliponaBeecheii_009590-T1.cds;Parent=MeliponaBeecheii_009590-T1
contig_62	funannotate	CDS	2465130	2465284	.	-	0	ID=MeliponaBeecheii_009590-T1.cds;Parent=MeliponaBeecheii_009590-T1
contig_62	funannotate	CDS	2464955	2465058	.	-	0	ID=MeliponaBeecheii_009590-T1.cds;Parent=MeliponaBeecheii_009590-T1
contig_62	funannotate	CDS	1984752	1984991	.	-	0	ID=MeliponaBeecheii_009524-T1.cds;Parent=MeliponaBeecheii_009524-T1
contig_62	funannotate	exon	419146	419489	.	+	.	ID=MeliponaBeecheii_009417-T1.exon10;Parent=MeliponaBeecheii_009417-T1
contig_62	funannotate	exon	46080	46222	.	-	.	ID=MeliponaBeecheii_009393-T1.exon5;Parent=MeliponaBeecheii_009393-T1
contig_62	funannotate	exon	46287	46508	.	-	.	ID=MeliponaBeecheii_009393-T1.exon4;Parent=MeliponaBeecheii_009393-T1
contig_62	funannotate	exon	44463	44556	.	-	.	ID=MeliponaBeecheii_009393-T1.exon7;Parent=MeliponaBeecheii_009393-T1
contig_62	funannotate	exon	44763	44926	.	-	.	ID=MeliponaBeecheii_009393-T1.exon6;Parent=MeliponaBeecheii_009393-T1
contig_62	funannotate	exon	50547	50660	.	-	.	ID=MeliponaBeecheii_009393-T1.exon1;Parent=MeliponaBeecheii_009393-T1
contig_62	funannotate	exon	47223	47314	.	-	.	ID=MeliponaBeecheii_009393-T1.exon3;Parent=MeliponaBeecheii_009393-T1
contig_62	funannotate	CDS	480981	481008	.	-	0	ID=MeliponaBeecheii_009423-T1.cds;Parent=MeliponaBeecheii_009423-T1
contig_62	funannotate	CDS	480881	480897	.	-	0	ID=MeliponaBeecheii_009423-T1.cds;Parent=MeliponaBeecheii_009423-T1
contig_62	funannotate	CDS	480657	480831	.	-	0	ID=MeliponaBeecheii_009423-T1.cds;Parent=MeliponaBeecheii_009423-T1
contig_62	funannotate	CDS	479918	480150	.	-	0	ID=MeliponaBeecheii_009423-T1.cds;Parent=MeliponaBeecheii_009423-T1
contig_62	funannotate	exon	47416	49724	.	-	.	ID=MeliponaBeecheii_009393-T1.exon2;Parent=MeliponaBeecheii_009393-T1
contig_62	funannotate	exon	2333541	2333547	.	-	.	ID=MeliponaBeecheii_009576-T1.exon3;Parent=MeliponaBeecheii_009576-T1
contig_62	funannotate	exon	2333069	2333359	.	-	.	ID=MeliponaBeecheii_009576-T1.exon4;Parent=MeliponaBeecheii_009576-T1
contig_62	funannotate	exon	2480929	2481270	.	+	.	ID=MeliponaBeecheii_009594-T1.exon1;Parent=MeliponaBeecheii_009594-T1
contig_62	funannotate	exon	2481339	2481532	.	+	.	ID=MeliponaBeecheii_009594-T1.exon2;Parent=MeliponaBeecheii_009594-T1
contig_62	funannotate	exon	2334425	2334430	.	-	.	ID=MeliponaBeecheii_009576-T1.exon1;Parent=MeliponaBeecheii_009576-T1
contig_62	funannotate	exon	2333776	2333783	.	-	.	ID=MeliponaBeecheii_009576-T1.exon2;Parent=MeliponaBeecheii_009576-T1
contig_62	funannotate	exon	2482469	2482904	.	+	.	ID=MeliponaBeecheii_009594-T1.exon5;Parent=MeliponaBeecheii_009594-T1
contig_62	funannotate	exon	2482981	2483306	.	+	.	ID=MeliponaBeecheii_009594-T1.exon6;Parent=MeliponaBeecheii_009594-T1
contig_62	funannotate	exon	2481614	2481924	.	+	.	ID=MeliponaBeecheii_009594-T1.exon3;Parent=MeliponaBeecheii_009594-T1
contig_62	funannotate	exon	2482072	2482390	.	+	.	ID=MeliponaBeecheii_009594-T1.exon4;Parent=MeliponaBeecheii_009594-T1
contig_62	funannotate	exon	2484376	2484793	.	+	.	ID=MeliponaBeecheii_009594-T1.exon9;Parent=MeliponaBeecheii_009594-T1
contig_62	funannotate	exon	2483378	2483897	.	+	.	ID=MeliponaBeecheii_009594-T1.exon7;Parent=MeliponaBeecheii_009594-T1
contig_62	funannotate	exon	2483981	2484286	.	+	.	ID=MeliponaBeecheii_009594-T1.exon8;Parent=MeliponaBeecheii_009594-T1
contig_62	funannotate	exon	249234	249238	.	+	.	ID=MeliponaBeecheii_009410-T1.exon1;Parent=MeliponaBeecheii_009410-T1
contig_62	funannotate	exon	254910	255119	.	+	.	ID=MeliponaBeecheii_009410-T1.exon7;Parent=MeliponaBeecheii_009410-T1
contig_62	funannotate	exon	252655	252942	.	+	.	ID=MeliponaBeecheii_009410-T1.exon6;Parent=MeliponaBeecheii_009410-T1
contig_62	funannotate	exon	249423	249429	.	+	.	ID=MeliponaBeecheii_009410-T1.exon3;Parent=MeliponaBeecheii_009410-T1
contig_62	funannotate	exon	249355	249362	.	+	.	ID=MeliponaBeecheii_009410-T1.exon2;Parent=MeliponaBeecheii_009410-T1
contig_62	funannotate	exon	251616	251621	.	+	.	ID=MeliponaBeecheii_009410-T1.exon5;Parent=MeliponaBeecheii_009410-T1
contig_62	funannotate	exon	251402	251408	.	+	.	ID=MeliponaBeecheii_009410-T1.exon4;Parent=MeliponaBeecheii_009410-T1
contig_62	funannotate	exon	2136255	2136309	.	+	.	ID=MeliponaBeecheii_009545-T1.exon1;Parent=MeliponaBeecheii_009545-T1
contig_62	funannotate	exon	2136623	2136912	.	+	.	ID=MeliponaBeecheii_009545-T1.exon2;Parent=MeliponaBeecheii_009545-T1
contig_62	funannotate	mRNA	740678	753530	.	+	.	ID=MeliponaBeecheii_009439-T1;Ontology_term=GO:0005576%2CGO:0008061;Dbxref=InterPro:IPR002557%2CPFAM:PF01391%2CInterPro:IPR036508%2CInterPro:IPR008160%2CPFAM:PF01607;Parent=MeliponaBeecheii_009439
contig_62	funannotate	exon	2246846	2247127	.	-	.	ID=MeliponaBeecheii_009573-T1.exon1;Parent=MeliponaBeecheii_009573-T1
contig_62	funannotate	mRNA	754903	758291	.	+	.	ID=MeliponaBeecheii_009440-T1;Ontology_term=GO:0006886%2CGO:0046872;Dbxref=InterPro:IPR000306%2CPFAM:PF00790%2CInterPro:IPR003903%2CInterPro:IPR017073%2CInterPro:IPR011011%2CInterPro:IPR013083%2CInterPro:IPR008942%2CInterPro:IPR002014%2CInterPro:IPR024641%2CInterPro:IPR017455%2CPFAM:PF12210%2CPFAM:PF01363;Parent=MeliponaBeecheii_009440
contig_62	funannotate	mRNA	983497	984042	.	+	.	ID=MeliponaBeecheii_009452-T1;Parent=MeliponaBeecheii_009452
contig_62	funannotate	CDS	1167861	1167876	.	+	0	ID=MeliponaBeecheii_009463-T1.cds;Parent=MeliponaBeecheii_009463-T1
contig_62	funannotate	CDS	1169513	1169780	.	+	0	ID=MeliponaBeecheii_009463-T1.cds;Parent=MeliponaBeecheii_009463-T1
contig_62	funannotate	CDS	1170345	1170697	.	+	0	ID=MeliponaBeecheii_009463-T1.cds;Parent=MeliponaBeecheii_009463-T1
contig_62	funannotate	CDS	1170968	1171089	.	+	0	ID=MeliponaBeecheii_009463-T1.cds;Parent=MeliponaBeecheii_009463-T1
contig_62	funannotate	CDS	1172397	1172689	.	+	0	ID=MeliponaBeecheii_009463-T1.cds;Parent=MeliponaBeecheii_009463-T1
contig_62	funannotate	CDS	1174148	1174297	.	+	0	ID=MeliponaBeecheii_009463-T1.cds;Parent=MeliponaBeecheii_009463-T1
contig_62	funannotate	CDS	1174901	1175113	.	+	0	ID=MeliponaBeecheii_009463-T1.cds;Parent=MeliponaBeecheii_009463-T1
contig_62	funannotate	CDS	1175776	1176331	.	+	0	ID=MeliponaBeecheii_009463-T1.cds;Parent=MeliponaBeecheii_009463-T1
contig_62	funannotate	CDS	1176833	1176991	.	+	0	ID=MeliponaBeecheii_009463-T1.cds;Parent=MeliponaBeecheii_009463-T1
contig_62	funannotate	CDS	1177415	1177536	.	+	0	ID=MeliponaBeecheii_009463-T1.cds;Parent=MeliponaBeecheii_009463-T1
contig_62	funannotate	CDS	1181679	1181843	.	+	0	ID=MeliponaBeecheii_009463-T1.cds;Parent=MeliponaBeecheii_009463-T1
contig_62	funannotate	CDS	1187682	1187802	.	+	0	ID=MeliponaBeecheii_009463-T1.cds;Parent=MeliponaBeecheii_009463-T1
contig_62	funannotate	mRNA	1382651	1383016	.	+	.	ID=MeliponaBeecheii_009476-T1;Parent=MeliponaBeecheii_009476
contig_62	funannotate	mRNA	1196933	1201796	.	-	.	ID=MeliponaBeecheii_009464-T1;Ontology_term=GO:0005515;Dbxref=PFAM:PF13174%2CInterPro:IPR030511%2CInterPro:IPR011990%2CInterPro:IPR019734%2CPFAM:PF12895%2CPFAM:PF14559%2CInterPro:IPR013026;Parent=MeliponaBeecheii_009464
contig_62	funannotate	exon	1199848	1200097	.	-	.	ID=MeliponaBeecheii_009464-T1.exon3;Parent=MeliponaBeecheii_009464-T1
contig_62	funannotate	exon	1199287	1199496	.	-	.	ID=MeliponaBeecheii_009464-T1.exon4;Parent=MeliponaBeecheii_009464-T1
contig_62	funannotate	exon	1201794	1201796	.	-	.	ID=MeliponaBeecheii_009464-T1.exon1;Parent=MeliponaBeecheii_009464-T1
contig_62	funannotate	exon	2081672	2081817	.	-	.	ID=MeliponaBeecheii_009539-T1.exon1;Parent=MeliponaBeecheii_009539-T1
contig_62	funannotate	exon	1201105	1201631	.	-	.	ID=MeliponaBeecheii_009464-T1.exon2;Parent=MeliponaBeecheii_009464-T1
contig_62	funannotate	exon	1196933	1197044	.	-	.	ID=MeliponaBeecheii_009464-T1.exon7;Parent=MeliponaBeecheii_009464-T1
contig_62	funannotate	exon	1198289	1198595	.	-	.	ID=MeliponaBeecheii_009464-T1.exon5;Parent=MeliponaBeecheii_009464-T1
contig_62	funannotate	exon	1197334	1197574	.	-	.	ID=MeliponaBeecheii_009464-T1.exon6;Parent=MeliponaBeecheii_009464-T1
contig_62	funannotate	CDS	1993990	1994101	.	-	0	ID=MeliponaBeecheii_009525-T1.cds;Parent=MeliponaBeecheii_009525-T1
contig_62	funannotate	CDS	1992931	1993160	.	-	0	ID=MeliponaBeecheii_009525-T1.cds;Parent=MeliponaBeecheii_009525-T1
contig_62	funannotate	CDS	1991277	1991600	.	-	0	ID=MeliponaBeecheii_009525-T1.cds;Parent=MeliponaBeecheii_009525-T1
contig_62	funannotate	CDS	1990009	1990329	.	-	0	ID=MeliponaBeecheii_009525-T1.cds;Parent=MeliponaBeecheii_009525-T1
contig_62	funannotate	mRNA	2365094	2384308	.	+	.	ID=MeliponaBeecheii_009578-T1;Dbxref=InterPro:IPR036236%2CPFAM:PF00096%2CInterPro:IPR013087;Parent=MeliponaBeecheii_009578
contig_62	funannotate	exon	2080216	2080357	.	-	.	ID=MeliponaBeecheii_009539-T1.exon7;Parent=MeliponaBeecheii_009539-T1
contig_62	funannotate	exon	2080416	2080593	.	-	.	ID=MeliponaBeecheii_009539-T1.exon6;Parent=MeliponaBeecheii_009539-T1
contig_62	funannotate	exon	2079974	2080124	.	-	.	ID=MeliponaBeecheii_009539-T1.exon8;Parent=MeliponaBeecheii_009539-T1
contig_62	funannotate	exon	1063234	1063248	.	+	.	ID=MeliponaBeecheii_009456-T1.exon1;Parent=MeliponaBeecheii_009456-T1
contig_62	funannotate	exon	2081262	2081387	.	-	.	ID=MeliponaBeecheii_009539-T1.exon3;Parent=MeliponaBeecheii_009539-T1
contig_62	funannotate	exon	2081464	2081600	.	-	.	ID=MeliponaBeecheii_009539-T1.exon2;Parent=MeliponaBeecheii_009539-T1
contig_62	funannotate	exon	2080658	2080850	.	-	.	ID=MeliponaBeecheii_009539-T1.exon5;Parent=MeliponaBeecheii_009539-T1
contig_62	funannotate	exon	1063335	1063637	.	+	.	ID=MeliponaBeecheii_009456-T1.exon2;Parent=MeliponaBeecheii_009456-T1
contig_62	funannotate	exon	2080939	2081206	.	-	.	ID=MeliponaBeecheii_009539-T1.exon4;Parent=MeliponaBeecheii_009539-T1
contig_62	funannotate	exon	1382651	1383016	.	+	.	ID=MeliponaBeecheii_009476-T1.exon1;Parent=MeliponaBeecheii_009476-T1
contig_62	funannotate	mRNA	2205674	2209969	.	+	.	ID=MeliponaBeecheii_009566-T1;Ontology_term=GO:0016307%2CGO:0046488;Dbxref=InterPro:IPR027483%2CInterPro:IPR027484%2CInterPro:IPR023610%2CPFAM:PF01504%2CInterPro:IPR002498;Parent=MeliponaBeecheii_009566
contig_62	funannotate	CDS	227468	227588	.	+	0	ID=MeliponaBeecheii_009407-T1.cds;Parent=MeliponaBeecheii_009407-T1
contig_62	funannotate	CDS	227669	227757	.	+	0	ID=MeliponaBeecheii_009407-T1.cds;Parent=MeliponaBeecheii_009407-T1
contig_62	funannotate	CDS	227825	227980	.	+	0	ID=MeliponaBeecheii_009407-T1.cds;Parent=MeliponaBeecheii_009407-T1
contig_62	funannotate	CDS	228041	228132	.	+	0	ID=MeliponaBeecheii_009407-T1.cds;Parent=MeliponaBeecheii_009407-T1
contig_62	funannotate	CDS	228504	228564	.	+	0	ID=MeliponaBeecheii_009407-T1.cds;Parent=MeliponaBeecheii_009407-T1
contig_62	funannotate	CDS	228733	229185	.	+	0	ID=MeliponaBeecheii_009407-T1.cds;Parent=MeliponaBeecheii_009407-T1
contig_62	funannotate	CDS	229601	229720	.	+	0	ID=MeliponaBeecheii_009407-T1.cds;Parent=MeliponaBeecheii_009407-T1
contig_62	funannotate	CDS	230076	230284	.	+	0	ID=MeliponaBeecheii_009407-T1.cds;Parent=MeliponaBeecheii_009407-T1
contig_62	funannotate	CDS	230400	230587	.	+	0	ID=MeliponaBeecheii_009407-T1.cds;Parent=MeliponaBeecheii_009407-T1
contig_62	funannotate	CDS	230660	230850	.	+	0	ID=MeliponaBeecheii_009407-T1.cds;Parent=MeliponaBeecheii_009407-T1
contig_62	funannotate	CDS	230944	231067	.	+	0	ID=MeliponaBeecheii_009407-T1.cds;Parent=MeliponaBeecheii_009407-T1
contig_62	funannotate	CDS	231319	231472	.	+	0	ID=MeliponaBeecheii_009407-T1.cds;Parent=MeliponaBeecheii_009407-T1
contig_62	funannotate	CDS	231540	231691	.	+	0	ID=MeliponaBeecheii_009407-T1.cds;Parent=MeliponaBeecheii_009407-T1
contig_62	funannotate	CDS	232145	232400	.	+	0	ID=MeliponaBeecheii_009407-T1.cds;Parent=MeliponaBeecheii_009407-T1
contig_62	funannotate	CDS	233151	233392	.	+	0	ID=MeliponaBeecheii_009407-T1.cds;Parent=MeliponaBeecheii_009407-T1
contig_62	funannotate	CDS	233914	234077	.	+	0	ID=MeliponaBeecheii_009407-T1.cds;Parent=MeliponaBeecheii_009407-T1
contig_62	funannotate	CDS	234137	234832	.	+	0	ID=MeliponaBeecheii_009407-T1.cds;Parent=MeliponaBeecheii_009407-T1
contig_62	funannotate	mRNA	1595798	1598801	.	+	.	ID=MeliponaBeecheii_009488-T1;Parent=MeliponaBeecheii_009488
contig_62	funannotate	mRNA	2160030	2163755	.	+	.	ID=MeliponaBeecheii_009554-T1;Ontology_term=GO:0005524%2CGO:0004823%2CGO:0004812%2CGO:0000166%2CGO:0002161%2CGO:0006429%2CGO:0006418;Dbxref=InterPro:IPR009008%2CInterPro:IPR014729%2CInterPro:IPR001412%2CInterPro:IPR002300%2CInterPro:IPR013155%2CPFAM:PF08264%2CInterPro:IPR009080%2CInterPro:IPR002302;Parent=MeliponaBeecheii_009554
contig_62	funannotate	mRNA	2014117	2015168	.	-	.	ID=MeliponaBeecheii_009530-T1;Parent=MeliponaBeecheii_009530
contig_62	funannotate	exon	517090	517240	.	+	.	ID=MeliponaBeecheii_009427-T1.exon1;Parent=MeliponaBeecheii_009427-T1
contig_62	funannotate	exon	517359	517416	.	+	.	ID=MeliponaBeecheii_009427-T1.exon2;Parent=MeliponaBeecheii_009427-T1
contig_62	funannotate	exon	518707	518971	.	+	.	ID=MeliponaBeecheii_009427-T1.exon3;Parent=MeliponaBeecheii_009427-T1
contig_62	funannotate	CDS	574619	574861	.	-	0	ID=MeliponaBeecheii_009429-T1.cds;Parent=MeliponaBeecheii_009429-T1
contig_62	funannotate	CDS	573638	574016	.	-	0	ID=MeliponaBeecheii_009429-T1.cds;Parent=MeliponaBeecheii_009429-T1
contig_62	funannotate	CDS	573223	573525	.	-	0	ID=MeliponaBeecheii_009429-T1.cds;Parent=MeliponaBeecheii_009429-T1
contig_62	funannotate	CDS	572913	573130	.	-	0	ID=MeliponaBeecheii_009429-T1.cds;Parent=MeliponaBeecheii_009429-T1
contig_62	funannotate	exon	1177415	1177536	.	+	.	ID=MeliponaBeecheii_009463-T1.exon10;Parent=MeliponaBeecheii_009463-T1
contig_62	funannotate	mRNA	2013535	2013996	.	+	.	ID=MeliponaBeecheii_009529-T1;Parent=MeliponaBeecheii_009529
contig_62	funannotate	exon	1187682	1187802	.	+	.	ID=MeliponaBeecheii_009463-T1.exon12;Parent=MeliponaBeecheii_009463-T1
contig_62	funannotate	exon	1181679	1181843	.	+	.	ID=MeliponaBeecheii_009463-T1.exon11;Parent=MeliponaBeecheii_009463-T1
contig_62	funannotate	mRNA	2117183	2119201	.	-	.	ID=MeliponaBeecheii_009542-T1;Parent=MeliponaBeecheii_009542
contig_62	funannotate	CDS	1437355	1437963	.	+	0	ID=MeliponaBeecheii_009479-T1.cds;Parent=MeliponaBeecheii_009479-T1
contig_62	funannotate	CDS	2413640	2413774	.	+	0	ID=MeliponaBeecheii_009584-T1.cds;Parent=MeliponaBeecheii_009584-T1
contig_62	funannotate	CDS	2413951	2414443	.	+	0	ID=MeliponaBeecheii_009584-T1.cds;Parent=MeliponaBeecheii_009584-T1
contig_62	funannotate	CDS	2414527	2414864	.	+	0	ID=MeliponaBeecheii_009584-T1.cds;Parent=MeliponaBeecheii_009584-T1
contig_62	funannotate	CDS	2414937	2415352	.	+	0	ID=MeliponaBeecheii_009584-T1.cds;Parent=MeliponaBeecheii_009584-T1
contig_62	funannotate	CDS	2415436	2415688	.	+	0	ID=MeliponaBeecheii_009584-T1.cds;Parent=MeliponaBeecheii_009584-T1
contig_62	funannotate	CDS	1582748	1582788	.	-	0	ID=MeliponaBeecheii_009485-T1.cds;Parent=MeliponaBeecheii_009485-T1
contig_62	funannotate	CDS	1579285	1579358	.	-	0	ID=MeliponaBeecheii_009485-T1.cds;Parent=MeliponaBeecheii_009485-T1
contig_62	funannotate	CDS	1574652	1574929	.	-	0	ID=MeliponaBeecheii_009485-T1.cds;Parent=MeliponaBeecheii_009485-T1
contig_62	funannotate	exon	1968473	1968607	.	+	.	ID=MeliponaBeecheii_009519-T1.exon4;Parent=MeliponaBeecheii_009519-T1
contig_62	funannotate	exon	1968673	1968900	.	+	.	ID=MeliponaBeecheii_009519-T1.exon5;Parent=MeliponaBeecheii_009519-T1
contig_62	funannotate	mRNA	1761054	1762349	.	-	.	ID=MeliponaBeecheii_009505-T1;Dbxref=InterPro:IPR011042%2CInterPro:IPR017996%2CPFAM:PF03022;Parent=MeliponaBeecheii_009505
contig_62	funannotate	mRNA	1919978	1931164	.	+	.	ID=MeliponaBeecheii_009517-T1;Ontology_term=GO:0005525;Dbxref=InterPro:IPR005225%2CPFAM:PF09439%2CPFAM:PF08477%2CInterPro:IPR006689%2CPFAM:PF00071%2CInterPro:IPR027417%2CPFAM:PF00025;Parent=MeliponaBeecheii_009517
contig_62	funannotate	exon	1966918	1967052	.	+	.	ID=MeliponaBeecheii_009519-T1.exon1;Parent=MeliponaBeecheii_009519-T1
contig_62	funannotate	exon	1967152	1967765	.	+	.	ID=MeliponaBeecheii_009519-T1.exon2;Parent=MeliponaBeecheii_009519-T1
contig_62	funannotate	exon	1968103	1968250	.	+	.	ID=MeliponaBeecheii_009519-T1.exon3;Parent=MeliponaBeecheii_009519-T1
contig_62	funannotate	exon	1907331	1907617	.	+	.	ID=MeliponaBeecheii_009516-T1.exon2;Parent=MeliponaBeecheii_009516-T1
contig_62	funannotate	exon	1907164	1907257	.	+	.	ID=MeliponaBeecheii_009516-T1.exon1;Parent=MeliponaBeecheii_009516-T1
contig_62	funannotate	exon	1557646	1558115	.	-	.	ID=MeliponaBeecheii_009482-T1.exon2;Parent=MeliponaBeecheii_009482-T1
contig_62	funannotate	exon	1558185	1558261	.	-	.	ID=MeliponaBeecheii_009482-T1.exon1;Parent=MeliponaBeecheii_009482-T1
contig_62	funannotate	exon	1556583	1556792	.	-	.	ID=MeliponaBeecheii_009482-T1.exon4;Parent=MeliponaBeecheii_009482-T1
contig_62	funannotate	exon	1556876	1557051	.	-	.	ID=MeliponaBeecheii_009482-T1.exon3;Parent=MeliponaBeecheii_009482-T1
contig_62	funannotate	mRNA	23162	27141	.	+	.	ID=MeliponaBeecheii_009391-T1;Ontology_term=GO:0005515%2CGO:0007165;Dbxref=InterPro:IPR016346%2CInterPro:IPR001680%2CInterPro:IPR017986%2CPFAM:PF00400%2CInterPro:IPR036322%2CInterPro:IPR001632%2CInterPro:IPR015943%2CInterPro:IPR019775%2CInterPro:IPR020472;Parent=MeliponaBeecheii_009391
contig_62	funannotate	exon	279415	279567	.	-	.	ID=MeliponaBeecheii_009412-T1.exon4;Parent=MeliponaBeecheii_009412-T1
contig_62	funannotate	exon	2441133	2441180	.	-	.	ID=MeliponaBeecheii_009586-T1.exon1;Parent=MeliponaBeecheii_009586-T1
contig_62	funannotate	exon	2439032	2439391	.	-	.	ID=MeliponaBeecheii_009586-T1.exon2;Parent=MeliponaBeecheii_009586-T1
contig_62	funannotate	exon	2438809	2438889	.	-	.	ID=MeliponaBeecheii_009586-T1.exon3;Parent=MeliponaBeecheii_009586-T1
contig_62	funannotate	exon	2435323	2438731	.	-	.	ID=MeliponaBeecheii_009586-T1.exon4;Parent=MeliponaBeecheii_009586-T1
contig_62	funannotate	exon	2434216	2434494	.	-	.	ID=MeliponaBeecheii_009586-T1.exon5;Parent=MeliponaBeecheii_009586-T1
contig_62	funannotate	exon	2431522	2431720	.	-	.	ID=MeliponaBeecheii_009586-T1.exon6;Parent=MeliponaBeecheii_009586-T1
contig_62	funannotate	exon	286863	287024	.	-	.	ID=MeliponaBeecheii_009412-T1.exon1;Parent=MeliponaBeecheii_009412-T1
contig_62	funannotate	exon	2431361	2431427	.	-	.	ID=MeliponaBeecheii_009586-T1.exon7;Parent=MeliponaBeecheii_009586-T1
contig_62	funannotate	exon	285958	286163	.	-	.	ID=MeliponaBeecheii_009412-T1.exon2;Parent=MeliponaBeecheii_009412-T1
contig_62	funannotate	exon	280098	280221	.	-	.	ID=MeliponaBeecheii_009412-T1.exon3;Parent=MeliponaBeecheii_009412-T1
contig_62	funannotate	exon	2398721	2399085	.	+	.	ID=MeliponaBeecheii_009581-T1.exon2;Parent=MeliponaBeecheii_009581-T1
contig_62	funannotate	exon	2398649	2398655	.	+	.	ID=MeliponaBeecheii_009581-T1.exon1;Parent=MeliponaBeecheii_009581-T1
contig_62	funannotate	mRNA	426382	441628	.	+	.	ID=MeliponaBeecheii_009420-T1;Ontology_term=GO:0006355%2CGO:0003700;Dbxref=PFAM:PF00170%2CPFAM:PF03131%2CInterPro:IPR004827%2CPFAM:PF07716;Parent=MeliponaBeecheii_009420
contig_62	funannotate	exon	165308	165594	.	-	.	ID=MeliponaBeecheii_009402-T1.exon4;Parent=MeliponaBeecheii_009402-T1
contig_62	funannotate	exon	166139	166311	.	-	.	ID=MeliponaBeecheii_009402-T1.exon3;Parent=MeliponaBeecheii_009402-T1
contig_62	funannotate	exon	172426	172547	.	-	.	ID=MeliponaBeecheii_009402-T1.exon2;Parent=MeliponaBeecheii_009402-T1
contig_62	funannotate	exon	173473	173533	.	-	.	ID=MeliponaBeecheii_009402-T1.exon1;Parent=MeliponaBeecheii_009402-T1
contig_62	funannotate	exon	163228	163304	.	-	.	ID=MeliponaBeecheii_009402-T1.exon5;Parent=MeliponaBeecheii_009402-T1
contig_62	funannotate	CDS	1897206	1897239	.	-	0	ID=MeliponaBeecheii_009515-T1.cds;Parent=MeliponaBeecheii_009515-T1
contig_62	funannotate	CDS	1897034	1897126	.	-	0	ID=MeliponaBeecheii_009515-T1.cds;Parent=MeliponaBeecheii_009515-T1
contig_62	funannotate	CDS	1896582	1896922	.	-	0	ID=MeliponaBeecheii_009515-T1.cds;Parent=MeliponaBeecheii_009515-T1
contig_62	funannotate	CDS	1558185	1558261	.	-	0	ID=MeliponaBeecheii_009482-T1.cds;Parent=MeliponaBeecheii_009482-T1
contig_62	funannotate	CDS	1557646	1558115	.	-	0	ID=MeliponaBeecheii_009482-T1.cds;Parent=MeliponaBeecheii_009482-T1
contig_62	funannotate	CDS	1556876	1557051	.	-	0	ID=MeliponaBeecheii_009482-T1.cds;Parent=MeliponaBeecheii_009482-T1
contig_62	funannotate	CDS	1556583	1556792	.	-	0	ID=MeliponaBeecheii_009482-T1.cds;Parent=MeliponaBeecheii_009482-T1
contig_62	funannotate	mRNA	424626	426175	.	+	.	ID=MeliponaBeecheii_009419-T1;Parent=MeliponaBeecheii_009419
contig_62	funannotate	exon	2196834	2196941	.	+	.	ID=MeliponaBeecheii_009563-T1.exon4;Parent=MeliponaBeecheii_009563-T1
contig_62	funannotate	exon	2196689	2196750	.	+	.	ID=MeliponaBeecheii_009563-T1.exon3;Parent=MeliponaBeecheii_009563-T1
contig_62	funannotate	exon	2196458	2196596	.	+	.	ID=MeliponaBeecheii_009563-T1.exon2;Parent=MeliponaBeecheii_009563-T1
contig_62	funannotate	exon	2196015	2196035	.	+	.	ID=MeliponaBeecheii_009563-T1.exon1;Parent=MeliponaBeecheii_009563-T1
contig_62	funannotate	mRNA	227468	234832	.	+	.	ID=MeliponaBeecheii_009407-T1;Dbxref=InterPro:IPR013783;Parent=MeliponaBeecheii_009407
contig_62	funannotate	CDS	2199097	2199256	.	+	0	ID=MeliponaBeecheii_009564-T1.cds;Parent=MeliponaBeecheii_009564-T1
contig_62	funannotate	CDS	2199344	2199605	.	+	0	ID=MeliponaBeecheii_009564-T1.cds;Parent=MeliponaBeecheii_009564-T1
contig_62	funannotate	CDS	2199673	2199811	.	+	0	ID=MeliponaBeecheii_009564-T1.cds;Parent=MeliponaBeecheii_009564-T1
contig_62	funannotate	CDS	2199883	2199945	.	+	0	ID=MeliponaBeecheii_009564-T1.cds;Parent=MeliponaBeecheii_009564-T1
contig_62	funannotate	CDS	2200083	2200277	.	+	0	ID=MeliponaBeecheii_009564-T1.cds;Parent=MeliponaBeecheii_009564-T1
contig_62	funannotate	CDS	2016936	2017247	.	-	0	ID=MeliponaBeecheii_009531-T1.cds;Parent=MeliponaBeecheii_009531-T1
contig_62	funannotate	CDS	2016600	2016860	.	-	0	ID=MeliponaBeecheii_009531-T1.cds;Parent=MeliponaBeecheii_009531-T1
contig_62	funannotate	CDS	2016386	2016518	.	-	0	ID=MeliponaBeecheii_009531-T1.cds;Parent=MeliponaBeecheii_009531-T1
contig_62	funannotate	CDS	2016077	2016315	.	-	0	ID=MeliponaBeecheii_009531-T1.cds;Parent=MeliponaBeecheii_009531-T1
contig_62	funannotate	exon	1721391	1721498	.	-	.	ID=MeliponaBeecheii_009497-T1.exon2;Parent=MeliponaBeecheii_009497-T1
contig_62	funannotate	exon	1727347	1727545	.	-	.	ID=MeliponaBeecheii_009497-T1.exon1;Parent=MeliponaBeecheii_009497-T1
contig_62	funannotate	exon	1720040	1720299	.	-	.	ID=MeliponaBeecheii_009497-T1.exon4;Parent=MeliponaBeecheii_009497-T1
contig_62	funannotate	exon	1720890	1721027	.	-	.	ID=MeliponaBeecheii_009497-T1.exon3;Parent=MeliponaBeecheii_009497-T1
contig_62	funannotate	mRNA	2468232	2472240	.	+	.	ID=MeliponaBeecheii_009591-T1;Ontology_term=GO:0042626%2CGO:0005524%2CGO:0016887%2CGO:0016021%2CGO:0055085;Dbxref=InterPro:IPR011527%2CPFAM:PF16185%2CPFAM:PF00005%2CInterPro:IPR039421%2CInterPro:IPR032410%2CInterPro:IPR003593%2CInterPro:IPR036640%2CInterPro:IPR003439%2CInterPro:IPR017871%2CInterPro:IPR027417%2CPFAM:PF00664;Parent=MeliponaBeecheii_009591
contig_62	funannotate	exon	1740727	1741059	.	-	.	ID=MeliponaBeecheii_009501-T1.exon1;Parent=MeliponaBeecheii_009501-T1
contig_62	funannotate	exon	1687797	1688854	.	+	.	ID=MeliponaBeecheii_009492-T1.exon2;Parent=MeliponaBeecheii_009492-T1
contig_62	funannotate	exon	1690659	1690825	.	+	.	ID=MeliponaBeecheii_009492-T1.exon3;Parent=MeliponaBeecheii_009492-T1
contig_62	funannotate	exon	1679009	1679160	.	+	.	ID=MeliponaBeecheii_009492-T1.exon1;Parent=MeliponaBeecheii_009492-T1
contig_62	funannotate	CDS	1956709	1956718	.	-	0	ID=MeliponaBeecheii_009518-T1.cds;Parent=MeliponaBeecheii_009518-T1
contig_62	funannotate	CDS	1954706	1954983	.	-	0	ID=MeliponaBeecheii_009518-T1.cds;Parent=MeliponaBeecheii_009518-T1
contig_62	funannotate	gene	2191715	2192541	.	+	.	ID=MeliponaBeecheii_009561
contig_62	funannotate	gene	2184950	2188241	.	+	.	ID=MeliponaBeecheii_009560
contig_62	funannotate	gene	2196015	2196941	.	+	.	ID=MeliponaBeecheii_009563
contig_62	funannotate	gene	2192908	2195475	.	-	.	ID=MeliponaBeecheii_009562
contig_62	funannotate	gene	2201211	2203619	.	-	.	ID=MeliponaBeecheii_009565
contig_62	funannotate	gene	2199097	2200277	.	+	.	ID=MeliponaBeecheii_009564
contig_62	funannotate	gene	2213441	2217178	.	-	.	Name=KINESIN6B;ID=MeliponaBeecheii_009567
contig_62	funannotate	gene	2205674	2209969	.	+	.	ID=MeliponaBeecheii_009566
contig_62	funannotate	gene	2231930	2232467	.	+	.	ID=MeliponaBeecheii_009569
contig_62	funannotate	gene	2217990	2218664	.	-	.	Name=CISD3;ID=MeliponaBeecheii_009568
contig_62	funannotate	gene	2236843	2237826	.	+	.	ID=MeliponaBeecheii_009570
contig_62	funannotate	gene	2245365	2246797	.	-	.	ID=MeliponaBeecheii_009572
contig_62	funannotate	gene	2242303	2244008	.	+	.	ID=MeliponaBeecheii_009571
contig_62	funannotate	gene	2248137	2248482	.	+	.	ID=MeliponaBeecheii_009574
contig_62	funannotate	gene	2246846	2247127	.	-	.	ID=MeliponaBeecheii_009573
contig_62	funannotate	gene	2333069	2334430	.	-	.	ID=MeliponaBeecheii_009576
contig_62	funannotate	gene	2279858	2283466	.	-	.	ID=MeliponaBeecheii_009575
contig_62	funannotate	gene	2365094	2384308	.	+	.	ID=MeliponaBeecheii_009578
contig_62	funannotate	gene	2349773	2350021	.	-	.	ID=MeliponaBeecheii_009577
contig_62	funannotate	gene	2393915	2395224	.	-	.	ID=MeliponaBeecheii_009579
contig_62	funannotate	CDS	1063234	1063248	.	+	0	ID=MeliponaBeecheii_009456-T1.cds;Parent=MeliponaBeecheii_009456-T1
contig_62	funannotate	CDS	1063335	1063637	.	+	0	ID=MeliponaBeecheii_009456-T1.cds;Parent=MeliponaBeecheii_009456-T1
contig_62	funannotate	gene	2398649	2399085	.	+	.	ID=MeliponaBeecheii_009581
contig_62	funannotate	gene	2398174	2398343	.	+	.	ID=MeliponaBeecheii_009580
contig_62	funannotate	gene	2404493	2409230	.	-	.	ID=MeliponaBeecheii_009583
contig_62	funannotate	gene	2400824	2402873	.	+	.	ID=MeliponaBeecheii_009582
contig_62	funannotate	gene	2420587	2428922	.	-	.	ID=MeliponaBeecheii_009585
contig_62	funannotate	gene	2413640	2415688	.	+	.	ID=MeliponaBeecheii_009584
contig_62	funannotate	gene	2443279	2444265	.	+	.	ID=MeliponaBeecheii_009587
contig_62	funannotate	gene	2431361	2441180	.	-	.	ID=MeliponaBeecheii_009586
contig_62	funannotate	gene	2456614	2464390	.	+	.	ID=MeliponaBeecheii_009589
contig_62	funannotate	gene	2444593	2446919	.	+	.	ID=MeliponaBeecheii_009588
contig_62	funannotate	gene	2464955	2467114	.	-	.	ID=MeliponaBeecheii_009590
contig_62	funannotate	gene	2472684	2473047	.	-	.	ID=MeliponaBeecheii_009592
contig_62	funannotate	gene	2468232	2472240	.	+	.	Name=HMT-1;ID=MeliponaBeecheii_009591
contig_62	funannotate	gene	2480929	2484956	.	+	.	ID=MeliponaBeecheii_009594
contig_62	funannotate	gene	2473369	2474983	.	+	.	ID=MeliponaBeecheii_009593
contig_62	funannotate	gene	2509394	2510230	.	+	.	ID=MeliponaBeecheii_009596
contig_62	funannotate	gene	2493989	2494404	.	-	.	ID=MeliponaBeecheii_009595
contig_62	funannotate	gene	2527685	2528719	.	+	.	ID=MeliponaBeecheii_009598
contig_62	funannotate	gene	2523395	2523628	.	-	.	ID=MeliponaBeecheii_009597
contig_62	funannotate	exon	2509643	2509848	.	+	.	ID=MeliponaBeecheii_009596-T1.exon2;Parent=MeliponaBeecheii_009596-T1
contig_62	funannotate	exon	2509394	2509437	.	+	.	ID=MeliponaBeecheii_009596-T1.exon1;Parent=MeliponaBeecheii_009596-T1
contig_62	funannotate	exon	2509995	2510230	.	+	.	ID=MeliponaBeecheii_009596-T1.exon3;Parent=MeliponaBeecheii_009596-T1
contig_62	funannotate	CDS	2191715	2191797	.	+	0	ID=MeliponaBeecheii_009561-T1.cds;Parent=MeliponaBeecheii_009561-T1
contig_62	funannotate	CDS	2191936	2192167	.	+	0	ID=MeliponaBeecheii_009561-T1.cds;Parent=MeliponaBeecheii_009561-T1
contig_62	funannotate	CDS	2192248	2192326	.	+	0	ID=MeliponaBeecheii_009561-T1.cds;Parent=MeliponaBeecheii_009561-T1
contig_62	funannotate	CDS	2192402	2192541	.	+	0	ID=MeliponaBeecheii_009561-T1.cds;Parent=MeliponaBeecheii_009561-T1
contig_62	funannotate	mRNA	662883	664823	.	+	.	ID=MeliponaBeecheii_009433-T1;Parent=MeliponaBeecheii_009433
contig_62	funannotate	CDS	1014760	1014860	.	-	0	ID=MeliponaBeecheii_009453-T1.cds;Parent=MeliponaBeecheii_009453-T1
contig_62	funannotate	CDS	1014284	1014581	.	-	0	ID=MeliponaBeecheii_009453-T1.cds;Parent=MeliponaBeecheii_009453-T1
contig_62	funannotate	exon	668839	668882	.	-	.	ID=MeliponaBeecheii_009435-T1.exon5;Parent=MeliponaBeecheii_009435-T1
contig_62	funannotate	exon	670395	670692	.	-	.	ID=MeliponaBeecheii_009435-T1.exon3;Parent=MeliponaBeecheii_009435-T1
contig_62	funannotate	exon	669923	670235	.	-	.	ID=MeliponaBeecheii_009435-T1.exon4;Parent=MeliponaBeecheii_009435-T1
contig_62	funannotate	exon	673832	673966	.	-	.	ID=MeliponaBeecheii_009435-T1.exon1;Parent=MeliponaBeecheii_009435-T1
contig_62	funannotate	exon	672368	672522	.	-	.	ID=MeliponaBeecheii_009435-T1.exon2;Parent=MeliponaBeecheii_009435-T1
contig_62	funannotate	CDS	680457	680542	.	+	0	ID=MeliponaBeecheii_009436-T1.cds;Parent=MeliponaBeecheii_009436-T1
contig_62	funannotate	CDS	682829	682878	.	+	0	ID=MeliponaBeecheii_009436-T1.cds;Parent=MeliponaBeecheii_009436-T1
contig_62	funannotate	CDS	686072	686220	.	+	0	ID=MeliponaBeecheii_009436-T1.cds;Parent=MeliponaBeecheii_009436-T1
contig_62	funannotate	mRNA	828978	831388	.	+	.	ID=MeliponaBeecheii_009445-T1;Parent=MeliponaBeecheii_009445
contig_62	funannotate	mRNA	1069786	1070001	.	+	.	ID=MeliponaBeecheii_009457-T1;Parent=MeliponaBeecheii_009457
contig_62	funannotate	exon	1075115	1075281	.	+	.	ID=MeliponaBeecheii_009458-T1.exon1;Parent=MeliponaBeecheii_009458-T1
contig_62	funannotate	exon	1081462	1081640	.	+	.	ID=MeliponaBeecheii_009458-T1.exon5;Parent=MeliponaBeecheii_009458-T1
contig_62	funannotate	exon	1080837	1081022	.	+	.	ID=MeliponaBeecheii_009458-T1.exon4;Parent=MeliponaBeecheii_009458-T1
contig_62	funannotate	exon	1080623	1080749	.	+	.	ID=MeliponaBeecheii_009458-T1.exon3;Parent=MeliponaBeecheii_009458-T1
contig_62	funannotate	exon	1078811	1079400	.	+	.	ID=MeliponaBeecheii_009458-T1.exon2;Parent=MeliponaBeecheii_009458-T1
contig_62	funannotate	exon	1083923	1084155	.	+	.	ID=MeliponaBeecheii_009458-T1.exon9;Parent=MeliponaBeecheii_009458-T1
contig_62	funannotate	exon	1083196	1083498	.	+	.	ID=MeliponaBeecheii_009458-T1.exon8;Parent=MeliponaBeecheii_009458-T1
contig_62	funannotate	exon	1082330	1082549	.	+	.	ID=MeliponaBeecheii_009458-T1.exon7;Parent=MeliponaBeecheii_009458-T1
contig_62	funannotate	exon	1082162	1082247	.	+	.	ID=MeliponaBeecheii_009458-T1.exon6;Parent=MeliponaBeecheii_009458-T1
contig_62	funannotate	mRNA	1214004	1214515	.	+	.	ID=MeliponaBeecheii_009469-T1;Parent=MeliponaBeecheii_009469
contig_62	funannotate	mRNA	1556583	1558261	.	-	.	ID=MeliponaBeecheii_009482-T1;Dbxref=InterPro:IPR026680;Parent=MeliponaBeecheii_009482
contig_62	funannotate	exon	2013535	2013996	.	+	.	ID=MeliponaBeecheii_009529-T1.exon1;Parent=MeliponaBeecheii_009529-T1
contig_62	funannotate	mRNA	1233476	1245472	.	-	.	ID=MeliponaBeecheii_009470-T1;Dbxref=InterPro:IPR009581%2CPFAM:PF06702%2CInterPro:IPR024869;Parent=MeliponaBeecheii_009470
contig_62	funannotate	CDS	426382	426501	.	+	0	ID=MeliponaBeecheii_009420-T1.cds;Parent=MeliponaBeecheii_009420-T1
contig_62	funannotate	CDS	433282	433729	.	+	0	ID=MeliponaBeecheii_009420-T1.cds;Parent=MeliponaBeecheii_009420-T1
contig_62	funannotate	CDS	435624	435895	.	+	0	ID=MeliponaBeecheii_009420-T1.cds;Parent=MeliponaBeecheii_009420-T1
contig_62	funannotate	CDS	436191	436728	.	+	0	ID=MeliponaBeecheii_009420-T1.cds;Parent=MeliponaBeecheii_009420-T1
contig_62	funannotate	CDS	441216	441628	.	+	0	ID=MeliponaBeecheii_009420-T1.cds;Parent=MeliponaBeecheii_009420-T1
contig_62	funannotate	mRNA	2245365	2246797	.	-	.	ID=MeliponaBeecheii_009572-T1;Ontology_term=GO:0005515;Dbxref=PFAM:PF13855%2CPFAM:PF13306%2CInterPro:IPR032675%2CInterPro:IPR001611;Parent=MeliponaBeecheii_009572
contig_62	funannotate	CDS	2098483	2098539	.	-	0	ID=MeliponaBeecheii_009541-T1.cds;Parent=MeliponaBeecheii_009541-T1
contig_62	funannotate	CDS	2097758	2097859	.	-	0	ID=MeliponaBeecheii_009541-T1.cds;Parent=MeliponaBeecheii_009541-T1
contig_62	funannotate	CDS	2097507	2097671	.	-	0	ID=MeliponaBeecheii_009541-T1.cds;Parent=MeliponaBeecheii_009541-T1
contig_62	funannotate	CDS	2097148	2097222	.	-	0	ID=MeliponaBeecheii_009541-T1.cds;Parent=MeliponaBeecheii_009541-T1
contig_62	funannotate	CDS	2096945	2097040	.	-	0	ID=MeliponaBeecheii_009541-T1.cds;Parent=MeliponaBeecheii_009541-T1
contig_62	funannotate	CDS	2095962	2096246	.	-	0	ID=MeliponaBeecheii_009541-T1.cds;Parent=MeliponaBeecheii_009541-T1
contig_62	funannotate	CDS	2094732	2095019	.	-	0	ID=MeliponaBeecheii_009541-T1.cds;Parent=MeliponaBeecheii_009541-T1
contig_62	funannotate	CDS	2094516	2094659	.	-	0	ID=MeliponaBeecheii_009541-T1.cds;Parent=MeliponaBeecheii_009541-T1
contig_62	funannotate	CDS	2093768	2093924	.	-	0	ID=MeliponaBeecheii_009541-T1.cds;Parent=MeliponaBeecheii_009541-T1
contig_62	funannotate	CDS	2093309	2093670	.	-	0	ID=MeliponaBeecheii_009541-T1.cds;Parent=MeliponaBeecheii_009541-T1
contig_62	funannotate	CDS	2092986	2093228	.	-	0	ID=MeliponaBeecheii_009541-T1.cds;Parent=MeliponaBeecheii_009541-T1
contig_62	funannotate	CDS	2092736	2092918	.	-	0	ID=MeliponaBeecheii_009541-T1.cds;Parent=MeliponaBeecheii_009541-T1
contig_62	funannotate	CDS	2092573	2092665	.	-	0	ID=MeliponaBeecheii_009541-T1.cds;Parent=MeliponaBeecheii_009541-T1
contig_62	funannotate	CDS	2092342	2092499	.	-	0	ID=MeliponaBeecheii_009541-T1.cds;Parent=MeliponaBeecheii_009541-T1
contig_62	funannotate	CDS	2091765	2091942	.	-	0	ID=MeliponaBeecheii_009541-T1.cds;Parent=MeliponaBeecheii_009541-T1
contig_62	funannotate	CDS	2091663	2091691	.	-	0	ID=MeliponaBeecheii_009541-T1.cds;Parent=MeliponaBeecheii_009541-T1
contig_62	funannotate	CDS	2091339	2091584	.	-	0	ID=MeliponaBeecheii_009541-T1.cds;Parent=MeliponaBeecheii_009541-T1
contig_62	funannotate	CDS	2090128	2090395	.	-	0	ID=MeliponaBeecheii_009541-T1.cds;Parent=MeliponaBeecheii_009541-T1
contig_62	funannotate	CDS	2089910	2090055	.	-	0	ID=MeliponaBeecheii_009541-T1.cds;Parent=MeliponaBeecheii_009541-T1
contig_62	funannotate	CDS	2089590	2089820	.	-	0	ID=MeliponaBeecheii_009541-T1.cds;Parent=MeliponaBeecheii_009541-T1
contig_62	funannotate	CDS	2089218	2089481	.	-	0	ID=MeliponaBeecheii_009541-T1.cds;Parent=MeliponaBeecheii_009541-T1
contig_62	funannotate	CDS	2088977	2089133	.	-	0	ID=MeliponaBeecheii_009541-T1.cds;Parent=MeliponaBeecheii_009541-T1
contig_62	funannotate	CDS	2088790	2088906	.	-	0	ID=MeliponaBeecheii_009541-T1.cds;Parent=MeliponaBeecheii_009541-T1
contig_62	funannotate	CDS	2088598	2088687	.	-	0	ID=MeliponaBeecheii_009541-T1.cds;Parent=MeliponaBeecheii_009541-T1
contig_62	funannotate	CDS	1761054	1762349	.	-	0	ID=MeliponaBeecheii_009505-T1.cds;Parent=MeliponaBeecheii_009505-T1
contig_62	funannotate	mRNA	1700730	1705947	.	+	.	ID=MeliponaBeecheii_009494-T1;Parent=MeliponaBeecheii_009494
contig_62	funannotate	mRNA	2179839	2184259	.	-	.	ID=MeliponaBeecheii_009559-T1;Ontology_term=GO:0005515%2CGO:0016887%2CGO:0005524;Dbxref=InterPro:IPR027417%2CInterPro:IPR000048%2CPFAM:PF00004%2CInterPro:IPR003959;Parent=MeliponaBeecheii_009559
contig_62	funannotate	mRNA	2184950	2188241	.	+	.	ID=MeliponaBeecheii_009560-T1;Ontology_term=GO:0005515;Dbxref=PFAM:PF00560%2CInterPro:IPR000483%2CInterPro:IPR001611%2CInterPro:IPR003591%2CInterPro:IPR032675%2CPFAM:PF13306%2CPFAM:PF13855;Parent=MeliponaBeecheii_009560
contig_62	funannotate	CDS	2171093	2171227	.	-	0	ID=MeliponaBeecheii_009557-T1.cds;Parent=MeliponaBeecheii_009557-T1
contig_62	funannotate	CDS	2170328	2170746	.	-	0	ID=MeliponaBeecheii_009557-T1.cds;Parent=MeliponaBeecheii_009557-T1
contig_62	funannotate	CDS	2169884	2170249	.	-	0	ID=MeliponaBeecheii_009557-T1.cds;Parent=MeliponaBeecheii_009557-T1
[truncated: 210 more rows]
