# Supplementary material for: Prevalent bee venom genes evolved before the aculeate stinger and eusociality
Source: BMC Biol. 2023 Oct 23;21:229. doi: 10.1186/s12915-023-01656-5 (PMC10591384; doi:10.1186/s12915-023-01656-5)
Supplement: Supplementary file 42 — Additional file 42. Gff files of all toxin gene annotations. [file 12915_2023_1656_MOESM42_ESM.zip › AdditionalFile9_ToxinGeneAnnotations/NC_045757.1._SP.gff_modified_Koludarov_et_al_2021.gff3]

##gff-version 3
##source-version geneious 2020.2.2
##sequence-region	NC_045757.1	1	37874440
NC_045757.1	Koludarov_et_al_2021	gene	6281200	6283783	.	-	.	Name=SP_out p
NC_045757.1	Koludarov_et_al_2021	gene	2705107	2707565	.	+	.	Name=SP_out c
NC_045757.1	Koludarov_et_al_2021	gene	6296117	6298306	.	+	.	Name=SP_out t
NC_045757.1	Koludarov_et_al_2021	gene	6258701	6260713	.	-	.	Name=SP_out j
NC_045757.1	Koludarov_et_al_2021	gene	7299584	7301262	.	+	.	Name=SP_out x
NC_045757.1	Koludarov_et_al_2021	gene	24145391	24147049	.	+	.	Name=SP b
NC_045757.1	Koludarov_et_al_2021	gene	6263726	6265233	.	-	.	Name=SP_out k
NC_045757.1	Koludarov_et_al_2021	gene	6250974	6252454	.	+	.	Name=SP_out g
NC_045757.1	Koludarov_et_al_2021	gene	37441707	37443168	.	-	.	Name=SP_out aa
NC_045757.1	Koludarov_et_al_2021	gene	6273275	6274721	.	-	.	Name=SP_out n
NC_045757.1	Koludarov_et_al_2021	gene	2695913	2697322	.	+	.	Name=SP_out a
NC_045757.1	Koludarov_et_al_2021	gene	6253652	6255022	.	-	.	Name=SP a
NC_045757.1	Koludarov_et_al_2021	gene	6286041	6287394	.	-	.	Name=SP_out q
NC_045757.1	Koludarov_et_al_2021	gene	6303793	6305122	.	-	.	Name=SP_out v
NC_045757.1	Koludarov_et_al_2021	gene	6305232	6306557	.	-	.	Name=SP_out w
NC_045757.1	Koludarov_et_al_2021	gene	2711099	2712390	.	-	.	Name=SP_out e
NC_045757.1	Koludarov_et_al_2021	gene	2709716	2710985	.	+	.	Name=SP_out d
NC_045757.1	Koludarov_et_al_2021	gene	6270064	6271317	.	-	.	Name=SP_out m
NC_045757.1	Koludarov_et_al_2021	gene	6255645	6256892	.	+	.	Name=SP_out h
NC_045757.1	Koludarov_et_al_2021	gene	2700926	2702170	.	+	.	Name=SP_out b
NC_045757.1	Koludarov_et_al_2021	gene	6302382	6303615	.	-	.	Name=SP_out u
NC_045757.1	Koludarov_et_al_2021	gene	7303119	7304352	.	+	.	Name=SP_out y
NC_045757.1	Koludarov_et_al_2021	gene	6292148	6293319	.	-	.	Name=SP_out r
NC_045757.1	Koludarov_et_al_2021	gene	6265289	6266457	.	-	.	Name=SP_out l
NC_045757.1	Koludarov_et_al_2021	gene	6295121	6296255	.	-	.	Name=SP_out s
NC_045757.1	Koludarov_et_al_2021	gene	9202084	9203123	.	-	.	Name=SP_out z
NC_045757.1	Koludarov_et_al_2021	gene	6257285	6258300	.	-	.	Name=SP_out i
NC_045757.1	Koludarov_et_al_2021	gene	2712965	2713974	.	-	.	Name=SP_out f
NC_045757.1	Koludarov_et_al_2021	gene	6280016	6280861	.	-	.	Name=SP_out o
NC_045757.1	Gnomon	exon	3604234	3604362	.	-	.	ID=exon-XM_016981205.3-10;Dbxref=GeneID:100123903%2CGenbank:XM_016981205.3%2CNASONIABASE:NV14160;Parent=rna-XM_016981205.3
NC_045757.1	Gnomon	exon	11080353	11080491	.	-	.	ID=exon-XM_031930761.2-4;Dbxref=GeneID:100114105%2CGenbank:XM_031930761.2%2CNASONIABASE:NV17665;Parent=rna-XM_031930761.2
NC_045757.1	Gnomon	exon	15558191	15558536	.	-	.	ID=exon-XM_008212692.4-2;Dbxref=GeneID:100680193%2CGenbank:XM_008212692.4;Parent=rna-XM_008212692.4
NC_045757.1	Gnomon	exon	3603168	3603464	.	-	.	ID=exon-XM_016981205.3-11;Dbxref=GeneID:100123903%2CGenbank:XM_016981205.3%2CNASONIABASE:NV14160;Parent=rna-XM_016981205.3
NC_045757.1	Gnomon	exon	11079916	11080089	.	-	.	ID=exon-XM_031930761.2-5;Dbxref=GeneID:100114105%2CGenbank:XM_031930761.2%2CNASONIABASE:NV17665;Parent=rna-XM_031930761.2
NC_045757.1	Gnomon	exon	15555760	15558112	.	-	.	ID=exon-XM_008212692.4-3;Dbxref=GeneID:100680193%2CGenbank:XM_008212692.4;Parent=rna-XM_008212692.4
NC_045757.1	Gnomon	exon	3602088	3602342	.	-	.	ID=exon-XM_016981205.3-12;Dbxref=GeneID:100123903%2CGenbank:XM_016981205.3%2CNASONIABASE:NV14160;Parent=rna-XM_016981205.3
NC_045757.1	Gnomon	exon	11081086	11081201	.	-	.	ID=exon-XM_031930761.2-2;Dbxref=GeneID:100114105%2CGenbank:XM_031930761.2%2CNASONIABASE:NV17665;Parent=rna-XM_031930761.2
NC_045757.1	Gnomon	exon	3601574	3601842	.	-	.	ID=exon-XM_016981205.3-13;Dbxref=GeneID:100123903%2CGenbank:XM_016981205.3%2CNASONIABASE:NV14160;Parent=rna-XM_016981205.3
NC_045757.1	Gnomon	exon	11080584	11080765	.	-	.	ID=exon-XM_031930761.2-3;Dbxref=GeneID:100114105%2CGenbank:XM_031930761.2%2CNASONIABASE:NV17665;Parent=rna-XM_031930761.2
NC_045757.1	Gnomon	exon	11083004	11083708	.	-	.	ID=exon-XM_031930761.2-1;Dbxref=GeneID:100114105%2CGenbank:XM_031930761.2%2CNASONIABASE:NV17665;Parent=rna-XM_031930761.2
NC_045757.1	Gnomon	transcript	19788715	19792269	.	-	.	Name=XR_004227159.1;ID=rna-XR_004227159.1;Dbxref=GeneID:103315426%2CGenbank:XR_004227159.1;Parent=gene-LOC103315426
NC_045757.1	Gnomon	CDS	37059590	37059676	.	+	0	Name=XP_001607670.2;ID=cds-XP_001607670.2;Dbxref=GeneID:100123901%2CGenbank:XP_001607670.2%2CNASONIABASE:NV10317;Parent=rna-XM_001607620.5
NC_045757.1	Gnomon	CDS	37059842	37060399	.	+	0	Name=XP_001607670.2;ID=cds-XP_001607670.2;Dbxref=GeneID:100123901%2CGenbank:XP_001607670.2%2CNASONIABASE:NV10317;Parent=rna-XM_001607620.5
NC_045757.1	Gnomon	exon	11061714	11062150	.	-	.	ID=exon-XM_031930761.2-8;Dbxref=GeneID:100114105%2CGenbank:XM_031930761.2%2CNASONIABASE:NV17665;Parent=rna-XM_031930761.2
NC_045757.1	Gnomon	mRNA	5758187	5760962	.	-	.	Name=XM_016981076.3;ID=rna-XM_016981076.3;Dbxref=GeneID:100678853%2CGenbank:XM_016981076.3;Parent=gene-LOC100678853
NC_045757.1	Gnomon	exon	11061369	11061625	.	-	.	ID=exon-XM_031930761.2-9;Dbxref=GeneID:100114105%2CGenbank:XM_031930761.2%2CNASONIABASE:NV17665;Parent=rna-XM_031930761.2
NC_045757.1	Gnomon	exon	11075165	11075314	.	-	.	ID=exon-XM_031930761.2-6;Dbxref=GeneID:100114105%2CGenbank:XM_031930761.2%2CNASONIABASE:NV17665;Parent=rna-XM_031930761.2
NC_045757.1	Gnomon	mRNA	31013543	31019546	.	-	.	Name=XM_001600177.6;ID=rna-XM_001600177.6;Dbxref=GeneID:100115526%2CGenbank:XM_001600177.6%2CNASONIABASE:NV17655;Parent=gene-LOC100115526
NC_045757.1	Gnomon	exon	11071360	11071486	.	-	.	ID=exon-XM_031930761.2-7;Dbxref=GeneID:100114105%2CGenbank:XM_031930761.2%2CNASONIABASE:NV17665;Parent=rna-XM_031930761.2
NC_045757.1	Gnomon	exon	18050990	18051234	.	-	.	ID=exon-XR_004344416.1-1;Dbxref=GeneID:116738477%2CGenbank:XR_004344416.1;Parent=rna-XR_004344416.1
NC_045757.1	Gnomon	CDS	22249667	22250041	.	-	0	Name=XP_031784556.1;ID=cds-XP_031784556.1;Dbxref=GeneID:100678557%2CGenbank:XP_031784556.1;Parent=rna-XM_031928696.2
NC_045757.1	Gnomon	CDS	22248506	22249578	.	-	0	Name=XP_031784556.1;ID=cds-XP_031784556.1;Dbxref=GeneID:100678557%2CGenbank:XP_031784556.1;Parent=rna-XM_031928696.2
NC_045757.1	Gnomon	CDS	22246968	22247259	.	-	0	Name=XP_031784556.1;ID=cds-XP_031784556.1;Dbxref=GeneID:100678557%2CGenbank:XP_031784556.1;Parent=rna-XM_031928696.2
NC_045757.1	Gnomon	CDS	22219034	22219147	.	-	0	Name=XP_031784556.1;ID=cds-XP_031784556.1;Dbxref=GeneID:100678557%2CGenbank:XP_031784556.1;Parent=rna-XM_031928696.2
NC_045757.1	Gnomon	CDS	22201619	22201723	.	-	0	Name=XP_031784556.1;ID=cds-XP_031784556.1;Dbxref=GeneID:100678557%2CGenbank:XP_031784556.1;Parent=rna-XM_031928696.2
NC_045757.1	Gnomon	CDS	22153406	22153492	.	-	0	Name=XP_031784556.1;ID=cds-XP_031784556.1;Dbxref=GeneID:100678557%2CGenbank:XP_031784556.1;Parent=rna-XM_031928696.2
NC_045757.1	Gnomon	CDS	22153066	22153182	.	-	0	Name=XP_031784556.1;ID=cds-XP_031784556.1;Dbxref=GeneID:100678557%2CGenbank:XP_031784556.1;Parent=rna-XM_031928696.2
NC_045757.1	Gnomon	CDS	22152285	22152608	.	-	0	Name=XP_031784556.1;ID=cds-XP_031784556.1;Dbxref=GeneID:100678557%2CGenbank:XP_031784556.1;Parent=rna-XM_031928696.2
NC_045757.1	Gnomon	CDS	22151891	22152109	.	-	0	Name=XP_031784556.1;ID=cds-XP_031784556.1;Dbxref=GeneID:100678557%2CGenbank:XP_031784556.1;Parent=rna-XM_031928696.2
NC_045757.1	Gnomon	CDS	22149715	22151025	.	-	0	Name=XP_031784556.1;ID=cds-XP_031784556.1;Dbxref=GeneID:100678557%2CGenbank:XP_031784556.1;Parent=rna-XM_031928696.2
NC_045757.1	Gnomon	CDS	22148571	22148783	.	-	0	Name=XP_031784556.1;ID=cds-XP_031784556.1;Dbxref=GeneID:100678557%2CGenbank:XP_031784556.1;Parent=rna-XM_031928696.2
NC_045757.1	Gnomon	CDS	22145507	22145533	.	-	0	Name=XP_031784556.1;ID=cds-XP_031784556.1;Dbxref=GeneID:100678557%2CGenbank:XP_031784556.1;Parent=rna-XM_031928696.2
NC_045757.1	Gnomon	gene	33681655	33685707	.	-	.	Name=LOC100122244;ID=gene-LOC100122244;Dbxref=GeneID:100122244%2CNASONIABASE:NV10142
NC_045757.1	Gnomon	gene	16181182	16184239	.	-	.	Name=LOC100122246;ID=gene-LOC100122246;Dbxref=GeneID:100122246%2CNASONIABASE:NV16894
NC_045757.1	Gnomon	exon	18050704	18050879	.	-	.	ID=exon-XR_004344416.1-2;Dbxref=GeneID:116738477%2CGenbank:XR_004344416.1;Parent=rna-XR_004344416.1
NC_045757.1	Gnomon	exon	15558875	15559127	.	-	.	ID=exon-XM_008212692.4-1;Dbxref=GeneID:100680193%2CGenbank:XM_008212692.4;Parent=rna-XM_008212692.4
NC_045757.1	Gnomon	CDS	34541878	34542340	.	-	0	Name=XP_031789355.2;ID=cds-XP_031789355.2;Dbxref=GeneID:100123025%2CGenbank:XP_031789355.2%2CNASONIABASE:NV10198;Parent=rna-XM_031933495.2
NC_045757.1	Gnomon	CDS	34540989	34541530	.	-	0	Name=XP_031789355.2;ID=cds-XP_031789355.2;Dbxref=GeneID:100123025%2CGenbank:XP_031789355.2%2CNASONIABASE:NV10198;Parent=rna-XM_031933495.2
NC_045757.1	Gnomon	CDS	34540620	34540916	.	-	0	Name=XP_031789355.2;ID=cds-XP_031789355.2;Dbxref=GeneID:100123025%2CGenbank:XP_031789355.2%2CNASONIABASE:NV10198;Parent=rna-XM_031933495.2
NC_045757.1	Gnomon	CDS	34540325	34540423	.	-	0	Name=XP_031789355.2;ID=cds-XP_031789355.2;Dbxref=GeneID:100123025%2CGenbank:XP_031789355.2%2CNASONIABASE:NV10198;Parent=rna-XM_031933495.2
NC_045757.1	Gnomon	exon	11029293	11029459	.	-	.	ID=exon-XM_031930761.2-22;Dbxref=GeneID:100114105%2CGenbank:XM_031930761.2%2CNASONIABASE:NV17665;Parent=rna-XM_031930761.2
NC_045757.1	Gnomon	exon	11028654	11028836	.	-	.	ID=exon-XM_031930761.2-23;Dbxref=GeneID:100114105%2CGenbank:XM_031930761.2%2CNASONIABASE:NV17665;Parent=rna-XM_031930761.2
NC_045757.1	Gnomon	exon	11029897	11030128	.	-	.	ID=exon-XM_031930761.2-20;Dbxref=GeneID:100114105%2CGenbank:XM_031930761.2%2CNASONIABASE:NV17665;Parent=rna-XM_031930761.2
NC_045757.1	Gnomon	exon	11029646	11029822	.	-	.	ID=exon-XM_031930761.2-21;Dbxref=GeneID:100114105%2CGenbank:XM_031930761.2%2CNASONIABASE:NV17665;Parent=rna-XM_031930761.2
NC_045757.1	Gnomon	mRNA	22694331	22705608	.	-	.	Name=XM_031930495.1;ID=rna-XM_031930495.1;Dbxref=GeneID:100114216%2CGenbank:XM_031930495.1%2CNASONIABASE:NV17364;Parent=gene-LOC100114216
NC_045757.1	Gnomon	exon	11024507	11024558	.	-	.	ID=exon-XM_031930761.2-28;Dbxref=GeneID:100114105%2CGenbank:XM_031930761.2%2CNASONIABASE:NV17665;Parent=rna-XM_031930761.2
NC_045757.1	Gnomon	exon	11019551	11023171	.	-	.	ID=exon-XM_031930761.2-29;Dbxref=GeneID:100114105%2CGenbank:XM_031930761.2%2CNASONIABASE:NV17665;Parent=rna-XM_031930761.2
NC_045757.1	Gnomon	exon	3600632	3601488	.	-	.	ID=exon-XM_016981205.3-14;Dbxref=GeneID:100123903%2CGenbank:XM_016981205.3%2CNASONIABASE:NV14160;Parent=rna-XM_016981205.3
NC_045757.1	Gnomon	exon	11025855	11026045	.	-	.	ID=exon-XM_031930761.2-26;Dbxref=GeneID:100114105%2CGenbank:XM_031930761.2%2CNASONIABASE:NV17665;Parent=rna-XM_031930761.2
NC_045757.1	Gnomon	exon	11025405	11025762	.	-	.	ID=exon-XM_031930761.2-27;Dbxref=GeneID:100114105%2CGenbank:XM_031930761.2%2CNASONIABASE:NV17665;Parent=rna-XM_031930761.2
NC_045757.1	Gnomon	exon	11028048	11028215	.	-	.	ID=exon-XM_031930761.2-24;Dbxref=GeneID:100114105%2CGenbank:XM_031930761.2%2CNASONIABASE:NV17665;Parent=rna-XM_031930761.2
NC_045757.1	Gnomon	exon	12791732	12793243	.	+	.	ID=exon-XM_001600671.6-1;Dbxref=GeneID:100116178%2CGenbank:XM_001600671.6%2CNASONIABASE:NV16263;Parent=rna-XM_001600671.6
NC_045757.1	Gnomon	CDS	37401239	37401469	.	-	0	Name=XP_032456452.1;ID=cds-XP_032456452.1;Dbxref=GeneID:100117050%2CGenbank:XP_032456452.1%2CNASONIABASE:NV12119;Parent=rna-XM_032600561.1
NC_045757.1	Gnomon	CDS	37400760	37401087	.	-	0	Name=XP_032456452.1;ID=cds-XP_032456452.1;Dbxref=GeneID:100117050%2CGenbank:XP_032456452.1%2CNASONIABASE:NV12119;Parent=rna-XM_032600561.1
NC_045757.1	Gnomon	CDS	37400113	37400684	.	-	0	Name=XP_032456452.1;ID=cds-XP_032456452.1;Dbxref=GeneID:100117050%2CGenbank:XP_032456452.1%2CNASONIABASE:NV12119;Parent=rna-XM_032600561.1
NC_045757.1	Gnomon	exon	11026975	11027115	.	-	.	ID=exon-XM_031930761.2-25;Dbxref=GeneID:100114105%2CGenbank:XM_031930761.2%2CNASONIABASE:NV17665;Parent=rna-XM_031930761.2
NC_045757.1	Gnomon	exon	11056853	11057146	.	-	.	ID=exon-XM_031930761.2-11;Dbxref=GeneID:100114105%2CGenbank:XM_031930761.2%2CNASONIABASE:NV17665;Parent=rna-XM_031930761.2
NC_045757.1	Gnomon	exon	11032754	11032873	.	-	.	ID=exon-XM_031930761.2-12;Dbxref=GeneID:100114105%2CGenbank:XM_031930761.2%2CNASONIABASE:NV17665;Parent=rna-XM_031930761.2
NC_045757.1	Gnomon	CDS	4103887	4103957	.	+	0	Name=XP_008212756.1;ID=cds-XP_008212756.1;Dbxref=GeneID:100678071%2CGenbank:XP_008212756.1;Parent=rna-XM_008214534.3
NC_045757.1	Gnomon	CDS	4104025	4104168	.	+	0	Name=XP_008212756.1;ID=cds-XP_008212756.1;Dbxref=GeneID:100678071%2CGenbank:XP_008212756.1;Parent=rna-XM_008214534.3
NC_045757.1	Gnomon	CDS	4104255	4104453	.	+	0	Name=XP_008212756.1;ID=cds-XP_008212756.1;Dbxref=GeneID:100678071%2CGenbank:XP_008212756.1;Parent=rna-XM_008214534.3
NC_045757.1	Gnomon	CDS	4104537	4104707	.	+	0	Name=XP_008212756.1;ID=cds-XP_008212756.1;Dbxref=GeneID:100678071%2CGenbank:XP_008212756.1;Parent=rna-XM_008214534.3
NC_045757.1	Gnomon	CDS	34507064	34507208	.	+	0	Name=XP_031789595.1;ID=cds-XP_031789595.1;Dbxref=GeneID:100123003%2CGenbank:XP_031789595.1%2CNASONIABASE:NV10197;Parent=rna-XM_031933735.1
NC_045757.1	Gnomon	CDS	34524975	34525152	.	+	0	Name=XP_031789595.1;ID=cds-XP_031789595.1;Dbxref=GeneID:100123003%2CGenbank:XP_031789595.1%2CNASONIABASE:NV10197;Parent=rna-XM_031933735.1
NC_045757.1	Gnomon	CDS	34526583	34526755	.	+	0	Name=XP_031789595.1;ID=cds-XP_031789595.1;Dbxref=GeneID:100123003%2CGenbank:XP_031789595.1%2CNASONIABASE:NV10197;Parent=rna-XM_031933735.1
NC_045757.1	Gnomon	CDS	34526831	34527096	.	+	0	Name=XP_031789595.1;ID=cds-XP_031789595.1;Dbxref=GeneID:100123003%2CGenbank:XP_031789595.1%2CNASONIABASE:NV10197;Parent=rna-XM_031933735.1
NC_045757.1	Gnomon	CDS	34527185	34527708	.	+	0	Name=XP_031789595.1;ID=cds-XP_031789595.1;Dbxref=GeneID:100123003%2CGenbank:XP_031789595.1%2CNASONIABASE:NV10197;Parent=rna-XM_031933735.1
NC_045757.1	Gnomon	CDS	34527777	34528315	.	+	0	Name=XP_031789595.1;ID=cds-XP_031789595.1;Dbxref=GeneID:100123003%2CGenbank:XP_031789595.1%2CNASONIABASE:NV10197;Parent=rna-XM_031933735.1
NC_045757.1	Gnomon	CDS	34528398	34528856	.	+	0	Name=XP_031789595.1;ID=cds-XP_031789595.1;Dbxref=GeneID:100123003%2CGenbank:XP_031789595.1%2CNASONIABASE:NV10197;Parent=rna-XM_031933735.1
NC_045757.1	Gnomon	CDS	34534596	34534733	.	+	0	Name=XP_031789595.1;ID=cds-XP_031789595.1;Dbxref=GeneID:100123003%2CGenbank:XP_031789595.1%2CNASONIABASE:NV10197;Parent=rna-XM_031933735.1
NC_045757.1	Gnomon	CDS	34534849	34534918	.	+	0	Name=XP_031789595.1;ID=cds-XP_031789595.1;Dbxref=GeneID:100123003%2CGenbank:XP_031789595.1%2CNASONIABASE:NV10197;Parent=rna-XM_031933735.1
NC_045757.1	Gnomon	CDS	34535615	34535740	.	+	0	Name=XP_031789595.1;ID=cds-XP_031789595.1;Dbxref=GeneID:100123003%2CGenbank:XP_031789595.1%2CNASONIABASE:NV10197;Parent=rna-XM_031933735.1
NC_045757.1	Gnomon	CDS	34537118	34537259	.	+	0	Name=XP_031789595.1;ID=cds-XP_031789595.1;Dbxref=GeneID:100123003%2CGenbank:XP_031789595.1%2CNASONIABASE:NV10197;Parent=rna-XM_031933735.1
NC_045757.1	Gnomon	exon	11060686	11060998	.	-	.	ID=exon-XM_031930761.2-10;Dbxref=GeneID:100114105%2CGenbank:XM_031930761.2%2CNASONIABASE:NV17665;Parent=rna-XM_031930761.2
NC_045757.1	Gnomon	exon	2737395	2737906	.	+	.	ID=exon-XR_004226512.1-2;Dbxref=GeneID:116415988%2CGenbank:XR_004226512.1;Parent=rna-XR_004226512.1
NC_045757.1	Gnomon	exon	2738045	2738259	.	+	.	ID=exon-XR_004226512.1-3;Dbxref=GeneID:116415988%2CGenbank:XR_004226512.1;Parent=rna-XR_004226512.1
NC_045757.1	Gnomon	exon	2736983	2737194	.	+	.	ID=exon-XR_004226512.1-1;Dbxref=GeneID:116415988%2CGenbank:XR_004226512.1;Parent=rna-XR_004226512.1
NC_045757.1	Gnomon	exon	2744363	2745691	.	+	.	ID=exon-XR_004226512.1-4;Dbxref=GeneID:116415988%2CGenbank:XR_004226512.1;Parent=rna-XR_004226512.1
NC_045757.1	Gnomon	exon	12461520	12461711	.	+	.	ID=exon-XM_031928437.2-18;Dbxref=GeneID:100114504%2CGenbank:XM_031928437.2%2CNASONIABASE:NV17821;Parent=rna-XM_031928437.2
NC_045757.1	Gnomon	gene	16185616	16188816	.	-	.	Name=LOC100122262;ID=gene-LOC100122262;Dbxref=GeneID:100122262%2CNASONIABASE:NV16896
NC_045757.1	Gnomon	mRNA	34969748	34971892	.	-	.	Name=XM_001607013.2;ID=rna-XM_001607013.2;Dbxref=GeneID:100123420%2CGenbank:XM_001607013.2%2CNASONIABASE:NV10247;Parent=gene-LOC100123420
NC_045757.1	Gnomon	exon	2745799	2746022	.	+	.	ID=exon-XR_004226512.1-5;Dbxref=GeneID:116415988%2CGenbank:XR_004226512.1;Parent=rna-XR_004226512.1
NC_045757.1	Gnomon	exon	12461884	12462147	.	+	.	ID=exon-XM_031928437.2-19;Dbxref=GeneID:100114504%2CGenbank:XM_031928437.2%2CNASONIABASE:NV17821;Parent=rna-XM_031928437.2
NC_045757.1	Gnomon	exon	8554460	8554572	.	+	.	ID=exon-XM_031926317.1-3;Dbxref=GeneID:100121331%2CGenbank:XM_031926317.1%2CNASONIABASE:NV13311;Parent=rna-XM_031926317.1
NC_045757.1	Gnomon	exon	11030209	11030478	.	-	.	ID=exon-XM_031930761.2-19;Dbxref=GeneID:100114105%2CGenbank:XM_031930761.2%2CNASONIABASE:NV17665;Parent=rna-XM_031930761.2
NC_045757.1	Gnomon	exon	12460820	12461121	.	+	.	ID=exon-XM_031928437.2-16;Dbxref=GeneID:100114504%2CGenbank:XM_031928437.2%2CNASONIABASE:NV17821;Parent=rna-XM_031928437.2
NC_045757.1	Gnomon	exon	8564816	8565120	.	+	.	ID=exon-XM_031926317.1-4;Dbxref=GeneID:100121331%2CGenbank:XM_031926317.1%2CNASONIABASE:NV13311;Parent=rna-XM_031926317.1
NC_045757.1	Gnomon	exon	12461189	12461435	.	+	.	ID=exon-XM_031928437.2-17;Dbxref=GeneID:100114504%2CGenbank:XM_031928437.2%2CNASONIABASE:NV17821;Parent=rna-XM_031928437.2
NC_045757.1	Gnomon	exon	8565207	8568216	.	+	.	ID=exon-XM_031926317.1-5;Dbxref=GeneID:100121331%2CGenbank:XM_031926317.1%2CNASONIABASE:NV13311;Parent=rna-XM_031926317.1
NC_045757.1	Gnomon	exon	11030924	11031110	.	-	.	ID=exon-XM_031930761.2-17;Dbxref=GeneID:100114105%2CGenbank:XM_031930761.2%2CNASONIABASE:NV17665;Parent=rna-XM_031930761.2
NC_045757.1	Gnomon	exon	12459455	12459698	.	+	.	ID=exon-XM_031928437.2-14;Dbxref=GeneID:100114504%2CGenbank:XM_031928437.2%2CNASONIABASE:NV17821;Parent=rna-XM_031928437.2
NC_045757.1	Gnomon	exon	11030560	11030847	.	-	.	ID=exon-XM_031930761.2-18;Dbxref=GeneID:100114105%2CGenbank:XM_031930761.2%2CNASONIABASE:NV17665;Parent=rna-XM_031930761.2
NC_045757.1	Gnomon	exon	12459773	12460011	.	+	.	ID=exon-XM_031928437.2-15;Dbxref=GeneID:100114504%2CGenbank:XM_031928437.2%2CNASONIABASE:NV17821;Parent=rna-XM_031928437.2
NC_045757.1	Gnomon	exon	11031662	11032023	.	-	.	ID=exon-XM_031930761.2-15;Dbxref=GeneID:100114105%2CGenbank:XM_031930761.2%2CNASONIABASE:NV17665;Parent=rna-XM_031930761.2
NC_045757.1	Gnomon	exon	12457911	12458261	.	+	.	ID=exon-XM_031928437.2-12;Dbxref=GeneID:100114504%2CGenbank:XM_031928437.2%2CNASONIABASE:NV17821;Parent=rna-XM_031928437.2
NC_045757.1	Gnomon	exon	11031207	11031581	.	-	.	ID=exon-XM_031930761.2-16;Dbxref=GeneID:100114105%2CGenbank:XM_031930761.2%2CNASONIABASE:NV17665;Parent=rna-XM_031930761.2
NC_045757.1	Gnomon	exon	12458788	12458955	.	+	.	ID=exon-XM_031928437.2-13;Dbxref=GeneID:100114504%2CGenbank:XM_031928437.2%2CNASONIABASE:NV17821;Parent=rna-XM_031928437.2
NC_045757.1	Gnomon	exon	8538075	8539159	.	+	.	ID=exon-XM_031926317.1-1;Dbxref=GeneID:100121331%2CGenbank:XM_031926317.1%2CNASONIABASE:NV13311;Parent=rna-XM_031926317.1
NC_045757.1	Gnomon	exon	11032491	11032664	.	-	.	ID=exon-XM_031930761.2-13;Dbxref=GeneID:100114105%2CGenbank:XM_031930761.2%2CNASONIABASE:NV17665;Parent=rna-XM_031930761.2
NC_045757.1	Gnomon	exon	12456490	12456693	.	+	.	ID=exon-XM_031928437.2-10;Dbxref=GeneID:100114504%2CGenbank:XM_031928437.2%2CNASONIABASE:NV17821;Parent=rna-XM_031928437.2
NC_045757.1	Gnomon	exon	8553175	8553705	.	+	.	ID=exon-XM_031926317.1-2;Dbxref=GeneID:100121331%2CGenbank:XM_031926317.1%2CNASONIABASE:NV13311;Parent=rna-XM_031926317.1
NC_045757.1	Gnomon	exon	11032104	11032400	.	-	.	ID=exon-XM_031930761.2-14;Dbxref=GeneID:100114105%2CGenbank:XM_031930761.2%2CNASONIABASE:NV17665;Parent=rna-XM_031930761.2
NC_045757.1	Gnomon	exon	12457069	12457353	.	+	.	ID=exon-XM_031928437.2-11;Dbxref=GeneID:100114504%2CGenbank:XM_031928437.2%2CNASONIABASE:NV17821;Parent=rna-XM_031928437.2
NC_045757.1	Gnomon	gene	23805799	23807252	.	-	.	Name=LOC107981327;ID=gene-LOC107981327;Dbxref=GeneID:107981327
NC_045757.1	Gnomon	gene	23836122	23837682	.	-	.	Name=LOC107981326;ID=gene-LOC107981326;Dbxref=GeneID:107981326
NC_045757.1	Gnomon	exon	35449971	35450144	.	-	.	ID=exon-XM_008217283.4-9;Dbxref=GeneID:100123665%2CGenbank:XM_008217283.4%2CNASONIABASE:NV10270;Parent=rna-XM_008217283.4
NC_045757.1	Gnomon	exon	14718558	14719157	.	-	.	ID=exon-XM_016986112.3-7;Dbxref=GeneID:100121636%2CGenbank:XM_016986112.3%2CNASONIABASE:NV50300;Parent=rna-XM_016986112.3
NC_045757.1	Gnomon	exon	3939679	3939829	.	+	.	ID=exon-XM_031922178.1-1;Dbxref=GeneID:116416014%2CGenbank:XM_031922178.1;Parent=rna-XM_031922178.1
NC_045757.1	Gnomon	exon	14717860	14718484	.	-	.	ID=exon-XM_016986112.3-8;Dbxref=GeneID:100121636%2CGenbank:XM_016986112.3%2CNASONIABASE:NV50300;Parent=rna-XM_016986112.3
NC_045757.1	Gnomon	exon	14717291	14717777	.	-	.	ID=exon-XM_016986112.3-9;Dbxref=GeneID:100121636%2CGenbank:XM_016986112.3%2CNASONIABASE:NV50300;Parent=rna-XM_016986112.3
NC_045757.1	Gnomon	CDS	1583544	1583682	.	+	0	Name=XP_001605669.5;ID=cds-XP_001605669.5;Dbxref=GeneID:100122067%2CGenbank:XP_001605669.5%2CNASONIABASE:NV13986;Parent=rna-XM_001605619.6
NC_045757.1	Gnomon	CDS	1584045	1584234	.	+	0	Name=XP_001605669.5;ID=cds-XP_001605669.5;Dbxref=GeneID:100122067%2CGenbank:XP_001605669.5%2CNASONIABASE:NV13986;Parent=rna-XM_001605619.6
NC_045757.1	Gnomon	CDS	1584304	1584505	.	+	0	Name=XP_001605669.5;ID=cds-XP_001605669.5;Dbxref=GeneID:100122067%2CGenbank:XP_001605669.5%2CNASONIABASE:NV13986;Parent=rna-XM_001605619.6
NC_045757.1	Gnomon	CDS	1584583	1584762	.	+	0	Name=XP_001605669.5;ID=cds-XP_001605669.5;Dbxref=GeneID:100122067%2CGenbank:XP_001605669.5%2CNASONIABASE:NV13986;Parent=rna-XM_001605619.6
NC_045757.1	Gnomon	CDS	1584839	1584953	.	+	0	Name=XP_001605669.5;ID=cds-XP_001605669.5;Dbxref=GeneID:100122067%2CGenbank:XP_001605669.5%2CNASONIABASE:NV13986;Parent=rna-XM_001605619.6
NC_045757.1	Gnomon	CDS	1585033	1585151	.	+	0	Name=XP_001605669.5;ID=cds-XP_001605669.5;Dbxref=GeneID:100122067%2CGenbank:XP_001605669.5%2CNASONIABASE:NV13986;Parent=rna-XM_001605619.6
NC_045757.1	Gnomon	CDS	1585297	1585394	.	+	0	Name=XP_001605669.5;ID=cds-XP_001605669.5;Dbxref=GeneID:100122067%2CGenbank:XP_001605669.5%2CNASONIABASE:NV13986;Parent=rna-XM_001605619.6
NC_045757.1	Gnomon	CDS	1585467	1585617	.	+	0	Name=XP_001605669.5;ID=cds-XP_001605669.5;Dbxref=GeneID:100122067%2CGenbank:XP_001605669.5%2CNASONIABASE:NV13986;Parent=rna-XM_001605619.6
NC_045757.1	Gnomon	mRNA	2584749	2585679	.	+	.	Name=XM_031921825.2;ID=rna-XM_031921825.2;Dbxref=GeneID:107980855%2CGenbank:XM_031921825.2;Parent=gene-LOC107980855
NC_045757.1	Gnomon	CDS	3970461	3970838	.	-	0	Name=XP_001607826.1;ID=cds-XP_001607826.1;Dbxref=GeneID:100124014%2CGenbank:XP_001607826.1%2CNASONIABASE:NV14197;Parent=rna-XM_001607776.5
NC_045757.1	Gnomon	exon	14721608	14721723	.	-	.	ID=exon-XM_016986112.3-1;Dbxref=GeneID:100121636%2CGenbank:XM_016986112.3%2CNASONIABASE:NV50300;Parent=rna-XM_016986112.3
NC_045757.1	Gnomon	exon	14720866	14721531	.	-	.	ID=exon-XM_016986112.3-2;Dbxref=GeneID:100121636%2CGenbank:XM_016986112.3%2CNASONIABASE:NV50300;Parent=rna-XM_016986112.3
NC_045757.1	Gnomon	exon	14720367	14720776	.	-	.	ID=exon-XM_016986112.3-3;Dbxref=GeneID:100121636%2CGenbank:XM_016986112.3%2CNASONIABASE:NV50300;Parent=rna-XM_016986112.3
NC_045757.1	Gnomon	exon	14719934	14720293	.	-	.	ID=exon-XM_016986112.3-4;Dbxref=GeneID:100121636%2CGenbank:XM_016986112.3%2CNASONIABASE:NV50300;Parent=rna-XM_016986112.3
NC_045757.1	Gnomon	exon	14719692	14719861	.	-	.	ID=exon-XM_016986112.3-5;Dbxref=GeneID:100121636%2CGenbank:XM_016986112.3%2CNASONIABASE:NV50300;Parent=rna-XM_016986112.3
NC_045757.1	Gnomon	exon	14719230	14719616	.	-	.	ID=exon-XM_016986112.3-6;Dbxref=GeneID:100121636%2CGenbank:XM_016986112.3%2CNASONIABASE:NV50300;Parent=rna-XM_016986112.3
NC_045757.1	Gnomon	exon	35451021	35451332	.	-	.	ID=exon-XM_008217283.4-7;Dbxref=GeneID:100123665%2CGenbank:XM_008217283.4%2CNASONIABASE:NV10270;Parent=rna-XM_008217283.4
NC_045757.1	Gnomon	exon	35450218	35450756	.	-	.	ID=exon-XM_008217283.4-8;Dbxref=GeneID:100123665%2CGenbank:XM_008217283.4%2CNASONIABASE:NV10270;Parent=rna-XM_008217283.4
NC_045757.1	Gnomon	exon	35452234	35452578	.	-	.	ID=exon-XM_008217283.4-5;Dbxref=GeneID:100123665%2CGenbank:XM_008217283.4%2CNASONIABASE:NV10270;Parent=rna-XM_008217283.4
NC_045757.1	Gnomon	exon	35451514	35451949	.	-	.	ID=exon-XM_008217283.4-6;Dbxref=GeneID:100123665%2CGenbank:XM_008217283.4%2CNASONIABASE:NV10270;Parent=rna-XM_008217283.4
NC_045757.1	Gnomon	gene	33686043	33690077	.	-	.	Name=LOC100122257;ID=gene-LOC100122257;Dbxref=GeneID:100122257%2CNASONIABASE:NV10143
NC_045757.1	Gnomon	exon	35454638	35454798	.	-	.	ID=exon-XM_008217283.4-3;Dbxref=GeneID:100123665%2CGenbank:XM_008217283.4%2CNASONIABASE:NV10270;Parent=rna-XM_008217283.4
NC_045757.1	Gnomon	exon	35453799	35454259	.	-	.	ID=exon-XM_008217283.4-4;Dbxref=GeneID:100123665%2CGenbank:XM_008217283.4%2CNASONIABASE:NV10270;Parent=rna-XM_008217283.4
NC_045757.1	Gnomon	exon	35474570	35475076	.	-	.	ID=exon-XM_008217283.4-1;Dbxref=GeneID:100123665%2CGenbank:XM_008217283.4%2CNASONIABASE:NV10270;Parent=rna-XM_008217283.4
NC_045757.1	Gnomon	exon	35456270	35456623	.	-	.	ID=exon-XM_008217283.4-2;Dbxref=GeneID:100123665%2CGenbank:XM_008217283.4%2CNASONIABASE:NV10270;Parent=rna-XM_008217283.4
NC_045757.1	Gnomon	exon	12504984	12505097	.	+	.	ID=exon-XM_031928437.2-30;Dbxref=GeneID:100114504%2CGenbank:XM_031928437.2%2CNASONIABASE:NV17821;Parent=rna-XM_031928437.2
NC_045757.1	Gnomon	CDS	33655498	33655613	.	+	0	Name=XP_032451893.1;ID=cds-XP_032451893.1;Dbxref=GeneID:100122204%2CGenbank:XP_032451893.1%2CNASONIABASE:NV10140;Parent=rna-XM_032596002.1
NC_045757.1	Gnomon	CDS	33655685	33655919	.	+	0	Name=XP_032451893.1;ID=cds-XP_032451893.1;Dbxref=GeneID:100122204%2CGenbank:XP_032451893.1%2CNASONIABASE:NV10140;Parent=rna-XM_032596002.1
NC_045757.1	Gnomon	CDS	33656167	33656295	.	+	0	Name=XP_032451893.1;ID=cds-XP_032451893.1;Dbxref=GeneID:100122204%2CGenbank:XP_032451893.1%2CNASONIABASE:NV10140;Parent=rna-XM_032596002.1
NC_045757.1	Gnomon	CDS	33656586	33656816	.	+	0	Name=XP_032451893.1;ID=cds-XP_032451893.1;Dbxref=GeneID:100122204%2CGenbank:XP_032451893.1%2CNASONIABASE:NV10140;Parent=rna-XM_032596002.1
NC_045757.1	Gnomon	exon	6502633	6502693	.	+	.	ID=exon-XM_031922342.2-2;Dbxref=GeneID:100119881%2CGenbank:XM_031922342.2%2CNASONIABASE:NV18012;Parent=rna-XM_031922342.2
NC_045757.1	Gnomon	exon	6503030	6503196	.	+	.	ID=exon-XM_031922342.2-3;Dbxref=GeneID:100119881%2CGenbank:XM_031922342.2%2CNASONIABASE:NV18012;Parent=rna-XM_031922342.2
NC_045757.1	Gnomon	exon	6503692	6505171	.	+	.	ID=exon-XM_031922342.2-4;Dbxref=GeneID:100119881%2CGenbank:XM_031922342.2%2CNASONIABASE:NV18012;Parent=rna-XM_031922342.2
NC_045757.1	Gnomon	exon	6505478	6505638	.	+	.	ID=exon-XM_031922342.2-5;Dbxref=GeneID:100119881%2CGenbank:XM_031922342.2%2CNASONIABASE:NV18012;Parent=rna-XM_031922342.2
NC_045757.1	Gnomon	exon	6506885	6506943	.	+	.	ID=exon-XM_031922342.2-6;Dbxref=GeneID:100119881%2CGenbank:XM_031922342.2%2CNASONIABASE:NV18012;Parent=rna-XM_031922342.2
NC_045757.1	Gnomon	exon	6507750	6507963	.	+	.	ID=exon-XM_031922342.2-7;Dbxref=GeneID:100119881%2CGenbank:XM_031922342.2%2CNASONIABASE:NV18012;Parent=rna-XM_031922342.2
NC_045757.1	Gnomon	gene	1720938	1723575	.	-	.	Name=LOC100122284;ID=gene-LOC100122284;Dbxref=GeneID:100122284%2CNASONIABASE:NV13990
NC_045757.1	Gnomon	exon	6508362	6508848	.	+	.	ID=exon-XM_031922342.2-8;Dbxref=GeneID:100119881%2CGenbank:XM_031922342.2%2CNASONIABASE:NV18012;Parent=rna-XM_031922342.2
NC_045757.1	Gnomon	exon	6509007	6509218	.	+	.	ID=exon-XM_031922342.2-9;Dbxref=GeneID:100119881%2CGenbank:XM_031922342.2%2CNASONIABASE:NV18012;Parent=rna-XM_031922342.2
NC_045757.1	Gnomon	gene	33701134	33708180	.	-	.	Name=LOC100122286;ID=gene-LOC100122286;Dbxref=GeneID:100122286%2CNASONIABASE:NV50009
NC_045757.1	Gnomon	CDS	15430088	15430127	.	+	0	Name=XP_016844902.1;ID=cds-XP_016844902.1;Dbxref=GeneID:107982060%2CGenbank:XP_016844902.1;Parent=rna-XM_016989413.3
NC_045757.1	Gnomon	CDS	15430489	15430546	.	+	0	Name=XP_016844902.1;ID=cds-XP_016844902.1;Dbxref=GeneID:107982060%2CGenbank:XP_016844902.1;Parent=rna-XM_016989413.3
NC_045757.1	Gnomon	CDS	15430633	15430854	.	+	0	Name=XP_016844902.1;ID=cds-XP_016844902.1;Dbxref=GeneID:107982060%2CGenbank:XP_016844902.1;Parent=rna-XM_016989413.3
NC_045757.1	Gnomon	CDS	15430927	15431095	.	+	0	Name=XP_016844902.1;ID=cds-XP_016844902.1;Dbxref=GeneID:107982060%2CGenbank:XP_016844902.1;Parent=rna-XM_016989413.3
NC_045757.1	Gnomon	lnc_RNA	25021837	25024263	.	-	.	Name=XR_004226424.2;ID=rna-XR_004226424.2;Dbxref=GeneID:116415871%2CGenbank:XR_004226424.2;Parent=gene-LOC116415871
NC_045757.1	Gnomon	exon	14824681	14826451	.	+	.	ID=exon-XM_031929202.2-6;Dbxref=GeneID:100121356%2CGenbank:XM_031929202.2%2CNASONIABASE:NV16431;Parent=rna-XM_031929202.2
NC_045757.1	Gnomon	exon	12462446	12462802	.	+	.	ID=exon-XM_031928437.2-20;Dbxref=GeneID:100114504%2CGenbank:XM_031928437.2%2CNASONIABASE:NV17821;Parent=rna-XM_031928437.2
NC_045757.1	Gnomon	exon	25337551	25337705	.	-	.	ID=exon-XM_008207481.3-1;Dbxref=GeneID:100117683%2CGenbank:XM_008207481.3%2CNASONIABASE:NV15377;Parent=rna-XM_008207481.3
NC_045757.1	Gnomon	exon	25331174	25331861	.	-	.	ID=exon-XM_008207481.3-2;Dbxref=GeneID:100117683%2CGenbank:XM_008207481.3%2CNASONIABASE:NV15377;Parent=rna-XM_008207481.3
NC_045757.1	Gnomon	exon	25329131	25329727	.	-	.	ID=exon-XM_008207481.3-5;Dbxref=GeneID:100117683%2CGenbank:XM_008207481.3%2CNASONIABASE:NV15377;Parent=rna-XM_008207481.3
NC_045757.1	Gnomon	exon	25323892	25329044	.	-	.	ID=exon-XM_008207481.3-6;Dbxref=GeneID:100117683%2CGenbank:XM_008207481.3%2CNASONIABASE:NV15377;Parent=rna-XM_008207481.3
NC_045757.1	Gnomon	exon	25330674	25330922	.	-	.	ID=exon-XM_008207481.3-3;Dbxref=GeneID:100117683%2CGenbank:XM_008207481.3%2CNASONIABASE:NV15377;Parent=rna-XM_008207481.3
NC_045757.1	Gnomon	CDS	33866406	33866648	.	+	0	Name=XP_032451903.1;ID=cds-XP_032451903.1;Dbxref=GeneID:100114151%2CGenbank:XP_032451903.1%2CNASONIABASE:NV10169;Parent=rna-XM_032596012.1
NC_045757.1	Gnomon	CDS	33866923	33867168	.	+	0	Name=XP_032451903.1;ID=cds-XP_032451903.1;Dbxref=GeneID:100114151%2CGenbank:XP_032451903.1%2CNASONIABASE:NV10169;Parent=rna-XM_032596012.1
NC_045757.1	Gnomon	exon	2257814	2258333	.	+	.	ID=exon-XM_001606516.5-1;Dbxref=GeneID:100122956%2CGenbank:XM_001606516.5%2CNASONIABASE:NV14019;Parent=rna-XM_001606516.5
NC_045757.1	Gnomon	exon	25329801	25330150	.	-	.	ID=exon-XM_008207481.3-4;Dbxref=GeneID:100117683%2CGenbank:XM_008207481.3%2CNASONIABASE:NV15377;Parent=rna-XM_008207481.3
NC_045757.1	Gnomon	exon	2258408	2258556	.	+	.	ID=exon-XM_001606516.5-2;Dbxref=GeneID:100122956%2CGenbank:XM_001606516.5%2CNASONIABASE:NV14019;Parent=rna-XM_001606516.5
NC_045757.1	Gnomon	exon	2258642	2258804	.	+	.	ID=exon-XM_001606516.5-3;Dbxref=GeneID:100122956%2CGenbank:XM_001606516.5%2CNASONIABASE:NV14019;Parent=rna-XM_001606516.5
NC_045757.1	Gnomon	exon	2258884	2258992	.	+	.	ID=exon-XM_001606516.5-4;Dbxref=GeneID:100122956%2CGenbank:XM_001606516.5%2CNASONIABASE:NV14019;Parent=rna-XM_001606516.5
NC_045757.1	Gnomon	exon	2259406	2259477	.	+	.	ID=exon-XM_001606516.5-5;Dbxref=GeneID:100122956%2CGenbank:XM_001606516.5%2CNASONIABASE:NV14019;Parent=rna-XM_001606516.5
NC_045757.1	Gnomon	exon	6501603	6501772	.	+	.	ID=exon-XM_031922342.2-1;Dbxref=GeneID:100119881%2CGenbank:XM_031922342.2%2CNASONIABASE:NV18012;Parent=rna-XM_031922342.2
NC_045757.1	Gnomon	exon	2259552	2260971	.	+	.	ID=exon-XM_001606516.5-6;Dbxref=GeneID:100122956%2CGenbank:XM_001606516.5%2CNASONIABASE:NV14019;Parent=rna-XM_001606516.5
NC_045757.1	Gnomon	exon	2261042	2261207	.	+	.	ID=exon-XM_001606516.5-7;Dbxref=GeneID:100122956%2CGenbank:XM_001606516.5%2CNASONIABASE:NV14019;Parent=rna-XM_001606516.5
NC_045757.1	Gnomon	exon	2261298	2261424	.	+	.	ID=exon-XM_001606516.5-8;Dbxref=GeneID:100122956%2CGenbank:XM_001606516.5%2CNASONIABASE:NV14019;Parent=rna-XM_001606516.5
NC_045757.1	Gnomon	exon	2261496	2261640	.	+	.	ID=exon-XM_001606516.5-9;Dbxref=GeneID:100122956%2CGenbank:XM_001606516.5%2CNASONIABASE:NV14019;Parent=rna-XM_001606516.5
NC_045757.1	Gnomon	exon	12499370	12499656	.	+	.	ID=exon-XM_031928437.2-29;Dbxref=GeneID:100114504%2CGenbank:XM_031928437.2%2CNASONIABASE:NV17821;Parent=rna-XM_031928437.2
NC_045757.1	Gnomon	mRNA	3977600	3978125	.	+	.	Name=XM_031922164.1;ID=rna-XM_031922164.1;Dbxref=GeneID:100117327%2CGenbank:XM_031922164.1%2CNASONIABASE:NV14199;Parent=gene-LOC100117327
NC_045757.1	Gnomon	exon	12498511	12498738	.	+	.	ID=exon-XM_031928437.2-27;Dbxref=GeneID:100114504%2CGenbank:XM_031928437.2%2CNASONIABASE:NV17821;Parent=rna-XM_031928437.2
NC_045757.1	Gnomon	exon	12498953	12499141	.	+	.	ID=exon-XM_031928437.2-28;Dbxref=GeneID:100114504%2CGenbank:XM_031928437.2%2CNASONIABASE:NV17821;Parent=rna-XM_031928437.2
NC_045757.1	Gnomon	mRNA	14853166	14874780	.	-	.	Name=XM_016988918.3;ID=rna-XM_016988918.3;Dbxref=GeneID:100121302%2CGenbank:XM_016988918.3%2CNASONIABASE:NV16428;Parent=gene-LOC100121302
NC_045757.1	Gnomon	gene	16189017	16203727	.	+	.	Name=LOC100122276;ID=gene-LOC100122276;Dbxref=GeneID:100122276%2CNASONIABASE:NV16897
NC_045757.1	Gnomon	exon	26253449	26253535	.	+	.	ID=exon-XM_031921363.2-1;Dbxref=GeneID:100116900%2CGenbank:XM_031921363.2%2CNASONIABASE:NV18247;Parent=rna-XM_031921363.2
NC_045757.1	Gnomon	exon	12497449	12497855	.	+	.	ID=exon-XM_031928437.2-25;Dbxref=GeneID:100114504%2CGenbank:XM_031928437.2%2CNASONIABASE:NV17821;Parent=rna-XM_031928437.2
NC_045757.1	Gnomon	CDS	5498476	5498539	.	+	0	Name=XP_031778132.1;ID=cds-XP_031778132.1;Dbxref=GeneID:100115967%2CGenbank:XP_031778132.1%2CNASONIABASE:NV50397;Parent=rna-XM_031922272.1
NC_045757.1	Gnomon	CDS	5516103	5516347	.	+	0	Name=XP_031778132.1;ID=cds-XP_031778132.1;Dbxref=GeneID:100115967%2CGenbank:XP_031778132.1%2CNASONIABASE:NV50397;Parent=rna-XM_031922272.1
NC_045757.1	Gnomon	CDS	5516418	5516516	.	+	0	Name=XP_031778132.1;ID=cds-XP_031778132.1;Dbxref=GeneID:100115967%2CGenbank:XP_031778132.1%2CNASONIABASE:NV50397;Parent=rna-XM_031922272.1
NC_045757.1	Gnomon	CDS	5516589	5516947	.	+	0	Name=XP_031778132.1;ID=cds-XP_031778132.1;Dbxref=GeneID:100115967%2CGenbank:XP_031778132.1%2CNASONIABASE:NV50397;Parent=rna-XM_031922272.1
NC_045757.1	Gnomon	CDS	5517020	5517300	.	+	0	Name=XP_031778132.1;ID=cds-XP_031778132.1;Dbxref=GeneID:100115967%2CGenbank:XP_031778132.1%2CNASONIABASE:NV50397;Parent=rna-XM_031922272.1
NC_045757.1	Gnomon	CDS	5517385	5517679	.	+	0	Name=XP_031778132.1;ID=cds-XP_031778132.1;Dbxref=GeneID:100115967%2CGenbank:XP_031778132.1%2CNASONIABASE:NV50397;Parent=rna-XM_031922272.1
NC_045757.1	Gnomon	CDS	5517763	5517989	.	+	0	Name=XP_031778132.1;ID=cds-XP_031778132.1;Dbxref=GeneID:100115967%2CGenbank:XP_031778132.1%2CNASONIABASE:NV50397;Parent=rna-XM_031922272.1
NC_045757.1	Gnomon	CDS	5518069	5518457	.	+	0	Name=XP_031778132.1;ID=cds-XP_031778132.1;Dbxref=GeneID:100115967%2CGenbank:XP_031778132.1%2CNASONIABASE:NV50397;Parent=rna-XM_031922272.1
NC_045757.1	Gnomon	CDS	5518523	5518813	.	+	0	Name=XP_031778132.1;ID=cds-XP_031778132.1;Dbxref=GeneID:100115967%2CGenbank:XP_031778132.1%2CNASONIABASE:NV50397;Parent=rna-XM_031922272.1
NC_045757.1	Gnomon	CDS	5518884	5519181	.	+	0	Name=XP_031778132.1;ID=cds-XP_031778132.1;Dbxref=GeneID:100115967%2CGenbank:XP_031778132.1%2CNASONIABASE:NV50397;Parent=rna-XM_031922272.1
NC_045757.1	Gnomon	CDS	5519267	5519637	.	+	0	Name=XP_031778132.1;ID=cds-XP_031778132.1;Dbxref=GeneID:100115967%2CGenbank:XP_031778132.1%2CNASONIABASE:NV50397;Parent=rna-XM_031922272.1
NC_045757.1	Gnomon	CDS	5519716	5519856	.	+	0	Name=XP_031778132.1;ID=cds-XP_031778132.1;Dbxref=GeneID:100115967%2CGenbank:XP_031778132.1%2CNASONIABASE:NV50397;Parent=rna-XM_031922272.1
NC_045757.1	Gnomon	CDS	5519935	5520053	.	+	0	Name=XP_031778132.1;ID=cds-XP_031778132.1;Dbxref=GeneID:100115967%2CGenbank:XP_031778132.1%2CNASONIABASE:NV50397;Parent=rna-XM_031922272.1
NC_045757.1	Gnomon	CDS	5520127	5520261	.	+	0	Name=XP_031778132.1;ID=cds-XP_031778132.1;Dbxref=GeneID:100115967%2CGenbank:XP_031778132.1%2CNASONIABASE:NV50397;Parent=rna-XM_031922272.1
NC_045757.1	Gnomon	CDS	5520339	5520443	.	+	0	Name=XP_031778132.1;ID=cds-XP_031778132.1;Dbxref=GeneID:100115967%2CGenbank:XP_031778132.1%2CNASONIABASE:NV50397;Parent=rna-XM_031922272.1
NC_045757.1	Gnomon	CDS	5520959	5521055	.	+	0	Name=XP_031778132.1;ID=cds-XP_031778132.1;Dbxref=GeneID:100115967%2CGenbank:XP_031778132.1%2CNASONIABASE:NV50397;Parent=rna-XM_031922272.1
NC_045757.1	Gnomon	CDS	5521139	5521324	.	+	0	Name=XP_031778132.1;ID=cds-XP_031778132.1;Dbxref=GeneID:100115967%2CGenbank:XP_031778132.1%2CNASONIABASE:NV50397;Parent=rna-XM_031922272.1
NC_045757.1	Gnomon	exon	12498003	12498162	.	+	.	ID=exon-XM_031928437.2-26;Dbxref=GeneID:100114504%2CGenbank:XM_031928437.2%2CNASONIABASE:NV17821;Parent=rna-XM_031928437.2
NC_045757.1	Gnomon	exon	12495672	12496179	.	+	.	ID=exon-XM_031928437.2-23;Dbxref=GeneID:100114504%2CGenbank:XM_031928437.2%2CNASONIABASE:NV17821;Parent=rna-XM_031928437.2
NC_045757.1	Gnomon	exon	12497066	12497149	.	+	.	ID=exon-XM_031928437.2-24;Dbxref=GeneID:100114504%2CGenbank:XM_031928437.2%2CNASONIABASE:NV17821;Parent=rna-XM_031928437.2
NC_045757.1	Gnomon	exon	12475017	12475377	.	+	.	ID=exon-XM_031928437.2-21;Dbxref=GeneID:100114504%2CGenbank:XM_031928437.2%2CNASONIABASE:NV17821;Parent=rna-XM_031928437.2
NC_045757.1	Gnomon	exon	12492414	12492486	.	+	.	ID=exon-XM_031928437.2-22;Dbxref=GeneID:100114504%2CGenbank:XM_031928437.2%2CNASONIABASE:NV17821;Parent=rna-XM_031928437.2
NC_045757.1	Gnomon	exon	26256400	26257475	.	+	.	ID=exon-XM_031921363.2-8;Dbxref=GeneID:100116900%2CGenbank:XM_031921363.2%2CNASONIABASE:NV18247;Parent=rna-XM_031921363.2
NC_045757.1	Gnomon	exon	37209435	37209521	.	-	.	ID=exon-XM_032600285.1-5;Dbxref=GeneID:100123943%2CGenbank:XM_032600285.1%2CNASONIABASE:NV10332;Parent=rna-XM_032600285.1
NC_045757.1	Gnomon	exon	26257546	26258061	.	+	.	ID=exon-XM_031921363.2-9;Dbxref=GeneID:100116900%2CGenbank:XM_031921363.2%2CNASONIABASE:NV18247;Parent=rna-XM_031921363.2
NC_045757.1	Gnomon	exon	37209148	37209274	.	-	.	ID=exon-XM_032600285.1-6;Dbxref=GeneID:100123943%2CGenbank:XM_032600285.1%2CNASONIABASE:NV10332;Parent=rna-XM_032600285.1
NC_045757.1	Gnomon	exon	26254732	26256046	.	+	.	ID=exon-XM_031921363.2-6;Dbxref=GeneID:100116900%2CGenbank:XM_031921363.2%2CNASONIABASE:NV18247;Parent=rna-XM_031921363.2
NC_045757.1	Gnomon	exon	37206446	37206879	.	-	.	ID=exon-XM_032600285.1-7;Dbxref=GeneID:100123943%2CGenbank:XM_032600285.1%2CNASONIABASE:NV10332;Parent=rna-XM_032600285.1
NC_045757.1	Gnomon	exon	26256106	26256320	.	+	.	ID=exon-XM_031921363.2-7;Dbxref=GeneID:100116900%2CGenbank:XM_031921363.2%2CNASONIABASE:NV18247;Parent=rna-XM_031921363.2
NC_045757.1	Gnomon	exon	37205774	37206125	.	-	.	ID=exon-XM_032600285.1-8;Dbxref=GeneID:100123943%2CGenbank:XM_032600285.1%2CNASONIABASE:NV10332;Parent=rna-XM_032600285.1
NC_045757.1	Gnomon	exon	26254204	26254360	.	+	.	ID=exon-XM_031921363.2-4;Dbxref=GeneID:100116900%2CGenbank:XM_031921363.2%2CNASONIABASE:NV18247;Parent=rna-XM_031921363.2
NC_045757.1	Gnomon	exon	37286872	37287229	.	-	.	ID=exon-XM_032600285.1-1;Dbxref=GeneID:100123943%2CGenbank:XM_032600285.1%2CNASONIABASE:NV10332;Parent=rna-XM_032600285.1
NC_045757.1	Gnomon	exon	26254438	26254640	.	+	.	ID=exon-XM_031921363.2-5;Dbxref=GeneID:100116900%2CGenbank:XM_031921363.2%2CNASONIABASE:NV18247;Parent=rna-XM_031921363.2
NC_045757.1	Gnomon	exon	37280553	37280895	.	-	.	ID=exon-XM_032600285.1-2;Dbxref=GeneID:100123943%2CGenbank:XM_032600285.1%2CNASONIABASE:NV10332;Parent=rna-XM_032600285.1
NC_045757.1	Gnomon	exon	26253649	26253859	.	+	.	ID=exon-XM_031921363.2-2;Dbxref=GeneID:100116900%2CGenbank:XM_031921363.2%2CNASONIABASE:NV18247;Parent=rna-XM_031921363.2
NC_045757.1	Gnomon	exon	37213478	37213621	.	-	.	ID=exon-XM_032600285.1-3;Dbxref=GeneID:100123943%2CGenbank:XM_032600285.1%2CNASONIABASE:NV10332;Parent=rna-XM_032600285.1
NC_045757.1	Gnomon	exon	26253938	26254112	.	+	.	ID=exon-XM_031921363.2-3;Dbxref=GeneID:100116900%2CGenbank:XM_031921363.2%2CNASONIABASE:NV18247;Parent=rna-XM_031921363.2
NC_045757.1	Gnomon	exon	37210839	37210983	.	-	.	ID=exon-XM_032600285.1-4;Dbxref=GeneID:100123943%2CGenbank:XM_032600285.1%2CNASONIABASE:NV10332;Parent=rna-XM_032600285.1
NC_045757.1	Gnomon	exon	37205204	37205467	.	-	.	ID=exon-XM_032600285.1-9;Dbxref=GeneID:100123943%2CGenbank:XM_032600285.1%2CNASONIABASE:NV10332;Parent=rna-XM_032600285.1
NC_045757.1	Gnomon	CDS	35974044	35974144	.	-	0	Name=XP_016836467.1;ID=cds-XP_016836467.1;Dbxref=GeneID:100679513%2CGenbank:XP_016836467.1;Parent=rna-XM_016980978.3
NC_045757.1	Gnomon	CDS	35972406	35972592	.	-	0	Name=XP_016836467.1;ID=cds-XP_016836467.1;Dbxref=GeneID:100679513%2CGenbank:XP_016836467.1;Parent=rna-XM_016980978.3
NC_045757.1	Gnomon	CDS	35972203	35972343	.	-	0	Name=XP_016836467.1;ID=cds-XP_016836467.1;Dbxref=GeneID:100679513%2CGenbank:XP_016836467.1;Parent=rna-XM_016980978.3
NC_045757.1	Gnomon	CDS	35972060	35972134	.	-	0	Name=XP_016836467.1;ID=cds-XP_016836467.1;Dbxref=GeneID:100679513%2CGenbank:XP_016836467.1;Parent=rna-XM_016980978.3
NC_045757.1	Gnomon	CDS	35971715	35971914	.	-	0	Name=XP_016836467.1;ID=cds-XP_016836467.1;Dbxref=GeneID:100679513%2CGenbank:XP_016836467.1;Parent=rna-XM_016980978.3
NC_045757.1	Gnomon	CDS	35971205	35971377	.	-	0	Name=XP_016836467.1;ID=cds-XP_016836467.1;Dbxref=GeneID:100679513%2CGenbank:XP_016836467.1;Parent=rna-XM_016980978.3
NC_045757.1	Gnomon	CDS	35970544	35970831	.	-	0	Name=XP_016836467.1;ID=cds-XP_016836467.1;Dbxref=GeneID:100679513%2CGenbank:XP_016836467.1;Parent=rna-XM_016980978.3
NC_045757.1	Gnomon	CDS	35970235	35970396	.	-	0	Name=XP_016836467.1;ID=cds-XP_016836467.1;Dbxref=GeneID:100679513%2CGenbank:XP_016836467.1;Parent=rna-XM_016980978.3
NC_045757.1	Gnomon	CDS	35969638	35969791	.	-	0	Name=XP_016836467.1;ID=cds-XP_016836467.1;Dbxref=GeneID:100679513%2CGenbank:XP_016836467.1;Parent=rna-XM_016980978.3
NC_045757.1	Gnomon	CDS	35968909	35969209	.	-	0	Name=XP_016836467.1;ID=cds-XP_016836467.1;Dbxref=GeneID:100679513%2CGenbank:XP_016836467.1;Parent=rna-XM_016980978.3
NC_045757.1	Gnomon	CDS	35968733	35968831	.	-	0	Name=XP_016836467.1;ID=cds-XP_016836467.1;Dbxref=GeneID:100679513%2CGenbank:XP_016836467.1;Parent=rna-XM_016980978.3
NC_045757.1	Gnomon	CDS	35968300	35968521	.	-	0	Name=XP_016836467.1;ID=cds-XP_016836467.1;Dbxref=GeneID:100679513%2CGenbank:XP_016836467.1;Parent=rna-XM_016980978.3
NC_045757.1	Gnomon	CDS	35967953	35968057	.	-	0	Name=XP_016836467.1;ID=cds-XP_016836467.1;Dbxref=GeneID:100679513%2CGenbank:XP_016836467.1;Parent=rna-XM_016980978.3
NC_045757.1	Gnomon	CDS	35967731	35967871	.	-	0	Name=XP_016836467.1;ID=cds-XP_016836467.1;Dbxref=GeneID:100679513%2CGenbank:XP_016836467.1;Parent=rna-XM_016980978.3
NC_045757.1	Gnomon	exon	16673937	16673996	.	-	.	ID=exon-XM_031923891.2-2;Dbxref=GeneID:100116615%2CGenbank:XM_031923891.2%2CNASONIABASE:NV19011;Parent=rna-XM_031923891.2
NC_045757.1	Gnomon	exon	16661416	16661523	.	-	.	ID=exon-XM_031923891.2-3;Dbxref=GeneID:100116615%2CGenbank:XM_031923891.2%2CNASONIABASE:NV19011;Parent=rna-XM_031923891.2
NC_045757.1	Gnomon	exon	16735122	16735859	.	-	.	ID=exon-XM_031923891.2-1;Dbxref=GeneID:100116615%2CGenbank:XM_031923891.2%2CNASONIABASE:NV19011;Parent=rna-XM_031923891.2
NC_045757.1	Gnomon	CDS	5553934	5554032	.	-	0	Name=XP_032454055.1;ID=cds-XP_032454055.1;Dbxref=GeneID:100115683%2CGenbank:XP_032454055.1%2CNASONIABASE:NV17239;Parent=rna-XM_032598164.1
NC_045757.1	Gnomon	CDS	5553735	5553864	.	-	0	Name=XP_032454055.1;ID=cds-XP_032454055.1;Dbxref=GeneID:100115683%2CGenbank:XP_032454055.1%2CNASONIABASE:NV17239;Parent=rna-XM_032598164.1
NC_045757.1	Gnomon	CDS	5553006	5553601	.	-	0	Name=XP_032454055.1;ID=cds-XP_032454055.1;Dbxref=GeneID:100115683%2CGenbank:XP_032454055.1%2CNASONIABASE:NV17239;Parent=rna-XM_032598164.1
NC_045757.1	Gnomon	mRNA	6786420	6789501	.	-	.	Name=XM_001605466.6;ID=rna-XM_001605466.6;Dbxref=GeneID:100121909%2CGenbank:XM_001605466.6%2CNASONIABASE:NV15354;Parent=gene-LOC100121909
NC_045757.1	Gnomon	exon	13441717	13441984	.	-	.	ID=exon-XM_001600013.6-7;Dbxref=GeneID:100115303%2CGenbank:XM_001600013.6%2CNASONIABASE:NV16247;Parent=rna-XM_001600013.6
NC_045757.1	Gnomon	exon	14823389	14823645	.	+	.	ID=exon-XM_031929202.2-4;Dbxref=GeneID:100121356%2CGenbank:XM_031929202.2%2CNASONIABASE:NV16431;Parent=rna-XM_031929202.2
NC_045757.1	Gnomon	exon	13440752	13440980	.	-	.	ID=exon-XM_001600013.6-8;Dbxref=GeneID:100115303%2CGenbank:XM_001600013.6%2CNASONIABASE:NV16247;Parent=rna-XM_001600013.6
NC_045757.1	Gnomon	exon	14823721	14824124	.	+	.	ID=exon-XM_031929202.2-5;Dbxref=GeneID:100121356%2CGenbank:XM_031929202.2%2CNASONIABASE:NV16431;Parent=rna-XM_031929202.2
NC_045757.1	Gnomon	exon	13440263	13440375	.	-	.	ID=exon-XM_001600013.6-9;Dbxref=GeneID:100115303%2CGenbank:XM_001600013.6%2CNASONIABASE:NV16247;Parent=rna-XM_001600013.6
NC_045757.1	Gnomon	exon	14822413	14822541	.	+	.	ID=exon-XM_031929202.2-2;Dbxref=GeneID:100121356%2CGenbank:XM_031929202.2%2CNASONIABASE:NV16431;Parent=rna-XM_031929202.2
NC_045757.1	Gnomon	exon	14823071	14823309	.	+	.	ID=exon-XM_031929202.2-3;Dbxref=GeneID:100121356%2CGenbank:XM_031929202.2%2CNASONIABASE:NV16431;Parent=rna-XM_031929202.2
NC_045757.1	Gnomon	exon	14822038	14822292	.	+	.	ID=exon-XM_031929202.2-1;Dbxref=GeneID:100121356%2CGenbank:XM_031929202.2%2CNASONIABASE:NV16431;Parent=rna-XM_031929202.2
NC_045757.1	Gnomon	exon	16633228	16633561	.	-	.	ID=exon-XM_031923891.2-6;Dbxref=GeneID:100116615%2CGenbank:XM_031923891.2%2CNASONIABASE:NV19011;Parent=rna-XM_031923891.2
NC_045757.1	Gnomon	exon	24325502	24325615	.	-	.	ID=exon-XR_004228377.2-8;Dbxref=GeneID:100677935%2CGenbank:XR_004228377.2;Parent=rna-XR_004228377.2
NC_045757.1	Gnomon	exon	16627655	16631383	.	-	.	ID=exon-XM_031923891.2-7;Dbxref=GeneID:100116615%2CGenbank:XM_031923891.2%2CNASONIABASE:NV19011;Parent=rna-XM_031923891.2
NC_045757.1	Gnomon	exon	24324693	24324783	.	-	.	ID=exon-XR_004228377.2-9;Dbxref=GeneID:100677935%2CGenbank:XR_004228377.2;Parent=rna-XR_004228377.2
NC_045757.1	Gnomon	exon	16654512	16654672	.	-	.	ID=exon-XM_031923891.2-4;Dbxref=GeneID:100116615%2CGenbank:XM_031923891.2%2CNASONIABASE:NV19011;Parent=rna-XM_031923891.2
NC_045757.1	Gnomon	exon	16634195	16634350	.	-	.	ID=exon-XM_031923891.2-5;Dbxref=GeneID:100116615%2CGenbank:XM_031923891.2%2CNASONIABASE:NV19011;Parent=rna-XM_031923891.2
NC_045757.1	Gnomon	exon	24327799	24327987	.	-	.	ID=exon-XR_004228377.2-4;Dbxref=GeneID:100677935%2CGenbank:XR_004228377.2;Parent=rna-XR_004228377.2
NC_045757.1	Gnomon	CDS	10348476	10348998	.	-	0	Name=XP_031779940.1;ID=cds-XP_031779940.1;Dbxref=GeneID:100119014%2CGenbank:XP_031779940.1%2CNASONIABASE:NV13265;Parent=rna-XM_031924080.1
NC_045757.1	Gnomon	CDS	10344979	10345008	.	-	0	Name=XP_031779940.1;ID=cds-XP_031779940.1;Dbxref=GeneID:100119014%2CGenbank:XP_031779940.1%2CNASONIABASE:NV13265;Parent=rna-XM_031924080.1
NC_045757.1	Gnomon	CDS	10307586	10307731	.	-	0	Name=XP_031779940.1;ID=cds-XP_031779940.1;Dbxref=GeneID:100119014%2CGenbank:XP_031779940.1%2CNASONIABASE:NV13265;Parent=rna-XM_031924080.1
NC_045757.1	Gnomon	CDS	10303235	10303529	.	-	0	Name=XP_031779940.1;ID=cds-XP_031779940.1;Dbxref=GeneID:100119014%2CGenbank:XP_031779940.1%2CNASONIABASE:NV13265;Parent=rna-XM_031924080.1
NC_045757.1	Gnomon	CDS	10302539	10302687	.	-	0	Name=XP_031779940.1;ID=cds-XP_031779940.1;Dbxref=GeneID:100119014%2CGenbank:XP_031779940.1%2CNASONIABASE:NV13265;Parent=rna-XM_031924080.1
NC_045757.1	Gnomon	CDS	10301798	10301944	.	-	0	Name=XP_031779940.1;ID=cds-XP_031779940.1;Dbxref=GeneID:100119014%2CGenbank:XP_031779940.1%2CNASONIABASE:NV13265;Parent=rna-XM_031924080.1
NC_045757.1	Gnomon	CDS	10301524	10301610	.	-	0	Name=XP_031779940.1;ID=cds-XP_031779940.1;Dbxref=GeneID:100119014%2CGenbank:XP_031779940.1%2CNASONIABASE:NV13265;Parent=rna-XM_031924080.1
NC_045757.1	Gnomon	exon	24327305	24327489	.	-	.	ID=exon-XR_004228377.2-5;Dbxref=GeneID:100677935%2CGenbank:XR_004228377.2;Parent=rna-XR_004228377.2
NC_045757.1	Gnomon	exon	24326717	24326858	.	-	.	ID=exon-XR_004228377.2-6;Dbxref=GeneID:100677935%2CGenbank:XR_004228377.2;Parent=rna-XR_004228377.2
NC_045757.1	Gnomon	exon	24326030	24326089	.	-	.	ID=exon-XR_004228377.2-7;Dbxref=GeneID:100677935%2CGenbank:XR_004228377.2;Parent=rna-XR_004228377.2
NC_045757.1	Gnomon	exon	24607082	24607672	.	-	.	ID=exon-XR_004228377.2-1;Dbxref=GeneID:100677935%2CGenbank:XR_004228377.2;Parent=rna-XR_004228377.2
NC_045757.1	Gnomon	exon	24328628	24328951	.	-	.	ID=exon-XR_004228377.2-2;Dbxref=GeneID:100677935%2CGenbank:XR_004228377.2;Parent=rna-XR_004228377.2
NC_045757.1	Gnomon	gene	16208571	16211618	.	+	.	Name=LOC100122292;ID=gene-LOC100122292;Dbxref=GeneID:100122292%2CNASONIABASE:NV16899
NC_045757.1	Gnomon	exon	24328073	24328195	.	-	.	ID=exon-XR_004228377.2-3;Dbxref=GeneID:100677935%2CGenbank:XR_004228377.2;Parent=rna-XR_004228377.2
NC_045757.1	Gnomon	exon	32228055	32228144	.	-	.	ID=exon-XM_031921312.2-11;Dbxref=GeneID:100678140%2CGenbank:XM_031921312.2;Parent=rna-XM_031921312.2
NC_045757.1	Gnomon	exon	32224305	32226378	.	-	.	ID=exon-XM_031921312.2-12;Dbxref=GeneID:100678140%2CGenbank:XM_031921312.2;Parent=rna-XM_031921312.2
NC_045757.1	Gnomon	mRNA	34064053	34071676	.	-	.	Name=XM_032596018.1;ID=rna-XM_032596018.1;Dbxref=GeneID:100678055%2CGenbank:XM_032596018.1;Parent=gene-LOC100678055
NC_045757.1	Gnomon	exon	32228341	32228512	.	-	.	ID=exon-XM_031921312.2-10;Dbxref=GeneID:100678140%2CGenbank:XM_031921312.2;Parent=rna-XM_031921312.2
NC_045757.1	Gnomon	exon	1624730	1624923	.	-	.	ID=exon-XM_031921726.1-4;Dbxref=GeneID:103315480%2CGenbank:XM_031921726.1;Parent=rna-XM_031921726.1
NC_045757.1	Gnomon	exon	13451755	13458783	.	-	.	ID=exon-XM_001600013.6-1;Dbxref=GeneID:100115303%2CGenbank:XM_001600013.6%2CNASONIABASE:NV16247;Parent=rna-XM_001600013.6
NC_045757.1	Gnomon	exon	13450829	13451273	.	-	.	ID=exon-XM_001600013.6-2;Dbxref=GeneID:100115303%2CGenbank:XM_001600013.6%2CNASONIABASE:NV16247;Parent=rna-XM_001600013.6
NC_045757.1	Gnomon	exon	1626994	1627096	.	-	.	ID=exon-XM_031921726.1-2;Dbxref=GeneID:103315480%2CGenbank:XM_031921726.1;Parent=rna-XM_031921726.1
NC_045757.1	Gnomon	exon	13449495	13449727	.	-	.	ID=exon-XM_001600013.6-3;Dbxref=GeneID:100115303%2CGenbank:XM_001600013.6%2CNASONIABASE:NV16247;Parent=rna-XM_001600013.6
NC_045757.1	Gnomon	exon	1625860	1626103	.	-	.	ID=exon-XM_031921726.1-3;Dbxref=GeneID:103315480%2CGenbank:XM_031921726.1;Parent=rna-XM_031921726.1
NC_045757.1	Gnomon	exon	13445579	13445769	.	-	.	ID=exon-XM_001600013.6-4;Dbxref=GeneID:100115303%2CGenbank:XM_001600013.6%2CNASONIABASE:NV16247;Parent=rna-XM_001600013.6
NC_045757.1	Gnomon	exon	13442527	13442661	.	-	.	ID=exon-XM_001600013.6-5;Dbxref=GeneID:100115303%2CGenbank:XM_001600013.6%2CNASONIABASE:NV16247;Parent=rna-XM_001600013.6
NC_045757.1	Gnomon	exon	1629186	1629445	.	-	.	ID=exon-XM_031921726.1-1;Dbxref=GeneID:103315480%2CGenbank:XM_031921726.1;Parent=rna-XM_031921726.1
NC_045757.1	Gnomon	exon	13442154	13442379	.	-	.	ID=exon-XM_001600013.6-6;Dbxref=GeneID:100115303%2CGenbank:XM_001600013.6%2CNASONIABASE:NV16247;Parent=rna-XM_001600013.6
NC_045757.1	Gnomon	CDS	28496084	28496218	.	+	0	Name=XP_008212266.2;ID=cds-XP_008212266.2;Dbxref=GeneID:100118375%2CGenbank:XP_008212266.2%2CNASONIABASE:NV17138;Parent=rna-XM_008214044.4
NC_045757.1	Gnomon	CDS	28497298	28497589	.	+	0	Name=XP_008212266.2;ID=cds-XP_008212266.2;Dbxref=GeneID:100118375%2CGenbank:XP_008212266.2%2CNASONIABASE:NV17138;Parent=rna-XM_008214044.4
NC_045757.1	Gnomon	CDS	28497693	28497878	.	+	0	Name=XP_008212266.2;ID=cds-XP_008212266.2;Dbxref=GeneID:100118375%2CGenbank:XP_008212266.2%2CNASONIABASE:NV17138;Parent=rna-XM_008214044.4
NC_045757.1	Gnomon	CDS	28498319	28498518	.	+	0	Name=XP_008212266.2;ID=cds-XP_008212266.2;Dbxref=GeneID:100118375%2CGenbank:XP_008212266.2%2CNASONIABASE:NV17138;Parent=rna-XM_008214044.4
NC_045757.1	Gnomon	CDS	28498596	28498752	.	+	0	Name=XP_008212266.2;ID=cds-XP_008212266.2;Dbxref=GeneID:100118375%2CGenbank:XP_008212266.2%2CNASONIABASE:NV17138;Parent=rna-XM_008214044.4
NC_045757.1	Gnomon	CDS	28498799	28499131	.	+	0	Name=XP_008212266.2;ID=cds-XP_008212266.2;Dbxref=GeneID:100118375%2CGenbank:XP_008212266.2%2CNASONIABASE:NV17138;Parent=rna-XM_008214044.4
NC_045757.1	Gnomon	CDS	28499272	28499416	.	+	0	Name=XP_008212266.2;ID=cds-XP_008212266.2;Dbxref=GeneID:100118375%2CGenbank:XP_008212266.2%2CNASONIABASE:NV17138;Parent=rna-XM_008214044.4
NC_045757.1	Gnomon	CDS	28499498	28499663	.	+	0	Name=XP_008212266.2;ID=cds-XP_008212266.2;Dbxref=GeneID:100118375%2CGenbank:XP_008212266.2%2CNASONIABASE:NV17138;Parent=rna-XM_008214044.4
NC_045757.1	Gnomon	exon	35585196	35585342	.	-	.	ID=exon-XM_032595747.1-1;Dbxref=GeneID:100123703%2CGenbank:XM_032595747.1%2CNASONIABASE:NV10275;Parent=rna-XM_032595747.1
NC_045757.1	Gnomon	exon	35584217	35584600	.	-	.	ID=exon-XM_032595747.1-2;Dbxref=GeneID:100123703%2CGenbank:XM_032595747.1%2CNASONIABASE:NV10275;Parent=rna-XM_032595747.1
NC_045757.1	Gnomon	exon	35576822	35576939	.	-	.	ID=exon-XM_032595747.1-3;Dbxref=GeneID:100123703%2CGenbank:XM_032595747.1%2CNASONIABASE:NV10275;Parent=rna-XM_032595747.1
NC_045757.1	Gnomon	exon	35573993	35574188	.	-	.	ID=exon-XM_032595747.1-4;Dbxref=GeneID:100123703%2CGenbank:XM_032595747.1%2CNASONIABASE:NV10275;Parent=rna-XM_032595747.1
NC_045757.1	Gnomon	exon	35572831	35572978	.	-	.	ID=exon-XM_032595747.1-5;Dbxref=GeneID:100123703%2CGenbank:XM_032595747.1%2CNASONIABASE:NV10275;Parent=rna-XM_032595747.1
NC_045757.1	Gnomon	exon	35572450	35572689	.	-	.	ID=exon-XM_032595747.1-6;Dbxref=GeneID:100123703%2CGenbank:XM_032595747.1%2CNASONIABASE:NV10275;Parent=rna-XM_032595747.1
NC_045757.1	Gnomon	exon	3488289	3490106	.	+	.	ID=exon-XM_016983004.2-3;Dbxref=GeneID:100123851%2CGenbank:XM_016983004.2%2CNASONIABASE:NV14144;Parent=rna-XM_016983004.2
NC_045757.1	Gnomon	exon	35572215	35572331	.	-	.	ID=exon-XM_032595747.1-7;Dbxref=GeneID:100123703%2CGenbank:XM_032595747.1%2CNASONIABASE:NV10275;Parent=rna-XM_032595747.1
NC_045757.1	Gnomon	exon	35571858	35572136	.	-	.	ID=exon-XM_032595747.1-8;Dbxref=GeneID:100123703%2CGenbank:XM_032595747.1%2CNASONIABASE:NV10275;Parent=rna-XM_032595747.1
NC_045757.1	Gnomon	exon	35571523	35571779	.	-	.	ID=exon-XM_032595747.1-9;Dbxref=GeneID:100123703%2CGenbank:XM_032595747.1%2CNASONIABASE:NV10275;Parent=rna-XM_032595747.1
NC_045757.1	Gnomon	exon	9281005	9281315	.	+	.	ID=exon-XM_016981309.3-4;Dbxref=GeneID:100679609%2CGenbank:XM_016981309.3;Parent=rna-XM_016981309.3
NC_045757.1	Gnomon	exon	28755039	28755214	.	+	.	ID=exon-XM_031933745.2-3;Dbxref=GeneID:100119428%2CGenbank:XM_031933745.2%2CNASONIABASE:NV17158;Parent=rna-XM_031933745.2
NC_045757.1	Gnomon	exon	9281394	9281453	.	+	.	ID=exon-XM_016981309.3-5;Dbxref=GeneID:100679609%2CGenbank:XM_016981309.3;Parent=rna-XM_016981309.3
NC_045757.1	Gnomon	exon	28755318	28757230	.	+	.	ID=exon-XM_031933745.2-4;Dbxref=GeneID:100119428%2CGenbank:XM_031933745.2%2CNASONIABASE:NV17158;Parent=rna-XM_031933745.2
NC_045757.1	Gnomon	exon	9281554	9281823	.	+	.	ID=exon-XM_016981309.3-6;Dbxref=GeneID:100679609%2CGenbank:XM_016981309.3;Parent=rna-XM_016981309.3
NC_045757.1	Gnomon	exon	28757384	28757915	.	+	.	ID=exon-XM_031933745.2-5;Dbxref=GeneID:100119428%2CGenbank:XM_031933745.2%2CNASONIABASE:NV17158;Parent=rna-XM_031933745.2
NC_045757.1	Gnomon	exon	9281894	9281937	.	+	.	ID=exon-XM_016981309.3-7;Dbxref=GeneID:100679609%2CGenbank:XM_016981309.3;Parent=rna-XM_016981309.3
NC_045757.1	Gnomon	exon	28758508	28758780	.	+	.	ID=exon-XM_031933745.2-6;Dbxref=GeneID:100119428%2CGenbank:XM_031933745.2%2CNASONIABASE:NV17158;Parent=rna-XM_031933745.2
NC_045757.1	Gnomon	exon	28758869	28759083	.	+	.	ID=exon-XM_031933745.2-7;Dbxref=GeneID:100119428%2CGenbank:XM_031933745.2%2CNASONIABASE:NV17158;Parent=rna-XM_031933745.2
NC_045757.1	Gnomon	exon	9279834	9279947	.	+	.	ID=exon-XM_016981309.3-1;Dbxref=GeneID:100679609%2CGenbank:XM_016981309.3;Parent=rna-XM_016981309.3
NC_045757.1	Gnomon	CDS	10254957	10255105	.	-	0	Name=XP_008215888.1;ID=cds-XP_008215888.1;Dbxref=GeneID:100678680%2CGenbank:XP_008215888.1;Parent=rna-XM_008217666.4
NC_045757.1	Gnomon	CDS	10251928	10252348	.	-	0	Name=XP_008215888.1;ID=cds-XP_008215888.1;Dbxref=GeneID:100678680%2CGenbank:XP_008215888.1;Parent=rna-XM_008217666.4
NC_045757.1	Gnomon	mRNA	11914314	11931766	.	+	.	Name=XM_016983139.3;ID=rna-XM_016983139.3;Dbxref=GeneID:100115199%2CGenbank:XM_016983139.3%2CNASONIABASE:NV17492;Parent=gene-LOC100115199
NC_045757.1	Gnomon	exon	28759174	28759758	.	+	.	ID=exon-XM_031933745.2-8;Dbxref=GeneID:100119428%2CGenbank:XM_031933745.2%2CNASONIABASE:NV17158;Parent=rna-XM_031933745.2
NC_045757.1	Gnomon	mRNA	33043793	33047716	.	-	.	Name=XM_031921335.2;ID=rna-XM_031921335.2;Dbxref=GeneID:100677825%2CGenbank:XM_031921335.2;Parent=gene-LOC100677825
NC_045757.1	Gnomon	exon	9280402	9280755	.	+	.	ID=exon-XM_016981309.3-2;Dbxref=GeneID:100679609%2CGenbank:XM_016981309.3;Parent=rna-XM_016981309.3
NC_045757.1	Gnomon	exon	28759835	28760137	.	+	.	ID=exon-XM_031933745.2-9;Dbxref=GeneID:100119428%2CGenbank:XM_031933745.2%2CNASONIABASE:NV17158;Parent=rna-XM_031933745.2
NC_045757.1	Gnomon	exon	9280839	9280942	.	+	.	ID=exon-XM_016981309.3-3;Dbxref=GeneID:100679609%2CGenbank:XM_016981309.3;Parent=rna-XM_016981309.3
NC_045757.1	Gnomon	exon	3485230	3486277	.	+	.	ID=exon-XM_016983004.2-1;Dbxref=GeneID:100123851%2CGenbank:XM_016983004.2%2CNASONIABASE:NV14144;Parent=rna-XM_016983004.2
NC_045757.1	Gnomon	exon	3486652	3487700	.	+	.	ID=exon-XM_016983004.2-2;Dbxref=GeneID:100123851%2CGenbank:XM_016983004.2%2CNASONIABASE:NV14144;Parent=rna-XM_016983004.2
NC_045757.1	Gnomon	exon	28754300	28754383	.	+	.	ID=exon-XM_031933745.2-1;Dbxref=GeneID:100119428%2CGenbank:XM_031933745.2%2CNASONIABASE:NV17158;Parent=rna-XM_031933745.2
NC_045757.1	Gnomon	exon	28754823	28754958	.	+	.	ID=exon-XM_031933745.2-2;Dbxref=GeneID:100119428%2CGenbank:XM_031933745.2%2CNASONIABASE:NV17158;Parent=rna-XM_031933745.2
NC_045757.1	Gnomon	CDS	32130577	32130683	.	+	0	Name=XP_016836811.1;ID=cds-XP_016836811.1;Dbxref=GeneID:100117430%2CGenbank:XP_016836811.1%2CNASONIABASE:NV10018;Parent=rna-XM_016981322.3
NC_045757.1	Gnomon	CDS	32130964	32130999	.	+	0	Name=XP_016836811.1;ID=cds-XP_016836811.1;Dbxref=GeneID:100117430%2CGenbank:XP_016836811.1%2CNASONIABASE:NV10018;Parent=rna-XM_016981322.3
NC_045757.1	Gnomon	CDS	32131393	32131492	.	+	0	Name=XP_016836811.1;ID=cds-XP_016836811.1;Dbxref=GeneID:100117430%2CGenbank:XP_016836811.1%2CNASONIABASE:NV10018;Parent=rna-XM_016981322.3
NC_045757.1	Gnomon	CDS	32131569	32131711	.	+	0	Name=XP_016836811.1;ID=cds-XP_016836811.1;Dbxref=GeneID:100117430%2CGenbank:XP_016836811.1%2CNASONIABASE:NV10018;Parent=rna-XM_016981322.3
NC_045757.1	Gnomon	CDS	32131775	32132148	.	+	0	Name=XP_016836811.1;ID=cds-XP_016836811.1;Dbxref=GeneID:100117430%2CGenbank:XP_016836811.1%2CNASONIABASE:NV10018;Parent=rna-XM_016981322.3
NC_045757.1	Gnomon	CDS	32132270	32132550	.	+	0	Name=XP_016836811.1;ID=cds-XP_016836811.1;Dbxref=GeneID:100117430%2CGenbank:XP_016836811.1%2CNASONIABASE:NV10018;Parent=rna-XM_016981322.3
NC_045757.1	Gnomon	CDS	32132630	32132806	.	+	0	Name=XP_016836811.1;ID=cds-XP_016836811.1;Dbxref=GeneID:100117430%2CGenbank:XP_016836811.1%2CNASONIABASE:NV10018;Parent=rna-XM_016981322.3
NC_045757.1	Gnomon	CDS	32133158	32133444	.	+	0	Name=XP_016836811.1;ID=cds-XP_016836811.1;Dbxref=GeneID:100117430%2CGenbank:XP_016836811.1%2CNASONIABASE:NV10018;Parent=rna-XM_016981322.3
NC_045757.1	Gnomon	CDS	32133672	32133692	.	+	0	Name=XP_016836811.1;ID=cds-XP_016836811.1;Dbxref=GeneID:100117430%2CGenbank:XP_016836811.1%2CNASONIABASE:NV10018;Parent=rna-XM_016981322.3
NC_045757.1	Gnomon	CDS	32134360	32134500	.	+	0	Name=XP_016836811.1;ID=cds-XP_016836811.1;Dbxref=GeneID:100117430%2CGenbank:XP_016836811.1%2CNASONIABASE:NV10018;Parent=rna-XM_016981322.3
NC_045757.1	Gnomon	CDS	32135272	32135518	.	+	0	Name=XP_016836811.1;ID=cds-XP_016836811.1;Dbxref=GeneID:100117430%2CGenbank:XP_016836811.1%2CNASONIABASE:NV10018;Parent=rna-XM_016981322.3
NC_045757.1	Gnomon	exon	15936199	15936441	.	+	.	ID=exon-XM_008212746.4-10;Dbxref=GeneID:100121739%2CGenbank:XM_008212746.4%2CNASONIABASE:NV16870;Parent=rna-XM_008212746.4
NC_045757.1	Gnomon	exon	15937428	15937654	.	+	.	ID=exon-XM_008212746.4-13;Dbxref=GeneID:100121739%2CGenbank:XM_008212746.4%2CNASONIABASE:NV16870;Parent=rna-XM_008212746.4
NC_045757.1	Gnomon	exon	15937758	15937999	.	+	.	ID=exon-XM_008212746.4-14;Dbxref=GeneID:100121739%2CGenbank:XM_008212746.4%2CNASONIABASE:NV16870;Parent=rna-XM_008212746.4
NC_045757.1	Gnomon	exon	15936529	15936911	.	+	.	ID=exon-XM_008212746.4-11;Dbxref=GeneID:100121739%2CGenbank:XM_008212746.4%2CNASONIABASE:NV16870;Parent=rna-XM_008212746.4
NC_045757.1	Gnomon	CDS	35107898	35107964	.	+	0	Name=XP_008215492.1;ID=cds-XP_008215492.1;Dbxref=GeneID:100680348%2CGenbank:XP_008215492.1;Parent=rna-XM_008217270.3
NC_045757.1	Gnomon	CDS	35109154	35109241	.	+	0	Name=XP_008215492.1;ID=cds-XP_008215492.1;Dbxref=GeneID:100680348%2CGenbank:XP_008215492.1;Parent=rna-XM_008217270.3
NC_045757.1	Gnomon	CDS	35109323	35109530	.	+	0	Name=XP_008215492.1;ID=cds-XP_008215492.1;Dbxref=GeneID:100680348%2CGenbank:XP_008215492.1;Parent=rna-XM_008217270.3
NC_045757.1	Gnomon	CDS	35109621	35109713	.	+	0	Name=XP_008215492.1;ID=cds-XP_008215492.1;Dbxref=GeneID:100680348%2CGenbank:XP_008215492.1;Parent=rna-XM_008217270.3
NC_045757.1	Gnomon	exon	15936996	15937260	.	+	.	ID=exon-XM_008212746.4-12;Dbxref=GeneID:100121739%2CGenbank:XM_008212746.4%2CNASONIABASE:NV16870;Parent=rna-XM_008212746.4
NC_045757.1	Gnomon	exon	9282008	9282197	.	+	.	ID=exon-XM_016981309.3-8;Dbxref=GeneID:100679609%2CGenbank:XM_016981309.3;Parent=rna-XM_016981309.3
NC_045757.1	Gnomon	exon	15938965	15939997	.	+	.	ID=exon-XM_008212746.4-17;Dbxref=GeneID:100121739%2CGenbank:XM_008212746.4%2CNASONIABASE:NV16870;Parent=rna-XM_008212746.4
NC_045757.1	Gnomon	exon	15938265	15938607	.	+	.	ID=exon-XM_008212746.4-15;Dbxref=GeneID:100121739%2CGenbank:XM_008212746.4%2CNASONIABASE:NV16870;Parent=rna-XM_008212746.4
NC_045757.1	Gnomon	exon	15938688	15938858	.	+	.	ID=exon-XM_008212746.4-16;Dbxref=GeneID:100121739%2CGenbank:XM_008212746.4%2CNASONIABASE:NV16870;Parent=rna-XM_008212746.4
NC_045757.1	Gnomon	CDS	10663652	10663654	.	+	0	Name=XP_001602537.1;ID=cds-XP_001602537.1;Dbxref=GeneID:100118605%2CGenbank:XP_001602537.1%2CNASONIABASE:NV13260;Parent=rna-XM_001602487.5
NC_045757.1	Gnomon	CDS	10663830	10664336	.	+	0	Name=XP_001602537.1;ID=cds-XP_001602537.1;Dbxref=GeneID:100118605%2CGenbank:XP_001602537.1%2CNASONIABASE:NV13260;Parent=rna-XM_001602487.5
NC_045757.1	Gnomon	exon	6557383	6557624	.	+	.	ID=exon-XM_008215353.4-10;Dbxref=GeneID:100119649%2CGenbank:XM_008215353.4%2CNASONIABASE:NV18007;Parent=rna-XM_008215353.4
NC_045757.1	Gnomon	exon	6557708	6559560	.	+	.	ID=exon-XM_008215353.4-11;Dbxref=GeneID:100119649%2CGenbank:XM_008215353.4%2CNASONIABASE:NV18007;Parent=rna-XM_008215353.4
NC_045757.1	Gnomon	exon	3650306	3650478	.	-	.	ID=exon-XM_032596726.1-9;Dbxref=GeneID:100123914%2CGenbank:XM_032596726.1%2CNASONIABASE:NV14164;Parent=rna-XM_032596726.1
NC_045757.1	Gnomon	exon	32363949	32364111	.	-	.	ID=exon-XM_032601798.1-1;Dbxref=GeneID:100678494%2CGenbank:XM_032601798.1;Parent=rna-XM_032601798.1
NC_045757.1	Gnomon	exon	32363142	32363341	.	-	.	ID=exon-XM_032601798.1-2;Dbxref=GeneID:100678494%2CGenbank:XM_032601798.1;Parent=rna-XM_032601798.1
NC_045757.1	Gnomon	exon	13440752	13440980	.	-	.	ID=exon-XM_032602331.1-9;Dbxref=GeneID:100115303%2CGenbank:XM_032602331.1%2CNASONIABASE:NV16247;Parent=rna-XM_032602331.1
NC_045757.1	Gnomon	CDS	626939	627320	.	+	0	Name=XP_031777543.1;ID=cds-XP_031777543.1;Dbxref=GeneID:100678805%2CGenbank:XP_031777543.1;Parent=rna-XM_031921683.2
NC_045757.1	Gnomon	CDS	627408	627602	.	+	0	Name=XP_031777543.1;ID=cds-XP_031777543.1;Dbxref=GeneID:100678805%2CGenbank:XP_031777543.1;Parent=rna-XM_031921683.2
NC_045757.1	Gnomon	CDS	627691	627874	.	+	0	Name=XP_031777543.1;ID=cds-XP_031777543.1;Dbxref=GeneID:100678805%2CGenbank:XP_031777543.1;Parent=rna-XM_031921683.2
NC_045757.1	Gnomon	CDS	627956	628384	.	+	0	Name=XP_031777543.1;ID=cds-XP_031777543.1;Dbxref=GeneID:100678805%2CGenbank:XP_031777543.1;Parent=rna-XM_031921683.2
NC_045757.1	Gnomon	CDS	628458	628592	.	+	0	Name=XP_031777543.1;ID=cds-XP_031777543.1;Dbxref=GeneID:100678805%2CGenbank:XP_031777543.1;Parent=rna-XM_031921683.2
NC_045757.1	Gnomon	CDS	628681	628849	.	+	0	Name=XP_031777543.1;ID=cds-XP_031777543.1;Dbxref=GeneID:100678805%2CGenbank:XP_031777543.1;Parent=rna-XM_031921683.2
NC_045757.1	Gnomon	exon	3653411	3653635	.	-	.	ID=exon-XM_032596726.1-3;Dbxref=GeneID:100123914%2CGenbank:XM_032596726.1%2CNASONIABASE:NV14164;Parent=rna-XM_032596726.1
NC_045757.1	Gnomon	exon	13445579	13445769	.	-	.	ID=exon-XM_032602331.1-5;Dbxref=GeneID:100115303%2CGenbank:XM_032602331.1%2CNASONIABASE:NV16247;Parent=rna-XM_032602331.1
NC_045757.1	Gnomon	exon	3652770	3652925	.	-	.	ID=exon-XM_032596726.1-4;Dbxref=GeneID:100123914%2CGenbank:XM_032596726.1%2CNASONIABASE:NV14164;Parent=rna-XM_032596726.1
NC_045757.1	Gnomon	exon	13442527	13442661	.	-	.	ID=exon-XM_032602331.1-6;Dbxref=GeneID:100115303%2CGenbank:XM_032602331.1%2CNASONIABASE:NV16247;Parent=rna-XM_032602331.1
NC_045757.1	Gnomon	exon	3654355	3654854	.	-	.	ID=exon-XM_032596726.1-1;Dbxref=GeneID:100123914%2CGenbank:XM_032596726.1%2CNASONIABASE:NV14164;Parent=rna-XM_032596726.1
NC_045757.1	Gnomon	exon	3715572	3716391	.	-	.	ID=exon-XM_008204859.3-9;Dbxref=GeneID:100123939%2CGenbank:XM_008204859.3%2CNASONIABASE:NV14172;Parent=rna-XM_008204859.3
NC_045757.1	Gnomon	exon	13442154	13442379	.	-	.	ID=exon-XM_032602331.1-7;Dbxref=GeneID:100115303%2CGenbank:XM_032602331.1%2CNASONIABASE:NV16247;Parent=rna-XM_032602331.1
NC_045757.1	Gnomon	exon	3653713	3653870	.	-	.	ID=exon-XM_032596726.1-2;Dbxref=GeneID:100123914%2CGenbank:XM_032596726.1%2CNASONIABASE:NV14164;Parent=rna-XM_032596726.1
NC_045757.1	Gnomon	CDS	4613338	4613343	.	+	0	Name=XP_032453320.1;ID=cds-XP_032453320.1;Dbxref=GeneID:100117670%2CGenbank:XP_032453320.1%2CNASONIABASE:NV17993;Parent=rna-XM_032597429.1
NC_045757.1	Gnomon	CDS	4613422	4613711	.	+	0	Name=XP_032453320.1;ID=cds-XP_032453320.1;Dbxref=GeneID:100117670%2CGenbank:XP_032453320.1%2CNASONIABASE:NV17993;Parent=rna-XM_032597429.1
NC_045757.1	Gnomon	CDS	4613784	4613979	.	+	0	Name=XP_032453320.1;ID=cds-XP_032453320.1;Dbxref=GeneID:100117670%2CGenbank:XP_032453320.1%2CNASONIABASE:NV17993;Parent=rna-XM_032597429.1
NC_045757.1	Gnomon	exon	13441717	13441984	.	-	.	ID=exon-XM_032602331.1-8;Dbxref=GeneID:100115303%2CGenbank:XM_032602331.1%2CNASONIABASE:NV16247;Parent=rna-XM_032602331.1
NC_045757.1	Gnomon	exon	3651367	3651775	.	-	.	ID=exon-XM_032596726.1-7;Dbxref=GeneID:100123914%2CGenbank:XM_032596726.1%2CNASONIABASE:NV14164;Parent=rna-XM_032596726.1
NC_045757.1	Gnomon	exon	13457632	13458783	.	-	.	ID=exon-XM_032602331.1-1;Dbxref=GeneID:100115303%2CGenbank:XM_032602331.1%2CNASONIABASE:NV16247;Parent=rna-XM_032602331.1
NC_045757.1	Gnomon	exon	32362635	32363045	.	-	.	ID=exon-XM_032601798.1-3;Dbxref=GeneID:100678494%2CGenbank:XM_032601798.1;Parent=rna-XM_032601798.1
NC_045757.1	Gnomon	exon	33410398	33410571	.	+	.	ID=exon-XM_031920958.2-5;Dbxref=GeneID:100121648%2CGenbank:XM_031920958.2%2CNASONIABASE:NV10120;Parent=rna-XM_031920958.2
NC_045757.1	Gnomon	exon	3650550	3651282	.	-	.	ID=exon-XM_032596726.1-8;Dbxref=GeneID:100123914%2CGenbank:XM_032596726.1%2CNASONIABASE:NV14164;Parent=rna-XM_032596726.1
NC_045757.1	Gnomon	exon	13451755	13452223	.	-	.	ID=exon-XM_032602331.1-2;Dbxref=GeneID:100115303%2CGenbank:XM_032602331.1%2CNASONIABASE:NV16247;Parent=rna-XM_032602331.1
NC_045757.1	Gnomon	exon	32361013	32362539	.	-	.	ID=exon-XM_032601798.1-4;Dbxref=GeneID:100678494%2CGenbank:XM_032601798.1;Parent=rna-XM_032601798.1
NC_045757.1	Gnomon	exon	33410645	33410787	.	+	.	ID=exon-XM_031920958.2-6;Dbxref=GeneID:100121648%2CGenbank:XM_031920958.2%2CNASONIABASE:NV10120;Parent=rna-XM_031920958.2
NC_045757.1	Gnomon	exon	3652174	3652429	.	-	.	ID=exon-XM_032596726.1-5;Dbxref=GeneID:100123914%2CGenbank:XM_032596726.1%2CNASONIABASE:NV14164;Parent=rna-XM_032596726.1
NC_045757.1	Gnomon	exon	13450829	13451273	.	-	.	ID=exon-XM_032602331.1-3;Dbxref=GeneID:100115303%2CGenbank:XM_032602331.1%2CNASONIABASE:NV16247;Parent=rna-XM_032602331.1
NC_045757.1	Gnomon	exon	33410867	33411125	.	+	.	ID=exon-XM_031920958.2-7;Dbxref=GeneID:100121648%2CGenbank:XM_031920958.2%2CNASONIABASE:NV10120;Parent=rna-XM_031920958.2
NC_045757.1	Gnomon	exon	37152555	37155057	.	-	.	ID=exon-XM_031933782.1-10;Dbxref=GeneID:100123919%2CGenbank:XM_031933782.1%2CNASONIABASE:NV10324;Parent=rna-XM_031933782.1
NC_045757.1	Gnomon	exon	3651877	3652102	.	-	.	ID=exon-XM_032596726.1-6;Dbxref=GeneID:100123914%2CGenbank:XM_032596726.1%2CNASONIABASE:NV14164;Parent=rna-XM_032596726.1
NC_045757.1	Gnomon	exon	13449495	13449727	.	-	.	ID=exon-XM_032602331.1-4;Dbxref=GeneID:100115303%2CGenbank:XM_032602331.1%2CNASONIABASE:NV16247;Parent=rna-XM_032602331.1
NC_045757.1	Gnomon	exon	16914938	16915165	.	+	.	ID=exon-XM_031924834.2-4;Dbxref=GeneID:100680136%2CGenbank:XM_031924834.2;Parent=rna-XM_031924834.2
NC_045757.1	Gnomon	exon	33409124	33409369	.	+	.	ID=exon-XM_031920958.2-1;Dbxref=GeneID:100121648%2CGenbank:XM_031920958.2%2CNASONIABASE:NV10120;Parent=rna-XM_031920958.2
NC_045757.1	Gnomon	exon	16915834	16917118	.	+	.	ID=exon-XM_031924834.2-5;Dbxref=GeneID:100680136%2CGenbank:XM_031924834.2;Parent=rna-XM_031924834.2
NC_045757.1	Gnomon	exon	33409819	33409922	.	+	.	ID=exon-XM_031920958.2-2;Dbxref=GeneID:100121648%2CGenbank:XM_031920958.2%2CNASONIABASE:NV10120;Parent=rna-XM_031920958.2
NC_045757.1	Gnomon	exon	33410018	33410141	.	+	.	ID=exon-XM_031920958.2-3;Dbxref=GeneID:100121648%2CGenbank:XM_031920958.2%2CNASONIABASE:NV10120;Parent=rna-XM_031920958.2
NC_045757.1	Gnomon	exon	33410209	33410315	.	+	.	ID=exon-XM_031920958.2-4;Dbxref=GeneID:100121648%2CGenbank:XM_031920958.2%2CNASONIABASE:NV10120;Parent=rna-XM_031920958.2
NC_045757.1	Gnomon	exon	37752111	37752192	.	-	.	ID=exon-XM_031921187.2-6;Dbxref=GeneID:100115643%2CGenbank:XM_031921187.2%2CNASONIABASE:NV12091;Parent=rna-XM_031921187.2
NC_045757.1	Gnomon	exon	37751944	37752032	.	-	.	ID=exon-XM_031921187.2-7;Dbxref=GeneID:100115643%2CGenbank:XM_031921187.2%2CNASONIABASE:NV12091;Parent=rna-XM_031921187.2
NC_045757.1	Gnomon	exon	37751659	37751797	.	-	.	ID=exon-XM_031921187.2-8;Dbxref=GeneID:100115643%2CGenbank:XM_031921187.2%2CNASONIABASE:NV12091;Parent=rna-XM_031921187.2
NC_045757.1	Gnomon	exon	37751384	37751583	.	-	.	ID=exon-XM_031921187.2-9;Dbxref=GeneID:100115643%2CGenbank:XM_031921187.2%2CNASONIABASE:NV12091;Parent=rna-XM_031921187.2
NC_045757.1	Gnomon	exon	37756110	37756716	.	-	.	ID=exon-XM_031921187.2-2;Dbxref=GeneID:100115643%2CGenbank:XM_031921187.2%2CNASONIABASE:NV12091;Parent=rna-XM_031921187.2
NC_045757.1	Gnomon	exon	16913037	16913791	.	+	.	ID=exon-XM_031924834.2-1;Dbxref=GeneID:100680136%2CGenbank:XM_031924834.2;Parent=rna-XM_031924834.2
NC_045757.1	Gnomon	exon	37755097	37755209	.	-	.	ID=exon-XM_031921187.2-3;Dbxref=GeneID:100115643%2CGenbank:XM_031921187.2%2CNASONIABASE:NV12091;Parent=rna-XM_031921187.2
NC_045757.1	Gnomon	exon	16914193	16914268	.	+	.	ID=exon-XM_031924834.2-2;Dbxref=GeneID:100680136%2CGenbank:XM_031924834.2;Parent=rna-XM_031924834.2
NC_045757.1	Gnomon	exon	37754958	37755015	.	-	.	ID=exon-XM_031921187.2-4;Dbxref=GeneID:100115643%2CGenbank:XM_031921187.2%2CNASONIABASE:NV12091;Parent=rna-XM_031921187.2
NC_045757.1	Gnomon	exon	16914362	16914518	.	+	.	ID=exon-XM_031924834.2-3;Dbxref=GeneID:100680136%2CGenbank:XM_031924834.2;Parent=rna-XM_031924834.2
NC_045757.1	Gnomon	exon	37752296	37752356	.	-	.	ID=exon-XM_031921187.2-5;Dbxref=GeneID:100115643%2CGenbank:XM_031921187.2%2CNASONIABASE:NV12091;Parent=rna-XM_031921187.2
NC_045757.1	Gnomon	exon	30843741	30844161	.	+	.	ID=exon-XR_004344504.1-2;Dbxref=GeneID:116738483%2CGenbank:XR_004344504.1;Parent=rna-XR_004344504.1
NC_045757.1	Gnomon	exon	4224217	4225046	.	-	.	ID=exon-XM_031921902.1-1;Dbxref=GeneID:103317338%2CGenbank:XM_031921902.1;Parent=rna-XM_031921902.1
NC_045757.1	Gnomon	exon	4222845	4224092	.	-	.	ID=exon-XM_031921902.1-2;Dbxref=GeneID:103317338%2CGenbank:XM_031921902.1;Parent=rna-XM_031921902.1
NC_045757.1	Gnomon	exon	4222232	4222779	.	-	.	ID=exon-XM_031921902.1-3;Dbxref=GeneID:103317338%2CGenbank:XM_031921902.1;Parent=rna-XM_031921902.1
NC_045757.1	Gnomon	exon	30843449	30843645	.	+	.	ID=exon-XR_004344504.1-1;Dbxref=GeneID:116738483%2CGenbank:XR_004344504.1;Parent=rna-XR_004344504.1
NC_045757.1	Gnomon	exon	3721446	3721542	.	-	.	ID=exon-XM_008204859.3-3;Dbxref=GeneID:100123939%2CGenbank:XM_008204859.3%2CNASONIABASE:NV14172;Parent=rna-XM_008204859.3
NC_045757.1	Gnomon	exon	3720815	3720988	.	-	.	ID=exon-XM_008204859.3-4;Dbxref=GeneID:100123939%2CGenbank:XM_008204859.3%2CNASONIABASE:NV14172;Parent=rna-XM_008204859.3
NC_045757.1	Gnomon	exon	3723603	3723858	.	-	.	ID=exon-XM_008204859.3-1;Dbxref=GeneID:100123939%2CGenbank:XM_008204859.3%2CNASONIABASE:NV14172;Parent=rna-XM_008204859.3
NC_045757.1	Gnomon	exon	3722250	3722889	.	-	.	ID=exon-XM_008204859.3-2;Dbxref=GeneID:100123939%2CGenbank:XM_008204859.3%2CNASONIABASE:NV14172;Parent=rna-XM_008204859.3
NC_045757.1	Gnomon	exon	3717516	3717785	.	-	.	ID=exon-XM_008204859.3-7;Dbxref=GeneID:100123939%2CGenbank:XM_008204859.3%2CNASONIABASE:NV14172;Parent=rna-XM_008204859.3
NC_045757.1	Gnomon	exon	3716641	3716943	.	-	.	ID=exon-XM_008204859.3-8;Dbxref=GeneID:100123939%2CGenbank:XM_008204859.3%2CNASONIABASE:NV14172;Parent=rna-XM_008204859.3
NC_045757.1	Gnomon	exon	3720032	3720110	.	-	.	ID=exon-XM_008204859.3-5;Dbxref=GeneID:100123939%2CGenbank:XM_008204859.3%2CNASONIABASE:NV14172;Parent=rna-XM_008204859.3
NC_045757.1	Gnomon	exon	3719373	3719476	.	-	.	ID=exon-XM_008204859.3-6;Dbxref=GeneID:100123939%2CGenbank:XM_008204859.3%2CNASONIABASE:NV14172;Parent=rna-XM_008204859.3
NC_045757.1	Gnomon	mRNA	2188036	2190535	.	-	.	Name=XM_001606304.6;ID=rna-XM_001606304.6;Dbxref=GeneID:100122756%2CGenbank:XM_001606304.6%2CNASONIABASE:NV14002;Parent=gene-LOC100122756
NC_045757.1	Gnomon	exon	649050	649307	.	-	.	ID=exon-XM_031921672.1-11;Dbxref=GeneID:100120230%2CGenbank:XM_031921672.1%2CNASONIABASE:NV13928;Parent=rna-XM_031921672.1
NC_045757.1	Gnomon	exon	648631	648970	.	-	.	ID=exon-XM_031921672.1-12;Dbxref=GeneID:100120230%2CGenbank:XM_031921672.1%2CNASONIABASE:NV13928;Parent=rna-XM_031921672.1
NC_045757.1	Gnomon	exon	649396	649642	.	-	.	ID=exon-XM_031921672.1-10;Dbxref=GeneID:100120230%2CGenbank:XM_031921672.1%2CNASONIABASE:NV13928;Parent=rna-XM_031921672.1
NC_045757.1	Gnomon	exon	647761	647996	.	-	.	ID=exon-XM_031921672.1-15;Dbxref=GeneID:100120230%2CGenbank:XM_031921672.1%2CNASONIABASE:NV13928;Parent=rna-XM_031921672.1
NC_045757.1	Gnomon	exon	647541	647675	.	-	.	ID=exon-XM_031921672.1-16;Dbxref=GeneID:100120230%2CGenbank:XM_031921672.1%2CNASONIABASE:NV13928;Parent=rna-XM_031921672.1
NC_045757.1	Gnomon	exon	648281	648553	.	-	.	ID=exon-XM_031921672.1-13;Dbxref=GeneID:100120230%2CGenbank:XM_031921672.1%2CNASONIABASE:NV13928;Parent=rna-XM_031921672.1
NC_045757.1	Gnomon	exon	648074	648206	.	-	.	ID=exon-XM_031921672.1-14;Dbxref=GeneID:100120230%2CGenbank:XM_031921672.1%2CNASONIABASE:NV13928;Parent=rna-XM_031921672.1
NC_045757.1	Gnomon	exon	646796	646948	.	-	.	ID=exon-XM_031921672.1-19;Dbxref=GeneID:100120230%2CGenbank:XM_031921672.1%2CNASONIABASE:NV13928;Parent=rna-XM_031921672.1
NC_045757.1	Gnomon	exon	647339	647480	.	-	.	ID=exon-XM_031921672.1-17;Dbxref=GeneID:100120230%2CGenbank:XM_031921672.1%2CNASONIABASE:NV13928;Parent=rna-XM_031921672.1
NC_045757.1	BestRefSeq	exon	2819506	2819798	.	-	.	ID=exon-NM_001134667.2-4;Dbxref=GeneID:100188901%2CGenbank:NM_001134667.2;Note=The RefSeq transcript has 3 substitutions compared to this genomic sequence;Parent=rna-NM_001134667.2
NC_045757.1	Gnomon	exon	647029	647246	.	-	.	ID=exon-XM_031921672.1-18;Dbxref=GeneID:100120230%2CGenbank:XM_031921672.1%2CNASONIABASE:NV13928;Parent=rna-XM_031921672.1
NC_045757.1	BestRefSeq	exon	2819200	2819440	.	-	.	ID=exon-NM_001134667.2-5;Dbxref=GeneID:100188901%2CGenbank:NM_001134667.2;Note=The RefSeq transcript has 3 substitutions compared to this genomic sequence;Parent=rna-NM_001134667.2
NC_045757.1	BestRefSeq	exon	2820254	2820606	.	-	.	ID=exon-NM_001134667.2-2;Dbxref=GeneID:100188901%2CGenbank:NM_001134667.2;Note=The RefSeq transcript has 3 substitutions compared to this genomic sequence;Parent=rna-NM_001134667.2
NC_045757.1	BestRefSeq	exon	2819860	2820189	.	-	.	ID=exon-NM_001134667.2-3;Dbxref=GeneID:100188901%2CGenbank:NM_001134667.2;Note=The RefSeq transcript has 3 substitutions compared to this genomic sequence;Parent=rna-NM_001134667.2
NC_045757.1	BestRefSeq	exon	2821536	2821751	.	-	.	ID=exon-NM_001134667.2-1;Dbxref=GeneID:100188901%2CGenbank:NM_001134667.2;Note=The RefSeq transcript has 3 substitutions compared to this genomic sequence;Parent=rna-NM_001134667.2
NC_045757.1	Gnomon	CDS	1277122	1277267	.	-	0	Name=XP_008202758.1;ID=cds-XP_008202758.1;Dbxref=GeneID:100678569%2CGenbank:XP_008202758.1;Parent=rna-XM_008204536.3
NC_045757.1	Gnomon	CDS	1276639	1277046	.	-	0	Name=XP_008202758.1;ID=cds-XP_008202758.1;Dbxref=GeneID:100678569%2CGenbank:XP_008202758.1;Parent=rna-XM_008204536.3
NC_045757.1	Gnomon	CDS	1276058	1276574	.	-	0	Name=XP_008202758.1;ID=cds-XP_008202758.1;Dbxref=GeneID:100678569%2CGenbank:XP_008202758.1;Parent=rna-XM_008204536.3
NC_045757.1	Gnomon	CDS	1275572	1275984	.	-	0	Name=XP_008202758.1;ID=cds-XP_008202758.1;Dbxref=GeneID:100678569%2CGenbank:XP_008202758.1;Parent=rna-XM_008204536.3
NC_045757.1	Gnomon	CDS	1275102	1275503	.	-	0	Name=XP_008202758.1;ID=cds-XP_008202758.1;Dbxref=GeneID:100678569%2CGenbank:XP_008202758.1;Parent=rna-XM_008204536.3
NC_045757.1	Gnomon	CDS	1274665	1275028	.	-	0	Name=XP_008202758.1;ID=cds-XP_008202758.1;Dbxref=GeneID:100678569%2CGenbank:XP_008202758.1;Parent=rna-XM_008204536.3
NC_045757.1	Gnomon	CDS	1274221	1274593	.	-	0	Name=XP_008202758.1;ID=cds-XP_008202758.1;Dbxref=GeneID:100678569%2CGenbank:XP_008202758.1;Parent=rna-XM_008204536.3
NC_045757.1	Gnomon	CDS	1274036	1274148	.	-	0	Name=XP_008202758.1;ID=cds-XP_008202758.1;Dbxref=GeneID:100678569%2CGenbank:XP_008202758.1;Parent=rna-XM_008204536.3
NC_045757.1	Gnomon	CDS	2003331	2003406	.	+	0	Name=XP_031777939.1;ID=cds-XP_031777939.1;Dbxref=GeneID:100679371%2CGenbank:XP_031777939.1;Parent=rna-XM_031922079.1
NC_045757.1	Gnomon	CDS	2003498	2004181	.	+	0	Name=XP_031777939.1;ID=cds-XP_031777939.1;Dbxref=GeneID:100679371%2CGenbank:XP_031777939.1;Parent=rna-XM_031922079.1
NC_045757.1	Gnomon	CDS	2004256	2004767	.	+	0	Name=XP_031777939.1;ID=cds-XP_031777939.1;Dbxref=GeneID:100679371%2CGenbank:XP_031777939.1;Parent=rna-XM_031922079.1
NC_045757.1	Gnomon	mRNA	25615974	25714260	.	+	.	Name=XM_008207509.3;ID=rna-XM_008207509.3;Dbxref=GeneID:100118435%2CGenbank:XM_008207509.3%2CNASONIABASE:NV15390;Parent=gene-LOC100118435
NC_045757.1	Gnomon	exon	32907233	32909405	.	-	.	ID=exon-XM_003423855.5-3;Dbxref=GeneID:100680196%2CGenbank:XM_003423855.5;Parent=rna-XM_003423855.5
NC_045757.1	Gnomon	exon	28805901	28807276	.	-	.	ID=exon-XM_016984940.3-1;Dbxref=GeneID:100119598%2CGenbank:XM_016984940.3%2CNASONIABASE:NV17161;Parent=rna-XM_016984940.3
NC_045757.1	Gnomon	exon	32910188	32910325	.	-	.	ID=exon-XM_003423855.5-1;Dbxref=GeneID:100680196%2CGenbank:XM_003423855.5;Parent=rna-XM_003423855.5
NC_045757.1	Gnomon	exon	32909502	32909744	.	-	.	ID=exon-XM_003423855.5-2;Dbxref=GeneID:100680196%2CGenbank:XM_003423855.5;Parent=rna-XM_003423855.5
NC_045757.1	BestRefSeq	mRNA	31941516	31995303	.	-	.	Name=NM_001159869.1;ID=rna-NM_001159869.1;Dbxref=GeneID:100116809%2CGenbank:NM_001159869.1%2CNASONIABASE:NV10004;Parent=gene-Ogt
NC_045757.1	Gnomon	mRNA	13671383	13676361	.	-	.	Name=XM_016989986.3;ID=rna-XM_016989986.3;Dbxref=GeneID:100217361%2CGenbank:XM_016989986.3;Parent=gene-Lobe
NC_045757.1	tRNAscan-SE	exon	7931937	7932009	.	-	.	ID=exon-TRNAA-AGC-2-1;Dbxref=GeneID:107980589;Note=transfer RNA alanine (anticodon AGC);Parent=rna-TRNAA-AGC-2
NC_045757.1	Gnomon	exon	643009	643129	.	-	.	ID=exon-XM_031921672.1-30;Dbxref=GeneID:100120230%2CGenbank:XM_031921672.1%2CNASONIABASE:NV13928;Parent=rna-XM_031921672.1
NC_045757.1	Gnomon	mRNA	23279871	23386372	.	+	.	Name=XM_031920747.2;ID=rna-XM_031920747.2;Dbxref=GeneID:100116185%2CGenbank:XM_031920747.2%2CNASONIABASE:NV50420;Parent=gene-LOC100116185
NC_045757.1	Gnomon	exon	641766	641981	.	-	.	ID=exon-XM_031921672.1-33;Dbxref=GeneID:100120230%2CGenbank:XM_031921672.1%2CNASONIABASE:NV13928;Parent=rna-XM_031921672.1
NC_045757.1	Gnomon	exon	5063835	5063884	.	-	.	ID=exon-XM_032597928.1-2;Dbxref=GeneID:100678021%2CGenbank:XM_032597928.1;Parent=rna-XM_032597928.1
NC_045757.1	Gnomon	exon	641447	641488	.	-	.	ID=exon-XM_031921672.1-34;Dbxref=GeneID:100120230%2CGenbank:XM_031921672.1%2CNASONIABASE:NV13928;Parent=rna-XM_031921672.1
NC_045757.1	Gnomon	exon	5063638	5063750	.	-	.	ID=exon-XM_032597928.1-3;Dbxref=GeneID:100678021%2CGenbank:XM_032597928.1;Parent=rna-XM_032597928.1
NC_045757.1	Gnomon	exon	642702	642866	.	-	.	ID=exon-XM_031921672.1-31;Dbxref=GeneID:100120230%2CGenbank:XM_031921672.1%2CNASONIABASE:NV13928;Parent=rna-XM_031921672.1
NC_045757.1	Gnomon	exon	5063365	5063575	.	-	.	ID=exon-XM_032597928.1-4;Dbxref=GeneID:100678021%2CGenbank:XM_032597928.1;Parent=rna-XM_032597928.1
NC_045757.1	Gnomon	exon	642080	642304	.	-	.	ID=exon-XM_031921672.1-32;Dbxref=GeneID:100120230%2CGenbank:XM_031921672.1%2CNASONIABASE:NV13928;Parent=rna-XM_031921672.1
NC_045757.1	Gnomon	exon	5061315	5063026	.	-	.	ID=exon-XM_032597928.1-5;Dbxref=GeneID:100678021%2CGenbank:XM_032597928.1;Parent=rna-XM_032597928.1
NC_045757.1	Gnomon	exon	639615	639899	.	-	.	ID=exon-XM_031921672.1-37;Dbxref=GeneID:100120230%2CGenbank:XM_031921672.1%2CNASONIABASE:NV13928;Parent=rna-XM_031921672.1
NC_045757.1	Gnomon	exon	5575258	5575793	.	+	.	ID=exon-XM_008214785.4-9;Dbxref=GeneID:100679554%2CGenbank:XM_008214785.4;Parent=rna-XM_008214785.4
NC_045757.1	Gnomon	exon	639038	639537	.	-	.	ID=exon-XM_031921672.1-38;Dbxref=GeneID:100120230%2CGenbank:XM_031921672.1%2CNASONIABASE:NV13928;Parent=rna-XM_031921672.1
NC_045757.1	Gnomon	exon	640699	640761	.	-	.	ID=exon-XM_031921672.1-35;Dbxref=GeneID:100120230%2CGenbank:XM_031921672.1%2CNASONIABASE:NV13928;Parent=rna-XM_031921672.1
NC_045757.1	Gnomon	exon	5574664	5574825	.	+	.	ID=exon-XM_008214785.4-7;Dbxref=GeneID:100679554%2CGenbank:XM_008214785.4;Parent=rna-XM_008214785.4
NC_045757.1	Gnomon	exon	639973	640176	.	-	.	ID=exon-XM_031921672.1-36;Dbxref=GeneID:100120230%2CGenbank:XM_031921672.1%2CNASONIABASE:NV13928;Parent=rna-XM_031921672.1
NC_045757.1	Gnomon	exon	5067290	5067401	.	-	.	ID=exon-XM_032597928.1-1;Dbxref=GeneID:100678021%2CGenbank:XM_032597928.1;Parent=rna-XM_032597928.1
NC_045757.1	Gnomon	exon	5574884	5574955	.	+	.	ID=exon-XM_008214785.4-8;Dbxref=GeneID:100679554%2CGenbank:XM_008214785.4;Parent=rna-XM_008214785.4
NC_045757.1	Gnomon	exon	5574030	5574172	.	+	.	ID=exon-XM_008214785.4-5;Dbxref=GeneID:100679554%2CGenbank:XM_008214785.4;Parent=rna-XM_008214785.4
NC_045757.1	Gnomon	exon	5574238	5574600	.	+	.	ID=exon-XM_008214785.4-6;Dbxref=GeneID:100679554%2CGenbank:XM_008214785.4;Parent=rna-XM_008214785.4
NC_045757.1	Gnomon	exon	638395	638950	.	-	.	ID=exon-XM_031921672.1-39;Dbxref=GeneID:100120230%2CGenbank:XM_031921672.1%2CNASONIABASE:NV13928;Parent=rna-XM_031921672.1
NC_045757.1	Gnomon	exon	5573807	5573835	.	+	.	ID=exon-XM_008214785.4-3;Dbxref=GeneID:100679554%2CGenbank:XM_008214785.4;Parent=rna-XM_008214785.4
NC_045757.1	Gnomon	exon	28805697	28805797	.	-	.	ID=exon-XM_016984940.3-2;Dbxref=GeneID:100119598%2CGenbank:XM_016984940.3%2CNASONIABASE:NV17161;Parent=rna-XM_016984940.3
NC_045757.1	Gnomon	exon	5573905	5573952	.	+	.	ID=exon-XM_008214785.4-4;Dbxref=GeneID:100679554%2CGenbank:XM_008214785.4;Parent=rna-XM_008214785.4
NC_045757.1	Gnomon	exon	28803903	28805632	.	-	.	ID=exon-XM_016984940.3-3;Dbxref=GeneID:100119598%2CGenbank:XM_016984940.3%2CNASONIABASE:NV17161;Parent=rna-XM_016984940.3
NC_045757.1	Gnomon	exon	5060610	5061228	.	-	.	ID=exon-XM_032597928.1-6;Dbxref=GeneID:100678021%2CGenbank:XM_032597928.1;Parent=rna-XM_032597928.1
NC_045757.1	Gnomon	exon	5573070	5573519	.	+	.	ID=exon-XM_008214785.4-1;Dbxref=GeneID:100679554%2CGenbank:XM_008214785.4;Parent=rna-XM_008214785.4
NC_045757.1	Gnomon	exon	5060115	5060533	.	-	.	ID=exon-XM_032597928.1-7;Dbxref=GeneID:100678021%2CGenbank:XM_032597928.1;Parent=rna-XM_032597928.1
NC_045757.1	Gnomon	exon	5573594	5573650	.	+	.	ID=exon-XM_008214785.4-2;Dbxref=GeneID:100679554%2CGenbank:XM_008214785.4;Parent=rna-XM_008214785.4
NC_045757.1	Gnomon	exon	5059640	5060033	.	-	.	ID=exon-XM_032597928.1-8;Dbxref=GeneID:100678021%2CGenbank:XM_032597928.1;Parent=rna-XM_032597928.1
NC_045757.1	Gnomon	exon	5058980	5059234	.	-	.	ID=exon-XM_032597928.1-9;Dbxref=GeneID:100678021%2CGenbank:XM_032597928.1;Parent=rna-XM_032597928.1
NC_045757.1	Gnomon	CDS	6663371	6664249	.	-	0	Name=XP_031777783.1;ID=cds-XP_031777783.1;Dbxref=GeneID:116415966%2CGenbank:XP_031777783.1;Parent=rna-XM_031921923.1
NC_045757.1	Gnomon	CDS	6662467	6663279	.	-	0	Name=XP_031777783.1;ID=cds-XP_031777783.1;Dbxref=GeneID:116415966%2CGenbank:XP_031777783.1;Parent=rna-XM_031921923.1
NC_045757.1	Gnomon	CDS	10150642	10150713	.	-	0	Name=XP_016845730.1;ID=cds-XP_016845730.1;Dbxref=GeneID:100120109%2CGenbank:XP_016845730.1%2CNASONIABASE:NV13280;Parent=rna-XM_016990241.3
NC_045757.1	Gnomon	CDS	10090963	10091595	.	-	0	Name=XP_016845730.1;ID=cds-XP_016845730.1;Dbxref=GeneID:100120109%2CGenbank:XP_016845730.1%2CNASONIABASE:NV13280;Parent=rna-XM_016990241.3
NC_045757.1	Gnomon	CDS	10043530	10043727	.	-	0	Name=XP_016845730.1;ID=cds-XP_016845730.1;Dbxref=GeneID:100120109%2CGenbank:XP_016845730.1%2CNASONIABASE:NV13280;Parent=rna-XM_016990241.3
NC_045757.1	Gnomon	CDS	9916914	9917174	.	-	0	Name=XP_016845730.1;ID=cds-XP_016845730.1;Dbxref=GeneID:100120109%2CGenbank:XP_016845730.1%2CNASONIABASE:NV13280;Parent=rna-XM_016990241.3
NC_045757.1	Gnomon	CDS	9915955	9916435	.	-	0	Name=XP_016845730.1;ID=cds-XP_016845730.1;Dbxref=GeneID:100120109%2CGenbank:XP_016845730.1%2CNASONIABASE:NV13280;Parent=rna-XM_016990241.3
NC_045757.1	Gnomon	CDS	9914843	9915406	.	-	0	Name=XP_016845730.1;ID=cds-XP_016845730.1;Dbxref=GeneID:100120109%2CGenbank:XP_016845730.1%2CNASONIABASE:NV13280;Parent=rna-XM_016990241.3
NC_045757.1	Gnomon	CDS	9894849	9894938	.	-	0	Name=XP_016845730.1;ID=cds-XP_016845730.1;Dbxref=GeneID:100120109%2CGenbank:XP_016845730.1%2CNASONIABASE:NV13280;Parent=rna-XM_016990241.3
NC_045757.1	Gnomon	CDS	9884100	9884217	.	-	0	Name=XP_016845730.1;ID=cds-XP_016845730.1;Dbxref=GeneID:100120109%2CGenbank:XP_016845730.1%2CNASONIABASE:NV13280;Parent=rna-XM_016990241.3
NC_045757.1	Gnomon	CDS	9874552	9874645	.	-	0	Name=XP_016845730.1;ID=cds-XP_016845730.1;Dbxref=GeneID:100120109%2CGenbank:XP_016845730.1%2CNASONIABASE:NV13280;Parent=rna-XM_016990241.3
NC_045757.1	Gnomon	CDS	9873844	9873930	.	-	0	Name=XP_016845730.1;ID=cds-XP_016845730.1;Dbxref=GeneID:100120109%2CGenbank:XP_016845730.1%2CNASONIABASE:NV13280;Parent=rna-XM_016990241.3
NC_045757.1	Gnomon	CDS	9872441	9872530	.	-	0	Name=XP_016845730.1;ID=cds-XP_016845730.1;Dbxref=GeneID:100120109%2CGenbank:XP_016845730.1%2CNASONIABASE:NV13280;Parent=rna-XM_016990241.3
NC_045757.1	Gnomon	CDS	9868600	9868817	.	-	0	Name=XP_016845730.1;ID=cds-XP_016845730.1;Dbxref=GeneID:100120109%2CGenbank:XP_016845730.1%2CNASONIABASE:NV13280;Parent=rna-XM_016990241.3
NC_045757.1	Gnomon	CDS	9867929	9868067	.	-	0	Name=XP_016845730.1;ID=cds-XP_016845730.1;Dbxref=GeneID:100120109%2CGenbank:XP_016845730.1%2CNASONIABASE:NV13280;Parent=rna-XM_016990241.3
NC_045757.1	Gnomon	CDS	9823000	9823125	.	-	0	Name=XP_016845730.1;ID=cds-XP_016845730.1;Dbxref=GeneID:100120109%2CGenbank:XP_016845730.1%2CNASONIABASE:NV13280;Parent=rna-XM_016990241.3
NC_045757.1	Gnomon	CDS	9753893	9754340	.	-	0	Name=XP_016845730.1;ID=cds-XP_016845730.1;Dbxref=GeneID:100120109%2CGenbank:XP_016845730.1%2CNASONIABASE:NV13280;Parent=rna-XM_016990241.3
NC_045757.1	Gnomon	CDS	9753449	9753734	.	-	0	Name=XP_016845730.1;ID=cds-XP_016845730.1;Dbxref=GeneID:100120109%2CGenbank:XP_016845730.1%2CNASONIABASE:NV13280;Parent=rna-XM_016990241.3
NC_045757.1	Gnomon	CDS	9753034	9753109	.	-	0	Name=XP_016845730.1;ID=cds-XP_016845730.1;Dbxref=GeneID:100120109%2CGenbank:XP_016845730.1%2CNASONIABASE:NV13280;Parent=rna-XM_016990241.3
NC_045757.1	Gnomon	CDS	9752774	9752947	.	-	0	Name=XP_016845730.1;ID=cds-XP_016845730.1;Dbxref=GeneID:100120109%2CGenbank:XP_016845730.1%2CNASONIABASE:NV13280;Parent=rna-XM_016990241.3
NC_045757.1	Gnomon	CDS	9752223	9752624	.	-	0	Name=XP_016845730.1;ID=cds-XP_016845730.1;Dbxref=GeneID:100120109%2CGenbank:XP_016845730.1%2CNASONIABASE:NV13280;Parent=rna-XM_016990241.3
NC_045757.1	Gnomon	CDS	9751987	9752130	.	-	0	Name=XP_016845730.1;ID=cds-XP_016845730.1;Dbxref=GeneID:100120109%2CGenbank:XP_016845730.1%2CNASONIABASE:NV13280;Parent=rna-XM_016990241.3
NC_045757.1	Gnomon	CDS	9751682	9751916	.	-	0	Name=XP_016845730.1;ID=cds-XP_016845730.1;Dbxref=GeneID:100120109%2CGenbank:XP_016845730.1%2CNASONIABASE:NV13280;Parent=rna-XM_016990241.3
NC_045757.1	Gnomon	CDS	9751469	9751585	.	-	0	Name=XP_016845730.1;ID=cds-XP_016845730.1;Dbxref=GeneID:100120109%2CGenbank:XP_016845730.1%2CNASONIABASE:NV13280;Parent=rna-XM_016990241.3
NC_045757.1	Gnomon	CDS	9751174	9751380	.	-	0	Name=XP_016845730.1;ID=cds-XP_016845730.1;Dbxref=GeneID:100120109%2CGenbank:XP_016845730.1%2CNASONIABASE:NV13280;Parent=rna-XM_016990241.3
NC_045757.1	Gnomon	CDS	9750848	9751095	.	-	0	Name=XP_016845730.1;ID=cds-XP_016845730.1;Dbxref=GeneID:100120109%2CGenbank:XP_016845730.1%2CNASONIABASE:NV13280;Parent=rna-XM_016990241.3
NC_045757.1	Gnomon	exon	645949	646256	.	-	.	ID=exon-XM_031921672.1-22;Dbxref=GeneID:100120230%2CGenbank:XM_031921672.1%2CNASONIABASE:NV13928;Parent=rna-XM_031921672.1
NC_045757.1	Gnomon	exon	645732	645871	.	-	.	ID=exon-XM_031921672.1-23;Dbxref=GeneID:100120230%2CGenbank:XM_031921672.1%2CNASONIABASE:NV13928;Parent=rna-XM_031921672.1
NC_045757.1	Gnomon	exon	646579	646713	.	-	.	ID=exon-XM_031921672.1-20;Dbxref=GeneID:100120230%2CGenbank:XM_031921672.1%2CNASONIABASE:NV13928;Parent=rna-XM_031921672.1
NC_045757.1	Gnomon	exon	646335	646507	.	-	.	ID=exon-XM_031921672.1-21;Dbxref=GeneID:100120230%2CGenbank:XM_031921672.1%2CNASONIABASE:NV13928;Parent=rna-XM_031921672.1
NC_045757.1	Gnomon	exon	644542	644911	.	-	.	ID=exon-XM_031921672.1-26;Dbxref=GeneID:100120230%2CGenbank:XM_031921672.1%2CNASONIABASE:NV13928;Parent=rna-XM_031921672.1
NC_045757.1	Gnomon	exon	644278	644480	.	-	.	ID=exon-XM_031921672.1-27;Dbxref=GeneID:100120230%2CGenbank:XM_031921672.1%2CNASONIABASE:NV13928;Parent=rna-XM_031921672.1
NC_045757.1	Gnomon	exon	645358	645655	.	-	.	ID=exon-XM_031921672.1-24;Dbxref=GeneID:100120230%2CGenbank:XM_031921672.1%2CNASONIABASE:NV13928;Parent=rna-XM_031921672.1
NC_045757.1	Gnomon	CDS	24607082	24607157	.	-	0	Name=XP_032453716.1;ID=cds-XP_032453716.1;Dbxref=GeneID:100677935%2CGenbank:XP_032453716.1;Parent=rna-XM_032597825.1
NC_045757.1	Gnomon	CDS	24328628	24328951	.	-	0	Name=XP_032453716.1;ID=cds-XP_032453716.1;Dbxref=GeneID:100677935%2CGenbank:XP_032453716.1;Parent=rna-XM_032597825.1
NC_045757.1	Gnomon	CDS	24328073	24328195	.	-	0	Name=XP_032453716.1;ID=cds-XP_032453716.1;Dbxref=GeneID:100677935%2CGenbank:XP_032453716.1;Parent=rna-XM_032597825.1
NC_045757.1	Gnomon	CDS	24327799	24327987	.	-	0	Name=XP_032453716.1;ID=cds-XP_032453716.1;Dbxref=GeneID:100677935%2CGenbank:XP_032453716.1;Parent=rna-XM_032597825.1
NC_045757.1	Gnomon	CDS	24327305	24327489	.	-	0	Name=XP_032453716.1;ID=cds-XP_032453716.1;Dbxref=GeneID:100677935%2CGenbank:XP_032453716.1;Parent=rna-XM_032597825.1
NC_045757.1	Gnomon	CDS	24326717	24326858	.	-	0	Name=XP_032453716.1;ID=cds-XP_032453716.1;Dbxref=GeneID:100677935%2CGenbank:XP_032453716.1;Parent=rna-XM_032597825.1
NC_045757.1	Gnomon	CDS	24325502	24325615	.	-	0	Name=XP_032453716.1;ID=cds-XP_032453716.1;Dbxref=GeneID:100677935%2CGenbank:XP_032453716.1;Parent=rna-XM_032597825.1
NC_045757.1	Gnomon	CDS	24316302	24316332	.	-	0	Name=XP_032453716.1;ID=cds-XP_032453716.1;Dbxref=GeneID:100677935%2CGenbank:XP_032453716.1;Parent=rna-XM_032597825.1
NC_045757.1	Gnomon	CDS	24314456	24314624	.	-	0	Name=XP_032453716.1;ID=cds-XP_032453716.1;Dbxref=GeneID:100677935%2CGenbank:XP_032453716.1;Parent=rna-XM_032597825.1
NC_045757.1	Gnomon	CDS	24313615	24313818	.	-	0	Name=XP_032453716.1;ID=cds-XP_032453716.1;Dbxref=GeneID:100677935%2CGenbank:XP_032453716.1;Parent=rna-XM_032597825.1
NC_045757.1	Gnomon	exon	644993	645267	.	-	.	ID=exon-XM_031921672.1-25;Dbxref=GeneID:100120230%2CGenbank:XM_031921672.1%2CNASONIABASE:NV13928;Parent=rna-XM_031921672.1
NC_045757.1	Gnomon	exon	643598	644203	.	-	.	ID=exon-XM_031921672.1-28;Dbxref=GeneID:100120230%2CGenbank:XM_031921672.1%2CNASONIABASE:NV13928;Parent=rna-XM_031921672.1
NC_045757.1	Gnomon	exon	643200	643525	.	-	.	ID=exon-XM_031921672.1-29;Dbxref=GeneID:100120230%2CGenbank:XM_031921672.1%2CNASONIABASE:NV13928;Parent=rna-XM_031921672.1
NC_045757.1	Gnomon	exon	34073927	34074055	.	-	.	ID=exon-XM_031920783.2-7;Dbxref=GeneID:100122757%2CGenbank:XM_031920783.2%2CNASONIABASE:NV10180;Parent=rna-XM_031920783.2
NC_045757.1	Gnomon	exon	34073662	34073785	.	-	.	ID=exon-XM_031920783.2-8;Dbxref=GeneID:100122757%2CGenbank:XM_031920783.2%2CNASONIABASE:NV10180;Parent=rna-XM_031920783.2
NC_045757.1	Gnomon	exon	11726063	11726215	.	+	.	ID=exon-XM_031924922.1-9;Dbxref=GeneID:100115854%2CGenbank:XM_031924922.1%2CNASONIABASE:NV17510;Parent=rna-XM_031924922.1
NC_045757.1	Gnomon	exon	34072629	34073011	.	-	.	ID=exon-XM_031920783.2-9;Dbxref=GeneID:100122757%2CGenbank:XM_031920783.2%2CNASONIABASE:NV10180;Parent=rna-XM_031920783.2
NC_045757.1	Gnomon	exon	11722126	11722281	.	+	.	ID=exon-XM_031924922.1-7;Dbxref=GeneID:100115854%2CGenbank:XM_031924922.1%2CNASONIABASE:NV17510;Parent=rna-XM_031924922.1
NC_045757.1	Gnomon	exon	11724083	11724196	.	+	.	ID=exon-XM_031924922.1-8;Dbxref=GeneID:100115854%2CGenbank:XM_031924922.1%2CNASONIABASE:NV17510;Parent=rna-XM_031924922.1
NC_045757.1	Gnomon	exon	11712913	11713117	.	+	.	ID=exon-XM_031924922.1-5;Dbxref=GeneID:100115854%2CGenbank:XM_031924922.1%2CNASONIABASE:NV17510;Parent=rna-XM_031924922.1
NC_045757.1	Gnomon	exon	11715099	11715160	.	+	.	ID=exon-XM_031924922.1-6;Dbxref=GeneID:100115854%2CGenbank:XM_031924922.1%2CNASONIABASE:NV17510;Parent=rna-XM_031924922.1
NC_045757.1	Gnomon	exon	11652027	11654749	.	+	.	ID=exon-XM_031924922.1-3;Dbxref=GeneID:100115854%2CGenbank:XM_031924922.1%2CNASONIABASE:NV17510;Parent=rna-XM_031924922.1
NC_045757.1	Gnomon	exon	11712267	11712373	.	+	.	ID=exon-XM_031924922.1-4;Dbxref=GeneID:100115854%2CGenbank:XM_031924922.1%2CNASONIABASE:NV17510;Parent=rna-XM_031924922.1
NC_045757.1	Gnomon	exon	11622980	11623064	.	+	.	ID=exon-XM_031924922.1-1;Dbxref=GeneID:100115854%2CGenbank:XM_031924922.1%2CNASONIABASE:NV17510;Parent=rna-XM_031924922.1
NC_045757.1	Gnomon	exon	34077981	34078324	.	-	.	ID=exon-XM_031920783.2-1;Dbxref=GeneID:100122757%2CGenbank:XM_031920783.2%2CNASONIABASE:NV10180;Parent=rna-XM_031920783.2
NC_045757.1	Gnomon	exon	11649532	11650446	.	+	.	ID=exon-XM_031924922.1-2;Dbxref=GeneID:100115854%2CGenbank:XM_031924922.1%2CNASONIABASE:NV17510;Parent=rna-XM_031924922.1
NC_045757.1	Gnomon	exon	34077708	34077902	.	-	.	ID=exon-XM_031920783.2-2;Dbxref=GeneID:100122757%2CGenbank:XM_031920783.2%2CNASONIABASE:NV10180;Parent=rna-XM_031920783.2
NC_045757.1	Gnomon	exon	34075892	34076041	.	-	.	ID=exon-XM_031920783.2-3;Dbxref=GeneID:100122757%2CGenbank:XM_031920783.2%2CNASONIABASE:NV10180;Parent=rna-XM_031920783.2
NC_045757.1	Gnomon	exon	34075425	34075697	.	-	.	ID=exon-XM_031920783.2-4;Dbxref=GeneID:100122757%2CGenbank:XM_031920783.2%2CNASONIABASE:NV10180;Parent=rna-XM_031920783.2
NC_045757.1	Gnomon	exon	34074978	34075184	.	-	.	ID=exon-XM_031920783.2-5;Dbxref=GeneID:100122757%2CGenbank:XM_031920783.2%2CNASONIABASE:NV10180;Parent=rna-XM_031920783.2
NC_045757.1	Gnomon	CDS	32251897	32252065	.	+	0	Name=XP_032458026.1;ID=cds-XP_032458026.1;Dbxref=GeneID:116738453%2CGenbank:XP_032458026.1;Parent=rna-XM_032602135.1
NC_045757.1	Gnomon	CDS	32252167	32252597	.	+	0	Name=XP_032458026.1;ID=cds-XP_032458026.1;Dbxref=GeneID:116738453%2CGenbank:XP_032458026.1;Parent=rna-XM_032602135.1
NC_045757.1	Gnomon	exon	34074210	34074507	.	-	.	ID=exon-XM_031920783.2-6;Dbxref=GeneID:100122757%2CGenbank:XM_031920783.2%2CNASONIABASE:NV10180;Parent=rna-XM_031920783.2
NC_045757.1	BestRefSeq	exon	14220424	14220480	.	-	.	ID=exon-NM_001190567.1-6;Dbxref=GeneID:100463063%2CGenbank:NM_001190567.1%2CNASONIABASE:NV24843;Parent=rna-NM_001190567.1
NC_045757.1	BestRefSeq	exon	14220765	14220869	.	-	.	ID=exon-NM_001190567.1-4;Dbxref=GeneID:100463063%2CGenbank:NM_001190567.1%2CNASONIABASE:NV24843;Parent=rna-NM_001190567.1
NC_045757.1	BestRefSeq	exon	14220542	14220694	.	-	.	ID=exon-NM_001190567.1-5;Dbxref=GeneID:100463063%2CGenbank:NM_001190567.1%2CNASONIABASE:NV24843;Parent=rna-NM_001190567.1
NC_045757.1	BestRefSeq	exon	14221105	14221505	.	-	.	ID=exon-NM_001190567.1-2;Dbxref=GeneID:100463063%2CGenbank:NM_001190567.1%2CNASONIABASE:NV24843;Parent=rna-NM_001190567.1
NC_045757.1	BestRefSeq	exon	14220930	14221029	.	-	.	ID=exon-NM_001190567.1-3;Dbxref=GeneID:100463063%2CGenbank:NM_001190567.1%2CNASONIABASE:NV24843;Parent=rna-NM_001190567.1
NC_045757.1	BestRefSeq	exon	14221568	14221873	.	-	.	ID=exon-NM_001190567.1-1;Dbxref=GeneID:100463063%2CGenbank:NM_001190567.1%2CNASONIABASE:NV24843;Parent=rna-NM_001190567.1
NC_045757.1	Gnomon	CDS	3887188	3887191	.	+	0	Name=XP_008203107.1;ID=cds-XP_008203107.1;Dbxref=GeneID:100123981%2CGenbank:XP_008203107.1%2CNASONIABASE:NV14189;Parent=rna-XM_008204885.4
NC_045757.1	Gnomon	CDS	3888345	3888401	.	+	0	Name=XP_008203107.1;ID=cds-XP_008203107.1;Dbxref=GeneID:100123981%2CGenbank:XP_008203107.1%2CNASONIABASE:NV14189;Parent=rna-XM_008204885.4
NC_045757.1	Gnomon	CDS	3889401	3889725	.	+	0	Name=XP_008203107.1;ID=cds-XP_008203107.1;Dbxref=GeneID:100123981%2CGenbank:XP_008203107.1%2CNASONIABASE:NV14189;Parent=rna-XM_008204885.4
NC_045757.1	Gnomon	CDS	3889820	3889941	.	+	0	Name=XP_008203107.1;ID=cds-XP_008203107.1;Dbxref=GeneID:100123981%2CGenbank:XP_008203107.1%2CNASONIABASE:NV14189;Parent=rna-XM_008204885.4
NC_045757.1	Gnomon	CDS	3890032	3890270	.	+	0	Name=XP_008203107.1;ID=cds-XP_008203107.1;Dbxref=GeneID:100123981%2CGenbank:XP_008203107.1%2CNASONIABASE:NV14189;Parent=rna-XM_008204885.4
NC_045757.1	Gnomon	CDS	3890358	3890808	.	+	0	Name=XP_008203107.1;ID=cds-XP_008203107.1;Dbxref=GeneID:100123981%2CGenbank:XP_008203107.1%2CNASONIABASE:NV14189;Parent=rna-XM_008204885.4
NC_045757.1	Gnomon	CDS	3890910	3891069	.	+	0	Name=XP_008203107.1;ID=cds-XP_008203107.1;Dbxref=GeneID:100123981%2CGenbank:XP_008203107.1%2CNASONIABASE:NV14189;Parent=rna-XM_008204885.4
NC_045757.1	Gnomon	CDS	3891449	3891632	.	+	0	Name=XP_008203107.1;ID=cds-XP_008203107.1;Dbxref=GeneID:100123981%2CGenbank:XP_008203107.1%2CNASONIABASE:NV14189;Parent=rna-XM_008204885.4
NC_045757.1	Gnomon	mRNA	32224305	32236081	.	-	.	Name=XM_032601719.1;ID=rna-XM_032601719.1;Dbxref=GeneID:100678140%2CGenbank:XM_032601719.1;Parent=gene-LOC100678140
NC_045757.1	Gnomon	mRNA	15391846	15397522	.	-	.	Name=XM_001603798.6;ID=rna-XM_001603798.6;Dbxref=GeneID:100120186%2CGenbank:XM_001603798.6%2CNASONIABASE:NV16826;Parent=gene-LOC100120186
NC_045757.1	Gnomon	exon	20736407	20736425	.	+	.	ID=exon-XM_031931839.2-1;Dbxref=GeneID:100118826%2CGenbank:XM_031931839.2%2CNASONIABASE:NV17223;Parent=rna-XM_031931839.2
NC_045757.1	Gnomon	mRNA	2211867	2216295	.	-	.	Name=XM_008204617.3;ID=rna-XM_008204617.3;Dbxref=GeneID:100122792%2CGenbank:XM_008204617.3%2CNASONIABASE:NV14006;Parent=gene-LOC100122792
NC_045757.1	Gnomon	exon	20736498	20737018	.	+	.	ID=exon-XM_031931839.2-2;Dbxref=GeneID:100118826%2CGenbank:XM_031931839.2%2CNASONIABASE:NV17223;Parent=rna-XM_031931839.2
NC_045757.1	Gnomon	exon	20737292	20737448	.	+	.	ID=exon-XM_031931839.2-3;Dbxref=GeneID:100118826%2CGenbank:XM_031931839.2%2CNASONIABASE:NV17223;Parent=rna-XM_031931839.2
NC_045757.1	Gnomon	exon	20737534	20737686	.	+	.	ID=exon-XM_031931839.2-4;Dbxref=GeneID:100118826%2CGenbank:XM_031931839.2%2CNASONIABASE:NV17223;Parent=rna-XM_031931839.2
NC_045757.1	Gnomon	exon	20737819	20738106	.	+	.	ID=exon-XM_031931839.2-5;Dbxref=GeneID:100118826%2CGenbank:XM_031931839.2%2CNASONIABASE:NV17223;Parent=rna-XM_031931839.2
NC_045757.1	Gnomon	exon	20738180	20738353	.	+	.	ID=exon-XM_031931839.2-6;Dbxref=GeneID:100118826%2CGenbank:XM_031931839.2%2CNASONIABASE:NV17223;Parent=rna-XM_031931839.2
NC_045757.1	Gnomon	exon	20738485	20738651	.	+	.	ID=exon-XM_031931839.2-7;Dbxref=GeneID:100118826%2CGenbank:XM_031931839.2%2CNASONIABASE:NV17223;Parent=rna-XM_031931839.2
NC_045757.1	Gnomon	exon	20738917	20739061	.	+	.	ID=exon-XM_031931839.2-8;Dbxref=GeneID:100118826%2CGenbank:XM_031931839.2%2CNASONIABASE:NV17223;Parent=rna-XM_031931839.2
NC_045757.1	Gnomon	exon	20739212	20739799	.	+	.	ID=exon-XM_031931839.2-9;Dbxref=GeneID:100118826%2CGenbank:XM_031931839.2%2CNASONIABASE:NV17223;Parent=rna-XM_031931839.2
NC_045757.1	Gnomon	CDS	25113358	25113595	.	-	0	Name=XP_031777294.1;ID=cds-XP_031777294.1;Dbxref=GeneID:100679204%2CGenbank:XP_031777294.1;Parent=rna-XM_031921434.2
NC_045757.1	Gnomon	CDS	25112635	25113255	.	-	0	Name=XP_031777294.1;ID=cds-XP_031777294.1;Dbxref=GeneID:100679204%2CGenbank:XP_031777294.1;Parent=rna-XM_031921434.2
NC_045757.1	Gnomon	CDS	25112507	25112560	.	-	0	Name=XP_031777294.1;ID=cds-XP_031777294.1;Dbxref=GeneID:100679204%2CGenbank:XP_031777294.1;Parent=rna-XM_031921434.2
NC_045757.1	Gnomon	CDS	25112185	25112429	.	-	0	Name=XP_031777294.1;ID=cds-XP_031777294.1;Dbxref=GeneID:100679204%2CGenbank:XP_031777294.1;Parent=rna-XM_031921434.2
NC_045757.1	Gnomon	CDS	10996353	10996507	.	-	0	Name=XP_031785634.1;ID=cds-XP_031785634.1;Dbxref=GeneID:100117167%2CGenbank:XP_031785634.1%2CNASONIABASE:NV13226;Parent=rna-XM_031929774.2
NC_045757.1	Gnomon	CDS	10995960	10996283	.	-	0	Name=XP_031785634.1;ID=cds-XP_031785634.1;Dbxref=GeneID:100117167%2CGenbank:XP_031785634.1%2CNASONIABASE:NV13226;Parent=rna-XM_031929774.2
NC_045757.1	Gnomon	CDS	10995705	10995892	.	-	0	Name=XP_031785634.1;ID=cds-XP_031785634.1;Dbxref=GeneID:100117167%2CGenbank:XP_031785634.1%2CNASONIABASE:NV13226;Parent=rna-XM_031929774.2
NC_045757.1	Gnomon	CDS	10995463	10995623	.	-	0	Name=XP_031785634.1;ID=cds-XP_031785634.1;Dbxref=GeneID:100117167%2CGenbank:XP_031785634.1%2CNASONIABASE:NV13226;Parent=rna-XM_031929774.2
NC_045757.1	Gnomon	CDS	10995071	10995391	.	-	0	Name=XP_031785634.1;ID=cds-XP_031785634.1;Dbxref=GeneID:100117167%2CGenbank:XP_031785634.1%2CNASONIABASE:NV13226;Parent=rna-XM_031929774.2
NC_045757.1	Gnomon	CDS	10994532	10994700	.	-	0	Name=XP_031785634.1;ID=cds-XP_031785634.1;Dbxref=GeneID:100117167%2CGenbank:XP_031785634.1%2CNASONIABASE:NV13226;Parent=rna-XM_031929774.2
NC_045757.1	Gnomon	CDS	10991237	10991703	.	-	0	Name=XP_031785634.1;ID=cds-XP_031785634.1;Dbxref=GeneID:100117167%2CGenbank:XP_031785634.1%2CNASONIABASE:NV13226;Parent=rna-XM_031929774.2
NC_045757.1	Gnomon	CDS	34468530	34468637	.	-	0	Name=XP_001606602.1;ID=cds-XP_001606602.1;Dbxref=GeneID:100122995%2CGenbank:XP_001606602.1%2CNASONIABASE:NV10196;Parent=rna-XM_001606552.5
NC_045757.1	Gnomon	CDS	34466746	34466903	.	-	0	Name=XP_001606602.1;ID=cds-XP_001606602.1;Dbxref=GeneID:100122995%2CGenbank:XP_001606602.1%2CNASONIABASE:NV10196;Parent=rna-XM_001606552.5
NC_045757.1	Gnomon	CDS	34466455	34466657	.	-	0	Name=XP_001606602.1;ID=cds-XP_001606602.1;Dbxref=GeneID:100122995%2CGenbank:XP_001606602.1%2CNASONIABASE:NV10196;Parent=rna-XM_001606552.5
NC_045757.1	Gnomon	CDS	34466176	34466378	.	-	0	Name=XP_001606602.1;ID=cds-XP_001606602.1;Dbxref=GeneID:100122995%2CGenbank:XP_001606602.1%2CNASONIABASE:NV10196;Parent=rna-XM_001606552.5
NC_045757.1	Gnomon	CDS	34465858	34466113	.	-	0	Name=XP_001606602.1;ID=cds-XP_001606602.1;Dbxref=GeneID:100122995%2CGenbank:XP_001606602.1%2CNASONIABASE:NV10196;Parent=rna-XM_001606552.5
NC_045757.1	Gnomon	CDS	34465580	34465791	.	-	0	Name=XP_001606602.1;ID=cds-XP_001606602.1;Dbxref=GeneID:100122995%2CGenbank:XP_001606602.1%2CNASONIABASE:NV10196;Parent=rna-XM_001606552.5
NC_045757.1	Gnomon	CDS	34465293	34465519	.	-	0	Name=XP_001606602.1;ID=cds-XP_001606602.1;Dbxref=GeneID:100122995%2CGenbank:XP_001606602.1%2CNASONIABASE:NV10196;Parent=rna-XM_001606552.5
NC_045757.1	Gnomon	CDS	34465015	34465222	.	-	0	Name=XP_001606602.1;ID=cds-XP_001606602.1;Dbxref=GeneID:100122995%2CGenbank:XP_001606602.1%2CNASONIABASE:NV10196;Parent=rna-XM_001606552.5
NC_045757.1	Gnomon	mRNA	3013112	3052741	.	+	.	Name=XM_032596352.1;ID=rna-XM_032596352.1;Dbxref=GeneID:100123707%2CGenbank:XM_032596352.1%2CNASONIABASE:NV14104;Parent=gene-LOC100123707
NC_045757.1	Gnomon	exon	3621720	3622194	.	+	.	ID=exon-XM_016990209.3-10;Dbxref=GeneID:100123907%2CGenbank:XM_016990209.3%2CNASONIABASE:NV14161;Parent=rna-XM_016990209.3
NC_045757.1	Gnomon	exon	3660050	3661082	.	-	.	ID=exon-XM_031921850.2-3;Dbxref=GeneID:116415963%2CGenbank:XM_031921850.2;Parent=rna-XM_031921850.2
NC_045757.1	tRNAscan-SE	exon	4857345	4857417	.	-	.	ID=exon-TRNAK-CUU-2-1;Dbxref=GeneID:107980581;Note=transfer RNA lysine (anticodon CUU);Parent=rna-TRNAK-CUU-2
NC_045757.1	Gnomon	exon	3622268	3622484	.	+	.	ID=exon-XM_016990209.3-11;Dbxref=GeneID:100123907%2CGenbank:XM_016990209.3%2CNASONIABASE:NV14161;Parent=rna-XM_016990209.3
NC_045757.1	Gnomon	exon	3662570	3663432	.	-	.	ID=exon-XM_031921850.2-1;Dbxref=GeneID:116415963%2CGenbank:XM_031921850.2;Parent=rna-XM_031921850.2
NC_045757.1	Gnomon	exon	3661185	3661439	.	-	.	ID=exon-XM_031921850.2-2;Dbxref=GeneID:116415963%2CGenbank:XM_031921850.2;Parent=rna-XM_031921850.2
NC_045757.1	Gnomon	mRNA	5250398	5263365	.	-	.	Name=XM_016989111.3;ID=rna-XM_016989111.3;Dbxref=GeneID:100116726%2CGenbank:XM_016989111.3%2CNASONIABASE:NV17257;Parent=gene-LOC100116726
NC_045757.1	Gnomon	mRNA	16229214	16233459	.	-	.	Name=XM_008212793.4;ID=rna-XM_008212793.4;Dbxref=GeneID:100122372%2CGenbank:XM_008212793.4%2CNASONIABASE:NV16902;Parent=gene-LOC100122372
NC_045757.1	Gnomon	CDS	35359343	35359504	.	+	0	Name=XP_031776954.1;ID=cds-XP_031776954.1;Dbxref=GeneID:100123626%2CGenbank:XP_031776954.1%2CNASONIABASE:NV10268;Parent=rna-XM_031921094.2
NC_045757.1	Gnomon	CDS	35359838	35360023	.	+	0	Name=XP_031776954.1;ID=cds-XP_031776954.1;Dbxref=GeneID:100123626%2CGenbank:XP_031776954.1%2CNASONIABASE:NV10268;Parent=rna-XM_031921094.2
NC_045757.1	Gnomon	CDS	35360351	35360604	.	+	0	Name=XP_031776954.1;ID=cds-XP_031776954.1;Dbxref=GeneID:100123626%2CGenbank:XP_031776954.1%2CNASONIABASE:NV10268;Parent=rna-XM_031921094.2
NC_045757.1	Gnomon	CDS	35360790	35361120	.	+	0	Name=XP_031776954.1;ID=cds-XP_031776954.1;Dbxref=GeneID:100123626%2CGenbank:XP_031776954.1%2CNASONIABASE:NV10268;Parent=rna-XM_031921094.2
NC_045757.1	Gnomon	CDS	35361710	35361878	.	+	0	Name=XP_031776954.1;ID=cds-XP_031776954.1;Dbxref=GeneID:100123626%2CGenbank:XP_031776954.1%2CNASONIABASE:NV10268;Parent=rna-XM_031921094.2
NC_045757.1	Gnomon	CDS	35361943	35362179	.	+	0	Name=XP_031776954.1;ID=cds-XP_031776954.1;Dbxref=GeneID:100123626%2CGenbank:XP_031776954.1%2CNASONIABASE:NV10268;Parent=rna-XM_031921094.2
NC_045757.1	Gnomon	CDS	35362391	35362682	.	+	0	Name=XP_031776954.1;ID=cds-XP_031776954.1;Dbxref=GeneID:100123626%2CGenbank:XP_031776954.1%2CNASONIABASE:NV10268;Parent=rna-XM_031921094.2
NC_045757.1	Gnomon	CDS	35362762	35363035	.	+	0	Name=XP_031776954.1;ID=cds-XP_031776954.1;Dbxref=GeneID:100123626%2CGenbank:XP_031776954.1%2CNASONIABASE:NV10268;Parent=rna-XM_031921094.2
NC_045757.1	Gnomon	CDS	35363114	35363503	.	+	0	Name=XP_031776954.1;ID=cds-XP_031776954.1;Dbxref=GeneID:100123626%2CGenbank:XP_031776954.1%2CNASONIABASE:NV10268;Parent=rna-XM_031921094.2
NC_045757.1	Gnomon	CDS	35363631	35363849	.	+	0	Name=XP_031776954.1;ID=cds-XP_031776954.1;Dbxref=GeneID:100123626%2CGenbank:XP_031776954.1%2CNASONIABASE:NV10268;Parent=rna-XM_031921094.2
NC_045757.1	Gnomon	CDS	35366269	35366561	.	+	0	Name=XP_031776954.1;ID=cds-XP_031776954.1;Dbxref=GeneID:100123626%2CGenbank:XP_031776954.1%2CNASONIABASE:NV10268;Parent=rna-XM_031921094.2
NC_045757.1	Gnomon	CDS	35366657	35366990	.	+	0	Name=XP_031776954.1;ID=cds-XP_031776954.1;Dbxref=GeneID:100123626%2CGenbank:XP_031776954.1%2CNASONIABASE:NV10268;Parent=rna-XM_031921094.2
NC_045757.1	Gnomon	CDS	35367080	35367319	.	+	0	Name=XP_031776954.1;ID=cds-XP_031776954.1;Dbxref=GeneID:100123626%2CGenbank:XP_031776954.1%2CNASONIABASE:NV10268;Parent=rna-XM_031921094.2
NC_045757.1	Gnomon	CDS	35367398	35367534	.	+	0	Name=XP_031776954.1;ID=cds-XP_031776954.1;Dbxref=GeneID:100123626%2CGenbank:XP_031776954.1%2CNASONIABASE:NV10268;Parent=rna-XM_031921094.2
NC_045757.1	Gnomon	CDS	35367609	35367738	.	+	0	Name=XP_031776954.1;ID=cds-XP_031776954.1;Dbxref=GeneID:100123626%2CGenbank:XP_031776954.1%2CNASONIABASE:NV10268;Parent=rna-XM_031921094.2
NC_045757.1	Gnomon	CDS	35367822	35368031	.	+	0	Name=XP_031776954.1;ID=cds-XP_031776954.1;Dbxref=GeneID:100123626%2CGenbank:XP_031776954.1%2CNASONIABASE:NV10268;Parent=rna-XM_031921094.2
NC_045757.1	Gnomon	CDS	35368111	35368246	.	+	0	Name=XP_031776954.1;ID=cds-XP_031776954.1;Dbxref=GeneID:100123626%2CGenbank:XP_031776954.1%2CNASONIABASE:NV10268;Parent=rna-XM_031921094.2
NC_045757.1	Gnomon	CDS	35368650	35368714	.	+	0	Name=XP_031776954.1;ID=cds-XP_031776954.1;Dbxref=GeneID:100123626%2CGenbank:XP_031776954.1%2CNASONIABASE:NV10268;Parent=rna-XM_031921094.2
NC_045757.1	Gnomon	exon	3622565	3622913	.	+	.	ID=exon-XM_016990209.3-12;Dbxref=GeneID:100123907%2CGenbank:XM_016990209.3%2CNASONIABASE:NV14161;Parent=rna-XM_016990209.3
NC_045757.1	Gnomon	exon	3622988	3625076	.	+	.	ID=exon-XM_016990209.3-13;Dbxref=GeneID:100123907%2CGenbank:XM_016990209.3%2CNASONIABASE:NV14161;Parent=rna-XM_016990209.3
NC_045757.1	Gnomon	CDS	3300182	3300308	.	-	0	Name=XP_008202998.3;ID=cds-XP_008202998.3;Dbxref=GeneID:100123782%2CGenbank:XP_008202998.3%2CNASONIABASE:NV14123;Parent=rna-XM_008204776.4
NC_045757.1	Gnomon	CDS	3299902	3300083	.	-	0	Name=XP_008202998.3;ID=cds-XP_008202998.3;Dbxref=GeneID:100123782%2CGenbank:XP_008202998.3%2CNASONIABASE:NV14123;Parent=rna-XM_008204776.4
NC_045757.1	Gnomon	CDS	3299662	3299827	.	-	0	Name=XP_008202998.3;ID=cds-XP_008202998.3;Dbxref=GeneID:100123782%2CGenbank:XP_008202998.3%2CNASONIABASE:NV14123;Parent=rna-XM_008204776.4
NC_045757.1	Gnomon	CDS	3299462	3299580	.	-	0	Name=XP_008202998.3;ID=cds-XP_008202998.3;Dbxref=GeneID:100123782%2CGenbank:XP_008202998.3%2CNASONIABASE:NV14123;Parent=rna-XM_008204776.4
NC_045757.1	Gnomon	CDS	3299006	3299386	.	-	0	Name=XP_008202998.3;ID=cds-XP_008202998.3;Dbxref=GeneID:100123782%2CGenbank:XP_008202998.3%2CNASONIABASE:NV14123;Parent=rna-XM_008204776.4
NC_045757.1	Gnomon	CDS	3298754	3298923	.	-	0	Name=XP_008202998.3;ID=cds-XP_008202998.3;Dbxref=GeneID:100123782%2CGenbank:XP_008202998.3%2CNASONIABASE:NV14123;Parent=rna-XM_008204776.4
NC_045757.1	Gnomon	CDS	3298423	3298676	.	-	0	Name=XP_008202998.3;ID=cds-XP_008202998.3;Dbxref=GeneID:100123782%2CGenbank:XP_008202998.3%2CNASONIABASE:NV14123;Parent=rna-XM_008204776.4
NC_045757.1	Gnomon	CDS	3296091	3298339	.	-	0	Name=XP_008202998.3;ID=cds-XP_008202998.3;Dbxref=GeneID:100123782%2CGenbank:XP_008202998.3%2CNASONIABASE:NV14123;Parent=rna-XM_008204776.4
NC_045757.1	Gnomon	CDS	3295658	3296014	.	-	0	Name=XP_008202998.3;ID=cds-XP_008202998.3;Dbxref=GeneID:100123782%2CGenbank:XP_008202998.3%2CNASONIABASE:NV14123;Parent=rna-XM_008204776.4
NC_045757.1	Gnomon	CDS	3295435	3295590	.	-	0	Name=XP_008202998.3;ID=cds-XP_008202998.3;Dbxref=GeneID:100123782%2CGenbank:XP_008202998.3%2CNASONIABASE:NV14123;Parent=rna-XM_008204776.4
NC_045757.1	Gnomon	CDS	3291927	3295366	.	-	0	Name=XP_008202998.3;ID=cds-XP_008202998.3;Dbxref=GeneID:100123782%2CGenbank:XP_008202998.3%2CNASONIABASE:NV14123;Parent=rna-XM_008204776.4
NC_045757.1	Gnomon	CDS	3290413	3291852	.	-	0	Name=XP_008202998.3;ID=cds-XP_008202998.3;Dbxref=GeneID:100123782%2CGenbank:XP_008202998.3%2CNASONIABASE:NV14123;Parent=rna-XM_008204776.4
NC_045757.1	Gnomon	CDS	3288015	3290332	.	-	0	Name=XP_008202998.3;ID=cds-XP_008202998.3;Dbxref=GeneID:100123782%2CGenbank:XP_008202998.3%2CNASONIABASE:NV14123;Parent=rna-XM_008204776.4
NC_045757.1	Gnomon	CDS	3287725	3287936	.	-	0	Name=XP_008202998.3;ID=cds-XP_008202998.3;Dbxref=GeneID:100123782%2CGenbank:XP_008202998.3%2CNASONIABASE:NV14123;Parent=rna-XM_008204776.4
NC_045757.1	Gnomon	CDS	3287573	3287650	.	-	0	Name=XP_008202998.3;ID=cds-XP_008202998.3;Dbxref=GeneID:100123782%2CGenbank:XP_008202998.3%2CNASONIABASE:NV14123;Parent=rna-XM_008204776.4
NC_045757.1	Gnomon	CDS	3340382	3340453	.	-	0	Name=XP_003425587.2;ID=cds-XP_003425587.2;Dbxref=GeneID:100123805%2CGenbank:XP_003425587.2%2CNASONIABASE:NV14131;Parent=rna-XM_003425539.4
NC_045757.1	Gnomon	CDS	3336121	3337147	.	-	0	Name=XP_003425587.2;ID=cds-XP_003425587.2;Dbxref=GeneID:100123805%2CGenbank:XP_003425587.2%2CNASONIABASE:NV14131;Parent=rna-XM_003425539.4
NC_045757.1	Gnomon	CDS	3335691	3336037	.	-	0	Name=XP_003425587.2;ID=cds-XP_003425587.2;Dbxref=GeneID:100123805%2CGenbank:XP_003425587.2%2CNASONIABASE:NV14131;Parent=rna-XM_003425539.4
NC_045757.1	Gnomon	CDS	3334535	3335176	.	-	0	Name=XP_003425587.2;ID=cds-XP_003425587.2;Dbxref=GeneID:100123805%2CGenbank:XP_003425587.2%2CNASONIABASE:NV14131;Parent=rna-XM_003425539.4
NC_045757.1	Gnomon	exon	37384422	37384676	.	+	.	ID=exon-XM_008218613.4-5;Dbxref=GeneID:100117158%2CGenbank:XM_008218613.4%2CNASONIABASE:NV12122;Parent=rna-XM_008218613.4
NC_045757.1	Gnomon	exon	37384769	37385867	.	+	.	ID=exon-XM_008218613.4-6;Dbxref=GeneID:100117158%2CGenbank:XM_008218613.4%2CNASONIABASE:NV12122;Parent=rna-XM_008218613.4
NC_045757.1	Gnomon	transcript	8310389	8420978	.	-	.	Name=XR_513103.4;ID=rna-XR_513103.4;Dbxref=GeneID:100121368%2CGenbank:XR_513103.4%2CNASONIABASE:NV13313;Parent=gene-LOC100121368
NC_045757.1	Gnomon	mRNA	34975203	34976335	.	-	.	Name=XM_031920987.1;ID=rna-XM_031920987.1;Dbxref=GeneID:116415784%2CGenbank:XM_031920987.1;Parent=gene-LOC116415784
NC_045757.1	Gnomon	exon	37383389	37383522	.	+	.	ID=exon-XM_008218613.4-3;Dbxref=GeneID:100117158%2CGenbank:XM_008218613.4%2CNASONIABASE:NV12122;Parent=rna-XM_008218613.4
NC_045757.1	Gnomon	exon	25129362	25129478	.	+	.	ID=exon-XM_032596116.1-1;Dbxref=GeneID:100463241%2CGenbank:XM_032596116.1%2CNASONIABASE:NV23793;Parent=rna-XM_032596116.1
NC_045757.1	Gnomon	mRNA	34755353	34757319	.	-	.	Name=XM_031933730.2;ID=rna-XM_031933730.2;Dbxref=GeneID:100123275%2CGenbank:XM_031933730.2%2CNASONIABASE:NV10229;Parent=gene-LOC100123275
NC_045757.1	Gnomon	exon	37383850	37384344	.	+	.	ID=exon-XM_008218613.4-4;Dbxref=GeneID:100117158%2CGenbank:XM_008218613.4%2CNASONIABASE:NV12122;Parent=rna-XM_008218613.4
NC_045757.1	Gnomon	exon	25130133	25130321	.	+	.	ID=exon-XM_032596116.1-2;Dbxref=GeneID:100463241%2CGenbank:XM_032596116.1%2CNASONIABASE:NV23793;Parent=rna-XM_032596116.1
NC_045757.1	Gnomon	exon	37369371	37369645	.	+	.	ID=exon-XM_008218613.4-1;Dbxref=GeneID:100117158%2CGenbank:XM_008218613.4%2CNASONIABASE:NV12122;Parent=rna-XM_008218613.4
NC_045757.1	Gnomon	exon	25131443	25131571	.	+	.	ID=exon-XM_032596116.1-3;Dbxref=GeneID:100463241%2CGenbank:XM_032596116.1%2CNASONIABASE:NV23793;Parent=rna-XM_032596116.1
NC_045757.1	Gnomon	exon	37374535	37378244	.	+	.	ID=exon-XM_008218613.4-2;Dbxref=GeneID:100117158%2CGenbank:XM_008218613.4%2CNASONIABASE:NV12122;Parent=rna-XM_008218613.4
NC_045757.1	Gnomon	exon	25131797	25131914	.	+	.	ID=exon-XM_032596116.1-4;Dbxref=GeneID:100463241%2CGenbank:XM_032596116.1%2CNASONIABASE:NV23793;Parent=rna-XM_032596116.1
NC_045757.1	Gnomon	exon	25132286	25132547	.	+	.	ID=exon-XM_032596116.1-5;Dbxref=GeneID:100463241%2CGenbank:XM_032596116.1%2CNASONIABASE:NV23793;Parent=rna-XM_032596116.1
NC_045757.1	Gnomon	exon	25132708	25132806	.	+	.	ID=exon-XM_032596116.1-6;Dbxref=GeneID:100463241%2CGenbank:XM_032596116.1%2CNASONIABASE:NV23793;Parent=rna-XM_032596116.1
NC_045757.1	Gnomon	exon	25133021	25133111	.	+	.	ID=exon-XM_032596116.1-7;Dbxref=GeneID:100463241%2CGenbank:XM_032596116.1%2CNASONIABASE:NV23793;Parent=rna-XM_032596116.1
NC_045757.1	Gnomon	exon	25133183	25133316	.	+	.	ID=exon-XM_032596116.1-8;Dbxref=GeneID:100463241%2CGenbank:XM_032596116.1%2CNASONIABASE:NV23793;Parent=rna-XM_032596116.1
NC_045757.1	Gnomon	exon	25133381	25133796	.	+	.	ID=exon-XM_032596116.1-9;Dbxref=GeneID:100463241%2CGenbank:XM_032596116.1%2CNASONIABASE:NV23793;Parent=rna-XM_032596116.1
NC_045757.1	Gnomon	CDS	34027036	34027056	.	+	0	Name=XP_016845876.1;ID=cds-XP_016845876.1;Dbxref=GeneID:100122707%2CGenbank:XP_016845876.1%2CNASONIABASE:NV10178;Parent=rna-XM_016990387.3
NC_045757.1	Gnomon	CDS	34027153	34027308	.	+	0	Name=XP_016845876.1;ID=cds-XP_016845876.1;Dbxref=GeneID:100122707%2CGenbank:XP_016845876.1%2CNASONIABASE:NV10178;Parent=rna-XM_016990387.3
NC_045757.1	Gnomon	CDS	34027531	34027821	.	+	0	Name=XP_016845876.1;ID=cds-XP_016845876.1;Dbxref=GeneID:100122707%2CGenbank:XP_016845876.1%2CNASONIABASE:NV10178;Parent=rna-XM_016990387.3
NC_045757.1	Gnomon	mRNA	7871136	7873531	.	+	.	Name=XM_031923639.2;ID=rna-XM_031923639.2;Dbxref=GeneID:100117093%2CGenbank:XM_031923639.2%2CNASONIABASE:NV13349;Parent=gene-LOC100117093
NC_045757.1	Gnomon	CDS	2335779	2335940	.	+	0	Name=XP_001606748.2;ID=cds-XP_001606748.2;Dbxref=GeneID:100123137%2CGenbank:XP_001606748.2%2CNASONIABASE:NV14034;Parent=rna-XM_001606698.5
NC_045757.1	Gnomon	CDS	2336077	2336464	.	+	0	Name=XP_001606748.2;ID=cds-XP_001606748.2;Dbxref=GeneID:100123137%2CGenbank:XP_001606748.2%2CNASONIABASE:NV14034;Parent=rna-XM_001606698.5
NC_045757.1	Gnomon	CDS	2336551	2337164	.	+	0	Name=XP_001606748.2;ID=cds-XP_001606748.2;Dbxref=GeneID:100123137%2CGenbank:XP_001606748.2%2CNASONIABASE:NV14034;Parent=rna-XM_001606698.5
NC_045757.1	Gnomon	mRNA	36024880	36046377	.	-	.	Name=XM_032595762.1;ID=rna-XM_032595762.1;Dbxref=GeneID:100123796%2CGenbank:XM_032595762.1%2CNASONIABASE:NV10294;Parent=gene-LOC100123796
NC_045757.1	Gnomon	CDS	626939	627320	.	+	0	Name=XP_031777544.1;ID=cds-XP_031777544.1;Dbxref=GeneID:100678805%2CGenbank:XP_031777544.1;Parent=rna-XM_031921684.2
NC_045757.1	Gnomon	CDS	627408	627602	.	+	0	Name=XP_031777544.1;ID=cds-XP_031777544.1;Dbxref=GeneID:100678805%2CGenbank:XP_031777544.1;Parent=rna-XM_031921684.2
NC_045757.1	Gnomon	CDS	627691	627874	.	+	0	Name=XP_031777544.1;ID=cds-XP_031777544.1;Dbxref=GeneID:100678805%2CGenbank:XP_031777544.1;Parent=rna-XM_031921684.2
NC_045757.1	Gnomon	CDS	627956	628384	.	+	0	Name=XP_031777544.1;ID=cds-XP_031777544.1;Dbxref=GeneID:100678805%2CGenbank:XP_031777544.1;Parent=rna-XM_031921684.2
NC_045757.1	Gnomon	CDS	628458	628592	.	+	0	Name=XP_031777544.1;ID=cds-XP_031777544.1;Dbxref=GeneID:100678805%2CGenbank:XP_031777544.1;Parent=rna-XM_031921684.2
NC_045757.1	Gnomon	CDS	628681	628849	.	+	0	Name=XP_031777544.1;ID=cds-XP_031777544.1;Dbxref=GeneID:100678805%2CGenbank:XP_031777544.1;Parent=rna-XM_031921684.2
NC_045757.1	Gnomon	mRNA	10962629	10965663	.	+	.	Name=XM_001601495.6;ID=rna-XM_001601495.6;Dbxref=GeneID:100117246%2CGenbank:XM_001601495.6%2CNASONIABASE:NV13228;Parent=gene-LOC100117246
NC_045757.1	BestRefSeq	mRNA	35418595	35420622	.	-	.	Name=NM_001170950.1;ID=rna-NM_001170950.1;Dbxref=GeneID:100328563%2CGenbank:NM_001170950.1;Parent=gene-Or275
NC_045757.1	Gnomon	mRNA	31493537	31495813	.	-	.	Name=XM_031933481.2;ID=rna-XM_031933481.2;Dbxref=GeneID:100116311%2CGenbank:XM_031933481.2%2CNASONIABASE:NV18383;Parent=gene-SP33
NC_045757.1	Gnomon	exon	37756954	37757562	.	-	.	ID=exon-XM_031921187.2-1;Dbxref=GeneID:100115643%2CGenbank:XM_031921187.2%2CNASONIABASE:NV12091;Parent=rna-XM_031921187.2
NC_045757.1	Gnomon	CDS	13706457	13706463	.	+	0	Name=XP_031783331.1;ID=cds-XP_031783331.1;Dbxref=GeneID:100114413%2CGenbank:XP_031783331.1%2CNASONIABASE:NV16231;Parent=rna-XM_031927471.2
NC_045757.1	Gnomon	CDS	13707677	13708209	.	+	0	Name=XP_031783331.1;ID=cds-XP_031783331.1;Dbxref=GeneID:100114413%2CGenbank:XP_031783331.1%2CNASONIABASE:NV16231;Parent=rna-XM_031927471.2
NC_045757.1	Gnomon	CDS	13708330	13708678	.	+	0	Name=XP_031783331.1;ID=cds-XP_031783331.1;Dbxref=GeneID:100114413%2CGenbank:XP_031783331.1%2CNASONIABASE:NV16231;Parent=rna-XM_031927471.2
NC_045757.1	Gnomon	CDS	13708950	13709125	.	+	0	Name=XP_031783331.1;ID=cds-XP_031783331.1;Dbxref=GeneID:100114413%2CGenbank:XP_031783331.1%2CNASONIABASE:NV16231;Parent=rna-XM_031927471.2
NC_045757.1	Gnomon	CDS	13709766	13709928	.	+	0	Name=XP_031783331.1;ID=cds-XP_031783331.1;Dbxref=GeneID:100114413%2CGenbank:XP_031783331.1%2CNASONIABASE:NV16231;Parent=rna-XM_031927471.2
NC_045757.1	Gnomon	CDS	13710115	13710458	.	+	0	Name=XP_031783331.1;ID=cds-XP_031783331.1;Dbxref=GeneID:100114413%2CGenbank:XP_031783331.1%2CNASONIABASE:NV16231;Parent=rna-XM_031927471.2
NC_045757.1	Gnomon	CDS	13710565	13710810	.	+	0	Name=XP_031783331.1;ID=cds-XP_031783331.1;Dbxref=GeneID:100114413%2CGenbank:XP_031783331.1%2CNASONIABASE:NV16231;Parent=rna-XM_031927471.2
NC_045757.1	Gnomon	CDS	13710933	13711160	.	+	0	Name=XP_031783331.1;ID=cds-XP_031783331.1;Dbxref=GeneID:100114413%2CGenbank:XP_031783331.1%2CNASONIABASE:NV16231;Parent=rna-XM_031927471.2
NC_045757.1	Gnomon	CDS	13711424	13711663	.	+	0	Name=XP_031783331.1;ID=cds-XP_031783331.1;Dbxref=GeneID:100114413%2CGenbank:XP_031783331.1%2CNASONIABASE:NV16231;Parent=rna-XM_031927471.2
NC_045757.1	Gnomon	CDS	13711796	13712053	.	+	0	Name=XP_031783331.1;ID=cds-XP_031783331.1;Dbxref=GeneID:100114413%2CGenbank:XP_031783331.1%2CNASONIABASE:NV16231;Parent=rna-XM_031927471.2
NC_045757.1	Gnomon	CDS	13712131	13712387	.	+	0	Name=XP_031783331.1;ID=cds-XP_031783331.1;Dbxref=GeneID:100114413%2CGenbank:XP_031783331.1%2CNASONIABASE:NV16231;Parent=rna-XM_031927471.2
NC_045757.1	Gnomon	CDS	13712474	13712594	.	+	0	Name=XP_031783331.1;ID=cds-XP_031783331.1;Dbxref=GeneID:100114413%2CGenbank:XP_031783331.1%2CNASONIABASE:NV16231;Parent=rna-XM_031927471.2
NC_045757.1	Gnomon	mRNA	37633474	37636377	.	-	.	Name=XM_001600521.5;ID=rna-XM_001600521.5;Dbxref=GeneID:100116003%2CGenbank:XM_001600521.5%2CNASONIABASE:NV12098;Parent=gene-LOC100116003
NC_045757.1	Gnomon	lnc_RNA	34816233	34817903	.	+	.	Name=XR_512994.4;ID=rna-XR_512994.4;Dbxref=GeneID:103317808%2CGenbank:XR_512994.4;Parent=gene-LOC103317808
NC_045757.1	Gnomon	CDS	2239625	2240673	.	+	0	Name=XP_008202852.1;ID=cds-XP_008202852.1;Dbxref=GeneID:100122907%2CGenbank:XP_008202852.1%2CNASONIABASE:NV14015;Parent=rna-XM_008204630.4
NC_045757.1	Gnomon	CDS	2240753	2240930	.	+	0	Name=XP_008202852.1;ID=cds-XP_008202852.1;Dbxref=GeneID:100122907%2CGenbank:XP_008202852.1%2CNASONIABASE:NV14015;Parent=rna-XM_008204630.4
NC_045757.1	Gnomon	CDS	2240999	2241292	.	+	0	Name=XP_008202852.1;ID=cds-XP_008202852.1;Dbxref=GeneID:100122907%2CGenbank:XP_008202852.1%2CNASONIABASE:NV14015;Parent=rna-XM_008204630.4
NC_045757.1	Gnomon	CDS	2241367	2241609	.	+	0	Name=XP_008202852.1;ID=cds-XP_008202852.1;Dbxref=GeneID:100122907%2CGenbank:XP_008202852.1%2CNASONIABASE:NV14015;Parent=rna-XM_008204630.4
NC_045757.1	Gnomon	CDS	2241695	2241772	.	+	0	Name=XP_008202852.1;ID=cds-XP_008202852.1;Dbxref=GeneID:100122907%2CGenbank:XP_008202852.1%2CNASONIABASE:NV14015;Parent=rna-XM_008204630.4
NC_045757.1	BestRefSeq	exon	35404479	35404589	.	-	.	ID=exon-NM_001170951.1-7;Dbxref=GeneID:100328564%2CGenbank:NM_001170951.1;Parent=rna-NM_001170951.1
NC_045757.1	BestRefSeq	exon	35404254	35404409	.	-	.	ID=exon-NM_001170951.1-8;Dbxref=GeneID:100328564%2CGenbank:NM_001170951.1;Parent=rna-NM_001170951.1
NC_045757.1	BestRefSeq	exon	35404032	35404185	.	-	.	ID=exon-NM_001170951.1-9;Dbxref=GeneID:100328564%2CGenbank:NM_001170951.1;Parent=rna-NM_001170951.1
NC_045757.1	BestRefSeq	exon	35405311	35405510	.	-	.	ID=exon-NM_001170951.1-3;Dbxref=GeneID:100328564%2CGenbank:NM_001170951.1;Parent=rna-NM_001170951.1
NC_045757.1	BestRefSeq	exon	35405004	35405226	.	-	.	ID=exon-NM_001170951.1-4;Dbxref=GeneID:100328564%2CGenbank:NM_001170951.1;Parent=rna-NM_001170951.1
NC_045757.1	Gnomon	CDS	15630523	15630592	.	+	0	Name=XP_008210943.1;ID=cds-XP_008210943.1;Dbxref=GeneID:100121453%2CGenbank:XP_008210943.1%2CNASONIABASE:NV16856;Parent=rna-XM_008212721.4
NC_045757.1	Gnomon	CDS	15631237	15631818	.	+	0	Name=XP_008210943.1;ID=cds-XP_008210943.1;Dbxref=GeneID:100121453%2CGenbank:XP_008210943.1%2CNASONIABASE:NV16856;Parent=rna-XM_008212721.4
NC_045757.1	Gnomon	CDS	15632442	15633113	.	+	0	Name=XP_008210943.1;ID=cds-XP_008210943.1;Dbxref=GeneID:100121453%2CGenbank:XP_008210943.1%2CNASONIABASE:NV16856;Parent=rna-XM_008212721.4
NC_045757.1	Gnomon	CDS	15633198	15634160	.	+	0	Name=XP_008210943.1;ID=cds-XP_008210943.1;Dbxref=GeneID:100121453%2CGenbank:XP_008210943.1%2CNASONIABASE:NV16856;Parent=rna-XM_008212721.4
NC_045757.1	Gnomon	CDS	15634490	15634581	.	+	0	Name=XP_008210943.1;ID=cds-XP_008210943.1;Dbxref=GeneID:100121453%2CGenbank:XP_008210943.1%2CNASONIABASE:NV16856;Parent=rna-XM_008212721.4
NC_045757.1	Gnomon	CDS	15635464	15635601	.	+	0	Name=XP_008210943.1;ID=cds-XP_008210943.1;Dbxref=GeneID:100121453%2CGenbank:XP_008210943.1%2CNASONIABASE:NV16856;Parent=rna-XM_008212721.4
NC_045757.1	Gnomon	CDS	15636899	15637081	.	+	0	Name=XP_008210943.1;ID=cds-XP_008210943.1;Dbxref=GeneID:100121453%2CGenbank:XP_008210943.1%2CNASONIABASE:NV16856;Parent=rna-XM_008212721.4
NC_045757.1	Gnomon	CDS	15637159	15637281	.	+	0	Name=XP_008210943.1;ID=cds-XP_008210943.1;Dbxref=GeneID:100121453%2CGenbank:XP_008210943.1%2CNASONIABASE:NV16856;Parent=rna-XM_008212721.4
NC_045757.1	Gnomon	CDS	15637374	15637478	.	+	0	Name=XP_008210943.1;ID=cds-XP_008210943.1;Dbxref=GeneID:100121453%2CGenbank:XP_008210943.1%2CNASONIABASE:NV16856;Parent=rna-XM_008212721.4
NC_045757.1	Gnomon	CDS	15637575	15637889	.	+	0	Name=XP_008210943.1;ID=cds-XP_008210943.1;Dbxref=GeneID:100121453%2CGenbank:XP_008210943.1%2CNASONIABASE:NV16856;Parent=rna-XM_008212721.4
NC_045757.1	BestRefSeq	exon	35404838	35404935	.	-	.	ID=exon-NM_001170951.1-5;Dbxref=GeneID:100328564%2CGenbank:NM_001170951.1;Parent=rna-NM_001170951.1
NC_045757.1	BestRefSeq	exon	35404661	35404760	.	-	.	ID=exon-NM_001170951.1-6;Dbxref=GeneID:100328564%2CGenbank:NM_001170951.1;Parent=rna-NM_001170951.1
NC_045757.1	BestRefSeq	exon	35405952	35405987	.	-	.	ID=exon-NM_001170951.1-1;Dbxref=GeneID:100328564%2CGenbank:NM_001170951.1;Parent=rna-NM_001170951.1
NC_045757.1	BestRefSeq	exon	35405600	35405871	.	-	.	ID=exon-NM_001170951.1-2;Dbxref=GeneID:100328564%2CGenbank:NM_001170951.1;Parent=rna-NM_001170951.1
NC_045757.1	Gnomon	CDS	15403070	15403097	.	+	0	Name=XP_032457040.1;ID=cds-XP_032457040.1;Dbxref=GeneID:103316865%2CGenbank:XP_032457040.1;Parent=rna-XM_032601149.1
NC_045757.1	Gnomon	CDS	15403662	15403819	.	+	0	Name=XP_032457040.1;ID=cds-XP_032457040.1;Dbxref=GeneID:103316865%2CGenbank:XP_032457040.1;Parent=rna-XM_032601149.1
NC_045757.1	Gnomon	CDS	15404445	15404591	.	+	0	Name=XP_032457040.1;ID=cds-XP_032457040.1;Dbxref=GeneID:103316865%2CGenbank:XP_032457040.1;Parent=rna-XM_032601149.1
NC_045757.1	Gnomon	CDS	2931629	2933193	.	-	0	Name=XP_001607336.1;ID=cds-XP_001607336.1;Dbxref=GeneID:100123657%2CGenbank:XP_001607336.1%2CNASONIABASE:NV14091;Parent=rna-XM_001607286.4
NC_045757.1	Gnomon	CDS	2931192	2931555	.	-	0	Name=XP_001607336.1;ID=cds-XP_001607336.1;Dbxref=GeneID:100123657%2CGenbank:XP_001607336.1%2CNASONIABASE:NV14091;Parent=rna-XM_001607286.4
NC_045757.1	Gnomon	CDS	2930914	2931123	.	-	0	Name=XP_001607336.1;ID=cds-XP_001607336.1;Dbxref=GeneID:100123657%2CGenbank:XP_001607336.1%2CNASONIABASE:NV14091;Parent=rna-XM_001607286.4
NC_045757.1	Gnomon	CDS	2930563	2930841	.	-	0	Name=XP_001607336.1;ID=cds-XP_001607336.1;Dbxref=GeneID:100123657%2CGenbank:XP_001607336.1%2CNASONIABASE:NV14091;Parent=rna-XM_001607286.4
NC_045757.1	Gnomon	CDS	2929713	2930490	.	-	0	Name=XP_001607336.1;ID=cds-XP_001607336.1;Dbxref=GeneID:100123657%2CGenbank:XP_001607336.1%2CNASONIABASE:NV14091;Parent=rna-XM_001607286.4
NC_045757.1	Gnomon	CDS	2929382	2929636	.	-	0	Name=XP_001607336.1;ID=cds-XP_001607336.1;Dbxref=GeneID:100123657%2CGenbank:XP_001607336.1%2CNASONIABASE:NV14091;Parent=rna-XM_001607286.4
NC_045757.1	Gnomon	CDS	2929054	2929305	.	-	0	Name=XP_001607336.1;ID=cds-XP_001607336.1;Dbxref=GeneID:100123657%2CGenbank:XP_001607336.1%2CNASONIABASE:NV14091;Parent=rna-XM_001607286.4
NC_045757.1	Gnomon	CDS	2928831	2928988	.	-	0	Name=XP_001607336.1;ID=cds-XP_001607336.1;Dbxref=GeneID:100123657%2CGenbank:XP_001607336.1%2CNASONIABASE:NV14091;Parent=rna-XM_001607286.4
NC_045757.1	Gnomon	CDS	2928436	2928749	.	-	0	Name=XP_001607336.1;ID=cds-XP_001607336.1;Dbxref=GeneID:100123657%2CGenbank:XP_001607336.1%2CNASONIABASE:NV14091;Parent=rna-XM_001607286.4
NC_045757.1	Gnomon	CDS	2928255	2928366	.	-	0	Name=XP_001607336.1;ID=cds-XP_001607336.1;Dbxref=GeneID:100123657%2CGenbank:XP_001607336.1%2CNASONIABASE:NV14091;Parent=rna-XM_001607286.4
NC_045757.1	Gnomon	CDS	2928036	2928182	.	-	0	Name=XP_001607336.1;ID=cds-XP_001607336.1;Dbxref=GeneID:100123657%2CGenbank:XP_001607336.1%2CNASONIABASE:NV14091;Parent=rna-XM_001607286.4
NC_045757.1	Gnomon	CDS	2927794	2927960	.	-	0	Name=XP_001607336.1;ID=cds-XP_001607336.1;Dbxref=GeneID:100123657%2CGenbank:XP_001607336.1%2CNASONIABASE:NV14091;Parent=rna-XM_001607286.4
NC_045757.1	Gnomon	CDS	2927467	2927707	.	-	0	Name=XP_001607336.1;ID=cds-XP_001607336.1;Dbxref=GeneID:100123657%2CGenbank:XP_001607336.1%2CNASONIABASE:NV14091;Parent=rna-XM_001607286.4
NC_045757.1	Gnomon	CDS	2927178	2927384	.	-	0	Name=XP_001607336.1;ID=cds-XP_001607336.1;Dbxref=GeneID:100123657%2CGenbank:XP_001607336.1%2CNASONIABASE:NV14091;Parent=rna-XM_001607286.4
NC_045757.1	Gnomon	exon	11060686	11060998	.	-	.	ID=exon-XM_031930689.2-10;Dbxref=GeneID:100114105%2CGenbank:XM_031930689.2%2CNASONIABASE:NV17665;Parent=rna-XM_031930689.2
NC_045757.1	Gnomon	exon	11053814	11054107	.	-	.	ID=exon-XM_031930689.2-11;Dbxref=GeneID:100114105%2CGenbank:XM_031930689.2%2CNASONIABASE:NV17665;Parent=rna-XM_031930689.2
NC_045757.1	Gnomon	exon	11032754	11032873	.	-	.	ID=exon-XM_031930689.2-12;Dbxref=GeneID:100114105%2CGenbank:XM_031930689.2%2CNASONIABASE:NV17665;Parent=rna-XM_031930689.2
NC_045757.1	Gnomon	mRNA	18285651	18308573	.	+	.	Name=XM_031923149.2;ID=rna-XM_031923149.2;Dbxref=GeneID:100115054%2CGenbank:XM_031923149.2%2CNASONIABASE:NV15983;Parent=gene-LOC100115054
NC_045757.1	Gnomon	exon	11032491	11032664	.	-	.	ID=exon-XM_031930689.2-13;Dbxref=GeneID:100114105%2CGenbank:XM_031930689.2%2CNASONIABASE:NV17665;Parent=rna-XM_031930689.2
NC_045757.1	Gnomon	exon	11032104	11032400	.	-	.	ID=exon-XM_031930689.2-14;Dbxref=GeneID:100114105%2CGenbank:XM_031930689.2%2CNASONIABASE:NV17665;Parent=rna-XM_031930689.2
NC_045757.1	Gnomon	exon	11031662	11032023	.	-	.	ID=exon-XM_031930689.2-15;Dbxref=GeneID:100114105%2CGenbank:XM_031930689.2%2CNASONIABASE:NV17665;Parent=rna-XM_031930689.2
NC_045757.1	Gnomon	exon	11031207	11031581	.	-	.	ID=exon-XM_031930689.2-16;Dbxref=GeneID:100114105%2CGenbank:XM_031930689.2%2CNASONIABASE:NV17665;Parent=rna-XM_031930689.2
NC_045757.1	Gnomon	exon	11030924	11031110	.	-	.	ID=exon-XM_031930689.2-17;Dbxref=GeneID:100114105%2CGenbank:XM_031930689.2%2CNASONIABASE:NV17665;Parent=rna-XM_031930689.2
NC_045757.1	Gnomon	exon	11030560	11030847	.	-	.	ID=exon-XM_031930689.2-18;Dbxref=GeneID:100114105%2CGenbank:XM_031930689.2%2CNASONIABASE:NV17665;Parent=rna-XM_031930689.2
NC_045757.1	Gnomon	exon	11030209	11030478	.	-	.	ID=exon-XM_031930689.2-19;Dbxref=GeneID:100114105%2CGenbank:XM_031930689.2%2CNASONIABASE:NV17665;Parent=rna-XM_031930689.2
NC_045757.1	Gnomon	exon	5761790	5762052	.	-	.	ID=exon-XM_016981082.3-6;Dbxref=GeneID:100677819%2CGenbank:XM_016981082.3;Parent=rna-XM_016981082.3
NC_045757.1	Gnomon	exon	5763586	5764510	.	-	.	ID=exon-XM_016981082.3-4;Dbxref=GeneID:100677819%2CGenbank:XM_016981082.3;Parent=rna-XM_016981082.3
NC_045757.1	Gnomon	exon	5762142	5763509	.	-	.	ID=exon-XM_016981082.3-5;Dbxref=GeneID:100677819%2CGenbank:XM_016981082.3;Parent=rna-XM_016981082.3
NC_045757.1	Gnomon	exon	5764889	5765204	.	-	.	ID=exon-XM_016981082.3-2;Dbxref=GeneID:100677819%2CGenbank:XM_016981082.3;Parent=rna-XM_016981082.3
NC_045757.1	Gnomon	mRNA	35261601	35371737	.	+	.	Name=XM_031921086.2;ID=rna-XM_031921086.2;Dbxref=GeneID:100123626%2CGenbank:XM_031921086.2%2CNASONIABASE:NV10268;Parent=gene-LOC100123626
NC_045757.1	Gnomon	exon	5764581	5764810	.	-	.	ID=exon-XM_016981082.3-3;Dbxref=GeneID:100677819%2CGenbank:XM_016981082.3;Parent=rna-XM_016981082.3
NC_045757.1	Gnomon	exon	5765294	5765547	.	-	.	ID=exon-XM_016981082.3-1;Dbxref=GeneID:100677819%2CGenbank:XM_016981082.3;Parent=rna-XM_016981082.3
NC_045757.1	Gnomon	lnc_RNA	23859139	23862101	.	+	.	Name=XR_004344681.1;ID=rna-XR_004344681.1;Dbxref=GeneID:116738526%2CGenbank:XR_004344681.1;Parent=gene-LOC116738526
NC_045757.1	Gnomon	mRNA	16296941	16305295	.	-	.	Name=XM_008212803.4;ID=rna-XM_008212803.4;Dbxref=GeneID:100122469%2CGenbank:XM_008212803.4%2CNASONIABASE:NV16907;Parent=gene-LOC100122469
NC_045757.1	Gnomon	mRNA	23264338	23266720	.	+	.	Name=XM_031920841.2;ID=rna-XM_031920841.2;Dbxref=GeneID:100116256%2CGenbank:XM_031920841.2%2CNASONIABASE:NV17350;Parent=gene-LOC100116256
NC_045757.1	Gnomon	exon	11029897	11030128	.	-	.	ID=exon-XM_031930689.2-20;Dbxref=GeneID:100114105%2CGenbank:XM_031930689.2%2CNASONIABASE:NV17665;Parent=rna-XM_031930689.2
NC_045757.1	Gnomon	exon	1284886	1285483	.	-	.	ID=exon-XM_001605525.6-4;Dbxref=GeneID:100121973%2CGenbank:XM_001605525.6%2CNASONIABASE:NV13984;Parent=rna-XM_001605525.6
NC_045757.1	Gnomon	exon	11029646	11029822	.	-	.	ID=exon-XM_031930689.2-21;Dbxref=GeneID:100114105%2CGenbank:XM_031930689.2%2CNASONIABASE:NV17665;Parent=rna-XM_031930689.2
NC_045757.1	Gnomon	exon	11029293	11029459	.	-	.	ID=exon-XM_031930689.2-22;Dbxref=GeneID:100114105%2CGenbank:XM_031930689.2%2CNASONIABASE:NV17665;Parent=rna-XM_031930689.2
NC_045757.1	Gnomon	exon	1285850	1286388	.	-	.	ID=exon-XM_001605525.6-2;Dbxref=GeneID:100121973%2CGenbank:XM_001605525.6%2CNASONIABASE:NV13984;Parent=rna-XM_001605525.6
NC_045757.1	Gnomon	exon	11028337	11028600	.	-	.	ID=exon-XM_031930689.2-23;Dbxref=GeneID:100114105%2CGenbank:XM_031930689.2%2CNASONIABASE:NV17665;Parent=rna-XM_031930689.2
NC_045757.1	Gnomon	exon	1285544	1285787	.	-	.	ID=exon-XM_001605525.6-3;Dbxref=GeneID:100121973%2CGenbank:XM_001605525.6%2CNASONIABASE:NV13984;Parent=rna-XM_001605525.6
NC_045757.1	Gnomon	exon	11028048	11028215	.	-	.	ID=exon-XM_031930689.2-24;Dbxref=GeneID:100114105%2CGenbank:XM_031930689.2%2CNASONIABASE:NV17665;Parent=rna-XM_031930689.2
NC_045757.1	Gnomon	exon	11026975	11027115	.	-	.	ID=exon-XM_031930689.2-25;Dbxref=GeneID:100114105%2CGenbank:XM_031930689.2%2CNASONIABASE:NV17665;Parent=rna-XM_031930689.2
NC_045757.1	Gnomon	CDS	13084789	13084984	.	+	0	Name=XP_016845636.1;ID=cds-XP_016845636.1;Dbxref=GeneID:103316545%2CGenbank:XP_016845636.1;Parent=rna-XM_016990147.3
NC_045757.1	Gnomon	CDS	13091870	13092125	.	+	0	Name=XP_016845636.1;ID=cds-XP_016845636.1;Dbxref=GeneID:103316545%2CGenbank:XP_016845636.1;Parent=rna-XM_016990147.3
NC_045757.1	Gnomon	CDS	13092443	13092605	.	+	0	Name=XP_016845636.1;ID=cds-XP_016845636.1;Dbxref=GeneID:103316545%2CGenbank:XP_016845636.1;Parent=rna-XM_016990147.3
NC_045757.1	Gnomon	CDS	13093669	13093758	.	+	0	Name=XP_016845636.1;ID=cds-XP_016845636.1;Dbxref=GeneID:103316545%2CGenbank:XP_016845636.1;Parent=rna-XM_016990147.3
NC_045757.1	Gnomon	CDS	13093845	13093928	.	+	0	Name=XP_016845636.1;ID=cds-XP_016845636.1;Dbxref=GeneID:103316545%2CGenbank:XP_016845636.1;Parent=rna-XM_016990147.3
NC_045757.1	Gnomon	CDS	13096622	13096684	.	+	0	Name=XP_016845636.1;ID=cds-XP_016845636.1;Dbxref=GeneID:103316545%2CGenbank:XP_016845636.1;Parent=rna-XM_016990147.3
NC_045757.1	Gnomon	CDS	13113360	13113459	.	+	0	Name=XP_016845636.1;ID=cds-XP_016845636.1;Dbxref=GeneID:103316545%2CGenbank:XP_016845636.1;Parent=rna-XM_016990147.3
NC_045757.1	Gnomon	CDS	13114371	13116346	.	+	0	Name=XP_016845636.1;ID=cds-XP_016845636.1;Dbxref=GeneID:103316545%2CGenbank:XP_016845636.1;Parent=rna-XM_016990147.3
NC_045757.1	Gnomon	exon	1286460	1286630	.	-	.	ID=exon-XM_001605525.6-1;Dbxref=GeneID:100121973%2CGenbank:XM_001605525.6%2CNASONIABASE:NV13984;Parent=rna-XM_001605525.6
NC_045757.1	Gnomon	exon	11025855	11026045	.	-	.	ID=exon-XM_031930689.2-26;Dbxref=GeneID:100114105%2CGenbank:XM_031930689.2%2CNASONIABASE:NV17665;Parent=rna-XM_031930689.2
NC_045757.1	Gnomon	exon	11025405	11025762	.	-	.	ID=exon-XM_031930689.2-27;Dbxref=GeneID:100114105%2CGenbank:XM_031930689.2%2CNASONIABASE:NV17665;Parent=rna-XM_031930689.2
NC_045757.1	Gnomon	exon	11024507	11024558	.	-	.	ID=exon-XM_031930689.2-28;Dbxref=GeneID:100114105%2CGenbank:XM_031930689.2%2CNASONIABASE:NV17665;Parent=rna-XM_031930689.2
NC_045757.1	Gnomon	exon	11019551	11023171	.	-	.	ID=exon-XM_031930689.2-29;Dbxref=GeneID:100114105%2CGenbank:XM_031930689.2%2CNASONIABASE:NV17665;Parent=rna-XM_031930689.2
NC_045757.1	Gnomon	CDS	30995738	30996304	.	-	0	Name=XP_008209463.1;ID=cds-XP_008209463.1;Dbxref=GeneID:100115647%2CGenbank:XP_008209463.1%2CNASONIABASE:NV17658;Parent=rna-XM_008211241.4
NC_045757.1	Gnomon	CDS	30995512	30995664	.	-	0	Name=XP_008209463.1;ID=cds-XP_008209463.1;Dbxref=GeneID:100115647%2CGenbank:XP_008209463.1%2CNASONIABASE:NV17658;Parent=rna-XM_008211241.4
NC_045757.1	Gnomon	CDS	30995254	30995442	.	-	0	Name=XP_008209463.1;ID=cds-XP_008209463.1;Dbxref=GeneID:100115647%2CGenbank:XP_008209463.1%2CNASONIABASE:NV17658;Parent=rna-XM_008211241.4
NC_045757.1	Gnomon	exon	11029897	11030128	.	-	.	ID=exon-XM_031930757.2-20;Dbxref=GeneID:100114105%2CGenbank:XM_031930757.2%2CNASONIABASE:NV17665;Parent=rna-XM_031930757.2
NC_045757.1	Gnomon	exon	11029646	11029822	.	-	.	ID=exon-XM_031930757.2-21;Dbxref=GeneID:100114105%2CGenbank:XM_031930757.2%2CNASONIABASE:NV17665;Parent=rna-XM_031930757.2
NC_045757.1	Gnomon	exon	37400760	37401087	.	-	.	ID=exon-XM_032600548.1-3;Dbxref=GeneID:100117050%2CGenbank:XM_032600548.1%2CNASONIABASE:NV12119;Parent=rna-XM_032600548.1
NC_045757.1	Gnomon	exon	11029293	11029459	.	-	.	ID=exon-XM_031930757.2-22;Dbxref=GeneID:100114105%2CGenbank:XM_031930757.2%2CNASONIABASE:NV17665;Parent=rna-XM_031930757.2
NC_045757.1	Gnomon	CDS	27584229	27584231	.	-	0	Name=XP_001601062.1;ID=cds-XP_001601062.1;Dbxref=GeneID:100119072%2CGenbank:XP_001601062.1%2CNASONIABASE:NV17115;Parent=rna-XM_001601012.5
NC_045757.1	Gnomon	CDS	27583643	27583778	.	-	0	Name=XP_001601062.1;ID=cds-XP_001601062.1;Dbxref=GeneID:100119072%2CGenbank:XP_001601062.1%2CNASONIABASE:NV17115;Parent=rna-XM_001601012.5
NC_045757.1	Gnomon	CDS	27582955	27583039	.	-	0	Name=XP_001601062.1;ID=cds-XP_001601062.1;Dbxref=GeneID:100119072%2CGenbank:XP_001601062.1%2CNASONIABASE:NV17115;Parent=rna-XM_001601012.5
NC_045757.1	Gnomon	CDS	27582507	27582558	.	-	0	Name=XP_001601062.1;ID=cds-XP_001601062.1;Dbxref=GeneID:100119072%2CGenbank:XP_001601062.1%2CNASONIABASE:NV17115;Parent=rna-XM_001601012.5
NC_045757.1	Gnomon	exon	37399214	37400684	.	-	.	ID=exon-XM_032600548.1-4;Dbxref=GeneID:100117050%2CGenbank:XM_032600548.1%2CNASONIABASE:NV12119;Parent=rna-XM_032600548.1
NC_045757.1	Gnomon	exon	37402012	37402138	.	-	.	ID=exon-XM_032600548.1-1;Dbxref=GeneID:100117050%2CGenbank:XM_032600548.1%2CNASONIABASE:NV12119;Parent=rna-XM_032600548.1
NC_045757.1	Gnomon	exon	37401239	37401707	.	-	.	ID=exon-XM_032600548.1-2;Dbxref=GeneID:100117050%2CGenbank:XM_032600548.1%2CNASONIABASE:NV12119;Parent=rna-XM_032600548.1
NC_045757.1	Gnomon	exon	4415371	4415531	.	-	.	ID=exon-XM_016985268.2-7;Dbxref=GeneID:100117357%2CGenbank:XM_016985268.2%2CNASONIABASE:NV17986;Parent=rna-XM_016985268.2
NC_045757.1	Gnomon	exon	11025405	11025762	.	-	.	ID=exon-XM_031930757.2-27;Dbxref=GeneID:100114105%2CGenbank:XM_031930757.2%2CNASONIABASE:NV17665;Parent=rna-XM_031930757.2
NC_045757.1	Gnomon	CDS	24785470	24785567	.	+	0	Name=XP_032452001.1;ID=cds-XP_032452001.1;Dbxref=GeneID:100116102%2CGenbank:XP_032452001.1%2CNASONIABASE:NV15359;Parent=rna-XM_032596110.1
NC_045757.1	Gnomon	CDS	24788174	24788206	.	+	0	Name=XP_032452001.1;ID=cds-XP_032452001.1;Dbxref=GeneID:100116102%2CGenbank:XP_032452001.1%2CNASONIABASE:NV15359;Parent=rna-XM_032596110.1
NC_045757.1	Gnomon	CDS	24802945	24803046	.	+	0	Name=XP_032452001.1;ID=cds-XP_032452001.1;Dbxref=GeneID:100116102%2CGenbank:XP_032452001.1%2CNASONIABASE:NV15359;Parent=rna-XM_032596110.1
NC_045757.1	Gnomon	CDS	24804593	24804657	.	+	0	Name=XP_032452001.1;ID=cds-XP_032452001.1;Dbxref=GeneID:100116102%2CGenbank:XP_032452001.1%2CNASONIABASE:NV15359;Parent=rna-XM_032596110.1
NC_045757.1	Gnomon	CDS	24805679	24805791	.	+	0	Name=XP_032452001.1;ID=cds-XP_032452001.1;Dbxref=GeneID:100116102%2CGenbank:XP_032452001.1%2CNASONIABASE:NV15359;Parent=rna-XM_032596110.1
NC_045757.1	Gnomon	CDS	24810316	24810409	.	+	0	Name=XP_032452001.1;ID=cds-XP_032452001.1;Dbxref=GeneID:100116102%2CGenbank:XP_032452001.1%2CNASONIABASE:NV15359;Parent=rna-XM_032596110.1
NC_045757.1	Gnomon	CDS	24814380	24814603	.	+	0	Name=XP_032452001.1;ID=cds-XP_032452001.1;Dbxref=GeneID:100116102%2CGenbank:XP_032452001.1%2CNASONIABASE:NV15359;Parent=rna-XM_032596110.1
NC_045757.1	Gnomon	CDS	24816364	24816627	.	+	0	Name=XP_032452001.1;ID=cds-XP_032452001.1;Dbxref=GeneID:100116102%2CGenbank:XP_032452001.1%2CNASONIABASE:NV15359;Parent=rna-XM_032596110.1
NC_045757.1	Gnomon	CDS	24820061	24820160	.	+	0	Name=XP_032452001.1;ID=cds-XP_032452001.1;Dbxref=GeneID:100116102%2CGenbank:XP_032452001.1%2CNASONIABASE:NV15359;Parent=rna-XM_032596110.1
NC_045757.1	Gnomon	CDS	24820254	24820531	.	+	0	Name=XP_032452001.1;ID=cds-XP_032452001.1;Dbxref=GeneID:100116102%2CGenbank:XP_032452001.1%2CNASONIABASE:NV15359;Parent=rna-XM_032596110.1
NC_045757.1	Gnomon	CDS	24820617	24820991	.	+	0	Name=XP_032452001.1;ID=cds-XP_032452001.1;Dbxref=GeneID:100116102%2CGenbank:XP_032452001.1%2CNASONIABASE:NV15359;Parent=rna-XM_032596110.1
NC_045757.1	Gnomon	CDS	24821366	24821479	.	+	0	Name=XP_032452001.1;ID=cds-XP_032452001.1;Dbxref=GeneID:100116102%2CGenbank:XP_032452001.1%2CNASONIABASE:NV15359;Parent=rna-XM_032596110.1
NC_045757.1	Gnomon	exon	4403566	4403574	.	-	.	ID=exon-XM_016985268.2-8;Dbxref=GeneID:100117357%2CGenbank:XM_016985268.2%2CNASONIABASE:NV17986;Parent=rna-XM_016985268.2
NC_045757.1	Gnomon	exon	11024507	11024558	.	-	.	ID=exon-XM_031930757.2-28;Dbxref=GeneID:100114105%2CGenbank:XM_031930757.2%2CNASONIABASE:NV17665;Parent=rna-XM_031930757.2
NC_045757.1	Gnomon	exon	4418021	4418117	.	-	.	ID=exon-XM_016985268.2-5;Dbxref=GeneID:100117357%2CGenbank:XM_016985268.2%2CNASONIABASE:NV17986;Parent=rna-XM_016985268.2
NC_045757.1	Gnomon	exon	11019551	11023171	.	-	.	ID=exon-XM_031930757.2-29;Dbxref=GeneID:100114105%2CGenbank:XM_031930757.2%2CNASONIABASE:NV17665;Parent=rna-XM_031930757.2
NC_045757.1	Gnomon	exon	4415618	4415798	.	-	.	ID=exon-XM_016985268.2-6;Dbxref=GeneID:100117357%2CGenbank:XM_016985268.2%2CNASONIABASE:NV17986;Parent=rna-XM_016985268.2
NC_045757.1	Gnomon	exon	11028337	11028600	.	-	.	ID=exon-XM_031930757.2-23;Dbxref=GeneID:100114105%2CGenbank:XM_031930757.2%2CNASONIABASE:NV17665;Parent=rna-XM_031930757.2
NC_045757.1	Gnomon	exon	11028048	11028215	.	-	.	ID=exon-XM_031930757.2-24;Dbxref=GeneID:100114105%2CGenbank:XM_031930757.2%2CNASONIABASE:NV17665;Parent=rna-XM_031930757.2
NC_045757.1	Gnomon	exon	4395092	4395097	.	-	.	ID=exon-XM_016985268.2-9;Dbxref=GeneID:100117357%2CGenbank:XM_016985268.2%2CNASONIABASE:NV17986;Parent=rna-XM_016985268.2
NC_045757.1	Gnomon	exon	11026975	11027115	.	-	.	ID=exon-XM_031930757.2-25;Dbxref=GeneID:100114105%2CGenbank:XM_031930757.2%2CNASONIABASE:NV17665;Parent=rna-XM_031930757.2
NC_045757.1	Gnomon	exon	11025855	11026045	.	-	.	ID=exon-XM_031930757.2-26;Dbxref=GeneID:100114105%2CGenbank:XM_031930757.2%2CNASONIABASE:NV17665;Parent=rna-XM_031930757.2
NC_045757.1	Gnomon	exon	4425593	4425786	.	-	.	ID=exon-XM_016985268.2-3;Dbxref=GeneID:100117357%2CGenbank:XM_016985268.2%2CNASONIABASE:NV17986;Parent=rna-XM_016985268.2
NC_045757.1	BestRefSeq	mRNA	16309106	16313066	.	-	.	Name=NM_001129849.2;ID=rna-NM_001129849.2;Dbxref=GeneID:100122491%2CGenbank:NM_001129849.2%2CNASONIABASE:NV16909;Parent=gene-Mospd2
NC_045757.1	Gnomon	mRNA	1226564	1237270	.	-	.	Name=XM_032595918.1;ID=rna-XM_032595918.1;Dbxref=GeneID:100121788%2CGenbank:XM_032595918.1%2CNASONIABASE:NV13976;Parent=gene-LOC100121788
NC_045757.1	Gnomon	exon	4418477	4418607	.	-	.	ID=exon-XM_016985268.2-4;Dbxref=GeneID:100117357%2CGenbank:XM_016985268.2%2CNASONIABASE:NV17986;Parent=rna-XM_016985268.2
NC_045757.1	Gnomon	exon	4571367	4571926	.	-	.	ID=exon-XM_016985268.2-1;Dbxref=GeneID:100117357%2CGenbank:XM_016985268.2%2CNASONIABASE:NV17986;Parent=rna-XM_016985268.2
NC_045757.1	Gnomon	exon	4444877	4445015	.	-	.	ID=exon-XM_016985268.2-2;Dbxref=GeneID:100117357%2CGenbank:XM_016985268.2%2CNASONIABASE:NV17986;Parent=rna-XM_016985268.2
NC_045757.1	Gnomon	exon	34507049	34507208	.	+	.	ID=exon-XM_032596028.1-1;Dbxref=GeneID:100123003%2CGenbank:XM_032596028.1%2CNASONIABASE:NV10197;Parent=rna-XM_032596028.1
NC_045757.1	Gnomon	exon	34526831	34527096	.	+	.	ID=exon-XM_032596028.1-4;Dbxref=GeneID:100123003%2CGenbank:XM_032596028.1%2CNASONIABASE:NV10197;Parent=rna-XM_032596028.1
NC_045757.1	Gnomon	exon	34527185	34527708	.	+	.	ID=exon-XM_032596028.1-5;Dbxref=GeneID:100123003%2CGenbank:XM_032596028.1%2CNASONIABASE:NV10197;Parent=rna-XM_032596028.1
NC_045757.1	Gnomon	exon	34524975	34525152	.	+	.	ID=exon-XM_032596028.1-2;Dbxref=GeneID:100123003%2CGenbank:XM_032596028.1%2CNASONIABASE:NV10197;Parent=rna-XM_032596028.1
NC_045757.1	Gnomon	exon	34526583	34526755	.	+	.	ID=exon-XM_032596028.1-3;Dbxref=GeneID:100123003%2CGenbank:XM_032596028.1%2CNASONIABASE:NV10197;Parent=rna-XM_032596028.1
NC_045757.1	Gnomon	exon	37366603	37366872	.	+	.	ID=exon-XM_031920835.1-2;Dbxref=GeneID:116415742%2CGenbank:XM_031920835.1;Parent=rna-XM_031920835.1
NC_045757.1	Gnomon	exon	37366940	37366971	.	+	.	ID=exon-XM_031920835.1-3;Dbxref=GeneID:116415742%2CGenbank:XM_031920835.1;Parent=rna-XM_031920835.1
NC_045757.1	Gnomon	exon	37364916	37365365	.	+	.	ID=exon-XM_031920835.1-1;Dbxref=GeneID:116415742%2CGenbank:XM_031920835.1;Parent=rna-XM_031920835.1
NC_045757.1	Gnomon	exon	22541561	22541641	.	+	.	ID=exon-XM_032602207.1-9;Dbxref=GeneID:100116237%2CGenbank:XM_032602207.1%2CNASONIABASE:NV18257;Parent=rna-XM_032602207.1
NC_045757.1	Gnomon	CDS	33746512	33746590	.	+	0	Name=XP_003423929.1;ID=cds-XP_003423929.1;Dbxref=GeneID:100122383%2CGenbank:XP_003423929.1%2CNASONIABASE:NV10151;Parent=rna-XM_003423881.5
NC_045757.1	Gnomon	CDS	33747592	33747859	.	+	0	Name=XP_003423929.1;ID=cds-XP_003423929.1;Dbxref=GeneID:100122383%2CGenbank:XP_003423929.1%2CNASONIABASE:NV10151;Parent=rna-XM_003423881.5
NC_045757.1	Gnomon	CDS	33747941	33748172	.	+	0	Name=XP_003423929.1;ID=cds-XP_003423929.1;Dbxref=GeneID:100122383%2CGenbank:XP_003423929.1%2CNASONIABASE:NV10151;Parent=rna-XM_003423881.5
NC_045757.1	Gnomon	CDS	33748245	33748442	.	+	0	Name=XP_003423929.1;ID=cds-XP_003423929.1;Dbxref=GeneID:100122383%2CGenbank:XP_003423929.1%2CNASONIABASE:NV10151;Parent=rna-XM_003423881.5
NC_045757.1	Gnomon	CDS	33748513	33748783	.	+	0	Name=XP_003423929.1;ID=cds-XP_003423929.1;Dbxref=GeneID:100122383%2CGenbank:XP_003423929.1%2CNASONIABASE:NV10151;Parent=rna-XM_003423881.5
NC_045757.1	Gnomon	CDS	33748869	33749105	.	+	0	Name=XP_003423929.1;ID=cds-XP_003423929.1;Dbxref=GeneID:100122383%2CGenbank:XP_003423929.1%2CNASONIABASE:NV10151;Parent=rna-XM_003423881.5
NC_045757.1	Gnomon	CDS	33749179	33749516	.	+	0	Name=XP_003423929.1;ID=cds-XP_003423929.1;Dbxref=GeneID:100122383%2CGenbank:XP_003423929.1%2CNASONIABASE:NV10151;Parent=rna-XM_003423881.5
NC_045757.1	Gnomon	CDS	10348476	10348998	.	-	0	Name=XP_031779941.1;ID=cds-XP_031779941.1;Dbxref=GeneID:100119014%2CGenbank:XP_031779941.1%2CNASONIABASE:NV13265;Parent=rna-XM_031924081.1
NC_045757.1	Gnomon	CDS	10344979	10345008	.	-	0	Name=XP_031779941.1;ID=cds-XP_031779941.1;Dbxref=GeneID:100119014%2CGenbank:XP_031779941.1%2CNASONIABASE:NV13265;Parent=rna-XM_031924081.1
NC_045757.1	Gnomon	CDS	10320584	10320616	.	-	0	Name=XP_031779941.1;ID=cds-XP_031779941.1;Dbxref=GeneID:100119014%2CGenbank:XP_031779941.1%2CNASONIABASE:NV13265;Parent=rna-XM_031924081.1
NC_045757.1	Gnomon	CDS	10307586	10307731	.	-	0	Name=XP_031779941.1;ID=cds-XP_031779941.1;Dbxref=GeneID:100119014%2CGenbank:XP_031779941.1%2CNASONIABASE:NV13265;Parent=rna-XM_031924081.1
NC_045757.1	Gnomon	CDS	10303235	10303529	.	-	0	Name=XP_031779941.1;ID=cds-XP_031779941.1;Dbxref=GeneID:100119014%2CGenbank:XP_031779941.1%2CNASONIABASE:NV13265;Parent=rna-XM_031924081.1
NC_045757.1	Gnomon	CDS	10302539	10302642	.	-	0	Name=XP_031779941.1;ID=cds-XP_031779941.1;Dbxref=GeneID:100119014%2CGenbank:XP_031779941.1%2CNASONIABASE:NV13265;Parent=rna-XM_031924081.1
NC_045757.1	Gnomon	CDS	10301798	10301944	.	-	0	Name=XP_031779941.1;ID=cds-XP_031779941.1;Dbxref=GeneID:100119014%2CGenbank:XP_031779941.1%2CNASONIABASE:NV13265;Parent=rna-XM_031924081.1
NC_045757.1	Gnomon	CDS	10301524	10301610	.	-	0	Name=XP_031779941.1;ID=cds-XP_031779941.1;Dbxref=GeneID:100119014%2CGenbank:XP_031779941.1%2CNASONIABASE:NV13265;Parent=rna-XM_031924081.1
NC_045757.1	Gnomon	exon	37368210	37368296	.	+	.	ID=exon-XM_031920835.1-4;Dbxref=GeneID:116415742%2CGenbank:XM_031920835.1;Parent=rna-XM_031920835.1
NC_045757.1	Gnomon	exon	22511012	22511196	.	+	.	ID=exon-XM_032602207.1-5;Dbxref=GeneID:100116237%2CGenbank:XM_032602207.1%2CNASONIABASE:NV18257;Parent=rna-XM_032602207.1
NC_045757.1	Gnomon	exon	22511533	22511879	.	+	.	ID=exon-XM_032602207.1-6;Dbxref=GeneID:100116237%2CGenbank:XM_032602207.1%2CNASONIABASE:NV18257;Parent=rna-XM_032602207.1
NC_045757.1	Gnomon	exon	22535341	22535490	.	+	.	ID=exon-XM_032602207.1-7;Dbxref=GeneID:100116237%2CGenbank:XM_032602207.1%2CNASONIABASE:NV18257;Parent=rna-XM_032602207.1
NC_045757.1	Gnomon	exon	27615148	27615521	.	+	.	ID=exon-XM_008213994.3-1;Dbxref=GeneID:100117535%2CGenbank:XM_008213994.3%2CNASONIABASE:NV17109;Parent=rna-XM_008213994.3
NC_045757.1	Gnomon	exon	22539796	22540071	.	+	.	ID=exon-XM_032602207.1-8;Dbxref=GeneID:100116237%2CGenbank:XM_032602207.1%2CNASONIABASE:NV18257;Parent=rna-XM_032602207.1
NC_045757.1	Gnomon	exon	27615847	27615918	.	+	.	ID=exon-XM_008213994.3-2;Dbxref=GeneID:100117535%2CGenbank:XM_008213994.3%2CNASONIABASE:NV17109;Parent=rna-XM_008213994.3
NC_045757.1	Gnomon	transcript	13717663	13720925	.	-	.	Name=XR_004227253.2;ID=rna-XR_004227253.2;Dbxref=GeneID:100114375%2CGenbank:XR_004227253.2%2CNASONIABASE:NV16230;Parent=gene-LOC100114375
NC_045757.1	Gnomon	exon	22379146	22379257	.	+	.	ID=exon-XM_032602207.1-1;Dbxref=GeneID:100116237%2CGenbank:XM_032602207.1%2CNASONIABASE:NV18257;Parent=rna-XM_032602207.1
NC_045757.1	Gnomon	exon	27616310	27617040	.	+	.	ID=exon-XM_008213994.3-3;Dbxref=GeneID:100117535%2CGenbank:XM_008213994.3%2CNASONIABASE:NV17109;Parent=rna-XM_008213994.3
NC_045757.1	Gnomon	exon	22383381	22383939	.	+	.	ID=exon-XM_032602207.1-2;Dbxref=GeneID:100116237%2CGenbank:XM_032602207.1%2CNASONIABASE:NV18257;Parent=rna-XM_032602207.1
NC_045757.1	Gnomon	exon	27617122	27617389	.	+	.	ID=exon-XM_008213994.3-4;Dbxref=GeneID:100117535%2CGenbank:XM_008213994.3%2CNASONIABASE:NV17109;Parent=rna-XM_008213994.3
NC_045757.1	Gnomon	exon	22428419	22428495	.	+	.	ID=exon-XM_032602207.1-3;Dbxref=GeneID:100116237%2CGenbank:XM_032602207.1%2CNASONIABASE:NV18257;Parent=rna-XM_032602207.1
NC_045757.1	Gnomon	exon	27617948	27618630	.	+	.	ID=exon-XM_008213994.3-5;Dbxref=GeneID:100117535%2CGenbank:XM_008213994.3%2CNASONIABASE:NV17109;Parent=rna-XM_008213994.3
NC_045757.1	Gnomon	exon	22481571	22481600	.	+	.	ID=exon-XM_032602207.1-4;Dbxref=GeneID:100116237%2CGenbank:XM_032602207.1%2CNASONIABASE:NV18257;Parent=rna-XM_032602207.1
NC_045757.1	Gnomon	exon	34534596	34534733	.	+	.	ID=exon-XM_032596028.1-8;Dbxref=GeneID:100123003%2CGenbank:XM_032596028.1%2CNASONIABASE:NV10197;Parent=rna-XM_032596028.1
NC_045757.1	Gnomon	exon	34534849	34534918	.	+	.	ID=exon-XM_032596028.1-9;Dbxref=GeneID:100123003%2CGenbank:XM_032596028.1%2CNASONIABASE:NV10197;Parent=rna-XM_032596028.1
NC_045757.1	Gnomon	CDS	3940377	3941830	.	+	0	Name=XP_031778038.1;ID=cds-XP_031778038.1;Dbxref=GeneID:116416014%2CGenbank:XP_031778038.1;Parent=rna-XM_031922178.1
NC_045757.1	Gnomon	CDS	3941990	3942391	.	+	0	Name=XP_031778038.1;ID=cds-XP_031778038.1;Dbxref=GeneID:116416014%2CGenbank:XP_031778038.1;Parent=rna-XM_031922178.1
NC_045757.1	Gnomon	CDS	3942478	3944636	.	+	0	Name=XP_031778038.1;ID=cds-XP_031778038.1;Dbxref=GeneID:116416014%2CGenbank:XP_031778038.1;Parent=rna-XM_031922178.1
NC_045757.1	Gnomon	CDS	3944711	3945042	.	+	0	Name=XP_031778038.1;ID=cds-XP_031778038.1;Dbxref=GeneID:116416014%2CGenbank:XP_031778038.1;Parent=rna-XM_031922178.1
NC_045757.1	Gnomon	CDS	3945120	3945584	.	+	0	Name=XP_031778038.1;ID=cds-XP_031778038.1;Dbxref=GeneID:116416014%2CGenbank:XP_031778038.1;Parent=rna-XM_031922178.1
NC_045757.1	Gnomon	mRNA	5594206	5595021	.	-	.	Name=XM_003427781.2;ID=rna-XM_003427781.2;Dbxref=GeneID:100678670%2CGenbank:XM_003427781.2;Parent=gene-LOC100678670
NC_045757.1	Gnomon	exon	34527777	34528315	.	+	.	ID=exon-XM_032596028.1-6;Dbxref=GeneID:100123003%2CGenbank:XM_032596028.1%2CNASONIABASE:NV10197;Parent=rna-XM_032596028.1
NC_045757.1	Gnomon	exon	34528398	34528856	.	+	.	ID=exon-XM_032596028.1-7;Dbxref=GeneID:100123003%2CGenbank:XM_032596028.1%2CNASONIABASE:NV10197;Parent=rna-XM_032596028.1
NC_045757.1	Gnomon	mRNA	10999485	11005398	.	+	.	Name=XM_031929755.2;ID=rna-XM_031929755.2;Dbxref=GeneID:100678057%2CGenbank:XM_031929755.2;Parent=gene-LOC100678057
NC_045757.1	Gnomon	mRNA	2873349	2876750	.	-	.	Name=XM_008204711.3;ID=rna-XM_008204711.3;Dbxref=GeneID:100123629%2CGenbank:XM_008204711.3%2CNASONIABASE:NV14084;Parent=gene-LOC100123629
NC_045757.1	Gnomon	CDS	366088	366299	.	-	0	Name=XP_016845240.1;ID=cds-XP_016845240.1;Dbxref=GeneID:100119017%2CGenbank:XP_016845240.1%2CNASONIABASE:NV13901;Parent=rna-XM_016989751.3
NC_045757.1	Gnomon	CDS	365276	365702	.	-	0	Name=XP_016845240.1;ID=cds-XP_016845240.1;Dbxref=GeneID:100119017%2CGenbank:XP_016845240.1%2CNASONIABASE:NV13901;Parent=rna-XM_016989751.3
NC_045757.1	Gnomon	CDS	364976	365184	.	-	0	Name=XP_016845240.1;ID=cds-XP_016845240.1;Dbxref=GeneID:100119017%2CGenbank:XP_016845240.1%2CNASONIABASE:NV13901;Parent=rna-XM_016989751.3
NC_045757.1	Gnomon	CDS	364586	364907	.	-	0	Name=XP_016845240.1;ID=cds-XP_016845240.1;Dbxref=GeneID:100119017%2CGenbank:XP_016845240.1%2CNASONIABASE:NV13901;Parent=rna-XM_016989751.3
NC_045757.1	Gnomon	CDS	364067	364255	.	-	0	Name=XP_016845240.1;ID=cds-XP_016845240.1;Dbxref=GeneID:100119017%2CGenbank:XP_016845240.1%2CNASONIABASE:NV13901;Parent=rna-XM_016989751.3
NC_045757.1	Gnomon	exon	3085842	3086244	.	-	.	ID=exon-XM_032596415.1-1;Dbxref=GeneID:100123714%2CGenbank:XM_032596415.1%2CNASONIABASE:NV14105;Parent=rna-XM_032596415.1
NC_045757.1	Gnomon	exon	3081838	3082253	.	-	.	ID=exon-XM_032596415.1-2;Dbxref=GeneID:100123714%2CGenbank:XM_032596415.1%2CNASONIABASE:NV14105;Parent=rna-XM_032596415.1
NC_045757.1	Gnomon	exon	3081538	3081733	.	-	.	ID=exon-XM_032596415.1-3;Dbxref=GeneID:100123714%2CGenbank:XM_032596415.1%2CNASONIABASE:NV14105;Parent=rna-XM_032596415.1
NC_045757.1	Gnomon	CDS	20453038	20453238	.	+	0	Name=XP_031778861.2;ID=cds-XP_031778861.2;Dbxref=GeneID:103315349%2CGenbank:XP_031778861.2;Parent=rna-XM_031923001.2
NC_045757.1	Gnomon	CDS	20453301	20453481	.	+	0	Name=XP_031778861.2;ID=cds-XP_031778861.2;Dbxref=GeneID:103315349%2CGenbank:XP_031778861.2;Parent=rna-XM_031923001.2
NC_045757.1	Gnomon	CDS	20453590	20453772	.	+	0	Name=XP_031778861.2;ID=cds-XP_031778861.2;Dbxref=GeneID:103315349%2CGenbank:XP_031778861.2;Parent=rna-XM_031923001.2
NC_045757.1	Gnomon	CDS	20453898	20454007	.	+	0	Name=XP_031778861.2;ID=cds-XP_031778861.2;Dbxref=GeneID:103315349%2CGenbank:XP_031778861.2;Parent=rna-XM_031923001.2
NC_045757.1	Gnomon	CDS	20454080	20454112	.	+	0	Name=XP_031778861.2;ID=cds-XP_031778861.2;Dbxref=GeneID:103315349%2CGenbank:XP_031778861.2;Parent=rna-XM_031923001.2
NC_045757.1	Gnomon	exon	3074979	3077274	.	-	.	ID=exon-XM_032596415.1-8;Dbxref=GeneID:100123714%2CGenbank:XM_032596415.1%2CNASONIABASE:NV14105;Parent=rna-XM_032596415.1
NC_045757.1	Gnomon	mRNA	12825417	12830655	.	+	.	Name=XM_032602307.1;ID=rna-XM_032602307.1;Dbxref=GeneID:100678818%2CGenbank:XM_032602307.1;Parent=gene-LOC100678818
NC_045757.1	Gnomon	exon	3079159	3079222	.	-	.	ID=exon-XM_032596415.1-4;Dbxref=GeneID:100123714%2CGenbank:XM_032596415.1%2CNASONIABASE:NV14105;Parent=rna-XM_032596415.1
NC_045757.1	Gnomon	exon	3078828	3079077	.	-	.	ID=exon-XM_032596415.1-5;Dbxref=GeneID:100123714%2CGenbank:XM_032596415.1%2CNASONIABASE:NV14105;Parent=rna-XM_032596415.1
NC_045757.1	Gnomon	exon	3078118	3078489	.	-	.	ID=exon-XM_032596415.1-6;Dbxref=GeneID:100123714%2CGenbank:XM_032596415.1%2CNASONIABASE:NV14105;Parent=rna-XM_032596415.1
NC_045757.1	Gnomon	exon	3077366	3078038	.	-	.	ID=exon-XM_032596415.1-7;Dbxref=GeneID:100123714%2CGenbank:XM_032596415.1%2CNASONIABASE:NV14105;Parent=rna-XM_032596415.1
NC_045757.1	Gnomon	CDS	14936996	14937185	.	-	0	Name=XP_008209223.1;ID=cds-XP_008209223.1;Dbxref=GeneID:100121130%2CGenbank:XP_008209223.1%2CNASONIABASE:NV16418;Parent=rna-XM_008211001.4
NC_045757.1	Gnomon	CDS	14931091	14931395	.	-	0	Name=XP_008209223.1;ID=cds-XP_008209223.1;Dbxref=GeneID:100121130%2CGenbank:XP_008209223.1%2CNASONIABASE:NV16418;Parent=rna-XM_008211001.4
NC_045757.1	Gnomon	CDS	14930339	14930531	.	-	0	Name=XP_008209223.1;ID=cds-XP_008209223.1;Dbxref=GeneID:100121130%2CGenbank:XP_008209223.1%2CNASONIABASE:NV16418;Parent=rna-XM_008211001.4
NC_045757.1	Gnomon	CDS	14929753	14929858	.	-	0	Name=XP_008209223.1;ID=cds-XP_008209223.1;Dbxref=GeneID:100121130%2CGenbank:XP_008209223.1%2CNASONIABASE:NV16418;Parent=rna-XM_008211001.4
NC_045757.1	Gnomon	CDS	14929573	14929687	.	-	0	Name=XP_008209223.1;ID=cds-XP_008209223.1;Dbxref=GeneID:100121130%2CGenbank:XP_008209223.1%2CNASONIABASE:NV16418;Parent=rna-XM_008211001.4
NC_045757.1	Gnomon	CDS	14929229	14929381	.	-	0	Name=XP_008209223.1;ID=cds-XP_008209223.1;Dbxref=GeneID:100121130%2CGenbank:XP_008209223.1%2CNASONIABASE:NV16418;Parent=rna-XM_008211001.4
NC_045757.1	Gnomon	CDS	14928719	14928880	.	-	0	Name=XP_008209223.1;ID=cds-XP_008209223.1;Dbxref=GeneID:100121130%2CGenbank:XP_008209223.1%2CNASONIABASE:NV16418;Parent=rna-XM_008211001.4
NC_045757.1	Gnomon	CDS	14928187	14928368	.	-	0	Name=XP_008209223.1;ID=cds-XP_008209223.1;Dbxref=GeneID:100121130%2CGenbank:XP_008209223.1%2CNASONIABASE:NV16418;Parent=rna-XM_008211001.4
NC_045757.1	Gnomon	CDS	14927414	14927911	.	-	0	Name=XP_008209223.1;ID=cds-XP_008209223.1;Dbxref=GeneID:100121130%2CGenbank:XP_008209223.1%2CNASONIABASE:NV16418;Parent=rna-XM_008211001.4
NC_045757.1	Gnomon	CDS	14927218	14927339	.	-	0	Name=XP_008209223.1;ID=cds-XP_008209223.1;Dbxref=GeneID:100121130%2CGenbank:XP_008209223.1%2CNASONIABASE:NV16418;Parent=rna-XM_008211001.4
NC_045757.1	Gnomon	CDS	14927045	14927142	.	-	0	Name=XP_008209223.1;ID=cds-XP_008209223.1;Dbxref=GeneID:100121130%2CGenbank:XP_008209223.1%2CNASONIABASE:NV16418;Parent=rna-XM_008211001.4
NC_045757.1	Gnomon	CDS	14926822	14926977	.	-	0	Name=XP_008209223.1;ID=cds-XP_008209223.1;Dbxref=GeneID:100121130%2CGenbank:XP_008209223.1%2CNASONIABASE:NV16418;Parent=rna-XM_008211001.4
NC_045757.1	Gnomon	CDS	14926395	14926751	.	-	0	Name=XP_008209223.1;ID=cds-XP_008209223.1;Dbxref=GeneID:100121130%2CGenbank:XP_008209223.1%2CNASONIABASE:NV16418;Parent=rna-XM_008211001.4
NC_045757.1	Gnomon	CDS	14926271	14926316	.	-	0	Name=XP_008209223.1;ID=cds-XP_008209223.1;Dbxref=GeneID:100121130%2CGenbank:XP_008209223.1%2CNASONIABASE:NV16418;Parent=rna-XM_008211001.4
NC_045757.1	Gnomon	CDS	14926158	14926201	.	-	0	Name=XP_008209223.1;ID=cds-XP_008209223.1;Dbxref=GeneID:100121130%2CGenbank:XP_008209223.1%2CNASONIABASE:NV16418;Parent=rna-XM_008211001.4
NC_045757.1	Gnomon	mRNA	12646364	12650475	.	+	.	Name=XM_032602297.1;ID=rna-XM_032602297.1;Dbxref=GeneID:100114921%2CGenbank:XM_032602297.1%2CNASONIABASE:NV17834;Parent=gene-LOC100114921
NC_045757.1	Gnomon	exon	11060686	11060998	.	-	.	ID=exon-XM_031930757.2-10;Dbxref=GeneID:100114105%2CGenbank:XM_031930757.2%2CNASONIABASE:NV17665;Parent=rna-XM_031930757.2
NC_045757.1	Gnomon	exon	11052382	11052672	.	-	.	ID=exon-XM_031930757.2-11;Dbxref=GeneID:100114105%2CGenbank:XM_031930757.2%2CNASONIABASE:NV17665;Parent=rna-XM_031930757.2
NC_045757.1	Gnomon	exon	11031207	11031581	.	-	.	ID=exon-XM_031930757.2-16;Dbxref=GeneID:100114105%2CGenbank:XM_031930757.2%2CNASONIABASE:NV17665;Parent=rna-XM_031930757.2
NC_045757.1	Gnomon	exon	11030924	11031110	.	-	.	ID=exon-XM_031930757.2-17;Dbxref=GeneID:100114105%2CGenbank:XM_031930757.2%2CNASONIABASE:NV17665;Parent=rna-XM_031930757.2
NC_045757.1	Gnomon	exon	11030560	11030847	.	-	.	ID=exon-XM_031930757.2-18;Dbxref=GeneID:100114105%2CGenbank:XM_031930757.2%2CNASONIABASE:NV17665;Parent=rna-XM_031930757.2
NC_045757.1	Gnomon	exon	11030209	11030478	.	-	.	ID=exon-XM_031930757.2-19;Dbxref=GeneID:100114105%2CGenbank:XM_031930757.2%2CNASONIABASE:NV17665;Parent=rna-XM_031930757.2
NC_045757.1	Gnomon	exon	11032754	11032873	.	-	.	ID=exon-XM_031930757.2-12;Dbxref=GeneID:100114105%2CGenbank:XM_031930757.2%2CNASONIABASE:NV17665;Parent=rna-XM_031930757.2
NC_045757.1	Gnomon	exon	11032491	11032664	.	-	.	ID=exon-XM_031930757.2-13;Dbxref=GeneID:100114105%2CGenbank:XM_031930757.2%2CNASONIABASE:NV17665;Parent=rna-XM_031930757.2
NC_045757.1	Gnomon	exon	11032104	11032400	.	-	.	ID=exon-XM_031930757.2-14;Dbxref=GeneID:100114105%2CGenbank:XM_031930757.2%2CNASONIABASE:NV17665;Parent=rna-XM_031930757.2
NC_045757.1	Gnomon	exon	11031662	11032023	.	-	.	ID=exon-XM_031930757.2-15;Dbxref=GeneID:100114105%2CGenbank:XM_031930757.2%2CNASONIABASE:NV17665;Parent=rna-XM_031930757.2
NC_045757.1	Gnomon	transcript	357667	364359	.	+	.	Name=XR_004344441.1;ID=rna-XR_004344441.1;Dbxref=GeneID:100680542%2CGenbank:XR_004344441.1;Parent=gene-LOC100680542
NC_045757.1	Gnomon	CDS	14656877	14657362	.	-	0	Name=XP_031780096.1;ID=cds-XP_031780096.1;Dbxref=GeneID:116416331%2CGenbank:XP_031780096.1;Parent=rna-XM_031924236.1
NC_045757.1	Gnomon	gene	16221005	16226926	.	+	.	Name=LOC100122327;ID=gene-LOC100122327;Dbxref=GeneID:100122327%2CNASONIABASE:NV16901
NC_045757.1	Gnomon	exon	20440718	20440735	.	-	.	ID=exon-XM_003427743.3-1;Dbxref=GeneID:100678329%2CGenbank:XM_003427743.3;Parent=rna-XM_003427743.3
NC_045757.1	Gnomon	CDS	16092485	16092514	.	+	0	Name=XP_032456598.1;ID=cds-XP_032456598.1;Dbxref=GeneID:100122107%2CGenbank:XP_032456598.1%2CNASONIABASE:NV16889;Parent=rna-XM_032600707.1
NC_045757.1	Gnomon	CDS	16092600	16092986	.	+	0	Name=XP_032456598.1;ID=cds-XP_032456598.1;Dbxref=GeneID:100122107%2CGenbank:XP_032456598.1%2CNASONIABASE:NV16889;Parent=rna-XM_032600707.1
NC_045757.1	Gnomon	CDS	16093063	16093357	.	+	0	Name=XP_032456598.1;ID=cds-XP_032456598.1;Dbxref=GeneID:100122107%2CGenbank:XP_032456598.1%2CNASONIABASE:NV16889;Parent=rna-XM_032600707.1
NC_045757.1	Gnomon	CDS	16093434	16093705	.	+	0	Name=XP_032456598.1;ID=cds-XP_032456598.1;Dbxref=GeneID:100122107%2CGenbank:XP_032456598.1%2CNASONIABASE:NV16889;Parent=rna-XM_032600707.1
NC_045757.1	Gnomon	CDS	16093777	16094409	.	+	0	Name=XP_032456598.1;ID=cds-XP_032456598.1;Dbxref=GeneID:100122107%2CGenbank:XP_032456598.1%2CNASONIABASE:NV16889;Parent=rna-XM_032600707.1
NC_045757.1	Gnomon	CDS	16094489	16095134	.	+	0	Name=XP_032456598.1;ID=cds-XP_032456598.1;Dbxref=GeneID:100122107%2CGenbank:XP_032456598.1%2CNASONIABASE:NV16889;Parent=rna-XM_032600707.1
NC_045757.1	Gnomon	CDS	16095235	16095678	.	+	0	Name=XP_032456598.1;ID=cds-XP_032456598.1;Dbxref=GeneID:100122107%2CGenbank:XP_032456598.1%2CNASONIABASE:NV16889;Parent=rna-XM_032600707.1
NC_045757.1	Gnomon	CDS	16095753	16096094	.	+	0	Name=XP_032456598.1;ID=cds-XP_032456598.1;Dbxref=GeneID:100122107%2CGenbank:XP_032456598.1%2CNASONIABASE:NV16889;Parent=rna-XM_032600707.1
NC_045757.1	Gnomon	CDS	16096171	16096722	.	+	0	Name=XP_032456598.1;ID=cds-XP_032456598.1;Dbxref=GeneID:100122107%2CGenbank:XP_032456598.1%2CNASONIABASE:NV16889;Parent=rna-XM_032600707.1
NC_045757.1	Gnomon	CDS	16096796	16097007	.	+	0	Name=XP_032456598.1;ID=cds-XP_032456598.1;Dbxref=GeneID:100122107%2CGenbank:XP_032456598.1%2CNASONIABASE:NV16889;Parent=rna-XM_032600707.1
NC_045757.1	Gnomon	CDS	16097085	16097281	.	+	0	Name=XP_032456598.1;ID=cds-XP_032456598.1;Dbxref=GeneID:100122107%2CGenbank:XP_032456598.1%2CNASONIABASE:NV16889;Parent=rna-XM_032600707.1
NC_045757.1	Gnomon	CDS	16097368	16097578	.	+	0	Name=XP_032456598.1;ID=cds-XP_032456598.1;Dbxref=GeneID:100122107%2CGenbank:XP_032456598.1%2CNASONIABASE:NV16889;Parent=rna-XM_032600707.1
NC_045757.1	Gnomon	CDS	16097670	16098866	.	+	0	Name=XP_032456598.1;ID=cds-XP_032456598.1;Dbxref=GeneID:100122107%2CGenbank:XP_032456598.1%2CNASONIABASE:NV16889;Parent=rna-XM_032600707.1
NC_045757.1	Gnomon	CDS	16098949	16099144	.	+	0	Name=XP_032456598.1;ID=cds-XP_032456598.1;Dbxref=GeneID:100122107%2CGenbank:XP_032456598.1%2CNASONIABASE:NV16889;Parent=rna-XM_032600707.1
NC_045757.1	Gnomon	CDS	16099226	16100407	.	+	0	Name=XP_032456598.1;ID=cds-XP_032456598.1;Dbxref=GeneID:100122107%2CGenbank:XP_032456598.1%2CNASONIABASE:NV16889;Parent=rna-XM_032600707.1
NC_045757.1	Gnomon	CDS	16100493	16101092	.	+	0	Name=XP_032456598.1;ID=cds-XP_032456598.1;Dbxref=GeneID:100122107%2CGenbank:XP_032456598.1%2CNASONIABASE:NV16889;Parent=rna-XM_032600707.1
NC_045757.1	Gnomon	CDS	16101172	16101220	.	+	0	Name=XP_032456598.1;ID=cds-XP_032456598.1;Dbxref=GeneID:100122107%2CGenbank:XP_032456598.1%2CNASONIABASE:NV16889;Parent=rna-XM_032600707.1
NC_045757.1	Gnomon	CDS	16101350	16101512	.	+	0	Name=XP_032456598.1;ID=cds-XP_032456598.1;Dbxref=GeneID:100122107%2CGenbank:XP_032456598.1%2CNASONIABASE:NV16889;Parent=rna-XM_032600707.1
NC_045757.1	Gnomon	exon	20440457	20440512	.	-	.	ID=exon-XM_003427743.3-2;Dbxref=GeneID:100678329%2CGenbank:XM_003427743.3;Parent=rna-XM_003427743.3
NC_045757.1	Gnomon	CDS	1154260	1154308	.	-	0	Name=XP_032451799.1;ID=cds-XP_032451799.1;Dbxref=GeneID:100121591%2CGenbank:XP_032451799.1%2CNASONIABASE:NV13967;Parent=rna-XM_032595908.1
NC_045757.1	Gnomon	CDS	1154139	1154177	.	-	0	Name=XP_032451799.1;ID=cds-XP_032451799.1;Dbxref=GeneID:100121591%2CGenbank:XP_032451799.1%2CNASONIABASE:NV13967;Parent=rna-XM_032595908.1
NC_045757.1	Gnomon	CDS	1153465	1153855	.	-	0	Name=XP_032451799.1;ID=cds-XP_032451799.1;Dbxref=GeneID:100121591%2CGenbank:XP_032451799.1%2CNASONIABASE:NV13967;Parent=rna-XM_032595908.1
NC_045757.1	Gnomon	CDS	1153286	1153391	.	-	0	Name=XP_032451799.1;ID=cds-XP_032451799.1;Dbxref=GeneID:100121591%2CGenbank:XP_032451799.1%2CNASONIABASE:NV13967;Parent=rna-XM_032595908.1
NC_045757.1	Gnomon	CDS	1152960	1153187	.	-	0	Name=XP_032451799.1;ID=cds-XP_032451799.1;Dbxref=GeneID:100121591%2CGenbank:XP_032451799.1%2CNASONIABASE:NV13967;Parent=rna-XM_032595908.1
NC_045757.1	Gnomon	CDS	1152647	1152820	.	-	0	Name=XP_032451799.1;ID=cds-XP_032451799.1;Dbxref=GeneID:100121591%2CGenbank:XP_032451799.1%2CNASONIABASE:NV13967;Parent=rna-XM_032595908.1
NC_045757.1	Gnomon	exon	20438857	20440222	.	-	.	ID=exon-XM_003427743.3-3;Dbxref=GeneID:100678329%2CGenbank:XM_003427743.3;Parent=rna-XM_003427743.3
NC_045757.1	Gnomon	exon	1267739	1267893	.	-	.	ID=exon-XM_016989220.3-6;Dbxref=GeneID:100121906%2CGenbank:XM_016989220.3%2CNASONIABASE:NV13981;Parent=rna-XM_016989220.3
NC_045757.1	Gnomon	exon	1267493	1267666	.	-	.	ID=exon-XM_016989220.3-7;Dbxref=GeneID:100121906%2CGenbank:XM_016989220.3%2CNASONIABASE:NV13981;Parent=rna-XM_016989220.3
NC_045757.1	Gnomon	exon	1268174	1268368	.	-	.	ID=exon-XM_016989220.3-4;Dbxref=GeneID:100121906%2CGenbank:XM_016989220.3%2CNASONIABASE:NV13981;Parent=rna-XM_016989220.3
NC_045757.1	Gnomon	exon	3945120	3945922	.	+	.	ID=exon-XM_031922178.1-6;Dbxref=GeneID:116416014%2CGenbank:XM_031922178.1;Parent=rna-XM_031922178.1
NC_045757.1	Gnomon	CDS	37423607	37423832	.	+	0	Name=XP_016844808.1;ID=cds-XP_016844808.1;Dbxref=GeneID:100116888%2CGenbank:XP_016844808.1%2CNASONIABASE:NV12117;Parent=rna-XM_016989319.3
NC_045757.1	Gnomon	CDS	37424199	37424473	.	+	0	Name=XP_016844808.1;ID=cds-XP_016844808.1;Dbxref=GeneID:100116888%2CGenbank:XP_016844808.1%2CNASONIABASE:NV12117;Parent=rna-XM_016989319.3
NC_045757.1	Gnomon	CDS	37424626	37424885	.	+	0	Name=XP_016844808.1;ID=cds-XP_016844808.1;Dbxref=GeneID:100116888%2CGenbank:XP_016844808.1%2CNASONIABASE:NV12117;Parent=rna-XM_016989319.3
NC_045757.1	Gnomon	CDS	37424969	37425260	.	+	0	Name=XP_016844808.1;ID=cds-XP_016844808.1;Dbxref=GeneID:100116888%2CGenbank:XP_016844808.1%2CNASONIABASE:NV12117;Parent=rna-XM_016989319.3
NC_045757.1	Gnomon	CDS	37425326	37425487	.	+	0	Name=XP_016844808.1;ID=cds-XP_016844808.1;Dbxref=GeneID:100116888%2CGenbank:XP_016844808.1%2CNASONIABASE:NV12117;Parent=rna-XM_016989319.3
NC_045757.1	Gnomon	CDS	37426096	37426425	.	+	0	Name=XP_016844808.1;ID=cds-XP_016844808.1;Dbxref=GeneID:100116888%2CGenbank:XP_016844808.1%2CNASONIABASE:NV12117;Parent=rna-XM_016989319.3
NC_045757.1	Gnomon	exon	1267983	1268099	.	-	.	ID=exon-XM_016989220.3-5;Dbxref=GeneID:100121906%2CGenbank:XM_016989220.3%2CNASONIABASE:NV13981;Parent=rna-XM_016989220.3
NC_045757.1	Gnomon	exon	3942478	3944636	.	+	.	ID=exon-XM_031922178.1-4;Dbxref=GeneID:116416014%2CGenbank:XM_031922178.1;Parent=rna-XM_031922178.1
NC_045757.1	Gnomon	exon	3944711	3945042	.	+	.	ID=exon-XM_031922178.1-5;Dbxref=GeneID:116416014%2CGenbank:XM_031922178.1;Parent=rna-XM_031922178.1
NC_045757.1	Gnomon	exon	1267306	1267413	.	-	.	ID=exon-XM_016989220.3-8;Dbxref=GeneID:100121906%2CGenbank:XM_016989220.3%2CNASONIABASE:NV13981;Parent=rna-XM_016989220.3
NC_045757.1	Gnomon	exon	3940367	3941830	.	+	.	ID=exon-XM_031922178.1-2;Dbxref=GeneID:116416014%2CGenbank:XM_031922178.1;Parent=rna-XM_031922178.1
NC_045757.1	Gnomon	exon	17047768	17048187	.	-	.	ID=exon-XM_032595835.1-1;Dbxref=GeneID:116416400%2CGenbank:XM_032595835.1;Parent=rna-XM_032595835.1
NC_045757.1	Gnomon	exon	1267070	1267176	.	-	.	ID=exon-XM_016989220.3-9;Dbxref=GeneID:100121906%2CGenbank:XM_016989220.3%2CNASONIABASE:NV13981;Parent=rna-XM_016989220.3
NC_045757.1	Gnomon	exon	3941990	3942391	.	+	.	ID=exon-XM_031922178.1-3;Dbxref=GeneID:116416014%2CGenbank:XM_031922178.1;Parent=rna-XM_031922178.1
NC_045757.1	Gnomon	exon	17042564	17046477	.	-	.	ID=exon-XM_032595835.1-2;Dbxref=GeneID:116416400%2CGenbank:XM_032595835.1;Parent=rna-XM_032595835.1
NC_045757.1	Gnomon	CDS	37763748	37764017	.	-	0	Name=XP_031777054.1;ID=cds-XP_031777054.1;Dbxref=GeneID:100678458%2CGenbank:XP_031777054.1;Parent=rna-XM_031921194.1
NC_045757.1	Gnomon	CDS	37762713	37763260	.	-	0	Name=XP_031777054.1;ID=cds-XP_031777054.1;Dbxref=GeneID:100678458%2CGenbank:XP_031777054.1;Parent=rna-XM_031921194.1
NC_045757.1	Gnomon	CDS	37761867	37762626	.	-	0	Name=XP_031777054.1;ID=cds-XP_031777054.1;Dbxref=GeneID:100678458%2CGenbank:XP_031777054.1;Parent=rna-XM_031921194.1
NC_045757.1	Gnomon	CDS	37761320	37761724	.	-	0	Name=XP_031777054.1;ID=cds-XP_031777054.1;Dbxref=GeneID:100678458%2CGenbank:XP_031777054.1;Parent=rna-XM_031921194.1
NC_045757.1	Gnomon	CDS	37761133	37761230	.	-	0	Name=XP_031777054.1;ID=cds-XP_031777054.1;Dbxref=GeneID:100678458%2CGenbank:XP_031777054.1;Parent=rna-XM_031921194.1
NC_045757.1	Gnomon	CDS	37760424	37760643	.	-	0	Name=XP_031777054.1;ID=cds-XP_031777054.1;Dbxref=GeneID:100678458%2CGenbank:XP_031777054.1;Parent=rna-XM_031921194.1
NC_045757.1	Gnomon	CDS	37760190	37760333	.	-	0	Name=XP_031777054.1;ID=cds-XP_031777054.1;Dbxref=GeneID:100678458%2CGenbank:XP_031777054.1;Parent=rna-XM_031921194.1
NC_045757.1	BestRefSeq	CDS	33334721	33335305	.	+	0	Name=NP_001127842.1;ID=cds-NP_001127842.1;Dbxref=GeneID:100187708%2CGenbank:NP_001127842.1;Parent=rna-NM_001134370.1
NC_045757.1	Gnomon	gene	33730642	33731600	.	+	.	Name=LOC100122321;ID=gene-LOC100122321;Dbxref=GeneID:100122321%2CNASONIABASE:NV10145
NC_045757.1	Gnomon	exon	1268733	1268815	.	-	.	ID=exon-XM_016989220.3-2;Dbxref=GeneID:100121906%2CGenbank:XM_016989220.3%2CNASONIABASE:NV13981;Parent=rna-XM_016989220.3
NC_045757.1	Gnomon	mRNA	9524977	9532728	.	+	.	Name=XM_008217988.3;ID=rna-XM_008217988.3;Dbxref=GeneID:100120278%2CGenbank:XM_008217988.3%2CNASONIABASE:NV13285;Parent=gene-LOC100120278
NC_045757.1	Gnomon	exon	1268453	1268619	.	-	.	ID=exon-XM_016989220.3-3;Dbxref=GeneID:100121906%2CGenbank:XM_016989220.3%2CNASONIABASE:NV13981;Parent=rna-XM_016989220.3
NC_045757.1	Gnomon	exon	1269996	1270837	.	-	.	ID=exon-XM_016989220.3-1;Dbxref=GeneID:100121906%2CGenbank:XM_016989220.3%2CNASONIABASE:NV13981;Parent=rna-XM_016989220.3
NC_045757.1	Gnomon	exon	3657963	3659942	.	+	.	ID=exon-XM_031921849.2-5;Dbxref=GeneID:100678222%2CGenbank:XM_031921849.2;Parent=rna-XM_031921849.2
NC_045757.1	Gnomon	exon	21675760	21678025	.	+	.	ID=exon-XM_032600010.1-18;Dbxref=GeneID:100114328%2CGenbank:XM_032600010.1%2CNASONIABASE:NV17898;Parent=rna-XM_032600010.1
NC_045757.1	Gnomon	gene	23092994	23096817	.	-	.	Name=LOC107981420;ID=gene-LOC107981420;Dbxref=GeneID:107981420
NC_045757.1	Gnomon	CDS	20736555	20737018	.	+	0	Name=XP_016844412.1;ID=cds-XP_016844412.1;Dbxref=GeneID:100118826%2CGenbank:XP_016844412.1%2CNASONIABASE:NV17223;Parent=rna-XM_016988923.3
NC_045757.1	Gnomon	CDS	20737292	20737448	.	+	0	Name=XP_016844412.1;ID=cds-XP_016844412.1;Dbxref=GeneID:100118826%2CGenbank:XP_016844412.1%2CNASONIABASE:NV17223;Parent=rna-XM_016988923.3
NC_045757.1	Gnomon	CDS	20737534	20737686	.	+	0	Name=XP_016844412.1;ID=cds-XP_016844412.1;Dbxref=GeneID:100118826%2CGenbank:XP_016844412.1%2CNASONIABASE:NV17223;Parent=rna-XM_016988923.3
NC_045757.1	Gnomon	CDS	20737819	20738106	.	+	0	Name=XP_016844412.1;ID=cds-XP_016844412.1;Dbxref=GeneID:100118826%2CGenbank:XP_016844412.1%2CNASONIABASE:NV17223;Parent=rna-XM_016988923.3
NC_045757.1	Gnomon	CDS	20738180	20738353	.	+	0	Name=XP_016844412.1;ID=cds-XP_016844412.1;Dbxref=GeneID:100118826%2CGenbank:XP_016844412.1%2CNASONIABASE:NV17223;Parent=rna-XM_016988923.3
NC_045757.1	Gnomon	CDS	20738485	20738651	.	+	0	Name=XP_016844412.1;ID=cds-XP_016844412.1;Dbxref=GeneID:100118826%2CGenbank:XP_016844412.1%2CNASONIABASE:NV17223;Parent=rna-XM_016988923.3
NC_045757.1	Gnomon	CDS	20738917	20739061	.	+	0	Name=XP_016844412.1;ID=cds-XP_016844412.1;Dbxref=GeneID:100118826%2CGenbank:XP_016844412.1%2CNASONIABASE:NV17223;Parent=rna-XM_016988923.3
NC_045757.1	Gnomon	CDS	20739212	20739799	.	+	0	Name=XP_016844412.1;ID=cds-XP_016844412.1;Dbxref=GeneID:100118826%2CGenbank:XP_016844412.1%2CNASONIABASE:NV17223;Parent=rna-XM_016988923.3
NC_045757.1	Gnomon	CDS	20739967	20747106	.	+	0	Name=XP_016844412.1;ID=cds-XP_016844412.1;Dbxref=GeneID:100118826%2CGenbank:XP_016844412.1%2CNASONIABASE:NV17223;Parent=rna-XM_016988923.3
NC_045757.1	Gnomon	exon	21655747	21655970	.	+	.	ID=exon-XM_032600010.1-10;Dbxref=GeneID:100114328%2CGenbank:XM_032600010.1%2CNASONIABASE:NV17898;Parent=rna-XM_032600010.1
NC_045757.1	Gnomon	exon	21656150	21656317	.	+	.	ID=exon-XM_032600010.1-11;Dbxref=GeneID:100114328%2CGenbank:XM_032600010.1%2CNASONIABASE:NV17898;Parent=rna-XM_032600010.1
NC_045757.1	Gnomon	exon	15593438	15593730	.	+	.	ID=exon-XM_032599495.1-3;Dbxref=GeneID:100118960%2CGenbank:XM_032599495.1%2CNASONIABASE:NV16852;Parent=rna-XM_032599495.1
NC_045757.1	Gnomon	exon	21670027	21670425	.	+	.	ID=exon-XM_032600010.1-12;Dbxref=GeneID:100114328%2CGenbank:XM_032600010.1%2CNASONIABASE:NV17898;Parent=rna-XM_032600010.1
NC_045757.1	Gnomon	exon	21670511	21670856	.	+	.	ID=exon-XM_032600010.1-13;Dbxref=GeneID:100114328%2CGenbank:XM_032600010.1%2CNASONIABASE:NV17898;Parent=rna-XM_032600010.1
NC_045757.1	Gnomon	exon	15592315	15592471	.	+	.	ID=exon-XM_032599495.1-1;Dbxref=GeneID:100118960%2CGenbank:XM_032599495.1%2CNASONIABASE:NV16852;Parent=rna-XM_032599495.1
NC_045757.1	Gnomon	exon	21670997	21671455	.	+	.	ID=exon-XM_032600010.1-14;Dbxref=GeneID:100114328%2CGenbank:XM_032600010.1%2CNASONIABASE:NV17898;Parent=rna-XM_032600010.1
NC_045757.1	Gnomon	exon	15592539	15593083	.	+	.	ID=exon-XM_032599495.1-2;Dbxref=GeneID:100118960%2CGenbank:XM_032599495.1%2CNASONIABASE:NV16852;Parent=rna-XM_032599495.1
NC_045757.1	Gnomon	exon	21671734	21671984	.	+	.	ID=exon-XM_032600010.1-15;Dbxref=GeneID:100114328%2CGenbank:XM_032600010.1%2CNASONIABASE:NV17898;Parent=rna-XM_032600010.1
NC_045757.1	Gnomon	exon	21674209	21674532	.	+	.	ID=exon-XM_032600010.1-16;Dbxref=GeneID:100114328%2CGenbank:XM_032600010.1%2CNASONIABASE:NV17898;Parent=rna-XM_032600010.1
NC_045757.1	Gnomon	CDS	28754873	28754958	.	+	0	Name=XP_031789605.1;ID=cds-XP_031789605.1;Dbxref=GeneID:100119428%2CGenbank:XP_031789605.1%2CNASONIABASE:NV17158;Parent=rna-XM_031933745.2
NC_045757.1	Gnomon	CDS	28755039	28755214	.	+	0	Name=XP_031789605.1;ID=cds-XP_031789605.1;Dbxref=GeneID:100119428%2CGenbank:XP_031789605.1%2CNASONIABASE:NV17158;Parent=rna-XM_031933745.2
NC_045757.1	Gnomon	CDS	28755318	28757230	.	+	0	Name=XP_031789605.1;ID=cds-XP_031789605.1;Dbxref=GeneID:100119428%2CGenbank:XP_031789605.1%2CNASONIABASE:NV17158;Parent=rna-XM_031933745.2
NC_045757.1	Gnomon	CDS	28757384	28757915	.	+	0	Name=XP_031789605.1;ID=cds-XP_031789605.1;Dbxref=GeneID:100119428%2CGenbank:XP_031789605.1%2CNASONIABASE:NV17158;Parent=rna-XM_031933745.2
NC_045757.1	Gnomon	CDS	28758508	28758780	.	+	0	Name=XP_031789605.1;ID=cds-XP_031789605.1;Dbxref=GeneID:100119428%2CGenbank:XP_031789605.1%2CNASONIABASE:NV17158;Parent=rna-XM_031933745.2
NC_045757.1	Gnomon	CDS	28758869	28759083	.	+	0	Name=XP_031789605.1;ID=cds-XP_031789605.1;Dbxref=GeneID:100119428%2CGenbank:XP_031789605.1%2CNASONIABASE:NV17158;Parent=rna-XM_031933745.2
NC_045757.1	Gnomon	CDS	28759174	28759758	.	+	0	Name=XP_031789605.1;ID=cds-XP_031789605.1;Dbxref=GeneID:100119428%2CGenbank:XP_031789605.1%2CNASONIABASE:NV17158;Parent=rna-XM_031933745.2
NC_045757.1	Gnomon	CDS	28759835	28760137	.	+	0	Name=XP_031789605.1;ID=cds-XP_031789605.1;Dbxref=GeneID:100119428%2CGenbank:XP_031789605.1%2CNASONIABASE:NV17158;Parent=rna-XM_031933745.2
NC_045757.1	Gnomon	CDS	28760208	28760360	.	+	0	Name=XP_031789605.1;ID=cds-XP_031789605.1;Dbxref=GeneID:100119428%2CGenbank:XP_031789605.1%2CNASONIABASE:NV17158;Parent=rna-XM_031933745.2
NC_045757.1	Gnomon	CDS	28760440	28760638	.	+	0	Name=XP_031789605.1;ID=cds-XP_031789605.1;Dbxref=GeneID:100119428%2CGenbank:XP_031789605.1%2CNASONIABASE:NV17158;Parent=rna-XM_031933745.2
NC_045757.1	Gnomon	CDS	28760712	28760854	.	+	0	Name=XP_031789605.1;ID=cds-XP_031789605.1;Dbxref=GeneID:100119428%2CGenbank:XP_031789605.1%2CNASONIABASE:NV17158;Parent=rna-XM_031933745.2
NC_045757.1	Gnomon	CDS	28760930	28761239	.	+	0	Name=XP_031789605.1;ID=cds-XP_031789605.1;Dbxref=GeneID:100119428%2CGenbank:XP_031789605.1%2CNASONIABASE:NV17158;Parent=rna-XM_031933745.2
NC_045757.1	Gnomon	CDS	28761319	28761725	.	+	0	Name=XP_031789605.1;ID=cds-XP_031789605.1;Dbxref=GeneID:100119428%2CGenbank:XP_031789605.1%2CNASONIABASE:NV17158;Parent=rna-XM_031933745.2
NC_045757.1	Gnomon	CDS	28761820	28761918	.	+	0	Name=XP_031789605.1;ID=cds-XP_031789605.1;Dbxref=GeneID:100119428%2CGenbank:XP_031789605.1%2CNASONIABASE:NV17158;Parent=rna-XM_031933745.2
NC_045757.1	Gnomon	CDS	28761998	28762300	.	+	0	Name=XP_031789605.1;ID=cds-XP_031789605.1;Dbxref=GeneID:100119428%2CGenbank:XP_031789605.1%2CNASONIABASE:NV17158;Parent=rna-XM_031933745.2
NC_045757.1	Gnomon	CDS	28762371	28762457	.	+	0	Name=XP_031789605.1;ID=cds-XP_031789605.1;Dbxref=GeneID:100119428%2CGenbank:XP_031789605.1%2CNASONIABASE:NV17158;Parent=rna-XM_031933745.2
NC_045757.1	Gnomon	exon	21675203	21675354	.	+	.	ID=exon-XM_032600010.1-17;Dbxref=GeneID:100114328%2CGenbank:XM_032600010.1%2CNASONIABASE:NV17898;Parent=rna-XM_032600010.1
NC_045757.1	Gnomon	gene	33716487	33729811	.	-	.	Name=LOC100122310;ID=gene-LOC100122310;Dbxref=GeneID:100122310%2CNASONIABASE:NV10144
NC_045757.1	Gnomon	exon	3656739	3656867	.	+	.	ID=exon-XM_031921849.2-1;Dbxref=GeneID:100678222%2CGenbank:XM_031921849.2;Parent=rna-XM_031921849.2
NC_045757.1	Gnomon	mRNA	25129355	25138180	.	+	.	Name=XM_016981325.3;ID=rna-XM_016981325.3;Dbxref=GeneID:100463241%2CGenbank:XM_016981325.3%2CNASONIABASE:NV23793;Parent=gene-LOC100463241
NC_045757.1	Gnomon	CDS	1236866	1236970	.	-	0	Name=XP_032451809.1;ID=cds-XP_032451809.1;Dbxref=GeneID:100121788%2CGenbank:XP_032451809.1%2CNASONIABASE:NV13976;Parent=rna-XM_032595918.1
NC_045757.1	Gnomon	CDS	1232674	1232758	.	-	0	Name=XP_032451809.1;ID=cds-XP_032451809.1;Dbxref=GeneID:100121788%2CGenbank:XP_032451809.1%2CNASONIABASE:NV13976;Parent=rna-XM_032595918.1
NC_045757.1	Gnomon	CDS	1231894	1232075	.	-	0	Name=XP_032451809.1;ID=cds-XP_032451809.1;Dbxref=GeneID:100121788%2CGenbank:XP_032451809.1%2CNASONIABASE:NV13976;Parent=rna-XM_032595918.1
NC_045757.1	Gnomon	CDS	1231371	1231695	.	-	0	Name=XP_032451809.1;ID=cds-XP_032451809.1;Dbxref=GeneID:100121788%2CGenbank:XP_032451809.1%2CNASONIABASE:NV13976;Parent=rna-XM_032595918.1
NC_045757.1	Gnomon	CDS	1230892	1231042	.	-	0	Name=XP_032451809.1;ID=cds-XP_032451809.1;Dbxref=GeneID:100121788%2CGenbank:XP_032451809.1%2CNASONIABASE:NV13976;Parent=rna-XM_032595918.1
NC_045757.1	Gnomon	CDS	1230403	1230555	.	-	0	Name=XP_032451809.1;ID=cds-XP_032451809.1;Dbxref=GeneID:100121788%2CGenbank:XP_032451809.1%2CNASONIABASE:NV13976;Parent=rna-XM_032595918.1
NC_045757.1	Gnomon	CDS	1230142	1230307	.	-	0	Name=XP_032451809.1;ID=cds-XP_032451809.1;Dbxref=GeneID:100121788%2CGenbank:XP_032451809.1%2CNASONIABASE:NV13976;Parent=rna-XM_032595918.1
NC_045757.1	Gnomon	CDS	1229714	1229960	.	-	0	Name=XP_032451809.1;ID=cds-XP_032451809.1;Dbxref=GeneID:100121788%2CGenbank:XP_032451809.1%2CNASONIABASE:NV13976;Parent=rna-XM_032595918.1
NC_045757.1	Gnomon	CDS	1229514	1229634	.	-	0	Name=XP_032451809.1;ID=cds-XP_032451809.1;Dbxref=GeneID:100121788%2CGenbank:XP_032451809.1%2CNASONIABASE:NV13976;Parent=rna-XM_032595918.1
NC_045757.1	Gnomon	CDS	1228431	1228437	.	-	0	Name=XP_032451809.1;ID=cds-XP_032451809.1;Dbxref=GeneID:100121788%2CGenbank:XP_032451809.1%2CNASONIABASE:NV13976;Parent=rna-XM_032595918.1
NC_045757.1	Gnomon	exon	3656999	3657419	.	+	.	ID=exon-XM_031921849.2-2;Dbxref=GeneID:100678222%2CGenbank:XM_031921849.2;Parent=rna-XM_031921849.2
NC_045757.1	Gnomon	exon	3657494	3657637	.	+	.	ID=exon-XM_031921849.2-3;Dbxref=GeneID:100678222%2CGenbank:XM_031921849.2;Parent=rna-XM_031921849.2
NC_045757.1	Gnomon	exon	3657707	3657888	.	+	.	ID=exon-XM_031921849.2-4;Dbxref=GeneID:100678222%2CGenbank:XM_031921849.2;Parent=rna-XM_031921849.2
NC_045757.1	Gnomon	exon	11079916	11080089	.	-	.	ID=exon-XM_032599882.1-5;Dbxref=GeneID:100114105%2CGenbank:XM_032599882.1%2CNASONIABASE:NV17665;Parent=rna-XM_032599882.1
NC_045757.1	Gnomon	exon	11075165	11075314	.	-	.	ID=exon-XM_032599882.1-6;Dbxref=GeneID:100114105%2CGenbank:XM_032599882.1%2CNASONIABASE:NV17665;Parent=rna-XM_032599882.1
NC_045757.1	Gnomon	exon	11072955	11073078	.	-	.	ID=exon-XM_032599882.1-7;Dbxref=GeneID:100114105%2CGenbank:XM_032599882.1%2CNASONIABASE:NV17665;Parent=rna-XM_032599882.1
NC_045757.1	Gnomon	exon	11061714	11062150	.	-	.	ID=exon-XM_032599882.1-8;Dbxref=GeneID:100114105%2CGenbank:XM_032599882.1%2CNASONIABASE:NV17665;Parent=rna-XM_032599882.1
NC_045757.1	Gnomon	mRNA	34343955	34356119	.	+	.	Name=XM_032602151.1;ID=rna-XM_032602151.1;Dbxref=GeneID:100187718%2CGenbank:XM_032602151.1;Parent=gene-LOC100187718
NC_045757.1	Gnomon	exon	11061369	11061625	.	-	.	ID=exon-XM_032599882.1-9;Dbxref=GeneID:100114105%2CGenbank:XM_032599882.1%2CNASONIABASE:NV17665;Parent=rna-XM_032599882.1
NC_045757.1	Gnomon	exon	32938658	32938858	.	+	.	ID=exon-XM_016981381.3-2;Dbxref=GeneID:103317791%2CGenbank:XM_016981381.3;Parent=rna-XM_016981381.3
NC_045757.1	Gnomon	exon	32938941	32938990	.	+	.	ID=exon-XM_016981381.3-3;Dbxref=GeneID:103317791%2CGenbank:XM_016981381.3;Parent=rna-XM_016981381.3
NC_045757.1	Gnomon	exon	32938055	32938538	.	+	.	ID=exon-XM_016981381.3-1;Dbxref=GeneID:103317791%2CGenbank:XM_016981381.3;Parent=rna-XM_016981381.3
NC_045757.1	Gnomon	exon	11083004	11083707	.	-	.	ID=exon-XM_032599882.1-1;Dbxref=GeneID:100114105%2CGenbank:XM_032599882.1%2CNASONIABASE:NV17665;Parent=rna-XM_032599882.1
NC_045757.1	Gnomon	exon	32939571	32939704	.	+	.	ID=exon-XM_016981381.3-6;Dbxref=GeneID:103317791%2CGenbank:XM_016981381.3;Parent=rna-XM_016981381.3
NC_045757.1	Gnomon	exon	11081086	11081201	.	-	.	ID=exon-XM_032599882.1-2;Dbxref=GeneID:100114105%2CGenbank:XM_032599882.1%2CNASONIABASE:NV17665;Parent=rna-XM_032599882.1
NC_045757.1	Gnomon	exon	32939777	32940285	.	+	.	ID=exon-XM_016981381.3-7;Dbxref=GeneID:103317791%2CGenbank:XM_016981381.3;Parent=rna-XM_016981381.3
NC_045757.1	Gnomon	exon	11080584	11080765	.	-	.	ID=exon-XM_032599882.1-3;Dbxref=GeneID:100114105%2CGenbank:XM_032599882.1%2CNASONIABASE:NV17665;Parent=rna-XM_032599882.1
NC_045757.1	Gnomon	exon	32939068	32939197	.	+	.	ID=exon-XM_016981381.3-4;Dbxref=GeneID:103317791%2CGenbank:XM_016981381.3;Parent=rna-XM_016981381.3
NC_045757.1	Gnomon	exon	11080353	11080491	.	-	.	ID=exon-XM_032599882.1-4;Dbxref=GeneID:100114105%2CGenbank:XM_032599882.1%2CNASONIABASE:NV17665;Parent=rna-XM_032599882.1
NC_045757.1	Gnomon	exon	32939267	32939480	.	+	.	ID=exon-XM_016981381.3-5;Dbxref=GeneID:103317791%2CGenbank:XM_016981381.3;Parent=rna-XM_016981381.3
NC_045757.1	Gnomon	CDS	34647145	34647206	.	+	0	Name=XP_008215398.1;ID=cds-XP_008215398.1;Dbxref=GeneID:100123168%2CGenbank:XP_008215398.1%2CNASONIABASE:NV10215;Parent=rna-XM_008217176.4
NC_045757.1	Gnomon	CDS	34663527	34663696	.	+	0	Name=XP_008215398.1;ID=cds-XP_008215398.1;Dbxref=GeneID:100123168%2CGenbank:XP_008215398.1%2CNASONIABASE:NV10215;Parent=rna-XM_008217176.4
NC_045757.1	Gnomon	CDS	34663923	34663996	.	+	0	Name=XP_008215398.1;ID=cds-XP_008215398.1;Dbxref=GeneID:100123168%2CGenbank:XP_008215398.1%2CNASONIABASE:NV10215;Parent=rna-XM_008217176.4
NC_045757.1	Gnomon	CDS	34664471	34664569	.	+	0	Name=XP_008215398.1;ID=cds-XP_008215398.1;Dbxref=GeneID:100123168%2CGenbank:XP_008215398.1%2CNASONIABASE:NV10215;Parent=rna-XM_008217176.4
NC_045757.1	Gnomon	CDS	34665870	34666197	.	+	0	Name=XP_008215398.1;ID=cds-XP_008215398.1;Dbxref=GeneID:100123168%2CGenbank:XP_008215398.1%2CNASONIABASE:NV10215;Parent=rna-XM_008217176.4
NC_045757.1	Gnomon	CDS	34666451	34666714	.	+	0	Name=XP_008215398.1;ID=cds-XP_008215398.1;Dbxref=GeneID:100123168%2CGenbank:XP_008215398.1%2CNASONIABASE:NV10215;Parent=rna-XM_008217176.4
NC_045757.1	Gnomon	CDS	34666901	34667051	.	+	0	Name=XP_008215398.1;ID=cds-XP_008215398.1;Dbxref=GeneID:100123168%2CGenbank:XP_008215398.1%2CNASONIABASE:NV10215;Parent=rna-XM_008217176.4
NC_045757.1	Gnomon	CDS	34667129	34667222	.	+	0	Name=XP_008215398.1;ID=cds-XP_008215398.1;Dbxref=GeneID:100123168%2CGenbank:XP_008215398.1%2CNASONIABASE:NV10215;Parent=rna-XM_008217176.4
NC_045757.1	Gnomon	CDS	34667309	34667795	.	+	0	Name=XP_008215398.1;ID=cds-XP_008215398.1;Dbxref=GeneID:100123168%2CGenbank:XP_008215398.1%2CNASONIABASE:NV10215;Parent=rna-XM_008217176.4
NC_045757.1	Gnomon	CDS	34667867	34668042	.	+	0	Name=XP_008215398.1;ID=cds-XP_008215398.1;Dbxref=GeneID:100123168%2CGenbank:XP_008215398.1%2CNASONIABASE:NV10215;Parent=rna-XM_008217176.4
NC_045757.1	Gnomon	CDS	34668121	34668466	.	+	0	Name=XP_008215398.1;ID=cds-XP_008215398.1;Dbxref=GeneID:100123168%2CGenbank:XP_008215398.1%2CNASONIABASE:NV10215;Parent=rna-XM_008217176.4
NC_045757.1	Gnomon	CDS	34668543	34668590	.	+	0	Name=XP_008215398.1;ID=cds-XP_008215398.1;Dbxref=GeneID:100123168%2CGenbank:XP_008215398.1%2CNASONIABASE:NV10215;Parent=rna-XM_008217176.4
NC_045757.1	Gnomon	CDS	34668669	34668715	.	+	0	Name=XP_008215398.1;ID=cds-XP_008215398.1;Dbxref=GeneID:100123168%2CGenbank:XP_008215398.1%2CNASONIABASE:NV10215;Parent=rna-XM_008217176.4
NC_045757.1	Gnomon	CDS	34668799	34668936	.	+	0	Name=XP_008215398.1;ID=cds-XP_008215398.1;Dbxref=GeneID:100123168%2CGenbank:XP_008215398.1%2CNASONIABASE:NV10215;Parent=rna-XM_008217176.4
NC_045757.1	Gnomon	CDS	34669011	34669082	.	+	0	Name=XP_008215398.1;ID=cds-XP_008215398.1;Dbxref=GeneID:100123168%2CGenbank:XP_008215398.1%2CNASONIABASE:NV10215;Parent=rna-XM_008217176.4
NC_045757.1	Gnomon	gene	33731601	33734086	.	+	.	Name=LOC100122338;ID=gene-LOC100122338;Dbxref=GeneID:100122338%2CNASONIABASE:NV10146
NC_045757.1	Gnomon	CDS	14944770	14944937	.	-	0	Name=XP_031784900.1;ID=cds-XP_031784900.1;Dbxref=GeneID:100121054%2CGenbank:XP_031784900.1%2CNASONIABASE:NV16416;Parent=rna-XM_031929040.2
NC_045757.1	Gnomon	CDS	14944059	14944177	.	-	0	Name=XP_031784900.1;ID=cds-XP_031784900.1;Dbxref=GeneID:100121054%2CGenbank:XP_031784900.1%2CNASONIABASE:NV16416;Parent=rna-XM_031929040.2
NC_045757.1	Gnomon	CDS	14943740	14943985	.	-	0	Name=XP_031784900.1;ID=cds-XP_031784900.1;Dbxref=GeneID:100121054%2CGenbank:XP_031784900.1%2CNASONIABASE:NV16416;Parent=rna-XM_031929040.2
NC_045757.1	Gnomon	CDS	14943529	14943650	.	-	0	Name=XP_031784900.1;ID=cds-XP_031784900.1;Dbxref=GeneID:100121054%2CGenbank:XP_031784900.1%2CNASONIABASE:NV16416;Parent=rna-XM_031929040.2
NC_045757.1	Gnomon	CDS	14942486	14943446	.	-	0	Name=XP_031784900.1;ID=cds-XP_031784900.1;Dbxref=GeneID:100121054%2CGenbank:XP_031784900.1%2CNASONIABASE:NV16416;Parent=rna-XM_031929040.2
NC_045757.1	Gnomon	CDS	14942008	14942414	.	-	0	Name=XP_031784900.1;ID=cds-XP_031784900.1;Dbxref=GeneID:100121054%2CGenbank:XP_031784900.1%2CNASONIABASE:NV16416;Parent=rna-XM_031929040.2
NC_045757.1	Gnomon	CDS	14941720	14941929	.	-	0	Name=XP_031784900.1;ID=cds-XP_031784900.1;Dbxref=GeneID:100121054%2CGenbank:XP_031784900.1%2CNASONIABASE:NV16416;Parent=rna-XM_031929040.2
NC_045757.1	Gnomon	CDS	14941532	14941641	.	-	0	Name=XP_031784900.1;ID=cds-XP_031784900.1;Dbxref=GeneID:100121054%2CGenbank:XP_031784900.1%2CNASONIABASE:NV16416;Parent=rna-XM_031929040.2
NC_045757.1	Gnomon	CDS	14941248	14941453	.	-	0	Name=XP_031784900.1;ID=cds-XP_031784900.1;Dbxref=GeneID:100121054%2CGenbank:XP_031784900.1%2CNASONIABASE:NV16416;Parent=rna-XM_031929040.2
NC_045757.1	Gnomon	CDS	14940911	14941164	.	-	0	Name=XP_031784900.1;ID=cds-XP_031784900.1;Dbxref=GeneID:100121054%2CGenbank:XP_031784900.1%2CNASONIABASE:NV16416;Parent=rna-XM_031929040.2
NC_045757.1	Gnomon	CDS	14940708	14940784	.	-	0	Name=XP_031784900.1;ID=cds-XP_031784900.1;Dbxref=GeneID:100121054%2CGenbank:XP_031784900.1%2CNASONIABASE:NV16416;Parent=rna-XM_031929040.2
NC_045757.1	Gnomon	CDS	32479004	32479139	.	+	0	Name=XP_001602871.1;ID=cds-XP_001602871.1;Dbxref=GeneID:100119020%2CGenbank:XP_001602871.1%2CNASONIABASE:NV10044;Parent=rna-XM_001602821.6
NC_045757.1	Gnomon	CDS	32479503	32479737	.	+	0	Name=XP_001602871.1;ID=cds-XP_001602871.1;Dbxref=GeneID:100119020%2CGenbank:XP_001602871.1%2CNASONIABASE:NV10044;Parent=rna-XM_001602821.6
NC_045757.1	Gnomon	CDS	32480100	32480497	.	+	0	Name=XP_001602871.1;ID=cds-XP_001602871.1;Dbxref=GeneID:100119020%2CGenbank:XP_001602871.1%2CNASONIABASE:NV10044;Parent=rna-XM_001602821.6
NC_045757.1	Gnomon	CDS	32480891	32481178	.	+	0	Name=XP_001602871.1;ID=cds-XP_001602871.1;Dbxref=GeneID:100119020%2CGenbank:XP_001602871.1%2CNASONIABASE:NV10044;Parent=rna-XM_001602821.6
NC_045757.1	Gnomon	CDS	32484294	32484708	.	+	0	Name=XP_001602871.1;ID=cds-XP_001602871.1;Dbxref=GeneID:100119020%2CGenbank:XP_001602871.1%2CNASONIABASE:NV10044;Parent=rna-XM_001602821.6
NC_045757.1	Gnomon	CDS	32484776	32485164	.	+	0	Name=XP_001602871.1;ID=cds-XP_001602871.1;Dbxref=GeneID:100119020%2CGenbank:XP_001602871.1%2CNASONIABASE:NV10044;Parent=rna-XM_001602821.6
NC_045757.1	Gnomon	CDS	32485380	32485649	.	+	0	Name=XP_001602871.1;ID=cds-XP_001602871.1;Dbxref=GeneID:100119020%2CGenbank:XP_001602871.1%2CNASONIABASE:NV10044;Parent=rna-XM_001602821.6
NC_045757.1	Gnomon	CDS	32485738	32486315	.	+	0	Name=XP_001602871.1;ID=cds-XP_001602871.1;Dbxref=GeneID:100119020%2CGenbank:XP_001602871.1%2CNASONIABASE:NV10044;Parent=rna-XM_001602821.6
NC_045757.1	Gnomon	exon	17469085	17469339	.	+	.	ID=exon-XM_008209961.4-7;Dbxref=GeneID:100116145%2CGenbank:XM_008209961.4%2CNASONIABASE:NV16003;Parent=rna-XM_008209961.4
NC_045757.1	Gnomon	exon	17469426	17469512	.	+	.	ID=exon-XM_008209961.4-8;Dbxref=GeneID:100116145%2CGenbank:XM_008209961.4%2CNASONIABASE:NV16003;Parent=rna-XM_008209961.4
NC_045757.1	Gnomon	exon	17467779	17467979	.	+	.	ID=exon-XM_008209961.4-5;Dbxref=GeneID:100116145%2CGenbank:XM_008209961.4%2CNASONIABASE:NV16003;Parent=rna-XM_008209961.4
NC_045757.1	Gnomon	exon	17468577	17469009	.	+	.	ID=exon-XM_008209961.4-6;Dbxref=GeneID:100116145%2CGenbank:XM_008209961.4%2CNASONIABASE:NV16003;Parent=rna-XM_008209961.4
NC_045757.1	Gnomon	mRNA	6660092	6662237	.	-	.	Name=XM_008215205.4;ID=rna-XM_008215205.4;Dbxref=GeneID:100119302%2CGenbank:XM_008215205.4%2CNASONIABASE:NV17998;Parent=gene-LOC100119302
NC_045757.1	Gnomon	exon	17469595	17469755	.	+	.	ID=exon-XM_008209961.4-9;Dbxref=GeneID:100116145%2CGenbank:XM_008209961.4%2CNASONIABASE:NV16003;Parent=rna-XM_008209961.4
NC_045757.1	Gnomon	exon	15915504	15915857	.	+	.	ID=exon-XM_008212744.3-5;Dbxref=GeneID:100121687%2CGenbank:XM_008212744.3%2CNASONIABASE:NV16866;Parent=rna-XM_008212744.3
NC_045757.1	Gnomon	exon	15915927	15916385	.	+	.	ID=exon-XM_008212744.3-6;Dbxref=GeneID:100121687%2CGenbank:XM_008212744.3%2CNASONIABASE:NV16866;Parent=rna-XM_008212744.3
NC_045757.1	Gnomon	exon	15913343	15914252	.	+	.	ID=exon-XM_008212744.3-3;Dbxref=GeneID:100121687%2CGenbank:XM_008212744.3%2CNASONIABASE:NV16866;Parent=rna-XM_008212744.3
NC_045757.1	Gnomon	exon	15914321	15915418	.	+	.	ID=exon-XM_008212744.3-4;Dbxref=GeneID:100121687%2CGenbank:XM_008212744.3%2CNASONIABASE:NV16866;Parent=rna-XM_008212744.3
NC_045757.1	Gnomon	exon	15918056	15918282	.	+	.	ID=exon-XM_008212744.3-9;Dbxref=GeneID:100121687%2CGenbank:XM_008212744.3%2CNASONIABASE:NV16866;Parent=rna-XM_008212744.3
NC_045757.1	Gnomon	exon	17464900	17464992	.	+	.	ID=exon-XM_008209961.4-3;Dbxref=GeneID:100116145%2CGenbank:XM_008209961.4%2CNASONIABASE:NV16003;Parent=rna-XM_008209961.4
NC_045757.1	Gnomon	exon	17466999	17467154	.	+	.	ID=exon-XM_008209961.4-4;Dbxref=GeneID:100116145%2CGenbank:XM_008209961.4%2CNASONIABASE:NV16003;Parent=rna-XM_008209961.4
NC_045757.1	Gnomon	exon	15916492	15916919	.	+	.	ID=exon-XM_008212744.3-7;Dbxref=GeneID:100121687%2CGenbank:XM_008212744.3%2CNASONIABASE:NV16866;Parent=rna-XM_008212744.3
NC_045757.1	Gnomon	exon	17462189	17462329	.	+	.	ID=exon-XM_008209961.4-1;Dbxref=GeneID:100116145%2CGenbank:XM_008209961.4%2CNASONIABASE:NV16003;Parent=rna-XM_008209961.4
NC_045757.1	Gnomon	exon	15917647	15917867	.	+	.	ID=exon-XM_008212744.3-8;Dbxref=GeneID:100121687%2CGenbank:XM_008212744.3%2CNASONIABASE:NV16866;Parent=rna-XM_008212744.3
NC_045757.1	Gnomon	exon	17463201	17463366	.	+	.	ID=exon-XM_008209961.4-2;Dbxref=GeneID:100116145%2CGenbank:XM_008209961.4%2CNASONIABASE:NV16003;Parent=rna-XM_008209961.4
NC_045757.1	Gnomon	mRNA	4607159	4609649	.	+	.	Name=XM_016985286.2;ID=rna-XM_016985286.2;Dbxref=GeneID:100117631%2CGenbank:XM_016985286.2%2CNASONIABASE:NV17992;Parent=gene-LOC100117631
NC_045757.1	Gnomon	CDS	36045580	36045765	.	-	0	Name=XP_032451653.1;ID=cds-XP_032451653.1;Dbxref=GeneID:100123796%2CGenbank:XP_032451653.1%2CNASONIABASE:NV10294;Parent=rna-XM_032595762.1
NC_045757.1	Gnomon	CDS	36045054	36045271	.	-	0	Name=XP_032451653.1;ID=cds-XP_032451653.1;Dbxref=GeneID:100123796%2CGenbank:XP_032451653.1%2CNASONIABASE:NV10294;Parent=rna-XM_032595762.1
NC_045757.1	Gnomon	CDS	36044315	36044648	.	-	0	Name=XP_032451653.1;ID=cds-XP_032451653.1;Dbxref=GeneID:100123796%2CGenbank:XP_032451653.1%2CNASONIABASE:NV10294;Parent=rna-XM_032595762.1
NC_045757.1	Gnomon	CDS	36043676	36043846	.	-	0	Name=XP_032451653.1;ID=cds-XP_032451653.1;Dbxref=GeneID:100123796%2CGenbank:XP_032451653.1%2CNASONIABASE:NV10294;Parent=rna-XM_032595762.1
NC_045757.1	Gnomon	CDS	36039349	36039427	.	-	0	Name=XP_032451653.1;ID=cds-XP_032451653.1;Dbxref=GeneID:100123796%2CGenbank:XP_032451653.1%2CNASONIABASE:NV10294;Parent=rna-XM_032595762.1
NC_045757.1	Gnomon	CDS	36025267	36025439	.	-	0	Name=XP_032451653.1;ID=cds-XP_032451653.1;Dbxref=GeneID:100123796%2CGenbank:XP_032451653.1%2CNASONIABASE:NV10294;Parent=rna-XM_032595762.1
NC_045757.1	Gnomon	gene	7793525	7841347	.	+	.	Name=LOC100122333;ID=gene-LOC100122333;Dbxref=GeneID:100122333%2CNASONIABASE:NV13351
NC_045757.1	Gnomon	exon	15912576	15912706	.	+	.	ID=exon-XM_008212744.3-1;Dbxref=GeneID:100121687%2CGenbank:XM_008212744.3%2CNASONIABASE:NV16866;Parent=rna-XM_008212744.3
NC_045757.1	Gnomon	exon	15912774	15912945	.	+	.	ID=exon-XM_008212744.3-2;Dbxref=GeneID:100121687%2CGenbank:XM_008212744.3%2CNASONIABASE:NV16866;Parent=rna-XM_008212744.3
NC_045757.1	Gnomon	mRNA	24839709	24847460	.	+	.	Name=XM_032596112.1;ID=rna-XM_032596112.1;Dbxref=GeneID:100116172%2CGenbank:XM_032596112.1%2CNASONIABASE:NV15361;Parent=gene-LOC100116172
NC_045757.1	Gnomon	mRNA	14909521	14914762	.	-	.	Name=XM_031929121.2;ID=rna-XM_031929121.2;Dbxref=GeneID:100121219%2CGenbank:XM_031929121.2%2CNASONIABASE:NV16422;Parent=gene-LOC100121219
NC_045757.1	Gnomon	exon	6537932	6538235	.	+	.	ID=exon-XM_016990399.3-16;Dbxref=GeneID:100119808%2CGenbank:XM_016990399.3%2CNASONIABASE:NV18009;Parent=rna-XM_016990399.3
NC_045757.1	cmsearch	exon	19534419	19534502	.	-	.	ID=exon-XR_004227925.1-1;Dbxref=GeneID:116417678%2CRFAM:RF00575%2CGenbank:XR_004227925.1;Parent=rna-XR_004227925.1
NC_045757.1	Gnomon	exon	6538544	6541180	.	+	.	ID=exon-XM_016990399.3-17;Dbxref=GeneID:100119808%2CGenbank:XM_016990399.3%2CNASONIABASE:NV18009;Parent=rna-XM_016990399.3
NC_045757.1	Gnomon	exon	6536955	6537341	.	+	.	ID=exon-XM_016990399.3-14;Dbxref=GeneID:100119808%2CGenbank:XM_016990399.3%2CNASONIABASE:NV18009;Parent=rna-XM_016990399.3
NC_045757.1	Gnomon	CDS	32510436	32510738	.	-	0	Name=XP_008215157.1;ID=cds-XP_008215157.1;Dbxref=GeneID:100113539%2CGenbank:XP_008215157.1%2CNASONIABASE:NV10045;Parent=rna-XM_008216935.4
NC_045757.1	Gnomon	CDS	32509752	32510033	.	-	0	Name=XP_008215157.1;ID=cds-XP_008215157.1;Dbxref=GeneID:100113539%2CGenbank:XP_008215157.1%2CNASONIABASE:NV10045;Parent=rna-XM_008216935.4
NC_045757.1	Gnomon	exon	6537417	6537862	.	+	.	ID=exon-XM_016990399.3-15;Dbxref=GeneID:100119808%2CGenbank:XM_016990399.3%2CNASONIABASE:NV18009;Parent=rna-XM_016990399.3
NC_045757.1	Gnomon	exon	6535761	6535987	.	+	.	ID=exon-XM_016990399.3-12;Dbxref=GeneID:100119808%2CGenbank:XM_016990399.3%2CNASONIABASE:NV18009;Parent=rna-XM_016990399.3
NC_045757.1	Gnomon	exon	6536064	6536882	.	+	.	ID=exon-XM_016990399.3-13;Dbxref=GeneID:100119808%2CGenbank:XM_016990399.3%2CNASONIABASE:NV18009;Parent=rna-XM_016990399.3
NC_045757.1	Gnomon	exon	14802124	14802417	.	-	.	ID=exon-XM_016986102.3-11;Dbxref=GeneID:100121414%2CGenbank:XM_016986102.3%2CNASONIABASE:NV16432;Parent=rna-XM_016986102.3
NC_045757.1	Gnomon	exon	14800293	14802052	.	-	.	ID=exon-XM_016986102.3-12;Dbxref=GeneID:100121414%2CGenbank:XM_016986102.3%2CNASONIABASE:NV16432;Parent=rna-XM_016986102.3
NC_045757.1	Gnomon	exon	14802515	14802720	.	-	.	ID=exon-XM_016986102.3-10;Dbxref=GeneID:100121414%2CGenbank:XM_016986102.3%2CNASONIABASE:NV16432;Parent=rna-XM_016986102.3
NC_045757.1	Gnomon	gene	1736875	1747312	.	-	.	Name=LOC100122365;ID=gene-LOC100122365;Dbxref=GeneID:100122365%2CNASONIABASE:NV13991
NC_045757.1	Gnomon	gene	33741931	33744929	.	+	.	Name=LOC100122367;ID=gene-LOC100122367;Dbxref=GeneID:100122367%2CNASONIABASE:NV10150
NC_045757.1	Gnomon	CDS	26353843	26353849	.	+	0	Name=XP_016842506.1;ID=cds-XP_016842506.1;Dbxref=GeneID:100116742%2CGenbank:XP_016842506.1%2CNASONIABASE:NV18243;Parent=rna-XM_016987017.2
NC_045757.1	Gnomon	CDS	26353991	26354325	.	+	0	Name=XP_016842506.1;ID=cds-XP_016842506.1;Dbxref=GeneID:100116742%2CGenbank:XP_016842506.1%2CNASONIABASE:NV18243;Parent=rna-XM_016987017.2
NC_045757.1	Gnomon	CDS	26354665	26355679	.	+	0	Name=XP_016842506.1;ID=cds-XP_016842506.1;Dbxref=GeneID:100116742%2CGenbank:XP_016842506.1%2CNASONIABASE:NV18243;Parent=rna-XM_016987017.2
NC_045757.1	Gnomon	CDS	26355758	26355931	.	+	0	Name=XP_016842506.1;ID=cds-XP_016842506.1;Dbxref=GeneID:100116742%2CGenbank:XP_016842506.1%2CNASONIABASE:NV18243;Parent=rna-XM_016987017.2
NC_045757.1	Gnomon	CDS	26356014	26356403	.	+	0	Name=XP_016842506.1;ID=cds-XP_016842506.1;Dbxref=GeneID:100116742%2CGenbank:XP_016842506.1%2CNASONIABASE:NV18243;Parent=rna-XM_016987017.2
NC_045757.1	Gnomon	CDS	26356484	26356765	.	+	0	Name=XP_016842506.1;ID=cds-XP_016842506.1;Dbxref=GeneID:100116742%2CGenbank:XP_016842506.1%2CNASONIABASE:NV18243;Parent=rna-XM_016987017.2
NC_045757.1	Gnomon	CDS	26356849	26357139	.	+	0	Name=XP_016842506.1;ID=cds-XP_016842506.1;Dbxref=GeneID:100116742%2CGenbank:XP_016842506.1%2CNASONIABASE:NV18243;Parent=rna-XM_016987017.2
NC_045757.1	Gnomon	CDS	26357229	26357692	.	+	0	Name=XP_016842506.1;ID=cds-XP_016842506.1;Dbxref=GeneID:100116742%2CGenbank:XP_016842506.1%2CNASONIABASE:NV18243;Parent=rna-XM_016987017.2
NC_045757.1	Gnomon	CDS	26357766	26358296	.	+	0	Name=XP_016842506.1;ID=cds-XP_016842506.1;Dbxref=GeneID:100116742%2CGenbank:XP_016842506.1%2CNASONIABASE:NV18243;Parent=rna-XM_016987017.2
NC_045757.1	Gnomon	CDS	26358381	26358511	.	+	0	Name=XP_016842506.1;ID=cds-XP_016842506.1;Dbxref=GeneID:100116742%2CGenbank:XP_016842506.1%2CNASONIABASE:NV18243;Parent=rna-XM_016987017.2
NC_045757.1	Gnomon	CDS	26358600	26358717	.	+	0	Name=XP_016842506.1;ID=cds-XP_016842506.1;Dbxref=GeneID:100116742%2CGenbank:XP_016842506.1%2CNASONIABASE:NV18243;Parent=rna-XM_016987017.2
NC_045757.1	Gnomon	mRNA	7609356	7730761	.	+	.	Name=XM_031921824.1;ID=rna-XM_031921824.1;Dbxref=GeneID:100114516%2CGenbank:XM_031921824.1%2CNASONIABASE:NV14766;Parent=gene-pHCl
NC_045757.1	Gnomon	exon	6534416	6534579	.	+	.	ID=exon-XM_016990399.3-10;Dbxref=GeneID:100119808%2CGenbank:XM_016990399.3%2CNASONIABASE:NV18009;Parent=rna-XM_016990399.3
NC_045757.1	Gnomon	exon	6534666	6535683	.	+	.	ID=exon-XM_016990399.3-11;Dbxref=GeneID:100119808%2CGenbank:XM_016990399.3%2CNASONIABASE:NV18009;Parent=rna-XM_016990399.3
NC_045757.1	Gnomon	exon	32224145	32224285	.	+	.	ID=exon-XM_031921315.2-3;Dbxref=GeneID:100118021%2CGenbank:XM_031921315.2%2CNASONIABASE:NV10026;Parent=rna-XM_031921315.2
NC_045757.1	Gnomon	exon	32225271	32226953	.	+	.	ID=exon-XM_031921315.2-4;Dbxref=GeneID:100118021%2CGenbank:XM_031921315.2%2CNASONIABASE:NV10026;Parent=rna-XM_031921315.2
NC_045757.1	Gnomon	CDS	15976663	15978972	.	-	0	Name=XP_032456607.1;ID=cds-XP_032456607.1;Dbxref=GeneID:116416185%2CGenbank:XP_032456607.1;Parent=rna-XM_032600716.1
NC_045757.1	Gnomon	gene	33734089	33736677	.	+	.	Name=LOC100122352;ID=gene-LOC100122352;Dbxref=GeneID:100122352%2CNASONIABASE:NV10147
NC_045757.1	Gnomon	exon	32222581	32222983	.	+	.	ID=exon-XM_031921315.2-1;Dbxref=GeneID:100118021%2CGenbank:XM_031921315.2%2CNASONIABASE:NV10026;Parent=rna-XM_031921315.2
NC_045757.1	Gnomon	mRNA	3161383	3162800	.	+	.	Name=XM_031922319.1;ID=rna-XM_031922319.1;Dbxref=GeneID:107981042%2CGenbank:XM_031922319.1;Parent=gene-LOC107981042
NC_045757.1	Gnomon	exon	32223958	32224049	.	+	.	ID=exon-XM_031921315.2-2;Dbxref=GeneID:100118021%2CGenbank:XM_031921315.2%2CNASONIABASE:NV10026;Parent=rna-XM_031921315.2
NC_045757.1	Gnomon	exon	4613901	4614010	.	+	.	ID=exon-XM_031921774.1-1;Dbxref=GeneID:107980532%2CGenbank:XM_031921774.1;Parent=rna-XM_031921774.1
NC_045757.1	Gnomon	exon	12408319	12408865	.	-	.	ID=exon-XM_008208683.4-3;Dbxref=GeneID:100114427%2CGenbank:XM_008208683.4%2CNASONIABASE:NV17820;Parent=rna-XM_008208683.4
NC_045757.1	Gnomon	exon	37861277	37863504	.	+	.	ID=exon-XR_004344464.1-1;Dbxref=GeneID:116415709%2CGenbank:XR_004344464.1;Parent=rna-XR_004344464.1
NC_045757.1	Gnomon	exon	4614697	4614861	.	+	.	ID=exon-XM_031921774.1-2;Dbxref=GeneID:107980532%2CGenbank:XM_031921774.1;Parent=rna-XM_031921774.1
NC_045757.1	Gnomon	exon	12407474	12408019	.	-	.	ID=exon-XM_008208683.4-4;Dbxref=GeneID:100114427%2CGenbank:XM_008208683.4%2CNASONIABASE:NV17820;Parent=rna-XM_008208683.4
NC_045757.1	Gnomon	exon	37864755	37865698	.	+	.	ID=exon-XR_004344464.1-2;Dbxref=GeneID:116415709%2CGenbank:XR_004344464.1;Parent=rna-XR_004344464.1
NC_045757.1	Gnomon	exon	12402708	12407390	.	-	.	ID=exon-XM_008208683.4-5;Dbxref=GeneID:100114427%2CGenbank:XM_008208683.4%2CNASONIABASE:NV17820;Parent=rna-XM_008208683.4
NC_045757.1	Gnomon	exon	37865787	37865957	.	+	.	ID=exon-XR_004344464.1-3;Dbxref=GeneID:116415709%2CGenbank:XR_004344464.1;Parent=rna-XR_004344464.1
NC_045757.1	Gnomon	exon	37866026	37866307	.	+	.	ID=exon-XR_004344464.1-4;Dbxref=GeneID:116415709%2CGenbank:XR_004344464.1;Parent=rna-XR_004344464.1
NC_045757.1	Gnomon	exon	4615410	4615516	.	+	.	ID=exon-XM_031921774.1-5;Dbxref=GeneID:107980532%2CGenbank:XM_031921774.1;Parent=rna-XM_031921774.1
NC_045757.1	Gnomon	exon	37866413	37866508	.	+	.	ID=exon-XR_004344464.1-5;Dbxref=GeneID:116415709%2CGenbank:XR_004344464.1;Parent=rna-XR_004344464.1
NC_045757.1	Gnomon	exon	4615591	4615868	.	+	.	ID=exon-XM_031921774.1-6;Dbxref=GeneID:107980532%2CGenbank:XM_031921774.1;Parent=rna-XM_031921774.1
NC_045757.1	Gnomon	exon	37866575	37866811	.	+	.	ID=exon-XR_004344464.1-6;Dbxref=GeneID:116415709%2CGenbank:XR_004344464.1;Parent=rna-XR_004344464.1
NC_045757.1	Gnomon	exon	4614945	4615079	.	+	.	ID=exon-XM_031921774.1-3;Dbxref=GeneID:107980532%2CGenbank:XM_031921774.1;Parent=rna-XM_031921774.1
NC_045757.1	Gnomon	exon	12436586	12438344	.	-	.	ID=exon-XM_008208683.4-1;Dbxref=GeneID:100114427%2CGenbank:XM_008208683.4%2CNASONIABASE:NV17820;Parent=rna-XM_008208683.4
NC_045757.1	Gnomon	exon	37866916	37867161	.	+	.	ID=exon-XR_004344464.1-7;Dbxref=GeneID:116415709%2CGenbank:XR_004344464.1;Parent=rna-XR_004344464.1
NC_045757.1	Gnomon	exon	4615215	4615343	.	+	.	ID=exon-XM_031921774.1-4;Dbxref=GeneID:107980532%2CGenbank:XM_031921774.1;Parent=rna-XM_031921774.1
NC_045757.1	Gnomon	exon	12413456	12413577	.	-	.	ID=exon-XM_008208683.4-2;Dbxref=GeneID:100114427%2CGenbank:XM_008208683.4%2CNASONIABASE:NV17820;Parent=rna-XM_008208683.4
NC_045757.1	Gnomon	exon	37867652	37868541	.	+	.	ID=exon-XR_004344464.1-8;Dbxref=GeneID:116415709%2CGenbank:XR_004344464.1;Parent=rna-XR_004344464.1
NC_045757.1	Gnomon	exon	37868612	37868746	.	+	.	ID=exon-XR_004344464.1-9;Dbxref=GeneID:116415709%2CGenbank:XR_004344464.1;Parent=rna-XR_004344464.1
NC_045757.1	Gnomon	mRNA	5758187	5759730	.	-	.	Name=XM_016981075.2;ID=rna-XM_016981075.2;Dbxref=GeneID:100678853%2CGenbank:XM_016981075.2;Parent=gene-LOC100678853
NC_045757.1	Gnomon	exon	2518794	2518993	.	-	.	ID=exon-XM_031921797.2-3;Dbxref=GeneID:100123305%2CGenbank:XM_031921797.2%2CNASONIABASE:NV14047;Parent=rna-XM_031921797.2
NC_045757.1	Gnomon	exon	2518401	2518718	.	-	.	ID=exon-XM_031921797.2-4;Dbxref=GeneID:100123305%2CGenbank:XM_031921797.2%2CNASONIABASE:NV14047;Parent=rna-XM_031921797.2
NC_045757.1	Gnomon	mRNA	11019551	11083708	.	-	.	Name=XM_031930746.2;ID=rna-XM_031930746.2;Dbxref=GeneID:100114105%2CGenbank:XM_031930746.2%2CNASONIABASE:NV17665;Parent=gene-LOC100114105
NC_045757.1	Gnomon	exon	2520928	2521076	.	-	.	ID=exon-XM_031921797.2-1;Dbxref=GeneID:100123305%2CGenbank:XM_031921797.2%2CNASONIABASE:NV14047;Parent=rna-XM_031921797.2
NC_045757.1	Gnomon	exon	2519068	2519497	.	-	.	ID=exon-XM_031921797.2-2;Dbxref=GeneID:100123305%2CGenbank:XM_031921797.2%2CNASONIABASE:NV14047;Parent=rna-XM_031921797.2
NC_045757.1	Gnomon	exon	32687270	32687477	.	-	.	ID=exon-XM_031933669.2-1;Dbxref=GeneID:100119855%2CGenbank:XM_031933669.2%2CNASONIABASE:NV10063;Parent=rna-XM_031933669.2
NC_045757.1	Gnomon	gene	1747404	1752812	.	+	.	Name=LOC100122381;ID=gene-LOC100122381;Dbxref=GeneID:100122381%2CNASONIABASE:NV13992
NC_045757.1	Gnomon	exon	26363818	26364025	.	-	.	ID=exon-XM_016987020.2-10;Dbxref=GeneID:100680409%2CGenbank:XM_016987020.2;Parent=rna-XM_016987020.2
NC_045757.1	Gnomon	exon	26359328	26363232	.	-	.	ID=exon-XM_016987020.2-11;Dbxref=GeneID:100680409%2CGenbank:XM_016987020.2;Parent=rna-XM_016987020.2
NC_045757.1	Gnomon	CDS	37403655	37403712	.	+	0	Name=XP_016844807.1;ID=cds-XP_016844807.1;Dbxref=GeneID:100116971%2CGenbank:XP_016844807.1%2CNASONIABASE:NV12118;Parent=rna-XM_016989318.3
NC_045757.1	Gnomon	CDS	37403824	37403922	.	+	0	Name=XP_016844807.1;ID=cds-XP_016844807.1;Dbxref=GeneID:100116971%2CGenbank:XP_016844807.1%2CNASONIABASE:NV12118;Parent=rna-XM_016989318.3
NC_045757.1	Gnomon	CDS	37404000	37404331	.	+	0	Name=XP_016844807.1;ID=cds-XP_016844807.1;Dbxref=GeneID:100116971%2CGenbank:XP_016844807.1%2CNASONIABASE:NV12118;Parent=rna-XM_016989318.3
NC_045757.1	Gnomon	CDS	37404422	37404809	.	+	0	Name=XP_016844807.1;ID=cds-XP_016844807.1;Dbxref=GeneID:100116971%2CGenbank:XP_016844807.1%2CNASONIABASE:NV12118;Parent=rna-XM_016989318.3
NC_045757.1	Gnomon	CDS	37404882	37405278	.	+	0	Name=XP_016844807.1;ID=cds-XP_016844807.1;Dbxref=GeneID:100116971%2CGenbank:XP_016844807.1%2CNASONIABASE:NV12118;Parent=rna-XM_016989318.3
NC_045757.1	Gnomon	CDS	37405359	37405798	.	+	0	Name=XP_016844807.1;ID=cds-XP_016844807.1;Dbxref=GeneID:100116971%2CGenbank:XP_016844807.1%2CNASONIABASE:NV12118;Parent=rna-XM_016989318.3
NC_045757.1	Gnomon	CDS	37405875	37406067	.	+	0	Name=XP_016844807.1;ID=cds-XP_016844807.1;Dbxref=GeneID:100116971%2CGenbank:XP_016844807.1%2CNASONIABASE:NV12118;Parent=rna-XM_016989318.3
NC_045757.1	Gnomon	CDS	37406145	37406160	.	+	0	Name=XP_016844807.1;ID=cds-XP_016844807.1;Dbxref=GeneID:100116971%2CGenbank:XP_016844807.1%2CNASONIABASE:NV12118;Parent=rna-XM_016989318.3
NC_045757.1	Gnomon	gene	33745737	33751408	.	+	.	Name=LOC100122383;ID=gene-LOC100122383;Dbxref=GeneID:100122383%2CNASONIABASE:NV10151
NC_045757.1	Gnomon	exon	2514665	2515106	.	-	.	ID=exon-XM_031921797.2-9;Dbxref=GeneID:100123305%2CGenbank:XM_031921797.2%2CNASONIABASE:NV14047;Parent=rna-XM_031921797.2
NC_045757.1	Gnomon	gene	16233697	16238350	.	+	.	Name=LOC100122388;ID=gene-LOC100122388;Dbxref=GeneID:100122388%2CNASONIABASE:NV16903
NC_045757.1	Gnomon	exon	2516560	2516814	.	-	.	ID=exon-XM_031921797.2-7;Dbxref=GeneID:100123305%2CGenbank:XM_031921797.2%2CNASONIABASE:NV14047;Parent=rna-XM_031921797.2
NC_045757.1	Gnomon	exon	32687070	32687183	.	-	.	ID=exon-XM_031933669.2-2;Dbxref=GeneID:100119855%2CGenbank:XM_031933669.2%2CNASONIABASE:NV10063;Parent=rna-XM_031933669.2
NC_045757.1	Gnomon	exon	2516127	2516449	.	-	.	ID=exon-XM_031921797.2-8;Dbxref=GeneID:100123305%2CGenbank:XM_031921797.2%2CNASONIABASE:NV14047;Parent=rna-XM_031921797.2
NC_045757.1	Gnomon	exon	32686520	32686846	.	-	.	ID=exon-XM_031933669.2-3;Dbxref=GeneID:100119855%2CGenbank:XM_031933669.2%2CNASONIABASE:NV10063;Parent=rna-XM_031933669.2
NC_045757.1	Gnomon	exon	2517596	2518304	.	-	.	ID=exon-XM_031921797.2-5;Dbxref=GeneID:100123305%2CGenbank:XM_031921797.2%2CNASONIABASE:NV14047;Parent=rna-XM_031921797.2
NC_045757.1	Gnomon	exon	32686111	32686443	.	-	.	ID=exon-XM_031933669.2-4;Dbxref=GeneID:100119855%2CGenbank:XM_031933669.2%2CNASONIABASE:NV10063;Parent=rna-XM_031933669.2
NC_045757.1	Gnomon	exon	2516903	2517406	.	-	.	ID=exon-XM_031921797.2-6;Dbxref=GeneID:100123305%2CGenbank:XM_031921797.2%2CNASONIABASE:NV14047;Parent=rna-XM_031921797.2
NC_045757.1	Gnomon	exon	32685499	32686029	.	-	.	ID=exon-XM_031933669.2-5;Dbxref=GeneID:100119855%2CGenbank:XM_031933669.2%2CNASONIABASE:NV10063;Parent=rna-XM_031933669.2
NC_045757.1	Gnomon	exon	6304558	6304895	.	-	.	ID=exon-XM_016981134.3-2;Dbxref=GeneID:100120625%2CGenbank:XM_016981134.3%2CNASONIABASE:NV18026;Parent=rna-XM_016981134.3
NC_045757.1	BestRefSeq	mRNA	14660034	14663407	.	+	.	Name=NM_001161688.1;ID=rna-NM_001161688.1;Dbxref=GeneID:100120656%2CGenbank:NM_001161688.1%2CNASONIABASE:NV16450;Parent=gene-LOC100120656
NC_045757.1	Gnomon	exon	6296180	6296255	.	-	.	ID=exon-XM_008216057.1-1;Dbxref=GeneID:103317612%2CGenbank:XM_008216057.1;Parent=rna-XM_008216057.1
NC_045757.1	Gnomon	exon	6303793	6304487	.	-	.	ID=exon-XM_016981134.3-3;Dbxref=GeneID:100120625%2CGenbank:XM_016981134.3%2CNASONIABASE:NV18026;Parent=rna-XM_016981134.3
NC_045757.1	Gnomon	exon	6295296	6295627	.	-	.	ID=exon-XM_008216057.1-2;Dbxref=GeneID:103317612%2CGenbank:XM_008216057.1;Parent=rna-XM_008216057.1
NC_045757.1	Gnomon	exon	6295121	6295231	.	-	.	ID=exon-XM_008216057.1-3;Dbxref=GeneID:103317612%2CGenbank:XM_008216057.1;Parent=rna-XM_008216057.1
NC_045757.1	Gnomon	mRNA	4620874	4623262	.	+	.	Name=XM_032597335.1;ID=rna-XM_032597335.1;Dbxref=GeneID:100117865%2CGenbank:XM_032597335.1%2CNASONIABASE:NV17995;Parent=gene-LOC100117865
NC_045757.1	Gnomon	gene	16229214	16233459	.	-	.	Name=LOC100122372;ID=gene-LOC100122372;Dbxref=GeneID:100122372%2CNASONIABASE:NV16902
NC_045757.1	Gnomon	exon	6304955	6305122	.	-	.	ID=exon-XM_016981134.3-1;Dbxref=GeneID:100120625%2CGenbank:XM_016981134.3%2CNASONIABASE:NV18026;Parent=rna-XM_016981134.3
NC_045757.1	Gnomon	CDS	5515572	5515653	.	+	0	Name=XP_031778131.1;ID=cds-XP_031778131.1;Dbxref=GeneID:100115967%2CGenbank:XP_031778131.1%2CNASONIABASE:NV50397;Parent=rna-XM_031922271.2
NC_045757.1	Gnomon	CDS	5516103	5516347	.	+	0	Name=XP_031778131.1;ID=cds-XP_031778131.1;Dbxref=GeneID:100115967%2CGenbank:XP_031778131.1%2CNASONIABASE:NV50397;Parent=rna-XM_031922271.2
NC_045757.1	Gnomon	CDS	5516418	5516516	.	+	0	Name=XP_031778131.1;ID=cds-XP_031778131.1;Dbxref=GeneID:100115967%2CGenbank:XP_031778131.1%2CNASONIABASE:NV50397;Parent=rna-XM_031922271.2
NC_045757.1	Gnomon	CDS	5516589	5516947	.	+	0	Name=XP_031778131.1;ID=cds-XP_031778131.1;Dbxref=GeneID:100115967%2CGenbank:XP_031778131.1%2CNASONIABASE:NV50397;Parent=rna-XM_031922271.2
NC_045757.1	Gnomon	CDS	5517020	5517300	.	+	0	Name=XP_031778131.1;ID=cds-XP_031778131.1;Dbxref=GeneID:100115967%2CGenbank:XP_031778131.1%2CNASONIABASE:NV50397;Parent=rna-XM_031922271.2
NC_045757.1	Gnomon	CDS	5517385	5517679	.	+	0	Name=XP_031778131.1;ID=cds-XP_031778131.1;Dbxref=GeneID:100115967%2CGenbank:XP_031778131.1%2CNASONIABASE:NV50397;Parent=rna-XM_031922271.2
NC_045757.1	Gnomon	CDS	5517763	5517989	.	+	0	Name=XP_031778131.1;ID=cds-XP_031778131.1;Dbxref=GeneID:100115967%2CGenbank:XP_031778131.1%2CNASONIABASE:NV50397;Parent=rna-XM_031922271.2
NC_045757.1	Gnomon	CDS	5518069	5518457	.	+	0	Name=XP_031778131.1;ID=cds-XP_031778131.1;Dbxref=GeneID:100115967%2CGenbank:XP_031778131.1%2CNASONIABASE:NV50397;Parent=rna-XM_031922271.2
NC_045757.1	Gnomon	CDS	5518523	5518813	.	+	0	Name=XP_031778131.1;ID=cds-XP_031778131.1;Dbxref=GeneID:100115967%2CGenbank:XP_031778131.1%2CNASONIABASE:NV50397;Parent=rna-XM_031922271.2
NC_045757.1	Gnomon	CDS	5518884	5519181	.	+	0	Name=XP_031778131.1;ID=cds-XP_031778131.1;Dbxref=GeneID:100115967%2CGenbank:XP_031778131.1%2CNASONIABASE:NV50397;Parent=rna-XM_031922271.2
NC_045757.1	Gnomon	CDS	5519267	5519637	.	+	0	Name=XP_031778131.1;ID=cds-XP_031778131.1;Dbxref=GeneID:100115967%2CGenbank:XP_031778131.1%2CNASONIABASE:NV50397;Parent=rna-XM_031922271.2
NC_045757.1	Gnomon	CDS	5519716	5519856	.	+	0	Name=XP_031778131.1;ID=cds-XP_031778131.1;Dbxref=GeneID:100115967%2CGenbank:XP_031778131.1%2CNASONIABASE:NV50397;Parent=rna-XM_031922271.2
NC_045757.1	Gnomon	CDS	5519935	5520053	.	+	0	Name=XP_031778131.1;ID=cds-XP_031778131.1;Dbxref=GeneID:100115967%2CGenbank:XP_031778131.1%2CNASONIABASE:NV50397;Parent=rna-XM_031922271.2
NC_045757.1	Gnomon	CDS	5520127	5520261	.	+	0	Name=XP_031778131.1;ID=cds-XP_031778131.1;Dbxref=GeneID:100115967%2CGenbank:XP_031778131.1%2CNASONIABASE:NV50397;Parent=rna-XM_031922271.2
NC_045757.1	Gnomon	CDS	5520339	5520443	.	+	0	Name=XP_031778131.1;ID=cds-XP_031778131.1;Dbxref=GeneID:100115967%2CGenbank:XP_031778131.1%2CNASONIABASE:NV50397;Parent=rna-XM_031922271.2
NC_045757.1	Gnomon	CDS	5520959	5521055	.	+	0	Name=XP_031778131.1;ID=cds-XP_031778131.1;Dbxref=GeneID:100115967%2CGenbank:XP_031778131.1%2CNASONIABASE:NV50397;Parent=rna-XM_031922271.2
NC_045757.1	Gnomon	CDS	5521139	5521324	.	+	0	Name=XP_031778131.1;ID=cds-XP_031778131.1;Dbxref=GeneID:100115967%2CGenbank:XP_031778131.1%2CNASONIABASE:NV50397;Parent=rna-XM_031922271.2
NC_045757.1	Gnomon	exon	27299117	27299244	.	+	.	ID=exon-XM_031921115.2-10;Dbxref=GeneID:100119041%2CGenbank:XM_031921115.2%2CNASONIABASE:NV17182;Parent=rna-XM_031921115.2
NC_045757.1	Gnomon	exon	27299316	27299905	.	+	.	ID=exon-XM_031921115.2-11;Dbxref=GeneID:100119041%2CGenbank:XM_031921115.2%2CNASONIABASE:NV17182;Parent=rna-XM_031921115.2
NC_045757.1	Gnomon	exon	32865820	32866153	.	+	.	ID=exon-XM_001604582.6-1;Dbxref=GeneID:100113719%2CGenbank:XM_001604582.6%2CNASONIABASE:NV10082;Parent=rna-XM_001604582.6
NC_045757.1	Gnomon	CDS	1434794	1434973	.	-	0	Name=XP_016845146.1;ID=cds-XP_016845146.1;Dbxref=GeneID:107982148%2CGenbank:XP_016845146.1;Parent=rna-XM_016989657.2
NC_045757.1	Gnomon	CDS	1434450	1434575	.	-	0	Name=XP_016845146.1;ID=cds-XP_016845146.1;Dbxref=GeneID:107982148%2CGenbank:XP_016845146.1;Parent=rna-XM_016989657.2
NC_045757.1	Gnomon	CDS	1434320	1434364	.	-	0	Name=XP_016845146.1;ID=cds-XP_016845146.1;Dbxref=GeneID:107982148%2CGenbank:XP_016845146.1;Parent=rna-XM_016989657.2
NC_045757.1	Gnomon	exon	32866960	32867448	.	+	.	ID=exon-XM_001604582.6-2;Dbxref=GeneID:100113719%2CGenbank:XM_001604582.6%2CNASONIABASE:NV10082;Parent=rna-XM_001604582.6
NC_045757.1	Gnomon	exon	32867532	32868564	.	+	.	ID=exon-XM_001604582.6-3;Dbxref=GeneID:100113719%2CGenbank:XM_001604582.6%2CNASONIABASE:NV10082;Parent=rna-XM_001604582.6
NC_045757.1	Gnomon	exon	34759674	34759753	.	-	.	ID=exon-XM_031933470.2-8;Dbxref=GeneID:100114440%2CGenbank:XM_031933470.2%2CNASONIABASE:NV50013;Parent=rna-XM_031933470.2
NC_045757.1	Gnomon	exon	34758272	34758350	.	-	.	ID=exon-XM_031933470.2-9;Dbxref=GeneID:100114440%2CGenbank:XM_031933470.2%2CNASONIABASE:NV50013;Parent=rna-XM_031933470.2
NC_045757.1	Gnomon	mRNA	24311490	24607671	.	-	.	Name=XM_032597825.1;ID=rna-XM_032597825.1;Dbxref=GeneID:100677935%2CGenbank:XM_032597825.1;Parent=gene-LOC100677935
NC_045757.1	Gnomon	exon	34761591	34761753	.	-	.	ID=exon-XM_031933470.2-6;Dbxref=GeneID:100114440%2CGenbank:XM_031933470.2%2CNASONIABASE:NV50013;Parent=rna-XM_031933470.2
NC_045757.1	Gnomon	exon	34761421	34761492	.	-	.	ID=exon-XM_031933470.2-7;Dbxref=GeneID:100114440%2CGenbank:XM_031933470.2%2CNASONIABASE:NV50013;Parent=rna-XM_031933470.2
NC_045757.1	Gnomon	CDS	28838990	28840132	.	+	0	Name=XP_016840347.1;ID=cds-XP_016840347.1;Dbxref=GeneID:100119872%2CGenbank:XP_016840347.1%2CNASONIABASE:NV17168;Parent=rna-XM_016984858.3
NC_045757.1	Gnomon	CDS	28840828	28841040	.	+	0	Name=XP_016840347.1;ID=cds-XP_016840347.1;Dbxref=GeneID:100119872%2CGenbank:XP_016840347.1%2CNASONIABASE:NV17168;Parent=rna-XM_016984858.3
NC_045757.1	Gnomon	CDS	28842172	28842354	.	+	0	Name=XP_016840347.1;ID=cds-XP_016840347.1;Dbxref=GeneID:100119872%2CGenbank:XP_016840347.1%2CNASONIABASE:NV17168;Parent=rna-XM_016984858.3
NC_045757.1	Gnomon	CDS	28842518	28842871	.	+	0	Name=XP_016840347.1;ID=cds-XP_016840347.1;Dbxref=GeneID:100119872%2CGenbank:XP_016840347.1%2CNASONIABASE:NV17168;Parent=rna-XM_016984858.3
NC_045757.1	Gnomon	CDS	28843032	28843217	.	+	0	Name=XP_016840347.1;ID=cds-XP_016840347.1;Dbxref=GeneID:100119872%2CGenbank:XP_016840347.1%2CNASONIABASE:NV17168;Parent=rna-XM_016984858.3
NC_045757.1	Gnomon	CDS	28843634	28843672	.	+	0	Name=XP_016840347.1;ID=cds-XP_016840347.1;Dbxref=GeneID:100119872%2CGenbank:XP_016840347.1%2CNASONIABASE:NV17168;Parent=rna-XM_016984858.3
NC_045757.1	Gnomon	CDS	28843920	28844281	.	+	0	Name=XP_016840347.1;ID=cds-XP_016840347.1;Dbxref=GeneID:100119872%2CGenbank:XP_016840347.1%2CNASONIABASE:NV17168;Parent=rna-XM_016984858.3
NC_045757.1	Gnomon	CDS	28844363	28844529	.	+	0	Name=XP_016840347.1;ID=cds-XP_016840347.1;Dbxref=GeneID:100119872%2CGenbank:XP_016840347.1%2CNASONIABASE:NV17168;Parent=rna-XM_016984858.3
NC_045757.1	Gnomon	CDS	28844607	28844737	.	+	0	Name=XP_016840347.1;ID=cds-XP_016840347.1;Dbxref=GeneID:100119872%2CGenbank:XP_016840347.1%2CNASONIABASE:NV17168;Parent=rna-XM_016984858.3
NC_045757.1	Gnomon	CDS	28844816	28844998	.	+	0	Name=XP_016840347.1;ID=cds-XP_016840347.1;Dbxref=GeneID:100119872%2CGenbank:XP_016840347.1%2CNASONIABASE:NV17168;Parent=rna-XM_016984858.3
NC_045757.1	Gnomon	CDS	28845081	28845362	.	+	0	Name=XP_016840347.1;ID=cds-XP_016840347.1;Dbxref=GeneID:100119872%2CGenbank:XP_016840347.1%2CNASONIABASE:NV17168;Parent=rna-XM_016984858.3
NC_045757.1	Gnomon	exon	34762048	34762106	.	-	.	ID=exon-XM_031933470.2-4;Dbxref=GeneID:100114440%2CGenbank:XM_031933470.2%2CNASONIABASE:NV50013;Parent=rna-XM_031933470.2
NC_045757.1	Gnomon	exon	34761826	34761967	.	-	.	ID=exon-XM_031933470.2-5;Dbxref=GeneID:100114440%2CGenbank:XM_031933470.2%2CNASONIABASE:NV50013;Parent=rna-XM_031933470.2
NC_045757.1	Gnomon	exon	34762621	34762876	.	-	.	ID=exon-XM_031933470.2-2;Dbxref=GeneID:100114440%2CGenbank:XM_031933470.2%2CNASONIABASE:NV50013;Parent=rna-XM_031933470.2
NC_045757.1	Gnomon	exon	34762180	34762309	.	-	.	ID=exon-XM_031933470.2-3;Dbxref=GeneID:100114440%2CGenbank:XM_031933470.2%2CNASONIABASE:NV50013;Parent=rna-XM_031933470.2
NC_045757.1	Gnomon	exon	34762978	34763631	.	-	.	ID=exon-XM_031933470.2-1;Dbxref=GeneID:100114440%2CGenbank:XM_031933470.2%2CNASONIABASE:NV50013;Parent=rna-XM_031933470.2
NC_045757.1	Gnomon	exon	19505628	19505840	.	+	.	ID=exon-XR_513165.4-2;Dbxref=GeneID:100114396%2CGenbank:XR_513165.4%2CNASONIABASE:NV18106;Parent=rna-XR_513165.4
NC_045757.1	Gnomon	exon	19505918	19506352	.	+	.	ID=exon-XR_513165.4-3;Dbxref=GeneID:100114396%2CGenbank:XR_513165.4%2CNASONIABASE:NV18106;Parent=rna-XR_513165.4
NC_045757.1	Gnomon	exon	19504284	19504674	.	+	.	ID=exon-XR_513165.4-1;Dbxref=GeneID:100114396%2CGenbank:XR_513165.4%2CNASONIABASE:NV18106;Parent=rna-XR_513165.4
NC_045757.1	Gnomon	exon	271530	271763	.	+	.	ID=exon-XM_032596983.1-11;Dbxref=GeneID:100115533%2CGenbank:XM_032596983.1%2CNASONIABASE:NV13893;Parent=rna-XM_032596983.1
NC_045757.1	Gnomon	exon	19507431	19507907	.	+	.	ID=exon-XR_513165.4-6;Dbxref=GeneID:100114396%2CGenbank:XR_513165.4%2CNASONIABASE:NV18106;Parent=rna-XR_513165.4
NC_045757.1	Gnomon	exon	271847	272616	.	+	.	ID=exon-XM_032596983.1-12;Dbxref=GeneID:100115533%2CGenbank:XM_032596983.1%2CNASONIABASE:NV13893;Parent=rna-XM_032596983.1
NC_045757.1	Gnomon	mRNA	10999433	11005389	.	+	.	Name=XM_031929757.2;ID=rna-XM_031929757.2;Dbxref=GeneID:100678057%2CGenbank:XM_031929757.2;Parent=gene-LOC100678057
NC_045757.1	Gnomon	exon	19508210	19508357	.	+	.	ID=exon-XR_513165.4-7;Dbxref=GeneID:100114396%2CGenbank:XR_513165.4%2CNASONIABASE:NV18106;Parent=rna-XR_513165.4
NC_045757.1	Gnomon	exon	19506446	19506733	.	+	.	ID=exon-XR_513165.4-4;Dbxref=GeneID:100114396%2CGenbank:XR_513165.4%2CNASONIABASE:NV18106;Parent=rna-XR_513165.4
NC_045757.1	Gnomon	exon	19506819	19507285	.	+	.	ID=exon-XR_513165.4-5;Dbxref=GeneID:100114396%2CGenbank:XR_513165.4%2CNASONIABASE:NV18106;Parent=rna-XR_513165.4
NC_045757.1	Gnomon	exon	19508625	19509176	.	+	.	ID=exon-XR_513165.4-8;Dbxref=GeneID:100114396%2CGenbank:XR_513165.4%2CNASONIABASE:NV18106;Parent=rna-XR_513165.4
NC_045757.1	Gnomon	exon	19509310	19510593	.	+	.	ID=exon-XR_513165.4-9;Dbxref=GeneID:100114396%2CGenbank:XR_513165.4%2CNASONIABASE:NV18106;Parent=rna-XR_513165.4
NC_045757.1	Gnomon	exon	12440887	12441659	.	+	.	ID=exon-XM_031928434.2-1;Dbxref=GeneID:100114504%2CGenbank:XM_031928434.2%2CNASONIABASE:NV17821;Parent=rna-XM_031928434.2
NC_045757.1	Gnomon	exon	12448863	12449181	.	+	.	ID=exon-XM_031928434.2-2;Dbxref=GeneID:100114504%2CGenbank:XM_031928434.2%2CNASONIABASE:NV17821;Parent=rna-XM_031928434.2
NC_045757.1	Gnomon	gene	33751044	33753854	.	-	.	Name=LOC100122398;ID=gene-LOC100122398;Dbxref=GeneID:100122398%2CNASONIABASE:NV10152
NC_045757.1	Gnomon	exon	12449819	12449932	.	+	.	ID=exon-XM_031928434.2-3;Dbxref=GeneID:100114504%2CGenbank:XM_031928434.2%2CNASONIABASE:NV17821;Parent=rna-XM_031928434.2
NC_045757.1	Gnomon	exon	270724	271445	.	+	.	ID=exon-XM_032596983.1-10;Dbxref=GeneID:100115533%2CGenbank:XM_032596983.1%2CNASONIABASE:NV13893;Parent=rna-XM_032596983.1
NC_045757.1	Gnomon	exon	12455639	12455978	.	+	.	ID=exon-XM_031928434.2-8;Dbxref=GeneID:100114504%2CGenbank:XM_031928434.2%2CNASONIABASE:NV17821;Parent=rna-XM_031928434.2
NC_045757.1	Gnomon	exon	12456490	12456693	.	+	.	ID=exon-XM_031928434.2-9;Dbxref=GeneID:100114504%2CGenbank:XM_031928434.2%2CNASONIABASE:NV17821;Parent=rna-XM_031928434.2
NC_045757.1	Gnomon	exon	28018466	28018595	.	-	.	ID=exon-XM_016988839.2-1;Dbxref=GeneID:100118005%2CGenbank:XM_016988839.2%2CNASONIABASE:NV17096;Parent=rna-XM_016988839.2
NC_045757.1	Gnomon	exon	5119182	5119358	.	+	.	ID=exon-XM_003427766.5-8;Dbxref=GeneID:100677896%2CGenbank:XM_003427766.5;Parent=rna-XM_003427766.5
NC_045757.1	Gnomon	exon	5119434	5119528	.	+	.	ID=exon-XM_003427766.5-9;Dbxref=GeneID:100677896%2CGenbank:XM_003427766.5;Parent=rna-XM_003427766.5
NC_045757.1	Gnomon	exon	5118579	5118945	.	+	.	ID=exon-XM_003427766.5-6;Dbxref=GeneID:100677896%2CGenbank:XM_003427766.5;Parent=rna-XM_003427766.5
NC_045757.1	Gnomon	exon	12450933	12451212	.	+	.	ID=exon-XM_031928434.2-4;Dbxref=GeneID:100114504%2CGenbank:XM_031928434.2%2CNASONIABASE:NV17821;Parent=rna-XM_031928434.2
NC_045757.1	Gnomon	exon	28012955	28013127	.	-	.	ID=exon-XM_016988839.2-4;Dbxref=GeneID:100118005%2CGenbank:XM_016988839.2%2CNASONIABASE:NV17096;Parent=rna-XM_016988839.2
NC_045757.1	Gnomon	exon	3856391	3856948	.	+	.	ID=exon-XM_001607718.6-1;Dbxref=GeneID:100123975%2CGenbank:XM_001607718.6%2CNASONIABASE:NV14187;Parent=rna-XM_001607718.6
NC_045757.1	Gnomon	exon	5119019	5119118	.	+	.	ID=exon-XM_003427766.5-7;Dbxref=GeneID:100677896%2CGenbank:XM_003427766.5;Parent=rna-XM_003427766.5
NC_045757.1	Gnomon	exon	12451285	12451614	.	+	.	ID=exon-XM_031928434.2-5;Dbxref=GeneID:100114504%2CGenbank:XM_031928434.2%2CNASONIABASE:NV17821;Parent=rna-XM_031928434.2
NC_045757.1	Gnomon	exon	16594106	16595443	.	-	.	ID=exon-XM_016987414.2-1;Dbxref=GeneID:100118577%2CGenbank:XM_016987414.2%2CNASONIABASE:NV18444;Parent=rna-XM_016987414.2
NC_045757.1	Gnomon	exon	28012406	28012819	.	-	.	ID=exon-XM_016988839.2-5;Dbxref=GeneID:100118005%2CGenbank:XM_016988839.2%2CNASONIABASE:NV17096;Parent=rna-XM_016988839.2
NC_045757.1	Gnomon	exon	5117833	5118055	.	+	.	ID=exon-XM_003427766.5-4;Dbxref=GeneID:100677896%2CGenbank:XM_003427766.5;Parent=rna-XM_003427766.5
NC_045757.1	Gnomon	exon	12451691	12452061	.	+	.	ID=exon-XM_031928434.2-6;Dbxref=GeneID:100114504%2CGenbank:XM_031928434.2%2CNASONIABASE:NV17821;Parent=rna-XM_031928434.2
NC_045757.1	Gnomon	exon	16578954	16579951	.	-	.	ID=exon-XM_016987414.2-2;Dbxref=GeneID:100118577%2CGenbank:XM_016987414.2%2CNASONIABASE:NV18444;Parent=rna-XM_016987414.2
NC_045757.1	Gnomon	CDS	21643560	21643644	.	-	0	Name=XP_032455862.1;ID=cds-XP_032455862.1;Dbxref=GeneID:100114227%2CGenbank:XP_032455862.1%2CNASONIABASE:NV17895;Parent=rna-XM_032599971.1
NC_045757.1	Gnomon	CDS	21638468	21638678	.	-	0	Name=XP_032455862.1;ID=cds-XP_032455862.1;Dbxref=GeneID:100114227%2CGenbank:XP_032455862.1%2CNASONIABASE:NV17895;Parent=rna-XM_032599971.1
NC_045757.1	Gnomon	CDS	21636869	21637052	.	-	0	Name=XP_032455862.1;ID=cds-XP_032455862.1;Dbxref=GeneID:100114227%2CGenbank:XP_032455862.1%2CNASONIABASE:NV17895;Parent=rna-XM_032599971.1
NC_045757.1	Gnomon	CDS	21636137	21636211	.	-	0	Name=XP_032455862.1;ID=cds-XP_032455862.1;Dbxref=GeneID:100114227%2CGenbank:XP_032455862.1%2CNASONIABASE:NV17895;Parent=rna-XM_032599971.1
NC_045757.1	Gnomon	CDS	21633239	21633462	.	-	0	Name=XP_032455862.1;ID=cds-XP_032455862.1;Dbxref=GeneID:100114227%2CGenbank:XP_032455862.1%2CNASONIABASE:NV17895;Parent=rna-XM_032599971.1
NC_045757.1	Gnomon	CDS	21632825	21633158	.	-	0	Name=XP_032455862.1;ID=cds-XP_032455862.1;Dbxref=GeneID:100114227%2CGenbank:XP_032455862.1%2CNASONIABASE:NV17895;Parent=rna-XM_032599971.1
NC_045757.1	Gnomon	CDS	21632656	21632748	.	-	0	Name=XP_032455862.1;ID=cds-XP_032455862.1;Dbxref=GeneID:100114227%2CGenbank:XP_032455862.1%2CNASONIABASE:NV17895;Parent=rna-XM_032599971.1
NC_045757.1	Gnomon	exon	28013739	28013960	.	-	.	ID=exon-XM_016988839.2-2;Dbxref=GeneID:100118005%2CGenbank:XM_016988839.2%2CNASONIABASE:NV17096;Parent=rna-XM_016988839.2
NC_045757.1	Gnomon	exon	5118130	5118504	.	+	.	ID=exon-XM_003427766.5-5;Dbxref=GeneID:100677896%2CGenbank:XM_003427766.5;Parent=rna-XM_003427766.5
NC_045757.1	Gnomon	exon	12454964	12455139	.	+	.	ID=exon-XM_031928434.2-7;Dbxref=GeneID:100114504%2CGenbank:XM_031928434.2%2CNASONIABASE:NV17821;Parent=rna-XM_031928434.2
NC_045757.1	Gnomon	exon	16435145	16435254	.	-	.	ID=exon-XM_016987414.2-3;Dbxref=GeneID:100118577%2CGenbank:XM_016987414.2%2CNASONIABASE:NV18444;Parent=rna-XM_016987414.2
NC_045757.1	Gnomon	exon	28013342	28013523	.	-	.	ID=exon-XM_016988839.2-3;Dbxref=GeneID:100118005%2CGenbank:XM_016988839.2%2CNASONIABASE:NV17096;Parent=rna-XM_016988839.2
NC_045757.1	Gnomon	CDS	33655498	33655613	.	+	0	Name=XP_032451892.1;ID=cds-XP_032451892.1;Dbxref=GeneID:100122204%2CGenbank:XP_032451892.1%2CNASONIABASE:NV10140;Parent=rna-XM_032596001.1
NC_045757.1	Gnomon	CDS	33655685	33655919	.	+	0	Name=XP_032451892.1;ID=cds-XP_032451892.1;Dbxref=GeneID:100122204%2CGenbank:XP_032451892.1%2CNASONIABASE:NV10140;Parent=rna-XM_032596001.1
NC_045757.1	Gnomon	CDS	33656167	33656295	.	+	0	Name=XP_032451892.1;ID=cds-XP_032451892.1;Dbxref=GeneID:100122204%2CGenbank:XP_032451892.1%2CNASONIABASE:NV10140;Parent=rna-XM_032596001.1
NC_045757.1	Gnomon	CDS	33656586	33656816	.	+	0	Name=XP_032451892.1;ID=cds-XP_032451892.1;Dbxref=GeneID:100122204%2CGenbank:XP_032451892.1%2CNASONIABASE:NV10140;Parent=rna-XM_032596001.1
NC_045757.1	Gnomon	exon	12900209	12900454	.	+	.	ID=exon-XM_031931699.1-1;Dbxref=GeneID:103316538%2CGenbank:XM_031931699.1;Parent=rna-XM_031931699.1
NC_045757.1	Gnomon	exon	12900538	12901208	.	+	.	ID=exon-XM_031931699.1-2;Dbxref=GeneID:103316538%2CGenbank:XM_031931699.1;Parent=rna-XM_031931699.1
NC_045757.1	Gnomon	exon	2378024	2378199	.	+	.	ID=exon-XM_031922254.1-5;Dbxref=GeneID:100677905%2CGenbank:XM_031922254.1;Parent=rna-XM_031922254.1
NC_045757.1	Gnomon	exon	3858192	3858403	.	+	.	ID=exon-XM_001607718.6-4;Dbxref=GeneID:100123975%2CGenbank:XM_001607718.6%2CNASONIABASE:NV14187;Parent=rna-XM_001607718.6
NC_045757.1	Gnomon	exon	5117291	5117413	.	+	.	ID=exon-XM_003427766.5-2;Dbxref=GeneID:100677896%2CGenbank:XM_003427766.5;Parent=rna-XM_003427766.5
NC_045757.1	Gnomon	exon	16434662	16434914	.	-	.	ID=exon-XM_016987414.2-4;Dbxref=GeneID:100118577%2CGenbank:XM_016987414.2%2CNASONIABASE:NV18444;Parent=rna-XM_016987414.2
NC_045757.1	Gnomon	exon	2381385	2381640	.	+	.	ID=exon-XM_031922254.1-6;Dbxref=GeneID:100677905%2CGenbank:XM_031922254.1;Parent=rna-XM_031922254.1
NC_045757.1	Gnomon	exon	3858497	3858600	.	+	.	ID=exon-XM_001607718.6-5;Dbxref=GeneID:100123975%2CGenbank:XM_001607718.6%2CNASONIABASE:NV14187;Parent=rna-XM_001607718.6
NC_045757.1	Gnomon	exon	5117500	5117749	.	+	.	ID=exon-XM_003427766.5-3;Dbxref=GeneID:100677896%2CGenbank:XM_003427766.5;Parent=rna-XM_003427766.5
NC_045757.1	Gnomon	exon	16434442	16434542	.	-	.	ID=exon-XM_016987414.2-5;Dbxref=GeneID:100118577%2CGenbank:XM_016987414.2%2CNASONIABASE:NV18444;Parent=rna-XM_016987414.2
NC_045757.1	Gnomon	exon	2370588	2371136	.	+	.	ID=exon-XM_031922254.1-3;Dbxref=GeneID:100677905%2CGenbank:XM_031922254.1;Parent=rna-XM_031922254.1
NC_045757.1	Gnomon	exon	3857343	3857574	.	+	.	ID=exon-XM_001607718.6-2;Dbxref=GeneID:100123975%2CGenbank:XM_001607718.6%2CNASONIABASE:NV14187;Parent=rna-XM_001607718.6
NC_045757.1	Gnomon	exon	16432500	16432694	.	-	.	ID=exon-XM_016987414.2-6;Dbxref=GeneID:100118577%2CGenbank:XM_016987414.2%2CNASONIABASE:NV18444;Parent=rna-XM_016987414.2
NC_045757.1	Gnomon	gene	23079094	23079834	.	-	.	Name=LOC107981493;ID=gene-LOC107981493;Dbxref=GeneID:107981493
NC_045757.1	Gnomon	exon	2371317	2371734	.	+	.	ID=exon-XM_031922254.1-4;Dbxref=GeneID:100677905%2CGenbank:XM_031922254.1;Parent=rna-XM_031922254.1
NC_045757.1	Gnomon	exon	3857883	3858120	.	+	.	ID=exon-XM_001607718.6-3;Dbxref=GeneID:100123975%2CGenbank:XM_001607718.6%2CNASONIABASE:NV14187;Parent=rna-XM_001607718.6
NC_045757.1	Gnomon	exon	5115670	5115860	.	+	.	ID=exon-XM_003427766.5-1;Dbxref=GeneID:100677896%2CGenbank:XM_003427766.5;Parent=rna-XM_003427766.5
NC_045757.1	Gnomon	exon	16431031	16431336	.	-	.	ID=exon-XM_016987414.2-7;Dbxref=GeneID:100118577%2CGenbank:XM_016987414.2%2CNASONIABASE:NV18444;Parent=rna-XM_016987414.2
NC_045757.1	Gnomon	exon	2386330	2394789	.	+	.	ID=exon-XM_031922254.1-9;Dbxref=GeneID:100677905%2CGenbank:XM_031922254.1;Parent=rna-XM_031922254.1
NC_045757.1	Gnomon	exon	16430739	16430965	.	-	.	ID=exon-XM_016987414.2-8;Dbxref=GeneID:100118577%2CGenbank:XM_016987414.2%2CNASONIABASE:NV18444;Parent=rna-XM_016987414.2
NC_045757.1	Gnomon	exon	16426119	16430293	.	-	.	ID=exon-XM_016987414.2-9;Dbxref=GeneID:100118577%2CGenbank:XM_016987414.2%2CNASONIABASE:NV18444;Parent=rna-XM_016987414.2
NC_045757.1	Gnomon	exon	2382859	2383080	.	+	.	ID=exon-XM_031922254.1-7;Dbxref=GeneID:100677905%2CGenbank:XM_031922254.1;Parent=rna-XM_031922254.1
NC_045757.1	Gnomon	exon	3858731	3858841	.	+	.	ID=exon-XM_001607718.6-6;Dbxref=GeneID:100123975%2CGenbank:XM_001607718.6%2CNASONIABASE:NV14187;Parent=rna-XM_001607718.6
NC_045757.1	Gnomon	exon	2384667	2384862	.	+	.	ID=exon-XM_031922254.1-8;Dbxref=GeneID:100677905%2CGenbank:XM_031922254.1;Parent=rna-XM_031922254.1
NC_045757.1	Gnomon	exon	3858923	3859999	.	+	.	ID=exon-XM_001607718.6-7;Dbxref=GeneID:100123975%2CGenbank:XM_001607718.6%2CNASONIABASE:NV14187;Parent=rna-XM_001607718.6
NC_045757.1	Gnomon	lnc_RNA	30636587	30643381	.	-	.	Name=XR_004226423.1;ID=rna-XR_004226423.1;Dbxref=GeneID:116415869%2CGenbank:XR_004226423.1;Parent=gene-LOC116415869
NC_045757.1	Gnomon	exon	35151633	35151908	.	-	.	ID=exon-XM_031921102.1-11;Dbxref=GeneID:100123603%2CGenbank:XM_031921102.1%2CNASONIABASE:NV10266;Parent=rna-XM_031921102.1
NC_045757.1	Gnomon	exon	35149649	35150110	.	-	.	ID=exon-XM_031921102.1-12;Dbxref=GeneID:100123603%2CGenbank:XM_031921102.1%2CNASONIABASE:NV10266;Parent=rna-XM_031921102.1
NC_045757.1	Gnomon	exon	35149250	35149570	.	-	.	ID=exon-XM_031921102.1-13;Dbxref=GeneID:100123603%2CGenbank:XM_031921102.1%2CNASONIABASE:NV10266;Parent=rna-XM_031921102.1
NC_045757.1	Gnomon	exon	35148998	35149164	.	-	.	ID=exon-XM_031921102.1-14;Dbxref=GeneID:100123603%2CGenbank:XM_031921102.1%2CNASONIABASE:NV10266;Parent=rna-XM_031921102.1
NC_045757.1	Gnomon	exon	35148691	35148890	.	-	.	ID=exon-XM_031921102.1-15;Dbxref=GeneID:100123603%2CGenbank:XM_031921102.1%2CNASONIABASE:NV10266;Parent=rna-XM_031921102.1
NC_045757.1	Gnomon	exon	35147136	35148598	.	-	.	ID=exon-XM_031921102.1-16;Dbxref=GeneID:100123603%2CGenbank:XM_031921102.1%2CNASONIABASE:NV10266;Parent=rna-XM_031921102.1
NC_045757.1	Gnomon	exon	6297039	6297385	.	+	.	ID=exon-XM_031921950.1-3;Dbxref=GeneID:103317610%2CGenbank:XM_031921950.1;Parent=rna-XM_031921950.1
NC_045757.1	Gnomon	exon	6297458	6297754	.	+	.	ID=exon-XM_031921950.1-4;Dbxref=GeneID:103317610%2CGenbank:XM_031921950.1;Parent=rna-XM_031921950.1
NC_045757.1	Gnomon	CDS	18561502	18561625	.	-	0	Name=XP_032451902.1;ID=cds-XP_032451902.1;Dbxref=GeneID:100114631%2CGenbank:XP_032451902.1%2CNASONIABASE:NV15974;Parent=rna-XM_032596011.1
NC_045757.1	Gnomon	CDS	18560072	18560226	.	-	0	Name=XP_032451902.1;ID=cds-XP_032451902.1;Dbxref=GeneID:100114631%2CGenbank:XP_032451902.1%2CNASONIABASE:NV15974;Parent=rna-XM_032596011.1
NC_045757.1	Gnomon	exon	6297828	6298306	.	+	.	ID=exon-XM_031921950.1-5;Dbxref=GeneID:103317610%2CGenbank:XM_031921950.1;Parent=rna-XM_031921950.1
NC_045757.1	Gnomon	exon	6296117	6296262	.	+	.	ID=exon-XM_031921950.1-1;Dbxref=GeneID:103317610%2CGenbank:XM_031921950.1;Parent=rna-XM_031921950.1
NC_045757.1	Gnomon	exon	6296462	6296937	.	+	.	ID=exon-XM_031921950.1-2;Dbxref=GeneID:103317610%2CGenbank:XM_031921950.1;Parent=rna-XM_031921950.1
NC_045757.1	Gnomon	exon	14926395	14926751	.	-	.	ID=exon-XM_031929066.2-13;Dbxref=GeneID:100121130%2CGenbank:XM_031929066.2%2CNASONIABASE:NV16418;Parent=rna-XM_031929066.2
NC_045757.1	Gnomon	exon	14926271	14926316	.	-	.	ID=exon-XM_031929066.2-14;Dbxref=GeneID:100121130%2CGenbank:XM_031929066.2%2CNASONIABASE:NV16418;Parent=rna-XM_031929066.2
NC_045757.1	Gnomon	exon	14924217	14926201	.	-	.	ID=exon-XM_031929066.2-15;Dbxref=GeneID:100121130%2CGenbank:XM_031929066.2%2CNASONIABASE:NV16418;Parent=rna-XM_031929066.2
NC_045757.1	Gnomon	exon	14927218	14927339	.	-	.	ID=exon-XM_031929066.2-10;Dbxref=GeneID:100121130%2CGenbank:XM_031929066.2%2CNASONIABASE:NV16418;Parent=rna-XM_031929066.2
NC_045757.1	Gnomon	mRNA	3983156	3983676	.	-	.	Name=XM_031922163.1;ID=rna-XM_031922163.1;Dbxref=GeneID:116415719%2CGenbank:XM_031922163.1;Parent=gene-LOC116415719
NC_045757.1	Gnomon	CDS	12799313	12799620	.	+	0	Name=XP_008208874.1;ID=cds-XP_008208874.1;Dbxref=GeneID:100116110%2CGenbank:XP_008208874.1%2CNASONIABASE:NV16261;Parent=rna-XM_008210652.3
NC_045757.1	Gnomon	CDS	12799995	12800181	.	+	0	Name=XP_008208874.1;ID=cds-XP_008208874.1;Dbxref=GeneID:100116110%2CGenbank:XP_008208874.1%2CNASONIABASE:NV16261;Parent=rna-XM_008210652.3
NC_045757.1	Gnomon	CDS	12800269	12800447	.	+	0	Name=XP_008208874.1;ID=cds-XP_008208874.1;Dbxref=GeneID:100116110%2CGenbank:XP_008208874.1%2CNASONIABASE:NV16261;Parent=rna-XM_008210652.3
NC_045757.1	Gnomon	CDS	12800519	12800720	.	+	0	Name=XP_008208874.1;ID=cds-XP_008208874.1;Dbxref=GeneID:100116110%2CGenbank:XP_008208874.1%2CNASONIABASE:NV16261;Parent=rna-XM_008210652.3
NC_045757.1	Gnomon	CDS	12801061	12801251	.	+	0	Name=XP_008208874.1;ID=cds-XP_008208874.1;Dbxref=GeneID:100116110%2CGenbank:XP_008208874.1%2CNASONIABASE:NV16261;Parent=rna-XM_008210652.3
NC_045757.1	Gnomon	CDS	12801542	12801737	.	+	0	Name=XP_008208874.1;ID=cds-XP_008208874.1;Dbxref=GeneID:100116110%2CGenbank:XP_008208874.1%2CNASONIABASE:NV16261;Parent=rna-XM_008210652.3
NC_045757.1	Gnomon	CDS	12801821	12802006	.	+	0	Name=XP_008208874.1;ID=cds-XP_008208874.1;Dbxref=GeneID:100116110%2CGenbank:XP_008208874.1%2CNASONIABASE:NV16261;Parent=rna-XM_008210652.3
NC_045757.1	Gnomon	CDS	12802097	12802261	.	+	0	Name=XP_008208874.1;ID=cds-XP_008208874.1;Dbxref=GeneID:100116110%2CGenbank:XP_008208874.1%2CNASONIABASE:NV16261;Parent=rna-XM_008210652.3
NC_045757.1	Gnomon	CDS	12802335	12802585	.	+	0	Name=XP_008208874.1;ID=cds-XP_008208874.1;Dbxref=GeneID:100116110%2CGenbank:XP_008208874.1%2CNASONIABASE:NV16261;Parent=rna-XM_008210652.3
NC_045757.1	Gnomon	CDS	12802659	12802892	.	+	0	Name=XP_008208874.1;ID=cds-XP_008208874.1;Dbxref=GeneID:100116110%2CGenbank:XP_008208874.1%2CNASONIABASE:NV16261;Parent=rna-XM_008210652.3
NC_045757.1	Gnomon	CDS	12802971	12803253	.	+	0	Name=XP_008208874.1;ID=cds-XP_008208874.1;Dbxref=GeneID:100116110%2CGenbank:XP_008208874.1%2CNASONIABASE:NV16261;Parent=rna-XM_008210652.3
NC_045757.1	Gnomon	CDS	12803335	12803436	.	+	0	Name=XP_008208874.1;ID=cds-XP_008208874.1;Dbxref=GeneID:100116110%2CGenbank:XP_008208874.1%2CNASONIABASE:NV16261;Parent=rna-XM_008210652.3
NC_045757.1	Gnomon	CDS	12803532	12803716	.	+	0	Name=XP_008208874.1;ID=cds-XP_008208874.1;Dbxref=GeneID:100116110%2CGenbank:XP_008208874.1%2CNASONIABASE:NV16261;Parent=rna-XM_008210652.3
NC_045757.1	Gnomon	CDS	12803805	12804168	.	+	0	Name=XP_008208874.1;ID=cds-XP_008208874.1;Dbxref=GeneID:100116110%2CGenbank:XP_008208874.1%2CNASONIABASE:NV16261;Parent=rna-XM_008210652.3
NC_045757.1	Gnomon	exon	14927045	14927142	.	-	.	ID=exon-XM_031929066.2-11;Dbxref=GeneID:100121130%2CGenbank:XM_031929066.2%2CNASONIABASE:NV16418;Parent=rna-XM_031929066.2
NC_045757.1	Gnomon	exon	14926822	14926977	.	-	.	ID=exon-XM_031929066.2-12;Dbxref=GeneID:100121130%2CGenbank:XM_031929066.2%2CNASONIABASE:NV16418;Parent=rna-XM_031929066.2
NC_045757.1	Gnomon	exon	35152170	35152407	.	-	.	ID=exon-XM_031921102.1-10;Dbxref=GeneID:100123603%2CGenbank:XM_031921102.1%2CNASONIABASE:NV10266;Parent=rna-XM_031921102.1
NC_045757.1	Gnomon	exon	329216	329339	.	+	.	ID=exon-XM_001601139.6-3;Dbxref=GeneID:100115610%2CGenbank:XM_001601139.6%2CNASONIABASE:NV13899;Parent=rna-XM_001601139.6
NC_045757.1	Gnomon	exon	329426	329792	.	+	.	ID=exon-XM_001601139.6-4;Dbxref=GeneID:100115610%2CGenbank:XM_001601139.6%2CNASONIABASE:NV13899;Parent=rna-XM_001601139.6
NC_045757.1	Gnomon	CDS	622946	622965	.	+	0	Name=XP_031777542.1;ID=cds-XP_031777542.1;Dbxref=GeneID:100678805%2CGenbank:XP_031777542.1;Parent=rna-XM_031921682.2
NC_045757.1	Gnomon	CDS	626923	627320	.	+	0	Name=XP_031777542.1;ID=cds-XP_031777542.1;Dbxref=GeneID:100678805%2CGenbank:XP_031777542.1;Parent=rna-XM_031921682.2
NC_045757.1	Gnomon	CDS	627408	627602	.	+	0	Name=XP_031777542.1;ID=cds-XP_031777542.1;Dbxref=GeneID:100678805%2CGenbank:XP_031777542.1;Parent=rna-XM_031921682.2
NC_045757.1	Gnomon	CDS	627691	627874	.	+	0	Name=XP_031777542.1;ID=cds-XP_031777542.1;Dbxref=GeneID:100678805%2CGenbank:XP_031777542.1;Parent=rna-XM_031921682.2
NC_045757.1	Gnomon	CDS	627956	628384	.	+	0	Name=XP_031777542.1;ID=cds-XP_031777542.1;Dbxref=GeneID:100678805%2CGenbank:XP_031777542.1;Parent=rna-XM_031921682.2
NC_045757.1	Gnomon	CDS	628458	628592	.	+	0	Name=XP_031777542.1;ID=cds-XP_031777542.1;Dbxref=GeneID:100678805%2CGenbank:XP_031777542.1;Parent=rna-XM_031921682.2
NC_045757.1	Gnomon	CDS	628681	628849	.	+	0	Name=XP_031777542.1;ID=cds-XP_031777542.1;Dbxref=GeneID:100678805%2CGenbank:XP_031777542.1;Parent=rna-XM_031921682.2
NC_045757.1	Gnomon	mRNA	19504284	19517766	.	+	.	Name=XM_016986616.3;ID=rna-XM_016986616.3;Dbxref=GeneID:100114396%2CGenbank:XM_016986616.3%2CNASONIABASE:NV18106;Parent=gene-LOC100114396
NC_045757.1	Gnomon	exon	22369313	22369803	.	-	.	ID=exon-XM_008204151.3-10;Dbxref=GeneID:100116054%2CGenbank:XM_008204151.3%2CNASONIABASE:NV18256;Parent=rna-XM_008204151.3
NC_045757.1	Gnomon	mRNA	15551635	15555924	.	+	.	Name=XM_008212698.4;ID=rna-XM_008212698.4;Dbxref=GeneID:100121246%2CGenbank:XM_008212698.4%2CNASONIABASE:NV16847;Parent=gene-LOC100121246
NC_045757.1	Gnomon	exon	3613061	3613241	.	-	.	ID=exon-XM_032596826.1-1;Dbxref=GeneID:100123903%2CGenbank:XM_032596826.1%2CNASONIABASE:NV14160;Parent=rna-XM_032596826.1
NC_045757.1	Gnomon	mRNA	19439841	19440576	.	+	.	Name=XM_031928928.1;ID=rna-XM_031928928.1;Dbxref=GeneID:103318074%2CGenbank:XM_031928928.1;Parent=gene-LOC103318074
NC_045757.1	Gnomon	exon	3612517	3612660	.	-	.	ID=exon-XM_032596826.1-2;Dbxref=GeneID:100123903%2CGenbank:XM_032596826.1%2CNASONIABASE:NV14160;Parent=rna-XM_032596826.1
NC_045757.1	Gnomon	exon	3610146	3610242	.	-	.	ID=exon-XM_032596826.1-3;Dbxref=GeneID:100123903%2CGenbank:XM_032596826.1%2CNASONIABASE:NV14160;Parent=rna-XM_032596826.1
NC_045757.1	Gnomon	exon	3608943	3609005	.	-	.	ID=exon-XM_032596826.1-4;Dbxref=GeneID:100123903%2CGenbank:XM_032596826.1%2CNASONIABASE:NV14160;Parent=rna-XM_032596826.1
NC_045757.1	Gnomon	exon	3607491	3607684	.	-	.	ID=exon-XM_032596826.1-5;Dbxref=GeneID:100123903%2CGenbank:XM_032596826.1%2CNASONIABASE:NV14160;Parent=rna-XM_032596826.1
NC_045757.1	Gnomon	exon	3606975	3607249	.	-	.	ID=exon-XM_032596826.1-6;Dbxref=GeneID:100123903%2CGenbank:XM_032596826.1%2CNASONIABASE:NV14160;Parent=rna-XM_032596826.1
NC_045757.1	Gnomon	exon	3606455	3606716	.	-	.	ID=exon-XM_032596826.1-7;Dbxref=GeneID:100123903%2CGenbank:XM_032596826.1%2CNASONIABASE:NV14160;Parent=rna-XM_032596826.1
NC_045757.1	Gnomon	exon	328718	328853	.	+	.	ID=exon-XM_001601139.6-1;Dbxref=GeneID:100115610%2CGenbank:XM_001601139.6%2CNASONIABASE:NV13899;Parent=rna-XM_001601139.6
NC_045757.1	Gnomon	exon	3606045	3606384	.	-	.	ID=exon-XM_032596826.1-8;Dbxref=GeneID:100123903%2CGenbank:XM_032596826.1%2CNASONIABASE:NV14160;Parent=rna-XM_032596826.1
NC_045757.1	Gnomon	exon	328956	329144	.	+	.	ID=exon-XM_001601139.6-2;Dbxref=GeneID:100115610%2CGenbank:XM_001601139.6%2CNASONIABASE:NV13899;Parent=rna-XM_001601139.6
NC_045757.1	Gnomon	exon	3605736	3605962	.	-	.	ID=exon-XM_032596826.1-9;Dbxref=GeneID:100123903%2CGenbank:XM_032596826.1%2CNASONIABASE:NV14160;Parent=rna-XM_032596826.1
NC_045757.1	Gnomon	CDS	37553012	37553039	.	-	0	Name=XP_008216725.1;ID=cds-XP_008216725.1;Dbxref=GeneID:100116224%2CGenbank:XP_008216725.1%2CNASONIABASE:NV12102;Parent=rna-XM_008218503.4
NC_045757.1	Gnomon	CDS	37552736	37552841	.	-	0	Name=XP_008216725.1;ID=cds-XP_008216725.1;Dbxref=GeneID:100116224%2CGenbank:XP_008216725.1%2CNASONIABASE:NV12102;Parent=rna-XM_008218503.4
NC_045757.1	Gnomon	CDS	37552285	37552528	.	-	0	Name=XP_008216725.1;ID=cds-XP_008216725.1;Dbxref=GeneID:100116224%2CGenbank:XP_008216725.1%2CNASONIABASE:NV12102;Parent=rna-XM_008218503.4
NC_045757.1	Gnomon	CDS	37551982	37552203	.	-	0	Name=XP_008216725.1;ID=cds-XP_008216725.1;Dbxref=GeneID:100116224%2CGenbank:XP_008216725.1%2CNASONIABASE:NV12102;Parent=rna-XM_008218503.4
NC_045757.1	Gnomon	CDS	37551777	37551902	.	-	0	Name=XP_008216725.1;ID=cds-XP_008216725.1;Dbxref=GeneID:100116224%2CGenbank:XP_008216725.1%2CNASONIABASE:NV12102;Parent=rna-XM_008218503.4
NC_045757.1	Gnomon	CDS	12911126	12911205	.	+	0	Name=XP_016836560.2;ID=cds-XP_016836560.2;Dbxref=GeneID:100115760%2CGenbank:XP_016836560.2%2CNASONIABASE:NV16256;Parent=rna-XM_016981071.3
NC_045757.1	Gnomon	CDS	12987283	12987475	.	+	0	Name=XP_016836560.2;ID=cds-XP_016836560.2;Dbxref=GeneID:100115760%2CGenbank:XP_016836560.2%2CNASONIABASE:NV16256;Parent=rna-XM_016981071.3
NC_045757.1	Gnomon	CDS	12998043	12998657	.	+	0	Name=XP_016836560.2;ID=cds-XP_016836560.2;Dbxref=GeneID:100115760%2CGenbank:XP_016836560.2%2CNASONIABASE:NV16256;Parent=rna-XM_016981071.3
NC_045757.1	Gnomon	CDS	12999432	12999479	.	+	0	Name=XP_016836560.2;ID=cds-XP_016836560.2;Dbxref=GeneID:100115760%2CGenbank:XP_016836560.2%2CNASONIABASE:NV16256;Parent=rna-XM_016981071.3
NC_045757.1	Gnomon	CDS	13007621	13007716	.	+	0	Name=XP_016836560.2;ID=cds-XP_016836560.2;Dbxref=GeneID:100115760%2CGenbank:XP_016836560.2%2CNASONIABASE:NV16256;Parent=rna-XM_016981071.3
NC_045757.1	Gnomon	CDS	13007900	13007933	.	+	0	Name=XP_016836560.2;ID=cds-XP_016836560.2;Dbxref=GeneID:100115760%2CGenbank:XP_016836560.2%2CNASONIABASE:NV16256;Parent=rna-XM_016981071.3
NC_045757.1	Gnomon	CDS	13023400	13023424	.	+	0	Name=XP_016836560.2;ID=cds-XP_016836560.2;Dbxref=GeneID:100115760%2CGenbank:XP_016836560.2%2CNASONIABASE:NV16256;Parent=rna-XM_016981071.3
NC_045757.1	Gnomon	CDS	13032396	13032503	.	+	0	Name=XP_016836560.2;ID=cds-XP_016836560.2;Dbxref=GeneID:100115760%2CGenbank:XP_016836560.2%2CNASONIABASE:NV16256;Parent=rna-XM_016981071.3
NC_045757.1	Gnomon	CDS	13032788	13033113	.	+	0	Name=XP_016836560.2;ID=cds-XP_016836560.2;Dbxref=GeneID:100115760%2CGenbank:XP_016836560.2%2CNASONIABASE:NV16256;Parent=rna-XM_016981071.3
NC_045757.1	Gnomon	CDS	13033222	13033694	.	+	0	Name=XP_016836560.2;ID=cds-XP_016836560.2;Dbxref=GeneID:100115760%2CGenbank:XP_016836560.2%2CNASONIABASE:NV16256;Parent=rna-XM_016981071.3
NC_045757.1	Gnomon	CDS	13034117	13034592	.	+	0	Name=XP_016836560.2;ID=cds-XP_016836560.2;Dbxref=GeneID:100115760%2CGenbank:XP_016836560.2%2CNASONIABASE:NV16256;Parent=rna-XM_016981071.3
NC_045757.1	Gnomon	CDS	13034708	13034885	.	+	0	Name=XP_016836560.2;ID=cds-XP_016836560.2;Dbxref=GeneID:100115760%2CGenbank:XP_016836560.2%2CNASONIABASE:NV16256;Parent=rna-XM_016981071.3
NC_045757.1	Gnomon	CDS	13035881	13036380	.	+	0	Name=XP_016836560.2;ID=cds-XP_016836560.2;Dbxref=GeneID:100115760%2CGenbank:XP_016836560.2%2CNASONIABASE:NV16256;Parent=rna-XM_016981071.3
NC_045757.1	Gnomon	CDS	13036469	13036943	.	+	0	Name=XP_016836560.2;ID=cds-XP_016836560.2;Dbxref=GeneID:100115760%2CGenbank:XP_016836560.2%2CNASONIABASE:NV16256;Parent=rna-XM_016981071.3
NC_045757.1	Gnomon	CDS	13037163	13037290	.	+	0	Name=XP_016836560.2;ID=cds-XP_016836560.2;Dbxref=GeneID:100115760%2CGenbank:XP_016836560.2%2CNASONIABASE:NV16256;Parent=rna-XM_016981071.3
NC_045757.1	Gnomon	CDS	13037384	13037575	.	+	0	Name=XP_016836560.2;ID=cds-XP_016836560.2;Dbxref=GeneID:100115760%2CGenbank:XP_016836560.2%2CNASONIABASE:NV16256;Parent=rna-XM_016981071.3
NC_045757.1	Gnomon	CDS	13037655	13037747	.	+	0	Name=XP_016836560.2;ID=cds-XP_016836560.2;Dbxref=GeneID:100115760%2CGenbank:XP_016836560.2%2CNASONIABASE:NV16256;Parent=rna-XM_016981071.3
NC_045757.1	Gnomon	CDS	13037835	13037931	.	+	0	Name=XP_016836560.2;ID=cds-XP_016836560.2;Dbxref=GeneID:100115760%2CGenbank:XP_016836560.2%2CNASONIABASE:NV16256;Parent=rna-XM_016981071.3
NC_045757.1	Gnomon	CDS	13038025	13038289	.	+	0	Name=XP_016836560.2;ID=cds-XP_016836560.2;Dbxref=GeneID:100115760%2CGenbank:XP_016836560.2%2CNASONIABASE:NV16256;Parent=rna-XM_016981071.3
NC_045757.1	Gnomon	CDS	13038377	13038486	.	+	0	Name=XP_016836560.2;ID=cds-XP_016836560.2;Dbxref=GeneID:100115760%2CGenbank:XP_016836560.2%2CNASONIABASE:NV16256;Parent=rna-XM_016981071.3
NC_045757.1	Gnomon	CDS	16972643	16972712	.	-	0	Name=XP_008203345.2;ID=cds-XP_008203345.2;Dbxref=GeneID:100680453%2CGenbank:XP_008203345.2;Parent=rna-XM_008205123.4
NC_045757.1	Gnomon	CDS	16971900	16972063	.	-	0	Name=XP_008203345.2;ID=cds-XP_008203345.2;Dbxref=GeneID:100680453%2CGenbank:XP_008203345.2;Parent=rna-XM_008205123.4
NC_045757.1	Gnomon	CDS	16971470	16971738	.	-	0	Name=XP_008203345.2;ID=cds-XP_008203345.2;Dbxref=GeneID:100680453%2CGenbank:XP_008203345.2;Parent=rna-XM_008205123.4
NC_045757.1	Gnomon	CDS	16971132	16971388	.	-	0	Name=XP_008203345.2;ID=cds-XP_008203345.2;Dbxref=GeneID:100680453%2CGenbank:XP_008203345.2;Parent=rna-XM_008205123.4
NC_045757.1	Gnomon	CDS	16970699	16971058	.	-	0	Name=XP_008203345.2;ID=cds-XP_008203345.2;Dbxref=GeneID:100680453%2CGenbank:XP_008203345.2;Parent=rna-XM_008205123.4
NC_045757.1	Gnomon	CDS	16970486	16970616	.	-	0	Name=XP_008203345.2;ID=cds-XP_008203345.2;Dbxref=GeneID:100680453%2CGenbank:XP_008203345.2;Parent=rna-XM_008205123.4
NC_045757.1	Gnomon	CDS	16969923	16970366	.	-	0	Name=XP_008203345.2;ID=cds-XP_008203345.2;Dbxref=GeneID:100680453%2CGenbank:XP_008203345.2;Parent=rna-XM_008205123.4
NC_045757.1	Gnomon	exon	2737412	2737567	.	-	.	ID=exon-XM_016990380.3-7;Dbxref=GeneID:100463157%2CGenbank:XM_016990380.3;Parent=rna-XM_016990380.3
NC_045757.1	Gnomon	exon	2737200	2737347	.	-	.	ID=exon-XM_016990380.3-8;Dbxref=GeneID:100463157%2CGenbank:XM_016990380.3;Parent=rna-XM_016990380.3
NC_045757.1	Gnomon	exon	2738990	2739503	.	-	.	ID=exon-XM_016990380.3-1;Dbxref=GeneID:100463157%2CGenbank:XM_016990380.3;Parent=rna-XM_016990380.3
NC_045757.1	Gnomon	exon	2738703	2738902	.	-	.	ID=exon-XM_016990380.3-2;Dbxref=GeneID:100463157%2CGenbank:XM_016990380.3;Parent=rna-XM_016990380.3
NC_045757.1	Gnomon	exon	2738321	2738628	.	-	.	ID=exon-XM_016990380.3-3;Dbxref=GeneID:100463157%2CGenbank:XM_016990380.3;Parent=rna-XM_016990380.3
NC_045757.1	Gnomon	exon	12827335	12827695	.	+	.	ID=exon-XM_008210651.4-5;Dbxref=GeneID:100678818%2CGenbank:XM_008210651.4;Parent=rna-XM_008210651.4
NC_045757.1	Gnomon	exon	2737974	2738243	.	-	.	ID=exon-XM_016990380.3-4;Dbxref=GeneID:100463157%2CGenbank:XM_016990380.3;Parent=rna-XM_016990380.3
NC_045757.1	Gnomon	exon	12827768	12828877	.	+	.	ID=exon-XM_008210651.4-6;Dbxref=GeneID:100678818%2CGenbank:XM_008210651.4;Parent=rna-XM_008210651.4
NC_045757.1	Gnomon	exon	2737796	2737895	.	-	.	ID=exon-XM_016990380.3-5;Dbxref=GeneID:100463157%2CGenbank:XM_016990380.3;Parent=rna-XM_016990380.3
NC_045757.1	Gnomon	exon	12829433	12830655	.	+	.	ID=exon-XM_008210651.4-7;Dbxref=GeneID:100678818%2CGenbank:XM_008210651.4;Parent=rna-XM_008210651.4
NC_045757.1	Gnomon	exon	2737627	2737722	.	-	.	ID=exon-XM_016990380.3-6;Dbxref=GeneID:100463157%2CGenbank:XM_016990380.3;Parent=rna-XM_016990380.3
NC_045757.1	Gnomon	exon	12825298	12825722	.	+	.	ID=exon-XM_008210651.4-1;Dbxref=GeneID:100678818%2CGenbank:XM_008210651.4;Parent=rna-XM_008210651.4
NC_045757.1	Gnomon	exon	12826217	12826398	.	+	.	ID=exon-XM_008210651.4-2;Dbxref=GeneID:100678818%2CGenbank:XM_008210651.4;Parent=rna-XM_008210651.4
NC_045757.1	Gnomon	exon	12826697	12826909	.	+	.	ID=exon-XM_008210651.4-3;Dbxref=GeneID:100678818%2CGenbank:XM_008210651.4;Parent=rna-XM_008210651.4
NC_045757.1	Gnomon	exon	12827058	12827247	.	+	.	ID=exon-XM_008210651.4-4;Dbxref=GeneID:100678818%2CGenbank:XM_008210651.4;Parent=rna-XM_008210651.4
NC_045757.1	Gnomon	exon	21654570	21654744	.	+	.	ID=exon-XM_032600014.1-5;Dbxref=GeneID:100114328%2CGenbank:XM_032600014.1%2CNASONIABASE:NV17898;Parent=rna-XM_032600014.1
NC_045757.1	Gnomon	exon	21654820	21654941	.	+	.	ID=exon-XM_032600014.1-6;Dbxref=GeneID:100114328%2CGenbank:XM_032600014.1%2CNASONIABASE:NV17898;Parent=rna-XM_032600014.1
NC_045757.1	Gnomon	exon	21655025	21655218	.	+	.	ID=exon-XM_032600014.1-7;Dbxref=GeneID:100114328%2CGenbank:XM_032600014.1%2CNASONIABASE:NV17898;Parent=rna-XM_032600014.1
NC_045757.1	Gnomon	exon	21655421	21655638	.	+	.	ID=exon-XM_032600014.1-8;Dbxref=GeneID:100114328%2CGenbank:XM_032600014.1%2CNASONIABASE:NV17898;Parent=rna-XM_032600014.1
NC_045757.1	Gnomon	mRNA	31066571	31068617	.	+	.	Name=XM_031921084.1;ID=rna-XM_031921084.1;Dbxref=GeneID:116415807%2CGenbank:XM_031921084.1;Parent=gene-LOC116415807
NC_045757.1	Gnomon	exon	21655747	21655970	.	+	.	ID=exon-XM_032600014.1-9;Dbxref=GeneID:100114328%2CGenbank:XM_032600014.1%2CNASONIABASE:NV17898;Parent=rna-XM_032600014.1
NC_045757.1	Gnomon	exon	21652535	21652575	.	+	.	ID=exon-XM_032600014.1-1;Dbxref=GeneID:100114328%2CGenbank:XM_032600014.1%2CNASONIABASE:NV17898;Parent=rna-XM_032600014.1
NC_045757.1	Gnomon	exon	21653666	21653860	.	+	.	ID=exon-XM_032600014.1-2;Dbxref=GeneID:100114328%2CGenbank:XM_032600014.1%2CNASONIABASE:NV17898;Parent=rna-XM_032600014.1
NC_045757.1	Gnomon	mRNA	28567766	28582510	.	-	.	Name=XM_031933636.1;ID=rna-XM_031933636.1;Dbxref=GeneID:100118672%2CGenbank:XM_031933636.1%2CNASONIABASE:NV17144;Parent=gene-LOC100118672
NC_045757.1	Gnomon	exon	21653942	21654197	.	+	.	ID=exon-XM_032600014.1-3;Dbxref=GeneID:100114328%2CGenbank:XM_032600014.1%2CNASONIABASE:NV17898;Parent=rna-XM_032600014.1
NC_045757.1	Gnomon	exon	21654279	21654472	.	+	.	ID=exon-XM_032600014.1-4;Dbxref=GeneID:100114328%2CGenbank:XM_032600014.1%2CNASONIABASE:NV17898;Parent=rna-XM_032600014.1
NC_045757.1	BestRefSeq	exon	19419261	19419393	.	-	.	ID=exon-NM_001190619.1-8;Dbxref=GeneID:100463115%2CGenbank:NM_001190619.1;Parent=rna-NM_001190619.1
NC_045757.1	BestRefSeq	exon	19419140	19419190	.	-	.	ID=exon-NM_001190619.1-9;Dbxref=GeneID:100463115%2CGenbank:NM_001190619.1;Parent=rna-NM_001190619.1
NC_045757.1	Gnomon	CDS	34251256	34251300	.	-	0	Name=XP_001606507.1;ID=cds-XP_001606507.1;Dbxref=GeneID:100122899%2CGenbank:XP_001606507.1%2CNASONIABASE:NV10189;Parent=rna-XM_001606457.6
NC_045757.1	Gnomon	CDS	34251095	34251152	.	-	0	Name=XP_001606507.1;ID=cds-XP_001606507.1;Dbxref=GeneID:100122899%2CGenbank:XP_001606507.1%2CNASONIABASE:NV10189;Parent=rna-XM_001606457.6
NC_045757.1	Gnomon	CDS	34250690	34250758	.	-	0	Name=XP_001606507.1;ID=cds-XP_001606507.1;Dbxref=GeneID:100122899%2CGenbank:XP_001606507.1%2CNASONIABASE:NV10189;Parent=rna-XM_001606457.6
NC_045757.1	Gnomon	CDS	34249407	34250499	.	-	0	Name=XP_001606507.1;ID=cds-XP_001606507.1;Dbxref=GeneID:100122899%2CGenbank:XP_001606507.1%2CNASONIABASE:NV10189;Parent=rna-XM_001606457.6
NC_045757.1	Gnomon	CDS	34249223	34249331	.	-	0	Name=XP_001606507.1;ID=cds-XP_001606507.1;Dbxref=GeneID:100122899%2CGenbank:XP_001606507.1%2CNASONIABASE:NV10189;Parent=rna-XM_001606457.6
NC_045757.1	BestRefSeq	mRNA	6277625	6279420	.	-	.	Name=NM_001190612.1;ID=rna-NM_001190612.1;Dbxref=GeneID:100463108%2CGenbank:NM_001190612.1%2CNASONIABASE:NV22637;Parent=gene-Or137
NC_045757.1	Gnomon	exon	15542672	15542782	.	+	.	ID=exon-XM_031922517.2-4;Dbxref=GeneID:100463171%2CGenbank:XM_031922517.2%2CNASONIABASE:NV21180;Parent=rna-XM_031922517.2
NC_045757.1	Gnomon	exon	31575419	31575559	.	-	.	ID=exon-XR_004226384.1-3;Dbxref=GeneID:103317781%2CGenbank:XR_004226384.1;Parent=rna-XR_004226384.1
NC_045757.1	Gnomon	exon	15542963	15543115	.	+	.	ID=exon-XM_031922517.2-5;Dbxref=GeneID:100463171%2CGenbank:XM_031922517.2%2CNASONIABASE:NV21180;Parent=rna-XM_031922517.2
NC_045757.1	Gnomon	exon	31575164	31575346	.	-	.	ID=exon-XR_004226384.1-4;Dbxref=GeneID:103317781%2CGenbank:XR_004226384.1;Parent=rna-XR_004226384.1
NC_045757.1	Gnomon	exon	15543187	15544336	.	+	.	ID=exon-XM_031922517.2-6;Dbxref=GeneID:100463171%2CGenbank:XM_031922517.2%2CNASONIABASE:NV21180;Parent=rna-XM_031922517.2
NC_045757.1	Gnomon	exon	31575004	31575091	.	-	.	ID=exon-XR_004226384.1-5;Dbxref=GeneID:103317781%2CGenbank:XR_004226384.1;Parent=rna-XR_004226384.1
NC_045757.1	Gnomon	exon	31574519	31574925	.	-	.	ID=exon-XR_004226384.1-6;Dbxref=GeneID:103317781%2CGenbank:XR_004226384.1;Parent=rna-XR_004226384.1
NC_045757.1	Gnomon	exon	15540438	15541456	.	+	.	ID=exon-XM_031922517.2-1;Dbxref=GeneID:100463171%2CGenbank:XM_031922517.2%2CNASONIABASE:NV21180;Parent=rna-XM_031922517.2
NC_045757.1	Gnomon	exon	15541533	15541742	.	+	.	ID=exon-XM_031922517.2-2;Dbxref=GeneID:100463171%2CGenbank:XM_031922517.2%2CNASONIABASE:NV21180;Parent=rna-XM_031922517.2
NC_045757.1	Gnomon	exon	31577792	31577866	.	-	.	ID=exon-XR_004226384.1-1;Dbxref=GeneID:103317781%2CGenbank:XR_004226384.1;Parent=rna-XR_004226384.1
NC_045757.1	Gnomon	exon	15541901	15542248	.	+	.	ID=exon-XM_031922517.2-3;Dbxref=GeneID:100463171%2CGenbank:XM_031922517.2%2CNASONIABASE:NV21180;Parent=rna-XM_031922517.2
NC_045757.1	Gnomon	exon	31575619	31575740	.	-	.	ID=exon-XR_004226384.1-2;Dbxref=GeneID:103317781%2CGenbank:XR_004226384.1;Parent=rna-XR_004226384.1
NC_045757.1	Gnomon	CDS	443265	443348	.	-	0	Name=XP_016836956.1;ID=cds-XP_016836956.1;Dbxref=GeneID:100678407%2CGenbank:XP_016836956.1;Parent=rna-XM_016981467.2
NC_045757.1	Gnomon	CDS	442816	442950	.	-	0	Name=XP_016836956.1;ID=cds-XP_016836956.1;Dbxref=GeneID:100678407%2CGenbank:XP_016836956.1;Parent=rna-XM_016981467.2
NC_045757.1	Gnomon	CDS	442310	442629	.	-	0	Name=XP_016836956.1;ID=cds-XP_016836956.1;Dbxref=GeneID:100678407%2CGenbank:XP_016836956.1;Parent=rna-XM_016981467.2
NC_045757.1	Gnomon	CDS	441532	441859	.	-	0	Name=XP_016836956.1;ID=cds-XP_016836956.1;Dbxref=GeneID:100678407%2CGenbank:XP_016836956.1;Parent=rna-XM_016981467.2
NC_045757.1	Gnomon	exon	31574221	31574424	.	-	.	ID=exon-XR_004226384.1-7;Dbxref=GeneID:103317781%2CGenbank:XR_004226384.1;Parent=rna-XR_004226384.1
NC_045757.1	Gnomon	exon	22133836	22134239	.	-	.	ID=exon-XM_031928739.2-10;Dbxref=GeneID:100678394%2CGenbank:XM_031928739.2;Parent=rna-XM_031928739.2
NC_045757.1	BestRefSeq	exon	19421330	19421503	.	-	.	ID=exon-NM_001190619.1-1;Dbxref=GeneID:100463115%2CGenbank:NM_001190619.1;Parent=rna-NM_001190619.1
NC_045757.1	Gnomon	mRNA	33865420	33869101	.	+	.	Name=XM_008217111.4;ID=rna-XM_008217111.4;Dbxref=GeneID:100114151%2CGenbank:XM_008217111.4%2CNASONIABASE:NV10169;Parent=gene-LOC100114151
NC_045757.1	BestRefSeq	exon	19420746	19420868	.	-	.	ID=exon-NM_001190619.1-2;Dbxref=GeneID:100463115%2CGenbank:NM_001190619.1;Parent=rna-NM_001190619.1
NC_045757.1	BestRefSeq	exon	19420545	19420662	.	-	.	ID=exon-NM_001190619.1-3;Dbxref=GeneID:100463115%2CGenbank:NM_001190619.1;Parent=rna-NM_001190619.1
NC_045757.1	BestRefSeq	exon	19420152	19420413	.	-	.	ID=exon-NM_001190619.1-4;Dbxref=GeneID:100463115%2CGenbank:NM_001190619.1;Parent=rna-NM_001190619.1
NC_045757.1	BestRefSeq	exon	19419881	19419979	.	-	.	ID=exon-NM_001190619.1-5;Dbxref=GeneID:100463115%2CGenbank:NM_001190619.1;Parent=rna-NM_001190619.1
NC_045757.1	BestRefSeq	exon	19419699	19419789	.	-	.	ID=exon-NM_001190619.1-6;Dbxref=GeneID:100463115%2CGenbank:NM_001190619.1;Parent=rna-NM_001190619.1
NC_045757.1	Gnomon	mRNA	25615971	25718031	.	+	.	Name=XM_008207508.4;ID=rna-XM_008207508.4;Dbxref=GeneID:100118435%2CGenbank:XM_008207508.4%2CNASONIABASE:NV15390;Parent=gene-LOC100118435
NC_045757.1	BestRefSeq	exon	19419493	19419629	.	-	.	ID=exon-NM_001190619.1-7;Dbxref=GeneID:100463115%2CGenbank:NM_001190619.1;Parent=rna-NM_001190619.1
NC_045757.1	BestRefSeq	exon	3736903	3736983	.	+	.	ID=exon-NM_001142863.1-4;Dbxref=GeneID:100123942%2CGenbank:NM_001142863.1%2CNASONIABASE:NV50180;Parent=rna-NM_001142863.1
NC_045757.1	BestRefSeq	exon	3737066	3737310	.	+	.	ID=exon-NM_001142863.1-5;Dbxref=GeneID:100123942%2CGenbank:NM_001142863.1%2CNASONIABASE:NV50180;Parent=rna-NM_001142863.1
NC_045757.1	BestRefSeq	exon	3737384	3737772	.	+	.	ID=exon-NM_001142863.1-6;Dbxref=GeneID:100123942%2CGenbank:NM_001142863.1%2CNASONIABASE:NV50180;Parent=rna-NM_001142863.1
NC_045757.1	BestRefSeq	exon	3737851	3738424	.	+	.	ID=exon-NM_001142863.1-7;Dbxref=GeneID:100123942%2CGenbank:NM_001142863.1%2CNASONIABASE:NV50180;Parent=rna-NM_001142863.1
NC_045757.1	BestRefSeq	exon	10666279	10666408	.	+	.	ID=exon-NM_001167968.1-1;Dbxref=GeneID:100116621%2CGenbank:NM_001167968.1%2CNASONIABASE:NV13258;Parent=rna-NM_001167968.1
NC_045757.1	BestRefSeq	exon	3734604	3734936	.	+	.	ID=exon-NM_001142863.1-1;Dbxref=GeneID:100123942%2CGenbank:NM_001142863.1%2CNASONIABASE:NV50180;Parent=rna-NM_001142863.1
NC_045757.1	BestRefSeq	exon	10666612	10666742	.	+	.	ID=exon-NM_001167968.1-2;Dbxref=GeneID:100116621%2CGenbank:NM_001167968.1%2CNASONIABASE:NV13258;Parent=rna-NM_001167968.1
NC_045757.1	BestRefSeq	exon	3735323	3735888	.	+	.	ID=exon-NM_001142863.1-2;Dbxref=GeneID:100123942%2CGenbank:NM_001142863.1%2CNASONIABASE:NV50180;Parent=rna-NM_001142863.1
NC_045757.1	BestRefSeq	exon	10666861	10666899	.	+	.	ID=exon-NM_001167968.1-3;Dbxref=GeneID:100116621%2CGenbank:NM_001167968.1%2CNASONIABASE:NV13258;Parent=rna-NM_001167968.1
NC_045757.1	BestRefSeq	exon	3735966	3736825	.	+	.	ID=exon-NM_001142863.1-3;Dbxref=GeneID:100123942%2CGenbank:NM_001142863.1%2CNASONIABASE:NV50180;Parent=rna-NM_001142863.1
NC_045757.1	BestRefSeq	exon	10667419	10667671	.	+	.	ID=exon-NM_001167968.1-4;Dbxref=GeneID:100116621%2CGenbank:NM_001167968.1%2CNASONIABASE:NV13258;Parent=rna-NM_001167968.1
NC_045757.1	Gnomon	CDS	15153811	15153863	.	-	0	Name=XP_031787783.1;ID=cds-XP_031787783.1;Dbxref=GeneID:100119673%2CGenbank:XP_031787783.1%2CNASONIABASE:NV16812;Parent=rna-XM_031931923.1
NC_045757.1	Gnomon	CDS	15147852	15147962	.	-	0	Name=XP_031787783.1;ID=cds-XP_031787783.1;Dbxref=GeneID:100119673%2CGenbank:XP_031787783.1%2CNASONIABASE:NV16812;Parent=rna-XM_031931923.1
NC_045757.1	Gnomon	CDS	15147179	15147350	.	-	0	Name=XP_031787783.1;ID=cds-XP_031787783.1;Dbxref=GeneID:100119673%2CGenbank:XP_031787783.1%2CNASONIABASE:NV16812;Parent=rna-XM_031931923.1
NC_045757.1	Gnomon	CDS	15146309	15146438	.	-	0	Name=XP_031787783.1;ID=cds-XP_031787783.1;Dbxref=GeneID:100119673%2CGenbank:XP_031787783.1%2CNASONIABASE:NV16812;Parent=rna-XM_031931923.1
NC_045757.1	Gnomon	CDS	15142660	15142898	.	-	0	Name=XP_031787783.1;ID=cds-XP_031787783.1;Dbxref=GeneID:100119673%2CGenbank:XP_031787783.1%2CNASONIABASE:NV16812;Parent=rna-XM_031931923.1
NC_045757.1	Gnomon	CDS	15141465	15141599	.	-	0	Name=XP_031787783.1;ID=cds-XP_031787783.1;Dbxref=GeneID:100119673%2CGenbank:XP_031787783.1%2CNASONIABASE:NV16812;Parent=rna-XM_031931923.1
NC_045757.1	Gnomon	CDS	15141269	15141376	.	-	0	Name=XP_031787783.1;ID=cds-XP_031787783.1;Dbxref=GeneID:100119673%2CGenbank:XP_031787783.1%2CNASONIABASE:NV16812;Parent=rna-XM_031931923.1
NC_045757.1	Gnomon	CDS	15140927	15141205	.	-	0	Name=XP_031787783.1;ID=cds-XP_031787783.1;Dbxref=GeneID:100119673%2CGenbank:XP_031787783.1%2CNASONIABASE:NV16812;Parent=rna-XM_031931923.1
NC_045757.1	Gnomon	CDS	15140577	15140859	.	-	0	Name=XP_031787783.1;ID=cds-XP_031787783.1;Dbxref=GeneID:100119673%2CGenbank:XP_031787783.1%2CNASONIABASE:NV16812;Parent=rna-XM_031931923.1
NC_045757.1	Gnomon	CDS	15140236	15140508	.	-	0	Name=XP_031787783.1;ID=cds-XP_031787783.1;Dbxref=GeneID:100119673%2CGenbank:XP_031787783.1%2CNASONIABASE:NV16812;Parent=rna-XM_031931923.1
NC_045757.1	Gnomon	CDS	15139722	15140143	.	-	0	Name=XP_031787783.1;ID=cds-XP_031787783.1;Dbxref=GeneID:100119673%2CGenbank:XP_031787783.1%2CNASONIABASE:NV16812;Parent=rna-XM_031931923.1
NC_045757.1	Gnomon	CDS	15138755	15139216	.	-	0	Name=XP_031787783.1;ID=cds-XP_031787783.1;Dbxref=GeneID:100119673%2CGenbank:XP_031787783.1%2CNASONIABASE:NV16812;Parent=rna-XM_031931923.1
NC_045757.1	Gnomon	CDS	18373963	18373977	.	-	0	Name=XP_001599748.2;ID=cds-XP_001599748.2;Dbxref=GeneID:100114858%2CGenbank:XP_001599748.2%2CNASONIABASE:NV15980;Parent=rna-XM_001599698.4
NC_045757.1	Gnomon	CDS	18371751	18372038	.	-	0	Name=XP_001599748.2;ID=cds-XP_001599748.2;Dbxref=GeneID:100114858%2CGenbank:XP_001599748.2%2CNASONIABASE:NV15980;Parent=rna-XM_001599698.4
NC_045757.1	Gnomon	CDS	18371069	18371345	.	-	0	Name=XP_001599748.2;ID=cds-XP_001599748.2;Dbxref=GeneID:100114858%2CGenbank:XP_001599748.2%2CNASONIABASE:NV15980;Parent=rna-XM_001599698.4
NC_045757.1	Gnomon	CDS	18370736	18370959	.	-	0	Name=XP_001599748.2;ID=cds-XP_001599748.2;Dbxref=GeneID:100114858%2CGenbank:XP_001599748.2%2CNASONIABASE:NV15980;Parent=rna-XM_001599698.4
NC_045757.1	Gnomon	CDS	18370177	18370653	.	-	0	Name=XP_001599748.2;ID=cds-XP_001599748.2;Dbxref=GeneID:100114858%2CGenbank:XP_001599748.2%2CNASONIABASE:NV15980;Parent=rna-XM_001599698.4
NC_045757.1	Gnomon	CDS	18369452	18369672	.	-	0	Name=XP_001599748.2;ID=cds-XP_001599748.2;Dbxref=GeneID:100114858%2CGenbank:XP_001599748.2%2CNASONIABASE:NV15980;Parent=rna-XM_001599698.4
NC_045757.1	Gnomon	CDS	18369033	18369123	.	-	0	Name=XP_001599748.2;ID=cds-XP_001599748.2;Dbxref=GeneID:100114858%2CGenbank:XP_001599748.2%2CNASONIABASE:NV15980;Parent=rna-XM_001599698.4
NC_045757.1	Gnomon	mRNA	20581657	20592710	.	-	.	Name=XM_031929267.2;ID=rna-XM_031929267.2;Dbxref=GeneID:100379130%2CGenbank:XM_031929267.2;Parent=gene-LOC100379130
NC_045757.1	Gnomon	mRNA	21886310	21892744	.	+	.	Name=XM_016986460.2;ID=rna-XM_016986460.2;Dbxref=GeneID:103316936%2CGenbank:XM_016986460.2;Parent=gene-LOC103316936
NC_045757.1	Gnomon	mRNA	16189017	16203727	.	+	.	Name=XM_016990007.3;ID=rna-XM_016990007.3;Dbxref=GeneID:100122276%2CGenbank:XM_016990007.3%2CNASONIABASE:NV16897;Parent=gene-LOC100122276
NC_045757.1	Gnomon	CDS	35254814	35254990	.	+	0	Name=XP_008215501.1;ID=cds-XP_008215501.1;Dbxref=GeneID:100123621%2CGenbank:XP_008215501.1%2CNASONIABASE:NV10267;Parent=rna-XM_008217279.4
NC_045757.1	Gnomon	CDS	35255049	35255189	.	+	0	Name=XP_008215501.1;ID=cds-XP_008215501.1;Dbxref=GeneID:100123621%2CGenbank:XP_008215501.1%2CNASONIABASE:NV10267;Parent=rna-XM_008217279.4
NC_045757.1	Gnomon	CDS	35255261	35256907	.	+	0	Name=XP_008215501.1;ID=cds-XP_008215501.1;Dbxref=GeneID:100123621%2CGenbank:XP_008215501.1%2CNASONIABASE:NV10267;Parent=rna-XM_008217279.4
NC_045757.1	Gnomon	CDS	35256987	35257292	.	+	0	Name=XP_008215501.1;ID=cds-XP_008215501.1;Dbxref=GeneID:100123621%2CGenbank:XP_008215501.1%2CNASONIABASE:NV10267;Parent=rna-XM_008217279.4
NC_045757.1	Gnomon	CDS	35257366	35257554	.	+	0	Name=XP_008215501.1;ID=cds-XP_008215501.1;Dbxref=GeneID:100123621%2CGenbank:XP_008215501.1%2CNASONIABASE:NV10267;Parent=rna-XM_008217279.4
NC_045757.1	Gnomon	CDS	35257627	35257820	.	+	0	Name=XP_008215501.1;ID=cds-XP_008215501.1;Dbxref=GeneID:100123621%2CGenbank:XP_008215501.1%2CNASONIABASE:NV10267;Parent=rna-XM_008217279.4
NC_045757.1	Gnomon	CDS	35257892	35258468	.	+	0	Name=XP_008215501.1;ID=cds-XP_008215501.1;Dbxref=GeneID:100123621%2CGenbank:XP_008215501.1%2CNASONIABASE:NV10267;Parent=rna-XM_008217279.4
NC_045757.1	Gnomon	CDS	35258536	35258683	.	+	0	Name=XP_008215501.1;ID=cds-XP_008215501.1;Dbxref=GeneID:100123621%2CGenbank:XP_008215501.1%2CNASONIABASE:NV10267;Parent=rna-XM_008217279.4
NC_045757.1	Gnomon	CDS	35258747	35259003	.	+	0	Name=XP_008215501.1;ID=cds-XP_008215501.1;Dbxref=GeneID:100123621%2CGenbank:XP_008215501.1%2CNASONIABASE:NV10267;Parent=rna-XM_008217279.4
NC_045757.1	Gnomon	CDS	35259080	35259415	.	+	0	Name=XP_008215501.1;ID=cds-XP_008215501.1;Dbxref=GeneID:100123621%2CGenbank:XP_008215501.1%2CNASONIABASE:NV10267;Parent=rna-XM_008217279.4
NC_045757.1	BestRefSeq	mRNA	9216387	9219203	.	-	.	Name=NM_001161542.1;ID=rna-NM_001161542.1;Dbxref=GeneID:100120498%2CGenbank:NM_001161542.1%2CNASONIABASE:NV13290;Parent=gene-SP96
NC_045757.1	Gnomon	exon	32460665	32460826	.	-	.	ID=exon-XM_001602641.4-4;Dbxref=GeneID:100118805%2CGenbank:XM_001602641.4%2CNASONIABASE:NV10040;Parent=rna-XM_001602641.4
NC_045757.1	Gnomon	exon	32460240	32460584	.	-	.	ID=exon-XM_001602641.4-5;Dbxref=GeneID:100118805%2CGenbank:XM_001602641.4%2CNASONIABASE:NV10040;Parent=rna-XM_001602641.4
NC_045757.1	Gnomon	exon	32461334	32461476	.	-	.	ID=exon-XM_001602641.4-2;Dbxref=GeneID:100118805%2CGenbank:XM_001602641.4%2CNASONIABASE:NV10040;Parent=rna-XM_001602641.4
NC_045757.1	Gnomon	exon	32460910	32461257	.	-	.	ID=exon-XM_001602641.4-3;Dbxref=GeneID:100118805%2CGenbank:XM_001602641.4%2CNASONIABASE:NV10040;Parent=rna-XM_001602641.4
NC_045757.1	Gnomon	exon	32459912	32460163	.	-	.	ID=exon-XM_001602641.4-6;Dbxref=GeneID:100118805%2CGenbank:XM_001602641.4%2CNASONIABASE:NV10040;Parent=rna-XM_001602641.4
NC_045757.1	Gnomon	exon	32459222	32459834	.	-	.	ID=exon-XM_001602641.4-7;Dbxref=GeneID:100118805%2CGenbank:XM_001602641.4%2CNASONIABASE:NV10040;Parent=rna-XM_001602641.4
NC_045757.1	Gnomon	exon	32462068	32462445	.	-	.	ID=exon-XM_001602641.4-1;Dbxref=GeneID:100118805%2CGenbank:XM_001602641.4%2CNASONIABASE:NV10040;Parent=rna-XM_001602641.4
NC_045757.1	Gnomon	exon	4780629	4781108	.	-	.	ID=exon-XM_031921973.2-1;Dbxref=GeneID:116415969%2CGenbank:XM_031921973.2;Parent=rna-XM_031921973.2
NC_045757.1	Gnomon	exon	35611017	35611336	.	-	.	ID=exon-XM_016987924.3-7;Dbxref=GeneID:100678349%2CGenbank:XM_016987924.3;Parent=rna-XM_016987924.3
NC_045757.1	Gnomon	exon	4778844	4780490	.	-	.	ID=exon-XM_031921973.2-2;Dbxref=GeneID:116415969%2CGenbank:XM_031921973.2;Parent=rna-XM_031921973.2
NC_045757.1	Gnomon	exon	35608814	35610916	.	-	.	ID=exon-XM_016987924.3-8;Dbxref=GeneID:100678349%2CGenbank:XM_016987924.3;Parent=rna-XM_016987924.3
NC_045757.1	Gnomon	exon	35606606	35608565	.	-	.	ID=exon-XM_016987924.3-9;Dbxref=GeneID:100678349%2CGenbank:XM_016987924.3;Parent=rna-XM_016987924.3
NC_045757.1	Gnomon	exon	2973270	2973469	.	-	.	ID=exon-XM_032596239.1-6;Dbxref=GeneID:100123687%2CGenbank:XM_032596239.1%2CNASONIABASE:NV14101;Parent=rna-XM_032596239.1
NC_045757.1	Gnomon	exon	3886468	3887191	.	+	.	ID=exon-XM_032596997.1-3;Dbxref=GeneID:100123981%2CGenbank:XM_032596997.1%2CNASONIABASE:NV14189;Parent=rna-XM_032596997.1
NC_045757.1	Gnomon	exon	35612578	35612812	.	-	.	ID=exon-XM_016987924.3-3;Dbxref=GeneID:100678349%2CGenbank:XM_016987924.3;Parent=rna-XM_016987924.3
NC_045757.1	Gnomon	exon	2972279	2972534	.	-	.	ID=exon-XM_032596239.1-7;Dbxref=GeneID:100123687%2CGenbank:XM_032596239.1%2CNASONIABASE:NV14101;Parent=rna-XM_032596239.1
NC_045757.1	Gnomon	exon	3888345	3888401	.	+	.	ID=exon-XM_032596997.1-4;Dbxref=GeneID:100123981%2CGenbank:XM_032596997.1%2CNASONIABASE:NV14189;Parent=rna-XM_032596997.1
NC_045757.1	Gnomon	exon	35612132	35612504	.	-	.	ID=exon-XM_016987924.3-4;Dbxref=GeneID:100678349%2CGenbank:XM_016987924.3;Parent=rna-XM_016987924.3
NC_045757.1	Gnomon	exon	2974077	2974359	.	-	.	ID=exon-XM_032596239.1-4;Dbxref=GeneID:100123687%2CGenbank:XM_032596239.1%2CNASONIABASE:NV14101;Parent=rna-XM_032596239.1
NC_045757.1	Gnomon	exon	3878387	3878674	.	+	.	ID=exon-XM_032596997.1-1;Dbxref=GeneID:100123981%2CGenbank:XM_032596997.1%2CNASONIABASE:NV14189;Parent=rna-XM_032596997.1
NC_045757.1	Gnomon	exon	35611750	35612039	.	-	.	ID=exon-XM_016987924.3-5;Dbxref=GeneID:100678349%2CGenbank:XM_016987924.3;Parent=rna-XM_016987924.3
NC_045757.1	Gnomon	exon	2973538	2973881	.	-	.	ID=exon-XM_032596239.1-5;Dbxref=GeneID:100123687%2CGenbank:XM_032596239.1%2CNASONIABASE:NV14101;Parent=rna-XM_032596239.1
NC_045757.1	Gnomon	exon	3879072	3879337	.	+	.	ID=exon-XM_032596997.1-2;Dbxref=GeneID:100123981%2CGenbank:XM_032596997.1%2CNASONIABASE:NV14189;Parent=rna-XM_032596997.1
NC_045757.1	Gnomon	exon	35611414	35611635	.	-	.	ID=exon-XM_016987924.3-6;Dbxref=GeneID:100678349%2CGenbank:XM_016987924.3;Parent=rna-XM_016987924.3
NC_045757.1	Gnomon	exon	35621493	35622762	.	-	.	ID=exon-XM_016987924.3-1;Dbxref=GeneID:100678349%2CGenbank:XM_016987924.3;Parent=rna-XM_016987924.3
NC_045757.1	Gnomon	exon	35612894	35613025	.	-	.	ID=exon-XM_016987924.3-2;Dbxref=GeneID:100678349%2CGenbank:XM_016987924.3;Parent=rna-XM_016987924.3
NC_045757.1	Gnomon	exon	3890910	3891069	.	+	.	ID=exon-XM_032596997.1-9;Dbxref=GeneID:100123981%2CGenbank:XM_032596997.1%2CNASONIABASE:NV14189;Parent=rna-XM_032596997.1
NC_045757.1	Gnomon	exon	2977520	2977602	.	-	.	ID=exon-XM_032596239.1-2;Dbxref=GeneID:100123687%2CGenbank:XM_032596239.1%2CNASONIABASE:NV14101;Parent=rna-XM_032596239.1
NC_045757.1	Gnomon	exon	3890032	3890270	.	+	.	ID=exon-XM_032596997.1-7;Dbxref=GeneID:100123981%2CGenbank:XM_032596997.1%2CNASONIABASE:NV14189;Parent=rna-XM_032596997.1
NC_045757.1	Gnomon	exon	17546625	17546750	.	-	.	ID=exon-XM_001600372.6-1;Dbxref=GeneID:100115799%2CGenbank:XM_001600372.6%2CNASONIABASE:NV15995;Parent=rna-XM_001600372.6
NC_045757.1	Gnomon	exon	2976585	2976765	.	-	.	ID=exon-XM_032596239.1-3;Dbxref=GeneID:100123687%2CGenbank:XM_032596239.1%2CNASONIABASE:NV14101;Parent=rna-XM_032596239.1
NC_045757.1	Gnomon	exon	3890358	3890808	.	+	.	ID=exon-XM_032596997.1-8;Dbxref=GeneID:100123981%2CGenbank:XM_032596997.1%2CNASONIABASE:NV14189;Parent=rna-XM_032596997.1
NC_045757.1	Gnomon	exon	17545700	17546007	.	-	.	ID=exon-XM_001600372.6-2;Dbxref=GeneID:100115799%2CGenbank:XM_001600372.6%2CNASONIABASE:NV15995;Parent=rna-XM_001600372.6
NC_045757.1	Gnomon	exon	3889401	3889725	.	+	.	ID=exon-XM_032596997.1-5;Dbxref=GeneID:100123981%2CGenbank:XM_032596997.1%2CNASONIABASE:NV14189;Parent=rna-XM_032596997.1
NC_045757.1	Gnomon	exon	2977837	2979288	.	-	.	ID=exon-XM_032596239.1-1;Dbxref=GeneID:100123687%2CGenbank:XM_032596239.1%2CNASONIABASE:NV14101;Parent=rna-XM_032596239.1
NC_045757.1	Gnomon	exon	3889820	3889941	.	+	.	ID=exon-XM_032596997.1-6;Dbxref=GeneID:100123981%2CGenbank:XM_032596997.1%2CNASONIABASE:NV14189;Parent=rna-XM_032596997.1
NC_045757.1	Gnomon	CDS	6807610	6807950	.	+	0	Name=XP_031777782.1;ID=cds-XP_031777782.1;Dbxref=GeneID:100121891%2CGenbank:XP_031777782.1%2CNASONIABASE:NV15353;Parent=rna-XM_031921922.2
NC_045757.1	Gnomon	CDS	6810963	6811268	.	+	0	Name=XP_031777782.1;ID=cds-XP_031777782.1;Dbxref=GeneID:100121891%2CGenbank:XP_031777782.1%2CNASONIABASE:NV15353;Parent=rna-XM_031921922.2
NC_045757.1	Gnomon	CDS	6815519	6815707	.	+	0	Name=XP_031777782.1;ID=cds-XP_031777782.1;Dbxref=GeneID:100121891%2CGenbank:XP_031777782.1%2CNASONIABASE:NV15353;Parent=rna-XM_031921922.2
NC_045757.1	Gnomon	CDS	6815838	6816090	.	+	0	Name=XP_031777782.1;ID=cds-XP_031777782.1;Dbxref=GeneID:100121891%2CGenbank:XP_031777782.1%2CNASONIABASE:NV15353;Parent=rna-XM_031921922.2
NC_045757.1	Gnomon	CDS	6816173	6816487	.	+	0	Name=XP_031777782.1;ID=cds-XP_031777782.1;Dbxref=GeneID:100121891%2CGenbank:XP_031777782.1%2CNASONIABASE:NV15353;Parent=rna-XM_031921922.2
NC_045757.1	Gnomon	CDS	6816868	6817113	.	+	0	Name=XP_031777782.1;ID=cds-XP_031777782.1;Dbxref=GeneID:100121891%2CGenbank:XP_031777782.1%2CNASONIABASE:NV15353;Parent=rna-XM_031921922.2
NC_045757.1	Gnomon	CDS	6817202	6817759	.	+	0	Name=XP_031777782.1;ID=cds-XP_031777782.1;Dbxref=GeneID:100121891%2CGenbank:XP_031777782.1%2CNASONIABASE:NV15353;Parent=rna-XM_031921922.2
NC_045757.1	Gnomon	CDS	6817846	6818443	.	+	0	Name=XP_031777782.1;ID=cds-XP_031777782.1;Dbxref=GeneID:100121891%2CGenbank:XP_031777782.1%2CNASONIABASE:NV15353;Parent=rna-XM_031921922.2
NC_045757.1	Gnomon	CDS	6818571	6818820	.	+	0	Name=XP_031777782.1;ID=cds-XP_031777782.1;Dbxref=GeneID:100121891%2CGenbank:XP_031777782.1%2CNASONIABASE:NV15353;Parent=rna-XM_031921922.2
NC_045757.1	Gnomon	CDS	6818951	6819128	.	+	0	Name=XP_031777782.1;ID=cds-XP_031777782.1;Dbxref=GeneID:100121891%2CGenbank:XP_031777782.1%2CNASONIABASE:NV15353;Parent=rna-XM_031921922.2
NC_045757.1	Gnomon	CDS	6819655	6820038	.	+	0	Name=XP_031777782.1;ID=cds-XP_031777782.1;Dbxref=GeneID:100121891%2CGenbank:XP_031777782.1%2CNASONIABASE:NV15353;Parent=rna-XM_031921922.2
NC_045757.1	Gnomon	CDS	6820893	6820929	.	+	0	Name=XP_031777782.1;ID=cds-XP_031777782.1;Dbxref=GeneID:100121891%2CGenbank:XP_031777782.1%2CNASONIABASE:NV15353;Parent=rna-XM_031921922.2
NC_045757.1	Gnomon	CDS	6822701	6822843	.	+	0	Name=XP_031777782.1;ID=cds-XP_031777782.1;Dbxref=GeneID:100121891%2CGenbank:XP_031777782.1%2CNASONIABASE:NV15353;Parent=rna-XM_031921922.2
NC_045757.1	Gnomon	CDS	6825967	6826392	.	+	0	Name=XP_031777782.1;ID=cds-XP_031777782.1;Dbxref=GeneID:100121891%2CGenbank:XP_031777782.1%2CNASONIABASE:NV15353;Parent=rna-XM_031921922.2
NC_045757.1	Gnomon	CDS	6827443	6827448	.	+	0	Name=XP_031777782.1;ID=cds-XP_031777782.1;Dbxref=GeneID:100121891%2CGenbank:XP_031777782.1%2CNASONIABASE:NV15353;Parent=rna-XM_031921922.2
NC_045757.1	Gnomon	CDS	6827763	6828194	.	+	0	Name=XP_031777782.1;ID=cds-XP_031777782.1;Dbxref=GeneID:100121891%2CGenbank:XP_031777782.1%2CNASONIABASE:NV15353;Parent=rna-XM_031921922.2
NC_045757.1	Gnomon	CDS	6828281	6828754	.	+	0	Name=XP_031777782.1;ID=cds-XP_031777782.1;Dbxref=GeneID:100121891%2CGenbank:XP_031777782.1%2CNASONIABASE:NV15353;Parent=rna-XM_031921922.2
NC_045757.1	Gnomon	CDS	6828836	6828907	.	+	0	Name=XP_031777782.1;ID=cds-XP_031777782.1;Dbxref=GeneID:100121891%2CGenbank:XP_031777782.1%2CNASONIABASE:NV15353;Parent=rna-XM_031921922.2
NC_045757.1	Gnomon	mRNA	10207158	10235044	.	+	.	Name=XM_016987204.3;ID=rna-XM_016987204.3;Dbxref=GeneID:100119397%2CGenbank:XM_016987204.3%2CNASONIABASE:NV13272;Parent=gene-LOC100119397
NC_045757.1	Gnomon	exon	17544898	17545135	.	-	.	ID=exon-XM_001600372.6-5;Dbxref=GeneID:100115799%2CGenbank:XM_001600372.6%2CNASONIABASE:NV15995;Parent=rna-XM_001600372.6
NC_045757.1	Gnomon	exon	17544646	17544793	.	-	.	ID=exon-XM_001600372.6-6;Dbxref=GeneID:100115799%2CGenbank:XM_001600372.6%2CNASONIABASE:NV15995;Parent=rna-XM_001600372.6
NC_045757.1	tRNAscan-SE	gene	5672237	5672329	.	-	.	Name=TRNAI-UAU;ID=gene-TRNAI-UAU;Dbxref=GeneID:107980572
NC_045757.1	Gnomon	exon	17545495	17545617	.	-	.	ID=exon-XM_001600372.6-3;Dbxref=GeneID:100115799%2CGenbank:XM_001600372.6%2CNASONIABASE:NV15995;Parent=rna-XM_001600372.6
NC_045757.1	Gnomon	exon	17545224	17545415	.	-	.	ID=exon-XM_001600372.6-4;Dbxref=GeneID:100115799%2CGenbank:XM_001600372.6%2CNASONIABASE:NV15995;Parent=rna-XM_001600372.6
NC_045757.1	Gnomon	exon	17542781	17542981	.	-	.	ID=exon-XM_001600372.6-9;Dbxref=GeneID:100115799%2CGenbank:XM_001600372.6%2CNASONIABASE:NV15995;Parent=rna-XM_001600372.6
NC_045757.1	Gnomon	CDS	15530382	15530393	.	-	0	Name=XP_031778371.1;ID=cds-XP_031778371.1;Dbxref=GeneID:100463170%2CGenbank:XP_031778371.1;Parent=rna-XM_031922511.1
NC_045757.1	Gnomon	CDS	15530151	15530294	.	-	0	Name=XP_031778371.1;ID=cds-XP_031778371.1;Dbxref=GeneID:100463170%2CGenbank:XP_031778371.1;Parent=rna-XM_031922511.1
NC_045757.1	Gnomon	CDS	15529359	15529940	.	-	0	Name=XP_031778371.1;ID=cds-XP_031778371.1;Dbxref=GeneID:100463170%2CGenbank:XP_031778371.1;Parent=rna-XM_031922511.1
NC_045757.1	Gnomon	CDS	15529174	15529284	.	-	0	Name=XP_031778371.1;ID=cds-XP_031778371.1;Dbxref=GeneID:100463170%2CGenbank:XP_031778371.1;Parent=rna-XM_031922511.1
NC_045757.1	Gnomon	CDS	15528949	15529101	.	-	0	Name=XP_031778371.1;ID=cds-XP_031778371.1;Dbxref=GeneID:100463170%2CGenbank:XP_031778371.1;Parent=rna-XM_031922511.1
NC_045757.1	Gnomon	CDS	15528808	15528873	.	-	0	Name=XP_031778371.1;ID=cds-XP_031778371.1;Dbxref=GeneID:100463170%2CGenbank:XP_031778371.1;Parent=rna-XM_031922511.1
NC_045757.1	Gnomon	exon	17544343	17544580	.	-	.	ID=exon-XM_001600372.6-7;Dbxref=GeneID:100115799%2CGenbank:XM_001600372.6%2CNASONIABASE:NV15995;Parent=rna-XM_001600372.6
NC_045757.1	Gnomon	exon	17544000	17544249	.	-	.	ID=exon-XM_001600372.6-8;Dbxref=GeneID:100115799%2CGenbank:XM_001600372.6%2CNASONIABASE:NV15995;Parent=rna-XM_001600372.6
NC_045757.1	Gnomon	exon	27706025	27706413	.	-	.	ID=exon-XR_001729618.2-1;Dbxref=GeneID:107981941%2CGenbank:XR_001729618.2;Parent=rna-XR_001729618.2
NC_045757.1	Gnomon	exon	27705767	27705891	.	-	.	ID=exon-XR_001729618.2-2;Dbxref=GeneID:107981941%2CGenbank:XR_001729618.2;Parent=rna-XR_001729618.2
NC_045757.1	Gnomon	mRNA	1858596	1870432	.	+	.	Name=XM_031922069.2;ID=rna-XM_031922069.2;Dbxref=GeneID:100122650%2CGenbank:XM_031922069.2%2CNASONIABASE:NV50170;Parent=gene-LOC100122650
NC_045757.1	Gnomon	CDS	1969081	1969154	.	-	0	Name=XP_031777938.1;ID=cds-XP_031777938.1;Dbxref=GeneID:100122706%2CGenbank:XP_031777938.1%2CNASONIABASE:NV50171;Parent=rna-XM_031922078.2
NC_045757.1	Gnomon	CDS	1968814	1968945	.	-	0	Name=XP_031777938.1;ID=cds-XP_031777938.1;Dbxref=GeneID:100122706%2CGenbank:XP_031777938.1%2CNASONIABASE:NV50171;Parent=rna-XM_031922078.2
NC_045757.1	Gnomon	CDS	1967278	1967455	.	-	0	Name=XP_031777938.1;ID=cds-XP_031777938.1;Dbxref=GeneID:100122706%2CGenbank:XP_031777938.1%2CNASONIABASE:NV50171;Parent=rna-XM_031922078.2
NC_045757.1	Gnomon	CDS	1966980	1967206	.	-	0	Name=XP_031777938.1;ID=cds-XP_031777938.1;Dbxref=GeneID:100122706%2CGenbank:XP_031777938.1%2CNASONIABASE:NV50171;Parent=rna-XM_031922078.2
NC_045757.1	Gnomon	CDS	1966815	1966901	.	-	0	Name=XP_031777938.1;ID=cds-XP_031777938.1;Dbxref=GeneID:100122706%2CGenbank:XP_031777938.1%2CNASONIABASE:NV50171;Parent=rna-XM_031922078.2
NC_045757.1	Gnomon	CDS	1966360	1966671	.	-	0	Name=XP_031777938.1;ID=cds-XP_031777938.1;Dbxref=GeneID:100122706%2CGenbank:XP_031777938.1%2CNASONIABASE:NV50171;Parent=rna-XM_031922078.2
NC_045757.1	Gnomon	CDS	1965922	1966120	.	-	0	Name=XP_031777938.1;ID=cds-XP_031777938.1;Dbxref=GeneID:100122706%2CGenbank:XP_031777938.1%2CNASONIABASE:NV50171;Parent=rna-XM_031922078.2
NC_045757.1	Gnomon	exon	27705505	27705623	.	-	.	ID=exon-XR_001729618.2-3;Dbxref=GeneID:107981941%2CGenbank:XR_001729618.2;Parent=rna-XR_001729618.2
NC_045757.1	Gnomon	exon	2211867	2212447	.	-	.	ID=exon-XM_031921855.1-10;Dbxref=GeneID:100122792%2CGenbank:XM_031921855.1%2CNASONIABASE:NV14006;Parent=rna-XM_031921855.1
NC_045757.1	tRNAscan-SE	exon	4857794	4857866	.	-	.	ID=exon-TRNAK-CUU-3-1;Dbxref=GeneID:107980580;Note=transfer RNA lysine (anticodon CUU);Parent=rna-TRNAK-CUU-3
NC_045757.1	Gnomon	exon	409262	409444	.	+	.	ID=exon-XM_008204396.4-4;Dbxref=GeneID:100119193%2CGenbank:XM_008204396.4%2CNASONIABASE:NV13904;Parent=rna-XM_008204396.4
NC_045757.1	Gnomon	mRNA	16226773	16228907	.	-	.	Name=XM_008212792.3;ID=rna-XM_008212792.3;Dbxref=GeneID:100679036%2CGenbank:XM_008212792.3;Parent=gene-LOC100679036
NC_045757.1	Gnomon	exon	409570	409672	.	+	.	ID=exon-XM_008204396.4-5;Dbxref=GeneID:100119193%2CGenbank:XM_008204396.4%2CNASONIABASE:NV13904;Parent=rna-XM_008204396.4
NC_045757.1	Gnomon	mRNA	23279871	23386372	.	+	.	Name=XM_031920746.2;ID=rna-XM_031920746.2;Dbxref=GeneID:100116185%2CGenbank:XM_031920746.2%2CNASONIABASE:NV50420;Parent=gene-LOC100116185
NC_045757.1	Gnomon	exon	19807901	19808167	.	+	.	ID=exon-XM_001603479.5-5;Dbxref=GeneID:100119813%2CGenbank:XM_001603479.5%2CNASONIABASE:NV18285;Parent=rna-XM_001603479.5
NC_045757.1	Gnomon	exon	30128284	30128709	.	-	.	ID=exon-XM_031921125.2-10;Dbxref=GeneID:100116536%2CGenbank:XM_031921125.2%2CNASONIABASE:NV16034;Parent=rna-XM_031921125.2
NC_045757.1	Gnomon	exon	19807263	19807484	.	+	.	ID=exon-XM_001603479.5-3;Dbxref=GeneID:100119813%2CGenbank:XM_001603479.5%2CNASONIABASE:NV18285;Parent=rna-XM_001603479.5
NC_045757.1	Gnomon	exon	30127027	30128151	.	-	.	ID=exon-XM_031921125.2-11;Dbxref=GeneID:100116536%2CGenbank:XM_031921125.2%2CNASONIABASE:NV16034;Parent=rna-XM_031921125.2
NC_045757.1	Gnomon	exon	19807579	19807830	.	+	.	ID=exon-XM_001603479.5-4;Dbxref=GeneID:100119813%2CGenbank:XM_001603479.5%2CNASONIABASE:NV18285;Parent=rna-XM_001603479.5
NC_045757.1	Gnomon	exon	19803170	19803398	.	+	.	ID=exon-XM_001603479.5-1;Dbxref=GeneID:100119813%2CGenbank:XM_001603479.5%2CNASONIABASE:NV18285;Parent=rna-XM_001603479.5
NC_045757.1	Gnomon	exon	19803967	19804832	.	+	.	ID=exon-XM_001603479.5-2;Dbxref=GeneID:100119813%2CGenbank:XM_001603479.5%2CNASONIABASE:NV18285;Parent=rna-XM_001603479.5
NC_045757.1	Gnomon	exon	403956	404181	.	+	.	ID=exon-XM_008204396.4-1;Dbxref=GeneID:100119193%2CGenbank:XM_008204396.4%2CNASONIABASE:NV13904;Parent=rna-XM_008204396.4
NC_045757.1	Gnomon	exon	407774	408226	.	+	.	ID=exon-XM_008204396.4-2;Dbxref=GeneID:100119193%2CGenbank:XM_008204396.4%2CNASONIABASE:NV13904;Parent=rna-XM_008204396.4
NC_045757.1	Gnomon	exon	408296	408626	.	+	.	ID=exon-XM_008204396.4-3;Dbxref=GeneID:100119193%2CGenbank:XM_008204396.4%2CNASONIABASE:NV13904;Parent=rna-XM_008204396.4
NC_045757.1	Gnomon	mRNA	24753744	24825255	.	+	.	Name=XM_032596111.1;ID=rna-XM_032596111.1;Dbxref=GeneID:100116102%2CGenbank:XM_032596111.1%2CNASONIABASE:NV15359;Parent=gene-LOC100116102
NC_045757.1	Gnomon	mRNA	15611828	15614859	.	-	.	Name=XM_032601324.1;ID=rna-XM_032601324.1;Dbxref=GeneID:116738461%2CGenbank:XM_032601324.1;Parent=gene-LOC116738461
NC_045757.1	Gnomon	mRNA	16296941	16304309	.	-	.	Name=XM_008212802.4;ID=rna-XM_008212802.4;Dbxref=GeneID:100122469%2CGenbank:XM_008212802.4%2CNASONIABASE:NV16907;Parent=gene-LOC100122469
NC_045757.1	Gnomon	exon	5559412	5559588	.	+	.	ID=exon-XM_003427793.5-13;Dbxref=GeneID:100115640%2CGenbank:XM_003427793.5%2CNASONIABASE:NV17238;Parent=rna-XM_003427793.5
NC_045757.1	Gnomon	exon	32044298	32044503	.	+	.	ID=exon-XM_001601386.6-1;Dbxref=GeneID:100117102%2CGenbank:XM_001601386.6%2CNASONIABASE:NV10011;Parent=rna-XM_001601386.6
NC_045757.1	Gnomon	exon	5559715	5559905	.	+	.	ID=exon-XM_003427793.5-14;Dbxref=GeneID:100115640%2CGenbank:XM_003427793.5%2CNASONIABASE:NV17238;Parent=rna-XM_003427793.5
NC_045757.1	Gnomon	exon	32044692	32044768	.	+	.	ID=exon-XM_001601386.6-2;Dbxref=GeneID:100117102%2CGenbank:XM_001601386.6%2CNASONIABASE:NV10011;Parent=rna-XM_001601386.6
NC_045757.1	Gnomon	exon	5559983	5560080	.	+	.	ID=exon-XM_003427793.5-15;Dbxref=GeneID:100115640%2CGenbank:XM_003427793.5%2CNASONIABASE:NV17238;Parent=rna-XM_003427793.5
NC_045757.1	Gnomon	exon	32044877	32045311	.	+	.	ID=exon-XM_001601386.6-3;Dbxref=GeneID:100117102%2CGenbank:XM_001601386.6%2CNASONIABASE:NV10011;Parent=rna-XM_001601386.6
NC_045757.1	Gnomon	exon	5560156	5560358	.	+	.	ID=exon-XM_003427793.5-16;Dbxref=GeneID:100115640%2CGenbank:XM_003427793.5%2CNASONIABASE:NV17238;Parent=rna-XM_003427793.5
NC_045757.1	Gnomon	exon	32045390	32045612	.	+	.	ID=exon-XM_001601386.6-4;Dbxref=GeneID:100117102%2CGenbank:XM_001601386.6%2CNASONIABASE:NV10011;Parent=rna-XM_001601386.6
NC_045757.1	Gnomon	exon	32045699	32045965	.	+	.	ID=exon-XM_001601386.6-5;Dbxref=GeneID:100117102%2CGenbank:XM_001601386.6%2CNASONIABASE:NV10011;Parent=rna-XM_001601386.6
NC_045757.1	Gnomon	exon	5557729	5557923	.	+	.	ID=exon-XM_003427793.5-10;Dbxref=GeneID:100115640%2CGenbank:XM_003427793.5%2CNASONIABASE:NV17238;Parent=rna-XM_003427793.5
NC_045757.1	Gnomon	CDS	6460516	6461051	.	+	0	Name=XP_008213835.1;ID=cds-XP_008213835.1;Dbxref=GeneID:100677965%2CGenbank:XP_008213835.1;Parent=rna-XM_008215613.4
NC_045757.1	Gnomon	CDS	6461136	6461482	.	+	0	Name=XP_008213835.1;ID=cds-XP_008213835.1;Dbxref=GeneID:100677965%2CGenbank:XP_008213835.1;Parent=rna-XM_008215613.4
NC_045757.1	Gnomon	CDS	6461561	6462095	.	+	0	Name=XP_008213835.1;ID=cds-XP_008213835.1;Dbxref=GeneID:100677965%2CGenbank:XP_008213835.1;Parent=rna-XM_008215613.4
NC_045757.1	Gnomon	CDS	6462185	6462566	.	+	0	Name=XP_008213835.1;ID=cds-XP_008213835.1;Dbxref=GeneID:100677965%2CGenbank:XP_008213835.1;Parent=rna-XM_008215613.4
NC_045757.1	Gnomon	exon	32046074	32046587	.	+	.	ID=exon-XM_001601386.6-6;Dbxref=GeneID:100117102%2CGenbank:XM_001601386.6%2CNASONIABASE:NV10011;Parent=rna-XM_001601386.6
NC_045757.1	Gnomon	exon	5558879	5559014	.	+	.	ID=exon-XM_003427793.5-11;Dbxref=GeneID:100115640%2CGenbank:XM_003427793.5%2CNASONIABASE:NV17238;Parent=rna-XM_003427793.5
NC_045757.1	Gnomon	exon	32046849	32049198	.	+	.	ID=exon-XM_001601386.6-7;Dbxref=GeneID:100117102%2CGenbank:XM_001601386.6%2CNASONIABASE:NV10011;Parent=rna-XM_001601386.6
NC_045757.1	Gnomon	exon	5559167	5559288	.	+	.	ID=exon-XM_003427793.5-12;Dbxref=GeneID:100115640%2CGenbank:XM_003427793.5%2CNASONIABASE:NV17238;Parent=rna-XM_003427793.5
NC_045757.1	Gnomon	exon	4209012	4211682	.	+	.	ID=exon-XM_031921897.2-4;Dbxref=GeneID:100116798%2CGenbank:XM_031921897.2%2CNASONIABASE:NV17974;Parent=rna-XM_031921897.2
NC_045757.1	Gnomon	exon	5560438	5560742	.	+	.	ID=exon-XM_003427793.5-17;Dbxref=GeneID:100115640%2CGenbank:XM_003427793.5%2CNASONIABASE:NV17238;Parent=rna-XM_003427793.5
NC_045757.1	Gnomon	exon	5560809	5562370	.	+	.	ID=exon-XM_003427793.5-18;Dbxref=GeneID:100115640%2CGenbank:XM_003427793.5%2CNASONIABASE:NV17238;Parent=rna-XM_003427793.5
NC_045757.1	Gnomon	exon	4162003	4162111	.	+	.	ID=exon-XM_031921897.2-1;Dbxref=GeneID:100116798%2CGenbank:XM_031921897.2%2CNASONIABASE:NV17974;Parent=rna-XM_031921897.2
NC_045757.1	Gnomon	exon	4207771	4207937	.	+	.	ID=exon-XM_031921897.2-2;Dbxref=GeneID:100116798%2CGenbank:XM_031921897.2%2CNASONIABASE:NV17974;Parent=rna-XM_031921897.2
NC_045757.1	Gnomon	exon	4208357	4208925	.	+	.	ID=exon-XM_031921897.2-3;Dbxref=GeneID:100116798%2CGenbank:XM_031921897.2%2CNASONIABASE:NV17974;Parent=rna-XM_031921897.2
NC_045757.1	Gnomon	exon	5642242	5644567	.	+	.	ID=exon-XM_016990432.3-1;Dbxref=GeneID:100114753%2CGenbank:XM_016990432.3%2CNASONIABASE:NV17226;Parent=rna-XM_016990432.3
NC_045757.1	Gnomon	exon	5657884	5658981	.	+	.	ID=exon-XM_016990432.3-2;Dbxref=GeneID:100114753%2CGenbank:XM_016990432.3%2CNASONIABASE:NV17226;Parent=rna-XM_016990432.3
NC_045757.1	Gnomon	exon	5661114	5661654	.	+	.	ID=exon-XM_016990432.3-5;Dbxref=GeneID:100114753%2CGenbank:XM_016990432.3%2CNASONIABASE:NV17226;Parent=rna-XM_016990432.3
NC_045757.1	Gnomon	exon	5661753	5662066	.	+	.	ID=exon-XM_016990432.3-6;Dbxref=GeneID:100114753%2CGenbank:XM_016990432.3%2CNASONIABASE:NV17226;Parent=rna-XM_016990432.3
NC_045757.1	Gnomon	exon	5659073	5659270	.	+	.	ID=exon-XM_016990432.3-3;Dbxref=GeneID:100114753%2CGenbank:XM_016990432.3%2CNASONIABASE:NV17226;Parent=rna-XM_016990432.3
NC_045757.1	Gnomon	exon	5659351	5659680	.	+	.	ID=exon-XM_016990432.3-4;Dbxref=GeneID:100114753%2CGenbank:XM_016990432.3%2CNASONIABASE:NV17226;Parent=rna-XM_016990432.3
NC_045757.1	Gnomon	exon	5663450	5663829	.	+	.	ID=exon-XM_016990432.3-7;Dbxref=GeneID:100114753%2CGenbank:XM_016990432.3%2CNASONIABASE:NV17226;Parent=rna-XM_016990432.3
NC_045757.1	Gnomon	exon	11479472	11479648	.	-	.	ID=exon-XM_032601358.1-10;Dbxref=GeneID:116416410%2CGenbank:XM_032601358.1;Parent=rna-XM_032601358.1
NC_045757.1	Gnomon	exon	5663976	5668768	.	+	.	ID=exon-XM_016990432.3-8;Dbxref=GeneID:100114753%2CGenbank:XM_016990432.3%2CNASONIABASE:NV17226;Parent=rna-XM_016990432.3
NC_045757.1	Gnomon	mRNA	7869137	7871517	.	-	.	Name=XM_016990100.3;ID=rna-XM_016990100.3;Dbxref=GeneID:100679220%2CGenbank:XM_016990100.3;Parent=gene-LOC100679220
NC_045757.1	Gnomon	mRNA	5120414	5127380	.	+	.	Name=XM_001603413.6;ID=rna-XM_001603413.6;Dbxref=GeneID:100114345%2CGenbank:XM_001603413.6%2CNASONIABASE:NV17273;Parent=gene-LOC100114345
NC_045757.1	Gnomon	CDS	23023345	23025171	.	+	0	Name=XP_031779848.1;ID=cds-XP_031779848.1;Dbxref=GeneID:116416275%2CGenbank:XP_031779848.1;Parent=rna-XM_031923988.1
NC_045757.1	Gnomon	mRNA	31493783	31495813	.	-	.	Name=XM_031933480.2;ID=rna-XM_031933480.2;Dbxref=GeneID:100116311%2CGenbank:XM_031933480.2%2CNASONIABASE:NV18383;Parent=gene-SP33
NC_045757.1	Gnomon	CDS	3853987	3854186	.	-	0	Name=XP_008203106.1;ID=cds-XP_008203106.1;Dbxref=GeneID:100123973%2CGenbank:XP_008203106.1%2CNASONIABASE:NV50181;Parent=rna-XM_008204884.4
NC_045757.1	Gnomon	CDS	3852412	3852674	.	-	0	Name=XP_008203106.1;ID=cds-XP_008203106.1;Dbxref=GeneID:100123973%2CGenbank:XP_008203106.1%2CNASONIABASE:NV50181;Parent=rna-XM_008204884.4
NC_045757.1	Gnomon	CDS	3851921	3852169	.	-	0	Name=XP_008203106.1;ID=cds-XP_008203106.1;Dbxref=GeneID:100123973%2CGenbank:XP_008203106.1%2CNASONIABASE:NV50181;Parent=rna-XM_008204884.4
NC_045757.1	Gnomon	CDS	3851588	3851838	.	-	0	Name=XP_008203106.1;ID=cds-XP_008203106.1;Dbxref=GeneID:100123973%2CGenbank:XP_008203106.1%2CNASONIABASE:NV50181;Parent=rna-XM_008204884.4
NC_045757.1	Gnomon	CDS	3851406	3851516	.	-	0	Name=XP_008203106.1;ID=cds-XP_008203106.1;Dbxref=GeneID:100123973%2CGenbank:XP_008203106.1%2CNASONIABASE:NV50181;Parent=rna-XM_008204884.4
NC_045757.1	Gnomon	CDS	3851019	3851327	.	-	0	Name=XP_008203106.1;ID=cds-XP_008203106.1;Dbxref=GeneID:100123973%2CGenbank:XP_008203106.1%2CNASONIABASE:NV50181;Parent=rna-XM_008204884.4
NC_045757.1	Gnomon	CDS	3850809	3850939	.	-	0	Name=XP_008203106.1;ID=cds-XP_008203106.1;Dbxref=GeneID:100123973%2CGenbank:XP_008203106.1%2CNASONIABASE:NV50181;Parent=rna-XM_008204884.4
NC_045757.1	Gnomon	CDS	3850569	3850743	.	-	0	Name=XP_008203106.1;ID=cds-XP_008203106.1;Dbxref=GeneID:100123973%2CGenbank:XP_008203106.1%2CNASONIABASE:NV50181;Parent=rna-XM_008204884.4
NC_045757.1	Gnomon	CDS	3850221	3850451	.	-	0	Name=XP_008203106.1;ID=cds-XP_008203106.1;Dbxref=GeneID:100123973%2CGenbank:XP_008203106.1%2CNASONIABASE:NV50181;Parent=rna-XM_008204884.4
NC_045757.1	Gnomon	mRNA	15985305	15990548	.	+	.	Name=XM_032600732.1;ID=rna-XM_032600732.1;Dbxref=GeneID:116416188%2CGenbank:XM_032600732.1;Parent=gene-LOC116416188
NC_045757.1	Gnomon	transcript	12364115	12372210	.	+	.	Name=XR_004345174.1;ID=rna-XR_004345174.1;Dbxref=GeneID:100114180%2CGenbank:XR_004345174.1%2CNASONIABASE:NV17818;Parent=gene-LOC100114180
NC_045757.1	Gnomon	mRNA	13800242	13806328	.	-	.	Name=XM_031927451.2;ID=rna-XM_031927451.2;Dbxref=GeneID:100113821%2CGenbank:XM_031927451.2%2CNASONIABASE:NV16221;Parent=gene-LOC100113821
NC_045757.1	Gnomon	exon	37597705	37597826	.	+	.	ID=exon-XM_031921415.2-1;Dbxref=GeneID:100680458%2CGenbank:XM_031921415.2;Parent=rna-XM_031921415.2
NC_045757.1	Gnomon	exon	37599304	37599688	.	+	.	ID=exon-XM_031921415.2-2;Dbxref=GeneID:100680458%2CGenbank:XM_031921415.2;Parent=rna-XM_031921415.2
NC_045757.1	Gnomon	exon	37601258	37601746	.	+	.	ID=exon-XM_031921415.2-3;Dbxref=GeneID:100680458%2CGenbank:XM_031921415.2;Parent=rna-XM_031921415.2
NC_045757.1	Gnomon	exon	37601830	37602312	.	+	.	ID=exon-XM_031921415.2-4;Dbxref=GeneID:100680458%2CGenbank:XM_031921415.2;Parent=rna-XM_031921415.2
NC_045757.1	Gnomon	exon	37603601	37603744	.	+	.	ID=exon-XM_031921415.2-5;Dbxref=GeneID:100680458%2CGenbank:XM_031921415.2;Parent=rna-XM_031921415.2
NC_045757.1	Gnomon	exon	35446893	35447222	.	-	.	ID=exon-XM_008217283.4-18;Dbxref=GeneID:100123665%2CGenbank:XM_008217283.4%2CNASONIABASE:NV10270;Parent=rna-XM_008217283.4
NC_045757.1	Gnomon	exon	37603817	37604100	.	+	.	ID=exon-XM_031921415.2-6;Dbxref=GeneID:100680458%2CGenbank:XM_031921415.2;Parent=rna-XM_031921415.2
NC_045757.1	Gnomon	mRNA	7788333	7790916	.	-	.	Name=XM_001599298.6;ID=rna-XM_001599298.6;Dbxref=GeneID:100114275%2CGenbank:XM_001599298.6%2CNASONIABASE:NV14760;Parent=gene-LOC100114275
NC_045757.1	Gnomon	exon	35446590	35446804	.	-	.	ID=exon-XM_008217283.4-19;Dbxref=GeneID:100123665%2CGenbank:XM_008217283.4%2CNASONIABASE:NV10270;Parent=rna-XM_008217283.4
NC_045757.1	Gnomon	exon	37604248	37604778	.	+	.	ID=exon-XM_031921415.2-7;Dbxref=GeneID:100680458%2CGenbank:XM_031921415.2;Parent=rna-XM_031921415.2
NC_045757.1	Gnomon	exon	37604883	37605392	.	+	.	ID=exon-XM_031921415.2-8;Dbxref=GeneID:100680458%2CGenbank:XM_031921415.2;Parent=rna-XM_031921415.2
NC_045757.1	Gnomon	CDS	2987224	2987235	.	+	0	Name=XP_032452240.1;ID=cds-XP_032452240.1;Dbxref=GeneID:100123707%2CGenbank:XP_032452240.1%2CNASONIABASE:NV14104;Parent=rna-XM_032596349.1
NC_045757.1	Gnomon	CDS	3018897	3018943	.	+	0	Name=XP_032452240.1;ID=cds-XP_032452240.1;Dbxref=GeneID:100123707%2CGenbank:XP_032452240.1%2CNASONIABASE:NV14104;Parent=rna-XM_032596349.1
NC_045757.1	Gnomon	CDS	3035723	3036032	.	+	0	Name=XP_032452240.1;ID=cds-XP_032452240.1;Dbxref=GeneID:100123707%2CGenbank:XP_032452240.1%2CNASONIABASE:NV14104;Parent=rna-XM_032596349.1
NC_045757.1	Gnomon	CDS	3039563	3039619	.	+	0	Name=XP_032452240.1;ID=cds-XP_032452240.1;Dbxref=GeneID:100123707%2CGenbank:XP_032452240.1%2CNASONIABASE:NV14104;Parent=rna-XM_032596349.1
NC_045757.1	Gnomon	CDS	3039870	3040271	.	+	0	Name=XP_032452240.1;ID=cds-XP_032452240.1;Dbxref=GeneID:100123707%2CGenbank:XP_032452240.1%2CNASONIABASE:NV14104;Parent=rna-XM_032596349.1
NC_045757.1	Gnomon	CDS	3040853	3041269	.	+	0	Name=XP_032452240.1;ID=cds-XP_032452240.1;Dbxref=GeneID:100123707%2CGenbank:XP_032452240.1%2CNASONIABASE:NV14104;Parent=rna-XM_032596349.1
NC_045757.1	Gnomon	CDS	3046233	3046329	.	+	0	Name=XP_032452240.1;ID=cds-XP_032452240.1;Dbxref=GeneID:100123707%2CGenbank:XP_032452240.1%2CNASONIABASE:NV14104;Parent=rna-XM_032596349.1
NC_045757.1	Gnomon	CDS	3046742	3047021	.	+	0	Name=XP_032452240.1;ID=cds-XP_032452240.1;Dbxref=GeneID:100123707%2CGenbank:XP_032452240.1%2CNASONIABASE:NV14104;Parent=rna-XM_032596349.1
NC_045757.1	Gnomon	CDS	3053950	3054034	.	+	0	Name=XP_032452240.1;ID=cds-XP_032452240.1;Dbxref=GeneID:100123707%2CGenbank:XP_032452240.1%2CNASONIABASE:NV14104;Parent=rna-XM_032596349.1
NC_045757.1	Gnomon	exon	37605473	37605969	.	+	.	ID=exon-XM_031921415.2-9;Dbxref=GeneID:100680458%2CGenbank:XM_031921415.2;Parent=rna-XM_031921415.2
NC_045757.1	Gnomon	exon	7376815	7377343	.	+	.	ID=exon-XM_031930226.2-4;Dbxref=GeneID:107980688%2CGenbank:XM_031930226.2;Parent=rna-XM_031930226.2
NC_045757.1	Gnomon	exon	35448180	35448363	.	-	.	ID=exon-XM_008217283.4-14;Dbxref=GeneID:100123665%2CGenbank:XM_008217283.4%2CNASONIABASE:NV10270;Parent=rna-XM_008217283.4
NC_045757.1	Gnomon	exon	35447889	35448105	.	-	.	ID=exon-XM_008217283.4-15;Dbxref=GeneID:100123665%2CGenbank:XM_008217283.4%2CNASONIABASE:NV10270;Parent=rna-XM_008217283.4
NC_045757.1	Gnomon	exon	4026887	4027777	.	-	.	ID=exon-XM_032597028.1-10;Dbxref=GeneID:100116130%2CGenbank:XM_032597028.1%2CNASONIABASE:NV17962;Parent=rna-XM_032597028.1
NC_045757.1	Gnomon	exon	7376315	7376503	.	+	.	ID=exon-XM_031930226.2-2;Dbxref=GeneID:107980688%2CGenbank:XM_031930226.2;Parent=rna-XM_031930226.2
NC_045757.1	Gnomon	exon	35447638	35447817	.	-	.	ID=exon-XM_008217283.4-16;Dbxref=GeneID:100123665%2CGenbank:XM_008217283.4%2CNASONIABASE:NV10270;Parent=rna-XM_008217283.4
NC_045757.1	Gnomon	exon	4022227	4026798	.	-	.	ID=exon-XM_032597028.1-11;Dbxref=GeneID:100116130%2CGenbank:XM_032597028.1%2CNASONIABASE:NV17962;Parent=rna-XM_032597028.1
NC_045757.1	Gnomon	exon	7376585	7376746	.	+	.	ID=exon-XM_031930226.2-3;Dbxref=GeneID:107980688%2CGenbank:XM_031930226.2;Parent=rna-XM_031930226.2
NC_045757.1	Gnomon	exon	35447297	35447574	.	-	.	ID=exon-XM_008217283.4-17;Dbxref=GeneID:100123665%2CGenbank:XM_008217283.4%2CNASONIABASE:NV10270;Parent=rna-XM_008217283.4
NC_045757.1	Gnomon	exon	35449724	35449894	.	-	.	ID=exon-XM_008217283.4-10;Dbxref=GeneID:100123665%2CGenbank:XM_008217283.4%2CNASONIABASE:NV10270;Parent=rna-XM_008217283.4
NC_045757.1	Gnomon	exon	35449347	35449658	.	-	.	ID=exon-XM_008217283.4-11;Dbxref=GeneID:100123665%2CGenbank:XM_008217283.4%2CNASONIABASE:NV10270;Parent=rna-XM_008217283.4
NC_045757.1	Gnomon	exon	4150136	4150223	.	-	.	ID=exon-XM_032597254.1-4;Dbxref=GeneID:100116555%2CGenbank:XM_032597254.1%2CNASONIABASE:NV17971;Parent=rna-XM_032597254.1
NC_045757.1	Gnomon	exon	35448951	35449272	.	-	.	ID=exon-XM_008217283.4-12;Dbxref=GeneID:100123665%2CGenbank:XM_008217283.4%2CNASONIABASE:NV10270;Parent=rna-XM_008217283.4
NC_045757.1	Gnomon	exon	4149384	4150059	.	-	.	ID=exon-XM_032597254.1-5;Dbxref=GeneID:100116555%2CGenbank:XM_032597254.1%2CNASONIABASE:NV17971;Parent=rna-XM_032597254.1
NC_045757.1	Gnomon	mRNA	7885898	7948545	.	+	.	Name=XM_031923484.1;ID=rna-XM_031923484.1;Dbxref=GeneID:100122115%2CGenbank:XM_031923484.1%2CNASONIABASE:NV13347;Parent=gene-LOC100122115
NC_045757.1	Gnomon	exon	35448439	35448685	.	-	.	ID=exon-XM_008217283.4-13;Dbxref=GeneID:100123665%2CGenbank:XM_008217283.4%2CNASONIABASE:NV10270;Parent=rna-XM_008217283.4
NC_045757.1	Gnomon	exon	4150910	4151229	.	-	.	ID=exon-XM_032597254.1-2;Dbxref=GeneID:100116555%2CGenbank:XM_032597254.1%2CNASONIABASE:NV17971;Parent=rna-XM_032597254.1
NC_045757.1	Gnomon	CDS	25113358	25113595	.	-	0	Name=XP_031777293.1;ID=cds-XP_031777293.1;Dbxref=GeneID:100679204%2CGenbank:XP_031777293.1;Parent=rna-XM_031921433.2
NC_045757.1	Gnomon	CDS	25112635	25113255	.	-	0	Name=XP_031777293.1;ID=cds-XP_031777293.1;Dbxref=GeneID:100679204%2CGenbank:XP_031777293.1;Parent=rna-XM_031921433.2
NC_045757.1	Gnomon	CDS	25112507	25112560	.	-	0	Name=XP_031777293.1;ID=cds-XP_031777293.1;Dbxref=GeneID:100679204%2CGenbank:XP_031777293.1;Parent=rna-XM_031921433.2
NC_045757.1	Gnomon	CDS	25112185	25112429	.	-	0	Name=XP_031777293.1;ID=cds-XP_031777293.1;Dbxref=GeneID:100679204%2CGenbank:XP_031777293.1;Parent=rna-XM_031921433.2
NC_045757.1	Gnomon	exon	4150299	4150476	.	-	.	ID=exon-XM_032597254.1-3;Dbxref=GeneID:100116555%2CGenbank:XM_032597254.1%2CNASONIABASE:NV17971;Parent=rna-XM_032597254.1
NC_045757.1	Gnomon	exon	4151868	4152003	.	-	.	ID=exon-XM_032597254.1-1;Dbxref=GeneID:100116555%2CGenbank:XM_032597254.1%2CNASONIABASE:NV17971;Parent=rna-XM_032597254.1
NC_045757.1	Gnomon	exon	7375866	7376199	.	+	.	ID=exon-XM_031930226.2-1;Dbxref=GeneID:107980688%2CGenbank:XM_031930226.2;Parent=rna-XM_031930226.2
NC_045757.1	Gnomon	exon	6964596	6965064	.	-	.	ID=exon-XM_032596168.1-12;Dbxref=GeneID:100121596%2CGenbank:XM_032596168.1%2CNASONIABASE:NV15337;Parent=rna-XM_032596168.1
NC_045757.1	Gnomon	exon	7941831	7942131	.	+	.	ID=exon-XM_016988765.3-34;Dbxref=GeneID:100122115%2CGenbank:XM_016988765.3%2CNASONIABASE:NV13347;Parent=rna-XM_016988765.3
NC_045757.1	Gnomon	mRNA	3033341	3052741	.	+	.	Name=XM_032596351.1;ID=rna-XM_032596351.1;Dbxref=GeneID:100123707%2CGenbank:XM_032596351.1%2CNASONIABASE:NV14104;Parent=gene-LOC100123707
NC_045757.1	Gnomon	exon	7942522	7942838	.	+	.	ID=exon-XM_016988765.3-35;Dbxref=GeneID:100122115%2CGenbank:XM_016988765.3%2CNASONIABASE:NV13347;Parent=rna-XM_016988765.3
NC_045757.1	Gnomon	exon	6967179	6967337	.	-	.	ID=exon-XM_032596168.1-10;Dbxref=GeneID:100121596%2CGenbank:XM_032596168.1%2CNASONIABASE:NV15337;Parent=rna-XM_032596168.1
NC_045757.1	Gnomon	exon	7940484	7940652	.	+	.	ID=exon-XM_016988765.3-32;Dbxref=GeneID:100122115%2CGenbank:XM_016988765.3%2CNASONIABASE:NV13347;Parent=rna-XM_016988765.3
NC_045757.1	Gnomon	exon	6965150	6965334	.	-	.	ID=exon-XM_032596168.1-11;Dbxref=GeneID:100121596%2CGenbank:XM_032596168.1%2CNASONIABASE:NV15337;Parent=rna-XM_032596168.1
NC_045757.1	Gnomon	exon	7941282	7941591	.	+	.	ID=exon-XM_016988765.3-33;Dbxref=GeneID:100122115%2CGenbank:XM_016988765.3%2CNASONIABASE:NV13347;Parent=rna-XM_016988765.3
NC_045757.1	Gnomon	exon	7937477	7937833	.	+	.	ID=exon-XM_016988765.3-30;Dbxref=GeneID:100122115%2CGenbank:XM_016988765.3%2CNASONIABASE:NV13347;Parent=rna-XM_016988765.3
NC_045757.1	Gnomon	exon	7938346	7938674	.	+	.	ID=exon-XM_016988765.3-31;Dbxref=GeneID:100122115%2CGenbank:XM_016988765.3%2CNASONIABASE:NV13347;Parent=rna-XM_016988765.3
NC_045757.1	Gnomon	CDS	35220100	35220333	.	-	0	Name=XP_031776955.1;ID=cds-XP_031776955.1;Dbxref=GeneID:100123603%2CGenbank:XP_031776955.1%2CNASONIABASE:NV10266;Parent=rna-XM_031921095.2
NC_045757.1	Gnomon	CDS	35176079	35176219	.	-	0	Name=XP_031776955.1;ID=cds-XP_031776955.1;Dbxref=GeneID:100123603%2CGenbank:XP_031776955.1%2CNASONIABASE:NV10266;Parent=rna-XM_031921095.2
NC_045757.1	Gnomon	CDS	35168141	35168267	.	-	0	Name=XP_031776955.1;ID=cds-XP_031776955.1;Dbxref=GeneID:100123603%2CGenbank:XP_031776955.1%2CNASONIABASE:NV10266;Parent=rna-XM_031921095.2
NC_045757.1	Gnomon	CDS	35154235	35154449	.	-	0	Name=XP_031776955.1;ID=cds-XP_031776955.1;Dbxref=GeneID:100123603%2CGenbank:XP_031776955.1%2CNASONIABASE:NV10266;Parent=rna-XM_031921095.2
NC_045757.1	Gnomon	CDS	35153454	35154078	.	-	0	Name=XP_031776955.1;ID=cds-XP_031776955.1;Dbxref=GeneID:100123603%2CGenbank:XP_031776955.1%2CNASONIABASE:NV10266;Parent=rna-XM_031921095.2
NC_045757.1	Gnomon	CDS	35152954	35153382	.	-	0	Name=XP_031776955.1;ID=cds-XP_031776955.1;Dbxref=GeneID:100123603%2CGenbank:XP_031776955.1%2CNASONIABASE:NV10266;Parent=rna-XM_031921095.2
NC_045757.1	Gnomon	CDS	35152644	35152883	.	-	0	Name=XP_031776955.1;ID=cds-XP_031776955.1;Dbxref=GeneID:100123603%2CGenbank:XP_031776955.1%2CNASONIABASE:NV10266;Parent=rna-XM_031921095.2
NC_045757.1	Gnomon	CDS	35152170	35152407	.	-	0	Name=XP_031776955.1;ID=cds-XP_031776955.1;Dbxref=GeneID:100123603%2CGenbank:XP_031776955.1%2CNASONIABASE:NV10266;Parent=rna-XM_031921095.2
NC_045757.1	Gnomon	CDS	35151633	35151908	.	-	0	Name=XP_031776955.1;ID=cds-XP_031776955.1;Dbxref=GeneID:100123603%2CGenbank:XP_031776955.1%2CNASONIABASE:NV10266;Parent=rna-XM_031921095.2
NC_045757.1	Gnomon	CDS	35149649	35150110	.	-	0	Name=XP_031776955.1;ID=cds-XP_031776955.1;Dbxref=GeneID:100123603%2CGenbank:XP_031776955.1%2CNASONIABASE:NV10266;Parent=rna-XM_031921095.2
NC_045757.1	Gnomon	CDS	35149250	35149570	.	-	0	Name=XP_031776955.1;ID=cds-XP_031776955.1;Dbxref=GeneID:100123603%2CGenbank:XP_031776955.1%2CNASONIABASE:NV10266;Parent=rna-XM_031921095.2
NC_045757.1	Gnomon	CDS	35148998	35149164	.	-	0	Name=XP_031776955.1;ID=cds-XP_031776955.1;Dbxref=GeneID:100123603%2CGenbank:XP_031776955.1%2CNASONIABASE:NV10266;Parent=rna-XM_031921095.2
NC_045757.1	Gnomon	CDS	35148691	35148890	.	-	0	Name=XP_031776955.1;ID=cds-XP_031776955.1;Dbxref=GeneID:100123603%2CGenbank:XP_031776955.1%2CNASONIABASE:NV10266;Parent=rna-XM_031921095.2
NC_045757.1	Gnomon	CDS	35148563	35148598	.	-	0	Name=XP_031776955.1;ID=cds-XP_031776955.1;Dbxref=GeneID:100123603%2CGenbank:XP_031776955.1%2CNASONIABASE:NV10266;Parent=rna-XM_031921095.2
NC_045757.1	tRNAscan-SE	gene	5511410	5511529	.	+	.	Name=TRNAL-CAA;ID=gene-TRNAL-CAA;Dbxref=GeneID:107980611
NC_045757.1	Gnomon	exon	7944477	7944645	.	+	.	ID=exon-XM_016988765.3-38;Dbxref=GeneID:100122115%2CGenbank:XM_016988765.3%2CNASONIABASE:NV13347;Parent=rna-XM_016988765.3
NC_045757.1	Gnomon	exon	7944887	7944955	.	+	.	ID=exon-XM_016988765.3-39;Dbxref=GeneID:100122115%2CGenbank:XM_016988765.3%2CNASONIABASE:NV13347;Parent=rna-XM_016988765.3
NC_045757.1	Gnomon	exon	7943006	7943203	.	+	.	ID=exon-XM_016988765.3-36;Dbxref=GeneID:100122115%2CGenbank:XM_016988765.3%2CNASONIABASE:NV13347;Parent=rna-XM_016988765.3
NC_045757.1	Gnomon	exon	7943883	7944191	.	+	.	ID=exon-XM_016988765.3-37;Dbxref=GeneID:100122115%2CGenbank:XM_016988765.3%2CNASONIABASE:NV13347;Parent=rna-XM_016988765.3
NC_045757.1	Gnomon	exon	6818936	6819128	.	+	.	ID=exon-XM_031921916.2-11;Dbxref=GeneID:100121891%2CGenbank:XM_031921916.2%2CNASONIABASE:NV15353;Parent=rna-XM_031921916.2
NC_045757.1	Gnomon	exon	6819655	6820038	.	+	.	ID=exon-XM_031921916.2-12;Dbxref=GeneID:100121891%2CGenbank:XM_031921916.2%2CNASONIABASE:NV15353;Parent=rna-XM_031921916.2
NC_045757.1	Gnomon	CDS	32923413	32923529	.	+	0	Name=XP_001604206.2;ID=cds-XP_001604206.2;Dbxref=GeneID:100120579%2CGenbank:XP_001604206.2%2CNASONIABASE:NV10087;Parent=rna-XM_001604156.6
NC_045757.1	Gnomon	CDS	32923792	32924068	.	+	0	Name=XP_001604206.2;ID=cds-XP_001604206.2;Dbxref=GeneID:100120579%2CGenbank:XP_001604206.2%2CNASONIABASE:NV10087;Parent=rna-XM_001604156.6
NC_045757.1	Gnomon	CDS	32924148	32924503	.	+	0	Name=XP_001604206.2;ID=cds-XP_001604206.2;Dbxref=GeneID:100120579%2CGenbank:XP_001604206.2%2CNASONIABASE:NV10087;Parent=rna-XM_001604156.6
NC_045757.1	Gnomon	CDS	32924600	32924968	.	+	0	Name=XP_001604206.2;ID=cds-XP_001604206.2;Dbxref=GeneID:100120579%2CGenbank:XP_001604206.2%2CNASONIABASE:NV10087;Parent=rna-XM_001604156.6
NC_045757.1	Gnomon	exon	6820893	6820929	.	+	.	ID=exon-XM_031921916.2-13;Dbxref=GeneID:100121891%2CGenbank:XM_031921916.2%2CNASONIABASE:NV15353;Parent=rna-XM_031921916.2
NC_045757.1	Gnomon	exon	6822722	6822843	.	+	.	ID=exon-XM_031921916.2-14;Dbxref=GeneID:100121891%2CGenbank:XM_031921916.2%2CNASONIABASE:NV15353;Parent=rna-XM_031921916.2
NC_045757.1	Gnomon	exon	649706	649823	.	-	.	ID=exon-XM_031921674.1-8;Dbxref=GeneID:100120230%2CGenbank:XM_031921674.1%2CNASONIABASE:NV13928;Parent=rna-XM_031921674.1
NC_045757.1	Gnomon	exon	649396	649642	.	-	.	ID=exon-XM_031921674.1-9;Dbxref=GeneID:100120230%2CGenbank:XM_031921674.1%2CNASONIABASE:NV13928;Parent=rna-XM_031921674.1
NC_045757.1	Gnomon	mRNA	35261600	35371737	.	+	.	Name=XM_031921085.2;ID=rna-XM_031921085.2;Dbxref=GeneID:100123626%2CGenbank:XM_031921085.2%2CNASONIABASE:NV10268;Parent=gene-LOC100123626
NC_045757.1	Gnomon	exon	6818571	6818820	.	+	.	ID=exon-XM_031921916.2-10;Dbxref=GeneID:100121891%2CGenbank:XM_031921916.2%2CNASONIABASE:NV15353;Parent=rna-XM_031921916.2
NC_045757.1	Gnomon	exon	650727	650959	.	-	.	ID=exon-XM_031921674.1-4;Dbxref=GeneID:100120230%2CGenbank:XM_031921674.1%2CNASONIABASE:NV13928;Parent=rna-XM_031921674.1
NC_045757.1	Gnomon	exon	6828836	6833482	.	+	.	ID=exon-XM_031921916.2-19;Dbxref=GeneID:100121891%2CGenbank:XM_031921916.2%2CNASONIABASE:NV15353;Parent=rna-XM_031921916.2
NC_045757.1	Gnomon	exon	650514	650652	.	-	.	ID=exon-XM_031921674.1-5;Dbxref=GeneID:100120230%2CGenbank:XM_031921674.1%2CNASONIABASE:NV13928;Parent=rna-XM_031921674.1
NC_045757.1	Gnomon	exon	650193	650439	.	-	.	ID=exon-XM_031921674.1-6;Dbxref=GeneID:100120230%2CGenbank:XM_031921674.1%2CNASONIABASE:NV13928;Parent=rna-XM_031921674.1
NC_045757.1	Gnomon	exon	649892	650126	.	-	.	ID=exon-XM_031921674.1-7;Dbxref=GeneID:100120230%2CGenbank:XM_031921674.1%2CNASONIABASE:NV13928;Parent=rna-XM_031921674.1
NC_045757.1	Gnomon	exon	6825967	6826392	.	+	.	ID=exon-XM_031921916.2-15;Dbxref=GeneID:100121891%2CGenbank:XM_031921916.2%2CNASONIABASE:NV15353;Parent=rna-XM_031921916.2
NC_045757.1	Gnomon	exon	653199	653298	.	-	.	ID=exon-XM_031921674.1-1;Dbxref=GeneID:100120230%2CGenbank:XM_031921674.1%2CNASONIABASE:NV13928;Parent=rna-XM_031921674.1
NC_045757.1	Gnomon	exon	6827443	6827448	.	+	.	ID=exon-XM_031921916.2-16;Dbxref=GeneID:100121891%2CGenbank:XM_031921916.2%2CNASONIABASE:NV15353;Parent=rna-XM_031921916.2
NC_045757.1	Gnomon	exon	651313	651399	.	-	.	ID=exon-XM_031921674.1-2;Dbxref=GeneID:100120230%2CGenbank:XM_031921674.1%2CNASONIABASE:NV13928;Parent=rna-XM_031921674.1
NC_045757.1	Gnomon	exon	6827763	6828194	.	+	.	ID=exon-XM_031921916.2-17;Dbxref=GeneID:100121891%2CGenbank:XM_031921916.2%2CNASONIABASE:NV15353;Parent=rna-XM_031921916.2
NC_045757.1	Gnomon	CDS	24931757	24931849	.	-	0	Name=XP_008205745.1;ID=cds-XP_008205745.1;Dbxref=GeneID:103316026%2CGenbank:XP_008205745.1;Parent=rna-XM_008207523.2
NC_045757.1	Gnomon	CDS	24931544	24931676	.	-	0	Name=XP_008205745.1;ID=cds-XP_008205745.1;Dbxref=GeneID:103316026%2CGenbank:XP_008205745.1;Parent=rna-XM_008207523.2
NC_045757.1	Gnomon	CDS	24931365	24931471	.	-	0	Name=XP_008205745.1;ID=cds-XP_008205745.1;Dbxref=GeneID:103316026%2CGenbank:XP_008205745.1;Parent=rna-XM_008207523.2
NC_045757.1	Gnomon	CDS	24931119	24931292	.	-	0	Name=XP_008205745.1;ID=cds-XP_008205745.1;Dbxref=GeneID:103316026%2CGenbank:XP_008205745.1;Parent=rna-XM_008207523.2
NC_045757.1	Gnomon	CDS	24930890	24931032	.	-	0	Name=XP_008205745.1;ID=cds-XP_008205745.1;Dbxref=GeneID:103316026%2CGenbank:XP_008205745.1;Parent=rna-XM_008207523.2
NC_045757.1	Gnomon	CDS	24930663	24930804	.	-	0	Name=XP_008205745.1;ID=cds-XP_008205745.1;Dbxref=GeneID:103316026%2CGenbank:XP_008205745.1;Parent=rna-XM_008207523.2
NC_045757.1	Gnomon	exon	651034	651231	.	-	.	ID=exon-XM_031921674.1-3;Dbxref=GeneID:100120230%2CGenbank:XM_031921674.1%2CNASONIABASE:NV13928;Parent=rna-XM_031921674.1
NC_045757.1	Gnomon	exon	6828281	6828754	.	+	.	ID=exon-XM_031921916.2-18;Dbxref=GeneID:100121891%2CGenbank:XM_031921916.2%2CNASONIABASE:NV15353;Parent=rna-XM_031921916.2
NC_045757.1	Gnomon	transcript	8310389	8420978	.	-	.	Name=XR_513104.4;ID=rna-XR_513104.4;Dbxref=GeneID:100121368%2CGenbank:XR_513104.4%2CNASONIABASE:NV13313;Parent=gene-LOC100121368
NC_045757.1	Gnomon	CDS	13084789	13084984	.	+	0	Name=XP_016845635.1;ID=cds-XP_016845635.1;Dbxref=GeneID:103316545%2CGenbank:XP_016845635.1;Parent=rna-XM_016990146.3
NC_045757.1	Gnomon	CDS	13091870	13092125	.	+	0	Name=XP_016845635.1;ID=cds-XP_016845635.1;Dbxref=GeneID:103316545%2CGenbank:XP_016845635.1;Parent=rna-XM_016990146.3
NC_045757.1	Gnomon	CDS	13092443	13092605	.	+	0	Name=XP_016845635.1;ID=cds-XP_016845635.1;Dbxref=GeneID:103316545%2CGenbank:XP_016845635.1;Parent=rna-XM_016990146.3
NC_045757.1	Gnomon	CDS	13093669	13093758	.	+	0	Name=XP_016845635.1;ID=cds-XP_016845635.1;Dbxref=GeneID:103316545%2CGenbank:XP_016845635.1;Parent=rna-XM_016990146.3
NC_045757.1	Gnomon	CDS	13093845	13093928	.	+	0	Name=XP_016845635.1;ID=cds-XP_016845635.1;Dbxref=GeneID:103316545%2CGenbank:XP_016845635.1;Parent=rna-XM_016990146.3
NC_045757.1	Gnomon	CDS	13096622	13096684	.	+	0	Name=XP_016845635.1;ID=cds-XP_016845635.1;Dbxref=GeneID:103316545%2CGenbank:XP_016845635.1;Parent=rna-XM_016990146.3
NC_045757.1	Gnomon	CDS	13113360	13113459	.	+	0	Name=XP_016845635.1;ID=cds-XP_016845635.1;Dbxref=GeneID:103316545%2CGenbank:XP_016845635.1;Parent=rna-XM_016990146.3
NC_045757.1	Gnomon	CDS	13114371	13116346	.	+	0	Name=XP_016845635.1;ID=cds-XP_016845635.1;Dbxref=GeneID:103316545%2CGenbank:XP_016845635.1;Parent=rna-XM_016990146.3
NC_045757.1	Gnomon	exon	34546493	34546782	.	+	.	ID=exon-XM_008217159.4-7;Dbxref=GeneID:100123038%2CGenbank:XM_008217159.4%2CNASONIABASE:NV10199;Parent=rna-XM_008217159.4
NC_045757.1	Gnomon	exon	37146532	37146735	.	+	.	ID=exon-XM_031920735.2-4;Dbxref=GeneID:100679974%2CGenbank:XM_031920735.2;Parent=rna-XM_031920735.2
NC_045757.1	BestRefSeq	exon	13638987	13639257	.	+	.	ID=exon-NM_001161505.1-1;Dbxref=GeneID:100114782%2CGenbank:NM_001161505.1%2CNASONIABASE:NV16239;Parent=rna-NM_001161505.1
NC_045757.1	Gnomon	exon	37146889	37147759	.	+	.	ID=exon-XM_031920735.2-5;Dbxref=GeneID:100679974%2CGenbank:XM_031920735.2;Parent=rna-XM_031920735.2
NC_045757.1	BestRefSeq	exon	13645485	13645614	.	+	.	ID=exon-NM_001161505.1-2;Dbxref=GeneID:100114782%2CGenbank:NM_001161505.1%2CNASONIABASE:NV16239;Parent=rna-NM_001161505.1
NC_045757.1	Gnomon	exon	34546035	34546091	.	+	.	ID=exon-XM_008217159.4-5;Dbxref=GeneID:100123038%2CGenbank:XM_008217159.4%2CNASONIABASE:NV10199;Parent=rna-XM_008217159.4
NC_045757.1	BestRefSeq	exon	13645915	13646077	.	+	.	ID=exon-NM_001161505.1-3;Dbxref=GeneID:100114782%2CGenbank:NM_001161505.1%2CNASONIABASE:NV16239;Parent=rna-NM_001161505.1
NC_045757.1	Gnomon	exon	34546184	34546428	.	+	.	ID=exon-XM_008217159.4-6;Dbxref=GeneID:100123038%2CGenbank:XM_008217159.4%2CNASONIABASE:NV10199;Parent=rna-XM_008217159.4
NC_045757.1	BestRefSeq	exon	13646204	13646563	.	+	.	ID=exon-NM_001161505.1-4;Dbxref=GeneID:100114782%2CGenbank:NM_001161505.1%2CNASONIABASE:NV16239;Parent=rna-NM_001161505.1
NC_045757.1	Gnomon	exon	34545743	34545775	.	+	.	ID=exon-XM_008217159.4-3;Dbxref=GeneID:100123038%2CGenbank:XM_008217159.4%2CNASONIABASE:NV10199;Parent=rna-XM_008217159.4
NC_045757.1	BestRefSeq	exon	2289984	2290200	.	-	.	ID=exon-NM_001170903.1-1;Dbxref=GeneID:100123049%2CGenbank:NM_001170903.1%2CNASONIABASE:NV14023;Note=The RefSeq transcript has 2 substitutions compared to this genomic sequence;Parent=rna-NM_001170903.1
NC_045757.1	BestRefSeq	exon	13647000	13647188	.	+	.	ID=exon-NM_001161505.1-5;Dbxref=GeneID:100114782%2CGenbank:NM_001161505.1%2CNASONIABASE:NV16239;Parent=rna-NM_001161505.1
NC_045757.1	Gnomon	exon	34545867	34545963	.	+	.	ID=exon-XM_008217159.4-4;Dbxref=GeneID:100123038%2CGenbank:XM_008217159.4%2CNASONIABASE:NV10199;Parent=rna-XM_008217159.4
NC_045757.1	Gnomon	exon	37135677	37136540	.	+	.	ID=exon-XM_031920735.2-1;Dbxref=GeneID:100679974%2CGenbank:XM_031920735.2;Parent=rna-XM_031920735.2
NC_045757.1	BestRefSeq	exon	2289807	2289913	.	-	.	ID=exon-NM_001170903.1-2;Dbxref=GeneID:100123049%2CGenbank:NM_001170903.1%2CNASONIABASE:NV14023;Note=The RefSeq transcript has 2 substitutions compared to this genomic sequence;Parent=rna-NM_001170903.1
NC_045757.1	BestRefSeq	exon	13648027	13648964	.	+	.	ID=exon-NM_001161505.1-6;Dbxref=GeneID:100114782%2CGenbank:NM_001161505.1%2CNASONIABASE:NV16239;Parent=rna-NM_001161505.1
NC_045757.1	Gnomon	exon	34544174	34545141	.	+	.	ID=exon-XM_008217159.4-1;Dbxref=GeneID:100123038%2CGenbank:XM_008217159.4%2CNASONIABASE:NV10199;Parent=rna-XM_008217159.4
NC_045757.1	Gnomon	exon	37140354	37140532	.	+	.	ID=exon-XM_031920735.2-2;Dbxref=GeneID:100679974%2CGenbank:XM_031920735.2;Parent=rna-XM_031920735.2
NC_045757.1	BestRefSeq	exon	2289625	2289715	.	-	.	ID=exon-NM_001170903.1-3;Dbxref=GeneID:100123049%2CGenbank:NM_001170903.1%2CNASONIABASE:NV14023;Note=The RefSeq transcript has 2 substitutions compared to this genomic sequence;Parent=rna-NM_001170903.1
NC_045757.1	Gnomon	exon	34545229	34545468	.	+	.	ID=exon-XM_008217159.4-2;Dbxref=GeneID:100123038%2CGenbank:XM_008217159.4%2CNASONIABASE:NV10199;Parent=rna-XM_008217159.4
NC_045757.1	Gnomon	exon	37146232	37146435	.	+	.	ID=exon-XM_031920735.2-3;Dbxref=GeneID:100679974%2CGenbank:XM_031920735.2;Parent=rna-XM_031920735.2
NC_045757.1	BestRefSeq	exon	2289353	2289538	.	-	.	ID=exon-NM_001170903.1-4;Dbxref=GeneID:100123049%2CGenbank:NM_001170903.1%2CNASONIABASE:NV14023;Note=The RefSeq transcript has 2 substitutions compared to this genomic sequence;Parent=rna-NM_001170903.1
NC_045757.1	BestRefSeq	exon	2289166	2289262	.	-	.	ID=exon-NM_001170903.1-5;Dbxref=GeneID:100123049%2CGenbank:NM_001170903.1%2CNASONIABASE:NV14023;Note=The RefSeq transcript has 2 substitutions compared to this genomic sequence;Parent=rna-NM_001170903.1
NC_045757.1	Gnomon	CDS	28603628	28603777	.	-	0	Name=XP_003427745.1;ID=cds-XP_003427745.1;Dbxref=GeneID:100679945%2CGenbank:XP_003427745.1;Parent=rna-XM_003427697.4
NC_045757.1	Gnomon	CDS	28603098	28603544	.	-	0	Name=XP_003427745.1;ID=cds-XP_003427745.1;Dbxref=GeneID:100679945%2CGenbank:XP_003427745.1;Parent=rna-XM_003427697.4
NC_045757.1	Gnomon	CDS	28601553	28603022	.	-	0	Name=XP_003427745.1;ID=cds-XP_003427745.1;Dbxref=GeneID:100679945%2CGenbank:XP_003427745.1;Parent=rna-XM_003427697.4
NC_045757.1	BestRefSeq	exon	2288993	2289092	.	-	.	ID=exon-NM_001170903.1-6;Dbxref=GeneID:100123049%2CGenbank:NM_001170903.1%2CNASONIABASE:NV14023;Note=The RefSeq transcript has 2 substitutions compared to this genomic sequence;Parent=rna-NM_001170903.1
NC_045757.1	BestRefSeq	exon	2288818	2288923	.	-	.	ID=exon-NM_001170903.1-7;Dbxref=GeneID:100123049%2CGenbank:NM_001170903.1%2CNASONIABASE:NV14023;Note=The RefSeq transcript has 2 substitutions compared to this genomic sequence;Parent=rna-NM_001170903.1
NC_045757.1	BestRefSeq	exon	2288645	2288751	.	-	.	ID=exon-NM_001170903.1-8;Dbxref=GeneID:100123049%2CGenbank:NM_001170903.1%2CNASONIABASE:NV14023;Note=The RefSeq transcript has 2 substitutions compared to this genomic sequence;Parent=rna-NM_001170903.1
NC_045757.1	BestRefSeq	exon	2288487	2288555	.	-	.	ID=exon-NM_001170903.1-9;Dbxref=GeneID:100123049%2CGenbank:NM_001170903.1%2CNASONIABASE:NV14023;Note=The RefSeq transcript has 2 substitutions compared to this genomic sequence;Parent=rna-NM_001170903.1
NC_045757.1	Gnomon	exon	7890415	7890819	.	+	.	ID=exon-XM_016988765.3-12;Dbxref=GeneID:100122115%2CGenbank:XM_016988765.3%2CNASONIABASE:NV13347;Parent=rna-XM_016988765.3
NC_045757.1	Gnomon	exon	7890916	7891399	.	+	.	ID=exon-XM_016988765.3-13;Dbxref=GeneID:100122115%2CGenbank:XM_016988765.3%2CNASONIABASE:NV13347;Parent=rna-XM_016988765.3
NC_045757.1	Gnomon	exon	7889622	7889856	.	+	.	ID=exon-XM_016988765.3-10;Dbxref=GeneID:100122115%2CGenbank:XM_016988765.3%2CNASONIABASE:NV13347;Parent=rna-XM_016988765.3
NC_045757.1	Gnomon	exon	7889933	7890336	.	+	.	ID=exon-XM_016988765.3-11;Dbxref=GeneID:100122115%2CGenbank:XM_016988765.3%2CNASONIABASE:NV13347;Parent=rna-XM_016988765.3
NC_045757.1	Gnomon	exon	7895315	7895464	.	+	.	ID=exon-XM_016988765.3-18;Dbxref=GeneID:100122115%2CGenbank:XM_016988765.3%2CNASONIABASE:NV13347;Parent=rna-XM_016988765.3
NC_045757.1	Gnomon	exon	7895914	7896083	.	+	.	ID=exon-XM_016988765.3-19;Dbxref=GeneID:100122115%2CGenbank:XM_016988765.3%2CNASONIABASE:NV13347;Parent=rna-XM_016988765.3
NC_045757.1	Gnomon	exon	7893142	7893288	.	+	.	ID=exon-XM_016988765.3-16;Dbxref=GeneID:100122115%2CGenbank:XM_016988765.3%2CNASONIABASE:NV13347;Parent=rna-XM_016988765.3
NC_045757.1	Gnomon	exon	7894468	7894638	.	+	.	ID=exon-XM_016988765.3-17;Dbxref=GeneID:100122115%2CGenbank:XM_016988765.3%2CNASONIABASE:NV13347;Parent=rna-XM_016988765.3
NC_045757.1	Gnomon	exon	1267070	1267176	.	-	.	ID=exon-XM_032595923.1-10;Dbxref=GeneID:100121906%2CGenbank:XM_032595923.1%2CNASONIABASE:NV13981;Parent=rna-XM_032595923.1
NC_045757.1	Gnomon	exon	7891489	7891678	.	+	.	ID=exon-XM_016988765.3-14;Dbxref=GeneID:100122115%2CGenbank:XM_016988765.3%2CNASONIABASE:NV13347;Parent=rna-XM_016988765.3
NC_045757.1	Gnomon	exon	1262700	1263986	.	-	.	ID=exon-XM_032595923.1-11;Dbxref=GeneID:100121906%2CGenbank:XM_032595923.1%2CNASONIABASE:NV13981;Parent=rna-XM_032595923.1
NC_045757.1	Gnomon	mRNA	5018238	5019816	.	+	.	Name=XM_008214854.3;ID=rna-XM_008214854.3;Dbxref=GeneID:103317307%2CGenbank:XM_008214854.3;Parent=gene-LOC103317307
NC_045757.1	Gnomon	exon	7891786	7891962	.	+	.	ID=exon-XM_016988765.3-15;Dbxref=GeneID:100122115%2CGenbank:XM_016988765.3%2CNASONIABASE:NV13347;Parent=rna-XM_016988765.3
NC_045757.1	Gnomon	CDS	3653069	3653311	.	-	0	Name=XP_031777689.1;ID=cds-XP_031777689.1;Dbxref=GeneID:100123914%2CGenbank:XP_031777689.1%2CNASONIABASE:NV14164;Parent=rna-XM_031921829.2
NC_045757.1	Gnomon	CDS	3652780	3652925	.	-	0	Name=XP_031777689.1;ID=cds-XP_031777689.1;Dbxref=GeneID:100123914%2CGenbank:XP_031777689.1%2CNASONIABASE:NV14164;Parent=rna-XM_031921829.2
NC_045757.1	Gnomon	CDS	3652174	3652429	.	-	0	Name=XP_031777689.1;ID=cds-XP_031777689.1;Dbxref=GeneID:100123914%2CGenbank:XP_031777689.1%2CNASONIABASE:NV14164;Parent=rna-XM_031921829.2
NC_045757.1	Gnomon	CDS	3651877	3652102	.	-	0	Name=XP_031777689.1;ID=cds-XP_031777689.1;Dbxref=GeneID:100123914%2CGenbank:XP_031777689.1%2CNASONIABASE:NV14164;Parent=rna-XM_031921829.2
NC_045757.1	Gnomon	CDS	3651367	3651775	.	-	0	Name=XP_031777689.1;ID=cds-XP_031777689.1;Dbxref=GeneID:100123914%2CGenbank:XP_031777689.1%2CNASONIABASE:NV14164;Parent=rna-XM_031921829.2
NC_045757.1	Gnomon	CDS	3650550	3651282	.	-	0	Name=XP_031777689.1;ID=cds-XP_031777689.1;Dbxref=GeneID:100123914%2CGenbank:XP_031777689.1%2CNASONIABASE:NV14164;Parent=rna-XM_031921829.2
NC_045757.1	Gnomon	CDS	3650306	3650478	.	-	0	Name=XP_031777689.1;ID=cds-XP_031777689.1;Dbxref=GeneID:100123914%2CGenbank:XP_031777689.1%2CNASONIABASE:NV14164;Parent=rna-XM_031921829.2
NC_045757.1	Gnomon	CDS	3649847	3650225	.	-	0	Name=XP_031777689.1;ID=cds-XP_031777689.1;Dbxref=GeneID:100123914%2CGenbank:XP_031777689.1%2CNASONIABASE:NV14164;Parent=rna-XM_031921829.2
NC_045757.1	Gnomon	CDS	3648763	3649767	.	-	0	Name=XP_031777689.1;ID=cds-XP_031777689.1;Dbxref=GeneID:100123914%2CGenbank:XP_031777689.1%2CNASONIABASE:NV14164;Parent=rna-XM_031921829.2
NC_045757.1	Gnomon	CDS	3648339	3648695	.	-	0	Name=XP_031777689.1;ID=cds-XP_031777689.1;Dbxref=GeneID:100123914%2CGenbank:XP_031777689.1%2CNASONIABASE:NV14164;Parent=rna-XM_031921829.2
NC_045757.1	Gnomon	CDS	3647082	3648262	.	-	0	Name=XP_031777689.1;ID=cds-XP_031777689.1;Dbxref=GeneID:100123914%2CGenbank:XP_031777689.1%2CNASONIABASE:NV14164;Parent=rna-XM_031921829.2
NC_045757.1	Gnomon	CDS	3646773	3647022	.	-	0	Name=XP_031777689.1;ID=cds-XP_031777689.1;Dbxref=GeneID:100123914%2CGenbank:XP_031777689.1%2CNASONIABASE:NV14164;Parent=rna-XM_031921829.2
NC_045757.1	Gnomon	CDS	3646490	3646687	.	-	0	Name=XP_031777689.1;ID=cds-XP_031777689.1;Dbxref=GeneID:100123914%2CGenbank:XP_031777689.1%2CNASONIABASE:NV14164;Parent=rna-XM_031921829.2
NC_045757.1	Gnomon	CDS	3646233	3646307	.	-	0	Name=XP_031777689.1;ID=cds-XP_031777689.1;Dbxref=GeneID:100123914%2CGenbank:XP_031777689.1%2CNASONIABASE:NV14164;Parent=rna-XM_031921829.2
NC_045757.1	Gnomon	CDS	3645048	3645444	.	-	0	Name=XP_031777689.1;ID=cds-XP_031777689.1;Dbxref=GeneID:100123914%2CGenbank:XP_031777689.1%2CNASONIABASE:NV14164;Parent=rna-XM_031921829.2
NC_045757.1	Gnomon	CDS	3644648	3644973	.	-	0	Name=XP_031777689.1;ID=cds-XP_031777689.1;Dbxref=GeneID:100123914%2CGenbank:XP_031777689.1%2CNASONIABASE:NV14164;Parent=rna-XM_031921829.2
NC_045757.1	Gnomon	CDS	3644225	3644566	.	-	0	Name=XP_031777689.1;ID=cds-XP_031777689.1;Dbxref=GeneID:100123914%2CGenbank:XP_031777689.1%2CNASONIABASE:NV14164;Parent=rna-XM_031921829.2
NC_045757.1	Gnomon	CDS	3643478	3644152	.	-	0	Name=XP_031777689.1;ID=cds-XP_031777689.1;Dbxref=GeneID:100123914%2CGenbank:XP_031777689.1%2CNASONIABASE:NV14164;Parent=rna-XM_031921829.2
NC_045757.1	Gnomon	CDS	3642763	3643253	.	-	0	Name=XP_031777689.1;ID=cds-XP_031777689.1;Dbxref=GeneID:100123914%2CGenbank:XP_031777689.1%2CNASONIABASE:NV14164;Parent=rna-XM_031921829.2
NC_045757.1	Gnomon	CDS	3642297	3642669	.	-	0	Name=XP_031777689.1;ID=cds-XP_031777689.1;Dbxref=GeneID:100123914%2CGenbank:XP_031777689.1%2CNASONIABASE:NV14164;Parent=rna-XM_031921829.2
NC_045757.1	Gnomon	CDS	3642081	3642215	.	-	0	Name=XP_031777689.1;ID=cds-XP_031777689.1;Dbxref=GeneID:100123914%2CGenbank:XP_031777689.1%2CNASONIABASE:NV14164;Parent=rna-XM_031921829.2
NC_045757.1	Gnomon	CDS	3641593	3641994	.	-	0	Name=XP_031777689.1;ID=cds-XP_031777689.1;Dbxref=GeneID:100123914%2CGenbank:XP_031777689.1%2CNASONIABASE:NV14164;Parent=rna-XM_031921829.2
NC_045757.1	Gnomon	CDS	3641334	3641502	.	-	0	Name=XP_031777689.1;ID=cds-XP_031777689.1;Dbxref=GeneID:100123914%2CGenbank:XP_031777689.1%2CNASONIABASE:NV14164;Parent=rna-XM_031921829.2
NC_045757.1	Gnomon	CDS	3641160	3641248	.	-	0	Name=XP_031777689.1;ID=cds-XP_031777689.1;Dbxref=GeneID:100123914%2CGenbank:XP_031777689.1%2CNASONIABASE:NV14164;Parent=rna-XM_031921829.2
NC_045757.1	Gnomon	CDS	3641021	3641085	.	-	0	Name=XP_031777689.1;ID=cds-XP_031777689.1;Dbxref=GeneID:100123914%2CGenbank:XP_031777689.1%2CNASONIABASE:NV14164;Parent=rna-XM_031921829.2
NC_045757.1	Gnomon	CDS	3640795	3640943	.	-	0	Name=XP_031777689.1;ID=cds-XP_031777689.1;Dbxref=GeneID:100123914%2CGenbank:XP_031777689.1%2CNASONIABASE:NV14164;Parent=rna-XM_031921829.2
NC_045757.1	Gnomon	CDS	3640373	3640713	.	-	0	Name=XP_031777689.1;ID=cds-XP_031777689.1;Dbxref=GeneID:100123914%2CGenbank:XP_031777689.1%2CNASONIABASE:NV14164;Parent=rna-XM_031921829.2
NC_045757.1	Gnomon	CDS	3639968	3640294	.	-	0	Name=XP_031777689.1;ID=cds-XP_031777689.1;Dbxref=GeneID:100123914%2CGenbank:XP_031777689.1%2CNASONIABASE:NV14164;Parent=rna-XM_031921829.2
NC_045757.1	Gnomon	exon	7922570	7922860	.	+	.	ID=exon-XM_016988765.3-23;Dbxref=GeneID:100122115%2CGenbank:XM_016988765.3%2CNASONIABASE:NV13347;Parent=rna-XM_016988765.3
NC_045757.1	Gnomon	exon	19562233	19562319	.	+	.	ID=exon-XM_008219205.2-1;Dbxref=GeneID:103318068%2CGenbank:XM_008219205.2;Parent=rna-XM_008219205.2
NC_045757.1	Gnomon	mRNA	33751044	33753854	.	-	.	Name=XM_001605954.6;ID=rna-XM_001605954.6;Dbxref=GeneID:100122398%2CGenbank:XM_001605954.6%2CNASONIABASE:NV10152;Parent=gene-LOC100122398
NC_045757.1	Gnomon	exon	7928582	7928718	.	+	.	ID=exon-XM_016988765.3-24;Dbxref=GeneID:100122115%2CGenbank:XM_016988765.3%2CNASONIABASE:NV13347;Parent=rna-XM_016988765.3
NC_045757.1	Gnomon	exon	19562410	19562478	.	+	.	ID=exon-XM_008219205.2-2;Dbxref=GeneID:103318068%2CGenbank:XM_008219205.2;Parent=rna-XM_008219205.2
NC_045757.1	Gnomon	exon	7897064	7897218	.	+	.	ID=exon-XM_016988765.3-21;Dbxref=GeneID:100122115%2CGenbank:XM_016988765.3%2CNASONIABASE:NV13347;Parent=rna-XM_016988765.3
NC_045757.1	Gnomon	CDS	32127626	32127724	.	+	0	Name=XP_016836810.1;ID=cds-XP_016836810.1;Dbxref=GeneID:100117430%2CGenbank:XP_016836810.1%2CNASONIABASE:NV10018;Parent=rna-XM_016981321.3
NC_045757.1	Gnomon	CDS	32129523	32129620	.	+	0	Name=XP_016836810.1;ID=cds-XP_016836810.1;Dbxref=GeneID:100117430%2CGenbank:XP_016836810.1%2CNASONIABASE:NV10018;Parent=rna-XM_016981321.3
NC_045757.1	Gnomon	CDS	32131393	32131492	.	+	0	Name=XP_016836810.1;ID=cds-XP_016836810.1;Dbxref=GeneID:100117430%2CGenbank:XP_016836810.1%2CNASONIABASE:NV10018;Parent=rna-XM_016981321.3
NC_045757.1	Gnomon	CDS	32131569	32131711	.	+	0	Name=XP_016836810.1;ID=cds-XP_016836810.1;Dbxref=GeneID:100117430%2CGenbank:XP_016836810.1%2CNASONIABASE:NV10018;Parent=rna-XM_016981321.3
NC_045757.1	Gnomon	CDS	32131775	32132148	.	+	0	Name=XP_016836810.1;ID=cds-XP_016836810.1;Dbxref=GeneID:100117430%2CGenbank:XP_016836810.1%2CNASONIABASE:NV10018;Parent=rna-XM_016981321.3
NC_045757.1	Gnomon	CDS	32132270	32132550	.	+	0	Name=XP_016836810.1;ID=cds-XP_016836810.1;Dbxref=GeneID:100117430%2CGenbank:XP_016836810.1%2CNASONIABASE:NV10018;Parent=rna-XM_016981321.3
NC_045757.1	Gnomon	CDS	32132630	32132806	.	+	0	Name=XP_016836810.1;ID=cds-XP_016836810.1;Dbxref=GeneID:100117430%2CGenbank:XP_016836810.1%2CNASONIABASE:NV10018;Parent=rna-XM_016981321.3
NC_045757.1	Gnomon	CDS	32133158	32133444	.	+	0	Name=XP_016836810.1;ID=cds-XP_016836810.1;Dbxref=GeneID:100117430%2CGenbank:XP_016836810.1%2CNASONIABASE:NV10018;Parent=rna-XM_016981321.3
NC_045757.1	Gnomon	CDS	32133672	32133692	.	+	0	Name=XP_016836810.1;ID=cds-XP_016836810.1;Dbxref=GeneID:100117430%2CGenbank:XP_016836810.1%2CNASONIABASE:NV10018;Parent=rna-XM_016981321.3
NC_045757.1	Gnomon	CDS	32134360	32134500	.	+	0	Name=XP_016836810.1;ID=cds-XP_016836810.1;Dbxref=GeneID:100117430%2CGenbank:XP_016836810.1%2CNASONIABASE:NV10018;Parent=rna-XM_016981321.3
NC_045757.1	Gnomon	CDS	32135272	32135518	.	+	0	Name=XP_016836810.1;ID=cds-XP_016836810.1;Dbxref=GeneID:100117430%2CGenbank:XP_016836810.1%2CNASONIABASE:NV10018;Parent=rna-XM_016981321.3
NC_045757.1	Gnomon	exon	7898265	7898428	.	+	.	ID=exon-XM_016988765.3-22;Dbxref=GeneID:100122115%2CGenbank:XM_016988765.3%2CNASONIABASE:NV13347;Parent=rna-XM_016988765.3
NC_045757.1	Gnomon	exon	7896435	7896706	.	+	.	ID=exon-XM_016988765.3-20;Dbxref=GeneID:100122115%2CGenbank:XM_016988765.3%2CNASONIABASE:NV13347;Parent=rna-XM_016988765.3
NC_045757.1	Gnomon	exon	7936961	7937169	.	+	.	ID=exon-XM_016988765.3-29;Dbxref=GeneID:100122115%2CGenbank:XM_016988765.3%2CNASONIABASE:NV13347;Parent=rna-XM_016988765.3
NC_045757.1	Gnomon	exon	7935723	7935991	.	+	.	ID=exon-XM_016988765.3-27;Dbxref=GeneID:100122115%2CGenbank:XM_016988765.3%2CNASONIABASE:NV13347;Parent=rna-XM_016988765.3
NC_045757.1	Gnomon	exon	7936622	7936751	.	+	.	ID=exon-XM_016988765.3-28;Dbxref=GeneID:100122115%2CGenbank:XM_016988765.3%2CNASONIABASE:NV13347;Parent=rna-XM_016988765.3
NC_045757.1	Gnomon	exon	7933212	7933328	.	+	.	ID=exon-XM_016988765.3-25;Dbxref=GeneID:100122115%2CGenbank:XM_016988765.3%2CNASONIABASE:NV13347;Parent=rna-XM_016988765.3
NC_045757.1	Gnomon	exon	7933650	7933784	.	+	.	ID=exon-XM_016988765.3-26;Dbxref=GeneID:100122115%2CGenbank:XM_016988765.3%2CNASONIABASE:NV13347;Parent=rna-XM_016988765.3
NC_045757.1	Gnomon	mRNA	22997745	23001981	.	-	.	Name=XM_031927597.2;ID=rna-XM_031927597.2;Dbxref=GeneID:116416947%2CGenbank:XM_031927597.2;Parent=gene-LOC116416947
NC_045757.1	Gnomon	exon	32504786	32506214	.	-	.	ID=exon-XM_031921239.2-1;Dbxref=GeneID:100119055%2CGenbank:XM_031921239.2%2CNASONIABASE:NV50003;Parent=rna-XM_031921239.2
NC_045757.1	Gnomon	mRNA	27584538	27589320	.	-	.	Name=XM_032598656.1;ID=rna-XM_032598656.1;Dbxref=GeneID:100117574%2CGenbank:XM_032598656.1%2CNASONIABASE:NV17114;Parent=gene-Eif2b3
NC_045757.1	Gnomon	exon	19564173	19564391	.	+	.	ID=exon-XM_008219205.2-7;Dbxref=GeneID:103318068%2CGenbank:XM_008219205.2;Parent=rna-XM_008219205.2
NC_045757.1	Gnomon	exon	32498473	32498959	.	-	.	ID=exon-XM_031921239.2-6;Dbxref=GeneID:100119055%2CGenbank:XM_031921239.2%2CNASONIABASE:NV50003;Parent=rna-XM_031921239.2
NC_045757.1	Gnomon	mRNA	27713330	27719298	.	-	.	Name=XM_003427686.5;ID=rna-XM_003427686.5;Dbxref=GeneID:100678367%2CGenbank:XM_003427686.5;Parent=gene-LOC100678367
NC_045757.1	Gnomon	exon	19563648	19563852	.	+	.	ID=exon-XM_008219205.2-5;Dbxref=GeneID:103318068%2CGenbank:XM_008219205.2;Parent=rna-XM_008219205.2
NC_045757.1	Gnomon	exon	32502586	32502699	.	-	.	ID=exon-XM_031921239.2-4;Dbxref=GeneID:100119055%2CGenbank:XM_031921239.2%2CNASONIABASE:NV50003;Parent=rna-XM_031921239.2
NC_045757.1	Gnomon	exon	19563984	19564092	.	+	.	ID=exon-XM_008219205.2-6;Dbxref=GeneID:103318068%2CGenbank:XM_008219205.2;Parent=rna-XM_008219205.2
NC_045757.1	Gnomon	exon	32501757	32501917	.	-	.	ID=exon-XM_031921239.2-5;Dbxref=GeneID:100119055%2CGenbank:XM_031921239.2%2CNASONIABASE:NV50003;Parent=rna-XM_031921239.2
NC_045757.1	Gnomon	exon	19562651	19563149	.	+	.	ID=exon-XM_008219205.2-3;Dbxref=GeneID:103318068%2CGenbank:XM_008219205.2;Parent=rna-XM_008219205.2
NC_045757.1	Gnomon	exon	32503168	32503498	.	-	.	ID=exon-XM_031921239.2-2;Dbxref=GeneID:100119055%2CGenbank:XM_031921239.2%2CNASONIABASE:NV50003;Parent=rna-XM_031921239.2
NC_045757.1	Gnomon	exon	19563231	19563524	.	+	.	ID=exon-XM_008219205.2-4;Dbxref=GeneID:103318068%2CGenbank:XM_008219205.2;Parent=rna-XM_008219205.2
NC_045757.1	Gnomon	exon	32502785	32502960	.	-	.	ID=exon-XM_031921239.2-3;Dbxref=GeneID:100119055%2CGenbank:XM_031921239.2%2CNASONIABASE:NV50003;Parent=rna-XM_031921239.2
NC_045757.1	Gnomon	CDS	6501752	6501772	.	+	0	Name=XP_016840586.1;ID=cds-XP_016840586.1;Dbxref=GeneID:100119881%2CGenbank:XP_016840586.1%2CNASONIABASE:NV18012;Parent=rna-XM_016985097.3
NC_045757.1	Gnomon	CDS	6502633	6502693	.	+	0	Name=XP_016840586.1;ID=cds-XP_016840586.1;Dbxref=GeneID:100119881%2CGenbank:XP_016840586.1%2CNASONIABASE:NV18012;Parent=rna-XM_016985097.3
NC_045757.1	Gnomon	CDS	6505106	6505171	.	+	0	Name=XP_016840586.1;ID=cds-XP_016840586.1;Dbxref=GeneID:100119881%2CGenbank:XP_016840586.1%2CNASONIABASE:NV18012;Parent=rna-XM_016985097.3
NC_045757.1	Gnomon	CDS	6505478	6505638	.	+	0	Name=XP_016840586.1;ID=cds-XP_016840586.1;Dbxref=GeneID:100119881%2CGenbank:XP_016840586.1%2CNASONIABASE:NV18012;Parent=rna-XM_016985097.3
NC_045757.1	Gnomon	CDS	6506885	6506943	.	+	0	Name=XP_016840586.1;ID=cds-XP_016840586.1;Dbxref=GeneID:100119881%2CGenbank:XP_016840586.1%2CNASONIABASE:NV18012;Parent=rna-XM_016985097.3
NC_045757.1	Gnomon	CDS	6507750	6507963	.	+	0	Name=XP_016840586.1;ID=cds-XP_016840586.1;Dbxref=GeneID:100119881%2CGenbank:XP_016840586.1%2CNASONIABASE:NV18012;Parent=rna-XM_016985097.3
NC_045757.1	Gnomon	CDS	6508362	6508848	.	+	0	Name=XP_016840586.1;ID=cds-XP_016840586.1;Dbxref=GeneID:100119881%2CGenbank:XP_016840586.1%2CNASONIABASE:NV18012;Parent=rna-XM_016985097.3
NC_045757.1	Gnomon	CDS	6509007	6509218	.	+	0	Name=XP_016840586.1;ID=cds-XP_016840586.1;Dbxref=GeneID:100119881%2CGenbank:XP_016840586.1%2CNASONIABASE:NV18012;Parent=rna-XM_016985097.3
NC_045757.1	Gnomon	CDS	6509318	6509744	.	+	0	Name=XP_016840586.1;ID=cds-XP_016840586.1;Dbxref=GeneID:100119881%2CGenbank:XP_016840586.1%2CNASONIABASE:NV18012;Parent=rna-XM_016985097.3
NC_045757.1	Gnomon	CDS	6509834	6509943	.	+	0	Name=XP_016840586.1;ID=cds-XP_016840586.1;Dbxref=GeneID:100119881%2CGenbank:XP_016840586.1%2CNASONIABASE:NV18012;Parent=rna-XM_016985097.3
NC_045757.1	Gnomon	exon	30320119	30320317	.	-	.	ID=exon-XR_001729355.2-5;Dbxref=GeneID:100115958%2CGenbank:XR_001729355.2%2CNASONIABASE:NV16022;Parent=rna-XR_001729355.2
NC_045757.1	Gnomon	exon	30319950	30320043	.	-	.	ID=exon-XR_001729355.2-6;Dbxref=GeneID:100115958%2CGenbank:XR_001729355.2%2CNASONIABASE:NV16022;Parent=rna-XR_001729355.2
NC_045757.1	Gnomon	exon	30319542	30319910	.	-	.	ID=exon-XR_001729355.2-7;Dbxref=GeneID:100115958%2CGenbank:XR_001729355.2%2CNASONIABASE:NV16022;Parent=rna-XR_001729355.2
NC_045757.1	Gnomon	mRNA	12825417	12830655	.	+	.	Name=XM_032602308.1;ID=rna-XM_032602308.1;Dbxref=GeneID:100678818%2CGenbank:XM_032602308.1;Parent=gene-LOC100678818
NC_045757.1	Gnomon	exon	35836064	35837171	.	+	.	ID=exon-XM_031921139.2-1;Dbxref=GeneID:100123783%2CGenbank:XM_031921139.2%2CNASONIABASE:NV10292;Parent=rna-XM_031921139.2
NC_045757.1	Gnomon	exon	35843850	35844091	.	+	.	ID=exon-XM_031921139.2-2;Dbxref=GeneID:100123783%2CGenbank:XM_031921139.2%2CNASONIABASE:NV10292;Parent=rna-XM_031921139.2
NC_045757.1	Gnomon	exon	35940769	35940987	.	+	.	ID=exon-XM_031921139.2-3;Dbxref=GeneID:100123783%2CGenbank:XM_031921139.2%2CNASONIABASE:NV10292;Parent=rna-XM_031921139.2
NC_045757.1	Gnomon	exon	35941526	35941537	.	+	.	ID=exon-XM_031921139.2-4;Dbxref=GeneID:100123783%2CGenbank:XM_031921139.2%2CNASONIABASE:NV10292;Parent=rna-XM_031921139.2
NC_045757.1	Gnomon	exon	35943774	35943963	.	+	.	ID=exon-XM_031921139.2-5;Dbxref=GeneID:100123783%2CGenbank:XM_031921139.2%2CNASONIABASE:NV10292;Parent=rna-XM_031921139.2
NC_045757.1	Gnomon	exon	35946656	35946796	.	+	.	ID=exon-XM_031921139.2-6;Dbxref=GeneID:100123783%2CGenbank:XM_031921139.2%2CNASONIABASE:NV10292;Parent=rna-XM_031921139.2
NC_045757.1	Gnomon	exon	30321088	30321275	.	-	.	ID=exon-XR_001729355.2-1;Dbxref=GeneID:100115958%2CGenbank:XR_001729355.2%2CNASONIABASE:NV16022;Parent=rna-XR_001729355.2
NC_045757.1	Gnomon	exon	35947716	35947863	.	+	.	ID=exon-XM_031921139.2-7;Dbxref=GeneID:100123783%2CGenbank:XM_031921139.2%2CNASONIABASE:NV10292;Parent=rna-XM_031921139.2
NC_045757.1	Gnomon	exon	30320925	30320997	.	-	.	ID=exon-XR_001729355.2-2;Dbxref=GeneID:100115958%2CGenbank:XR_001729355.2%2CNASONIABASE:NV16022;Parent=rna-XR_001729355.2
NC_045757.1	Gnomon	exon	35950124	35950233	.	+	.	ID=exon-XM_031921139.2-8;Dbxref=GeneID:100123783%2CGenbank:XM_031921139.2%2CNASONIABASE:NV10292;Parent=rna-XM_031921139.2
NC_045757.1	Gnomon	exon	30320723	30320757	.	-	.	ID=exon-XR_001729355.2-3;Dbxref=GeneID:100115958%2CGenbank:XR_001729355.2%2CNASONIABASE:NV16022;Parent=rna-XR_001729355.2
NC_045757.1	Gnomon	exon	35951286	35951454	.	+	.	ID=exon-XM_031921139.2-9;Dbxref=GeneID:100123783%2CGenbank:XM_031921139.2%2CNASONIABASE:NV10292;Parent=rna-XM_031921139.2
NC_045757.1	Gnomon	mRNA	12645944	12650475	.	+	.	Name=XM_032602298.1;ID=rna-XM_032602298.1;Dbxref=GeneID:100114921%2CGenbank:XM_032602298.1%2CNASONIABASE:NV17834;Parent=gene-LOC100114921
NC_045757.1	Gnomon	gene	16238898	16265339	.	+	.	Name=LOC100122403;ID=gene-LOC100122403;Dbxref=GeneID:100122403%2CNASONIABASE:NV16904
NC_045757.1	Gnomon	exon	30320392	30320639	.	-	.	ID=exon-XR_001729355.2-4;Dbxref=GeneID:100115958%2CGenbank:XR_001729355.2%2CNASONIABASE:NV16022;Parent=rna-XR_001729355.2
NC_045757.1	Gnomon	exon	2338385	2338830	.	+	.	ID=exon-XM_031922254.1-1;Dbxref=GeneID:100677905%2CGenbank:XM_031922254.1;Parent=rna-XM_031922254.1
NC_045757.1	Gnomon	exon	2357197	2357510	.	+	.	ID=exon-XM_031922254.1-2;Dbxref=GeneID:100677905%2CGenbank:XM_031922254.1;Parent=rna-XM_031922254.1
NC_045757.1	Gnomon	mRNA	29037019	29198845	.	-	.	Name=XM_031920840.2;ID=rna-XM_031920840.2;Dbxref=GeneID:100120219%2CGenbank:XM_031920840.2%2CNASONIABASE:NV17174;Parent=gene-LOC100120219
NC_045757.1	Gnomon	mRNA	37482746	37494646	.	-	.	Name=XM_008218575.4;ID=rna-XM_008218575.4;Dbxref=GeneID:100678832%2CGenbank:XM_008218575.4;Parent=gene-LOC100678832
NC_045757.1	Gnomon	exon	20736498	20737018	.	+	.	ID=exon-XM_032596076.1-3;Dbxref=GeneID:100118826%2CGenbank:XM_032596076.1%2CNASONIABASE:NV17223;Parent=rna-XM_032596076.1
NC_045757.1	Gnomon	mRNA	4001194	4002017	.	-	.	Name=XM_031922162.1;ID=rna-XM_031922162.1;Dbxref=GeneID:116416004%2CGenbank:XM_031922162.1;Parent=gene-LOC116416004
NC_045757.1	Gnomon	exon	20737292	20737448	.	+	.	ID=exon-XM_032596076.1-4;Dbxref=GeneID:100118826%2CGenbank:XM_032596076.1%2CNASONIABASE:NV17223;Parent=rna-XM_032596076.1
NC_045757.1	Gnomon	exon	20735113	20735487	.	+	.	ID=exon-XM_032596076.1-1;Dbxref=GeneID:100118826%2CGenbank:XM_032596076.1%2CNASONIABASE:NV17223;Parent=rna-XM_032596076.1
NC_045757.1	Gnomon	exon	20736067	20736116	.	+	.	ID=exon-XM_032596076.1-2;Dbxref=GeneID:100118826%2CGenbank:XM_032596076.1%2CNASONIABASE:NV17223;Parent=rna-XM_032596076.1
NC_045757.1	Gnomon	mRNA	33938707	33940106	.	-	.	Name=XM_032596017.1;ID=rna-XM_032596017.1;Dbxref=GeneID:100122675%2CGenbank:XM_032596017.1%2CNASONIABASE:NV10175;Parent=gene-LOC100122675
NC_045757.1	Gnomon	exon	20738917	20739061	.	+	.	ID=exon-XM_032596076.1-9;Dbxref=GeneID:100118826%2CGenbank:XM_032596076.1%2CNASONIABASE:NV17223;Parent=rna-XM_032596076.1
NC_045757.1	Gnomon	exon	20738180	20738353	.	+	.	ID=exon-XM_032596076.1-7;Dbxref=GeneID:100118826%2CGenbank:XM_032596076.1%2CNASONIABASE:NV17223;Parent=rna-XM_032596076.1
NC_045757.1	Gnomon	transcript	282626	286161	.	+	.	Name=XR_004344440.1;ID=rna-XR_004344440.1;Dbxref=GeneID:100118684%2CGenbank:XR_004344440.1%2CNASONIABASE:NV13895;Parent=gene-LOC100118684
NC_045757.1	Gnomon	exon	20738485	20738651	.	+	.	ID=exon-XM_032596076.1-8;Dbxref=GeneID:100118826%2CGenbank:XM_032596076.1%2CNASONIABASE:NV17223;Parent=rna-XM_032596076.1
NC_045757.1	Gnomon	exon	20737534	20737686	.	+	.	ID=exon-XM_032596076.1-5;Dbxref=GeneID:100118826%2CGenbank:XM_032596076.1%2CNASONIABASE:NV17223;Parent=rna-XM_032596076.1
NC_045757.1	Gnomon	exon	20737819	20738106	.	+	.	ID=exon-XM_032596076.1-6;Dbxref=GeneID:100118826%2CGenbank:XM_032596076.1%2CNASONIABASE:NV17223;Parent=rna-XM_032596076.1
NC_045757.1	Gnomon	mRNA	19670562	19675254	.	-	.	Name=XM_032595763.1;ID=rna-XM_032595763.1;Dbxref=GeneID:100680141%2CGenbank:XM_032595763.1;Parent=gene-LOC100680141
NC_045757.1	Gnomon	CDS	27562832	27562845	.	-	0	Name=XP_031777199.1;ID=cds-XP_031777199.1;Dbxref=GeneID:100119219%2CGenbank:XP_031777199.1%2CNASONIABASE:NV17119;Parent=rna-XM_031921339.2
NC_045757.1	Gnomon	CDS	27546035	27546136	.	-	0	Name=XP_031777199.1;ID=cds-XP_031777199.1;Dbxref=GeneID:100119219%2CGenbank:XP_031777199.1%2CNASONIABASE:NV17119;Parent=rna-XM_031921339.2
NC_045757.1	Gnomon	CDS	27544283	27544421	.	-	0	Name=XP_031777199.1;ID=cds-XP_031777199.1;Dbxref=GeneID:100119219%2CGenbank:XP_031777199.1%2CNASONIABASE:NV17119;Parent=rna-XM_031921339.2
NC_045757.1	Gnomon	CDS	27541438	27541605	.	-	0	Name=XP_031777199.1;ID=cds-XP_031777199.1;Dbxref=GeneID:100119219%2CGenbank:XP_031777199.1%2CNASONIABASE:NV17119;Parent=rna-XM_031921339.2
NC_045757.1	Gnomon	CDS	27539942	27540551	.	-	0	Name=XP_031777199.1;ID=cds-XP_031777199.1;Dbxref=GeneID:100119219%2CGenbank:XP_031777199.1%2CNASONIABASE:NV17119;Parent=rna-XM_031921339.2
NC_045757.1	Gnomon	CDS	27538767	27538814	.	-	0	Name=XP_031777199.1;ID=cds-XP_031777199.1;Dbxref=GeneID:100119219%2CGenbank:XP_031777199.1%2CNASONIABASE:NV17119;Parent=rna-XM_031921339.2
NC_045757.1	Gnomon	CDS	27537696	27538122	.	-	0	Name=XP_031777199.1;ID=cds-XP_031777199.1;Dbxref=GeneID:100119219%2CGenbank:XP_031777199.1%2CNASONIABASE:NV17119;Parent=rna-XM_031921339.2
NC_045757.1	Gnomon	CDS	27537258	27537448	.	-	0	Name=XP_031777199.1;ID=cds-XP_031777199.1;Dbxref=GeneID:100119219%2CGenbank:XP_031777199.1%2CNASONIABASE:NV17119;Parent=rna-XM_031921339.2
NC_045757.1	Gnomon	CDS	27536482	27536865	.	-	0	Name=XP_031777199.1;ID=cds-XP_031777199.1;Dbxref=GeneID:100119219%2CGenbank:XP_031777199.1%2CNASONIABASE:NV17119;Parent=rna-XM_031921339.2
NC_045757.1	Gnomon	CDS	27535801	27535989	.	-	0	Name=XP_031777199.1;ID=cds-XP_031777199.1;Dbxref=GeneID:100119219%2CGenbank:XP_031777199.1%2CNASONIABASE:NV17119;Parent=rna-XM_031921339.2
NC_045757.1	Gnomon	CDS	27534909	27535393	.	-	0	Name=XP_031777199.1;ID=cds-XP_031777199.1;Dbxref=GeneID:100119219%2CGenbank:XP_031777199.1%2CNASONIABASE:NV17119;Parent=rna-XM_031921339.2
NC_045757.1	Gnomon	CDS	27534177	27534584	.	-	0	Name=XP_031777199.1;ID=cds-XP_031777199.1;Dbxref=GeneID:100119219%2CGenbank:XP_031777199.1%2CNASONIABASE:NV17119;Parent=rna-XM_031921339.2
NC_045757.1	Gnomon	CDS	27533647	27534090	.	-	0	Name=XP_031777199.1;ID=cds-XP_031777199.1;Dbxref=GeneID:100119219%2CGenbank:XP_031777199.1%2CNASONIABASE:NV17119;Parent=rna-XM_031921339.2
NC_045757.1	Gnomon	CDS	27533366	27533560	.	-	0	Name=XP_031777199.1;ID=cds-XP_031777199.1;Dbxref=GeneID:100119219%2CGenbank:XP_031777199.1%2CNASONIABASE:NV17119;Parent=rna-XM_031921339.2
NC_045757.1	Gnomon	exon	271530	271763	.	+	.	ID=exon-XM_032597032.1-11;Dbxref=GeneID:100115533%2CGenbank:XM_032597032.1%2CNASONIABASE:NV13893;Parent=rna-XM_032597032.1
NC_045757.1	Gnomon	exon	271847	272616	.	+	.	ID=exon-XM_032597032.1-12;Dbxref=GeneID:100115533%2CGenbank:XM_032597032.1%2CNASONIABASE:NV13893;Parent=rna-XM_032597032.1
NC_045757.1	Gnomon	CDS	11915615	11915672	.	+	0	Name=XP_016838626.1;ID=cds-XP_016838626.1;Dbxref=GeneID:100115199%2CGenbank:XP_016838626.1%2CNASONIABASE:NV17492;Parent=rna-XM_016983137.3
NC_045757.1	Gnomon	CDS	11919090	11919280	.	+	0	Name=XP_016838626.1;ID=cds-XP_016838626.1;Dbxref=GeneID:100115199%2CGenbank:XP_016838626.1%2CNASONIABASE:NV17492;Parent=rna-XM_016983137.3
NC_045757.1	Gnomon	CDS	11920013	11920093	.	+	0	Name=XP_016838626.1;ID=cds-XP_016838626.1;Dbxref=GeneID:100115199%2CGenbank:XP_016838626.1%2CNASONIABASE:NV17492;Parent=rna-XM_016983137.3
NC_045757.1	Gnomon	CDS	11922548	11922631	.	+	0	Name=XP_016838626.1;ID=cds-XP_016838626.1;Dbxref=GeneID:100115199%2CGenbank:XP_016838626.1%2CNASONIABASE:NV17492;Parent=rna-XM_016983137.3
NC_045757.1	Gnomon	CDS	11925486	11925542	.	+	0	Name=XP_016838626.1;ID=cds-XP_016838626.1;Dbxref=GeneID:100115199%2CGenbank:XP_016838626.1%2CNASONIABASE:NV17492;Parent=rna-XM_016983137.3
NC_045757.1	Gnomon	CDS	11925626	11925731	.	+	0	Name=XP_016838626.1;ID=cds-XP_016838626.1;Dbxref=GeneID:100115199%2CGenbank:XP_016838626.1%2CNASONIABASE:NV17492;Parent=rna-XM_016983137.3
NC_045757.1	Gnomon	CDS	11926323	11926625	.	+	0	Name=XP_016838626.1;ID=cds-XP_016838626.1;Dbxref=GeneID:100115199%2CGenbank:XP_016838626.1%2CNASONIABASE:NV17492;Parent=rna-XM_016983137.3
NC_045757.1	Gnomon	CDS	11927049	11927245	.	+	0	Name=XP_016838626.1;ID=cds-XP_016838626.1;Dbxref=GeneID:100115199%2CGenbank:XP_016838626.1%2CNASONIABASE:NV17492;Parent=rna-XM_016983137.3
[truncated: 130,420 more rows]
