# Supplementary material for: Prevalent bee venom genes evolved before the aculeate stinger and eusociality
Source: BMC Biol. 2023 Oct 23;21:229. doi: 10.1186/s12915-023-01656-5 (PMC10591384; doi:10.1186/s12915-023-01656-5)
Supplement: Supplementary file 42 — Additional file 42. Gff files of all toxin gene annotations. [file 12915_2023_1656_MOESM42_ESM.zip › AdditionalFile9_ToxinGeneAnnotations/NW_020230700.1._VA.gff_modified_Koludarov_et_al_2021.gff3]

##gff-version 3
##source-version geneious 2020.2.2
##sequence-region	NW_020230700.1	1	1590046
NW_020230700.1	Koludarov_et_al_2021	gene	492079	552783	.	-	.	Name=VA b
NW_020230700.1	Koludarov_et_al_2021	gene	435026	458583	.	-	.	Name=VA a
NW_020230700.1	Gnomon	CDS	697241	697438	.	+	0	Name=XP_025163152.1;ID=cds-XP_025163152.1;Dbxref=GeneID:112590521%2CGenbank:XP_025163152.1;Parent=rna-XM_025307367.1
NW_020230700.1	Gnomon	CDS	697511	697759	.	+	0	Name=XP_025163152.1;ID=cds-XP_025163152.1;Dbxref=GeneID:112590521%2CGenbank:XP_025163152.1;Parent=rna-XM_025307367.1
NW_020230700.1	Gnomon	CDS	697956	698101	.	+	0	Name=XP_025163152.1;ID=cds-XP_025163152.1;Dbxref=GeneID:112590521%2CGenbank:XP_025163152.1;Parent=rna-XM_025307367.1
NW_020230700.1	Gnomon	CDS	698336	698445	.	+	0	Name=XP_025163152.1;ID=cds-XP_025163152.1;Dbxref=GeneID:112590521%2CGenbank:XP_025163152.1;Parent=rna-XM_025307367.1
NW_020230700.1	Gnomon	CDS	699020	699215	.	+	0	Name=XP_025163152.1;ID=cds-XP_025163152.1;Dbxref=GeneID:112590521%2CGenbank:XP_025163152.1;Parent=rna-XM_025307367.1
NW_020230700.1	Gnomon	CDS	701040	701288	.	+	0	Name=XP_025163152.1;ID=cds-XP_025163152.1;Dbxref=GeneID:112590521%2CGenbank:XP_025163152.1;Parent=rna-XM_025307367.1
NW_020230700.1	Gnomon	CDS	705112	705294	.	+	0	Name=XP_025163152.1;ID=cds-XP_025163152.1;Dbxref=GeneID:112590521%2CGenbank:XP_025163152.1;Parent=rna-XM_025307367.1
NW_020230700.1	Gnomon	CDS	710923	711003	.	+	0	Name=XP_025163152.1;ID=cds-XP_025163152.1;Dbxref=GeneID:112590521%2CGenbank:XP_025163152.1;Parent=rna-XM_025307367.1
NW_020230700.1	Gnomon	CDS	711368	711446	.	+	0	Name=XP_025163152.1;ID=cds-XP_025163152.1;Dbxref=GeneID:112590521%2CGenbank:XP_025163152.1;Parent=rna-XM_025307367.1
NW_020230700.1	Gnomon	CDS	697241	697438	.	+	0	Name=XP_025163151.1;ID=cds-XP_025163151.1;Dbxref=GeneID:112590521%2CGenbank:XP_025163151.1;Parent=rna-XM_025307366.1
NW_020230700.1	Gnomon	CDS	697511	697759	.	+	0	Name=XP_025163151.1;ID=cds-XP_025163151.1;Dbxref=GeneID:112590521%2CGenbank:XP_025163151.1;Parent=rna-XM_025307366.1
NW_020230700.1	Gnomon	CDS	697956	698101	.	+	0	Name=XP_025163151.1;ID=cds-XP_025163151.1;Dbxref=GeneID:112590521%2CGenbank:XP_025163151.1;Parent=rna-XM_025307366.1
NW_020230700.1	Gnomon	CDS	698336	698445	.	+	0	Name=XP_025163151.1;ID=cds-XP_025163151.1;Dbxref=GeneID:112590521%2CGenbank:XP_025163151.1;Parent=rna-XM_025307366.1
NW_020230700.1	Gnomon	CDS	699020	699215	.	+	0	Name=XP_025163151.1;ID=cds-XP_025163151.1;Dbxref=GeneID:112590521%2CGenbank:XP_025163151.1;Parent=rna-XM_025307366.1
NW_020230700.1	Gnomon	CDS	701040	701288	.	+	0	Name=XP_025163151.1;ID=cds-XP_025163151.1;Dbxref=GeneID:112590521%2CGenbank:XP_025163151.1;Parent=rna-XM_025307366.1
NW_020230700.1	Gnomon	CDS	705112	705294	.	+	0	Name=XP_025163151.1;ID=cds-XP_025163151.1;Dbxref=GeneID:112590521%2CGenbank:XP_025163151.1;Parent=rna-XM_025307366.1
NW_020230700.1	Gnomon	CDS	710923	711003	.	+	0	Name=XP_025163151.1;ID=cds-XP_025163151.1;Dbxref=GeneID:112590521%2CGenbank:XP_025163151.1;Parent=rna-XM_025307366.1
NW_020230700.1	Gnomon	CDS	711368	711446	.	+	0	Name=XP_025163151.1;ID=cds-XP_025163151.1;Dbxref=GeneID:112590521%2CGenbank:XP_025163151.1;Parent=rna-XM_025307366.1
NW_020230700.1	Gnomon	exon	180234	180376	.	-	.	ID=exon-XM_019840262.2-8;Dbxref=GeneID:105180683%2CGenbank:XM_019840262.2;Parent=rna-XM_019840262.2
NW_020230700.1	Gnomon	exon	180786	181004	.	-	.	ID=exon-XM_019840262.2-6;Dbxref=GeneID:105180683%2CGenbank:XM_019840262.2;Parent=rna-XM_019840262.2
NW_020230700.1	Gnomon	exon	180455	180697	.	-	.	ID=exon-XM_019840262.2-7;Dbxref=GeneID:105180683%2CGenbank:XM_019840262.2;Parent=rna-XM_019840262.2
NW_020230700.1	Gnomon	exon	182369	182712	.	-	.	ID=exon-XM_019840262.2-1;Dbxref=GeneID:105180683%2CGenbank:XM_019840262.2;Parent=rna-XM_019840262.2
NW_020230700.1	Gnomon	exon	181495	181677	.	-	.	ID=exon-XM_019840262.2-4;Dbxref=GeneID:105180683%2CGenbank:XM_019840262.2;Parent=rna-XM_019840262.2
NW_020230700.1	Gnomon	exon	181170	181395	.	-	.	ID=exon-XM_019840262.2-5;Dbxref=GeneID:105180683%2CGenbank:XM_019840262.2;Parent=rna-XM_019840262.2
NW_020230700.1	Gnomon	exon	182098	182257	.	-	.	ID=exon-XM_019840262.2-2;Dbxref=GeneID:105180683%2CGenbank:XM_019840262.2;Parent=rna-XM_019840262.2
NW_020230700.1	Gnomon	exon	181795	182015	.	-	.	ID=exon-XM_019840262.2-3;Dbxref=GeneID:105180683%2CGenbank:XM_019840262.2;Parent=rna-XM_019840262.2
NW_020230700.1	Gnomon	mRNA	599885	601201	.	+	.	Name=XM_011150258.2;ID=rna-XM_011150258.2;Dbxref=GeneID:105188673%2CGenbank:XM_011150258.2;Parent=gene-LOC105188673
NW_020230700.1	Gnomon	CDS	286866	286907	.	+	0	Name=XP_011153052.1;ID=cds-XP_011153052.1;Dbxref=GeneID:105191390%2CGenbank:XP_011153052.1;Parent=rna-XM_011154750.3
NW_020230700.1	Gnomon	CDS	376863	376919	.	+	0	Name=XP_011153052.1;ID=cds-XP_011153052.1;Dbxref=GeneID:105191390%2CGenbank:XP_011153052.1;Parent=rna-XM_011154750.3
NW_020230700.1	Gnomon	CDS	377067	377209	.	+	0	Name=XP_011153052.1;ID=cds-XP_011153052.1;Dbxref=GeneID:105191390%2CGenbank:XP_011153052.1;Parent=rna-XM_011154750.3
NW_020230700.1	Gnomon	CDS	379117	379232	.	+	0	Name=XP_011153052.1;ID=cds-XP_011153052.1;Dbxref=GeneID:105191390%2CGenbank:XP_011153052.1;Parent=rna-XM_011154750.3
NW_020230700.1	Gnomon	CDS	379319	379458	.	+	0	Name=XP_011153052.1;ID=cds-XP_011153052.1;Dbxref=GeneID:105191390%2CGenbank:XP_011153052.1;Parent=rna-XM_011154750.3
NW_020230700.1	Gnomon	CDS	379892	380038	.	+	0	Name=XP_011153052.1;ID=cds-XP_011153052.1;Dbxref=GeneID:105191390%2CGenbank:XP_011153052.1;Parent=rna-XM_011154750.3
NW_020230700.1	Gnomon	CDS	380239	380380	.	+	0	Name=XP_011153052.1;ID=cds-XP_011153052.1;Dbxref=GeneID:105191390%2CGenbank:XP_011153052.1;Parent=rna-XM_011154750.3
NW_020230700.1	Gnomon	CDS	381401	381494	.	+	0	Name=XP_011153052.1;ID=cds-XP_011153052.1;Dbxref=GeneID:105191390%2CGenbank:XP_011153052.1;Parent=rna-XM_011154750.3
NW_020230700.1	Gnomon	CDS	382488	382578	.	+	0	Name=XP_011153052.1;ID=cds-XP_011153052.1;Dbxref=GeneID:105191390%2CGenbank:XP_011153052.1;Parent=rna-XM_011154750.3
NW_020230700.1	Gnomon	CDS	382702	382777	.	+	0	Name=XP_011153052.1;ID=cds-XP_011153052.1;Dbxref=GeneID:105191390%2CGenbank:XP_011153052.1;Parent=rna-XM_011154750.3
NW_020230700.1	Gnomon	CDS	383510	383628	.	+	0	Name=XP_011153052.1;ID=cds-XP_011153052.1;Dbxref=GeneID:105191390%2CGenbank:XP_011153052.1;Parent=rna-XM_011154750.3
NW_020230700.1	Gnomon	CDS	383704	383874	.	+	0	Name=XP_011153052.1;ID=cds-XP_011153052.1;Dbxref=GeneID:105191390%2CGenbank:XP_011153052.1;Parent=rna-XM_011154750.3
NW_020230700.1	Gnomon	CDS	384310	384450	.	+	0	Name=XP_011153052.1;ID=cds-XP_011153052.1;Dbxref=GeneID:105191390%2CGenbank:XP_011153052.1;Parent=rna-XM_011154750.3
NW_020230700.1	Gnomon	CDS	384884	385078	.	+	0	Name=XP_011153052.1;ID=cds-XP_011153052.1;Dbxref=GeneID:105191390%2CGenbank:XP_011153052.1;Parent=rna-XM_011154750.3
NW_020230700.1	Gnomon	CDS	385162	385264	.	+	0	Name=XP_011153052.1;ID=cds-XP_011153052.1;Dbxref=GeneID:105191390%2CGenbank:XP_011153052.1;Parent=rna-XM_011154750.3
NW_020230700.1	Gnomon	CDS	387675	387765	.	+	0	Name=XP_011153052.1;ID=cds-XP_011153052.1;Dbxref=GeneID:105191390%2CGenbank:XP_011153052.1;Parent=rna-XM_011154750.3
NW_020230700.1	Gnomon	CDS	392311	392482	.	+	0	Name=XP_011153052.1;ID=cds-XP_011153052.1;Dbxref=GeneID:105191390%2CGenbank:XP_011153052.1;Parent=rna-XM_011154750.3
NW_020230700.1	Gnomon	exon	822976	825762	.	-	.	ID=exon-XM_025307353.1-7;Dbxref=GeneID:105184473%2CGenbank:XM_025307353.1;Parent=rna-XM_025307353.1
NW_020230700.1	Gnomon	exon	1269839	1270885	.	-	.	ID=exon-XM_025307353.1-1;Dbxref=GeneID:105184473%2CGenbank:XM_025307353.1;Parent=rna-XM_025307353.1
NW_020230700.1	Gnomon	exon	1263432	1265009	.	-	.	ID=exon-XM_025307353.1-2;Dbxref=GeneID:105184473%2CGenbank:XM_025307353.1;Parent=rna-XM_025307353.1
NW_020230700.1	Gnomon	exon	949328	949470	.	-	.	ID=exon-XM_025307353.1-3;Dbxref=GeneID:105184473%2CGenbank:XM_025307353.1;Parent=rna-XM_025307353.1
NW_020230700.1	Gnomon	exon	928629	928781	.	-	.	ID=exon-XM_025307353.1-4;Dbxref=GeneID:105184473%2CGenbank:XM_025307353.1;Parent=rna-XM_025307353.1
NW_020230700.1	Gnomon	exon	868896	869059	.	-	.	ID=exon-XM_025307353.1-5;Dbxref=GeneID:105184473%2CGenbank:XM_025307353.1;Parent=rna-XM_025307353.1
NW_020230700.1	Gnomon	exon	853093	853250	.	-	.	ID=exon-XM_025307353.1-6;Dbxref=GeneID:105184473%2CGenbank:XM_025307353.1;Parent=rna-XM_025307353.1
NW_020230700.1	Gnomon	CDS	697379	697438	.	+	0	Name=XP_025163153.1;ID=cds-XP_025163153.1;Dbxref=GeneID:112590521%2CGenbank:XP_025163153.1;Parent=rna-XM_025307368.1
NW_020230700.1	Gnomon	CDS	697511	697759	.	+	0	Name=XP_025163153.1;ID=cds-XP_025163153.1;Dbxref=GeneID:112590521%2CGenbank:XP_025163153.1;Parent=rna-XM_025307368.1
NW_020230700.1	Gnomon	CDS	697956	698101	.	+	0	Name=XP_025163153.1;ID=cds-XP_025163153.1;Dbxref=GeneID:112590521%2CGenbank:XP_025163153.1;Parent=rna-XM_025307368.1
NW_020230700.1	Gnomon	CDS	698336	698445	.	+	0	Name=XP_025163153.1;ID=cds-XP_025163153.1;Dbxref=GeneID:112590521%2CGenbank:XP_025163153.1;Parent=rna-XM_025307368.1
NW_020230700.1	Gnomon	CDS	699020	699215	.	+	0	Name=XP_025163153.1;ID=cds-XP_025163153.1;Dbxref=GeneID:112590521%2CGenbank:XP_025163153.1;Parent=rna-XM_025307368.1
NW_020230700.1	Gnomon	CDS	701040	701288	.	+	0	Name=XP_025163153.1;ID=cds-XP_025163153.1;Dbxref=GeneID:112590521%2CGenbank:XP_025163153.1;Parent=rna-XM_025307368.1
NW_020230700.1	Gnomon	CDS	705112	705294	.	+	0	Name=XP_025163153.1;ID=cds-XP_025163153.1;Dbxref=GeneID:112590521%2CGenbank:XP_025163153.1;Parent=rna-XM_025307368.1
NW_020230700.1	Gnomon	CDS	710923	711003	.	+	0	Name=XP_025163153.1;ID=cds-XP_025163153.1;Dbxref=GeneID:112590521%2CGenbank:XP_025163153.1;Parent=rna-XM_025307368.1
NW_020230700.1	Gnomon	CDS	711368	711446	.	+	0	Name=XP_025163153.1;ID=cds-XP_025163153.1;Dbxref=GeneID:112590521%2CGenbank:XP_025163153.1;Parent=rna-XM_025307368.1
NW_020230700.1	Gnomon	mRNA	708145	709831	.	-	.	Name=XM_025307370.1;ID=rna-XM_025307370.1;Dbxref=GeneID:112590522%2CGenbank:XM_025307370.1;Parent=gene-LOC112590522
NW_020230700.1	Gnomon	CDS	663340	665169	.	-	0	Name=XP_011136537.2;ID=cds-XP_011136537.2;Dbxref=GeneID:105181464%2CGenbank:XP_011136537.2;Parent=rna-XM_011138235.2
NW_020230700.1	Gnomon	mRNA	435026	458583	.	-	.	Name=XM_025307371.1;ID=rna-XM_025307371.1;Dbxref=GeneID:105188674%2CGenbank:XM_025307371.1;Parent=gene-LOC105188674
NW_020230700.1	Gnomon	CDS	275464	275779	.	+	0	Name=XP_011153057.1;ID=cds-XP_011153057.1;Dbxref=GeneID:105191393%2CGenbank:XP_011153057.1;Parent=rna-XM_011154755.3
NW_020230700.1	Gnomon	CDS	276549	276661	.	+	0	Name=XP_011153057.1;ID=cds-XP_011153057.1;Dbxref=GeneID:105191393%2CGenbank:XP_011153057.1;Parent=rna-XM_011154755.3
NW_020230700.1	Gnomon	mRNA	725484	728059	.	+	.	Name=XM_025307372.1;ID=rna-XM_025307372.1;Dbxref=GeneID:112590523%2CGenbank:XM_025307372.1;Parent=gene-LOC112590523
NW_020230700.1	Gnomon	CDS	708887	709418	.	-	0	Name=XP_025163155.1;ID=cds-XP_025163155.1;Dbxref=GeneID:112590522%2CGenbank:XP_025163155.1;Parent=rna-XM_025307370.1
NW_020230700.1	Gnomon	CDS	708310	708791	.	-	0	Name=XP_025163155.1;ID=cds-XP_025163155.1;Dbxref=GeneID:112590522%2CGenbank:XP_025163155.1;Parent=rna-XM_025307370.1
NW_020230700.1	Gnomon	CDS	278314	278632	.	+	0	Name=XP_011153056.1;ID=cds-XP_011153056.1;Dbxref=GeneID:105191391%2CGenbank:XP_011153056.1;Parent=rna-XM_011154754.3
NW_020230700.1	Gnomon	CDS	279374	279489	.	+	0	Name=XP_011153056.1;ID=cds-XP_011153056.1;Dbxref=GeneID:105191391%2CGenbank:XP_011153056.1;Parent=rna-XM_011154754.3
NW_020230700.1	Gnomon	mRNA	1355078	1355830	.	+	.	Name=XM_025307373.1;ID=rna-XM_025307373.1;Dbxref=GeneID:105189976%2CGenbank:XM_025307373.1;Parent=gene-LOC105189976
NW_020230700.1	Gnomon	CDS	1355078	1355830	.	+	0	Name=XP_025163158.1;ID=cds-XP_025163158.1;Dbxref=GeneID:105189976%2CGenbank:XP_025163158.1;Parent=rna-XM_025307373.1
NW_020230700.1	Gnomon	mRNA	1470310	1484799	.	-	.	Name=XM_025307374.1;ID=rna-XM_025307374.1;Dbxref=GeneID:105186048%2CGenbank:XM_025307374.1;Parent=gene-LOC105186048
NW_020230700.1	Gnomon	CDS	725484	725948	.	+	0	Name=XP_025163157.1;ID=cds-XP_025163157.1;Dbxref=GeneID:112590523%2CGenbank:XP_025163157.1;Parent=rna-XM_025307372.1
NW_020230700.1	Gnomon	CDS	726487	726886	.	+	0	Name=XP_025163157.1;ID=cds-XP_025163157.1;Dbxref=GeneID:112590523%2CGenbank:XP_025163157.1;Parent=rna-XM_025307372.1
NW_020230700.1	Gnomon	CDS	726941	727208	.	+	0	Name=XP_025163157.1;ID=cds-XP_025163157.1;Dbxref=GeneID:112590523%2CGenbank:XP_025163157.1;Parent=rna-XM_025307372.1
NW_020230700.1	Gnomon	CDS	727285	728059	.	+	0	Name=XP_025163157.1;ID=cds-XP_025163157.1;Dbxref=GeneID:112590523%2CGenbank:XP_025163157.1;Parent=rna-XM_025307372.1
NW_020230700.1	Gnomon	exon	375824	376286	.	+	.	ID=exon-XM_025307352.1-2;Dbxref=GeneID:112590520%2CGenbank:XM_025307352.1;Parent=rna-XM_025307352.1
NW_020230700.1	Gnomon	exon	372583	375451	.	+	.	ID=exon-XM_025307352.1-1;Dbxref=GeneID:112590520%2CGenbank:XM_025307352.1;Parent=rna-XM_025307352.1
NW_020230700.1	Gnomon	mRNA	1551359	1552411	.	-	.	Name=XM_025307375.1;ID=rna-XM_025307375.1;Dbxref=GeneID:112590524%2CGenbank:XM_025307375.1;Parent=gene-LOC112590524
NW_020230700.1	Gnomon	exon	123034	123136	.	-	.	ID=exon-XM_011146593.3-10;Dbxref=GeneID:105186416%2CGenbank:XM_011146593.3;Parent=rna-XM_011146593.3
NW_020230700.1	Gnomon	exon	122581	122819	.	-	.	ID=exon-XM_011146593.3-11;Dbxref=GeneID:105186416%2CGenbank:XM_011146593.3;Parent=rna-XM_011146593.3
NW_020230700.1	Gnomon	exon	110255	110501	.	-	.	ID=exon-XM_011146593.3-12;Dbxref=GeneID:105186416%2CGenbank:XM_011146593.3;Parent=rna-XM_011146593.3
NW_020230700.1	Gnomon	mRNA	492084	552783	.	-	.	Name=XM_011150256.3;ID=rna-XM_011150256.3;Dbxref=GeneID:105188672%2CGenbank:XM_011150256.3;Parent=gene-LOC105188672
NW_020230700.1	Gnomon	exon	382069	382104	.	+	.	ID=exon-XM_025307351.1-9;Dbxref=GeneID:105191390%2CGenbank:XM_025307351.1;Parent=rna-XM_025307351.1
NW_020230700.1	Gnomon	exon	379319	379458	.	+	.	ID=exon-XM_025307351.1-5;Dbxref=GeneID:105191390%2CGenbank:XM_025307351.1;Parent=rna-XM_025307351.1
NW_020230700.1	Gnomon	exon	379892	380038	.	+	.	ID=exon-XM_025307351.1-6;Dbxref=GeneID:105191390%2CGenbank:XM_025307351.1;Parent=rna-XM_025307351.1
NW_020230700.1	Gnomon	exon	380239	380380	.	+	.	ID=exon-XM_025307351.1-7;Dbxref=GeneID:105191390%2CGenbank:XM_025307351.1;Parent=rna-XM_025307351.1
NW_020230700.1	Gnomon	exon	381401	381494	.	+	.	ID=exon-XM_025307351.1-8;Dbxref=GeneID:105191390%2CGenbank:XM_025307351.1;Parent=rna-XM_025307351.1
NW_020230700.1	Gnomon	exon	286407	286911	.	+	.	ID=exon-XM_025307351.1-1;Dbxref=GeneID:105191390%2CGenbank:XM_025307351.1;Parent=rna-XM_025307351.1
NW_020230700.1	Gnomon	exon	376863	376919	.	+	.	ID=exon-XM_025307351.1-2;Dbxref=GeneID:105191390%2CGenbank:XM_025307351.1;Parent=rna-XM_025307351.1
NW_020230700.1	Gnomon	exon	377067	377209	.	+	.	ID=exon-XM_025307351.1-3;Dbxref=GeneID:105191390%2CGenbank:XM_025307351.1;Parent=rna-XM_025307351.1
NW_020230700.1	Gnomon	exon	379117	379232	.	+	.	ID=exon-XM_025307351.1-4;Dbxref=GeneID:105191390%2CGenbank:XM_025307351.1;Parent=rna-XM_025307351.1
NW_020230700.1	Gnomon	mRNA	492079	519496	.	-	.	Name=XM_011150257.3;ID=rna-XM_011150257.3;Dbxref=GeneID:105188672%2CGenbank:XM_011150257.3;Parent=gene-LOC105188672
NW_020230700.1	Gnomon	exon	286407	286907	.	+	.	ID=exon-XM_019845163.2-1;Dbxref=GeneID:105191390%2CGenbank:XM_019845163.2;Parent=rna-XM_019845163.2
NW_020230700.1	Gnomon	exon	376863	376919	.	+	.	ID=exon-XM_019845163.2-2;Dbxref=GeneID:105191390%2CGenbank:XM_019845163.2;Parent=rna-XM_019845163.2
NW_020230700.1	Gnomon	exon	377067	377209	.	+	.	ID=exon-XM_019845163.2-3;Dbxref=GeneID:105191390%2CGenbank:XM_019845163.2;Parent=rna-XM_019845163.2
NW_020230700.1	Gnomon	exon	379117	379232	.	+	.	ID=exon-XM_019845163.2-4;Dbxref=GeneID:105191390%2CGenbank:XM_019845163.2;Parent=rna-XM_019845163.2
NW_020230700.1	Gnomon	exon	379319	379458	.	+	.	ID=exon-XM_019845163.2-5;Dbxref=GeneID:105191390%2CGenbank:XM_019845163.2;Parent=rna-XM_019845163.2
NW_020230700.1	Gnomon	exon	379892	380038	.	+	.	ID=exon-XM_019845163.2-6;Dbxref=GeneID:105191390%2CGenbank:XM_019845163.2;Parent=rna-XM_019845163.2
NW_020230700.1	Gnomon	exon	380239	380380	.	+	.	ID=exon-XM_019845163.2-7;Dbxref=GeneID:105191390%2CGenbank:XM_019845163.2;Parent=rna-XM_019845163.2
NW_020230700.1	Gnomon	exon	381401	381494	.	+	.	ID=exon-XM_019845163.2-8;Dbxref=GeneID:105191390%2CGenbank:XM_019845163.2;Parent=rna-XM_019845163.2
NW_020230700.1	Gnomon	exon	382069	382104	.	+	.	ID=exon-XM_019845163.2-9;Dbxref=GeneID:105191390%2CGenbank:XM_019845163.2;Parent=rna-XM_019845163.2
NW_020230700.1	tRNAscan-SE	exon	268178	268250	.	+	.	ID=exon-Trnaa-agc-10-1;Dbxref=GeneID:109504635;Note=transfer RNA alanine (anticodon AGC);Parent=rna-Trnaa-agc-10
NW_020230700.1	Gnomon	mRNA	559035	560384	.	-	.	Name=XM_011150255.1;ID=rna-XM_011150255.1;Dbxref=GeneID:105188671%2CGenbank:XM_011150255.1;Parent=gene-LOC105188671
NW_020230700.1	Gnomon	exon	260623	261091	.	+	.	ID=exon-XM_019845166.2-2;Dbxref=GeneID:105191397%2CGenbank:XM_019845166.2;Parent=rna-XM_019845166.2
NW_020230700.1	Gnomon	exon	261168	261170	.	+	.	ID=exon-XM_019845166.2-3;Dbxref=GeneID:105191397%2CGenbank:XM_019845166.2;Parent=rna-XM_019845166.2
NW_020230700.1	Gnomon	exon	258840	259361	.	+	.	ID=exon-XM_019845166.2-1;Dbxref=GeneID:105191397%2CGenbank:XM_019845166.2;Parent=rna-XM_019845166.2
NW_020230700.1	Gnomon	exon	261943	262111	.	+	.	ID=exon-XM_019845166.2-4;Dbxref=GeneID:105191397%2CGenbank:XM_019845166.2;Parent=rna-XM_019845166.2
NW_020230700.1	Gnomon	exon	262228	265919	.	+	.	ID=exon-XM_019845166.2-5;Dbxref=GeneID:105191397%2CGenbank:XM_019845166.2;Parent=rna-XM_019845166.2
NW_020230700.1	Gnomon	mRNA	258850	265919	.	+	.	Name=XM_011154758.3;ID=rna-XM_011154758.3;Dbxref=GeneID:105191397%2CGenbank:XM_011154758.3;Parent=gene-LOC105191397
NW_020230700.1	Gnomon	exon	381401	381494	.	+	.	ID=exon-XM_025307349.1-8;Dbxref=GeneID:105191390%2CGenbank:XM_025307349.1;Parent=rna-XM_025307349.1
NW_020230700.1	Gnomon	exon	382069	382104	.	+	.	ID=exon-XM_025307349.1-9;Dbxref=GeneID:105191390%2CGenbank:XM_025307349.1;Parent=rna-XM_025307349.1
NW_020230700.1	Gnomon	exon	343322	343696	.	+	.	ID=exon-XM_025307349.1-1;Dbxref=GeneID:105191390%2CGenbank:XM_025307349.1;Parent=rna-XM_025307349.1
NW_020230700.1	Gnomon	exon	376863	376919	.	+	.	ID=exon-XM_025307349.1-2;Dbxref=GeneID:105191390%2CGenbank:XM_025307349.1;Parent=rna-XM_025307349.1
NW_020230700.1	Gnomon	exon	377067	377209	.	+	.	ID=exon-XM_025307349.1-3;Dbxref=GeneID:105191390%2CGenbank:XM_025307349.1;Parent=rna-XM_025307349.1
NW_020230700.1	Gnomon	exon	379117	379232	.	+	.	ID=exon-XM_025307349.1-4;Dbxref=GeneID:105191390%2CGenbank:XM_025307349.1;Parent=rna-XM_025307349.1
NW_020230700.1	Gnomon	exon	379319	379458	.	+	.	ID=exon-XM_025307349.1-5;Dbxref=GeneID:105191390%2CGenbank:XM_025307349.1;Parent=rna-XM_025307349.1
NW_020230700.1	Gnomon	exon	379892	380038	.	+	.	ID=exon-XM_025307349.1-6;Dbxref=GeneID:105191390%2CGenbank:XM_025307349.1;Parent=rna-XM_025307349.1
NW_020230700.1	Gnomon	exon	380239	380380	.	+	.	ID=exon-XM_025307349.1-7;Dbxref=GeneID:105191390%2CGenbank:XM_025307349.1;Parent=rna-XM_025307349.1
NW_020230700.1	Gnomon	exon	712132	712150	.	+	.	ID=exon-XM_025307367.1-10;Dbxref=GeneID:112590521%2CGenbank:XM_025307367.1;Parent=rna-XM_025307367.1
NW_020230700.1	Gnomon	CDS	182098	182231	.	-	0	Name=XP_019695821.1;ID=cds-XP_019695821.1;Dbxref=GeneID:105180683%2CGenbank:XP_019695821.1;Parent=rna-XM_019840262.2
NW_020230700.1	Gnomon	CDS	181795	182015	.	-	0	Name=XP_019695821.1;ID=cds-XP_019695821.1;Dbxref=GeneID:105180683%2CGenbank:XP_019695821.1;Parent=rna-XM_019840262.2
NW_020230700.1	Gnomon	CDS	181495	181677	.	-	0	Name=XP_019695821.1;ID=cds-XP_019695821.1;Dbxref=GeneID:105180683%2CGenbank:XP_019695821.1;Parent=rna-XM_019840262.2
NW_020230700.1	Gnomon	CDS	181170	181395	.	-	0	Name=XP_019695821.1;ID=cds-XP_019695821.1;Dbxref=GeneID:105180683%2CGenbank:XP_019695821.1;Parent=rna-XM_019840262.2
NW_020230700.1	Gnomon	CDS	180786	181004	.	-	0	Name=XP_019695821.1;ID=cds-XP_019695821.1;Dbxref=GeneID:105180683%2CGenbank:XP_019695821.1;Parent=rna-XM_019840262.2
NW_020230700.1	Gnomon	CDS	180466	180697	.	-	0	Name=XP_019695821.1;ID=cds-XP_019695821.1;Dbxref=GeneID:105180683%2CGenbank:XP_019695821.1;Parent=rna-XM_019840262.2
NW_020230700.1	Gnomon	exon	275314	275779	.	+	.	ID=exon-XM_011154755.3-1;Dbxref=GeneID:105191393%2CGenbank:XM_011154755.3;Parent=rna-XM_011154755.3
NW_020230700.1	Gnomon	exon	276549	276895	.	+	.	ID=exon-XM_011154755.3-2;Dbxref=GeneID:105191393%2CGenbank:XM_011154755.3;Parent=rna-XM_011154755.3
NW_020230700.1	Gnomon	mRNA	278052	279564	.	+	.	Name=XM_011154754.3;ID=rna-XM_011154754.3;Dbxref=GeneID:105191391%2CGenbank:XM_011154754.3;Parent=gene-LOC105191391
NW_020230700.1	Gnomon	exon	229099	229749	.	+	.	ID=exon-XM_019845167.2-1;Dbxref=GeneID:105191397%2CGenbank:XM_019845167.2;Parent=rna-XM_019845167.2
NW_020230700.1	Gnomon	exon	260623	261091	.	+	.	ID=exon-XM_019845167.2-2;Dbxref=GeneID:105191397%2CGenbank:XM_019845167.2;Parent=rna-XM_019845167.2
NW_020230700.1	Gnomon	exon	261168	261170	.	+	.	ID=exon-XM_019845167.2-3;Dbxref=GeneID:105191397%2CGenbank:XM_019845167.2;Parent=rna-XM_019845167.2
NW_020230700.1	Gnomon	exon	261943	262111	.	+	.	ID=exon-XM_019845167.2-4;Dbxref=GeneID:105191397%2CGenbank:XM_019845167.2;Parent=rna-XM_019845167.2
NW_020230700.1	Gnomon	exon	262228	265919	.	+	.	ID=exon-XM_019845167.2-5;Dbxref=GeneID:105191397%2CGenbank:XM_019845167.2;Parent=rna-XM_019845167.2
NW_020230700.1	Gnomon	mRNA	275314	276895	.	+	.	Name=XM_011154755.3;ID=rna-XM_011154755.3;Dbxref=GeneID:105191393%2CGenbank:XM_011154755.3;Parent=gene-LOC105191393
NW_020230700.1	Gnomon	mRNA	98989	100492	.	+	.	Name=XM_019842892.2;ID=rna-XM_019842892.2;Dbxref=GeneID:105186415%2CGenbank:XM_019842892.2;Parent=gene-LOC105186415
NW_020230700.1	Gnomon	CDS	260807	261091	.	+	0	Name=XP_025163146.1;ID=cds-XP_025163146.1;Dbxref=GeneID:105191397%2CGenbank:XP_025163146.1;Parent=rna-XM_025307361.1
NW_020230700.1	Gnomon	CDS	261168	261170	.	+	0	Name=XP_025163146.1;ID=cds-XP_025163146.1;Dbxref=GeneID:105191397%2CGenbank:XP_025163146.1;Parent=rna-XM_025307361.1
NW_020230700.1	Gnomon	CDS	261943	262111	.	+	0	Name=XP_025163146.1;ID=cds-XP_025163146.1;Dbxref=GeneID:105191397%2CGenbank:XP_025163146.1;Parent=rna-XM_025307361.1
NW_020230700.1	Gnomon	CDS	262228	262376	.	+	0	Name=XP_025163146.1;ID=cds-XP_025163146.1;Dbxref=GeneID:105191397%2CGenbank:XP_025163146.1;Parent=rna-XM_025307361.1
NW_020230700.1	Gnomon	exon	376863	376919	.	+	.	ID=exon-XM_025307348.1-3;Dbxref=GeneID:105191390%2CGenbank:XM_025307348.1;Parent=rna-XM_025307348.1
NW_020230700.1	Gnomon	exon	377067	377209	.	+	.	ID=exon-XM_025307348.1-4;Dbxref=GeneID:105191390%2CGenbank:XM_025307348.1;Parent=rna-XM_025307348.1
NW_020230700.1	Gnomon	exon	327363	327442	.	+	.	ID=exon-XM_025307348.1-1;Dbxref=GeneID:105191390%2CGenbank:XM_025307348.1;Parent=rna-XM_025307348.1
NW_020230700.1	Gnomon	exon	328314	328479	.	+	.	ID=exon-XM_025307348.1-2;Dbxref=GeneID:105191390%2CGenbank:XM_025307348.1;Parent=rna-XM_025307348.1
NW_020230700.1	Gnomon	exon	379892	380038	.	+	.	ID=exon-XM_025307348.1-7;Dbxref=GeneID:105191390%2CGenbank:XM_025307348.1;Parent=rna-XM_025307348.1
NW_020230700.1	Gnomon	exon	380239	380380	.	+	.	ID=exon-XM_025307348.1-8;Dbxref=GeneID:105191390%2CGenbank:XM_025307348.1;Parent=rna-XM_025307348.1
NW_020230700.1	Gnomon	exon	379117	379232	.	+	.	ID=exon-XM_025307348.1-5;Dbxref=GeneID:105191390%2CGenbank:XM_025307348.1;Parent=rna-XM_025307348.1
NW_020230700.1	Gnomon	exon	379319	379458	.	+	.	ID=exon-XM_025307348.1-6;Dbxref=GeneID:105191390%2CGenbank:XM_025307348.1;Parent=rna-XM_025307348.1
NW_020230700.1	Gnomon	exon	381401	381494	.	+	.	ID=exon-XM_025307348.1-9;Dbxref=GeneID:105191390%2CGenbank:XM_025307348.1;Parent=rna-XM_025307348.1
NW_020230700.1	Gnomon	mRNA	286866	392482	.	+	.	Name=XM_011154750.3;ID=rna-XM_011154750.3;Dbxref=GeneID:105191390%2CGenbank:XM_011154750.3;Parent=gene-LOC105191390
NW_020230700.1	Gnomon	CDS	146379	146528	.	-	0	Name=XP_025163149.1;ID=cds-XP_025163149.1;Dbxref=GeneID:105186416%2CGenbank:XP_025163149.1;Parent=rna-XM_025307364.1
NW_020230700.1	Gnomon	CDS	142037	142145	.	-	0	Name=XP_025163149.1;ID=cds-XP_025163149.1;Dbxref=GeneID:105186416%2CGenbank:XP_025163149.1;Parent=rna-XM_025307364.1
NW_020230700.1	Gnomon	CDS	141825	141949	.	-	0	Name=XP_025163149.1;ID=cds-XP_025163149.1;Dbxref=GeneID:105186416%2CGenbank:XP_025163149.1;Parent=rna-XM_025307364.1
NW_020230700.1	Gnomon	CDS	141354	141692	.	-	0	Name=XP_025163149.1;ID=cds-XP_025163149.1;Dbxref=GeneID:105186416%2CGenbank:XP_025163149.1;Parent=rna-XM_025307364.1
NW_020230700.1	Gnomon	CDS	141191	141273	.	-	0	Name=XP_025163149.1;ID=cds-XP_025163149.1;Dbxref=GeneID:105186416%2CGenbank:XP_025163149.1;Parent=rna-XM_025307364.1
NW_020230700.1	Gnomon	CDS	135399	135590	.	-	0	Name=XP_025163149.1;ID=cds-XP_025163149.1;Dbxref=GeneID:105186416%2CGenbank:XP_025163149.1;Parent=rna-XM_025307364.1
NW_020230700.1	Gnomon	CDS	128400	128936	.	-	0	Name=XP_025163149.1;ID=cds-XP_025163149.1;Dbxref=GeneID:105186416%2CGenbank:XP_025163149.1;Parent=rna-XM_025307364.1
NW_020230700.1	Gnomon	CDS	125810	125912	.	-	0	Name=XP_025163149.1;ID=cds-XP_025163149.1;Dbxref=GeneID:105186416%2CGenbank:XP_025163149.1;Parent=rna-XM_025307364.1
NW_020230700.1	Gnomon	CDS	123034	123136	.	-	0	Name=XP_025163149.1;ID=cds-XP_025163149.1;Dbxref=GeneID:105186416%2CGenbank:XP_025163149.1;Parent=rna-XM_025307364.1
NW_020230700.1	Gnomon	CDS	122617	122819	.	-	0	Name=XP_025163149.1;ID=cds-XP_025163149.1;Dbxref=GeneID:105186416%2CGenbank:XP_025163149.1;Parent=rna-XM_025307364.1
NW_020230700.1	Gnomon	exon	246107	246955	.	-	.	ID=exon-XM_019845165.2-1;Dbxref=GeneID:105191395%2CGenbank:XM_019845165.2;Parent=rna-XM_019845165.2
NW_020230700.1	Gnomon	exon	245413	246030	.	-	.	ID=exon-XM_019845165.2-2;Dbxref=GeneID:105191395%2CGenbank:XM_019845165.2;Parent=rna-XM_019845165.2
NW_020230700.1	Gnomon	exon	278052	278632	.	+	.	ID=exon-XM_011154754.3-1;Dbxref=GeneID:105191391%2CGenbank:XM_011154754.3;Parent=rna-XM_011154754.3
NW_020230700.1	Gnomon	exon	279374	279564	.	+	.	ID=exon-XM_011154754.3-2;Dbxref=GeneID:105191391%2CGenbank:XM_011154754.3;Parent=rna-XM_011154754.3
NW_020230700.1	RefSeq	region	1	1590046	.	+	.	Name=Unknown;ID=NW_020230700.1:1..1590046;Dbxref=taxon:610380
NW_020230700.1	Gnomon	CDS	171714	171772	.	-	0	Name=XP_011135201.1;ID=cds-XP_011135201.1;Dbxref=GeneID:105180685%2CGenbank:XP_011135201.1;Parent=rna-XM_011136899.3
NW_020230700.1	Gnomon	CDS	171457	171628	.	-	0	Name=XP_011135201.1;ID=cds-XP_011135201.1;Dbxref=GeneID:105180685%2CGenbank:XP_011135201.1;Parent=rna-XM_011136899.3
NW_020230700.1	Gnomon	CDS	171152	171333	.	-	0	Name=XP_011135201.1;ID=cds-XP_011135201.1;Dbxref=GeneID:105180685%2CGenbank:XP_011135201.1;Parent=rna-XM_011136899.3
NW_020230700.1	Gnomon	CDS	170818	171033	.	-	0	Name=XP_011135201.1;ID=cds-XP_011135201.1;Dbxref=GeneID:105180685%2CGenbank:XP_011135201.1;Parent=rna-XM_011136899.3
NW_020230700.1	Gnomon	CDS	170547	170676	.	-	0	Name=XP_011135201.1;ID=cds-XP_011135201.1;Dbxref=GeneID:105180685%2CGenbank:XP_011135201.1;Parent=rna-XM_011136899.3
NW_020230700.1	Gnomon	exon	387675	387765	.	+	.	ID=exon-XM_025307348.1-18;Dbxref=GeneID:105191390%2CGenbank:XM_025307348.1;Parent=rna-XM_025307348.1
NW_020230700.1	Gnomon	exon	392311	392482	.	+	.	ID=exon-XM_025307348.1-19;Dbxref=GeneID:105191390%2CGenbank:XM_025307348.1;Parent=rna-XM_025307348.1
NW_020230700.1	Gnomon	exon	382069	382104	.	+	.	ID=exon-XM_025307348.1-10;Dbxref=GeneID:105191390%2CGenbank:XM_025307348.1;Parent=rna-XM_025307348.1
NW_020230700.1	Gnomon	exon	382488	382578	.	+	.	ID=exon-XM_025307348.1-11;Dbxref=GeneID:105191390%2CGenbank:XM_025307348.1;Parent=rna-XM_025307348.1
NW_020230700.1	Gnomon	exon	382702	382777	.	+	.	ID=exon-XM_025307348.1-12;Dbxref=GeneID:105191390%2CGenbank:XM_025307348.1;Parent=rna-XM_025307348.1
NW_020230700.1	Gnomon	exon	383510	383628	.	+	.	ID=exon-XM_025307348.1-13;Dbxref=GeneID:105191390%2CGenbank:XM_025307348.1;Parent=rna-XM_025307348.1
NW_020230700.1	Gnomon	exon	383704	383874	.	+	.	ID=exon-XM_025307348.1-14;Dbxref=GeneID:105191390%2CGenbank:XM_025307348.1;Parent=rna-XM_025307348.1
NW_020230700.1	Gnomon	exon	384310	384450	.	+	.	ID=exon-XM_025307348.1-15;Dbxref=GeneID:105191390%2CGenbank:XM_025307348.1;Parent=rna-XM_025307348.1
NW_020230700.1	Gnomon	exon	384884	385078	.	+	.	ID=exon-XM_025307348.1-16;Dbxref=GeneID:105191390%2CGenbank:XM_025307348.1;Parent=rna-XM_025307348.1
NW_020230700.1	Gnomon	exon	385162	385264	.	+	.	ID=exon-XM_025307348.1-17;Dbxref=GeneID:105191390%2CGenbank:XM_025307348.1;Parent=rna-XM_025307348.1
NW_020230700.1	Gnomon	CDS	171714	171772	.	-	0	Name=XP_011135200.1;ID=cds-XP_011135200.1;Dbxref=GeneID:105180685%2CGenbank:XP_011135200.1;Parent=rna-XM_011136898.3
NW_020230700.1	Gnomon	CDS	171457	171628	.	-	0	Name=XP_011135200.1;ID=cds-XP_011135200.1;Dbxref=GeneID:105180685%2CGenbank:XP_011135200.1;Parent=rna-XM_011136898.3
NW_020230700.1	Gnomon	CDS	171152	171333	.	-	0	Name=XP_011135200.1;ID=cds-XP_011135200.1;Dbxref=GeneID:105180685%2CGenbank:XP_011135200.1;Parent=rna-XM_011136898.3
NW_020230700.1	Gnomon	CDS	170809	171033	.	-	0	Name=XP_011135200.1;ID=cds-XP_011135200.1;Dbxref=GeneID:105180685%2CGenbank:XP_011135200.1;Parent=rna-XM_011136898.3
NW_020230700.1	Gnomon	CDS	170547	170676	.	-	0	Name=XP_011135200.1;ID=cds-XP_011135200.1;Dbxref=GeneID:105180685%2CGenbank:XP_011135200.1;Parent=rna-XM_011136898.3
NW_020230700.1	Gnomon	exon	170270	170676	.	-	.	ID=exon-XM_011136901.3-5;Dbxref=GeneID:105180685%2CGenbank:XM_011136901.3;Parent=rna-XM_011136901.3
NW_020230700.1	Gnomon	exon	171152	171333	.	-	.	ID=exon-XM_011136901.3-3;Dbxref=GeneID:105180685%2CGenbank:XM_011136901.3;Parent=rna-XM_011136901.3
NW_020230700.1	Gnomon	exon	170818	171018	.	-	.	ID=exon-XM_011136901.3-4;Dbxref=GeneID:105180685%2CGenbank:XM_011136901.3;Parent=rna-XM_011136901.3
NW_020230700.1	Gnomon	exon	171714	172412	.	-	.	ID=exon-XM_011136901.3-1;Dbxref=GeneID:105180685%2CGenbank:XM_011136901.3;Parent=rna-XM_011136901.3
NW_020230700.1	Gnomon	exon	171457	171628	.	-	.	ID=exon-XM_011136901.3-2;Dbxref=GeneID:105180685%2CGenbank:XM_011136901.3;Parent=rna-XM_011136901.3
NW_020230700.1	Gnomon	CDS	171714	171772	.	-	0	Name=XP_011135203.1;ID=cds-XP_011135203.1;Dbxref=GeneID:105180685%2CGenbank:XP_011135203.1;Parent=rna-XM_011136901.3
NW_020230700.1	Gnomon	CDS	171457	171628	.	-	0	Name=XP_011135203.1;ID=cds-XP_011135203.1;Dbxref=GeneID:105180685%2CGenbank:XP_011135203.1;Parent=rna-XM_011136901.3
NW_020230700.1	Gnomon	CDS	171152	171333	.	-	0	Name=XP_011135203.1;ID=cds-XP_011135203.1;Dbxref=GeneID:105180685%2CGenbank:XP_011135203.1;Parent=rna-XM_011136901.3
NW_020230700.1	Gnomon	CDS	170818	171018	.	-	0	Name=XP_011135203.1;ID=cds-XP_011135203.1;Dbxref=GeneID:105180685%2CGenbank:XP_011135203.1;Parent=rna-XM_011136901.3
NW_020230700.1	Gnomon	CDS	170547	170676	.	-	0	Name=XP_011135203.1;ID=cds-XP_011135203.1;Dbxref=GeneID:105180685%2CGenbank:XP_011135203.1;Parent=rna-XM_011136901.3
NW_020230700.1	Gnomon	exon	711368	711520	.	+	.	ID=exon-XM_025307368.1-10;Dbxref=GeneID:112590521%2CGenbank:XM_025307368.1;Parent=rna-XM_025307368.1
NW_020230700.1	Gnomon	exon	168222	169711	.	+	.	ID=exon-XM_011136903.3-10;Dbxref=GeneID:105180686%2CGenbank:XM_011136903.3;Parent=rna-XM_011136903.3
NW_020230700.1	Gnomon	CDS	171714	171772	.	-	0	Name=XP_011135202.1;ID=cds-XP_011135202.1;Dbxref=GeneID:105180685%2CGenbank:XP_011135202.1;Parent=rna-XM_011136900.3
NW_020230700.1	Gnomon	CDS	171457	171628	.	-	0	Name=XP_011135202.1;ID=cds-XP_011135202.1;Dbxref=GeneID:105180685%2CGenbank:XP_011135202.1;Parent=rna-XM_011136900.3
NW_020230700.1	Gnomon	CDS	171152	171333	.	-	0	Name=XP_011135202.1;ID=cds-XP_011135202.1;Dbxref=GeneID:105180685%2CGenbank:XP_011135202.1;Parent=rna-XM_011136900.3
NW_020230700.1	Gnomon	CDS	170809	171018	.	-	0	Name=XP_011135202.1;ID=cds-XP_011135202.1;Dbxref=GeneID:105180685%2CGenbank:XP_011135202.1;Parent=rna-XM_011136900.3
NW_020230700.1	Gnomon	CDS	170547	170676	.	-	0	Name=XP_011135202.1;ID=cds-XP_011135202.1;Dbxref=GeneID:105180685%2CGenbank:XP_011135202.1;Parent=rna-XM_011136900.3
NW_020230700.1	Gnomon	exon	725484	725948	.	+	.	ID=exon-XM_025307372.1-1;Dbxref=GeneID:112590523%2CGenbank:XM_025307372.1;Parent=rna-XM_025307372.1
NW_020230700.1	Gnomon	exon	726487	726886	.	+	.	ID=exon-XM_025307372.1-2;Dbxref=GeneID:112590523%2CGenbank:XM_025307372.1;Parent=rna-XM_025307372.1
NW_020230700.1	Gnomon	exon	726941	727208	.	+	.	ID=exon-XM_025307372.1-3;Dbxref=GeneID:112590523%2CGenbank:XM_025307372.1;Parent=rna-XM_025307372.1
NW_020230700.1	Gnomon	exon	727285	728059	.	+	.	ID=exon-XM_025307372.1-4;Dbxref=GeneID:112590523%2CGenbank:XM_025307372.1;Parent=rna-XM_025307372.1
NW_020230700.1	Gnomon	CDS	166175	166206	.	+	0	Name=XP_011135205.1;ID=cds-XP_011135205.1;Dbxref=GeneID:105180686%2CGenbank:XP_011135205.1;Parent=rna-XM_011136903.3
NW_020230700.1	Gnomon	CDS	166394	166541	.	+	0	Name=XP_011135205.1;ID=cds-XP_011135205.1;Dbxref=GeneID:105180686%2CGenbank:XP_011135205.1;Parent=rna-XM_011136903.3
NW_020230700.1	Gnomon	CDS	166632	166875	.	+	0	Name=XP_011135205.1;ID=cds-XP_011135205.1;Dbxref=GeneID:105180686%2CGenbank:XP_011135205.1;Parent=rna-XM_011136903.3
NW_020230700.1	Gnomon	CDS	167025	167113	.	+	0	Name=XP_011135205.1;ID=cds-XP_011135205.1;Dbxref=GeneID:105180686%2CGenbank:XP_011135205.1;Parent=rna-XM_011136903.3
NW_020230700.1	Gnomon	CDS	167201	167420	.	+	0	Name=XP_011135205.1;ID=cds-XP_011135205.1;Dbxref=GeneID:105180686%2CGenbank:XP_011135205.1;Parent=rna-XM_011136903.3
NW_020230700.1	Gnomon	CDS	167494	167593	.	+	0	Name=XP_011135205.1;ID=cds-XP_011135205.1;Dbxref=GeneID:105180686%2CGenbank:XP_011135205.1;Parent=rna-XM_011136903.3
NW_020230700.1	Gnomon	CDS	167692	167826	.	+	0	Name=XP_011135205.1;ID=cds-XP_011135205.1;Dbxref=GeneID:105180686%2CGenbank:XP_011135205.1;Parent=rna-XM_011136903.3
NW_020230700.1	Gnomon	CDS	167983	168092	.	+	0	Name=XP_011135205.1;ID=cds-XP_011135205.1;Dbxref=GeneID:105180686%2CGenbank:XP_011135205.1;Parent=rna-XM_011136903.3
NW_020230700.1	Gnomon	CDS	168222	168736	.	+	0	Name=XP_011135205.1;ID=cds-XP_011135205.1;Dbxref=GeneID:105180686%2CGenbank:XP_011135205.1;Parent=rna-XM_011136903.3
NW_020230700.1	Gnomon	CDS	166175	166206	.	+	0	Name=XP_011135204.1;ID=cds-XP_011135204.1;Dbxref=GeneID:105180686%2CGenbank:XP_011135204.1;Parent=rna-XM_011136902.3
NW_020230700.1	Gnomon	CDS	166394	166541	.	+	0	Name=XP_011135204.1;ID=cds-XP_011135204.1;Dbxref=GeneID:105180686%2CGenbank:XP_011135204.1;Parent=rna-XM_011136902.3
NW_020230700.1	Gnomon	CDS	166632	166875	.	+	0	Name=XP_011135204.1;ID=cds-XP_011135204.1;Dbxref=GeneID:105180686%2CGenbank:XP_011135204.1;Parent=rna-XM_011136902.3
NW_020230700.1	Gnomon	CDS	167025	167113	.	+	0	Name=XP_011135204.1;ID=cds-XP_011135204.1;Dbxref=GeneID:105180686%2CGenbank:XP_011135204.1;Parent=rna-XM_011136902.3
NW_020230700.1	Gnomon	CDS	167201	167420	.	+	0	Name=XP_011135204.1;ID=cds-XP_011135204.1;Dbxref=GeneID:105180686%2CGenbank:XP_011135204.1;Parent=rna-XM_011136902.3
NW_020230700.1	Gnomon	CDS	167494	167593	.	+	0	Name=XP_011135204.1;ID=cds-XP_011135204.1;Dbxref=GeneID:105180686%2CGenbank:XP_011135204.1;Parent=rna-XM_011136902.3
NW_020230700.1	Gnomon	CDS	167692	167826	.	+	0	Name=XP_011135204.1;ID=cds-XP_011135204.1;Dbxref=GeneID:105180686%2CGenbank:XP_011135204.1;Parent=rna-XM_011136902.3
NW_020230700.1	Gnomon	CDS	167983	168092	.	+	0	Name=XP_011135204.1;ID=cds-XP_011135204.1;Dbxref=GeneID:105180686%2CGenbank:XP_011135204.1;Parent=rna-XM_011136902.3
NW_020230700.1	Gnomon	CDS	168222	168736	.	+	0	Name=XP_011135204.1;ID=cds-XP_011135204.1;Dbxref=GeneID:105180686%2CGenbank:XP_011135204.1;Parent=rna-XM_011136902.3
NW_020230700.1	Gnomon	CDS	146379	146528	.	-	0	Name=XP_011144896.1;ID=cds-XP_011144896.1;Dbxref=GeneID:105186416%2CGenbank:XP_011144896.1;Parent=rna-XM_011146594.3
NW_020230700.1	Gnomon	CDS	142037	142145	.	-	0	Name=XP_011144896.1;ID=cds-XP_011144896.1;Dbxref=GeneID:105186416%2CGenbank:XP_011144896.1;Parent=rna-XM_011146594.3
NW_020230700.1	Gnomon	CDS	141825	141949	.	-	0	Name=XP_011144896.1;ID=cds-XP_011144896.1;Dbxref=GeneID:105186416%2CGenbank:XP_011144896.1;Parent=rna-XM_011146594.3
NW_020230700.1	Gnomon	CDS	141354	141692	.	-	0	Name=XP_011144896.1;ID=cds-XP_011144896.1;Dbxref=GeneID:105186416%2CGenbank:XP_011144896.1;Parent=rna-XM_011146594.3
NW_020230700.1	Gnomon	CDS	141191	141273	.	-	0	Name=XP_011144896.1;ID=cds-XP_011144896.1;Dbxref=GeneID:105186416%2CGenbank:XP_011144896.1;Parent=rna-XM_011146594.3
NW_020230700.1	Gnomon	CDS	135399	135590	.	-	0	Name=XP_011144896.1;ID=cds-XP_011144896.1;Dbxref=GeneID:105186416%2CGenbank:XP_011144896.1;Parent=rna-XM_011146594.3
NW_020230700.1	Gnomon	CDS	131015	131077	.	-	0	Name=XP_011144896.1;ID=cds-XP_011144896.1;Dbxref=GeneID:105186416%2CGenbank:XP_011144896.1;Parent=rna-XM_011146594.3
NW_020230700.1	Gnomon	CDS	128400	128936	.	-	0	Name=XP_011144896.1;ID=cds-XP_011144896.1;Dbxref=GeneID:105186416%2CGenbank:XP_011144896.1;Parent=rna-XM_011146594.3
NW_020230700.1	Gnomon	CDS	125810	125912	.	-	0	Name=XP_011144896.1;ID=cds-XP_011144896.1;Dbxref=GeneID:105186416%2CGenbank:XP_011144896.1;Parent=rna-XM_011146594.3
NW_020230700.1	Gnomon	CDS	123034	123136	.	-	0	Name=XP_011144896.1;ID=cds-XP_011144896.1;Dbxref=GeneID:105186416%2CGenbank:XP_011144896.1;Parent=rna-XM_011146594.3
NW_020230700.1	Gnomon	CDS	122617	122819	.	-	0	Name=XP_011144896.1;ID=cds-XP_011144896.1;Dbxref=GeneID:105186416%2CGenbank:XP_011144896.1;Parent=rna-XM_011146594.3
NW_020230700.1	Gnomon	mRNA	180234	182712	.	-	.	Name=XM_019840262.2;ID=rna-XM_019840262.2;Dbxref=GeneID:105180683%2CGenbank:XM_019840262.2;Parent=gene-LOC105180683
NW_020230700.1	Gnomon	exon	167692	167826	.	+	.	ID=exon-XM_011136902.3-8;Dbxref=GeneID:105180686%2CGenbank:XM_011136902.3;Parent=rna-XM_011136902.3
NW_020230700.1	Gnomon	exon	167983	168092	.	+	.	ID=exon-XM_011136902.3-9;Dbxref=GeneID:105180686%2CGenbank:XM_011136902.3;Parent=rna-XM_011136902.3
NW_020230700.1	Gnomon	exon	166632	166875	.	+	.	ID=exon-XM_011136902.3-4;Dbxref=GeneID:105180686%2CGenbank:XM_011136902.3;Parent=rna-XM_011136902.3
NW_020230700.1	Gnomon	exon	167025	167113	.	+	.	ID=exon-XM_011136902.3-5;Dbxref=GeneID:105180686%2CGenbank:XM_011136902.3;Parent=rna-XM_011136902.3
NW_020230700.1	Gnomon	exon	167201	167420	.	+	.	ID=exon-XM_011136902.3-6;Dbxref=GeneID:105180686%2CGenbank:XM_011136902.3;Parent=rna-XM_011136902.3
NW_020230700.1	Gnomon	exon	167494	167593	.	+	.	ID=exon-XM_011136902.3-7;Dbxref=GeneID:105180686%2CGenbank:XM_011136902.3;Parent=rna-XM_011136902.3
NW_020230700.1	Gnomon	exon	164845	165454	.	+	.	ID=exon-XM_011136902.3-1;Dbxref=GeneID:105180686%2CGenbank:XM_011136902.3;Parent=rna-XM_011136902.3
NW_020230700.1	Gnomon	exon	166053	166206	.	+	.	ID=exon-XM_011136902.3-2;Dbxref=GeneID:105180686%2CGenbank:XM_011136902.3;Parent=rna-XM_011136902.3
NW_020230700.1	Gnomon	exon	166394	166541	.	+	.	ID=exon-XM_011136902.3-3;Dbxref=GeneID:105180686%2CGenbank:XM_011136902.3;Parent=rna-XM_011136902.3
NW_020230700.1	Gnomon	CDS	182098	182231	.	-	0	Name=XP_011135196.1;ID=cds-XP_011135196.1;Dbxref=GeneID:105180683%2CGenbank:XP_011135196.1;Parent=rna-XM_011136894.3
NW_020230700.1	Gnomon	CDS	181795	182015	.	-	0	Name=XP_011135196.1;ID=cds-XP_011135196.1;Dbxref=GeneID:105180683%2CGenbank:XP_011135196.1;Parent=rna-XM_011136894.3
NW_020230700.1	Gnomon	CDS	181495	181677	.	-	0	Name=XP_011135196.1;ID=cds-XP_011135196.1;Dbxref=GeneID:105180683%2CGenbank:XP_011135196.1;Parent=rna-XM_011136894.3
NW_020230700.1	Gnomon	CDS	181170	181395	.	-	0	Name=XP_011135196.1;ID=cds-XP_011135196.1;Dbxref=GeneID:105180683%2CGenbank:XP_011135196.1;Parent=rna-XM_011136894.3
NW_020230700.1	Gnomon	CDS	180786	181007	.	-	0	Name=XP_011135196.1;ID=cds-XP_011135196.1;Dbxref=GeneID:105180683%2CGenbank:XP_011135196.1;Parent=rna-XM_011136894.3
NW_020230700.1	Gnomon	CDS	180466	180697	.	-	0	Name=XP_011135196.1;ID=cds-XP_011135196.1;Dbxref=GeneID:105180683%2CGenbank:XP_011135196.1;Parent=rna-XM_011136894.3
NW_020230700.1	Gnomon	CDS	146379	146528	.	-	0	Name=XP_011144894.1;ID=cds-XP_011144894.1;Dbxref=GeneID:105186416%2CGenbank:XP_011144894.1;Parent=rna-XM_011146592.3
NW_020230700.1	Gnomon	CDS	142037	142145	.	-	0	Name=XP_011144894.1;ID=cds-XP_011144894.1;Dbxref=GeneID:105186416%2CGenbank:XP_011144894.1;Parent=rna-XM_011146592.3
NW_020230700.1	Gnomon	CDS	141825	141949	.	-	0	Name=XP_011144894.1;ID=cds-XP_011144894.1;Dbxref=GeneID:105186416%2CGenbank:XP_011144894.1;Parent=rna-XM_011146592.3
NW_020230700.1	Gnomon	CDS	141354	141692	.	-	0	Name=XP_011144894.1;ID=cds-XP_011144894.1;Dbxref=GeneID:105186416%2CGenbank:XP_011144894.1;Parent=rna-XM_011146592.3
NW_020230700.1	Gnomon	CDS	141191	141273	.	-	0	Name=XP_011144894.1;ID=cds-XP_011144894.1;Dbxref=GeneID:105186416%2CGenbank:XP_011144894.1;Parent=rna-XM_011146592.3
NW_020230700.1	Gnomon	CDS	135399	135590	.	-	0	Name=XP_011144894.1;ID=cds-XP_011144894.1;Dbxref=GeneID:105186416%2CGenbank:XP_011144894.1;Parent=rna-XM_011146592.3
NW_020230700.1	Gnomon	CDS	131015	131077	.	-	0	Name=XP_011144894.1;ID=cds-XP_011144894.1;Dbxref=GeneID:105186416%2CGenbank:XP_011144894.1;Parent=rna-XM_011146592.3
NW_020230700.1	Gnomon	CDS	128400	128936	.	-	0	Name=XP_011144894.1;ID=cds-XP_011144894.1;Dbxref=GeneID:105186416%2CGenbank:XP_011144894.1;Parent=rna-XM_011146592.3
NW_020230700.1	Gnomon	CDS	125810	125912	.	-	0	Name=XP_011144894.1;ID=cds-XP_011144894.1;Dbxref=GeneID:105186416%2CGenbank:XP_011144894.1;Parent=rna-XM_011146592.3
NW_020230700.1	Gnomon	CDS	123034	123136	.	-	0	Name=XP_011144894.1;ID=cds-XP_011144894.1;Dbxref=GeneID:105186416%2CGenbank:XP_011144894.1;Parent=rna-XM_011146592.3
NW_020230700.1	Gnomon	CDS	122617	122819	.	-	0	Name=XP_011144894.1;ID=cds-XP_011144894.1;Dbxref=GeneID:105186416%2CGenbank:XP_011144894.1;Parent=rna-XM_011146592.3
NW_020230700.1	Gnomon	CDS	172885	172924	.	+	0	Name=XP_011135199.1;ID=cds-XP_011135199.1;Dbxref=GeneID:105180684%2CGenbank:XP_011135199.1;Parent=rna-XM_011136897.3
NW_020230700.1	Gnomon	CDS	175326	175521	.	+	0	Name=XP_011135199.1;ID=cds-XP_011135199.1;Dbxref=GeneID:105180684%2CGenbank:XP_011135199.1;Parent=rna-XM_011136897.3
NW_020230700.1	Gnomon	CDS	175771	176045	.	+	0	Name=XP_011135199.1;ID=cds-XP_011135199.1;Dbxref=GeneID:105180684%2CGenbank:XP_011135199.1;Parent=rna-XM_011136897.3
NW_020230700.1	Gnomon	CDS	176579	176715	.	+	0	Name=XP_011135199.1;ID=cds-XP_011135199.1;Dbxref=GeneID:105180684%2CGenbank:XP_011135199.1;Parent=rna-XM_011136897.3
NW_020230700.1	Gnomon	CDS	146379	146528	.	-	0	Name=XP_011144895.1;ID=cds-XP_011144895.1;Dbxref=GeneID:105186416%2CGenbank:XP_011144895.1;Parent=rna-XM_011146593.3
NW_020230700.1	Gnomon	CDS	142037	142145	.	-	0	Name=XP_011144895.1;ID=cds-XP_011144895.1;Dbxref=GeneID:105186416%2CGenbank:XP_011144895.1;Parent=rna-XM_011146593.3
NW_020230700.1	Gnomon	CDS	141825	141949	.	-	0	Name=XP_011144895.1;ID=cds-XP_011144895.1;Dbxref=GeneID:105186416%2CGenbank:XP_011144895.1;Parent=rna-XM_011146593.3
NW_020230700.1	Gnomon	CDS	141354	141692	.	-	0	Name=XP_011144895.1;ID=cds-XP_011144895.1;Dbxref=GeneID:105186416%2CGenbank:XP_011144895.1;Parent=rna-XM_011146593.3
NW_020230700.1	Gnomon	CDS	141191	141273	.	-	0	Name=XP_011144895.1;ID=cds-XP_011144895.1;Dbxref=GeneID:105186416%2CGenbank:XP_011144895.1;Parent=rna-XM_011146593.3
NW_020230700.1	Gnomon	CDS	135399	135590	.	-	0	Name=XP_011144895.1;ID=cds-XP_011144895.1;Dbxref=GeneID:105186416%2CGenbank:XP_011144895.1;Parent=rna-XM_011146593.3
NW_020230700.1	Gnomon	CDS	131015	131077	.	-	0	Name=XP_011144895.1;ID=cds-XP_011144895.1;Dbxref=GeneID:105186416%2CGenbank:XP_011144895.1;Parent=rna-XM_011146593.3
NW_020230700.1	Gnomon	CDS	128400	128936	.	-	0	Name=XP_011144895.1;ID=cds-XP_011144895.1;Dbxref=GeneID:105186416%2CGenbank:XP_011144895.1;Parent=rna-XM_011146593.3
NW_020230700.1	Gnomon	CDS	125810	125912	.	-	0	Name=XP_011144895.1;ID=cds-XP_011144895.1;Dbxref=GeneID:105186416%2CGenbank:XP_011144895.1;Parent=rna-XM_011146593.3
NW_020230700.1	Gnomon	CDS	123034	123136	.	-	0	Name=XP_011144895.1;ID=cds-XP_011144895.1;Dbxref=GeneID:105186416%2CGenbank:XP_011144895.1;Parent=rna-XM_011146593.3
NW_020230700.1	Gnomon	CDS	122617	122819	.	-	0	Name=XP_011144895.1;ID=cds-XP_011144895.1;Dbxref=GeneID:105186416%2CGenbank:XP_011144895.1;Parent=rna-XM_011146593.3
NW_020230700.1	Gnomon	exon	1355078	1355830	.	+	.	ID=exon-XM_025307373.1-1;Dbxref=GeneID:105189976%2CGenbank:XM_025307373.1;Parent=rna-XM_025307373.1
NW_020230700.1	Gnomon	exon	177831	177879	.	+	.	ID=exon-XM_011136897.3-5;Dbxref=GeneID:105180684%2CGenbank:XM_011136897.3;Parent=rna-XM_011136897.3
NW_020230700.1	Gnomon	exon	172534	172924	.	+	.	ID=exon-XM_011136897.3-1;Dbxref=GeneID:105180684%2CGenbank:XM_011136897.3;Parent=rna-XM_011136897.3
NW_020230700.1	Gnomon	exon	175326	175521	.	+	.	ID=exon-XM_011136897.3-2;Dbxref=GeneID:105180684%2CGenbank:XM_011136897.3;Parent=rna-XM_011136897.3
NW_020230700.1	Gnomon	exon	175771	176045	.	+	.	ID=exon-XM_011136897.3-3;Dbxref=GeneID:105180684%2CGenbank:XM_011136897.3;Parent=rna-XM_011136897.3
NW_020230700.1	Gnomon	exon	176579	176735	.	+	.	ID=exon-XM_011136897.3-4;Dbxref=GeneID:105180684%2CGenbank:XM_011136897.3;Parent=rna-XM_011136897.3
NW_020230700.1	Gnomon	exon	1270405	1270885	.	-	.	ID=exon-XM_025307357.1-1;Dbxref=GeneID:105184473%2CGenbank:XM_025307357.1;Parent=rna-XM_025307357.1
NW_020230700.1	Gnomon	exon	1263432	1265009	.	-	.	ID=exon-XM_025307357.1-2;Dbxref=GeneID:105184473%2CGenbank:XM_025307357.1;Parent=rna-XM_025307357.1
NW_020230700.1	Gnomon	exon	949328	949470	.	-	.	ID=exon-XM_025307357.1-3;Dbxref=GeneID:105184473%2CGenbank:XM_025307357.1;Parent=rna-XM_025307357.1
NW_020230700.1	Gnomon	exon	928629	928781	.	-	.	ID=exon-XM_025307357.1-4;Dbxref=GeneID:105184473%2CGenbank:XM_025307357.1;Parent=rna-XM_025307357.1
NW_020230700.1	Gnomon	exon	868896	869059	.	-	.	ID=exon-XM_025307357.1-5;Dbxref=GeneID:105184473%2CGenbank:XM_025307357.1;Parent=rna-XM_025307357.1
NW_020230700.1	Gnomon	exon	853093	853250	.	-	.	ID=exon-XM_025307357.1-6;Dbxref=GeneID:105184473%2CGenbank:XM_025307357.1;Parent=rna-XM_025307357.1
NW_020230700.1	Gnomon	exon	822976	825762	.	-	.	ID=exon-XM_025307357.1-7;Dbxref=GeneID:105184473%2CGenbank:XM_025307357.1;Parent=rna-XM_025307357.1
NW_020230700.1	Gnomon	CDS	146379	146528	.	-	0	Name=XP_011144893.1;ID=cds-XP_011144893.1;Dbxref=GeneID:105186416%2CGenbank:XP_011144893.1;Parent=rna-XM_011146591.3
NW_020230700.1	Gnomon	CDS	142037	142145	.	-	0	Name=XP_011144893.1;ID=cds-XP_011144893.1;Dbxref=GeneID:105186416%2CGenbank:XP_011144893.1;Parent=rna-XM_011146591.3
NW_020230700.1	Gnomon	CDS	141825	141949	.	-	0	Name=XP_011144893.1;ID=cds-XP_011144893.1;Dbxref=GeneID:105186416%2CGenbank:XP_011144893.1;Parent=rna-XM_011146591.3
NW_020230700.1	Gnomon	CDS	141354	141692	.	-	0	Name=XP_011144893.1;ID=cds-XP_011144893.1;Dbxref=GeneID:105186416%2CGenbank:XP_011144893.1;Parent=rna-XM_011146591.3
NW_020230700.1	Gnomon	CDS	141191	141273	.	-	0	Name=XP_011144893.1;ID=cds-XP_011144893.1;Dbxref=GeneID:105186416%2CGenbank:XP_011144893.1;Parent=rna-XM_011146591.3
NW_020230700.1	Gnomon	CDS	135399	135590	.	-	0	Name=XP_011144893.1;ID=cds-XP_011144893.1;Dbxref=GeneID:105186416%2CGenbank:XP_011144893.1;Parent=rna-XM_011146591.3
NW_020230700.1	Gnomon	CDS	131015	131077	.	-	0	Name=XP_011144893.1;ID=cds-XP_011144893.1;Dbxref=GeneID:105186416%2CGenbank:XP_011144893.1;Parent=rna-XM_011146591.3
NW_020230700.1	Gnomon	CDS	128400	128936	.	-	0	Name=XP_011144893.1;ID=cds-XP_011144893.1;Dbxref=GeneID:105186416%2CGenbank:XP_011144893.1;Parent=rna-XM_011146591.3
NW_020230700.1	Gnomon	CDS	125810	125912	.	-	0	Name=XP_011144893.1;ID=cds-XP_011144893.1;Dbxref=GeneID:105186416%2CGenbank:XP_011144893.1;Parent=rna-XM_011146591.3
NW_020230700.1	Gnomon	CDS	123034	123136	.	-	0	Name=XP_011144893.1;ID=cds-XP_011144893.1;Dbxref=GeneID:105186416%2CGenbank:XP_011144893.1;Parent=rna-XM_011146591.3
NW_020230700.1	Gnomon	CDS	122617	122819	.	-	0	Name=XP_011144893.1;ID=cds-XP_011144893.1;Dbxref=GeneID:105186416%2CGenbank:XP_011144893.1;Parent=rna-XM_011146591.3
NW_020230700.1	Gnomon	exon	392311	394189	.	+	.	ID=exon-XM_025307351.1-18;Dbxref=GeneID:105191390%2CGenbank:XM_025307351.1;Parent=rna-XM_025307351.1
NW_020230700.1	Gnomon	exon	384310	384450	.	+	.	ID=exon-XM_025307351.1-14;Dbxref=GeneID:105191390%2CGenbank:XM_025307351.1;Parent=rna-XM_025307351.1
NW_020230700.1	Gnomon	exon	384884	385078	.	+	.	ID=exon-XM_025307351.1-15;Dbxref=GeneID:105191390%2CGenbank:XM_025307351.1;Parent=rna-XM_025307351.1
NW_020230700.1	Gnomon	exon	385162	385264	.	+	.	ID=exon-XM_025307351.1-16;Dbxref=GeneID:105191390%2CGenbank:XM_025307351.1;Parent=rna-XM_025307351.1
NW_020230700.1	Gnomon	exon	387675	387765	.	+	.	ID=exon-XM_025307351.1-17;Dbxref=GeneID:105191390%2CGenbank:XM_025307351.1;Parent=rna-XM_025307351.1
NW_020230700.1	Gnomon	exon	382488	382578	.	+	.	ID=exon-XM_025307351.1-10;Dbxref=GeneID:105191390%2CGenbank:XM_025307351.1;Parent=rna-XM_025307351.1
NW_020230700.1	Gnomon	exon	382702	382777	.	+	.	ID=exon-XM_025307351.1-11;Dbxref=GeneID:105191390%2CGenbank:XM_025307351.1;Parent=rna-XM_025307351.1
NW_020230700.1	Gnomon	exon	383510	383628	.	+	.	ID=exon-XM_025307351.1-12;Dbxref=GeneID:105191390%2CGenbank:XM_025307351.1;Parent=rna-XM_025307351.1
NW_020230700.1	Gnomon	exon	383704	383874	.	+	.	ID=exon-XM_025307351.1-13;Dbxref=GeneID:105191390%2CGenbank:XM_025307351.1;Parent=rna-XM_025307351.1
NW_020230700.1	Gnomon	mRNA	663340	665169	.	-	.	Name=XM_011138235.2;ID=rna-XM_011138235.2;Dbxref=GeneID:105181464%2CGenbank:XM_011138235.2;Parent=gene-LOC105181464
NW_020230700.1	Gnomon	CDS	1551359	1552411	.	-	0	Name=XP_025163160.1;ID=cds-XP_025163160.1;Dbxref=GeneID:112590524%2CGenbank:XP_025163160.1;Parent=rna-XM_025307375.1
NW_020230700.1	Gnomon	gene	492079	552783	.	-	.	Name=LOC105188672;ID=gene-LOC105188672;Dbxref=GeneID:105188672
NW_020230700.1	Gnomon	gene	599885	601201	.	+	.	Name=LOC105188673;ID=gene-LOC105188673;Dbxref=GeneID:105188673
NW_020230700.1	Gnomon	gene	559035	560384	.	-	.	Name=LOC105188671;ID=gene-LOC105188671;Dbxref=GeneID:105188671
NW_020230700.1	Gnomon	gene	435026	458583	.	-	.	Name=LOC105188674;ID=gene-LOC105188674;Dbxref=GeneID:105188674
NW_020230700.1	Gnomon	exon	167983	168092	.	+	.	ID=exon-XM_011136903.3-9;Dbxref=GeneID:105180686%2CGenbank:XM_011136903.3;Parent=rna-XM_011136903.3
NW_020230700.1	Gnomon	exon	167494	167593	.	+	.	ID=exon-XM_011136903.3-7;Dbxref=GeneID:105180686%2CGenbank:XM_011136903.3;Parent=rna-XM_011136903.3
NW_020230700.1	Gnomon	exon	167692	167826	.	+	.	ID=exon-XM_011136903.3-8;Dbxref=GeneID:105180686%2CGenbank:XM_011136903.3;Parent=rna-XM_011136903.3
NW_020230700.1	Gnomon	exon	164844	165454	.	+	.	ID=exon-XM_011136903.3-1;Dbxref=GeneID:105180686%2CGenbank:XM_011136903.3;Parent=rna-XM_011136903.3
NW_020230700.1	Gnomon	exon	166150	166206	.	+	.	ID=exon-XM_011136903.3-2;Dbxref=GeneID:105180686%2CGenbank:XM_011136903.3;Parent=rna-XM_011136903.3
NW_020230700.1	Gnomon	exon	167025	167113	.	+	.	ID=exon-XM_011136903.3-5;Dbxref=GeneID:105180686%2CGenbank:XM_011136903.3;Parent=rna-XM_011136903.3
NW_020230700.1	Gnomon	exon	167201	167420	.	+	.	ID=exon-XM_011136903.3-6;Dbxref=GeneID:105180686%2CGenbank:XM_011136903.3;Parent=rna-XM_011136903.3
NW_020230700.1	Gnomon	exon	166394	166541	.	+	.	ID=exon-XM_011136903.3-3;Dbxref=GeneID:105180686%2CGenbank:XM_011136903.3;Parent=rna-XM_011136903.3
NW_020230700.1	Gnomon	exon	166632	166875	.	+	.	ID=exon-XM_011136903.3-4;Dbxref=GeneID:105180686%2CGenbank:XM_011136903.3;Parent=rna-XM_011136903.3
NW_020230700.1	Gnomon	exon	1484017	1484799	.	-	.	ID=exon-XM_025307374.1-1;Dbxref=GeneID:105186048%2CGenbank:XM_025307374.1;Parent=rna-XM_025307374.1
NW_020230700.1	Gnomon	exon	1483045	1483642	.	-	.	ID=exon-XM_025307374.1-2;Dbxref=GeneID:105186048%2CGenbank:XM_025307374.1;Parent=rna-XM_025307374.1
NW_020230700.1	Gnomon	exon	1482129	1482988	.	-	.	ID=exon-XM_025307374.1-3;Dbxref=GeneID:105186048%2CGenbank:XM_025307374.1;Parent=rna-XM_025307374.1
NW_020230700.1	Gnomon	exon	1481972	1482025	.	-	.	ID=exon-XM_025307374.1-4;Dbxref=GeneID:105186048%2CGenbank:XM_025307374.1;Parent=rna-XM_025307374.1
NW_020230700.1	Gnomon	exon	1470310	1470354	.	-	.	ID=exon-XM_025307374.1-5;Dbxref=GeneID:105186048%2CGenbank:XM_025307374.1;Parent=rna-XM_025307374.1
NW_020230700.1	Gnomon	exon	1263432	1265009	.	-	.	ID=exon-XM_025307356.1-2;Dbxref=GeneID:105184473%2CGenbank:XM_025307356.1;Parent=rna-XM_025307356.1
NW_020230700.1	Gnomon	exon	949328	949470	.	-	.	ID=exon-XM_025307356.1-3;Dbxref=GeneID:105184473%2CGenbank:XM_025307356.1;Parent=rna-XM_025307356.1
NW_020230700.1	Gnomon	exon	1270605	1270885	.	-	.	ID=exon-XM_025307356.1-1;Dbxref=GeneID:105184473%2CGenbank:XM_025307356.1;Parent=rna-XM_025307356.1
NW_020230700.1	Gnomon	exon	853093	853250	.	-	.	ID=exon-XM_025307356.1-6;Dbxref=GeneID:105184473%2CGenbank:XM_025307356.1;Parent=rna-XM_025307356.1
NW_020230700.1	Gnomon	exon	822976	825762	.	-	.	ID=exon-XM_025307356.1-7;Dbxref=GeneID:105184473%2CGenbank:XM_025307356.1;Parent=rna-XM_025307356.1
NW_020230700.1	Gnomon	exon	928629	928781	.	-	.	ID=exon-XM_025307356.1-4;Dbxref=GeneID:105184473%2CGenbank:XM_025307356.1;Parent=rna-XM_025307356.1
NW_020230700.1	Gnomon	exon	868896	869059	.	-	.	ID=exon-XM_025307356.1-5;Dbxref=GeneID:105184473%2CGenbank:XM_025307356.1;Parent=rna-XM_025307356.1
NW_020230700.1	Gnomon	mRNA	259662	265919	.	+	.	Name=XM_019845169.2;ID=rna-XM_019845169.2;Dbxref=GeneID:105191397%2CGenbank:XM_019845169.2;Parent=gene-LOC105191397
NW_020230700.1	Gnomon	mRNA	328173	392482	.	+	.	Name=XM_025307347.1;ID=rna-XM_025307347.1;Dbxref=GeneID:105191390%2CGenbank:XM_025307347.1;Parent=gene-LOC105191390
NW_020230700.1	Gnomon	mRNA	327363	392482	.	+	.	Name=XM_025307348.1;ID=rna-XM_025307348.1;Dbxref=GeneID:105191390%2CGenbank:XM_025307348.1;Parent=gene-LOC105191390
NW_020230700.1	Gnomon	exon	377067	377209	.	+	.	ID=exon-XM_011154750.3-3;Dbxref=GeneID:105191390%2CGenbank:XM_011154750.3;Parent=rna-XM_011154750.3
NW_020230700.1	Gnomon	exon	379117	379232	.	+	.	ID=exon-XM_011154750.3-4;Dbxref=GeneID:105191390%2CGenbank:XM_011154750.3;Parent=rna-XM_011154750.3
NW_020230700.1	Gnomon	exon	286866	286907	.	+	.	ID=exon-XM_011154750.3-1;Dbxref=GeneID:105191390%2CGenbank:XM_011154750.3;Parent=rna-XM_011154750.3
NW_020230700.1	Gnomon	exon	376863	376919	.	+	.	ID=exon-XM_011154750.3-2;Dbxref=GeneID:105191390%2CGenbank:XM_011154750.3;Parent=rna-XM_011154750.3
NW_020230700.1	Gnomon	exon	380239	380380	.	+	.	ID=exon-XM_011154750.3-7;Dbxref=GeneID:105191390%2CGenbank:XM_011154750.3;Parent=rna-XM_011154750.3
NW_020230700.1	Gnomon	exon	381401	381494	.	+	.	ID=exon-XM_011154750.3-8;Dbxref=GeneID:105191390%2CGenbank:XM_011154750.3;Parent=rna-XM_011154750.3
NW_020230700.1	Gnomon	exon	379319	379458	.	+	.	ID=exon-XM_011154750.3-5;Dbxref=GeneID:105191390%2CGenbank:XM_011154750.3;Parent=rna-XM_011154750.3
NW_020230700.1	Gnomon	exon	379892	380038	.	+	.	ID=exon-XM_011154750.3-6;Dbxref=GeneID:105191390%2CGenbank:XM_011154750.3;Parent=rna-XM_011154750.3
NW_020230700.1	Gnomon	exon	382488	382578	.	+	.	ID=exon-XM_011154750.3-9;Dbxref=GeneID:105191390%2CGenbank:XM_011154750.3;Parent=rna-XM_011154750.3
NW_020230700.1	Gnomon	exon	171457	171628	.	-	.	ID=exon-XM_011136898.3-2;Dbxref=GeneID:105180685%2CGenbank:XM_011136898.3;Parent=rna-XM_011136898.3
NW_020230700.1	Gnomon	exon	171152	171333	.	-	.	ID=exon-XM_011136898.3-3;Dbxref=GeneID:105180685%2CGenbank:XM_011136898.3;Parent=rna-XM_011136898.3
NW_020230700.1	Gnomon	exon	171714	172421	.	-	.	ID=exon-XM_011136898.3-1;Dbxref=GeneID:105180685%2CGenbank:XM_011136898.3;Parent=rna-XM_011136898.3
NW_020230700.1	Gnomon	exon	170809	171033	.	-	.	ID=exon-XM_011136898.3-4;Dbxref=GeneID:105180685%2CGenbank:XM_011136898.3;Parent=rna-XM_011136898.3
NW_020230700.1	Gnomon	exon	170264	170676	.	-	.	ID=exon-XM_011136898.3-5;Dbxref=GeneID:105180685%2CGenbank:XM_011136898.3;Parent=rna-XM_011136898.3
NW_020230700.1	Gnomon	mRNA	343322	392482	.	+	.	Name=XM_025307349.1;ID=rna-XM_025307349.1;Dbxref=GeneID:105191390%2CGenbank:XM_025307349.1;Parent=gene-LOC105191390
NW_020230700.1	Gnomon	mRNA	245413	246955	.	-	.	Name=XM_019845165.2;ID=rna-XM_019845165.2;Dbxref=GeneID:105191395%2CGenbank:XM_019845165.2;Parent=gene-LOC105191395
NW_020230700.1	Gnomon	exon	122581	122819	.	-	.	ID=exon-XM_011146592.3-11;Dbxref=GeneID:105186416%2CGenbank:XM_011146592.3;Parent=rna-XM_011146592.3
NW_020230700.1	Gnomon	exon	110255	110674	.	-	.	ID=exon-XM_011146592.3-12;Dbxref=GeneID:105186416%2CGenbank:XM_011146592.3;Parent=rna-XM_011146592.3
NW_020230700.1	Gnomon	exon	123034	123136	.	-	.	ID=exon-XM_011146592.3-10;Dbxref=GeneID:105186416%2CGenbank:XM_011146592.3;Parent=rna-XM_011146592.3
NW_020230700.1	Gnomon	exon	1551359	1552411	.	-	.	ID=exon-XM_025307375.1-1;Dbxref=GeneID:112590524%2CGenbank:XM_025307375.1;Parent=rna-XM_025307375.1
NW_020230700.1	Gnomon	mRNA	259877	265919	.	+	.	Name=XM_019845168.2;ID=rna-XM_019845168.2;Dbxref=GeneID:105191397%2CGenbank:XM_019845168.2;Parent=gene-LOC105191397
NW_020230700.1	Gnomon	exon	1270387	1270885	.	-	.	ID=exon-XM_025307355.1-1;Dbxref=GeneID:105184473%2CGenbank:XM_025307355.1;Parent=rna-XM_025307355.1
NW_020230700.1	Gnomon	exon	1263432	1265009	.	-	.	ID=exon-XM_025307355.1-2;Dbxref=GeneID:105184473%2CGenbank:XM_025307355.1;Parent=rna-XM_025307355.1
NW_020230700.1	Gnomon	exon	949328	949470	.	-	.	ID=exon-XM_025307355.1-3;Dbxref=GeneID:105184473%2CGenbank:XM_025307355.1;Parent=rna-XM_025307355.1
NW_020230700.1	Gnomon	exon	928629	928781	.	-	.	ID=exon-XM_025307355.1-4;Dbxref=GeneID:105184473%2CGenbank:XM_025307355.1;Parent=rna-XM_025307355.1
NW_020230700.1	Gnomon	exon	868896	869059	.	-	.	ID=exon-XM_025307355.1-5;Dbxref=GeneID:105184473%2CGenbank:XM_025307355.1;Parent=rna-XM_025307355.1
NW_020230700.1	Gnomon	exon	853093	853250	.	-	.	ID=exon-XM_025307355.1-6;Dbxref=GeneID:105184473%2CGenbank:XM_025307355.1;Parent=rna-XM_025307355.1
NW_020230700.1	Gnomon	exon	822976	825762	.	-	.	ID=exon-XM_025307355.1-7;Dbxref=GeneID:105184473%2CGenbank:XM_025307355.1;Parent=rna-XM_025307355.1
NW_020230700.1	Gnomon	mRNA	229099	265919	.	+	.	Name=XM_019845167.2;ID=rna-XM_019845167.2;Dbxref=GeneID:105191397%2CGenbank:XM_019845167.2;Parent=gene-LOC105191397
NW_020230700.1	Gnomon	mRNA	258840	265919	.	+	.	Name=XM_019845166.2;ID=rna-XM_019845166.2;Dbxref=GeneID:105191397%2CGenbank:XM_019845166.2;Parent=gene-LOC105191397
NW_020230700.1	Gnomon	exon	384884	385078	.	+	.	ID=exon-XM_011154750.3-14;Dbxref=GeneID:105191390%2CGenbank:XM_011154750.3;Parent=rna-XM_011154750.3
NW_020230700.1	Gnomon	exon	385162	385264	.	+	.	ID=exon-XM_011154750.3-15;Dbxref=GeneID:105191390%2CGenbank:XM_011154750.3;Parent=rna-XM_011154750.3
NW_020230700.1	Gnomon	exon	387675	387765	.	+	.	ID=exon-XM_011154750.3-16;Dbxref=GeneID:105191390%2CGenbank:XM_011154750.3;Parent=rna-XM_011154750.3
NW_020230700.1	Gnomon	exon	392311	392482	.	+	.	ID=exon-XM_011154750.3-17;Dbxref=GeneID:105191390%2CGenbank:XM_011154750.3;Parent=rna-XM_011154750.3
NW_020230700.1	Gnomon	exon	382702	382777	.	+	.	ID=exon-XM_011154750.3-10;Dbxref=GeneID:105191390%2CGenbank:XM_011154750.3;Parent=rna-XM_011154750.3
NW_020230700.1	Gnomon	exon	383510	383628	.	+	.	ID=exon-XM_011154750.3-11;Dbxref=GeneID:105191390%2CGenbank:XM_011154750.3;Parent=rna-XM_011154750.3
NW_020230700.1	Gnomon	exon	383704	383874	.	+	.	ID=exon-XM_011154750.3-12;Dbxref=GeneID:105191390%2CGenbank:XM_011154750.3;Parent=rna-XM_011154750.3
NW_020230700.1	Gnomon	exon	384310	384450	.	+	.	ID=exon-XM_011154750.3-13;Dbxref=GeneID:105191390%2CGenbank:XM_011154750.3;Parent=rna-XM_011154750.3
NW_020230700.1	Gnomon	CDS	1484017	1484799	.	-	0	Name=XP_025163159.1;ID=cds-XP_025163159.1;Dbxref=GeneID:105186048%2CGenbank:XP_025163159.1;Parent=rna-XM_025307374.1
NW_020230700.1	Gnomon	CDS	1483045	1483642	.	-	0	Name=XP_025163159.1;ID=cds-XP_025163159.1;Dbxref=GeneID:105186048%2CGenbank:XP_025163159.1;Parent=rna-XM_025307374.1
NW_020230700.1	Gnomon	CDS	1482129	1482988	.	-	0	Name=XP_025163159.1;ID=cds-XP_025163159.1;Dbxref=GeneID:105186048%2CGenbank:XP_025163159.1;Parent=rna-XM_025307374.1
NW_020230700.1	Gnomon	CDS	1481972	1482025	.	-	0	Name=XP_025163159.1;ID=cds-XP_025163159.1;Dbxref=GeneID:105186048%2CGenbank:XP_025163159.1;Parent=rna-XM_025307374.1
NW_020230700.1	Gnomon	CDS	1470310	1470354	.	-	0	Name=XP_025163159.1;ID=cds-XP_025163159.1;Dbxref=GeneID:105186048%2CGenbank:XP_025163159.1;Parent=rna-XM_025307374.1
NW_020230700.1	Gnomon	mRNA	286407	394189	.	+	.	Name=XM_019845163.2;ID=rna-XM_019845163.2;Dbxref=GeneID:105191390%2CGenbank:XM_019845163.2;Parent=gene-LOC105191390
NW_020230700.1	Gnomon	exon	171714	172419	.	-	.	ID=exon-XM_011136900.3-1;Dbxref=GeneID:105180685%2CGenbank:XM_011136900.3;Parent=rna-XM_011136900.3
NW_020230700.1	Gnomon	exon	171457	171628	.	-	.	ID=exon-XM_011136900.3-2;Dbxref=GeneID:105180685%2CGenbank:XM_011136900.3;Parent=rna-XM_011136900.3
NW_020230700.1	Gnomon	exon	171152	171333	.	-	.	ID=exon-XM_011136900.3-3;Dbxref=GeneID:105180685%2CGenbank:XM_011136900.3;Parent=rna-XM_011136900.3
NW_020230700.1	Gnomon	exon	170809	171018	.	-	.	ID=exon-XM_011136900.3-4;Dbxref=GeneID:105180685%2CGenbank:XM_011136900.3;Parent=rna-XM_011136900.3
NW_020230700.1	Gnomon	exon	170265	170676	.	-	.	ID=exon-XM_011136900.3-5;Dbxref=GeneID:105180685%2CGenbank:XM_011136900.3;Parent=rna-XM_011136900.3
NW_020230700.1	Gnomon	exon	392311	394189	.	+	.	ID=exon-XM_019845163.2-18;Dbxref=GeneID:105191390%2CGenbank:XM_019845163.2;Parent=rna-XM_019845163.2
NW_020230700.1	Gnomon	exon	928629	928781	.	-	.	ID=exon-XM_025307354.1-4;Dbxref=GeneID:105184473%2CGenbank:XM_025307354.1;Parent=rna-XM_025307354.1
NW_020230700.1	Gnomon	exon	868896	869059	.	-	.	ID=exon-XM_025307354.1-5;Dbxref=GeneID:105184473%2CGenbank:XM_025307354.1;Parent=rna-XM_025307354.1
NW_020230700.1	Gnomon	exon	385162	385264	.	+	.	ID=exon-XM_019845163.2-16;Dbxref=GeneID:105191390%2CGenbank:XM_019845163.2;Parent=rna-XM_019845163.2
NW_020230700.1	Gnomon	exon	1263432	1265009	.	-	.	ID=exon-XM_025307354.1-2;Dbxref=GeneID:105184473%2CGenbank:XM_025307354.1;Parent=rna-XM_025307354.1
NW_020230700.1	Gnomon	exon	387675	387765	.	+	.	ID=exon-XM_019845163.2-17;Dbxref=GeneID:105191390%2CGenbank:XM_019845163.2;Parent=rna-XM_019845163.2
NW_020230700.1	Gnomon	exon	949328	949470	.	-	.	ID=exon-XM_025307354.1-3;Dbxref=GeneID:105184473%2CGenbank:XM_025307354.1;Parent=rna-XM_025307354.1
NW_020230700.1	Gnomon	exon	1270362	1270885	.	-	.	ID=exon-XM_025307354.1-1;Dbxref=GeneID:105184473%2CGenbank:XM_025307354.1;Parent=rna-XM_025307354.1
NW_020230700.1	Gnomon	exon	853093	853250	.	-	.	ID=exon-XM_025307354.1-6;Dbxref=GeneID:105184473%2CGenbank:XM_025307354.1;Parent=rna-XM_025307354.1
NW_020230700.1	Gnomon	exon	822976	825762	.	-	.	ID=exon-XM_025307354.1-7;Dbxref=GeneID:105184473%2CGenbank:XM_025307354.1;Parent=rna-XM_025307354.1
NW_020230700.1	Gnomon	exon	382488	382578	.	+	.	ID=exon-XM_019845163.2-10;Dbxref=GeneID:105191390%2CGenbank:XM_019845163.2;Parent=rna-XM_019845163.2
NW_020230700.1	Gnomon	exon	382702	382777	.	+	.	ID=exon-XM_019845163.2-11;Dbxref=GeneID:105191390%2CGenbank:XM_019845163.2;Parent=rna-XM_019845163.2
NW_020230700.1	Gnomon	exon	384310	384450	.	+	.	ID=exon-XM_019845163.2-14;Dbxref=GeneID:105191390%2CGenbank:XM_019845163.2;Parent=rna-XM_019845163.2
NW_020230700.1	Gnomon	exon	384884	385078	.	+	.	ID=exon-XM_019845163.2-15;Dbxref=GeneID:105191390%2CGenbank:XM_019845163.2;Parent=rna-XM_019845163.2
NW_020230700.1	Gnomon	exon	383510	383628	.	+	.	ID=exon-XM_019845163.2-12;Dbxref=GeneID:105191390%2CGenbank:XM_019845163.2;Parent=rna-XM_019845163.2
NW_020230700.1	Gnomon	exon	383704	383874	.	+	.	ID=exon-XM_019845163.2-13;Dbxref=GeneID:105191390%2CGenbank:XM_019845163.2;Parent=rna-XM_019845163.2
NW_020230700.1	tRNAscan-SE	tRNA	268178	268250	.	+	.	ID=rna-Trnaa-agc-10;Dbxref=GeneID:109504635;Note=transfer RNA alanine (anticodon AGC);Parent=gene-Trnaa-agc-10
NW_020230700.1	Gnomon	exon	171152	171333	.	-	.	ID=exon-XM_011136899.3-3;Dbxref=GeneID:105180685%2CGenbank:XM_011136899.3;Parent=rna-XM_011136899.3
NW_020230700.1	Gnomon	exon	170818	171033	.	-	.	ID=exon-XM_011136899.3-4;Dbxref=GeneID:105180685%2CGenbank:XM_011136899.3;Parent=rna-XM_011136899.3
NW_020230700.1	Gnomon	exon	170269	170676	.	-	.	ID=exon-XM_011136899.3-5;Dbxref=GeneID:105180685%2CGenbank:XM_011136899.3;Parent=rna-XM_011136899.3
NW_020230700.1	Gnomon	exon	171714	172414	.	-	.	ID=exon-XM_011136899.3-1;Dbxref=GeneID:105180685%2CGenbank:XM_011136899.3;Parent=rna-XM_011136899.3
NW_020230700.1	Gnomon	exon	171457	171628	.	-	.	ID=exon-XM_011136899.3-2;Dbxref=GeneID:105180685%2CGenbank:XM_011136899.3;Parent=rna-XM_011136899.3
NW_020230700.1	Gnomon	exon	123034	123136	.	-	.	ID=exon-XM_011146594.3-10;Dbxref=GeneID:105186416%2CGenbank:XM_011146594.3;Parent=rna-XM_011146594.3
NW_020230700.1	Gnomon	exon	122222	122516	.	-	.	ID=exon-XM_011146594.3-12;Dbxref=GeneID:105186416%2CGenbank:XM_011146594.3;Parent=rna-XM_011146594.3
NW_020230700.1	Gnomon	exon	122581	122819	.	-	.	ID=exon-XM_011146594.3-11;Dbxref=GeneID:105186416%2CGenbank:XM_011146594.3;Parent=rna-XM_011146594.3
NW_020230700.1	Gnomon	mRNA	122222	146623	.	-	.	Name=XM_011146594.3;ID=rna-XM_011146594.3;Dbxref=GeneID:105186416%2CGenbank:XM_011146594.3;Parent=gene-LOC105186416
NW_020230700.1	Gnomon	exon	142037	142145	.	-	.	ID=exon-XM_011146593.3-2;Dbxref=GeneID:105186416%2CGenbank:XM_011146593.3;Parent=rna-XM_011146593.3
NW_020230700.1	Gnomon	exon	146379	146623	.	-	.	ID=exon-XM_011146593.3-1;Dbxref=GeneID:105186416%2CGenbank:XM_011146593.3;Parent=rna-XM_011146593.3
NW_020230700.1	Gnomon	exon	141354	141692	.	-	.	ID=exon-XM_011146593.3-4;Dbxref=GeneID:105186416%2CGenbank:XM_011146593.3;Parent=rna-XM_011146593.3
NW_020230700.1	Gnomon	exon	141825	141949	.	-	.	ID=exon-XM_011146593.3-3;Dbxref=GeneID:105186416%2CGenbank:XM_011146593.3;Parent=rna-XM_011146593.3
NW_020230700.1	Gnomon	exon	135399	135590	.	-	.	ID=exon-XM_011146593.3-6;Dbxref=GeneID:105186416%2CGenbank:XM_011146593.3;Parent=rna-XM_011146593.3
NW_020230700.1	Gnomon	exon	141191	141273	.	-	.	ID=exon-XM_011146593.3-5;Dbxref=GeneID:105186416%2CGenbank:XM_011146593.3;Parent=rna-XM_011146593.3
NW_020230700.1	Gnomon	exon	128400	128936	.	-	.	ID=exon-XM_011146593.3-8;Dbxref=GeneID:105186416%2CGenbank:XM_011146593.3;Parent=rna-XM_011146593.3
NW_020230700.1	Gnomon	exon	131015	131077	.	-	.	ID=exon-XM_011146593.3-7;Dbxref=GeneID:105186416%2CGenbank:XM_011146593.3;Parent=rna-XM_011146593.3
NW_020230700.1	Gnomon	exon	125810	125912	.	-	.	ID=exon-XM_011146593.3-9;Dbxref=GeneID:105186416%2CGenbank:XM_011146593.3;Parent=rna-XM_011146593.3
NW_020230700.1	Gnomon	CDS	599885	601201	.	+	0	Name=XP_011148560.2;ID=cds-XP_011148560.2;Dbxref=GeneID:105188673%2CGenbank:XP_011148560.2;Parent=rna-XM_011150258.2
NW_020230700.1	Gnomon	gene	708145	709831	.	-	.	Name=LOC112590522;ID=gene-LOC112590522;Dbxref=GeneID:112590522
NW_020230700.1	Gnomon	gene	697067	712150	.	+	.	Name=LOC112590521;ID=gene-LOC112590521;Dbxref=GeneID:112590521
NW_020230700.1	Gnomon	gene	372583	376286	.	+	.	Name=LOC112590520;ID=gene-LOC112590520;Dbxref=GeneID:112590520
NW_020230700.1	Gnomon	gene	1551359	1552411	.	-	.	Name=LOC112590524;ID=gene-LOC112590524;Dbxref=GeneID:112590524
NW_020230700.1	Gnomon	gene	725484	728059	.	+	.	Name=LOC112590523;ID=gene-LOC112590523;Dbxref=GeneID:112590523
NW_020230700.1	Gnomon	exon	204616	204820	.	+	.	ID=exon-XM_011154764.3-1;Dbxref=GeneID:105191399%2CGenbank:XM_011154764.3;Parent=rna-XM_011154764.3
NW_020230700.1	Gnomon	exon	207825	208126	.	+	.	ID=exon-XM_011154764.3-5;Dbxref=GeneID:105191399%2CGenbank:XM_011154764.3;Parent=rna-XM_011154764.3
NW_020230700.1	Gnomon	exon	206038	206395	.	+	.	ID=exon-XM_011154764.3-4;Dbxref=GeneID:105191399%2CGenbank:XM_011154764.3;Parent=rna-XM_011154764.3
NW_020230700.1	Gnomon	exon	205263	205651	.	+	.	ID=exon-XM_011154764.3-3;Dbxref=GeneID:105191399%2CGenbank:XM_011154764.3;Parent=rna-XM_011154764.3
NW_020230700.1	Gnomon	exon	204929	205176	.	+	.	ID=exon-XM_011154764.3-2;Dbxref=GeneID:105191399%2CGenbank:XM_011154764.3;Parent=rna-XM_011154764.3
NW_020230700.1	Gnomon	exon	123034	123136	.	-	.	ID=exon-XM_025307364.1-9;Dbxref=GeneID:105186416%2CGenbank:XM_025307364.1;Parent=rna-XM_025307364.1
NW_020230700.1	Gnomon	exon	125810	125912	.	-	.	ID=exon-XM_025307364.1-8;Dbxref=GeneID:105186416%2CGenbank:XM_025307364.1;Parent=rna-XM_025307364.1
NW_020230700.1	Gnomon	exon	128400	128936	.	-	.	ID=exon-XM_025307364.1-7;Dbxref=GeneID:105186416%2CGenbank:XM_025307364.1;Parent=rna-XM_025307364.1
NW_020230700.1	Gnomon	exon	142037	142145	.	-	.	ID=exon-XM_025307364.1-2;Dbxref=GeneID:105186416%2CGenbank:XM_025307364.1;Parent=rna-XM_025307364.1
NW_020230700.1	Gnomon	exon	146379	146623	.	-	.	ID=exon-XM_025307364.1-1;Dbxref=GeneID:105186416%2CGenbank:XM_025307364.1;Parent=rna-XM_025307364.1
NW_020230700.1	Gnomon	exon	135399	135590	.	-	.	ID=exon-XM_025307364.1-6;Dbxref=GeneID:105186416%2CGenbank:XM_025307364.1;Parent=rna-XM_025307364.1
NW_020230700.1	Gnomon	exon	141191	141273	.	-	.	ID=exon-XM_025307364.1-5;Dbxref=GeneID:105186416%2CGenbank:XM_025307364.1;Parent=rna-XM_025307364.1
NW_020230700.1	Gnomon	exon	141354	141692	.	-	.	ID=exon-XM_025307364.1-4;Dbxref=GeneID:105186416%2CGenbank:XM_025307364.1;Parent=rna-XM_025307364.1
NW_020230700.1	Gnomon	exon	141825	141949	.	-	.	ID=exon-XM_025307364.1-3;Dbxref=GeneID:105186416%2CGenbank:XM_025307364.1;Parent=rna-XM_025307364.1
NW_020230700.1	Gnomon	CDS	328444	328479	.	+	0	Name=XP_025163132.1;ID=cds-XP_025163132.1;Dbxref=GeneID:105191390%2CGenbank:XP_025163132.1;Parent=rna-XM_025307347.1
NW_020230700.1	Gnomon	CDS	376863	376919	.	+	0	Name=XP_025163132.1;ID=cds-XP_025163132.1;Dbxref=GeneID:105191390%2CGenbank:XP_025163132.1;Parent=rna-XM_025307347.1
NW_020230700.1	Gnomon	CDS	377067	377209	.	+	0	Name=XP_025163132.1;ID=cds-XP_025163132.1;Dbxref=GeneID:105191390%2CGenbank:XP_025163132.1;Parent=rna-XM_025307347.1
NW_020230700.1	Gnomon	CDS	379117	379232	.	+	0	Name=XP_025163132.1;ID=cds-XP_025163132.1;Dbxref=GeneID:105191390%2CGenbank:XP_025163132.1;Parent=rna-XM_025307347.1
NW_020230700.1	Gnomon	CDS	379319	379458	.	+	0	Name=XP_025163132.1;ID=cds-XP_025163132.1;Dbxref=GeneID:105191390%2CGenbank:XP_025163132.1;Parent=rna-XM_025307347.1
NW_020230700.1	Gnomon	CDS	379892	380038	.	+	0	Name=XP_025163132.1;ID=cds-XP_025163132.1;Dbxref=GeneID:105191390%2CGenbank:XP_025163132.1;Parent=rna-XM_025307347.1
NW_020230700.1	Gnomon	CDS	380239	380380	.	+	0	Name=XP_025163132.1;ID=cds-XP_025163132.1;Dbxref=GeneID:105191390%2CGenbank:XP_025163132.1;Parent=rna-XM_025307347.1
NW_020230700.1	Gnomon	CDS	381401	381494	.	+	0	Name=XP_025163132.1;ID=cds-XP_025163132.1;Dbxref=GeneID:105191390%2CGenbank:XP_025163132.1;Parent=rna-XM_025307347.1
NW_020230700.1	Gnomon	CDS	382069	382104	.	+	0	Name=XP_025163132.1;ID=cds-XP_025163132.1;Dbxref=GeneID:105191390%2CGenbank:XP_025163132.1;Parent=rna-XM_025307347.1
NW_020230700.1	Gnomon	CDS	382488	382578	.	+	0	Name=XP_025163132.1;ID=cds-XP_025163132.1;Dbxref=GeneID:105191390%2CGenbank:XP_025163132.1;Parent=rna-XM_025307347.1
NW_020230700.1	Gnomon	CDS	382702	382777	.	+	0	Name=XP_025163132.1;ID=cds-XP_025163132.1;Dbxref=GeneID:105191390%2CGenbank:XP_025163132.1;Parent=rna-XM_025307347.1
NW_020230700.1	Gnomon	CDS	383510	383628	.	+	0	Name=XP_025163132.1;ID=cds-XP_025163132.1;Dbxref=GeneID:105191390%2CGenbank:XP_025163132.1;Parent=rna-XM_025307347.1
NW_020230700.1	Gnomon	CDS	383704	383874	.	+	0	Name=XP_025163132.1;ID=cds-XP_025163132.1;Dbxref=GeneID:105191390%2CGenbank:XP_025163132.1;Parent=rna-XM_025307347.1
NW_020230700.1	Gnomon	CDS	384310	384450	.	+	0	Name=XP_025163132.1;ID=cds-XP_025163132.1;Dbxref=GeneID:105191390%2CGenbank:XP_025163132.1;Parent=rna-XM_025307347.1
NW_020230700.1	Gnomon	CDS	384884	385078	.	+	0	Name=XP_025163132.1;ID=cds-XP_025163132.1;Dbxref=GeneID:105191390%2CGenbank:XP_025163132.1;Parent=rna-XM_025307347.1
NW_020230700.1	Gnomon	CDS	385162	385264	.	+	0	Name=XP_025163132.1;ID=cds-XP_025163132.1;Dbxref=GeneID:105191390%2CGenbank:XP_025163132.1;Parent=rna-XM_025307347.1
NW_020230700.1	Gnomon	CDS	387675	387765	.	+	0	Name=XP_025163132.1;ID=cds-XP_025163132.1;Dbxref=GeneID:105191390%2CGenbank:XP_025163132.1;Parent=rna-XM_025307347.1
NW_020230700.1	Gnomon	CDS	392311	392482	.	+	0	Name=XP_025163132.1;ID=cds-XP_025163132.1;Dbxref=GeneID:105191390%2CGenbank:XP_025163132.1;Parent=rna-XM_025307347.1
NW_020230700.1	Gnomon	exon	559035	559678	.	-	.	ID=exon-XM_011150255.1-2;Dbxref=GeneID:105188671%2CGenbank:XM_011150255.1;Parent=rna-XM_011150255.1
NW_020230700.1	Gnomon	exon	559868	560384	.	-	.	ID=exon-XM_011150255.1-1;Dbxref=GeneID:105188671%2CGenbank:XM_011150255.1;Parent=rna-XM_011150255.1
NW_020230700.1	Gnomon	exon	742622	743392	.	+	.	ID=id-LOC105184476;Dbxref=GeneID:105184476;Parent=gene-LOC105184476
NW_020230700.1	Gnomon	mRNA	286407	394189	.	+	.	Name=XM_025307351.1;ID=rna-XM_025307351.1;Dbxref=GeneID:105191390%2CGenbank:XM_025307351.1;Parent=gene-LOC105191390
NW_020230700.1	Gnomon	exon	110255	110662	.	-	.	ID=exon-XM_025307364.1-11;Dbxref=GeneID:105186416%2CGenbank:XM_025307364.1;Parent=rna-XM_025307364.1
NW_020230700.1	Gnomon	exon	122581	122819	.	-	.	ID=exon-XM_025307364.1-10;Dbxref=GeneID:105186416%2CGenbank:XM_025307364.1;Parent=rna-XM_025307364.1
NW_020230700.1	Gnomon	exon	506894	507054	.	-	.	ID=exon-XM_011150257.3-2;Dbxref=GeneID:105188672%2CGenbank:XM_011150257.3;Parent=rna-XM_011150257.3
NW_020230700.1	Gnomon	exon	519182	519496	.	-	.	ID=exon-XM_011150257.3-1;Dbxref=GeneID:105188672%2CGenbank:XM_011150257.3;Parent=rna-XM_011150257.3
NW_020230700.1	Gnomon	exon	497572	497666	.	-	.	ID=exon-XM_011150257.3-4;Dbxref=GeneID:105188672%2CGenbank:XM_011150257.3;Parent=rna-XM_011150257.3
NW_020230700.1	Gnomon	exon	500292	500392	.	-	.	ID=exon-XM_011150257.3-3;Dbxref=GeneID:105188672%2CGenbank:XM_011150257.3;Parent=rna-XM_011150257.3
NW_020230700.1	Gnomon	exon	492079	493041	.	-	.	ID=exon-XM_011150257.3-5;Dbxref=GeneID:105188672%2CGenbank:XM_011150257.3;Parent=rna-XM_011150257.3
NW_020230700.1	Gnomon	exon	204929	205176	.	+	.	ID=exon-XM_011154763.3-2;Dbxref=GeneID:105191399%2CGenbank:XM_011154763.3;Parent=rna-XM_011154763.3
NW_020230700.1	Gnomon	exon	204616	204820	.	+	.	ID=exon-XM_011154763.3-1;Dbxref=GeneID:105191399%2CGenbank:XM_011154763.3;Parent=rna-XM_011154763.3
NW_020230700.1	Gnomon	exon	206038	206355	.	+	.	ID=exon-XM_011154763.3-4;Dbxref=GeneID:105191399%2CGenbank:XM_011154763.3;Parent=rna-XM_011154763.3
NW_020230700.1	Gnomon	exon	205263	205651	.	+	.	ID=exon-XM_011154763.3-3;Dbxref=GeneID:105191399%2CGenbank:XM_011154763.3;Parent=rna-XM_011154763.3
NW_020230700.1	Gnomon	exon	207825	208126	.	+	.	ID=exon-XM_011154763.3-5;Dbxref=GeneID:105191399%2CGenbank:XM_011154763.3;Parent=rna-XM_011154763.3
NW_020230700.1	Gnomon	mRNA	372583	376286	.	+	.	Name=XM_025307352.1;ID=rna-XM_025307352.1;Dbxref=GeneID:112590520%2CGenbank:XM_025307352.1;Parent=gene-LOC112590520
NW_020230700.1	Gnomon	mRNA	822976	1270885	.	-	.	Name=XM_025307353.1;ID=rna-XM_025307353.1;Dbxref=GeneID:105184473%2CGenbank:XM_025307353.1;Parent=gene-LOC105184473
NW_020230700.1	Gnomon	mRNA	170265	172419	.	-	.	Name=XM_011136900.3;ID=rna-XM_011136900.3;Dbxref=GeneID:105180685%2CGenbank:XM_011136900.3;Parent=gene-LOC105180685
NW_020230700.1	Gnomon	gene	1355078	1355830	.	+	.	Name=LOC105189976;ID=gene-LOC105189976;Dbxref=GeneID:105189976
NW_020230700.1	Gnomon	mRNA	822976	1270885	.	-	.	Name=XM_025307354.1;ID=rna-XM_025307354.1;Dbxref=GeneID:105184473%2CGenbank:XM_025307354.1;Parent=gene-LOC105184473
NW_020230700.1	Gnomon	mRNA	822976	1270885	.	-	.	Name=XM_025307356.1;ID=rna-XM_025307356.1;Dbxref=GeneID:105184473%2CGenbank:XM_025307356.1;Parent=gene-LOC105184473
NW_020230700.1	tRNAscan-SE	gene	268178	268250	.	+	.	Name=Trnaa-agc;ID=gene-Trnaa-agc-10;Dbxref=GeneID:109504635
NW_020230700.1	Gnomon	exon	125810	125912	.	-	.	ID=exon-XM_011146594.3-9;Dbxref=GeneID:105186416%2CGenbank:XM_011146594.3;Parent=rna-XM_011146594.3
NW_020230700.1	Gnomon	exon	128400	128936	.	-	.	ID=exon-XM_011146594.3-8;Dbxref=GeneID:105186416%2CGenbank:XM_011146594.3;Parent=rna-XM_011146594.3
NW_020230700.1	Gnomon	exon	131015	131077	.	-	.	ID=exon-XM_011146594.3-7;Dbxref=GeneID:105186416%2CGenbank:XM_011146594.3;Parent=rna-XM_011146594.3
NW_020230700.1	Gnomon	exon	135399	135590	.	-	.	ID=exon-XM_011146594.3-6;Dbxref=GeneID:105186416%2CGenbank:XM_011146594.3;Parent=rna-XM_011146594.3
NW_020230700.1	Gnomon	exon	141191	141273	.	-	.	ID=exon-XM_011146594.3-5;Dbxref=GeneID:105186416%2CGenbank:XM_011146594.3;Parent=rna-XM_011146594.3
NW_020230700.1	Gnomon	exon	141354	141692	.	-	.	ID=exon-XM_011146594.3-4;Dbxref=GeneID:105186416%2CGenbank:XM_011146594.3;Parent=rna-XM_011146594.3
NW_020230700.1	Gnomon	exon	141825	141949	.	-	.	ID=exon-XM_011146594.3-3;Dbxref=GeneID:105186416%2CGenbank:XM_011146594.3;Parent=rna-XM_011146594.3
NW_020230700.1	Gnomon	exon	142037	142145	.	-	.	ID=exon-XM_011146594.3-2;Dbxref=GeneID:105186416%2CGenbank:XM_011146594.3;Parent=rna-XM_011146594.3
NW_020230700.1	Gnomon	exon	146379	146623	.	-	.	ID=exon-XM_011146594.3-1;Dbxref=GeneID:105186416%2CGenbank:XM_011146594.3;Parent=rna-XM_011146594.3
NW_020230700.1	Gnomon	exon	520241	520322	.	-	.	ID=exon-XM_011150256.3-3;Dbxref=GeneID:105188672%2CGenbank:XM_011150256.3;Parent=rna-XM_011150256.3
NW_020230700.1	Gnomon	exon	522950	523071	.	-	.	ID=exon-XM_011150256.3-2;Dbxref=GeneID:105188672%2CGenbank:XM_011150256.3;Parent=rna-XM_011150256.3
NW_020230700.1	Gnomon	exon	552235	552783	.	-	.	ID=exon-XM_011150256.3-1;Dbxref=GeneID:105188672%2CGenbank:XM_011150256.3;Parent=rna-XM_011150256.3
NW_020230700.1	Gnomon	exon	492084	493041	.	-	.	ID=exon-XM_011150256.3-7;Dbxref=GeneID:105188672%2CGenbank:XM_011150256.3;Parent=rna-XM_011150256.3
NW_020230700.1	Gnomon	exon	497572	497666	.	-	.	ID=exon-XM_011150256.3-6;Dbxref=GeneID:105188672%2CGenbank:XM_011150256.3;Parent=rna-XM_011150256.3
NW_020230700.1	Gnomon	exon	500292	500392	.	-	.	ID=exon-XM_011150256.3-5;Dbxref=GeneID:105188672%2CGenbank:XM_011150256.3;Parent=rna-XM_011150256.3
NW_020230700.1	Gnomon	exon	506894	507054	.	-	.	ID=exon-XM_011150256.3-4;Dbxref=GeneID:105188672%2CGenbank:XM_011150256.3;Parent=rna-XM_011150256.3
NW_020230700.1	Gnomon	mRNA	822976	1270885	.	-	.	Name=XM_025307355.1;ID=rna-XM_025307355.1;Dbxref=GeneID:105184473%2CGenbank:XM_025307355.1;Parent=gene-LOC105184473
NW_020230700.1	Gnomon	mRNA	822976	1270885	.	-	.	Name=XM_025307357.1;ID=rna-XM_025307357.1;Dbxref=GeneID:105184473%2CGenbank:XM_025307357.1;Parent=gene-LOC105184473
NW_020230700.1	Gnomon	exon	599885	601201	.	+	.	ID=exon-XM_011150258.2-1;Dbxref=GeneID:105188673%2CGenbank:XM_011150258.2;Parent=rna-XM_011150258.2
NW_020230700.1	Gnomon	mRNA	164844	169711	.	+	.	Name=XM_011136903.3;ID=rna-XM_011136903.3;Dbxref=GeneID:105180686%2CGenbank:XM_011136903.3;Parent=gene-LOC105180686
NW_020230700.1	Gnomon	mRNA	822976	1270885	.	-	.	Name=XM_025307359.1;ID=rna-XM_025307359.1;Dbxref=GeneID:105184473%2CGenbank:XM_025307359.1;Parent=gene-LOC105184473
NW_020230700.1	Gnomon	mRNA	180234	182711	.	-	.	Name=XM_011136894.3;ID=rna-XM_011136894.3;Dbxref=GeneID:105180683%2CGenbank:XM_011136894.3;Parent=gene-LOC105180683
NW_020230700.1	Gnomon	mRNA	170270	172412	.	-	.	Name=XM_011136901.3;ID=rna-XM_011136901.3;Dbxref=GeneID:105180685%2CGenbank:XM_011136901.3;Parent=gene-LOC105180685
NW_020230700.1	Gnomon	mRNA	164845	169711	.	+	.	Name=XM_011136902.3;ID=rna-XM_011136902.3;Dbxref=GeneID:105180686%2CGenbank:XM_011136902.3;Parent=gene-LOC105180686
NW_020230700.1	Gnomon	mRNA	172534	177879	.	+	.	Name=XM_011136897.3;ID=rna-XM_011136897.3;Dbxref=GeneID:105180684%2CGenbank:XM_011136897.3;Parent=gene-LOC105180684
NW_020230700.1	Gnomon	gene	172534	177879	.	+	.	Name=LOC105180684;ID=gene-LOC105180684;Dbxref=GeneID:105180684
NW_020230700.1	Gnomon	gene	180234	182712	.	-	.	Name=LOC105180683;ID=gene-LOC105180683;Dbxref=GeneID:105180683
NW_020230700.1	Gnomon	gene	164844	169711	.	+	.	Name=LOC105180686;ID=gene-LOC105180686;Dbxref=GeneID:105180686
NW_020230700.1	Gnomon	gene	170264	172421	.	-	.	Name=LOC105180685;ID=gene-LOC105180685;Dbxref=GeneID:105180685
NW_020230700.1	Gnomon	mRNA	170264	172421	.	-	.	Name=XM_011136898.3;ID=rna-XM_011136898.3;Dbxref=GeneID:105180685%2CGenbank:XM_011136898.3;Parent=gene-LOC105180685
NW_020230700.1	Gnomon	exon	230069	230228	.	+	.	ID=exon-XM_025307361.1-1;Dbxref=GeneID:105191397%2CGenbank:XM_025307361.1;Parent=rna-XM_025307361.1
NW_020230700.1	Gnomon	exon	261168	261170	.	+	.	ID=exon-XM_025307361.1-3;Dbxref=GeneID:105191397%2CGenbank:XM_025307361.1;Parent=rna-XM_025307361.1
NW_020230700.1	Gnomon	exon	260623	261091	.	+	.	ID=exon-XM_025307361.1-2;Dbxref=GeneID:105191397%2CGenbank:XM_025307361.1;Parent=rna-XM_025307361.1
NW_020230700.1	Gnomon	exon	262228	265919	.	+	.	ID=exon-XM_025307361.1-5;Dbxref=GeneID:105191397%2CGenbank:XM_025307361.1;Parent=rna-XM_025307361.1
NW_020230700.1	Gnomon	exon	261943	262111	.	+	.	ID=exon-XM_025307361.1-4;Dbxref=GeneID:105191397%2CGenbank:XM_025307361.1;Parent=rna-XM_025307361.1
NW_020230700.1	Gnomon	mRNA	170269	172414	.	-	.	Name=XM_011136899.3;ID=rna-XM_011136899.3;Dbxref=GeneID:105180685%2CGenbank:XM_011136899.3;Parent=gene-LOC105180685
NW_020230700.1	Gnomon	exon	743699	743709	.	+	.	ID=id-LOC105184476-2;Dbxref=GeneID:105184476;Parent=gene-LOC105184476
NW_020230700.1	Gnomon	pseudogene	742622	743709	.	+	.	Name=LOC105184476;ID=gene-LOC105184476;Dbxref=GeneID:105184476
NW_020230700.1	Gnomon	gene	822976	1270885	.	-	.	Name=LOC105184473;ID=gene-LOC105184473;Dbxref=GeneID:105184473
NW_020230700.1	Gnomon	exon	181170	181395	.	-	.	ID=exon-XM_011136894.3-5;Dbxref=GeneID:105180683%2CGenbank:XM_011136894.3;Parent=rna-XM_011136894.3
NW_020230700.1	Gnomon	exon	181495	181677	.	-	.	ID=exon-XM_011136894.3-4;Dbxref=GeneID:105180683%2CGenbank:XM_011136894.3;Parent=rna-XM_011136894.3
NW_020230700.1	Gnomon	exon	180455	180697	.	-	.	ID=exon-XM_011136894.3-7;Dbxref=GeneID:105180683%2CGenbank:XM_011136894.3;Parent=rna-XM_011136894.3
NW_020230700.1	Gnomon	exon	180786	181007	.	-	.	ID=exon-XM_011136894.3-6;Dbxref=GeneID:105180683%2CGenbank:XM_011136894.3;Parent=rna-XM_011136894.3
NW_020230700.1	Gnomon	exon	182369	182711	.	-	.	ID=exon-XM_011136894.3-1;Dbxref=GeneID:105180683%2CGenbank:XM_011136894.3;Parent=rna-XM_011136894.3
NW_020230700.1	Gnomon	exon	181795	182015	.	-	.	ID=exon-XM_011136894.3-3;Dbxref=GeneID:105180683%2CGenbank:XM_011136894.3;Parent=rna-XM_011136894.3
NW_020230700.1	Gnomon	exon	182098	182257	.	-	.	ID=exon-XM_011136894.3-2;Dbxref=GeneID:105180683%2CGenbank:XM_011136894.3;Parent=rna-XM_011136894.3
NW_020230700.1	Gnomon	exon	180234	180376	.	-	.	ID=exon-XM_011136894.3-8;Dbxref=GeneID:105180683%2CGenbank:XM_011136894.3;Parent=rna-XM_011136894.3
NW_020230700.1	Gnomon	mRNA	110255	146623	.	-	.	Name=XM_011146591.3;ID=rna-XM_011146591.3;Dbxref=GeneID:105186416%2CGenbank:XM_011146591.3;Parent=gene-LOC105186416
NW_020230700.1	Gnomon	exon	1263432	1265009	.	-	.	ID=exon-XM_025307360.1-2;Dbxref=GeneID:105184473%2CGenbank:XM_025307360.1;Parent=rna-XM_025307360.1
NW_020230700.1	Gnomon	exon	1268717	1269832	.	-	.	ID=exon-XM_025307360.1-1;Dbxref=GeneID:105184473%2CGenbank:XM_025307360.1;Parent=rna-XM_025307360.1
NW_020230700.1	Gnomon	exon	853093	853250	.	-	.	ID=exon-XM_025307360.1-6;Dbxref=GeneID:105184473%2CGenbank:XM_025307360.1;Parent=rna-XM_025307360.1
NW_020230700.1	Gnomon	exon	868896	869059	.	-	.	ID=exon-XM_025307360.1-5;Dbxref=GeneID:105184473%2CGenbank:XM_025307360.1;Parent=rna-XM_025307360.1
NW_020230700.1	Gnomon	exon	928629	928781	.	-	.	ID=exon-XM_025307360.1-4;Dbxref=GeneID:105184473%2CGenbank:XM_025307360.1;Parent=rna-XM_025307360.1
NW_020230700.1	Gnomon	exon	949328	949470	.	-	.	ID=exon-XM_025307360.1-3;Dbxref=GeneID:105184473%2CGenbank:XM_025307360.1;Parent=rna-XM_025307360.1
NW_020230700.1	Gnomon	exon	822976	825762	.	-	.	ID=exon-XM_025307360.1-7;Dbxref=GeneID:105184473%2CGenbank:XM_025307360.1;Parent=rna-XM_025307360.1
NW_020230700.1	Gnomon	exon	853093	853250	.	-	.	ID=exon-XM_025307359.1-6;Dbxref=GeneID:105184473%2CGenbank:XM_025307359.1;Parent=rna-XM_025307359.1
NW_020230700.1	Gnomon	exon	868896	869059	.	-	.	ID=exon-XM_025307359.1-5;Dbxref=GeneID:105184473%2CGenbank:XM_025307359.1;Parent=rna-XM_025307359.1
NW_020230700.1	Gnomon	exon	822976	825762	.	-	.	ID=exon-XM_025307359.1-7;Dbxref=GeneID:105184473%2CGenbank:XM_025307359.1;Parent=rna-XM_025307359.1
NW_020230700.1	Gnomon	exon	1263432	1265009	.	-	.	ID=exon-XM_025307359.1-2;Dbxref=GeneID:105184473%2CGenbank:XM_025307359.1;Parent=rna-XM_025307359.1
NW_020230700.1	Gnomon	exon	1270586	1270885	.	-	.	ID=exon-XM_025307359.1-1;Dbxref=GeneID:105184473%2CGenbank:XM_025307359.1;Parent=rna-XM_025307359.1
NW_020230700.1	Gnomon	exon	928629	928781	.	-	.	ID=exon-XM_025307359.1-4;Dbxref=GeneID:105184473%2CGenbank:XM_025307359.1;Parent=rna-XM_025307359.1
NW_020230700.1	Gnomon	exon	949328	949470	.	-	.	ID=exon-XM_025307359.1-3;Dbxref=GeneID:105184473%2CGenbank:XM_025307359.1;Parent=rna-XM_025307359.1
NW_020230700.1	Gnomon	exon	457967	458223	.	-	.	ID=exon-XM_025307371.1-2;Dbxref=GeneID:105188674%2CGenbank:XM_025307371.1;Parent=rna-XM_025307371.1
NW_020230700.1	Gnomon	exon	458302	458583	.	-	.	ID=exon-XM_025307371.1-1;Dbxref=GeneID:105188674%2CGenbank:XM_025307371.1;Parent=rna-XM_025307371.1
NW_020230700.1	Gnomon	exon	435026	435045	.	-	.	ID=exon-XM_025307371.1-8;Dbxref=GeneID:105188674%2CGenbank:XM_025307371.1;Parent=rna-XM_025307371.1
NW_020230700.1	Gnomon	exon	435142	435239	.	-	.	ID=exon-XM_025307371.1-7;Dbxref=GeneID:105188674%2CGenbank:XM_025307371.1;Parent=rna-XM_025307371.1
NW_020230700.1	Gnomon	exon	453747	453834	.	-	.	ID=exon-XM_025307371.1-4;Dbxref=GeneID:105188674%2CGenbank:XM_025307371.1;Parent=rna-XM_025307371.1
NW_020230700.1	Gnomon	exon	455118	455239	.	-	.	ID=exon-XM_025307371.1-3;Dbxref=GeneID:105188674%2CGenbank:XM_025307371.1;Parent=rna-XM_025307371.1
NW_020230700.1	Gnomon	exon	435435	435535	.	-	.	ID=exon-XM_025307371.1-6;Dbxref=GeneID:105188674%2CGenbank:XM_025307371.1;Parent=rna-XM_025307371.1
NW_020230700.1	Gnomon	exon	450913	451085	.	-	.	ID=exon-XM_025307371.1-5;Dbxref=GeneID:105188674%2CGenbank:XM_025307371.1;Parent=rna-XM_025307371.1
NW_020230700.1	Gnomon	mRNA	110255	146623	.	-	.	Name=XM_011146592.3;ID=rna-XM_011146592.3;Dbxref=GeneID:105186416%2CGenbank:XM_011146592.3;Parent=gene-LOC105186416
NW_020230700.1	Gnomon	exon	383510	383628	.	+	.	ID=exon-XM_025307347.1-12;Dbxref=GeneID:105191390%2CGenbank:XM_025307347.1;Parent=rna-XM_025307347.1
NW_020230700.1	Gnomon	exon	382702	382777	.	+	.	ID=exon-XM_025307347.1-11;Dbxref=GeneID:105191390%2CGenbank:XM_025307347.1;Parent=rna-XM_025307347.1
NW_020230700.1	Gnomon	exon	382488	382578	.	+	.	ID=exon-XM_025307347.1-10;Dbxref=GeneID:105191390%2CGenbank:XM_025307347.1;Parent=rna-XM_025307347.1
NW_020230700.1	Gnomon	exon	385162	385264	.	+	.	ID=exon-XM_025307347.1-16;Dbxref=GeneID:105191390%2CGenbank:XM_025307347.1;Parent=rna-XM_025307347.1
NW_020230700.1	Gnomon	exon	384884	385078	.	+	.	ID=exon-XM_025307347.1-15;Dbxref=GeneID:105191390%2CGenbank:XM_025307347.1;Parent=rna-XM_025307347.1
NW_020230700.1	Gnomon	exon	384310	384450	.	+	.	ID=exon-XM_025307347.1-14;Dbxref=GeneID:105191390%2CGenbank:XM_025307347.1;Parent=rna-XM_025307347.1
NW_020230700.1	Gnomon	exon	383704	383874	.	+	.	ID=exon-XM_025307347.1-13;Dbxref=GeneID:105191390%2CGenbank:XM_025307347.1;Parent=rna-XM_025307347.1
NW_020230700.1	Gnomon	exon	392311	392482	.	+	.	ID=exon-XM_025307347.1-18;Dbxref=GeneID:105191390%2CGenbank:XM_025307347.1;Parent=rna-XM_025307347.1
NW_020230700.1	Gnomon	exon	387675	387765	.	+	.	ID=exon-XM_025307347.1-17;Dbxref=GeneID:105191390%2CGenbank:XM_025307347.1;Parent=rna-XM_025307347.1
NW_020230700.1	Gnomon	mRNA	110255	146623	.	-	.	Name=XM_011146593.3;ID=rna-XM_011146593.3;Dbxref=GeneID:105186416%2CGenbank:XM_011146593.3;Parent=gene-LOC105186416
NW_020230700.1	Gnomon	exon	262228	265919	.	+	.	ID=exon-XM_019845169.2-5;Dbxref=GeneID:105191397%2CGenbank:XM_019845169.2;Parent=rna-XM_019845169.2
NW_020230700.1	Gnomon	exon	260623	261091	.	+	.	ID=exon-XM_019845169.2-2;Dbxref=GeneID:105191397%2CGenbank:XM_019845169.2;Parent=rna-XM_019845169.2
NW_020230700.1	Gnomon	exon	259662	259854	.	+	.	ID=exon-XM_019845169.2-1;Dbxref=GeneID:105191397%2CGenbank:XM_019845169.2;Parent=rna-XM_019845169.2
NW_020230700.1	Gnomon	exon	261943	262111	.	+	.	ID=exon-XM_019845169.2-4;Dbxref=GeneID:105191397%2CGenbank:XM_019845169.2;Parent=rna-XM_019845169.2
NW_020230700.1	Gnomon	exon	261168	261170	.	+	.	ID=exon-XM_019845169.2-3;Dbxref=GeneID:105191397%2CGenbank:XM_019845169.2;Parent=rna-XM_019845169.2
NW_020230700.1	Gnomon	CDS	204726	204820	.	+	0	Name=XP_011153066.1;ID=cds-XP_011153066.1;Dbxref=GeneID:105191399%2CGenbank:XP_011153066.1;Parent=rna-XM_011154764.3
NW_020230700.1	Gnomon	CDS	204929	205176	.	+	0	Name=XP_011153066.1;ID=cds-XP_011153066.1;Dbxref=GeneID:105191399%2CGenbank:XP_011153066.1;Parent=rna-XM_011154764.3
NW_020230700.1	Gnomon	CDS	205263	205651	.	+	0	Name=XP_011153066.1;ID=cds-XP_011153066.1;Dbxref=GeneID:105191399%2CGenbank:XP_011153066.1;Parent=rna-XM_011154764.3
NW_020230700.1	Gnomon	CDS	206038	206395	.	+	0	Name=XP_011153066.1;ID=cds-XP_011153066.1;Dbxref=GeneID:105191399%2CGenbank:XP_011153066.1;Parent=rna-XM_011154764.3
NW_020230700.1	Gnomon	CDS	207825	207841	.	+	0	Name=XP_011153066.1;ID=cds-XP_011153066.1;Dbxref=GeneID:105191399%2CGenbank:XP_011153066.1;Parent=rna-XM_011154764.3
NW_020230700.1	Gnomon	gene	98989	100492	.	+	.	Name=LOC105186415;ID=gene-LOC105186415;Dbxref=GeneID:105186415
NW_020230700.1	Gnomon	gene	110255	146623	.	-	.	Name=LOC105186416;ID=gene-LOC105186416;Dbxref=GeneID:105186416
NW_020230700.1	Gnomon	exon	379319	379458	.	+	.	ID=exon-XM_025307347.1-5;Dbxref=GeneID:105191390%2CGenbank:XM_025307347.1;Parent=rna-XM_025307347.1
NW_020230700.1	Gnomon	exon	379117	379232	.	+	.	ID=exon-XM_025307347.1-4;Dbxref=GeneID:105191390%2CGenbank:XM_025307347.1;Parent=rna-XM_025307347.1
NW_020230700.1	Gnomon	exon	377067	377209	.	+	.	ID=exon-XM_025307347.1-3;Dbxref=GeneID:105191390%2CGenbank:XM_025307347.1;Parent=rna-XM_025307347.1
NW_020230700.1	Gnomon	exon	376863	376919	.	+	.	ID=exon-XM_025307347.1-2;Dbxref=GeneID:105191390%2CGenbank:XM_025307347.1;Parent=rna-XM_025307347.1
NW_020230700.1	Gnomon	exon	382069	382104	.	+	.	ID=exon-XM_025307347.1-9;Dbxref=GeneID:105191390%2CGenbank:XM_025307347.1;Parent=rna-XM_025307347.1
NW_020230700.1	Gnomon	exon	381401	381494	.	+	.	ID=exon-XM_025307347.1-8;Dbxref=GeneID:105191390%2CGenbank:XM_025307347.1;Parent=rna-XM_025307347.1
NW_020230700.1	Gnomon	exon	380239	380380	.	+	.	ID=exon-XM_025307347.1-7;Dbxref=GeneID:105191390%2CGenbank:XM_025307347.1;Parent=rna-XM_025307347.1
NW_020230700.1	Gnomon	exon	379892	380038	.	+	.	ID=exon-XM_025307347.1-6;Dbxref=GeneID:105191390%2CGenbank:XM_025307347.1;Parent=rna-XM_025307347.1
NW_020230700.1	Gnomon	exon	328173	328479	.	+	.	ID=exon-XM_025307347.1-1;Dbxref=GeneID:105191390%2CGenbank:XM_025307347.1;Parent=rna-XM_025307347.1
NW_020230700.1	Gnomon	exon	262228	265919	.	+	.	ID=exon-XM_011154758.3-4;Dbxref=GeneID:105191397%2CGenbank:XM_011154758.3;Parent=rna-XM_011154758.3
NW_020230700.1	Gnomon	exon	261943	262111	.	+	.	ID=exon-XM_011154758.3-3;Dbxref=GeneID:105191397%2CGenbank:XM_011154758.3;Parent=rna-XM_011154758.3
NW_020230700.1	Gnomon	exon	260623	261091	.	+	.	ID=exon-XM_011154758.3-2;Dbxref=GeneID:105191397%2CGenbank:XM_011154758.3;Parent=rna-XM_011154758.3
NW_020230700.1	Gnomon	exon	258850	259361	.	+	.	ID=exon-XM_011154758.3-1;Dbxref=GeneID:105191397%2CGenbank:XM_011154758.3;Parent=rna-XM_011154758.3
NW_020230700.1	Gnomon	CDS	1263432	1264620	.	-	0	Name=XP_025163141.1;ID=cds-XP_025163141.1;Dbxref=GeneID:105184473%2CGenbank:XP_025163141.1;Parent=rna-XM_025307356.1
NW_020230700.1	Gnomon	CDS	949328	949470	.	-	0	Name=XP_025163141.1;ID=cds-XP_025163141.1;Dbxref=GeneID:105184473%2CGenbank:XP_025163141.1;Parent=rna-XM_025307356.1
NW_020230700.1	Gnomon	CDS	928629	928781	.	-	0	Name=XP_025163141.1;ID=cds-XP_025163141.1;Dbxref=GeneID:105184473%2CGenbank:XP_025163141.1;Parent=rna-XM_025307356.1
NW_020230700.1	Gnomon	CDS	868896	869059	.	-	0	Name=XP_025163141.1;ID=cds-XP_025163141.1;Dbxref=GeneID:105184473%2CGenbank:XP_025163141.1;Parent=rna-XM_025307356.1
NW_020230700.1	Gnomon	CDS	853093	853250	.	-	0	Name=XP_025163141.1;ID=cds-XP_025163141.1;Dbxref=GeneID:105184473%2CGenbank:XP_025163141.1;Parent=rna-XM_025307356.1
NW_020230700.1	Gnomon	CDS	825635	825762	.	-	0	Name=XP_025163141.1;ID=cds-XP_025163141.1;Dbxref=GeneID:105184473%2CGenbank:XP_025163141.1;Parent=rna-XM_025307356.1
NW_020230700.1	Gnomon	CDS	204726	204820	.	+	0	Name=XP_011153065.1;ID=cds-XP_011153065.1;Dbxref=GeneID:105191399%2CGenbank:XP_011153065.1;Parent=rna-XM_011154763.3
NW_020230700.1	Gnomon	CDS	204929	205176	.	+	0	Name=XP_011153065.1;ID=cds-XP_011153065.1;Dbxref=GeneID:105191399%2CGenbank:XP_011153065.1;Parent=rna-XM_011154763.3
NW_020230700.1	Gnomon	CDS	205263	205651	.	+	0	Name=XP_011153065.1;ID=cds-XP_011153065.1;Dbxref=GeneID:105191399%2CGenbank:XP_011153065.1;Parent=rna-XM_011154763.3
NW_020230700.1	Gnomon	CDS	206038	206355	.	+	0	Name=XP_011153065.1;ID=cds-XP_011153065.1;Dbxref=GeneID:105191399%2CGenbank:XP_011153065.1;Parent=rna-XM_011154763.3
NW_020230700.1	Gnomon	CDS	207825	207881	.	+	0	Name=XP_011153065.1;ID=cds-XP_011153065.1;Dbxref=GeneID:105191399%2CGenbank:XP_011153065.1;Parent=rna-XM_011154763.3
NW_020230700.1	Gnomon	CDS	1263432	1264620	.	-	0	Name=XP_025163140.1;ID=cds-XP_025163140.1;Dbxref=GeneID:105184473%2CGenbank:XP_025163140.1;Parent=rna-XM_025307355.1
NW_020230700.1	Gnomon	CDS	949328	949470	.	-	0	Name=XP_025163140.1;ID=cds-XP_025163140.1;Dbxref=GeneID:105184473%2CGenbank:XP_025163140.1;Parent=rna-XM_025307355.1
NW_020230700.1	Gnomon	CDS	928629	928781	.	-	0	Name=XP_025163140.1;ID=cds-XP_025163140.1;Dbxref=GeneID:105184473%2CGenbank:XP_025163140.1;Parent=rna-XM_025307355.1
NW_020230700.1	Gnomon	CDS	868896	869059	.	-	0	Name=XP_025163140.1;ID=cds-XP_025163140.1;Dbxref=GeneID:105184473%2CGenbank:XP_025163140.1;Parent=rna-XM_025307355.1
NW_020230700.1	Gnomon	CDS	853093	853250	.	-	0	Name=XP_025163140.1;ID=cds-XP_025163140.1;Dbxref=GeneID:105184473%2CGenbank:XP_025163140.1;Parent=rna-XM_025307355.1
NW_020230700.1	Gnomon	CDS	825635	825762	.	-	0	Name=XP_025163140.1;ID=cds-XP_025163140.1;Dbxref=GeneID:105184473%2CGenbank:XP_025163140.1;Parent=rna-XM_025307355.1
NW_020230700.1	Gnomon	CDS	221152	221271	.	-	0	Name=XP_011153064.1;ID=cds-XP_011153064.1;Dbxref=GeneID:105191398%2CGenbank:XP_011153064.1;Parent=rna-XM_011154762.3
NW_020230700.1	Gnomon	CDS	220715	220988	.	-	0	Name=XP_011153064.1;ID=cds-XP_011153064.1;Dbxref=GeneID:105191398%2CGenbank:XP_011153064.1;Parent=rna-XM_011154762.3
NW_020230700.1	Gnomon	CDS	218214	219057	.	-	0	Name=XP_011153064.1;ID=cds-XP_011153064.1;Dbxref=GeneID:105191398%2CGenbank:XP_011153064.1;Parent=rna-XM_011154762.3
NW_020230700.1	Gnomon	CDS	217629	217931	.	-	0	Name=XP_011153064.1;ID=cds-XP_011153064.1;Dbxref=GeneID:105191398%2CGenbank:XP_011153064.1;Parent=rna-XM_011154762.3
NW_020230700.1	Gnomon	CDS	215737	215911	.	-	0	Name=XP_011153064.1;ID=cds-XP_011153064.1;Dbxref=GeneID:105191398%2CGenbank:XP_011153064.1;Parent=rna-XM_011154762.3
NW_020230700.1	Gnomon	CDS	215126	215544	.	-	0	Name=XP_011153064.1;ID=cds-XP_011153064.1;Dbxref=GeneID:105191398%2CGenbank:XP_011153064.1;Parent=rna-XM_011154762.3
NW_020230700.1	Gnomon	CDS	213759	214118	.	-	0	Name=XP_011153064.1;ID=cds-XP_011153064.1;Dbxref=GeneID:105191398%2CGenbank:XP_011153064.1;Parent=rna-XM_011154762.3
NW_020230700.1	Gnomon	CDS	213494	213674	.	-	0	Name=XP_011153064.1;ID=cds-XP_011153064.1;Dbxref=GeneID:105191398%2CGenbank:XP_011153064.1;Parent=rna-XM_011154762.3
NW_020230700.1	Gnomon	CDS	1263432	1264620	.	-	0	Name=XP_025163142.1;ID=cds-XP_025163142.1;Dbxref=GeneID:105184473%2CGenbank:XP_025163142.1;Parent=rna-XM_025307357.1
NW_020230700.1	Gnomon	CDS	949328	949470	.	-	0	Name=XP_025163142.1;ID=cds-XP_025163142.1;Dbxref=GeneID:105184473%2CGenbank:XP_025163142.1;Parent=rna-XM_025307357.1
NW_020230700.1	Gnomon	CDS	928629	928781	.	-	0	Name=XP_025163142.1;ID=cds-XP_025163142.1;Dbxref=GeneID:105184473%2CGenbank:XP_025163142.1;Parent=rna-XM_025307357.1
NW_020230700.1	Gnomon	CDS	868896	869059	.	-	0	Name=XP_025163142.1;ID=cds-XP_025163142.1;Dbxref=GeneID:105184473%2CGenbank:XP_025163142.1;Parent=rna-XM_025307357.1
NW_020230700.1	Gnomon	CDS	853093	853250	.	-	0	Name=XP_025163142.1;ID=cds-XP_025163142.1;Dbxref=GeneID:105184473%2CGenbank:XP_025163142.1;Parent=rna-XM_025307357.1
NW_020230700.1	Gnomon	CDS	825635	825762	.	-	0	Name=XP_025163142.1;ID=cds-XP_025163142.1;Dbxref=GeneID:105184473%2CGenbank:XP_025163142.1;Parent=rna-XM_025307357.1
NW_020230700.1	Gnomon	mRNA	822976	1269832	.	-	.	Name=XM_025307360.1;ID=rna-XM_025307360.1;Dbxref=GeneID:105184473%2CGenbank:XM_025307360.1;Parent=gene-LOC105184473
NW_020230700.1	Gnomon	CDS	1263432	1264620	.	-	0	Name=XP_025163145.1;ID=cds-XP_025163145.1;Dbxref=GeneID:105184473%2CGenbank:XP_025163145.1;Parent=rna-XM_025307360.1
NW_020230700.1	Gnomon	CDS	949328	949470	.	-	0	Name=XP_025163145.1;ID=cds-XP_025163145.1;Dbxref=GeneID:105184473%2CGenbank:XP_025163145.1;Parent=rna-XM_025307360.1
NW_020230700.1	Gnomon	CDS	928629	928781	.	-	0	Name=XP_025163145.1;ID=cds-XP_025163145.1;Dbxref=GeneID:105184473%2CGenbank:XP_025163145.1;Parent=rna-XM_025307360.1
NW_020230700.1	Gnomon	CDS	868896	869059	.	-	0	Name=XP_025163145.1;ID=cds-XP_025163145.1;Dbxref=GeneID:105184473%2CGenbank:XP_025163145.1;Parent=rna-XM_025307360.1
NW_020230700.1	Gnomon	CDS	853093	853250	.	-	0	Name=XP_025163145.1;ID=cds-XP_025163145.1;Dbxref=GeneID:105184473%2CGenbank:XP_025163145.1;Parent=rna-XM_025307360.1
NW_020230700.1	Gnomon	CDS	825635	825762	.	-	0	Name=XP_025163145.1;ID=cds-XP_025163145.1;Dbxref=GeneID:105184473%2CGenbank:XP_025163145.1;Parent=rna-XM_025307360.1
NW_020230700.1	Gnomon	mRNA	230069	265919	.	+	.	Name=XM_025307361.1;ID=rna-XM_025307361.1;Dbxref=GeneID:105191397%2CGenbank:XM_025307361.1;Parent=gene-LOC105191397
NW_020230700.1	Gnomon	exon	708145	708791	.	-	.	ID=exon-XM_025307370.1-2;Dbxref=GeneID:112590522%2CGenbank:XM_025307370.1;Parent=rna-XM_025307370.1
NW_020230700.1	Gnomon	exon	708887	709831	.	-	.	ID=exon-XM_025307370.1-1;Dbxref=GeneID:112590522%2CGenbank:XM_025307370.1;Parent=rna-XM_025307370.1
NW_020230700.1	Gnomon	CDS	1263432	1264620	.	-	0	Name=XP_025163144.1;ID=cds-XP_025163144.1;Dbxref=GeneID:105184473%2CGenbank:XP_025163144.1;Parent=rna-XM_025307359.1
NW_020230700.1	Gnomon	CDS	949328	949470	.	-	0	Name=XP_025163144.1;ID=cds-XP_025163144.1;Dbxref=GeneID:105184473%2CGenbank:XP_025163144.1;Parent=rna-XM_025307359.1
NW_020230700.1	Gnomon	CDS	928629	928781	.	-	0	Name=XP_025163144.1;ID=cds-XP_025163144.1;Dbxref=GeneID:105184473%2CGenbank:XP_025163144.1;Parent=rna-XM_025307359.1
NW_020230700.1	Gnomon	CDS	868896	869059	.	-	0	Name=XP_025163144.1;ID=cds-XP_025163144.1;Dbxref=GeneID:105184473%2CGenbank:XP_025163144.1;Parent=rna-XM_025307359.1
NW_020230700.1	Gnomon	CDS	853093	853250	.	-	0	Name=XP_025163144.1;ID=cds-XP_025163144.1;Dbxref=GeneID:105184473%2CGenbank:XP_025163144.1;Parent=rna-XM_025307359.1
NW_020230700.1	Gnomon	CDS	825635	825762	.	-	0	Name=XP_025163144.1;ID=cds-XP_025163144.1;Dbxref=GeneID:105184473%2CGenbank:XP_025163144.1;Parent=rna-XM_025307359.1
NW_020230700.1	Gnomon	exon	262228	265919	.	+	.	ID=exon-XM_019845168.2-5;Dbxref=GeneID:105191397%2CGenbank:XM_019845168.2;Parent=rna-XM_019845168.2
NW_020230700.1	Gnomon	exon	261943	262111	.	+	.	ID=exon-XM_019845168.2-4;Dbxref=GeneID:105191397%2CGenbank:XM_019845168.2;Parent=rna-XM_019845168.2
NW_020230700.1	Gnomon	exon	261168	261170	.	+	.	ID=exon-XM_019845168.2-3;Dbxref=GeneID:105191397%2CGenbank:XM_019845168.2;Parent=rna-XM_019845168.2
NW_020230700.1	Gnomon	exon	260623	261091	.	+	.	ID=exon-XM_019845168.2-2;Dbxref=GeneID:105191397%2CGenbank:XM_019845168.2;Parent=rna-XM_019845168.2
NW_020230700.1	Gnomon	exon	259877	260155	.	+	.	ID=exon-XM_019845168.2-1;Dbxref=GeneID:105191397%2CGenbank:XM_019845168.2;Parent=rna-XM_019845168.2
NW_020230700.1	Gnomon	mRNA	110255	146623	.	-	.	Name=XM_025307364.1;ID=rna-XM_025307364.1;Dbxref=GeneID:105186416%2CGenbank:XM_025307364.1;Parent=gene-LOC105186416
NW_020230700.1	Gnomon	exon	385162	385264	.	+	.	ID=exon-XM_025307349.1-16;Dbxref=GeneID:105191390%2CGenbank:XM_025307349.1;Parent=rna-XM_025307349.1
NW_020230700.1	Gnomon	exon	384884	385078	.	+	.	ID=exon-XM_025307349.1-15;Dbxref=GeneID:105191390%2CGenbank:XM_025307349.1;Parent=rna-XM_025307349.1
NW_020230700.1	Gnomon	exon	392311	392482	.	+	.	ID=exon-XM_025307349.1-18;Dbxref=GeneID:105191390%2CGenbank:XM_025307349.1;Parent=rna-XM_025307349.1
NW_020230700.1	Gnomon	exon	387675	387765	.	+	.	ID=exon-XM_025307349.1-17;Dbxref=GeneID:105191390%2CGenbank:XM_025307349.1;Parent=rna-XM_025307349.1
NW_020230700.1	Gnomon	exon	383510	383628	.	+	.	ID=exon-XM_025307349.1-12;Dbxref=GeneID:105191390%2CGenbank:XM_025307349.1;Parent=rna-XM_025307349.1
NW_020230700.1	Gnomon	exon	382702	382777	.	+	.	ID=exon-XM_025307349.1-11;Dbxref=GeneID:105191390%2CGenbank:XM_025307349.1;Parent=rna-XM_025307349.1
NW_020230700.1	Gnomon	exon	384310	384450	.	+	.	ID=exon-XM_025307349.1-14;Dbxref=GeneID:105191390%2CGenbank:XM_025307349.1;Parent=rna-XM_025307349.1
NW_020230700.1	Gnomon	exon	383704	383874	.	+	.	ID=exon-XM_025307349.1-13;Dbxref=GeneID:105191390%2CGenbank:XM_025307349.1;Parent=rna-XM_025307349.1
NW_020230700.1	Gnomon	exon	382488	382578	.	+	.	ID=exon-XM_025307349.1-10;Dbxref=GeneID:105191390%2CGenbank:XM_025307349.1;Parent=rna-XM_025307349.1
NW_020230700.1	Gnomon	CDS	559868	560360	.	-	0	Name=XP_011148557.1;ID=cds-XP_011148557.1;Dbxref=GeneID:105188671%2CGenbank:XP_011148557.1;Parent=rna-XM_011150255.1
NW_020230700.1	Gnomon	CDS	559050	559678	.	-	0	Name=XP_011148557.1;ID=cds-XP_011148557.1;Dbxref=GeneID:105188671%2CGenbank:XP_011148557.1;Parent=rna-XM_011150255.1
NW_020230700.1	Gnomon	CDS	99064	99250	.	+	0	Name=XP_019698451.1;ID=cds-XP_019698451.1;Dbxref=GeneID:105186415%2CGenbank:XP_019698451.1;Parent=rna-XM_019842892.2
NW_020230700.1	Gnomon	CDS	100013	100197	.	+	0	Name=XP_019698451.1;ID=cds-XP_019698451.1;Dbxref=GeneID:105186415%2CGenbank:XP_019698451.1;Parent=rna-XM_019842892.2
NW_020230700.1	Gnomon	mRNA	697067	711520	.	+	.	Name=XM_025307366.1;ID=rna-XM_025307366.1;Dbxref=GeneID:112590521%2CGenbank:XM_025307366.1;Parent=gene-LOC112590521
NW_020230700.1	Gnomon	mRNA	697067	711520	.	+	.	Name=XM_025307368.1;ID=rna-XM_025307368.1;Dbxref=GeneID:112590521%2CGenbank:XM_025307368.1;Parent=gene-LOC112590521
NW_020230700.1	Gnomon	CDS	519182	519377	.	-	0	Name=XP_011148559.1;ID=cds-XP_011148559.1;Dbxref=GeneID:105188672%2CGenbank:XP_011148559.1;Parent=rna-XM_011150257.3
NW_020230700.1	Gnomon	CDS	506894	507054	.	-	0	Name=XP_011148559.1;ID=cds-XP_011148559.1;Dbxref=GeneID:105188672%2CGenbank:XP_011148559.1;Parent=rna-XM_011150257.3
NW_020230700.1	Gnomon	CDS	500292	500392	.	-	0	Name=XP_011148559.1;ID=cds-XP_011148559.1;Dbxref=GeneID:105188672%2CGenbank:XP_011148559.1;Parent=rna-XM_011150257.3
NW_020230700.1	Gnomon	CDS	497572	497666	.	-	0	Name=XP_011148559.1;ID=cds-XP_011148559.1;Dbxref=GeneID:105188672%2CGenbank:XP_011148559.1;Parent=rna-XM_011150257.3
NW_020230700.1	Gnomon	CDS	492995	493041	.	-	0	Name=XP_011148559.1;ID=cds-XP_011148559.1;Dbxref=GeneID:105188672%2CGenbank:XP_011148559.1;Parent=rna-XM_011150257.3
NW_020230700.1	Gnomon	gene	1470310	1484799	.	-	.	Name=LOC105186048;ID=gene-LOC105186048;Dbxref=GeneID:105186048
NW_020230700.1	Gnomon	mRNA	697067	712150	.	+	.	Name=XM_025307367.1;ID=rna-XM_025307367.1;Dbxref=GeneID:112590521%2CGenbank:XM_025307367.1;Parent=gene-LOC112590521
NW_020230700.1	Gnomon	exon	697317	697438	.	+	.	ID=exon-XM_025307368.1-2;Dbxref=GeneID:112590521%2CGenbank:XM_025307368.1;Parent=rna-XM_025307368.1
NW_020230700.1	Gnomon	exon	697067	697187	.	+	.	ID=exon-XM_025307368.1-1;Dbxref=GeneID:112590521%2CGenbank:XM_025307368.1;Parent=rna-XM_025307368.1
NW_020230700.1	Gnomon	exon	699020	699215	.	+	.	ID=exon-XM_025307368.1-6;Dbxref=GeneID:112590521%2CGenbank:XM_025307368.1;Parent=rna-XM_025307368.1
NW_020230700.1	Gnomon	exon	698336	698445	.	+	.	ID=exon-XM_025307368.1-5;Dbxref=GeneID:112590521%2CGenbank:XM_025307368.1;Parent=rna-XM_025307368.1
NW_020230700.1	Gnomon	exon	697956	698101	.	+	.	ID=exon-XM_025307368.1-4;Dbxref=GeneID:112590521%2CGenbank:XM_025307368.1;Parent=rna-XM_025307368.1
NW_020230700.1	Gnomon	exon	697511	697759	.	+	.	ID=exon-XM_025307368.1-3;Dbxref=GeneID:112590521%2CGenbank:XM_025307368.1;Parent=rna-XM_025307368.1
NW_020230700.1	Gnomon	exon	710923	711003	.	+	.	ID=exon-XM_025307368.1-9;Dbxref=GeneID:112590521%2CGenbank:XM_025307368.1;Parent=rna-XM_025307368.1
NW_020230700.1	Gnomon	exon	705112	705294	.	+	.	ID=exon-XM_025307368.1-8;Dbxref=GeneID:112590521%2CGenbank:XM_025307368.1;Parent=rna-XM_025307368.1
NW_020230700.1	Gnomon	exon	701040	701288	.	+	.	ID=exon-XM_025307368.1-7;Dbxref=GeneID:112590521%2CGenbank:XM_025307368.1;Parent=rna-XM_025307368.1
NW_020230700.1	Gnomon	CDS	260807	261091	.	+	0	Name=XP_011153060.1;ID=cds-XP_011153060.1;Dbxref=GeneID:105191397%2CGenbank:XP_011153060.1;Parent=rna-XM_011154758.3
NW_020230700.1	Gnomon	CDS	261943	262111	.	+	0	Name=XP_011153060.1;ID=cds-XP_011153060.1;Dbxref=GeneID:105191397%2CGenbank:XP_011153060.1;Parent=rna-XM_011154758.3
NW_020230700.1	Gnomon	CDS	262228	262376	.	+	0	Name=XP_011153060.1;ID=cds-XP_011153060.1;Dbxref=GeneID:105191397%2CGenbank:XP_011153060.1;Parent=rna-XM_011154758.3
NW_020230700.1	Gnomon	gene	663340	665169	.	-	.	Name=LOC105181464;ID=gene-LOC105181464;Dbxref=GeneID:105181464
NW_020230700.1	Gnomon	exon	663340	665169	.	-	.	ID=exon-XM_011138235.2-1;Dbxref=GeneID:105181464%2CGenbank:XM_011138235.2;Parent=rna-XM_011138235.2
NW_020230700.1	Gnomon	exon	100013	100492	.	+	.	ID=exon-XM_019842892.2-2;Dbxref=GeneID:105186415%2CGenbank:XM_019842892.2;Parent=rna-XM_019842892.2
NW_020230700.1	Gnomon	exon	98989	99250	.	+	.	ID=exon-XM_019842892.2-1;Dbxref=GeneID:105186415%2CGenbank:XM_019842892.2;Parent=rna-XM_019842892.2
NW_020230700.1	Gnomon	exon	213759	214118	.	-	.	ID=exon-XM_011154762.3-7;Dbxref=GeneID:105191398%2CGenbank:XM_011154762.3;Parent=rna-XM_011154762.3
NW_020230700.1	Gnomon	exon	215126	215544	.	-	.	ID=exon-XM_011154762.3-6;Dbxref=GeneID:105191398%2CGenbank:XM_011154762.3;Parent=rna-XM_011154762.3
NW_020230700.1	Gnomon	exon	215737	215911	.	-	.	ID=exon-XM_011154762.3-5;Dbxref=GeneID:105191398%2CGenbank:XM_011154762.3;Parent=rna-XM_011154762.3
NW_020230700.1	Gnomon	exon	217629	217931	.	-	.	ID=exon-XM_011154762.3-4;Dbxref=GeneID:105191398%2CGenbank:XM_011154762.3;Parent=rna-XM_011154762.3
NW_020230700.1	Gnomon	exon	213177	213674	.	-	.	ID=exon-XM_011154762.3-8;Dbxref=GeneID:105191398%2CGenbank:XM_011154762.3;Parent=rna-XM_011154762.3
NW_020230700.1	Gnomon	exon	218214	219057	.	-	.	ID=exon-XM_011154762.3-3;Dbxref=GeneID:105191398%2CGenbank:XM_011154762.3;Parent=rna-XM_011154762.3
NW_020230700.1	Gnomon	exon	220715	220988	.	-	.	ID=exon-XM_011154762.3-2;Dbxref=GeneID:105191398%2CGenbank:XM_011154762.3;Parent=rna-XM_011154762.3
NW_020230700.1	Gnomon	exon	221152	221461	.	-	.	ID=exon-XM_011154762.3-1;Dbxref=GeneID:105191398%2CGenbank:XM_011154762.3;Parent=rna-XM_011154762.3
NW_020230700.1	Gnomon	exon	168222	169711	.	+	.	ID=exon-XM_011136902.3-10;Dbxref=GeneID:105180686%2CGenbank:XM_011136902.3;Parent=rna-XM_011136902.3
NW_020230700.1	Gnomon	exon	697067	697438	.	+	.	ID=exon-XM_025307367.1-1;Dbxref=GeneID:112590521%2CGenbank:XM_025307367.1;Parent=rna-XM_025307367.1
NW_020230700.1	Gnomon	exon	697956	698101	.	+	.	ID=exon-XM_025307367.1-3;Dbxref=GeneID:112590521%2CGenbank:XM_025307367.1;Parent=rna-XM_025307367.1
NW_020230700.1	Gnomon	exon	697511	697759	.	+	.	ID=exon-XM_025307367.1-2;Dbxref=GeneID:112590521%2CGenbank:XM_025307367.1;Parent=rna-XM_025307367.1
NW_020230700.1	Gnomon	exon	711368	711450	.	+	.	ID=exon-XM_025307367.1-9;Dbxref=GeneID:112590521%2CGenbank:XM_025307367.1;Parent=rna-XM_025307367.1
NW_020230700.1	Gnomon	exon	710923	711003	.	+	.	ID=exon-XM_025307367.1-8;Dbxref=GeneID:112590521%2CGenbank:XM_025307367.1;Parent=rna-XM_025307367.1
NW_020230700.1	Gnomon	exon	699020	699215	.	+	.	ID=exon-XM_025307367.1-5;Dbxref=GeneID:112590521%2CGenbank:XM_025307367.1;Parent=rna-XM_025307367.1
NW_020230700.1	Gnomon	exon	698336	698445	.	+	.	ID=exon-XM_025307367.1-4;Dbxref=GeneID:112590521%2CGenbank:XM_025307367.1;Parent=rna-XM_025307367.1
NW_020230700.1	Gnomon	exon	705112	705294	.	+	.	ID=exon-XM_025307367.1-7;Dbxref=GeneID:112590521%2CGenbank:XM_025307367.1;Parent=rna-XM_025307367.1
NW_020230700.1	Gnomon	exon	701040	701288	.	+	.	ID=exon-XM_025307367.1-6;Dbxref=GeneID:112590521%2CGenbank:XM_025307367.1;Parent=rna-XM_025307367.1
NW_020230700.1	Gnomon	gene	278052	279564	.	+	.	Name=LOC105191391;ID=gene-LOC105191391;Dbxref=GeneID:105191391
NW_020230700.1	Gnomon	gene	275314	276895	.	+	.	Name=LOC105191393;ID=gene-LOC105191393;Dbxref=GeneID:105191393
NW_020230700.1	Gnomon	gene	245413	246955	.	-	.	Name=LOC105191395;ID=gene-LOC105191395;Dbxref=GeneID:105191395
NW_020230700.1	Gnomon	gene	213177	221461	.	-	.	Name=LOC105191398;ID=gene-LOC105191398;Dbxref=GeneID:105191398
NW_020230700.1	Gnomon	gene	229099	265919	.	+	.	Name=LOC105191397;ID=gene-LOC105191397;Dbxref=GeneID:105191397
NW_020230700.1	Gnomon	gene	204616	208126	.	+	.	Name=LOC105191399;ID=gene-LOC105191399;Dbxref=GeneID:105191399
NW_020230700.1	Gnomon	gene	286407	394189	.	+	.	Name=LOC105191390;ID=gene-LOC105191390;Dbxref=GeneID:105191390
NW_020230700.1	Gnomon	CDS	260807	261091	.	+	0	Name=XP_019700726.1;ID=cds-XP_019700726.1;Dbxref=GeneID:105191397%2CGenbank:XP_019700726.1;Parent=rna-XM_019845167.2
NW_020230700.1	Gnomon	CDS	261168	261170	.	+	0	Name=XP_019700726.1;ID=cds-XP_019700726.1;Dbxref=GeneID:105191397%2CGenbank:XP_019700726.1;Parent=rna-XM_019845167.2
NW_020230700.1	Gnomon	CDS	261943	262111	.	+	0	Name=XP_019700726.1;ID=cds-XP_019700726.1;Dbxref=GeneID:105191397%2CGenbank:XP_019700726.1;Parent=rna-XM_019845167.2
NW_020230700.1	Gnomon	CDS	262228	262376	.	+	0	Name=XP_019700726.1;ID=cds-XP_019700726.1;Dbxref=GeneID:105191397%2CGenbank:XP_019700726.1;Parent=rna-XM_019845167.2
NW_020230700.1	Gnomon	CDS	260807	261091	.	+	0	Name=XP_019700727.1;ID=cds-XP_019700727.1;Dbxref=GeneID:105191397%2CGenbank:XP_019700727.1;Parent=rna-XM_019845168.2
NW_020230700.1	Gnomon	CDS	261168	261170	.	+	0	Name=XP_019700727.1;ID=cds-XP_019700727.1;Dbxref=GeneID:105191397%2CGenbank:XP_019700727.1;Parent=rna-XM_019845168.2
NW_020230700.1	Gnomon	CDS	261943	262111	.	+	0	Name=XP_019700727.1;ID=cds-XP_019700727.1;Dbxref=GeneID:105191397%2CGenbank:XP_019700727.1;Parent=rna-XM_019845168.2
NW_020230700.1	Gnomon	CDS	262228	262376	.	+	0	Name=XP_019700727.1;ID=cds-XP_019700727.1;Dbxref=GeneID:105191397%2CGenbank:XP_019700727.1;Parent=rna-XM_019845168.2
NW_020230700.1	Gnomon	CDS	343682	343696	.	+	0	Name=XP_025163134.1;ID=cds-XP_025163134.1;Dbxref=GeneID:105191390%2CGenbank:XP_025163134.1;Parent=rna-XM_025307349.1
NW_020230700.1	Gnomon	CDS	376863	376919	.	+	0	Name=XP_025163134.1;ID=cds-XP_025163134.1;Dbxref=GeneID:105191390%2CGenbank:XP_025163134.1;Parent=rna-XM_025307349.1
NW_020230700.1	Gnomon	CDS	377067	377209	.	+	0	Name=XP_025163134.1;ID=cds-XP_025163134.1;Dbxref=GeneID:105191390%2CGenbank:XP_025163134.1;Parent=rna-XM_025307349.1
NW_020230700.1	Gnomon	CDS	379117	379232	.	+	0	Name=XP_025163134.1;ID=cds-XP_025163134.1;Dbxref=GeneID:105191390%2CGenbank:XP_025163134.1;Parent=rna-XM_025307349.1
NW_020230700.1	Gnomon	CDS	379319	379458	.	+	0	Name=XP_025163134.1;ID=cds-XP_025163134.1;Dbxref=GeneID:105191390%2CGenbank:XP_025163134.1;Parent=rna-XM_025307349.1
NW_020230700.1	Gnomon	CDS	379892	380038	.	+	0	Name=XP_025163134.1;ID=cds-XP_025163134.1;Dbxref=GeneID:105191390%2CGenbank:XP_025163134.1;Parent=rna-XM_025307349.1
NW_020230700.1	Gnomon	CDS	380239	380380	.	+	0	Name=XP_025163134.1;ID=cds-XP_025163134.1;Dbxref=GeneID:105191390%2CGenbank:XP_025163134.1;Parent=rna-XM_025307349.1
NW_020230700.1	Gnomon	CDS	381401	381494	.	+	0	Name=XP_025163134.1;ID=cds-XP_025163134.1;Dbxref=GeneID:105191390%2CGenbank:XP_025163134.1;Parent=rna-XM_025307349.1
NW_020230700.1	Gnomon	CDS	382069	382104	.	+	0	Name=XP_025163134.1;ID=cds-XP_025163134.1;Dbxref=GeneID:105191390%2CGenbank:XP_025163134.1;Parent=rna-XM_025307349.1
NW_020230700.1	Gnomon	CDS	382488	382578	.	+	0	Name=XP_025163134.1;ID=cds-XP_025163134.1;Dbxref=GeneID:105191390%2CGenbank:XP_025163134.1;Parent=rna-XM_025307349.1
NW_020230700.1	Gnomon	CDS	382702	382777	.	+	0	Name=XP_025163134.1;ID=cds-XP_025163134.1;Dbxref=GeneID:105191390%2CGenbank:XP_025163134.1;Parent=rna-XM_025307349.1
NW_020230700.1	Gnomon	CDS	383510	383628	.	+	0	Name=XP_025163134.1;ID=cds-XP_025163134.1;Dbxref=GeneID:105191390%2CGenbank:XP_025163134.1;Parent=rna-XM_025307349.1
NW_020230700.1	Gnomon	CDS	383704	383874	.	+	0	Name=XP_025163134.1;ID=cds-XP_025163134.1;Dbxref=GeneID:105191390%2CGenbank:XP_025163134.1;Parent=rna-XM_025307349.1
NW_020230700.1	Gnomon	CDS	384310	384450	.	+	0	Name=XP_025163134.1;ID=cds-XP_025163134.1;Dbxref=GeneID:105191390%2CGenbank:XP_025163134.1;Parent=rna-XM_025307349.1
NW_020230700.1	Gnomon	CDS	384884	385078	.	+	0	Name=XP_025163134.1;ID=cds-XP_025163134.1;Dbxref=GeneID:105191390%2CGenbank:XP_025163134.1;Parent=rna-XM_025307349.1
NW_020230700.1	Gnomon	CDS	385162	385264	.	+	0	Name=XP_025163134.1;ID=cds-XP_025163134.1;Dbxref=GeneID:105191390%2CGenbank:XP_025163134.1;Parent=rna-XM_025307349.1
NW_020230700.1	Gnomon	CDS	387675	387765	.	+	0	Name=XP_025163134.1;ID=cds-XP_025163134.1;Dbxref=GeneID:105191390%2CGenbank:XP_025163134.1;Parent=rna-XM_025307349.1
NW_020230700.1	Gnomon	CDS	392311	392482	.	+	0	Name=XP_025163134.1;ID=cds-XP_025163134.1;Dbxref=GeneID:105191390%2CGenbank:XP_025163134.1;Parent=rna-XM_025307349.1
NW_020230700.1	Gnomon	mRNA	213177	221461	.	-	.	Name=XM_011154762.3;ID=rna-XM_011154762.3;Dbxref=GeneID:105191398%2CGenbank:XM_011154762.3;Parent=gene-LOC105191398
NW_020230700.1	Gnomon	CDS	260807	261091	.	+	0	Name=XP_019700728.1;ID=cds-XP_019700728.1;Dbxref=GeneID:105191397%2CGenbank:XP_019700728.1;Parent=rna-XM_019845169.2
NW_020230700.1	Gnomon	CDS	261168	261170	.	+	0	Name=XP_019700728.1;ID=cds-XP_019700728.1;Dbxref=GeneID:105191397%2CGenbank:XP_019700728.1;Parent=rna-XM_019845169.2
NW_020230700.1	Gnomon	CDS	261943	262111	.	+	0	Name=XP_019700728.1;ID=cds-XP_019700728.1;Dbxref=GeneID:105191397%2CGenbank:XP_019700728.1;Parent=rna-XM_019845169.2
NW_020230700.1	Gnomon	CDS	262228	262376	.	+	0	Name=XP_019700728.1;ID=cds-XP_019700728.1;Dbxref=GeneID:105191397%2CGenbank:XP_019700728.1;Parent=rna-XM_019845169.2
NW_020230700.1	Gnomon	CDS	328444	328479	.	+	0	Name=XP_025163133.1;ID=cds-XP_025163133.1;Dbxref=GeneID:105191390%2CGenbank:XP_025163133.1;Parent=rna-XM_025307348.1
NW_020230700.1	Gnomon	CDS	376863	376919	.	+	0	Name=XP_025163133.1;ID=cds-XP_025163133.1;Dbxref=GeneID:105191390%2CGenbank:XP_025163133.1;Parent=rna-XM_025307348.1
NW_020230700.1	Gnomon	CDS	377067	377209	.	+	0	Name=XP_025163133.1;ID=cds-XP_025163133.1;Dbxref=GeneID:105191390%2CGenbank:XP_025163133.1;Parent=rna-XM_025307348.1
NW_020230700.1	Gnomon	CDS	379117	379232	.	+	0	Name=XP_025163133.1;ID=cds-XP_025163133.1;Dbxref=GeneID:105191390%2CGenbank:XP_025163133.1;Parent=rna-XM_025307348.1
NW_020230700.1	Gnomon	CDS	379319	379458	.	+	0	Name=XP_025163133.1;ID=cds-XP_025163133.1;Dbxref=GeneID:105191390%2CGenbank:XP_025163133.1;Parent=rna-XM_025307348.1
NW_020230700.1	Gnomon	CDS	379892	380038	.	+	0	Name=XP_025163133.1;ID=cds-XP_025163133.1;Dbxref=GeneID:105191390%2CGenbank:XP_025163133.1;Parent=rna-XM_025307348.1
NW_020230700.1	Gnomon	CDS	380239	380380	.	+	0	Name=XP_025163133.1;ID=cds-XP_025163133.1;Dbxref=GeneID:105191390%2CGenbank:XP_025163133.1;Parent=rna-XM_025307348.1
NW_020230700.1	Gnomon	CDS	381401	381494	.	+	0	Name=XP_025163133.1;ID=cds-XP_025163133.1;Dbxref=GeneID:105191390%2CGenbank:XP_025163133.1;Parent=rna-XM_025307348.1
NW_020230700.1	Gnomon	CDS	382069	382104	.	+	0	Name=XP_025163133.1;ID=cds-XP_025163133.1;Dbxref=GeneID:105191390%2CGenbank:XP_025163133.1;Parent=rna-XM_025307348.1
NW_020230700.1	Gnomon	CDS	382488	382578	.	+	0	Name=XP_025163133.1;ID=cds-XP_025163133.1;Dbxref=GeneID:105191390%2CGenbank:XP_025163133.1;Parent=rna-XM_025307348.1
NW_020230700.1	Gnomon	CDS	382702	382777	.	+	0	Name=XP_025163133.1;ID=cds-XP_025163133.1;Dbxref=GeneID:105191390%2CGenbank:XP_025163133.1;Parent=rna-XM_025307348.1
NW_020230700.1	Gnomon	CDS	383510	383628	.	+	0	Name=XP_025163133.1;ID=cds-XP_025163133.1;Dbxref=GeneID:105191390%2CGenbank:XP_025163133.1;Parent=rna-XM_025307348.1
NW_020230700.1	Gnomon	CDS	383704	383874	.	+	0	Name=XP_025163133.1;ID=cds-XP_025163133.1;Dbxref=GeneID:105191390%2CGenbank:XP_025163133.1;Parent=rna-XM_025307348.1
NW_020230700.1	Gnomon	CDS	384310	384450	.	+	0	Name=XP_025163133.1;ID=cds-XP_025163133.1;Dbxref=GeneID:105191390%2CGenbank:XP_025163133.1;Parent=rna-XM_025307348.1
NW_020230700.1	Gnomon	CDS	384884	385078	.	+	0	Name=XP_025163133.1;ID=cds-XP_025163133.1;Dbxref=GeneID:105191390%2CGenbank:XP_025163133.1;Parent=rna-XM_025307348.1
NW_020230700.1	Gnomon	CDS	385162	385264	.	+	0	Name=XP_025163133.1;ID=cds-XP_025163133.1;Dbxref=GeneID:105191390%2CGenbank:XP_025163133.1;Parent=rna-XM_025307348.1
NW_020230700.1	Gnomon	CDS	387675	387765	.	+	0	Name=XP_025163133.1;ID=cds-XP_025163133.1;Dbxref=GeneID:105191390%2CGenbank:XP_025163133.1;Parent=rna-XM_025307348.1
NW_020230700.1	Gnomon	CDS	392311	392482	.	+	0	Name=XP_025163133.1;ID=cds-XP_025163133.1;Dbxref=GeneID:105191390%2CGenbank:XP_025163133.1;Parent=rna-XM_025307348.1
NW_020230700.1	Gnomon	mRNA	204616	208126	.	+	.	Name=XM_011154763.3;ID=rna-XM_011154763.3;Dbxref=GeneID:105191399%2CGenbank:XM_011154763.3;Parent=gene-LOC105191399
NW_020230700.1	Gnomon	exon	698336	698445	.	+	.	ID=exon-XM_025307366.1-4;Dbxref=GeneID:112590521%2CGenbank:XM_025307366.1;Parent=rna-XM_025307366.1
NW_020230700.1	Gnomon	exon	697956	698101	.	+	.	ID=exon-XM_025307366.1-3;Dbxref=GeneID:112590521%2CGenbank:XM_025307366.1;Parent=rna-XM_025307366.1
NW_020230700.1	Gnomon	exon	697511	697759	.	+	.	ID=exon-XM_025307366.1-2;Dbxref=GeneID:112590521%2CGenbank:XM_025307366.1;Parent=rna-XM_025307366.1
NW_020230700.1	Gnomon	exon	697067	697438	.	+	.	ID=exon-XM_025307366.1-1;Dbxref=GeneID:112590521%2CGenbank:XM_025307366.1;Parent=rna-XM_025307366.1
NW_020230700.1	Gnomon	exon	711368	711520	.	+	.	ID=exon-XM_025307366.1-9;Dbxref=GeneID:112590521%2CGenbank:XM_025307366.1;Parent=rna-XM_025307366.1
NW_020230700.1	Gnomon	exon	710923	711003	.	+	.	ID=exon-XM_025307366.1-8;Dbxref=GeneID:112590521%2CGenbank:XM_025307366.1;Parent=rna-XM_025307366.1
NW_020230700.1	Gnomon	exon	705112	705294	.	+	.	ID=exon-XM_025307366.1-7;Dbxref=GeneID:112590521%2CGenbank:XM_025307366.1;Parent=rna-XM_025307366.1
NW_020230700.1	Gnomon	exon	701040	701288	.	+	.	ID=exon-XM_025307366.1-6;Dbxref=GeneID:112590521%2CGenbank:XM_025307366.1;Parent=rna-XM_025307366.1
NW_020230700.1	Gnomon	exon	699020	699215	.	+	.	ID=exon-XM_025307366.1-5;Dbxref=GeneID:112590521%2CGenbank:XM_025307366.1;Parent=rna-XM_025307366.1
NW_020230700.1	Gnomon	CDS	377100	377209	.	+	0	Name=XP_025163136.1;ID=cds-XP_025163136.1;Dbxref=GeneID:105191390%2CGenbank:XP_025163136.1;Parent=rna-XM_025307351.1
NW_020230700.1	Gnomon	CDS	379117	379232	.	+	0	Name=XP_025163136.1;ID=cds-XP_025163136.1;Dbxref=GeneID:105191390%2CGenbank:XP_025163136.1;Parent=rna-XM_025307351.1
NW_020230700.1	Gnomon	CDS	379319	379458	.	+	0	Name=XP_025163136.1;ID=cds-XP_025163136.1;Dbxref=GeneID:105191390%2CGenbank:XP_025163136.1;Parent=rna-XM_025307351.1
NW_020230700.1	Gnomon	CDS	379892	380038	.	+	0	Name=XP_025163136.1;ID=cds-XP_025163136.1;Dbxref=GeneID:105191390%2CGenbank:XP_025163136.1;Parent=rna-XM_025307351.1
NW_020230700.1	Gnomon	CDS	380239	380380	.	+	0	Name=XP_025163136.1;ID=cds-XP_025163136.1;Dbxref=GeneID:105191390%2CGenbank:XP_025163136.1;Parent=rna-XM_025307351.1
NW_020230700.1	Gnomon	CDS	381401	381494	.	+	0	Name=XP_025163136.1;ID=cds-XP_025163136.1;Dbxref=GeneID:105191390%2CGenbank:XP_025163136.1;Parent=rna-XM_025307351.1
NW_020230700.1	Gnomon	CDS	382069	382104	.	+	0	Name=XP_025163136.1;ID=cds-XP_025163136.1;Dbxref=GeneID:105191390%2CGenbank:XP_025163136.1;Parent=rna-XM_025307351.1
NW_020230700.1	Gnomon	CDS	382488	382578	.	+	0	Name=XP_025163136.1;ID=cds-XP_025163136.1;Dbxref=GeneID:105191390%2CGenbank:XP_025163136.1;Parent=rna-XM_025307351.1
NW_020230700.1	Gnomon	CDS	382702	382777	.	+	0	Name=XP_025163136.1;ID=cds-XP_025163136.1;Dbxref=GeneID:105191390%2CGenbank:XP_025163136.1;Parent=rna-XM_025307351.1
NW_020230700.1	Gnomon	CDS	383510	383628	.	+	0	Name=XP_025163136.1;ID=cds-XP_025163136.1;Dbxref=GeneID:105191390%2CGenbank:XP_025163136.1;Parent=rna-XM_025307351.1
NW_020230700.1	Gnomon	CDS	383704	383874	.	+	0	Name=XP_025163136.1;ID=cds-XP_025163136.1;Dbxref=GeneID:105191390%2CGenbank:XP_025163136.1;Parent=rna-XM_025307351.1
NW_020230700.1	Gnomon	CDS	384310	384450	.	+	0	Name=XP_025163136.1;ID=cds-XP_025163136.1;Dbxref=GeneID:105191390%2CGenbank:XP_025163136.1;Parent=rna-XM_025307351.1
NW_020230700.1	Gnomon	CDS	384884	385078	.	+	0	Name=XP_025163136.1;ID=cds-XP_025163136.1;Dbxref=GeneID:105191390%2CGenbank:XP_025163136.1;Parent=rna-XM_025307351.1
NW_020230700.1	Gnomon	CDS	385162	385264	.	+	0	Name=XP_025163136.1;ID=cds-XP_025163136.1;Dbxref=GeneID:105191390%2CGenbank:XP_025163136.1;Parent=rna-XM_025307351.1
NW_020230700.1	Gnomon	CDS	387675	387765	.	+	0	Name=XP_025163136.1;ID=cds-XP_025163136.1;Dbxref=GeneID:105191390%2CGenbank:XP_025163136.1;Parent=rna-XM_025307351.1
NW_020230700.1	Gnomon	CDS	392311	392482	.	+	0	Name=XP_025163136.1;ID=cds-XP_025163136.1;Dbxref=GeneID:105191390%2CGenbank:XP_025163136.1;Parent=rna-XM_025307351.1
NW_020230700.1	Gnomon	mRNA	204616	208126	.	+	.	Name=XM_011154764.3;ID=rna-XM_011154764.3;Dbxref=GeneID:105191399%2CGenbank:XM_011154764.3;Parent=gene-LOC105191399
NW_020230700.1	Gnomon	exon	141825	141949	.	-	.	ID=exon-XM_011146592.3-3;Dbxref=GeneID:105186416%2CGenbank:XM_011146592.3;Parent=rna-XM_011146592.3
NW_020230700.1	Gnomon	exon	142037	142145	.	-	.	ID=exon-XM_011146592.3-2;Dbxref=GeneID:105186416%2CGenbank:XM_011146592.3;Parent=rna-XM_011146592.3
NW_020230700.1	Gnomon	exon	146379	146623	.	-	.	ID=exon-XM_011146592.3-1;Dbxref=GeneID:105186416%2CGenbank:XM_011146592.3;Parent=rna-XM_011146592.3
NW_020230700.1	Gnomon	exon	131015	131077	.	-	.	ID=exon-XM_011146592.3-7;Dbxref=GeneID:105186416%2CGenbank:XM_011146592.3;Parent=rna-XM_011146592.3
NW_020230700.1	Gnomon	exon	135399	135590	.	-	.	ID=exon-XM_011146592.3-6;Dbxref=GeneID:105186416%2CGenbank:XM_011146592.3;Parent=rna-XM_011146592.3
NW_020230700.1	Gnomon	exon	141191	141273	.	-	.	ID=exon-XM_011146592.3-5;Dbxref=GeneID:105186416%2CGenbank:XM_011146592.3;Parent=rna-XM_011146592.3
NW_020230700.1	Gnomon	exon	141354	141692	.	-	.	ID=exon-XM_011146592.3-4;Dbxref=GeneID:105186416%2CGenbank:XM_011146592.3;Parent=rna-XM_011146592.3
NW_020230700.1	Gnomon	exon	125810	125912	.	-	.	ID=exon-XM_011146592.3-9;Dbxref=GeneID:105186416%2CGenbank:XM_011146592.3;Parent=rna-XM_011146592.3
NW_020230700.1	Gnomon	exon	128400	128936	.	-	.	ID=exon-XM_011146592.3-8;Dbxref=GeneID:105186416%2CGenbank:XM_011146592.3;Parent=rna-XM_011146592.3
NW_020230700.1	Gnomon	CDS	286866	286907	.	+	0	Name=XP_019700722.1;ID=cds-XP_019700722.1;Dbxref=GeneID:105191390%2CGenbank:XP_019700722.1;Parent=rna-XM_019845163.2
NW_020230700.1	Gnomon	CDS	376863	376919	.	+	0	Name=XP_019700722.1;ID=cds-XP_019700722.1;Dbxref=GeneID:105191390%2CGenbank:XP_019700722.1;Parent=rna-XM_019845163.2
NW_020230700.1	Gnomon	CDS	377067	377209	.	+	0	Name=XP_019700722.1;ID=cds-XP_019700722.1;Dbxref=GeneID:105191390%2CGenbank:XP_019700722.1;Parent=rna-XM_019845163.2
NW_020230700.1	Gnomon	CDS	379117	379232	.	+	0	Name=XP_019700722.1;ID=cds-XP_019700722.1;Dbxref=GeneID:105191390%2CGenbank:XP_019700722.1;Parent=rna-XM_019845163.2
NW_020230700.1	Gnomon	CDS	379319	379458	.	+	0	Name=XP_019700722.1;ID=cds-XP_019700722.1;Dbxref=GeneID:105191390%2CGenbank:XP_019700722.1;Parent=rna-XM_019845163.2
NW_020230700.1	Gnomon	CDS	379892	380038	.	+	0	Name=XP_019700722.1;ID=cds-XP_019700722.1;Dbxref=GeneID:105191390%2CGenbank:XP_019700722.1;Parent=rna-XM_019845163.2
NW_020230700.1	Gnomon	CDS	380239	380380	.	+	0	Name=XP_019700722.1;ID=cds-XP_019700722.1;Dbxref=GeneID:105191390%2CGenbank:XP_019700722.1;Parent=rna-XM_019845163.2
NW_020230700.1	Gnomon	CDS	381401	381494	.	+	0	Name=XP_019700722.1;ID=cds-XP_019700722.1;Dbxref=GeneID:105191390%2CGenbank:XP_019700722.1;Parent=rna-XM_019845163.2
NW_020230700.1	Gnomon	CDS	382069	382104	.	+	0	Name=XP_019700722.1;ID=cds-XP_019700722.1;Dbxref=GeneID:105191390%2CGenbank:XP_019700722.1;Parent=rna-XM_019845163.2
NW_020230700.1	Gnomon	CDS	382488	382578	.	+	0	Name=XP_019700722.1;ID=cds-XP_019700722.1;Dbxref=GeneID:105191390%2CGenbank:XP_019700722.1;Parent=rna-XM_019845163.2
NW_020230700.1	Gnomon	CDS	382702	382777	.	+	0	Name=XP_019700722.1;ID=cds-XP_019700722.1;Dbxref=GeneID:105191390%2CGenbank:XP_019700722.1;Parent=rna-XM_019845163.2
NW_020230700.1	Gnomon	CDS	383510	383628	.	+	0	Name=XP_019700722.1;ID=cds-XP_019700722.1;Dbxref=GeneID:105191390%2CGenbank:XP_019700722.1;Parent=rna-XM_019845163.2
NW_020230700.1	Gnomon	CDS	383704	383874	.	+	0	Name=XP_019700722.1;ID=cds-XP_019700722.1;Dbxref=GeneID:105191390%2CGenbank:XP_019700722.1;Parent=rna-XM_019845163.2
NW_020230700.1	Gnomon	CDS	384310	384450	.	+	0	Name=XP_019700722.1;ID=cds-XP_019700722.1;Dbxref=GeneID:105191390%2CGenbank:XP_019700722.1;Parent=rna-XM_019845163.2
NW_020230700.1	Gnomon	CDS	384884	385078	.	+	0	Name=XP_019700722.1;ID=cds-XP_019700722.1;Dbxref=GeneID:105191390%2CGenbank:XP_019700722.1;Parent=rna-XM_019845163.2
NW_020230700.1	Gnomon	CDS	385162	385264	.	+	0	Name=XP_019700722.1;ID=cds-XP_019700722.1;Dbxref=GeneID:105191390%2CGenbank:XP_019700722.1;Parent=rna-XM_019845163.2
NW_020230700.1	Gnomon	CDS	387675	387765	.	+	0	Name=XP_019700722.1;ID=cds-XP_019700722.1;Dbxref=GeneID:105191390%2CGenbank:XP_019700722.1;Parent=rna-XM_019845163.2
NW_020230700.1	Gnomon	CDS	392311	392482	.	+	0	Name=XP_019700722.1;ID=cds-XP_019700722.1;Dbxref=GeneID:105191390%2CGenbank:XP_019700722.1;Parent=rna-XM_019845163.2
NW_020230700.1	Gnomon	CDS	1263432	1264620	.	-	0	Name=XP_025163138.1;ID=cds-XP_025163138.1;Dbxref=GeneID:105184473%2CGenbank:XP_025163138.1;Parent=rna-XM_025307353.1
NW_020230700.1	Gnomon	CDS	949328	949470	.	-	0	Name=XP_025163138.1;ID=cds-XP_025163138.1;Dbxref=GeneID:105184473%2CGenbank:XP_025163138.1;Parent=rna-XM_025307353.1
NW_020230700.1	Gnomon	CDS	928629	928781	.	-	0	Name=XP_025163138.1;ID=cds-XP_025163138.1;Dbxref=GeneID:105184473%2CGenbank:XP_025163138.1;Parent=rna-XM_025307353.1
NW_020230700.1	Gnomon	CDS	868896	869059	.	-	0	Name=XP_025163138.1;ID=cds-XP_025163138.1;Dbxref=GeneID:105184473%2CGenbank:XP_025163138.1;Parent=rna-XM_025307353.1
NW_020230700.1	Gnomon	CDS	853093	853250	.	-	0	Name=XP_025163138.1;ID=cds-XP_025163138.1;Dbxref=GeneID:105184473%2CGenbank:XP_025163138.1;Parent=rna-XM_025307353.1
NW_020230700.1	Gnomon	CDS	825635	825762	.	-	0	Name=XP_025163138.1;ID=cds-XP_025163138.1;Dbxref=GeneID:105184473%2CGenbank:XP_025163138.1;Parent=rna-XM_025307353.1
NW_020230700.1	Gnomon	CDS	374514	375449	.	+	0	Name=XP_025163137.1;ID=cds-XP_025163137.1;Dbxref=GeneID:112590520%2CGenbank:XP_025163137.1;Parent=rna-XM_025307352.1
NW_020230700.1	Gnomon	exon	142037	142145	.	-	.	ID=exon-XM_011146591.3-2;Dbxref=GeneID:105186416%2CGenbank:XM_011146591.3;Parent=rna-XM_011146591.3
NW_020230700.1	Gnomon	exon	146379	146623	.	-	.	ID=exon-XM_011146591.3-1;Dbxref=GeneID:105186416%2CGenbank:XM_011146591.3;Parent=rna-XM_011146591.3
NW_020230700.1	Gnomon	exon	141354	141692	.	-	.	ID=exon-XM_011146591.3-4;Dbxref=GeneID:105186416%2CGenbank:XM_011146591.3;Parent=rna-XM_011146591.3
NW_020230700.1	Gnomon	exon	141825	141949	.	-	.	ID=exon-XM_011146591.3-3;Dbxref=GeneID:105186416%2CGenbank:XM_011146591.3;Parent=rna-XM_011146591.3
NW_020230700.1	Gnomon	exon	125810	125912	.	-	.	ID=exon-XM_011146591.3-9;Dbxref=GeneID:105186416%2CGenbank:XM_011146591.3;Parent=rna-XM_011146591.3
NW_020230700.1	Gnomon	exon	135399	135590	.	-	.	ID=exon-XM_011146591.3-6;Dbxref=GeneID:105186416%2CGenbank:XM_011146591.3;Parent=rna-XM_011146591.3
NW_020230700.1	Gnomon	exon	141191	141273	.	-	.	ID=exon-XM_011146591.3-5;Dbxref=GeneID:105186416%2CGenbank:XM_011146591.3;Parent=rna-XM_011146591.3
NW_020230700.1	Gnomon	exon	128400	128936	.	-	.	ID=exon-XM_011146591.3-8;Dbxref=GeneID:105186416%2CGenbank:XM_011146591.3;Parent=rna-XM_011146591.3
NW_020230700.1	Gnomon	exon	131015	131077	.	-	.	ID=exon-XM_011146591.3-7;Dbxref=GeneID:105186416%2CGenbank:XM_011146591.3;Parent=rna-XM_011146591.3
NW_020230700.1	Gnomon	CDS	246107	246255	.	-	0	Name=XP_019700724.1;ID=cds-XP_019700724.1;Dbxref=GeneID:105191395%2CGenbank:XP_019700724.1;Parent=rna-XM_019845165.2
NW_020230700.1	Gnomon	CDS	245562	246030	.	-	0	Name=XP_019700724.1;ID=cds-XP_019700724.1;Dbxref=GeneID:105191395%2CGenbank:XP_019700724.1;Parent=rna-XM_019845165.2
NW_020230700.1	Gnomon	exon	110255	110662	.	-	.	ID=exon-XM_011146591.3-12;Dbxref=GeneID:105186416%2CGenbank:XM_011146591.3;Parent=rna-XM_011146591.3
NW_020230700.1	Gnomon	exon	122581	122819	.	-	.	ID=exon-XM_011146591.3-11;Dbxref=GeneID:105186416%2CGenbank:XM_011146591.3;Parent=rna-XM_011146591.3
NW_020230700.1	Gnomon	exon	123034	123136	.	-	.	ID=exon-XM_011146591.3-10;Dbxref=GeneID:105186416%2CGenbank:XM_011146591.3;Parent=rna-XM_011146591.3
NW_020230700.1	Gnomon	CDS	260807	261091	.	+	0	Name=XP_019700725.1;ID=cds-XP_019700725.1;Dbxref=GeneID:105191397%2CGenbank:XP_019700725.1;Parent=rna-XM_019845166.2
NW_020230700.1	Gnomon	CDS	261168	261170	.	+	0	Name=XP_019700725.1;ID=cds-XP_019700725.1;Dbxref=GeneID:105191397%2CGenbank:XP_019700725.1;Parent=rna-XM_019845166.2
NW_020230700.1	Gnomon	CDS	261943	262111	.	+	0	Name=XP_019700725.1;ID=cds-XP_019700725.1;Dbxref=GeneID:105191397%2CGenbank:XP_019700725.1;Parent=rna-XM_019845166.2
NW_020230700.1	Gnomon	CDS	262228	262376	.	+	0	Name=XP_019700725.1;ID=cds-XP_019700725.1;Dbxref=GeneID:105191397%2CGenbank:XP_019700725.1;Parent=rna-XM_019845166.2
NW_020230700.1	Gnomon	CDS	1263432	1264620	.	-	0	Name=XP_025163139.1;ID=cds-XP_025163139.1;Dbxref=GeneID:105184473%2CGenbank:XP_025163139.1;Parent=rna-XM_025307354.1
NW_020230700.1	Gnomon	CDS	949328	949470	.	-	0	Name=XP_025163139.1;ID=cds-XP_025163139.1;Dbxref=GeneID:105184473%2CGenbank:XP_025163139.1;Parent=rna-XM_025307354.1
NW_020230700.1	Gnomon	CDS	928629	928781	.	-	0	Name=XP_025163139.1;ID=cds-XP_025163139.1;Dbxref=GeneID:105184473%2CGenbank:XP_025163139.1;Parent=rna-XM_025307354.1
NW_020230700.1	Gnomon	CDS	868896	869059	.	-	0	Name=XP_025163139.1;ID=cds-XP_025163139.1;Dbxref=GeneID:105184473%2CGenbank:XP_025163139.1;Parent=rna-XM_025307354.1
NW_020230700.1	Gnomon	CDS	853093	853250	.	-	0	Name=XP_025163139.1;ID=cds-XP_025163139.1;Dbxref=GeneID:105184473%2CGenbank:XP_025163139.1;Parent=rna-XM_025307354.1
NW_020230700.1	Gnomon	CDS	825635	825762	.	-	0	Name=XP_025163139.1;ID=cds-XP_025163139.1;Dbxref=GeneID:105184473%2CGenbank:XP_025163139.1;Parent=rna-XM_025307354.1
NW_020230700.1	Gnomon	CDS	457967	458165	.	-	0	Name=XP_025163156.1;ID=cds-XP_025163156.1;Dbxref=GeneID:105188674%2CGenbank:XP_025163156.1;Parent=rna-XM_025307371.1
NW_020230700.1	Gnomon	CDS	455118	455239	.	-	0	Name=XP_025163156.1;ID=cds-XP_025163156.1;Dbxref=GeneID:105188674%2CGenbank:XP_025163156.1;Parent=rna-XM_025307371.1
NW_020230700.1	Gnomon	CDS	453747	453834	.	-	0	Name=XP_025163156.1;ID=cds-XP_025163156.1;Dbxref=GeneID:105188674%2CGenbank:XP_025163156.1;Parent=rna-XM_025307371.1
NW_020230700.1	Gnomon	CDS	450913	451085	.	-	0	Name=XP_025163156.1;ID=cds-XP_025163156.1;Dbxref=GeneID:105188674%2CGenbank:XP_025163156.1;Parent=rna-XM_025307371.1
NW_020230700.1	Gnomon	CDS	435435	435535	.	-	0	Name=XP_025163156.1;ID=cds-XP_025163156.1;Dbxref=GeneID:105188674%2CGenbank:XP_025163156.1;Parent=rna-XM_025307371.1
NW_020230700.1	Gnomon	CDS	435142	435239	.	-	0	Name=XP_025163156.1;ID=cds-XP_025163156.1;Dbxref=GeneID:105188674%2CGenbank:XP_025163156.1;Parent=rna-XM_025307371.1
NW_020230700.1	Gnomon	CDS	435026	435045	.	-	0	Name=XP_025163156.1;ID=cds-XP_025163156.1;Dbxref=GeneID:105188674%2CGenbank:XP_025163156.1;Parent=rna-XM_025307371.1
NW_020230700.1	Gnomon	CDS	552235	552334	.	-	0	Name=XP_011148558.1;ID=cds-XP_011148558.1;Dbxref=GeneID:105188672%2CGenbank:XP_011148558.1;Parent=rna-XM_011150256.3
NW_020230700.1	Gnomon	CDS	522950	523071	.	-	0	Name=XP_011148558.1;ID=cds-XP_011148558.1;Dbxref=GeneID:105188672%2CGenbank:XP_011148558.1;Parent=rna-XM_011150256.3
NW_020230700.1	Gnomon	CDS	520241	520322	.	-	0	Name=XP_011148558.1;ID=cds-XP_011148558.1;Dbxref=GeneID:105188672%2CGenbank:XP_011148558.1;Parent=rna-XM_011150256.3
NW_020230700.1	Gnomon	CDS	506894	507054	.	-	0	Name=XP_011148558.1;ID=cds-XP_011148558.1;Dbxref=GeneID:105188672%2CGenbank:XP_011148558.1;Parent=rna-XM_011150256.3
NW_020230700.1	Gnomon	CDS	500292	500392	.	-	0	Name=XP_011148558.1;ID=cds-XP_011148558.1;Dbxref=GeneID:105188672%2CGenbank:XP_011148558.1;Parent=rna-XM_011150256.3
NW_020230700.1	Gnomon	CDS	497572	497666	.	-	0	Name=XP_011148558.1;ID=cds-XP_011148558.1;Dbxref=GeneID:105188672%2CGenbank:XP_011148558.1;Parent=rna-XM_011150256.3
NW_020230700.1	Gnomon	CDS	492995	493041	.	-	0	Name=XP_011148558.1;ID=cds-XP_011148558.1;Dbxref=GeneID:105188672%2CGenbank:XP_011148558.1;Parent=rna-XM_011150256.3
