# Supplementary material for: Prevalent bee venom genes evolved before the aculeate stinger and eusociality
Source: BMC Biol. 2023 Oct 23;21:229. doi: 10.1186/s12915-023-01656-5 (PMC10591384; doi:10.1186/s12915-023-01656-5)
Supplement: Supplementary file 42 — Additional file 42. Gff files of all toxin gene annotations. [file 12915_2023_1656_MOESM42_ESM.zip › AdditionalFile9_ToxinGeneAnnotations/Xylocopa_violacea_scaffold-48.gff]

##gff-version 3
##source-version geneious 2022.2.1
##sequence-region	scaffold-48	1	9246541
scaffold-48	Geneious	CDS	2709626	2709774	.	+	.	Name=Xyvi048SPa;ID=EWKMg4ru1zPvdBw+uzMEhS+PpGo.1660132141574.6
scaffold-48	Geneious	CDS	2709846	2709997	.	+	.	Name=Xyvi048SPa;ID=EWKMg4ru1zPvdBw+uzMEhS+PpGo.1660132141574.6
scaffold-48	Geneious	CDS	2710073	2710262	.	+	.	Name=Xyvi048SPa;ID=EWKMg4ru1zPvdBw+uzMEhS+PpGo.1660132141574.6
scaffold-48	Geneious	CDS	2710346	2710499	.	+	.	Name=Xyvi048SPa;ID=EWKMg4ru1zPvdBw+uzMEhS+PpGo.1660132141574.6
scaffold-48	Geneious	CDS	2710580	2710703	.	+	.	Name=Xyvi048SPa;ID=EWKMg4ru1zPvdBw+uzMEhS+PpGo.1660132141574.6
scaffold-48	Geneious	CDS	2710774	2710922	.	+	.	Name=Xyvi048SPa;ID=EWKMg4ru1zPvdBw+uzMEhS+PpGo.1660132141574.6
scaffold-48	Geneious	CDS	2711025	2711201	.	+	.	Name=Xyvi048SPa;ID=EWKMg4ru1zPvdBw+uzMEhS+PpGo.1660132141574.6
scaffold-48	Geneious	Genomic Region	2710117	2710684	.	+	.	Name=SP
scaffold-48	Geneious	CDS	4012453	4012500	.	-	.	Name=Xyvi048SPb;ID=EWKMg4ru1zPvdBw+uzMEhS+PpGo.1660132141574.7
scaffold-48	Geneious	CDS	4012267	4012391	.	-	.	Name=Xyvi048SPb;ID=EWKMg4ru1zPvdBw+uzMEhS+PpGo.1660132141574.7
scaffold-48	Geneious	CDS	4012062	4012192	.	-	.	Name=Xyvi048SPb;ID=EWKMg4ru1zPvdBw+uzMEhS+PpGo.1660132141574.7
scaffold-48	Geneious	CDS	4011808	4012004	.	-	.	Name=Xyvi048SPb;ID=EWKMg4ru1zPvdBw+uzMEhS+PpGo.1660132141574.7
scaffold-48	Geneious	CDS	4011602	4011736	.	-	.	Name=Xyvi048SPb;ID=EWKMg4ru1zPvdBw+uzMEhS+PpGo.1660132141574.7
scaffold-48	Geneious	CDS	4011217	4011441	.	-	.	Name=Xyvi048SPb;ID=EWKMg4ru1zPvdBw+uzMEhS+PpGo.1660132141574.7
scaffold-48	Geneious	CDS	4010824	4011117	.	-	.	Name=Xyvi048SPb;ID=EWKMg4ru1zPvdBw+uzMEhS+PpGo.1660132141574.7
scaffold-48	Geneious	Genomic Region	4010848	4012503	.	-	.	Name=SP
scaffold-48	Geneious	CDS	6731646	6731781	.	+	.	Name=Xyvi048SPc;ID=EWKMg4ru1zPvdBw+uzMEhS+PpGo.1660132141574.8
scaffold-48	Geneious	CDS	6732180	6732870	.	+	.	Name=Xyvi048SPc;ID=EWKMg4ru1zPvdBw+uzMEhS+PpGo.1660132141574.8
scaffold-48	Geneious	CDS	6733109	6733309	.	+	.	Name=Xyvi048SPc;ID=EWKMg4ru1zPvdBw+uzMEhS+PpGo.1660132141574.8
scaffold-48	Geneious	CDS	6733704	6733838	.	+	.	Name=Xyvi048SPc;ID=EWKMg4ru1zPvdBw+uzMEhS+PpGo.1660132141574.8
scaffold-48	Geneious	CDS	6734053	6734330	.	+	.	Name=Xyvi048SPc;ID=EWKMg4ru1zPvdBw+uzMEhS+PpGo.1660132141574.8
scaffold-48	Geneious	CDS	6734793	6734990	.	+	.	Name=Xyvi048SPc;ID=EWKMg4ru1zPvdBw+uzMEhS+PpGo.1660132141574.8
scaffold-48	Geneious	CDS	6735144	6735385	.	+	.	Name=Xyvi048SPc;ID=EWKMg4ru1zPvdBw+uzMEhS+PpGo.1660132141574.8
scaffold-48	Geneious	Genomic Region	6733774	6735238	.	+	.	Name=SP
