# Supplementary material for: Prevalent bee venom genes evolved before the aculeate stinger and eusociality
Source: BMC Biol. 2023 Oct 23;21:229. doi: 10.1186/s12915-023-01656-5 (PMC10591384; doi:10.1186/s12915-023-01656-5)
Supplement: Supplementary file 42 — Additional file 42. Gff files of all toxin gene annotations. [file 12915_2023_1656_MOESM42_ESM.zip › AdditionalFile9_ToxinGeneAnnotations/NW_003791127.1._VA.gff_modified_Koludarov_et_al_2021.gff3]

##gff-version 3
##source-version geneious 2020.2.2
##sequence-region	NW_003791127.1	1	8919894
NW_003791127.1	Koludarov_et_al_2021	CDS	3714070	3714405	.	+	.	Name=Apfl127Un;ID=EWKMg4ru1zPvdBw+uzMEhS+PpGo.1624892505886.153954
NW_003791127.1	Koludarov_et_al_2021	CDS	3714534	3714935	.	+	.	Name=Apfl127Un;ID=EWKMg4ru1zPvdBw+uzMEhS+PpGo.1624892505886.153954
NW_003791127.1	Koludarov_et_al_2021	gene	3713865	3714953	.	+	.	Name=VA
NW_003791127.1	Koludarov_et_al_2021	exon	3714534	3714935	.	+	.	Name=e2
NW_003791127.1	Koludarov_et_al_2021	exon	3714070	3714405	.	+	.	Name=e1
NW_003791127.1	Koludarov_et_al_2021	gene	3659754	3661860	.	-	.	Name=snake
NW_003791127.1	Koludarov_et_al_2021	gene	6412414	6414563	.	+	.	Name=snake
NW_003791127.1	Gnomon	mRNA	2520798	2531594	.	-	.	Name=XM_012489676.2;ID=rna-XM_012489676.2;Dbxref=GeneID:100867250%2CGenbank:XM_012489676.2;Parent=gene-LOC100867250
NW_003791127.1	Gnomon	CDS	1695459	1695575	.	+	0	Name=XP_031773969.1;ID=cds-XP_031773969.1;Dbxref=GeneID:100865956%2CGenbank:XP_031773969.1;Parent=rna-XM_031918109.1
NW_003791127.1	Gnomon	CDS	1695751	1695890	.	+	0	Name=XP_031773969.1;ID=cds-XP_031773969.1;Dbxref=GeneID:100865956%2CGenbank:XP_031773969.1;Parent=rna-XM_031918109.1
NW_003791127.1	Gnomon	CDS	1696212	1696341	.	+	0	Name=XP_031773969.1;ID=cds-XP_031773969.1;Dbxref=GeneID:100865956%2CGenbank:XP_031773969.1;Parent=rna-XM_031918109.1
NW_003791127.1	Gnomon	CDS	1696549	1696686	.	+	0	Name=XP_031773969.1;ID=cds-XP_031773969.1;Dbxref=GeneID:100865956%2CGenbank:XP_031773969.1;Parent=rna-XM_031918109.1
NW_003791127.1	Gnomon	CDS	1696918	1697094	.	+	0	Name=XP_031773969.1;ID=cds-XP_031773969.1;Dbxref=GeneID:100865956%2CGenbank:XP_031773969.1;Parent=rna-XM_031918109.1
NW_003791127.1	Gnomon	CDS	1697188	1698489	.	+	0	Name=XP_031773969.1;ID=cds-XP_031773969.1;Dbxref=GeneID:100865956%2CGenbank:XP_031773969.1;Parent=rna-XM_031918109.1
NW_003791127.1	Gnomon	CDS	1698569	1698717	.	+	0	Name=XP_031773969.1;ID=cds-XP_031773969.1;Dbxref=GeneID:100865956%2CGenbank:XP_031773969.1;Parent=rna-XM_031918109.1
NW_003791127.1	Gnomon	CDS	1699021	1699361	.	+	0	Name=XP_031773969.1;ID=cds-XP_031773969.1;Dbxref=GeneID:100865956%2CGenbank:XP_031773969.1;Parent=rna-XM_031918109.1
NW_003791127.1	Gnomon	CDS	1699621	1699887	.	+	0	Name=XP_031773969.1;ID=cds-XP_031773969.1;Dbxref=GeneID:100865956%2CGenbank:XP_031773969.1;Parent=rna-XM_031918109.1
NW_003791127.1	Gnomon	CDS	1700122	1701506	.	+	0	Name=XP_031773969.1;ID=cds-XP_031773969.1;Dbxref=GeneID:100865956%2CGenbank:XP_031773969.1;Parent=rna-XM_031918109.1
NW_003791127.1	Gnomon	mRNA	3543940	3548838	.	-	.	Name=XM_012489530.2;ID=rna-XM_012489530.2;Dbxref=GeneID:100870874%2CGenbank:XM_012489530.2;Parent=gene-LOC100870874
NW_003791127.1	Gnomon	CDS	1746702	1746759	.	-	0	Name=XP_031773729.1;ID=cds-XP_031773729.1;Dbxref=GeneID:100866506%2CGenbank:XP_031773729.1;Parent=rna-XM_031917869.1
NW_003791127.1	Gnomon	CDS	1746333	1746631	.	-	0	Name=XP_031773729.1;ID=cds-XP_031773729.1;Dbxref=GeneID:100866506%2CGenbank:XP_031773729.1;Parent=rna-XM_031917869.1
NW_003791127.1	Gnomon	CDS	1745917	1746247	.	-	0	Name=XP_031773729.1;ID=cds-XP_031773729.1;Dbxref=GeneID:100866506%2CGenbank:XP_031773729.1;Parent=rna-XM_031917869.1
NW_003791127.1	Gnomon	CDS	1745637	1745827	.	-	0	Name=XP_031773729.1;ID=cds-XP_031773729.1;Dbxref=GeneID:100866506%2CGenbank:XP_031773729.1;Parent=rna-XM_031917869.1
NW_003791127.1	Gnomon	CDS	1745433	1745569	.	-	0	Name=XP_031773729.1;ID=cds-XP_031773729.1;Dbxref=GeneID:100866506%2CGenbank:XP_031773729.1;Parent=rna-XM_031917869.1
NW_003791127.1	Gnomon	CDS	1745204	1745319	.	-	0	Name=XP_031773729.1;ID=cds-XP_031773729.1;Dbxref=GeneID:100866506%2CGenbank:XP_031773729.1;Parent=rna-XM_031917869.1
NW_003791127.1	Gnomon	CDS	1744886	1745131	.	-	0	Name=XP_031773729.1;ID=cds-XP_031773729.1;Dbxref=GeneID:100866506%2CGenbank:XP_031773729.1;Parent=rna-XM_031917869.1
NW_003791127.1	Gnomon	CDS	1744604	1744750	.	-	0	Name=XP_031773729.1;ID=cds-XP_031773729.1;Dbxref=GeneID:100866506%2CGenbank:XP_031773729.1;Parent=rna-XM_031917869.1
NW_003791127.1	Gnomon	CDS	1744443	1744513	.	-	0	Name=XP_031773729.1;ID=cds-XP_031773729.1;Dbxref=GeneID:100866506%2CGenbank:XP_031773729.1;Parent=rna-XM_031917869.1
NW_003791127.1	Gnomon	CDS	5045039	5045077	.	-	0	Name=XP_012345170.1;ID=cds-XP_012345170.1;Dbxref=GeneID:100865121%2CGenbank:XP_012345170.1;Parent=rna-XM_012489716.1
NW_003791127.1	Gnomon	CDS	5044447	5044884	.	-	0	Name=XP_012345170.1;ID=cds-XP_012345170.1;Dbxref=GeneID:100865121%2CGenbank:XP_012345170.1;Parent=rna-XM_012489716.1
NW_003791127.1	Gnomon	CDS	5043913	5044092	.	-	0	Name=XP_012345170.1;ID=cds-XP_012345170.1;Dbxref=GeneID:100865121%2CGenbank:XP_012345170.1;Parent=rna-XM_012489716.1
NW_003791127.1	Gnomon	CDS	5043595	5043817	.	-	0	Name=XP_012345170.1;ID=cds-XP_012345170.1;Dbxref=GeneID:100865121%2CGenbank:XP_012345170.1;Parent=rna-XM_012489716.1
NW_003791127.1	Gnomon	CDS	5043205	5043527	.	-	0	Name=XP_012345170.1;ID=cds-XP_012345170.1;Dbxref=GeneID:100865121%2CGenbank:XP_012345170.1;Parent=rna-XM_012489716.1
NW_003791127.1	Gnomon	CDS	6431601	6431845	.	+	0	Name=XP_003695887.2;ID=cds-XP_003695887.2;Dbxref=GeneID:100868586%2CGenbank:XP_003695887.2;Parent=rna-XM_003695839.3
NW_003791127.1	Gnomon	CDS	6431958	6432381	.	+	0	Name=XP_003695887.2;ID=cds-XP_003695887.2;Dbxref=GeneID:100868586%2CGenbank:XP_003695887.2;Parent=rna-XM_003695839.3
NW_003791127.1	Gnomon	mRNA	5133189	5147559	.	-	.	Name=XM_003695814.3;ID=rna-XM_003695814.3;Dbxref=GeneID:100865473%2CGenbank:XM_003695814.3;Parent=gene-LOC100865473
NW_003791127.1	Gnomon	mRNA	2480469	2514536	.	-	.	Name=XM_031917944.1;ID=rna-XM_031917944.1;Dbxref=GeneID:100868544%2CGenbank:XM_031917944.1;Parent=gene-LOC100868544
NW_003791127.1	Gnomon	exon	888342	888360	.	-	.	ID=exon-XM_031918022.1-1;Dbxref=GeneID:116414797%2CGenbank:XM_031918022.1;Parent=rna-XM_031918022.1
NW_003791127.1	Gnomon	exon	880511	880910	.	-	.	ID=exon-XM_031918022.1-2;Dbxref=GeneID:116414797%2CGenbank:XM_031918022.1;Parent=rna-XM_031918022.1
NW_003791127.1	Gnomon	exon	5645731	5645958	.	+	.	ID=exon-XM_031917888.1-1;Dbxref=GeneID:100865509%2CGenbank:XM_031917888.1;Parent=rna-XM_031917888.1
NW_003791127.1	Gnomon	CDS	1777333	1777460	.	+	0	Name=XP_012345076.1;ID=cds-XP_012345076.1;Dbxref=GeneID:105736156%2CGenbank:XP_012345076.1;Parent=rna-XM_012489622.2
NW_003791127.1	Gnomon	CDS	1777554	1777692	.	+	0	Name=XP_012345076.1;ID=cds-XP_012345076.1;Dbxref=GeneID:105736156%2CGenbank:XP_012345076.1;Parent=rna-XM_012489622.2
NW_003791127.1	Gnomon	CDS	1777804	1777854	.	+	0	Name=XP_012345076.1;ID=cds-XP_012345076.1;Dbxref=GeneID:105736156%2CGenbank:XP_012345076.1;Parent=rna-XM_012489622.2
NW_003791127.1	Gnomon	CDS	1247265	1247319	.	-	0	Name=XP_012344978.1;ID=cds-XP_012344978.1;Dbxref=GeneID:100866081%2CGenbank:XP_012344978.1;Parent=rna-XM_012489524.2
NW_003791127.1	Gnomon	CDS	1238240	1238333	.	-	0	Name=XP_012344978.1;ID=cds-XP_012344978.1;Dbxref=GeneID:100866081%2CGenbank:XP_012344978.1;Parent=rna-XM_012489524.2
NW_003791127.1	Gnomon	CDS	1236246	1236275	.	-	0	Name=XP_012344978.1;ID=cds-XP_012344978.1;Dbxref=GeneID:100866081%2CGenbank:XP_012344978.1;Parent=rna-XM_012489524.2
NW_003791127.1	Gnomon	CDS	1061360	1061474	.	-	0	Name=XP_012344978.1;ID=cds-XP_012344978.1;Dbxref=GeneID:100866081%2CGenbank:XP_012344978.1;Parent=rna-XM_012489524.2
NW_003791127.1	Gnomon	CDS	1036628	1036949	.	-	0	Name=XP_012344978.1;ID=cds-XP_012344978.1;Dbxref=GeneID:100866081%2CGenbank:XP_012344978.1;Parent=rna-XM_012489524.2
NW_003791127.1	Gnomon	CDS	960997	961002	.	-	0	Name=XP_012344978.1;ID=cds-XP_012344978.1;Dbxref=GeneID:100866081%2CGenbank:XP_012344978.1;Parent=rna-XM_012489524.2
NW_003791127.1	Gnomon	CDS	918382	918518	.	-	0	Name=XP_012344978.1;ID=cds-XP_012344978.1;Dbxref=GeneID:100866081%2CGenbank:XP_012344978.1;Parent=rna-XM_012489524.2
NW_003791127.1	Gnomon	exon	5646110	5646217	.	+	.	ID=exon-XM_031917888.1-2;Dbxref=GeneID:100865509%2CGenbank:XM_031917888.1;Parent=rna-XM_031917888.1
NW_003791127.1	Gnomon	exon	5646555	5646640	.	+	.	ID=exon-XM_031917888.1-3;Dbxref=GeneID:100865509%2CGenbank:XM_031917888.1;Parent=rna-XM_031917888.1
NW_003791127.1	Gnomon	exon	5646929	5647245	.	+	.	ID=exon-XM_031917888.1-4;Dbxref=GeneID:100865509%2CGenbank:XM_031917888.1;Parent=rna-XM_031917888.1
NW_003791127.1	Gnomon	exon	5647827	5648073	.	+	.	ID=exon-XM_031917888.1-5;Dbxref=GeneID:100865509%2CGenbank:XM_031917888.1;Parent=rna-XM_031917888.1
NW_003791127.1	Gnomon	exon	5648152	5648511	.	+	.	ID=exon-XM_031917888.1-6;Dbxref=GeneID:100865509%2CGenbank:XM_031917888.1;Parent=rna-XM_031917888.1
NW_003791127.1	Gnomon	exon	5648595	5649033	.	+	.	ID=exon-XM_031917888.1-7;Dbxref=GeneID:100865509%2CGenbank:XM_031917888.1;Parent=rna-XM_031917888.1
NW_003791127.1	Gnomon	exon	5649109	5649311	.	+	.	ID=exon-XM_031917888.1-8;Dbxref=GeneID:100865509%2CGenbank:XM_031917888.1;Parent=rna-XM_031917888.1
NW_003791127.1	Gnomon	exon	5762791	5762980	.	-	.	ID=exon-XM_012489629.2-1;Dbxref=GeneID:100866463%2CGenbank:XM_012489629.2;Parent=rna-XM_012489629.2
NW_003791127.1	Gnomon	exon	5762529	5762646	.	-	.	ID=exon-XM_012489629.2-2;Dbxref=GeneID:100866463%2CGenbank:XM_012489629.2;Parent=rna-XM_012489629.2
NW_003791127.1	Gnomon	exon	5748245	5748472	.	-	.	ID=exon-XM_012489629.2-3;Dbxref=GeneID:100866463%2CGenbank:XM_012489629.2;Parent=rna-XM_012489629.2
NW_003791127.1	Gnomon	exon	5746565	5746879	.	-	.	ID=exon-XM_012489629.2-4;Dbxref=GeneID:100866463%2CGenbank:XM_012489629.2;Parent=rna-XM_012489629.2
NW_003791127.1	Gnomon	exon	5746345	5746452	.	-	.	ID=exon-XM_012489629.2-5;Dbxref=GeneID:100866463%2CGenbank:XM_012489629.2;Parent=rna-XM_012489629.2
NW_003791127.1	Gnomon	exon	5744252	5744345	.	-	.	ID=exon-XM_012489629.2-6;Dbxref=GeneID:100866463%2CGenbank:XM_012489629.2;Parent=rna-XM_012489629.2
NW_003791127.1	Gnomon	exon	5743754	5743921	.	-	.	ID=exon-XM_012489629.2-7;Dbxref=GeneID:100866463%2CGenbank:XM_012489629.2;Parent=rna-XM_012489629.2
NW_003791127.1	Gnomon	exon	5743253	5743387	.	-	.	ID=exon-XM_012489629.2-8;Dbxref=GeneID:100866463%2CGenbank:XM_012489629.2;Parent=rna-XM_012489629.2
NW_003791127.1	Gnomon	exon	5742931	5743076	.	-	.	ID=exon-XM_012489629.2-9;Dbxref=GeneID:100866463%2CGenbank:XM_012489629.2;Parent=rna-XM_012489629.2
NW_003791127.1	Gnomon	lnc_RNA	8561108	8574093	.	-	.	Name=XR_001112483.2;ID=rna-XR_001112483.2;Dbxref=GeneID:105736207%2CGenbank:XR_001112483.2;Parent=gene-LOC105736207
NW_003791127.1	Gnomon	lnc_RNA	2447397	2449306	.	-	.	Name=XR_004225346.1;ID=rna-XR_004225346.1;Dbxref=GeneID:116414784%2CGenbank:XR_004225346.1;Parent=gene-LOC116414784
NW_003791127.1	Gnomon	mRNA	1614908	1622932	.	+	.	Name=XM_012489770.2;ID=rna-XM_012489770.2;Dbxref=GeneID:100865991%2CGenbank:XM_012489770.2;Parent=gene-LOC100865991
NW_003791127.1	Gnomon	exon	3098421	3098431	.	-	.	ID=exon-XR_004225357.1-4;Dbxref=GeneID:116414796%2CGenbank:XR_004225357.1;Parent=rna-XR_004225357.1
NW_003791127.1	Gnomon	exon	3111475	3111909	.	-	.	ID=exon-XR_004225357.1-2;Dbxref=GeneID:116414796%2CGenbank:XR_004225357.1;Parent=rna-XR_004225357.1
NW_003791127.1	Gnomon	exon	3101305	3101310	.	-	.	ID=exon-XR_004225357.1-3;Dbxref=GeneID:116414796%2CGenbank:XR_004225357.1;Parent=rna-XR_004225357.1
NW_003791127.1	Gnomon	exon	3112835	3112930	.	-	.	ID=exon-XR_004225357.1-1;Dbxref=GeneID:116414796%2CGenbank:XR_004225357.1;Parent=rna-XR_004225357.1
NW_003791127.1	Gnomon	exon	5082995	5083282	.	-	.	ID=exon-XM_012489454.2-5;Dbxref=GeneID:105736103%2CGenbank:XM_012489454.2;Parent=rna-XM_012489454.2
NW_003791127.1	Gnomon	exon	5084328	5084642	.	-	.	ID=exon-XM_012489454.2-1;Dbxref=GeneID:105736103%2CGenbank:XM_012489454.2;Parent=rna-XM_012489454.2
NW_003791127.1	Gnomon	exon	5084109	5084246	.	-	.	ID=exon-XM_012489454.2-2;Dbxref=GeneID:105736103%2CGenbank:XM_012489454.2;Parent=rna-XM_012489454.2
NW_003791127.1	Gnomon	exon	5083820	5084038	.	-	.	ID=exon-XM_012489454.2-3;Dbxref=GeneID:105736103%2CGenbank:XM_012489454.2;Parent=rna-XM_012489454.2
NW_003791127.1	Gnomon	exon	5083360	5083604	.	-	.	ID=exon-XM_012489454.2-4;Dbxref=GeneID:105736103%2CGenbank:XM_012489454.2;Parent=rna-XM_012489454.2
NW_003791127.1	Gnomon	mRNA	3550544	3552991	.	-	.	Name=XM_031918044.1;ID=rna-XM_031918044.1;Dbxref=GeneID:100864133%2CGenbank:XM_031918044.1;Parent=gene-LOC100864133
NW_003791127.1	Gnomon	exon	6763639	6763927	.	+	.	ID=exon-XM_012489941.2-2;Dbxref=GeneID:100871351%2CGenbank:XM_012489941.2;Parent=rna-XM_012489941.2
NW_003791127.1	Gnomon	exon	6764024	6764534	.	+	.	ID=exon-XM_012489941.2-3;Dbxref=GeneID:100871351%2CGenbank:XM_012489941.2;Parent=rna-XM_012489941.2
NW_003791127.1	Gnomon	exon	6763166	6763550	.	+	.	ID=exon-XM_012489941.2-1;Dbxref=GeneID:100871351%2CGenbank:XM_012489941.2;Parent=rna-XM_012489941.2
NW_003791127.1	Gnomon	mRNA	6814029	6816545	.	+	.	Name=XM_012489435.2;ID=rna-XM_012489435.2;Dbxref=GeneID:100869516%2CGenbank:XM_012489435.2;Parent=gene-LOC100869516
NW_003791127.1	Gnomon	CDS	1843470	1843569	.	+	0	Name=XP_031773728.1;ID=cds-XP_031773728.1;Dbxref=GeneID:100872376%2CGenbank:XP_031773728.1;Parent=rna-XM_031917868.1
NW_003791127.1	Gnomon	CDS	1843681	1843798	.	+	0	Name=XP_031773728.1;ID=cds-XP_031773728.1;Dbxref=GeneID:100872376%2CGenbank:XP_031773728.1;Parent=rna-XM_031917868.1
NW_003791127.1	Gnomon	CDS	1843888	1844143	.	+	0	Name=XP_031773728.1;ID=cds-XP_031773728.1;Dbxref=GeneID:100872376%2CGenbank:XP_031773728.1;Parent=rna-XM_031917868.1
NW_003791127.1	Gnomon	CDS	1844269	1844748	.	+	0	Name=XP_031773728.1;ID=cds-XP_031773728.1;Dbxref=GeneID:100872376%2CGenbank:XP_031773728.1;Parent=rna-XM_031917868.1
NW_003791127.1	Gnomon	CDS	1844838	1845200	.	+	0	Name=XP_031773728.1;ID=cds-XP_031773728.1;Dbxref=GeneID:100872376%2CGenbank:XP_031773728.1;Parent=rna-XM_031917868.1
NW_003791127.1	Gnomon	CDS	1845276	1845580	.	+	0	Name=XP_031773728.1;ID=cds-XP_031773728.1;Dbxref=GeneID:100872376%2CGenbank:XP_031773728.1;Parent=rna-XM_031917868.1
NW_003791127.1	Gnomon	CDS	1845644	1845853	.	+	0	Name=XP_031773728.1;ID=cds-XP_031773728.1;Dbxref=GeneID:100872376%2CGenbank:XP_031773728.1;Parent=rna-XM_031917868.1
NW_003791127.1	Gnomon	CDS	1845928	1846063	.	+	0	Name=XP_031773728.1;ID=cds-XP_031773728.1;Dbxref=GeneID:100872376%2CGenbank:XP_031773728.1;Parent=rna-XM_031917868.1
NW_003791127.1	Gnomon	mRNA	3525185	3531416	.	+	.	Name=XM_031918042.1;ID=rna-XM_031918042.1;Dbxref=GeneID:100863582%2CGenbank:XM_031918042.1;Parent=gene-LOC100863582
NW_003791127.1	Gnomon	exon	3741079	3741213	.	+	.	ID=exon-XM_003695973.3-9;Dbxref=GeneID:100867616%2CGenbank:XM_003695973.3;Parent=rna-XM_003695973.3
NW_003791127.1	Gnomon	exon	3739701	3739908	.	+	.	ID=exon-XM_003695973.3-5;Dbxref=GeneID:100867616%2CGenbank:XM_003695973.3;Parent=rna-XM_003695973.3
NW_003791127.1	Gnomon	exon	3740188	3740430	.	+	.	ID=exon-XM_003695973.3-6;Dbxref=GeneID:100867616%2CGenbank:XM_003695973.3;Parent=rna-XM_003695973.3
NW_003791127.1	Gnomon	exon	3740508	3740593	.	+	.	ID=exon-XM_003695973.3-7;Dbxref=GeneID:100867616%2CGenbank:XM_003695973.3;Parent=rna-XM_003695973.3
NW_003791127.1	Gnomon	exon	3740854	3740980	.	+	.	ID=exon-XM_003695973.3-8;Dbxref=GeneID:100867616%2CGenbank:XM_003695973.3;Parent=rna-XM_003695973.3
NW_003791127.1	Gnomon	exon	3731969	3732365	.	+	.	ID=exon-XM_003695973.3-1;Dbxref=GeneID:100867616%2CGenbank:XM_003695973.3;Parent=rna-XM_003695973.3
NW_003791127.1	Gnomon	exon	3737542	3737903	.	+	.	ID=exon-XM_003695973.3-2;Dbxref=GeneID:100867616%2CGenbank:XM_003695973.3;Parent=rna-XM_003695973.3
NW_003791127.1	Gnomon	mRNA	2520798	2531594	.	-	.	Name=XM_012489675.2;ID=rna-XM_012489675.2;Dbxref=GeneID:100867250%2CGenbank:XM_012489675.2;Parent=gene-LOC100867250
NW_003791127.1	Gnomon	exon	3738633	3738736	.	+	.	ID=exon-XM_003695973.3-3;Dbxref=GeneID:100867616%2CGenbank:XM_003695973.3;Parent=rna-XM_003695973.3
NW_003791127.1	Gnomon	exon	3738944	3739141	.	+	.	ID=exon-XM_003695973.3-4;Dbxref=GeneID:100867616%2CGenbank:XM_003695973.3;Parent=rna-XM_003695973.3
NW_003791127.1	Gnomon	CDS	3325437	3325741	.	-	0	Name=XP_003695980.1;ID=cds-XP_003695980.1;Dbxref=GeneID:100871946%2CGenbank:XP_003695980.1;Parent=rna-XM_003695932.3
NW_003791127.1	Gnomon	CDS	3310098	3310445	.	-	0	Name=XP_003695980.1;ID=cds-XP_003695980.1;Dbxref=GeneID:100871946%2CGenbank:XP_003695980.1;Parent=rna-XM_003695932.3
NW_003791127.1	Gnomon	CDS	3309203	3309384	.	-	0	Name=XP_003695980.1;ID=cds-XP_003695980.1;Dbxref=GeneID:100871946%2CGenbank:XP_003695980.1;Parent=rna-XM_003695932.3
NW_003791127.1	Gnomon	CDS	3308301	3308692	.	-	0	Name=XP_003695980.1;ID=cds-XP_003695980.1;Dbxref=GeneID:100871946%2CGenbank:XP_003695980.1;Parent=rna-XM_003695932.3
NW_003791127.1	Gnomon	CDS	3307184	3307782	.	-	0	Name=XP_003695980.1;ID=cds-XP_003695980.1;Dbxref=GeneID:100871946%2CGenbank:XP_003695980.1;Parent=rna-XM_003695932.3
NW_003791127.1	Gnomon	CDS	3306570	3307053	.	-	0	Name=XP_003695980.1;ID=cds-XP_003695980.1;Dbxref=GeneID:100871946%2CGenbank:XP_003695980.1;Parent=rna-XM_003695932.3
NW_003791127.1	Gnomon	CDS	3305822	3306233	.	-	0	Name=XP_003695980.1;ID=cds-XP_003695980.1;Dbxref=GeneID:100871946%2CGenbank:XP_003695980.1;Parent=rna-XM_003695932.3
NW_003791127.1	Gnomon	CDS	3305575	3305718	.	-	0	Name=XP_003695980.1;ID=cds-XP_003695980.1;Dbxref=GeneID:100871946%2CGenbank:XP_003695980.1;Parent=rna-XM_003695932.3
NW_003791127.1	Gnomon	CDS	3305356	3305505	.	-	0	Name=XP_003695980.1;ID=cds-XP_003695980.1;Dbxref=GeneID:100871946%2CGenbank:XP_003695980.1;Parent=rna-XM_003695932.3
NW_003791127.1	Gnomon	CDS	3304884	3305271	.	-	0	Name=XP_003695980.1;ID=cds-XP_003695980.1;Dbxref=GeneID:100871946%2CGenbank:XP_003695980.1;Parent=rna-XM_003695932.3
NW_003791127.1	Gnomon	CDS	3304469	3304685	.	-	0	Name=XP_003695980.1;ID=cds-XP_003695980.1;Dbxref=GeneID:100871946%2CGenbank:XP_003695980.1;Parent=rna-XM_003695932.3
NW_003791127.1	Gnomon	CDS	3303152	3303397	.	-	0	Name=XP_003695980.1;ID=cds-XP_003695980.1;Dbxref=GeneID:100871946%2CGenbank:XP_003695980.1;Parent=rna-XM_003695932.3
NW_003791127.1	Gnomon	lnc_RNA	4987753	4992543	.	-	.	Name=XR_001112482.2;ID=rna-XR_001112482.2;Dbxref=GeneID:105736206%2CGenbank:XR_001112482.2;Parent=gene-LOC105736206
NW_003791127.1	Gnomon	exon	3443459	3444136	.	+	.	ID=exon-XM_031918037.1-10;Dbxref=GeneID:100870395%2CGenbank:XM_031918037.1;Parent=rna-XM_031918037.1
NW_003791127.1	Gnomon	CDS	3352408	3352519	.	-	0	Name=XP_031773822.1;ID=cds-XP_031773822.1;Dbxref=GeneID:100872427%2CGenbank:XP_031773822.1;Note=The sequence of the model RefSeq protein was modified relative to this genomic sequence to represent the inferred CDS: inserted 2 bases in 2 codons;Parent=rna-XM_031917962.1
NW_003791127.1	Gnomon	CDS	3352385	3352405	.	-	0	Name=XP_031773822.1;ID=cds-XP_031773822.1;Dbxref=GeneID:100872427%2CGenbank:XP_031773822.1;Note=The sequence of the model RefSeq protein was modified relative to this genomic sequence to represent the inferred CDS: inserted 2 bases in 2 codons;Parent=rna-XM_031917962.1
NW_003791127.1	Gnomon	CDS	3352134	3352308	.	-	0	Name=XP_031773822.1;ID=cds-XP_031773822.1;Dbxref=GeneID:100872427%2CGenbank:XP_031773822.1;Note=The sequence of the model RefSeq protein was modified relative to this genomic sequence to represent the inferred CDS: inserted 2 bases in 2 codons;Parent=rna-XM_031917962.1
NW_003791127.1	Gnomon	CDS	3351918	3352044	.	-	0	Name=XP_031773822.1;ID=cds-XP_031773822.1;Dbxref=GeneID:100872427%2CGenbank:XP_031773822.1;Note=The sequence of the model RefSeq protein was modified relative to this genomic sequence to represent the inferred CDS: inserted 2 bases in 2 codons;Parent=rna-XM_031917962.1
NW_003791127.1	Gnomon	CDS	3351649	3351831	.	-	0	Name=XP_031773822.1;ID=cds-XP_031773822.1;Dbxref=GeneID:100872427%2CGenbank:XP_031773822.1;Note=The sequence of the model RefSeq protein was modified relative to this genomic sequence to represent the inferred CDS: inserted 2 bases in 2 codons;Parent=rna-XM_031917962.1
NW_003791127.1	Gnomon	CDS	3351355	3351514	.	-	0	Name=XP_031773822.1;ID=cds-XP_031773822.1;Dbxref=GeneID:100872427%2CGenbank:XP_031773822.1;Note=The sequence of the model RefSeq protein was modified relative to this genomic sequence to represent the inferred CDS: inserted 2 bases in 2 codons;Parent=rna-XM_031917962.1
NW_003791127.1	Gnomon	CDS	3351118	3351296	.	-	0	Name=XP_031773822.1;ID=cds-XP_031773822.1;Dbxref=GeneID:100872427%2CGenbank:XP_031773822.1;Note=The sequence of the model RefSeq protein was modified relative to this genomic sequence to represent the inferred CDS: inserted 2 bases in 2 codons;Parent=rna-XM_031917962.1
NW_003791127.1	Gnomon	CDS	3350580	3350815	.	-	0	Name=XP_031773822.1;ID=cds-XP_031773822.1;Dbxref=GeneID:100872427%2CGenbank:XP_031773822.1;Note=The sequence of the model RefSeq protein was modified relative to this genomic sequence to represent the inferred CDS: inserted 2 bases in 2 codons;Parent=rna-XM_031917962.1
NW_003791127.1	Gnomon	CDS	3350317	3350484	.	-	0	Name=XP_031773822.1;ID=cds-XP_031773822.1;Dbxref=GeneID:100872427%2CGenbank:XP_031773822.1;Note=The sequence of the model RefSeq protein was modified relative to this genomic sequence to represent the inferred CDS: inserted 2 bases in 2 codons;Parent=rna-XM_031917962.1
NW_003791127.1	Gnomon	CDS	3350137	3350245	.	-	0	Name=XP_031773822.1;ID=cds-XP_031773822.1;Dbxref=GeneID:100872427%2CGenbank:XP_031773822.1;Note=The sequence of the model RefSeq protein was modified relative to this genomic sequence to represent the inferred CDS: inserted 2 bases in 2 codons;Parent=rna-XM_031917962.1
NW_003791127.1	Gnomon	CDS	3349882	3350046	.	-	0	Name=XP_031773822.1;ID=cds-XP_031773822.1;Dbxref=GeneID:100872427%2CGenbank:XP_031773822.1;Note=The sequence of the model RefSeq protein was modified relative to this genomic sequence to represent the inferred CDS: inserted 2 bases in 2 codons;Parent=rna-XM_031917962.1
NW_003791127.1	Gnomon	CDS	3349688	3349809	.	-	0	Name=XP_031773822.1;ID=cds-XP_031773822.1;Dbxref=GeneID:100872427%2CGenbank:XP_031773822.1;Note=The sequence of the model RefSeq protein was modified relative to this genomic sequence to represent the inferred CDS: inserted 2 bases in 2 codons;Parent=rna-XM_031917962.1
NW_003791127.1	Gnomon	CDS	3349512	3349626	.	-	0	Name=XP_031773822.1;ID=cds-XP_031773822.1;Dbxref=GeneID:100872427%2CGenbank:XP_031773822.1;Note=The sequence of the model RefSeq protein was modified relative to this genomic sequence to represent the inferred CDS: inserted 2 bases in 2 codons;Parent=rna-XM_031917962.1
NW_003791127.1	Gnomon	CDS	3349211	3349447	.	-	0	Name=XP_031773822.1;ID=cds-XP_031773822.1;Dbxref=GeneID:100872427%2CGenbank:XP_031773822.1;Note=The sequence of the model RefSeq protein was modified relative to this genomic sequence to represent the inferred CDS: inserted 2 bases in 2 codons;Parent=rna-XM_031917962.1
NW_003791127.1	Gnomon	CDS	3348921	3349147	.	-	0	Name=XP_031773822.1;ID=cds-XP_031773822.1;Dbxref=GeneID:100872427%2CGenbank:XP_031773822.1;Note=The sequence of the model RefSeq protein was modified relative to this genomic sequence to represent the inferred CDS: inserted 2 bases in 2 codons;Parent=rna-XM_031917962.1
NW_003791127.1	Gnomon	CDS	3348707	3348830	.	-	0	Name=XP_031773822.1;ID=cds-XP_031773822.1;Dbxref=GeneID:100872427%2CGenbank:XP_031773822.1;Note=The sequence of the model RefSeq protein was modified relative to this genomic sequence to represent the inferred CDS: inserted 2 bases in 2 codons;Parent=rna-XM_031917962.1
NW_003791127.1	Gnomon	CDS	3348278	3348563	.	-	0	Name=XP_031773822.1;ID=cds-XP_031773822.1;Dbxref=GeneID:100872427%2CGenbank:XP_031773822.1;Note=The sequence of the model RefSeq protein was modified relative to this genomic sequence to represent the inferred CDS: inserted 2 bases in 2 codons;Parent=rna-XM_031917962.1
NW_003791127.1	Gnomon	CDS	3348037	3348194	.	-	0	Name=XP_031773822.1;ID=cds-XP_031773822.1;Dbxref=GeneID:100872427%2CGenbank:XP_031773822.1;Note=The sequence of the model RefSeq protein was modified relative to this genomic sequence to represent the inferred CDS: inserted 2 bases in 2 codons;Parent=rna-XM_031917962.1
NW_003791127.1	Gnomon	CDS	3347783	3347966	.	-	0	Name=XP_031773822.1;ID=cds-XP_031773822.1;Dbxref=GeneID:100872427%2CGenbank:XP_031773822.1;Note=The sequence of the model RefSeq protein was modified relative to this genomic sequence to represent the inferred CDS: inserted 2 bases in 2 codons;Parent=rna-XM_031917962.1
NW_003791127.1	Gnomon	CDS	3347705	3347780	.	-	0	Name=XP_031773822.1;ID=cds-XP_031773822.1;Dbxref=GeneID:100872427%2CGenbank:XP_031773822.1;Note=The sequence of the model RefSeq protein was modified relative to this genomic sequence to represent the inferred CDS: inserted 2 bases in 2 codons;Parent=rna-XM_031917962.1
NW_003791127.1	Gnomon	CDS	3347465	3347622	.	-	0	Name=XP_031773822.1;ID=cds-XP_031773822.1;Dbxref=GeneID:100872427%2CGenbank:XP_031773822.1;Note=The sequence of the model RefSeq protein was modified relative to this genomic sequence to represent the inferred CDS: inserted 2 bases in 2 codons;Parent=rna-XM_031917962.1
NW_003791127.1	Gnomon	CDS	3347192	3347371	.	-	0	Name=XP_031773822.1;ID=cds-XP_031773822.1;Dbxref=GeneID:100872427%2CGenbank:XP_031773822.1;Note=The sequence of the model RefSeq protein was modified relative to this genomic sequence to represent the inferred CDS: inserted 2 bases in 2 codons;Parent=rna-XM_031917962.1
NW_003791127.1	Gnomon	CDS	3346999	3347118	.	-	0	Name=XP_031773822.1;ID=cds-XP_031773822.1;Dbxref=GeneID:100872427%2CGenbank:XP_031773822.1;Note=The sequence of the model RefSeq protein was modified relative to this genomic sequence to represent the inferred CDS: inserted 2 bases in 2 codons;Parent=rna-XM_031917962.1
NW_003791127.1	Gnomon	CDS	3346835	3346929	.	-	0	Name=XP_031773822.1;ID=cds-XP_031773822.1;Dbxref=GeneID:100872427%2CGenbank:XP_031773822.1;Note=The sequence of the model RefSeq protein was modified relative to this genomic sequence to represent the inferred CDS: inserted 2 bases in 2 codons;Parent=rna-XM_031917962.1
NW_003791127.1	Gnomon	mRNA	2482300	2514536	.	-	.	Name=XM_031917945.1;ID=rna-XM_031917945.1;Dbxref=GeneID:100868544%2CGenbank:XM_031917945.1;Parent=gene-LOC100868544
NW_003791127.1	Gnomon	CDS	6424708	6424720	.	-	0	Name=XP_012345325.1;ID=cds-XP_012345325.1;Dbxref=GeneID:100870474%2CGenbank:XP_012345325.1;Parent=rna-XM_012489871.2
NW_003791127.1	Gnomon	CDS	6421321	6421353	.	-	0	Name=XP_012345325.1;ID=cds-XP_012345325.1;Dbxref=GeneID:100870474%2CGenbank:XP_012345325.1;Parent=rna-XM_012489871.2
NW_003791127.1	Gnomon	CDS	6421025	6421252	.	-	0	Name=XP_012345325.1;ID=cds-XP_012345325.1;Dbxref=GeneID:100870474%2CGenbank:XP_012345325.1;Parent=rna-XM_012489871.2
NW_003791127.1	Gnomon	CDS	6420887	6420957	.	-	0	Name=XP_012345325.1;ID=cds-XP_012345325.1;Dbxref=GeneID:100870474%2CGenbank:XP_012345325.1;Parent=rna-XM_012489871.2
NW_003791127.1	Gnomon	CDS	6420575	6420793	.	-	0	Name=XP_012345325.1;ID=cds-XP_012345325.1;Dbxref=GeneID:100870474%2CGenbank:XP_012345325.1;Parent=rna-XM_012489871.2
NW_003791127.1	Gnomon	CDS	6420332	6420442	.	-	0	Name=XP_012345325.1;ID=cds-XP_012345325.1;Dbxref=GeneID:100870474%2CGenbank:XP_012345325.1;Parent=rna-XM_012489871.2
NW_003791127.1	Gnomon	CDS	1693120	1693150	.	+	0	Name=XP_031773968.1;ID=cds-XP_031773968.1;Dbxref=GeneID:100865956%2CGenbank:XP_031773968.1;Parent=rna-XM_031918108.1
NW_003791127.1	Gnomon	CDS	1695451	1695575	.	+	0	Name=XP_031773968.1;ID=cds-XP_031773968.1;Dbxref=GeneID:100865956%2CGenbank:XP_031773968.1;Parent=rna-XM_031918108.1
NW_003791127.1	Gnomon	CDS	1695751	1695890	.	+	0	Name=XP_031773968.1;ID=cds-XP_031773968.1;Dbxref=GeneID:100865956%2CGenbank:XP_031773968.1;Parent=rna-XM_031918108.1
NW_003791127.1	Gnomon	CDS	1696212	1696341	.	+	0	Name=XP_031773968.1;ID=cds-XP_031773968.1;Dbxref=GeneID:100865956%2CGenbank:XP_031773968.1;Parent=rna-XM_031918108.1
NW_003791127.1	Gnomon	CDS	1696549	1696686	.	+	0	Name=XP_031773968.1;ID=cds-XP_031773968.1;Dbxref=GeneID:100865956%2CGenbank:XP_031773968.1;Parent=rna-XM_031918108.1
NW_003791127.1	Gnomon	CDS	1696918	1697094	.	+	0	Name=XP_031773968.1;ID=cds-XP_031773968.1;Dbxref=GeneID:100865956%2CGenbank:XP_031773968.1;Parent=rna-XM_031918108.1
NW_003791127.1	Gnomon	CDS	1697188	1698489	.	+	0	Name=XP_031773968.1;ID=cds-XP_031773968.1;Dbxref=GeneID:100865956%2CGenbank:XP_031773968.1;Parent=rna-XM_031918108.1
NW_003791127.1	Gnomon	CDS	1698569	1698717	.	+	0	Name=XP_031773968.1;ID=cds-XP_031773968.1;Dbxref=GeneID:100865956%2CGenbank:XP_031773968.1;Parent=rna-XM_031918108.1
NW_003791127.1	Gnomon	CDS	1699021	1699361	.	+	0	Name=XP_031773968.1;ID=cds-XP_031773968.1;Dbxref=GeneID:100865956%2CGenbank:XP_031773968.1;Parent=rna-XM_031918108.1
NW_003791127.1	Gnomon	CDS	1699621	1699887	.	+	0	Name=XP_031773968.1;ID=cds-XP_031773968.1;Dbxref=GeneID:100865956%2CGenbank:XP_031773968.1;Parent=rna-XM_031918108.1
NW_003791127.1	Gnomon	CDS	1700122	1701506	.	+	0	Name=XP_031773968.1;ID=cds-XP_031773968.1;Dbxref=GeneID:100865956%2CGenbank:XP_031773968.1;Parent=rna-XM_031918108.1
NW_003791127.1	tRNAscan-SE	exon	1774610	1774682	.	+	.	ID=exon-TRNAM-CAU-9-1;Dbxref=GeneID:116414848;Note=transfer RNA methionine (anticodon CAU);Parent=rna-TRNAM-CAU-9
NW_003791127.1	Gnomon	CDS	6412561	6412636	.	+	0	Name=XP_003695886.1;ID=cds-XP_003695886.1;Dbxref=GeneID:100868467%2CGenbank:XP_003695886.1;Parent=rna-XM_003695838.3
NW_003791127.1	Gnomon	CDS	6412785	6413186	.	+	0	Name=XP_003695886.1;ID=cds-XP_003695886.1;Dbxref=GeneID:100868467%2CGenbank:XP_003695886.1;Parent=rna-XM_003695838.3
NW_003791127.1	Gnomon	CDS	6413274	6413544	.	+	0	Name=XP_003695886.1;ID=cds-XP_003695886.1;Dbxref=GeneID:100868467%2CGenbank:XP_003695886.1;Parent=rna-XM_003695838.3
NW_003791127.1	Gnomon	CDS	6413622	6413869	.	+	0	Name=XP_003695886.1;ID=cds-XP_003695886.1;Dbxref=GeneID:100868467%2CGenbank:XP_003695886.1;Parent=rna-XM_003695838.3
NW_003791127.1	Gnomon	CDS	6413961	6414295	.	+	0	Name=XP_003695886.1;ID=cds-XP_003695886.1;Dbxref=GeneID:100868467%2CGenbank:XP_003695886.1;Parent=rna-XM_003695838.3
NW_003791127.1	Gnomon	CDS	1247265	1247319	.	-	0	Name=XP_012344976.1;ID=cds-XP_012344976.1;Dbxref=GeneID:100866081%2CGenbank:XP_012344976.1;Parent=rna-XM_012489522.2
NW_003791127.1	Gnomon	CDS	1238240	1238333	.	-	0	Name=XP_012344976.1;ID=cds-XP_012344976.1;Dbxref=GeneID:100866081%2CGenbank:XP_012344976.1;Parent=rna-XM_012489522.2
NW_003791127.1	Gnomon	CDS	1236246	1236275	.	-	0	Name=XP_012344976.1;ID=cds-XP_012344976.1;Dbxref=GeneID:100866081%2CGenbank:XP_012344976.1;Parent=rna-XM_012489522.2
NW_003791127.1	Gnomon	CDS	1061360	1061474	.	-	0	Name=XP_012344976.1;ID=cds-XP_012344976.1;Dbxref=GeneID:100866081%2CGenbank:XP_012344976.1;Parent=rna-XM_012489522.2
NW_003791127.1	Gnomon	CDS	1036628	1036949	.	-	0	Name=XP_012344976.1;ID=cds-XP_012344976.1;Dbxref=GeneID:100866081%2CGenbank:XP_012344976.1;Parent=rna-XM_012489522.2
NW_003791127.1	Gnomon	CDS	960997	961002	.	-	0	Name=XP_012344976.1;ID=cds-XP_012344976.1;Dbxref=GeneID:100866081%2CGenbank:XP_012344976.1;Parent=rna-XM_012489522.2
NW_003791127.1	Gnomon	CDS	918382	918518	.	-	0	Name=XP_012344976.1;ID=cds-XP_012344976.1;Dbxref=GeneID:100866081%2CGenbank:XP_012344976.1;Parent=rna-XM_012489522.2
NW_003791127.1	Gnomon	CDS	1821378	1821428	.	+	0	Name=XP_012345075.2;ID=cds-XP_012345075.2;Dbxref=GeneID:100871543%2CGenbank:XP_012345075.2;Note=The sequence of the model RefSeq protein was modified relative to this genomic sequence to represent the inferred CDS: deleted 1 base in 1 codon;Parent=rna-XM_012489621.2
NW_003791127.1	Gnomon	CDS	1822439	1822511	.	+	0	Name=XP_012345075.2;ID=cds-XP_012345075.2;Dbxref=GeneID:100871543%2CGenbank:XP_012345075.2;Note=The sequence of the model RefSeq protein was modified relative to this genomic sequence to represent the inferred CDS: deleted 1 base in 1 codon;Parent=rna-XM_012489621.2
NW_003791127.1	Gnomon	CDS	1822582	1822658	.	+	0	Name=XP_012345075.2;ID=cds-XP_012345075.2;Dbxref=GeneID:100871543%2CGenbank:XP_012345075.2;Note=The sequence of the model RefSeq protein was modified relative to this genomic sequence to represent the inferred CDS: deleted 1 base in 1 codon;Parent=rna-XM_012489621.2
NW_003791127.1	Gnomon	CDS	1822660	1822674	.	+	0	Name=XP_012345075.2;ID=cds-XP_012345075.2;Dbxref=GeneID:100871543%2CGenbank:XP_012345075.2;Note=The sequence of the model RefSeq protein was modified relative to this genomic sequence to represent the inferred CDS: deleted 1 base in 1 codon;Parent=rna-XM_012489621.2
NW_003791127.1	Gnomon	CDS	1822765	1822870	.	+	0	Name=XP_012345075.2;ID=cds-XP_012345075.2;Dbxref=GeneID:100871543%2CGenbank:XP_012345075.2;Note=The sequence of the model RefSeq protein was modified relative to this genomic sequence to represent the inferred CDS: deleted 1 base in 1 codon;Parent=rna-XM_012489621.2
NW_003791127.1	Gnomon	CDS	1822946	1823031	.	+	0	Name=XP_012345075.2;ID=cds-XP_012345075.2;Dbxref=GeneID:100871543%2CGenbank:XP_012345075.2;Note=The sequence of the model RefSeq protein was modified relative to this genomic sequence to represent the inferred CDS: deleted 1 base in 1 codon;Parent=rna-XM_012489621.2
NW_003791127.1	Gnomon	lnc_RNA	1347424	1348039	.	+	.	Name=XR_004225345.1;ID=rna-XR_004225345.1;Dbxref=GeneID:116414783%2CGenbank:XR_004225345.1;Parent=gene-LOC116414783
NW_003791127.1	RefSeq	cDNA_match	4459154	4459720	.	+	.	ID=dd3c10cb-5fe9-4f9b-b366-ede8af9e7376;Target=XM_012490030.2 1 568;Gap=M543 I1 M24
NW_003791127.1	RefSeq	cDNA_match	4459801	4460072	.	+	.	ID=dd3c10cb-5fe9-4f9b-b366-ede8af9e7376;Target=XM_012490030.2 1 568;Gap=M543 I1 M24
NW_003791127.1	Gnomon	exon	2606068	2606268	.	+	.	ID=exon-XM_012489729.1-5;Dbxref=GeneID:100867819%2CGenbank:XM_012489729.1;Parent=rna-XM_012489729.1
NW_003791127.1	Gnomon	exon	2606398	2606638	.	+	.	ID=exon-XM_012489729.1-6;Dbxref=GeneID:100867819%2CGenbank:XM_012489729.1;Parent=rna-XM_012489729.1
NW_003791127.1	Gnomon	exon	2605435	2605580	.	+	.	ID=exon-XM_012489729.1-3;Dbxref=GeneID:100867819%2CGenbank:XM_012489729.1;Parent=rna-XM_012489729.1
NW_003791127.1	Gnomon	exon	2605715	2605991	.	+	.	ID=exon-XM_012489729.1-4;Dbxref=GeneID:100867819%2CGenbank:XM_012489729.1;Parent=rna-XM_012489729.1
NW_003791127.1	Gnomon	exon	2603903	2604199	.	+	.	ID=exon-XM_012489729.1-1;Dbxref=GeneID:100867819%2CGenbank:XM_012489729.1;Parent=rna-XM_012489729.1
NW_003791127.1	Gnomon	exon	2605252	2605359	.	+	.	ID=exon-XM_012489729.1-2;Dbxref=GeneID:100867819%2CGenbank:XM_012489729.1;Parent=rna-XM_012489729.1
NW_003791127.1	Gnomon	exon	2607227	2607593	.	+	.	ID=exon-XM_012489729.1-9;Dbxref=GeneID:100867819%2CGenbank:XM_012489729.1;Parent=rna-XM_012489729.1
NW_003791127.1	Gnomon	exon	2606732	2606964	.	+	.	ID=exon-XM_012489729.1-7;Dbxref=GeneID:100867819%2CGenbank:XM_012489729.1;Parent=rna-XM_012489729.1
NW_003791127.1	Gnomon	exon	2607080	2607100	.	+	.	ID=exon-XM_012489729.1-8;Dbxref=GeneID:100867819%2CGenbank:XM_012489729.1;Parent=rna-XM_012489729.1
NW_003791127.1	Gnomon	exon	4356227	4356255	.	+	.	ID=exon-XM_031917964.1-3;Dbxref=GeneID:100863228%2CGenbank:XM_031917964.1;Parent=rna-XM_031917964.1
NW_003791127.1	Gnomon	exon	4352796	4353315	.	+	.	ID=exon-XM_031917964.1-1;Dbxref=GeneID:100863228%2CGenbank:XM_031917964.1;Parent=rna-XM_031917964.1
NW_003791127.1	Gnomon	exon	4353546	4353904	.	+	.	ID=exon-XM_031917964.1-2;Dbxref=GeneID:100863228%2CGenbank:XM_031917964.1;Parent=rna-XM_031917964.1
NW_003791127.1	Gnomon	exon	6130113	6130899	.	-	.	ID=exon-XM_012489705.2-1;Dbxref=GeneID:100867367%2CGenbank:XM_012489705.2;Note=The sequence of the model RefSeq transcript was modified relative to this genomic sequence to represent the inferred CDS: inserted 1 base in 1 codon;Parent=rna-XM_012489705.2
NW_003791127.1	Gnomon	exon	6107467	6108156	.	-	.	ID=exon-XM_012489705.2-2;Dbxref=GeneID:100867367%2CGenbank:XM_012489705.2;Note=The sequence of the model RefSeq transcript was modified relative to this genomic sequence to represent the inferred CDS: inserted 1 base in 1 codon;Parent=rna-XM_012489705.2
NW_003791127.1	Gnomon	exon	6105586	6107464	.	-	.	ID=exon-XM_012489705.2-3;Dbxref=GeneID:100867367%2CGenbank:XM_012489705.2;Note=The sequence of the model RefSeq transcript was modified relative to this genomic sequence to represent the inferred CDS: inserted 1 base in 1 codon;Parent=rna-XM_012489705.2
NW_003791127.1	Gnomon	mRNA	1859541	1906578	.	-	.	Name=XM_012489925.2;ID=rna-XM_012489925.2;Dbxref=GeneID:100863068%2CGenbank:XM_012489925.2;Parent=gene-LOC100863068
NW_003791127.1	Gnomon	mRNA	3525185	3531416	.	+	.	Name=XM_031918043.1;ID=rna-XM_031918043.1;Dbxref=GeneID:100863582%2CGenbank:XM_031918043.1;Parent=gene-LOC100863582
NW_003791127.1	Gnomon	mRNA	4459154	4460072	.	+	.	Name=XM_012490030.2;ID=rna-XM_012490030.2;Dbxref=GeneID:100864286%2CGenbank:XM_012490030.2;Note=The sequence of the model RefSeq transcript was modified relative to this genomic sequence to represent the inferred CDS: inserted 1 base in 1 codon;Parent=gene-LOC100864286
NW_003791127.1	Gnomon	exon	8206499	8206572	.	+	.	ID=exon-XM_031918070.1-1;Dbxref=GeneID:100868018%2CGenbank:XM_031918070.1;Parent=rna-XM_031918070.1
NW_003791127.1	Gnomon	exon	8209008	8209343	.	+	.	ID=exon-XM_031918070.1-4;Dbxref=GeneID:100868018%2CGenbank:XM_031918070.1;Parent=rna-XM_031918070.1
NW_003791127.1	Gnomon	exon	8208375	8208523	.	+	.	ID=exon-XM_031918070.1-2;Dbxref=GeneID:100868018%2CGenbank:XM_031918070.1;Parent=rna-XM_031918070.1
NW_003791127.1	Gnomon	exon	8208620	8208928	.	+	.	ID=exon-XM_031918070.1-3;Dbxref=GeneID:100868018%2CGenbank:XM_031918070.1;Parent=rna-XM_031918070.1
NW_003791127.1	Gnomon	CDS	6458067	6458111	.	-	0	Name=XP_003696118.1;ID=cds-XP_003696118.1;Dbxref=GeneID:100870114%2CGenbank:XP_003696118.1;Parent=rna-XM_003696070.3
NW_003791127.1	Gnomon	CDS	6457948	6458008	.	-	0	Name=XP_003696118.1;ID=cds-XP_003696118.1;Dbxref=GeneID:100870114%2CGenbank:XP_003696118.1;Parent=rna-XM_003696070.3
NW_003791127.1	Gnomon	CDS	6457493	6457887	.	-	0	Name=XP_003696118.1;ID=cds-XP_003696118.1;Dbxref=GeneID:100870114%2CGenbank:XP_003696118.1;Parent=rna-XM_003696070.3
NW_003791127.1	Gnomon	CDS	6457246	6457410	.	-	0	Name=XP_003696118.1;ID=cds-XP_003696118.1;Dbxref=GeneID:100870114%2CGenbank:XP_003696118.1;Parent=rna-XM_003696070.3
NW_003791127.1	Gnomon	mRNA	6224394	6254310	.	+	.	Name=XM_003696059.3;ID=rna-XM_003696059.3;Dbxref=GeneID:100868813%2CGenbank:XM_003696059.3;Parent=gene-LOC100868813
NW_003791127.1	Gnomon	gene	5059874	5060880	.	+	.	Name=LOC100871863;ID=gene-LOC100871863;Dbxref=GeneID:100871863
NW_003791127.1	Gnomon	mRNA	3435373	3444136	.	+	.	Name=XM_031918041.1;ID=rna-XM_031918041.1;Dbxref=GeneID:100870395%2CGenbank:XM_031918041.1;Parent=gene-LOC100870395
NW_003791127.1	Gnomon	exon	4448711	4449435	.	+	.	ID=exon-XM_012489964.2-1;Dbxref=GeneID:100864054%2CGenbank:XM_012489964.2;Parent=rna-XM_012489964.2
NW_003791127.1	Gnomon	exon	4449640	4449872	.	+	.	ID=exon-XM_012489964.2-2;Dbxref=GeneID:100864054%2CGenbank:XM_012489964.2;Parent=rna-XM_012489964.2
NW_003791127.1	Gnomon	exon	4449968	4450701	.	+	.	ID=exon-XM_012489964.2-3;Dbxref=GeneID:100864054%2CGenbank:XM_012489964.2;Parent=rna-XM_012489964.2
NW_003791127.1	Gnomon	exon	4451550	4451955	.	+	.	ID=exon-XM_012489964.2-4;Dbxref=GeneID:100864054%2CGenbank:XM_012489964.2;Parent=rna-XM_012489964.2
NW_003791127.1	Gnomon	mRNA	3459531	3469812	.	+	.	Name=XM_012489532.2;ID=rna-XM_012489532.2;Dbxref=GeneID:100870624%2CGenbank:XM_012489532.2;Parent=gene-LOC100870624
NW_003791127.1	Gnomon	CDS	1752062	1752172	.	+	0	Name=XP_031773727.1;ID=cds-XP_031773727.1;Dbxref=GeneID:100870747%2CGenbank:XP_031773727.1;Parent=rna-XM_031917867.1
NW_003791127.1	Gnomon	CDS	1752871	1753015	.	+	0	Name=XP_031773727.1;ID=cds-XP_031773727.1;Dbxref=GeneID:100870747%2CGenbank:XP_031773727.1;Parent=rna-XM_031917867.1
NW_003791127.1	Gnomon	CDS	1753094	1753251	.	+	0	Name=XP_031773727.1;ID=cds-XP_031773727.1;Dbxref=GeneID:100870747%2CGenbank:XP_031773727.1;Parent=rna-XM_031917867.1
NW_003791127.1	Gnomon	CDS	1753460	1753581	.	+	0	Name=XP_031773727.1;ID=cds-XP_031773727.1;Dbxref=GeneID:100870747%2CGenbank:XP_031773727.1;Parent=rna-XM_031917867.1
NW_003791127.1	Gnomon	CDS	1753655	1753800	.	+	0	Name=XP_031773727.1;ID=cds-XP_031773727.1;Dbxref=GeneID:100870747%2CGenbank:XP_031773727.1;Parent=rna-XM_031917867.1
NW_003791127.1	Gnomon	CDS	1753893	1754139	.	+	0	Name=XP_031773727.1;ID=cds-XP_031773727.1;Dbxref=GeneID:100870747%2CGenbank:XP_031773727.1;Parent=rna-XM_031917867.1
NW_003791127.1	Gnomon	CDS	1754246	1754394	.	+	0	Name=XP_031773727.1;ID=cds-XP_031773727.1;Dbxref=GeneID:100870747%2CGenbank:XP_031773727.1;Parent=rna-XM_031917867.1
NW_003791127.1	Gnomon	CDS	1754547	1754705	.	+	0	Name=XP_031773727.1;ID=cds-XP_031773727.1;Dbxref=GeneID:100870747%2CGenbank:XP_031773727.1;Parent=rna-XM_031917867.1
NW_003791127.1	Gnomon	CDS	1754788	1754886	.	+	0	Name=XP_031773727.1;ID=cds-XP_031773727.1;Dbxref=GeneID:100870747%2CGenbank:XP_031773727.1;Parent=rna-XM_031917867.1
NW_003791127.1	Gnomon	CDS	1755019	1755134	.	+	0	Name=XP_031773727.1;ID=cds-XP_031773727.1;Dbxref=GeneID:100870747%2CGenbank:XP_031773727.1;Parent=rna-XM_031917867.1
NW_003791127.1	Gnomon	CDS	1755197	1755352	.	+	0	Name=XP_031773727.1;ID=cds-XP_031773727.1;Dbxref=GeneID:100870747%2CGenbank:XP_031773727.1;Parent=rna-XM_031917867.1
NW_003791127.1	Gnomon	CDS	1757152	1757319	.	+	0	Name=XP_031773727.1;ID=cds-XP_031773727.1;Dbxref=GeneID:100870747%2CGenbank:XP_031773727.1;Parent=rna-XM_031917867.1
NW_003791127.1	Gnomon	mRNA	5444849	5446309	.	+	.	Name=XM_031917942.1;ID=rna-XM_031917942.1;Dbxref=GeneID:116414780%2CGenbank:XM_031917942.1;Parent=gene-LOC116414780
NW_003791127.1	Gnomon	exon	2693980	2694203	.	+	.	ID=exon-XM_012489554.2-2;Dbxref=GeneID:100870158%2CGenbank:XM_012489554.2;Parent=rna-XM_012489554.2
NW_003791127.1	Gnomon	exon	2694411	2694812	.	+	.	ID=exon-XM_012489554.2-3;Dbxref=GeneID:100870158%2CGenbank:XM_012489554.2;Parent=rna-XM_012489554.2
NW_003791127.1	Gnomon	exon	2690741	2691057	.	+	.	ID=exon-XM_012489554.2-1;Dbxref=GeneID:100870158%2CGenbank:XM_012489554.2;Parent=rna-XM_012489554.2
NW_003791127.1	Gnomon	exon	2695831	2696134	.	+	.	ID=exon-XM_012489554.2-6;Dbxref=GeneID:100870158%2CGenbank:XM_012489554.2;Parent=rna-XM_012489554.2
NW_003791127.1	Gnomon	exon	2696249	2696384	.	+	.	ID=exon-XM_012489554.2-7;Dbxref=GeneID:100870158%2CGenbank:XM_012489554.2;Parent=rna-XM_012489554.2
NW_003791127.1	Gnomon	exon	2694907	2695128	.	+	.	ID=exon-XM_012489554.2-4;Dbxref=GeneID:100870158%2CGenbank:XM_012489554.2;Parent=rna-XM_012489554.2
NW_003791127.1	Gnomon	exon	2695396	2695679	.	+	.	ID=exon-XM_012489554.2-5;Dbxref=GeneID:100870158%2CGenbank:XM_012489554.2;Parent=rna-XM_012489554.2
NW_003791127.1	Gnomon	exon	2697125	2697265	.	+	.	ID=exon-XM_012489554.2-8;Dbxref=GeneID:100870158%2CGenbank:XM_012489554.2;Parent=rna-XM_012489554.2
NW_003791127.1	Gnomon	exon	5122094	5122356	.	-	.	ID=exon-XM_031918145.1-1;Dbxref=GeneID:105736088%2CGenbank:XM_031918145.1;Parent=rna-XM_031918145.1
NW_003791127.1	Gnomon	exon	5121922	5122018	.	-	.	ID=exon-XM_031918145.1-2;Dbxref=GeneID:105736088%2CGenbank:XM_031918145.1;Parent=rna-XM_031918145.1
NW_003791127.1	Gnomon	exon	5120622	5121563	.	-	.	ID=exon-XM_031918145.1-3;Dbxref=GeneID:105736088%2CGenbank:XM_031918145.1;Parent=rna-XM_031918145.1
NW_003791127.1	Gnomon	exon	5120070	5120560	.	-	.	ID=exon-XM_031918145.1-4;Dbxref=GeneID:105736088%2CGenbank:XM_031918145.1;Parent=rna-XM_031918145.1
NW_003791127.1	Gnomon	exon	5119856	5120004	.	-	.	ID=exon-XM_031918145.1-5;Dbxref=GeneID:105736088%2CGenbank:XM_031918145.1;Parent=rna-XM_031918145.1
NW_003791127.1	Gnomon	exon	5119626	5119775	.	-	.	ID=exon-XM_031918145.1-6;Dbxref=GeneID:105736088%2CGenbank:XM_031918145.1;Parent=rna-XM_031918145.1
NW_003791127.1	Gnomon	exon	5119125	5119358	.	-	.	ID=exon-XM_031918145.1-7;Dbxref=GeneID:105736088%2CGenbank:XM_031918145.1;Parent=rna-XM_031918145.1
NW_003791127.1	Gnomon	mRNA	6872931	6889944	.	-	.	Name=XM_012489438.2;ID=rna-XM_012489438.2;Dbxref=GeneID:100869875%2CGenbank:XM_012489438.2;Parent=gene-LOC100869875
NW_003791127.1	Gnomon	exon	8344137	8344412	.	-	.	ID=exon-XM_012489445.2-10;Dbxref=GeneID:105736097%2CGenbank:XM_012489445.2;Parent=rna-XM_012489445.2
NW_003791127.1	Gnomon	exon	8343278	8344057	.	-	.	ID=exon-XM_012489445.2-11;Dbxref=GeneID:105736097%2CGenbank:XM_012489445.2;Parent=rna-XM_012489445.2
NW_003791127.1	Gnomon	exon	6438598	6438840	.	-	.	ID=exon-XM_012489865.2-5;Dbxref=GeneID:100869046%2CGenbank:XM_012489865.2;Parent=rna-XM_012489865.2
NW_003791127.1	Gnomon	exon	6437636	6437824	.	-	.	ID=exon-XM_012489865.2-6;Dbxref=GeneID:100869046%2CGenbank:XM_012489865.2;Parent=rna-XM_012489865.2
NW_003791127.1	Gnomon	exon	6437399	6437572	.	-	.	ID=exon-XM_012489865.2-7;Dbxref=GeneID:100869046%2CGenbank:XM_012489865.2;Parent=rna-XM_012489865.2
NW_003791127.1	Gnomon	exon	2601490	2601860	.	+	.	ID=exon-XM_031917927.1-10;Dbxref=GeneID:100869192%2CGenbank:XM_031917927.1;Parent=rna-XM_031917927.1
NW_003791127.1	Gnomon	exon	6437076	6437330	.	-	.	ID=exon-XM_012489865.2-8;Dbxref=GeneID:100869046%2CGenbank:XM_012489865.2;Parent=rna-XM_012489865.2
NW_003791127.1	Gnomon	exon	2601928	2602512	.	+	.	ID=exon-XM_031917927.1-11;Dbxref=GeneID:100869192%2CGenbank:XM_031917927.1;Parent=rna-XM_031917927.1
NW_003791127.1	Gnomon	exon	6436726	6437007	.	-	.	ID=exon-XM_012489865.2-9;Dbxref=GeneID:100869046%2CGenbank:XM_012489865.2;Parent=rna-XM_012489865.2
NW_003791127.1	Gnomon	exon	6439941	6440170	.	-	.	ID=exon-XM_012489865.2-1;Dbxref=GeneID:100869046%2CGenbank:XM_012489865.2;Parent=rna-XM_012489865.2
NW_003791127.1	Gnomon	exon	6439665	6439870	.	-	.	ID=exon-XM_012489865.2-2;Dbxref=GeneID:100869046%2CGenbank:XM_012489865.2;Parent=rna-XM_012489865.2
NW_003791127.1	Gnomon	exon	6439393	6439541	.	-	.	ID=exon-XM_012489865.2-3;Dbxref=GeneID:100869046%2CGenbank:XM_012489865.2;Parent=rna-XM_012489865.2
NW_003791127.1	Gnomon	exon	6439043	6439322	.	-	.	ID=exon-XM_012489865.2-4;Dbxref=GeneID:100869046%2CGenbank:XM_012489865.2;Parent=rna-XM_012489865.2
NW_003791127.1	Gnomon	exon	6160601	6160746	.	+	.	ID=exon-XM_003696055.3-1;Dbxref=GeneID:100868135%2CGenbank:XM_003696055.3;Parent=rna-XM_003696055.3
NW_003791127.1	Gnomon	exon	6161032	6161309	.	+	.	ID=exon-XM_003696055.3-2;Dbxref=GeneID:100868135%2CGenbank:XM_003696055.3;Parent=rna-XM_003696055.3
NW_003791127.1	Gnomon	lnc_RNA	8185244	8185643	.	-	.	Name=XR_001112481.2;ID=rna-XR_001112481.2;Dbxref=GeneID:105736203%2CGenbank:XR_001112481.2;Parent=gene-LOC105736203
NW_003791127.1	Gnomon	exon	6161393	6162174	.	+	.	ID=exon-XM_003696055.3-3;Dbxref=GeneID:100868135%2CGenbank:XM_003696055.3;Parent=rna-XM_003696055.3
NW_003791127.1	Gnomon	CDS	2689902	2689922	.	-	0	Name=XP_031773821.1;ID=cds-XP_031773821.1;Dbxref=GeneID:100869837%2CGenbank:XP_031773821.1;Note=The sequence of the model RefSeq protein was modified relative to this genomic sequence to represent the inferred CDS: inserted 1 base in 1 codon;Parent=rna-XM_031917961.1
NW_003791127.1	Gnomon	CDS	2687125	2687264	.	-	0	Name=XP_031773821.1;ID=cds-XP_031773821.1;Dbxref=GeneID:100869837%2CGenbank:XP_031773821.1;Note=The sequence of the model RefSeq protein was modified relative to this genomic sequence to represent the inferred CDS: inserted 1 base in 1 codon;Parent=rna-XM_031917961.1
NW_003791127.1	Gnomon	CDS	2685474	2685726	.	-	0	Name=XP_031773821.1;ID=cds-XP_031773821.1;Dbxref=GeneID:100869837%2CGenbank:XP_031773821.1;Note=The sequence of the model RefSeq protein was modified relative to this genomic sequence to represent the inferred CDS: inserted 1 base in 1 codon;Parent=rna-XM_031917961.1
NW_003791127.1	Gnomon	CDS	2685115	2685388	.	-	0	Name=XP_031773821.1;ID=cds-XP_031773821.1;Dbxref=GeneID:100869837%2CGenbank:XP_031773821.1;Note=The sequence of the model RefSeq protein was modified relative to this genomic sequence to represent the inferred CDS: inserted 1 base in 1 codon;Parent=rna-XM_031917961.1
NW_003791127.1	Gnomon	CDS	2683879	2685042	.	-	0	Name=XP_031773821.1;ID=cds-XP_031773821.1;Dbxref=GeneID:100869837%2CGenbank:XP_031773821.1;Note=The sequence of the model RefSeq protein was modified relative to this genomic sequence to represent the inferred CDS: inserted 1 base in 1 codon;Parent=rna-XM_031917961.1
NW_003791127.1	Gnomon	CDS	2683638	2683809	.	-	0	Name=XP_031773821.1;ID=cds-XP_031773821.1;Dbxref=GeneID:100869837%2CGenbank:XP_031773821.1;Note=The sequence of the model RefSeq protein was modified relative to this genomic sequence to represent the inferred CDS: inserted 1 base in 1 codon;Parent=rna-XM_031917961.1
NW_003791127.1	Gnomon	CDS	2683189	2683567	.	-	0	Name=XP_031773821.1;ID=cds-XP_031773821.1;Dbxref=GeneID:100869837%2CGenbank:XP_031773821.1;Note=The sequence of the model RefSeq protein was modified relative to this genomic sequence to represent the inferred CDS: inserted 1 base in 1 codon;Parent=rna-XM_031917961.1
NW_003791127.1	Gnomon	CDS	2681097	2682967	.	-	0	Name=XP_031773821.1;ID=cds-XP_031773821.1;Dbxref=GeneID:100869837%2CGenbank:XP_031773821.1;Note=The sequence of the model RefSeq protein was modified relative to this genomic sequence to represent the inferred CDS: inserted 1 base in 1 codon;Parent=rna-XM_031917961.1
NW_003791127.1	Gnomon	CDS	2680784	2681012	.	-	0	Name=XP_031773821.1;ID=cds-XP_031773821.1;Dbxref=GeneID:100869837%2CGenbank:XP_031773821.1;Note=The sequence of the model RefSeq protein was modified relative to this genomic sequence to represent the inferred CDS: inserted 1 base in 1 codon;Parent=rna-XM_031917961.1
NW_003791127.1	Gnomon	CDS	2680491	2680688	.	-	0	Name=XP_031773821.1;ID=cds-XP_031773821.1;Dbxref=GeneID:100869837%2CGenbank:XP_031773821.1;Note=The sequence of the model RefSeq protein was modified relative to this genomic sequence to represent the inferred CDS: inserted 1 base in 1 codon;Parent=rna-XM_031917961.1
NW_003791127.1	Gnomon	CDS	2680021	2680095	.	-	0	Name=XP_031773821.1;ID=cds-XP_031773821.1;Dbxref=GeneID:100869837%2CGenbank:XP_031773821.1;Note=The sequence of the model RefSeq protein was modified relative to this genomic sequence to represent the inferred CDS: inserted 1 base in 1 codon;Parent=rna-XM_031917961.1
NW_003791127.1	Gnomon	CDS	2677147	2679353	.	-	0	Name=XP_031773821.1;ID=cds-XP_031773821.1;Dbxref=GeneID:100869837%2CGenbank:XP_031773821.1;Note=The sequence of the model RefSeq protein was modified relative to this genomic sequence to represent the inferred CDS: inserted 1 base in 1 codon;Parent=rna-XM_031917961.1
NW_003791127.1	Gnomon	CDS	2676717	2677054	.	-	0	Name=XP_031773821.1;ID=cds-XP_031773821.1;Dbxref=GeneID:100869837%2CGenbank:XP_031773821.1;Note=The sequence of the model RefSeq protein was modified relative to this genomic sequence to represent the inferred CDS: inserted 1 base in 1 codon;Parent=rna-XM_031917961.1
NW_003791127.1	Gnomon	CDS	2676629	2676714	.	-	0	Name=XP_031773821.1;ID=cds-XP_031773821.1;Dbxref=GeneID:100869837%2CGenbank:XP_031773821.1;Note=The sequence of the model RefSeq protein was modified relative to this genomic sequence to represent the inferred CDS: inserted 1 base in 1 codon;Parent=rna-XM_031917961.1
NW_003791127.1	Gnomon	CDS	2676260	2676388	.	-	0	Name=XP_031773821.1;ID=cds-XP_031773821.1;Dbxref=GeneID:100869837%2CGenbank:XP_031773821.1;Note=The sequence of the model RefSeq protein was modified relative to this genomic sequence to represent the inferred CDS: inserted 1 base in 1 codon;Parent=rna-XM_031917961.1
NW_003791127.1	Gnomon	CDS	2674839	2675213	.	-	0	Name=XP_031773821.1;ID=cds-XP_031773821.1;Dbxref=GeneID:100869837%2CGenbank:XP_031773821.1;Note=The sequence of the model RefSeq protein was modified relative to this genomic sequence to represent the inferred CDS: inserted 1 base in 1 codon;Parent=rna-XM_031917961.1
NW_003791127.1	Gnomon	CDS	2674595	2674754	.	-	0	Name=XP_031773821.1;ID=cds-XP_031773821.1;Dbxref=GeneID:100869837%2CGenbank:XP_031773821.1;Note=The sequence of the model RefSeq protein was modified relative to this genomic sequence to represent the inferred CDS: inserted 1 base in 1 codon;Parent=rna-XM_031917961.1
NW_003791127.1	Gnomon	CDS	2674430	2674515	.	-	0	Name=XP_031773821.1;ID=cds-XP_031773821.1;Dbxref=GeneID:100869837%2CGenbank:XP_031773821.1;Note=The sequence of the model RefSeq protein was modified relative to this genomic sequence to represent the inferred CDS: inserted 1 base in 1 codon;Parent=rna-XM_031917961.1
NW_003791127.1	Gnomon	CDS	2674271	2674338	.	-	0	Name=XP_031773821.1;ID=cds-XP_031773821.1;Dbxref=GeneID:100869837%2CGenbank:XP_031773821.1;Note=The sequence of the model RefSeq protein was modified relative to this genomic sequence to represent the inferred CDS: inserted 1 base in 1 codon;Parent=rna-XM_031917961.1
NW_003791127.1	Gnomon	CDS	2674025	2674197	.	-	0	Name=XP_031773821.1;ID=cds-XP_031773821.1;Dbxref=GeneID:100869837%2CGenbank:XP_031773821.1;Note=The sequence of the model RefSeq protein was modified relative to this genomic sequence to represent the inferred CDS: inserted 1 base in 1 codon;Parent=rna-XM_031917961.1
NW_003791127.1	Gnomon	CDS	2673257	2673933	.	-	0	Name=XP_031773821.1;ID=cds-XP_031773821.1;Dbxref=GeneID:100869837%2CGenbank:XP_031773821.1;Note=The sequence of the model RefSeq protein was modified relative to this genomic sequence to represent the inferred CDS: inserted 1 base in 1 codon;Parent=rna-XM_031917961.1
NW_003791127.1	Gnomon	mRNA	2520798	2531594	.	-	.	Name=XM_012489678.2;ID=rna-XM_012489678.2;Dbxref=GeneID:100867250%2CGenbank:XM_012489678.2;Parent=gene-LOC100867250
NW_003791127.1	Gnomon	CDS	1247265	1247319	.	-	0	Name=XP_012344975.1;ID=cds-XP_012344975.1;Dbxref=GeneID:100866081%2CGenbank:XP_012344975.1;Parent=rna-XM_012489521.2
NW_003791127.1	Gnomon	CDS	1238240	1238333	.	-	0	Name=XP_012344975.1;ID=cds-XP_012344975.1;Dbxref=GeneID:100866081%2CGenbank:XP_012344975.1;Parent=rna-XM_012489521.2
NW_003791127.1	Gnomon	CDS	1236246	1236275	.	-	0	Name=XP_012344975.1;ID=cds-XP_012344975.1;Dbxref=GeneID:100866081%2CGenbank:XP_012344975.1;Parent=rna-XM_012489521.2
NW_003791127.1	Gnomon	CDS	1061360	1061474	.	-	0	Name=XP_012344975.1;ID=cds-XP_012344975.1;Dbxref=GeneID:100866081%2CGenbank:XP_012344975.1;Parent=rna-XM_012489521.2
NW_003791127.1	Gnomon	CDS	1036628	1036949	.	-	0	Name=XP_012344975.1;ID=cds-XP_012344975.1;Dbxref=GeneID:100866081%2CGenbank:XP_012344975.1;Parent=rna-XM_012489521.2
NW_003791127.1	Gnomon	CDS	960997	961002	.	-	0	Name=XP_012344975.1;ID=cds-XP_012344975.1;Dbxref=GeneID:100866081%2CGenbank:XP_012344975.1;Parent=rna-XM_012489521.2
NW_003791127.1	Gnomon	CDS	918382	918518	.	-	0	Name=XP_012344975.1;ID=cds-XP_012344975.1;Dbxref=GeneID:100866081%2CGenbank:XP_012344975.1;Parent=rna-XM_012489521.2
NW_003791127.1	Gnomon	exon	2607760	2608188	.	+	.	ID=exon-XM_012489734.1-10;Dbxref=GeneID:100867819%2CGenbank:XM_012489734.1;Parent=rna-XM_012489734.1
NW_003791127.1	Gnomon	exon	2608274	2608365	.	+	.	ID=exon-XM_012489734.1-11;Dbxref=GeneID:100867819%2CGenbank:XM_012489734.1;Parent=rna-XM_012489734.1
NW_003791127.1	Gnomon	exon	2608473	2608566	.	+	.	ID=exon-XM_012489734.1-12;Dbxref=GeneID:100867819%2CGenbank:XM_012489734.1;Parent=rna-XM_012489734.1
NW_003791127.1	Gnomon	exon	2608902	2608946	.	+	.	ID=exon-XM_012489734.1-13;Dbxref=GeneID:100867819%2CGenbank:XM_012489734.1;Parent=rna-XM_012489734.1
NW_003791127.1	Gnomon	exon	2613661	2613909	.	+	.	ID=exon-XM_012489734.1-18;Dbxref=GeneID:100867819%2CGenbank:XM_012489734.1;Parent=rna-XM_012489734.1
NW_003791127.1	Gnomon	exon	2610432	2610553	.	+	.	ID=exon-XM_012489734.1-14;Dbxref=GeneID:100867819%2CGenbank:XM_012489734.1;Parent=rna-XM_012489734.1
NW_003791127.1	Gnomon	exon	2610647	2610886	.	+	.	ID=exon-XM_012489734.1-15;Dbxref=GeneID:100867819%2CGenbank:XM_012489734.1;Parent=rna-XM_012489734.1
NW_003791127.1	Gnomon	exon	2610965	2611055	.	+	.	ID=exon-XM_012489734.1-16;Dbxref=GeneID:100867819%2CGenbank:XM_012489734.1;Parent=rna-XM_012489734.1
NW_003791127.1	Gnomon	exon	2612235	2612270	.	+	.	ID=exon-XM_012489734.1-17;Dbxref=GeneID:100867819%2CGenbank:XM_012489734.1;Parent=rna-XM_012489734.1
NW_003791127.1	Gnomon	CDS	1693120	1693150	.	+	0	Name=XP_031773967.1;ID=cds-XP_031773967.1;Dbxref=GeneID:100865956%2CGenbank:XP_031773967.1;Parent=rna-XM_031918107.1
NW_003791127.1	Gnomon	CDS	1695451	1695575	.	+	0	Name=XP_031773967.1;ID=cds-XP_031773967.1;Dbxref=GeneID:100865956%2CGenbank:XP_031773967.1;Parent=rna-XM_031918107.1
NW_003791127.1	Gnomon	CDS	1695751	1695890	.	+	0	Name=XP_031773967.1;ID=cds-XP_031773967.1;Dbxref=GeneID:100865956%2CGenbank:XP_031773967.1;Parent=rna-XM_031918107.1
NW_003791127.1	Gnomon	CDS	1696212	1696341	.	+	0	Name=XP_031773967.1;ID=cds-XP_031773967.1;Dbxref=GeneID:100865956%2CGenbank:XP_031773967.1;Parent=rna-XM_031918107.1
NW_003791127.1	Gnomon	CDS	1696549	1696686	.	+	0	Name=XP_031773967.1;ID=cds-XP_031773967.1;Dbxref=GeneID:100865956%2CGenbank:XP_031773967.1;Parent=rna-XM_031918107.1
NW_003791127.1	Gnomon	CDS	1696918	1697094	.	+	0	Name=XP_031773967.1;ID=cds-XP_031773967.1;Dbxref=GeneID:100865956%2CGenbank:XP_031773967.1;Parent=rna-XM_031918107.1
NW_003791127.1	Gnomon	CDS	1697188	1698489	.	+	0	Name=XP_031773967.1;ID=cds-XP_031773967.1;Dbxref=GeneID:100865956%2CGenbank:XP_031773967.1;Parent=rna-XM_031918107.1
NW_003791127.1	Gnomon	CDS	1698569	1698717	.	+	0	Name=XP_031773967.1;ID=cds-XP_031773967.1;Dbxref=GeneID:100865956%2CGenbank:XP_031773967.1;Parent=rna-XM_031918107.1
NW_003791127.1	Gnomon	CDS	1699021	1699361	.	+	0	Name=XP_031773967.1;ID=cds-XP_031773967.1;Dbxref=GeneID:100865956%2CGenbank:XP_031773967.1;Parent=rna-XM_031918107.1
NW_003791127.1	Gnomon	CDS	1699621	1699887	.	+	0	Name=XP_031773967.1;ID=cds-XP_031773967.1;Dbxref=GeneID:100865956%2CGenbank:XP_031773967.1;Parent=rna-XM_031918107.1
NW_003791127.1	Gnomon	CDS	1700122	1701506	.	+	0	Name=XP_031773967.1;ID=cds-XP_031773967.1;Dbxref=GeneID:100865956%2CGenbank:XP_031773967.1;Parent=rna-XM_031918107.1
NW_003791127.1	Gnomon	exon	7775608	7777440	.	-	.	ID=exon-XM_031918093.1-3;Dbxref=GeneID:105736189%2CGenbank:XM_031918093.1;Note=The sequence of the model RefSeq transcript was modified relative to this genomic sequence to represent the inferred CDS: inserted 1 base in 1 codon;Parent=rna-XM_031918093.1
NW_003791127.1	Gnomon	exon	7778000	7778476	.	-	.	ID=exon-XM_031918093.1-1;Dbxref=GeneID:105736189%2CGenbank:XM_031918093.1;Note=The sequence of the model RefSeq transcript was modified relative to this genomic sequence to represent the inferred CDS: inserted 1 base in 1 codon;Parent=rna-XM_031918093.1
NW_003791127.1	Gnomon	exon	7777443	7777881	.	-	.	ID=exon-XM_031918093.1-2;Dbxref=GeneID:105736189%2CGenbank:XM_031918093.1;Note=The sequence of the model RefSeq transcript was modified relative to this genomic sequence to represent the inferred CDS: inserted 1 base in 1 codon;Parent=rna-XM_031918093.1
NW_003791127.1	Gnomon	lnc_RNA	5344319	5349111	.	-	.	Name=XR_004225344.1;ID=rna-XR_004225344.1;Dbxref=GeneID:116414782%2CGenbank:XR_004225344.1;Parent=gene-LOC116414782
NW_003791127.1	Gnomon	exon	639674	639890	.	-	.	ID=exon-XM_003696025.3-10;Dbxref=GeneID:100864134%2CGenbank:XM_003696025.3;Parent=rna-XM_003696025.3
NW_003791127.1	Gnomon	exon	639009	639153	.	-	.	ID=exon-XM_003696025.3-11;Dbxref=GeneID:100864134%2CGenbank:XM_003696025.3;Parent=rna-XM_003696025.3
NW_003791127.1	Gnomon	exon	638537	638680	.	-	.	ID=exon-XM_003696025.3-12;Dbxref=GeneID:100864134%2CGenbank:XM_003696025.3;Parent=rna-XM_003696025.3
NW_003791127.1	Gnomon	exon	637368	637543	.	-	.	ID=exon-XM_003696025.3-13;Dbxref=GeneID:100864134%2CGenbank:XM_003696025.3;Parent=rna-XM_003696025.3
NW_003791127.1	Gnomon	exon	633258	633375	.	-	.	ID=exon-XM_003696025.3-14;Dbxref=GeneID:100864134%2CGenbank:XM_003696025.3;Parent=rna-XM_003696025.3
NW_003791127.1	Gnomon	CDS	2654144	2654145	.	+	0	Name=XP_031773820.1;ID=cds-XP_031773820.1;Dbxref=GeneID:116414786%2CGenbank:XP_031773820.1;Parent=rna-XM_031917960.1
NW_003791127.1	Gnomon	CDS	2654397	2654522	.	+	0	Name=XP_031773820.1;ID=cds-XP_031773820.1;Dbxref=GeneID:116414786%2CGenbank:XP_031773820.1;Parent=rna-XM_031917960.1
NW_003791127.1	Gnomon	CDS	2654618	2654825	.	+	0	Name=XP_031773820.1;ID=cds-XP_031773820.1;Dbxref=GeneID:116414786%2CGenbank:XP_031773820.1;Parent=rna-XM_031917960.1
NW_003791127.1	Gnomon	CDS	2654904	2655095	.	+	0	Name=XP_031773820.1;ID=cds-XP_031773820.1;Dbxref=GeneID:116414786%2CGenbank:XP_031773820.1;Parent=rna-XM_031917960.1
NW_003791127.1	Gnomon	exon	5635934	5636297	.	+	.	ID=exon-XM_003696031.2-1;Dbxref=GeneID:100864915%2CGenbank:XM_003696031.2;Parent=rna-XM_003696031.2
NW_003791127.1	Gnomon	exon	5636483	5636916	.	+	.	ID=exon-XM_003696031.2-2;Dbxref=GeneID:100864915%2CGenbank:XM_003696031.2;Parent=rna-XM_003696031.2
NW_003791127.1	Gnomon	exon	5637055	5637452	.	+	.	ID=exon-XM_003696031.2-3;Dbxref=GeneID:100864915%2CGenbank:XM_003696031.2;Parent=rna-XM_003696031.2
NW_003791127.1	Gnomon	gene	3707642	3709111	.	+	.	Name=LOC100871945;ID=gene-LOC100871945;Dbxref=GeneID:100871945
NW_003791127.1	Gnomon	gene	3300323	3325886	.	-	.	Name=LOC100871946;ID=gene-LOC100871946;Dbxref=GeneID:100871946
NW_003791127.1	Gnomon	exon	6341391	6341561	.	-	.	ID=exon-XM_031917988.1-5;Dbxref=GeneID:100870237%2CGenbank:XM_031917988.1;Parent=rna-XM_031917988.1
NW_003791127.1	Gnomon	gene	6847040	6849187	.	+	.	Name=LOC100871947;ID=gene-LOC100871947;Dbxref=GeneID:100871947
NW_003791127.1	Gnomon	exon	6342026	6342458	.	-	.	ID=exon-XM_031917988.1-3;Dbxref=GeneID:100870237%2CGenbank:XM_031917988.1;Parent=rna-XM_031917988.1
NW_003791127.1	Gnomon	exon	6341683	6341889	.	-	.	ID=exon-XM_031917988.1-4;Dbxref=GeneID:100870237%2CGenbank:XM_031917988.1;Parent=rna-XM_031917988.1
NW_003791127.1	Gnomon	exon	6342929	6343082	.	-	.	ID=exon-XM_031917988.1-1;Dbxref=GeneID:100870237%2CGenbank:XM_031917988.1;Parent=rna-XM_031917988.1
NW_003791127.1	Gnomon	exon	6342569	6342834	.	-	.	ID=exon-XM_031917988.1-2;Dbxref=GeneID:100870237%2CGenbank:XM_031917988.1;Parent=rna-XM_031917988.1
NW_003791127.1	Gnomon	exon	8359988	8360199	.	-	.	ID=exon-XM_031918122.1-6;Dbxref=GeneID:105736101%2CGenbank:XM_031918122.1;Parent=rna-XM_031918122.1
NW_003791127.1	Gnomon	exon	8366457	8366709	.	-	.	ID=exon-XM_031918122.1-2;Dbxref=GeneID:105736101%2CGenbank:XM_031918122.1;Parent=rna-XM_031918122.1
NW_003791127.1	Gnomon	exon	8365766	8365869	.	-	.	ID=exon-XM_031918122.1-3;Dbxref=GeneID:105736101%2CGenbank:XM_031918122.1;Parent=rna-XM_031918122.1
NW_003791127.1	Gnomon	exon	8365217	8365549	.	-	.	ID=exon-XM_031918122.1-4;Dbxref=GeneID:105736101%2CGenbank:XM_031918122.1;Parent=rna-XM_031918122.1
NW_003791127.1	Gnomon	exon	8360625	8360900	.	-	.	ID=exon-XM_031918122.1-5;Dbxref=GeneID:105736101%2CGenbank:XM_031918122.1;Parent=rna-XM_031918122.1
NW_003791127.1	Gnomon	exon	8366870	8367351	.	-	.	ID=exon-XM_031918122.1-1;Dbxref=GeneID:105736101%2CGenbank:XM_031918122.1;Parent=rna-XM_031918122.1
NW_003791127.1	Gnomon	gene	3129888	3132001	.	+	.	Name=LOC100871743;ID=gene-LOC100871743;Dbxref=GeneID:100871743
NW_003791127.1	Gnomon	gene	5047984	5049167	.	+	.	Name=LOC100871744;ID=gene-LOC100871744;Dbxref=GeneID:100871744
NW_003791127.1	Gnomon	mRNA	2617389	2619882	.	+	.	Name=XM_003695911.3;ID=rna-XM_003695911.3;Dbxref=GeneID:100868616%2CGenbank:XM_003695911.3;Parent=gene-LOC100868616
NW_003791127.1	Gnomon	exon	7248611	7248846	.	-	.	ID=exon-XM_003696106.3-4;Dbxref=GeneID:100864848%2CGenbank:XM_003696106.3;Parent=rna-XM_003696106.3
NW_003791127.1	Gnomon	exon	7248311	7248532	.	-	.	ID=exon-XM_003696106.3-5;Dbxref=GeneID:100864848%2CGenbank:XM_003696106.3;Parent=rna-XM_003696106.3
NW_003791127.1	Gnomon	exon	7248012	7248219	.	-	.	ID=exon-XM_003696106.3-6;Dbxref=GeneID:100864848%2CGenbank:XM_003696106.3;Parent=rna-XM_003696106.3
NW_003791127.1	Gnomon	exon	7247336	7247921	.	-	.	ID=exon-XM_003696106.3-7;Dbxref=GeneID:100864848%2CGenbank:XM_003696106.3;Parent=rna-XM_003696106.3
NW_003791127.1	Gnomon	exon	7251337	7251841	.	-	.	ID=exon-XM_003696106.3-1;Dbxref=GeneID:100864848%2CGenbank:XM_003696106.3;Parent=rna-XM_003696106.3
NW_003791127.1	Gnomon	exon	7250364	7250456	.	-	.	ID=exon-XM_003696106.3-2;Dbxref=GeneID:100864848%2CGenbank:XM_003696106.3;Parent=rna-XM_003696106.3
NW_003791127.1	Gnomon	exon	7248946	7249255	.	-	.	ID=exon-XM_003696106.3-3;Dbxref=GeneID:100864848%2CGenbank:XM_003696106.3;Parent=rna-XM_003696106.3
NW_003791127.1	Gnomon	mRNA	3462330	3469812	.	+	.	Name=XM_012489531.2;ID=rna-XM_012489531.2;Dbxref=GeneID:100870624%2CGenbank:XM_012489531.2;Parent=gene-LOC100870624
NW_003791127.1	Gnomon	mRNA	6847821	6850635	.	-	.	Name=XM_012489437.2;ID=rna-XM_012489437.2;Dbxref=GeneID:105736093%2CGenbank:XM_012489437.2;Parent=gene-LOC105736093
NW_003791127.1	Gnomon	gene	8311512	8318331	.	-	.	Name=LOC100871780;ID=gene-LOC100871780;Dbxref=GeneID:100871780
NW_003791127.1	Gnomon	gene	8349371	8353338	.	-	.	Name=LOC105736099;ID=gene-LOC105736099;Dbxref=GeneID:105736099
NW_003791127.1	Gnomon	gene	8321616	8329482	.	-	.	Name=LOC105736095;ID=gene-LOC105736095;Dbxref=GeneID:105736095
NW_003791127.1	Gnomon	gene	8332665	8337794	.	-	.	Name=LOC105736096;ID=gene-LOC105736096;Dbxref=GeneID:105736096
NW_003791127.1	Gnomon	gene	8343278	8348725	.	-	.	Name=LOC105736097;ID=gene-LOC105736097;Dbxref=GeneID:105736097
NW_003791127.1	Gnomon	gene	6395109	6396732	.	-	.	Name=LOC105736091;ID=gene-LOC105736091;Dbxref=GeneID:105736091
NW_003791127.1	Gnomon	mRNA	3435377	3444136	.	+	.	Name=XM_031918040.1;ID=rna-XM_031918040.1;Dbxref=GeneID:100870395%2CGenbank:XM_031918040.1;Parent=gene-LOC100870395
NW_003791127.1	Gnomon	gene	6807501	6814030	.	+	.	Name=LOC105736092;ID=gene-LOC105736092;Dbxref=GeneID:105736092
NW_003791127.1	Gnomon	gene	6847821	6850635	.	-	.	Name=LOC105736093;ID=gene-LOC105736093;Dbxref=GeneID:105736093
NW_003791127.1	Gnomon	mRNA	1667815	1669403	.	-	.	Name=XM_012489771.2;ID=rna-XM_012489771.2;Dbxref=GeneID:105736183%2CGenbank:XM_012489771.2;Parent=gene-LOC105736183
NW_003791127.1	Gnomon	gene	5119125	5122356	.	-	.	Name=LOC105736088;ID=gene-LOC105736088;Dbxref=GeneID:105736088
NW_003791127.1	Gnomon	gene	5122373	5127954	.	-	.	Name=LOC105736089;ID=gene-LOC105736089;Dbxref=GeneID:105736089
NW_003791127.1	Gnomon	gene	4173502	4174875	.	+	.	Name=LOC105736084;ID=gene-LOC105736084;Dbxref=GeneID:105736084
NW_003791127.1	Gnomon	gene	4176994	4179029	.	+	.	Name=LOC105736085;ID=gene-LOC105736085;Dbxref=GeneID:105736085
NW_003791127.1	Gnomon	gene	4332732	4345152	.	+	.	Name=LOC105736086;ID=gene-LOC105736086;Dbxref=GeneID:105736086
NW_003791127.1	Gnomon	gene	3558307	3559720	.	-	.	Name=LOC105736081;ID=gene-LOC105736081;Dbxref=GeneID:105736081
NW_003791127.1	Gnomon	exon	1865722	1865903	.	-	.	ID=exon-XM_003695874.3-5;Dbxref=GeneID:100863068%2CGenbank:XM_003695874.3;Parent=rna-XM_003695874.3
NW_003791127.1	Gnomon	exon	1862778	1862910	.	-	.	ID=exon-XM_003695874.3-6;Dbxref=GeneID:100863068%2CGenbank:XM_003695874.3;Parent=rna-XM_003695874.3
NW_003791127.1	Gnomon	exon	1861806	1862294	.	-	.	ID=exon-XM_003695874.3-7;Dbxref=GeneID:100863068%2CGenbank:XM_003695874.3;Parent=rna-XM_003695874.3
NW_003791127.1	Gnomon	exon	1860960	1861458	.	-	.	ID=exon-XM_003695874.3-8;Dbxref=GeneID:100863068%2CGenbank:XM_003695874.3;Parent=rna-XM_003695874.3
NW_003791127.1	Gnomon	exon	1940430	1940707	.	-	.	ID=exon-XM_003695874.3-1;Dbxref=GeneID:100863068%2CGenbank:XM_003695874.3;Parent=rna-XM_003695874.3
NW_003791127.1	Gnomon	exon	1889410	1889549	.	-	.	ID=exon-XM_003695874.3-2;Dbxref=GeneID:100863068%2CGenbank:XM_003695874.3;Parent=rna-XM_003695874.3
NW_003791127.1	Gnomon	exon	1868177	1868518	.	-	.	ID=exon-XM_003695874.3-3;Dbxref=GeneID:100863068%2CGenbank:XM_003695874.3;Parent=rna-XM_003695874.3
NW_003791127.1	Gnomon	exon	1867141	1867533	.	-	.	ID=exon-XM_003695874.3-4;Dbxref=GeneID:100863068%2CGenbank:XM_003695874.3;Parent=rna-XM_003695874.3
NW_003791127.1	Gnomon	gene	5188839	5190379	.	+	.	Name=LOC105736077;ID=gene-LOC105736077;Dbxref=GeneID:105736077
NW_003791127.1	Gnomon	gene	859778	861020	.	-	.	Name=LOC105736078;ID=gene-LOC105736078;Dbxref=GeneID:105736078
NW_003791127.1	Gnomon	exon	1860168	1860308	.	-	.	ID=exon-XM_003695874.3-9;Dbxref=GeneID:100863068%2CGenbank:XM_003695874.3;Parent=rna-XM_003695874.3
NW_003791127.1	Gnomon	gene	5179356	5180866	.	+	.	Name=LOC105736074;ID=gene-LOC105736074;Dbxref=GeneID:105736074
NW_003791127.1	Gnomon	pseudogene	5183385	5185331	.	+	.	Name=LOC105736076;ID=gene-LOC105736076;Dbxref=GeneID:105736076
NW_003791127.1	Gnomon	CDS	1606866	1606943	.	+	0	Name=XP_031773966.1;ID=cds-XP_031773966.1;Dbxref=GeneID:100865991%2CGenbank:XP_031773966.1;Parent=rna-XM_031918106.1
NW_003791127.1	Gnomon	CDS	1620326	1620447	.	+	0	Name=XP_031773966.1;ID=cds-XP_031773966.1;Dbxref=GeneID:100865991%2CGenbank:XP_031773966.1;Parent=rna-XM_031918106.1
NW_003791127.1	Gnomon	CDS	1620879	1621030	.	+	0	Name=XP_031773966.1;ID=cds-XP_031773966.1;Dbxref=GeneID:100865991%2CGenbank:XP_031773966.1;Parent=rna-XM_031918106.1
NW_003791127.1	Gnomon	CDS	1621440	1621579	.	+	0	Name=XP_031773966.1;ID=cds-XP_031773966.1;Dbxref=GeneID:100865991%2CGenbank:XP_031773966.1;Parent=rna-XM_031918106.1
NW_003791127.1	Gnomon	CDS	1621673	1621850	.	+	0	Name=XP_031773966.1;ID=cds-XP_031773966.1;Dbxref=GeneID:100865991%2CGenbank:XP_031773966.1;Parent=rna-XM_031918106.1
NW_003791127.1	Gnomon	CDS	1621960	1622281	.	+	0	Name=XP_031773966.1;ID=cds-XP_031773966.1;Dbxref=GeneID:100865991%2CGenbank:XP_031773966.1;Parent=rna-XM_031918106.1
NW_003791127.1	Gnomon	CDS	1622463	1622607	.	+	0	Name=XP_031773966.1;ID=cds-XP_031773966.1;Dbxref=GeneID:100865991%2CGenbank:XP_031773966.1;Parent=rna-XM_031918106.1
NW_003791127.1	Gnomon	CDS	8402150	8402161	.	-	0	Name=XP_012345469.1;ID=cds-XP_012345469.1;Dbxref=GeneID:105736243%2CGenbank:XP_012345469.1;Parent=rna-XM_012490015.1
NW_003791127.1	Gnomon	CDS	8400591	8400836	.	-	0	Name=XP_012345469.1;ID=cds-XP_012345469.1;Dbxref=GeneID:105736243%2CGenbank:XP_012345469.1;Parent=rna-XM_012490015.1
NW_003791127.1	Gnomon	CDS	1247265	1247319	.	-	0	Name=XP_012344974.1;ID=cds-XP_012344974.1;Dbxref=GeneID:100866081%2CGenbank:XP_012344974.1;Parent=rna-XM_012489520.2
NW_003791127.1	Gnomon	CDS	1238240	1238333	.	-	0	Name=XP_012344974.1;ID=cds-XP_012344974.1;Dbxref=GeneID:100866081%2CGenbank:XP_012344974.1;Parent=rna-XM_012489520.2
NW_003791127.1	Gnomon	CDS	1236246	1236275	.	-	0	Name=XP_012344974.1;ID=cds-XP_012344974.1;Dbxref=GeneID:100866081%2CGenbank:XP_012344974.1;Parent=rna-XM_012489520.2
NW_003791127.1	Gnomon	CDS	1061360	1061474	.	-	0	Name=XP_012344974.1;ID=cds-XP_012344974.1;Dbxref=GeneID:100866081%2CGenbank:XP_012344974.1;Parent=rna-XM_012489520.2
NW_003791127.1	Gnomon	CDS	1036628	1036949	.	-	0	Name=XP_012344974.1;ID=cds-XP_012344974.1;Dbxref=GeneID:100866081%2CGenbank:XP_012344974.1;Parent=rna-XM_012489520.2
NW_003791127.1	Gnomon	CDS	960997	961002	.	-	0	Name=XP_012344974.1;ID=cds-XP_012344974.1;Dbxref=GeneID:100866081%2CGenbank:XP_012344974.1;Parent=rna-XM_012489520.2
NW_003791127.1	Gnomon	CDS	918382	918518	.	-	0	Name=XP_012344974.1;ID=cds-XP_012344974.1;Dbxref=GeneID:100866081%2CGenbank:XP_012344974.1;Parent=rna-XM_012489520.2
NW_003791127.1	Gnomon	lnc_RNA	3664603	3679350	.	-	.	Name=XR_001112480.2;ID=rna-XR_001112480.2;Dbxref=GeneID:105736198%2CGenbank:XR_001112480.2;Parent=gene-LOC105736198
NW_003791127.1	Gnomon	CDS	1762224	1762235	.	-	0	Name=XP_031773726.1;ID=cds-XP_031773726.1;Dbxref=GeneID:100866625%2CGenbank:XP_031773726.1;Note=The sequence of the model RefSeq protein was modified relative to this genomic sequence to represent the inferred CDS: substituted 2 bases at 2 genomic stop codons;Parent=rna-XM_031917866.1
NW_003791127.1	Gnomon	CDS	1761210	1761917	.	-	0	Name=XP_031773726.1;ID=cds-XP_031773726.1;Dbxref=GeneID:100866625%2CGenbank:XP_031773726.1;Note=The sequence of the model RefSeq protein was modified relative to this genomic sequence to represent the inferred CDS: substituted 2 bases at 2 genomic stop codons;Parent=rna-XM_031917866.1
NW_003791127.1	Gnomon	CDS	1761021	1761134	.	-	0	Name=XP_031773726.1;ID=cds-XP_031773726.1;Dbxref=GeneID:100866625%2CGenbank:XP_031773726.1;Note=The sequence of the model RefSeq protein was modified relative to this genomic sequence to represent the inferred CDS: substituted 2 bases at 2 genomic stop codons;Parent=rna-XM_031917866.1
NW_003791127.1	Gnomon	CDS	1760772	1760944	.	-	0	Name=XP_031773726.1;ID=cds-XP_031773726.1;Dbxref=GeneID:100866625%2CGenbank:XP_031773726.1;Note=The sequence of the model RefSeq protein was modified relative to this genomic sequence to represent the inferred CDS: substituted 2 bases at 2 genomic stop codons;Parent=rna-XM_031917866.1
NW_003791127.1	Gnomon	CDS	1760229	1760580	.	-	0	Name=XP_031773726.1;ID=cds-XP_031773726.1;Dbxref=GeneID:100866625%2CGenbank:XP_031773726.1;Note=The sequence of the model RefSeq protein was modified relative to this genomic sequence to represent the inferred CDS: substituted 2 bases at 2 genomic stop codons;Parent=rna-XM_031917866.1
NW_003791127.1	Gnomon	CDS	1759999	1760139	.	-	0	Name=XP_031773726.1;ID=cds-XP_031773726.1;Dbxref=GeneID:100866625%2CGenbank:XP_031773726.1;Note=The sequence of the model RefSeq protein was modified relative to this genomic sequence to represent the inferred CDS: substituted 2 bases at 2 genomic stop codons;Parent=rna-XM_031917866.1
NW_003791127.1	Gnomon	CDS	1759628	1759933	.	-	0	Name=XP_031773726.1;ID=cds-XP_031773726.1;Dbxref=GeneID:100866625%2CGenbank:XP_031773726.1;Note=The sequence of the model RefSeq protein was modified relative to this genomic sequence to represent the inferred CDS: substituted 2 bases at 2 genomic stop codons;Parent=rna-XM_031917866.1
NW_003791127.1	Gnomon	CDS	1759387	1759559	.	-	0	Name=XP_031773726.1;ID=cds-XP_031773726.1;Dbxref=GeneID:100866625%2CGenbank:XP_031773726.1;Note=The sequence of the model RefSeq protein was modified relative to this genomic sequence to represent the inferred CDS: substituted 2 bases at 2 genomic stop codons;Parent=rna-XM_031917866.1
NW_003791127.1	Gnomon	CDS	1759068	1759293	.	-	0	Name=XP_031773726.1;ID=cds-XP_031773726.1;Dbxref=GeneID:100866625%2CGenbank:XP_031773726.1;Note=The sequence of the model RefSeq protein was modified relative to this genomic sequence to represent the inferred CDS: substituted 2 bases at 2 genomic stop codons;Parent=rna-XM_031917866.1
NW_003791127.1	Gnomon	CDS	1758767	1758918	.	-	0	Name=XP_031773726.1;ID=cds-XP_031773726.1;Dbxref=GeneID:100866625%2CGenbank:XP_031773726.1;Note=The sequence of the model RefSeq protein was modified relative to this genomic sequence to represent the inferred CDS: substituted 2 bases at 2 genomic stop codons;Parent=rna-XM_031917866.1
NW_003791127.1	Gnomon	CDS	1758547	1758692	.	-	0	Name=XP_031773726.1;ID=cds-XP_031773726.1;Dbxref=GeneID:100866625%2CGenbank:XP_031773726.1;Note=The sequence of the model RefSeq protein was modified relative to this genomic sequence to represent the inferred CDS: substituted 2 bases at 2 genomic stop codons;Parent=rna-XM_031917866.1
NW_003791127.1	Gnomon	CDS	1758422	1758480	.	-	0	Name=XP_031773726.1;ID=cds-XP_031773726.1;Dbxref=GeneID:100866625%2CGenbank:XP_031773726.1;Note=The sequence of the model RefSeq protein was modified relative to this genomic sequence to represent the inferred CDS: substituted 2 bases at 2 genomic stop codons;Parent=rna-XM_031917866.1
NW_003791127.1	Gnomon	CDS	1758198	1758352	.	-	0	Name=XP_031773726.1;ID=cds-XP_031773726.1;Dbxref=GeneID:100866625%2CGenbank:XP_031773726.1;Note=The sequence of the model RefSeq protein was modified relative to this genomic sequence to represent the inferred CDS: substituted 2 bases at 2 genomic stop codons;Parent=rna-XM_031917866.1
NW_003791127.1	Gnomon	CDS	1757988	1758120	.	-	0	Name=XP_031773726.1;ID=cds-XP_031773726.1;Dbxref=GeneID:100866625%2CGenbank:XP_031773726.1;Note=The sequence of the model RefSeq protein was modified relative to this genomic sequence to represent the inferred CDS: substituted 2 bases at 2 genomic stop codons;Parent=rna-XM_031917866.1
NW_003791127.1	Gnomon	CDS	1757797	1757919	.	-	0	Name=XP_031773726.1;ID=cds-XP_031773726.1;Dbxref=GeneID:100866625%2CGenbank:XP_031773726.1;Note=The sequence of the model RefSeq protein was modified relative to this genomic sequence to represent the inferred CDS: substituted 2 bases at 2 genomic stop codons;Parent=rna-XM_031917866.1
NW_003791127.1	Gnomon	exon	5743754	5743921	.	-	.	ID=exon-XM_012489630.2-7;Dbxref=GeneID:100866463%2CGenbank:XM_012489630.2;Parent=rna-XM_012489630.2
NW_003791127.1	Gnomon	exon	5743253	5743387	.	-	.	ID=exon-XM_012489630.2-8;Dbxref=GeneID:100866463%2CGenbank:XM_012489630.2;Parent=rna-XM_012489630.2
NW_003791127.1	Gnomon	exon	5746345	5746452	.	-	.	ID=exon-XM_012489630.2-5;Dbxref=GeneID:100866463%2CGenbank:XM_012489630.2;Parent=rna-XM_012489630.2
NW_003791127.1	Gnomon	exon	5744252	5744345	.	-	.	ID=exon-XM_012489630.2-6;Dbxref=GeneID:100866463%2CGenbank:XM_012489630.2;Parent=rna-XM_012489630.2
NW_003791127.1	Gnomon	mRNA	1321045	1337405	.	-	.	Name=XM_031917943.1;ID=rna-XM_031917943.1;Dbxref=GeneID:100867488%2CGenbank:XM_031917943.1;Parent=gene-LOC100867488
NW_003791127.1	Gnomon	exon	5748245	5748472	.	-	.	ID=exon-XM_012489630.2-3;Dbxref=GeneID:100866463%2CGenbank:XM_012489630.2;Parent=rna-XM_012489630.2
NW_003791127.1	Gnomon	exon	5746565	5746879	.	-	.	ID=exon-XM_012489630.2-4;Dbxref=GeneID:100866463%2CGenbank:XM_012489630.2;Parent=rna-XM_012489630.2
NW_003791127.1	Gnomon	exon	5762791	5762980	.	-	.	ID=exon-XM_012489630.2-1;Dbxref=GeneID:100866463%2CGenbank:XM_012489630.2;Parent=rna-XM_012489630.2
NW_003791127.1	Gnomon	exon	5762529	5762614	.	-	.	ID=exon-XM_012489630.2-2;Dbxref=GeneID:100866463%2CGenbank:XM_012489630.2;Parent=rna-XM_012489630.2
NW_003791127.1	Gnomon	exon	5742931	5743076	.	-	.	ID=exon-XM_012489630.2-9;Dbxref=GeneID:100866463%2CGenbank:XM_012489630.2;Parent=rna-XM_012489630.2
NW_003791127.1	Gnomon	CDS	6424922	6424949	.	-	0	Name=XP_012345323.1;ID=cds-XP_012345323.1;Dbxref=GeneID:100870474%2CGenbank:XP_012345323.1;Parent=rna-XM_012489869.2
NW_003791127.1	Gnomon	CDS	6421321	6421353	.	-	0	Name=XP_012345323.1;ID=cds-XP_012345323.1;Dbxref=GeneID:100870474%2CGenbank:XP_012345323.1;Parent=rna-XM_012489869.2
NW_003791127.1	Gnomon	CDS	6421025	6421252	.	-	0	Name=XP_012345323.1;ID=cds-XP_012345323.1;Dbxref=GeneID:100870474%2CGenbank:XP_012345323.1;Parent=rna-XM_012489869.2
NW_003791127.1	Gnomon	CDS	6420887	6420957	.	-	0	Name=XP_012345323.1;ID=cds-XP_012345323.1;Dbxref=GeneID:100870474%2CGenbank:XP_012345323.1;Parent=rna-XM_012489869.2
NW_003791127.1	Gnomon	CDS	6420575	6420793	.	-	0	Name=XP_012345323.1;ID=cds-XP_012345323.1;Dbxref=GeneID:100870474%2CGenbank:XP_012345323.1;Parent=rna-XM_012489869.2
NW_003791127.1	Gnomon	CDS	6420332	6420442	.	-	0	Name=XP_012345323.1;ID=cds-XP_012345323.1;Dbxref=GeneID:100870474%2CGenbank:XP_012345323.1;Parent=rna-XM_012489869.2
NW_003791127.1	Gnomon	exon	1674267	1674960	.	+	.	ID=exon-XM_012489888.2-1;Dbxref=GeneID:100869397%2CGenbank:XM_012489888.2;Parent=rna-XM_012489888.2
NW_003791127.1	Gnomon	exon	1675159	1675246	.	+	.	ID=exon-XM_012489888.2-2;Dbxref=GeneID:100869397%2CGenbank:XM_012489888.2;Parent=rna-XM_012489888.2
NW_003791127.1	Gnomon	exon	1675451	1675561	.	+	.	ID=exon-XM_012489888.2-3;Dbxref=GeneID:100869397%2CGenbank:XM_012489888.2;Parent=rna-XM_012489888.2
NW_003791127.1	Gnomon	exon	8154323	8154358	.	+	.	ID=exon-XM_031918069.1-4;Dbxref=GeneID:100867579%2CGenbank:XM_031918069.1;Parent=rna-XM_031918069.1
NW_003791127.1	Gnomon	exon	8158386	8158457	.	+	.	ID=exon-XM_031918069.1-5;Dbxref=GeneID:100867579%2CGenbank:XM_031918069.1;Parent=rna-XM_031918069.1
NW_003791127.1	Gnomon	exon	8160624	8160710	.	+	.	ID=exon-XM_031918069.1-6;Dbxref=GeneID:100867579%2CGenbank:XM_031918069.1;Parent=rna-XM_031918069.1
NW_003791127.1	Gnomon	exon	8161784	8161837	.	+	.	ID=exon-XM_031918069.1-7;Dbxref=GeneID:100867579%2CGenbank:XM_031918069.1;Parent=rna-XM_031918069.1
NW_003791127.1	Gnomon	exon	7995526	7997120	.	+	.	ID=exon-XM_031918069.1-1;Dbxref=GeneID:100867579%2CGenbank:XM_031918069.1;Parent=rna-XM_031918069.1
NW_003791127.1	Gnomon	exon	8151812	8151882	.	+	.	ID=exon-XM_031918069.1-2;Dbxref=GeneID:100867579%2CGenbank:XM_031918069.1;Parent=rna-XM_031918069.1
NW_003791127.1	Gnomon	exon	8152898	8152933	.	+	.	ID=exon-XM_031918069.1-3;Dbxref=GeneID:100867579%2CGenbank:XM_031918069.1;Parent=rna-XM_031918069.1
NW_003791127.1	Gnomon	exon	1678206	1678509	.	+	.	ID=exon-XM_012489888.2-8;Dbxref=GeneID:100869397%2CGenbank:XM_012489888.2;Parent=rna-XM_012489888.2
NW_003791127.1	Gnomon	exon	1678606	1679869	.	+	.	ID=exon-XM_012489888.2-9;Dbxref=GeneID:100869397%2CGenbank:XM_012489888.2;Parent=rna-XM_012489888.2
NW_003791127.1	Gnomon	exon	1675787	1676414	.	+	.	ID=exon-XM_012489888.2-4;Dbxref=GeneID:100869397%2CGenbank:XM_012489888.2;Parent=rna-XM_012489888.2
NW_003791127.1	Gnomon	exon	1676599	1676691	.	+	.	ID=exon-XM_012489888.2-5;Dbxref=GeneID:100869397%2CGenbank:XM_012489888.2;Parent=rna-XM_012489888.2
NW_003791127.1	Gnomon	exon	1676887	1676973	.	+	.	ID=exon-XM_012489888.2-6;Dbxref=GeneID:100869397%2CGenbank:XM_012489888.2;Parent=rna-XM_012489888.2
NW_003791127.1	Gnomon	exon	1677964	1678122	.	+	.	ID=exon-XM_012489888.2-7;Dbxref=GeneID:100869397%2CGenbank:XM_012489888.2;Parent=rna-XM_012489888.2
NW_003791127.1	Gnomon	mRNA	2520798	2531594	.	-	.	Name=XM_012489677.2;ID=rna-XM_012489677.2;Dbxref=GeneID:100867250%2CGenbank:XM_012489677.2;Parent=gene-LOC100867250
NW_003791127.1	Gnomon	exon	8169967	8170146	.	+	.	ID=exon-XM_031918069.1-8;Dbxref=GeneID:100867579%2CGenbank:XM_031918069.1;Parent=rna-XM_031918069.1
NW_003791127.1	Gnomon	exon	8173390	8173495	.	+	.	ID=exon-XM_031918069.1-9;Dbxref=GeneID:100867579%2CGenbank:XM_031918069.1;Parent=rna-XM_031918069.1
NW_003791127.1	Gnomon	lnc_RNA	5330430	5339118	.	-	.	Name=XR_004225342.1;ID=rna-XR_004225342.1;Dbxref=GeneID:116414781%2CGenbank:XR_004225342.1;Parent=gene-LOC116414781
NW_003791127.1	Gnomon	lnc_RNA	5311410	5339118	.	-	.	Name=XR_004225343.1;ID=rna-XR_004225343.1;Dbxref=GeneID:116414781%2CGenbank:XR_004225343.1;Parent=gene-LOC116414781
NW_003791127.1	Gnomon	exon	6387199	6387367	.	+	.	ID=exon-XM_012489601.2-12;Dbxref=GeneID:100868097%2CGenbank:XM_012489601.2;Note=The sequence of the model RefSeq transcript was modified relative to this genomic sequence to represent the inferred CDS: inserted 1 base in 1 codon;Parent=rna-XM_012489601.2
NW_003791127.1	Gnomon	exon	6387572	6387741	.	+	.	ID=exon-XM_012489601.2-13;Dbxref=GeneID:100868097%2CGenbank:XM_012489601.2;Note=The sequence of the model RefSeq transcript was modified relative to this genomic sequence to represent the inferred CDS: inserted 1 base in 1 codon;Parent=rna-XM_012489601.2
NW_003791127.1	Gnomon	exon	6386645	6386769	.	+	.	ID=exon-XM_012489601.2-10;Dbxref=GeneID:100868097%2CGenbank:XM_012489601.2;Note=The sequence of the model RefSeq transcript was modified relative to this genomic sequence to represent the inferred CDS: inserted 1 base in 1 codon;Parent=rna-XM_012489601.2
NW_003791127.1	Gnomon	exon	6386926	6387054	.	+	.	ID=exon-XM_012489601.2-11;Dbxref=GeneID:100868097%2CGenbank:XM_012489601.2;Note=The sequence of the model RefSeq transcript was modified relative to this genomic sequence to represent the inferred CDS: inserted 1 base in 1 codon;Parent=rna-XM_012489601.2
NW_003791127.1	Gnomon	exon	6388308	6388422	.	+	.	ID=exon-XM_012489601.2-16;Dbxref=GeneID:100868097%2CGenbank:XM_012489601.2;Note=The sequence of the model RefSeq transcript was modified relative to this genomic sequence to represent the inferred CDS: inserted 1 base in 1 codon;Parent=rna-XM_012489601.2
NW_003791127.1	Gnomon	exon	6388486	6388620	.	+	.	ID=exon-XM_012489601.2-17;Dbxref=GeneID:100868097%2CGenbank:XM_012489601.2;Note=The sequence of the model RefSeq transcript was modified relative to this genomic sequence to represent the inferred CDS: inserted 1 base in 1 codon;Parent=rna-XM_012489601.2
NW_003791127.1	Gnomon	exon	6387833	6388000	.	+	.	ID=exon-XM_012489601.2-14;Dbxref=GeneID:100868097%2CGenbank:XM_012489601.2;Note=The sequence of the model RefSeq transcript was modified relative to this genomic sequence to represent the inferred CDS: inserted 1 base in 1 codon;Parent=rna-XM_012489601.2
NW_003791127.1	Gnomon	exon	6388077	6388204	.	+	.	ID=exon-XM_012489601.2-15;Dbxref=GeneID:100868097%2CGenbank:XM_012489601.2;Note=The sequence of the model RefSeq transcript was modified relative to this genomic sequence to represent the inferred CDS: inserted 1 base in 1 codon;Parent=rna-XM_012489601.2
NW_003791127.1	Gnomon	exon	6389076	6390619	.	+	.	ID=exon-XM_012489601.2-18;Dbxref=GeneID:100868097%2CGenbank:XM_012489601.2;Note=The sequence of the model RefSeq transcript was modified relative to this genomic sequence to represent the inferred CDS: inserted 1 base in 1 codon;Parent=rna-XM_012489601.2
NW_003791127.1	RefSeq	cDNA_match	2048538	2048948	.	-	.	ID=c0c51551-c099-4bc7-af0d-dd351ff5dfcf;Target=XM_012489814.1 1 411
NW_003791127.1	RefSeq	cDNA_match	2048270	2048457	.	-	.	ID=c0c51551-c099-4bc7-af0d-dd351ff5dfcf;Target=XM_012489814.1 1 411
NW_003791127.1	RefSeq	cDNA_match	2048027	2048203	.	-	.	ID=c0c51551-c099-4bc7-af0d-dd351ff5dfcf;Target=XM_012489814.1 1 411
NW_003791127.1	RefSeq	cDNA_match	2047809	2047948	.	-	.	ID=c0c51551-c099-4bc7-af0d-dd351ff5dfcf;Target=XM_012489814.1 1 411
NW_003791127.1	RefSeq	cDNA_match	2047531	2047727	.	-	.	ID=c0c51551-c099-4bc7-af0d-dd351ff5dfcf;Target=XM_012489814.1 1 411
NW_003791127.1	RefSeq	cDNA_match	2047317	2047456	.	-	.	ID=c0c51551-c099-4bc7-af0d-dd351ff5dfcf;Target=XM_012489814.1 1 411
NW_003791127.1	RefSeq	cDNA_match	2047097	2047207	.	-	.	ID=c0c51551-c099-4bc7-af0d-dd351ff5dfcf;Target=XM_012489814.1 1 411
NW_003791127.1	RefSeq	cDNA_match	2046708	2047021	.	-	.	ID=c0c51551-c099-4bc7-af0d-dd351ff5dfcf;Target=XM_012489814.1 1 411
NW_003791127.1	RefSeq	cDNA_match	2046529	2046622	.	-	.	ID=c0c51551-c099-4bc7-af0d-dd351ff5dfcf;Target=XM_012489814.1 1 411
NW_003791127.1	RefSeq	cDNA_match	2046349	2046424	.	-	.	ID=c0c51551-c099-4bc7-af0d-dd351ff5dfcf;Target=XM_012489814.1 1 411
NW_003791127.1	RefSeq	cDNA_match	2046007	2046266	.	-	.	ID=c0c51551-c099-4bc7-af0d-dd351ff5dfcf;Target=XM_012489814.1 1 411
NW_003791127.1	RefSeq	cDNA_match	2045724	2045906	.	-	.	ID=c0c51551-c099-4bc7-af0d-dd351ff5dfcf;Target=XM_012489814.1 1 411
NW_003791127.1	RefSeq	cDNA_match	2045457	2045609	.	-	.	ID=c0c51551-c099-4bc7-af0d-dd351ff5dfcf;Target=XM_012489814.1 1 411
NW_003791127.1	RefSeq	cDNA_match	2045206	2045339	.	-	.	ID=c0c51551-c099-4bc7-af0d-dd351ff5dfcf;Target=XM_012489814.1 1 411
NW_003791127.1	RefSeq	cDNA_match	2044799	2045134	.	-	.	ID=c0c51551-c099-4bc7-af0d-dd351ff5dfcf;Target=XM_012489814.1 1 411
NW_003791127.1	RefSeq	cDNA_match	2043019	2044723	.	-	.	ID=c0c51551-c099-4bc7-af0d-dd351ff5dfcf;Target=XM_012489814.1 1 411
NW_003791127.1	RefSeq	cDNA_match	2042193	2042918	.	-	.	ID=c0c51551-c099-4bc7-af0d-dd351ff5dfcf;Target=XM_012489814.1 1 411
NW_003791127.1	RefSeq	cDNA_match	2038983	2040625	.	-	.	ID=c0c51551-c099-4bc7-af0d-dd351ff5dfcf;Target=XM_012489814.1 1 411
NW_003791127.1	Gnomon	CDS	600601	600754	.	+	0	Name=XP_012345229.1;ID=cds-XP_012345229.1;Dbxref=GeneID:100866111%2CGenbank:XP_012345229.1;Parent=rna-XM_012489775.2
NW_003791127.1	Gnomon	CDS	601402	601609	.	+	0	Name=XP_012345229.1;ID=cds-XP_012345229.1;Dbxref=GeneID:100866111%2CGenbank:XP_012345229.1;Parent=rna-XM_012489775.2
NW_003791127.1	Gnomon	CDS	601716	601886	.	+	0	Name=XP_012345229.1;ID=cds-XP_012345229.1;Dbxref=GeneID:100866111%2CGenbank:XP_012345229.1;Parent=rna-XM_012489775.2
NW_003791127.1	Gnomon	CDS	601992	602216	.	+	0	Name=XP_012345229.1;ID=cds-XP_012345229.1;Dbxref=GeneID:100866111%2CGenbank:XP_012345229.1;Parent=rna-XM_012489775.2
NW_003791127.1	Gnomon	CDS	602289	602532	.	+	0	Name=XP_012345229.1;ID=cds-XP_012345229.1;Dbxref=GeneID:100866111%2CGenbank:XP_012345229.1;Parent=rna-XM_012489775.2
NW_003791127.1	Gnomon	CDS	603042	603159	.	+	0	Name=XP_012345229.1;ID=cds-XP_012345229.1;Dbxref=GeneID:100866111%2CGenbank:XP_012345229.1;Parent=rna-XM_012489775.2
NW_003791127.1	Gnomon	CDS	603294	604212	.	+	0	Name=XP_012345229.1;ID=cds-XP_012345229.1;Dbxref=GeneID:100866111%2CGenbank:XP_012345229.1;Parent=rna-XM_012489775.2
NW_003791127.1	Gnomon	CDS	604315	606059	.	+	0	Name=XP_012345229.1;ID=cds-XP_012345229.1;Dbxref=GeneID:100866111%2CGenbank:XP_012345229.1;Parent=rna-XM_012489775.2
NW_003791127.1	Gnomon	CDS	606129	606290	.	+	0	Name=XP_012345229.1;ID=cds-XP_012345229.1;Dbxref=GeneID:100866111%2CGenbank:XP_012345229.1;Parent=rna-XM_012489775.2
NW_003791127.1	Gnomon	CDS	606366	606492	.	+	0	Name=XP_012345229.1;ID=cds-XP_012345229.1;Dbxref=GeneID:100866111%2CGenbank:XP_012345229.1;Parent=rna-XM_012489775.2
NW_003791127.1	Gnomon	CDS	606579	606793	.	+	0	Name=XP_012345229.1;ID=cds-XP_012345229.1;Dbxref=GeneID:100866111%2CGenbank:XP_012345229.1;Parent=rna-XM_012489775.2
NW_003791127.1	Gnomon	CDS	606889	607013	.	+	0	Name=XP_012345229.1;ID=cds-XP_012345229.1;Dbxref=GeneID:100866111%2CGenbank:XP_012345229.1;Parent=rna-XM_012489775.2
NW_003791127.1	Gnomon	CDS	607693	608448	.	+	0	Name=XP_012345229.1;ID=cds-XP_012345229.1;Dbxref=GeneID:100866111%2CGenbank:XP_012345229.1;Parent=rna-XM_012489775.2
NW_003791127.1	Gnomon	CDS	609834	609969	.	+	0	Name=XP_012345229.1;ID=cds-XP_012345229.1;Dbxref=GeneID:100866111%2CGenbank:XP_012345229.1;Parent=rna-XM_012489775.2
NW_003791127.1	Gnomon	CDS	610050	610153	.	+	0	Name=XP_012345229.1;ID=cds-XP_012345229.1;Dbxref=GeneID:100866111%2CGenbank:XP_012345229.1;Parent=rna-XM_012489775.2
NW_003791127.1	Gnomon	CDS	610251	610935	.	+	0	Name=XP_012345229.1;ID=cds-XP_012345229.1;Dbxref=GeneID:100866111%2CGenbank:XP_012345229.1;Parent=rna-XM_012489775.2
NW_003791127.1	Gnomon	CDS	611008	611178	.	+	0	Name=XP_012345229.1;ID=cds-XP_012345229.1;Dbxref=GeneID:100866111%2CGenbank:XP_012345229.1;Parent=rna-XM_012489775.2
NW_003791127.1	Gnomon	CDS	614066	614275	.	+	0	Name=XP_012345229.1;ID=cds-XP_012345229.1;Dbxref=GeneID:100866111%2CGenbank:XP_012345229.1;Parent=rna-XM_012489775.2
NW_003791127.1	Gnomon	CDS	614339	614620	.	+	0	Name=XP_012345229.1;ID=cds-XP_012345229.1;Dbxref=GeneID:100866111%2CGenbank:XP_012345229.1;Parent=rna-XM_012489775.2
NW_003791127.1	Gnomon	CDS	615768	616313	.	+	0	Name=XP_012345229.1;ID=cds-XP_012345229.1;Dbxref=GeneID:100866111%2CGenbank:XP_012345229.1;Parent=rna-XM_012489775.2
NW_003791127.1	Gnomon	CDS	616410	616579	.	+	0	Name=XP_012345229.1;ID=cds-XP_012345229.1;Dbxref=GeneID:100866111%2CGenbank:XP_012345229.1;Parent=rna-XM_012489775.2
NW_003791127.1	Gnomon	CDS	617186	617338	.	+	0	Name=XP_012345229.1;ID=cds-XP_012345229.1;Dbxref=GeneID:100866111%2CGenbank:XP_012345229.1;Parent=rna-XM_012489775.2
NW_003791127.1	Gnomon	CDS	618304	618706	.	+	0	Name=XP_012345229.1;ID=cds-XP_012345229.1;Dbxref=GeneID:100866111%2CGenbank:XP_012345229.1;Parent=rna-XM_012489775.2
NW_003791127.1	Gnomon	CDS	618801	618988	.	+	0	Name=XP_012345229.1;ID=cds-XP_012345229.1;Dbxref=GeneID:100866111%2CGenbank:XP_012345229.1;Parent=rna-XM_012489775.2
NW_003791127.1	Gnomon	CDS	619084	625552	.	+	0	Name=XP_012345229.1;ID=cds-XP_012345229.1;Dbxref=GeneID:100866111%2CGenbank:XP_012345229.1;Parent=rna-XM_012489775.2
NW_003791127.1	Gnomon	CDS	625873	626313	.	+	0	Name=XP_012345229.1;ID=cds-XP_012345229.1;Dbxref=GeneID:100866111%2CGenbank:XP_012345229.1;Parent=rna-XM_012489775.2
NW_003791127.1	Gnomon	CDS	626792	627068	.	+	0	Name=XP_012345229.1;ID=cds-XP_012345229.1;Dbxref=GeneID:100866111%2CGenbank:XP_012345229.1;Parent=rna-XM_012489775.2
NW_003791127.1	Gnomon	CDS	627153	627412	.	+	0	Name=XP_012345229.1;ID=cds-XP_012345229.1;Dbxref=GeneID:100866111%2CGenbank:XP_012345229.1;Parent=rna-XM_012489775.2
NW_003791127.1	Gnomon	CDS	627485	627702	.	+	0	Name=XP_012345229.1;ID=cds-XP_012345229.1;Dbxref=GeneID:100866111%2CGenbank:XP_012345229.1;Parent=rna-XM_012489775.2
NW_003791127.1	Gnomon	CDS	628061	628441	.	+	0	Name=XP_012345229.1;ID=cds-XP_012345229.1;Dbxref=GeneID:100866111%2CGenbank:XP_012345229.1;Parent=rna-XM_012489775.2
NW_003791127.1	Gnomon	CDS	628579	628929	.	+	0	Name=XP_012345229.1;ID=cds-XP_012345229.1;Dbxref=GeneID:100866111%2CGenbank:XP_012345229.1;Parent=rna-XM_012489775.2
NW_003791127.1	Gnomon	CDS	629016	629981	.	+	0	Name=XP_012345229.1;ID=cds-XP_012345229.1;Dbxref=GeneID:100866111%2CGenbank:XP_012345229.1;Parent=rna-XM_012489775.2
NW_003791127.1	Gnomon	CDS	630254	630436	.	+	0	Name=XP_012345229.1;ID=cds-XP_012345229.1;Dbxref=GeneID:100866111%2CGenbank:XP_012345229.1;Parent=rna-XM_012489775.2
NW_003791127.1	Gnomon	CDS	630512	630604	.	+	0	Name=XP_012345229.1;ID=cds-XP_012345229.1;Dbxref=GeneID:100866111%2CGenbank:XP_012345229.1;Parent=rna-XM_012489775.2
NW_003791127.1	Gnomon	exon	5047984	5048176	.	+	.	ID=exon-XM_003696007.2-1;Dbxref=GeneID:100871744%2CGenbank:XM_003696007.2;Parent=rna-XM_003696007.2
NW_003791127.1	Gnomon	exon	5048444	5048550	.	+	.	ID=exon-XM_003696007.2-2;Dbxref=GeneID:100871744%2CGenbank:XM_003696007.2;Parent=rna-XM_003696007.2
NW_003791127.1	Gnomon	exon	5048637	5048842	.	+	.	ID=exon-XM_003696007.2-3;Dbxref=GeneID:100871744%2CGenbank:XM_003696007.2;Parent=rna-XM_003696007.2
NW_003791127.1	Gnomon	exon	5048928	5049167	.	+	.	ID=exon-XM_003696007.2-4;Dbxref=GeneID:100871744%2CGenbank:XM_003696007.2;Parent=rna-XM_003696007.2
NW_003791127.1	Gnomon	gene	3694664	3697018	.	+	.	Name=LOC100871825;ID=gene-LOC100871825;Dbxref=GeneID:100871825
NW_003791127.1	Gnomon	gene	6770277	6799640	.	+	.	Name=LOC100871826;ID=gene-LOC100871826;Dbxref=GeneID:100871826
NW_003791127.1	Gnomon	exon	1729294	1729794	.	+	.	ID=exon-XM_012489606.2-8;Dbxref=GeneID:100871469%2CGenbank:XM_012489606.2;Parent=rna-XM_012489606.2
NW_003791127.1	Gnomon	exon	1729873	1730031	.	+	.	ID=exon-XM_012489606.2-9;Dbxref=GeneID:100871469%2CGenbank:XM_012489606.2;Parent=rna-XM_012489606.2
NW_003791127.1	Gnomon	exon	1728266	1728452	.	+	.	ID=exon-XM_012489606.2-4;Dbxref=GeneID:100871469%2CGenbank:XM_012489606.2;Parent=rna-XM_012489606.2
NW_003791127.1	Gnomon	exon	1728550	1728834	.	+	.	ID=exon-XM_012489606.2-5;Dbxref=GeneID:100871469%2CGenbank:XM_012489606.2;Parent=rna-XM_012489606.2
NW_003791127.1	Gnomon	exon	1728890	1729021	.	+	.	ID=exon-XM_012489606.2-6;Dbxref=GeneID:100871469%2CGenbank:XM_012489606.2;Parent=rna-XM_012489606.2
NW_003791127.1	Gnomon	exon	1729095	1729226	.	+	.	ID=exon-XM_012489606.2-7;Dbxref=GeneID:100871469%2CGenbank:XM_012489606.2;Parent=rna-XM_012489606.2
NW_003791127.1	Gnomon	exon	1727334	1727472	.	+	.	ID=exon-XM_012489606.2-1;Dbxref=GeneID:100871469%2CGenbank:XM_012489606.2;Parent=rna-XM_012489606.2
NW_003791127.1	Gnomon	exon	1727597	1727752	.	+	.	ID=exon-XM_012489606.2-2;Dbxref=GeneID:100871469%2CGenbank:XM_012489606.2;Parent=rna-XM_012489606.2
NW_003791127.1	Gnomon	exon	1727986	1728188	.	+	.	ID=exon-XM_012489606.2-3;Dbxref=GeneID:100871469%2CGenbank:XM_012489606.2;Parent=rna-XM_012489606.2
NW_003791127.1	Gnomon	mRNA	598722	631161	.	+	.	Name=XM_012489774.2;ID=rna-XM_012489774.2;Dbxref=GeneID:100866111%2CGenbank:XM_012489774.2;Parent=gene-LOC100866111
NW_003791127.1	Gnomon	gene	7711114	7712270	.	+	.	Name=LOC100866279;ID=gene-LOC100866279;Dbxref=GeneID:100866279
NW_003791127.1	Gnomon	mRNA	5036005	5037194	.	+	.	Name=XM_003696011.3;ID=rna-XM_003696011.3;Dbxref=GeneID:100872228%2CGenbank:XM_003696011.3;Parent=gene-LOC100872228
NW_003791127.1	Gnomon	exon	3748088	3748832	.	+	.	ID=exon-XM_003695974.2-1;Dbxref=GeneID:100867735%2CGenbank:XM_003695974.2;Parent=rna-XM_003695974.2
NW_003791127.1	Gnomon	exon	3748909	3749869	.	+	.	ID=exon-XM_003695974.2-2;Dbxref=GeneID:100867735%2CGenbank:XM_003695974.2;Parent=rna-XM_003695974.2
NW_003791127.1	Gnomon	exon	1451889	1452039	.	-	.	ID=exon-XM_031917901.1-15;Dbxref=GeneID:100872105%2CGenbank:XM_031917901.1;Parent=rna-XM_031917901.1
NW_003791127.1	Gnomon	exon	1450881	1451765	.	-	.	ID=exon-XM_031917901.1-16;Dbxref=GeneID:100872105%2CGenbank:XM_031917901.1;Parent=rna-XM_031917901.1
NW_003791127.1	Gnomon	exon	1452657	1452719	.	-	.	ID=exon-XM_031917901.1-13;Dbxref=GeneID:100872105%2CGenbank:XM_031917901.1;Parent=rna-XM_031917901.1
NW_003791127.1	Gnomon	exon	1452294	1452553	.	-	.	ID=exon-XM_031917901.1-14;Dbxref=GeneID:100872105%2CGenbank:XM_031917901.1;Parent=rna-XM_031917901.1
NW_003791127.1	Gnomon	exon	1453407	1453694	.	-	.	ID=exon-XM_031917901.1-11;Dbxref=GeneID:100872105%2CGenbank:XM_031917901.1;Parent=rna-XM_031917901.1
NW_003791127.1	Gnomon	exon	1453011	1453278	.	-	.	ID=exon-XM_031917901.1-12;Dbxref=GeneID:100872105%2CGenbank:XM_031917901.1;Parent=rna-XM_031917901.1
NW_003791127.1	Gnomon	exon	1453942	1454279	.	-	.	ID=exon-XM_031917901.1-10;Dbxref=GeneID:100872105%2CGenbank:XM_031917901.1;Parent=rna-XM_031917901.1
NW_003791127.1	Gnomon	CDS	2419772	2420046	.	-	0	Name=XP_031773827.1;ID=cds-XP_031773827.1;Dbxref=GeneID:116414787%2CGenbank:XP_031773827.1;Note=The sequence of the model RefSeq protein was modified relative to this genomic sequence to represent the inferred CDS: inserted 1 base in 1 codon;Parent=rna-XM_031917967.1
NW_003791127.1	Gnomon	CDS	2404042	2404232	.	-	0	Name=XP_031773827.1;ID=cds-XP_031773827.1;Dbxref=GeneID:116414787%2CGenbank:XP_031773827.1;Note=The sequence of the model RefSeq protein was modified relative to this genomic sequence to represent the inferred CDS: inserted 1 base in 1 codon;Parent=rna-XM_031917967.1
NW_003791127.1	Gnomon	CDS	2403831	2403947	.	-	0	Name=XP_031773827.1;ID=cds-XP_031773827.1;Dbxref=GeneID:116414787%2CGenbank:XP_031773827.1;Note=The sequence of the model RefSeq protein was modified relative to this genomic sequence to represent the inferred CDS: inserted 1 base in 1 codon;Parent=rna-XM_031917967.1
NW_003791127.1	Gnomon	CDS	2403785	2403828	.	-	0	Name=XP_031773827.1;ID=cds-XP_031773827.1;Dbxref=GeneID:116414787%2CGenbank:XP_031773827.1;Note=The sequence of the model RefSeq protein was modified relative to this genomic sequence to represent the inferred CDS: inserted 1 base in 1 codon;Parent=rna-XM_031917967.1
NW_003791127.1	Gnomon	CDS	2403341	2403628	.	-	0	Name=XP_031773827.1;ID=cds-XP_031773827.1;Dbxref=GeneID:116414787%2CGenbank:XP_031773827.1;Note=The sequence of the model RefSeq protein was modified relative to this genomic sequence to represent the inferred CDS: inserted 1 base in 1 codon;Parent=rna-XM_031917967.1
NW_003791127.1	RefSeq	cDNA_match	5130806	5131143	.	-	.	ID=bab25de1-b351-46d1-877c-f85b2d35f963;Target=XM_012489646.2 1 338
NW_003791127.1	RefSeq	cDNA_match	5130645	5130723	.	-	.	ID=bab25de1-b351-46d1-877c-f85b2d35f963;Target=XM_012489646.2 1 338
NW_003791127.1	RefSeq	cDNA_match	5130096	5130544	.	-	.	ID=bab25de1-b351-46d1-877c-f85b2d35f963;Target=XM_012489646.2 1 338
NW_003791127.1	RefSeq	cDNA_match	5129386	5129980	.	-	.	ID=bab25de1-b351-46d1-877c-f85b2d35f963;Target=XM_012489646.2 1 338
NW_003791127.1	RefSeq	cDNA_match	5128615	5129010	.	-	.	ID=bab25de1-b351-46d1-877c-f85b2d35f963;Target=XM_012489646.2 1 338
NW_003791127.1	Gnomon	exon	5240913	5241011	.	+	.	ID=exon-XM_031917940.1-3;Dbxref=GeneID:100863346%2CGenbank:XM_031917940.1;Parent=rna-XM_031917940.1
NW_003791127.1	Gnomon	exon	5311625	5311979	.	+	.	ID=exon-XM_031917940.1-4;Dbxref=GeneID:100863346%2CGenbank:XM_031917940.1;Parent=rna-XM_031917940.1
NW_003791127.1	Gnomon	exon	5225698	5226141	.	+	.	ID=exon-XM_031917940.1-1;Dbxref=GeneID:100863346%2CGenbank:XM_031917940.1;Parent=rna-XM_031917940.1
NW_003791127.1	Gnomon	exon	5237971	5238100	.	+	.	ID=exon-XM_031917940.1-2;Dbxref=GeneID:100863346%2CGenbank:XM_031917940.1;Parent=rna-XM_031917940.1
NW_003791127.1	Gnomon	CDS	776208	776234	.	+	0	Name=XP_012344973.1;ID=cds-XP_012344973.1;Dbxref=GeneID:100869917%2CGenbank:XP_012344973.1;Note=The sequence of the model RefSeq protein was modified relative to this genomic sequence to represent the inferred CDS: deleted 1 base in 1 codon;Parent=rna-XM_012489519.2
NW_003791127.1	Gnomon	CDS	776236	776281	.	+	0	Name=XP_012344973.1;ID=cds-XP_012344973.1;Dbxref=GeneID:100869917%2CGenbank:XP_012344973.1;Note=The sequence of the model RefSeq protein was modified relative to this genomic sequence to represent the inferred CDS: deleted 1 base in 1 codon;Parent=rna-XM_012489519.2
NW_003791127.1	Gnomon	CDS	776365	776474	.	+	0	Name=XP_012344973.1;ID=cds-XP_012344973.1;Dbxref=GeneID:100869917%2CGenbank:XP_012344973.1;Note=The sequence of the model RefSeq protein was modified relative to this genomic sequence to represent the inferred CDS: deleted 1 base in 1 codon;Parent=rna-XM_012489519.2
NW_003791127.1	Gnomon	CDS	776539	776733	.	+	0	Name=XP_012344973.1;ID=cds-XP_012344973.1;Dbxref=GeneID:100869917%2CGenbank:XP_012344973.1;Note=The sequence of the model RefSeq protein was modified relative to this genomic sequence to represent the inferred CDS: deleted 1 base in 1 codon;Parent=rna-XM_012489519.2
NW_003791127.1	Gnomon	CDS	776805	776990	.	+	0	Name=XP_012344973.1;ID=cds-XP_012344973.1;Dbxref=GeneID:100869917%2CGenbank:XP_012344973.1;Note=The sequence of the model RefSeq protein was modified relative to this genomic sequence to represent the inferred CDS: deleted 1 base in 1 codon;Parent=rna-XM_012489519.2
NW_003791127.1	Gnomon	CDS	777067	777270	.	+	0	Name=XP_012344973.1;ID=cds-XP_012344973.1;Dbxref=GeneID:100869917%2CGenbank:XP_012344973.1;Note=The sequence of the model RefSeq protein was modified relative to this genomic sequence to represent the inferred CDS: deleted 1 base in 1 codon;Parent=rna-XM_012489519.2
NW_003791127.1	Gnomon	mRNA	1253352	1257963	.	-	.	Name=XM_003695912.3;ID=rna-XM_003695912.3;Dbxref=GeneID:100868811%2CGenbank:XM_003695912.3;Note=The sequence of the model RefSeq transcript was modified relative to this genomic sequence to represent the inferred CDS: inserted 1 base in 1 codon;Parent=gene-LOC100868811
NW_003791127.1	Gnomon	CDS	7996763	7997120	.	+	0	Name=XP_031773921.1;ID=cds-XP_031773921.1;Dbxref=GeneID:100867579%2CGenbank:XP_031773921.1;Parent=rna-XM_031918061.1
NW_003791127.1	Gnomon	CDS	8151812	8151882	.	+	0	Name=XP_031773921.1;ID=cds-XP_031773921.1;Dbxref=GeneID:100867579%2CGenbank:XP_031773921.1;Parent=rna-XM_031918061.1
NW_003791127.1	Gnomon	CDS	8152898	8152933	.	+	0	Name=XP_031773921.1;ID=cds-XP_031773921.1;Dbxref=GeneID:100867579%2CGenbank:XP_031773921.1;Parent=rna-XM_031918061.1
NW_003791127.1	Gnomon	CDS	8154323	8154358	.	+	0	Name=XP_031773921.1;ID=cds-XP_031773921.1;Dbxref=GeneID:100867579%2CGenbank:XP_031773921.1;Parent=rna-XM_031918061.1
NW_003791127.1	Gnomon	CDS	8158386	8158457	.	+	0	Name=XP_031773921.1;ID=cds-XP_031773921.1;Dbxref=GeneID:100867579%2CGenbank:XP_031773921.1;Parent=rna-XM_031918061.1
NW_003791127.1	Gnomon	CDS	8160624	8160710	.	+	0	Name=XP_031773921.1;ID=cds-XP_031773921.1;Dbxref=GeneID:100867579%2CGenbank:XP_031773921.1;Parent=rna-XM_031918061.1
NW_003791127.1	Gnomon	CDS	8161784	8161837	.	+	0	Name=XP_031773921.1;ID=cds-XP_031773921.1;Dbxref=GeneID:100867579%2CGenbank:XP_031773921.1;Parent=rna-XM_031918061.1
NW_003791127.1	Gnomon	CDS	8169967	8170146	.	+	0	Name=XP_031773921.1;ID=cds-XP_031773921.1;Dbxref=GeneID:100867579%2CGenbank:XP_031773921.1;Parent=rna-XM_031918061.1
NW_003791127.1	Gnomon	CDS	8173390	8173495	.	+	0	Name=XP_031773921.1;ID=cds-XP_031773921.1;Dbxref=GeneID:100867579%2CGenbank:XP_031773921.1;Parent=rna-XM_031918061.1
NW_003791127.1	Gnomon	CDS	8180190	8180278	.	+	0	Name=XP_031773921.1;ID=cds-XP_031773921.1;Dbxref=GeneID:100867579%2CGenbank:XP_031773921.1;Parent=rna-XM_031918061.1
NW_003791127.1	Gnomon	CDS	8187339	8187465	.	+	0	Name=XP_031773921.1;ID=cds-XP_031773921.1;Dbxref=GeneID:100867579%2CGenbank:XP_031773921.1;Parent=rna-XM_031918061.1
NW_003791127.1	Gnomon	CDS	8188173	8188261	.	+	0	Name=XP_031773921.1;ID=cds-XP_031773921.1;Dbxref=GeneID:100867579%2CGenbank:XP_031773921.1;Parent=rna-XM_031918061.1
NW_003791127.1	Gnomon	CDS	8188602	8188691	.	+	0	Name=XP_031773921.1;ID=cds-XP_031773921.1;Dbxref=GeneID:100867579%2CGenbank:XP_031773921.1;Parent=rna-XM_031918061.1
NW_003791127.1	Gnomon	CDS	8189084	8189128	.	+	0	Name=XP_031773921.1;ID=cds-XP_031773921.1;Dbxref=GeneID:100867579%2CGenbank:XP_031773921.1;Parent=rna-XM_031918061.1
NW_003791127.1	Gnomon	CDS	8189548	8189574	.	+	0	Name=XP_031773921.1;ID=cds-XP_031773921.1;Dbxref=GeneID:100867579%2CGenbank:XP_031773921.1;Parent=rna-XM_031918061.1
NW_003791127.1	Gnomon	CDS	8189707	8189742	.	+	0	Name=XP_031773921.1;ID=cds-XP_031773921.1;Dbxref=GeneID:100867579%2CGenbank:XP_031773921.1;Parent=rna-XM_031918061.1
NW_003791127.1	Gnomon	CDS	8190339	8190443	.	+	0	Name=XP_031773921.1;ID=cds-XP_031773921.1;Dbxref=GeneID:100867579%2CGenbank:XP_031773921.1;Parent=rna-XM_031918061.1
NW_003791127.1	Gnomon	CDS	8190940	8190984	.	+	0	Name=XP_031773921.1;ID=cds-XP_031773921.1;Dbxref=GeneID:100867579%2CGenbank:XP_031773921.1;Parent=rna-XM_031918061.1
NW_003791127.1	Gnomon	CDS	8192410	8192472	.	+	0	Name=XP_031773921.1;ID=cds-XP_031773921.1;Dbxref=GeneID:100867579%2CGenbank:XP_031773921.1;Parent=rna-XM_031918061.1
NW_003791127.1	Gnomon	CDS	8196719	8196745	.	+	0	Name=XP_031773921.1;ID=cds-XP_031773921.1;Dbxref=GeneID:100867579%2CGenbank:XP_031773921.1;Parent=rna-XM_031918061.1
NW_003791127.1	Gnomon	CDS	8196937	8196990	.	+	0	Name=XP_031773921.1;ID=cds-XP_031773921.1;Dbxref=GeneID:100867579%2CGenbank:XP_031773921.1;Parent=rna-XM_031918061.1
NW_003791127.1	Gnomon	CDS	8198502	8198528	.	+	0	Name=XP_031773921.1;ID=cds-XP_031773921.1;Dbxref=GeneID:100867579%2CGenbank:XP_031773921.1;Parent=rna-XM_031918061.1
NW_003791127.1	Gnomon	CDS	8200922	8201056	.	+	0	Name=XP_031773921.1;ID=cds-XP_031773921.1;Dbxref=GeneID:100867579%2CGenbank:XP_031773921.1;Parent=rna-XM_031918061.1
NW_003791127.1	Gnomon	CDS	8201699	8201824	.	+	0	Name=XP_031773921.1;ID=cds-XP_031773921.1;Dbxref=GeneID:100867579%2CGenbank:XP_031773921.1;Parent=rna-XM_031918061.1
NW_003791127.1	Gnomon	CDS	6430375	6430537	.	-	0	Name=XP_012345322.1;ID=cds-XP_012345322.1;Dbxref=GeneID:100870474%2CGenbank:XP_012345322.1;Parent=rna-XM_012489868.2
NW_003791127.1	Gnomon	CDS	6421025	6421219	.	-	0	Name=XP_012345322.1;ID=cds-XP_012345322.1;Dbxref=GeneID:100870474%2CGenbank:XP_012345322.1;Parent=rna-XM_012489868.2
NW_003791127.1	Gnomon	CDS	6420887	6420957	.	-	0	Name=XP_012345322.1;ID=cds-XP_012345322.1;Dbxref=GeneID:100870474%2CGenbank:XP_012345322.1;Parent=rna-XM_012489868.2
NW_003791127.1	Gnomon	CDS	6420575	6420793	.	-	0	Name=XP_012345322.1;ID=cds-XP_012345322.1;Dbxref=GeneID:100870474%2CGenbank:XP_012345322.1;Parent=rna-XM_012489868.2
NW_003791127.1	Gnomon	CDS	6420332	6420442	.	-	0	Name=XP_012345322.1;ID=cds-XP_012345322.1;Dbxref=GeneID:100870474%2CGenbank:XP_012345322.1;Parent=rna-XM_012489868.2
NW_003791127.1	Gnomon	exon	2053492	2053535	.	+	.	ID=exon-XM_012489816.2-9;Dbxref=GeneID:100867213%2CGenbank:XM_012489816.2;Parent=rna-XM_012489816.2
NW_003791127.1	Gnomon	exon	2052753	2053029	.	+	.	ID=exon-XM_012489816.2-7;Dbxref=GeneID:100867213%2CGenbank:XM_012489816.2;Parent=rna-XM_012489816.2
NW_003791127.1	Gnomon	exon	2053106	2053315	.	+	.	ID=exon-XM_012489816.2-8;Dbxref=GeneID:100867213%2CGenbank:XM_012489816.2;Parent=rna-XM_012489816.2
NW_003791127.1	Gnomon	exon	2051292	2051708	.	+	.	ID=exon-XM_012489816.2-5;Dbxref=GeneID:100867213%2CGenbank:XM_012489816.2;Parent=rna-XM_012489816.2
NW_003791127.1	Gnomon	exon	2051779	2052685	.	+	.	ID=exon-XM_012489816.2-6;Dbxref=GeneID:100867213%2CGenbank:XM_012489816.2;Parent=rna-XM_012489816.2
NW_003791127.1	Gnomon	exon	2050083	2050368	.	+	.	ID=exon-XM_012489816.2-3;Dbxref=GeneID:100867213%2CGenbank:XM_012489816.2;Parent=rna-XM_012489816.2
NW_003791127.1	Gnomon	exon	2050459	2050660	.	+	.	ID=exon-XM_012489816.2-4;Dbxref=GeneID:100867213%2CGenbank:XM_012489816.2;Parent=rna-XM_012489816.2
NW_003791127.1	Gnomon	exon	2049309	2049647	.	+	.	ID=exon-XM_012489816.2-1;Dbxref=GeneID:100867213%2CGenbank:XM_012489816.2;Parent=rna-XM_012489816.2
NW_003791127.1	Gnomon	exon	2049840	2050007	.	+	.	ID=exon-XM_012489816.2-2;Dbxref=GeneID:100867213%2CGenbank:XM_012489816.2;Parent=rna-XM_012489816.2
NW_003791127.1	Gnomon	exon	3347705	3347780	.	-	.	ID=exon-XM_031917962.1-20;Dbxref=GeneID:100872427%2CGenbank:XM_031917962.1;Note=The sequence of the model RefSeq transcript was modified relative to this genomic sequence to represent the inferred CDS: inserted 2 bases in 2 codons;Parent=rna-XM_031917962.1
NW_003791127.1	Gnomon	exon	3347465	3347622	.	-	.	ID=exon-XM_031917962.1-21;Dbxref=GeneID:100872427%2CGenbank:XM_031917962.1;Note=The sequence of the model RefSeq transcript was modified relative to this genomic sequence to represent the inferred CDS: inserted 2 bases in 2 codons;Parent=rna-XM_031917962.1
NW_003791127.1	Gnomon	exon	3347192	3347371	.	-	.	ID=exon-XM_031917962.1-22;Dbxref=GeneID:100872427%2CGenbank:XM_031917962.1;Note=The sequence of the model RefSeq transcript was modified relative to this genomic sequence to represent the inferred CDS: inserted 2 bases in 2 codons;Parent=rna-XM_031917962.1
NW_003791127.1	Gnomon	exon	3346999	3347118	.	-	.	ID=exon-XM_031917962.1-23;Dbxref=GeneID:100872427%2CGenbank:XM_031917962.1;Note=The sequence of the model RefSeq transcript was modified relative to this genomic sequence to represent the inferred CDS: inserted 2 bases in 2 codons;Parent=rna-XM_031917962.1
NW_003791127.1	Gnomon	exon	3346765	3346929	.	-	.	ID=exon-XM_031917962.1-24;Dbxref=GeneID:100872427%2CGenbank:XM_031917962.1;Note=The sequence of the model RefSeq transcript was modified relative to this genomic sequence to represent the inferred CDS: inserted 2 bases in 2 codons;Parent=rna-XM_031917962.1
NW_003791127.1	Gnomon	mRNA	3474738	3475979	.	-	.	Name=XM_031918048.1;ID=rna-XM_031918048.1;Dbxref=GeneID:100873052%2CGenbank:XM_031918048.1;Parent=gene-LOC100873052
NW_003791127.1	Gnomon	exon	7765625	7765870	.	-	.	ID=exon-XM_031918160.1-10;Dbxref=GeneID:100870586%2CGenbank:XM_031918160.1;Note=The sequence of the model RefSeq transcript was modified relative to this genomic sequence to represent the inferred CDS: inserted 2 bases in 2 codons;Parent=rna-XM_031918160.1
NW_003791127.1	Gnomon	exon	7763669	7763811	.	-	.	ID=exon-XM_031918160.1-13;Dbxref=GeneID:100870586%2CGenbank:XM_031918160.1;Note=The sequence of the model RefSeq transcript was modified relative to this genomic sequence to represent the inferred CDS: inserted 2 bases in 2 codons;Parent=rna-XM_031918160.1
NW_003791127.1	Gnomon	exon	7761383	7761412	.	-	.	ID=exon-XM_031918160.1-14;Dbxref=GeneID:100870586%2CGenbank:XM_031918160.1;Note=The sequence of the model RefSeq transcript was modified relative to this genomic sequence to represent the inferred CDS: inserted 2 bases in 2 codons;Parent=rna-XM_031918160.1
NW_003791127.1	Gnomon	exon	7765046	7765221	.	-	.	ID=exon-XM_031918160.1-11;Dbxref=GeneID:100870586%2CGenbank:XM_031918160.1;Note=The sequence of the model RefSeq transcript was modified relative to this genomic sequence to represent the inferred CDS: inserted 2 bases in 2 codons;Parent=rna-XM_031918160.1
NW_003791127.1	Gnomon	exon	7764793	7764959	.	-	.	ID=exon-XM_031918160.1-12;Dbxref=GeneID:100870586%2CGenbank:XM_031918160.1;Note=The sequence of the model RefSeq transcript was modified relative to this genomic sequence to represent the inferred CDS: inserted 2 bases in 2 codons;Parent=rna-XM_031918160.1
NW_003791127.1	Gnomon	exon	7755991	7756132	.	-	.	ID=exon-XM_031918160.1-17;Dbxref=GeneID:100870586%2CGenbank:XM_031918160.1;Note=The sequence of the model RefSeq transcript was modified relative to this genomic sequence to represent the inferred CDS: inserted 2 bases in 2 codons;Parent=rna-XM_031918160.1
NW_003791127.1	Gnomon	exon	7754696	7754962	.	-	.	ID=exon-XM_031918160.1-18;Dbxref=GeneID:100870586%2CGenbank:XM_031918160.1;Note=The sequence of the model RefSeq transcript was modified relative to this genomic sequence to represent the inferred CDS: inserted 2 bases in 2 codons;Parent=rna-XM_031918160.1
NW_003791127.1	Gnomon	exon	7756942	7757071	.	-	.	ID=exon-XM_031918160.1-15;Dbxref=GeneID:100870586%2CGenbank:XM_031918160.1;Note=The sequence of the model RefSeq transcript was modified relative to this genomic sequence to represent the inferred CDS: inserted 2 bases in 2 codons;Parent=rna-XM_031918160.1
NW_003791127.1	Gnomon	exon	7756212	7756403	.	-	.	ID=exon-XM_031918160.1-16;Dbxref=GeneID:100870586%2CGenbank:XM_031918160.1;Note=The sequence of the model RefSeq transcript was modified relative to this genomic sequence to represent the inferred CDS: inserted 2 bases in 2 codons;Parent=rna-XM_031918160.1
NW_003791127.1	Gnomon	exon	7754583	7754693	.	-	.	ID=exon-XM_031918160.1-19;Dbxref=GeneID:100870586%2CGenbank:XM_031918160.1;Note=The sequence of the model RefSeq transcript was modified relative to this genomic sequence to represent the inferred CDS: inserted 2 bases in 2 codons;Parent=rna-XM_031918160.1
NW_003791127.1	Gnomon	exon	2317600	2317727	.	-	.	ID=exon-XM_031918094.1-4;Dbxref=GeneID:100864087%2CGenbank:XM_031918094.1;Parent=rna-XM_031918094.1
NW_003791127.1	Gnomon	exon	2317327	2317504	.	-	.	ID=exon-XM_031918094.1-5;Dbxref=GeneID:100864087%2CGenbank:XM_031918094.1;Parent=rna-XM_031918094.1
NW_003791127.1	Gnomon	exon	2317068	2317248	.	-	.	ID=exon-XM_031918094.1-6;Dbxref=GeneID:100864087%2CGenbank:XM_031918094.1;Parent=rna-XM_031918094.1
NW_003791127.1	Gnomon	exon	2316641	2316966	.	-	.	ID=exon-XM_031918094.1-7;Dbxref=GeneID:100864087%2CGenbank:XM_031918094.1;Parent=rna-XM_031918094.1
NW_003791127.1	Gnomon	exon	2319574	2319603	.	-	.	ID=exon-XM_031918094.1-1;Dbxref=GeneID:100864087%2CGenbank:XM_031918094.1;Parent=rna-XM_031918094.1
NW_003791127.1	Gnomon	exon	2318846	2318939	.	-	.	ID=exon-XM_031918094.1-2;Dbxref=GeneID:100864087%2CGenbank:XM_031918094.1;Parent=rna-XM_031918094.1
NW_003791127.1	Gnomon	exon	2317845	2318731	.	-	.	ID=exon-XM_031918094.1-3;Dbxref=GeneID:100864087%2CGenbank:XM_031918094.1;Parent=rna-XM_031918094.1
NW_003791127.1	Gnomon	exon	7752526	7752952	.	-	.	ID=exon-XM_031918160.1-20;Dbxref=GeneID:100870586%2CGenbank:XM_031918160.1;Note=The sequence of the model RefSeq transcript was modified relative to this genomic sequence to represent the inferred CDS: inserted 2 bases in 2 codons;Parent=rna-XM_031918160.1
NW_003791127.1	Gnomon	exon	7752320	7752443	.	-	.	ID=exon-XM_031918160.1-21;Dbxref=GeneID:100870586%2CGenbank:XM_031918160.1;Note=The sequence of the model RefSeq transcript was modified relative to this genomic sequence to represent the inferred CDS: inserted 2 bases in 2 codons;Parent=rna-XM_031918160.1
NW_003791127.1	Gnomon	exon	7751543	7751652	.	-	.	ID=exon-XM_031918160.1-24;Dbxref=GeneID:100870586%2CGenbank:XM_031918160.1;Note=The sequence of the model RefSeq transcript was modified relative to this genomic sequence to represent the inferred CDS: inserted 2 bases in 2 codons;Parent=rna-XM_031918160.1
NW_003791127.1	Gnomon	exon	7751270	7751460	.	-	.	ID=exon-XM_031918160.1-25;Dbxref=GeneID:100870586%2CGenbank:XM_031918160.1;Note=The sequence of the model RefSeq transcript was modified relative to this genomic sequence to represent the inferred CDS: inserted 2 bases in 2 codons;Parent=rna-XM_031918160.1
NW_003791127.1	Gnomon	exon	7752070	7752262	.	-	.	ID=exon-XM_031918160.1-22;Dbxref=GeneID:100870586%2CGenbank:XM_031918160.1;Note=The sequence of the model RefSeq transcript was modified relative to this genomic sequence to represent the inferred CDS: inserted 2 bases in 2 codons;Parent=rna-XM_031918160.1
NW_003791127.1	Gnomon	exon	7751768	7751909	.	-	.	ID=exon-XM_031918160.1-23;Dbxref=GeneID:100870586%2CGenbank:XM_031918160.1;Note=The sequence of the model RefSeq transcript was modified relative to this genomic sequence to represent the inferred CDS: inserted 2 bases in 2 codons;Parent=rna-XM_031918160.1
NW_003791127.1	Gnomon	exon	7749880	7750149	.	-	.	ID=exon-XM_031918160.1-28;Dbxref=GeneID:100870586%2CGenbank:XM_031918160.1;Note=The sequence of the model RefSeq transcript was modified relative to this genomic sequence to represent the inferred CDS: inserted 2 bases in 2 codons;Parent=rna-XM_031918160.1
NW_003791127.1	Gnomon	exon	7749426	7749680	.	-	.	ID=exon-XM_031918160.1-29;Dbxref=GeneID:100870586%2CGenbank:XM_031918160.1;Note=The sequence of the model RefSeq transcript was modified relative to this genomic sequence to represent the inferred CDS: inserted 2 bases in 2 codons;Parent=rna-XM_031918160.1
NW_003791127.1	Gnomon	exon	7750797	7751006	.	-	.	ID=exon-XM_031918160.1-26;Dbxref=GeneID:100870586%2CGenbank:XM_031918160.1;Note=The sequence of the model RefSeq transcript was modified relative to this genomic sequence to represent the inferred CDS: inserted 2 bases in 2 codons;Parent=rna-XM_031918160.1
NW_003791127.1	Gnomon	exon	7750420	7750555	.	-	.	ID=exon-XM_031918160.1-27;Dbxref=GeneID:100870586%2CGenbank:XM_031918160.1;Note=The sequence of the model RefSeq transcript was modified relative to this genomic sequence to represent the inferred CDS: inserted 2 bases in 2 codons;Parent=rna-XM_031918160.1
NW_003791127.1	Gnomon	CDS	600601	600754	.	+	0	Name=XP_012345228.1;ID=cds-XP_012345228.1;Dbxref=GeneID:100866111%2CGenbank:XP_012345228.1;Parent=rna-XM_012489774.2
NW_003791127.1	Gnomon	CDS	601402	601609	.	+	0	Name=XP_012345228.1;ID=cds-XP_012345228.1;Dbxref=GeneID:100866111%2CGenbank:XP_012345228.1;Parent=rna-XM_012489774.2
NW_003791127.1	Gnomon	CDS	601716	601886	.	+	0	Name=XP_012345228.1;ID=cds-XP_012345228.1;Dbxref=GeneID:100866111%2CGenbank:XP_012345228.1;Parent=rna-XM_012489774.2
NW_003791127.1	Gnomon	CDS	601992	602216	.	+	0	Name=XP_012345228.1;ID=cds-XP_012345228.1;Dbxref=GeneID:100866111%2CGenbank:XP_012345228.1;Parent=rna-XM_012489774.2
NW_003791127.1	Gnomon	CDS	602289	602532	.	+	0	Name=XP_012345228.1;ID=cds-XP_012345228.1;Dbxref=GeneID:100866111%2CGenbank:XP_012345228.1;Parent=rna-XM_012489774.2
NW_003791127.1	Gnomon	CDS	603042	603159	.	+	0	Name=XP_012345228.1;ID=cds-XP_012345228.1;Dbxref=GeneID:100866111%2CGenbank:XP_012345228.1;Parent=rna-XM_012489774.2
NW_003791127.1	Gnomon	CDS	603294	604212	.	+	0	Name=XP_012345228.1;ID=cds-XP_012345228.1;Dbxref=GeneID:100866111%2CGenbank:XP_012345228.1;Parent=rna-XM_012489774.2
NW_003791127.1	Gnomon	CDS	604315	606059	.	+	0	Name=XP_012345228.1;ID=cds-XP_012345228.1;Dbxref=GeneID:100866111%2CGenbank:XP_012345228.1;Parent=rna-XM_012489774.2
NW_003791127.1	Gnomon	CDS	606129	606290	.	+	0	Name=XP_012345228.1;ID=cds-XP_012345228.1;Dbxref=GeneID:100866111%2CGenbank:XP_012345228.1;Parent=rna-XM_012489774.2
NW_003791127.1	Gnomon	CDS	606366	606492	.	+	0	Name=XP_012345228.1;ID=cds-XP_012345228.1;Dbxref=GeneID:100866111%2CGenbank:XP_012345228.1;Parent=rna-XM_012489774.2
NW_003791127.1	Gnomon	CDS	606579	606793	.	+	0	Name=XP_012345228.1;ID=cds-XP_012345228.1;Dbxref=GeneID:100866111%2CGenbank:XP_012345228.1;Parent=rna-XM_012489774.2
NW_003791127.1	Gnomon	CDS	606889	607013	.	+	0	Name=XP_012345228.1;ID=cds-XP_012345228.1;Dbxref=GeneID:100866111%2CGenbank:XP_012345228.1;Parent=rna-XM_012489774.2
NW_003791127.1	Gnomon	CDS	607693	608448	.	+	0	Name=XP_012345228.1;ID=cds-XP_012345228.1;Dbxref=GeneID:100866111%2CGenbank:XP_012345228.1;Parent=rna-XM_012489774.2
NW_003791127.1	Gnomon	CDS	609834	609969	.	+	0	Name=XP_012345228.1;ID=cds-XP_012345228.1;Dbxref=GeneID:100866111%2CGenbank:XP_012345228.1;Parent=rna-XM_012489774.2
NW_003791127.1	Gnomon	CDS	610050	610153	.	+	0	Name=XP_012345228.1;ID=cds-XP_012345228.1;Dbxref=GeneID:100866111%2CGenbank:XP_012345228.1;Parent=rna-XM_012489774.2
NW_003791127.1	Gnomon	CDS	610251	610935	.	+	0	Name=XP_012345228.1;ID=cds-XP_012345228.1;Dbxref=GeneID:100866111%2CGenbank:XP_012345228.1;Parent=rna-XM_012489774.2
NW_003791127.1	Gnomon	CDS	611008	611178	.	+	0	Name=XP_012345228.1;ID=cds-XP_012345228.1;Dbxref=GeneID:100866111%2CGenbank:XP_012345228.1;Parent=rna-XM_012489774.2
NW_003791127.1	Gnomon	CDS	614066	614275	.	+	0	Name=XP_012345228.1;ID=cds-XP_012345228.1;Dbxref=GeneID:100866111%2CGenbank:XP_012345228.1;Parent=rna-XM_012489774.2
NW_003791127.1	Gnomon	CDS	614339	614620	.	+	0	Name=XP_012345228.1;ID=cds-XP_012345228.1;Dbxref=GeneID:100866111%2CGenbank:XP_012345228.1;Parent=rna-XM_012489774.2
NW_003791127.1	Gnomon	CDS	615768	616313	.	+	0	Name=XP_012345228.1;ID=cds-XP_012345228.1;Dbxref=GeneID:100866111%2CGenbank:XP_012345228.1;Parent=rna-XM_012489774.2
NW_003791127.1	Gnomon	CDS	616410	616579	.	+	0	Name=XP_012345228.1;ID=cds-XP_012345228.1;Dbxref=GeneID:100866111%2CGenbank:XP_012345228.1;Parent=rna-XM_012489774.2
NW_003791127.1	Gnomon	CDS	617186	617338	.	+	0	Name=XP_012345228.1;ID=cds-XP_012345228.1;Dbxref=GeneID:100866111%2CGenbank:XP_012345228.1;Parent=rna-XM_012489774.2
NW_003791127.1	Gnomon	CDS	618304	618706	.	+	0	Name=XP_012345228.1;ID=cds-XP_012345228.1;Dbxref=GeneID:100866111%2CGenbank:XP_012345228.1;Parent=rna-XM_012489774.2
NW_003791127.1	Gnomon	CDS	618801	618988	.	+	0	Name=XP_012345228.1;ID=cds-XP_012345228.1;Dbxref=GeneID:100866111%2CGenbank:XP_012345228.1;Parent=rna-XM_012489774.2
NW_003791127.1	Gnomon	CDS	619084	625552	.	+	0	Name=XP_012345228.1;ID=cds-XP_012345228.1;Dbxref=GeneID:100866111%2CGenbank:XP_012345228.1;Parent=rna-XM_012489774.2
NW_003791127.1	Gnomon	CDS	625873	626313	.	+	0	Name=XP_012345228.1;ID=cds-XP_012345228.1;Dbxref=GeneID:100866111%2CGenbank:XP_012345228.1;Parent=rna-XM_012489774.2
NW_003791127.1	Gnomon	CDS	626792	627068	.	+	0	Name=XP_012345228.1;ID=cds-XP_012345228.1;Dbxref=GeneID:100866111%2CGenbank:XP_012345228.1;Parent=rna-XM_012489774.2
NW_003791127.1	Gnomon	CDS	627153	627412	.	+	0	Name=XP_012345228.1;ID=cds-XP_012345228.1;Dbxref=GeneID:100866111%2CGenbank:XP_012345228.1;Parent=rna-XM_012489774.2
NW_003791127.1	Gnomon	CDS	627485	627702	.	+	0	Name=XP_012345228.1;ID=cds-XP_012345228.1;Dbxref=GeneID:100866111%2CGenbank:XP_012345228.1;Parent=rna-XM_012489774.2
NW_003791127.1	Gnomon	CDS	628061	628441	.	+	0	Name=XP_012345228.1;ID=cds-XP_012345228.1;Dbxref=GeneID:100866111%2CGenbank:XP_012345228.1;Parent=rna-XM_012489774.2
NW_003791127.1	Gnomon	CDS	628579	628929	.	+	0	Name=XP_012345228.1;ID=cds-XP_012345228.1;Dbxref=GeneID:100866111%2CGenbank:XP_012345228.1;Parent=rna-XM_012489774.2
NW_003791127.1	Gnomon	CDS	629016	629981	.	+	0	Name=XP_012345228.1;ID=cds-XP_012345228.1;Dbxref=GeneID:100866111%2CGenbank:XP_012345228.1;Parent=rna-XM_012489774.2
NW_003791127.1	Gnomon	CDS	630254	630436	.	+	0	Name=XP_012345228.1;ID=cds-XP_012345228.1;Dbxref=GeneID:100866111%2CGenbank:XP_012345228.1;Parent=rna-XM_012489774.2
NW_003791127.1	Gnomon	CDS	630512	630604	.	+	0	Name=XP_012345228.1;ID=cds-XP_012345228.1;Dbxref=GeneID:100866111%2CGenbank:XP_012345228.1;Parent=rna-XM_012489774.2
NW_003791127.1	Gnomon	exon	7746722	7747221	.	-	.	ID=exon-XM_031918160.1-31;Dbxref=GeneID:100870586%2CGenbank:XM_031918160.1;Note=The sequence of the model RefSeq transcript was modified relative to this genomic sequence to represent the inferred CDS: inserted 2 bases in 2 codons;Parent=rna-XM_031918160.1
NW_003791127.1	Gnomon	exon	7746598	7746719	.	-	.	ID=exon-XM_031918160.1-32;Dbxref=GeneID:100870586%2CGenbank:XM_031918160.1;Note=The sequence of the model RefSeq transcript was modified relative to this genomic sequence to represent the inferred CDS: inserted 2 bases in 2 codons;Parent=rna-XM_031918160.1
NW_003791127.1	Gnomon	exon	7747911	7748400	.	-	.	ID=exon-XM_031918160.1-30;Dbxref=GeneID:100870586%2CGenbank:XM_031918160.1;Note=The sequence of the model RefSeq transcript was modified relative to this genomic sequence to represent the inferred CDS: inserted 2 bases in 2 codons;Parent=rna-XM_031918160.1
NW_003791127.1	Gnomon	exon	7745079	7745327	.	-	.	ID=exon-XM_031918160.1-35;Dbxref=GeneID:100870586%2CGenbank:XM_031918160.1;Note=The sequence of the model RefSeq transcript was modified relative to this genomic sequence to represent the inferred CDS: inserted 2 bases in 2 codons;Parent=rna-XM_031918160.1
NW_003791127.1	Gnomon	exon	7744292	7744565	.	-	.	ID=exon-XM_031918160.1-36;Dbxref=GeneID:100870586%2CGenbank:XM_031918160.1;Note=The sequence of the model RefSeq transcript was modified relative to this genomic sequence to represent the inferred CDS: inserted 2 bases in 2 codons;Parent=rna-XM_031918160.1
NW_003791127.1	Gnomon	exon	7746274	7746454	.	-	.	ID=exon-XM_031918160.1-33;Dbxref=GeneID:100870586%2CGenbank:XM_031918160.1;Note=The sequence of the model RefSeq transcript was modified relative to this genomic sequence to represent the inferred CDS: inserted 2 bases in 2 codons;Parent=rna-XM_031918160.1
NW_003791127.1	Gnomon	exon	7745447	7745625	.	-	.	ID=exon-XM_031918160.1-34;Dbxref=GeneID:100870586%2CGenbank:XM_031918160.1;Note=The sequence of the model RefSeq transcript was modified relative to this genomic sequence to represent the inferred CDS: inserted 2 bases in 2 codons;Parent=rna-XM_031918160.1
NW_003791127.1	Gnomon	exon	7742336	7742554	.	-	.	ID=exon-XM_031918160.1-39;Dbxref=GeneID:100870586%2CGenbank:XM_031918160.1;Note=The sequence of the model RefSeq transcript was modified relative to this genomic sequence to represent the inferred CDS: inserted 2 bases in 2 codons;Parent=rna-XM_031918160.1
NW_003791127.1	Gnomon	exon	7743424	7743731	.	-	.	ID=exon-XM_031918160.1-37;Dbxref=GeneID:100870586%2CGenbank:XM_031918160.1;Note=The sequence of the model RefSeq transcript was modified relative to this genomic sequence to represent the inferred CDS: inserted 2 bases in 2 codons;Parent=rna-XM_031918160.1
NW_003791127.1	Gnomon	exon	7742702	7743127	.	-	.	ID=exon-XM_031918160.1-38;Dbxref=GeneID:100870586%2CGenbank:XM_031918160.1;Note=The sequence of the model RefSeq transcript was modified relative to this genomic sequence to represent the inferred CDS: inserted 2 bases in 2 codons;Parent=rna-XM_031918160.1
NW_003791127.1	Gnomon	exon	7740427	7740747	.	-	.	ID=exon-XM_031918160.1-42;Dbxref=GeneID:100870586%2CGenbank:XM_031918160.1;Note=The sequence of the model RefSeq transcript was modified relative to this genomic sequence to represent the inferred CDS: inserted 2 bases in 2 codons;Parent=rna-XM_031918160.1
NW_003791127.1	Gnomon	exon	7739492	7739729	.	-	.	ID=exon-XM_031918160.1-43;Dbxref=GeneID:100870586%2CGenbank:XM_031918160.1;Note=The sequence of the model RefSeq transcript was modified relative to this genomic sequence to represent the inferred CDS: inserted 2 bases in 2 codons;Parent=rna-XM_031918160.1
NW_003791127.1	Gnomon	exon	7741953	7742098	.	-	.	ID=exon-XM_031918160.1-40;Dbxref=GeneID:100870586%2CGenbank:XM_031918160.1;Note=The sequence of the model RefSeq transcript was modified relative to this genomic sequence to represent the inferred CDS: inserted 2 bases in 2 codons;Parent=rna-XM_031918160.1
NW_003791127.1	Gnomon	exon	7741460	7741787	.	-	.	ID=exon-XM_031918160.1-41;Dbxref=GeneID:100870586%2CGenbank:XM_031918160.1;Note=The sequence of the model RefSeq transcript was modified relative to this genomic sequence to represent the inferred CDS: inserted 2 bases in 2 codons;Parent=rna-XM_031918160.1
NW_003791127.1	Gnomon	exon	7736984	7737199	.	-	.	ID=exon-XM_031918160.1-46;Dbxref=GeneID:100870586%2CGenbank:XM_031918160.1;Note=The sequence of the model RefSeq transcript was modified relative to this genomic sequence to represent the inferred CDS: inserted 2 bases in 2 codons;Parent=rna-XM_031918160.1
NW_003791127.1	Gnomon	exon	7736620	7736700	.	-	.	ID=exon-XM_031918160.1-47;Dbxref=GeneID:100870586%2CGenbank:XM_031918160.1;Note=The sequence of the model RefSeq transcript was modified relative to this genomic sequence to represent the inferred CDS: inserted 2 bases in 2 codons;Parent=rna-XM_031918160.1
NW_003791127.1	Gnomon	exon	7738546	7738755	.	-	.	ID=exon-XM_031918160.1-44;Dbxref=GeneID:100870586%2CGenbank:XM_031918160.1;Note=The sequence of the model RefSeq transcript was modified relative to this genomic sequence to represent the inferred CDS: inserted 2 bases in 2 codons;Parent=rna-XM_031918160.1
NW_003791127.1	Gnomon	exon	7737547	7737897	.	-	.	ID=exon-XM_031918160.1-45;Dbxref=GeneID:100870586%2CGenbank:XM_031918160.1;Note=The sequence of the model RefSeq transcript was modified relative to this genomic sequence to represent the inferred CDS: inserted 2 bases in 2 codons;Parent=rna-XM_031918160.1
NW_003791127.1	Gnomon	exon	7732205	7732468	.	-	.	ID=exon-XM_031918160.1-48;Dbxref=GeneID:100870586%2CGenbank:XM_031918160.1;Note=The sequence of the model RefSeq transcript was modified relative to this genomic sequence to represent the inferred CDS: inserted 2 bases in 2 codons;Parent=rna-XM_031918160.1
NW_003791127.1	Gnomon	exon	8333959	8334234	.	-	.	ID=exon-XM_031918121.1-5;Dbxref=GeneID:105736096%2CGenbank:XM_031918121.1;Parent=rna-XM_031918121.1
NW_003791127.1	Gnomon	exon	8333183	8333375	.	-	.	ID=exon-XM_031918121.1-6;Dbxref=GeneID:105736096%2CGenbank:XM_031918121.1;Parent=rna-XM_031918121.1
NW_003791127.1	Gnomon	mRNA	4124775	4125339	.	+	.	Name=XM_031918142.1;ID=rna-XM_031918142.1;Dbxref=GeneID:116414824%2CGenbank:XM_031918142.1;Parent=gene-LOC116414824
NW_003791127.1	Gnomon	exon	8335816	8335919	.	-	.	ID=exon-XM_031918121.1-3;Dbxref=GeneID:105736096%2CGenbank:XM_031918121.1;Parent=rna-XM_031918121.1
NW_003791127.1	Gnomon	exon	8334404	8334730	.	-	.	ID=exon-XM_031918121.1-4;Dbxref=GeneID:105736096%2CGenbank:XM_031918121.1;Parent=rna-XM_031918121.1
NW_003791127.1	Gnomon	exon	8336684	8337794	.	-	.	ID=exon-XM_031918121.1-1;Dbxref=GeneID:105736096%2CGenbank:XM_031918121.1;Parent=rna-XM_031918121.1
NW_003791127.1	Gnomon	exon	8336081	8336336	.	-	.	ID=exon-XM_031918121.1-2;Dbxref=GeneID:105736096%2CGenbank:XM_031918121.1;Parent=rna-XM_031918121.1
NW_003791127.1	Gnomon	gene	5669771	5675549	.	-	.	Name=LOC100866310;ID=gene-LOC100866310;Dbxref=GeneID:100866310
NW_003791127.1	Gnomon	exon	6436467	6436597	.	-	.	ID=exon-XM_012489866.2-10;Dbxref=GeneID:100869046%2CGenbank:XM_012489866.2;Parent=rna-XM_012489866.2
NW_003791127.1	Gnomon	exon	6435262	6436381	.	-	.	ID=exon-XM_012489866.2-11;Dbxref=GeneID:100869046%2CGenbank:XM_012489866.2;Parent=rna-XM_012489866.2
NW_003791127.1	Gnomon	exon	2563176	2563355	.	-	.	ID=exon-XM_003695901.3-8;Dbxref=GeneID:100867487%2CGenbank:XM_003695901.3;Parent=rna-XM_003695901.3
NW_003791127.1	Gnomon	exon	2562770	2563097	.	-	.	ID=exon-XM_003695901.3-9;Dbxref=GeneID:100867487%2CGenbank:XM_003695901.3;Parent=rna-XM_003695901.3
NW_003791127.1	Gnomon	exon	2563693	2563813	.	-	.	ID=exon-XM_003695901.3-6;Dbxref=GeneID:100867487%2CGenbank:XM_003695901.3;Parent=rna-XM_003695901.3
NW_003791127.1	Gnomon	exon	2563468	2563605	.	-	.	ID=exon-XM_003695901.3-7;Dbxref=GeneID:100867487%2CGenbank:XM_003695901.3;Parent=rna-XM_003695901.3
NW_003791127.1	Gnomon	exon	2564339	2564507	.	-	.	ID=exon-XM_003695901.3-4;Dbxref=GeneID:100867487%2CGenbank:XM_003695901.3;Parent=rna-XM_003695901.3
NW_003791127.1	Gnomon	exon	2563898	2564144	.	-	.	ID=exon-XM_003695901.3-5;Dbxref=GeneID:100867487%2CGenbank:XM_003695901.3;Parent=rna-XM_003695901.3
NW_003791127.1	Gnomon	exon	2565178	2565436	.	-	.	ID=exon-XM_003695901.3-2;Dbxref=GeneID:100867487%2CGenbank:XM_003695901.3;Parent=rna-XM_003695901.3
NW_003791127.1	Gnomon	exon	2564590	2564716	.	-	.	ID=exon-XM_003695901.3-3;Dbxref=GeneID:100867487%2CGenbank:XM_003695901.3;Parent=rna-XM_003695901.3
NW_003791127.1	Gnomon	gene	3652918	3654929	.	+	.	Name=LOC100866346;ID=gene-LOC100866346;Dbxref=GeneID:100866346
NW_003791127.1	Gnomon	exon	2581354	2581503	.	-	.	ID=exon-XM_003695901.3-1;Dbxref=GeneID:100867487%2CGenbank:XM_003695901.3;Parent=rna-XM_003695901.3
NW_003791127.1	Gnomon	gene	5702570	5707594	.	+	.	Name=LOC100866347;ID=gene-LOC100866347;Dbxref=GeneID:100866347
NW_003791127.1	Gnomon	lnc_RNA	4512605	4523583	.	+	.	Name=XR_001112487.1;ID=rna-XR_001112487.1;Dbxref=GeneID:105736212%2CGenbank:XR_001112487.1;Parent=gene-LOC105736212
NW_003791127.1	Gnomon	exon	7724234	7724622	.	+	.	ID=exon-XM_012489987.2-1;Dbxref=GeneID:100866394%2CGenbank:XM_012489987.2;Parent=rna-XM_012489987.2
NW_003791127.1	Gnomon	exon	7724767	7724917	.	+	.	ID=exon-XM_012489987.2-2;Dbxref=GeneID:100866394%2CGenbank:XM_012489987.2;Parent=rna-XM_012489987.2
NW_003791127.1	Gnomon	exon	7725017	7725266	.	+	.	ID=exon-XM_012489987.2-3;Dbxref=GeneID:100866394%2CGenbank:XM_012489987.2;Parent=rna-XM_012489987.2
NW_003791127.1	Gnomon	CDS	591959	592019	.	-	0	Name=XP_031773826.1;ID=cds-XP_031773826.1;Dbxref=GeneID:100869557%2CGenbank:XP_031773826.1;Parent=rna-XM_031917966.1
NW_003791127.1	Gnomon	CDS	569835	569891	.	-	0	Name=XP_031773826.1;ID=cds-XP_031773826.1;Dbxref=GeneID:100869557%2CGenbank:XP_031773826.1;Parent=rna-XM_031917966.1
NW_003791127.1	Gnomon	CDS	543688	543764	.	-	0	Name=XP_031773826.1;ID=cds-XP_031773826.1;Dbxref=GeneID:100869557%2CGenbank:XP_031773826.1;Parent=rna-XM_031917966.1
NW_003791127.1	Gnomon	CDS	490735	490916	.	-	0	Name=XP_031773826.1;ID=cds-XP_031773826.1;Dbxref=GeneID:100869557%2CGenbank:XP_031773826.1;Parent=rna-XM_031917966.1
NW_003791127.1	Gnomon	CDS	464959	465217	.	-	0	Name=XP_031773826.1;ID=cds-XP_031773826.1;Dbxref=GeneID:100869557%2CGenbank:XP_031773826.1;Parent=rna-XM_031917966.1
NW_003791127.1	Gnomon	exon	7725840	7726080	.	+	.	ID=exon-XM_012489987.2-4;Dbxref=GeneID:100866394%2CGenbank:XM_012489987.2;Parent=rna-XM_012489987.2
NW_003791127.1	Gnomon	exon	7726742	7726924	.	+	.	ID=exon-XM_012489987.2-5;Dbxref=GeneID:100866394%2CGenbank:XM_012489987.2;Parent=rna-XM_012489987.2
NW_003791127.1	Gnomon	exon	7727017	7727299	.	+	.	ID=exon-XM_012489987.2-6;Dbxref=GeneID:100866394%2CGenbank:XM_012489987.2;Parent=rna-XM_012489987.2
NW_003791127.1	Gnomon	CDS	6439665	6439731	.	-	0	Name=XP_012345321.1;ID=cds-XP_012345321.1;Dbxref=GeneID:100869046%2CGenbank:XP_012345321.1;Parent=rna-XM_012489867.2
NW_003791127.1	Gnomon	CDS	6439393	6439541	.	-	0	Name=XP_012345321.1;ID=cds-XP_012345321.1;Dbxref=GeneID:100869046%2CGenbank:XP_012345321.1;Parent=rna-XM_012489867.2
NW_003791127.1	Gnomon	CDS	6439043	6439322	.	-	0	Name=XP_012345321.1;ID=cds-XP_012345321.1;Dbxref=GeneID:100869046%2CGenbank:XP_012345321.1;Parent=rna-XM_012489867.2
NW_003791127.1	Gnomon	CDS	6437636	6437824	.	-	0	Name=XP_012345321.1;ID=cds-XP_012345321.1;Dbxref=GeneID:100869046%2CGenbank:XP_012345321.1;Parent=rna-XM_012489867.2
NW_003791127.1	Gnomon	CDS	6437399	6437572	.	-	0	Name=XP_012345321.1;ID=cds-XP_012345321.1;Dbxref=GeneID:100869046%2CGenbank:XP_012345321.1;Parent=rna-XM_012489867.2
NW_003791127.1	Gnomon	CDS	6437076	6437330	.	-	0	Name=XP_012345321.1;ID=cds-XP_012345321.1;Dbxref=GeneID:100869046%2CGenbank:XP_012345321.1;Parent=rna-XM_012489867.2
NW_003791127.1	Gnomon	CDS	6436726	6437007	.	-	0	Name=XP_012345321.1;ID=cds-XP_012345321.1;Dbxref=GeneID:100869046%2CGenbank:XP_012345321.1;Parent=rna-XM_012489867.2
NW_003791127.1	Gnomon	CDS	6436467	6436597	.	-	0	Name=XP_012345321.1;ID=cds-XP_012345321.1;Dbxref=GeneID:100869046%2CGenbank:XP_012345321.1;Parent=rna-XM_012489867.2
NW_003791127.1	Gnomon	CDS	6436301	6436381	.	-	0	Name=XP_012345321.1;ID=cds-XP_012345321.1;Dbxref=GeneID:100869046%2CGenbank:XP_012345321.1;Parent=rna-XM_012489867.2
NW_003791127.1	Gnomon	mRNA	1627485	1628476	.	-	.	Name=XM_012489773.2;ID=rna-XM_012489773.2;Dbxref=GeneID:100865709%2CGenbank:XM_012489773.2;Parent=gene-LOC100865709
NW_003791127.1	Gnomon	exon	7092407	7092831	.	+	.	ID=exon-XR_004225333.1-1;Dbxref=GeneID:105736137%2CGenbank:XR_004225333.1;Parent=rna-XR_004225333.1
NW_003791127.1	Gnomon	exon	7093530	7093765	.	+	.	ID=exon-XR_004225333.1-2;Dbxref=GeneID:105736137%2CGenbank:XR_004225333.1;Parent=rna-XR_004225333.1
NW_003791127.1	Gnomon	exon	7094565	7094847	.	+	.	ID=exon-XR_004225333.1-3;Dbxref=GeneID:105736137%2CGenbank:XR_004225333.1;Parent=rna-XR_004225333.1
NW_003791127.1	Gnomon	gene	2457717	2459194	.	+	.	Name=LOC100866193;ID=gene-LOC100866193;Dbxref=GeneID:100866193
NW_003791127.1	Gnomon	exon	3466055	3466129	.	+	.	ID=exon-XM_012489531.2-7;Dbxref=GeneID:100870624%2CGenbank:XM_012489531.2;Parent=rna-XM_012489531.2
NW_003791127.1	Gnomon	exon	3466202	3466240	.	+	.	ID=exon-XM_012489531.2-8;Dbxref=GeneID:100870624%2CGenbank:XM_012489531.2;Parent=rna-XM_012489531.2
NW_003791127.1	Gnomon	exon	3465307	3465476	.	+	.	ID=exon-XM_012489531.2-5;Dbxref=GeneID:100870624%2CGenbank:XM_012489531.2;Parent=rna-XM_012489531.2
NW_003791127.1	Gnomon	exon	3465638	3465860	.	+	.	ID=exon-XM_012489531.2-6;Dbxref=GeneID:100870624%2CGenbank:XM_012489531.2;Parent=rna-XM_012489531.2
NW_003791127.1	Gnomon	exon	3464341	3464574	.	+	.	ID=exon-XM_012489531.2-3;Dbxref=GeneID:100870624%2CGenbank:XM_012489531.2;Parent=rna-XM_012489531.2
NW_003791127.1	Gnomon	exon	3464794	3465151	.	+	.	ID=exon-XM_012489531.2-4;Dbxref=GeneID:100870624%2CGenbank:XM_012489531.2;Parent=rna-XM_012489531.2
NW_003791127.1	Gnomon	gene	1722930	1724598	.	+	.	Name=LOC100866191;ID=gene-LOC100866191;Dbxref=GeneID:100866191
NW_003791127.1	Gnomon	exon	3462330	3462622	.	+	.	ID=exon-XM_012489531.2-1;Dbxref=GeneID:100870624%2CGenbank:XM_012489531.2;Parent=rna-XM_012489531.2
NW_003791127.1	Gnomon	gene	1785980	1789069	.	-	.	Name=LOC100866192;ID=gene-LOC100866192;Dbxref=GeneID:100866192
NW_003791127.1	Gnomon	exon	3463356	3463677	.	+	.	ID=exon-XM_012489531.2-2;Dbxref=GeneID:100870624%2CGenbank:XM_012489531.2;Parent=rna-XM_012489531.2
NW_003791127.1	Gnomon	exon	3466783	3467064	.	+	.	ID=exon-XM_012489531.2-9;Dbxref=GeneID:100870624%2CGenbank:XM_012489531.2;Parent=rna-XM_012489531.2
NW_003791127.1	Gnomon	mRNA	4099455	4111942	.	+	.	Name=XM_031918140.1;ID=rna-XM_031918140.1;Dbxref=GeneID:100872426%2CGenbank:XM_031918140.1;Parent=gene-LOC100872426
NW_003791127.1	Gnomon	CDS	1337022	1337181	.	-	0	Name=XP_012344972.1;ID=cds-XP_012344972.1;Dbxref=GeneID:100867488%2CGenbank:XP_012344972.1;Parent=rna-XM_012489518.2
NW_003791127.1	Gnomon	CDS	1332453	1332670	.	-	0	Name=XP_012344972.1;ID=cds-XP_012344972.1;Dbxref=GeneID:100867488%2CGenbank:XP_012344972.1;Parent=rna-XM_012489518.2
NW_003791127.1	Gnomon	CDS	1329380	1329454	.	-	0	Name=XP_012344972.1;ID=cds-XP_012344972.1;Dbxref=GeneID:100867488%2CGenbank:XP_012344972.1;Parent=rna-XM_012489518.2
NW_003791127.1	Gnomon	CDS	1324959	1325190	.	-	0	Name=XP_012344972.1;ID=cds-XP_012344972.1;Dbxref=GeneID:100867488%2CGenbank:XP_012344972.1;Parent=rna-XM_012489518.2
NW_003791127.1	Gnomon	CDS	1321474	1321589	.	-	0	Name=XP_012344972.1;ID=cds-XP_012344972.1;Dbxref=GeneID:100867488%2CGenbank:XP_012344972.1;Parent=rna-XM_012489518.2
NW_003791127.1	Gnomon	CDS	7996763	7997120	.	+	0	Name=XP_031773920.1;ID=cds-XP_031773920.1;Dbxref=GeneID:100867579%2CGenbank:XP_031773920.1;Parent=rna-XM_031918060.1
NW_003791127.1	Gnomon	CDS	8151812	8151882	.	+	0	Name=XP_031773920.1;ID=cds-XP_031773920.1;Dbxref=GeneID:100867579%2CGenbank:XP_031773920.1;Parent=rna-XM_031918060.1
NW_003791127.1	Gnomon	CDS	8154323	8154358	.	+	0	Name=XP_031773920.1;ID=cds-XP_031773920.1;Dbxref=GeneID:100867579%2CGenbank:XP_031773920.1;Parent=rna-XM_031918060.1
NW_003791127.1	Gnomon	CDS	8158386	8158457	.	+	0	Name=XP_031773920.1;ID=cds-XP_031773920.1;Dbxref=GeneID:100867579%2CGenbank:XP_031773920.1;Parent=rna-XM_031918060.1
NW_003791127.1	Gnomon	CDS	8160624	8160710	.	+	0	Name=XP_031773920.1;ID=cds-XP_031773920.1;Dbxref=GeneID:100867579%2CGenbank:XP_031773920.1;Parent=rna-XM_031918060.1
NW_003791127.1	Gnomon	CDS	8161784	8161837	.	+	0	Name=XP_031773920.1;ID=cds-XP_031773920.1;Dbxref=GeneID:100867579%2CGenbank:XP_031773920.1;Parent=rna-XM_031918060.1
NW_003791127.1	Gnomon	CDS	8169967	8170146	.	+	0	Name=XP_031773920.1;ID=cds-XP_031773920.1;Dbxref=GeneID:100867579%2CGenbank:XP_031773920.1;Parent=rna-XM_031918060.1
NW_003791127.1	Gnomon	CDS	8173390	8173495	.	+	0	Name=XP_031773920.1;ID=cds-XP_031773920.1;Dbxref=GeneID:100867579%2CGenbank:XP_031773920.1;Parent=rna-XM_031918060.1
NW_003791127.1	Gnomon	CDS	8180190	8180278	.	+	0	Name=XP_031773920.1;ID=cds-XP_031773920.1;Dbxref=GeneID:100867579%2CGenbank:XP_031773920.1;Parent=rna-XM_031918060.1
NW_003791127.1	Gnomon	CDS	8187339	8187465	.	+	0	Name=XP_031773920.1;ID=cds-XP_031773920.1;Dbxref=GeneID:100867579%2CGenbank:XP_031773920.1;Parent=rna-XM_031918060.1
NW_003791127.1	Gnomon	CDS	8188173	8188261	.	+	0	Name=XP_031773920.1;ID=cds-XP_031773920.1;Dbxref=GeneID:100867579%2CGenbank:XP_031773920.1;Parent=rna-XM_031918060.1
NW_003791127.1	Gnomon	CDS	8188602	8188691	.	+	0	Name=XP_031773920.1;ID=cds-XP_031773920.1;Dbxref=GeneID:100867579%2CGenbank:XP_031773920.1;Parent=rna-XM_031918060.1
NW_003791127.1	Gnomon	CDS	8189084	8189128	.	+	0	Name=XP_031773920.1;ID=cds-XP_031773920.1;Dbxref=GeneID:100867579%2CGenbank:XP_031773920.1;Parent=rna-XM_031918060.1
NW_003791127.1	Gnomon	CDS	8189548	8189574	.	+	0	Name=XP_031773920.1;ID=cds-XP_031773920.1;Dbxref=GeneID:100867579%2CGenbank:XP_031773920.1;Parent=rna-XM_031918060.1
NW_003791127.1	Gnomon	CDS	8189707	8189742	.	+	0	Name=XP_031773920.1;ID=cds-XP_031773920.1;Dbxref=GeneID:100867579%2CGenbank:XP_031773920.1;Parent=rna-XM_031918060.1
NW_003791127.1	Gnomon	CDS	8190339	8190443	.	+	0	Name=XP_031773920.1;ID=cds-XP_031773920.1;Dbxref=GeneID:100867579%2CGenbank:XP_031773920.1;Parent=rna-XM_031918060.1
NW_003791127.1	Gnomon	CDS	8190940	8190984	.	+	0	Name=XP_031773920.1;ID=cds-XP_031773920.1;Dbxref=GeneID:100867579%2CGenbank:XP_031773920.1;Parent=rna-XM_031918060.1
NW_003791127.1	Gnomon	CDS	8192410	8192472	.	+	0	Name=XP_031773920.1;ID=cds-XP_031773920.1;Dbxref=GeneID:100867579%2CGenbank:XP_031773920.1;Parent=rna-XM_031918060.1
NW_003791127.1	Gnomon	CDS	8196719	8196745	.	+	0	Name=XP_031773920.1;ID=cds-XP_031773920.1;Dbxref=GeneID:100867579%2CGenbank:XP_031773920.1;Parent=rna-XM_031918060.1
NW_003791127.1	Gnomon	CDS	8196937	8196990	.	+	0	Name=XP_031773920.1;ID=cds-XP_031773920.1;Dbxref=GeneID:100867579%2CGenbank:XP_031773920.1;Parent=rna-XM_031918060.1
NW_003791127.1	Gnomon	CDS	8198502	8198528	.	+	0	Name=XP_031773920.1;ID=cds-XP_031773920.1;Dbxref=GeneID:100867579%2CGenbank:XP_031773920.1;Parent=rna-XM_031918060.1
NW_003791127.1	Gnomon	CDS	8200025	8200060	.	+	0	Name=XP_031773920.1;ID=cds-XP_031773920.1;Dbxref=GeneID:100867579%2CGenbank:XP_031773920.1;Parent=rna-XM_031918060.1
NW_003791127.1	Gnomon	CDS	8200922	8201056	.	+	0	Name=XP_031773920.1;ID=cds-XP_031773920.1;Dbxref=GeneID:100867579%2CGenbank:XP_031773920.1;Parent=rna-XM_031918060.1
NW_003791127.1	Gnomon	CDS	8201699	8201824	.	+	0	Name=XP_031773920.1;ID=cds-XP_031773920.1;Dbxref=GeneID:100867579%2CGenbank:XP_031773920.1;Parent=rna-XM_031918060.1
NW_003791127.1	Gnomon	CDS	1628197	1628352	.	-	0	Name=XP_012345227.1;ID=cds-XP_012345227.1;Dbxref=GeneID:100865709%2CGenbank:XP_012345227.1;Parent=rna-XM_012489773.2
NW_003791127.1	Gnomon	CDS	1627830	1627937	.	-	0	Name=XP_012345227.1;ID=cds-XP_012345227.1;Dbxref=GeneID:100865709%2CGenbank:XP_012345227.1;Parent=rna-XM_012489773.2
NW_003791127.1	Gnomon	CDS	1627639	1627734	.	-	0	Name=XP_012345227.1;ID=cds-XP_012345227.1;Dbxref=GeneID:100865709%2CGenbank:XP_012345227.1;Parent=rna-XM_012489773.2
NW_003791127.1	Gnomon	exon	8580671	8580855	.	-	.	ID=exon-XM_031918168.1-8;Dbxref=GeneID:100872735%2CGenbank:XM_031918168.1;Parent=rna-XM_031918168.1
NW_003791127.1	Gnomon	exon	8579638	8580431	.	-	.	ID=exon-XM_031918168.1-9;Dbxref=GeneID:100872735%2CGenbank:XM_031918168.1;Parent=rna-XM_031918168.1
NW_003791127.1	Gnomon	exon	1676599	1676691	.	+	.	ID=exon-XM_012489889.2-5;Dbxref=GeneID:100869397%2CGenbank:XM_012489889.2;Parent=rna-XM_012489889.2
NW_003791127.1	Gnomon	exon	1677964	1678122	.	+	.	ID=exon-XM_012489889.2-6;Dbxref=GeneID:100869397%2CGenbank:XM_012489889.2;Parent=rna-XM_012489889.2
NW_003791127.1	Gnomon	exon	1675451	1675561	.	+	.	ID=exon-XM_012489889.2-3;Dbxref=GeneID:100869397%2CGenbank:XM_012489889.2;Parent=rna-XM_012489889.2
NW_003791127.1	Gnomon	exon	1675784	1676414	.	+	.	ID=exon-XM_012489889.2-4;Dbxref=GeneID:100869397%2CGenbank:XM_012489889.2;Parent=rna-XM_012489889.2
NW_003791127.1	Gnomon	exon	1678206	1678509	.	+	.	ID=exon-XM_012489889.2-7;Dbxref=GeneID:100869397%2CGenbank:XM_012489889.2;Parent=rna-XM_012489889.2
NW_003791127.1	Gnomon	exon	1678606	1679869	.	+	.	ID=exon-XM_012489889.2-8;Dbxref=GeneID:100869397%2CGenbank:XM_012489889.2;Parent=rna-XM_012489889.2
NW_003791127.1	Gnomon	exon	1674270	1674960	.	+	.	ID=exon-XM_012489889.2-1;Dbxref=GeneID:100869397%2CGenbank:XM_012489889.2;Parent=rna-XM_012489889.2
NW_003791127.1	Gnomon	exon	1675159	1675246	.	+	.	ID=exon-XM_012489889.2-2;Dbxref=GeneID:100869397%2CGenbank:XM_012489889.2;Parent=rna-XM_012489889.2
NW_003791127.1	Gnomon	exon	3951511	3951646	.	-	.	ID=exon-XM_012490021.2-3;Dbxref=GeneID:100872306%2CGenbank:XM_012490021.2;Parent=rna-XM_012490021.2
NW_003791127.1	Gnomon	exon	3950599	3950732	.	-	.	ID=exon-XM_012490021.2-4;Dbxref=GeneID:100872306%2CGenbank:XM_012490021.2;Parent=rna-XM_012490021.2
NW_003791127.1	Gnomon	exon	3939110	3939353	.	-	.	ID=exon-XM_012490021.2-5;Dbxref=GeneID:100872306%2CGenbank:XM_012490021.2;Parent=rna-XM_012490021.2
NW_003791127.1	Gnomon	exon	3916944	3917216	.	-	.	ID=exon-XM_012490021.2-6;Dbxref=GeneID:100872306%2CGenbank:XM_012490021.2;Parent=rna-XM_012490021.2
NW_003791127.1	Gnomon	mRNA	2520798	2531594	.	-	.	Name=XM_012489679.2;ID=rna-XM_012489679.2;Dbxref=GeneID:100867250%2CGenbank:XM_012489679.2;Parent=gene-LOC100867250
NW_003791127.1	Gnomon	exon	8594578	8594724	.	-	.	ID=exon-XM_031918168.1-4;Dbxref=GeneID:100872735%2CGenbank:XM_031918168.1;Parent=rna-XM_031918168.1
NW_003791127.1	Gnomon	exon	8594216	8594358	.	-	.	ID=exon-XM_031918168.1-5;Dbxref=GeneID:100872735%2CGenbank:XM_031918168.1;Parent=rna-XM_031918168.1
NW_003791127.1	Gnomon	exon	4045090	4045170	.	-	.	ID=exon-XM_012490021.2-1;Dbxref=GeneID:100872306%2CGenbank:XM_012490021.2;Parent=rna-XM_012490021.2
NW_003791127.1	Gnomon	exon	8588447	8588688	.	-	.	ID=exon-XM_031918168.1-6;Dbxref=GeneID:100872735%2CGenbank:XM_031918168.1;Parent=rna-XM_031918168.1
NW_003791127.1	Gnomon	exon	3957818	3958023	.	-	.	ID=exon-XM_012490021.2-2;Dbxref=GeneID:100872306%2CGenbank:XM_012490021.2;Parent=rna-XM_012490021.2
NW_003791127.1	Gnomon	exon	8582815	8582973	.	-	.	ID=exon-XM_031918168.1-7;Dbxref=GeneID:100872735%2CGenbank:XM_031918168.1;Parent=rna-XM_031918168.1
NW_003791127.1	Gnomon	exon	8652970	8653114	.	-	.	ID=exon-XM_031918168.1-1;Dbxref=GeneID:100872735%2CGenbank:XM_031918168.1;Parent=rna-XM_031918168.1
NW_003791127.1	Gnomon	exon	8645497	8645545	.	-	.	ID=exon-XM_031918168.1-2;Dbxref=GeneID:100872735%2CGenbank:XM_031918168.1;Parent=rna-XM_031918168.1
NW_003791127.1	Gnomon	exon	8607345	8607424	.	-	.	ID=exon-XM_031918168.1-3;Dbxref=GeneID:100872735%2CGenbank:XM_031918168.1;Parent=rna-XM_031918168.1
NW_003791127.1	Gnomon	mRNA	2633448	2634847	.	-	.	Name=XM_003695913.2;ID=rna-XM_003695913.2;Dbxref=GeneID:100868928%2CGenbank:XM_003695913.2;Parent=gene-LOC100868928
NW_003791127.1	Gnomon	exon	3350137	3350245	.	-	.	ID=exon-XM_031917962.1-10;Dbxref=GeneID:100872427%2CGenbank:XM_031917962.1;Note=The sequence of the model RefSeq transcript was modified relative to this genomic sequence to represent the inferred CDS: inserted 2 bases in 2 codons;Parent=rna-XM_031917962.1
NW_003791127.1	Gnomon	exon	3349882	3350046	.	-	.	ID=exon-XM_031917962.1-11;Dbxref=GeneID:100872427%2CGenbank:XM_031917962.1;Note=The sequence of the model RefSeq transcript was modified relative to this genomic sequence to represent the inferred CDS: inserted 2 bases in 2 codons;Parent=rna-XM_031917962.1
NW_003791127.1	Gnomon	CDS	1695459	1695575	.	+	0	Name=XP_003695788.2;ID=cds-XP_003695788.2;Dbxref=GeneID:100865956%2CGenbank:XP_003695788.2;Parent=rna-XM_003695740.3
NW_003791127.1	Gnomon	CDS	1695751	1695890	.	+	0	Name=XP_003695788.2;ID=cds-XP_003695788.2;Dbxref=GeneID:100865956%2CGenbank:XP_003695788.2;Parent=rna-XM_003695740.3
NW_003791127.1	Gnomon	CDS	1696212	1696341	.	+	0	Name=XP_003695788.2;ID=cds-XP_003695788.2;Dbxref=GeneID:100865956%2CGenbank:XP_003695788.2;Parent=rna-XM_003695740.3
NW_003791127.1	Gnomon	CDS	1696549	1696686	.	+	0	Name=XP_003695788.2;ID=cds-XP_003695788.2;Dbxref=GeneID:100865956%2CGenbank:XP_003695788.2;Parent=rna-XM_003695740.3
NW_003791127.1	Gnomon	CDS	1696918	1697094	.	+	0	Name=XP_003695788.2;ID=cds-XP_003695788.2;Dbxref=GeneID:100865956%2CGenbank:XP_003695788.2;Parent=rna-XM_003695740.3
NW_003791127.1	Gnomon	CDS	1697188	1698489	.	+	0	Name=XP_003695788.2;ID=cds-XP_003695788.2;Dbxref=GeneID:100865956%2CGenbank:XP_003695788.2;Parent=rna-XM_003695740.3
NW_003791127.1	Gnomon	CDS	1698569	1698717	.	+	0	Name=XP_003695788.2;ID=cds-XP_003695788.2;Dbxref=GeneID:100865956%2CGenbank:XP_003695788.2;Parent=rna-XM_003695740.3
NW_003791127.1	Gnomon	CDS	1699021	1699361	.	+	0	Name=XP_003695788.2;ID=cds-XP_003695788.2;Dbxref=GeneID:100865956%2CGenbank:XP_003695788.2;Parent=rna-XM_003695740.3
NW_003791127.1	Gnomon	CDS	1699621	1699887	.	+	0	Name=XP_003695788.2;ID=cds-XP_003695788.2;Dbxref=GeneID:100865956%2CGenbank:XP_003695788.2;Parent=rna-XM_003695740.3
NW_003791127.1	Gnomon	CDS	1700122	1701506	.	+	0	Name=XP_003695788.2;ID=cds-XP_003695788.2;Dbxref=GeneID:100865956%2CGenbank:XP_003695788.2;Parent=rna-XM_003695740.3
NW_003791127.1	Gnomon	exon	3349688	3349809	.	-	.	ID=exon-XM_031917962.1-12;Dbxref=GeneID:100872427%2CGenbank:XM_031917962.1;Note=The sequence of the model RefSeq transcript was modified relative to this genomic sequence to represent the inferred CDS: inserted 2 bases in 2 codons;Parent=rna-XM_031917962.1
NW_003791127.1	Gnomon	CDS	775305	775347	.	-	0	Name=XP_012345467.1;ID=cds-XP_012345467.1;Dbxref=GeneID:100864408%2CGenbank:XP_012345467.1;Parent=rna-XM_012490013.2
NW_003791127.1	Gnomon	CDS	774776	774953	.	-	0	Name=XP_012345467.1;ID=cds-XP_012345467.1;Dbxref=GeneID:100864408%2CGenbank:XP_012345467.1;Parent=rna-XM_012490013.2
NW_003791127.1	Gnomon	CDS	774526	774699	.	-	0	Name=XP_012345467.1;ID=cds-XP_012345467.1;Dbxref=GeneID:100864408%2CGenbank:XP_012345467.1;Parent=rna-XM_012490013.2
NW_003791127.1	Gnomon	CDS	774145	774442	.	-	0	Name=XP_012345467.1;ID=cds-XP_012345467.1;Dbxref=GeneID:100864408%2CGenbank:XP_012345467.1;Parent=rna-XM_012490013.2
NW_003791127.1	Gnomon	CDS	773919	774031	.	-	0	Name=XP_012345467.1;ID=cds-XP_012345467.1;Dbxref=GeneID:100864408%2CGenbank:XP_012345467.1;Parent=rna-XM_012490013.2
NW_003791127.1	Gnomon	CDS	773727	773829	.	-	0	Name=XP_012345467.1;ID=cds-XP_012345467.1;Dbxref=GeneID:100864408%2CGenbank:XP_012345467.1;Parent=rna-XM_012490013.2
NW_003791127.1	Gnomon	CDS	773587	773652	.	-	0	Name=XP_012345467.1;ID=cds-XP_012345467.1;Dbxref=GeneID:100864408%2CGenbank:XP_012345467.1;Parent=rna-XM_012490013.2
NW_003791127.1	Gnomon	exon	3349512	3349626	.	-	.	ID=exon-XM_031917962.1-13;Dbxref=GeneID:100872427%2CGenbank:XM_031917962.1;Note=The sequence of the model RefSeq transcript was modified relative to this genomic sequence to represent the inferred CDS: inserted 2 bases in 2 codons;Parent=rna-XM_031917962.1
NW_003791127.1	Gnomon	exon	3349211	3349447	.	-	.	ID=exon-XM_031917962.1-14;Dbxref=GeneID:100872427%2CGenbank:XM_031917962.1;Note=The sequence of the model RefSeq transcript was modified relative to this genomic sequence to represent the inferred CDS: inserted 2 bases in 2 codons;Parent=rna-XM_031917962.1
NW_003791127.1	Gnomon	exon	3348921	3349147	.	-	.	ID=exon-XM_031917962.1-15;Dbxref=GeneID:100872427%2CGenbank:XM_031917962.1;Note=The sequence of the model RefSeq transcript was modified relative to this genomic sequence to represent the inferred CDS: inserted 2 bases in 2 codons;Parent=rna-XM_031917962.1
NW_003791127.1	Gnomon	exon	3348707	3348830	.	-	.	ID=exon-XM_031917962.1-16;Dbxref=GeneID:100872427%2CGenbank:XM_031917962.1;Note=The sequence of the model RefSeq transcript was modified relative to this genomic sequence to represent the inferred CDS: inserted 2 bases in 2 codons;Parent=rna-XM_031917962.1
NW_003791127.1	Gnomon	exon	3348278	3348563	.	-	.	ID=exon-XM_031917962.1-17;Dbxref=GeneID:100872427%2CGenbank:XM_031917962.1;Note=The sequence of the model RefSeq transcript was modified relative to this genomic sequence to represent the inferred CDS: inserted 2 bases in 2 codons;Parent=rna-XM_031917962.1
NW_003791127.1	Gnomon	exon	3348037	3348194	.	-	.	ID=exon-XM_031917962.1-18;Dbxref=GeneID:100872427%2CGenbank:XM_031917962.1;Note=The sequence of the model RefSeq transcript was modified relative to this genomic sequence to represent the inferred CDS: inserted 2 bases in 2 codons;Parent=rna-XM_031917962.1
NW_003791127.1	Gnomon	exon	3347783	3347966	.	-	.	ID=exon-XM_031917962.1-19;Dbxref=GeneID:100872427%2CGenbank:XM_031917962.1;Note=The sequence of the model RefSeq transcript was modified relative to this genomic sequence to represent the inferred CDS: inserted 2 bases in 2 codons;Parent=rna-XM_031917962.1
NW_003791127.1	Gnomon	lnc_RNA	3311595	3316538	.	+	.	Name=XR_001112486.2;ID=rna-XR_001112486.2;Dbxref=GeneID:105736211%2CGenbank:XR_001112486.2;Parent=gene-LOC105736211
NW_003791127.1	Gnomon	CDS	4934900	4934985	.	+	0	Name=XP_012344879.1;ID=cds-XP_012344879.1;Dbxref=GeneID:100864886%2CGenbank:XP_012344879.1;Note=The sequence of the model RefSeq protein was modified relative to this genomic sequence to represent the inferred CDS: inserted 1 base in 1 codon;Parent=rna-XM_012489425.2
NW_003791127.1	Gnomon	CDS	4938932	4939329	.	+	0	Name=XP_012344879.1;ID=cds-XP_012344879.1;Dbxref=GeneID:100864886%2CGenbank:XP_012344879.1;Note=The sequence of the model RefSeq protein was modified relative to this genomic sequence to represent the inferred CDS: inserted 1 base in 1 codon;Parent=rna-XM_012489425.2
NW_003791127.1	Gnomon	CDS	4939332	4939639	.	+	0	Name=XP_012344879.1;ID=cds-XP_012344879.1;Dbxref=GeneID:100864886%2CGenbank:XP_012344879.1;Note=The sequence of the model RefSeq protein was modified relative to this genomic sequence to represent the inferred CDS: inserted 1 base in 1 codon;Parent=rna-XM_012489425.2
NW_003791127.1	Gnomon	CDS	4939941	4940206	.	+	0	Name=XP_012344879.1;ID=cds-XP_012344879.1;Dbxref=GeneID:100864886%2CGenbank:XP_012344879.1;Note=The sequence of the model RefSeq protein was modified relative to this genomic sequence to represent the inferred CDS: inserted 1 base in 1 codon;Parent=rna-XM_012489425.2
NW_003791127.1	Gnomon	CDS	4940386	4940659	.	+	0	Name=XP_012344879.1;ID=cds-XP_012344879.1;Dbxref=GeneID:100864886%2CGenbank:XP_012344879.1;Note=The sequence of the model RefSeq protein was modified relative to this genomic sequence to represent the inferred CDS: inserted 1 base in 1 codon;Parent=rna-XM_012489425.2
NW_003791127.1	Gnomon	CDS	4941421	4941887	.	+	0	Name=XP_012344879.1;ID=cds-XP_012344879.1;Dbxref=GeneID:100864886%2CGenbank:XP_012344879.1;Note=The sequence of the model RefSeq protein was modified relative to this genomic sequence to represent the inferred CDS: inserted 1 base in 1 codon;Parent=rna-XM_012489425.2
NW_003791127.1	Gnomon	CDS	4942538	4942835	.	+	0	Name=XP_012344879.1;ID=cds-XP_012344879.1;Dbxref=GeneID:100864886%2CGenbank:XP_012344879.1;Note=The sequence of the model RefSeq protein was modified relative to this genomic sequence to represent the inferred CDS: inserted 1 base in 1 codon;Parent=rna-XM_012489425.2
NW_003791127.1	Gnomon	CDS	4943094	4943219	.	+	0	Name=XP_012344879.1;ID=cds-XP_012344879.1;Dbxref=GeneID:100864886%2CGenbank:XP_012344879.1;Note=The sequence of the model RefSeq protein was modified relative to this genomic sequence to represent the inferred CDS: inserted 1 base in 1 codon;Parent=rna-XM_012489425.2
NW_003791127.1	Gnomon	CDS	4943401	4943559	.	+	0	Name=XP_012344879.1;ID=cds-XP_012344879.1;Dbxref=GeneID:100864886%2CGenbank:XP_012344879.1;Note=The sequence of the model RefSeq protein was modified relative to this genomic sequence to represent the inferred CDS: inserted 1 base in 1 codon;Parent=rna-XM_012489425.2
NW_003791127.1	Gnomon	mRNA	2444631	2449430	.	+	.	Name=XM_031917949.1;ID=rna-XM_031917949.1;Dbxref=GeneID:100868296%2CGenbank:XM_031917949.1;Note=The sequence of the model RefSeq transcript was modified relative to this genomic sequence to represent the inferred CDS: inserted 1 base in 1 codon;Parent=gene-LOC100868296
NW_003791127.1	Gnomon	exon	3401009	3401315	.	-	.	ID=exon-XM_031918046.1-1;Dbxref=GeneID:100870157%2CGenbank:XM_031918046.1;Parent=rna-XM_031918046.1
NW_003791127.1	Gnomon	exon	3400185	3400542	.	-	.	ID=exon-XM_031918046.1-2;Dbxref=GeneID:100870157%2CGenbank:XM_031918046.1;Parent=rna-XM_031918046.1
NW_003791127.1	Gnomon	exon	3398770	3399676	.	-	.	ID=exon-XM_031918046.1-3;Dbxref=GeneID:100870157%2CGenbank:XM_031918046.1;Parent=rna-XM_031918046.1
NW_003791127.1	Gnomon	exon	3398424	3398561	.	-	.	ID=exon-XM_031918046.1-4;Dbxref=GeneID:100870157%2CGenbank:XM_031918046.1;Parent=rna-XM_031918046.1
NW_003791127.1	Gnomon	exon	3397985	3398113	.	-	.	ID=exon-XM_031918046.1-5;Dbxref=GeneID:100870157%2CGenbank:XM_031918046.1;Parent=rna-XM_031918046.1
NW_003791127.1	Gnomon	exon	3397059	3397705	.	-	.	ID=exon-XM_031918046.1-6;Dbxref=GeneID:100870157%2CGenbank:XM_031918046.1;Parent=rna-XM_031918046.1
NW_003791127.1	Gnomon	exon	2529300	2529434	.	-	.	ID=exon-XM_012489676.2-5;Dbxref=GeneID:100867250%2CGenbank:XM_012489676.2;Parent=rna-XM_012489676.2
NW_003791127.1	Gnomon	exon	2527158	2527289	.	-	.	ID=exon-XM_012489676.2-6;Dbxref=GeneID:100867250%2CGenbank:XM_012489676.2;Parent=rna-XM_012489676.2
NW_003791127.1	Gnomon	exon	2530330	2530452	.	-	.	ID=exon-XM_012489676.2-3;Dbxref=GeneID:100867250%2CGenbank:XM_012489676.2;Parent=rna-XM_012489676.2
NW_003791127.1	Gnomon	exon	2530141	2530244	.	-	.	ID=exon-XM_012489676.2-4;Dbxref=GeneID:100867250%2CGenbank:XM_012489676.2;Parent=rna-XM_012489676.2
NW_003791127.1	Gnomon	exon	2531183	2531594	.	-	.	ID=exon-XM_012489676.2-1;Dbxref=GeneID:100867250%2CGenbank:XM_012489676.2;Parent=rna-XM_012489676.2
NW_003791127.1	Gnomon	exon	2530640	2530787	.	-	.	ID=exon-XM_012489676.2-2;Dbxref=GeneID:100867250%2CGenbank:XM_012489676.2;Parent=rna-XM_012489676.2
NW_003791127.1	Gnomon	exon	7235072	7235827	.	+	.	ID=exon-XM_012489578.2-2;Dbxref=GeneID:100870352%2CGenbank:XM_012489578.2;Parent=rna-XM_012489578.2
NW_003791127.1	Gnomon	exon	7240295	7240471	.	+	.	ID=exon-XM_012489578.2-3;Dbxref=GeneID:100870352%2CGenbank:XM_012489578.2;Parent=rna-XM_012489578.2
NW_003791127.1	Gnomon	exon	7241575	7241689	.	+	.	ID=exon-XM_012489578.2-4;Dbxref=GeneID:100870352%2CGenbank:XM_012489578.2;Parent=rna-XM_012489578.2
NW_003791127.1	Gnomon	exon	7243472	7243876	.	+	.	ID=exon-XM_012489578.2-5;Dbxref=GeneID:100870352%2CGenbank:XM_012489578.2;Parent=rna-XM_012489578.2
NW_003791127.1	Gnomon	exon	7233089	7233987	.	+	.	ID=exon-XM_012489578.2-1;Dbxref=GeneID:100870352%2CGenbank:XM_012489578.2;Parent=rna-XM_012489578.2
NW_003791127.1	Gnomon	exon	2525250	2525388	.	-	.	ID=exon-XM_012489676.2-9;Dbxref=GeneID:100867250%2CGenbank:XM_012489676.2;Parent=rna-XM_012489676.2
NW_003791127.1	Gnomon	exon	2525703	2525861	.	-	.	ID=exon-XM_012489676.2-7;Dbxref=GeneID:100867250%2CGenbank:XM_012489676.2;Parent=rna-XM_012489676.2
NW_003791127.1	Gnomon	exon	2525474	2525599	.	-	.	ID=exon-XM_012489676.2-8;Dbxref=GeneID:100867250%2CGenbank:XM_012489676.2;Parent=rna-XM_012489676.2
NW_003791127.1	Gnomon	exon	602289	602532	.	+	.	ID=exon-XM_012489776.2-6;Dbxref=GeneID:100866111%2CGenbank:XM_012489776.2;Parent=rna-XM_012489776.2
NW_003791127.1	Gnomon	exon	603042	603159	.	+	.	ID=exon-XM_012489776.2-7;Dbxref=GeneID:100866111%2CGenbank:XM_012489776.2;Parent=rna-XM_012489776.2
NW_003791127.1	Gnomon	exon	603294	604212	.	+	.	ID=exon-XM_012489776.2-8;Dbxref=GeneID:100866111%2CGenbank:XM_012489776.2;Parent=rna-XM_012489776.2
NW_003791127.1	Gnomon	exon	604315	606059	.	+	.	ID=exon-XM_012489776.2-9;Dbxref=GeneID:100866111%2CGenbank:XM_012489776.2;Parent=rna-XM_012489776.2
NW_003791127.1	Gnomon	mRNA	4116321	4124598	.	+	.	Name=XM_031918141.1;ID=rna-XM_031918141.1;Dbxref=GeneID:116414823%2CGenbank:XM_031918141.1;Parent=gene-LOC116414823
NW_003791127.1	Gnomon	exon	600567	600754	.	+	.	ID=exon-XM_012489776.2-2;Dbxref=GeneID:100866111%2CGenbank:XM_012489776.2;Parent=rna-XM_012489776.2
NW_003791127.1	Gnomon	exon	601402	601609	.	+	.	ID=exon-XM_012489776.2-3;Dbxref=GeneID:100866111%2CGenbank:XM_012489776.2;Parent=rna-XM_012489776.2
NW_003791127.1	Gnomon	exon	601716	601886	.	+	.	ID=exon-XM_012489776.2-4;Dbxref=GeneID:100866111%2CGenbank:XM_012489776.2;Parent=rna-XM_012489776.2
NW_003791127.1	Gnomon	exon	601992	602216	.	+	.	ID=exon-XM_012489776.2-5;Dbxref=GeneID:100866111%2CGenbank:XM_012489776.2;Parent=rna-XM_012489776.2
NW_003791127.1	Gnomon	exon	598722	599288	.	+	.	ID=exon-XM_012489776.2-1;Dbxref=GeneID:100866111%2CGenbank:XM_012489776.2;Parent=rna-XM_012489776.2
NW_003791127.1	Gnomon	exon	2379662	2379949	.	-	.	ID=exon-XM_012489505.2-1;Dbxref=GeneID:100867818%2CGenbank:XM_012489505.2;Parent=rna-XM_012489505.2
NW_003791127.1	Gnomon	gene	5691112	5698417	.	+	.	Name=LOC100866229;ID=gene-LOC100866229;Dbxref=GeneID:100866229
NW_003791127.1	Gnomon	exon	2378043	2378615	.	-	.	ID=exon-XM_012489505.2-2;Dbxref=GeneID:100867818%2CGenbank:XM_012489505.2;Parent=rna-XM_012489505.2
NW_003791127.1	Gnomon	exon	2377621	2377716	.	-	.	ID=exon-XM_012489505.2-3;Dbxref=GeneID:100867818%2CGenbank:XM_012489505.2;Parent=rna-XM_012489505.2
NW_003791127.1	Gnomon	exon	2377340	2377536	.	-	.	ID=exon-XM_012489505.2-4;Dbxref=GeneID:100867818%2CGenbank:XM_012489505.2;Parent=rna-XM_012489505.2
NW_003791127.1	Gnomon	exon	2375769	2375924	.	-	.	ID=exon-XM_012489505.2-5;Dbxref=GeneID:100867818%2CGenbank:XM_012489505.2;Parent=rna-XM_012489505.2
NW_003791127.1	Gnomon	exon	2375515	2375682	.	-	.	ID=exon-XM_012489505.2-6;Dbxref=GeneID:100867818%2CGenbank:XM_012489505.2;Parent=rna-XM_012489505.2
NW_003791127.1	Gnomon	exon	2374168	2375438	.	-	.	ID=exon-XM_012489505.2-7;Dbxref=GeneID:100867818%2CGenbank:XM_012489505.2;Parent=rna-XM_012489505.2
NW_003791127.1	Gnomon	transcript	6400999	6405956	.	+	.	Name=XR_004225349.1;ID=rna-XR_004225349.1;Dbxref=GeneID:100868221%2CGenbank:XR_004225349.1;Parent=gene-LOC100868221
NW_003791127.1	Gnomon	exon	3111475	3112295	.	-	.	ID=exon-XR_004225356.1-1;Dbxref=GeneID:116414796%2CGenbank:XR_004225356.1;Parent=rna-XR_004225356.1
NW_003791127.1	Gnomon	exon	3101305	3101310	.	-	.	ID=exon-XR_004225356.1-2;Dbxref=GeneID:116414796%2CGenbank:XR_004225356.1;Parent=rna-XR_004225356.1
NW_003791127.1	Gnomon	exon	3098421	3098431	.	-	.	ID=exon-XR_004225356.1-3;Dbxref=GeneID:116414796%2CGenbank:XR_004225356.1;Parent=rna-XR_004225356.1
NW_003791127.1	Gnomon	mRNA	5740186	5762980	.	-	.	Name=XM_012489630.2;ID=rna-XM_012489630.2;Dbxref=GeneID:100866463%2CGenbank:XM_012489630.2;Parent=gene-LOC100866463
NW_003791127.1	Gnomon	CDS	4400664	4400976	.	-	0	Name=XP_031773825.1;ID=cds-XP_031773825.1;Dbxref=GeneID:105736236%2CGenbank:XP_031773825.1;Parent=rna-XM_031917965.1
NW_003791127.1	Gnomon	CDS	4399896	4400078	.	-	0	Name=XP_031773825.1;ID=cds-XP_031773825.1;Dbxref=GeneID:105736236%2CGenbank:XP_031773825.1;Parent=rna-XM_031917965.1
NW_003791127.1	Gnomon	CDS	4399637	4399791	.	-	0	Name=XP_031773825.1;ID=cds-XP_031773825.1;Dbxref=GeneID:105736236%2CGenbank:XP_031773825.1;Parent=rna-XM_031917965.1
NW_003791127.1	Gnomon	CDS	6439665	6439731	.	-	0	Name=XP_012345320.1;ID=cds-XP_012345320.1;Dbxref=GeneID:100869046%2CGenbank:XP_012345320.1;Parent=rna-XM_012489866.2
NW_003791127.1	Gnomon	CDS	6439393	6439541	.	-	0	Name=XP_012345320.1;ID=cds-XP_012345320.1;Dbxref=GeneID:100869046%2CGenbank:XP_012345320.1;Parent=rna-XM_012489866.2
NW_003791127.1	Gnomon	CDS	6439043	6439322	.	-	0	Name=XP_012345320.1;ID=cds-XP_012345320.1;Dbxref=GeneID:100869046%2CGenbank:XP_012345320.1;Parent=rna-XM_012489866.2
NW_003791127.1	Gnomon	CDS	6438598	6438855	.	-	0	Name=XP_012345320.1;ID=cds-XP_012345320.1;Dbxref=GeneID:100869046%2CGenbank:XP_012345320.1;Parent=rna-XM_012489866.2
NW_003791127.1	Gnomon	CDS	6437636	6437794	.	-	0	Name=XP_012345320.1;ID=cds-XP_012345320.1;Dbxref=GeneID:100869046%2CGenbank:XP_012345320.1;Parent=rna-XM_012489866.2
NW_003791127.1	Gnomon	CDS	6437399	6437572	.	-	0	Name=XP_012345320.1;ID=cds-XP_012345320.1;Dbxref=GeneID:100869046%2CGenbank:XP_012345320.1;Parent=rna-XM_012489866.2
NW_003791127.1	Gnomon	CDS	6437076	6437330	.	-	0	Name=XP_012345320.1;ID=cds-XP_012345320.1;Dbxref=GeneID:100869046%2CGenbank:XP_012345320.1;Parent=rna-XM_012489866.2
NW_003791127.1	Gnomon	CDS	6436726	6437007	.	-	0	Name=XP_012345320.1;ID=cds-XP_012345320.1;Dbxref=GeneID:100869046%2CGenbank:XP_012345320.1;Parent=rna-XM_012489866.2
NW_003791127.1	Gnomon	CDS	6436467	6436597	.	-	0	Name=XP_012345320.1;ID=cds-XP_012345320.1;Dbxref=GeneID:100869046%2CGenbank:XP_012345320.1;Parent=rna-XM_012489866.2
NW_003791127.1	Gnomon	CDS	6436301	6436381	.	-	0	Name=XP_012345320.1;ID=cds-XP_012345320.1;Dbxref=GeneID:100869046%2CGenbank:XP_012345320.1;Parent=rna-XM_012489866.2
NW_003791127.1	Gnomon	gene	5666191	5669673	.	+	.	Name=LOC100866080;ID=gene-LOC100866080;Dbxref=GeneID:100866080
NW_003791127.1	Gnomon	gene	911998	1249728	.	-	.	Name=LOC100866081;ID=gene-LOC100866081;Dbxref=GeneID:100866081
NW_003791127.1	Gnomon	CDS	1337022	1337181	.	-	0	Name=XP_012344971.1;ID=cds-XP_012344971.1;Dbxref=GeneID:100867488%2CGenbank:XP_012344971.1;Parent=rna-XM_012489517.2
NW_003791127.1	Gnomon	CDS	1332453	1332670	.	-	0	Name=XP_012344971.1;ID=cds-XP_012344971.1;Dbxref=GeneID:100867488%2CGenbank:XP_012344971.1;Parent=rna-XM_012489517.2
NW_003791127.1	Gnomon	CDS	1329380	1329454	.	-	0	Name=XP_012344971.1;ID=cds-XP_012344971.1;Dbxref=GeneID:100867488%2CGenbank:XP_012344971.1;Parent=rna-XM_012489517.2
NW_003791127.1	Gnomon	CDS	1324959	1325190	.	-	0	Name=XP_012344971.1;ID=cds-XP_012344971.1;Dbxref=GeneID:100867488%2CGenbank:XP_012344971.1;Parent=rna-XM_012489517.2
NW_003791127.1	Gnomon	CDS	1321474	1321589	.	-	0	Name=XP_012344971.1;ID=cds-XP_012344971.1;Dbxref=GeneID:100867488%2CGenbank:XP_012344971.1;Parent=rna-XM_012489517.2
NW_003791127.1	Gnomon	gene	1711539	1714165	.	-	.	Name=LOC100866079;ID=gene-LOC100866079;Dbxref=GeneID:100866079
NW_003791127.1	Gnomon	mRNA	3496887	3531416	.	+	.	Name=XM_012489536.2;ID=rna-XM_012489536.2;Dbxref=GeneID:100863582%2CGenbank:XM_012489536.2;Parent=gene-LOC100863582
NW_003791127.1	Gnomon	exon	6067403	6068018	.	+	.	ID=exon-XM_003695826.3-2;Dbxref=GeneID:100866896%2CGenbank:XM_003695826.3;Parent=rna-XM_003695826.3
NW_003791127.1	Gnomon	exon	6068082	6069672	.	+	.	ID=exon-XM_003695826.3-3;Dbxref=GeneID:100866896%2CGenbank:XM_003695826.3;Parent=rna-XM_003695826.3
NW_003791127.1	RefSeq	cDNA_match	3445519	3445630	.	+	.	ID=e8900d53-580a-436e-abef-a31372c2f978;Target=XM_031918050.1 1 112
NW_003791127.1	RefSeq	cDNA_match	3445713	3445924	.	+	.	ID=e8900d53-580a-436e-abef-a31372c2f978;Target=XM_031918050.1 1 112
NW_003791127.1	RefSeq	cDNA_match	3446043	3446309	.	+	.	ID=e8900d53-580a-436e-abef-a31372c2f978;Target=XM_031918050.1 1 112
NW_003791127.1	RefSeq	cDNA_match	3446768	3446808	.	+	.	ID=e8900d53-580a-436e-abef-a31372c2f978;Target=XM_031918050.1 1 112
NW_003791127.1	RefSeq	cDNA_match	3446879	3447025	.	+	.	ID=e8900d53-580a-436e-abef-a31372c2f978;Target=XM_031918050.1 1 112
NW_003791127.1	RefSeq	cDNA_match	3447131	3447452	.	+	.	ID=e8900d53-580a-436e-abef-a31372c2f978;Target=XM_031918050.1 1 112
NW_003791127.1	RefSeq	cDNA_match	3447901	3448258	.	+	.	ID=e8900d53-580a-436e-abef-a31372c2f978;Target=XM_031918050.1 1 112
NW_003791127.1	Gnomon	exon	6066379	6066724	.	+	.	ID=exon-XM_003695826.3-1;Dbxref=GeneID:100866896%2CGenbank:XM_003695826.3;Parent=rna-XM_003695826.3
NW_003791127.1	Gnomon	mRNA	2452639	2457160	.	-	.	Name=XM_031917946.1;ID=rna-XM_031917946.1;Dbxref=GeneID:100868425%2CGenbank:XM_031917946.1;Note=The sequence of the model RefSeq transcript was modified relative to this genomic sequence to represent the inferred CDS: inserted 4 bases in 4 codons;Parent=gene-LOC100868425
NW_003791127.1	Gnomon	mRNA	2664359	2668175	.	-	.	Name=XM_003695914.3;ID=rna-XM_003695914.3;Dbxref=GeneID:100869044%2CGenbank:XM_003695914.3;Parent=gene-LOC100869044
NW_003791127.1	Gnomon	CDS	775305	775330	.	-	0	Name=XP_012345466.1;ID=cds-XP_012345466.1;Dbxref=GeneID:100864408%2CGenbank:XP_012345466.1;Parent=rna-XM_012490012.2
NW_003791127.1	Gnomon	CDS	775122	775220	.	-	0	Name=XP_012345466.1;ID=cds-XP_012345466.1;Dbxref=GeneID:100864408%2CGenbank:XP_012345466.1;Parent=rna-XM_012490012.2
NW_003791127.1	Gnomon	CDS	774776	774997	.	-	0	Name=XP_012345466.1;ID=cds-XP_012345466.1;Dbxref=GeneID:100864408%2CGenbank:XP_012345466.1;Parent=rna-XM_012490012.2
NW_003791127.1	Gnomon	CDS	774526	774699	.	-	0	Name=XP_012345466.1;ID=cds-XP_012345466.1;Dbxref=GeneID:100864408%2CGenbank:XP_012345466.1;Parent=rna-XM_012490012.2
NW_003791127.1	Gnomon	CDS	774145	774442	.	-	0	Name=XP_012345466.1;ID=cds-XP_012345466.1;Dbxref=GeneID:100864408%2CGenbank:XP_012345466.1;Parent=rna-XM_012490012.2
NW_003791127.1	Gnomon	CDS	773919	774031	.	-	0	Name=XP_012345466.1;ID=cds-XP_012345466.1;Dbxref=GeneID:100864408%2CGenbank:XP_012345466.1;Parent=rna-XM_012490012.2
NW_003791127.1	Gnomon	CDS	773727	773829	.	-	0	Name=XP_012345466.1;ID=cds-XP_012345466.1;Dbxref=GeneID:100864408%2CGenbank:XP_012345466.1;Parent=rna-XM_012490012.2
NW_003791127.1	Gnomon	CDS	773587	773652	.	-	0	Name=XP_012345466.1;ID=cds-XP_012345466.1;Dbxref=GeneID:100864408%2CGenbank:XP_012345466.1;Parent=rna-XM_012490012.2
NW_003791127.1	Gnomon	exon	5068965	5069403	.	+	.	ID=exon-XM_003695997.3-7;Dbxref=GeneID:100870625%2CGenbank:XM_003695997.3;Parent=rna-XM_003695997.3
NW_003791127.1	Gnomon	exon	5069525	5070213	.	+	.	ID=exon-XM_003695997.3-8;Dbxref=GeneID:100870625%2CGenbank:XM_003695997.3;Parent=rna-XM_003695997.3
NW_003791127.1	Gnomon	exon	5068079	5068271	.	+	.	ID=exon-XM_003695997.3-5;Dbxref=GeneID:100870625%2CGenbank:XM_003695997.3;Parent=rna-XM_003695997.3
NW_003791127.1	Gnomon	exon	5068401	5068615	.	+	.	ID=exon-XM_003695997.3-6;Dbxref=GeneID:100870625%2CGenbank:XM_003695997.3;Parent=rna-XM_003695997.3
NW_003791127.1	Gnomon	exon	5066544	5066683	.	+	.	ID=exon-XM_003695997.3-3;Dbxref=GeneID:100870625%2CGenbank:XM_003695997.3;Parent=rna-XM_003695997.3
NW_003791127.1	Gnomon	exon	5066758	5066954	.	+	.	ID=exon-XM_003695997.3-4;Dbxref=GeneID:100870625%2CGenbank:XM_003695997.3;Parent=rna-XM_003695997.3
NW_003791127.1	Gnomon	exon	5064443	5064695	.	+	.	ID=exon-XM_003695997.3-1;Dbxref=GeneID:100870625%2CGenbank:XM_003695997.3;Parent=rna-XM_003695997.3
NW_003791127.1	Gnomon	exon	5066300	5066467	.	+	.	ID=exon-XM_003695997.3-2;Dbxref=GeneID:100870625%2CGenbank:XM_003695997.3;Parent=rna-XM_003695997.3
NW_003791127.1	Gnomon	mRNA	598722	631161	.	+	.	Name=XM_012489776.2;ID=rna-XM_012489776.2;Dbxref=GeneID:100866111%2CGenbank:XM_012489776.2;Parent=gene-LOC100866111
NW_003791127.1	Gnomon	CDS	4332732	4332992	.	+	0	Name=XP_012344877.1;ID=cds-XP_012344877.1;Dbxref=GeneID:105736086%2CGenbank:XP_012344877.1;Parent=rna-XM_012489423.2
NW_003791127.1	Gnomon	CDS	4333542	4333812	.	+	0	Name=XP_012344877.1;ID=cds-XP_012344877.1;Dbxref=GeneID:105736086%2CGenbank:XP_012344877.1;Parent=rna-XM_012489423.2
NW_003791127.1	Gnomon	CDS	4334276	4334536	.	+	0	Name=XP_012344877.1;ID=cds-XP_012344877.1;Dbxref=GeneID:105736086%2CGenbank:XP_012344877.1;Parent=rna-XM_012489423.2
NW_003791127.1	Gnomon	CDS	4335034	4335119	.	+	0	Name=XP_012344877.1;ID=cds-XP_012344877.1;Dbxref=GeneID:105736086%2CGenbank:XP_012344877.1;Parent=rna-XM_012489423.2
NW_003791127.1	Gnomon	exon	1450881	1451765	.	-	.	ID=exon-XM_031917894.1-16;Dbxref=GeneID:100872105%2CGenbank:XM_031917894.1;Parent=rna-XM_031917894.1
NW_003791127.1	Gnomon	exon	1453011	1453278	.	-	.	ID=exon-XM_031917894.1-12;Dbxref=GeneID:100872105%2CGenbank:XM_031917894.1;Parent=rna-XM_031917894.1
NW_003791127.1	Gnomon	exon	1452657	1452719	.	-	.	ID=exon-XM_031917894.1-13;Dbxref=GeneID:100872105%2CGenbank:XM_031917894.1;Parent=rna-XM_031917894.1
NW_003791127.1	Gnomon	exon	1452294	1452553	.	-	.	ID=exon-XM_031917894.1-14;Dbxref=GeneID:100872105%2CGenbank:XM_031917894.1;Parent=rna-XM_031917894.1
NW_003791127.1	Gnomon	exon	1451889	1452039	.	-	.	ID=exon-XM_031917894.1-15;Dbxref=GeneID:100872105%2CGenbank:XM_031917894.1;Parent=rna-XM_031917894.1
NW_003791127.1	Gnomon	exon	1453942	1454279	.	-	.	ID=exon-XM_031917894.1-10;Dbxref=GeneID:100872105%2CGenbank:XM_031917894.1;Parent=rna-XM_031917894.1
NW_003791127.1	Gnomon	exon	1453407	1453694	.	-	.	ID=exon-XM_031917894.1-11;Dbxref=GeneID:100872105%2CGenbank:XM_031917894.1;Parent=rna-XM_031917894.1
NW_003791127.1	Gnomon	exon	1461918	1462260	.	+	.	ID=exon-XM_031918023.1-1;Dbxref=GeneID:100865593%2CGenbank:XM_031918023.1;Note=The sequence of the model RefSeq transcript was modified relative to this genomic sequence to represent the inferred CDS: inserted 1 base in 1 codon%3B deleted 2 bases in 1 codon;Parent=rna-XM_031918023.1
NW_003791127.1	Gnomon	exon	1463241	1463455	.	+	.	ID=exon-XM_031918023.1-6;Dbxref=GeneID:100865593%2CGenbank:XM_031918023.1;Note=The sequence of the model RefSeq transcript was modified relative to this genomic sequence to represent the inferred CDS: inserted 1 base in 1 codon%3B deleted 2 bases in 1 codon;Parent=rna-XM_031918023.1
NW_003791127.1	Gnomon	exon	1463528	1463657	.	+	.	ID=exon-XM_031918023.1-7;Dbxref=GeneID:100865593%2CGenbank:XM_031918023.1;Note=The sequence of the model RefSeq transcript was modified relative to this genomic sequence to represent the inferred CDS: inserted 1 base in 1 codon%3B deleted 2 bases in 1 codon;Parent=rna-XM_031918023.1
NW_003791127.1	Gnomon	exon	1463757	1463997	.	+	.	ID=exon-XM_031918023.1-8;Dbxref=GeneID:100865593%2CGenbank:XM_031918023.1;Note=The sequence of the model RefSeq transcript was modified relative to this genomic sequence to represent the inferred CDS: inserted 1 base in 1 codon%3B deleted 2 bases in 1 codon;Parent=rna-XM_031918023.1
NW_003791127.1	Gnomon	exon	1464075	1464221	.	+	.	ID=exon-XM_031918023.1-9;Dbxref=GeneID:100865593%2CGenbank:XM_031918023.1;Note=The sequence of the model RefSeq transcript was modified relative to this genomic sequence to represent the inferred CDS: inserted 1 base in 1 codon%3B deleted 2 bases in 1 codon;Parent=rna-XM_031918023.1
NW_003791127.1	Gnomon	exon	1462340	1462456	.	+	.	ID=exon-XM_031918023.1-2;Dbxref=GeneID:100865593%2CGenbank:XM_031918023.1;Note=The sequence of the model RefSeq transcript was modified relative to this genomic sequence to represent the inferred CDS: inserted 1 base in 1 codon%3B deleted 2 bases in 1 codon;Parent=rna-XM_031918023.1
NW_003791127.1	Gnomon	exon	1462532	1462741	.	+	.	ID=exon-XM_031918023.1-3;Dbxref=GeneID:100865593%2CGenbank:XM_031918023.1;Note=The sequence of the model RefSeq transcript was modified relative to this genomic sequence to represent the inferred CDS: inserted 1 base in 1 codon%3B deleted 2 bases in 1 codon;Parent=rna-XM_031918023.1
NW_003791127.1	Gnomon	exon	1462895	1463031	.	+	.	ID=exon-XM_031918023.1-4;Dbxref=GeneID:100865593%2CGenbank:XM_031918023.1;Note=The sequence of the model RefSeq transcript was modified relative to this genomic sequence to represent the inferred CDS: inserted 1 base in 1 codon%3B deleted 2 bases in 1 codon;Parent=rna-XM_031918023.1
NW_003791127.1	Gnomon	exon	1463034	1463150	.	+	.	ID=exon-XM_031918023.1-5;Dbxref=GeneID:100865593%2CGenbank:XM_031918023.1;Note=The sequence of the model RefSeq transcript was modified relative to this genomic sequence to represent the inferred CDS: inserted 1 base in 1 codon%3B deleted 2 bases in 1 codon;Parent=rna-XM_031918023.1
NW_003791127.1	Gnomon	mRNA	3503107	3531416	.	+	.	Name=XM_012489537.2;ID=rna-XM_012489537.2;Dbxref=GeneID:100863582%2CGenbank:XM_012489537.2;Parent=gene-LOC100863582
NW_003791127.1	Gnomon	exon	4453322	4453493	.	+	.	ID=exon-XM_003695803.3-1;Dbxref=GeneID:100864171%2CGenbank:XM_003695803.3;Parent=rna-XM_003695803.3
NW_003791127.1	Gnomon	exon	4453574	4453938	.	+	.	ID=exon-XM_003695803.3-2;Dbxref=GeneID:100864171%2CGenbank:XM_003695803.3;Parent=rna-XM_003695803.3
NW_003791127.1	Gnomon	exon	4454042	4454490	.	+	.	ID=exon-XM_003695803.3-3;Dbxref=GeneID:100864171%2CGenbank:XM_003695803.3;Parent=rna-XM_003695803.3
NW_003791127.1	Gnomon	exon	7234941	7235827	.	+	.	ID=exon-XM_031917916.1-1;Dbxref=GeneID:100870352%2CGenbank:XM_031917916.1;Parent=rna-XM_031917916.1
NW_003791127.1	Gnomon	exon	7240295	7240471	.	+	.	ID=exon-XM_031917916.1-2;Dbxref=GeneID:100870352%2CGenbank:XM_031917916.1;Parent=rna-XM_031917916.1
NW_003791127.1	Gnomon	exon	7241575	7241689	.	+	.	ID=exon-XM_031917916.1-3;Dbxref=GeneID:100870352%2CGenbank:XM_031917916.1;Parent=rna-XM_031917916.1
NW_003791127.1	Gnomon	exon	7243472	7243876	.	+	.	ID=exon-XM_031917916.1-4;Dbxref=GeneID:100870352%2CGenbank:XM_031917916.1;Parent=rna-XM_031917916.1
NW_003791127.1	Gnomon	mRNA	3397059	3401315	.	-	.	Name=XM_031918046.1;ID=rna-XM_031918046.1;Dbxref=GeneID:100870157%2CGenbank:XM_031918046.1;Parent=gene-LOC100870157
NW_003791127.1	Gnomon	transcript	462532	593486	.	-	.	Name=XR_004225348.1;ID=rna-XR_004225348.1;Dbxref=GeneID:100869557%2CGenbank:XR_004225348.1;Parent=gene-LOC100869557
NW_003791127.1	RefSeq	cDNA_match	5691112	5691379	.	+	.	ID=b143910d-8eb3-4c4f-a307-2f5953be5ab0;Target=XM_012489975.2 1 268
NW_003791127.1	RefSeq	cDNA_match	5691443	5691609	.	+	.	ID=b143910d-8eb3-4c4f-a307-2f5953be5ab0;Target=XM_012489975.2 1 268
NW_003791127.1	RefSeq	cDNA_match	5691698	5691921	.	+	.	ID=b143910d-8eb3-4c4f-a307-2f5953be5ab0;Target=XM_012489975.2 1 268
NW_003791127.1	RefSeq	cDNA_match	5692046	5692916	.	+	.	ID=b143910d-8eb3-4c4f-a307-2f5953be5ab0;Target=XM_012489975.2 1 268
NW_003791127.1	RefSeq	cDNA_match	5693071	5693356	.	+	.	ID=b143910d-8eb3-4c4f-a307-2f5953be5ab0;Target=XM_012489975.2 1 268
NW_003791127.1	RefSeq	cDNA_match	5693458	5693602	.	+	.	ID=b143910d-8eb3-4c4f-a307-2f5953be5ab0;Target=XM_012489975.2 1 268
NW_003791127.1	RefSeq	cDNA_match	5693712	5693859	.	+	.	ID=b143910d-8eb3-4c4f-a307-2f5953be5ab0;Target=XM_012489975.2 1 268
NW_003791127.1	RefSeq	cDNA_match	5693934	5694093	.	+	.	ID=b143910d-8eb3-4c4f-a307-2f5953be5ab0;Target=XM_012489975.2 1 268
NW_003791127.1	RefSeq	cDNA_match	5694184	5694586	.	+	.	ID=b143910d-8eb3-4c4f-a307-2f5953be5ab0;Target=XM_012489975.2 1 268
NW_003791127.1	RefSeq	cDNA_match	5694657	5694795	.	+	.	ID=b143910d-8eb3-4c4f-a307-2f5953be5ab0;Target=XM_012489975.2 1 268
NW_003791127.1	RefSeq	cDNA_match	5696707	5696784	.	+	.	ID=b143910d-8eb3-4c4f-a307-2f5953be5ab0;Target=XM_012489975.2 1 268
NW_003791127.1	RefSeq	cDNA_match	5696871	5697061	.	+	.	ID=b143910d-8eb3-4c4f-a307-2f5953be5ab0;Target=XM_012489975.2 1 268
NW_003791127.1	RefSeq	cDNA_match	5697154	5697281	.	+	.	ID=b143910d-8eb3-4c4f-a307-2f5953be5ab0;Target=XM_012489975.2 1 268
NW_003791127.1	RefSeq	cDNA_match	5697384	5698417	.	+	.	ID=b143910d-8eb3-4c4f-a307-2f5953be5ab0;Target=XM_012489975.2 1 268
NW_003791127.1	Gnomon	gene	598722	631161	.	+	.	Name=LOC100866111;ID=gene-LOC100866111;Dbxref=GeneID:100866111
NW_003791127.1	Gnomon	gene	5679591	5686607	.	+	.	Name=LOC100866112;ID=gene-LOC100866112;Dbxref=GeneID:100866112
NW_003791127.1	Gnomon	exon	2558474	2559338	.	-	.	ID=exon-XM_012489741.2-15;Dbxref=GeneID:100867487%2CGenbank:XM_012489741.2;Parent=rna-XM_012489741.2
NW_003791127.1	Gnomon	exon	2560147	2560323	.	-	.	ID=exon-XM_012489741.2-11;Dbxref=GeneID:100867487%2CGenbank:XM_012489741.2;Parent=rna-XM_012489741.2
NW_003791127.1	Gnomon	exon	2559950	2560060	.	-	.	ID=exon-XM_012489741.2-12;Dbxref=GeneID:100867487%2CGenbank:XM_012489741.2;Parent=rna-XM_012489741.2
NW_003791127.1	Gnomon	exon	2559678	2559887	.	-	.	ID=exon-XM_012489741.2-13;Dbxref=GeneID:100867487%2CGenbank:XM_012489741.2;Parent=rna-XM_012489741.2
NW_003791127.1	Gnomon	exon	2559416	2559598	.	-	.	ID=exon-XM_012489741.2-14;Dbxref=GeneID:100867487%2CGenbank:XM_012489741.2;Parent=rna-XM_012489741.2
NW_003791127.1	Gnomon	exon	2560598	2560753	.	-	.	ID=exon-XM_012489741.2-10;Dbxref=GeneID:100867487%2CGenbank:XM_012489741.2;Parent=rna-XM_012489741.2
NW_003791127.1	Gnomon	exon	3305356	3305505	.	-	.	ID=exon-XM_012489880.2-10;Dbxref=GeneID:100871946%2CGenbank:XM_012489880.2;Parent=rna-XM_012489880.2
NW_003791127.1	Gnomon	exon	3303136	3303397	.	-	.	ID=exon-XM_012489880.2-13;Dbxref=GeneID:100871946%2CGenbank:XM_012489880.2;Parent=rna-XM_012489880.2
NW_003791127.1	Gnomon	exon	3304884	3305271	.	-	.	ID=exon-XM_012489880.2-11;Dbxref=GeneID:100871946%2CGenbank:XM_012489880.2;Parent=rna-XM_012489880.2
NW_003791127.1	Gnomon	exon	3304469	3304700	.	-	.	ID=exon-XM_012489880.2-12;Dbxref=GeneID:100871946%2CGenbank:XM_012489880.2;Parent=rna-XM_012489880.2
NW_003791127.1	Gnomon	exon	6754932	6755977	.	-	.	ID=exon-XM_012489940.2-3;Dbxref=GeneID:105736230%2CGenbank:XM_012489940.2;Parent=rna-XM_012489940.2
NW_003791127.1	Gnomon	exon	6756295	6757219	.	-	.	ID=exon-XM_012489940.2-1;Dbxref=GeneID:105736230%2CGenbank:XM_012489940.2;Parent=rna-XM_012489940.2
NW_003791127.1	Gnomon	exon	6756063	6756234	.	-	.	ID=exon-XM_012489940.2-2;Dbxref=GeneID:105736230%2CGenbank:XM_012489940.2;Parent=rna-XM_012489940.2
NW_003791127.1	Gnomon	mRNA	2660079	2663107	.	-	.	Name=XM_003695915.3;ID=rna-XM_003695915.3;Dbxref=GeneID:100869158%2CGenbank:XM_003695915.3;Parent=gene-LOC100869158
NW_003791127.1	Gnomon	CDS	4188068	4188106	.	-	0	Name=XP_012344876.2;ID=cds-XP_012344876.2;Dbxref=GeneID:100872898%2CGenbank:XP_012344876.2;Parent=rna-XM_012489422.2
NW_003791127.1	Gnomon	CDS	4187649	4187971	.	-	0	Name=XP_012344876.2;ID=cds-XP_012344876.2;Dbxref=GeneID:100872898%2CGenbank:XP_012344876.2;Parent=rna-XM_012489422.2
NW_003791127.1	Gnomon	CDS	4187215	4187563	.	-	0	Name=XP_012344876.2;ID=cds-XP_012344876.2;Dbxref=GeneID:100872898%2CGenbank:XP_012344876.2;Parent=rna-XM_012489422.2
NW_003791127.1	Gnomon	CDS	4186117	4186215	.	-	0	Name=XP_012344876.2;ID=cds-XP_012344876.2;Dbxref=GeneID:100872898%2CGenbank:XP_012344876.2;Parent=rna-XM_012489422.2
NW_003791127.1	Gnomon	CDS	4185669	4185859	.	-	0	Name=XP_012344876.2;ID=cds-XP_012344876.2;Dbxref=GeneID:100872898%2CGenbank:XP_012344876.2;Parent=rna-XM_012489422.2
NW_003791127.1	Gnomon	CDS	4185248	4185598	.	-	0	Name=XP_012344876.2;ID=cds-XP_012344876.2;Dbxref=GeneID:100872898%2CGenbank:XP_012344876.2;Parent=rna-XM_012489422.2
NW_003791127.1	Gnomon	CDS	4184902	4185178	.	-	0	Name=XP_012344876.2;ID=cds-XP_012344876.2;Dbxref=GeneID:100872898%2CGenbank:XP_012344876.2;Parent=rna-XM_012489422.2
NW_003791127.1	Gnomon	CDS	4184590	4184837	.	-	0	Name=XP_012344876.2;ID=cds-XP_012344876.2;Dbxref=GeneID:100872898%2CGenbank:XP_012344876.2;Parent=rna-XM_012489422.2
NW_003791127.1	Gnomon	CDS	4184076	4184487	.	-	0	Name=XP_012344876.2;ID=cds-XP_012344876.2;Dbxref=GeneID:100872898%2CGenbank:XP_012344876.2;Parent=rna-XM_012489422.2
NW_003791127.1	Gnomon	CDS	4183780	4184003	.	-	0	Name=XP_012344876.2;ID=cds-XP_012344876.2;Dbxref=GeneID:100872898%2CGenbank:XP_012344876.2;Parent=rna-XM_012489422.2
NW_003791127.1	Gnomon	CDS	4183084	4183696	.	-	0	Name=XP_012344876.2;ID=cds-XP_012344876.2;Dbxref=GeneID:100872898%2CGenbank:XP_012344876.2;Parent=rna-XM_012489422.2
NW_003791127.1	Gnomon	CDS	4182889	4182995	.	-	0	Name=XP_012344876.2;ID=cds-XP_012344876.2;Dbxref=GeneID:100872898%2CGenbank:XP_012344876.2;Parent=rna-XM_012489422.2
NW_003791127.1	Gnomon	CDS	4182443	4182568	.	-	0	Name=XP_012344876.2;ID=cds-XP_012344876.2;Dbxref=GeneID:100872898%2CGenbank:XP_012344876.2;Parent=rna-XM_012489422.2
NW_003791127.1	Gnomon	CDS	4181256	4181514	.	-	0	Name=XP_012344876.2;ID=cds-XP_012344876.2;Dbxref=GeneID:100872898%2CGenbank:XP_012344876.2;Parent=rna-XM_012489422.2
NW_003791127.1	Gnomon	CDS	4180688	4181146	.	-	0	Name=XP_012344876.2;ID=cds-XP_012344876.2;Dbxref=GeneID:100872898%2CGenbank:XP_012344876.2;Parent=rna-XM_012489422.2
NW_003791127.1	Gnomon	exon	1622463	1622932	.	+	.	ID=exon-XM_012489767.2-10;Dbxref=GeneID:100865991%2CGenbank:XM_012489767.2;Parent=rna-XM_012489767.2
NW_003791127.1	Gnomon	CDS	4352796	4353315	.	+	0	Name=XP_031773824.1;ID=cds-XP_031773824.1;Dbxref=GeneID:100863228%2CGenbank:XP_031773824.1;Parent=rna-XM_031917964.1
NW_003791127.1	Gnomon	CDS	4353546	4353904	.	+	0	Name=XP_031773824.1;ID=cds-XP_031773824.1;Dbxref=GeneID:100863228%2CGenbank:XP_031773824.1;Parent=rna-XM_031917964.1
NW_003791127.1	Gnomon	CDS	1668039	1668314	.	-	0	Name=XP_012345225.1;ID=cds-XP_012345225.1;Dbxref=GeneID:105736183%2CGenbank:XP_012345225.1;Parent=rna-XM_012489771.2
NW_003791127.1	Gnomon	CDS	1667815	1667961	.	-	0	Name=XP_012345225.1;ID=cds-XP_012345225.1;Dbxref=GeneID:105736183%2CGenbank:XP_012345225.1;Parent=rna-XM_012489771.2
NW_003791127.1	Gnomon	exon	1452657	1452719	.	-	.	ID=exon-XM_031917899.1-13;Dbxref=GeneID:100872105%2CGenbank:XM_031917899.1;Parent=rna-XM_031917899.1
NW_003791127.1	Gnomon	exon	1452294	1452553	.	-	.	ID=exon-XM_031917899.1-14;Dbxref=GeneID:100872105%2CGenbank:XM_031917899.1;Parent=rna-XM_031917899.1
NW_003791127.1	Gnomon	exon	1451889	1452039	.	-	.	ID=exon-XM_031917899.1-15;Dbxref=GeneID:100872105%2CGenbank:XM_031917899.1;Parent=rna-XM_031917899.1
NW_003791127.1	Gnomon	exon	1450881	1451765	.	-	.	ID=exon-XM_031917899.1-16;Dbxref=GeneID:100872105%2CGenbank:XM_031917899.1;Parent=rna-XM_031917899.1
NW_003791127.1	Gnomon	exon	1453942	1454279	.	-	.	ID=exon-XM_031917899.1-10;Dbxref=GeneID:100872105%2CGenbank:XM_031917899.1;Parent=rna-XM_031917899.1
NW_003791127.1	Gnomon	exon	1453407	1453694	.	-	.	ID=exon-XM_031917899.1-11;Dbxref=GeneID:100872105%2CGenbank:XM_031917899.1;Parent=rna-XM_031917899.1
NW_003791127.1	Gnomon	exon	1453011	1453278	.	-	.	ID=exon-XM_031917899.1-12;Dbxref=GeneID:100872105%2CGenbank:XM_031917899.1;Parent=rna-XM_031917899.1
NW_003791127.1	Gnomon	mRNA	598722	631161	.	+	.	Name=XM_012489775.2;ID=rna-XM_012489775.2;Dbxref=GeneID:100866111%2CGenbank:XM_012489775.2;Parent=gene-LOC100866111
NW_003791127.1	Gnomon	mRNA	4167886	4173091	.	-	.	Name=XM_012490032.2;ID=rna-XM_012490032.2;Dbxref=GeneID:100872777%2CGenbank:XM_012490032.2;Parent=gene-LOC100872777
NW_003791127.1	Gnomon	exon	4201875	4202100	.	-	.	ID=exon-XM_012489990.2-2;Dbxref=GeneID:100862994%2CGenbank:XM_012489990.2;Parent=rna-XM_012489990.2
NW_003791127.1	Gnomon	exon	4200516	4201790	.	-	.	ID=exon-XM_012489990.2-3;Dbxref=GeneID:100862994%2CGenbank:XM_012489990.2;Parent=rna-XM_012489990.2
NW_003791127.1	Gnomon	exon	4202244	4202395	.	-	.	ID=exon-XM_012489990.2-1;Dbxref=GeneID:100862994%2CGenbank:XM_012489990.2;Parent=rna-XM_012489990.2
NW_003791127.1	Gnomon	transcript	3560235	3561313	.	+	.	Name=XR_004225347.1;ID=rna-XR_004225347.1;Dbxref=GeneID:100864366%2CGenbank:XR_004225347.1;Parent=gene-LOC100864366
NW_003791127.1	Gnomon	exon	5224676	5224762	.	+	.	ID=exon-XM_031917939.1-1;Dbxref=GeneID:100863346%2CGenbank:XM_031917939.1;Parent=rna-XM_031917939.1
NW_003791127.1	Gnomon	exon	5237971	5238100	.	+	.	ID=exon-XM_031917939.1-2;Dbxref=GeneID:100863346%2CGenbank:XM_031917939.1;Parent=rna-XM_031917939.1
NW_003791127.1	Gnomon	exon	5240913	5241011	.	+	.	ID=exon-XM_031917939.1-3;Dbxref=GeneID:100863346%2CGenbank:XM_031917939.1;Parent=rna-XM_031917939.1
NW_003791127.1	Gnomon	exon	5245338	5245614	.	+	.	ID=exon-XM_031917939.1-4;Dbxref=GeneID:100863346%2CGenbank:XM_031917939.1;Parent=rna-XM_031917939.1
NW_003791127.1	Gnomon	exon	6090932	6091446	.	+	.	ID=exon-XM_012489706.2-1;Dbxref=GeneID:100867779%2CGenbank:XM_012489706.2;Note=The sequence of the model RefSeq transcript was modified relative to this genomic sequence to represent the inferred CDS: inserted 1 base in 1 codon;Parent=rna-XM_012489706.2
NW_003791127.1	Gnomon	exon	6091554	6092701	.	+	.	ID=exon-XM_012489706.2-2;Dbxref=GeneID:100867779%2CGenbank:XM_012489706.2;Note=The sequence of the model RefSeq transcript was modified relative to this genomic sequence to represent the inferred CDS: inserted 1 base in 1 codon;Parent=rna-XM_012489706.2
NW_003791127.1	Gnomon	exon	6093377	6093526	.	+	.	ID=exon-XM_012489706.2-5;Dbxref=GeneID:100867779%2CGenbank:XM_012489706.2;Note=The sequence of the model RefSeq transcript was modified relative to this genomic sequence to represent the inferred CDS: inserted 1 base in 1 codon;Parent=rna-XM_012489706.2
NW_003791127.1	Gnomon	exon	6093529	6093551	.	+	.	ID=exon-XM_012489706.2-6;Dbxref=GeneID:100867779%2CGenbank:XM_012489706.2;Note=The sequence of the model RefSeq transcript was modified relative to this genomic sequence to represent the inferred CDS: inserted 1 base in 1 codon;Parent=rna-XM_012489706.2
NW_003791127.1	Gnomon	exon	6092776	6093102	.	+	.	ID=exon-XM_012489706.2-3;Dbxref=GeneID:100867779%2CGenbank:XM_012489706.2;Note=The sequence of the model RefSeq transcript was modified relative to this genomic sequence to represent the inferred CDS: inserted 1 base in 1 codon;Parent=rna-XM_012489706.2
NW_003791127.1	Gnomon	exon	6093171	6093301	.	+	.	ID=exon-XM_012489706.2-4;Dbxref=GeneID:100867779%2CGenbank:XM_012489706.2;Note=The sequence of the model RefSeq transcript was modified relative to this genomic sequence to represent the inferred CDS: inserted 1 base in 1 codon;Parent=rna-XM_012489706.2
NW_003791127.1	Gnomon	exon	6093617	6094577	.	+	.	ID=exon-XM_012489706.2-7;Dbxref=GeneID:100867779%2CGenbank:XM_012489706.2;Note=The sequence of the model RefSeq transcript was modified relative to this genomic sequence to represent the inferred CDS: inserted 1 base in 1 codon;Parent=rna-XM_012489706.2
NW_003791127.1	Gnomon	mRNA	3397059	3401315	.	-	.	Name=XM_031918045.1;ID=rna-XM_031918045.1;Dbxref=GeneID:100870157%2CGenbank:XM_031918045.1;Parent=gene-LOC100870157
NW_003791127.1	Gnomon	exon	6341670	6341857	.	-	.	ID=exon-XM_031917989.1-1;Dbxref=GeneID:105736150%2CGenbank:XM_031917989.1;Parent=rna-XM_031917989.1
NW_003791127.1	Gnomon	exon	6341245	6341561	.	-	.	ID=exon-XM_031917989.1-2;Dbxref=GeneID:105736150%2CGenbank:XM_031917989.1;Parent=rna-XM_031917989.1
NW_003791127.1	Gnomon	exon	4352796	4353315	.	+	.	ID=exon-XM_003695796.2-1;Dbxref=GeneID:100863228%2CGenbank:XM_003695796.2;Parent=rna-XM_003695796.2
NW_003791127.1	Gnomon	exon	4353546	4353924	.	+	.	ID=exon-XM_003695796.2-2;Dbxref=GeneID:100863228%2CGenbank:XM_003695796.2;Parent=rna-XM_003695796.2
NW_003791127.1	RefSeq	cDNA_match	4863320	4863514	.	-	.	ID=c44252dd-5a71-4fce-bc7d-ac764af0827c;Target=XM_012489795.2 1 195
NW_003791127.1	RefSeq	cDNA_match	4862937	4863231	.	-	.	ID=c44252dd-5a71-4fce-bc7d-ac764af0827c;Target=XM_012489795.2 1 195
NW_003791127.1	RefSeq	cDNA_match	4862198	4862847	.	-	.	ID=c44252dd-5a71-4fce-bc7d-ac764af0827c;Target=XM_012489795.2 1 195
NW_003791127.1	RefSeq	cDNA_match	4861679	4861899	.	-	.	ID=c44252dd-5a71-4fce-bc7d-ac764af0827c;Target=XM_012489795.2 1 195
NW_003791127.1	RefSeq	cDNA_match	4861463	4861616	.	-	.	ID=c44252dd-5a71-4fce-bc7d-ac764af0827c;Target=XM_012489795.2 1 195
NW_003791127.1	RefSeq	cDNA_match	4861137	4861391	.	-	.	ID=c44252dd-5a71-4fce-bc7d-ac764af0827c;Target=XM_012489795.2 1 195
NW_003791127.1	Gnomon	exon	6173252	6173373	.	+	.	ID=exon-XM_003696056.3-4;Dbxref=GeneID:100868253%2CGenbank:XM_003696056.3;Parent=rna-XM_003696056.3
NW_003791127.1	Gnomon	exon	6173431	6173656	.	+	.	ID=exon-XM_003696056.3-5;Dbxref=GeneID:100868253%2CGenbank:XM_003696056.3;Parent=rna-XM_003696056.3
NW_003791127.1	Gnomon	exon	6172226	6172727	.	+	.	ID=exon-XM_003696056.3-2;Dbxref=GeneID:100868253%2CGenbank:XM_003696056.3;Parent=rna-XM_003696056.3
NW_003791127.1	Gnomon	exon	6172804	6173187	.	+	.	ID=exon-XM_003696056.3-3;Dbxref=GeneID:100868253%2CGenbank:XM_003696056.3;Parent=rna-XM_003696056.3
NW_003791127.1	Gnomon	exon	6171490	6171942	.	+	.	ID=exon-XM_003696056.3-1;Dbxref=GeneID:100868253%2CGenbank:XM_003696056.3;Parent=rna-XM_003696056.3
NW_003791127.1	Gnomon	exon	6174317	6174575	.	+	.	ID=exon-XM_003696056.3-8;Dbxref=GeneID:100868253%2CGenbank:XM_003696056.3;Parent=rna-XM_003696056.3
NW_003791127.1	Gnomon	exon	6174761	6175054	.	+	.	ID=exon-XM_003696056.3-9;Dbxref=GeneID:100868253%2CGenbank:XM_003696056.3;Parent=rna-XM_003696056.3
NW_003791127.1	Gnomon	exon	6173722	6173856	.	+	.	ID=exon-XM_003696056.3-6;Dbxref=GeneID:100868253%2CGenbank:XM_003696056.3;Parent=rna-XM_003696056.3
NW_003791127.1	Gnomon	exon	6173931	6174200	.	+	.	ID=exon-XM_003696056.3-7;Dbxref=GeneID:100868253%2CGenbank:XM_003696056.3;Parent=rna-XM_003696056.3
NW_003791127.1	Gnomon	exon	5647827	5648073	.	+	.	ID=exon-XM_012489652.2-5;Dbxref=GeneID:100865509%2CGenbank:XM_012489652.2;Parent=rna-XM_012489652.2
NW_003791127.1	Gnomon	exon	5648248	5648511	.	+	.	ID=exon-XM_012489652.2-6;Dbxref=GeneID:100865509%2CGenbank:XM_012489652.2;Parent=rna-XM_012489652.2
NW_003791127.1	Gnomon	exon	5648595	5649033	.	+	.	ID=exon-XM_012489652.2-7;Dbxref=GeneID:100865509%2CGenbank:XM_012489652.2;Parent=rna-XM_012489652.2
NW_003791127.1	Gnomon	exon	5649109	5649311	.	+	.	ID=exon-XM_012489652.2-8;Dbxref=GeneID:100865509%2CGenbank:XM_012489652.2;Parent=rna-XM_012489652.2
NW_003791127.1	Gnomon	exon	5645731	5645958	.	+	.	ID=exon-XM_012489652.2-1;Dbxref=GeneID:100865509%2CGenbank:XM_012489652.2;Parent=rna-XM_012489652.2
NW_003791127.1	Gnomon	exon	5646110	5646269	.	+	.	ID=exon-XM_012489652.2-2;Dbxref=GeneID:100865509%2CGenbank:XM_012489652.2;Parent=rna-XM_012489652.2
NW_003791127.1	Gnomon	exon	5646555	5646640	.	+	.	ID=exon-XM_012489652.2-3;Dbxref=GeneID:100865509%2CGenbank:XM_012489652.2;Parent=rna-XM_012489652.2
NW_003791127.1	Gnomon	exon	5646929	5647245	.	+	.	ID=exon-XM_012489652.2-4;Dbxref=GeneID:100865509%2CGenbank:XM_012489652.2;Parent=rna-XM_012489652.2
NW_003791127.1	Gnomon	CDS	1710742	1710745	.	-	0	Name=XP_031773867.1;ID=cds-XP_031773867.1;Dbxref=GeneID:116413868%2CGenbank:XP_031773867.1;Parent=rna-XM_031918007.1
NW_003791127.1	Gnomon	CDS	1706354	1706391	.	-	0	Name=XP_031773867.1;ID=cds-XP_031773867.1;Dbxref=GeneID:116413868%2CGenbank:XP_031773867.1;Parent=rna-XM_031918007.1
NW_003791127.1	Gnomon	CDS	1705435	1705683	.	-	0	Name=XP_031773867.1;ID=cds-XP_031773867.1;Dbxref=GeneID:116413868%2CGenbank:XP_031773867.1;Parent=rna-XM_031918007.1
NW_003791127.1	Gnomon	CDS	1703513	1703629	.	-	0	Name=XP_031773867.1;ID=cds-XP_031773867.1;Dbxref=GeneID:116413868%2CGenbank:XP_031773867.1;Parent=rna-XM_031918007.1
NW_003791127.1	Gnomon	mRNA	1450881	1459050	.	-	.	Name=XM_031917900.1;ID=rna-XM_031917900.1;Dbxref=GeneID:100872105%2CGenbank:XM_031917900.1;Parent=gene-LOC100872105
NW_003791127.1	Gnomon	gene	3643733	3652125	.	-	.	Name=LOC100871233;ID=gene-LOC100871233;Dbxref=GeneID:100871233
NW_003791127.1	Gnomon	gene	3114230	3115376	.	-	.	Name=LOC100871234;ID=gene-LOC100871234;Dbxref=GeneID:100871234
NW_003791127.1	Gnomon	gene	6745066	6752707	.	+	.	Name=LOC100871235;ID=gene-LOC100871235;Dbxref=GeneID:100871235
NW_003791127.1	Gnomon	exon	5051596	5051711	.	-	.	ID=exon-XM_003695998.3-6;Dbxref=GeneID:100870748%2CGenbank:XM_003695998.3;Parent=rna-XM_003695998.3
NW_003791127.1	Gnomon	exon	5051373	5051514	.	-	.	ID=exon-XM_003695998.3-7;Dbxref=GeneID:100870748%2CGenbank:XM_003695998.3;Parent=rna-XM_003695998.3
NW_003791127.1	Gnomon	exon	5051085	5051293	.	-	.	ID=exon-XM_003695998.3-8;Dbxref=GeneID:100870748%2CGenbank:XM_003695998.3;Parent=rna-XM_003695998.3
NW_003791127.1	Gnomon	exon	5050522	5050949	.	-	.	ID=exon-XM_003695998.3-9;Dbxref=GeneID:100870748%2CGenbank:XM_003695998.3;Parent=rna-XM_003695998.3
NW_003791127.1	Gnomon	exon	5053338	5053610	.	-	.	ID=exon-XM_003695998.3-2;Dbxref=GeneID:100870748%2CGenbank:XM_003695998.3;Parent=rna-XM_003695998.3
NW_003791127.1	Gnomon	exon	5053118	5053255	.	-	.	ID=exon-XM_003695998.3-3;Dbxref=GeneID:100870748%2CGenbank:XM_003695998.3;Parent=rna-XM_003695998.3
NW_003791127.1	Gnomon	exon	5052914	5053048	.	-	.	ID=exon-XM_003695998.3-4;Dbxref=GeneID:100870748%2CGenbank:XM_003695998.3;Parent=rna-XM_003695998.3
NW_003791127.1	Gnomon	exon	5051897	5052130	.	-	.	ID=exon-XM_003695998.3-5;Dbxref=GeneID:100870748%2CGenbank:XM_003695998.3;Parent=rna-XM_003695998.3
NW_003791127.1	Gnomon	exon	5057954	5058143	.	-	.	ID=exon-XM_003695998.3-1;Dbxref=GeneID:100870748%2CGenbank:XM_003695998.3;Parent=rna-XM_003695998.3
NW_003791127.1	Gnomon	CDS	2082978	2083215	.	+	0	Name=XP_012345272.1;ID=cds-XP_012345272.1;Dbxref=GeneID:100867332%2CGenbank:XP_012345272.1;Note=The sequence of the model RefSeq protein was modified relative to this genomic sequence to represent the inferred CDS: inserted 1 base in 1 codon;Parent=rna-XM_012489818.2
NW_003791127.1	Gnomon	CDS	2083218	2083301	.	+	0	Name=XP_012345272.1;ID=cds-XP_012345272.1;Dbxref=GeneID:100867332%2CGenbank:XP_012345272.1;Note=The sequence of the model RefSeq protein was modified relative to this genomic sequence to represent the inferred CDS: inserted 1 base in 1 codon;Parent=rna-XM_012489818.2
NW_003791127.1	Gnomon	CDS	2085412	2085840	.	+	0	Name=XP_012345272.1;ID=cds-XP_012345272.1;Dbxref=GeneID:100867332%2CGenbank:XP_012345272.1;Note=The sequence of the model RefSeq protein was modified relative to this genomic sequence to represent the inferred CDS: inserted 1 base in 1 codon;Parent=rna-XM_012489818.2
NW_003791127.1	Gnomon	CDS	2089437	2090005	.	+	0	Name=XP_012345272.1;ID=cds-XP_012345272.1;Dbxref=GeneID:100867332%2CGenbank:XP_012345272.1;Note=The sequence of the model RefSeq protein was modified relative to this genomic sequence to represent the inferred CDS: inserted 1 base in 1 codon;Parent=rna-XM_012489818.2
NW_003791127.1	Gnomon	CDS	2096378	2096606	.	+	0	Name=XP_012345272.1;ID=cds-XP_012345272.1;Dbxref=GeneID:100867332%2CGenbank:XP_012345272.1;Note=The sequence of the model RefSeq protein was modified relative to this genomic sequence to represent the inferred CDS: inserted 1 base in 1 codon;Parent=rna-XM_012489818.2
NW_003791127.1	Gnomon	CDS	2097152	2097477	.	+	0	Name=XP_012345272.1;ID=cds-XP_012345272.1;Dbxref=GeneID:100867332%2CGenbank:XP_012345272.1;Note=The sequence of the model RefSeq protein was modified relative to this genomic sequence to represent the inferred CDS: inserted 1 base in 1 codon;Parent=rna-XM_012489818.2
NW_003791127.1	Gnomon	CDS	2098775	2098888	.	+	0	Name=XP_012345272.1;ID=cds-XP_012345272.1;Dbxref=GeneID:100867332%2CGenbank:XP_012345272.1;Note=The sequence of the model RefSeq protein was modified relative to this genomic sequence to represent the inferred CDS: inserted 1 base in 1 codon;Parent=rna-XM_012489818.2
NW_003791127.1	Gnomon	exon	1753655	1753800	.	+	.	ID=exon-XM_003695775.3-9;Dbxref=GeneID:100870747%2CGenbank:XM_003695775.3;Parent=rna-XM_003695775.3
NW_003791127.1	Gnomon	exon	1752045	1752172	.	+	.	ID=exon-XM_003695775.3-5;Dbxref=GeneID:100870747%2CGenbank:XM_003695775.3;Parent=rna-XM_003695775.3
NW_003791127.1	Gnomon	exon	1752871	1753015	.	+	.	ID=exon-XM_003695775.3-6;Dbxref=GeneID:100870747%2CGenbank:XM_003695775.3;Parent=rna-XM_003695775.3
NW_003791127.1	Gnomon	exon	1753094	1753251	.	+	.	ID=exon-XM_003695775.3-7;Dbxref=GeneID:100870747%2CGenbank:XM_003695775.3;Parent=rna-XM_003695775.3
NW_003791127.1	Gnomon	exon	1753460	1753581	.	+	.	ID=exon-XM_003695775.3-8;Dbxref=GeneID:100870747%2CGenbank:XM_003695775.3;Parent=rna-XM_003695775.3
NW_003791127.1	Gnomon	exon	1750130	1750303	.	+	.	ID=exon-XM_003695775.3-1;Dbxref=GeneID:100870747%2CGenbank:XM_003695775.3;Parent=rna-XM_003695775.3
NW_003791127.1	Gnomon	exon	1750997	1751128	.	+	.	ID=exon-XM_003695775.3-2;Dbxref=GeneID:100870747%2CGenbank:XM_003695775.3;Parent=rna-XM_003695775.3
NW_003791127.1	Gnomon	exon	1751559	1751667	.	+	.	ID=exon-XM_003695775.3-3;Dbxref=GeneID:100870747%2CGenbank:XM_003695775.3;Parent=rna-XM_003695775.3
NW_003791127.1	Gnomon	exon	1751803	1751936	.	+	.	ID=exon-XM_003695775.3-4;Dbxref=GeneID:100870747%2CGenbank:XM_003695775.3;Parent=rna-XM_003695775.3
NW_003791127.1	Gnomon	mRNA	5122373	5127954	.	-	.	Name=XM_031918146.1;ID=rna-XM_031918146.1;Dbxref=GeneID:105736089%2CGenbank:XM_031918146.1;Parent=gene-LOC105736089
NW_003791127.1	Gnomon	mRNA	3028590	3076146	.	-	.	Name=XM_012490037.2;ID=rna-XM_012490037.2;Dbxref=GeneID:100869792%2CGenbank:XM_012490037.2;Parent=gene-LOC100869792
NW_003791127.1	Gnomon	exon	7255634	7255693	.	+	.	ID=exon-XM_031917915.1-3;Dbxref=GeneID:100865271%2CGenbank:XM_031917915.1;Parent=rna-XM_031917915.1
NW_003791127.1	Gnomon	exon	7255774	7256358	.	+	.	ID=exon-XM_031917915.1-4;Dbxref=GeneID:100865271%2CGenbank:XM_031917915.1;Parent=rna-XM_031917915.1
NW_003791127.1	Gnomon	exon	7255001	7255204	.	+	.	ID=exon-XM_031917915.1-1;Dbxref=GeneID:100865271%2CGenbank:XM_031917915.1;Parent=rna-XM_031917915.1
NW_003791127.1	Gnomon	exon	7255500	7255565	.	+	.	ID=exon-XM_031917915.1-2;Dbxref=GeneID:100865271%2CGenbank:XM_031917915.1;Parent=rna-XM_031917915.1
NW_003791127.1	Gnomon	CDS	2398357	2398425	.	-	0	Name=XP_031773866.1;ID=cds-XP_031773866.1;Dbxref=GeneID:100865360%2CGenbank:XP_031773866.1;Note=The sequence of the model RefSeq protein was modified relative to this genomic sequence to represent the inferred CDS: deleted 1 base in 1 codon;Parent=rna-XM_031918006.1
NW_003791127.1	Gnomon	CDS	2397158	2397220	.	-	0	Name=XP_031773866.1;ID=cds-XP_031773866.1;Dbxref=GeneID:100865360%2CGenbank:XP_031773866.1;Note=The sequence of the model RefSeq protein was modified relative to this genomic sequence to represent the inferred CDS: deleted 1 base in 1 codon;Parent=rna-XM_031918006.1
NW_003791127.1	Gnomon	CDS	2396899	2397084	.	-	0	Name=XP_031773866.1;ID=cds-XP_031773866.1;Dbxref=GeneID:100865360%2CGenbank:XP_031773866.1;Note=The sequence of the model RefSeq protein was modified relative to this genomic sequence to represent the inferred CDS: deleted 1 base in 1 codon;Parent=rna-XM_031918006.1
NW_003791127.1	Gnomon	CDS	2396595	2396828	.	-	0	Name=XP_031773866.1;ID=cds-XP_031773866.1;Dbxref=GeneID:100865360%2CGenbank:XP_031773866.1;Note=The sequence of the model RefSeq protein was modified relative to this genomic sequence to represent the inferred CDS: deleted 1 base in 1 codon;Parent=rna-XM_031918006.1
NW_003791127.1	Gnomon	CDS	2396288	2396518	.	-	0	Name=XP_031773866.1;ID=cds-XP_031773866.1;Dbxref=GeneID:100865360%2CGenbank:XP_031773866.1;Note=The sequence of the model RefSeq protein was modified relative to this genomic sequence to represent the inferred CDS: deleted 1 base in 1 codon;Parent=rna-XM_031918006.1
NW_003791127.1	Gnomon	CDS	2395962	2396180	.	-	0	Name=XP_031773866.1;ID=cds-XP_031773866.1;Dbxref=GeneID:100865360%2CGenbank:XP_031773866.1;Note=The sequence of the model RefSeq protein was modified relative to this genomic sequence to represent the inferred CDS: deleted 1 base in 1 codon;Parent=rna-XM_031918006.1
NW_003791127.1	Gnomon	CDS	2395787	2395858	.	-	0	Name=XP_031773866.1;ID=cds-XP_031773866.1;Dbxref=GeneID:100865360%2CGenbank:XP_031773866.1;Note=The sequence of the model RefSeq protein was modified relative to this genomic sequence to represent the inferred CDS: deleted 1 base in 1 codon;Parent=rna-XM_031918006.1
NW_003791127.1	Gnomon	CDS	2395705	2395785	.	-	0	Name=XP_031773866.1;ID=cds-XP_031773866.1;Dbxref=GeneID:100865360%2CGenbank:XP_031773866.1;Note=The sequence of the model RefSeq protein was modified relative to this genomic sequence to represent the inferred CDS: deleted 1 base in 1 codon;Parent=rna-XM_031918006.1
NW_003791127.1	Gnomon	mRNA	5712161	5713668	.	-	.	Name=XM_031917890.1;ID=rna-XM_031917890.1;Dbxref=GeneID:100866577%2CGenbank:XM_031917890.1;Parent=gene-LOC100866577
NW_003791127.1	Gnomon	exon	2887573	2887734	.	+	.	ID=exon-XM_003695924.2-2;Dbxref=GeneID:100870396%2CGenbank:XM_003695924.2;Parent=rna-XM_003695924.2
NW_003791127.1	Gnomon	exon	2888375	2888410	.	+	.	ID=exon-XM_003695924.2-3;Dbxref=GeneID:100870396%2CGenbank:XM_003695924.2;Parent=rna-XM_003695924.2
NW_003791127.1	Gnomon	exon	2884047	2884360	.	+	.	ID=exon-XM_003695924.2-1;Dbxref=GeneID:100870396%2CGenbank:XM_003695924.2;Parent=rna-XM_003695924.2
NW_003791127.1	Gnomon	exon	2891993	2892080	.	+	.	ID=exon-XM_003695924.2-6;Dbxref=GeneID:100870396%2CGenbank:XM_003695924.2;Parent=rna-XM_003695924.2
NW_003791127.1	Gnomon	exon	2892185	2892670	.	+	.	ID=exon-XM_003695924.2-7;Dbxref=GeneID:100870396%2CGenbank:XM_003695924.2;Parent=rna-XM_003695924.2
NW_003791127.1	Gnomon	exon	2890777	2890993	.	+	.	ID=exon-XM_003695924.2-4;Dbxref=GeneID:100870396%2CGenbank:XM_003695924.2;Parent=rna-XM_003695924.2
NW_003791127.1	Gnomon	exon	2891515	2891849	.	+	.	ID=exon-XM_003695924.2-5;Dbxref=GeneID:100870396%2CGenbank:XM_003695924.2;Parent=rna-XM_003695924.2
NW_003791127.1	Gnomon	mRNA	4962425	4963977	.	-	.	Name=XM_031918000.1;ID=rna-XM_031918000.1;Dbxref=GeneID:105736187%2CGenbank:XM_031918000.1;Parent=gene-LOC105736187
NW_003791127.1	Gnomon	exon	5059874	5060024	.	+	.	ID=exon-XM_003696008.3-1;Dbxref=GeneID:100871863%2CGenbank:XM_003696008.3;Parent=rna-XM_003696008.3
NW_003791127.1	Gnomon	exon	5060485	5060641	.	+	.	ID=exon-XM_003696008.3-2;Dbxref=GeneID:100871863%2CGenbank:XM_003696008.3;Parent=rna-XM_003696008.3
NW_003791127.1	Gnomon	exon	5060721	5060880	.	+	.	ID=exon-XM_003696008.3-3;Dbxref=GeneID:100871863%2CGenbank:XM_003696008.3;Parent=rna-XM_003696008.3
NW_003791127.1	Gnomon	mRNA	1718598	1719940	.	+	.	Name=XM_003696110.3;ID=rna-XM_003696110.3;Dbxref=GeneID:100865396%2CGenbank:XM_003696110.3;Parent=gene-LOC100865396
NW_003791127.1	Gnomon	exon	5780702	5780914	.	+	.	ID=exon-XR_004225371.1-1;Dbxref=GeneID:116414811%2CGenbank:XR_004225371.1;Parent=rna-XR_004225371.1
NW_003791127.1	Gnomon	exon	5781037	5781183	.	+	.	ID=exon-XR_004225371.1-2;Dbxref=GeneID:116414811%2CGenbank:XR_004225371.1;Parent=rna-XR_004225371.1
NW_003791127.1	Gnomon	CDS	2378043	2378055	.	-	0	Name=XP_031773960.1;ID=cds-XP_031773960.1;Dbxref=GeneID:100867818%2CGenbank:XP_031773960.1;Parent=rna-XM_031918100.1
NW_003791127.1	Gnomon	CDS	2377621	2377716	.	-	0	Name=XP_031773960.1;ID=cds-XP_031773960.1;Dbxref=GeneID:100867818%2CGenbank:XP_031773960.1;Parent=rna-XM_031918100.1
NW_003791127.1	Gnomon	CDS	2377340	2377536	.	-	0	Name=XP_031773960.1;ID=cds-XP_031773960.1;Dbxref=GeneID:100867818%2CGenbank:XP_031773960.1;Parent=rna-XM_031918100.1
NW_003791127.1	Gnomon	CDS	2375769	2375924	.	-	0	Name=XP_031773960.1;ID=cds-XP_031773960.1;Dbxref=GeneID:100867818%2CGenbank:XP_031773960.1;Parent=rna-XM_031918100.1
NW_003791127.1	Gnomon	CDS	2375515	2375682	.	-	0	Name=XP_031773960.1;ID=cds-XP_031773960.1;Dbxref=GeneID:100867818%2CGenbank:XP_031773960.1;Parent=rna-XM_031918100.1
NW_003791127.1	Gnomon	CDS	2375397	2375438	.	-	0	Name=XP_031773960.1;ID=cds-XP_031773960.1;Dbxref=GeneID:100867818%2CGenbank:XP_031773960.1;Parent=rna-XM_031918100.1
NW_003791127.1	Gnomon	CDS	7235767	7235827	.	+	0	Name=XP_012345032.1;ID=cds-XP_012345032.1;Dbxref=GeneID:100870352%2CGenbank:XP_012345032.1;Parent=rna-XM_012489578.2
NW_003791127.1	Gnomon	CDS	7240295	7240471	.	+	0	Name=XP_012345032.1;ID=cds-XP_012345032.1;Dbxref=GeneID:100870352%2CGenbank:XP_012345032.1;Parent=rna-XM_012489578.2
NW_003791127.1	Gnomon	CDS	7241575	7241689	.	+	0	Name=XP_012345032.1;ID=cds-XP_012345032.1;Dbxref=GeneID:100870352%2CGenbank:XP_012345032.1;Parent=rna-XM_012489578.2
NW_003791127.1	Gnomon	CDS	7243472	7243595	.	+	0	Name=XP_012345032.1;ID=cds-XP_012345032.1;Dbxref=GeneID:100870352%2CGenbank:XP_012345032.1;Parent=rna-XM_012489578.2
NW_003791127.1	tRNAscan-SE	exon	1773900	1773972	.	-	.	ID=exon-TRNAR-CCU-3-1;Dbxref=GeneID:116414842;Note=transfer RNA arginine (anticodon CCU);Parent=rna-TRNAR-CCU-3
NW_003791127.1	Gnomon	exon	2644367	2645253	.	+	.	ID=exon-XM_012489555.2-7;Dbxref=GeneID:100869274%2CGenbank:XM_012489555.2;Parent=rna-XM_012489555.2
NW_003791127.1	Gnomon	mRNA	3136251	3139343	.	+	.	Name=XM_012489824.2;ID=rna-XM_012489824.2;Dbxref=GeneID:105736193%2CGenbank:XM_012489824.2;Parent=gene-LOC105736193
NW_003791127.1	Gnomon	exon	2640919	2641069	.	+	.	ID=exon-XM_012489555.2-1;Dbxref=GeneID:100869274%2CGenbank:XM_012489555.2;Parent=rna-XM_012489555.2
NW_003791127.1	Gnomon	exon	2642574	2642844	.	+	.	ID=exon-XM_012489555.2-2;Dbxref=GeneID:100869274%2CGenbank:XM_012489555.2;Parent=rna-XM_012489555.2
NW_003791127.1	Gnomon	exon	2643150	2643248	.	+	.	ID=exon-XM_012489555.2-3;Dbxref=GeneID:100869274%2CGenbank:XM_012489555.2;Parent=rna-XM_012489555.2
NW_003791127.1	Gnomon	exon	2643355	2643526	.	+	.	ID=exon-XM_012489555.2-4;Dbxref=GeneID:100869274%2CGenbank:XM_012489555.2;Parent=rna-XM_012489555.2
NW_003791127.1	Gnomon	exon	2643618	2644015	.	+	.	ID=exon-XM_012489555.2-5;Dbxref=GeneID:100869274%2CGenbank:XM_012489555.2;Parent=rna-XM_012489555.2
NW_003791127.1	Gnomon	exon	2644130	2644294	.	+	.	ID=exon-XM_012489555.2-6;Dbxref=GeneID:100869274%2CGenbank:XM_012489555.2;Parent=rna-XM_012489555.2
NW_003791127.1	Gnomon	exon	3743196	3743604	.	+	.	ID=exon-XM_012489750.2-15;Dbxref=GeneID:100867616%2CGenbank:XM_012489750.2;Parent=rna-XM_012489750.2
NW_003791127.1	Gnomon	exon	3742613	3742855	.	+	.	ID=exon-XM_012489750.2-13;Dbxref=GeneID:100867616%2CGenbank:XM_012489750.2;Parent=rna-XM_012489750.2
NW_003791127.1	Gnomon	exon	3742937	3743085	.	+	.	ID=exon-XM_012489750.2-14;Dbxref=GeneID:100867616%2CGenbank:XM_012489750.2;Parent=rna-XM_012489750.2
NW_003791127.1	Gnomon	exon	3742178	3742328	.	+	.	ID=exon-XM_012489750.2-11;Dbxref=GeneID:100867616%2CGenbank:XM_012489750.2;Parent=rna-XM_012489750.2
NW_003791127.1	Gnomon	exon	3742404	3742534	.	+	.	ID=exon-XM_012489750.2-12;Dbxref=GeneID:100867616%2CGenbank:XM_012489750.2;Parent=rna-XM_012489750.2
NW_003791127.1	Gnomon	exon	3741707	3741730	.	+	.	ID=exon-XM_012489750.2-10;Dbxref=GeneID:100867616%2CGenbank:XM_012489750.2;Parent=rna-XM_012489750.2
NW_003791127.1	Gnomon	mRNA	2113320	2128360	.	-	.	Name=XM_012489479.2;ID=rna-XM_012489479.2;Dbxref=GeneID:100867577%2CGenbank:XM_012489479.2;Parent=gene-LOC100867577
NW_003791127.1	Gnomon	exon	6407271	6407400	.	+	.	ID=exon-XM_031917990.1-1;Dbxref=GeneID:116414789%2CGenbank:XM_031917990.1;Parent=rna-XM_031917990.1
NW_003791127.1	Gnomon	exon	6408852	6409038	.	+	.	ID=exon-XM_031917990.1-4;Dbxref=GeneID:116414789%2CGenbank:XM_031917990.1;Parent=rna-XM_031917990.1
NW_003791127.1	Gnomon	exon	6407477	6407937	.	+	.	ID=exon-XM_031917990.1-2;Dbxref=GeneID:116414789%2CGenbank:XM_031917990.1;Parent=rna-XM_031917990.1
NW_003791127.1	Gnomon	exon	6408029	6408771	.	+	.	ID=exon-XM_031917990.1-3;Dbxref=GeneID:116414789%2CGenbank:XM_031917990.1;Parent=rna-XM_031917990.1
NW_003791127.1	Gnomon	exon	4198501	4199223	.	+	.	ID=exon-XM_012489989.2-1;Dbxref=GeneID:100868468%2CGenbank:XM_012489989.2;Parent=rna-XM_012489989.2
NW_003791127.1	Gnomon	exon	4199299	4199512	.	+	.	ID=exon-XM_012489989.2-2;Dbxref=GeneID:100868468%2CGenbank:XM_012489989.2;Parent=rna-XM_012489989.2
NW_003791127.1	Gnomon	exon	4199600	4200419	.	+	.	ID=exon-XM_012489989.2-3;Dbxref=GeneID:100868468%2CGenbank:XM_012489989.2;Parent=rna-XM_012489989.2
NW_003791127.1	Gnomon	exon	4200518	4200639	.	+	.	ID=exon-XM_012489989.2-4;Dbxref=GeneID:100868468%2CGenbank:XM_012489989.2;Parent=rna-XM_012489989.2
NW_003791127.1	Gnomon	exon	2098775	2099414	.	+	.	ID=exon-XM_012489818.2-7;Dbxref=GeneID:100867332%2CGenbank:XM_012489818.2;Note=The sequence of the model RefSeq transcript was modified relative to this genomic sequence to represent the inferred CDS: inserted 1 base in 1 codon;Parent=rna-XM_012489818.2
NW_003791127.1	Gnomon	exon	2096378	2096606	.	+	.	ID=exon-XM_012489818.2-5;Dbxref=GeneID:100867332%2CGenbank:XM_012489818.2;Note=The sequence of the model RefSeq transcript was modified relative to this genomic sequence to represent the inferred CDS: inserted 1 base in 1 codon;Parent=rna-XM_012489818.2
NW_003791127.1	Gnomon	exon	2097152	2097477	.	+	.	ID=exon-XM_012489818.2-6;Dbxref=GeneID:100867332%2CGenbank:XM_012489818.2;Note=The sequence of the model RefSeq transcript was modified relative to this genomic sequence to represent the inferred CDS: inserted 1 base in 1 codon;Parent=rna-XM_012489818.2
NW_003791127.1	Gnomon	exon	2085412	2085840	.	+	.	ID=exon-XM_012489818.2-3;Dbxref=GeneID:100867332%2CGenbank:XM_012489818.2;Note=The sequence of the model RefSeq transcript was modified relative to this genomic sequence to represent the inferred CDS: inserted 1 base in 1 codon;Parent=rna-XM_012489818.2
NW_003791127.1	Gnomon	exon	2089437	2090005	.	+	.	ID=exon-XM_012489818.2-4;Dbxref=GeneID:100867332%2CGenbank:XM_012489818.2;Note=The sequence of the model RefSeq transcript was modified relative to this genomic sequence to represent the inferred CDS: inserted 1 base in 1 codon;Parent=rna-XM_012489818.2
NW_003791127.1	Gnomon	exon	2082537	2083215	.	+	.	ID=exon-XM_012489818.2-1;Dbxref=GeneID:100867332%2CGenbank:XM_012489818.2;Note=The sequence of the model RefSeq transcript was modified relative to this genomic sequence to represent the inferred CDS: inserted 1 base in 1 codon;Parent=rna-XM_012489818.2
NW_003791127.1	Gnomon	exon	2083218	2083301	.	+	.	ID=exon-XM_012489818.2-2;Dbxref=GeneID:100867332%2CGenbank:XM_012489818.2;Note=The sequence of the model RefSeq transcript was modified relative to this genomic sequence to represent the inferred CDS: inserted 1 base in 1 codon;Parent=rna-XM_012489818.2
NW_003791127.1	Gnomon	exon	3740854	3740980	.	+	.	ID=exon-XM_012489752.2-8;Dbxref=GeneID:100867616%2CGenbank:XM_012489752.2;Parent=rna-XM_012489752.2
NW_003791127.1	Gnomon	exon	7056763	7056779	.	-	.	ID=exon-XM_003696105.3-5;Dbxref=GeneID:100864725%2CGenbank:XM_003696105.3;Note=The sequence of the model RefSeq transcript was modified relative to this genomic sequence to represent the inferred CDS: inserted 2 bases in 2 codons;Parent=rna-XM_003696105.3
NW_003791127.1	Gnomon	exon	3741079	3741213	.	+	.	ID=exon-XM_012489752.2-9;Dbxref=GeneID:100867616%2CGenbank:XM_012489752.2;Parent=rna-XM_012489752.2
NW_003791127.1	Gnomon	exon	7052757	7056760	.	-	.	ID=exon-XM_003696105.3-6;Dbxref=GeneID:100864725%2CGenbank:XM_003696105.3;Note=The sequence of the model RefSeq transcript was modified relative to this genomic sequence to represent the inferred CDS: inserted 2 bases in 2 codons;Parent=rna-XM_003696105.3
NW_003791127.1	Gnomon	exon	7060021	7060066	.	-	.	ID=exon-XM_003696105.3-3;Dbxref=GeneID:100864725%2CGenbank:XM_003696105.3;Note=The sequence of the model RefSeq transcript was modified relative to this genomic sequence to represent the inferred CDS: inserted 2 bases in 2 codons;Parent=rna-XM_003696105.3
NW_003791127.1	Gnomon	exon	7059499	7060018	.	-	.	ID=exon-XM_003696105.3-4;Dbxref=GeneID:100864725%2CGenbank:XM_003696105.3;Note=The sequence of the model RefSeq transcript was modified relative to this genomic sequence to represent the inferred CDS: inserted 2 bases in 2 codons;Parent=rna-XM_003696105.3
NW_003791127.1	Gnomon	exon	7134767	7135131	.	-	.	ID=exon-XM_003696105.3-1;Dbxref=GeneID:100864725%2CGenbank:XM_003696105.3;Note=The sequence of the model RefSeq transcript was modified relative to this genomic sequence to represent the inferred CDS: inserted 2 bases in 2 codons;Parent=rna-XM_003696105.3
NW_003791127.1	Gnomon	exon	7067441	7067607	.	-	.	ID=exon-XM_003696105.3-2;Dbxref=GeneID:100864725%2CGenbank:XM_003696105.3;Note=The sequence of the model RefSeq transcript was modified relative to this genomic sequence to represent the inferred CDS: inserted 2 bases in 2 codons;Parent=rna-XM_003696105.3
NW_003791127.1	Gnomon	exon	3737542	3737903	.	+	.	ID=exon-XM_012489752.2-2;Dbxref=GeneID:100867616%2CGenbank:XM_012489752.2;Parent=rna-XM_012489752.2
NW_003791127.1	Gnomon	exon	3738633	3738736	.	+	.	ID=exon-XM_012489752.2-3;Dbxref=GeneID:100867616%2CGenbank:XM_012489752.2;Parent=rna-XM_012489752.2
NW_003791127.1	Gnomon	exon	3731969	3732365	.	+	.	ID=exon-XM_012489752.2-1;Dbxref=GeneID:100867616%2CGenbank:XM_012489752.2;Parent=rna-XM_012489752.2
NW_003791127.1	Gnomon	exon	3740188	3740430	.	+	.	ID=exon-XM_012489752.2-6;Dbxref=GeneID:100867616%2CGenbank:XM_012489752.2;Parent=rna-XM_012489752.2
NW_003791127.1	Gnomon	exon	3740508	3740593	.	+	.	ID=exon-XM_012489752.2-7;Dbxref=GeneID:100867616%2CGenbank:XM_012489752.2;Parent=rna-XM_012489752.2
NW_003791127.1	Gnomon	exon	3738944	3739141	.	+	.	ID=exon-XM_012489752.2-4;Dbxref=GeneID:100867616%2CGenbank:XM_012489752.2;Parent=rna-XM_012489752.2
NW_003791127.1	Gnomon	exon	3739701	3739908	.	+	.	ID=exon-XM_012489752.2-5;Dbxref=GeneID:100867616%2CGenbank:XM_012489752.2;Parent=rna-XM_012489752.2
NW_003791127.1	Gnomon	gene	3624939	3626238	.	-	.	Name=LOC100871113;ID=gene-LOC100871113;Dbxref=GeneID:100871113
NW_003791127.1	Gnomon	gene	6741936	6744905	.	-	.	Name=LOC100871114;ID=gene-LOC100871114;Dbxref=GeneID:100871114
NW_003791127.1	Gnomon	exon	8374579	8374909	.	-	.	ID=exon-XM_012489918.2-1;Dbxref=GeneID:105736224%2CGenbank:XM_012489918.2;Parent=rna-XM_012489918.2
NW_003791127.1	Gnomon	exon	8374141	8374393	.	-	.	ID=exon-XM_012489918.2-2;Dbxref=GeneID:105736224%2CGenbank:XM_012489918.2;Parent=rna-XM_012489918.2
NW_003791127.1	Gnomon	exon	8373970	8374073	.	-	.	ID=exon-XM_012489918.2-3;Dbxref=GeneID:105736224%2CGenbank:XM_012489918.2;Parent=rna-XM_012489918.2
NW_003791127.1	Gnomon	exon	8373564	8373878	.	-	.	ID=exon-XM_012489918.2-4;Dbxref=GeneID:105736224%2CGenbank:XM_012489918.2;Parent=rna-XM_012489918.2
NW_003791127.1	Gnomon	exon	8373155	8373430	.	-	.	ID=exon-XM_012489918.2-5;Dbxref=GeneID:105736224%2CGenbank:XM_012489918.2;Parent=rna-XM_012489918.2
NW_003791127.1	Gnomon	exon	8371603	8372363	.	-	.	ID=exon-XM_012489918.2-6;Dbxref=GeneID:105736224%2CGenbank:XM_012489918.2;Parent=rna-XM_012489918.2
NW_003791127.1	cmsearch	snRNA	5614486	5614626	.	-	.	Name=XR_004225388.1;ID=rna-XR_004225388.1;Dbxref=GeneID:116414832%2CRFAM:RF00015%2CGenbank:XR_004225388.1;Parent=gene-LOC116414832
NW_003791127.1	cmsearch	snoRNA	6345544	6345612	.	+	.	Name=XR_004225389.1;ID=rna-XR_004225389.1;Dbxref=GeneID:116414833%2CRFAM:RF01159%2CGenbank:XR_004225389.1;Parent=gene-LOC116414833
NW_003791127.1	Gnomon	exon	6437399	6437572	.	-	.	ID=exon-XM_012489863.2-7;Dbxref=GeneID:100869046%2CGenbank:XM_012489863.2;Parent=rna-XM_012489863.2
NW_003791127.1	Gnomon	exon	6437076	6437330	.	-	.	ID=exon-XM_012489863.2-8;Dbxref=GeneID:100869046%2CGenbank:XM_012489863.2;Parent=rna-XM_012489863.2
NW_003791127.1	Gnomon	exon	6436726	6437007	.	-	.	ID=exon-XM_012489863.2-9;Dbxref=GeneID:100869046%2CGenbank:XM_012489863.2;Parent=rna-XM_012489863.2
NW_003791127.1	Gnomon	exon	6439393	6439541	.	-	.	ID=exon-XM_012489863.2-3;Dbxref=GeneID:100869046%2CGenbank:XM_012489863.2;Parent=rna-XM_012489863.2
NW_003791127.1	Gnomon	exon	6439043	6439322	.	-	.	ID=exon-XM_012489863.2-4;Dbxref=GeneID:100869046%2CGenbank:XM_012489863.2;Parent=rna-XM_012489863.2
NW_003791127.1	Gnomon	CDS	2049886	2050007	.	+	0	Name=XP_012345271.1;ID=cds-XP_012345271.1;Dbxref=GeneID:100867213%2CGenbank:XP_012345271.1;Parent=rna-XM_012489817.2
NW_003791127.1	Gnomon	CDS	2050083	2050368	.	+	0	Name=XP_012345271.1;ID=cds-XP_012345271.1;Dbxref=GeneID:100867213%2CGenbank:XP_012345271.1;Parent=rna-XM_012489817.2
NW_003791127.1	Gnomon	CDS	2050459	2050660	.	+	0	Name=XP_012345271.1;ID=cds-XP_012345271.1;Dbxref=GeneID:100867213%2CGenbank:XP_012345271.1;Parent=rna-XM_012489817.2
NW_003791127.1	Gnomon	CDS	2051292	2051708	.	+	0	Name=XP_012345271.1;ID=cds-XP_012345271.1;Dbxref=GeneID:100867213%2CGenbank:XP_012345271.1;Parent=rna-XM_012489817.2
NW_003791127.1	Gnomon	CDS	2051779	2052685	.	+	0	Name=XP_012345271.1;ID=cds-XP_012345271.1;Dbxref=GeneID:100867213%2CGenbank:XP_012345271.1;Parent=rna-XM_012489817.2
NW_003791127.1	Gnomon	CDS	2052753	2053029	.	+	0	Name=XP_012345271.1;ID=cds-XP_012345271.1;Dbxref=GeneID:100867213%2CGenbank:XP_012345271.1;Parent=rna-XM_012489817.2
NW_003791127.1	Gnomon	CDS	2053106	2053315	.	+	0	Name=XP_012345271.1;ID=cds-XP_012345271.1;Dbxref=GeneID:100867213%2CGenbank:XP_012345271.1;Parent=rna-XM_012489817.2
NW_003791127.1	Gnomon	CDS	2053745	2053861	.	+	0	Name=XP_012345271.1;ID=cds-XP_012345271.1;Dbxref=GeneID:100867213%2CGenbank:XP_012345271.1;Parent=rna-XM_012489817.2
NW_003791127.1	Gnomon	exon	6438598	6438855	.	-	.	ID=exon-XM_012489863.2-5;Dbxref=GeneID:100869046%2CGenbank:XM_012489863.2;Parent=rna-XM_012489863.2
NW_003791127.1	Gnomon	exon	6437636	6437824	.	-	.	ID=exon-XM_012489863.2-6;Dbxref=GeneID:100869046%2CGenbank:XM_012489863.2;Parent=rna-XM_012489863.2
NW_003791127.1	Gnomon	exon	6439941	6440172	.	-	.	ID=exon-XM_012489863.2-1;Dbxref=GeneID:100869046%2CGenbank:XM_012489863.2;Parent=rna-XM_012489863.2
NW_003791127.1	Gnomon	exon	6439665	6439870	.	-	.	ID=exon-XM_012489863.2-2;Dbxref=GeneID:100869046%2CGenbank:XM_012489863.2;Parent=rna-XM_012489863.2
NW_003791127.1	Gnomon	gene	5029825	5035221	.	+	.	Name=LOC100871157;ID=gene-LOC100871157;Dbxref=GeneID:100871157
NW_003791127.1	Gnomon	exon	5191061	5191403	.	-	.	ID=exon-XM_031918001.1-10;Dbxref=GeneID:100863229%2CGenbank:XM_031918001.1;Parent=rna-XM_031918001.1
NW_003791127.1	Gnomon	exon	5169799	5169939	.	-	.	ID=exon-XM_031918001.1-11;Dbxref=GeneID:100863229%2CGenbank:XM_031918001.1;Parent=rna-XM_031918001.1
NW_003791127.1	Gnomon	exon	5161501	5161667	.	-	.	ID=exon-XM_031918001.1-12;Dbxref=GeneID:100863229%2CGenbank:XM_031918001.1;Parent=rna-XM_031918001.1
NW_003791127.1	Gnomon	exon	5154981	5156783	.	-	.	ID=exon-XM_031918001.1-13;Dbxref=GeneID:100863229%2CGenbank:XM_031918001.1;Parent=rna-XM_031918001.1
NW_003791127.1	Gnomon	CDS	2127623	2127646	.	-	0	Name=XP_012344933.1;ID=cds-XP_012344933.1;Dbxref=GeneID:100867577%2CGenbank:XP_012344933.1;Parent=rna-XM_012489479.2
NW_003791127.1	Gnomon	CDS	2124729	2124894	.	-	0	Name=XP_012344933.1;ID=cds-XP_012344933.1;Dbxref=GeneID:100867577%2CGenbank:XP_012344933.1;Parent=rna-XM_012489479.2
NW_003791127.1	Gnomon	CDS	2124566	2124614	.	-	0	Name=XP_012344933.1;ID=cds-XP_012344933.1;Dbxref=GeneID:100867577%2CGenbank:XP_012344933.1;Parent=rna-XM_012489479.2
NW_003791127.1	Gnomon	CDS	2122443	2122492	.	-	0	Name=XP_012344933.1;ID=cds-XP_012344933.1;Dbxref=GeneID:100867577%2CGenbank:XP_012344933.1;Parent=rna-XM_012489479.2
NW_003791127.1	Gnomon	CDS	2121507	2121640	.	-	0	Name=XP_012344933.1;ID=cds-XP_012344933.1;Dbxref=GeneID:100867577%2CGenbank:XP_012344933.1;Parent=rna-XM_012489479.2
NW_003791127.1	Gnomon	CDS	2119906	2120058	.	-	0	Name=XP_012344933.1;ID=cds-XP_012344933.1;Dbxref=GeneID:100867577%2CGenbank:XP_012344933.1;Parent=rna-XM_012489479.2
NW_003791127.1	Gnomon	CDS	2118924	2119180	.	-	0	Name=XP_012344933.1;ID=cds-XP_012344933.1;Dbxref=GeneID:100867577%2CGenbank:XP_012344933.1;Parent=rna-XM_012489479.2
NW_003791127.1	Gnomon	CDS	2118342	2118438	.	-	0	Name=XP_012344933.1;ID=cds-XP_012344933.1;Dbxref=GeneID:100867577%2CGenbank:XP_012344933.1;Parent=rna-XM_012489479.2
NW_003791127.1	Gnomon	CDS	2117568	2117810	.	-	0	Name=XP_012344933.1;ID=cds-XP_012344933.1;Dbxref=GeneID:100867577%2CGenbank:XP_012344933.1;Parent=rna-XM_012489479.2
NW_003791127.1	Gnomon	CDS	2116228	2116461	.	-	0	Name=XP_012344933.1;ID=cds-XP_012344933.1;Dbxref=GeneID:100867577%2CGenbank:XP_012344933.1;Parent=rna-XM_012489479.2
NW_003791127.1	Gnomon	CDS	2115285	2115420	.	-	0	Name=XP_012344933.1;ID=cds-XP_012344933.1;Dbxref=GeneID:100867577%2CGenbank:XP_012344933.1;Parent=rna-XM_012489479.2
NW_003791127.1	Gnomon	CDS	2114502	2114607	.	-	0	Name=XP_012344933.1;ID=cds-XP_012344933.1;Dbxref=GeneID:100867577%2CGenbank:XP_012344933.1;Parent=rna-XM_012489479.2
NW_003791127.1	Gnomon	CDS	2114099	2114199	.	-	0	Name=XP_012344933.1;ID=cds-XP_012344933.1;Dbxref=GeneID:100867577%2CGenbank:XP_012344933.1;Parent=rna-XM_012489479.2
NW_003791127.1	Gnomon	CDS	2113444	2113625	.	-	0	Name=XP_012344933.1;ID=cds-XP_012344933.1;Dbxref=GeneID:100867577%2CGenbank:XP_012344933.1;Parent=rna-XM_012489479.2
NW_003791127.1	Gnomon	exon	5712875	5713066	.	-	.	ID=exon-XM_031917890.1-3;Dbxref=GeneID:100866577%2CGenbank:XM_031917890.1;Parent=rna-XM_031917890.1
NW_003791127.1	Gnomon	exon	5712161	5712770	.	-	.	ID=exon-XM_031917890.1-4;Dbxref=GeneID:100866577%2CGenbank:XM_031917890.1;Parent=rna-XM_031917890.1
NW_003791127.1	Gnomon	mRNA	1450881	1459404	.	-	.	Name=XM_031917901.1;ID=rna-XM_031917901.1;Dbxref=GeneID:100872105%2CGenbank:XM_031917901.1;Parent=gene-LOC100872105
NW_003791127.1	Gnomon	exon	5713603	5713668	.	-	.	ID=exon-XM_031917890.1-1;Dbxref=GeneID:100866577%2CGenbank:XM_031917890.1;Parent=rna-XM_031917890.1
NW_003791127.1	Gnomon	exon	5713150	5713350	.	-	.	ID=exon-XM_031917890.1-2;Dbxref=GeneID:100866577%2CGenbank:XM_031917890.1;Parent=rna-XM_031917890.1
NW_003791127.1	Gnomon	CDS	2127623	2127646	.	-	0	Name=XP_031773865.1;ID=cds-XP_031773865.1;Dbxref=GeneID:100867577%2CGenbank:XP_031773865.1;Parent=rna-XM_031918005.1
NW_003791127.1	Gnomon	CDS	2124729	2124894	.	-	0	Name=XP_031773865.1;ID=cds-XP_031773865.1;Dbxref=GeneID:100867577%2CGenbank:XP_031773865.1;Parent=rna-XM_031918005.1
NW_003791127.1	Gnomon	CDS	2124566	2124614	.	-	0	Name=XP_031773865.1;ID=cds-XP_031773865.1;Dbxref=GeneID:100867577%2CGenbank:XP_031773865.1;Parent=rna-XM_031918005.1
NW_003791127.1	Gnomon	CDS	2122443	2122492	.	-	0	Name=XP_031773865.1;ID=cds-XP_031773865.1;Dbxref=GeneID:100867577%2CGenbank:XP_031773865.1;Parent=rna-XM_031918005.1
NW_003791127.1	Gnomon	CDS	2121507	2121640	.	-	0	Name=XP_031773865.1;ID=cds-XP_031773865.1;Dbxref=GeneID:100867577%2CGenbank:XP_031773865.1;Parent=rna-XM_031918005.1
NW_003791127.1	Gnomon	CDS	2119906	2120058	.	-	0	Name=XP_031773865.1;ID=cds-XP_031773865.1;Dbxref=GeneID:100867577%2CGenbank:XP_031773865.1;Parent=rna-XM_031918005.1
NW_003791127.1	Gnomon	CDS	2118924	2119180	.	-	0	Name=XP_031773865.1;ID=cds-XP_031773865.1;Dbxref=GeneID:100867577%2CGenbank:XP_031773865.1;Parent=rna-XM_031918005.1
NW_003791127.1	Gnomon	CDS	2118342	2118438	.	-	0	Name=XP_031773865.1;ID=cds-XP_031773865.1;Dbxref=GeneID:100867577%2CGenbank:XP_031773865.1;Parent=rna-XM_031918005.1
NW_003791127.1	Gnomon	CDS	2117568	2117810	.	-	0	Name=XP_031773865.1;ID=cds-XP_031773865.1;Dbxref=GeneID:100867577%2CGenbank:XP_031773865.1;Parent=rna-XM_031918005.1
NW_003791127.1	Gnomon	CDS	2115285	2115420	.	-	0	Name=XP_031773865.1;ID=cds-XP_031773865.1;Dbxref=GeneID:100867577%2CGenbank:XP_031773865.1;Parent=rna-XM_031918005.1
NW_003791127.1	Gnomon	CDS	2114502	2114607	.	-	0	Name=XP_031773865.1;ID=cds-XP_031773865.1;Dbxref=GeneID:100867577%2CGenbank:XP_031773865.1;Parent=rna-XM_031918005.1
NW_003791127.1	Gnomon	CDS	2114099	2114199	.	-	0	Name=XP_031773865.1;ID=cds-XP_031773865.1;Dbxref=GeneID:100867577%2CGenbank:XP_031773865.1;Parent=rna-XM_031918005.1
NW_003791127.1	Gnomon	CDS	2113444	2113625	.	-	0	Name=XP_031773865.1;ID=cds-XP_031773865.1;Dbxref=GeneID:100867577%2CGenbank:XP_031773865.1;Parent=rna-XM_031918005.1
NW_003791127.1	Gnomon	gene	8216958	8234566	.	+	.	Name=LOC100871194;ID=gene-LOC100871194;Dbxref=GeneID:100871194
NW_003791127.1	Gnomon	mRNA	5711665	5713809	.	-	.	Name=XM_031917891.1;ID=rna-XM_031917891.1;Dbxref=GeneID:100866577%2CGenbank:XM_031917891.1;Parent=gene-LOC100866577
NW_003791127.1	Gnomon	exon	5046075	5046099	.	+	.	ID=exon-XM_031918144.1-1;Dbxref=GeneID:105736175%2CGenbank:XM_031918144.1;Parent=rna-XM_031918144.1
NW_003791127.1	Gnomon	exon	5047308	5047392	.	+	.	ID=exon-XM_031918144.1-4;Dbxref=GeneID:105736175%2CGenbank:XM_031918144.1;Parent=rna-XM_031918144.1
NW_003791127.1	Gnomon	exon	5047472	5047857	.	+	.	ID=exon-XM_031918144.1-5;Dbxref=GeneID:105736175%2CGenbank:XM_031918144.1;Parent=rna-XM_031918144.1
NW_003791127.1	Gnomon	exon	5046268	5046482	.	+	.	ID=exon-XM_031918144.1-2;Dbxref=GeneID:105736175%2CGenbank:XM_031918144.1;Parent=rna-XM_031918144.1
NW_003791127.1	Gnomon	exon	5047193	5047240	.	+	.	ID=exon-XM_031918144.1-3;Dbxref=GeneID:105736175%2CGenbank:XM_031918144.1;Parent=rna-XM_031918144.1
NW_003791127.1	Gnomon	exon	3603126	3603352	.	-	.	ID=exon-XM_003695951.3-1;Dbxref=GeneID:100864964%2CGenbank:XM_003695951.3;Parent=rna-XM_003695951.3
NW_003791127.1	Gnomon	exon	3602217	3603050	.	-	.	ID=exon-XM_003695951.3-2;Dbxref=GeneID:100864964%2CGenbank:XM_003695951.3;Parent=rna-XM_003695951.3
NW_003791127.1	Gnomon	exon	8272150	8272270	.	+	.	ID=exon-XM_012489688.2-11;Dbxref=GeneID:100868377%2CGenbank:XM_012489688.2;Note=The sequence of the model RefSeq transcript was modified relative to this genomic sequence to represent the inferred CDS: inserted 1 base in 1 codon;Parent=rna-XM_012489688.2
NW_003791127.1	Gnomon	exon	8272553	8272759	.	+	.	ID=exon-XM_012489688.2-12;Dbxref=GeneID:100868377%2CGenbank:XM_012489688.2;Note=The sequence of the model RefSeq transcript was modified relative to this genomic sequence to represent the inferred CDS: inserted 1 base in 1 codon;Parent=rna-XM_012489688.2
NW_003791127.1	Gnomon	mRNA	2603903	2613909	.	+	.	Name=XM_012489729.1;ID=rna-XM_012489729.1;Dbxref=GeneID:100867819%2CGenbank:XM_012489729.1;Parent=gene-LOC100867819
NW_003791127.1	Gnomon	exon	8271946	8272056	.	+	.	ID=exon-XM_012489688.2-10;Dbxref=GeneID:100868377%2CGenbank:XM_012489688.2;Note=The sequence of the model RefSeq transcript was modified relative to this genomic sequence to represent the inferred CDS: inserted 1 base in 1 codon;Parent=rna-XM_012489688.2
NW_003791127.1	Gnomon	exon	8273625	8274168	.	+	.	ID=exon-XM_012489688.2-15;Dbxref=GeneID:100868377%2CGenbank:XM_012489688.2;Note=The sequence of the model RefSeq transcript was modified relative to this genomic sequence to represent the inferred CDS: inserted 1 base in 1 codon;Parent=rna-XM_012489688.2
NW_003791127.1	Gnomon	exon	8272981	8273273	.	+	.	ID=exon-XM_012489688.2-13;Dbxref=GeneID:100868377%2CGenbank:XM_012489688.2;Note=The sequence of the model RefSeq transcript was modified relative to this genomic sequence to represent the inferred CDS: inserted 1 base in 1 codon;Parent=rna-XM_012489688.2
NW_003791127.1	Gnomon	exon	8273340	8273549	.	+	.	ID=exon-XM_012489688.2-14;Dbxref=GeneID:100868377%2CGenbank:XM_012489688.2;Note=The sequence of the model RefSeq transcript was modified relative to this genomic sequence to represent the inferred CDS: inserted 1 base in 1 codon;Parent=rna-XM_012489688.2
NW_003791127.1	Gnomon	exon	1762224	1762312	.	-	.	ID=exon-XM_031917866.1-1;Dbxref=GeneID:100866625%2CGenbank:XM_031917866.1;Parent=rna-XM_031917866.1
NW_003791127.1	Gnomon	mRNA	7282333	7372924	.	-	.	Name=XM_012489573.2;ID=rna-XM_012489573.2;Dbxref=GeneID:100865510%2CGenbank:XM_012489573.2;Parent=gene-LOC100865510
NW_003791127.1	Gnomon	mRNA	5119125	5122356	.	-	.	Name=XM_031918145.1;ID=rna-XM_031918145.1;Dbxref=GeneID:105736088%2CGenbank:XM_031918145.1;Parent=gene-LOC105736088
NW_003791127.1	Gnomon	exon	1760772	1760944	.	-	.	ID=exon-XM_031917866.1-4;Dbxref=GeneID:100866625%2CGenbank:XM_031917866.1;Parent=rna-XM_031917866.1
NW_003791127.1	Gnomon	exon	1760229	1760580	.	-	.	ID=exon-XM_031917866.1-5;Dbxref=GeneID:100866625%2CGenbank:XM_031917866.1;Parent=rna-XM_031917866.1
NW_003791127.1	Gnomon	exon	1761210	1761917	.	-	.	ID=exon-XM_031917866.1-2;Dbxref=GeneID:100866625%2CGenbank:XM_031917866.1;Parent=rna-XM_031917866.1
NW_003791127.1	Gnomon	exon	1761021	1761134	.	-	.	ID=exon-XM_031917866.1-3;Dbxref=GeneID:100866625%2CGenbank:XM_031917866.1;Parent=rna-XM_031917866.1
NW_003791127.1	Gnomon	exon	1759387	1759559	.	-	.	ID=exon-XM_031917866.1-8;Dbxref=GeneID:100866625%2CGenbank:XM_031917866.1;Parent=rna-XM_031917866.1
NW_003791127.1	Gnomon	exon	1759068	1759293	.	-	.	ID=exon-XM_031917866.1-9;Dbxref=GeneID:100866625%2CGenbank:XM_031917866.1;Parent=rna-XM_031917866.1
NW_003791127.1	Gnomon	exon	1759999	1760139	.	-	.	ID=exon-XM_031917866.1-6;Dbxref=GeneID:100866625%2CGenbank:XM_031917866.1;Parent=rna-XM_031917866.1
NW_003791127.1	Gnomon	exon	1759628	1759933	.	-	.	ID=exon-XM_031917866.1-7;Dbxref=GeneID:100866625%2CGenbank:XM_031917866.1;Parent=rna-XM_031917866.1
NW_003791127.1	Gnomon	mRNA	4456397	4457474	.	+	.	Name=XM_012489969.2;ID=rna-XM_012489969.2;Dbxref=GeneID:100869275%2CGenbank:XM_012489969.2;Parent=gene-LOC100869275
NW_003791127.1	RefSeq	cDNA_match	2456804	2457160	.	-	.	ID=71c600b3-7e36-4247-848c-b24011381cf0;Target=XM_031917946.1 1 357
NW_003791127.1	RefSeq	cDNA_match	2456377	2456741	.	-	.	ID=71c600b3-7e36-4247-848c-b24011381cf0;Target=XM_031917946.1 1 357
NW_003791127.1	RefSeq	cDNA_match	2455800	2456168	.	-	.	ID=71c600b3-7e36-4247-848c-b24011381cf0;Target=XM_031917946.1 1 357
NW_003791127.1	RefSeq	cDNA_match	2455562	2455678	.	-	.	ID=71c600b3-7e36-4247-848c-b24011381cf0;Target=XM_031917946.1 1 357
NW_003791127.1	RefSeq	cDNA_match	2454349	2455489	.	-	.	ID=71c600b3-7e36-4247-848c-b24011381cf0;Target=XM_031917946.1 1 357
NW_003791127.1	RefSeq	cDNA_match	2453486	2454262	.	-	.	ID=71c600b3-7e36-4247-848c-b24011381cf0;Target=XM_031917946.1 1 357
NW_003791127.1	RefSeq	cDNA_match	2453286	2453406	.	-	.	ID=71c600b3-7e36-4247-848c-b24011381cf0;Target=XM_031917946.1 1 357
NW_003791127.1	RefSeq	cDNA_match	2452639	2453225	.	-	.	ID=71c600b3-7e36-4247-848c-b24011381cf0;Target=XM_031917946.1 1 357
NW_003791127.1	Gnomon	CDS	1442744	1442849	.	+	0	Name=XP_003695783.1;ID=cds-XP_003695783.1;Dbxref=GeneID:100865358%2CGenbank:XP_003695783.1;Parent=rna-XM_003695735.3
NW_003791127.1	Gnomon	CDS	1443256	1443335	.	+	0	Name=XP_003695783.1;ID=cds-XP_003695783.1;Dbxref=GeneID:100865358%2CGenbank:XP_003695783.1;Parent=rna-XM_003695735.3
NW_003791127.1	Gnomon	CDS	1443446	1443684	.	+	0	Name=XP_003695783.1;ID=cds-XP_003695783.1;Dbxref=GeneID:100865358%2CGenbank:XP_003695783.1;Parent=rna-XM_003695735.3
NW_003791127.1	Gnomon	CDS	1443818	1444048	.	+	0	Name=XP_003695783.1;ID=cds-XP_003695783.1;Dbxref=GeneID:100865358%2CGenbank:XP_003695783.1;Parent=rna-XM_003695735.3
NW_003791127.1	Gnomon	CDS	1444135	1444336	.	+	0	Name=XP_003695783.1;ID=cds-XP_003695783.1;Dbxref=GeneID:100865358%2CGenbank:XP_003695783.1;Parent=rna-XM_003695735.3
NW_003791127.1	Gnomon	CDS	1444493	1444651	.	+	0	Name=XP_003695783.1;ID=cds-XP_003695783.1;Dbxref=GeneID:100865358%2CGenbank:XP_003695783.1;Parent=rna-XM_003695735.3
NW_003791127.1	RefSeq	cDNA_match	2882627	2882659	.	+	.	ID=ce768e01-c764-432a-988b-64635f20b6f4;Target=XM_012489852.2 1 33
NW_003791127.1	RefSeq	cDNA_match	2883009	2883158	.	+	.	ID=ce768e01-c764-432a-988b-64635f20b6f4;Target=XM_012489852.2 1 33
NW_003791127.1	RefSeq	cDNA_match	2883252	2883392	.	+	.	ID=ce768e01-c764-432a-988b-64635f20b6f4;Target=XM_012489852.2 1 33
NW_003791127.1	RefSeq	cDNA_match	2883461	2883762	.	+	.	ID=ce768e01-c764-432a-988b-64635f20b6f4;Target=XM_012489852.2 1 33
NW_003791127.1	Gnomon	CDS	2444112	2444148	.	-	0	Name=XP_003695939.1;ID=cds-XP_003695939.1;Dbxref=GeneID:100865836%2CGenbank:XP_003695939.1;Parent=rna-XM_003695891.2
NW_003791127.1	Gnomon	CDS	2441036	2441634	.	-	0	Name=XP_003695939.1;ID=cds-XP_003695939.1;Dbxref=GeneID:100865836%2CGenbank:XP_003695939.1;Parent=rna-XM_003695891.2
NW_003791127.1	Gnomon	CDS	2440761	2440927	.	-	0	Name=XP_003695939.1;ID=cds-XP_003695939.1;Dbxref=GeneID:100865836%2CGenbank:XP_003695939.1;Parent=rna-XM_003695891.2
NW_003791127.1	Gnomon	CDS	2440432	2440618	.	-	0	Name=XP_003695939.1;ID=cds-XP_003695939.1;Dbxref=GeneID:100865836%2CGenbank:XP_003695939.1;Parent=rna-XM_003695891.2
NW_003791127.1	Gnomon	CDS	2440127	2440318	.	-	0	Name=XP_003695939.1;ID=cds-XP_003695939.1;Dbxref=GeneID:100865836%2CGenbank:XP_003695939.1;Parent=rna-XM_003695891.2
NW_003791127.1	RefSeq	cDNA_match	2689902	2690054	.	-	.	ID=e0eed3b5-47c2-4e6e-bad3-8d5eb739fff3;Target=XM_031917961.1 1 153
NW_003791127.1	RefSeq	cDNA_match	2687125	2687264	.	-	.	ID=e0eed3b5-47c2-4e6e-bad3-8d5eb739fff3;Target=XM_031917961.1 1 153
NW_003791127.1	RefSeq	cDNA_match	2685474	2685726	.	-	.	ID=e0eed3b5-47c2-4e6e-bad3-8d5eb739fff3;Target=XM_031917961.1 1 153
NW_003791127.1	RefSeq	cDNA_match	2685115	2685388	.	-	.	ID=e0eed3b5-47c2-4e6e-bad3-8d5eb739fff3;Target=XM_031917961.1 1 153
NW_003791127.1	RefSeq	cDNA_match	2683879	2685042	.	-	.	ID=e0eed3b5-47c2-4e6e-bad3-8d5eb739fff3;Target=XM_031917961.1 1 153
NW_003791127.1	RefSeq	cDNA_match	2683638	2683809	.	-	.	ID=e0eed3b5-47c2-4e6e-bad3-8d5eb739fff3;Target=XM_031917961.1 1 153
NW_003791127.1	RefSeq	cDNA_match	2683189	2683567	.	-	.	ID=e0eed3b5-47c2-4e6e-bad3-8d5eb739fff3;Target=XM_031917961.1 1 153
NW_003791127.1	RefSeq	cDNA_match	2681097	2682967	.	-	.	ID=e0eed3b5-47c2-4e6e-bad3-8d5eb739fff3;Target=XM_031917961.1 1 153
NW_003791127.1	RefSeq	cDNA_match	2680784	2681012	.	-	.	ID=e0eed3b5-47c2-4e6e-bad3-8d5eb739fff3;Target=XM_031917961.1 1 153
NW_003791127.1	RefSeq	cDNA_match	2680491	2680688	.	-	.	ID=e0eed3b5-47c2-4e6e-bad3-8d5eb739fff3;Target=XM_031917961.1 1 153
NW_003791127.1	RefSeq	cDNA_match	2680021	2680095	.	-	.	ID=e0eed3b5-47c2-4e6e-bad3-8d5eb739fff3;Target=XM_031917961.1 1 153
NW_003791127.1	RefSeq	cDNA_match	2677147	2679353	.	-	.	ID=e0eed3b5-47c2-4e6e-bad3-8d5eb739fff3;Target=XM_031917961.1 1 153
NW_003791127.1	RefSeq	cDNA_match	2676629	2677054	.	-	.	ID=e0eed3b5-47c2-4e6e-bad3-8d5eb739fff3;Target=XM_031917961.1 1 153
NW_003791127.1	RefSeq	cDNA_match	2676260	2676388	.	-	.	ID=e0eed3b5-47c2-4e6e-bad3-8d5eb739fff3;Target=XM_031917961.1 1 153
NW_003791127.1	RefSeq	cDNA_match	2674839	2675213	.	-	.	ID=e0eed3b5-47c2-4e6e-bad3-8d5eb739fff3;Target=XM_031917961.1 1 153
NW_003791127.1	RefSeq	cDNA_match	2674595	2674754	.	-	.	ID=e0eed3b5-47c2-4e6e-bad3-8d5eb739fff3;Target=XM_031917961.1 1 153
NW_003791127.1	RefSeq	cDNA_match	2674430	2674515	.	-	.	ID=e0eed3b5-47c2-4e6e-bad3-8d5eb739fff3;Target=XM_031917961.1 1 153
NW_003791127.1	RefSeq	cDNA_match	2674271	2674338	.	-	.	ID=e0eed3b5-47c2-4e6e-bad3-8d5eb739fff3;Target=XM_031917961.1 1 153
NW_003791127.1	RefSeq	cDNA_match	2674025	2674197	.	-	.	ID=e0eed3b5-47c2-4e6e-bad3-8d5eb739fff3;Target=XM_031917961.1 1 153
NW_003791127.1	RefSeq	cDNA_match	2672510	2673933	.	-	.	ID=e0eed3b5-47c2-4e6e-bad3-8d5eb739fff3;Target=XM_031917961.1 1 153
NW_003791127.1	RefSeq	cDNA_match	6090856	6091246	.	-	.	ID=64cc72b3-4a57-408e-bae9-e1f91198d74e;Target=XM_031918129.1 1 391
NW_003791127.1	RefSeq	cDNA_match	6090629	6090784	.	-	.	ID=64cc72b3-4a57-408e-bae9-e1f91198d74e;Target=XM_031918129.1 1 391
NW_003791127.1	RefSeq	cDNA_match	6090406	6090532	.	-	.	ID=64cc72b3-4a57-408e-bae9-e1f91198d74e;Target=XM_031918129.1 1 391
NW_003791127.1	RefSeq	cDNA_match	6090018	6090150	.	-	.	ID=64cc72b3-4a57-408e-bae9-e1f91198d74e;Target=XM_031918129.1 1 391
NW_003791127.1	RefSeq	cDNA_match	6089329	6089953	.	-	.	ID=64cc72b3-4a57-408e-bae9-e1f91198d74e;Target=XM_031918129.1 1 391
NW_003791127.1	RefSeq	cDNA_match	6088969	6089244	.	-	.	ID=64cc72b3-4a57-408e-bae9-e1f91198d74e;Target=XM_031918129.1 1 391
NW_003791127.1	Gnomon	mRNA	7245318	7247698	.	+	.	Name=XM_012489576.2;ID=rna-XM_012489576.2;Dbxref=GeneID:105736136%2CGenbank:XM_012489576.2;Parent=gene-LOC105736136
NW_003791127.1	Gnomon	lnc_RNA	6197583	6198264	.	+	.	Name=XR_004225387.1;ID=rna-XR_004225387.1;Dbxref=GeneID:100867615%2CGenbank:XR_004225387.1;Parent=gene-LOC100867615
NW_003791127.1	Gnomon	CDS	4409537	4409792	.	-	0	Name=XP_012345426.1;ID=cds-XP_012345426.1;Dbxref=GeneID:105736238%2CGenbank:XP_012345426.1;Parent=rna-XM_012489972.2
NW_003791127.1	Gnomon	CDS	4409026	4409213	.	-	0	Name=XP_012345426.1;ID=cds-XP_012345426.1;Dbxref=GeneID:105736238%2CGenbank:XP_012345426.1;Parent=rna-XM_012489972.2
NW_003791127.1	Gnomon	exon	7995582	7997120	.	+	.	ID=exon-XM_012489840.2-1;Dbxref=GeneID:100867579%2CGenbank:XM_012489840.2;Parent=rna-XM_012489840.2
NW_003791127.1	Gnomon	exon	8151812	8151882	.	+	.	ID=exon-XM_012489840.2-2;Dbxref=GeneID:100867579%2CGenbank:XM_012489840.2;Parent=rna-XM_012489840.2
NW_003791127.1	Gnomon	exon	8152898	8152933	.	+	.	ID=exon-XM_012489840.2-3;Dbxref=GeneID:100867579%2CGenbank:XM_012489840.2;Parent=rna-XM_012489840.2
NW_003791127.1	Gnomon	exon	8154323	8154358	.	+	.	ID=exon-XM_012489840.2-4;Dbxref=GeneID:100867579%2CGenbank:XM_012489840.2;Parent=rna-XM_012489840.2
NW_003791127.1	Gnomon	exon	8158386	8158457	.	+	.	ID=exon-XM_012489840.2-5;Dbxref=GeneID:100867579%2CGenbank:XM_012489840.2;Parent=rna-XM_012489840.2
NW_003791127.1	Gnomon	exon	8161784	8161837	.	+	.	ID=exon-XM_012489840.2-6;Dbxref=GeneID:100867579%2CGenbank:XM_012489840.2;Parent=rna-XM_012489840.2
NW_003791127.1	Gnomon	exon	8169967	8170146	.	+	.	ID=exon-XM_012489840.2-7;Dbxref=GeneID:100867579%2CGenbank:XM_012489840.2;Parent=rna-XM_012489840.2
NW_003791127.1	Gnomon	mRNA	3653353	3654929	.	+	.	Name=XM_012489920.2;ID=rna-XM_012489920.2;Dbxref=GeneID:100866346%2CGenbank:XM_012489920.2;Parent=gene-LOC100866346
NW_003791127.1	Gnomon	exon	8173390	8173495	.	+	.	ID=exon-XM_012489840.2-8;Dbxref=GeneID:100867579%2CGenbank:XM_012489840.2;Parent=rna-XM_012489840.2
NW_003791127.1	Gnomon	exon	8188173	8188261	.	+	.	ID=exon-XM_012489840.2-9;Dbxref=GeneID:100867579%2CGenbank:XM_012489840.2;Parent=rna-XM_012489840.2
NW_003791127.1	Gnomon	CDS	2431093	2431129	.	-	0	Name=XP_031773864.1;ID=cds-XP_031773864.1;Dbxref=GeneID:100866424%2CGenbank:XP_031773864.1;Parent=rna-XM_031918004.1
NW_003791127.1	Gnomon	CDS	2430814	2430873	.	-	0	Name=XP_031773864.1;ID=cds-XP_031773864.1;Dbxref=GeneID:100866424%2CGenbank:XP_031773864.1;Parent=rna-XM_031918004.1
NW_003791127.1	Gnomon	CDS	2430599	2430720	.	-	0	Name=XP_031773864.1;ID=cds-XP_031773864.1;Dbxref=GeneID:100866424%2CGenbank:XP_031773864.1;Parent=rna-XM_031918004.1
NW_003791127.1	Gnomon	CDS	2430474	2430521	.	-	0	Name=XP_031773864.1;ID=cds-XP_031773864.1;Dbxref=GeneID:100866424%2CGenbank:XP_031773864.1;Parent=rna-XM_031918004.1
NW_003791127.1	Gnomon	mRNA	5077421	5079202	.	+	.	Name=XM_003696018.3;ID=rna-XM_003696018.3;Dbxref=GeneID:100863114%2CGenbank:XM_003696018.3;Parent=gene-LOC100863114
NW_003791127.1	Gnomon	CDS	7245704	7246045	.	+	0	Name=XP_012345030.1;ID=cds-XP_012345030.1;Dbxref=GeneID:105736136%2CGenbank:XP_012345030.1;Parent=rna-XM_012489576.2
NW_003791127.1	Gnomon	CDS	7246897	7247049	.	+	0	Name=XP_012345030.1;ID=cds-XP_012345030.1;Dbxref=GeneID:105736136%2CGenbank:XP_012345030.1;Parent=rna-XM_012489576.2
NW_003791127.1	Gnomon	CDS	2390520	2393345	.	-	0	Name=XP_012344932.1;ID=cds-XP_012344932.1;Dbxref=GeneID:100867939%2CGenbank:XP_012344932.1;Parent=rna-XM_012489478.2
NW_003791127.1	Gnomon	gene	5040049	5042113	.	+	.	Name=LOC100871037;ID=gene-LOC100871037;Dbxref=GeneID:100871037
NW_003791127.1	Gnomon	mRNA	2638606	2640006	.	-	.	Name=XM_003695918.3;ID=rna-XM_003695918.3;Dbxref=GeneID:100869517%2CGenbank:XM_003695918.3;Parent=gene-LOC100869517
NW_003791127.1	Gnomon	exon	5645382	5645717	.	+	.	ID=exon-XM_031917889.1-1;Dbxref=GeneID:116414768%2CGenbank:XM_031917889.1;Parent=rna-XM_031917889.1
NW_003791127.1	Gnomon	CDS	2049511	2049647	.	+	0	Name=XP_012345270.1;ID=cds-XP_012345270.1;Dbxref=GeneID:100867213%2CGenbank:XP_012345270.1;Parent=rna-XM_012489816.2
NW_003791127.1	Gnomon	CDS	2049840	2050007	.	+	0	Name=XP_012345270.1;ID=cds-XP_012345270.1;Dbxref=GeneID:100867213%2CGenbank:XP_012345270.1;Parent=rna-XM_012489816.2
NW_003791127.1	Gnomon	CDS	2050083	2050368	.	+	0	Name=XP_012345270.1;ID=cds-XP_012345270.1;Dbxref=GeneID:100867213%2CGenbank:XP_012345270.1;Parent=rna-XM_012489816.2
NW_003791127.1	Gnomon	CDS	2050459	2050660	.	+	0	Name=XP_012345270.1;ID=cds-XP_012345270.1;Dbxref=GeneID:100867213%2CGenbank:XP_012345270.1;Parent=rna-XM_012489816.2
NW_003791127.1	Gnomon	CDS	2051292	2051708	.	+	0	Name=XP_012345270.1;ID=cds-XP_012345270.1;Dbxref=GeneID:100867213%2CGenbank:XP_012345270.1;Parent=rna-XM_012489816.2
NW_003791127.1	Gnomon	CDS	2051779	2052685	.	+	0	Name=XP_012345270.1;ID=cds-XP_012345270.1;Dbxref=GeneID:100867213%2CGenbank:XP_012345270.1;Parent=rna-XM_012489816.2
NW_003791127.1	Gnomon	CDS	2052753	2053029	.	+	0	Name=XP_012345270.1;ID=cds-XP_012345270.1;Dbxref=GeneID:100867213%2CGenbank:XP_012345270.1;Parent=rna-XM_012489816.2
NW_003791127.1	Gnomon	CDS	2053106	2053315	.	+	0	Name=XP_012345270.1;ID=cds-XP_012345270.1;Dbxref=GeneID:100867213%2CGenbank:XP_012345270.1;Parent=rna-XM_012489816.2
NW_003791127.1	Gnomon	CDS	2053492	2053530	.	+	0	Name=XP_012345270.1;ID=cds-XP_012345270.1;Dbxref=GeneID:100867213%2CGenbank:XP_012345270.1;Parent=rna-XM_012489816.2
NW_003791127.1	Gnomon	exon	6762325	6762540	.	+	.	ID=exon-XM_031918167.1-7;Dbxref=GeneID:100869394%2CGenbank:XM_031918167.1;Note=The sequence of the model RefSeq transcript was modified relative to this genomic sequence to represent the inferred CDS: deleted 1 base in 1 codon;Parent=rna-XM_031918167.1
NW_003791127.1	Gnomon	exon	6762597	6762826	.	+	.	ID=exon-XM_031918167.1-8;Dbxref=GeneID:100869394%2CGenbank:XM_031918167.1;Note=The sequence of the model RefSeq transcript was modified relative to this genomic sequence to represent the inferred CDS: deleted 1 base in 1 codon;Parent=rna-XM_031918167.1
NW_003791127.1	Gnomon	mRNA	2012090	2014967	.	-	.	Name=XM_012490035.2;ID=rna-XM_012490035.2;Dbxref=GeneID:100863184%2CGenbank:XM_012490035.2;Parent=gene-LOC100863184
NW_003791127.1	Gnomon	exon	6761889	6762029	.	+	.	ID=exon-XM_031918167.1-5;Dbxref=GeneID:100869394%2CGenbank:XM_031918167.1;Note=The sequence of the model RefSeq transcript was modified relative to this genomic sequence to represent the inferred CDS: deleted 1 base in 1 codon;Parent=rna-XM_031918167.1
NW_003791127.1	Gnomon	exon	6762114	6762248	.	+	.	ID=exon-XM_031918167.1-6;Dbxref=GeneID:100869394%2CGenbank:XM_031918167.1;Note=The sequence of the model RefSeq transcript was modified relative to this genomic sequence to represent the inferred CDS: deleted 1 base in 1 codon;Parent=rna-XM_031918167.1
NW_003791127.1	Gnomon	exon	6761626	6761786	.	+	.	ID=exon-XM_031918167.1-3;Dbxref=GeneID:100869394%2CGenbank:XM_031918167.1;Note=The sequence of the model RefSeq transcript was modified relative to this genomic sequence to represent the inferred CDS: deleted 1 base in 1 codon;Parent=rna-XM_031918167.1
NW_003791127.1	Gnomon	exon	6761788	6761831	.	+	.	ID=exon-XM_031918167.1-4;Dbxref=GeneID:100869394%2CGenbank:XM_031918167.1;Note=The sequence of the model RefSeq transcript was modified relative to this genomic sequence to represent the inferred CDS: deleted 1 base in 1 codon;Parent=rna-XM_031918167.1
NW_003791127.1	Gnomon	exon	6761139	6761356	.	+	.	ID=exon-XM_031918167.1-1;Dbxref=GeneID:100869394%2CGenbank:XM_031918167.1;Note=The sequence of the model RefSeq transcript was modified relative to this genomic sequence to represent the inferred CDS: deleted 1 base in 1 codon;Parent=rna-XM_031918167.1
NW_003791127.1	Gnomon	exon	6761414	6761504	.	+	.	ID=exon-XM_031918167.1-2;Dbxref=GeneID:100869394%2CGenbank:XM_031918167.1;Note=The sequence of the model RefSeq transcript was modified relative to this genomic sequence to represent the inferred CDS: deleted 1 base in 1 codon;Parent=rna-XM_031918167.1
NW_003791127.1	Gnomon	gene	7930710	7951459	.	-	.	Name=LOC100871071;ID=gene-LOC100871071;Dbxref=GeneID:100871071
NW_003791127.1	Gnomon	exon	6762964	6763156	.	+	.	ID=exon-XM_031918167.1-9;Dbxref=GeneID:100869394%2CGenbank:XM_031918167.1;Note=The sequence of the model RefSeq transcript was modified relative to this genomic sequence to represent the inferred CDS: deleted 1 base in 1 codon;Parent=rna-XM_031918167.1
NW_003791127.1	Gnomon	exon	5762529	5762649	.	-	.	ID=exon-XM_012489628.2-2;Dbxref=GeneID:100866463%2CGenbank:XM_012489628.2;Parent=rna-XM_012489628.2
NW_003791127.1	Gnomon	exon	5748245	5748472	.	-	.	ID=exon-XM_012489628.2-3;Dbxref=GeneID:100866463%2CGenbank:XM_012489628.2;Parent=rna-XM_012489628.2
NW_003791127.1	Gnomon	exon	5762791	5762980	.	-	.	ID=exon-XM_012489628.2-1;Dbxref=GeneID:100866463%2CGenbank:XM_012489628.2;Parent=rna-XM_012489628.2
NW_003791127.1	Gnomon	exon	2533572	2534081	.	+	.	ID=exon-XM_003695900.3-1;Dbxref=GeneID:100867368%2CGenbank:XM_003695900.3;Parent=rna-XM_003695900.3
NW_003791127.1	Gnomon	exon	5744252	5744345	.	-	.	ID=exon-XM_012489628.2-6;Dbxref=GeneID:100866463%2CGenbank:XM_012489628.2;Parent=rna-XM_012489628.2
NW_003791127.1	Gnomon	exon	2540144	2540455	.	+	.	ID=exon-XM_003695900.3-2;Dbxref=GeneID:100867368%2CGenbank:XM_003695900.3;Parent=rna-XM_003695900.3
NW_003791127.1	Gnomon	exon	5743754	5743921	.	-	.	ID=exon-XM_012489628.2-7;Dbxref=GeneID:100866463%2CGenbank:XM_012489628.2;Parent=rna-XM_012489628.2
NW_003791127.1	Gnomon	exon	2540928	2541200	.	+	.	ID=exon-XM_003695900.3-3;Dbxref=GeneID:100867368%2CGenbank:XM_003695900.3;Parent=rna-XM_003695900.3
NW_003791127.1	Gnomon	exon	5746565	5746879	.	-	.	ID=exon-XM_012489628.2-4;Dbxref=GeneID:100866463%2CGenbank:XM_012489628.2;Parent=rna-XM_012489628.2
NW_003791127.1	Gnomon	exon	2541608	2541766	.	+	.	ID=exon-XM_003695900.3-4;Dbxref=GeneID:100867368%2CGenbank:XM_003695900.3;Parent=rna-XM_003695900.3
NW_003791127.1	Gnomon	exon	5746345	5746452	.	-	.	ID=exon-XM_012489628.2-5;Dbxref=GeneID:100866463%2CGenbank:XM_012489628.2;Parent=rna-XM_012489628.2
NW_003791127.1	Gnomon	exon	5743253	5743387	.	-	.	ID=exon-XM_012489628.2-8;Dbxref=GeneID:100866463%2CGenbank:XM_012489628.2;Parent=rna-XM_012489628.2
NW_003791127.1	Gnomon	exon	5742931	5743076	.	-	.	ID=exon-XM_012489628.2-9;Dbxref=GeneID:100866463%2CGenbank:XM_012489628.2;Parent=rna-XM_012489628.2
NW_003791127.1	Gnomon	mRNA	7711114	7712270	.	+	.	Name=XM_003696112.3;ID=rna-XM_003696112.3;Dbxref=GeneID:100866279%2CGenbank:XM_003696112.3;Parent=gene-LOC100866279
NW_003791127.1	Gnomon	exon	6410480	6410693	.	-	.	ID=exon-XM_012489942.2-3;Dbxref=GeneID:100868342%2CGenbank:XM_012489942.2;Parent=rna-XM_012489942.2
NW_003791127.1	Gnomon	exon	6410169	6410405	.	-	.	ID=exon-XM_012489942.2-4;Dbxref=GeneID:100868342%2CGenbank:XM_012489942.2;Parent=rna-XM_012489942.2
NW_003791127.1	Gnomon	exon	6411410	6411748	.	-	.	ID=exon-XM_012489942.2-1;Dbxref=GeneID:100868342%2CGenbank:XM_012489942.2;Parent=rna-XM_012489942.2
NW_003791127.1	Gnomon	exon	6411080	6411335	.	-	.	ID=exon-XM_012489942.2-2;Dbxref=GeneID:100868342%2CGenbank:XM_012489942.2;Parent=rna-XM_012489942.2
NW_003791127.1	Gnomon	exon	6409500	6409620	.	-	.	ID=exon-XM_012489942.2-7;Dbxref=GeneID:100868342%2CGenbank:XM_012489942.2;Parent=rna-XM_012489942.2
NW_003791127.1	Gnomon	exon	6409129	6409428	.	-	.	ID=exon-XM_012489942.2-8;Dbxref=GeneID:100868342%2CGenbank:XM_012489942.2;Parent=rna-XM_012489942.2
NW_003791127.1	Gnomon	exon	6409971	6410102	.	-	.	ID=exon-XM_012489942.2-5;Dbxref=GeneID:100868342%2CGenbank:XM_012489942.2;Parent=rna-XM_012489942.2
NW_003791127.1	Gnomon	exon	6409693	6409895	.	-	.	ID=exon-XM_012489942.2-6;Dbxref=GeneID:100868342%2CGenbank:XM_012489942.2;Parent=rna-XM_012489942.2
NW_003791127.1	Gnomon	CDS	2604143	2604199	.	+	0	Name=XP_012345176.1;ID=cds-XP_012345176.1;Dbxref=GeneID:100867819%2CGenbank:XP_012345176.1;Parent=rna-XM_012489722.1
NW_003791127.1	Gnomon	CDS	2605252	2605359	.	+	0	Name=XP_012345176.1;ID=cds-XP_012345176.1;Dbxref=GeneID:100867819%2CGenbank:XP_012345176.1;Parent=rna-XM_012489722.1
NW_003791127.1	Gnomon	CDS	2605435	2605580	.	+	0	Name=XP_012345176.1;ID=cds-XP_012345176.1;Dbxref=GeneID:100867819%2CGenbank:XP_012345176.1;Parent=rna-XM_012489722.1
NW_003791127.1	Gnomon	CDS	2605715	2605991	.	+	0	Name=XP_012345176.1;ID=cds-XP_012345176.1;Dbxref=GeneID:100867819%2CGenbank:XP_012345176.1;Parent=rna-XM_012489722.1
NW_003791127.1	Gnomon	CDS	2606068	2606268	.	+	0	Name=XP_012345176.1;ID=cds-XP_012345176.1;Dbxref=GeneID:100867819%2CGenbank:XP_012345176.1;Parent=rna-XM_012489722.1
NW_003791127.1	Gnomon	CDS	2606398	2606638	.	+	0	Name=XP_012345176.1;ID=cds-XP_012345176.1;Dbxref=GeneID:100867819%2CGenbank:XP_012345176.1;Parent=rna-XM_012489722.1
NW_003791127.1	Gnomon	CDS	2606732	2606964	.	+	0	Name=XP_012345176.1;ID=cds-XP_012345176.1;Dbxref=GeneID:100867819%2CGenbank:XP_012345176.1;Parent=rna-XM_012489722.1
NW_003791127.1	Gnomon	CDS	2607080	2607100	.	+	0	Name=XP_012345176.1;ID=cds-XP_012345176.1;Dbxref=GeneID:100867819%2CGenbank:XP_012345176.1;Parent=rna-XM_012489722.1
NW_003791127.1	Gnomon	CDS	2607227	2607593	.	+	0	Name=XP_012345176.1;ID=cds-XP_012345176.1;Dbxref=GeneID:100867819%2CGenbank:XP_012345176.1;Parent=rna-XM_012489722.1
NW_003791127.1	Gnomon	CDS	2607760	2608188	.	+	0	Name=XP_012345176.1;ID=cds-XP_012345176.1;Dbxref=GeneID:100867819%2CGenbank:XP_012345176.1;Parent=rna-XM_012489722.1
NW_003791127.1	Gnomon	CDS	2608274	2608365	.	+	0	Name=XP_012345176.1;ID=cds-XP_012345176.1;Dbxref=GeneID:100867819%2CGenbank:XP_012345176.1;Parent=rna-XM_012489722.1
NW_003791127.1	Gnomon	CDS	2608473	2608566	.	+	0	Name=XP_012345176.1;ID=cds-XP_012345176.1;Dbxref=GeneID:100867819%2CGenbank:XP_012345176.1;Parent=rna-XM_012489722.1
NW_003791127.1	Gnomon	CDS	2608902	2608946	.	+	0	Name=XP_012345176.1;ID=cds-XP_012345176.1;Dbxref=GeneID:100867819%2CGenbank:XP_012345176.1;Parent=rna-XM_012489722.1
NW_003791127.1	Gnomon	CDS	2609232	2609351	.	+	0	Name=XP_012345176.1;ID=cds-XP_012345176.1;Dbxref=GeneID:100867819%2CGenbank:XP_012345176.1;Parent=rna-XM_012489722.1
NW_003791127.1	Gnomon	CDS	2609570	2609641	.	+	0	Name=XP_012345176.1;ID=cds-XP_012345176.1;Dbxref=GeneID:100867819%2CGenbank:XP_012345176.1;Parent=rna-XM_012489722.1
NW_003791127.1	Gnomon	CDS	2610429	2610553	.	+	0	Name=XP_012345176.1;ID=cds-XP_012345176.1;Dbxref=GeneID:100867819%2CGenbank:XP_012345176.1;Parent=rna-XM_012489722.1
NW_003791127.1	Gnomon	CDS	2610647	2610886	.	+	0	Name=XP_012345176.1;ID=cds-XP_012345176.1;Dbxref=GeneID:100867819%2CGenbank:XP_012345176.1;Parent=rna-XM_012489722.1
NW_003791127.1	Gnomon	CDS	2610965	2611055	.	+	0	Name=XP_012345176.1;ID=cds-XP_012345176.1;Dbxref=GeneID:100867819%2CGenbank:XP_012345176.1;Parent=rna-XM_012489722.1
NW_003791127.1	Gnomon	CDS	2612235	2612270	.	+	0	Name=XP_012345176.1;ID=cds-XP_012345176.1;Dbxref=GeneID:100867819%2CGenbank:XP_012345176.1;Parent=rna-XM_012489722.1
NW_003791127.1	Gnomon	CDS	2613661	2613830	.	+	0	Name=XP_012345176.1;ID=cds-XP_012345176.1;Dbxref=GeneID:100867819%2CGenbank:XP_012345176.1;Parent=rna-XM_012489722.1
NW_003791127.1	Gnomon	mRNA	2480469	2514536	.	-	.	Name=XM_012489670.2;ID=rna-XM_012489670.2;Dbxref=GeneID:100868544%2CGenbank:XM_012489670.2;Parent=gene-LOC100868544
NW_003791127.1	Gnomon	mRNA	5046075	5047857	.	+	.	Name=XM_031918144.1;ID=rna-XM_031918144.1;Dbxref=GeneID:105736175%2CGenbank:XM_031918144.1;Parent=gene-LOC105736175
NW_003791127.1	Gnomon	exon	2607760	2608188	.	+	.	ID=exon-XM_012489719.1-10;Dbxref=GeneID:100867819%2CGenbank:XM_012489719.1;Parent=rna-XM_012489719.1
NW_003791127.1	Gnomon	exon	2608274	2608365	.	+	.	ID=exon-XM_012489719.1-11;Dbxref=GeneID:100867819%2CGenbank:XM_012489719.1;Parent=rna-XM_012489719.1
NW_003791127.1	Gnomon	exon	2608473	2608566	.	+	.	ID=exon-XM_012489719.1-12;Dbxref=GeneID:100867819%2CGenbank:XM_012489719.1;Parent=rna-XM_012489719.1
NW_003791127.1	Gnomon	exon	2336925	2337148	.	+	.	ID=exon-XR_001112444.2-4;Dbxref=GeneID:100864559%2CGenbank:XR_001112444.2;Parent=rna-XR_001112444.2
NW_003791127.1	Gnomon	exon	2334759	2334959	.	+	.	ID=exon-XR_001112444.2-2;Dbxref=GeneID:100864559%2CGenbank:XR_001112444.2;Parent=rna-XR_001112444.2
NW_003791127.1	Gnomon	exon	2336033	2336075	.	+	.	ID=exon-XR_001112444.2-3;Dbxref=GeneID:100864559%2CGenbank:XR_001112444.2;Parent=rna-XR_001112444.2
NW_003791127.1	Gnomon	exon	2332593	2333506	.	+	.	ID=exon-XR_001112444.2-1;Dbxref=GeneID:100864559%2CGenbank:XR_001112444.2;Parent=rna-XR_001112444.2
NW_003791127.1	Gnomon	CDS	863964	864079	.	+	0	Name=XP_003695782.2;ID=cds-XP_003695782.2;Dbxref=GeneID:100865150%2CGenbank:XP_003695782.2;Parent=rna-XM_003695734.3
NW_003791127.1	Gnomon	CDS	865110	865354	.	+	0	Name=XP_003695782.2;ID=cds-XP_003695782.2;Dbxref=GeneID:100865150%2CGenbank:XP_003695782.2;Parent=rna-XM_003695734.3
NW_003791127.1	Gnomon	CDS	866768	866945	.	+	0	Name=XP_003695782.2;ID=cds-XP_003695782.2;Dbxref=GeneID:100865150%2CGenbank:XP_003695782.2;Parent=rna-XM_003695734.3
NW_003791127.1	Gnomon	CDS	867031	867121	.	+	0	Name=XP_003695782.2;ID=cds-XP_003695782.2;Dbxref=GeneID:100865150%2CGenbank:XP_003695782.2;Parent=rna-XM_003695734.3
NW_003791127.1	Gnomon	CDS	867672	867878	.	+	0	Name=XP_003695782.2;ID=cds-XP_003695782.2;Dbxref=GeneID:100865150%2CGenbank:XP_003695782.2;Parent=rna-XM_003695734.3
NW_003791127.1	Gnomon	CDS	868972	869057	.	+	0	Name=XP_003695782.2;ID=cds-XP_003695782.2;Dbxref=GeneID:100865150%2CGenbank:XP_003695782.2;Parent=rna-XM_003695734.3
NW_003791127.1	Gnomon	CDS	869175	869406	.	+	0	Name=XP_003695782.2;ID=cds-XP_003695782.2;Dbxref=GeneID:100865150%2CGenbank:XP_003695782.2;Parent=rna-XM_003695734.3
NW_003791127.1	Gnomon	CDS	870389	870566	.	+	0	Name=XP_003695782.2;ID=cds-XP_003695782.2;Dbxref=GeneID:100865150%2CGenbank:XP_003695782.2;Parent=rna-XM_003695734.3
NW_003791127.1	Gnomon	CDS	870914	871029	.	+	0	Name=XP_003695782.2;ID=cds-XP_003695782.2;Dbxref=GeneID:100865150%2CGenbank:XP_003695782.2;Parent=rna-XM_003695734.3
NW_003791127.1	Gnomon	CDS	871109	871179	.	+	0	Name=XP_003695782.2;ID=cds-XP_003695782.2;Dbxref=GeneID:100865150%2CGenbank:XP_003695782.2;Parent=rna-XM_003695734.3
NW_003791127.1	Gnomon	CDS	871250	871338	.	+	0	Name=XP_003695782.2;ID=cds-XP_003695782.2;Dbxref=GeneID:100865150%2CGenbank:XP_003695782.2;Parent=rna-XM_003695734.3
NW_003791127.1	Gnomon	CDS	872546	872722	.	+	0	Name=XP_003695782.2;ID=cds-XP_003695782.2;Dbxref=GeneID:100865150%2CGenbank:XP_003695782.2;Parent=rna-XM_003695734.3
NW_003791127.1	Gnomon	CDS	873964	874050	.	+	0	Name=XP_003695782.2;ID=cds-XP_003695782.2;Dbxref=GeneID:100865150%2CGenbank:XP_003695782.2;Parent=rna-XM_003695734.3
NW_003791127.1	Gnomon	CDS	875172	875383	.	+	0	Name=XP_003695782.2;ID=cds-XP_003695782.2;Dbxref=GeneID:100865150%2CGenbank:XP_003695782.2;Parent=rna-XM_003695734.3
NW_003791127.1	Gnomon	exon	2608902	2608946	.	+	.	ID=exon-XM_012489719.1-13;Dbxref=GeneID:100867819%2CGenbank:XM_012489719.1;Parent=rna-XM_012489719.1
NW_003791127.1	Gnomon	exon	2609232	2609351	.	+	.	ID=exon-XM_012489719.1-14;Dbxref=GeneID:100867819%2CGenbank:XM_012489719.1;Parent=rna-XM_012489719.1
NW_003791127.1	Gnomon	exon	2609570	2609641	.	+	.	ID=exon-XM_012489719.1-15;Dbxref=GeneID:100867819%2CGenbank:XM_012489719.1;Parent=rna-XM_012489719.1
NW_003791127.1	Gnomon	exon	2610258	2610287	.	+	.	ID=exon-XM_012489719.1-16;Dbxref=GeneID:100867819%2CGenbank:XM_012489719.1;Parent=rna-XM_012489719.1
NW_003791127.1	Gnomon	exon	2610432	2610553	.	+	.	ID=exon-XM_012489719.1-17;Dbxref=GeneID:100867819%2CGenbank:XM_012489719.1;Parent=rna-XM_012489719.1
NW_003791127.1	Gnomon	exon	2610647	2610886	.	+	.	ID=exon-XM_012489719.1-18;Dbxref=GeneID:100867819%2CGenbank:XM_012489719.1;Parent=rna-XM_012489719.1
NW_003791127.1	Gnomon	exon	2610965	2611055	.	+	.	ID=exon-XM_012489719.1-19;Dbxref=GeneID:100867819%2CGenbank:XM_012489719.1;Parent=rna-XM_012489719.1
NW_003791127.1	Gnomon	exon	2612235	2612270	.	+	.	ID=exon-XM_012489719.1-20;Dbxref=GeneID:100867819%2CGenbank:XM_012489719.1;Parent=rna-XM_012489719.1
NW_003791127.1	Gnomon	exon	5707391	5707594	.	+	.	ID=exon-XM_012489627.2-10;Dbxref=GeneID:100866347%2CGenbank:XM_012489627.2;Note=The sequence of the model RefSeq transcript was modified relative to this genomic sequence to represent the inferred CDS: inserted 1 base in 1 codon;Parent=rna-XM_012489627.2
NW_003791127.1	Gnomon	exon	2613661	2613909	.	+	.	ID=exon-XM_012489719.1-21;Dbxref=GeneID:100867819%2CGenbank:XM_012489719.1;Parent=rna-XM_012489719.1
NW_003791127.1	Gnomon	exon	8187339	8187465	.	+	.	ID=exon-XM_031918062.1-10;Dbxref=GeneID:100867579%2CGenbank:XM_031918062.1;Parent=rna-XM_031918062.1
NW_003791127.1	Gnomon	exon	8188173	8188261	.	+	.	ID=exon-XM_031918062.1-11;Dbxref=GeneID:100867579%2CGenbank:XM_031918062.1;Parent=rna-XM_031918062.1
NW_003791127.1	Gnomon	exon	2124729	2124894	.	-	.	ID=exon-XM_012489479.2-2;Dbxref=GeneID:100867577%2CGenbank:XM_012489479.2;Parent=rna-XM_012489479.2
NW_003791127.1	Gnomon	exon	2124566	2124614	.	-	.	ID=exon-XM_012489479.2-3;Dbxref=GeneID:100867577%2CGenbank:XM_012489479.2;Parent=rna-XM_012489479.2
NW_003791127.1	Gnomon	exon	2122443	2122492	.	-	.	ID=exon-XM_012489479.2-4;Dbxref=GeneID:100867577%2CGenbank:XM_012489479.2;Parent=rna-XM_012489479.2
NW_003791127.1	Gnomon	exon	2121507	2121640	.	-	.	ID=exon-XM_012489479.2-5;Dbxref=GeneID:100867577%2CGenbank:XM_012489479.2;Parent=rna-XM_012489479.2
NW_003791127.1	Gnomon	exon	2127623	2128360	.	-	.	ID=exon-XM_012489479.2-1;Dbxref=GeneID:100867577%2CGenbank:XM_012489479.2;Parent=rna-XM_012489479.2
NW_003791127.1	Gnomon	exon	8189548	8189574	.	+	.	ID=exon-XM_031918062.1-14;Dbxref=GeneID:100867579%2CGenbank:XM_031918062.1;Parent=rna-XM_031918062.1
NW_003791127.1	Gnomon	exon	8189707	8189742	.	+	.	ID=exon-XM_031918062.1-15;Dbxref=GeneID:100867579%2CGenbank:XM_031918062.1;Parent=rna-XM_031918062.1
NW_003791127.1	Gnomon	exon	8188602	8188691	.	+	.	ID=exon-XM_031918062.1-12;Dbxref=GeneID:100867579%2CGenbank:XM_031918062.1;Parent=rna-XM_031918062.1
NW_003791127.1	Gnomon	exon	8189084	8189128	.	+	.	ID=exon-XM_031918062.1-13;Dbxref=GeneID:100867579%2CGenbank:XM_031918062.1;Parent=rna-XM_031918062.1
NW_003791127.1	Gnomon	exon	8192410	8192472	.	+	.	ID=exon-XM_031918062.1-18;Dbxref=GeneID:100867579%2CGenbank:XM_031918062.1;Parent=rna-XM_031918062.1
NW_003791127.1	Gnomon	exon	8196719	8196745	.	+	.	ID=exon-XM_031918062.1-19;Dbxref=GeneID:100867579%2CGenbank:XM_031918062.1;Parent=rna-XM_031918062.1
NW_003791127.1	Gnomon	exon	8190339	8190443	.	+	.	ID=exon-XM_031918062.1-16;Dbxref=GeneID:100867579%2CGenbank:XM_031918062.1;Parent=rna-XM_031918062.1
NW_003791127.1	Gnomon	exon	8190940	8190984	.	+	.	ID=exon-XM_031918062.1-17;Dbxref=GeneID:100867579%2CGenbank:XM_031918062.1;Parent=rna-XM_031918062.1
NW_003791127.1	Gnomon	exon	8198502	8198528	.	+	.	ID=exon-XM_031918062.1-21;Dbxref=GeneID:100867579%2CGenbank:XM_031918062.1;Parent=rna-XM_031918062.1
NW_003791127.1	Gnomon	exon	8200025	8200060	.	+	.	ID=exon-XM_031918062.1-22;Dbxref=GeneID:100867579%2CGenbank:XM_031918062.1;Parent=rna-XM_031918062.1
NW_003791127.1	Gnomon	exon	8196937	8196990	.	+	.	ID=exon-XM_031918062.1-20;Dbxref=GeneID:100867579%2CGenbank:XM_031918062.1;Parent=rna-XM_031918062.1
NW_003791127.1	Gnomon	exon	2119906	2120058	.	-	.	ID=exon-XM_012489479.2-6;Dbxref=GeneID:100867577%2CGenbank:XM_012489479.2;Parent=rna-XM_012489479.2
NW_003791127.1	Gnomon	exon	2118924	2119180	.	-	.	ID=exon-XM_012489479.2-7;Dbxref=GeneID:100867577%2CGenbank:XM_012489479.2;Parent=rna-XM_012489479.2
NW_003791127.1	Gnomon	exon	2118342	2118438	.	-	.	ID=exon-XM_012489479.2-8;Dbxref=GeneID:100867577%2CGenbank:XM_012489479.2;Parent=rna-XM_012489479.2
NW_003791127.1	Gnomon	exon	2117568	2117810	.	-	.	ID=exon-XM_012489479.2-9;Dbxref=GeneID:100867577%2CGenbank:XM_012489479.2;Parent=rna-XM_012489479.2
NW_003791127.1	Gnomon	exon	8202587	8202750	.	+	.	ID=exon-XM_031918062.1-25;Dbxref=GeneID:100867579%2CGenbank:XM_031918062.1;Parent=rna-XM_031918062.1
NW_003791127.1	Gnomon	exon	2531183	2531594	.	-	.	ID=exon-XM_012489675.2-1;Dbxref=GeneID:100867250%2CGenbank:XM_012489675.2;Parent=rna-XM_012489675.2
NW_003791127.1	Gnomon	exon	2530640	2530787	.	-	.	ID=exon-XM_012489675.2-2;Dbxref=GeneID:100867250%2CGenbank:XM_012489675.2;Parent=rna-XM_012489675.2
NW_003791127.1	Gnomon	exon	8200922	8201056	.	+	.	ID=exon-XM_031918062.1-23;Dbxref=GeneID:100867579%2CGenbank:XM_031918062.1;Parent=rna-XM_031918062.1
NW_003791127.1	Gnomon	exon	2530330	2530452	.	-	.	ID=exon-XM_012489675.2-3;Dbxref=GeneID:100867250%2CGenbank:XM_012489675.2;Parent=rna-XM_012489675.2
NW_003791127.1	Gnomon	exon	8201699	8201967	.	+	.	ID=exon-XM_031918062.1-24;Dbxref=GeneID:100867579%2CGenbank:XM_031918062.1;Parent=rna-XM_031918062.1
NW_003791127.1	Gnomon	exon	2530141	2530244	.	-	.	ID=exon-XM_012489675.2-4;Dbxref=GeneID:100867250%2CGenbank:XM_012489675.2;Parent=rna-XM_012489675.2
NW_003791127.1	Gnomon	exon	2529300	2529434	.	-	.	ID=exon-XM_012489675.2-5;Dbxref=GeneID:100867250%2CGenbank:XM_012489675.2;Parent=rna-XM_012489675.2
NW_003791127.1	Gnomon	exon	2528069	2528203	.	-	.	ID=exon-XM_012489675.2-6;Dbxref=GeneID:100867250%2CGenbank:XM_012489675.2;Parent=rna-XM_012489675.2
NW_003791127.1	Gnomon	exon	2525703	2525861	.	-	.	ID=exon-XM_012489675.2-7;Dbxref=GeneID:100867250%2CGenbank:XM_012489675.2;Parent=rna-XM_012489675.2
NW_003791127.1	Gnomon	exon	2525474	2525599	.	-	.	ID=exon-XM_012489675.2-8;Dbxref=GeneID:100867250%2CGenbank:XM_012489675.2;Parent=rna-XM_012489675.2
NW_003791127.1	Gnomon	exon	2525250	2525388	.	-	.	ID=exon-XM_012489675.2-9;Dbxref=GeneID:100867250%2CGenbank:XM_012489675.2;Parent=rna-XM_012489675.2
NW_003791127.1	Gnomon	exon	3305356	3305505	.	-	.	ID=exon-XM_031918024.1-9;Dbxref=GeneID:100871946%2CGenbank:XM_031918024.1;Parent=rna-XM_031918024.1
NW_003791127.1	Gnomon	exon	3309203	3309384	.	-	.	ID=exon-XM_031918024.1-3;Dbxref=GeneID:100871946%2CGenbank:XM_031918024.1;Parent=rna-XM_031918024.1
NW_003791127.1	Gnomon	exon	3308301	3308692	.	-	.	ID=exon-XM_031918024.1-4;Dbxref=GeneID:100871946%2CGenbank:XM_031918024.1;Parent=rna-XM_031918024.1
NW_003791127.1	Gnomon	exon	3325437	3325881	.	-	.	ID=exon-XM_031918024.1-1;Dbxref=GeneID:100871946%2CGenbank:XM_031918024.1;Parent=rna-XM_031918024.1
NW_003791127.1	Gnomon	exon	3310098	3310465	.	-	.	ID=exon-XM_031918024.1-2;Dbxref=GeneID:100871946%2CGenbank:XM_031918024.1;Parent=rna-XM_031918024.1
NW_003791127.1	Gnomon	exon	3305822	3306233	.	-	.	ID=exon-XM_031918024.1-7;Dbxref=GeneID:100871946%2CGenbank:XM_031918024.1;Parent=rna-XM_031918024.1
NW_003791127.1	Gnomon	exon	3305575	3305718	.	-	.	ID=exon-XM_031918024.1-8;Dbxref=GeneID:100871946%2CGenbank:XM_031918024.1;Parent=rna-XM_031918024.1
NW_003791127.1	Gnomon	exon	3307184	3307782	.	-	.	ID=exon-XM_031918024.1-5;Dbxref=GeneID:100871946%2CGenbank:XM_031918024.1;Parent=rna-XM_031918024.1
NW_003791127.1	Gnomon	exon	3306570	3307053	.	-	.	ID=exon-XM_031918024.1-6;Dbxref=GeneID:100871946%2CGenbank:XM_031918024.1;Parent=rna-XM_031918024.1
NW_003791127.1	RefSeq	cDNA_match	1461918	1462260	.	+	.	ID=2c0fb934-af00-46bc-b6d8-fc2bb14da144;Target=XM_031918023.1 1 343
NW_003791127.1	RefSeq	cDNA_match	1462340	1462456	.	+	.	ID=2c0fb934-af00-46bc-b6d8-fc2bb14da144;Target=XM_031918023.1 1 343
NW_003791127.1	RefSeq	cDNA_match	1462532	1462741	.	+	.	ID=2c0fb934-af00-46bc-b6d8-fc2bb14da144;Target=XM_031918023.1 1 343
NW_003791127.1	RefSeq	cDNA_match	1462895	1463150	.	+	.	ID=2c0fb934-af00-46bc-b6d8-fc2bb14da144;Target=XM_031918023.1 1 343
NW_003791127.1	RefSeq	cDNA_match	1463241	1463455	.	+	.	ID=2c0fb934-af00-46bc-b6d8-fc2bb14da144;Target=XM_031918023.1 1 343
NW_003791127.1	RefSeq	cDNA_match	1463528	1463657	.	+	.	ID=2c0fb934-af00-46bc-b6d8-fc2bb14da144;Target=XM_031918023.1 1 343
NW_003791127.1	RefSeq	cDNA_match	1463757	1463997	.	+	.	ID=2c0fb934-af00-46bc-b6d8-fc2bb14da144;Target=XM_031918023.1 1 343
NW_003791127.1	RefSeq	cDNA_match	1464075	1464307	.	+	.	ID=2c0fb934-af00-46bc-b6d8-fc2bb14da144;Target=XM_031918023.1 1 343
NW_003791127.1	RefSeq	cDNA_match	1464403	1464728	.	+	.	ID=2c0fb934-af00-46bc-b6d8-fc2bb14da144;Target=XM_031918023.1 1 343
NW_003791127.1	Gnomon	exon	1452453	1452553	.	-	.	ID=exon-XM_031917906.1-14;Dbxref=GeneID:100872105%2CGenbank:XM_031917906.1;Parent=rna-XM_031917906.1
NW_003791127.1	Gnomon	lnc_RNA	5061136	5079543	.	-	.	Name=XR_004225386.1;ID=rna-XR_004225386.1;Dbxref=GeneID:116414831%2CGenbank:XR_004225386.1;Parent=gene-LOC116414831
NW_003791127.1	Gnomon	exon	1453011	1453278	.	-	.	ID=exon-XM_031917906.1-12;Dbxref=GeneID:100872105%2CGenbank:XM_031917906.1;Parent=rna-XM_031917906.1
NW_003791127.1	Gnomon	exon	1452657	1452733	.	-	.	ID=exon-XM_031917906.1-13;Dbxref=GeneID:100872105%2CGenbank:XM_031917906.1;Parent=rna-XM_031917906.1
NW_003791127.1	Gnomon	exon	1453942	1454279	.	-	.	ID=exon-XM_031917906.1-10;Dbxref=GeneID:100872105%2CGenbank:XM_031917906.1;Parent=rna-XM_031917906.1
NW_003791127.1	Gnomon	exon	1453407	1453694	.	-	.	ID=exon-XM_031917906.1-11;Dbxref=GeneID:100872105%2CGenbank:XM_031917906.1;Parent=rna-XM_031917906.1
NW_003791127.1	Gnomon	exon	6281123	6281209	.	+	.	ID=exon-XR_004225332.1-3;Dbxref=GeneID:116414773%2CGenbank:XR_004225332.1;Parent=rna-XR_004225332.1
NW_003791127.1	Gnomon	exon	6262323	6262336	.	+	.	ID=exon-XR_004225332.1-1;Dbxref=GeneID:116414773%2CGenbank:XR_004225332.1;Parent=rna-XR_004225332.1
NW_003791127.1	Gnomon	exon	6271645	6271647	.	+	.	ID=exon-XR_004225332.1-2;Dbxref=GeneID:116414773%2CGenbank:XR_004225332.1;Parent=rna-XR_004225332.1
NW_003791127.1	Gnomon	CDS	6830235	6830372	.	-	0	Name=XP_012344930.1;ID=cds-XP_012344930.1;Dbxref=GeneID:100862996%2CGenbank:XP_012344930.1;Parent=rna-XM_012489476.2
NW_003791127.1	Gnomon	CDS	6829697	6830168	.	-	0	Name=XP_012344930.1;ID=cds-XP_012344930.1;Dbxref=GeneID:100862996%2CGenbank:XP_012344930.1;Parent=rna-XM_012489476.2
NW_003791127.1	Gnomon	CDS	6829405	6829635	.	-	0	Name=XP_012344930.1;ID=cds-XP_012344930.1;Dbxref=GeneID:100862996%2CGenbank:XP_012344930.1;Parent=rna-XM_012489476.2
NW_003791127.1	Gnomon	CDS	6828963	6829303	.	-	0	Name=XP_012344930.1;ID=cds-XP_012344930.1;Dbxref=GeneID:100862996%2CGenbank:XP_012344930.1;Parent=rna-XM_012489476.2
NW_003791127.1	Gnomon	exon	5882387	5882859	.	+	.	ID=exon-XR_143096.3-1;Dbxref=GeneID:100867137%2CGenbank:XR_143096.3;Parent=rna-XR_143096.3
NW_003791127.1	Gnomon	exon	5890427	5890524	.	+	.	ID=exon-XR_143096.3-2;Dbxref=GeneID:100867137%2CGenbank:XR_143096.3;Parent=rna-XR_143096.3
NW_003791127.1	Gnomon	mRNA	2012082	2014973	.	-	.	Name=XM_012490036.2;ID=rna-XM_012490036.2;Dbxref=GeneID:100863184%2CGenbank:XM_012490036.2;Parent=gene-LOC100863184
NW_003791127.1	Gnomon	CDS	5188855	5189973	.	+	0	Name=XP_031773863.1;ID=cds-XP_031773863.1;Dbxref=GeneID:105736077%2CGenbank:XP_031773863.1;Parent=rna-XM_031918003.1
NW_003791127.1	Gnomon	CDS	4413631	4413829	.	+	0	Name=XP_012345425.1;ID=cds-XP_012345425.1;Dbxref=GeneID:105736237%2CGenbank:XP_012345425.1;Parent=rna-XM_012489971.2
NW_003791127.1	Gnomon	CDS	4414431	4414752	.	+	0	Name=XP_012345425.1;ID=cds-XP_012345425.1;Dbxref=GeneID:105736237%2CGenbank:XP_012345425.1;Parent=rna-XM_012489971.2
NW_003791127.1	Gnomon	CDS	4414827	4414860	.	+	0	Name=XP_012345425.1;ID=cds-XP_012345425.1;Dbxref=GeneID:105736237%2CGenbank:XP_012345425.1;Parent=rna-XM_012489971.2
NW_003791127.1	Gnomon	CDS	5077620	5077691	.	+	0	Name=XP_003696066.1;ID=cds-XP_003696066.1;Dbxref=GeneID:100863114%2CGenbank:XP_003696066.1;Parent=rna-XM_003696018.3
NW_003791127.1	Gnomon	CDS	5077786	5077846	.	+	0	Name=XP_003696066.1;ID=cds-XP_003696066.1;Dbxref=GeneID:100863114%2CGenbank:XP_003696066.1;Parent=rna-XM_003696018.3
NW_003791127.1	Gnomon	CDS	5078116	5078231	.	+	0	Name=XP_003696066.1;ID=cds-XP_003696066.1;Dbxref=GeneID:100863114%2CGenbank:XP_003696066.1;Parent=rna-XM_003696018.3
NW_003791127.1	Gnomon	CDS	5078302	5078435	.	+	0	Name=XP_003696066.1;ID=cds-XP_003696066.1;Dbxref=GeneID:100863114%2CGenbank:XP_003696066.1;Parent=rna-XM_003696018.3
NW_003791127.1	Gnomon	CDS	5078506	5078647	.	+	0	Name=XP_003696066.1;ID=cds-XP_003696066.1;Dbxref=GeneID:100863114%2CGenbank:XP_003696066.1;Parent=rna-XM_003696018.3
NW_003791127.1	Gnomon	CDS	5078722	5078910	.	+	0	Name=XP_003696066.1;ID=cds-XP_003696066.1;Dbxref=GeneID:100863114%2CGenbank:XP_003696066.1;Parent=rna-XM_003696018.3
NW_003791127.1	Gnomon	exon	3625561	3625858	.	-	.	ID=exon-XM_012489704.2-1;Dbxref=GeneID:100871113%2CGenbank:XM_012489704.2;Parent=rna-XM_012489704.2
NW_003791127.1	Gnomon	exon	3624939	3625382	.	-	.	ID=exon-XM_012489704.2-2;Dbxref=GeneID:100871113%2CGenbank:XM_012489704.2;Parent=rna-XM_012489704.2
NW_003791127.1	Gnomon	exon	3466202	3466240	.	+	.	ID=exon-XM_012489532.2-8;Dbxref=GeneID:100870624%2CGenbank:XM_012489532.2;Parent=rna-XM_012489532.2
NW_003791127.1	Gnomon	exon	3466783	3467064	.	+	.	ID=exon-XM_012489532.2-9;Dbxref=GeneID:100870624%2CGenbank:XM_012489532.2;Parent=rna-XM_012489532.2
NW_003791127.1	Gnomon	exon	3464794	3465151	.	+	.	ID=exon-XM_012489532.2-4;Dbxref=GeneID:100870624%2CGenbank:XM_012489532.2;Parent=rna-XM_012489532.2
NW_003791127.1	Gnomon	exon	3465307	3465476	.	+	.	ID=exon-XM_012489532.2-5;Dbxref=GeneID:100870624%2CGenbank:XM_012489532.2;Parent=rna-XM_012489532.2
NW_003791127.1	Gnomon	exon	3465638	3465860	.	+	.	ID=exon-XM_012489532.2-6;Dbxref=GeneID:100870624%2CGenbank:XM_012489532.2;Parent=rna-XM_012489532.2
NW_003791127.1	Gnomon	exon	3466055	3466129	.	+	.	ID=exon-XM_012489532.2-7;Dbxref=GeneID:100870624%2CGenbank:XM_012489532.2;Parent=rna-XM_012489532.2
NW_003791127.1	Gnomon	exon	3459531	3459646	.	+	.	ID=exon-XM_012489532.2-1;Dbxref=GeneID:100870624%2CGenbank:XM_012489532.2;Parent=rna-XM_012489532.2
NW_003791127.1	Gnomon	exon	3463356	3463677	.	+	.	ID=exon-XM_012489532.2-2;Dbxref=GeneID:100870624%2CGenbank:XM_012489532.2;Parent=rna-XM_012489532.2
NW_003791127.1	Gnomon	exon	3464341	3464574	.	+	.	ID=exon-XM_012489532.2-3;Dbxref=GeneID:100870624%2CGenbank:XM_012489532.2;Parent=rna-XM_012489532.2
NW_003791127.1	Gnomon	exon	8219601	8220335	.	-	.	ID=exon-XM_031918071.1-1;Dbxref=GeneID:116414810%2CGenbank:XM_031918071.1;Parent=rna-XM_031918071.1
NW_003791127.1	Gnomon	exon	8216772	8216774	.	-	.	ID=exon-XM_031918071.1-2;Dbxref=GeneID:116414810%2CGenbank:XM_031918071.1;Parent=rna-XM_031918071.1
NW_003791127.1	Gnomon	exon	8213886	8213899	.	-	.	ID=exon-XM_031918071.1-3;Dbxref=GeneID:116414810%2CGenbank:XM_031918071.1;Parent=rna-XM_031918071.1
NW_003791127.1	Gnomon	exon	2375769	2375924	.	-	.	ID=exon-XM_012489504.2-5;Dbxref=GeneID:100867818%2CGenbank:XM_012489504.2;Parent=rna-XM_012489504.2
NW_003791127.1	Gnomon	exon	2375515	2375682	.	-	.	ID=exon-XM_012489504.2-6;Dbxref=GeneID:100867818%2CGenbank:XM_012489504.2;Parent=rna-XM_012489504.2
NW_003791127.1	Gnomon	exon	2377621	2377716	.	-	.	ID=exon-XM_012489504.2-3;Dbxref=GeneID:100867818%2CGenbank:XM_012489504.2;Parent=rna-XM_012489504.2
NW_003791127.1	Gnomon	exon	2377340	2377536	.	-	.	ID=exon-XM_012489504.2-4;Dbxref=GeneID:100867818%2CGenbank:XM_012489504.2;Parent=rna-XM_012489504.2
NW_003791127.1	Gnomon	exon	2374168	2375438	.	-	.	ID=exon-XM_012489504.2-7;Dbxref=GeneID:100867818%2CGenbank:XM_012489504.2;Parent=rna-XM_012489504.2
NW_003791127.1	Gnomon	exon	2379662	2379949	.	-	.	ID=exon-XM_012489504.2-1;Dbxref=GeneID:100867818%2CGenbank:XM_012489504.2;Parent=rna-XM_012489504.2
NW_003791127.1	Gnomon	exon	2378043	2378550	.	-	.	ID=exon-XM_012489504.2-2;Dbxref=GeneID:100867818%2CGenbank:XM_012489504.2;Parent=rna-XM_012489504.2
NW_003791127.1	Gnomon	exon	4338945	4339410	.	+	.	ID=exon-XM_012489456.1-1;Dbxref=GeneID:105736108%2CGenbank:XM_012489456.1;Parent=rna-XM_012489456.1
NW_003791127.1	Gnomon	exon	4341086	4341259	.	+	.	ID=exon-XM_012489456.1-2;Dbxref=GeneID:105736108%2CGenbank:XM_012489456.1;Parent=rna-XM_012489456.1
NW_003791127.1	Gnomon	exon	4341341	4341636	.	+	.	ID=exon-XM_012489456.1-3;Dbxref=GeneID:105736108%2CGenbank:XM_012489456.1;Parent=rna-XM_012489456.1
NW_003791127.1	Gnomon	exon	4341847	4342280	.	+	.	ID=exon-XM_012489456.1-4;Dbxref=GeneID:105736108%2CGenbank:XM_012489456.1;Parent=rna-XM_012489456.1
NW_003791127.1	Gnomon	transcript	637053	760963	.	-	.	Name=XR_001112488.2;ID=rna-XR_001112488.2;Dbxref=GeneID:100864134%2CGenbank:XR_001112488.2;Parent=gene-LOC100864134
NW_003791127.1	Gnomon	exon	4169098	4169251	.	-	.	ID=exon-XR_001112499.2-10;Dbxref=GeneID:100872777%2CGenbank:XR_001112499.2;Parent=rna-XR_001112499.2
NW_003791127.1	Gnomon	exon	4168922	4169039	.	-	.	ID=exon-XR_001112499.2-11;Dbxref=GeneID:100872777%2CGenbank:XR_001112499.2;Parent=rna-XR_001112499.2
NW_003791127.1	Gnomon	exon	4168615	4168815	.	-	.	ID=exon-XR_001112499.2-12;Dbxref=GeneID:100872777%2CGenbank:XR_001112499.2;Parent=rna-XR_001112499.2
NW_003791127.1	Gnomon	exon	4167886	4168053	.	-	.	ID=exon-XR_001112499.2-13;Dbxref=GeneID:100872777%2CGenbank:XR_001112499.2;Parent=rna-XR_001112499.2
NW_003791127.1	Gnomon	mRNA	3151135	3159298	.	+	.	Name=XM_012489825.2;ID=rna-XM_012489825.2;Dbxref=GeneID:100869916%2CGenbank:XM_012489825.2;Parent=gene-LOC100869916
NW_003791127.1	Gnomon	CDS	2604143	2604199	.	+	0	Name=XP_012345175.1;ID=cds-XP_012345175.1;Dbxref=GeneID:100867819%2CGenbank:XP_012345175.1;Parent=rna-XM_012489721.1
NW_003791127.1	Gnomon	CDS	2605252	2605359	.	+	0	Name=XP_012345175.1;ID=cds-XP_012345175.1;Dbxref=GeneID:100867819%2CGenbank:XP_012345175.1;Parent=rna-XM_012489721.1
NW_003791127.1	Gnomon	CDS	2605435	2605580	.	+	0	Name=XP_012345175.1;ID=cds-XP_012345175.1;Dbxref=GeneID:100867819%2CGenbank:XP_012345175.1;Parent=rna-XM_012489721.1
NW_003791127.1	Gnomon	CDS	2605715	2605991	.	+	0	Name=XP_012345175.1;ID=cds-XP_012345175.1;Dbxref=GeneID:100867819%2CGenbank:XP_012345175.1;Parent=rna-XM_012489721.1
NW_003791127.1	Gnomon	CDS	2606068	2606268	.	+	0	Name=XP_012345175.1;ID=cds-XP_012345175.1;Dbxref=GeneID:100867819%2CGenbank:XP_012345175.1;Parent=rna-XM_012489721.1
NW_003791127.1	Gnomon	CDS	2606398	2606638	.	+	0	Name=XP_012345175.1;ID=cds-XP_012345175.1;Dbxref=GeneID:100867819%2CGenbank:XP_012345175.1;Parent=rna-XM_012489721.1
NW_003791127.1	Gnomon	CDS	2606732	2606964	.	+	0	Name=XP_012345175.1;ID=cds-XP_012345175.1;Dbxref=GeneID:100867819%2CGenbank:XP_012345175.1;Parent=rna-XM_012489721.1
NW_003791127.1	Gnomon	CDS	2607227	2607593	.	+	0	Name=XP_012345175.1;ID=cds-XP_012345175.1;Dbxref=GeneID:100867819%2CGenbank:XP_012345175.1;Parent=rna-XM_012489721.1
NW_003791127.1	Gnomon	CDS	2607760	2608188	.	+	0	Name=XP_012345175.1;ID=cds-XP_012345175.1;Dbxref=GeneID:100867819%2CGenbank:XP_012345175.1;Parent=rna-XM_012489721.1
NW_003791127.1	Gnomon	CDS	2608274	2608365	.	+	0	Name=XP_012345175.1;ID=cds-XP_012345175.1;Dbxref=GeneID:100867819%2CGenbank:XP_012345175.1;Parent=rna-XM_012489721.1
NW_003791127.1	Gnomon	CDS	2608473	2608566	.	+	0	Name=XP_012345175.1;ID=cds-XP_012345175.1;Dbxref=GeneID:100867819%2CGenbank:XP_012345175.1;Parent=rna-XM_012489721.1
NW_003791127.1	Gnomon	CDS	2608902	2608946	.	+	0	Name=XP_012345175.1;ID=cds-XP_012345175.1;Dbxref=GeneID:100867819%2CGenbank:XP_012345175.1;Parent=rna-XM_012489721.1
NW_003791127.1	Gnomon	CDS	2609232	2609351	.	+	0	Name=XP_012345175.1;ID=cds-XP_012345175.1;Dbxref=GeneID:100867819%2CGenbank:XP_012345175.1;Parent=rna-XM_012489721.1
NW_003791127.1	Gnomon	CDS	2609570	2609641	.	+	0	Name=XP_012345175.1;ID=cds-XP_012345175.1;Dbxref=GeneID:100867819%2CGenbank:XP_012345175.1;Parent=rna-XM_012489721.1
NW_003791127.1	Gnomon	CDS	2610258	2610287	.	+	0	Name=XP_012345175.1;ID=cds-XP_012345175.1;Dbxref=GeneID:100867819%2CGenbank:XP_012345175.1;Parent=rna-XM_012489721.1
NW_003791127.1	Gnomon	CDS	2610432	2610553	.	+	0	Name=XP_012345175.1;ID=cds-XP_012345175.1;Dbxref=GeneID:100867819%2CGenbank:XP_012345175.1;Parent=rna-XM_012489721.1
NW_003791127.1	Gnomon	CDS	2610647	2610886	.	+	0	Name=XP_012345175.1;ID=cds-XP_012345175.1;Dbxref=GeneID:100867819%2CGenbank:XP_012345175.1;Parent=rna-XM_012489721.1
NW_003791127.1	Gnomon	CDS	2610965	2611055	.	+	0	Name=XP_012345175.1;ID=cds-XP_012345175.1;Dbxref=GeneID:100867819%2CGenbank:XP_012345175.1;Parent=rna-XM_012489721.1
NW_003791127.1	Gnomon	CDS	2612235	2612270	.	+	0	Name=XP_012345175.1;ID=cds-XP_012345175.1;Dbxref=GeneID:100867819%2CGenbank:XP_012345175.1;Parent=rna-XM_012489721.1
NW_003791127.1	Gnomon	CDS	2613661	2613830	.	+	0	Name=XP_012345175.1;ID=cds-XP_012345175.1;Dbxref=GeneID:100867819%2CGenbank:XP_012345175.1;Parent=rna-XM_012489721.1
NW_003791127.1	Gnomon	CDS	7711195	7711467	.	+	0	Name=XP_003696160.1;ID=cds-XP_003696160.1;Dbxref=GeneID:100866279%2CGenbank:XP_003696160.1;Parent=rna-XM_003696112.3
NW_003791127.1	Gnomon	CDS	7711632	7711901	.	+	0	Name=XP_003696160.1;ID=cds-XP_003696160.1;Dbxref=GeneID:100866279%2CGenbank:XP_003696160.1;Parent=rna-XM_003696112.3
NW_003791127.1	Gnomon	CDS	7711994	7712089	.	+	0	Name=XP_003696160.1;ID=cds-XP_003696160.1;Dbxref=GeneID:100866279%2CGenbank:XP_003696160.1;Parent=rna-XM_003696112.3
NW_003791127.1	Gnomon	mRNA	7289339	7372924	.	-	.	Name=XM_003696111.3;ID=rna-XM_003696111.3;Dbxref=GeneID:100865510%2CGenbank:XM_003696111.3;Parent=gene-LOC100865510
NW_003791127.1	Gnomon	mRNA	4393580	4399043	.	+	.	Name=XM_031918143.1;ID=rna-XM_031918143.1;Dbxref=GeneID:100863462%2CGenbank:XM_031918143.1;Parent=gene-LOC100863462
NW_003791127.1	RefSeq	cDNA_match	3593462	3593778	.	+	.	ID=8bc286af-aa64-49ef-b209-d99347383f63;Target=XM_003695777.3 1 317
NW_003791127.1	RefSeq	cDNA_match	3593929	3594072	.	+	.	ID=8bc286af-aa64-49ef-b209-d99347383f63;Target=XM_003695777.3 1 317
NW_003791127.1	RefSeq	cDNA_match	3594187	3594501	.	+	.	ID=8bc286af-aa64-49ef-b209-d99347383f63;Target=XM_003695777.3 1 317
NW_003791127.1	RefSeq	cDNA_match	3594558	3594628	.	+	.	ID=8bc286af-aa64-49ef-b209-d99347383f63;Target=XM_003695777.3 1 317
NW_003791127.1	RefSeq	cDNA_match	3594718	3594830	.	+	.	ID=8bc286af-aa64-49ef-b209-d99347383f63;Target=XM_003695777.3 1 317
NW_003791127.1	RefSeq	cDNA_match	3594902	3595165	.	+	.	ID=8bc286af-aa64-49ef-b209-d99347383f63;Target=XM_003695777.3 1 317
NW_003791127.1	RefSeq	cDNA_match	3595239	3595626	.	+	.	ID=8bc286af-aa64-49ef-b209-d99347383f63;Target=XM_003695777.3 1 317
NW_003791127.1	RefSeq	cDNA_match	3595715	3595904	.	+	.	ID=8bc286af-aa64-49ef-b209-d99347383f63;Target=XM_003695777.3 1 317
NW_003791127.1	RefSeq	cDNA_match	3595977	3596382	.	+	.	ID=8bc286af-aa64-49ef-b209-d99347383f63;Target=XM_003695777.3 1 317
NW_003791127.1	RefSeq	cDNA_match	3596506	3597489	.	+	.	ID=8bc286af-aa64-49ef-b209-d99347383f63;Target=XM_003695777.3 1 317
NW_003791127.1	RefSeq	cDNA_match	3597594	3597835	.	+	.	ID=8bc286af-aa64-49ef-b209-d99347383f63;Target=XM_003695777.3 1 317
NW_003791127.1	RefSeq	cDNA_match	3597969	3598227	.	+	.	ID=8bc286af-aa64-49ef-b209-d99347383f63;Target=XM_003695777.3 1 317
NW_003791127.1	RefSeq	cDNA_match	3598298	3598801	.	+	.	ID=8bc286af-aa64-49ef-b209-d99347383f63;Target=XM_003695777.3 1 317
NW_003791127.1	RefSeq	cDNA_match	3598869	3599074	.	+	.	ID=8bc286af-aa64-49ef-b209-d99347383f63;Target=XM_003695777.3 1 317
NW_003791127.1	RefSeq	cDNA_match	3599154	3599474	.	+	.	ID=8bc286af-aa64-49ef-b209-d99347383f63;Target=XM_003695777.3 1 317
NW_003791127.1	RefSeq	cDNA_match	3599560	3599788	.	+	.	ID=8bc286af-aa64-49ef-b209-d99347383f63;Target=XM_003695777.3 1 317
NW_003791127.1	RefSeq	cDNA_match	3599860	3600065	.	+	.	ID=8bc286af-aa64-49ef-b209-d99347383f63;Target=XM_003695777.3 1 317
NW_003791127.1	RefSeq	cDNA_match	3600132	3600471	.	+	.	ID=8bc286af-aa64-49ef-b209-d99347383f63;Target=XM_003695777.3 1 317
NW_003791127.1	RefSeq	cDNA_match	3600576	3601222	.	+	.	ID=8bc286af-aa64-49ef-b209-d99347383f63;Target=XM_003695777.3 1 317
NW_003791127.1	RefSeq	cDNA_match	3601284	3601412	.	+	.	ID=8bc286af-aa64-49ef-b209-d99347383f63;Target=XM_003695777.3 1 317
NW_003791127.1	RefSeq	cDNA_match	3601498	3601583	.	+	.	ID=8bc286af-aa64-49ef-b209-d99347383f63;Target=XM_003695777.3 1 317
NW_003791127.1	Gnomon	gene	5015892	5023019	.	-	.	Name=LOC100871621;ID=gene-LOC100871621;Dbxref=GeneID:100871621
NW_003791127.1	Gnomon	exon	2525250	2525388	.	-	.	ID=exon-XM_003695899.3-10;Dbxref=GeneID:100867250%2CGenbank:XM_003695899.3;Parent=rna-XM_003695899.3
NW_003791127.1	Gnomon	exon	2520798	2521196	.	-	.	ID=exon-XM_003695899.3-11;Dbxref=GeneID:100867250%2CGenbank:XM_003695899.3;Parent=rna-XM_003695899.3
NW_003791127.1	Gnomon	mRNA	7233089	7243876	.	+	.	Name=XM_012489578.2;ID=rna-XM_012489578.2;Dbxref=GeneID:100870352%2CGenbank:XM_012489578.2;Parent=gene-LOC100870352
NW_003791127.1	Gnomon	gene	8306820	8310387	.	+	.	Name=LOC100871661;ID=gene-LOC100871661;Dbxref=GeneID:100871661
NW_003791127.1	Gnomon	exon	8072022	8072337	.	-	.	ID=exon-XM_031918072.1-4;Dbxref=GeneID:105736202%2CGenbank:XM_031918072.1;Parent=rna-XM_031918072.1
NW_003791127.1	Gnomon	exon	8071028	8071197	.	-	.	ID=exon-XM_031918072.1-5;Dbxref=GeneID:105736202%2CGenbank:XM_031918072.1;Parent=rna-XM_031918072.1
NW_003791127.1	Gnomon	exon	8073404	8073634	.	-	.	ID=exon-XM_031918072.1-2;Dbxref=GeneID:105736202%2CGenbank:XM_031918072.1;Parent=rna-XM_031918072.1
NW_003791127.1	Gnomon	exon	8072460	8072647	.	-	.	ID=exon-XM_031918072.1-3;Dbxref=GeneID:105736202%2CGenbank:XM_031918072.1;Parent=rna-XM_031918072.1
NW_003791127.1	Gnomon	exon	8074636	8074869	.	-	.	ID=exon-XM_031918072.1-1;Dbxref=GeneID:105736202%2CGenbank:XM_031918072.1;Parent=rna-XM_031918072.1
NW_003791127.1	Gnomon	mRNA	6464570	6472700	.	-	.	Name=XM_012489432.2;ID=rna-XM_012489432.2;Dbxref=GeneID:100868927%2CGenbank:XM_012489432.2;Note=The sequence of the model RefSeq transcript was modified relative to this genomic sequence to represent the inferred CDS: inserted 2 bases in 2 codons;Parent=gene-LOC100868927
NW_003791127.1	Gnomon	CDS	1606866	1606943	.	+	0	Name=XP_031773965.1;ID=cds-XP_031773965.1;Dbxref=GeneID:100865991%2CGenbank:XP_031773965.1;Parent=rna-XM_031918105.1
NW_003791127.1	Gnomon	CDS	1620311	1620447	.	+	0	Name=XP_031773965.1;ID=cds-XP_031773965.1;Dbxref=GeneID:100865991%2CGenbank:XP_031773965.1;Parent=rna-XM_031918105.1
NW_003791127.1	Gnomon	CDS	1620879	1621030	.	+	0	Name=XP_031773965.1;ID=cds-XP_031773965.1;Dbxref=GeneID:100865991%2CGenbank:XP_031773965.1;Parent=rna-XM_031918105.1
NW_003791127.1	Gnomon	CDS	1621440	1621579	.	+	0	Name=XP_031773965.1;ID=cds-XP_031773965.1;Dbxref=GeneID:100865991%2CGenbank:XP_031773965.1;Parent=rna-XM_031918105.1
NW_003791127.1	Gnomon	CDS	1621673	1621850	.	+	0	Name=XP_031773965.1;ID=cds-XP_031773965.1;Dbxref=GeneID:100865991%2CGenbank:XP_031773965.1;Parent=rna-XM_031918105.1
NW_003791127.1	Gnomon	CDS	1621960	1622281	.	+	0	Name=XP_031773965.1;ID=cds-XP_031773965.1;Dbxref=GeneID:100865991%2CGenbank:XP_031773965.1;Parent=rna-XM_031918105.1
NW_003791127.1	Gnomon	CDS	1622463	1622607	.	+	0	Name=XP_031773965.1;ID=cds-XP_031773965.1;Dbxref=GeneID:100865991%2CGenbank:XP_031773965.1;Parent=rna-XM_031918105.1
NW_003791127.1	Gnomon	exon	8326618	8326972	.	-	.	ID=exon-XM_031918119.1-1;Dbxref=GeneID:100869310%2CGenbank:XM_031918119.1;Parent=rna-XM_031918119.1
NW_003791127.1	Gnomon	lnc_RNA	5330430	5339118	.	-	.	Name=XR_004225341.1;ID=rna-XR_004225341.1;Dbxref=GeneID:116414781%2CGenbank:XR_004225341.1;Parent=gene-LOC116414781
NW_003791127.1	RefSeq	cDNA_match	4390766	4391035	.	+	.	ID=48342a12-2d76-46c5-bd6c-d1632607def7;Target=XM_012489968.2 1 270
NW_003791127.1	RefSeq	cDNA_match	4391132	4391304	.	+	.	ID=48342a12-2d76-46c5-bd6c-d1632607def7;Target=XM_012489968.2 1 270
NW_003791127.1	RefSeq	cDNA_match	4391416	4391760	.	+	.	ID=48342a12-2d76-46c5-bd6c-d1632607def7;Target=XM_012489968.2 1 270
NW_003791127.1	Gnomon	mRNA	1450881	1459047	.	-	.	Name=XM_031917894.1;ID=rna-XM_031917894.1;Dbxref=GeneID:100872105%2CGenbank:XM_031917894.1;Parent=gene-LOC100872105
NW_003791127.1	Gnomon	mRNA	2430387	2431299	.	-	.	Name=XM_031918004.1;ID=rna-XM_031918004.1;Dbxref=GeneID:100866424%2CGenbank:XM_031918004.1;Parent=gene-LOC100866424
NW_003791127.1	Gnomon	CDS	4400664	4400976	.	-	0	Name=XP_012345424.1;ID=cds-XP_012345424.1;Dbxref=GeneID:105736236%2CGenbank:XP_012345424.1;Parent=rna-XM_012489970.2
NW_003791127.1	Gnomon	CDS	4399896	4400078	.	-	0	Name=XP_012345424.1;ID=cds-XP_012345424.1;Dbxref=GeneID:105736236%2CGenbank:XP_012345424.1;Parent=rna-XM_012489970.2
NW_003791127.1	Gnomon	CDS	4399637	4399794	.	-	0	Name=XP_012345424.1;ID=cds-XP_012345424.1;Dbxref=GeneID:105736236%2CGenbank:XP_012345424.1;Parent=rna-XM_012489970.2
NW_003791127.1	Gnomon	mRNA	7715361	7720841	.	+	.	Name=XM_003696114.3;ID=rna-XM_003696114.3;Dbxref=GeneID:100866507%2CGenbank:XM_003696114.3;Parent=gene-LOC100866507
NW_003791127.1	Gnomon	CDS	4173703	4173706	.	+	0	Name=XP_031773964.1;ID=cds-XP_031773964.1;Dbxref=GeneID:105736084%2CGenbank:XP_031773964.1;Parent=rna-XM_031918104.1
NW_003791127.1	Gnomon	CDS	4173798	4174198	.	+	0	Name=XP_031773964.1;ID=cds-XP_031773964.1;Dbxref=GeneID:105736084%2CGenbank:XP_031773964.1;Parent=rna-XM_031918104.1
NW_003791127.1	Gnomon	CDS	4174288	4174875	.	+	0	Name=XP_031773964.1;ID=cds-XP_031773964.1;Dbxref=GeneID:105736084%2CGenbank:XP_031773964.1;Parent=rna-XM_031918104.1
NW_003791127.1	Gnomon	lnc_RNA	2332592	2337148	.	+	.	Name=XR_001112443.2;ID=rna-XR_001112443.2;Dbxref=GeneID:100864559%2CGenbank:XR_001112443.2;Parent=gene-LOC100864559
NW_003791127.1	Gnomon	mRNA	6458502	6464247	.	-	.	Name=XM_012489922.2;ID=rna-XM_012489922.2;Dbxref=GeneID:105736225%2CGenbank:XM_012489922.2;Note=The sequence of the model RefSeq transcript was modified relative to this genomic sequence to represent the inferred CDS: inserted 1 base in 1 codon;Parent=gene-LOC105736225
NW_003791127.1	Gnomon	exon	5704754	5704780	.	+	.	ID=exon-XM_012489627.2-5;Dbxref=GeneID:100866347%2CGenbank:XM_012489627.2;Note=The sequence of the model RefSeq transcript was modified relative to this genomic sequence to represent the inferred CDS: inserted 1 base in 1 codon;Parent=rna-XM_012489627.2
NW_003791127.1	Gnomon	exon	5705476	5705709	.	+	.	ID=exon-XM_012489627.2-6;Dbxref=GeneID:100866347%2CGenbank:XM_012489627.2;Note=The sequence of the model RefSeq transcript was modified relative to this genomic sequence to represent the inferred CDS: inserted 1 base in 1 codon;Parent=rna-XM_012489627.2
NW_003791127.1	Gnomon	exon	5705783	5706385	.	+	.	ID=exon-XM_012489627.2-7;Dbxref=GeneID:100866347%2CGenbank:XM_012489627.2;Note=The sequence of the model RefSeq transcript was modified relative to this genomic sequence to represent the inferred CDS: inserted 1 base in 1 codon;Parent=rna-XM_012489627.2
NW_003791127.1	Gnomon	exon	5706463	5707140	.	+	.	ID=exon-XM_012489627.2-8;Dbxref=GeneID:100866347%2CGenbank:XM_012489627.2;Note=The sequence of the model RefSeq transcript was modified relative to this genomic sequence to represent the inferred CDS: inserted 1 base in 1 codon;Parent=rna-XM_012489627.2
NW_003791127.1	Gnomon	exon	5702570	5702770	.	+	.	ID=exon-XM_012489627.2-1;Dbxref=GeneID:100866347%2CGenbank:XM_012489627.2;Note=The sequence of the model RefSeq transcript was modified relative to this genomic sequence to represent the inferred CDS: inserted 1 base in 1 codon;Parent=rna-XM_012489627.2
NW_003791127.1	Gnomon	exon	5703215	5703556	.	+	.	ID=exon-XM_012489627.2-2;Dbxref=GeneID:100866347%2CGenbank:XM_012489627.2;Note=The sequence of the model RefSeq transcript was modified relative to this genomic sequence to represent the inferred CDS: inserted 1 base in 1 codon;Parent=rna-XM_012489627.2
NW_003791127.1	Gnomon	exon	5703642	5703796	.	+	.	ID=exon-XM_012489627.2-3;Dbxref=GeneID:100866347%2CGenbank:XM_012489627.2;Note=The sequence of the model RefSeq transcript was modified relative to this genomic sequence to represent the inferred CDS: inserted 1 base in 1 codon;Parent=rna-XM_012489627.2
NW_003791127.1	Gnomon	exon	5703799	5704373	.	+	.	ID=exon-XM_012489627.2-4;Dbxref=GeneID:100866347%2CGenbank:XM_012489627.2;Note=The sequence of the model RefSeq transcript was modified relative to this genomic sequence to represent the inferred CDS: inserted 1 base in 1 codon;Parent=rna-XM_012489627.2
NW_003791127.1	Gnomon	exon	5707270	5707272	.	+	.	ID=exon-XM_012489627.2-9;Dbxref=GeneID:100866347%2CGenbank:XM_012489627.2;Note=The sequence of the model RefSeq transcript was modified relative to this genomic sequence to represent the inferred CDS: inserted 1 base in 1 codon;Parent=rna-XM_012489627.2
NW_003791127.1	Gnomon	mRNA	2635222	2638161	.	+	.	Name=XM_003695764.3;ID=rna-XM_003695764.3;Dbxref=GeneID:100869436%2CGenbank:XM_003695764.3;Parent=gene-LOC100869436
NW_003791127.1	Gnomon	exon	5656641	5656825	.	-	.	ID=exon-XM_003696033.3-9;Dbxref=GeneID:100865270%2CGenbank:XM_003696033.3;Parent=rna-XM_003696033.3
NW_003791127.1	Gnomon	exon	5657167	5657590	.	-	.	ID=exon-XM_003696033.3-7;Dbxref=GeneID:100865270%2CGenbank:XM_003696033.3;Parent=rna-XM_003696033.3
NW_003791127.1	Gnomon	exon	5656920	5657088	.	-	.	ID=exon-XM_003696033.3-8;Dbxref=GeneID:100865270%2CGenbank:XM_003696033.3;Parent=rna-XM_003696033.3
NW_003791127.1	Gnomon	exon	5663852	5664379	.	-	.	ID=exon-XM_003696033.3-1;Dbxref=GeneID:100865270%2CGenbank:XM_003696033.3;Parent=rna-XM_003696033.3
NW_003791127.1	Gnomon	gene	5026782	5028449	.	+	.	Name=LOC100871505;ID=gene-LOC100871505;Dbxref=GeneID:100871505
NW_003791127.1	Gnomon	exon	5662733	5663103	.	-	.	ID=exon-XM_003696033.3-2;Dbxref=GeneID:100865270%2CGenbank:XM_003696033.3;Parent=rna-XM_003696033.3
NW_003791127.1	Gnomon	exon	5658161	5658316	.	-	.	ID=exon-XM_003696033.3-5;Dbxref=GeneID:100865270%2CGenbank:XM_003696033.3;Parent=rna-XM_003696033.3
NW_003791127.1	Gnomon	exon	5657694	5658088	.	-	.	ID=exon-XM_003696033.3-6;Dbxref=GeneID:100865270%2CGenbank:XM_003696033.3;Parent=rna-XM_003696033.3
NW_003791127.1	Gnomon	exon	5659875	5659993	.	-	.	ID=exon-XM_003696033.3-3;Dbxref=GeneID:100865270%2CGenbank:XM_003696033.3;Parent=rna-XM_003696033.3
NW_003791127.1	tRNAscan-SE	exon	6440856	6440927	.	+	.	ID=exon-TRNAA-CGC-2-1;Dbxref=GeneID:116414840;Note=transfer RNA alanine (anticodon CGC);Parent=rna-TRNAA-CGC-2
NW_003791127.1	Gnomon	exon	5659607	5659785	.	-	.	ID=exon-XM_003696033.3-4;Dbxref=GeneID:100865270%2CGenbank:XM_003696033.3;Parent=rna-XM_003696033.3
NW_003791127.1	Gnomon	gene	1808009	1823063	.	+	.	Name=LOC100871543;ID=gene-LOC100871543;Dbxref=GeneID:100871543
NW_003791127.1	Gnomon	gene	3118681	3125450	.	+	.	Name=LOC100871544;ID=gene-LOC100871544;Dbxref=GeneID:100871544
NW_003791127.1	RefSeq	cDNA_match	8267812	8267879	.	+	.	ID=6f0619c1-977a-4390-982b-3e1fe624074a;Target=XM_012489688.2 1 68
NW_003791127.1	RefSeq	cDNA_match	8268594	8268790	.	+	.	ID=6f0619c1-977a-4390-982b-3e1fe624074a;Target=XM_012489688.2 1 68
NW_003791127.1	RefSeq	cDNA_match	8268904	8269404	.	+	.	ID=6f0619c1-977a-4390-982b-3e1fe624074a;Target=XM_012489688.2 1 68
NW_003791127.1	RefSeq	cDNA_match	8269591	8269793	.	+	.	ID=6f0619c1-977a-4390-982b-3e1fe624074a;Target=XM_012489688.2 1 68
NW_003791127.1	RefSeq	cDNA_match	8269880	8270128	.	+	.	ID=6f0619c1-977a-4390-982b-3e1fe624074a;Target=XM_012489688.2 1 68
NW_003791127.1	RefSeq	cDNA_match	8270436	8270827	.	+	.	ID=6f0619c1-977a-4390-982b-3e1fe624074a;Target=XM_012489688.2 1 68
NW_003791127.1	RefSeq	cDNA_match	8270904	8271013	.	+	.	ID=6f0619c1-977a-4390-982b-3e1fe624074a;Target=XM_012489688.2 1 68
NW_003791127.1	RefSeq	cDNA_match	8271726	8271870	.	+	.	ID=6f0619c1-977a-4390-982b-3e1fe624074a;Target=XM_012489688.2 1 68
NW_003791127.1	RefSeq	cDNA_match	8271946	8272056	.	+	.	ID=6f0619c1-977a-4390-982b-3e1fe624074a;Target=XM_012489688.2 1 68
NW_003791127.1	RefSeq	cDNA_match	8272150	8272270	.	+	.	ID=6f0619c1-977a-4390-982b-3e1fe624074a;Target=XM_012489688.2 1 68
NW_003791127.1	RefSeq	cDNA_match	8272553	8272759	.	+	.	ID=6f0619c1-977a-4390-982b-3e1fe624074a;Target=XM_012489688.2 1 68
NW_003791127.1	RefSeq	cDNA_match	8272981	8273273	.	+	.	ID=6f0619c1-977a-4390-982b-3e1fe624074a;Target=XM_012489688.2 1 68
NW_003791127.1	RefSeq	cDNA_match	8273340	8273549	.	+	.	ID=6f0619c1-977a-4390-982b-3e1fe624074a;Target=XM_012489688.2 1 68
NW_003791127.1	RefSeq	cDNA_match	8273625	8274168	.	+	.	ID=6f0619c1-977a-4390-982b-3e1fe624074a;Target=XM_012489688.2 1 68
NW_003791127.1	Gnomon	exon	630512	631161	.	+	.	ID=exon-XM_031917973.1-36;Dbxref=GeneID:100866111%2CGenbank:XM_031917973.1;Parent=rna-XM_031917973.1
NW_003791127.1	Gnomon	exon	628061	628441	.	+	.	ID=exon-XM_031917973.1-32;Dbxref=GeneID:100866111%2CGenbank:XM_031917973.1;Parent=rna-XM_031917973.1
NW_003791127.1	Gnomon	exon	628579	628929	.	+	.	ID=exon-XM_031917973.1-33;Dbxref=GeneID:100866111%2CGenbank:XM_031917973.1;Parent=rna-XM_031917973.1
NW_003791127.1	Gnomon	exon	629016	629981	.	+	.	ID=exon-XM_031917973.1-34;Dbxref=GeneID:100866111%2CGenbank:XM_031917973.1;Parent=rna-XM_031917973.1
NW_003791127.1	Gnomon	exon	630254	630436	.	+	.	ID=exon-XM_031917973.1-35;Dbxref=GeneID:100866111%2CGenbank:XM_031917973.1;Parent=rna-XM_031917973.1
NW_003791127.1	Gnomon	exon	627153	627412	.	+	.	ID=exon-XM_031917973.1-30;Dbxref=GeneID:100866111%2CGenbank:XM_031917973.1;Parent=rna-XM_031917973.1
NW_003791127.1	Gnomon	exon	627485	627702	.	+	.	ID=exon-XM_031917973.1-31;Dbxref=GeneID:100866111%2CGenbank:XM_031917973.1;Parent=rna-XM_031917973.1
NW_003791127.1	Gnomon	exon	2525250	2525388	.	-	.	ID=exon-XM_012489680.2-8;Dbxref=GeneID:100867250%2CGenbank:XM_012489680.2;Parent=rna-XM_012489680.2
NW_003791127.1	Gnomon	exon	2520798	2521196	.	-	.	ID=exon-XM_012489680.2-9;Dbxref=GeneID:100867250%2CGenbank:XM_012489680.2;Parent=rna-XM_012489680.2
NW_003791127.1	Gnomon	exon	2525703	2525861	.	-	.	ID=exon-XM_012489680.2-6;Dbxref=GeneID:100867250%2CGenbank:XM_012489680.2;Parent=rna-XM_012489680.2
NW_003791127.1	Gnomon	exon	2525474	2525599	.	-	.	ID=exon-XM_012489680.2-7;Dbxref=GeneID:100867250%2CGenbank:XM_012489680.2;Parent=rna-XM_012489680.2
NW_003791127.1	Gnomon	exon	2530141	2530244	.	-	.	ID=exon-XM_012489680.2-4;Dbxref=GeneID:100867250%2CGenbank:XM_012489680.2;Parent=rna-XM_012489680.2
NW_003791127.1	Gnomon	exon	2527158	2527289	.	-	.	ID=exon-XM_012489680.2-5;Dbxref=GeneID:100867250%2CGenbank:XM_012489680.2;Parent=rna-XM_012489680.2
NW_003791127.1	Gnomon	exon	2530640	2530787	.	-	.	ID=exon-XM_012489680.2-2;Dbxref=GeneID:100867250%2CGenbank:XM_012489680.2;Parent=rna-XM_012489680.2
NW_003791127.1	Gnomon	exon	2530330	2530452	.	-	.	ID=exon-XM_012489680.2-3;Dbxref=GeneID:100867250%2CGenbank:XM_012489680.2;Parent=rna-XM_012489680.2
NW_003791127.1	Gnomon	exon	2531183	2531594	.	-	.	ID=exon-XM_012489680.2-1;Dbxref=GeneID:100867250%2CGenbank:XM_012489680.2;Parent=rna-XM_012489680.2
NW_003791127.1	Gnomon	exon	3726679	3726956	.	+	.	ID=exon-XM_003695975.3-7;Dbxref=GeneID:100867856%2CGenbank:XM_003695975.3;Parent=rna-XM_003695975.3
NW_003791127.1	Gnomon	CDS	5226681	5226695	.	+	0	Name=XP_003696068.1;ID=cds-XP_003696068.1;Dbxref=GeneID:100863346%2CGenbank:XP_003696068.1;Parent=rna-XM_003696020.3
NW_003791127.1	Gnomon	CDS	5237971	5238100	.	+	0	Name=XP_003696068.1;ID=cds-XP_003696068.1;Dbxref=GeneID:100863346%2CGenbank:XP_003696068.1;Parent=rna-XM_003696020.3
NW_003791127.1	Gnomon	CDS	5240913	5241011	.	+	0	Name=XP_003696068.1;ID=cds-XP_003696068.1;Dbxref=GeneID:100863346%2CGenbank:XP_003696068.1;Parent=rna-XM_003696020.3
NW_003791127.1	Gnomon	CDS	5245338	5245363	.	+	0	Name=XP_003696068.1;ID=cds-XP_003696068.1;Dbxref=GeneID:100863346%2CGenbank:XP_003696068.1;Parent=rna-XM_003696020.3
NW_003791127.1	Gnomon	exon	1711539	1711667	.	-	.	ID=exon-XM_031918027.1-13;Dbxref=GeneID:100866079%2CGenbank:XM_031918027.1;Note=The sequence of the model RefSeq transcript was modified relative to this genomic sequence to represent the inferred CDS: deleted 1 base in 1 codon;Parent=rna-XM_031918027.1
NW_003791127.1	Gnomon	CDS	4456503	4456706	.	+	0	Name=XP_012345423.1;ID=cds-XP_012345423.1;Dbxref=GeneID:100869275%2CGenbank:XP_012345423.1;Parent=rna-XM_012489969.2
NW_003791127.1	Gnomon	CDS	4456822	4457367	.	+	0	Name=XP_012345423.1;ID=cds-XP_012345423.1;Dbxref=GeneID:100869275%2CGenbank:XP_012345423.1;Parent=rna-XM_012489969.2
NW_003791127.1	Gnomon	exon	3722210	3722507	.	+	.	ID=exon-XM_003695975.3-1;Dbxref=GeneID:100867856%2CGenbank:XM_003695975.3;Parent=rna-XM_003695975.3
NW_003791127.1	Gnomon	exon	3725175	3725319	.	+	.	ID=exon-XM_003695975.3-2;Dbxref=GeneID:100867856%2CGenbank:XM_003695975.3;Parent=rna-XM_003695975.3
NW_003791127.1	Gnomon	exon	1711963	1712208	.	-	.	ID=exon-XM_031918027.1-11;Dbxref=GeneID:100866079%2CGenbank:XM_031918027.1;Note=The sequence of the model RefSeq transcript was modified relative to this genomic sequence to represent the inferred CDS: deleted 1 base in 1 codon;Parent=rna-XM_031918027.1
NW_003791127.1	Gnomon	exon	3725710	3725869	.	+	.	ID=exon-XM_003695975.3-3;Dbxref=GeneID:100867856%2CGenbank:XM_003695975.3;Parent=rna-XM_003695975.3
NW_003791127.1	Gnomon	exon	1711746	1711896	.	-	.	ID=exon-XM_031918027.1-12;Dbxref=GeneID:100866079%2CGenbank:XM_031918027.1;Note=The sequence of the model RefSeq transcript was modified relative to this genomic sequence to represent the inferred CDS: deleted 1 base in 1 codon;Parent=rna-XM_031918027.1
NW_003791127.1	Gnomon	exon	3725941	3726121	.	+	.	ID=exon-XM_003695975.3-4;Dbxref=GeneID:100867856%2CGenbank:XM_003695975.3;Parent=rna-XM_003695975.3
NW_003791127.1	Gnomon	exon	3726218	3726403	.	+	.	ID=exon-XM_003695975.3-5;Dbxref=GeneID:100867856%2CGenbank:XM_003695975.3;Parent=rna-XM_003695975.3
NW_003791127.1	Gnomon	exon	1712332	1712477	.	-	.	ID=exon-XM_031918027.1-10;Dbxref=GeneID:100866079%2CGenbank:XM_031918027.1;Note=The sequence of the model RefSeq transcript was modified relative to this genomic sequence to represent the inferred CDS: deleted 1 base in 1 codon;Parent=rna-XM_031918027.1
NW_003791127.1	Gnomon	exon	3726483	3726588	.	+	.	ID=exon-XM_003695975.3-6;Dbxref=GeneID:100867856%2CGenbank:XM_003695975.3;Parent=rna-XM_003695975.3
NW_003791127.1	Gnomon	transcript	3694664	3697018	.	+	.	Name=XR_004225340.1;ID=rna-XR_004225340.1;Dbxref=GeneID:100871825%2CGenbank:XR_004225340.1;Parent=gene-LOC100871825
NW_003791127.1	Gnomon	exon	8288690	8288761	.	-	.	ID=exon-XM_003696133.3-6;Dbxref=GeneID:100869075%2CGenbank:XM_003696133.3;Note=The sequence of the model RefSeq transcript was modified relative to this genomic sequence to represent the inferred CDS: inserted 1 base in 1 codon;Parent=rna-XM_003696133.3
NW_003791127.1	Gnomon	exon	8288539	8288622	.	-	.	ID=exon-XM_003696133.3-7;Dbxref=GeneID:100869075%2CGenbank:XM_003696133.3;Note=The sequence of the model RefSeq transcript was modified relative to this genomic sequence to represent the inferred CDS: inserted 1 base in 1 codon;Parent=rna-XM_003696133.3
NW_003791127.1	Gnomon	exon	8288125	8288454	.	-	.	ID=exon-XM_003696133.3-8;Dbxref=GeneID:100869075%2CGenbank:XM_003696133.3;Note=The sequence of the model RefSeq transcript was modified relative to this genomic sequence to represent the inferred CDS: inserted 1 base in 1 codon;Parent=rna-XM_003696133.3
NW_003791127.1	Gnomon	exon	8287904	8288040	.	-	.	ID=exon-XM_003696133.3-9;Dbxref=GeneID:100869075%2CGenbank:XM_003696133.3;Note=The sequence of the model RefSeq transcript was modified relative to this genomic sequence to represent the inferred CDS: inserted 1 base in 1 codon;Parent=rna-XM_003696133.3
NW_003791127.1	Gnomon	exon	8290156	8290180	.	-	.	ID=exon-XM_003696133.3-1;Dbxref=GeneID:100869075%2CGenbank:XM_003696133.3;Note=The sequence of the model RefSeq transcript was modified relative to this genomic sequence to represent the inferred CDS: inserted 1 base in 1 codon;Parent=rna-XM_003696133.3
NW_003791127.1	Gnomon	exon	8289508	8289715	.	-	.	ID=exon-XM_003696133.3-2;Dbxref=GeneID:100869075%2CGenbank:XM_003696133.3;Note=The sequence of the model RefSeq transcript was modified relative to this genomic sequence to represent the inferred CDS: inserted 1 base in 1 codon;Parent=rna-XM_003696133.3
NW_003791127.1	Gnomon	exon	8289282	8289425	.	-	.	ID=exon-XM_003696133.3-3;Dbxref=GeneID:100869075%2CGenbank:XM_003696133.3;Note=The sequence of the model RefSeq transcript was modified relative to this genomic sequence to represent the inferred CDS: inserted 1 base in 1 codon;Parent=rna-XM_003696133.3
NW_003791127.1	Gnomon	exon	8289133	8289204	.	-	.	ID=exon-XM_003696133.3-4;Dbxref=GeneID:100869075%2CGenbank:XM_003696133.3;Note=The sequence of the model RefSeq transcript was modified relative to this genomic sequence to represent the inferred CDS: inserted 1 base in 1 codon;Parent=rna-XM_003696133.3
NW_003791127.1	Gnomon	exon	8288905	8288976	.	-	.	ID=exon-XM_003696133.3-5;Dbxref=GeneID:100869075%2CGenbank:XM_003696133.3;Note=The sequence of the model RefSeq transcript was modified relative to this genomic sequence to represent the inferred CDS: inserted 1 base in 1 codon;Parent=rna-XM_003696133.3
NW_003791127.1	Gnomon	exon	2332592	2333506	.	+	.	ID=exon-XR_001112443.2-1;Dbxref=GeneID:100864559%2CGenbank:XR_001112443.2;Parent=rna-XR_001112443.2
NW_003791127.1	Gnomon	exon	2334759	2334959	.	+	.	ID=exon-XR_001112443.2-2;Dbxref=GeneID:100864559%2CGenbank:XR_001112443.2;Parent=rna-XR_001112443.2
NW_003791127.1	Gnomon	exon	2336033	2336090	.	+	.	ID=exon-XR_001112443.2-3;Dbxref=GeneID:100864559%2CGenbank:XR_001112443.2;Parent=rna-XR_001112443.2
NW_003791127.1	Gnomon	exon	2336925	2337148	.	+	.	ID=exon-XR_001112443.2-4;Dbxref=GeneID:100864559%2CGenbank:XR_001112443.2;Parent=rna-XR_001112443.2
NW_003791127.1	Gnomon	exon	3351649	3351831	.	-	.	ID=exon-XM_031917962.1-5;Dbxref=GeneID:100872427%2CGenbank:XM_031917962.1;Note=The sequence of the model RefSeq transcript was modified relative to this genomic sequence to represent the inferred CDS: inserted 2 bases in 2 codons;Parent=rna-XM_031917962.1
NW_003791127.1	Gnomon	exon	3351355	3351514	.	-	.	ID=exon-XM_031917962.1-6;Dbxref=GeneID:100872427%2CGenbank:XM_031917962.1;Note=The sequence of the model RefSeq transcript was modified relative to this genomic sequence to represent the inferred CDS: inserted 2 bases in 2 codons;Parent=rna-XM_031917962.1
NW_003791127.1	Gnomon	exon	3351118	3351296	.	-	.	ID=exon-XM_031917962.1-7;Dbxref=GeneID:100872427%2CGenbank:XM_031917962.1;Note=The sequence of the model RefSeq transcript was modified relative to this genomic sequence to represent the inferred CDS: inserted 2 bases in 2 codons;Parent=rna-XM_031917962.1
NW_003791127.1	Gnomon	exon	3350580	3350815	.	-	.	ID=exon-XM_031917962.1-8;Dbxref=GeneID:100872427%2CGenbank:XM_031917962.1;Note=The sequence of the model RefSeq transcript was modified relative to this genomic sequence to represent the inferred CDS: inserted 2 bases in 2 codons;Parent=rna-XM_031917962.1
NW_003791127.1	Gnomon	exon	3350317	3350484	.	-	.	ID=exon-XM_031917962.1-9;Dbxref=GeneID:100872427%2CGenbank:XM_031917962.1;Note=The sequence of the model RefSeq transcript was modified relative to this genomic sequence to represent the inferred CDS: inserted 2 bases in 2 codons;Parent=rna-XM_031917962.1
NW_003791127.1	Gnomon	CDS	6424708	6424720	.	-	0	Name=XP_012345329.1;ID=cds-XP_012345329.1;Dbxref=GeneID:100870474%2CGenbank:XP_012345329.1;Parent=rna-XM_012489875.2
NW_003791127.1	Gnomon	CDS	6421025	6421252	.	-	0	Name=XP_012345329.1;ID=cds-XP_012345329.1;Dbxref=GeneID:100870474%2CGenbank:XP_012345329.1;Parent=rna-XM_012489875.2
NW_003791127.1	Gnomon	CDS	6420887	6420957	.	-	0	Name=XP_012345329.1;ID=cds-XP_012345329.1;Dbxref=GeneID:100870474%2CGenbank:XP_012345329.1;Parent=rna-XM_012489875.2
NW_003791127.1	Gnomon	CDS	6420575	6420793	.	-	0	Name=XP_012345329.1;ID=cds-XP_012345329.1;Dbxref=GeneID:100870474%2CGenbank:XP_012345329.1;Parent=rna-XM_012489875.2
NW_003791127.1	Gnomon	CDS	6420332	6420442	.	-	0	Name=XP_012345329.1;ID=cds-XP_012345329.1;Dbxref=GeneID:100870474%2CGenbank:XP_012345329.1;Parent=rna-XM_012489875.2
NW_003791127.1	Gnomon	CDS	2604143	2604199	.	+	0	Name=XP_012345173.1;ID=cds-XP_012345173.1;Dbxref=GeneID:100867819%2CGenbank:XP_012345173.1;Parent=rna-XM_012489719.1
NW_003791127.1	Gnomon	CDS	2605252	2605359	.	+	0	Name=XP_012345173.1;ID=cds-XP_012345173.1;Dbxref=GeneID:100867819%2CGenbank:XP_012345173.1;Parent=rna-XM_012489719.1
NW_003791127.1	Gnomon	CDS	2605435	2605580	.	+	0	Name=XP_012345173.1;ID=cds-XP_012345173.1;Dbxref=GeneID:100867819%2CGenbank:XP_012345173.1;Parent=rna-XM_012489719.1
NW_003791127.1	Gnomon	CDS	2605715	2605991	.	+	0	Name=XP_012345173.1;ID=cds-XP_012345173.1;Dbxref=GeneID:100867819%2CGenbank:XP_012345173.1;Parent=rna-XM_012489719.1
NW_003791127.1	Gnomon	CDS	2606068	2606268	.	+	0	Name=XP_012345173.1;ID=cds-XP_012345173.1;Dbxref=GeneID:100867819%2CGenbank:XP_012345173.1;Parent=rna-XM_012489719.1
NW_003791127.1	Gnomon	CDS	2606398	2606638	.	+	0	Name=XP_012345173.1;ID=cds-XP_012345173.1;Dbxref=GeneID:100867819%2CGenbank:XP_012345173.1;Parent=rna-XM_012489719.1
NW_003791127.1	Gnomon	CDS	2606732	2606964	.	+	0	Name=XP_012345173.1;ID=cds-XP_012345173.1;Dbxref=GeneID:100867819%2CGenbank:XP_012345173.1;Parent=rna-XM_012489719.1
NW_003791127.1	Gnomon	CDS	2607080	2607100	.	+	0	Name=XP_012345173.1;ID=cds-XP_012345173.1;Dbxref=GeneID:100867819%2CGenbank:XP_012345173.1;Parent=rna-XM_012489719.1
NW_003791127.1	Gnomon	CDS	2607227	2607593	.	+	0	Name=XP_012345173.1;ID=cds-XP_012345173.1;Dbxref=GeneID:100867819%2CGenbank:XP_012345173.1;Parent=rna-XM_012489719.1
NW_003791127.1	Gnomon	CDS	2607760	2608188	.	+	0	Name=XP_012345173.1;ID=cds-XP_012345173.1;Dbxref=GeneID:100867819%2CGenbank:XP_012345173.1;Parent=rna-XM_012489719.1
NW_003791127.1	Gnomon	CDS	2608274	2608365	.	+	0	Name=XP_012345173.1;ID=cds-XP_012345173.1;Dbxref=GeneID:100867819%2CGenbank:XP_012345173.1;Parent=rna-XM_012489719.1
NW_003791127.1	Gnomon	CDS	2608473	2608566	.	+	0	Name=XP_012345173.1;ID=cds-XP_012345173.1;Dbxref=GeneID:100867819%2CGenbank:XP_012345173.1;Parent=rna-XM_012489719.1
NW_003791127.1	Gnomon	CDS	2608902	2608946	.	+	0	Name=XP_012345173.1;ID=cds-XP_012345173.1;Dbxref=GeneID:100867819%2CGenbank:XP_012345173.1;Parent=rna-XM_012489719.1
NW_003791127.1	Gnomon	CDS	2609232	2609351	.	+	0	Name=XP_012345173.1;ID=cds-XP_012345173.1;Dbxref=GeneID:100867819%2CGenbank:XP_012345173.1;Parent=rna-XM_012489719.1
NW_003791127.1	Gnomon	CDS	2609570	2609641	.	+	0	Name=XP_012345173.1;ID=cds-XP_012345173.1;Dbxref=GeneID:100867819%2CGenbank:XP_012345173.1;Parent=rna-XM_012489719.1
NW_003791127.1	Gnomon	CDS	2610258	2610287	.	+	0	Name=XP_012345173.1;ID=cds-XP_012345173.1;Dbxref=GeneID:100867819%2CGenbank:XP_012345173.1;Parent=rna-XM_012489719.1
NW_003791127.1	Gnomon	CDS	2610432	2610553	.	+	0	Name=XP_012345173.1;ID=cds-XP_012345173.1;Dbxref=GeneID:100867819%2CGenbank:XP_012345173.1;Parent=rna-XM_012489719.1
NW_003791127.1	Gnomon	CDS	2610647	2610886	.	+	0	Name=XP_012345173.1;ID=cds-XP_012345173.1;Dbxref=GeneID:100867819%2CGenbank:XP_012345173.1;Parent=rna-XM_012489719.1
NW_003791127.1	Gnomon	CDS	2610965	2611055	.	+	0	Name=XP_012345173.1;ID=cds-XP_012345173.1;Dbxref=GeneID:100867819%2CGenbank:XP_012345173.1;Parent=rna-XM_012489719.1
NW_003791127.1	Gnomon	CDS	2612235	2612270	.	+	0	Name=XP_012345173.1;ID=cds-XP_012345173.1;Dbxref=GeneID:100867819%2CGenbank:XP_012345173.1;Parent=rna-XM_012489719.1
NW_003791127.1	Gnomon	CDS	2613661	2613830	.	+	0	Name=XP_012345173.1;ID=cds-XP_012345173.1;Dbxref=GeneID:100867819%2CGenbank:XP_012345173.1;Parent=rna-XM_012489719.1
NW_003791127.1	Gnomon	mRNA	3652918	3654929	.	+	.	Name=XM_012489921.2;ID=rna-XM_012489921.2;Dbxref=GeneID:100866346%2CGenbank:XM_012489921.2;Parent=gene-LOC100866346
NW_003791127.1	Gnomon	CDS	7717265	7717605	.	+	0	Name=XP_003696162.1;ID=cds-XP_003696162.1;Dbxref=GeneID:100866507%2CGenbank:XP_003696162.1;Parent=rna-XM_003696114.3
NW_003791127.1	Gnomon	CDS	7717898	7718048	.	+	0	Name=XP_003696162.1;ID=cds-XP_003696162.1;Dbxref=GeneID:100866507%2CGenbank:XP_003696162.1;Parent=rna-XM_003696114.3
NW_003791127.1	Gnomon	CDS	7718695	7718944	.	+	0	Name=XP_003696162.1;ID=cds-XP_003696162.1;Dbxref=GeneID:100866507%2CGenbank:XP_003696162.1;Parent=rna-XM_003696114.3
NW_003791127.1	Gnomon	CDS	7719396	7719636	.	+	0	Name=XP_003696162.1;ID=cds-XP_003696162.1;Dbxref=GeneID:100866507%2CGenbank:XP_003696162.1;Parent=rna-XM_003696114.3
NW_003791127.1	Gnomon	CDS	7720173	7720355	.	+	0	Name=XP_003696162.1;ID=cds-XP_003696162.1;Dbxref=GeneID:100866507%2CGenbank:XP_003696162.1;Parent=rna-XM_003696114.3
NW_003791127.1	Gnomon	CDS	7720440	7720692	.	+	0	Name=XP_003696162.1;ID=cds-XP_003696162.1;Dbxref=GeneID:100866507%2CGenbank:XP_003696162.1;Parent=rna-XM_003696114.3
NW_003791127.1	Gnomon	exon	3352408	3352519	.	-	.	ID=exon-XM_031917962.1-1;Dbxref=GeneID:100872427%2CGenbank:XM_031917962.1;Note=The sequence of the model RefSeq transcript was modified relative to this genomic sequence to represent the inferred CDS: inserted 2 bases in 2 codons;Parent=rna-XM_031917962.1
NW_003791127.1	Gnomon	exon	3352385	3352405	.	-	.	ID=exon-XM_031917962.1-2;Dbxref=GeneID:100872427%2CGenbank:XM_031917962.1;Note=The sequence of the model RefSeq transcript was modified relative to this genomic sequence to represent the inferred CDS: inserted 2 bases in 2 codons;Parent=rna-XM_031917962.1
NW_003791127.1	Gnomon	exon	3352134	3352308	.	-	.	ID=exon-XM_031917962.1-3;Dbxref=GeneID:100872427%2CGenbank:XM_031917962.1;Note=The sequence of the model RefSeq transcript was modified relative to this genomic sequence to represent the inferred CDS: inserted 2 bases in 2 codons;Parent=rna-XM_031917962.1
NW_003791127.1	Gnomon	exon	3351918	3352044	.	-	.	ID=exon-XM_031917962.1-4;Dbxref=GeneID:100872427%2CGenbank:XM_031917962.1;Note=The sequence of the model RefSeq transcript was modified relative to this genomic sequence to represent the inferred CDS: inserted 2 bases in 2 codons;Parent=rna-XM_031917962.1
NW_003791127.1	Gnomon	exon	2106479	2106807	.	+	.	ID=exon-XM_003695751.3-1;Dbxref=GeneID:100867452%2CGenbank:XM_003695751.3;Parent=rna-XM_003695751.3
NW_003791127.1	Gnomon	exon	2106994	2107042	.	+	.	ID=exon-XM_003695751.3-2;Dbxref=GeneID:100867452%2CGenbank:XM_003695751.3;Parent=rna-XM_003695751.3
NW_003791127.1	Gnomon	exon	2108786	2108975	.	+	.	ID=exon-XM_003695751.3-5;Dbxref=GeneID:100867452%2CGenbank:XM_003695751.3;Parent=rna-XM_003695751.3
NW_003791127.1	Gnomon	exon	2109353	2109568	.	+	.	ID=exon-XM_003695751.3-6;Dbxref=GeneID:100867452%2CGenbank:XM_003695751.3;Parent=rna-XM_003695751.3
NW_003791127.1	Gnomon	exon	2107550	2107730	.	+	.	ID=exon-XM_003695751.3-3;Dbxref=GeneID:100867452%2CGenbank:XM_003695751.3;Parent=rna-XM_003695751.3
NW_003791127.1	Gnomon	exon	2108030	2108222	.	+	.	ID=exon-XM_003695751.3-4;Dbxref=GeneID:100867452%2CGenbank:XM_003695751.3;Parent=rna-XM_003695751.3
NW_003791127.1	Gnomon	exon	2111160	2111401	.	+	.	ID=exon-XM_003695751.3-9;Dbxref=GeneID:100867452%2CGenbank:XM_003695751.3;Parent=rna-XM_003695751.3
NW_003791127.1	Gnomon	exon	2109661	2109763	.	+	.	ID=exon-XM_003695751.3-7;Dbxref=GeneID:100867452%2CGenbank:XM_003695751.3;Parent=rna-XM_003695751.3
NW_003791127.1	Gnomon	exon	2110162	2110383	.	+	.	ID=exon-XM_003695751.3-8;Dbxref=GeneID:100867452%2CGenbank:XM_003695751.3;Parent=rna-XM_003695751.3
NW_003791127.1	Gnomon	mRNA	6791651	6799640	.	+	.	Name=XM_031918149.1;ID=rna-XM_031918149.1;Dbxref=GeneID:100871826%2CGenbank:XM_031918149.1;Parent=gene-LOC100871826
NW_003791127.1	Gnomon	exon	5791569	5791782	.	-	.	ID=exon-XM_031918081.1-11;Dbxref=GeneID:100866778%2CGenbank:XM_031918081.1;Parent=rna-XM_031918081.1
NW_003791127.1	Gnomon	exon	5791110	5791231	.	-	.	ID=exon-XM_031918081.1-12;Dbxref=GeneID:100866778%2CGenbank:XM_031918081.1;Parent=rna-XM_031918081.1
NW_003791127.1	Gnomon	exon	5794045	5794220	.	-	.	ID=exon-XM_031918081.1-10;Dbxref=GeneID:100866778%2CGenbank:XM_031918081.1;Parent=rna-XM_031918081.1
NW_003791127.1	Gnomon	exon	5787079	5787339	.	-	.	ID=exon-XM_031918081.1-15;Dbxref=GeneID:100866778%2CGenbank:XM_031918081.1;Parent=rna-XM_031918081.1
NW_003791127.1	Gnomon	exon	5785453	5786022	.	-	.	ID=exon-XM_031918081.1-16;Dbxref=GeneID:100866778%2CGenbank:XM_031918081.1;Parent=rna-XM_031918081.1
NW_003791127.1	Gnomon	exon	5790516	5790692	.	-	.	ID=exon-XM_031918081.1-13;Dbxref=GeneID:100866778%2CGenbank:XM_031918081.1;Parent=rna-XM_031918081.1
NW_003791127.1	Gnomon	exon	5787892	5788206	.	-	.	ID=exon-XM_031918081.1-14;Dbxref=GeneID:100866778%2CGenbank:XM_031918081.1;Parent=rna-XM_031918081.1
NW_003791127.1	Gnomon	CDS	4177459	4177758	.	+	0	Name=XP_031773963.1;ID=cds-XP_031773963.1;Dbxref=GeneID:105736085%2CGenbank:XP_031773963.1;Note=The sequence of the model RefSeq protein was modified relative to this genomic sequence to represent the inferred CDS: deleted 1 base in 1 codon;Parent=rna-XM_031918103.1
NW_003791127.1	Gnomon	CDS	4177760	4177807	.	+	0	Name=XP_031773963.1;ID=cds-XP_031773963.1;Dbxref=GeneID:105736085%2CGenbank:XP_031773963.1;Note=The sequence of the model RefSeq protein was modified relative to this genomic sequence to represent the inferred CDS: deleted 1 base in 1 codon;Parent=rna-XM_031918103.1
NW_003791127.1	Gnomon	CDS	4177872	4178315	.	+	0	Name=XP_031773963.1;ID=cds-XP_031773963.1;Dbxref=GeneID:105736085%2CGenbank:XP_031773963.1;Note=The sequence of the model RefSeq protein was modified relative to this genomic sequence to represent the inferred CDS: deleted 1 base in 1 codon;Parent=rna-XM_031918103.1
NW_003791127.1	Gnomon	CDS	4178399	4178449	.	+	0	Name=XP_031773963.1;ID=cds-XP_031773963.1;Dbxref=GeneID:105736085%2CGenbank:XP_031773963.1;Note=The sequence of the model RefSeq protein was modified relative to this genomic sequence to represent the inferred CDS: deleted 1 base in 1 codon;Parent=rna-XM_031918103.1
NW_003791127.1	Gnomon	CDS	4178536	4178616	.	+	0	Name=XP_031773963.1;ID=cds-XP_031773963.1;Dbxref=GeneID:105736085%2CGenbank:XP_031773963.1;Note=The sequence of the model RefSeq protein was modified relative to this genomic sequence to represent the inferred CDS: deleted 1 base in 1 codon;Parent=rna-XM_031918103.1
NW_003791127.1	Gnomon	CDS	4178693	4178806	.	+	0	Name=XP_031773963.1;ID=cds-XP_031773963.1;Dbxref=GeneID:105736085%2CGenbank:XP_031773963.1;Note=The sequence of the model RefSeq protein was modified relative to this genomic sequence to represent the inferred CDS: deleted 1 base in 1 codon;Parent=rna-XM_031918103.1
NW_003791127.1	Gnomon	CDS	4178875	4179006	.	+	0	Name=XP_031773963.1;ID=cds-XP_031773963.1;Dbxref=GeneID:105736085%2CGenbank:XP_031773963.1;Note=The sequence of the model RefSeq protein was modified relative to this genomic sequence to represent the inferred CDS: deleted 1 base in 1 codon;Parent=rna-XM_031918103.1
NW_003791127.1	Gnomon	mRNA	5188839	5190379	.	+	.	Name=XM_031918003.1;ID=rna-XM_031918003.1;Dbxref=GeneID:105736077%2CGenbank:XM_031918003.1;Parent=gene-LOC105736077
NW_003791127.1	Gnomon	exon	2393735	2393869	.	-	.	ID=exon-XM_012489478.2-1;Dbxref=GeneID:100867939%2CGenbank:XM_012489478.2;Parent=rna-XM_012489478.2
NW_003791127.1	Gnomon	exon	2390449	2393421	.	-	.	ID=exon-XM_012489478.2-2;Dbxref=GeneID:100867939%2CGenbank:XM_012489478.2;Parent=rna-XM_012489478.2
NW_003791127.1	Gnomon	mRNA	3659754	3661860	.	-	.	Name=XM_012489827.2;ID=rna-XM_012489827.2;Dbxref=GeneID:100871349%2CGenbank:XM_012489827.2;Parent=gene-LOC100871349
NW_003791127.1	Gnomon	exon	1717940	1718367	.	-	.	ID=exon-XM_012490019.2-1;Dbxref=GeneID:105736245%2CGenbank:XM_012490019.2;Parent=rna-XM_012490019.2
NW_003791127.1	Gnomon	exon	1717400	1717676	.	-	.	ID=exon-XM_012490019.2-2;Dbxref=GeneID:105736245%2CGenbank:XM_012490019.2;Parent=rna-XM_012490019.2
NW_003791127.1	Gnomon	exon	1716493	1717336	.	-	.	ID=exon-XM_012490019.2-3;Dbxref=GeneID:105736245%2CGenbank:XM_012490019.2;Parent=rna-XM_012490019.2
NW_003791127.1	tRNAscan-SE	exon	5627048	5627121	.	+	.	ID=exon-TRNAT-AGU-4-1;Dbxref=GeneID:116414838;Note=transfer RNA threonine (anticodon AGU);Parent=rna-TRNAT-AGU-4
NW_003791127.1	Gnomon	mRNA	2480469	2514536	.	-	.	Name=XM_012489671.2;ID=rna-XM_012489671.2;Dbxref=GeneID:100868544%2CGenbank:XM_012489671.2;Parent=gene-LOC100868544
NW_003791127.1	Gnomon	lnc_RNA	2332603	2337148	.	+	.	Name=XR_001112442.2;ID=rna-XR_001112442.2;Dbxref=GeneID:100864559%2CGenbank:XR_001112442.2;Parent=gene-LOC100864559
NW_003791127.1	Gnomon	mRNA	1450881	1459574	.	-	.	Name=XM_031917905.1;ID=rna-XM_031917905.1;Dbxref=GeneID:100872105%2CGenbank:XM_031917905.1;Parent=gene-LOC100872105
NW_003791127.1	Gnomon	exon	5237971	5238100	.	+	.	ID=exon-XM_031917938.1-2;Dbxref=GeneID:100863346%2CGenbank:XM_031917938.1;Parent=rna-XM_031917938.1
NW_003791127.1	Gnomon	exon	5240913	5241011	.	+	.	ID=exon-XM_031917938.1-3;Dbxref=GeneID:100863346%2CGenbank:XM_031917938.1;Parent=rna-XM_031917938.1
NW_003791127.1	Gnomon	exon	5225702	5226039	.	+	.	ID=exon-XM_031917938.1-1;Dbxref=GeneID:100863346%2CGenbank:XM_031917938.1;Parent=rna-XM_031917938.1
NW_003791127.1	Gnomon	mRNA	1450881	1459417	.	-	.	Name=XM_031917895.1;ID=rna-XM_031917895.1;Dbxref=GeneID:100872105%2CGenbank:XM_031917895.1;Parent=gene-LOC100872105
NW_003791127.1	Gnomon	exon	5311625	5311975	.	+	.	ID=exon-XM_031917938.1-4;Dbxref=GeneID:100863346%2CGenbank:XM_031917938.1;Parent=rna-XM_031917938.1
NW_003791127.1	Gnomon	exon	1727564	1727752	.	+	.	ID=exon-XM_003696080.3-1;Dbxref=GeneID:100871469%2CGenbank:XM_003696080.3;Parent=rna-XM_003696080.3
NW_003791127.1	Gnomon	exon	1727986	1728188	.	+	.	ID=exon-XM_003696080.3-2;Dbxref=GeneID:100871469%2CGenbank:XM_003696080.3;Parent=rna-XM_003696080.3
NW_003791127.1	Gnomon	exon	1728266	1728452	.	+	.	ID=exon-XM_003696080.3-3;Dbxref=GeneID:100871469%2CGenbank:XM_003696080.3;Parent=rna-XM_003696080.3
NW_003791127.1	Gnomon	exon	1728550	1728834	.	+	.	ID=exon-XM_003696080.3-4;Dbxref=GeneID:100871469%2CGenbank:XM_003696080.3;Parent=rna-XM_003696080.3
NW_003791127.1	Gnomon	exon	1728890	1729021	.	+	.	ID=exon-XM_003696080.3-5;Dbxref=GeneID:100871469%2CGenbank:XM_003696080.3;Parent=rna-XM_003696080.3
NW_003791127.1	Gnomon	exon	1729095	1729226	.	+	.	ID=exon-XM_003696080.3-6;Dbxref=GeneID:100871469%2CGenbank:XM_003696080.3;Parent=rna-XM_003696080.3
NW_003791127.1	Gnomon	exon	1729294	1729794	.	+	.	ID=exon-XM_003696080.3-7;Dbxref=GeneID:100871469%2CGenbank:XM_003696080.3;Parent=rna-XM_003696080.3
NW_003791127.1	Gnomon	exon	1729873	1730306	.	+	.	ID=exon-XM_003696080.3-8;Dbxref=GeneID:100871469%2CGenbank:XM_003696080.3;Parent=rna-XM_003696080.3
NW_003791127.1	Gnomon	gene	8298805	8304525	.	-	.	Name=LOC100871424;ID=gene-LOC100871424;Dbxref=GeneID:100871424
NW_003791127.1	Gnomon	gene	3657776	3682461	.	-	.	Name=LOC100871468;ID=gene-LOC100871468;Dbxref=GeneID:100871468
NW_003791127.1	Gnomon	CDS	4390767	4391035	.	+	0	Name=XP_012345422.2;ID=cds-XP_012345422.2;Dbxref=GeneID:105736235%2CGenbank:XP_012345422.2;Note=The sequence of the model RefSeq protein was modified relative to this genomic sequence to represent the inferred CDS: inserted 1 base in 1 codon;Parent=rna-XM_012489968.2
NW_003791127.1	Gnomon	CDS	4391132	4391304	.	+	0	Name=XP_012345422.2;ID=cds-XP_012345422.2;Dbxref=GeneID:105736235%2CGenbank:XP_012345422.2;Note=The sequence of the model RefSeq protein was modified relative to this genomic sequence to represent the inferred CDS: inserted 1 base in 1 codon;Parent=rna-XM_012489968.2
NW_003791127.1	Gnomon	CDS	4391416	4391502	.	+	0	Name=XP_012345422.2;ID=cds-XP_012345422.2;Dbxref=GeneID:105736235%2CGenbank:XP_012345422.2;Note=The sequence of the model RefSeq protein was modified relative to this genomic sequence to represent the inferred CDS: inserted 1 base in 1 codon;Parent=rna-XM_012489968.2
NW_003791127.1	Gnomon	CDS	4391505	4391728	.	+	0	Name=XP_012345422.2;ID=cds-XP_012345422.2;Dbxref=GeneID:105736235%2CGenbank:XP_012345422.2;Note=The sequence of the model RefSeq protein was modified relative to this genomic sequence to represent the inferred CDS: inserted 1 base in 1 codon;Parent=rna-XM_012489968.2
NW_003791127.1	Gnomon	gene	1727334	1730306	.	+	.	Name=LOC100871469;ID=gene-LOC100871469;Dbxref=GeneID:100871469
NW_003791127.1	Gnomon	exon	7951890	7952223	.	-	.	ID=exon-XM_012489996.2-11;Dbxref=GeneID:100867454%2CGenbank:XM_012489996.2;Parent=rna-XM_012489996.2
NW_003791127.1	Gnomon	exon	7952322	7952461	.	-	.	ID=exon-XM_012489996.2-10;Dbxref=GeneID:100867454%2CGenbank:XM_012489996.2;Parent=rna-XM_012489996.2
NW_003791127.1	Gnomon	CDS	5495603	5496363	.	-	0	Name=XP_003696069.1;ID=cds-XP_003696069.1;Dbxref=GeneID:100863583%2CGenbank:XP_003696069.1;Parent=rna-XM_003696021.3
NW_003791127.1	Gnomon	CDS	5468868	5468964	.	-	0	Name=XP_003696069.1;ID=cds-XP_003696069.1;Dbxref=GeneID:100863583%2CGenbank:XP_003696069.1;Parent=rna-XM_003696021.3
NW_003791127.1	Gnomon	CDS	5355464	5355652	.	-	0	Name=XP_003696069.1;ID=cds-XP_003696069.1;Dbxref=GeneID:100863583%2CGenbank:XP_003696069.1;Parent=rna-XM_003696021.3
NW_003791127.1	Gnomon	CDS	5355141	5355326	.	-	0	Name=XP_003696069.1;ID=cds-XP_003696069.1;Dbxref=GeneID:100863583%2CGenbank:XP_003696069.1;Parent=rna-XM_003696021.3
NW_003791127.1	Gnomon	CDS	5354557	5354730	.	-	0	Name=XP_003696069.1;ID=cds-XP_003696069.1;Dbxref=GeneID:100863583%2CGenbank:XP_003696069.1;Parent=rna-XM_003696021.3
NW_003791127.1	Gnomon	exon	3474738	3475212	.	-	.	ID=exon-XM_031918048.1-3;Dbxref=GeneID:100873052%2CGenbank:XM_031918048.1;Parent=rna-XM_031918048.1
NW_003791127.1	Gnomon	exon	3475794	3475979	.	-	.	ID=exon-XM_031918048.1-1;Dbxref=GeneID:100873052%2CGenbank:XM_031918048.1;Parent=rna-XM_031918048.1
NW_003791127.1	Gnomon	exon	3475549	3475713	.	-	.	ID=exon-XM_031918048.1-2;Dbxref=GeneID:100873052%2CGenbank:XM_031918048.1;Parent=rna-XM_031918048.1
NW_003791127.1	Gnomon	mRNA	6807501	6814030	.	+	.	Name=XM_012489434.2;ID=rna-XM_012489434.2;Dbxref=GeneID:105736092%2CGenbank:XM_012489434.2;Parent=gene-LOC105736092
NW_003791127.1	Gnomon	exon	5656641	5656825	.	-	.	ID=exon-XM_012489651.2-8;Dbxref=GeneID:100865270%2CGenbank:XM_012489651.2;Parent=rna-XM_012489651.2
NW_003791127.1	Gnomon	exon	5656377	5656563	.	-	.	ID=exon-XM_012489651.2-9;Dbxref=GeneID:100865270%2CGenbank:XM_012489651.2;Parent=rna-XM_012489651.2
NW_003791127.1	Gnomon	exon	5657167	5657590	.	-	.	ID=exon-XM_012489651.2-6;Dbxref=GeneID:100865270%2CGenbank:XM_012489651.2;Parent=rna-XM_012489651.2
NW_003791127.1	Gnomon	exon	5656920	5657088	.	-	.	ID=exon-XM_012489651.2-7;Dbxref=GeneID:100865270%2CGenbank:XM_012489651.2;Parent=rna-XM_012489651.2
NW_003791127.1	Gnomon	exon	5658161	5658316	.	-	.	ID=exon-XM_012489651.2-4;Dbxref=GeneID:100865270%2CGenbank:XM_012489651.2;Parent=rna-XM_012489651.2
NW_003791127.1	Gnomon	exon	5657694	5658088	.	-	.	ID=exon-XM_012489651.2-5;Dbxref=GeneID:100865270%2CGenbank:XM_012489651.2;Parent=rna-XM_012489651.2
NW_003791127.1	Gnomon	exon	5659875	5659993	.	-	.	ID=exon-XM_012489651.2-2;Dbxref=GeneID:100865270%2CGenbank:XM_012489651.2;Parent=rna-XM_012489651.2
NW_003791127.1	Gnomon	exon	5659607	5659785	.	-	.	ID=exon-XM_012489651.2-3;Dbxref=GeneID:100865270%2CGenbank:XM_012489651.2;Parent=rna-XM_012489651.2
NW_003791127.1	Gnomon	exon	5665570	5665851	.	-	.	ID=exon-XM_012489651.2-1;Dbxref=GeneID:100865270%2CGenbank:XM_012489651.2;Parent=rna-XM_012489651.2
NW_003791127.1	Gnomon	CDS	765379	765421	.	-	0	Name=XP_031773869.1;ID=cds-XP_031773869.1;Dbxref=GeneID:100869793%2CGenbank:XP_031773869.1;Parent=rna-XM_031918009.1
NW_003791127.1	Gnomon	CDS	764940	765074	.	-	0	Name=XP_031773869.1;ID=cds-XP_031773869.1;Dbxref=GeneID:100869793%2CGenbank:XP_031773869.1;Parent=rna-XM_031918009.1
NW_003791127.1	Gnomon	CDS	764598	764789	.	-	0	Name=XP_031773869.1;ID=cds-XP_031773869.1;Dbxref=GeneID:100869793%2CGenbank:XP_031773869.1;Parent=rna-XM_031918009.1
NW_003791127.1	Gnomon	CDS	764435	764494	.	-	0	Name=XP_031773869.1;ID=cds-XP_031773869.1;Dbxref=GeneID:100869793%2CGenbank:XP_031773869.1;Parent=rna-XM_031918009.1
NW_003791127.1	Gnomon	CDS	764053	764302	.	-	0	Name=XP_031773869.1;ID=cds-XP_031773869.1;Dbxref=GeneID:100869793%2CGenbank:XP_031773869.1;Parent=rna-XM_031918009.1
NW_003791127.1	Gnomon	CDS	763905	763977	.	-	0	Name=XP_031773869.1;ID=cds-XP_031773869.1;Dbxref=GeneID:100869793%2CGenbank:XP_031773869.1;Parent=rna-XM_031918009.1
NW_003791127.1	Gnomon	CDS	763839	763844	.	-	0	Name=XP_031773869.1;ID=cds-XP_031773869.1;Dbxref=GeneID:100869793%2CGenbank:XP_031773869.1;Parent=rna-XM_031918009.1
NW_003791127.1	Gnomon	exon	3563140	3563322	.	-	.	ID=exon-XM_031917957.1-10;Dbxref=GeneID:100863902%2CGenbank:XM_031917957.1;Parent=rna-XM_031917957.1
NW_003791127.1	Gnomon	mRNA	7785157	7791791	.	+	.	Name=XM_003696116.3;ID=rna-XM_003696116.3;Dbxref=GeneID:100866744%2CGenbank:XM_003696116.3;Parent=gene-LOC100866744
NW_003791127.1	Gnomon	CDS	4126183	4126441	.	+	0	Name=XP_031773962.1;ID=cds-XP_031773962.1;Dbxref=GeneID:100872541%2CGenbank:XP_031773962.1;Parent=rna-XM_031918102.1
NW_003791127.1	Gnomon	CDS	4126579	4127036	.	+	0	Name=XP_031773962.1;ID=cds-XP_031773962.1;Dbxref=GeneID:100872541%2CGenbank:XP_031773962.1;Parent=rna-XM_031918102.1
NW_003791127.1	Gnomon	CDS	4128373	4128509	.	+	0	Name=XP_031773962.1;ID=cds-XP_031773962.1;Dbxref=GeneID:100872541%2CGenbank:XP_031773962.1;Parent=rna-XM_031918102.1
NW_003791127.1	Gnomon	CDS	4128751	4129093	.	+	0	Name=XP_031773962.1;ID=cds-XP_031773962.1;Dbxref=GeneID:100872541%2CGenbank:XP_031773962.1;Parent=rna-XM_031918102.1
NW_003791127.1	Gnomon	CDS	4129443	4129962	.	+	0	Name=XP_031773962.1;ID=cds-XP_031773962.1;Dbxref=GeneID:100872541%2CGenbank:XP_031773962.1;Parent=rna-XM_031918102.1
NW_003791127.1	Gnomon	CDS	4130513	4130655	.	+	0	Name=XP_031773962.1;ID=cds-XP_031773962.1;Dbxref=GeneID:100872541%2CGenbank:XP_031773962.1;Parent=rna-XM_031918102.1
NW_003791127.1	Gnomon	CDS	4131066	4131211	.	+	0	Name=XP_031773962.1;ID=cds-XP_031773962.1;Dbxref=GeneID:100872541%2CGenbank:XP_031773962.1;Parent=rna-XM_031918102.1
NW_003791127.1	Gnomon	CDS	4131279	4131372	.	+	0	Name=XP_031773962.1;ID=cds-XP_031773962.1;Dbxref=GeneID:100872541%2CGenbank:XP_031773962.1;Parent=rna-XM_031918102.1
NW_003791127.1	Gnomon	CDS	4132611	4132781	.	+	0	Name=XP_031773962.1;ID=cds-XP_031773962.1;Dbxref=GeneID:100872541%2CGenbank:XP_031773962.1;Parent=rna-XM_031918102.1
NW_003791127.1	Gnomon	CDS	4132888	4133077	.	+	0	Name=XP_031773962.1;ID=cds-XP_031773962.1;Dbxref=GeneID:100872541%2CGenbank:XP_031773962.1;Parent=rna-XM_031918102.1
NW_003791127.1	Gnomon	CDS	4133670	4133766	.	+	0	Name=XP_031773962.1;ID=cds-XP_031773962.1;Dbxref=GeneID:100872541%2CGenbank:XP_031773962.1;Parent=rna-XM_031918102.1
NW_003791127.1	Gnomon	CDS	4133851	4134102	.	+	0	Name=XP_031773962.1;ID=cds-XP_031773962.1;Dbxref=GeneID:100872541%2CGenbank:XP_031773962.1;Parent=rna-XM_031918102.1
NW_003791127.1	Gnomon	CDS	4134435	4134562	.	+	0	Name=XP_031773962.1;ID=cds-XP_031773962.1;Dbxref=GeneID:100872541%2CGenbank:XP_031773962.1;Parent=rna-XM_031918102.1
NW_003791127.1	Gnomon	CDS	4134638	4134756	.	+	0	Name=XP_031773962.1;ID=cds-XP_031773962.1;Dbxref=GeneID:100872541%2CGenbank:XP_031773962.1;Parent=rna-XM_031918102.1
NW_003791127.1	Gnomon	CDS	4134965	4135079	.	+	0	Name=XP_031773962.1;ID=cds-XP_031773962.1;Dbxref=GeneID:100872541%2CGenbank:XP_031773962.1;Parent=rna-XM_031918102.1
NW_003791127.1	Gnomon	CDS	4135136	4135269	.	+	0	Name=XP_031773962.1;ID=cds-XP_031773962.1;Dbxref=GeneID:100872541%2CGenbank:XP_031773962.1;Parent=rna-XM_031918102.1
NW_003791127.1	Gnomon	CDS	4135325	4135518	.	+	0	Name=XP_031773962.1;ID=cds-XP_031773962.1;Dbxref=GeneID:100872541%2CGenbank:XP_031773962.1;Parent=rna-XM_031918102.1
NW_003791127.1	Gnomon	CDS	4135603	4135831	.	+	0	Name=XP_031773962.1;ID=cds-XP_031773962.1;Dbxref=GeneID:100872541%2CGenbank:XP_031773962.1;Parent=rna-XM_031918102.1
NW_003791127.1	Gnomon	CDS	4135902	4136053	.	+	0	Name=XP_031773962.1;ID=cds-XP_031773962.1;Dbxref=GeneID:100872541%2CGenbank:XP_031773962.1;Parent=rna-XM_031918102.1
NW_003791127.1	Gnomon	CDS	4136115	4136365	.	+	0	Name=XP_031773962.1;ID=cds-XP_031773962.1;Dbxref=GeneID:100872541%2CGenbank:XP_031773962.1;Parent=rna-XM_031918102.1
NW_003791127.1	Gnomon	CDS	4136857	4137077	.	+	0	Name=XP_031773962.1;ID=cds-XP_031773962.1;Dbxref=GeneID:100872541%2CGenbank:XP_031773962.1;Parent=rna-XM_031918102.1
NW_003791127.1	Gnomon	CDS	4137258	4137372	.	+	0	Name=XP_031773962.1;ID=cds-XP_031773962.1;Dbxref=GeneID:100872541%2CGenbank:XP_031773962.1;Parent=rna-XM_031918102.1
NW_003791127.1	Gnomon	CDS	4138228	4138399	.	+	0	Name=XP_031773962.1;ID=cds-XP_031773962.1;Dbxref=GeneID:100872541%2CGenbank:XP_031773962.1;Parent=rna-XM_031918102.1
NW_003791127.1	Gnomon	CDS	4139476	4139651	.	+	0	Name=XP_031773962.1;ID=cds-XP_031773962.1;Dbxref=GeneID:100872541%2CGenbank:XP_031773962.1;Parent=rna-XM_031918102.1
NW_003791127.1	Gnomon	CDS	4140132	4140294	.	+	0	Name=XP_031773962.1;ID=cds-XP_031773962.1;Dbxref=GeneID:100872541%2CGenbank:XP_031773962.1;Parent=rna-XM_031918102.1
NW_003791127.1	Gnomon	CDS	4141655	4141879	.	+	0	Name=XP_031773962.1;ID=cds-XP_031773962.1;Dbxref=GeneID:100872541%2CGenbank:XP_031773962.1;Parent=rna-XM_031918102.1
NW_003791127.1	Gnomon	CDS	4142109	4142397	.	+	0	Name=XP_031773962.1;ID=cds-XP_031773962.1;Dbxref=GeneID:100872541%2CGenbank:XP_031773962.1;Parent=rna-XM_031918102.1
NW_003791127.1	Gnomon	CDS	4142469	4142606	.	+	0	Name=XP_031773962.1;ID=cds-XP_031773962.1;Dbxref=GeneID:100872541%2CGenbank:XP_031773962.1;Parent=rna-XM_031918102.1
NW_003791127.1	Gnomon	CDS	4142726	4142896	.	+	0	Name=XP_031773962.1;ID=cds-XP_031773962.1;Dbxref=GeneID:100872541%2CGenbank:XP_031773962.1;Parent=rna-XM_031918102.1
NW_003791127.1	Gnomon	CDS	4142999	4143290	.	+	0	Name=XP_031773962.1;ID=cds-XP_031773962.1;Dbxref=GeneID:100872541%2CGenbank:XP_031773962.1;Parent=rna-XM_031918102.1
NW_003791127.1	Gnomon	CDS	4143373	4143464	.	+	0	Name=XP_031773962.1;ID=cds-XP_031773962.1;Dbxref=GeneID:100872541%2CGenbank:XP_031773962.1;Parent=rna-XM_031918102.1
NW_003791127.1	Gnomon	CDS	4143856	4144059	.	+	0	Name=XP_031773962.1;ID=cds-XP_031773962.1;Dbxref=GeneID:100872541%2CGenbank:XP_031773962.1;Parent=rna-XM_031918102.1
NW_003791127.1	Gnomon	CDS	4144209	4144414	.	+	0	Name=XP_031773962.1;ID=cds-XP_031773962.1;Dbxref=GeneID:100872541%2CGenbank:XP_031773962.1;Parent=rna-XM_031918102.1
NW_003791127.1	Gnomon	CDS	4144543	4144728	.	+	0	Name=XP_031773962.1;ID=cds-XP_031773962.1;Dbxref=GeneID:100872541%2CGenbank:XP_031773962.1;Parent=rna-XM_031918102.1
NW_003791127.1	Gnomon	CDS	4144838	4145057	.	+	0	Name=XP_031773962.1;ID=cds-XP_031773962.1;Dbxref=GeneID:100872541%2CGenbank:XP_031773962.1;Parent=rna-XM_031918102.1
NW_003791127.1	Gnomon	CDS	4145486	4145652	.	+	0	Name=XP_031773962.1;ID=cds-XP_031773962.1;Dbxref=GeneID:100872541%2CGenbank:XP_031773962.1;Parent=rna-XM_031918102.1
NW_003791127.1	Gnomon	CDS	4145717	4145937	.	+	0	Name=XP_031773962.1;ID=cds-XP_031773962.1;Dbxref=GeneID:100872541%2CGenbank:XP_031773962.1;Parent=rna-XM_031918102.1
NW_003791127.1	Gnomon	CDS	4146023	4146132	.	+	0	Name=XP_031773962.1;ID=cds-XP_031773962.1;Dbxref=GeneID:100872541%2CGenbank:XP_031773962.1;Parent=rna-XM_031918102.1
NW_003791127.1	Gnomon	CDS	4146204	4146319	.	+	0	Name=XP_031773962.1;ID=cds-XP_031773962.1;Dbxref=GeneID:100872541%2CGenbank:XP_031773962.1;Parent=rna-XM_031918102.1
NW_003791127.1	Gnomon	CDS	4146388	4146488	.	+	0	Name=XP_031773962.1;ID=cds-XP_031773962.1;Dbxref=GeneID:100872541%2CGenbank:XP_031773962.1;Parent=rna-XM_031918102.1
NW_003791127.1	Gnomon	CDS	4146643	4146821	.	+	0	Name=XP_031773962.1;ID=cds-XP_031773962.1;Dbxref=GeneID:100872541%2CGenbank:XP_031773962.1;Parent=rna-XM_031918102.1
NW_003791127.1	Gnomon	CDS	4146992	4147291	.	+	0	Name=XP_031773962.1;ID=cds-XP_031773962.1;Dbxref=GeneID:100872541%2CGenbank:XP_031773962.1;Parent=rna-XM_031918102.1
NW_003791127.1	Gnomon	CDS	4147574	4147861	.	+	0	Name=XP_031773962.1;ID=cds-XP_031773962.1;Dbxref=GeneID:100872541%2CGenbank:XP_031773962.1;Parent=rna-XM_031918102.1
NW_003791127.1	Gnomon	CDS	4148600	4148790	.	+	0	Name=XP_031773962.1;ID=cds-XP_031773962.1;Dbxref=GeneID:100872541%2CGenbank:XP_031773962.1;Parent=rna-XM_031918102.1
NW_003791127.1	Gnomon	CDS	4149326	4149501	.	+	0	Name=XP_031773962.1;ID=cds-XP_031773962.1;Dbxref=GeneID:100872541%2CGenbank:XP_031773962.1;Parent=rna-XM_031918102.1
NW_003791127.1	Gnomon	CDS	4150070	4150221	.	+	0	Name=XP_031773962.1;ID=cds-XP_031773962.1;Dbxref=GeneID:100872541%2CGenbank:XP_031773962.1;Parent=rna-XM_031918102.1
NW_003791127.1	Gnomon	CDS	4150830	4150994	.	+	0	Name=XP_031773962.1;ID=cds-XP_031773962.1;Dbxref=GeneID:100872541%2CGenbank:XP_031773962.1;Parent=rna-XM_031918102.1
NW_003791127.1	Gnomon	CDS	4151060	4151226	.	+	0	Name=XP_031773962.1;ID=cds-XP_031773962.1;Dbxref=GeneID:100872541%2CGenbank:XP_031773962.1;Parent=rna-XM_031918102.1
NW_003791127.1	Gnomon	CDS	4151451	4151622	.	+	0	Name=XP_031773962.1;ID=cds-XP_031773962.1;Dbxref=GeneID:100872541%2CGenbank:XP_031773962.1;Parent=rna-XM_031918102.1
NW_003791127.1	Gnomon	CDS	4152066	4152278	.	+	0	Name=XP_031773962.1;ID=cds-XP_031773962.1;Dbxref=GeneID:100872541%2CGenbank:XP_031773962.1;Parent=rna-XM_031918102.1
NW_003791127.1	Gnomon	CDS	4152357	4152572	.	+	0	Name=XP_031773962.1;ID=cds-XP_031773962.1;Dbxref=GeneID:100872541%2CGenbank:XP_031773962.1;Parent=rna-XM_031918102.1
NW_003791127.1	Gnomon	CDS	4152661	4152811	.	+	0	Name=XP_031773962.1;ID=cds-XP_031773962.1;Dbxref=GeneID:100872541%2CGenbank:XP_031773962.1;Parent=rna-XM_031918102.1
NW_003791127.1	Gnomon	CDS	4152886	4153035	.	+	0	Name=XP_031773962.1;ID=cds-XP_031773962.1;Dbxref=GeneID:100872541%2CGenbank:XP_031773962.1;Parent=rna-XM_031918102.1
NW_003791127.1	Gnomon	CDS	4153193	4153325	.	+	0	Name=XP_031773962.1;ID=cds-XP_031773962.1;Dbxref=GeneID:100872541%2CGenbank:XP_031773962.1;Parent=rna-XM_031918102.1
NW_003791127.1	Gnomon	CDS	4153467	4153811	.	+	0	Name=XP_031773962.1;ID=cds-XP_031773962.1;Dbxref=GeneID:100872541%2CGenbank:XP_031773962.1;Parent=rna-XM_031918102.1
NW_003791127.1	Gnomon	CDS	4154075	4154347	.	+	0	Name=XP_031773962.1;ID=cds-XP_031773962.1;Dbxref=GeneID:100872541%2CGenbank:XP_031773962.1;Parent=rna-XM_031918102.1
NW_003791127.1	Gnomon	CDS	4154406	4154750	.	+	0	Name=XP_031773962.1;ID=cds-XP_031773962.1;Dbxref=GeneID:100872541%2CGenbank:XP_031773962.1;Parent=rna-XM_031918102.1
NW_003791127.1	Gnomon	CDS	4154943	4155077	.	+	0	Name=XP_031773962.1;ID=cds-XP_031773962.1;Dbxref=GeneID:100872541%2CGenbank:XP_031773962.1;Parent=rna-XM_031918102.1
NW_003791127.1	Gnomon	CDS	4155149	4155425	.	+	0	Name=XP_031773962.1;ID=cds-XP_031773962.1;Dbxref=GeneID:100872541%2CGenbank:XP_031773962.1;Parent=rna-XM_031918102.1
NW_003791127.1	Gnomon	CDS	4155580	4155987	.	+	0	Name=XP_031773962.1;ID=cds-XP_031773962.1;Dbxref=GeneID:100872541%2CGenbank:XP_031773962.1;Parent=rna-XM_031918102.1
NW_003791127.1	Gnomon	CDS	4156178	4156696	.	+	0	Name=XP_031773962.1;ID=cds-XP_031773962.1;Dbxref=GeneID:100872541%2CGenbank:XP_031773962.1;Parent=rna-XM_031918102.1
NW_003791127.1	Gnomon	CDS	4156964	4157114	.	+	0	Name=XP_031773962.1;ID=cds-XP_031773962.1;Dbxref=GeneID:100872541%2CGenbank:XP_031773962.1;Parent=rna-XM_031918102.1
NW_003791127.1	Gnomon	CDS	4157191	4157345	.	+	0	Name=XP_031773962.1;ID=cds-XP_031773962.1;Dbxref=GeneID:100872541%2CGenbank:XP_031773962.1;Parent=rna-XM_031918102.1
NW_003791127.1	Gnomon	exon	1678606	1679869	.	+	.	ID=exon-XM_012489887.2-9;Dbxref=GeneID:100869397%2CGenbank:XM_012489887.2;Parent=rna-XM_012489887.2
NW_003791127.1	Gnomon	exon	1677964	1678122	.	+	.	ID=exon-XM_012489887.2-7;Dbxref=GeneID:100869397%2CGenbank:XM_012489887.2;Parent=rna-XM_012489887.2
NW_003791127.1	Gnomon	exon	1678206	1678509	.	+	.	ID=exon-XM_012489887.2-8;Dbxref=GeneID:100869397%2CGenbank:XM_012489887.2;Parent=rna-XM_012489887.2
NW_003791127.1	Gnomon	exon	1676599	1676691	.	+	.	ID=exon-XM_012489887.2-5;Dbxref=GeneID:100869397%2CGenbank:XM_012489887.2;Parent=rna-XM_012489887.2
NW_003791127.1	Gnomon	exon	1676887	1676973	.	+	.	ID=exon-XM_012489887.2-6;Dbxref=GeneID:100869397%2CGenbank:XM_012489887.2;Parent=rna-XM_012489887.2
NW_003791127.1	Gnomon	exon	1675451	1675561	.	+	.	ID=exon-XM_012489887.2-3;Dbxref=GeneID:100869397%2CGenbank:XM_012489887.2;Parent=rna-XM_012489887.2
NW_003791127.1	Gnomon	exon	4168615	4168802	.	-	.	ID=exon-XM_012490032.2-12;Dbxref=GeneID:100872777%2CGenbank:XM_012490032.2;Parent=rna-XM_012490032.2
NW_003791127.1	Gnomon	exon	1675784	1676414	.	+	.	ID=exon-XM_012489887.2-4;Dbxref=GeneID:100869397%2CGenbank:XM_012489887.2;Parent=rna-XM_012489887.2
NW_003791127.1	Gnomon	exon	4167886	4168053	.	-	.	ID=exon-XM_012490032.2-13;Dbxref=GeneID:100872777%2CGenbank:XM_012490032.2;Parent=rna-XM_012490032.2
NW_003791127.1	Gnomon	exon	1674268	1674960	.	+	.	ID=exon-XM_012489887.2-1;Dbxref=GeneID:100869397%2CGenbank:XM_012489887.2;Parent=rna-XM_012489887.2
NW_003791127.1	Gnomon	exon	1675159	1675246	.	+	.	ID=exon-XM_012489887.2-2;Dbxref=GeneID:100869397%2CGenbank:XM_012489887.2;Parent=rna-XM_012489887.2
NW_003791127.1	Gnomon	exon	4169098	4169251	.	-	.	ID=exon-XM_012490032.2-10;Dbxref=GeneID:100872777%2CGenbank:XM_012490032.2;Parent=rna-XM_012490032.2
NW_003791127.1	Gnomon	exon	4168922	4169039	.	-	.	ID=exon-XM_012490032.2-11;Dbxref=GeneID:100872777%2CGenbank:XM_012490032.2;Parent=rna-XM_012490032.2
NW_003791127.1	Gnomon	CDS	7785402	7785404	.	+	0	Name=XP_003696163.1;ID=cds-XP_003696163.1;Dbxref=GeneID:100866744%2CGenbank:XP_003696163.1;Parent=rna-XM_003696115.3
NW_003791127.1	Gnomon	CDS	7785701	7785728	.	+	0	Name=XP_003696163.1;ID=cds-XP_003696163.1;Dbxref=GeneID:100866744%2CGenbank:XP_003696163.1;Parent=rna-XM_003696115.3
NW_003791127.1	Gnomon	CDS	7787714	7788022	.	+	0	Name=XP_003696163.1;ID=cds-XP_003696163.1;Dbxref=GeneID:100866744%2CGenbank:XP_003696163.1;Parent=rna-XM_003696115.3
NW_003791127.1	Gnomon	CDS	7788697	7788783	.	+	0	Name=XP_003696163.1;ID=cds-XP_003696163.1;Dbxref=GeneID:100866744%2CGenbank:XP_003696163.1;Parent=rna-XM_003696115.3
NW_003791127.1	Gnomon	CDS	7789864	7789895	.	+	0	Name=XP_003696163.1;ID=cds-XP_003696163.1;Dbxref=GeneID:100866744%2CGenbank:XP_003696163.1;Parent=rna-XM_003696115.3
NW_003791127.1	Gnomon	exon	8326618	8326970	.	-	.	ID=exon-XM_031918120.1-1;Dbxref=GeneID:100869310%2CGenbank:XM_031918120.1;Parent=rna-XM_031918120.1
NW_003791127.1	Gnomon	exon	8326288	8326486	.	-	.	ID=exon-XM_031918120.1-2;Dbxref=GeneID:100869310%2CGenbank:XM_031918120.1;Parent=rna-XM_031918120.1
NW_003791127.1	Gnomon	exon	8325342	8325445	.	-	.	ID=exon-XM_031918120.1-3;Dbxref=GeneID:100869310%2CGenbank:XM_031918120.1;Parent=rna-XM_031918120.1
NW_003791127.1	Gnomon	exon	8324868	8325206	.	-	.	ID=exon-XM_031918120.1-4;Dbxref=GeneID:100869310%2CGenbank:XM_031918120.1;Parent=rna-XM_031918120.1
NW_003791127.1	Gnomon	mRNA	5098096	5101890	.	+	.	Name=XM_031918002.1;ID=rna-XM_031918002.1;Dbxref=GeneID:116414795%2CGenbank:XM_031918002.1;Parent=gene-LOC116414795
NW_003791127.1	Gnomon	mRNA	5654905	5665586	.	-	.	Name=XM_031917892.1;ID=rna-XM_031917892.1;Dbxref=GeneID:100865270%2CGenbank:XM_031917892.1;Parent=gene-LOC100865270
NW_003791127.1	Gnomon	exon	8324442	8324714	.	-	.	ID=exon-XM_031918120.1-5;Dbxref=GeneID:100869310%2CGenbank:XM_031918120.1;Parent=rna-XM_031918120.1
NW_003791127.1	Gnomon	exon	8324087	8324311	.	-	.	ID=exon-XM_031918120.1-6;Dbxref=GeneID:100869310%2CGenbank:XM_031918120.1;Parent=rna-XM_031918120.1
NW_003791127.1	Gnomon	mRNA	6791651	6799640	.	+	.	Name=XM_031918148.1;ID=rna-XM_031918148.1;Dbxref=GeneID:100871826%2CGenbank:XM_031918148.1;Parent=gene-LOC100871826
NW_003791127.1	Gnomon	mRNA	1450881	1459220	.	-	.	Name=XM_031917902.1;ID=rna-XM_031917902.1;Dbxref=GeneID:100872105%2CGenbank:XM_031917902.1;Parent=gene-LOC100872105
NW_003791127.1	Gnomon	mRNA	1859541	1940707	.	-	.	Name=XM_012489924.2;ID=rna-XM_012489924.2;Dbxref=GeneID:100863068%2CGenbank:XM_012489924.2;Parent=gene-LOC100863068
NW_003791127.1	Gnomon	exon	2884047	2884360	.	+	.	ID=exon-XM_003695923.2-1;Dbxref=GeneID:100870396%2CGenbank:XM_003695923.2;Parent=rna-XM_003695923.2
NW_003791127.1	Gnomon	exon	2887573	2887734	.	+	.	ID=exon-XM_003695923.2-2;Dbxref=GeneID:100870396%2CGenbank:XM_003695923.2;Parent=rna-XM_003695923.2
NW_003791127.1	Gnomon	exon	2890777	2890993	.	+	.	ID=exon-XM_003695923.2-3;Dbxref=GeneID:100870396%2CGenbank:XM_003695923.2;Parent=rna-XM_003695923.2
NW_003791127.1	Gnomon	exon	2891515	2891849	.	+	.	ID=exon-XM_003695923.2-4;Dbxref=GeneID:100870396%2CGenbank:XM_003695923.2;Parent=rna-XM_003695923.2
NW_003791127.1	Gnomon	exon	2891993	2892080	.	+	.	ID=exon-XM_003695923.2-5;Dbxref=GeneID:100870396%2CGenbank:XM_003695923.2;Parent=rna-XM_003695923.2
NW_003791127.1	Gnomon	exon	2892185	2892670	.	+	.	ID=exon-XM_003695923.2-6;Dbxref=GeneID:100870396%2CGenbank:XM_003695923.2;Parent=rna-XM_003695923.2
NW_003791127.1	Gnomon	exon	5082181	5082258	.	+	.	ID=exon-XM_012489455.2-2;Dbxref=GeneID:105736104%2CGenbank:XM_012489455.2;Parent=rna-XM_012489455.2
NW_003791127.1	Gnomon	exon	5082344	5082425	.	+	.	ID=exon-XM_012489455.2-3;Dbxref=GeneID:105736104%2CGenbank:XM_012489455.2;Parent=rna-XM_012489455.2
NW_003791127.1	Gnomon	exon	5080929	5081308	.	+	.	ID=exon-XM_012489455.2-1;Dbxref=GeneID:105736104%2CGenbank:XM_012489455.2;Parent=rna-XM_012489455.2
NW_003791127.1	Gnomon	exon	5082493	5082832	.	+	.	ID=exon-XM_012489455.2-4;Dbxref=GeneID:105736104%2CGenbank:XM_012489455.2;Parent=rna-XM_012489455.2
NW_003791127.1	Gnomon	lnc_RNA	2332599	2337148	.	+	.	Name=XR_001112441.2;ID=rna-XR_001112441.2;Dbxref=GeneID:100864559%2CGenbank:XR_001112441.2;Parent=gene-LOC100864559
NW_003791127.1	Gnomon	gene	8275927	8278998	.	+	.	Name=LOC100871309;ID=gene-LOC100871309;Dbxref=GeneID:100871309
NW_003791127.1	Gnomon	mRNA	3719309	3720809	.	+	.	Name=XM_012489829.2;ID=rna-XM_012489829.2;Dbxref=GeneID:100872066%2CGenbank:XM_012489829.2;Parent=gene-LOC100872066
NW_003791127.1	Gnomon	exon	5781113	5781847	.	-	.	ID=exon-XM_031918078.1-15;Dbxref=GeneID:100866778%2CGenbank:XM_031918078.1;Parent=rna-XM_031918078.1
NW_003791127.1	Gnomon	exon	5787079	5787339	.	-	.	ID=exon-XM_031918078.1-13;Dbxref=GeneID:100866778%2CGenbank:XM_031918078.1;Parent=rna-XM_031918078.1
NW_003791127.1	Gnomon	exon	5782031	5782164	.	-	.	ID=exon-XM_031918078.1-14;Dbxref=GeneID:100866778%2CGenbank:XM_031918078.1;Parent=rna-XM_031918078.1
NW_003791127.1	Gnomon	exon	5790516	5790692	.	-	.	ID=exon-XM_031918078.1-11;Dbxref=GeneID:100866778%2CGenbank:XM_031918078.1;Parent=rna-XM_031918078.1
NW_003791127.1	Gnomon	exon	5787892	5788206	.	-	.	ID=exon-XM_031918078.1-12;Dbxref=GeneID:100866778%2CGenbank:XM_031918078.1;Parent=rna-XM_031918078.1
NW_003791127.1	Gnomon	exon	5791110	5791231	.	-	.	ID=exon-XM_031918078.1-10;Dbxref=GeneID:100866778%2CGenbank:XM_031918078.1;Parent=rna-XM_031918078.1
NW_003791127.1	Gnomon	exon	1716222	1716276	.	+	.	ID=exon-XM_012490020.2-2;Dbxref=GeneID:100868498%2CGenbank:XM_012490020.2;Note=The sequence of the model RefSeq transcript was modified relative to this genomic sequence to represent the inferred CDS: inserted 1 base in 1 codon;Parent=rna-XM_012490020.2
NW_003791127.1	Gnomon	exon	1716352	1716543	.	+	.	ID=exon-XM_012490020.2-3;Dbxref=GeneID:100868498%2CGenbank:XM_012490020.2;Note=The sequence of the model RefSeq transcript was modified relative to this genomic sequence to represent the inferred CDS: inserted 1 base in 1 codon;Parent=rna-XM_012490020.2
NW_003791127.1	Gnomon	exon	1715125	1716219	.	+	.	ID=exon-XM_012490020.2-1;Dbxref=GeneID:100868498%2CGenbank:XM_012490020.2;Note=The sequence of the model RefSeq transcript was modified relative to this genomic sequence to represent the inferred CDS: inserted 1 base in 1 codon;Parent=rna-XM_012490020.2
NW_003791127.1	Gnomon	mRNA	2482300	2514536	.	-	.	Name=XM_012489673.2;ID=rna-XM_012489673.2;Dbxref=GeneID:100868544%2CGenbank:XM_012489673.2;Parent=gene-LOC100868544
NW_003791127.1	Gnomon	exon	1727377	1727502	.	+	.	ID=exon-XM_012489604.2-1;Dbxref=GeneID:100871469%2CGenbank:XM_012489604.2;Parent=rna-XM_012489604.2
NW_003791127.1	Gnomon	exon	1727597	1727752	.	+	.	ID=exon-XM_012489604.2-2;Dbxref=GeneID:100871469%2CGenbank:XM_012489604.2;Parent=rna-XM_012489604.2
NW_003791127.1	Gnomon	exon	1727986	1728188	.	+	.	ID=exon-XM_012489604.2-3;Dbxref=GeneID:100871469%2CGenbank:XM_012489604.2;Parent=rna-XM_012489604.2
NW_003791127.1	Gnomon	exon	1728266	1728452	.	+	.	ID=exon-XM_012489604.2-4;Dbxref=GeneID:100871469%2CGenbank:XM_012489604.2;Parent=rna-XM_012489604.2
NW_003791127.1	Gnomon	exon	1728550	1728834	.	+	.	ID=exon-XM_012489604.2-5;Dbxref=GeneID:100871469%2CGenbank:XM_012489604.2;Parent=rna-XM_012489604.2
NW_003791127.1	Gnomon	exon	1728890	1729021	.	+	.	ID=exon-XM_012489604.2-6;Dbxref=GeneID:100871469%2CGenbank:XM_012489604.2;Parent=rna-XM_012489604.2
NW_003791127.1	Gnomon	exon	1729095	1729226	.	+	.	ID=exon-XM_012489604.2-7;Dbxref=GeneID:100871469%2CGenbank:XM_012489604.2;Parent=rna-XM_012489604.2
NW_003791127.1	Gnomon	exon	1729294	1729794	.	+	.	ID=exon-XM_012489604.2-8;Dbxref=GeneID:100871469%2CGenbank:XM_012489604.2;Parent=rna-XM_012489604.2
NW_003791127.1	Gnomon	exon	1729873	1730031	.	+	.	ID=exon-XM_012489604.2-9;Dbxref=GeneID:100871469%2CGenbank:XM_012489604.2;Parent=rna-XM_012489604.2
NW_003791127.1	Gnomon	gene	3659754	3661860	.	-	.	Name=LOC100871349;ID=gene-LOC100871349;Dbxref=GeneID:100871349
NW_003791127.1	Gnomon	CDS	1710742	1710745	.	-	0	Name=XP_031773868.1;ID=cds-XP_031773868.1;Dbxref=GeneID:116413868%2CGenbank:XP_031773868.1;Parent=rna-XM_031918008.1
NW_003791127.1	Gnomon	CDS	1706354	1706391	.	-	0	Name=XP_031773868.1;ID=cds-XP_031773868.1;Dbxref=GeneID:116413868%2CGenbank:XP_031773868.1;Parent=rna-XM_031918008.1
NW_003791127.1	Gnomon	CDS	1705435	1705683	.	-	0	Name=XP_031773868.1;ID=cds-XP_031773868.1;Dbxref=GeneID:116413868%2CGenbank:XP_031773868.1;Parent=rna-XM_031918008.1
NW_003791127.1	Gnomon	CDS	1704645	1704707	.	-	0	Name=XP_031773868.1;ID=cds-XP_031773868.1;Dbxref=GeneID:116413868%2CGenbank:XP_031773868.1;Parent=rna-XM_031918008.1
NW_003791127.1	Gnomon	exon	2319351	2319369	.	-	.	ID=exon-XM_031918095.1-1;Dbxref=GeneID:100864087%2CGenbank:XM_031918095.1;Parent=rna-XM_031918095.1
NW_003791127.1	Gnomon	exon	2318846	2318939	.	-	.	ID=exon-XM_031918095.1-2;Dbxref=GeneID:100864087%2CGenbank:XM_031918095.1;Parent=rna-XM_031918095.1
NW_003791127.1	Gnomon	exon	2317327	2317504	.	-	.	ID=exon-XM_031918095.1-5;Dbxref=GeneID:100864087%2CGenbank:XM_031918095.1;Parent=rna-XM_031918095.1
NW_003791127.1	Gnomon	exon	2317068	2317248	.	-	.	ID=exon-XM_031918095.1-6;Dbxref=GeneID:100864087%2CGenbank:XM_031918095.1;Parent=rna-XM_031918095.1
NW_003791127.1	Gnomon	exon	2317845	2318731	.	-	.	ID=exon-XM_031918095.1-3;Dbxref=GeneID:100864087%2CGenbank:XM_031918095.1;Parent=rna-XM_031918095.1
NW_003791127.1	Gnomon	exon	2317600	2317727	.	-	.	ID=exon-XM_031918095.1-4;Dbxref=GeneID:100864087%2CGenbank:XM_031918095.1;Parent=rna-XM_031918095.1
NW_003791127.1	Gnomon	exon	2316641	2316966	.	-	.	ID=exon-XM_031918095.1-7;Dbxref=GeneID:100864087%2CGenbank:XM_031918095.1;Parent=rna-XM_031918095.1
NW_003791127.1	Gnomon	exon	4196286	4196530	.	+	.	ID=exon-XR_004225381.1-14;Dbxref=GeneID:100873017%2CGenbank:XR_004225381.1;Parent=rna-XR_004225381.1
NW_003791127.1	Gnomon	exon	4196605	4196720	.	+	.	ID=exon-XR_004225381.1-15;Dbxref=GeneID:100873017%2CGenbank:XR_004225381.1;Parent=rna-XR_004225381.1
NW_003791127.1	Gnomon	exon	4195759	4195990	.	+	.	ID=exon-XR_004225381.1-12;Dbxref=GeneID:100873017%2CGenbank:XR_004225381.1;Parent=rna-XR_004225381.1
NW_003791127.1	Gnomon	exon	4196058	4196221	.	+	.	ID=exon-XR_004225381.1-13;Dbxref=GeneID:100873017%2CGenbank:XR_004225381.1;Parent=rna-XR_004225381.1
NW_003791127.1	Gnomon	exon	4195314	4195428	.	+	.	ID=exon-XR_004225381.1-10;Dbxref=GeneID:100873017%2CGenbank:XR_004225381.1;Parent=rna-XR_004225381.1
NW_003791127.1	Gnomon	exon	4195499	4195686	.	+	.	ID=exon-XR_004225381.1-11;Dbxref=GeneID:100873017%2CGenbank:XR_004225381.1;Parent=rna-XR_004225381.1
NW_003791127.1	Gnomon	exon	2489513	2489521	.	-	.	ID=exon-XM_012489669.2-29;Dbxref=GeneID:100868544%2CGenbank:XM_012489669.2;Parent=rna-XM_012489669.2
NW_003791127.1	Gnomon	exon	2493129	2493401	.	-	.	ID=exon-XM_012489669.2-27;Dbxref=GeneID:100868544%2CGenbank:XM_012489669.2;Parent=rna-XM_012489669.2
NW_003791127.1	Gnomon	exon	2492547	2492726	.	-	.	ID=exon-XM_012489669.2-28;Dbxref=GeneID:100868544%2CGenbank:XM_012489669.2;Parent=rna-XM_012489669.2
NW_003791127.1	Gnomon	exon	2494172	2494301	.	-	.	ID=exon-XM_012489669.2-25;Dbxref=GeneID:100868544%2CGenbank:XM_012489669.2;Parent=rna-XM_012489669.2
NW_003791127.1	Gnomon	exon	2493860	2494076	.	-	.	ID=exon-XM_012489669.2-26;Dbxref=GeneID:100868544%2CGenbank:XM_012489669.2;Parent=rna-XM_012489669.2
NW_003791127.1	Gnomon	exon	2495861	2496001	.	-	.	ID=exon-XM_012489669.2-23;Dbxref=GeneID:100868544%2CGenbank:XM_012489669.2;Parent=rna-XM_012489669.2
NW_003791127.1	Gnomon	exon	2494634	2494778	.	-	.	ID=exon-XM_012489669.2-24;Dbxref=GeneID:100868544%2CGenbank:XM_012489669.2;Parent=rna-XM_012489669.2
NW_003791127.1	Gnomon	exon	2497537	2497624	.	-	.	ID=exon-XM_012489669.2-21;Dbxref=GeneID:100868544%2CGenbank:XM_012489669.2;Parent=rna-XM_012489669.2
NW_003791127.1	Gnomon	exon	2497163	2497302	.	-	.	ID=exon-XM_012489669.2-22;Dbxref=GeneID:100868544%2CGenbank:XM_012489669.2;Parent=rna-XM_012489669.2
NW_003791127.1	Gnomon	exon	2497708	2497899	.	-	.	ID=exon-XM_012489669.2-20;Dbxref=GeneID:100868544%2CGenbank:XM_012489669.2;Parent=rna-XM_012489669.2
NW_003791127.1	Gnomon	exon	2051779	2052685	.	+	.	ID=exon-XM_012489817.2-6;Dbxref=GeneID:100867213%2CGenbank:XM_012489817.2;Parent=rna-XM_012489817.2
NW_003791127.1	Gnomon	exon	2498360	2498493	.	-	.	ID=exon-XM_012489669.2-18;Dbxref=GeneID:100868544%2CGenbank:XM_012489669.2;Parent=rna-XM_012489669.2
NW_003791127.1	Gnomon	exon	2052753	2053029	.	+	.	ID=exon-XM_012489817.2-7;Dbxref=GeneID:100867213%2CGenbank:XM_012489817.2;Parent=rna-XM_012489817.2
NW_003791127.1	Gnomon	exon	2498109	2498267	.	-	.	ID=exon-XM_012489669.2-19;Dbxref=GeneID:100868544%2CGenbank:XM_012489669.2;Parent=rna-XM_012489669.2
NW_003791127.1	Gnomon	exon	2053106	2053315	.	+	.	ID=exon-XM_012489817.2-8;Dbxref=GeneID:100867213%2CGenbank:XM_012489817.2;Parent=rna-XM_012489817.2
[truncated: 15,817 more rows]
