# Supplementary material for: Prevalent bee venom genes evolved before the aculeate stinger and eusociality
Source: BMC Biol. 2023 Oct 23;21:229. doi: 10.1186/s12915-023-01656-5 (PMC10591384; doi:10.1186/s12915-023-01656-5)
Supplement: Supplementary file 42 — Additional file 42. Gff files of all toxin gene annotations. [file 12915_2023_1656_MOESM42_ESM.zip › AdditionalFile9_ToxinGeneAnnotations/NIJG01000002.1._SP.gff_modified_Koludarov_et_al_2021.gff3]

##gff-version 3
##source-version geneious 2020.2.2
##sequence-region	NIJG01000002.1	1	2454610
NIJG01000002.1	Koludarov_et_al_2021	gene	59962	64346	.	+	.	Name=SP
NIJG01000002.1	funannotate	exon	50951	51183	.	+	.	ID=EuglossaDilemma_000162-T1.exon4;Parent=EuglossaDilemma_000162-T1
NIJG01000002.1	funannotate	exon	51294	51476	.	+	.	ID=EuglossaDilemma_000162-T1.exon5;Parent=EuglossaDilemma_000162-T1
NIJG01000002.1	funannotate	exon	50250	50407	.	+	.	ID=EuglossaDilemma_000162-T1.exon2;Parent=EuglossaDilemma_000162-T1
NIJG01000002.1	funannotate	exon	50510	50849	.	+	.	ID=EuglossaDilemma_000162-T1.exon3;Parent=EuglossaDilemma_000162-T1
NIJG01000002.1	funannotate	exon	50079	50147	.	+	.	ID=EuglossaDilemma_000162-T1.exon1;Parent=EuglossaDilemma_000162-T1
NIJG01000002.1	funannotate	CDS	1343790	1344110	.	+	0	ID=EuglossaDilemma_000237-T1.cds;Parent=EuglossaDilemma_000237-T1
NIJG01000002.1	funannotate	exon	52049	52217	.	+	.	ID=EuglossaDilemma_000162-T1.exon8;Parent=EuglossaDilemma_000162-T1
NIJG01000002.1	funannotate	exon	52310	52493	.	+	.	ID=EuglossaDilemma_000162-T1.exon9;Parent=EuglossaDilemma_000162-T1
NIJG01000002.1	funannotate	exon	51591	51743	.	+	.	ID=EuglossaDilemma_000162-T1.exon6;Parent=EuglossaDilemma_000162-T1
NIJG01000002.1	funannotate	exon	51820	51967	.	+	.	ID=EuglossaDilemma_000162-T1.exon7;Parent=EuglossaDilemma_000162-T1
NIJG01000002.1	funannotate	CDS	490868	490968	.	-	0	ID=EuglossaDilemma_000190-T1.cds;Parent=EuglossaDilemma_000190-T1
NIJG01000002.1	funannotate	CDS	490545	490791	.	-	0	ID=EuglossaDilemma_000190-T1.cds;Parent=EuglossaDilemma_000190-T1
NIJG01000002.1	funannotate	CDS	490386	490459	.	-	0	ID=EuglossaDilemma_000190-T1.cds;Parent=EuglossaDilemma_000190-T1
NIJG01000002.1	funannotate	CDS	489843	490284	.	-	0	ID=EuglossaDilemma_000190-T1.cds;Parent=EuglossaDilemma_000190-T1
NIJG01000002.1	funannotate	CDS	489170	489415	.	-	0	ID=EuglossaDilemma_000190-T1.cds;Parent=EuglossaDilemma_000190-T1
NIJG01000002.1	funannotate	CDS	488790	489092	.	-	0	ID=EuglossaDilemma_000190-T1.cds;Parent=EuglossaDilemma_000190-T1
NIJG01000002.1	funannotate	CDS	488147	488711	.	-	0	ID=EuglossaDilemma_000190-T1.cds;Parent=EuglossaDilemma_000190-T1
NIJG01000002.1	funannotate	CDS	487575	488057	.	-	0	ID=EuglossaDilemma_000190-T1.cds;Parent=EuglossaDilemma_000190-T1
NIJG01000002.1	funannotate	CDS	487108	487505	.	-	0	ID=EuglossaDilemma_000190-T1.cds;Parent=EuglossaDilemma_000190-T1
NIJG01000002.1	funannotate	exon	1894908	1894985	.	+	.	ID=EuglossaDilemma_000252-T1.exon3;Parent=EuglossaDilemma_000252-T1
NIJG01000002.1	funannotate	exon	1888066	1888143	.	+	.	ID=EuglossaDilemma_000252-T1.exon2;Parent=EuglossaDilemma_000252-T1
NIJG01000002.1	funannotate	exon	1885444	1885524	.	+	.	ID=EuglossaDilemma_000252-T1.exon1;Parent=EuglossaDilemma_000252-T1
NIJG01000002.1	funannotate	exon	1898110	1898247	.	+	.	ID=EuglossaDilemma_000252-T1.exon7;Parent=EuglossaDilemma_000252-T1
NIJG01000002.1	funannotate	exon	1897205	1897491	.	+	.	ID=EuglossaDilemma_000252-T1.exon6;Parent=EuglossaDilemma_000252-T1
NIJG01000002.1	funannotate	CDS	57136	57705	.	-	0	ID=EuglossaDilemma_000163-T1.cds;Parent=EuglossaDilemma_000163-T1
NIJG01000002.1	funannotate	CDS	56277	56466	.	-	0	ID=EuglossaDilemma_000163-T1.cds;Parent=EuglossaDilemma_000163-T1
NIJG01000002.1	funannotate	CDS	55807	56171	.	-	0	ID=EuglossaDilemma_000163-T1.cds;Parent=EuglossaDilemma_000163-T1
NIJG01000002.1	funannotate	CDS	54761	54957	.	-	0	ID=EuglossaDilemma_000163-T1.cds;Parent=EuglossaDilemma_000163-T1
NIJG01000002.1	funannotate	CDS	54642	54669	.	-	0	ID=EuglossaDilemma_000163-T1.cds;Parent=EuglossaDilemma_000163-T1
NIJG01000002.1	funannotate	CDS	54420	54560	.	-	0	ID=EuglossaDilemma_000163-T1.cds;Parent=EuglossaDilemma_000163-T1
NIJG01000002.1	funannotate	CDS	54020	54249	.	-	0	ID=EuglossaDilemma_000163-T1.cds;Parent=EuglossaDilemma_000163-T1
NIJG01000002.1	funannotate	CDS	53800	53911	.	-	0	ID=EuglossaDilemma_000163-T1.cds;Parent=EuglossaDilemma_000163-T1
NIJG01000002.1	funannotate	CDS	53640	53705	.	-	0	ID=EuglossaDilemma_000163-T1.cds;Parent=EuglossaDilemma_000163-T1
NIJG01000002.1	funannotate	CDS	53413	53519	.	-	0	ID=EuglossaDilemma_000163-T1.cds;Parent=EuglossaDilemma_000163-T1
NIJG01000002.1	funannotate	CDS	53111	53338	.	-	0	ID=EuglossaDilemma_000163-T1.cds;Parent=EuglossaDilemma_000163-T1
NIJG01000002.1	funannotate	CDS	52863	52989	.	-	0	ID=EuglossaDilemma_000163-T1.cds;Parent=EuglossaDilemma_000163-T1
NIJG01000002.1	funannotate	exon	1896776	1896892	.	+	.	ID=EuglossaDilemma_000252-T1.exon5;Parent=EuglossaDilemma_000252-T1
NIJG01000002.1	funannotate	exon	1896154	1896258	.	+	.	ID=EuglossaDilemma_000252-T1.exon4;Parent=EuglossaDilemma_000252-T1
NIJG01000002.1	funannotate	exon	1898609	1898831	.	+	.	ID=EuglossaDilemma_000252-T1.exon9;Parent=EuglossaDilemma_000252-T1
NIJG01000002.1	funannotate	exon	1898437	1898528	.	+	.	ID=EuglossaDilemma_000252-T1.exon8;Parent=EuglossaDilemma_000252-T1
NIJG01000002.1	funannotate	exon	1302049	1302372	.	-	.	ID=EuglossaDilemma_000233-T1.exon4;Parent=EuglossaDilemma_000233-T1
NIJG01000002.1	funannotate	exon	1305301	1305494	.	-	.	ID=EuglossaDilemma_000233-T1.exon3;Parent=EuglossaDilemma_000233-T1
NIJG01000002.1	funannotate	exon	1306655	1306942	.	-	.	ID=EuglossaDilemma_000233-T1.exon2;Parent=EuglossaDilemma_000233-T1
NIJG01000002.1	funannotate	exon	1314644	1314925	.	-	.	ID=EuglossaDilemma_000233-T1.exon1;Parent=EuglossaDilemma_000233-T1
NIJG01000002.1	funannotate	CDS	2062503	2062505	.	-	0	ID=EuglossaDilemma_000264-T1.cds;Parent=EuglossaDilemma_000264-T1
NIJG01000002.1	funannotate	CDS	2060056	2060244	.	-	0	ID=EuglossaDilemma_000264-T1.cds;Parent=EuglossaDilemma_000264-T1
NIJG01000002.1	funannotate	CDS	2059598	2059885	.	-	0	ID=EuglossaDilemma_000264-T1.cds;Parent=EuglossaDilemma_000264-T1
NIJG01000002.1	funannotate	CDS	2057965	2059356	.	-	0	ID=EuglossaDilemma_000264-T1.cds;Parent=EuglossaDilemma_000264-T1
NIJG01000002.1	funannotate	CDS	2056476	2057519	.	-	0	ID=EuglossaDilemma_000264-T1.cds;Parent=EuglossaDilemma_000264-T1
NIJG01000002.1	funannotate	exon	180437	180525	.	+	.	ID=EuglossaDilemma_000181-T1.exon9;Parent=EuglossaDilemma_000181-T1
NIJG01000002.1	funannotate	exon	180053	180191	.	+	.	ID=EuglossaDilemma_000181-T1.exon7;Parent=EuglossaDilemma_000181-T1
NIJG01000002.1	funannotate	exon	180270	180357	.	+	.	ID=EuglossaDilemma_000181-T1.exon8;Parent=EuglossaDilemma_000181-T1
NIJG01000002.1	funannotate	exon	179426	179700	.	+	.	ID=EuglossaDilemma_000181-T1.exon5;Parent=EuglossaDilemma_000181-T1
NIJG01000002.1	funannotate	exon	179777	179973	.	+	.	ID=EuglossaDilemma_000181-T1.exon6;Parent=EuglossaDilemma_000181-T1
NIJG01000002.1	funannotate	exon	178223	178580	.	+	.	ID=EuglossaDilemma_000181-T1.exon3;Parent=EuglossaDilemma_000181-T1
NIJG01000002.1	funannotate	exon	178664	178725	.	+	.	ID=EuglossaDilemma_000181-T1.exon4;Parent=EuglossaDilemma_000181-T1
NIJG01000002.1	funannotate	exon	177872	177916	.	+	.	ID=EuglossaDilemma_000181-T1.exon1;Parent=EuglossaDilemma_000181-T1
NIJG01000002.1	funannotate	exon	178046	178109	.	+	.	ID=EuglossaDilemma_000181-T1.exon2;Parent=EuglossaDilemma_000181-T1
NIJG01000002.1	funannotate	exon	1065006	1065395	.	+	.	ID=EuglossaDilemma_000215-T1.exon1;Parent=EuglossaDilemma_000215-T1
NIJG01000002.1	funannotate	CDS	1065006	1065395	.	+	0	ID=EuglossaDilemma_000215-T1.cds;Parent=EuglossaDilemma_000215-T1
NIJG01000002.1	funannotate	CDS	2009880	2011970	.	-	0	ID=EuglossaDilemma_000259-T1.cds;Parent=EuglossaDilemma_000259-T1
NIJG01000002.1	funannotate	exon	1043435	1043842	.	+	.	ID=EuglossaDilemma_000214-T1.exon1;Parent=EuglossaDilemma_000214-T1
NIJG01000002.1	funannotate	CDS	1094744	1094818	.	-	0	ID=EuglossaDilemma_000220-T1.cds;Parent=EuglossaDilemma_000220-T1
NIJG01000002.1	funannotate	CDS	1094550	1094655	.	-	0	ID=EuglossaDilemma_000220-T1.cds;Parent=EuglossaDilemma_000220-T1
NIJG01000002.1	funannotate	CDS	1094092	1094423	.	-	0	ID=EuglossaDilemma_000220-T1.cds;Parent=EuglossaDilemma_000220-T1
NIJG01000002.1	funannotate	exon	1309535	1309813	.	+	.	ID=EuglossaDilemma_000234-T1.exon1;Parent=EuglossaDilemma_000234-T1
NIJG01000002.1	funannotate	exon	2317027	2317098	.	-	.	ID=EuglossaDilemma_000270-T1.exon2;Parent=EuglossaDilemma_000270-T1
NIJG01000002.1	funannotate	exon	2316789	2316891	.	-	.	ID=EuglossaDilemma_000270-T1.exon3;Parent=EuglossaDilemma_000270-T1
NIJG01000002.1	funannotate	exon	2317346	2317478	.	-	.	ID=EuglossaDilemma_000270-T1.exon1;Parent=EuglossaDilemma_000270-T1
NIJG01000002.1	funannotate	exon	2316169	2316312	.	-	.	ID=EuglossaDilemma_000270-T1.exon6;Parent=EuglossaDilemma_000270-T1
NIJG01000002.1	funannotate	exon	2316017	2316085	.	-	.	ID=EuglossaDilemma_000270-T1.exon7;Parent=EuglossaDilemma_000270-T1
NIJG01000002.1	funannotate	exon	2316585	2316656	.	-	.	ID=EuglossaDilemma_000270-T1.exon4;Parent=EuglossaDilemma_000270-T1
NIJG01000002.1	funannotate	exon	2316408	2316479	.	-	.	ID=EuglossaDilemma_000270-T1.exon5;Parent=EuglossaDilemma_000270-T1
NIJG01000002.1	funannotate	exon	2315489	2315939	.	-	.	ID=EuglossaDilemma_000270-T1.exon8;Parent=EuglossaDilemma_000270-T1
NIJG01000002.1	funannotate	CDS	225960	226170	.	-	0	ID=EuglossaDilemma_000185-T1.cds;Parent=EuglossaDilemma_000185-T1
NIJG01000002.1	funannotate	CDS	222607	222776	.	-	0	ID=EuglossaDilemma_000185-T1.cds;Parent=EuglossaDilemma_000185-T1
NIJG01000002.1	funannotate	CDS	1504720	1505088	.	+	0	ID=EuglossaDilemma_000242-T1.cds;Parent=EuglossaDilemma_000242-T1
NIJG01000002.1	funannotate	exon	2334828	2334978	.	-	.	ID=EuglossaDilemma_000271-T1.exon4;Parent=EuglossaDilemma_000271-T1
NIJG01000002.1	funannotate	exon	2335058	2335162	.	-	.	ID=EuglossaDilemma_000271-T1.exon3;Parent=EuglossaDilemma_000271-T1
NIJG01000002.1	funannotate	exon	2335400	2335643	.	-	.	ID=EuglossaDilemma_000271-T1.exon2;Parent=EuglossaDilemma_000271-T1
NIJG01000002.1	funannotate	exon	2335725	2335933	.	-	.	ID=EuglossaDilemma_000271-T1.exon1;Parent=EuglossaDilemma_000271-T1
NIJG01000002.1	funannotate	exon	2333189	2333310	.	-	.	ID=EuglossaDilemma_000271-T1.exon8;Parent=EuglossaDilemma_000271-T1
NIJG01000002.1	funannotate	exon	2333423	2333599	.	-	.	ID=EuglossaDilemma_000271-T1.exon7;Parent=EuglossaDilemma_000271-T1
NIJG01000002.1	funannotate	exon	2334136	2334433	.	-	.	ID=EuglossaDilemma_000271-T1.exon6;Parent=EuglossaDilemma_000271-T1
NIJG01000002.1	funannotate	exon	2334532	2334743	.	-	.	ID=EuglossaDilemma_000271-T1.exon5;Parent=EuglossaDilemma_000271-T1
NIJG01000002.1	funannotate	exon	2332923	2333093	.	-	.	ID=EuglossaDilemma_000271-T1.exon9;Parent=EuglossaDilemma_000271-T1
NIJG01000002.1	funannotate	exon	1873722	1875378	.	+	.	ID=EuglossaDilemma_000251-T1.exon7;Parent=EuglossaDilemma_000251-T1
NIJG01000002.1	funannotate	exon	1855645	1855806	.	+	.	ID=EuglossaDilemma_000251-T1.exon1;Parent=EuglossaDilemma_000251-T1
NIJG01000002.1	funannotate	exon	1860180	1860815	.	+	.	ID=EuglossaDilemma_000251-T1.exon2;Parent=EuglossaDilemma_000251-T1
NIJG01000002.1	funannotate	exon	1870228	1870647	.	+	.	ID=EuglossaDilemma_000251-T1.exon5;Parent=EuglossaDilemma_000251-T1
NIJG01000002.1	funannotate	exon	1872388	1872691	.	+	.	ID=EuglossaDilemma_000251-T1.exon6;Parent=EuglossaDilemma_000251-T1
NIJG01000002.1	funannotate	exon	1861862	1862098	.	+	.	ID=EuglossaDilemma_000251-T1.exon3;Parent=EuglossaDilemma_000251-T1
NIJG01000002.1	funannotate	exon	1862439	1862958	.	+	.	ID=EuglossaDilemma_000251-T1.exon4;Parent=EuglossaDilemma_000251-T1
NIJG01000002.1	funannotate	CDS	34635	34692	.	+	0	ID=EuglossaDilemma_000159-T1.cds;Parent=EuglossaDilemma_000159-T1
NIJG01000002.1	funannotate	CDS	34854	35117	.	+	0	ID=EuglossaDilemma_000159-T1.cds;Parent=EuglossaDilemma_000159-T1
NIJG01000002.1	funannotate	CDS	35215	35517	.	+	0	ID=EuglossaDilemma_000159-T1.cds;Parent=EuglossaDilemma_000159-T1
NIJG01000002.1	funannotate	CDS	35624	35766	.	+	0	ID=EuglossaDilemma_000159-T1.cds;Parent=EuglossaDilemma_000159-T1
NIJG01000002.1	funannotate	CDS	35843	35968	.	+	0	ID=EuglossaDilemma_000159-T1.cds;Parent=EuglossaDilemma_000159-T1
NIJG01000002.1	funannotate	CDS	36041	36116	.	+	0	ID=EuglossaDilemma_000159-T1.cds;Parent=EuglossaDilemma_000159-T1
NIJG01000002.1	funannotate	CDS	36203	36420	.	+	0	ID=EuglossaDilemma_000159-T1.cds;Parent=EuglossaDilemma_000159-T1
NIJG01000002.1	funannotate	CDS	36508	36679	.	+	0	ID=EuglossaDilemma_000159-T1.cds;Parent=EuglossaDilemma_000159-T1
NIJG01000002.1	funannotate	CDS	39249	39556	.	+	0	ID=EuglossaDilemma_000159-T1.cds;Parent=EuglossaDilemma_000159-T1
NIJG01000002.1	funannotate	exon	52576	52708	.	+	.	ID=EuglossaDilemma_000162-T1.exon10;Parent=EuglossaDilemma_000162-T1
NIJG01000002.1	funannotate	exon	1299205	1299522	.	-	.	ID=EuglossaDilemma_000232-T1.exon1;Parent=EuglossaDilemma_000232-T1
NIJG01000002.1	funannotate	five_prime_UTR	1314849	1314925	.	-	.	ID=EuglossaDilemma_000233-T1.utr5p1;Parent=EuglossaDilemma_000233-T1
NIJG01000002.1	funannotate	exon	57136	57705	.	-	.	ID=EuglossaDilemma_000163-T1.exon1;Parent=EuglossaDilemma_000163-T1
NIJG01000002.1	funannotate	exon	56277	56466	.	-	.	ID=EuglossaDilemma_000163-T1.exon2;Parent=EuglossaDilemma_000163-T1
NIJG01000002.1	funannotate	exon	55807	56171	.	-	.	ID=EuglossaDilemma_000163-T1.exon3;Parent=EuglossaDilemma_000163-T1
NIJG01000002.1	funannotate	exon	54761	54957	.	-	.	ID=EuglossaDilemma_000163-T1.exon4;Parent=EuglossaDilemma_000163-T1
NIJG01000002.1	funannotate	exon	54642	54669	.	-	.	ID=EuglossaDilemma_000163-T1.exon5;Parent=EuglossaDilemma_000163-T1
NIJG01000002.1	funannotate	exon	54420	54560	.	-	.	ID=EuglossaDilemma_000163-T1.exon6;Parent=EuglossaDilemma_000163-T1
NIJG01000002.1	funannotate	exon	54020	54249	.	-	.	ID=EuglossaDilemma_000163-T1.exon7;Parent=EuglossaDilemma_000163-T1
NIJG01000002.1	funannotate	exon	53800	53911	.	-	.	ID=EuglossaDilemma_000163-T1.exon8;Parent=EuglossaDilemma_000163-T1
NIJG01000002.1	funannotate	exon	53640	53705	.	-	.	ID=EuglossaDilemma_000163-T1.exon9;Parent=EuglossaDilemma_000163-T1
NIJG01000002.1	funannotate	exon	1094879	1095063	.	-	.	ID=EuglossaDilemma_000221-T1.exon11;Parent=EuglossaDilemma_000221-T1
NIJG01000002.1	funannotate	exon	1095639	1095748	.	-	.	ID=EuglossaDilemma_000221-T1.exon10;Parent=EuglossaDilemma_000221-T1
NIJG01000002.1	funannotate	CDS	1043435	1043842	.	+	0	ID=EuglossaDilemma_000214-T1.cds;Parent=EuglossaDilemma_000214-T1
NIJG01000002.1	funannotate	mRNA	123793	125457	.	-	.	ID=EuglossaDilemma_000174-T1;Ontology_term=GO:0016409;Dbxref=PFAM:PF01529%2CInterPro:IPR001594;Parent=EuglossaDilemma_000174
NIJG01000002.1	funannotate	mRNA	50079	52708	.	+	.	ID=EuglossaDilemma_000162-T1;Ontology_term=GO:0005515;Dbxref=InterPro:IPR037264%2CInterPro:IPR007582%2CInterPro:IPR020472%2CInterPro:IPR017986%2CPFAM:PF04494%2CInterPro:IPR015943%2CPFAM:PF00400%2CInterPro:IPR019775%2CInterPro:IPR001680%2CInterPro:IPR036322;Parent=EuglossaDilemma_000162
NIJG01000002.1	funannotate	mRNA	696696	698008	.	+	.	ID=EuglossaDilemma_000198-T1;Parent=EuglossaDilemma_000198
NIJG01000002.1	funannotate	exon	1337835	1339928	.	+	.	ID=EuglossaDilemma_000235-T1.exon1;Parent=EuglossaDilemma_000235-T1
NIJG01000002.1	funannotate	mRNA	277107	278426	.	+	.	ID=EuglossaDilemma_000186-T1;Ontology_term=GO:0005515%2CGO:0017154%2CGO:0071526;Dbxref=InterPro:IPR031148%2CPFAM:PF01403%2CInterPro:IPR031146%2CInterPro:IPR015943%2CInterPro:IPR001627%2CInterPro:IPR036352;Parent=EuglossaDilemma_000186
NIJG01000002.1	funannotate	mRNA	1376504	1380260	.	-	.	ID=EuglossaDilemma_000239-T1;Ontology_term=GO:0003352;Dbxref=InterPro:IPR021298%2CPFAM:PF11069;Parent=EuglossaDilemma_000239
NIJG01000002.1	funannotate	exon	168807	168852	.	+	.	ID=EuglossaDilemma_000180-T1.exon1;Parent=EuglossaDilemma_000180-T1
NIJG01000002.1	funannotate	mRNA	1383715	1389082	.	-	.	ID=EuglossaDilemma_000240-T1;Ontology_term=GO:0007165%2CGO:0008289;Dbxref=InterPro:IPR002913%2CInterPro:IPR008936%2CInterPro:IPR000198%2CPFAM:PF00620%2CPFAM:PF01852%2CInterPro:IPR023393;Parent=EuglossaDilemma_000240
NIJG01000002.1	funannotate	mRNA	1240343	1241353	.	+	.	ID=EuglossaDilemma_000227-T1;Ontology_term=GO:0005869;Dbxref=InterPro:IPR027777%2CInterPro:IPR011004;Parent=EuglossaDilemma_000227
NIJG01000002.1	funannotate	exon	43792	43949	.	+	.	ID=EuglossaDilemma_000160-T1.exon1;Parent=EuglossaDilemma_000160-T1
NIJG01000002.1	funannotate	exon	44040	44160	.	+	.	ID=EuglossaDilemma_000160-T1.exon2;Parent=EuglossaDilemma_000160-T1
NIJG01000002.1	funannotate	exon	44242	44378	.	+	.	ID=EuglossaDilemma_000160-T1.exon3;Parent=EuglossaDilemma_000160-T1
NIJG01000002.1	funannotate	CDS	50079	50147	.	+	0	ID=EuglossaDilemma_000162-T1.cds;Parent=EuglossaDilemma_000162-T1
NIJG01000002.1	funannotate	CDS	50250	50407	.	+	0	ID=EuglossaDilemma_000162-T1.cds;Parent=EuglossaDilemma_000162-T1
NIJG01000002.1	funannotate	CDS	50510	50849	.	+	0	ID=EuglossaDilemma_000162-T1.cds;Parent=EuglossaDilemma_000162-T1
NIJG01000002.1	funannotate	CDS	50951	51183	.	+	0	ID=EuglossaDilemma_000162-T1.cds;Parent=EuglossaDilemma_000162-T1
NIJG01000002.1	funannotate	CDS	51294	51476	.	+	0	ID=EuglossaDilemma_000162-T1.cds;Parent=EuglossaDilemma_000162-T1
NIJG01000002.1	funannotate	CDS	51591	51743	.	+	0	ID=EuglossaDilemma_000162-T1.cds;Parent=EuglossaDilemma_000162-T1
NIJG01000002.1	funannotate	CDS	51820	51967	.	+	0	ID=EuglossaDilemma_000162-T1.cds;Parent=EuglossaDilemma_000162-T1
NIJG01000002.1	funannotate	CDS	52049	52217	.	+	0	ID=EuglossaDilemma_000162-T1.cds;Parent=EuglossaDilemma_000162-T1
NIJG01000002.1	funannotate	CDS	52310	52493	.	+	0	ID=EuglossaDilemma_000162-T1.cds;Parent=EuglossaDilemma_000162-T1
NIJG01000002.1	funannotate	CDS	52576	52708	.	+	0	ID=EuglossaDilemma_000162-T1.cds;Parent=EuglossaDilemma_000162-T1
NIJG01000002.1	funannotate	CDS	206818	207834	.	+	0	ID=EuglossaDilemma_000184-T1.cds;Parent=EuglossaDilemma_000184-T1
NIJG01000002.1	funannotate	CDS	207911	208339	.	+	0	ID=EuglossaDilemma_000184-T1.cds;Parent=EuglossaDilemma_000184-T1
NIJG01000002.1	funannotate	CDS	991617	992864	.	+	0	ID=EuglossaDilemma_000209-T1.cds;Parent=EuglossaDilemma_000209-T1
NIJG01000002.1	funannotate	mRNA	911871	912894	.	+	.	ID=EuglossaDilemma_000203-T1;Parent=EuglossaDilemma_000203
NIJG01000002.1	funannotate	exon	44629	44866	.	+	.	ID=EuglossaDilemma_000160-T1.exon4;Parent=EuglossaDilemma_000160-T1
NIJG01000002.1	funannotate	mRNA	1065006	1065395	.	+	.	ID=EuglossaDilemma_000215-T1;Parent=EuglossaDilemma_000215
NIJG01000002.1	funannotate	five_prime_UTR	931248	931522	.	+	.	ID=EuglossaDilemma_000204-T1.utr5p1;Parent=EuglossaDilemma_000204-T1
NIJG01000002.1	funannotate	mRNA	2056476	2062505	.	-	.	ID=EuglossaDilemma_000264-T1;Dbxref=InterPro:IPR031865;Parent=EuglossaDilemma_000264
NIJG01000002.1	funannotate	exon	205752	205929	.	-	.	ID=EuglossaDilemma_000183-T1.exon2;Parent=EuglossaDilemma_000183-T1
NIJG01000002.1	funannotate	exon	206029	206118	.	-	.	ID=EuglossaDilemma_000183-T1.exon1;Parent=EuglossaDilemma_000183-T1
NIJG01000002.1	funannotate	exon	204032	205468	.	-	.	ID=EuglossaDilemma_000183-T1.exon4;Parent=EuglossaDilemma_000183-T1
NIJG01000002.1	funannotate	exon	205558	205676	.	-	.	ID=EuglossaDilemma_000183-T1.exon3;Parent=EuglossaDilemma_000183-T1
NIJG01000002.1	funannotate	five_prime_UTR	1297412	1297509	.	+	.	ID=EuglossaDilemma_000231-T1.utr5p1;Parent=EuglossaDilemma_000231-T1
NIJG01000002.1	funannotate	exon	203131	203751	.	-	.	ID=EuglossaDilemma_000183-T1.exon6;Parent=EuglossaDilemma_000183-T1
NIJG01000002.1	funannotate	exon	203820	203969	.	-	.	ID=EuglossaDilemma_000183-T1.exon5;Parent=EuglossaDilemma_000183-T1
NIJG01000002.1	funannotate	exon	202185	202787	.	-	.	ID=EuglossaDilemma_000183-T1.exon8;Parent=EuglossaDilemma_000183-T1
NIJG01000002.1	funannotate	exon	202868	203050	.	-	.	ID=EuglossaDilemma_000183-T1.exon7;Parent=EuglossaDilemma_000183-T1
NIJG01000002.1	funannotate	exon	201910	202104	.	-	.	ID=EuglossaDilemma_000183-T1.exon9;Parent=EuglossaDilemma_000183-T1
NIJG01000002.1	funannotate	exon	169773	170129	.	+	.	ID=EuglossaDilemma_000180-T1.exon3;Parent=EuglossaDilemma_000180-T1
NIJG01000002.1	funannotate	exon	169522	169661	.	+	.	ID=EuglossaDilemma_000180-T1.exon2;Parent=EuglossaDilemma_000180-T1
NIJG01000002.1	funannotate	exon	170207	170311	.	+	.	ID=EuglossaDilemma_000180-T1.exon4;Parent=EuglossaDilemma_000180-T1
NIJG01000002.1	funannotate	mRNA	1885444	1904543	.	+	.	ID=EuglossaDilemma_000252-T1;Ontology_term=GO:0005515%2CGO:0005089%2CGO:0005085;Dbxref=PFAM:PF00621%2CInterPro:IPR000219%2CInterPro:IPR035899%2CPFAM:PF19056%2CInterPro:IPR039917%2CInterPro:IPR015943%2CInterPro:IPR039919%2CInterPro:IPR036322%2CPFAM:PF19057;Parent=EuglossaDilemma_000252
NIJG01000002.1	funannotate	mRNA	1789323	1789738	.	-	.	ID=EuglossaDilemma_000245-T1;Parent=EuglossaDilemma_000245
NIJG01000002.1	funannotate	mRNA	1302049	1314925	.	-	.	ID=EuglossaDilemma_000233-T1;Dbxref=InterPro:IPR031578;Parent=EuglossaDilemma_000233
NIJG01000002.1	funannotate	CDS	2317346	2317478	.	-	0	ID=EuglossaDilemma_000270-T1.cds;Parent=EuglossaDilemma_000270-T1
NIJG01000002.1	funannotate	CDS	2317027	2317098	.	-	0	ID=EuglossaDilemma_000270-T1.cds;Parent=EuglossaDilemma_000270-T1
NIJG01000002.1	funannotate	CDS	2316789	2316891	.	-	0	ID=EuglossaDilemma_000270-T1.cds;Parent=EuglossaDilemma_000270-T1
NIJG01000002.1	funannotate	CDS	2316585	2316656	.	-	0	ID=EuglossaDilemma_000270-T1.cds;Parent=EuglossaDilemma_000270-T1
NIJG01000002.1	funannotate	CDS	2316408	2316479	.	-	0	ID=EuglossaDilemma_000270-T1.cds;Parent=EuglossaDilemma_000270-T1
NIJG01000002.1	funannotate	CDS	2316169	2316312	.	-	0	ID=EuglossaDilemma_000270-T1.cds;Parent=EuglossaDilemma_000270-T1
NIJG01000002.1	funannotate	CDS	2316017	2316085	.	-	0	ID=EuglossaDilemma_000270-T1.cds;Parent=EuglossaDilemma_000270-T1
NIJG01000002.1	funannotate	CDS	2315852	2315939	.	-	0	ID=EuglossaDilemma_000270-T1.cds;Parent=EuglossaDilemma_000270-T1
NIJG01000002.1	funannotate	mRNA	10158	14401	.	+	.	ID=EuglossaDilemma_000155-T1;Dbxref=PFAM:PF00096%2CInterPro:IPR036236%2CInterPro:IPR013087%2CPFAM:PF13912;Parent=EuglossaDilemma_000155
NIJG01000002.1	funannotate	exon	1341666	1341951	.	+	.	ID=EuglossaDilemma_000236-T1.exon1;Parent=EuglossaDilemma_000236-T1
NIJG01000002.1	funannotate	exon	1342135	1342393	.	+	.	ID=EuglossaDilemma_000236-T1.exon2;Parent=EuglossaDilemma_000236-T1
NIJG01000002.1	funannotate	exon	1342706	1342873	.	+	.	ID=EuglossaDilemma_000236-T1.exon3;Parent=EuglossaDilemma_000236-T1
NIJG01000002.1	funannotate	exon	1343170	1343215	.	+	.	ID=EuglossaDilemma_000236-T1.exon4;Parent=EuglossaDilemma_000236-T1
NIJG01000002.1	funannotate	mRNA	84605	90025	.	-	.	ID=EuglossaDilemma_000167-T1;Dbxref=InterPro:IPR019131%2CPFAM:PF09727;Parent=EuglossaDilemma_000167
NIJG01000002.1	funannotate	mRNA	1094879	1100258	.	-	.	ID=EuglossaDilemma_000221-T1;Ontology_term=GO:0003824%2CGO:0030170%2CGO:0016831%2CGO:0019752%2CGO:0006520;Dbxref=InterPro:IPR015424%2CInterPro:IPR010977%2CInterPro:IPR021115%2CPFAM:PF00282%2CInterPro:IPR015421%2CInterPro:IPR015422%2CInterPro:IPR002129;Parent=EuglossaDilemma_000221
NIJG01000002.1	funannotate	CDS	167638	167723	.	-	0	ID=EuglossaDilemma_000179-T1.cds;Parent=EuglossaDilemma_000179-T1
NIJG01000002.1	funannotate	CDS	166419	166567	.	-	0	ID=EuglossaDilemma_000179-T1.cds;Parent=EuglossaDilemma_000179-T1
NIJG01000002.1	funannotate	CDS	166022	166320	.	-	0	ID=EuglossaDilemma_000179-T1.cds;Parent=EuglossaDilemma_000179-T1
NIJG01000002.1	funannotate	CDS	165797	165938	.	-	0	ID=EuglossaDilemma_000179-T1.cds;Parent=EuglossaDilemma_000179-T1
NIJG01000002.1	funannotate	CDS	165551	165681	.	-	0	ID=EuglossaDilemma_000179-T1.cds;Parent=EuglossaDilemma_000179-T1
NIJG01000002.1	funannotate	CDS	165200	165462	.	-	0	ID=EuglossaDilemma_000179-T1.cds;Parent=EuglossaDilemma_000179-T1
NIJG01000002.1	funannotate	CDS	164314	164485	.	-	0	ID=EuglossaDilemma_000179-T1.cds;Parent=EuglossaDilemma_000179-T1
NIJG01000002.1	funannotate	CDS	163973	164228	.	-	0	ID=EuglossaDilemma_000179-T1.cds;Parent=EuglossaDilemma_000179-T1
NIJG01000002.1	funannotate	CDS	163734	163856	.	-	0	ID=EuglossaDilemma_000179-T1.cds;Parent=EuglossaDilemma_000179-T1
NIJG01000002.1	funannotate	CDS	163301	163436	.	-	0	ID=EuglossaDilemma_000179-T1.cds;Parent=EuglossaDilemma_000179-T1
NIJG01000002.1	funannotate	CDS	162926	163053	.	-	0	ID=EuglossaDilemma_000179-T1.cds;Parent=EuglossaDilemma_000179-T1
NIJG01000002.1	funannotate	CDS	162300	162511	.	-	0	ID=EuglossaDilemma_000179-T1.cds;Parent=EuglossaDilemma_000179-T1
NIJG01000002.1	funannotate	CDS	161150	162219	.	-	0	ID=EuglossaDilemma_000179-T1.cds;Parent=EuglossaDilemma_000179-T1
NIJG01000002.1	funannotate	CDS	160502	161014	.	-	0	ID=EuglossaDilemma_000179-T1.cds;Parent=EuglossaDilemma_000179-T1
NIJG01000002.1	funannotate	CDS	159881	160391	.	-	0	ID=EuglossaDilemma_000179-T1.cds;Parent=EuglossaDilemma_000179-T1
NIJG01000002.1	funannotate	exon	167638	167723	.	-	.	ID=EuglossaDilemma_000179-T1.exon1;Parent=EuglossaDilemma_000179-T1
NIJG01000002.1	funannotate	exon	166022	166320	.	-	.	ID=EuglossaDilemma_000179-T1.exon3;Parent=EuglossaDilemma_000179-T1
NIJG01000002.1	funannotate	exon	166419	166567	.	-	.	ID=EuglossaDilemma_000179-T1.exon2;Parent=EuglossaDilemma_000179-T1
NIJG01000002.1	funannotate	exon	163734	163856	.	-	.	ID=EuglossaDilemma_000179-T1.exon9;Parent=EuglossaDilemma_000179-T1
NIJG01000002.1	funannotate	exon	163973	164228	.	-	.	ID=EuglossaDilemma_000179-T1.exon8;Parent=EuglossaDilemma_000179-T1
NIJG01000002.1	funannotate	exon	165551	165681	.	-	.	ID=EuglossaDilemma_000179-T1.exon5;Parent=EuglossaDilemma_000179-T1
NIJG01000002.1	funannotate	exon	165797	165938	.	-	.	ID=EuglossaDilemma_000179-T1.exon4;Parent=EuglossaDilemma_000179-T1
NIJG01000002.1	funannotate	exon	164314	164485	.	-	.	ID=EuglossaDilemma_000179-T1.exon7;Parent=EuglossaDilemma_000179-T1
NIJG01000002.1	funannotate	exon	165200	165462	.	-	.	ID=EuglossaDilemma_000179-T1.exon6;Parent=EuglossaDilemma_000179-T1
NIJG01000002.1	funannotate	exon	2313453	2313662	.	-	.	ID=EuglossaDilemma_000269-T1.exon1;Parent=EuglossaDilemma_000269-T1
NIJG01000002.1	funannotate	mRNA	2315489	2317478	.	-	.	ID=EuglossaDilemma_000270-T1;Ontology_term=GO:0005515;Dbxref=InterPro:IPR002172%2CInterPro:IPR003591%2CInterPro:IPR036055%2CInterPro:IPR032675%2CInterPro:IPR001611%2CPFAM:PF13855%2CInterPro:IPR023415%2CPFAM:PF13306%2CPFAM:PF00057;Parent=EuglossaDilemma_000270
NIJG01000002.1	funannotate	exon	1024104	1024242	.	+	.	ID=EuglossaDilemma_000212-T1.exon5;Parent=EuglossaDilemma_000212-T1
NIJG01000002.1	funannotate	exon	1023617	1023843	.	+	.	ID=EuglossaDilemma_000212-T1.exon4;Parent=EuglossaDilemma_000212-T1
NIJG01000002.1	funannotate	exon	1024724	1024795	.	+	.	ID=EuglossaDilemma_000212-T1.exon7;Parent=EuglossaDilemma_000212-T1
NIJG01000002.1	funannotate	exon	1024325	1024482	.	+	.	ID=EuglossaDilemma_000212-T1.exon6;Parent=EuglossaDilemma_000212-T1
NIJG01000002.1	funannotate	exon	59962	60054	.	+	.	ID=EuglossaDilemma_000164-T1.exon1;Parent=EuglossaDilemma_000164-T1
NIJG01000002.1	funannotate	exon	61955	62155	.	+	.	ID=EuglossaDilemma_000164-T1.exon3;Parent=EuglossaDilemma_000164-T1
NIJG01000002.1	funannotate	exon	61197	61365	.	+	.	ID=EuglossaDilemma_000164-T1.exon2;Parent=EuglossaDilemma_000164-T1
NIJG01000002.1	funannotate	mRNA	2313453	2313662	.	-	.	ID=EuglossaDilemma_000269-T1;Parent=EuglossaDilemma_000269
NIJG01000002.1	funannotate	exon	63425	63720	.	+	.	ID=EuglossaDilemma_000164-T1.exon5;Parent=EuglossaDilemma_000164-T1
NIJG01000002.1	funannotate	exon	1021742	1021812	.	+	.	ID=EuglossaDilemma_000212-T1.exon1;Parent=EuglossaDilemma_000212-T1
NIJG01000002.1	funannotate	exon	63099	63343	.	+	.	ID=EuglossaDilemma_000164-T1.exon4;Parent=EuglossaDilemma_000164-T1
NIJG01000002.1	funannotate	exon	1023416	1023537	.	+	.	ID=EuglossaDilemma_000212-T1.exon3;Parent=EuglossaDilemma_000212-T1
NIJG01000002.1	funannotate	exon	63992	64346	.	+	.	ID=EuglossaDilemma_000164-T1.exon6;Parent=EuglossaDilemma_000164-T1
NIJG01000002.1	funannotate	exon	1022284	1022379	.	+	.	ID=EuglossaDilemma_000212-T1.exon2;Parent=EuglossaDilemma_000212-T1
NIJG01000002.1	funannotate	mRNA	1985087	1986405	.	+	.	ID=EuglossaDilemma_000257-T1;Ontology_term=GO:0019205%2CGO:0005524%2CGO:0006139;Dbxref=PFAM:PF00406%2CInterPro:IPR027417%2CInterPro:IPR000850%2CPFAM:PF13207;Parent=EuglossaDilemma_000257
NIJG01000002.1	funannotate	CDS	1620016	1620060	.	-	0	ID=EuglossaDilemma_000243-T1.cds;Parent=EuglossaDilemma_000243-T1
NIJG01000002.1	funannotate	CDS	1616911	1618482	.	-	0	ID=EuglossaDilemma_000243-T1.cds;Parent=EuglossaDilemma_000243-T1
NIJG01000002.1	funannotate	CDS	1616156	1616330	.	-	0	ID=EuglossaDilemma_000243-T1.cds;Parent=EuglossaDilemma_000243-T1
NIJG01000002.1	funannotate	CDS	1615127	1615366	.	-	0	ID=EuglossaDilemma_000243-T1.cds;Parent=EuglossaDilemma_000243-T1
NIJG01000002.1	funannotate	CDS	1613813	1614052	.	-	0	ID=EuglossaDilemma_000243-T1.cds;Parent=EuglossaDilemma_000243-T1
NIJG01000002.1	funannotate	CDS	1612825	1613018	.	-	0	ID=EuglossaDilemma_000243-T1.cds;Parent=EuglossaDilemma_000243-T1
NIJG01000002.1	funannotate	CDS	1603737	1603779	.	-	0	ID=EuglossaDilemma_000243-T1.cds;Parent=EuglossaDilemma_000243-T1
NIJG01000002.1	funannotate	CDS	1602487	1602569	.	-	0	ID=EuglossaDilemma_000243-T1.cds;Parent=EuglossaDilemma_000243-T1
NIJG01000002.1	funannotate	exon	1899387	1899478	.	+	.	ID=EuglossaDilemma_000252-T1.exon10;Parent=EuglossaDilemma_000252-T1
NIJG01000002.1	funannotate	exon	1899692	1899959	.	+	.	ID=EuglossaDilemma_000252-T1.exon11;Parent=EuglossaDilemma_000252-T1
NIJG01000002.1	funannotate	exon	1900428	1900535	.	+	.	ID=EuglossaDilemma_000252-T1.exon12;Parent=EuglossaDilemma_000252-T1
NIJG01000002.1	funannotate	exon	1901093	1901332	.	+	.	ID=EuglossaDilemma_000252-T1.exon13;Parent=EuglossaDilemma_000252-T1
NIJG01000002.1	funannotate	exon	1901485	1901552	.	+	.	ID=EuglossaDilemma_000252-T1.exon14;Parent=EuglossaDilemma_000252-T1
NIJG01000002.1	funannotate	exon	1901731	1902057	.	+	.	ID=EuglossaDilemma_000252-T1.exon15;Parent=EuglossaDilemma_000252-T1
NIJG01000002.1	funannotate	exon	1903005	1903175	.	+	.	ID=EuglossaDilemma_000252-T1.exon16;Parent=EuglossaDilemma_000252-T1
NIJG01000002.1	funannotate	exon	1903752	1904035	.	+	.	ID=EuglossaDilemma_000252-T1.exon17;Parent=EuglossaDilemma_000252-T1
NIJG01000002.1	funannotate	exon	1904120	1904543	.	+	.	ID=EuglossaDilemma_000252-T1.exon18;Parent=EuglossaDilemma_000252-T1
NIJG01000002.1	funannotate	exon	660305	660624	.	-	.	ID=EuglossaDilemma_000197-T1.exon4;Parent=EuglossaDilemma_000197-T1
NIJG01000002.1	funannotate	exon	663638	663729	.	-	.	ID=EuglossaDilemma_000197-T1.exon1;Parent=EuglossaDilemma_000197-T1
NIJG01000002.1	funannotate	exon	662929	662968	.	-	.	ID=EuglossaDilemma_000197-T1.exon2;Parent=EuglossaDilemma_000197-T1
NIJG01000002.1	funannotate	exon	661296	661602	.	-	.	ID=EuglossaDilemma_000197-T1.exon3;Parent=EuglossaDilemma_000197-T1
NIJG01000002.1	funannotate	exon	1076842	1076951	.	-	.	ID=EuglossaDilemma_000218-T1.exon3;Parent=EuglossaDilemma_000218-T1
NIJG01000002.1	funannotate	exon	1077013	1077205	.	-	.	ID=EuglossaDilemma_000218-T1.exon2;Parent=EuglossaDilemma_000218-T1
NIJG01000002.1	funannotate	exon	1076231	1076296	.	-	.	ID=EuglossaDilemma_000218-T1.exon5;Parent=EuglossaDilemma_000218-T1
NIJG01000002.1	funannotate	exon	1076534	1076767	.	-	.	ID=EuglossaDilemma_000218-T1.exon4;Parent=EuglossaDilemma_000218-T1
NIJG01000002.1	funannotate	exon	1075614	1075746	.	-	.	ID=EuglossaDilemma_000218-T1.exon7;Parent=EuglossaDilemma_000218-T1
NIJG01000002.1	funannotate	exon	1075824	1076146	.	-	.	ID=EuglossaDilemma_000218-T1.exon6;Parent=EuglossaDilemma_000218-T1
NIJG01000002.1	funannotate	exon	1075493	1075511	.	-	.	ID=EuglossaDilemma_000218-T1.exon8;Parent=EuglossaDilemma_000218-T1
NIJG01000002.1	funannotate	CDS	1068419	1068561	.	+	0	ID=EuglossaDilemma_000217-T1.cds;Parent=EuglossaDilemma_000217-T1
NIJG01000002.1	funannotate	CDS	1069109	1069394	.	+	0	ID=EuglossaDilemma_000217-T1.cds;Parent=EuglossaDilemma_000217-T1
NIJG01000002.1	funannotate	CDS	1069501	1070964	.	+	0	ID=EuglossaDilemma_000217-T1.cds;Parent=EuglossaDilemma_000217-T1
NIJG01000002.1	funannotate	exon	1077371	1077444	.	-	.	ID=EuglossaDilemma_000218-T1.exon1;Parent=EuglossaDilemma_000218-T1
NIJG01000002.1	funannotate	CDS	1990469	1990583	.	+	0	ID=EuglossaDilemma_000258-T1.cds;Parent=EuglossaDilemma_000258-T1
NIJG01000002.1	funannotate	CDS	1995581	1995995	.	+	0	ID=EuglossaDilemma_000258-T1.cds;Parent=EuglossaDilemma_000258-T1
NIJG01000002.1	funannotate	CDS	2001005	2001108	.	+	0	ID=EuglossaDilemma_000258-T1.cds;Parent=EuglossaDilemma_000258-T1
NIJG01000002.1	funannotate	CDS	2007486	2007600	.	+	0	ID=EuglossaDilemma_000258-T1.cds;Parent=EuglossaDilemma_000258-T1
NIJG01000002.1	funannotate	CDS	2007936	2008074	.	+	0	ID=EuglossaDilemma_000258-T1.cds;Parent=EuglossaDilemma_000258-T1
NIJG01000002.1	funannotate	mRNA	168807	170311	.	+	.	ID=EuglossaDilemma_000180-T1;Ontology_term=GO:0005525%2CGO:0003924;Dbxref=PFAM:PF00071%2CInterPro:IPR005225%2CPFAM:PF00025%2CInterPro:IPR027417%2CInterPro:IPR001806%2CPFAM:PF08477;Parent=EuglossaDilemma_000180
NIJG01000002.1	funannotate	mRNA	984708	985895	.	+	.	ID=EuglossaDilemma_000208-T1;Parent=EuglossaDilemma_000208
NIJG01000002.1	funannotate	CDS	65749	66360	.	-	0	ID=EuglossaDilemma_000165-T1.cds;Parent=EuglossaDilemma_000165-T1
NIJG01000002.1	funannotate	exon	156472	156616	.	+	.	ID=EuglossaDilemma_000178-T1.exon3;Parent=EuglossaDilemma_000178-T1
NIJG01000002.1	funannotate	exon	156809	156984	.	+	.	ID=EuglossaDilemma_000178-T1.exon4;Parent=EuglossaDilemma_000178-T1
NIJG01000002.1	funannotate	mRNA	159881	167723	.	-	.	ID=EuglossaDilemma_000179-T1;Ontology_term=GO:0006468%2CGO:0005515%2CGO:0004672%2CGO:0004715%2CGO:0004713%2CGO:0005524;Dbxref=InterPro:IPR011009%2CInterPro:IPR000980%2CInterPro:IPR033221%2CInterPro:IPR008266%2CPFAM:PF08919%2CPFAM:PF07653%2CInterPro:IPR017441%2CPFAM:PF00018%2CInterPro:IPR015015%2CPFAM:PF00017%2CInterPro:IPR036860%2CPFAM:PF07714%2CInterPro:IPR035837%2CInterPro:IPR001452%2CInterPro:…
NIJG01000002.1	funannotate	exon	156185	156193	.	+	.	ID=EuglossaDilemma_000178-T1.exon1;Parent=EuglossaDilemma_000178-T1
NIJG01000002.1	funannotate	exon	156263	156349	.	+	.	ID=EuglossaDilemma_000178-T1.exon2;Parent=EuglossaDilemma_000178-T1
NIJG01000002.1	funannotate	CDS	494238	494285	.	-	0	ID=EuglossaDilemma_000191-T1.cds;Parent=EuglossaDilemma_000191-T1
NIJG01000002.1	funannotate	CDS	493137	493484	.	-	0	ID=EuglossaDilemma_000191-T1.cds;Parent=EuglossaDilemma_000191-T1
NIJG01000002.1	funannotate	exon	65749	66360	.	-	.	ID=EuglossaDilemma_000165-T1.exon1;Parent=EuglossaDilemma_000165-T1
NIJG01000002.1	funannotate	exon	1923391	1923507	.	-	.	ID=EuglossaDilemma_000254-T1.exon2;Parent=EuglossaDilemma_000254-T1
NIJG01000002.1	funannotate	exon	1923535	1923732	.	-	.	ID=EuglossaDilemma_000254-T1.exon1;Parent=EuglossaDilemma_000254-T1
NIJG01000002.1	funannotate	CDS	1388588	1389082	.	-	0	ID=EuglossaDilemma_000240-T1.cds;Parent=EuglossaDilemma_000240-T1
NIJG01000002.1	funannotate	CDS	1385528	1387241	.	-	0	ID=EuglossaDilemma_000240-T1.cds;Parent=EuglossaDilemma_000240-T1
NIJG01000002.1	funannotate	CDS	1385018	1385355	.	-	0	ID=EuglossaDilemma_000240-T1.cds;Parent=EuglossaDilemma_000240-T1
NIJG01000002.1	funannotate	CDS	1384652	1384803	.	-	0	ID=EuglossaDilemma_000240-T1.cds;Parent=EuglossaDilemma_000240-T1
NIJG01000002.1	funannotate	CDS	1384277	1384558	.	-	0	ID=EuglossaDilemma_000240-T1.cds;Parent=EuglossaDilemma_000240-T1
NIJG01000002.1	funannotate	CDS	1383939	1384118	.	-	0	ID=EuglossaDilemma_000240-T1.cds;Parent=EuglossaDilemma_000240-T1
NIJG01000002.1	funannotate	CDS	1383715	1383829	.	-	0	ID=EuglossaDilemma_000240-T1.cds;Parent=EuglossaDilemma_000240-T1
NIJG01000002.1	funannotate	exon	1297412	1297833	.	+	.	ID=EuglossaDilemma_000231-T1.exon1;Parent=EuglossaDilemma_000231-T1
NIJG01000002.1	funannotate	mRNA	501373	504465	.	-	.	ID=EuglossaDilemma_000192-T1;Ontology_term=GO:0016787;Dbxref=InterPro:IPR004963%2CPFAM:PF03283;Parent=EuglossaDilemma_000192
NIJG01000002.1	funannotate	CDS	2051529	2051729	.	-	0	ID=EuglossaDilemma_000263-T1.cds;Parent=EuglossaDilemma_000263-T1
NIJG01000002.1	funannotate	CDS	2050776	2051003	.	-	0	ID=EuglossaDilemma_000263-T1.cds;Parent=EuglossaDilemma_000263-T1
NIJG01000002.1	funannotate	CDS	2048808	2049169	.	-	0	ID=EuglossaDilemma_000263-T1.cds;Parent=EuglossaDilemma_000263-T1
NIJG01000002.1	funannotate	CDS	2047650	2048019	.	-	0	ID=EuglossaDilemma_000263-T1.cds;Parent=EuglossaDilemma_000263-T1
NIJG01000002.1	funannotate	CDS	2046940	2046996	.	-	0	ID=EuglossaDilemma_000263-T1.cds;Parent=EuglossaDilemma_000263-T1
NIJG01000002.1	funannotate	CDS	2046374	2046696	.	-	0	ID=EuglossaDilemma_000263-T1.cds;Parent=EuglossaDilemma_000263-T1
NIJG01000002.1	funannotate	CDS	2045168	2045408	.	-	0	ID=EuglossaDilemma_000263-T1.cds;Parent=EuglossaDilemma_000263-T1
NIJG01000002.1	funannotate	CDS	2044735	2044937	.	-	0	ID=EuglossaDilemma_000263-T1.cds;Parent=EuglossaDilemma_000263-T1
NIJG01000002.1	funannotate	CDS	2044469	2044641	.	-	0	ID=EuglossaDilemma_000263-T1.cds;Parent=EuglossaDilemma_000263-T1
NIJG01000002.1	funannotate	CDS	2044082	2044246	.	-	0	ID=EuglossaDilemma_000263-T1.cds;Parent=EuglossaDilemma_000263-T1
NIJG01000002.1	funannotate	CDS	2043756	2043778	.	-	0	ID=EuglossaDilemma_000263-T1.cds;Parent=EuglossaDilemma_000263-T1
NIJG01000002.1	funannotate	CDS	1113427	1113466	.	+	0	ID=EuglossaDilemma_000222-T1.cds;Parent=EuglossaDilemma_000222-T1
NIJG01000002.1	funannotate	CDS	1113754	1114304	.	+	0	ID=EuglossaDilemma_000222-T1.cds;Parent=EuglossaDilemma_000222-T1
NIJG01000002.1	funannotate	exon	194408	194469	.	+	.	ID=EuglossaDilemma_000182-T1.exon1;Parent=EuglossaDilemma_000182-T1
NIJG01000002.1	funannotate	exon	194758	195483	.	+	.	ID=EuglossaDilemma_000182-T1.exon2;Parent=EuglossaDilemma_000182-T1
NIJG01000002.1	funannotate	exon	197711	198119	.	+	.	ID=EuglossaDilemma_000182-T1.exon3;Parent=EuglossaDilemma_000182-T1
NIJG01000002.1	funannotate	CDS	2195770	2196069	.	+	0	ID=EuglossaDilemma_000266-T1.cds;Parent=EuglossaDilemma_000266-T1
NIJG01000002.1	funannotate	three_prime_UTR	485749	487107	.	-	.	ID=EuglossaDilemma_000190-T1.utr3p1;Parent=EuglossaDilemma_000190-T1
NIJG01000002.1	funannotate	mRNA	852888	858829	.	+	.	ID=EuglossaDilemma_000202-T1;Ontology_term=GO:0005216%2CGO:0038023%2CGO:0004970%2CGO:0015276%2CGO:0006811%2CGO:0016020;Dbxref=PFAM:PF10613%2CPFAM:PF00497%2CInterPro:IPR001508%2CPFAM:PF00060%2CInterPro:IPR001828%2CInterPro:IPR001320%2CInterPro:IPR028082%2CPFAM:PF01094%2CInterPro:IPR019594;Parent=EuglossaDilemma_000202
NIJG01000002.1	funannotate	five_prime_UTR	1009221	1009973	.	+	.	ID=EuglossaDilemma_000211-T1.utr5p1;Parent=EuglossaDilemma_000211-T1
NIJG01000002.1	funannotate	mRNA	1043435	1043842	.	+	.	ID=EuglossaDilemma_000214-T1;Parent=EuglossaDilemma_000214
NIJG01000002.1	funannotate	CDS	1351086	1351279	.	+	0	ID=EuglossaDilemma_000238-T1.cds;Parent=EuglossaDilemma_000238-T1
NIJG01000002.1	funannotate	CDS	1353366	1353576	.	+	0	ID=EuglossaDilemma_000238-T1.cds;Parent=EuglossaDilemma_000238-T1
NIJG01000002.1	funannotate	CDS	1356555	1357009	.	+	0	ID=EuglossaDilemma_000238-T1.cds;Parent=EuglossaDilemma_000238-T1
NIJG01000002.1	funannotate	CDS	1359344	1359638	.	+	0	ID=EuglossaDilemma_000238-T1.cds;Parent=EuglossaDilemma_000238-T1
NIJG01000002.1	funannotate	CDS	1362325	1362603	.	+	0	ID=EuglossaDilemma_000238-T1.cds;Parent=EuglossaDilemma_000238-T1
NIJG01000002.1	funannotate	exon	1909654	1909766	.	-	.	ID=EuglossaDilemma_000253-T1.exon6;Parent=EuglossaDilemma_000253-T1
NIJG01000002.1	funannotate	exon	1911117	1911345	.	-	.	ID=EuglossaDilemma_000253-T1.exon5;Parent=EuglossaDilemma_000253-T1
NIJG01000002.1	funannotate	CDS	206029	206118	.	-	0	ID=EuglossaDilemma_000183-T1.cds;Parent=EuglossaDilemma_000183-T1
NIJG01000002.1	funannotate	CDS	205752	205929	.	-	0	ID=EuglossaDilemma_000183-T1.cds;Parent=EuglossaDilemma_000183-T1
NIJG01000002.1	funannotate	CDS	205558	205676	.	-	0	ID=EuglossaDilemma_000183-T1.cds;Parent=EuglossaDilemma_000183-T1
NIJG01000002.1	funannotate	CDS	204032	205468	.	-	0	ID=EuglossaDilemma_000183-T1.cds;Parent=EuglossaDilemma_000183-T1
NIJG01000002.1	funannotate	CDS	203820	203969	.	-	0	ID=EuglossaDilemma_000183-T1.cds;Parent=EuglossaDilemma_000183-T1
NIJG01000002.1	funannotate	CDS	203131	203751	.	-	0	ID=EuglossaDilemma_000183-T1.cds;Parent=EuglossaDilemma_000183-T1
NIJG01000002.1	funannotate	CDS	202868	203050	.	-	0	ID=EuglossaDilemma_000183-T1.cds;Parent=EuglossaDilemma_000183-T1
NIJG01000002.1	funannotate	CDS	202185	202787	.	-	0	ID=EuglossaDilemma_000183-T1.cds;Parent=EuglossaDilemma_000183-T1
NIJG01000002.1	funannotate	CDS	201910	202104	.	-	0	ID=EuglossaDilemma_000183-T1.cds;Parent=EuglossaDilemma_000183-T1
NIJG01000002.1	funannotate	exon	1921640	1921879	.	-	.	ID=EuglossaDilemma_000253-T1.exon2;Parent=EuglossaDilemma_000253-T1
NIJG01000002.1	funannotate	exon	1922309	1922515	.	-	.	ID=EuglossaDilemma_000253-T1.exon1;Parent=EuglossaDilemma_000253-T1
NIJG01000002.1	funannotate	exon	1913406	1913644	.	-	.	ID=EuglossaDilemma_000253-T1.exon4;Parent=EuglossaDilemma_000253-T1
NIJG01000002.1	funannotate	exon	1914035	1914212	.	-	.	ID=EuglossaDilemma_000253-T1.exon3;Parent=EuglossaDilemma_000253-T1
NIJG01000002.1	funannotate	CDS	1338579	1339919	.	+	0	ID=EuglossaDilemma_000235-T1.cds;Parent=EuglossaDilemma_000235-T1
NIJG01000002.1	funannotate	mRNA	46298	49125	.	+	.	ID=EuglossaDilemma_000161-T1;Parent=EuglossaDilemma_000161
NIJG01000002.1	funannotate	exon	1291000	1291311	.	-	.	ID=EuglossaDilemma_000230-T1.exon1;Parent=EuglossaDilemma_000230-T1
NIJG01000002.1	funannotate	mRNA	121590	122166	.	+	.	ID=EuglossaDilemma_000173-T1;Ontology_term=GO:0043022%2CGO:0003743%2CGO:0006446%2CGO:0005737%2CGO:0005852;Dbxref=InterPro:IPR009374%2CInterPro:IPR016024%2CInterPro:IPR016020;Parent=EuglossaDilemma_000173
NIJG01000002.1	funannotate	exon	2313083	2313394	.	-	.	ID=EuglossaDilemma_000268-T1.exon1;Parent=EuglossaDilemma_000268-T1
NIJG01000002.1	funannotate	CDS	103782	104063	.	+	0	ID=EuglossaDilemma_000170-T1.cds;Parent=EuglossaDilemma_000170-T1
NIJG01000002.1	funannotate	CDS	104882	104993	.	+	0	ID=EuglossaDilemma_000170-T1.cds;Parent=EuglossaDilemma_000170-T1
NIJG01000002.1	funannotate	CDS	105771	105893	.	+	0	ID=EuglossaDilemma_000170-T1.cds;Parent=EuglossaDilemma_000170-T1
NIJG01000002.1	funannotate	CDS	105968	106122	.	+	0	ID=EuglossaDilemma_000170-T1.cds;Parent=EuglossaDilemma_000170-T1
NIJG01000002.1	funannotate	CDS	106207	106296	.	+	0	ID=EuglossaDilemma_000170-T1.cds;Parent=EuglossaDilemma_000170-T1
NIJG01000002.1	funannotate	CDS	106380	106571	.	+	0	ID=EuglossaDilemma_000170-T1.cds;Parent=EuglossaDilemma_000170-T1
NIJG01000002.1	funannotate	CDS	106646	106792	.	+	0	ID=EuglossaDilemma_000170-T1.cds;Parent=EuglossaDilemma_000170-T1
NIJG01000002.1	funannotate	exon	550176	550314	.	-	.	ID=EuglossaDilemma_000196-T1.exon9;Parent=EuglossaDilemma_000196-T1
NIJG01000002.1	funannotate	exon	550715	550930	.	-	.	ID=EuglossaDilemma_000196-T1.exon7;Parent=EuglossaDilemma_000196-T1
NIJG01000002.1	funannotate	exon	550400	550484	.	-	.	ID=EuglossaDilemma_000196-T1.exon8;Parent=EuglossaDilemma_000196-T1
NIJG01000002.1	funannotate	exon	1035535	1036100	.	+	.	ID=EuglossaDilemma_000213-T1.exon3;Parent=EuglossaDilemma_000213-T1
NIJG01000002.1	funannotate	exon	1033086	1033366	.	+	.	ID=EuglossaDilemma_000213-T1.exon1;Parent=EuglossaDilemma_000213-T1
NIJG01000002.1	funannotate	exon	1034427	1034470	.	+	.	ID=EuglossaDilemma_000213-T1.exon2;Parent=EuglossaDilemma_000213-T1
NIJG01000002.1	funannotate	CDS	32331	32516	.	-	0	ID=EuglossaDilemma_000158-T1.cds;Parent=EuglossaDilemma_000158-T1
NIJG01000002.1	funannotate	CDS	32054	32200	.	-	0	ID=EuglossaDilemma_000158-T1.cds;Parent=EuglossaDilemma_000158-T1
NIJG01000002.1	funannotate	CDS	31812	31961	.	-	0	ID=EuglossaDilemma_000158-T1.cds;Parent=EuglossaDilemma_000158-T1
NIJG01000002.1	funannotate	exon	1087712	1089163	.	+	.	ID=EuglossaDilemma_000219-T1.exon4;Parent=EuglossaDilemma_000219-T1
NIJG01000002.1	funannotate	exon	1087079	1087225	.	+	.	ID=EuglossaDilemma_000219-T1.exon3;Parent=EuglossaDilemma_000219-T1
NIJG01000002.1	funannotate	three_prime_UTR	2008075	2008403	.	+	.	ID=EuglossaDilemma_000258-T1.utr3p1;Parent=EuglossaDilemma_000258-T1
NIJG01000002.1	funannotate	exon	1086578	1086625	.	+	.	ID=EuglossaDilemma_000219-T1.exon2;Parent=EuglossaDilemma_000219-T1
NIJG01000002.1	funannotate	exon	1084660	1084684	.	+	.	ID=EuglossaDilemma_000219-T1.exon1;Parent=EuglossaDilemma_000219-T1
NIJG01000002.1	funannotate	CDS	277107	278426	.	+	0	ID=EuglossaDilemma_000186-T1.cds;Parent=EuglossaDilemma_000186-T1
NIJG01000002.1	funannotate	exon	562044	562251	.	-	.	ID=EuglossaDilemma_000196-T1.exon1;Parent=EuglossaDilemma_000196-T1
NIJG01000002.1	funannotate	exon	560722	560933	.	-	.	ID=EuglossaDilemma_000196-T1.exon2;Parent=EuglossaDilemma_000196-T1
NIJG01000002.1	funannotate	exon	551648	551821	.	-	.	ID=EuglossaDilemma_000196-T1.exon5;Parent=EuglossaDilemma_000196-T1
NIJG01000002.1	funannotate	exon	551242	551460	.	-	.	ID=EuglossaDilemma_000196-T1.exon6;Parent=EuglossaDilemma_000196-T1
NIJG01000002.1	funannotate	exon	557560	557859	.	-	.	ID=EuglossaDilemma_000196-T1.exon3;Parent=EuglossaDilemma_000196-T1
NIJG01000002.1	funannotate	exon	553582	553680	.	-	.	ID=EuglossaDilemma_000196-T1.exon4;Parent=EuglossaDilemma_000196-T1
NIJG01000002.1	funannotate	exon	538239	538556	.	+	.	ID=EuglossaDilemma_000195-T1.exon1;Parent=EuglossaDilemma_000195-T1
NIJG01000002.1	funannotate	mRNA	1009221	1018564	.	+	.	ID=EuglossaDilemma_000211-T1;Ontology_term=GO:0055085%2CGO:0022857;Dbxref=PFAM:PF07690%2CInterPro:IPR011701%2CInterPro:IPR036259;Parent=EuglossaDilemma_000211
NIJG01000002.1	funannotate	exon	85156	85521	.	-	.	ID=EuglossaDilemma_000167-T1.exon7;Parent=EuglossaDilemma_000167-T1
NIJG01000002.1	funannotate	exon	84605	84619	.	-	.	ID=EuglossaDilemma_000167-T1.exon8;Parent=EuglossaDilemma_000167-T1
NIJG01000002.1	funannotate	exon	88189	88284	.	-	.	ID=EuglossaDilemma_000167-T1.exon5;Parent=EuglossaDilemma_000167-T1
NIJG01000002.1	funannotate	exon	87606	87715	.	-	.	ID=EuglossaDilemma_000167-T1.exon6;Parent=EuglossaDilemma_000167-T1
NIJG01000002.1	funannotate	exon	89153	89377	.	-	.	ID=EuglossaDilemma_000167-T1.exon3;Parent=EuglossaDilemma_000167-T1
NIJG01000002.1	funannotate	exon	88457	89078	.	-	.	ID=EuglossaDilemma_000167-T1.exon4;Parent=EuglossaDilemma_000167-T1
NIJG01000002.1	funannotate	exon	89756	90025	.	-	.	ID=EuglossaDilemma_000167-T1.exon1;Parent=EuglossaDilemma_000167-T1
NIJG01000002.1	funannotate	exon	89502	89603	.	-	.	ID=EuglossaDilemma_000167-T1.exon2;Parent=EuglossaDilemma_000167-T1
NIJG01000002.1	funannotate	CDS	43792	43949	.	+	0	ID=EuglossaDilemma_000160-T1.cds;Parent=EuglossaDilemma_000160-T1
NIJG01000002.1	funannotate	CDS	44040	44160	.	+	0	ID=EuglossaDilemma_000160-T1.cds;Parent=EuglossaDilemma_000160-T1
NIJG01000002.1	funannotate	CDS	44242	44378	.	+	0	ID=EuglossaDilemma_000160-T1.cds;Parent=EuglossaDilemma_000160-T1
NIJG01000002.1	funannotate	CDS	44629	44866	.	+	0	ID=EuglossaDilemma_000160-T1.cds;Parent=EuglossaDilemma_000160-T1
NIJG01000002.1	funannotate	CDS	194408	194469	.	+	0	ID=EuglossaDilemma_000182-T1.cds;Parent=EuglossaDilemma_000182-T1
NIJG01000002.1	funannotate	CDS	194758	195483	.	+	0	ID=EuglossaDilemma_000182-T1.cds;Parent=EuglossaDilemma_000182-T1
NIJG01000002.1	funannotate	CDS	197711	198119	.	+	0	ID=EuglossaDilemma_000182-T1.cds;Parent=EuglossaDilemma_000182-T1
NIJG01000002.1	funannotate	three_prime_UTR	1339920	1339928	.	+	.	ID=EuglossaDilemma_000235-T1.utr3p1;Parent=EuglossaDilemma_000235-T1
NIJG01000002.1	funannotate	exon	2195770	2196069	.	+	.	ID=EuglossaDilemma_000266-T1.exon1;Parent=EuglossaDilemma_000266-T1
NIJG01000002.1	funannotate	exon	1834142	1834225	.	-	.	ID=EuglossaDilemma_000248-T1.exon5;Parent=EuglossaDilemma_000248-T1
NIJG01000002.1	funannotate	exon	1834296	1834346	.	-	.	ID=EuglossaDilemma_000248-T1.exon4;Parent=EuglossaDilemma_000248-T1
NIJG01000002.1	funannotate	exon	1834415	1834602	.	-	.	ID=EuglossaDilemma_000248-T1.exon3;Parent=EuglossaDilemma_000248-T1
NIJG01000002.1	funannotate	exon	1834661	1834760	.	-	.	ID=EuglossaDilemma_000248-T1.exon2;Parent=EuglossaDilemma_000248-T1
NIJG01000002.1	funannotate	exon	1834882	1834962	.	-	.	ID=EuglossaDilemma_000248-T1.exon1;Parent=EuglossaDilemma_000248-T1
NIJG01000002.1	funannotate	mRNA	2012717	2014572	.	+	.	ID=EuglossaDilemma_000260-T1;Dbxref=InterPro:IPR001723%2CPFAM:PF00104%2CInterPro:IPR000536%2CInterPro:IPR035500;Parent=EuglossaDilemma_000260
NIJG01000002.1	funannotate	mRNA	2009861	2011970	.	-	.	ID=EuglossaDilemma_000259-T1;Ontology_term=GO:0005515;Dbxref=InterPro:IPR026212%2CPFAM:PF13516%2CInterPro:IPR032675%2CInterPro:IPR001611;Parent=EuglossaDilemma_000259
NIJG01000002.1	funannotate	five_prime_UTR	2187141	2187141	.	+	.	ID=EuglossaDilemma_000265-T1.utr5p1;Parent=EuglossaDilemma_000265-T1
NIJG01000002.1	funannotate	mRNA	1814075	1814464	.	+	.	ID=EuglossaDilemma_000247-T1;Parent=EuglossaDilemma_000247
NIJG01000002.1	funannotate	mRNA	1130858	1131175	.	-	.	ID=EuglossaDilemma_000223-T1;Parent=EuglossaDilemma_000223
NIJG01000002.1	funannotate	exon	1356555	1357009	.	+	.	ID=EuglossaDilemma_000238-T1.exon3;Parent=EuglossaDilemma_000238-T1
NIJG01000002.1	funannotate	exon	1353366	1353576	.	+	.	ID=EuglossaDilemma_000238-T1.exon2;Parent=EuglossaDilemma_000238-T1
NIJG01000002.1	funannotate	exon	1351086	1351279	.	+	.	ID=EuglossaDilemma_000238-T1.exon1;Parent=EuglossaDilemma_000238-T1
NIJG01000002.1	funannotate	exon	1362325	1362603	.	+	.	ID=EuglossaDilemma_000238-T1.exon5;Parent=EuglossaDilemma_000238-T1
NIJG01000002.1	funannotate	exon	1359344	1359638	.	+	.	ID=EuglossaDilemma_000238-T1.exon4;Parent=EuglossaDilemma_000238-T1
NIJG01000002.1	funannotate	mRNA	1337835	1339928	.	+	.	ID=EuglossaDilemma_000235-T1;Dbxref=InterPro:IPR031578;Parent=EuglossaDilemma_000235
NIJG01000002.1	funannotate	mRNA	527750	530693	.	+	.	ID=EuglossaDilemma_000194-T1;Parent=EuglossaDilemma_000194
NIJG01000002.1	funannotate	three_prime_UTR	1904015	1904035	.	+	.	ID=EuglossaDilemma_000252-T1.utr3p1;Parent=EuglossaDilemma_000252-T1
NIJG01000002.1	funannotate	three_prime_UTR	1904120	1904543	.	+	.	ID=EuglossaDilemma_000252-T1.utr3p2;Parent=EuglossaDilemma_000252-T1
NIJG01000002.1	funannotate	mRNA	194408	198119	.	+	.	ID=EuglossaDilemma_000182-T1;Ontology_term=GO:0016491;Dbxref=InterPro:IPR020843%2CPFAM:PF13602%2CInterPro:IPR011032%2CInterPro:IPR036291;Parent=EuglossaDilemma_000182
NIJG01000002.1	funannotate	CDS	840564	840911	.	+	0	ID=EuglossaDilemma_000201-T1.cds;Parent=EuglossaDilemma_000201-T1
NIJG01000002.1	funannotate	three_prime_UTR	2315489	2315851	.	-	.	ID=EuglossaDilemma_000270-T1.utr3p1;Parent=EuglossaDilemma_000270-T1
NIJG01000002.1	funannotate	exon	225960	226170	.	-	.	ID=EuglossaDilemma_000185-T1.exon1;Parent=EuglossaDilemma_000185-T1
NIJG01000002.1	funannotate	exon	222607	222776	.	-	.	ID=EuglossaDilemma_000185-T1.exon2;Parent=EuglossaDilemma_000185-T1
NIJG01000002.1	funannotate	mRNA	24107	27224	.	-	.	ID=EuglossaDilemma_000157-T1;Ontology_term=GO:0006470%2CGO:0016311%2CGO:0016791%2CGO:0008138;Dbxref=InterPro:IPR000387%2CInterPro:IPR029021%2CPFAM:PF00782%2CInterPro:IPR020422%2CInterPro:IPR000340%2CInterPro:IPR020417;Parent=EuglossaDilemma_000157
NIJG01000002.1	funannotate	CDS	1021742	1021812	.	+	0	ID=EuglossaDilemma_000212-T1.cds;Parent=EuglossaDilemma_000212-T1
NIJG01000002.1	funannotate	CDS	1022284	1022379	.	+	0	ID=EuglossaDilemma_000212-T1.cds;Parent=EuglossaDilemma_000212-T1
NIJG01000002.1	funannotate	CDS	1023416	1023537	.	+	0	ID=EuglossaDilemma_000212-T1.cds;Parent=EuglossaDilemma_000212-T1
NIJG01000002.1	funannotate	CDS	1023617	1023843	.	+	0	ID=EuglossaDilemma_000212-T1.cds;Parent=EuglossaDilemma_000212-T1
NIJG01000002.1	funannotate	CDS	1024104	1024242	.	+	0	ID=EuglossaDilemma_000212-T1.cds;Parent=EuglossaDilemma_000212-T1
NIJG01000002.1	funannotate	CDS	1024325	1024482	.	+	0	ID=EuglossaDilemma_000212-T1.cds;Parent=EuglossaDilemma_000212-T1
NIJG01000002.1	funannotate	CDS	1024724	1024795	.	+	0	ID=EuglossaDilemma_000212-T1.cds;Parent=EuglossaDilemma_000212-T1
NIJG01000002.1	funannotate	CDS	1309535	1309813	.	+	0	ID=EuglossaDilemma_000234-T1.cds;Parent=EuglossaDilemma_000234-T1
NIJG01000002.1	funannotate	mRNA	99294	100035	.	+	.	ID=EuglossaDilemma_000169-T1;Parent=EuglossaDilemma_000169
NIJG01000002.1	funannotate	three_prime_UTR	1070965	1071647	.	+	.	ID=EuglossaDilemma_000217-T1.utr3p1;Parent=EuglossaDilemma_000217-T1
NIJG01000002.1	funannotate	mRNA	103782	106792	.	+	.	ID=EuglossaDilemma_000170-T1;Ontology_term=GO:0006597%2CGO:0016768;Dbxref=InterPro:IPR030374%2CInterPro:IPR015576%2CInterPro:IPR030373%2CInterPro:IPR029063%2CInterPro:IPR035246%2CPFAM:PF17284%2CInterPro:IPR037163%2CPFAM:PF01564;Parent=EuglossaDilemma_000170
NIJG01000002.1	funannotate	exon	482805	482978	.	+	.	ID=EuglossaDilemma_000189-T1.exon11;Parent=EuglossaDilemma_000189-T1
NIJG01000002.1	funannotate	exon	482573	482718	.	+	.	ID=EuglossaDilemma_000189-T1.exon10;Parent=EuglossaDilemma_000189-T1
NIJG01000002.1	funannotate	three_prime_UTR	1874173	1875378	.	+	.	ID=EuglossaDilemma_000251-T1.utr3p1;Parent=EuglossaDilemma_000251-T1
NIJG01000002.1	funannotate	exon	991617	992864	.	+	.	ID=EuglossaDilemma_000209-T1.exon1;Parent=EuglossaDilemma_000209-T1
NIJG01000002.1	funannotate	exon	1094092	1094423	.	-	.	ID=EuglossaDilemma_000220-T1.exon3;Parent=EuglossaDilemma_000220-T1
NIJG01000002.1	funannotate	exon	1094744	1094818	.	-	.	ID=EuglossaDilemma_000220-T1.exon1;Parent=EuglossaDilemma_000220-T1
NIJG01000002.1	funannotate	exon	1094550	1094655	.	-	.	ID=EuglossaDilemma_000220-T1.exon2;Parent=EuglossaDilemma_000220-T1
NIJG01000002.1	funannotate	exon	126547	126729	.	-	.	ID=EuglossaDilemma_000175-T1.exon7;Parent=EuglossaDilemma_000175-T1
NIJG01000002.1	funannotate	exon	126812	126916	.	-	.	ID=EuglossaDilemma_000175-T1.exon6;Parent=EuglossaDilemma_000175-T1
NIJG01000002.1	funannotate	exon	127356	127520	.	-	.	ID=EuglossaDilemma_000175-T1.exon5;Parent=EuglossaDilemma_000175-T1
NIJG01000002.1	funannotate	exon	127599	127767	.	-	.	ID=EuglossaDilemma_000175-T1.exon4;Parent=EuglossaDilemma_000175-T1
NIJG01000002.1	funannotate	exon	127965	128083	.	-	.	ID=EuglossaDilemma_000175-T1.exon3;Parent=EuglossaDilemma_000175-T1
NIJG01000002.1	funannotate	exon	128284	128451	.	-	.	ID=EuglossaDilemma_000175-T1.exon2;Parent=EuglossaDilemma_000175-T1
NIJG01000002.1	funannotate	CDS	1009974	1010155	.	+	0	ID=EuglossaDilemma_000211-T1.cds;Parent=EuglossaDilemma_000211-T1
NIJG01000002.1	funannotate	CDS	1010832	1011007	.	+	0	ID=EuglossaDilemma_000211-T1.cds;Parent=EuglossaDilemma_000211-T1
NIJG01000002.1	funannotate	CDS	1015627	1015812	.	+	0	ID=EuglossaDilemma_000211-T1.cds;Parent=EuglossaDilemma_000211-T1
NIJG01000002.1	funannotate	CDS	1016151	1016298	.	+	0	ID=EuglossaDilemma_000211-T1.cds;Parent=EuglossaDilemma_000211-T1
NIJG01000002.1	funannotate	CDS	1016499	1016775	.	+	0	ID=EuglossaDilemma_000211-T1.cds;Parent=EuglossaDilemma_000211-T1
NIJG01000002.1	funannotate	CDS	1017098	1017341	.	+	0	ID=EuglossaDilemma_000211-T1.cds;Parent=EuglossaDilemma_000211-T1
NIJG01000002.1	funannotate	CDS	1017539	1017676	.	+	0	ID=EuglossaDilemma_000211-T1.cds;Parent=EuglossaDilemma_000211-T1
NIJG01000002.1	funannotate	CDS	1017768	1018055	.	+	0	ID=EuglossaDilemma_000211-T1.cds;Parent=EuglossaDilemma_000211-T1
NIJG01000002.1	funannotate	CDS	1018182	1018564	.	+	0	ID=EuglossaDilemma_000211-T1.cds;Parent=EuglossaDilemma_000211-T1
NIJG01000002.1	funannotate	exon	128505	128887	.	-	.	ID=EuglossaDilemma_000175-T1.exon1;Parent=EuglossaDilemma_000175-T1
NIJG01000002.1	funannotate	five_prime_UTR	1791280	1791415	.	-	.	ID=EuglossaDilemma_000246-T1.utr5p1;Parent=EuglossaDilemma_000246-T1
NIJG01000002.1	funannotate	CDS	984708	985125	.	+	0	ID=EuglossaDilemma_000208-T1.cds;Parent=EuglossaDilemma_000208-T1
NIJG01000002.1	funannotate	CDS	985732	985895	.	+	0	ID=EuglossaDilemma_000208-T1.cds;Parent=EuglossaDilemma_000208-T1
NIJG01000002.1	funannotate	CDS	117850	117996	.	-	0	ID=EuglossaDilemma_000172-T1.cds;Parent=EuglossaDilemma_000172-T1
NIJG01000002.1	funannotate	CDS	117452	117752	.	-	0	ID=EuglossaDilemma_000172-T1.cds;Parent=EuglossaDilemma_000172-T1
NIJG01000002.1	funannotate	CDS	117179	117365	.	-	0	ID=EuglossaDilemma_000172-T1.cds;Parent=EuglossaDilemma_000172-T1
NIJG01000002.1	funannotate	CDS	116839	117106	.	-	0	ID=EuglossaDilemma_000172-T1.cds;Parent=EuglossaDilemma_000172-T1
NIJG01000002.1	funannotate	CDS	116384	116758	.	-	0	ID=EuglossaDilemma_000172-T1.cds;Parent=EuglossaDilemma_000172-T1
NIJG01000002.1	funannotate	CDS	115986	116288	.	-	0	ID=EuglossaDilemma_000172-T1.cds;Parent=EuglossaDilemma_000172-T1
NIJG01000002.1	funannotate	CDS	115626	115793	.	-	0	ID=EuglossaDilemma_000172-T1.cds;Parent=EuglossaDilemma_000172-T1
NIJG01000002.1	funannotate	CDS	115447	115536	.	-	0	ID=EuglossaDilemma_000172-T1.cds;Parent=EuglossaDilemma_000172-T1
NIJG01000002.1	funannotate	CDS	156185	156193	.	+	0	ID=EuglossaDilemma_000178-T1.cds;Parent=EuglossaDilemma_000178-T1
NIJG01000002.1	funannotate	CDS	156263	156349	.	+	0	ID=EuglossaDilemma_000178-T1.cds;Parent=EuglossaDilemma_000178-T1
NIJG01000002.1	funannotate	CDS	156472	156616	.	+	0	ID=EuglossaDilemma_000178-T1.cds;Parent=EuglossaDilemma_000178-T1
NIJG01000002.1	funannotate	CDS	156809	156984	.	+	0	ID=EuglossaDilemma_000178-T1.cds;Parent=EuglossaDilemma_000178-T1
NIJG01000002.1	funannotate	CDS	2335725	2335933	.	-	0	ID=EuglossaDilemma_000271-T1.cds;Parent=EuglossaDilemma_000271-T1
NIJG01000002.1	funannotate	CDS	2335400	2335643	.	-	0	ID=EuglossaDilemma_000271-T1.cds;Parent=EuglossaDilemma_000271-T1
NIJG01000002.1	funannotate	CDS	2335058	2335162	.	-	0	ID=EuglossaDilemma_000271-T1.cds;Parent=EuglossaDilemma_000271-T1
NIJG01000002.1	funannotate	CDS	2334828	2334978	.	-	0	ID=EuglossaDilemma_000271-T1.cds;Parent=EuglossaDilemma_000271-T1
NIJG01000002.1	funannotate	CDS	2334532	2334743	.	-	0	ID=EuglossaDilemma_000271-T1.cds;Parent=EuglossaDilemma_000271-T1
NIJG01000002.1	funannotate	CDS	2334136	2334433	.	-	0	ID=EuglossaDilemma_000271-T1.cds;Parent=EuglossaDilemma_000271-T1
NIJG01000002.1	funannotate	CDS	2333423	2333599	.	-	0	ID=EuglossaDilemma_000271-T1.cds;Parent=EuglossaDilemma_000271-T1
NIJG01000002.1	funannotate	CDS	2333189	2333310	.	-	0	ID=EuglossaDilemma_000271-T1.cds;Parent=EuglossaDilemma_000271-T1
NIJG01000002.1	funannotate	CDS	2332923	2333093	.	-	0	ID=EuglossaDilemma_000271-T1.cds;Parent=EuglossaDilemma_000271-T1
NIJG01000002.1	funannotate	CDS	2332738	2332836	.	-	0	ID=EuglossaDilemma_000271-T1.cds;Parent=EuglossaDilemma_000271-T1
NIJG01000002.1	funannotate	CDS	2332411	2332464	.	-	0	ID=EuglossaDilemma_000271-T1.cds;Parent=EuglossaDilemma_000271-T1
NIJG01000002.1	funannotate	exon	1995581	1995995	.	+	.	ID=EuglossaDilemma_000258-T1.exon2;Parent=EuglossaDilemma_000258-T1
NIJG01000002.1	funannotate	exon	2001005	2001108	.	+	.	ID=EuglossaDilemma_000258-T1.exon3;Parent=EuglossaDilemma_000258-T1
NIJG01000002.1	funannotate	exon	2007486	2007600	.	+	.	ID=EuglossaDilemma_000258-T1.exon4;Parent=EuglossaDilemma_000258-T1
NIJG01000002.1	funannotate	exon	2007936	2008403	.	+	.	ID=EuglossaDilemma_000258-T1.exon5;Parent=EuglossaDilemma_000258-T1
NIJG01000002.1	funannotate	exon	1990469	1990583	.	+	.	ID=EuglossaDilemma_000258-T1.exon1;Parent=EuglossaDilemma_000258-T1
NIJG01000002.1	funannotate	CDS	19611	19689	.	-	0	ID=EuglossaDilemma_000156-T1.cds;Parent=EuglossaDilemma_000156-T1
NIJG01000002.1	funannotate	CDS	18754	19024	.	-	0	ID=EuglossaDilemma_000156-T1.cds;Parent=EuglossaDilemma_000156-T1
NIJG01000002.1	funannotate	CDS	18459	18648	.	-	0	ID=EuglossaDilemma_000156-T1.cds;Parent=EuglossaDilemma_000156-T1
NIJG01000002.1	funannotate	CDS	18059	18377	.	-	0	ID=EuglossaDilemma_000156-T1.cds;Parent=EuglossaDilemma_000156-T1
NIJG01000002.1	funannotate	CDS	17551	17975	.	-	0	ID=EuglossaDilemma_000156-T1.cds;Parent=EuglossaDilemma_000156-T1
NIJG01000002.1	funannotate	CDS	17103	17483	.	-	0	ID=EuglossaDilemma_000156-T1.cds;Parent=EuglossaDilemma_000156-T1
NIJG01000002.1	funannotate	exon	152408	152865	.	-	.	ID=EuglossaDilemma_000177-T1.exon1;Parent=EuglossaDilemma_000177-T1
NIJG01000002.1	funannotate	exon	150685	150972	.	-	.	ID=EuglossaDilemma_000177-T1.exon4;Parent=EuglossaDilemma_000177-T1
NIJG01000002.1	funannotate	exon	150418	150591	.	-	.	ID=EuglossaDilemma_000177-T1.exon5;Parent=EuglossaDilemma_000177-T1
NIJG01000002.1	funannotate	exon	151750	151906	.	-	.	ID=EuglossaDilemma_000177-T1.exon2;Parent=EuglossaDilemma_000177-T1
NIJG01000002.1	funannotate	exon	151065	151217	.	-	.	ID=EuglossaDilemma_000177-T1.exon3;Parent=EuglossaDilemma_000177-T1
NIJG01000002.1	funannotate	exon	142466	149682	.	-	.	ID=EuglossaDilemma_000177-T1.exon8;Parent=EuglossaDilemma_000177-T1
NIJG01000002.1	funannotate	CDS	2023113	2023185	.	+	0	ID=EuglossaDilemma_000261-T1.cds;Parent=EuglossaDilemma_000261-T1
NIJG01000002.1	funannotate	CDS	2023631	2023750	.	+	0	ID=EuglossaDilemma_000261-T1.cds;Parent=EuglossaDilemma_000261-T1
NIJG01000002.1	funannotate	CDS	2023819	2023905	.	+	0	ID=EuglossaDilemma_000261-T1.cds;Parent=EuglossaDilemma_000261-T1
NIJG01000002.1	funannotate	CDS	2024009	2024151	.	+	0	ID=EuglossaDilemma_000261-T1.cds;Parent=EuglossaDilemma_000261-T1
NIJG01000002.1	funannotate	exon	142378	142384	.	-	.	ID=EuglossaDilemma_000177-T1.exon9;Parent=EuglossaDilemma_000177-T1
NIJG01000002.1	funannotate	exon	150104	150276	.	-	.	ID=EuglossaDilemma_000177-T1.exon6;Parent=EuglossaDilemma_000177-T1
NIJG01000002.1	funannotate	exon	149887	150010	.	-	.	ID=EuglossaDilemma_000177-T1.exon7;Parent=EuglossaDilemma_000177-T1
NIJG01000002.1	funannotate	CDS	1131826	1132116	.	+	0	ID=EuglossaDilemma_000224-T1.cds;Parent=EuglossaDilemma_000224-T1
NIJG01000002.1	funannotate	exon	99436	99823	.	+	.	ID=EuglossaDilemma_000169-T1.exon2;Parent=EuglossaDilemma_000169-T1
NIJG01000002.1	funannotate	CDS	72034	72064	.	-	0	ID=EuglossaDilemma_000166-T1.cds;Parent=EuglossaDilemma_000166-T1
NIJG01000002.1	funannotate	CDS	71818	71858	.	-	0	ID=EuglossaDilemma_000166-T1.cds;Parent=EuglossaDilemma_000166-T1
NIJG01000002.1	funannotate	CDS	71451	71604	.	-	0	ID=EuglossaDilemma_000166-T1.cds;Parent=EuglossaDilemma_000166-T1
NIJG01000002.1	funannotate	CDS	71309	71356	.	-	0	ID=EuglossaDilemma_000166-T1.cds;Parent=EuglossaDilemma_000166-T1
NIJG01000002.1	funannotate	CDS	70704	70819	.	-	0	ID=EuglossaDilemma_000166-T1.cds;Parent=EuglossaDilemma_000166-T1
NIJG01000002.1	funannotate	CDS	66560	70384	.	-	0	ID=EuglossaDilemma_000166-T1.cds;Parent=EuglossaDilemma_000166-T1
NIJG01000002.1	funannotate	exon	99294	99339	.	+	.	ID=EuglossaDilemma_000169-T1.exon1;Parent=EuglossaDilemma_000169-T1
NIJG01000002.1	funannotate	exon	99912	100035	.	+	.	ID=EuglossaDilemma_000169-T1.exon3;Parent=EuglossaDilemma_000169-T1
NIJG01000002.1	funannotate	CDS	475090	475175	.	-	0	ID=EuglossaDilemma_000188-T1.cds;Parent=EuglossaDilemma_000188-T1
NIJG01000002.1	funannotate	CDS	474073	474202	.	-	0	ID=EuglossaDilemma_000188-T1.cds;Parent=EuglossaDilemma_000188-T1
NIJG01000002.1	funannotate	exon	24946	25124	.	-	.	ID=EuglossaDilemma_000157-T1.exon5;Parent=EuglossaDilemma_000157-T1
NIJG01000002.1	funannotate	exon	25438	25609	.	-	.	ID=EuglossaDilemma_000157-T1.exon4;Parent=EuglossaDilemma_000157-T1
NIJG01000002.1	funannotate	exon	24107	24344	.	-	.	ID=EuglossaDilemma_000157-T1.exon7;Parent=EuglossaDilemma_000157-T1
NIJG01000002.1	funannotate	exon	24583	24783	.	-	.	ID=EuglossaDilemma_000157-T1.exon6;Parent=EuglossaDilemma_000157-T1
NIJG01000002.1	funannotate	exon	1790768	1791415	.	-	.	ID=EuglossaDilemma_000246-T1.exon1;Parent=EuglossaDilemma_000246-T1
NIJG01000002.1	funannotate	exon	1790377	1790449	.	-	.	ID=EuglossaDilemma_000246-T1.exon2;Parent=EuglossaDilemma_000246-T1
NIJG01000002.1	funannotate	exon	27204	27224	.	-	.	ID=EuglossaDilemma_000157-T1.exon1;Parent=EuglossaDilemma_000157-T1
NIJG01000002.1	funannotate	exon	25779	25903	.	-	.	ID=EuglossaDilemma_000157-T1.exon3;Parent=EuglossaDilemma_000157-T1
NIJG01000002.1	funannotate	exon	25980	26096	.	-	.	ID=EuglossaDilemma_000157-T1.exon2;Parent=EuglossaDilemma_000157-T1
NIJG01000002.1	funannotate	exon	133788	134020	.	+	.	ID=EuglossaDilemma_000176-T1.exon10;Parent=EuglossaDilemma_000176-T1
NIJG01000002.1	funannotate	CDS	852888	852957	.	+	0	ID=EuglossaDilemma_000202-T1.cds;Parent=EuglossaDilemma_000202-T1
NIJG01000002.1	funannotate	CDS	853192	853353	.	+	0	ID=EuglossaDilemma_000202-T1.cds;Parent=EuglossaDilemma_000202-T1
NIJG01000002.1	funannotate	CDS	853447	853628	.	+	0	ID=EuglossaDilemma_000202-T1.cds;Parent=EuglossaDilemma_000202-T1
NIJG01000002.1	funannotate	CDS	854075	854232	.	+	0	ID=EuglossaDilemma_000202-T1.cds;Parent=EuglossaDilemma_000202-T1
NIJG01000002.1	funannotate	CDS	854308	854449	.	+	0	ID=EuglossaDilemma_000202-T1.cds;Parent=EuglossaDilemma_000202-T1
NIJG01000002.1	funannotate	CDS	854950	855252	.	+	0	ID=EuglossaDilemma_000202-T1.cds;Parent=EuglossaDilemma_000202-T1
NIJG01000002.1	funannotate	CDS	855327	855545	.	+	0	ID=EuglossaDilemma_000202-T1.cds;Parent=EuglossaDilemma_000202-T1
NIJG01000002.1	funannotate	CDS	855875	856081	.	+	0	ID=EuglossaDilemma_000202-T1.cds;Parent=EuglossaDilemma_000202-T1
NIJG01000002.1	funannotate	CDS	856158	856242	.	+	0	ID=EuglossaDilemma_000202-T1.cds;Parent=EuglossaDilemma_000202-T1
NIJG01000002.1	funannotate	CDS	856484	856760	.	+	0	ID=EuglossaDilemma_000202-T1.cds;Parent=EuglossaDilemma_000202-T1
NIJG01000002.1	funannotate	CDS	856834	857032	.	+	0	ID=EuglossaDilemma_000202-T1.cds;Parent=EuglossaDilemma_000202-T1
NIJG01000002.1	funannotate	CDS	857786	858011	.	+	0	ID=EuglossaDilemma_000202-T1.cds;Parent=EuglossaDilemma_000202-T1
NIJG01000002.1	funannotate	CDS	858200	858315	.	+	0	ID=EuglossaDilemma_000202-T1.cds;Parent=EuglossaDilemma_000202-T1
NIJG01000002.1	funannotate	CDS	858423	858572	.	+	0	ID=EuglossaDilemma_000202-T1.cds;Parent=EuglossaDilemma_000202-T1
NIJG01000002.1	funannotate	CDS	858647	858829	.	+	0	ID=EuglossaDilemma_000202-T1.cds;Parent=EuglossaDilemma_000202-T1
NIJG01000002.1	funannotate	exon	824174	824326	.	+	.	ID=EuglossaDilemma_000200-T1.exon2;Parent=EuglossaDilemma_000200-T1
NIJG01000002.1	funannotate	exon	824058	824087	.	+	.	ID=EuglossaDilemma_000200-T1.exon1;Parent=EuglossaDilemma_000200-T1
NIJG01000002.1	funannotate	exon	831920	832228	.	+	.	ID=EuglossaDilemma_000200-T1.exon4;Parent=EuglossaDilemma_000200-T1
NIJG01000002.1	funannotate	exon	828662	828883	.	+	.	ID=EuglossaDilemma_000200-T1.exon3;Parent=EuglossaDilemma_000200-T1
NIJG01000002.1	funannotate	CDS	1077371	1077444	.	-	0	ID=EuglossaDilemma_000218-T1.cds;Parent=EuglossaDilemma_000218-T1
NIJG01000002.1	funannotate	CDS	1077013	1077205	.	-	0	ID=EuglossaDilemma_000218-T1.cds;Parent=EuglossaDilemma_000218-T1
NIJG01000002.1	funannotate	CDS	1076842	1076951	.	-	0	ID=EuglossaDilemma_000218-T1.cds;Parent=EuglossaDilemma_000218-T1
NIJG01000002.1	funannotate	CDS	1076534	1076767	.	-	0	ID=EuglossaDilemma_000218-T1.cds;Parent=EuglossaDilemma_000218-T1
NIJG01000002.1	funannotate	CDS	1076231	1076296	.	-	0	ID=EuglossaDilemma_000218-T1.cds;Parent=EuglossaDilemma_000218-T1
NIJG01000002.1	funannotate	CDS	1075824	1076146	.	-	0	ID=EuglossaDilemma_000218-T1.cds;Parent=EuglossaDilemma_000218-T1
NIJG01000002.1	funannotate	CDS	1075614	1075746	.	-	0	ID=EuglossaDilemma_000218-T1.cds;Parent=EuglossaDilemma_000218-T1
NIJG01000002.1	funannotate	CDS	1075493	1075511	.	-	0	ID=EuglossaDilemma_000218-T1.cds;Parent=EuglossaDilemma_000218-T1
NIJG01000002.1	funannotate	mRNA	800605	814844	.	+	.	ID=EuglossaDilemma_000199-T1;Dbxref=InterPro:IPR001828%2CInterPro:IPR028082;Parent=EuglossaDilemma_000199
NIJG01000002.1	funannotate	five_prime_UTR	1337835	1338578	.	+	.	ID=EuglossaDilemma_000235-T1.utr5p1;Parent=EuglossaDilemma_000235-T1
NIJG01000002.1	funannotate	exon	1068419	1068561	.	+	.	ID=EuglossaDilemma_000217-T1.exon1;Parent=EuglossaDilemma_000217-T1
NIJG01000002.1	funannotate	exon	1069109	1069394	.	+	.	ID=EuglossaDilemma_000217-T1.exon2;Parent=EuglossaDilemma_000217-T1
NIJG01000002.1	funannotate	exon	1069501	1071647	.	+	.	ID=EuglossaDilemma_000217-T1.exon3;Parent=EuglossaDilemma_000217-T1
NIJG01000002.1	funannotate	CDS	696696	696867	.	+	0	ID=EuglossaDilemma_000198-T1.cds;Parent=EuglossaDilemma_000198-T1
NIJG01000002.1	funannotate	CDS	697878	698008	.	+	0	ID=EuglossaDilemma_000198-T1.cds;Parent=EuglossaDilemma_000198-T1
NIJG01000002.1	funannotate	mRNA	52863	57705	.	-	.	ID=EuglossaDilemma_000163-T1;Dbxref=PFAM:PF05781%2CInterPro:IPR008677;Parent=EuglossaDilemma_000163
NIJG01000002.1	funannotate	CDS	538239	538556	.	+	0	ID=EuglossaDilemma_000195-T1.cds;Parent=EuglossaDilemma_000195-T1
NIJG01000002.1	funannotate	exon	2332411	2332464	.	-	.	ID=EuglossaDilemma_000271-T1.exon11;Parent=EuglossaDilemma_000271-T1
NIJG01000002.1	funannotate	exon	2332738	2332836	.	-	.	ID=EuglossaDilemma_000271-T1.exon10;Parent=EuglossaDilemma_000271-T1
NIJG01000002.1	funannotate	mRNA	462236	462760	.	+	.	ID=EuglossaDilemma_000187-T1;Parent=EuglossaDilemma_000187
NIJG01000002.1	funannotate	three_prime_UTR	2187454	2187732	.	+	.	ID=EuglossaDilemma_000265-T1.utr3p1;Parent=EuglossaDilemma_000265-T1
NIJG01000002.1	funannotate	five_prime_UTR	128607	128887	.	-	.	ID=EuglossaDilemma_000175-T1.utr5p1;Parent=EuglossaDilemma_000175-T1
NIJG01000002.1	funannotate	CDS	1923535	1923732	.	-	0	ID=EuglossaDilemma_000254-T1.cds;Parent=EuglossaDilemma_000254-T1
NIJG01000002.1	funannotate	CDS	1923391	1923507	.	-	0	ID=EuglossaDilemma_000254-T1.cds;Parent=EuglossaDilemma_000254-T1
NIJG01000002.1	funannotate	mRNA	126547	128887	.	-	.	ID=EuglossaDilemma_000175-T1;Dbxref=InterPro:IPR011989%2CInterPro:IPR016024%2CPFAM:PF08569%2CInterPro:IPR013878;Parent=EuglossaDilemma_000175
NIJG01000002.1	funannotate	CDS	1099980	1100258	.	-	0	ID=EuglossaDilemma_000221-T1.cds;Parent=EuglossaDilemma_000221-T1
NIJG01000002.1	funannotate	CDS	1098846	1099103	.	-	0	ID=EuglossaDilemma_000221-T1.cds;Parent=EuglossaDilemma_000221-T1
NIJG01000002.1	funannotate	CDS	1098432	1098575	.	-	0	ID=EuglossaDilemma_000221-T1.cds;Parent=EuglossaDilemma_000221-T1
NIJG01000002.1	funannotate	CDS	1097863	1097929	.	-	0	ID=EuglossaDilemma_000221-T1.cds;Parent=EuglossaDilemma_000221-T1
NIJG01000002.1	funannotate	CDS	1097546	1097708	.	-	0	ID=EuglossaDilemma_000221-T1.cds;Parent=EuglossaDilemma_000221-T1
NIJG01000002.1	funannotate	CDS	1096675	1096745	.	-	0	ID=EuglossaDilemma_000221-T1.cds;Parent=EuglossaDilemma_000221-T1
NIJG01000002.1	funannotate	CDS	1096578	1096597	.	-	0	ID=EuglossaDilemma_000221-T1.cds;Parent=EuglossaDilemma_000221-T1
NIJG01000002.1	funannotate	CDS	1096402	1096500	.	-	0	ID=EuglossaDilemma_000221-T1.cds;Parent=EuglossaDilemma_000221-T1
NIJG01000002.1	funannotate	CDS	1095897	1096117	.	-	0	ID=EuglossaDilemma_000221-T1.cds;Parent=EuglossaDilemma_000221-T1
NIJG01000002.1	funannotate	CDS	1095639	1095748	.	-	0	ID=EuglossaDilemma_000221-T1.cds;Parent=EuglossaDilemma_000221-T1
NIJG01000002.1	funannotate	CDS	1094879	1095063	.	-	0	ID=EuglossaDilemma_000221-T1.cds;Parent=EuglossaDilemma_000221-T1
NIJG01000002.1	funannotate	mRNA	1065854	1067922	.	-	.	ID=EuglossaDilemma_000216-T1;Ontology_term=GO:0005515%2CGO:0051260;Dbxref=PFAM:PF02214%2CInterPro:IPR000210%2CInterPro:IPR003131%2CInterPro:IPR011333;Parent=EuglossaDilemma_000216
NIJG01000002.1	funannotate	mRNA	1259623	1271017	.	+	.	ID=EuglossaDilemma_000228-T1;Ontology_term=GO:0000981%2CGO:0003677%2CGO:0051960%2CGO:0006355;Dbxref=PFAM:PF00046%2CInterPro:IPR017970%2CInterPro:IPR031253%2CInterPro:IPR001356%2CInterPro:IPR020479%2CInterPro:IPR042982%2CInterPro:IPR009057;Parent=EuglossaDilemma_000228
NIJG01000002.1	funannotate	exon	852888	852957	.	+	.	ID=EuglossaDilemma_000202-T1.exon1;Parent=EuglossaDilemma_000202-T1
NIJG01000002.1	funannotate	exon	853192	853353	.	+	.	ID=EuglossaDilemma_000202-T1.exon2;Parent=EuglossaDilemma_000202-T1
NIJG01000002.1	funannotate	exon	853447	853628	.	+	.	ID=EuglossaDilemma_000202-T1.exon3;Parent=EuglossaDilemma_000202-T1
NIJG01000002.1	funannotate	exon	854075	854232	.	+	.	ID=EuglossaDilemma_000202-T1.exon4;Parent=EuglossaDilemma_000202-T1
NIJG01000002.1	funannotate	CDS	1814075	1814464	.	+	0	ID=EuglossaDilemma_000247-T1.cds;Parent=EuglossaDilemma_000247-T1
NIJG01000002.1	funannotate	exon	856158	856242	.	+	.	ID=EuglossaDilemma_000202-T1.exon9;Parent=EuglossaDilemma_000202-T1
NIJG01000002.1	funannotate	exon	854308	854449	.	+	.	ID=EuglossaDilemma_000202-T1.exon5;Parent=EuglossaDilemma_000202-T1
NIJG01000002.1	funannotate	exon	854950	855252	.	+	.	ID=EuglossaDilemma_000202-T1.exon6;Parent=EuglossaDilemma_000202-T1
NIJG01000002.1	funannotate	exon	855327	855545	.	+	.	ID=EuglossaDilemma_000202-T1.exon7;Parent=EuglossaDilemma_000202-T1
NIJG01000002.1	funannotate	exon	855875	856081	.	+	.	ID=EuglossaDilemma_000202-T1.exon8;Parent=EuglossaDilemma_000202-T1
NIJG01000002.1	funannotate	exon	697878	698008	.	+	.	ID=EuglossaDilemma_000198-T1.exon2;Parent=EuglossaDilemma_000198-T1
NIJG01000002.1	funannotate	exon	696696	696867	.	+	.	ID=EuglossaDilemma_000198-T1.exon1;Parent=EuglossaDilemma_000198-T1
NIJG01000002.1	funannotate	mRNA	931248	944569	.	+	.	ID=EuglossaDilemma_000204-T1;Parent=EuglossaDilemma_000204
NIJG01000002.1	funannotate	three_prime_UTR	1114305	1115167	.	+	.	ID=EuglossaDilemma_000222-T1.utr3p1;Parent=EuglossaDilemma_000222-T1
NIJG01000002.1	funannotate	mRNA	2187141	2187732	.	+	.	ID=EuglossaDilemma_000265-T1;Parent=EuglossaDilemma_000265
NIJG01000002.1	funannotate	exon	1503193	1503501	.	+	.	ID=EuglossaDilemma_000241-T1.exon1;Parent=EuglossaDilemma_000241-T1
NIJG01000002.1	funannotate	exon	2057965	2059356	.	-	.	ID=EuglossaDilemma_000264-T1.exon4;Parent=EuglossaDilemma_000264-T1
NIJG01000002.1	funannotate	exon	2059598	2059885	.	-	.	ID=EuglossaDilemma_000264-T1.exon3;Parent=EuglossaDilemma_000264-T1
NIJG01000002.1	funannotate	exon	2060056	2060244	.	-	.	ID=EuglossaDilemma_000264-T1.exon2;Parent=EuglossaDilemma_000264-T1
NIJG01000002.1	funannotate	exon	2062503	2062505	.	-	.	ID=EuglossaDilemma_000264-T1.exon1;Parent=EuglossaDilemma_000264-T1
NIJG01000002.1	funannotate	mRNA	1909654	1922515	.	-	.	ID=EuglossaDilemma_000253-T1;Ontology_term=GO:0007186%2CGO:0004930%2CGO:0016021;Dbxref=PFAM:PF00001%2CPFAM:PF10328%2CInterPro:IPR000276%2CInterPro:IPR017452%2CInterPro:IPR008365;Parent=EuglossaDilemma_000253
NIJG01000002.1	funannotate	exon	2056476	2057519	.	-	.	ID=EuglossaDilemma_000264-T1.exon5;Parent=EuglossaDilemma_000264-T1
NIJG01000002.1	funannotate	mRNA	1503193	1503501	.	+	.	ID=EuglossaDilemma_000241-T1;Parent=EuglossaDilemma_000241
NIJG01000002.1	funannotate	CDS	1855645	1855806	.	+	0	ID=EuglossaDilemma_000251-T1.cds;Parent=EuglossaDilemma_000251-T1
NIJG01000002.1	funannotate	CDS	1860180	1860815	.	+	0	ID=EuglossaDilemma_000251-T1.cds;Parent=EuglossaDilemma_000251-T1
NIJG01000002.1	funannotate	CDS	1861862	1862098	.	+	0	ID=EuglossaDilemma_000251-T1.cds;Parent=EuglossaDilemma_000251-T1
NIJG01000002.1	funannotate	CDS	1862439	1862958	.	+	0	ID=EuglossaDilemma_000251-T1.cds;Parent=EuglossaDilemma_000251-T1
NIJG01000002.1	funannotate	CDS	1870228	1870647	.	+	0	ID=EuglossaDilemma_000251-T1.cds;Parent=EuglossaDilemma_000251-T1
NIJG01000002.1	funannotate	CDS	1872388	1872691	.	+	0	ID=EuglossaDilemma_000251-T1.cds;Parent=EuglossaDilemma_000251-T1
NIJG01000002.1	funannotate	CDS	1873722	1874172	.	+	0	ID=EuglossaDilemma_000251-T1.cds;Parent=EuglossaDilemma_000251-T1
NIJG01000002.1	funannotate	exon	36041	36116	.	+	.	ID=EuglossaDilemma_000159-T1.exon6;Parent=EuglossaDilemma_000159-T1
NIJG01000002.1	funannotate	exon	36203	36420	.	+	.	ID=EuglossaDilemma_000159-T1.exon7;Parent=EuglossaDilemma_000159-T1
NIJG01000002.1	funannotate	exon	36508	36679	.	+	.	ID=EuglossaDilemma_000159-T1.exon8;Parent=EuglossaDilemma_000159-T1
NIJG01000002.1	funannotate	exon	39249	39556	.	+	.	ID=EuglossaDilemma_000159-T1.exon9;Parent=EuglossaDilemma_000159-T1
NIJG01000002.1	funannotate	exon	34854	35117	.	+	.	ID=EuglossaDilemma_000159-T1.exon2;Parent=EuglossaDilemma_000159-T1
NIJG01000002.1	funannotate	mRNA	1113427	1115167	.	+	.	ID=EuglossaDilemma_000222-T1;Parent=EuglossaDilemma_000222
NIJG01000002.1	funannotate	exon	35215	35517	.	+	.	ID=EuglossaDilemma_000159-T1.exon3;Parent=EuglossaDilemma_000159-T1
NIJG01000002.1	funannotate	exon	35624	35766	.	+	.	ID=EuglossaDilemma_000159-T1.exon4;Parent=EuglossaDilemma_000159-T1
NIJG01000002.1	funannotate	exon	35843	35968	.	+	.	ID=EuglossaDilemma_000159-T1.exon5;Parent=EuglossaDilemma_000159-T1
NIJG01000002.1	funannotate	exon	34635	34692	.	+	.	ID=EuglossaDilemma_000159-T1.exon1;Parent=EuglossaDilemma_000159-T1
NIJG01000002.1	funannotate	exon	103782	104063	.	+	.	ID=EuglossaDilemma_000170-T1.exon1;Parent=EuglossaDilemma_000170-T1
NIJG01000002.1	funannotate	exon	104882	104993	.	+	.	ID=EuglossaDilemma_000170-T1.exon2;Parent=EuglossaDilemma_000170-T1
NIJG01000002.1	funannotate	exon	105771	105893	.	+	.	ID=EuglossaDilemma_000170-T1.exon3;Parent=EuglossaDilemma_000170-T1
NIJG01000002.1	funannotate	exon	105968	106122	.	+	.	ID=EuglossaDilemma_000170-T1.exon4;Parent=EuglossaDilemma_000170-T1
NIJG01000002.1	funannotate	exon	106207	106296	.	+	.	ID=EuglossaDilemma_000170-T1.exon5;Parent=EuglossaDilemma_000170-T1
NIJG01000002.1	funannotate	exon	106380	106571	.	+	.	ID=EuglossaDilemma_000170-T1.exon6;Parent=EuglossaDilemma_000170-T1
NIJG01000002.1	funannotate	exon	106646	106792	.	+	.	ID=EuglossaDilemma_000170-T1.exon7;Parent=EuglossaDilemma_000170-T1
NIJG01000002.1	funannotate	mRNA	1309535	1309813	.	+	.	ID=EuglossaDilemma_000234-T1;Parent=EuglossaDilemma_000234
NIJG01000002.1	funannotate	three_prime_UTR	1087969	1089163	.	+	.	ID=EuglossaDilemma_000219-T1.utr3p1;Parent=EuglossaDilemma_000219-T1
NIJG01000002.1	funannotate	mRNA	991617	992864	.	+	.	ID=EuglossaDilemma_000209-T1;Parent=EuglossaDilemma_000209
NIJG01000002.1	funannotate	CDS	1692985	1693357	.	+	0	ID=EuglossaDilemma_000244-T1.cds;Parent=EuglossaDilemma_000244-T1
NIJG01000002.1	funannotate	CDS	1693725	1693846	.	+	0	ID=EuglossaDilemma_000244-T1.cds;Parent=EuglossaDilemma_000244-T1
NIJG01000002.1	funannotate	mRNA	992907	993251	.	+	.	ID=EuglossaDilemma_000210-T1;Parent=EuglossaDilemma_000210
NIJG01000002.1	funannotate	mRNA	2332411	2335933	.	-	.	ID=EuglossaDilemma_000271-T1;Ontology_term=GO:0003723%2CGO:0004652%2CGO:0016779%2CGO:0005634%2CGO:0043631%2CGO:0031123;Dbxref=InterPro:IPR002934%2CPFAM:PF04928%2CInterPro:IPR007010%2CInterPro:IPR014492%2CInterPro:IPR007012%2CPFAM:PF01909%2CInterPro:IPR043519%2CInterPro:IPR011068;Parent=EuglossaDilemma_000271
NIJG01000002.1	funannotate	exon	182525	182685	.	+	.	ID=EuglossaDilemma_000181-T1.exon17;Parent=EuglossaDilemma_000181-T1
NIJG01000002.1	funannotate	exon	182223	182452	.	+	.	ID=EuglossaDilemma_000181-T1.exon16;Parent=EuglossaDilemma_000181-T1
NIJG01000002.1	funannotate	exon	181499	181740	.	+	.	ID=EuglossaDilemma_000181-T1.exon13;Parent=EuglossaDilemma_000181-T1
NIJG01000002.1	funannotate	exon	181144	181431	.	+	.	ID=EuglossaDilemma_000181-T1.exon12;Parent=EuglossaDilemma_000181-T1
NIJG01000002.1	funannotate	exon	182050	182150	.	+	.	ID=EuglossaDilemma_000181-T1.exon15;Parent=EuglossaDilemma_000181-T1
NIJG01000002.1	funannotate	exon	181818	181970	.	+	.	ID=EuglossaDilemma_000181-T1.exon14;Parent=EuglossaDilemma_000181-T1
NIJG01000002.1	funannotate	exon	180889	181069	.	+	.	ID=EuglossaDilemma_000181-T1.exon11;Parent=EuglossaDilemma_000181-T1
NIJG01000002.1	funannotate	exon	180606	180809	.	+	.	ID=EuglossaDilemma_000181-T1.exon10;Parent=EuglossaDilemma_000181-T1
NIJG01000002.1	funannotate	exon	1962875	1962928	.	-	.	ID=EuglossaDilemma_000256-T1.exon1;Parent=EuglossaDilemma_000256-T1
NIJG01000002.1	funannotate	exon	1946945	1947111	.	-	.	ID=EuglossaDilemma_000256-T1.exon3;Parent=EuglossaDilemma_000256-T1
NIJG01000002.1	funannotate	exon	1949268	1949415	.	-	.	ID=EuglossaDilemma_000256-T1.exon2;Parent=EuglossaDilemma_000256-T1
NIJG01000002.1	funannotate	exon	1946621	1946669	.	-	.	ID=EuglossaDilemma_000256-T1.exon5;Parent=EuglossaDilemma_000256-T1
NIJG01000002.1	funannotate	exon	1946760	1946856	.	-	.	ID=EuglossaDilemma_000256-T1.exon4;Parent=EuglossaDilemma_000256-T1
NIJG01000002.1	funannotate	exon	1946197	1946326	.	-	.	ID=EuglossaDilemma_000256-T1.exon7;Parent=EuglossaDilemma_000256-T1
NIJG01000002.1	funannotate	exon	1946396	1946517	.	-	.	ID=EuglossaDilemma_000256-T1.exon6;Parent=EuglossaDilemma_000256-T1
NIJG01000002.1	funannotate	exon	1945275	1945475	.	-	.	ID=EuglossaDilemma_000256-T1.exon9;Parent=EuglossaDilemma_000256-T1
NIJG01000002.1	funannotate	exon	1945742	1945985	.	-	.	ID=EuglossaDilemma_000256-T1.exon8;Parent=EuglossaDilemma_000256-T1
NIJG01000002.1	funannotate	exon	967866	969164	.	+	.	ID=EuglossaDilemma_000207-T1.exon1;Parent=EuglossaDilemma_000207-T1
NIJG01000002.1	funannotate	mRNA	1990469	2008403	.	+	.	ID=EuglossaDilemma_000258-T1;Ontology_term=GO:0003700%2CGO:0008270%2CGO:0043565%2CGO:0006355;Dbxref=InterPro:IPR001628%2CPFAM:PF00105%2CInterPro:IPR013088;Parent=EuglossaDilemma_000258
NIJG01000002.1	funannotate	exon	1170735	1171674	.	-	.	ID=EuglossaDilemma_000225-T1.exon1;Parent=EuglossaDilemma_000225-T1
NIJG01000002.1	funannotate	exon	1169175	1169378	.	-	.	ID=EuglossaDilemma_000225-T1.exon2;Parent=EuglossaDilemma_000225-T1
NIJG01000002.1	funannotate	mRNA	1790377	1791415	.	-	.	ID=EuglossaDilemma_000246-T1;Parent=EuglossaDilemma_000246
NIJG01000002.1	funannotate	mRNA	17103	19689	.	-	.	ID=EuglossaDilemma_000156-T1;Ontology_term=GO:0008270%2CGO:0003676;Dbxref=PFAM:PF00097%2CPFAM:PF07576%2CPFAM:PF13639%2CPFAM:PF02148%2CInterPro:IPR013083%2CInterPro:IPR001841%2CPFAM:PF13923%2CInterPro:IPR034932%2CInterPro:IPR035979%2CInterPro:IPR001607%2CInterPro:IPR011422;Parent=EuglossaDilemma_000156
NIJG01000002.1	funannotate	CDS	1985087	1985219	.	+	0	ID=EuglossaDilemma_000257-T1.cds;Parent=EuglossaDilemma_000257-T1
NIJG01000002.1	funannotate	CDS	1985816	1986405	.	+	0	ID=EuglossaDilemma_000257-T1.cds;Parent=EuglossaDilemma_000257-T1
NIJG01000002.1	funannotate	exon	992907	993251	.	+	.	ID=EuglossaDilemma_000210-T1.exon1;Parent=EuglossaDilemma_000210-T1
NIJG01000002.1	funannotate	CDS	1503193	1503501	.	+	0	ID=EuglossaDilemma_000241-T1.cds;Parent=EuglossaDilemma_000241-T1
NIJG01000002.1	funannotate	mRNA	92237	97477	.	+	.	ID=EuglossaDilemma_000168-T1;Ontology_term=GO:0004100%2CGO:0016758;Dbxref=InterPro:IPR029044%2CInterPro:IPR004835;Parent=EuglossaDilemma_000168
NIJG01000002.1	funannotate	exon	512909	513069	.	+	.	ID=EuglossaDilemma_000193-T1.exon2;Parent=EuglossaDilemma_000193-T1
NIJG01000002.1	funannotate	exon	513620	513768	.	+	.	ID=EuglossaDilemma_000193-T1.exon3;Parent=EuglossaDilemma_000193-T1
NIJG01000002.1	funannotate	exon	511923	512278	.	+	.	ID=EuglossaDilemma_000193-T1.exon1;Parent=EuglossaDilemma_000193-T1
NIJG01000002.1	funannotate	CDS	504105	504465	.	-	0	ID=EuglossaDilemma_000192-T1.cds;Parent=EuglossaDilemma_000192-T1
NIJG01000002.1	funannotate	CDS	503694	503754	.	-	0	ID=EuglossaDilemma_000192-T1.cds;Parent=EuglossaDilemma_000192-T1
NIJG01000002.1	funannotate	CDS	503355	503578	.	-	0	ID=EuglossaDilemma_000192-T1.cds;Parent=EuglossaDilemma_000192-T1
NIJG01000002.1	funannotate	CDS	503016	503225	.	-	0	ID=EuglossaDilemma_000192-T1.cds;Parent=EuglossaDilemma_000192-T1
NIJG01000002.1	funannotate	CDS	502601	502877	.	-	0	ID=EuglossaDilemma_000192-T1.cds;Parent=EuglossaDilemma_000192-T1
NIJG01000002.1	funannotate	CDS	502118	502431	.	-	0	ID=EuglossaDilemma_000192-T1.cds;Parent=EuglossaDilemma_000192-T1
NIJG01000002.1	funannotate	CDS	501373	501710	.	-	0	ID=EuglossaDilemma_000192-T1.cds;Parent=EuglossaDilemma_000192-T1
NIJG01000002.1	funannotate	mRNA	511923	513768	.	+	.	ID=EuglossaDilemma_000193-T1;Parent=EuglossaDilemma_000193
NIJG01000002.1	funannotate	mRNA	177872	182685	.	+	.	ID=EuglossaDilemma_000181-T1;Ontology_term=GO:0003779%2CGO:0030276%2CGO:0005543%2CGO:0006897;Dbxref=InterPro:IPR011417%2CInterPro:IPR035964%2CInterPro:IPR030224%2CPFAM:PF07651%2CInterPro:IPR008942%2CInterPro:IPR002558%2CPFAM:PF01608%2CInterPro:IPR013809;Parent=EuglossaDilemma_000181
NIJG01000002.1	funannotate	exon	485749	487505	.	-	.	ID=EuglossaDilemma_000190-T1.exon9;Parent=EuglossaDilemma_000190-T1
NIJG01000002.1	funannotate	mRNA	65749	66360	.	-	.	ID=EuglossaDilemma_000165-T1;Parent=EuglossaDilemma_000165
NIJG01000002.1	funannotate	exon	490386	490459	.	-	.	ID=EuglossaDilemma_000190-T1.exon3;Parent=EuglossaDilemma_000190-T1
NIJG01000002.1	funannotate	exon	489843	490284	.	-	.	ID=EuglossaDilemma_000190-T1.exon4;Parent=EuglossaDilemma_000190-T1
NIJG01000002.1	funannotate	exon	490868	490968	.	-	.	ID=EuglossaDilemma_000190-T1.exon1;Parent=EuglossaDilemma_000190-T1
NIJG01000002.1	funannotate	exon	490545	490791	.	-	.	ID=EuglossaDilemma_000190-T1.exon2;Parent=EuglossaDilemma_000190-T1
NIJG01000002.1	funannotate	exon	488147	488711	.	-	.	ID=EuglossaDilemma_000190-T1.exon7;Parent=EuglossaDilemma_000190-T1
NIJG01000002.1	funannotate	exon	487575	488057	.	-	.	ID=EuglossaDilemma_000190-T1.exon8;Parent=EuglossaDilemma_000190-T1
NIJG01000002.1	funannotate	exon	489170	489415	.	-	.	ID=EuglossaDilemma_000190-T1.exon5;Parent=EuglossaDilemma_000190-T1
NIJG01000002.1	funannotate	exon	488790	489092	.	-	.	ID=EuglossaDilemma_000190-T1.exon6;Parent=EuglossaDilemma_000190-T1
NIJG01000002.1	funannotate	exon	1131826	1132116	.	+	.	ID=EuglossaDilemma_000224-T1.exon1;Parent=EuglossaDilemma_000224-T1
NIJG01000002.1	funannotate	mRNA	142378	152865	.	-	.	ID=EuglossaDilemma_000177-T1;Dbxref=InterPro:IPR019786%2CPFAM:PF13831%2CInterPro:IPR034732%2CPFAM:PF00628%2CInterPro:IPR013083%2CPFAM:PF13832%2CInterPro:IPR011011%2CPFAM:PF10513%2CPFAM:PF13771%2CInterPro:IPR019542%2CInterPro:IPR001965%2CInterPro:IPR019787;Parent=EuglossaDilemma_000177
NIJG01000002.1	funannotate	CDS	1214237	1214396	.	+	0	ID=EuglossaDilemma_000226-T1.cds;Parent=EuglossaDilemma_000226-T1
NIJG01000002.1	funannotate	CDS	1215669	1215896	.	+	0	ID=EuglossaDilemma_000226-T1.cds;Parent=EuglossaDilemma_000226-T1
NIJG01000002.1	funannotate	CDS	1222233	1222398	.	+	0	ID=EuglossaDilemma_000226-T1.cds;Parent=EuglossaDilemma_000226-T1
NIJG01000002.1	funannotate	CDS	1223671	1223897	.	+	0	ID=EuglossaDilemma_000226-T1.cds;Parent=EuglossaDilemma_000226-T1
NIJG01000002.1	funannotate	CDS	1227942	1228214	.	+	0	ID=EuglossaDilemma_000226-T1.cds;Parent=EuglossaDilemma_000226-T1
NIJG01000002.1	funannotate	CDS	1228952	1229176	.	+	0	ID=EuglossaDilemma_000226-T1.cds;Parent=EuglossaDilemma_000226-T1
NIJG01000002.1	funannotate	CDS	1230239	1230498	.	+	0	ID=EuglossaDilemma_000226-T1.cds;Parent=EuglossaDilemma_000226-T1
NIJG01000002.1	funannotate	tRNA	2213101	2213172	.	+	.	ID=EuglossaDilemma_000267-T1;Parent=EuglossaDilemma_000267
NIJG01000002.1	funannotate	mRNA	485749	490968	.	-	.	ID=EuglossaDilemma_000190-T1;Ontology_term=GO:0016021;Dbxref=InterPro:IPR003392%2CInterPro:IPR000731%2CPFAM:PF12349%2CPFAM:PF02460;Parent=EuglossaDilemma_000190
NIJG01000002.1	funannotate	CDS	3201	3260	.	-	0	ID=EuglossaDilemma_000152-T1.cds;Parent=EuglossaDilemma_000152-T1
NIJG01000002.1	funannotate	CDS	2846	3061	.	-	0	ID=EuglossaDilemma_000152-T1.cds;Parent=EuglossaDilemma_000152-T1
NIJG01000002.1	funannotate	CDS	2644	2765	.	-	0	ID=EuglossaDilemma_000152-T1.cds;Parent=EuglossaDilemma_000152-T1
NIJG01000002.1	funannotate	CDS	2432	2561	.	-	0	ID=EuglossaDilemma_000152-T1.cds;Parent=EuglossaDilemma_000152-T1
NIJG01000002.1	funannotate	CDS	943	1006	.	-	0	ID=EuglossaDilemma_000152-T1.cds;Parent=EuglossaDilemma_000152-T1
NIJG01000002.1	funannotate	CDS	774	859	.	-	0	ID=EuglossaDilemma_000152-T1.cds;Parent=EuglossaDilemma_000152-T1
NIJG01000002.1	funannotate	CDS	651	701	.	-	0	ID=EuglossaDilemma_000152-T1.cds;Parent=EuglossaDilemma_000152-T1
NIJG01000002.1	funannotate	mRNA	1931423	1942731	.	+	.	ID=EuglossaDilemma_000255-T1;Ontology_term=GO:0008061%2CGO:0005576;Dbxref=InterPro:IPR036508%2CPFAM:PF01607%2CInterPro:IPR002557;Parent=EuglossaDilemma_000255
NIJG01000002.1	funannotate	mRNA	1602487	1620060	.	-	.	ID=EuglossaDilemma_000243-T1;Parent=EuglossaDilemma_000243
NIJG01000002.1	funannotate	exon	2024009	2024151	.	+	.	ID=EuglossaDilemma_000261-T1.exon4;Parent=EuglossaDilemma_000261-T1
NIJG01000002.1	funannotate	exon	2023819	2023905	.	+	.	ID=EuglossaDilemma_000261-T1.exon3;Parent=EuglossaDilemma_000261-T1
NIJG01000002.1	funannotate	exon	2023631	2023750	.	+	.	ID=EuglossaDilemma_000261-T1.exon2;Parent=EuglossaDilemma_000261-T1
NIJG01000002.1	funannotate	exon	2023113	2023185	.	+	.	ID=EuglossaDilemma_000261-T1.exon1;Parent=EuglossaDilemma_000261-T1
NIJG01000002.1	funannotate	mRNA	477126	482978	.	+	.	ID=EuglossaDilemma_000189-T1;Ontology_term=GO:0005515%2CGO:0017154%2CGO:0071526%2CGO:0007165;Dbxref=InterPro:IPR014756%2CInterPro:IPR041362%2CInterPro:IPR031148%2CPFAM:PF17960%2CInterPro:IPR016201%2CPFAM:PF01833%2CInterPro:IPR002165%2CInterPro:IPR008936%2CPFAM:PF01437%2CInterPro:IPR041019%2CPFAM:PF18020%2CInterPro:IPR015943%2CInterPro:IPR013783%2CInterPro:IPR013548%2CInterPro:IPR036352%2CInterPro…
NIJG01000002.1	funannotate	exon	945386	945441	.	+	.	ID=EuglossaDilemma_000205-T1.exon1;Parent=EuglossaDilemma_000205-T1
NIJG01000002.1	funannotate	exon	946204	946360	.	+	.	ID=EuglossaDilemma_000205-T1.exon2;Parent=EuglossaDilemma_000205-T1
NIJG01000002.1	funannotate	exon	947288	947622	.	+	.	ID=EuglossaDilemma_000205-T1.exon3;Parent=EuglossaDilemma_000205-T1
NIJG01000002.1	funannotate	exon	107945	108700	.	-	.	ID=EuglossaDilemma_000171-T1.exon2;Parent=EuglossaDilemma_000171-T1
NIJG01000002.1	funannotate	exon	948394	948497	.	+	.	ID=EuglossaDilemma_000205-T1.exon4;Parent=EuglossaDilemma_000205-T1
NIJG01000002.1	funannotate	exon	953397	953676	.	+	.	ID=EuglossaDilemma_000205-T1.exon5;Parent=EuglossaDilemma_000205-T1
NIJG01000002.1	funannotate	exon	954159	955248	.	+	.	ID=EuglossaDilemma_000205-T1.exon6;Parent=EuglossaDilemma_000205-T1
NIJG01000002.1	funannotate	exon	108856	108954	.	-	.	ID=EuglossaDilemma_000171-T1.exon1;Parent=EuglossaDilemma_000171-T1
NIJG01000002.1	funannotate	exon	4872	5022	.	+	.	ID=EuglossaDilemma_000153-T1.exon3;Parent=EuglossaDilemma_000153-T1
NIJG01000002.1	funannotate	exon	4674	4787	.	+	.	ID=EuglossaDilemma_000153-T1.exon2;Parent=EuglossaDilemma_000153-T1
NIJG01000002.1	funannotate	exon	4546	4579	.	+	.	ID=EuglossaDilemma_000153-T1.exon1;Parent=EuglossaDilemma_000153-T1
NIJG01000002.1	funannotate	exon	5746	5919	.	+	.	ID=EuglossaDilemma_000153-T1.exon7;Parent=EuglossaDilemma_000153-T1
NIJG01000002.1	funannotate	exon	5581	5676	.	+	.	ID=EuglossaDilemma_000153-T1.exon6;Parent=EuglossaDilemma_000153-T1
NIJG01000002.1	funannotate	exon	5330	5486	.	+	.	ID=EuglossaDilemma_000153-T1.exon5;Parent=EuglossaDilemma_000153-T1
NIJG01000002.1	funannotate	exon	5100	5243	.	+	.	ID=EuglossaDilemma_000153-T1.exon4;Parent=EuglossaDilemma_000153-T1
NIJG01000002.1	funannotate	exon	1620016	1620060	.	-	.	ID=EuglossaDilemma_000243-T1.exon1;Parent=EuglossaDilemma_000243-T1
NIJG01000002.1	funannotate	exon	1616911	1618482	.	-	.	ID=EuglossaDilemma_000243-T1.exon2;Parent=EuglossaDilemma_000243-T1
NIJG01000002.1	funannotate	exon	1616156	1616330	.	-	.	ID=EuglossaDilemma_000243-T1.exon3;Parent=EuglossaDilemma_000243-T1
NIJG01000002.1	funannotate	exon	1615127	1615366	.	-	.	ID=EuglossaDilemma_000243-T1.exon4;Parent=EuglossaDilemma_000243-T1
NIJG01000002.1	funannotate	exon	1613813	1614052	.	-	.	ID=EuglossaDilemma_000243-T1.exon5;Parent=EuglossaDilemma_000243-T1
NIJG01000002.1	funannotate	CDS	1922309	1922515	.	-	0	ID=EuglossaDilemma_000253-T1.cds;Parent=EuglossaDilemma_000253-T1
NIJG01000002.1	funannotate	CDS	1921640	1921879	.	-	0	ID=EuglossaDilemma_000253-T1.cds;Parent=EuglossaDilemma_000253-T1
NIJG01000002.1	funannotate	CDS	1914035	1914212	.	-	0	ID=EuglossaDilemma_000253-T1.cds;Parent=EuglossaDilemma_000253-T1
NIJG01000002.1	funannotate	CDS	1913406	1913644	.	-	0	ID=EuglossaDilemma_000253-T1.cds;Parent=EuglossaDilemma_000253-T1
NIJG01000002.1	funannotate	CDS	1911117	1911345	.	-	0	ID=EuglossaDilemma_000253-T1.cds;Parent=EuglossaDilemma_000253-T1
NIJG01000002.1	funannotate	CDS	1909654	1909766	.	-	0	ID=EuglossaDilemma_000253-T1.cds;Parent=EuglossaDilemma_000253-T1
NIJG01000002.1	funannotate	exon	1612825	1613018	.	-	.	ID=EuglossaDilemma_000243-T1.exon6;Parent=EuglossaDilemma_000243-T1
NIJG01000002.1	funannotate	exon	1603737	1603779	.	-	.	ID=EuglossaDilemma_000243-T1.exon7;Parent=EuglossaDilemma_000243-T1
NIJG01000002.1	funannotate	exon	1602487	1602569	.	-	.	ID=EuglossaDilemma_000243-T1.exon8;Parent=EuglossaDilemma_000243-T1
NIJG01000002.1	funannotate	CDS	1834882	1834962	.	-	0	ID=EuglossaDilemma_000248-T1.cds;Parent=EuglossaDilemma_000248-T1
NIJG01000002.1	funannotate	CDS	1834661	1834760	.	-	0	ID=EuglossaDilemma_000248-T1.cds;Parent=EuglossaDilemma_000248-T1
NIJG01000002.1	funannotate	CDS	1834415	1834602	.	-	0	ID=EuglossaDilemma_000248-T1.cds;Parent=EuglossaDilemma_000248-T1
NIJG01000002.1	funannotate	CDS	1834296	1834346	.	-	0	ID=EuglossaDilemma_000248-T1.cds;Parent=EuglossaDilemma_000248-T1
NIJG01000002.1	funannotate	CDS	1834142	1834225	.	-	0	ID=EuglossaDilemma_000248-T1.cds;Parent=EuglossaDilemma_000248-T1
NIJG01000002.1	funannotate	CDS	931523	931733	.	+	0	ID=EuglossaDilemma_000204-T1.cds;Parent=EuglossaDilemma_000204-T1
NIJG01000002.1	funannotate	CDS	939578	939773	.	+	0	ID=EuglossaDilemma_000204-T1.cds;Parent=EuglossaDilemma_000204-T1
NIJG01000002.1	funannotate	CDS	944500	944569	.	+	0	ID=EuglossaDilemma_000204-T1.cds;Parent=EuglossaDilemma_000204-T1
NIJG01000002.1	funannotate	mRNA	4546	5919	.	+	.	ID=EuglossaDilemma_000153-T1;Ontology_term=GO:0005515;Dbxref=InterPro:IPR039856%2CInterPro:IPR013026%2CInterPro:IPR011990;Parent=EuglossaDilemma_000153
NIJG01000002.1	funannotate	gene	1834142	1834962	.	-	.	ID=EuglossaDilemma_000248
NIJG01000002.1	funannotate	gene	1814075	1814464	.	+	.	ID=EuglossaDilemma_000247
NIJG01000002.1	funannotate	gene	1839231	1839875	.	-	.	ID=EuglossaDilemma_000249
NIJG01000002.1	funannotate	gene	1692985	1693846	.	+	.	ID=EuglossaDilemma_000244
NIJG01000002.1	funannotate	gene	1602487	1620060	.	-	.	ID=EuglossaDilemma_000243
NIJG01000002.1	funannotate	gene	1790377	1791415	.	-	.	ID=EuglossaDilemma_000246
NIJG01000002.1	funannotate	gene	1789323	1789738	.	-	.	ID=EuglossaDilemma_000245
NIJG01000002.1	funannotate	gene	1383715	1389082	.	-	.	ID=EuglossaDilemma_000240
NIJG01000002.1	funannotate	gene	1504484	1505141	.	+	.	ID=EuglossaDilemma_000242
NIJG01000002.1	funannotate	gene	1503193	1503501	.	+	.	ID=EuglossaDilemma_000241
NIJG01000002.1	funannotate	exon	3201	3260	.	-	.	ID=EuglossaDilemma_000152-T1.exon1;Parent=EuglossaDilemma_000152-T1
NIJG01000002.1	funannotate	exon	115447	115536	.	-	.	ID=EuglossaDilemma_000172-T1.exon8;Parent=EuglossaDilemma_000172-T1
NIJG01000002.1	funannotate	exon	2846	3061	.	-	.	ID=EuglossaDilemma_000152-T1.exon2;Parent=EuglossaDilemma_000152-T1
NIJG01000002.1	funannotate	exon	115626	115793	.	-	.	ID=EuglossaDilemma_000172-T1.exon7;Parent=EuglossaDilemma_000172-T1
NIJG01000002.1	funannotate	exon	115986	116288	.	-	.	ID=EuglossaDilemma_000172-T1.exon6;Parent=EuglossaDilemma_000172-T1
NIJG01000002.1	funannotate	exon	116384	116758	.	-	.	ID=EuglossaDilemma_000172-T1.exon5;Parent=EuglossaDilemma_000172-T1
NIJG01000002.1	funannotate	exon	943	1006	.	-	.	ID=EuglossaDilemma_000152-T1.exon5;Parent=EuglossaDilemma_000152-T1
NIJG01000002.1	funannotate	gene	2009861	2011970	.	-	.	ID=EuglossaDilemma_000259
NIJG01000002.1	funannotate	exon	774	859	.	-	.	ID=EuglossaDilemma_000152-T1.exon6;Parent=EuglossaDilemma_000152-T1
NIJG01000002.1	funannotate	gene	1990469	2008403	.	+	.	Name=HR51_1;ID=EuglossaDilemma_000258
NIJG01000002.1	funannotate	exon	2644	2765	.	-	.	ID=EuglossaDilemma_000152-T1.exon3;Parent=EuglossaDilemma_000152-T1
NIJG01000002.1	funannotate	exon	2432	2561	.	-	.	ID=EuglossaDilemma_000152-T1.exon4;Parent=EuglossaDilemma_000152-T1
NIJG01000002.1	funannotate	gene	1931423	1942731	.	+	.	ID=EuglossaDilemma_000255
NIJG01000002.1	funannotate	gene	1923391	1923732	.	-	.	ID=EuglossaDilemma_000254
NIJG01000002.1	funannotate	gene	1985087	1986405	.	+	.	ID=EuglossaDilemma_000257
NIJG01000002.1	funannotate	gene	1943943	1962928	.	-	.	ID=EuglossaDilemma_000256
NIJG01000002.1	funannotate	gene	1855645	1875378	.	+	.	ID=EuglossaDilemma_000251
NIJG01000002.1	funannotate	gene	1843254	1843567	.	+	.	ID=EuglossaDilemma_000250
NIJG01000002.1	funannotate	gene	1909654	1922515	.	-	.	ID=EuglossaDilemma_000253
NIJG01000002.1	funannotate	gene	1885444	1904543	.	+	.	ID=EuglossaDilemma_000252
NIJG01000002.1	funannotate	gene	2012717	2014572	.	+	.	Name=HR51_2;ID=EuglossaDilemma_000260
NIJG01000002.1	funannotate	CDS	1297510	1297809	.	+	0	ID=EuglossaDilemma_000231-T1.cds;Parent=EuglossaDilemma_000231-T1
NIJG01000002.1	funannotate	gene	1271442	1272937	.	+	.	ID=EuglossaDilemma_000229
NIJG01000002.1	funannotate	gene	1214237	1230621	.	+	.	Name=HR3;ID=EuglossaDilemma_000226
NIJG01000002.1	funannotate	gene	1169175	1171674	.	-	.	ID=EuglossaDilemma_000225
NIJG01000002.1	funannotate	gene	1259623	1271017	.	+	.	ID=EuglossaDilemma_000228
NIJG01000002.1	funannotate	gene	1240343	1241353	.	+	.	Name=DCTN6;ID=EuglossaDilemma_000227
NIJG01000002.1	funannotate	gene	1113427	1115167	.	+	.	ID=EuglossaDilemma_000222
NIJG01000002.1	funannotate	gene	1094879	1100258	.	-	.	ID=EuglossaDilemma_000221
NIJG01000002.1	funannotate	gene	1131826	1132116	.	+	.	ID=EuglossaDilemma_000224
NIJG01000002.1	funannotate	gene	1130858	1131175	.	-	.	ID=EuglossaDilemma_000223
NIJG01000002.1	funannotate	gene	1094092	1094818	.	-	.	ID=EuglossaDilemma_000220
NIJG01000002.1	funannotate	gene	1343790	1344110	.	+	.	ID=EuglossaDilemma_000237
NIJG01000002.1	funannotate	gene	1341666	1343215	.	+	.	ID=EuglossaDilemma_000236
NIJG01000002.1	funannotate	gene	1376504	1380260	.	-	.	ID=EuglossaDilemma_000239
NIJG01000002.1	funannotate	gene	1351086	1362603	.	+	.	ID=EuglossaDilemma_000238
NIJG01000002.1	funannotate	gene	1302049	1314925	.	-	.	ID=EuglossaDilemma_000233
NIJG01000002.1	funannotate	gene	1299205	1299522	.	-	.	ID=EuglossaDilemma_000232
NIJG01000002.1	funannotate	gene	1337835	1339928	.	+	.	ID=EuglossaDilemma_000235
NIJG01000002.1	funannotate	gene	1309535	1309813	.	+	.	ID=EuglossaDilemma_000234
NIJG01000002.1	funannotate	gene	1297412	1297833	.	+	.	ID=EuglossaDilemma_000231
NIJG01000002.1	funannotate	gene	1291000	1291311	.	-	.	ID=EuglossaDilemma_000230
NIJG01000002.1	funannotate	gene	984708	985895	.	+	.	ID=EuglossaDilemma_000208
NIJG01000002.1	funannotate	gene	967866	969164	.	+	.	ID=EuglossaDilemma_000207
NIJG01000002.1	funannotate	gene	991617	992864	.	+	.	ID=EuglossaDilemma_000209
NIJG01000002.1	funannotate	gene	931248	944569	.	+	.	ID=EuglossaDilemma_000204
NIJG01000002.1	funannotate	gene	911871	912894	.	+	.	ID=EuglossaDilemma_000203
NIJG01000002.1	funannotate	gene	964397	966952	.	+	.	ID=EuglossaDilemma_000206
NIJG01000002.1	funannotate	gene	945386	955248	.	+	.	ID=EuglossaDilemma_000205
NIJG01000002.1	funannotate	gene	824058	832228	.	+	.	ID=EuglossaDilemma_000200
NIJG01000002.1	funannotate	gene	852888	858829	.	+	.	ID=EuglossaDilemma_000202
NIJG01000002.1	funannotate	gene	840564	840911	.	+	.	ID=EuglossaDilemma_000201
NIJG01000002.1	funannotate	gene	1084660	1089163	.	+	.	ID=EuglossaDilemma_000219
NIJG01000002.1	funannotate	CDS	562044	562251	.	-	0	ID=EuglossaDilemma_000196-T1.cds;Parent=EuglossaDilemma_000196-T1
NIJG01000002.1	funannotate	CDS	560722	560933	.	-	0	ID=EuglossaDilemma_000196-T1.cds;Parent=EuglossaDilemma_000196-T1
NIJG01000002.1	funannotate	CDS	557560	557859	.	-	0	ID=EuglossaDilemma_000196-T1.cds;Parent=EuglossaDilemma_000196-T1
NIJG01000002.1	funannotate	CDS	553582	553680	.	-	0	ID=EuglossaDilemma_000196-T1.cds;Parent=EuglossaDilemma_000196-T1
NIJG01000002.1	funannotate	CDS	551648	551821	.	-	0	ID=EuglossaDilemma_000196-T1.cds;Parent=EuglossaDilemma_000196-T1
NIJG01000002.1	funannotate	CDS	551242	551460	.	-	0	ID=EuglossaDilemma_000196-T1.cds;Parent=EuglossaDilemma_000196-T1
NIJG01000002.1	funannotate	CDS	550715	550930	.	-	0	ID=EuglossaDilemma_000196-T1.cds;Parent=EuglossaDilemma_000196-T1
NIJG01000002.1	funannotate	CDS	550400	550484	.	-	0	ID=EuglossaDilemma_000196-T1.cds;Parent=EuglossaDilemma_000196-T1
NIJG01000002.1	funannotate	CDS	550176	550314	.	-	0	ID=EuglossaDilemma_000196-T1.cds;Parent=EuglossaDilemma_000196-T1
NIJG01000002.1	funannotate	CDS	549903	550040	.	-	0	ID=EuglossaDilemma_000196-T1.cds;Parent=EuglossaDilemma_000196-T1
NIJG01000002.1	funannotate	CDS	546924	547122	.	-	0	ID=EuglossaDilemma_000196-T1.cds;Parent=EuglossaDilemma_000196-T1
NIJG01000002.1	funannotate	CDS	546630	546858	.	-	0	ID=EuglossaDilemma_000196-T1.cds;Parent=EuglossaDilemma_000196-T1
NIJG01000002.1	funannotate	CDS	546289	546554	.	-	0	ID=EuglossaDilemma_000196-T1.cds;Parent=EuglossaDilemma_000196-T1
NIJG01000002.1	funannotate	CDS	545694	545930	.	-	0	ID=EuglossaDilemma_000196-T1.cds;Parent=EuglossaDilemma_000196-T1
NIJG01000002.1	funannotate	gene	1075493	1077444	.	-	.	ID=EuglossaDilemma_000218
NIJG01000002.1	funannotate	gene	1065006	1065395	.	+	.	ID=EuglossaDilemma_000215
NIJG01000002.1	funannotate	gene	1043435	1043842	.	+	.	ID=EuglossaDilemma_000214
NIJG01000002.1	funannotate	gene	1068419	1071647	.	+	.	ID=EuglossaDilemma_000217
NIJG01000002.1	funannotate	gene	1065854	1067922	.	-	.	ID=EuglossaDilemma_000216
NIJG01000002.1	funannotate	gene	1009221	1018564	.	+	.	ID=EuglossaDilemma_000211
NIJG01000002.1	funannotate	gene	992907	993251	.	+	.	ID=EuglossaDilemma_000210
NIJG01000002.1	funannotate	gene	1033086	1036100	.	+	.	ID=EuglossaDilemma_000213
NIJG01000002.1	funannotate	gene	1021742	1024795	.	+	.	ID=EuglossaDilemma_000212
NIJG01000002.1	funannotate	exon	116839	117106	.	-	.	ID=EuglossaDilemma_000172-T1.exon4;Parent=EuglossaDilemma_000172-T1
NIJG01000002.1	funannotate	exon	117179	117365	.	-	.	ID=EuglossaDilemma_000172-T1.exon3;Parent=EuglossaDilemma_000172-T1
NIJG01000002.1	funannotate	exon	117452	117752	.	-	.	ID=EuglossaDilemma_000172-T1.exon2;Parent=EuglossaDilemma_000172-T1
NIJG01000002.1	funannotate	exon	117850	117996	.	-	.	ID=EuglossaDilemma_000172-T1.exon1;Parent=EuglossaDilemma_000172-T1
NIJG01000002.1	funannotate	CDS	125345	125457	.	-	0	ID=EuglossaDilemma_000174-T1.cds;Parent=EuglossaDilemma_000174-T1
NIJG01000002.1	funannotate	CDS	124796	125077	.	-	0	ID=EuglossaDilemma_000174-T1.cds;Parent=EuglossaDilemma_000174-T1
NIJG01000002.1	funannotate	CDS	124305	124463	.	-	0	ID=EuglossaDilemma_000174-T1.cds;Parent=EuglossaDilemma_000174-T1
NIJG01000002.1	funannotate	CDS	123793	124066	.	-	0	ID=EuglossaDilemma_000174-T1.cds;Parent=EuglossaDilemma_000174-T1
NIJG01000002.1	funannotate	mRNA	1297412	1297833	.	+	.	ID=EuglossaDilemma_000231-T1;Parent=EuglossaDilemma_000231
NIJG01000002.1	funannotate	mRNA	964397	966952	.	+	.	ID=EuglossaDilemma_000206-T1;Parent=EuglossaDilemma_000206
NIJG01000002.1	funannotate	exon	53111	53338	.	-	.	ID=EuglossaDilemma_000163-T1.exon11;Parent=EuglossaDilemma_000163-T1
NIJG01000002.1	funannotate	exon	53413	53519	.	-	.	ID=EuglossaDilemma_000163-T1.exon10;Parent=EuglossaDilemma_000163-T1
NIJG01000002.1	funannotate	exon	52863	52989	.	-	.	ID=EuglossaDilemma_000163-T1.exon12;Parent=EuglossaDilemma_000163-T1
NIJG01000002.1	funannotate	gene	2313453	2313662	.	-	.	ID=EuglossaDilemma_000269
NIJG01000002.1	funannotate	gene	2195770	2196069	.	+	.	ID=EuglossaDilemma_000266
NIJG01000002.1	funannotate	gene	2187141	2187732	.	+	.	ID=EuglossaDilemma_000265
NIJG01000002.1	funannotate	gene	2313083	2313394	.	-	.	ID=EuglossaDilemma_000268
NIJG01000002.1	funannotate	gene	2213101	2213172	.	+	.	ID=EuglossaDilemma_000267
NIJG01000002.1	funannotate	gene	2025623	2030550	.	-	.	ID=EuglossaDilemma_000262
NIJG01000002.1	funannotate	gene	2023113	2024151	.	+	.	ID=EuglossaDilemma_000261
NIJG01000002.1	funannotate	gene	2056476	2062505	.	-	.	ID=EuglossaDilemma_000264
NIJG01000002.1	funannotate	gene	2043756	2051729	.	-	.	ID=EuglossaDilemma_000263
NIJG01000002.1	funannotate	gene	2332411	2335933	.	-	.	ID=EuglossaDilemma_000271
NIJG01000002.1	funannotate	gene	2315489	2317478	.	-	.	ID=EuglossaDilemma_000270
NIJG01000002.1	funannotate	exon	651	701	.	-	.	ID=EuglossaDilemma_000152-T1.exon7;Parent=EuglossaDilemma_000152-T1
NIJG01000002.1	funannotate	mRNA	1075493	1077444	.	-	.	ID=EuglossaDilemma_000218-T1;Ontology_term=GO:0006482%2CGO:0051723;Dbxref=PFAM:PF12697%2CInterPro:IPR016812%2CInterPro:IPR029058%2CInterPro:IPR000073;Parent=EuglossaDilemma_000218
NIJG01000002.1	funannotate	exon	2013411	2013622	.	+	.	ID=EuglossaDilemma_000260-T1.exon2;Parent=EuglossaDilemma_000260-T1
NIJG01000002.1	funannotate	exon	2012717	2012813	.	+	.	ID=EuglossaDilemma_000260-T1.exon1;Parent=EuglossaDilemma_000260-T1
NIJG01000002.1	funannotate	exon	2014334	2014572	.	+	.	ID=EuglossaDilemma_000260-T1.exon4;Parent=EuglossaDilemma_000260-T1
NIJG01000002.1	funannotate	exon	2013840	2014128	.	+	.	ID=EuglossaDilemma_000260-T1.exon3;Parent=EuglossaDilemma_000260-T1
NIJG01000002.1	funannotate	exon	6393	6554	.	-	.	ID=EuglossaDilemma_000154-T1.exon9;Parent=EuglossaDilemma_000154-T1
NIJG01000002.1	funannotate	exon	7116	7254	.	-	.	ID=EuglossaDilemma_000154-T1.exon6;Parent=EuglossaDilemma_000154-T1
NIJG01000002.1	funannotate	exon	7317	7580	.	-	.	ID=EuglossaDilemma_000154-T1.exon5;Parent=EuglossaDilemma_000154-T1
NIJG01000002.1	funannotate	exon	6630	6756	.	-	.	ID=EuglossaDilemma_000154-T1.exon8;Parent=EuglossaDilemma_000154-T1
NIJG01000002.1	funannotate	exon	6847	7045	.	-	.	ID=EuglossaDilemma_000154-T1.exon7;Parent=EuglossaDilemma_000154-T1
NIJG01000002.1	funannotate	exon	8197	8262	.	-	.	ID=EuglossaDilemma_000154-T1.exon2;Parent=EuglossaDilemma_000154-T1
NIJG01000002.1	funannotate	exon	8332	8397	.	-	.	ID=EuglossaDilemma_000154-T1.exon1;Parent=EuglossaDilemma_000154-T1
NIJG01000002.1	funannotate	exon	7652	7786	.	-	.	ID=EuglossaDilemma_000154-T1.exon4;Parent=EuglossaDilemma_000154-T1
NIJG01000002.1	funannotate	exon	7875	8120	.	-	.	ID=EuglossaDilemma_000154-T1.exon3;Parent=EuglossaDilemma_000154-T1
NIJG01000002.1	funannotate	CDS	1885444	1885524	.	+	0	ID=EuglossaDilemma_000252-T1.cds;Parent=EuglossaDilemma_000252-T1
NIJG01000002.1	funannotate	CDS	1888066	1888143	.	+	0	ID=EuglossaDilemma_000252-T1.cds;Parent=EuglossaDilemma_000252-T1
NIJG01000002.1	funannotate	CDS	1894908	1894985	.	+	0	ID=EuglossaDilemma_000252-T1.cds;Parent=EuglossaDilemma_000252-T1
NIJG01000002.1	funannotate	CDS	1896154	1896258	.	+	0	ID=EuglossaDilemma_000252-T1.cds;Parent=EuglossaDilemma_000252-T1
NIJG01000002.1	funannotate	CDS	1896776	1896892	.	+	0	ID=EuglossaDilemma_000252-T1.cds;Parent=EuglossaDilemma_000252-T1
NIJG01000002.1	funannotate	CDS	1897205	1897491	.	+	0	ID=EuglossaDilemma_000252-T1.cds;Parent=EuglossaDilemma_000252-T1
NIJG01000002.1	funannotate	CDS	1898110	1898247	.	+	0	ID=EuglossaDilemma_000252-T1.cds;Parent=EuglossaDilemma_000252-T1
NIJG01000002.1	funannotate	CDS	1898437	1898528	.	+	0	ID=EuglossaDilemma_000252-T1.cds;Parent=EuglossaDilemma_000252-T1
NIJG01000002.1	funannotate	CDS	1898609	1898831	.	+	0	ID=EuglossaDilemma_000252-T1.cds;Parent=EuglossaDilemma_000252-T1
NIJG01000002.1	funannotate	CDS	1899387	1899478	.	+	0	ID=EuglossaDilemma_000252-T1.cds;Parent=EuglossaDilemma_000252-T1
NIJG01000002.1	funannotate	CDS	1899692	1899959	.	+	0	ID=EuglossaDilemma_000252-T1.cds;Parent=EuglossaDilemma_000252-T1
NIJG01000002.1	funannotate	CDS	1900428	1900535	.	+	0	ID=EuglossaDilemma_000252-T1.cds;Parent=EuglossaDilemma_000252-T1
NIJG01000002.1	funannotate	CDS	1901093	1901332	.	+	0	ID=EuglossaDilemma_000252-T1.cds;Parent=EuglossaDilemma_000252-T1
NIJG01000002.1	funannotate	CDS	1901485	1901552	.	+	0	ID=EuglossaDilemma_000252-T1.cds;Parent=EuglossaDilemma_000252-T1
NIJG01000002.1	funannotate	CDS	1901731	1902057	.	+	0	ID=EuglossaDilemma_000252-T1.cds;Parent=EuglossaDilemma_000252-T1
NIJG01000002.1	funannotate	CDS	1903005	1903175	.	+	0	ID=EuglossaDilemma_000252-T1.cds;Parent=EuglossaDilemma_000252-T1
NIJG01000002.1	funannotate	CDS	1903752	1904014	.	+	0	ID=EuglossaDilemma_000252-T1.cds;Parent=EuglossaDilemma_000252-T1
NIJG01000002.1	funannotate	mRNA	824058	832228	.	+	.	ID=EuglossaDilemma_000200-T1;Ontology_term=GO:0004970%2CGO:0015276%2CGO:0016020;Dbxref=PFAM:PF10613%2CInterPro:IPR001828%2CInterPro:IPR001320%2CInterPro:IPR028082%2CInterPro:IPR019594;Parent=EuglossaDilemma_000200
NIJG01000002.1	funannotate	CDS	1839231	1839875	.	-	0	ID=EuglossaDilemma_000249-T1.cds;Parent=EuglossaDilemma_000249-T1
NIJG01000002.1	funannotate	exon	493137	493484	.	-	.	ID=EuglossaDilemma_000191-T1.exon2;Parent=EuglossaDilemma_000191-T1
NIJG01000002.1	funannotate	exon	494238	494285	.	-	.	ID=EuglossaDilemma_000191-T1.exon1;Parent=EuglossaDilemma_000191-T1
NIJG01000002.1	funannotate	mRNA	1341666	1343215	.	+	.	ID=EuglossaDilemma_000236-T1;Dbxref=InterPro:IPR031578;Parent=EuglossaDilemma_000236
NIJG01000002.1	funannotate	mRNA	1834142	1834962	.	-	.	ID=EuglossaDilemma_000248-T1;Parent=EuglossaDilemma_000248
NIJG01000002.1	funannotate	CDS	1240343	1240371	.	+	0	ID=EuglossaDilemma_000227-T1.cds;Parent=EuglossaDilemma_000227-T1
NIJG01000002.1	funannotate	CDS	1240586	1240756	.	+	0	ID=EuglossaDilemma_000227-T1.cds;Parent=EuglossaDilemma_000227-T1
NIJG01000002.1	funannotate	CDS	1240833	1240960	.	+	0	ID=EuglossaDilemma_000227-T1.cds;Parent=EuglossaDilemma_000227-T1
NIJG01000002.1	funannotate	CDS	1241023	1241165	.	+	0	ID=EuglossaDilemma_000227-T1.cds;Parent=EuglossaDilemma_000227-T1
NIJG01000002.1	funannotate	CDS	1241252	1241353	.	+	0	ID=EuglossaDilemma_000227-T1.cds;Parent=EuglossaDilemma_000227-T1
NIJG01000002.1	funannotate	exon	2050776	2051003	.	-	.	ID=EuglossaDilemma_000263-T1.exon2;Parent=EuglossaDilemma_000263-T1
NIJG01000002.1	funannotate	exon	2048808	2049169	.	-	.	ID=EuglossaDilemma_000263-T1.exon3;Parent=EuglossaDilemma_000263-T1
NIJG01000002.1	funannotate	exon	2051529	2051729	.	-	.	ID=EuglossaDilemma_000263-T1.exon1;Parent=EuglossaDilemma_000263-T1
NIJG01000002.1	funannotate	exon	2046374	2046696	.	-	.	ID=EuglossaDilemma_000263-T1.exon6;Parent=EuglossaDilemma_000263-T1
NIJG01000002.1	funannotate	exon	2045168	2045408	.	-	.	ID=EuglossaDilemma_000263-T1.exon7;Parent=EuglossaDilemma_000263-T1
NIJG01000002.1	funannotate	exon	2047650	2048019	.	-	.	ID=EuglossaDilemma_000263-T1.exon4;Parent=EuglossaDilemma_000263-T1
NIJG01000002.1	funannotate	exon	2046940	2046996	.	-	.	ID=EuglossaDilemma_000263-T1.exon5;Parent=EuglossaDilemma_000263-T1
NIJG01000002.1	funannotate	mRNA	1021742	1024795	.	+	.	ID=EuglossaDilemma_000212-T1;Dbxref=PFAM:PF10277%2CInterPro:IPR019402;Parent=EuglossaDilemma_000212
NIJG01000002.1	funannotate	mRNA	1131826	1132116	.	+	.	ID=EuglossaDilemma_000224-T1;Parent=EuglossaDilemma_000224
NIJG01000002.1	funannotate	exon	2044735	2044937	.	-	.	ID=EuglossaDilemma_000263-T1.exon8;Parent=EuglossaDilemma_000263-T1
NIJG01000002.1	funannotate	exon	2044469	2044641	.	-	.	ID=EuglossaDilemma_000263-T1.exon9;Parent=EuglossaDilemma_000263-T1
NIJG01000002.1	funannotate	mRNA	107945	108954	.	-	.	ID=EuglossaDilemma_000171-T1;Parent=EuglossaDilemma_000171
NIJG01000002.1	funannotate	mRNA	201910	206118	.	-	.	ID=EuglossaDilemma_000183-T1;Ontology_term=GO:0005737%2CGO:0005515%2CGO:0005085%2CGO:0035556;Dbxref=PFAM:PF00621%2CInterPro:IPR000219%2CInterPro:IPR035899%2CPFAM:PF00018%2CPFAM:PF14604%2CInterPro:IPR001331%2CInterPro:IPR036028%2CInterPro:IPR004148%2CInterPro:IPR027267%2CPFAM:PF07653%2CPFAM:PF03114%2CInterPro:IPR001452;Parent=EuglossaDilemma_000183
NIJG01000002.1	funannotate	exon	964397	965636	.	+	.	ID=EuglossaDilemma_000206-T1.exon1;Parent=EuglossaDilemma_000206-T1
NIJG01000002.1	funannotate	exon	966837	966952	.	+	.	ID=EuglossaDilemma_000206-T1.exon2;Parent=EuglossaDilemma_000206-T1
NIJG01000002.1	funannotate	five_prime_UTR	1170903	1171674	.	-	.	ID=EuglossaDilemma_000225-T1.utr5p1;Parent=EuglossaDilemma_000225-T1
NIJG01000002.1	funannotate	CDS	945386	945441	.	+	0	ID=EuglossaDilemma_000205-T1.cds;Parent=EuglossaDilemma_000205-T1
NIJG01000002.1	funannotate	CDS	946204	946360	.	+	0	ID=EuglossaDilemma_000205-T1.cds;Parent=EuglossaDilemma_000205-T1
NIJG01000002.1	funannotate	CDS	947288	947622	.	+	0	ID=EuglossaDilemma_000205-T1.cds;Parent=EuglossaDilemma_000205-T1
NIJG01000002.1	funannotate	CDS	948394	948497	.	+	0	ID=EuglossaDilemma_000205-T1.cds;Parent=EuglossaDilemma_000205-T1
NIJG01000002.1	funannotate	CDS	953397	953676	.	+	0	ID=EuglossaDilemma_000205-T1.cds;Parent=EuglossaDilemma_000205-T1
NIJG01000002.1	funannotate	CDS	954159	955248	.	+	0	ID=EuglossaDilemma_000205-T1.cds;Parent=EuglossaDilemma_000205-T1
NIJG01000002.1	funannotate	exon	479098	479265	.	+	.	ID=EuglossaDilemma_000189-T1.exon5;Parent=EuglossaDilemma_000189-T1
NIJG01000002.1	funannotate	exon	479459	481137	.	+	.	ID=EuglossaDilemma_000189-T1.exon6;Parent=EuglossaDilemma_000189-T1
NIJG01000002.1	funannotate	exon	478487	478612	.	+	.	ID=EuglossaDilemma_000189-T1.exon3;Parent=EuglossaDilemma_000189-T1
NIJG01000002.1	funannotate	exon	478804	479007	.	+	.	ID=EuglossaDilemma_000189-T1.exon4;Parent=EuglossaDilemma_000189-T1
NIJG01000002.1	funannotate	exon	481778	482488	.	+	.	ID=EuglossaDilemma_000189-T1.exon9;Parent=EuglossaDilemma_000189-T1
NIJG01000002.1	funannotate	exon	481206	481419	.	+	.	ID=EuglossaDilemma_000189-T1.exon7;Parent=EuglossaDilemma_000189-T1
NIJG01000002.1	funannotate	exon	481511	481697	.	+	.	ID=EuglossaDilemma_000189-T1.exon8;Parent=EuglossaDilemma_000189-T1
NIJG01000002.1	funannotate	exon	477126	477212	.	+	.	ID=EuglossaDilemma_000189-T1.exon1;Parent=EuglossaDilemma_000189-T1
NIJG01000002.1	funannotate	exon	477679	478410	.	+	.	ID=EuglossaDilemma_000189-T1.exon2;Parent=EuglossaDilemma_000189-T1
NIJG01000002.1	funannotate	mRNA	538239	538556	.	+	.	ID=EuglossaDilemma_000195-T1;Parent=EuglossaDilemma_000195
NIJG01000002.1	funannotate	exon	1130858	1131175	.	-	.	ID=EuglossaDilemma_000223-T1.exon1;Parent=EuglossaDilemma_000223-T1
NIJG01000002.1	funannotate	CDS	99294	99339	.	+	0	ID=EuglossaDilemma_000169-T1.cds;Parent=EuglossaDilemma_000169-T1
NIJG01000002.1	funannotate	CDS	99436	99823	.	+	0	ID=EuglossaDilemma_000169-T1.cds;Parent=EuglossaDilemma_000169-T1
NIJG01000002.1	funannotate	CDS	99912	100035	.	+	0	ID=EuglossaDilemma_000169-T1.cds;Parent=EuglossaDilemma_000169-T1
NIJG01000002.1	funannotate	three_prime_UTR	2009861	2009879	.	-	.	ID=EuglossaDilemma_000259-T1.utr3p1;Parent=EuglossaDilemma_000259-T1
NIJG01000002.1	funannotate	CDS	1291000	1291311	.	-	0	ID=EuglossaDilemma_000230-T1.cds;Parent=EuglossaDilemma_000230-T1
NIJG01000002.1	funannotate	exon	1215669	1215896	.	+	.	ID=EuglossaDilemma_000226-T1.exon2;Parent=EuglossaDilemma_000226-T1
NIJG01000002.1	funannotate	exon	1214237	1214396	.	+	.	ID=EuglossaDilemma_000226-T1.exon1;Parent=EuglossaDilemma_000226-T1
NIJG01000002.1	funannotate	exon	1228952	1229176	.	+	.	ID=EuglossaDilemma_000226-T1.exon6;Parent=EuglossaDilemma_000226-T1
NIJG01000002.1	funannotate	exon	1227942	1228214	.	+	.	ID=EuglossaDilemma_000226-T1.exon5;Parent=EuglossaDilemma_000226-T1
NIJG01000002.1	funannotate	exon	1223671	1223897	.	+	.	ID=EuglossaDilemma_000226-T1.exon4;Parent=EuglossaDilemma_000226-T1
NIJG01000002.1	funannotate	exon	1222233	1222398	.	+	.	ID=EuglossaDilemma_000226-T1.exon3;Parent=EuglossaDilemma_000226-T1
NIJG01000002.1	funannotate	CDS	4546	4579	.	+	0	ID=EuglossaDilemma_000153-T1.cds;Parent=EuglossaDilemma_000153-T1
NIJG01000002.1	funannotate	CDS	4674	4787	.	+	0	ID=EuglossaDilemma_000153-T1.cds;Parent=EuglossaDilemma_000153-T1
NIJG01000002.1	funannotate	CDS	4872	5022	.	+	0	ID=EuglossaDilemma_000153-T1.cds;Parent=EuglossaDilemma_000153-T1
NIJG01000002.1	funannotate	CDS	5100	5243	.	+	0	ID=EuglossaDilemma_000153-T1.cds;Parent=EuglossaDilemma_000153-T1
NIJG01000002.1	funannotate	CDS	5330	5486	.	+	0	ID=EuglossaDilemma_000153-T1.cds;Parent=EuglossaDilemma_000153-T1
NIJG01000002.1	funannotate	CDS	5581	5676	.	+	0	ID=EuglossaDilemma_000153-T1.cds;Parent=EuglossaDilemma_000153-T1
NIJG01000002.1	funannotate	CDS	5746	5919	.	+	0	ID=EuglossaDilemma_000153-T1.cds;Parent=EuglossaDilemma_000153-T1
NIJG01000002.1	funannotate	exon	1230239	1230621	.	+	.	ID=EuglossaDilemma_000226-T1.exon7;Parent=EuglossaDilemma_000226-T1
NIJG01000002.1	funannotate	CDS	663638	663729	.	-	0	ID=EuglossaDilemma_000197-T1.cds;Parent=EuglossaDilemma_000197-T1
NIJG01000002.1	funannotate	CDS	662929	662968	.	-	0	ID=EuglossaDilemma_000197-T1.cds;Parent=EuglossaDilemma_000197-T1
NIJG01000002.1	funannotate	CDS	661296	661602	.	-	0	ID=EuglossaDilemma_000197-T1.cds;Parent=EuglossaDilemma_000197-T1
NIJG01000002.1	funannotate	CDS	660305	660624	.	-	0	ID=EuglossaDilemma_000197-T1.cds;Parent=EuglossaDilemma_000197-T1
NIJG01000002.1	funannotate	mRNA	31812	32516	.	-	.	ID=EuglossaDilemma_000158-T1;Dbxref=InterPro:IPR039632;Parent=EuglossaDilemma_000158
NIJG01000002.1	funannotate	exon	912468	912894	.	+	.	ID=EuglossaDilemma_000203-T1.exon2;Parent=EuglossaDilemma_000203-T1
NIJG01000002.1	funannotate	CDS	128505	128606	.	-	0	ID=EuglossaDilemma_000175-T1.cds;Parent=EuglossaDilemma_000175-T1
NIJG01000002.1	funannotate	CDS	128284	128451	.	-	0	ID=EuglossaDilemma_000175-T1.cds;Parent=EuglossaDilemma_000175-T1
NIJG01000002.1	funannotate	CDS	127965	128083	.	-	0	ID=EuglossaDilemma_000175-T1.cds;Parent=EuglossaDilemma_000175-T1
NIJG01000002.1	funannotate	CDS	127599	127767	.	-	0	ID=EuglossaDilemma_000175-T1.cds;Parent=EuglossaDilemma_000175-T1
NIJG01000002.1	funannotate	CDS	127356	127520	.	-	0	ID=EuglossaDilemma_000175-T1.cds;Parent=EuglossaDilemma_000175-T1
NIJG01000002.1	funannotate	CDS	126812	126916	.	-	0	ID=EuglossaDilemma_000175-T1.cds;Parent=EuglossaDilemma_000175-T1
NIJG01000002.1	funannotate	CDS	126547	126729	.	-	0	ID=EuglossaDilemma_000175-T1.cds;Parent=EuglossaDilemma_000175-T1
NIJG01000002.1	funannotate	exon	911871	911881	.	+	.	ID=EuglossaDilemma_000203-T1.exon1;Parent=EuglossaDilemma_000203-T1
NIJG01000002.1	funannotate	exon	1385018	1385355	.	-	.	ID=EuglossaDilemma_000240-T1.exon3;Parent=EuglossaDilemma_000240-T1
NIJG01000002.1	funannotate	exon	1384652	1384803	.	-	.	ID=EuglossaDilemma_000240-T1.exon4;Parent=EuglossaDilemma_000240-T1
NIJG01000002.1	funannotate	exon	1384277	1384558	.	-	.	ID=EuglossaDilemma_000240-T1.exon5;Parent=EuglossaDilemma_000240-T1
NIJG01000002.1	funannotate	exon	1383939	1384118	.	-	.	ID=EuglossaDilemma_000240-T1.exon6;Parent=EuglossaDilemma_000240-T1
NIJG01000002.1	funannotate	exon	1388588	1389082	.	-	.	ID=EuglossaDilemma_000240-T1.exon1;Parent=EuglossaDilemma_000240-T1
NIJG01000002.1	funannotate	exon	1385528	1387241	.	-	.	ID=EuglossaDilemma_000240-T1.exon2;Parent=EuglossaDilemma_000240-T1
NIJG01000002.1	funannotate	exon	1383715	1383829	.	-	.	ID=EuglossaDilemma_000240-T1.exon7;Parent=EuglossaDilemma_000240-T1
NIJG01000002.1	funannotate	exon	1789323	1789671	.	-	.	ID=EuglossaDilemma_000245-T1.exon2;Parent=EuglossaDilemma_000245-T1
NIJG01000002.1	funannotate	exon	1789713	1789738	.	-	.	ID=EuglossaDilemma_000245-T1.exon1;Parent=EuglossaDilemma_000245-T1
NIJG01000002.1	funannotate	exon	475090	475175	.	-	.	ID=EuglossaDilemma_000188-T1.exon1;Parent=EuglossaDilemma_000188-T1
NIJG01000002.1	funannotate	exon	474073	474202	.	-	.	ID=EuglossaDilemma_000188-T1.exon2;Parent=EuglossaDilemma_000188-T1
NIJG01000002.1	funannotate	CDS	92237	92331	.	+	0	ID=EuglossaDilemma_000168-T1.cds;Parent=EuglossaDilemma_000168-T1
NIJG01000002.1	funannotate	CDS	92418	92662	.	+	0	ID=EuglossaDilemma_000168-T1.cds;Parent=EuglossaDilemma_000168-T1
NIJG01000002.1	funannotate	CDS	92881	93177	.	+	0	ID=EuglossaDilemma_000168-T1.cds;Parent=EuglossaDilemma_000168-T1
NIJG01000002.1	funannotate	CDS	93244	93462	.	+	0	ID=EuglossaDilemma_000168-T1.cds;Parent=EuglossaDilemma_000168-T1
NIJG01000002.1	funannotate	CDS	93561	93866	.	+	0	ID=EuglossaDilemma_000168-T1.cds;Parent=EuglossaDilemma_000168-T1
NIJG01000002.1	funannotate	CDS	94019	94431	.	+	0	ID=EuglossaDilemma_000168-T1.cds;Parent=EuglossaDilemma_000168-T1
NIJG01000002.1	funannotate	CDS	94503	94758	.	+	0	ID=EuglossaDilemma_000168-T1.cds;Parent=EuglossaDilemma_000168-T1
NIJG01000002.1	funannotate	CDS	94837	95052	.	+	0	ID=EuglossaDilemma_000168-T1.cds;Parent=EuglossaDilemma_000168-T1
NIJG01000002.1	funannotate	CDS	95573	95820	.	+	0	ID=EuglossaDilemma_000168-T1.cds;Parent=EuglossaDilemma_000168-T1
NIJG01000002.1	funannotate	CDS	95915	96107	.	+	0	ID=EuglossaDilemma_000168-T1.cds;Parent=EuglossaDilemma_000168-T1
NIJG01000002.1	funannotate	CDS	96204	96358	.	+	0	ID=EuglossaDilemma_000168-T1.cds;Parent=EuglossaDilemma_000168-T1
NIJG01000002.1	funannotate	CDS	96458	96757	.	+	0	ID=EuglossaDilemma_000168-T1.cds;Parent=EuglossaDilemma_000168-T1
NIJG01000002.1	funannotate	CDS	96834	97039	.	+	0	ID=EuglossaDilemma_000168-T1.cds;Parent=EuglossaDilemma_000168-T1
NIJG01000002.1	funannotate	CDS	97147	97477	.	+	0	ID=EuglossaDilemma_000168-T1.cds;Parent=EuglossaDilemma_000168-T1
NIJG01000002.1	funannotate	exon	124305	124463	.	-	.	ID=EuglossaDilemma_000174-T1.exon3;Parent=EuglossaDilemma_000174-T1
NIJG01000002.1	funannotate	exon	123793	124066	.	-	.	ID=EuglossaDilemma_000174-T1.exon4;Parent=EuglossaDilemma_000174-T1
NIJG01000002.1	funannotate	exon	125345	125457	.	-	.	ID=EuglossaDilemma_000174-T1.exon1;Parent=EuglossaDilemma_000174-T1
NIJG01000002.1	funannotate	exon	124796	125077	.	-	.	ID=EuglossaDilemma_000174-T1.exon2;Parent=EuglossaDilemma_000174-T1
NIJG01000002.1	funannotate	exon	1113754	1115167	.	+	.	ID=EuglossaDilemma_000222-T1.exon2;Parent=EuglossaDilemma_000222-T1
NIJG01000002.1	funannotate	exon	1113427	1113466	.	+	.	ID=EuglossaDilemma_000222-T1.exon1;Parent=EuglossaDilemma_000222-T1
NIJG01000002.1	funannotate	CDS	1299205	1299522	.	-	0	ID=EuglossaDilemma_000232-T1.cds;Parent=EuglossaDilemma_000232-T1
NIJG01000002.1	funannotate	CDS	2313453	2313662	.	-	0	ID=EuglossaDilemma_000269-T1.cds;Parent=EuglossaDilemma_000269-T1
NIJG01000002.1	funannotate	CDS	1259623	1259899	.	+	0	ID=EuglossaDilemma_000228-T1.cds;Parent=EuglossaDilemma_000228-T1
NIJG01000002.1	funannotate	CDS	1261415	1261726	.	+	0	ID=EuglossaDilemma_000228-T1.cds;Parent=EuglossaDilemma_000228-T1
NIJG01000002.1	funannotate	CDS	1270260	1271017	.	+	0	ID=EuglossaDilemma_000228-T1.cds;Parent=EuglossaDilemma_000228-T1
NIJG01000002.1	funannotate	exon	858423	858572	.	+	.	ID=EuglossaDilemma_000202-T1.exon14;Parent=EuglossaDilemma_000202-T1
NIJG01000002.1	funannotate	exon	858647	858829	.	+	.	ID=EuglossaDilemma_000202-T1.exon15;Parent=EuglossaDilemma_000202-T1
NIJG01000002.1	funannotate	exon	856484	856760	.	+	.	ID=EuglossaDilemma_000202-T1.exon10;Parent=EuglossaDilemma_000202-T1
NIJG01000002.1	funannotate	exon	856834	857032	.	+	.	ID=EuglossaDilemma_000202-T1.exon11;Parent=EuglossaDilemma_000202-T1
NIJG01000002.1	funannotate	exon	857786	858011	.	+	.	ID=EuglossaDilemma_000202-T1.exon12;Parent=EuglossaDilemma_000202-T1
NIJG01000002.1	funannotate	exon	858200	858315	.	+	.	ID=EuglossaDilemma_000202-T1.exon13;Parent=EuglossaDilemma_000202-T1
NIJG01000002.1	funannotate	CDS	168807	168852	.	+	0	ID=EuglossaDilemma_000180-T1.cds;Parent=EuglossaDilemma_000180-T1
NIJG01000002.1	funannotate	CDS	169522	169661	.	+	0	ID=EuglossaDilemma_000180-T1.cds;Parent=EuglossaDilemma_000180-T1
NIJG01000002.1	funannotate	CDS	169773	170129	.	+	0	ID=EuglossaDilemma_000180-T1.cds;Parent=EuglossaDilemma_000180-T1
NIJG01000002.1	funannotate	CDS	170207	170311	.	+	0	ID=EuglossaDilemma_000180-T1.cds;Parent=EuglossaDilemma_000180-T1
NIJG01000002.1	funannotate	mRNA	2023113	2024151	.	+	.	ID=EuglossaDilemma_000261-T1;Dbxref=InterPro:IPR019357%2CPFAM:PF10224;Parent=EuglossaDilemma_000261
NIJG01000002.1	funannotate	exon	1241252	1241353	.	+	.	ID=EuglossaDilemma_000227-T1.exon5;Parent=EuglossaDilemma_000227-T1
NIJG01000002.1	funannotate	exon	1241023	1241165	.	+	.	ID=EuglossaDilemma_000227-T1.exon4;Parent=EuglossaDilemma_000227-T1
NIJG01000002.1	funannotate	exon	1240343	1240371	.	+	.	ID=EuglossaDilemma_000227-T1.exon1;Parent=EuglossaDilemma_000227-T1
NIJG01000002.1	funannotate	exon	1240833	1240960	.	+	.	ID=EuglossaDilemma_000227-T1.exon3;Parent=EuglossaDilemma_000227-T1
NIJG01000002.1	funannotate	exon	1240586	1240756	.	+	.	ID=EuglossaDilemma_000227-T1.exon2;Parent=EuglossaDilemma_000227-T1
NIJG01000002.1	funannotate	CDS	131057	131105	.	+	0	ID=EuglossaDilemma_000176-T1.cds;Parent=EuglossaDilemma_000176-T1
NIJG01000002.1	funannotate	CDS	131742	131860	.	+	0	ID=EuglossaDilemma_000176-T1.cds;Parent=EuglossaDilemma_000176-T1
NIJG01000002.1	funannotate	CDS	132000	132066	.	+	0	ID=EuglossaDilemma_000176-T1.cds;Parent=EuglossaDilemma_000176-T1
NIJG01000002.1	funannotate	CDS	132249	132346	.	+	0	ID=EuglossaDilemma_000176-T1.cds;Parent=EuglossaDilemma_000176-T1
NIJG01000002.1	funannotate	CDS	132440	132603	.	+	0	ID=EuglossaDilemma_000176-T1.cds;Parent=EuglossaDilemma_000176-T1
NIJG01000002.1	funannotate	CDS	132792	132954	.	+	0	ID=EuglossaDilemma_000176-T1.cds;Parent=EuglossaDilemma_000176-T1
NIJG01000002.1	funannotate	CDS	133024	133385	.	+	0	ID=EuglossaDilemma_000176-T1.cds;Parent=EuglossaDilemma_000176-T1
NIJG01000002.1	funannotate	CDS	133476	133558	.	+	0	ID=EuglossaDilemma_000176-T1.cds;Parent=EuglossaDilemma_000176-T1
NIJG01000002.1	funannotate	CDS	133637	133720	.	+	0	ID=EuglossaDilemma_000176-T1.cds;Parent=EuglossaDilemma_000176-T1
NIJG01000002.1	funannotate	CDS	133788	134020	.	+	0	ID=EuglossaDilemma_000176-T1.cds;Parent=EuglossaDilemma_000176-T1
NIJG01000002.1	funannotate	exon	1099980	1100258	.	-	.	ID=EuglossaDilemma_000221-T1.exon1;Parent=EuglossaDilemma_000221-T1
NIJG01000002.1	funannotate	exon	1096675	1096745	.	-	.	ID=EuglossaDilemma_000221-T1.exon6;Parent=EuglossaDilemma_000221-T1
NIJG01000002.1	funannotate	exon	1096578	1096597	.	-	.	ID=EuglossaDilemma_000221-T1.exon7;Parent=EuglossaDilemma_000221-T1
NIJG01000002.1	funannotate	exon	1096402	1096500	.	-	.	ID=EuglossaDilemma_000221-T1.exon8;Parent=EuglossaDilemma_000221-T1
NIJG01000002.1	funannotate	exon	1095897	1096117	.	-	.	ID=EuglossaDilemma_000221-T1.exon9;Parent=EuglossaDilemma_000221-T1
NIJG01000002.1	funannotate	exon	1098846	1099103	.	-	.	ID=EuglossaDilemma_000221-T1.exon2;Parent=EuglossaDilemma_000221-T1
NIJG01000002.1	funannotate	exon	1098432	1098575	.	-	.	ID=EuglossaDilemma_000221-T1.exon3;Parent=EuglossaDilemma_000221-T1
NIJG01000002.1	funannotate	exon	1097863	1097929	.	-	.	ID=EuglossaDilemma_000221-T1.exon4;Parent=EuglossaDilemma_000221-T1
NIJG01000002.1	funannotate	exon	1097546	1097708	.	-	.	ID=EuglossaDilemma_000221-T1.exon5;Parent=EuglossaDilemma_000221-T1
NIJG01000002.1	funannotate	exon	10158	12623	.	+	.	ID=EuglossaDilemma_000155-T1.exon1;Parent=EuglossaDilemma_000155-T1
NIJG01000002.1	funannotate	exon	1692985	1693357	.	+	.	ID=EuglossaDilemma_000244-T1.exon1;Parent=EuglossaDilemma_000244-T1
NIJG01000002.1	funannotate	exon	1693725	1693846	.	+	.	ID=EuglossaDilemma_000244-T1.exon2;Parent=EuglossaDilemma_000244-T1
NIJG01000002.1	funannotate	exon	12737	14401	.	+	.	ID=EuglossaDilemma_000155-T1.exon2;Parent=EuglossaDilemma_000155-T1
NIJG01000002.1	funannotate	mRNA	474073	475175	.	-	.	ID=EuglossaDilemma_000188-T1;Parent=EuglossaDilemma_000188
NIJG01000002.1	funannotate	exon	462675	462760	.	+	.	ID=EuglossaDilemma_000187-T1.exon2;Parent=EuglossaDilemma_000187-T1
NIJG01000002.1	funannotate	exon	462236	462458	.	+	.	ID=EuglossaDilemma_000187-T1.exon1;Parent=EuglossaDilemma_000187-T1
NIJG01000002.1	funannotate	mRNA	131057	134020	.	+	.	ID=EuglossaDilemma_000176-T1;Ontology_term=GO:0051726%2CGO:0006355%2CGO:0005667%2CGO:0003700%2CGO:0000981;Dbxref=InterPro:IPR038168%2CInterPro:IPR015648%2CInterPro:IPR036390%2CInterPro:IPR037241%2CInterPro:IPR028314%2CInterPro:IPR014889%2CPFAM:PF08781%2CInterPro:IPR036388%2CInterPro:IPR003316%2CPFAM:PF02319;Parent=EuglossaDilemma_000176
NIJG01000002.1	funannotate	exon	944500	944569	.	+	.	ID=EuglossaDilemma_000204-T1.exon3;Parent=EuglossaDilemma_000204-T1
NIJG01000002.1	funannotate	exon	939578	939773	.	+	.	ID=EuglossaDilemma_000204-T1.exon2;Parent=EuglossaDilemma_000204-T1
NIJG01000002.1	funannotate	exon	931248	931733	.	+	.	ID=EuglossaDilemma_000204-T1.exon1;Parent=EuglossaDilemma_000204-T1
NIJG01000002.1	funannotate	three_prime_UTR	528434	530693	.	+	.	ID=EuglossaDilemma_000194-T1.utr3p1;Parent=EuglossaDilemma_000194-T1
NIJG01000002.1	funannotate	mRNA	2195770	2196069	.	+	.	ID=EuglossaDilemma_000266-T1;Parent=EuglossaDilemma_000266
NIJG01000002.1	funannotate	CDS	1170735	1170902	.	-	0	ID=EuglossaDilemma_000225-T1.cds;Parent=EuglossaDilemma_000225-T1
NIJG01000002.1	funannotate	CDS	1169175	1169378	.	-	0	ID=EuglossaDilemma_000225-T1.cds;Parent=EuglossaDilemma_000225-T1
NIJG01000002.1	funannotate	CDS	2012717	2012813	.	+	0	ID=EuglossaDilemma_000260-T1.cds;Parent=EuglossaDilemma_000260-T1
NIJG01000002.1	funannotate	CDS	2013411	2013622	.	+	0	ID=EuglossaDilemma_000260-T1.cds;Parent=EuglossaDilemma_000260-T1
NIJG01000002.1	funannotate	CDS	2013840	2014128	.	+	0	ID=EuglossaDilemma_000260-T1.cds;Parent=EuglossaDilemma_000260-T1
NIJG01000002.1	funannotate	CDS	2014334	2014572	.	+	0	ID=EuglossaDilemma_000260-T1.cds;Parent=EuglossaDilemma_000260-T1
NIJG01000002.1	funannotate	exon	1270260	1271017	.	+	.	ID=EuglossaDilemma_000228-T1.exon3;Parent=EuglossaDilemma_000228-T1
NIJG01000002.1	funannotate	exon	1259623	1259899	.	+	.	ID=EuglossaDilemma_000228-T1.exon1;Parent=EuglossaDilemma_000228-T1
NIJG01000002.1	funannotate	exon	1261415	1261726	.	+	.	ID=EuglossaDilemma_000228-T1.exon2;Parent=EuglossaDilemma_000228-T1
NIJG01000002.1	funannotate	exon	19611	19689	.	-	.	ID=EuglossaDilemma_000156-T1.exon1;Parent=EuglossaDilemma_000156-T1
NIJG01000002.1	funannotate	exon	18754	19024	.	-	.	ID=EuglossaDilemma_000156-T1.exon2;Parent=EuglossaDilemma_000156-T1
NIJG01000002.1	funannotate	exon	18459	18648	.	-	.	ID=EuglossaDilemma_000156-T1.exon3;Parent=EuglossaDilemma_000156-T1
NIJG01000002.1	funannotate	exon	18059	18377	.	-	.	ID=EuglossaDilemma_000156-T1.exon4;Parent=EuglossaDilemma_000156-T1
NIJG01000002.1	funannotate	exon	17551	17975	.	-	.	ID=EuglossaDilemma_000156-T1.exon5;Parent=EuglossaDilemma_000156-T1
NIJG01000002.1	funannotate	CDS	800605	800645	.	+	0	ID=EuglossaDilemma_000199-T1.cds;Parent=EuglossaDilemma_000199-T1
NIJG01000002.1	funannotate	CDS	803107	803353	.	+	0	ID=EuglossaDilemma_000199-T1.cds;Parent=EuglossaDilemma_000199-T1
NIJG01000002.1	funannotate	CDS	814611	814844	.	+	0	ID=EuglossaDilemma_000199-T1.cds;Parent=EuglossaDilemma_000199-T1
NIJG01000002.1	funannotate	exon	17103	17483	.	-	.	ID=EuglossaDilemma_000156-T1.exon6;Parent=EuglossaDilemma_000156-T1
NIJG01000002.1	funannotate	CDS	477126	477212	.	+	0	ID=EuglossaDilemma_000189-T1.cds;Parent=EuglossaDilemma_000189-T1
NIJG01000002.1	funannotate	CDS	477679	478410	.	+	0	ID=EuglossaDilemma_000189-T1.cds;Parent=EuglossaDilemma_000189-T1
NIJG01000002.1	funannotate	CDS	478487	478612	.	+	0	ID=EuglossaDilemma_000189-T1.cds;Parent=EuglossaDilemma_000189-T1
NIJG01000002.1	funannotate	CDS	478804	479007	.	+	0	ID=EuglossaDilemma_000189-T1.cds;Parent=EuglossaDilemma_000189-T1
NIJG01000002.1	funannotate	CDS	479098	479265	.	+	0	ID=EuglossaDilemma_000189-T1.cds;Parent=EuglossaDilemma_000189-T1
NIJG01000002.1	funannotate	CDS	479459	481137	.	+	0	ID=EuglossaDilemma_000189-T1.cds;Parent=EuglossaDilemma_000189-T1
NIJG01000002.1	funannotate	CDS	481206	481419	.	+	0	ID=EuglossaDilemma_000189-T1.cds;Parent=EuglossaDilemma_000189-T1
NIJG01000002.1	funannotate	CDS	481511	481697	.	+	0	ID=EuglossaDilemma_000189-T1.cds;Parent=EuglossaDilemma_000189-T1
NIJG01000002.1	funannotate	CDS	481778	482488	.	+	0	ID=EuglossaDilemma_000189-T1.cds;Parent=EuglossaDilemma_000189-T1
NIJG01000002.1	funannotate	CDS	482573	482718	.	+	0	ID=EuglossaDilemma_000189-T1.cds;Parent=EuglossaDilemma_000189-T1
NIJG01000002.1	funannotate	CDS	482805	482978	.	+	0	ID=EuglossaDilemma_000189-T1.cds;Parent=EuglossaDilemma_000189-T1
NIJG01000002.1	funannotate	mRNA	651	3260	.	-	.	ID=EuglossaDilemma_000152-T1;Ontology_term=GO:0035091;Dbxref=PFAM:PF00787%2CInterPro:IPR001683%2CInterPro:IPR036871;Parent=EuglossaDilemma_000152
NIJG01000002.1	funannotate	mRNA	59962	64346	.	+	.	ID=EuglossaDilemma_000164-T1;Ontology_term=GO:0006508%2CGO:0004252;Dbxref=PFAM:PF00089%2CInterPro:IPR018114%2CInterPro:IPR033116%2CInterPro:IPR043504%2CInterPro:IPR009003%2CInterPro:IPR022700%2CInterPro:IPR038565%2CInterPro:IPR001314%2CInterPro:IPR001254;Parent=EuglossaDilemma_000164
NIJG01000002.1	funannotate	five_prime_UTR	511923	512255	.	+	.	ID=EuglossaDilemma_000193-T1.utr5p1;Parent=EuglossaDilemma_000193-T1
NIJG01000002.1	funannotate	mRNA	945386	955248	.	+	.	ID=EuglossaDilemma_000205-T1;Dbxref=PFAM:PF01697%2CInterPro:IPR008166;Parent=EuglossaDilemma_000205
NIJG01000002.1	funannotate	mRNA	1068419	1071647	.	+	.	ID=EuglossaDilemma_000217-T1;Ontology_term=GO:0005261;Dbxref=InterPro:IPR039031%2CInterPro:IPR013122;Parent=EuglossaDilemma_000217
NIJG01000002.1	funannotate	exon	163301	163436	.	-	.	ID=EuglossaDilemma_000179-T1.exon10;Parent=EuglossaDilemma_000179-T1
NIJG01000002.1	funannotate	exon	2030333	2030550	.	-	.	ID=EuglossaDilemma_000262-T1.exon1;Parent=EuglossaDilemma_000262-T1
NIJG01000002.1	funannotate	exon	2026276	2026463	.	-	.	ID=EuglossaDilemma_000262-T1.exon2;Parent=EuglossaDilemma_000262-T1
NIJG01000002.1	funannotate	exon	162300	162511	.	-	.	ID=EuglossaDilemma_000179-T1.exon12;Parent=EuglossaDilemma_000179-T1
NIJG01000002.1	funannotate	exon	2025992	2026095	.	-	.	ID=EuglossaDilemma_000262-T1.exon3;Parent=EuglossaDilemma_000262-T1
NIJG01000002.1	funannotate	exon	162926	163053	.	-	.	ID=EuglossaDilemma_000179-T1.exon11;Parent=EuglossaDilemma_000179-T1
NIJG01000002.1	funannotate	exon	2025623	2025811	.	-	.	ID=EuglossaDilemma_000262-T1.exon4;Parent=EuglossaDilemma_000262-T1
NIJG01000002.1	funannotate	CDS	121590	121642	.	+	0	ID=EuglossaDilemma_000173-T1.cds;Parent=EuglossaDilemma_000173-T1
NIJG01000002.1	funannotate	CDS	121836	122055	.	+	0	ID=EuglossaDilemma_000173-T1.cds;Parent=EuglossaDilemma_000173-T1
NIJG01000002.1	funannotate	CDS	122155	122166	.	+	0	ID=EuglossaDilemma_000173-T1.cds;Parent=EuglossaDilemma_000173-T1
NIJG01000002.1	funannotate	exon	160502	161014	.	-	.	ID=EuglossaDilemma_000179-T1.exon14;Parent=EuglossaDilemma_000179-T1
NIJG01000002.1	funannotate	exon	161150	162219	.	-	.	ID=EuglossaDilemma_000179-T1.exon13;Parent=EuglossaDilemma_000179-T1
NIJG01000002.1	funannotate	exon	159881	160391	.	-	.	ID=EuglossaDilemma_000179-T1.exon15;Parent=EuglossaDilemma_000179-T1
NIJG01000002.1	funannotate	CDS	10158	12623	.	+	0	ID=EuglossaDilemma_000155-T1.cds;Parent=EuglossaDilemma_000155-T1
NIJG01000002.1	funannotate	CDS	12737	14401	.	+	0	ID=EuglossaDilemma_000155-T1.cds;Parent=EuglossaDilemma_000155-T1
NIJG01000002.1	funannotate	exon	2009861	2011970	.	-	.	ID=EuglossaDilemma_000259-T1.exon1;Parent=EuglossaDilemma_000259-T1
NIJG01000002.1	funannotate	CDS	1843254	1843376	.	+	0	ID=EuglossaDilemma_000250-T1.cds;Parent=EuglossaDilemma_000250-T1
NIJG01000002.1	funannotate	CDS	1843445	1843567	.	+	0	ID=EuglossaDilemma_000250-T1.cds;Parent=EuglossaDilemma_000250-T1
NIJG01000002.1	funannotate	mRNA	1923391	1923732	.	-	.	ID=EuglossaDilemma_000254-T1;Parent=EuglossaDilemma_000254
NIJG01000002.1	funannotate	gene	477126	482978	.	+	.	ID=EuglossaDilemma_000189
NIJG01000002.1	funannotate	gene	474073	475175	.	-	.	ID=EuglossaDilemma_000188
NIJG01000002.1	funannotate	gene	222607	226170	.	-	.	ID=EuglossaDilemma_000185
NIJG01000002.1	funannotate	gene	206818	208339	.	+	.	ID=EuglossaDilemma_000184
NIJG01000002.1	funannotate	gene	462236	462760	.	+	.	ID=EuglossaDilemma_000187
NIJG01000002.1	funannotate	gene	277107	278426	.	+	.	Name=PLXNA1;ID=EuglossaDilemma_000186
NIJG01000002.1	funannotate	gene	501373	504465	.	-	.	ID=EuglossaDilemma_000192
NIJG01000002.1	funannotate	gene	493137	494285	.	-	.	ID=EuglossaDilemma_000191
NIJG01000002.1	funannotate	gene	527750	530693	.	+	.	ID=EuglossaDilemma_000194
NIJG01000002.1	funannotate	gene	511923	513768	.	+	.	ID=EuglossaDilemma_000193
NIJG01000002.1	funannotate	gene	485749	490968	.	-	.	ID=EuglossaDilemma_000190
NIJG01000002.1	funannotate	gene	800605	814844	.	+	.	ID=EuglossaDilemma_000199
NIJG01000002.1	funannotate	gene	545694	562251	.	-	.	ID=EuglossaDilemma_000196
NIJG01000002.1	funannotate	gene	538239	538556	.	+	.	ID=EuglossaDilemma_000195
NIJG01000002.1	funannotate	gene	696696	698008	.	+	.	ID=EuglossaDilemma_000198
NIJG01000002.1	funannotate	mRNA	1504484	1505141	.	+	.	ID=EuglossaDilemma_000242-T1;Parent=EuglossaDilemma_000242
NIJG01000002.1	funannotate	gene	660305	663729	.	-	.	ID=EuglossaDilemma_000197
NIJG01000002.1	funannotate	exon	122155	122166	.	+	.	ID=EuglossaDilemma_000173-T1.exon3;Parent=EuglossaDilemma_000173-T1
NIJG01000002.1	funannotate	exon	121836	122055	.	+	.	ID=EuglossaDilemma_000173-T1.exon2;Parent=EuglossaDilemma_000173-T1
NIJG01000002.1	funannotate	exon	121590	121642	.	+	.	ID=EuglossaDilemma_000173-T1.exon1;Parent=EuglossaDilemma_000173-T1
NIJG01000002.1	funannotate	gene	84605	90025	.	-	.	ID=EuglossaDilemma_000167
NIJG01000002.1	funannotate	gene	66560	72064	.	-	.	ID=EuglossaDilemma_000166
NIJG01000002.1	funannotate	gene	99294	100035	.	+	.	ID=EuglossaDilemma_000169
NIJG01000002.1	funannotate	gene	92237	97477	.	+	.	Name=CHS-2_1;ID=EuglossaDilemma_000168
NIJG01000002.1	funannotate	gene	52863	57705	.	-	.	ID=EuglossaDilemma_000163
NIJG01000002.1	funannotate	gene	50079	52708	.	+	.	ID=EuglossaDilemma_000162
NIJG01000002.1	funannotate	gene	65749	66360	.	-	.	ID=EuglossaDilemma_000165
NIJG01000002.1	funannotate	mRNA	1271442	1272937	.	+	.	ID=EuglossaDilemma_000229-T1;Parent=EuglossaDilemma_000229
NIJG01000002.1	funannotate	gene	59962	64346	.	+	.	ID=EuglossaDilemma_000164
NIJG01000002.1	funannotate	gene	103782	106792	.	+	.	ID=EuglossaDilemma_000170
NIJG01000002.1	funannotate	gene	115447	117996	.	-	.	ID=EuglossaDilemma_000172
NIJG01000002.1	funannotate	gene	107945	108954	.	-	.	ID=EuglossaDilemma_000171
NIJG01000002.1	funannotate	gene	156185	156984	.	+	.	Name=NXT1;ID=EuglossaDilemma_000178
NIJG01000002.1	funannotate	gene	142378	152865	.	-	.	ID=EuglossaDilemma_000177
NIJG01000002.1	funannotate	gene	159881	167723	.	-	.	ID=EuglossaDilemma_000179
NIJG01000002.1	funannotate	gene	123793	125457	.	-	.	ID=EuglossaDilemma_000174
NIJG01000002.1	funannotate	gene	121590	122166	.	+	.	Name=EIF3K;ID=EuglossaDilemma_000173
NIJG01000002.1	funannotate	gene	131057	134020	.	+	.	ID=EuglossaDilemma_000176
NIJG01000002.1	funannotate	gene	126547	128887	.	-	.	ID=EuglossaDilemma_000175
NIJG01000002.1	funannotate	gene	177872	182685	.	+	.	Name=HIP1;ID=EuglossaDilemma_000181
NIJG01000002.1	funannotate	gene	168807	170311	.	+	.	Name=RAB2A;ID=EuglossaDilemma_000180
NIJG01000002.1	funannotate	gene	201910	206118	.	-	.	ID=EuglossaDilemma_000183
NIJG01000002.1	funannotate	gene	194408	198119	.	+	.	ID=EuglossaDilemma_000182
NIJG01000002.1	funannotate	mRNA	1291000	1291311	.	-	.	ID=EuglossaDilemma_000230-T1;Parent=EuglossaDilemma_000230
NIJG01000002.1	funannotate	gene	34635	39556	.	+	.	ID=EuglossaDilemma_000159
NIJG01000002.1	funannotate	gene	17103	19689	.	-	.	ID=EuglossaDilemma_000156
NIJG01000002.1	funannotate	gene	10158	14401	.	+	.	ID=EuglossaDilemma_000155
NIJG01000002.1	funannotate	gene	31812	32516	.	-	.	ID=EuglossaDilemma_000158
NIJG01000002.1	funannotate	gene	24107	27224	.	-	.	ID=EuglossaDilemma_000157
NIJG01000002.1	funannotate	gene	651	3260	.	-	.	ID=EuglossaDilemma_000152
NIJG01000002.1	funannotate	CDS	967866	969164	.	+	0	ID=EuglossaDilemma_000207-T1.cds;Parent=EuglossaDilemma_000207-T1
NIJG01000002.1	funannotate	gene	6393	8397	.	-	.	ID=EuglossaDilemma_000154
NIJG01000002.1	funannotate	gene	4546	5919	.	+	.	ID=EuglossaDilemma_000153
NIJG01000002.1	funannotate	gene	46298	49125	.	+	.	Name=TAF5L;ID=EuglossaDilemma_000161
NIJG01000002.1	funannotate	gene	43792	44866	.	+	.	ID=EuglossaDilemma_000160
NIJG01000002.1	funannotate	CDS	108856	108954	.	-	0	ID=EuglossaDilemma_000171-T1.cds;Parent=EuglossaDilemma_000171-T1
NIJG01000002.1	funannotate	CDS	107945	108700	.	-	0	ID=EuglossaDilemma_000171-T1.cds;Parent=EuglossaDilemma_000171-T1
NIJG01000002.1	funannotate	exon	1985816	1986405	.	+	.	ID=EuglossaDilemma_000257-T1.exon2;Parent=EuglossaDilemma_000257-T1
NIJG01000002.1	funannotate	exon	1985087	1985219	.	+	.	ID=EuglossaDilemma_000257-T1.exon1;Parent=EuglossaDilemma_000257-T1
NIJG01000002.1	funannotate	exon	1272617	1272937	.	+	.	ID=EuglossaDilemma_000229-T1.exon3;Parent=EuglossaDilemma_000229-T1
NIJG01000002.1	funannotate	exon	1271667	1271948	.	+	.	ID=EuglossaDilemma_000229-T1.exon2;Parent=EuglossaDilemma_000229-T1
NIJG01000002.1	funannotate	exon	546924	547122	.	-	.	ID=EuglossaDilemma_000196-T1.exon11;Parent=EuglossaDilemma_000196-T1
NIJG01000002.1	funannotate	exon	1271442	1271549	.	+	.	ID=EuglossaDilemma_000229-T1.exon1;Parent=EuglossaDilemma_000229-T1
NIJG01000002.1	funannotate	exon	549903	550040	.	-	.	ID=EuglossaDilemma_000196-T1.exon10;Parent=EuglossaDilemma_000196-T1
NIJG01000002.1	funannotate	exon	545694	545930	.	-	.	ID=EuglossaDilemma_000196-T1.exon14;Parent=EuglossaDilemma_000196-T1
NIJG01000002.1	funannotate	exon	546289	546554	.	-	.	ID=EuglossaDilemma_000196-T1.exon13;Parent=EuglossaDilemma_000196-T1
NIJG01000002.1	funannotate	exon	546630	546858	.	-	.	ID=EuglossaDilemma_000196-T1.exon12;Parent=EuglossaDilemma_000196-T1
NIJG01000002.1	funannotate	CDS	1962875	1962928	.	-	0	ID=EuglossaDilemma_000256-T1.cds;Parent=EuglossaDilemma_000256-T1
NIJG01000002.1	funannotate	CDS	1949268	1949415	.	-	0	ID=EuglossaDilemma_000256-T1.cds;Parent=EuglossaDilemma_000256-T1
NIJG01000002.1	funannotate	CDS	1946945	1947111	.	-	0	ID=EuglossaDilemma_000256-T1.cds;Parent=EuglossaDilemma_000256-T1
NIJG01000002.1	funannotate	CDS	1946760	1946856	.	-	0	ID=EuglossaDilemma_000256-T1.cds;Parent=EuglossaDilemma_000256-T1
NIJG01000002.1	funannotate	CDS	1946621	1946669	.	-	0	ID=EuglossaDilemma_000256-T1.cds;Parent=EuglossaDilemma_000256-T1
NIJG01000002.1	funannotate	CDS	1946396	1946517	.	-	0	ID=EuglossaDilemma_000256-T1.cds;Parent=EuglossaDilemma_000256-T1
NIJG01000002.1	funannotate	CDS	1946197	1946326	.	-	0	ID=EuglossaDilemma_000256-T1.cds;Parent=EuglossaDilemma_000256-T1
NIJG01000002.1	funannotate	CDS	1945742	1945985	.	-	0	ID=EuglossaDilemma_000256-T1.cds;Parent=EuglossaDilemma_000256-T1
NIJG01000002.1	funannotate	CDS	1945275	1945475	.	-	0	ID=EuglossaDilemma_000256-T1.cds;Parent=EuglossaDilemma_000256-T1
NIJG01000002.1	funannotate	CDS	1945033	1945194	.	-	0	ID=EuglossaDilemma_000256-T1.cds;Parent=EuglossaDilemma_000256-T1
NIJG01000002.1	funannotate	CDS	1944640	1944816	.	-	0	ID=EuglossaDilemma_000256-T1.cds;Parent=EuglossaDilemma_000256-T1
NIJG01000002.1	funannotate	CDS	1944193	1944409	.	-	0	ID=EuglossaDilemma_000256-T1.cds;Parent=EuglossaDilemma_000256-T1
NIJG01000002.1	funannotate	CDS	1943943	1944079	.	-	0	ID=EuglossaDilemma_000256-T1.cds;Parent=EuglossaDilemma_000256-T1
NIJG01000002.1	funannotate	CDS	512256	512278	.	+	0	ID=EuglossaDilemma_000193-T1.cds;Parent=EuglossaDilemma_000193-T1
NIJG01000002.1	funannotate	CDS	512909	513069	.	+	0	ID=EuglossaDilemma_000193-T1.cds;Parent=EuglossaDilemma_000193-T1
NIJG01000002.1	funannotate	CDS	513620	513768	.	+	0	ID=EuglossaDilemma_000193-T1.cds;Parent=EuglossaDilemma_000193-T1
NIJG01000002.1	funannotate	mRNA	660305	663729	.	-	.	ID=EuglossaDilemma_000197-T1;Parent=EuglossaDilemma_000197
NIJG01000002.1	funannotate	mRNA	222607	226170	.	-	.	ID=EuglossaDilemma_000185-T1;Parent=EuglossaDilemma_000185
NIJG01000002.1	funannotate	exon	1945033	1945194	.	-	.	ID=EuglossaDilemma_000256-T1.exon10;Parent=EuglossaDilemma_000256-T1
NIJG01000002.1	funannotate	exon	1943943	1944079	.	-	.	ID=EuglossaDilemma_000256-T1.exon13;Parent=EuglossaDilemma_000256-T1
NIJG01000002.1	funannotate	exon	1944193	1944409	.	-	.	ID=EuglossaDilemma_000256-T1.exon12;Parent=EuglossaDilemma_000256-T1
NIJG01000002.1	funannotate	exon	1944640	1944816	.	-	.	ID=EuglossaDilemma_000256-T1.exon11;Parent=EuglossaDilemma_000256-T1
NIJG01000002.1	funannotate	three_prime_UTR	1230499	1230621	.	+	.	ID=EuglossaDilemma_000226-T1.utr3p1;Parent=EuglossaDilemma_000226-T1
NIJG01000002.1	funannotate	mRNA	1855645	1875378	.	+	.	ID=EuglossaDilemma_000251-T1;Parent=EuglossaDilemma_000251
NIJG01000002.1	funannotate	exon	1814075	1814464	.	+	.	ID=EuglossaDilemma_000247-T1.exon1;Parent=EuglossaDilemma_000247-T1
NIJG01000002.1	funannotate	exon	2213101	2213172	.	+	.	ID=EuglossaDilemma_000267-T1.exon1;Parent=EuglossaDilemma_000267-T1
NIJG01000002.1	funannotate	mRNA	1214237	1230621	.	+	.	ID=EuglossaDilemma_000226-T1;Ontology_term=GO:0003700%2CGO:0008270%2CGO:0043565%2CGO:0006355;Dbxref=InterPro:IPR001723%2CInterPro:IPR000536%2CInterPro:IPR001628%2CInterPro:IPR013088%2CInterPro:IPR035500%2CPFAM:PF00104%2CPFAM:PF00105;Parent=EuglossaDilemma_000226
NIJG01000002.1	funannotate	exon	840564	840911	.	+	.	ID=EuglossaDilemma_000201-T1.exon1;Parent=EuglossaDilemma_000201-T1
NIJG01000002.1	funannotate	mRNA	1351086	1362603	.	+	.	ID=EuglossaDilemma_000238-T1;Dbxref=InterPro:IPR031578;Parent=EuglossaDilemma_000238
NIJG01000002.1	funannotate	exon	92881	93177	.	+	.	ID=EuglossaDilemma_000168-T1.exon3;Parent=EuglossaDilemma_000168-T1
NIJG01000002.1	funannotate	exon	92418	92662	.	+	.	ID=EuglossaDilemma_000168-T1.exon2;Parent=EuglossaDilemma_000168-T1
NIJG01000002.1	funannotate	exon	92237	92331	.	+	.	ID=EuglossaDilemma_000168-T1.exon1;Parent=EuglossaDilemma_000168-T1
NIJG01000002.1	funannotate	exon	95573	95820	.	+	.	ID=EuglossaDilemma_000168-T1.exon9;Parent=EuglossaDilemma_000168-T1
NIJG01000002.1	funannotate	exon	94837	95052	.	+	.	ID=EuglossaDilemma_000168-T1.exon8;Parent=EuglossaDilemma_000168-T1
NIJG01000002.1	funannotate	exon	94503	94758	.	+	.	ID=EuglossaDilemma_000168-T1.exon7;Parent=EuglossaDilemma_000168-T1
NIJG01000002.1	funannotate	exon	94019	94431	.	+	.	ID=EuglossaDilemma_000168-T1.exon6;Parent=EuglossaDilemma_000168-T1
NIJG01000002.1	funannotate	exon	93561	93866	.	+	.	ID=EuglossaDilemma_000168-T1.exon5;Parent=EuglossaDilemma_000168-T1
NIJG01000002.1	funannotate	exon	93244	93462	.	+	.	ID=EuglossaDilemma_000168-T1.exon4;Parent=EuglossaDilemma_000168-T1
NIJG01000002.1	funannotate	exon	31812	31961	.	-	.	ID=EuglossaDilemma_000158-T1.exon3;Parent=EuglossaDilemma_000158-T1
NIJG01000002.1	funannotate	exon	32331	32516	.	-	.	ID=EuglossaDilemma_000158-T1.exon1;Parent=EuglossaDilemma_000158-T1
NIJG01000002.1	funannotate	exon	32054	32200	.	-	.	ID=EuglossaDilemma_000158-T1.exon2;Parent=EuglossaDilemma_000158-T1
NIJG01000002.1	funannotate	CDS	1789713	1789738	.	-	0	ID=EuglossaDilemma_000245-T1.cds;Parent=EuglossaDilemma_000245-T1
NIJG01000002.1	funannotate	CDS	1789323	1789671	.	-	0	ID=EuglossaDilemma_000245-T1.cds;Parent=EuglossaDilemma_000245-T1
NIJG01000002.1	funannotate	CDS	1130858	1131175	.	-	0	ID=EuglossaDilemma_000223-T1.cds;Parent=EuglossaDilemma_000223-T1
NIJG01000002.1	funannotate	mRNA	2043756	2051729	.	-	.	ID=EuglossaDilemma_000263-T1;Dbxref=InterPro:IPR001781%2CPFAM:PF00412;Parent=EuglossaDilemma_000263
NIJG01000002.1	funannotate	mRNA	2313083	2313394	.	-	.	ID=EuglossaDilemma_000268-T1;Parent=EuglossaDilemma_000268
NIJG01000002.1	funannotate	five_prime_UTR	527750	528088	.	+	.	ID=EuglossaDilemma_000194-T1.utr5p1;Parent=EuglossaDilemma_000194-T1
NIJG01000002.1	funannotate	CDS	1314644	1314848	.	-	0	ID=EuglossaDilemma_000233-T1.cds;Parent=EuglossaDilemma_000233-T1
NIJG01000002.1	funannotate	CDS	1306655	1306942	.	-	0	ID=EuglossaDilemma_000233-T1.cds;Parent=EuglossaDilemma_000233-T1
NIJG01000002.1	funannotate	CDS	1305301	1305494	.	-	0	ID=EuglossaDilemma_000233-T1.cds;Parent=EuglossaDilemma_000233-T1
NIJG01000002.1	funannotate	CDS	1302049	1302372	.	-	0	ID=EuglossaDilemma_000233-T1.cds;Parent=EuglossaDilemma_000233-T1
NIJG01000002.1	funannotate	exon	1343790	1344110	.	+	.	ID=EuglossaDilemma_000237-T1.exon1;Parent=EuglossaDilemma_000237-T1
NIJG01000002.1	funannotate	mRNA	6393	8397	.	-	.	ID=EuglossaDilemma_000154-T1;Ontology_term=GO:0003676%2CGO:0008168%2CGO:0032259;Dbxref=InterPro:IPR002052%2CInterPro:IPR000241%2CInterPro:IPR029063%2CInterPro:IPR016691%2CPFAM:PF01170;Parent=EuglossaDilemma_000154
NIJG01000002.1	funannotate	mRNA	1943943	1962928	.	-	.	ID=EuglossaDilemma_000256-T1;Dbxref=InterPro:IPR036383%2CInterPro:IPR000884%2CPFAM:PF08686%2CPFAM:PF19030%2CPFAM:PF05986%2CInterPro:IPR010294%2CPFAM:PF00090%2CInterPro:IPR010909;Parent=EuglossaDilemma_000256
NIJG01000002.1	funannotate	mRNA	156185	156984	.	+	.	ID=EuglossaDilemma_000178-T1;Dbxref=PFAM:PF02136%2CInterPro:IPR032710%2CInterPro:IPR018222%2CInterPro:IPR002075;Parent=EuglossaDilemma_000178
NIJG01000002.1	funannotate	exon	1018182	1018564	.	+	.	ID=EuglossaDilemma_000211-T1.exon9;Parent=EuglossaDilemma_000211-T1
NIJG01000002.1	funannotate	exon	1017768	1018055	.	+	.	ID=EuglossaDilemma_000211-T1.exon8;Parent=EuglossaDilemma_000211-T1
NIJG01000002.1	funannotate	exon	1017539	1017676	.	+	.	ID=EuglossaDilemma_000211-T1.exon7;Parent=EuglossaDilemma_000211-T1
NIJG01000002.1	funannotate	exon	1017098	1017341	.	+	.	ID=EuglossaDilemma_000211-T1.exon6;Parent=EuglossaDilemma_000211-T1
NIJG01000002.1	funannotate	exon	1016499	1016775	.	+	.	ID=EuglossaDilemma_000211-T1.exon5;Parent=EuglossaDilemma_000211-T1
NIJG01000002.1	funannotate	exon	1016151	1016298	.	+	.	ID=EuglossaDilemma_000211-T1.exon4;Parent=EuglossaDilemma_000211-T1
NIJG01000002.1	funannotate	exon	1015627	1015812	.	+	.	ID=EuglossaDilemma_000211-T1.exon3;Parent=EuglossaDilemma_000211-T1
NIJG01000002.1	funannotate	exon	1010832	1011007	.	+	.	ID=EuglossaDilemma_000211-T1.exon2;Parent=EuglossaDilemma_000211-T1
NIJG01000002.1	funannotate	exon	1009221	1010155	.	+	.	ID=EuglossaDilemma_000211-T1.exon1;Parent=EuglossaDilemma_000211-T1
NIJG01000002.1	funannotate	three_prime_UTR	1505089	1505141	.	+	.	ID=EuglossaDilemma_000242-T1.utr3p1;Parent=EuglossaDilemma_000242-T1
NIJG01000002.1	funannotate	mRNA	1299205	1299522	.	-	.	ID=EuglossaDilemma_000232-T1;Parent=EuglossaDilemma_000232
NIJG01000002.1	funannotate	mRNA	1692985	1693846	.	+	.	ID=EuglossaDilemma_000244-T1;Parent=EuglossaDilemma_000244
NIJG01000002.1	funannotate	mRNA	66560	72064	.	-	.	ID=EuglossaDilemma_000166-T1;Ontology_term=GO:0008061%2CGO:0005576;Dbxref=InterPro:IPR036508%2CPFAM:PF01607%2CInterPro:IPR002557;Parent=EuglossaDilemma_000166
NIJG01000002.1	funannotate	exon	527750	530693	.	+	.	ID=EuglossaDilemma_000194-T1.exon1;Parent=EuglossaDilemma_000194-T1
NIJG01000002.1	funannotate	CDS	1931618	1931657	.	+	0	ID=EuglossaDilemma_000255-T1.cds;Parent=EuglossaDilemma_000255-T1
NIJG01000002.1	funannotate	CDS	1937791	1937925	.	+	0	ID=EuglossaDilemma_000255-T1.cds;Parent=EuglossaDilemma_000255-T1
NIJG01000002.1	funannotate	CDS	1939456	1939568	.	+	0	ID=EuglossaDilemma_000255-T1.cds;Parent=EuglossaDilemma_000255-T1
NIJG01000002.1	funannotate	CDS	1940655	1941074	.	+	0	ID=EuglossaDilemma_000255-T1.cds;Parent=EuglossaDilemma_000255-T1
NIJG01000002.1	funannotate	CDS	1941164	1941409	.	+	0	ID=EuglossaDilemma_000255-T1.cds;Parent=EuglossaDilemma_000255-T1
NIJG01000002.1	funannotate	CDS	1941764	1942077	.	+	0	ID=EuglossaDilemma_000255-T1.cds;Parent=EuglossaDilemma_000255-T1
NIJG01000002.1	funannotate	CDS	1942185	1942365	.	+	0	ID=EuglossaDilemma_000255-T1.cds;Parent=EuglossaDilemma_000255-T1
NIJG01000002.1	funannotate	CDS	1942471	1942731	.	+	0	ID=EuglossaDilemma_000255-T1.cds;Parent=EuglossaDilemma_000255-T1
NIJG01000002.1	funannotate	exon	72034	72064	.	-	.	ID=EuglossaDilemma_000166-T1.exon1;Parent=EuglossaDilemma_000166-T1
NIJG01000002.1	funannotate	exon	66560	70384	.	-	.	ID=EuglossaDilemma_000166-T1.exon6;Parent=EuglossaDilemma_000166-T1
NIJG01000002.1	funannotate	exon	1839231	1839875	.	-	.	ID=EuglossaDilemma_000249-T1.exon1;Parent=EuglossaDilemma_000249-T1
NIJG01000002.1	funannotate	exon	71818	71858	.	-	.	ID=EuglossaDilemma_000166-T1.exon2;Parent=EuglossaDilemma_000166-T1
NIJG01000002.1	funannotate	exon	71451	71604	.	-	.	ID=EuglossaDilemma_000166-T1.exon3;Parent=EuglossaDilemma_000166-T1
NIJG01000002.1	funannotate	exon	71309	71356	.	-	.	ID=EuglossaDilemma_000166-T1.exon4;Parent=EuglossaDilemma_000166-T1
NIJG01000002.1	funannotate	exon	70704	70819	.	-	.	ID=EuglossaDilemma_000166-T1.exon5;Parent=EuglossaDilemma_000166-T1
NIJG01000002.1	funannotate	exon	95915	96107	.	+	.	ID=EuglossaDilemma_000168-T1.exon10;Parent=EuglossaDilemma_000168-T1
NIJG01000002.1	funannotate	exon	97147	97477	.	+	.	ID=EuglossaDilemma_000168-T1.exon14;Parent=EuglossaDilemma_000168-T1
NIJG01000002.1	funannotate	exon	96834	97039	.	+	.	ID=EuglossaDilemma_000168-T1.exon13;Parent=EuglossaDilemma_000168-T1
NIJG01000002.1	funannotate	exon	96458	96757	.	+	.	ID=EuglossaDilemma_000168-T1.exon12;Parent=EuglossaDilemma_000168-T1
NIJG01000002.1	funannotate	exon	96204	96358	.	+	.	ID=EuglossaDilemma_000168-T1.exon11;Parent=EuglossaDilemma_000168-T1
NIJG01000002.1	funannotate	CDS	528089	528433	.	+	0	ID=EuglossaDilemma_000194-T1.cds;Parent=EuglossaDilemma_000194-T1
NIJG01000002.1	funannotate	exon	2044082	2044246	.	-	.	ID=EuglossaDilemma_000263-T1.exon10;Parent=EuglossaDilemma_000263-T1
NIJG01000002.1	funannotate	exon	2043756	2043778	.	-	.	ID=EuglossaDilemma_000263-T1.exon11;Parent=EuglossaDilemma_000263-T1
NIJG01000002.1	funannotate	exon	1939456	1939568	.	+	.	ID=EuglossaDilemma_000255-T1.exon3;Parent=EuglossaDilemma_000255-T1
NIJG01000002.1	funannotate	exon	1940655	1941074	.	+	.	ID=EuglossaDilemma_000255-T1.exon4;Parent=EuglossaDilemma_000255-T1
NIJG01000002.1	funannotate	exon	1941164	1941409	.	+	.	ID=EuglossaDilemma_000255-T1.exon5;Parent=EuglossaDilemma_000255-T1
NIJG01000002.1	funannotate	exon	1941764	1942077	.	+	.	ID=EuglossaDilemma_000255-T1.exon6;Parent=EuglossaDilemma_000255-T1
NIJG01000002.1	funannotate	exon	1942185	1942365	.	+	.	ID=EuglossaDilemma_000255-T1.exon7;Parent=EuglossaDilemma_000255-T1
NIJG01000002.1	funannotate	exon	1942471	1942731	.	+	.	ID=EuglossaDilemma_000255-T1.exon8;Parent=EuglossaDilemma_000255-T1
NIJG01000002.1	funannotate	exon	1931423	1931657	.	+	.	ID=EuglossaDilemma_000255-T1.exon1;Parent=EuglossaDilemma_000255-T1
NIJG01000002.1	funannotate	exon	1937791	1937925	.	+	.	ID=EuglossaDilemma_000255-T1.exon2;Parent=EuglossaDilemma_000255-T1
NIJG01000002.1	funannotate	CDS	2313083	2313394	.	-	0	ID=EuglossaDilemma_000268-T1.cds;Parent=EuglossaDilemma_000268-T1
NIJG01000002.1	funannotate	exon	277107	278426	.	+	.	ID=EuglossaDilemma_000186-T1.exon1;Parent=EuglossaDilemma_000186-T1
NIJG01000002.1	funannotate	mRNA	1084660	1089163	.	+	.	ID=EuglossaDilemma_000219-T1;Ontology_term=GO:0030431%2CGO:0032222%2CGO:1903818;Dbxref=InterPro:IPR031424%2CPFAM:PF17064;Parent=EuglossaDilemma_000219
NIJG01000002.1	funannotate	mRNA	1094092	1094818	.	-	.	ID=EuglossaDilemma_000220-T1;Parent=EuglossaDilemma_000220
NIJG01000002.1	funannotate	mRNA	493137	494285	.	-	.	ID=EuglossaDilemma_000191-T1;Dbxref=InterPro:IPR023352;Parent=EuglossaDilemma_000191
NIJG01000002.1	funannotate	CDS	177872	177916	.	+	0	ID=EuglossaDilemma_000181-T1.cds;Parent=EuglossaDilemma_000181-T1
NIJG01000002.1	funannotate	CDS	178046	178109	.	+	0	ID=EuglossaDilemma_000181-T1.cds;Parent=EuglossaDilemma_000181-T1
NIJG01000002.1	funannotate	CDS	178223	178580	.	+	0	ID=EuglossaDilemma_000181-T1.cds;Parent=EuglossaDilemma_000181-T1
NIJG01000002.1	funannotate	CDS	178664	178725	.	+	0	ID=EuglossaDilemma_000181-T1.cds;Parent=EuglossaDilemma_000181-T1
NIJG01000002.1	funannotate	CDS	179426	179700	.	+	0	ID=EuglossaDilemma_000181-T1.cds;Parent=EuglossaDilemma_000181-T1
NIJG01000002.1	funannotate	CDS	179777	179973	.	+	0	ID=EuglossaDilemma_000181-T1.cds;Parent=EuglossaDilemma_000181-T1
NIJG01000002.1	funannotate	CDS	180053	180191	.	+	0	ID=EuglossaDilemma_000181-T1.cds;Parent=EuglossaDilemma_000181-T1
NIJG01000002.1	funannotate	CDS	180270	180357	.	+	0	ID=EuglossaDilemma_000181-T1.cds;Parent=EuglossaDilemma_000181-T1
NIJG01000002.1	funannotate	CDS	180437	180525	.	+	0	ID=EuglossaDilemma_000181-T1.cds;Parent=EuglossaDilemma_000181-T1
NIJG01000002.1	funannotate	CDS	180606	180809	.	+	0	ID=EuglossaDilemma_000181-T1.cds;Parent=EuglossaDilemma_000181-T1
NIJG01000002.1	funannotate	CDS	180889	181069	.	+	0	ID=EuglossaDilemma_000181-T1.cds;Parent=EuglossaDilemma_000181-T1
NIJG01000002.1	funannotate	CDS	181144	181431	.	+	0	ID=EuglossaDilemma_000181-T1.cds;Parent=EuglossaDilemma_000181-T1
NIJG01000002.1	funannotate	CDS	181499	181740	.	+	0	ID=EuglossaDilemma_000181-T1.cds;Parent=EuglossaDilemma_000181-T1
NIJG01000002.1	funannotate	CDS	181818	181970	.	+	0	ID=EuglossaDilemma_000181-T1.cds;Parent=EuglossaDilemma_000181-T1
NIJG01000002.1	funannotate	CDS	182050	182150	.	+	0	ID=EuglossaDilemma_000181-T1.cds;Parent=EuglossaDilemma_000181-T1
NIJG01000002.1	funannotate	CDS	182223	182452	.	+	0	ID=EuglossaDilemma_000181-T1.cds;Parent=EuglossaDilemma_000181-T1
NIJG01000002.1	funannotate	CDS	182525	182685	.	+	0	ID=EuglossaDilemma_000181-T1.cds;Parent=EuglossaDilemma_000181-T1
NIJG01000002.1	funannotate	CDS	1790768	1791279	.	-	0	ID=EuglossaDilemma_000246-T1.cds;Parent=EuglossaDilemma_000246-T1
NIJG01000002.1	funannotate	CDS	1790377	1790449	.	-	0	ID=EuglossaDilemma_000246-T1.cds;Parent=EuglossaDilemma_000246-T1
NIJG01000002.1	funannotate	mRNA	967866	969164	.	+	.	ID=EuglossaDilemma_000207-T1;Parent=EuglossaDilemma_000207
NIJG01000002.1	funannotate	exon	985732	985895	.	+	.	ID=EuglossaDilemma_000208-T1.exon2;Parent=EuglossaDilemma_000208-T1
NIJG01000002.1	funannotate	exon	984708	985125	.	+	.	ID=EuglossaDilemma_000208-T1.exon1;Parent=EuglossaDilemma_000208-T1
NIJG01000002.1	funannotate	CDS	27204	27224	.	-	0	ID=EuglossaDilemma_000157-T1.cds;Parent=EuglossaDilemma_000157-T1
NIJG01000002.1	funannotate	CDS	25980	26096	.	-	0	ID=EuglossaDilemma_000157-T1.cds;Parent=EuglossaDilemma_000157-T1
NIJG01000002.1	funannotate	CDS	25779	25903	.	-	0	ID=EuglossaDilemma_000157-T1.cds;Parent=EuglossaDilemma_000157-T1
NIJG01000002.1	funannotate	CDS	25438	25609	.	-	0	ID=EuglossaDilemma_000157-T1.cds;Parent=EuglossaDilemma_000157-T1
NIJG01000002.1	funannotate	CDS	24946	25124	.	-	0	ID=EuglossaDilemma_000157-T1.cds;Parent=EuglossaDilemma_000157-T1
NIJG01000002.1	funannotate	CDS	24583	24783	.	-	0	ID=EuglossaDilemma_000157-T1.cds;Parent=EuglossaDilemma_000157-T1
NIJG01000002.1	funannotate	CDS	24107	24344	.	-	0	ID=EuglossaDilemma_000157-T1.cds;Parent=EuglossaDilemma_000157-T1
NIJG01000002.1	funannotate	CDS	462236	462458	.	+	0	ID=EuglossaDilemma_000187-T1.cds;Parent=EuglossaDilemma_000187-T1
NIJG01000002.1	funannotate	CDS	462675	462760	.	+	0	ID=EuglossaDilemma_000187-T1.cds;Parent=EuglossaDilemma_000187-T1
NIJG01000002.1	funannotate	mRNA	1033086	1036100	.	+	.	ID=EuglossaDilemma_000213-T1;Parent=EuglossaDilemma_000213
NIJG01000002.1	funannotate	mRNA	1169175	1171674	.	-	.	ID=EuglossaDilemma_000225-T1;Parent=EuglossaDilemma_000225
NIJG01000002.1	funannotate	exon	503694	503754	.	-	.	ID=EuglossaDilemma_000192-T1.exon2;Parent=EuglossaDilemma_000192-T1
NIJG01000002.1	funannotate	exon	504105	504465	.	-	.	ID=EuglossaDilemma_000192-T1.exon1;Parent=EuglossaDilemma_000192-T1
NIJG01000002.1	funannotate	mRNA	840564	840911	.	+	.	ID=EuglossaDilemma_000201-T1;Parent=EuglossaDilemma_000201
NIJG01000002.1	funannotate	CDS	992907	993251	.	+	0	ID=EuglossaDilemma_000210-T1.cds;Parent=EuglossaDilemma_000210-T1
NIJG01000002.1	funannotate	exon	1843254	1843376	.	+	.	ID=EuglossaDilemma_000250-T1.exon1;Parent=EuglossaDilemma_000250-T1
NIJG01000002.1	funannotate	exon	1843445	1843567	.	+	.	ID=EuglossaDilemma_000250-T1.exon2;Parent=EuglossaDilemma_000250-T1
NIJG01000002.1	funannotate	mRNA	34635	39556	.	+	.	ID=EuglossaDilemma_000159-T1;Ontology_term=GO:0005515;Dbxref=PFAM:PF13606%2CPFAM:PF12796%2CPFAM:PF00023%2CPFAM:PF13857%2CPFAM:PF13637%2CInterPro:IPR020683%2CInterPro:IPR036770%2CInterPro:IPR002110;Parent=EuglossaDilemma_000159
NIJG01000002.1	funannotate	CDS	2187142	2187453	.	+	0	ID=EuglossaDilemma_000265-T1.cds;Parent=EuglossaDilemma_000265-T1
NIJG01000002.1	funannotate	CDS	1380122	1380260	.	-	0	ID=EuglossaDilemma_000239-T1.cds;Parent=EuglossaDilemma_000239-T1
NIJG01000002.1	funannotate	CDS	1378477	1378626	.	-	0	ID=EuglossaDilemma_000239-T1.cds;Parent=EuglossaDilemma_000239-T1
NIJG01000002.1	funannotate	CDS	1377758	1377843	.	-	0	ID=EuglossaDilemma_000239-T1.cds;Parent=EuglossaDilemma_000239-T1
NIJG01000002.1	funannotate	CDS	1377456	1377626	.	-	0	ID=EuglossaDilemma_000239-T1.cds;Parent=EuglossaDilemma_000239-T1
NIJG01000002.1	funannotate	CDS	1377143	1377358	.	-	0	ID=EuglossaDilemma_000239-T1.cds;Parent=EuglossaDilemma_000239-T1
NIJG01000002.1	funannotate	CDS	1376504	1376632	.	-	0	ID=EuglossaDilemma_000239-T1.cds;Parent=EuglossaDilemma_000239-T1
NIJG01000002.1	funannotate	exon	501373	501710	.	-	.	ID=EuglossaDilemma_000192-T1.exon7;Parent=EuglossaDilemma_000192-T1
NIJG01000002.1	funannotate	exon	503016	503225	.	-	.	ID=EuglossaDilemma_000192-T1.exon4;Parent=EuglossaDilemma_000192-T1
NIJG01000002.1	funannotate	exon	503355	503578	.	-	.	ID=EuglossaDilemma_000192-T1.exon3;Parent=EuglossaDilemma_000192-T1
NIJG01000002.1	funannotate	exon	502118	502431	.	-	.	ID=EuglossaDilemma_000192-T1.exon6;Parent=EuglossaDilemma_000192-T1
NIJG01000002.1	funannotate	exon	502601	502877	.	-	.	ID=EuglossaDilemma_000192-T1.exon5;Parent=EuglossaDilemma_000192-T1
NIJG01000002.1	funannotate	mRNA	43792	44866	.	+	.	ID=EuglossaDilemma_000160-T1;Ontology_term=GO:0008113%2CGO:0055114;Dbxref=InterPro:IPR036509%2CInterPro:IPR002569%2CPFAM:PF01625;Parent=EuglossaDilemma_000160
NIJG01000002.1	funannotate	mRNA	206818	208339	.	+	.	ID=EuglossaDilemma_000184-T1;Ontology_term=GO:0005525;Dbxref=InterPro:IPR030394%2CPFAM:PF01926%2CInterPro:IPR016496%2CPFAM:PF13167%2CInterPro:IPR027417%2CInterPro:IPR042108%2CInterPro:IPR006073%2CInterPro:IPR025121;Parent=EuglossaDilemma_000184
NIJG01000002.1	funannotate	CDS	8332	8397	.	-	0	ID=EuglossaDilemma_000154-T1.cds;Parent=EuglossaDilemma_000154-T1
NIJG01000002.1	funannotate	CDS	8197	8262	.	-	0	ID=EuglossaDilemma_000154-T1.cds;Parent=EuglossaDilemma_000154-T1
NIJG01000002.1	funannotate	CDS	7875	8120	.	-	0	ID=EuglossaDilemma_000154-T1.cds;Parent=EuglossaDilemma_000154-T1
NIJG01000002.1	funannotate	CDS	7652	7786	.	-	0	ID=EuglossaDilemma_000154-T1.cds;Parent=EuglossaDilemma_000154-T1
NIJG01000002.1	funannotate	CDS	7317	7580	.	-	0	ID=EuglossaDilemma_000154-T1.cds;Parent=EuglossaDilemma_000154-T1
NIJG01000002.1	funannotate	CDS	7116	7254	.	-	0	ID=EuglossaDilemma_000154-T1.cds;Parent=EuglossaDilemma_000154-T1
NIJG01000002.1	funannotate	CDS	6847	7045	.	-	0	ID=EuglossaDilemma_000154-T1.cds;Parent=EuglossaDilemma_000154-T1
NIJG01000002.1	funannotate	CDS	6630	6756	.	-	0	ID=EuglossaDilemma_000154-T1.cds;Parent=EuglossaDilemma_000154-T1
NIJG01000002.1	funannotate	CDS	6393	6554	.	-	0	ID=EuglossaDilemma_000154-T1.cds;Parent=EuglossaDilemma_000154-T1
NIJG01000002.1	funannotate	CDS	964397	965636	.	+	0	ID=EuglossaDilemma_000206-T1.cds;Parent=EuglossaDilemma_000206-T1
NIJG01000002.1	funannotate	CDS	966837	966952	.	+	0	ID=EuglossaDilemma_000206-T1.cds;Parent=EuglossaDilemma_000206-T1
NIJG01000002.1	funannotate	mRNA	115447	117996	.	-	.	ID=EuglossaDilemma_000172-T1;Ontology_term=GO:0016021;Dbxref=InterPro:IPR000175%2CInterPro:IPR037272%2CPFAM:PF00209;Parent=EuglossaDilemma_000172
NIJG01000002.1	funannotate	CDS	1341666	1341951	.	+	0	ID=EuglossaDilemma_000236-T1.cds;Parent=EuglossaDilemma_000236-T1
NIJG01000002.1	funannotate	CDS	1342135	1342393	.	+	0	ID=EuglossaDilemma_000236-T1.cds;Parent=EuglossaDilemma_000236-T1
NIJG01000002.1	funannotate	CDS	1342706	1342873	.	+	0	ID=EuglossaDilemma_000236-T1.cds;Parent=EuglossaDilemma_000236-T1
NIJG01000002.1	funannotate	CDS	1343170	1343215	.	+	0	ID=EuglossaDilemma_000236-T1.cds;Parent=EuglossaDilemma_000236-T1
NIJG01000002.1	funannotate	CDS	2030333	2030550	.	-	0	ID=EuglossaDilemma_000262-T1.cds;Parent=EuglossaDilemma_000262-T1
NIJG01000002.1	funannotate	CDS	2026276	2026463	.	-	0	ID=EuglossaDilemma_000262-T1.cds;Parent=EuglossaDilemma_000262-T1
NIJG01000002.1	funannotate	CDS	2025992	2026095	.	-	0	ID=EuglossaDilemma_000262-T1.cds;Parent=EuglossaDilemma_000262-T1
NIJG01000002.1	funannotate	CDS	2025623	2025811	.	-	0	ID=EuglossaDilemma_000262-T1.cds;Parent=EuglossaDilemma_000262-T1
NIJG01000002.1	funannotate	five_prime_UTR	1504484	1504719	.	+	.	ID=EuglossaDilemma_000242-T1.utr5p1;Parent=EuglossaDilemma_000242-T1
NIJG01000002.1	funannotate	exon	2187141	2187732	.	+	.	ID=EuglossaDilemma_000265-T1.exon1;Parent=EuglossaDilemma_000265-T1
NIJG01000002.1	funannotate	CDS	824058	824087	.	+	0	ID=EuglossaDilemma_000200-T1.cds;Parent=EuglossaDilemma_000200-T1
NIJG01000002.1	funannotate	CDS	824174	824326	.	+	0	ID=EuglossaDilemma_000200-T1.cds;Parent=EuglossaDilemma_000200-T1
NIJG01000002.1	funannotate	CDS	828662	828883	.	+	0	ID=EuglossaDilemma_000200-T1.cds;Parent=EuglossaDilemma_000200-T1
NIJG01000002.1	funannotate	CDS	831920	832228	.	+	0	ID=EuglossaDilemma_000200-T1.cds;Parent=EuglossaDilemma_000200-T1
NIJG01000002.1	funannotate	CDS	1084660	1084684	.	+	0	ID=EuglossaDilemma_000219-T1.cds;Parent=EuglossaDilemma_000219-T1
NIJG01000002.1	funannotate	CDS	1086578	1086625	.	+	0	ID=EuglossaDilemma_000219-T1.cds;Parent=EuglossaDilemma_000219-T1
NIJG01000002.1	funannotate	CDS	1087079	1087225	.	+	0	ID=EuglossaDilemma_000219-T1.cds;Parent=EuglossaDilemma_000219-T1
NIJG01000002.1	funannotate	CDS	1087712	1087968	.	+	0	ID=EuglossaDilemma_000219-T1.cds;Parent=EuglossaDilemma_000219-T1
NIJG01000002.1	funannotate	CDS	911871	911881	.	+	0	ID=EuglossaDilemma_000203-T1.cds;Parent=EuglossaDilemma_000203-T1
NIJG01000002.1	funannotate	CDS	912468	912894	.	+	0	ID=EuglossaDilemma_000203-T1.cds;Parent=EuglossaDilemma_000203-T1
NIJG01000002.1	funannotate	CDS	89756	90025	.	-	0	ID=EuglossaDilemma_000167-T1.cds;Parent=EuglossaDilemma_000167-T1
NIJG01000002.1	funannotate	CDS	89502	89603	.	-	0	ID=EuglossaDilemma_000167-T1.cds;Parent=EuglossaDilemma_000167-T1
NIJG01000002.1	funannotate	CDS	89153	89377	.	-	0	ID=EuglossaDilemma_000167-T1.cds;Parent=EuglossaDilemma_000167-T1
NIJG01000002.1	funannotate	CDS	88457	89078	.	-	0	ID=EuglossaDilemma_000167-T1.cds;Parent=EuglossaDilemma_000167-T1
NIJG01000002.1	funannotate	CDS	88189	88284	.	-	0	ID=EuglossaDilemma_000167-T1.cds;Parent=EuglossaDilemma_000167-T1
NIJG01000002.1	funannotate	CDS	87606	87715	.	-	0	ID=EuglossaDilemma_000167-T1.cds;Parent=EuglossaDilemma_000167-T1
NIJG01000002.1	funannotate	CDS	85156	85521	.	-	0	ID=EuglossaDilemma_000167-T1.cds;Parent=EuglossaDilemma_000167-T1
NIJG01000002.1	funannotate	CDS	84605	84619	.	-	0	ID=EuglossaDilemma_000167-T1.cds;Parent=EuglossaDilemma_000167-T1
NIJG01000002.1	funannotate	mRNA	545694	562251	.	-	.	ID=EuglossaDilemma_000196-T1;Ontology_term=GO:0005216%2CGO:0038023%2CGO:0004970%2CGO:0015276%2CGO:0006811%2CGO:0016020;Dbxref=PFAM:PF10613%2CPFAM:PF00497%2CInterPro:IPR001508%2CPFAM:PF00060%2CInterPro:IPR001828%2CPFAM:PF13458%2CInterPro:IPR001320%2CInterPro:IPR028082%2CPFAM:PF01094%2CInterPro:IPR019594;Parent=EuglossaDilemma_000196
NIJG01000002.1	funannotate	CDS	46298	46375	.	+	0	ID=EuglossaDilemma_000161-T1.cds;Parent=EuglossaDilemma_000161-T1
NIJG01000002.1	funannotate	CDS	46530	46677	.	+	0	ID=EuglossaDilemma_000161-T1.cds;Parent=EuglossaDilemma_000161-T1
NIJG01000002.1	funannotate	CDS	46845	47023	.	+	0	ID=EuglossaDilemma_000161-T1.cds;Parent=EuglossaDilemma_000161-T1
NIJG01000002.1	funannotate	CDS	47100	47284	.	+	0	ID=EuglossaDilemma_000161-T1.cds;Parent=EuglossaDilemma_000161-T1
NIJG01000002.1	funannotate	CDS	47437	47590	.	+	0	ID=EuglossaDilemma_000161-T1.cds;Parent=EuglossaDilemma_000161-T1
NIJG01000002.1	funannotate	CDS	47802	47846	.	+	0	ID=EuglossaDilemma_000161-T1.cds;Parent=EuglossaDilemma_000161-T1
NIJG01000002.1	funannotate	CDS	47926	48073	.	+	0	ID=EuglossaDilemma_000161-T1.cds;Parent=EuglossaDilemma_000161-T1
NIJG01000002.1	funannotate	CDS	48263	48636	.	+	0	ID=EuglossaDilemma_000161-T1.cds;Parent=EuglossaDilemma_000161-T1
NIJG01000002.1	funannotate	CDS	48823	49125	.	+	0	ID=EuglossaDilemma_000161-T1.cds;Parent=EuglossaDilemma_000161-T1
NIJG01000002.1	funannotate	exon	206818	207834	.	+	.	ID=EuglossaDilemma_000184-T1.exon1;Parent=EuglossaDilemma_000184-T1
NIJG01000002.1	funannotate	exon	207911	208339	.	+	.	ID=EuglossaDilemma_000184-T1.exon2;Parent=EuglossaDilemma_000184-T1
NIJG01000002.1	funannotate	CDS	1067883	1067922	.	-	0	ID=EuglossaDilemma_000216-T1.cds;Parent=EuglossaDilemma_000216-T1
NIJG01000002.1	funannotate	CDS	1067485	1067602	.	-	0	ID=EuglossaDilemma_000216-T1.cds;Parent=EuglossaDilemma_000216-T1
NIJG01000002.1	funannotate	CDS	1065854	1066658	.	-	0	ID=EuglossaDilemma_000216-T1.cds;Parent=EuglossaDilemma_000216-T1
NIJG01000002.1	funannotate	exon	48823	49125	.	+	.	ID=EuglossaDilemma_000161-T1.exon9;Parent=EuglossaDilemma_000161-T1
NIJG01000002.1	funannotate	exon	47802	47846	.	+	.	ID=EuglossaDilemma_000161-T1.exon6;Parent=EuglossaDilemma_000161-T1
NIJG01000002.1	funannotate	exon	47437	47590	.	+	.	ID=EuglossaDilemma_000161-T1.exon5;Parent=EuglossaDilemma_000161-T1
NIJG01000002.1	funannotate	exon	48263	48636	.	+	.	ID=EuglossaDilemma_000161-T1.exon8;Parent=EuglossaDilemma_000161-T1
NIJG01000002.1	funannotate	exon	47926	48073	.	+	.	ID=EuglossaDilemma_000161-T1.exon7;Parent=EuglossaDilemma_000161-T1
NIJG01000002.1	funannotate	exon	46530	46677	.	+	.	ID=EuglossaDilemma_000161-T1.exon2;Parent=EuglossaDilemma_000161-T1
NIJG01000002.1	funannotate	exon	46298	46375	.	+	.	ID=EuglossaDilemma_000161-T1.exon1;Parent=EuglossaDilemma_000161-T1
NIJG01000002.1	funannotate	exon	47100	47284	.	+	.	ID=EuglossaDilemma_000161-T1.exon4;Parent=EuglossaDilemma_000161-T1
NIJG01000002.1	funannotate	exon	46845	47023	.	+	.	ID=EuglossaDilemma_000161-T1.exon3;Parent=EuglossaDilemma_000161-T1
NIJG01000002.1	funannotate	exon	1504484	1505141	.	+	.	ID=EuglossaDilemma_000242-T1.exon1;Parent=EuglossaDilemma_000242-T1
NIJG01000002.1	funannotate	mRNA	2025623	2030550	.	-	.	ID=EuglossaDilemma_000262-T1;Ontology_term=GO:0008083;Dbxref=InterPro:IPR008996%2CPFAM:PF00167%2CInterPro:IPR002209;Parent=EuglossaDilemma_000262
NIJG01000002.1	funannotate	CDS	152408	152865	.	-	0	ID=EuglossaDilemma_000177-T1.cds;Parent=EuglossaDilemma_000177-T1
NIJG01000002.1	funannotate	CDS	151750	151906	.	-	0	ID=EuglossaDilemma_000177-T1.cds;Parent=EuglossaDilemma_000177-T1
NIJG01000002.1	funannotate	CDS	151065	151217	.	-	0	ID=EuglossaDilemma_000177-T1.cds;Parent=EuglossaDilemma_000177-T1
NIJG01000002.1	funannotate	CDS	150685	150972	.	-	0	ID=EuglossaDilemma_000177-T1.cds;Parent=EuglossaDilemma_000177-T1
NIJG01000002.1	funannotate	CDS	150418	150591	.	-	0	ID=EuglossaDilemma_000177-T1.cds;Parent=EuglossaDilemma_000177-T1
NIJG01000002.1	funannotate	CDS	150104	150276	.	-	0	ID=EuglossaDilemma_000177-T1.cds;Parent=EuglossaDilemma_000177-T1
NIJG01000002.1	funannotate	CDS	149887	150010	.	-	0	ID=EuglossaDilemma_000177-T1.cds;Parent=EuglossaDilemma_000177-T1
NIJG01000002.1	funannotate	CDS	142466	149682	.	-	0	ID=EuglossaDilemma_000177-T1.cds;Parent=EuglossaDilemma_000177-T1
NIJG01000002.1	funannotate	CDS	142378	142384	.	-	0	ID=EuglossaDilemma_000177-T1.cds;Parent=EuglossaDilemma_000177-T1
NIJG01000002.1	funannotate	exon	1377143	1377358	.	-	.	ID=EuglossaDilemma_000239-T1.exon5;Parent=EuglossaDilemma_000239-T1
NIJG01000002.1	funannotate	exon	1376504	1376632	.	-	.	ID=EuglossaDilemma_000239-T1.exon6;Parent=EuglossaDilemma_000239-T1
NIJG01000002.1	funannotate	exon	1380122	1380260	.	-	.	ID=EuglossaDilemma_000239-T1.exon1;Parent=EuglossaDilemma_000239-T1
NIJG01000002.1	funannotate	exon	1378477	1378626	.	-	.	ID=EuglossaDilemma_000239-T1.exon2;Parent=EuglossaDilemma_000239-T1
NIJG01000002.1	funannotate	exon	1377758	1377843	.	-	.	ID=EuglossaDilemma_000239-T1.exon3;Parent=EuglossaDilemma_000239-T1
NIJG01000002.1	funannotate	exon	1377456	1377626	.	-	.	ID=EuglossaDilemma_000239-T1.exon4;Parent=EuglossaDilemma_000239-T1
NIJG01000002.1	funannotate	mRNA	1839231	1839875	.	-	.	ID=EuglossaDilemma_000249-T1;Parent=EuglossaDilemma_000249
NIJG01000002.1	funannotate	mRNA	1843254	1843567	.	+	.	ID=EuglossaDilemma_000250-T1;Parent=EuglossaDilemma_000250
NIJG01000002.1	funannotate	mRNA	1343790	1344110	.	+	.	ID=EuglossaDilemma_000237-T1;Parent=EuglossaDilemma_000237
NIJG01000002.1	funannotate	exon	133637	133720	.	+	.	ID=EuglossaDilemma_000176-T1.exon9;Parent=EuglossaDilemma_000176-T1
NIJG01000002.1	funannotate	three_prime_UTR	1297810	1297833	.	+	.	ID=EuglossaDilemma_000231-T1.utr3p1;Parent=EuglossaDilemma_000231-T1
NIJG01000002.1	funannotate	exon	131742	131860	.	+	.	ID=EuglossaDilemma_000176-T1.exon2;Parent=EuglossaDilemma_000176-T1
NIJG01000002.1	funannotate	exon	131057	131105	.	+	.	ID=EuglossaDilemma_000176-T1.exon1;Parent=EuglossaDilemma_000176-T1
NIJG01000002.1	funannotate	exon	132249	132346	.	+	.	ID=EuglossaDilemma_000176-T1.exon4;Parent=EuglossaDilemma_000176-T1
NIJG01000002.1	funannotate	exon	132000	132066	.	+	.	ID=EuglossaDilemma_000176-T1.exon3;Parent=EuglossaDilemma_000176-T1
NIJG01000002.1	funannotate	exon	132792	132954	.	+	.	ID=EuglossaDilemma_000176-T1.exon6;Parent=EuglossaDilemma_000176-T1
NIJG01000002.1	funannotate	exon	132440	132603	.	+	.	ID=EuglossaDilemma_000176-T1.exon5;Parent=EuglossaDilemma_000176-T1
NIJG01000002.1	funannotate	exon	133476	133558	.	+	.	ID=EuglossaDilemma_000176-T1.exon8;Parent=EuglossaDilemma_000176-T1
NIJG01000002.1	funannotate	exon	133024	133385	.	+	.	ID=EuglossaDilemma_000176-T1.exon7;Parent=EuglossaDilemma_000176-T1
NIJG01000002.1	funannotate	five_prime_UTR	1931423	1931617	.	+	.	ID=EuglossaDilemma_000255-T1.utr5p1;Parent=EuglossaDilemma_000255-T1
NIJG01000002.1	funannotate	CDS	1033086	1033366	.	+	0	ID=EuglossaDilemma_000213-T1.cds;Parent=EuglossaDilemma_000213-T1
NIJG01000002.1	funannotate	CDS	1034427	1034470	.	+	0	ID=EuglossaDilemma_000213-T1.cds;Parent=EuglossaDilemma_000213-T1
NIJG01000002.1	funannotate	CDS	1035535	1036100	.	+	0	ID=EuglossaDilemma_000213-T1.cds;Parent=EuglossaDilemma_000213-T1
NIJG01000002.1	funannotate	exon	814611	814844	.	+	.	ID=EuglossaDilemma_000199-T1.exon3;Parent=EuglossaDilemma_000199-T1
NIJG01000002.1	funannotate	exon	803107	803353	.	+	.	ID=EuglossaDilemma_000199-T1.exon2;Parent=EuglossaDilemma_000199-T1
NIJG01000002.1	funannotate	exon	800605	800645	.	+	.	ID=EuglossaDilemma_000199-T1.exon1;Parent=EuglossaDilemma_000199-T1
NIJG01000002.1	funannotate	exon	1067485	1067602	.	-	.	ID=EuglossaDilemma_000216-T1.exon2;Parent=EuglossaDilemma_000216-T1
NIJG01000002.1	funannotate	exon	1065854	1066658	.	-	.	ID=EuglossaDilemma_000216-T1.exon3;Parent=EuglossaDilemma_000216-T1
NIJG01000002.1	funannotate	exon	1067883	1067922	.	-	.	ID=EuglossaDilemma_000216-T1.exon1;Parent=EuglossaDilemma_000216-T1
NIJG01000002.1	funannotate	CDS	59962	60054	.	+	0	ID=EuglossaDilemma_000164-T1.cds;Parent=EuglossaDilemma_000164-T1
NIJG01000002.1	funannotate	CDS	61197	61365	.	+	0	ID=EuglossaDilemma_000164-T1.cds;Parent=EuglossaDilemma_000164-T1
NIJG01000002.1	funannotate	CDS	61955	62155	.	+	0	ID=EuglossaDilemma_000164-T1.cds;Parent=EuglossaDilemma_000164-T1
NIJG01000002.1	funannotate	CDS	63099	63343	.	+	0	ID=EuglossaDilemma_000164-T1.cds;Parent=EuglossaDilemma_000164-T1
NIJG01000002.1	funannotate	CDS	63425	63720	.	+	0	ID=EuglossaDilemma_000164-T1.cds;Parent=EuglossaDilemma_000164-T1
NIJG01000002.1	funannotate	CDS	63992	64346	.	+	0	ID=EuglossaDilemma_000164-T1.cds;Parent=EuglossaDilemma_000164-T1
NIJG01000002.1	funannotate	CDS	1271442	1271549	.	+	0	ID=EuglossaDilemma_000229-T1.cds;Parent=EuglossaDilemma_000229-T1
NIJG01000002.1	funannotate	CDS	1271667	1271948	.	+	0	ID=EuglossaDilemma_000229-T1.cds;Parent=EuglossaDilemma_000229-T1
NIJG01000002.1	funannotate	CDS	1272617	1272937	.	+	0	ID=EuglossaDilemma_000229-T1.cds;Parent=EuglossaDilemma_000229-T1
