# Supplementary material for: Prevalent bee venom genes evolved before the aculeate stinger and eusociality
Source: BMC Biol. 2023 Oct 23;21:229. doi: 10.1186/s12915-023-01656-5 (PMC10591384; doi:10.1186/s12915-023-01656-5)
Supplement: Supplementary file 42 — Additional file 42. Gff files of all toxin gene annotations. [file 12915_2023_1656_MOESM42_ESM.zip › AdditionalFile9_ToxinGeneAnnotations/NW_003797169.1._SP.gff_modified_Koludarov_et_al_2021.gff3]

##gff-version 3
##source-version geneious 2020.2.2
##sequence-region	NW_003797169.1	1	1159630
NW_003797169.1	Koludarov_et_al_2021	CDS	462375	462444	.	+	.	Name=Mero169SPb;ID=EWKMg4ru1zPvdBw+uzMEhS+PpGo.1624892405302.153939
NW_003797169.1	Koludarov_et_al_2021	CDS	464987	465271	.	+	.	Name=Mero169SPb;ID=EWKMg4ru1zPvdBw+uzMEhS+PpGo.1624892405302.153939
NW_003797169.1	Koludarov_et_al_2021	CDS	465775	466071	.	+	.	Name=Mero169SPb;ID=EWKMg4ru1zPvdBw+uzMEhS+PpGo.1624892405302.153939
NW_003797169.1	Koludarov_et_al_2021	CDS	466240	466341	.	+	.	Name=Mero169SPb;ID=EWKMg4ru1zPvdBw+uzMEhS+PpGo.1624892405302.153939
NW_003797169.1	Koludarov_et_al_2021	CDS	466413	466564	.	+	.	Name=Mero169SPb;ID=EWKMg4ru1zPvdBw+uzMEhS+PpGo.1624892405302.153939
NW_003797169.1	Koludarov_et_al_2021	CDS	466766	466921	.	+	.	Name=Mero169SPb;ID=EWKMg4ru1zPvdBw+uzMEhS+PpGo.1624892405302.153939
NW_003797169.1	Koludarov_et_al_2021	CDS	474508	474577	.	+	.	Name=Mero169SPd;ID=EWKMg4ru1zPvdBw+uzMEhS+PpGo.1624892405302.153940
NW_003797169.1	Koludarov_et_al_2021	CDS	474983	475279	.	+	.	Name=Mero169SPd;ID=EWKMg4ru1zPvdBw+uzMEhS+PpGo.1624892405302.153940
NW_003797169.1	Koludarov_et_al_2021	CDS	476235	476531	.	+	.	Name=Mero169SPd;ID=EWKMg4ru1zPvdBw+uzMEhS+PpGo.1624892405302.153940
NW_003797169.1	Koludarov_et_al_2021	CDS	476672	476773	.	+	.	Name=Mero169SPd;ID=EWKMg4ru1zPvdBw+uzMEhS+PpGo.1624892405302.153940
NW_003797169.1	Koludarov_et_al_2021	CDS	476846	477000	.	+	.	Name=Mero169SPd;ID=EWKMg4ru1zPvdBw+uzMEhS+PpGo.1624892405302.153940
NW_003797169.1	Koludarov_et_al_2021	CDS	477177	477332	.	+	.	Name=Mero169SPd;ID=EWKMg4ru1zPvdBw+uzMEhS+PpGo.1624892405302.153940
NW_003797169.1	Koludarov_et_al_2021	CDS	469797	469866	.	+	.	Name=Mero169SPc;ID=EWKMg4ru1zPvdBw+uzMEhS+PpGo.1624892405302.153941
NW_003797169.1	Koludarov_et_al_2021	CDS	470267	470545	.	+	.	Name=Mero169SPc;ID=EWKMg4ru1zPvdBw+uzMEhS+PpGo.1624892405302.153941
NW_003797169.1	Koludarov_et_al_2021	CDS	470884	471180	.	+	.	Name=Mero169SPc;ID=EWKMg4ru1zPvdBw+uzMEhS+PpGo.1624892405302.153941
NW_003797169.1	Koludarov_et_al_2021	CDS	471321	471422	.	+	.	Name=Mero169SPc;ID=EWKMg4ru1zPvdBw+uzMEhS+PpGo.1624892405302.153941
NW_003797169.1	Koludarov_et_al_2021	CDS	471495	471646	.	+	.	Name=Mero169SPc;ID=EWKMg4ru1zPvdBw+uzMEhS+PpGo.1624892405302.153941
NW_003797169.1	Koludarov_et_al_2021	CDS	471814	471969	.	+	.	Name=Mero169SPc;ID=EWKMg4ru1zPvdBw+uzMEhS+PpGo.1624892405302.153941
NW_003797169.1	Koludarov_et_al_2021	gene	469576	472146	.	+	.	Name=SP c
NW_003797169.1	Koludarov_et_al_2021	gene	474331	477645	.	+	.	Name=SP d
NW_003797169.1	Koludarov_et_al_2021	gene	477251	481097	.	+	.	Name=SP e
NW_003797169.1	Koludarov_et_al_2021	gene	462246	467113	.	+	.	Name=SP b
NW_003797169.1	Koludarov_et_al_2021	gene	456028	458963	.	+	.	Name=SP a
NW_003797169.1	Koludarov_et_al_2021	exon	465775	466071	.	+	.	Name=
NW_003797169.1	Koludarov_et_al_2021	exon	470884	471180	.	+	.	Name=
NW_003797169.1	Koludarov_et_al_2021	exon	474983	475279	.	+	.	Name=
NW_003797169.1	Koludarov_et_al_2021	exon	476235	476531	.	+	.	Name=
NW_003797169.1	Koludarov_et_al_2021	exon	464987	465271	.	+	.	Name=
NW_003797169.1	Koludarov_et_al_2021	exon	470267	470545	.	+	.	Name=
NW_003797169.1	Koludarov_et_al_2021	exon	477177	477332	.	+	.	Name=
NW_003797169.1	Koludarov_et_al_2021	exon	466766	466921	.	+	.	Name=
NW_003797169.1	Koludarov_et_al_2021	exon	471814	471969	.	+	.	Name=
NW_003797169.1	Koludarov_et_al_2021	exon	476846	477000	.	+	.	Name=
NW_003797169.1	Koludarov_et_al_2021	exon	466413	466564	.	+	.	Name=
NW_003797169.1	Koludarov_et_al_2021	exon	471495	471646	.	+	.	Name=
NW_003797169.1	Koludarov_et_al_2021	exon	466240	466341	.	+	.	Name=
NW_003797169.1	Koludarov_et_al_2021	exon	471321	471422	.	+	.	Name=
NW_003797169.1	Koludarov_et_al_2021	exon	476672	476773	.	+	.	Name=
NW_003797169.1	Koludarov_et_al_2021	exon	474508	474577	.	+	.	Name=
NW_003797169.1	Koludarov_et_al_2021	exon	469797	469866	.	+	.	Name=
NW_003797169.1	Koludarov_et_al_2021	exon	462375	462444	.	+	.	Name=
NW_003797169.1	Gnomon	gene	673079	674777	.	-	.	Name=LOC100881422;ID=gene-LOC100881422;Dbxref=GeneID:100881422
NW_003797169.1	Gnomon	mRNA	3201	5775	.	+	.	Name=XM_012284507.1;ID=rna-XM_012284507.1;Dbxref=GeneID:100876539%2CGenbank:XM_012284507.1;Parent=gene-LOC100876539
NW_003797169.1	Gnomon	exon	480325	480479	.	+	.	ID=exon-XM_003702967.2-6;Dbxref=GeneID:100878556%2CGenbank:XM_003702967.2;Parent=rna-XM_003702967.2
NW_003797169.1	Gnomon	exon	480653	481078	.	+	.	ID=exon-XM_003702967.2-7;Dbxref=GeneID:100878556%2CGenbank:XM_003702967.2;Parent=rna-XM_003702967.2
NW_003797169.1	Gnomon	exon	479735	480010	.	+	.	ID=exon-XM_003702967.2-4;Dbxref=GeneID:100878556%2CGenbank:XM_003702967.2;Parent=rna-XM_003702967.2
NW_003797169.1	Gnomon	exon	480151	480252	.	+	.	ID=exon-XM_003702967.2-5;Dbxref=GeneID:100878556%2CGenbank:XM_003702967.2;Parent=rna-XM_003702967.2
NW_003797169.1	Gnomon	exon	478557	478645	.	+	.	ID=exon-XM_003702967.2-2;Dbxref=GeneID:100878556%2CGenbank:XM_003702967.2;Parent=rna-XM_003702967.2
NW_003797169.1	Gnomon	exon	479078	479362	.	+	.	ID=exon-XM_003702967.2-3;Dbxref=GeneID:100878556%2CGenbank:XM_003702967.2;Parent=rna-XM_003702967.2
NW_003797169.1	Gnomon	exon	477994	478136	.	+	.	ID=exon-XM_003702967.2-1;Dbxref=GeneID:100878556%2CGenbank:XM_003702967.2;Parent=rna-XM_003702967.2
NW_003797169.1	Gnomon	gene	671228	673082	.	-	.	Name=LOC100881311;ID=gene-LOC100881311;Dbxref=GeneID:100881311
NW_003797169.1	Gnomon	exon	441030	441166	.	-	.	ID=exon-XM_012284540.1-5;Dbxref=GeneID:100880455%2CGenbank:XM_012284540.1;Parent=rna-XM_012284540.1
NW_003797169.1	Gnomon	exon	440725	440936	.	-	.	ID=exon-XM_012284540.1-6;Dbxref=GeneID:100880455%2CGenbank:XM_012284540.1;Parent=rna-XM_012284540.1
NW_003797169.1	Gnomon	exon	440391	440662	.	-	.	ID=exon-XM_012284540.1-7;Dbxref=GeneID:100880455%2CGenbank:XM_012284540.1;Parent=rna-XM_012284540.1
NW_003797169.1	Gnomon	exon	442086	442140	.	-	.	ID=exon-XM_012284540.1-1;Dbxref=GeneID:100880455%2CGenbank:XM_012284540.1;Parent=rna-XM_012284540.1
NW_003797169.1	Gnomon	exon	441728	441985	.	-	.	ID=exon-XM_012284540.1-2;Dbxref=GeneID:100880455%2CGenbank:XM_012284540.1;Parent=rna-XM_012284540.1
NW_003797169.1	Gnomon	exon	441389	441642	.	-	.	ID=exon-XM_012284540.1-3;Dbxref=GeneID:100880455%2CGenbank:XM_012284540.1;Parent=rna-XM_012284540.1
NW_003797169.1	Gnomon	exon	441230	441311	.	-	.	ID=exon-XM_012284540.1-4;Dbxref=GeneID:100880455%2CGenbank:XM_012284540.1;Parent=rna-XM_012284540.1
NW_003797169.1	Gnomon	exon	256310	256389	.	+	.	ID=exon-XM_003702954.2-11;Dbxref=GeneID:100876870%2CGenbank:XM_003702954.2;Parent=rna-XM_003702954.2
NW_003797169.1	Gnomon	exon	256987	257135	.	+	.	ID=exon-XM_003702954.2-12;Dbxref=GeneID:100876870%2CGenbank:XM_003702954.2;Parent=rna-XM_003702954.2
NW_003797169.1	Gnomon	exon	256054	256257	.	+	.	ID=exon-XM_003702954.2-10;Dbxref=GeneID:100876870%2CGenbank:XM_003702954.2;Parent=rna-XM_003702954.2
NW_003797169.1	Gnomon	exon	258123	258231	.	+	.	ID=exon-XM_003702954.2-15;Dbxref=GeneID:100876870%2CGenbank:XM_003702954.2;Parent=rna-XM_003702954.2
NW_003797169.1	Gnomon	exon	258323	258940	.	+	.	ID=exon-XM_003702954.2-16;Dbxref=GeneID:100876870%2CGenbank:XM_003702954.2;Parent=rna-XM_003702954.2
NW_003797169.1	Gnomon	exon	257194	257332	.	+	.	ID=exon-XM_003702954.2-13;Dbxref=GeneID:100876870%2CGenbank:XM_003702954.2;Parent=rna-XM_003702954.2
NW_003797169.1	Gnomon	exon	257935	258048	.	+	.	ID=exon-XM_003702954.2-14;Dbxref=GeneID:100876870%2CGenbank:XM_003702954.2;Parent=rna-XM_003702954.2
NW_003797169.1	Gnomon	mRNA	5019	10830	.	-	.	Name=XM_012284506.1;ID=rna-XM_012284506.1;Dbxref=GeneID:100879782%2CGenbank:XM_012284506.1;Parent=gene-LOC100879782
NW_003797169.1	Gnomon	mRNA	24207	247444	.	-	.	Name=XM_012284505.1;ID=rna-XM_012284505.1;Dbxref=GeneID:100876650%2CGenbank:XM_012284505.1;Parent=gene-LOC100876650
NW_003797169.1	Gnomon	exon	673407	674534	.	-	.	ID=exon-XM_003702992.2-2;Dbxref=GeneID:100881422%2CGenbank:XM_003702992.2;Parent=rna-XM_003702992.2
NW_003797169.1	Gnomon	exon	674608	674776	.	-	.	ID=exon-XM_003702992.2-1;Dbxref=GeneID:100881422%2CGenbank:XM_003702992.2;Parent=rna-XM_003702992.2
NW_003797169.1	Gnomon	mRNA	24300	247446	.	-	.	Name=XM_012284504.1;ID=rna-XM_012284504.1;Dbxref=GeneID:100876650%2CGenbank:XM_012284504.1;Parent=gene-LOC100876650
NW_003797169.1	Gnomon	gene	488945	671153	.	+	.	Name=LOC100881199;ID=gene-LOC100881199;Dbxref=GeneID:100881199
NW_003797169.1	Gnomon	exon	831228	831360	.	-	.	ID=exon-XM_012284563.1-4;Dbxref=GeneID:100882145%2CGenbank:XM_012284563.1;Parent=rna-XM_012284563.1
NW_003797169.1	Gnomon	exon	831038	831147	.	-	.	ID=exon-XM_012284563.1-5;Dbxref=GeneID:100882145%2CGenbank:XM_012284563.1;Parent=rna-XM_012284563.1
NW_003797169.1	Gnomon	exon	830716	830955	.	-	.	ID=exon-XM_012284563.1-6;Dbxref=GeneID:100882145%2CGenbank:XM_012284563.1;Parent=rna-XM_012284563.1
NW_003797169.1	Gnomon	exon	830467	830635	.	-	.	ID=exon-XM_012284563.1-7;Dbxref=GeneID:100882145%2CGenbank:XM_012284563.1;Parent=rna-XM_012284563.1
NW_003797169.1	Gnomon	exon	815467	815620	.	-	.	ID=exon-XM_012284563.1-8;Dbxref=GeneID:100882145%2CGenbank:XM_012284563.1;Parent=rna-XM_012284563.1
NW_003797169.1	Gnomon	exon	802321	802460	.	-	.	ID=exon-XM_012284563.1-9;Dbxref=GeneID:100882145%2CGenbank:XM_012284563.1;Parent=rna-XM_012284563.1
NW_003797169.1	Gnomon	exon	831934	832111	.	-	.	ID=exon-XM_012284563.1-1;Dbxref=GeneID:100882145%2CGenbank:XM_012284563.1;Parent=rna-XM_012284563.1
NW_003797169.1	Gnomon	exon	831634	831822	.	-	.	ID=exon-XM_012284563.1-2;Dbxref=GeneID:100882145%2CGenbank:XM_012284563.1;Parent=rna-XM_012284563.1
NW_003797169.1	Gnomon	exon	831425	831567	.	-	.	ID=exon-XM_012284563.1-3;Dbxref=GeneID:100882145%2CGenbank:XM_012284563.1;Parent=rna-XM_012284563.1
NW_003797169.1	Gnomon	exon	671795	671925	.	-	.	ID=exon-XM_003702991.2-5;Dbxref=GeneID:100881311%2CGenbank:XM_003702991.2;Parent=rna-XM_003702991.2
NW_003797169.1	Gnomon	exon	671447	671721	.	-	.	ID=exon-XM_003702991.2-6;Dbxref=GeneID:100881311%2CGenbank:XM_003702991.2;Parent=rna-XM_003702991.2
NW_003797169.1	Gnomon	exon	671228	671372	.	-	.	ID=exon-XM_003702991.2-7;Dbxref=GeneID:100881311%2CGenbank:XM_003702991.2;Parent=rna-XM_003702991.2
NW_003797169.1	Gnomon	exon	672953	673082	.	-	.	ID=exon-XM_003702991.2-1;Dbxref=GeneID:100881311%2CGenbank:XM_003702991.2;Parent=rna-XM_003702991.2
NW_003797169.1	Gnomon	exon	672584	672827	.	-	.	ID=exon-XM_003702991.2-2;Dbxref=GeneID:100881311%2CGenbank:XM_003702991.2;Parent=rna-XM_003702991.2
NW_003797169.1	Gnomon	exon	672288	672508	.	-	.	ID=exon-XM_003702991.2-3;Dbxref=GeneID:100881311%2CGenbank:XM_003702991.2;Parent=rna-XM_003702991.2
NW_003797169.1	Gnomon	exon	671995	672211	.	-	.	ID=exon-XM_003702991.2-4;Dbxref=GeneID:100881311%2CGenbank:XM_003702991.2;Parent=rna-XM_003702991.2
NW_003797169.1	Gnomon	gene	708858	767703	.	-	.	Name=LOC100881857;ID=gene-LOC100881857;Dbxref=GeneID:100881857
NW_003797169.1	Gnomon	gene	682046	686770	.	+	.	Name=LOC100881640;ID=gene-LOC100881640;Dbxref=GeneID:100881640
NW_003797169.1	Gnomon	exon	437937	438077	.	-	.	ID=exon-XM_012284539.1-1;Dbxref=GeneID:100877881%2CGenbank:XM_012284539.1;Parent=rna-XM_012284539.1
NW_003797169.1	Gnomon	exon	437755	437859	.	-	.	ID=exon-XM_012284539.1-2;Dbxref=GeneID:100877881%2CGenbank:XM_012284539.1;Parent=rna-XM_012284539.1
NW_003797169.1	Gnomon	exon	435517	435685	.	-	.	ID=exon-XM_012284539.1-9;Dbxref=GeneID:100877881%2CGenbank:XM_012284539.1;Parent=rna-XM_012284539.1
NW_003797169.1	Gnomon	exon	436259	436447	.	-	.	ID=exon-XM_012284539.1-7;Dbxref=GeneID:100877881%2CGenbank:XM_012284539.1;Parent=rna-XM_012284539.1
NW_003797169.1	Gnomon	exon	435762	436183	.	-	.	ID=exon-XM_012284539.1-8;Dbxref=GeneID:100877881%2CGenbank:XM_012284539.1;Parent=rna-XM_012284539.1
NW_003797169.1	Gnomon	exon	437073	437269	.	-	.	ID=exon-XM_012284539.1-5;Dbxref=GeneID:100877881%2CGenbank:XM_012284539.1;Parent=rna-XM_012284539.1
NW_003797169.1	Gnomon	exon	436524	436996	.	-	.	ID=exon-XM_012284539.1-6;Dbxref=GeneID:100877881%2CGenbank:XM_012284539.1;Parent=rna-XM_012284539.1
NW_003797169.1	Gnomon	exon	437561	437690	.	-	.	ID=exon-XM_012284539.1-3;Dbxref=GeneID:100877881%2CGenbank:XM_012284539.1;Parent=rna-XM_012284539.1
NW_003797169.1	Gnomon	exon	437350	437486	.	-	.	ID=exon-XM_012284539.1-4;Dbxref=GeneID:100877881%2CGenbank:XM_012284539.1;Parent=rna-XM_012284539.1
NW_003797169.1	Gnomon	mRNA	3198	7784	.	+	.	Name=XM_012284509.1;ID=rna-XM_012284509.1;Dbxref=GeneID:100876539%2CGenbank:XM_012284509.1;Parent=gene-LOC100876539
NW_003797169.1	Gnomon	exon	299007	299275	.	+	.	ID=exon-XM_012284516.1-2;Dbxref=GeneID:105662411%2CGenbank:XM_012284516.1;Parent=rna-XM_012284516.1
NW_003797169.1	Gnomon	gene	706849	708713	.	-	.	Name=LOC100881747;ID=gene-LOC100881747;Dbxref=GeneID:100881747
NW_003797169.1	Gnomon	exon	299329	299492	.	+	.	ID=exon-XM_012284516.1-3;Dbxref=GeneID:105662411%2CGenbank:XM_012284516.1;Parent=rna-XM_012284516.1
NW_003797169.1	Gnomon	exon	298061	298427	.	+	.	ID=exon-XM_012284516.1-1;Dbxref=GeneID:105662411%2CGenbank:XM_012284516.1;Parent=rna-XM_012284516.1
NW_003797169.1	Gnomon	gene	674862	681891	.	+	.	Name=LOC100881534;ID=gene-LOC100881534;Dbxref=GeneID:100881534
NW_003797169.1	Gnomon	lnc_RNA	467207	469353	.	-	.	Name=XR_001095932.1;ID=rna-XR_001095932.1;Dbxref=GeneID:105662414%2CGenbank:XR_001095932.1;Parent=gene-LOC105662414
NW_003797169.1	Gnomon	exon	294401	294545	.	-	.	ID=exon-XM_012284517.1-1;Dbxref=GeneID:100877432%2CGenbank:XM_012284517.1;Parent=rna-XM_012284517.1
NW_003797169.1	Gnomon	exon	293101	293813	.	-	.	ID=exon-XM_012284517.1-2;Dbxref=GeneID:100877432%2CGenbank:XM_012284517.1;Parent=rna-XM_012284517.1
NW_003797169.1	Gnomon	exon	292223	292936	.	-	.	ID=exon-XM_012284517.1-3;Dbxref=GeneID:100877432%2CGenbank:XM_012284517.1;Parent=rna-XM_012284517.1
NW_003797169.1	Gnomon	exon	291674	291853	.	-	.	ID=exon-XM_012284517.1-4;Dbxref=GeneID:100877432%2CGenbank:XM_012284517.1;Parent=rna-XM_012284517.1
NW_003797169.1	Gnomon	exon	289746	290607	.	-	.	ID=exon-XM_012284517.1-5;Dbxref=GeneID:100877432%2CGenbank:XM_012284517.1;Parent=rna-XM_012284517.1
NW_003797169.1	Gnomon	exon	289401	289620	.	-	.	ID=exon-XM_012284517.1-6;Dbxref=GeneID:100877432%2CGenbank:XM_012284517.1;Parent=rna-XM_012284517.1
NW_003797169.1	Gnomon	exon	287859	289231	.	-	.	ID=exon-XM_012284517.1-7;Dbxref=GeneID:100877432%2CGenbank:XM_012284517.1;Parent=rna-XM_012284517.1
NW_003797169.1	Gnomon	exon	287249	287673	.	-	.	ID=exon-XM_012284517.1-8;Dbxref=GeneID:100877432%2CGenbank:XM_012284517.1;Parent=rna-XM_012284517.1
NW_003797169.1	Gnomon	exon	287102	287178	.	-	.	ID=exon-XM_012284517.1-9;Dbxref=GeneID:100877432%2CGenbank:XM_012284517.1;Parent=rna-XM_012284517.1
NW_003797169.1	Gnomon	exon	433200	433495	.	-	.	ID=exon-XM_012284539.1-18;Dbxref=GeneID:100877881%2CGenbank:XM_012284539.1;Parent=rna-XM_012284539.1
NW_003797169.1	Gnomon	exon	432980	433137	.	-	.	ID=exon-XM_012284539.1-19;Dbxref=GeneID:100877881%2CGenbank:XM_012284539.1;Parent=rna-XM_012284539.1
NW_003797169.1	Gnomon	exon	433890	434041	.	-	.	ID=exon-XM_012284539.1-16;Dbxref=GeneID:100877881%2CGenbank:XM_012284539.1;Parent=rna-XM_012284539.1
NW_003797169.1	Gnomon	exon	433560	433795	.	-	.	ID=exon-XM_012284539.1-17;Dbxref=GeneID:100877881%2CGenbank:XM_012284539.1;Parent=rna-XM_012284539.1
NW_003797169.1	Gnomon	exon	432497	432612	.	-	.	ID=exon-XM_012284539.1-21;Dbxref=GeneID:100877881%2CGenbank:XM_012284539.1;Parent=rna-XM_012284539.1
NW_003797169.1	Gnomon	exon	432323	432432	.	-	.	ID=exon-XM_012284539.1-22;Dbxref=GeneID:100877881%2CGenbank:XM_012284539.1;Parent=rna-XM_012284539.1
NW_003797169.1	Gnomon	exon	432695	432904	.	-	.	ID=exon-XM_012284539.1-20;Dbxref=GeneID:100877881%2CGenbank:XM_012284539.1;Parent=rna-XM_012284539.1
NW_003797169.1	Gnomon	exon	431551	431681	.	-	.	ID=exon-XM_012284539.1-25;Dbxref=GeneID:100877881%2CGenbank:XM_012284539.1;Parent=rna-XM_012284539.1
NW_003797169.1	Gnomon	exon	431410	431454	.	-	.	ID=exon-XM_012284539.1-26;Dbxref=GeneID:100877881%2CGenbank:XM_012284539.1;Parent=rna-XM_012284539.1
NW_003797169.1	Gnomon	exon	432109	432230	.	-	.	ID=exon-XM_012284539.1-23;Dbxref=GeneID:100877881%2CGenbank:XM_012284539.1;Parent=rna-XM_012284539.1
NW_003797169.1	Gnomon	exon	431760	432029	.	-	.	ID=exon-XM_012284539.1-24;Dbxref=GeneID:100877881%2CGenbank:XM_012284539.1;Parent=rna-XM_012284539.1
NW_003797169.1	Gnomon	exon	435346	435441	.	-	.	ID=exon-XM_012284539.1-10;Dbxref=GeneID:100877881%2CGenbank:XM_012284539.1;Parent=rna-XM_012284539.1
NW_003797169.1	Gnomon	lnc_RNA	860890	863007	.	-	.	Name=XR_001095933.1;ID=rna-XR_001095933.1;Dbxref=GeneID:105662415%2CGenbank:XR_001095933.1;Parent=gene-LOC105662415
NW_003797169.1	Gnomon	exon	435082	435273	.	-	.	ID=exon-XM_012284539.1-11;Dbxref=GeneID:100877881%2CGenbank:XM_012284539.1;Parent=rna-XM_012284539.1
NW_003797169.1	Gnomon	exon	434351	434591	.	-	.	ID=exon-XM_012284539.1-14;Dbxref=GeneID:100877881%2CGenbank:XM_012284539.1;Parent=rna-XM_012284539.1
NW_003797169.1	Gnomon	exon	434125	434272	.	-	.	ID=exon-XM_012284539.1-15;Dbxref=GeneID:100877881%2CGenbank:XM_012284539.1;Parent=rna-XM_012284539.1
NW_003797169.1	Gnomon	exon	434846	434976	.	-	.	ID=exon-XM_012284539.1-12;Dbxref=GeneID:100877881%2CGenbank:XM_012284539.1;Parent=rna-XM_012284539.1
NW_003797169.1	Gnomon	exon	434673	434778	.	-	.	ID=exon-XM_012284539.1-13;Dbxref=GeneID:100877881%2CGenbank:XM_012284539.1;Parent=rna-XM_012284539.1
NW_003797169.1	Gnomon	exon	57593	57625	.	-	.	ID=exon-XM_012284504.1-10;Dbxref=GeneID:100876650%2CGenbank:XM_012284504.1;Parent=rna-XM_012284504.1
NW_003797169.1	Gnomon	exon	34446	34530	.	-	.	ID=exon-XM_012284504.1-11;Dbxref=GeneID:100876650%2CGenbank:XM_012284504.1;Parent=rna-XM_012284504.1
NW_003797169.1	Gnomon	exon	32570	32667	.	-	.	ID=exon-XM_012284504.1-12;Dbxref=GeneID:100876650%2CGenbank:XM_012284504.1;Parent=rna-XM_012284504.1
NW_003797169.1	Gnomon	exon	31031	31246	.	-	.	ID=exon-XM_012284504.1-13;Dbxref=GeneID:100876650%2CGenbank:XM_012284504.1;Parent=rna-XM_012284504.1
NW_003797169.1	Gnomon	exon	24300	25222	.	-	.	ID=exon-XM_012284504.1-14;Dbxref=GeneID:100876650%2CGenbank:XM_012284504.1;Parent=rna-XM_012284504.1
NW_003797169.1	Gnomon	exon	691329	692509	.	+	.	ID=exon-XM_003702968.2-1;Dbxref=GeneID:100878669%2CGenbank:XM_003702968.2;Parent=rna-XM_003702968.2
NW_003797169.1	Gnomon	exon	700673	700774	.	+	.	ID=exon-XM_003702968.2-2;Dbxref=GeneID:100878669%2CGenbank:XM_003702968.2;Parent=rna-XM_003702968.2
NW_003797169.1	Gnomon	exon	702819	702956	.	+	.	ID=exon-XM_003702968.2-3;Dbxref=GeneID:100878669%2CGenbank:XM_003702968.2;Parent=rna-XM_003702968.2
NW_003797169.1	Gnomon	exon	703553	703636	.	+	.	ID=exon-XM_003702968.2-4;Dbxref=GeneID:100878669%2CGenbank:XM_003702968.2;Parent=rna-XM_003702968.2
NW_003797169.1	Gnomon	exon	704444	704600	.	+	.	ID=exon-XM_003702968.2-5;Dbxref=GeneID:100878669%2CGenbank:XM_003702968.2;Parent=rna-XM_003702968.2
NW_003797169.1	Gnomon	exon	705681	706761	.	+	.	ID=exon-XM_003702968.2-6;Dbxref=GeneID:100878669%2CGenbank:XM_003702968.2;Parent=rna-XM_003702968.2
NW_003797169.1	Gnomon	exon	882525	882811	.	+	.	ID=exon-XM_012284565.1-11;Dbxref=GeneID:100879003%2CGenbank:XM_012284565.1;Parent=rna-XM_012284565.1
NW_003797169.1	Gnomon	exon	882926	883031	.	+	.	ID=exon-XM_012284565.1-12;Dbxref=GeneID:100879003%2CGenbank:XM_012284565.1;Parent=rna-XM_012284565.1
NW_003797169.1	Gnomon	exon	882029	882280	.	+	.	ID=exon-XM_012284565.1-10;Dbxref=GeneID:100879003%2CGenbank:XM_012284565.1;Parent=rna-XM_012284565.1
NW_003797169.1	Gnomon	exon	885007	885347	.	+	.	ID=exon-XM_012284565.1-15;Dbxref=GeneID:100879003%2CGenbank:XM_012284565.1;Parent=rna-XM_012284565.1
NW_003797169.1	Gnomon	exon	883293	883472	.	+	.	ID=exon-XM_012284565.1-13;Dbxref=GeneID:100879003%2CGenbank:XM_012284565.1;Parent=rna-XM_012284565.1
NW_003797169.1	Gnomon	exon	883534	884403	.	+	.	ID=exon-XM_012284565.1-14;Dbxref=GeneID:100879003%2CGenbank:XM_012284565.1;Parent=rna-XM_012284565.1
NW_003797169.1	Gnomon	exon	869714	869806	.	+	.	ID=exon-XM_012284565.1-1;Dbxref=GeneID:100879003%2CGenbank:XM_012284565.1;Parent=rna-XM_012284565.1
NW_003797169.1	Gnomon	exon	879583	879938	.	+	.	ID=exon-XM_012284565.1-6;Dbxref=GeneID:100879003%2CGenbank:XM_012284565.1;Parent=rna-XM_012284565.1
NW_003797169.1	Gnomon	exon	880272	880703	.	+	.	ID=exon-XM_012284565.1-7;Dbxref=GeneID:100879003%2CGenbank:XM_012284565.1;Parent=rna-XM_012284565.1
NW_003797169.1	Gnomon	exon	880762	880935	.	+	.	ID=exon-XM_012284565.1-8;Dbxref=GeneID:100879003%2CGenbank:XM_012284565.1;Parent=rna-XM_012284565.1
NW_003797169.1	Gnomon	exon	881301	881510	.	+	.	ID=exon-XM_012284565.1-9;Dbxref=GeneID:100879003%2CGenbank:XM_012284565.1;Parent=rna-XM_012284565.1
NW_003797169.1	Gnomon	exon	874314	874546	.	+	.	ID=exon-XM_012284565.1-2;Dbxref=GeneID:100879003%2CGenbank:XM_012284565.1;Parent=rna-XM_012284565.1
NW_003797169.1	Gnomon	exon	874638	874739	.	+	.	ID=exon-XM_012284565.1-3;Dbxref=GeneID:100879003%2CGenbank:XM_012284565.1;Parent=rna-XM_012284565.1
NW_003797169.1	Gnomon	exon	877488	878231	.	+	.	ID=exon-XM_012284565.1-4;Dbxref=GeneID:100879003%2CGenbank:XM_012284565.1;Parent=rna-XM_012284565.1
NW_003797169.1	Gnomon	exon	879054	879438	.	+	.	ID=exon-XM_012284565.1-5;Dbxref=GeneID:100879003%2CGenbank:XM_012284565.1;Parent=rna-XM_012284565.1
NW_003797169.1	Gnomon	mRNA	481588	484334	.	+	.	Name=XM_012284551.1;ID=rna-XM_012284551.1;Dbxref=GeneID:100881088%2CGenbank:XM_012284551.1;Parent=gene-LOC100881088
NW_003797169.1	Gnomon	gene	481588	484882	.	+	.	Name=LOC100881088;ID=gene-LOC100881088;Dbxref=GeneID:100881088
NW_003797169.1	Gnomon	mRNA	477251	481079	.	+	.	Name=XM_012284550.1;ID=rna-XM_012284550.1;Dbxref=GeneID:100878556%2CGenbank:XM_012284550.1;Parent=gene-LOC100878556
NW_003797169.1	Gnomon	exon	866773	867102	.	+	.	ID=exon-XM_012284564.1-9;Dbxref=GeneID:100878890%2CGenbank:XM_012284564.1;Parent=rna-XM_012284564.1
NW_003797169.1	Gnomon	exon	865946	866106	.	+	.	ID=exon-XM_012284564.1-7;Dbxref=GeneID:100878890%2CGenbank:XM_012284564.1;Parent=rna-XM_012284564.1
NW_003797169.1	Gnomon	exon	866163	866405	.	+	.	ID=exon-XM_012284564.1-8;Dbxref=GeneID:100878890%2CGenbank:XM_012284564.1;Parent=rna-XM_012284564.1
NW_003797169.1	Gnomon	exon	864904	865077	.	+	.	ID=exon-XM_012284564.1-5;Dbxref=GeneID:100878890%2CGenbank:XM_012284564.1;Parent=rna-XM_012284564.1
NW_003797169.1	Gnomon	exon	865164	865333	.	+	.	ID=exon-XM_012284564.1-6;Dbxref=GeneID:100878890%2CGenbank:XM_012284564.1;Parent=rna-XM_012284564.1
NW_003797169.1	Gnomon	exon	862938	863129	.	+	.	ID=exon-XM_012284564.1-3;Dbxref=GeneID:100878890%2CGenbank:XM_012284564.1;Parent=rna-XM_012284564.1
NW_003797169.1	Gnomon	exon	863819	864034	.	+	.	ID=exon-XM_012284564.1-4;Dbxref=GeneID:100878890%2CGenbank:XM_012284564.1;Parent=rna-XM_012284564.1
NW_003797169.1	Gnomon	exon	861897	861962	.	+	.	ID=exon-XM_012284564.1-1;Dbxref=GeneID:100878890%2CGenbank:XM_012284564.1;Parent=rna-XM_012284564.1
NW_003797169.1	Gnomon	exon	862713	862844	.	+	.	ID=exon-XM_012284564.1-2;Dbxref=GeneID:100878890%2CGenbank:XM_012284564.1;Parent=rna-XM_012284564.1
NW_003797169.1	Gnomon	transcript	298061	303864	.	+	.	Name=XR_001095930.1;ID=rna-XR_001095930.1;Dbxref=GeneID:105662411%2CGenbank:XR_001095930.1;Parent=gene-LOC105662411
NW_003797169.1	Gnomon	exon	773598	773646	.	+	.	ID=exon-XM_003702969.2-4;Dbxref=GeneID:100878777%2CGenbank:XM_003702969.2;Parent=rna-XM_003702969.2
NW_003797169.1	Gnomon	exon	774611	774698	.	+	.	ID=exon-XM_003702969.2-5;Dbxref=GeneID:100878777%2CGenbank:XM_003702969.2;Parent=rna-XM_003702969.2
NW_003797169.1	Gnomon	exon	771919	771988	.	+	.	ID=exon-XM_003702969.2-2;Dbxref=GeneID:100878777%2CGenbank:XM_003702969.2;Parent=rna-XM_003702969.2
NW_003797169.1	Gnomon	exon	772620	772804	.	+	.	ID=exon-XM_003702969.2-3;Dbxref=GeneID:100878777%2CGenbank:XM_003702969.2;Parent=rna-XM_003702969.2
NW_003797169.1	Gnomon	exon	776032	776121	.	+	.	ID=exon-XM_003702969.2-8;Dbxref=GeneID:100878777%2CGenbank:XM_003702969.2;Parent=rna-XM_003702969.2
NW_003797169.1	Gnomon	exon	776233	776373	.	+	.	ID=exon-XM_003702969.2-9;Dbxref=GeneID:100878777%2CGenbank:XM_003702969.2;Parent=rna-XM_003702969.2
NW_003797169.1	Gnomon	exon	774771	774942	.	+	.	ID=exon-XM_003702969.2-6;Dbxref=GeneID:100878777%2CGenbank:XM_003702969.2;Parent=rna-XM_003702969.2
NW_003797169.1	Gnomon	exon	775449	775700	.	+	.	ID=exon-XM_003702969.2-7;Dbxref=GeneID:100878777%2CGenbank:XM_003702969.2;Parent=rna-XM_003702969.2
NW_003797169.1	Gnomon	exon	771364	771805	.	+	.	ID=exon-XM_003702969.2-1;Dbxref=GeneID:100878777%2CGenbank:XM_003702969.2;Parent=rna-XM_003702969.2
NW_003797169.1	Gnomon	exon	441728	441985	.	-	.	ID=exon-XM_012284541.1-2;Dbxref=GeneID:100880455%2CGenbank:XM_012284541.1;Parent=rna-XM_012284541.1
NW_003797169.1	Gnomon	exon	441389	441642	.	-	.	ID=exon-XM_012284541.1-3;Dbxref=GeneID:100880455%2CGenbank:XM_012284541.1;Parent=rna-XM_012284541.1
NW_003797169.1	Gnomon	exon	442069	442161	.	-	.	ID=exon-XM_012284541.1-1;Dbxref=GeneID:100880455%2CGenbank:XM_012284541.1;Parent=rna-XM_012284541.1
NW_003797169.1	Gnomon	exon	440725	440936	.	-	.	ID=exon-XM_012284541.1-6;Dbxref=GeneID:100880455%2CGenbank:XM_012284541.1;Parent=rna-XM_012284541.1
NW_003797169.1	Gnomon	exon	440391	440662	.	-	.	ID=exon-XM_012284541.1-7;Dbxref=GeneID:100880455%2CGenbank:XM_012284541.1;Parent=rna-XM_012284541.1
NW_003797169.1	Gnomon	exon	441230	441311	.	-	.	ID=exon-XM_012284541.1-4;Dbxref=GeneID:100880455%2CGenbank:XM_012284541.1;Parent=rna-XM_012284541.1
NW_003797169.1	Gnomon	exon	441030	441166	.	-	.	ID=exon-XM_012284541.1-5;Dbxref=GeneID:100880455%2CGenbank:XM_012284541.1;Parent=rna-XM_012284541.1
NW_003797169.1	Gnomon	lnc_RNA	467207	469353	.	-	.	Name=XR_001095931.1;ID=rna-XR_001095931.1;Dbxref=GeneID:105662414%2CGenbank:XR_001095931.1;Parent=gene-LOC105662414
NW_003797169.1	Gnomon	mRNA	673079	674777	.	-	.	Name=XM_012284555.1;ID=rna-XM_012284555.1;Dbxref=GeneID:100881422%2CGenbank:XM_012284555.1;Parent=gene-LOC100881422
NW_003797169.1	Gnomon	CDS	489172	489273	.	+	0	Name=XP_012139946.1;ID=cds-XP_012139946.1;Dbxref=GeneID:100881199%2CGenbank:XP_012139946.1;Parent=rna-XM_012284556.1
NW_003797169.1	Gnomon	CDS	531030	531086	.	+	0	Name=XP_012139946.1;ID=cds-XP_012139946.1;Dbxref=GeneID:100881199%2CGenbank:XP_012139946.1;Parent=rna-XM_012284556.1
NW_003797169.1	Gnomon	CDS	602838	602895	.	+	0	Name=XP_012139946.1;ID=cds-XP_012139946.1;Dbxref=GeneID:100881199%2CGenbank:XP_012139946.1;Parent=rna-XM_012284556.1
NW_003797169.1	Gnomon	CDS	617631	617733	.	+	0	Name=XP_012139946.1;ID=cds-XP_012139946.1;Dbxref=GeneID:100881199%2CGenbank:XP_012139946.1;Parent=rna-XM_012284556.1
NW_003797169.1	Gnomon	CDS	619703	619834	.	+	0	Name=XP_012139946.1;ID=cds-XP_012139946.1;Dbxref=GeneID:100881199%2CGenbank:XP_012139946.1;Parent=rna-XM_012284556.1
NW_003797169.1	Gnomon	CDS	647889	648034	.	+	0	Name=XP_012139946.1;ID=cds-XP_012139946.1;Dbxref=GeneID:100881199%2CGenbank:XP_012139946.1;Parent=rna-XM_012284556.1
NW_003797169.1	Gnomon	CDS	651507	651664	.	+	0	Name=XP_012139946.1;ID=cds-XP_012139946.1;Dbxref=GeneID:100881199%2CGenbank:XP_012139946.1;Parent=rna-XM_012284556.1
NW_003797169.1	Gnomon	CDS	665118	665334	.	+	0	Name=XP_012139946.1;ID=cds-XP_012139946.1;Dbxref=GeneID:100881199%2CGenbank:XP_012139946.1;Parent=rna-XM_012284556.1
NW_003797169.1	Gnomon	CDS	667191	667350	.	+	0	Name=XP_012139946.1;ID=cds-XP_012139946.1;Dbxref=GeneID:100881199%2CGenbank:XP_012139946.1;Parent=rna-XM_012284556.1
NW_003797169.1	Gnomon	CDS	667949	668175	.	+	0	Name=XP_012139946.1;ID=cds-XP_012139946.1;Dbxref=GeneID:100881199%2CGenbank:XP_012139946.1;Parent=rna-XM_012284556.1
NW_003797169.1	Gnomon	CDS	668239	668369	.	+	0	Name=XP_012139946.1;ID=cds-XP_012139946.1;Dbxref=GeneID:100881199%2CGenbank:XP_012139946.1;Parent=rna-XM_012284556.1
NW_003797169.1	Gnomon	exon	469551	469575	.	+	.	ID=exon-XM_003702988.2-9;Dbxref=GeneID:100880976%2CGenbank:XM_003702988.2;Parent=rna-XM_003702988.2
NW_003797169.1	Gnomon	exon	466766	466917	.	+	.	ID=exon-XM_003702988.2-7;Dbxref=GeneID:100880976%2CGenbank:XM_003702988.2;Parent=rna-XM_003702988.2
NW_003797169.1	Gnomon	exon	469470	469480	.	+	.	ID=exon-XM_003702988.2-8;Dbxref=GeneID:100880976%2CGenbank:XM_003702988.2;Parent=rna-XM_003702988.2
NW_003797169.1	Gnomon	exon	466240	466341	.	+	.	ID=exon-XM_003702988.2-5;Dbxref=GeneID:100880976%2CGenbank:XM_003702988.2;Parent=rna-XM_003702988.2
NW_003797169.1	Gnomon	exon	466413	466564	.	+	.	ID=exon-XM_003702988.2-6;Dbxref=GeneID:100880976%2CGenbank:XM_003702988.2;Parent=rna-XM_003702988.2
NW_003797169.1	Gnomon	exon	464987	465271	.	+	.	ID=exon-XM_003702988.2-3;Dbxref=GeneID:100880976%2CGenbank:XM_003702988.2;Parent=rna-XM_003702988.2
NW_003797169.1	Gnomon	exon	465775	466071	.	+	.	ID=exon-XM_003702988.2-4;Dbxref=GeneID:100880976%2CGenbank:XM_003702988.2;Parent=rna-XM_003702988.2
NW_003797169.1	Gnomon	exon	461805	461931	.	+	.	ID=exon-XM_003702988.2-1;Dbxref=GeneID:100880976%2CGenbank:XM_003702988.2;Parent=rna-XM_003702988.2
NW_003797169.1	Gnomon	exon	462356	462444	.	+	.	ID=exon-XM_003702988.2-2;Dbxref=GeneID:100880976%2CGenbank:XM_003702988.2;Parent=rna-XM_003702988.2
NW_003797169.1	Gnomon	mRNA	673407	674759	.	-	.	Name=XM_012284554.1;ID=rna-XM_012284554.1;Dbxref=GeneID:100881422%2CGenbank:XM_012284554.1;Parent=gene-LOC100881422
NW_003797169.1	Gnomon	CDS	602853	602895	.	+	0	Name=XP_012139947.1;ID=cds-XP_012139947.1;Dbxref=GeneID:100881199%2CGenbank:XP_012139947.1;Parent=rna-XM_012284557.1
NW_003797169.1	Gnomon	CDS	617631	617733	.	+	0	Name=XP_012139947.1;ID=cds-XP_012139947.1;Dbxref=GeneID:100881199%2CGenbank:XP_012139947.1;Parent=rna-XM_012284557.1
NW_003797169.1	Gnomon	CDS	619703	619834	.	+	0	Name=XP_012139947.1;ID=cds-XP_012139947.1;Dbxref=GeneID:100881199%2CGenbank:XP_012139947.1;Parent=rna-XM_012284557.1
NW_003797169.1	Gnomon	CDS	647889	648034	.	+	0	Name=XP_012139947.1;ID=cds-XP_012139947.1;Dbxref=GeneID:100881199%2CGenbank:XP_012139947.1;Parent=rna-XM_012284557.1
NW_003797169.1	Gnomon	CDS	651507	651664	.	+	0	Name=XP_012139947.1;ID=cds-XP_012139947.1;Dbxref=GeneID:100881199%2CGenbank:XP_012139947.1;Parent=rna-XM_012284557.1
NW_003797169.1	Gnomon	CDS	665118	665334	.	+	0	Name=XP_012139947.1;ID=cds-XP_012139947.1;Dbxref=GeneID:100881199%2CGenbank:XP_012139947.1;Parent=rna-XM_012284557.1
NW_003797169.1	Gnomon	CDS	667191	667350	.	+	0	Name=XP_012139947.1;ID=cds-XP_012139947.1;Dbxref=GeneID:100881199%2CGenbank:XP_012139947.1;Parent=rna-XM_012284557.1
NW_003797169.1	Gnomon	CDS	667949	668175	.	+	0	Name=XP_012139947.1;ID=cds-XP_012139947.1;Dbxref=GeneID:100881199%2CGenbank:XP_012139947.1;Parent=rna-XM_012284557.1
NW_003797169.1	Gnomon	CDS	668239	668369	.	+	0	Name=XP_012139947.1;ID=cds-XP_012139947.1;Dbxref=GeneID:100881199%2CGenbank:XP_012139947.1;Parent=rna-XM_012284557.1
NW_003797169.1	Gnomon	mRNA	673407	674727	.	-	.	Name=XM_012284553.1;ID=rna-XM_012284553.1;Dbxref=GeneID:100881422%2CGenbank:XM_012284553.1;Parent=gene-LOC100881422
NW_003797169.1	Gnomon	CDS	674961	675005	.	+	0	Name=XP_012139948.1;ID=cds-XP_012139948.1;Dbxref=GeneID:100881534%2CGenbank:XP_012139948.1;Parent=rna-XM_012284558.1
NW_003797169.1	Gnomon	CDS	675273	675482	.	+	0	Name=XP_012139948.1;ID=cds-XP_012139948.1;Dbxref=GeneID:100881534%2CGenbank:XP_012139948.1;Parent=rna-XM_012284558.1
NW_003797169.1	Gnomon	CDS	675546	675812	.	+	0	Name=XP_012139948.1;ID=cds-XP_012139948.1;Dbxref=GeneID:100881534%2CGenbank:XP_012139948.1;Parent=rna-XM_012284558.1
NW_003797169.1	Gnomon	CDS	675893	676008	.	+	0	Name=XP_012139948.1;ID=cds-XP_012139948.1;Dbxref=GeneID:100881534%2CGenbank:XP_012139948.1;Parent=rna-XM_012284558.1
NW_003797169.1	Gnomon	CDS	676081	676435	.	+	0	Name=XP_012139948.1;ID=cds-XP_012139948.1;Dbxref=GeneID:100881534%2CGenbank:XP_012139948.1;Parent=rna-XM_012284558.1
NW_003797169.1	Gnomon	CDS	676505	676692	.	+	0	Name=XP_012139948.1;ID=cds-XP_012139948.1;Dbxref=GeneID:100881534%2CGenbank:XP_012139948.1;Parent=rna-XM_012284558.1
NW_003797169.1	Gnomon	CDS	676763	676898	.	+	0	Name=XP_012139948.1;ID=cds-XP_012139948.1;Dbxref=GeneID:100881534%2CGenbank:XP_012139948.1;Parent=rna-XM_012284558.1
NW_003797169.1	Gnomon	CDS	676977	677666	.	+	0	Name=XP_012139948.1;ID=cds-XP_012139948.1;Dbxref=GeneID:100881534%2CGenbank:XP_012139948.1;Parent=rna-XM_012284558.1
NW_003797169.1	Gnomon	CDS	677724	677934	.	+	0	Name=XP_012139948.1;ID=cds-XP_012139948.1;Dbxref=GeneID:100881534%2CGenbank:XP_012139948.1;Parent=rna-XM_012284558.1
NW_003797169.1	Gnomon	CDS	678002	678347	.	+	0	Name=XP_012139948.1;ID=cds-XP_012139948.1;Dbxref=GeneID:100881534%2CGenbank:XP_012139948.1;Parent=rna-XM_012284558.1
NW_003797169.1	Gnomon	CDS	678417	678906	.	+	0	Name=XP_012139948.1;ID=cds-XP_012139948.1;Dbxref=GeneID:100881534%2CGenbank:XP_012139948.1;Parent=rna-XM_012284558.1
NW_003797169.1	Gnomon	CDS	678974	679089	.	+	0	Name=XP_012139948.1;ID=cds-XP_012139948.1;Dbxref=GeneID:100881534%2CGenbank:XP_012139948.1;Parent=rna-XM_012284558.1
NW_003797169.1	Gnomon	CDS	679162	679315	.	+	0	Name=XP_012139948.1;ID=cds-XP_012139948.1;Dbxref=GeneID:100881534%2CGenbank:XP_012139948.1;Parent=rna-XM_012284558.1
NW_003797169.1	Gnomon	CDS	679376	679554	.	+	0	Name=XP_012139948.1;ID=cds-XP_012139948.1;Dbxref=GeneID:100881534%2CGenbank:XP_012139948.1;Parent=rna-XM_012284558.1
NW_003797169.1	Gnomon	CDS	679626	679809	.	+	0	Name=XP_012139948.1;ID=cds-XP_012139948.1;Dbxref=GeneID:100881534%2CGenbank:XP_012139948.1;Parent=rna-XM_012284558.1
NW_003797169.1	Gnomon	CDS	679881	680055	.	+	0	Name=XP_012139948.1;ID=cds-XP_012139948.1;Dbxref=GeneID:100881534%2CGenbank:XP_012139948.1;Parent=rna-XM_012284558.1
NW_003797169.1	Gnomon	CDS	680128	680467	.	+	0	Name=XP_012139948.1;ID=cds-XP_012139948.1;Dbxref=GeneID:100881534%2CGenbank:XP_012139948.1;Parent=rna-XM_012284558.1
NW_003797169.1	Gnomon	CDS	680536	680682	.	+	0	Name=XP_012139948.1;ID=cds-XP_012139948.1;Dbxref=GeneID:100881534%2CGenbank:XP_012139948.1;Parent=rna-XM_012284558.1
NW_003797169.1	Gnomon	CDS	680760	680890	.	+	0	Name=XP_012139948.1;ID=cds-XP_012139948.1;Dbxref=GeneID:100881534%2CGenbank:XP_012139948.1;Parent=rna-XM_012284558.1
NW_003797169.1	Gnomon	CDS	680964	681367	.	+	0	Name=XP_012139948.1;ID=cds-XP_012139948.1;Dbxref=GeneID:100881534%2CGenbank:XP_012139948.1;Parent=rna-XM_012284558.1
NW_003797169.1	Gnomon	CDS	681438	681605	.	+	0	Name=XP_012139948.1;ID=cds-XP_012139948.1;Dbxref=GeneID:100881534%2CGenbank:XP_012139948.1;Parent=rna-XM_012284558.1
NW_003797169.1	Gnomon	CDS	681672	681731	.	+	0	Name=XP_012139948.1;ID=cds-XP_012139948.1;Dbxref=GeneID:100881534%2CGenbank:XP_012139948.1;Parent=rna-XM_012284558.1
NW_003797169.1	Gnomon	exon	277750	277841	.	+	.	ID=exon-XM_012284518.1-4;Dbxref=GeneID:105662412%2CGenbank:XM_012284518.1;Parent=rna-XM_012284518.1
NW_003797169.1	Gnomon	exon	277127	277381	.	+	.	ID=exon-XM_012284518.1-2;Dbxref=GeneID:105662412%2CGenbank:XM_012284518.1;Parent=rna-XM_012284518.1
NW_003797169.1	Gnomon	exon	277435	277685	.	+	.	ID=exon-XM_012284518.1-3;Dbxref=GeneID:105662412%2CGenbank:XM_012284518.1;Parent=rna-XM_012284518.1
NW_003797169.1	Gnomon	exon	276740	276816	.	+	.	ID=exon-XM_012284518.1-1;Dbxref=GeneID:105662412%2CGenbank:XM_012284518.1;Parent=rna-XM_012284518.1
NW_003797169.1	Gnomon	CDS	782556	782782	.	-	0	Name=XP_012139949.1;ID=cds-XP_012139949.1;Dbxref=GeneID:100882036%2CGenbank:XP_012139949.1;Parent=rna-XM_012284559.1
NW_003797169.1	Gnomon	CDS	781163	781437	.	-	0	Name=XP_012139949.1;ID=cds-XP_012139949.1;Dbxref=GeneID:100882036%2CGenbank:XP_012139949.1;Parent=rna-XM_012284559.1
NW_003797169.1	Gnomon	CDS	780342	780528	.	-	0	Name=XP_012139949.1;ID=cds-XP_012139949.1;Dbxref=GeneID:100882036%2CGenbank:XP_012139949.1;Parent=rna-XM_012284559.1
NW_003797169.1	Gnomon	CDS	779449	779648	.	-	0	Name=XP_012139949.1;ID=cds-XP_012139949.1;Dbxref=GeneID:100882036%2CGenbank:XP_012139949.1;Parent=rna-XM_012284559.1
NW_003797169.1	Gnomon	CDS	778299	778456	.	-	0	Name=XP_012139949.1;ID=cds-XP_012139949.1;Dbxref=GeneID:100882036%2CGenbank:XP_012139949.1;Parent=rna-XM_012284559.1
NW_003797169.1	Gnomon	exon	444532	444565	.	+	.	ID=exon-XM_003702964.2-7;Dbxref=GeneID:100878106%2CGenbank:XM_003702964.2;Parent=rna-XM_003702964.2
NW_003797169.1	Gnomon	exon	444630	445383	.	+	.	ID=exon-XM_003702964.2-8;Dbxref=GeneID:100878106%2CGenbank:XM_003702964.2;Parent=rna-XM_003702964.2
NW_003797169.1	Gnomon	exon	443302	443435	.	+	.	ID=exon-XM_003702964.2-3;Dbxref=GeneID:100878106%2CGenbank:XM_003702964.2;Parent=rna-XM_003702964.2
NW_003797169.1	Gnomon	exon	443570	443685	.	+	.	ID=exon-XM_003702964.2-4;Dbxref=GeneID:100878106%2CGenbank:XM_003702964.2;Parent=rna-XM_003702964.2
NW_003797169.1	Gnomon	exon	444017	444193	.	+	.	ID=exon-XM_003702964.2-5;Dbxref=GeneID:100878106%2CGenbank:XM_003702964.2;Parent=rna-XM_003702964.2
NW_003797169.1	Gnomon	exon	444285	444462	.	+	.	ID=exon-XM_003702964.2-6;Dbxref=GeneID:100878106%2CGenbank:XM_003702964.2;Parent=rna-XM_003702964.2
NW_003797169.1	Gnomon	exon	442473	443079	.	+	.	ID=exon-XM_003702964.2-1;Dbxref=GeneID:100878106%2CGenbank:XM_003702964.2;Parent=rna-XM_003702964.2
NW_003797169.1	Gnomon	exon	443151	443221	.	+	.	ID=exon-XM_003702964.2-2;Dbxref=GeneID:100878106%2CGenbank:XM_003702964.2;Parent=rna-XM_003702964.2
NW_003797169.1	Gnomon	exon	271251	272010	.	-	.	ID=exon-XM_012284520.1-5;Dbxref=GeneID:100877204%2CGenbank:XM_012284520.1;Parent=rna-XM_012284520.1
NW_003797169.1	Gnomon	exon	269537	271126	.	-	.	ID=exon-XM_012284520.1-6;Dbxref=GeneID:100877204%2CGenbank:XM_012284520.1;Parent=rna-XM_012284520.1
NW_003797169.1	Gnomon	exon	281930	282643	.	-	.	ID=exon-XM_012284520.1-3;Dbxref=GeneID:100877204%2CGenbank:XM_012284520.1;Parent=rna-XM_012284520.1
NW_003797169.1	Gnomon	exon	272120	272401	.	-	.	ID=exon-XM_012284520.1-4;Dbxref=GeneID:100877204%2CGenbank:XM_012284520.1;Parent=rna-XM_012284520.1
NW_003797169.1	Gnomon	exon	268925	269349	.	-	.	ID=exon-XM_012284520.1-7;Dbxref=GeneID:100877204%2CGenbank:XM_012284520.1;Parent=rna-XM_012284520.1
NW_003797169.1	Gnomon	exon	268497	268854	.	-	.	ID=exon-XM_012284520.1-8;Dbxref=GeneID:100877204%2CGenbank:XM_012284520.1;Parent=rna-XM_012284520.1
NW_003797169.1	Gnomon	exon	284310	285830	.	-	.	ID=exon-XM_012284520.1-1;Dbxref=GeneID:100877204%2CGenbank:XM_012284520.1;Parent=rna-XM_012284520.1
NW_003797169.1	Gnomon	exon	282829	283541	.	-	.	ID=exon-XM_012284520.1-2;Dbxref=GeneID:100877204%2CGenbank:XM_012284520.1;Parent=rna-XM_012284520.1
NW_003797169.1	Gnomon	CDS	328253	328317	.	-	0	Name=XP_003703021.1;ID=cds-XP_003703021.1;Dbxref=GeneID:100879339%2CGenbank:XP_003703021.1;Parent=rna-XM_003702973.2
NW_003797169.1	Gnomon	CDS	328040	328158	.	-	0	Name=XP_003703021.1;ID=cds-XP_003703021.1;Dbxref=GeneID:100879339%2CGenbank:XP_003703021.1;Parent=rna-XM_003702973.2
NW_003797169.1	Gnomon	CDS	326478	326712	.	-	0	Name=XP_003703021.1;ID=cds-XP_003703021.1;Dbxref=GeneID:100879339%2CGenbank:XP_003703021.1;Parent=rna-XM_003702973.2
NW_003797169.1	Gnomon	CDS	324453	324546	.	-	0	Name=XP_003703021.1;ID=cds-XP_003703021.1;Dbxref=GeneID:100879339%2CGenbank:XP_003703021.1;Parent=rna-XM_003702973.2
NW_003797169.1	Gnomon	CDS	323883	324091	.	-	0	Name=XP_003703021.1;ID=cds-XP_003703021.1;Dbxref=GeneID:100879339%2CGenbank:XP_003703021.1;Parent=rna-XM_003702973.2
NW_003797169.1	Gnomon	CDS	323123	323348	.	-	0	Name=XP_003703021.1;ID=cds-XP_003703021.1;Dbxref=GeneID:100879339%2CGenbank:XP_003703021.1;Parent=rna-XM_003702973.2
NW_003797169.1	Gnomon	CDS	321496	321894	.	-	0	Name=XP_003703021.1;ID=cds-XP_003703021.1;Dbxref=GeneID:100879339%2CGenbank:XP_003703021.1;Parent=rna-XM_003702973.2
NW_003797169.1	Gnomon	CDS	318695	318802	.	-	0	Name=XP_003703021.1;ID=cds-XP_003703021.1;Dbxref=GeneID:100879339%2CGenbank:XP_003703021.1;Parent=rna-XM_003702973.2
NW_003797169.1	Gnomon	exon	1101286	1101693	.	-	.	ID=exon-XM_012284573.1-21;Dbxref=GeneID:100879114%2CGenbank:XM_012284573.1;Parent=rna-XM_012284573.1
NW_003797169.1	Gnomon	exon	1098561	1099399	.	-	.	ID=exon-XM_012284573.1-22;Dbxref=GeneID:100879114%2CGenbank:XM_012284573.1;Parent=rna-XM_012284573.1
NW_003797169.1	Gnomon	exon	1102293	1102570	.	-	.	ID=exon-XM_012284573.1-20;Dbxref=GeneID:100879114%2CGenbank:XM_012284573.1;Parent=rna-XM_012284573.1
NW_003797169.1	Gnomon	exon	1108432	1110225	.	-	.	ID=exon-XM_012284573.1-12;Dbxref=GeneID:100879114%2CGenbank:XM_012284573.1;Parent=rna-XM_012284573.1
NW_003797169.1	Gnomon	exon	1107954	1108240	.	-	.	ID=exon-XM_012284573.1-13;Dbxref=GeneID:100879114%2CGenbank:XM_012284573.1;Parent=rna-XM_012284573.1
NW_003797169.1	Gnomon	exon	1111311	1111688	.	-	.	ID=exon-XM_012284573.1-10;Dbxref=GeneID:100879114%2CGenbank:XM_012284573.1;Parent=rna-XM_012284573.1
NW_003797169.1	Gnomon	exon	1110389	1111198	.	-	.	ID=exon-XM_012284573.1-11;Dbxref=GeneID:100879114%2CGenbank:XM_012284573.1;Parent=rna-XM_012284573.1
NW_003797169.1	Gnomon	exon	1104022	1104313	.	-	.	ID=exon-XM_012284573.1-18;Dbxref=GeneID:100879114%2CGenbank:XM_012284573.1;Parent=rna-XM_012284573.1
NW_003797169.1	Gnomon	exon	1102998	1103312	.	-	.	ID=exon-XM_012284573.1-19;Dbxref=GeneID:100879114%2CGenbank:XM_012284573.1;Parent=rna-XM_012284573.1
NW_003797169.1	Gnomon	exon	1105021	1105264	.	-	.	ID=exon-XM_012284573.1-16;Dbxref=GeneID:100879114%2CGenbank:XM_012284573.1;Parent=rna-XM_012284573.1
NW_003797169.1	Gnomon	exon	1104589	1104926	.	-	.	ID=exon-XM_012284573.1-17;Dbxref=GeneID:100879114%2CGenbank:XM_012284573.1;Parent=rna-XM_012284573.1
NW_003797169.1	Gnomon	exon	1107352	1107895	.	-	.	ID=exon-XM_012284573.1-14;Dbxref=GeneID:100879114%2CGenbank:XM_012284573.1;Parent=rna-XM_012284573.1
NW_003797169.1	Gnomon	exon	1105788	1106072	.	-	.	ID=exon-XM_012284573.1-15;Dbxref=GeneID:100879114%2CGenbank:XM_012284573.1;Parent=rna-XM_012284573.1
NW_003797169.1	Gnomon	exon	441389	441642	.	-	.	ID=exon-XM_012284542.1-3;Dbxref=GeneID:100880455%2CGenbank:XM_012284542.1;Parent=rna-XM_012284542.1
NW_003797169.1	Gnomon	exon	441230	441311	.	-	.	ID=exon-XM_012284542.1-4;Dbxref=GeneID:100880455%2CGenbank:XM_012284542.1;Parent=rna-XM_012284542.1
NW_003797169.1	Gnomon	exon	441030	441166	.	-	.	ID=exon-XM_012284542.1-5;Dbxref=GeneID:100880455%2CGenbank:XM_012284542.1;Parent=rna-XM_012284542.1
NW_003797169.1	Gnomon	exon	440725	440936	.	-	.	ID=exon-XM_012284542.1-6;Dbxref=GeneID:100880455%2CGenbank:XM_012284542.1;Parent=rna-XM_012284542.1
NW_003797169.1	Gnomon	exon	440391	440662	.	-	.	ID=exon-XM_012284542.1-7;Dbxref=GeneID:100880455%2CGenbank:XM_012284542.1;Parent=rna-XM_012284542.1
NW_003797169.1	Gnomon	exon	442037	442170	.	-	.	ID=exon-XM_012284542.1-1;Dbxref=GeneID:100880455%2CGenbank:XM_012284542.1;Parent=rna-XM_012284542.1
NW_003797169.1	Gnomon	exon	441728	441939	.	-	.	ID=exon-XM_012284542.1-2;Dbxref=GeneID:100880455%2CGenbank:XM_012284542.1;Parent=rna-XM_012284542.1
NW_003797169.1	Gnomon	exon	271251	272010	.	-	.	ID=exon-XM_012284519.1-5;Dbxref=GeneID:100877204%2CGenbank:XM_012284519.1;Parent=rna-XM_012284519.1
NW_003797169.1	Gnomon	exon	269537	271126	.	-	.	ID=exon-XM_012284519.1-6;Dbxref=GeneID:100877204%2CGenbank:XM_012284519.1;Parent=rna-XM_012284519.1
NW_003797169.1	Gnomon	exon	268925	269349	.	-	.	ID=exon-XM_012284519.1-7;Dbxref=GeneID:100877204%2CGenbank:XM_012284519.1;Parent=rna-XM_012284519.1
NW_003797169.1	Gnomon	exon	268497	268854	.	-	.	ID=exon-XM_012284519.1-8;Dbxref=GeneID:100877204%2CGenbank:XM_012284519.1;Parent=rna-XM_012284519.1
NW_003797169.1	Gnomon	exon	284310	285829	.	-	.	ID=exon-XM_012284519.1-1;Dbxref=GeneID:100877204%2CGenbank:XM_012284519.1;Parent=rna-XM_012284519.1
NW_003797169.1	Gnomon	exon	282829	283541	.	-	.	ID=exon-XM_012284519.1-2;Dbxref=GeneID:100877204%2CGenbank:XM_012284519.1;Parent=rna-XM_012284519.1
NW_003797169.1	Gnomon	exon	272664	273377	.	-	.	ID=exon-XM_012284519.1-3;Dbxref=GeneID:100877204%2CGenbank:XM_012284519.1;Parent=rna-XM_012284519.1
NW_003797169.1	Gnomon	exon	272120	272401	.	-	.	ID=exon-XM_012284519.1-4;Dbxref=GeneID:100877204%2CGenbank:XM_012284519.1;Parent=rna-XM_012284519.1
NW_003797169.1	Gnomon	mRNA	405575	408989	.	-	.	Name=XM_003702960.2;ID=rna-XM_003702960.2;Dbxref=GeneID:100877653%2CGenbank:XM_003702960.2;Parent=gene-LOC100877653
NW_003797169.1	Gnomon	exon	881301	881510	.	+	.	ID=exon-XM_012284566.1-9;Dbxref=GeneID:100879003%2CGenbank:XM_012284566.1;Parent=rna-XM_012284566.1
NW_003797169.1	Gnomon	exon	874638	874739	.	+	.	ID=exon-XM_012284566.1-3;Dbxref=GeneID:100879003%2CGenbank:XM_012284566.1;Parent=rna-XM_012284566.1
NW_003797169.1	Gnomon	exon	877488	878231	.	+	.	ID=exon-XM_012284566.1-4;Dbxref=GeneID:100879003%2CGenbank:XM_012284566.1;Parent=rna-XM_012284566.1
NW_003797169.1	Gnomon	exon	869714	869806	.	+	.	ID=exon-XM_012284566.1-1;Dbxref=GeneID:100879003%2CGenbank:XM_012284566.1;Parent=rna-XM_012284566.1
NW_003797169.1	Gnomon	exon	874314	874522	.	+	.	ID=exon-XM_012284566.1-2;Dbxref=GeneID:100879003%2CGenbank:XM_012284566.1;Parent=rna-XM_012284566.1
NW_003797169.1	Gnomon	exon	880272	880703	.	+	.	ID=exon-XM_012284566.1-7;Dbxref=GeneID:100879003%2CGenbank:XM_012284566.1;Parent=rna-XM_012284566.1
NW_003797169.1	Gnomon	exon	880762	880935	.	+	.	ID=exon-XM_012284566.1-8;Dbxref=GeneID:100879003%2CGenbank:XM_012284566.1;Parent=rna-XM_012284566.1
NW_003797169.1	Gnomon	exon	879054	879438	.	+	.	ID=exon-XM_012284566.1-5;Dbxref=GeneID:100879003%2CGenbank:XM_012284566.1;Parent=rna-XM_012284566.1
NW_003797169.1	Gnomon	exon	879583	879938	.	+	.	ID=exon-XM_012284566.1-6;Dbxref=GeneID:100879003%2CGenbank:XM_012284566.1;Parent=rna-XM_012284566.1
NW_003797169.1	Gnomon	mRNA	777810	785221	.	-	.	Name=XM_012284559.1;ID=rna-XM_012284559.1;Dbxref=GeneID:100882036%2CGenbank:XM_012284559.1;Parent=gene-LOC100882036
NW_003797169.1	Gnomon	CDS	249340	249478	.	-	0	Name=XP_012139900.1;ID=cds-XP_012139900.1;Dbxref=GeneID:100876760%2CGenbank:XP_012139900.1;Parent=rna-XM_012284510.1
NW_003797169.1	Gnomon	CDS	249084	249251	.	-	0	Name=XP_012139900.1;ID=cds-XP_012139900.1;Dbxref=GeneID:100876760%2CGenbank:XP_012139900.1;Parent=rna-XM_012284510.1
NW_003797169.1	Gnomon	CDS	248864	249009	.	-	0	Name=XP_012139900.1;ID=cds-XP_012139900.1;Dbxref=GeneID:100876760%2CGenbank:XP_012139900.1;Parent=rna-XM_012284510.1
NW_003797169.1	Gnomon	CDS	248609	248776	.	-	0	Name=XP_012139900.1;ID=cds-XP_012139900.1;Dbxref=GeneID:100876760%2CGenbank:XP_012139900.1;Parent=rna-XM_012284510.1
NW_003797169.1	Gnomon	gene	298061	303864	.	+	.	Name=LOC105662411;ID=gene-LOC105662411;Dbxref=GeneID:105662411
NW_003797169.1	Gnomon	gene	276740	277841	.	+	.	Name=LOC105662412;ID=gene-LOC105662412;Dbxref=GeneID:105662412
NW_003797169.1	Gnomon	gene	372346	399905	.	+	.	Name=LOC105662413;ID=gene-LOC105662413;Dbxref=GeneID:105662413
NW_003797169.1	Gnomon	gene	467207	469353	.	-	.	Name=LOC105662414;ID=gene-LOC105662414;Dbxref=GeneID:105662414
NW_003797169.1	Gnomon	gene	860890	863007	.	-	.	Name=LOC105662415;ID=gene-LOC105662415;Dbxref=GeneID:105662415
NW_003797169.1	Gnomon	gene	25798	27842	.	-	.	Name=LOC105662416;ID=gene-LOC105662416;Dbxref=GeneID:105662416
NW_003797169.1	Gnomon	gene	437933	438824	.	-	.	Name=LOC105662417;ID=gene-LOC105662417;Dbxref=GeneID:105662417
NW_003797169.1	Gnomon	gene	306543	308756	.	+	.	Name=LOC105662410;ID=gene-LOC105662410;Dbxref=GeneID:105662410
NW_003797169.1	Gnomon	gene	177595	183978	.	-	.	Name=LOC105662408;ID=gene-LOC105662408;Dbxref=GeneID:105662408
NW_003797169.1	Gnomon	gene	308617	309505	.	-	.	Name=LOC105662409;ID=gene-LOC105662409;Dbxref=GeneID:105662409
NW_003797169.1	Gnomon	mRNA	674862	681891	.	+	.	Name=XM_012284558.1;ID=rna-XM_012284558.1;Dbxref=GeneID:100881534%2CGenbank:XM_012284558.1;Parent=gene-LOC100881534
NW_003797169.1	Gnomon	mRNA	488945	671153	.	+	.	Name=XM_012284556.1;ID=rna-XM_012284556.1;Dbxref=GeneID:100881199%2CGenbank:XM_012284556.1;Parent=gene-LOC100881199
NW_003797169.1	Gnomon	CDS	340333	341904	.	+	0	Name=XP_003703022.1;ID=cds-XP_003703022.1;Dbxref=GeneID:100879452%2CGenbank:XP_003703022.1;Parent=rna-XM_003702974.2
NW_003797169.1	Gnomon	CDS	309068	309481	.	-	0	Name=XP_012139901.1;ID=cds-XP_012139901.1;Dbxref=GeneID:105662409%2CGenbank:XP_012139901.1;Parent=rna-XM_012284511.1
NW_003797169.1	Gnomon	CDS	308784	308999	.	-	0	Name=XP_012139901.1;ID=cds-XP_012139901.1;Dbxref=GeneID:105662409%2CGenbank:XP_012139901.1;Parent=rna-XM_012284511.1
NW_003797169.1	Gnomon	mRNA	489690	671153	.	+	.	Name=XM_012284557.1;ID=rna-XM_012284557.1;Dbxref=GeneID:100881199%2CGenbank:XM_012284557.1;Parent=gene-LOC100881199
NW_003797169.1	Gnomon	CDS	10476	10512	.	-	0	Name=XP_003703025.1;ID=cds-XP_003703025.1;Dbxref=GeneID:100879782%2CGenbank:XP_003703025.1;Parent=rna-XM_003702977.2
NW_003797169.1	Gnomon	CDS	9803	10008	.	-	0	Name=XP_003703025.1;ID=cds-XP_003703025.1;Dbxref=GeneID:100879782%2CGenbank:XP_003703025.1;Parent=rna-XM_003702977.2
NW_003797169.1	Gnomon	CDS	9537	9727	.	-	0	Name=XP_003703025.1;ID=cds-XP_003703025.1;Dbxref=GeneID:100879782%2CGenbank:XP_003703025.1;Parent=rna-XM_003702977.2
NW_003797169.1	Gnomon	CDS	9348	9465	.	-	0	Name=XP_003703025.1;ID=cds-XP_003703025.1;Dbxref=GeneID:100879782%2CGenbank:XP_003703025.1;Parent=rna-XM_003702977.2
NW_003797169.1	Gnomon	CDS	9030	9278	.	-	0	Name=XP_003703025.1;ID=cds-XP_003703025.1;Dbxref=GeneID:100879782%2CGenbank:XP_003703025.1;Parent=rna-XM_003702977.2
NW_003797169.1	Gnomon	mRNA	306543	308756	.	+	.	Name=XM_012284512.1;ID=rna-XM_012284512.1;Dbxref=GeneID:105662410%2CGenbank:XM_012284512.1;Parent=gene-LOC105662410
NW_003797169.1	Gnomon	exon	776233	776373	.	+	.	ID=exon-XM_012284560.1-10;Dbxref=GeneID:100878777%2CGenbank:XM_012284560.1;Parent=rna-XM_012284560.1
NW_003797169.1	Gnomon	exon	776503	776664	.	+	.	ID=exon-XM_012284560.1-11;Dbxref=GeneID:100878777%2CGenbank:XM_012284560.1;Parent=rna-XM_012284560.1
NW_003797169.1	Gnomon	exon	776754	777299	.	+	.	ID=exon-XM_012284560.1-12;Dbxref=GeneID:100878777%2CGenbank:XM_012284560.1;Parent=rna-XM_012284560.1
NW_003797169.1	Gnomon	mRNA	438100	440288	.	+	.	Name=XM_003702963.2;ID=rna-XM_003702963.2;Dbxref=GeneID:100877993%2CGenbank:XM_003702963.2;Parent=gene-LOC100877993
NW_003797169.1	Gnomon	mRNA	442473	445383	.	+	.	Name=XM_003702964.2;ID=rna-XM_003702964.2;Dbxref=GeneID:100878106%2CGenbank:XM_003702964.2;Parent=gene-LOC100878106
NW_003797169.1	Gnomon	mRNA	248433	249814	.	-	.	Name=XM_012284510.1;ID=rna-XM_012284510.1;Dbxref=GeneID:100876760%2CGenbank:XM_012284510.1;Parent=gene-LOC100876760
NW_003797169.1	Gnomon	CDS	402474	402680	.	+	0	Name=XP_003703024.1;ID=cds-XP_003703024.1;Dbxref=GeneID:100879675%2CGenbank:XP_003703024.1;Parent=rna-XM_003702976.2
NW_003797169.1	Gnomon	CDS	402772	402966	.	+	0	Name=XP_003703024.1;ID=cds-XP_003703024.1;Dbxref=GeneID:100879675%2CGenbank:XP_003703024.1;Parent=rna-XM_003702976.2
NW_003797169.1	Gnomon	CDS	403046	403266	.	+	0	Name=XP_003703024.1;ID=cds-XP_003703024.1;Dbxref=GeneID:100879675%2CGenbank:XP_003703024.1;Parent=rna-XM_003702976.2
NW_003797169.1	Gnomon	CDS	403358	403621	.	+	0	Name=XP_003703024.1;ID=cds-XP_003703024.1;Dbxref=GeneID:100879675%2CGenbank:XP_003703024.1;Parent=rna-XM_003702976.2
NW_003797169.1	Gnomon	CDS	403697	403901	.	+	0	Name=XP_003703024.1;ID=cds-XP_003703024.1;Dbxref=GeneID:100879675%2CGenbank:XP_003703024.1;Parent=rna-XM_003702976.2
NW_003797169.1	Gnomon	CDS	403971	404274	.	+	0	Name=XP_003703024.1;ID=cds-XP_003703024.1;Dbxref=GeneID:100879675%2CGenbank:XP_003703024.1;Parent=rna-XM_003702976.2
NW_003797169.1	Gnomon	CDS	404369	404565	.	+	0	Name=XP_003703024.1;ID=cds-XP_003703024.1;Dbxref=GeneID:100879675%2CGenbank:XP_003703024.1;Parent=rna-XM_003702976.2
NW_003797169.1	Gnomon	exon	266216	266301	.	+	.	ID=exon-XM_012284521.1-1;Dbxref=GeneID:105661744%2CGenbank:XM_012284521.1;Parent=rna-XM_012284521.1
NW_003797169.1	Gnomon	exon	266381	267515	.	+	.	ID=exon-XM_012284521.1-2;Dbxref=GeneID:105661744%2CGenbank:XM_012284521.1;Parent=rna-XM_012284521.1
NW_003797169.1	Gnomon	exon	267891	268149	.	+	.	ID=exon-XM_012284521.1-3;Dbxref=GeneID:105661744%2CGenbank:XM_012284521.1;Parent=rna-XM_012284521.1
NW_003797169.1	Gnomon	exon	268203	268452	.	+	.	ID=exon-XM_012284521.1-4;Dbxref=GeneID:105661744%2CGenbank:XM_012284521.1;Parent=rna-XM_012284521.1
NW_003797169.1	Gnomon	gene	461805	477958	.	+	.	Name=LOC100880976;ID=gene-LOC100880976;Dbxref=GeneID:100880976
NW_003797169.1	Gnomon	mRNA	308617	309505	.	-	.	Name=XM_012284511.1;ID=rna-XM_012284511.1;Dbxref=GeneID:105662409%2CGenbank:XM_012284511.1;Parent=gene-LOC105662409
NW_003797169.1	Gnomon	CDS	414991	415063	.	-	0	Name=XP_003703027.1;ID=cds-XP_003703027.1;Dbxref=GeneID:100880005%2CGenbank:XP_003703027.1;Parent=rna-XM_003702979.2
NW_003797169.1	Gnomon	CDS	414660	414745	.	-	0	Name=XP_003703027.1;ID=cds-XP_003703027.1;Dbxref=GeneID:100880005%2CGenbank:XP_003703027.1;Parent=rna-XM_003702979.2
NW_003797169.1	Gnomon	CDS	414450	414578	.	-	0	Name=XP_003703027.1;ID=cds-XP_003703027.1;Dbxref=GeneID:100880005%2CGenbank:XP_003703027.1;Parent=rna-XM_003702979.2
NW_003797169.1	Gnomon	CDS	414246	414343	.	-	0	Name=XP_003703027.1;ID=cds-XP_003703027.1;Dbxref=GeneID:100880005%2CGenbank:XP_003703027.1;Parent=rna-XM_003702979.2
NW_003797169.1	Gnomon	CDS	414056	414166	.	-	0	Name=XP_003703027.1;ID=cds-XP_003703027.1;Dbxref=GeneID:100880005%2CGenbank:XP_003703027.1;Parent=rna-XM_003702979.2
NW_003797169.1	Gnomon	CDS	413553	413958	.	-	0	Name=XP_003703027.1;ID=cds-XP_003703027.1;Dbxref=GeneID:100880005%2CGenbank:XP_003703027.1;Parent=rna-XM_003702979.2
NW_003797169.1	Gnomon	CDS	413292	413494	.	-	0	Name=XP_003703027.1;ID=cds-XP_003703027.1;Dbxref=GeneID:100880005%2CGenbank:XP_003703027.1;Parent=rna-XM_003702979.2
NW_003797169.1	Gnomon	CDS	413016	413208	.	-	0	Name=XP_003703027.1;ID=cds-XP_003703027.1;Dbxref=GeneID:100880005%2CGenbank:XP_003703027.1;Parent=rna-XM_003702979.2
NW_003797169.1	Gnomon	CDS	412789	412952	.	-	0	Name=XP_003703027.1;ID=cds-XP_003703027.1;Dbxref=GeneID:100880005%2CGenbank:XP_003703027.1;Parent=rna-XM_003702979.2
NW_003797169.1	Gnomon	CDS	412480	412690	.	-	0	Name=XP_003703027.1;ID=cds-XP_003703027.1;Dbxref=GeneID:100880005%2CGenbank:XP_003703027.1;Parent=rna-XM_003702979.2
NW_003797169.1	Gnomon	CDS	478576	478645	.	+	0	Name=XP_012139940.1;ID=cds-XP_012139940.1;Dbxref=GeneID:100878556%2CGenbank:XP_012139940.1;Parent=rna-XM_012284550.1
NW_003797169.1	Gnomon	CDS	479078	479362	.	+	0	Name=XP_012139940.1;ID=cds-XP_012139940.1;Dbxref=GeneID:100878556%2CGenbank:XP_012139940.1;Parent=rna-XM_012284550.1
NW_003797169.1	Gnomon	CDS	479735	480010	.	+	0	Name=XP_012139940.1;ID=cds-XP_012139940.1;Dbxref=GeneID:100878556%2CGenbank:XP_012139940.1;Parent=rna-XM_012284550.1
NW_003797169.1	Gnomon	CDS	480151	480252	.	+	0	Name=XP_012139940.1;ID=cds-XP_012139940.1;Dbxref=GeneID:100878556%2CGenbank:XP_012139940.1;Parent=rna-XM_012284550.1
NW_003797169.1	Gnomon	CDS	480325	480479	.	+	0	Name=XP_012139940.1;ID=cds-XP_012139940.1;Dbxref=GeneID:100878556%2CGenbank:XP_012139940.1;Parent=rna-XM_012284550.1
NW_003797169.1	Gnomon	CDS	480653	480808	.	+	0	Name=XP_012139940.1;ID=cds-XP_012139940.1;Dbxref=GeneID:100878556%2CGenbank:XP_012139940.1;Parent=rna-XM_012284550.1
NW_003797169.1	Gnomon	gene	409543	412158	.	+	.	Name=LOC100879893;ID=gene-LOC100879893;Dbxref=GeneID:100879893
NW_003797169.1	Gnomon	gene	451805	455189	.	+	.	Name=LOC100880863;ID=gene-LOC100880863;Dbxref=GeneID:100880863
NW_003797169.1	Gnomon	gene	401149	407139	.	+	.	Name=LOC100879675;ID=gene-LOC100879675;Dbxref=GeneID:100879675
NW_003797169.1	Gnomon	CDS	409803	409857	.	+	0	Name=XP_003703026.1;ID=cds-XP_003703026.1;Dbxref=GeneID:100879893%2CGenbank:XP_003703026.1;Parent=rna-XM_003702978.2
NW_003797169.1	Gnomon	CDS	410161	410342	.	+	0	Name=XP_003703026.1;ID=cds-XP_003703026.1;Dbxref=GeneID:100879893%2CGenbank:XP_003703026.1;Parent=rna-XM_003702978.2
NW_003797169.1	Gnomon	CDS	410423	410507	.	+	0	Name=XP_003703026.1;ID=cds-XP_003703026.1;Dbxref=GeneID:100879893%2CGenbank:XP_003703026.1;Parent=rna-XM_003702978.2
NW_003797169.1	Gnomon	CDS	410584	410858	.	+	0	Name=XP_003703026.1;ID=cds-XP_003703026.1;Dbxref=GeneID:100879893%2CGenbank:XP_003703026.1;Parent=rna-XM_003702978.2
NW_003797169.1	Gnomon	CDS	410942	411154	.	+	0	Name=XP_003703026.1;ID=cds-XP_003703026.1;Dbxref=GeneID:100879893%2CGenbank:XP_003703026.1;Parent=rna-XM_003702978.2
NW_003797169.1	Gnomon	CDS	411233	411420	.	+	0	Name=XP_003703026.1;ID=cds-XP_003703026.1;Dbxref=GeneID:100879893%2CGenbank:XP_003703026.1;Parent=rna-XM_003702978.2
NW_003797169.1	Gnomon	CDS	411497	411635	.	+	0	Name=XP_003703026.1;ID=cds-XP_003703026.1;Dbxref=GeneID:100879893%2CGenbank:XP_003703026.1;Parent=rna-XM_003702978.2
NW_003797169.1	Gnomon	gene	5019	10830	.	-	.	Name=LOC100879782;ID=gene-LOC100879782;Dbxref=GeneID:100879782
NW_003797169.1	Gnomon	gene	445587	448273	.	-	.	Name=LOC100880752;ID=gene-LOC100880752;Dbxref=GeneID:100880752
NW_003797169.1	Gnomon	CDS	481620	481812	.	+	0	Name=XP_012139941.1;ID=cds-XP_012139941.1;Dbxref=GeneID:100881088%2CGenbank:XP_012139941.1;Parent=rna-XM_012284551.1
NW_003797169.1	Gnomon	CDS	482387	482622	.	+	0	Name=XP_012139941.1;ID=cds-XP_012139941.1;Dbxref=GeneID:100881088%2CGenbank:XP_012139941.1;Parent=rna-XM_012284551.1
NW_003797169.1	Gnomon	CDS	483136	483222	.	+	0	Name=XP_012139941.1;ID=cds-XP_012139941.1;Dbxref=GeneID:100881088%2CGenbank:XP_012139941.1;Parent=rna-XM_012284551.1
NW_003797169.1	Gnomon	CDS	483295	483358	.	+	0	Name=XP_012139941.1;ID=cds-XP_012139941.1;Dbxref=GeneID:100881088%2CGenbank:XP_012139941.1;Parent=rna-XM_012284551.1
NW_003797169.1	Gnomon	CDS	483433	483495	.	+	0	Name=XP_012139941.1;ID=cds-XP_012139941.1;Dbxref=GeneID:100881088%2CGenbank:XP_012139941.1;Parent=rna-XM_012284551.1
NW_003797169.1	Gnomon	CDS	483711	483924	.	+	0	Name=XP_012139941.1;ID=cds-XP_012139941.1;Dbxref=GeneID:100881088%2CGenbank:XP_012139941.1;Parent=rna-XM_012284551.1
NW_003797169.1	Gnomon	CDS	484032	484141	.	+	0	Name=XP_012139941.1;ID=cds-XP_012139941.1;Dbxref=GeneID:100881088%2CGenbank:XP_012139941.1;Parent=rna-XM_012284551.1
NW_003797169.1	Gnomon	CDS	484218	484261	.	+	0	Name=XP_012139941.1;ID=cds-XP_012139941.1;Dbxref=GeneID:100881088%2CGenbank:XP_012139941.1;Parent=rna-XM_012284551.1
NW_003797169.1	Gnomon	mRNA	477994	481078	.	+	.	Name=XM_003702967.2;ID=rna-XM_003702967.2;Dbxref=GeneID:100878556%2CGenbank:XM_003702967.2;Parent=gene-LOC100878556
NW_003797169.1	Gnomon	CDS	417463	417514	.	-	0	Name=XP_003703029.1;ID=cds-XP_003703029.1;Dbxref=GeneID:100880231%2CGenbank:XP_003703029.1;Parent=rna-XM_003702981.2
NW_003797169.1	Gnomon	CDS	416883	417365	.	-	0	Name=XP_003703029.1;ID=cds-XP_003703029.1;Dbxref=GeneID:100880231%2CGenbank:XP_003703029.1;Parent=rna-XM_003702981.2
NW_003797169.1	Gnomon	CDS	416613	416774	.	-	0	Name=XP_003703029.1;ID=cds-XP_003703029.1;Dbxref=GeneID:100880231%2CGenbank:XP_003703029.1;Parent=rna-XM_003702981.2
NW_003797169.1	Gnomon	CDS	416320	416525	.	-	0	Name=XP_003703029.1;ID=cds-XP_003703029.1;Dbxref=GeneID:100880231%2CGenbank:XP_003703029.1;Parent=rna-XM_003702981.2
NW_003797169.1	Gnomon	mRNA	298061	299492	.	+	.	Name=XM_012284516.1;ID=rna-XM_012284516.1;Dbxref=GeneID:105662411%2CGenbank:XM_012284516.1;Parent=gene-LOC105662411
NW_003797169.1	Gnomon	CDS	673825	674526	.	-	0	Name=XP_012139943.1;ID=cds-XP_012139943.1;Dbxref=GeneID:100881422%2CGenbank:XP_012139943.1;Parent=rna-XM_012284553.1
NW_003797169.1	Gnomon	exon	431760	432029	.	-	.	ID=exon-XM_012284534.1-24;Dbxref=GeneID:100877881%2CGenbank:XM_012284534.1;Parent=rna-XM_012284534.1
NW_003797169.1	Gnomon	exon	431590	431681	.	-	.	ID=exon-XM_012284534.1-25;Dbxref=GeneID:100877881%2CGenbank:XM_012284534.1;Parent=rna-XM_012284534.1
NW_003797169.1	Gnomon	exon	432323	432432	.	-	.	ID=exon-XM_012284534.1-22;Dbxref=GeneID:100877881%2CGenbank:XM_012284534.1;Parent=rna-XM_012284534.1
NW_003797169.1	Gnomon	exon	432109	432230	.	-	.	ID=exon-XM_012284534.1-23;Dbxref=GeneID:100877881%2CGenbank:XM_012284534.1;Parent=rna-XM_012284534.1
NW_003797169.1	Gnomon	exon	430578	430809	.	-	.	ID=exon-XM_012284534.1-28;Dbxref=GeneID:100877881%2CGenbank:XM_012284534.1;Parent=rna-XM_012284534.1
NW_003797169.1	Gnomon	exon	430206	430508	.	-	.	ID=exon-XM_012284534.1-29;Dbxref=GeneID:100877881%2CGenbank:XM_012284534.1;Parent=rna-XM_012284534.1
NW_003797169.1	Gnomon	exon	431154	431515	.	-	.	ID=exon-XM_012284534.1-26;Dbxref=GeneID:100877881%2CGenbank:XM_012284534.1;Parent=rna-XM_012284534.1
NW_003797169.1	Gnomon	exon	430891	431076	.	-	.	ID=exon-XM_012284534.1-27;Dbxref=GeneID:100877881%2CGenbank:XM_012284534.1;Parent=rna-XM_012284534.1
NW_003797169.1	Gnomon	exon	429871	429977	.	-	.	ID=exon-XM_012284534.1-31;Dbxref=GeneID:100877881%2CGenbank:XM_012284534.1;Parent=rna-XM_012284534.1
NW_003797169.1	Gnomon	exon	430047	430133	.	-	.	ID=exon-XM_012284534.1-30;Dbxref=GeneID:100877881%2CGenbank:XM_012284534.1;Parent=rna-XM_012284534.1
NW_003797169.1	Gnomon	mRNA	691329	706761	.	+	.	Name=XM_003702968.2;ID=rna-XM_003702968.2;Dbxref=GeneID:100878669%2CGenbank:XM_003702968.2;Parent=gene-LOC100878669
NW_003797169.1	Gnomon	mRNA	298061	299492	.	+	.	Name=XM_012284515.1;ID=rna-XM_012284515.1;Dbxref=GeneID:105662411%2CGenbank:XM_012284515.1;Parent=gene-LOC105662411
NW_003797169.1	Gnomon	CDS	415581	415659	.	+	0	Name=XP_003703028.1;ID=cds-XP_003703028.1;Dbxref=GeneID:100880115%2CGenbank:XP_003703028.1;Parent=rna-XM_003702980.2
NW_003797169.1	Gnomon	CDS	415731	415894	.	+	0	Name=XP_003703028.1;ID=cds-XP_003703028.1;Dbxref=GeneID:100880115%2CGenbank:XP_003703028.1;Parent=rna-XM_003702980.2
NW_003797169.1	Gnomon	CDS	415997	416200	.	+	0	Name=XP_003703028.1;ID=cds-XP_003703028.1;Dbxref=GeneID:100880115%2CGenbank:XP_003703028.1;Parent=rna-XM_003702980.2
NW_003797169.1	Gnomon	CDS	673825	674526	.	-	0	Name=XP_012139944.1;ID=cds-XP_012139944.1;Dbxref=GeneID:100881422%2CGenbank:XP_012139944.1;Parent=rna-XM_012284554.1
NW_003797169.1	Gnomon	exon	481592	481812	.	+	.	ID=exon-XM_003702989.2-1;Dbxref=GeneID:100881088%2CGenbank:XM_003702989.2;Parent=rna-XM_003702989.2
NW_003797169.1	Gnomon	exon	482387	482622	.	+	.	ID=exon-XM_003702989.2-2;Dbxref=GeneID:100881088%2CGenbank:XM_003702989.2;Parent=rna-XM_003702989.2
NW_003797169.1	Gnomon	exon	483136	483222	.	+	.	ID=exon-XM_003702989.2-3;Dbxref=GeneID:100881088%2CGenbank:XM_003702989.2;Parent=rna-XM_003702989.2
NW_003797169.1	Gnomon	exon	484353	484882	.	+	.	ID=exon-XM_003702989.2-8;Dbxref=GeneID:100881088%2CGenbank:XM_003702989.2;Parent=rna-XM_003702989.2
NW_003797169.1	Gnomon	exon	483295	483358	.	+	.	ID=exon-XM_003702989.2-4;Dbxref=GeneID:100881088%2CGenbank:XM_003702989.2;Parent=rna-XM_003702989.2
NW_003797169.1	Gnomon	exon	483433	483495	.	+	.	ID=exon-XM_003702989.2-5;Dbxref=GeneID:100881088%2CGenbank:XM_003702989.2;Parent=rna-XM_003702989.2
NW_003797169.1	Gnomon	exon	483711	483924	.	+	.	ID=exon-XM_003702989.2-6;Dbxref=GeneID:100881088%2CGenbank:XM_003702989.2;Parent=rna-XM_003702989.2
NW_003797169.1	Gnomon	exon	484032	484141	.	+	.	ID=exon-XM_003702989.2-7;Dbxref=GeneID:100881088%2CGenbank:XM_003702989.2;Parent=rna-XM_003702989.2
NW_003797169.1	Gnomon	exon	435346	435441	.	-	.	ID=exon-XM_012284534.1-10;Dbxref=GeneID:100877881%2CGenbank:XM_012284534.1;Parent=rna-XM_012284534.1
NW_003797169.1	Gnomon	exon	434673	434778	.	-	.	ID=exon-XM_012284534.1-13;Dbxref=GeneID:100877881%2CGenbank:XM_012284534.1;Parent=rna-XM_012284534.1
NW_003797169.1	Gnomon	exon	434351	434591	.	-	.	ID=exon-XM_012284534.1-14;Dbxref=GeneID:100877881%2CGenbank:XM_012284534.1;Parent=rna-XM_012284534.1
NW_003797169.1	Gnomon	exon	435082	435273	.	-	.	ID=exon-XM_012284534.1-11;Dbxref=GeneID:100877881%2CGenbank:XM_012284534.1;Parent=rna-XM_012284534.1
NW_003797169.1	Gnomon	exon	434846	434976	.	-	.	ID=exon-XM_012284534.1-12;Dbxref=GeneID:100877881%2CGenbank:XM_012284534.1;Parent=rna-XM_012284534.1
NW_003797169.1	Gnomon	exon	433560	433795	.	-	.	ID=exon-XM_012284534.1-17;Dbxref=GeneID:100877881%2CGenbank:XM_012284534.1;Parent=rna-XM_012284534.1
NW_003797169.1	Gnomon	exon	433200	433495	.	-	.	ID=exon-XM_012284534.1-18;Dbxref=GeneID:100877881%2CGenbank:XM_012284534.1;Parent=rna-XM_012284534.1
NW_003797169.1	Gnomon	exon	434125	434272	.	-	.	ID=exon-XM_012284534.1-15;Dbxref=GeneID:100877881%2CGenbank:XM_012284534.1;Parent=rna-XM_012284534.1
NW_003797169.1	Gnomon	exon	433890	434041	.	-	.	ID=exon-XM_012284534.1-16;Dbxref=GeneID:100877881%2CGenbank:XM_012284534.1;Parent=rna-XM_012284534.1
NW_003797169.1	Gnomon	exon	432980	433137	.	-	.	ID=exon-XM_012284534.1-19;Dbxref=GeneID:100877881%2CGenbank:XM_012284534.1;Parent=rna-XM_012284534.1
NW_003797169.1	Gnomon	exon	432695	432904	.	-	.	ID=exon-XM_012284534.1-20;Dbxref=GeneID:100877881%2CGenbank:XM_012284534.1;Parent=rna-XM_012284534.1
NW_003797169.1	Gnomon	exon	432497	432612	.	-	.	ID=exon-XM_012284534.1-21;Dbxref=GeneID:100877881%2CGenbank:XM_012284534.1;Parent=rna-XM_012284534.1
NW_003797169.1	Gnomon	exon	441030	441166	.	-	.	ID=exon-XM_012284544.1-5;Dbxref=GeneID:100880455%2CGenbank:XM_012284544.1;Parent=rna-XM_012284544.1
NW_003797169.1	Gnomon	exon	440725	440936	.	-	.	ID=exon-XM_012284544.1-6;Dbxref=GeneID:100880455%2CGenbank:XM_012284544.1;Parent=rna-XM_012284544.1
NW_003797169.1	Gnomon	exon	440391	440662	.	-	.	ID=exon-XM_012284544.1-7;Dbxref=GeneID:100880455%2CGenbank:XM_012284544.1;Parent=rna-XM_012284544.1
NW_003797169.1	Gnomon	exon	442086	442162	.	-	.	ID=exon-XM_012284544.1-1;Dbxref=GeneID:100880455%2CGenbank:XM_012284544.1;Parent=rna-XM_012284544.1
NW_003797169.1	Gnomon	exon	441728	441939	.	-	.	ID=exon-XM_012284544.1-2;Dbxref=GeneID:100880455%2CGenbank:XM_012284544.1;Parent=rna-XM_012284544.1
NW_003797169.1	Gnomon	exon	441389	441642	.	-	.	ID=exon-XM_012284544.1-3;Dbxref=GeneID:100880455%2CGenbank:XM_012284544.1;Parent=rna-XM_012284544.1
NW_003797169.1	Gnomon	exon	441230	441311	.	-	.	ID=exon-XM_012284544.1-4;Dbxref=GeneID:100880455%2CGenbank:XM_012284544.1;Parent=rna-XM_012284544.1
NW_003797169.1	Gnomon	mRNA	299607	306459	.	-	.	Name=XM_012284514.1;ID=rna-XM_012284514.1;Dbxref=GeneID:100877541%2CGenbank:XM_012284514.1;Note=The sequence of the model RefSeq transcript was modified relative to this genomic sequence to represent the inferred CDS: deleted 2 bases in 1 codon;Parent=gene-LOC100877541
NW_003797169.1	Gnomon	CDS	674043	674526	.	-	0	Name=XP_012139945.1;ID=cds-XP_012139945.1;Dbxref=GeneID:100881422%2CGenbank:XP_012139945.1;Parent=rna-XM_012284555.1
NW_003797169.1	Gnomon	CDS	673161	673165	.	-	0	Name=XP_012139945.1;ID=cds-XP_012139945.1;Dbxref=GeneID:100881422%2CGenbank:XP_012139945.1;Parent=rna-XM_012284555.1
NW_003797169.1	Gnomon	exon	880762	880935	.	+	.	ID=exon-XM_012284567.1-8;Dbxref=GeneID:100879003%2CGenbank:XM_012284567.1;Parent=rna-XM_012284567.1
NW_003797169.1	Gnomon	exon	881301	881510	.	+	.	ID=exon-XM_012284567.1-9;Dbxref=GeneID:100879003%2CGenbank:XM_012284567.1;Parent=rna-XM_012284567.1
NW_003797169.1	Gnomon	exon	869714	869806	.	+	.	ID=exon-XM_012284567.1-1;Dbxref=GeneID:100879003%2CGenbank:XM_012284567.1;Parent=rna-XM_012284567.1
NW_003797169.1	Gnomon	exon	874314	874546	.	+	.	ID=exon-XM_012284567.1-2;Dbxref=GeneID:100879003%2CGenbank:XM_012284567.1;Parent=rna-XM_012284567.1
NW_003797169.1	Gnomon	exon	874638	874739	.	+	.	ID=exon-XM_012284567.1-3;Dbxref=GeneID:100879003%2CGenbank:XM_012284567.1;Parent=rna-XM_012284567.1
NW_003797169.1	Gnomon	exon	877488	878231	.	+	.	ID=exon-XM_012284567.1-4;Dbxref=GeneID:100879003%2CGenbank:XM_012284567.1;Parent=rna-XM_012284567.1
NW_003797169.1	Gnomon	exon	879054	879438	.	+	.	ID=exon-XM_012284567.1-5;Dbxref=GeneID:100879003%2CGenbank:XM_012284567.1;Parent=rna-XM_012284567.1
NW_003797169.1	Gnomon	exon	879583	879938	.	+	.	ID=exon-XM_012284567.1-6;Dbxref=GeneID:100879003%2CGenbank:XM_012284567.1;Parent=rna-XM_012284567.1
NW_003797169.1	Gnomon	exon	880272	880703	.	+	.	ID=exon-XM_012284567.1-7;Dbxref=GeneID:100879003%2CGenbank:XM_012284567.1;Parent=rna-XM_012284567.1
NW_003797169.1	Gnomon	exon	667191	667350	.	+	.	ID=exon-XM_003702990.2-8;Dbxref=GeneID:100881199%2CGenbank:XM_003702990.2;Parent=rna-XM_003702990.2
NW_003797169.1	Gnomon	exon	667949	668175	.	+	.	ID=exon-XM_003702990.2-9;Dbxref=GeneID:100881199%2CGenbank:XM_003702990.2;Parent=rna-XM_003702990.2
NW_003797169.1	Gnomon	exon	651507	651664	.	+	.	ID=exon-XM_003702990.2-6;Dbxref=GeneID:100881199%2CGenbank:XM_003702990.2;Parent=rna-XM_003702990.2
NW_003797169.1	Gnomon	exon	665118	665334	.	+	.	ID=exon-XM_003702990.2-7;Dbxref=GeneID:100881199%2CGenbank:XM_003702990.2;Parent=rna-XM_003702990.2
NW_003797169.1	Gnomon	exon	488947	489273	.	+	.	ID=exon-XM_003702990.2-1;Dbxref=GeneID:100881199%2CGenbank:XM_003702990.2;Parent=rna-XM_003702990.2
NW_003797169.1	Gnomon	exon	619703	619834	.	+	.	ID=exon-XM_003702990.2-4;Dbxref=GeneID:100881199%2CGenbank:XM_003702990.2;Parent=rna-XM_003702990.2
NW_003797169.1	Gnomon	exon	647889	648034	.	+	.	ID=exon-XM_003702990.2-5;Dbxref=GeneID:100881199%2CGenbank:XM_003702990.2;Parent=rna-XM_003702990.2
NW_003797169.1	Gnomon	exon	602838	602895	.	+	.	ID=exon-XM_003702990.2-2;Dbxref=GeneID:100881199%2CGenbank:XM_003702990.2;Parent=rna-XM_003702990.2
NW_003797169.1	Gnomon	exon	617631	617733	.	+	.	ID=exon-XM_003702990.2-3;Dbxref=GeneID:100881199%2CGenbank:XM_003702990.2;Parent=rna-XM_003702990.2
NW_003797169.1	Gnomon	mRNA	306543	308756	.	+	.	Name=XM_012284513.1;ID=rna-XM_012284513.1;Dbxref=GeneID:105662410%2CGenbank:XM_012284513.1;Parent=gene-LOC105662410
NW_003797169.1	Gnomon	exon	303781	303864	.	+	.	ID=exon-XR_001095930.1-3;Dbxref=GeneID:105662411%2CGenbank:XR_001095930.1;Parent=rna-XR_001095930.1
NW_003797169.1	Gnomon	exon	298061	298427	.	+	.	ID=exon-XR_001095930.1-1;Dbxref=GeneID:105662411%2CGenbank:XR_001095930.1;Parent=rna-XR_001095930.1
NW_003797169.1	Gnomon	exon	299007	299563	.	+	.	ID=exon-XR_001095930.1-2;Dbxref=GeneID:105662411%2CGenbank:XR_001095930.1;Parent=rna-XR_001095930.1
NW_003797169.1	Gnomon	exon	437937	438077	.	-	.	ID=exon-XM_012284534.1-1;Dbxref=GeneID:100877881%2CGenbank:XM_012284534.1;Parent=rna-XM_012284534.1
NW_003797169.1	Gnomon	exon	437755	437859	.	-	.	ID=exon-XM_012284534.1-2;Dbxref=GeneID:100877881%2CGenbank:XM_012284534.1;Parent=rna-XM_012284534.1
NW_003797169.1	Gnomon	exon	437561	437690	.	-	.	ID=exon-XM_012284534.1-3;Dbxref=GeneID:100877881%2CGenbank:XM_012284534.1;Parent=rna-XM_012284534.1
NW_003797169.1	Gnomon	exon	437350	437486	.	-	.	ID=exon-XM_012284534.1-4;Dbxref=GeneID:100877881%2CGenbank:XM_012284534.1;Parent=rna-XM_012284534.1
NW_003797169.1	Gnomon	exon	437073	437269	.	-	.	ID=exon-XM_012284534.1-5;Dbxref=GeneID:100877881%2CGenbank:XM_012284534.1;Parent=rna-XM_012284534.1
NW_003797169.1	Gnomon	exon	436524	436996	.	-	.	ID=exon-XM_012284534.1-6;Dbxref=GeneID:100877881%2CGenbank:XM_012284534.1;Parent=rna-XM_012284534.1
NW_003797169.1	Gnomon	exon	436259	436447	.	-	.	ID=exon-XM_012284534.1-7;Dbxref=GeneID:100877881%2CGenbank:XM_012284534.1;Parent=rna-XM_012284534.1
NW_003797169.1	Gnomon	exon	435762	436183	.	-	.	ID=exon-XM_012284534.1-8;Dbxref=GeneID:100877881%2CGenbank:XM_012284534.1;Parent=rna-XM_012284534.1
NW_003797169.1	Gnomon	exon	435517	435685	.	-	.	ID=exon-XM_012284534.1-9;Dbxref=GeneID:100877881%2CGenbank:XM_012284534.1;Parent=rna-XM_012284534.1
NW_003797169.1	Gnomon	exon	182554	183978	.	-	.	ID=exon-XR_001095929.1-1;Dbxref=GeneID:105662408%2CGenbank:XR_001095929.1;Parent=rna-XR_001095929.1
NW_003797169.1	Gnomon	exon	181663	181872	.	-	.	ID=exon-XR_001095929.1-2;Dbxref=GeneID:105662408%2CGenbank:XR_001095929.1;Parent=rna-XR_001095929.1
NW_003797169.1	Gnomon	exon	177595	177774	.	-	.	ID=exon-XR_001095929.1-3;Dbxref=GeneID:105662408%2CGenbank:XR_001095929.1;Parent=rna-XR_001095929.1
NW_003797169.1	Gnomon	exon	248433	248776	.	-	.	ID=exon-XM_012284510.1-4;Dbxref=GeneID:100876760%2CGenbank:XM_012284510.1;Parent=rna-XM_012284510.1
NW_003797169.1	Gnomon	exon	249084	249251	.	-	.	ID=exon-XM_012284510.1-2;Dbxref=GeneID:100876760%2CGenbank:XM_012284510.1;Parent=rna-XM_012284510.1
NW_003797169.1	Gnomon	exon	248864	249009	.	-	.	ID=exon-XM_012284510.1-3;Dbxref=GeneID:100876760%2CGenbank:XM_012284510.1;Parent=rna-XM_012284510.1
NW_003797169.1	Gnomon	exon	249340	249814	.	-	.	ID=exon-XM_012284510.1-1;Dbxref=GeneID:100876760%2CGenbank:XM_012284510.1;Parent=rna-XM_012284510.1
NW_003797169.1	Gnomon	exon	5782	7784	.	+	.	ID=exon-XM_012284509.1-8;Dbxref=GeneID:100876539%2CGenbank:XM_012284509.1;Parent=rna-XM_012284509.1
NW_003797169.1	Gnomon	exon	3198	3925	.	+	.	ID=exon-XM_012284509.1-1;Dbxref=GeneID:100876539%2CGenbank:XM_012284509.1;Parent=rna-XM_012284509.1
NW_003797169.1	Gnomon	exon	4057	4108	.	+	.	ID=exon-XM_012284509.1-2;Dbxref=GeneID:100876539%2CGenbank:XM_012284509.1;Parent=rna-XM_012284509.1
NW_003797169.1	Gnomon	exon	4216	4262	.	+	.	ID=exon-XM_012284509.1-3;Dbxref=GeneID:100876539%2CGenbank:XM_012284509.1;Parent=rna-XM_012284509.1
NW_003797169.1	Gnomon	exon	4348	4381	.	+	.	ID=exon-XM_012284509.1-4;Dbxref=GeneID:100876539%2CGenbank:XM_012284509.1;Parent=rna-XM_012284509.1
NW_003797169.1	Gnomon	exon	4539	4645	.	+	.	ID=exon-XM_012284509.1-5;Dbxref=GeneID:100876539%2CGenbank:XM_012284509.1;Parent=rna-XM_012284509.1
NW_003797169.1	Gnomon	exon	4721	4833	.	+	.	ID=exon-XM_012284509.1-6;Dbxref=GeneID:100876539%2CGenbank:XM_012284509.1;Parent=rna-XM_012284509.1
NW_003797169.1	Gnomon	exon	4910	5073	.	+	.	ID=exon-XM_012284509.1-7;Dbxref=GeneID:100876539%2CGenbank:XM_012284509.1;Parent=rna-XM_012284509.1
NW_003797169.1	Gnomon	exon	318464	318802	.	-	.	ID=exon-XM_003702973.2-9;Dbxref=GeneID:100879339%2CGenbank:XM_003702973.2;Parent=rna-XM_003702973.2
NW_003797169.1	Gnomon	exon	328040	328158	.	-	.	ID=exon-XM_003702973.2-3;Dbxref=GeneID:100879339%2CGenbank:XM_003702973.2;Parent=rna-XM_003702973.2
NW_003797169.1	Gnomon	exon	326478	326712	.	-	.	ID=exon-XM_003702973.2-4;Dbxref=GeneID:100879339%2CGenbank:XM_003702973.2;Parent=rna-XM_003702973.2
NW_003797169.1	Gnomon	exon	329852	329968	.	-	.	ID=exon-XM_003702973.2-1;Dbxref=GeneID:100879339%2CGenbank:XM_003702973.2;Parent=rna-XM_003702973.2
NW_003797169.1	Gnomon	exon	328253	328346	.	-	.	ID=exon-XM_003702973.2-2;Dbxref=GeneID:100879339%2CGenbank:XM_003702973.2;Parent=rna-XM_003702973.2
NW_003797169.1	Gnomon	exon	323123	323348	.	-	.	ID=exon-XM_003702973.2-7;Dbxref=GeneID:100879339%2CGenbank:XM_003702973.2;Parent=rna-XM_003702973.2
NW_003797169.1	Gnomon	exon	321496	321894	.	-	.	ID=exon-XM_003702973.2-8;Dbxref=GeneID:100879339%2CGenbank:XM_003702973.2;Parent=rna-XM_003702973.2
NW_003797169.1	Gnomon	exon	324453	324546	.	-	.	ID=exon-XM_003702973.2-5;Dbxref=GeneID:100879339%2CGenbank:XM_003702973.2;Parent=rna-XM_003702973.2
NW_003797169.1	Gnomon	exon	323883	324091	.	-	.	ID=exon-XM_003702973.2-6;Dbxref=GeneID:100879339%2CGenbank:XM_003702973.2;Parent=rna-XM_003702973.2
NW_003797169.1	Gnomon	CDS	408669	408683	.	-	0	Name=XP_003703008.2;ID=cds-XP_003703008.2;Dbxref=GeneID:100877653%2CGenbank:XP_003703008.2;Parent=rna-XM_003702960.2
NW_003797169.1	Gnomon	CDS	407687	408565	.	-	0	Name=XP_003703008.2;ID=cds-XP_003703008.2;Dbxref=GeneID:100877653%2CGenbank:XP_003703008.2;Parent=rna-XM_003702960.2
NW_003797169.1	Gnomon	CDS	407250	407585	.	-	0	Name=XP_003703008.2;ID=cds-XP_003703008.2;Dbxref=GeneID:100877653%2CGenbank:XP_003703008.2;Parent=rna-XM_003702960.2
NW_003797169.1	Gnomon	exon	309068	309505	.	-	.	ID=exon-XM_012284511.1-1;Dbxref=GeneID:105662409%2CGenbank:XM_012284511.1;Parent=rna-XM_012284511.1
NW_003797169.1	Gnomon	exon	308617	308999	.	-	.	ID=exon-XM_012284511.1-2;Dbxref=GeneID:105662409%2CGenbank:XM_012284511.1;Parent=rna-XM_012284511.1
NW_003797169.1	Gnomon	exon	474983	475279	.	+	.	ID=exon-XM_003702988.2-18;Dbxref=GeneID:100880976%2CGenbank:XM_003702988.2;Parent=rna-XM_003702988.2
NW_003797169.1	Gnomon	exon	476235	476531	.	+	.	ID=exon-XM_003702988.2-19;Dbxref=GeneID:100880976%2CGenbank:XM_003702988.2;Parent=rna-XM_003702988.2
NW_003797169.1	Gnomon	exon	471495	471646	.	+	.	ID=exon-XM_003702988.2-14;Dbxref=GeneID:100880976%2CGenbank:XM_003702988.2;Parent=rna-XM_003702988.2
NW_003797169.1	Gnomon	exon	471814	471965	.	+	.	ID=exon-XM_003702988.2-15;Dbxref=GeneID:100880976%2CGenbank:XM_003702988.2;Parent=rna-XM_003702988.2
NW_003797169.1	Gnomon	exon	474250	474255	.	+	.	ID=exon-XM_003702988.2-16;Dbxref=GeneID:100880976%2CGenbank:XM_003702988.2;Parent=rna-XM_003702988.2
NW_003797169.1	Gnomon	exon	474489	474577	.	+	.	ID=exon-XM_003702988.2-17;Dbxref=GeneID:100880976%2CGenbank:XM_003702988.2;Parent=rna-XM_003702988.2
NW_003797169.1	Gnomon	exon	469778	469866	.	+	.	ID=exon-XM_003702988.2-10;Dbxref=GeneID:100880976%2CGenbank:XM_003702988.2;Parent=rna-XM_003702988.2
NW_003797169.1	Gnomon	exon	470267	470545	.	+	.	ID=exon-XM_003702988.2-11;Dbxref=GeneID:100880976%2CGenbank:XM_003702988.2;Parent=rna-XM_003702988.2
NW_003797169.1	Gnomon	exon	470884	471180	.	+	.	ID=exon-XM_003702988.2-12;Dbxref=GeneID:100880976%2CGenbank:XM_003702988.2;Parent=rna-XM_003702988.2
NW_003797169.1	Gnomon	exon	471321	471422	.	+	.	ID=exon-XM_003702988.2-13;Dbxref=GeneID:100880976%2CGenbank:XM_003702988.2;Parent=rna-XM_003702988.2
NW_003797169.1	Gnomon	exon	476846	477000	.	+	.	ID=exon-XM_003702988.2-21;Dbxref=GeneID:100880976%2CGenbank:XM_003702988.2;Parent=rna-XM_003702988.2
NW_003797169.1	Gnomon	exon	477177	477958	.	+	.	ID=exon-XM_003702988.2-22;Dbxref=GeneID:100880976%2CGenbank:XM_003702988.2;Parent=rna-XM_003702988.2
NW_003797169.1	Gnomon	exon	476672	476773	.	+	.	ID=exon-XM_003702988.2-20;Dbxref=GeneID:100880976%2CGenbank:XM_003702988.2;Parent=rna-XM_003702988.2
NW_003797169.1	Gnomon	exon	340177	342037	.	+	.	ID=exon-XM_003702974.2-1;Dbxref=GeneID:100879452%2CGenbank:XM_003702974.2;Parent=rna-XM_003702974.2
NW_003797169.1	tRNAscan-SE	exon	338031	338112	.	+	.	ID=exon-Trnas-aga-1;Dbxref=GeneID:100874561;Note=transfer RNA serine (anticodon AGA);Parent=rna-Trnas-aga
NW_003797169.1	Gnomon	exon	617631	617733	.	+	.	ID=exon-XM_012284557.1-3;Dbxref=GeneID:100881199%2CGenbank:XM_012284557.1;Parent=rna-XM_012284557.1
NW_003797169.1	Gnomon	exon	619703	619834	.	+	.	ID=exon-XM_012284557.1-4;Dbxref=GeneID:100881199%2CGenbank:XM_012284557.1;Parent=rna-XM_012284557.1
NW_003797169.1	Gnomon	exon	647889	648034	.	+	.	ID=exon-XM_012284557.1-5;Dbxref=GeneID:100881199%2CGenbank:XM_012284557.1;Parent=rna-XM_012284557.1
NW_003797169.1	Gnomon	exon	651507	651664	.	+	.	ID=exon-XM_012284557.1-6;Dbxref=GeneID:100881199%2CGenbank:XM_012284557.1;Parent=rna-XM_012284557.1
NW_003797169.1	Gnomon	exon	489690	489713	.	+	.	ID=exon-XM_012284557.1-1;Dbxref=GeneID:100881199%2CGenbank:XM_012284557.1;Parent=rna-XM_012284557.1
NW_003797169.1	Gnomon	exon	602838	602895	.	+	.	ID=exon-XM_012284557.1-2;Dbxref=GeneID:100881199%2CGenbank:XM_012284557.1;Parent=rna-XM_012284557.1
NW_003797169.1	Gnomon	exon	665118	665334	.	+	.	ID=exon-XM_012284557.1-7;Dbxref=GeneID:100881199%2CGenbank:XM_012284557.1;Parent=rna-XM_012284557.1
NW_003797169.1	Gnomon	exon	667191	667350	.	+	.	ID=exon-XM_012284557.1-8;Dbxref=GeneID:100881199%2CGenbank:XM_012284557.1;Parent=rna-XM_012284557.1
NW_003797169.1	Gnomon	exon	667949	668175	.	+	.	ID=exon-XM_012284557.1-9;Dbxref=GeneID:100881199%2CGenbank:XM_012284557.1;Parent=rna-XM_012284557.1
NW_003797169.1	Gnomon	CDS	761262	761264	.	+	0	Name=XP_012139950.1;ID=cds-XP_012139950.1;Dbxref=GeneID:100878777%2CGenbank:XP_012139950.1;Parent=rna-XM_012284560.1
NW_003797169.1	Gnomon	CDS	771919	771988	.	+	0	Name=XP_012139950.1;ID=cds-XP_012139950.1;Dbxref=GeneID:100878777%2CGenbank:XP_012139950.1;Parent=rna-XM_012284560.1
NW_003797169.1	Gnomon	CDS	772620	772804	.	+	0	Name=XP_012139950.1;ID=cds-XP_012139950.1;Dbxref=GeneID:100878777%2CGenbank:XP_012139950.1;Parent=rna-XM_012284560.1
NW_003797169.1	Gnomon	CDS	773598	773646	.	+	0	Name=XP_012139950.1;ID=cds-XP_012139950.1;Dbxref=GeneID:100878777%2CGenbank:XP_012139950.1;Parent=rna-XM_012284560.1
NW_003797169.1	Gnomon	CDS	774611	774698	.	+	0	Name=XP_012139950.1;ID=cds-XP_012139950.1;Dbxref=GeneID:100878777%2CGenbank:XP_012139950.1;Parent=rna-XM_012284560.1
NW_003797169.1	Gnomon	CDS	774771	774942	.	+	0	Name=XP_012139950.1;ID=cds-XP_012139950.1;Dbxref=GeneID:100878777%2CGenbank:XP_012139950.1;Parent=rna-XM_012284560.1
NW_003797169.1	Gnomon	CDS	775449	775700	.	+	0	Name=XP_012139950.1;ID=cds-XP_012139950.1;Dbxref=GeneID:100878777%2CGenbank:XP_012139950.1;Parent=rna-XM_012284560.1
NW_003797169.1	Gnomon	CDS	776032	776121	.	+	0	Name=XP_012139950.1;ID=cds-XP_012139950.1;Dbxref=GeneID:100878777%2CGenbank:XP_012139950.1;Parent=rna-XM_012284560.1
NW_003797169.1	Gnomon	CDS	776233	776373	.	+	0	Name=XP_012139950.1;ID=cds-XP_012139950.1;Dbxref=GeneID:100878777%2CGenbank:XP_012139950.1;Parent=rna-XM_012284560.1
NW_003797169.1	Gnomon	CDS	776503	776664	.	+	0	Name=XP_012139950.1;ID=cds-XP_012139950.1;Dbxref=GeneID:100878777%2CGenbank:XP_012139950.1;Parent=rna-XM_012284560.1
NW_003797169.1	Gnomon	CDS	776754	776852	.	+	0	Name=XP_012139950.1;ID=cds-XP_012139950.1;Dbxref=GeneID:100878777%2CGenbank:XP_012139950.1;Parent=rna-XM_012284560.1
NW_003797169.1	Gnomon	CDS	307508	307654	.	+	0	Name=XP_012139902.1;ID=cds-XP_012139902.1;Dbxref=GeneID:105662410%2CGenbank:XP_012139902.1;Parent=rna-XM_012284512.1
NW_003797169.1	Gnomon	CDS	308035	308293	.	+	0	Name=XP_012139902.1;ID=cds-XP_012139902.1;Dbxref=GeneID:105662410%2CGenbank:XP_012139902.1;Parent=rna-XM_012284512.1
NW_003797169.1	Gnomon	CDS	308347	308582	.	+	0	Name=XP_012139902.1;ID=cds-XP_012139902.1;Dbxref=GeneID:105662410%2CGenbank:XP_012139902.1;Parent=rna-XM_012284512.1
NW_003797169.1	Gnomon	mRNA	889656	1068036	.	-	.	Name=XM_003703000.2;ID=rna-XM_003703000.2;Dbxref=GeneID:100882254%2CGenbank:XM_003703000.2;Parent=gene-LOC100882254
NW_003797169.1	Gnomon	exon	286753	287054	.	-	.	ID=exon-XM_012284517.1-10;Dbxref=GeneID:100877432%2CGenbank:XM_012284517.1;Parent=rna-XM_012284517.1
NW_003797169.1	Gnomon	CDS	246385	246436	.	-	0	Name=XP_012139893.1;ID=cds-XP_012139893.1;Dbxref=GeneID:100876650%2CGenbank:XP_012139893.1;Parent=rna-XM_012284503.1
NW_003797169.1	Gnomon	CDS	165252	165455	.	-	0	Name=XP_012139893.1;ID=cds-XP_012139893.1;Dbxref=GeneID:100876650%2CGenbank:XP_012139893.1;Parent=rna-XM_012284503.1
NW_003797169.1	Gnomon	CDS	113727	113851	.	-	0	Name=XP_012139893.1;ID=cds-XP_012139893.1;Dbxref=GeneID:100876650%2CGenbank:XP_012139893.1;Parent=rna-XM_012284503.1
NW_003797169.1	Gnomon	CDS	96670	96781	.	-	0	Name=XP_012139893.1;ID=cds-XP_012139893.1;Dbxref=GeneID:100876650%2CGenbank:XP_012139893.1;Parent=rna-XM_012284503.1
NW_003797169.1	Gnomon	CDS	88472	88617	.	-	0	Name=XP_012139893.1;ID=cds-XP_012139893.1;Dbxref=GeneID:100876650%2CGenbank:XP_012139893.1;Parent=rna-XM_012284503.1
NW_003797169.1	Gnomon	CDS	75606	75745	.	-	0	Name=XP_012139893.1;ID=cds-XP_012139893.1;Dbxref=GeneID:100876650%2CGenbank:XP_012139893.1;Parent=rna-XM_012284503.1
NW_003797169.1	Gnomon	CDS	67676	67847	.	-	0	Name=XP_012139893.1;ID=cds-XP_012139893.1;Dbxref=GeneID:100876650%2CGenbank:XP_012139893.1;Parent=rna-XM_012284503.1
NW_003797169.1	Gnomon	CDS	67034	67160	.	-	0	Name=XP_012139893.1;ID=cds-XP_012139893.1;Dbxref=GeneID:100876650%2CGenbank:XP_012139893.1;Parent=rna-XM_012284503.1
NW_003797169.1	Gnomon	CDS	66026	66106	.	-	0	Name=XP_012139893.1;ID=cds-XP_012139893.1;Dbxref=GeneID:100876650%2CGenbank:XP_012139893.1;Parent=rna-XM_012284503.1
NW_003797169.1	Gnomon	CDS	57593	57625	.	-	0	Name=XP_012139893.1;ID=cds-XP_012139893.1;Dbxref=GeneID:100876650%2CGenbank:XP_012139893.1;Parent=rna-XM_012284503.1
NW_003797169.1	Gnomon	CDS	34446	34530	.	-	0	Name=XP_012139893.1;ID=cds-XP_012139893.1;Dbxref=GeneID:100876650%2CGenbank:XP_012139893.1;Parent=rna-XM_012284503.1
NW_003797169.1	Gnomon	CDS	32570	32667	.	-	0	Name=XP_012139893.1;ID=cds-XP_012139893.1;Dbxref=GeneID:100876650%2CGenbank:XP_012139893.1;Parent=rna-XM_012284503.1
NW_003797169.1	Gnomon	CDS	31053	31246	.	-	0	Name=XP_012139893.1;ID=cds-XP_012139893.1;Dbxref=GeneID:100876650%2CGenbank:XP_012139893.1;Parent=rna-XM_012284503.1
NW_003797169.1	Gnomon	CDS	307508	307654	.	+	0	Name=XP_012139903.1;ID=cds-XP_012139903.1;Dbxref=GeneID:105662410%2CGenbank:XP_012139903.1;Parent=rna-XM_012284513.1
NW_003797169.1	Gnomon	CDS	308035	308293	.	+	0	Name=XP_012139903.1;ID=cds-XP_012139903.1;Dbxref=GeneID:105662410%2CGenbank:XP_012139903.1;Parent=rna-XM_012284513.1
NW_003797169.1	Gnomon	CDS	308347	308582	.	+	0	Name=XP_012139903.1;ID=cds-XP_012139903.1;Dbxref=GeneID:105662410%2CGenbank:XP_012139903.1;Parent=rna-XM_012284513.1
NW_003797169.1	Gnomon	CDS	246385	246436	.	-	0	Name=XP_012139894.1;ID=cds-XP_012139894.1;Dbxref=GeneID:100876650%2CGenbank:XP_012139894.1;Parent=rna-XM_012284504.1
NW_003797169.1	Gnomon	CDS	165252	165455	.	-	0	Name=XP_012139894.1;ID=cds-XP_012139894.1;Dbxref=GeneID:100876650%2CGenbank:XP_012139894.1;Parent=rna-XM_012284504.1
NW_003797169.1	Gnomon	CDS	113727	113851	.	-	0	Name=XP_012139894.1;ID=cds-XP_012139894.1;Dbxref=GeneID:100876650%2CGenbank:XP_012139894.1;Parent=rna-XM_012284504.1
NW_003797169.1	Gnomon	CDS	96670	96781	.	-	0	Name=XP_012139894.1;ID=cds-XP_012139894.1;Dbxref=GeneID:100876650%2CGenbank:XP_012139894.1;Parent=rna-XM_012284504.1
NW_003797169.1	Gnomon	CDS	88472	88617	.	-	0	Name=XP_012139894.1;ID=cds-XP_012139894.1;Dbxref=GeneID:100876650%2CGenbank:XP_012139894.1;Parent=rna-XM_012284504.1
NW_003797169.1	Gnomon	CDS	75606	75745	.	-	0	Name=XP_012139894.1;ID=cds-XP_012139894.1;Dbxref=GeneID:100876650%2CGenbank:XP_012139894.1;Parent=rna-XM_012284504.1
NW_003797169.1	Gnomon	CDS	67676	67847	.	-	0	Name=XP_012139894.1;ID=cds-XP_012139894.1;Dbxref=GeneID:100876650%2CGenbank:XP_012139894.1;Parent=rna-XM_012284504.1
NW_003797169.1	Gnomon	CDS	67034	67160	.	-	0	Name=XP_012139894.1;ID=cds-XP_012139894.1;Dbxref=GeneID:100876650%2CGenbank:XP_012139894.1;Parent=rna-XM_012284504.1
NW_003797169.1	Gnomon	CDS	66026	66106	.	-	0	Name=XP_012139894.1;ID=cds-XP_012139894.1;Dbxref=GeneID:100876650%2CGenbank:XP_012139894.1;Parent=rna-XM_012284504.1
NW_003797169.1	Gnomon	CDS	57593	57625	.	-	0	Name=XP_012139894.1;ID=cds-XP_012139894.1;Dbxref=GeneID:100876650%2CGenbank:XP_012139894.1;Parent=rna-XM_012284504.1
NW_003797169.1	Gnomon	CDS	34446	34530	.	-	0	Name=XP_012139894.1;ID=cds-XP_012139894.1;Dbxref=GeneID:100876650%2CGenbank:XP_012139894.1;Parent=rna-XM_012284504.1
NW_003797169.1	Gnomon	CDS	32570	32667	.	-	0	Name=XP_012139894.1;ID=cds-XP_012139894.1;Dbxref=GeneID:100876650%2CGenbank:XP_012139894.1;Parent=rna-XM_012284504.1
NW_003797169.1	Gnomon	CDS	31053	31246	.	-	0	Name=XP_012139894.1;ID=cds-XP_012139894.1;Dbxref=GeneID:100876650%2CGenbank:XP_012139894.1;Parent=rna-XM_012284504.1
NW_003797169.1	Gnomon	CDS	306358	306388	.	-	0	Name=XP_012139904.1;ID=cds-XP_012139904.1;Dbxref=GeneID:100877541%2CGenbank:XP_012139904.1;Note=The sequence of the model RefSeq protein was modified relative to this genomic sequence to represent the inferred CDS: deleted 2 bases in 1 codon;Parent=rna-XM_012284514.1
NW_003797169.1	Gnomon	CDS	304706	305418	.	-	0	Name=XP_012139904.1;ID=cds-XP_012139904.1;Dbxref=GeneID:100877541%2CGenbank:XP_012139904.1;Note=The sequence of the model RefSeq protein was modified relative to this genomic sequence to represent the inferred CDS: deleted 2 bases in 1 codon;Parent=rna-XM_012284514.1
NW_003797169.1	Gnomon	CDS	303807	304520	.	-	0	Name=XP_012139904.1;ID=cds-XP_012139904.1;Dbxref=GeneID:100877541%2CGenbank:XP_012139904.1;Note=The sequence of the model RefSeq protein was modified relative to this genomic sequence to represent the inferred CDS: deleted 2 bases in 1 codon;Parent=rna-XM_012284514.1
NW_003797169.1	Gnomon	CDS	302360	303401	.	-	0	Name=XP_012139904.1;ID=cds-XP_012139904.1;Dbxref=GeneID:100877541%2CGenbank:XP_012139904.1;Note=The sequence of the model RefSeq protein was modified relative to this genomic sequence to represent the inferred CDS: deleted 2 bases in 1 codon;Parent=rna-XM_012284514.1
NW_003797169.1	Gnomon	CDS	301575	302234	.	-	0	Name=XP_012139904.1;ID=cds-XP_012139904.1;Dbxref=GeneID:100877541%2CGenbank:XP_012139904.1;Note=The sequence of the model RefSeq protein was modified relative to this genomic sequence to represent the inferred CDS: deleted 2 bases in 1 codon;Parent=rna-XM_012284514.1
NW_003797169.1	Gnomon	CDS	300649	301572	.	-	0	Name=XP_012139904.1;ID=cds-XP_012139904.1;Dbxref=GeneID:100877541%2CGenbank:XP_012139904.1;Note=The sequence of the model RefSeq protein was modified relative to this genomic sequence to represent the inferred CDS: deleted 2 bases in 1 codon;Parent=rna-XM_012284514.1
NW_003797169.1	Gnomon	CDS	300033	300457	.	-	0	Name=XP_012139904.1;ID=cds-XP_012139904.1;Dbxref=GeneID:100877541%2CGenbank:XP_012139904.1;Note=The sequence of the model RefSeq protein was modified relative to this genomic sequence to represent the inferred CDS: deleted 2 bases in 1 codon;Parent=rna-XM_012284514.1
NW_003797169.1	Gnomon	CDS	299749	299964	.	-	0	Name=XP_012139904.1;ID=cds-XP_012139904.1;Dbxref=GeneID:100877541%2CGenbank:XP_012139904.1;Note=The sequence of the model RefSeq protein was modified relative to this genomic sequence to represent the inferred CDS: deleted 2 bases in 1 codon;Parent=rna-XM_012284514.1
NW_003797169.1	Gnomon	CDS	246385	246436	.	-	0	Name=XP_012139895.1;ID=cds-XP_012139895.1;Dbxref=GeneID:100876650%2CGenbank:XP_012139895.1;Parent=rna-XM_012284505.1
NW_003797169.1	Gnomon	CDS	165252	165455	.	-	0	Name=XP_012139895.1;ID=cds-XP_012139895.1;Dbxref=GeneID:100876650%2CGenbank:XP_012139895.1;Parent=rna-XM_012284505.1
NW_003797169.1	Gnomon	CDS	113727	113851	.	-	0	Name=XP_012139895.1;ID=cds-XP_012139895.1;Dbxref=GeneID:100876650%2CGenbank:XP_012139895.1;Parent=rna-XM_012284505.1
NW_003797169.1	Gnomon	CDS	96670	96781	.	-	0	Name=XP_012139895.1;ID=cds-XP_012139895.1;Dbxref=GeneID:100876650%2CGenbank:XP_012139895.1;Parent=rna-XM_012284505.1
NW_003797169.1	Gnomon	CDS	88472	88617	.	-	0	Name=XP_012139895.1;ID=cds-XP_012139895.1;Dbxref=GeneID:100876650%2CGenbank:XP_012139895.1;Parent=rna-XM_012284505.1
NW_003797169.1	Gnomon	CDS	75606	75745	.	-	0	Name=XP_012139895.1;ID=cds-XP_012139895.1;Dbxref=GeneID:100876650%2CGenbank:XP_012139895.1;Parent=rna-XM_012284505.1
NW_003797169.1	Gnomon	CDS	67676	67847	.	-	0	Name=XP_012139895.1;ID=cds-XP_012139895.1;Dbxref=GeneID:100876650%2CGenbank:XP_012139895.1;Parent=rna-XM_012284505.1
NW_003797169.1	Gnomon	CDS	67034	67160	.	-	0	Name=XP_012139895.1;ID=cds-XP_012139895.1;Dbxref=GeneID:100876650%2CGenbank:XP_012139895.1;Parent=rna-XM_012284505.1
NW_003797169.1	Gnomon	CDS	66026	66106	.	-	0	Name=XP_012139895.1;ID=cds-XP_012139895.1;Dbxref=GeneID:100876650%2CGenbank:XP_012139895.1;Parent=rna-XM_012284505.1
NW_003797169.1	Gnomon	CDS	34446	34530	.	-	0	Name=XP_012139895.1;ID=cds-XP_012139895.1;Dbxref=GeneID:100876650%2CGenbank:XP_012139895.1;Parent=rna-XM_012284505.1
NW_003797169.1	Gnomon	CDS	32570	32667	.	-	0	Name=XP_012139895.1;ID=cds-XP_012139895.1;Dbxref=GeneID:100876650%2CGenbank:XP_012139895.1;Parent=rna-XM_012284505.1
NW_003797169.1	Gnomon	CDS	31053	31246	.	-	0	Name=XP_012139895.1;ID=cds-XP_012139895.1;Dbxref=GeneID:100876650%2CGenbank:XP_012139895.1;Parent=rna-XM_012284505.1
NW_003797169.1	Gnomon	CDS	298135	298427	.	+	0	Name=XP_012139905.1;ID=cds-XP_012139905.1;Dbxref=GeneID:105662411%2CGenbank:XP_012139905.1;Parent=rna-XM_012284515.1
NW_003797169.1	Gnomon	CDS	299007	299250	.	+	0	Name=XP_012139905.1;ID=cds-XP_012139905.1;Dbxref=GeneID:105662411%2CGenbank:XP_012139905.1;Parent=rna-XM_012284515.1
NW_003797169.1	Gnomon	CDS	299329	299433	.	+	0	Name=XP_012139905.1;ID=cds-XP_012139905.1;Dbxref=GeneID:105662411%2CGenbank:XP_012139905.1;Parent=rna-XM_012284515.1
NW_003797169.1	Gnomon	exon	784779	785221	.	-	.	ID=exon-XM_012284559.1-1;Dbxref=GeneID:100882036%2CGenbank:XM_012284559.1;Parent=rna-XM_012284559.1
NW_003797169.1	Gnomon	exon	782556	782827	.	-	.	ID=exon-XM_012284559.1-2;Dbxref=GeneID:100882036%2CGenbank:XM_012284559.1;Parent=rna-XM_012284559.1
NW_003797169.1	Gnomon	exon	781163	781437	.	-	.	ID=exon-XM_012284559.1-3;Dbxref=GeneID:100882036%2CGenbank:XM_012284559.1;Parent=rna-XM_012284559.1
NW_003797169.1	Gnomon	exon	780342	780528	.	-	.	ID=exon-XM_012284559.1-4;Dbxref=GeneID:100882036%2CGenbank:XM_012284559.1;Parent=rna-XM_012284559.1
NW_003797169.1	Gnomon	exon	779449	779648	.	-	.	ID=exon-XM_012284559.1-5;Dbxref=GeneID:100882036%2CGenbank:XM_012284559.1;Parent=rna-XM_012284559.1
NW_003797169.1	Gnomon	exon	777810	778456	.	-	.	ID=exon-XM_012284559.1-6;Dbxref=GeneID:100882036%2CGenbank:XM_012284559.1;Parent=rna-XM_012284559.1
NW_003797169.1	Gnomon	exon	679626	679809	.	+	.	ID=exon-XM_012284558.1-15;Dbxref=GeneID:100881534%2CGenbank:XM_012284558.1;Parent=rna-XM_012284558.1
NW_003797169.1	Gnomon	exon	679881	680055	.	+	.	ID=exon-XM_012284558.1-16;Dbxref=GeneID:100881534%2CGenbank:XM_012284558.1;Parent=rna-XM_012284558.1
NW_003797169.1	Gnomon	exon	679162	679315	.	+	.	ID=exon-XM_012284558.1-13;Dbxref=GeneID:100881534%2CGenbank:XM_012284558.1;Parent=rna-XM_012284558.1
NW_003797169.1	Gnomon	exon	679376	679554	.	+	.	ID=exon-XM_012284558.1-14;Dbxref=GeneID:100881534%2CGenbank:XM_012284558.1;Parent=rna-XM_012284558.1
NW_003797169.1	Gnomon	exon	680760	680890	.	+	.	ID=exon-XM_012284558.1-19;Dbxref=GeneID:100881534%2CGenbank:XM_012284558.1;Parent=rna-XM_012284558.1
NW_003797169.1	Gnomon	exon	680128	680467	.	+	.	ID=exon-XM_012284558.1-17;Dbxref=GeneID:100881534%2CGenbank:XM_012284558.1;Parent=rna-XM_012284558.1
NW_003797169.1	Gnomon	exon	680536	680682	.	+	.	ID=exon-XM_012284558.1-18;Dbxref=GeneID:100881534%2CGenbank:XM_012284558.1;Parent=rna-XM_012284558.1
NW_003797169.1	Gnomon	exon	681672	681891	.	+	.	ID=exon-XM_012284558.1-22;Dbxref=GeneID:100881534%2CGenbank:XM_012284558.1;Parent=rna-XM_012284558.1
NW_003797169.1	Gnomon	exon	680964	681367	.	+	.	ID=exon-XM_012284558.1-20;Dbxref=GeneID:100881534%2CGenbank:XM_012284558.1;Parent=rna-XM_012284558.1
NW_003797169.1	Gnomon	exon	681438	681605	.	+	.	ID=exon-XM_012284558.1-21;Dbxref=GeneID:100881534%2CGenbank:XM_012284558.1;Parent=rna-XM_012284558.1
NW_003797169.1	Gnomon	exon	678417	678906	.	+	.	ID=exon-XM_012284558.1-11;Dbxref=GeneID:100881534%2CGenbank:XM_012284558.1;Parent=rna-XM_012284558.1
NW_003797169.1	Gnomon	exon	678974	679089	.	+	.	ID=exon-XM_012284558.1-12;Dbxref=GeneID:100881534%2CGenbank:XM_012284558.1;Parent=rna-XM_012284558.1
NW_003797169.1	Gnomon	exon	678002	678347	.	+	.	ID=exon-XM_012284558.1-10;Dbxref=GeneID:100881534%2CGenbank:XM_012284558.1;Parent=rna-XM_012284558.1
NW_003797169.1	Gnomon	CDS	298135	298427	.	+	0	Name=XP_012139906.1;ID=cds-XP_012139906.1;Dbxref=GeneID:105662411%2CGenbank:XP_012139906.1;Parent=rna-XM_012284516.1
NW_003797169.1	Gnomon	CDS	299007	299275	.	+	0	Name=XP_012139906.1;ID=cds-XP_012139906.1;Dbxref=GeneID:105662411%2CGenbank:XP_012139906.1;Parent=rna-XM_012284516.1
NW_003797169.1	Gnomon	CDS	299329	299396	.	+	0	Name=XP_012139906.1;ID=cds-XP_012139906.1;Dbxref=GeneID:105662411%2CGenbank:XP_012139906.1;Parent=rna-XM_012284516.1
NW_003797169.1	Gnomon	CDS	10476	10512	.	-	0	Name=XP_012139896.1;ID=cds-XP_012139896.1;Dbxref=GeneID:100879782%2CGenbank:XP_012139896.1;Parent=rna-XM_012284506.1
NW_003797169.1	Gnomon	CDS	9803	10008	.	-	0	Name=XP_012139896.1;ID=cds-XP_012139896.1;Dbxref=GeneID:100879782%2CGenbank:XP_012139896.1;Parent=rna-XM_012284506.1
NW_003797169.1	Gnomon	CDS	9537	9727	.	-	0	Name=XP_012139896.1;ID=cds-XP_012139896.1;Dbxref=GeneID:100879782%2CGenbank:XP_012139896.1;Parent=rna-XM_012284506.1
NW_003797169.1	Gnomon	CDS	9348	9465	.	-	0	Name=XP_012139896.1;ID=cds-XP_012139896.1;Dbxref=GeneID:100879782%2CGenbank:XP_012139896.1;Parent=rna-XM_012284506.1
NW_003797169.1	Gnomon	CDS	9030	9278	.	-	0	Name=XP_012139896.1;ID=cds-XP_012139896.1;Dbxref=GeneID:100879782%2CGenbank:XP_012139896.1;Parent=rna-XM_012284506.1
NW_003797169.1	Gnomon	exon	468409	469353	.	-	.	ID=exon-XR_001095931.1-1;Dbxref=GeneID:105662414%2CGenbank:XR_001095931.1;Parent=rna-XR_001095931.1
NW_003797169.1	Gnomon	exon	467207	468337	.	-	.	ID=exon-XR_001095931.1-2;Dbxref=GeneID:105662414%2CGenbank:XR_001095931.1;Parent=rna-XR_001095931.1
NW_003797169.1	Gnomon	CDS	3870	3925	.	+	0	Name=XP_012139897.1;ID=cds-XP_012139897.1;Dbxref=GeneID:100876539%2CGenbank:XP_012139897.1;Parent=rna-XM_012284507.1
NW_003797169.1	Gnomon	CDS	4057	4108	.	+	0	Name=XP_012139897.1;ID=cds-XP_012139897.1;Dbxref=GeneID:100876539%2CGenbank:XP_012139897.1;Parent=rna-XM_012284507.1
NW_003797169.1	Gnomon	CDS	4216	4262	.	+	0	Name=XP_012139897.1;ID=cds-XP_012139897.1;Dbxref=GeneID:100876539%2CGenbank:XP_012139897.1;Parent=rna-XM_012284507.1
NW_003797169.1	Gnomon	CDS	4348	4381	.	+	0	Name=XP_012139897.1;ID=cds-XP_012139897.1;Dbxref=GeneID:100876539%2CGenbank:XP_012139897.1;Parent=rna-XM_012284507.1
NW_003797169.1	Gnomon	CDS	4539	4645	.	+	0	Name=XP_012139897.1;ID=cds-XP_012139897.1;Dbxref=GeneID:100876539%2CGenbank:XP_012139897.1;Parent=rna-XM_012284507.1
NW_003797169.1	Gnomon	CDS	4721	4833	.	+	0	Name=XP_012139897.1;ID=cds-XP_012139897.1;Dbxref=GeneID:100876539%2CGenbank:XP_012139897.1;Parent=rna-XM_012284507.1
NW_003797169.1	Gnomon	CDS	4910	5172	.	+	0	Name=XP_012139897.1;ID=cds-XP_012139897.1;Dbxref=GeneID:100876539%2CGenbank:XP_012139897.1;Parent=rna-XM_012284507.1
NW_003797169.1	Gnomon	CDS	294401	294431	.	-	0	Name=XP_012139907.1;ID=cds-XP_012139907.1;Dbxref=GeneID:100877432%2CGenbank:XP_012139907.1;Parent=rna-XM_012284517.1
NW_003797169.1	Gnomon	CDS	293101	293813	.	-	0	Name=XP_012139907.1;ID=cds-XP_012139907.1;Dbxref=GeneID:100877432%2CGenbank:XP_012139907.1;Parent=rna-XM_012284517.1
NW_003797169.1	Gnomon	CDS	292223	292936	.	-	0	Name=XP_012139907.1;ID=cds-XP_012139907.1;Dbxref=GeneID:100877432%2CGenbank:XP_012139907.1;Parent=rna-XM_012284517.1
NW_003797169.1	Gnomon	CDS	291674	291853	.	-	0	Name=XP_012139907.1;ID=cds-XP_012139907.1;Dbxref=GeneID:100877432%2CGenbank:XP_012139907.1;Parent=rna-XM_012284517.1
NW_003797169.1	Gnomon	CDS	289746	290607	.	-	0	Name=XP_012139907.1;ID=cds-XP_012139907.1;Dbxref=GeneID:100877432%2CGenbank:XP_012139907.1;Parent=rna-XM_012284517.1
NW_003797169.1	Gnomon	CDS	289401	289620	.	-	0	Name=XP_012139907.1;ID=cds-XP_012139907.1;Dbxref=GeneID:100877432%2CGenbank:XP_012139907.1;Parent=rna-XM_012284517.1
NW_003797169.1	Gnomon	CDS	287859	289231	.	-	0	Name=XP_012139907.1;ID=cds-XP_012139907.1;Dbxref=GeneID:100877432%2CGenbank:XP_012139907.1;Parent=rna-XM_012284517.1
NW_003797169.1	Gnomon	CDS	287249	287673	.	-	0	Name=XP_012139907.1;ID=cds-XP_012139907.1;Dbxref=GeneID:100877432%2CGenbank:XP_012139907.1;Parent=rna-XM_012284517.1
NW_003797169.1	Gnomon	CDS	287102	287178	.	-	0	Name=XP_012139907.1;ID=cds-XP_012139907.1;Dbxref=GeneID:100877432%2CGenbank:XP_012139907.1;Parent=rna-XM_012284517.1
NW_003797169.1	Gnomon	CDS	286916	287054	.	-	0	Name=XP_012139907.1;ID=cds-XP_012139907.1;Dbxref=GeneID:100877432%2CGenbank:XP_012139907.1;Parent=rna-XM_012284517.1
NW_003797169.1	Gnomon	exon	674862	675005	.	+	.	ID=exon-XM_012284558.1-1;Dbxref=GeneID:100881534%2CGenbank:XM_012284558.1;Parent=rna-XM_012284558.1
NW_003797169.1	Gnomon	exon	675893	676008	.	+	.	ID=exon-XM_012284558.1-4;Dbxref=GeneID:100881534%2CGenbank:XM_012284558.1;Parent=rna-XM_012284558.1
NW_003797169.1	Gnomon	exon	676081	676435	.	+	.	ID=exon-XM_012284558.1-5;Dbxref=GeneID:100881534%2CGenbank:XM_012284558.1;Parent=rna-XM_012284558.1
NW_003797169.1	Gnomon	exon	675273	675482	.	+	.	ID=exon-XM_012284558.1-2;Dbxref=GeneID:100881534%2CGenbank:XM_012284558.1;Parent=rna-XM_012284558.1
NW_003797169.1	Gnomon	exon	675546	675812	.	+	.	ID=exon-XM_012284558.1-3;Dbxref=GeneID:100881534%2CGenbank:XM_012284558.1;Parent=rna-XM_012284558.1
NW_003797169.1	Gnomon	exon	676977	677666	.	+	.	ID=exon-XM_012284558.1-8;Dbxref=GeneID:100881534%2CGenbank:XM_012284558.1;Parent=rna-XM_012284558.1
NW_003797169.1	Gnomon	exon	677724	677934	.	+	.	ID=exon-XM_012284558.1-9;Dbxref=GeneID:100881534%2CGenbank:XM_012284558.1;Parent=rna-XM_012284558.1
NW_003797169.1	Gnomon	exon	676505	676692	.	+	.	ID=exon-XM_012284558.1-6;Dbxref=GeneID:100881534%2CGenbank:XM_012284558.1;Parent=rna-XM_012284558.1
NW_003797169.1	Gnomon	exon	676763	676898	.	+	.	ID=exon-XM_012284558.1-7;Dbxref=GeneID:100881534%2CGenbank:XM_012284558.1;Parent=rna-XM_012284558.1
NW_003797169.1	Gnomon	mRNA	488947	671153	.	+	.	Name=XM_003702990.2;ID=rna-XM_003702990.2;Dbxref=GeneID:100881199%2CGenbank:XM_003702990.2;Parent=gene-LOC100881199
NW_003797169.1	Gnomon	gene	889656	1068036	.	-	.	Name=LOC100882254;ID=gene-LOC100882254;Dbxref=GeneID:100882254
NW_003797169.1	Gnomon	mRNA	671228	673082	.	-	.	Name=XM_003702991.2;ID=rna-XM_003702991.2;Dbxref=GeneID:100881311%2CGenbank:XM_003702991.2;Parent=gene-LOC100881311
NW_003797169.1	Gnomon	CDS	276807	276816	.	+	0	Name=XP_012139908.1;ID=cds-XP_012139908.1;Dbxref=GeneID:105662412%2CGenbank:XP_012139908.1;Parent=rna-XM_012284518.1
NW_003797169.1	Gnomon	CDS	277127	277381	.	+	0	Name=XP_012139908.1;ID=cds-XP_012139908.1;Dbxref=GeneID:105662412%2CGenbank:XP_012139908.1;Parent=rna-XM_012284518.1
NW_003797169.1	Gnomon	CDS	277435	277670	.	+	0	Name=XP_012139908.1;ID=cds-XP_012139908.1;Dbxref=GeneID:105662412%2CGenbank:XP_012139908.1;Parent=rna-XM_012284518.1
NW_003797169.1	Gnomon	exon	429871	429977	.	-	.	ID=exon-XM_012284536.1-28;Dbxref=GeneID:100877881%2CGenbank:XM_012284536.1;Parent=rna-XM_012284536.1
NW_003797169.1	Gnomon	exon	430891	431076	.	-	.	ID=exon-XM_012284536.1-24;Dbxref=GeneID:100877881%2CGenbank:XM_012284536.1;Parent=rna-XM_012284536.1
NW_003797169.1	Gnomon	exon	430578	430809	.	-	.	ID=exon-XM_012284536.1-25;Dbxref=GeneID:100877881%2CGenbank:XM_012284536.1;Parent=rna-XM_012284536.1
NW_003797169.1	Gnomon	exon	430206	430508	.	-	.	ID=exon-XM_012284536.1-26;Dbxref=GeneID:100877881%2CGenbank:XM_012284536.1;Parent=rna-XM_012284536.1
NW_003797169.1	Gnomon	exon	430047	430133	.	-	.	ID=exon-XM_012284536.1-27;Dbxref=GeneID:100877881%2CGenbank:XM_012284536.1;Parent=rna-XM_012284536.1
NW_003797169.1	Gnomon	exon	308035	308293	.	+	.	ID=exon-XM_012284512.1-2;Dbxref=GeneID:105662410%2CGenbank:XM_012284512.1;Parent=rna-XM_012284512.1
NW_003797169.1	Gnomon	exon	432695	432904	.	-	.	ID=exon-XM_012284536.1-17;Dbxref=GeneID:100877881%2CGenbank:XM_012284536.1;Parent=rna-XM_012284536.1
NW_003797169.1	Gnomon	exon	308347	308597	.	+	.	ID=exon-XM_012284512.1-3;Dbxref=GeneID:105662410%2CGenbank:XM_012284512.1;Parent=rna-XM_012284512.1
NW_003797169.1	Gnomon	exon	432497	432612	.	-	.	ID=exon-XM_012284536.1-18;Dbxref=GeneID:100877881%2CGenbank:XM_012284536.1;Parent=rna-XM_012284536.1
NW_003797169.1	Gnomon	exon	432323	432432	.	-	.	ID=exon-XM_012284536.1-19;Dbxref=GeneID:100877881%2CGenbank:XM_012284536.1;Parent=rna-XM_012284536.1
NW_003797169.1	Gnomon	exon	306543	307654	.	+	.	ID=exon-XM_012284512.1-1;Dbxref=GeneID:105662410%2CGenbank:XM_012284512.1;Parent=rna-XM_012284512.1
NW_003797169.1	Gnomon	exon	433890	434041	.	-	.	ID=exon-XM_012284536.1-13;Dbxref=GeneID:100877881%2CGenbank:XM_012284536.1;Parent=rna-XM_012284536.1
NW_003797169.1	Gnomon	exon	433560	433795	.	-	.	ID=exon-XM_012284536.1-14;Dbxref=GeneID:100877881%2CGenbank:XM_012284536.1;Parent=rna-XM_012284536.1
NW_003797169.1	Gnomon	exon	308666	308756	.	+	.	ID=exon-XM_012284512.1-4;Dbxref=GeneID:105662410%2CGenbank:XM_012284512.1;Parent=rna-XM_012284512.1
NW_003797169.1	Gnomon	exon	433200	433495	.	-	.	ID=exon-XM_012284536.1-15;Dbxref=GeneID:100877881%2CGenbank:XM_012284536.1;Parent=rna-XM_012284536.1
NW_003797169.1	Gnomon	exon	432980	433137	.	-	.	ID=exon-XM_012284536.1-16;Dbxref=GeneID:100877881%2CGenbank:XM_012284536.1;Parent=rna-XM_012284536.1
NW_003797169.1	Gnomon	exon	432109	432230	.	-	.	ID=exon-XM_012284536.1-20;Dbxref=GeneID:100877881%2CGenbank:XM_012284536.1;Parent=rna-XM_012284536.1
NW_003797169.1	Gnomon	exon	738970	739101	.	-	.	ID=exon-XM_012284561.1-11;Dbxref=GeneID:100881857%2CGenbank:XM_012284561.1;Parent=rna-XM_012284561.1
NW_003797169.1	Gnomon	exon	431760	432029	.	-	.	ID=exon-XM_012284536.1-21;Dbxref=GeneID:100877881%2CGenbank:XM_012284536.1;Parent=rna-XM_012284536.1
NW_003797169.1	Gnomon	exon	738537	738851	.	-	.	ID=exon-XM_012284561.1-12;Dbxref=GeneID:100881857%2CGenbank:XM_012284561.1;Parent=rna-XM_012284561.1
NW_003797169.1	Gnomon	exon	431590	431681	.	-	.	ID=exon-XM_012284536.1-22;Dbxref=GeneID:100877881%2CGenbank:XM_012284536.1;Parent=rna-XM_012284536.1
NW_003797169.1	Gnomon	exon	431154	431515	.	-	.	ID=exon-XM_012284536.1-23;Dbxref=GeneID:100877881%2CGenbank:XM_012284536.1;Parent=rna-XM_012284536.1
NW_003797169.1	Gnomon	exon	739701	739883	.	-	.	ID=exon-XM_012284561.1-10;Dbxref=GeneID:100881857%2CGenbank:XM_012284561.1;Parent=rna-XM_012284561.1
NW_003797169.1	Gnomon	exon	716524	716661	.	-	.	ID=exon-XM_012284561.1-19;Dbxref=GeneID:100881857%2CGenbank:XM_012284561.1;Parent=rna-XM_012284561.1
NW_003797169.1	Gnomon	exon	718246	718569	.	-	.	ID=exon-XM_012284561.1-17;Dbxref=GeneID:100881857%2CGenbank:XM_012284561.1;Parent=rna-XM_012284561.1
NW_003797169.1	Gnomon	exon	717168	717356	.	-	.	ID=exon-XM_012284561.1-18;Dbxref=GeneID:100881857%2CGenbank:XM_012284561.1;Parent=rna-XM_012284561.1
NW_003797169.1	Gnomon	exon	735644	735826	.	-	.	ID=exon-XM_012284561.1-15;Dbxref=GeneID:100881857%2CGenbank:XM_012284561.1;Parent=rna-XM_012284561.1
NW_003797169.1	Gnomon	exon	719894	720025	.	-	.	ID=exon-XM_012284561.1-16;Dbxref=GeneID:100881857%2CGenbank:XM_012284561.1;Parent=rna-XM_012284561.1
NW_003797169.1	Gnomon	exon	737413	737742	.	-	.	ID=exon-XM_012284561.1-13;Dbxref=GeneID:100881857%2CGenbank:XM_012284561.1;Parent=rna-XM_012284561.1
NW_003797169.1	Gnomon	exon	736769	737089	.	-	.	ID=exon-XM_012284561.1-14;Dbxref=GeneID:100881857%2CGenbank:XM_012284561.1;Parent=rna-XM_012284561.1
NW_003797169.1	Gnomon	exon	713786	713870	.	-	.	ID=exon-XM_012284561.1-22;Dbxref=GeneID:100881857%2CGenbank:XM_012284561.1;Parent=rna-XM_012284561.1
NW_003797169.1	Gnomon	exon	435346	435441	.	-	.	ID=exon-XM_012284536.1-10;Dbxref=GeneID:100877881%2CGenbank:XM_012284536.1;Parent=rna-XM_012284536.1
NW_003797169.1	Gnomon	exon	713571	713702	.	-	.	ID=exon-XM_012284561.1-23;Dbxref=GeneID:100881857%2CGenbank:XM_012284561.1;Parent=rna-XM_012284561.1
NW_003797169.1	Gnomon	exon	435082	435273	.	-	.	ID=exon-XM_012284536.1-11;Dbxref=GeneID:100877881%2CGenbank:XM_012284536.1;Parent=rna-XM_012284536.1
NW_003797169.1	Gnomon	exon	714815	714922	.	-	.	ID=exon-XM_012284561.1-20;Dbxref=GeneID:100881857%2CGenbank:XM_012284561.1;Parent=rna-XM_012284561.1
NW_003797169.1	Gnomon	exon	434846	434976	.	-	.	ID=exon-XM_012284536.1-12;Dbxref=GeneID:100877881%2CGenbank:XM_012284536.1;Parent=rna-XM_012284536.1
NW_003797169.1	Gnomon	exon	713991	714088	.	-	.	ID=exon-XM_012284561.1-21;Dbxref=GeneID:100881857%2CGenbank:XM_012284561.1;Parent=rna-XM_012284561.1
NW_003797169.1	Gnomon	exon	708858	710589	.	-	.	ID=exon-XM_012284561.1-28;Dbxref=GeneID:100881857%2CGenbank:XM_012284561.1;Parent=rna-XM_012284561.1
NW_003797169.1	Gnomon	exon	710947	711270	.	-	.	ID=exon-XM_012284561.1-26;Dbxref=GeneID:100881857%2CGenbank:XM_012284561.1;Parent=rna-XM_012284561.1
NW_003797169.1	Gnomon	exon	710699	710881	.	-	.	ID=exon-XM_012284561.1-27;Dbxref=GeneID:100881857%2CGenbank:XM_012284561.1;Parent=rna-XM_012284561.1
NW_003797169.1	Gnomon	exon	711585	711767	.	-	.	ID=exon-XM_012284561.1-24;Dbxref=GeneID:100881857%2CGenbank:XM_012284561.1;Parent=rna-XM_012284561.1
NW_003797169.1	Gnomon	exon	711372	711512	.	-	.	ID=exon-XM_012284561.1-25;Dbxref=GeneID:100881857%2CGenbank:XM_012284561.1;Parent=rna-XM_012284561.1
NW_003797169.1	Gnomon	gene	796616	860321	.	-	.	Name=LOC100882145;ID=gene-LOC100882145;Dbxref=GeneID:100882145
NW_003797169.1	Gnomon	CDS	3870	3925	.	+	0	Name=XP_012139899.1;ID=cds-XP_012139899.1;Dbxref=GeneID:100876539%2CGenbank:XP_012139899.1;Parent=rna-XM_012284509.1
NW_003797169.1	Gnomon	CDS	4057	4108	.	+	0	Name=XP_012139899.1;ID=cds-XP_012139899.1;Dbxref=GeneID:100876539%2CGenbank:XP_012139899.1;Parent=rna-XM_012284509.1
NW_003797169.1	Gnomon	CDS	4216	4262	.	+	0	Name=XP_012139899.1;ID=cds-XP_012139899.1;Dbxref=GeneID:100876539%2CGenbank:XP_012139899.1;Parent=rna-XM_012284509.1
NW_003797169.1	Gnomon	CDS	4348	4381	.	+	0	Name=XP_012139899.1;ID=cds-XP_012139899.1;Dbxref=GeneID:100876539%2CGenbank:XP_012139899.1;Parent=rna-XM_012284509.1
NW_003797169.1	Gnomon	CDS	4539	4645	.	+	0	Name=XP_012139899.1;ID=cds-XP_012139899.1;Dbxref=GeneID:100876539%2CGenbank:XP_012139899.1;Parent=rna-XM_012284509.1
NW_003797169.1	Gnomon	CDS	4721	4833	.	+	0	Name=XP_012139899.1;ID=cds-XP_012139899.1;Dbxref=GeneID:100876539%2CGenbank:XP_012139899.1;Parent=rna-XM_012284509.1
NW_003797169.1	Gnomon	CDS	4910	5073	.	+	0	Name=XP_012139899.1;ID=cds-XP_012139899.1;Dbxref=GeneID:100876539%2CGenbank:XP_012139899.1;Parent=rna-XM_012284509.1
NW_003797169.1	Gnomon	CDS	5782	5838	.	+	0	Name=XP_012139899.1;ID=cds-XP_012139899.1;Dbxref=GeneID:100876539%2CGenbank:XP_012139899.1;Parent=rna-XM_012284509.1
NW_003797169.1	Gnomon	CDS	284310	284340	.	-	0	Name=XP_012139909.1;ID=cds-XP_012139909.1;Dbxref=GeneID:100877204%2CGenbank:XP_012139909.1;Parent=rna-XM_012284519.1
NW_003797169.1	Gnomon	CDS	282829	283541	.	-	0	Name=XP_012139909.1;ID=cds-XP_012139909.1;Dbxref=GeneID:100877204%2CGenbank:XP_012139909.1;Parent=rna-XM_012284519.1
NW_003797169.1	Gnomon	CDS	272664	273377	.	-	0	Name=XP_012139909.1;ID=cds-XP_012139909.1;Dbxref=GeneID:100877204%2CGenbank:XP_012139909.1;Parent=rna-XM_012284519.1
NW_003797169.1	Gnomon	CDS	272120	272401	.	-	0	Name=XP_012139909.1;ID=cds-XP_012139909.1;Dbxref=GeneID:100877204%2CGenbank:XP_012139909.1;Parent=rna-XM_012284519.1
NW_003797169.1	Gnomon	CDS	271251	272010	.	-	0	Name=XP_012139909.1;ID=cds-XP_012139909.1;Dbxref=GeneID:100877204%2CGenbank:XP_012139909.1;Parent=rna-XM_012284519.1
NW_003797169.1	Gnomon	CDS	269537	271126	.	-	0	Name=XP_012139909.1;ID=cds-XP_012139909.1;Dbxref=GeneID:100877204%2CGenbank:XP_012139909.1;Parent=rna-XM_012284519.1
NW_003797169.1	Gnomon	CDS	268925	269349	.	-	0	Name=XP_012139909.1;ID=cds-XP_012139909.1;Dbxref=GeneID:100877204%2CGenbank:XP_012139909.1;Parent=rna-XM_012284519.1
NW_003797169.1	Gnomon	CDS	268639	268854	.	-	0	Name=XP_012139909.1;ID=cds-XP_012139909.1;Dbxref=GeneID:100877204%2CGenbank:XP_012139909.1;Parent=rna-XM_012284519.1
NW_003797169.1	Gnomon	exon	792939	793724	.	-	.	ID=exon-XM_003702998.2-1;Dbxref=GeneID:100882036%2CGenbank:XM_003702998.2;Parent=rna-XM_003702998.2
NW_003797169.1	Gnomon	exon	780342	780528	.	-	.	ID=exon-XM_003702998.2-4;Dbxref=GeneID:100882036%2CGenbank:XM_003702998.2;Parent=rna-XM_003702998.2
NW_003797169.1	Gnomon	exon	779449	779648	.	-	.	ID=exon-XM_003702998.2-5;Dbxref=GeneID:100882036%2CGenbank:XM_003702998.2;Parent=rna-XM_003702998.2
NW_003797169.1	Gnomon	exon	782556	782827	.	-	.	ID=exon-XM_003702998.2-2;Dbxref=GeneID:100882036%2CGenbank:XM_003702998.2;Parent=rna-XM_003702998.2
NW_003797169.1	Gnomon	exon	781163	781437	.	-	.	ID=exon-XM_003702998.2-3;Dbxref=GeneID:100882036%2CGenbank:XM_003702998.2;Parent=rna-XM_003702998.2
NW_003797169.1	Gnomon	exon	777810	778456	.	-	.	ID=exon-XM_003702998.2-6;Dbxref=GeneID:100882036%2CGenbank:XM_003702998.2;Parent=rna-XM_003702998.2
NW_003797169.1	Gnomon	gene	777810	793724	.	-	.	Name=LOC100882036;ID=gene-LOC100882036;Dbxref=GeneID:100882036
NW_003797169.1	Gnomon	exon	435517	435685	.	-	.	ID=exon-XM_012284535.1-9;Dbxref=GeneID:100877881%2CGenbank:XM_012284535.1;Parent=rna-XM_012284535.1
NW_003797169.1	Gnomon	exon	436259	436447	.	-	.	ID=exon-XM_012284535.1-7;Dbxref=GeneID:100877881%2CGenbank:XM_012284535.1;Parent=rna-XM_012284535.1
NW_003797169.1	Gnomon	exon	435762	436183	.	-	.	ID=exon-XM_012284535.1-8;Dbxref=GeneID:100877881%2CGenbank:XM_012284535.1;Parent=rna-XM_012284535.1
NW_003797169.1	Gnomon	exon	437073	437269	.	-	.	ID=exon-XM_012284535.1-5;Dbxref=GeneID:100877881%2CGenbank:XM_012284535.1;Parent=rna-XM_012284535.1
NW_003797169.1	Gnomon	exon	436524	436996	.	-	.	ID=exon-XM_012284535.1-6;Dbxref=GeneID:100877881%2CGenbank:XM_012284535.1;Parent=rna-XM_012284535.1
NW_003797169.1	Gnomon	exon	437561	437690	.	-	.	ID=exon-XM_012284535.1-3;Dbxref=GeneID:100877881%2CGenbank:XM_012284535.1;Parent=rna-XM_012284535.1
NW_003797169.1	Gnomon	exon	437350	437486	.	-	.	ID=exon-XM_012284535.1-4;Dbxref=GeneID:100877881%2CGenbank:XM_012284535.1;Parent=rna-XM_012284535.1
NW_003797169.1	Gnomon	exon	437937	438077	.	-	.	ID=exon-XM_012284535.1-1;Dbxref=GeneID:100877881%2CGenbank:XM_012284535.1;Parent=rna-XM_012284535.1
NW_003797169.1	Gnomon	exon	437755	437859	.	-	.	ID=exon-XM_012284535.1-2;Dbxref=GeneID:100877881%2CGenbank:XM_012284535.1;Parent=rna-XM_012284535.1
NW_003797169.1	Gnomon	mRNA	440391	442170	.	-	.	Name=XM_012284542.1;ID=rna-XM_012284542.1;Dbxref=GeneID:100880455%2CGenbank:XM_012284542.1;Parent=gene-LOC100880455
NW_003797169.1	Gnomon	CDS	877506	878231	.	+	0	Name=XP_012139959.1;ID=cds-XP_012139959.1;Dbxref=GeneID:100879003%2CGenbank:XP_012139959.1;Parent=rna-XM_012284569.1
NW_003797169.1	Gnomon	CDS	879054	879438	.	+	0	Name=XP_012139959.1;ID=cds-XP_012139959.1;Dbxref=GeneID:100879003%2CGenbank:XP_012139959.1;Parent=rna-XM_012284569.1
NW_003797169.1	Gnomon	CDS	879583	879938	.	+	0	Name=XP_012139959.1;ID=cds-XP_012139959.1;Dbxref=GeneID:100879003%2CGenbank:XP_012139959.1;Parent=rna-XM_012284569.1
NW_003797169.1	Gnomon	CDS	880272	880703	.	+	0	Name=XP_012139959.1;ID=cds-XP_012139959.1;Dbxref=GeneID:100879003%2CGenbank:XP_012139959.1;Parent=rna-XM_012284569.1
NW_003797169.1	Gnomon	CDS	880762	880935	.	+	0	Name=XP_012139959.1;ID=cds-XP_012139959.1;Dbxref=GeneID:100879003%2CGenbank:XP_012139959.1;Parent=rna-XM_012284569.1
NW_003797169.1	Gnomon	CDS	881301	881510	.	+	0	Name=XP_012139959.1;ID=cds-XP_012139959.1;Dbxref=GeneID:100879003%2CGenbank:XP_012139959.1;Parent=rna-XM_012284569.1
NW_003797169.1	Gnomon	CDS	882029	882280	.	+	0	Name=XP_012139959.1;ID=cds-XP_012139959.1;Dbxref=GeneID:100879003%2CGenbank:XP_012139959.1;Parent=rna-XM_012284569.1
NW_003797169.1	Gnomon	CDS	882525	882811	.	+	0	Name=XP_012139959.1;ID=cds-XP_012139959.1;Dbxref=GeneID:100879003%2CGenbank:XP_012139959.1;Parent=rna-XM_012284569.1
NW_003797169.1	Gnomon	CDS	882926	883031	.	+	0	Name=XP_012139959.1;ID=cds-XP_012139959.1;Dbxref=GeneID:100879003%2CGenbank:XP_012139959.1;Parent=rna-XM_012284569.1
NW_003797169.1	Gnomon	CDS	883293	883472	.	+	0	Name=XP_012139959.1;ID=cds-XP_012139959.1;Dbxref=GeneID:100879003%2CGenbank:XP_012139959.1;Parent=rna-XM_012284569.1
NW_003797169.1	Gnomon	CDS	883534	884403	.	+	0	Name=XP_012139959.1;ID=cds-XP_012139959.1;Dbxref=GeneID:100879003%2CGenbank:XP_012139959.1;Parent=rna-XM_012284569.1
NW_003797169.1	Gnomon	CDS	885007	885078	.	+	0	Name=XP_012139959.1;ID=cds-XP_012139959.1;Dbxref=GeneID:100879003%2CGenbank:XP_012139959.1;Parent=rna-XM_012284569.1
NW_003797169.1	Gnomon	exon	306543	307654	.	+	.	ID=exon-XM_012284513.1-1;Dbxref=GeneID:105662410%2CGenbank:XM_012284513.1;Parent=rna-XM_012284513.1
NW_003797169.1	Gnomon	exon	308035	308293	.	+	.	ID=exon-XM_012284513.1-2;Dbxref=GeneID:105662410%2CGenbank:XM_012284513.1;Parent=rna-XM_012284513.1
NW_003797169.1	Gnomon	exon	308347	308611	.	+	.	ID=exon-XM_012284513.1-3;Dbxref=GeneID:105662410%2CGenbank:XM_012284513.1;Parent=rna-XM_012284513.1
NW_003797169.1	Gnomon	exon	308666	308756	.	+	.	ID=exon-XM_012284513.1-4;Dbxref=GeneID:105662410%2CGenbank:XM_012284513.1;Parent=rna-XM_012284513.1
NW_003797169.1	Gnomon	mRNA	682046	686770	.	+	.	Name=XM_003702994.2;ID=rna-XM_003702994.2;Dbxref=GeneID:100881640%2CGenbank:XM_003702994.2;Parent=gene-LOC100881640
NW_003797169.1	Gnomon	exon	412385	412690	.	-	.	ID=exon-XM_003702979.2-10;Dbxref=GeneID:100880005%2CGenbank:XM_003702979.2;Parent=rna-XM_003702979.2
NW_003797169.1	Gnomon	mRNA	440391	442161	.	-	.	Name=XM_012284541.1;ID=rna-XM_012284541.1;Dbxref=GeneID:100880455%2CGenbank:XM_012284541.1;Parent=gene-LOC100880455
NW_003797169.1	Gnomon	gene	249967	258940	.	+	.	Name=LOC100876870;ID=gene-LOC100876870;Dbxref=GeneID:100876870
NW_003797169.1	Gnomon	mRNA	706849	708713	.	-	.	Name=XM_003702995.2;ID=rna-XM_003702995.2;Dbxref=GeneID:100881747%2CGenbank:XM_003702995.2;Parent=gene-LOC100881747
NW_003797169.1	Gnomon	exon	776503	776664	.	+	.	ID=exon-XM_003702969.2-10;Dbxref=GeneID:100878777%2CGenbank:XM_003702969.2;Parent=rna-XM_003702969.2
NW_003797169.1	Gnomon	exon	776754	777299	.	+	.	ID=exon-XM_003702969.2-11;Dbxref=GeneID:100878777%2CGenbank:XM_003702969.2;Parent=rna-XM_003702969.2
NW_003797169.1	Gnomon	exon	431341	431454	.	-	.	ID=exon-XM_012284538.1-26;Dbxref=GeneID:100877881%2CGenbank:XM_012284538.1;Parent=rna-XM_012284538.1
NW_003797169.1	Gnomon	exon	434673	434778	.	-	.	ID=exon-XM_012284538.1-13;Dbxref=GeneID:100877881%2CGenbank:XM_012284538.1;Parent=rna-XM_012284538.1
NW_003797169.1	Gnomon	exon	434351	434591	.	-	.	ID=exon-XM_012284538.1-14;Dbxref=GeneID:100877881%2CGenbank:XM_012284538.1;Parent=rna-XM_012284538.1
NW_003797169.1	Gnomon	exon	435082	435273	.	-	.	ID=exon-XM_012284538.1-11;Dbxref=GeneID:100877881%2CGenbank:XM_012284538.1;Parent=rna-XM_012284538.1
NW_003797169.1	Gnomon	exon	434846	434976	.	-	.	ID=exon-XM_012284538.1-12;Dbxref=GeneID:100877881%2CGenbank:XM_012284538.1;Parent=rna-XM_012284538.1
NW_003797169.1	Gnomon	exon	435346	435441	.	-	.	ID=exon-XM_012284538.1-10;Dbxref=GeneID:100877881%2CGenbank:XM_012284538.1;Parent=rna-XM_012284538.1
NW_003797169.1	Gnomon	exon	431760	432029	.	-	.	ID=exon-XM_012284538.1-24;Dbxref=GeneID:100877881%2CGenbank:XM_012284538.1;Parent=rna-XM_012284538.1
NW_003797169.1	Gnomon	exon	431590	431681	.	-	.	ID=exon-XM_012284538.1-25;Dbxref=GeneID:100877881%2CGenbank:XM_012284538.1;Parent=rna-XM_012284538.1
NW_003797169.1	Gnomon	exon	432323	432432	.	-	.	ID=exon-XM_012284538.1-22;Dbxref=GeneID:100877881%2CGenbank:XM_012284538.1;Parent=rna-XM_012284538.1
NW_003797169.1	Gnomon	exon	432109	432230	.	-	.	ID=exon-XM_012284538.1-23;Dbxref=GeneID:100877881%2CGenbank:XM_012284538.1;Parent=rna-XM_012284538.1
NW_003797169.1	Gnomon	exon	432695	432904	.	-	.	ID=exon-XM_012284538.1-20;Dbxref=GeneID:100877881%2CGenbank:XM_012284538.1;Parent=rna-XM_012284538.1
NW_003797169.1	Gnomon	exon	432497	432612	.	-	.	ID=exon-XM_012284538.1-21;Dbxref=GeneID:100877881%2CGenbank:XM_012284538.1;Parent=rna-XM_012284538.1
NW_003797169.1	Gnomon	exon	432980	433137	.	-	.	ID=exon-XM_012284538.1-19;Dbxref=GeneID:100877881%2CGenbank:XM_012284538.1;Parent=rna-XM_012284538.1
NW_003797169.1	Gnomon	exon	433560	433795	.	-	.	ID=exon-XM_012284538.1-17;Dbxref=GeneID:100877881%2CGenbank:XM_012284538.1;Parent=rna-XM_012284538.1
NW_003797169.1	Gnomon	exon	433200	433495	.	-	.	ID=exon-XM_012284538.1-18;Dbxref=GeneID:100877881%2CGenbank:XM_012284538.1;Parent=rna-XM_012284538.1
NW_003797169.1	Gnomon	exon	434125	434272	.	-	.	ID=exon-XM_012284538.1-15;Dbxref=GeneID:100877881%2CGenbank:XM_012284538.1;Parent=rna-XM_012284538.1
NW_003797169.1	Gnomon	exon	433890	434041	.	-	.	ID=exon-XM_012284538.1-16;Dbxref=GeneID:100877881%2CGenbank:XM_012284538.1;Parent=rna-XM_012284538.1
NW_003797169.1	Gnomon	mRNA	440391	442140	.	-	.	Name=XM_012284540.1;ID=rna-XM_012284540.1;Dbxref=GeneID:100880455%2CGenbank:XM_012284540.1;Parent=gene-LOC100880455
NW_003797169.1	Gnomon	mRNA	673407	674776	.	-	.	Name=XM_003702992.2;ID=rna-XM_003702992.2;Dbxref=GeneID:100881422%2CGenbank:XM_003702992.2;Parent=gene-LOC100881422
NW_003797169.1	Gnomon	gene	248433	249814	.	-	.	Name=LOC100876760;ID=gene-LOC100876760;Dbxref=GeneID:100876760
NW_003797169.1	Gnomon	CDS	284310	284340	.	-	0	Name=XP_012139910.1;ID=cds-XP_012139910.1;Dbxref=GeneID:100877204%2CGenbank:XP_012139910.1;Parent=rna-XM_012284520.1
NW_003797169.1	Gnomon	CDS	282829	283541	.	-	0	Name=XP_012139910.1;ID=cds-XP_012139910.1;Dbxref=GeneID:100877204%2CGenbank:XP_012139910.1;Parent=rna-XM_012284520.1
NW_003797169.1	Gnomon	CDS	281930	282643	.	-	0	Name=XP_012139910.1;ID=cds-XP_012139910.1;Dbxref=GeneID:100877204%2CGenbank:XP_012139910.1;Parent=rna-XM_012284520.1
NW_003797169.1	Gnomon	CDS	272120	272401	.	-	0	Name=XP_012139910.1;ID=cds-XP_012139910.1;Dbxref=GeneID:100877204%2CGenbank:XP_012139910.1;Parent=rna-XM_012284520.1
NW_003797169.1	Gnomon	CDS	271251	272010	.	-	0	Name=XP_012139910.1;ID=cds-XP_012139910.1;Dbxref=GeneID:100877204%2CGenbank:XP_012139910.1;Parent=rna-XM_012284520.1
NW_003797169.1	Gnomon	CDS	269537	271126	.	-	0	Name=XP_012139910.1;ID=cds-XP_012139910.1;Dbxref=GeneID:100877204%2CGenbank:XP_012139910.1;Parent=rna-XM_012284520.1
NW_003797169.1	Gnomon	CDS	268925	269349	.	-	0	Name=XP_012139910.1;ID=cds-XP_012139910.1;Dbxref=GeneID:100877204%2CGenbank:XP_012139910.1;Parent=rna-XM_012284520.1
NW_003797169.1	Gnomon	CDS	268639	268854	.	-	0	Name=XP_012139910.1;ID=cds-XP_012139910.1;Dbxref=GeneID:100877204%2CGenbank:XP_012139910.1;Parent=rna-XM_012284520.1
NW_003797169.1	Gnomon	exon	741494	741637	.	-	.	ID=exon-XM_012284561.1-6;Dbxref=GeneID:100881857%2CGenbank:XM_012284561.1;Parent=rna-XM_012284561.1
NW_003797169.1	Gnomon	exon	741241	741423	.	-	.	ID=exon-XM_012284561.1-7;Dbxref=GeneID:100881857%2CGenbank:XM_012284561.1;Parent=rna-XM_012284561.1
NW_003797169.1	Gnomon	exon	741027	741158	.	-	.	ID=exon-XM_012284561.1-8;Dbxref=GeneID:100881857%2CGenbank:XM_012284561.1;Parent=rna-XM_012284561.1
NW_003797169.1	Gnomon	exon	740513	740827	.	-	.	ID=exon-XM_012284561.1-9;Dbxref=GeneID:100881857%2CGenbank:XM_012284561.1;Parent=rna-XM_012284561.1
NW_003797169.1	Gnomon	exon	749693	749875	.	-	.	ID=exon-XM_012284561.1-2;Dbxref=GeneID:100881857%2CGenbank:XM_012284561.1;Parent=rna-XM_012284561.1
NW_003797169.1	Gnomon	exon	746144	746284	.	-	.	ID=exon-XM_012284561.1-3;Dbxref=GeneID:100881857%2CGenbank:XM_012284561.1;Parent=rna-XM_012284561.1
NW_003797169.1	Gnomon	exon	744392	744427	.	-	.	ID=exon-XM_012284561.1-4;Dbxref=GeneID:100881857%2CGenbank:XM_012284561.1;Parent=rna-XM_012284561.1
NW_003797169.1	Gnomon	exon	743109	743291	.	-	.	ID=exon-XM_012284561.1-5;Dbxref=GeneID:100881857%2CGenbank:XM_012284561.1;Parent=rna-XM_012284561.1
NW_003797169.1	Gnomon	exon	767082	767703	.	-	.	ID=exon-XM_012284561.1-1;Dbxref=GeneID:100881857%2CGenbank:XM_012284561.1;Parent=rna-XM_012284561.1
NW_003797169.1	Gnomon	gene	24207	247446	.	-	.	Name=LOC100876650;ID=gene-LOC100876650;Dbxref=GeneID:100876650
NW_003797169.1	Gnomon	exon	436259	436447	.	-	.	ID=exon-XM_012284537.1-7;Dbxref=GeneID:100877881%2CGenbank:XM_012284537.1;Parent=rna-XM_012284537.1
NW_003797169.1	Gnomon	exon	435762	436183	.	-	.	ID=exon-XM_012284537.1-8;Dbxref=GeneID:100877881%2CGenbank:XM_012284537.1;Parent=rna-XM_012284537.1
NW_003797169.1	Gnomon	exon	437073	437269	.	-	.	ID=exon-XM_012284537.1-5;Dbxref=GeneID:100877881%2CGenbank:XM_012284537.1;Parent=rna-XM_012284537.1
NW_003797169.1	Gnomon	exon	436524	436996	.	-	.	ID=exon-XM_012284537.1-6;Dbxref=GeneID:100877881%2CGenbank:XM_012284537.1;Parent=rna-XM_012284537.1
NW_003797169.1	Gnomon	exon	435517	435685	.	-	.	ID=exon-XM_012284537.1-9;Dbxref=GeneID:100877881%2CGenbank:XM_012284537.1;Parent=rna-XM_012284537.1
NW_003797169.1	Gnomon	exon	437561	437690	.	-	.	ID=exon-XM_012284537.1-3;Dbxref=GeneID:100877881%2CGenbank:XM_012284537.1;Parent=rna-XM_012284537.1
NW_003797169.1	Gnomon	exon	437350	437486	.	-	.	ID=exon-XM_012284537.1-4;Dbxref=GeneID:100877881%2CGenbank:XM_012284537.1;Parent=rna-XM_012284537.1
NW_003797169.1	Gnomon	exon	437937	438077	.	-	.	ID=exon-XM_012284537.1-1;Dbxref=GeneID:100877881%2CGenbank:XM_012284537.1;Parent=rna-XM_012284537.1
NW_003797169.1	Gnomon	exon	437755	437859	.	-	.	ID=exon-XM_012284537.1-2;Dbxref=GeneID:100877881%2CGenbank:XM_012284537.1;Parent=rna-XM_012284537.1
NW_003797169.1	Gnomon	CDS	267228	267515	.	+	0	Name=XP_012139911.1;ID=cds-XP_012139911.1;Dbxref=GeneID:105661744%2CGenbank:XP_012139911.1;Parent=rna-XM_012284521.1
NW_003797169.1	Gnomon	CDS	267891	268149	.	+	0	Name=XP_012139911.1;ID=cds-XP_012139911.1;Dbxref=GeneID:105661744%2CGenbank:XP_012139911.1;Parent=rna-XM_012284521.1
NW_003797169.1	Gnomon	CDS	268203	268438	.	+	0	Name=XP_012139911.1;ID=cds-XP_012139911.1;Dbxref=GeneID:105661744%2CGenbank:XP_012139911.1;Parent=rna-XM_012284521.1
NW_003797169.1	tRNAscan-SE	gene	338031	338112	.	+	.	Name=Trnas-aga;ID=gene-Trnas-aga;Dbxref=GeneID:100874561
NW_003797169.1	Gnomon	mRNA	442473	445383	.	+	.	Name=XM_012284547.1;ID=rna-XM_012284547.1;Dbxref=GeneID:100878106%2CGenbank:XM_012284547.1;Parent=gene-LOC100878106
NW_003797169.1	Gnomon	mRNA	777810	793724	.	-	.	Name=XM_003702998.2;ID=rna-XM_003702998.2;Dbxref=GeneID:100882036%2CGenbank:XM_003702998.2;Parent=gene-LOC100882036
NW_003797169.1	Gnomon	mRNA	796616	860321	.	-	.	Name=XM_003702999.2;ID=rna-XM_003702999.2;Dbxref=GeneID:100882145%2CGenbank:XM_003702999.2;Parent=gene-LOC100882145
NW_003797169.1	Gnomon	CDS	267228	267515	.	+	0	Name=XP_012139912.1;ID=cds-XP_012139912.1;Dbxref=GeneID:105661744%2CGenbank:XP_012139912.1;Parent=rna-XM_012284522.1
NW_003797169.1	Gnomon	CDS	267891	268149	.	+	0	Name=XP_012139912.1;ID=cds-XP_012139912.1;Dbxref=GeneID:105661744%2CGenbank:XP_012139912.1;Parent=rna-XM_012284522.1
NW_003797169.1	Gnomon	CDS	268203	268438	.	+	0	Name=XP_012139912.1;ID=cds-XP_012139912.1;Dbxref=GeneID:105661744%2CGenbank:XP_012139912.1;Parent=rna-XM_012284522.1
NW_003797169.1	Gnomon	exon	773598	773646	.	+	.	ID=exon-XM_012284560.1-5;Dbxref=GeneID:100878777%2CGenbank:XM_012284560.1;Parent=rna-XM_012284560.1
NW_003797169.1	Gnomon	exon	774611	774698	.	+	.	ID=exon-XM_012284560.1-6;Dbxref=GeneID:100878777%2CGenbank:XM_012284560.1;Parent=rna-XM_012284560.1
NW_003797169.1	Gnomon	exon	771919	771988	.	+	.	ID=exon-XM_012284560.1-3;Dbxref=GeneID:100878777%2CGenbank:XM_012284560.1;Parent=rna-XM_012284560.1
NW_003797169.1	Gnomon	exon	772620	772804	.	+	.	ID=exon-XM_012284560.1-4;Dbxref=GeneID:100878777%2CGenbank:XM_012284560.1;Parent=rna-XM_012284560.1
NW_003797169.1	Gnomon	exon	761053	761134	.	+	.	ID=exon-XM_012284560.1-1;Dbxref=GeneID:100878777%2CGenbank:XM_012284560.1;Parent=rna-XM_012284560.1
NW_003797169.1	Gnomon	exon	761197	761264	.	+	.	ID=exon-XM_012284560.1-2;Dbxref=GeneID:100878777%2CGenbank:XM_012284560.1;Parent=rna-XM_012284560.1
NW_003797169.1	Gnomon	exon	776032	776121	.	+	.	ID=exon-XM_012284560.1-9;Dbxref=GeneID:100878777%2CGenbank:XM_012284560.1;Parent=rna-XM_012284560.1
NW_003797169.1	Gnomon	exon	774771	774942	.	+	.	ID=exon-XM_012284560.1-7;Dbxref=GeneID:100878777%2CGenbank:XM_012284560.1;Parent=rna-XM_012284560.1
NW_003797169.1	Gnomon	exon	775449	775700	.	+	.	ID=exon-XM_012284560.1-8;Dbxref=GeneID:100878777%2CGenbank:XM_012284560.1;Parent=rna-XM_012284560.1
NW_003797169.1	Gnomon	exon	436524	436996	.	-	.	ID=exon-XM_012284536.1-6;Dbxref=GeneID:100877881%2CGenbank:XM_012284536.1;Parent=rna-XM_012284536.1
NW_003797169.1	Gnomon	exon	436259	436447	.	-	.	ID=exon-XM_012284536.1-7;Dbxref=GeneID:100877881%2CGenbank:XM_012284536.1;Parent=rna-XM_012284536.1
NW_003797169.1	Gnomon	exon	435762	436183	.	-	.	ID=exon-XM_012284536.1-8;Dbxref=GeneID:100877881%2CGenbank:XM_012284536.1;Parent=rna-XM_012284536.1
NW_003797169.1	Gnomon	exon	435517	435685	.	-	.	ID=exon-XM_012284536.1-9;Dbxref=GeneID:100877881%2CGenbank:XM_012284536.1;Parent=rna-XM_012284536.1
NW_003797169.1	Gnomon	exon	437755	437859	.	-	.	ID=exon-XM_012284536.1-2;Dbxref=GeneID:100877881%2CGenbank:XM_012284536.1;Parent=rna-XM_012284536.1
NW_003797169.1	Gnomon	exon	437561	437690	.	-	.	ID=exon-XM_012284536.1-3;Dbxref=GeneID:100877881%2CGenbank:XM_012284536.1;Parent=rna-XM_012284536.1
NW_003797169.1	Gnomon	exon	437350	437486	.	-	.	ID=exon-XM_012284536.1-4;Dbxref=GeneID:100877881%2CGenbank:XM_012284536.1;Parent=rna-XM_012284536.1
NW_003797169.1	Gnomon	exon	437073	437269	.	-	.	ID=exon-XM_012284536.1-5;Dbxref=GeneID:100877881%2CGenbank:XM_012284536.1;Parent=rna-XM_012284536.1
NW_003797169.1	Gnomon	exon	437937	438077	.	-	.	ID=exon-XM_012284536.1-1;Dbxref=GeneID:100877881%2CGenbank:XM_012284536.1;Parent=rna-XM_012284536.1
NW_003797169.1	Gnomon	mRNA	448630	451651	.	-	.	Name=XM_012284546.1;ID=rna-XM_012284546.1;Dbxref=GeneID:100880640%2CGenbank:XM_012284546.1;Parent=gene-LOC100880640
NW_003797169.1	Gnomon	exon	468413	469353	.	-	.	ID=exon-XR_001095932.1-1;Dbxref=GeneID:105662414%2CGenbank:XR_001095932.1;Parent=rna-XR_001095932.1
NW_003797169.1	Gnomon	exon	467207	468337	.	-	.	ID=exon-XR_001095932.1-2;Dbxref=GeneID:105662414%2CGenbank:XR_001095932.1;Parent=rna-XR_001095932.1
NW_003797169.1	Gnomon	mRNA	440391	442162	.	-	.	Name=XM_012284544.1;ID=rna-XM_012284544.1;Dbxref=GeneID:100880455%2CGenbank:XM_012284544.1;Parent=gene-LOC100880455
NW_003797169.1	Gnomon	CDS	267228	267515	.	+	0	Name=XP_012139913.1;ID=cds-XP_012139913.1;Dbxref=GeneID:105661744%2CGenbank:XP_012139913.1;Parent=rna-XM_012284523.1
NW_003797169.1	Gnomon	CDS	267891	268149	.	+	0	Name=XP_012139913.1;ID=cds-XP_012139913.1;Dbxref=GeneID:105661744%2CGenbank:XP_012139913.1;Parent=rna-XM_012284523.1
NW_003797169.1	Gnomon	CDS	268203	268438	.	+	0	Name=XP_012139913.1;ID=cds-XP_012139913.1;Dbxref=GeneID:105661744%2CGenbank:XP_012139913.1;Parent=rna-XM_012284523.1
NW_003797169.1	Gnomon	mRNA	440391	442163	.	-	.	Name=XM_012284545.1;ID=rna-XM_012284545.1;Dbxref=GeneID:100880455%2CGenbank:XM_012284545.1;Parent=gene-LOC100880455
NW_003797169.1	Gnomon	exon	883293	883472	.	+	.	ID=exon-XM_012284570.1-11;Dbxref=GeneID:100879003%2CGenbank:XM_012284570.1;Parent=rna-XM_012284570.1
NW_003797169.1	Gnomon	exon	883534	884403	.	+	.	ID=exon-XM_012284570.1-12;Dbxref=GeneID:100879003%2CGenbank:XM_012284570.1;Parent=rna-XM_012284570.1
NW_003797169.1	Gnomon	exon	885007	885347	.	+	.	ID=exon-XM_012284570.1-13;Dbxref=GeneID:100879003%2CGenbank:XM_012284570.1;Parent=rna-XM_012284570.1
NW_003797169.1	Gnomon	exon	882926	883031	.	+	.	ID=exon-XM_012284570.1-10;Dbxref=GeneID:100879003%2CGenbank:XM_012284570.1;Parent=rna-XM_012284570.1
NW_003797169.1	Gnomon	exon	682046	682147	.	+	.	ID=exon-XM_003702994.2-1;Dbxref=GeneID:100881640%2CGenbank:XM_003702994.2;Parent=rna-XM_003702994.2
NW_003797169.1	Gnomon	exon	686549	686770	.	+	.	ID=exon-XM_003702994.2-4;Dbxref=GeneID:100881640%2CGenbank:XM_003702994.2;Parent=rna-XM_003702994.2
NW_003797169.1	Gnomon	exon	683152	683351	.	+	.	ID=exon-XM_003702994.2-2;Dbxref=GeneID:100881640%2CGenbank:XM_003702994.2;Parent=rna-XM_003702994.2
NW_003797169.1	Gnomon	exon	685619	685762	.	+	.	ID=exon-XM_003702994.2-3;Dbxref=GeneID:100881640%2CGenbank:XM_003702994.2;Parent=rna-XM_003702994.2
NW_003797169.1	Gnomon	CDS	267228	267515	.	+	0	Name=XP_012139914.1;ID=cds-XP_012139914.1;Dbxref=GeneID:105661744%2CGenbank:XP_012139914.1;Parent=rna-XM_012284524.1
NW_003797169.1	Gnomon	CDS	267891	268149	.	+	0	Name=XP_012139914.1;ID=cds-XP_012139914.1;Dbxref=GeneID:105661744%2CGenbank:XP_012139914.1;Parent=rna-XM_012284524.1
NW_003797169.1	Gnomon	CDS	268203	268438	.	+	0	Name=XP_012139914.1;ID=cds-XP_012139914.1;Dbxref=GeneID:105661744%2CGenbank:XP_012139914.1;Parent=rna-XM_012284524.1
NW_003797169.1	Gnomon	CDS	443021	443079	.	+	0	Name=XP_003703012.1;ID=cds-XP_003703012.1;Dbxref=GeneID:100878106%2CGenbank:XP_003703012.1;Parent=rna-XM_003702964.2
NW_003797169.1	Gnomon	CDS	443151	443221	.	+	0	Name=XP_003703012.1;ID=cds-XP_003703012.1;Dbxref=GeneID:100878106%2CGenbank:XP_003703012.1;Parent=rna-XM_003702964.2
NW_003797169.1	Gnomon	CDS	443302	443435	.	+	0	Name=XP_003703012.1;ID=cds-XP_003703012.1;Dbxref=GeneID:100878106%2CGenbank:XP_003703012.1;Parent=rna-XM_003702964.2
NW_003797169.1	Gnomon	CDS	443570	443685	.	+	0	Name=XP_003703012.1;ID=cds-XP_003703012.1;Dbxref=GeneID:100878106%2CGenbank:XP_003703012.1;Parent=rna-XM_003702964.2
NW_003797169.1	Gnomon	CDS	444017	444193	.	+	0	Name=XP_003703012.1;ID=cds-XP_003703012.1;Dbxref=GeneID:100878106%2CGenbank:XP_003703012.1;Parent=rna-XM_003702964.2
NW_003797169.1	Gnomon	CDS	444285	444462	.	+	0	Name=XP_003703012.1;ID=cds-XP_003703012.1;Dbxref=GeneID:100878106%2CGenbank:XP_003703012.1;Parent=rna-XM_003702964.2
NW_003797169.1	Gnomon	CDS	444532	444565	.	+	0	Name=XP_003703012.1;ID=cds-XP_003703012.1;Dbxref=GeneID:100878106%2CGenbank:XP_003703012.1;Parent=rna-XM_003702964.2
NW_003797169.1	Gnomon	CDS	444630	444937	.	+	0	Name=XP_003703012.1;ID=cds-XP_003703012.1;Dbxref=GeneID:100878106%2CGenbank:XP_003703012.1;Parent=rna-XM_003702964.2
NW_003797169.1	Gnomon	CDS	767082	767463	.	-	0	Name=XP_012139951.1;ID=cds-XP_012139951.1;Dbxref=GeneID:100881857%2CGenbank:XP_012139951.1;Parent=rna-XM_012284561.1
NW_003797169.1	Gnomon	CDS	749693	749875	.	-	0	Name=XP_012139951.1;ID=cds-XP_012139951.1;Dbxref=GeneID:100881857%2CGenbank:XP_012139951.1;Parent=rna-XM_012284561.1
NW_003797169.1	Gnomon	CDS	746144	746284	.	-	0	Name=XP_012139951.1;ID=cds-XP_012139951.1;Dbxref=GeneID:100881857%2CGenbank:XP_012139951.1;Parent=rna-XM_012284561.1
NW_003797169.1	Gnomon	CDS	744392	744427	.	-	0	Name=XP_012139951.1;ID=cds-XP_012139951.1;Dbxref=GeneID:100881857%2CGenbank:XP_012139951.1;Parent=rna-XM_012284561.1
NW_003797169.1	Gnomon	CDS	743109	743291	.	-	0	Name=XP_012139951.1;ID=cds-XP_012139951.1;Dbxref=GeneID:100881857%2CGenbank:XP_012139951.1;Parent=rna-XM_012284561.1
NW_003797169.1	Gnomon	CDS	741494	741637	.	-	0	Name=XP_012139951.1;ID=cds-XP_012139951.1;Dbxref=GeneID:100881857%2CGenbank:XP_012139951.1;Parent=rna-XM_012284561.1
NW_003797169.1	Gnomon	CDS	741241	741423	.	-	0	Name=XP_012139951.1;ID=cds-XP_012139951.1;Dbxref=GeneID:100881857%2CGenbank:XP_012139951.1;Parent=rna-XM_012284561.1
NW_003797169.1	Gnomon	CDS	741027	741158	.	-	0	Name=XP_012139951.1;ID=cds-XP_012139951.1;Dbxref=GeneID:100881857%2CGenbank:XP_012139951.1;Parent=rna-XM_012284561.1
NW_003797169.1	Gnomon	CDS	740513	740827	.	-	0	Name=XP_012139951.1;ID=cds-XP_012139951.1;Dbxref=GeneID:100881857%2CGenbank:XP_012139951.1;Parent=rna-XM_012284561.1
NW_003797169.1	Gnomon	CDS	739701	739883	.	-	0	Name=XP_012139951.1;ID=cds-XP_012139951.1;Dbxref=GeneID:100881857%2CGenbank:XP_012139951.1;Parent=rna-XM_012284561.1
NW_003797169.1	Gnomon	CDS	738970	739101	.	-	0	Name=XP_012139951.1;ID=cds-XP_012139951.1;Dbxref=GeneID:100881857%2CGenbank:XP_012139951.1;Parent=rna-XM_012284561.1
NW_003797169.1	Gnomon	CDS	738537	738851	.	-	0	Name=XP_012139951.1;ID=cds-XP_012139951.1;Dbxref=GeneID:100881857%2CGenbank:XP_012139951.1;Parent=rna-XM_012284561.1
NW_003797169.1	Gnomon	CDS	737413	737742	.	-	0	Name=XP_012139951.1;ID=cds-XP_012139951.1;Dbxref=GeneID:100881857%2CGenbank:XP_012139951.1;Parent=rna-XM_012284561.1
NW_003797169.1	Gnomon	CDS	736769	737089	.	-	0	Name=XP_012139951.1;ID=cds-XP_012139951.1;Dbxref=GeneID:100881857%2CGenbank:XP_012139951.1;Parent=rna-XM_012284561.1
NW_003797169.1	Gnomon	CDS	735644	735826	.	-	0	Name=XP_012139951.1;ID=cds-XP_012139951.1;Dbxref=GeneID:100881857%2CGenbank:XP_012139951.1;Parent=rna-XM_012284561.1
NW_003797169.1	Gnomon	CDS	719894	720025	.	-	0	Name=XP_012139951.1;ID=cds-XP_012139951.1;Dbxref=GeneID:100881857%2CGenbank:XP_012139951.1;Parent=rna-XM_012284561.1
NW_003797169.1	Gnomon	CDS	718246	718569	.	-	0	Name=XP_012139951.1;ID=cds-XP_012139951.1;Dbxref=GeneID:100881857%2CGenbank:XP_012139951.1;Parent=rna-XM_012284561.1
NW_003797169.1	Gnomon	CDS	717168	717356	.	-	0	Name=XP_012139951.1;ID=cds-XP_012139951.1;Dbxref=GeneID:100881857%2CGenbank:XP_012139951.1;Parent=rna-XM_012284561.1
NW_003797169.1	Gnomon	CDS	716524	716661	.	-	0	Name=XP_012139951.1;ID=cds-XP_012139951.1;Dbxref=GeneID:100881857%2CGenbank:XP_012139951.1;Parent=rna-XM_012284561.1
NW_003797169.1	Gnomon	CDS	714815	714922	.	-	0	Name=XP_012139951.1;ID=cds-XP_012139951.1;Dbxref=GeneID:100881857%2CGenbank:XP_012139951.1;Parent=rna-XM_012284561.1
NW_003797169.1	Gnomon	CDS	713991	714088	.	-	0	Name=XP_012139951.1;ID=cds-XP_012139951.1;Dbxref=GeneID:100881857%2CGenbank:XP_012139951.1;Parent=rna-XM_012284561.1
NW_003797169.1	Gnomon	CDS	713786	713870	.	-	0	Name=XP_012139951.1;ID=cds-XP_012139951.1;Dbxref=GeneID:100881857%2CGenbank:XP_012139951.1;Parent=rna-XM_012284561.1
NW_003797169.1	Gnomon	CDS	713571	713702	.	-	0	Name=XP_012139951.1;ID=cds-XP_012139951.1;Dbxref=GeneID:100881857%2CGenbank:XP_012139951.1;Parent=rna-XM_012284561.1
NW_003797169.1	Gnomon	CDS	711585	711767	.	-	0	Name=XP_012139951.1;ID=cds-XP_012139951.1;Dbxref=GeneID:100881857%2CGenbank:XP_012139951.1;Parent=rna-XM_012284561.1
NW_003797169.1	Gnomon	CDS	711372	711512	.	-	0	Name=XP_012139951.1;ID=cds-XP_012139951.1;Dbxref=GeneID:100881857%2CGenbank:XP_012139951.1;Parent=rna-XM_012284561.1
NW_003797169.1	Gnomon	CDS	710947	711270	.	-	0	Name=XP_012139951.1;ID=cds-XP_012139951.1;Dbxref=GeneID:100881857%2CGenbank:XP_012139951.1;Parent=rna-XM_012284561.1
NW_003797169.1	Gnomon	CDS	710699	710881	.	-	0	Name=XP_012139951.1;ID=cds-XP_012139951.1;Dbxref=GeneID:100881857%2CGenbank:XP_012139951.1;Parent=rna-XM_012284561.1
NW_003797169.1	Gnomon	CDS	710402	710589	.	-	0	Name=XP_012139951.1;ID=cds-XP_012139951.1;Dbxref=GeneID:100881857%2CGenbank:XP_012139951.1;Parent=rna-XM_012284561.1
NW_003797169.1	Gnomon	CDS	438920	438985	.	+	0	Name=XP_003703011.1;ID=cds-XP_003703011.1;Dbxref=GeneID:100877993%2CGenbank:XP_003703011.1;Parent=rna-XM_003702963.2
NW_003797169.1	Gnomon	CDS	439071	439352	.	+	0	Name=XP_003703011.1;ID=cds-XP_003703011.1;Dbxref=GeneID:100877993%2CGenbank:XP_003703011.1;Parent=rna-XM_003702963.2
NW_003797169.1	Gnomon	CDS	439477	439905	.	+	0	Name=XP_003703011.1;ID=cds-XP_003703011.1;Dbxref=GeneID:100877993%2CGenbank:XP_003703011.1;Parent=rna-XM_003702963.2
NW_003797169.1	Gnomon	CDS	439988	440224	.	+	0	Name=XP_003703011.1;ID=cds-XP_003703011.1;Dbxref=GeneID:100877993%2CGenbank:XP_003703011.1;Parent=rna-XM_003702963.2
NW_003797169.1	Gnomon	exon	668239	671153	.	+	.	ID=exon-XM_012284556.1-11;Dbxref=GeneID:100881199%2CGenbank:XM_012284556.1;Parent=rna-XM_012284556.1
NW_003797169.1	Gnomon	exon	667949	668175	.	+	.	ID=exon-XM_012284556.1-10;Dbxref=GeneID:100881199%2CGenbank:XM_012284556.1;Parent=rna-XM_012284556.1
NW_003797169.1	Gnomon	exon	437350	437486	.	-	.	ID=exon-XM_012284538.1-4;Dbxref=GeneID:100877881%2CGenbank:XM_012284538.1;Parent=rna-XM_012284538.1
NW_003797169.1	Gnomon	exon	437073	437269	.	-	.	ID=exon-XM_012284538.1-5;Dbxref=GeneID:100877881%2CGenbank:XM_012284538.1;Parent=rna-XM_012284538.1
NW_003797169.1	Gnomon	exon	436524	436996	.	-	.	ID=exon-XM_012284538.1-6;Dbxref=GeneID:100877881%2CGenbank:XM_012284538.1;Parent=rna-XM_012284538.1
NW_003797169.1	Gnomon	exon	436259	436447	.	-	.	ID=exon-XM_012284538.1-7;Dbxref=GeneID:100877881%2CGenbank:XM_012284538.1;Parent=rna-XM_012284538.1
NW_003797169.1	Gnomon	exon	435762	436183	.	-	.	ID=exon-XM_012284538.1-8;Dbxref=GeneID:100877881%2CGenbank:XM_012284538.1;Parent=rna-XM_012284538.1
NW_003797169.1	Gnomon	exon	435517	435685	.	-	.	ID=exon-XM_012284538.1-9;Dbxref=GeneID:100877881%2CGenbank:XM_012284538.1;Parent=rna-XM_012284538.1
NW_003797169.1	Gnomon	exon	437937	438077	.	-	.	ID=exon-XM_012284538.1-1;Dbxref=GeneID:100877881%2CGenbank:XM_012284538.1;Parent=rna-XM_012284538.1
NW_003797169.1	Gnomon	exon	437755	437859	.	-	.	ID=exon-XM_012284538.1-2;Dbxref=GeneID:100877881%2CGenbank:XM_012284538.1;Parent=rna-XM_012284538.1
NW_003797169.1	Gnomon	exon	437561	437690	.	-	.	ID=exon-XM_012284538.1-3;Dbxref=GeneID:100877881%2CGenbank:XM_012284538.1;Parent=rna-XM_012284538.1
NW_003797169.1	Gnomon	CDS	767082	767463	.	-	0	Name=XP_012139952.1;ID=cds-XP_012139952.1;Dbxref=GeneID:100881857%2CGenbank:XP_012139952.1;Parent=rna-XM_012284562.1
NW_003797169.1	Gnomon	CDS	749693	749875	.	-	0	Name=XP_012139952.1;ID=cds-XP_012139952.1;Dbxref=GeneID:100881857%2CGenbank:XP_012139952.1;Parent=rna-XM_012284562.1
NW_003797169.1	Gnomon	CDS	746144	746284	.	-	0	Name=XP_012139952.1;ID=cds-XP_012139952.1;Dbxref=GeneID:100881857%2CGenbank:XP_012139952.1;Parent=rna-XM_012284562.1
NW_003797169.1	Gnomon	CDS	744392	744427	.	-	0	Name=XP_012139952.1;ID=cds-XP_012139952.1;Dbxref=GeneID:100881857%2CGenbank:XP_012139952.1;Parent=rna-XM_012284562.1
NW_003797169.1	Gnomon	CDS	743109	743291	.	-	0	Name=XP_012139952.1;ID=cds-XP_012139952.1;Dbxref=GeneID:100881857%2CGenbank:XP_012139952.1;Parent=rna-XM_012284562.1
NW_003797169.1	Gnomon	CDS	741494	741637	.	-	0	Name=XP_012139952.1;ID=cds-XP_012139952.1;Dbxref=GeneID:100881857%2CGenbank:XP_012139952.1;Parent=rna-XM_012284562.1
NW_003797169.1	Gnomon	CDS	741241	741423	.	-	0	Name=XP_012139952.1;ID=cds-XP_012139952.1;Dbxref=GeneID:100881857%2CGenbank:XP_012139952.1;Parent=rna-XM_012284562.1
NW_003797169.1	Gnomon	CDS	741027	741158	.	-	0	Name=XP_012139952.1;ID=cds-XP_012139952.1;Dbxref=GeneID:100881857%2CGenbank:XP_012139952.1;Parent=rna-XM_012284562.1
NW_003797169.1	Gnomon	CDS	740513	740827	.	-	0	Name=XP_012139952.1;ID=cds-XP_012139952.1;Dbxref=GeneID:100881857%2CGenbank:XP_012139952.1;Parent=rna-XM_012284562.1
NW_003797169.1	Gnomon	CDS	739701	739883	.	-	0	Name=XP_012139952.1;ID=cds-XP_012139952.1;Dbxref=GeneID:100881857%2CGenbank:XP_012139952.1;Parent=rna-XM_012284562.1
NW_003797169.1	Gnomon	CDS	738970	739101	.	-	0	Name=XP_012139952.1;ID=cds-XP_012139952.1;Dbxref=GeneID:100881857%2CGenbank:XP_012139952.1;Parent=rna-XM_012284562.1
NW_003797169.1	Gnomon	CDS	738537	738851	.	-	0	Name=XP_012139952.1;ID=cds-XP_012139952.1;Dbxref=GeneID:100881857%2CGenbank:XP_012139952.1;Parent=rna-XM_012284562.1
NW_003797169.1	Gnomon	CDS	737413	737742	.	-	0	Name=XP_012139952.1;ID=cds-XP_012139952.1;Dbxref=GeneID:100881857%2CGenbank:XP_012139952.1;Parent=rna-XM_012284562.1
NW_003797169.1	Gnomon	CDS	736769	737089	.	-	0	Name=XP_012139952.1;ID=cds-XP_012139952.1;Dbxref=GeneID:100881857%2CGenbank:XP_012139952.1;Parent=rna-XM_012284562.1
NW_003797169.1	Gnomon	CDS	735644	735826	.	-	0	Name=XP_012139952.1;ID=cds-XP_012139952.1;Dbxref=GeneID:100881857%2CGenbank:XP_012139952.1;Parent=rna-XM_012284562.1
NW_003797169.1	Gnomon	CDS	719894	720025	.	-	0	Name=XP_012139952.1;ID=cds-XP_012139952.1;Dbxref=GeneID:100881857%2CGenbank:XP_012139952.1;Parent=rna-XM_012284562.1
NW_003797169.1	Gnomon	CDS	718246	718569	.	-	0	Name=XP_012139952.1;ID=cds-XP_012139952.1;Dbxref=GeneID:100881857%2CGenbank:XP_012139952.1;Parent=rna-XM_012284562.1
NW_003797169.1	Gnomon	CDS	717168	717356	.	-	0	Name=XP_012139952.1;ID=cds-XP_012139952.1;Dbxref=GeneID:100881857%2CGenbank:XP_012139952.1;Parent=rna-XM_012284562.1
NW_003797169.1	Gnomon	CDS	716524	716661	.	-	0	Name=XP_012139952.1;ID=cds-XP_012139952.1;Dbxref=GeneID:100881857%2CGenbank:XP_012139952.1;Parent=rna-XM_012284562.1
NW_003797169.1	Gnomon	CDS	714815	714922	.	-	0	Name=XP_012139952.1;ID=cds-XP_012139952.1;Dbxref=GeneID:100881857%2CGenbank:XP_012139952.1;Parent=rna-XM_012284562.1
NW_003797169.1	Gnomon	CDS	713991	714088	.	-	0	Name=XP_012139952.1;ID=cds-XP_012139952.1;Dbxref=GeneID:100881857%2CGenbank:XP_012139952.1;Parent=rna-XM_012284562.1
NW_003797169.1	Gnomon	CDS	713786	713870	.	-	0	Name=XP_012139952.1;ID=cds-XP_012139952.1;Dbxref=GeneID:100881857%2CGenbank:XP_012139952.1;Parent=rna-XM_012284562.1
NW_003797169.1	Gnomon	CDS	713571	713702	.	-	0	Name=XP_012139952.1;ID=cds-XP_012139952.1;Dbxref=GeneID:100881857%2CGenbank:XP_012139952.1;Parent=rna-XM_012284562.1
NW_003797169.1	Gnomon	CDS	711372	711512	.	-	0	Name=XP_012139952.1;ID=cds-XP_012139952.1;Dbxref=GeneID:100881857%2CGenbank:XP_012139952.1;Parent=rna-XM_012284562.1
NW_003797169.1	Gnomon	CDS	710947	711270	.	-	0	Name=XP_012139952.1;ID=cds-XP_012139952.1;Dbxref=GeneID:100881857%2CGenbank:XP_012139952.1;Parent=rna-XM_012284562.1
NW_003797169.1	Gnomon	CDS	710699	710881	.	-	0	Name=XP_012139952.1;ID=cds-XP_012139952.1;Dbxref=GeneID:100881857%2CGenbank:XP_012139952.1;Parent=rna-XM_012284562.1
NW_003797169.1	Gnomon	CDS	710402	710589	.	-	0	Name=XP_012139952.1;ID=cds-XP_012139952.1;Dbxref=GeneID:100881857%2CGenbank:XP_012139952.1;Parent=rna-XM_012284562.1
NW_003797169.1	Gnomon	exon	746144	746284	.	-	.	ID=exon-XM_012284562.1-3;Dbxref=GeneID:100881857%2CGenbank:XM_012284562.1;Parent=rna-XM_012284562.1
NW_003797169.1	Gnomon	exon	744392	744427	.	-	.	ID=exon-XM_012284562.1-4;Dbxref=GeneID:100881857%2CGenbank:XM_012284562.1;Parent=rna-XM_012284562.1
NW_003797169.1	Gnomon	exon	767082	767647	.	-	.	ID=exon-XM_012284562.1-1;Dbxref=GeneID:100881857%2CGenbank:XM_012284562.1;Parent=rna-XM_012284562.1
NW_003797169.1	Gnomon	exon	749693	749875	.	-	.	ID=exon-XM_012284562.1-2;Dbxref=GeneID:100881857%2CGenbank:XM_012284562.1;Parent=rna-XM_012284562.1
NW_003797169.1	Gnomon	exon	741241	741423	.	-	.	ID=exon-XM_012284562.1-7;Dbxref=GeneID:100881857%2CGenbank:XM_012284562.1;Parent=rna-XM_012284562.1
NW_003797169.1	Gnomon	exon	741027	741158	.	-	.	ID=exon-XM_012284562.1-8;Dbxref=GeneID:100881857%2CGenbank:XM_012284562.1;Parent=rna-XM_012284562.1
NW_003797169.1	Gnomon	exon	743109	743291	.	-	.	ID=exon-XM_012284562.1-5;Dbxref=GeneID:100881857%2CGenbank:XM_012284562.1;Parent=rna-XM_012284562.1
NW_003797169.1	Gnomon	exon	741494	741637	.	-	.	ID=exon-XM_012284562.1-6;Dbxref=GeneID:100881857%2CGenbank:XM_012284562.1;Parent=rna-XM_012284562.1
NW_003797169.1	Gnomon	exon	740513	740827	.	-	.	ID=exon-XM_012284562.1-9;Dbxref=GeneID:100881857%2CGenbank:XM_012284562.1;Parent=rna-XM_012284562.1
NW_003797169.1	Gnomon	mRNA	477967	481097	.	+	.	Name=XM_012284549.1;ID=rna-XM_012284549.1;Dbxref=GeneID:100878556%2CGenbank:XM_012284549.1;Parent=gene-LOC100878556
NW_003797169.1	Gnomon	exon	302360	303401	.	-	.	ID=exon-XM_012284514.1-4;Dbxref=GeneID:100877541%2CGenbank:XM_012284514.1;Note=The sequence of the model RefSeq transcript was modified relative to this genomic sequence to represent the inferred CDS: deleted 2 bases in 1 codon;Parent=rna-XM_012284514.1
NW_003797169.1	Gnomon	exon	301575	302234	.	-	.	ID=exon-XM_012284514.1-5;Dbxref=GeneID:100877541%2CGenbank:XM_012284514.1;Note=The sequence of the model RefSeq transcript was modified relative to this genomic sequence to represent the inferred CDS: deleted 2 bases in 1 codon;Parent=rna-XM_012284514.1
NW_003797169.1	Gnomon	exon	304706	305418	.	-	.	ID=exon-XM_012284514.1-2;Dbxref=GeneID:100877541%2CGenbank:XM_012284514.1;Note=The sequence of the model RefSeq transcript was modified relative to this genomic sequence to represent the inferred CDS: deleted 2 bases in 1 codon;Parent=rna-XM_012284514.1
NW_003797169.1	Gnomon	exon	303807	304520	.	-	.	ID=exon-XM_012284514.1-3;Dbxref=GeneID:100877541%2CGenbank:XM_012284514.1;Note=The sequence of the model RefSeq transcript was modified relative to this genomic sequence to represent the inferred CDS: deleted 2 bases in 1 codon;Parent=rna-XM_012284514.1
NW_003797169.1	Gnomon	exon	306358	306459	.	-	.	ID=exon-XM_012284514.1-1;Dbxref=GeneID:100877541%2CGenbank:XM_012284514.1;Note=The sequence of the model RefSeq transcript was modified relative to this genomic sequence to represent the inferred CDS: deleted 2 bases in 1 codon;Parent=rna-XM_012284514.1
NW_003797169.1	Gnomon	exon	299607	299964	.	-	.	ID=exon-XM_012284514.1-8;Dbxref=GeneID:100877541%2CGenbank:XM_012284514.1;Note=The sequence of the model RefSeq transcript was modified relative to this genomic sequence to represent the inferred CDS: deleted 2 bases in 1 codon;Parent=rna-XM_012284514.1
NW_003797169.1	Gnomon	exon	300649	301572	.	-	.	ID=exon-XM_012284514.1-6;Dbxref=GeneID:100877541%2CGenbank:XM_012284514.1;Note=The sequence of the model RefSeq transcript was modified relative to this genomic sequence to represent the inferred CDS: deleted 2 bases in 1 codon;Parent=rna-XM_012284514.1
NW_003797169.1	Gnomon	exon	300033	300457	.	-	.	ID=exon-XM_012284514.1-7;Dbxref=GeneID:100877541%2CGenbank:XM_012284514.1;Note=The sequence of the model RefSeq transcript was modified relative to this genomic sequence to represent the inferred CDS: deleted 2 bases in 1 codon;Parent=rna-XM_012284514.1
NW_003797169.1	Gnomon	CDS	831634	831818	.	-	0	Name=XP_012139953.1;ID=cds-XP_012139953.1;Dbxref=GeneID:100882145%2CGenbank:XP_012139953.1;Parent=rna-XM_012284563.1
NW_003797169.1	Gnomon	CDS	831425	831567	.	-	0	Name=XP_012139953.1;ID=cds-XP_012139953.1;Dbxref=GeneID:100882145%2CGenbank:XP_012139953.1;Parent=rna-XM_012284563.1
NW_003797169.1	Gnomon	CDS	831228	831360	.	-	0	Name=XP_012139953.1;ID=cds-XP_012139953.1;Dbxref=GeneID:100882145%2CGenbank:XP_012139953.1;Parent=rna-XM_012284563.1
NW_003797169.1	Gnomon	CDS	831038	831147	.	-	0	Name=XP_012139953.1;ID=cds-XP_012139953.1;Dbxref=GeneID:100882145%2CGenbank:XP_012139953.1;Parent=rna-XM_012284563.1
NW_003797169.1	Gnomon	CDS	830716	830955	.	-	0	Name=XP_012139953.1;ID=cds-XP_012139953.1;Dbxref=GeneID:100882145%2CGenbank:XP_012139953.1;Parent=rna-XM_012284563.1
NW_003797169.1	Gnomon	CDS	830467	830635	.	-	0	Name=XP_012139953.1;ID=cds-XP_012139953.1;Dbxref=GeneID:100882145%2CGenbank:XP_012139953.1;Parent=rna-XM_012284563.1
NW_003797169.1	Gnomon	CDS	815467	815620	.	-	0	Name=XP_012139953.1;ID=cds-XP_012139953.1;Dbxref=GeneID:100882145%2CGenbank:XP_012139953.1;Parent=rna-XM_012284563.1
NW_003797169.1	Gnomon	CDS	802321	802460	.	-	0	Name=XP_012139953.1;ID=cds-XP_012139953.1;Dbxref=GeneID:100882145%2CGenbank:XP_012139953.1;Parent=rna-XM_012284563.1
NW_003797169.1	Gnomon	CDS	801103	801157	.	-	0	Name=XP_012139953.1;ID=cds-XP_012139953.1;Dbxref=GeneID:100882145%2CGenbank:XP_012139953.1;Parent=rna-XM_012284563.1
NW_003797169.1	Gnomon	CDS	799851	799994	.	-	0	Name=XP_012139953.1;ID=cds-XP_012139953.1;Dbxref=GeneID:100882145%2CGenbank:XP_012139953.1;Parent=rna-XM_012284563.1
NW_003797169.1	Gnomon	CDS	799277	799339	.	-	0	Name=XP_012139953.1;ID=cds-XP_012139953.1;Dbxref=GeneID:100882145%2CGenbank:XP_012139953.1;Parent=rna-XM_012284563.1
NW_003797169.1	Gnomon	CDS	861936	861962	.	+	0	Name=XP_012139954.1;ID=cds-XP_012139954.1;Dbxref=GeneID:100878890%2CGenbank:XP_012139954.1;Parent=rna-XM_012284564.1
NW_003797169.1	Gnomon	CDS	862713	862844	.	+	0	Name=XP_012139954.1;ID=cds-XP_012139954.1;Dbxref=GeneID:100878890%2CGenbank:XP_012139954.1;Parent=rna-XM_012284564.1
NW_003797169.1	Gnomon	CDS	862938	863129	.	+	0	Name=XP_012139954.1;ID=cds-XP_012139954.1;Dbxref=GeneID:100878890%2CGenbank:XP_012139954.1;Parent=rna-XM_012284564.1
NW_003797169.1	Gnomon	CDS	863819	864034	.	+	0	Name=XP_012139954.1;ID=cds-XP_012139954.1;Dbxref=GeneID:100878890%2CGenbank:XP_012139954.1;Parent=rna-XM_012284564.1
NW_003797169.1	Gnomon	CDS	864904	865077	.	+	0	Name=XP_012139954.1;ID=cds-XP_012139954.1;Dbxref=GeneID:100878890%2CGenbank:XP_012139954.1;Parent=rna-XM_012284564.1
NW_003797169.1	Gnomon	CDS	865164	865333	.	+	0	Name=XP_012139954.1;ID=cds-XP_012139954.1;Dbxref=GeneID:100878890%2CGenbank:XP_012139954.1;Parent=rna-XM_012284564.1
NW_003797169.1	Gnomon	CDS	865946	866106	.	+	0	Name=XP_012139954.1;ID=cds-XP_012139954.1;Dbxref=GeneID:100878890%2CGenbank:XP_012139954.1;Parent=rna-XM_012284564.1
NW_003797169.1	Gnomon	CDS	866163	866380	.	+	0	Name=XP_012139954.1;ID=cds-XP_012139954.1;Dbxref=GeneID:100878890%2CGenbank:XP_012139954.1;Parent=rna-XM_012284564.1
NW_003797169.1	Gnomon	exon	32570	32667	.	-	.	ID=exon-XM_012284505.1-11;Dbxref=GeneID:100876650%2CGenbank:XM_012284505.1;Parent=rna-XM_012284505.1
NW_003797169.1	Gnomon	exon	31031	31246	.	-	.	ID=exon-XM_012284505.1-12;Dbxref=GeneID:100876650%2CGenbank:XM_012284505.1;Parent=rna-XM_012284505.1
NW_003797169.1	Gnomon	exon	24207	24293	.	-	.	ID=exon-XM_012284505.1-13;Dbxref=GeneID:100876650%2CGenbank:XM_012284505.1;Parent=rna-XM_012284505.1
NW_003797169.1	Gnomon	exon	34446	34530	.	-	.	ID=exon-XM_012284505.1-10;Dbxref=GeneID:100876650%2CGenbank:XM_012284505.1;Parent=rna-XM_012284505.1
NW_003797169.1	Gnomon	mRNA	477993	481097	.	+	.	Name=XM_012284548.1;ID=rna-XM_012284548.1;Dbxref=GeneID:100878556%2CGenbank:XM_012284548.1;Parent=gene-LOC100878556
NW_003797169.1	Gnomon	CDS	874367	874546	.	+	0	Name=XP_012139955.1;ID=cds-XP_012139955.1;Dbxref=GeneID:100879003%2CGenbank:XP_012139955.1;Parent=rna-XM_012284565.1
NW_003797169.1	Gnomon	CDS	874638	874739	.	+	0	Name=XP_012139955.1;ID=cds-XP_012139955.1;Dbxref=GeneID:100879003%2CGenbank:XP_012139955.1;Parent=rna-XM_012284565.1
NW_003797169.1	Gnomon	CDS	877488	878231	.	+	0	Name=XP_012139955.1;ID=cds-XP_012139955.1;Dbxref=GeneID:100879003%2CGenbank:XP_012139955.1;Parent=rna-XM_012284565.1
NW_003797169.1	Gnomon	CDS	879054	879438	.	+	0	Name=XP_012139955.1;ID=cds-XP_012139955.1;Dbxref=GeneID:100879003%2CGenbank:XP_012139955.1;Parent=rna-XM_012284565.1
NW_003797169.1	Gnomon	CDS	879583	879938	.	+	0	Name=XP_012139955.1;ID=cds-XP_012139955.1;Dbxref=GeneID:100879003%2CGenbank:XP_012139955.1;Parent=rna-XM_012284565.1
NW_003797169.1	Gnomon	CDS	880272	880703	.	+	0	Name=XP_012139955.1;ID=cds-XP_012139955.1;Dbxref=GeneID:100879003%2CGenbank:XP_012139955.1;Parent=rna-XM_012284565.1
NW_003797169.1	Gnomon	CDS	880762	880935	.	+	0	Name=XP_012139955.1;ID=cds-XP_012139955.1;Dbxref=GeneID:100879003%2CGenbank:XP_012139955.1;Parent=rna-XM_012284565.1
NW_003797169.1	Gnomon	CDS	881301	881510	.	+	0	Name=XP_012139955.1;ID=cds-XP_012139955.1;Dbxref=GeneID:100879003%2CGenbank:XP_012139955.1;Parent=rna-XM_012284565.1
NW_003797169.1	Gnomon	CDS	882029	882280	.	+	0	Name=XP_012139955.1;ID=cds-XP_012139955.1;Dbxref=GeneID:100879003%2CGenbank:XP_012139955.1;Parent=rna-XM_012284565.1
NW_003797169.1	Gnomon	CDS	882525	882811	.	+	0	Name=XP_012139955.1;ID=cds-XP_012139955.1;Dbxref=GeneID:100879003%2CGenbank:XP_012139955.1;Parent=rna-XM_012284565.1
NW_003797169.1	Gnomon	CDS	882926	883031	.	+	0	Name=XP_012139955.1;ID=cds-XP_012139955.1;Dbxref=GeneID:100879003%2CGenbank:XP_012139955.1;Parent=rna-XM_012284565.1
NW_003797169.1	Gnomon	CDS	883293	883472	.	+	0	Name=XP_012139955.1;ID=cds-XP_012139955.1;Dbxref=GeneID:100879003%2CGenbank:XP_012139955.1;Parent=rna-XM_012284565.1
NW_003797169.1	Gnomon	CDS	883534	884403	.	+	0	Name=XP_012139955.1;ID=cds-XP_012139955.1;Dbxref=GeneID:100879003%2CGenbank:XP_012139955.1;Parent=rna-XM_012284565.1
NW_003797169.1	Gnomon	CDS	885007	885078	.	+	0	Name=XP_012139955.1;ID=cds-XP_012139955.1;Dbxref=GeneID:100879003%2CGenbank:XP_012139955.1;Parent=rna-XM_012284565.1
NW_003797169.1	Gnomon	mRNA	249967	258940	.	+	.	Name=XM_003702954.2;ID=rna-XM_003702954.2;Dbxref=GeneID:100876870%2CGenbank:XM_003702954.2;Parent=gene-LOC100876870
NW_003797169.1	Gnomon	CDS	691540	692509	.	+	0	Name=XP_003703016.1;ID=cds-XP_003703016.1;Dbxref=GeneID:100878669%2CGenbank:XP_003703016.1;Parent=rna-XM_003702968.2
NW_003797169.1	Gnomon	CDS	700673	700774	.	+	0	Name=XP_003703016.1;ID=cds-XP_003703016.1;Dbxref=GeneID:100878669%2CGenbank:XP_003703016.1;Parent=rna-XM_003702968.2
NW_003797169.1	Gnomon	CDS	702819	702956	.	+	0	Name=XP_003703016.1;ID=cds-XP_003703016.1;Dbxref=GeneID:100878669%2CGenbank:XP_003703016.1;Parent=rna-XM_003702968.2
NW_003797169.1	Gnomon	CDS	703553	703636	.	+	0	Name=XP_003703016.1;ID=cds-XP_003703016.1;Dbxref=GeneID:100878669%2CGenbank:XP_003703016.1;Parent=rna-XM_003702968.2
NW_003797169.1	Gnomon	CDS	704444	704600	.	+	0	Name=XP_003703016.1;ID=cds-XP_003703016.1;Dbxref=GeneID:100878669%2CGenbank:XP_003703016.1;Parent=rna-XM_003702968.2
NW_003797169.1	Gnomon	CDS	705681	705870	.	+	0	Name=XP_003703016.1;ID=cds-XP_003703016.1;Dbxref=GeneID:100878669%2CGenbank:XP_003703016.1;Parent=rna-XM_003702968.2
NW_003797169.1	Gnomon	exon	708653	708713	.	-	.	ID=exon-XM_003702995.2-1;Dbxref=GeneID:100881747%2CGenbank:XM_003702995.2;Parent=rna-XM_003702995.2
NW_003797169.1	Gnomon	exon	708122	708236	.	-	.	ID=exon-XM_003702995.2-2;Dbxref=GeneID:100881747%2CGenbank:XM_003702995.2;Parent=rna-XM_003702995.2
NW_003797169.1	Gnomon	exon	707869	708044	.	-	.	ID=exon-XM_003702995.2-3;Dbxref=GeneID:100881747%2CGenbank:XM_003702995.2;Parent=rna-XM_003702995.2
NW_003797169.1	Gnomon	exon	707546	707793	.	-	.	ID=exon-XM_003702995.2-4;Dbxref=GeneID:100881747%2CGenbank:XM_003702995.2;Parent=rna-XM_003702995.2
NW_003797169.1	Gnomon	exon	707230	707327	.	-	.	ID=exon-XM_003702995.2-5;Dbxref=GeneID:100881747%2CGenbank:XM_003702995.2;Parent=rna-XM_003702995.2
NW_003797169.1	Gnomon	exon	706849	707004	.	-	.	ID=exon-XM_003702995.2-6;Dbxref=GeneID:100881747%2CGenbank:XM_003702995.2;Parent=rna-XM_003702995.2
NW_003797169.1	Gnomon	mRNA	24207	247445	.	-	.	Name=XM_012284503.1;ID=rna-XM_012284503.1;Dbxref=GeneID:100876650%2CGenbank:XM_012284503.1;Parent=gene-LOC100876650
NW_003797169.1	Gnomon	gene	3198	7784	.	+	.	Name=LOC100876539;ID=gene-LOC100876539;Dbxref=GeneID:100876539
NW_003797169.1	Gnomon	exon	298061	298427	.	+	.	ID=exon-XM_012284515.1-1;Dbxref=GeneID:105662411%2CGenbank:XM_012284515.1;Parent=rna-XM_012284515.1
NW_003797169.1	Gnomon	exon	299007	299250	.	+	.	ID=exon-XM_012284515.1-2;Dbxref=GeneID:105662411%2CGenbank:XM_012284515.1;Parent=rna-XM_012284515.1
NW_003797169.1	Gnomon	exon	299329	299492	.	+	.	ID=exon-XM_012284515.1-3;Dbxref=GeneID:105662411%2CGenbank:XM_012284515.1;Parent=rna-XM_012284515.1
NW_003797169.1	Gnomon	CDS	874367	874522	.	+	0	Name=XP_012139956.1;ID=cds-XP_012139956.1;Dbxref=GeneID:100879003%2CGenbank:XP_012139956.1;Parent=rna-XM_012284566.1
NW_003797169.1	Gnomon	CDS	874638	874739	.	+	0	Name=XP_012139956.1;ID=cds-XP_012139956.1;Dbxref=GeneID:100879003%2CGenbank:XP_012139956.1;Parent=rna-XM_012284566.1
NW_003797169.1	Gnomon	CDS	877488	878231	.	+	0	Name=XP_012139956.1;ID=cds-XP_012139956.1;Dbxref=GeneID:100879003%2CGenbank:XP_012139956.1;Parent=rna-XM_012284566.1
NW_003797169.1	Gnomon	CDS	879054	879438	.	+	0	Name=XP_012139956.1;ID=cds-XP_012139956.1;Dbxref=GeneID:100879003%2CGenbank:XP_012139956.1;Parent=rna-XM_012284566.1
NW_003797169.1	Gnomon	CDS	879583	879938	.	+	0	Name=XP_012139956.1;ID=cds-XP_012139956.1;Dbxref=GeneID:100879003%2CGenbank:XP_012139956.1;Parent=rna-XM_012284566.1
NW_003797169.1	Gnomon	CDS	880272	880703	.	+	0	Name=XP_012139956.1;ID=cds-XP_012139956.1;Dbxref=GeneID:100879003%2CGenbank:XP_012139956.1;Parent=rna-XM_012284566.1
NW_003797169.1	Gnomon	CDS	880762	880935	.	+	0	Name=XP_012139956.1;ID=cds-XP_012139956.1;Dbxref=GeneID:100879003%2CGenbank:XP_012139956.1;Parent=rna-XM_012284566.1
NW_003797169.1	Gnomon	CDS	881301	881510	.	+	0	Name=XP_012139956.1;ID=cds-XP_012139956.1;Dbxref=GeneID:100879003%2CGenbank:XP_012139956.1;Parent=rna-XM_012284566.1
NW_003797169.1	Gnomon	CDS	882029	882280	.	+	0	Name=XP_012139956.1;ID=cds-XP_012139956.1;Dbxref=GeneID:100879003%2CGenbank:XP_012139956.1;Parent=rna-XM_012284566.1
NW_003797169.1	Gnomon	CDS	882525	882811	.	+	0	Name=XP_012139956.1;ID=cds-XP_012139956.1;Dbxref=GeneID:100879003%2CGenbank:XP_012139956.1;Parent=rna-XM_012284566.1
NW_003797169.1	Gnomon	CDS	882926	883031	.	+	0	Name=XP_012139956.1;ID=cds-XP_012139956.1;Dbxref=GeneID:100879003%2CGenbank:XP_012139956.1;Parent=rna-XM_012284566.1
NW_003797169.1	Gnomon	CDS	883293	883472	.	+	0	Name=XP_012139956.1;ID=cds-XP_012139956.1;Dbxref=GeneID:100879003%2CGenbank:XP_012139956.1;Parent=rna-XM_012284566.1
NW_003797169.1	Gnomon	CDS	883534	884403	.	+	0	Name=XP_012139956.1;ID=cds-XP_012139956.1;Dbxref=GeneID:100879003%2CGenbank:XP_012139956.1;Parent=rna-XM_012284566.1
NW_003797169.1	Gnomon	CDS	885007	885078	.	+	0	Name=XP_012139956.1;ID=cds-XP_012139956.1;Dbxref=GeneID:100879003%2CGenbank:XP_012139956.1;Parent=rna-XM_012284566.1
NW_003797169.1	Gnomon	CDS	478576	478645	.	+	0	Name=XP_003703015.1;ID=cds-XP_003703015.1;Dbxref=GeneID:100878556%2CGenbank:XP_003703015.1;Parent=rna-XM_003702967.2
NW_003797169.1	Gnomon	CDS	479078	479362	.	+	0	Name=XP_003703015.1;ID=cds-XP_003703015.1;Dbxref=GeneID:100878556%2CGenbank:XP_003703015.1;Parent=rna-XM_003702967.2
NW_003797169.1	Gnomon	CDS	479735	480010	.	+	0	Name=XP_003703015.1;ID=cds-XP_003703015.1;Dbxref=GeneID:100878556%2CGenbank:XP_003703015.1;Parent=rna-XM_003702967.2
NW_003797169.1	Gnomon	CDS	480151	480252	.	+	0	Name=XP_003703015.1;ID=cds-XP_003703015.1;Dbxref=GeneID:100878556%2CGenbank:XP_003703015.1;Parent=rna-XM_003702967.2
NW_003797169.1	Gnomon	CDS	480325	480479	.	+	0	Name=XP_003703015.1;ID=cds-XP_003703015.1;Dbxref=GeneID:100878556%2CGenbank:XP_003703015.1;Parent=rna-XM_003702967.2
NW_003797169.1	Gnomon	CDS	480653	480808	.	+	0	Name=XP_003703015.1;ID=cds-XP_003703015.1;Dbxref=GeneID:100878556%2CGenbank:XP_003703015.1;Parent=rna-XM_003702967.2
NW_003797169.1	Gnomon	CDS	874367	874546	.	+	0	Name=XP_012139957.1;ID=cds-XP_012139957.1;Dbxref=GeneID:100879003%2CGenbank:XP_012139957.1;Parent=rna-XM_012284567.1
NW_003797169.1	Gnomon	CDS	874638	874739	.	+	0	Name=XP_012139957.1;ID=cds-XP_012139957.1;Dbxref=GeneID:100879003%2CGenbank:XP_012139957.1;Parent=rna-XM_012284567.1
NW_003797169.1	Gnomon	CDS	877488	878231	.	+	0	Name=XP_012139957.1;ID=cds-XP_012139957.1;Dbxref=GeneID:100879003%2CGenbank:XP_012139957.1;Parent=rna-XM_012284567.1
NW_003797169.1	Gnomon	CDS	879054	879438	.	+	0	Name=XP_012139957.1;ID=cds-XP_012139957.1;Dbxref=GeneID:100879003%2CGenbank:XP_012139957.1;Parent=rna-XM_012284567.1
NW_003797169.1	Gnomon	CDS	879583	879938	.	+	0	Name=XP_012139957.1;ID=cds-XP_012139957.1;Dbxref=GeneID:100879003%2CGenbank:XP_012139957.1;Parent=rna-XM_012284567.1
NW_003797169.1	Gnomon	CDS	880272	880703	.	+	0	Name=XP_012139957.1;ID=cds-XP_012139957.1;Dbxref=GeneID:100879003%2CGenbank:XP_012139957.1;Parent=rna-XM_012284567.1
NW_003797169.1	Gnomon	CDS	880762	880935	.	+	0	Name=XP_012139957.1;ID=cds-XP_012139957.1;Dbxref=GeneID:100879003%2CGenbank:XP_012139957.1;Parent=rna-XM_012284567.1
NW_003797169.1	Gnomon	CDS	881301	881510	.	+	0	Name=XP_012139957.1;ID=cds-XP_012139957.1;Dbxref=GeneID:100879003%2CGenbank:XP_012139957.1;Parent=rna-XM_012284567.1
NW_003797169.1	Gnomon	CDS	882029	882280	.	+	0	Name=XP_012139957.1;ID=cds-XP_012139957.1;Dbxref=GeneID:100879003%2CGenbank:XP_012139957.1;Parent=rna-XM_012284567.1
NW_003797169.1	Gnomon	CDS	882525	882811	.	+	0	Name=XP_012139957.1;ID=cds-XP_012139957.1;Dbxref=GeneID:100879003%2CGenbank:XP_012139957.1;Parent=rna-XM_012284567.1
NW_003797169.1	Gnomon	CDS	882926	883031	.	+	0	Name=XP_012139957.1;ID=cds-XP_012139957.1;Dbxref=GeneID:100879003%2CGenbank:XP_012139957.1;Parent=rna-XM_012284567.1
NW_003797169.1	Gnomon	CDS	883293	883472	.	+	0	Name=XP_012139957.1;ID=cds-XP_012139957.1;Dbxref=GeneID:100879003%2CGenbank:XP_012139957.1;Parent=rna-XM_012284567.1
NW_003797169.1	Gnomon	CDS	883534	883768	.	+	0	Name=XP_012139957.1;ID=cds-XP_012139957.1;Dbxref=GeneID:100879003%2CGenbank:XP_012139957.1;Parent=rna-XM_012284567.1
NW_003797169.1	Gnomon	CDS	883955	884403	.	+	0	Name=XP_012139957.1;ID=cds-XP_012139957.1;Dbxref=GeneID:100879003%2CGenbank:XP_012139957.1;Parent=rna-XM_012284567.1
NW_003797169.1	Gnomon	CDS	885007	885078	.	+	0	Name=XP_012139957.1;ID=cds-XP_012139957.1;Dbxref=GeneID:100879003%2CGenbank:XP_012139957.1;Parent=rna-XM_012284567.1
NW_003797169.1	Gnomon	exon	801103	801157	.	-	.	ID=exon-XM_012284563.1-10;Dbxref=GeneID:100882145%2CGenbank:XM_012284563.1;Parent=rna-XM_012284563.1
NW_003797169.1	Gnomon	exon	799851	799994	.	-	.	ID=exon-XM_012284563.1-11;Dbxref=GeneID:100882145%2CGenbank:XM_012284563.1;Parent=rna-XM_012284563.1
NW_003797169.1	Gnomon	exon	796616	799339	.	-	.	ID=exon-XM_012284563.1-12;Dbxref=GeneID:100882145%2CGenbank:XM_012284563.1;Parent=rna-XM_012284563.1
NW_003797169.1	Gnomon	CDS	771755	771805	.	+	0	Name=XP_003703017.1;ID=cds-XP_003703017.1;Dbxref=GeneID:100878777%2CGenbank:XP_003703017.1;Parent=rna-XM_003702969.2
NW_003797169.1	Gnomon	CDS	771919	771988	.	+	0	Name=XP_003703017.1;ID=cds-XP_003703017.1;Dbxref=GeneID:100878777%2CGenbank:XP_003703017.1;Parent=rna-XM_003702969.2
NW_003797169.1	Gnomon	CDS	772620	772804	.	+	0	Name=XP_003703017.1;ID=cds-XP_003703017.1;Dbxref=GeneID:100878777%2CGenbank:XP_003703017.1;Parent=rna-XM_003702969.2
NW_003797169.1	Gnomon	CDS	773598	773646	.	+	0	Name=XP_003703017.1;ID=cds-XP_003703017.1;Dbxref=GeneID:100878777%2CGenbank:XP_003703017.1;Parent=rna-XM_003702969.2
NW_003797169.1	Gnomon	CDS	774611	774698	.	+	0	Name=XP_003703017.1;ID=cds-XP_003703017.1;Dbxref=GeneID:100878777%2CGenbank:XP_003703017.1;Parent=rna-XM_003702969.2
NW_003797169.1	Gnomon	CDS	774771	774942	.	+	0	Name=XP_003703017.1;ID=cds-XP_003703017.1;Dbxref=GeneID:100878777%2CGenbank:XP_003703017.1;Parent=rna-XM_003702969.2
NW_003797169.1	Gnomon	CDS	775449	775700	.	+	0	Name=XP_003703017.1;ID=cds-XP_003703017.1;Dbxref=GeneID:100878777%2CGenbank:XP_003703017.1;Parent=rna-XM_003702969.2
NW_003797169.1	Gnomon	CDS	776032	776121	.	+	0	Name=XP_003703017.1;ID=cds-XP_003703017.1;Dbxref=GeneID:100878777%2CGenbank:XP_003703017.1;Parent=rna-XM_003702969.2
NW_003797169.1	Gnomon	CDS	776233	776373	.	+	0	Name=XP_003703017.1;ID=cds-XP_003703017.1;Dbxref=GeneID:100878777%2CGenbank:XP_003703017.1;Parent=rna-XM_003702969.2
NW_003797169.1	Gnomon	CDS	776503	776664	.	+	0	Name=XP_003703017.1;ID=cds-XP_003703017.1;Dbxref=GeneID:100878777%2CGenbank:XP_003703017.1;Parent=rna-XM_003702969.2
NW_003797169.1	Gnomon	CDS	776754	776852	.	+	0	Name=XP_003703017.1;ID=cds-XP_003703017.1;Dbxref=GeneID:100878777%2CGenbank:XP_003703017.1;Parent=rna-XM_003702969.2
NW_003797169.1	Gnomon	exon	862610	863007	.	-	.	ID=exon-XR_001095933.1-1;Dbxref=GeneID:105662415%2CGenbank:XR_001095933.1;Parent=rna-XR_001095933.1
NW_003797169.1	Gnomon	exon	861818	861964	.	-	.	ID=exon-XR_001095933.1-2;Dbxref=GeneID:105662415%2CGenbank:XR_001095933.1;Parent=rna-XR_001095933.1
NW_003797169.1	Gnomon	exon	860890	861683	.	-	.	ID=exon-XR_001095933.1-3;Dbxref=GeneID:105662415%2CGenbank:XR_001095933.1;Parent=rna-XR_001095933.1
NW_003797169.1	Gnomon	exon	24207	24293	.	-	.	ID=exon-XM_012284503.1-14;Dbxref=GeneID:100876650%2CGenbank:XM_012284503.1;Parent=rna-XM_012284503.1
NW_003797169.1	Gnomon	exon	31031	31246	.	-	.	ID=exon-XM_012284503.1-13;Dbxref=GeneID:100876650%2CGenbank:XM_012284503.1;Parent=rna-XM_012284503.1
NW_003797169.1	Gnomon	exon	165252	165455	.	-	.	ID=exon-XM_012284504.1-2;Dbxref=GeneID:100876650%2CGenbank:XM_012284504.1;Parent=rna-XM_012284504.1
NW_003797169.1	Gnomon	exon	246385	247446	.	-	.	ID=exon-XM_012284504.1-1;Dbxref=GeneID:100876650%2CGenbank:XM_012284504.1;Parent=rna-XM_012284504.1
NW_003797169.1	Gnomon	exon	96670	96781	.	-	.	ID=exon-XM_012284504.1-4;Dbxref=GeneID:100876650%2CGenbank:XM_012284504.1;Parent=rna-XM_012284504.1
NW_003797169.1	Gnomon	exon	113727	113851	.	-	.	ID=exon-XM_012284504.1-3;Dbxref=GeneID:100876650%2CGenbank:XM_012284504.1;Parent=rna-XM_012284504.1
NW_003797169.1	Gnomon	exon	75606	75745	.	-	.	ID=exon-XM_012284504.1-6;Dbxref=GeneID:100876650%2CGenbank:XM_012284504.1;Parent=rna-XM_012284504.1
NW_003797169.1	Gnomon	exon	88472	88617	.	-	.	ID=exon-XM_012284504.1-5;Dbxref=GeneID:100876650%2CGenbank:XM_012284504.1;Parent=rna-XM_012284504.1
NW_003797169.1	Gnomon	exon	67034	67160	.	-	.	ID=exon-XM_012284504.1-8;Dbxref=GeneID:100876650%2CGenbank:XM_012284504.1;Parent=rna-XM_012284504.1
NW_003797169.1	Gnomon	exon	67676	67847	.	-	.	ID=exon-XM_012284504.1-7;Dbxref=GeneID:100876650%2CGenbank:XM_012284504.1;Parent=rna-XM_012284504.1
NW_003797169.1	Gnomon	exon	66026	66106	.	-	.	ID=exon-XM_012284504.1-9;Dbxref=GeneID:100876650%2CGenbank:XM_012284504.1;Parent=rna-XM_012284504.1
NW_003797169.1	Gnomon	exon	32570	32667	.	-	.	ID=exon-XM_012284503.1-12;Dbxref=GeneID:100876650%2CGenbank:XM_012284503.1;Parent=rna-XM_012284503.1
NW_003797169.1	Gnomon	exon	34446	34530	.	-	.	ID=exon-XM_012284503.1-11;Dbxref=GeneID:100876650%2CGenbank:XM_012284503.1;Parent=rna-XM_012284503.1
NW_003797169.1	Gnomon	exon	57593	57625	.	-	.	ID=exon-XM_012284503.1-10;Dbxref=GeneID:100876650%2CGenbank:XM_012284503.1;Parent=rna-XM_012284503.1
NW_003797169.1	Gnomon	exon	1102998	1103312	.	-	.	ID=exon-XM_012284574.1-18;Dbxref=GeneID:100879114%2CGenbank:XM_012284574.1;Parent=rna-XM_012284574.1
NW_003797169.1	Gnomon	exon	1104022	1104313	.	-	.	ID=exon-XM_012284574.1-17;Dbxref=GeneID:100879114%2CGenbank:XM_012284574.1;Parent=rna-XM_012284574.1
NW_003797169.1	Gnomon	exon	1104589	1104926	.	-	.	ID=exon-XM_012284574.1-16;Dbxref=GeneID:100879114%2CGenbank:XM_012284574.1;Parent=rna-XM_012284574.1
NW_003797169.1	Gnomon	exon	1105021	1105264	.	-	.	ID=exon-XM_012284574.1-15;Dbxref=GeneID:100879114%2CGenbank:XM_012284574.1;Parent=rna-XM_012284574.1
NW_003797169.1	Gnomon	exon	1102293	1102573	.	-	.	ID=exon-XM_012284574.1-19;Dbxref=GeneID:100879114%2CGenbank:XM_012284574.1;Parent=rna-XM_012284574.1
NW_003797169.1	Gnomon	exon	1110389	1111198	.	-	.	ID=exon-XM_012284574.1-10;Dbxref=GeneID:100879114%2CGenbank:XM_012284574.1;Parent=rna-XM_012284574.1
NW_003797169.1	Gnomon	exon	1105788	1106072	.	-	.	ID=exon-XM_012284574.1-14;Dbxref=GeneID:100879114%2CGenbank:XM_012284574.1;Parent=rna-XM_012284574.1
NW_003797169.1	Gnomon	exon	1107352	1107895	.	-	.	ID=exon-XM_012284574.1-13;Dbxref=GeneID:100879114%2CGenbank:XM_012284574.1;Parent=rna-XM_012284574.1
NW_003797169.1	Gnomon	exon	1107954	1108240	.	-	.	ID=exon-XM_012284574.1-12;Dbxref=GeneID:100879114%2CGenbank:XM_012284574.1;Parent=rna-XM_012284574.1
NW_003797169.1	Gnomon	exon	1108432	1110225	.	-	.	ID=exon-XM_012284574.1-11;Dbxref=GeneID:100879114%2CGenbank:XM_012284574.1;Parent=rna-XM_012284574.1
NW_003797169.1	Gnomon	exon	1098564	1099399	.	-	.	ID=exon-XM_012284574.1-21;Dbxref=GeneID:100879114%2CGenbank:XM_012284574.1;Parent=rna-XM_012284574.1
NW_003797169.1	Gnomon	exon	1101286	1101693	.	-	.	ID=exon-XM_012284574.1-20;Dbxref=GeneID:100879114%2CGenbank:XM_012284574.1;Parent=rna-XM_012284574.1
NW_003797169.1	Gnomon	exon	26610	27457	.	-	.	ID=exon-XM_012284575.1-2;Dbxref=GeneID:105662416%2CGenbank:XM_012284575.1;Parent=rna-XM_012284575.1
NW_003797169.1	Gnomon	exon	27819	27842	.	-	.	ID=exon-XM_012284575.1-1;Dbxref=GeneID:105662416%2CGenbank:XM_012284575.1;Parent=rna-XM_012284575.1
NW_003797169.1	Gnomon	exon	25798	26579	.	-	.	ID=exon-XM_012284575.1-3;Dbxref=GeneID:105662416%2CGenbank:XM_012284575.1;Parent=rna-XM_012284575.1
NW_003797169.1	Gnomon	exon	315009	315727	.	-	.	ID=exon-XM_012284528.1-2;Dbxref=GeneID:100879227%2CGenbank:XM_012284528.1;Parent=rna-XM_012284528.1
NW_003797169.1	Gnomon	exon	316386	317608	.	-	.	ID=exon-XM_012284528.1-1;Dbxref=GeneID:100879227%2CGenbank:XM_012284528.1;Parent=rna-XM_012284528.1
NW_003797169.1	Gnomon	exon	310548	310972	.	-	.	ID=exon-XM_012284528.1-6;Dbxref=GeneID:100879227%2CGenbank:XM_012284528.1;Parent=rna-XM_012284528.1
NW_003797169.1	Gnomon	exon	311178	312788	.	-	.	ID=exon-XM_012284528.1-5;Dbxref=GeneID:100879227%2CGenbank:XM_012284528.1;Parent=rna-XM_012284528.1
NW_003797169.1	Gnomon	exon	312860	313907	.	-	.	ID=exon-XM_012284528.1-4;Dbxref=GeneID:100879227%2CGenbank:XM_012284528.1;Parent=rna-XM_012284528.1
NW_003797169.1	Gnomon	exon	313984	314895	.	-	.	ID=exon-XM_012284528.1-3;Dbxref=GeneID:100879227%2CGenbank:XM_012284528.1;Parent=rna-XM_012284528.1
NW_003797169.1	Gnomon	exon	309752	310476	.	-	.	ID=exon-XM_012284528.1-7;Dbxref=GeneID:100879227%2CGenbank:XM_012284528.1;Parent=rna-XM_012284528.1
NW_003797169.1	Gnomon	gene	456028	458963	.	+	.	Name=LOC100878221;ID=gene-LOC100878221;Dbxref=GeneID:100878221
NW_003797169.1	Gnomon	CDS	877506	878231	.	+	0	Name=XP_012139960.1;ID=cds-XP_012139960.1;Dbxref=GeneID:100879003%2CGenbank:XP_012139960.1;Parent=rna-XM_012284570.1
NW_003797169.1	Gnomon	CDS	879054	879438	.	+	0	Name=XP_012139960.1;ID=cds-XP_012139960.1;Dbxref=GeneID:100879003%2CGenbank:XP_012139960.1;Parent=rna-XM_012284570.1
NW_003797169.1	Gnomon	CDS	879583	879938	.	+	0	Name=XP_012139960.1;ID=cds-XP_012139960.1;Dbxref=GeneID:100879003%2CGenbank:XP_012139960.1;Parent=rna-XM_012284570.1
NW_003797169.1	Gnomon	CDS	880272	880703	.	+	0	Name=XP_012139960.1;ID=cds-XP_012139960.1;Dbxref=GeneID:100879003%2CGenbank:XP_012139960.1;Parent=rna-XM_012284570.1
NW_003797169.1	Gnomon	CDS	880762	880935	.	+	0	Name=XP_012139960.1;ID=cds-XP_012139960.1;Dbxref=GeneID:100879003%2CGenbank:XP_012139960.1;Parent=rna-XM_012284570.1
NW_003797169.1	Gnomon	CDS	881301	881510	.	+	0	Name=XP_012139960.1;ID=cds-XP_012139960.1;Dbxref=GeneID:100879003%2CGenbank:XP_012139960.1;Parent=rna-XM_012284570.1
NW_003797169.1	Gnomon	CDS	882029	882280	.	+	0	Name=XP_012139960.1;ID=cds-XP_012139960.1;Dbxref=GeneID:100879003%2CGenbank:XP_012139960.1;Parent=rna-XM_012284570.1
NW_003797169.1	Gnomon	CDS	882525	882811	.	+	0	Name=XP_012139960.1;ID=cds-XP_012139960.1;Dbxref=GeneID:100879003%2CGenbank:XP_012139960.1;Parent=rna-XM_012284570.1
NW_003797169.1	Gnomon	CDS	882926	883031	.	+	0	Name=XP_012139960.1;ID=cds-XP_012139960.1;Dbxref=GeneID:100879003%2CGenbank:XP_012139960.1;Parent=rna-XM_012284570.1
NW_003797169.1	Gnomon	CDS	883293	883472	.	+	0	Name=XP_012139960.1;ID=cds-XP_012139960.1;Dbxref=GeneID:100879003%2CGenbank:XP_012139960.1;Parent=rna-XM_012284570.1
NW_003797169.1	Gnomon	CDS	883534	884403	.	+	0	Name=XP_012139960.1;ID=cds-XP_012139960.1;Dbxref=GeneID:100879003%2CGenbank:XP_012139960.1;Parent=rna-XM_012284570.1
NW_003797169.1	Gnomon	CDS	885007	885078	.	+	0	Name=XP_012139960.1;ID=cds-XP_012139960.1;Dbxref=GeneID:100879003%2CGenbank:XP_012139960.1;Parent=rna-XM_012284570.1
NW_003797169.1	Gnomon	gene	442473	445383	.	+	.	Name=LOC100878106;ID=gene-LOC100878106;Dbxref=GeneID:100878106
NW_003797169.1	Gnomon	exon	259986	260880	.	+	.	ID=exon-XM_012284527.1-1;Dbxref=GeneID:100877093%2CGenbank:XM_012284527.1;Parent=rna-XM_012284527.1
NW_003797169.1	Gnomon	exon	263399	263615	.	+	.	ID=exon-XM_012284527.1-3;Dbxref=GeneID:100877093%2CGenbank:XM_012284527.1;Parent=rna-XM_012284527.1
NW_003797169.1	Gnomon	exon	261031	261207	.	+	.	ID=exon-XM_012284527.1-2;Dbxref=GeneID:100877093%2CGenbank:XM_012284527.1;Parent=rna-XM_012284527.1
NW_003797169.1	Gnomon	exon	265477	265714	.	+	.	ID=exon-XM_012284527.1-5;Dbxref=GeneID:100877093%2CGenbank:XM_012284527.1;Parent=rna-XM_012284527.1
NW_003797169.1	Gnomon	exon	263693	263848	.	+	.	ID=exon-XM_012284527.1-4;Dbxref=GeneID:100877093%2CGenbank:XM_012284527.1;Parent=rna-XM_012284527.1
NW_003797169.1	Gnomon	CDS	918401	918461	.	-	0	Name=XP_012139961.1;ID=cds-XP_012139961.1;Dbxref=GeneID:100882254%2CGenbank:XP_012139961.1;Parent=rna-XM_012284571.1
NW_003797169.1	Gnomon	CDS	917427	917516	.	-	0	Name=XP_012139961.1;ID=cds-XP_012139961.1;Dbxref=GeneID:100882254%2CGenbank:XP_012139961.1;Parent=rna-XM_012284571.1
NW_003797169.1	Gnomon	CDS	908620	908817	.	-	0	Name=XP_012139961.1;ID=cds-XP_012139961.1;Dbxref=GeneID:100882254%2CGenbank:XP_012139961.1;Parent=rna-XM_012284571.1
NW_003797169.1	Gnomon	CDS	900153	900421	.	-	0	Name=XP_012139961.1;ID=cds-XP_012139961.1;Dbxref=GeneID:100882254%2CGenbank:XP_012139961.1;Parent=rna-XM_012284571.1
NW_003797169.1	Gnomon	CDS	894193	894447	.	-	0	Name=XP_012139961.1;ID=cds-XP_012139961.1;Dbxref=GeneID:100882254%2CGenbank:XP_012139961.1;Parent=rna-XM_012284571.1
NW_003797169.1	Gnomon	CDS	893727	893891	.	-	0	Name=XP_012139961.1;ID=cds-XP_012139961.1;Dbxref=GeneID:100882254%2CGenbank:XP_012139961.1;Parent=rna-XM_012284571.1
NW_003797169.1	Gnomon	CDS	893490	893654	.	-	0	Name=XP_012139961.1;ID=cds-XP_012139961.1;Dbxref=GeneID:100882254%2CGenbank:XP_012139961.1;Parent=rna-XM_012284571.1
NW_003797169.1	Gnomon	CDS	892718	893137	.	-	0	Name=XP_012139961.1;ID=cds-XP_012139961.1;Dbxref=GeneID:100882254%2CGenbank:XP_012139961.1;Parent=rna-XM_012284571.1
NW_003797169.1	Gnomon	CDS	891899	892435	.	-	0	Name=XP_012139961.1;ID=cds-XP_012139961.1;Dbxref=GeneID:100882254%2CGenbank:XP_012139961.1;Parent=rna-XM_012284571.1
NW_003797169.1	Gnomon	CDS	891572	891820	.	-	0	Name=XP_012139961.1;ID=cds-XP_012139961.1;Dbxref=GeneID:100882254%2CGenbank:XP_012139961.1;Parent=rna-XM_012284571.1
NW_003797169.1	Gnomon	CDS	890047	891498	.	-	0	Name=XP_012139961.1;ID=cds-XP_012139961.1;Dbxref=GeneID:100882254%2CGenbank:XP_012139961.1;Parent=rna-XM_012284571.1
NW_003797169.1	Gnomon	exon	484218	484334	.	+	.	ID=exon-XM_012284551.1-8;Dbxref=GeneID:100881088%2CGenbank:XM_012284551.1;Parent=rna-XM_012284551.1
NW_003797169.1	Gnomon	exon	484032	484141	.	+	.	ID=exon-XM_012284551.1-7;Dbxref=GeneID:100881088%2CGenbank:XM_012284551.1;Parent=rna-XM_012284551.1
NW_003797169.1	Gnomon	exon	483711	483924	.	+	.	ID=exon-XM_012284551.1-6;Dbxref=GeneID:100881088%2CGenbank:XM_012284551.1;Parent=rna-XM_012284551.1
NW_003797169.1	Gnomon	exon	483433	483495	.	+	.	ID=exon-XM_012284551.1-5;Dbxref=GeneID:100881088%2CGenbank:XM_012284551.1;Parent=rna-XM_012284551.1
NW_003797169.1	Gnomon	exon	483295	483358	.	+	.	ID=exon-XM_012284551.1-4;Dbxref=GeneID:100881088%2CGenbank:XM_012284551.1;Parent=rna-XM_012284551.1
NW_003797169.1	Gnomon	exon	483136	483222	.	+	.	ID=exon-XM_012284551.1-3;Dbxref=GeneID:100881088%2CGenbank:XM_012284551.1;Parent=rna-XM_012284551.1
NW_003797169.1	Gnomon	exon	482387	482622	.	+	.	ID=exon-XM_012284551.1-2;Dbxref=GeneID:100881088%2CGenbank:XM_012284551.1;Parent=rna-XM_012284551.1
NW_003797169.1	Gnomon	exon	481588	481812	.	+	.	ID=exon-XM_012284551.1-1;Dbxref=GeneID:100881088%2CGenbank:XM_012284551.1;Parent=rna-XM_012284551.1
NW_003797169.1	Gnomon	exon	415581	415659	.	+	.	ID=exon-XM_003702980.2-2;Dbxref=GeneID:100880115%2CGenbank:XM_003702980.2;Parent=rna-XM_003702980.2
NW_003797169.1	Gnomon	exon	415329	415498	.	+	.	ID=exon-XM_003702980.2-1;Dbxref=GeneID:100880115%2CGenbank:XM_003702980.2;Parent=rna-XM_003702980.2
NW_003797169.1	Gnomon	exon	415997	416263	.	+	.	ID=exon-XM_003702980.2-4;Dbxref=GeneID:100880115%2CGenbank:XM_003702980.2;Parent=rna-XM_003702980.2
NW_003797169.1	Gnomon	exon	415731	415894	.	+	.	ID=exon-XM_003702980.2-3;Dbxref=GeneID:100880115%2CGenbank:XM_003702980.2;Parent=rna-XM_003702980.2
NW_003797169.1	Gnomon	CDS	1130116	1130179	.	-	0	Name=XP_012139962.1;ID=cds-XP_012139962.1;Dbxref=GeneID:100879114%2CGenbank:XP_012139962.1;Parent=rna-XM_012284572.1
NW_003797169.1	Gnomon	CDS	1128990	1129043	.	-	0	Name=XP_012139962.1;ID=cds-XP_012139962.1;Dbxref=GeneID:100879114%2CGenbank:XP_012139962.1;Parent=rna-XM_012284572.1
NW_003797169.1	Gnomon	CDS	1116627	1118927	.	-	0	Name=XP_012139962.1;ID=cds-XP_012139962.1;Dbxref=GeneID:100879114%2CGenbank:XP_012139962.1;Parent=rna-XM_012284572.1
NW_003797169.1	Gnomon	CDS	1115722	1115996	.	-	0	Name=XP_012139962.1;ID=cds-XP_012139962.1;Dbxref=GeneID:100879114%2CGenbank:XP_012139962.1;Parent=rna-XM_012284572.1
NW_003797169.1	Gnomon	CDS	1114437	1114784	.	-	0	Name=XP_012139962.1;ID=cds-XP_012139962.1;Dbxref=GeneID:100879114%2CGenbank:XP_012139962.1;Parent=rna-XM_012284572.1
NW_003797169.1	Gnomon	CDS	1113845	1114168	.	-	0	Name=XP_012139962.1;ID=cds-XP_012139962.1;Dbxref=GeneID:100879114%2CGenbank:XP_012139962.1;Parent=rna-XM_012284572.1
NW_003797169.1	Gnomon	CDS	1113440	1113787	.	-	0	Name=XP_012139962.1;ID=cds-XP_012139962.1;Dbxref=GeneID:100879114%2CGenbank:XP_012139962.1;Parent=rna-XM_012284572.1
NW_003797169.1	Gnomon	CDS	1112993	1113299	.	-	0	Name=XP_012139962.1;ID=cds-XP_012139962.1;Dbxref=GeneID:100879114%2CGenbank:XP_012139962.1;Parent=rna-XM_012284572.1
NW_003797169.1	Gnomon	CDS	1111807	1112441	.	-	0	Name=XP_012139962.1;ID=cds-XP_012139962.1;Dbxref=GeneID:100879114%2CGenbank:XP_012139962.1;Parent=rna-XM_012284572.1
NW_003797169.1	Gnomon	CDS	1111311	1111688	.	-	0	Name=XP_012139962.1;ID=cds-XP_012139962.1;Dbxref=GeneID:100879114%2CGenbank:XP_012139962.1;Parent=rna-XM_012284572.1
NW_003797169.1	Gnomon	CDS	1110389	1111198	.	-	0	Name=XP_012139962.1;ID=cds-XP_012139962.1;Dbxref=GeneID:100879114%2CGenbank:XP_012139962.1;Parent=rna-XM_012284572.1
NW_003797169.1	Gnomon	CDS	1108432	1110225	.	-	0	Name=XP_012139962.1;ID=cds-XP_012139962.1;Dbxref=GeneID:100879114%2CGenbank:XP_012139962.1;Parent=rna-XM_012284572.1
NW_003797169.1	Gnomon	CDS	1107954	1108240	.	-	0	Name=XP_012139962.1;ID=cds-XP_012139962.1;Dbxref=GeneID:100879114%2CGenbank:XP_012139962.1;Parent=rna-XM_012284572.1
NW_003797169.1	Gnomon	CDS	1107352	1107895	.	-	0	Name=XP_012139962.1;ID=cds-XP_012139962.1;Dbxref=GeneID:100879114%2CGenbank:XP_012139962.1;Parent=rna-XM_012284572.1
NW_003797169.1	Gnomon	CDS	1105788	1106072	.	-	0	Name=XP_012139962.1;ID=cds-XP_012139962.1;Dbxref=GeneID:100879114%2CGenbank:XP_012139962.1;Parent=rna-XM_012284572.1
NW_003797169.1	Gnomon	CDS	1105021	1105264	.	-	0	Name=XP_012139962.1;ID=cds-XP_012139962.1;Dbxref=GeneID:100879114%2CGenbank:XP_012139962.1;Parent=rna-XM_012284572.1
NW_003797169.1	Gnomon	CDS	1104589	1104926	.	-	0	Name=XP_012139962.1;ID=cds-XP_012139962.1;Dbxref=GeneID:100879114%2CGenbank:XP_012139962.1;Parent=rna-XM_012284572.1
NW_003797169.1	Gnomon	CDS	1104022	1104313	.	-	0	Name=XP_012139962.1;ID=cds-XP_012139962.1;Dbxref=GeneID:100879114%2CGenbank:XP_012139962.1;Parent=rna-XM_012284572.1
NW_003797169.1	Gnomon	CDS	1102998	1103312	.	-	0	Name=XP_012139962.1;ID=cds-XP_012139962.1;Dbxref=GeneID:100879114%2CGenbank:XP_012139962.1;Parent=rna-XM_012284572.1
NW_003797169.1	Gnomon	CDS	1102293	1102573	.	-	0	Name=XP_012139962.1;ID=cds-XP_012139962.1;Dbxref=GeneID:100879114%2CGenbank:XP_012139962.1;Parent=rna-XM_012284572.1
NW_003797169.1	Gnomon	CDS	1101286	1101693	.	-	0	Name=XP_012139962.1;ID=cds-XP_012139962.1;Dbxref=GeneID:100879114%2CGenbank:XP_012139962.1;Parent=rna-XM_012284572.1
NW_003797169.1	Gnomon	CDS	1099364	1099399	.	-	0	Name=XP_012139962.1;ID=cds-XP_012139962.1;Dbxref=GeneID:100879114%2CGenbank:XP_012139962.1;Parent=rna-XM_012284572.1
NW_003797169.1	Gnomon	exon	414660	414745	.	-	.	ID=exon-XM_003702979.2-2;Dbxref=GeneID:100880005%2CGenbank:XM_003702979.2;Parent=rna-XM_003702979.2
NW_003797169.1	Gnomon	exon	414991	415205	.	-	.	ID=exon-XM_003702979.2-1;Dbxref=GeneID:100880005%2CGenbank:XM_003702979.2;Parent=rna-XM_003702979.2
NW_003797169.1	Gnomon	exon	412789	412952	.	-	.	ID=exon-XM_003702979.2-9;Dbxref=GeneID:100880005%2CGenbank:XM_003702979.2;Parent=rna-XM_003702979.2
NW_003797169.1	Gnomon	exon	413016	413208	.	-	.	ID=exon-XM_003702979.2-8;Dbxref=GeneID:100880005%2CGenbank:XM_003702979.2;Parent=rna-XM_003702979.2
NW_003797169.1	Gnomon	exon	413292	413494	.	-	.	ID=exon-XM_003702979.2-7;Dbxref=GeneID:100880005%2CGenbank:XM_003702979.2;Parent=rna-XM_003702979.2
NW_003797169.1	Gnomon	exon	413553	413958	.	-	.	ID=exon-XM_003702979.2-6;Dbxref=GeneID:100880005%2CGenbank:XM_003702979.2;Parent=rna-XM_003702979.2
NW_003797169.1	Gnomon	exon	414056	414166	.	-	.	ID=exon-XM_003702979.2-5;Dbxref=GeneID:100880005%2CGenbank:XM_003702979.2;Parent=rna-XM_003702979.2
NW_003797169.1	Gnomon	exon	414246	414343	.	-	.	ID=exon-XM_003702979.2-4;Dbxref=GeneID:100880005%2CGenbank:XM_003702979.2;Parent=rna-XM_003702979.2
NW_003797169.1	Gnomon	exon	414450	414578	.	-	.	ID=exon-XM_003702979.2-3;Dbxref=GeneID:100880005%2CGenbank:XM_003702979.2;Parent=rna-XM_003702979.2
NW_003797169.1	Gnomon	CDS	1130116	1130179	.	-	0	Name=XP_012139963.1;ID=cds-XP_012139963.1;Dbxref=GeneID:100879114%2CGenbank:XP_012139963.1;Parent=rna-XM_012284573.1
NW_003797169.1	Gnomon	CDS	1128990	1129043	.	-	0	Name=XP_012139963.1;ID=cds-XP_012139963.1;Dbxref=GeneID:100879114%2CGenbank:XP_012139963.1;Parent=rna-XM_012284573.1
NW_003797169.1	Gnomon	CDS	1116627	1118927	.	-	0	Name=XP_012139963.1;ID=cds-XP_012139963.1;Dbxref=GeneID:100879114%2CGenbank:XP_012139963.1;Parent=rna-XM_012284573.1
NW_003797169.1	Gnomon	CDS	1115722	1115996	.	-	0	Name=XP_012139963.1;ID=cds-XP_012139963.1;Dbxref=GeneID:100879114%2CGenbank:XP_012139963.1;Parent=rna-XM_012284573.1
NW_003797169.1	Gnomon	CDS	1114437	1114784	.	-	0	Name=XP_012139963.1;ID=cds-XP_012139963.1;Dbxref=GeneID:100879114%2CGenbank:XP_012139963.1;Parent=rna-XM_012284573.1
NW_003797169.1	Gnomon	CDS	1113845	1114168	.	-	0	Name=XP_012139963.1;ID=cds-XP_012139963.1;Dbxref=GeneID:100879114%2CGenbank:XP_012139963.1;Parent=rna-XM_012284573.1
NW_003797169.1	Gnomon	CDS	1113440	1113787	.	-	0	Name=XP_012139963.1;ID=cds-XP_012139963.1;Dbxref=GeneID:100879114%2CGenbank:XP_012139963.1;Parent=rna-XM_012284573.1
NW_003797169.1	Gnomon	CDS	1112993	1113299	.	-	0	Name=XP_012139963.1;ID=cds-XP_012139963.1;Dbxref=GeneID:100879114%2CGenbank:XP_012139963.1;Parent=rna-XM_012284573.1
NW_003797169.1	Gnomon	CDS	1111807	1112441	.	-	0	Name=XP_012139963.1;ID=cds-XP_012139963.1;Dbxref=GeneID:100879114%2CGenbank:XP_012139963.1;Parent=rna-XM_012284573.1
NW_003797169.1	Gnomon	CDS	1111311	1111688	.	-	0	Name=XP_012139963.1;ID=cds-XP_012139963.1;Dbxref=GeneID:100879114%2CGenbank:XP_012139963.1;Parent=rna-XM_012284573.1
NW_003797169.1	Gnomon	CDS	1110389	1111198	.	-	0	Name=XP_012139963.1;ID=cds-XP_012139963.1;Dbxref=GeneID:100879114%2CGenbank:XP_012139963.1;Parent=rna-XM_012284573.1
NW_003797169.1	Gnomon	CDS	1108432	1110225	.	-	0	Name=XP_012139963.1;ID=cds-XP_012139963.1;Dbxref=GeneID:100879114%2CGenbank:XP_012139963.1;Parent=rna-XM_012284573.1
NW_003797169.1	Gnomon	CDS	1107954	1108240	.	-	0	Name=XP_012139963.1;ID=cds-XP_012139963.1;Dbxref=GeneID:100879114%2CGenbank:XP_012139963.1;Parent=rna-XM_012284573.1
NW_003797169.1	Gnomon	CDS	1107352	1107895	.	-	0	Name=XP_012139963.1;ID=cds-XP_012139963.1;Dbxref=GeneID:100879114%2CGenbank:XP_012139963.1;Parent=rna-XM_012284573.1
NW_003797169.1	Gnomon	CDS	1105788	1106072	.	-	0	Name=XP_012139963.1;ID=cds-XP_012139963.1;Dbxref=GeneID:100879114%2CGenbank:XP_012139963.1;Parent=rna-XM_012284573.1
NW_003797169.1	Gnomon	CDS	1105021	1105264	.	-	0	Name=XP_012139963.1;ID=cds-XP_012139963.1;Dbxref=GeneID:100879114%2CGenbank:XP_012139963.1;Parent=rna-XM_012284573.1
NW_003797169.1	Gnomon	CDS	1104589	1104926	.	-	0	Name=XP_012139963.1;ID=cds-XP_012139963.1;Dbxref=GeneID:100879114%2CGenbank:XP_012139963.1;Parent=rna-XM_012284573.1
NW_003797169.1	Gnomon	CDS	1104022	1104313	.	-	0	Name=XP_012139963.1;ID=cds-XP_012139963.1;Dbxref=GeneID:100879114%2CGenbank:XP_012139963.1;Parent=rna-XM_012284573.1
NW_003797169.1	Gnomon	CDS	1102998	1103312	.	-	0	Name=XP_012139963.1;ID=cds-XP_012139963.1;Dbxref=GeneID:100879114%2CGenbank:XP_012139963.1;Parent=rna-XM_012284573.1
NW_003797169.1	Gnomon	CDS	1102293	1102570	.	-	0	Name=XP_012139963.1;ID=cds-XP_012139963.1;Dbxref=GeneID:100879114%2CGenbank:XP_012139963.1;Parent=rna-XM_012284573.1
NW_003797169.1	Gnomon	CDS	1101286	1101693	.	-	0	Name=XP_012139963.1;ID=cds-XP_012139963.1;Dbxref=GeneID:100879114%2CGenbank:XP_012139963.1;Parent=rna-XM_012284573.1
NW_003797169.1	Gnomon	CDS	1099364	1099399	.	-	0	Name=XP_012139963.1;ID=cds-XP_012139963.1;Dbxref=GeneID:100879114%2CGenbank:XP_012139963.1;Parent=rna-XM_012284573.1
NW_003797169.1	Gnomon	mRNA	1098561	1130189	.	-	.	Name=XM_012284573.1;ID=rna-XM_012284573.1;Dbxref=GeneID:100879114%2CGenbank:XM_012284573.1;Parent=gene-LOC100879114
NW_003797169.1	Gnomon	CDS	267228	267515	.	+	0	Name=XP_012139915.1;ID=cds-XP_012139915.1;Dbxref=GeneID:105661744%2CGenbank:XP_012139915.1;Parent=rna-XM_012284525.1
NW_003797169.1	Gnomon	CDS	267891	268149	.	+	0	Name=XP_012139915.1;ID=cds-XP_012139915.1;Dbxref=GeneID:105661744%2CGenbank:XP_012139915.1;Parent=rna-XM_012284525.1
NW_003797169.1	Gnomon	CDS	268203	268438	.	+	0	Name=XP_012139915.1;ID=cds-XP_012139915.1;Dbxref=GeneID:105661744%2CGenbank:XP_012139915.1;Parent=rna-XM_012284525.1
NW_003797169.1	Gnomon	CDS	261038	261207	.	+	0	Name=XP_012139916.1;ID=cds-XP_012139916.1;Dbxref=GeneID:100877093%2CGenbank:XP_012139916.1;Parent=rna-XM_012284526.1
NW_003797169.1	Gnomon	CDS	263399	263615	.	+	0	Name=XP_012139916.1;ID=cds-XP_012139916.1;Dbxref=GeneID:100877093%2CGenbank:XP_012139916.1;Parent=rna-XM_012284526.1
NW_003797169.1	Gnomon	CDS	263693	263848	.	+	0	Name=XP_012139916.1;ID=cds-XP_012139916.1;Dbxref=GeneID:100877093%2CGenbank:XP_012139916.1;Parent=rna-XM_012284526.1
NW_003797169.1	Gnomon	CDS	265477	265611	.	+	0	Name=XP_012139916.1;ID=cds-XP_012139916.1;Dbxref=GeneID:100877093%2CGenbank:XP_012139916.1;Parent=rna-XM_012284526.1
NW_003797169.1	Gnomon	exon	416613	416774	.	-	.	ID=exon-XM_003702981.2-3;Dbxref=GeneID:100880231%2CGenbank:XM_003702981.2;Parent=rna-XM_003702981.2
NW_003797169.1	Gnomon	exon	416883	417365	.	-	.	ID=exon-XM_003702981.2-2;Dbxref=GeneID:100880231%2CGenbank:XM_003702981.2;Parent=rna-XM_003702981.2
NW_003797169.1	Gnomon	exon	417463	417919	.	-	.	ID=exon-XM_003702981.2-1;Dbxref=GeneID:100880231%2CGenbank:XM_003702981.2;Parent=rna-XM_003702981.2
NW_003797169.1	Gnomon	exon	416271	416525	.	-	.	ID=exon-XM_003702981.2-4;Dbxref=GeneID:100880231%2CGenbank:XM_003702981.2;Parent=rna-XM_003702981.2
NW_003797169.1	Gnomon	exon	317501	317595	.	-	.	ID=exon-XM_012284529.1-1;Dbxref=GeneID:100879227%2CGenbank:XM_012284529.1;Parent=rna-XM_012284529.1
NW_003797169.1	Gnomon	exon	315009	315727	.	-	.	ID=exon-XM_012284529.1-3;Dbxref=GeneID:100879227%2CGenbank:XM_012284529.1;Parent=rna-XM_012284529.1
NW_003797169.1	Gnomon	exon	316386	316481	.	-	.	ID=exon-XM_012284529.1-2;Dbxref=GeneID:100879227%2CGenbank:XM_012284529.1;Parent=rna-XM_012284529.1
NW_003797169.1	Gnomon	exon	312860	313907	.	-	.	ID=exon-XM_012284529.1-5;Dbxref=GeneID:100879227%2CGenbank:XM_012284529.1;Parent=rna-XM_012284529.1
NW_003797169.1	Gnomon	exon	313984	314895	.	-	.	ID=exon-XM_012284529.1-4;Dbxref=GeneID:100879227%2CGenbank:XM_012284529.1;Parent=rna-XM_012284529.1
NW_003797169.1	Gnomon	exon	310548	310972	.	-	.	ID=exon-XM_012284529.1-7;Dbxref=GeneID:100879227%2CGenbank:XM_012284529.1;Parent=rna-XM_012284529.1
NW_003797169.1	Gnomon	exon	311178	312788	.	-	.	ID=exon-XM_012284529.1-6;Dbxref=GeneID:100879227%2CGenbank:XM_012284529.1;Parent=rna-XM_012284529.1
NW_003797169.1	Gnomon	exon	309752	310476	.	-	.	ID=exon-XM_012284529.1-8;Dbxref=GeneID:100879227%2CGenbank:XM_012284529.1;Parent=rna-XM_012284529.1
NW_003797169.1	Gnomon	mRNA	1098561	1130189	.	-	.	Name=XM_012284572.1;ID=rna-XM_012284572.1;Dbxref=GeneID:100879114%2CGenbank:XM_012284572.1;Parent=gene-LOC100879114
NW_003797169.1	Gnomon	CDS	261038	261207	.	+	0	Name=XP_012139917.1;ID=cds-XP_012139917.1;Dbxref=GeneID:100877093%2CGenbank:XP_012139917.1;Parent=rna-XM_012284527.1
NW_003797169.1	Gnomon	CDS	263399	263615	.	+	0	Name=XP_012139917.1;ID=cds-XP_012139917.1;Dbxref=GeneID:100877093%2CGenbank:XP_012139917.1;Parent=rna-XM_012284527.1
NW_003797169.1	Gnomon	CDS	263693	263848	.	+	0	Name=XP_012139917.1;ID=cds-XP_012139917.1;Dbxref=GeneID:100877093%2CGenbank:XP_012139917.1;Parent=rna-XM_012284527.1
NW_003797169.1	Gnomon	CDS	265477	265611	.	+	0	Name=XP_012139917.1;ID=cds-XP_012139917.1;Dbxref=GeneID:100877093%2CGenbank:XP_012139917.1;Parent=rna-XM_012284527.1
NW_003797169.1	Gnomon	exon	673407	674547	.	-	.	ID=exon-XM_012284553.1-2;Dbxref=GeneID:100881422%2CGenbank:XM_012284553.1;Parent=rna-XM_012284553.1
NW_003797169.1	Gnomon	exon	674608	674727	.	-	.	ID=exon-XM_012284553.1-1;Dbxref=GeneID:100881422%2CGenbank:XM_012284553.1;Parent=rna-XM_012284553.1
NW_003797169.1	Gnomon	exon	458457	458608	.	+	.	ID=exon-XM_012284577.1-6;Dbxref=GeneID:100878221%2CGenbank:XM_012284577.1;Parent=rna-XM_012284577.1
NW_003797169.1	Gnomon	exon	458281	458382	.	+	.	ID=exon-XM_012284577.1-5;Dbxref=GeneID:100878221%2CGenbank:XM_012284577.1;Parent=rna-XM_012284577.1
NW_003797169.1	Gnomon	exon	458823	458963	.	+	.	ID=exon-XM_012284577.1-7;Dbxref=GeneID:100878221%2CGenbank:XM_012284577.1;Parent=rna-XM_012284577.1
NW_003797169.1	Gnomon	exon	456652	456780	.	+	.	ID=exon-XM_012284577.1-2;Dbxref=GeneID:100878221%2CGenbank:XM_012284577.1;Parent=rna-XM_012284577.1
NW_003797169.1	Gnomon	exon	456028	456091	.	+	.	ID=exon-XM_012284577.1-1;Dbxref=GeneID:100878221%2CGenbank:XM_012284577.1;Parent=rna-XM_012284577.1
NW_003797169.1	Gnomon	exon	457917	458213	.	+	.	ID=exon-XM_012284577.1-4;Dbxref=GeneID:100878221%2CGenbank:XM_012284577.1;Parent=rna-XM_012284577.1
NW_003797169.1	Gnomon	exon	457505	457786	.	+	.	ID=exon-XM_012284577.1-3;Dbxref=GeneID:100878221%2CGenbank:XM_012284577.1;Parent=rna-XM_012284577.1
NW_003797169.1	Gnomon	exon	66026	66106	.	-	.	ID=exon-XM_012284505.1-9;Dbxref=GeneID:100876650%2CGenbank:XM_012284505.1;Parent=rna-XM_012284505.1
NW_003797169.1	Gnomon	exon	67034	67160	.	-	.	ID=exon-XM_012284505.1-8;Dbxref=GeneID:100876650%2CGenbank:XM_012284505.1;Parent=rna-XM_012284505.1
NW_003797169.1	Gnomon	exon	67676	67847	.	-	.	ID=exon-XM_012284505.1-7;Dbxref=GeneID:100876650%2CGenbank:XM_012284505.1;Parent=rna-XM_012284505.1
NW_003797169.1	Gnomon	exon	75606	75745	.	-	.	ID=exon-XM_012284505.1-6;Dbxref=GeneID:100876650%2CGenbank:XM_012284505.1;Parent=rna-XM_012284505.1
NW_003797169.1	Gnomon	exon	88472	88617	.	-	.	ID=exon-XM_012284505.1-5;Dbxref=GeneID:100876650%2CGenbank:XM_012284505.1;Parent=rna-XM_012284505.1
NW_003797169.1	Gnomon	exon	96670	96781	.	-	.	ID=exon-XM_012284505.1-4;Dbxref=GeneID:100876650%2CGenbank:XM_012284505.1;Parent=rna-XM_012284505.1
NW_003797169.1	Gnomon	exon	113727	113851	.	-	.	ID=exon-XM_012284505.1-3;Dbxref=GeneID:100876650%2CGenbank:XM_012284505.1;Parent=rna-XM_012284505.1
NW_003797169.1	Gnomon	exon	165252	165455	.	-	.	ID=exon-XM_012284505.1-2;Dbxref=GeneID:100876650%2CGenbank:XM_012284505.1;Parent=rna-XM_012284505.1
NW_003797169.1	Gnomon	exon	246385	247444	.	-	.	ID=exon-XM_012284505.1-1;Dbxref=GeneID:100876650%2CGenbank:XM_012284505.1;Parent=rna-XM_012284505.1
NW_003797169.1	Gnomon	exon	399602	399905	.	+	.	ID=exon-XM_012284530.1-3;Dbxref=GeneID:105662413%2CGenbank:XM_012284530.1;Parent=rna-XM_012284530.1
NW_003797169.1	Gnomon	exon	398844	398913	.	+	.	ID=exon-XM_012284530.1-2;Dbxref=GeneID:105662413%2CGenbank:XM_012284530.1;Parent=rna-XM_012284530.1
NW_003797169.1	Gnomon	exon	372346	372482	.	+	.	ID=exon-XM_012284530.1-1;Dbxref=GeneID:105662413%2CGenbank:XM_012284530.1;Parent=rna-XM_012284530.1
NW_003797169.1	Gnomon	CDS	316386	316416	.	-	0	Name=XP_012139918.1;ID=cds-XP_012139918.1;Dbxref=GeneID:100879227%2CGenbank:XP_012139918.1;Parent=rna-XM_012284528.1
NW_003797169.1	Gnomon	CDS	315009	315727	.	-	0	Name=XP_012139918.1;ID=cds-XP_012139918.1;Dbxref=GeneID:100879227%2CGenbank:XP_012139918.1;Parent=rna-XM_012284528.1
NW_003797169.1	Gnomon	CDS	313984	314895	.	-	0	Name=XP_012139918.1;ID=cds-XP_012139918.1;Dbxref=GeneID:100879227%2CGenbank:XP_012139918.1;Parent=rna-XM_012284528.1
NW_003797169.1	Gnomon	CDS	312860	313907	.	-	0	Name=XP_012139918.1;ID=cds-XP_012139918.1;Dbxref=GeneID:100879227%2CGenbank:XP_012139918.1;Parent=rna-XM_012284528.1
NW_003797169.1	Gnomon	CDS	311178	312788	.	-	0	Name=XP_012139918.1;ID=cds-XP_012139918.1;Dbxref=GeneID:100879227%2CGenbank:XP_012139918.1;Parent=rna-XM_012284528.1
NW_003797169.1	Gnomon	CDS	310548	310972	.	-	0	Name=XP_012139918.1;ID=cds-XP_012139918.1;Dbxref=GeneID:100879227%2CGenbank:XP_012139918.1;Parent=rna-XM_012284528.1
NW_003797169.1	Gnomon	CDS	309910	310476	.	-	0	Name=XP_012139918.1;ID=cds-XP_012139918.1;Dbxref=GeneID:100879227%2CGenbank:XP_012139918.1;Parent=rna-XM_012284528.1
NW_003797169.1	Gnomon	mRNA	889656	918550	.	-	.	Name=XM_012284571.1;ID=rna-XM_012284571.1;Dbxref=GeneID:100882254%2CGenbank:XM_012284571.1;Parent=gene-LOC100882254
NW_003797169.1	Gnomon	CDS	316386	316416	.	-	0	Name=XP_012139919.1;ID=cds-XP_012139919.1;Dbxref=GeneID:100879227%2CGenbank:XP_012139919.1;Parent=rna-XM_012284529.1
NW_003797169.1	Gnomon	CDS	315009	315727	.	-	0	Name=XP_012139919.1;ID=cds-XP_012139919.1;Dbxref=GeneID:100879227%2CGenbank:XP_012139919.1;Parent=rna-XM_012284529.1
NW_003797169.1	Gnomon	CDS	313984	314895	.	-	0	Name=XP_012139919.1;ID=cds-XP_012139919.1;Dbxref=GeneID:100879227%2CGenbank:XP_012139919.1;Parent=rna-XM_012284529.1
NW_003797169.1	Gnomon	CDS	312860	313907	.	-	0	Name=XP_012139919.1;ID=cds-XP_012139919.1;Dbxref=GeneID:100879227%2CGenbank:XP_012139919.1;Parent=rna-XM_012284529.1
NW_003797169.1	Gnomon	CDS	311178	312788	.	-	0	Name=XP_012139919.1;ID=cds-XP_012139919.1;Dbxref=GeneID:100879227%2CGenbank:XP_012139919.1;Parent=rna-XM_012284529.1
NW_003797169.1	Gnomon	CDS	310548	310972	.	-	0	Name=XP_012139919.1;ID=cds-XP_012139919.1;Dbxref=GeneID:100879227%2CGenbank:XP_012139919.1;Parent=rna-XM_012284529.1
NW_003797169.1	Gnomon	CDS	309910	310476	.	-	0	Name=XP_012139919.1;ID=cds-XP_012139919.1;Dbxref=GeneID:100879227%2CGenbank:XP_012139919.1;Parent=rna-XM_012284529.1
NW_003797169.1	Gnomon	mRNA	876789	885347	.	+	.	Name=XM_012284570.1;ID=rna-XM_012284570.1;Dbxref=GeneID:100879003%2CGenbank:XM_012284570.1;Parent=gene-LOC100879003
NW_003797169.1	tRNAscan-SE	tRNA	338031	338112	.	+	.	ID=rna-Trnas-aga;Dbxref=GeneID:100874561;Note=transfer RNA serine (anticodon AGA);Parent=gene-Trnas-aga
NW_003797169.1	Gnomon	mRNA	456028	458963	.	+	.	Name=XM_012284577.1;ID=rna-XM_012284577.1;Dbxref=GeneID:100878221%2CGenbank:XM_012284577.1;Parent=gene-LOC100878221
NW_003797169.1	Gnomon	mRNA	437933	438824	.	-	.	Name=XM_012284576.1;ID=rna-XM_012284576.1;Dbxref=GeneID:105662417%2CGenbank:XM_012284576.1;Parent=gene-LOC105662417
NW_003797169.1	Gnomon	exon	9348	9465	.	-	.	ID=exon-XM_012284506.1-4;Dbxref=GeneID:100879782%2CGenbank:XM_012284506.1;Parent=rna-XM_012284506.1
NW_003797169.1	Gnomon	exon	9537	9727	.	-	.	ID=exon-XM_012284506.1-3;Dbxref=GeneID:100879782%2CGenbank:XM_012284506.1;Parent=rna-XM_012284506.1
NW_003797169.1	Gnomon	exon	5019	5107	.	-	.	ID=exon-XM_012284506.1-6;Dbxref=GeneID:100879782%2CGenbank:XM_012284506.1;Parent=rna-XM_012284506.1
NW_003797169.1	Gnomon	exon	8998	9278	.	-	.	ID=exon-XM_012284506.1-5;Dbxref=GeneID:100879782%2CGenbank:XM_012284506.1;Parent=rna-XM_012284506.1
NW_003797169.1	Gnomon	exon	9803	10008	.	-	.	ID=exon-XM_012284506.1-2;Dbxref=GeneID:100879782%2CGenbank:XM_012284506.1;Parent=rna-XM_012284506.1
NW_003797169.1	Gnomon	exon	10476	10830	.	-	.	ID=exon-XM_012284506.1-1;Dbxref=GeneID:100879782%2CGenbank:XM_012284506.1;Parent=rna-XM_012284506.1
NW_003797169.1	Gnomon	mRNA	25798	27842	.	-	.	Name=XM_012284575.1;ID=rna-XM_012284575.1;Dbxref=GeneID:105662416%2CGenbank:XM_012284575.1;Parent=gene-LOC105662416
NW_003797169.1	Gnomon	CDS	673825	674526	.	-	0	Name=XP_003703040.2;ID=cds-XP_003703040.2;Dbxref=GeneID:100881422%2CGenbank:XP_003703040.2;Parent=rna-XM_003702992.2
NW_003797169.1	Gnomon	mRNA	1098564	1130189	.	-	.	Name=XM_012284574.1;ID=rna-XM_012284574.1;Dbxref=GeneID:100879114%2CGenbank:XM_012284574.1;Parent=gene-LOC100879114
NW_003797169.1	Gnomon	exon	438384	438824	.	-	.	ID=exon-XM_012284576.1-1;Dbxref=GeneID:105662417%2CGenbank:XM_012284576.1;Parent=rna-XM_012284576.1
NW_003797169.1	Gnomon	exon	437933	438175	.	-	.	ID=exon-XM_012284576.1-2;Dbxref=GeneID:105662417%2CGenbank:XM_012284576.1;Parent=rna-XM_012284576.1
NW_003797169.1	Gnomon	CDS	708653	708663	.	-	0	Name=XP_003703043.1;ID=cds-XP_003703043.1;Dbxref=GeneID:100881747%2CGenbank:XP_003703043.1;Parent=rna-XM_003702995.2
NW_003797169.1	Gnomon	CDS	708122	708236	.	-	0	Name=XP_003703043.1;ID=cds-XP_003703043.1;Dbxref=GeneID:100881747%2CGenbank:XP_003703043.1;Parent=rna-XM_003702995.2
NW_003797169.1	Gnomon	CDS	707869	708044	.	-	0	Name=XP_003703043.1;ID=cds-XP_003703043.1;Dbxref=GeneID:100881747%2CGenbank:XP_003703043.1;Parent=rna-XM_003702995.2
NW_003797169.1	Gnomon	CDS	707546	707793	.	-	0	Name=XP_003703043.1;ID=cds-XP_003703043.1;Dbxref=GeneID:100881747%2CGenbank:XP_003703043.1;Parent=rna-XM_003702995.2
NW_003797169.1	Gnomon	CDS	707230	707327	.	-	0	Name=XP_003703043.1;ID=cds-XP_003703043.1;Dbxref=GeneID:100881747%2CGenbank:XP_003703043.1;Parent=rna-XM_003702995.2
NW_003797169.1	Gnomon	CDS	706894	707004	.	-	0	Name=XP_003703043.1;ID=cds-XP_003703043.1;Dbxref=GeneID:100881747%2CGenbank:XP_003703043.1;Parent=rna-XM_003702995.2
NW_003797169.1	Gnomon	CDS	372365	372482	.	+	0	Name=XP_012139920.1;ID=cds-XP_012139920.1;Dbxref=GeneID:105662413%2CGenbank:XP_012139920.1;Parent=rna-XM_012284530.1
NW_003797169.1	Gnomon	CDS	398844	398913	.	+	0	Name=XP_012139920.1;ID=cds-XP_012139920.1;Dbxref=GeneID:105662413%2CGenbank:XP_012139920.1;Parent=rna-XM_012284530.1
NW_003797169.1	Gnomon	CDS	399602	399716	.	+	0	Name=XP_012139920.1;ID=cds-XP_012139920.1;Dbxref=GeneID:105662413%2CGenbank:XP_012139920.1;Parent=rna-XM_012284530.1
NW_003797169.1	Gnomon	mRNA	416271	417919	.	-	.	Name=XM_003702981.2;ID=rna-XM_003702981.2;Dbxref=GeneID:100880231%2CGenbank:XM_003702981.2;Parent=gene-LOC100880231
NW_003797169.1	Gnomon	CDS	682141	682147	.	+	0	Name=XP_003703042.1;ID=cds-XP_003703042.1;Dbxref=GeneID:100881640%2CGenbank:XP_003703042.1;Parent=rna-XM_003702994.2
NW_003797169.1	Gnomon	CDS	683152	683351	.	+	0	Name=XP_003703042.1;ID=cds-XP_003703042.1;Dbxref=GeneID:100881640%2CGenbank:XP_003703042.1;Parent=rna-XM_003702994.2
NW_003797169.1	Gnomon	CDS	685619	685762	.	+	0	Name=XP_003703042.1;ID=cds-XP_003703042.1;Dbxref=GeneID:100881640%2CGenbank:XP_003703042.1;Parent=rna-XM_003702994.2
NW_003797169.1	Gnomon	CDS	686549	686635	.	+	0	Name=XP_003703042.1;ID=cds-XP_003703042.1;Dbxref=GeneID:100881640%2CGenbank:XP_003703042.1;Parent=rna-XM_003702994.2
NW_003797169.1	Gnomon	CDS	371535	371568	.	-	0	Name=XP_012139921.1;ID=cds-XP_012139921.1;Dbxref=GeneID:100879563%2CGenbank:XP_012139921.1;Parent=rna-XM_012284531.1
NW_003797169.1	Gnomon	CDS	354037	354389	.	-	0	Name=XP_012139921.1;ID=cds-XP_012139921.1;Dbxref=GeneID:100879563%2CGenbank:XP_012139921.1;Parent=rna-XM_012284531.1
NW_003797169.1	Gnomon	CDS	352978	353118	.	-	0	Name=XP_012139921.1;ID=cds-XP_012139921.1;Dbxref=GeneID:100879563%2CGenbank:XP_012139921.1;Parent=rna-XM_012284531.1
NW_003797169.1	Gnomon	CDS	351868	352168	.	-	0	Name=XP_012139921.1;ID=cds-XP_012139921.1;Dbxref=GeneID:100879563%2CGenbank:XP_012139921.1;Parent=rna-XM_012284531.1
NW_003797169.1	Gnomon	CDS	350856	351211	.	-	0	Name=XP_012139921.1;ID=cds-XP_012139921.1;Dbxref=GeneID:100879563%2CGenbank:XP_012139921.1;Parent=rna-XM_012284531.1
NW_003797169.1	Gnomon	CDS	349890	350243	.	-	0	Name=XP_012139921.1;ID=cds-XP_012139921.1;Dbxref=GeneID:100879563%2CGenbank:XP_012139921.1;Parent=rna-XM_012284531.1
NW_003797169.1	Gnomon	CDS	349400	349735	.	-	0	Name=XP_012139921.1;ID=cds-XP_012139921.1;Dbxref=GeneID:100879563%2CGenbank:XP_012139921.1;Parent=rna-XM_012284531.1
NW_003797169.1	Gnomon	CDS	349143	349320	.	-	0	Name=XP_012139921.1;ID=cds-XP_012139921.1;Dbxref=GeneID:100879563%2CGenbank:XP_012139921.1;Parent=rna-XM_012284531.1
NW_003797169.1	Gnomon	CDS	348467	348660	.	-	0	Name=XP_012139921.1;ID=cds-XP_012139921.1;Dbxref=GeneID:100879563%2CGenbank:XP_012139921.1;Parent=rna-XM_012284531.1
NW_003797169.1	Gnomon	mRNA	418031	420613	.	+	.	Name=XM_003702982.2;ID=rna-XM_003702982.2;Dbxref=GeneID:100880345%2CGenbank:XM_003702982.2;Parent=gene-LOC100880345
NW_003797169.1	Gnomon	exon	402772	402966	.	+	.	ID=exon-XM_003702976.2-3;Dbxref=GeneID:100879675%2CGenbank:XM_003702976.2;Parent=rna-XM_003702976.2
NW_003797169.1	Gnomon	exon	402474	402680	.	+	.	ID=exon-XM_003702976.2-2;Dbxref=GeneID:100879675%2CGenbank:XM_003702976.2;Parent=rna-XM_003702976.2
NW_003797169.1	Gnomon	exon	403358	403621	.	+	.	ID=exon-XM_003702976.2-5;Dbxref=GeneID:100879675%2CGenbank:XM_003702976.2;Parent=rna-XM_003702976.2
NW_003797169.1	Gnomon	exon	403046	403266	.	+	.	ID=exon-XM_003702976.2-4;Dbxref=GeneID:100879675%2CGenbank:XM_003702976.2;Parent=rna-XM_003702976.2
NW_003797169.1	Gnomon	exon	401149	401282	.	+	.	ID=exon-XM_003702976.2-1;Dbxref=GeneID:100879675%2CGenbank:XM_003702976.2;Parent=rna-XM_003702976.2
NW_003797169.1	Gnomon	exon	403971	404274	.	+	.	ID=exon-XM_003702976.2-7;Dbxref=GeneID:100879675%2CGenbank:XM_003702976.2;Parent=rna-XM_003702976.2
NW_003797169.1	Gnomon	exon	403697	403901	.	+	.	ID=exon-XM_003702976.2-6;Dbxref=GeneID:100879675%2CGenbank:XM_003702976.2;Parent=rna-XM_003702976.2
NW_003797169.1	Gnomon	exon	404369	404808	.	+	.	ID=exon-XM_003702976.2-8;Dbxref=GeneID:100879675%2CGenbank:XM_003702976.2;Parent=rna-XM_003702976.2
NW_003797169.1	Gnomon	CDS	401409	401450	.	+	0	Name=XP_012139922.1;ID=cds-XP_012139922.1;Dbxref=GeneID:100879675%2CGenbank:XP_012139922.1;Parent=rna-XM_012284532.1
NW_003797169.1	Gnomon	CDS	402474	402680	.	+	0	Name=XP_012139922.1;ID=cds-XP_012139922.1;Dbxref=GeneID:100879675%2CGenbank:XP_012139922.1;Parent=rna-XM_012284532.1
NW_003797169.1	Gnomon	CDS	402772	402966	.	+	0	Name=XP_012139922.1;ID=cds-XP_012139922.1;Dbxref=GeneID:100879675%2CGenbank:XP_012139922.1;Parent=rna-XM_012284532.1
NW_003797169.1	Gnomon	CDS	403046	403266	.	+	0	Name=XP_012139922.1;ID=cds-XP_012139922.1;Dbxref=GeneID:100879675%2CGenbank:XP_012139922.1;Parent=rna-XM_012284532.1
NW_003797169.1	Gnomon	CDS	403358	403621	.	+	0	Name=XP_012139922.1;ID=cds-XP_012139922.1;Dbxref=GeneID:100879675%2CGenbank:XP_012139922.1;Parent=rna-XM_012284532.1
NW_003797169.1	Gnomon	CDS	403697	403901	.	+	0	Name=XP_012139922.1;ID=cds-XP_012139922.1;Dbxref=GeneID:100879675%2CGenbank:XP_012139922.1;Parent=rna-XM_012284532.1
NW_003797169.1	Gnomon	CDS	403971	404274	.	+	0	Name=XP_012139922.1;ID=cds-XP_012139922.1;Dbxref=GeneID:100879675%2CGenbank:XP_012139922.1;Parent=rna-XM_012284532.1
NW_003797169.1	Gnomon	CDS	404369	404565	.	+	0	Name=XP_012139922.1;ID=cds-XP_012139922.1;Dbxref=GeneID:100879675%2CGenbank:XP_012139922.1;Parent=rna-XM_012284532.1
NW_003797169.1	Gnomon	exon	673079	673165	.	-	.	ID=exon-XM_012284555.1-3;Dbxref=GeneID:100881422%2CGenbank:XM_012284555.1;Parent=rna-XM_012284555.1
NW_003797169.1	Gnomon	exon	674043	674534	.	-	.	ID=exon-XM_012284555.1-2;Dbxref=GeneID:100881422%2CGenbank:XM_012284555.1;Parent=rna-XM_012284555.1
NW_003797169.1	Gnomon	exon	674608	674777	.	-	.	ID=exon-XM_012284555.1-1;Dbxref=GeneID:100881422%2CGenbank:XM_012284555.1;Parent=rna-XM_012284555.1
NW_003797169.1	Gnomon	CDS	418878	418993	.	+	0	Name=XP_012139923.1;ID=cds-XP_012139923.1;Dbxref=GeneID:100880345%2CGenbank:XP_012139923.1;Parent=rna-XM_012284533.1
NW_003797169.1	Gnomon	CDS	419262	419598	.	+	0	Name=XP_012139923.1;ID=cds-XP_012139923.1;Dbxref=GeneID:100880345%2CGenbank:XP_012139923.1;Parent=rna-XM_012284533.1
NW_003797169.1	Gnomon	CDS	419699	419833	.	+	0	Name=XP_012139923.1;ID=cds-XP_012139923.1;Dbxref=GeneID:100880345%2CGenbank:XP_012139923.1;Parent=rna-XM_012284533.1
NW_003797169.1	Gnomon	mRNA	415329	416263	.	+	.	Name=XM_003702980.2;ID=rna-XM_003702980.2;Dbxref=GeneID:100880115%2CGenbank:XM_003702980.2;Parent=gene-LOC100880115
NW_003797169.1	Gnomon	gene	438100	440288	.	+	.	Name=LOC100877993;ID=gene-LOC100877993;Dbxref=GeneID:100877993
NW_003797169.1	Gnomon	exon	668239	671153	.	+	.	ID=exon-XM_003702990.2-10;Dbxref=GeneID:100881199%2CGenbank:XM_003702990.2;Parent=rna-XM_003702990.2
NW_003797169.1	Gnomon	exon	830716	830955	.	-	.	ID=exon-XM_003702999.2-6;Dbxref=GeneID:100882145%2CGenbank:XM_003702999.2;Parent=rna-XM_003702999.2
NW_003797169.1	Gnomon	exon	831038	831147	.	-	.	ID=exon-XM_003702999.2-5;Dbxref=GeneID:100882145%2CGenbank:XM_003702999.2;Parent=rna-XM_003702999.2
NW_003797169.1	Gnomon	exon	815467	815620	.	-	.	ID=exon-XM_003702999.2-8;Dbxref=GeneID:100882145%2CGenbank:XM_003702999.2;Parent=rna-XM_003702999.2
NW_003797169.1	Gnomon	exon	830467	830635	.	-	.	ID=exon-XM_003702999.2-7;Dbxref=GeneID:100882145%2CGenbank:XM_003702999.2;Parent=rna-XM_003702999.2
NW_003797169.1	Gnomon	exon	802321	802460	.	-	.	ID=exon-XM_003702999.2-9;Dbxref=GeneID:100882145%2CGenbank:XM_003702999.2;Parent=rna-XM_003702999.2
NW_003797169.1	Gnomon	exon	831634	831822	.	-	.	ID=exon-XM_003702999.2-2;Dbxref=GeneID:100882145%2CGenbank:XM_003702999.2;Parent=rna-XM_003702999.2
NW_003797169.1	Gnomon	exon	860030	860321	.	-	.	ID=exon-XM_003702999.2-1;Dbxref=GeneID:100882145%2CGenbank:XM_003702999.2;Parent=rna-XM_003702999.2
NW_003797169.1	Gnomon	exon	831228	831360	.	-	.	ID=exon-XM_003702999.2-4;Dbxref=GeneID:100882145%2CGenbank:XM_003702999.2;Parent=rna-XM_003702999.2
NW_003797169.1	Gnomon	exon	831425	831567	.	-	.	ID=exon-XM_003702999.2-3;Dbxref=GeneID:100882145%2CGenbank:XM_003702999.2;Parent=rna-XM_003702999.2
NW_003797169.1	Gnomon	mRNA	418379	420613	.	+	.	Name=XM_012284533.1;ID=rna-XM_012284533.1;Dbxref=GeneID:100880345%2CGenbank:XM_012284533.1;Parent=gene-LOC100880345
NW_003797169.1	Gnomon	CDS	437561	437623	.	-	0	Name=XP_012139924.1;ID=cds-XP_012139924.1;Dbxref=GeneID:100877881%2CGenbank:XP_012139924.1;Parent=rna-XM_012284534.1
NW_003797169.1	Gnomon	CDS	437350	437486	.	-	0	Name=XP_012139924.1;ID=cds-XP_012139924.1;Dbxref=GeneID:100877881%2CGenbank:XP_012139924.1;Parent=rna-XM_012284534.1
NW_003797169.1	Gnomon	CDS	437073	437269	.	-	0	Name=XP_012139924.1;ID=cds-XP_012139924.1;Dbxref=GeneID:100877881%2CGenbank:XP_012139924.1;Parent=rna-XM_012284534.1
NW_003797169.1	Gnomon	CDS	436524	436996	.	-	0	Name=XP_012139924.1;ID=cds-XP_012139924.1;Dbxref=GeneID:100877881%2CGenbank:XP_012139924.1;Parent=rna-XM_012284534.1
NW_003797169.1	Gnomon	CDS	436259	436447	.	-	0	Name=XP_012139924.1;ID=cds-XP_012139924.1;Dbxref=GeneID:100877881%2CGenbank:XP_012139924.1;Parent=rna-XM_012284534.1
NW_003797169.1	Gnomon	CDS	435762	436183	.	-	0	Name=XP_012139924.1;ID=cds-XP_012139924.1;Dbxref=GeneID:100877881%2CGenbank:XP_012139924.1;Parent=rna-XM_012284534.1
NW_003797169.1	Gnomon	CDS	435517	435685	.	-	0	Name=XP_012139924.1;ID=cds-XP_012139924.1;Dbxref=GeneID:100877881%2CGenbank:XP_012139924.1;Parent=rna-XM_012284534.1
NW_003797169.1	Gnomon	CDS	435346	435441	.	-	0	Name=XP_012139924.1;ID=cds-XP_012139924.1;Dbxref=GeneID:100877881%2CGenbank:XP_012139924.1;Parent=rna-XM_012284534.1
NW_003797169.1	Gnomon	CDS	435082	435273	.	-	0	Name=XP_012139924.1;ID=cds-XP_012139924.1;Dbxref=GeneID:100877881%2CGenbank:XP_012139924.1;Parent=rna-XM_012284534.1
NW_003797169.1	Gnomon	CDS	434846	434976	.	-	0	Name=XP_012139924.1;ID=cds-XP_012139924.1;Dbxref=GeneID:100877881%2CGenbank:XP_012139924.1;Parent=rna-XM_012284534.1
NW_003797169.1	Gnomon	CDS	434673	434778	.	-	0	Name=XP_012139924.1;ID=cds-XP_012139924.1;Dbxref=GeneID:100877881%2CGenbank:XP_012139924.1;Parent=rna-XM_012284534.1
NW_003797169.1	Gnomon	CDS	434351	434591	.	-	0	Name=XP_012139924.1;ID=cds-XP_012139924.1;Dbxref=GeneID:100877881%2CGenbank:XP_012139924.1;Parent=rna-XM_012284534.1
NW_003797169.1	Gnomon	CDS	434125	434272	.	-	0	Name=XP_012139924.1;ID=cds-XP_012139924.1;Dbxref=GeneID:100877881%2CGenbank:XP_012139924.1;Parent=rna-XM_012284534.1
NW_003797169.1	Gnomon	CDS	433890	434041	.	-	0	Name=XP_012139924.1;ID=cds-XP_012139924.1;Dbxref=GeneID:100877881%2CGenbank:XP_012139924.1;Parent=rna-XM_012284534.1
NW_003797169.1	Gnomon	CDS	433560	433795	.	-	0	Name=XP_012139924.1;ID=cds-XP_012139924.1;Dbxref=GeneID:100877881%2CGenbank:XP_012139924.1;Parent=rna-XM_012284534.1
NW_003797169.1	Gnomon	CDS	433200	433495	.	-	0	Name=XP_012139924.1;ID=cds-XP_012139924.1;Dbxref=GeneID:100877881%2CGenbank:XP_012139924.1;Parent=rna-XM_012284534.1
NW_003797169.1	Gnomon	CDS	432980	433137	.	-	0	Name=XP_012139924.1;ID=cds-XP_012139924.1;Dbxref=GeneID:100877881%2CGenbank:XP_012139924.1;Parent=rna-XM_012284534.1
NW_003797169.1	Gnomon	CDS	432695	432904	.	-	0	Name=XP_012139924.1;ID=cds-XP_012139924.1;Dbxref=GeneID:100877881%2CGenbank:XP_012139924.1;Parent=rna-XM_012284534.1
NW_003797169.1	Gnomon	CDS	432497	432612	.	-	0	Name=XP_012139924.1;ID=cds-XP_012139924.1;Dbxref=GeneID:100877881%2CGenbank:XP_012139924.1;Parent=rna-XM_012284534.1
NW_003797169.1	Gnomon	CDS	432323	432432	.	-	0	Name=XP_012139924.1;ID=cds-XP_012139924.1;Dbxref=GeneID:100877881%2CGenbank:XP_012139924.1;Parent=rna-XM_012284534.1
NW_003797169.1	Gnomon	CDS	432109	432230	.	-	0	Name=XP_012139924.1;ID=cds-XP_012139924.1;Dbxref=GeneID:100877881%2CGenbank:XP_012139924.1;Parent=rna-XM_012284534.1
NW_003797169.1	Gnomon	CDS	431760	432029	.	-	0	Name=XP_012139924.1;ID=cds-XP_012139924.1;Dbxref=GeneID:100877881%2CGenbank:XP_012139924.1;Parent=rna-XM_012284534.1
NW_003797169.1	Gnomon	CDS	431590	431681	.	-	0	Name=XP_012139924.1;ID=cds-XP_012139924.1;Dbxref=GeneID:100877881%2CGenbank:XP_012139924.1;Parent=rna-XM_012284534.1
NW_003797169.1	Gnomon	CDS	431154	431515	.	-	0	Name=XP_012139924.1;ID=cds-XP_012139924.1;Dbxref=GeneID:100877881%2CGenbank:XP_012139924.1;Parent=rna-XM_012284534.1
NW_003797169.1	Gnomon	CDS	430891	431076	.	-	0	Name=XP_012139924.1;ID=cds-XP_012139924.1;Dbxref=GeneID:100877881%2CGenbank:XP_012139924.1;Parent=rna-XM_012284534.1
NW_003797169.1	Gnomon	CDS	430578	430809	.	-	0	Name=XP_012139924.1;ID=cds-XP_012139924.1;Dbxref=GeneID:100877881%2CGenbank:XP_012139924.1;Parent=rna-XM_012284534.1
NW_003797169.1	Gnomon	CDS	430206	430508	.	-	0	Name=XP_012139924.1;ID=cds-XP_012139924.1;Dbxref=GeneID:100877881%2CGenbank:XP_012139924.1;Parent=rna-XM_012284534.1
NW_003797169.1	Gnomon	CDS	430047	430133	.	-	0	Name=XP_012139924.1;ID=cds-XP_012139924.1;Dbxref=GeneID:100877881%2CGenbank:XP_012139924.1;Parent=rna-XM_012284534.1
NW_003797169.1	Gnomon	CDS	429930	429977	.	-	0	Name=XP_012139924.1;ID=cds-XP_012139924.1;Dbxref=GeneID:100877881%2CGenbank:XP_012139924.1;Parent=rna-XM_012284534.1
NW_003797169.1	Gnomon	CDS	831634	831818	.	-	0	Name=XP_003703047.1;ID=cds-XP_003703047.1;Dbxref=GeneID:100882145%2CGenbank:XP_003703047.1;Parent=rna-XM_003702999.2
NW_003797169.1	Gnomon	CDS	831425	831567	.	-	0	Name=XP_003703047.1;ID=cds-XP_003703047.1;Dbxref=GeneID:100882145%2CGenbank:XP_003703047.1;Parent=rna-XM_003702999.2
NW_003797169.1	Gnomon	CDS	831228	831360	.	-	0	Name=XP_003703047.1;ID=cds-XP_003703047.1;Dbxref=GeneID:100882145%2CGenbank:XP_003703047.1;Parent=rna-XM_003702999.2
NW_003797169.1	Gnomon	CDS	831038	831147	.	-	0	Name=XP_003703047.1;ID=cds-XP_003703047.1;Dbxref=GeneID:100882145%2CGenbank:XP_003703047.1;Parent=rna-XM_003702999.2
NW_003797169.1	Gnomon	CDS	830716	830955	.	-	0	Name=XP_003703047.1;ID=cds-XP_003703047.1;Dbxref=GeneID:100882145%2CGenbank:XP_003703047.1;Parent=rna-XM_003702999.2
NW_003797169.1	Gnomon	CDS	830467	830635	.	-	0	Name=XP_003703047.1;ID=cds-XP_003703047.1;Dbxref=GeneID:100882145%2CGenbank:XP_003703047.1;Parent=rna-XM_003702999.2
NW_003797169.1	Gnomon	CDS	815467	815620	.	-	0	Name=XP_003703047.1;ID=cds-XP_003703047.1;Dbxref=GeneID:100882145%2CGenbank:XP_003703047.1;Parent=rna-XM_003702999.2
NW_003797169.1	Gnomon	CDS	802321	802460	.	-	0	Name=XP_003703047.1;ID=cds-XP_003703047.1;Dbxref=GeneID:100882145%2CGenbank:XP_003703047.1;Parent=rna-XM_003702999.2
NW_003797169.1	Gnomon	CDS	801103	801157	.	-	0	Name=XP_003703047.1;ID=cds-XP_003703047.1;Dbxref=GeneID:100882145%2CGenbank:XP_003703047.1;Parent=rna-XM_003702999.2
NW_003797169.1	Gnomon	CDS	799851	799994	.	-	0	Name=XP_003703047.1;ID=cds-XP_003703047.1;Dbxref=GeneID:100882145%2CGenbank:XP_003703047.1;Parent=rna-XM_003702999.2
NW_003797169.1	Gnomon	CDS	799277	799339	.	-	0	Name=XP_003703047.1;ID=cds-XP_003703047.1;Dbxref=GeneID:100882145%2CGenbank:XP_003703047.1;Parent=rna-XM_003702999.2
NW_003797169.1	Gnomon	exon	674658	674759	.	-	.	ID=exon-XM_012284554.1-1;Dbxref=GeneID:100881422%2CGenbank:XM_012284554.1;Parent=rna-XM_012284554.1
NW_003797169.1	Gnomon	exon	673407	674534	.	-	.	ID=exon-XM_012284554.1-2;Dbxref=GeneID:100881422%2CGenbank:XM_012284554.1;Parent=rna-XM_012284554.1
NW_003797169.1	Gnomon	mRNA	429871	438077	.	-	.	Name=XM_012284534.1;ID=rna-XM_012284534.1;Dbxref=GeneID:100877881%2CGenbank:XM_012284534.1;Parent=gene-LOC100877881
NW_003797169.1	Gnomon	mRNA	448630	451650	.	-	.	Name=XM_003702985.2;ID=rna-XM_003702985.2;Dbxref=GeneID:100880640%2CGenbank:XM_003702985.2;Parent=gene-LOC100880640
NW_003797169.1	Gnomon	mRNA	401306	407139	.	+	.	Name=XM_012284532.1;ID=rna-XM_012284532.1;Dbxref=GeneID:100879675%2CGenbank:XM_012284532.1;Parent=gene-LOC100879675
NW_003797169.1	Gnomon	CDS	782556	782782	.	-	0	Name=XP_003703046.1;ID=cds-XP_003703046.1;Dbxref=GeneID:100882036%2CGenbank:XP_003703046.1;Parent=rna-XM_003702998.2
NW_003797169.1	Gnomon	CDS	781163	781437	.	-	0	Name=XP_003703046.1;ID=cds-XP_003703046.1;Dbxref=GeneID:100882036%2CGenbank:XP_003703046.1;Parent=rna-XM_003702998.2
NW_003797169.1	Gnomon	CDS	780342	780528	.	-	0	Name=XP_003703046.1;ID=cds-XP_003703046.1;Dbxref=GeneID:100882036%2CGenbank:XP_003703046.1;Parent=rna-XM_003702998.2
NW_003797169.1	Gnomon	CDS	779449	779648	.	-	0	Name=XP_003703046.1;ID=cds-XP_003703046.1;Dbxref=GeneID:100882036%2CGenbank:XP_003703046.1;Parent=rna-XM_003702998.2
NW_003797169.1	Gnomon	CDS	778299	778456	.	-	0	Name=XP_003703046.1;ID=cds-XP_003703046.1;Dbxref=GeneID:100882036%2CGenbank:XP_003703046.1;Parent=rna-XM_003702998.2
NW_003797169.1	Gnomon	CDS	437561	437623	.	-	0	Name=XP_012139925.1;ID=cds-XP_012139925.1;Dbxref=GeneID:100877881%2CGenbank:XP_012139925.1;Parent=rna-XM_012284535.1
NW_003797169.1	Gnomon	CDS	437350	437486	.	-	0	Name=XP_012139925.1;ID=cds-XP_012139925.1;Dbxref=GeneID:100877881%2CGenbank:XP_012139925.1;Parent=rna-XM_012284535.1
NW_003797169.1	Gnomon	CDS	437073	437269	.	-	0	Name=XP_012139925.1;ID=cds-XP_012139925.1;Dbxref=GeneID:100877881%2CGenbank:XP_012139925.1;Parent=rna-XM_012284535.1
NW_003797169.1	Gnomon	CDS	436524	436996	.	-	0	Name=XP_012139925.1;ID=cds-XP_012139925.1;Dbxref=GeneID:100877881%2CGenbank:XP_012139925.1;Parent=rna-XM_012284535.1
NW_003797169.1	Gnomon	CDS	436259	436447	.	-	0	Name=XP_012139925.1;ID=cds-XP_012139925.1;Dbxref=GeneID:100877881%2CGenbank:XP_012139925.1;Parent=rna-XM_012284535.1
NW_003797169.1	Gnomon	CDS	435762	436183	.	-	0	Name=XP_012139925.1;ID=cds-XP_012139925.1;Dbxref=GeneID:100877881%2CGenbank:XP_012139925.1;Parent=rna-XM_012284535.1
NW_003797169.1	Gnomon	CDS	435517	435685	.	-	0	Name=XP_012139925.1;ID=cds-XP_012139925.1;Dbxref=GeneID:100877881%2CGenbank:XP_012139925.1;Parent=rna-XM_012284535.1
NW_003797169.1	Gnomon	CDS	435346	435441	.	-	0	Name=XP_012139925.1;ID=cds-XP_012139925.1;Dbxref=GeneID:100877881%2CGenbank:XP_012139925.1;Parent=rna-XM_012284535.1
NW_003797169.1	Gnomon	CDS	435082	435273	.	-	0	Name=XP_012139925.1;ID=cds-XP_012139925.1;Dbxref=GeneID:100877881%2CGenbank:XP_012139925.1;Parent=rna-XM_012284535.1
NW_003797169.1	Gnomon	CDS	434846	434976	.	-	0	Name=XP_012139925.1;ID=cds-XP_012139925.1;Dbxref=GeneID:100877881%2CGenbank:XP_012139925.1;Parent=rna-XM_012284535.1
NW_003797169.1	Gnomon	CDS	434673	434778	.	-	0	Name=XP_012139925.1;ID=cds-XP_012139925.1;Dbxref=GeneID:100877881%2CGenbank:XP_012139925.1;Parent=rna-XM_012284535.1
NW_003797169.1	Gnomon	CDS	434351	434591	.	-	0	Name=XP_012139925.1;ID=cds-XP_012139925.1;Dbxref=GeneID:100877881%2CGenbank:XP_012139925.1;Parent=rna-XM_012284535.1
NW_003797169.1	Gnomon	CDS	434125	434272	.	-	0	Name=XP_012139925.1;ID=cds-XP_012139925.1;Dbxref=GeneID:100877881%2CGenbank:XP_012139925.1;Parent=rna-XM_012284535.1
NW_003797169.1	Gnomon	CDS	433890	434041	.	-	0	Name=XP_012139925.1;ID=cds-XP_012139925.1;Dbxref=GeneID:100877881%2CGenbank:XP_012139925.1;Parent=rna-XM_012284535.1
NW_003797169.1	Gnomon	CDS	433560	433795	.	-	0	Name=XP_012139925.1;ID=cds-XP_012139925.1;Dbxref=GeneID:100877881%2CGenbank:XP_012139925.1;Parent=rna-XM_012284535.1
NW_003797169.1	Gnomon	CDS	433200	433495	.	-	0	Name=XP_012139925.1;ID=cds-XP_012139925.1;Dbxref=GeneID:100877881%2CGenbank:XP_012139925.1;Parent=rna-XM_012284535.1
NW_003797169.1	Gnomon	CDS	432980	433137	.	-	0	Name=XP_012139925.1;ID=cds-XP_012139925.1;Dbxref=GeneID:100877881%2CGenbank:XP_012139925.1;Parent=rna-XM_012284535.1
NW_003797169.1	Gnomon	CDS	432695	432904	.	-	0	Name=XP_012139925.1;ID=cds-XP_012139925.1;Dbxref=GeneID:100877881%2CGenbank:XP_012139925.1;Parent=rna-XM_012284535.1
NW_003797169.1	Gnomon	CDS	432497	432612	.	-	0	Name=XP_012139925.1;ID=cds-XP_012139925.1;Dbxref=GeneID:100877881%2CGenbank:XP_012139925.1;Parent=rna-XM_012284535.1
NW_003797169.1	Gnomon	CDS	432323	432432	.	-	0	Name=XP_012139925.1;ID=cds-XP_012139925.1;Dbxref=GeneID:100877881%2CGenbank:XP_012139925.1;Parent=rna-XM_012284535.1
NW_003797169.1	Gnomon	CDS	432109	432230	.	-	0	Name=XP_012139925.1;ID=cds-XP_012139925.1;Dbxref=GeneID:100877881%2CGenbank:XP_012139925.1;Parent=rna-XM_012284535.1
NW_003797169.1	Gnomon	CDS	431760	432029	.	-	0	Name=XP_012139925.1;ID=cds-XP_012139925.1;Dbxref=GeneID:100877881%2CGenbank:XP_012139925.1;Parent=rna-XM_012284535.1
NW_003797169.1	Gnomon	CDS	431590	431681	.	-	0	Name=XP_012139925.1;ID=cds-XP_012139925.1;Dbxref=GeneID:100877881%2CGenbank:XP_012139925.1;Parent=rna-XM_012284535.1
NW_003797169.1	Gnomon	CDS	431154	431515	.	-	0	Name=XP_012139925.1;ID=cds-XP_012139925.1;Dbxref=GeneID:100877881%2CGenbank:XP_012139925.1;Parent=rna-XM_012284535.1
NW_003797169.1	Gnomon	CDS	430891	431076	.	-	0	Name=XP_012139925.1;ID=cds-XP_012139925.1;Dbxref=GeneID:100877881%2CGenbank:XP_012139925.1;Parent=rna-XM_012284535.1
NW_003797169.1	Gnomon	CDS	430785	430809	.	-	0	Name=XP_012139925.1;ID=cds-XP_012139925.1;Dbxref=GeneID:100877881%2CGenbank:XP_012139925.1;Parent=rna-XM_012284535.1
NW_003797169.1	Gnomon	CDS	430206	430508	.	-	0	Name=XP_012139925.1;ID=cds-XP_012139925.1;Dbxref=GeneID:100877881%2CGenbank:XP_012139925.1;Parent=rna-XM_012284535.1
NW_003797169.1	Gnomon	CDS	430047	430133	.	-	0	Name=XP_012139925.1;ID=cds-XP_012139925.1;Dbxref=GeneID:100877881%2CGenbank:XP_012139925.1;Parent=rna-XM_012284535.1
NW_003797169.1	Gnomon	CDS	429930	429977	.	-	0	Name=XP_012139925.1;ID=cds-XP_012139925.1;Dbxref=GeneID:100877881%2CGenbank:XP_012139925.1;Parent=rna-XM_012284535.1
NW_003797169.1	Gnomon	mRNA	445587	448273	.	-	.	Name=XM_003702986.2;ID=rna-XM_003702986.2;Dbxref=GeneID:100880752%2CGenbank:XM_003702986.2;Parent=gene-LOC100880752
NW_003797169.1	Gnomon	mRNA	344485	372482	.	-	.	Name=XM_012284531.1;ID=rna-XM_012284531.1;Dbxref=GeneID:100879563%2CGenbank:XM_012284531.1;Parent=gene-LOC100879563
NW_003797169.1	Gnomon	CDS	437561	437623	.	-	0	Name=XP_012139926.1;ID=cds-XP_012139926.1;Dbxref=GeneID:100877881%2CGenbank:XP_012139926.1;Parent=rna-XM_012284536.1
NW_003797169.1	Gnomon	CDS	437350	437486	.	-	0	Name=XP_012139926.1;ID=cds-XP_012139926.1;Dbxref=GeneID:100877881%2CGenbank:XP_012139926.1;Parent=rna-XM_012284536.1
NW_003797169.1	Gnomon	CDS	437073	437269	.	-	0	Name=XP_012139926.1;ID=cds-XP_012139926.1;Dbxref=GeneID:100877881%2CGenbank:XP_012139926.1;Parent=rna-XM_012284536.1
NW_003797169.1	Gnomon	CDS	436524	436996	.	-	0	Name=XP_012139926.1;ID=cds-XP_012139926.1;Dbxref=GeneID:100877881%2CGenbank:XP_012139926.1;Parent=rna-XM_012284536.1
NW_003797169.1	Gnomon	CDS	436259	436447	.	-	0	Name=XP_012139926.1;ID=cds-XP_012139926.1;Dbxref=GeneID:100877881%2CGenbank:XP_012139926.1;Parent=rna-XM_012284536.1
NW_003797169.1	Gnomon	CDS	435762	436183	.	-	0	Name=XP_012139926.1;ID=cds-XP_012139926.1;Dbxref=GeneID:100877881%2CGenbank:XP_012139926.1;Parent=rna-XM_012284536.1
NW_003797169.1	Gnomon	CDS	435517	435685	.	-	0	Name=XP_012139926.1;ID=cds-XP_012139926.1;Dbxref=GeneID:100877881%2CGenbank:XP_012139926.1;Parent=rna-XM_012284536.1
NW_003797169.1	Gnomon	CDS	435346	435441	.	-	0	Name=XP_012139926.1;ID=cds-XP_012139926.1;Dbxref=GeneID:100877881%2CGenbank:XP_012139926.1;Parent=rna-XM_012284536.1
NW_003797169.1	Gnomon	CDS	435082	435273	.	-	0	Name=XP_012139926.1;ID=cds-XP_012139926.1;Dbxref=GeneID:100877881%2CGenbank:XP_012139926.1;Parent=rna-XM_012284536.1
NW_003797169.1	Gnomon	CDS	434846	434976	.	-	0	Name=XP_012139926.1;ID=cds-XP_012139926.1;Dbxref=GeneID:100877881%2CGenbank:XP_012139926.1;Parent=rna-XM_012284536.1
NW_003797169.1	Gnomon	CDS	433890	434041	.	-	0	Name=XP_012139926.1;ID=cds-XP_012139926.1;Dbxref=GeneID:100877881%2CGenbank:XP_012139926.1;Parent=rna-XM_012284536.1
NW_003797169.1	Gnomon	CDS	433560	433795	.	-	0	Name=XP_012139926.1;ID=cds-XP_012139926.1;Dbxref=GeneID:100877881%2CGenbank:XP_012139926.1;Parent=rna-XM_012284536.1
NW_003797169.1	Gnomon	CDS	433200	433495	.	-	0	Name=XP_012139926.1;ID=cds-XP_012139926.1;Dbxref=GeneID:100877881%2CGenbank:XP_012139926.1;Parent=rna-XM_012284536.1
NW_003797169.1	Gnomon	CDS	432980	433137	.	-	0	Name=XP_012139926.1;ID=cds-XP_012139926.1;Dbxref=GeneID:100877881%2CGenbank:XP_012139926.1;Parent=rna-XM_012284536.1
NW_003797169.1	Gnomon	CDS	432695	432904	.	-	0	Name=XP_012139926.1;ID=cds-XP_012139926.1;Dbxref=GeneID:100877881%2CGenbank:XP_012139926.1;Parent=rna-XM_012284536.1
NW_003797169.1	Gnomon	CDS	432497	432612	.	-	0	Name=XP_012139926.1;ID=cds-XP_012139926.1;Dbxref=GeneID:100877881%2CGenbank:XP_012139926.1;Parent=rna-XM_012284536.1
NW_003797169.1	Gnomon	CDS	432323	432432	.	-	0	Name=XP_012139926.1;ID=cds-XP_012139926.1;Dbxref=GeneID:100877881%2CGenbank:XP_012139926.1;Parent=rna-XM_012284536.1
NW_003797169.1	Gnomon	CDS	432109	432230	.	-	0	Name=XP_012139926.1;ID=cds-XP_012139926.1;Dbxref=GeneID:100877881%2CGenbank:XP_012139926.1;Parent=rna-XM_012284536.1
NW_003797169.1	Gnomon	CDS	431760	432029	.	-	0	Name=XP_012139926.1;ID=cds-XP_012139926.1;Dbxref=GeneID:100877881%2CGenbank:XP_012139926.1;Parent=rna-XM_012284536.1
NW_003797169.1	Gnomon	CDS	431590	431681	.	-	0	Name=XP_012139926.1;ID=cds-XP_012139926.1;Dbxref=GeneID:100877881%2CGenbank:XP_012139926.1;Parent=rna-XM_012284536.1
NW_003797169.1	Gnomon	CDS	431154	431515	.	-	0	Name=XP_012139926.1;ID=cds-XP_012139926.1;Dbxref=GeneID:100877881%2CGenbank:XP_012139926.1;Parent=rna-XM_012284536.1
NW_003797169.1	Gnomon	CDS	430891	431076	.	-	0	Name=XP_012139926.1;ID=cds-XP_012139926.1;Dbxref=GeneID:100877881%2CGenbank:XP_012139926.1;Parent=rna-XM_012284536.1
NW_003797169.1	Gnomon	CDS	430578	430809	.	-	0	Name=XP_012139926.1;ID=cds-XP_012139926.1;Dbxref=GeneID:100877881%2CGenbank:XP_012139926.1;Parent=rna-XM_012284536.1
NW_003797169.1	Gnomon	CDS	430206	430508	.	-	0	Name=XP_012139926.1;ID=cds-XP_012139926.1;Dbxref=GeneID:100877881%2CGenbank:XP_012139926.1;Parent=rna-XM_012284536.1
NW_003797169.1	Gnomon	CDS	430047	430133	.	-	0	Name=XP_012139926.1;ID=cds-XP_012139926.1;Dbxref=GeneID:100877881%2CGenbank:XP_012139926.1;Parent=rna-XM_012284536.1
NW_003797169.1	Gnomon	CDS	429930	429977	.	-	0	Name=XP_012139926.1;ID=cds-XP_012139926.1;Dbxref=GeneID:100877881%2CGenbank:XP_012139926.1;Parent=rna-XM_012284536.1
NW_003797169.1	Gnomon	mRNA	440391	442170	.	-	.	Name=XM_003702983.2;ID=rna-XM_003702983.2;Dbxref=GeneID:100880455%2CGenbank:XM_003702983.2;Parent=gene-LOC100880455
NW_003797169.1	Gnomon	mRNA	372346	399905	.	+	.	Name=XM_012284530.1;ID=rna-XM_012284530.1;Dbxref=GeneID:105662413%2CGenbank:XM_012284530.1;Parent=gene-LOC105662413
NW_003797169.1	Gnomon	exon	4539	4645	.	+	.	ID=exon-XM_012284507.1-5;Dbxref=GeneID:100876539%2CGenbank:XM_012284507.1;Parent=rna-XM_012284507.1
NW_003797169.1	Gnomon	exon	4348	4381	.	+	.	ID=exon-XM_012284507.1-4;Dbxref=GeneID:100876539%2CGenbank:XM_012284507.1;Parent=rna-XM_012284507.1
NW_003797169.1	Gnomon	exon	4216	4262	.	+	.	ID=exon-XM_012284507.1-3;Dbxref=GeneID:100876539%2CGenbank:XM_012284507.1;Parent=rna-XM_012284507.1
NW_003797169.1	Gnomon	exon	4057	4108	.	+	.	ID=exon-XM_012284507.1-2;Dbxref=GeneID:100876539%2CGenbank:XM_012284507.1;Parent=rna-XM_012284507.1
NW_003797169.1	Gnomon	exon	4910	5775	.	+	.	ID=exon-XM_012284507.1-7;Dbxref=GeneID:100876539%2CGenbank:XM_012284507.1;Parent=rna-XM_012284507.1
NW_003797169.1	Gnomon	exon	4721	4833	.	+	.	ID=exon-XM_012284507.1-6;Dbxref=GeneID:100876539%2CGenbank:XM_012284507.1;Parent=rna-XM_012284507.1
NW_003797169.1	Gnomon	exon	3201	3925	.	+	.	ID=exon-XM_012284507.1-1;Dbxref=GeneID:100876539%2CGenbank:XM_012284507.1;Parent=rna-XM_012284507.1
NW_003797169.1	Gnomon	exon	349143	349320	.	-	.	ID=exon-XM_012284531.1-8;Dbxref=GeneID:100879563%2CGenbank:XM_012284531.1;Parent=rna-XM_012284531.1
NW_003797169.1	Gnomon	exon	349400	349735	.	-	.	ID=exon-XM_012284531.1-7;Dbxref=GeneID:100879563%2CGenbank:XM_012284531.1;Parent=rna-XM_012284531.1
NW_003797169.1	Gnomon	exon	344485	348660	.	-	.	ID=exon-XM_012284531.1-9;Dbxref=GeneID:100879563%2CGenbank:XM_012284531.1;Parent=rna-XM_012284531.1
NW_003797169.1	Gnomon	exon	351868	352168	.	-	.	ID=exon-XM_012284531.1-4;Dbxref=GeneID:100879563%2CGenbank:XM_012284531.1;Parent=rna-XM_012284531.1
NW_003797169.1	Gnomon	exon	352978	353118	.	-	.	ID=exon-XM_012284531.1-3;Dbxref=GeneID:100879563%2CGenbank:XM_012284531.1;Parent=rna-XM_012284531.1
NW_003797169.1	Gnomon	exon	349890	350243	.	-	.	ID=exon-XM_012284531.1-6;Dbxref=GeneID:100879563%2CGenbank:XM_012284531.1;Parent=rna-XM_012284531.1
NW_003797169.1	Gnomon	exon	350856	351211	.	-	.	ID=exon-XM_012284531.1-5;Dbxref=GeneID:100879563%2CGenbank:XM_012284531.1;Parent=rna-XM_012284531.1
NW_003797169.1	Gnomon	CDS	1067093	1067352	.	-	0	Name=XP_003703048.1;ID=cds-XP_003703048.1;Dbxref=GeneID:100882254%2CGenbank:XP_003703048.1;Parent=rna-XM_003703000.2
NW_003797169.1	Gnomon	CDS	919383	919455	.	-	0	Name=XP_003703048.1;ID=cds-XP_003703048.1;Dbxref=GeneID:100882254%2CGenbank:XP_003703048.1;Parent=rna-XM_003703000.2
NW_003797169.1	Gnomon	CDS	918401	918596	.	-	0	Name=XP_003703048.1;ID=cds-XP_003703048.1;Dbxref=GeneID:100882254%2CGenbank:XP_003703048.1;Parent=rna-XM_003703000.2
NW_003797169.1	Gnomon	CDS	917427	917516	.	-	0	Name=XP_003703048.1;ID=cds-XP_003703048.1;Dbxref=GeneID:100882254%2CGenbank:XP_003703048.1;Parent=rna-XM_003703000.2
NW_003797169.1	Gnomon	CDS	908620	908817	.	-	0	Name=XP_003703048.1;ID=cds-XP_003703048.1;Dbxref=GeneID:100882254%2CGenbank:XP_003703048.1;Parent=rna-XM_003703000.2
NW_003797169.1	Gnomon	CDS	900153	900421	.	-	0	Name=XP_003703048.1;ID=cds-XP_003703048.1;Dbxref=GeneID:100882254%2CGenbank:XP_003703048.1;Parent=rna-XM_003703000.2
NW_003797169.1	Gnomon	CDS	894193	894447	.	-	0	Name=XP_003703048.1;ID=cds-XP_003703048.1;Dbxref=GeneID:100882254%2CGenbank:XP_003703048.1;Parent=rna-XM_003703000.2
NW_003797169.1	Gnomon	CDS	893727	893891	.	-	0	Name=XP_003703048.1;ID=cds-XP_003703048.1;Dbxref=GeneID:100882254%2CGenbank:XP_003703048.1;Parent=rna-XM_003703000.2
NW_003797169.1	Gnomon	CDS	893490	893654	.	-	0	Name=XP_003703048.1;ID=cds-XP_003703048.1;Dbxref=GeneID:100882254%2CGenbank:XP_003703048.1;Parent=rna-XM_003703000.2
NW_003797169.1	Gnomon	CDS	892718	893137	.	-	0	Name=XP_003703048.1;ID=cds-XP_003703048.1;Dbxref=GeneID:100882254%2CGenbank:XP_003703048.1;Parent=rna-XM_003703000.2
NW_003797169.1	Gnomon	CDS	891899	892435	.	-	0	Name=XP_003703048.1;ID=cds-XP_003703048.1;Dbxref=GeneID:100882254%2CGenbank:XP_003703048.1;Parent=rna-XM_003703000.2
NW_003797169.1	Gnomon	CDS	891572	891829	.	-	0	Name=XP_003703048.1;ID=cds-XP_003703048.1;Dbxref=GeneID:100882254%2CGenbank:XP_003703048.1;Parent=rna-XM_003703000.2
NW_003797169.1	Gnomon	CDS	890047	891498	.	-	0	Name=XP_003703048.1;ID=cds-XP_003703048.1;Dbxref=GeneID:100882254%2CGenbank:XP_003703048.1;Parent=rna-XM_003703000.2
NW_003797169.1	Gnomon	exon	354037	354389	.	-	.	ID=exon-XM_012284531.1-2;Dbxref=GeneID:100879563%2CGenbank:XM_012284531.1;Parent=rna-XM_012284531.1
NW_003797169.1	Gnomon	exon	371535	372482	.	-	.	ID=exon-XM_012284531.1-1;Dbxref=GeneID:100879563%2CGenbank:XM_012284531.1;Parent=rna-XM_012284531.1
NW_003797169.1	Gnomon	CDS	437561	437623	.	-	0	Name=XP_012139927.1;ID=cds-XP_012139927.1;Dbxref=GeneID:100877881%2CGenbank:XP_012139927.1;Parent=rna-XM_012284537.1
NW_003797169.1	Gnomon	CDS	437350	437486	.	-	0	Name=XP_012139927.1;ID=cds-XP_012139927.1;Dbxref=GeneID:100877881%2CGenbank:XP_012139927.1;Parent=rna-XM_012284537.1
NW_003797169.1	Gnomon	CDS	437073	437269	.	-	0	Name=XP_012139927.1;ID=cds-XP_012139927.1;Dbxref=GeneID:100877881%2CGenbank:XP_012139927.1;Parent=rna-XM_012284537.1
NW_003797169.1	Gnomon	CDS	436524	436996	.	-	0	Name=XP_012139927.1;ID=cds-XP_012139927.1;Dbxref=GeneID:100877881%2CGenbank:XP_012139927.1;Parent=rna-XM_012284537.1
NW_003797169.1	Gnomon	CDS	436259	436447	.	-	0	Name=XP_012139927.1;ID=cds-XP_012139927.1;Dbxref=GeneID:100877881%2CGenbank:XP_012139927.1;Parent=rna-XM_012284537.1
NW_003797169.1	Gnomon	CDS	435762	436183	.	-	0	Name=XP_012139927.1;ID=cds-XP_012139927.1;Dbxref=GeneID:100877881%2CGenbank:XP_012139927.1;Parent=rna-XM_012284537.1
NW_003797169.1	Gnomon	CDS	435517	435685	.	-	0	Name=XP_012139927.1;ID=cds-XP_012139927.1;Dbxref=GeneID:100877881%2CGenbank:XP_012139927.1;Parent=rna-XM_012284537.1
NW_003797169.1	Gnomon	CDS	435346	435441	.	-	0	Name=XP_012139927.1;ID=cds-XP_012139927.1;Dbxref=GeneID:100877881%2CGenbank:XP_012139927.1;Parent=rna-XM_012284537.1
NW_003797169.1	Gnomon	CDS	435082	435273	.	-	0	Name=XP_012139927.1;ID=cds-XP_012139927.1;Dbxref=GeneID:100877881%2CGenbank:XP_012139927.1;Parent=rna-XM_012284537.1
NW_003797169.1	Gnomon	CDS	434846	434976	.	-	0	Name=XP_012139927.1;ID=cds-XP_012139927.1;Dbxref=GeneID:100877881%2CGenbank:XP_012139927.1;Parent=rna-XM_012284537.1
NW_003797169.1	Gnomon	CDS	434673	434778	.	-	0	Name=XP_012139927.1;ID=cds-XP_012139927.1;Dbxref=GeneID:100877881%2CGenbank:XP_012139927.1;Parent=rna-XM_012284537.1
NW_003797169.1	Gnomon	CDS	434351	434591	.	-	0	Name=XP_012139927.1;ID=cds-XP_012139927.1;Dbxref=GeneID:100877881%2CGenbank:XP_012139927.1;Parent=rna-XM_012284537.1
NW_003797169.1	Gnomon	CDS	434125	434272	.	-	0	Name=XP_012139927.1;ID=cds-XP_012139927.1;Dbxref=GeneID:100877881%2CGenbank:XP_012139927.1;Parent=rna-XM_012284537.1
NW_003797169.1	Gnomon	CDS	433890	434041	.	-	0	Name=XP_012139927.1;ID=cds-XP_012139927.1;Dbxref=GeneID:100877881%2CGenbank:XP_012139927.1;Parent=rna-XM_012284537.1
NW_003797169.1	Gnomon	CDS	433560	433795	.	-	0	Name=XP_012139927.1;ID=cds-XP_012139927.1;Dbxref=GeneID:100877881%2CGenbank:XP_012139927.1;Parent=rna-XM_012284537.1
NW_003797169.1	Gnomon	CDS	433200	433495	.	-	0	Name=XP_012139927.1;ID=cds-XP_012139927.1;Dbxref=GeneID:100877881%2CGenbank:XP_012139927.1;Parent=rna-XM_012284537.1
NW_003797169.1	Gnomon	CDS	432980	433137	.	-	0	Name=XP_012139927.1;ID=cds-XP_012139927.1;Dbxref=GeneID:100877881%2CGenbank:XP_012139927.1;Parent=rna-XM_012284537.1
NW_003797169.1	Gnomon	CDS	432695	432904	.	-	0	Name=XP_012139927.1;ID=cds-XP_012139927.1;Dbxref=GeneID:100877881%2CGenbank:XP_012139927.1;Parent=rna-XM_012284537.1
NW_003797169.1	Gnomon	CDS	432497	432612	.	-	0	Name=XP_012139927.1;ID=cds-XP_012139927.1;Dbxref=GeneID:100877881%2CGenbank:XP_012139927.1;Parent=rna-XM_012284537.1
NW_003797169.1	Gnomon	CDS	432323	432432	.	-	0	Name=XP_012139927.1;ID=cds-XP_012139927.1;Dbxref=GeneID:100877881%2CGenbank:XP_012139927.1;Parent=rna-XM_012284537.1
NW_003797169.1	Gnomon	CDS	432109	432230	.	-	0	Name=XP_012139927.1;ID=cds-XP_012139927.1;Dbxref=GeneID:100877881%2CGenbank:XP_012139927.1;Parent=rna-XM_012284537.1
NW_003797169.1	Gnomon	CDS	431760	432029	.	-	0	Name=XP_012139927.1;ID=cds-XP_012139927.1;Dbxref=GeneID:100877881%2CGenbank:XP_012139927.1;Parent=rna-XM_012284537.1
NW_003797169.1	Gnomon	CDS	431590	431681	.	-	0	Name=XP_012139927.1;ID=cds-XP_012139927.1;Dbxref=GeneID:100877881%2CGenbank:XP_012139927.1;Parent=rna-XM_012284537.1
NW_003797169.1	Gnomon	CDS	431154	431515	.	-	0	Name=XP_012139927.1;ID=cds-XP_012139927.1;Dbxref=GeneID:100877881%2CGenbank:XP_012139927.1;Parent=rna-XM_012284537.1
NW_003797169.1	Gnomon	CDS	430891	431076	.	-	0	Name=XP_012139927.1;ID=cds-XP_012139927.1;Dbxref=GeneID:100877881%2CGenbank:XP_012139927.1;Parent=rna-XM_012284537.1
NW_003797169.1	Gnomon	CDS	430505	430508	.	-	0	Name=XP_012139927.1;ID=cds-XP_012139927.1;Dbxref=GeneID:100877881%2CGenbank:XP_012139927.1;Parent=rna-XM_012284537.1
NW_003797169.1	Gnomon	exon	429871	429977	.	-	.	ID=exon-XM_012284535.1-31;Dbxref=GeneID:100877881%2CGenbank:XM_012284535.1;Parent=rna-XM_012284535.1
NW_003797169.1	Gnomon	exon	430047	430133	.	-	.	ID=exon-XM_012284535.1-30;Dbxref=GeneID:100877881%2CGenbank:XM_012284535.1;Parent=rna-XM_012284535.1
NW_003797169.1	Gnomon	exon	430206	430508	.	-	.	ID=exon-XM_012284535.1-29;Dbxref=GeneID:100877881%2CGenbank:XM_012284535.1;Parent=rna-XM_012284535.1
NW_003797169.1	Gnomon	exon	430785	430809	.	-	.	ID=exon-XM_012284535.1-28;Dbxref=GeneID:100877881%2CGenbank:XM_012284535.1;Parent=rna-XM_012284535.1
NW_003797169.1	Gnomon	exon	430891	431076	.	-	.	ID=exon-XM_012284535.1-27;Dbxref=GeneID:100877881%2CGenbank:XM_012284535.1;Parent=rna-XM_012284535.1
NW_003797169.1	Gnomon	exon	431154	431515	.	-	.	ID=exon-XM_012284535.1-26;Dbxref=GeneID:100877881%2CGenbank:XM_012284535.1;Parent=rna-XM_012284535.1
NW_003797169.1	Gnomon	exon	431590	431681	.	-	.	ID=exon-XM_012284535.1-25;Dbxref=GeneID:100877881%2CGenbank:XM_012284535.1;Parent=rna-XM_012284535.1
NW_003797169.1	Gnomon	exon	431760	432029	.	-	.	ID=exon-XM_012284535.1-24;Dbxref=GeneID:100877881%2CGenbank:XM_012284535.1;Parent=rna-XM_012284535.1
NW_003797169.1	Gnomon	exon	432109	432230	.	-	.	ID=exon-XM_012284535.1-23;Dbxref=GeneID:100877881%2CGenbank:XM_012284535.1;Parent=rna-XM_012284535.1
NW_003797169.1	Gnomon	exon	432323	432432	.	-	.	ID=exon-XM_012284535.1-22;Dbxref=GeneID:100877881%2CGenbank:XM_012284535.1;Parent=rna-XM_012284535.1
NW_003797169.1	Gnomon	exon	432497	432612	.	-	.	ID=exon-XM_012284535.1-21;Dbxref=GeneID:100877881%2CGenbank:XM_012284535.1;Parent=rna-XM_012284535.1
NW_003797169.1	Gnomon	exon	432695	432904	.	-	.	ID=exon-XM_012284535.1-20;Dbxref=GeneID:100877881%2CGenbank:XM_012284535.1;Parent=rna-XM_012284535.1
NW_003797169.1	Gnomon	exon	432980	433137	.	-	.	ID=exon-XM_012284535.1-19;Dbxref=GeneID:100877881%2CGenbank:XM_012284535.1;Parent=rna-XM_012284535.1
NW_003797169.1	Gnomon	exon	433200	433495	.	-	.	ID=exon-XM_012284535.1-18;Dbxref=GeneID:100877881%2CGenbank:XM_012284535.1;Parent=rna-XM_012284535.1
NW_003797169.1	Gnomon	exon	433560	433795	.	-	.	ID=exon-XM_012284535.1-17;Dbxref=GeneID:100877881%2CGenbank:XM_012284535.1;Parent=rna-XM_012284535.1
NW_003797169.1	Gnomon	exon	433890	434041	.	-	.	ID=exon-XM_012284535.1-16;Dbxref=GeneID:100877881%2CGenbank:XM_012284535.1;Parent=rna-XM_012284535.1
NW_003797169.1	Gnomon	exon	434125	434272	.	-	.	ID=exon-XM_012284535.1-15;Dbxref=GeneID:100877881%2CGenbank:XM_012284535.1;Parent=rna-XM_012284535.1
NW_003797169.1	Gnomon	exon	434351	434591	.	-	.	ID=exon-XM_012284535.1-14;Dbxref=GeneID:100877881%2CGenbank:XM_012284535.1;Parent=rna-XM_012284535.1
NW_003797169.1	Gnomon	exon	434673	434778	.	-	.	ID=exon-XM_012284535.1-13;Dbxref=GeneID:100877881%2CGenbank:XM_012284535.1;Parent=rna-XM_012284535.1
NW_003797169.1	Gnomon	exon	434846	434976	.	-	.	ID=exon-XM_012284535.1-12;Dbxref=GeneID:100877881%2CGenbank:XM_012284535.1;Parent=rna-XM_012284535.1
NW_003797169.1	Gnomon	CDS	437561	437623	.	-	0	Name=XP_012139928.1;ID=cds-XP_012139928.1;Dbxref=GeneID:100877881%2CGenbank:XP_012139928.1;Parent=rna-XM_012284538.1
NW_003797169.1	Gnomon	CDS	437350	437486	.	-	0	Name=XP_012139928.1;ID=cds-XP_012139928.1;Dbxref=GeneID:100877881%2CGenbank:XP_012139928.1;Parent=rna-XM_012284538.1
NW_003797169.1	Gnomon	CDS	437073	437269	.	-	0	Name=XP_012139928.1;ID=cds-XP_012139928.1;Dbxref=GeneID:100877881%2CGenbank:XP_012139928.1;Parent=rna-XM_012284538.1
NW_003797169.1	Gnomon	CDS	436524	436996	.	-	0	Name=XP_012139928.1;ID=cds-XP_012139928.1;Dbxref=GeneID:100877881%2CGenbank:XP_012139928.1;Parent=rna-XM_012284538.1
NW_003797169.1	Gnomon	CDS	436259	436447	.	-	0	Name=XP_012139928.1;ID=cds-XP_012139928.1;Dbxref=GeneID:100877881%2CGenbank:XP_012139928.1;Parent=rna-XM_012284538.1
NW_003797169.1	Gnomon	CDS	435762	436183	.	-	0	Name=XP_012139928.1;ID=cds-XP_012139928.1;Dbxref=GeneID:100877881%2CGenbank:XP_012139928.1;Parent=rna-XM_012284538.1
NW_003797169.1	Gnomon	CDS	435517	435685	.	-	0	Name=XP_012139928.1;ID=cds-XP_012139928.1;Dbxref=GeneID:100877881%2CGenbank:XP_012139928.1;Parent=rna-XM_012284538.1
NW_003797169.1	Gnomon	CDS	435346	435441	.	-	0	Name=XP_012139928.1;ID=cds-XP_012139928.1;Dbxref=GeneID:100877881%2CGenbank:XP_012139928.1;Parent=rna-XM_012284538.1
NW_003797169.1	Gnomon	CDS	435082	435273	.	-	0	Name=XP_012139928.1;ID=cds-XP_012139928.1;Dbxref=GeneID:100877881%2CGenbank:XP_012139928.1;Parent=rna-XM_012284538.1
NW_003797169.1	Gnomon	CDS	434846	434976	.	-	0	Name=XP_012139928.1;ID=cds-XP_012139928.1;Dbxref=GeneID:100877881%2CGenbank:XP_012139928.1;Parent=rna-XM_012284538.1
NW_003797169.1	Gnomon	CDS	434673	434778	.	-	0	Name=XP_012139928.1;ID=cds-XP_012139928.1;Dbxref=GeneID:100877881%2CGenbank:XP_012139928.1;Parent=rna-XM_012284538.1
NW_003797169.1	Gnomon	CDS	434351	434591	.	-	0	Name=XP_012139928.1;ID=cds-XP_012139928.1;Dbxref=GeneID:100877881%2CGenbank:XP_012139928.1;Parent=rna-XM_012284538.1
NW_003797169.1	Gnomon	CDS	434125	434272	.	-	0	Name=XP_012139928.1;ID=cds-XP_012139928.1;Dbxref=GeneID:100877881%2CGenbank:XP_012139928.1;Parent=rna-XM_012284538.1
NW_003797169.1	Gnomon	CDS	433890	434041	.	-	0	Name=XP_012139928.1;ID=cds-XP_012139928.1;Dbxref=GeneID:100877881%2CGenbank:XP_012139928.1;Parent=rna-XM_012284538.1
NW_003797169.1	Gnomon	CDS	433560	433795	.	-	0	Name=XP_012139928.1;ID=cds-XP_012139928.1;Dbxref=GeneID:100877881%2CGenbank:XP_012139928.1;Parent=rna-XM_012284538.1
NW_003797169.1	Gnomon	CDS	433200	433495	.	-	0	Name=XP_012139928.1;ID=cds-XP_012139928.1;Dbxref=GeneID:100877881%2CGenbank:XP_012139928.1;Parent=rna-XM_012284538.1
NW_003797169.1	Gnomon	CDS	432980	433137	.	-	0	Name=XP_012139928.1;ID=cds-XP_012139928.1;Dbxref=GeneID:100877881%2CGenbank:XP_012139928.1;Parent=rna-XM_012284538.1
NW_003797169.1	Gnomon	CDS	432695	432904	.	-	0	Name=XP_012139928.1;ID=cds-XP_012139928.1;Dbxref=GeneID:100877881%2CGenbank:XP_012139928.1;Parent=rna-XM_012284538.1
NW_003797169.1	Gnomon	CDS	432497	432612	.	-	0	Name=XP_012139928.1;ID=cds-XP_012139928.1;Dbxref=GeneID:100877881%2CGenbank:XP_012139928.1;Parent=rna-XM_012284538.1
NW_003797169.1	Gnomon	CDS	432323	432432	.	-	0	Name=XP_012139928.1;ID=cds-XP_012139928.1;Dbxref=GeneID:100877881%2CGenbank:XP_012139928.1;Parent=rna-XM_012284538.1
NW_003797169.1	Gnomon	CDS	432109	432230	.	-	0	Name=XP_012139928.1;ID=cds-XP_012139928.1;Dbxref=GeneID:100877881%2CGenbank:XP_012139928.1;Parent=rna-XM_012284538.1
NW_003797169.1	Gnomon	CDS	431760	432029	.	-	0	Name=XP_012139928.1;ID=cds-XP_012139928.1;Dbxref=GeneID:100877881%2CGenbank:XP_012139928.1;Parent=rna-XM_012284538.1
NW_003797169.1	Gnomon	CDS	431590	431681	.	-	0	Name=XP_012139928.1;ID=cds-XP_012139928.1;Dbxref=GeneID:100877881%2CGenbank:XP_012139928.1;Parent=rna-XM_012284538.1
NW_003797169.1	Gnomon	CDS	431437	431454	.	-	0	Name=XP_012139928.1;ID=cds-XP_012139928.1;Dbxref=GeneID:100877881%2CGenbank:XP_012139928.1;Parent=rna-XM_012284538.1
NW_003797169.1	Gnomon	exon	435082	435273	.	-	.	ID=exon-XM_012284535.1-11;Dbxref=GeneID:100877881%2CGenbank:XM_012284535.1;Parent=rna-XM_012284535.1
NW_003797169.1	Gnomon	exon	435346	435441	.	-	.	ID=exon-XM_012284535.1-10;Dbxref=GeneID:100877881%2CGenbank:XM_012284535.1;Parent=rna-XM_012284535.1
NW_003797169.1	Gnomon	exon	619703	619834	.	+	.	ID=exon-XM_012284556.1-5;Dbxref=GeneID:100881199%2CGenbank:XM_012284556.1;Parent=rna-XM_012284556.1
NW_003797169.1	Gnomon	exon	617631	617733	.	+	.	ID=exon-XM_012284556.1-4;Dbxref=GeneID:100881199%2CGenbank:XM_012284556.1;Parent=rna-XM_012284556.1
NW_003797169.1	Gnomon	exon	651507	651664	.	+	.	ID=exon-XM_012284556.1-7;Dbxref=GeneID:100881199%2CGenbank:XM_012284556.1;Parent=rna-XM_012284556.1
NW_003797169.1	Gnomon	exon	647889	648034	.	+	.	ID=exon-XM_012284556.1-6;Dbxref=GeneID:100881199%2CGenbank:XM_012284556.1;Parent=rna-XM_012284556.1
NW_003797169.1	Gnomon	exon	488945	489273	.	+	.	ID=exon-XM_012284556.1-1;Dbxref=GeneID:100881199%2CGenbank:XM_012284556.1;Parent=rna-XM_012284556.1
NW_003797169.1	Gnomon	exon	602838	602895	.	+	.	ID=exon-XM_012284556.1-3;Dbxref=GeneID:100881199%2CGenbank:XM_012284556.1;Parent=rna-XM_012284556.1
NW_003797169.1	Gnomon	exon	531030	531086	.	+	.	ID=exon-XM_012284556.1-2;Dbxref=GeneID:100881199%2CGenbank:XM_012284556.1;Parent=rna-XM_012284556.1
NW_003797169.1	Gnomon	exon	667191	667350	.	+	.	ID=exon-XM_012284556.1-9;Dbxref=GeneID:100881199%2CGenbank:XM_012284556.1;Parent=rna-XM_012284556.1
NW_003797169.1	Gnomon	exon	665118	665334	.	+	.	ID=exon-XM_012284556.1-8;Dbxref=GeneID:100881199%2CGenbank:XM_012284556.1;Parent=rna-XM_012284556.1
NW_003797169.1	Gnomon	mRNA	481592	484882	.	+	.	Name=XM_003702989.2;ID=rna-XM_003702989.2;Dbxref=GeneID:100881088%2CGenbank:XM_003702989.2;Parent=gene-LOC100881088
NW_003797169.1	Gnomon	mRNA	431341	438077	.	-	.	Name=XM_012284538.1;ID=rna-XM_012284538.1;Dbxref=GeneID:100877881%2CGenbank:XM_012284538.1;Parent=gene-LOC100877881
NW_003797169.1	Gnomon	exon	255253	255380	.	+	.	ID=exon-XM_003702954.2-9;Dbxref=GeneID:100876870%2CGenbank:XM_003702954.2;Parent=rna-XM_003702954.2
NW_003797169.1	Gnomon	exon	255106	255194	.	+	.	ID=exon-XM_003702954.2-8;Dbxref=GeneID:100876870%2CGenbank:XM_003702954.2;Parent=rna-XM_003702954.2
NW_003797169.1	Gnomon	exon	253281	253564	.	+	.	ID=exon-XM_003702954.2-7;Dbxref=GeneID:100876870%2CGenbank:XM_003702954.2;Parent=rna-XM_003702954.2
NW_003797169.1	Gnomon	exon	253049	253183	.	+	.	ID=exon-XM_003702954.2-6;Dbxref=GeneID:100876870%2CGenbank:XM_003702954.2;Parent=rna-XM_003702954.2
NW_003797169.1	Gnomon	exon	252216	252484	.	+	.	ID=exon-XM_003702954.2-5;Dbxref=GeneID:100876870%2CGenbank:XM_003702954.2;Parent=rna-XM_003702954.2
NW_003797169.1	Gnomon	exon	251123	251390	.	+	.	ID=exon-XM_003702954.2-4;Dbxref=GeneID:100876870%2CGenbank:XM_003702954.2;Parent=rna-XM_003702954.2
NW_003797169.1	Gnomon	exon	250923	251067	.	+	.	ID=exon-XM_003702954.2-3;Dbxref=GeneID:100876870%2CGenbank:XM_003702954.2;Parent=rna-XM_003702954.2
NW_003797169.1	Gnomon	exon	250609	250862	.	+	.	ID=exon-XM_003702954.2-2;Dbxref=GeneID:100876870%2CGenbank:XM_003702954.2;Parent=rna-XM_003702954.2
NW_003797169.1	Gnomon	exon	249967	250538	.	+	.	ID=exon-XM_003702954.2-1;Dbxref=GeneID:100876870%2CGenbank:XM_003702954.2;Parent=rna-XM_003702954.2
NW_003797169.1	Gnomon	gene	286753	294545	.	-	.	Name=LOC100877432;ID=gene-LOC100877432;Dbxref=GeneID:100877432
NW_003797169.1	Gnomon	CDS	1130116	1130179	.	-	0	Name=XP_012139964.1;ID=cds-XP_012139964.1;Dbxref=GeneID:100879114%2CGenbank:XP_012139964.1;Parent=rna-XM_012284574.1
NW_003797169.1	Gnomon	CDS	1128990	1129043	.	-	0	Name=XP_012139964.1;ID=cds-XP_012139964.1;Dbxref=GeneID:100879114%2CGenbank:XP_012139964.1;Parent=rna-XM_012284574.1
NW_003797169.1	Gnomon	CDS	1115722	1115996	.	-	0	Name=XP_012139964.1;ID=cds-XP_012139964.1;Dbxref=GeneID:100879114%2CGenbank:XP_012139964.1;Parent=rna-XM_012284574.1
NW_003797169.1	Gnomon	CDS	1114437	1114784	.	-	0	Name=XP_012139964.1;ID=cds-XP_012139964.1;Dbxref=GeneID:100879114%2CGenbank:XP_012139964.1;Parent=rna-XM_012284574.1
NW_003797169.1	Gnomon	CDS	1113845	1114168	.	-	0	Name=XP_012139964.1;ID=cds-XP_012139964.1;Dbxref=GeneID:100879114%2CGenbank:XP_012139964.1;Parent=rna-XM_012284574.1
NW_003797169.1	Gnomon	CDS	1113440	1113787	.	-	0	Name=XP_012139964.1;ID=cds-XP_012139964.1;Dbxref=GeneID:100879114%2CGenbank:XP_012139964.1;Parent=rna-XM_012284574.1
NW_003797169.1	Gnomon	CDS	1112993	1113299	.	-	0	Name=XP_012139964.1;ID=cds-XP_012139964.1;Dbxref=GeneID:100879114%2CGenbank:XP_012139964.1;Parent=rna-XM_012284574.1
NW_003797169.1	Gnomon	CDS	1111807	1112441	.	-	0	Name=XP_012139964.1;ID=cds-XP_012139964.1;Dbxref=GeneID:100879114%2CGenbank:XP_012139964.1;Parent=rna-XM_012284574.1
NW_003797169.1	Gnomon	CDS	1111311	1111688	.	-	0	Name=XP_012139964.1;ID=cds-XP_012139964.1;Dbxref=GeneID:100879114%2CGenbank:XP_012139964.1;Parent=rna-XM_012284574.1
NW_003797169.1	Gnomon	CDS	1110389	1111198	.	-	0	Name=XP_012139964.1;ID=cds-XP_012139964.1;Dbxref=GeneID:100879114%2CGenbank:XP_012139964.1;Parent=rna-XM_012284574.1
NW_003797169.1	Gnomon	CDS	1108432	1110225	.	-	0	Name=XP_012139964.1;ID=cds-XP_012139964.1;Dbxref=GeneID:100879114%2CGenbank:XP_012139964.1;Parent=rna-XM_012284574.1
NW_003797169.1	Gnomon	CDS	1107954	1108240	.	-	0	Name=XP_012139964.1;ID=cds-XP_012139964.1;Dbxref=GeneID:100879114%2CGenbank:XP_012139964.1;Parent=rna-XM_012284574.1
NW_003797169.1	Gnomon	CDS	1107352	1107895	.	-	0	Name=XP_012139964.1;ID=cds-XP_012139964.1;Dbxref=GeneID:100879114%2CGenbank:XP_012139964.1;Parent=rna-XM_012284574.1
NW_003797169.1	Gnomon	CDS	1105788	1106072	.	-	0	Name=XP_012139964.1;ID=cds-XP_012139964.1;Dbxref=GeneID:100879114%2CGenbank:XP_012139964.1;Parent=rna-XM_012284574.1
NW_003797169.1	Gnomon	CDS	1105021	1105264	.	-	0	Name=XP_012139964.1;ID=cds-XP_012139964.1;Dbxref=GeneID:100879114%2CGenbank:XP_012139964.1;Parent=rna-XM_012284574.1
NW_003797169.1	Gnomon	CDS	1104589	1104926	.	-	0	Name=XP_012139964.1;ID=cds-XP_012139964.1;Dbxref=GeneID:100879114%2CGenbank:XP_012139964.1;Parent=rna-XM_012284574.1
NW_003797169.1	Gnomon	CDS	1104022	1104313	.	-	0	Name=XP_012139964.1;ID=cds-XP_012139964.1;Dbxref=GeneID:100879114%2CGenbank:XP_012139964.1;Parent=rna-XM_012284574.1
NW_003797169.1	Gnomon	CDS	1102998	1103312	.	-	0	Name=XP_012139964.1;ID=cds-XP_012139964.1;Dbxref=GeneID:100879114%2CGenbank:XP_012139964.1;Parent=rna-XM_012284574.1
NW_003797169.1	Gnomon	CDS	1102293	1102573	.	-	0	Name=XP_012139964.1;ID=cds-XP_012139964.1;Dbxref=GeneID:100879114%2CGenbank:XP_012139964.1;Parent=rna-XM_012284574.1
NW_003797169.1	Gnomon	CDS	1101286	1101693	.	-	0	Name=XP_012139964.1;ID=cds-XP_012139964.1;Dbxref=GeneID:100879114%2CGenbank:XP_012139964.1;Parent=rna-XM_012284574.1
NW_003797169.1	Gnomon	CDS	1099364	1099399	.	-	0	Name=XP_012139964.1;ID=cds-XP_012139964.1;Dbxref=GeneID:100879114%2CGenbank:XP_012139964.1;Parent=rna-XM_012284574.1
NW_003797169.1	Gnomon	exon	900153	900421	.	-	.	ID=exon-XM_003703000.2-6;Dbxref=GeneID:100882254%2CGenbank:XM_003703000.2;Parent=rna-XM_003703000.2
NW_003797169.1	Gnomon	exon	908620	908817	.	-	.	ID=exon-XM_003703000.2-5;Dbxref=GeneID:100882254%2CGenbank:XM_003703000.2;Parent=rna-XM_003703000.2
NW_003797169.1	Gnomon	exon	917427	917516	.	-	.	ID=exon-XM_003703000.2-4;Dbxref=GeneID:100882254%2CGenbank:XM_003703000.2;Parent=rna-XM_003703000.2
NW_003797169.1	Gnomon	exon	918401	918596	.	-	.	ID=exon-XM_003703000.2-3;Dbxref=GeneID:100882254%2CGenbank:XM_003703000.2;Parent=rna-XM_003703000.2
NW_003797169.1	Gnomon	exon	919383	919455	.	-	.	ID=exon-XM_003703000.2-2;Dbxref=GeneID:100882254%2CGenbank:XM_003703000.2;Parent=rna-XM_003703000.2
NW_003797169.1	Gnomon	exon	1067093	1068036	.	-	.	ID=exon-XM_003703000.2-1;Dbxref=GeneID:100882254%2CGenbank:XM_003703000.2;Parent=rna-XM_003703000.2
NW_003797169.1	Gnomon	exon	893490	893654	.	-	.	ID=exon-XM_003703000.2-9;Dbxref=GeneID:100882254%2CGenbank:XM_003703000.2;Parent=rna-XM_003703000.2
NW_003797169.1	Gnomon	exon	893727	893891	.	-	.	ID=exon-XM_003703000.2-8;Dbxref=GeneID:100882254%2CGenbank:XM_003703000.2;Parent=rna-XM_003703000.2
NW_003797169.1	Gnomon	exon	894193	894447	.	-	.	ID=exon-XM_003703000.2-7;Dbxref=GeneID:100882254%2CGenbank:XM_003703000.2;Parent=rna-XM_003703000.2
NW_003797169.1	Gnomon	CDS	27819	27842	.	-	0	Name=XP_012139965.1;ID=cds-XP_012139965.1;Dbxref=GeneID:105662416%2CGenbank:XP_012139965.1;Parent=rna-XM_012284575.1
NW_003797169.1	Gnomon	CDS	26610	27457	.	-	0	Name=XP_012139965.1;ID=cds-XP_012139965.1;Dbxref=GeneID:105662416%2CGenbank:XP_012139965.1;Parent=rna-XM_012284575.1
NW_003797169.1	Gnomon	CDS	26492	26579	.	-	0	Name=XP_012139965.1;ID=cds-XP_012139965.1;Dbxref=GeneID:105662416%2CGenbank:XP_012139965.1;Parent=rna-XM_012284575.1
NW_003797169.1	Gnomon	mRNA	430419	438077	.	-	.	Name=XM_012284537.1;ID=rna-XM_012284537.1;Dbxref=GeneID:100877881%2CGenbank:XM_012284537.1;Parent=gene-LOC100877881
NW_003797169.1	Gnomon	mRNA	451805	455189	.	+	.	Name=XM_003702987.2;ID=rna-XM_003702987.2;Dbxref=GeneID:100880863%2CGenbank:XM_003702987.2;Note=The sequence of the model RefSeq transcript was modified relative to this genomic sequence to represent the inferred CDS: deleted 1 base in 1 codon;Parent=gene-LOC100880863
NW_003797169.1	Gnomon	CDS	438384	438626	.	-	0	Name=XP_012139966.1;ID=cds-XP_012139966.1;Dbxref=GeneID:105662417%2CGenbank:XP_012139966.1;Parent=rna-XM_012284576.1
NW_003797169.1	Gnomon	CDS	437933	438175	.	-	0	Name=XP_012139966.1;ID=cds-XP_012139966.1;Dbxref=GeneID:105662417%2CGenbank:XP_012139966.1;Parent=rna-XM_012284576.1
NW_003797169.1	Gnomon	gene	268497	285830	.	-	.	Name=LOC100877204;ID=gene-LOC100877204;Dbxref=GeneID:100877204
NW_003797169.1	Gnomon	mRNA	429871	438077	.	-	.	Name=XM_012284536.1;ID=rna-XM_012284536.1;Dbxref=GeneID:100877881%2CGenbank:XM_012284536.1;Parent=gene-LOC100877881
NW_003797169.1	Gnomon	exon	418868	418993	.	+	.	ID=exon-XM_012284533.1-2;Dbxref=GeneID:100880345%2CGenbank:XM_012284533.1;Parent=rna-XM_012284533.1
NW_003797169.1	Gnomon	exon	418379	418657	.	+	.	ID=exon-XM_012284533.1-1;Dbxref=GeneID:100880345%2CGenbank:XM_012284533.1;Parent=rna-XM_012284533.1
NW_003797169.1	Gnomon	exon	419699	420613	.	+	.	ID=exon-XM_012284533.1-4;Dbxref=GeneID:100880345%2CGenbank:XM_012284533.1;Parent=rna-XM_012284533.1
NW_003797169.1	Gnomon	exon	419262	419598	.	+	.	ID=exon-XM_012284533.1-3;Dbxref=GeneID:100880345%2CGenbank:XM_012284533.1;Parent=rna-XM_012284533.1
NW_003797169.1	Gnomon	CDS	456028	456091	.	+	0	Name=XP_012139967.1;ID=cds-XP_012139967.1;Dbxref=GeneID:100878221%2CGenbank:XP_012139967.1;Parent=rna-XM_012284577.1
NW_003797169.1	Gnomon	CDS	456652	456780	.	+	0	Name=XP_012139967.1;ID=cds-XP_012139967.1;Dbxref=GeneID:100878221%2CGenbank:XP_012139967.1;Parent=rna-XM_012284577.1
NW_003797169.1	Gnomon	CDS	457505	457786	.	+	0	Name=XP_012139967.1;ID=cds-XP_012139967.1;Dbxref=GeneID:100878221%2CGenbank:XP_012139967.1;Parent=rna-XM_012284577.1
NW_003797169.1	Gnomon	CDS	457917	458213	.	+	0	Name=XP_012139967.1;ID=cds-XP_012139967.1;Dbxref=GeneID:100878221%2CGenbank:XP_012139967.1;Parent=rna-XM_012284577.1
NW_003797169.1	Gnomon	CDS	458281	458382	.	+	0	Name=XP_012139967.1;ID=cds-XP_012139967.1;Dbxref=GeneID:100878221%2CGenbank:XP_012139967.1;Parent=rna-XM_012284577.1
NW_003797169.1	Gnomon	CDS	458457	458608	.	+	0	Name=XP_012139967.1;ID=cds-XP_012139967.1;Dbxref=GeneID:100878221%2CGenbank:XP_012139967.1;Parent=rna-XM_012284577.1
NW_003797169.1	Gnomon	CDS	458823	458873	.	+	0	Name=XP_012139967.1;ID=cds-XP_012139967.1;Dbxref=GeneID:100878221%2CGenbank:XP_012139967.1;Parent=rna-XM_012284577.1
NW_003797169.1	Gnomon	mRNA	461805	477958	.	+	.	Name=XM_003702988.2;ID=rna-XM_003702988.2;Dbxref=GeneID:100880976%2CGenbank:XM_003702988.2;Parent=gene-LOC100880976
NW_003797169.1	Gnomon	gene	259986	265714	.	+	.	Name=LOC100877093;ID=gene-LOC100877093;Dbxref=GeneID:100877093
NW_003797169.1	RefSeq	cDNA_match	306358	306459	.	-	.	ID=e6c895d4-7254-4f6b-abc8-37e3bbd5ed92;Target=XM_012284514.1 1 102
NW_003797169.1	RefSeq	cDNA_match	304706	305418	.	-	.	ID=e6c895d4-7254-4f6b-abc8-37e3bbd5ed92;Target=XM_012284514.1 1 102
NW_003797169.1	RefSeq	cDNA_match	303807	304520	.	-	.	ID=e6c895d4-7254-4f6b-abc8-37e3bbd5ed92;Target=XM_012284514.1 1 102
NW_003797169.1	RefSeq	cDNA_match	302360	303401	.	-	.	ID=e6c895d4-7254-4f6b-abc8-37e3bbd5ed92;Target=XM_012284514.1 1 102
NW_003797169.1	RefSeq	cDNA_match	300649	302234	.	-	.	ID=e6c895d4-7254-4f6b-abc8-37e3bbd5ed92;Target=XM_012284514.1 1 102
NW_003797169.1	RefSeq	cDNA_match	300033	300457	.	-	.	ID=e6c895d4-7254-4f6b-abc8-37e3bbd5ed92;Target=XM_012284514.1 1 102
NW_003797169.1	RefSeq	cDNA_match	299607	299964	.	-	.	ID=e6c895d4-7254-4f6b-abc8-37e3bbd5ed92;Target=XM_012284514.1 1 102
NW_003797169.1	Gnomon	exon	1111311	1111688	.	-	.	ID=exon-XM_012284572.1-10;Dbxref=GeneID:100879114%2CGenbank:XM_012284572.1;Parent=rna-XM_012284572.1
NW_003797169.1	Gnomon	exon	1108432	1110225	.	-	.	ID=exon-XM_012284572.1-12;Dbxref=GeneID:100879114%2CGenbank:XM_012284572.1;Parent=rna-XM_012284572.1
NW_003797169.1	Gnomon	exon	1110389	1111198	.	-	.	ID=exon-XM_012284572.1-11;Dbxref=GeneID:100879114%2CGenbank:XM_012284572.1;Parent=rna-XM_012284572.1
NW_003797169.1	Gnomon	exon	1107352	1107895	.	-	.	ID=exon-XM_012284572.1-14;Dbxref=GeneID:100879114%2CGenbank:XM_012284572.1;Parent=rna-XM_012284572.1
NW_003797169.1	Gnomon	exon	1107954	1108240	.	-	.	ID=exon-XM_012284572.1-13;Dbxref=GeneID:100879114%2CGenbank:XM_012284572.1;Parent=rna-XM_012284572.1
NW_003797169.1	Gnomon	exon	1105021	1105264	.	-	.	ID=exon-XM_012284572.1-16;Dbxref=GeneID:100879114%2CGenbank:XM_012284572.1;Parent=rna-XM_012284572.1
NW_003797169.1	Gnomon	exon	1105788	1106072	.	-	.	ID=exon-XM_012284572.1-15;Dbxref=GeneID:100879114%2CGenbank:XM_012284572.1;Parent=rna-XM_012284572.1
NW_003797169.1	Gnomon	exon	1104022	1104313	.	-	.	ID=exon-XM_012284572.1-18;Dbxref=GeneID:100879114%2CGenbank:XM_012284572.1;Parent=rna-XM_012284572.1
NW_003797169.1	Gnomon	exon	1104589	1104926	.	-	.	ID=exon-XM_012284572.1-17;Dbxref=GeneID:100879114%2CGenbank:XM_012284572.1;Parent=rna-XM_012284572.1
NW_003797169.1	Gnomon	exon	1102998	1103312	.	-	.	ID=exon-XM_012284572.1-19;Dbxref=GeneID:100879114%2CGenbank:XM_012284572.1;Parent=rna-XM_012284572.1
NW_003797169.1	Gnomon	exon	1101286	1101693	.	-	.	ID=exon-XM_012284572.1-21;Dbxref=GeneID:100879114%2CGenbank:XM_012284572.1;Parent=rna-XM_012284572.1
NW_003797169.1	Gnomon	exon	1102293	1102573	.	-	.	ID=exon-XM_012284572.1-20;Dbxref=GeneID:100879114%2CGenbank:XM_012284572.1;Parent=rna-XM_012284572.1
NW_003797169.1	Gnomon	exon	1098561	1099399	.	-	.	ID=exon-XM_012284572.1-22;Dbxref=GeneID:100879114%2CGenbank:XM_012284572.1;Parent=rna-XM_012284572.1
NW_003797169.1	Gnomon	exon	8736	9278	.	-	.	ID=exon-XM_003702977.2-5;Dbxref=GeneID:100879782%2CGenbank:XM_003702977.2;Parent=rna-XM_003702977.2
NW_003797169.1	Gnomon	exon	9348	9465	.	-	.	ID=exon-XM_003702977.2-4;Dbxref=GeneID:100879782%2CGenbank:XM_003702977.2;Parent=rna-XM_003702977.2
NW_003797169.1	Gnomon	exon	9537	9727	.	-	.	ID=exon-XM_003702977.2-3;Dbxref=GeneID:100879782%2CGenbank:XM_003702977.2;Parent=rna-XM_003702977.2
NW_003797169.1	Gnomon	exon	9803	10008	.	-	.	ID=exon-XM_003702977.2-2;Dbxref=GeneID:100879782%2CGenbank:XM_003702977.2;Parent=rna-XM_003702977.2
NW_003797169.1	Gnomon	exon	10476	10830	.	-	.	ID=exon-XM_003702977.2-1;Dbxref=GeneID:100879782%2CGenbank:XM_003702977.2;Parent=rna-XM_003702977.2
NW_003797169.1	Gnomon	mRNA	429871	438077	.	-	.	Name=XM_012284535.1;ID=rna-XM_012284535.1;Dbxref=GeneID:100877881%2CGenbank:XM_012284535.1;Parent=gene-LOC100877881
NW_003797169.1	Gnomon	gene	429871	438077	.	-	.	Name=LOC100877881;ID=gene-LOC100877881;Dbxref=GeneID:100877881
NW_003797169.1	Gnomon	CDS	250320	250538	.	+	0	Name=XP_003703002.2;ID=cds-XP_003703002.2;Dbxref=GeneID:100876870%2CGenbank:XP_003703002.2;Parent=rna-XM_003702954.2
NW_003797169.1	Gnomon	CDS	250609	250862	.	+	0	Name=XP_003703002.2;ID=cds-XP_003703002.2;Dbxref=GeneID:100876870%2CGenbank:XP_003703002.2;Parent=rna-XM_003702954.2
NW_003797169.1	Gnomon	CDS	250923	251067	.	+	0	Name=XP_003703002.2;ID=cds-XP_003703002.2;Dbxref=GeneID:100876870%2CGenbank:XP_003703002.2;Parent=rna-XM_003702954.2
NW_003797169.1	Gnomon	CDS	251123	251390	.	+	0	Name=XP_003703002.2;ID=cds-XP_003703002.2;Dbxref=GeneID:100876870%2CGenbank:XP_003703002.2;Parent=rna-XM_003702954.2
NW_003797169.1	Gnomon	CDS	252216	252484	.	+	0	Name=XP_003703002.2;ID=cds-XP_003703002.2;Dbxref=GeneID:100876870%2CGenbank:XP_003703002.2;Parent=rna-XM_003702954.2
NW_003797169.1	Gnomon	CDS	253049	253183	.	+	0	Name=XP_003703002.2;ID=cds-XP_003703002.2;Dbxref=GeneID:100876870%2CGenbank:XP_003703002.2;Parent=rna-XM_003702954.2
NW_003797169.1	Gnomon	CDS	253281	253564	.	+	0	Name=XP_003703002.2;ID=cds-XP_003703002.2;Dbxref=GeneID:100876870%2CGenbank:XP_003703002.2;Parent=rna-XM_003702954.2
NW_003797169.1	Gnomon	CDS	255106	255194	.	+	0	Name=XP_003703002.2;ID=cds-XP_003703002.2;Dbxref=GeneID:100876870%2CGenbank:XP_003703002.2;Parent=rna-XM_003702954.2
NW_003797169.1	Gnomon	CDS	255253	255380	.	+	0	Name=XP_003703002.2;ID=cds-XP_003703002.2;Dbxref=GeneID:100876870%2CGenbank:XP_003703002.2;Parent=rna-XM_003702954.2
NW_003797169.1	Gnomon	CDS	256054	256257	.	+	0	Name=XP_003703002.2;ID=cds-XP_003703002.2;Dbxref=GeneID:100876870%2CGenbank:XP_003703002.2;Parent=rna-XM_003702954.2
NW_003797169.1	Gnomon	CDS	256310	256389	.	+	0	Name=XP_003703002.2;ID=cds-XP_003703002.2;Dbxref=GeneID:100876870%2CGenbank:XP_003703002.2;Parent=rna-XM_003702954.2
NW_003797169.1	Gnomon	CDS	256987	257135	.	+	0	Name=XP_003703002.2;ID=cds-XP_003703002.2;Dbxref=GeneID:100876870%2CGenbank:XP_003703002.2;Parent=rna-XM_003702954.2
NW_003797169.1	Gnomon	CDS	257194	257332	.	+	0	Name=XP_003703002.2;ID=cds-XP_003703002.2;Dbxref=GeneID:100876870%2CGenbank:XP_003703002.2;Parent=rna-XM_003702954.2
NW_003797169.1	Gnomon	CDS	257935	258048	.	+	0	Name=XP_003703002.2;ID=cds-XP_003703002.2;Dbxref=GeneID:100876870%2CGenbank:XP_003703002.2;Parent=rna-XM_003702954.2
NW_003797169.1	Gnomon	CDS	258123	258231	.	+	0	Name=XP_003703002.2;ID=cds-XP_003703002.2;Dbxref=GeneID:100876870%2CGenbank:XP_003703002.2;Parent=rna-XM_003702954.2
NW_003797169.1	Gnomon	CDS	258323	258472	.	+	0	Name=XP_003703002.2;ID=cds-XP_003703002.2;Dbxref=GeneID:100876870%2CGenbank:XP_003703002.2;Parent=rna-XM_003702954.2
NW_003797169.1	Gnomon	exon	401306	401450	.	+	.	ID=exon-XM_012284532.1-1;Dbxref=GeneID:100879675%2CGenbank:XM_012284532.1;Parent=rna-XM_012284532.1
NW_003797169.1	Gnomon	exon	403358	403621	.	+	.	ID=exon-XM_012284532.1-5;Dbxref=GeneID:100879675%2CGenbank:XM_012284532.1;Parent=rna-XM_012284532.1
NW_003797169.1	Gnomon	exon	403046	403266	.	+	.	ID=exon-XM_012284532.1-4;Dbxref=GeneID:100879675%2CGenbank:XM_012284532.1;Parent=rna-XM_012284532.1
NW_003797169.1	Gnomon	exon	402772	402966	.	+	.	ID=exon-XM_012284532.1-3;Dbxref=GeneID:100879675%2CGenbank:XM_012284532.1;Parent=rna-XM_012284532.1
NW_003797169.1	Gnomon	exon	402474	402680	.	+	.	ID=exon-XM_012284532.1-2;Dbxref=GeneID:100879675%2CGenbank:XM_012284532.1;Parent=rna-XM_012284532.1
NW_003797169.1	Gnomon	exon	406963	407139	.	+	.	ID=exon-XM_012284532.1-9;Dbxref=GeneID:100879675%2CGenbank:XM_012284532.1;Parent=rna-XM_012284532.1
NW_003797169.1	Gnomon	exon	404369	405228	.	+	.	ID=exon-XM_012284532.1-8;Dbxref=GeneID:100879675%2CGenbank:XM_012284532.1;Parent=rna-XM_012284532.1
NW_003797169.1	Gnomon	exon	403971	404274	.	+	.	ID=exon-XM_012284532.1-7;Dbxref=GeneID:100879675%2CGenbank:XM_012284532.1;Parent=rna-XM_012284532.1
NW_003797169.1	Gnomon	exon	403697	403901	.	+	.	ID=exon-XM_012284532.1-6;Dbxref=GeneID:100879675%2CGenbank:XM_012284532.1;Parent=rna-XM_012284532.1
NW_003797169.1	Gnomon	exon	885007	885347	.	+	.	ID=exon-XM_012284566.1-15;Dbxref=GeneID:100879003%2CGenbank:XM_012284566.1;Parent=rna-XM_012284566.1
NW_003797169.1	Gnomon	exon	883534	884403	.	+	.	ID=exon-XM_012284566.1-14;Dbxref=GeneID:100879003%2CGenbank:XM_012284566.1;Parent=rna-XM_012284566.1
NW_003797169.1	Gnomon	exon	883293	883472	.	+	.	ID=exon-XM_012284566.1-13;Dbxref=GeneID:100879003%2CGenbank:XM_012284566.1;Parent=rna-XM_012284566.1
NW_003797169.1	Gnomon	exon	882926	883031	.	+	.	ID=exon-XM_012284566.1-12;Dbxref=GeneID:100879003%2CGenbank:XM_012284566.1;Parent=rna-XM_012284566.1
NW_003797169.1	Gnomon	exon	882525	882811	.	+	.	ID=exon-XM_012284566.1-11;Dbxref=GeneID:100879003%2CGenbank:XM_012284566.1;Parent=rna-XM_012284566.1
NW_003797169.1	Gnomon	exon	882029	882280	.	+	.	ID=exon-XM_012284566.1-10;Dbxref=GeneID:100879003%2CGenbank:XM_012284566.1;Parent=rna-XM_012284566.1
NW_003797169.1	Gnomon	exon	409543	409857	.	+	.	ID=exon-XM_003702978.2-1;Dbxref=GeneID:100879893%2CGenbank:XM_003702978.2;Parent=rna-XM_003702978.2
NW_003797169.1	Gnomon	exon	410423	410507	.	+	.	ID=exon-XM_003702978.2-3;Dbxref=GeneID:100879893%2CGenbank:XM_003702978.2;Parent=rna-XM_003702978.2
NW_003797169.1	Gnomon	exon	410161	410342	.	+	.	ID=exon-XM_003702978.2-2;Dbxref=GeneID:100879893%2CGenbank:XM_003702978.2;Parent=rna-XM_003702978.2
NW_003797169.1	Gnomon	exon	410942	411154	.	+	.	ID=exon-XM_003702978.2-5;Dbxref=GeneID:100879893%2CGenbank:XM_003702978.2;Parent=rna-XM_003702978.2
NW_003797169.1	Gnomon	exon	410584	410858	.	+	.	ID=exon-XM_003702978.2-4;Dbxref=GeneID:100879893%2CGenbank:XM_003702978.2;Parent=rna-XM_003702978.2
NW_003797169.1	Gnomon	exon	411497	412158	.	+	.	ID=exon-XM_003702978.2-7;Dbxref=GeneID:100879893%2CGenbank:XM_003702978.2;Parent=rna-XM_003702978.2
NW_003797169.1	Gnomon	exon	411233	411420	.	+	.	ID=exon-XM_003702978.2-6;Dbxref=GeneID:100879893%2CGenbank:XM_003702978.2;Parent=rna-XM_003702978.2
NW_003797169.1	Gnomon	gene	405575	408989	.	-	.	Name=LOC100877653;ID=gene-LOC100877653;Dbxref=GeneID:100877653
NW_003797169.1	Gnomon	mRNA	431410	438077	.	-	.	Name=XM_012284539.1;ID=rna-XM_012284539.1;Dbxref=GeneID:100877881%2CGenbank:XM_012284539.1;Parent=gene-LOC100877881
NW_003797169.1	Gnomon	gene	299607	306459	.	-	.	Name=LOC100877541;ID=gene-LOC100877541;Dbxref=GeneID:100877541
NW_003797169.1	Gnomon	exon	889656	891498	.	-	.	ID=exon-XM_012284571.1-11;Dbxref=GeneID:100882254%2CGenbank:XM_012284571.1;Parent=rna-XM_012284571.1
NW_003797169.1	Gnomon	exon	891572	891820	.	-	.	ID=exon-XM_012284571.1-10;Dbxref=GeneID:100882254%2CGenbank:XM_012284571.1;Parent=rna-XM_012284571.1
NW_003797169.1	RefSeq	cDNA_match	451805	452293	.	+	.	ID=0155696b-4e4f-43f7-ab0d-0ef845690472;Target=XM_003702987.2 1 489
NW_003797169.1	RefSeq	cDNA_match	452371	452611	.	+	.	ID=0155696b-4e4f-43f7-ab0d-0ef845690472;Target=XM_003702987.2 1 489
NW_003797169.1	RefSeq	cDNA_match	452706	452804	.	+	.	ID=0155696b-4e4f-43f7-ab0d-0ef845690472;Target=XM_003702987.2 1 489
NW_003797169.1	RefSeq	cDNA_match	452881	453244	.	+	.	ID=0155696b-4e4f-43f7-ab0d-0ef845690472;Target=XM_003702987.2 1 489
NW_003797169.1	RefSeq	cDNA_match	453316	453525	.	+	.	ID=0155696b-4e4f-43f7-ab0d-0ef845690472;Target=XM_003702987.2 1 489
NW_003797169.1	RefSeq	cDNA_match	453592	453846	.	+	.	ID=0155696b-4e4f-43f7-ab0d-0ef845690472;Target=XM_003702987.2 1 489
NW_003797169.1	RefSeq	cDNA_match	453919	454015	.	+	.	ID=0155696b-4e4f-43f7-ab0d-0ef845690472;Target=XM_003702987.2 1 489
NW_003797169.1	RefSeq	cDNA_match	454722	454793	.	+	.	ID=0155696b-4e4f-43f7-ab0d-0ef845690472;Target=XM_003702987.2 1 489
NW_003797169.1	RefSeq	cDNA_match	454935	455189	.	+	.	ID=0155696b-4e4f-43f7-ab0d-0ef845690472;Target=XM_003702987.2 1 489
NW_003797169.1	Gnomon	gene	415329	416263	.	+	.	Name=LOC100880115;ID=gene-LOC100880115;Dbxref=GeneID:100880115
NW_003797169.1	Gnomon	gene	1098561	1130189	.	-	.	Name=LOC100879114;ID=gene-LOC100879114;Dbxref=GeneID:100879114
NW_003797169.1	Gnomon	exon	883534	883768	.	+	.	ID=exon-XM_012284567.1-14;Dbxref=GeneID:100879003%2CGenbank:XM_012284567.1;Parent=rna-XM_012284567.1
NW_003797169.1	Gnomon	exon	883293	883472	.	+	.	ID=exon-XM_012284567.1-13;Dbxref=GeneID:100879003%2CGenbank:XM_012284567.1;Parent=rna-XM_012284567.1
NW_003797169.1	Gnomon	exon	882926	883031	.	+	.	ID=exon-XM_012284567.1-12;Dbxref=GeneID:100879003%2CGenbank:XM_012284567.1;Parent=rna-XM_012284567.1
NW_003797169.1	Gnomon	exon	882525	882811	.	+	.	ID=exon-XM_012284567.1-11;Dbxref=GeneID:100879003%2CGenbank:XM_012284567.1;Parent=rna-XM_012284567.1
NW_003797169.1	Gnomon	exon	885007	885347	.	+	.	ID=exon-XM_012284567.1-16;Dbxref=GeneID:100879003%2CGenbank:XM_012284567.1;Parent=rna-XM_012284567.1
NW_003797169.1	Gnomon	exon	883955	884403	.	+	.	ID=exon-XM_012284567.1-15;Dbxref=GeneID:100879003%2CGenbank:XM_012284567.1;Parent=rna-XM_012284567.1
NW_003797169.1	Gnomon	exon	882525	882811	.	+	.	ID=exon-XM_012284570.1-9;Dbxref=GeneID:100879003%2CGenbank:XM_012284570.1;Parent=rna-XM_012284570.1
NW_003797169.1	Gnomon	exon	882029	882280	.	+	.	ID=exon-XM_012284570.1-8;Dbxref=GeneID:100879003%2CGenbank:XM_012284570.1;Parent=rna-XM_012284570.1
NW_003797169.1	Gnomon	exon	879054	879438	.	+	.	ID=exon-XM_012284570.1-3;Dbxref=GeneID:100879003%2CGenbank:XM_012284570.1;Parent=rna-XM_012284570.1
NW_003797169.1	Gnomon	exon	877488	878231	.	+	.	ID=exon-XM_012284570.1-2;Dbxref=GeneID:100879003%2CGenbank:XM_012284570.1;Parent=rna-XM_012284570.1
NW_003797169.1	Gnomon	exon	876789	876983	.	+	.	ID=exon-XM_012284570.1-1;Dbxref=GeneID:100879003%2CGenbank:XM_012284570.1;Parent=rna-XM_012284570.1
NW_003797169.1	Gnomon	exon	881301	881510	.	+	.	ID=exon-XM_012284570.1-7;Dbxref=GeneID:100879003%2CGenbank:XM_012284570.1;Parent=rna-XM_012284570.1
NW_003797169.1	Gnomon	exon	880762	880935	.	+	.	ID=exon-XM_012284570.1-6;Dbxref=GeneID:100879003%2CGenbank:XM_012284570.1;Parent=rna-XM_012284570.1
NW_003797169.1	Gnomon	exon	880272	880703	.	+	.	ID=exon-XM_012284570.1-5;Dbxref=GeneID:100879003%2CGenbank:XM_012284570.1;Parent=rna-XM_012284570.1
NW_003797169.1	Gnomon	exon	879583	879938	.	+	.	ID=exon-XM_012284570.1-4;Dbxref=GeneID:100879003%2CGenbank:XM_012284570.1;Parent=rna-XM_012284570.1
NW_003797169.1	Gnomon	exon	882029	882280	.	+	.	ID=exon-XM_012284567.1-10;Dbxref=GeneID:100879003%2CGenbank:XM_012284567.1;Parent=rna-XM_012284567.1
NW_003797169.1	Gnomon	exon	668239	671153	.	+	.	ID=exon-XM_012284557.1-10;Dbxref=GeneID:100881199%2CGenbank:XM_012284557.1;Parent=rna-XM_012284557.1
NW_003797169.1	Gnomon	gene	412385	415205	.	-	.	Name=LOC100880005;ID=gene-LOC100880005;Dbxref=GeneID:100880005
NW_003797169.1	Gnomon	gene	869714	885347	.	+	.	Name=LOC100879003;ID=gene-LOC100879003;Dbxref=GeneID:100879003
NW_003797169.1	Gnomon	exon	448630	451650	.	-	.	ID=exon-XM_003702985.2-1;Dbxref=GeneID:100880640%2CGenbank:XM_003702985.2;Parent=rna-XM_003702985.2
NW_003797169.1	Gnomon	mRNA	268497	285829	.	-	.	Name=XM_012284519.1;ID=rna-XM_012284519.1;Dbxref=GeneID:100877204%2CGenbank:XM_012284519.1;Parent=gene-LOC100877204
NW_003797169.1	Gnomon	mRNA	771364	777299	.	+	.	Name=XM_003702969.2;ID=rna-XM_003702969.2;Dbxref=GeneID:100878777%2CGenbank:XM_003702969.2;Parent=gene-LOC100878777
NW_003797169.1	Gnomon	exon	448630	449931	.	-	.	ID=exon-XM_012284546.1-2;Dbxref=GeneID:100880640%2CGenbank:XM_012284546.1;Parent=rna-XM_012284546.1
NW_003797169.1	Gnomon	exon	450154	451651	.	-	.	ID=exon-XM_012284546.1-1;Dbxref=GeneID:100880640%2CGenbank:XM_012284546.1;Parent=rna-XM_012284546.1
NW_003797169.1	Gnomon	mRNA	276740	277841	.	+	.	Name=XM_012284518.1;ID=rna-XM_012284518.1;Dbxref=GeneID:105662412%2CGenbank:XM_012284518.1;Parent=gene-LOC105662412
NW_003797169.1	Gnomon	exon	879054	879438	.	+	.	ID=exon-XM_012284569.1-3;Dbxref=GeneID:100879003%2CGenbank:XM_012284569.1;Parent=rna-XM_012284569.1
NW_003797169.1	Gnomon	exon	877488	878231	.	+	.	ID=exon-XM_012284569.1-2;Dbxref=GeneID:100879003%2CGenbank:XM_012284569.1;Parent=rna-XM_012284569.1
NW_003797169.1	Gnomon	exon	880272	880703	.	+	.	ID=exon-XM_012284569.1-5;Dbxref=GeneID:100879003%2CGenbank:XM_012284569.1;Parent=rna-XM_012284569.1
NW_003797169.1	Gnomon	exon	879583	879938	.	+	.	ID=exon-XM_012284569.1-4;Dbxref=GeneID:100879003%2CGenbank:XM_012284569.1;Parent=rna-XM_012284569.1
NW_003797169.1	Gnomon	exon	876789	877052	.	+	.	ID=exon-XM_012284569.1-1;Dbxref=GeneID:100879003%2CGenbank:XM_012284569.1;Parent=rna-XM_012284569.1
NW_003797169.1	Gnomon	exon	881301	881510	.	+	.	ID=exon-XM_012284569.1-7;Dbxref=GeneID:100879003%2CGenbank:XM_012284569.1;Parent=rna-XM_012284569.1
NW_003797169.1	Gnomon	exon	880762	880935	.	+	.	ID=exon-XM_012284569.1-6;Dbxref=GeneID:100879003%2CGenbank:XM_012284569.1;Parent=rna-XM_012284569.1
NW_003797169.1	Gnomon	exon	882525	882811	.	+	.	ID=exon-XM_012284569.1-9;Dbxref=GeneID:100879003%2CGenbank:XM_012284569.1;Parent=rna-XM_012284569.1
NW_003797169.1	Gnomon	exon	882029	882280	.	+	.	ID=exon-XM_012284569.1-8;Dbxref=GeneID:100879003%2CGenbank:XM_012284569.1;Parent=rna-XM_012284569.1
NW_003797169.1	Gnomon	mRNA	286753	294545	.	-	.	Name=XM_012284517.1;ID=rna-XM_012284517.1;Dbxref=GeneID:100877432%2CGenbank:XM_012284517.1;Parent=gene-LOC100877432
NW_003797169.1	Gnomon	gene	344485	372482	.	-	.	Name=LOC100879563;ID=gene-LOC100879563;Dbxref=GeneID:100879563
NW_003797169.1	Gnomon	exon	441389	441642	.	-	.	ID=exon-XM_012284545.1-3;Dbxref=GeneID:100880455%2CGenbank:XM_012284545.1;Parent=rna-XM_012284545.1
NW_003797169.1	Gnomon	exon	441728	441939	.	-	.	ID=exon-XM_012284545.1-2;Dbxref=GeneID:100880455%2CGenbank:XM_012284545.1;Parent=rna-XM_012284545.1
NW_003797169.1	Gnomon	exon	442069	442163	.	-	.	ID=exon-XM_012284545.1-1;Dbxref=GeneID:100880455%2CGenbank:XM_012284545.1;Parent=rna-XM_012284545.1
NW_003797169.1	Gnomon	exon	440391	440662	.	-	.	ID=exon-XM_012284545.1-7;Dbxref=GeneID:100880455%2CGenbank:XM_012284545.1;Parent=rna-XM_012284545.1
NW_003797169.1	Gnomon	exon	440725	440936	.	-	.	ID=exon-XM_012284545.1-6;Dbxref=GeneID:100880455%2CGenbank:XM_012284545.1;Parent=rna-XM_012284545.1
NW_003797169.1	Gnomon	exon	441030	441166	.	-	.	ID=exon-XM_012284545.1-5;Dbxref=GeneID:100880455%2CGenbank:XM_012284545.1;Parent=rna-XM_012284545.1
NW_003797169.1	Gnomon	exon	441230	441311	.	-	.	ID=exon-XM_012284545.1-4;Dbxref=GeneID:100880455%2CGenbank:XM_012284545.1;Parent=rna-XM_012284545.1
NW_003797169.1	Gnomon	exon	435082	435273	.	-	.	ID=exon-XM_012284537.1-11;Dbxref=GeneID:100877881%2CGenbank:XM_012284537.1;Parent=rna-XM_012284537.1
NW_003797169.1	Gnomon	exon	435346	435441	.	-	.	ID=exon-XM_012284537.1-10;Dbxref=GeneID:100877881%2CGenbank:XM_012284537.1;Parent=rna-XM_012284537.1
NW_003797169.1	Gnomon	exon	434673	434778	.	-	.	ID=exon-XM_012284537.1-13;Dbxref=GeneID:100877881%2CGenbank:XM_012284537.1;Parent=rna-XM_012284537.1
NW_003797169.1	Gnomon	exon	434846	434976	.	-	.	ID=exon-XM_012284537.1-12;Dbxref=GeneID:100877881%2CGenbank:XM_012284537.1;Parent=rna-XM_012284537.1
NW_003797169.1	Gnomon	gene	448630	451651	.	-	.	Name=LOC100880640;ID=gene-LOC100880640;Dbxref=GeneID:100880640
NW_003797169.1	Gnomon	exon	431154	431515	.	-	.	ID=exon-XM_012284537.1-26;Dbxref=GeneID:100877881%2CGenbank:XM_012284537.1;Parent=rna-XM_012284537.1
NW_003797169.1	Gnomon	exon	431590	431681	.	-	.	ID=exon-XM_012284537.1-25;Dbxref=GeneID:100877881%2CGenbank:XM_012284537.1;Parent=rna-XM_012284537.1
NW_003797169.1	Gnomon	exon	430419	430508	.	-	.	ID=exon-XM_012284537.1-28;Dbxref=GeneID:100877881%2CGenbank:XM_012284537.1;Parent=rna-XM_012284537.1
NW_003797169.1	Gnomon	exon	430891	431076	.	-	.	ID=exon-XM_012284537.1-27;Dbxref=GeneID:100877881%2CGenbank:XM_012284537.1;Parent=rna-XM_012284537.1
NW_003797169.1	Gnomon	exon	434125	434272	.	-	.	ID=exon-XM_012284537.1-15;Dbxref=GeneID:100877881%2CGenbank:XM_012284537.1;Parent=rna-XM_012284537.1
NW_003797169.1	Gnomon	exon	434351	434591	.	-	.	ID=exon-XM_012284537.1-14;Dbxref=GeneID:100877881%2CGenbank:XM_012284537.1;Parent=rna-XM_012284537.1
NW_003797169.1	Gnomon	exon	433560	433795	.	-	.	ID=exon-XM_012284537.1-17;Dbxref=GeneID:100877881%2CGenbank:XM_012284537.1;Parent=rna-XM_012284537.1
NW_003797169.1	Gnomon	exon	433890	434041	.	-	.	ID=exon-XM_012284537.1-16;Dbxref=GeneID:100877881%2CGenbank:XM_012284537.1;Parent=rna-XM_012284537.1
NW_003797169.1	Gnomon	exon	432980	433137	.	-	.	ID=exon-XM_012284537.1-19;Dbxref=GeneID:100877881%2CGenbank:XM_012284537.1;Parent=rna-XM_012284537.1
NW_003797169.1	Gnomon	exon	433200	433495	.	-	.	ID=exon-XM_012284537.1-18;Dbxref=GeneID:100877881%2CGenbank:XM_012284537.1;Parent=rna-XM_012284537.1
NW_003797169.1	Gnomon	exon	432695	432904	.	-	.	ID=exon-XM_012284537.1-20;Dbxref=GeneID:100877881%2CGenbank:XM_012284537.1;Parent=rna-XM_012284537.1
NW_003797169.1	Gnomon	exon	432323	432432	.	-	.	ID=exon-XM_012284537.1-22;Dbxref=GeneID:100877881%2CGenbank:XM_012284537.1;Parent=rna-XM_012284537.1
NW_003797169.1	Gnomon	exon	432497	432612	.	-	.	ID=exon-XM_012284537.1-21;Dbxref=GeneID:100877881%2CGenbank:XM_012284537.1;Parent=rna-XM_012284537.1
NW_003797169.1	Gnomon	exon	431760	432029	.	-	.	ID=exon-XM_012284537.1-24;Dbxref=GeneID:100877881%2CGenbank:XM_012284537.1;Parent=rna-XM_012284537.1
NW_003797169.1	Gnomon	exon	432109	432230	.	-	.	ID=exon-XM_012284537.1-23;Dbxref=GeneID:100877881%2CGenbank:XM_012284537.1;Parent=rna-XM_012284537.1
NW_003797169.1	Gnomon	gene	440391	442170	.	-	.	Name=LOC100880455;ID=gene-LOC100880455;Dbxref=GeneID:100880455
NW_003797169.1	Gnomon	gene	340177	342037	.	+	.	Name=LOC100879452;ID=gene-LOC100879452;Dbxref=GeneID:100879452
NW_003797169.1	Gnomon	gene	318464	329968	.	-	.	Name=LOC100879339;ID=gene-LOC100879339;Dbxref=GeneID:100879339
NW_003797169.1	Gnomon	gene	418031	420613	.	+	.	Name=LOC100880345;ID=gene-LOC100880345;Dbxref=GeneID:100880345
NW_003797169.1	Gnomon	gene	309752	317608	.	-	.	Name=LOC100879227;ID=gene-LOC100879227;Dbxref=GeneID:100879227
NW_003797169.1	Gnomon	gene	416271	417919	.	-	.	Name=LOC100880231;ID=gene-LOC100880231;Dbxref=GeneID:100880231
NW_003797169.1	Gnomon	exon	268203	268452	.	+	.	ID=exon-XM_012284522.1-5;Dbxref=GeneID:105661744%2CGenbank:XM_012284522.1;Parent=rna-XM_012284522.1
NW_003797169.1	Gnomon	exon	267891	268149	.	+	.	ID=exon-XM_012284522.1-4;Dbxref=GeneID:105661744%2CGenbank:XM_012284522.1;Parent=rna-XM_012284522.1
NW_003797169.1	Gnomon	exon	266375	267515	.	+	.	ID=exon-XM_012284522.1-3;Dbxref=GeneID:105661744%2CGenbank:XM_012284522.1;Parent=rna-XM_012284522.1
NW_003797169.1	Gnomon	exon	266207	266301	.	+	.	ID=exon-XM_012284522.1-2;Dbxref=GeneID:105661744%2CGenbank:XM_012284522.1;Parent=rna-XM_012284522.1
NW_003797169.1	Gnomon	exon	266050	266131	.	+	.	ID=exon-XM_012284522.1-1;Dbxref=GeneID:105661744%2CGenbank:XM_012284522.1;Parent=rna-XM_012284522.1
NW_003797169.1	Gnomon	mRNA	761053	777299	.	+	.	Name=XM_012284560.1;ID=rna-XM_012284560.1;Dbxref=GeneID:100878777%2CGenbank:XM_012284560.1;Parent=gene-LOC100878777
NW_003797169.1	Gnomon	exon	444630	445383	.	+	.	ID=exon-XM_012284547.1-9;Dbxref=GeneID:100878106%2CGenbank:XM_012284547.1;Parent=rna-XM_012284547.1
NW_003797169.1	Gnomon	exon	444532	444565	.	+	.	ID=exon-XM_012284547.1-8;Dbxref=GeneID:100878106%2CGenbank:XM_012284547.1;Parent=rna-XM_012284547.1
NW_003797169.1	Gnomon	exon	444285	444462	.	+	.	ID=exon-XM_012284547.1-7;Dbxref=GeneID:100878106%2CGenbank:XM_012284547.1;Parent=rna-XM_012284547.1
NW_003797169.1	Gnomon	exon	444017	444193	.	+	.	ID=exon-XM_012284547.1-6;Dbxref=GeneID:100878106%2CGenbank:XM_012284547.1;Parent=rna-XM_012284547.1
NW_003797169.1	Gnomon	exon	443570	443685	.	+	.	ID=exon-XM_012284547.1-5;Dbxref=GeneID:100878106%2CGenbank:XM_012284547.1;Parent=rna-XM_012284547.1
NW_003797169.1	Gnomon	exon	443302	443435	.	+	.	ID=exon-XM_012284547.1-4;Dbxref=GeneID:100878106%2CGenbank:XM_012284547.1;Parent=rna-XM_012284547.1
NW_003797169.1	Gnomon	exon	443151	443221	.	+	.	ID=exon-XM_012284547.1-3;Dbxref=GeneID:100878106%2CGenbank:XM_012284547.1;Parent=rna-XM_012284547.1
NW_003797169.1	Gnomon	exon	442765	443079	.	+	.	ID=exon-XM_012284547.1-2;Dbxref=GeneID:100878106%2CGenbank:XM_012284547.1;Parent=rna-XM_012284547.1
NW_003797169.1	Gnomon	exon	442473	442675	.	+	.	ID=exon-XM_012284547.1-1;Dbxref=GeneID:100878106%2CGenbank:XM_012284547.1;Parent=rna-XM_012284547.1
NW_003797169.1	Gnomon	CDS	437561	437623	.	-	0	Name=XP_012139929.1;ID=cds-XP_012139929.1;Dbxref=GeneID:100877881%2CGenbank:XP_012139929.1;Parent=rna-XM_012284539.1
NW_003797169.1	Gnomon	CDS	437350	437486	.	-	0	Name=XP_012139929.1;ID=cds-XP_012139929.1;Dbxref=GeneID:100877881%2CGenbank:XP_012139929.1;Parent=rna-XM_012284539.1
NW_003797169.1	Gnomon	CDS	437073	437269	.	-	0	Name=XP_012139929.1;ID=cds-XP_012139929.1;Dbxref=GeneID:100877881%2CGenbank:XP_012139929.1;Parent=rna-XM_012284539.1
NW_003797169.1	Gnomon	CDS	436524	436996	.	-	0	Name=XP_012139929.1;ID=cds-XP_012139929.1;Dbxref=GeneID:100877881%2CGenbank:XP_012139929.1;Parent=rna-XM_012284539.1
NW_003797169.1	Gnomon	CDS	436259	436447	.	-	0	Name=XP_012139929.1;ID=cds-XP_012139929.1;Dbxref=GeneID:100877881%2CGenbank:XP_012139929.1;Parent=rna-XM_012284539.1
NW_003797169.1	Gnomon	CDS	435762	436183	.	-	0	Name=XP_012139929.1;ID=cds-XP_012139929.1;Dbxref=GeneID:100877881%2CGenbank:XP_012139929.1;Parent=rna-XM_012284539.1
NW_003797169.1	Gnomon	CDS	435517	435685	.	-	0	Name=XP_012139929.1;ID=cds-XP_012139929.1;Dbxref=GeneID:100877881%2CGenbank:XP_012139929.1;Parent=rna-XM_012284539.1
NW_003797169.1	Gnomon	CDS	435346	435441	.	-	0	Name=XP_012139929.1;ID=cds-XP_012139929.1;Dbxref=GeneID:100877881%2CGenbank:XP_012139929.1;Parent=rna-XM_012284539.1
NW_003797169.1	Gnomon	CDS	435082	435273	.	-	0	Name=XP_012139929.1;ID=cds-XP_012139929.1;Dbxref=GeneID:100877881%2CGenbank:XP_012139929.1;Parent=rna-XM_012284539.1
NW_003797169.1	Gnomon	CDS	434846	434976	.	-	0	Name=XP_012139929.1;ID=cds-XP_012139929.1;Dbxref=GeneID:100877881%2CGenbank:XP_012139929.1;Parent=rna-XM_012284539.1
NW_003797169.1	Gnomon	CDS	434673	434778	.	-	0	Name=XP_012139929.1;ID=cds-XP_012139929.1;Dbxref=GeneID:100877881%2CGenbank:XP_012139929.1;Parent=rna-XM_012284539.1
NW_003797169.1	Gnomon	CDS	434351	434591	.	-	0	Name=XP_012139929.1;ID=cds-XP_012139929.1;Dbxref=GeneID:100877881%2CGenbank:XP_012139929.1;Parent=rna-XM_012284539.1
NW_003797169.1	Gnomon	CDS	434125	434272	.	-	0	Name=XP_012139929.1;ID=cds-XP_012139929.1;Dbxref=GeneID:100877881%2CGenbank:XP_012139929.1;Parent=rna-XM_012284539.1
NW_003797169.1	Gnomon	CDS	433890	434041	.	-	0	Name=XP_012139929.1;ID=cds-XP_012139929.1;Dbxref=GeneID:100877881%2CGenbank:XP_012139929.1;Parent=rna-XM_012284539.1
NW_003797169.1	Gnomon	CDS	433560	433795	.	-	0	Name=XP_012139929.1;ID=cds-XP_012139929.1;Dbxref=GeneID:100877881%2CGenbank:XP_012139929.1;Parent=rna-XM_012284539.1
NW_003797169.1	Gnomon	CDS	433200	433495	.	-	0	Name=XP_012139929.1;ID=cds-XP_012139929.1;Dbxref=GeneID:100877881%2CGenbank:XP_012139929.1;Parent=rna-XM_012284539.1
NW_003797169.1	Gnomon	CDS	432980	433137	.	-	0	Name=XP_012139929.1;ID=cds-XP_012139929.1;Dbxref=GeneID:100877881%2CGenbank:XP_012139929.1;Parent=rna-XM_012284539.1
NW_003797169.1	Gnomon	CDS	432695	432904	.	-	0	Name=XP_012139929.1;ID=cds-XP_012139929.1;Dbxref=GeneID:100877881%2CGenbank:XP_012139929.1;Parent=rna-XM_012284539.1
NW_003797169.1	Gnomon	CDS	432497	432612	.	-	0	Name=XP_012139929.1;ID=cds-XP_012139929.1;Dbxref=GeneID:100877881%2CGenbank:XP_012139929.1;Parent=rna-XM_012284539.1
NW_003797169.1	Gnomon	CDS	432323	432432	.	-	0	Name=XP_012139929.1;ID=cds-XP_012139929.1;Dbxref=GeneID:100877881%2CGenbank:XP_012139929.1;Parent=rna-XM_012284539.1
NW_003797169.1	Gnomon	CDS	432109	432230	.	-	0	Name=XP_012139929.1;ID=cds-XP_012139929.1;Dbxref=GeneID:100877881%2CGenbank:XP_012139929.1;Parent=rna-XM_012284539.1
NW_003797169.1	Gnomon	CDS	431760	432029	.	-	0	Name=XP_012139929.1;ID=cds-XP_012139929.1;Dbxref=GeneID:100877881%2CGenbank:XP_012139929.1;Parent=rna-XM_012284539.1
NW_003797169.1	Gnomon	CDS	431581	431681	.	-	0	Name=XP_012139929.1;ID=cds-XP_012139929.1;Dbxref=GeneID:100877881%2CGenbank:XP_012139929.1;Parent=rna-XM_012284539.1
NW_003797169.1	Gnomon	exon	439988	440288	.	+	.	ID=exon-XM_003702963.2-5;Dbxref=GeneID:100877993%2CGenbank:XM_003702963.2;Parent=rna-XM_003702963.2
NW_003797169.1	Gnomon	exon	439477	439905	.	+	.	ID=exon-XM_003702963.2-4;Dbxref=GeneID:100877993%2CGenbank:XM_003702963.2;Parent=rna-XM_003702963.2
NW_003797169.1	Gnomon	exon	438100	438187	.	+	.	ID=exon-XM_003702963.2-1;Dbxref=GeneID:100877993%2CGenbank:XM_003702963.2;Parent=rna-XM_003702963.2
NW_003797169.1	Gnomon	exon	439071	439352	.	+	.	ID=exon-XM_003702963.2-3;Dbxref=GeneID:100877993%2CGenbank:XM_003702963.2;Parent=rna-XM_003702963.2
NW_003797169.1	Gnomon	exon	438831	438985	.	+	.	ID=exon-XM_003702963.2-2;Dbxref=GeneID:100877993%2CGenbank:XM_003702963.2;Parent=rna-XM_003702963.2
NW_003797169.1	Gnomon	exon	453316	453525	.	+	.	ID=exon-XM_003702987.2-5;Dbxref=GeneID:100880863%2CGenbank:XM_003702987.2;Note=The sequence of the model RefSeq transcript was modified relative to this genomic sequence to represent the inferred CDS: deleted 1 base in 1 codon;Parent=rna-XM_003702987.2
NW_003797169.1	Gnomon	exon	452881	453244	.	+	.	ID=exon-XM_003702987.2-4;Dbxref=GeneID:100880863%2CGenbank:XM_003702987.2;Note=The sequence of the model RefSeq transcript was modified relative to this genomic sequence to represent the inferred CDS: deleted 1 base in 1 codon;Parent=rna-XM_003702987.2
NW_003797169.1	Gnomon	exon	452706	452804	.	+	.	ID=exon-XM_003702987.2-3;Dbxref=GeneID:100880863%2CGenbank:XM_003702987.2;Note=The sequence of the model RefSeq transcript was modified relative to this genomic sequence to represent the inferred CDS: deleted 1 base in 1 codon;Parent=rna-XM_003702987.2
NW_003797169.1	Gnomon	exon	452371	452611	.	+	.	ID=exon-XM_003702987.2-2;Dbxref=GeneID:100880863%2CGenbank:XM_003702987.2;Note=The sequence of the model RefSeq transcript was modified relative to this genomic sequence to represent the inferred CDS: deleted 1 base in 1 codon;Parent=rna-XM_003702987.2
NW_003797169.1	Gnomon	exon	451805	452293	.	+	.	ID=exon-XM_003702987.2-1;Dbxref=GeneID:100880863%2CGenbank:XM_003702987.2;Note=The sequence of the model RefSeq transcript was modified relative to this genomic sequence to represent the inferred CDS: deleted 1 base in 1 codon;Parent=rna-XM_003702987.2
NW_003797169.1	Gnomon	exon	454935	454965	.	+	.	ID=exon-XM_003702987.2-9;Dbxref=GeneID:100880863%2CGenbank:XM_003702987.2;Note=The sequence of the model RefSeq transcript was modified relative to this genomic sequence to represent the inferred CDS: deleted 1 base in 1 codon;Parent=rna-XM_003702987.2
NW_003797169.1	Gnomon	exon	454722	454793	.	+	.	ID=exon-XM_003702987.2-8;Dbxref=GeneID:100880863%2CGenbank:XM_003702987.2;Note=The sequence of the model RefSeq transcript was modified relative to this genomic sequence to represent the inferred CDS: deleted 1 base in 1 codon;Parent=rna-XM_003702987.2
NW_003797169.1	Gnomon	exon	453919	454015	.	+	.	ID=exon-XM_003702987.2-7;Dbxref=GeneID:100880863%2CGenbank:XM_003702987.2;Note=The sequence of the model RefSeq transcript was modified relative to this genomic sequence to represent the inferred CDS: deleted 1 base in 1 codon;Parent=rna-XM_003702987.2
NW_003797169.1	Gnomon	exon	453592	453846	.	+	.	ID=exon-XM_003702987.2-6;Dbxref=GeneID:100880863%2CGenbank:XM_003702987.2;Note=The sequence of the model RefSeq transcript was modified relative to this genomic sequence to represent the inferred CDS: deleted 1 base in 1 codon;Parent=rna-XM_003702987.2
NW_003797169.1	RefSeq	region	1	1159630	.	+	.	Name=Unknown;ID=NW_003797169.1:1..1159630;Dbxref=taxon:143995
NW_003797169.1	Gnomon	exon	917427	917516	.	-	.	ID=exon-XM_012284571.1-2;Dbxref=GeneID:100882254%2CGenbank:XM_012284571.1;Parent=rna-XM_012284571.1
NW_003797169.1	Gnomon	exon	918401	918550	.	-	.	ID=exon-XM_012284571.1-1;Dbxref=GeneID:100882254%2CGenbank:XM_012284571.1;Parent=rna-XM_012284571.1
NW_003797169.1	Gnomon	exon	900153	900421	.	-	.	ID=exon-XM_012284571.1-4;Dbxref=GeneID:100882254%2CGenbank:XM_012284571.1;Parent=rna-XM_012284571.1
NW_003797169.1	Gnomon	exon	908620	908817	.	-	.	ID=exon-XM_012284571.1-3;Dbxref=GeneID:100882254%2CGenbank:XM_012284571.1;Parent=rna-XM_012284571.1
NW_003797169.1	Gnomon	exon	893727	893891	.	-	.	ID=exon-XM_012284571.1-6;Dbxref=GeneID:100882254%2CGenbank:XM_012284571.1;Parent=rna-XM_012284571.1
NW_003797169.1	Gnomon	exon	894193	894447	.	-	.	ID=exon-XM_012284571.1-5;Dbxref=GeneID:100882254%2CGenbank:XM_012284571.1;Parent=rna-XM_012284571.1
NW_003797169.1	Gnomon	exon	892718	893137	.	-	.	ID=exon-XM_012284571.1-8;Dbxref=GeneID:100882254%2CGenbank:XM_012284571.1;Parent=rna-XM_012284571.1
NW_003797169.1	Gnomon	exon	893490	893654	.	-	.	ID=exon-XM_012284571.1-7;Dbxref=GeneID:100882254%2CGenbank:XM_012284571.1;Parent=rna-XM_012284571.1
NW_003797169.1	Gnomon	exon	891899	892435	.	-	.	ID=exon-XM_012284571.1-9;Dbxref=GeneID:100882254%2CGenbank:XM_012284571.1;Parent=rna-XM_012284571.1
NW_003797169.1	Gnomon	exon	266375	267515	.	+	.	ID=exon-XM_012284524.1-2;Dbxref=GeneID:105661744%2CGenbank:XM_012284524.1;Parent=rna-XM_012284524.1
NW_003797169.1	Gnomon	exon	266212	266301	.	+	.	ID=exon-XM_012284524.1-1;Dbxref=GeneID:105661744%2CGenbank:XM_012284524.1;Parent=rna-XM_012284524.1
NW_003797169.1	Gnomon	exon	299628	299682	.	+	.	ID=exon-XM_012284524.1-5;Dbxref=GeneID:105661744%2CGenbank:XM_012284524.1;Parent=rna-XM_012284524.1
NW_003797169.1	Gnomon	exon	268203	268453	.	+	.	ID=exon-XM_012284524.1-4;Dbxref=GeneID:105661744%2CGenbank:XM_012284524.1;Parent=rna-XM_012284524.1
NW_003797169.1	Gnomon	exon	267891	268149	.	+	.	ID=exon-XM_012284524.1-3;Dbxref=GeneID:105661744%2CGenbank:XM_012284524.1;Parent=rna-XM_012284524.1
NW_003797169.1	Gnomon	exon	447448	447707	.	-	.	ID=exon-XM_003702986.2-2;Dbxref=GeneID:100880752%2CGenbank:XM_003702986.2;Parent=rna-XM_003702986.2
NW_003797169.1	Gnomon	exon	448095	448273	.	-	.	ID=exon-XM_003702986.2-1;Dbxref=GeneID:100880752%2CGenbank:XM_003702986.2;Parent=rna-XM_003702986.2
NW_003797169.1	Gnomon	exon	445587	446975	.	-	.	ID=exon-XM_003702986.2-4;Dbxref=GeneID:100880752%2CGenbank:XM_003702986.2;Parent=rna-XM_003702986.2
NW_003797169.1	Gnomon	exon	447046	447351	.	-	.	ID=exon-XM_003702986.2-3;Dbxref=GeneID:100880752%2CGenbank:XM_003702986.2;Parent=rna-XM_003702986.2
NW_003797169.1	Gnomon	mRNA	861897	867102	.	+	.	Name=XM_012284564.1;ID=rna-XM_012284564.1;Dbxref=GeneID:100878890%2CGenbank:XM_012284564.1;Parent=gene-LOC100878890
NW_003797169.1	Gnomon	mRNA	796616	832111	.	-	.	Name=XM_012284563.1;ID=rna-XM_012284563.1;Dbxref=GeneID:100882145%2CGenbank:XM_012284563.1;Parent=gene-LOC100882145
NW_003797169.1	Gnomon	exon	891899	892435	.	-	.	ID=exon-XM_003703000.2-11;Dbxref=GeneID:100882254%2CGenbank:XM_003703000.2;Parent=rna-XM_003703000.2
NW_003797169.1	Gnomon	exon	892718	893137	.	-	.	ID=exon-XM_003703000.2-10;Dbxref=GeneID:100882254%2CGenbank:XM_003703000.2;Parent=rna-XM_003703000.2
NW_003797169.1	Gnomon	exon	268518	268605	.	+	.	ID=exon-XM_012284523.1-5;Dbxref=GeneID:105661744%2CGenbank:XM_012284523.1;Parent=rna-XM_012284523.1
NW_003797169.1	Gnomon	exon	268203	268453	.	+	.	ID=exon-XM_012284523.1-4;Dbxref=GeneID:105661744%2CGenbank:XM_012284523.1;Parent=rna-XM_012284523.1
NW_003797169.1	Gnomon	exon	266212	266301	.	+	.	ID=exon-XM_012284523.1-1;Dbxref=GeneID:105661744%2CGenbank:XM_012284523.1;Parent=rna-XM_012284523.1
NW_003797169.1	Gnomon	exon	267891	268149	.	+	.	ID=exon-XM_012284523.1-3;Dbxref=GeneID:105661744%2CGenbank:XM_012284523.1;Parent=rna-XM_012284523.1
NW_003797169.1	Gnomon	exon	266375	267515	.	+	.	ID=exon-XM_012284523.1-2;Dbxref=GeneID:105661744%2CGenbank:XM_012284523.1;Parent=rna-XM_012284523.1
NW_003797169.1	Gnomon	exon	889656	891498	.	-	.	ID=exon-XM_003703000.2-13;Dbxref=GeneID:100882254%2CGenbank:XM_003703000.2;Parent=rna-XM_003703000.2
NW_003797169.1	Gnomon	exon	891572	891829	.	-	.	ID=exon-XM_003703000.2-12;Dbxref=GeneID:100882254%2CGenbank:XM_003703000.2;Parent=rna-XM_003703000.2
NW_003797169.1	Gnomon	mRNA	708858	767647	.	-	.	Name=XM_012284562.1;ID=rna-XM_012284562.1;Dbxref=GeneID:100881857%2CGenbank:XM_012284562.1;Parent=gene-LOC100881857
NW_003797169.1	Gnomon	mRNA	708858	767703	.	-	.	Name=XM_012284561.1;ID=rna-XM_012284561.1;Dbxref=GeneID:100881857%2CGenbank:XM_012284561.1;Parent=gene-LOC100881857
NW_003797169.1	Gnomon	mRNA	876789	885347	.	+	.	Name=XM_012284569.1;ID=rna-XM_012284569.1;Dbxref=GeneID:100879003%2CGenbank:XM_012284569.1;Parent=gene-LOC100879003
NW_003797169.1	Gnomon	exon	266212	266301	.	+	.	ID=exon-XM_012284525.1-1;Dbxref=GeneID:105661744%2CGenbank:XM_012284525.1;Parent=rna-XM_012284525.1
NW_003797169.1	Gnomon	exon	267891	268149	.	+	.	ID=exon-XM_012284525.1-3;Dbxref=GeneID:105661744%2CGenbank:XM_012284525.1;Parent=rna-XM_012284525.1
NW_003797169.1	Gnomon	exon	266375	267515	.	+	.	ID=exon-XM_012284525.1-2;Dbxref=GeneID:105661744%2CGenbank:XM_012284525.1;Parent=rna-XM_012284525.1
NW_003797169.1	Gnomon	exon	272638	272702	.	+	.	ID=exon-XM_012284525.1-5;Dbxref=GeneID:105661744%2CGenbank:XM_012284525.1;Parent=rna-XM_012284525.1
NW_003797169.1	Gnomon	exon	268203	268453	.	+	.	ID=exon-XM_012284525.1-4;Dbxref=GeneID:105661744%2CGenbank:XM_012284525.1;Parent=rna-XM_012284525.1
NW_003797169.1	Gnomon	CDS	441728	441818	.	-	0	Name=XP_012139934.1;ID=cds-XP_012139934.1;Dbxref=GeneID:100880455%2CGenbank:XP_012139934.1;Parent=rna-XM_012284544.1
NW_003797169.1	Gnomon	CDS	441389	441642	.	-	0	Name=XP_012139934.1;ID=cds-XP_012139934.1;Dbxref=GeneID:100880455%2CGenbank:XP_012139934.1;Parent=rna-XM_012284544.1
NW_003797169.1	Gnomon	CDS	441230	441311	.	-	0	Name=XP_012139934.1;ID=cds-XP_012139934.1;Dbxref=GeneID:100880455%2CGenbank:XP_012139934.1;Parent=rna-XM_012284544.1
NW_003797169.1	Gnomon	CDS	441030	441166	.	-	0	Name=XP_012139934.1;ID=cds-XP_012139934.1;Dbxref=GeneID:100880455%2CGenbank:XP_012139934.1;Parent=rna-XM_012284544.1
NW_003797169.1	Gnomon	CDS	440725	440936	.	-	0	Name=XP_012139934.1;ID=cds-XP_012139934.1;Dbxref=GeneID:100880455%2CGenbank:XP_012139934.1;Parent=rna-XM_012284544.1
NW_003797169.1	Gnomon	CDS	440593	440662	.	-	0	Name=XP_012139934.1;ID=cds-XP_012139934.1;Dbxref=GeneID:100880455%2CGenbank:XP_012139934.1;Parent=rna-XM_012284544.1
NW_003797169.1	Gnomon	mRNA	869714	885347	.	+	.	Name=XM_012284567.1;ID=rna-XM_012284567.1;Dbxref=GeneID:100879003%2CGenbank:XM_012284567.1;Parent=gene-LOC100879003
NW_003797169.1	Gnomon	lnc_RNA	177595	183978	.	-	.	Name=XR_001095929.1;ID=rna-XR_001095929.1;Dbxref=GeneID:105662408%2CGenbank:XR_001095929.1;Parent=gene-LOC105662408
NW_003797169.1	Gnomon	mRNA	869714	885347	.	+	.	Name=XM_012284566.1;ID=rna-XM_012284566.1;Dbxref=GeneID:100879003%2CGenbank:XM_012284566.1;Parent=gene-LOC100879003
NW_003797169.1	Gnomon	CDS	441728	441818	.	-	0	Name=XP_012139935.1;ID=cds-XP_012139935.1;Dbxref=GeneID:100880455%2CGenbank:XP_012139935.1;Parent=rna-XM_012284545.1
NW_003797169.1	Gnomon	CDS	441389	441642	.	-	0	Name=XP_012139935.1;ID=cds-XP_012139935.1;Dbxref=GeneID:100880455%2CGenbank:XP_012139935.1;Parent=rna-XM_012284545.1
NW_003797169.1	Gnomon	CDS	441230	441311	.	-	0	Name=XP_012139935.1;ID=cds-XP_012139935.1;Dbxref=GeneID:100880455%2CGenbank:XP_012139935.1;Parent=rna-XM_012284545.1
NW_003797169.1	Gnomon	CDS	441030	441166	.	-	0	Name=XP_012139935.1;ID=cds-XP_012139935.1;Dbxref=GeneID:100880455%2CGenbank:XP_012139935.1;Parent=rna-XM_012284545.1
NW_003797169.1	Gnomon	CDS	440725	440936	.	-	0	Name=XP_012139935.1;ID=cds-XP_012139935.1;Dbxref=GeneID:100880455%2CGenbank:XP_012139935.1;Parent=rna-XM_012284545.1
NW_003797169.1	Gnomon	CDS	440593	440662	.	-	0	Name=XP_012139935.1;ID=cds-XP_012139935.1;Dbxref=GeneID:100880455%2CGenbank:XP_012139935.1;Parent=rna-XM_012284545.1
NW_003797169.1	Gnomon	exon	418868	418993	.	+	.	ID=exon-XM_003702982.2-2;Dbxref=GeneID:100880345%2CGenbank:XM_003702982.2;Parent=rna-XM_003702982.2
NW_003797169.1	Gnomon	exon	418031	418372	.	+	.	ID=exon-XM_003702982.2-1;Dbxref=GeneID:100880345%2CGenbank:XM_003702982.2;Parent=rna-XM_003702982.2
NW_003797169.1	Gnomon	exon	419699	420613	.	+	.	ID=exon-XM_003702982.2-4;Dbxref=GeneID:100880345%2CGenbank:XM_003702982.2;Parent=rna-XM_003702982.2
NW_003797169.1	Gnomon	exon	419262	419598	.	+	.	ID=exon-XM_003702982.2-3;Dbxref=GeneID:100880345%2CGenbank:XM_003702982.2;Parent=rna-XM_003702982.2
NW_003797169.1	Gnomon	CDS	441728	441818	.	-	0	Name=XP_003703031.1;ID=cds-XP_003703031.1;Dbxref=GeneID:100880455%2CGenbank:XP_003703031.1;Parent=rna-XM_003702983.2
NW_003797169.1	Gnomon	CDS	441389	441642	.	-	0	Name=XP_003703031.1;ID=cds-XP_003703031.1;Dbxref=GeneID:100880455%2CGenbank:XP_003703031.1;Parent=rna-XM_003702983.2
NW_003797169.1	Gnomon	CDS	441230	441311	.	-	0	Name=XP_003703031.1;ID=cds-XP_003703031.1;Dbxref=GeneID:100880455%2CGenbank:XP_003703031.1;Parent=rna-XM_003702983.2
NW_003797169.1	Gnomon	CDS	441030	441166	.	-	0	Name=XP_003703031.1;ID=cds-XP_003703031.1;Dbxref=GeneID:100880455%2CGenbank:XP_003703031.1;Parent=rna-XM_003702983.2
NW_003797169.1	Gnomon	CDS	440725	440936	.	-	0	Name=XP_003703031.1;ID=cds-XP_003703031.1;Dbxref=GeneID:100880455%2CGenbank:XP_003703031.1;Parent=rna-XM_003702983.2
NW_003797169.1	Gnomon	CDS	440593	440662	.	-	0	Name=XP_003703031.1;ID=cds-XP_003703031.1;Dbxref=GeneID:100880455%2CGenbank:XP_003703031.1;Parent=rna-XM_003702983.2
NW_003797169.1	Gnomon	mRNA	869714	885347	.	+	.	Name=XM_012284565.1;ID=rna-XM_012284565.1;Dbxref=GeneID:100879003%2CGenbank:XM_012284565.1;Parent=gene-LOC100879003
NW_003797169.1	Gnomon	CDS	450154	451434	.	-	0	Name=XP_012139936.1;ID=cds-XP_012139936.1;Dbxref=GeneID:100880640%2CGenbank:XP_012139936.1;Parent=rna-XM_012284546.1
NW_003797169.1	Gnomon	CDS	449188	449931	.	-	0	Name=XP_012139936.1;ID=cds-XP_012139936.1;Dbxref=GeneID:100880640%2CGenbank:XP_012139936.1;Parent=rna-XM_012284546.1
NW_003797169.1	Gnomon	gene	266050	299682	.	+	.	Name=LOC105661744;ID=gene-LOC105661744;Dbxref=GeneID:105661744
NW_003797169.1	Gnomon	CDS	418878	418993	.	+	0	Name=XP_003703030.1;ID=cds-XP_003703030.1;Dbxref=GeneID:100880345%2CGenbank:XP_003703030.1;Parent=rna-XM_003702982.2
NW_003797169.1	Gnomon	CDS	419262	419598	.	+	0	Name=XP_003703030.1;ID=cds-XP_003703030.1;Dbxref=GeneID:100880345%2CGenbank:XP_003703030.1;Parent=rna-XM_003702982.2
NW_003797169.1	Gnomon	CDS	419699	419833	.	+	0	Name=XP_003703030.1;ID=cds-XP_003703030.1;Dbxref=GeneID:100880345%2CGenbank:XP_003703030.1;Parent=rna-XM_003702982.2
NW_003797169.1	Gnomon	exon	718246	718569	.	-	.	ID=exon-XM_012284562.1-17;Dbxref=GeneID:100881857%2CGenbank:XM_012284562.1;Parent=rna-XM_012284562.1
NW_003797169.1	Gnomon	exon	719894	720025	.	-	.	ID=exon-XM_012284562.1-16;Dbxref=GeneID:100881857%2CGenbank:XM_012284562.1;Parent=rna-XM_012284562.1
NW_003797169.1	Gnomon	exon	735644	735826	.	-	.	ID=exon-XM_012284562.1-15;Dbxref=GeneID:100881857%2CGenbank:XM_012284562.1;Parent=rna-XM_012284562.1
NW_003797169.1	Gnomon	exon	736769	737089	.	-	.	ID=exon-XM_012284562.1-14;Dbxref=GeneID:100881857%2CGenbank:XM_012284562.1;Parent=rna-XM_012284562.1
NW_003797169.1	Gnomon	exon	716524	716661	.	-	.	ID=exon-XM_012284562.1-19;Dbxref=GeneID:100881857%2CGenbank:XM_012284562.1;Parent=rna-XM_012284562.1
NW_003797169.1	Gnomon	exon	717168	717356	.	-	.	ID=exon-XM_012284562.1-18;Dbxref=GeneID:100881857%2CGenbank:XM_012284562.1;Parent=rna-XM_012284562.1
NW_003797169.1	Gnomon	exon	737413	737742	.	-	.	ID=exon-XM_012284562.1-13;Dbxref=GeneID:100881857%2CGenbank:XM_012284562.1;Parent=rna-XM_012284562.1
NW_003797169.1	Gnomon	exon	738537	738851	.	-	.	ID=exon-XM_012284562.1-12;Dbxref=GeneID:100881857%2CGenbank:XM_012284562.1;Parent=rna-XM_012284562.1
NW_003797169.1	Gnomon	exon	738970	739101	.	-	.	ID=exon-XM_012284562.1-11;Dbxref=GeneID:100881857%2CGenbank:XM_012284562.1;Parent=rna-XM_012284562.1
NW_003797169.1	Gnomon	exon	739701	739883	.	-	.	ID=exon-XM_012284562.1-10;Dbxref=GeneID:100881857%2CGenbank:XM_012284562.1;Parent=rna-XM_012284562.1
NW_003797169.1	Gnomon	exon	1111807	1112441	.	-	.	ID=exon-XM_012284572.1-9;Dbxref=GeneID:100879114%2CGenbank:XM_012284572.1;Parent=rna-XM_012284572.1
NW_003797169.1	Gnomon	exon	1112993	1113299	.	-	.	ID=exon-XM_012284572.1-8;Dbxref=GeneID:100879114%2CGenbank:XM_012284572.1;Parent=rna-XM_012284572.1
NW_003797169.1	Gnomon	exon	1113440	1113787	.	-	.	ID=exon-XM_012284572.1-7;Dbxref=GeneID:100879114%2CGenbank:XM_012284572.1;Parent=rna-XM_012284572.1
NW_003797169.1	Gnomon	exon	1113845	1114168	.	-	.	ID=exon-XM_012284572.1-6;Dbxref=GeneID:100879114%2CGenbank:XM_012284572.1;Parent=rna-XM_012284572.1
NW_003797169.1	Gnomon	exon	1114437	1114784	.	-	.	ID=exon-XM_012284572.1-5;Dbxref=GeneID:100879114%2CGenbank:XM_012284572.1;Parent=rna-XM_012284572.1
NW_003797169.1	Gnomon	exon	1115722	1115996	.	-	.	ID=exon-XM_012284572.1-4;Dbxref=GeneID:100879114%2CGenbank:XM_012284572.1;Parent=rna-XM_012284572.1
NW_003797169.1	Gnomon	exon	1116627	1118927	.	-	.	ID=exon-XM_012284572.1-3;Dbxref=GeneID:100879114%2CGenbank:XM_012284572.1;Parent=rna-XM_012284572.1
NW_003797169.1	Gnomon	exon	1128990	1129043	.	-	.	ID=exon-XM_012284572.1-2;Dbxref=GeneID:100879114%2CGenbank:XM_012284572.1;Parent=rna-XM_012284572.1
NW_003797169.1	Gnomon	exon	1130116	1130189	.	-	.	ID=exon-XM_012284572.1-1;Dbxref=GeneID:100879114%2CGenbank:XM_012284572.1;Parent=rna-XM_012284572.1
NW_003797169.1	Gnomon	exon	882926	883031	.	+	.	ID=exon-XM_012284569.1-10;Dbxref=GeneID:100879003%2CGenbank:XM_012284569.1;Parent=rna-XM_012284569.1
NW_003797169.1	Gnomon	exon	883534	884403	.	+	.	ID=exon-XM_012284569.1-12;Dbxref=GeneID:100879003%2CGenbank:XM_012284569.1;Parent=rna-XM_012284569.1
NW_003797169.1	Gnomon	exon	883293	883472	.	+	.	ID=exon-XM_012284569.1-11;Dbxref=GeneID:100879003%2CGenbank:XM_012284569.1;Parent=rna-XM_012284569.1
NW_003797169.1	Gnomon	mRNA	268497	285830	.	-	.	Name=XM_012284520.1;ID=rna-XM_012284520.1;Dbxref=GeneID:100877204%2CGenbank:XM_012284520.1;Parent=gene-LOC100877204
NW_003797169.1	Gnomon	exon	708858	710589	.	-	.	ID=exon-XM_012284562.1-27;Dbxref=GeneID:100881857%2CGenbank:XM_012284562.1;Parent=rna-XM_012284562.1
NW_003797169.1	Gnomon	exon	710699	710881	.	-	.	ID=exon-XM_012284562.1-26;Dbxref=GeneID:100881857%2CGenbank:XM_012284562.1;Parent=rna-XM_012284562.1
NW_003797169.1	Gnomon	exon	710947	711270	.	-	.	ID=exon-XM_012284562.1-25;Dbxref=GeneID:100881857%2CGenbank:XM_012284562.1;Parent=rna-XM_012284562.1
NW_003797169.1	Gnomon	exon	714815	714922	.	-	.	ID=exon-XM_012284562.1-20;Dbxref=GeneID:100881857%2CGenbank:XM_012284562.1;Parent=rna-XM_012284562.1
NW_003797169.1	Gnomon	exon	711372	711512	.	-	.	ID=exon-XM_012284562.1-24;Dbxref=GeneID:100881857%2CGenbank:XM_012284562.1;Parent=rna-XM_012284562.1
NW_003797169.1	Gnomon	exon	713571	713702	.	-	.	ID=exon-XM_012284562.1-23;Dbxref=GeneID:100881857%2CGenbank:XM_012284562.1;Parent=rna-XM_012284562.1
NW_003797169.1	Gnomon	exon	713786	713870	.	-	.	ID=exon-XM_012284562.1-22;Dbxref=GeneID:100881857%2CGenbank:XM_012284562.1;Parent=rna-XM_012284562.1
NW_003797169.1	Gnomon	exon	713991	714088	.	-	.	ID=exon-XM_012284562.1-21;Dbxref=GeneID:100881857%2CGenbank:XM_012284562.1;Parent=rna-XM_012284562.1
NW_003797169.1	Gnomon	CDS	448095	448174	.	-	0	Name=XP_003703034.1;ID=cds-XP_003703034.1;Dbxref=GeneID:100880752%2CGenbank:XP_003703034.1;Parent=rna-XM_003702986.2
NW_003797169.1	Gnomon	CDS	447448	447707	.	-	0	Name=XP_003703034.1;ID=cds-XP_003703034.1;Dbxref=GeneID:100880752%2CGenbank:XP_003703034.1;Parent=rna-XM_003702986.2
NW_003797169.1	Gnomon	CDS	447046	447351	.	-	0	Name=XP_003703034.1;ID=cds-XP_003703034.1;Dbxref=GeneID:100880752%2CGenbank:XP_003703034.1;Parent=rna-XM_003702986.2
NW_003797169.1	Gnomon	CDS	446725	446975	.	-	0	Name=XP_003703034.1;ID=cds-XP_003703034.1;Dbxref=GeneID:100880752%2CGenbank:XP_003703034.1;Parent=rna-XM_003702986.2
NW_003797169.1	Gnomon	exon	885007	885347	.	+	.	ID=exon-XM_012284569.1-13;Dbxref=GeneID:100879003%2CGenbank:XM_012284569.1;Parent=rna-XM_012284569.1
NW_003797169.1	Gnomon	CDS	443021	443079	.	+	0	Name=XP_012139937.1;ID=cds-XP_012139937.1;Dbxref=GeneID:100878106%2CGenbank:XP_012139937.1;Parent=rna-XM_012284547.1
NW_003797169.1	Gnomon	CDS	443151	443221	.	+	0	Name=XP_012139937.1;ID=cds-XP_012139937.1;Dbxref=GeneID:100878106%2CGenbank:XP_012139937.1;Parent=rna-XM_012284547.1
NW_003797169.1	Gnomon	CDS	443302	443435	.	+	0	Name=XP_012139937.1;ID=cds-XP_012139937.1;Dbxref=GeneID:100878106%2CGenbank:XP_012139937.1;Parent=rna-XM_012284547.1
NW_003797169.1	Gnomon	CDS	443570	443685	.	+	0	Name=XP_012139937.1;ID=cds-XP_012139937.1;Dbxref=GeneID:100878106%2CGenbank:XP_012139937.1;Parent=rna-XM_012284547.1
NW_003797169.1	Gnomon	CDS	444017	444193	.	+	0	Name=XP_012139937.1;ID=cds-XP_012139937.1;Dbxref=GeneID:100878106%2CGenbank:XP_012139937.1;Parent=rna-XM_012284547.1
NW_003797169.1	Gnomon	CDS	444285	444462	.	+	0	Name=XP_012139937.1;ID=cds-XP_012139937.1;Dbxref=GeneID:100878106%2CGenbank:XP_012139937.1;Parent=rna-XM_012284547.1
NW_003797169.1	Gnomon	CDS	444532	444565	.	+	0	Name=XP_012139937.1;ID=cds-XP_012139937.1;Dbxref=GeneID:100878106%2CGenbank:XP_012139937.1;Parent=rna-XM_012284547.1
NW_003797169.1	Gnomon	CDS	444630	444937	.	+	0	Name=XP_012139937.1;ID=cds-XP_012139937.1;Dbxref=GeneID:100878106%2CGenbank:XP_012139937.1;Parent=rna-XM_012284547.1
NW_003797169.1	Gnomon	exon	440391	440662	.	-	.	ID=exon-XM_003702983.2-6;Dbxref=GeneID:100880455%2CGenbank:XM_003702983.2;Parent=rna-XM_003702983.2
NW_003797169.1	Gnomon	exon	440725	440936	.	-	.	ID=exon-XM_003702983.2-5;Dbxref=GeneID:100880455%2CGenbank:XM_003702983.2;Parent=rna-XM_003702983.2
NW_003797169.1	Gnomon	exon	441030	441166	.	-	.	ID=exon-XM_003702983.2-4;Dbxref=GeneID:100880455%2CGenbank:XM_003702983.2;Parent=rna-XM_003702983.2
NW_003797169.1	Gnomon	exon	441230	441311	.	-	.	ID=exon-XM_003702983.2-3;Dbxref=GeneID:100880455%2CGenbank:XM_003702983.2;Parent=rna-XM_003702983.2
NW_003797169.1	Gnomon	exon	441389	441642	.	-	.	ID=exon-XM_003702983.2-2;Dbxref=GeneID:100880455%2CGenbank:XM_003702983.2;Parent=rna-XM_003702983.2
NW_003797169.1	Gnomon	exon	441728	442170	.	-	.	ID=exon-XM_003702983.2-1;Dbxref=GeneID:100880455%2CGenbank:XM_003702983.2;Parent=rna-XM_003702983.2
NW_003797169.1	Gnomon	CDS	449188	451434	.	-	0	Name=XP_003703033.1;ID=cds-XP_003703033.1;Dbxref=GeneID:100880640%2CGenbank:XP_003703033.1;Parent=rna-XM_003702985.2
NW_003797169.1	Gnomon	CDS	478007	478053	.	+	0	Name=XP_012139938.1;ID=cds-XP_012139938.1;Dbxref=GeneID:100878556%2CGenbank:XP_012139938.1;Parent=rna-XM_012284548.1
NW_003797169.1	Gnomon	CDS	478557	478645	.	+	0	Name=XP_012139938.1;ID=cds-XP_012139938.1;Dbxref=GeneID:100878556%2CGenbank:XP_012139938.1;Parent=rna-XM_012284548.1
NW_003797169.1	Gnomon	CDS	479078	479362	.	+	0	Name=XP_012139938.1;ID=cds-XP_012139938.1;Dbxref=GeneID:100878556%2CGenbank:XP_012139938.1;Parent=rna-XM_012284548.1
NW_003797169.1	Gnomon	CDS	479735	480010	.	+	0	Name=XP_012139938.1;ID=cds-XP_012139938.1;Dbxref=GeneID:100878556%2CGenbank:XP_012139938.1;Parent=rna-XM_012284548.1
NW_003797169.1	Gnomon	CDS	480151	480252	.	+	0	Name=XP_012139938.1;ID=cds-XP_012139938.1;Dbxref=GeneID:100878556%2CGenbank:XP_012139938.1;Parent=rna-XM_012284548.1
NW_003797169.1	Gnomon	CDS	480325	480479	.	+	0	Name=XP_012139938.1;ID=cds-XP_012139938.1;Dbxref=GeneID:100878556%2CGenbank:XP_012139938.1;Parent=rna-XM_012284548.1
NW_003797169.1	Gnomon	CDS	480653	480808	.	+	0	Name=XP_012139938.1;ID=cds-XP_012139938.1;Dbxref=GeneID:100878556%2CGenbank:XP_012139938.1;Parent=rna-XM_012284548.1
NW_003797169.1	Gnomon	CDS	478007	478047	.	+	0	Name=XP_012139939.1;ID=cds-XP_012139939.1;Dbxref=GeneID:100878556%2CGenbank:XP_012139939.1;Parent=rna-XM_012284549.1
NW_003797169.1	Gnomon	CDS	478557	478645	.	+	0	Name=XP_012139939.1;ID=cds-XP_012139939.1;Dbxref=GeneID:100878556%2CGenbank:XP_012139939.1;Parent=rna-XM_012284549.1
NW_003797169.1	Gnomon	CDS	479078	479362	.	+	0	Name=XP_012139939.1;ID=cds-XP_012139939.1;Dbxref=GeneID:100878556%2CGenbank:XP_012139939.1;Parent=rna-XM_012284549.1
NW_003797169.1	Gnomon	CDS	479735	480010	.	+	0	Name=XP_012139939.1;ID=cds-XP_012139939.1;Dbxref=GeneID:100878556%2CGenbank:XP_012139939.1;Parent=rna-XM_012284549.1
NW_003797169.1	Gnomon	CDS	480151	480252	.	+	0	Name=XP_012139939.1;ID=cds-XP_012139939.1;Dbxref=GeneID:100878556%2CGenbank:XP_012139939.1;Parent=rna-XM_012284549.1
NW_003797169.1	Gnomon	CDS	480325	480479	.	+	0	Name=XP_012139939.1;ID=cds-XP_012139939.1;Dbxref=GeneID:100878556%2CGenbank:XP_012139939.1;Parent=rna-XM_012284549.1
NW_003797169.1	Gnomon	CDS	480653	480808	.	+	0	Name=XP_012139939.1;ID=cds-XP_012139939.1;Dbxref=GeneID:100878556%2CGenbank:XP_012139939.1;Parent=rna-XM_012284549.1
NW_003797169.1	Gnomon	mRNA	318464	329968	.	-	.	Name=XM_003702973.2;ID=rna-XM_003702973.2;Dbxref=GeneID:100879339%2CGenbank:XM_003702973.2;Parent=gene-LOC100879339
NW_003797169.1	Gnomon	CDS	462375	462444	.	+	0	Name=XP_003703036.2;ID=cds-XP_003703036.2;Dbxref=GeneID:100880976%2CGenbank:XP_003703036.2;Parent=rna-XM_003702988.2
NW_003797169.1	Gnomon	CDS	464987	465271	.	+	0	Name=XP_003703036.2;ID=cds-XP_003703036.2;Dbxref=GeneID:100880976%2CGenbank:XP_003703036.2;Parent=rna-XM_003702988.2
NW_003797169.1	Gnomon	CDS	465775	466071	.	+	0	Name=XP_003703036.2;ID=cds-XP_003703036.2;Dbxref=GeneID:100880976%2CGenbank:XP_003703036.2;Parent=rna-XM_003702988.2
NW_003797169.1	Gnomon	CDS	466240	466341	.	+	0	Name=XP_003703036.2;ID=cds-XP_003703036.2;Dbxref=GeneID:100880976%2CGenbank:XP_003703036.2;Parent=rna-XM_003702988.2
NW_003797169.1	Gnomon	CDS	466413	466564	.	+	0	Name=XP_003703036.2;ID=cds-XP_003703036.2;Dbxref=GeneID:100880976%2CGenbank:XP_003703036.2;Parent=rna-XM_003702988.2
NW_003797169.1	Gnomon	CDS	466766	466917	.	+	0	Name=XP_003703036.2;ID=cds-XP_003703036.2;Dbxref=GeneID:100880976%2CGenbank:XP_003703036.2;Parent=rna-XM_003702988.2
NW_003797169.1	Gnomon	CDS	469470	469480	.	+	0	Name=XP_003703036.2;ID=cds-XP_003703036.2;Dbxref=GeneID:100880976%2CGenbank:XP_003703036.2;Parent=rna-XM_003702988.2
NW_003797169.1	Gnomon	CDS	469551	469575	.	+	0	Name=XP_003703036.2;ID=cds-XP_003703036.2;Dbxref=GeneID:100880976%2CGenbank:XP_003703036.2;Parent=rna-XM_003702988.2
NW_003797169.1	Gnomon	CDS	469778	469866	.	+	0	Name=XP_003703036.2;ID=cds-XP_003703036.2;Dbxref=GeneID:100880976%2CGenbank:XP_003703036.2;Parent=rna-XM_003702988.2
NW_003797169.1	Gnomon	CDS	470267	470545	.	+	0	Name=XP_003703036.2;ID=cds-XP_003703036.2;Dbxref=GeneID:100880976%2CGenbank:XP_003703036.2;Parent=rna-XM_003702988.2
NW_003797169.1	Gnomon	CDS	470884	471180	.	+	0	Name=XP_003703036.2;ID=cds-XP_003703036.2;Dbxref=GeneID:100880976%2CGenbank:XP_003703036.2;Parent=rna-XM_003702988.2
NW_003797169.1	Gnomon	CDS	471321	471422	.	+	0	Name=XP_003703036.2;ID=cds-XP_003703036.2;Dbxref=GeneID:100880976%2CGenbank:XP_003703036.2;Parent=rna-XM_003702988.2
NW_003797169.1	Gnomon	CDS	471495	471646	.	+	0	Name=XP_003703036.2;ID=cds-XP_003703036.2;Dbxref=GeneID:100880976%2CGenbank:XP_003703036.2;Parent=rna-XM_003702988.2
NW_003797169.1	Gnomon	CDS	471814	471965	.	+	0	Name=XP_003703036.2;ID=cds-XP_003703036.2;Dbxref=GeneID:100880976%2CGenbank:XP_003703036.2;Parent=rna-XM_003702988.2
NW_003797169.1	Gnomon	CDS	474250	474255	.	+	0	Name=XP_003703036.2;ID=cds-XP_003703036.2;Dbxref=GeneID:100880976%2CGenbank:XP_003703036.2;Parent=rna-XM_003702988.2
NW_003797169.1	Gnomon	CDS	474489	474577	.	+	0	Name=XP_003703036.2;ID=cds-XP_003703036.2;Dbxref=GeneID:100880976%2CGenbank:XP_003703036.2;Parent=rna-XM_003702988.2
NW_003797169.1	Gnomon	CDS	474983	475279	.	+	0	Name=XP_003703036.2;ID=cds-XP_003703036.2;Dbxref=GeneID:100880976%2CGenbank:XP_003703036.2;Parent=rna-XM_003702988.2
NW_003797169.1	Gnomon	CDS	476235	476531	.	+	0	Name=XP_003703036.2;ID=cds-XP_003703036.2;Dbxref=GeneID:100880976%2CGenbank:XP_003703036.2;Parent=rna-XM_003702988.2
NW_003797169.1	Gnomon	CDS	476672	476773	.	+	0	Name=XP_003703036.2;ID=cds-XP_003703036.2;Dbxref=GeneID:100880976%2CGenbank:XP_003703036.2;Parent=rna-XM_003702988.2
NW_003797169.1	Gnomon	CDS	476846	477000	.	+	0	Name=XP_003703036.2;ID=cds-XP_003703036.2;Dbxref=GeneID:100880976%2CGenbank:XP_003703036.2;Parent=rna-XM_003702988.2
NW_003797169.1	Gnomon	CDS	477177	477332	.	+	0	Name=XP_003703036.2;ID=cds-XP_003703036.2;Dbxref=GeneID:100880976%2CGenbank:XP_003703036.2;Parent=rna-XM_003702988.2
NW_003797169.1	Gnomon	exon	480325	480479	.	+	.	ID=exon-XM_012284548.1-6;Dbxref=GeneID:100878556%2CGenbank:XM_012284548.1;Parent=rna-XM_012284548.1
NW_003797169.1	Gnomon	exon	480151	480252	.	+	.	ID=exon-XM_012284548.1-5;Dbxref=GeneID:100878556%2CGenbank:XM_012284548.1;Parent=rna-XM_012284548.1
NW_003797169.1	Gnomon	exon	480653	481097	.	+	.	ID=exon-XM_012284548.1-7;Dbxref=GeneID:100878556%2CGenbank:XM_012284548.1;Parent=rna-XM_012284548.1
NW_003797169.1	Gnomon	exon	478557	478645	.	+	.	ID=exon-XM_012284548.1-2;Dbxref=GeneID:100878556%2CGenbank:XM_012284548.1;Parent=rna-XM_012284548.1
NW_003797169.1	Gnomon	exon	477993	478053	.	+	.	ID=exon-XM_012284548.1-1;Dbxref=GeneID:100878556%2CGenbank:XM_012284548.1;Parent=rna-XM_012284548.1
NW_003797169.1	Gnomon	exon	479735	480010	.	+	.	ID=exon-XM_012284548.1-4;Dbxref=GeneID:100878556%2CGenbank:XM_012284548.1;Parent=rna-XM_012284548.1
NW_003797169.1	Gnomon	exon	479078	479362	.	+	.	ID=exon-XM_012284548.1-3;Dbxref=GeneID:100878556%2CGenbank:XM_012284548.1;Parent=rna-XM_012284548.1
NW_003797169.1	Gnomon	CDS	452181	452293	.	+	0	Name=XP_003703035.1;ID=cds-XP_003703035.1;Dbxref=GeneID:100880863%2CGenbank:XP_003703035.1;Note=The sequence of the model RefSeq protein was modified relative to this genomic sequence to represent the inferred CDS: deleted 1 base in 1 codon;Parent=rna-XM_003702987.2
NW_003797169.1	Gnomon	CDS	452371	452611	.	+	0	Name=XP_003703035.1;ID=cds-XP_003703035.1;Dbxref=GeneID:100880863%2CGenbank:XP_003703035.1;Note=The sequence of the model RefSeq protein was modified relative to this genomic sequence to represent the inferred CDS: deleted 1 base in 1 codon;Parent=rna-XM_003702987.2
NW_003797169.1	Gnomon	CDS	452706	452804	.	+	0	Name=XP_003703035.1;ID=cds-XP_003703035.1;Dbxref=GeneID:100880863%2CGenbank:XP_003703035.1;Note=The sequence of the model RefSeq protein was modified relative to this genomic sequence to represent the inferred CDS: deleted 1 base in 1 codon;Parent=rna-XM_003702987.2
NW_003797169.1	Gnomon	CDS	452881	453244	.	+	0	Name=XP_003703035.1;ID=cds-XP_003703035.1;Dbxref=GeneID:100880863%2CGenbank:XP_003703035.1;Note=The sequence of the model RefSeq protein was modified relative to this genomic sequence to represent the inferred CDS: deleted 1 base in 1 codon;Parent=rna-XM_003702987.2
NW_003797169.1	Gnomon	CDS	453316	453525	.	+	0	Name=XP_003703035.1;ID=cds-XP_003703035.1;Dbxref=GeneID:100880863%2CGenbank:XP_003703035.1;Note=The sequence of the model RefSeq protein was modified relative to this genomic sequence to represent the inferred CDS: deleted 1 base in 1 codon;Parent=rna-XM_003702987.2
NW_003797169.1	Gnomon	CDS	453592	453846	.	+	0	Name=XP_003703035.1;ID=cds-XP_003703035.1;Dbxref=GeneID:100880863%2CGenbank:XP_003703035.1;Note=The sequence of the model RefSeq protein was modified relative to this genomic sequence to represent the inferred CDS: deleted 1 base in 1 codon;Parent=rna-XM_003702987.2
NW_003797169.1	Gnomon	CDS	453919	454015	.	+	0	Name=XP_003703035.1;ID=cds-XP_003703035.1;Dbxref=GeneID:100880863%2CGenbank:XP_003703035.1;Note=The sequence of the model RefSeq protein was modified relative to this genomic sequence to represent the inferred CDS: deleted 1 base in 1 codon;Parent=rna-XM_003702987.2
NW_003797169.1	Gnomon	CDS	454722	454793	.	+	0	Name=XP_003703035.1;ID=cds-XP_003703035.1;Dbxref=GeneID:100880863%2CGenbank:XP_003703035.1;Note=The sequence of the model RefSeq protein was modified relative to this genomic sequence to represent the inferred CDS: deleted 1 base in 1 codon;Parent=rna-XM_003702987.2
NW_003797169.1	Gnomon	CDS	454935	454965	.	+	0	Name=XP_003703035.1;ID=cds-XP_003703035.1;Dbxref=GeneID:100880863%2CGenbank:XP_003703035.1;Note=The sequence of the model RefSeq protein was modified relative to this genomic sequence to represent the inferred CDS: deleted 1 base in 1 codon;Parent=rna-XM_003702987.2
NW_003797169.1	Gnomon	CDS	454967	455083	.	+	0	Name=XP_003703035.1;ID=cds-XP_003703035.1;Dbxref=GeneID:100880863%2CGenbank:XP_003703035.1;Note=The sequence of the model RefSeq protein was modified relative to this genomic sequence to represent the inferred CDS: deleted 1 base in 1 codon;Parent=rna-XM_003702987.2
NW_003797169.1	Gnomon	exon	796616	799339	.	-	.	ID=exon-XM_003702999.2-12;Dbxref=GeneID:100882145%2CGenbank:XM_003702999.2;Parent=rna-XM_003702999.2
NW_003797169.1	Gnomon	exon	799851	799994	.	-	.	ID=exon-XM_003702999.2-11;Dbxref=GeneID:100882145%2CGenbank:XM_003702999.2;Parent=rna-XM_003702999.2
NW_003797169.1	Gnomon	exon	801103	801157	.	-	.	ID=exon-XM_003702999.2-10;Dbxref=GeneID:100882145%2CGenbank:XM_003702999.2;Parent=rna-XM_003702999.2
NW_003797169.1	Gnomon	mRNA	401149	404808	.	+	.	Name=XM_003702976.2;ID=rna-XM_003702976.2;Dbxref=GeneID:100879675%2CGenbank:XM_003702976.2;Parent=gene-LOC100879675
NW_003797169.1	Gnomon	exon	1112993	1113299	.	-	.	ID=exon-XM_012284574.1-7;Dbxref=GeneID:100879114%2CGenbank:XM_012284574.1;Parent=rna-XM_012284574.1
NW_003797169.1	Gnomon	exon	1113440	1113787	.	-	.	ID=exon-XM_012284574.1-6;Dbxref=GeneID:100879114%2CGenbank:XM_012284574.1;Parent=rna-XM_012284574.1
NW_003797169.1	Gnomon	exon	1113845	1114168	.	-	.	ID=exon-XM_012284574.1-5;Dbxref=GeneID:100879114%2CGenbank:XM_012284574.1;Parent=rna-XM_012284574.1
NW_003797169.1	Gnomon	exon	1114437	1114784	.	-	.	ID=exon-XM_012284574.1-4;Dbxref=GeneID:100879114%2CGenbank:XM_012284574.1;Parent=rna-XM_012284574.1
NW_003797169.1	Gnomon	exon	1111311	1111688	.	-	.	ID=exon-XM_012284574.1-9;Dbxref=GeneID:100879114%2CGenbank:XM_012284574.1;Parent=rna-XM_012284574.1
NW_003797169.1	Gnomon	exon	1111807	1112441	.	-	.	ID=exon-XM_012284574.1-8;Dbxref=GeneID:100879114%2CGenbank:XM_012284574.1;Parent=rna-XM_012284574.1
NW_003797169.1	Gnomon	exon	1115722	1115996	.	-	.	ID=exon-XM_012284574.1-3;Dbxref=GeneID:100879114%2CGenbank:XM_012284574.1;Parent=rna-XM_012284574.1
NW_003797169.1	Gnomon	exon	1128990	1129043	.	-	.	ID=exon-XM_012284574.1-2;Dbxref=GeneID:100879114%2CGenbank:XM_012284574.1;Parent=rna-XM_012284574.1
NW_003797169.1	Gnomon	exon	1130116	1130189	.	-	.	ID=exon-XM_012284574.1-1;Dbxref=GeneID:100879114%2CGenbank:XM_012284574.1;Parent=rna-XM_012284574.1
NW_003797169.1	Gnomon	CDS	489172	489273	.	+	0	Name=XP_003703038.1;ID=cds-XP_003703038.1;Dbxref=GeneID:100881199%2CGenbank:XP_003703038.1;Parent=rna-XM_003702990.2
[truncated: 100 more rows]
