# Supplementary material for: Prevalent bee venom genes evolved before the aculeate stinger and eusociality
Source: BMC Biol. 2023 Oct 23;21:229. doi: 10.1186/s12915-023-01656-5 (PMC10591384; doi:10.1186/s12915-023-01656-5)
Supplement: Supplementary file 42 — Additional file 42. Gff files of all toxin gene annotations. [file 12915_2023_1656_MOESM42_ESM.zip › AdditionalFile9_ToxinGeneAnnotations/NW_016019330.1._PLA2.gff_modified_Koludarov_et_al_2021.gff3]

##gff-version 3
##source-version geneious 2020.2.2
##sequence-region	NW_016019330.1	1	4749213
NW_016019330.1	Koludarov_et_al_2021	gene	1626905	1629126	.	+	.	Name=PLA2
NW_016019330.1	Gnomon	exon	1526306	1526547	.	+	.	ID=exon-XM_017059154.2-4;Dbxref=GeneID:107999373%2CGenbank:XM_017059154.2;Parent=rna-XM_017059154.2
NW_016019330.1	Gnomon	exon	1525927	1526030	.	+	.	ID=exon-XM_017059154.2-2;Dbxref=GeneID:107999373%2CGenbank:XM_017059154.2;Parent=rna-XM_017059154.2
NW_016019330.1	Gnomon	exon	1526105	1526234	.	+	.	ID=exon-XM_017059154.2-3;Dbxref=GeneID:107999373%2CGenbank:XM_017059154.2;Parent=rna-XM_017059154.2
NW_016019330.1	Gnomon	exon	1525589	1525845	.	+	.	ID=exon-XM_017059154.2-1;Dbxref=GeneID:107999373%2CGenbank:XM_017059154.2;Parent=rna-XM_017059154.2
NW_016019330.1	Gnomon	exon	1681862	1683687	.	-	.	ID=exon-XM_028667390.1-6;Dbxref=GeneID:107999336%2CGenbank:XM_028667390.1;Parent=rna-XM_028667390.1
NW_016019330.1	Gnomon	exon	1684385	1684770	.	-	.	ID=exon-XM_028667390.1-4;Dbxref=GeneID:107999336%2CGenbank:XM_028667390.1;Parent=rna-XM_028667390.1
NW_016019330.1	Gnomon	exon	1683769	1684313	.	-	.	ID=exon-XM_028667390.1-5;Dbxref=GeneID:107999336%2CGenbank:XM_028667390.1;Parent=rna-XM_028667390.1
NW_016019330.1	Gnomon	exon	1698126	1698254	.	-	.	ID=exon-XM_028667390.1-2;Dbxref=GeneID:107999336%2CGenbank:XM_028667390.1;Parent=rna-XM_028667390.1
NW_016019330.1	Gnomon	exon	1697426	1697622	.	-	.	ID=exon-XM_028667390.1-3;Dbxref=GeneID:107999336%2CGenbank:XM_028667390.1;Parent=rna-XM_028667390.1
NW_016019330.1	Gnomon	exon	1698731	1698863	.	-	.	ID=exon-XM_028667390.1-1;Dbxref=GeneID:107999336%2CGenbank:XM_028667390.1;Parent=rna-XM_028667390.1
NW_016019330.1	Gnomon	CDS	4491827	4491869	.	-	0	Name=XP_028523282.1;ID=cds-XP_028523282.1;Dbxref=GeneID:107999293%2CGenbank:XP_028523282.1;Parent=rna-XM_028667481.1
NW_016019330.1	Gnomon	CDS	4490995	4491363	.	-	0	Name=XP_028523282.1;ID=cds-XP_028523282.1;Dbxref=GeneID:107999293%2CGenbank:XP_028523282.1;Parent=rna-XM_028667481.1
NW_016019330.1	Gnomon	CDS	4488960	4489765	.	-	0	Name=XP_028523282.1;ID=cds-XP_028523282.1;Dbxref=GeneID:107999293%2CGenbank:XP_028523282.1;Parent=rna-XM_028667481.1
NW_016019330.1	Gnomon	CDS	4488241	4488390	.	-	0	Name=XP_028523282.1;ID=cds-XP_028523282.1;Dbxref=GeneID:107999293%2CGenbank:XP_028523282.1;Parent=rna-XM_028667481.1
NW_016019330.1	Gnomon	CDS	907953	908150	.	+	0	Name=XP_016914584.1;ID=cds-XP_016914584.1;Dbxref=GeneID:107999339%2CGenbank:XP_016914584.1;Parent=rna-XM_017059095.2
NW_016019330.1	Gnomon	CDS	910432	910676	.	+	0	Name=XP_016914584.1;ID=cds-XP_016914584.1;Dbxref=GeneID:107999339%2CGenbank:XP_016914584.1;Parent=rna-XM_017059095.2
NW_016019330.1	Gnomon	CDS	936406	936580	.	+	0	Name=XP_016914584.1;ID=cds-XP_016914584.1;Dbxref=GeneID:107999339%2CGenbank:XP_016914584.1;Parent=rna-XM_017059095.2
NW_016019330.1	Gnomon	CDS	940698	940865	.	+	0	Name=XP_016914584.1;ID=cds-XP_016914584.1;Dbxref=GeneID:107999339%2CGenbank:XP_016914584.1;Parent=rna-XM_017059095.2
NW_016019330.1	Gnomon	CDS	941613	941679	.	+	0	Name=XP_016914584.1;ID=cds-XP_016914584.1;Dbxref=GeneID:107999339%2CGenbank:XP_016914584.1;Parent=rna-XM_017059095.2
NW_016019330.1	Gnomon	CDS	942552	942741	.	+	0	Name=XP_016914584.1;ID=cds-XP_016914584.1;Dbxref=GeneID:107999339%2CGenbank:XP_016914584.1;Parent=rna-XM_017059095.2
NW_016019330.1	Gnomon	CDS	944231	944377	.	+	0	Name=XP_016914584.1;ID=cds-XP_016914584.1;Dbxref=GeneID:107999339%2CGenbank:XP_016914584.1;Parent=rna-XM_017059095.2
NW_016019330.1	Gnomon	CDS	944574	944618	.	+	0	Name=XP_016914584.1;ID=cds-XP_016914584.1;Dbxref=GeneID:107999339%2CGenbank:XP_016914584.1;Parent=rna-XM_017059095.2
NW_016019330.1	Gnomon	CDS	945243	945399	.	+	0	Name=XP_016914584.1;ID=cds-XP_016914584.1;Dbxref=GeneID:107999339%2CGenbank:XP_016914584.1;Parent=rna-XM_017059095.2
NW_016019330.1	Gnomon	CDS	945726	945929	.	+	0	Name=XP_016914584.1;ID=cds-XP_016914584.1;Dbxref=GeneID:107999339%2CGenbank:XP_016914584.1;Parent=rna-XM_017059095.2
NW_016019330.1	Gnomon	CDS	946539	946697	.	+	0	Name=XP_016914584.1;ID=cds-XP_016914584.1;Dbxref=GeneID:107999339%2CGenbank:XP_016914584.1;Parent=rna-XM_017059095.2
NW_016019330.1	Gnomon	CDS	946775	946944	.	+	0	Name=XP_016914584.1;ID=cds-XP_016914584.1;Dbxref=GeneID:107999339%2CGenbank:XP_016914584.1;Parent=rna-XM_017059095.2
NW_016019330.1	Gnomon	CDS	947478	947585	.	+	0	Name=XP_016914584.1;ID=cds-XP_016914584.1;Dbxref=GeneID:107999339%2CGenbank:XP_016914584.1;Parent=rna-XM_017059095.2
NW_016019330.1	Gnomon	CDS	947655	947804	.	+	0	Name=XP_016914584.1;ID=cds-XP_016914584.1;Dbxref=GeneID:107999339%2CGenbank:XP_016914584.1;Parent=rna-XM_017059095.2
NW_016019330.1	Gnomon	CDS	948236	948287	.	+	0	Name=XP_016914584.1;ID=cds-XP_016914584.1;Dbxref=GeneID:107999339%2CGenbank:XP_016914584.1;Parent=rna-XM_017059095.2
NW_016019330.1	Gnomon	CDS	949105	949146	.	+	0	Name=XP_016914584.1;ID=cds-XP_016914584.1;Dbxref=GeneID:107999339%2CGenbank:XP_016914584.1;Parent=rna-XM_017059095.2
NW_016019330.1	Gnomon	CDS	952747	952889	.	+	0	Name=XP_016914584.1;ID=cds-XP_016914584.1;Dbxref=GeneID:107999339%2CGenbank:XP_016914584.1;Parent=rna-XM_017059095.2
NW_016019330.1	Gnomon	CDS	953138	953354	.	+	0	Name=XP_016914584.1;ID=cds-XP_016914584.1;Dbxref=GeneID:107999339%2CGenbank:XP_016914584.1;Parent=rna-XM_017059095.2
NW_016019330.1	Gnomon	CDS	953463	953537	.	+	0	Name=XP_016914584.1;ID=cds-XP_016914584.1;Dbxref=GeneID:107999339%2CGenbank:XP_016914584.1;Parent=rna-XM_017059095.2
NW_016019330.1	Gnomon	CDS	953803	953916	.	+	0	Name=XP_016914584.1;ID=cds-XP_016914584.1;Dbxref=GeneID:107999339%2CGenbank:XP_016914584.1;Parent=rna-XM_017059095.2
NW_016019330.1	Gnomon	CDS	954161	954376	.	+	0	Name=XP_016914584.1;ID=cds-XP_016914584.1;Dbxref=GeneID:107999339%2CGenbank:XP_016914584.1;Parent=rna-XM_017059095.2
NW_016019330.1	Gnomon	CDS	954683	954898	.	+	0	Name=XP_016914584.1;ID=cds-XP_016914584.1;Dbxref=GeneID:107999339%2CGenbank:XP_016914584.1;Parent=rna-XM_017059095.2
NW_016019330.1	Gnomon	CDS	955022	955216	.	+	0	Name=XP_016914584.1;ID=cds-XP_016914584.1;Dbxref=GeneID:107999339%2CGenbank:XP_016914584.1;Parent=rna-XM_017059095.2
NW_016019330.1	Gnomon	CDS	955302	955546	.	+	0	Name=XP_016914584.1;ID=cds-XP_016914584.1;Dbxref=GeneID:107999339%2CGenbank:XP_016914584.1;Parent=rna-XM_017059095.2
NW_016019330.1	Gnomon	CDS	959024	959232	.	+	0	Name=XP_016914584.1;ID=cds-XP_016914584.1;Dbxref=GeneID:107999339%2CGenbank:XP_016914584.1;Parent=rna-XM_017059095.2
NW_016019330.1	Gnomon	CDS	959613	959707	.	+	0	Name=XP_016914584.1;ID=cds-XP_016914584.1;Dbxref=GeneID:107999339%2CGenbank:XP_016914584.1;Parent=rna-XM_017059095.2
NW_016019330.1	Gnomon	mRNA	1440690	1448288	.	+	.	Name=XM_028667428.1;ID=rna-XM_028667428.1;Dbxref=GeneID:107999423%2CGenbank:XM_028667428.1;Parent=gene-LOC107999423
NW_016019330.1	Gnomon	exon	143359	143532	.	-	.	ID=exon-XM_017059025.2-12;Dbxref=GeneID:107999308%2CGenbank:XM_017059025.2;Parent=rna-XM_017059025.2
NW_016019330.1	Gnomon	exon	143102	143262	.	-	.	ID=exon-XM_017059025.2-13;Dbxref=GeneID:107999308%2CGenbank:XM_017059025.2;Parent=rna-XM_017059025.2
NW_016019330.1	Gnomon	exon	142712	142994	.	-	.	ID=exon-XM_017059025.2-14;Dbxref=GeneID:107999308%2CGenbank:XM_017059025.2;Parent=rna-XM_017059025.2
NW_016019330.1	Gnomon	exon	142523	142652	.	-	.	ID=exon-XM_017059025.2-15;Dbxref=GeneID:107999308%2CGenbank:XM_017059025.2;Parent=rna-XM_017059025.2
NW_016019330.1	Gnomon	exon	144089	144218	.	-	.	ID=exon-XM_017059025.2-10;Dbxref=GeneID:107999308%2CGenbank:XM_017059025.2;Parent=rna-XM_017059025.2
NW_016019330.1	Gnomon	exon	143627	143851	.	-	.	ID=exon-XM_017059025.2-11;Dbxref=GeneID:107999308%2CGenbank:XM_017059025.2;Parent=rna-XM_017059025.2
NW_016019330.1	Gnomon	exon	142333	142447	.	-	.	ID=exon-XM_017059025.2-16;Dbxref=GeneID:107999308%2CGenbank:XM_017059025.2;Parent=rna-XM_017059025.2
NW_016019330.1	Gnomon	exon	142141	142263	.	-	.	ID=exon-XM_017059025.2-17;Dbxref=GeneID:107999308%2CGenbank:XM_017059025.2;Parent=rna-XM_017059025.2
NW_016019330.1	Gnomon	exon	141704	142051	.	-	.	ID=exon-XM_017059025.2-18;Dbxref=GeneID:107999308%2CGenbank:XM_017059025.2;Parent=rna-XM_017059025.2
NW_016019330.1	Gnomon	exon	141460	141630	.	-	.	ID=exon-XM_017059025.2-19;Dbxref=GeneID:107999308%2CGenbank:XM_017059025.2;Parent=rna-XM_017059025.2
NW_016019330.1	Gnomon	exon	140481	140535	.	-	.	ID=exon-XM_017059025.2-23;Dbxref=GeneID:107999308%2CGenbank:XM_017059025.2;Parent=rna-XM_017059025.2
NW_016019330.1	Gnomon	exon	140247	140388	.	-	.	ID=exon-XM_017059025.2-24;Dbxref=GeneID:107999308%2CGenbank:XM_017059025.2;Parent=rna-XM_017059025.2
NW_016019330.1	Gnomon	exon	140081	140192	.	-	.	ID=exon-XM_017059025.2-25;Dbxref=GeneID:107999308%2CGenbank:XM_017059025.2;Parent=rna-XM_017059025.2
NW_016019330.1	Gnomon	exon	139895	140001	.	-	.	ID=exon-XM_017059025.2-26;Dbxref=GeneID:107999308%2CGenbank:XM_017059025.2;Parent=rna-XM_017059025.2
NW_016019330.1	Gnomon	exon	141223	141378	.	-	.	ID=exon-XM_017059025.2-20;Dbxref=GeneID:107999308%2CGenbank:XM_017059025.2;Parent=rna-XM_017059025.2
NW_016019330.1	Gnomon	exon	141058	141165	.	-	.	ID=exon-XM_017059025.2-21;Dbxref=GeneID:107999308%2CGenbank:XM_017059025.2;Parent=rna-XM_017059025.2
NW_016019330.1	Gnomon	exon	140635	140910	.	-	.	ID=exon-XM_017059025.2-22;Dbxref=GeneID:107999308%2CGenbank:XM_017059025.2;Parent=rna-XM_017059025.2
NW_016019330.1	Gnomon	exon	139633	139777	.	-	.	ID=exon-XM_017059025.2-27;Dbxref=GeneID:107999308%2CGenbank:XM_017059025.2;Parent=rna-XM_017059025.2
NW_016019330.1	Gnomon	exon	139442	139545	.	-	.	ID=exon-XM_017059025.2-28;Dbxref=GeneID:107999308%2CGenbank:XM_017059025.2;Parent=rna-XM_017059025.2
NW_016019330.1	Gnomon	exon	138790	139158	.	-	.	ID=exon-XM_017059025.2-29;Dbxref=GeneID:107999308%2CGenbank:XM_017059025.2;Parent=rna-XM_017059025.2
NW_016019330.1	Gnomon	CDS	2624479	2624569	.	+	0	Name=XP_028523188.1;ID=cds-XP_028523188.1;Dbxref=GeneID:107999418%2CGenbank:XP_028523188.1;Parent=rna-XM_028667387.1
NW_016019330.1	Gnomon	CDS	2663533	2663635	.	+	0	Name=XP_028523188.1;ID=cds-XP_028523188.1;Dbxref=GeneID:107999418%2CGenbank:XP_028523188.1;Parent=rna-XM_028667387.1
NW_016019330.1	Gnomon	CDS	2667367	2667598	.	+	0	Name=XP_028523188.1;ID=cds-XP_028523188.1;Dbxref=GeneID:107999418%2CGenbank:XP_028523188.1;Parent=rna-XM_028667387.1
NW_016019330.1	Gnomon	CDS	2671413	2671560	.	+	0	Name=XP_028523188.1;ID=cds-XP_028523188.1;Dbxref=GeneID:107999418%2CGenbank:XP_028523188.1;Parent=rna-XM_028667387.1
NW_016019330.1	Gnomon	CDS	2679305	2679469	.	+	0	Name=XP_028523188.1;ID=cds-XP_028523188.1;Dbxref=GeneID:107999418%2CGenbank:XP_028523188.1;Parent=rna-XM_028667387.1
NW_016019330.1	Gnomon	CDS	2680107	2680240	.	+	0	Name=XP_028523188.1;ID=cds-XP_028523188.1;Dbxref=GeneID:107999418%2CGenbank:XP_028523188.1;Parent=rna-XM_028667387.1
NW_016019330.1	Gnomon	CDS	2681477	2681684	.	+	0	Name=XP_028523188.1;ID=cds-XP_028523188.1;Dbxref=GeneID:107999418%2CGenbank:XP_028523188.1;Parent=rna-XM_028667387.1
NW_016019330.1	Gnomon	CDS	2682485	2682580	.	+	0	Name=XP_028523188.1;ID=cds-XP_028523188.1;Dbxref=GeneID:107999418%2CGenbank:XP_028523188.1;Parent=rna-XM_028667387.1
NW_016019330.1	Gnomon	CDS	2687632	2687807	.	+	0	Name=XP_028523188.1;ID=cds-XP_028523188.1;Dbxref=GeneID:107999418%2CGenbank:XP_028523188.1;Parent=rna-XM_028667387.1
NW_016019330.1	Gnomon	CDS	2688073	2688244	.	+	0	Name=XP_028523188.1;ID=cds-XP_028523188.1;Dbxref=GeneID:107999418%2CGenbank:XP_028523188.1;Parent=rna-XM_028667387.1
NW_016019330.1	Gnomon	CDS	2689269	2689531	.	+	0	Name=XP_028523188.1;ID=cds-XP_028523188.1;Dbxref=GeneID:107999418%2CGenbank:XP_028523188.1;Parent=rna-XM_028667387.1
NW_016019330.1	Gnomon	CDS	2690060	2690197	.	+	0	Name=XP_028523188.1;ID=cds-XP_028523188.1;Dbxref=GeneID:107999418%2CGenbank:XP_028523188.1;Parent=rna-XM_028667387.1
NW_016019330.1	Gnomon	CDS	2691846	2692153	.	+	0	Name=XP_028523188.1;ID=cds-XP_028523188.1;Dbxref=GeneID:107999418%2CGenbank:XP_028523188.1;Parent=rna-XM_028667387.1
NW_016019330.1	Gnomon	CDS	2692725	2692959	.	+	0	Name=XP_028523188.1;ID=cds-XP_028523188.1;Dbxref=GeneID:107999418%2CGenbank:XP_028523188.1;Parent=rna-XM_028667387.1
NW_016019330.1	Gnomon	CDS	2693051	2693200	.	+	0	Name=XP_028523188.1;ID=cds-XP_028523188.1;Dbxref=GeneID:107999418%2CGenbank:XP_028523188.1;Parent=rna-XM_028667387.1
NW_016019330.1	Gnomon	CDS	2693512	2693661	.	+	0	Name=XP_028523188.1;ID=cds-XP_028523188.1;Dbxref=GeneID:107999418%2CGenbank:XP_028523188.1;Parent=rna-XM_028667387.1
NW_016019330.1	tRNAscan-SE	exon	2888577	2888649	.	+	.	ID=exon-Trnaa-agc-3-1;Dbxref=GeneID:107999473;Note=transfer RNA alanine (anticodon AGC);Parent=rna-Trnaa-agc-3
NW_016019330.1	Gnomon	exon	1434239	1434311	.	+	.	ID=exon-XM_028667442.1-1;Dbxref=GeneID:114577726%2CGenbank:XM_028667442.1;Parent=rna-XM_028667442.1
NW_016019330.1	Gnomon	exon	1434475	1434684	.	+	.	ID=exon-XM_028667442.1-2;Dbxref=GeneID:114577726%2CGenbank:XM_028667442.1;Parent=rna-XM_028667442.1
NW_016019330.1	Gnomon	exon	1434768	1434961	.	+	.	ID=exon-XM_028667442.1-3;Dbxref=GeneID:114577726%2CGenbank:XM_028667442.1;Parent=rna-XM_028667442.1
NW_016019330.1	Gnomon	exon	1435038	1435219	.	+	.	ID=exon-XM_028667442.1-4;Dbxref=GeneID:114577726%2CGenbank:XM_028667442.1;Parent=rna-XM_028667442.1
NW_016019330.1	Gnomon	exon	1435275	1435430	.	+	.	ID=exon-XM_028667442.1-5;Dbxref=GeneID:114577726%2CGenbank:XM_028667442.1;Parent=rna-XM_028667442.1
NW_016019330.1	Gnomon	exon	1435539	1435830	.	+	.	ID=exon-XM_028667442.1-6;Dbxref=GeneID:114577726%2CGenbank:XM_028667442.1;Parent=rna-XM_028667442.1
NW_016019330.1	Gnomon	exon	1318676	1318932	.	+	.	ID=exon-XM_028667489.1-7;Dbxref=GeneID:107999472%2CGenbank:XM_028667489.1;Parent=rna-XM_028667489.1
NW_016019330.1	Gnomon	exon	1316707	1317412	.	+	.	ID=exon-XM_028667489.1-5;Dbxref=GeneID:107999472%2CGenbank:XM_028667489.1;Parent=rna-XM_028667489.1
NW_016019330.1	Gnomon	exon	1317994	1318228	.	+	.	ID=exon-XM_028667489.1-6;Dbxref=GeneID:107999472%2CGenbank:XM_028667489.1;Parent=rna-XM_028667489.1
NW_016019330.1	Gnomon	exon	1314449	1314667	.	+	.	ID=exon-XM_028667489.1-3;Dbxref=GeneID:107999472%2CGenbank:XM_028667489.1;Parent=rna-XM_028667489.1
NW_016019330.1	Gnomon	exon	1316179	1316597	.	+	.	ID=exon-XM_028667489.1-4;Dbxref=GeneID:107999472%2CGenbank:XM_028667489.1;Parent=rna-XM_028667489.1
NW_016019330.1	Gnomon	exon	1312552	1313055	.	+	.	ID=exon-XM_028667489.1-1;Dbxref=GeneID:107999472%2CGenbank:XM_028667489.1;Parent=rna-XM_028667489.1
NW_016019330.1	Gnomon	exon	1314236	1314348	.	+	.	ID=exon-XM_028667489.1-2;Dbxref=GeneID:107999472%2CGenbank:XM_028667489.1;Parent=rna-XM_028667489.1
NW_016019330.1	Gnomon	exon	1055702	1055829	.	+	.	ID=exon-XM_017059222.2-10;Dbxref=GeneID:107999409%2CGenbank:XM_017059222.2;Parent=rna-XM_017059222.2
NW_016019330.1	Gnomon	exon	1055950	1056129	.	+	.	ID=exon-XM_017059222.2-11;Dbxref=GeneID:107999409%2CGenbank:XM_017059222.2;Parent=rna-XM_017059222.2
NW_016019330.1	Gnomon	exon	1056222	1056767	.	+	.	ID=exon-XM_017059222.2-12;Dbxref=GeneID:107999409%2CGenbank:XM_017059222.2;Parent=rna-XM_017059222.2
NW_016019330.1	Gnomon	mRNA	1440690	1448288	.	+	.	Name=XM_028667427.1;ID=rna-XM_028667427.1;Dbxref=GeneID:107999423%2CGenbank:XM_028667427.1;Parent=gene-LOC107999423
NW_016019330.1	Gnomon	exon	1679440	1679684	.	-	.	ID=exon-XM_028667389.1-6;Dbxref=GeneID:107999335%2CGenbank:XM_028667389.1;Parent=rna-XM_028667389.1
NW_016019330.1	Gnomon	exon	1679052	1679362	.	-	.	ID=exon-XM_028667389.1-7;Dbxref=GeneID:107999335%2CGenbank:XM_028667389.1;Parent=rna-XM_028667389.1
NW_016019330.1	Gnomon	exon	1678698	1678984	.	-	.	ID=exon-XM_028667389.1-8;Dbxref=GeneID:107999335%2CGenbank:XM_028667389.1;Parent=rna-XM_028667389.1
NW_016019330.1	Gnomon	exon	1678293	1678620	.	-	.	ID=exon-XM_028667389.1-9;Dbxref=GeneID:107999335%2CGenbank:XM_028667389.1;Parent=rna-XM_028667389.1
NW_016019330.1	Gnomon	exon	1677247	1677395	.	-	.	ID=exon-XM_017059086.2-13;Dbxref=GeneID:107999335%2CGenbank:XM_017059086.2;Parent=rna-XM_017059086.2
NW_016019330.1	Gnomon	exon	1676919	1677054	.	-	.	ID=exon-XM_017059086.2-14;Dbxref=GeneID:107999335%2CGenbank:XM_017059086.2;Parent=rna-XM_017059086.2
NW_016019330.1	Gnomon	exon	1677844	1677967	.	-	.	ID=exon-XM_017059086.2-11;Dbxref=GeneID:107999335%2CGenbank:XM_017059086.2;Parent=rna-XM_017059086.2
NW_016019330.1	Gnomon	exon	1677477	1677747	.	-	.	ID=exon-XM_017059086.2-12;Dbxref=GeneID:107999335%2CGenbank:XM_017059086.2;Parent=rna-XM_017059086.2
NW_016019330.1	Gnomon	exon	1678062	1678215	.	-	.	ID=exon-XM_017059086.2-10;Dbxref=GeneID:107999335%2CGenbank:XM_017059086.2;Parent=rna-XM_017059086.2
NW_016019330.1	Gnomon	exon	1681275	1681523	.	-	.	ID=exon-XM_028667389.1-1;Dbxref=GeneID:107999335%2CGenbank:XM_028667389.1;Parent=rna-XM_028667389.1
NW_016019330.1	Gnomon	exon	1680693	1681027	.	-	.	ID=exon-XM_028667389.1-2;Dbxref=GeneID:107999335%2CGenbank:XM_028667389.1;Parent=rna-XM_028667389.1
NW_016019330.1	Gnomon	exon	1680462	1680620	.	-	.	ID=exon-XM_028667389.1-3;Dbxref=GeneID:107999335%2CGenbank:XM_028667389.1;Parent=rna-XM_028667389.1
NW_016019330.1	Gnomon	exon	1679952	1680295	.	-	.	ID=exon-XM_028667389.1-4;Dbxref=GeneID:107999335%2CGenbank:XM_028667389.1;Parent=rna-XM_028667389.1
NW_016019330.1	Gnomon	exon	1679767	1679877	.	-	.	ID=exon-XM_028667389.1-5;Dbxref=GeneID:107999335%2CGenbank:XM_028667389.1;Parent=rna-XM_028667389.1
NW_016019330.1	Gnomon	CDS	4491827	4491869	.	-	0	Name=XP_028523281.1;ID=cds-XP_028523281.1;Dbxref=GeneID:107999293%2CGenbank:XP_028523281.1;Parent=rna-XM_028667480.1
NW_016019330.1	Gnomon	CDS	4490995	4491363	.	-	0	Name=XP_028523281.1;ID=cds-XP_028523281.1;Dbxref=GeneID:107999293%2CGenbank:XP_028523281.1;Parent=rna-XM_028667480.1
NW_016019330.1	Gnomon	CDS	4488960	4489765	.	-	0	Name=XP_028523281.1;ID=cds-XP_028523281.1;Dbxref=GeneID:107999293%2CGenbank:XP_028523281.1;Parent=rna-XM_028667480.1
NW_016019330.1	Gnomon	CDS	4488241	4488390	.	-	0	Name=XP_028523281.1;ID=cds-XP_028523281.1;Dbxref=GeneID:107999293%2CGenbank:XP_028523281.1;Parent=rna-XM_028667480.1
NW_016019330.1	Gnomon	exon	2806995	2807752	.	+	.	ID=exon-XM_017059277.2-1;Dbxref=GeneID:107999435%2CGenbank:XM_017059277.2;Parent=rna-XM_017059277.2
NW_016019330.1	Gnomon	exon	2808015	2808600	.	+	.	ID=exon-XM_017059277.2-2;Dbxref=GeneID:107999435%2CGenbank:XM_017059277.2;Parent=rna-XM_017059277.2
NW_016019330.1	Gnomon	exon	500948	501097	.	-	.	ID=exon-XM_017059206.2-6;Dbxref=GeneID:107999400%2CGenbank:XM_017059206.2;Parent=rna-XM_017059206.2
NW_016019330.1	Gnomon	exon	500747	500859	.	-	.	ID=exon-XM_017059206.2-7;Dbxref=GeneID:107999400%2CGenbank:XM_017059206.2;Parent=rna-XM_017059206.2
NW_016019330.1	Gnomon	exon	500412	500659	.	-	.	ID=exon-XM_017059206.2-8;Dbxref=GeneID:107999400%2CGenbank:XM_017059206.2;Parent=rna-XM_017059206.2
NW_016019330.1	Gnomon	exon	499968	500326	.	-	.	ID=exon-XM_017059206.2-9;Dbxref=GeneID:107999400%2CGenbank:XM_017059206.2;Parent=rna-XM_017059206.2
NW_016019330.1	Gnomon	exon	509898	510194	.	-	.	ID=exon-XM_017059206.2-1;Dbxref=GeneID:107999400%2CGenbank:XM_017059206.2;Parent=rna-XM_017059206.2
NW_016019330.1	Gnomon	exon	507103	507830	.	-	.	ID=exon-XM_017059206.2-2;Dbxref=GeneID:107999400%2CGenbank:XM_017059206.2;Parent=rna-XM_017059206.2
NW_016019330.1	Gnomon	exon	502928	503062	.	-	.	ID=exon-XM_017059206.2-3;Dbxref=GeneID:107999400%2CGenbank:XM_017059206.2;Parent=rna-XM_017059206.2
NW_016019330.1	Gnomon	exon	502058	502275	.	-	.	ID=exon-XM_017059206.2-4;Dbxref=GeneID:107999400%2CGenbank:XM_017059206.2;Parent=rna-XM_017059206.2
NW_016019330.1	Gnomon	exon	501246	501402	.	-	.	ID=exon-XM_017059206.2-5;Dbxref=GeneID:107999400%2CGenbank:XM_017059206.2;Parent=rna-XM_017059206.2
NW_016019330.1	Gnomon	CDS	1693148	1693193	.	+	0	Name=XP_016914583.1;ID=cds-XP_016914583.1;Dbxref=GeneID:107999338%2CGenbank:XP_016914583.1;Parent=rna-XM_017059094.2
NW_016019330.1	Gnomon	CDS	1694551	1694694	.	+	0	Name=XP_016914583.1;ID=cds-XP_016914583.1;Dbxref=GeneID:107999338%2CGenbank:XP_016914583.1;Parent=rna-XM_017059094.2
NW_016019330.1	Gnomon	CDS	1694836	1694967	.	+	0	Name=XP_016914583.1;ID=cds-XP_016914583.1;Dbxref=GeneID:107999338%2CGenbank:XP_016914583.1;Parent=rna-XM_017059094.2
NW_016019330.1	Gnomon	CDS	1695207	1695271	.	+	0	Name=XP_016914583.1;ID=cds-XP_016914583.1;Dbxref=GeneID:107999338%2CGenbank:XP_016914583.1;Parent=rna-XM_017059094.2
NW_016019330.1	Gnomon	mRNA	966847	1025902	.	-	.	Name=XM_017059214.2;ID=rna-XM_017059214.2;Dbxref=GeneID:107999405%2CGenbank:XM_017059214.2;Parent=gene-LOC107999405
NW_016019330.1	Gnomon	exon	181360	181492	.	+	.	ID=exon-XM_017059230.2-1;Dbxref=GeneID:107999414%2CGenbank:XM_017059230.2;Note=The sequence of the model RefSeq transcript was modified relative to this genomic sequence to represent the inferred CDS: added 931 bases not found in genome assembly;Parent=rna-XM_017059230.2
NW_016019330.1	Gnomon	exon	181908	182128	.	+	.	ID=exon-XM_017059230.2-2;Dbxref=GeneID:107999414%2CGenbank:XM_017059230.2;Note=The sequence of the model RefSeq transcript was modified relative to this genomic sequence to represent the inferred CDS: added 931 bases not found in genome assembly;Parent=rna-XM_017059230.2
NW_016019330.1	Gnomon	exon	189817	189959	.	+	.	ID=exon-XM_017059230.2-5;Dbxref=GeneID:107999414%2CGenbank:XM_017059230.2;Note=The sequence of the model RefSeq transcript was modified relative to this genomic sequence to represent the inferred CDS: added 931 bases not found in genome assembly;Parent=rna-XM_017059230.2
NW_016019330.1	Gnomon	exon	190024	190383	.	+	.	ID=exon-XM_017059230.2-6;Dbxref=GeneID:107999414%2CGenbank:XM_017059230.2;Note=The sequence of the model RefSeq transcript was modified relative to this genomic sequence to represent the inferred CDS: added 931 bases not found in genome assembly;Parent=rna-XM_017059230.2
NW_016019330.1	Gnomon	exon	188643	188791	.	+	.	ID=exon-XM_017059230.2-3;Dbxref=GeneID:107999414%2CGenbank:XM_017059230.2;Note=The sequence of the model RefSeq transcript was modified relative to this genomic sequence to represent the inferred CDS: added 931 bases not found in genome assembly;Parent=rna-XM_017059230.2
NW_016019330.1	Gnomon	exon	188952	189357	.	+	.	ID=exon-XM_017059230.2-4;Dbxref=GeneID:107999414%2CGenbank:XM_017059230.2;Note=The sequence of the model RefSeq transcript was modified relative to this genomic sequence to represent the inferred CDS: added 931 bases not found in genome assembly;Parent=rna-XM_017059230.2
NW_016019330.1	Gnomon	exon	321413	322478	.	-	.	ID=exon-XM_017059330.2-1;Dbxref=GeneID:107999463%2CGenbank:XM_017059330.2;Parent=rna-XM_017059330.2
NW_016019330.1	Gnomon	exon	319309	319598	.	-	.	ID=exon-XM_017059330.2-2;Dbxref=GeneID:107999463%2CGenbank:XM_017059330.2;Parent=rna-XM_017059330.2
NW_016019330.1	Gnomon	exon	299111	299170	.	-	.	ID=exon-XM_017059330.2-3;Dbxref=GeneID:107999463%2CGenbank:XM_017059330.2;Parent=rna-XM_017059330.2
NW_016019330.1	Gnomon	exon	282162	282399	.	-	.	ID=exon-XM_017059330.2-4;Dbxref=GeneID:107999463%2CGenbank:XM_017059330.2;Parent=rna-XM_017059330.2
NW_016019330.1	Gnomon	exon	279977	280489	.	-	.	ID=exon-XM_017059330.2-5;Dbxref=GeneID:107999463%2CGenbank:XM_017059330.2;Parent=rna-XM_017059330.2
NW_016019330.1	Gnomon	gene	165187	167177	.	-	.	Name=LOC114577733;ID=gene-LOC114577733;Dbxref=GeneID:114577733
NW_016019330.1	Gnomon	gene	547891	548438	.	+	.	Name=LOC114577734;ID=gene-LOC114577734;Dbxref=GeneID:114577734
NW_016019330.1	Gnomon	gene	1618224	1618829	.	+	.	Name=LOC114577731;ID=gene-LOC114577731;Dbxref=GeneID:114577731
NW_016019330.1	Gnomon	gene	4296856	4488950	.	+	.	Name=LOC114577732;ID=gene-LOC114577732;Dbxref=GeneID:114577732
NW_016019330.1	Gnomon	gene	1615910	1618197	.	+	.	Name=LOC114577730;ID=gene-LOC114577730;Dbxref=GeneID:114577730
NW_016019330.1	Gnomon	gene	1090804	1097048	.	+	.	Name=LOC114577739;ID=gene-LOC114577739;Dbxref=GeneID:114577739
NW_016019330.1	Gnomon	gene	2190063	2195361	.	+	.	Name=LOC114577737;ID=gene-LOC114577737;Dbxref=GeneID:114577737
NW_016019330.1	Gnomon	gene	1183504	1185528	.	-	.	Name=LOC114577738;ID=gene-LOC114577738;Dbxref=GeneID:114577738
NW_016019330.1	Gnomon	gene	3236648	3268328	.	+	.	Name=LOC114577735;ID=gene-LOC114577735;Dbxref=GeneID:114577735
NW_016019330.1	Gnomon	gene	534001	535719	.	+	.	Name=LOC114577736;ID=gene-LOC114577736;Dbxref=GeneID:114577736
NW_016019330.1	Gnomon	gene	957300	958271	.	+	.	Name=LOC114577740;ID=gene-LOC114577740;Dbxref=GeneID:114577740
NW_016019330.1	cmsearch	gene	3160062	3160185	.	+	.	Name=LOC114577741;ID=gene-LOC114577741;Dbxref=GeneID:114577741
NW_016019330.1	Gnomon	exon	3657630	3657928	.	+	.	ID=exon-XR_001766330.2-3;Dbxref=GeneID:107999299%2CGenbank:XR_001766330.2;Parent=rna-XR_001766330.2
NW_016019330.1	Gnomon	exon	3609865	3617676	.	+	.	ID=exon-XR_001766330.2-1;Dbxref=GeneID:107999299%2CGenbank:XR_001766330.2;Parent=rna-XR_001766330.2
NW_016019330.1	Gnomon	exon	3657027	3657265	.	+	.	ID=exon-XR_001766330.2-2;Dbxref=GeneID:107999299%2CGenbank:XR_001766330.2;Parent=rna-XR_001766330.2
NW_016019330.1	Gnomon	CDS	4491827	4491869	.	-	0	Name=XP_028523280.1;ID=cds-XP_028523280.1;Dbxref=GeneID:107999293%2CGenbank:XP_028523280.1;Parent=rna-XM_028667479.1
NW_016019330.1	Gnomon	CDS	4490995	4491363	.	-	0	Name=XP_028523280.1;ID=cds-XP_028523280.1;Dbxref=GeneID:107999293%2CGenbank:XP_028523280.1;Parent=rna-XM_028667479.1
NW_016019330.1	Gnomon	CDS	4488960	4489765	.	-	0	Name=XP_028523280.1;ID=cds-XP_028523280.1;Dbxref=GeneID:107999293%2CGenbank:XP_028523280.1;Parent=rna-XM_028667479.1
NW_016019330.1	Gnomon	CDS	4488241	4488390	.	-	0	Name=XP_028523280.1;ID=cds-XP_028523280.1;Dbxref=GeneID:107999293%2CGenbank:XP_028523280.1;Parent=rna-XM_028667479.1
NW_016019330.1	Gnomon	gene	454552	457603	.	+	.	Name=LOC114577719;ID=gene-LOC114577719;Dbxref=GeneID:114577719
NW_016019330.1	Gnomon	gene	272970	278981	.	+	.	Name=LOC114577717;ID=gene-LOC114577717;Dbxref=GeneID:114577717
NW_016019330.1	Gnomon	gene	364716	366804	.	+	.	Name=LOC114577716;ID=gene-LOC114577716;Dbxref=GeneID:114577716
NW_016019330.1	Gnomon	gene	4183892	4186709	.	+	.	Name=LOC114577722;ID=gene-LOC114577722;Dbxref=GeneID:114577722
NW_016019330.1	Gnomon	gene	3563680	3593392	.	+	.	Name=LOC114577723;ID=gene-LOC114577723;Dbxref=GeneID:114577723
NW_016019330.1	Gnomon	gene	461178	462180	.	-	.	Name=LOC114577720;ID=gene-LOC114577720;Dbxref=GeneID:114577720
NW_016019330.1	Gnomon	gene	502051	503956	.	+	.	Name=LOC114577721;ID=gene-LOC114577721;Dbxref=GeneID:114577721
NW_016019330.1	Gnomon	gene	2782072	2782770	.	-	.	Name=LOC114577728;ID=gene-LOC114577728;Dbxref=GeneID:114577728
NW_016019330.1	Gnomon	gene	326204	329094	.	-	.	Name=LOC114577729;ID=gene-LOC114577729;Dbxref=GeneID:114577729
NW_016019330.1	Gnomon	gene	1434239	1435830	.	+	.	Name=LOC114577726;ID=gene-LOC114577726;Dbxref=GeneID:114577726
NW_016019330.1	Gnomon	gene	3364180	3527058	.	+	.	Name=LOC114577724;ID=gene-LOC114577724;Dbxref=GeneID:114577724
NW_016019330.1	Gnomon	gene	3637035	3641619	.	+	.	Name=LOC114577725;ID=gene-LOC114577725;Dbxref=GeneID:114577725
NW_016019330.1	Gnomon	exon	189817	189959	.	+	.	ID=exon-XM_017059229.2-9;Dbxref=GeneID:107999414%2CGenbank:XM_017059229.2;Note=The sequence of the model RefSeq transcript was modified relative to this genomic sequence to represent the inferred CDS: added 931 bases not found in genome assembly;Parent=rna-XM_017059229.2
NW_016019330.1	Gnomon	exon	181350	181492	.	+	.	ID=exon-XM_017059229.2-5;Dbxref=GeneID:107999414%2CGenbank:XM_017059229.2;Note=The sequence of the model RefSeq transcript was modified relative to this genomic sequence to represent the inferred CDS: added 931 bases not found in genome assembly;Parent=rna-XM_017059229.2
NW_016019330.1	Gnomon	exon	181937	182128	.	+	.	ID=exon-XM_017059229.2-6;Dbxref=GeneID:107999414%2CGenbank:XM_017059229.2;Note=The sequence of the model RefSeq transcript was modified relative to this genomic sequence to represent the inferred CDS: added 931 bases not found in genome assembly;Parent=rna-XM_017059229.2
NW_016019330.1	Gnomon	exon	188643	188791	.	+	.	ID=exon-XM_017059229.2-7;Dbxref=GeneID:107999414%2CGenbank:XM_017059229.2;Note=The sequence of the model RefSeq transcript was modified relative to this genomic sequence to represent the inferred CDS: added 931 bases not found in genome assembly;Parent=rna-XM_017059229.2
NW_016019330.1	Gnomon	exon	188952	189357	.	+	.	ID=exon-XM_017059229.2-8;Dbxref=GeneID:107999414%2CGenbank:XM_017059229.2;Note=The sequence of the model RefSeq transcript was modified relative to this genomic sequence to represent the inferred CDS: added 931 bases not found in genome assembly;Parent=rna-XM_017059229.2
NW_016019330.1	Gnomon	exon	169764	169927	.	+	.	ID=exon-XM_017059229.2-1;Dbxref=GeneID:107999414%2CGenbank:XM_017059229.2;Note=The sequence of the model RefSeq transcript was modified relative to this genomic sequence to represent the inferred CDS: added 931 bases not found in genome assembly;Parent=rna-XM_017059229.2
NW_016019330.1	Gnomon	exon	176051	176350	.	+	.	ID=exon-XM_017059229.2-2;Dbxref=GeneID:107999414%2CGenbank:XM_017059229.2;Note=The sequence of the model RefSeq transcript was modified relative to this genomic sequence to represent the inferred CDS: added 931 bases not found in genome assembly;Parent=rna-XM_017059229.2
NW_016019330.1	Gnomon	exon	179881	180252	.	+	.	ID=exon-XM_017059229.2-3;Dbxref=GeneID:107999414%2CGenbank:XM_017059229.2;Note=The sequence of the model RefSeq transcript was modified relative to this genomic sequence to represent the inferred CDS: added 931 bases not found in genome assembly;Parent=rna-XM_017059229.2
NW_016019330.1	Gnomon	exon	180743	181018	.	+	.	ID=exon-XM_017059229.2-4;Dbxref=GeneID:107999414%2CGenbank:XM_017059229.2;Note=The sequence of the model RefSeq transcript was modified relative to this genomic sequence to represent the inferred CDS: added 931 bases not found in genome assembly;Parent=rna-XM_017059229.2
NW_016019330.1	Gnomon	exon	1689736	1690809	.	+	.	ID=exon-XM_017059090.2-1;Dbxref=GeneID:107999337%2CGenbank:XM_017059090.2;Parent=rna-XM_017059090.2
NW_016019330.1	Gnomon	exon	1691031	1691174	.	+	.	ID=exon-XM_017059090.2-2;Dbxref=GeneID:107999337%2CGenbank:XM_017059090.2;Parent=rna-XM_017059090.2
NW_016019330.1	Gnomon	exon	1691817	1692163	.	+	.	ID=exon-XM_017059090.2-5;Dbxref=GeneID:107999337%2CGenbank:XM_017059090.2;Parent=rna-XM_017059090.2
NW_016019330.1	Gnomon	exon	1691310	1691522	.	+	.	ID=exon-XM_017059090.2-3;Dbxref=GeneID:107999337%2CGenbank:XM_017059090.2;Parent=rna-XM_017059090.2
NW_016019330.1	Gnomon	exon	1691600	1691739	.	+	.	ID=exon-XM_017059090.2-4;Dbxref=GeneID:107999337%2CGenbank:XM_017059090.2;Parent=rna-XM_017059090.2
NW_016019330.1	Gnomon	exon	1618699	1618829	.	+	.	ID=exon-XR_003698021.1-3;Dbxref=GeneID:114577731%2CGenbank:XR_003698021.1;Parent=rna-XR_003698021.1
NW_016019330.1	Gnomon	CDS	4455445	4455491	.	-	0	Name=XP_016914488.1;ID=cds-XP_016914488.1;Dbxref=GeneID:107999292%2CGenbank:XP_016914488.1;Parent=rna-XM_017058999.1
NW_016019330.1	Gnomon	CDS	4454213	4454333	.	-	0	Name=XP_016914488.1;ID=cds-XP_016914488.1;Dbxref=GeneID:107999292%2CGenbank:XP_016914488.1;Parent=rna-XM_017058999.1
NW_016019330.1	Gnomon	CDS	4453716	4453880	.	-	0	Name=XP_016914488.1;ID=cds-XP_016914488.1;Dbxref=GeneID:107999292%2CGenbank:XP_016914488.1;Parent=rna-XM_017058999.1
NW_016019330.1	Gnomon	CDS	4449250	4449465	.	-	0	Name=XP_016914488.1;ID=cds-XP_016914488.1;Dbxref=GeneID:107999292%2CGenbank:XP_016914488.1;Parent=rna-XM_017058999.1
NW_016019330.1	Gnomon	CDS	4446614	4446721	.	-	0	Name=XP_016914488.1;ID=cds-XP_016914488.1;Dbxref=GeneID:107999292%2CGenbank:XP_016914488.1;Parent=rna-XM_017058999.1
NW_016019330.1	Gnomon	CDS	4446207	4446320	.	-	0	Name=XP_016914488.1;ID=cds-XP_016914488.1;Dbxref=GeneID:107999292%2CGenbank:XP_016914488.1;Parent=rna-XM_017058999.1
NW_016019330.1	Gnomon	CDS	4445987	4446107	.	-	0	Name=XP_016914488.1;ID=cds-XP_016914488.1;Dbxref=GeneID:107999292%2CGenbank:XP_016914488.1;Parent=rna-XM_017058999.1
NW_016019330.1	Gnomon	CDS	4445244	4445338	.	-	0	Name=XP_016914488.1;ID=cds-XP_016914488.1;Dbxref=GeneID:107999292%2CGenbank:XP_016914488.1;Parent=rna-XM_017058999.1
NW_016019330.1	Gnomon	CDS	4444512	4444735	.	-	0	Name=XP_016914488.1;ID=cds-XP_016914488.1;Dbxref=GeneID:107999292%2CGenbank:XP_016914488.1;Parent=rna-XM_017058999.1
NW_016019330.1	Gnomon	CDS	4443173	4443385	.	-	0	Name=XP_016914488.1;ID=cds-XP_016914488.1;Dbxref=GeneID:107999292%2CGenbank:XP_016914488.1;Parent=rna-XM_017058999.1
NW_016019330.1	Gnomon	CDS	4439202	4439400	.	-	0	Name=XP_016914488.1;ID=cds-XP_016914488.1;Dbxref=GeneID:107999292%2CGenbank:XP_016914488.1;Parent=rna-XM_017058999.1
NW_016019330.1	Gnomon	CDS	4438875	4439119	.	-	0	Name=XP_016914488.1;ID=cds-XP_016914488.1;Dbxref=GeneID:107999292%2CGenbank:XP_016914488.1;Parent=rna-XM_017058999.1
NW_016019330.1	Gnomon	CDS	4437526	4437772	.	-	0	Name=XP_016914488.1;ID=cds-XP_016914488.1;Dbxref=GeneID:107999292%2CGenbank:XP_016914488.1;Parent=rna-XM_017058999.1
NW_016019330.1	Gnomon	CDS	4437008	4437082	.	-	0	Name=XP_016914488.1;ID=cds-XP_016914488.1;Dbxref=GeneID:107999292%2CGenbank:XP_016914488.1;Parent=rna-XM_017058999.1
NW_016019330.1	Gnomon	CDS	4436014	4436034	.	-	0	Name=XP_016914488.1;ID=cds-XP_016914488.1;Dbxref=GeneID:107999292%2CGenbank:XP_016914488.1;Parent=rna-XM_017058999.1
NW_016019330.1	Gnomon	exon	1618224	1618314	.	+	.	ID=exon-XR_003698021.1-1;Dbxref=GeneID:114577731%2CGenbank:XR_003698021.1;Parent=rna-XR_003698021.1
NW_016019330.1	Gnomon	exon	1618422	1618608	.	+	.	ID=exon-XR_003698021.1-2;Dbxref=GeneID:114577731%2CGenbank:XR_003698021.1;Parent=rna-XR_003698021.1
NW_016019330.1	Gnomon	exon	1511213	1511405	.	+	.	ID=exon-XM_028667418.1-5;Dbxref=GeneID:107999371%2CGenbank:XM_028667418.1;Parent=rna-XM_028667418.1
NW_016019330.1	Gnomon	exon	1511503	1511710	.	+	.	ID=exon-XM_028667418.1-6;Dbxref=GeneID:107999371%2CGenbank:XM_028667418.1;Parent=rna-XM_028667418.1
NW_016019330.1	Gnomon	exon	1510612	1510784	.	+	.	ID=exon-XM_028667418.1-3;Dbxref=GeneID:107999371%2CGenbank:XM_028667418.1;Parent=rna-XM_028667418.1
NW_016019330.1	Gnomon	exon	1510980	1511137	.	+	.	ID=exon-XM_028667418.1-4;Dbxref=GeneID:107999371%2CGenbank:XM_028667418.1;Parent=rna-XM_028667418.1
NW_016019330.1	Gnomon	exon	1509772	1510186	.	+	.	ID=exon-XM_028667418.1-1;Dbxref=GeneID:107999371%2CGenbank:XM_028667418.1;Parent=rna-XM_028667418.1
NW_016019330.1	Gnomon	exon	1510257	1510540	.	+	.	ID=exon-XM_028667418.1-2;Dbxref=GeneID:107999371%2CGenbank:XM_028667418.1;Parent=rna-XM_028667418.1
NW_016019330.1	Gnomon	exon	1513689	1513759	.	+	.	ID=exon-XM_028667418.1-9;Dbxref=GeneID:107999371%2CGenbank:XM_028667418.1;Parent=rna-XM_028667418.1
NW_016019330.1	Gnomon	exon	1511787	1512035	.	+	.	ID=exon-XM_028667418.1-7;Dbxref=GeneID:107999371%2CGenbank:XM_028667418.1;Parent=rna-XM_028667418.1
NW_016019330.1	Gnomon	exon	1512106	1512182	.	+	.	ID=exon-XM_028667418.1-8;Dbxref=GeneID:107999371%2CGenbank:XM_028667418.1;Parent=rna-XM_028667418.1
NW_016019330.1	Gnomon	exon	1744281	1744361	.	-	.	ID=exon-XM_017059178.2-4;Dbxref=GeneID:107999388%2CGenbank:XM_017059178.2;Parent=rna-XM_017059178.2
NW_016019330.1	Gnomon	exon	1742629	1744176	.	-	.	ID=exon-XM_017059178.2-5;Dbxref=GeneID:107999388%2CGenbank:XM_017059178.2;Parent=rna-XM_017059178.2
NW_016019330.1	Gnomon	exon	1742304	1742555	.	-	.	ID=exon-XM_017059178.2-6;Dbxref=GeneID:107999388%2CGenbank:XM_017059178.2;Parent=rna-XM_017059178.2
NW_016019330.1	Gnomon	exon	1742113	1742214	.	-	.	ID=exon-XM_017059178.2-7;Dbxref=GeneID:107999388%2CGenbank:XM_017059178.2;Parent=rna-XM_017059178.2
NW_016019330.1	Gnomon	exon	1741806	1741910	.	-	.	ID=exon-XM_017059178.2-8;Dbxref=GeneID:107999388%2CGenbank:XM_017059178.2;Parent=rna-XM_017059178.2
NW_016019330.1	Gnomon	exon	1741222	1741363	.	-	.	ID=exon-XM_017059178.2-9;Dbxref=GeneID:107999388%2CGenbank:XM_017059178.2;Parent=rna-XM_017059178.2
NW_016019330.1	Gnomon	exon	1745921	1746176	.	-	.	ID=exon-XM_017059178.2-1;Dbxref=GeneID:107999388%2CGenbank:XM_017059178.2;Parent=rna-XM_017059178.2
NW_016019330.1	Gnomon	exon	1744725	1745342	.	-	.	ID=exon-XM_017059178.2-2;Dbxref=GeneID:107999388%2CGenbank:XM_017059178.2;Parent=rna-XM_017059178.2
NW_016019330.1	Gnomon	exon	1744441	1744621	.	-	.	ID=exon-XM_017059178.2-3;Dbxref=GeneID:107999388%2CGenbank:XM_017059178.2;Parent=rna-XM_017059178.2
NW_016019330.1	Gnomon	exon	1689741	1690809	.	+	.	ID=exon-XM_017059089.2-1;Dbxref=GeneID:107999337%2CGenbank:XM_017059089.2;Parent=rna-XM_017059089.2
NW_016019330.1	Gnomon	exon	1691031	1691177	.	+	.	ID=exon-XM_017059089.2-2;Dbxref=GeneID:107999337%2CGenbank:XM_017059089.2;Parent=rna-XM_017059089.2
NW_016019330.1	Gnomon	exon	1691310	1691522	.	+	.	ID=exon-XM_017059089.2-3;Dbxref=GeneID:107999337%2CGenbank:XM_017059089.2;Parent=rna-XM_017059089.2
NW_016019330.1	Gnomon	exon	1691600	1691744	.	+	.	ID=exon-XM_017059089.2-4;Dbxref=GeneID:107999337%2CGenbank:XM_017059089.2;Parent=rna-XM_017059089.2
NW_016019330.1	Gnomon	CDS	1312944	1313055	.	+	0	Name=XP_016914831.1;ID=cds-XP_016914831.1;Dbxref=GeneID:107999472%2CGenbank:XP_016914831.1;Parent=rna-XM_017059342.2
NW_016019330.1	Gnomon	CDS	1314236	1314348	.	+	0	Name=XP_016914831.1;ID=cds-XP_016914831.1;Dbxref=GeneID:107999472%2CGenbank:XP_016914831.1;Parent=rna-XM_017059342.2
NW_016019330.1	Gnomon	CDS	1314449	1314667	.	+	0	Name=XP_016914831.1;ID=cds-XP_016914831.1;Dbxref=GeneID:107999472%2CGenbank:XP_016914831.1;Parent=rna-XM_017059342.2
NW_016019330.1	Gnomon	CDS	1316179	1316597	.	+	0	Name=XP_016914831.1;ID=cds-XP_016914831.1;Dbxref=GeneID:107999472%2CGenbank:XP_016914831.1;Parent=rna-XM_017059342.2
NW_016019330.1	Gnomon	CDS	1316707	1317412	.	+	0	Name=XP_016914831.1;ID=cds-XP_016914831.1;Dbxref=GeneID:107999472%2CGenbank:XP_016914831.1;Parent=rna-XM_017059342.2
NW_016019330.1	Gnomon	CDS	1317994	1318219	.	+	0	Name=XP_016914831.1;ID=cds-XP_016914831.1;Dbxref=GeneID:107999472%2CGenbank:XP_016914831.1;Parent=rna-XM_017059342.2
NW_016019330.1	Gnomon	CDS	1318676	1318881	.	+	0	Name=XP_016914831.1;ID=cds-XP_016914831.1;Dbxref=GeneID:107999472%2CGenbank:XP_016914831.1;Parent=rna-XM_017059342.2
NW_016019330.1	Gnomon	exon	1691817	1692163	.	+	.	ID=exon-XM_017059089.2-5;Dbxref=GeneID:107999337%2CGenbank:XM_017059089.2;Parent=rna-XM_017059089.2
NW_016019330.1	tRNAscan-SE	exon	2889697	2889769	.	+	.	ID=exon-Trnaa-agc-5-1;Dbxref=GeneID:107999475;Note=transfer RNA alanine (anticodon AGC);Parent=rna-Trnaa-agc-5
NW_016019330.1	Gnomon	exon	2812878	2812970	.	-	.	ID=exon-XM_028667454.1-12;Dbxref=GeneID:107999227%2CGenbank:XM_028667454.1;Parent=rna-XM_028667454.1
NW_016019330.1	Gnomon	CDS	3180686	3180817	.	+	0	Name=XP_016914487.1;ID=cds-XP_016914487.1;Dbxref=GeneID:107999289%2CGenbank:XP_016914487.1;Parent=rna-XM_017058998.1
NW_016019330.1	Gnomon	CDS	3180893	3181017	.	+	0	Name=XP_016914487.1;ID=cds-XP_016914487.1;Dbxref=GeneID:107999289%2CGenbank:XP_016914487.1;Parent=rna-XM_017058998.1
NW_016019330.1	Gnomon	CDS	3181083	3181233	.	+	0	Name=XP_016914487.1;ID=cds-XP_016914487.1;Dbxref=GeneID:107999289%2CGenbank:XP_016914487.1;Parent=rna-XM_017058998.1
NW_016019330.1	Gnomon	CDS	3181333	3181576	.	+	0	Name=XP_016914487.1;ID=cds-XP_016914487.1;Dbxref=GeneID:107999289%2CGenbank:XP_016914487.1;Parent=rna-XM_017058998.1
NW_016019330.1	Gnomon	CDS	3181659	3181861	.	+	0	Name=XP_016914487.1;ID=cds-XP_016914487.1;Dbxref=GeneID:107999289%2CGenbank:XP_016914487.1;Parent=rna-XM_017058998.1
NW_016019330.1	Gnomon	exon	2813459	2813557	.	-	.	ID=exon-XM_028667454.1-10;Dbxref=GeneID:107999227%2CGenbank:XM_028667454.1;Parent=rna-XM_028667454.1
NW_016019330.1	Gnomon	exon	2813052	2813354	.	-	.	ID=exon-XM_028667454.1-11;Dbxref=GeneID:107999227%2CGenbank:XM_028667454.1;Parent=rna-XM_028667454.1
NW_016019330.1	Gnomon	mRNA	1419066	1420869	.	-	.	Name=XM_017059119.2;ID=rna-XM_017059119.2;Dbxref=GeneID:107999354%2CGenbank:XM_017059119.2;Parent=gene-LOC107999354
NW_016019330.1	Gnomon	CDS	1442638	1442766	.	+	0	Name=XP_016914737.1;ID=cds-XP_016914737.1;Dbxref=GeneID:107999423%2CGenbank:XP_016914737.1;Parent=rna-XM_017059248.2
NW_016019330.1	Gnomon	CDS	1442878	1443241	.	+	0	Name=XP_016914737.1;ID=cds-XP_016914737.1;Dbxref=GeneID:107999423%2CGenbank:XP_016914737.1;Parent=rna-XM_017059248.2
NW_016019330.1	Gnomon	CDS	1443354	1443617	.	+	0	Name=XP_016914737.1;ID=cds-XP_016914737.1;Dbxref=GeneID:107999423%2CGenbank:XP_016914737.1;Parent=rna-XM_017059248.2
NW_016019330.1	Gnomon	CDS	1443700	1443893	.	+	0	Name=XP_016914737.1;ID=cds-XP_016914737.1;Dbxref=GeneID:107999423%2CGenbank:XP_016914737.1;Parent=rna-XM_017059248.2
NW_016019330.1	Gnomon	CDS	1443966	1444205	.	+	0	Name=XP_016914737.1;ID=cds-XP_016914737.1;Dbxref=GeneID:107999423%2CGenbank:XP_016914737.1;Parent=rna-XM_017059248.2
NW_016019330.1	Gnomon	CDS	1444299	1444616	.	+	0	Name=XP_016914737.1;ID=cds-XP_016914737.1;Dbxref=GeneID:107999423%2CGenbank:XP_016914737.1;Parent=rna-XM_017059248.2
NW_016019330.1	Gnomon	CDS	1444706	1445140	.	+	0	Name=XP_016914737.1;ID=cds-XP_016914737.1;Dbxref=GeneID:107999423%2CGenbank:XP_016914737.1;Parent=rna-XM_017059248.2
NW_016019330.1	Gnomon	CDS	1445209	1445430	.	+	0	Name=XP_016914737.1;ID=cds-XP_016914737.1;Dbxref=GeneID:107999423%2CGenbank:XP_016914737.1;Parent=rna-XM_017059248.2
NW_016019330.1	Gnomon	CDS	1445491	1445698	.	+	0	Name=XP_016914737.1;ID=cds-XP_016914737.1;Dbxref=GeneID:107999423%2CGenbank:XP_016914737.1;Parent=rna-XM_017059248.2
NW_016019330.1	Gnomon	CDS	1445787	1445983	.	+	0	Name=XP_016914737.1;ID=cds-XP_016914737.1;Dbxref=GeneID:107999423%2CGenbank:XP_016914737.1;Parent=rna-XM_017059248.2
NW_016019330.1	Gnomon	CDS	1446983	1447192	.	+	0	Name=XP_016914737.1;ID=cds-XP_016914737.1;Dbxref=GeneID:107999423%2CGenbank:XP_016914737.1;Parent=rna-XM_017059248.2
NW_016019330.1	Gnomon	CDS	1447327	1447449	.	+	0	Name=XP_016914737.1;ID=cds-XP_016914737.1;Dbxref=GeneID:107999423%2CGenbank:XP_016914737.1;Parent=rna-XM_017059248.2
NW_016019330.1	Gnomon	CDS	1447548	1447823	.	+	0	Name=XP_016914737.1;ID=cds-XP_016914737.1;Dbxref=GeneID:107999423%2CGenbank:XP_016914737.1;Parent=rna-XM_017059248.2
NW_016019330.1	Gnomon	CDS	1447897	1448145	.	+	0	Name=XP_016914737.1;ID=cds-XP_016914737.1;Dbxref=GeneID:107999423%2CGenbank:XP_016914737.1;Parent=rna-XM_017059248.2
NW_016019330.1	Gnomon	mRNA	457918	460902	.	+	.	Name=XM_028667429.1;ID=rna-XM_028667429.1;Dbxref=GeneID:107999447%2CGenbank:XM_028667429.1;Parent=gene-LOC107999447
NW_016019330.1	Gnomon	exon	2837616	2837796	.	+	.	ID=exon-XM_017059305.2-1;Dbxref=GeneID:107999450%2CGenbank:XM_017059305.2;Parent=rna-XM_017059305.2
NW_016019330.1	Gnomon	exon	2837884	2837998	.	+	.	ID=exon-XM_017059305.2-2;Dbxref=GeneID:107999450%2CGenbank:XM_017059305.2;Parent=rna-XM_017059305.2
NW_016019330.1	Gnomon	exon	2838109	2839269	.	+	.	ID=exon-XM_017059305.2-3;Dbxref=GeneID:107999450%2CGenbank:XM_017059305.2;Parent=rna-XM_017059305.2
NW_016019330.1	Gnomon	exon	2839341	2839501	.	+	.	ID=exon-XM_017059305.2-4;Dbxref=GeneID:107999450%2CGenbank:XM_017059305.2;Parent=rna-XM_017059305.2
NW_016019330.1	Gnomon	exon	2839577	2839747	.	+	.	ID=exon-XM_017059305.2-5;Dbxref=GeneID:107999450%2CGenbank:XM_017059305.2;Parent=rna-XM_017059305.2
NW_016019330.1	Gnomon	exon	2839830	2840538	.	+	.	ID=exon-XM_017059305.2-6;Dbxref=GeneID:107999450%2CGenbank:XM_017059305.2;Parent=rna-XM_017059305.2
NW_016019330.1	tRNAscan-SE	exon	2888882	2888954	.	+	.	ID=exon-Trnaa-agc-4-1;Dbxref=GeneID:107999474;Note=transfer RNA alanine (anticodon AGC);Parent=rna-Trnaa-agc-4
NW_016019330.1	Gnomon	CDS	1312944	1313055	.	+	0	Name=XP_016914830.1;ID=cds-XP_016914830.1;Dbxref=GeneID:107999472%2CGenbank:XP_016914830.1;Parent=rna-XM_017059341.2
NW_016019330.1	Gnomon	CDS	1314236	1314348	.	+	0	Name=XP_016914830.1;ID=cds-XP_016914830.1;Dbxref=GeneID:107999472%2CGenbank:XP_016914830.1;Parent=rna-XM_017059341.2
NW_016019330.1	Gnomon	CDS	1314449	1314667	.	+	0	Name=XP_016914830.1;ID=cds-XP_016914830.1;Dbxref=GeneID:107999472%2CGenbank:XP_016914830.1;Parent=rna-XM_017059341.2
NW_016019330.1	Gnomon	CDS	1316179	1316597	.	+	0	Name=XP_016914830.1;ID=cds-XP_016914830.1;Dbxref=GeneID:107999472%2CGenbank:XP_016914830.1;Parent=rna-XM_017059341.2
NW_016019330.1	Gnomon	CDS	1316707	1317412	.	+	0	Name=XP_016914830.1;ID=cds-XP_016914830.1;Dbxref=GeneID:107999472%2CGenbank:XP_016914830.1;Parent=rna-XM_017059341.2
NW_016019330.1	Gnomon	CDS	1317994	1318228	.	+	0	Name=XP_016914830.1;ID=cds-XP_016914830.1;Dbxref=GeneID:107999472%2CGenbank:XP_016914830.1;Parent=rna-XM_017059341.2
NW_016019330.1	Gnomon	CDS	1318676	1318881	.	+	0	Name=XP_016914830.1;ID=cds-XP_016914830.1;Dbxref=GeneID:107999472%2CGenbank:XP_016914830.1;Parent=rna-XM_017059341.2
NW_016019330.1	Gnomon	mRNA	2697877	2702453	.	+	.	Name=XM_017059212.2;ID=rna-XM_017059212.2;Dbxref=GeneID:107999404%2CGenbank:XM_017059212.2;Parent=gene-LOC107999404
NW_016019330.1	Gnomon	exon	1311125	1311184	.	+	.	ID=exon-XM_017058950.2-5;Dbxref=GeneID:107999249%2CGenbank:XM_017058950.2;Parent=rna-XM_017058950.2
NW_016019330.1	Gnomon	exon	1311330	1312068	.	+	.	ID=exon-XM_017058950.2-6;Dbxref=GeneID:107999249%2CGenbank:XM_017058950.2;Parent=rna-XM_017058950.2
NW_016019330.1	Gnomon	CDS	1690195	1690809	.	+	0	Name=XP_016914580.1;ID=cds-XP_016914580.1;Dbxref=GeneID:107999337%2CGenbank:XP_016914580.1;Parent=rna-XM_017059091.2
NW_016019330.1	Gnomon	CDS	1691031	1691177	.	+	0	Name=XP_016914580.1;ID=cds-XP_016914580.1;Dbxref=GeneID:107999337%2CGenbank:XP_016914580.1;Parent=rna-XM_017059091.2
NW_016019330.1	Gnomon	CDS	1691310	1691522	.	+	0	Name=XP_016914580.1;ID=cds-XP_016914580.1;Dbxref=GeneID:107999337%2CGenbank:XP_016914580.1;Parent=rna-XM_017059091.2
NW_016019330.1	Gnomon	CDS	1691600	1691739	.	+	0	Name=XP_016914580.1;ID=cds-XP_016914580.1;Dbxref=GeneID:107999337%2CGenbank:XP_016914580.1;Parent=rna-XM_017059091.2
NW_016019330.1	Gnomon	CDS	1691817	1691823	.	+	0	Name=XP_016914580.1;ID=cds-XP_016914580.1;Dbxref=GeneID:107999337%2CGenbank:XP_016914580.1;Parent=rna-XM_017059091.2
NW_016019330.1	Gnomon	exon	1310070	1310246	.	+	.	ID=exon-XM_017058950.2-3;Dbxref=GeneID:107999249%2CGenbank:XM_017058950.2;Parent=rna-XM_017058950.2
NW_016019330.1	Gnomon	exon	1310306	1310771	.	+	.	ID=exon-XM_017058950.2-4;Dbxref=GeneID:107999249%2CGenbank:XM_017058950.2;Parent=rna-XM_017058950.2
NW_016019330.1	Gnomon	exon	1309003	1309126	.	+	.	ID=exon-XM_017058950.2-1;Dbxref=GeneID:107999249%2CGenbank:XM_017058950.2;Parent=rna-XM_017058950.2
NW_016019330.1	Gnomon	exon	1309794	1310001	.	+	.	ID=exon-XM_017058950.2-2;Dbxref=GeneID:107999249%2CGenbank:XM_017058950.2;Parent=rna-XM_017058950.2
NW_016019330.1	Gnomon	CDS	1442638	1442766	.	+	0	Name=XP_016914736.1;ID=cds-XP_016914736.1;Dbxref=GeneID:107999423%2CGenbank:XP_016914736.1;Parent=rna-XM_017059247.2
NW_016019330.1	Gnomon	CDS	1442878	1443241	.	+	0	Name=XP_016914736.1;ID=cds-XP_016914736.1;Dbxref=GeneID:107999423%2CGenbank:XP_016914736.1;Parent=rna-XM_017059247.2
NW_016019330.1	Gnomon	CDS	1443354	1443617	.	+	0	Name=XP_016914736.1;ID=cds-XP_016914736.1;Dbxref=GeneID:107999423%2CGenbank:XP_016914736.1;Parent=rna-XM_017059247.2
NW_016019330.1	Gnomon	CDS	1443700	1443893	.	+	0	Name=XP_016914736.1;ID=cds-XP_016914736.1;Dbxref=GeneID:107999423%2CGenbank:XP_016914736.1;Parent=rna-XM_017059247.2
NW_016019330.1	Gnomon	CDS	1443966	1444205	.	+	0	Name=XP_016914736.1;ID=cds-XP_016914736.1;Dbxref=GeneID:107999423%2CGenbank:XP_016914736.1;Parent=rna-XM_017059247.2
NW_016019330.1	Gnomon	CDS	1444299	1444616	.	+	0	Name=XP_016914736.1;ID=cds-XP_016914736.1;Dbxref=GeneID:107999423%2CGenbank:XP_016914736.1;Parent=rna-XM_017059247.2
NW_016019330.1	Gnomon	CDS	1444706	1445140	.	+	0	Name=XP_016914736.1;ID=cds-XP_016914736.1;Dbxref=GeneID:107999423%2CGenbank:XP_016914736.1;Parent=rna-XM_017059247.2
NW_016019330.1	Gnomon	CDS	1445209	1445430	.	+	0	Name=XP_016914736.1;ID=cds-XP_016914736.1;Dbxref=GeneID:107999423%2CGenbank:XP_016914736.1;Parent=rna-XM_017059247.2
NW_016019330.1	Gnomon	CDS	1445491	1445698	.	+	0	Name=XP_016914736.1;ID=cds-XP_016914736.1;Dbxref=GeneID:107999423%2CGenbank:XP_016914736.1;Parent=rna-XM_017059247.2
NW_016019330.1	Gnomon	CDS	1445787	1445983	.	+	0	Name=XP_016914736.1;ID=cds-XP_016914736.1;Dbxref=GeneID:107999423%2CGenbank:XP_016914736.1;Parent=rna-XM_017059247.2
NW_016019330.1	Gnomon	CDS	1446983	1447192	.	+	0	Name=XP_016914736.1;ID=cds-XP_016914736.1;Dbxref=GeneID:107999423%2CGenbank:XP_016914736.1;Parent=rna-XM_017059247.2
NW_016019330.1	Gnomon	CDS	1447327	1447449	.	+	0	Name=XP_016914736.1;ID=cds-XP_016914736.1;Dbxref=GeneID:107999423%2CGenbank:XP_016914736.1;Parent=rna-XM_017059247.2
NW_016019330.1	Gnomon	CDS	1447548	1447823	.	+	0	Name=XP_016914736.1;ID=cds-XP_016914736.1;Dbxref=GeneID:107999423%2CGenbank:XP_016914736.1;Parent=rna-XM_017059247.2
NW_016019330.1	Gnomon	CDS	1447897	1448145	.	+	0	Name=XP_016914736.1;ID=cds-XP_016914736.1;Dbxref=GeneID:107999423%2CGenbank:XP_016914736.1;Parent=rna-XM_017059247.2
NW_016019330.1	Gnomon	mRNA	1776459	1904834	.	-	.	Name=XM_028667424.1;ID=rna-XM_028667424.1;Dbxref=GeneID:107999222%2CGenbank:XM_028667424.1;Parent=gene-LOC107999222
NW_016019330.1	Gnomon	exon	1706486	1707070	.	-	.	ID=exon-XM_017059242.2-10;Dbxref=GeneID:107999421%2CGenbank:XM_017059242.2;Parent=rna-XM_017059242.2
NW_016019330.1	Gnomon	exon	1706033	1706404	.	-	.	ID=exon-XM_017059242.2-11;Dbxref=GeneID:107999421%2CGenbank:XM_017059242.2;Parent=rna-XM_017059242.2
NW_016019330.1	Gnomon	CDS	3183004	3183472	.	-	0	Name=XP_016914486.1;ID=cds-XP_016914486.1;Dbxref=GeneID:107999288%2CGenbank:XP_016914486.1;Parent=rna-XM_017058997.2
NW_016019330.1	Gnomon	CDS	3182831	3182926	.	-	0	Name=XP_016914486.1;ID=cds-XP_016914486.1;Dbxref=GeneID:107999288%2CGenbank:XP_016914486.1;Parent=rna-XM_017058997.2
NW_016019330.1	Gnomon	CDS	3179802	3179975	.	-	0	Name=XP_016914486.1;ID=cds-XP_016914486.1;Dbxref=GeneID:107999288%2CGenbank:XP_016914486.1;Parent=rna-XM_017058997.2
NW_016019330.1	Gnomon	CDS	3179415	3179677	.	-	0	Name=XP_016914486.1;ID=cds-XP_016914486.1;Dbxref=GeneID:107999288%2CGenbank:XP_016914486.1;Parent=rna-XM_017058997.2
NW_016019330.1	Gnomon	CDS	3179237	3179341	.	-	0	Name=XP_016914486.1;ID=cds-XP_016914486.1;Dbxref=GeneID:107999288%2CGenbank:XP_016914486.1;Parent=rna-XM_017058997.2
NW_016019330.1	Gnomon	CDS	3178986	3179148	.	-	0	Name=XP_016914486.1;ID=cds-XP_016914486.1;Dbxref=GeneID:107999288%2CGenbank:XP_016914486.1;Parent=rna-XM_017058997.2
NW_016019330.1	Gnomon	CDS	3178706	3178869	.	-	0	Name=XP_016914486.1;ID=cds-XP_016914486.1;Dbxref=GeneID:107999288%2CGenbank:XP_016914486.1;Parent=rna-XM_017058997.2
NW_016019330.1	Gnomon	mRNA	12381	68654	.	+	.	Name=XM_017059062.2;ID=rna-XM_017059062.2;Dbxref=GeneID:107999327%2CGenbank:XM_017059062.2;Parent=gene-LOC107999327
NW_016019330.1	Gnomon	mRNA	1049036	1056767	.	+	.	Name=XM_017059219.2;ID=rna-XM_017059219.2;Dbxref=GeneID:107999409%2CGenbank:XM_017059219.2;Parent=gene-LOC107999409
NW_016019330.1	Gnomon	exon	514737	514972	.	-	.	ID=exon-XM_017059278.2-9;Dbxref=GeneID:107999436%2CGenbank:XM_017059278.2;Parent=rna-XM_017059278.2
NW_016019330.1	Gnomon	exon	515709	515866	.	-	.	ID=exon-XM_017059278.2-7;Dbxref=GeneID:107999436%2CGenbank:XM_017059278.2;Parent=rna-XM_017059278.2
NW_016019330.1	Gnomon	exon	515032	515629	.	-	.	ID=exon-XM_017059278.2-8;Dbxref=GeneID:107999436%2CGenbank:XM_017059278.2;Parent=rna-XM_017059278.2
NW_016019330.1	Gnomon	exon	516313	516498	.	-	.	ID=exon-XM_017059278.2-5;Dbxref=GeneID:107999436%2CGenbank:XM_017059278.2;Parent=rna-XM_017059278.2
NW_016019330.1	Gnomon	exon	515946	516240	.	-	.	ID=exon-XM_017059278.2-6;Dbxref=GeneID:107999436%2CGenbank:XM_017059278.2;Parent=rna-XM_017059278.2
NW_016019330.1	Gnomon	CDS	4321030	4321156	.	-	0	Name=XP_028523286.1;ID=cds-XP_028523286.1;Dbxref=GeneID:107999294%2CGenbank:XP_028523286.1;Parent=rna-XM_028667485.1
NW_016019330.1	Gnomon	CDS	4319773	4320057	.	-	0	Name=XP_028523286.1;ID=cds-XP_028523286.1;Dbxref=GeneID:107999294%2CGenbank:XP_028523286.1;Parent=rna-XM_028667485.1
NW_016019330.1	Gnomon	CDS	4319240	4319388	.	-	0	Name=XP_028523286.1;ID=cds-XP_028523286.1;Dbxref=GeneID:107999294%2CGenbank:XP_028523286.1;Parent=rna-XM_028667485.1
NW_016019330.1	Gnomon	CDS	4317921	4318083	.	-	0	Name=XP_028523286.1;ID=cds-XP_028523286.1;Dbxref=GeneID:107999294%2CGenbank:XP_028523286.1;Parent=rna-XM_028667485.1
NW_016019330.1	Gnomon	CDS	4317512	4317657	.	-	0	Name=XP_028523286.1;ID=cds-XP_028523286.1;Dbxref=GeneID:107999294%2CGenbank:XP_028523286.1;Parent=rna-XM_028667485.1
NW_016019330.1	Gnomon	exon	516807	516914	.	-	.	ID=exon-XM_017059278.2-3;Dbxref=GeneID:107999436%2CGenbank:XM_017059278.2;Parent=rna-XM_017059278.2
NW_016019330.1	Gnomon	exon	516587	516739	.	-	.	ID=exon-XM_017059278.2-4;Dbxref=GeneID:107999436%2CGenbank:XM_017059278.2;Parent=rna-XM_017059278.2
NW_016019330.1	Gnomon	exon	517421	517577	.	-	.	ID=exon-XM_017059278.2-1;Dbxref=GeneID:107999436%2CGenbank:XM_017059278.2;Parent=rna-XM_017059278.2
NW_016019330.1	Gnomon	exon	516992	517078	.	-	.	ID=exon-XM_017059278.2-2;Dbxref=GeneID:107999436%2CGenbank:XM_017059278.2;Parent=rna-XM_017059278.2
NW_016019330.1	Gnomon	mRNA	3359432	3362816	.	+	.	Name=XM_017059313.2;ID=rna-XM_017059313.2;Dbxref=GeneID:107999454%2CGenbank:XM_017059313.2;Parent=gene-LOC107999454
NW_016019330.1	Gnomon	exon	272970	273172	.	+	.	ID=exon-XR_003697998.1-1;Dbxref=GeneID:114577717%2CGenbank:XR_003697998.1;Parent=rna-XR_003697998.1
NW_016019330.1	Gnomon	exon	275328	275826	.	+	.	ID=exon-XR_003697998.1-2;Dbxref=GeneID:114577717%2CGenbank:XR_003697998.1;Parent=rna-XR_003697998.1
NW_016019330.1	Gnomon	exon	277165	278981	.	+	.	ID=exon-XR_003697998.1-3;Dbxref=GeneID:114577717%2CGenbank:XR_003697998.1;Parent=rna-XR_003697998.1
NW_016019330.1	Gnomon	mRNA	3212758	3214246	.	+	.	Name=XM_017058963.2;ID=rna-XM_017058963.2;Dbxref=GeneID:107999259%2CGenbank:XM_017058963.2;Parent=gene-LOC107999259
NW_016019330.1	Gnomon	CDS	1442638	1442766	.	+	0	Name=XP_016914735.1;ID=cds-XP_016914735.1;Dbxref=GeneID:107999423%2CGenbank:XP_016914735.1;Parent=rna-XM_017059246.2
NW_016019330.1	Gnomon	CDS	1442878	1443241	.	+	0	Name=XP_016914735.1;ID=cds-XP_016914735.1;Dbxref=GeneID:107999423%2CGenbank:XP_016914735.1;Parent=rna-XM_017059246.2
NW_016019330.1	Gnomon	CDS	1443354	1443617	.	+	0	Name=XP_016914735.1;ID=cds-XP_016914735.1;Dbxref=GeneID:107999423%2CGenbank:XP_016914735.1;Parent=rna-XM_017059246.2
NW_016019330.1	Gnomon	CDS	1443700	1443893	.	+	0	Name=XP_016914735.1;ID=cds-XP_016914735.1;Dbxref=GeneID:107999423%2CGenbank:XP_016914735.1;Parent=rna-XM_017059246.2
NW_016019330.1	Gnomon	CDS	1443966	1444205	.	+	0	Name=XP_016914735.1;ID=cds-XP_016914735.1;Dbxref=GeneID:107999423%2CGenbank:XP_016914735.1;Parent=rna-XM_017059246.2
NW_016019330.1	Gnomon	CDS	1444299	1444616	.	+	0	Name=XP_016914735.1;ID=cds-XP_016914735.1;Dbxref=GeneID:107999423%2CGenbank:XP_016914735.1;Parent=rna-XM_017059246.2
NW_016019330.1	Gnomon	CDS	1444706	1445140	.	+	0	Name=XP_016914735.1;ID=cds-XP_016914735.1;Dbxref=GeneID:107999423%2CGenbank:XP_016914735.1;Parent=rna-XM_017059246.2
NW_016019330.1	Gnomon	CDS	1445209	1445430	.	+	0	Name=XP_016914735.1;ID=cds-XP_016914735.1;Dbxref=GeneID:107999423%2CGenbank:XP_016914735.1;Parent=rna-XM_017059246.2
NW_016019330.1	Gnomon	CDS	1445491	1445698	.	+	0	Name=XP_016914735.1;ID=cds-XP_016914735.1;Dbxref=GeneID:107999423%2CGenbank:XP_016914735.1;Parent=rna-XM_017059246.2
NW_016019330.1	Gnomon	CDS	1445787	1445983	.	+	0	Name=XP_016914735.1;ID=cds-XP_016914735.1;Dbxref=GeneID:107999423%2CGenbank:XP_016914735.1;Parent=rna-XM_017059246.2
NW_016019330.1	Gnomon	CDS	1446983	1447192	.	+	0	Name=XP_016914735.1;ID=cds-XP_016914735.1;Dbxref=GeneID:107999423%2CGenbank:XP_016914735.1;Parent=rna-XM_017059246.2
NW_016019330.1	Gnomon	CDS	1447327	1447449	.	+	0	Name=XP_016914735.1;ID=cds-XP_016914735.1;Dbxref=GeneID:107999423%2CGenbank:XP_016914735.1;Parent=rna-XM_017059246.2
NW_016019330.1	Gnomon	CDS	1447548	1447823	.	+	0	Name=XP_016914735.1;ID=cds-XP_016914735.1;Dbxref=GeneID:107999423%2CGenbank:XP_016914735.1;Parent=rna-XM_017059246.2
NW_016019330.1	Gnomon	CDS	1447897	1448145	.	+	0	Name=XP_016914735.1;ID=cds-XP_016914735.1;Dbxref=GeneID:107999423%2CGenbank:XP_016914735.1;Parent=rna-XM_017059246.2
NW_016019330.1	Gnomon	exon	3211829	3212046	.	+	.	ID=exon-XR_001766329.2-1;Dbxref=GeneID:107999291%2CGenbank:XR_001766329.2;Parent=rna-XR_001766329.2
NW_016019330.1	Gnomon	exon	3212141	3212235	.	+	.	ID=exon-XR_001766329.2-2;Dbxref=GeneID:107999291%2CGenbank:XR_001766329.2;Parent=rna-XR_001766329.2
NW_016019330.1	Gnomon	exon	1291786	1292233	.	-	.	ID=id-LOC107999239;Dbxref=GeneID:107999239;Parent=gene-LOC107999239
NW_016019330.1	Gnomon	exon	2756032	2756053	.	+	.	ID=id-LOC107999226;Dbxref=GeneID:107999226;Parent=gene-LOC107999226
NW_016019330.1	Gnomon	mRNA	69492	71265	.	+	.	Name=XM_017059063.2;ID=rna-XM_017059063.2;Dbxref=GeneID:107999328%2CGenbank:XM_017059063.2;Parent=gene-LOC107999328
NW_016019330.1	Gnomon	CDS	3206211	3206213	.	-	0	Name=XP_016914485.1;ID=cds-XP_016914485.1;Dbxref=GeneID:107999287%2CGenbank:XP_016914485.1;Parent=rna-XM_017058996.2
NW_016019330.1	Gnomon	CDS	3205336	3205596	.	-	0	Name=XP_016914485.1;ID=cds-XP_016914485.1;Dbxref=GeneID:107999287%2CGenbank:XP_016914485.1;Parent=rna-XM_017058996.2
NW_016019330.1	Gnomon	CDS	3204779	3205108	.	-	0	Name=XP_016914485.1;ID=cds-XP_016914485.1;Dbxref=GeneID:107999287%2CGenbank:XP_016914485.1;Parent=rna-XM_017058996.2
NW_016019330.1	Gnomon	CDS	3204181	3204653	.	-	0	Name=XP_016914485.1;ID=cds-XP_016914485.1;Dbxref=GeneID:107999287%2CGenbank:XP_016914485.1;Parent=rna-XM_017058996.2
NW_016019330.1	Gnomon	CDS	3203851	3204120	.	-	0	Name=XP_016914485.1;ID=cds-XP_016914485.1;Dbxref=GeneID:107999287%2CGenbank:XP_016914485.1;Parent=rna-XM_017058996.2
NW_016019330.1	Gnomon	CDS	3203488	3203779	.	-	0	Name=XP_016914485.1;ID=cds-XP_016914485.1;Dbxref=GeneID:107999287%2CGenbank:XP_016914485.1;Parent=rna-XM_017058996.2
NW_016019330.1	Gnomon	exon	1744725	1745342	.	-	.	ID=exon-XM_017059177.2-3;Dbxref=GeneID:107999388%2CGenbank:XM_017059177.2;Parent=rna-XM_017059177.2
NW_016019330.1	Gnomon	exon	1744441	1744621	.	-	.	ID=exon-XM_017059177.2-4;Dbxref=GeneID:107999388%2CGenbank:XM_017059177.2;Parent=rna-XM_017059177.2
NW_016019330.1	Gnomon	exon	1745921	1746176	.	-	.	ID=exon-XM_017059177.2-1;Dbxref=GeneID:107999388%2CGenbank:XM_017059177.2;Parent=rna-XM_017059177.2
NW_016019330.1	Gnomon	exon	1745648	1745799	.	-	.	ID=exon-XM_017059177.2-2;Dbxref=GeneID:107999388%2CGenbank:XM_017059177.2;Parent=rna-XM_017059177.2
NW_016019330.1	Gnomon	exon	1742304	1742555	.	-	.	ID=exon-XM_017059177.2-7;Dbxref=GeneID:107999388%2CGenbank:XM_017059177.2;Parent=rna-XM_017059177.2
NW_016019330.1	Gnomon	exon	1742113	1742214	.	-	.	ID=exon-XM_017059177.2-8;Dbxref=GeneID:107999388%2CGenbank:XM_017059177.2;Parent=rna-XM_017059177.2
NW_016019330.1	Gnomon	exon	1744281	1744361	.	-	.	ID=exon-XM_017059177.2-5;Dbxref=GeneID:107999388%2CGenbank:XM_017059177.2;Parent=rna-XM_017059177.2
NW_016019330.1	Gnomon	exon	1742629	1744176	.	-	.	ID=exon-XM_017059177.2-6;Dbxref=GeneID:107999388%2CGenbank:XM_017059177.2;Parent=rna-XM_017059177.2
NW_016019330.1	Gnomon	exon	1741806	1741910	.	-	.	ID=exon-XM_017059177.2-9;Dbxref=GeneID:107999388%2CGenbank:XM_017059177.2;Parent=rna-XM_017059177.2
NW_016019330.1	Gnomon	CDS	4321030	4321156	.	-	0	Name=XP_028523285.1;ID=cds-XP_028523285.1;Dbxref=GeneID:107999294%2CGenbank:XP_028523285.1;Parent=rna-XM_028667484.1
NW_016019330.1	Gnomon	CDS	4319773	4320057	.	-	0	Name=XP_028523285.1;ID=cds-XP_028523285.1;Dbxref=GeneID:107999294%2CGenbank:XP_028523285.1;Parent=rna-XM_028667484.1
NW_016019330.1	Gnomon	CDS	4319240	4319388	.	-	0	Name=XP_028523285.1;ID=cds-XP_028523285.1;Dbxref=GeneID:107999294%2CGenbank:XP_028523285.1;Parent=rna-XM_028667484.1
NW_016019330.1	Gnomon	CDS	4317921	4318083	.	-	0	Name=XP_028523285.1;ID=cds-XP_028523285.1;Dbxref=GeneID:107999294%2CGenbank:XP_028523285.1;Parent=rna-XM_028667484.1
NW_016019330.1	Gnomon	CDS	4317512	4317657	.	-	0	Name=XP_028523285.1;ID=cds-XP_028523285.1;Dbxref=GeneID:107999294%2CGenbank:XP_028523285.1;Parent=rna-XM_028667484.1
NW_016019330.1	Gnomon	mRNA	3359500	3362816	.	+	.	Name=XM_017059312.1;ID=rna-XM_017059312.1;Dbxref=GeneID:107999454%2CGenbank:XM_017059312.1;Parent=gene-LOC107999454
NW_016019330.1	Gnomon	exon	3067017	3067313	.	+	.	ID=exon-XM_017059124.2-10;Dbxref=GeneID:107999359%2CGenbank:XM_017059124.2;Parent=rna-XM_017059124.2
NW_016019330.1	Gnomon	exon	3067404	3067482	.	+	.	ID=exon-XM_017059124.2-11;Dbxref=GeneID:107999359%2CGenbank:XM_017059124.2;Parent=rna-XM_017059124.2
NW_016019330.1	Gnomon	exon	3067558	3067758	.	+	.	ID=exon-XM_017059124.2-12;Dbxref=GeneID:107999359%2CGenbank:XM_017059124.2;Parent=rna-XM_017059124.2
NW_016019330.1	Gnomon	mRNA	1776459	1889327	.	-	.	Name=XM_028667423.1;ID=rna-XM_028667423.1;Dbxref=GeneID:107999222%2CGenbank:XM_028667423.1;Parent=gene-LOC107999222
NW_016019330.1	Gnomon	exon	62682	62880	.	-	.	ID=exon-XM_017059065.2-1;Dbxref=GeneID:107999329%2CGenbank:XM_017059065.2;Parent=rna-XM_017059065.2
NW_016019330.1	Gnomon	exon	4213611	4213891	.	+	.	ID=exon-XM_017058926.2-4;Dbxref=GeneID:107999231%2CGenbank:XM_017058926.2;Parent=rna-XM_017058926.2
NW_016019330.1	Gnomon	exon	1672	2032	.	-	.	ID=exon-XM_017059065.2-2;Dbxref=GeneID:107999329%2CGenbank:XM_017059065.2;Parent=rna-XM_017059065.2
NW_016019330.1	Gnomon	exon	4213969	4214268	.	+	.	ID=exon-XM_017058926.2-5;Dbxref=GeneID:107999231%2CGenbank:XM_017058926.2;Parent=rna-XM_017058926.2
NW_016019330.1	Gnomon	exon	4214479	4214607	.	+	.	ID=exon-XM_017058926.2-6;Dbxref=GeneID:107999231%2CGenbank:XM_017058926.2;Parent=rna-XM_017058926.2
NW_016019330.1	Gnomon	exon	4214743	4214899	.	+	.	ID=exon-XM_017058926.2-7;Dbxref=GeneID:107999231%2CGenbank:XM_017058926.2;Parent=rna-XM_017058926.2
NW_016019330.1	Gnomon	exon	4213043	4213072	.	+	.	ID=exon-XM_017058926.2-1;Dbxref=GeneID:107999231%2CGenbank:XM_017058926.2;Parent=rna-XM_017058926.2
NW_016019330.1	Gnomon	exon	4213263	4213347	.	+	.	ID=exon-XM_017058926.2-2;Dbxref=GeneID:107999231%2CGenbank:XM_017058926.2;Parent=rna-XM_017058926.2
NW_016019330.1	Gnomon	exon	4213431	4213522	.	+	.	ID=exon-XM_017058926.2-3;Dbxref=GeneID:107999231%2CGenbank:XM_017058926.2;Parent=rna-XM_017058926.2
NW_016019330.1	Gnomon	mRNA	1440689	1448288	.	+	.	Name=XM_028667426.1;ID=rna-XM_028667426.1;Dbxref=GeneID:107999423%2CGenbank:XM_028667426.1;Parent=gene-LOC107999423
NW_016019330.1	Gnomon	exon	4215239	4215529	.	+	.	ID=exon-XM_017058926.2-8;Dbxref=GeneID:107999231%2CGenbank:XM_017058926.2;Parent=rna-XM_017058926.2
NW_016019330.1	Gnomon	exon	4215618	4215757	.	+	.	ID=exon-XM_017058926.2-9;Dbxref=GeneID:107999231%2CGenbank:XM_017058926.2;Parent=rna-XM_017058926.2
NW_016019330.1	Gnomon	exon	3203851	3204120	.	-	.	ID=exon-XM_017058996.2-5;Dbxref=GeneID:107999287%2CGenbank:XM_017058996.2;Parent=rna-XM_017058996.2
NW_016019330.1	Gnomon	exon	3203228	3203779	.	-	.	ID=exon-XM_017058996.2-6;Dbxref=GeneID:107999287%2CGenbank:XM_017058996.2;Parent=rna-XM_017058996.2
NW_016019330.1	Gnomon	exon	3204779	3205108	.	-	.	ID=exon-XM_017058996.2-3;Dbxref=GeneID:107999287%2CGenbank:XM_017058996.2;Parent=rna-XM_017058996.2
NW_016019330.1	Gnomon	exon	3204181	3204653	.	-	.	ID=exon-XM_017058996.2-4;Dbxref=GeneID:107999287%2CGenbank:XM_017058996.2;Parent=rna-XM_017058996.2
NW_016019330.1	Gnomon	exon	3206211	3206358	.	-	.	ID=exon-XM_017058996.2-1;Dbxref=GeneID:107999287%2CGenbank:XM_017058996.2;Parent=rna-XM_017058996.2
NW_016019330.1	Gnomon	exon	3205336	3205596	.	-	.	ID=exon-XM_017058996.2-2;Dbxref=GeneID:107999287%2CGenbank:XM_017058996.2;Parent=rna-XM_017058996.2
NW_016019330.1	Gnomon	CDS	1442638	1442766	.	+	0	Name=XP_016914734.1;ID=cds-XP_016914734.1;Dbxref=GeneID:107999423%2CGenbank:XP_016914734.1;Parent=rna-XM_017059245.2
NW_016019330.1	Gnomon	CDS	1442878	1443241	.	+	0	Name=XP_016914734.1;ID=cds-XP_016914734.1;Dbxref=GeneID:107999423%2CGenbank:XP_016914734.1;Parent=rna-XM_017059245.2
NW_016019330.1	Gnomon	CDS	1443354	1443617	.	+	0	Name=XP_016914734.1;ID=cds-XP_016914734.1;Dbxref=GeneID:107999423%2CGenbank:XP_016914734.1;Parent=rna-XM_017059245.2
NW_016019330.1	Gnomon	CDS	1443700	1443893	.	+	0	Name=XP_016914734.1;ID=cds-XP_016914734.1;Dbxref=GeneID:107999423%2CGenbank:XP_016914734.1;Parent=rna-XM_017059245.2
NW_016019330.1	Gnomon	CDS	1443966	1444205	.	+	0	Name=XP_016914734.1;ID=cds-XP_016914734.1;Dbxref=GeneID:107999423%2CGenbank:XP_016914734.1;Parent=rna-XM_017059245.2
NW_016019330.1	Gnomon	CDS	1444299	1444616	.	+	0	Name=XP_016914734.1;ID=cds-XP_016914734.1;Dbxref=GeneID:107999423%2CGenbank:XP_016914734.1;Parent=rna-XM_017059245.2
NW_016019330.1	Gnomon	CDS	1444706	1445140	.	+	0	Name=XP_016914734.1;ID=cds-XP_016914734.1;Dbxref=GeneID:107999423%2CGenbank:XP_016914734.1;Parent=rna-XM_017059245.2
NW_016019330.1	Gnomon	CDS	1445209	1445430	.	+	0	Name=XP_016914734.1;ID=cds-XP_016914734.1;Dbxref=GeneID:107999423%2CGenbank:XP_016914734.1;Parent=rna-XM_017059245.2
NW_016019330.1	Gnomon	CDS	1445491	1445698	.	+	0	Name=XP_016914734.1;ID=cds-XP_016914734.1;Dbxref=GeneID:107999423%2CGenbank:XP_016914734.1;Parent=rna-XM_017059245.2
NW_016019330.1	Gnomon	CDS	1445787	1445983	.	+	0	Name=XP_016914734.1;ID=cds-XP_016914734.1;Dbxref=GeneID:107999423%2CGenbank:XP_016914734.1;Parent=rna-XM_017059245.2
NW_016019330.1	Gnomon	CDS	1446983	1447192	.	+	0	Name=XP_016914734.1;ID=cds-XP_016914734.1;Dbxref=GeneID:107999423%2CGenbank:XP_016914734.1;Parent=rna-XM_017059245.2
NW_016019330.1	Gnomon	CDS	1447327	1447449	.	+	0	Name=XP_016914734.1;ID=cds-XP_016914734.1;Dbxref=GeneID:107999423%2CGenbank:XP_016914734.1;Parent=rna-XM_017059245.2
NW_016019330.1	Gnomon	CDS	1447548	1447823	.	+	0	Name=XP_016914734.1;ID=cds-XP_016914734.1;Dbxref=GeneID:107999423%2CGenbank:XP_016914734.1;Parent=rna-XM_017059245.2
NW_016019330.1	Gnomon	CDS	1447897	1448145	.	+	0	Name=XP_016914734.1;ID=cds-XP_016914734.1;Dbxref=GeneID:107999423%2CGenbank:XP_016914734.1;Parent=rna-XM_017059245.2
NW_016019330.1	Gnomon	mRNA	12381	68654	.	+	.	Name=XM_017059060.2;ID=rna-XM_017059060.2;Dbxref=GeneID:107999327%2CGenbank:XM_017059060.2;Parent=gene-LOC107999327
NW_016019330.1	Gnomon	CDS	4491827	4491869	.	-	0	Name=XP_028523284.1;ID=cds-XP_028523284.1;Dbxref=GeneID:107999293%2CGenbank:XP_028523284.1;Parent=rna-XM_028667483.1
NW_016019330.1	Gnomon	CDS	4490995	4491363	.	-	0	Name=XP_028523284.1;ID=cds-XP_028523284.1;Dbxref=GeneID:107999293%2CGenbank:XP_028523284.1;Parent=rna-XM_028667483.1
NW_016019330.1	Gnomon	CDS	4488960	4489765	.	-	0	Name=XP_028523284.1;ID=cds-XP_028523284.1;Dbxref=GeneID:107999293%2CGenbank:XP_028523284.1;Parent=rna-XM_028667483.1
NW_016019330.1	Gnomon	CDS	4488241	4488390	.	-	0	Name=XP_028523284.1;ID=cds-XP_028523284.1;Dbxref=GeneID:107999293%2CGenbank:XP_028523284.1;Parent=rna-XM_028667483.1
NW_016019330.1	Gnomon	exon	4702607	4702790	.	-	.	ID=exon-XM_028667443.1-5;Dbxref=GeneID:107999269%2CGenbank:XM_028667443.1;Parent=rna-XM_028667443.1
NW_016019330.1	Gnomon	exon	4702285	4702476	.	-	.	ID=exon-XM_028667443.1-6;Dbxref=GeneID:107999269%2CGenbank:XM_028667443.1;Parent=rna-XM_028667443.1
NW_016019330.1	Gnomon	exon	4703770	4704019	.	-	.	ID=exon-XM_028667443.1-3;Dbxref=GeneID:107999269%2CGenbank:XM_028667443.1;Parent=rna-XM_028667443.1
NW_016019330.1	Gnomon	exon	4703472	4703696	.	-	.	ID=exon-XM_028667443.1-4;Dbxref=GeneID:107999269%2CGenbank:XM_028667443.1;Parent=rna-XM_028667443.1
NW_016019330.1	Gnomon	exon	4704672	4704984	.	-	.	ID=exon-XM_028667443.1-1;Dbxref=GeneID:107999269%2CGenbank:XM_028667443.1;Parent=rna-XM_028667443.1
NW_016019330.1	Gnomon	exon	4704497	4704610	.	-	.	ID=exon-XM_028667443.1-2;Dbxref=GeneID:107999269%2CGenbank:XM_028667443.1;Parent=rna-XM_028667443.1
NW_016019330.1	Gnomon	exon	4700879	4701204	.	-	.	ID=exon-XM_028667443.1-9;Dbxref=GeneID:107999269%2CGenbank:XM_028667443.1;Parent=rna-XM_028667443.1
NW_016019330.1	Gnomon	exon	4701998	4702195	.	-	.	ID=exon-XM_028667443.1-7;Dbxref=GeneID:107999269%2CGenbank:XM_028667443.1;Parent=rna-XM_028667443.1
NW_016019330.1	Gnomon	exon	4701659	4701935	.	-	.	ID=exon-XM_028667443.1-8;Dbxref=GeneID:107999269%2CGenbank:XM_028667443.1;Parent=rna-XM_028667443.1
NW_016019330.1	Gnomon	mRNA	1046379	1056767	.	+	.	Name=XM_017059217.2;ID=rna-XM_017059217.2;Dbxref=GeneID:107999409%2CGenbank:XM_017059217.2;Parent=gene-LOC107999409
NW_016019330.1	Gnomon	mRNA	3246133	3249284	.	-	.	Name=XM_017058961.2;ID=rna-XM_017058961.2;Dbxref=GeneID:107999258%2CGenbank:XM_017058961.2;Parent=gene-LOC107999258
NW_016019330.1	Gnomon	mRNA	1724195	1727106	.	-	.	Name=XM_017059311.2;ID=rna-XM_017059311.2;Dbxref=GeneID:107999453%2CGenbank:XM_017059311.2;Parent=gene-LOC107999453
NW_016019330.1	Gnomon	exon	1360161	1360369	.	-	.	ID=exon-XM_017059131.2-1;Dbxref=GeneID:107999364%2CGenbank:XM_017059131.2;Parent=rna-XM_017059131.2
NW_016019330.1	Gnomon	exon	1359398	1359522	.	-	.	ID=exon-XM_017059131.2-2;Dbxref=GeneID:107999364%2CGenbank:XM_017059131.2;Parent=rna-XM_017059131.2
NW_016019330.1	Gnomon	exon	1358275	1358622	.	-	.	ID=exon-XM_017059131.2-5;Dbxref=GeneID:107999364%2CGenbank:XM_017059131.2;Parent=rna-XM_017059131.2
NW_016019330.1	Gnomon	exon	1358909	1359251	.	-	.	ID=exon-XM_017059131.2-3;Dbxref=GeneID:107999364%2CGenbank:XM_017059131.2;Parent=rna-XM_017059131.2
NW_016019330.1	Gnomon	exon	1358707	1358810	.	-	.	ID=exon-XM_017059131.2-4;Dbxref=GeneID:107999364%2CGenbank:XM_017059131.2;Parent=rna-XM_017059131.2
NW_016019330.1	Gnomon	exon	4281715	4281974	.	-	.	ID=exon-XM_017059107.2-1;Dbxref=GeneID:107999345%2CGenbank:XM_017059107.2;Parent=rna-XM_017059107.2
NW_016019330.1	Gnomon	exon	4280583	4280738	.	-	.	ID=exon-XM_017059107.2-2;Dbxref=GeneID:107999345%2CGenbank:XM_017059107.2;Parent=rna-XM_017059107.2
NW_016019330.1	Gnomon	exon	4280324	4280430	.	-	.	ID=exon-XM_017059107.2-3;Dbxref=GeneID:107999345%2CGenbank:XM_017059107.2;Parent=rna-XM_017059107.2
NW_016019330.1	Gnomon	exon	4280044	4280205	.	-	.	ID=exon-XM_017059107.2-4;Dbxref=GeneID:107999345%2CGenbank:XM_017059107.2;Parent=rna-XM_017059107.2
NW_016019330.1	Gnomon	exon	4279871	4279972	.	-	.	ID=exon-XM_017059107.2-5;Dbxref=GeneID:107999345%2CGenbank:XM_017059107.2;Parent=rna-XM_017059107.2
NW_016019330.1	Gnomon	exon	4278669	4279736	.	-	.	ID=exon-XM_017059107.2-6;Dbxref=GeneID:107999345%2CGenbank:XM_017059107.2;Parent=rna-XM_017059107.2
NW_016019330.1	Gnomon	exon	2879761	2879946	.	-	.	ID=exon-XM_017059018.2-3;Dbxref=GeneID:107999304%2CGenbank:XM_017059018.2;Parent=rna-XM_017059018.2
NW_016019330.1	Gnomon	exon	2879557	2879694	.	-	.	ID=exon-XM_017059018.2-4;Dbxref=GeneID:107999304%2CGenbank:XM_017059018.2;Parent=rna-XM_017059018.2
NW_016019330.1	Gnomon	exon	2879131	2879453	.	-	.	ID=exon-XM_017059018.2-5;Dbxref=GeneID:107999304%2CGenbank:XM_017059018.2;Parent=rna-XM_017059018.2
NW_016019330.1	Gnomon	exon	2880214	2880384	.	-	.	ID=exon-XM_017059018.2-1;Dbxref=GeneID:107999304%2CGenbank:XM_017059018.2;Parent=rna-XM_017059018.2
NW_016019330.1	Gnomon	exon	2880015	2880155	.	-	.	ID=exon-XM_017059018.2-2;Dbxref=GeneID:107999304%2CGenbank:XM_017059018.2;Parent=rna-XM_017059018.2
NW_016019330.1	Gnomon	CDS	3149573	3149689	.	-	0	Name=XP_016914483.1;ID=cds-XP_016914483.1;Dbxref=GeneID:107999286%2CGenbank:XP_016914483.1;Parent=rna-XM_017058994.2
NW_016019330.1	Gnomon	CDS	3148582	3148761	.	-	0	Name=XP_016914483.1;ID=cds-XP_016914483.1;Dbxref=GeneID:107999286%2CGenbank:XP_016914483.1;Parent=rna-XM_017058994.2
NW_016019330.1	Gnomon	CDS	3148146	3148274	.	-	0	Name=XP_016914483.1;ID=cds-XP_016914483.1;Dbxref=GeneID:107999286%2CGenbank:XP_016914483.1;Parent=rna-XM_017058994.2
NW_016019330.1	Gnomon	CDS	3147953	3148068	.	-	0	Name=XP_016914483.1;ID=cds-XP_016914483.1;Dbxref=GeneID:107999286%2CGenbank:XP_016914483.1;Parent=rna-XM_017058994.2
NW_016019330.1	Gnomon	CDS	3147213	3147339	.	-	0	Name=XP_016914483.1;ID=cds-XP_016914483.1;Dbxref=GeneID:107999286%2CGenbank:XP_016914483.1;Parent=rna-XM_017058994.2
NW_016019330.1	Gnomon	CDS	3145644	3145820	.	-	0	Name=XP_016914483.1;ID=cds-XP_016914483.1;Dbxref=GeneID:107999286%2CGenbank:XP_016914483.1;Parent=rna-XM_017058994.2
NW_016019330.1	Gnomon	CDS	3145190	3145402	.	-	0	Name=XP_016914483.1;ID=cds-XP_016914483.1;Dbxref=GeneID:107999286%2CGenbank:XP_016914483.1;Parent=rna-XM_017058994.2
NW_016019330.1	Gnomon	CDS	3144681	3144894	.	-	0	Name=XP_016914483.1;ID=cds-XP_016914483.1;Dbxref=GeneID:107999286%2CGenbank:XP_016914483.1;Parent=rna-XM_017058994.2
NW_016019330.1	Gnomon	CDS	3143987	3144410	.	-	0	Name=XP_016914483.1;ID=cds-XP_016914483.1;Dbxref=GeneID:107999286%2CGenbank:XP_016914483.1;Parent=rna-XM_017058994.2
NW_016019330.1	Gnomon	CDS	3143610	3143737	.	-	0	Name=XP_016914483.1;ID=cds-XP_016914483.1;Dbxref=GeneID:107999286%2CGenbank:XP_016914483.1;Parent=rna-XM_017058994.2
NW_016019330.1	Gnomon	CDS	3143294	3143526	.	-	0	Name=XP_016914483.1;ID=cds-XP_016914483.1;Dbxref=GeneID:107999286%2CGenbank:XP_016914483.1;Parent=rna-XM_017058994.2
NW_016019330.1	Gnomon	CDS	3142615	3143003	.	-	0	Name=XP_016914483.1;ID=cds-XP_016914483.1;Dbxref=GeneID:107999286%2CGenbank:XP_016914483.1;Parent=rna-XM_017058994.2
NW_016019330.1	Gnomon	CDS	3141883	3141979	.	-	0	Name=XP_016914483.1;ID=cds-XP_016914483.1;Dbxref=GeneID:107999286%2CGenbank:XP_016914483.1;Parent=rna-XM_017058994.2
NW_016019330.1	Gnomon	exon	3339978	3340109	.	+	.	ID=exon-XM_017058949.2-1;Dbxref=GeneID:107999248%2CGenbank:XM_017058949.2;Parent=rna-XM_017058949.2
NW_016019330.1	Gnomon	exon	3340355	3340418	.	+	.	ID=exon-XM_017058949.2-2;Dbxref=GeneID:107999248%2CGenbank:XM_017058949.2;Parent=rna-XM_017058949.2
NW_016019330.1	Gnomon	exon	3340745	3341406	.	+	.	ID=exon-XM_017058949.2-3;Dbxref=GeneID:107999248%2CGenbank:XM_017058949.2;Parent=rna-XM_017058949.2
NW_016019330.1	Gnomon	exon	3341800	3342089	.	+	.	ID=exon-XM_017058949.2-4;Dbxref=GeneID:107999248%2CGenbank:XM_017058949.2;Parent=rna-XM_017058949.2
NW_016019330.1	Gnomon	exon	3342174	3342401	.	+	.	ID=exon-XM_017058949.2-5;Dbxref=GeneID:107999248%2CGenbank:XM_017058949.2;Parent=rna-XM_017058949.2
NW_016019330.1	Gnomon	CDS	4708304	4708893	.	-	0	Name=XP_016914733.1;ID=cds-XP_016914733.1;Dbxref=GeneID:107999422%2CGenbank:XP_016914733.1;Parent=rna-XM_017059244.2
NW_016019330.1	Gnomon	CDS	4707090	4707456	.	-	0	Name=XP_016914733.1;ID=cds-XP_016914733.1;Dbxref=GeneID:107999422%2CGenbank:XP_016914733.1;Parent=rna-XM_017059244.2
NW_016019330.1	Gnomon	CDS	4706603	4706767	.	-	0	Name=XP_016914733.1;ID=cds-XP_016914733.1;Dbxref=GeneID:107999422%2CGenbank:XP_016914733.1;Parent=rna-XM_017059244.2
NW_016019330.1	Gnomon	mRNA	1776459	1904834	.	-	.	Name=XM_028667425.1;ID=rna-XM_028667425.1;Dbxref=GeneID:107999222%2CGenbank:XM_028667425.1;Parent=gene-LOC107999222
NW_016019330.1	Gnomon	exon	1616013	1617460	.	-	.	ID=exon-XM_017059042.2-8;Dbxref=GeneID:107999316%2CGenbank:XM_017059042.2;Parent=rna-XM_017059042.2
NW_016019330.1	Gnomon	exon	1618020	1618300	.	-	.	ID=exon-XM_017059042.2-6;Dbxref=GeneID:107999316%2CGenbank:XM_017059042.2;Parent=rna-XM_017059042.2
NW_016019330.1	Gnomon	exon	1617717	1617895	.	-	.	ID=exon-XM_017059042.2-7;Dbxref=GeneID:107999316%2CGenbank:XM_017059042.2;Parent=rna-XM_017059042.2
NW_016019330.1	Gnomon	exon	1618729	1619004	.	-	.	ID=exon-XM_017059042.2-4;Dbxref=GeneID:107999316%2CGenbank:XM_017059042.2;Parent=rna-XM_017059042.2
NW_016019330.1	Gnomon	exon	1618409	1618561	.	-	.	ID=exon-XM_017059042.2-5;Dbxref=GeneID:107999316%2CGenbank:XM_017059042.2;Parent=rna-XM_017059042.2
NW_016019330.1	Gnomon	exon	1620975	1621187	.	-	.	ID=exon-XM_017059042.2-2;Dbxref=GeneID:107999316%2CGenbank:XM_017059042.2;Parent=rna-XM_017059042.2
NW_016019330.1	Gnomon	exon	1619745	1619986	.	-	.	ID=exon-XM_017059042.2-3;Dbxref=GeneID:107999316%2CGenbank:XM_017059042.2;Parent=rna-XM_017059042.2
NW_016019330.1	Gnomon	exon	1622826	1623960	.	-	.	ID=exon-XM_017059042.2-1;Dbxref=GeneID:107999316%2CGenbank:XM_017059042.2;Parent=rna-XM_017059042.2
NW_016019330.1	Gnomon	exon	319309	319598	.	-	.	ID=exon-XM_017059329.2-2;Dbxref=GeneID:107999463%2CGenbank:XM_017059329.2;Parent=rna-XM_017059329.2
NW_016019330.1	Gnomon	exon	285577	285636	.	-	.	ID=exon-XM_017059329.2-3;Dbxref=GeneID:107999463%2CGenbank:XM_017059329.2;Parent=rna-XM_017059329.2
NW_016019330.1	Gnomon	exon	321413	322477	.	-	.	ID=exon-XM_017059329.2-1;Dbxref=GeneID:107999463%2CGenbank:XM_017059329.2;Parent=rna-XM_017059329.2
NW_016019330.1	Gnomon	exon	282162	282399	.	-	.	ID=exon-XM_017059329.2-4;Dbxref=GeneID:107999463%2CGenbank:XM_017059329.2;Parent=rna-XM_017059329.2
NW_016019330.1	Gnomon	exon	279977	280489	.	-	.	ID=exon-XM_017059329.2-5;Dbxref=GeneID:107999463%2CGenbank:XM_017059329.2;Parent=rna-XM_017059329.2
NW_016019330.1	Gnomon	exon	392578	392884	.	-	.	ID=exon-XM_017059205.2-9;Dbxref=GeneID:107999399%2CGenbank:XM_017059205.2;Parent=rna-XM_017059205.2
NW_016019330.1	Gnomon	exon	393254	393429	.	-	.	ID=exon-XM_017059205.2-7;Dbxref=GeneID:107999399%2CGenbank:XM_017059205.2;Parent=rna-XM_017059205.2
NW_016019330.1	Gnomon	exon	392998	393165	.	-	.	ID=exon-XM_017059205.2-8;Dbxref=GeneID:107999399%2CGenbank:XM_017059205.2;Parent=rna-XM_017059205.2
NW_016019330.1	Gnomon	exon	395261	395324	.	-	.	ID=exon-XM_017059205.2-1;Dbxref=GeneID:107999399%2CGenbank:XM_017059205.2;Parent=rna-XM_017059205.2
NW_016019330.1	Gnomon	exon	394823	395175	.	-	.	ID=exon-XM_017059205.2-2;Dbxref=GeneID:107999399%2CGenbank:XM_017059205.2;Parent=rna-XM_017059205.2
NW_016019330.1	Gnomon	exon	393960	394153	.	-	.	ID=exon-XM_017059205.2-5;Dbxref=GeneID:107999399%2CGenbank:XM_017059205.2;Parent=rna-XM_017059205.2
NW_016019330.1	Gnomon	exon	393506	393831	.	-	.	ID=exon-XM_017059205.2-6;Dbxref=GeneID:107999399%2CGenbank:XM_017059205.2;Parent=rna-XM_017059205.2
NW_016019330.1	Gnomon	exon	394569	394718	.	-	.	ID=exon-XM_017059205.2-3;Dbxref=GeneID:107999399%2CGenbank:XM_017059205.2;Parent=rna-XM_017059205.2
NW_016019330.1	Gnomon	exon	394219	394495	.	-	.	ID=exon-XM_017059205.2-4;Dbxref=GeneID:107999399%2CGenbank:XM_017059205.2;Parent=rna-XM_017059205.2
NW_016019330.1	Gnomon	CDS	1510009	1510186	.	+	0	Name=XP_016914639.2;ID=cds-XP_016914639.2;Dbxref=GeneID:107999371%2CGenbank:XP_016914639.2;Parent=rna-XM_017059150.2
NW_016019330.1	Gnomon	CDS	1510257	1510540	.	+	0	Name=XP_016914639.2;ID=cds-XP_016914639.2;Dbxref=GeneID:107999371%2CGenbank:XP_016914639.2;Parent=rna-XM_017059150.2
NW_016019330.1	Gnomon	CDS	1510612	1510784	.	+	0	Name=XP_016914639.2;ID=cds-XP_016914639.2;Dbxref=GeneID:107999371%2CGenbank:XP_016914639.2;Parent=rna-XM_017059150.2
NW_016019330.1	Gnomon	CDS	1510980	1511137	.	+	0	Name=XP_016914639.2;ID=cds-XP_016914639.2;Dbxref=GeneID:107999371%2CGenbank:XP_016914639.2;Parent=rna-XM_017059150.2
NW_016019330.1	Gnomon	CDS	1511213	1511405	.	+	0	Name=XP_016914639.2;ID=cds-XP_016914639.2;Dbxref=GeneID:107999371%2CGenbank:XP_016914639.2;Parent=rna-XM_017059150.2
NW_016019330.1	Gnomon	CDS	1511503	1511710	.	+	0	Name=XP_016914639.2;ID=cds-XP_016914639.2;Dbxref=GeneID:107999371%2CGenbank:XP_016914639.2;Parent=rna-XM_017059150.2
NW_016019330.1	Gnomon	CDS	1511787	1512035	.	+	0	Name=XP_016914639.2;ID=cds-XP_016914639.2;Dbxref=GeneID:107999371%2CGenbank:XP_016914639.2;Parent=rna-XM_017059150.2
NW_016019330.1	Gnomon	CDS	1512106	1512182	.	+	0	Name=XP_016914639.2;ID=cds-XP_016914639.2;Dbxref=GeneID:107999371%2CGenbank:XP_016914639.2;Parent=rna-XM_017059150.2
NW_016019330.1	Gnomon	CDS	1512242	1512380	.	+	0	Name=XP_016914639.2;ID=cds-XP_016914639.2;Dbxref=GeneID:107999371%2CGenbank:XP_016914639.2;Parent=rna-XM_017059150.2
NW_016019330.1	Gnomon	CDS	4491827	4491869	.	-	0	Name=XP_028523283.1;ID=cds-XP_028523283.1;Dbxref=GeneID:107999293%2CGenbank:XP_028523283.1;Parent=rna-XM_028667482.1
NW_016019330.1	Gnomon	CDS	4490995	4491363	.	-	0	Name=XP_028523283.1;ID=cds-XP_028523283.1;Dbxref=GeneID:107999293%2CGenbank:XP_028523283.1;Parent=rna-XM_028667482.1
NW_016019330.1	Gnomon	CDS	4488960	4489765	.	-	0	Name=XP_028523283.1;ID=cds-XP_028523283.1;Dbxref=GeneID:107999293%2CGenbank:XP_028523283.1;Parent=rna-XM_028667482.1
NW_016019330.1	Gnomon	CDS	4488241	4488390	.	-	0	Name=XP_028523283.1;ID=cds-XP_028523283.1;Dbxref=GeneID:107999293%2CGenbank:XP_028523283.1;Parent=rna-XM_028667482.1
NW_016019330.1	Gnomon	exon	279977	280489	.	-	.	ID=exon-XM_028667490.1-7;Dbxref=GeneID:107999463%2CGenbank:XM_028667490.1;Parent=rna-XM_028667490.1
NW_016019330.1	Gnomon	exon	319309	319598	.	-	.	ID=exon-XM_028667490.1-3;Dbxref=GeneID:107999463%2CGenbank:XM_028667490.1;Parent=rna-XM_028667490.1
NW_016019330.1	Gnomon	exon	299111	299170	.	-	.	ID=exon-XM_028667490.1-4;Dbxref=GeneID:107999463%2CGenbank:XM_028667490.1;Parent=rna-XM_028667490.1
NW_016019330.1	Gnomon	exon	285577	285636	.	-	.	ID=exon-XM_028667490.1-5;Dbxref=GeneID:107999463%2CGenbank:XM_028667490.1;Parent=rna-XM_028667490.1
NW_016019330.1	Gnomon	exon	282162	282399	.	-	.	ID=exon-XM_028667490.1-6;Dbxref=GeneID:107999463%2CGenbank:XM_028667490.1;Parent=rna-XM_028667490.1
NW_016019330.1	Gnomon	exon	319909	320193	.	-	.	ID=exon-XM_028667490.1-1;Dbxref=GeneID:107999463%2CGenbank:XM_028667490.1;Parent=rna-XM_028667490.1
NW_016019330.1	Gnomon	exon	319678	319826	.	-	.	ID=exon-XM_028667490.1-2;Dbxref=GeneID:107999463%2CGenbank:XM_028667490.1;Parent=rna-XM_028667490.1
NW_016019330.1	Gnomon	mRNA	472629	482168	.	-	.	Name=XM_017059216.2;ID=rna-XM_017059216.2;Dbxref=GeneID:107999408%2CGenbank:XM_017059216.2;Parent=gene-LOC107999408
NW_016019330.1	Gnomon	exon	3221666	3221971	.	-	.	ID=exon-XM_028667466.1-1;Dbxref=GeneID:107999451%2CGenbank:XM_028667466.1;Parent=rna-XM_028667466.1
NW_016019330.1	Gnomon	exon	3220591	3220620	.	-	.	ID=exon-XM_028667466.1-4;Dbxref=GeneID:107999451%2CGenbank:XM_028667466.1;Parent=rna-XM_028667466.1
NW_016019330.1	Gnomon	exon	3220416	3220476	.	-	.	ID=exon-XM_028667466.1-5;Dbxref=GeneID:107999451%2CGenbank:XM_028667466.1;Parent=rna-XM_028667466.1
NW_016019330.1	Gnomon	exon	3221300	3221509	.	-	.	ID=exon-XM_028667466.1-2;Dbxref=GeneID:107999451%2CGenbank:XM_028667466.1;Parent=rna-XM_028667466.1
NW_016019330.1	Gnomon	exon	3220713	3221138	.	-	.	ID=exon-XM_028667466.1-3;Dbxref=GeneID:107999451%2CGenbank:XM_028667466.1;Parent=rna-XM_028667466.1
NW_016019330.1	Gnomon	exon	3219484	3219581	.	-	.	ID=exon-XM_028667466.1-8;Dbxref=GeneID:107999451%2CGenbank:XM_028667466.1;Parent=rna-XM_028667466.1
NW_016019330.1	Gnomon	exon	3219068	3219257	.	-	.	ID=exon-XM_028667466.1-9;Dbxref=GeneID:107999451%2CGenbank:XM_028667466.1;Parent=rna-XM_028667466.1
NW_016019330.1	Gnomon	exon	3219965	3220263	.	-	.	ID=exon-XM_028667466.1-6;Dbxref=GeneID:107999451%2CGenbank:XM_028667466.1;Parent=rna-XM_028667466.1
NW_016019330.1	Gnomon	exon	3219760	3219861	.	-	.	ID=exon-XM_028667466.1-7;Dbxref=GeneID:107999451%2CGenbank:XM_028667466.1;Parent=rna-XM_028667466.1
NW_016019330.1	Gnomon	mRNA	3212759	3214295	.	+	.	Name=XM_017058962.2;ID=rna-XM_017058962.2;Dbxref=GeneID:107999259%2CGenbank:XM_017058962.2;Parent=gene-LOC107999259
NW_016019330.1	Gnomon	CDS	3149573	3149689	.	-	0	Name=XP_016914482.1;ID=cds-XP_016914482.1;Dbxref=GeneID:107999286%2CGenbank:XP_016914482.1;Parent=rna-XM_017058993.2
NW_016019330.1	Gnomon	CDS	3148582	3148761	.	-	0	Name=XP_016914482.1;ID=cds-XP_016914482.1;Dbxref=GeneID:107999286%2CGenbank:XP_016914482.1;Parent=rna-XM_017058993.2
NW_016019330.1	Gnomon	CDS	3148146	3148274	.	-	0	Name=XP_016914482.1;ID=cds-XP_016914482.1;Dbxref=GeneID:107999286%2CGenbank:XP_016914482.1;Parent=rna-XM_017058993.2
NW_016019330.1	Gnomon	CDS	3147953	3148068	.	-	0	Name=XP_016914482.1;ID=cds-XP_016914482.1;Dbxref=GeneID:107999286%2CGenbank:XP_016914482.1;Parent=rna-XM_017058993.2
NW_016019330.1	Gnomon	CDS	3147213	3147339	.	-	0	Name=XP_016914482.1;ID=cds-XP_016914482.1;Dbxref=GeneID:107999286%2CGenbank:XP_016914482.1;Parent=rna-XM_017058993.2
NW_016019330.1	Gnomon	CDS	3145644	3145820	.	-	0	Name=XP_016914482.1;ID=cds-XP_016914482.1;Dbxref=GeneID:107999286%2CGenbank:XP_016914482.1;Parent=rna-XM_017058993.2
NW_016019330.1	Gnomon	CDS	3145190	3145402	.	-	0	Name=XP_016914482.1;ID=cds-XP_016914482.1;Dbxref=GeneID:107999286%2CGenbank:XP_016914482.1;Parent=rna-XM_017058993.2
NW_016019330.1	Gnomon	CDS	3144681	3144894	.	-	0	Name=XP_016914482.1;ID=cds-XP_016914482.1;Dbxref=GeneID:107999286%2CGenbank:XP_016914482.1;Parent=rna-XM_017058993.2
NW_016019330.1	Gnomon	CDS	3143987	3144410	.	-	0	Name=XP_016914482.1;ID=cds-XP_016914482.1;Dbxref=GeneID:107999286%2CGenbank:XP_016914482.1;Parent=rna-XM_017058993.2
NW_016019330.1	Gnomon	CDS	3143610	3143737	.	-	0	Name=XP_016914482.1;ID=cds-XP_016914482.1;Dbxref=GeneID:107999286%2CGenbank:XP_016914482.1;Parent=rna-XM_017058993.2
NW_016019330.1	Gnomon	CDS	3143294	3143526	.	-	0	Name=XP_016914482.1;ID=cds-XP_016914482.1;Dbxref=GeneID:107999286%2CGenbank:XP_016914482.1;Parent=rna-XM_017058993.2
NW_016019330.1	Gnomon	CDS	3142615	3143003	.	-	0	Name=XP_016914482.1;ID=cds-XP_016914482.1;Dbxref=GeneID:107999286%2CGenbank:XP_016914482.1;Parent=rna-XM_017058993.2
NW_016019330.1	Gnomon	CDS	3141883	3141979	.	-	0	Name=XP_016914482.1;ID=cds-XP_016914482.1;Dbxref=GeneID:107999286%2CGenbank:XP_016914482.1;Parent=rna-XM_017058993.2
NW_016019330.1	Gnomon	exon	1406618	1406841	.	+	.	ID=exon-XM_028667419.1-2;Dbxref=GeneID:107999353%2CGenbank:XM_028667419.1;Parent=rna-XM_028667419.1
NW_016019330.1	Gnomon	exon	1407217	1407564	.	+	.	ID=exon-XM_028667419.1-3;Dbxref=GeneID:107999353%2CGenbank:XM_028667419.1;Parent=rna-XM_028667419.1
NW_016019330.1	Gnomon	exon	1407635	1408484	.	+	.	ID=exon-XM_028667419.1-4;Dbxref=GeneID:107999353%2CGenbank:XM_028667419.1;Parent=rna-XM_028667419.1
NW_016019330.1	Gnomon	exon	1408583	1410266	.	+	.	ID=exon-XM_028667419.1-5;Dbxref=GeneID:107999353%2CGenbank:XM_028667419.1;Parent=rna-XM_028667419.1
NW_016019330.1	Gnomon	exon	1405822	1406182	.	+	.	ID=exon-XM_028667419.1-1;Dbxref=GeneID:107999353%2CGenbank:XM_028667419.1;Parent=rna-XM_028667419.1
NW_016019330.1	Gnomon	mRNA	2820909	2821914	.	+	.	Name=XM_017058967.2;ID=rna-XM_017058967.2;Dbxref=GeneID:107999262%2CGenbank:XM_017058967.2;Parent=gene-LOC107999262
NW_016019330.1	Gnomon	CDS	1709384	1709779	.	-	0	Name=XP_016914731.1;ID=cds-XP_016914731.1;Dbxref=GeneID:107999421%2CGenbank:XP_016914731.1;Parent=rna-XM_017059242.2
NW_016019330.1	Gnomon	CDS	1709114	1709293	.	-	0	Name=XP_016914731.1;ID=cds-XP_016914731.1;Dbxref=GeneID:107999421%2CGenbank:XP_016914731.1;Parent=rna-XM_017059242.2
NW_016019330.1	Gnomon	CDS	1708813	1709003	.	-	0	Name=XP_016914731.1;ID=cds-XP_016914731.1;Dbxref=GeneID:107999421%2CGenbank:XP_016914731.1;Parent=rna-XM_017059242.2
NW_016019330.1	Gnomon	CDS	1708482	1708692	.	-	0	Name=XP_016914731.1;ID=cds-XP_016914731.1;Dbxref=GeneID:107999421%2CGenbank:XP_016914731.1;Parent=rna-XM_017059242.2
NW_016019330.1	Gnomon	CDS	1708069	1708304	.	-	0	Name=XP_016914731.1;ID=cds-XP_016914731.1;Dbxref=GeneID:107999421%2CGenbank:XP_016914731.1;Parent=rna-XM_017059242.2
NW_016019330.1	Gnomon	CDS	1707733	1707994	.	-	0	Name=XP_016914731.1;ID=cds-XP_016914731.1;Dbxref=GeneID:107999421%2CGenbank:XP_016914731.1;Parent=rna-XM_017059242.2
NW_016019330.1	Gnomon	CDS	1707428	1707664	.	-	0	Name=XP_016914731.1;ID=cds-XP_016914731.1;Dbxref=GeneID:107999421%2CGenbank:XP_016914731.1;Parent=rna-XM_017059242.2
NW_016019330.1	Gnomon	CDS	1707145	1707350	.	-	0	Name=XP_016914731.1;ID=cds-XP_016914731.1;Dbxref=GeneID:107999421%2CGenbank:XP_016914731.1;Parent=rna-XM_017059242.2
NW_016019330.1	Gnomon	CDS	1706486	1707070	.	-	0	Name=XP_016914731.1;ID=cds-XP_016914731.1;Dbxref=GeneID:107999421%2CGenbank:XP_016914731.1;Parent=rna-XM_017059242.2
NW_016019330.1	Gnomon	CDS	1706236	1706404	.	-	0	Name=XP_016914731.1;ID=cds-XP_016914731.1;Dbxref=GeneID:107999421%2CGenbank:XP_016914731.1;Parent=rna-XM_017059242.2
NW_016019330.1	Gnomon	mRNA	1406870	1410266	.	+	.	Name=XM_028667420.1;ID=rna-XM_028667420.1;Dbxref=GeneID:107999353%2CGenbank:XM_028667420.1;Parent=gene-LOC107999353
NW_016019330.1	Gnomon	exon	93006	93029	.	+	.	ID=exon-XM_017058903.2-1;Dbxref=GeneID:107999209%2CGenbank:XM_017058903.2;Parent=rna-XM_017058903.2
NW_016019330.1	Gnomon	exon	93174	93215	.	+	.	ID=exon-XM_017058903.2-2;Dbxref=GeneID:107999209%2CGenbank:XM_017058903.2;Parent=rna-XM_017058903.2
NW_016019330.1	Gnomon	exon	93622	93876	.	+	.	ID=exon-XM_017058903.2-3;Dbxref=GeneID:107999209%2CGenbank:XM_017058903.2;Parent=rna-XM_017058903.2
NW_016019330.1	Gnomon	exon	94304	94465	.	+	.	ID=exon-XM_017058903.2-4;Dbxref=GeneID:107999209%2CGenbank:XM_017058903.2;Parent=rna-XM_017058903.2
NW_016019330.1	Gnomon	exon	94682	95068	.	+	.	ID=exon-XM_017058903.2-5;Dbxref=GeneID:107999209%2CGenbank:XM_017058903.2;Parent=rna-XM_017058903.2
NW_016019330.1	Gnomon	exon	95223	95860	.	+	.	ID=exon-XM_017058903.2-6;Dbxref=GeneID:107999209%2CGenbank:XM_017058903.2;Parent=rna-XM_017058903.2
NW_016019330.1	Gnomon	exon	3180477	3180817	.	+	.	ID=exon-XM_017058998.1-1;Dbxref=GeneID:107999289%2CGenbank:XM_017058998.1;Parent=rna-XM_017058998.1
NW_016019330.1	Gnomon	exon	3181333	3181576	.	+	.	ID=exon-XM_017058998.1-4;Dbxref=GeneID:107999289%2CGenbank:XM_017058998.1;Parent=rna-XM_017058998.1
NW_016019330.1	Gnomon	exon	3181659	3181968	.	+	.	ID=exon-XM_017058998.1-5;Dbxref=GeneID:107999289%2CGenbank:XM_017058998.1;Parent=rna-XM_017058998.1
NW_016019330.1	Gnomon	exon	3180893	3181017	.	+	.	ID=exon-XM_017058998.1-2;Dbxref=GeneID:107999289%2CGenbank:XM_017058998.1;Parent=rna-XM_017058998.1
NW_016019330.1	Gnomon	exon	3181083	3181233	.	+	.	ID=exon-XM_017058998.1-3;Dbxref=GeneID:107999289%2CGenbank:XM_017058998.1;Parent=rna-XM_017058998.1
NW_016019330.1	Gnomon	exon	1360307	1360450	.	-	.	ID=exon-XM_017059132.2-1;Dbxref=GeneID:107999364%2CGenbank:XM_017059132.2;Parent=rna-XM_017059132.2
NW_016019330.1	Gnomon	exon	1359398	1359522	.	-	.	ID=exon-XM_017059132.2-2;Dbxref=GeneID:107999364%2CGenbank:XM_017059132.2;Parent=rna-XM_017059132.2
NW_016019330.1	Gnomon	exon	1358909	1359251	.	-	.	ID=exon-XM_017059132.2-3;Dbxref=GeneID:107999364%2CGenbank:XM_017059132.2;Parent=rna-XM_017059132.2
NW_016019330.1	Gnomon	exon	1358707	1358810	.	-	.	ID=exon-XM_017059132.2-4;Dbxref=GeneID:107999364%2CGenbank:XM_017059132.2;Parent=rna-XM_017059132.2
NW_016019330.1	Gnomon	exon	1358275	1358622	.	-	.	ID=exon-XM_017059132.2-5;Dbxref=GeneID:107999364%2CGenbank:XM_017059132.2;Parent=rna-XM_017059132.2
NW_016019330.1	Gnomon	CDS	3149573	3149689	.	-	0	Name=XP_016914481.1;ID=cds-XP_016914481.1;Dbxref=GeneID:107999286%2CGenbank:XP_016914481.1;Parent=rna-XM_017058992.2
NW_016019330.1	Gnomon	CDS	3148582	3148761	.	-	0	Name=XP_016914481.1;ID=cds-XP_016914481.1;Dbxref=GeneID:107999286%2CGenbank:XP_016914481.1;Parent=rna-XM_017058992.2
NW_016019330.1	Gnomon	CDS	3148146	3148274	.	-	0	Name=XP_016914481.1;ID=cds-XP_016914481.1;Dbxref=GeneID:107999286%2CGenbank:XP_016914481.1;Parent=rna-XM_017058992.2
NW_016019330.1	Gnomon	CDS	3147953	3148068	.	-	0	Name=XP_016914481.1;ID=cds-XP_016914481.1;Dbxref=GeneID:107999286%2CGenbank:XP_016914481.1;Parent=rna-XM_017058992.2
NW_016019330.1	Gnomon	CDS	3147213	3147339	.	-	0	Name=XP_016914481.1;ID=cds-XP_016914481.1;Dbxref=GeneID:107999286%2CGenbank:XP_016914481.1;Parent=rna-XM_017058992.2
NW_016019330.1	Gnomon	CDS	3145644	3145820	.	-	0	Name=XP_016914481.1;ID=cds-XP_016914481.1;Dbxref=GeneID:107999286%2CGenbank:XP_016914481.1;Parent=rna-XM_017058992.2
NW_016019330.1	Gnomon	CDS	3145190	3145402	.	-	0	Name=XP_016914481.1;ID=cds-XP_016914481.1;Dbxref=GeneID:107999286%2CGenbank:XP_016914481.1;Parent=rna-XM_017058992.2
NW_016019330.1	Gnomon	CDS	3144681	3144894	.	-	0	Name=XP_016914481.1;ID=cds-XP_016914481.1;Dbxref=GeneID:107999286%2CGenbank:XP_016914481.1;Parent=rna-XM_017058992.2
NW_016019330.1	Gnomon	CDS	3143987	3144410	.	-	0	Name=XP_016914481.1;ID=cds-XP_016914481.1;Dbxref=GeneID:107999286%2CGenbank:XP_016914481.1;Parent=rna-XM_017058992.2
NW_016019330.1	Gnomon	CDS	3143610	3143737	.	-	0	Name=XP_016914481.1;ID=cds-XP_016914481.1;Dbxref=GeneID:107999286%2CGenbank:XP_016914481.1;Parent=rna-XM_017058992.2
NW_016019330.1	Gnomon	CDS	3143294	3143526	.	-	0	Name=XP_016914481.1;ID=cds-XP_016914481.1;Dbxref=GeneID:107999286%2CGenbank:XP_016914481.1;Parent=rna-XM_017058992.2
NW_016019330.1	Gnomon	CDS	3142615	3143003	.	-	0	Name=XP_016914481.1;ID=cds-XP_016914481.1;Dbxref=GeneID:107999286%2CGenbank:XP_016914481.1;Parent=rna-XM_017058992.2
NW_016019330.1	Gnomon	CDS	3141883	3141979	.	-	0	Name=XP_016914481.1;ID=cds-XP_016914481.1;Dbxref=GeneID:107999286%2CGenbank:XP_016914481.1;Parent=rna-XM_017058992.2
NW_016019330.1	Gnomon	exon	1738164	1738574	.	-	.	ID=exon-XM_017059179.2-9;Dbxref=GeneID:107999388%2CGenbank:XM_017059179.2;Parent=rna-XM_017059179.2
NW_016019330.1	Gnomon	exon	1741222	1741363	.	-	.	ID=exon-XM_017059179.2-7;Dbxref=GeneID:107999388%2CGenbank:XM_017059179.2;Parent=rna-XM_017059179.2
NW_016019330.1	Gnomon	exon	1738643	1741095	.	-	.	ID=exon-XM_017059179.2-8;Dbxref=GeneID:107999388%2CGenbank:XM_017059179.2;Parent=rna-XM_017059179.2
NW_016019330.1	Gnomon	exon	1742113	1742214	.	-	.	ID=exon-XM_017059179.2-5;Dbxref=GeneID:107999388%2CGenbank:XM_017059179.2;Parent=rna-XM_017059179.2
NW_016019330.1	Gnomon	exon	1741806	1741910	.	-	.	ID=exon-XM_017059179.2-6;Dbxref=GeneID:107999388%2CGenbank:XM_017059179.2;Parent=rna-XM_017059179.2
NW_016019330.1	Gnomon	exon	1742629	1744176	.	-	.	ID=exon-XM_017059179.2-3;Dbxref=GeneID:107999388%2CGenbank:XM_017059179.2;Parent=rna-XM_017059179.2
NW_016019330.1	Gnomon	exon	1742304	1742555	.	-	.	ID=exon-XM_017059179.2-4;Dbxref=GeneID:107999388%2CGenbank:XM_017059179.2;Parent=rna-XM_017059179.2
NW_016019330.1	Gnomon	exon	1744441	1744545	.	-	.	ID=exon-XM_017059179.2-1;Dbxref=GeneID:107999388%2CGenbank:XM_017059179.2;Parent=rna-XM_017059179.2
NW_016019330.1	Gnomon	exon	1744281	1744361	.	-	.	ID=exon-XM_017059179.2-2;Dbxref=GeneID:107999388%2CGenbank:XM_017059179.2;Parent=rna-XM_017059179.2
NW_016019330.1	Gnomon	mRNA	490624	491774	.	-	.	Name=XM_017058969.1;ID=rna-XM_017058969.1;Dbxref=GeneID:107999264%2CGenbank:XM_017058969.1;Parent=gene-LOC107999264
NW_016019330.1	Gnomon	mRNA	332650	352014	.	+	.	Name=XM_017059161.2;ID=rna-XM_017059161.2;Dbxref=GeneID:107999375%2CGenbank:XM_017059161.2;Parent=gene-LOC107999375
NW_016019330.1	Gnomon	exon	189817	189959	.	+	.	ID=exon-XM_017059228.1-9;Dbxref=GeneID:107999414%2CGenbank:XM_017059228.1;Note=The sequence of the model RefSeq transcript was modified relative to this genomic sequence to represent the inferred CDS: added 931 bases not found in genome assembly;Parent=rna-XM_017059228.1
NW_016019330.1	Gnomon	exon	188643	188791	.	+	.	ID=exon-XM_017059228.1-7;Dbxref=GeneID:107999414%2CGenbank:XM_017059228.1;Note=The sequence of the model RefSeq transcript was modified relative to this genomic sequence to represent the inferred CDS: added 931 bases not found in genome assembly;Parent=rna-XM_017059228.1
NW_016019330.1	Gnomon	exon	188952	189357	.	+	.	ID=exon-XM_017059228.1-8;Dbxref=GeneID:107999414%2CGenbank:XM_017059228.1;Note=The sequence of the model RefSeq transcript was modified relative to this genomic sequence to represent the inferred CDS: added 931 bases not found in genome assembly;Parent=rna-XM_017059228.1
NW_016019330.1	Gnomon	exon	181350	181492	.	+	.	ID=exon-XM_017059228.1-5;Dbxref=GeneID:107999414%2CGenbank:XM_017059228.1;Note=The sequence of the model RefSeq transcript was modified relative to this genomic sequence to represent the inferred CDS: added 931 bases not found in genome assembly;Parent=rna-XM_017059228.1
NW_016019330.1	Gnomon	exon	181937	182128	.	+	.	ID=exon-XM_017059228.1-6;Dbxref=GeneID:107999414%2CGenbank:XM_017059228.1;Note=The sequence of the model RefSeq transcript was modified relative to this genomic sequence to represent the inferred CDS: added 931 bases not found in genome assembly;Parent=rna-XM_017059228.1
NW_016019330.1	Gnomon	exon	179881	180252	.	+	.	ID=exon-XM_017059228.1-3;Dbxref=GeneID:107999414%2CGenbank:XM_017059228.1;Note=The sequence of the model RefSeq transcript was modified relative to this genomic sequence to represent the inferred CDS: added 931 bases not found in genome assembly;Parent=rna-XM_017059228.1
NW_016019330.1	Gnomon	exon	180743	181018	.	+	.	ID=exon-XM_017059228.1-4;Dbxref=GeneID:107999414%2CGenbank:XM_017059228.1;Note=The sequence of the model RefSeq transcript was modified relative to this genomic sequence to represent the inferred CDS: added 931 bases not found in genome assembly;Parent=rna-XM_017059228.1
NW_016019330.1	Gnomon	exon	169752	169919	.	+	.	ID=exon-XM_017059228.1-1;Dbxref=GeneID:107999414%2CGenbank:XM_017059228.1;Note=The sequence of the model RefSeq transcript was modified relative to this genomic sequence to represent the inferred CDS: added 931 bases not found in genome assembly;Parent=rna-XM_017059228.1
NW_016019330.1	Gnomon	exon	176051	176350	.	+	.	ID=exon-XM_017059228.1-2;Dbxref=GeneID:107999414%2CGenbank:XM_017059228.1;Note=The sequence of the model RefSeq transcript was modified relative to this genomic sequence to represent the inferred CDS: added 931 bases not found in genome assembly;Parent=rna-XM_017059228.1
NW_016019330.1	Gnomon	exon	321413	322477	.	-	.	ID=exon-XM_017059328.2-1;Dbxref=GeneID:107999463%2CGenbank:XM_017059328.2;Parent=rna-XM_017059328.2
NW_016019330.1	Gnomon	exon	319309	319598	.	-	.	ID=exon-XM_017059328.2-2;Dbxref=GeneID:107999463%2CGenbank:XM_017059328.2;Parent=rna-XM_017059328.2
NW_016019330.1	Gnomon	exon	299111	299170	.	-	.	ID=exon-XM_017059328.2-3;Dbxref=GeneID:107999463%2CGenbank:XM_017059328.2;Parent=rna-XM_017059328.2
NW_016019330.1	Gnomon	exon	285577	285636	.	-	.	ID=exon-XM_017059328.2-4;Dbxref=GeneID:107999463%2CGenbank:XM_017059328.2;Parent=rna-XM_017059328.2
NW_016019330.1	Gnomon	exon	282162	282399	.	-	.	ID=exon-XM_017059328.2-5;Dbxref=GeneID:107999463%2CGenbank:XM_017059328.2;Parent=rna-XM_017059328.2
NW_016019330.1	Gnomon	exon	279977	280489	.	-	.	ID=exon-XM_017059328.2-6;Dbxref=GeneID:107999463%2CGenbank:XM_017059328.2;Parent=rna-XM_017059328.2
NW_016019330.1	Gnomon	exon	2026620	2026717	.	-	.	ID=exon-XM_028667491.1-8;Dbxref=GeneID:107999465%2CGenbank:XM_028667491.1;Parent=rna-XM_028667491.1
NW_016019330.1	Gnomon	exon	2025531	2025966	.	-	.	ID=exon-XM_028667491.1-9;Dbxref=GeneID:107999465%2CGenbank:XM_028667491.1;Parent=rna-XM_028667491.1
NW_016019330.1	Gnomon	exon	2027598	2027805	.	-	.	ID=exon-XM_028667491.1-6;Dbxref=GeneID:107999465%2CGenbank:XM_028667491.1;Parent=rna-XM_028667491.1
NW_016019330.1	Gnomon	exon	2026852	2027403	.	-	.	ID=exon-XM_028667491.1-7;Dbxref=GeneID:107999465%2CGenbank:XM_028667491.1;Parent=rna-XM_028667491.1
NW_016019330.1	Gnomon	exon	2092428	2092636	.	-	.	ID=exon-XM_028667491.1-1;Dbxref=GeneID:107999465%2CGenbank:XM_028667491.1;Parent=rna-XM_028667491.1
NW_016019330.1	Gnomon	exon	2039757	2039988	.	-	.	ID=exon-XM_028667491.1-4;Dbxref=GeneID:107999465%2CGenbank:XM_028667491.1;Parent=rna-XM_028667491.1
NW_016019330.1	Gnomon	exon	2031207	2031662	.	-	.	ID=exon-XM_028667491.1-5;Dbxref=GeneID:107999465%2CGenbank:XM_028667491.1;Parent=rna-XM_028667491.1
NW_016019330.1	Gnomon	exon	2057872	2058009	.	-	.	ID=exon-XM_028667491.1-2;Dbxref=GeneID:107999465%2CGenbank:XM_028667491.1;Parent=rna-XM_028667491.1
NW_016019330.1	Gnomon	exon	2045978	2046083	.	-	.	ID=exon-XM_028667491.1-3;Dbxref=GeneID:107999465%2CGenbank:XM_028667491.1;Parent=rna-XM_028667491.1
NW_016019330.1	Gnomon	exon	3220416	3220620	.	-	.	ID=exon-XM_028667467.1-5;Dbxref=GeneID:107999451%2CGenbank:XM_028667467.1;Parent=rna-XM_028667467.1
NW_016019330.1	Gnomon	exon	3219965	3220290	.	-	.	ID=exon-XM_028667467.1-6;Dbxref=GeneID:107999451%2CGenbank:XM_028667467.1;Parent=rna-XM_028667467.1
NW_016019330.1	Gnomon	exon	3219760	3219861	.	-	.	ID=exon-XM_028667467.1-7;Dbxref=GeneID:107999451%2CGenbank:XM_028667467.1;Parent=rna-XM_028667467.1
NW_016019330.1	Gnomon	exon	3219484	3219581	.	-	.	ID=exon-XM_028667467.1-8;Dbxref=GeneID:107999451%2CGenbank:XM_028667467.1;Parent=rna-XM_028667467.1
NW_016019330.1	Gnomon	exon	3219068	3219257	.	-	.	ID=exon-XM_028667467.1-9;Dbxref=GeneID:107999451%2CGenbank:XM_028667467.1;Parent=rna-XM_028667467.1
NW_016019330.1	Gnomon	mRNA	3362728	3363988	.	-	.	Name=XM_017059316.2;ID=rna-XM_017059316.2;Dbxref=GeneID:107999456%2CGenbank:XM_017059316.2;Parent=gene-LOC107999456
NW_016019330.1	Gnomon	exon	3221666	3221971	.	-	.	ID=exon-XM_028667467.1-1;Dbxref=GeneID:107999451%2CGenbank:XM_028667467.1;Parent=rna-XM_028667467.1
NW_016019330.1	Gnomon	exon	3221300	3221509	.	-	.	ID=exon-XM_028667467.1-2;Dbxref=GeneID:107999451%2CGenbank:XM_028667467.1;Parent=rna-XM_028667467.1
NW_016019330.1	Gnomon	exon	3221018	3221138	.	-	.	ID=exon-XM_028667467.1-3;Dbxref=GeneID:107999451%2CGenbank:XM_028667467.1;Parent=rna-XM_028667467.1
NW_016019330.1	Gnomon	exon	3220713	3220858	.	-	.	ID=exon-XM_028667467.1-4;Dbxref=GeneID:107999451%2CGenbank:XM_028667467.1;Parent=rna-XM_028667467.1
NW_016019330.1	Gnomon	mRNA	1760163	1760992	.	+	.	Name=XM_017058968.2;ID=rna-XM_017058968.2;Dbxref=GeneID:107999263%2CGenbank:XM_017058968.2;Parent=gene-LOC107999263
NW_016019330.1	Gnomon	mRNA	1372274	1377053	.	-	.	Name=XM_017059067.2;ID=rna-XM_017059067.2;Dbxref=GeneID:107999330%2CGenbank:XM_017059067.2;Parent=gene-LOC107999330
NW_016019330.1	Gnomon	exon	1407217	1407564	.	+	.	ID=exon-XM_028667420.1-2;Dbxref=GeneID:107999353%2CGenbank:XM_028667420.1;Parent=rna-XM_028667420.1
NW_016019330.1	Gnomon	exon	1407635	1408484	.	+	.	ID=exon-XM_028667420.1-3;Dbxref=GeneID:107999353%2CGenbank:XM_028667420.1;Parent=rna-XM_028667420.1
NW_016019330.1	Gnomon	exon	1406870	1406891	.	+	.	ID=exon-XM_028667420.1-1;Dbxref=GeneID:107999353%2CGenbank:XM_028667420.1;Parent=rna-XM_028667420.1
NW_016019330.1	Gnomon	exon	1408583	1410266	.	+	.	ID=exon-XM_028667420.1-4;Dbxref=GeneID:107999353%2CGenbank:XM_028667420.1;Parent=rna-XM_028667420.1
NW_016019330.1	Gnomon	CDS	3286031	3286132	.	-	0	Name=XP_016914730.1;ID=cds-XP_016914730.1;Dbxref=GeneID:107999420%2CGenbank:XP_016914730.1;Parent=rna-XM_017059241.2
NW_016019330.1	Gnomon	CDS	3284324	3284433	.	-	0	Name=XP_016914730.1;ID=cds-XP_016914730.1;Dbxref=GeneID:107999420%2CGenbank:XP_016914730.1;Parent=rna-XM_017059241.2
NW_016019330.1	Gnomon	CDS	3283878	3284082	.	-	0	Name=XP_016914730.1;ID=cds-XP_016914730.1;Dbxref=GeneID:107999420%2CGenbank:XP_016914730.1;Parent=rna-XM_017059241.2
NW_016019330.1	Gnomon	CDS	3283529	3283705	.	-	0	Name=XP_016914730.1;ID=cds-XP_016914730.1;Dbxref=GeneID:107999420%2CGenbank:XP_016914730.1;Parent=rna-XM_017059241.2
NW_016019330.1	Gnomon	CDS	3283288	3283447	.	-	0	Name=XP_016914730.1;ID=cds-XP_016914730.1;Dbxref=GeneID:107999420%2CGenbank:XP_016914730.1;Parent=rna-XM_017059241.2
NW_016019330.1	Gnomon	CDS	3283018	3283177	.	-	0	Name=XP_016914730.1;ID=cds-XP_016914730.1;Dbxref=GeneID:107999420%2CGenbank:XP_016914730.1;Parent=rna-XM_017059241.2
NW_016019330.1	Gnomon	CDS	3282702	3282853	.	-	0	Name=XP_016914730.1;ID=cds-XP_016914730.1;Dbxref=GeneID:107999420%2CGenbank:XP_016914730.1;Parent=rna-XM_017059241.2
NW_016019330.1	Gnomon	CDS	3279621	3279799	.	-	0	Name=XP_016914730.1;ID=cds-XP_016914730.1;Dbxref=GeneID:107999420%2CGenbank:XP_016914730.1;Parent=rna-XM_017059241.2
NW_016019330.1	Gnomon	exon	58217	58319	.	+	.	ID=exon-XM_028667391.1-3;Dbxref=GeneID:107999327%2CGenbank:XM_028667391.1;Parent=rna-XM_028667391.1
NW_016019330.1	Gnomon	exon	59222	59244	.	+	.	ID=exon-XM_028667391.1-4;Dbxref=GeneID:107999327%2CGenbank:XM_028667391.1;Parent=rna-XM_028667391.1
NW_016019330.1	Gnomon	exon	62813	62971	.	+	.	ID=exon-XM_028667391.1-5;Dbxref=GeneID:107999327%2CGenbank:XM_028667391.1;Parent=rna-XM_028667391.1
NW_016019330.1	Gnomon	exon	63402	63756	.	+	.	ID=exon-XM_028667391.1-6;Dbxref=GeneID:107999327%2CGenbank:XM_028667391.1;Parent=rna-XM_028667391.1
NW_016019330.1	Gnomon	exon	40732	40828	.	+	.	ID=exon-XM_028667391.1-1;Dbxref=GeneID:107999327%2CGenbank:XM_028667391.1;Parent=rna-XM_028667391.1
NW_016019330.1	Gnomon	exon	42096	42381	.	+	.	ID=exon-XM_028667391.1-2;Dbxref=GeneID:107999327%2CGenbank:XM_028667391.1;Parent=rna-XM_028667391.1
NW_016019330.1	Gnomon	exon	64238	68654	.	+	.	ID=exon-XM_028667391.1-7;Dbxref=GeneID:107999327%2CGenbank:XM_028667391.1;Parent=rna-XM_028667391.1
NW_016019330.1	Gnomon	CDS	1337708	1339996	.	-	0	Name=XP_016914636.1;ID=cds-XP_016914636.1;Dbxref=GeneID:107999370%2CGenbank:XP_016914636.1;Parent=rna-XM_017059147.2
NW_016019330.1	Gnomon	CDS	1336220	1336505	.	-	0	Name=XP_016914636.1;ID=cds-XP_016914636.1;Dbxref=GeneID:107999370%2CGenbank:XP_016914636.1;Parent=rna-XM_017059147.2
NW_016019330.1	Gnomon	CDS	1335701	1335879	.	-	0	Name=XP_016914636.1;ID=cds-XP_016914636.1;Dbxref=GeneID:107999370%2CGenbank:XP_016914636.1;Parent=rna-XM_017059147.2
NW_016019330.1	Gnomon	exon	382504	382724	.	-	.	ID=exon-XM_017059155.2-9;Dbxref=GeneID:107999374%2CGenbank:XM_017059155.2;Parent=rna-XM_017059155.2
NW_016019330.1	Gnomon	exon	383682	383856	.	-	.	ID=exon-XM_017059155.2-5;Dbxref=GeneID:107999374%2CGenbank:XM_017059155.2;Parent=rna-XM_017059155.2
NW_016019330.1	Gnomon	exon	383494	383615	.	-	.	ID=exon-XM_017059155.2-6;Dbxref=GeneID:107999374%2CGenbank:XM_017059155.2;Parent=rna-XM_017059155.2
NW_016019330.1	Gnomon	exon	383197	383390	.	-	.	ID=exon-XM_017059155.2-7;Dbxref=GeneID:107999374%2CGenbank:XM_017059155.2;Parent=rna-XM_017059155.2
NW_016019330.1	Gnomon	exon	382904	383118	.	-	.	ID=exon-XM_017059155.2-8;Dbxref=GeneID:107999374%2CGenbank:XM_017059155.2;Parent=rna-XM_017059155.2
NW_016019330.1	Gnomon	exon	385083	385228	.	-	.	ID=exon-XM_017059155.2-1;Dbxref=GeneID:107999374%2CGenbank:XM_017059155.2;Parent=rna-XM_017059155.2
NW_016019330.1	Gnomon	exon	384593	384784	.	-	.	ID=exon-XM_017059155.2-2;Dbxref=GeneID:107999374%2CGenbank:XM_017059155.2;Parent=rna-XM_017059155.2
NW_016019330.1	Gnomon	exon	384230	384488	.	-	.	ID=exon-XM_017059155.2-3;Dbxref=GeneID:107999374%2CGenbank:XM_017059155.2;Parent=rna-XM_017059155.2
NW_016019330.1	Gnomon	exon	383955	384133	.	-	.	ID=exon-XM_017059155.2-4;Dbxref=GeneID:107999374%2CGenbank:XM_017059155.2;Parent=rna-XM_017059155.2
NW_016019330.1	Gnomon	mRNA	1672	40501	.	-	.	Name=XM_017059064.2;ID=rna-XM_017059064.2;Dbxref=GeneID:107999329%2CGenbank:XM_017059064.2;Parent=gene-LOC107999329
NW_016019330.1	Gnomon	mRNA	3233669	3234871	.	-	.	Name=XM_017058965.1;ID=rna-XM_017058965.1;Dbxref=GeneID:107999261%2CGenbank:XM_017058965.1;Parent=gene-LOC107999261
NW_016019330.1	Gnomon	exon	497279	497414	.	-	.	ID=exon-XM_017059207.2-21;Dbxref=GeneID:107999400%2CGenbank:XM_017059207.2;Parent=rna-XM_017059207.2
NW_016019330.1	Gnomon	exon	496766	497190	.	-	.	ID=exon-XM_017059207.2-22;Dbxref=GeneID:107999400%2CGenbank:XM_017059207.2;Parent=rna-XM_017059207.2
NW_016019330.1	Gnomon	exon	497479	497659	.	-	.	ID=exon-XM_017059207.2-20;Dbxref=GeneID:107999400%2CGenbank:XM_017059207.2;Parent=rna-XM_017059207.2
NW_016019330.1	Gnomon	exon	498032	498155	.	-	.	ID=exon-XM_017059207.2-18;Dbxref=GeneID:107999400%2CGenbank:XM_017059207.2;Parent=rna-XM_017059207.2
NW_016019330.1	Gnomon	exon	497755	497961	.	-	.	ID=exon-XM_017059207.2-19;Dbxref=GeneID:107999400%2CGenbank:XM_017059207.2;Parent=rna-XM_017059207.2
NW_016019330.1	Gnomon	exon	498844	498927	.	-	.	ID=exon-XM_017059207.2-14;Dbxref=GeneID:107999400%2CGenbank:XM_017059207.2;Parent=rna-XM_017059207.2
NW_016019330.1	Gnomon	exon	498652	498763	.	-	.	ID=exon-XM_017059207.2-15;Dbxref=GeneID:107999400%2CGenbank:XM_017059207.2;Parent=rna-XM_017059207.2
NW_016019330.1	Gnomon	exon	498417	498560	.	-	.	ID=exon-XM_017059207.2-16;Dbxref=GeneID:107999400%2CGenbank:XM_017059207.2;Parent=rna-XM_017059207.2
NW_016019330.1	Gnomon	exon	498238	498329	.	-	.	ID=exon-XM_017059207.2-17;Dbxref=GeneID:107999400%2CGenbank:XM_017059207.2;Parent=rna-XM_017059207.2
NW_016019330.1	Gnomon	exon	499968	500326	.	-	.	ID=exon-XM_017059207.2-10;Dbxref=GeneID:107999400%2CGenbank:XM_017059207.2;Parent=rna-XM_017059207.2
NW_016019330.1	Gnomon	exon	499509	499795	.	-	.	ID=exon-XM_017059207.2-11;Dbxref=GeneID:107999400%2CGenbank:XM_017059207.2;Parent=rna-XM_017059207.2
NW_016019330.1	Gnomon	exon	499251	499427	.	-	.	ID=exon-XM_017059207.2-12;Dbxref=GeneID:107999400%2CGenbank:XM_017059207.2;Parent=rna-XM_017059207.2
NW_016019330.1	Gnomon	exon	498992	499172	.	-	.	ID=exon-XM_017059207.2-13;Dbxref=GeneID:107999400%2CGenbank:XM_017059207.2;Parent=rna-XM_017059207.2
NW_016019330.1	Gnomon	mRNA	3362701	3363988	.	-	.	Name=XM_017059315.2;ID=rna-XM_017059315.2;Dbxref=GeneID:107999456%2CGenbank:XM_017059315.2;Parent=gene-LOC107999456
NW_016019330.1	Gnomon	exon	141223	141378	.	-	.	ID=exon-XM_028667435.1-20;Dbxref=GeneID:107999308%2CGenbank:XM_028667435.1;Parent=rna-XM_028667435.1
NW_016019330.1	Gnomon	exon	141058	141165	.	-	.	ID=exon-XM_028667435.1-21;Dbxref=GeneID:107999308%2CGenbank:XM_028667435.1;Parent=rna-XM_028667435.1
NW_016019330.1	Gnomon	exon	140635	140910	.	-	.	ID=exon-XM_028667435.1-22;Dbxref=GeneID:107999308%2CGenbank:XM_028667435.1;Parent=rna-XM_028667435.1
NW_016019330.1	Gnomon	exon	140481	140535	.	-	.	ID=exon-XM_028667435.1-23;Dbxref=GeneID:107999308%2CGenbank:XM_028667435.1;Parent=rna-XM_028667435.1
NW_016019330.1	Gnomon	exon	140247	140388	.	-	.	ID=exon-XM_028667435.1-24;Dbxref=GeneID:107999308%2CGenbank:XM_028667435.1;Parent=rna-XM_028667435.1
NW_016019330.1	Gnomon	exon	140081	140192	.	-	.	ID=exon-XM_028667435.1-25;Dbxref=GeneID:107999308%2CGenbank:XM_028667435.1;Parent=rna-XM_028667435.1
NW_016019330.1	Gnomon	exon	139895	140001	.	-	.	ID=exon-XM_028667435.1-26;Dbxref=GeneID:107999308%2CGenbank:XM_028667435.1;Parent=rna-XM_028667435.1
NW_016019330.1	Gnomon	exon	139633	139777	.	-	.	ID=exon-XM_028667435.1-27;Dbxref=GeneID:107999308%2CGenbank:XM_028667435.1;Parent=rna-XM_028667435.1
NW_016019330.1	Gnomon	exon	139442	139545	.	-	.	ID=exon-XM_028667435.1-28;Dbxref=GeneID:107999308%2CGenbank:XM_028667435.1;Parent=rna-XM_028667435.1
NW_016019330.1	Gnomon	mRNA	1495359	1501884	.	-	.	Name=XM_028667422.1;ID=rna-XM_028667422.1;Dbxref=GeneID:107999380%2CGenbank:XM_028667422.1;Parent=gene-LOC107999380
NW_016019330.1	Gnomon	exon	138790	139158	.	-	.	ID=exon-XM_028667435.1-29;Dbxref=GeneID:107999308%2CGenbank:XM_028667435.1;Parent=rna-XM_028667435.1
NW_016019330.1	Gnomon	exon	1376918	1377053	.	-	.	ID=exon-XM_017059067.2-1;Dbxref=GeneID:107999330%2CGenbank:XM_017059067.2;Parent=rna-XM_017059067.2
NW_016019330.1	Gnomon	exon	1372274	1374705	.	-	.	ID=exon-XM_017059067.2-2;Dbxref=GeneID:107999330%2CGenbank:XM_017059067.2;Parent=rna-XM_017059067.2
NW_016019330.1	Gnomon	exon	144089	144218	.	-	.	ID=exon-XM_028667435.1-10;Dbxref=GeneID:107999308%2CGenbank:XM_028667435.1;Parent=rna-XM_028667435.1
NW_016019330.1	Gnomon	exon	143627	143851	.	-	.	ID=exon-XM_028667435.1-11;Dbxref=GeneID:107999308%2CGenbank:XM_028667435.1;Parent=rna-XM_028667435.1
NW_016019330.1	Gnomon	exon	143359	143532	.	-	.	ID=exon-XM_028667435.1-12;Dbxref=GeneID:107999308%2CGenbank:XM_028667435.1;Parent=rna-XM_028667435.1
NW_016019330.1	Gnomon	exon	143102	143262	.	-	.	ID=exon-XM_028667435.1-13;Dbxref=GeneID:107999308%2CGenbank:XM_028667435.1;Parent=rna-XM_028667435.1
NW_016019330.1	Gnomon	exon	142712	142994	.	-	.	ID=exon-XM_028667435.1-14;Dbxref=GeneID:107999308%2CGenbank:XM_028667435.1;Parent=rna-XM_028667435.1
NW_016019330.1	Gnomon	exon	142523	142652	.	-	.	ID=exon-XM_028667435.1-15;Dbxref=GeneID:107999308%2CGenbank:XM_028667435.1;Parent=rna-XM_028667435.1
NW_016019330.1	Gnomon	exon	142333	142447	.	-	.	ID=exon-XM_028667435.1-16;Dbxref=GeneID:107999308%2CGenbank:XM_028667435.1;Parent=rna-XM_028667435.1
NW_016019330.1	Gnomon	exon	142141	142263	.	-	.	ID=exon-XM_028667435.1-17;Dbxref=GeneID:107999308%2CGenbank:XM_028667435.1;Parent=rna-XM_028667435.1
NW_016019330.1	Gnomon	exon	141704	142051	.	-	.	ID=exon-XM_028667435.1-18;Dbxref=GeneID:107999308%2CGenbank:XM_028667435.1;Parent=rna-XM_028667435.1
NW_016019330.1	Gnomon	exon	141460	141630	.	-	.	ID=exon-XM_028667435.1-19;Dbxref=GeneID:107999308%2CGenbank:XM_028667435.1;Parent=rna-XM_028667435.1
NW_016019330.1	Gnomon	exon	3139976	3140558	.	+	.	ID=exon-XR_001766328.2-2;Dbxref=GeneID:107999285%2CGenbank:XR_001766328.2;Parent=rna-XR_001766328.2
NW_016019330.1	Gnomon	exon	3139628	3139912	.	+	.	ID=exon-XR_001766328.2-1;Dbxref=GeneID:107999285%2CGenbank:XR_001766328.2;Parent=rna-XR_001766328.2
NW_016019330.1	Gnomon	CDS	1337708	1339996	.	-	0	Name=XP_016914635.1;ID=cds-XP_016914635.1;Dbxref=GeneID:107999370%2CGenbank:XP_016914635.1;Parent=rna-XM_017059146.1
NW_016019330.1	Gnomon	CDS	1336220	1336505	.	-	0	Name=XP_016914635.1;ID=cds-XP_016914635.1;Dbxref=GeneID:107999370%2CGenbank:XP_016914635.1;Parent=rna-XM_017059146.1
NW_016019330.1	Gnomon	CDS	1335701	1335879	.	-	0	Name=XP_016914635.1;ID=cds-XP_016914635.1;Dbxref=GeneID:107999370%2CGenbank:XP_016914635.1;Parent=rna-XM_017059146.1
NW_016019330.1	Gnomon	CDS	4188811	4188873	.	-	0	Name=XP_028523239.1;ID=cds-XP_028523239.1;Dbxref=GeneID:107999229%2CGenbank:XP_028523239.1;Parent=rna-XM_028667438.1
NW_016019330.1	Gnomon	CDS	4188445	4188590	.	-	0	Name=XP_028523239.1;ID=cds-XP_028523239.1;Dbxref=GeneID:107999229%2CGenbank:XP_028523239.1;Parent=rna-XM_028667438.1
NW_016019330.1	Gnomon	CDS	4187742	4187891	.	-	0	Name=XP_028523239.1;ID=cds-XP_028523239.1;Dbxref=GeneID:107999229%2CGenbank:XP_028523239.1;Parent=rna-XM_028667438.1
NW_016019330.1	Gnomon	CDS	3746396	3746522	.	-	0	Name=XP_028523239.1;ID=cds-XP_028523239.1;Dbxref=GeneID:107999229%2CGenbank:XP_028523239.1;Parent=rna-XM_028667438.1
NW_016019330.1	Gnomon	CDS	3662040	3662234	.	-	0	Name=XP_028523239.1;ID=cds-XP_028523239.1;Dbxref=GeneID:107999229%2CGenbank:XP_028523239.1;Parent=rna-XM_028667438.1
NW_016019330.1	Gnomon	CDS	3660771	3660974	.	-	0	Name=XP_028523239.1;ID=cds-XP_028523239.1;Dbxref=GeneID:107999229%2CGenbank:XP_028523239.1;Parent=rna-XM_028667438.1
NW_016019330.1	Gnomon	mRNA	1672	62880	.	-	.	Name=XM_017059065.2;ID=rna-XM_017059065.2;Dbxref=GeneID:107999329%2CGenbank:XM_017059065.2;Parent=gene-LOC107999329
NW_016019330.1	Gnomon	exon	2939757	2940216	.	-	.	ID=exon-XM_017059279.1-1;Dbxref=GeneID:107999437%2CGenbank:XM_017059279.1;Parent=rna-XM_017059279.1
NW_016019330.1	Gnomon	exon	2926071	2926214	.	-	.	ID=exon-XM_017059279.1-2;Dbxref=GeneID:107999437%2CGenbank:XM_017059279.1;Parent=rna-XM_017059279.1
NW_016019330.1	Gnomon	exon	2911593	2911762	.	-	.	ID=exon-XM_017059279.1-7;Dbxref=GeneID:107999437%2CGenbank:XM_017059279.1;Parent=rna-XM_017059279.1
NW_016019330.1	Gnomon	exon	2911275	2911447	.	-	.	ID=exon-XM_017059279.1-8;Dbxref=GeneID:107999437%2CGenbank:XM_017059279.1;Parent=rna-XM_017059279.1
NW_016019330.1	Gnomon	exon	2911061	2911155	.	-	.	ID=exon-XM_017059279.1-9;Dbxref=GeneID:107999437%2CGenbank:XM_017059279.1;Parent=rna-XM_017059279.1
NW_016019330.1	Gnomon	exon	2923424	2923493	.	-	.	ID=exon-XM_017059279.1-3;Dbxref=GeneID:107999437%2CGenbank:XM_017059279.1;Parent=rna-XM_017059279.1
NW_016019330.1	Gnomon	exon	2918982	2919264	.	-	.	ID=exon-XM_017059279.1-4;Dbxref=GeneID:107999437%2CGenbank:XM_017059279.1;Parent=rna-XM_017059279.1
NW_016019330.1	Gnomon	exon	2912016	2912199	.	-	.	ID=exon-XM_017059279.1-5;Dbxref=GeneID:107999437%2CGenbank:XM_017059279.1;Parent=rna-XM_017059279.1
NW_016019330.1	Gnomon	exon	2911839	2911913	.	-	.	ID=exon-XM_017059279.1-6;Dbxref=GeneID:107999437%2CGenbank:XM_017059279.1;Parent=rna-XM_017059279.1
NW_016019330.1	Gnomon	exon	1055950	1056129	.	+	.	ID=exon-XM_017059219.2-11;Dbxref=GeneID:107999409%2CGenbank:XM_017059219.2;Parent=rna-XM_017059219.2
NW_016019330.1	Gnomon	exon	1056222	1056767	.	+	.	ID=exon-XM_017059219.2-12;Dbxref=GeneID:107999409%2CGenbank:XM_017059219.2;Parent=rna-XM_017059219.2
NW_016019330.1	Gnomon	exon	1055702	1055829	.	+	.	ID=exon-XM_017059219.2-10;Dbxref=GeneID:107999409%2CGenbank:XM_017059219.2;Parent=rna-XM_017059219.2
NW_016019330.1	Gnomon	mRNA	3359922	3362816	.	+	.	Name=XM_017059314.2;ID=rna-XM_017059314.2;Dbxref=GeneID:107999454%2CGenbank:XM_017059314.2;Parent=gene-LOC107999454
NW_016019330.1	Gnomon	mRNA	2820538	2821914	.	+	.	Name=XM_017058966.2;ID=rna-XM_017058966.2;Dbxref=GeneID:107999262%2CGenbank:XM_017058966.2;Parent=gene-LOC107999262
NW_016019330.1	Gnomon	CDS	1713629	1713750	.	-	0	Name=XP_016914634.1;ID=cds-XP_016914634.1;Dbxref=GeneID:107999369%2CGenbank:XP_016914634.1;Parent=rna-XM_017059145.2
NW_016019330.1	Gnomon	CDS	1713274	1713428	.	-	0	Name=XP_016914634.1;ID=cds-XP_016914634.1;Dbxref=GeneID:107999369%2CGenbank:XP_016914634.1;Parent=rna-XM_017059145.2
NW_016019330.1	Gnomon	CDS	1713093	1713212	.	-	0	Name=XP_016914634.1;ID=cds-XP_016914634.1;Dbxref=GeneID:107999369%2CGenbank:XP_016914634.1;Parent=rna-XM_017059145.2
NW_016019330.1	Gnomon	CDS	1712558	1712979	.	-	0	Name=XP_016914634.1;ID=cds-XP_016914634.1;Dbxref=GeneID:107999369%2CGenbank:XP_016914634.1;Parent=rna-XM_017059145.2
NW_016019330.1	Gnomon	exon	1616013	1617460	.	-	.	ID=exon-XM_017059044.2-8;Dbxref=GeneID:107999316%2CGenbank:XM_017059044.2;Parent=rna-XM_017059044.2
NW_016019330.1	Gnomon	exon	1618020	1618300	.	-	.	ID=exon-XM_017059044.2-6;Dbxref=GeneID:107999316%2CGenbank:XM_017059044.2;Parent=rna-XM_017059044.2
NW_016019330.1	Gnomon	exon	1617717	1617895	.	-	.	ID=exon-XM_017059044.2-7;Dbxref=GeneID:107999316%2CGenbank:XM_017059044.2;Parent=rna-XM_017059044.2
NW_016019330.1	Gnomon	exon	1622826	1623960	.	-	.	ID=exon-XM_017059044.2-1;Dbxref=GeneID:107999316%2CGenbank:XM_017059044.2;Parent=rna-XM_017059044.2
NW_016019330.1	Gnomon	exon	1618729	1619004	.	-	.	ID=exon-XM_017059044.2-4;Dbxref=GeneID:107999316%2CGenbank:XM_017059044.2;Parent=rna-XM_017059044.2
NW_016019330.1	Gnomon	exon	1618409	1618561	.	-	.	ID=exon-XM_017059044.2-5;Dbxref=GeneID:107999316%2CGenbank:XM_017059044.2;Parent=rna-XM_017059044.2
NW_016019330.1	Gnomon	exon	1620975	1621187	.	-	.	ID=exon-XM_017059044.2-2;Dbxref=GeneID:107999316%2CGenbank:XM_017059044.2;Parent=rna-XM_017059044.2
NW_016019330.1	Gnomon	exon	1619745	1619965	.	-	.	ID=exon-XM_017059044.2-3;Dbxref=GeneID:107999316%2CGenbank:XM_017059044.2;Parent=rna-XM_017059044.2
NW_016019330.1	Gnomon	exon	494619	495080	.	-	.	ID=exon-XM_017058927.2-1;Dbxref=GeneID:107999232%2CGenbank:XM_017058927.2;Parent=rna-XM_017058927.2
NW_016019330.1	Gnomon	exon	494270	494552	.	-	.	ID=exon-XM_017058927.2-2;Dbxref=GeneID:107999232%2CGenbank:XM_017058927.2;Parent=rna-XM_017058927.2
NW_016019330.1	Gnomon	exon	493596	493808	.	-	.	ID=exon-XM_017058927.2-5;Dbxref=GeneID:107999232%2CGenbank:XM_017058927.2;Parent=rna-XM_017058927.2
NW_016019330.1	Gnomon	exon	492630	493526	.	-	.	ID=exon-XM_017058927.2-6;Dbxref=GeneID:107999232%2CGenbank:XM_017058927.2;Parent=rna-XM_017058927.2
NW_016019330.1	Gnomon	exon	494139	494208	.	-	.	ID=exon-XM_017058927.2-3;Dbxref=GeneID:107999232%2CGenbank:XM_017058927.2;Parent=rna-XM_017058927.2
NW_016019330.1	Gnomon	exon	493876	494050	.	-	.	ID=exon-XM_017058927.2-4;Dbxref=GeneID:107999232%2CGenbank:XM_017058927.2;Parent=rna-XM_017058927.2
NW_016019330.1	Gnomon	transcript	4183892	4186709	.	+	.	Name=XR_003698005.1;ID=rna-XR_003698005.1;Dbxref=GeneID:114577722%2CGenbank:XR_003698005.1;Parent=gene-LOC114577722
NW_016019330.1	Gnomon	exon	3178986	3179148	.	-	.	ID=exon-XM_017058997.2-6;Dbxref=GeneID:107999288%2CGenbank:XM_017058997.2;Parent=rna-XM_017058997.2
NW_016019330.1	Gnomon	exon	3178093	3178869	.	-	.	ID=exon-XM_017058997.2-7;Dbxref=GeneID:107999288%2CGenbank:XM_017058997.2;Parent=rna-XM_017058997.2
NW_016019330.1	Gnomon	exon	3182831	3182926	.	-	.	ID=exon-XM_017058997.2-2;Dbxref=GeneID:107999288%2CGenbank:XM_017058997.2;Parent=rna-XM_017058997.2
NW_016019330.1	Gnomon	exon	3179802	3179975	.	-	.	ID=exon-XM_017058997.2-3;Dbxref=GeneID:107999288%2CGenbank:XM_017058997.2;Parent=rna-XM_017058997.2
NW_016019330.1	Gnomon	exon	3179415	3179677	.	-	.	ID=exon-XM_017058997.2-4;Dbxref=GeneID:107999288%2CGenbank:XM_017058997.2;Parent=rna-XM_017058997.2
NW_016019330.1	Gnomon	exon	3179237	3179341	.	-	.	ID=exon-XM_017058997.2-5;Dbxref=GeneID:107999288%2CGenbank:XM_017058997.2;Parent=rna-XM_017058997.2
NW_016019330.1	Gnomon	exon	3183004	3183564	.	-	.	ID=exon-XM_017058997.2-1;Dbxref=GeneID:107999288%2CGenbank:XM_017058997.2;Parent=rna-XM_017058997.2
NW_016019330.1	Gnomon	lnc_RNA	272970	278981	.	+	.	Name=XR_003697998.1;ID=rna-XR_003697998.1;Dbxref=GeneID:114577717%2CGenbank:XR_003697998.1;Parent=gene-LOC114577717
NW_016019330.1	Gnomon	exon	1689622	1689886	.	+	.	ID=exon-XM_017059091.2-1;Dbxref=GeneID:107999337%2CGenbank:XM_017059091.2;Parent=rna-XM_017059091.2
NW_016019330.1	Gnomon	exon	1690075	1690809	.	+	.	ID=exon-XM_017059091.2-2;Dbxref=GeneID:107999337%2CGenbank:XM_017059091.2;Parent=rna-XM_017059091.2
NW_016019330.1	Gnomon	exon	1691031	1691177	.	+	.	ID=exon-XM_017059091.2-3;Dbxref=GeneID:107999337%2CGenbank:XM_017059091.2;Parent=rna-XM_017059091.2
NW_016019330.1	Gnomon	exon	1691310	1691522	.	+	.	ID=exon-XM_017059091.2-4;Dbxref=GeneID:107999337%2CGenbank:XM_017059091.2;Parent=rna-XM_017059091.2
NW_016019330.1	Gnomon	exon	1691600	1691739	.	+	.	ID=exon-XM_017059091.2-5;Dbxref=GeneID:107999337%2CGenbank:XM_017059091.2;Parent=rna-XM_017059091.2
NW_016019330.1	Gnomon	exon	1691817	1692163	.	+	.	ID=exon-XM_017059091.2-6;Dbxref=GeneID:107999337%2CGenbank:XM_017059091.2;Parent=rna-XM_017059091.2
NW_016019330.1	Gnomon	exon	385670	385722	.	-	.	ID=exon-XM_017059156.2-2;Dbxref=GeneID:107999374%2CGenbank:XM_017059156.2;Parent=rna-XM_017059156.2
NW_016019330.1	Gnomon	exon	384593	384784	.	-	.	ID=exon-XM_017059156.2-3;Dbxref=GeneID:107999374%2CGenbank:XM_017059156.2;Parent=rna-XM_017059156.2
NW_016019330.1	Gnomon	exon	386507	386721	.	-	.	ID=exon-XM_017059156.2-1;Dbxref=GeneID:107999374%2CGenbank:XM_017059156.2;Parent=rna-XM_017059156.2
NW_016019330.1	Gnomon	exon	383682	383856	.	-	.	ID=exon-XM_017059156.2-6;Dbxref=GeneID:107999374%2CGenbank:XM_017059156.2;Parent=rna-XM_017059156.2
NW_016019330.1	Gnomon	exon	383494	383615	.	-	.	ID=exon-XM_017059156.2-7;Dbxref=GeneID:107999374%2CGenbank:XM_017059156.2;Parent=rna-XM_017059156.2
NW_016019330.1	Gnomon	exon	384230	384488	.	-	.	ID=exon-XM_017059156.2-4;Dbxref=GeneID:107999374%2CGenbank:XM_017059156.2;Parent=rna-XM_017059156.2
NW_016019330.1	Gnomon	exon	383955	384133	.	-	.	ID=exon-XM_017059156.2-5;Dbxref=GeneID:107999374%2CGenbank:XM_017059156.2;Parent=rna-XM_017059156.2
NW_016019330.1	Gnomon	exon	383197	383390	.	-	.	ID=exon-XM_017059156.2-8;Dbxref=GeneID:107999374%2CGenbank:XM_017059156.2;Parent=rna-XM_017059156.2
NW_016019330.1	Gnomon	exon	382904	383118	.	-	.	ID=exon-XM_017059156.2-9;Dbxref=GeneID:107999374%2CGenbank:XM_017059156.2;Parent=rna-XM_017059156.2
NW_016019330.1	Gnomon	exon	4296856	4297322	.	+	.	ID=exon-XR_003698022.1-1;Dbxref=GeneID:114577732%2CGenbank:XR_003698022.1;Parent=rna-XR_003698022.1
NW_016019330.1	Gnomon	exon	4488852	4488950	.	+	.	ID=exon-XR_003698022.1-4;Dbxref=GeneID:114577732%2CGenbank:XR_003698022.1;Parent=rna-XR_003698022.1
NW_016019330.1	Gnomon	exon	4362914	4363025	.	+	.	ID=exon-XR_003698022.1-2;Dbxref=GeneID:114577732%2CGenbank:XR_003698022.1;Parent=rna-XR_003698022.1
NW_016019330.1	Gnomon	exon	4485011	4485148	.	+	.	ID=exon-XR_003698022.1-3;Dbxref=GeneID:114577732%2CGenbank:XR_003698022.1;Parent=rna-XR_003698022.1
NW_016019330.1	Gnomon	exon	100343	100502	.	+	.	ID=exon-XM_017059327.2-2;Dbxref=GeneID:107999462%2CGenbank:XM_017059327.2;Parent=rna-XM_017059327.2
NW_016019330.1	Gnomon	exon	100644	101426	.	+	.	ID=exon-XM_017059327.2-3;Dbxref=GeneID:107999462%2CGenbank:XM_017059327.2;Parent=rna-XM_017059327.2
NW_016019330.1	Gnomon	exon	99903	100235	.	+	.	ID=exon-XM_017059327.2-1;Dbxref=GeneID:107999462%2CGenbank:XM_017059327.2;Parent=rna-XM_017059327.2
NW_016019330.1	Gnomon	mRNA	267189	268648	.	+	.	Name=XM_017059164.2;ID=rna-XM_017059164.2;Dbxref=GeneID:107999379%2CGenbank:XM_017059164.2;Parent=gene-LOC107999379
NW_016019330.1	Gnomon	exon	1784363	1784485	.	-	.	ID=exon-XM_028667425.1-10;Dbxref=GeneID:107999222%2CGenbank:XM_028667425.1;Parent=rna-XM_028667425.1
NW_016019330.1	Gnomon	exon	1782021	1782130	.	-	.	ID=exon-XM_028667425.1-11;Dbxref=GeneID:107999222%2CGenbank:XM_028667425.1;Parent=rna-XM_028667425.1
NW_016019330.1	Gnomon	exon	1778303	1778503	.	-	.	ID=exon-XM_028667425.1-12;Dbxref=GeneID:107999222%2CGenbank:XM_028667425.1;Parent=rna-XM_028667425.1
NW_016019330.1	Gnomon	exon	1776459	1777825	.	-	.	ID=exon-XM_028667425.1-13;Dbxref=GeneID:107999222%2CGenbank:XM_028667425.1;Parent=rna-XM_028667425.1
NW_016019330.1	Gnomon	exon	3246133	3246286	.	-	.	ID=exon-XM_017058961.2-10;Dbxref=GeneID:107999258%2CGenbank:XM_017058961.2;Parent=rna-XM_017058961.2
NW_016019330.1	Gnomon	mRNA	1270763	1281160	.	-	.	Name=XM_028667468.1;ID=rna-XM_028667468.1;Dbxref=GeneID:107999217%2CGenbank:XM_028667468.1;Parent=gene-LOC107999217
NW_016019330.1	Gnomon	CDS	1714171	1714178	.	-	0	Name=XP_016914633.1;ID=cds-XP_016914633.1;Dbxref=GeneID:107999369%2CGenbank:XP_016914633.1;Parent=rna-XM_017059144.2
NW_016019330.1	Gnomon	CDS	1713933	1714107	.	-	0	Name=XP_016914633.1;ID=cds-XP_016914633.1;Dbxref=GeneID:107999369%2CGenbank:XP_016914633.1;Parent=rna-XM_017059144.2
NW_016019330.1	Gnomon	CDS	1713629	1713765	.	-	0	Name=XP_016914633.1;ID=cds-XP_016914633.1;Dbxref=GeneID:107999369%2CGenbank:XP_016914633.1;Parent=rna-XM_017059144.2
NW_016019330.1	Gnomon	CDS	1713274	1713428	.	-	0	Name=XP_016914633.1;ID=cds-XP_016914633.1;Dbxref=GeneID:107999369%2CGenbank:XP_016914633.1;Parent=rna-XM_017059144.2
NW_016019330.1	Gnomon	CDS	1713093	1713212	.	-	0	Name=XP_016914633.1;ID=cds-XP_016914633.1;Dbxref=GeneID:107999369%2CGenbank:XP_016914633.1;Parent=rna-XM_017059144.2
NW_016019330.1	Gnomon	CDS	1712558	1712979	.	-	0	Name=XP_016914633.1;ID=cds-XP_016914633.1;Dbxref=GeneID:107999369%2CGenbank:XP_016914633.1;Parent=rna-XM_017059144.2
NW_016019330.1	Gnomon	exon	2940418	2940468	.	-	.	ID=exon-XM_017059280.2-2;Dbxref=GeneID:107999438%2CGenbank:XM_017059280.2;Parent=rna-XM_017059280.2
NW_016019330.1	Gnomon	exon	2939984	2940340	.	-	.	ID=exon-XM_017059280.2-3;Dbxref=GeneID:107999438%2CGenbank:XM_017059280.2;Parent=rna-XM_017059280.2
NW_016019330.1	Gnomon	exon	2940546	2940811	.	-	.	ID=exon-XM_017059280.2-1;Dbxref=GeneID:107999438%2CGenbank:XM_017059280.2;Parent=rna-XM_017059280.2
NW_016019330.1	Gnomon	exon	4705349	4706767	.	-	.	ID=exon-XM_028667444.1-6;Dbxref=GeneID:107999422%2CGenbank:XM_028667444.1;Parent=rna-XM_028667444.1
NW_016019330.1	Gnomon	exon	4710434	4710529	.	-	.	ID=exon-XM_028667444.1-2;Dbxref=GeneID:107999422%2CGenbank:XM_028667444.1;Parent=rna-XM_028667444.1
NW_016019330.1	Gnomon	exon	4710291	4710344	.	-	.	ID=exon-XM_028667444.1-3;Dbxref=GeneID:107999422%2CGenbank:XM_028667444.1;Parent=rna-XM_028667444.1
NW_016019330.1	Gnomon	exon	4708304	4709123	.	-	.	ID=exon-XM_028667444.1-4;Dbxref=GeneID:107999422%2CGenbank:XM_028667444.1;Parent=rna-XM_028667444.1
NW_016019330.1	Gnomon	exon	4707090	4707456	.	-	.	ID=exon-XM_028667444.1-5;Dbxref=GeneID:107999422%2CGenbank:XM_028667444.1;Parent=rna-XM_028667444.1
NW_016019330.1	Gnomon	exon	4711076	4711224	.	-	.	ID=exon-XM_028667444.1-1;Dbxref=GeneID:107999422%2CGenbank:XM_028667444.1;Parent=rna-XM_028667444.1
NW_016019330.1	Gnomon	CDS	408644	408761	.	+	0	Name=XP_016914539.1;ID=cds-XP_016914539.1;Dbxref=GeneID:107999319%2CGenbank:XP_016914539.1;Parent=rna-XM_017059050.2
NW_016019330.1	Gnomon	CDS	408883	409302	.	+	0	Name=XP_016914539.1;ID=cds-XP_016914539.1;Dbxref=GeneID:107999319%2CGenbank:XP_016914539.1;Parent=rna-XM_017059050.2
NW_016019330.1	Gnomon	CDS	409387	410198	.	+	0	Name=XP_016914539.1;ID=cds-XP_016914539.1;Dbxref=GeneID:107999319%2CGenbank:XP_016914539.1;Parent=rna-XM_017059050.2
NW_016019330.1	Gnomon	CDS	410297	410521	.	+	0	Name=XP_016914539.1;ID=cds-XP_016914539.1;Dbxref=GeneID:107999319%2CGenbank:XP_016914539.1;Parent=rna-XM_017059050.2
NW_016019330.1	Gnomon	CDS	410569	410640	.	+	0	Name=XP_016914539.1;ID=cds-XP_016914539.1;Dbxref=GeneID:107999319%2CGenbank:XP_016914539.1;Parent=rna-XM_017059050.2
NW_016019330.1	Gnomon	lnc_RNA	3563680	3593392	.	+	.	Name=XR_003698006.1;ID=rna-XR_003698006.1;Dbxref=GeneID:114577723%2CGenbank:XR_003698006.1;Parent=gene-LOC114577723
NW_016019330.1	Gnomon	CDS	718193	718480	.	-	0	Name=XP_016914779.1;ID=cds-XP_016914779.1;Dbxref=GeneID:107999443%2CGenbank:XP_016914779.1;Parent=rna-XM_017059290.2
NW_016019330.1	Gnomon	CDS	713703	713874	.	-	0	Name=XP_016914779.1;ID=cds-XP_016914779.1;Dbxref=GeneID:107999443%2CGenbank:XP_016914779.1;Parent=rna-XM_017059290.2
NW_016019330.1	Gnomon	CDS	656229	656407	.	-	0	Name=XP_016914779.1;ID=cds-XP_016914779.1;Dbxref=GeneID:107999443%2CGenbank:XP_016914779.1;Parent=rna-XM_017059290.2
NW_016019330.1	Gnomon	CDS	654776	655190	.	-	0	Name=XP_016914779.1;ID=cds-XP_016914779.1;Dbxref=GeneID:107999443%2CGenbank:XP_016914779.1;Parent=rna-XM_017059290.2
NW_016019330.1	Gnomon	CDS	653108	653288	.	-	0	Name=XP_016914779.1;ID=cds-XP_016914779.1;Dbxref=GeneID:107999443%2CGenbank:XP_016914779.1;Parent=rna-XM_017059290.2
NW_016019330.1	Gnomon	CDS	652245	652383	.	-	0	Name=XP_016914779.1;ID=cds-XP_016914779.1;Dbxref=GeneID:107999443%2CGenbank:XP_016914779.1;Parent=rna-XM_017059290.2
NW_016019330.1	Gnomon	CDS	636949	637178	.	-	0	Name=XP_016914779.1;ID=cds-XP_016914779.1;Dbxref=GeneID:107999443%2CGenbank:XP_016914779.1;Parent=rna-XM_017059290.2
NW_016019330.1	Gnomon	CDS	621437	621584	.	-	0	Name=XP_016914779.1;ID=cds-XP_016914779.1;Dbxref=GeneID:107999443%2CGenbank:XP_016914779.1;Parent=rna-XM_017059290.2
NW_016019330.1	Gnomon	CDS	620580	620763	.	-	0	Name=XP_016914779.1;ID=cds-XP_016914779.1;Dbxref=GeneID:107999443%2CGenbank:XP_016914779.1;Parent=rna-XM_017059290.2
NW_016019330.1	Gnomon	CDS	620337	620479	.	-	0	Name=XP_016914779.1;ID=cds-XP_016914779.1;Dbxref=GeneID:107999443%2CGenbank:XP_016914779.1;Parent=rna-XM_017059290.2
NW_016019330.1	Gnomon	CDS	619684	619796	.	-	0	Name=XP_016914779.1;ID=cds-XP_016914779.1;Dbxref=GeneID:107999443%2CGenbank:XP_016914779.1;Parent=rna-XM_017059290.2
NW_016019330.1	Gnomon	CDS	617836	618120	.	-	0	Name=XP_016914779.1;ID=cds-XP_016914779.1;Dbxref=GeneID:107999443%2CGenbank:XP_016914779.1;Parent=rna-XM_017059290.2
NW_016019330.1	Gnomon	CDS	615705	615886	.	-	0	Name=XP_016914779.1;ID=cds-XP_016914779.1;Dbxref=GeneID:107999443%2CGenbank:XP_016914779.1;Parent=rna-XM_017059290.2
NW_016019330.1	Gnomon	CDS	615069	615304	.	-	0	Name=XP_016914779.1;ID=cds-XP_016914779.1;Dbxref=GeneID:107999443%2CGenbank:XP_016914779.1;Parent=rna-XM_017059290.2
NW_016019330.1	Gnomon	CDS	613390	613583	.	-	0	Name=XP_016914779.1;ID=cds-XP_016914779.1;Dbxref=GeneID:107999443%2CGenbank:XP_016914779.1;Parent=rna-XM_017059290.2
NW_016019330.1	Gnomon	CDS	607427	607528	.	-	0	Name=XP_016914779.1;ID=cds-XP_016914779.1;Dbxref=GeneID:107999443%2CGenbank:XP_016914779.1;Parent=rna-XM_017059290.2
NW_016019330.1	Gnomon	CDS	606308	606365	.	-	0	Name=XP_016914779.1;ID=cds-XP_016914779.1;Dbxref=GeneID:107999443%2CGenbank:XP_016914779.1;Parent=rna-XM_017059290.2
NW_016019330.1	Gnomon	exon	115308	117096	.	+	.	ID=exon-XM_017059108.2-7;Dbxref=GeneID:107999346%2CGenbank:XM_017059108.2;Parent=rna-XM_017059108.2
NW_016019330.1	Gnomon	exon	113869	114064	.	+	.	ID=exon-XM_017059108.2-5;Dbxref=GeneID:107999346%2CGenbank:XM_017059108.2;Parent=rna-XM_017059108.2
NW_016019330.1	Gnomon	exon	114920	115068	.	+	.	ID=exon-XM_017059108.2-6;Dbxref=GeneID:107999346%2CGenbank:XM_017059108.2;Parent=rna-XM_017059108.2
NW_016019330.1	Gnomon	exon	111882	112175	.	+	.	ID=exon-XM_017059108.2-3;Dbxref=GeneID:107999346%2CGenbank:XM_017059108.2;Parent=rna-XM_017059108.2
NW_016019330.1	Gnomon	exon	112847	113138	.	+	.	ID=exon-XM_017059108.2-4;Dbxref=GeneID:107999346%2CGenbank:XM_017059108.2;Parent=rna-XM_017059108.2
NW_016019330.1	Gnomon	exon	2908047	2908361	.	-	.	ID=exon-XM_017059019.2-1;Dbxref=GeneID:107999305%2CGenbank:XM_017059019.2;Parent=rna-XM_017059019.2
NW_016019330.1	Gnomon	exon	106228	107474	.	+	.	ID=exon-XM_017059108.2-1;Dbxref=GeneID:107999346%2CGenbank:XM_017059108.2;Parent=rna-XM_017059108.2
NW_016019330.1	Gnomon	exon	110535	110893	.	+	.	ID=exon-XM_017059108.2-2;Dbxref=GeneID:107999346%2CGenbank:XM_017059108.2;Parent=rna-XM_017059108.2
NW_016019330.1	Gnomon	exon	2907200	2907484	.	-	.	ID=exon-XM_017059019.2-4;Dbxref=GeneID:107999305%2CGenbank:XM_017059019.2;Parent=rna-XM_017059019.2
NW_016019330.1	Gnomon	exon	2907838	2907929	.	-	.	ID=exon-XM_017059019.2-2;Dbxref=GeneID:107999305%2CGenbank:XM_017059019.2;Parent=rna-XM_017059019.2
NW_016019330.1	Gnomon	exon	2907590	2907768	.	-	.	ID=exon-XM_017059019.2-3;Dbxref=GeneID:107999305%2CGenbank:XM_017059019.2;Parent=rna-XM_017059019.2
NW_016019330.1	Gnomon	exon	389615	389938	.	+	.	ID=exon-XM_017059204.2-8;Dbxref=GeneID:107999398%2CGenbank:XM_017059204.2;Parent=rna-XM_017059204.2
NW_016019330.1	Gnomon	exon	390027	390215	.	+	.	ID=exon-XM_017059204.2-9;Dbxref=GeneID:107999398%2CGenbank:XM_017059204.2;Parent=rna-XM_017059204.2
NW_016019330.1	Gnomon	exon	388528	388761	.	+	.	ID=exon-XM_017059204.2-4;Dbxref=GeneID:107999398%2CGenbank:XM_017059204.2;Parent=rna-XM_017059204.2
NW_016019330.1	Gnomon	exon	388845	389038	.	+	.	ID=exon-XM_017059204.2-5;Dbxref=GeneID:107999398%2CGenbank:XM_017059204.2;Parent=rna-XM_017059204.2
NW_016019330.1	Gnomon	exon	389130	389242	.	+	.	ID=exon-XM_017059204.2-6;Dbxref=GeneID:107999398%2CGenbank:XM_017059204.2;Parent=rna-XM_017059204.2
NW_016019330.1	Gnomon	exon	389313	389551	.	+	.	ID=exon-XM_017059204.2-7;Dbxref=GeneID:107999398%2CGenbank:XM_017059204.2;Parent=rna-XM_017059204.2
NW_016019330.1	Gnomon	exon	387333	387442	.	+	.	ID=exon-XM_017059204.2-1;Dbxref=GeneID:107999398%2CGenbank:XM_017059204.2;Parent=rna-XM_017059204.2
NW_016019330.1	Gnomon	exon	387860	388126	.	+	.	ID=exon-XM_017059204.2-2;Dbxref=GeneID:107999398%2CGenbank:XM_017059204.2;Parent=rna-XM_017059204.2
NW_016019330.1	Gnomon	exon	388200	388465	.	+	.	ID=exon-XM_017059204.2-3;Dbxref=GeneID:107999398%2CGenbank:XM_017059204.2;Parent=rna-XM_017059204.2
NW_016019330.1	Gnomon	transcript	2843733	2846340	.	+	.	Name=XR_003697997.1;ID=rna-XR_003697997.1;Dbxref=GeneID:107999241%2CGenbank:XR_003697997.1;Parent=gene-LOC107999241
NW_016019330.1	Gnomon	exon	1528217	1528645	.	+	.	ID=exon-XM_017059256.2-1;Dbxref=GeneID:107999425%2CGenbank:XM_017059256.2;Parent=rna-XM_017059256.2
NW_016019330.1	Gnomon	exon	1529723	1530490	.	+	.	ID=exon-XM_017059256.2-2;Dbxref=GeneID:107999425%2CGenbank:XM_017059256.2;Parent=rna-XM_017059256.2
NW_016019330.1	Gnomon	exon	4247659	4247756	.	-	.	ID=exon-XM_028667395.1-10;Dbxref=GeneID:107999331%2CGenbank:XM_028667395.1;Parent=rna-XM_028667395.1
NW_016019330.1	Gnomon	exon	4246933	4247256	.	-	.	ID=exon-XM_028667395.1-11;Dbxref=GeneID:107999331%2CGenbank:XM_028667395.1;Parent=rna-XM_028667395.1
NW_016019330.1	Gnomon	mRNA	1495257	1501884	.	-	.	Name=XM_017059165.2;ID=rna-XM_017059165.2;Dbxref=GeneID:107999380%2CGenbank:XM_017059165.2;Parent=gene-LOC107999380
NW_016019330.1	Gnomon	exon	4248904	4249246	.	-	.	ID=exon-XM_017059076.2-10;Dbxref=GeneID:107999331%2CGenbank:XM_017059076.2;Parent=rna-XM_017059076.2
NW_016019330.1	Gnomon	exon	1619745	1619965	.	-	.	ID=exon-XM_017059043.2-3;Dbxref=GeneID:107999316%2CGenbank:XM_017059043.2;Parent=rna-XM_017059043.2
NW_016019330.1	Gnomon	exon	1618729	1619004	.	-	.	ID=exon-XM_017059043.2-4;Dbxref=GeneID:107999316%2CGenbank:XM_017059043.2;Parent=rna-XM_017059043.2
NW_016019330.1	Gnomon	exon	1618409	1618561	.	-	.	ID=exon-XM_017059043.2-5;Dbxref=GeneID:107999316%2CGenbank:XM_017059043.2;Parent=rna-XM_017059043.2
NW_016019330.1	Gnomon	exon	1618020	1618300	.	-	.	ID=exon-XM_017059043.2-6;Dbxref=GeneID:107999316%2CGenbank:XM_017059043.2;Parent=rna-XM_017059043.2
NW_016019330.1	Gnomon	exon	1622826	1623960	.	-	.	ID=exon-XM_017059043.2-1;Dbxref=GeneID:107999316%2CGenbank:XM_017059043.2;Parent=rna-XM_017059043.2
NW_016019330.1	Gnomon	exon	1620963	1621187	.	-	.	ID=exon-XM_017059043.2-2;Dbxref=GeneID:107999316%2CGenbank:XM_017059043.2;Parent=rna-XM_017059043.2
NW_016019330.1	Gnomon	exon	1617717	1617895	.	-	.	ID=exon-XM_017059043.2-7;Dbxref=GeneID:107999316%2CGenbank:XM_017059043.2;Parent=rna-XM_017059043.2
NW_016019330.1	Gnomon	exon	1616013	1617460	.	-	.	ID=exon-XM_017059043.2-8;Dbxref=GeneID:107999316%2CGenbank:XM_017059043.2;Parent=rna-XM_017059043.2
NW_016019330.1	Gnomon	mRNA	3217574	3221971	.	-	.	Name=XM_028667467.1;ID=rna-XM_028667467.1;Dbxref=GeneID:107999451%2CGenbank:XM_028667467.1;Parent=gene-LOC107999451
NW_016019330.1	Gnomon	CDS	1714171	1714194	.	-	0	Name=XP_016914632.1;ID=cds-XP_016914632.1;Dbxref=GeneID:107999369%2CGenbank:XP_016914632.1;Parent=rna-XM_017059143.2
NW_016019330.1	Gnomon	CDS	1713933	1714097	.	-	0	Name=XP_016914632.1;ID=cds-XP_016914632.1;Dbxref=GeneID:107999369%2CGenbank:XP_016914632.1;Parent=rna-XM_017059143.2
NW_016019330.1	Gnomon	CDS	1713629	1713765	.	-	0	Name=XP_016914632.1;ID=cds-XP_016914632.1;Dbxref=GeneID:107999369%2CGenbank:XP_016914632.1;Parent=rna-XM_017059143.2
NW_016019330.1	Gnomon	CDS	1713274	1713428	.	-	0	Name=XP_016914632.1;ID=cds-XP_016914632.1;Dbxref=GeneID:107999369%2CGenbank:XP_016914632.1;Parent=rna-XM_017059143.2
NW_016019330.1	Gnomon	CDS	1713093	1713212	.	-	0	Name=XP_016914632.1;ID=cds-XP_016914632.1;Dbxref=GeneID:107999369%2CGenbank:XP_016914632.1;Parent=rna-XM_017059143.2
NW_016019330.1	Gnomon	CDS	1712558	1712979	.	-	0	Name=XP_016914632.1;ID=cds-XP_016914632.1;Dbxref=GeneID:107999369%2CGenbank:XP_016914632.1;Parent=rna-XM_017059143.2
NW_016019330.1	Gnomon	lnc_RNA	3563788	3593392	.	+	.	Name=XR_003698007.1;ID=rna-XR_003698007.1;Dbxref=GeneID:114577723%2CGenbank:XR_003698007.1;Parent=gene-LOC114577723
NW_016019330.1	Gnomon	exon	185041	187855	.	+	.	ID=exon-XM_017059227.2-1;Dbxref=GeneID:107999414%2CGenbank:XM_017059227.2;Note=The sequence of the model RefSeq transcript was modified relative to this genomic sequence to represent the inferred CDS: added 931 bases not found in genome assembly;Parent=rna-XM_017059227.2
NW_016019330.1	Gnomon	exon	188643	188791	.	+	.	ID=exon-XM_017059227.2-2;Dbxref=GeneID:107999414%2CGenbank:XM_017059227.2;Note=The sequence of the model RefSeq transcript was modified relative to this genomic sequence to represent the inferred CDS: added 931 bases not found in genome assembly;Parent=rna-XM_017059227.2
NW_016019330.1	Gnomon	exon	188952	189357	.	+	.	ID=exon-XM_017059227.2-3;Dbxref=GeneID:107999414%2CGenbank:XM_017059227.2;Note=The sequence of the model RefSeq transcript was modified relative to this genomic sequence to represent the inferred CDS: added 931 bases not found in genome assembly;Parent=rna-XM_017059227.2
NW_016019330.1	Gnomon	exon	189817	189959	.	+	.	ID=exon-XM_017059227.2-4;Dbxref=GeneID:107999414%2CGenbank:XM_017059227.2;Note=The sequence of the model RefSeq transcript was modified relative to this genomic sequence to represent the inferred CDS: added 931 bases not found in genome assembly;Parent=rna-XM_017059227.2
NW_016019330.1	Gnomon	exon	190024	190383	.	+	.	ID=exon-XM_017059227.2-5;Dbxref=GeneID:107999414%2CGenbank:XM_017059227.2;Note=The sequence of the model RefSeq transcript was modified relative to this genomic sequence to represent the inferred CDS: added 931 bases not found in genome assembly;Parent=rna-XM_017059227.2
NW_016019330.1	Gnomon	CDS	408644	408761	.	+	0	Name=XP_016914538.1;ID=cds-XP_016914538.1;Dbxref=GeneID:107999319%2CGenbank:XP_016914538.1;Parent=rna-XM_017059049.2
NW_016019330.1	Gnomon	CDS	408883	409302	.	+	0	Name=XP_016914538.1;ID=cds-XP_016914538.1;Dbxref=GeneID:107999319%2CGenbank:XP_016914538.1;Parent=rna-XM_017059049.2
NW_016019330.1	Gnomon	CDS	409387	410198	.	+	0	Name=XP_016914538.1;ID=cds-XP_016914538.1;Dbxref=GeneID:107999319%2CGenbank:XP_016914538.1;Parent=rna-XM_017059049.2
NW_016019330.1	Gnomon	CDS	410297	410521	.	+	0	Name=XP_016914538.1;ID=cds-XP_016914538.1;Dbxref=GeneID:107999319%2CGenbank:XP_016914538.1;Parent=rna-XM_017059049.2
NW_016019330.1	Gnomon	CDS	410601	410822	.	+	0	Name=XP_016914538.1;ID=cds-XP_016914538.1;Dbxref=GeneID:107999319%2CGenbank:XP_016914538.1;Parent=rna-XM_017059049.2
NW_016019330.1	Gnomon	exon	2908047	2908364	.	-	.	ID=exon-XM_017059020.2-1;Dbxref=GeneID:107999305%2CGenbank:XM_017059020.2;Parent=rna-XM_017059020.2
NW_016019330.1	Gnomon	exon	2907838	2907929	.	-	.	ID=exon-XM_017059020.2-2;Dbxref=GeneID:107999305%2CGenbank:XM_017059020.2;Parent=rna-XM_017059020.2
NW_016019330.1	Gnomon	exon	2907590	2907768	.	-	.	ID=exon-XM_017059020.2-3;Dbxref=GeneID:107999305%2CGenbank:XM_017059020.2;Parent=rna-XM_017059020.2
NW_016019330.1	Gnomon	exon	2907200	2907506	.	-	.	ID=exon-XM_017059020.2-4;Dbxref=GeneID:107999305%2CGenbank:XM_017059020.2;Parent=rna-XM_017059020.2
NW_016019330.1	Gnomon	mRNA	1452810	1456707	.	+	.	Name=XM_017059319.2;ID=rna-XM_017059319.2;Dbxref=GeneID:107999458%2CGenbank:XM_017059319.2;Parent=gene-LOC107999458
NW_016019330.1	Gnomon	lnc_RNA	364716	366804	.	+	.	Name=XR_003697996.1;ID=rna-XR_003697996.1;Dbxref=GeneID:114577716%2CGenbank:XR_003697996.1;Parent=gene-LOC114577716
NW_016019330.1	Gnomon	mRNA	353759	357434	.	+	.	Name=XM_017059162.2;ID=rna-XM_017059162.2;Dbxref=GeneID:107999376%2CGenbank:XM_017059162.2;Parent=gene-LOC107999376
NW_016019330.1	Gnomon	mRNA	1372274	1375778	.	-	.	Name=XM_017059068.2;ID=rna-XM_017059068.2;Dbxref=GeneID:107999330%2CGenbank:XM_017059068.2;Parent=gene-LOC107999330
NW_016019330.1	Gnomon	CDS	1715351	1715571	.	+	0	Name=XP_016914631.1;ID=cds-XP_016914631.1;Dbxref=GeneID:107999368%2CGenbank:XP_016914631.1;Parent=rna-XM_017059142.2
NW_016019330.1	Gnomon	CDS	1715927	1716122	.	+	0	Name=XP_016914631.1;ID=cds-XP_016914631.1;Dbxref=GeneID:107999368%2CGenbank:XP_016914631.1;Parent=rna-XM_017059142.2
NW_016019330.1	Gnomon	CDS	1716202	1716517	.	+	0	Name=XP_016914631.1;ID=cds-XP_016914631.1;Dbxref=GeneID:107999368%2CGenbank:XP_016914631.1;Parent=rna-XM_017059142.2
NW_016019330.1	Gnomon	CDS	1716674	1717252	.	+	0	Name=XP_016914631.1;ID=cds-XP_016914631.1;Dbxref=GeneID:107999368%2CGenbank:XP_016914631.1;Parent=rna-XM_017059142.2
NW_016019330.1	Gnomon	CDS	1717323	1717617	.	+	0	Name=XP_016914631.1;ID=cds-XP_016914631.1;Dbxref=GeneID:107999368%2CGenbank:XP_016914631.1;Parent=rna-XM_017059142.2
NW_016019330.1	Gnomon	CDS	1717702	1717993	.	+	0	Name=XP_016914631.1;ID=cds-XP_016914631.1;Dbxref=GeneID:107999368%2CGenbank:XP_016914631.1;Parent=rna-XM_017059142.2
NW_016019330.1	Gnomon	lnc_RNA	3942840	4004755	.	-	.	Name=XR_003698008.1;ID=rna-XR_003698008.1;Dbxref=GeneID:107999301%2CGenbank:XR_003698008.1;Parent=gene-LOC107999301
NW_016019330.1	Gnomon	exon	4701998	4702195	.	-	.	ID=exon-XM_017058974.2-7;Dbxref=GeneID:107999269%2CGenbank:XM_017058974.2;Parent=rna-XM_017058974.2
NW_016019330.1	Gnomon	exon	4701659	4701935	.	-	.	ID=exon-XM_017058974.2-8;Dbxref=GeneID:107999269%2CGenbank:XM_017058974.2;Parent=rna-XM_017058974.2
NW_016019330.1	Gnomon	exon	4700879	4701204	.	-	.	ID=exon-XM_017058974.2-9;Dbxref=GeneID:107999269%2CGenbank:XM_017058974.2;Parent=rna-XM_017058974.2
NW_016019330.1	Gnomon	exon	4704667	4704757	.	-	.	ID=exon-XM_017058974.2-1;Dbxref=GeneID:107999269%2CGenbank:XM_017058974.2;Parent=rna-XM_017058974.2
NW_016019330.1	Gnomon	exon	4704497	4704610	.	-	.	ID=exon-XM_017058974.2-2;Dbxref=GeneID:107999269%2CGenbank:XM_017058974.2;Parent=rna-XM_017058974.2
NW_016019330.1	Gnomon	exon	4703770	4704019	.	-	.	ID=exon-XM_017058974.2-3;Dbxref=GeneID:107999269%2CGenbank:XM_017058974.2;Parent=rna-XM_017058974.2
NW_016019330.1	Gnomon	exon	4703472	4703696	.	-	.	ID=exon-XM_017058974.2-4;Dbxref=GeneID:107999269%2CGenbank:XM_017058974.2;Parent=rna-XM_017058974.2
NW_016019330.1	Gnomon	exon	4702607	4702790	.	-	.	ID=exon-XM_017058974.2-5;Dbxref=GeneID:107999269%2CGenbank:XM_017058974.2;Parent=rna-XM_017058974.2
NW_016019330.1	Gnomon	exon	4702285	4702476	.	-	.	ID=exon-XM_017058974.2-6;Dbxref=GeneID:107999269%2CGenbank:XM_017058974.2;Parent=rna-XM_017058974.2
NW_016019330.1	Gnomon	exon	190024	190383	.	+	.	ID=exon-XM_017059229.2-10;Dbxref=GeneID:107999414%2CGenbank:XM_017059229.2;Note=The sequence of the model RefSeq transcript was modified relative to this genomic sequence to represent the inferred CDS: added 931 bases not found in genome assembly;Parent=rna-XM_017059229.2
NW_016019330.1	Gnomon	exon	953463	953537	.	+	.	ID=exon-XM_017059095.2-20;Dbxref=GeneID:107999339%2CGenbank:XM_017059095.2;Parent=rna-XM_017059095.2
NW_016019330.1	Gnomon	exon	953803	953916	.	+	.	ID=exon-XM_017059095.2-21;Dbxref=GeneID:107999339%2CGenbank:XM_017059095.2;Parent=rna-XM_017059095.2
NW_016019330.1	Gnomon	exon	954161	954376	.	+	.	ID=exon-XM_017059095.2-22;Dbxref=GeneID:107999339%2CGenbank:XM_017059095.2;Parent=rna-XM_017059095.2
NW_016019330.1	Gnomon	exon	954683	954898	.	+	.	ID=exon-XM_017059095.2-23;Dbxref=GeneID:107999339%2CGenbank:XM_017059095.2;Parent=rna-XM_017059095.2
NW_016019330.1	Gnomon	exon	955022	955216	.	+	.	ID=exon-XM_017059095.2-24;Dbxref=GeneID:107999339%2CGenbank:XM_017059095.2;Parent=rna-XM_017059095.2
NW_016019330.1	Gnomon	exon	955302	955546	.	+	.	ID=exon-XM_017059095.2-25;Dbxref=GeneID:107999339%2CGenbank:XM_017059095.2;Parent=rna-XM_017059095.2
NW_016019330.1	Gnomon	exon	959024	959232	.	+	.	ID=exon-XM_017059095.2-26;Dbxref=GeneID:107999339%2CGenbank:XM_017059095.2;Parent=rna-XM_017059095.2
NW_016019330.1	Gnomon	exon	959613	961812	.	+	.	ID=exon-XM_017059095.2-27;Dbxref=GeneID:107999339%2CGenbank:XM_017059095.2;Parent=rna-XM_017059095.2
NW_016019330.1	Gnomon	exon	945243	945399	.	+	.	ID=exon-XM_017059095.2-10;Dbxref=GeneID:107999339%2CGenbank:XM_017059095.2;Parent=rna-XM_017059095.2
NW_016019330.1	Gnomon	exon	945726	945929	.	+	.	ID=exon-XM_017059095.2-11;Dbxref=GeneID:107999339%2CGenbank:XM_017059095.2;Parent=rna-XM_017059095.2
NW_016019330.1	Gnomon	exon	946539	946697	.	+	.	ID=exon-XM_017059095.2-12;Dbxref=GeneID:107999339%2CGenbank:XM_017059095.2;Parent=rna-XM_017059095.2
NW_016019330.1	Gnomon	exon	946775	946944	.	+	.	ID=exon-XM_017059095.2-13;Dbxref=GeneID:107999339%2CGenbank:XM_017059095.2;Parent=rna-XM_017059095.2
NW_016019330.1	Gnomon	exon	947478	947585	.	+	.	ID=exon-XM_017059095.2-14;Dbxref=GeneID:107999339%2CGenbank:XM_017059095.2;Parent=rna-XM_017059095.2
NW_016019330.1	Gnomon	exon	947655	947804	.	+	.	ID=exon-XM_017059095.2-15;Dbxref=GeneID:107999339%2CGenbank:XM_017059095.2;Parent=rna-XM_017059095.2
NW_016019330.1	Gnomon	exon	948236	948287	.	+	.	ID=exon-XM_017059095.2-16;Dbxref=GeneID:107999339%2CGenbank:XM_017059095.2;Parent=rna-XM_017059095.2
NW_016019330.1	Gnomon	exon	949105	949146	.	+	.	ID=exon-XM_017059095.2-17;Dbxref=GeneID:107999339%2CGenbank:XM_017059095.2;Parent=rna-XM_017059095.2
NW_016019330.1	Gnomon	exon	952747	952889	.	+	.	ID=exon-XM_017059095.2-18;Dbxref=GeneID:107999339%2CGenbank:XM_017059095.2;Parent=rna-XM_017059095.2
NW_016019330.1	Gnomon	exon	953138	953354	.	+	.	ID=exon-XM_017059095.2-19;Dbxref=GeneID:107999339%2CGenbank:XM_017059095.2;Parent=rna-XM_017059095.2
NW_016019330.1	Gnomon	mRNA	2846681	2853073	.	-	.	Name=XM_017059318.2;ID=rna-XM_017059318.2;Dbxref=GeneID:107999457%2CGenbank:XM_017059318.2;Parent=gene-LOC107999457
NW_016019330.1	Gnomon	mRNA	268828	272973	.	-	.	Name=XM_017059163.2;ID=rna-XM_017059163.2;Dbxref=GeneID:107999378%2CGenbank:XM_017059163.2;Parent=gene-LOC107999378
NW_016019330.1	Gnomon	CDS	1715351	1715571	.	+	0	Name=XP_016914630.1;ID=cds-XP_016914630.1;Dbxref=GeneID:107999368%2CGenbank:XP_016914630.1;Parent=rna-XM_017059141.2
NW_016019330.1	Gnomon	CDS	1715909	1716122	.	+	0	Name=XP_016914630.1;ID=cds-XP_016914630.1;Dbxref=GeneID:107999368%2CGenbank:XP_016914630.1;Parent=rna-XM_017059141.2
NW_016019330.1	Gnomon	CDS	1716202	1716517	.	+	0	Name=XP_016914630.1;ID=cds-XP_016914630.1;Dbxref=GeneID:107999368%2CGenbank:XP_016914630.1;Parent=rna-XM_017059141.2
NW_016019330.1	Gnomon	CDS	1716674	1717252	.	+	0	Name=XP_016914630.1;ID=cds-XP_016914630.1;Dbxref=GeneID:107999368%2CGenbank:XP_016914630.1;Parent=rna-XM_017059141.2
NW_016019330.1	Gnomon	CDS	1717323	1717617	.	+	0	Name=XP_016914630.1;ID=cds-XP_016914630.1;Dbxref=GeneID:107999368%2CGenbank:XP_016914630.1;Parent=rna-XM_017059141.2
NW_016019330.1	Gnomon	CDS	1717702	1717993	.	+	0	Name=XP_016914630.1;ID=cds-XP_016914630.1;Dbxref=GeneID:107999368%2CGenbank:XP_016914630.1;Parent=rna-XM_017059141.2
NW_016019330.1	Gnomon	mRNA	1514457	1522330	.	+	.	Name=XM_028667469.1;ID=rna-XM_028667469.1;Dbxref=GeneID:107999219%2CGenbank:XM_028667469.1;Parent=gene-LOC107999219
NW_016019330.1	Gnomon	exon	1310306	1310771	.	+	.	ID=exon-XM_017058951.2-4;Dbxref=GeneID:107999249%2CGenbank:XM_017058951.2;Parent=rna-XM_017058951.2
NW_016019330.1	Gnomon	exon	1311125	1311184	.	+	.	ID=exon-XM_017058951.2-5;Dbxref=GeneID:107999249%2CGenbank:XM_017058951.2;Parent=rna-XM_017058951.2
NW_016019330.1	Gnomon	exon	1311330	1312068	.	+	.	ID=exon-XM_017058951.2-6;Dbxref=GeneID:107999249%2CGenbank:XM_017058951.2;Parent=rna-XM_017058951.2
NW_016019330.1	Gnomon	exon	1309300	1309463	.	+	.	ID=exon-XM_017058951.2-1;Dbxref=GeneID:107999249%2CGenbank:XM_017058951.2;Parent=rna-XM_017058951.2
NW_016019330.1	Gnomon	exon	1309794	1310001	.	+	.	ID=exon-XM_017058951.2-2;Dbxref=GeneID:107999249%2CGenbank:XM_017058951.2;Parent=rna-XM_017058951.2
NW_016019330.1	Gnomon	exon	1310070	1310246	.	+	.	ID=exon-XM_017058951.2-3;Dbxref=GeneID:107999249%2CGenbank:XM_017058951.2;Parent=rna-XM_017058951.2
NW_016019330.1	Gnomon	lnc_RNA	3364180	3451705	.	+	.	Name=XR_003698009.1;ID=rna-XR_003698009.1;Dbxref=GeneID:114577724%2CGenbank:XR_003698009.1;Parent=gene-LOC114577724
NW_016019330.1	Gnomon	exon	1442632	1442766	.	+	.	ID=exon-XM_017059251.2-2;Dbxref=GeneID:107999423%2CGenbank:XM_017059251.2;Parent=rna-XM_017059251.2
NW_016019330.1	Gnomon	exon	1442878	1443241	.	+	.	ID=exon-XM_017059251.2-3;Dbxref=GeneID:107999423%2CGenbank:XM_017059251.2;Parent=rna-XM_017059251.2
NW_016019330.1	Gnomon	exon	1440729	1440770	.	+	.	ID=exon-XM_017059251.2-1;Dbxref=GeneID:107999423%2CGenbank:XM_017059251.2;Parent=rna-XM_017059251.2
NW_016019330.1	Gnomon	exon	1443966	1444205	.	+	.	ID=exon-XM_017059251.2-6;Dbxref=GeneID:107999423%2CGenbank:XM_017059251.2;Parent=rna-XM_017059251.2
NW_016019330.1	Gnomon	exon	1444299	1444616	.	+	.	ID=exon-XM_017059251.2-7;Dbxref=GeneID:107999423%2CGenbank:XM_017059251.2;Parent=rna-XM_017059251.2
NW_016019330.1	Gnomon	exon	1443354	1443617	.	+	.	ID=exon-XM_017059251.2-4;Dbxref=GeneID:107999423%2CGenbank:XM_017059251.2;Parent=rna-XM_017059251.2
NW_016019330.1	Gnomon	exon	1443700	1443893	.	+	.	ID=exon-XM_017059251.2-5;Dbxref=GeneID:107999423%2CGenbank:XM_017059251.2;Parent=rna-XM_017059251.2
NW_016019330.1	Gnomon	exon	1444706	1445140	.	+	.	ID=exon-XM_017059251.2-8;Dbxref=GeneID:107999423%2CGenbank:XM_017059251.2;Parent=rna-XM_017059251.2
NW_016019330.1	Gnomon	exon	1445209	1445430	.	+	.	ID=exon-XM_017059251.2-9;Dbxref=GeneID:107999423%2CGenbank:XM_017059251.2;Parent=rna-XM_017059251.2
NW_016019330.1	Gnomon	exon	2793052	2793469	.	+	.	ID=exon-XM_017059298.2-1;Dbxref=GeneID:107999446%2CGenbank:XM_017059298.2;Parent=rna-XM_017059298.2
NW_016019330.1	Gnomon	exon	2796441	2796607	.	+	.	ID=exon-XM_017059298.2-2;Dbxref=GeneID:107999446%2CGenbank:XM_017059298.2;Parent=rna-XM_017059298.2
NW_016019330.1	Gnomon	exon	2798902	2799176	.	+	.	ID=exon-XM_017059298.2-3;Dbxref=GeneID:107999446%2CGenbank:XM_017059298.2;Parent=rna-XM_017059298.2
NW_016019330.1	Gnomon	exon	2799273	2799456	.	+	.	ID=exon-XM_017059298.2-4;Dbxref=GeneID:107999446%2CGenbank:XM_017059298.2;Parent=rna-XM_017059298.2
NW_016019330.1	Gnomon	exon	2799534	2799725	.	+	.	ID=exon-XM_017059298.2-5;Dbxref=GeneID:107999446%2CGenbank:XM_017059298.2;Parent=rna-XM_017059298.2
NW_016019330.1	Gnomon	exon	2799867	2800293	.	+	.	ID=exon-XM_017059298.2-6;Dbxref=GeneID:107999446%2CGenbank:XM_017059298.2;Parent=rna-XM_017059298.2
NW_016019330.1	Gnomon	exon	2800396	2800622	.	+	.	ID=exon-XM_017059298.2-7;Dbxref=GeneID:107999446%2CGenbank:XM_017059298.2;Parent=rna-XM_017059298.2
NW_016019330.1	Gnomon	exon	2800697	2801015	.	+	.	ID=exon-XM_017059298.2-8;Dbxref=GeneID:107999446%2CGenbank:XM_017059298.2;Parent=rna-XM_017059298.2
NW_016019330.1	Gnomon	exon	2801089	2801489	.	+	.	ID=exon-XM_017059298.2-9;Dbxref=GeneID:107999446%2CGenbank:XM_017059298.2;Parent=rna-XM_017059298.2
NW_016019330.1	Gnomon	CDS	14323	14355	.	+	0	Name=XP_016914549.1;ID=cds-XP_016914549.1;Dbxref=GeneID:107999327%2CGenbank:XP_016914549.1;Parent=rna-XM_017059060.2
NW_016019330.1	Gnomon	CDS	42096	42381	.	+	0	Name=XP_016914549.1;ID=cds-XP_016914549.1;Dbxref=GeneID:107999327%2CGenbank:XP_016914549.1;Parent=rna-XM_017059060.2
NW_016019330.1	Gnomon	CDS	58217	58319	.	+	0	Name=XP_016914549.1;ID=cds-XP_016914549.1;Dbxref=GeneID:107999327%2CGenbank:XP_016914549.1;Parent=rna-XM_017059060.2
NW_016019330.1	Gnomon	CDS	59222	59244	.	+	0	Name=XP_016914549.1;ID=cds-XP_016914549.1;Dbxref=GeneID:107999327%2CGenbank:XP_016914549.1;Parent=rna-XM_017059060.2
NW_016019330.1	Gnomon	CDS	62813	62971	.	+	0	Name=XP_016914549.1;ID=cds-XP_016914549.1;Dbxref=GeneID:107999327%2CGenbank:XP_016914549.1;Parent=rna-XM_017059060.2
NW_016019330.1	Gnomon	CDS	63402	63756	.	+	0	Name=XP_016914549.1;ID=cds-XP_016914549.1;Dbxref=GeneID:107999327%2CGenbank:XP_016914549.1;Parent=rna-XM_017059060.2
NW_016019330.1	Gnomon	CDS	64238	64637	.	+	0	Name=XP_016914549.1;ID=cds-XP_016914549.1;Dbxref=GeneID:107999327%2CGenbank:XP_016914549.1;Parent=rna-XM_017059060.2
NW_016019330.1	Gnomon	mRNA	3412812	4189053	.	-	.	Name=XM_017058924.2;ID=rna-XM_017058924.2;Dbxref=GeneID:107999229%2CGenbank:XM_017058924.2;Parent=gene-LOC107999229
NW_016019330.1	Gnomon	exon	3217574	3218681	.	-	.	ID=exon-XM_028667466.1-10;Dbxref=GeneID:107999451%2CGenbank:XM_028667466.1;Parent=rna-XM_028667466.1
NW_016019330.1	Gnomon	exon	4235593	4236164	.	-	.	ID=exon-XM_017059233.2-4;Dbxref=GeneID:107999417%2CGenbank:XM_017059233.2;Parent=rna-XM_017059233.2
NW_016019330.1	Gnomon	exon	4235411	4235529	.	-	.	ID=exon-XM_017059233.2-5;Dbxref=GeneID:107999417%2CGenbank:XM_017059233.2;Parent=rna-XM_017059233.2
NW_016019330.1	Gnomon	exon	4235238	4235317	.	-	.	ID=exon-XM_017059233.2-6;Dbxref=GeneID:107999417%2CGenbank:XM_017059233.2;Parent=rna-XM_017059233.2
NW_016019330.1	Gnomon	exon	4235002	4235163	.	-	.	ID=exon-XM_017059233.2-7;Dbxref=GeneID:107999417%2CGenbank:XM_017059233.2;Parent=rna-XM_017059233.2
NW_016019330.1	Gnomon	exon	4237391	4237617	.	-	.	ID=exon-XM_017059233.2-1;Dbxref=GeneID:107999417%2CGenbank:XM_017059233.2;Parent=rna-XM_017059233.2
NW_016019330.1	Gnomon	exon	4236919	4237300	.	-	.	ID=exon-XM_017059233.2-2;Dbxref=GeneID:107999417%2CGenbank:XM_017059233.2;Parent=rna-XM_017059233.2
NW_016019330.1	Gnomon	exon	4236248	4236821	.	-	.	ID=exon-XM_017059233.2-3;Dbxref=GeneID:107999417%2CGenbank:XM_017059233.2;Parent=rna-XM_017059233.2
NW_016019330.1	Gnomon	lnc_RNA	558719	574992	.	+	.	Name=XR_003698014.1;ID=rna-XR_003698014.1;Dbxref=GeneID:107999266%2CGenbank:XR_003698014.1;Parent=gene-LOC107999266
NW_016019330.1	Gnomon	lnc_RNA	3859275	3860130	.	-	.	Name=XR_001766334.2;ID=rna-XR_001766334.2;Dbxref=GeneID:107999300%2CGenbank:XR_001766334.2;Parent=gene-LOC107999300
NW_016019330.1	Gnomon	exon	962656	962933	.	-	.	ID=exon-XM_017058970.2-3;Dbxref=GeneID:107999265%2CGenbank:XM_017058970.2;Parent=rna-XM_017058970.2
NW_016019330.1	Gnomon	exon	962382	962520	.	-	.	ID=exon-XM_017058970.2-4;Dbxref=GeneID:107999265%2CGenbank:XM_017058970.2;Parent=rna-XM_017058970.2
NW_016019330.1	Gnomon	mRNA	1546966	1613220	.	+	.	Name=XM_028667477.1;ID=rna-XM_028667477.1;Dbxref=GeneID:107999315%2CGenbank:XM_028667477.1;Parent=gene-LOC107999315
NW_016019330.1	Gnomon	exon	964510	964995	.	-	.	ID=exon-XM_017058970.2-1;Dbxref=GeneID:107999265%2CGenbank:XM_017058970.2;Parent=rna-XM_017058970.2
NW_016019330.1	Gnomon	exon	963547	963846	.	-	.	ID=exon-XM_017058970.2-2;Dbxref=GeneID:107999265%2CGenbank:XM_017058970.2;Parent=rna-XM_017058970.2
NW_016019330.1	Gnomon	exon	105244	105422	.	+	.	ID=exon-XM_017059109.2-4;Dbxref=GeneID:107999347%2CGenbank:XM_017059109.2;Parent=rna-XM_017059109.2
NW_016019330.1	Gnomon	exon	105525	105794	.	+	.	ID=exon-XM_017059109.2-5;Dbxref=GeneID:107999347%2CGenbank:XM_017059109.2;Parent=rna-XM_017059109.2
NW_016019330.1	Gnomon	exon	105887	106055	.	+	.	ID=exon-XM_017059109.2-6;Dbxref=GeneID:107999347%2CGenbank:XM_017059109.2;Parent=rna-XM_017059109.2
NW_016019330.1	Gnomon	exon	103871	104470	.	+	.	ID=exon-XM_017059109.2-1;Dbxref=GeneID:107999347%2CGenbank:XM_017059109.2;Parent=rna-XM_017059109.2
NW_016019330.1	Gnomon	exon	104540	104800	.	+	.	ID=exon-XM_017059109.2-2;Dbxref=GeneID:107999347%2CGenbank:XM_017059109.2;Parent=rna-XM_017059109.2
NW_016019330.1	Gnomon	exon	104866	105156	.	+	.	ID=exon-XM_017059109.2-3;Dbxref=GeneID:107999347%2CGenbank:XM_017059109.2;Parent=rna-XM_017059109.2
NW_016019330.1	Gnomon	CDS	2797373	2797449	.	+	0	Name=XP_016914788.1;ID=cds-XP_016914788.1;Dbxref=GeneID:107999446%2CGenbank:XP_016914788.1;Parent=rna-XM_017059299.2
NW_016019330.1	Gnomon	CDS	2798902	2799176	.	+	0	Name=XP_016914788.1;ID=cds-XP_016914788.1;Dbxref=GeneID:107999446%2CGenbank:XP_016914788.1;Parent=rna-XM_017059299.2
NW_016019330.1	Gnomon	CDS	2799270	2799456	.	+	0	Name=XP_016914788.1;ID=cds-XP_016914788.1;Dbxref=GeneID:107999446%2CGenbank:XP_016914788.1;Parent=rna-XM_017059299.2
NW_016019330.1	Gnomon	CDS	2799534	2799725	.	+	0	Name=XP_016914788.1;ID=cds-XP_016914788.1;Dbxref=GeneID:107999446%2CGenbank:XP_016914788.1;Parent=rna-XM_017059299.2
NW_016019330.1	Gnomon	CDS	2799867	2800293	.	+	0	Name=XP_016914788.1;ID=cds-XP_016914788.1;Dbxref=GeneID:107999446%2CGenbank:XP_016914788.1;Parent=rna-XM_017059299.2
NW_016019330.1	Gnomon	CDS	2800396	2800622	.	+	0	Name=XP_016914788.1;ID=cds-XP_016914788.1;Dbxref=GeneID:107999446%2CGenbank:XP_016914788.1;Parent=rna-XM_017059299.2
NW_016019330.1	Gnomon	CDS	2800697	2801015	.	+	0	Name=XP_016914788.1;ID=cds-XP_016914788.1;Dbxref=GeneID:107999446%2CGenbank:XP_016914788.1;Parent=rna-XM_017059299.2
NW_016019330.1	Gnomon	CDS	2801089	2801489	.	+	0	Name=XP_016914788.1;ID=cds-XP_016914788.1;Dbxref=GeneID:107999446%2CGenbank:XP_016914788.1;Parent=rna-XM_017059299.2
NW_016019330.1	Gnomon	CDS	2801596	2801808	.	+	0	Name=XP_016914788.1;ID=cds-XP_016914788.1;Dbxref=GeneID:107999446%2CGenbank:XP_016914788.1;Parent=rna-XM_017059299.2
NW_016019330.1	Gnomon	CDS	2801878	2802073	.	+	0	Name=XP_016914788.1;ID=cds-XP_016914788.1;Dbxref=GeneID:107999446%2CGenbank:XP_016914788.1;Parent=rna-XM_017059299.2
NW_016019330.1	Gnomon	CDS	2802148	2802267	.	+	0	Name=XP_016914788.1;ID=cds-XP_016914788.1;Dbxref=GeneID:107999446%2CGenbank:XP_016914788.1;Parent=rna-XM_017059299.2
NW_016019330.1	Gnomon	CDS	93006	93029	.	+	0	Name=XP_016914392.1;ID=cds-XP_016914392.1;Dbxref=GeneID:107999209%2CGenbank:XP_016914392.1;Parent=rna-XM_017058903.2
NW_016019330.1	Gnomon	CDS	93174	93215	.	+	0	Name=XP_016914392.1;ID=cds-XP_016914392.1;Dbxref=GeneID:107999209%2CGenbank:XP_016914392.1;Parent=rna-XM_017058903.2
NW_016019330.1	Gnomon	CDS	93622	93876	.	+	0	Name=XP_016914392.1;ID=cds-XP_016914392.1;Dbxref=GeneID:107999209%2CGenbank:XP_016914392.1;Parent=rna-XM_017058903.2
NW_016019330.1	Gnomon	CDS	94304	94465	.	+	0	Name=XP_016914392.1;ID=cds-XP_016914392.1;Dbxref=GeneID:107999209%2CGenbank:XP_016914392.1;Parent=rna-XM_017058903.2
NW_016019330.1	Gnomon	CDS	94682	95068	.	+	0	Name=XP_016914392.1;ID=cds-XP_016914392.1;Dbxref=GeneID:107999209%2CGenbank:XP_016914392.1;Parent=rna-XM_017058903.2
NW_016019330.1	Gnomon	CDS	95223	95582	.	+	0	Name=XP_016914392.1;ID=cds-XP_016914392.1;Dbxref=GeneID:107999209%2CGenbank:XP_016914392.1;Parent=rna-XM_017058903.2
NW_016019330.1	Gnomon	exon	1602996	1603069	.	+	.	ID=exon-XM_017059039.2-4;Dbxref=GeneID:107999315%2CGenbank:XM_017059039.2;Parent=rna-XM_017059039.2
NW_016019330.1	Gnomon	exon	1603144	1603242	.	+	.	ID=exon-XM_017059039.2-5;Dbxref=GeneID:107999315%2CGenbank:XM_017059039.2;Parent=rna-XM_017059039.2
NW_016019330.1	Gnomon	exon	1607073	1607418	.	+	.	ID=exon-XM_017059039.2-6;Dbxref=GeneID:107999315%2CGenbank:XM_017059039.2;Parent=rna-XM_017059039.2
NW_016019330.1	Gnomon	exon	1607620	1607880	.	+	.	ID=exon-XM_017059039.2-7;Dbxref=GeneID:107999315%2CGenbank:XM_017059039.2;Parent=rna-XM_017059039.2
NW_016019330.1	Gnomon	exon	1546948	1547212	.	+	.	ID=exon-XM_017059039.2-1;Dbxref=GeneID:107999315%2CGenbank:XM_017059039.2;Parent=rna-XM_017059039.2
NW_016019330.1	Gnomon	exon	1558783	1558875	.	+	.	ID=exon-XM_017059039.2-2;Dbxref=GeneID:107999315%2CGenbank:XM_017059039.2;Parent=rna-XM_017059039.2
NW_016019330.1	Gnomon	exon	1602331	1602497	.	+	.	ID=exon-XM_017059039.2-3;Dbxref=GeneID:107999315%2CGenbank:XM_017059039.2;Parent=rna-XM_017059039.2
NW_016019330.1	Gnomon	exon	1608009	1608159	.	+	.	ID=exon-XM_017059039.2-8;Dbxref=GeneID:107999315%2CGenbank:XM_017059039.2;Parent=rna-XM_017059039.2
NW_016019330.1	Gnomon	exon	1608240	1608351	.	+	.	ID=exon-XM_017059039.2-9;Dbxref=GeneID:107999315%2CGenbank:XM_017059039.2;Parent=rna-XM_017059039.2
NW_016019330.1	Gnomon	CDS	388018	388126	.	+	0	Name=XP_028523233.1;ID=cds-XP_028523233.1;Dbxref=GeneID:107999398%2CGenbank:XP_028523233.1;Parent=rna-XM_028667432.1
NW_016019330.1	Gnomon	CDS	388200	388465	.	+	0	Name=XP_028523233.1;ID=cds-XP_028523233.1;Dbxref=GeneID:107999398%2CGenbank:XP_028523233.1;Parent=rna-XM_028667432.1
NW_016019330.1	Gnomon	CDS	388528	388761	.	+	0	Name=XP_028523233.1;ID=cds-XP_028523233.1;Dbxref=GeneID:107999398%2CGenbank:XP_028523233.1;Parent=rna-XM_028667432.1
NW_016019330.1	Gnomon	CDS	388845	389038	.	+	0	Name=XP_028523233.1;ID=cds-XP_028523233.1;Dbxref=GeneID:107999398%2CGenbank:XP_028523233.1;Parent=rna-XM_028667432.1
NW_016019330.1	Gnomon	CDS	389130	389242	.	+	0	Name=XP_028523233.1;ID=cds-XP_028523233.1;Dbxref=GeneID:107999398%2CGenbank:XP_028523233.1;Parent=rna-XM_028667432.1
NW_016019330.1	Gnomon	CDS	389313	389551	.	+	0	Name=XP_028523233.1;ID=cds-XP_028523233.1;Dbxref=GeneID:107999398%2CGenbank:XP_028523233.1;Parent=rna-XM_028667432.1
NW_016019330.1	Gnomon	CDS	389615	389938	.	+	0	Name=XP_028523233.1;ID=cds-XP_028523233.1;Dbxref=GeneID:107999398%2CGenbank:XP_028523233.1;Parent=rna-XM_028667432.1
NW_016019330.1	Gnomon	CDS	390027	390215	.	+	0	Name=XP_028523233.1;ID=cds-XP_028523233.1;Dbxref=GeneID:107999398%2CGenbank:XP_028523233.1;Parent=rna-XM_028667432.1
NW_016019330.1	Gnomon	CDS	390334	390589	.	+	0	Name=XP_028523233.1;ID=cds-XP_028523233.1;Dbxref=GeneID:107999398%2CGenbank:XP_028523233.1;Parent=rna-XM_028667432.1
NW_016019330.1	Gnomon	CDS	390703	390926	.	+	0	Name=XP_028523233.1;ID=cds-XP_028523233.1;Dbxref=GeneID:107999398%2CGenbank:XP_028523233.1;Parent=rna-XM_028667432.1
NW_016019330.1	Gnomon	CDS	391010	391135	.	+	0	Name=XP_028523233.1;ID=cds-XP_028523233.1;Dbxref=GeneID:107999398%2CGenbank:XP_028523233.1;Parent=rna-XM_028667432.1
NW_016019330.1	Gnomon	CDS	391219	391455	.	+	0	Name=XP_028523233.1;ID=cds-XP_028523233.1;Dbxref=GeneID:107999398%2CGenbank:XP_028523233.1;Parent=rna-XM_028667432.1
NW_016019330.1	Gnomon	CDS	391518	391614	.	+	0	Name=XP_028523233.1;ID=cds-XP_028523233.1;Dbxref=GeneID:107999398%2CGenbank:XP_028523233.1;Parent=rna-XM_028667432.1
NW_016019330.1	Gnomon	CDS	391691	392190	.	+	0	Name=XP_028523233.1;ID=cds-XP_028523233.1;Dbxref=GeneID:107999398%2CGenbank:XP_028523233.1;Parent=rna-XM_028667432.1
NW_016019330.1	Gnomon	exon	1737856	1738059	.	-	.	ID=exon-XM_017059179.2-10;Dbxref=GeneID:107999388%2CGenbank:XM_017059179.2;Parent=rna-XM_017059179.2
NW_016019330.1	Gnomon	exon	1737223	1737755	.	-	.	ID=exon-XM_017059179.2-11;Dbxref=GeneID:107999388%2CGenbank:XM_017059179.2;Parent=rna-XM_017059179.2
NW_016019330.1	Gnomon	exon	1736888	1737131	.	-	.	ID=exon-XM_017059179.2-12;Dbxref=GeneID:107999388%2CGenbank:XM_017059179.2;Parent=rna-XM_017059179.2
NW_016019330.1	Gnomon	exon	1736630	1736732	.	-	.	ID=exon-XM_017059179.2-13;Dbxref=GeneID:107999388%2CGenbank:XM_017059179.2;Parent=rna-XM_017059179.2
NW_016019330.1	Gnomon	exon	1735391	1736545	.	-	.	ID=exon-XM_017059179.2-14;Dbxref=GeneID:107999388%2CGenbank:XM_017059179.2;Parent=rna-XM_017059179.2
NW_016019330.1	Gnomon	mRNA	1495359	1500212	.	-	.	Name=XM_017059168.2;ID=rna-XM_017059168.2;Dbxref=GeneID:107999380%2CGenbank:XM_017059168.2;Parent=gene-LOC107999380
NW_016019330.1	Gnomon	CDS	1513779	1513881	.	-	0	Name=XP_016914642.1;ID=cds-XP_016914642.1;Dbxref=GeneID:107999372%2CGenbank:XP_016914642.1;Parent=rna-XM_017059153.2
NW_016019330.1	Gnomon	CDS	1513447	1513718	.	-	0	Name=XP_016914642.1;ID=cds-XP_016914642.1;Dbxref=GeneID:107999372%2CGenbank:XP_016914642.1;Parent=rna-XM_017059153.2
NW_016019330.1	Gnomon	CDS	1513158	1513336	.	-	0	Name=XP_016914642.1;ID=cds-XP_016914642.1;Dbxref=GeneID:107999372%2CGenbank:XP_016914642.1;Parent=rna-XM_017059153.2
NW_016019330.1	Gnomon	CDS	1512954	1513075	.	-	0	Name=XP_016914642.1;ID=cds-XP_016914642.1;Dbxref=GeneID:107999372%2CGenbank:XP_016914642.1;Parent=rna-XM_017059153.2
NW_016019330.1	Gnomon	CDS	1512730	1512896	.	-	0	Name=XP_016914642.1;ID=cds-XP_016914642.1;Dbxref=GeneID:107999372%2CGenbank:XP_016914642.1;Parent=rna-XM_017059153.2
NW_016019330.1	Gnomon	exon	4317921	4318083	.	-	.	ID=exon-XM_028667486.1-4;Dbxref=GeneID:107999294%2CGenbank:XM_028667486.1;Parent=rna-XM_028667486.1
NW_016019330.1	Gnomon	exon	4316953	4317657	.	-	.	ID=exon-XM_028667486.1-5;Dbxref=GeneID:107999294%2CGenbank:XM_028667486.1;Parent=rna-XM_028667486.1
NW_016019330.1	Gnomon	exon	4322490	4322707	.	-	.	ID=exon-XM_028667486.1-1;Dbxref=GeneID:107999294%2CGenbank:XM_028667486.1;Parent=rna-XM_028667486.1
NW_016019330.1	Gnomon	exon	4319773	4320057	.	-	.	ID=exon-XM_028667486.1-2;Dbxref=GeneID:107999294%2CGenbank:XM_028667486.1;Parent=rna-XM_028667486.1
NW_016019330.1	Gnomon	exon	4319240	4319388	.	-	.	ID=exon-XM_028667486.1-3;Dbxref=GeneID:107999294%2CGenbank:XM_028667486.1;Parent=rna-XM_028667486.1
NW_016019330.1	Gnomon	exon	1299169	1299808	.	+	.	ID=exon-XM_028667415.1-1;Dbxref=GeneID:107999402%2CGenbank:XM_028667415.1;Parent=rna-XM_028667415.1
NW_016019330.1	Gnomon	exon	1301276	1301674	.	+	.	ID=exon-XM_028667415.1-6;Dbxref=GeneID:107999402%2CGenbank:XM_028667415.1;Parent=rna-XM_028667415.1
NW_016019330.1	Gnomon	exon	1301753	1301993	.	+	.	ID=exon-XM_028667415.1-7;Dbxref=GeneID:107999402%2CGenbank:XM_028667415.1;Parent=rna-XM_028667415.1
NW_016019330.1	Gnomon	exon	1302061	1302419	.	+	.	ID=exon-XM_028667415.1-8;Dbxref=GeneID:107999402%2CGenbank:XM_028667415.1;Parent=rna-XM_028667415.1
NW_016019330.1	Gnomon	exon	1302501	1302763	.	+	.	ID=exon-XM_028667415.1-9;Dbxref=GeneID:107999402%2CGenbank:XM_028667415.1;Parent=rna-XM_028667415.1
NW_016019330.1	Gnomon	exon	1299888	1300300	.	+	.	ID=exon-XM_028667415.1-2;Dbxref=GeneID:107999402%2CGenbank:XM_028667415.1;Parent=rna-XM_028667415.1
NW_016019330.1	Gnomon	exon	1300386	1300631	.	+	.	ID=exon-XM_028667415.1-3;Dbxref=GeneID:107999402%2CGenbank:XM_028667415.1;Parent=rna-XM_028667415.1
NW_016019330.1	Gnomon	exon	1300761	1300895	.	+	.	ID=exon-XM_028667415.1-4;Dbxref=GeneID:107999402%2CGenbank:XM_028667415.1;Parent=rna-XM_028667415.1
NW_016019330.1	Gnomon	exon	1300976	1301157	.	+	.	ID=exon-XM_028667415.1-5;Dbxref=GeneID:107999402%2CGenbank:XM_028667415.1;Parent=rna-XM_028667415.1
NW_016019330.1	Gnomon	CDS	72192	72287	.	+	0	Name=XP_016914548.1;ID=cds-XP_016914548.1;Dbxref=GeneID:107999326%2CGenbank:XP_016914548.1;Parent=rna-XM_017059059.2
NW_016019330.1	Gnomon	CDS	73148	73309	.	+	0	Name=XP_016914548.1;ID=cds-XP_016914548.1;Dbxref=GeneID:107999326%2CGenbank:XP_016914548.1;Parent=rna-XM_017059059.2
NW_016019330.1	Gnomon	CDS	73380	73642	.	+	0	Name=XP_016914548.1;ID=cds-XP_016914548.1;Dbxref=GeneID:107999326%2CGenbank:XP_016914548.1;Parent=rna-XM_017059059.2
NW_016019330.1	Gnomon	CDS	73731	73956	.	+	0	Name=XP_016914548.1;ID=cds-XP_016914548.1;Dbxref=GeneID:107999326%2CGenbank:XP_016914548.1;Parent=rna-XM_017059059.2
NW_016019330.1	Gnomon	CDS	74026	74178	.	+	0	Name=XP_016914548.1;ID=cds-XP_016914548.1;Dbxref=GeneID:107999326%2CGenbank:XP_016914548.1;Parent=rna-XM_017059059.2
NW_016019330.1	Gnomon	CDS	74381	74546	.	+	0	Name=XP_016914548.1;ID=cds-XP_016914548.1;Dbxref=GeneID:107999326%2CGenbank:XP_016914548.1;Parent=rna-XM_017059059.2
NW_016019330.1	Gnomon	CDS	74614	74830	.	+	0	Name=XP_016914548.1;ID=cds-XP_016914548.1;Dbxref=GeneID:107999326%2CGenbank:XP_016914548.1;Parent=rna-XM_017059059.2
NW_016019330.1	Gnomon	CDS	74905	75015	.	+	0	Name=XP_016914548.1;ID=cds-XP_016914548.1;Dbxref=GeneID:107999326%2CGenbank:XP_016914548.1;Parent=rna-XM_017059059.2
NW_016019330.1	Gnomon	CDS	81737	81803	.	+	0	Name=XP_016914548.1;ID=cds-XP_016914548.1;Dbxref=GeneID:107999326%2CGenbank:XP_016914548.1;Parent=rna-XM_017059059.2
NW_016019330.1	Gnomon	lnc_RNA	558721	574229	.	+	.	Name=XR_003698015.1;ID=rna-XR_003698015.1;Dbxref=GeneID:107999266%2CGenbank:XR_003698015.1;Parent=gene-LOC107999266
NW_016019330.1	Gnomon	mRNA	1427768	1438083	.	-	.	Name=XM_017059262.2;ID=rna-XM_017059262.2;Dbxref=GeneID:107999427%2CGenbank:XM_017059262.2;Parent=gene-LOC107999427
NW_016019330.1	Gnomon	CDS	72192	72287	.	+	0	Name=XP_016914547.1;ID=cds-XP_016914547.1;Dbxref=GeneID:107999326%2CGenbank:XP_016914547.1;Parent=rna-XM_017059058.2
NW_016019330.1	Gnomon	CDS	73148	73309	.	+	0	Name=XP_016914547.1;ID=cds-XP_016914547.1;Dbxref=GeneID:107999326%2CGenbank:XP_016914547.1;Parent=rna-XM_017059058.2
NW_016019330.1	Gnomon	CDS	73380	73642	.	+	0	Name=XP_016914547.1;ID=cds-XP_016914547.1;Dbxref=GeneID:107999326%2CGenbank:XP_016914547.1;Parent=rna-XM_017059058.2
NW_016019330.1	Gnomon	CDS	73731	73956	.	+	0	Name=XP_016914547.1;ID=cds-XP_016914547.1;Dbxref=GeneID:107999326%2CGenbank:XP_016914547.1;Parent=rna-XM_017059058.2
NW_016019330.1	Gnomon	CDS	74026	74175	.	+	0	Name=XP_016914547.1;ID=cds-XP_016914547.1;Dbxref=GeneID:107999326%2CGenbank:XP_016914547.1;Parent=rna-XM_017059058.2
NW_016019330.1	Gnomon	CDS	74381	74546	.	+	0	Name=XP_016914547.1;ID=cds-XP_016914547.1;Dbxref=GeneID:107999326%2CGenbank:XP_016914547.1;Parent=rna-XM_017059058.2
NW_016019330.1	Gnomon	CDS	74614	74830	.	+	0	Name=XP_016914547.1;ID=cds-XP_016914547.1;Dbxref=GeneID:107999326%2CGenbank:XP_016914547.1;Parent=rna-XM_017059058.2
NW_016019330.1	Gnomon	CDS	74905	75109	.	+	0	Name=XP_016914547.1;ID=cds-XP_016914547.1;Dbxref=GeneID:107999326%2CGenbank:XP_016914547.1;Parent=rna-XM_017059058.2
NW_016019330.1	Gnomon	CDS	332882	333075	.	+	0	Name=XP_028523232.1;ID=cds-XP_028523232.1;Dbxref=GeneID:107999375%2CGenbank:XP_028523232.1;Parent=rna-XM_028667431.1
NW_016019330.1	Gnomon	CDS	335358	336208	.	+	0	Name=XP_028523232.1;ID=cds-XP_028523232.1;Dbxref=GeneID:107999375%2CGenbank:XP_028523232.1;Parent=rna-XM_028667431.1
NW_016019330.1	Gnomon	CDS	349713	350263	.	+	0	Name=XP_028523232.1;ID=cds-XP_028523232.1;Dbxref=GeneID:107999375%2CGenbank:XP_028523232.1;Parent=rna-XM_028667431.1
NW_016019330.1	Gnomon	exon	4258892	4259317	.	-	.	ID=exon-XM_028667393.1-1;Dbxref=GeneID:107999331%2CGenbank:XM_028667393.1;Parent=rna-XM_028667393.1
NW_016019330.1	Gnomon	exon	4258045	4258155	.	-	.	ID=exon-XM_028667393.1-2;Dbxref=GeneID:107999331%2CGenbank:XM_028667393.1;Parent=rna-XM_028667393.1
NW_016019330.1	Gnomon	exon	4257401	4257496	.	-	.	ID=exon-XM_028667393.1-3;Dbxref=GeneID:107999331%2CGenbank:XM_028667393.1;Parent=rna-XM_028667393.1
NW_016019330.1	Gnomon	exon	4257048	4257208	.	-	.	ID=exon-XM_028667393.1-4;Dbxref=GeneID:107999331%2CGenbank:XM_028667393.1;Parent=rna-XM_028667393.1
NW_016019330.1	Gnomon	exon	4256457	4256816	.	-	.	ID=exon-XM_028667393.1-5;Dbxref=GeneID:107999331%2CGenbank:XM_028667393.1;Parent=rna-XM_028667393.1
NW_016019330.1	Gnomon	exon	4256055	4256286	.	-	.	ID=exon-XM_028667393.1-6;Dbxref=GeneID:107999331%2CGenbank:XM_028667393.1;Parent=rna-XM_028667393.1
NW_016019330.1	Gnomon	exon	4255682	4255894	.	-	.	ID=exon-XM_028667393.1-7;Dbxref=GeneID:107999331%2CGenbank:XM_028667393.1;Parent=rna-XM_028667393.1
NW_016019330.1	Gnomon	exon	4253954	4254178	.	-	.	ID=exon-XM_028667393.1-8;Dbxref=GeneID:107999331%2CGenbank:XM_028667393.1;Parent=rna-XM_028667393.1
NW_016019330.1	Gnomon	exon	4253544	4253683	.	-	.	ID=exon-XM_028667393.1-9;Dbxref=GeneID:107999331%2CGenbank:XM_028667393.1;Parent=rna-XM_028667393.1
NW_016019330.1	Gnomon	mRNA	1502266	1503739	.	-	.	Name=XM_017059169.2;ID=rna-XM_017059169.2;Dbxref=GeneID:107999381%2CGenbank:XM_017059169.2;Parent=gene-LOC107999381
NW_016019330.1	Gnomon	CDS	2796468	2796607	.	+	0	Name=XP_016914787.1;ID=cds-XP_016914787.1;Dbxref=GeneID:107999446%2CGenbank:XP_016914787.1;Parent=rna-XM_017059298.2
NW_016019330.1	Gnomon	CDS	2798902	2799176	.	+	0	Name=XP_016914787.1;ID=cds-XP_016914787.1;Dbxref=GeneID:107999446%2CGenbank:XP_016914787.1;Parent=rna-XM_017059298.2
NW_016019330.1	Gnomon	CDS	2799273	2799456	.	+	0	Name=XP_016914787.1;ID=cds-XP_016914787.1;Dbxref=GeneID:107999446%2CGenbank:XP_016914787.1;Parent=rna-XM_017059298.2
NW_016019330.1	Gnomon	CDS	2799534	2799725	.	+	0	Name=XP_016914787.1;ID=cds-XP_016914787.1;Dbxref=GeneID:107999446%2CGenbank:XP_016914787.1;Parent=rna-XM_017059298.2
NW_016019330.1	Gnomon	CDS	2799867	2800293	.	+	0	Name=XP_016914787.1;ID=cds-XP_016914787.1;Dbxref=GeneID:107999446%2CGenbank:XP_016914787.1;Parent=rna-XM_017059298.2
NW_016019330.1	Gnomon	CDS	2800396	2800622	.	+	0	Name=XP_016914787.1;ID=cds-XP_016914787.1;Dbxref=GeneID:107999446%2CGenbank:XP_016914787.1;Parent=rna-XM_017059298.2
NW_016019330.1	Gnomon	CDS	2800697	2801015	.	+	0	Name=XP_016914787.1;ID=cds-XP_016914787.1;Dbxref=GeneID:107999446%2CGenbank:XP_016914787.1;Parent=rna-XM_017059298.2
NW_016019330.1	Gnomon	CDS	2801089	2801489	.	+	0	Name=XP_016914787.1;ID=cds-XP_016914787.1;Dbxref=GeneID:107999446%2CGenbank:XP_016914787.1;Parent=rna-XM_017059298.2
NW_016019330.1	Gnomon	CDS	2801596	2801808	.	+	0	Name=XP_016914787.1;ID=cds-XP_016914787.1;Dbxref=GeneID:107999446%2CGenbank:XP_016914787.1;Parent=rna-XM_017059298.2
NW_016019330.1	Gnomon	CDS	2801878	2802073	.	+	0	Name=XP_016914787.1;ID=cds-XP_016914787.1;Dbxref=GeneID:107999446%2CGenbank:XP_016914787.1;Parent=rna-XM_017059298.2
NW_016019330.1	Gnomon	CDS	2802148	2802267	.	+	0	Name=XP_016914787.1;ID=cds-XP_016914787.1;Dbxref=GeneID:107999446%2CGenbank:XP_016914787.1;Parent=rna-XM_017059298.2
NW_016019330.1	Gnomon	exon	1304982	1305420	.	+	.	ID=exon-XM_028667415.1-13;Dbxref=GeneID:107999402%2CGenbank:XM_028667415.1;Parent=rna-XM_028667415.1
NW_016019330.1	Gnomon	exon	1305501	1305643	.	+	.	ID=exon-XM_028667415.1-14;Dbxref=GeneID:107999402%2CGenbank:XM_028667415.1;Parent=rna-XM_028667415.1
NW_016019330.1	Gnomon	exon	1305723	1305860	.	+	.	ID=exon-XM_028667415.1-15;Dbxref=GeneID:107999402%2CGenbank:XM_028667415.1;Parent=rna-XM_028667415.1
NW_016019330.1	Gnomon	exon	1305950	1306085	.	+	.	ID=exon-XM_028667415.1-16;Dbxref=GeneID:107999402%2CGenbank:XM_028667415.1;Parent=rna-XM_028667415.1
NW_016019330.1	Gnomon	exon	1302890	1303251	.	+	.	ID=exon-XM_028667415.1-10;Dbxref=GeneID:107999402%2CGenbank:XM_028667415.1;Parent=rna-XM_028667415.1
NW_016019330.1	Gnomon	exon	1303321	1304541	.	+	.	ID=exon-XM_028667415.1-11;Dbxref=GeneID:107999402%2CGenbank:XM_028667415.1;Parent=rna-XM_028667415.1
NW_016019330.1	Gnomon	exon	1304657	1304899	.	+	.	ID=exon-XM_028667415.1-12;Dbxref=GeneID:107999402%2CGenbank:XM_028667415.1;Parent=rna-XM_028667415.1
NW_016019330.1	Gnomon	exon	1306218	1306394	.	+	.	ID=exon-XM_028667415.1-17;Dbxref=GeneID:107999402%2CGenbank:XM_028667415.1;Parent=rna-XM_028667415.1
NW_016019330.1	Gnomon	exon	1306516	1306952	.	+	.	ID=exon-XM_028667415.1-18;Dbxref=GeneID:107999402%2CGenbank:XM_028667415.1;Parent=rna-XM_028667415.1
NW_016019330.1	Gnomon	lnc_RNA	2782072	2782770	.	-	.	Name=XR_003698016.1;ID=rna-XR_003698016.1;Dbxref=GeneID:114577728%2CGenbank:XR_003698016.1;Parent=gene-LOC114577728
NW_016019330.1	Gnomon	exon	70697	70851	.	+	.	ID=exon-XM_017059063.2-5;Dbxref=GeneID:107999328%2CGenbank:XM_017059063.2;Parent=rna-XM_017059063.2
NW_016019330.1	Gnomon	exon	70970	71265	.	+	.	ID=exon-XM_017059063.2-6;Dbxref=GeneID:107999328%2CGenbank:XM_017059063.2;Parent=rna-XM_017059063.2
NW_016019330.1	Gnomon	exon	70085	70396	.	+	.	ID=exon-XM_017059063.2-3;Dbxref=GeneID:107999328%2CGenbank:XM_017059063.2;Parent=rna-XM_017059063.2
NW_016019330.1	Gnomon	exon	70465	70572	.	+	.	ID=exon-XM_017059063.2-4;Dbxref=GeneID:107999328%2CGenbank:XM_017059063.2;Parent=rna-XM_017059063.2
NW_016019330.1	Gnomon	exon	69492	69569	.	+	.	ID=exon-XM_017059063.2-1;Dbxref=GeneID:107999328%2CGenbank:XM_017059063.2;Parent=rna-XM_017059063.2
NW_016019330.1	Gnomon	exon	69677	69896	.	+	.	ID=exon-XM_017059063.2-2;Dbxref=GeneID:107999328%2CGenbank:XM_017059063.2;Parent=rna-XM_017059063.2
NW_016019330.1	Gnomon	lnc_RNA	3609865	3657928	.	+	.	Name=XR_001766332.2;ID=rna-XR_001766332.2;Dbxref=GeneID:107999299%2CGenbank:XR_001766332.2;Parent=gene-LOC107999299
NW_016019330.1	Gnomon	exon	1037475	1037635	.	+	.	ID=exon-XM_028667408.1-10;Dbxref=GeneID:107999390%2CGenbank:XM_028667408.1;Parent=rna-XM_028667408.1
NW_016019330.1	Gnomon	exon	1037717	1037925	.	+	.	ID=exon-XM_028667408.1-11;Dbxref=GeneID:107999390%2CGenbank:XM_028667408.1;Parent=rna-XM_028667408.1
NW_016019330.1	Gnomon	exon	1037998	1038148	.	+	.	ID=exon-XM_028667408.1-12;Dbxref=GeneID:107999390%2CGenbank:XM_028667408.1;Parent=rna-XM_028667408.1
NW_016019330.1	Gnomon	mRNA	1427768	1438083	.	-	.	Name=XM_017059261.2;ID=rna-XM_017059261.2;Dbxref=GeneID:107999427%2CGenbank:XM_017059261.2;Parent=gene-LOC107999427
NW_016019330.1	Gnomon	exon	1042478	1042543	.	+	.	ID=exon-XM_028667408.1-17;Dbxref=GeneID:107999390%2CGenbank:XM_028667408.1;Parent=rna-XM_028667408.1
NW_016019330.1	Gnomon	exon	1042668	1042891	.	+	.	ID=exon-XM_028667408.1-18;Dbxref=GeneID:107999390%2CGenbank:XM_028667408.1;Parent=rna-XM_028667408.1
NW_016019330.1	Gnomon	exon	1042966	1043217	.	+	.	ID=exon-XM_028667408.1-19;Dbxref=GeneID:107999390%2CGenbank:XM_028667408.1;Parent=rna-XM_028667408.1
NW_016019330.1	Gnomon	exon	1041278	1041721	.	+	.	ID=exon-XM_028667408.1-13;Dbxref=GeneID:107999390%2CGenbank:XM_028667408.1;Parent=rna-XM_028667408.1
NW_016019330.1	Gnomon	exon	1041795	1042004	.	+	.	ID=exon-XM_028667408.1-14;Dbxref=GeneID:107999390%2CGenbank:XM_028667408.1;Parent=rna-XM_028667408.1
NW_016019330.1	Gnomon	exon	1042092	1042358	.	+	.	ID=exon-XM_028667408.1-15;Dbxref=GeneID:107999390%2CGenbank:XM_028667408.1;Parent=rna-XM_028667408.1
NW_016019330.1	Gnomon	exon	1042432	1042443	.	+	.	ID=exon-XM_028667408.1-16;Dbxref=GeneID:107999390%2CGenbank:XM_028667408.1;Parent=rna-XM_028667408.1
NW_016019330.1	Gnomon	exon	490953	491093	.	-	.	ID=exon-XM_017058969.1-4;Dbxref=GeneID:107999264%2CGenbank:XM_017058969.1;Parent=rna-XM_017058969.1
NW_016019330.1	Gnomon	exon	490624	490825	.	-	.	ID=exon-XM_017058969.1-5;Dbxref=GeneID:107999264%2CGenbank:XM_017058969.1;Parent=rna-XM_017058969.1
NW_016019330.1	Gnomon	exon	491376	491494	.	-	.	ID=exon-XM_017058969.1-2;Dbxref=GeneID:107999264%2CGenbank:XM_017058969.1;Parent=rna-XM_017058969.1
NW_016019330.1	Gnomon	exon	491167	491281	.	-	.	ID=exon-XM_017058969.1-3;Dbxref=GeneID:107999264%2CGenbank:XM_017058969.1;Parent=rna-XM_017058969.1
NW_016019330.1	Gnomon	exon	491560	491774	.	-	.	ID=exon-XM_017058969.1-1;Dbxref=GeneID:107999264%2CGenbank:XM_017058969.1;Parent=rna-XM_017058969.1
NW_016019330.1	Gnomon	mRNA	2907200	2908364	.	-	.	Name=XM_017059020.2;ID=rna-XM_017059020.2;Dbxref=GeneID:107999305%2CGenbank:XM_017059020.2;Parent=gene-LOC107999305
NW_016019330.1	Gnomon	exon	118020	118159	.	+	.	ID=exon-XM_017059110.2-1;Dbxref=GeneID:107999348%2CGenbank:XM_017059110.2;Parent=rna-XM_017059110.2
NW_016019330.1	Gnomon	exon	119059	119360	.	+	.	ID=exon-XM_017059110.2-4;Dbxref=GeneID:107999348%2CGenbank:XM_017059110.2;Parent=rna-XM_017059110.2
NW_016019330.1	Gnomon	exon	119438	119611	.	+	.	ID=exon-XM_017059110.2-5;Dbxref=GeneID:107999348%2CGenbank:XM_017059110.2;Parent=rna-XM_017059110.2
NW_016019330.1	Gnomon	exon	118485	118646	.	+	.	ID=exon-XM_017059110.2-2;Dbxref=GeneID:107999348%2CGenbank:XM_017059110.2;Parent=rna-XM_017059110.2
NW_016019330.1	Gnomon	exon	118719	118977	.	+	.	ID=exon-XM_017059110.2-3;Dbxref=GeneID:107999348%2CGenbank:XM_017059110.2;Parent=rna-XM_017059110.2
NW_016019330.1	Gnomon	exon	119682	119908	.	+	.	ID=exon-XM_017059110.2-6;Dbxref=GeneID:107999348%2CGenbank:XM_017059110.2;Parent=rna-XM_017059110.2
NW_016019330.1	Gnomon	CDS	332882	333075	.	+	0	Name=XP_028523231.1;ID=cds-XP_028523231.1;Dbxref=GeneID:107999375%2CGenbank:XP_028523231.1;Parent=rna-XM_028667430.1
NW_016019330.1	Gnomon	CDS	335358	336208	.	+	0	Name=XP_028523231.1;ID=cds-XP_028523231.1;Dbxref=GeneID:107999375%2CGenbank:XP_028523231.1;Parent=rna-XM_028667430.1
NW_016019330.1	Gnomon	CDS	349710	350263	.	+	0	Name=XP_028523231.1;ID=cds-XP_028523231.1;Dbxref=GeneID:107999375%2CGenbank:XP_028523231.1;Parent=rna-XM_028667430.1
NW_016019330.1	Gnomon	CDS	72192	72287	.	+	0	Name=XP_016914546.1;ID=cds-XP_016914546.1;Dbxref=GeneID:107999326%2CGenbank:XP_016914546.1;Parent=rna-XM_017059057.2
NW_016019330.1	Gnomon	CDS	73148	73309	.	+	0	Name=XP_016914546.1;ID=cds-XP_016914546.1;Dbxref=GeneID:107999326%2CGenbank:XP_016914546.1;Parent=rna-XM_017059057.2
NW_016019330.1	Gnomon	CDS	73380	73642	.	+	0	Name=XP_016914546.1;ID=cds-XP_016914546.1;Dbxref=GeneID:107999326%2CGenbank:XP_016914546.1;Parent=rna-XM_017059057.2
NW_016019330.1	Gnomon	CDS	73731	73956	.	+	0	Name=XP_016914546.1;ID=cds-XP_016914546.1;Dbxref=GeneID:107999326%2CGenbank:XP_016914546.1;Parent=rna-XM_017059057.2
NW_016019330.1	Gnomon	CDS	74026	74178	.	+	0	Name=XP_016914546.1;ID=cds-XP_016914546.1;Dbxref=GeneID:107999326%2CGenbank:XP_016914546.1;Parent=rna-XM_017059057.2
NW_016019330.1	Gnomon	CDS	74381	74546	.	+	0	Name=XP_016914546.1;ID=cds-XP_016914546.1;Dbxref=GeneID:107999326%2CGenbank:XP_016914546.1;Parent=rna-XM_017059057.2
NW_016019330.1	Gnomon	CDS	74614	74830	.	+	0	Name=XP_016914546.1;ID=cds-XP_016914546.1;Dbxref=GeneID:107999326%2CGenbank:XP_016914546.1;Parent=rna-XM_017059057.2
NW_016019330.1	Gnomon	CDS	74905	75109	.	+	0	Name=XP_016914546.1;ID=cds-XP_016914546.1;Dbxref=GeneID:107999326%2CGenbank:XP_016914546.1;Parent=rna-XM_017059057.2
NW_016019330.1	Gnomon	CDS	2796468	2796607	.	+	0	Name=XP_016914786.1;ID=cds-XP_016914786.1;Dbxref=GeneID:107999446%2CGenbank:XP_016914786.1;Parent=rna-XM_017059297.2
NW_016019330.1	Gnomon	CDS	2798902	2799176	.	+	0	Name=XP_016914786.1;ID=cds-XP_016914786.1;Dbxref=GeneID:107999446%2CGenbank:XP_016914786.1;Parent=rna-XM_017059297.2
NW_016019330.1	Gnomon	CDS	2799270	2799456	.	+	0	Name=XP_016914786.1;ID=cds-XP_016914786.1;Dbxref=GeneID:107999446%2CGenbank:XP_016914786.1;Parent=rna-XM_017059297.2
NW_016019330.1	Gnomon	CDS	2799534	2799725	.	+	0	Name=XP_016914786.1;ID=cds-XP_016914786.1;Dbxref=GeneID:107999446%2CGenbank:XP_016914786.1;Parent=rna-XM_017059297.2
NW_016019330.1	Gnomon	CDS	2799867	2800293	.	+	0	Name=XP_016914786.1;ID=cds-XP_016914786.1;Dbxref=GeneID:107999446%2CGenbank:XP_016914786.1;Parent=rna-XM_017059297.2
NW_016019330.1	Gnomon	CDS	2800396	2800622	.	+	0	Name=XP_016914786.1;ID=cds-XP_016914786.1;Dbxref=GeneID:107999446%2CGenbank:XP_016914786.1;Parent=rna-XM_017059297.2
NW_016019330.1	Gnomon	CDS	2800697	2801015	.	+	0	Name=XP_016914786.1;ID=cds-XP_016914786.1;Dbxref=GeneID:107999446%2CGenbank:XP_016914786.1;Parent=rna-XM_017059297.2
NW_016019330.1	Gnomon	CDS	2801089	2801489	.	+	0	Name=XP_016914786.1;ID=cds-XP_016914786.1;Dbxref=GeneID:107999446%2CGenbank:XP_016914786.1;Parent=rna-XM_017059297.2
NW_016019330.1	Gnomon	CDS	2801599	2801808	.	+	0	Name=XP_016914786.1;ID=cds-XP_016914786.1;Dbxref=GeneID:107999446%2CGenbank:XP_016914786.1;Parent=rna-XM_017059297.2
NW_016019330.1	Gnomon	CDS	2801878	2802073	.	+	0	Name=XP_016914786.1;ID=cds-XP_016914786.1;Dbxref=GeneID:107999446%2CGenbank:XP_016914786.1;Parent=rna-XM_017059297.2
NW_016019330.1	Gnomon	CDS	2802148	2802267	.	+	0	Name=XP_016914786.1;ID=cds-XP_016914786.1;Dbxref=GeneID:107999446%2CGenbank:XP_016914786.1;Parent=rna-XM_017059297.2
NW_016019330.1	Gnomon	CDS	1269546	1269610	.	+	0	Name=XP_016914400.1;ID=cds-XP_016914400.1;Dbxref=GeneID:107999216%2CGenbank:XP_016914400.1;Parent=rna-XM_017058911.1
NW_016019330.1	Gnomon	CDS	1269750	1269889	.	+	0	Name=XP_016914400.1;ID=cds-XP_016914400.1;Dbxref=GeneID:107999216%2CGenbank:XP_016914400.1;Parent=rna-XM_017058911.1
NW_016019330.1	Gnomon	CDS	1270020	1270321	.	+	0	Name=XP_016914400.1;ID=cds-XP_016914400.1;Dbxref=GeneID:107999216%2CGenbank:XP_016914400.1;Parent=rna-XM_017058911.1
NW_016019330.1	Gnomon	CDS	1270402	1270612	.	+	0	Name=XP_016914400.1;ID=cds-XP_016914400.1;Dbxref=GeneID:107999216%2CGenbank:XP_016914400.1;Parent=rna-XM_017058911.1
NW_016019330.1	Gnomon	CDS	1270714	1270733	.	+	0	Name=XP_016914400.1;ID=cds-XP_016914400.1;Dbxref=GeneID:107999216%2CGenbank:XP_016914400.1;Parent=rna-XM_017058911.1
NW_016019330.1	Gnomon	mRNA	4488164	4502852	.	-	.	Name=XM_028667479.1;ID=rna-XM_028667479.1;Dbxref=GeneID:107999293%2CGenbank:XM_028667479.1;Parent=gene-LOC107999293
NW_016019330.1	Gnomon	lnc_RNA	326204	329094	.	-	.	Name=XR_003698017.1;ID=rna-XR_003698017.1;Dbxref=GeneID:114577729%2CGenbank:XR_003698017.1;Parent=gene-LOC114577729
NW_016019330.1	Gnomon	exon	1357628	1357973	.	+	.	ID=exon-XM_017059133.2-3;Dbxref=GeneID:107999365%2CGenbank:XM_017059133.2;Parent=rna-XM_017059133.2
NW_016019330.1	Gnomon	exon	1358038	1358255	.	+	.	ID=exon-XM_017059133.2-4;Dbxref=GeneID:107999365%2CGenbank:XM_017059133.2;Parent=rna-XM_017059133.2
NW_016019330.1	Gnomon	exon	1357122	1357327	.	+	.	ID=exon-XM_017059133.2-1;Dbxref=GeneID:107999365%2CGenbank:XM_017059133.2;Parent=rna-XM_017059133.2
NW_016019330.1	Gnomon	exon	1357406	1357476	.	+	.	ID=exon-XM_017059133.2-2;Dbxref=GeneID:107999365%2CGenbank:XM_017059133.2;Parent=rna-XM_017059133.2
NW_016019330.1	Gnomon	mRNA	1527091	1529976	.	-	.	Name=XM_017059260.2;ID=rna-XM_017059260.2;Dbxref=GeneID:107999426%2CGenbank:XM_017059260.2;Parent=gene-LOC107999426
NW_016019330.1	Gnomon	CDS	2796468	2796607	.	+	0	Name=XP_016914785.1;ID=cds-XP_016914785.1;Dbxref=GeneID:107999446%2CGenbank:XP_016914785.1;Parent=rna-XM_017059296.2
NW_016019330.1	Gnomon	CDS	2798902	2799176	.	+	0	Name=XP_016914785.1;ID=cds-XP_016914785.1;Dbxref=GeneID:107999446%2CGenbank:XP_016914785.1;Parent=rna-XM_017059296.2
NW_016019330.1	Gnomon	CDS	2799270	2799456	.	+	0	Name=XP_016914785.1;ID=cds-XP_016914785.1;Dbxref=GeneID:107999446%2CGenbank:XP_016914785.1;Parent=rna-XM_017059296.2
NW_016019330.1	Gnomon	CDS	2799534	2799725	.	+	0	Name=XP_016914785.1;ID=cds-XP_016914785.1;Dbxref=GeneID:107999446%2CGenbank:XP_016914785.1;Parent=rna-XM_017059296.2
NW_016019330.1	Gnomon	CDS	2799867	2800293	.	+	0	Name=XP_016914785.1;ID=cds-XP_016914785.1;Dbxref=GeneID:107999446%2CGenbank:XP_016914785.1;Parent=rna-XM_017059296.2
NW_016019330.1	Gnomon	CDS	2800396	2800622	.	+	0	Name=XP_016914785.1;ID=cds-XP_016914785.1;Dbxref=GeneID:107999446%2CGenbank:XP_016914785.1;Parent=rna-XM_017059296.2
NW_016019330.1	Gnomon	CDS	2800697	2801015	.	+	0	Name=XP_016914785.1;ID=cds-XP_016914785.1;Dbxref=GeneID:107999446%2CGenbank:XP_016914785.1;Parent=rna-XM_017059296.2
NW_016019330.1	Gnomon	CDS	2801089	2801489	.	+	0	Name=XP_016914785.1;ID=cds-XP_016914785.1;Dbxref=GeneID:107999446%2CGenbank:XP_016914785.1;Parent=rna-XM_017059296.2
NW_016019330.1	Gnomon	CDS	2801596	2801808	.	+	0	Name=XP_016914785.1;ID=cds-XP_016914785.1;Dbxref=GeneID:107999446%2CGenbank:XP_016914785.1;Parent=rna-XM_017059296.2
NW_016019330.1	Gnomon	CDS	2801878	2802073	.	+	0	Name=XP_016914785.1;ID=cds-XP_016914785.1;Dbxref=GeneID:107999446%2CGenbank:XP_016914785.1;Parent=rna-XM_017059296.2
NW_016019330.1	Gnomon	CDS	2802148	2802267	.	+	0	Name=XP_016914785.1;ID=cds-XP_016914785.1;Dbxref=GeneID:107999446%2CGenbank:XP_016914785.1;Parent=rna-XM_017059296.2
NW_016019330.1	Gnomon	exon	1427768	1428586	.	-	.	ID=exon-XM_017059261.2-14;Dbxref=GeneID:107999427%2CGenbank:XM_017059261.2;Parent=rna-XM_017059261.2
NW_016019330.1	Gnomon	exon	1430597	1430940	.	-	.	ID=exon-XM_017059261.2-10;Dbxref=GeneID:107999427%2CGenbank:XM_017059261.2;Parent=rna-XM_017059261.2
NW_016019330.1	Gnomon	exon	1430337	1430505	.	-	.	ID=exon-XM_017059261.2-11;Dbxref=GeneID:107999427%2CGenbank:XM_017059261.2;Parent=rna-XM_017059261.2
NW_016019330.1	Gnomon	exon	1430131	1430250	.	-	.	ID=exon-XM_017059261.2-12;Dbxref=GeneID:107999427%2CGenbank:XM_017059261.2;Parent=rna-XM_017059261.2
NW_016019330.1	Gnomon	exon	1429759	1430061	.	-	.	ID=exon-XM_017059261.2-13;Dbxref=GeneID:107999427%2CGenbank:XM_017059261.2;Parent=rna-XM_017059261.2
NW_016019330.1	Gnomon	mRNA	207397	227989	.	+	.	Name=XM_017059021.2;ID=rna-XM_017059021.2;Dbxref=GeneID:107999306%2CGenbank:XM_017059021.2;Parent=gene-LOC107999306
NW_016019330.1	Gnomon	CDS	458052	458075	.	+	0	Name=XP_028523230.1;ID=cds-XP_028523230.1;Dbxref=GeneID:107999447%2CGenbank:XP_028523230.1;Parent=rna-XM_028667429.1
NW_016019330.1	Gnomon	CDS	458941	459032	.	+	0	Name=XP_028523230.1;ID=cds-XP_028523230.1;Dbxref=GeneID:107999447%2CGenbank:XP_028523230.1;Parent=rna-XM_028667429.1
NW_016019330.1	Gnomon	CDS	459169	460663	.	+	0	Name=XP_028523230.1;ID=cds-XP_028523230.1;Dbxref=GeneID:107999447%2CGenbank:XP_028523230.1;Parent=rna-XM_028667429.1
NW_016019330.1	Gnomon	mRNA	1495359	1501884	.	-	.	Name=XM_017059167.2;ID=rna-XM_017059167.2;Dbxref=GeneID:107999380%2CGenbank:XM_017059167.2;Parent=gene-LOC107999380
NW_016019330.1	Gnomon	exon	3148582	3148761	.	-	.	ID=exon-XM_017058994.2-3;Dbxref=GeneID:107999286%2CGenbank:XM_017058994.2;Parent=rna-XM_017058994.2
NW_016019330.1	Gnomon	exon	3148146	3148274	.	-	.	ID=exon-XM_017058994.2-4;Dbxref=GeneID:107999286%2CGenbank:XM_017058994.2;Parent=rna-XM_017058994.2
NW_016019330.1	Gnomon	exon	3155879	3156198	.	-	.	ID=exon-XM_017058994.2-1;Dbxref=GeneID:107999286%2CGenbank:XM_017058994.2;Parent=rna-XM_017058994.2
NW_016019330.1	Gnomon	exon	3149573	3149713	.	-	.	ID=exon-XM_017058994.2-2;Dbxref=GeneID:107999286%2CGenbank:XM_017058994.2;Parent=rna-XM_017058994.2
NW_016019330.1	Gnomon	exon	3145644	3145820	.	-	.	ID=exon-XM_017058994.2-7;Dbxref=GeneID:107999286%2CGenbank:XM_017058994.2;Parent=rna-XM_017058994.2
NW_016019330.1	Gnomon	exon	3145190	3145402	.	-	.	ID=exon-XM_017058994.2-8;Dbxref=GeneID:107999286%2CGenbank:XM_017058994.2;Parent=rna-XM_017058994.2
NW_016019330.1	Gnomon	exon	3147953	3148068	.	-	.	ID=exon-XM_017058994.2-5;Dbxref=GeneID:107999286%2CGenbank:XM_017058994.2;Parent=rna-XM_017058994.2
NW_016019330.1	Gnomon	exon	3147213	3147339	.	-	.	ID=exon-XM_017058994.2-6;Dbxref=GeneID:107999286%2CGenbank:XM_017058994.2;Parent=rna-XM_017058994.2
NW_016019330.1	Gnomon	exon	3144681	3144894	.	-	.	ID=exon-XM_017058994.2-9;Dbxref=GeneID:107999286%2CGenbank:XM_017058994.2;Parent=rna-XM_017058994.2
NW_016019330.1	Gnomon	mRNA	4430183	4455572	.	-	.	Name=XM_028667478.1;ID=rna-XM_028667478.1;Dbxref=GeneID:107999292%2CGenbank:XM_028667478.1;Parent=gene-LOC107999292
NW_016019330.1	Gnomon	CDS	415079	415153	.	+	0	Name=XP_016914545.1;ID=cds-XP_016914545.1;Dbxref=GeneID:107999324%2CGenbank:XP_016914545.1;Parent=rna-XM_017059056.2
NW_016019330.1	Gnomon	CDS	415236	415287	.	+	0	Name=XP_016914545.1;ID=cds-XP_016914545.1;Dbxref=GeneID:107999324%2CGenbank:XP_016914545.1;Parent=rna-XM_017059056.2
NW_016019330.1	Gnomon	CDS	415537	415697	.	+	0	Name=XP_016914545.1;ID=cds-XP_016914545.1;Dbxref=GeneID:107999324%2CGenbank:XP_016914545.1;Parent=rna-XM_017059056.2
NW_016019330.1	Gnomon	CDS	415784	415939	.	+	0	Name=XP_016914545.1;ID=cds-XP_016914545.1;Dbxref=GeneID:107999324%2CGenbank:XP_016914545.1;Parent=rna-XM_017059056.2
NW_016019330.1	Gnomon	exon	4184684	4184875	.	+	.	ID=exon-XM_028667439.1-2;Dbxref=GeneID:114577722%2CGenbank:XM_028667439.1;Parent=rna-XM_028667439.1
NW_016019330.1	Gnomon	exon	4185945	4186709	.	+	.	ID=exon-XM_028667439.1-3;Dbxref=GeneID:114577722%2CGenbank:XM_028667439.1;Parent=rna-XM_028667439.1
NW_016019330.1	Gnomon	exon	4183905	4184007	.	+	.	ID=exon-XM_028667439.1-1;Dbxref=GeneID:114577722%2CGenbank:XM_028667439.1;Parent=rna-XM_028667439.1
NW_016019330.1	Gnomon	exon	1056222	1056767	.	+	.	ID=exon-XM_017059217.2-10;Dbxref=GeneID:107999409%2CGenbank:XM_017059217.2;Parent=rna-XM_017059217.2
NW_016019330.1	Gnomon	mRNA	492630	495080	.	-	.	Name=XM_017058928.2;ID=rna-XM_017058928.2;Dbxref=GeneID:107999232%2CGenbank:XM_017058928.2;Parent=gene-LOC107999232
NW_016019330.1	Gnomon	mRNA	135347	138925	.	+	.	Name=XM_017059027.2;ID=rna-XM_017059027.2;Dbxref=GeneID:107999309%2CGenbank:XM_017059027.2;Parent=gene-LOC107999309
NW_016019330.1	Gnomon	exon	1305501	1305643	.	+	.	ID=exon-XM_017059210.2-14;Dbxref=GeneID:107999402%2CGenbank:XM_017059210.2;Parent=rna-XM_017059210.2
NW_016019330.1	Gnomon	exon	1305723	1305860	.	+	.	ID=exon-XM_017059210.2-15;Dbxref=GeneID:107999402%2CGenbank:XM_017059210.2;Parent=rna-XM_017059210.2
NW_016019330.1	Gnomon	exon	1305950	1306085	.	+	.	ID=exon-XM_017059210.2-16;Dbxref=GeneID:107999402%2CGenbank:XM_017059210.2;Parent=rna-XM_017059210.2
NW_016019330.1	Gnomon	exon	1306218	1306439	.	+	.	ID=exon-XM_017059210.2-17;Dbxref=GeneID:107999402%2CGenbank:XM_017059210.2;Parent=rna-XM_017059210.2
NW_016019330.1	Gnomon	exon	1306516	1306949	.	+	.	ID=exon-XM_017059210.2-18;Dbxref=GeneID:107999402%2CGenbank:XM_017059210.2;Parent=rna-XM_017059210.2
NW_016019330.1	Gnomon	exon	1302890	1303251	.	+	.	ID=exon-XM_017059210.2-10;Dbxref=GeneID:107999402%2CGenbank:XM_017059210.2;Parent=rna-XM_017059210.2
NW_016019330.1	Gnomon	exon	1303321	1304541	.	+	.	ID=exon-XM_017059210.2-11;Dbxref=GeneID:107999402%2CGenbank:XM_017059210.2;Parent=rna-XM_017059210.2
NW_016019330.1	Gnomon	exon	1304657	1304899	.	+	.	ID=exon-XM_017059210.2-12;Dbxref=GeneID:107999402%2CGenbank:XM_017059210.2;Parent=rna-XM_017059210.2
NW_016019330.1	Gnomon	exon	1304982	1305420	.	+	.	ID=exon-XM_017059210.2-13;Dbxref=GeneID:107999402%2CGenbank:XM_017059210.2;Parent=rna-XM_017059210.2
NW_016019330.1	Gnomon	CDS	117957	118067	.	-	0	Name=XP_028523238.1;ID=cds-XP_028523238.1;Dbxref=GeneID:107999349%2CGenbank:XP_028523238.1;Parent=rna-XM_028667437.1
NW_016019330.1	Gnomon	CDS	117695	117878	.	-	0	Name=XP_028523238.1;ID=cds-XP_028523238.1;Dbxref=GeneID:107999349%2CGenbank:XP_028523238.1;Parent=rna-XM_028667437.1
NW_016019330.1	Gnomon	CDS	117481	117621	.	-	0	Name=XP_028523238.1;ID=cds-XP_028523238.1;Dbxref=GeneID:107999349%2CGenbank:XP_028523238.1;Parent=rna-XM_028667437.1
NW_016019330.1	Gnomon	CDS	117293	117414	.	-	0	Name=XP_028523238.1;ID=cds-XP_028523238.1;Dbxref=GeneID:107999349%2CGenbank:XP_028523238.1;Parent=rna-XM_028667437.1
NW_016019330.1	Gnomon	CDS	117128	117181	.	-	0	Name=XP_028523238.1;ID=cds-XP_028523238.1;Dbxref=GeneID:107999349%2CGenbank:XP_028523238.1;Parent=rna-XM_028667437.1
NW_016019330.1	Gnomon	mRNA	2715960	2759051	.	+	.	Name=XM_028667472.1;ID=rna-XM_028667472.1;Dbxref=GeneID:107999225%2CGenbank:XM_028667472.1;Parent=gene-LOC107999225
NW_016019330.1	Gnomon	exon	328767	329094	.	-	.	ID=exon-XR_003698017.1-1;Dbxref=GeneID:114577729%2CGenbank:XR_003698017.1;Parent=rna-XR_003698017.1
NW_016019330.1	Gnomon	exon	327663	328436	.	-	.	ID=exon-XR_003698017.1-2;Dbxref=GeneID:114577729%2CGenbank:XR_003698017.1;Parent=rna-XR_003698017.1
NW_016019330.1	Gnomon	exon	326204	327539	.	-	.	ID=exon-XR_003698017.1-3;Dbxref=GeneID:114577729%2CGenbank:XR_003698017.1;Parent=rna-XR_003698017.1
NW_016019330.1	Gnomon	lnc_RNA	3364180	3527058	.	+	.	Name=XR_003698010.1;ID=rna-XR_003698010.1;Dbxref=GeneID:114577724%2CGenbank:XR_003698010.1;Parent=gene-LOC114577724
NW_016019330.1	Gnomon	exon	509898	510190	.	-	.	ID=exon-XM_017059208.2-1;Dbxref=GeneID:107999400%2CGenbank:XM_017059208.2;Parent=rna-XM_017059208.2
NW_016019330.1	Gnomon	exon	507103	507830	.	-	.	ID=exon-XM_017059208.2-2;Dbxref=GeneID:107999400%2CGenbank:XM_017059208.2;Parent=rna-XM_017059208.2
NW_016019330.1	Gnomon	exon	502928	503062	.	-	.	ID=exon-XM_017059208.2-3;Dbxref=GeneID:107999400%2CGenbank:XM_017059208.2;Parent=rna-XM_017059208.2
NW_016019330.1	Gnomon	exon	500412	500659	.	-	.	ID=exon-XM_017059208.2-8;Dbxref=GeneID:107999400%2CGenbank:XM_017059208.2;Parent=rna-XM_017059208.2
NW_016019330.1	Gnomon	exon	499968	500326	.	-	.	ID=exon-XM_017059208.2-9;Dbxref=GeneID:107999400%2CGenbank:XM_017059208.2;Parent=rna-XM_017059208.2
NW_016019330.1	Gnomon	exon	502058	502275	.	-	.	ID=exon-XM_017059208.2-4;Dbxref=GeneID:107999400%2CGenbank:XM_017059208.2;Parent=rna-XM_017059208.2
NW_016019330.1	Gnomon	exon	501246	501402	.	-	.	ID=exon-XM_017059208.2-5;Dbxref=GeneID:107999400%2CGenbank:XM_017059208.2;Parent=rna-XM_017059208.2
NW_016019330.1	Gnomon	exon	500948	501097	.	-	.	ID=exon-XM_017059208.2-6;Dbxref=GeneID:107999400%2CGenbank:XM_017059208.2;Parent=rna-XM_017059208.2
NW_016019330.1	Gnomon	exon	500747	500859	.	-	.	ID=exon-XM_017059208.2-7;Dbxref=GeneID:107999400%2CGenbank:XM_017059208.2;Parent=rna-XM_017059208.2
NW_016019330.1	Gnomon	transcript	1559430	1613220	.	+	.	Name=XR_001766339.2;ID=rna-XR_001766339.2;Dbxref=GeneID:107999315%2CGenbank:XR_001766339.2;Parent=gene-LOC107999315
NW_016019330.1	Gnomon	CDS	417538	417635	.	-	0	Name=XP_016914544.1;ID=cds-XP_016914544.1;Dbxref=GeneID:107999323%2CGenbank:XP_016914544.1;Parent=rna-XM_017059055.2
NW_016019330.1	Gnomon	CDS	417196	417385	.	-	0	Name=XP_016914544.1;ID=cds-XP_016914544.1;Dbxref=GeneID:107999323%2CGenbank:XP_016914544.1;Parent=rna-XM_017059055.2
NW_016019330.1	Gnomon	CDS	416815	417051	.	-	0	Name=XP_016914544.1;ID=cds-XP_016914544.1;Dbxref=GeneID:107999323%2CGenbank:XP_016914544.1;Parent=rna-XM_017059055.2
NW_016019330.1	Gnomon	CDS	416555	416740	.	-	0	Name=XP_016914544.1;ID=cds-XP_016914544.1;Dbxref=GeneID:107999323%2CGenbank:XP_016914544.1;Parent=rna-XM_017059055.2
NW_016019330.1	Gnomon	exon	1059443	1059632	.	-	.	ID=exon-XM_028667487.1-9;Dbxref=GeneID:107999460%2CGenbank:XM_028667487.1;Parent=rna-XM_028667487.1
NW_016019330.1	Gnomon	exon	1060099	1060242	.	-	.	ID=exon-XM_028667487.1-7;Dbxref=GeneID:107999460%2CGenbank:XM_028667487.1;Parent=rna-XM_028667487.1
NW_016019330.1	Gnomon	exon	1059772	1060029	.	-	.	ID=exon-XM_028667487.1-8;Dbxref=GeneID:107999460%2CGenbank:XM_028667487.1;Parent=rna-XM_028667487.1
NW_016019330.1	Gnomon	exon	1061427	1061554	.	-	.	ID=exon-XM_028667487.1-1;Dbxref=GeneID:107999460%2CGenbank:XM_028667487.1;Parent=rna-XM_028667487.1
NW_016019330.1	Gnomon	exon	1061206	1061333	.	-	.	ID=exon-XM_028667487.1-2;Dbxref=GeneID:107999460%2CGenbank:XM_028667487.1;Parent=rna-XM_028667487.1
NW_016019330.1	Gnomon	exon	1060530	1060640	.	-	.	ID=exon-XM_028667487.1-5;Dbxref=GeneID:107999460%2CGenbank:XM_028667487.1;Parent=rna-XM_028667487.1
NW_016019330.1	Gnomon	exon	1060306	1060441	.	-	.	ID=exon-XM_028667487.1-6;Dbxref=GeneID:107999460%2CGenbank:XM_028667487.1;Parent=rna-XM_028667487.1
NW_016019330.1	Gnomon	exon	1060905	1061105	.	-	.	ID=exon-XM_028667487.1-3;Dbxref=GeneID:107999460%2CGenbank:XM_028667487.1;Parent=rna-XM_028667487.1
NW_016019330.1	Gnomon	exon	1060714	1060841	.	-	.	ID=exon-XM_028667487.1-4;Dbxref=GeneID:107999460%2CGenbank:XM_028667487.1;Parent=rna-XM_028667487.1
NW_016019330.1	Gnomon	CDS	118489	118646	.	+	0	Name=XP_028523237.1;ID=cds-XP_028523237.1;Dbxref=GeneID:107999348%2CGenbank:XP_028523237.1;Parent=rna-XM_028667436.1
NW_016019330.1	Gnomon	CDS	118719	118977	.	+	0	Name=XP_028523237.1;ID=cds-XP_028523237.1;Dbxref=GeneID:107999348%2CGenbank:XP_028523237.1;Parent=rna-XM_028667436.1
NW_016019330.1	Gnomon	CDS	119059	119360	.	+	0	Name=XP_028523237.1;ID=cds-XP_028523237.1;Dbxref=GeneID:107999348%2CGenbank:XP_028523237.1;Parent=rna-XM_028667436.1
NW_016019330.1	Gnomon	CDS	119438	119611	.	+	0	Name=XP_028523237.1;ID=cds-XP_028523237.1;Dbxref=GeneID:107999348%2CGenbank:XP_028523237.1;Parent=rna-XM_028667436.1
NW_016019330.1	Gnomon	CDS	119682	119811	.	+	0	Name=XP_028523237.1;ID=cds-XP_028523237.1;Dbxref=GeneID:107999348%2CGenbank:XP_028523237.1;Parent=rna-XM_028667436.1
NW_016019330.1	Gnomon	mRNA	129141	131415	.	+	.	Name=XM_017059028.2;ID=rna-XM_017059028.2;Dbxref=GeneID:107999310%2CGenbank:XM_017059028.2;Parent=gene-LOC107999310
NW_016019330.1	Gnomon	mRNA	1472088	1477630	.	-	.	Name=XM_017059266.2;ID=rna-XM_017059266.2;Dbxref=GeneID:107999428%2CGenbank:XM_017059266.2;Note=The sequence of the model RefSeq transcript was modified relative to this genomic sequence to represent the inferred CDS: added 137 bases not found in genome assembly;Parent=gene-LOC107999428
NW_016019330.1	Gnomon	mRNA	467847	472371	.	-	.	Name=XM_017058929.2;ID=rna-XM_017058929.2;Dbxref=GeneID:107999234%2CGenbank:XM_017058929.2;Parent=gene-LOC107999234
NW_016019330.1	Gnomon	lnc_RNA	3637035	3641619	.	+	.	Name=XR_003698011.1;ID=rna-XR_003698011.1;Dbxref=GeneID:114577725%2CGenbank:XR_003698011.1;Parent=gene-LOC114577725
NW_016019330.1	Gnomon	exon	3194449	3194624	.	-	.	ID=exon-XM_017058993.2-1;Dbxref=GeneID:107999286%2CGenbank:XM_017058993.2;Parent=rna-XM_017058993.2
NW_016019330.1	Gnomon	exon	3147953	3148068	.	-	.	ID=exon-XM_017058993.2-6;Dbxref=GeneID:107999286%2CGenbank:XM_017058993.2;Parent=rna-XM_017058993.2
NW_016019330.1	Gnomon	exon	3147213	3147339	.	-	.	ID=exon-XM_017058993.2-7;Dbxref=GeneID:107999286%2CGenbank:XM_017058993.2;Parent=rna-XM_017058993.2
NW_016019330.1	Gnomon	exon	3145644	3145820	.	-	.	ID=exon-XM_017058993.2-8;Dbxref=GeneID:107999286%2CGenbank:XM_017058993.2;Parent=rna-XM_017058993.2
NW_016019330.1	Gnomon	exon	3145190	3145402	.	-	.	ID=exon-XM_017058993.2-9;Dbxref=GeneID:107999286%2CGenbank:XM_017058993.2;Parent=rna-XM_017058993.2
NW_016019330.1	Gnomon	exon	3172667	3172740	.	-	.	ID=exon-XM_017058993.2-2;Dbxref=GeneID:107999286%2CGenbank:XM_017058993.2;Parent=rna-XM_017058993.2
NW_016019330.1	Gnomon	exon	3149573	3149713	.	-	.	ID=exon-XM_017058993.2-3;Dbxref=GeneID:107999286%2CGenbank:XM_017058993.2;Parent=rna-XM_017058993.2
NW_016019330.1	Gnomon	exon	3148582	3148761	.	-	.	ID=exon-XM_017058993.2-4;Dbxref=GeneID:107999286%2CGenbank:XM_017058993.2;Parent=rna-XM_017058993.2
NW_016019330.1	Gnomon	exon	3148146	3148274	.	-	.	ID=exon-XM_017058993.2-5;Dbxref=GeneID:107999286%2CGenbank:XM_017058993.2;Parent=rna-XM_017058993.2
NW_016019330.1	Gnomon	CDS	422222	422815	.	-	0	Name=XP_016914543.1;ID=cds-XP_016914543.1;Dbxref=GeneID:107999322%2CGenbank:XP_016914543.1;Parent=rna-XM_017059054.2
NW_016019330.1	Gnomon	CDS	421846	422049	.	-	0	Name=XP_016914543.1;ID=cds-XP_016914543.1;Dbxref=GeneID:107999322%2CGenbank:XP_016914543.1;Parent=rna-XM_017059054.2
NW_016019330.1	Gnomon	CDS	90316	90318	.	+	0	Name=XP_016914783.1;ID=cds-XP_016914783.1;Dbxref=GeneID:107999445%2CGenbank:XP_016914783.1;Parent=rna-XM_017059294.1
NW_016019330.1	Gnomon	CDS	90430	90792	.	+	0	Name=XP_016914783.1;ID=cds-XP_016914783.1;Dbxref=GeneID:107999445%2CGenbank:XP_016914783.1;Parent=rna-XM_017059294.1
NW_016019330.1	Gnomon	exon	4236248	4236821	.	-	.	ID=exon-XM_017059232.2-3;Dbxref=GeneID:107999417%2CGenbank:XM_017059232.2;Parent=rna-XM_017059232.2
NW_016019330.1	Gnomon	exon	4235593	4236164	.	-	.	ID=exon-XM_017059232.2-4;Dbxref=GeneID:107999417%2CGenbank:XM_017059232.2;Parent=rna-XM_017059232.2
NW_016019330.1	Gnomon	exon	4237391	4237616	.	-	.	ID=exon-XM_017059232.2-1;Dbxref=GeneID:107999417%2CGenbank:XM_017059232.2;Parent=rna-XM_017059232.2
NW_016019330.1	Gnomon	exon	4236919	4237300	.	-	.	ID=exon-XM_017059232.2-2;Dbxref=GeneID:107999417%2CGenbank:XM_017059232.2;Parent=rna-XM_017059232.2
NW_016019330.1	Gnomon	transcript	135347	147930	.	+	.	Name=XR_001766338.2;ID=rna-XR_001766338.2;Dbxref=GeneID:107999309%2CGenbank:XR_001766338.2;Parent=gene-LOC107999309
NW_016019330.1	Gnomon	exon	4234823	4235177	.	-	.	ID=exon-XM_017059232.2-7;Dbxref=GeneID:107999417%2CGenbank:XM_017059232.2;Parent=rna-XM_017059232.2
NW_016019330.1	Gnomon	exon	4235411	4235529	.	-	.	ID=exon-XM_017059232.2-5;Dbxref=GeneID:107999417%2CGenbank:XM_017059232.2;Parent=rna-XM_017059232.2
NW_016019330.1	Gnomon	exon	4235238	4235317	.	-	.	ID=exon-XM_017059232.2-6;Dbxref=GeneID:107999417%2CGenbank:XM_017059232.2;Parent=rna-XM_017059232.2
NW_016019330.1	Gnomon	mRNA	363945	373202	.	+	.	Name=XM_017059121.2;ID=rna-XM_017059121.2;Dbxref=GeneID:107999356%2CGenbank:XM_017059121.2;Parent=gene-LOC107999356
NW_016019330.1	Gnomon	exon	1680827	1681027	.	-	.	ID=exon-XM_017059086.2-2;Dbxref=GeneID:107999335%2CGenbank:XM_017059086.2;Parent=rna-XM_017059086.2
NW_016019330.1	Gnomon	exon	1680462	1680620	.	-	.	ID=exon-XM_017059086.2-3;Dbxref=GeneID:107999335%2CGenbank:XM_017059086.2;Parent=rna-XM_017059086.2
NW_016019330.1	Gnomon	exon	1681275	1681526	.	-	.	ID=exon-XM_017059086.2-1;Dbxref=GeneID:107999335%2CGenbank:XM_017059086.2;Parent=rna-XM_017059086.2
NW_016019330.1	Gnomon	exon	1679440	1679684	.	-	.	ID=exon-XM_017059086.2-6;Dbxref=GeneID:107999335%2CGenbank:XM_017059086.2;Parent=rna-XM_017059086.2
NW_016019330.1	Gnomon	exon	1679052	1679362	.	-	.	ID=exon-XM_017059086.2-7;Dbxref=GeneID:107999335%2CGenbank:XM_017059086.2;Parent=rna-XM_017059086.2
NW_016019330.1	Gnomon	exon	1679952	1680295	.	-	.	ID=exon-XM_017059086.2-4;Dbxref=GeneID:107999335%2CGenbank:XM_017059086.2;Parent=rna-XM_017059086.2
NW_016019330.1	Gnomon	exon	1679767	1679877	.	-	.	ID=exon-XM_017059086.2-5;Dbxref=GeneID:107999335%2CGenbank:XM_017059086.2;Parent=rna-XM_017059086.2
NW_016019330.1	Gnomon	exon	1678698	1678984	.	-	.	ID=exon-XM_017059086.2-8;Dbxref=GeneID:107999335%2CGenbank:XM_017059086.2;Parent=rna-XM_017059086.2
NW_016019330.1	Gnomon	exon	1678293	1678620	.	-	.	ID=exon-XM_017059086.2-9;Dbxref=GeneID:107999335%2CGenbank:XM_017059086.2;Parent=rna-XM_017059086.2
NW_016019330.1	Gnomon	CDS	148611	148708	.	-	0	Name=XP_028523236.1;ID=cds-XP_028523236.1;Dbxref=GeneID:107999308%2CGenbank:XP_028523236.1;Parent=rna-XM_028667435.1
NW_016019330.1	Gnomon	CDS	148420	148509	.	-	0	Name=XP_028523236.1;ID=cds-XP_028523236.1;Dbxref=GeneID:107999308%2CGenbank:XP_028523236.1;Parent=rna-XM_028667435.1
NW_016019330.1	Gnomon	CDS	147609	147760	.	-	0	Name=XP_028523236.1;ID=cds-XP_028523236.1;Dbxref=GeneID:107999308%2CGenbank:XP_028523236.1;Parent=rna-XM_028667435.1
NW_016019330.1	Gnomon	CDS	147420	147508	.	-	0	Name=XP_028523236.1;ID=cds-XP_028523236.1;Dbxref=GeneID:107999308%2CGenbank:XP_028523236.1;Parent=rna-XM_028667435.1
NW_016019330.1	Gnomon	CDS	146384	146549	.	-	0	Name=XP_028523236.1;ID=cds-XP_028523236.1;Dbxref=GeneID:107999308%2CGenbank:XP_028523236.1;Parent=rna-XM_028667435.1
NW_016019330.1	Gnomon	CDS	145912	146137	.	-	0	Name=XP_028523236.1;ID=cds-XP_028523236.1;Dbxref=GeneID:107999308%2CGenbank:XP_028523236.1;Parent=rna-XM_028667435.1
NW_016019330.1	Gnomon	CDS	144365	144518	.	-	0	Name=XP_028523236.1;ID=cds-XP_028523236.1;Dbxref=GeneID:107999308%2CGenbank:XP_028523236.1;Parent=rna-XM_028667435.1
NW_016019330.1	Gnomon	CDS	144089	144218	.	-	0	Name=XP_028523236.1;ID=cds-XP_028523236.1;Dbxref=GeneID:107999308%2CGenbank:XP_028523236.1;Parent=rna-XM_028667435.1
NW_016019330.1	Gnomon	CDS	143627	143851	.	-	0	Name=XP_028523236.1;ID=cds-XP_028523236.1;Dbxref=GeneID:107999308%2CGenbank:XP_028523236.1;Parent=rna-XM_028667435.1
NW_016019330.1	Gnomon	CDS	143359	143532	.	-	0	Name=XP_028523236.1;ID=cds-XP_028523236.1;Dbxref=GeneID:107999308%2CGenbank:XP_028523236.1;Parent=rna-XM_028667435.1
NW_016019330.1	Gnomon	CDS	143102	143262	.	-	0	Name=XP_028523236.1;ID=cds-XP_028523236.1;Dbxref=GeneID:107999308%2CGenbank:XP_028523236.1;Parent=rna-XM_028667435.1
NW_016019330.1	Gnomon	CDS	142712	142994	.	-	0	Name=XP_028523236.1;ID=cds-XP_028523236.1;Dbxref=GeneID:107999308%2CGenbank:XP_028523236.1;Parent=rna-XM_028667435.1
NW_016019330.1	Gnomon	CDS	142523	142652	.	-	0	Name=XP_028523236.1;ID=cds-XP_028523236.1;Dbxref=GeneID:107999308%2CGenbank:XP_028523236.1;Parent=rna-XM_028667435.1
NW_016019330.1	Gnomon	CDS	142333	142447	.	-	0	Name=XP_028523236.1;ID=cds-XP_028523236.1;Dbxref=GeneID:107999308%2CGenbank:XP_028523236.1;Parent=rna-XM_028667435.1
NW_016019330.1	Gnomon	CDS	142141	142263	.	-	0	Name=XP_028523236.1;ID=cds-XP_028523236.1;Dbxref=GeneID:107999308%2CGenbank:XP_028523236.1;Parent=rna-XM_028667435.1
NW_016019330.1	Gnomon	CDS	141704	142051	.	-	0	Name=XP_028523236.1;ID=cds-XP_028523236.1;Dbxref=GeneID:107999308%2CGenbank:XP_028523236.1;Parent=rna-XM_028667435.1
NW_016019330.1	Gnomon	CDS	141460	141630	.	-	0	Name=XP_028523236.1;ID=cds-XP_028523236.1;Dbxref=GeneID:107999308%2CGenbank:XP_028523236.1;Parent=rna-XM_028667435.1
NW_016019330.1	Gnomon	CDS	141223	141378	.	-	0	Name=XP_028523236.1;ID=cds-XP_028523236.1;Dbxref=GeneID:107999308%2CGenbank:XP_028523236.1;Parent=rna-XM_028667435.1
NW_016019330.1	Gnomon	CDS	141058	141165	.	-	0	Name=XP_028523236.1;ID=cds-XP_028523236.1;Dbxref=GeneID:107999308%2CGenbank:XP_028523236.1;Parent=rna-XM_028667435.1
NW_016019330.1	Gnomon	CDS	140635	140910	.	-	0	Name=XP_028523236.1;ID=cds-XP_028523236.1;Dbxref=GeneID:107999308%2CGenbank:XP_028523236.1;Parent=rna-XM_028667435.1
NW_016019330.1	Gnomon	CDS	140481	140535	.	-	0	Name=XP_028523236.1;ID=cds-XP_028523236.1;Dbxref=GeneID:107999308%2CGenbank:XP_028523236.1;Parent=rna-XM_028667435.1
NW_016019330.1	Gnomon	CDS	140247	140388	.	-	0	Name=XP_028523236.1;ID=cds-XP_028523236.1;Dbxref=GeneID:107999308%2CGenbank:XP_028523236.1;Parent=rna-XM_028667435.1
NW_016019330.1	Gnomon	CDS	140081	140192	.	-	0	Name=XP_028523236.1;ID=cds-XP_028523236.1;Dbxref=GeneID:107999308%2CGenbank:XP_028523236.1;Parent=rna-XM_028667435.1
NW_016019330.1	Gnomon	CDS	139895	140001	.	-	0	Name=XP_028523236.1;ID=cds-XP_028523236.1;Dbxref=GeneID:107999308%2CGenbank:XP_028523236.1;Parent=rna-XM_028667435.1
NW_016019330.1	Gnomon	CDS	139633	139777	.	-	0	Name=XP_028523236.1;ID=cds-XP_028523236.1;Dbxref=GeneID:107999308%2CGenbank:XP_028523236.1;Parent=rna-XM_028667435.1
NW_016019330.1	Gnomon	CDS	139442	139545	.	-	0	Name=XP_028523236.1;ID=cds-XP_028523236.1;Dbxref=GeneID:107999308%2CGenbank:XP_028523236.1;Parent=rna-XM_028667435.1
NW_016019330.1	Gnomon	CDS	139089	139158	.	-	0	Name=XP_028523236.1;ID=cds-XP_028523236.1;Dbxref=GeneID:107999308%2CGenbank:XP_028523236.1;Parent=rna-XM_028667435.1
NW_016019330.1	Gnomon	mRNA	1428476	1438083	.	-	.	Name=XM_017059265.2;ID=rna-XM_017059265.2;Dbxref=GeneID:107999427%2CGenbank:XM_017059265.2;Parent=gene-LOC107999427
NW_016019330.1	Gnomon	exon	3217574	3218681	.	-	.	ID=exon-XM_028667463.1-9;Dbxref=GeneID:107999451%2CGenbank:XM_028667463.1;Parent=rna-XM_028667463.1
NW_016019330.1	Gnomon	exon	3222878	3222896	.	-	.	ID=exon-XM_028667463.1-1;Dbxref=GeneID:107999451%2CGenbank:XM_028667463.1;Parent=rna-XM_028667463.1
NW_016019330.1	Gnomon	exon	3221300	3221509	.	-	.	ID=exon-XM_028667463.1-2;Dbxref=GeneID:107999451%2CGenbank:XM_028667463.1;Parent=rna-XM_028667463.1
NW_016019330.1	Gnomon	exon	3220713	3221138	.	-	.	ID=exon-XM_028667463.1-3;Dbxref=GeneID:107999451%2CGenbank:XM_028667463.1;Parent=rna-XM_028667463.1
NW_016019330.1	Gnomon	exon	3220416	3220620	.	-	.	ID=exon-XM_028667463.1-4;Dbxref=GeneID:107999451%2CGenbank:XM_028667463.1;Parent=rna-XM_028667463.1
NW_016019330.1	Gnomon	exon	3219965	3220290	.	-	.	ID=exon-XM_028667463.1-5;Dbxref=GeneID:107999451%2CGenbank:XM_028667463.1;Parent=rna-XM_028667463.1
NW_016019330.1	Gnomon	exon	3219760	3219861	.	-	.	ID=exon-XM_028667463.1-6;Dbxref=GeneID:107999451%2CGenbank:XM_028667463.1;Parent=rna-XM_028667463.1
NW_016019330.1	Gnomon	exon	3219484	3219581	.	-	.	ID=exon-XM_028667463.1-7;Dbxref=GeneID:107999451%2CGenbank:XM_028667463.1;Parent=rna-XM_028667463.1
NW_016019330.1	Gnomon	exon	3219068	3219257	.	-	.	ID=exon-XM_028667463.1-8;Dbxref=GeneID:107999451%2CGenbank:XM_028667463.1;Parent=rna-XM_028667463.1
NW_016019330.1	Gnomon	exon	2829724	2829850	.	-	.	ID=exon-XM_017059081.2-12;Dbxref=GeneID:107999333%2CGenbank:XM_017059081.2;Parent=rna-XM_017059081.2
NW_016019330.1	Gnomon	exon	2828118	2829646	.	-	.	ID=exon-XM_017059081.2-13;Dbxref=GeneID:107999333%2CGenbank:XM_017059081.2;Parent=rna-XM_017059081.2
NW_016019330.1	Gnomon	exon	2830215	2830432	.	-	.	ID=exon-XM_017059081.2-10;Dbxref=GeneID:107999333%2CGenbank:XM_017059081.2;Parent=rna-XM_017059081.2
NW_016019330.1	Gnomon	exon	2829928	2830134	.	-	.	ID=exon-XM_017059081.2-11;Dbxref=GeneID:107999333%2CGenbank:XM_017059081.2;Parent=rna-XM_017059081.2
NW_016019330.1	Gnomon	exon	2827695	2828030	.	-	.	ID=exon-XM_017059081.2-14;Dbxref=GeneID:107999333%2CGenbank:XM_017059081.2;Parent=rna-XM_017059081.2
NW_016019330.1	Gnomon	mRNA	4213043	4219245	.	+	.	Name=XM_017058926.2;ID=rna-XM_017058926.2;Dbxref=GeneID:107999231%2CGenbank:XM_017058926.2;Parent=gene-LOC107999231
NW_016019330.1	Gnomon	lnc_RNA	558725	573369	.	+	.	Name=XR_003698012.1;ID=rna-XR_003698012.1;Dbxref=GeneID:107999266%2CGenbank:XR_003698012.1;Parent=gene-LOC107999266
NW_016019330.1	Gnomon	CDS	419805	419912	.	+	0	Name=XP_016914542.1;ID=cds-XP_016914542.1;Dbxref=GeneID:107999321%2CGenbank:XP_016914542.1;Parent=rna-XM_017059053.2
NW_016019330.1	Gnomon	CDS	419989	420181	.	+	0	Name=XP_016914542.1;ID=cds-XP_016914542.1;Dbxref=GeneID:107999321%2CGenbank:XP_016914542.1;Parent=rna-XM_017059053.2
NW_016019330.1	Gnomon	CDS	420247	420479	.	+	0	Name=XP_016914542.1;ID=cds-XP_016914542.1;Dbxref=GeneID:107999321%2CGenbank:XP_016914542.1;Parent=rna-XM_017059053.2
NW_016019330.1	Gnomon	CDS	420580	420795	.	+	0	Name=XP_016914542.1;ID=cds-XP_016914542.1;Dbxref=GeneID:107999321%2CGenbank:XP_016914542.1;Parent=rna-XM_017059053.2
NW_016019330.1	Gnomon	CDS	420880	420948	.	+	0	Name=XP_016914542.1;ID=cds-XP_016914542.1;Dbxref=GeneID:107999321%2CGenbank:XP_016914542.1;Parent=rna-XM_017059053.2
NW_016019330.1	Gnomon	CDS	421045	421107	.	+	0	Name=XP_016914542.1;ID=cds-XP_016914542.1;Dbxref=GeneID:107999321%2CGenbank:XP_016914542.1;Parent=rna-XM_017059053.2
NW_016019330.1	Gnomon	CDS	3230965	3231088	.	-	0	Name=XP_016914782.1;ID=cds-XP_016914782.1;Dbxref=GeneID:107999444%2CGenbank:XP_016914782.1;Parent=rna-XM_017059293.2
NW_016019330.1	Gnomon	CDS	3230060	3230120	.	-	0	Name=XP_016914782.1;ID=cds-XP_016914782.1;Dbxref=GeneID:107999444%2CGenbank:XP_016914782.1;Parent=rna-XM_017059293.2
NW_016019330.1	Gnomon	CDS	3228986	3229124	.	-	0	Name=XP_016914782.1;ID=cds-XP_016914782.1;Dbxref=GeneID:107999444%2CGenbank:XP_016914782.1;Parent=rna-XM_017059293.2
NW_016019330.1	Gnomon	CDS	3228651	3228854	.	-	0	Name=XP_016914782.1;ID=cds-XP_016914782.1;Dbxref=GeneID:107999444%2CGenbank:XP_016914782.1;Parent=rna-XM_017059293.2
NW_016019330.1	Gnomon	CDS	3228065	3228193	.	-	0	Name=XP_016914782.1;ID=cds-XP_016914782.1;Dbxref=GeneID:107999444%2CGenbank:XP_016914782.1;Parent=rna-XM_017059293.2
NW_016019330.1	Gnomon	mRNA	1537987	1539706	.	+	.	Name=XM_028667475.1;ID=rna-XM_028667475.1;Dbxref=GeneID:107999274%2CGenbank:XM_028667475.1;Parent=gene-LOC107999274
NW_016019330.1	Gnomon	exon	3142615	3143003	.	-	.	ID=exon-XM_028667445.1-12;Dbxref=GeneID:107999286%2CGenbank:XM_028667445.1;Parent=rna-XM_028667445.1
NW_016019330.1	Gnomon	exon	3140778	3141979	.	-	.	ID=exon-XM_028667445.1-13;Dbxref=GeneID:107999286%2CGenbank:XM_028667445.1;Parent=rna-XM_028667445.1
NW_016019330.1	Gnomon	exon	3143610	3143737	.	-	.	ID=exon-XM_028667445.1-10;Dbxref=GeneID:107999286%2CGenbank:XM_028667445.1;Parent=rna-XM_028667445.1
NW_016019330.1	Gnomon	exon	3143294	3143526	.	-	.	ID=exon-XM_028667445.1-11;Dbxref=GeneID:107999286%2CGenbank:XM_028667445.1;Parent=rna-XM_028667445.1
NW_016019330.1	Gnomon	CDS	1294589	1294960	.	+	0	Name=XP_016914448.1;ID=cds-XP_016914448.1;Dbxref=GeneID:107999256%2CGenbank:XP_016914448.1;Parent=rna-XM_017058959.2
NW_016019330.1	Gnomon	exon	3609865	3617676	.	+	.	ID=exon-XR_001766332.2-1;Dbxref=GeneID:107999299%2CGenbank:XR_001766332.2;Parent=rna-XR_001766332.2
NW_016019330.1	Gnomon	exon	3656325	3656399	.	+	.	ID=exon-XR_001766332.2-2;Dbxref=GeneID:107999299%2CGenbank:XR_001766332.2;Parent=rna-XR_001766332.2
NW_016019330.1	Gnomon	exon	3657027	3657265	.	+	.	ID=exon-XR_001766332.2-3;Dbxref=GeneID:107999299%2CGenbank:XR_001766332.2;Parent=rna-XR_001766332.2
NW_016019330.1	Gnomon	exon	3657630	3657928	.	+	.	ID=exon-XR_001766332.2-4;Dbxref=GeneID:107999299%2CGenbank:XR_001766332.2;Parent=rna-XR_001766332.2
NW_016019330.1	Gnomon	mRNA	138790	151193	.	-	.	Name=XM_017059024.2;ID=rna-XM_017059024.2;Dbxref=GeneID:107999308%2CGenbank:XM_017059024.2;Parent=gene-LOC107999308
NW_016019330.1	Gnomon	CDS	148611	148708	.	-	0	Name=XP_028523235.1;ID=cds-XP_028523235.1;Dbxref=GeneID:107999308%2CGenbank:XP_028523235.1;Parent=rna-XM_028667434.1
NW_016019330.1	Gnomon	CDS	148420	148509	.	-	0	Name=XP_028523235.1;ID=cds-XP_028523235.1;Dbxref=GeneID:107999308%2CGenbank:XP_028523235.1;Parent=rna-XM_028667434.1
NW_016019330.1	Gnomon	CDS	147609	147760	.	-	0	Name=XP_028523235.1;ID=cds-XP_028523235.1;Dbxref=GeneID:107999308%2CGenbank:XP_028523235.1;Parent=rna-XM_028667434.1
NW_016019330.1	Gnomon	CDS	147420	147508	.	-	0	Name=XP_028523235.1;ID=cds-XP_028523235.1;Dbxref=GeneID:107999308%2CGenbank:XP_028523235.1;Parent=rna-XM_028667434.1
NW_016019330.1	Gnomon	CDS	146747	146830	.	-	0	Name=XP_028523235.1;ID=cds-XP_028523235.1;Dbxref=GeneID:107999308%2CGenbank:XP_028523235.1;Parent=rna-XM_028667434.1
NW_016019330.1	Gnomon	CDS	146384	146549	.	-	0	Name=XP_028523235.1;ID=cds-XP_028523235.1;Dbxref=GeneID:107999308%2CGenbank:XP_028523235.1;Parent=rna-XM_028667434.1
NW_016019330.1	Gnomon	CDS	145912	146137	.	-	0	Name=XP_028523235.1;ID=cds-XP_028523235.1;Dbxref=GeneID:107999308%2CGenbank:XP_028523235.1;Parent=rna-XM_028667434.1
NW_016019330.1	Gnomon	CDS	144365	144518	.	-	0	Name=XP_028523235.1;ID=cds-XP_028523235.1;Dbxref=GeneID:107999308%2CGenbank:XP_028523235.1;Parent=rna-XM_028667434.1
NW_016019330.1	Gnomon	CDS	144089	144218	.	-	0	Name=XP_028523235.1;ID=cds-XP_028523235.1;Dbxref=GeneID:107999308%2CGenbank:XP_028523235.1;Parent=rna-XM_028667434.1
NW_016019330.1	Gnomon	CDS	143627	143851	.	-	0	Name=XP_028523235.1;ID=cds-XP_028523235.1;Dbxref=GeneID:107999308%2CGenbank:XP_028523235.1;Parent=rna-XM_028667434.1
NW_016019330.1	Gnomon	CDS	143359	143532	.	-	0	Name=XP_028523235.1;ID=cds-XP_028523235.1;Dbxref=GeneID:107999308%2CGenbank:XP_028523235.1;Parent=rna-XM_028667434.1
NW_016019330.1	Gnomon	CDS	143102	143262	.	-	0	Name=XP_028523235.1;ID=cds-XP_028523235.1;Dbxref=GeneID:107999308%2CGenbank:XP_028523235.1;Parent=rna-XM_028667434.1
NW_016019330.1	Gnomon	CDS	142712	142994	.	-	0	Name=XP_028523235.1;ID=cds-XP_028523235.1;Dbxref=GeneID:107999308%2CGenbank:XP_028523235.1;Parent=rna-XM_028667434.1
NW_016019330.1	Gnomon	CDS	142523	142637	.	-	0	Name=XP_028523235.1;ID=cds-XP_028523235.1;Dbxref=GeneID:107999308%2CGenbank:XP_028523235.1;Parent=rna-XM_028667434.1
NW_016019330.1	Gnomon	CDS	142333	142447	.	-	0	Name=XP_028523235.1;ID=cds-XP_028523235.1;Dbxref=GeneID:107999308%2CGenbank:XP_028523235.1;Parent=rna-XM_028667434.1
NW_016019330.1	Gnomon	CDS	142141	142263	.	-	0	Name=XP_028523235.1;ID=cds-XP_028523235.1;Dbxref=GeneID:107999308%2CGenbank:XP_028523235.1;Parent=rna-XM_028667434.1
NW_016019330.1	Gnomon	CDS	141704	142051	.	-	0	Name=XP_028523235.1;ID=cds-XP_028523235.1;Dbxref=GeneID:107999308%2CGenbank:XP_028523235.1;Parent=rna-XM_028667434.1
NW_016019330.1	Gnomon	CDS	141460	141630	.	-	0	Name=XP_028523235.1;ID=cds-XP_028523235.1;Dbxref=GeneID:107999308%2CGenbank:XP_028523235.1;Parent=rna-XM_028667434.1
NW_016019330.1	Gnomon	CDS	141223	141378	.	-	0	Name=XP_028523235.1;ID=cds-XP_028523235.1;Dbxref=GeneID:107999308%2CGenbank:XP_028523235.1;Parent=rna-XM_028667434.1
NW_016019330.1	Gnomon	CDS	141058	141165	.	-	0	Name=XP_028523235.1;ID=cds-XP_028523235.1;Dbxref=GeneID:107999308%2CGenbank:XP_028523235.1;Parent=rna-XM_028667434.1
NW_016019330.1	Gnomon	CDS	140635	140910	.	-	0	Name=XP_028523235.1;ID=cds-XP_028523235.1;Dbxref=GeneID:107999308%2CGenbank:XP_028523235.1;Parent=rna-XM_028667434.1
NW_016019330.1	Gnomon	CDS	140481	140535	.	-	0	Name=XP_028523235.1;ID=cds-XP_028523235.1;Dbxref=GeneID:107999308%2CGenbank:XP_028523235.1;Parent=rna-XM_028667434.1
NW_016019330.1	Gnomon	CDS	140247	140388	.	-	0	Name=XP_028523235.1;ID=cds-XP_028523235.1;Dbxref=GeneID:107999308%2CGenbank:XP_028523235.1;Parent=rna-XM_028667434.1
NW_016019330.1	Gnomon	CDS	140081	140192	.	-	0	Name=XP_028523235.1;ID=cds-XP_028523235.1;Dbxref=GeneID:107999308%2CGenbank:XP_028523235.1;Parent=rna-XM_028667434.1
NW_016019330.1	Gnomon	CDS	139895	140001	.	-	0	Name=XP_028523235.1;ID=cds-XP_028523235.1;Dbxref=GeneID:107999308%2CGenbank:XP_028523235.1;Parent=rna-XM_028667434.1
NW_016019330.1	Gnomon	CDS	139633	139777	.	-	0	Name=XP_028523235.1;ID=cds-XP_028523235.1;Dbxref=GeneID:107999308%2CGenbank:XP_028523235.1;Parent=rna-XM_028667434.1
NW_016019330.1	Gnomon	CDS	139442	139545	.	-	0	Name=XP_028523235.1;ID=cds-XP_028523235.1;Dbxref=GeneID:107999308%2CGenbank:XP_028523235.1;Parent=rna-XM_028667434.1
NW_016019330.1	Gnomon	CDS	139089	139158	.	-	0	Name=XP_028523235.1;ID=cds-XP_028523235.1;Dbxref=GeneID:107999308%2CGenbank:XP_028523235.1;Parent=rna-XM_028667434.1
NW_016019330.1	Gnomon	CDS	4229071	4229153	.	-	0	Name=XP_016914688.1;ID=cds-XP_016914688.1;Dbxref=GeneID:107999397%2CGenbank:XP_016914688.1;Parent=rna-XM_017059199.2
NW_016019330.1	Gnomon	CDS	4228524	4228690	.	-	0	Name=XP_016914688.1;ID=cds-XP_016914688.1;Dbxref=GeneID:107999397%2CGenbank:XP_016914688.1;Parent=rna-XM_017059199.2
NW_016019330.1	Gnomon	CDS	4227179	4227420	.	-	0	Name=XP_016914688.1;ID=cds-XP_016914688.1;Dbxref=GeneID:107999397%2CGenbank:XP_016914688.1;Parent=rna-XM_017059199.2
NW_016019330.1	Gnomon	CDS	4226950	4227066	.	-	0	Name=XP_016914688.1;ID=cds-XP_016914688.1;Dbxref=GeneID:107999397%2CGenbank:XP_016914688.1;Parent=rna-XM_017059199.2
NW_016019330.1	Gnomon	CDS	4226608	4226774	.	-	0	Name=XP_016914688.1;ID=cds-XP_016914688.1;Dbxref=GeneID:107999397%2CGenbank:XP_016914688.1;Parent=rna-XM_017059199.2
NW_016019330.1	Gnomon	CDS	4226392	4226500	.	-	0	Name=XP_016914688.1;ID=cds-XP_016914688.1;Dbxref=GeneID:107999397%2CGenbank:XP_016914688.1;Parent=rna-XM_017059199.2
NW_016019330.1	Gnomon	CDS	4226075	4226308	.	-	0	Name=XP_016914688.1;ID=cds-XP_016914688.1;Dbxref=GeneID:107999397%2CGenbank:XP_016914688.1;Parent=rna-XM_017059199.2
NW_016019330.1	Gnomon	CDS	4225706	4225948	.	-	0	Name=XP_016914688.1;ID=cds-XP_016914688.1;Dbxref=GeneID:107999397%2CGenbank:XP_016914688.1;Parent=rna-XM_017059199.2
NW_016019330.1	Gnomon	CDS	4225237	4225562	.	-	0	Name=XP_016914688.1;ID=cds-XP_016914688.1;Dbxref=GeneID:107999397%2CGenbank:XP_016914688.1;Parent=rna-XM_017059199.2
NW_016019330.1	Gnomon	CDS	4224742	4225103	.	-	0	Name=XP_016914688.1;ID=cds-XP_016914688.1;Dbxref=GeneID:107999397%2CGenbank:XP_016914688.1;Parent=rna-XM_017059199.2
NW_016019330.1	Gnomon	CDS	4224548	4224672	.	-	0	Name=XP_016914688.1;ID=cds-XP_016914688.1;Dbxref=GeneID:107999397%2CGenbank:XP_016914688.1;Parent=rna-XM_017059199.2
NW_016019330.1	Gnomon	CDS	4224335	4224467	.	-	0	Name=XP_016914688.1;ID=cds-XP_016914688.1;Dbxref=GeneID:107999397%2CGenbank:XP_016914688.1;Parent=rna-XM_017059199.2
NW_016019330.1	Gnomon	CDS	4224005	4224128	.	-	0	Name=XP_016914688.1;ID=cds-XP_016914688.1;Dbxref=GeneID:107999397%2CGenbank:XP_016914688.1;Parent=rna-XM_017059199.2
NW_016019330.1	Gnomon	CDS	4223595	4223823	.	-	0	Name=XP_016914688.1;ID=cds-XP_016914688.1;Dbxref=GeneID:107999397%2CGenbank:XP_016914688.1;Parent=rna-XM_017059199.2
NW_016019330.1	Gnomon	CDS	4223226	4223431	.	-	0	Name=XP_016914688.1;ID=cds-XP_016914688.1;Dbxref=GeneID:107999397%2CGenbank:XP_016914688.1;Parent=rna-XM_017059199.2
NW_016019330.1	Gnomon	CDS	4222801	4223150	.	-	0	Name=XP_016914688.1;ID=cds-XP_016914688.1;Dbxref=GeneID:107999397%2CGenbank:XP_016914688.1;Parent=rna-XM_017059199.2
NW_016019330.1	Gnomon	CDS	4222428	4222660	.	-	0	Name=XP_016914688.1;ID=cds-XP_016914688.1;Dbxref=GeneID:107999397%2CGenbank:XP_016914688.1;Parent=rna-XM_017059199.2
NW_016019330.1	Gnomon	CDS	4222125	4222367	.	-	0	Name=XP_016914688.1;ID=cds-XP_016914688.1;Dbxref=GeneID:107999397%2CGenbank:XP_016914688.1;Parent=rna-XM_017059199.2
NW_016019330.1	Gnomon	CDS	4221517	4221912	.	-	0	Name=XP_016914688.1;ID=cds-XP_016914688.1;Dbxref=GeneID:107999397%2CGenbank:XP_016914688.1;Parent=rna-XM_017059199.2
NW_016019330.1	Gnomon	CDS	4221140	4221371	.	-	0	Name=XP_016914688.1;ID=cds-XP_016914688.1;Dbxref=GeneID:107999397%2CGenbank:XP_016914688.1;Parent=rna-XM_017059199.2
NW_016019330.1	Gnomon	CDS	4220893	4221065	.	-	0	Name=XP_016914688.1;ID=cds-XP_016914688.1;Dbxref=GeneID:107999397%2CGenbank:XP_016914688.1;Parent=rna-XM_017059199.2
NW_016019330.1	Gnomon	CDS	4220508	4220825	.	-	0	Name=XP_016914688.1;ID=cds-XP_016914688.1;Dbxref=GeneID:107999397%2CGenbank:XP_016914688.1;Parent=rna-XM_017059199.2
NW_016019330.1	Gnomon	CDS	4220290	4220383	.	-	0	Name=XP_016914688.1;ID=cds-XP_016914688.1;Dbxref=GeneID:107999397%2CGenbank:XP_016914688.1;Parent=rna-XM_017059199.2
NW_016019330.1	Gnomon	CDS	4219991	4220215	.	-	0	Name=XP_016914688.1;ID=cds-XP_016914688.1;Dbxref=GeneID:107999397%2CGenbank:XP_016914688.1;Parent=rna-XM_017059199.2
NW_016019330.1	Gnomon	CDS	4219673	4219875	.	-	0	Name=XP_016914688.1;ID=cds-XP_016914688.1;Dbxref=GeneID:107999397%2CGenbank:XP_016914688.1;Parent=rna-XM_017059199.2
NW_016019330.1	Gnomon	exon	1295738	1295949	.	+	.	ID=exon-XM_017058946.2-1;Dbxref=GeneID:107999246%2CGenbank:XM_017058946.2;Parent=rna-XM_017058946.2
NW_016019330.1	Gnomon	exon	1296017	1296142	.	+	.	ID=exon-XM_017058946.2-2;Dbxref=GeneID:107999246%2CGenbank:XM_017058946.2;Parent=rna-XM_017058946.2
NW_016019330.1	Gnomon	exon	1296293	1297264	.	+	.	ID=exon-XM_017058946.2-3;Dbxref=GeneID:107999246%2CGenbank:XM_017058946.2;Parent=rna-XM_017058946.2
NW_016019330.1	Gnomon	exon	1306967	1308258	.	+	.	ID=exon-XM_028667416.1-1;Dbxref=GeneID:107999403%2CGenbank:XM_028667416.1;Parent=rna-XM_028667416.1
NW_016019330.1	Gnomon	exon	1308331	1308779	.	+	.	ID=exon-XM_028667416.1-2;Dbxref=GeneID:107999403%2CGenbank:XM_028667416.1;Parent=rna-XM_028667416.1
NW_016019330.1	Gnomon	exon	488923	489114	.	+	.	ID=exon-XM_028667440.1-1;Dbxref=GeneID:107999238%2CGenbank:XM_028667440.1;Parent=rna-XM_028667440.1
NW_016019330.1	Gnomon	exon	489172	489430	.	+	.	ID=exon-XM_028667440.1-2;Dbxref=GeneID:107999238%2CGenbank:XM_028667440.1;Parent=rna-XM_028667440.1
NW_016019330.1	Gnomon	exon	489512	489743	.	+	.	ID=exon-XM_028667440.1-3;Dbxref=GeneID:107999238%2CGenbank:XM_028667440.1;Parent=rna-XM_028667440.1
NW_016019330.1	Gnomon	exon	489805	490327	.	+	.	ID=exon-XM_028667440.1-4;Dbxref=GeneID:107999238%2CGenbank:XM_028667440.1;Parent=rna-XM_028667440.1
NW_016019330.1	Gnomon	mRNA	492630	495080	.	-	.	Name=XM_017058927.2;ID=rna-XM_017058927.2;Dbxref=GeneID:107999232%2CGenbank:XM_017058927.2;Parent=gene-LOC107999232
NW_016019330.1	Gnomon	mRNA	1428478	1438083	.	-	.	Name=XM_017059264.2;ID=rna-XM_017059264.2;Dbxref=GeneID:107999427%2CGenbank:XM_017059264.2;Parent=gene-LOC107999427
NW_016019330.1	Gnomon	lnc_RNA	558719	574229	.	+	.	Name=XR_003698013.1;ID=rna-XR_003698013.1;Dbxref=GeneID:107999266%2CGenbank:XR_003698013.1;Parent=gene-LOC107999266
NW_016019330.1	Gnomon	mRNA	3104371	3115705	.	-	.	Name=XM_028667473.1;ID=rna-XM_028667473.1;Dbxref=GeneID:107999228%2CGenbank:XM_028667473.1;Parent=gene-LOC107999228
NW_016019330.1	Gnomon	CDS	1627764	1627905	.	+	0	Name=XP_016914687.1;ID=cds-XP_016914687.1;Dbxref=GeneID:107999396%2CGenbank:XP_016914687.1;Parent=rna-XM_017059198.1
NW_016019330.1	Gnomon	CDS	1627998	1628157	.	+	0	Name=XP_016914687.1;ID=cds-XP_016914687.1;Dbxref=GeneID:107999396%2CGenbank:XP_016914687.1;Parent=rna-XM_017059198.1
NW_016019330.1	Gnomon	CDS	1628608	1628760	.	+	0	Name=XP_016914687.1;ID=cds-XP_016914687.1;Dbxref=GeneID:107999396%2CGenbank:XP_016914687.1;Parent=rna-XM_017059198.1
NW_016019330.1	Gnomon	CDS	1628833	1628911	.	+	0	Name=XP_016914687.1;ID=cds-XP_016914687.1;Dbxref=GeneID:107999396%2CGenbank:XP_016914687.1;Parent=rna-XM_017059198.1
NW_016019330.1	Gnomon	lnc_RNA	202635	207257	.	-	.	Name=XR_001766336.2;ID=rna-XR_001766336.2;Dbxref=GeneID:107999307%2CGenbank:XR_001766336.2;Parent=gene-LOC107999307
NW_016019330.1	Gnomon	mRNA	1537987	1539710	.	+	.	Name=XM_028667474.1;ID=rna-XM_028667474.1;Dbxref=GeneID:107999274%2CGenbank:XM_028667474.1;Parent=gene-LOC107999274
NW_016019330.1	Gnomon	exon	384593	384784	.	-	.	ID=exon-XM_017059157.2-3;Dbxref=GeneID:107999374%2CGenbank:XM_017059157.2;Parent=rna-XM_017059157.2
NW_016019330.1	Gnomon	exon	384230	384488	.	-	.	ID=exon-XM_017059157.2-4;Dbxref=GeneID:107999374%2CGenbank:XM_017059157.2;Parent=rna-XM_017059157.2
NW_016019330.1	Gnomon	exon	383955	384133	.	-	.	ID=exon-XM_017059157.2-5;Dbxref=GeneID:107999374%2CGenbank:XM_017059157.2;Parent=rna-XM_017059157.2
NW_016019330.1	Gnomon	exon	383682	383856	.	-	.	ID=exon-XM_017059157.2-6;Dbxref=GeneID:107999374%2CGenbank:XM_017059157.2;Parent=rna-XM_017059157.2
NW_016019330.1	Gnomon	exon	383494	383615	.	-	.	ID=exon-XM_017059157.2-7;Dbxref=GeneID:107999374%2CGenbank:XM_017059157.2;Parent=rna-XM_017059157.2
NW_016019330.1	Gnomon	exon	383197	383390	.	-	.	ID=exon-XM_017059157.2-8;Dbxref=GeneID:107999374%2CGenbank:XM_017059157.2;Parent=rna-XM_017059157.2
NW_016019330.1	Gnomon	exon	382904	383118	.	-	.	ID=exon-XM_017059157.2-9;Dbxref=GeneID:107999374%2CGenbank:XM_017059157.2;Parent=rna-XM_017059157.2
NW_016019330.1	Gnomon	exon	386647	386726	.	-	.	ID=exon-XM_017059157.2-1;Dbxref=GeneID:107999374%2CGenbank:XM_017059157.2;Parent=rna-XM_017059157.2
NW_016019330.1	Gnomon	exon	385670	385722	.	-	.	ID=exon-XM_017059157.2-2;Dbxref=GeneID:107999374%2CGenbank:XM_017059157.2;Parent=rna-XM_017059157.2
NW_016019330.1	Gnomon	CDS	419463	419522	.	+	0	Name=XP_016914541.1;ID=cds-XP_016914541.1;Dbxref=GeneID:107999321%2CGenbank:XP_016914541.1;Parent=rna-XM_017059052.2
NW_016019330.1	Gnomon	CDS	419670	419912	.	+	0	Name=XP_016914541.1;ID=cds-XP_016914541.1;Dbxref=GeneID:107999321%2CGenbank:XP_016914541.1;Parent=rna-XM_017059052.2
NW_016019330.1	Gnomon	CDS	419989	420181	.	+	0	Name=XP_016914541.1;ID=cds-XP_016914541.1;Dbxref=GeneID:107999321%2CGenbank:XP_016914541.1;Parent=rna-XM_017059052.2
NW_016019330.1	Gnomon	CDS	420247	420479	.	+	0	Name=XP_016914541.1;ID=cds-XP_016914541.1;Dbxref=GeneID:107999321%2CGenbank:XP_016914541.1;Parent=rna-XM_017059052.2
NW_016019330.1	Gnomon	CDS	420580	420795	.	+	0	Name=XP_016914541.1;ID=cds-XP_016914541.1;Dbxref=GeneID:107999321%2CGenbank:XP_016914541.1;Parent=rna-XM_017059052.2
NW_016019330.1	Gnomon	CDS	420880	420948	.	+	0	Name=XP_016914541.1;ID=cds-XP_016914541.1;Dbxref=GeneID:107999321%2CGenbank:XP_016914541.1;Parent=rna-XM_017059052.2
NW_016019330.1	Gnomon	CDS	421045	421107	.	+	0	Name=XP_016914541.1;ID=cds-XP_016914541.1;Dbxref=GeneID:107999321%2CGenbank:XP_016914541.1;Parent=rna-XM_017059052.2
NW_016019330.1	Gnomon	exon	40134	40547	.	-	.	ID=exon-XM_028667392.1-1;Dbxref=GeneID:107999329%2CGenbank:XM_028667392.1;Parent=rna-XM_028667392.1
NW_016019330.1	Gnomon	exon	2186	2481	.	-	.	ID=exon-XM_028667392.1-2;Dbxref=GeneID:107999329%2CGenbank:XM_028667392.1;Parent=rna-XM_028667392.1
NW_016019330.1	Gnomon	exon	1672	2032	.	-	.	ID=exon-XM_028667392.1-3;Dbxref=GeneID:107999329%2CGenbank:XM_028667392.1;Parent=rna-XM_028667392.1
NW_016019330.1	Gnomon	CDS	4238335	4238525	.	+	0	Name=XP_016914447.1;ID=cds-XP_016914447.1;Dbxref=GeneID:107999255%2CGenbank:XP_016914447.1;Parent=rna-XM_017058958.2
NW_016019330.1	Gnomon	CDS	4238604	4238873	.	+	0	Name=XP_016914447.1;ID=cds-XP_016914447.1;Dbxref=GeneID:107999255%2CGenbank:XP_016914447.1;Parent=rna-XM_017058958.2
NW_016019330.1	Gnomon	CDS	4238951	4239251	.	+	0	Name=XP_016914447.1;ID=cds-XP_016914447.1;Dbxref=GeneID:107999255%2CGenbank:XP_016914447.1;Parent=rna-XM_017058958.2
NW_016019330.1	Gnomon	CDS	4239353	4239487	.	+	0	Name=XP_016914447.1;ID=cds-XP_016914447.1;Dbxref=GeneID:107999255%2CGenbank:XP_016914447.1;Parent=rna-XM_017058958.2
NW_016019330.1	Gnomon	mRNA	138790	151193	.	-	.	Name=XM_017059025.2;ID=rna-XM_017059025.2;Dbxref=GeneID:107999308%2CGenbank:XM_017059025.2;Parent=gene-LOC107999308
NW_016019330.1	Gnomon	CDS	388528	388761	.	+	0	Name=XP_028523234.1;ID=cds-XP_028523234.1;Dbxref=GeneID:107999398%2CGenbank:XP_028523234.1;Parent=rna-XM_028667433.1
NW_016019330.1	Gnomon	CDS	388845	389038	.	+	0	Name=XP_028523234.1;ID=cds-XP_028523234.1;Dbxref=GeneID:107999398%2CGenbank:XP_028523234.1;Parent=rna-XM_028667433.1
NW_016019330.1	Gnomon	CDS	389130	389242	.	+	0	Name=XP_028523234.1;ID=cds-XP_028523234.1;Dbxref=GeneID:107999398%2CGenbank:XP_028523234.1;Parent=rna-XM_028667433.1
NW_016019330.1	Gnomon	CDS	389313	389551	.	+	0	Name=XP_028523234.1;ID=cds-XP_028523234.1;Dbxref=GeneID:107999398%2CGenbank:XP_028523234.1;Parent=rna-XM_028667433.1
NW_016019330.1	Gnomon	CDS	389615	389938	.	+	0	Name=XP_028523234.1;ID=cds-XP_028523234.1;Dbxref=GeneID:107999398%2CGenbank:XP_028523234.1;Parent=rna-XM_028667433.1
NW_016019330.1	Gnomon	CDS	390027	390215	.	+	0	Name=XP_028523234.1;ID=cds-XP_028523234.1;Dbxref=GeneID:107999398%2CGenbank:XP_028523234.1;Parent=rna-XM_028667433.1
NW_016019330.1	Gnomon	CDS	390334	390601	.	+	0	Name=XP_028523234.1;ID=cds-XP_028523234.1;Dbxref=GeneID:107999398%2CGenbank:XP_028523234.1;Parent=rna-XM_028667433.1
NW_016019330.1	Gnomon	CDS	390703	390926	.	+	0	Name=XP_028523234.1;ID=cds-XP_028523234.1;Dbxref=GeneID:107999398%2CGenbank:XP_028523234.1;Parent=rna-XM_028667433.1
NW_016019330.1	Gnomon	CDS	391010	391135	.	+	0	Name=XP_028523234.1;ID=cds-XP_028523234.1;Dbxref=GeneID:107999398%2CGenbank:XP_028523234.1;Parent=rna-XM_028667433.1
NW_016019330.1	Gnomon	CDS	391219	391455	.	+	0	Name=XP_028523234.1;ID=cds-XP_028523234.1;Dbxref=GeneID:107999398%2CGenbank:XP_028523234.1;Parent=rna-XM_028667433.1
NW_016019330.1	Gnomon	CDS	391518	391614	.	+	0	Name=XP_028523234.1;ID=cds-XP_028523234.1;Dbxref=GeneID:107999398%2CGenbank:XP_028523234.1;Parent=rna-XM_028667433.1
NW_016019330.1	Gnomon	CDS	391691	392190	.	+	0	Name=XP_028523234.1;ID=cds-XP_028523234.1;Dbxref=GeneID:107999398%2CGenbank:XP_028523234.1;Parent=rna-XM_028667433.1
NW_016019330.1	Gnomon	mRNA	1363014	1366944	.	+	.	Name=XM_017059125.2;ID=rna-XM_017059125.2;Dbxref=GeneID:107999360%2CGenbank:XM_017059125.2;Parent=gene-LOC107999360
NW_016019330.1	Gnomon	exon	3219760	3219861	.	-	.	ID=exon-XM_028667464.1-6;Dbxref=GeneID:107999451%2CGenbank:XM_028667464.1;Parent=rna-XM_028667464.1
NW_016019330.1	Gnomon	exon	3219484	3219581	.	-	.	ID=exon-XM_028667464.1-7;Dbxref=GeneID:107999451%2CGenbank:XM_028667464.1;Parent=rna-XM_028667464.1
NW_016019330.1	Gnomon	exon	3220416	3220620	.	-	.	ID=exon-XM_028667464.1-4;Dbxref=GeneID:107999451%2CGenbank:XM_028667464.1;Parent=rna-XM_028667464.1
NW_016019330.1	Gnomon	exon	3219965	3220263	.	-	.	ID=exon-XM_028667464.1-5;Dbxref=GeneID:107999451%2CGenbank:XM_028667464.1;Parent=rna-XM_028667464.1
NW_016019330.1	Gnomon	exon	3221300	3221509	.	-	.	ID=exon-XM_028667464.1-2;Dbxref=GeneID:107999451%2CGenbank:XM_028667464.1;Parent=rna-XM_028667464.1
NW_016019330.1	Gnomon	exon	3220713	3221138	.	-	.	ID=exon-XM_028667464.1-3;Dbxref=GeneID:107999451%2CGenbank:XM_028667464.1;Parent=rna-XM_028667464.1
NW_016019330.1	Gnomon	exon	3221666	3221970	.	-	.	ID=exon-XM_028667464.1-1;Dbxref=GeneID:107999451%2CGenbank:XM_028667464.1;Parent=rna-XM_028667464.1
NW_016019330.1	Gnomon	exon	3219068	3219257	.	-	.	ID=exon-XM_028667464.1-8;Dbxref=GeneID:107999451%2CGenbank:XM_028667464.1;Parent=rna-XM_028667464.1
NW_016019330.1	Gnomon	exon	3217574	3218681	.	-	.	ID=exon-XM_028667464.1-9;Dbxref=GeneID:107999451%2CGenbank:XM_028667464.1;Parent=rna-XM_028667464.1
NW_016019330.1	Gnomon	exon	1615910	1615999	.	+	.	ID=exon-XR_003698019.1-1;Dbxref=GeneID:114577730%2CGenbank:XR_003698019.1;Parent=rna-XR_003698019.1
NW_016019330.1	Gnomon	exon	1617641	1617785	.	+	.	ID=exon-XR_003698019.1-2;Dbxref=GeneID:114577730%2CGenbank:XR_003698019.1;Parent=rna-XR_003698019.1
NW_016019330.1	Gnomon	exon	1618091	1618197	.	+	.	ID=exon-XR_003698019.1-3;Dbxref=GeneID:114577730%2CGenbank:XR_003698019.1;Parent=rna-XR_003698019.1
NW_016019330.1	Gnomon	exon	119438	119611	.	+	.	ID=exon-XM_017059111.2-5;Dbxref=GeneID:107999348%2CGenbank:XM_017059111.2;Parent=rna-XM_017059111.2
NW_016019330.1	Gnomon	exon	119682	119908	.	+	.	ID=exon-XM_017059111.2-6;Dbxref=GeneID:107999348%2CGenbank:XM_017059111.2;Parent=rna-XM_017059111.2
NW_016019330.1	Gnomon	exon	118195	118283	.	+	.	ID=exon-XM_017059111.2-1;Dbxref=GeneID:107999348%2CGenbank:XM_017059111.2;Parent=rna-XM_017059111.2
NW_016019330.1	Gnomon	exon	118485	118646	.	+	.	ID=exon-XM_017059111.2-2;Dbxref=GeneID:107999348%2CGenbank:XM_017059111.2;Parent=rna-XM_017059111.2
NW_016019330.1	Gnomon	exon	118719	118977	.	+	.	ID=exon-XM_017059111.2-3;Dbxref=GeneID:107999348%2CGenbank:XM_017059111.2;Parent=rna-XM_017059111.2
NW_016019330.1	Gnomon	exon	119059	119360	.	+	.	ID=exon-XM_017059111.2-4;Dbxref=GeneID:107999348%2CGenbank:XM_017059111.2;Parent=rna-XM_017059111.2
NW_016019330.1	Gnomon	CDS	1627764	1627905	.	+	0	Name=XP_016914686.1;ID=cds-XP_016914686.1;Dbxref=GeneID:107999396%2CGenbank:XP_016914686.1;Parent=rna-XM_017059197.2
NW_016019330.1	Gnomon	CDS	1627998	1628157	.	+	0	Name=XP_016914686.1;ID=cds-XP_016914686.1;Dbxref=GeneID:107999396%2CGenbank:XP_016914686.1;Parent=rna-XM_017059197.2
NW_016019330.1	Gnomon	CDS	1628608	1628760	.	+	0	Name=XP_016914686.1;ID=cds-XP_016914686.1;Dbxref=GeneID:107999396%2CGenbank:XP_016914686.1;Parent=rna-XM_017059197.2
NW_016019330.1	Gnomon	CDS	1628833	1628911	.	+	0	Name=XP_016914686.1;ID=cds-XP_016914686.1;Dbxref=GeneID:107999396%2CGenbank:XP_016914686.1;Parent=rna-XM_017059197.2
NW_016019330.1	Gnomon	CDS	414057	414146	.	-	0	Name=XP_016914540.1;ID=cds-XP_016914540.1;Dbxref=GeneID:107999320%2CGenbank:XP_016914540.1;Parent=rna-XM_017059051.1
NW_016019330.1	Gnomon	CDS	413931	413984	.	-	0	Name=XP_016914540.1;ID=cds-XP_016914540.1;Dbxref=GeneID:107999320%2CGenbank:XP_016914540.1;Parent=rna-XM_017059051.1
NW_016019330.1	Gnomon	CDS	413440	413750	.	-	0	Name=XP_016914540.1;ID=cds-XP_016914540.1;Dbxref=GeneID:107999320%2CGenbank:XP_016914540.1;Parent=rna-XM_017059051.1
NW_016019330.1	Gnomon	CDS	413180	413364	.	-	0	Name=XP_016914540.1;ID=cds-XP_016914540.1;Dbxref=GeneID:107999320%2CGenbank:XP_016914540.1;Parent=rna-XM_017059051.1
NW_016019330.1	Gnomon	CDS	412960	413074	.	-	0	Name=XP_016914540.1;ID=cds-XP_016914540.1;Dbxref=GeneID:107999320%2CGenbank:XP_016914540.1;Parent=rna-XM_017059051.1
NW_016019330.1	Gnomon	CDS	412739	412874	.	-	0	Name=XP_016914540.1;ID=cds-XP_016914540.1;Dbxref=GeneID:107999320%2CGenbank:XP_016914540.1;Parent=rna-XM_017059051.1
NW_016019330.1	Gnomon	CDS	412336	412500	.	-	0	Name=XP_016914540.1;ID=cds-XP_016914540.1;Dbxref=GeneID:107999320%2CGenbank:XP_016914540.1;Parent=rna-XM_017059051.1
NW_016019330.1	Gnomon	CDS	412101	412228	.	-	0	Name=XP_016914540.1;ID=cds-XP_016914540.1;Dbxref=GeneID:107999320%2CGenbank:XP_016914540.1;Parent=rna-XM_017059051.1
NW_016019330.1	Gnomon	CDS	411720	411919	.	-	0	Name=XP_016914540.1;ID=cds-XP_016914540.1;Dbxref=GeneID:107999320%2CGenbank:XP_016914540.1;Parent=rna-XM_017059051.1
NW_016019330.1	Gnomon	CDS	411471	411622	.	-	0	Name=XP_016914540.1;ID=cds-XP_016914540.1;Dbxref=GeneID:107999320%2CGenbank:XP_016914540.1;Parent=rna-XM_017059051.1
NW_016019330.1	Gnomon	CDS	411295	411402	.	-	0	Name=XP_016914540.1;ID=cds-XP_016914540.1;Dbxref=GeneID:107999320%2CGenbank:XP_016914540.1;Parent=rna-XM_017059051.1
NW_016019330.1	Gnomon	exon	1495782	1496016	.	-	.	ID=exon-XM_017059165.2-17;Dbxref=GeneID:107999380%2CGenbank:XM_017059165.2;Parent=rna-XM_017059165.2
NW_016019330.1	Gnomon	exon	1495257	1495700	.	-	.	ID=exon-XM_017059165.2-18;Dbxref=GeneID:107999380%2CGenbank:XM_017059165.2;Parent=rna-XM_017059165.2
NW_016019330.1	Gnomon	exon	1496501	1496613	.	-	.	ID=exon-XM_017059165.2-15;Dbxref=GeneID:107999380%2CGenbank:XM_017059165.2;Parent=rna-XM_017059165.2
NW_016019330.1	Gnomon	exon	1496091	1496420	.	-	.	ID=exon-XM_017059165.2-16;Dbxref=GeneID:107999380%2CGenbank:XM_017059165.2;Parent=rna-XM_017059165.2
NW_016019330.1	Gnomon	exon	1497125	1497230	.	-	.	ID=exon-XM_017059165.2-13;Dbxref=GeneID:107999380%2CGenbank:XM_017059165.2;Parent=rna-XM_017059165.2
NW_016019330.1	Gnomon	exon	1496702	1496973	.	-	.	ID=exon-XM_017059165.2-14;Dbxref=GeneID:107999380%2CGenbank:XM_017059165.2;Parent=rna-XM_017059165.2
NW_016019330.1	Gnomon	exon	1498377	1498434	.	-	.	ID=exon-XM_017059165.2-11;Dbxref=GeneID:107999380%2CGenbank:XM_017059165.2;Parent=rna-XM_017059165.2
NW_016019330.1	Gnomon	exon	1497342	1497519	.	-	.	ID=exon-XM_017059165.2-12;Dbxref=GeneID:107999380%2CGenbank:XM_017059165.2;Parent=rna-XM_017059165.2
NW_016019330.1	Gnomon	exon	1498588	1498845	.	-	.	ID=exon-XM_017059165.2-10;Dbxref=GeneID:107999380%2CGenbank:XM_017059165.2;Parent=rna-XM_017059165.2
NW_016019330.1	Gnomon	exon	98412	98768	.	+	.	ID=exon-XM_017059325.2-2;Dbxref=GeneID:107999461%2CGenbank:XM_017059325.2;Parent=rna-XM_017059325.2
NW_016019330.1	Gnomon	exon	98971	99692	.	+	.	ID=exon-XM_017059325.2-3;Dbxref=GeneID:107999461%2CGenbank:XM_017059325.2;Parent=rna-XM_017059325.2
NW_016019330.1	Gnomon	exon	97650	97806	.	+	.	ID=exon-XM_017059325.2-1;Dbxref=GeneID:107999461%2CGenbank:XM_017059325.2;Parent=rna-XM_017059325.2
NW_016019330.1	Gnomon	exon	2688073	2688244	.	+	.	ID=exon-XM_028667387.1-11;Dbxref=GeneID:107999418%2CGenbank:XM_028667387.1;Parent=rna-XM_028667387.1
NW_016019330.1	Gnomon	exon	2689269	2689531	.	+	.	ID=exon-XM_028667387.1-12;Dbxref=GeneID:107999418%2CGenbank:XM_028667387.1;Parent=rna-XM_028667387.1
NW_016019330.1	Gnomon	exon	2690060	2690197	.	+	.	ID=exon-XM_028667387.1-13;Dbxref=GeneID:107999418%2CGenbank:XM_028667387.1;Parent=rna-XM_028667387.1
NW_016019330.1	Gnomon	exon	2691846	2692153	.	+	.	ID=exon-XM_028667387.1-14;Dbxref=GeneID:107999418%2CGenbank:XM_028667387.1;Parent=rna-XM_028667387.1
NW_016019330.1	Gnomon	exon	2692725	2692959	.	+	.	ID=exon-XM_028667387.1-15;Dbxref=GeneID:107999418%2CGenbank:XM_028667387.1;Parent=rna-XM_028667387.1
NW_016019330.1	Gnomon	exon	2693051	2693200	.	+	.	ID=exon-XM_028667387.1-16;Dbxref=GeneID:107999418%2CGenbank:XM_028667387.1;Parent=rna-XM_028667387.1
NW_016019330.1	Gnomon	exon	2693512	2693708	.	+	.	ID=exon-XM_028667387.1-17;Dbxref=GeneID:107999418%2CGenbank:XM_028667387.1;Parent=rna-XM_028667387.1
NW_016019330.1	Gnomon	exon	2693741	2695597	.	+	.	ID=exon-XM_028667387.1-18;Dbxref=GeneID:107999418%2CGenbank:XM_028667387.1;Parent=rna-XM_028667387.1
NW_016019330.1	Gnomon	exon	2687632	2687807	.	+	.	ID=exon-XM_028667387.1-10;Dbxref=GeneID:107999418%2CGenbank:XM_028667387.1;Parent=rna-XM_028667387.1
NW_016019330.1	Gnomon	mRNA	3059981	3067758	.	+	.	Name=XM_017059124.2;ID=rna-XM_017059124.2;Dbxref=GeneID:107999359%2CGenbank:XM_017059124.2;Parent=gene-LOC107999359
NW_016019330.1	Gnomon	exon	1691600	1691739	.	+	.	ID=exon-XM_017059088.2-4;Dbxref=GeneID:107999337%2CGenbank:XM_017059088.2;Parent=rna-XM_017059088.2
NW_016019330.1	Gnomon	exon	1691817	1692163	.	+	.	ID=exon-XM_017059088.2-5;Dbxref=GeneID:107999337%2CGenbank:XM_017059088.2;Parent=rna-XM_017059088.2
NW_016019330.1	Gnomon	exon	1691031	1691177	.	+	.	ID=exon-XM_017059088.2-2;Dbxref=GeneID:107999337%2CGenbank:XM_017059088.2;Parent=rna-XM_017059088.2
NW_016019330.1	Gnomon	exon	1691310	1691522	.	+	.	ID=exon-XM_017059088.2-3;Dbxref=GeneID:107999337%2CGenbank:XM_017059088.2;Parent=rna-XM_017059088.2
NW_016019330.1	Gnomon	exon	1689622	1690809	.	+	.	ID=exon-XM_017059088.2-1;Dbxref=GeneID:107999337%2CGenbank:XM_017059088.2;Parent=rna-XM_017059088.2
NW_016019330.1	Gnomon	exon	1622826	1623960	.	-	.	ID=exon-XM_017059041.2-1;Dbxref=GeneID:107999316%2CGenbank:XM_017059041.2;Parent=rna-XM_017059041.2
NW_016019330.1	Gnomon	exon	1620963	1621187	.	-	.	ID=exon-XM_017059041.2-2;Dbxref=GeneID:107999316%2CGenbank:XM_017059041.2;Parent=rna-XM_017059041.2
NW_016019330.1	Gnomon	exon	1619745	1619986	.	-	.	ID=exon-XM_017059041.2-3;Dbxref=GeneID:107999316%2CGenbank:XM_017059041.2;Parent=rna-XM_017059041.2
NW_016019330.1	Gnomon	exon	1618729	1619004	.	-	.	ID=exon-XM_017059041.2-4;Dbxref=GeneID:107999316%2CGenbank:XM_017059041.2;Parent=rna-XM_017059041.2
NW_016019330.1	Gnomon	exon	1618409	1618561	.	-	.	ID=exon-XM_017059041.2-5;Dbxref=GeneID:107999316%2CGenbank:XM_017059041.2;Parent=rna-XM_017059041.2
NW_016019330.1	Gnomon	exon	1618020	1618300	.	-	.	ID=exon-XM_017059041.2-6;Dbxref=GeneID:107999316%2CGenbank:XM_017059041.2;Parent=rna-XM_017059041.2
NW_016019330.1	Gnomon	exon	1617717	1617895	.	-	.	ID=exon-XM_017059041.2-7;Dbxref=GeneID:107999316%2CGenbank:XM_017059041.2;Parent=rna-XM_017059041.2
NW_016019330.1	Gnomon	exon	1616013	1617460	.	-	.	ID=exon-XM_017059041.2-8;Dbxref=GeneID:107999316%2CGenbank:XM_017059041.2;Parent=rna-XM_017059041.2
NW_016019330.1	Gnomon	mRNA	1363014	1366944	.	+	.	Name=XM_017059126.2;ID=rna-XM_017059126.2;Dbxref=GeneID:107999360%2CGenbank:XM_017059126.2;Parent=gene-LOC107999360
NW_016019330.1	Gnomon	exon	1619760	1620051	.	+	.	ID=exon-XR_003698020.1-2;Dbxref=GeneID:107999317%2CGenbank:XR_003698020.1;Parent=rna-XR_003698020.1
NW_016019330.1	Gnomon	exon	1620935	1621070	.	+	.	ID=exon-XR_003698020.1-3;Dbxref=GeneID:107999317%2CGenbank:XR_003698020.1;Parent=rna-XR_003698020.1
NW_016019330.1	Gnomon	exon	1619098	1619684	.	+	.	ID=exon-XR_003698020.1-1;Dbxref=GeneID:107999317%2CGenbank:XR_003698020.1;Parent=rna-XR_003698020.1
NW_016019330.1	Gnomon	exon	2846090	2846205	.	+	.	ID=exon-XR_003697997.1-6;Dbxref=GeneID:107999241%2CGenbank:XR_003697997.1;Parent=rna-XR_003697997.1
NW_016019330.1	Gnomon	exon	2846282	2846340	.	+	.	ID=exon-XR_003697997.1-7;Dbxref=GeneID:107999241%2CGenbank:XR_003697997.1;Parent=rna-XR_003697997.1
NW_016019330.1	Gnomon	exon	2843733	2844070	.	+	.	ID=exon-XR_003697997.1-1;Dbxref=GeneID:107999241%2CGenbank:XR_003697997.1;Parent=rna-XR_003697997.1
NW_016019330.1	Gnomon	exon	2845493	2845702	.	+	.	ID=exon-XR_003697997.1-4;Dbxref=GeneID:107999241%2CGenbank:XR_003697997.1;Parent=rna-XR_003697997.1
NW_016019330.1	Gnomon	exon	2845772	2846019	.	+	.	ID=exon-XR_003697997.1-5;Dbxref=GeneID:107999241%2CGenbank:XR_003697997.1;Parent=rna-XR_003697997.1
NW_016019330.1	Gnomon	exon	2844352	2845082	.	+	.	ID=exon-XR_003697997.1-2;Dbxref=GeneID:107999241%2CGenbank:XR_003697997.1;Parent=rna-XR_003697997.1
NW_016019330.1	Gnomon	exon	2845182	2845407	.	+	.	ID=exon-XR_003697997.1-3;Dbxref=GeneID:107999241%2CGenbank:XR_003697997.1;Parent=rna-XR_003697997.1
NW_016019330.1	Gnomon	exon	1735391	1736545	.	-	.	ID=exon-XM_028667413.1-15;Dbxref=GeneID:107999388%2CGenbank:XM_028667413.1;Parent=rna-XM_028667413.1
NW_016019330.1	Gnomon	exon	1738164	1738574	.	-	.	ID=exon-XM_028667413.1-10;Dbxref=GeneID:107999388%2CGenbank:XM_028667413.1;Parent=rna-XM_028667413.1
NW_016019330.1	Gnomon	exon	1736888	1737131	.	-	.	ID=exon-XM_028667413.1-13;Dbxref=GeneID:107999388%2CGenbank:XM_028667413.1;Parent=rna-XM_028667413.1
NW_016019330.1	Gnomon	exon	1736630	1736732	.	-	.	ID=exon-XM_028667413.1-14;Dbxref=GeneID:107999388%2CGenbank:XM_028667413.1;Parent=rna-XM_028667413.1
NW_016019330.1	Gnomon	exon	1737856	1738059	.	-	.	ID=exon-XM_028667413.1-11;Dbxref=GeneID:107999388%2CGenbank:XM_028667413.1;Parent=rna-XM_028667413.1
NW_016019330.1	Gnomon	exon	1737223	1737755	.	-	.	ID=exon-XM_028667413.1-12;Dbxref=GeneID:107999388%2CGenbank:XM_028667413.1;Parent=rna-XM_028667413.1
NW_016019330.1	Gnomon	CDS	1538225	1538563	.	+	0	Name=XP_028523276.1;ID=cds-XP_028523276.1;Dbxref=GeneID:107999274%2CGenbank:XP_028523276.1;Parent=rna-XM_028667475.1
NW_016019330.1	Gnomon	CDS	1539349	1539526	.	+	0	Name=XP_028523276.1;ID=cds-XP_028523276.1;Dbxref=GeneID:107999274%2CGenbank:XP_028523276.1;Parent=rna-XM_028667475.1
NW_016019330.1	Gnomon	CDS	1539588	1539631	.	+	0	Name=XP_028523276.1;ID=cds-XP_028523276.1;Dbxref=GeneID:107999274%2CGenbank:XP_028523276.1;Parent=rna-XM_028667475.1
NW_016019330.1	Gnomon	CDS	1638298	1638483	.	-	0	Name=XP_016914685.1;ID=cds-XP_016914685.1;Dbxref=GeneID:107999395%2CGenbank:XP_016914685.1;Parent=rna-XM_017059196.1
NW_016019330.1	Gnomon	CDS	1638018	1638213	.	-	0	Name=XP_016914685.1;ID=cds-XP_016914685.1;Dbxref=GeneID:107999395%2CGenbank:XP_016914685.1;Parent=rna-XM_017059196.1
NW_016019330.1	Gnomon	CDS	1637806	1637921	.	-	0	Name=XP_016914685.1;ID=cds-XP_016914685.1;Dbxref=GeneID:107999395%2CGenbank:XP_016914685.1;Parent=rna-XM_017059196.1
NW_016019330.1	Gnomon	CDS	1637608	1637715	.	-	0	Name=XP_016914685.1;ID=cds-XP_016914685.1;Dbxref=GeneID:107999395%2CGenbank:XP_016914685.1;Parent=rna-XM_017059196.1
NW_016019330.1	Gnomon	CDS	1637356	1637439	.	-	0	Name=XP_016914685.1;ID=cds-XP_016914685.1;Dbxref=GeneID:107999395%2CGenbank:XP_016914685.1;Parent=rna-XM_017059196.1
NW_016019330.1	Gnomon	CDS	1637098	1637259	.	-	0	Name=XP_016914685.1;ID=cds-XP_016914685.1;Dbxref=GeneID:107999395%2CGenbank:XP_016914685.1;Parent=rna-XM_017059196.1
NW_016019330.1	Gnomon	CDS	1636876	1636986	.	-	0	Name=XP_016914685.1;ID=cds-XP_016914685.1;Dbxref=GeneID:107999395%2CGenbank:XP_016914685.1;Parent=rna-XM_017059196.1
NW_016019330.1	Gnomon	CDS	1636575	1636776	.	-	0	Name=XP_016914685.1;ID=cds-XP_016914685.1;Dbxref=GeneID:107999395%2CGenbank:XP_016914685.1;Parent=rna-XM_017059196.1
NW_016019330.1	Gnomon	CDS	1636273	1636475	.	-	0	Name=XP_016914685.1;ID=cds-XP_016914685.1;Dbxref=GeneID:107999395%2CGenbank:XP_016914685.1;Parent=rna-XM_017059196.1
NW_016019330.1	Gnomon	CDS	1635992	1636193	.	-	0	Name=XP_016914685.1;ID=cds-XP_016914685.1;Dbxref=GeneID:107999395%2CGenbank:XP_016914685.1;Parent=rna-XM_017059196.1
NW_016019330.1	Gnomon	CDS	1635777	1635936	.	-	0	Name=XP_016914685.1;ID=cds-XP_016914685.1;Dbxref=GeneID:107999395%2CGenbank:XP_016914685.1;Parent=rna-XM_017059196.1
NW_016019330.1	Gnomon	CDS	1635435	1635698	.	-	0	Name=XP_016914685.1;ID=cds-XP_016914685.1;Dbxref=GeneID:107999395%2CGenbank:XP_016914685.1;Parent=rna-XM_017059196.1
NW_016019330.1	Gnomon	CDS	1626314	1626509	.	-	0	Name=XP_016914685.1;ID=cds-XP_016914685.1;Dbxref=GeneID:107999395%2CGenbank:XP_016914685.1;Parent=rna-XM_017059196.1
NW_016019330.1	Gnomon	exon	2905933	2906939	.	+	.	ID=exon-XM_017059017.2-4;Dbxref=GeneID:107999303%2CGenbank:XM_017059017.2;Parent=rna-XM_017059017.2
NW_016019330.1	Gnomon	exon	2905261	2905522	.	+	.	ID=exon-XM_017059017.2-2;Dbxref=GeneID:107999303%2CGenbank:XM_017059017.2;Parent=rna-XM_017059017.2
NW_016019330.1	Gnomon	exon	2905615	2905849	.	+	.	ID=exon-XM_017059017.2-3;Dbxref=GeneID:107999303%2CGenbank:XM_017059017.2;Parent=rna-XM_017059017.2
NW_016019330.1	Gnomon	exon	2903592	2903897	.	+	.	ID=exon-XM_017059017.2-1;Dbxref=GeneID:107999303%2CGenbank:XM_017059017.2;Parent=rna-XM_017059017.2
NW_016019330.1	Gnomon	exon	3057024	3057363	.	+	.	ID=exon-XM_017059340.2-10;Dbxref=GeneID:107999471%2CGenbank:XM_017059340.2;Parent=rna-XM_017059340.2
NW_016019330.1	Gnomon	mRNA	132870	135285	.	-	.	Name=XM_017059029.2;ID=rna-XM_017059029.2;Dbxref=GeneID:107999311%2CGenbank:XM_017059029.2;Parent=gene-LOC107999311
NW_016019330.1	Gnomon	exon	391010	391135	.	+	.	ID=exon-XM_028667433.1-11;Dbxref=GeneID:107999398%2CGenbank:XM_028667433.1;Parent=rna-XM_028667433.1
NW_016019330.1	Gnomon	exon	391219	391455	.	+	.	ID=exon-XM_028667433.1-12;Dbxref=GeneID:107999398%2CGenbank:XM_028667433.1;Parent=rna-XM_028667433.1
NW_016019330.1	Gnomon	exon	390703	390926	.	+	.	ID=exon-XM_028667433.1-10;Dbxref=GeneID:107999398%2CGenbank:XM_028667433.1;Parent=rna-XM_028667433.1
NW_016019330.1	Gnomon	exon	391518	391614	.	+	.	ID=exon-XM_028667433.1-13;Dbxref=GeneID:107999398%2CGenbank:XM_028667433.1;Parent=rna-XM_028667433.1
NW_016019330.1	Gnomon	exon	391691	392196	.	+	.	ID=exon-XM_028667433.1-14;Dbxref=GeneID:107999398%2CGenbank:XM_028667433.1;Parent=rna-XM_028667433.1
NW_016019330.1	Gnomon	mRNA	1530785	1537860	.	+	.	Name=XM_028667470.1;ID=rna-XM_028667470.1;Dbxref=GeneID:107999220%2CGenbank:XM_028667470.1;Note=The sequence of the model RefSeq transcript was modified relative to this genomic sequence to represent the inferred CDS: added 1360 bases not found in genome assembly;Parent=gene-LOC107999220
NW_016019330.1	Gnomon	exon	2798902	2799176	.	+	.	ID=exon-XM_017059299.2-2;Dbxref=GeneID:107999446%2CGenbank:XM_017059299.2;Parent=rna-XM_017059299.2
NW_016019330.1	Gnomon	exon	2799270	2799456	.	+	.	ID=exon-XM_017059299.2-3;Dbxref=GeneID:107999446%2CGenbank:XM_017059299.2;Parent=rna-XM_017059299.2
NW_016019330.1	Gnomon	exon	2797203	2797449	.	+	.	ID=exon-XM_017059299.2-1;Dbxref=GeneID:107999446%2CGenbank:XM_017059299.2;Parent=rna-XM_017059299.2
NW_016019330.1	Gnomon	exon	2801089	2801489	.	+	.	ID=exon-XM_017059299.2-8;Dbxref=GeneID:107999446%2CGenbank:XM_017059299.2;Parent=rna-XM_017059299.2
NW_016019330.1	Gnomon	exon	2801596	2801808	.	+	.	ID=exon-XM_017059299.2-9;Dbxref=GeneID:107999446%2CGenbank:XM_017059299.2;Parent=rna-XM_017059299.2
NW_016019330.1	Gnomon	exon	2800396	2800622	.	+	.	ID=exon-XM_017059299.2-6;Dbxref=GeneID:107999446%2CGenbank:XM_017059299.2;Parent=rna-XM_017059299.2
NW_016019330.1	Gnomon	exon	2800697	2801015	.	+	.	ID=exon-XM_017059299.2-7;Dbxref=GeneID:107999446%2CGenbank:XM_017059299.2;Parent=rna-XM_017059299.2
NW_016019330.1	Gnomon	exon	2799534	2799725	.	+	.	ID=exon-XM_017059299.2-4;Dbxref=GeneID:107999446%2CGenbank:XM_017059299.2;Parent=rna-XM_017059299.2
NW_016019330.1	Gnomon	exon	2799867	2800293	.	+	.	ID=exon-XM_017059299.2-5;Dbxref=GeneID:107999446%2CGenbank:XM_017059299.2;Parent=rna-XM_017059299.2
NW_016019330.1	Gnomon	exon	507103	507363	.	-	.	ID=exon-XM_017059207.2-3;Dbxref=GeneID:107999400%2CGenbank:XM_017059207.2;Parent=rna-XM_017059207.2
NW_016019330.1	Gnomon	exon	502928	503062	.	-	.	ID=exon-XM_017059207.2-4;Dbxref=GeneID:107999400%2CGenbank:XM_017059207.2;Parent=rna-XM_017059207.2
NW_016019330.1	Gnomon	exon	509898	510194	.	-	.	ID=exon-XM_017059207.2-1;Dbxref=GeneID:107999400%2CGenbank:XM_017059207.2;Parent=rna-XM_017059207.2
NW_016019330.1	Gnomon	exon	507432	507830	.	-	.	ID=exon-XM_017059207.2-2;Dbxref=GeneID:107999400%2CGenbank:XM_017059207.2;Parent=rna-XM_017059207.2
NW_016019330.1	Gnomon	CDS	1538225	1538563	.	+	0	Name=XP_028523275.1;ID=cds-XP_028523275.1;Dbxref=GeneID:107999274%2CGenbank:XP_028523275.1;Parent=rna-XM_028667474.1
NW_016019330.1	Gnomon	CDS	1539349	1539526	.	+	0	Name=XP_028523275.1;ID=cds-XP_028523275.1;Dbxref=GeneID:107999274%2CGenbank:XP_028523275.1;Parent=rna-XM_028667474.1
NW_016019330.1	Gnomon	CDS	1539573	1539631	.	+	0	Name=XP_028523275.1;ID=cds-XP_028523275.1;Dbxref=GeneID:107999274%2CGenbank:XP_028523275.1;Parent=rna-XM_028667474.1
NW_016019330.1	Gnomon	exon	500412	500659	.	-	.	ID=exon-XM_017059207.2-9;Dbxref=GeneID:107999400%2CGenbank:XM_017059207.2;Parent=rna-XM_017059207.2
NW_016019330.1	Gnomon	exon	500948	501097	.	-	.	ID=exon-XM_017059207.2-7;Dbxref=GeneID:107999400%2CGenbank:XM_017059207.2;Parent=rna-XM_017059207.2
NW_016019330.1	Gnomon	exon	500747	500859	.	-	.	ID=exon-XM_017059207.2-8;Dbxref=GeneID:107999400%2CGenbank:XM_017059207.2;Parent=rna-XM_017059207.2
NW_016019330.1	Gnomon	exon	502058	502275	.	-	.	ID=exon-XM_017059207.2-5;Dbxref=GeneID:107999400%2CGenbank:XM_017059207.2;Parent=rna-XM_017059207.2
NW_016019330.1	Gnomon	exon	501246	501402	.	-	.	ID=exon-XM_017059207.2-6;Dbxref=GeneID:107999400%2CGenbank:XM_017059207.2;Parent=rna-XM_017059207.2
NW_016019330.1	Gnomon	CDS	3344810	3344984	.	+	0	Name=XP_016914444.1;ID=cds-XP_016914444.1;Dbxref=GeneID:107999254%2CGenbank:XP_016914444.1;Parent=rna-XM_017058955.2
NW_016019330.1	Gnomon	CDS	3345296	3346027	.	+	0	Name=XP_016914444.1;ID=cds-XP_016914444.1;Dbxref=GeneID:107999254%2CGenbank:XP_016914444.1;Parent=rna-XM_017058955.2
NW_016019330.1	Gnomon	CDS	3346218	3346459	.	+	0	Name=XP_016914444.1;ID=cds-XP_016914444.1;Dbxref=GeneID:107999254%2CGenbank:XP_016914444.1;Parent=rna-XM_017058955.2
NW_016019330.1	Gnomon	CDS	3346805	3346966	.	+	0	Name=XP_016914444.1;ID=cds-XP_016914444.1;Dbxref=GeneID:107999254%2CGenbank:XP_016914444.1;Parent=rna-XM_017058955.2
NW_016019330.1	Gnomon	CDS	3347067	3347381	.	+	0	Name=XP_016914444.1;ID=cds-XP_016914444.1;Dbxref=GeneID:107999254%2CGenbank:XP_016914444.1;Parent=rna-XM_017058955.2
NW_016019330.1	Gnomon	CDS	3347772	3347810	.	+	0	Name=XP_016914444.1;ID=cds-XP_016914444.1;Dbxref=GeneID:107999254%2CGenbank:XP_016914444.1;Parent=rna-XM_017058955.2
NW_016019330.1	Gnomon	CDS	153917	154346	.	-	0	Name=XP_016914684.1;ID=cds-XP_016914684.1;Dbxref=GeneID:107999394%2CGenbank:XP_016914684.1;Parent=rna-XM_017059195.2
NW_016019330.1	Gnomon	CDS	153448	153823	.	-	0	Name=XP_016914684.1;ID=cds-XP_016914684.1;Dbxref=GeneID:107999394%2CGenbank:XP_016914684.1;Parent=rna-XM_017059195.2
NW_016019330.1	Gnomon	CDS	152521	153334	.	-	0	Name=XP_016914684.1;ID=cds-XP_016914684.1;Dbxref=GeneID:107999394%2CGenbank:XP_016914684.1;Parent=rna-XM_017059195.2
NW_016019330.1	Gnomon	exon	4741799	4742809	.	-	.	ID=exon-XM_017058971.2-4;Dbxref=GeneID:107999267%2CGenbank:XM_017058971.2;Parent=rna-XM_017058971.2
NW_016019330.1	Gnomon	exon	4744638	4744836	.	-	.	ID=exon-XM_017058971.2-2;Dbxref=GeneID:107999267%2CGenbank:XM_017058971.2;Parent=rna-XM_017058971.2
NW_016019330.1	Gnomon	exon	4743189	4743416	.	-	.	ID=exon-XM_017058971.2-3;Dbxref=GeneID:107999267%2CGenbank:XM_017058971.2;Parent=rna-XM_017058971.2
NW_016019330.1	Gnomon	exon	4745478	4745683	.	-	.	ID=exon-XM_017058971.2-1;Dbxref=GeneID:107999267%2CGenbank:XM_017058971.2;Parent=rna-XM_017058971.2
NW_016019330.1	Gnomon	mRNA	373458	375168	.	-	.	Name=XM_017059122.2;ID=rna-XM_017059122.2;Dbxref=GeneID:107999357%2CGenbank:XM_017059122.2;Parent=gene-LOC107999357
NW_016019330.1	Gnomon	mRNA	4691069	4692653	.	+	.	Name=XM_017059268.2;ID=rna-XM_017059268.2;Dbxref=GeneID:107999429%2CGenbank:XM_017059268.2;Parent=gene-LOC107999429
NW_016019330.1	Gnomon	exon	487316	487480	.	+	.	ID=exon-XM_017059281.2-10;Dbxref=GeneID:107999439%2CGenbank:XM_017059281.2;Parent=rna-XM_017059281.2
NW_016019330.1	Gnomon	exon	487554	487645	.	+	.	ID=exon-XM_017059281.2-11;Dbxref=GeneID:107999439%2CGenbank:XM_017059281.2;Parent=rna-XM_017059281.2
NW_016019330.1	Gnomon	exon	4253954	4254157	.	-	.	ID=exon-XM_028667394.1-8;Dbxref=GeneID:107999331%2CGenbank:XM_028667394.1;Parent=rna-XM_028667394.1
NW_016019330.1	Gnomon	exon	4253544	4253683	.	-	.	ID=exon-XM_028667394.1-9;Dbxref=GeneID:107999331%2CGenbank:XM_028667394.1;Parent=rna-XM_028667394.1
NW_016019330.1	Gnomon	exon	4256055	4256286	.	-	.	ID=exon-XM_028667394.1-6;Dbxref=GeneID:107999331%2CGenbank:XM_028667394.1;Parent=rna-XM_028667394.1
NW_016019330.1	Gnomon	exon	4255682	4255894	.	-	.	ID=exon-XM_028667394.1-7;Dbxref=GeneID:107999331%2CGenbank:XM_028667394.1;Parent=rna-XM_028667394.1
NW_016019330.1	Gnomon	exon	4257048	4257208	.	-	.	ID=exon-XM_028667394.1-4;Dbxref=GeneID:107999331%2CGenbank:XM_028667394.1;Parent=rna-XM_028667394.1
NW_016019330.1	Gnomon	exon	4256457	4256816	.	-	.	ID=exon-XM_028667394.1-5;Dbxref=GeneID:107999331%2CGenbank:XM_028667394.1;Parent=rna-XM_028667394.1
NW_016019330.1	Gnomon	exon	4258045	4258155	.	-	.	ID=exon-XM_028667394.1-2;Dbxref=GeneID:107999331%2CGenbank:XM_028667394.1;Parent=rna-XM_028667394.1
NW_016019330.1	Gnomon	exon	4257401	4257496	.	-	.	ID=exon-XM_028667394.1-3;Dbxref=GeneID:107999331%2CGenbank:XM_028667394.1;Parent=rna-XM_028667394.1
NW_016019330.1	Gnomon	exon	4258892	4259317	.	-	.	ID=exon-XM_028667394.1-1;Dbxref=GeneID:107999331%2CGenbank:XM_028667394.1;Parent=rna-XM_028667394.1
NW_016019330.1	Gnomon	exon	607427	607528	.	-	.	ID=exon-XM_028667401.1-16;Dbxref=GeneID:107999443%2CGenbank:XM_028667401.1;Parent=rna-XM_028667401.1
NW_016019330.1	Gnomon	exon	606308	606365	.	-	.	ID=exon-XM_028667401.1-17;Dbxref=GeneID:107999443%2CGenbank:XM_028667401.1;Parent=rna-XM_028667401.1
NW_016019330.1	Gnomon	exon	615069	615304	.	-	.	ID=exon-XM_028667401.1-14;Dbxref=GeneID:107999443%2CGenbank:XM_028667401.1;Parent=rna-XM_028667401.1
NW_016019330.1	Gnomon	exon	613390	613583	.	-	.	ID=exon-XM_028667401.1-15;Dbxref=GeneID:107999443%2CGenbank:XM_028667401.1;Parent=rna-XM_028667401.1
NW_016019330.1	Gnomon	exon	617836	618120	.	-	.	ID=exon-XM_028667401.1-12;Dbxref=GeneID:107999443%2CGenbank:XM_028667401.1;Parent=rna-XM_028667401.1
NW_016019330.1	Gnomon	exon	615705	615886	.	-	.	ID=exon-XM_028667401.1-13;Dbxref=GeneID:107999443%2CGenbank:XM_028667401.1;Parent=rna-XM_028667401.1
NW_016019330.1	Gnomon	exon	620370	620479	.	-	.	ID=exon-XM_028667401.1-10;Dbxref=GeneID:107999443%2CGenbank:XM_028667401.1;Parent=rna-XM_028667401.1
NW_016019330.1	Gnomon	exon	619684	619796	.	-	.	ID=exon-XM_028667401.1-11;Dbxref=GeneID:107999443%2CGenbank:XM_028667401.1;Parent=rna-XM_028667401.1
NW_016019330.1	Gnomon	CDS	3114816	3115166	.	-	0	Name=XP_028523274.1;ID=cds-XP_028523274.1;Dbxref=GeneID:107999228%2CGenbank:XP_028523274.1;Parent=rna-XM_028667473.1
NW_016019330.1	Gnomon	CDS	3111809	3112107	.	-	0	Name=XP_028523274.1;ID=cds-XP_028523274.1;Dbxref=GeneID:107999228%2CGenbank:XP_028523274.1;Parent=rna-XM_028667473.1
NW_016019330.1	Gnomon	CDS	3109458	3109616	.	-	0	Name=XP_028523274.1;ID=cds-XP_028523274.1;Dbxref=GeneID:107999228%2CGenbank:XP_028523274.1;Parent=rna-XM_028667473.1
NW_016019330.1	Gnomon	CDS	3108304	3108603	.	-	0	Name=XP_028523274.1;ID=cds-XP_028523274.1;Dbxref=GeneID:107999228%2CGenbank:XP_028523274.1;Parent=rna-XM_028667473.1
NW_016019330.1	Gnomon	CDS	3107828	3108011	.	-	0	Name=XP_028523274.1;ID=cds-XP_028523274.1;Dbxref=GeneID:107999228%2CGenbank:XP_028523274.1;Parent=rna-XM_028667473.1
NW_016019330.1	Gnomon	CDS	3107506	3107662	.	-	0	Name=XP_028523274.1;ID=cds-XP_028523274.1;Dbxref=GeneID:107999228%2CGenbank:XP_028523274.1;Parent=rna-XM_028667473.1
NW_016019330.1	Gnomon	CDS	3107344	3107425	.	-	0	Name=XP_028523274.1;ID=cds-XP_028523274.1;Dbxref=GeneID:107999228%2CGenbank:XP_028523274.1;Parent=rna-XM_028667473.1
NW_016019330.1	Gnomon	CDS	3106967	3107150	.	-	0	Name=XP_028523274.1;ID=cds-XP_028523274.1;Dbxref=GeneID:107999228%2CGenbank:XP_028523274.1;Parent=rna-XM_028667473.1
NW_016019330.1	Gnomon	CDS	3106667	3106874	.	-	0	Name=XP_028523274.1;ID=cds-XP_028523274.1;Dbxref=GeneID:107999228%2CGenbank:XP_028523274.1;Parent=rna-XM_028667473.1
NW_016019330.1	Gnomon	CDS	3105898	3106175	.	-	0	Name=XP_028523274.1;ID=cds-XP_028523274.1;Dbxref=GeneID:107999228%2CGenbank:XP_028523274.1;Parent=rna-XM_028667473.1
NW_016019330.1	Gnomon	CDS	3105592	3105791	.	-	0	Name=XP_028523274.1;ID=cds-XP_028523274.1;Dbxref=GeneID:107999228%2CGenbank:XP_028523274.1;Parent=rna-XM_028667473.1
NW_016019330.1	Gnomon	CDS	3104951	3105262	.	-	0	Name=XP_028523274.1;ID=cds-XP_028523274.1;Dbxref=GeneID:107999228%2CGenbank:XP_028523274.1;Parent=rna-XM_028667473.1
NW_016019330.1	Gnomon	CDS	3104755	3104836	.	-	0	Name=XP_028523274.1;ID=cds-XP_028523274.1;Dbxref=GeneID:107999228%2CGenbank:XP_028523274.1;Parent=rna-XM_028667473.1
NW_016019330.1	Gnomon	CDS	3104371	3104460	.	-	0	Name=XP_028523274.1;ID=cds-XP_028523274.1;Dbxref=GeneID:107999228%2CGenbank:XP_028523274.1;Parent=rna-XM_028667473.1
NW_016019330.1	Gnomon	exon	4231402	4232214	.	+	.	ID=exon-XM_017059231.2-1;Dbxref=GeneID:107999416%2CGenbank:XM_017059231.2;Parent=rna-XM_017059231.2
NW_016019330.1	Gnomon	exon	4232279	4233452	.	+	.	ID=exon-XM_017059231.2-2;Dbxref=GeneID:107999416%2CGenbank:XM_017059231.2;Parent=rna-XM_017059231.2
NW_016019330.1	Gnomon	exon	4233530	4233731	.	+	.	ID=exon-XM_017059231.2-3;Dbxref=GeneID:107999416%2CGenbank:XM_017059231.2;Parent=rna-XM_017059231.2
NW_016019330.1	Gnomon	exon	4233836	4234341	.	+	.	ID=exon-XM_017059231.2-4;Dbxref=GeneID:107999416%2CGenbank:XM_017059231.2;Parent=rna-XM_017059231.2
NW_016019330.1	Gnomon	CDS	2790066	2791403	.	+	0	Name=XP_016914443.1;ID=cds-XP_016914443.1;Dbxref=GeneID:107999253%2CGenbank:XP_016914443.1;Parent=rna-XM_017058954.2
NW_016019330.1	Gnomon	mRNA	3074200	3092007	.	+	.	Name=XM_017059123.2;ID=rna-XM_017059123.2;Dbxref=GeneID:107999358%2CGenbank:XM_017059123.2;Parent=gene-LOC107999358
NW_016019330.1	Gnomon	mRNA	4692587	4699743	.	-	.	Name=XM_017059269.2;ID=rna-XM_017059269.2;Dbxref=GeneID:107999430%2CGenbank:XM_017059269.2;Parent=gene-LOC107999430
NW_016019330.1	Gnomon	exon	40134	40501	.	-	.	ID=exon-XM_017059064.2-1;Dbxref=GeneID:107999329%2CGenbank:XM_017059064.2;Parent=rna-XM_017059064.2
NW_016019330.1	Gnomon	exon	1672	2032	.	-	.	ID=exon-XM_017059064.2-2;Dbxref=GeneID:107999329%2CGenbank:XM_017059064.2;Parent=rna-XM_017059064.2
NW_016019330.1	Gnomon	mRNA	1367591	1371425	.	-	.	Name=XM_017059129.2;ID=rna-XM_017059129.2;Dbxref=GeneID:107999363%2CGenbank:XM_017059129.2;Parent=gene-LOC107999363
NW_016019330.1	Gnomon	CDS	155664	155820	.	+	0	Name=XP_016914682.1;ID=cds-XP_016914682.1;Dbxref=GeneID:107999393%2CGenbank:XP_016914682.1;Parent=rna-XM_017059193.2
NW_016019330.1	Gnomon	CDS	156221	156813	.	+	0	Name=XP_016914682.1;ID=cds-XP_016914682.1;Dbxref=GeneID:107999393%2CGenbank:XP_016914682.1;Parent=rna-XM_017059193.2
NW_016019330.1	Gnomon	CDS	156891	157220	.	+	0	Name=XP_016914682.1;ID=cds-XP_016914682.1;Dbxref=GeneID:107999393%2CGenbank:XP_016914682.1;Parent=rna-XM_017059193.2
NW_016019330.1	Gnomon	CDS	157314	157382	.	+	0	Name=XP_016914682.1;ID=cds-XP_016914682.1;Dbxref=GeneID:107999393%2CGenbank:XP_016914682.1;Parent=rna-XM_017059193.2
NW_016019330.1	Gnomon	CDS	157493	158048	.	+	0	Name=XP_016914682.1;ID=cds-XP_016914682.1;Dbxref=GeneID:107999393%2CGenbank:XP_016914682.1;Parent=rna-XM_017059193.2
NW_016019330.1	Gnomon	CDS	158139	158397	.	+	0	Name=XP_016914682.1;ID=cds-XP_016914682.1;Dbxref=GeneID:107999393%2CGenbank:XP_016914682.1;Parent=rna-XM_017059193.2
NW_016019330.1	Gnomon	CDS	158501	158686	.	+	0	Name=XP_016914682.1;ID=cds-XP_016914682.1;Dbxref=GeneID:107999393%2CGenbank:XP_016914682.1;Parent=rna-XM_017059193.2
NW_016019330.1	Gnomon	CDS	158788	160429	.	+	0	Name=XP_016914682.1;ID=cds-XP_016914682.1;Dbxref=GeneID:107999393%2CGenbank:XP_016914682.1;Parent=rna-XM_017059193.2
NW_016019330.1	Gnomon	CDS	832672	832779	.	+	0	Name=XP_016914588.2;ID=cds-XP_016914588.2;Dbxref=GeneID:107999340%2CGenbank:XP_016914588.2;Parent=rna-XM_017059099.2
NW_016019330.1	Gnomon	CDS	833892	834141	.	+	0	Name=XP_016914588.2;ID=cds-XP_016914588.2;Dbxref=GeneID:107999340%2CGenbank:XP_016914588.2;Parent=rna-XM_017059099.2
NW_016019330.1	Gnomon	CDS	836219	836345	.	+	0	Name=XP_016914588.2;ID=cds-XP_016914588.2;Dbxref=GeneID:107999340%2CGenbank:XP_016914588.2;Parent=rna-XM_017059099.2
NW_016019330.1	Gnomon	CDS	850021	850153	.	+	0	Name=XP_016914588.2;ID=cds-XP_016914588.2;Dbxref=GeneID:107999340%2CGenbank:XP_016914588.2;Parent=rna-XM_017059099.2
NW_016019330.1	Gnomon	CDS	853421	853565	.	+	0	Name=XP_016914588.2;ID=cds-XP_016914588.2;Dbxref=GeneID:107999340%2CGenbank:XP_016914588.2;Parent=rna-XM_017059099.2
NW_016019330.1	Gnomon	CDS	853637	853800	.	+	0	Name=XP_016914588.2;ID=cds-XP_016914588.2;Dbxref=GeneID:107999340%2CGenbank:XP_016914588.2;Parent=rna-XM_017059099.2
NW_016019330.1	Gnomon	CDS	855428	856111	.	+	0	Name=XP_016914588.2;ID=cds-XP_016914588.2;Dbxref=GeneID:107999340%2CGenbank:XP_016914588.2;Parent=rna-XM_017059099.2
NW_016019330.1	Gnomon	CDS	556479	557845	.	-	0	Name=XP_016914442.1;ID=cds-XP_016914442.1;Dbxref=GeneID:107999252%2CGenbank:XP_016914442.1;Parent=rna-XM_017058953.2
NW_016019330.1	Gnomon	CDS	556111	556237	.	-	0	Name=XP_016914442.1;ID=cds-XP_016914442.1;Dbxref=GeneID:107999252%2CGenbank:XP_016914442.1;Parent=rna-XM_017058953.2
NW_016019330.1	RefSeq	cDNA_match	1456547	1457876	.	-	.	ID=912d94a0-49d7-4f17-9c32-0fb12adb4e26;Target=XM_017059321.2 262 1591
NW_016019330.1	Gnomon	exon	1443354	1443617	.	+	.	ID=exon-XM_017059253.2-4;Dbxref=GeneID:107999423%2CGenbank:XM_017059253.2;Parent=rna-XM_017059253.2
NW_016019330.1	Gnomon	exon	1443700	1443893	.	+	.	ID=exon-XM_017059253.2-5;Dbxref=GeneID:107999423%2CGenbank:XM_017059253.2;Parent=rna-XM_017059253.2
NW_016019330.1	Gnomon	exon	1442571	1442766	.	+	.	ID=exon-XM_017059253.2-2;Dbxref=GeneID:107999423%2CGenbank:XM_017059253.2;Parent=rna-XM_017059253.2
NW_016019330.1	Gnomon	exon	1442893	1443241	.	+	.	ID=exon-XM_017059253.2-3;Dbxref=GeneID:107999423%2CGenbank:XM_017059253.2;Parent=rna-XM_017059253.2
NW_016019330.1	Gnomon	exon	1440682	1440770	.	+	.	ID=exon-XM_017059253.2-1;Dbxref=GeneID:107999423%2CGenbank:XM_017059253.2;Parent=rna-XM_017059253.2
NW_016019330.1	Gnomon	exon	1444706	1445140	.	+	.	ID=exon-XM_017059253.2-8;Dbxref=GeneID:107999423%2CGenbank:XM_017059253.2;Parent=rna-XM_017059253.2
NW_016019330.1	Gnomon	exon	1445209	1445430	.	+	.	ID=exon-XM_017059253.2-9;Dbxref=GeneID:107999423%2CGenbank:XM_017059253.2;Parent=rna-XM_017059253.2
NW_016019330.1	Gnomon	exon	1443966	1444205	.	+	.	ID=exon-XM_017059253.2-6;Dbxref=GeneID:107999423%2CGenbank:XM_017059253.2;Parent=rna-XM_017059253.2
NW_016019330.1	Gnomon	exon	1444299	1444616	.	+	.	ID=exon-XM_017059253.2-7;Dbxref=GeneID:107999423%2CGenbank:XM_017059253.2;Parent=rna-XM_017059253.2
NW_016019330.1	Gnomon	mRNA	4198155	4204067	.	+	.	Name=XM_017059224.2;ID=rna-XM_017059224.2;Dbxref=GeneID:107999412%2CGenbank:XM_017059224.2;Parent=gene-LOC107999412
NW_016019330.1	Gnomon	mRNA	1046890	1056767	.	+	.	Name=XM_017059222.2;ID=rna-XM_017059222.2;Dbxref=GeneID:107999409%2CGenbank:XM_017059222.2;Parent=gene-LOC107999409
NW_016019330.1	Gnomon	exon	1431886	1431948	.	-	.	ID=exon-XM_028667441.1-9;Dbxref=GeneID:107999427%2CGenbank:XM_028667441.1;Parent=rna-XM_028667441.1
NW_016019330.1	Gnomon	exon	1436969	1437202	.	-	.	ID=exon-XM_028667441.1-3;Dbxref=GeneID:107999427%2CGenbank:XM_028667441.1;Parent=rna-XM_028667441.1
NW_016019330.1	Gnomon	exon	1436629	1436901	.	-	.	ID=exon-XM_028667441.1-4;Dbxref=GeneID:107999427%2CGenbank:XM_028667441.1;Parent=rna-XM_028667441.1
NW_016019330.1	Gnomon	exon	1437822	1438083	.	-	.	ID=exon-XM_028667441.1-1;Dbxref=GeneID:107999427%2CGenbank:XM_028667441.1;Parent=rna-XM_028667441.1
NW_016019330.1	Gnomon	exon	1437315	1437359	.	-	.	ID=exon-XM_028667441.1-2;Dbxref=GeneID:107999427%2CGenbank:XM_028667441.1;Parent=rna-XM_028667441.1
NW_016019330.1	Gnomon	exon	1435844	1436003	.	-	.	ID=exon-XM_028667441.1-7;Dbxref=GeneID:107999427%2CGenbank:XM_028667441.1;Parent=rna-XM_028667441.1
NW_016019330.1	Gnomon	exon	1432536	1432781	.	-	.	ID=exon-XM_028667441.1-8;Dbxref=GeneID:107999427%2CGenbank:XM_028667441.1;Parent=rna-XM_028667441.1
NW_016019330.1	Gnomon	exon	1436317	1436529	.	-	.	ID=exon-XM_028667441.1-5;Dbxref=GeneID:107999427%2CGenbank:XM_028667441.1;Parent=rna-XM_028667441.1
NW_016019330.1	Gnomon	exon	1436093	1436250	.	-	.	ID=exon-XM_028667441.1-6;Dbxref=GeneID:107999427%2CGenbank:XM_028667441.1;Parent=rna-XM_028667441.1
NW_016019330.1	Gnomon	exon	1758794	1758930	.	-	.	ID=exon-XM_017058948.2-2;Dbxref=GeneID:107999247%2CGenbank:XM_017058948.2;Parent=rna-XM_017058948.2
NW_016019330.1	Gnomon	exon	1758570	1758684	.	-	.	ID=exon-XM_017058948.2-3;Dbxref=GeneID:107999247%2CGenbank:XM_017058948.2;Parent=rna-XM_017058948.2
NW_016019330.1	Gnomon	exon	1759572	1759703	.	-	.	ID=exon-XM_017058948.2-1;Dbxref=GeneID:107999247%2CGenbank:XM_017058948.2;Parent=rna-XM_017058948.2
NW_016019330.1	Gnomon	exon	1757809	1757901	.	-	.	ID=exon-XM_017058948.2-6;Dbxref=GeneID:107999247%2CGenbank:XM_017058948.2;Parent=rna-XM_017058948.2
NW_016019330.1	Gnomon	exon	1757654	1757724	.	-	.	ID=exon-XM_017058948.2-7;Dbxref=GeneID:107999247%2CGenbank:XM_017058948.2;Parent=rna-XM_017058948.2
NW_016019330.1	Gnomon	exon	1758396	1758463	.	-	.	ID=exon-XM_017058948.2-4;Dbxref=GeneID:107999247%2CGenbank:XM_017058948.2;Parent=rna-XM_017058948.2
NW_016019330.1	Gnomon	exon	1758065	1758306	.	-	.	ID=exon-XM_017058948.2-5;Dbxref=GeneID:107999247%2CGenbank:XM_017058948.2;Parent=rna-XM_017058948.2
NW_016019330.1	Gnomon	CDS	3242270	3242396	.	-	0	Name=XP_016914441.1;ID=cds-XP_016914441.1;Dbxref=GeneID:107999250%2CGenbank:XP_016914441.1;Parent=rna-XM_017058952.1
NW_016019330.1	Gnomon	CDS	3241793	3241879	.	-	0	Name=XP_016914441.1;ID=cds-XP_016914441.1;Dbxref=GeneID:107999250%2CGenbank:XP_016914441.1;Parent=rna-XM_017058952.1
NW_016019330.1	Gnomon	CDS	3241469	3241680	.	-	0	Name=XP_016914441.1;ID=cds-XP_016914441.1;Dbxref=GeneID:107999250%2CGenbank:XP_016914441.1;Parent=rna-XM_017058952.1
NW_016019330.1	Gnomon	CDS	3241222	3241398	.	-	0	Name=XP_016914441.1;ID=cds-XP_016914441.1;Dbxref=GeneID:107999250%2CGenbank:XP_016914441.1;Parent=rna-XM_017058952.1
NW_016019330.1	Gnomon	CDS	3240744	3241042	.	-	0	Name=XP_016914441.1;ID=cds-XP_016914441.1;Dbxref=GeneID:107999250%2CGenbank:XP_016914441.1;Parent=rna-XM_017058952.1
NW_016019330.1	Gnomon	CDS	3240396	3240577	.	-	0	Name=XP_016914441.1;ID=cds-XP_016914441.1;Dbxref=GeneID:107999250%2CGenbank:XP_016914441.1;Parent=rna-XM_017058952.1
NW_016019330.1	Gnomon	CDS	3240001	3240134	.	-	0	Name=XP_016914441.1;ID=cds-XP_016914441.1;Dbxref=GeneID:107999250%2CGenbank:XP_016914441.1;Parent=rna-XM_017058952.1
NW_016019330.1	Gnomon	exon	1042432	1042443	.	+	.	ID=exon-XM_017059184.2-16;Dbxref=GeneID:107999390%2CGenbank:XM_017059184.2;Parent=rna-XM_017059184.2
NW_016019330.1	Gnomon	exon	1042478	1042543	.	+	.	ID=exon-XM_017059184.2-17;Dbxref=GeneID:107999390%2CGenbank:XM_017059184.2;Parent=rna-XM_017059184.2
NW_016019330.1	Gnomon	exon	1041795	1042004	.	+	.	ID=exon-XM_017059184.2-14;Dbxref=GeneID:107999390%2CGenbank:XM_017059184.2;Parent=rna-XM_017059184.2
NW_016019330.1	Gnomon	exon	1042092	1042358	.	+	.	ID=exon-XM_017059184.2-15;Dbxref=GeneID:107999390%2CGenbank:XM_017059184.2;Parent=rna-XM_017059184.2
NW_016019330.1	Gnomon	exon	1037998	1038148	.	+	.	ID=exon-XM_017059184.2-12;Dbxref=GeneID:107999390%2CGenbank:XM_017059184.2;Parent=rna-XM_017059184.2
NW_016019330.1	Gnomon	exon	1041278	1041721	.	+	.	ID=exon-XM_017059184.2-13;Dbxref=GeneID:107999390%2CGenbank:XM_017059184.2;Parent=rna-XM_017059184.2
NW_016019330.1	Gnomon	exon	1037475	1037635	.	+	.	ID=exon-XM_017059184.2-10;Dbxref=GeneID:107999390%2CGenbank:XM_017059184.2;Parent=rna-XM_017059184.2
NW_016019330.1	Gnomon	exon	1037717	1037925	.	+	.	ID=exon-XM_017059184.2-11;Dbxref=GeneID:107999390%2CGenbank:XM_017059184.2;Parent=rna-XM_017059184.2
NW_016019330.1	Gnomon	exon	1042668	1042891	.	+	.	ID=exon-XM_017059184.2-18;Dbxref=GeneID:107999390%2CGenbank:XM_017059184.2;Parent=rna-XM_017059184.2
NW_016019330.1	Gnomon	exon	1042966	1043217	.	+	.	ID=exon-XM_017059184.2-19;Dbxref=GeneID:107999390%2CGenbank:XM_017059184.2;Parent=rna-XM_017059184.2
NW_016019330.1	Gnomon	CDS	1642902	1643047	.	-	0	Name=XP_016914681.1;ID=cds-XP_016914681.1;Dbxref=GeneID:107999392%2CGenbank:XP_016914681.1;Parent=rna-XM_017059192.2
NW_016019330.1	Gnomon	CDS	1642614	1642749	.	-	0	Name=XP_016914681.1;ID=cds-XP_016914681.1;Dbxref=GeneID:107999392%2CGenbank:XP_016914681.1;Parent=rna-XM_017059192.2
NW_016019330.1	Gnomon	CDS	1642188	1642345	.	-	0	Name=XP_016914681.1;ID=cds-XP_016914681.1;Dbxref=GeneID:107999392%2CGenbank:XP_016914681.1;Parent=rna-XM_017059192.2
NW_016019330.1	Gnomon	CDS	1642003	1642115	.	-	0	Name=XP_016914681.1;ID=cds-XP_016914681.1;Dbxref=GeneID:107999392%2CGenbank:XP_016914681.1;Parent=rna-XM_017059192.2
NW_016019330.1	Gnomon	CDS	1641884	1641930	.	-	0	Name=XP_016914681.1;ID=cds-XP_016914681.1;Dbxref=GeneID:107999392%2CGenbank:XP_016914681.1;Parent=rna-XM_017059192.2
NW_016019330.1	Gnomon	gene	93006	95860	.	+	.	Name=LOC107999209;ID=gene-LOC107999209;Dbxref=GeneID:107999209
NW_016019330.1	Gnomon	gene	231512	253418	.	+	.	Name=LOC107999210;ID=gene-LOC107999210;Dbxref=GeneID:107999210
NW_016019330.1	Gnomon	gene	432407	433177	.	+	.	Name=LOC107999212;ID=gene-LOC107999212;Dbxref=GeneID:107999212
NW_016019330.1	Gnomon	gene	520124	528077	.	-	.	Name=LOC107999213;ID=gene-LOC107999213;Dbxref=GeneID:107999213
NW_016019330.1	Gnomon	gene	1062204	1063902	.	+	.	Name=LOC107999214;ID=gene-LOC107999214;Dbxref=GeneID:107999214
NW_016019330.1	Gnomon	gene	1246552	1250231	.	-	.	Name=LOC107999215;ID=gene-LOC107999215;Dbxref=GeneID:107999215
NW_016019330.1	Gnomon	gene	1269546	1270733	.	+	.	Name=LOC107999216;ID=gene-LOC107999216;Dbxref=GeneID:107999216
NW_016019330.1	Gnomon	gene	1270763	1281160	.	-	.	Name=LOC107999217;ID=gene-LOC107999217;Dbxref=GeneID:107999217
NW_016019330.1	Gnomon	gene	1391874	1405370	.	+	.	Name=LOC107999218;ID=gene-LOC107999218;Dbxref=GeneID:107999218
NW_016019330.1	Gnomon	gene	1514457	1522330	.	+	.	Name=LOC107999219;ID=gene-LOC107999219;Dbxref=GeneID:107999219
NW_016019330.1	Gnomon	gene	1761071	1764646	.	-	.	Name=LOC107999221;ID=gene-LOC107999221;Dbxref=GeneID:107999221
NW_016019330.1	Gnomon	gene	1776459	1904834	.	-	.	Name=LOC107999222;ID=gene-LOC107999222;Dbxref=GeneID:107999222
NW_016019330.1	Gnomon	gene	2363834	2497665	.	+	.	Name=LOC107999224;ID=gene-LOC107999224;Dbxref=GeneID:107999224
NW_016019330.1	Gnomon	gene	2715960	2759051	.	+	.	Name=LOC107999225;ID=gene-LOC107999225;Dbxref=GeneID:107999225
NW_016019330.1	Gnomon	pseudogene	2756032	2771366	.	+	.	Name=LOC107999226;ID=gene-LOC107999226;Dbxref=GeneID:107999226
NW_016019330.1	Gnomon	gene	2812878	2820262	.	-	.	Name=LOC107999227;ID=gene-LOC107999227;Dbxref=GeneID:107999227
NW_016019330.1	Gnomon	gene	3104371	3115705	.	-	.	Name=LOC107999228;ID=gene-LOC107999228;Dbxref=GeneID:107999228
NW_016019330.1	Gnomon	gene	1530785	1537860	.	+	.	Name=LOC107999220;ID=gene-LOC107999220;Dbxref=GeneID:107999220
NW_016019330.1	Gnomon	gene	3412812	4189059	.	-	.	Name=LOC107999229;ID=gene-LOC107999229;Dbxref=GeneID:107999229
NW_016019330.1	Gnomon	gene	492630	495080	.	-	.	Name=LOC107999232;ID=gene-LOC107999232;Dbxref=GeneID:107999232
NW_016019330.1	Gnomon	gene	467847	472371	.	-	.	Name=LOC107999234;ID=gene-LOC107999234;Dbxref=GeneID:107999234
NW_016019330.1	Gnomon	gene	1746695	1749011	.	-	.	Name=LOC107999235;ID=gene-LOC107999235;Dbxref=GeneID:107999235
NW_016019330.1	Gnomon	gene	464018	466740	.	+	.	Name=LOC107999236;ID=gene-LOC107999236;Dbxref=GeneID:107999236
NW_016019330.1	Gnomon	gene	1505379	1509077	.	-	.	Name=LOC107999237;ID=gene-LOC107999237;Dbxref=GeneID:107999237
NW_016019330.1	Gnomon	gene	488923	490327	.	+	.	Name=LOC107999238;ID=gene-LOC107999238;Dbxref=GeneID:107999238
NW_016019330.1	Gnomon	pseudogene	1291786	1292233	.	-	.	Name=LOC107999239;ID=gene-LOC107999239;Dbxref=GeneID:107999239
NW_016019330.1	Gnomon	gene	4189861	4194846	.	-	.	Name=LOC107999230;ID=gene-LOC107999230;Dbxref=GeneID:107999230
NW_016019330.1	Gnomon	gene	4213043	4219245	.	+	.	Name=LOC107999231;ID=gene-LOC107999231;Dbxref=GeneID:107999231
NW_016019330.1	Gnomon	CDS	832672	832779	.	+	0	Name=XP_016914587.2;ID=cds-XP_016914587.2;Dbxref=GeneID:107999340%2CGenbank:XP_016914587.2;Parent=rna-XM_017059098.2
NW_016019330.1	Gnomon	CDS	833892	834141	.	+	0	Name=XP_016914587.2;ID=cds-XP_016914587.2;Dbxref=GeneID:107999340%2CGenbank:XP_016914587.2;Parent=rna-XM_017059098.2
NW_016019330.1	Gnomon	CDS	836219	836345	.	+	0	Name=XP_016914587.2;ID=cds-XP_016914587.2;Dbxref=GeneID:107999340%2CGenbank:XP_016914587.2;Parent=rna-XM_017059098.2
NW_016019330.1	Gnomon	CDS	850021	850153	.	+	0	Name=XP_016914587.2;ID=cds-XP_016914587.2;Dbxref=GeneID:107999340%2CGenbank:XP_016914587.2;Parent=rna-XM_017059098.2
NW_016019330.1	Gnomon	CDS	853421	853565	.	+	0	Name=XP_016914587.2;ID=cds-XP_016914587.2;Dbxref=GeneID:107999340%2CGenbank:XP_016914587.2;Parent=rna-XM_017059098.2
NW_016019330.1	Gnomon	CDS	853637	853800	.	+	0	Name=XP_016914587.2;ID=cds-XP_016914587.2;Dbxref=GeneID:107999340%2CGenbank:XP_016914587.2;Parent=rna-XM_017059098.2
NW_016019330.1	Gnomon	CDS	855422	856111	.	+	0	Name=XP_016914587.2;ID=cds-XP_016914587.2;Dbxref=GeneID:107999340%2CGenbank:XP_016914587.2;Parent=rna-XM_017059098.2
NW_016019330.1	Gnomon	gene	3203228	3206358	.	-	.	Name=LOC107999287;ID=gene-LOC107999287;Dbxref=GeneID:107999287
NW_016019330.1	Gnomon	gene	3178092	3183565	.	-	.	Name=LOC107999288;ID=gene-LOC107999288;Dbxref=GeneID:107999288
NW_016019330.1	Gnomon	gene	3180477	3181968	.	+	.	Name=LOC107999289;ID=gene-LOC107999289;Dbxref=GeneID:107999289
NW_016019330.1	Gnomon	exon	3219760	3219861	.	-	.	ID=exon-XM_028667465.1-7;Dbxref=GeneID:107999451%2CGenbank:XM_028667465.1;Parent=rna-XM_028667465.1
NW_016019330.1	Gnomon	exon	3219484	3219581	.	-	.	ID=exon-XM_028667465.1-8;Dbxref=GeneID:107999451%2CGenbank:XM_028667465.1;Parent=rna-XM_028667465.1
NW_016019330.1	Gnomon	exon	3219068	3219257	.	-	.	ID=exon-XM_028667465.1-9;Dbxref=GeneID:107999451%2CGenbank:XM_028667465.1;Parent=rna-XM_028667465.1
NW_016019330.1	Gnomon	gene	1281940	1285750	.	+	.	Name=LOC107999280;ID=gene-LOC107999280;Dbxref=GeneID:107999280
NW_016019330.1	Gnomon	gene	1286477	1288917	.	-	.	Name=LOC107999281;ID=gene-LOC107999281;Dbxref=GeneID:107999281
NW_016019330.1	Gnomon	gene	3123573	3133887	.	+	.	Name=LOC107999283;ID=gene-LOC107999283;Dbxref=GeneID:107999283
NW_016019330.1	Gnomon	gene	3139628	3140558	.	+	.	Name=LOC107999285;ID=gene-LOC107999285;Dbxref=GeneID:107999285
NW_016019330.1	Gnomon	gene	3140778	3194624	.	-	.	Name=LOC107999286;ID=gene-LOC107999286;Dbxref=GeneID:107999286
NW_016019330.1	Gnomon	exon	4188811	4189053	.	-	.	ID=exon-XM_017058924.2-1;Dbxref=GeneID:107999229%2CGenbank:XM_017058924.2;Parent=rna-XM_017058924.2
NW_016019330.1	Gnomon	exon	3220713	3221138	.	-	.	ID=exon-XM_028667465.1-3;Dbxref=GeneID:107999451%2CGenbank:XM_028667465.1;Parent=rna-XM_028667465.1
NW_016019330.1	Gnomon	exon	4188445	4188590	.	-	.	ID=exon-XM_017058924.2-2;Dbxref=GeneID:107999229%2CGenbank:XM_017058924.2;Parent=rna-XM_017058924.2
NW_016019330.1	Gnomon	exon	3220591	3220620	.	-	.	ID=exon-XM_028667465.1-4;Dbxref=GeneID:107999451%2CGenbank:XM_028667465.1;Parent=rna-XM_028667465.1
NW_016019330.1	Gnomon	exon	4187742	4187891	.	-	.	ID=exon-XM_017058924.2-3;Dbxref=GeneID:107999229%2CGenbank:XM_017058924.2;Parent=rna-XM_017058924.2
NW_016019330.1	Gnomon	exon	3220416	3220476	.	-	.	ID=exon-XM_028667465.1-5;Dbxref=GeneID:107999451%2CGenbank:XM_028667465.1;Parent=rna-XM_028667465.1
NW_016019330.1	Gnomon	exon	3746396	3746522	.	-	.	ID=exon-XM_017058924.2-4;Dbxref=GeneID:107999229%2CGenbank:XM_017058924.2;Parent=rna-XM_017058924.2
NW_016019330.1	Gnomon	exon	3219965	3220290	.	-	.	ID=exon-XM_028667465.1-6;Dbxref=GeneID:107999451%2CGenbank:XM_028667465.1;Parent=rna-XM_028667465.1
NW_016019330.1	Gnomon	exon	3662040	3662234	.	-	.	ID=exon-XM_017058924.2-5;Dbxref=GeneID:107999229%2CGenbank:XM_017058924.2;Parent=rna-XM_017058924.2
NW_016019330.1	Gnomon	exon	3523081	3523196	.	-	.	ID=exon-XM_017058924.2-6;Dbxref=GeneID:107999229%2CGenbank:XM_017058924.2;Parent=rna-XM_017058924.2
NW_016019330.1	Gnomon	exon	3412812	3413479	.	-	.	ID=exon-XM_017058924.2-7;Dbxref=GeneID:107999229%2CGenbank:XM_017058924.2;Parent=rna-XM_017058924.2
NW_016019330.1	Gnomon	exon	3221666	3221972	.	-	.	ID=exon-XM_028667465.1-1;Dbxref=GeneID:107999451%2CGenbank:XM_028667465.1;Parent=rna-XM_028667465.1
NW_016019330.1	Gnomon	exon	3221300	3221509	.	-	.	ID=exon-XM_028667465.1-2;Dbxref=GeneID:107999451%2CGenbank:XM_028667465.1;Parent=rna-XM_028667465.1
NW_016019330.1	Gnomon	gene	3609865	3657928	.	+	.	Name=LOC107999299;ID=gene-LOC107999299;Dbxref=GeneID:107999299
NW_016019330.1	Gnomon	gene	3211829	3212235	.	+	.	Name=LOC107999291;ID=gene-LOC107999291;Dbxref=GeneID:107999291
NW_016019330.1	Gnomon	gene	4430183	4455572	.	-	.	Name=LOC107999292;ID=gene-LOC107999292;Dbxref=GeneID:107999292
NW_016019330.1	Gnomon	gene	4488164	4502852	.	-	.	Name=LOC107999293;ID=gene-LOC107999293;Dbxref=GeneID:107999293
NW_016019330.1	Gnomon	gene	4316953	4330646	.	-	.	Name=LOC107999294;ID=gene-LOC107999294;Dbxref=GeneID:107999294
NW_016019330.1	Gnomon	gene	4515101	4690040	.	-	.	Name=LOC107999295;ID=gene-LOC107999295;Dbxref=GeneID:107999295
NW_016019330.1	Gnomon	gene	4083109	4088775	.	-	.	Name=LOC107999296;ID=gene-LOC107999296;Dbxref=GeneID:107999296
NW_016019330.1	Gnomon	gene	1468390	1470286	.	+	.	Name=LOC107999244;ID=gene-LOC107999244;Dbxref=GeneID:107999244
NW_016019330.1	Gnomon	gene	1438483	1440105	.	-	.	Name=LOC107999245;ID=gene-LOC107999245;Dbxref=GeneID:107999245
NW_016019330.1	Gnomon	gene	1295738	1297264	.	+	.	Name=LOC107999246;ID=gene-LOC107999246;Dbxref=GeneID:107999246
NW_016019330.1	Gnomon	gene	1757654	1759715	.	-	.	Name=LOC107999247;ID=gene-LOC107999247;Dbxref=GeneID:107999247
NW_016019330.1	Gnomon	gene	3339978	3342401	.	+	.	Name=LOC107999248;ID=gene-LOC107999248;Dbxref=GeneID:107999248
NW_016019330.1	Gnomon	gene	1309003	1312068	.	+	.	Name=LOC107999249;ID=gene-LOC107999249;Dbxref=GeneID:107999249
NW_016019330.1	Gnomon	gene	1729082	1731297	.	-	.	Name=LOC107999240;ID=gene-LOC107999240;Dbxref=GeneID:107999240
NW_016019330.1	Gnomon	gene	2843573	2846590	.	+	.	Name=LOC107999241;ID=gene-LOC107999241;Dbxref=GeneID:107999241
NW_016019330.1	Gnomon	gene	1072497	1075252	.	-	.	Name=LOC107999242;ID=gene-LOC107999242;Dbxref=GeneID:107999242
NW_016019330.1	Gnomon	gene	3344562	3347947	.	+	.	Name=LOC107999254;ID=gene-LOC107999254;Dbxref=GeneID:107999254
NW_016019330.1	Gnomon	gene	4238314	4239552	.	+	.	Name=LOC107999255;ID=gene-LOC107999255;Dbxref=GeneID:107999255
NW_016019330.1	Gnomon	gene	1294501	1295001	.	+	.	Name=LOC107999256;ID=gene-LOC107999256;Dbxref=GeneID:107999256
NW_016019330.1	Gnomon	gene	3246133	3249284	.	-	.	Name=LOC107999258;ID=gene-LOC107999258;Dbxref=GeneID:107999258
NW_016019330.1	Gnomon	gene	3212758	3214295	.	+	.	Name=LOC107999259;ID=gene-LOC107999259;Dbxref=GeneID:107999259
NW_016019330.1	Gnomon	gene	3239954	3242396	.	-	.	Name=LOC107999250;ID=gene-LOC107999250;Dbxref=GeneID:107999250
NW_016019330.1	Gnomon	gene	555903	558704	.	-	.	Name=LOC107999252;ID=gene-LOC107999252;Dbxref=GeneID:107999252
NW_016019330.1	Gnomon	gene	2790066	2791614	.	+	.	Name=LOC107999253;ID=gene-LOC107999253;Dbxref=GeneID:107999253
NW_016019330.1	Gnomon	gene	962382	964995	.	-	.	Name=LOC107999265;ID=gene-LOC107999265;Dbxref=GeneID:107999265
NW_016019330.1	Gnomon	exon	2840569	2840769	.	-	.	ID=exon-XM_017059302.2-7;Dbxref=GeneID:107999449%2CGenbank:XM_017059302.2;Parent=rna-XM_017059302.2
NW_016019330.1	Gnomon	gene	558719	574992	.	+	.	Name=LOC107999266;ID=gene-LOC107999266;Dbxref=GeneID:107999266
NW_016019330.1	Gnomon	exon	2840221	2840479	.	-	.	ID=exon-XM_017059302.2-8;Dbxref=GeneID:107999449%2CGenbank:XM_017059302.2;Parent=rna-XM_017059302.2
NW_016019330.1	Gnomon	exon	2841221	2841490	.	-	.	ID=exon-XM_017059302.2-5;Dbxref=GeneID:107999449%2CGenbank:XM_017059302.2;Parent=rna-XM_017059302.2
NW_016019330.1	Gnomon	gene	4741799	4745683	.	-	.	Name=LOC107999267;ID=gene-LOC107999267;Dbxref=GeneID:107999267
NW_016019330.1	Gnomon	exon	2840868	2841152	.	-	.	ID=exon-XM_017059302.2-6;Dbxref=GeneID:107999449%2CGenbank:XM_017059302.2;Parent=rna-XM_017059302.2
NW_016019330.1	Gnomon	exon	2841790	2841957	.	-	.	ID=exon-XM_017059302.2-3;Dbxref=GeneID:107999449%2CGenbank:XM_017059302.2;Parent=rna-XM_017059302.2
NW_016019330.1	Gnomon	gene	4700879	4704984	.	-	.	Name=LOC107999269;ID=gene-LOC107999269;Dbxref=GeneID:107999269
NW_016019330.1	Gnomon	exon	2841576	2841701	.	-	.	ID=exon-XM_017059302.2-4;Dbxref=GeneID:107999449%2CGenbank:XM_017059302.2;Parent=rna-XM_017059302.2
NW_016019330.1	Gnomon	exon	2843495	2843504	.	-	.	ID=exon-XM_017059302.2-1;Dbxref=GeneID:107999449%2CGenbank:XM_017059302.2;Parent=rna-XM_017059302.2
NW_016019330.1	Gnomon	exon	2842058	2842749	.	-	.	ID=exon-XM_017059302.2-2;Dbxref=GeneID:107999449%2CGenbank:XM_017059302.2;Parent=rna-XM_017059302.2
NW_016019330.1	Gnomon	gene	3233669	3234871	.	-	.	Name=LOC107999261;ID=gene-LOC107999261;Dbxref=GeneID:107999261
NW_016019330.1	Gnomon	gene	2820538	2821914	.	+	.	Name=LOC107999262;ID=gene-LOC107999262;Dbxref=GeneID:107999262
NW_016019330.1	Gnomon	gene	1760163	1760992	.	+	.	Name=LOC107999263;ID=gene-LOC107999263;Dbxref=GeneID:107999263
NW_016019330.1	Gnomon	gene	490624	491774	.	-	.	Name=LOC107999264;ID=gene-LOC107999264;Dbxref=GeneID:107999264
NW_016019330.1	Gnomon	mRNA	4194949	4197665	.	+	.	Name=XM_017059223.2;ID=rna-XM_017059223.2;Dbxref=GeneID:107999411%2CGenbank:XM_017059223.2;Parent=gene-LOC107999411
NW_016019330.1	Gnomon	gene	543073	546177	.	-	.	Name=LOC107999276;ID=gene-LOC107999276;Dbxref=GeneID:107999276
NW_016019330.1	Gnomon	gene	1077753	1256042	.	+	.	Name=LOC107999277;ID=gene-LOC107999277;Dbxref=GeneID:107999277
NW_016019330.1	Gnomon	gene	1203223	1208223	.	-	.	Name=LOC107999279;ID=gene-LOC107999279;Dbxref=GeneID:107999279
NW_016019330.1	Gnomon	gene	532511	533935	.	-	.	Name=LOC107999270;ID=gene-LOC107999270;Dbxref=GeneID:107999270
NW_016019330.1	Gnomon	gene	1471090	1472068	.	+	.	Name=LOC107999271;ID=gene-LOC107999271;Dbxref=GeneID:107999271
NW_016019330.1	Gnomon	gene	101338	102506	.	-	.	Name=LOC107999272;ID=gene-LOC107999272;Dbxref=GeneID:107999272
NW_016019330.1	Gnomon	gene	1537987	1539710	.	+	.	Name=LOC107999274;ID=gene-LOC107999274;Dbxref=GeneID:107999274
NW_016019330.1	Gnomon	gene	534725	538418	.	-	.	Name=LOC107999275;ID=gene-LOC107999275;Dbxref=GeneID:107999275
NW_016019330.1	Gnomon	exon	1321916	1322124	.	+	.	ID=exon-XR_003698018.1-1;Dbxref=GeneID:107999432%2CGenbank:XR_003698018.1;Parent=rna-XR_003698018.1
NW_016019330.1	Gnomon	exon	1322856	1323066	.	+	.	ID=exon-XR_003698018.1-2;Dbxref=GeneID:107999432%2CGenbank:XR_003698018.1;Parent=rna-XR_003698018.1
NW_016019330.1	Gnomon	exon	1327636	1327896	.	+	.	ID=exon-XR_003698018.1-5;Dbxref=GeneID:107999432%2CGenbank:XR_003698018.1;Parent=rna-XR_003698018.1
NW_016019330.1	Gnomon	exon	1323141	1323250	.	+	.	ID=exon-XR_003698018.1-3;Dbxref=GeneID:107999432%2CGenbank:XR_003698018.1;Parent=rna-XR_003698018.1
NW_016019330.1	Gnomon	exon	1324982	1327501	.	+	.	ID=exon-XR_003698018.1-4;Dbxref=GeneID:107999432%2CGenbank:XR_003698018.1;Parent=rna-XR_003698018.1
NW_016019330.1	Gnomon	mRNA	1360397	1362613	.	+	.	Name=XM_017059127.2;ID=rna-XM_017059127.2;Dbxref=GeneID:107999362%2CGenbank:XM_017059127.2;Parent=gene-LOC107999362
NW_016019330.1	Gnomon	CDS	1309819	1310001	.	+	0	Name=XP_016914440.1;ID=cds-XP_016914440.1;Dbxref=GeneID:107999249%2CGenbank:XP_016914440.1;Parent=rna-XM_017058951.2
NW_016019330.1	Gnomon	CDS	1310070	1310246	.	+	0	Name=XP_016914440.1;ID=cds-XP_016914440.1;Dbxref=GeneID:107999249%2CGenbank:XP_016914440.1;Parent=rna-XM_017058951.2
NW_016019330.1	Gnomon	CDS	1310306	1310771	.	+	0	Name=XP_016914440.1;ID=cds-XP_016914440.1;Dbxref=GeneID:107999249%2CGenbank:XP_016914440.1;Parent=rna-XM_017058951.2
NW_016019330.1	Gnomon	CDS	1311125	1311184	.	+	0	Name=XP_016914440.1;ID=cds-XP_016914440.1;Dbxref=GeneID:107999249%2CGenbank:XP_016914440.1;Parent=rna-XM_017058951.2
NW_016019330.1	Gnomon	CDS	1311330	1311718	.	+	0	Name=XP_016914440.1;ID=cds-XP_016914440.1;Dbxref=GeneID:107999249%2CGenbank:XP_016914440.1;Parent=rna-XM_017058951.2
NW_016019330.1	Gnomon	gene	411173	414272	.	-	.	Name=LOC107999320;ID=gene-LOC107999320;Dbxref=GeneID:107999320
NW_016019330.1	Gnomon	gene	419321	421256	.	+	.	Name=LOC107999321;ID=gene-LOC107999321;Dbxref=GeneID:107999321
NW_016019330.1	Gnomon	gene	421733	424516	.	-	.	Name=LOC107999322;ID=gene-LOC107999322;Dbxref=GeneID:107999322
NW_016019330.1	Gnomon	gene	416508	417740	.	-	.	Name=LOC107999323;ID=gene-LOC107999323;Dbxref=GeneID:107999323
NW_016019330.1	Gnomon	gene	414981	416276	.	+	.	Name=LOC107999324;ID=gene-LOC107999324;Dbxref=GeneID:107999324
NW_016019330.1	Gnomon	gene	71866	81860	.	+	.	Name=LOC107999326;ID=gene-LOC107999326;Dbxref=GeneID:107999326
NW_016019330.1	Gnomon	gene	12381	68654	.	+	.	Name=LOC107999327;ID=gene-LOC107999327;Dbxref=GeneID:107999327
NW_016019330.1	Gnomon	gene	69492	71265	.	+	.	Name=LOC107999328;ID=gene-LOC107999328;Dbxref=GeneID:107999328
NW_016019330.1	Gnomon	gene	1672	62880	.	-	.	Name=LOC107999329;ID=gene-LOC107999329;Dbxref=GeneID:107999329
NW_016019330.1	Gnomon	gene	4240762	4268527	.	-	.	Name=LOC107999331;ID=gene-LOC107999331;Dbxref=GeneID:107999331
NW_016019330.1	Gnomon	gene	2827695	2837026	.	-	.	Name=LOC107999333;ID=gene-LOC107999333;Dbxref=GeneID:107999333
NW_016019330.1	Gnomon	gene	2823044	2827298	.	+	.	Name=LOC107999334;ID=gene-LOC107999334;Dbxref=GeneID:107999334
NW_016019330.1	Gnomon	gene	1676258	1681526	.	-	.	Name=LOC107999335;ID=gene-LOC107999335;Dbxref=GeneID:107999335
NW_016019330.1	Gnomon	gene	1681862	1698863	.	-	.	Name=LOC107999336;ID=gene-LOC107999336;Dbxref=GeneID:107999336
NW_016019330.1	Gnomon	gene	1689622	1692163	.	+	.	Name=LOC107999337;ID=gene-LOC107999337;Dbxref=GeneID:107999337
NW_016019330.1	Gnomon	gene	1692872	1695350	.	+	.	Name=LOC107999338;ID=gene-LOC107999338;Dbxref=GeneID:107999338
NW_016019330.1	Gnomon	gene	1372274	1377053	.	-	.	Name=LOC107999330;ID=gene-LOC107999330;Dbxref=GeneID:107999330
NW_016019330.1	Gnomon	gene	875398	961812	.	+	.	Name=LOC107999339;ID=gene-LOC107999339;Dbxref=GeneID:107999339
NW_016019330.1	Gnomon	gene	4285359	4290771	.	-	.	Name=LOC107999343;ID=gene-LOC107999343;Dbxref=GeneID:107999343
NW_016019330.1	Gnomon	gene	4282991	4285040	.	+	.	Name=LOC107999344;ID=gene-LOC107999344;Dbxref=GeneID:107999344
NW_016019330.1	Gnomon	gene	4278669	4281974	.	-	.	Name=LOC107999345;ID=gene-LOC107999345;Dbxref=GeneID:107999345
NW_016019330.1	Gnomon	gene	106228	117096	.	+	.	Name=LOC107999346;ID=gene-LOC107999346;Dbxref=GeneID:107999346
NW_016019330.1	Gnomon	gene	103871	106055	.	+	.	Name=LOC107999347;ID=gene-LOC107999347;Dbxref=GeneID:107999347
NW_016019330.1	Gnomon	gene	118020	119908	.	+	.	Name=LOC107999348;ID=gene-LOC107999348;Dbxref=GeneID:107999348
NW_016019330.1	Gnomon	gene	117082	122201	.	-	.	Name=LOC107999349;ID=gene-LOC107999349;Dbxref=GeneID:107999349
NW_016019330.1	Gnomon	gene	832307	857158	.	+	.	Name=LOC107999340;ID=gene-LOC107999340;Dbxref=GeneID:107999340
NW_016019330.1	Gnomon	gene	856359	859923	.	-	.	Name=LOC107999341;ID=gene-LOC107999341;Dbxref=GeneID:107999341
NW_016019330.1	Gnomon	gene	1405821	1410266	.	+	.	Name=LOC107999353;ID=gene-LOC107999353;Dbxref=GeneID:107999353
NW_016019330.1	Gnomon	gene	1419066	1420869	.	-	.	Name=LOC107999354;ID=gene-LOC107999354;Dbxref=GeneID:107999354
NW_016019330.1	Gnomon	exon	4291506	4293858	.	-	.	ID=exon-XM_017059135.2-3;Dbxref=GeneID:107999366%2CGenbank:XM_017059135.2;Parent=rna-XM_017059135.2
NW_016019330.1	Gnomon	gene	363945	373202	.	+	.	Name=LOC107999356;ID=gene-LOC107999356;Dbxref=GeneID:107999356
NW_016019330.1	Gnomon	gene	373458	375168	.	-	.	Name=LOC107999357;ID=gene-LOC107999357;Dbxref=GeneID:107999357
NW_016019330.1	Gnomon	gene	3074200	3092168	.	+	.	Name=LOC107999358;ID=gene-LOC107999358;Dbxref=GeneID:107999358
NW_016019330.1	Gnomon	gene	3059981	3068056	.	+	.	Name=LOC107999359;ID=gene-LOC107999359;Dbxref=GeneID:107999359
NW_016019330.1	Gnomon	gene	1381010	1382650	.	+	.	Name=LOC107999351;ID=gene-LOC107999351;Dbxref=GeneID:107999351
NW_016019330.1	Gnomon	exon	3266819	3267082	.	-	.	ID=exon-XM_017059182.2-1;Dbxref=GeneID:107999389%2CGenbank:XM_017059182.2;Parent=rna-XM_017059182.2
NW_016019330.1	Gnomon	exon	3256406	3256677	.	-	.	ID=exon-XM_017059182.2-2;Dbxref=GeneID:107999389%2CGenbank:XM_017059182.2;Parent=rna-XM_017059182.2
NW_016019330.1	Gnomon	exon	4294354	4294694	.	-	.	ID=exon-XM_017059135.2-1;Dbxref=GeneID:107999366%2CGenbank:XM_017059135.2;Parent=rna-XM_017059135.2
NW_016019330.1	Gnomon	exon	4294112	4294230	.	-	.	ID=exon-XM_017059135.2-2;Dbxref=GeneID:107999366%2CGenbank:XM_017059135.2;Parent=rna-XM_017059135.2
NW_016019330.1	Gnomon	CDS	907953	908150	.	+	0	Name=XP_016914586.1;ID=cds-XP_016914586.1;Dbxref=GeneID:107999339%2CGenbank:XP_016914586.1;Parent=rna-XM_017059097.2
NW_016019330.1	Gnomon	CDS	910432	910676	.	+	0	Name=XP_016914586.1;ID=cds-XP_016914586.1;Dbxref=GeneID:107999339%2CGenbank:XP_016914586.1;Parent=rna-XM_017059097.2
NW_016019330.1	Gnomon	CDS	936406	936580	.	+	0	Name=XP_016914586.1;ID=cds-XP_016914586.1;Dbxref=GeneID:107999339%2CGenbank:XP_016914586.1;Parent=rna-XM_017059097.2
NW_016019330.1	Gnomon	CDS	940698	940865	.	+	0	Name=XP_016914586.1;ID=cds-XP_016914586.1;Dbxref=GeneID:107999339%2CGenbank:XP_016914586.1;Parent=rna-XM_017059097.2
NW_016019330.1	Gnomon	CDS	941613	941679	.	+	0	Name=XP_016914586.1;ID=cds-XP_016914586.1;Dbxref=GeneID:107999339%2CGenbank:XP_016914586.1;Parent=rna-XM_017059097.2
NW_016019330.1	Gnomon	CDS	942552	942741	.	+	0	Name=XP_016914586.1;ID=cds-XP_016914586.1;Dbxref=GeneID:107999339%2CGenbank:XP_016914586.1;Parent=rna-XM_017059097.2
NW_016019330.1	Gnomon	CDS	944231	944377	.	+	0	Name=XP_016914586.1;ID=cds-XP_016914586.1;Dbxref=GeneID:107999339%2CGenbank:XP_016914586.1;Parent=rna-XM_017059097.2
NW_016019330.1	Gnomon	CDS	944574	944618	.	+	0	Name=XP_016914586.1;ID=cds-XP_016914586.1;Dbxref=GeneID:107999339%2CGenbank:XP_016914586.1;Parent=rna-XM_017059097.2
NW_016019330.1	Gnomon	CDS	945243	945399	.	+	0	Name=XP_016914586.1;ID=cds-XP_016914586.1;Dbxref=GeneID:107999339%2CGenbank:XP_016914586.1;Parent=rna-XM_017059097.2
NW_016019330.1	Gnomon	CDS	945726	945929	.	+	0	Name=XP_016914586.1;ID=cds-XP_016914586.1;Dbxref=GeneID:107999339%2CGenbank:XP_016914586.1;Parent=rna-XM_017059097.2
NW_016019330.1	Gnomon	CDS	946539	946697	.	+	0	Name=XP_016914586.1;ID=cds-XP_016914586.1;Dbxref=GeneID:107999339%2CGenbank:XP_016914586.1;Parent=rna-XM_017059097.2
NW_016019330.1	Gnomon	CDS	946775	946944	.	+	0	Name=XP_016914586.1;ID=cds-XP_016914586.1;Dbxref=GeneID:107999339%2CGenbank:XP_016914586.1;Parent=rna-XM_017059097.2
NW_016019330.1	Gnomon	CDS	947478	947585	.	+	0	Name=XP_016914586.1;ID=cds-XP_016914586.1;Dbxref=GeneID:107999339%2CGenbank:XP_016914586.1;Parent=rna-XM_017059097.2
NW_016019330.1	Gnomon	CDS	947655	947804	.	+	0	Name=XP_016914586.1;ID=cds-XP_016914586.1;Dbxref=GeneID:107999339%2CGenbank:XP_016914586.1;Parent=rna-XM_017059097.2
NW_016019330.1	Gnomon	CDS	948236	948287	.	+	0	Name=XP_016914586.1;ID=cds-XP_016914586.1;Dbxref=GeneID:107999339%2CGenbank:XP_016914586.1;Parent=rna-XM_017059097.2
NW_016019330.1	Gnomon	CDS	952747	952889	.	+	0	Name=XP_016914586.1;ID=cds-XP_016914586.1;Dbxref=GeneID:107999339%2CGenbank:XP_016914586.1;Parent=rna-XM_017059097.2
NW_016019330.1	Gnomon	CDS	953138	953354	.	+	0	Name=XP_016914586.1;ID=cds-XP_016914586.1;Dbxref=GeneID:107999339%2CGenbank:XP_016914586.1;Parent=rna-XM_017059097.2
NW_016019330.1	Gnomon	CDS	953463	953537	.	+	0	Name=XP_016914586.1;ID=cds-XP_016914586.1;Dbxref=GeneID:107999339%2CGenbank:XP_016914586.1;Parent=rna-XM_017059097.2
NW_016019330.1	Gnomon	CDS	953803	953916	.	+	0	Name=XP_016914586.1;ID=cds-XP_016914586.1;Dbxref=GeneID:107999339%2CGenbank:XP_016914586.1;Parent=rna-XM_017059097.2
NW_016019330.1	Gnomon	CDS	954161	954376	.	+	0	Name=XP_016914586.1;ID=cds-XP_016914586.1;Dbxref=GeneID:107999339%2CGenbank:XP_016914586.1;Parent=rna-XM_017059097.2
NW_016019330.1	Gnomon	CDS	954683	954898	.	+	0	Name=XP_016914586.1;ID=cds-XP_016914586.1;Dbxref=GeneID:107999339%2CGenbank:XP_016914586.1;Parent=rna-XM_017059097.2
NW_016019330.1	Gnomon	CDS	955022	955216	.	+	0	Name=XP_016914586.1;ID=cds-XP_016914586.1;Dbxref=GeneID:107999339%2CGenbank:XP_016914586.1;Parent=rna-XM_017059097.2
NW_016019330.1	Gnomon	CDS	955302	955546	.	+	0	Name=XP_016914586.1;ID=cds-XP_016914586.1;Dbxref=GeneID:107999339%2CGenbank:XP_016914586.1;Parent=rna-XM_017059097.2
NW_016019330.1	Gnomon	CDS	959024	959232	.	+	0	Name=XP_016914586.1;ID=cds-XP_016914586.1;Dbxref=GeneID:107999339%2CGenbank:XP_016914586.1;Parent=rna-XM_017059097.2
NW_016019330.1	Gnomon	CDS	959613	959707	.	+	0	Name=XP_016914586.1;ID=cds-XP_016914586.1;Dbxref=GeneID:107999339%2CGenbank:XP_016914586.1;Parent=rna-XM_017059097.2
NW_016019330.1	Gnomon	gene	3859275	3860130	.	-	.	Name=LOC107999300;ID=gene-LOC107999300;Dbxref=GeneID:107999300
NW_016019330.1	Gnomon	gene	3942840	4004755	.	-	.	Name=LOC107999301;ID=gene-LOC107999301;Dbxref=GeneID:107999301
NW_016019330.1	Gnomon	gene	2880405	2900477	.	-	.	Name=LOC107999302;ID=gene-LOC107999302;Dbxref=GeneID:107999302
NW_016019330.1	Gnomon	gene	2903592	2906939	.	+	.	Name=LOC107999303;ID=gene-LOC107999303;Dbxref=GeneID:107999303
NW_016019330.1	Gnomon	gene	2879131	2880384	.	-	.	Name=LOC107999304;ID=gene-LOC107999304;Dbxref=GeneID:107999304
NW_016019330.1	Gnomon	gene	2907200	2908364	.	-	.	Name=LOC107999305;ID=gene-LOC107999305;Dbxref=GeneID:107999305
NW_016019330.1	Gnomon	gene	207397	227989	.	+	.	Name=LOC107999306;ID=gene-LOC107999306;Dbxref=GeneID:107999306
NW_016019330.1	Gnomon	gene	202635	207257	.	-	.	Name=LOC107999307;ID=gene-LOC107999307;Dbxref=GeneID:107999307
NW_016019330.1	Gnomon	gene	138790	151193	.	-	.	Name=LOC107999308;ID=gene-LOC107999308;Dbxref=GeneID:107999308
NW_016019330.1	Gnomon	gene	135347	147930	.	+	.	Name=LOC107999309;ID=gene-LOC107999309;Dbxref=GeneID:107999309
NW_016019330.1	Gnomon	gene	129141	131415	.	+	.	Name=LOC107999310;ID=gene-LOC107999310;Dbxref=GeneID:107999310
NW_016019330.1	Gnomon	gene	132870	135285	.	-	.	Name=LOC107999311;ID=gene-LOC107999311;Dbxref=GeneID:107999311
NW_016019330.1	Gnomon	gene	121595	127390	.	+	.	Name=LOC107999312;ID=gene-LOC107999312;Dbxref=GeneID:107999312
NW_016019330.1	Gnomon	gene	128978	132869	.	+	.	Name=LOC107999313;ID=gene-LOC107999313;Dbxref=GeneID:107999313
NW_016019330.1	Gnomon	gene	127381	128825	.	-	.	Name=LOC107999314;ID=gene-LOC107999314;Dbxref=GeneID:107999314
NW_016019330.1	Gnomon	gene	1546948	1613220	.	+	.	Name=LOC107999315;ID=gene-LOC107999315;Dbxref=GeneID:107999315
NW_016019330.1	Gnomon	gene	1616013	1623960	.	-	.	Name=LOC107999316;ID=gene-LOC107999316;Dbxref=GeneID:107999316
NW_016019330.1	Gnomon	gene	1619098	1621070	.	+	.	Name=LOC107999317;ID=gene-LOC107999317;Dbxref=GeneID:107999317
NW_016019330.1	Gnomon	gene	397848	408076	.	-	.	Name=LOC107999318;ID=gene-LOC107999318;Dbxref=GeneID:107999318
NW_016019330.1	Gnomon	gene	408459	411299	.	+	.	Name=LOC107999319;ID=gene-LOC107999319;Dbxref=GeneID:107999319
NW_016019330.1	Gnomon	CDS	4455445	4455491	.	-	0	Name=XP_028523279.1;ID=cds-XP_028523279.1;Dbxref=GeneID:107999292%2CGenbank:XP_028523279.1;Parent=rna-XM_028667478.1
NW_016019330.1	Gnomon	CDS	4454213	4454333	.	-	0	Name=XP_028523279.1;ID=cds-XP_028523279.1;Dbxref=GeneID:107999292%2CGenbank:XP_028523279.1;Parent=rna-XM_028667478.1
NW_016019330.1	Gnomon	CDS	4453716	4453880	.	-	0	Name=XP_028523279.1;ID=cds-XP_028523279.1;Dbxref=GeneID:107999292%2CGenbank:XP_028523279.1;Parent=rna-XM_028667478.1
NW_016019330.1	Gnomon	CDS	4449250	4449465	.	-	0	Name=XP_028523279.1;ID=cds-XP_028523279.1;Dbxref=GeneID:107999292%2CGenbank:XP_028523279.1;Parent=rna-XM_028667478.1
NW_016019330.1	Gnomon	CDS	4446614	4446721	.	-	0	Name=XP_028523279.1;ID=cds-XP_028523279.1;Dbxref=GeneID:107999292%2CGenbank:XP_028523279.1;Parent=rna-XM_028667478.1
NW_016019330.1	Gnomon	CDS	4446207	4446320	.	-	0	Name=XP_028523279.1;ID=cds-XP_028523279.1;Dbxref=GeneID:107999292%2CGenbank:XP_028523279.1;Parent=rna-XM_028667478.1
NW_016019330.1	Gnomon	CDS	4445987	4446107	.	-	0	Name=XP_028523279.1;ID=cds-XP_028523279.1;Dbxref=GeneID:107999292%2CGenbank:XP_028523279.1;Parent=rna-XM_028667478.1
NW_016019330.1	Gnomon	CDS	4445244	4445338	.	-	0	Name=XP_028523279.1;ID=cds-XP_028523279.1;Dbxref=GeneID:107999292%2CGenbank:XP_028523279.1;Parent=rna-XM_028667478.1
NW_016019330.1	Gnomon	CDS	4444512	4444735	.	-	0	Name=XP_028523279.1;ID=cds-XP_028523279.1;Dbxref=GeneID:107999292%2CGenbank:XP_028523279.1;Parent=rna-XM_028667478.1
NW_016019330.1	Gnomon	CDS	4443173	4443385	.	-	0	Name=XP_028523279.1;ID=cds-XP_028523279.1;Dbxref=GeneID:107999292%2CGenbank:XP_028523279.1;Parent=rna-XM_028667478.1
NW_016019330.1	Gnomon	CDS	4439202	4439400	.	-	0	Name=XP_028523279.1;ID=cds-XP_028523279.1;Dbxref=GeneID:107999292%2CGenbank:XP_028523279.1;Parent=rna-XM_028667478.1
NW_016019330.1	Gnomon	CDS	4438875	4439119	.	-	0	Name=XP_028523279.1;ID=cds-XP_028523279.1;Dbxref=GeneID:107999292%2CGenbank:XP_028523279.1;Parent=rna-XM_028667478.1
NW_016019330.1	Gnomon	CDS	4437526	4437772	.	-	0	Name=XP_028523279.1;ID=cds-XP_028523279.1;Dbxref=GeneID:107999292%2CGenbank:XP_028523279.1;Parent=rna-XM_028667478.1
NW_016019330.1	Gnomon	CDS	4437008	4437082	.	-	0	Name=XP_028523279.1;ID=cds-XP_028523279.1;Dbxref=GeneID:107999292%2CGenbank:XP_028523279.1;Parent=rna-XM_028667478.1
NW_016019330.1	Gnomon	CDS	4433402	4433476	.	-	0	Name=XP_028523279.1;ID=cds-XP_028523279.1;Dbxref=GeneID:107999292%2CGenbank:XP_028523279.1;Parent=rna-XM_028667478.1
NW_016019330.1	Gnomon	exon	1061427	1061555	.	-	.	ID=exon-XM_028667488.1-1;Dbxref=GeneID:107999460%2CGenbank:XM_028667488.1;Parent=rna-XM_028667488.1
NW_016019330.1	Gnomon	exon	1061206	1061333	.	-	.	ID=exon-XM_028667488.1-2;Dbxref=GeneID:107999460%2CGenbank:XM_028667488.1;Parent=rna-XM_028667488.1
NW_016019330.1	Gnomon	exon	1060935	1061105	.	-	.	ID=exon-XM_028667488.1-3;Dbxref=GeneID:107999460%2CGenbank:XM_028667488.1;Parent=rna-XM_028667488.1
NW_016019330.1	Gnomon	exon	1060714	1060841	.	-	.	ID=exon-XM_028667488.1-4;Dbxref=GeneID:107999460%2CGenbank:XM_028667488.1;Parent=rna-XM_028667488.1
NW_016019330.1	Gnomon	exon	1060530	1060640	.	-	.	ID=exon-XM_028667488.1-5;Dbxref=GeneID:107999460%2CGenbank:XM_028667488.1;Parent=rna-XM_028667488.1
NW_016019330.1	Gnomon	exon	1060306	1060441	.	-	.	ID=exon-XM_028667488.1-6;Dbxref=GeneID:107999460%2CGenbank:XM_028667488.1;Parent=rna-XM_028667488.1
NW_016019330.1	Gnomon	exon	1060099	1060242	.	-	.	ID=exon-XM_028667488.1-7;Dbxref=GeneID:107999460%2CGenbank:XM_028667488.1;Parent=rna-XM_028667488.1
NW_016019330.1	Gnomon	exon	1059772	1060029	.	-	.	ID=exon-XM_028667488.1-8;Dbxref=GeneID:107999460%2CGenbank:XM_028667488.1;Parent=rna-XM_028667488.1
NW_016019330.1	Gnomon	exon	1059443	1059632	.	-	.	ID=exon-XM_028667488.1-9;Dbxref=GeneID:107999460%2CGenbank:XM_028667488.1;Parent=rna-XM_028667488.1
NW_016019330.1	Gnomon	gene	1358275	1360450	.	-	.	Name=LOC107999364;ID=gene-LOC107999364;Dbxref=GeneID:107999364
NW_016019330.1	Gnomon	gene	1357122	1358255	.	+	.	Name=LOC107999365;ID=gene-LOC107999365;Dbxref=GeneID:107999365
NW_016019330.1	Gnomon	gene	4291506	4294694	.	-	.	Name=LOC107999366;ID=gene-LOC107999366;Dbxref=GeneID:107999366
NW_016019330.1	Gnomon	gene	2772152	2781547	.	-	.	Name=LOC107999367;ID=gene-LOC107999367;Dbxref=GeneID:107999367
NW_016019330.1	Gnomon	gene	1714691	1720306	.	+	.	Name=LOC107999368;ID=gene-LOC107999368;Dbxref=GeneID:107999368
NW_016019330.1	Gnomon	gene	1712421	1714364	.	-	.	Name=LOC107999369;ID=gene-LOC107999369;Dbxref=GeneID:107999369
NW_016019330.1	Gnomon	gene	1363014	1366944	.	+	.	Name=LOC107999360;ID=gene-LOC107999360;Dbxref=GeneID:107999360
NW_016019330.1	Gnomon	gene	1360397	1362613	.	+	.	Name=LOC107999362;ID=gene-LOC107999362;Dbxref=GeneID:107999362
NW_016019330.1	Gnomon	gene	1367591	1371425	.	-	.	Name=LOC107999363;ID=gene-LOC107999363;Dbxref=GeneID:107999363
NW_016019330.1	Gnomon	gene	332357	352014	.	+	.	Name=LOC107999375;ID=gene-LOC107999375;Dbxref=GeneID:107999375
NW_016019330.1	Gnomon	gene	353759	357434	.	+	.	Name=LOC107999376;ID=gene-LOC107999376;Dbxref=GeneID:107999376
NW_016019330.1	Gnomon	gene	331994	335903	.	-	.	Name=LOC107999377;ID=gene-LOC107999377;Dbxref=GeneID:107999377
NW_016019330.1	Gnomon	gene	268828	272973	.	-	.	Name=LOC107999378;ID=gene-LOC107999378;Dbxref=GeneID:107999378
NW_016019330.1	Gnomon	gene	267189	268648	.	+	.	Name=LOC107999379;ID=gene-LOC107999379;Dbxref=GeneID:107999379
NW_016019330.1	Gnomon	gene	1332078	1355636	.	-	.	Name=LOC107999370;ID=gene-LOC107999370;Dbxref=GeneID:107999370
NW_016019330.1	Gnomon	gene	1509772	1513759	.	+	.	Name=LOC107999371;ID=gene-LOC107999371;Dbxref=GeneID:107999371
NW_016019330.1	Gnomon	gene	1512724	1514467	.	-	.	Name=LOC107999372;ID=gene-LOC107999372;Dbxref=GeneID:107999372
NW_016019330.1	Gnomon	gene	1525589	1526547	.	+	.	Name=LOC107999373;ID=gene-LOC107999373;Dbxref=GeneID:107999373
NW_016019330.1	Gnomon	gene	376350	386726	.	-	.	Name=LOC107999374;ID=gene-LOC107999374;Dbxref=GeneID:107999374
NW_016019330.1	Gnomon	exon	4246933	4247256	.	-	.	ID=exon-XM_017059074.2-12;Dbxref=GeneID:107999331%2CGenbank:XM_017059074.2;Parent=rna-XM_017059074.2
NW_016019330.1	Gnomon	exon	4251268	4251297	.	-	.	ID=exon-XM_017059074.2-10;Dbxref=GeneID:107999331%2CGenbank:XM_017059074.2;Parent=rna-XM_017059074.2
NW_016019330.1	Gnomon	exon	4247659	4247756	.	-	.	ID=exon-XM_017059074.2-11;Dbxref=GeneID:107999331%2CGenbank:XM_017059074.2;Parent=rna-XM_017059074.2
NW_016019330.1	Gnomon	gene	2860420	2874444	.	+	.	Name=LOC107999387;ID=gene-LOC107999387;Dbxref=GeneID:107999387
NW_016019330.1	Gnomon	gene	1735391	1746176	.	-	.	Name=LOC107999388;ID=gene-LOC107999388;Dbxref=GeneID:107999388
NW_016019330.1	Gnomon	gene	3251081	3267082	.	-	.	Name=LOC107999389;ID=gene-LOC107999389;Dbxref=GeneID:107999389
NW_016019330.1	Gnomon	gene	1495257	1501884	.	-	.	Name=LOC107999380;ID=gene-LOC107999380;Dbxref=GeneID:107999380
NW_016019330.1	Gnomon	gene	1502266	1503739	.	-	.	Name=LOC107999381;ID=gene-LOC107999381;Dbxref=GeneID:107999381
NW_016019330.1	Gnomon	gene	1485012	1494860	.	-	.	Name=LOC107999382;ID=gene-LOC107999382;Dbxref=GeneID:107999382
NW_016019330.1	Gnomon	gene	2949298	3050134	.	+	.	Name=LOC107999383;ID=gene-LOC107999383;Dbxref=GeneID:107999383
NW_016019330.1	Gnomon	gene	2854240	2860448	.	-	.	Name=LOC107999384;ID=gene-LOC107999384;Dbxref=GeneID:107999384
NW_016019330.1	Gnomon	gene	2862630	2868004	.	-	.	Name=LOC107999385;ID=gene-LOC107999385;Dbxref=GeneID:107999385
NW_016019330.1	Gnomon	gene	4219614	4229357	.	-	.	Name=LOC107999397;ID=gene-LOC107999397;Dbxref=GeneID:107999397
NW_016019330.1	Gnomon	gene	387333	392385	.	+	.	Name=LOC107999398;ID=gene-LOC107999398;Dbxref=GeneID:107999398
NW_016019330.1	Gnomon	gene	392578	395324	.	-	.	Name=LOC107999399;ID=gene-LOC107999399;Dbxref=GeneID:107999399
NW_016019330.1	Gnomon	gene	1034227	1043217	.	+	.	Name=LOC107999390;ID=gene-LOC107999390;Dbxref=GeneID:107999390
NW_016019330.1	Gnomon	gene	1645316	1671527	.	+	.	Name=LOC107999391;ID=gene-LOC107999391;Dbxref=GeneID:107999391
NW_016019330.1	Gnomon	gene	1641786	1644946	.	-	.	Name=LOC107999392;ID=gene-LOC107999392;Dbxref=GeneID:107999392
NW_016019330.1	Gnomon	gene	155664	160607	.	+	.	Name=LOC107999393;ID=gene-LOC107999393;Dbxref=GeneID:107999393
NW_016019330.1	Gnomon	gene	152140	154792	.	-	.	Name=LOC107999394;ID=gene-LOC107999394;Dbxref=GeneID:107999394
NW_016019330.1	Gnomon	gene	1625240	1640461	.	-	.	Name=LOC107999395;ID=gene-LOC107999395;Dbxref=GeneID:107999395
NW_016019330.1	Gnomon	gene	1626905	1629126	.	+	.	Name=LOC107999396;ID=gene-LOC107999396;Dbxref=GeneID:107999396
NW_016019330.1	Gnomon	exon	364716	365246	.	+	.	ID=exon-XR_003697996.1-1;Dbxref=GeneID:114577716%2CGenbank:XR_003697996.1;Parent=rna-XR_003697996.1
NW_016019330.1	Gnomon	exon	366083	366804	.	+	.	ID=exon-XR_003697996.1-2;Dbxref=GeneID:114577716%2CGenbank:XR_003697996.1;Parent=rna-XR_003697996.1
NW_016019330.1	Gnomon	mRNA	1049036	1056767	.	+	.	Name=XM_017059220.2;ID=rna-XM_017059220.2;Dbxref=GeneID:107999409%2CGenbank:XM_017059220.2;Parent=gene-LOC107999409
NW_016019330.1	Gnomon	mRNA	1367591	1371420	.	-	.	Name=XM_017059128.2;ID=rna-XM_017059128.2;Dbxref=GeneID:107999363%2CGenbank:XM_017059128.2;Parent=gene-LOC107999363
NW_016019330.1	Gnomon	CDS	907953	908150	.	+	0	Name=XP_016914585.1;ID=cds-XP_016914585.1;Dbxref=GeneID:107999339%2CGenbank:XP_016914585.1;Parent=rna-XM_017059096.2
NW_016019330.1	Gnomon	CDS	910432	910676	.	+	0	Name=XP_016914585.1;ID=cds-XP_016914585.1;Dbxref=GeneID:107999339%2CGenbank:XP_016914585.1;Parent=rna-XM_017059096.2
NW_016019330.1	Gnomon	CDS	936406	936580	.	+	0	Name=XP_016914585.1;ID=cds-XP_016914585.1;Dbxref=GeneID:107999339%2CGenbank:XP_016914585.1;Parent=rna-XM_017059096.2
NW_016019330.1	Gnomon	CDS	940698	940865	.	+	0	Name=XP_016914585.1;ID=cds-XP_016914585.1;Dbxref=GeneID:107999339%2CGenbank:XP_016914585.1;Parent=rna-XM_017059096.2
NW_016019330.1	Gnomon	CDS	941613	941679	.	+	0	Name=XP_016914585.1;ID=cds-XP_016914585.1;Dbxref=GeneID:107999339%2CGenbank:XP_016914585.1;Parent=rna-XM_017059096.2
NW_016019330.1	Gnomon	CDS	942552	942741	.	+	0	Name=XP_016914585.1;ID=cds-XP_016914585.1;Dbxref=GeneID:107999339%2CGenbank:XP_016914585.1;Parent=rna-XM_017059096.2
NW_016019330.1	Gnomon	CDS	944231	944377	.	+	0	Name=XP_016914585.1;ID=cds-XP_016914585.1;Dbxref=GeneID:107999339%2CGenbank:XP_016914585.1;Parent=rna-XM_017059096.2
NW_016019330.1	Gnomon	CDS	944574	944618	.	+	0	Name=XP_016914585.1;ID=cds-XP_016914585.1;Dbxref=GeneID:107999339%2CGenbank:XP_016914585.1;Parent=rna-XM_017059096.2
NW_016019330.1	Gnomon	CDS	945243	945399	.	+	0	Name=XP_016914585.1;ID=cds-XP_016914585.1;Dbxref=GeneID:107999339%2CGenbank:XP_016914585.1;Parent=rna-XM_017059096.2
NW_016019330.1	Gnomon	CDS	945726	945929	.	+	0	Name=XP_016914585.1;ID=cds-XP_016914585.1;Dbxref=GeneID:107999339%2CGenbank:XP_016914585.1;Parent=rna-XM_017059096.2
NW_016019330.1	Gnomon	CDS	946539	946697	.	+	0	Name=XP_016914585.1;ID=cds-XP_016914585.1;Dbxref=GeneID:107999339%2CGenbank:XP_016914585.1;Parent=rna-XM_017059096.2
NW_016019330.1	Gnomon	CDS	946775	946944	.	+	0	Name=XP_016914585.1;ID=cds-XP_016914585.1;Dbxref=GeneID:107999339%2CGenbank:XP_016914585.1;Parent=rna-XM_017059096.2
NW_016019330.1	Gnomon	CDS	947478	947585	.	+	0	Name=XP_016914585.1;ID=cds-XP_016914585.1;Dbxref=GeneID:107999339%2CGenbank:XP_016914585.1;Parent=rna-XM_017059096.2
NW_016019330.1	Gnomon	CDS	947655	947804	.	+	0	Name=XP_016914585.1;ID=cds-XP_016914585.1;Dbxref=GeneID:107999339%2CGenbank:XP_016914585.1;Parent=rna-XM_017059096.2
NW_016019330.1	Gnomon	CDS	948236	948287	.	+	0	Name=XP_016914585.1;ID=cds-XP_016914585.1;Dbxref=GeneID:107999339%2CGenbank:XP_016914585.1;Parent=rna-XM_017059096.2
NW_016019330.1	Gnomon	CDS	949105	949146	.	+	0	Name=XP_016914585.1;ID=cds-XP_016914585.1;Dbxref=GeneID:107999339%2CGenbank:XP_016914585.1;Parent=rna-XM_017059096.2
NW_016019330.1	Gnomon	CDS	952747	952889	.	+	0	Name=XP_016914585.1;ID=cds-XP_016914585.1;Dbxref=GeneID:107999339%2CGenbank:XP_016914585.1;Parent=rna-XM_017059096.2
[truncated: 6,325 more rows]
