# Supplementary material for: Prevalent bee venom genes evolved before the aculeate stinger and eusociality
Source: BMC Biol. 2023 Oct 23;21:229. doi: 10.1186/s12915-023-01656-5 (PMC10591384; doi:10.1186/s12915-023-01656-5)
Supplement: Supplementary file 42 — Additional file 42. Gff files of all toxin gene annotations. [file 12915_2023_1656_MOESM42_ESM.zip › AdditionalFile9_ToxinGeneAnnotations/NW_015148989._DPP4.gff_modified_Koludarov_et_al_2021.gff3]

##gff-version 3
##source-version geneious 2020.2.2
##sequence-region	NW_015148989	1	2235455
NW_015148989	Koludarov_et_al_2021	misc_RNA	75381	75843	.	-	.	Name=LOC107065374 RNA;ID=EWKMg4ru1zPvdBw+uzMEhS+PpGo.1624892200755.74304
NW_015148989	Koludarov_et_al_2021	misc_RNA	67978	68590	.	-	.	Name=LOC107065374 RNA;ID=EWKMg4ru1zPvdBw+uzMEhS+PpGo.1624892200755.74304
NW_015148989	Koludarov_et_al_2021	misc_RNA	47163	47253	.	-	.	Name=LOC107065374 RNA;ID=EWKMg4ru1zPvdBw+uzMEhS+PpGo.1624892200755.74304
NW_015148989	Koludarov_et_al_2021	misc_RNA	45208	45334	.	-	.	Name=LOC107065374 RNA;ID=EWKMg4ru1zPvdBw+uzMEhS+PpGo.1624892200755.74304
NW_015148989	Koludarov_et_al_2021	misc_RNA	41158	41333	.	-	.	Name=LOC107065374 RNA;ID=EWKMg4ru1zPvdBw+uzMEhS+PpGo.1624892200755.74304
NW_015148989	Koludarov_et_al_2021	misc_RNA	39715	39855	.	-	.	Name=LOC107065374 RNA;ID=EWKMg4ru1zPvdBw+uzMEhS+PpGo.1624892200755.74304
NW_015148989	Koludarov_et_al_2021	misc_RNA	38137	38247	.	-	.	Name=LOC107065374 RNA;ID=EWKMg4ru1zPvdBw+uzMEhS+PpGo.1624892200755.74304
NW_015148989	Koludarov_et_al_2021	misc_RNA	37726	37932	.	-	.	Name=LOC107065374 RNA;ID=EWKMg4ru1zPvdBw+uzMEhS+PpGo.1624892200755.74304
NW_015148989	Koludarov_et_al_2021	misc_RNA	34912	34932	.	-	.	Name=LOC107065374 RNA;ID=EWKMg4ru1zPvdBw+uzMEhS+PpGo.1624892200755.74304
NW_015148989	Koludarov_et_al_2021	misc_RNA	30806	31083	.	-	.	Name=LOC107065374 RNA;ID=EWKMg4ru1zPvdBw+uzMEhS+PpGo.1624892200755.74304
NW_015148989	Koludarov_et_al_2021	misc_RNA	26546	26638	.	-	.	Name=LOC107065374 RNA;ID=EWKMg4ru1zPvdBw+uzMEhS+PpGo.1624892200755.74304
NW_015148989	Koludarov_et_al_2021	misc_RNA	21752	21908	.	-	.	Name=LOC107065374 RNA;ID=EWKMg4ru1zPvdBw+uzMEhS+PpGo.1624892200755.74304
NW_015148989	Koludarov_et_al_2021	misc_RNA	18115	18237	.	-	.	Name=LOC107065374 RNA;ID=EWKMg4ru1zPvdBw+uzMEhS+PpGo.1624892200755.74304
NW_015148989	Koludarov_et_al_2021	misc_RNA	15500	16229	.	-	.	Name=LOC107065374 RNA;ID=EWKMg4ru1zPvdBw+uzMEhS+PpGo.1624892200755.74304
NW_015148989	Koludarov_et_al_2021	misc_RNA	13881	14051	.	-	.	Name=LOC107065374 RNA;ID=EWKMg4ru1zPvdBw+uzMEhS+PpGo.1624892200755.74304
NW_015148989	Koludarov_et_al_2021	source	1	2235455	.	+	.	Name=source Polistes dominula
NW_015148989	Koludarov_et_al_2021	ncRNA	617042	617125	.	+	.	Name=LOC107065370 ncRNA;ID=EWKMg4ru1zPvdBw+uzMEhS+PpGo.1624892200755.74305
NW_015148989	Koludarov_et_al_2021	ncRNA	618045	618212	.	+	.	Name=LOC107065370 ncRNA;ID=EWKMg4ru1zPvdBw+uzMEhS+PpGo.1624892200755.74305
NW_015148989	Koludarov_et_al_2021	ncRNA	650436	651432	.	+	.	Name=LOC107065370 ncRNA;ID=EWKMg4ru1zPvdBw+uzMEhS+PpGo.1624892200755.74305
NW_015148989	Koludarov_et_al_2021	ncRNA	1845336	1845509	.	+	.	Name=LOC107065364 ncRNA;ID=EWKMg4ru1zPvdBw+uzMEhS+PpGo.1624892200755.74306
NW_015148989	Koludarov_et_al_2021	ncRNA	1847027	1847397	.	+	.	Name=LOC107065364 ncRNA;ID=EWKMg4ru1zPvdBw+uzMEhS+PpGo.1624892200755.74306
NW_015148989	Koludarov_et_al_2021	ncRNA	1849613	1849645	.	+	.	Name=LOC107065364 ncRNA;ID=EWKMg4ru1zPvdBw+uzMEhS+PpGo.1624892200755.74306
NW_015148989	Koludarov_et_al_2021	ncRNA	1845336	1845500	.	+	.	Name=LOC107065364 ncRNA;ID=EWKMg4ru1zPvdBw+uzMEhS+PpGo.1624892200755.74307
NW_015148989	Koludarov_et_al_2021	ncRNA	1847027	1847397	.	+	.	Name=LOC107065364 ncRNA;ID=EWKMg4ru1zPvdBw+uzMEhS+PpGo.1624892200755.74307
NW_015148989	Koludarov_et_al_2021	ncRNA	1849613	1849645	.	+	.	Name=LOC107065364 ncRNA;ID=EWKMg4ru1zPvdBw+uzMEhS+PpGo.1624892200755.74307
NW_015148989	Koludarov_et_al_2021	ncRNA	1843225	1843521	.	-	.	Name=LOC107065363 ncRNA;ID=EWKMg4ru1zPvdBw+uzMEhS+PpGo.1624892200755.74308
NW_015148989	Koludarov_et_al_2021	ncRNA	1840021	1840102	.	-	.	Name=LOC107065363 ncRNA;ID=EWKMg4ru1zPvdBw+uzMEhS+PpGo.1624892200755.74308
NW_015148989	Koludarov_et_al_2021	gene	1523222	2115049	.	-	.	Name=LOC107065359 gene
NW_015148989	Koludarov_et_al_2021	gene	646389	1022013	.	-	.	Name=LOC107065369 gene
NW_015148989	Koludarov_et_al_2021	gene	262852	547720	.	-	.	Name=LOC107065365 gene
NW_015148989	Koludarov_et_al_2021	gene	1999472	2174801	.	-	.	Name=LOC107065360 gene
NW_015148989	Koludarov_et_al_2021	gene	1469595	1634145	.	+	.	Name=LOC107065356 gene
NW_015148989	Koludarov_et_al_2021	gene	1739094	1839763	.	-	.	Name=LOC107065354 gene
NW_015148989	Koludarov_et_al_2021	gene	13881	114002	.	-	.	Name=LOC107065374 gene
NW_015148989	Koludarov_et_al_2021	gene	1873560	1963962	.	-	.	Name=LOC107065355 gene
NW_015148989	Koludarov_et_al_2021	gene	180010	246627	.	-	.	Name=LOC107065379 gene
NW_015148989	Koludarov_et_al_2021	gene	1978381	2029554	.	+	.	Name=LOC107065362 gene
NW_015148989	Koludarov_et_al_2021	gene	2190343	2232520	.	+	.	Name=LOC107065387 gene
NW_015148989	Koludarov_et_al_2021	gene	113932	149914	.	-	.	Name=LOC107065375 gene
NW_015148989	Koludarov_et_al_2021	gene	1389363	1425063	.	-	.	Name=LOC107065382 gene
NW_015148989	Koludarov_et_al_2021	gene	617042	651432	.	+	.	Name=LOC107065370 gene
NW_015148989	Koludarov_et_al_2021	gene	1427292	1454725	.	+	.	Name=LOC107065353 gene
NW_015148989	Koludarov_et_al_2021	gene	1117762	1135490	.	-	.	Name=LOC107065350 gene
NW_015148989	Koludarov_et_al_2021	gene	1716739	1731202	.	+	.	Name=LOC107065358 gene
NW_015148989	Koludarov_et_al_2021	gene	1335294	1346629	.	+	.	Name=LOC107065372 gene
NW_015148989	Koludarov_et_al_2021	gene	155104	163534	.	-	.	Name=LOC107065377 gene
NW_015148989	Koludarov_et_al_2021	gene	1259045	1267359	.	+	.	Name=LOC107065378 gene
NW_015148989	Koludarov_et_al_2021	gene	1320799	1328758	.	+	.	Name=LOC107065371 gene
NW_015148989	Koludarov_et_al_2021	gene	854735	859681	.	+	.	Name=LOC107065368 gene
NW_015148989	Koludarov_et_al_2021	gene	247369	252285	.	+	.	Name=LOC107065380 gene
NW_015148989	Koludarov_et_al_2021	gene	1845336	1849645	.	+	.	Name=LOC107065364 gene
NW_015148989	Koludarov_et_al_2021	gene	173006	176969	.	+	.	Name=LOC107065383 gene
NW_015148989	Koludarov_et_al_2021	gene	1840021	1843521	.	-	.	Name=LOC107065363 gene
NW_015148989	Koludarov_et_al_2021	gene	166188	169132	.	-	.	Name=LOC107065386 gene
NW_015148989	Koludarov_et_al_2021	gene	169727	172448	.	-	.	Name=LOC107065384 gene
NW_015148989	Koludarov_et_al_2021	gene	2111129	2113371	.	-	.	Name=LOC107065361 gene
NW_015148989	Koludarov_et_al_2021	gene	163747	165382	.	-	.	Name=LOC107065352 gene
NW_015148989	Koludarov_et_al_2021	gene	152187	153573	.	+	.	Name=LOC107065376 gene
NW_015148989	Koludarov_et_al_2021	gene	2421	3222	.	+	.	Name=LOC107065349 gene
NW_015148989	Koludarov_et_al_2021	gene	2216357	2216799	.	-	.	Name=LOC107065351 gene
NW_015148989	Koludarov_et_al_2021	CDS	2114959	2115049	.	-	0	Name=LOC107065359 CDS;ID=EWKMg4ru1zPvdBw+uzMEhS+PpGo.1624892200756.74309
NW_015148989	Koludarov_et_al_2021	CDS	2114519	2114701	.	-	0	Name=LOC107065359 CDS;ID=EWKMg4ru1zPvdBw+uzMEhS+PpGo.1624892200756.74309
NW_015148989	Koludarov_et_al_2021	CDS	2113730	2113799	.	-	0	Name=LOC107065359 CDS;ID=EWKMg4ru1zPvdBw+uzMEhS+PpGo.1624892200756.74309
NW_015148989	Koludarov_et_al_2021	CDS	2113514	2113640	.	-	0	Name=LOC107065359 CDS;ID=EWKMg4ru1zPvdBw+uzMEhS+PpGo.1624892200756.74309
NW_015148989	Koludarov_et_al_2021	CDS	1525505	1525565	.	-	0	Name=LOC107065359 CDS;ID=EWKMg4ru1zPvdBw+uzMEhS+PpGo.1624892200756.74309
NW_015148989	Koludarov_et_al_2021	CDS	1525294	1525400	.	-	0	Name=LOC107065359 CDS;ID=EWKMg4ru1zPvdBw+uzMEhS+PpGo.1624892200756.74309
NW_015148989	Koludarov_et_al_2021	CDS	1525148	1525216	.	-	0	Name=LOC107065359 CDS;ID=EWKMg4ru1zPvdBw+uzMEhS+PpGo.1624892200756.74309
NW_015148989	Koludarov_et_al_2021	CDS	1524865	1525039	.	-	0	Name=LOC107065359 CDS;ID=EWKMg4ru1zPvdBw+uzMEhS+PpGo.1624892200756.74309
NW_015148989	Koludarov_et_al_2021	CDS	1523811	1523987	.	-	0	Name=LOC107065359 CDS;ID=EWKMg4ru1zPvdBw+uzMEhS+PpGo.1624892200756.74309
NW_015148989	Koludarov_et_al_2021	CDS	1523560	1523723	.	-	0	Name=LOC107065359 CDS;ID=EWKMg4ru1zPvdBw+uzMEhS+PpGo.1624892200756.74309
NW_015148989	Koludarov_et_al_2021	CDS	546565	546577	.	-	0	Name=LOC107065365 CDS;ID=EWKMg4ru1zPvdBw+uzMEhS+PpGo.1624892200756.74310
NW_015148989	Koludarov_et_al_2021	CDS	421149	421154	.	-	0	Name=LOC107065365 CDS;ID=EWKMg4ru1zPvdBw+uzMEhS+PpGo.1624892200756.74310
NW_015148989	Koludarov_et_al_2021	CDS	294089	294271	.	-	0	Name=LOC107065365 CDS;ID=EWKMg4ru1zPvdBw+uzMEhS+PpGo.1624892200756.74310
NW_015148989	Koludarov_et_al_2021	CDS	285542	285626	.	-	0	Name=LOC107065365 CDS;ID=EWKMg4ru1zPvdBw+uzMEhS+PpGo.1624892200756.74310
NW_015148989	Koludarov_et_al_2021	CDS	281979	282142	.	-	0	Name=LOC107065365 CDS;ID=EWKMg4ru1zPvdBw+uzMEhS+PpGo.1624892200756.74310
NW_015148989	Koludarov_et_al_2021	CDS	281571	281744	.	-	0	Name=LOC107065365 CDS;ID=EWKMg4ru1zPvdBw+uzMEhS+PpGo.1624892200756.74310
NW_015148989	Koludarov_et_al_2021	CDS	278916	279254	.	-	0	Name=LOC107065365 CDS;ID=EWKMg4ru1zPvdBw+uzMEhS+PpGo.1624892200756.74310
NW_015148989	Koludarov_et_al_2021	CDS	277959	278236	.	-	0	Name=LOC107065365 CDS;ID=EWKMg4ru1zPvdBw+uzMEhS+PpGo.1624892200756.74310
NW_015148989	Koludarov_et_al_2021	CDS	277054	277300	.	-	0	Name=LOC107065365 CDS;ID=EWKMg4ru1zPvdBw+uzMEhS+PpGo.1624892200756.74310
NW_015148989	Koludarov_et_al_2021	CDS	276021	276395	.	-	0	Name=LOC107065365 CDS;ID=EWKMg4ru1zPvdBw+uzMEhS+PpGo.1624892200756.74310
NW_015148989	Koludarov_et_al_2021	CDS	275437	275772	.	-	0	Name=LOC107065365 CDS;ID=EWKMg4ru1zPvdBw+uzMEhS+PpGo.1624892200756.74310
NW_015148989	Koludarov_et_al_2021	CDS	274534	274741	.	-	0	Name=LOC107065365 CDS;ID=EWKMg4ru1zPvdBw+uzMEhS+PpGo.1624892200756.74310
NW_015148989	Koludarov_et_al_2021	CDS	272014	272040	.	-	0	Name=LOC107065365 CDS;ID=EWKMg4ru1zPvdBw+uzMEhS+PpGo.1624892200756.74310
NW_015148989	Koludarov_et_al_2021	CDS	269074	269290	.	-	0	Name=LOC107065365 CDS;ID=EWKMg4ru1zPvdBw+uzMEhS+PpGo.1624892200756.74310
NW_015148989	Koludarov_et_al_2021	CDS	268155	268990	.	-	0	Name=LOC107065365 CDS;ID=EWKMg4ru1zPvdBw+uzMEhS+PpGo.1624892200756.74310
NW_015148989	Koludarov_et_al_2021	CDS	265767	268069	.	-	0	Name=LOC107065365 CDS;ID=EWKMg4ru1zPvdBw+uzMEhS+PpGo.1624892200756.74310
NW_015148989	Koludarov_et_al_2021	CDS	264873	265626	.	-	0	Name=LOC107065365 CDS;ID=EWKMg4ru1zPvdBw+uzMEhS+PpGo.1624892200756.74310
NW_015148989	Koludarov_et_al_2021	CDS	263303	264791	.	-	0	Name=LOC107065365 CDS;ID=EWKMg4ru1zPvdBw+uzMEhS+PpGo.1624892200756.74310
NW_015148989	Koludarov_et_al_2021	CDS	546565	546577	.	-	0	Name=LOC107065365 CDS;ID=EWKMg4ru1zPvdBw+uzMEhS+PpGo.1624892200756.74311
NW_015148989	Koludarov_et_al_2021	CDS	421149	421154	.	-	0	Name=LOC107065365 CDS;ID=EWKMg4ru1zPvdBw+uzMEhS+PpGo.1624892200756.74311
NW_015148989	Koludarov_et_al_2021	CDS	294089	294271	.	-	0	Name=LOC107065365 CDS;ID=EWKMg4ru1zPvdBw+uzMEhS+PpGo.1624892200756.74311
NW_015148989	Koludarov_et_al_2021	CDS	285542	285626	.	-	0	Name=LOC107065365 CDS;ID=EWKMg4ru1zPvdBw+uzMEhS+PpGo.1624892200756.74311
NW_015148989	Koludarov_et_al_2021	CDS	281979	282142	.	-	0	Name=LOC107065365 CDS;ID=EWKMg4ru1zPvdBw+uzMEhS+PpGo.1624892200756.74311
NW_015148989	Koludarov_et_al_2021	CDS	281571	281744	.	-	0	Name=LOC107065365 CDS;ID=EWKMg4ru1zPvdBw+uzMEhS+PpGo.1624892200756.74311
NW_015148989	Koludarov_et_al_2021	CDS	278916	279254	.	-	0	Name=LOC107065365 CDS;ID=EWKMg4ru1zPvdBw+uzMEhS+PpGo.1624892200756.74311
NW_015148989	Koludarov_et_al_2021	CDS	277959	278236	.	-	0	Name=LOC107065365 CDS;ID=EWKMg4ru1zPvdBw+uzMEhS+PpGo.1624892200756.74311
NW_015148989	Koludarov_et_al_2021	CDS	277054	277300	.	-	0	Name=LOC107065365 CDS;ID=EWKMg4ru1zPvdBw+uzMEhS+PpGo.1624892200756.74311
NW_015148989	Koludarov_et_al_2021	CDS	276021	276395	.	-	0	Name=LOC107065365 CDS;ID=EWKMg4ru1zPvdBw+uzMEhS+PpGo.1624892200756.74311
NW_015148989	Koludarov_et_al_2021	CDS	275437	275772	.	-	0	Name=LOC107065365 CDS;ID=EWKMg4ru1zPvdBw+uzMEhS+PpGo.1624892200756.74311
NW_015148989	Koludarov_et_al_2021	CDS	274534	274741	.	-	0	Name=LOC107065365 CDS;ID=EWKMg4ru1zPvdBw+uzMEhS+PpGo.1624892200756.74311
NW_015148989	Koludarov_et_al_2021	CDS	272014	272040	.	-	0	Name=LOC107065365 CDS;ID=EWKMg4ru1zPvdBw+uzMEhS+PpGo.1624892200756.74311
NW_015148989	Koludarov_et_al_2021	CDS	269074	269290	.	-	0	Name=LOC107065365 CDS;ID=EWKMg4ru1zPvdBw+uzMEhS+PpGo.1624892200756.74311
NW_015148989	Koludarov_et_al_2021	CDS	268155	268990	.	-	0	Name=LOC107065365 CDS;ID=EWKMg4ru1zPvdBw+uzMEhS+PpGo.1624892200756.74311
NW_015148989	Koludarov_et_al_2021	CDS	265767	268069	.	-	0	Name=LOC107065365 CDS;ID=EWKMg4ru1zPvdBw+uzMEhS+PpGo.1624892200756.74311
NW_015148989	Koludarov_et_al_2021	CDS	264873	265626	.	-	0	Name=LOC107065365 CDS;ID=EWKMg4ru1zPvdBw+uzMEhS+PpGo.1624892200756.74311
NW_015148989	Koludarov_et_al_2021	CDS	263303	264791	.	-	0	Name=LOC107065365 CDS;ID=EWKMg4ru1zPvdBw+uzMEhS+PpGo.1624892200756.74311
NW_015148989	Koludarov_et_al_2021	CDS	789879	789894	.	-	0	Name=LOC107065369 CDS;ID=EWKMg4ru1zPvdBw+uzMEhS+PpGo.1624892200756.74312
NW_015148989	Koludarov_et_al_2021	CDS	646389	646780	.	-	0	Name=LOC107065369 CDS;ID=EWKMg4ru1zPvdBw+uzMEhS+PpGo.1624892200756.74312
NW_015148989	Koludarov_et_al_2021	CDS	1838955	1839022	.	-	0	Name=LOC107065354 CDS;ID=EWKMg4ru1zPvdBw+uzMEhS+PpGo.1624892200756.74313
NW_015148989	Koludarov_et_al_2021	CDS	1788255	1788463	.	-	0	Name=LOC107065354 CDS;ID=EWKMg4ru1zPvdBw+uzMEhS+PpGo.1624892200756.74313
NW_015148989	Koludarov_et_al_2021	CDS	1745640	1745928	.	-	0	Name=LOC107065354 CDS;ID=EWKMg4ru1zPvdBw+uzMEhS+PpGo.1624892200756.74313
NW_015148989	Koludarov_et_al_2021	CDS	1744402	1745344	.	-	0	Name=LOC107065354 CDS;ID=EWKMg4ru1zPvdBw+uzMEhS+PpGo.1624892200756.74313
NW_015148989	Koludarov_et_al_2021	CDS	1744104	1744321	.	-	0	Name=LOC107065354 CDS;ID=EWKMg4ru1zPvdBw+uzMEhS+PpGo.1624892200756.74313
NW_015148989	Koludarov_et_al_2021	CDS	1743888	1744005	.	-	0	Name=LOC107065354 CDS;ID=EWKMg4ru1zPvdBw+uzMEhS+PpGo.1624892200756.74313
NW_015148989	Koludarov_et_al_2021	CDS	1741553	1742293	.	-	0	Name=LOC107065354 CDS;ID=EWKMg4ru1zPvdBw+uzMEhS+PpGo.1624892200756.74313
NW_015148989	Koludarov_et_al_2021	CDS	1741188	1741487	.	-	0	Name=LOC107065354 CDS;ID=EWKMg4ru1zPvdBw+uzMEhS+PpGo.1624892200756.74313
NW_015148989	Koludarov_et_al_2021	CDS	1740312	1741094	.	-	0	Name=LOC107065354 CDS;ID=EWKMg4ru1zPvdBw+uzMEhS+PpGo.1624892200756.74313
NW_015148989	Koludarov_et_al_2021	CDS	1740000	1740122	.	-	0	Name=LOC107065354 CDS;ID=EWKMg4ru1zPvdBw+uzMEhS+PpGo.1624892200756.74313
NW_015148989	Koludarov_et_al_2021	CDS	1838955	1839022	.	-	0	Name=LOC107065354 CDS;ID=EWKMg4ru1zPvdBw+uzMEhS+PpGo.1624892200757.74314
NW_015148989	Koludarov_et_al_2021	CDS	1788255	1788463	.	-	0	Name=LOC107065354 CDS;ID=EWKMg4ru1zPvdBw+uzMEhS+PpGo.1624892200757.74314
NW_015148989	Koludarov_et_al_2021	CDS	1745640	1745928	.	-	0	Name=LOC107065354 CDS;ID=EWKMg4ru1zPvdBw+uzMEhS+PpGo.1624892200757.74314
NW_015148989	Koludarov_et_al_2021	CDS	1744402	1745344	.	-	0	Name=LOC107065354 CDS;ID=EWKMg4ru1zPvdBw+uzMEhS+PpGo.1624892200757.74314
NW_015148989	Koludarov_et_al_2021	CDS	1744104	1744321	.	-	0	Name=LOC107065354 CDS;ID=EWKMg4ru1zPvdBw+uzMEhS+PpGo.1624892200757.74314
NW_015148989	Koludarov_et_al_2021	CDS	1743369	1744005	.	-	0	Name=LOC107065354 CDS;ID=EWKMg4ru1zPvdBw+uzMEhS+PpGo.1624892200757.74314
NW_015148989	Koludarov_et_al_2021	CDS	1741553	1742293	.	-	0	Name=LOC107065354 CDS;ID=EWKMg4ru1zPvdBw+uzMEhS+PpGo.1624892200757.74314
NW_015148989	Koludarov_et_al_2021	CDS	1741188	1741487	.	-	0	Name=LOC107065354 CDS;ID=EWKMg4ru1zPvdBw+uzMEhS+PpGo.1624892200757.74314
NW_015148989	Koludarov_et_al_2021	CDS	1740312	1741094	.	-	0	Name=LOC107065354 CDS;ID=EWKMg4ru1zPvdBw+uzMEhS+PpGo.1624892200757.74314
NW_015148989	Koludarov_et_al_2021	CDS	1740000	1740122	.	-	0	Name=LOC107065354 CDS;ID=EWKMg4ru1zPvdBw+uzMEhS+PpGo.1624892200757.74314
NW_015148989	Koludarov_et_al_2021	CDS	1963534	1963847	.	-	0	Name=LOC107065355 CDS;ID=EWKMg4ru1zPvdBw+uzMEhS+PpGo.1624892200757.74315
NW_015148989	Koludarov_et_al_2021	CDS	1957426	1957637	.	-	0	Name=LOC107065355 CDS;ID=EWKMg4ru1zPvdBw+uzMEhS+PpGo.1624892200757.74315
NW_015148989	Koludarov_et_al_2021	CDS	1913979	1914274	.	-	0	Name=LOC107065355 CDS;ID=EWKMg4ru1zPvdBw+uzMEhS+PpGo.1624892200757.74315
NW_015148989	Koludarov_et_al_2021	CDS	1912618	1912785	.	-	0	Name=LOC107065355 CDS;ID=EWKMg4ru1zPvdBw+uzMEhS+PpGo.1624892200757.74315
NW_015148989	Koludarov_et_al_2021	CDS	1911229	1912332	.	-	0	Name=LOC107065355 CDS;ID=EWKMg4ru1zPvdBw+uzMEhS+PpGo.1624892200757.74315
NW_015148989	Koludarov_et_al_2021	CDS	1909939	1910216	.	-	0	Name=LOC107065355 CDS;ID=EWKMg4ru1zPvdBw+uzMEhS+PpGo.1624892200757.74315
NW_015148989	Koludarov_et_al_2021	CDS	1908522	1908659	.	-	0	Name=LOC107065355 CDS;ID=EWKMg4ru1zPvdBw+uzMEhS+PpGo.1624892200757.74315
NW_015148989	Koludarov_et_al_2021	CDS	1907276	1907576	.	-	0	Name=LOC107065355 CDS;ID=EWKMg4ru1zPvdBw+uzMEhS+PpGo.1624892200757.74315
NW_015148989	Koludarov_et_al_2021	CDS	1891070	1891279	.	-	0	Name=LOC107065355 CDS;ID=EWKMg4ru1zPvdBw+uzMEhS+PpGo.1624892200757.74315
NW_015148989	Koludarov_et_al_2021	CDS	1874677	1874763	.	-	0	Name=LOC107065355 CDS;ID=EWKMg4ru1zPvdBw+uzMEhS+PpGo.1624892200757.74315
NW_015148989	Koludarov_et_al_2021	CDS	1963534	1963847	.	-	0	Name=LOC107065355 CDS;ID=EWKMg4ru1zPvdBw+uzMEhS+PpGo.1624892200757.74316
NW_015148989	Koludarov_et_al_2021	CDS	1957426	1957637	.	-	0	Name=LOC107065355 CDS;ID=EWKMg4ru1zPvdBw+uzMEhS+PpGo.1624892200757.74316
NW_015148989	Koludarov_et_al_2021	CDS	1913979	1914274	.	-	0	Name=LOC107065355 CDS;ID=EWKMg4ru1zPvdBw+uzMEhS+PpGo.1624892200757.74316
NW_015148989	Koludarov_et_al_2021	CDS	1912618	1912785	.	-	0	Name=LOC107065355 CDS;ID=EWKMg4ru1zPvdBw+uzMEhS+PpGo.1624892200757.74316
NW_015148989	Koludarov_et_al_2021	CDS	1911229	1912332	.	-	0	Name=LOC107065355 CDS;ID=EWKMg4ru1zPvdBw+uzMEhS+PpGo.1624892200757.74316
NW_015148989	Koludarov_et_al_2021	CDS	1910950	1911030	.	-	0	Name=LOC107065355 CDS;ID=EWKMg4ru1zPvdBw+uzMEhS+PpGo.1624892200757.74316
NW_015148989	Koludarov_et_al_2021	CDS	1909939	1910216	.	-	0	Name=LOC107065355 CDS;ID=EWKMg4ru1zPvdBw+uzMEhS+PpGo.1624892200757.74316
NW_015148989	Koludarov_et_al_2021	CDS	1908522	1908659	.	-	0	Name=LOC107065355 CDS;ID=EWKMg4ru1zPvdBw+uzMEhS+PpGo.1624892200757.74316
NW_015148989	Koludarov_et_al_2021	CDS	1907276	1907576	.	-	0	Name=LOC107065355 CDS;ID=EWKMg4ru1zPvdBw+uzMEhS+PpGo.1624892200757.74316
NW_015148989	Koludarov_et_al_2021	CDS	1891070	1891279	.	-	0	Name=LOC107065355 CDS;ID=EWKMg4ru1zPvdBw+uzMEhS+PpGo.1624892200757.74316
NW_015148989	Koludarov_et_al_2021	CDS	1874677	1874763	.	-	0	Name=LOC107065355 CDS;ID=EWKMg4ru1zPvdBw+uzMEhS+PpGo.1624892200757.74316
NW_015148989	Koludarov_et_al_2021	CDS	75381	75732	.	-	0	Name=LOC107065374 CDS;ID=EWKMg4ru1zPvdBw+uzMEhS+PpGo.1624892200757.74317
NW_015148989	Koludarov_et_al_2021	CDS	67978	68590	.	-	0	Name=LOC107065374 CDS;ID=EWKMg4ru1zPvdBw+uzMEhS+PpGo.1624892200757.74317
NW_015148989	Koludarov_et_al_2021	CDS	47163	47253	.	-	0	Name=LOC107065374 CDS;ID=EWKMg4ru1zPvdBw+uzMEhS+PpGo.1624892200757.74317
NW_015148989	Koludarov_et_al_2021	CDS	45208	45334	.	-	0	Name=LOC107065374 CDS;ID=EWKMg4ru1zPvdBw+uzMEhS+PpGo.1624892200757.74317
NW_015148989	Koludarov_et_al_2021	CDS	41158	41333	.	-	0	Name=LOC107065374 CDS;ID=EWKMg4ru1zPvdBw+uzMEhS+PpGo.1624892200757.74317
NW_015148989	Koludarov_et_al_2021	CDS	39715	39855	.	-	0	Name=LOC107065374 CDS;ID=EWKMg4ru1zPvdBw+uzMEhS+PpGo.1624892200757.74317
NW_015148989	Koludarov_et_al_2021	CDS	38137	38247	.	-	0	Name=LOC107065374 CDS;ID=EWKMg4ru1zPvdBw+uzMEhS+PpGo.1624892200757.74317
NW_015148989	Koludarov_et_al_2021	CDS	37726	37932	.	-	0	Name=LOC107065374 CDS;ID=EWKMg4ru1zPvdBw+uzMEhS+PpGo.1624892200757.74317
NW_015148989	Koludarov_et_al_2021	CDS	30806	31068	.	-	0	Name=LOC107065374 CDS;ID=EWKMg4ru1zPvdBw+uzMEhS+PpGo.1624892200757.74317
NW_015148989	Koludarov_et_al_2021	CDS	26546	26638	.	-	0	Name=LOC107065374 CDS;ID=EWKMg4ru1zPvdBw+uzMEhS+PpGo.1624892200757.74317
NW_015148989	Koludarov_et_al_2021	CDS	21752	21908	.	-	0	Name=LOC107065374 CDS;ID=EWKMg4ru1zPvdBw+uzMEhS+PpGo.1624892200757.74317
NW_015148989	Koludarov_et_al_2021	CDS	18115	18237	.	-	0	Name=LOC107065374 CDS;ID=EWKMg4ru1zPvdBw+uzMEhS+PpGo.1624892200757.74317
NW_015148989	Koludarov_et_al_2021	CDS	16128	16229	.	-	0	Name=LOC107065374 CDS;ID=EWKMg4ru1zPvdBw+uzMEhS+PpGo.1624892200757.74317
NW_015148989	Koludarov_et_al_2021	CDS	75381	75732	.	-	0	Name=LOC107065374 CDS;ID=EWKMg4ru1zPvdBw+uzMEhS+PpGo.1624892200757.74318
NW_015148989	Koludarov_et_al_2021	CDS	67978	68590	.	-	0	Name=LOC107065374 CDS;ID=EWKMg4ru1zPvdBw+uzMEhS+PpGo.1624892200757.74318
NW_015148989	Koludarov_et_al_2021	CDS	47163	47253	.	-	0	Name=LOC107065374 CDS;ID=EWKMg4ru1zPvdBw+uzMEhS+PpGo.1624892200757.74318
NW_015148989	Koludarov_et_al_2021	CDS	45208	45334	.	-	0	Name=LOC107065374 CDS;ID=EWKMg4ru1zPvdBw+uzMEhS+PpGo.1624892200757.74318
NW_015148989	Koludarov_et_al_2021	CDS	41158	41333	.	-	0	Name=LOC107065374 CDS;ID=EWKMg4ru1zPvdBw+uzMEhS+PpGo.1624892200757.74318
NW_015148989	Koludarov_et_al_2021	CDS	39715	39855	.	-	0	Name=LOC107065374 CDS;ID=EWKMg4ru1zPvdBw+uzMEhS+PpGo.1624892200757.74318
NW_015148989	Koludarov_et_al_2021	CDS	38137	38247	.	-	0	Name=LOC107065374 CDS;ID=EWKMg4ru1zPvdBw+uzMEhS+PpGo.1624892200757.74318
NW_015148989	Koludarov_et_al_2021	CDS	37726	37932	.	-	0	Name=LOC107065374 CDS;ID=EWKMg4ru1zPvdBw+uzMEhS+PpGo.1624892200757.74318
NW_015148989	Koludarov_et_al_2021	CDS	30806	31083	.	-	0	Name=LOC107065374 CDS;ID=EWKMg4ru1zPvdBw+uzMEhS+PpGo.1624892200757.74318
NW_015148989	Koludarov_et_al_2021	CDS	26546	26638	.	-	0	Name=LOC107065374 CDS;ID=EWKMg4ru1zPvdBw+uzMEhS+PpGo.1624892200757.74318
NW_015148989	Koludarov_et_al_2021	CDS	21752	21908	.	-	0	Name=LOC107065374 CDS;ID=EWKMg4ru1zPvdBw+uzMEhS+PpGo.1624892200757.74318
NW_015148989	Koludarov_et_al_2021	CDS	18115	18237	.	-	0	Name=LOC107065374 CDS;ID=EWKMg4ru1zPvdBw+uzMEhS+PpGo.1624892200757.74318
NW_015148989	Koludarov_et_al_2021	CDS	16128	16229	.	-	0	Name=LOC107065374 CDS;ID=EWKMg4ru1zPvdBw+uzMEhS+PpGo.1624892200757.74318
NW_015148989	Koludarov_et_al_2021	CDS	75381	75732	.	-	0	Name=LOC107065374 CDS;ID=EWKMg4ru1zPvdBw+uzMEhS+PpGo.1624892200757.74319
NW_015148989	Koludarov_et_al_2021	CDS	67978	68590	.	-	0	Name=LOC107065374 CDS;ID=EWKMg4ru1zPvdBw+uzMEhS+PpGo.1624892200757.74319
NW_015148989	Koludarov_et_al_2021	CDS	47163	47253	.	-	0	Name=LOC107065374 CDS;ID=EWKMg4ru1zPvdBw+uzMEhS+PpGo.1624892200757.74319
NW_015148989	Koludarov_et_al_2021	CDS	45208	45334	.	-	0	Name=LOC107065374 CDS;ID=EWKMg4ru1zPvdBw+uzMEhS+PpGo.1624892200757.74319
NW_015148989	Koludarov_et_al_2021	CDS	41158	41333	.	-	0	Name=LOC107065374 CDS;ID=EWKMg4ru1zPvdBw+uzMEhS+PpGo.1624892200757.74319
NW_015148989	Koludarov_et_al_2021	CDS	39715	39855	.	-	0	Name=LOC107065374 CDS;ID=EWKMg4ru1zPvdBw+uzMEhS+PpGo.1624892200757.74319
NW_015148989	Koludarov_et_al_2021	CDS	38137	38247	.	-	0	Name=LOC107065374 CDS;ID=EWKMg4ru1zPvdBw+uzMEhS+PpGo.1624892200757.74319
NW_015148989	Koludarov_et_al_2021	CDS	37726	37932	.	-	0	Name=LOC107065374 CDS;ID=EWKMg4ru1zPvdBw+uzMEhS+PpGo.1624892200757.74319
NW_015148989	Koludarov_et_al_2021	CDS	34912	34932	.	-	0	Name=LOC107065374 CDS;ID=EWKMg4ru1zPvdBw+uzMEhS+PpGo.1624892200757.74319
NW_015148989	Koludarov_et_al_2021	CDS	30806	31068	.	-	0	Name=LOC107065374 CDS;ID=EWKMg4ru1zPvdBw+uzMEhS+PpGo.1624892200757.74319
NW_015148989	Koludarov_et_al_2021	CDS	26546	26638	.	-	0	Name=LOC107065374 CDS;ID=EWKMg4ru1zPvdBw+uzMEhS+PpGo.1624892200757.74319
NW_015148989	Koludarov_et_al_2021	CDS	21752	21908	.	-	0	Name=LOC107065374 CDS;ID=EWKMg4ru1zPvdBw+uzMEhS+PpGo.1624892200757.74319
NW_015148989	Koludarov_et_al_2021	CDS	18115	18237	.	-	0	Name=LOC107065374 CDS;ID=EWKMg4ru1zPvdBw+uzMEhS+PpGo.1624892200757.74319
NW_015148989	Koludarov_et_al_2021	CDS	16128	16229	.	-	0	Name=LOC107065374 CDS;ID=EWKMg4ru1zPvdBw+uzMEhS+PpGo.1624892200757.74319
NW_015148989	Koludarov_et_al_2021	CDS	321136	321241	.	-	0	Name=LOC107065365 CDS;ID=EWKMg4ru1zPvdBw+uzMEhS+PpGo.1624892200757.74320
NW_015148989	Koludarov_et_al_2021	CDS	294089	294271	.	-	0	Name=LOC107065365 CDS;ID=EWKMg4ru1zPvdBw+uzMEhS+PpGo.1624892200757.74320
NW_015148989	Koludarov_et_al_2021	CDS	285542	285626	.	-	0	Name=LOC107065365 CDS;ID=EWKMg4ru1zPvdBw+uzMEhS+PpGo.1624892200757.74320
NW_015148989	Koludarov_et_al_2021	CDS	281979	282142	.	-	0	Name=LOC107065365 CDS;ID=EWKMg4ru1zPvdBw+uzMEhS+PpGo.1624892200757.74320
NW_015148989	Koludarov_et_al_2021	CDS	281571	281744	.	-	0	Name=LOC107065365 CDS;ID=EWKMg4ru1zPvdBw+uzMEhS+PpGo.1624892200757.74320
NW_015148989	Koludarov_et_al_2021	CDS	277959	278236	.	-	0	Name=LOC107065365 CDS;ID=EWKMg4ru1zPvdBw+uzMEhS+PpGo.1624892200757.74320
NW_015148989	Koludarov_et_al_2021	CDS	277054	277300	.	-	0	Name=LOC107065365 CDS;ID=EWKMg4ru1zPvdBw+uzMEhS+PpGo.1624892200757.74320
NW_015148989	Koludarov_et_al_2021	CDS	276021	276395	.	-	0	Name=LOC107065365 CDS;ID=EWKMg4ru1zPvdBw+uzMEhS+PpGo.1624892200757.74320
NW_015148989	Koludarov_et_al_2021	CDS	275437	275772	.	-	0	Name=LOC107065365 CDS;ID=EWKMg4ru1zPvdBw+uzMEhS+PpGo.1624892200757.74320
NW_015148989	Koludarov_et_al_2021	CDS	274534	274741	.	-	0	Name=LOC107065365 CDS;ID=EWKMg4ru1zPvdBw+uzMEhS+PpGo.1624892200757.74320
NW_015148989	Koludarov_et_al_2021	CDS	269074	269290	.	-	0	Name=LOC107065365 CDS;ID=EWKMg4ru1zPvdBw+uzMEhS+PpGo.1624892200757.74320
NW_015148989	Koludarov_et_al_2021	CDS	268155	268990	.	-	0	Name=LOC107065365 CDS;ID=EWKMg4ru1zPvdBw+uzMEhS+PpGo.1624892200757.74320
NW_015148989	Koludarov_et_al_2021	CDS	265767	268069	.	-	0	Name=LOC107065365 CDS;ID=EWKMg4ru1zPvdBw+uzMEhS+PpGo.1624892200757.74320
NW_015148989	Koludarov_et_al_2021	CDS	264873	265626	.	-	0	Name=LOC107065365 CDS;ID=EWKMg4ru1zPvdBw+uzMEhS+PpGo.1624892200757.74320
NW_015148989	Koludarov_et_al_2021	CDS	263303	264791	.	-	0	Name=LOC107065365 CDS;ID=EWKMg4ru1zPvdBw+uzMEhS+PpGo.1624892200757.74320
NW_015148989	Koludarov_et_al_2021	CDS	321136	321241	.	-	0	Name=LOC107065365 CDS;ID=EWKMg4ru1zPvdBw+uzMEhS+PpGo.1624892200757.74321
NW_015148989	Koludarov_et_al_2021	CDS	294089	294271	.	-	0	Name=LOC107065365 CDS;ID=EWKMg4ru1zPvdBw+uzMEhS+PpGo.1624892200757.74321
NW_015148989	Koludarov_et_al_2021	CDS	285542	285626	.	-	0	Name=LOC107065365 CDS;ID=EWKMg4ru1zPvdBw+uzMEhS+PpGo.1624892200757.74321
NW_015148989	Koludarov_et_al_2021	CDS	281979	282142	.	-	0	Name=LOC107065365 CDS;ID=EWKMg4ru1zPvdBw+uzMEhS+PpGo.1624892200757.74321
NW_015148989	Koludarov_et_al_2021	CDS	281571	281744	.	-	0	Name=LOC107065365 CDS;ID=EWKMg4ru1zPvdBw+uzMEhS+PpGo.1624892200757.74321
NW_015148989	Koludarov_et_al_2021	CDS	277959	278236	.	-	0	Name=LOC107065365 CDS;ID=EWKMg4ru1zPvdBw+uzMEhS+PpGo.1624892200757.74321
NW_015148989	Koludarov_et_al_2021	CDS	277054	277300	.	-	0	Name=LOC107065365 CDS;ID=EWKMg4ru1zPvdBw+uzMEhS+PpGo.1624892200757.74321
NW_015148989	Koludarov_et_al_2021	CDS	276021	276395	.	-	0	Name=LOC107065365 CDS;ID=EWKMg4ru1zPvdBw+uzMEhS+PpGo.1624892200757.74321
NW_015148989	Koludarov_et_al_2021	CDS	275437	275772	.	-	0	Name=LOC107065365 CDS;ID=EWKMg4ru1zPvdBw+uzMEhS+PpGo.1624892200757.74321
NW_015148989	Koludarov_et_al_2021	CDS	274534	274741	.	-	0	Name=LOC107065365 CDS;ID=EWKMg4ru1zPvdBw+uzMEhS+PpGo.1624892200757.74321
NW_015148989	Koludarov_et_al_2021	CDS	272014	272040	.	-	0	Name=LOC107065365 CDS;ID=EWKMg4ru1zPvdBw+uzMEhS+PpGo.1624892200757.74321
NW_015148989	Koludarov_et_al_2021	CDS	269074	269290	.	-	0	Name=LOC107065365 CDS;ID=EWKMg4ru1zPvdBw+uzMEhS+PpGo.1624892200757.74321
NW_015148989	Koludarov_et_al_2021	CDS	268155	268990	.	-	0	Name=LOC107065365 CDS;ID=EWKMg4ru1zPvdBw+uzMEhS+PpGo.1624892200757.74321
NW_015148989	Koludarov_et_al_2021	CDS	265767	268069	.	-	0	Name=LOC107065365 CDS;ID=EWKMg4ru1zPvdBw+uzMEhS+PpGo.1624892200757.74321
NW_015148989	Koludarov_et_al_2021	CDS	264873	265626	.	-	0	Name=LOC107065365 CDS;ID=EWKMg4ru1zPvdBw+uzMEhS+PpGo.1624892200757.74321
NW_015148989	Koludarov_et_al_2021	CDS	263303	264791	.	-	0	Name=LOC107065365 CDS;ID=EWKMg4ru1zPvdBw+uzMEhS+PpGo.1624892200757.74321
NW_015148989	Koludarov_et_al_2021	CDS	321136	321241	.	-	0	Name=LOC107065365 CDS;ID=EWKMg4ru1zPvdBw+uzMEhS+PpGo.1624892200757.74322
NW_015148989	Koludarov_et_al_2021	CDS	294089	294271	.	-	0	Name=LOC107065365 CDS;ID=EWKMg4ru1zPvdBw+uzMEhS+PpGo.1624892200757.74322
NW_015148989	Koludarov_et_al_2021	CDS	285542	285626	.	-	0	Name=LOC107065365 CDS;ID=EWKMg4ru1zPvdBw+uzMEhS+PpGo.1624892200757.74322
NW_015148989	Koludarov_et_al_2021	CDS	281979	282142	.	-	0	Name=LOC107065365 CDS;ID=EWKMg4ru1zPvdBw+uzMEhS+PpGo.1624892200757.74322
NW_015148989	Koludarov_et_al_2021	CDS	281571	281744	.	-	0	Name=LOC107065365 CDS;ID=EWKMg4ru1zPvdBw+uzMEhS+PpGo.1624892200757.74322
NW_015148989	Koludarov_et_al_2021	CDS	278916	279254	.	-	0	Name=LOC107065365 CDS;ID=EWKMg4ru1zPvdBw+uzMEhS+PpGo.1624892200757.74322
NW_015148989	Koludarov_et_al_2021	CDS	277959	278236	.	-	0	Name=LOC107065365 CDS;ID=EWKMg4ru1zPvdBw+uzMEhS+PpGo.1624892200757.74322
NW_015148989	Koludarov_et_al_2021	CDS	277054	277300	.	-	0	Name=LOC107065365 CDS;ID=EWKMg4ru1zPvdBw+uzMEhS+PpGo.1624892200757.74322
NW_015148989	Koludarov_et_al_2021	CDS	276021	276395	.	-	0	Name=LOC107065365 CDS;ID=EWKMg4ru1zPvdBw+uzMEhS+PpGo.1624892200757.74322
NW_015148989	Koludarov_et_al_2021	CDS	275437	275772	.	-	0	Name=LOC107065365 CDS;ID=EWKMg4ru1zPvdBw+uzMEhS+PpGo.1624892200757.74322
NW_015148989	Koludarov_et_al_2021	CDS	274534	274741	.	-	0	Name=LOC107065365 CDS;ID=EWKMg4ru1zPvdBw+uzMEhS+PpGo.1624892200757.74322
NW_015148989	Koludarov_et_al_2021	CDS	272014	272040	.	-	0	Name=LOC107065365 CDS;ID=EWKMg4ru1zPvdBw+uzMEhS+PpGo.1624892200757.74322
NW_015148989	Koludarov_et_al_2021	CDS	269074	269290	.	-	0	Name=LOC107065365 CDS;ID=EWKMg4ru1zPvdBw+uzMEhS+PpGo.1624892200757.74322
NW_015148989	Koludarov_et_al_2021	CDS	268155	268990	.	-	0	Name=LOC107065365 CDS;ID=EWKMg4ru1zPvdBw+uzMEhS+PpGo.1624892200757.74322
NW_015148989	Koludarov_et_al_2021	CDS	265767	268069	.	-	0	Name=LOC107065365 CDS;ID=EWKMg4ru1zPvdBw+uzMEhS+PpGo.1624892200757.74322
NW_015148989	Koludarov_et_al_2021	CDS	264873	265626	.	-	0	Name=LOC107065365 CDS;ID=EWKMg4ru1zPvdBw+uzMEhS+PpGo.1624892200757.74322
NW_015148989	Koludarov_et_al_2021	CDS	263303	264791	.	-	0	Name=LOC107065365 CDS;ID=EWKMg4ru1zPvdBw+uzMEhS+PpGo.1624892200757.74322
NW_015148989	Koludarov_et_al_2021	CDS	67978	68348	.	-	0	Name=LOC107065374 CDS;ID=EWKMg4ru1zPvdBw+uzMEhS+PpGo.1624892200757.74323
NW_015148989	Koludarov_et_al_2021	CDS	47163	47253	.	-	0	Name=LOC107065374 CDS;ID=EWKMg4ru1zPvdBw+uzMEhS+PpGo.1624892200757.74323
NW_015148989	Koludarov_et_al_2021	CDS	45208	45334	.	-	0	Name=LOC107065374 CDS;ID=EWKMg4ru1zPvdBw+uzMEhS+PpGo.1624892200757.74323
NW_015148989	Koludarov_et_al_2021	CDS	41158	41333	.	-	0	Name=LOC107065374 CDS;ID=EWKMg4ru1zPvdBw+uzMEhS+PpGo.1624892200757.74323
NW_015148989	Koludarov_et_al_2021	CDS	39715	39855	.	-	0	Name=LOC107065374 CDS;ID=EWKMg4ru1zPvdBw+uzMEhS+PpGo.1624892200757.74323
NW_015148989	Koludarov_et_al_2021	CDS	38137	38247	.	-	0	Name=LOC107065374 CDS;ID=EWKMg4ru1zPvdBw+uzMEhS+PpGo.1624892200757.74323
NW_015148989	Koludarov_et_al_2021	CDS	37726	37932	.	-	0	Name=LOC107065374 CDS;ID=EWKMg4ru1zPvdBw+uzMEhS+PpGo.1624892200757.74323
NW_015148989	Koludarov_et_al_2021	CDS	34912	34932	.	-	0	Name=LOC107065374 CDS;ID=EWKMg4ru1zPvdBw+uzMEhS+PpGo.1624892200757.74323
NW_015148989	Koludarov_et_al_2021	CDS	30806	31083	.	-	0	Name=LOC107065374 CDS;ID=EWKMg4ru1zPvdBw+uzMEhS+PpGo.1624892200757.74323
NW_015148989	Koludarov_et_al_2021	CDS	26546	26638	.	-	0	Name=LOC107065374 CDS;ID=EWKMg4ru1zPvdBw+uzMEhS+PpGo.1624892200757.74323
NW_015148989	Koludarov_et_al_2021	CDS	21752	21908	.	-	0	Name=LOC107065374 CDS;ID=EWKMg4ru1zPvdBw+uzMEhS+PpGo.1624892200757.74323
NW_015148989	Koludarov_et_al_2021	CDS	18115	18237	.	-	0	Name=LOC107065374 CDS;ID=EWKMg4ru1zPvdBw+uzMEhS+PpGo.1624892200757.74323
NW_015148989	Koludarov_et_al_2021	CDS	16128	16229	.	-	0	Name=LOC107065374 CDS;ID=EWKMg4ru1zPvdBw+uzMEhS+PpGo.1624892200757.74323
NW_015148989	Koludarov_et_al_2021	CDS	1978551	1978579	.	+	0	Name=LOC107065362 CDS;ID=EWKMg4ru1zPvdBw+uzMEhS+PpGo.1624892200757.74324
NW_015148989	Koludarov_et_al_2021	CDS	1983112	1983533	.	+	0	Name=LOC107065362 CDS;ID=EWKMg4ru1zPvdBw+uzMEhS+PpGo.1624892200757.74324
NW_015148989	Koludarov_et_al_2021	CDS	1998944	1999041	.	+	0	Name=LOC107065362 CDS;ID=EWKMg4ru1zPvdBw+uzMEhS+PpGo.1624892200757.74324
NW_015148989	Koludarov_et_al_2021	CDS	2029330	2029356	.	+	0	Name=LOC107065362 CDS;ID=EWKMg4ru1zPvdBw+uzMEhS+PpGo.1624892200757.74324
NW_015148989	Koludarov_et_al_2021	CDS	2049479	2049770	.	-	0	Name=LOC107065360 CDS;ID=EWKMg4ru1zPvdBw+uzMEhS+PpGo.1624892200758.74325
NW_015148989	Koludarov_et_al_2021	CDS	2040013	2040221	.	-	0	Name=LOC107065360 CDS;ID=EWKMg4ru1zPvdBw+uzMEhS+PpGo.1624892200758.74325
NW_015148989	Koludarov_et_al_2021	CDS	2006970	2007313	.	-	0	Name=LOC107065360 CDS;ID=EWKMg4ru1zPvdBw+uzMEhS+PpGo.1624892200758.74325
NW_015148989	Koludarov_et_al_2021	CDS	2000186	2000315	.	-	0	Name=LOC107065360 CDS;ID=EWKMg4ru1zPvdBw+uzMEhS+PpGo.1624892200758.74325
NW_015148989	Koludarov_et_al_2021	CDS	1591626	1591727	.	+	0	Name=LOC107065356 CDS;ID=EWKMg4ru1zPvdBw+uzMEhS+PpGo.1624892200758.74326
NW_015148989	Koludarov_et_al_2021	CDS	1617897	1618003	.	+	0	Name=LOC107065356 CDS;ID=EWKMg4ru1zPvdBw+uzMEhS+PpGo.1624892200758.74326
NW_015148989	Koludarov_et_al_2021	CDS	1621521	1621719	.	+	0	Name=LOC107065356 CDS;ID=EWKMg4ru1zPvdBw+uzMEhS+PpGo.1624892200758.74326
NW_015148989	Koludarov_et_al_2021	CDS	1627281	1627355	.	+	0	Name=LOC107065356 CDS;ID=EWKMg4ru1zPvdBw+uzMEhS+PpGo.1624892200758.74326
NW_015148989	Koludarov_et_al_2021	CDS	1627668	1627720	.	+	0	Name=LOC107065356 CDS;ID=EWKMg4ru1zPvdBw+uzMEhS+PpGo.1624892200758.74326
NW_015148989	Koludarov_et_al_2021	CDS	1629072	1629369	.	+	0	Name=LOC107065356 CDS;ID=EWKMg4ru1zPvdBw+uzMEhS+PpGo.1624892200758.74326
NW_015148989	Koludarov_et_al_2021	CDS	1629867	1630123	.	+	0	Name=LOC107065356 CDS;ID=EWKMg4ru1zPvdBw+uzMEhS+PpGo.1624892200758.74326
NW_015148989	Koludarov_et_al_2021	CDS	1630686	1631004	.	+	0	Name=LOC107065356 CDS;ID=EWKMg4ru1zPvdBw+uzMEhS+PpGo.1624892200758.74326
NW_015148989	Koludarov_et_al_2021	CDS	1631253	1631431	.	+	0	Name=LOC107065356 CDS;ID=EWKMg4ru1zPvdBw+uzMEhS+PpGo.1624892200758.74326
NW_015148989	Koludarov_et_al_2021	CDS	1631546	1631768	.	+	0	Name=LOC107065356 CDS;ID=EWKMg4ru1zPvdBw+uzMEhS+PpGo.1624892200758.74326
NW_015148989	Koludarov_et_al_2021	CDS	1631898	1632342	.	+	0	Name=LOC107065356 CDS;ID=EWKMg4ru1zPvdBw+uzMEhS+PpGo.1624892200758.74326
NW_015148989	Koludarov_et_al_2021	CDS	1632609	1632814	.	+	0	Name=LOC107065356 CDS;ID=EWKMg4ru1zPvdBw+uzMEhS+PpGo.1624892200758.74326
NW_015148989	Koludarov_et_al_2021	CDS	1633846	1633947	.	+	0	Name=LOC107065356 CDS;ID=EWKMg4ru1zPvdBw+uzMEhS+PpGo.1624892200758.74326
NW_015148989	Koludarov_et_al_2021	CDS	1591626	1591727	.	+	0	Name=LOC107065356 CDS;ID=EWKMg4ru1zPvdBw+uzMEhS+PpGo.1624892200758.74327
NW_015148989	Koludarov_et_al_2021	CDS	1617897	1618003	.	+	0	Name=LOC107065356 CDS;ID=EWKMg4ru1zPvdBw+uzMEhS+PpGo.1624892200758.74327
NW_015148989	Koludarov_et_al_2021	CDS	1621521	1621719	.	+	0	Name=LOC107065356 CDS;ID=EWKMg4ru1zPvdBw+uzMEhS+PpGo.1624892200758.74327
NW_015148989	Koludarov_et_al_2021	CDS	1627281	1627355	.	+	0	Name=LOC107065356 CDS;ID=EWKMg4ru1zPvdBw+uzMEhS+PpGo.1624892200758.74327
NW_015148989	Koludarov_et_al_2021	CDS	1627668	1627720	.	+	0	Name=LOC107065356 CDS;ID=EWKMg4ru1zPvdBw+uzMEhS+PpGo.1624892200758.74327
NW_015148989	Koludarov_et_al_2021	CDS	1629072	1629369	.	+	0	Name=LOC107065356 CDS;ID=EWKMg4ru1zPvdBw+uzMEhS+PpGo.1624892200758.74327
NW_015148989	Koludarov_et_al_2021	CDS	1629867	1630123	.	+	0	Name=LOC107065356 CDS;ID=EWKMg4ru1zPvdBw+uzMEhS+PpGo.1624892200758.74327
NW_015148989	Koludarov_et_al_2021	CDS	1630686	1631004	.	+	0	Name=LOC107065356 CDS;ID=EWKMg4ru1zPvdBw+uzMEhS+PpGo.1624892200758.74327
NW_015148989	Koludarov_et_al_2021	CDS	1631253	1631431	.	+	0	Name=LOC107065356 CDS;ID=EWKMg4ru1zPvdBw+uzMEhS+PpGo.1624892200758.74327
NW_015148989	Koludarov_et_al_2021	CDS	1631546	1631768	.	+	0	Name=LOC107065356 CDS;ID=EWKMg4ru1zPvdBw+uzMEhS+PpGo.1624892200758.74327
NW_015148989	Koludarov_et_al_2021	CDS	1631898	1632342	.	+	0	Name=LOC107065356 CDS;ID=EWKMg4ru1zPvdBw+uzMEhS+PpGo.1624892200758.74327
NW_015148989	Koludarov_et_al_2021	CDS	1632609	1632814	.	+	0	Name=LOC107065356 CDS;ID=EWKMg4ru1zPvdBw+uzMEhS+PpGo.1624892200758.74327
NW_015148989	Koludarov_et_al_2021	CDS	1633846	1633947	.	+	0	Name=LOC107065356 CDS;ID=EWKMg4ru1zPvdBw+uzMEhS+PpGo.1624892200758.74327
NW_015148989	Koludarov_et_al_2021	CDS	1591626	1591727	.	+	0	Name=LOC107065356 CDS;ID=EWKMg4ru1zPvdBw+uzMEhS+PpGo.1624892200758.74328
NW_015148989	Koludarov_et_al_2021	CDS	1617897	1618003	.	+	0	Name=LOC107065356 CDS;ID=EWKMg4ru1zPvdBw+uzMEhS+PpGo.1624892200758.74328
NW_015148989	Koludarov_et_al_2021	CDS	1621521	1621719	.	+	0	Name=LOC107065356 CDS;ID=EWKMg4ru1zPvdBw+uzMEhS+PpGo.1624892200758.74328
NW_015148989	Koludarov_et_al_2021	CDS	1627281	1627355	.	+	0	Name=LOC107065356 CDS;ID=EWKMg4ru1zPvdBw+uzMEhS+PpGo.1624892200758.74328
NW_015148989	Koludarov_et_al_2021	CDS	1627668	1627720	.	+	0	Name=LOC107065356 CDS;ID=EWKMg4ru1zPvdBw+uzMEhS+PpGo.1624892200758.74328
NW_015148989	Koludarov_et_al_2021	CDS	1629072	1629369	.	+	0	Name=LOC107065356 CDS;ID=EWKMg4ru1zPvdBw+uzMEhS+PpGo.1624892200758.74328
NW_015148989	Koludarov_et_al_2021	CDS	1629867	1630123	.	+	0	Name=LOC107065356 CDS;ID=EWKMg4ru1zPvdBw+uzMEhS+PpGo.1624892200758.74328
NW_015148989	Koludarov_et_al_2021	CDS	1630686	1631004	.	+	0	Name=LOC107065356 CDS;ID=EWKMg4ru1zPvdBw+uzMEhS+PpGo.1624892200758.74328
NW_015148989	Koludarov_et_al_2021	CDS	1631253	1631431	.	+	0	Name=LOC107065356 CDS;ID=EWKMg4ru1zPvdBw+uzMEhS+PpGo.1624892200758.74328
NW_015148989	Koludarov_et_al_2021	CDS	1631546	1631768	.	+	0	Name=LOC107065356 CDS;ID=EWKMg4ru1zPvdBw+uzMEhS+PpGo.1624892200758.74328
NW_015148989	Koludarov_et_al_2021	CDS	1631898	1632342	.	+	0	Name=LOC107065356 CDS;ID=EWKMg4ru1zPvdBw+uzMEhS+PpGo.1624892200758.74328
NW_015148989	Koludarov_et_al_2021	CDS	1632609	1632814	.	+	0	Name=LOC107065356 CDS;ID=EWKMg4ru1zPvdBw+uzMEhS+PpGo.1624892200758.74328
NW_015148989	Koludarov_et_al_2021	CDS	1633846	1633947	.	+	0	Name=LOC107065356 CDS;ID=EWKMg4ru1zPvdBw+uzMEhS+PpGo.1624892200758.74328
NW_015148989	Koludarov_et_al_2021	CDS	1591626	1591727	.	+	0	Name=LOC107065356 CDS;ID=EWKMg4ru1zPvdBw+uzMEhS+PpGo.1624892200758.74329
NW_015148989	Koludarov_et_al_2021	CDS	1617897	1618003	.	+	0	Name=LOC107065356 CDS;ID=EWKMg4ru1zPvdBw+uzMEhS+PpGo.1624892200758.74329
NW_015148989	Koludarov_et_al_2021	CDS	1621521	1621719	.	+	0	Name=LOC107065356 CDS;ID=EWKMg4ru1zPvdBw+uzMEhS+PpGo.1624892200758.74329
NW_015148989	Koludarov_et_al_2021	CDS	1627281	1627355	.	+	0	Name=LOC107065356 CDS;ID=EWKMg4ru1zPvdBw+uzMEhS+PpGo.1624892200758.74329
NW_015148989	Koludarov_et_al_2021	CDS	1627668	1627720	.	+	0	Name=LOC107065356 CDS;ID=EWKMg4ru1zPvdBw+uzMEhS+PpGo.1624892200758.74329
NW_015148989	Koludarov_et_al_2021	CDS	1629072	1629369	.	+	0	Name=LOC107065356 CDS;ID=EWKMg4ru1zPvdBw+uzMEhS+PpGo.1624892200758.74329
NW_015148989	Koludarov_et_al_2021	CDS	1629867	1630123	.	+	0	Name=LOC107065356 CDS;ID=EWKMg4ru1zPvdBw+uzMEhS+PpGo.1624892200758.74329
NW_015148989	Koludarov_et_al_2021	CDS	1630686	1631004	.	+	0	Name=LOC107065356 CDS;ID=EWKMg4ru1zPvdBw+uzMEhS+PpGo.1624892200758.74329
NW_015148989	Koludarov_et_al_2021	CDS	1631253	1631431	.	+	0	Name=LOC107065356 CDS;ID=EWKMg4ru1zPvdBw+uzMEhS+PpGo.1624892200758.74329
NW_015148989	Koludarov_et_al_2021	CDS	1631546	1631768	.	+	0	Name=LOC107065356 CDS;ID=EWKMg4ru1zPvdBw+uzMEhS+PpGo.1624892200758.74329
NW_015148989	Koludarov_et_al_2021	CDS	1631898	1632342	.	+	0	Name=LOC107065356 CDS;ID=EWKMg4ru1zPvdBw+uzMEhS+PpGo.1624892200758.74329
NW_015148989	Koludarov_et_al_2021	CDS	1632609	1632814	.	+	0	Name=LOC107065356 CDS;ID=EWKMg4ru1zPvdBw+uzMEhS+PpGo.1624892200758.74329
NW_015148989	Koludarov_et_al_2021	CDS	1633846	1633947	.	+	0	Name=LOC107065356 CDS;ID=EWKMg4ru1zPvdBw+uzMEhS+PpGo.1624892200758.74329
NW_015148989	Koludarov_et_al_2021	CDS	1591626	1591727	.	+	0	Name=LOC107065356 CDS;ID=EWKMg4ru1zPvdBw+uzMEhS+PpGo.1624892200758.74330
NW_015148989	Koludarov_et_al_2021	CDS	1617897	1618003	.	+	0	Name=LOC107065356 CDS;ID=EWKMg4ru1zPvdBw+uzMEhS+PpGo.1624892200758.74330
NW_015148989	Koludarov_et_al_2021	CDS	1621521	1621719	.	+	0	Name=LOC107065356 CDS;ID=EWKMg4ru1zPvdBw+uzMEhS+PpGo.1624892200758.74330
NW_015148989	Koludarov_et_al_2021	CDS	1627281	1627355	.	+	0	Name=LOC107065356 CDS;ID=EWKMg4ru1zPvdBw+uzMEhS+PpGo.1624892200758.74330
NW_015148989	Koludarov_et_al_2021	CDS	1627668	1627720	.	+	0	Name=LOC107065356 CDS;ID=EWKMg4ru1zPvdBw+uzMEhS+PpGo.1624892200758.74330
NW_015148989	Koludarov_et_al_2021	CDS	1629072	1629369	.	+	0	Name=LOC107065356 CDS;ID=EWKMg4ru1zPvdBw+uzMEhS+PpGo.1624892200758.74330
NW_015148989	Koludarov_et_al_2021	CDS	1629867	1630123	.	+	0	Name=LOC107065356 CDS;ID=EWKMg4ru1zPvdBw+uzMEhS+PpGo.1624892200758.74330
NW_015148989	Koludarov_et_al_2021	CDS	1630686	1631004	.	+	0	Name=LOC107065356 CDS;ID=EWKMg4ru1zPvdBw+uzMEhS+PpGo.1624892200758.74330
NW_015148989	Koludarov_et_al_2021	CDS	1631253	1631431	.	+	0	Name=LOC107065356 CDS;ID=EWKMg4ru1zPvdBw+uzMEhS+PpGo.1624892200758.74330
NW_015148989	Koludarov_et_al_2021	CDS	1631546	1631768	.	+	0	Name=LOC107065356 CDS;ID=EWKMg4ru1zPvdBw+uzMEhS+PpGo.1624892200758.74330
NW_015148989	Koludarov_et_al_2021	CDS	1631898	1632342	.	+	0	Name=LOC107065356 CDS;ID=EWKMg4ru1zPvdBw+uzMEhS+PpGo.1624892200758.74330
NW_015148989	Koludarov_et_al_2021	CDS	1632609	1632814	.	+	0	Name=LOC107065356 CDS;ID=EWKMg4ru1zPvdBw+uzMEhS+PpGo.1624892200758.74330
NW_015148989	Koludarov_et_al_2021	CDS	1633846	1633947	.	+	0	Name=LOC107065356 CDS;ID=EWKMg4ru1zPvdBw+uzMEhS+PpGo.1624892200758.74330
NW_015148989	Koludarov_et_al_2021	CDS	1591626	1591718	.	+	0	Name=LOC107065356 CDS;ID=EWKMg4ru1zPvdBw+uzMEhS+PpGo.1624892200758.74331
NW_015148989	Koludarov_et_al_2021	CDS	1617897	1618003	.	+	0	Name=LOC107065356 CDS;ID=EWKMg4ru1zPvdBw+uzMEhS+PpGo.1624892200758.74331
NW_015148989	Koludarov_et_al_2021	CDS	1621521	1621719	.	+	0	Name=LOC107065356 CDS;ID=EWKMg4ru1zPvdBw+uzMEhS+PpGo.1624892200758.74331
NW_015148989	Koludarov_et_al_2021	CDS	1627281	1627355	.	+	0	Name=LOC107065356 CDS;ID=EWKMg4ru1zPvdBw+uzMEhS+PpGo.1624892200758.74331
NW_015148989	Koludarov_et_al_2021	CDS	1627668	1627720	.	+	0	Name=LOC107065356 CDS;ID=EWKMg4ru1zPvdBw+uzMEhS+PpGo.1624892200758.74331
NW_015148989	Koludarov_et_al_2021	CDS	1629072	1629369	.	+	0	Name=LOC107065356 CDS;ID=EWKMg4ru1zPvdBw+uzMEhS+PpGo.1624892200758.74331
NW_015148989	Koludarov_et_al_2021	CDS	1629867	1630123	.	+	0	Name=LOC107065356 CDS;ID=EWKMg4ru1zPvdBw+uzMEhS+PpGo.1624892200758.74331
NW_015148989	Koludarov_et_al_2021	CDS	1630686	1631004	.	+	0	Name=LOC107065356 CDS;ID=EWKMg4ru1zPvdBw+uzMEhS+PpGo.1624892200758.74331
NW_015148989	Koludarov_et_al_2021	CDS	1631253	1631431	.	+	0	Name=LOC107065356 CDS;ID=EWKMg4ru1zPvdBw+uzMEhS+PpGo.1624892200758.74331
NW_015148989	Koludarov_et_al_2021	CDS	1631546	1631768	.	+	0	Name=LOC107065356 CDS;ID=EWKMg4ru1zPvdBw+uzMEhS+PpGo.1624892200758.74331
NW_015148989	Koludarov_et_al_2021	CDS	1631898	1632342	.	+	0	Name=LOC107065356 CDS;ID=EWKMg4ru1zPvdBw+uzMEhS+PpGo.1624892200758.74331
NW_015148989	Koludarov_et_al_2021	CDS	1632609	1632814	.	+	0	Name=LOC107065356 CDS;ID=EWKMg4ru1zPvdBw+uzMEhS+PpGo.1624892200758.74331
NW_015148989	Koludarov_et_al_2021	CDS	1633846	1633947	.	+	0	Name=LOC107065356 CDS;ID=EWKMg4ru1zPvdBw+uzMEhS+PpGo.1624892200758.74331
NW_015148989	Koludarov_et_al_2021	CDS	1978551	1978579	.	+	0	Name=LOC107065362 CDS;ID=EWKMg4ru1zPvdBw+uzMEhS+PpGo.1624892200758.74332
NW_015148989	Koludarov_et_al_2021	CDS	1983112	1983533	.	+	0	Name=LOC107065362 CDS;ID=EWKMg4ru1zPvdBw+uzMEhS+PpGo.1624892200758.74332
NW_015148989	Koludarov_et_al_2021	CDS	1998944	1999041	.	+	0	Name=LOC107065362 CDS;ID=EWKMg4ru1zPvdBw+uzMEhS+PpGo.1624892200758.74332
NW_015148989	Koludarov_et_al_2021	CDS	2012388	2012411	.	+	0	Name=LOC107065362 CDS;ID=EWKMg4ru1zPvdBw+uzMEhS+PpGo.1624892200758.74332
NW_015148989	Koludarov_et_al_2021	CDS	1424471	1424612	.	-	0	Name=LOC107065382 CDS;ID=EWKMg4ru1zPvdBw+uzMEhS+PpGo.1624892200758.74333
NW_015148989	Koludarov_et_al_2021	CDS	1414421	1414536	.	-	0	Name=LOC107065382 CDS;ID=EWKMg4ru1zPvdBw+uzMEhS+PpGo.1624892200758.74333
NW_015148989	Koludarov_et_al_2021	CDS	1398782	1399081	.	-	0	Name=LOC107065382 CDS;ID=EWKMg4ru1zPvdBw+uzMEhS+PpGo.1624892200758.74333
NW_015148989	Koludarov_et_al_2021	CDS	1396429	1396665	.	-	0	Name=LOC107065382 CDS;ID=EWKMg4ru1zPvdBw+uzMEhS+PpGo.1624892200758.74333
NW_015148989	Koludarov_et_al_2021	CDS	1395214	1395688	.	-	0	Name=LOC107065382 CDS;ID=EWKMg4ru1zPvdBw+uzMEhS+PpGo.1624892200758.74333
NW_015148989	Koludarov_et_al_2021	CDS	1394265	1394599	.	-	0	Name=LOC107065382 CDS;ID=EWKMg4ru1zPvdBw+uzMEhS+PpGo.1624892200758.74333
NW_015148989	Koludarov_et_al_2021	CDS	1392381	1392557	.	-	0	Name=LOC107065382 CDS;ID=EWKMg4ru1zPvdBw+uzMEhS+PpGo.1624892200758.74333
NW_015148989	Koludarov_et_al_2021	CDS	1424471	1424612	.	-	0	Name=LOC107065382 CDS;ID=EWKMg4ru1zPvdBw+uzMEhS+PpGo.1624892200758.74334
NW_015148989	Koludarov_et_al_2021	CDS	1414421	1414536	.	-	0	Name=LOC107065382 CDS;ID=EWKMg4ru1zPvdBw+uzMEhS+PpGo.1624892200758.74334
NW_015148989	Koludarov_et_al_2021	CDS	1398782	1399081	.	-	0	Name=LOC107065382 CDS;ID=EWKMg4ru1zPvdBw+uzMEhS+PpGo.1624892200758.74334
NW_015148989	Koludarov_et_al_2021	CDS	1396429	1396665	.	-	0	Name=LOC107065382 CDS;ID=EWKMg4ru1zPvdBw+uzMEhS+PpGo.1624892200758.74334
NW_015148989	Koludarov_et_al_2021	CDS	1395214	1395688	.	-	0	Name=LOC107065382 CDS;ID=EWKMg4ru1zPvdBw+uzMEhS+PpGo.1624892200758.74334
NW_015148989	Koludarov_et_al_2021	CDS	1394265	1394599	.	-	0	Name=LOC107065382 CDS;ID=EWKMg4ru1zPvdBw+uzMEhS+PpGo.1624892200758.74334
NW_015148989	Koludarov_et_al_2021	CDS	1392805	1392879	.	-	0	Name=LOC107065382 CDS;ID=EWKMg4ru1zPvdBw+uzMEhS+PpGo.1624892200758.74334
NW_015148989	Koludarov_et_al_2021	CDS	1392381	1392557	.	-	0	Name=LOC107065382 CDS;ID=EWKMg4ru1zPvdBw+uzMEhS+PpGo.1624892200758.74334
NW_015148989	Koludarov_et_al_2021	CDS	1603880	1603888	.	+	0	Name=LOC107065356 CDS;ID=EWKMg4ru1zPvdBw+uzMEhS+PpGo.1624892200758.74335
NW_015148989	Koludarov_et_al_2021	CDS	1617897	1618003	.	+	0	Name=LOC107065356 CDS;ID=EWKMg4ru1zPvdBw+uzMEhS+PpGo.1624892200758.74335
NW_015148989	Koludarov_et_al_2021	CDS	1621521	1621719	.	+	0	Name=LOC107065356 CDS;ID=EWKMg4ru1zPvdBw+uzMEhS+PpGo.1624892200758.74335
NW_015148989	Koludarov_et_al_2021	CDS	1627281	1627355	.	+	0	Name=LOC107065356 CDS;ID=EWKMg4ru1zPvdBw+uzMEhS+PpGo.1624892200758.74335
NW_015148989	Koludarov_et_al_2021	CDS	1627668	1627720	.	+	0	Name=LOC107065356 CDS;ID=EWKMg4ru1zPvdBw+uzMEhS+PpGo.1624892200758.74335
NW_015148989	Koludarov_et_al_2021	CDS	1629072	1629369	.	+	0	Name=LOC107065356 CDS;ID=EWKMg4ru1zPvdBw+uzMEhS+PpGo.1624892200758.74335
NW_015148989	Koludarov_et_al_2021	CDS	1629867	1630123	.	+	0	Name=LOC107065356 CDS;ID=EWKMg4ru1zPvdBw+uzMEhS+PpGo.1624892200758.74335
NW_015148989	Koludarov_et_al_2021	CDS	1630686	1631004	.	+	0	Name=LOC107065356 CDS;ID=EWKMg4ru1zPvdBw+uzMEhS+PpGo.1624892200758.74335
NW_015148989	Koludarov_et_al_2021	CDS	1631253	1631431	.	+	0	Name=LOC107065356 CDS;ID=EWKMg4ru1zPvdBw+uzMEhS+PpGo.1624892200758.74335
NW_015148989	Koludarov_et_al_2021	CDS	1631546	1631768	.	+	0	Name=LOC107065356 CDS;ID=EWKMg4ru1zPvdBw+uzMEhS+PpGo.1624892200758.74335
NW_015148989	Koludarov_et_al_2021	CDS	1631898	1632342	.	+	0	Name=LOC107065356 CDS;ID=EWKMg4ru1zPvdBw+uzMEhS+PpGo.1624892200758.74335
NW_015148989	Koludarov_et_al_2021	CDS	1632609	1632814	.	+	0	Name=LOC107065356 CDS;ID=EWKMg4ru1zPvdBw+uzMEhS+PpGo.1624892200758.74335
NW_015148989	Koludarov_et_al_2021	CDS	1633846	1633947	.	+	0	Name=LOC107065356 CDS;ID=EWKMg4ru1zPvdBw+uzMEhS+PpGo.1624892200758.74335
NW_015148989	Koludarov_et_al_2021	CDS	1420728	1420854	.	-	0	Name=LOC107065382 CDS;ID=EWKMg4ru1zPvdBw+uzMEhS+PpGo.1624892200758.74336
NW_015148989	Koludarov_et_al_2021	CDS	1414421	1414536	.	-	0	Name=LOC107065382 CDS;ID=EWKMg4ru1zPvdBw+uzMEhS+PpGo.1624892200758.74336
NW_015148989	Koludarov_et_al_2021	CDS	1398782	1399081	.	-	0	Name=LOC107065382 CDS;ID=EWKMg4ru1zPvdBw+uzMEhS+PpGo.1624892200758.74336
NW_015148989	Koludarov_et_al_2021	CDS	1396429	1396665	.	-	0	Name=LOC107065382 CDS;ID=EWKMg4ru1zPvdBw+uzMEhS+PpGo.1624892200758.74336
NW_015148989	Koludarov_et_al_2021	CDS	1395214	1395688	.	-	0	Name=LOC107065382 CDS;ID=EWKMg4ru1zPvdBw+uzMEhS+PpGo.1624892200758.74336
NW_015148989	Koludarov_et_al_2021	CDS	1394265	1394599	.	-	0	Name=LOC107065382 CDS;ID=EWKMg4ru1zPvdBw+uzMEhS+PpGo.1624892200758.74336
NW_015148989	Koludarov_et_al_2021	CDS	1392805	1392879	.	-	0	Name=LOC107065382 CDS;ID=EWKMg4ru1zPvdBw+uzMEhS+PpGo.1624892200758.74336
NW_015148989	Koludarov_et_al_2021	CDS	1392381	1392557	.	-	0	Name=LOC107065382 CDS;ID=EWKMg4ru1zPvdBw+uzMEhS+PpGo.1624892200758.74336
NW_015148989	Koludarov_et_al_2021	CDS	1430764	1430766	.	+	0	Name=LOC107065353 CDS;ID=EWKMg4ru1zPvdBw+uzMEhS+PpGo.1624892200758.74337
NW_015148989	Koludarov_et_al_2021	CDS	1435428	1435491	.	+	0	Name=LOC107065353 CDS;ID=EWKMg4ru1zPvdBw+uzMEhS+PpGo.1624892200758.74337
NW_015148989	Koludarov_et_al_2021	CDS	1437471	1437715	.	+	0	Name=LOC107065353 CDS;ID=EWKMg4ru1zPvdBw+uzMEhS+PpGo.1624892200758.74337
NW_015148989	Koludarov_et_al_2021	CDS	1438925	1438999	.	+	0	Name=LOC107065353 CDS;ID=EWKMg4ru1zPvdBw+uzMEhS+PpGo.1624892200758.74337
NW_015148989	Koludarov_et_al_2021	CDS	1439628	1439680	.	+	0	Name=LOC107065353 CDS;ID=EWKMg4ru1zPvdBw+uzMEhS+PpGo.1624892200758.74337
NW_015148989	Koludarov_et_al_2021	CDS	1440381	1440580	.	+	0	Name=LOC107065353 CDS;ID=EWKMg4ru1zPvdBw+uzMEhS+PpGo.1624892200758.74337
NW_015148989	Koludarov_et_al_2021	CDS	1441567	1441736	.	+	0	Name=LOC107065353 CDS;ID=EWKMg4ru1zPvdBw+uzMEhS+PpGo.1624892200758.74337
NW_015148989	Koludarov_et_al_2021	CDS	1445091	1445191	.	+	0	Name=LOC107065353 CDS;ID=EWKMg4ru1zPvdBw+uzMEhS+PpGo.1624892200758.74337
NW_015148989	Koludarov_et_al_2021	CDS	1445293	1445507	.	+	0	Name=LOC107065353 CDS;ID=EWKMg4ru1zPvdBw+uzMEhS+PpGo.1624892200758.74337
NW_015148989	Koludarov_et_al_2021	CDS	1446245	1446490	.	+	0	Name=LOC107065353 CDS;ID=EWKMg4ru1zPvdBw+uzMEhS+PpGo.1624892200758.74337
NW_015148989	Koludarov_et_al_2021	CDS	1448577	1448859	.	+	0	Name=LOC107065353 CDS;ID=EWKMg4ru1zPvdBw+uzMEhS+PpGo.1624892200758.74337
NW_015148989	Koludarov_et_al_2021	CDS	1452462	1452656	.	+	0	Name=LOC107065353 CDS;ID=EWKMg4ru1zPvdBw+uzMEhS+PpGo.1624892200758.74337
NW_015148989	Koludarov_et_al_2021	CDS	1452758	1452918	.	+	0	Name=LOC107065353 CDS;ID=EWKMg4ru1zPvdBw+uzMEhS+PpGo.1624892200758.74337
NW_015148989	Koludarov_et_al_2021	CDS	1454165	1454481	.	+	0	Name=LOC107065353 CDS;ID=EWKMg4ru1zPvdBw+uzMEhS+PpGo.1624892200758.74337
NW_015148989	Koludarov_et_al_2021	CDS	1430764	1430766	.	+	0	Name=LOC107065353 CDS;ID=EWKMg4ru1zPvdBw+uzMEhS+PpGo.1624892200758.74338
NW_015148989	Koludarov_et_al_2021	CDS	1435428	1435491	.	+	0	Name=LOC107065353 CDS;ID=EWKMg4ru1zPvdBw+uzMEhS+PpGo.1624892200758.74338
NW_015148989	Koludarov_et_al_2021	CDS	1437471	1437715	.	+	0	Name=LOC107065353 CDS;ID=EWKMg4ru1zPvdBw+uzMEhS+PpGo.1624892200758.74338
NW_015148989	Koludarov_et_al_2021	CDS	1438925	1438999	.	+	0	Name=LOC107065353 CDS;ID=EWKMg4ru1zPvdBw+uzMEhS+PpGo.1624892200758.74338
NW_015148989	Koludarov_et_al_2021	CDS	1439628	1439680	.	+	0	Name=LOC107065353 CDS;ID=EWKMg4ru1zPvdBw+uzMEhS+PpGo.1624892200758.74338
NW_015148989	Koludarov_et_al_2021	CDS	1440381	1440580	.	+	0	Name=LOC107065353 CDS;ID=EWKMg4ru1zPvdBw+uzMEhS+PpGo.1624892200758.74338
NW_015148989	Koludarov_et_al_2021	CDS	1441567	1441736	.	+	0	Name=LOC107065353 CDS;ID=EWKMg4ru1zPvdBw+uzMEhS+PpGo.1624892200758.74338
NW_015148989	Koludarov_et_al_2021	CDS	1445091	1445191	.	+	0	Name=LOC107065353 CDS;ID=EWKMg4ru1zPvdBw+uzMEhS+PpGo.1624892200758.74338
NW_015148989	Koludarov_et_al_2021	CDS	1445293	1445507	.	+	0	Name=LOC107065353 CDS;ID=EWKMg4ru1zPvdBw+uzMEhS+PpGo.1624892200758.74338
NW_015148989	Koludarov_et_al_2021	CDS	1446245	1446490	.	+	0	Name=LOC107065353 CDS;ID=EWKMg4ru1zPvdBw+uzMEhS+PpGo.1624892200758.74338
NW_015148989	Koludarov_et_al_2021	CDS	1448577	1448859	.	+	0	Name=LOC107065353 CDS;ID=EWKMg4ru1zPvdBw+uzMEhS+PpGo.1624892200758.74338
NW_015148989	Koludarov_et_al_2021	CDS	1452462	1452656	.	+	0	Name=LOC107065353 CDS;ID=EWKMg4ru1zPvdBw+uzMEhS+PpGo.1624892200758.74338
NW_015148989	Koludarov_et_al_2021	CDS	1452758	1452918	.	+	0	Name=LOC107065353 CDS;ID=EWKMg4ru1zPvdBw+uzMEhS+PpGo.1624892200758.74338
NW_015148989	Koludarov_et_al_2021	CDS	1454165	1454481	.	+	0	Name=LOC107065353 CDS;ID=EWKMg4ru1zPvdBw+uzMEhS+PpGo.1624892200758.74338
NW_015148989	Koludarov_et_al_2021	CDS	1430764	1430766	.	+	0	Name=LOC107065353 CDS;ID=EWKMg4ru1zPvdBw+uzMEhS+PpGo.1624892200759.74339
NW_015148989	Koludarov_et_al_2021	CDS	1435428	1435491	.	+	0	Name=LOC107065353 CDS;ID=EWKMg4ru1zPvdBw+uzMEhS+PpGo.1624892200759.74339
NW_015148989	Koludarov_et_al_2021	CDS	1437471	1437715	.	+	0	Name=LOC107065353 CDS;ID=EWKMg4ru1zPvdBw+uzMEhS+PpGo.1624892200759.74339
NW_015148989	Koludarov_et_al_2021	CDS	1438925	1438999	.	+	0	Name=LOC107065353 CDS;ID=EWKMg4ru1zPvdBw+uzMEhS+PpGo.1624892200759.74339
NW_015148989	Koludarov_et_al_2021	CDS	1439628	1439680	.	+	0	Name=LOC107065353 CDS;ID=EWKMg4ru1zPvdBw+uzMEhS+PpGo.1624892200759.74339
NW_015148989	Koludarov_et_al_2021	CDS	1440381	1440580	.	+	0	Name=LOC107065353 CDS;ID=EWKMg4ru1zPvdBw+uzMEhS+PpGo.1624892200759.74339
NW_015148989	Koludarov_et_al_2021	CDS	1441567	1441736	.	+	0	Name=LOC107065353 CDS;ID=EWKMg4ru1zPvdBw+uzMEhS+PpGo.1624892200759.74339
NW_015148989	Koludarov_et_al_2021	CDS	1445091	1445191	.	+	0	Name=LOC107065353 CDS;ID=EWKMg4ru1zPvdBw+uzMEhS+PpGo.1624892200759.74339
NW_015148989	Koludarov_et_al_2021	CDS	1445293	1445507	.	+	0	Name=LOC107065353 CDS;ID=EWKMg4ru1zPvdBw+uzMEhS+PpGo.1624892200759.74339
NW_015148989	Koludarov_et_al_2021	CDS	1446245	1446490	.	+	0	Name=LOC107065353 CDS;ID=EWKMg4ru1zPvdBw+uzMEhS+PpGo.1624892200759.74339
NW_015148989	Koludarov_et_al_2021	CDS	1448577	1448859	.	+	0	Name=LOC107065353 CDS;ID=EWKMg4ru1zPvdBw+uzMEhS+PpGo.1624892200759.74339
NW_015148989	Koludarov_et_al_2021	CDS	1452462	1452656	.	+	0	Name=LOC107065353 CDS;ID=EWKMg4ru1zPvdBw+uzMEhS+PpGo.1624892200759.74339
NW_015148989	Koludarov_et_al_2021	CDS	1452758	1452918	.	+	0	Name=LOC107065353 CDS;ID=EWKMg4ru1zPvdBw+uzMEhS+PpGo.1624892200759.74339
NW_015148989	Koludarov_et_al_2021	CDS	1454165	1454481	.	+	0	Name=LOC107065353 CDS;ID=EWKMg4ru1zPvdBw+uzMEhS+PpGo.1624892200759.74339
NW_015148989	Koludarov_et_al_2021	CDS	1430764	1430766	.	+	0	Name=LOC107065353 CDS;ID=EWKMg4ru1zPvdBw+uzMEhS+PpGo.1624892200759.74340
NW_015148989	Koludarov_et_al_2021	CDS	1435428	1435491	.	+	0	Name=LOC107065353 CDS;ID=EWKMg4ru1zPvdBw+uzMEhS+PpGo.1624892200759.74340
NW_015148989	Koludarov_et_al_2021	CDS	1437471	1437715	.	+	0	Name=LOC107065353 CDS;ID=EWKMg4ru1zPvdBw+uzMEhS+PpGo.1624892200759.74340
NW_015148989	Koludarov_et_al_2021	CDS	1438925	1438999	.	+	0	Name=LOC107065353 CDS;ID=EWKMg4ru1zPvdBw+uzMEhS+PpGo.1624892200759.74340
NW_015148989	Koludarov_et_al_2021	CDS	1439628	1439680	.	+	0	Name=LOC107065353 CDS;ID=EWKMg4ru1zPvdBw+uzMEhS+PpGo.1624892200759.74340
NW_015148989	Koludarov_et_al_2021	CDS	1440381	1440580	.	+	0	Name=LOC107065353 CDS;ID=EWKMg4ru1zPvdBw+uzMEhS+PpGo.1624892200759.74340
NW_015148989	Koludarov_et_al_2021	CDS	1441567	1441736	.	+	0	Name=LOC107065353 CDS;ID=EWKMg4ru1zPvdBw+uzMEhS+PpGo.1624892200759.74340
NW_015148989	Koludarov_et_al_2021	CDS	1445091	1445191	.	+	0	Name=LOC107065353 CDS;ID=EWKMg4ru1zPvdBw+uzMEhS+PpGo.1624892200759.74340
NW_015148989	Koludarov_et_al_2021	CDS	1445293	1445507	.	+	0	Name=LOC107065353 CDS;ID=EWKMg4ru1zPvdBw+uzMEhS+PpGo.1624892200759.74340
NW_015148989	Koludarov_et_al_2021	CDS	1446245	1446490	.	+	0	Name=LOC107065353 CDS;ID=EWKMg4ru1zPvdBw+uzMEhS+PpGo.1624892200759.74340
NW_015148989	Koludarov_et_al_2021	CDS	1448577	1448859	.	+	0	Name=LOC107065353 CDS;ID=EWKMg4ru1zPvdBw+uzMEhS+PpGo.1624892200759.74340
NW_015148989	Koludarov_et_al_2021	CDS	1452462	1452656	.	+	0	Name=LOC107065353 CDS;ID=EWKMg4ru1zPvdBw+uzMEhS+PpGo.1624892200759.74340
NW_015148989	Koludarov_et_al_2021	CDS	1452758	1452918	.	+	0	Name=LOC107065353 CDS;ID=EWKMg4ru1zPvdBw+uzMEhS+PpGo.1624892200759.74340
NW_015148989	Koludarov_et_al_2021	CDS	1454165	1454481	.	+	0	Name=LOC107065353 CDS;ID=EWKMg4ru1zPvdBw+uzMEhS+PpGo.1624892200759.74340
NW_015148989	Koludarov_et_al_2021	CDS	1978551	1978579	.	+	0	Name=LOC107065362 CDS;ID=EWKMg4ru1zPvdBw+uzMEhS+PpGo.1624892200759.74341
NW_015148989	Koludarov_et_al_2021	CDS	1983112	1983533	.	+	0	Name=LOC107065362 CDS;ID=EWKMg4ru1zPvdBw+uzMEhS+PpGo.1624892200759.74341
NW_015148989	Koludarov_et_al_2021	CDS	1998944	1999041	.	+	0	Name=LOC107065362 CDS;ID=EWKMg4ru1zPvdBw+uzMEhS+PpGo.1624892200759.74341
NW_015148989	Koludarov_et_al_2021	CDS	2001499	2001522	.	+	0	Name=LOC107065362 CDS;ID=EWKMg4ru1zPvdBw+uzMEhS+PpGo.1624892200759.74341
NW_015148989	Koludarov_et_al_2021	CDS	278916	281412	.	-	0	Name=LOC107065365 CDS;ID=EWKMg4ru1zPvdBw+uzMEhS+PpGo.1624892200759.74342
NW_015148989	Koludarov_et_al_2021	CDS	277959	278236	.	-	0	Name=LOC107065365 CDS;ID=EWKMg4ru1zPvdBw+uzMEhS+PpGo.1624892200759.74342
NW_015148989	Koludarov_et_al_2021	CDS	277054	277300	.	-	0	Name=LOC107065365 CDS;ID=EWKMg4ru1zPvdBw+uzMEhS+PpGo.1624892200759.74342
NW_015148989	Koludarov_et_al_2021	CDS	276021	276395	.	-	0	Name=LOC107065365 CDS;ID=EWKMg4ru1zPvdBw+uzMEhS+PpGo.1624892200759.74342
NW_015148989	Koludarov_et_al_2021	CDS	275437	275772	.	-	0	Name=LOC107065365 CDS;ID=EWKMg4ru1zPvdBw+uzMEhS+PpGo.1624892200759.74342
NW_015148989	Koludarov_et_al_2021	CDS	274534	274741	.	-	0	Name=LOC107065365 CDS;ID=EWKMg4ru1zPvdBw+uzMEhS+PpGo.1624892200759.74342
NW_015148989	Koludarov_et_al_2021	CDS	269074	269290	.	-	0	Name=LOC107065365 CDS;ID=EWKMg4ru1zPvdBw+uzMEhS+PpGo.1624892200759.74342
NW_015148989	Koludarov_et_al_2021	CDS	268155	268990	.	-	0	Name=LOC107065365 CDS;ID=EWKMg4ru1zPvdBw+uzMEhS+PpGo.1624892200759.74342
NW_015148989	Koludarov_et_al_2021	CDS	265767	268069	.	-	0	Name=LOC107065365 CDS;ID=EWKMg4ru1zPvdBw+uzMEhS+PpGo.1624892200759.74342
NW_015148989	Koludarov_et_al_2021	CDS	264873	265626	.	-	0	Name=LOC107065365 CDS;ID=EWKMg4ru1zPvdBw+uzMEhS+PpGo.1624892200759.74342
NW_015148989	Koludarov_et_al_2021	CDS	263303	264791	.	-	0	Name=LOC107065365 CDS;ID=EWKMg4ru1zPvdBw+uzMEhS+PpGo.1624892200759.74342
NW_015148989	Koludarov_et_al_2021	CDS	278916	281412	.	-	0	Name=LOC107065365 CDS;ID=EWKMg4ru1zPvdBw+uzMEhS+PpGo.1624892200759.74343
NW_015148989	Koludarov_et_al_2021	CDS	277959	278236	.	-	0	Name=LOC107065365 CDS;ID=EWKMg4ru1zPvdBw+uzMEhS+PpGo.1624892200759.74343
NW_015148989	Koludarov_et_al_2021	CDS	277054	277300	.	-	0	Name=LOC107065365 CDS;ID=EWKMg4ru1zPvdBw+uzMEhS+PpGo.1624892200759.74343
NW_015148989	Koludarov_et_al_2021	CDS	276021	276395	.	-	0	Name=LOC107065365 CDS;ID=EWKMg4ru1zPvdBw+uzMEhS+PpGo.1624892200759.74343
NW_015148989	Koludarov_et_al_2021	CDS	275437	275772	.	-	0	Name=LOC107065365 CDS;ID=EWKMg4ru1zPvdBw+uzMEhS+PpGo.1624892200759.74343
NW_015148989	Koludarov_et_al_2021	CDS	274534	274741	.	-	0	Name=LOC107065365 CDS;ID=EWKMg4ru1zPvdBw+uzMEhS+PpGo.1624892200759.74343
NW_015148989	Koludarov_et_al_2021	CDS	272014	272040	.	-	0	Name=LOC107065365 CDS;ID=EWKMg4ru1zPvdBw+uzMEhS+PpGo.1624892200759.74343
NW_015148989	Koludarov_et_al_2021	CDS	269074	269290	.	-	0	Name=LOC107065365 CDS;ID=EWKMg4ru1zPvdBw+uzMEhS+PpGo.1624892200759.74343
NW_015148989	Koludarov_et_al_2021	CDS	268155	268990	.	-	0	Name=LOC107065365 CDS;ID=EWKMg4ru1zPvdBw+uzMEhS+PpGo.1624892200759.74343
NW_015148989	Koludarov_et_al_2021	CDS	265767	268069	.	-	0	Name=LOC107065365 CDS;ID=EWKMg4ru1zPvdBw+uzMEhS+PpGo.1624892200759.74343
NW_015148989	Koludarov_et_al_2021	CDS	264873	265626	.	-	0	Name=LOC107065365 CDS;ID=EWKMg4ru1zPvdBw+uzMEhS+PpGo.1624892200759.74343
NW_015148989	Koludarov_et_al_2021	CDS	263303	264791	.	-	0	Name=LOC107065365 CDS;ID=EWKMg4ru1zPvdBw+uzMEhS+PpGo.1624892200759.74343
NW_015148989	Koludarov_et_al_2021	CDS	1892662	1892766	.	-	0	Name=LOC107065355 CDS;ID=EWKMg4ru1zPvdBw+uzMEhS+PpGo.1624892200759.74344
NW_015148989	Koludarov_et_al_2021	CDS	1891070	1891279	.	-	0	Name=LOC107065355 CDS;ID=EWKMg4ru1zPvdBw+uzMEhS+PpGo.1624892200759.74344
NW_015148989	Koludarov_et_al_2021	CDS	1874677	1874763	.	-	0	Name=LOC107065355 CDS;ID=EWKMg4ru1zPvdBw+uzMEhS+PpGo.1624892200759.74344
NW_015148989	Koludarov_et_al_2021	CDS	1135351	1135490	.	-	0	Name=LOC107065350 CDS;ID=EWKMg4ru1zPvdBw+uzMEhS+PpGo.1624892200759.74345
NW_015148989	Koludarov_et_al_2021	CDS	1117762	1118230	.	-	0	Name=LOC107065350 CDS;ID=EWKMg4ru1zPvdBw+uzMEhS+PpGo.1624892200759.74345
NW_015148989	Koludarov_et_al_2021	CDS	1716739	1716749	.	+	0	Name=LOC107065358 CDS;ID=EWKMg4ru1zPvdBw+uzMEhS+PpGo.1624892200759.74346
NW_015148989	Koludarov_et_al_2021	CDS	1726168	1726270	.	+	0	Name=LOC107065358 CDS;ID=EWKMg4ru1zPvdBw+uzMEhS+PpGo.1624892200759.74346
NW_015148989	Koludarov_et_al_2021	CDS	1727226	1727456	.	+	0	Name=LOC107065358 CDS;ID=EWKMg4ru1zPvdBw+uzMEhS+PpGo.1624892200759.74346
NW_015148989	Koludarov_et_al_2021	CDS	1728444	1728713	.	+	0	Name=LOC107065358 CDS;ID=EWKMg4ru1zPvdBw+uzMEhS+PpGo.1624892200759.74346
NW_015148989	Koludarov_et_al_2021	CDS	1729363	1729456	.	+	0	Name=LOC107065358 CDS;ID=EWKMg4ru1zPvdBw+uzMEhS+PpGo.1624892200759.74346
NW_015148989	Koludarov_et_al_2021	CDS	1729842	1731202	.	+	0	Name=LOC107065358 CDS;ID=EWKMg4ru1zPvdBw+uzMEhS+PpGo.1624892200759.74346
NW_015148989	Koludarov_et_al_2021	CDS	124942	125032	.	-	0	Name=LOC107065375 CDS;ID=EWKMg4ru1zPvdBw+uzMEhS+PpGo.1624892200759.74347
NW_015148989	Koludarov_et_al_2021	CDS	120247	120429	.	-	0	Name=LOC107065375 CDS;ID=EWKMg4ru1zPvdBw+uzMEhS+PpGo.1624892200759.74347
NW_015148989	Koludarov_et_al_2021	CDS	113932	114113	.	-	0	Name=LOC107065375 CDS;ID=EWKMg4ru1zPvdBw+uzMEhS+PpGo.1624892200759.74347
NW_015148989	Koludarov_et_al_2021	CDS	1336911	1337155	.	+	0	Name=LOC107065372 CDS;ID=EWKMg4ru1zPvdBw+uzMEhS+PpGo.1624892200759.74348
NW_015148989	Koludarov_et_al_2021	CDS	1337229	1337441	.	+	0	Name=LOC107065372 CDS;ID=EWKMg4ru1zPvdBw+uzMEhS+PpGo.1624892200759.74348
NW_015148989	Koludarov_et_al_2021	CDS	1337523	1337760	.	+	0	Name=LOC107065372 CDS;ID=EWKMg4ru1zPvdBw+uzMEhS+PpGo.1624892200759.74348
NW_015148989	Koludarov_et_al_2021	CDS	1338216	1338260	.	+	0	Name=LOC107065372 CDS;ID=EWKMg4ru1zPvdBw+uzMEhS+PpGo.1624892200759.74348
NW_015148989	Koludarov_et_al_2021	CDS	1338470	1338731	.	+	0	Name=LOC107065372 CDS;ID=EWKMg4ru1zPvdBw+uzMEhS+PpGo.1624892200759.74348
NW_015148989	Koludarov_et_al_2021	CDS	1338817	1339037	.	+	0	Name=LOC107065372 CDS;ID=EWKMg4ru1zPvdBw+uzMEhS+PpGo.1624892200759.74348
NW_015148989	Koludarov_et_al_2021	CDS	1339119	1339227	.	+	0	Name=LOC107065372 CDS;ID=EWKMg4ru1zPvdBw+uzMEhS+PpGo.1624892200759.74348
NW_015148989	Koludarov_et_al_2021	CDS	1339296	1339457	.	+	0	Name=LOC107065372 CDS;ID=EWKMg4ru1zPvdBw+uzMEhS+PpGo.1624892200759.74348
NW_015148989	Koludarov_et_al_2021	CDS	1339543	1339772	.	+	0	Name=LOC107065372 CDS;ID=EWKMg4ru1zPvdBw+uzMEhS+PpGo.1624892200759.74348
NW_015148989	Koludarov_et_al_2021	CDS	1339863	1339962	.	+	0	Name=LOC107065372 CDS;ID=EWKMg4ru1zPvdBw+uzMEhS+PpGo.1624892200759.74348
NW_015148989	Koludarov_et_al_2021	CDS	1340056	1340475	.	+	0	Name=LOC107065372 CDS;ID=EWKMg4ru1zPvdBw+uzMEhS+PpGo.1624892200759.74348
NW_015148989	Koludarov_et_al_2021	CDS	1340726	1340927	.	+	0	Name=LOC107065372 CDS;ID=EWKMg4ru1zPvdBw+uzMEhS+PpGo.1624892200759.74348
NW_015148989	Koludarov_et_al_2021	CDS	1341012	1341188	.	+	0	Name=LOC107065372 CDS;ID=EWKMg4ru1zPvdBw+uzMEhS+PpGo.1624892200759.74348
NW_015148989	Koludarov_et_al_2021	CDS	1341297	1341557	.	+	0	Name=LOC107065372 CDS;ID=EWKMg4ru1zPvdBw+uzMEhS+PpGo.1624892200759.74348
NW_015148989	Koludarov_et_al_2021	CDS	1341632	1341820	.	+	0	Name=LOC107065372 CDS;ID=EWKMg4ru1zPvdBw+uzMEhS+PpGo.1624892200759.74348
NW_015148989	Koludarov_et_al_2021	CDS	1341883	1342108	.	+	0	Name=LOC107065372 CDS;ID=EWKMg4ru1zPvdBw+uzMEhS+PpGo.1624892200759.74348
NW_015148989	Koludarov_et_al_2021	CDS	1342471	1342617	.	+	0	Name=LOC107065372 CDS;ID=EWKMg4ru1zPvdBw+uzMEhS+PpGo.1624892200759.74348
NW_015148989	Koludarov_et_al_2021	CDS	1342703	1342951	.	+	0	Name=LOC107065372 CDS;ID=EWKMg4ru1zPvdBw+uzMEhS+PpGo.1624892200759.74348
NW_015148989	Koludarov_et_al_2021	CDS	1343040	1343476	.	+	0	Name=LOC107065372 CDS;ID=EWKMg4ru1zPvdBw+uzMEhS+PpGo.1624892200759.74348
NW_015148989	Koludarov_et_al_2021	CDS	1343561	1343717	.	+	0	Name=LOC107065372 CDS;ID=EWKMg4ru1zPvdBw+uzMEhS+PpGo.1624892200759.74348
NW_015148989	Koludarov_et_al_2021	CDS	1344318	1344553	.	+	0	Name=LOC107065372 CDS;ID=EWKMg4ru1zPvdBw+uzMEhS+PpGo.1624892200759.74348
NW_015148989	Koludarov_et_al_2021	CDS	1344649	1344849	.	+	0	Name=LOC107065372 CDS;ID=EWKMg4ru1zPvdBw+uzMEhS+PpGo.1624892200759.74348
NW_015148989	Koludarov_et_al_2021	CDS	1345594	1345790	.	+	0	Name=LOC107065372 CDS;ID=EWKMg4ru1zPvdBw+uzMEhS+PpGo.1624892200759.74348
NW_015148989	Koludarov_et_al_2021	CDS	1346014	1346261	.	+	0	Name=LOC107065372 CDS;ID=EWKMg4ru1zPvdBw+uzMEhS+PpGo.1624892200759.74348
NW_015148989	Koludarov_et_al_2021	CDS	1346395	1346568	.	+	0	Name=LOC107065372 CDS;ID=EWKMg4ru1zPvdBw+uzMEhS+PpGo.1624892200759.74348
NW_015148989	Koludarov_et_al_2021	CDS	1336911	1337155	.	+	0	Name=LOC107065372 CDS;ID=EWKMg4ru1zPvdBw+uzMEhS+PpGo.1624892200759.74349
NW_015148989	Koludarov_et_al_2021	CDS	1337229	1337441	.	+	0	Name=LOC107065372 CDS;ID=EWKMg4ru1zPvdBw+uzMEhS+PpGo.1624892200759.74349
NW_015148989	Koludarov_et_al_2021	CDS	1337523	1337760	.	+	0	Name=LOC107065372 CDS;ID=EWKMg4ru1zPvdBw+uzMEhS+PpGo.1624892200759.74349
NW_015148989	Koludarov_et_al_2021	CDS	1338470	1338731	.	+	0	Name=LOC107065372 CDS;ID=EWKMg4ru1zPvdBw+uzMEhS+PpGo.1624892200759.74349
NW_015148989	Koludarov_et_al_2021	CDS	1338817	1339037	.	+	0	Name=LOC107065372 CDS;ID=EWKMg4ru1zPvdBw+uzMEhS+PpGo.1624892200759.74349
NW_015148989	Koludarov_et_al_2021	CDS	1339119	1339227	.	+	0	Name=LOC107065372 CDS;ID=EWKMg4ru1zPvdBw+uzMEhS+PpGo.1624892200759.74349
NW_015148989	Koludarov_et_al_2021	CDS	1339296	1339457	.	+	0	Name=LOC107065372 CDS;ID=EWKMg4ru1zPvdBw+uzMEhS+PpGo.1624892200759.74349
NW_015148989	Koludarov_et_al_2021	CDS	1339543	1339772	.	+	0	Name=LOC107065372 CDS;ID=EWKMg4ru1zPvdBw+uzMEhS+PpGo.1624892200759.74349
NW_015148989	Koludarov_et_al_2021	CDS	1339863	1339962	.	+	0	Name=LOC107065372 CDS;ID=EWKMg4ru1zPvdBw+uzMEhS+PpGo.1624892200759.74349
NW_015148989	Koludarov_et_al_2021	CDS	1340056	1340475	.	+	0	Name=LOC107065372 CDS;ID=EWKMg4ru1zPvdBw+uzMEhS+PpGo.1624892200759.74349
NW_015148989	Koludarov_et_al_2021	CDS	1340726	1340927	.	+	0	Name=LOC107065372 CDS;ID=EWKMg4ru1zPvdBw+uzMEhS+PpGo.1624892200759.74349
NW_015148989	Koludarov_et_al_2021	CDS	1341012	1341188	.	+	0	Name=LOC107065372 CDS;ID=EWKMg4ru1zPvdBw+uzMEhS+PpGo.1624892200759.74349
NW_015148989	Koludarov_et_al_2021	CDS	1341297	1341557	.	+	0	Name=LOC107065372 CDS;ID=EWKMg4ru1zPvdBw+uzMEhS+PpGo.1624892200759.74349
NW_015148989	Koludarov_et_al_2021	CDS	1341632	1341820	.	+	0	Name=LOC107065372 CDS;ID=EWKMg4ru1zPvdBw+uzMEhS+PpGo.1624892200759.74349
NW_015148989	Koludarov_et_al_2021	CDS	1341883	1342108	.	+	0	Name=LOC107065372 CDS;ID=EWKMg4ru1zPvdBw+uzMEhS+PpGo.1624892200759.74349
NW_015148989	Koludarov_et_al_2021	CDS	1342471	1342617	.	+	0	Name=LOC107065372 CDS;ID=EWKMg4ru1zPvdBw+uzMEhS+PpGo.1624892200759.74349
NW_015148989	Koludarov_et_al_2021	CDS	1342703	1342951	.	+	0	Name=LOC107065372 CDS;ID=EWKMg4ru1zPvdBw+uzMEhS+PpGo.1624892200759.74349
NW_015148989	Koludarov_et_al_2021	CDS	1343040	1343476	.	+	0	Name=LOC107065372 CDS;ID=EWKMg4ru1zPvdBw+uzMEhS+PpGo.1624892200759.74349
NW_015148989	Koludarov_et_al_2021	CDS	1343561	1343717	.	+	0	Name=LOC107065372 CDS;ID=EWKMg4ru1zPvdBw+uzMEhS+PpGo.1624892200759.74349
NW_015148989	Koludarov_et_al_2021	CDS	1344318	1344553	.	+	0	Name=LOC107065372 CDS;ID=EWKMg4ru1zPvdBw+uzMEhS+PpGo.1624892200759.74349
NW_015148989	Koludarov_et_al_2021	CDS	1344649	1344849	.	+	0	Name=LOC107065372 CDS;ID=EWKMg4ru1zPvdBw+uzMEhS+PpGo.1624892200759.74349
NW_015148989	Koludarov_et_al_2021	CDS	1345594	1345790	.	+	0	Name=LOC107065372 CDS;ID=EWKMg4ru1zPvdBw+uzMEhS+PpGo.1624892200759.74349
NW_015148989	Koludarov_et_al_2021	CDS	1346014	1346261	.	+	0	Name=LOC107065372 CDS;ID=EWKMg4ru1zPvdBw+uzMEhS+PpGo.1624892200759.74349
NW_015148989	Koludarov_et_al_2021	CDS	1346395	1346568	.	+	0	Name=LOC107065372 CDS;ID=EWKMg4ru1zPvdBw+uzMEhS+PpGo.1624892200759.74349
NW_015148989	Koludarov_et_al_2021	CDS	188919	189281	.	-	0	Name=LOC107065379 CDS;ID=EWKMg4ru1zPvdBw+uzMEhS+PpGo.1624892200759.74350
NW_015148989	Koludarov_et_al_2021	CDS	188164	188352	.	-	0	Name=LOC107065379 CDS;ID=EWKMg4ru1zPvdBw+uzMEhS+PpGo.1624892200759.74350
NW_015148989	Koludarov_et_al_2021	CDS	184405	184631	.	-	0	Name=LOC107065379 CDS;ID=EWKMg4ru1zPvdBw+uzMEhS+PpGo.1624892200759.74350
NW_015148989	Koludarov_et_al_2021	CDS	184191	184311	.	-	0	Name=LOC107065379 CDS;ID=EWKMg4ru1zPvdBw+uzMEhS+PpGo.1624892200759.74350
NW_015148989	Koludarov_et_al_2021	CDS	182035	182145	.	-	0	Name=LOC107065379 CDS;ID=EWKMg4ru1zPvdBw+uzMEhS+PpGo.1624892200759.74350
NW_015148989	Koludarov_et_al_2021	CDS	180780	180946	.	-	0	Name=LOC107065379 CDS;ID=EWKMg4ru1zPvdBw+uzMEhS+PpGo.1624892200759.74350
NW_015148989	Koludarov_et_al_2021	CDS	180280	180443	.	-	0	Name=LOC107065379 CDS;ID=EWKMg4ru1zPvdBw+uzMEhS+PpGo.1624892200759.74350
NW_015148989	Koludarov_et_al_2021	CDS	180093	180205	.	-	0	Name=LOC107065379 CDS;ID=EWKMg4ru1zPvdBw+uzMEhS+PpGo.1624892200759.74350
NW_015148989	Koludarov_et_al_2021	CDS	188919	189281	.	-	0	Name=LOC107065379 CDS;ID=EWKMg4ru1zPvdBw+uzMEhS+PpGo.1624892200760.74351
NW_015148989	Koludarov_et_al_2021	CDS	188164	188352	.	-	0	Name=LOC107065379 CDS;ID=EWKMg4ru1zPvdBw+uzMEhS+PpGo.1624892200760.74351
NW_015148989	Koludarov_et_al_2021	CDS	185834	185845	.	-	0	Name=LOC107065379 CDS;ID=EWKMg4ru1zPvdBw+uzMEhS+PpGo.1624892200760.74351
NW_015148989	Koludarov_et_al_2021	CDS	184405	184631	.	-	0	Name=LOC107065379 CDS;ID=EWKMg4ru1zPvdBw+uzMEhS+PpGo.1624892200760.74351
NW_015148989	Koludarov_et_al_2021	CDS	184191	184311	.	-	0	Name=LOC107065379 CDS;ID=EWKMg4ru1zPvdBw+uzMEhS+PpGo.1624892200760.74351
NW_015148989	Koludarov_et_al_2021	CDS	182035	182145	.	-	0	Name=LOC107065379 CDS;ID=EWKMg4ru1zPvdBw+uzMEhS+PpGo.1624892200760.74351
NW_015148989	Koludarov_et_al_2021	CDS	180780	180946	.	-	0	Name=LOC107065379 CDS;ID=EWKMg4ru1zPvdBw+uzMEhS+PpGo.1624892200760.74351
NW_015148989	Koludarov_et_al_2021	CDS	180280	180443	.	-	0	Name=LOC107065379 CDS;ID=EWKMg4ru1zPvdBw+uzMEhS+PpGo.1624892200760.74351
NW_015148989	Koludarov_et_al_2021	CDS	180093	180205	.	-	0	Name=LOC107065379 CDS;ID=EWKMg4ru1zPvdBw+uzMEhS+PpGo.1624892200760.74351
NW_015148989	Koludarov_et_al_2021	CDS	188919	189281	.	-	0	Name=LOC107065379 CDS;ID=EWKMg4ru1zPvdBw+uzMEhS+PpGo.1624892200760.74352
NW_015148989	Koludarov_et_al_2021	CDS	188164	188352	.	-	0	Name=LOC107065379 CDS;ID=EWKMg4ru1zPvdBw+uzMEhS+PpGo.1624892200760.74352
NW_015148989	Koludarov_et_al_2021	CDS	186542	186562	.	-	0	Name=LOC107065379 CDS;ID=EWKMg4ru1zPvdBw+uzMEhS+PpGo.1624892200760.74352
NW_015148989	Koludarov_et_al_2021	CDS	184405	184631	.	-	0	Name=LOC107065379 CDS;ID=EWKMg4ru1zPvdBw+uzMEhS+PpGo.1624892200760.74352
NW_015148989	Koludarov_et_al_2021	CDS	184191	184311	.	-	0	Name=LOC107065379 CDS;ID=EWKMg4ru1zPvdBw+uzMEhS+PpGo.1624892200760.74352
NW_015148989	Koludarov_et_al_2021	CDS	180780	180946	.	-	0	Name=LOC107065379 CDS;ID=EWKMg4ru1zPvdBw+uzMEhS+PpGo.1624892200760.74352
NW_015148989	Koludarov_et_al_2021	CDS	180280	180443	.	-	0	Name=LOC107065379 CDS;ID=EWKMg4ru1zPvdBw+uzMEhS+PpGo.1624892200760.74352
NW_015148989	Koludarov_et_al_2021	CDS	180093	180205	.	-	0	Name=LOC107065379 CDS;ID=EWKMg4ru1zPvdBw+uzMEhS+PpGo.1624892200760.74352
NW_015148989	Koludarov_et_al_2021	CDS	188919	189281	.	-	0	Name=LOC107065379 CDS;ID=EWKMg4ru1zPvdBw+uzMEhS+PpGo.1624892200760.74353
NW_015148989	Koludarov_et_al_2021	CDS	188164	188352	.	-	0	Name=LOC107065379 CDS;ID=EWKMg4ru1zPvdBw+uzMEhS+PpGo.1624892200760.74353
NW_015148989	Koludarov_et_al_2021	CDS	186542	186562	.	-	0	Name=LOC107065379 CDS;ID=EWKMg4ru1zPvdBw+uzMEhS+PpGo.1624892200760.74353
NW_015148989	Koludarov_et_al_2021	CDS	184405	184631	.	-	0	Name=LOC107065379 CDS;ID=EWKMg4ru1zPvdBw+uzMEhS+PpGo.1624892200760.74353
NW_015148989	Koludarov_et_al_2021	CDS	184191	184311	.	-	0	Name=LOC107065379 CDS;ID=EWKMg4ru1zPvdBw+uzMEhS+PpGo.1624892200760.74353
NW_015148989	Koludarov_et_al_2021	CDS	182035	182145	.	-	0	Name=LOC107065379 CDS;ID=EWKMg4ru1zPvdBw+uzMEhS+PpGo.1624892200760.74353
NW_015148989	Koludarov_et_al_2021	CDS	180780	180946	.	-	0	Name=LOC107065379 CDS;ID=EWKMg4ru1zPvdBw+uzMEhS+PpGo.1624892200760.74353
NW_015148989	Koludarov_et_al_2021	CDS	180280	180443	.	-	0	Name=LOC107065379 CDS;ID=EWKMg4ru1zPvdBw+uzMEhS+PpGo.1624892200760.74353
NW_015148989	Koludarov_et_al_2021	CDS	180093	180205	.	-	0	Name=LOC107065379 CDS;ID=EWKMg4ru1zPvdBw+uzMEhS+PpGo.1624892200760.74353
NW_015148989	Koludarov_et_al_2021	CDS	188919	189281	.	-	0	Name=LOC107065379 CDS;ID=EWKMg4ru1zPvdBw+uzMEhS+PpGo.1624892200760.74354
NW_015148989	Koludarov_et_al_2021	CDS	188164	188352	.	-	0	Name=LOC107065379 CDS;ID=EWKMg4ru1zPvdBw+uzMEhS+PpGo.1624892200760.74354
NW_015148989	Koludarov_et_al_2021	CDS	186542	186562	.	-	0	Name=LOC107065379 CDS;ID=EWKMg4ru1zPvdBw+uzMEhS+PpGo.1624892200760.74354
NW_015148989	Koludarov_et_al_2021	CDS	184405	184631	.	-	0	Name=LOC107065379 CDS;ID=EWKMg4ru1zPvdBw+uzMEhS+PpGo.1624892200760.74354
NW_015148989	Koludarov_et_al_2021	CDS	184191	184311	.	-	0	Name=LOC107065379 CDS;ID=EWKMg4ru1zPvdBw+uzMEhS+PpGo.1624892200760.74354
NW_015148989	Koludarov_et_al_2021	CDS	182035	182145	.	-	0	Name=LOC107065379 CDS;ID=EWKMg4ru1zPvdBw+uzMEhS+PpGo.1624892200760.74354
NW_015148989	Koludarov_et_al_2021	CDS	180780	180946	.	-	0	Name=LOC107065379 CDS;ID=EWKMg4ru1zPvdBw+uzMEhS+PpGo.1624892200760.74354
NW_015148989	Koludarov_et_al_2021	CDS	180280	180443	.	-	0	Name=LOC107065379 CDS;ID=EWKMg4ru1zPvdBw+uzMEhS+PpGo.1624892200760.74354
NW_015148989	Koludarov_et_al_2021	CDS	180093	180205	.	-	0	Name=LOC107065379 CDS;ID=EWKMg4ru1zPvdBw+uzMEhS+PpGo.1624892200760.74354
NW_015148989	Koludarov_et_al_2021	CDS	188919	189281	.	-	0	Name=LOC107065379 CDS;ID=EWKMg4ru1zPvdBw+uzMEhS+PpGo.1624892200760.74355
NW_015148989	Koludarov_et_al_2021	CDS	188164	188352	.	-	0	Name=LOC107065379 CDS;ID=EWKMg4ru1zPvdBw+uzMEhS+PpGo.1624892200760.74355
NW_015148989	Koludarov_et_al_2021	CDS	186542	186562	.	-	0	Name=LOC107065379 CDS;ID=EWKMg4ru1zPvdBw+uzMEhS+PpGo.1624892200760.74355
NW_015148989	Koludarov_et_al_2021	CDS	184405	184631	.	-	0	Name=LOC107065379 CDS;ID=EWKMg4ru1zPvdBw+uzMEhS+PpGo.1624892200760.74355
NW_015148989	Koludarov_et_al_2021	CDS	184191	184311	.	-	0	Name=LOC107065379 CDS;ID=EWKMg4ru1zPvdBw+uzMEhS+PpGo.1624892200760.74355
NW_015148989	Koludarov_et_al_2021	CDS	182035	182145	.	-	0	Name=LOC107065379 CDS;ID=EWKMg4ru1zPvdBw+uzMEhS+PpGo.1624892200760.74355
NW_015148989	Koludarov_et_al_2021	CDS	180780	180946	.	-	0	Name=LOC107065379 CDS;ID=EWKMg4ru1zPvdBw+uzMEhS+PpGo.1624892200760.74355
NW_015148989	Koludarov_et_al_2021	CDS	180280	180443	.	-	0	Name=LOC107065379 CDS;ID=EWKMg4ru1zPvdBw+uzMEhS+PpGo.1624892200760.74355
NW_015148989	Koludarov_et_al_2021	CDS	180093	180205	.	-	0	Name=LOC107065379 CDS;ID=EWKMg4ru1zPvdBw+uzMEhS+PpGo.1624892200760.74355
NW_015148989	Koludarov_et_al_2021	CDS	1259353	1261039	.	+	0	Name=LOC107065378 CDS;ID=EWKMg4ru1zPvdBw+uzMEhS+PpGo.1624892200760.74356
NW_015148989	Koludarov_et_al_2021	CDS	1261240	1261428	.	+	0	Name=LOC107065378 CDS;ID=EWKMg4ru1zPvdBw+uzMEhS+PpGo.1624892200760.74356
NW_015148989	Koludarov_et_al_2021	CDS	1261553	1261788	.	+	0	Name=LOC107065378 CDS;ID=EWKMg4ru1zPvdBw+uzMEhS+PpGo.1624892200760.74356
NW_015148989	Koludarov_et_al_2021	CDS	1261854	1262065	.	+	0	Name=LOC107065378 CDS;ID=EWKMg4ru1zPvdBw+uzMEhS+PpGo.1624892200760.74356
NW_015148989	Koludarov_et_al_2021	CDS	1262476	1262552	.	+	0	Name=LOC107065378 CDS;ID=EWKMg4ru1zPvdBw+uzMEhS+PpGo.1624892200760.74356
NW_015148989	Koludarov_et_al_2021	CDS	1262948	1263147	.	+	0	Name=LOC107065378 CDS;ID=EWKMg4ru1zPvdBw+uzMEhS+PpGo.1624892200760.74356
NW_015148989	Koludarov_et_al_2021	CDS	1263220	1263380	.	+	0	Name=LOC107065378 CDS;ID=EWKMg4ru1zPvdBw+uzMEhS+PpGo.1624892200760.74356
NW_015148989	Koludarov_et_al_2021	CDS	1263463	1263631	.	+	0	Name=LOC107065378 CDS;ID=EWKMg4ru1zPvdBw+uzMEhS+PpGo.1624892200760.74356
NW_015148989	Koludarov_et_al_2021	CDS	1263872	1264065	.	+	0	Name=LOC107065378 CDS;ID=EWKMg4ru1zPvdBw+uzMEhS+PpGo.1624892200760.74356
NW_015148989	Koludarov_et_al_2021	CDS	1264150	1264279	.	+	0	Name=LOC107065378 CDS;ID=EWKMg4ru1zPvdBw+uzMEhS+PpGo.1624892200760.74356
NW_015148989	Koludarov_et_al_2021	CDS	1264353	1264542	.	+	0	Name=LOC107065378 CDS;ID=EWKMg4ru1zPvdBw+uzMEhS+PpGo.1624892200760.74356
NW_015148989	Koludarov_et_al_2021	CDS	1265110	1265252	.	+	0	Name=LOC107065378 CDS;ID=EWKMg4ru1zPvdBw+uzMEhS+PpGo.1624892200760.74356
NW_015148989	Koludarov_et_al_2021	CDS	1265351	1267252	.	+	0	Name=LOC107065378 CDS;ID=EWKMg4ru1zPvdBw+uzMEhS+PpGo.1624892200760.74356
NW_015148989	Koludarov_et_al_2021	CDS	1259353	1259818	.	+	0	Name=LOC107065378 CDS;ID=EWKMg4ru1zPvdBw+uzMEhS+PpGo.1624892200760.74357
NW_015148989	Koludarov_et_al_2021	CDS	1259891	1261039	.	+	0	Name=LOC107065378 CDS;ID=EWKMg4ru1zPvdBw+uzMEhS+PpGo.1624892200760.74357
NW_015148989	Koludarov_et_al_2021	CDS	1261240	1261428	.	+	0	Name=LOC107065378 CDS;ID=EWKMg4ru1zPvdBw+uzMEhS+PpGo.1624892200760.74357
NW_015148989	Koludarov_et_al_2021	CDS	1261553	1261788	.	+	0	Name=LOC107065378 CDS;ID=EWKMg4ru1zPvdBw+uzMEhS+PpGo.1624892200760.74357
NW_015148989	Koludarov_et_al_2021	CDS	1261854	1262065	.	+	0	Name=LOC107065378 CDS;ID=EWKMg4ru1zPvdBw+uzMEhS+PpGo.1624892200760.74357
NW_015148989	Koludarov_et_al_2021	CDS	1262476	1262552	.	+	0	Name=LOC107065378 CDS;ID=EWKMg4ru1zPvdBw+uzMEhS+PpGo.1624892200760.74357
NW_015148989	Koludarov_et_al_2021	CDS	1262948	1263147	.	+	0	Name=LOC107065378 CDS;ID=EWKMg4ru1zPvdBw+uzMEhS+PpGo.1624892200760.74357
NW_015148989	Koludarov_et_al_2021	CDS	1263220	1263380	.	+	0	Name=LOC107065378 CDS;ID=EWKMg4ru1zPvdBw+uzMEhS+PpGo.1624892200760.74357
NW_015148989	Koludarov_et_al_2021	CDS	1263463	1263631	.	+	0	Name=LOC107065378 CDS;ID=EWKMg4ru1zPvdBw+uzMEhS+PpGo.1624892200760.74357
NW_015148989	Koludarov_et_al_2021	CDS	1263872	1264065	.	+	0	Name=LOC107065378 CDS;ID=EWKMg4ru1zPvdBw+uzMEhS+PpGo.1624892200760.74357
NW_015148989	Koludarov_et_al_2021	CDS	1264150	1264279	.	+	0	Name=LOC107065378 CDS;ID=EWKMg4ru1zPvdBw+uzMEhS+PpGo.1624892200760.74357
NW_015148989	Koludarov_et_al_2021	CDS	1264353	1264542	.	+	0	Name=LOC107065378 CDS;ID=EWKMg4ru1zPvdBw+uzMEhS+PpGo.1624892200760.74357
NW_015148989	Koludarov_et_al_2021	CDS	1265110	1265252	.	+	0	Name=LOC107065378 CDS;ID=EWKMg4ru1zPvdBw+uzMEhS+PpGo.1624892200760.74357
NW_015148989	Koludarov_et_al_2021	CDS	1265351	1267252	.	+	0	Name=LOC107065378 CDS;ID=EWKMg4ru1zPvdBw+uzMEhS+PpGo.1624892200760.74357
NW_015148989	Koludarov_et_al_2021	CDS	1259353	1259818	.	+	0	Name=LOC107065378 CDS;ID=EWKMg4ru1zPvdBw+uzMEhS+PpGo.1624892200760.74358
NW_015148989	Koludarov_et_al_2021	CDS	1259894	1261039	.	+	0	Name=LOC107065378 CDS;ID=EWKMg4ru1zPvdBw+uzMEhS+PpGo.1624892200760.74358
NW_015148989	Koludarov_et_al_2021	CDS	1261240	1261428	.	+	0	Name=LOC107065378 CDS;ID=EWKMg4ru1zPvdBw+uzMEhS+PpGo.1624892200760.74358
NW_015148989	Koludarov_et_al_2021	CDS	1261553	1261788	.	+	0	Name=LOC107065378 CDS;ID=EWKMg4ru1zPvdBw+uzMEhS+PpGo.1624892200760.74358
NW_015148989	Koludarov_et_al_2021	CDS	1261854	1262065	.	+	0	Name=LOC107065378 CDS;ID=EWKMg4ru1zPvdBw+uzMEhS+PpGo.1624892200760.74358
NW_015148989	Koludarov_et_al_2021	CDS	1262476	1262552	.	+	0	Name=LOC107065378 CDS;ID=EWKMg4ru1zPvdBw+uzMEhS+PpGo.1624892200760.74358
NW_015148989	Koludarov_et_al_2021	CDS	1262948	1263147	.	+	0	Name=LOC107065378 CDS;ID=EWKMg4ru1zPvdBw+uzMEhS+PpGo.1624892200760.74358
NW_015148989	Koludarov_et_al_2021	CDS	1263220	1263380	.	+	0	Name=LOC107065378 CDS;ID=EWKMg4ru1zPvdBw+uzMEhS+PpGo.1624892200760.74358
NW_015148989	Koludarov_et_al_2021	CDS	1263463	1263631	.	+	0	Name=LOC107065378 CDS;ID=EWKMg4ru1zPvdBw+uzMEhS+PpGo.1624892200760.74358
NW_015148989	Koludarov_et_al_2021	CDS	1263872	1264065	.	+	0	Name=LOC107065378 CDS;ID=EWKMg4ru1zPvdBw+uzMEhS+PpGo.1624892200760.74358
NW_015148989	Koludarov_et_al_2021	CDS	1264150	1264279	.	+	0	Name=LOC107065378 CDS;ID=EWKMg4ru1zPvdBw+uzMEhS+PpGo.1624892200760.74358
NW_015148989	Koludarov_et_al_2021	CDS	1264353	1264542	.	+	0	Name=LOC107065378 CDS;ID=EWKMg4ru1zPvdBw+uzMEhS+PpGo.1624892200760.74358
NW_015148989	Koludarov_et_al_2021	CDS	1265110	1265252	.	+	0	Name=LOC107065378 CDS;ID=EWKMg4ru1zPvdBw+uzMEhS+PpGo.1624892200760.74358
NW_015148989	Koludarov_et_al_2021	CDS	1265351	1267252	.	+	0	Name=LOC107065378 CDS;ID=EWKMg4ru1zPvdBw+uzMEhS+PpGo.1624892200760.74358
NW_015148989	Koludarov_et_al_2021	CDS	162313	162506	.	-	0	Name=LOC107065377 CDS;ID=EWKMg4ru1zPvdBw+uzMEhS+PpGo.1624892200760.74359
NW_015148989	Koludarov_et_al_2021	CDS	162074	162202	.	-	0	Name=LOC107065377 CDS;ID=EWKMg4ru1zPvdBw+uzMEhS+PpGo.1624892200760.74359
NW_015148989	Koludarov_et_al_2021	CDS	158117	161892	.	-	0	Name=LOC107065377 CDS;ID=EWKMg4ru1zPvdBw+uzMEhS+PpGo.1624892200760.74359
NW_015148989	Koludarov_et_al_2021	CDS	157793	158030	.	-	0	Name=LOC107065377 CDS;ID=EWKMg4ru1zPvdBw+uzMEhS+PpGo.1624892200760.74359
NW_015148989	Koludarov_et_al_2021	CDS	157541	157718	.	-	0	Name=LOC107065377 CDS;ID=EWKMg4ru1zPvdBw+uzMEhS+PpGo.1624892200760.74359
NW_015148989	Koludarov_et_al_2021	CDS	157267	157458	.	-	0	Name=LOC107065377 CDS;ID=EWKMg4ru1zPvdBw+uzMEhS+PpGo.1624892200760.74359
NW_015148989	Koludarov_et_al_2021	CDS	156638	157180	.	-	0	Name=LOC107065377 CDS;ID=EWKMg4ru1zPvdBw+uzMEhS+PpGo.1624892200760.74359
NW_015148989	Koludarov_et_al_2021	CDS	156324	156560	.	-	0	Name=LOC107065377 CDS;ID=EWKMg4ru1zPvdBw+uzMEhS+PpGo.1624892200760.74359
NW_015148989	Koludarov_et_al_2021	CDS	155177	156250	.	-	0	Name=LOC107065377 CDS;ID=EWKMg4ru1zPvdBw+uzMEhS+PpGo.1624892200760.74359
NW_015148989	Koludarov_et_al_2021	CDS	162313	162506	.	-	0	Name=LOC107065377 CDS;ID=EWKMg4ru1zPvdBw+uzMEhS+PpGo.1624892200760.74360
NW_015148989	Koludarov_et_al_2021	CDS	162062	162202	.	-	0	Name=LOC107065377 CDS;ID=EWKMg4ru1zPvdBw+uzMEhS+PpGo.1624892200760.74360
NW_015148989	Koludarov_et_al_2021	CDS	158117	161892	.	-	0	Name=LOC107065377 CDS;ID=EWKMg4ru1zPvdBw+uzMEhS+PpGo.1624892200760.74360
NW_015148989	Koludarov_et_al_2021	CDS	157793	158030	.	-	0	Name=LOC107065377 CDS;ID=EWKMg4ru1zPvdBw+uzMEhS+PpGo.1624892200760.74360
NW_015148989	Koludarov_et_al_2021	CDS	157541	157718	.	-	0	Name=LOC107065377 CDS;ID=EWKMg4ru1zPvdBw+uzMEhS+PpGo.1624892200760.74360
NW_015148989	Koludarov_et_al_2021	CDS	157267	157458	.	-	0	Name=LOC107065377 CDS;ID=EWKMg4ru1zPvdBw+uzMEhS+PpGo.1624892200760.74360
NW_015148989	Koludarov_et_al_2021	CDS	156644	157180	.	-	0	Name=LOC107065377 CDS;ID=EWKMg4ru1zPvdBw+uzMEhS+PpGo.1624892200760.74360
NW_015148989	Koludarov_et_al_2021	CDS	156324	156560	.	-	0	Name=LOC107065377 CDS;ID=EWKMg4ru1zPvdBw+uzMEhS+PpGo.1624892200760.74360
NW_015148989	Koludarov_et_al_2021	CDS	155177	156250	.	-	0	Name=LOC107065377 CDS;ID=EWKMg4ru1zPvdBw+uzMEhS+PpGo.1624892200760.74360
NW_015148989	Koludarov_et_al_2021	CDS	162313	162506	.	-	0	Name=LOC107065377 CDS;ID=EWKMg4ru1zPvdBw+uzMEhS+PpGo.1624892200760.74361
NW_015148989	Koludarov_et_al_2021	CDS	162062	162202	.	-	0	Name=LOC107065377 CDS;ID=EWKMg4ru1zPvdBw+uzMEhS+PpGo.1624892200760.74361
NW_015148989	Koludarov_et_al_2021	CDS	158117	161892	.	-	0	Name=LOC107065377 CDS;ID=EWKMg4ru1zPvdBw+uzMEhS+PpGo.1624892200760.74361
NW_015148989	Koludarov_et_al_2021	CDS	157793	158030	.	-	0	Name=LOC107065377 CDS;ID=EWKMg4ru1zPvdBw+uzMEhS+PpGo.1624892200760.74361
NW_015148989	Koludarov_et_al_2021	CDS	157541	157718	.	-	0	Name=LOC107065377 CDS;ID=EWKMg4ru1zPvdBw+uzMEhS+PpGo.1624892200760.74361
NW_015148989	Koludarov_et_al_2021	CDS	157267	157458	.	-	0	Name=LOC107065377 CDS;ID=EWKMg4ru1zPvdBw+uzMEhS+PpGo.1624892200760.74361
NW_015148989	Koludarov_et_al_2021	CDS	156638	157180	.	-	0	Name=LOC107065377 CDS;ID=EWKMg4ru1zPvdBw+uzMEhS+PpGo.1624892200760.74361
NW_015148989	Koludarov_et_al_2021	CDS	156324	156560	.	-	0	Name=LOC107065377 CDS;ID=EWKMg4ru1zPvdBw+uzMEhS+PpGo.1624892200760.74361
NW_015148989	Koludarov_et_al_2021	CDS	155177	156250	.	-	0	Name=LOC107065377 CDS;ID=EWKMg4ru1zPvdBw+uzMEhS+PpGo.1624892200760.74361
NW_015148989	Koludarov_et_al_2021	CDS	162313	162506	.	-	0	Name=LOC107065377 CDS;ID=EWKMg4ru1zPvdBw+uzMEhS+PpGo.1624892200761.74362
NW_015148989	Koludarov_et_al_2021	CDS	162062	162202	.	-	0	Name=LOC107065377 CDS;ID=EWKMg4ru1zPvdBw+uzMEhS+PpGo.1624892200761.74362
NW_015148989	Koludarov_et_al_2021	CDS	158117	161892	.	-	0	Name=LOC107065377 CDS;ID=EWKMg4ru1zPvdBw+uzMEhS+PpGo.1624892200761.74362
NW_015148989	Koludarov_et_al_2021	CDS	157793	158030	.	-	0	Name=LOC107065377 CDS;ID=EWKMg4ru1zPvdBw+uzMEhS+PpGo.1624892200761.74362
NW_015148989	Koludarov_et_al_2021	CDS	157541	157718	.	-	0	Name=LOC107065377 CDS;ID=EWKMg4ru1zPvdBw+uzMEhS+PpGo.1624892200761.74362
NW_015148989	Koludarov_et_al_2021	CDS	157267	157458	.	-	0	Name=LOC107065377 CDS;ID=EWKMg4ru1zPvdBw+uzMEhS+PpGo.1624892200761.74362
NW_015148989	Koludarov_et_al_2021	CDS	156638	157180	.	-	0	Name=LOC107065377 CDS;ID=EWKMg4ru1zPvdBw+uzMEhS+PpGo.1624892200761.74362
NW_015148989	Koludarov_et_al_2021	CDS	156324	156560	.	-	0	Name=LOC107065377 CDS;ID=EWKMg4ru1zPvdBw+uzMEhS+PpGo.1624892200761.74362
NW_015148989	Koludarov_et_al_2021	CDS	155177	156250	.	-	0	Name=LOC107065377 CDS;ID=EWKMg4ru1zPvdBw+uzMEhS+PpGo.1624892200761.74362
NW_015148989	Koludarov_et_al_2021	CDS	158117	161804	.	-	0	Name=LOC107065377 CDS;ID=EWKMg4ru1zPvdBw+uzMEhS+PpGo.1624892200761.74363
NW_015148989	Koludarov_et_al_2021	CDS	157793	158030	.	-	0	Name=LOC107065377 CDS;ID=EWKMg4ru1zPvdBw+uzMEhS+PpGo.1624892200761.74363
NW_015148989	Koludarov_et_al_2021	CDS	157541	157718	.	-	0	Name=LOC107065377 CDS;ID=EWKMg4ru1zPvdBw+uzMEhS+PpGo.1624892200761.74363
NW_015148989	Koludarov_et_al_2021	CDS	157267	157458	.	-	0	Name=LOC107065377 CDS;ID=EWKMg4ru1zPvdBw+uzMEhS+PpGo.1624892200761.74363
NW_015148989	Koludarov_et_al_2021	CDS	156638	157180	.	-	0	Name=LOC107065377 CDS;ID=EWKMg4ru1zPvdBw+uzMEhS+PpGo.1624892200761.74363
NW_015148989	Koludarov_et_al_2021	CDS	156324	156560	.	-	0	Name=LOC107065377 CDS;ID=EWKMg4ru1zPvdBw+uzMEhS+PpGo.1624892200761.74363
NW_015148989	Koludarov_et_al_2021	CDS	155177	156250	.	-	0	Name=LOC107065377 CDS;ID=EWKMg4ru1zPvdBw+uzMEhS+PpGo.1624892200761.74363
NW_015148989	Koludarov_et_al_2021	CDS	1398782	1398850	.	-	0	Name=LOC107065382 CDS;ID=EWKMg4ru1zPvdBw+uzMEhS+PpGo.1624892200761.74364
NW_015148989	Koludarov_et_al_2021	CDS	1396429	1396665	.	-	0	Name=LOC107065382 CDS;ID=EWKMg4ru1zPvdBw+uzMEhS+PpGo.1624892200761.74364
NW_015148989	Koludarov_et_al_2021	CDS	1395214	1395688	.	-	0	Name=LOC107065382 CDS;ID=EWKMg4ru1zPvdBw+uzMEhS+PpGo.1624892200761.74364
NW_015148989	Koludarov_et_al_2021	CDS	1394265	1394599	.	-	0	Name=LOC107065382 CDS;ID=EWKMg4ru1zPvdBw+uzMEhS+PpGo.1624892200761.74364
NW_015148989	Koludarov_et_al_2021	CDS	1392805	1392879	.	-	0	Name=LOC107065382 CDS;ID=EWKMg4ru1zPvdBw+uzMEhS+PpGo.1624892200761.74364
NW_015148989	Koludarov_et_al_2021	CDS	1392381	1392557	.	-	0	Name=LOC107065382 CDS;ID=EWKMg4ru1zPvdBw+uzMEhS+PpGo.1624892200761.74364
NW_015148989	Koludarov_et_al_2021	CDS	1398782	1398850	.	-	0	Name=LOC107065382 CDS;ID=EWKMg4ru1zPvdBw+uzMEhS+PpGo.1624892200761.74365
NW_015148989	Koludarov_et_al_2021	CDS	1396429	1396665	.	-	0	Name=LOC107065382 CDS;ID=EWKMg4ru1zPvdBw+uzMEhS+PpGo.1624892200761.74365
NW_015148989	Koludarov_et_al_2021	CDS	1395214	1395688	.	-	0	Name=LOC107065382 CDS;ID=EWKMg4ru1zPvdBw+uzMEhS+PpGo.1624892200761.74365
NW_015148989	Koludarov_et_al_2021	CDS	1394265	1394599	.	-	0	Name=LOC107065382 CDS;ID=EWKMg4ru1zPvdBw+uzMEhS+PpGo.1624892200761.74365
NW_015148989	Koludarov_et_al_2021	CDS	1392805	1392879	.	-	0	Name=LOC107065382 CDS;ID=EWKMg4ru1zPvdBw+uzMEhS+PpGo.1624892200761.74365
NW_015148989	Koludarov_et_al_2021	CDS	1392381	1392557	.	-	0	Name=LOC107065382 CDS;ID=EWKMg4ru1zPvdBw+uzMEhS+PpGo.1624892200761.74365
NW_015148989	Koludarov_et_al_2021	CDS	1322391	1322741	.	+	0	Name=LOC107065371 CDS;ID=EWKMg4ru1zPvdBw+uzMEhS+PpGo.1624892200761.74366
NW_015148989	Koludarov_et_al_2021	CDS	1322967	1323543	.	+	0	Name=LOC107065371 CDS;ID=EWKMg4ru1zPvdBw+uzMEhS+PpGo.1624892200761.74366
NW_015148989	Koludarov_et_al_2021	CDS	1325907	1326128	.	+	0	Name=LOC107065371 CDS;ID=EWKMg4ru1zPvdBw+uzMEhS+PpGo.1624892200761.74366
NW_015148989	Koludarov_et_al_2021	CDS	1327237	1327488	.	+	0	Name=LOC107065371 CDS;ID=EWKMg4ru1zPvdBw+uzMEhS+PpGo.1624892200761.74366
NW_015148989	Koludarov_et_al_2021	CDS	1328531	1328706	.	+	0	Name=LOC107065371 CDS;ID=EWKMg4ru1zPvdBw+uzMEhS+PpGo.1624892200761.74366
NW_015148989	Koludarov_et_al_2021	CDS	1978551	1978579	.	+	0	Name=LOC107065362 CDS;ID=EWKMg4ru1zPvdBw+uzMEhS+PpGo.1624892200761.74367
NW_015148989	Koludarov_et_al_2021	CDS	1983112	1983533	.	+	0	Name=LOC107065362 CDS;ID=EWKMg4ru1zPvdBw+uzMEhS+PpGo.1624892200761.74367
NW_015148989	Koludarov_et_al_2021	CDS	1983742	1983749	.	+	0	Name=LOC107065362 CDS;ID=EWKMg4ru1zPvdBw+uzMEhS+PpGo.1624892200761.74367
NW_015148989	Koludarov_et_al_2021	CDS	247468	247494	.	+	0	Name=LOC107065380 CDS;ID=EWKMg4ru1zPvdBw+uzMEhS+PpGo.1624892200761.74368
NW_015148989	Koludarov_et_al_2021	CDS	247767	247801	.	+	0	Name=LOC107065380 CDS;ID=EWKMg4ru1zPvdBw+uzMEhS+PpGo.1624892200761.74368
NW_015148989	Koludarov_et_al_2021	CDS	247915	248056	.	+	0	Name=LOC107065380 CDS;ID=EWKMg4ru1zPvdBw+uzMEhS+PpGo.1624892200761.74368
NW_015148989	Koludarov_et_al_2021	CDS	248148	248302	.	+	0	Name=LOC107065380 CDS;ID=EWKMg4ru1zPvdBw+uzMEhS+PpGo.1624892200761.74368
NW_015148989	Koludarov_et_al_2021	CDS	248395	248623	.	+	0	Name=LOC107065380 CDS;ID=EWKMg4ru1zPvdBw+uzMEhS+PpGo.1624892200761.74368
NW_015148989	Koludarov_et_al_2021	CDS	248691	248926	.	+	0	Name=LOC107065380 CDS;ID=EWKMg4ru1zPvdBw+uzMEhS+PpGo.1624892200761.74368
NW_015148989	Koludarov_et_al_2021	CDS	249013	249129	.	+	0	Name=LOC107065380 CDS;ID=EWKMg4ru1zPvdBw+uzMEhS+PpGo.1624892200761.74368
NW_015148989	Koludarov_et_al_2021	CDS	251919	251988	.	+	0	Name=LOC107065380 CDS;ID=EWKMg4ru1zPvdBw+uzMEhS+PpGo.1624892200761.74368
NW_015148989	Koludarov_et_al_2021	CDS	855207	855207	.	.	0	Name=LOC107065368 CDS;ID=EWKMg4ru1zPvdBw+uzMEhS+PpGo.1624892200761.74369
NW_015148989	Koludarov_et_al_2021	CDS	855627	855909	.	+	0	Name=LOC107065368 CDS;ID=EWKMg4ru1zPvdBw+uzMEhS+PpGo.1624892200761.74369
NW_015148989	Koludarov_et_al_2021	CDS	857130	857715	.	+	0	Name=LOC107065368 CDS;ID=EWKMg4ru1zPvdBw+uzMEhS+PpGo.1624892200761.74369
NW_015148989	Koludarov_et_al_2021	CDS	857809	857941	.	+	0	Name=LOC107065368 CDS;ID=EWKMg4ru1zPvdBw+uzMEhS+PpGo.1624892200761.74369
NW_015148989	Koludarov_et_al_2021	CDS	858056	858297	.	+	0	Name=LOC107065368 CDS;ID=EWKMg4ru1zPvdBw+uzMEhS+PpGo.1624892200761.74369
NW_015148989	Koludarov_et_al_2021	CDS	858795	858964	.	+	0	Name=LOC107065368 CDS;ID=EWKMg4ru1zPvdBw+uzMEhS+PpGo.1624892200761.74369
NW_015148989	Koludarov_et_al_2021	CDS	859462	859465	.	+	0	Name=LOC107065368 CDS;ID=EWKMg4ru1zPvdBw+uzMEhS+PpGo.1624892200761.74369
NW_015148989	Koludarov_et_al_2021	CDS	173086	173223	.	+	0	Name=LOC107065383 CDS;ID=EWKMg4ru1zPvdBw+uzMEhS+PpGo.1624892200761.74370
NW_015148989	Koludarov_et_al_2021	CDS	173329	173475	.	+	0	Name=LOC107065383 CDS;ID=EWKMg4ru1zPvdBw+uzMEhS+PpGo.1624892200761.74370
NW_015148989	Koludarov_et_al_2021	CDS	173732	173806	.	+	0	Name=LOC107065383 CDS;ID=EWKMg4ru1zPvdBw+uzMEhS+PpGo.1624892200761.74370
NW_015148989	Koludarov_et_al_2021	CDS	173993	176752	.	+	0	Name=LOC107065383 CDS;ID=EWKMg4ru1zPvdBw+uzMEhS+PpGo.1624892200761.74370
NW_015148989	Koludarov_et_al_2021	CDS	2229066	2229269	.	+	0	Name=LOC107065387 CDS;ID=EWKMg4ru1zPvdBw+uzMEhS+PpGo.1624892200761.74371
NW_015148989	Koludarov_et_al_2021	CDS	2232245	2232520	.	+	0	Name=LOC107065387 CDS;ID=EWKMg4ru1zPvdBw+uzMEhS+PpGo.1624892200761.74371
NW_015148989	Koludarov_et_al_2021	CDS	2229066	2229269	.	+	0	Name=LOC107065387 CDS;ID=EWKMg4ru1zPvdBw+uzMEhS+PpGo.1624892200761.74372
NW_015148989	Koludarov_et_al_2021	CDS	2232245	2232520	.	+	0	Name=LOC107065387 CDS;ID=EWKMg4ru1zPvdBw+uzMEhS+PpGo.1624892200761.74372
NW_015148989	Koludarov_et_al_2021	CDS	856160	856188	.	+	0	Name=LOC107065368 CDS;ID=EWKMg4ru1zPvdBw+uzMEhS+PpGo.1624892200761.74373
NW_015148989	Koludarov_et_al_2021	CDS	857130	857715	.	+	0	Name=LOC107065368 CDS;ID=EWKMg4ru1zPvdBw+uzMEhS+PpGo.1624892200761.74373
NW_015148989	Koludarov_et_al_2021	CDS	857809	857941	.	+	0	Name=LOC107065368 CDS;ID=EWKMg4ru1zPvdBw+uzMEhS+PpGo.1624892200761.74373
NW_015148989	Koludarov_et_al_2021	CDS	858056	858297	.	+	0	Name=LOC107065368 CDS;ID=EWKMg4ru1zPvdBw+uzMEhS+PpGo.1624892200761.74373
NW_015148989	Koludarov_et_al_2021	CDS	858795	858968	.	+	0	Name=LOC107065368 CDS;ID=EWKMg4ru1zPvdBw+uzMEhS+PpGo.1624892200761.74373
NW_015148989	Koludarov_et_al_2021	CDS	168330	168480	.	-	0	Name=LOC107065386 CDS;ID=EWKMg4ru1zPvdBw+uzMEhS+PpGo.1624892200761.74374
NW_015148989	Koludarov_et_al_2021	CDS	167870	167947	.	-	0	Name=LOC107065386 CDS;ID=EWKMg4ru1zPvdBw+uzMEhS+PpGo.1624892200761.74374
NW_015148989	Koludarov_et_al_2021	CDS	167696	167797	.	-	0	Name=LOC107065386 CDS;ID=EWKMg4ru1zPvdBw+uzMEhS+PpGo.1624892200761.74374
NW_015148989	Koludarov_et_al_2021	CDS	167510	167621	.	-	0	Name=LOC107065386 CDS;ID=EWKMg4ru1zPvdBw+uzMEhS+PpGo.1624892200761.74374
NW_015148989	Koludarov_et_al_2021	CDS	167091	167102	.	-	0	Name=LOC107065386 CDS;ID=EWKMg4ru1zPvdBw+uzMEhS+PpGo.1624892200761.74374
NW_015148989	Koludarov_et_al_2021	CDS	166386	166566	.	-	0	Name=LOC107065386 CDS;ID=EWKMg4ru1zPvdBw+uzMEhS+PpGo.1624892200761.74374
NW_015148989	Koludarov_et_al_2021	CDS	168330	168480	.	-	0	Name=LOC107065386 CDS;ID=EWKMg4ru1zPvdBw+uzMEhS+PpGo.1624892200761.74375
NW_015148989	Koludarov_et_al_2021	CDS	167870	167989	.	-	0	Name=LOC107065386 CDS;ID=EWKMg4ru1zPvdBw+uzMEhS+PpGo.1624892200761.74375
NW_015148989	Koludarov_et_al_2021	CDS	167696	167797	.	-	0	Name=LOC107065386 CDS;ID=EWKMg4ru1zPvdBw+uzMEhS+PpGo.1624892200761.74375
NW_015148989	Koludarov_et_al_2021	CDS	167510	167621	.	-	0	Name=LOC107065386 CDS;ID=EWKMg4ru1zPvdBw+uzMEhS+PpGo.1624892200761.74375
NW_015148989	Koludarov_et_al_2021	CDS	166386	166566	.	-	0	Name=LOC107065386 CDS;ID=EWKMg4ru1zPvdBw+uzMEhS+PpGo.1624892200761.74375
NW_015148989	Koludarov_et_al_2021	CDS	168330	168480	.	-	0	Name=LOC107065386 CDS;ID=EWKMg4ru1zPvdBw+uzMEhS+PpGo.1624892200761.74376
NW_015148989	Koludarov_et_al_2021	CDS	167870	167989	.	-	0	Name=LOC107065386 CDS;ID=EWKMg4ru1zPvdBw+uzMEhS+PpGo.1624892200761.74376
NW_015148989	Koludarov_et_al_2021	CDS	167696	167797	.	-	0	Name=LOC107065386 CDS;ID=EWKMg4ru1zPvdBw+uzMEhS+PpGo.1624892200761.74376
NW_015148989	Koludarov_et_al_2021	CDS	167510	167621	.	-	0	Name=LOC107065386 CDS;ID=EWKMg4ru1zPvdBw+uzMEhS+PpGo.1624892200761.74376
NW_015148989	Koludarov_et_al_2021	CDS	167091	167102	.	-	0	Name=LOC107065386 CDS;ID=EWKMg4ru1zPvdBw+uzMEhS+PpGo.1624892200761.74376
NW_015148989	Koludarov_et_al_2021	CDS	166386	166566	.	-	0	Name=LOC107065386 CDS;ID=EWKMg4ru1zPvdBw+uzMEhS+PpGo.1624892200761.74376
NW_015148989	Koludarov_et_al_2021	CDS	168330	168480	.	-	0	Name=LOC107065386 CDS;ID=EWKMg4ru1zPvdBw+uzMEhS+PpGo.1624892200761.74377
NW_015148989	Koludarov_et_al_2021	CDS	167870	167992	.	-	0	Name=LOC107065386 CDS;ID=EWKMg4ru1zPvdBw+uzMEhS+PpGo.1624892200761.74377
NW_015148989	Koludarov_et_al_2021	CDS	167696	167797	.	-	0	Name=LOC107065386 CDS;ID=EWKMg4ru1zPvdBw+uzMEhS+PpGo.1624892200761.74377
NW_015148989	Koludarov_et_al_2021	CDS	167510	167621	.	-	0	Name=LOC107065386 CDS;ID=EWKMg4ru1zPvdBw+uzMEhS+PpGo.1624892200761.74377
NW_015148989	Koludarov_et_al_2021	CDS	166386	166566	.	-	0	Name=LOC107065386 CDS;ID=EWKMg4ru1zPvdBw+uzMEhS+PpGo.1624892200761.74377
NW_015148989	Koludarov_et_al_2021	CDS	168330	168480	.	-	0	Name=LOC107065386 CDS;ID=EWKMg4ru1zPvdBw+uzMEhS+PpGo.1624892200762.74378
NW_015148989	Koludarov_et_al_2021	CDS	167870	167992	.	-	0	Name=LOC107065386 CDS;ID=EWKMg4ru1zPvdBw+uzMEhS+PpGo.1624892200762.74378
NW_015148989	Koludarov_et_al_2021	CDS	167696	167797	.	-	0	Name=LOC107065386 CDS;ID=EWKMg4ru1zPvdBw+uzMEhS+PpGo.1624892200762.74378
NW_015148989	Koludarov_et_al_2021	CDS	167510	167621	.	-	0	Name=LOC107065386 CDS;ID=EWKMg4ru1zPvdBw+uzMEhS+PpGo.1624892200762.74378
NW_015148989	Koludarov_et_al_2021	CDS	167091	167102	.	-	0	Name=LOC107065386 CDS;ID=EWKMg4ru1zPvdBw+uzMEhS+PpGo.1624892200762.74378
NW_015148989	Koludarov_et_al_2021	CDS	166386	166566	.	-	0	Name=LOC107065386 CDS;ID=EWKMg4ru1zPvdBw+uzMEhS+PpGo.1624892200762.74378
NW_015148989	Koludarov_et_al_2021	CDS	168330	168480	.	-	0	Name=LOC107065386 CDS;ID=EWKMg4ru1zPvdBw+uzMEhS+PpGo.1624892200762.74379
NW_015148989	Koludarov_et_al_2021	CDS	167870	167992	.	-	0	Name=LOC107065386 CDS;ID=EWKMg4ru1zPvdBw+uzMEhS+PpGo.1624892200762.74379
NW_015148989	Koludarov_et_al_2021	CDS	167696	167797	.	-	0	Name=LOC107065386 CDS;ID=EWKMg4ru1zPvdBw+uzMEhS+PpGo.1624892200762.74379
NW_015148989	Koludarov_et_al_2021	CDS	167510	167621	.	-	0	Name=LOC107065386 CDS;ID=EWKMg4ru1zPvdBw+uzMEhS+PpGo.1624892200762.74379
NW_015148989	Koludarov_et_al_2021	CDS	167091	167102	.	-	0	Name=LOC107065386 CDS;ID=EWKMg4ru1zPvdBw+uzMEhS+PpGo.1624892200762.74379
NW_015148989	Koludarov_et_al_2021	CDS	166386	166566	.	-	0	Name=LOC107065386 CDS;ID=EWKMg4ru1zPvdBw+uzMEhS+PpGo.1624892200762.74379
NW_015148989	Koludarov_et_al_2021	CDS	171526	171861	.	-	0	Name=LOC107065384 CDS;ID=EWKMg4ru1zPvdBw+uzMEhS+PpGo.1624892200762.74380
NW_015148989	Koludarov_et_al_2021	CDS	171329	171449	.	-	0	Name=LOC107065384 CDS;ID=EWKMg4ru1zPvdBw+uzMEhS+PpGo.1624892200762.74380
NW_015148989	Koludarov_et_al_2021	CDS	170998	171245	.	-	0	Name=LOC107065384 CDS;ID=EWKMg4ru1zPvdBw+uzMEhS+PpGo.1624892200762.74380
NW_015148989	Koludarov_et_al_2021	CDS	170399	170908	.	-	0	Name=LOC107065384 CDS;ID=EWKMg4ru1zPvdBw+uzMEhS+PpGo.1624892200762.74380
NW_015148989	Koludarov_et_al_2021	CDS	169899	170066	.	-	0	Name=LOC107065384 CDS;ID=EWKMg4ru1zPvdBw+uzMEhS+PpGo.1624892200762.74380
NW_015148989	Koludarov_et_al_2021	CDS	2113337	2113355	.	-	0	Name=LOC107065361 CDS;ID=EWKMg4ru1zPvdBw+uzMEhS+PpGo.1624892200762.74381
NW_015148989	Koludarov_et_al_2021	CDS	2113126	2113232	.	-	0	Name=LOC107065361 CDS;ID=EWKMg4ru1zPvdBw+uzMEhS+PpGo.1624892200762.74381
NW_015148989	Koludarov_et_al_2021	CDS	2112981	2113049	.	-	0	Name=LOC107065361 CDS;ID=EWKMg4ru1zPvdBw+uzMEhS+PpGo.1624892200762.74381
NW_015148989	Koludarov_et_al_2021	CDS	2112698	2112872	.	-	0	Name=LOC107065361 CDS;ID=EWKMg4ru1zPvdBw+uzMEhS+PpGo.1624892200762.74381
NW_015148989	Koludarov_et_al_2021	CDS	2111470	2111633	.	-	0	Name=LOC107065361 CDS;ID=EWKMg4ru1zPvdBw+uzMEhS+PpGo.1624892200762.74381
NW_015148989	Koludarov_et_al_2021	CDS	171526	171861	.	-	0	Name=LOC107065384 CDS;ID=EWKMg4ru1zPvdBw+uzMEhS+PpGo.1624892200762.74382
NW_015148989	Koludarov_et_al_2021	CDS	171329	171449	.	-	0	Name=LOC107065384 CDS;ID=EWKMg4ru1zPvdBw+uzMEhS+PpGo.1624892200762.74382
NW_015148989	Koludarov_et_al_2021	CDS	170998	171245	.	-	0	Name=LOC107065384 CDS;ID=EWKMg4ru1zPvdBw+uzMEhS+PpGo.1624892200762.74382
NW_015148989	Koludarov_et_al_2021	CDS	170399	170908	.	-	0	Name=LOC107065384 CDS;ID=EWKMg4ru1zPvdBw+uzMEhS+PpGo.1624892200762.74382
NW_015148989	Koludarov_et_al_2021	CDS	170075	170077	.	-	0	Name=LOC107065384 CDS;ID=EWKMg4ru1zPvdBw+uzMEhS+PpGo.1624892200762.74382
NW_015148989	Koludarov_et_al_2021	CDS	247468	247494	.	+	0	Name=LOC107065380 CDS;ID=EWKMg4ru1zPvdBw+uzMEhS+PpGo.1624892200762.74383
NW_015148989	Koludarov_et_al_2021	CDS	247767	247801	.	+	0	Name=LOC107065380 CDS;ID=EWKMg4ru1zPvdBw+uzMEhS+PpGo.1624892200762.74383
NW_015148989	Koludarov_et_al_2021	CDS	247915	248056	.	+	0	Name=LOC107065380 CDS;ID=EWKMg4ru1zPvdBw+uzMEhS+PpGo.1624892200762.74383
NW_015148989	Koludarov_et_al_2021	CDS	248148	248302	.	+	0	Name=LOC107065380 CDS;ID=EWKMg4ru1zPvdBw+uzMEhS+PpGo.1624892200762.74383
NW_015148989	Koludarov_et_al_2021	CDS	248395	248623	.	+	0	Name=LOC107065380 CDS;ID=EWKMg4ru1zPvdBw+uzMEhS+PpGo.1624892200762.74383
NW_015148989	Koludarov_et_al_2021	CDS	248691	248926	.	+	0	Name=LOC107065380 CDS;ID=EWKMg4ru1zPvdBw+uzMEhS+PpGo.1624892200762.74383
NW_015148989	Koludarov_et_al_2021	CDS	249013	249133	.	+	0	Name=LOC107065380 CDS;ID=EWKMg4ru1zPvdBw+uzMEhS+PpGo.1624892200762.74383
NW_015148989	Koludarov_et_al_2021	CDS	165272	165365	.	-	0	Name=LOC107065352 CDS;ID=EWKMg4ru1zPvdBw+uzMEhS+PpGo.1624892200762.74384
NW_015148989	Koludarov_et_al_2021	CDS	165033	165193	.	-	0	Name=LOC107065352 CDS;ID=EWKMg4ru1zPvdBw+uzMEhS+PpGo.1624892200762.74384
NW_015148989	Koludarov_et_al_2021	CDS	164815	164956	.	-	0	Name=LOC107065352 CDS;ID=EWKMg4ru1zPvdBw+uzMEhS+PpGo.1624892200762.74384
NW_015148989	Koludarov_et_al_2021	CDS	164499	164620	.	-	0	Name=LOC107065352 CDS;ID=EWKMg4ru1zPvdBw+uzMEhS+PpGo.1624892200762.74384
NW_015148989	Koludarov_et_al_2021	CDS	163968	164411	.	-	0	Name=LOC107065352 CDS;ID=EWKMg4ru1zPvdBw+uzMEhS+PpGo.1624892200762.74384
NW_015148989	Koludarov_et_al_2021	CDS	152289	152409	.	+	0	Name=LOC107065376 CDS;ID=EWKMg4ru1zPvdBw+uzMEhS+PpGo.1624892200762.74385
NW_015148989	Koludarov_et_al_2021	CDS	152486	152642	.	+	0	Name=LOC107065376 CDS;ID=EWKMg4ru1zPvdBw+uzMEhS+PpGo.1624892200762.74385
NW_015148989	Koludarov_et_al_2021	CDS	152732	152960	.	+	0	Name=LOC107065376 CDS;ID=EWKMg4ru1zPvdBw+uzMEhS+PpGo.1624892200762.74385
NW_015148989	Koludarov_et_al_2021	CDS	153048	153194	.	+	0	Name=LOC107065376 CDS;ID=EWKMg4ru1zPvdBw+uzMEhS+PpGo.1624892200762.74385
NW_015148989	Koludarov_et_al_2021	CDS	2421	2489	.	+	0	Name=LOC107065349 CDS;ID=EWKMg4ru1zPvdBw+uzMEhS+PpGo.1624892200762.74386
NW_015148989	Koludarov_et_al_2021	CDS	2971	3222	.	+	0	Name=LOC107065349 CDS;ID=EWKMg4ru1zPvdBw+uzMEhS+PpGo.1624892200762.74386
NW_015148989	Koludarov_et_al_2021	CDS	2216479	2216799	.	-	0	Name=LOC107065351 CDS;ID=EWKMg4ru1zPvdBw+uzMEhS+PpGo.1624892200762.74387
NW_015148989	Koludarov_et_al_2021	CDS	2216357	2216362	.	-	0	Name=LOC107065351 CDS;ID=EWKMg4ru1zPvdBw+uzMEhS+PpGo.1624892200762.74387
NW_015148989	Koludarov_et_al_2021	mRNA	2114959	2115049	.	-	.	Name=LOC107065359 mRNA;ID=EWKMg4ru1zPvdBw+uzMEhS+PpGo.1624892200762.74388
NW_015148989	Koludarov_et_al_2021	mRNA	2114519	2114701	.	-	.	Name=LOC107065359 mRNA;ID=EWKMg4ru1zPvdBw+uzMEhS+PpGo.1624892200762.74388
NW_015148989	Koludarov_et_al_2021	mRNA	2113730	2113799	.	-	.	Name=LOC107065359 mRNA;ID=EWKMg4ru1zPvdBw+uzMEhS+PpGo.1624892200762.74388
NW_015148989	Koludarov_et_al_2021	mRNA	2113514	2113640	.	-	.	Name=LOC107065359 mRNA;ID=EWKMg4ru1zPvdBw+uzMEhS+PpGo.1624892200762.74388
NW_015148989	Koludarov_et_al_2021	mRNA	1525505	1525565	.	-	.	Name=LOC107065359 mRNA;ID=EWKMg4ru1zPvdBw+uzMEhS+PpGo.1624892200762.74388
NW_015148989	Koludarov_et_al_2021	mRNA	1525294	1525400	.	-	.	Name=LOC107065359 mRNA;ID=EWKMg4ru1zPvdBw+uzMEhS+PpGo.1624892200762.74388
NW_015148989	Koludarov_et_al_2021	mRNA	1525148	1525216	.	-	.	Name=LOC107065359 mRNA;ID=EWKMg4ru1zPvdBw+uzMEhS+PpGo.1624892200762.74388
NW_015148989	Koludarov_et_al_2021	mRNA	1524865	1525039	.	-	.	Name=LOC107065359 mRNA;ID=EWKMg4ru1zPvdBw+uzMEhS+PpGo.1624892200762.74388
NW_015148989	Koludarov_et_al_2021	mRNA	1523811	1523987	.	-	.	Name=LOC107065359 mRNA;ID=EWKMg4ru1zPvdBw+uzMEhS+PpGo.1624892200762.74388
NW_015148989	Koludarov_et_al_2021	mRNA	1523222	1523723	.	-	.	Name=LOC107065359 mRNA;ID=EWKMg4ru1zPvdBw+uzMEhS+PpGo.1624892200762.74388
NW_015148989	Koludarov_et_al_2021	mRNA	1021978	1022013	.	-	.	Name=LOC107065369 mRNA;ID=EWKMg4ru1zPvdBw+uzMEhS+PpGo.1624892200762.74389
NW_015148989	Koludarov_et_al_2021	mRNA	1020620	1021857	.	-	.	Name=LOC107065369 mRNA;ID=EWKMg4ru1zPvdBw+uzMEhS+PpGo.1624892200762.74389
NW_015148989	Koludarov_et_al_2021	mRNA	789879	789964	.	-	.	Name=LOC107065369 mRNA;ID=EWKMg4ru1zPvdBw+uzMEhS+PpGo.1624892200762.74389
NW_015148989	Koludarov_et_al_2021	mRNA	646389	646780	.	-	.	Name=LOC107065369 mRNA;ID=EWKMg4ru1zPvdBw+uzMEhS+PpGo.1624892200762.74389
NW_015148989	Koludarov_et_al_2021	mRNA	547498	547720	.	-	.	Name=LOC107065365 mRNA;ID=EWKMg4ru1zPvdBw+uzMEhS+PpGo.1624892200762.74390
NW_015148989	Koludarov_et_al_2021	mRNA	546565	547034	.	-	.	Name=LOC107065365 mRNA;ID=EWKMg4ru1zPvdBw+uzMEhS+PpGo.1624892200762.74390
NW_015148989	Koludarov_et_al_2021	mRNA	421149	421154	.	-	.	Name=LOC107065365 mRNA;ID=EWKMg4ru1zPvdBw+uzMEhS+PpGo.1624892200762.74390
NW_015148989	Koludarov_et_al_2021	mRNA	294089	294271	.	-	.	Name=LOC107065365 mRNA;ID=EWKMg4ru1zPvdBw+uzMEhS+PpGo.1624892200762.74390
NW_015148989	Koludarov_et_al_2021	mRNA	285542	285626	.	-	.	Name=LOC107065365 mRNA;ID=EWKMg4ru1zPvdBw+uzMEhS+PpGo.1624892200762.74390
NW_015148989	Koludarov_et_al_2021	mRNA	281979	282142	.	-	.	Name=LOC107065365 mRNA;ID=EWKMg4ru1zPvdBw+uzMEhS+PpGo.1624892200762.74390
NW_015148989	Koludarov_et_al_2021	mRNA	281571	281744	.	-	.	Name=LOC107065365 mRNA;ID=EWKMg4ru1zPvdBw+uzMEhS+PpGo.1624892200762.74390
NW_015148989	Koludarov_et_al_2021	mRNA	278916	279254	.	-	.	Name=LOC107065365 mRNA;ID=EWKMg4ru1zPvdBw+uzMEhS+PpGo.1624892200762.74390
NW_015148989	Koludarov_et_al_2021	mRNA	277959	278236	.	-	.	Name=LOC107065365 mRNA;ID=EWKMg4ru1zPvdBw+uzMEhS+PpGo.1624892200762.74390
NW_015148989	Koludarov_et_al_2021	mRNA	277054	277300	.	-	.	Name=LOC107065365 mRNA;ID=EWKMg4ru1zPvdBw+uzMEhS+PpGo.1624892200762.74390
NW_015148989	Koludarov_et_al_2021	mRNA	276021	276395	.	-	.	Name=LOC107065365 mRNA;ID=EWKMg4ru1zPvdBw+uzMEhS+PpGo.1624892200762.74390
NW_015148989	Koludarov_et_al_2021	mRNA	275437	275772	.	-	.	Name=LOC107065365 mRNA;ID=EWKMg4ru1zPvdBw+uzMEhS+PpGo.1624892200762.74390
NW_015148989	Koludarov_et_al_2021	mRNA	274534	274741	.	-	.	Name=LOC107065365 mRNA;ID=EWKMg4ru1zPvdBw+uzMEhS+PpGo.1624892200762.74390
NW_015148989	Koludarov_et_al_2021	mRNA	272014	272040	.	-	.	Name=LOC107065365 mRNA;ID=EWKMg4ru1zPvdBw+uzMEhS+PpGo.1624892200762.74390
NW_015148989	Koludarov_et_al_2021	mRNA	269074	269290	.	-	.	Name=LOC107065365 mRNA;ID=EWKMg4ru1zPvdBw+uzMEhS+PpGo.1624892200762.74390
NW_015148989	Koludarov_et_al_2021	mRNA	268155	268990	.	-	.	Name=LOC107065365 mRNA;ID=EWKMg4ru1zPvdBw+uzMEhS+PpGo.1624892200762.74390
NW_015148989	Koludarov_et_al_2021	mRNA	265767	268069	.	-	.	Name=LOC107065365 mRNA;ID=EWKMg4ru1zPvdBw+uzMEhS+PpGo.1624892200762.74390
NW_015148989	Koludarov_et_al_2021	mRNA	264873	265626	.	-	.	Name=LOC107065365 mRNA;ID=EWKMg4ru1zPvdBw+uzMEhS+PpGo.1624892200762.74390
NW_015148989	Koludarov_et_al_2021	mRNA	262852	264791	.	-	.	Name=LOC107065365 mRNA;ID=EWKMg4ru1zPvdBw+uzMEhS+PpGo.1624892200762.74390
NW_015148989	Koludarov_et_al_2021	mRNA	547186	547319	.	-	.	Name=LOC107065365 mRNA;ID=EWKMg4ru1zPvdBw+uzMEhS+PpGo.1624892200762.74391
NW_015148989	Koludarov_et_al_2021	mRNA	546565	547034	.	-	.	Name=LOC107065365 mRNA;ID=EWKMg4ru1zPvdBw+uzMEhS+PpGo.1624892200762.74391
NW_015148989	Koludarov_et_al_2021	mRNA	421149	421154	.	-	.	Name=LOC107065365 mRNA;ID=EWKMg4ru1zPvdBw+uzMEhS+PpGo.1624892200762.74391
NW_015148989	Koludarov_et_al_2021	mRNA	294089	294271	.	-	.	Name=LOC107065365 mRNA;ID=EWKMg4ru1zPvdBw+uzMEhS+PpGo.1624892200762.74391
NW_015148989	Koludarov_et_al_2021	mRNA	285542	285626	.	-	.	Name=LOC107065365 mRNA;ID=EWKMg4ru1zPvdBw+uzMEhS+PpGo.1624892200762.74391
NW_015148989	Koludarov_et_al_2021	mRNA	281979	282142	.	-	.	Name=LOC107065365 mRNA;ID=EWKMg4ru1zPvdBw+uzMEhS+PpGo.1624892200762.74391
NW_015148989	Koludarov_et_al_2021	mRNA	281571	281744	.	-	.	Name=LOC107065365 mRNA;ID=EWKMg4ru1zPvdBw+uzMEhS+PpGo.1624892200762.74391
NW_015148989	Koludarov_et_al_2021	mRNA	278916	279254	.	-	.	Name=LOC107065365 mRNA;ID=EWKMg4ru1zPvdBw+uzMEhS+PpGo.1624892200762.74391
NW_015148989	Koludarov_et_al_2021	mRNA	277959	278236	.	-	.	Name=LOC107065365 mRNA;ID=EWKMg4ru1zPvdBw+uzMEhS+PpGo.1624892200762.74391
NW_015148989	Koludarov_et_al_2021	mRNA	277054	277300	.	-	.	Name=LOC107065365 mRNA;ID=EWKMg4ru1zPvdBw+uzMEhS+PpGo.1624892200762.74391
NW_015148989	Koludarov_et_al_2021	mRNA	276021	276395	.	-	.	Name=LOC107065365 mRNA;ID=EWKMg4ru1zPvdBw+uzMEhS+PpGo.1624892200762.74391
NW_015148989	Koludarov_et_al_2021	mRNA	275437	275772	.	-	.	Name=LOC107065365 mRNA;ID=EWKMg4ru1zPvdBw+uzMEhS+PpGo.1624892200762.74391
NW_015148989	Koludarov_et_al_2021	mRNA	274534	274741	.	-	.	Name=LOC107065365 mRNA;ID=EWKMg4ru1zPvdBw+uzMEhS+PpGo.1624892200762.74391
NW_015148989	Koludarov_et_al_2021	mRNA	272014	272040	.	-	.	Name=LOC107065365 mRNA;ID=EWKMg4ru1zPvdBw+uzMEhS+PpGo.1624892200762.74391
NW_015148989	Koludarov_et_al_2021	mRNA	269074	269290	.	-	.	Name=LOC107065365 mRNA;ID=EWKMg4ru1zPvdBw+uzMEhS+PpGo.1624892200762.74391
NW_015148989	Koludarov_et_al_2021	mRNA	268155	268990	.	-	.	Name=LOC107065365 mRNA;ID=EWKMg4ru1zPvdBw+uzMEhS+PpGo.1624892200762.74391
NW_015148989	Koludarov_et_al_2021	mRNA	265767	268069	.	-	.	Name=LOC107065365 mRNA;ID=EWKMg4ru1zPvdBw+uzMEhS+PpGo.1624892200762.74391
NW_015148989	Koludarov_et_al_2021	mRNA	264873	265626	.	-	.	Name=LOC107065365 mRNA;ID=EWKMg4ru1zPvdBw+uzMEhS+PpGo.1624892200762.74391
NW_015148989	Koludarov_et_al_2021	mRNA	262852	264791	.	-	.	Name=LOC107065365 mRNA;ID=EWKMg4ru1zPvdBw+uzMEhS+PpGo.1624892200762.74391
NW_015148989	Koludarov_et_al_2021	mRNA	2174637	2174801	.	-	.	Name=LOC107065360 mRNA;ID=EWKMg4ru1zPvdBw+uzMEhS+PpGo.1624892200762.74392
NW_015148989	Koludarov_et_al_2021	mRNA	2049479	2049771	.	-	.	Name=LOC107065360 mRNA;ID=EWKMg4ru1zPvdBw+uzMEhS+PpGo.1624892200762.74392
NW_015148989	Koludarov_et_al_2021	mRNA	2040013	2040221	.	-	.	Name=LOC107065360 mRNA;ID=EWKMg4ru1zPvdBw+uzMEhS+PpGo.1624892200762.74392
NW_015148989	Koludarov_et_al_2021	mRNA	2006970	2007313	.	-	.	Name=LOC107065360 mRNA;ID=EWKMg4ru1zPvdBw+uzMEhS+PpGo.1624892200762.74392
NW_015148989	Koludarov_et_al_2021	mRNA	1999472	2000315	.	-	.	Name=LOC107065360 mRNA;ID=EWKMg4ru1zPvdBw+uzMEhS+PpGo.1624892200762.74392
NW_015148989	Koludarov_et_al_2021	mRNA	1469595	1469960	.	+	.	Name=LOC107065356 mRNA;ID=EWKMg4ru1zPvdBw+uzMEhS+PpGo.1624892200762.74393
NW_015148989	Koludarov_et_al_2021	mRNA	1474981	1475121	.	+	.	Name=LOC107065356 mRNA;ID=EWKMg4ru1zPvdBw+uzMEhS+PpGo.1624892200762.74393
NW_015148989	Koludarov_et_al_2021	mRNA	1591436	1591727	.	+	.	Name=LOC107065356 mRNA;ID=EWKMg4ru1zPvdBw+uzMEhS+PpGo.1624892200762.74393
NW_015148989	Koludarov_et_al_2021	mRNA	1617897	1618003	.	+	.	Name=LOC107065356 mRNA;ID=EWKMg4ru1zPvdBw+uzMEhS+PpGo.1624892200762.74393
NW_015148989	Koludarov_et_al_2021	mRNA	1621521	1621719	.	+	.	Name=LOC107065356 mRNA;ID=EWKMg4ru1zPvdBw+uzMEhS+PpGo.1624892200762.74393
NW_015148989	Koludarov_et_al_2021	mRNA	1627281	1627355	.	+	.	Name=LOC107065356 mRNA;ID=EWKMg4ru1zPvdBw+uzMEhS+PpGo.1624892200762.74393
NW_015148989	Koludarov_et_al_2021	mRNA	1627668	1627720	.	+	.	Name=LOC107065356 mRNA;ID=EWKMg4ru1zPvdBw+uzMEhS+PpGo.1624892200762.74393
NW_015148989	Koludarov_et_al_2021	mRNA	1629072	1629369	.	+	.	Name=LOC107065356 mRNA;ID=EWKMg4ru1zPvdBw+uzMEhS+PpGo.1624892200762.74393
NW_015148989	Koludarov_et_al_2021	mRNA	1629867	1630123	.	+	.	Name=LOC107065356 mRNA;ID=EWKMg4ru1zPvdBw+uzMEhS+PpGo.1624892200762.74393
NW_015148989	Koludarov_et_al_2021	mRNA	1630686	1631004	.	+	.	Name=LOC107065356 mRNA;ID=EWKMg4ru1zPvdBw+uzMEhS+PpGo.1624892200762.74393
NW_015148989	Koludarov_et_al_2021	mRNA	1631253	1631431	.	+	.	Name=LOC107065356 mRNA;ID=EWKMg4ru1zPvdBw+uzMEhS+PpGo.1624892200762.74393
NW_015148989	Koludarov_et_al_2021	mRNA	1631546	1631768	.	+	.	Name=LOC107065356 mRNA;ID=EWKMg4ru1zPvdBw+uzMEhS+PpGo.1624892200762.74393
NW_015148989	Koludarov_et_al_2021	mRNA	1631898	1632342	.	+	.	Name=LOC107065356 mRNA;ID=EWKMg4ru1zPvdBw+uzMEhS+PpGo.1624892200762.74393
NW_015148989	Koludarov_et_al_2021	mRNA	1632609	1632814	.	+	.	Name=LOC107065356 mRNA;ID=EWKMg4ru1zPvdBw+uzMEhS+PpGo.1624892200762.74393
NW_015148989	Koludarov_et_al_2021	mRNA	1633846	1634145	.	+	.	Name=LOC107065356 mRNA;ID=EWKMg4ru1zPvdBw+uzMEhS+PpGo.1624892200762.74393
NW_015148989	Koludarov_et_al_2021	mRNA	1469595	1469960	.	+	.	Name=LOC107065356 mRNA;ID=EWKMg4ru1zPvdBw+uzMEhS+PpGo.1624892200762.74394
NW_015148989	Koludarov_et_al_2021	mRNA	1474984	1475121	.	+	.	Name=LOC107065356 mRNA;ID=EWKMg4ru1zPvdBw+uzMEhS+PpGo.1624892200762.74394
NW_015148989	Koludarov_et_al_2021	mRNA	1591436	1591727	.	+	.	Name=LOC107065356 mRNA;ID=EWKMg4ru1zPvdBw+uzMEhS+PpGo.1624892200762.74394
NW_015148989	Koludarov_et_al_2021	mRNA	1617897	1618003	.	+	.	Name=LOC107065356 mRNA;ID=EWKMg4ru1zPvdBw+uzMEhS+PpGo.1624892200762.74394
NW_015148989	Koludarov_et_al_2021	mRNA	1621521	1621719	.	+	.	Name=LOC107065356 mRNA;ID=EWKMg4ru1zPvdBw+uzMEhS+PpGo.1624892200762.74394
NW_015148989	Koludarov_et_al_2021	mRNA	1627281	1627355	.	+	.	Name=LOC107065356 mRNA;ID=EWKMg4ru1zPvdBw+uzMEhS+PpGo.1624892200762.74394
NW_015148989	Koludarov_et_al_2021	mRNA	1627668	1627720	.	+	.	Name=LOC107065356 mRNA;ID=EWKMg4ru1zPvdBw+uzMEhS+PpGo.1624892200762.74394
NW_015148989	Koludarov_et_al_2021	mRNA	1629072	1629369	.	+	.	Name=LOC107065356 mRNA;ID=EWKMg4ru1zPvdBw+uzMEhS+PpGo.1624892200762.74394
NW_015148989	Koludarov_et_al_2021	mRNA	1629867	1630123	.	+	.	Name=LOC107065356 mRNA;ID=EWKMg4ru1zPvdBw+uzMEhS+PpGo.1624892200762.74394
NW_015148989	Koludarov_et_al_2021	mRNA	1630686	1631004	.	+	.	Name=LOC107065356 mRNA;ID=EWKMg4ru1zPvdBw+uzMEhS+PpGo.1624892200762.74394
NW_015148989	Koludarov_et_al_2021	mRNA	1631253	1631431	.	+	.	Name=LOC107065356 mRNA;ID=EWKMg4ru1zPvdBw+uzMEhS+PpGo.1624892200762.74394
NW_015148989	Koludarov_et_al_2021	mRNA	1631546	1631768	.	+	.	Name=LOC107065356 mRNA;ID=EWKMg4ru1zPvdBw+uzMEhS+PpGo.1624892200762.74394
NW_015148989	Koludarov_et_al_2021	mRNA	1631898	1632342	.	+	.	Name=LOC107065356 mRNA;ID=EWKMg4ru1zPvdBw+uzMEhS+PpGo.1624892200762.74394
NW_015148989	Koludarov_et_al_2021	mRNA	1632609	1632814	.	+	.	Name=LOC107065356 mRNA;ID=EWKMg4ru1zPvdBw+uzMEhS+PpGo.1624892200762.74394
NW_015148989	Koludarov_et_al_2021	mRNA	1633846	1634145	.	+	.	Name=LOC107065356 mRNA;ID=EWKMg4ru1zPvdBw+uzMEhS+PpGo.1624892200762.74394
NW_015148989	Koludarov_et_al_2021	mRNA	1474251	1474381	.	+	.	Name=LOC107065356 mRNA;ID=EWKMg4ru1zPvdBw+uzMEhS+PpGo.1624892200762.74395
NW_015148989	Koludarov_et_al_2021	mRNA	1474981	1475121	.	+	.	Name=LOC107065356 mRNA;ID=EWKMg4ru1zPvdBw+uzMEhS+PpGo.1624892200762.74395
NW_015148989	Koludarov_et_al_2021	mRNA	1591436	1591727	.	+	.	Name=LOC107065356 mRNA;ID=EWKMg4ru1zPvdBw+uzMEhS+PpGo.1624892200762.74395
NW_015148989	Koludarov_et_al_2021	mRNA	1617897	1618003	.	+	.	Name=LOC107065356 mRNA;ID=EWKMg4ru1zPvdBw+uzMEhS+PpGo.1624892200762.74395
NW_015148989	Koludarov_et_al_2021	mRNA	1621521	1621719	.	+	.	Name=LOC107065356 mRNA;ID=EWKMg4ru1zPvdBw+uzMEhS+PpGo.1624892200762.74395
NW_015148989	Koludarov_et_al_2021	mRNA	1627281	1627355	.	+	.	Name=LOC107065356 mRNA;ID=EWKMg4ru1zPvdBw+uzMEhS+PpGo.1624892200762.74395
NW_015148989	Koludarov_et_al_2021	mRNA	1627668	1627720	.	+	.	Name=LOC107065356 mRNA;ID=EWKMg4ru1zPvdBw+uzMEhS+PpGo.1624892200762.74395
NW_015148989	Koludarov_et_al_2021	mRNA	1629072	1629369	.	+	.	Name=LOC107065356 mRNA;ID=EWKMg4ru1zPvdBw+uzMEhS+PpGo.1624892200762.74395
NW_015148989	Koludarov_et_al_2021	mRNA	1629867	1630123	.	+	.	Name=LOC107065356 mRNA;ID=EWKMg4ru1zPvdBw+uzMEhS+PpGo.1624892200762.74395
NW_015148989	Koludarov_et_al_2021	mRNA	1630686	1631004	.	+	.	Name=LOC107065356 mRNA;ID=EWKMg4ru1zPvdBw+uzMEhS+PpGo.1624892200762.74395
NW_015148989	Koludarov_et_al_2021	mRNA	1631253	1631431	.	+	.	Name=LOC107065356 mRNA;ID=EWKMg4ru1zPvdBw+uzMEhS+PpGo.1624892200762.74395
NW_015148989	Koludarov_et_al_2021	mRNA	1631546	1631768	.	+	.	Name=LOC107065356 mRNA;ID=EWKMg4ru1zPvdBw+uzMEhS+PpGo.1624892200762.74395
NW_015148989	Koludarov_et_al_2021	mRNA	1631898	1632342	.	+	.	Name=LOC107065356 mRNA;ID=EWKMg4ru1zPvdBw+uzMEhS+PpGo.1624892200762.74395
NW_015148989	Koludarov_et_al_2021	mRNA	1632609	1632814	.	+	.	Name=LOC107065356 mRNA;ID=EWKMg4ru1zPvdBw+uzMEhS+PpGo.1624892200762.74395
NW_015148989	Koludarov_et_al_2021	mRNA	1633846	1634145	.	+	.	Name=LOC107065356 mRNA;ID=EWKMg4ru1zPvdBw+uzMEhS+PpGo.1624892200762.74395
NW_015148989	Koludarov_et_al_2021	mRNA	1474890	1475121	.	+	.	Name=LOC107065356 mRNA;ID=EWKMg4ru1zPvdBw+uzMEhS+PpGo.1624892200763.74396
NW_015148989	Koludarov_et_al_2021	mRNA	1591436	1591718	.	+	.	Name=LOC107065356 mRNA;ID=EWKMg4ru1zPvdBw+uzMEhS+PpGo.1624892200763.74396
NW_015148989	Koludarov_et_al_2021	mRNA	1617897	1618003	.	+	.	Name=LOC107065356 mRNA;ID=EWKMg4ru1zPvdBw+uzMEhS+PpGo.1624892200763.74396
NW_015148989	Koludarov_et_al_2021	mRNA	1621521	1621719	.	+	.	Name=LOC107065356 mRNA;ID=EWKMg4ru1zPvdBw+uzMEhS+PpGo.1624892200763.74396
NW_015148989	Koludarov_et_al_2021	mRNA	1627281	1627355	.	+	.	Name=LOC107065356 mRNA;ID=EWKMg4ru1zPvdBw+uzMEhS+PpGo.1624892200763.74396
NW_015148989	Koludarov_et_al_2021	mRNA	1627668	1627720	.	+	.	Name=LOC107065356 mRNA;ID=EWKMg4ru1zPvdBw+uzMEhS+PpGo.1624892200763.74396
NW_015148989	Koludarov_et_al_2021	mRNA	1629072	1629369	.	+	.	Name=LOC107065356 mRNA;ID=EWKMg4ru1zPvdBw+uzMEhS+PpGo.1624892200763.74396
NW_015148989	Koludarov_et_al_2021	mRNA	1629867	1630123	.	+	.	Name=LOC107065356 mRNA;ID=EWKMg4ru1zPvdBw+uzMEhS+PpGo.1624892200763.74396
NW_015148989	Koludarov_et_al_2021	mRNA	1630686	1631004	.	+	.	Name=LOC107065356 mRNA;ID=EWKMg4ru1zPvdBw+uzMEhS+PpGo.1624892200763.74396
NW_015148989	Koludarov_et_al_2021	mRNA	1631253	1631431	.	+	.	Name=LOC107065356 mRNA;ID=EWKMg4ru1zPvdBw+uzMEhS+PpGo.1624892200763.74396
NW_015148989	Koludarov_et_al_2021	mRNA	1631546	1631768	.	+	.	Name=LOC107065356 mRNA;ID=EWKMg4ru1zPvdBw+uzMEhS+PpGo.1624892200763.74396
NW_015148989	Koludarov_et_al_2021	mRNA	1631898	1632342	.	+	.	Name=LOC107065356 mRNA;ID=EWKMg4ru1zPvdBw+uzMEhS+PpGo.1624892200763.74396
NW_015148989	Koludarov_et_al_2021	mRNA	1632609	1632814	.	+	.	Name=LOC107065356 mRNA;ID=EWKMg4ru1zPvdBw+uzMEhS+PpGo.1624892200763.74396
NW_015148989	Koludarov_et_al_2021	mRNA	1633846	1634145	.	+	.	Name=LOC107065356 mRNA;ID=EWKMg4ru1zPvdBw+uzMEhS+PpGo.1624892200763.74396
NW_015148989	Koludarov_et_al_2021	mRNA	1838955	1839763	.	-	.	Name=LOC107065354 mRNA;ID=EWKMg4ru1zPvdBw+uzMEhS+PpGo.1624892200763.74397
NW_015148989	Koludarov_et_al_2021	mRNA	1788255	1788463	.	-	.	Name=LOC107065354 mRNA;ID=EWKMg4ru1zPvdBw+uzMEhS+PpGo.1624892200763.74397
NW_015148989	Koludarov_et_al_2021	mRNA	1745640	1745928	.	-	.	Name=LOC107065354 mRNA;ID=EWKMg4ru1zPvdBw+uzMEhS+PpGo.1624892200763.74397
NW_015148989	Koludarov_et_al_2021	mRNA	1744402	1745344	.	-	.	Name=LOC107065354 mRNA;ID=EWKMg4ru1zPvdBw+uzMEhS+PpGo.1624892200763.74397
NW_015148989	Koludarov_et_al_2021	mRNA	1744104	1744321	.	-	.	Name=LOC107065354 mRNA;ID=EWKMg4ru1zPvdBw+uzMEhS+PpGo.1624892200763.74397
NW_015148989	Koludarov_et_al_2021	mRNA	1743888	1744005	.	-	.	Name=LOC107065354 mRNA;ID=EWKMg4ru1zPvdBw+uzMEhS+PpGo.1624892200763.74397
NW_015148989	Koludarov_et_al_2021	mRNA	1741553	1742293	.	-	.	Name=LOC107065354 mRNA;ID=EWKMg4ru1zPvdBw+uzMEhS+PpGo.1624892200763.74397
NW_015148989	Koludarov_et_al_2021	mRNA	1741188	1741487	.	-	.	Name=LOC107065354 mRNA;ID=EWKMg4ru1zPvdBw+uzMEhS+PpGo.1624892200763.74397
NW_015148989	Koludarov_et_al_2021	mRNA	1740312	1741094	.	-	.	Name=LOC107065354 mRNA;ID=EWKMg4ru1zPvdBw+uzMEhS+PpGo.1624892200763.74397
NW_015148989	Koludarov_et_al_2021	mRNA	1739094	1740122	.	-	.	Name=LOC107065354 mRNA;ID=EWKMg4ru1zPvdBw+uzMEhS+PpGo.1624892200763.74397
NW_015148989	Koludarov_et_al_2021	mRNA	1838955	1839763	.	-	.	Name=LOC107065354 mRNA;ID=EWKMg4ru1zPvdBw+uzMEhS+PpGo.1624892200763.74398
NW_015148989	Koludarov_et_al_2021	mRNA	1788255	1788463	.	-	.	Name=LOC107065354 mRNA;ID=EWKMg4ru1zPvdBw+uzMEhS+PpGo.1624892200763.74398
NW_015148989	Koludarov_et_al_2021	mRNA	1745640	1745928	.	-	.	Name=LOC107065354 mRNA;ID=EWKMg4ru1zPvdBw+uzMEhS+PpGo.1624892200763.74398
NW_015148989	Koludarov_et_al_2021	mRNA	1744402	1745344	.	-	.	Name=LOC107065354 mRNA;ID=EWKMg4ru1zPvdBw+uzMEhS+PpGo.1624892200763.74398
NW_015148989	Koludarov_et_al_2021	mRNA	1744104	1744321	.	-	.	Name=LOC107065354 mRNA;ID=EWKMg4ru1zPvdBw+uzMEhS+PpGo.1624892200763.74398
NW_015148989	Koludarov_et_al_2021	mRNA	1743369	1744005	.	-	.	Name=LOC107065354 mRNA;ID=EWKMg4ru1zPvdBw+uzMEhS+PpGo.1624892200763.74398
NW_015148989	Koludarov_et_al_2021	mRNA	1741553	1742293	.	-	.	Name=LOC107065354 mRNA;ID=EWKMg4ru1zPvdBw+uzMEhS+PpGo.1624892200763.74398
NW_015148989	Koludarov_et_al_2021	mRNA	1741188	1741487	.	-	.	Name=LOC107065354 mRNA;ID=EWKMg4ru1zPvdBw+uzMEhS+PpGo.1624892200763.74398
NW_015148989	Koludarov_et_al_2021	mRNA	1740312	1741094	.	-	.	Name=LOC107065354 mRNA;ID=EWKMg4ru1zPvdBw+uzMEhS+PpGo.1624892200763.74398
NW_015148989	Koludarov_et_al_2021	mRNA	1739094	1740122	.	-	.	Name=LOC107065354 mRNA;ID=EWKMg4ru1zPvdBw+uzMEhS+PpGo.1624892200763.74398
NW_015148989	Koludarov_et_al_2021	mRNA	113936	114002	.	-	.	Name=LOC107065374 mRNA;ID=EWKMg4ru1zPvdBw+uzMEhS+PpGo.1624892200763.74399
NW_015148989	Koludarov_et_al_2021	mRNA	67978	68590	.	-	.	Name=LOC107065374 mRNA;ID=EWKMg4ru1zPvdBw+uzMEhS+PpGo.1624892200763.74399
NW_015148989	Koludarov_et_al_2021	mRNA	47163	47253	.	-	.	Name=LOC107065374 mRNA;ID=EWKMg4ru1zPvdBw+uzMEhS+PpGo.1624892200763.74399
NW_015148989	Koludarov_et_al_2021	mRNA	45208	45334	.	-	.	Name=LOC107065374 mRNA;ID=EWKMg4ru1zPvdBw+uzMEhS+PpGo.1624892200763.74399
NW_015148989	Koludarov_et_al_2021	mRNA	41158	41333	.	-	.	Name=LOC107065374 mRNA;ID=EWKMg4ru1zPvdBw+uzMEhS+PpGo.1624892200763.74399
NW_015148989	Koludarov_et_al_2021	mRNA	39715	39855	.	-	.	Name=LOC107065374 mRNA;ID=EWKMg4ru1zPvdBw+uzMEhS+PpGo.1624892200763.74399
NW_015148989	Koludarov_et_al_2021	mRNA	38137	38247	.	-	.	Name=LOC107065374 mRNA;ID=EWKMg4ru1zPvdBw+uzMEhS+PpGo.1624892200763.74399
NW_015148989	Koludarov_et_al_2021	mRNA	37726	37932	.	-	.	Name=LOC107065374 mRNA;ID=EWKMg4ru1zPvdBw+uzMEhS+PpGo.1624892200763.74399
NW_015148989	Koludarov_et_al_2021	mRNA	34912	34932	.	-	.	Name=LOC107065374 mRNA;ID=EWKMg4ru1zPvdBw+uzMEhS+PpGo.1624892200763.74399
NW_015148989	Koludarov_et_al_2021	mRNA	30806	31083	.	-	.	Name=LOC107065374 mRNA;ID=EWKMg4ru1zPvdBw+uzMEhS+PpGo.1624892200763.74399
NW_015148989	Koludarov_et_al_2021	mRNA	26546	26638	.	-	.	Name=LOC107065374 mRNA;ID=EWKMg4ru1zPvdBw+uzMEhS+PpGo.1624892200763.74399
NW_015148989	Koludarov_et_al_2021	mRNA	21752	21908	.	-	.	Name=LOC107065374 mRNA;ID=EWKMg4ru1zPvdBw+uzMEhS+PpGo.1624892200763.74399
NW_015148989	Koludarov_et_al_2021	mRNA	18115	18237	.	-	.	Name=LOC107065374 mRNA;ID=EWKMg4ru1zPvdBw+uzMEhS+PpGo.1624892200763.74399
NW_015148989	Koludarov_et_al_2021	mRNA	15585	16229	.	-	.	Name=LOC107065374 mRNA;ID=EWKMg4ru1zPvdBw+uzMEhS+PpGo.1624892200763.74399
NW_015148989	Koludarov_et_al_2021	mRNA	1963534	1963962	.	-	.	Name=LOC107065355 mRNA;ID=EWKMg4ru1zPvdBw+uzMEhS+PpGo.1624892200763.74400
NW_015148989	Koludarov_et_al_2021	mRNA	1957426	1957637	.	-	.	Name=LOC107065355 mRNA;ID=EWKMg4ru1zPvdBw+uzMEhS+PpGo.1624892200763.74400
NW_015148989	Koludarov_et_al_2021	mRNA	1913979	1914274	.	-	.	Name=LOC107065355 mRNA;ID=EWKMg4ru1zPvdBw+uzMEhS+PpGo.1624892200763.74400
NW_015148989	Koludarov_et_al_2021	mRNA	1912618	1912785	.	-	.	Name=LOC107065355 mRNA;ID=EWKMg4ru1zPvdBw+uzMEhS+PpGo.1624892200763.74400
NW_015148989	Koludarov_et_al_2021	mRNA	1911229	1912332	.	-	.	Name=LOC107065355 mRNA;ID=EWKMg4ru1zPvdBw+uzMEhS+PpGo.1624892200763.74400
NW_015148989	Koludarov_et_al_2021	mRNA	1909939	1910216	.	-	.	Name=LOC107065355 mRNA;ID=EWKMg4ru1zPvdBw+uzMEhS+PpGo.1624892200763.74400
NW_015148989	Koludarov_et_al_2021	mRNA	1908522	1908659	.	-	.	Name=LOC107065355 mRNA;ID=EWKMg4ru1zPvdBw+uzMEhS+PpGo.1624892200763.74400
NW_015148989	Koludarov_et_al_2021	mRNA	1907276	1907576	.	-	.	Name=LOC107065355 mRNA;ID=EWKMg4ru1zPvdBw+uzMEhS+PpGo.1624892200763.74400
NW_015148989	Koludarov_et_al_2021	mRNA	1891070	1891279	.	-	.	Name=LOC107065355 mRNA;ID=EWKMg4ru1zPvdBw+uzMEhS+PpGo.1624892200763.74400
NW_015148989	Koludarov_et_al_2021	mRNA	1873560	1874763	.	-	.	Name=LOC107065355 mRNA;ID=EWKMg4ru1zPvdBw+uzMEhS+PpGo.1624892200763.74400
NW_015148989	Koludarov_et_al_2021	mRNA	1963534	1963962	.	-	.	Name=LOC107065355 mRNA;ID=EWKMg4ru1zPvdBw+uzMEhS+PpGo.1624892200763.74401
NW_015148989	Koludarov_et_al_2021	mRNA	1957426	1957637	.	-	.	Name=LOC107065355 mRNA;ID=EWKMg4ru1zPvdBw+uzMEhS+PpGo.1624892200763.74401
NW_015148989	Koludarov_et_al_2021	mRNA	1913979	1914274	.	-	.	Name=LOC107065355 mRNA;ID=EWKMg4ru1zPvdBw+uzMEhS+PpGo.1624892200763.74401
NW_015148989	Koludarov_et_al_2021	mRNA	1912618	1912785	.	-	.	Name=LOC107065355 mRNA;ID=EWKMg4ru1zPvdBw+uzMEhS+PpGo.1624892200763.74401
NW_015148989	Koludarov_et_al_2021	mRNA	1911229	1912332	.	-	.	Name=LOC107065355 mRNA;ID=EWKMg4ru1zPvdBw+uzMEhS+PpGo.1624892200763.74401
NW_015148989	Koludarov_et_al_2021	mRNA	1910950	1911030	.	-	.	Name=LOC107065355 mRNA;ID=EWKMg4ru1zPvdBw+uzMEhS+PpGo.1624892200763.74401
NW_015148989	Koludarov_et_al_2021	mRNA	1909939	1910216	.	-	.	Name=LOC107065355 mRNA;ID=EWKMg4ru1zPvdBw+uzMEhS+PpGo.1624892200763.74401
NW_015148989	Koludarov_et_al_2021	mRNA	1908522	1908659	.	-	.	Name=LOC107065355 mRNA;ID=EWKMg4ru1zPvdBw+uzMEhS+PpGo.1624892200763.74401
NW_015148989	Koludarov_et_al_2021	mRNA	1907276	1907576	.	-	.	Name=LOC107065355 mRNA;ID=EWKMg4ru1zPvdBw+uzMEhS+PpGo.1624892200763.74401
NW_015148989	Koludarov_et_al_2021	mRNA	1891070	1891279	.	-	.	Name=LOC107065355 mRNA;ID=EWKMg4ru1zPvdBw+uzMEhS+PpGo.1624892200763.74401
NW_015148989	Koludarov_et_al_2021	mRNA	1873560	1874763	.	-	.	Name=LOC107065355 mRNA;ID=EWKMg4ru1zPvdBw+uzMEhS+PpGo.1624892200763.74401
NW_015148989	Koludarov_et_al_2021	mRNA	1546143	1546226	.	+	.	Name=LOC107065356 mRNA;ID=EWKMg4ru1zPvdBw+uzMEhS+PpGo.1624892200763.74402
NW_015148989	Koludarov_et_al_2021	mRNA	1546383	1546586	.	+	.	Name=LOC107065356 mRNA;ID=EWKMg4ru1zPvdBw+uzMEhS+PpGo.1624892200763.74402
NW_015148989	Koludarov_et_al_2021	mRNA	1591436	1591727	.	+	.	Name=LOC107065356 mRNA;ID=EWKMg4ru1zPvdBw+uzMEhS+PpGo.1624892200763.74402
NW_015148989	Koludarov_et_al_2021	mRNA	1617897	1618003	.	+	.	Name=LOC107065356 mRNA;ID=EWKMg4ru1zPvdBw+uzMEhS+PpGo.1624892200763.74402
NW_015148989	Koludarov_et_al_2021	mRNA	1621521	1621719	.	+	.	Name=LOC107065356 mRNA;ID=EWKMg4ru1zPvdBw+uzMEhS+PpGo.1624892200763.74402
NW_015148989	Koludarov_et_al_2021	mRNA	1627281	1627355	.	+	.	Name=LOC107065356 mRNA;ID=EWKMg4ru1zPvdBw+uzMEhS+PpGo.1624892200763.74402
NW_015148989	Koludarov_et_al_2021	mRNA	1627668	1627720	.	+	.	Name=LOC107065356 mRNA;ID=EWKMg4ru1zPvdBw+uzMEhS+PpGo.1624892200763.74402
NW_015148989	Koludarov_et_al_2021	mRNA	1629072	1629369	.	+	.	Name=LOC107065356 mRNA;ID=EWKMg4ru1zPvdBw+uzMEhS+PpGo.1624892200763.74402
NW_015148989	Koludarov_et_al_2021	mRNA	1629867	1630123	.	+	.	Name=LOC107065356 mRNA;ID=EWKMg4ru1zPvdBw+uzMEhS+PpGo.1624892200763.74402
NW_015148989	Koludarov_et_al_2021	mRNA	1630686	1631004	.	+	.	Name=LOC107065356 mRNA;ID=EWKMg4ru1zPvdBw+uzMEhS+PpGo.1624892200763.74402
NW_015148989	Koludarov_et_al_2021	mRNA	1631253	1631431	.	+	.	Name=LOC107065356 mRNA;ID=EWKMg4ru1zPvdBw+uzMEhS+PpGo.1624892200763.74402
NW_015148989	Koludarov_et_al_2021	mRNA	1631546	1631768	.	+	.	Name=LOC107065356 mRNA;ID=EWKMg4ru1zPvdBw+uzMEhS+PpGo.1624892200763.74402
NW_015148989	Koludarov_et_al_2021	mRNA	1631898	1632342	.	+	.	Name=LOC107065356 mRNA;ID=EWKMg4ru1zPvdBw+uzMEhS+PpGo.1624892200763.74402
NW_015148989	Koludarov_et_al_2021	mRNA	1632609	1632814	.	+	.	Name=LOC107065356 mRNA;ID=EWKMg4ru1zPvdBw+uzMEhS+PpGo.1624892200763.74402
NW_015148989	Koludarov_et_al_2021	mRNA	1633846	1634145	.	+	.	Name=LOC107065356 mRNA;ID=EWKMg4ru1zPvdBw+uzMEhS+PpGo.1624892200763.74402
NW_015148989	Koludarov_et_al_2021	mRNA	1546301	1546382	.	+	.	Name=LOC107065356 mRNA;ID=EWKMg4ru1zPvdBw+uzMEhS+PpGo.1624892200763.74403
NW_015148989	Koludarov_et_al_2021	mRNA	1546489	1546586	.	+	.	Name=LOC107065356 mRNA;ID=EWKMg4ru1zPvdBw+uzMEhS+PpGo.1624892200763.74403
NW_015148989	Koludarov_et_al_2021	mRNA	1591436	1591727	.	+	.	Name=LOC107065356 mRNA;ID=EWKMg4ru1zPvdBw+uzMEhS+PpGo.1624892200763.74403
NW_015148989	Koludarov_et_al_2021	mRNA	1617897	1618003	.	+	.	Name=LOC107065356 mRNA;ID=EWKMg4ru1zPvdBw+uzMEhS+PpGo.1624892200763.74403
NW_015148989	Koludarov_et_al_2021	mRNA	1621521	1621719	.	+	.	Name=LOC107065356 mRNA;ID=EWKMg4ru1zPvdBw+uzMEhS+PpGo.1624892200763.74403
NW_015148989	Koludarov_et_al_2021	mRNA	1627281	1627355	.	+	.	Name=LOC107065356 mRNA;ID=EWKMg4ru1zPvdBw+uzMEhS+PpGo.1624892200763.74403
NW_015148989	Koludarov_et_al_2021	mRNA	1627668	1627720	.	+	.	Name=LOC107065356 mRNA;ID=EWKMg4ru1zPvdBw+uzMEhS+PpGo.1624892200763.74403
NW_015148989	Koludarov_et_al_2021	mRNA	1629072	1629369	.	+	.	Name=LOC107065356 mRNA;ID=EWKMg4ru1zPvdBw+uzMEhS+PpGo.1624892200763.74403
NW_015148989	Koludarov_et_al_2021	mRNA	1629867	1630123	.	+	.	Name=LOC107065356 mRNA;ID=EWKMg4ru1zPvdBw+uzMEhS+PpGo.1624892200763.74403
NW_015148989	Koludarov_et_al_2021	mRNA	1630686	1631004	.	+	.	Name=LOC107065356 mRNA;ID=EWKMg4ru1zPvdBw+uzMEhS+PpGo.1624892200763.74403
NW_015148989	Koludarov_et_al_2021	mRNA	1631253	1631431	.	+	.	Name=LOC107065356 mRNA;ID=EWKMg4ru1zPvdBw+uzMEhS+PpGo.1624892200763.74403
NW_015148989	Koludarov_et_al_2021	mRNA	1631546	1631768	.	+	.	Name=LOC107065356 mRNA;ID=EWKMg4ru1zPvdBw+uzMEhS+PpGo.1624892200763.74403
NW_015148989	Koludarov_et_al_2021	mRNA	1631898	1632342	.	+	.	Name=LOC107065356 mRNA;ID=EWKMg4ru1zPvdBw+uzMEhS+PpGo.1624892200763.74403
NW_015148989	Koludarov_et_al_2021	mRNA	1632609	1632814	.	+	.	Name=LOC107065356 mRNA;ID=EWKMg4ru1zPvdBw+uzMEhS+PpGo.1624892200763.74403
NW_015148989	Koludarov_et_al_2021	mRNA	1633846	1634145	.	+	.	Name=LOC107065356 mRNA;ID=EWKMg4ru1zPvdBw+uzMEhS+PpGo.1624892200763.74403
NW_015148989	Koludarov_et_al_2021	mRNA	246270	246627	.	-	.	Name=LOC107065379 mRNA;ID=EWKMg4ru1zPvdBw+uzMEhS+PpGo.1624892200763.74404
NW_015148989	Koludarov_et_al_2021	mRNA	188919	189312	.	-	.	Name=LOC107065379 mRNA;ID=EWKMg4ru1zPvdBw+uzMEhS+PpGo.1624892200763.74404
NW_015148989	Koludarov_et_al_2021	mRNA	188164	188352	.	-	.	Name=LOC107065379 mRNA;ID=EWKMg4ru1zPvdBw+uzMEhS+PpGo.1624892200763.74404
NW_015148989	Koludarov_et_al_2021	mRNA	186542	186562	.	-	.	Name=LOC107065379 mRNA;ID=EWKMg4ru1zPvdBw+uzMEhS+PpGo.1624892200763.74404
NW_015148989	Koludarov_et_al_2021	mRNA	184405	184631	.	-	.	Name=LOC107065379 mRNA;ID=EWKMg4ru1zPvdBw+uzMEhS+PpGo.1624892200763.74404
NW_015148989	Koludarov_et_al_2021	mRNA	184191	184311	.	-	.	Name=LOC107065379 mRNA;ID=EWKMg4ru1zPvdBw+uzMEhS+PpGo.1624892200763.74404
NW_015148989	Koludarov_et_al_2021	mRNA	180780	180946	.	-	.	Name=LOC107065379 mRNA;ID=EWKMg4ru1zPvdBw+uzMEhS+PpGo.1624892200763.74404
NW_015148989	Koludarov_et_al_2021	mRNA	180280	180443	.	-	.	Name=LOC107065379 mRNA;ID=EWKMg4ru1zPvdBw+uzMEhS+PpGo.1624892200763.74404
NW_015148989	Koludarov_et_al_2021	mRNA	180010	180205	.	-	.	Name=LOC107065379 mRNA;ID=EWKMg4ru1zPvdBw+uzMEhS+PpGo.1624892200763.74404
NW_015148989	Koludarov_et_al_2021	mRNA	246270	246626	.	-	.	Name=LOC107065379 mRNA;ID=EWKMg4ru1zPvdBw+uzMEhS+PpGo.1624892200763.74405
NW_015148989	Koludarov_et_al_2021	mRNA	188919	189312	.	-	.	Name=LOC107065379 mRNA;ID=EWKMg4ru1zPvdBw+uzMEhS+PpGo.1624892200763.74405
NW_015148989	Koludarov_et_al_2021	mRNA	188164	188352	.	-	.	Name=LOC107065379 mRNA;ID=EWKMg4ru1zPvdBw+uzMEhS+PpGo.1624892200763.74405
NW_015148989	Koludarov_et_al_2021	mRNA	186542	186562	.	-	.	Name=LOC107065379 mRNA;ID=EWKMg4ru1zPvdBw+uzMEhS+PpGo.1624892200763.74405
NW_015148989	Koludarov_et_al_2021	mRNA	184405	184631	.	-	.	Name=LOC107065379 mRNA;ID=EWKMg4ru1zPvdBw+uzMEhS+PpGo.1624892200763.74405
NW_015148989	Koludarov_et_al_2021	mRNA	184191	184311	.	-	.	Name=LOC107065379 mRNA;ID=EWKMg4ru1zPvdBw+uzMEhS+PpGo.1624892200763.74405
NW_015148989	Koludarov_et_al_2021	mRNA	182035	182145	.	-	.	Name=LOC107065379 mRNA;ID=EWKMg4ru1zPvdBw+uzMEhS+PpGo.1624892200763.74405
NW_015148989	Koludarov_et_al_2021	mRNA	180780	180946	.	-	.	Name=LOC107065379 mRNA;ID=EWKMg4ru1zPvdBw+uzMEhS+PpGo.1624892200763.74405
NW_015148989	Koludarov_et_al_2021	mRNA	180280	180443	.	-	.	Name=LOC107065379 mRNA;ID=EWKMg4ru1zPvdBw+uzMEhS+PpGo.1624892200763.74405
NW_015148989	Koludarov_et_al_2021	mRNA	180010	180205	.	-	.	Name=LOC107065379 mRNA;ID=EWKMg4ru1zPvdBw+uzMEhS+PpGo.1624892200763.74405
NW_015148989	Koludarov_et_al_2021	mRNA	246270	246626	.	-	.	Name=LOC107065379 mRNA;ID=EWKMg4ru1zPvdBw+uzMEhS+PpGo.1624892200763.74406
NW_015148989	Koludarov_et_al_2021	mRNA	220941	221017	.	-	.	Name=LOC107065379 mRNA;ID=EWKMg4ru1zPvdBw+uzMEhS+PpGo.1624892200763.74406
NW_015148989	Koludarov_et_al_2021	mRNA	188919	189312	.	-	.	Name=LOC107065379 mRNA;ID=EWKMg4ru1zPvdBw+uzMEhS+PpGo.1624892200763.74406
NW_015148989	Koludarov_et_al_2021	mRNA	188164	188352	.	-	.	Name=LOC107065379 mRNA;ID=EWKMg4ru1zPvdBw+uzMEhS+PpGo.1624892200763.74406
NW_015148989	Koludarov_et_al_2021	mRNA	186542	186562	.	-	.	Name=LOC107065379 mRNA;ID=EWKMg4ru1zPvdBw+uzMEhS+PpGo.1624892200763.74406
NW_015148989	Koludarov_et_al_2021	mRNA	184405	184631	.	-	.	Name=LOC107065379 mRNA;ID=EWKMg4ru1zPvdBw+uzMEhS+PpGo.1624892200763.74406
NW_015148989	Koludarov_et_al_2021	mRNA	184191	184311	.	-	.	Name=LOC107065379 mRNA;ID=EWKMg4ru1zPvdBw+uzMEhS+PpGo.1624892200763.74406
NW_015148989	Koludarov_et_al_2021	mRNA	182035	182145	.	-	.	Name=LOC107065379 mRNA;ID=EWKMg4ru1zPvdBw+uzMEhS+PpGo.1624892200763.74406
NW_015148989	Koludarov_et_al_2021	mRNA	180780	180946	.	-	.	Name=LOC107065379 mRNA;ID=EWKMg4ru1zPvdBw+uzMEhS+PpGo.1624892200763.74406
NW_015148989	Koludarov_et_al_2021	mRNA	180280	180443	.	-	.	Name=LOC107065379 mRNA;ID=EWKMg4ru1zPvdBw+uzMEhS+PpGo.1624892200763.74406
NW_015148989	Koludarov_et_al_2021	mRNA	180010	180205	.	-	.	Name=LOC107065379 mRNA;ID=EWKMg4ru1zPvdBw+uzMEhS+PpGo.1624892200763.74406
NW_015148989	Koludarov_et_al_2021	mRNA	246270	246626	.	-	.	Name=LOC107065379 mRNA;ID=EWKMg4ru1zPvdBw+uzMEhS+PpGo.1624892200763.74407
NW_015148989	Koludarov_et_al_2021	mRNA	220929	221017	.	-	.	Name=LOC107065379 mRNA;ID=EWKMg4ru1zPvdBw+uzMEhS+PpGo.1624892200763.74407
NW_015148989	Koludarov_et_al_2021	mRNA	188919	189312	.	-	.	Name=LOC107065379 mRNA;ID=EWKMg4ru1zPvdBw+uzMEhS+PpGo.1624892200763.74407
NW_015148989	Koludarov_et_al_2021	mRNA	188164	188352	.	-	.	Name=LOC107065379 mRNA;ID=EWKMg4ru1zPvdBw+uzMEhS+PpGo.1624892200763.74407
NW_015148989	Koludarov_et_al_2021	mRNA	186542	186562	.	-	.	Name=LOC107065379 mRNA;ID=EWKMg4ru1zPvdBw+uzMEhS+PpGo.1624892200763.74407
NW_015148989	Koludarov_et_al_2021	mRNA	184405	184631	.	-	.	Name=LOC107065379 mRNA;ID=EWKMg4ru1zPvdBw+uzMEhS+PpGo.1624892200763.74407
NW_015148989	Koludarov_et_al_2021	mRNA	184191	184311	.	-	.	Name=LOC107065379 mRNA;ID=EWKMg4ru1zPvdBw+uzMEhS+PpGo.1624892200763.74407
NW_015148989	Koludarov_et_al_2021	mRNA	182035	182145	.	-	.	Name=LOC107065379 mRNA;ID=EWKMg4ru1zPvdBw+uzMEhS+PpGo.1624892200763.74407
NW_015148989	Koludarov_et_al_2021	mRNA	180780	180946	.	-	.	Name=LOC107065379 mRNA;ID=EWKMg4ru1zPvdBw+uzMEhS+PpGo.1624892200763.74407
NW_015148989	Koludarov_et_al_2021	mRNA	180280	180443	.	-	.	Name=LOC107065379 mRNA;ID=EWKMg4ru1zPvdBw+uzMEhS+PpGo.1624892200763.74407
NW_015148989	Koludarov_et_al_2021	mRNA	180010	180205	.	-	.	Name=LOC107065379 mRNA;ID=EWKMg4ru1zPvdBw+uzMEhS+PpGo.1624892200763.74407
NW_015148989	Koludarov_et_al_2021	mRNA	246270	246625	.	-	.	Name=LOC107065379 mRNA;ID=EWKMg4ru1zPvdBw+uzMEhS+PpGo.1624892200763.74408
NW_015148989	Koludarov_et_al_2021	mRNA	188919	189312	.	-	.	Name=LOC107065379 mRNA;ID=EWKMg4ru1zPvdBw+uzMEhS+PpGo.1624892200763.74408
NW_015148989	Koludarov_et_al_2021	mRNA	188164	188352	.	-	.	Name=LOC107065379 mRNA;ID=EWKMg4ru1zPvdBw+uzMEhS+PpGo.1624892200763.74408
NW_015148989	Koludarov_et_al_2021	mRNA	184405	184631	.	-	.	Name=LOC107065379 mRNA;ID=EWKMg4ru1zPvdBw+uzMEhS+PpGo.1624892200763.74408
NW_015148989	Koludarov_et_al_2021	mRNA	184191	184311	.	-	.	Name=LOC107065379 mRNA;ID=EWKMg4ru1zPvdBw+uzMEhS+PpGo.1624892200763.74408
NW_015148989	Koludarov_et_al_2021	mRNA	182035	182145	.	-	.	Name=LOC107065379 mRNA;ID=EWKMg4ru1zPvdBw+uzMEhS+PpGo.1624892200763.74408
NW_015148989	Koludarov_et_al_2021	mRNA	180780	180946	.	-	.	Name=LOC107065379 mRNA;ID=EWKMg4ru1zPvdBw+uzMEhS+PpGo.1624892200763.74408
NW_015148989	Koludarov_et_al_2021	mRNA	180280	180443	.	-	.	Name=LOC107065379 mRNA;ID=EWKMg4ru1zPvdBw+uzMEhS+PpGo.1624892200763.74408
NW_015148989	Koludarov_et_al_2021	mRNA	180010	180205	.	-	.	Name=LOC107065379 mRNA;ID=EWKMg4ru1zPvdBw+uzMEhS+PpGo.1624892200763.74408
NW_015148989	Koludarov_et_al_2021	mRNA	246270	246625	.	-	.	Name=LOC107065379 mRNA;ID=EWKMg4ru1zPvdBw+uzMEhS+PpGo.1624892200763.74409
NW_015148989	Koludarov_et_al_2021	mRNA	188919	189312	.	-	.	Name=LOC107065379 mRNA;ID=EWKMg4ru1zPvdBw+uzMEhS+PpGo.1624892200763.74409
NW_015148989	Koludarov_et_al_2021	mRNA	188164	188352	.	-	.	Name=LOC107065379 mRNA;ID=EWKMg4ru1zPvdBw+uzMEhS+PpGo.1624892200763.74409
NW_015148989	Koludarov_et_al_2021	mRNA	185834	185845	.	-	.	Name=LOC107065379 mRNA;ID=EWKMg4ru1zPvdBw+uzMEhS+PpGo.1624892200763.74409
NW_015148989	Koludarov_et_al_2021	mRNA	184405	184631	.	-	.	Name=LOC107065379 mRNA;ID=EWKMg4ru1zPvdBw+uzMEhS+PpGo.1624892200763.74409
NW_015148989	Koludarov_et_al_2021	mRNA	184191	184311	.	-	.	Name=LOC107065379 mRNA;ID=EWKMg4ru1zPvdBw+uzMEhS+PpGo.1624892200763.74409
NW_015148989	Koludarov_et_al_2021	mRNA	182035	182145	.	-	.	Name=LOC107065379 mRNA;ID=EWKMg4ru1zPvdBw+uzMEhS+PpGo.1624892200763.74409
NW_015148989	Koludarov_et_al_2021	mRNA	180780	180946	.	-	.	Name=LOC107065379 mRNA;ID=EWKMg4ru1zPvdBw+uzMEhS+PpGo.1624892200763.74409
NW_015148989	Koludarov_et_al_2021	mRNA	180280	180443	.	-	.	Name=LOC107065379 mRNA;ID=EWKMg4ru1zPvdBw+uzMEhS+PpGo.1624892200763.74409
NW_015148989	Koludarov_et_al_2021	mRNA	180010	180205	.	-	.	Name=LOC107065379 mRNA;ID=EWKMg4ru1zPvdBw+uzMEhS+PpGo.1624892200763.74409
NW_015148989	Koludarov_et_al_2021	mRNA	75381	75843	.	-	.	Name=LOC107065374 mRNA;ID=EWKMg4ru1zPvdBw+uzMEhS+PpGo.1624892200763.74410
NW_015148989	Koludarov_et_al_2021	mRNA	67978	68590	.	-	.	Name=LOC107065374 mRNA;ID=EWKMg4ru1zPvdBw+uzMEhS+PpGo.1624892200763.74410
NW_015148989	Koludarov_et_al_2021	mRNA	47163	47253	.	-	.	Name=LOC107065374 mRNA;ID=EWKMg4ru1zPvdBw+uzMEhS+PpGo.1624892200763.74410
NW_015148989	Koludarov_et_al_2021	mRNA	45208	45334	.	-	.	Name=LOC107065374 mRNA;ID=EWKMg4ru1zPvdBw+uzMEhS+PpGo.1624892200763.74410
NW_015148989	Koludarov_et_al_2021	mRNA	41158	41333	.	-	.	Name=LOC107065374 mRNA;ID=EWKMg4ru1zPvdBw+uzMEhS+PpGo.1624892200763.74410
NW_015148989	Koludarov_et_al_2021	mRNA	39715	39855	.	-	.	Name=LOC107065374 mRNA;ID=EWKMg4ru1zPvdBw+uzMEhS+PpGo.1624892200763.74410
NW_015148989	Koludarov_et_al_2021	mRNA	38137	38247	.	-	.	Name=LOC107065374 mRNA;ID=EWKMg4ru1zPvdBw+uzMEhS+PpGo.1624892200763.74410
NW_015148989	Koludarov_et_al_2021	mRNA	37726	37932	.	-	.	Name=LOC107065374 mRNA;ID=EWKMg4ru1zPvdBw+uzMEhS+PpGo.1624892200763.74410
NW_015148989	Koludarov_et_al_2021	mRNA	30806	31068	.	-	.	Name=LOC107065374 mRNA;ID=EWKMg4ru1zPvdBw+uzMEhS+PpGo.1624892200763.74410
NW_015148989	Koludarov_et_al_2021	mRNA	26546	26638	.	-	.	Name=LOC107065374 mRNA;ID=EWKMg4ru1zPvdBw+uzMEhS+PpGo.1624892200763.74410
NW_015148989	Koludarov_et_al_2021	mRNA	21752	21908	.	-	.	Name=LOC107065374 mRNA;ID=EWKMg4ru1zPvdBw+uzMEhS+PpGo.1624892200763.74410
NW_015148989	Koludarov_et_al_2021	mRNA	18115	18237	.	-	.	Name=LOC107065374 mRNA;ID=EWKMg4ru1zPvdBw+uzMEhS+PpGo.1624892200763.74410
NW_015148989	Koludarov_et_al_2021	mRNA	15585	16229	.	-	.	Name=LOC107065374 mRNA;ID=EWKMg4ru1zPvdBw+uzMEhS+PpGo.1624892200763.74410
NW_015148989	Koludarov_et_al_2021	mRNA	75381	75843	.	-	.	Name=LOC107065374 mRNA;ID=EWKMg4ru1zPvdBw+uzMEhS+PpGo.1624892200763.74411
NW_015148989	Koludarov_et_al_2021	mRNA	67978	68590	.	-	.	Name=LOC107065374 mRNA;ID=EWKMg4ru1zPvdBw+uzMEhS+PpGo.1624892200763.74411
NW_015148989	Koludarov_et_al_2021	mRNA	47163	47253	.	-	.	Name=LOC107065374 mRNA;ID=EWKMg4ru1zPvdBw+uzMEhS+PpGo.1624892200763.74411
NW_015148989	Koludarov_et_al_2021	mRNA	45208	45334	.	-	.	Name=LOC107065374 mRNA;ID=EWKMg4ru1zPvdBw+uzMEhS+PpGo.1624892200763.74411
NW_015148989	Koludarov_et_al_2021	mRNA	41158	41333	.	-	.	Name=LOC107065374 mRNA;ID=EWKMg4ru1zPvdBw+uzMEhS+PpGo.1624892200763.74411
NW_015148989	Koludarov_et_al_2021	mRNA	39715	39855	.	-	.	Name=LOC107065374 mRNA;ID=EWKMg4ru1zPvdBw+uzMEhS+PpGo.1624892200763.74411
NW_015148989	Koludarov_et_al_2021	mRNA	38137	38247	.	-	.	Name=LOC107065374 mRNA;ID=EWKMg4ru1zPvdBw+uzMEhS+PpGo.1624892200763.74411
NW_015148989	Koludarov_et_al_2021	mRNA	37726	37932	.	-	.	Name=LOC107065374 mRNA;ID=EWKMg4ru1zPvdBw+uzMEhS+PpGo.1624892200763.74411
NW_015148989	Koludarov_et_al_2021	mRNA	30806	31083	.	-	.	Name=LOC107065374 mRNA;ID=EWKMg4ru1zPvdBw+uzMEhS+PpGo.1624892200763.74411
NW_015148989	Koludarov_et_al_2021	mRNA	26546	26638	.	-	.	Name=LOC107065374 mRNA;ID=EWKMg4ru1zPvdBw+uzMEhS+PpGo.1624892200763.74411
NW_015148989	Koludarov_et_al_2021	mRNA	21752	21908	.	-	.	Name=LOC107065374 mRNA;ID=EWKMg4ru1zPvdBw+uzMEhS+PpGo.1624892200763.74411
NW_015148989	Koludarov_et_al_2021	mRNA	18115	18237	.	-	.	Name=LOC107065374 mRNA;ID=EWKMg4ru1zPvdBw+uzMEhS+PpGo.1624892200763.74411
NW_015148989	Koludarov_et_al_2021	mRNA	15585	16229	.	-	.	Name=LOC107065374 mRNA;ID=EWKMg4ru1zPvdBw+uzMEhS+PpGo.1624892200763.74411
NW_015148989	Koludarov_et_al_2021	mRNA	75381	75843	.	-	.	Name=LOC107065374 mRNA;ID=EWKMg4ru1zPvdBw+uzMEhS+PpGo.1624892200763.74412
NW_015148989	Koludarov_et_al_2021	mRNA	67978	68590	.	-	.	Name=LOC107065374 mRNA;ID=EWKMg4ru1zPvdBw+uzMEhS+PpGo.1624892200763.74412
NW_015148989	Koludarov_et_al_2021	mRNA	47163	47253	.	-	.	Name=LOC107065374 mRNA;ID=EWKMg4ru1zPvdBw+uzMEhS+PpGo.1624892200763.74412
NW_015148989	Koludarov_et_al_2021	mRNA	45208	45334	.	-	.	Name=LOC107065374 mRNA;ID=EWKMg4ru1zPvdBw+uzMEhS+PpGo.1624892200763.74412
NW_015148989	Koludarov_et_al_2021	mRNA	41158	41333	.	-	.	Name=LOC107065374 mRNA;ID=EWKMg4ru1zPvdBw+uzMEhS+PpGo.1624892200763.74412
NW_015148989	Koludarov_et_al_2021	mRNA	39715	39855	.	-	.	Name=LOC107065374 mRNA;ID=EWKMg4ru1zPvdBw+uzMEhS+PpGo.1624892200763.74412
NW_015148989	Koludarov_et_al_2021	mRNA	38137	38247	.	-	.	Name=LOC107065374 mRNA;ID=EWKMg4ru1zPvdBw+uzMEhS+PpGo.1624892200763.74412
NW_015148989	Koludarov_et_al_2021	mRNA	37726	37932	.	-	.	Name=LOC107065374 mRNA;ID=EWKMg4ru1zPvdBw+uzMEhS+PpGo.1624892200763.74412
NW_015148989	Koludarov_et_al_2021	mRNA	34912	34932	.	-	.	Name=LOC107065374 mRNA;ID=EWKMg4ru1zPvdBw+uzMEhS+PpGo.1624892200763.74412
NW_015148989	Koludarov_et_al_2021	mRNA	30806	31068	.	-	.	Name=LOC107065374 mRNA;ID=EWKMg4ru1zPvdBw+uzMEhS+PpGo.1624892200763.74412
NW_015148989	Koludarov_et_al_2021	mRNA	26546	26638	.	-	.	Name=LOC107065374 mRNA;ID=EWKMg4ru1zPvdBw+uzMEhS+PpGo.1624892200763.74412
NW_015148989	Koludarov_et_al_2021	mRNA	21752	21908	.	-	.	Name=LOC107065374 mRNA;ID=EWKMg4ru1zPvdBw+uzMEhS+PpGo.1624892200763.74412
NW_015148989	Koludarov_et_al_2021	mRNA	18115	18237	.	-	.	Name=LOC107065374 mRNA;ID=EWKMg4ru1zPvdBw+uzMEhS+PpGo.1624892200763.74412
NW_015148989	Koludarov_et_al_2021	mRNA	15585	16229	.	-	.	Name=LOC107065374 mRNA;ID=EWKMg4ru1zPvdBw+uzMEhS+PpGo.1624892200763.74412
NW_015148989	Koludarov_et_al_2021	mRNA	321136	321568	.	-	.	Name=LOC107065365 mRNA;ID=EWKMg4ru1zPvdBw+uzMEhS+PpGo.1624892200763.74413
NW_015148989	Koludarov_et_al_2021	mRNA	294089	294271	.	-	.	Name=LOC107065365 mRNA;ID=EWKMg4ru1zPvdBw+uzMEhS+PpGo.1624892200763.74413
NW_015148989	Koludarov_et_al_2021	mRNA	285542	285626	.	-	.	Name=LOC107065365 mRNA;ID=EWKMg4ru1zPvdBw+uzMEhS+PpGo.1624892200763.74413
NW_015148989	Koludarov_et_al_2021	mRNA	281979	282142	.	-	.	Name=LOC107065365 mRNA;ID=EWKMg4ru1zPvdBw+uzMEhS+PpGo.1624892200763.74413
NW_015148989	Koludarov_et_al_2021	mRNA	281571	281744	.	-	.	Name=LOC107065365 mRNA;ID=EWKMg4ru1zPvdBw+uzMEhS+PpGo.1624892200763.74413
NW_015148989	Koludarov_et_al_2021	mRNA	278916	279254	.	-	.	Name=LOC107065365 mRNA;ID=EWKMg4ru1zPvdBw+uzMEhS+PpGo.1624892200763.74413
NW_015148989	Koludarov_et_al_2021	mRNA	277959	278236	.	-	.	Name=LOC107065365 mRNA;ID=EWKMg4ru1zPvdBw+uzMEhS+PpGo.1624892200763.74413
NW_015148989	Koludarov_et_al_2021	mRNA	277054	277300	.	-	.	Name=LOC107065365 mRNA;ID=EWKMg4ru1zPvdBw+uzMEhS+PpGo.1624892200763.74413
NW_015148989	Koludarov_et_al_2021	mRNA	276021	276395	.	-	.	Name=LOC107065365 mRNA;ID=EWKMg4ru1zPvdBw+uzMEhS+PpGo.1624892200763.74413
NW_015148989	Koludarov_et_al_2021	mRNA	275437	275772	.	-	.	Name=LOC107065365 mRNA;ID=EWKMg4ru1zPvdBw+uzMEhS+PpGo.1624892200763.74413
NW_015148989	Koludarov_et_al_2021	mRNA	274534	274741	.	-	.	Name=LOC107065365 mRNA;ID=EWKMg4ru1zPvdBw+uzMEhS+PpGo.1624892200763.74413
NW_015148989	Koludarov_et_al_2021	mRNA	272014	272040	.	-	.	Name=LOC107065365 mRNA;ID=EWKMg4ru1zPvdBw+uzMEhS+PpGo.1624892200763.74413
NW_015148989	Koludarov_et_al_2021	mRNA	269074	269290	.	-	.	Name=LOC107065365 mRNA;ID=EWKMg4ru1zPvdBw+uzMEhS+PpGo.1624892200763.74413
NW_015148989	Koludarov_et_al_2021	mRNA	268155	268990	.	-	.	Name=LOC107065365 mRNA;ID=EWKMg4ru1zPvdBw+uzMEhS+PpGo.1624892200763.74413
NW_015148989	Koludarov_et_al_2021	mRNA	265767	268069	.	-	.	Name=LOC107065365 mRNA;ID=EWKMg4ru1zPvdBw+uzMEhS+PpGo.1624892200763.74413
NW_015148989	Koludarov_et_al_2021	mRNA	264873	265626	.	-	.	Name=LOC107065365 mRNA;ID=EWKMg4ru1zPvdBw+uzMEhS+PpGo.1624892200763.74413
NW_015148989	Koludarov_et_al_2021	mRNA	262852	264791	.	-	.	Name=LOC107065365 mRNA;ID=EWKMg4ru1zPvdBw+uzMEhS+PpGo.1624892200763.74413
NW_015148989	Koludarov_et_al_2021	mRNA	321136	321566	.	-	.	Name=LOC107065365 mRNA;ID=EWKMg4ru1zPvdBw+uzMEhS+PpGo.1624892200764.74414
NW_015148989	Koludarov_et_al_2021	mRNA	294089	294271	.	-	.	Name=LOC107065365 mRNA;ID=EWKMg4ru1zPvdBw+uzMEhS+PpGo.1624892200764.74414
NW_015148989	Koludarov_et_al_2021	mRNA	285542	285626	.	-	.	Name=LOC107065365 mRNA;ID=EWKMg4ru1zPvdBw+uzMEhS+PpGo.1624892200764.74414
NW_015148989	Koludarov_et_al_2021	mRNA	281979	282142	.	-	.	Name=LOC107065365 mRNA;ID=EWKMg4ru1zPvdBw+uzMEhS+PpGo.1624892200764.74414
NW_015148989	Koludarov_et_al_2021	mRNA	281571	281744	.	-	.	Name=LOC107065365 mRNA;ID=EWKMg4ru1zPvdBw+uzMEhS+PpGo.1624892200764.74414
NW_015148989	Koludarov_et_al_2021	mRNA	277959	278236	.	-	.	Name=LOC107065365 mRNA;ID=EWKMg4ru1zPvdBw+uzMEhS+PpGo.1624892200764.74414
NW_015148989	Koludarov_et_al_2021	mRNA	277054	277300	.	-	.	Name=LOC107065365 mRNA;ID=EWKMg4ru1zPvdBw+uzMEhS+PpGo.1624892200764.74414
NW_015148989	Koludarov_et_al_2021	mRNA	276021	276395	.	-	.	Name=LOC107065365 mRNA;ID=EWKMg4ru1zPvdBw+uzMEhS+PpGo.1624892200764.74414
NW_015148989	Koludarov_et_al_2021	mRNA	275437	275772	.	-	.	Name=LOC107065365 mRNA;ID=EWKMg4ru1zPvdBw+uzMEhS+PpGo.1624892200764.74414
NW_015148989	Koludarov_et_al_2021	mRNA	274534	274741	.	-	.	Name=LOC107065365 mRNA;ID=EWKMg4ru1zPvdBw+uzMEhS+PpGo.1624892200764.74414
NW_015148989	Koludarov_et_al_2021	mRNA	269074	269290	.	-	.	Name=LOC107065365 mRNA;ID=EWKMg4ru1zPvdBw+uzMEhS+PpGo.1624892200764.74414
NW_015148989	Koludarov_et_al_2021	mRNA	268155	268990	.	-	.	Name=LOC107065365 mRNA;ID=EWKMg4ru1zPvdBw+uzMEhS+PpGo.1624892200764.74414
NW_015148989	Koludarov_et_al_2021	mRNA	265767	268069	.	-	.	Name=LOC107065365 mRNA;ID=EWKMg4ru1zPvdBw+uzMEhS+PpGo.1624892200764.74414
NW_015148989	Koludarov_et_al_2021	mRNA	264873	265626	.	-	.	Name=LOC107065365 mRNA;ID=EWKMg4ru1zPvdBw+uzMEhS+PpGo.1624892200764.74414
NW_015148989	Koludarov_et_al_2021	mRNA	262852	264791	.	-	.	Name=LOC107065365 mRNA;ID=EWKMg4ru1zPvdBw+uzMEhS+PpGo.1624892200764.74414
NW_015148989	Koludarov_et_al_2021	mRNA	321136	321566	.	-	.	Name=LOC107065365 mRNA;ID=EWKMg4ru1zPvdBw+uzMEhS+PpGo.1624892200764.74415
NW_015148989	Koludarov_et_al_2021	mRNA	294089	294271	.	-	.	Name=LOC107065365 mRNA;ID=EWKMg4ru1zPvdBw+uzMEhS+PpGo.1624892200764.74415
NW_015148989	Koludarov_et_al_2021	mRNA	285542	285626	.	-	.	Name=LOC107065365 mRNA;ID=EWKMg4ru1zPvdBw+uzMEhS+PpGo.1624892200764.74415
NW_015148989	Koludarov_et_al_2021	mRNA	281979	282142	.	-	.	Name=LOC107065365 mRNA;ID=EWKMg4ru1zPvdBw+uzMEhS+PpGo.1624892200764.74415
NW_015148989	Koludarov_et_al_2021	mRNA	281571	281744	.	-	.	Name=LOC107065365 mRNA;ID=EWKMg4ru1zPvdBw+uzMEhS+PpGo.1624892200764.74415
NW_015148989	Koludarov_et_al_2021	mRNA	277959	278236	.	-	.	Name=LOC107065365 mRNA;ID=EWKMg4ru1zPvdBw+uzMEhS+PpGo.1624892200764.74415
NW_015148989	Koludarov_et_al_2021	mRNA	277054	277300	.	-	.	Name=LOC107065365 mRNA;ID=EWKMg4ru1zPvdBw+uzMEhS+PpGo.1624892200764.74415
NW_015148989	Koludarov_et_al_2021	mRNA	276021	276395	.	-	.	Name=LOC107065365 mRNA;ID=EWKMg4ru1zPvdBw+uzMEhS+PpGo.1624892200764.74415
NW_015148989	Koludarov_et_al_2021	mRNA	275437	275772	.	-	.	Name=LOC107065365 mRNA;ID=EWKMg4ru1zPvdBw+uzMEhS+PpGo.1624892200764.74415
NW_015148989	Koludarov_et_al_2021	mRNA	274534	274741	.	-	.	Name=LOC107065365 mRNA;ID=EWKMg4ru1zPvdBw+uzMEhS+PpGo.1624892200764.74415
NW_015148989	Koludarov_et_al_2021	mRNA	272014	272040	.	-	.	Name=LOC107065365 mRNA;ID=EWKMg4ru1zPvdBw+uzMEhS+PpGo.1624892200764.74415
NW_015148989	Koludarov_et_al_2021	mRNA	269074	269290	.	-	.	Name=LOC107065365 mRNA;ID=EWKMg4ru1zPvdBw+uzMEhS+PpGo.1624892200764.74415
NW_015148989	Koludarov_et_al_2021	mRNA	268155	268990	.	-	.	Name=LOC107065365 mRNA;ID=EWKMg4ru1zPvdBw+uzMEhS+PpGo.1624892200764.74415
NW_015148989	Koludarov_et_al_2021	mRNA	265767	268069	.	-	.	Name=LOC107065365 mRNA;ID=EWKMg4ru1zPvdBw+uzMEhS+PpGo.1624892200764.74415
NW_015148989	Koludarov_et_al_2021	mRNA	264873	265626	.	-	.	Name=LOC107065365 mRNA;ID=EWKMg4ru1zPvdBw+uzMEhS+PpGo.1624892200764.74415
NW_015148989	Koludarov_et_al_2021	mRNA	262852	264791	.	-	.	Name=LOC107065365 mRNA;ID=EWKMg4ru1zPvdBw+uzMEhS+PpGo.1624892200764.74415
NW_015148989	Koludarov_et_al_2021	mRNA	1978381	1978579	.	+	.	Name=LOC107065362 mRNA;ID=EWKMg4ru1zPvdBw+uzMEhS+PpGo.1624892200764.74416
NW_015148989	Koludarov_et_al_2021	mRNA	1983112	1983533	.	+	.	Name=LOC107065362 mRNA;ID=EWKMg4ru1zPvdBw+uzMEhS+PpGo.1624892200764.74416
NW_015148989	Koludarov_et_al_2021	mRNA	1998944	1999041	.	+	.	Name=LOC107065362 mRNA;ID=EWKMg4ru1zPvdBw+uzMEhS+PpGo.1624892200764.74416
NW_015148989	Koludarov_et_al_2021	mRNA	2029330	2029554	.	+	.	Name=LOC107065362 mRNA;ID=EWKMg4ru1zPvdBw+uzMEhS+PpGo.1624892200764.74416
NW_015148989	Koludarov_et_al_2021	mRNA	2190343	2190499	.	+	.	Name=LOC107065387 mRNA;ID=EWKMg4ru1zPvdBw+uzMEhS+PpGo.1624892200764.74417
NW_015148989	Koludarov_et_al_2021	mRNA	2229003	2229269	.	+	.	Name=LOC107065387 mRNA;ID=EWKMg4ru1zPvdBw+uzMEhS+PpGo.1624892200764.74417
NW_015148989	Koludarov_et_al_2021	mRNA	2232245	2232520	.	+	.	Name=LOC107065387 mRNA;ID=EWKMg4ru1zPvdBw+uzMEhS+PpGo.1624892200764.74417
NW_015148989	Koludarov_et_al_2021	mRNA	2190343	2190439	.	+	.	Name=LOC107065387 mRNA;ID=EWKMg4ru1zPvdBw+uzMEhS+PpGo.1624892200764.74418
NW_015148989	Koludarov_et_al_2021	mRNA	2229003	2229269	.	+	.	Name=LOC107065387 mRNA;ID=EWKMg4ru1zPvdBw+uzMEhS+PpGo.1624892200764.74418
NW_015148989	Koludarov_et_al_2021	mRNA	2232245	2232520	.	+	.	Name=LOC107065387 mRNA;ID=EWKMg4ru1zPvdBw+uzMEhS+PpGo.1624892200764.74418
NW_015148989	Koludarov_et_al_2021	mRNA	148851	149914	.	-	.	Name=LOC107065375 mRNA;ID=EWKMg4ru1zPvdBw+uzMEhS+PpGo.1624892200764.74419
NW_015148989	Koludarov_et_al_2021	mRNA	124942	125569	.	-	.	Name=LOC107065375 mRNA;ID=EWKMg4ru1zPvdBw+uzMEhS+PpGo.1624892200764.74419
NW_015148989	Koludarov_et_al_2021	mRNA	120247	120429	.	-	.	Name=LOC107065375 mRNA;ID=EWKMg4ru1zPvdBw+uzMEhS+PpGo.1624892200764.74419
NW_015148989	Koludarov_et_al_2021	mRNA	113932	114113	.	-	.	Name=LOC107065375 mRNA;ID=EWKMg4ru1zPvdBw+uzMEhS+PpGo.1624892200764.74419
NW_015148989	Koludarov_et_al_2021	mRNA	1424471	1425063	.	-	.	Name=LOC107065382 mRNA;ID=EWKMg4ru1zPvdBw+uzMEhS+PpGo.1624892200764.74420
NW_015148989	Koludarov_et_al_2021	mRNA	1414421	1414536	.	-	.	Name=LOC107065382 mRNA;ID=EWKMg4ru1zPvdBw+uzMEhS+PpGo.1624892200764.74420
NW_015148989	Koludarov_et_al_2021	mRNA	1398782	1399081	.	-	.	Name=LOC107065382 mRNA;ID=EWKMg4ru1zPvdBw+uzMEhS+PpGo.1624892200764.74420
NW_015148989	Koludarov_et_al_2021	mRNA	1396429	1396665	.	-	.	Name=LOC107065382 mRNA;ID=EWKMg4ru1zPvdBw+uzMEhS+PpGo.1624892200764.74420
NW_015148989	Koludarov_et_al_2021	mRNA	1395214	1395688	.	-	.	Name=LOC107065382 mRNA;ID=EWKMg4ru1zPvdBw+uzMEhS+PpGo.1624892200764.74420
NW_015148989	Koludarov_et_al_2021	mRNA	1394265	1394599	.	-	.	Name=LOC107065382 mRNA;ID=EWKMg4ru1zPvdBw+uzMEhS+PpGo.1624892200764.74420
NW_015148989	Koludarov_et_al_2021	mRNA	1389363	1392557	.	-	.	Name=LOC107065382 mRNA;ID=EWKMg4ru1zPvdBw+uzMEhS+PpGo.1624892200764.74420
NW_015148989	Koludarov_et_al_2021	mRNA	1424471	1425062	.	-	.	Name=LOC107065382 mRNA;ID=EWKMg4ru1zPvdBw+uzMEhS+PpGo.1624892200764.74421
NW_015148989	Koludarov_et_al_2021	mRNA	1414421	1414536	.	-	.	Name=LOC107065382 mRNA;ID=EWKMg4ru1zPvdBw+uzMEhS+PpGo.1624892200764.74421
NW_015148989	Koludarov_et_al_2021	mRNA	1398782	1399081	.	-	.	Name=LOC107065382 mRNA;ID=EWKMg4ru1zPvdBw+uzMEhS+PpGo.1624892200764.74421
NW_015148989	Koludarov_et_al_2021	mRNA	1396429	1396665	.	-	.	Name=LOC107065382 mRNA;ID=EWKMg4ru1zPvdBw+uzMEhS+PpGo.1624892200764.74421
NW_015148989	Koludarov_et_al_2021	mRNA	1395214	1395688	.	-	.	Name=LOC107065382 mRNA;ID=EWKMg4ru1zPvdBw+uzMEhS+PpGo.1624892200764.74421
NW_015148989	Koludarov_et_al_2021	mRNA	1394265	1394599	.	-	.	Name=LOC107065382 mRNA;ID=EWKMg4ru1zPvdBw+uzMEhS+PpGo.1624892200764.74421
NW_015148989	Koludarov_et_al_2021	mRNA	1392805	1392879	.	-	.	Name=LOC107065382 mRNA;ID=EWKMg4ru1zPvdBw+uzMEhS+PpGo.1624892200764.74421
NW_015148989	Koludarov_et_al_2021	mRNA	1389363	1392557	.	-	.	Name=LOC107065382 mRNA;ID=EWKMg4ru1zPvdBw+uzMEhS+PpGo.1624892200764.74421
NW_015148989	Koludarov_et_al_2021	mRNA	1978381	1978579	.	+	.	Name=LOC107065362 mRNA;ID=EWKMg4ru1zPvdBw+uzMEhS+PpGo.1624892200764.74422
NW_015148989	Koludarov_et_al_2021	mRNA	1983112	1983533	.	+	.	Name=LOC107065362 mRNA;ID=EWKMg4ru1zPvdBw+uzMEhS+PpGo.1624892200764.74422
NW_015148989	Koludarov_et_al_2021	mRNA	1998944	1999041	.	+	.	Name=LOC107065362 mRNA;ID=EWKMg4ru1zPvdBw+uzMEhS+PpGo.1624892200764.74422
NW_015148989	Koludarov_et_al_2021	mRNA	2012388	2012448	.	+	.	Name=LOC107065362 mRNA;ID=EWKMg4ru1zPvdBw+uzMEhS+PpGo.1624892200764.74422
NW_015148989	Koludarov_et_al_2021	mRNA	1420728	1421217	.	-	.	Name=LOC107065382 mRNA;ID=EWKMg4ru1zPvdBw+uzMEhS+PpGo.1624892200764.74423
NW_015148989	Koludarov_et_al_2021	mRNA	1414421	1414536	.	-	.	Name=LOC107065382 mRNA;ID=EWKMg4ru1zPvdBw+uzMEhS+PpGo.1624892200764.74423
NW_015148989	Koludarov_et_al_2021	mRNA	1398782	1399081	.	-	.	Name=LOC107065382 mRNA;ID=EWKMg4ru1zPvdBw+uzMEhS+PpGo.1624892200764.74423
NW_015148989	Koludarov_et_al_2021	mRNA	1396429	1396665	.	-	.	Name=LOC107065382 mRNA;ID=EWKMg4ru1zPvdBw+uzMEhS+PpGo.1624892200764.74423
NW_015148989	Koludarov_et_al_2021	mRNA	1395214	1395688	.	-	.	Name=LOC107065382 mRNA;ID=EWKMg4ru1zPvdBw+uzMEhS+PpGo.1624892200764.74423
NW_015148989	Koludarov_et_al_2021	mRNA	1394265	1394599	.	-	.	Name=LOC107065382 mRNA;ID=EWKMg4ru1zPvdBw+uzMEhS+PpGo.1624892200764.74423
NW_015148989	Koludarov_et_al_2021	mRNA	1392805	1392879	.	-	.	Name=LOC107065382 mRNA;ID=EWKMg4ru1zPvdBw+uzMEhS+PpGo.1624892200764.74423
NW_015148989	Koludarov_et_al_2021	mRNA	1389363	1392557	.	-	.	Name=LOC107065382 mRNA;ID=EWKMg4ru1zPvdBw+uzMEhS+PpGo.1624892200764.74423
NW_015148989	Koludarov_et_al_2021	mRNA	1603458	1603888	.	+	.	Name=LOC107065356 mRNA;ID=EWKMg4ru1zPvdBw+uzMEhS+PpGo.1624892200764.74424
NW_015148989	Koludarov_et_al_2021	mRNA	1617897	1618003	.	+	.	Name=LOC107065356 mRNA;ID=EWKMg4ru1zPvdBw+uzMEhS+PpGo.1624892200764.74424
NW_015148989	Koludarov_et_al_2021	mRNA	1621521	1621719	.	+	.	Name=LOC107065356 mRNA;ID=EWKMg4ru1zPvdBw+uzMEhS+PpGo.1624892200764.74424
NW_015148989	Koludarov_et_al_2021	mRNA	1627281	1627355	.	+	.	Name=LOC107065356 mRNA;ID=EWKMg4ru1zPvdBw+uzMEhS+PpGo.1624892200764.74424
NW_015148989	Koludarov_et_al_2021	mRNA	1627668	1627720	.	+	.	Name=LOC107065356 mRNA;ID=EWKMg4ru1zPvdBw+uzMEhS+PpGo.1624892200764.74424
NW_015148989	Koludarov_et_al_2021	mRNA	1629072	1629369	.	+	.	Name=LOC107065356 mRNA;ID=EWKMg4ru1zPvdBw+uzMEhS+PpGo.1624892200764.74424
NW_015148989	Koludarov_et_al_2021	mRNA	1629867	1630123	.	+	.	Name=LOC107065356 mRNA;ID=EWKMg4ru1zPvdBw+uzMEhS+PpGo.1624892200764.74424
NW_015148989	Koludarov_et_al_2021	mRNA	1630686	1631004	.	+	.	Name=LOC107065356 mRNA;ID=EWKMg4ru1zPvdBw+uzMEhS+PpGo.1624892200764.74424
NW_015148989	Koludarov_et_al_2021	mRNA	1631253	1631431	.	+	.	Name=LOC107065356 mRNA;ID=EWKMg4ru1zPvdBw+uzMEhS+PpGo.1624892200764.74424
NW_015148989	Koludarov_et_al_2021	mRNA	1631546	1631768	.	+	.	Name=LOC107065356 mRNA;ID=EWKMg4ru1zPvdBw+uzMEhS+PpGo.1624892200764.74424
NW_015148989	Koludarov_et_al_2021	mRNA	1631898	1632342	.	+	.	Name=LOC107065356 mRNA;ID=EWKMg4ru1zPvdBw+uzMEhS+PpGo.1624892200764.74424
NW_015148989	Koludarov_et_al_2021	mRNA	1632609	1632814	.	+	.	Name=LOC107065356 mRNA;ID=EWKMg4ru1zPvdBw+uzMEhS+PpGo.1624892200764.74424
NW_015148989	Koludarov_et_al_2021	mRNA	1633846	1634145	.	+	.	Name=LOC107065356 mRNA;ID=EWKMg4ru1zPvdBw+uzMEhS+PpGo.1624892200764.74424
NW_015148989	Koludarov_et_al_2021	mRNA	1427292	1427523	.	+	.	Name=LOC107065353 mRNA;ID=EWKMg4ru1zPvdBw+uzMEhS+PpGo.1624892200764.74425
NW_015148989	Koludarov_et_al_2021	mRNA	1429448	1430766	.	+	.	Name=LOC107065353 mRNA;ID=EWKMg4ru1zPvdBw+uzMEhS+PpGo.1624892200764.74425
NW_015148989	Koludarov_et_al_2021	mRNA	1435428	1435491	.	+	.	Name=LOC107065353 mRNA;ID=EWKMg4ru1zPvdBw+uzMEhS+PpGo.1624892200764.74425
NW_015148989	Koludarov_et_al_2021	mRNA	1437471	1437715	.	+	.	Name=LOC107065353 mRNA;ID=EWKMg4ru1zPvdBw+uzMEhS+PpGo.1624892200764.74425
NW_015148989	Koludarov_et_al_2021	mRNA	1438925	1438999	.	+	.	Name=LOC107065353 mRNA;ID=EWKMg4ru1zPvdBw+uzMEhS+PpGo.1624892200764.74425
NW_015148989	Koludarov_et_al_2021	mRNA	1439628	1439680	.	+	.	Name=LOC107065353 mRNA;ID=EWKMg4ru1zPvdBw+uzMEhS+PpGo.1624892200764.74425
NW_015148989	Koludarov_et_al_2021	mRNA	1440381	1440580	.	+	.	Name=LOC107065353 mRNA;ID=EWKMg4ru1zPvdBw+uzMEhS+PpGo.1624892200764.74425
NW_015148989	Koludarov_et_al_2021	mRNA	1441567	1441736	.	+	.	Name=LOC107065353 mRNA;ID=EWKMg4ru1zPvdBw+uzMEhS+PpGo.1624892200764.74425
NW_015148989	Koludarov_et_al_2021	mRNA	1445091	1445191	.	+	.	Name=LOC107065353 mRNA;ID=EWKMg4ru1zPvdBw+uzMEhS+PpGo.1624892200764.74425
NW_015148989	Koludarov_et_al_2021	mRNA	1445293	1445507	.	+	.	Name=LOC107065353 mRNA;ID=EWKMg4ru1zPvdBw+uzMEhS+PpGo.1624892200764.74425
NW_015148989	Koludarov_et_al_2021	mRNA	1446245	1446490	.	+	.	Name=LOC107065353 mRNA;ID=EWKMg4ru1zPvdBw+uzMEhS+PpGo.1624892200764.74425
NW_015148989	Koludarov_et_al_2021	mRNA	1448577	1448859	.	+	.	Name=LOC107065353 mRNA;ID=EWKMg4ru1zPvdBw+uzMEhS+PpGo.1624892200764.74425
NW_015148989	Koludarov_et_al_2021	mRNA	1452462	1452656	.	+	.	Name=LOC107065353 mRNA;ID=EWKMg4ru1zPvdBw+uzMEhS+PpGo.1624892200764.74425
NW_015148989	Koludarov_et_al_2021	mRNA	1452758	1452918	.	+	.	Name=LOC107065353 mRNA;ID=EWKMg4ru1zPvdBw+uzMEhS+PpGo.1624892200764.74425
NW_015148989	Koludarov_et_al_2021	mRNA	1454165	1454725	.	+	.	Name=LOC107065353 mRNA;ID=EWKMg4ru1zPvdBw+uzMEhS+PpGo.1624892200764.74425
NW_015148989	Koludarov_et_al_2021	mRNA	1427292	1427523	.	+	.	Name=LOC107065353 mRNA;ID=EWKMg4ru1zPvdBw+uzMEhS+PpGo.1624892200764.74426
NW_015148989	Koludarov_et_al_2021	mRNA	1429448	1430284	.	+	.	Name=LOC107065353 mRNA;ID=EWKMg4ru1zPvdBw+uzMEhS+PpGo.1624892200764.74426
NW_015148989	Koludarov_et_al_2021	mRNA	1430596	1430766	.	+	.	Name=LOC107065353 mRNA;ID=EWKMg4ru1zPvdBw+uzMEhS+PpGo.1624892200764.74426
NW_015148989	Koludarov_et_al_2021	mRNA	1435428	1435491	.	+	.	Name=LOC107065353 mRNA;ID=EWKMg4ru1zPvdBw+uzMEhS+PpGo.1624892200764.74426
NW_015148989	Koludarov_et_al_2021	mRNA	1437471	1437715	.	+	.	Name=LOC107065353 mRNA;ID=EWKMg4ru1zPvdBw+uzMEhS+PpGo.1624892200764.74426
NW_015148989	Koludarov_et_al_2021	mRNA	1438925	1438999	.	+	.	Name=LOC107065353 mRNA;ID=EWKMg4ru1zPvdBw+uzMEhS+PpGo.1624892200764.74426
NW_015148989	Koludarov_et_al_2021	mRNA	1439628	1439680	.	+	.	Name=LOC107065353 mRNA;ID=EWKMg4ru1zPvdBw+uzMEhS+PpGo.1624892200764.74426
NW_015148989	Koludarov_et_al_2021	mRNA	1440381	1440580	.	+	.	Name=LOC107065353 mRNA;ID=EWKMg4ru1zPvdBw+uzMEhS+PpGo.1624892200764.74426
NW_015148989	Koludarov_et_al_2021	mRNA	1441567	1441736	.	+	.	Name=LOC107065353 mRNA;ID=EWKMg4ru1zPvdBw+uzMEhS+PpGo.1624892200764.74426
NW_015148989	Koludarov_et_al_2021	mRNA	1445091	1445191	.	+	.	Name=LOC107065353 mRNA;ID=EWKMg4ru1zPvdBw+uzMEhS+PpGo.1624892200764.74426
NW_015148989	Koludarov_et_al_2021	mRNA	1445293	1445507	.	+	.	Name=LOC107065353 mRNA;ID=EWKMg4ru1zPvdBw+uzMEhS+PpGo.1624892200764.74426
NW_015148989	Koludarov_et_al_2021	mRNA	1446245	1446490	.	+	.	Name=LOC107065353 mRNA;ID=EWKMg4ru1zPvdBw+uzMEhS+PpGo.1624892200764.74426
NW_015148989	Koludarov_et_al_2021	mRNA	1448577	1448859	.	+	.	Name=LOC107065353 mRNA;ID=EWKMg4ru1zPvdBw+uzMEhS+PpGo.1624892200764.74426
NW_015148989	Koludarov_et_al_2021	mRNA	1452462	1452656	.	+	.	Name=LOC107065353 mRNA;ID=EWKMg4ru1zPvdBw+uzMEhS+PpGo.1624892200764.74426
NW_015148989	Koludarov_et_al_2021	mRNA	1452758	1452918	.	+	.	Name=LOC107065353 mRNA;ID=EWKMg4ru1zPvdBw+uzMEhS+PpGo.1624892200764.74426
NW_015148989	Koludarov_et_al_2021	mRNA	1454165	1454725	.	+	.	Name=LOC107065353 mRNA;ID=EWKMg4ru1zPvdBw+uzMEhS+PpGo.1624892200764.74426
NW_015148989	Koludarov_et_al_2021	mRNA	1427292	1427523	.	+	.	Name=LOC107065353 mRNA;ID=EWKMg4ru1zPvdBw+uzMEhS+PpGo.1624892200764.74427
NW_015148989	Koludarov_et_al_2021	mRNA	1429448	1430284	.	+	.	Name=LOC107065353 mRNA;ID=EWKMg4ru1zPvdBw+uzMEhS+PpGo.1624892200764.74427
NW_015148989	Koludarov_et_al_2021	mRNA	1430599	1430766	.	+	.	Name=LOC107065353 mRNA;ID=EWKMg4ru1zPvdBw+uzMEhS+PpGo.1624892200764.74427
NW_015148989	Koludarov_et_al_2021	mRNA	1435428	1435491	.	+	.	Name=LOC107065353 mRNA;ID=EWKMg4ru1zPvdBw+uzMEhS+PpGo.1624892200764.74427
NW_015148989	Koludarov_et_al_2021	mRNA	1437471	1437715	.	+	.	Name=LOC107065353 mRNA;ID=EWKMg4ru1zPvdBw+uzMEhS+PpGo.1624892200764.74427
NW_015148989	Koludarov_et_al_2021	mRNA	1438925	1438999	.	+	.	Name=LOC107065353 mRNA;ID=EWKMg4ru1zPvdBw+uzMEhS+PpGo.1624892200764.74427
NW_015148989	Koludarov_et_al_2021	mRNA	1439628	1439680	.	+	.	Name=LOC107065353 mRNA;ID=EWKMg4ru1zPvdBw+uzMEhS+PpGo.1624892200764.74427
NW_015148989	Koludarov_et_al_2021	mRNA	1440381	1440580	.	+	.	Name=LOC107065353 mRNA;ID=EWKMg4ru1zPvdBw+uzMEhS+PpGo.1624892200764.74427
NW_015148989	Koludarov_et_al_2021	mRNA	1441567	1441736	.	+	.	Name=LOC107065353 mRNA;ID=EWKMg4ru1zPvdBw+uzMEhS+PpGo.1624892200764.74427
NW_015148989	Koludarov_et_al_2021	mRNA	1445091	1445191	.	+	.	Name=LOC107065353 mRNA;ID=EWKMg4ru1zPvdBw+uzMEhS+PpGo.1624892200764.74427
NW_015148989	Koludarov_et_al_2021	mRNA	1445293	1445507	.	+	.	Name=LOC107065353 mRNA;ID=EWKMg4ru1zPvdBw+uzMEhS+PpGo.1624892200764.74427
NW_015148989	Koludarov_et_al_2021	mRNA	1446245	1446490	.	+	.	Name=LOC107065353 mRNA;ID=EWKMg4ru1zPvdBw+uzMEhS+PpGo.1624892200764.74427
NW_015148989	Koludarov_et_al_2021	mRNA	1448577	1448859	.	+	.	Name=LOC107065353 mRNA;ID=EWKMg4ru1zPvdBw+uzMEhS+PpGo.1624892200764.74427
NW_015148989	Koludarov_et_al_2021	mRNA	1452462	1452656	.	+	.	Name=LOC107065353 mRNA;ID=EWKMg4ru1zPvdBw+uzMEhS+PpGo.1624892200764.74427
NW_015148989	Koludarov_et_al_2021	mRNA	1452758	1452918	.	+	.	Name=LOC107065353 mRNA;ID=EWKMg4ru1zPvdBw+uzMEhS+PpGo.1624892200764.74427
NW_015148989	Koludarov_et_al_2021	mRNA	1454165	1454725	.	+	.	Name=LOC107065353 mRNA;ID=EWKMg4ru1zPvdBw+uzMEhS+PpGo.1624892200764.74427
NW_015148989	Koludarov_et_al_2021	mRNA	1427292	1427523	.	+	.	Name=LOC107065353 mRNA;ID=EWKMg4ru1zPvdBw+uzMEhS+PpGo.1624892200764.74428
NW_015148989	Koludarov_et_al_2021	mRNA	1429537	1430766	.	+	.	Name=LOC107065353 mRNA;ID=EWKMg4ru1zPvdBw+uzMEhS+PpGo.1624892200764.74428
NW_015148989	Koludarov_et_al_2021	mRNA	1435428	1435491	.	+	.	Name=LOC107065353 mRNA;ID=EWKMg4ru1zPvdBw+uzMEhS+PpGo.1624892200764.74428
NW_015148989	Koludarov_et_al_2021	mRNA	1437471	1437715	.	+	.	Name=LOC107065353 mRNA;ID=EWKMg4ru1zPvdBw+uzMEhS+PpGo.1624892200764.74428
NW_015148989	Koludarov_et_al_2021	mRNA	1438925	1438999	.	+	.	Name=LOC107065353 mRNA;ID=EWKMg4ru1zPvdBw+uzMEhS+PpGo.1624892200764.74428
NW_015148989	Koludarov_et_al_2021	mRNA	1439628	1439680	.	+	.	Name=LOC107065353 mRNA;ID=EWKMg4ru1zPvdBw+uzMEhS+PpGo.1624892200764.74428
NW_015148989	Koludarov_et_al_2021	mRNA	1440381	1440580	.	+	.	Name=LOC107065353 mRNA;ID=EWKMg4ru1zPvdBw+uzMEhS+PpGo.1624892200764.74428
NW_015148989	Koludarov_et_al_2021	mRNA	1441567	1441736	.	+	.	Name=LOC107065353 mRNA;ID=EWKMg4ru1zPvdBw+uzMEhS+PpGo.1624892200764.74428
NW_015148989	Koludarov_et_al_2021	mRNA	1445091	1445191	.	+	.	Name=LOC107065353 mRNA;ID=EWKMg4ru1zPvdBw+uzMEhS+PpGo.1624892200764.74428
NW_015148989	Koludarov_et_al_2021	mRNA	1445293	1445507	.	+	.	Name=LOC107065353 mRNA;ID=EWKMg4ru1zPvdBw+uzMEhS+PpGo.1624892200764.74428
NW_015148989	Koludarov_et_al_2021	mRNA	1446245	1446490	.	+	.	Name=LOC107065353 mRNA;ID=EWKMg4ru1zPvdBw+uzMEhS+PpGo.1624892200764.74428
NW_015148989	Koludarov_et_al_2021	mRNA	1448577	1448859	.	+	.	Name=LOC107065353 mRNA;ID=EWKMg4ru1zPvdBw+uzMEhS+PpGo.1624892200764.74428
NW_015148989	Koludarov_et_al_2021	mRNA	1452462	1452656	.	+	.	Name=LOC107065353 mRNA;ID=EWKMg4ru1zPvdBw+uzMEhS+PpGo.1624892200764.74428
NW_015148989	Koludarov_et_al_2021	mRNA	1452758	1452918	.	+	.	Name=LOC107065353 mRNA;ID=EWKMg4ru1zPvdBw+uzMEhS+PpGo.1624892200764.74428
NW_015148989	Koludarov_et_al_2021	mRNA	1454165	1454725	.	+	.	Name=LOC107065353 mRNA;ID=EWKMg4ru1zPvdBw+uzMEhS+PpGo.1624892200764.74428
NW_015148989	Koludarov_et_al_2021	mRNA	1978381	1978579	.	+	.	Name=LOC107065362 mRNA;ID=EWKMg4ru1zPvdBw+uzMEhS+PpGo.1624892200764.74429
NW_015148989	Koludarov_et_al_2021	mRNA	1983112	1983533	.	+	.	Name=LOC107065362 mRNA;ID=EWKMg4ru1zPvdBw+uzMEhS+PpGo.1624892200764.74429
NW_015148989	Koludarov_et_al_2021	mRNA	1998944	1999041	.	+	.	Name=LOC107065362 mRNA;ID=EWKMg4ru1zPvdBw+uzMEhS+PpGo.1624892200764.74429
NW_015148989	Koludarov_et_al_2021	mRNA	2001499	2001804	.	+	.	Name=LOC107065362 mRNA;ID=EWKMg4ru1zPvdBw+uzMEhS+PpGo.1624892200764.74429
NW_015148989	Koludarov_et_al_2021	mRNA	1892662	1892919	.	-	.	Name=LOC107065355 mRNA;ID=EWKMg4ru1zPvdBw+uzMEhS+PpGo.1624892200764.74430
NW_015148989	Koludarov_et_al_2021	mRNA	1891070	1891279	.	-	.	Name=LOC107065355 mRNA;ID=EWKMg4ru1zPvdBw+uzMEhS+PpGo.1624892200764.74430
NW_015148989	Koludarov_et_al_2021	mRNA	1873560	1874763	.	-	.	Name=LOC107065355 mRNA;ID=EWKMg4ru1zPvdBw+uzMEhS+PpGo.1624892200764.74430
NW_015148989	Koludarov_et_al_2021	mRNA	278916	281564	.	-	.	Name=LOC107065365 mRNA;ID=EWKMg4ru1zPvdBw+uzMEhS+PpGo.1624892200764.74431
NW_015148989	Koludarov_et_al_2021	mRNA	277959	278236	.	-	.	Name=LOC107065365 mRNA;ID=EWKMg4ru1zPvdBw+uzMEhS+PpGo.1624892200764.74431
NW_015148989	Koludarov_et_al_2021	mRNA	277054	277300	.	-	.	Name=LOC107065365 mRNA;ID=EWKMg4ru1zPvdBw+uzMEhS+PpGo.1624892200764.74431
NW_015148989	Koludarov_et_al_2021	mRNA	276021	276395	.	-	.	Name=LOC107065365 mRNA;ID=EWKMg4ru1zPvdBw+uzMEhS+PpGo.1624892200764.74431
NW_015148989	Koludarov_et_al_2021	mRNA	275437	275772	.	-	.	Name=LOC107065365 mRNA;ID=EWKMg4ru1zPvdBw+uzMEhS+PpGo.1624892200764.74431
NW_015148989	Koludarov_et_al_2021	mRNA	274534	274741	.	-	.	Name=LOC107065365 mRNA;ID=EWKMg4ru1zPvdBw+uzMEhS+PpGo.1624892200764.74431
NW_015148989	Koludarov_et_al_2021	mRNA	269074	269290	.	-	.	Name=LOC107065365 mRNA;ID=EWKMg4ru1zPvdBw+uzMEhS+PpGo.1624892200764.74431
NW_015148989	Koludarov_et_al_2021	mRNA	268155	268990	.	-	.	Name=LOC107065365 mRNA;ID=EWKMg4ru1zPvdBw+uzMEhS+PpGo.1624892200764.74431
NW_015148989	Koludarov_et_al_2021	mRNA	265767	268069	.	-	.	Name=LOC107065365 mRNA;ID=EWKMg4ru1zPvdBw+uzMEhS+PpGo.1624892200764.74431
NW_015148989	Koludarov_et_al_2021	mRNA	264873	265626	.	-	.	Name=LOC107065365 mRNA;ID=EWKMg4ru1zPvdBw+uzMEhS+PpGo.1624892200764.74431
NW_015148989	Koludarov_et_al_2021	mRNA	262852	264791	.	-	.	Name=LOC107065365 mRNA;ID=EWKMg4ru1zPvdBw+uzMEhS+PpGo.1624892200764.74431
NW_015148989	Koludarov_et_al_2021	mRNA	278916	281564	.	-	.	Name=LOC107065365 mRNA;ID=EWKMg4ru1zPvdBw+uzMEhS+PpGo.1624892200765.74432
NW_015148989	Koludarov_et_al_2021	mRNA	277959	278236	.	-	.	Name=LOC107065365 mRNA;ID=EWKMg4ru1zPvdBw+uzMEhS+PpGo.1624892200765.74432
NW_015148989	Koludarov_et_al_2021	mRNA	277054	277300	.	-	.	Name=LOC107065365 mRNA;ID=EWKMg4ru1zPvdBw+uzMEhS+PpGo.1624892200765.74432
NW_015148989	Koludarov_et_al_2021	mRNA	276021	276395	.	-	.	Name=LOC107065365 mRNA;ID=EWKMg4ru1zPvdBw+uzMEhS+PpGo.1624892200765.74432
NW_015148989	Koludarov_et_al_2021	mRNA	275437	275772	.	-	.	Name=LOC107065365 mRNA;ID=EWKMg4ru1zPvdBw+uzMEhS+PpGo.1624892200765.74432
NW_015148989	Koludarov_et_al_2021	mRNA	274534	274741	.	-	.	Name=LOC107065365 mRNA;ID=EWKMg4ru1zPvdBw+uzMEhS+PpGo.1624892200765.74432
NW_015148989	Koludarov_et_al_2021	mRNA	272014	272040	.	-	.	Name=LOC107065365 mRNA;ID=EWKMg4ru1zPvdBw+uzMEhS+PpGo.1624892200765.74432
NW_015148989	Koludarov_et_al_2021	mRNA	269074	269290	.	-	.	Name=LOC107065365 mRNA;ID=EWKMg4ru1zPvdBw+uzMEhS+PpGo.1624892200765.74432
NW_015148989	Koludarov_et_al_2021	mRNA	268155	268990	.	-	.	Name=LOC107065365 mRNA;ID=EWKMg4ru1zPvdBw+uzMEhS+PpGo.1624892200765.74432
NW_015148989	Koludarov_et_al_2021	mRNA	265767	268069	.	-	.	Name=LOC107065365 mRNA;ID=EWKMg4ru1zPvdBw+uzMEhS+PpGo.1624892200765.74432
NW_015148989	Koludarov_et_al_2021	mRNA	264873	265626	.	-	.	Name=LOC107065365 mRNA;ID=EWKMg4ru1zPvdBw+uzMEhS+PpGo.1624892200765.74432
NW_015148989	Koludarov_et_al_2021	mRNA	262852	264791	.	-	.	Name=LOC107065365 mRNA;ID=EWKMg4ru1zPvdBw+uzMEhS+PpGo.1624892200765.74432
NW_015148989	Koludarov_et_al_2021	mRNA	1135351	1135490	.	-	.	Name=LOC107065350 mRNA;ID=EWKMg4ru1zPvdBw+uzMEhS+PpGo.1624892200765.74433
NW_015148989	Koludarov_et_al_2021	mRNA	1117762	1118230	.	-	.	Name=LOC107065350 mRNA;ID=EWKMg4ru1zPvdBw+uzMEhS+PpGo.1624892200765.74433
NW_015148989	Koludarov_et_al_2021	mRNA	1404510	1404700	.	-	.	Name=LOC107065382 mRNA;ID=EWKMg4ru1zPvdBw+uzMEhS+PpGo.1624892200765.74434
NW_015148989	Koludarov_et_al_2021	mRNA	1398782	1399081	.	-	.	Name=LOC107065382 mRNA;ID=EWKMg4ru1zPvdBw+uzMEhS+PpGo.1624892200765.74434
NW_015148989	Koludarov_et_al_2021	mRNA	1396429	1396665	.	-	.	Name=LOC107065382 mRNA;ID=EWKMg4ru1zPvdBw+uzMEhS+PpGo.1624892200765.74434
NW_015148989	Koludarov_et_al_2021	mRNA	1395214	1395688	.	-	.	Name=LOC107065382 mRNA;ID=EWKMg4ru1zPvdBw+uzMEhS+PpGo.1624892200765.74434
NW_015148989	Koludarov_et_al_2021	mRNA	1394265	1394599	.	-	.	Name=LOC107065382 mRNA;ID=EWKMg4ru1zPvdBw+uzMEhS+PpGo.1624892200765.74434
NW_015148989	Koludarov_et_al_2021	mRNA	1392805	1392879	.	-	.	Name=LOC107065382 mRNA;ID=EWKMg4ru1zPvdBw+uzMEhS+PpGo.1624892200765.74434
NW_015148989	Koludarov_et_al_2021	mRNA	1389363	1392557	.	-	.	Name=LOC107065382 mRNA;ID=EWKMg4ru1zPvdBw+uzMEhS+PpGo.1624892200765.74434
NW_015148989	Koludarov_et_al_2021	mRNA	1716739	1716749	.	+	.	Name=LOC107065358 mRNA;ID=EWKMg4ru1zPvdBw+uzMEhS+PpGo.1624892200765.74435
NW_015148989	Koludarov_et_al_2021	mRNA	1726168	1726270	.	+	.	Name=LOC107065358 mRNA;ID=EWKMg4ru1zPvdBw+uzMEhS+PpGo.1624892200765.74435
NW_015148989	Koludarov_et_al_2021	mRNA	1727226	1727456	.	+	.	Name=LOC107065358 mRNA;ID=EWKMg4ru1zPvdBw+uzMEhS+PpGo.1624892200765.74435
NW_015148989	Koludarov_et_al_2021	mRNA	1728444	1728713	.	+	.	Name=LOC107065358 mRNA;ID=EWKMg4ru1zPvdBw+uzMEhS+PpGo.1624892200765.74435
NW_015148989	Koludarov_et_al_2021	mRNA	1729363	1729456	.	+	.	Name=LOC107065358 mRNA;ID=EWKMg4ru1zPvdBw+uzMEhS+PpGo.1624892200765.74435
NW_015148989	Koludarov_et_al_2021	mRNA	1729842	1731202	.	+	.	Name=LOC107065358 mRNA;ID=EWKMg4ru1zPvdBw+uzMEhS+PpGo.1624892200765.74435
NW_015148989	Koludarov_et_al_2021	mRNA	1402697	1402831	.	-	.	Name=LOC107065382 mRNA;ID=EWKMg4ru1zPvdBw+uzMEhS+PpGo.1624892200765.74436
NW_015148989	Koludarov_et_al_2021	mRNA	1398782	1399081	.	-	.	Name=LOC107065382 mRNA;ID=EWKMg4ru1zPvdBw+uzMEhS+PpGo.1624892200765.74436
NW_015148989	Koludarov_et_al_2021	mRNA	1396429	1396665	.	-	.	Name=LOC107065382 mRNA;ID=EWKMg4ru1zPvdBw+uzMEhS+PpGo.1624892200765.74436
NW_015148989	Koludarov_et_al_2021	mRNA	1395214	1395688	.	-	.	Name=LOC107065382 mRNA;ID=EWKMg4ru1zPvdBw+uzMEhS+PpGo.1624892200765.74436
NW_015148989	Koludarov_et_al_2021	mRNA	1394265	1394599	.	-	.	Name=LOC107065382 mRNA;ID=EWKMg4ru1zPvdBw+uzMEhS+PpGo.1624892200765.74436
NW_015148989	Koludarov_et_al_2021	mRNA	1392805	1392879	.	-	.	Name=LOC107065382 mRNA;ID=EWKMg4ru1zPvdBw+uzMEhS+PpGo.1624892200765.74436
NW_015148989	Koludarov_et_al_2021	mRNA	1389363	1392557	.	-	.	Name=LOC107065382 mRNA;ID=EWKMg4ru1zPvdBw+uzMEhS+PpGo.1624892200765.74436
NW_015148989	Koludarov_et_al_2021	mRNA	1335294	1336281	.	+	.	Name=LOC107065372 mRNA;ID=EWKMg4ru1zPvdBw+uzMEhS+PpGo.1624892200765.74437
NW_015148989	Koludarov_et_al_2021	mRNA	1336911	1337155	.	+	.	Name=LOC107065372 mRNA;ID=EWKMg4ru1zPvdBw+uzMEhS+PpGo.1624892200765.74437
NW_015148989	Koludarov_et_al_2021	mRNA	1337229	1337441	.	+	.	Name=LOC107065372 mRNA;ID=EWKMg4ru1zPvdBw+uzMEhS+PpGo.1624892200765.74437
NW_015148989	Koludarov_et_al_2021	mRNA	1337523	1337760	.	+	.	Name=LOC107065372 mRNA;ID=EWKMg4ru1zPvdBw+uzMEhS+PpGo.1624892200765.74437
NW_015148989	Koludarov_et_al_2021	mRNA	1338216	1338260	.	+	.	Name=LOC107065372 mRNA;ID=EWKMg4ru1zPvdBw+uzMEhS+PpGo.1624892200765.74437
NW_015148989	Koludarov_et_al_2021	mRNA	1338470	1338731	.	+	.	Name=LOC107065372 mRNA;ID=EWKMg4ru1zPvdBw+uzMEhS+PpGo.1624892200765.74437
NW_015148989	Koludarov_et_al_2021	mRNA	1338817	1339037	.	+	.	Name=LOC107065372 mRNA;ID=EWKMg4ru1zPvdBw+uzMEhS+PpGo.1624892200765.74437
NW_015148989	Koludarov_et_al_2021	mRNA	1339119	1339227	.	+	.	Name=LOC107065372 mRNA;ID=EWKMg4ru1zPvdBw+uzMEhS+PpGo.1624892200765.74437
NW_015148989	Koludarov_et_al_2021	mRNA	1339296	1339457	.	+	.	Name=LOC107065372 mRNA;ID=EWKMg4ru1zPvdBw+uzMEhS+PpGo.1624892200765.74437
NW_015148989	Koludarov_et_al_2021	mRNA	1339543	1339772	.	+	.	Name=LOC107065372 mRNA;ID=EWKMg4ru1zPvdBw+uzMEhS+PpGo.1624892200765.74437
NW_015148989	Koludarov_et_al_2021	mRNA	1339863	1339962	.	+	.	Name=LOC107065372 mRNA;ID=EWKMg4ru1zPvdBw+uzMEhS+PpGo.1624892200765.74437
NW_015148989	Koludarov_et_al_2021	mRNA	1340056	1340475	.	+	.	Name=LOC107065372 mRNA;ID=EWKMg4ru1zPvdBw+uzMEhS+PpGo.1624892200765.74437
NW_015148989	Koludarov_et_al_2021	mRNA	1340726	1340927	.	+	.	Name=LOC107065372 mRNA;ID=EWKMg4ru1zPvdBw+uzMEhS+PpGo.1624892200765.74437
NW_015148989	Koludarov_et_al_2021	mRNA	1341012	1341188	.	+	.	Name=LOC107065372 mRNA;ID=EWKMg4ru1zPvdBw+uzMEhS+PpGo.1624892200765.74437
NW_015148989	Koludarov_et_al_2021	mRNA	1341297	1341557	.	+	.	Name=LOC107065372 mRNA;ID=EWKMg4ru1zPvdBw+uzMEhS+PpGo.1624892200765.74437
NW_015148989	Koludarov_et_al_2021	mRNA	1341632	1341820	.	+	.	Name=LOC107065372 mRNA;ID=EWKMg4ru1zPvdBw+uzMEhS+PpGo.1624892200765.74437
NW_015148989	Koludarov_et_al_2021	mRNA	1341883	1342108	.	+	.	Name=LOC107065372 mRNA;ID=EWKMg4ru1zPvdBw+uzMEhS+PpGo.1624892200765.74437
NW_015148989	Koludarov_et_al_2021	mRNA	1342471	1342617	.	+	.	Name=LOC107065372 mRNA;ID=EWKMg4ru1zPvdBw+uzMEhS+PpGo.1624892200765.74437
NW_015148989	Koludarov_et_al_2021	mRNA	1342703	1342951	.	+	.	Name=LOC107065372 mRNA;ID=EWKMg4ru1zPvdBw+uzMEhS+PpGo.1624892200765.74437
NW_015148989	Koludarov_et_al_2021	mRNA	1343040	1343476	.	+	.	Name=LOC107065372 mRNA;ID=EWKMg4ru1zPvdBw+uzMEhS+PpGo.1624892200765.74437
NW_015148989	Koludarov_et_al_2021	mRNA	1343561	1343717	.	+	.	Name=LOC107065372 mRNA;ID=EWKMg4ru1zPvdBw+uzMEhS+PpGo.1624892200765.74437
NW_015148989	Koludarov_et_al_2021	mRNA	1344318	1344553	.	+	.	Name=LOC107065372 mRNA;ID=EWKMg4ru1zPvdBw+uzMEhS+PpGo.1624892200765.74437
NW_015148989	Koludarov_et_al_2021	mRNA	1344649	1344849	.	+	.	Name=LOC107065372 mRNA;ID=EWKMg4ru1zPvdBw+uzMEhS+PpGo.1624892200765.74437
NW_015148989	Koludarov_et_al_2021	mRNA	1345594	1345790	.	+	.	Name=LOC107065372 mRNA;ID=EWKMg4ru1zPvdBw+uzMEhS+PpGo.1624892200765.74437
NW_015148989	Koludarov_et_al_2021	mRNA	1346014	1346261	.	+	.	Name=LOC107065372 mRNA;ID=EWKMg4ru1zPvdBw+uzMEhS+PpGo.1624892200765.74437
NW_015148989	Koludarov_et_al_2021	mRNA	1346395	1346629	.	+	.	Name=LOC107065372 mRNA;ID=EWKMg4ru1zPvdBw+uzMEhS+PpGo.1624892200765.74437
NW_015148989	Koludarov_et_al_2021	mRNA	1335294	1336281	.	+	.	Name=LOC107065372 mRNA;ID=EWKMg4ru1zPvdBw+uzMEhS+PpGo.1624892200765.74438
NW_015148989	Koludarov_et_al_2021	mRNA	1336911	1337155	.	+	.	Name=LOC107065372 mRNA;ID=EWKMg4ru1zPvdBw+uzMEhS+PpGo.1624892200765.74438
NW_015148989	Koludarov_et_al_2021	mRNA	1337229	1337441	.	+	.	Name=LOC107065372 mRNA;ID=EWKMg4ru1zPvdBw+uzMEhS+PpGo.1624892200765.74438
NW_015148989	Koludarov_et_al_2021	mRNA	1337523	1337760	.	+	.	Name=LOC107065372 mRNA;ID=EWKMg4ru1zPvdBw+uzMEhS+PpGo.1624892200765.74438
NW_015148989	Koludarov_et_al_2021	mRNA	1338470	1338731	.	+	.	Name=LOC107065372 mRNA;ID=EWKMg4ru1zPvdBw+uzMEhS+PpGo.1624892200765.74438
NW_015148989	Koludarov_et_al_2021	mRNA	1338817	1339037	.	+	.	Name=LOC107065372 mRNA;ID=EWKMg4ru1zPvdBw+uzMEhS+PpGo.1624892200765.74438
NW_015148989	Koludarov_et_al_2021	mRNA	1339119	1339227	.	+	.	Name=LOC107065372 mRNA;ID=EWKMg4ru1zPvdBw+uzMEhS+PpGo.1624892200765.74438
NW_015148989	Koludarov_et_al_2021	mRNA	1339296	1339457	.	+	.	Name=LOC107065372 mRNA;ID=EWKMg4ru1zPvdBw+uzMEhS+PpGo.1624892200765.74438
NW_015148989	Koludarov_et_al_2021	mRNA	1339543	1339772	.	+	.	Name=LOC107065372 mRNA;ID=EWKMg4ru1zPvdBw+uzMEhS+PpGo.1624892200765.74438
NW_015148989	Koludarov_et_al_2021	mRNA	1339863	1339962	.	+	.	Name=LOC107065372 mRNA;ID=EWKMg4ru1zPvdBw+uzMEhS+PpGo.1624892200765.74438
NW_015148989	Koludarov_et_al_2021	mRNA	1340056	1340475	.	+	.	Name=LOC107065372 mRNA;ID=EWKMg4ru1zPvdBw+uzMEhS+PpGo.1624892200765.74438
NW_015148989	Koludarov_et_al_2021	mRNA	1340726	1340927	.	+	.	Name=LOC107065372 mRNA;ID=EWKMg4ru1zPvdBw+uzMEhS+PpGo.1624892200765.74438
NW_015148989	Koludarov_et_al_2021	mRNA	1341012	1341188	.	+	.	Name=LOC107065372 mRNA;ID=EWKMg4ru1zPvdBw+uzMEhS+PpGo.1624892200765.74438
NW_015148989	Koludarov_et_al_2021	mRNA	1341297	1341557	.	+	.	Name=LOC107065372 mRNA;ID=EWKMg4ru1zPvdBw+uzMEhS+PpGo.1624892200765.74438
NW_015148989	Koludarov_et_al_2021	mRNA	1341632	1341820	.	+	.	Name=LOC107065372 mRNA;ID=EWKMg4ru1zPvdBw+uzMEhS+PpGo.1624892200765.74438
NW_015148989	Koludarov_et_al_2021	mRNA	1341883	1342108	.	+	.	Name=LOC107065372 mRNA;ID=EWKMg4ru1zPvdBw+uzMEhS+PpGo.1624892200765.74438
NW_015148989	Koludarov_et_al_2021	mRNA	1342471	1342617	.	+	.	Name=LOC107065372 mRNA;ID=EWKMg4ru1zPvdBw+uzMEhS+PpGo.1624892200765.74438
NW_015148989	Koludarov_et_al_2021	mRNA	1342703	1342951	.	+	.	Name=LOC107065372 mRNA;ID=EWKMg4ru1zPvdBw+uzMEhS+PpGo.1624892200765.74438
NW_015148989	Koludarov_et_al_2021	mRNA	1343040	1343476	.	+	.	Name=LOC107065372 mRNA;ID=EWKMg4ru1zPvdBw+uzMEhS+PpGo.1624892200765.74438
NW_015148989	Koludarov_et_al_2021	mRNA	1343561	1343717	.	+	.	Name=LOC107065372 mRNA;ID=EWKMg4ru1zPvdBw+uzMEhS+PpGo.1624892200765.74438
NW_015148989	Koludarov_et_al_2021	mRNA	1344318	1344553	.	+	.	Name=LOC107065372 mRNA;ID=EWKMg4ru1zPvdBw+uzMEhS+PpGo.1624892200765.74438
NW_015148989	Koludarov_et_al_2021	mRNA	1344649	1344849	.	+	.	Name=LOC107065372 mRNA;ID=EWKMg4ru1zPvdBw+uzMEhS+PpGo.1624892200765.74438
NW_015148989	Koludarov_et_al_2021	mRNA	1345594	1345790	.	+	.	Name=LOC107065372 mRNA;ID=EWKMg4ru1zPvdBw+uzMEhS+PpGo.1624892200765.74438
NW_015148989	Koludarov_et_al_2021	mRNA	1346014	1346261	.	+	.	Name=LOC107065372 mRNA;ID=EWKMg4ru1zPvdBw+uzMEhS+PpGo.1624892200765.74438
NW_015148989	Koludarov_et_al_2021	mRNA	1346395	1346629	.	+	.	Name=LOC107065372 mRNA;ID=EWKMg4ru1zPvdBw+uzMEhS+PpGo.1624892200765.74438
NW_015148989	Koludarov_et_al_2021	mRNA	163299	163534	.	-	.	Name=LOC107065377 mRNA;ID=EWKMg4ru1zPvdBw+uzMEhS+PpGo.1624892200765.74439
NW_015148989	Koludarov_et_al_2021	mRNA	162313	162538	.	-	.	Name=LOC107065377 mRNA;ID=EWKMg4ru1zPvdBw+uzMEhS+PpGo.1624892200765.74439
NW_015148989	Koludarov_et_al_2021	mRNA	162074	162202	.	-	.	Name=LOC107065377 mRNA;ID=EWKMg4ru1zPvdBw+uzMEhS+PpGo.1624892200765.74439
NW_015148989	Koludarov_et_al_2021	mRNA	158117	161892	.	-	.	Name=LOC107065377 mRNA;ID=EWKMg4ru1zPvdBw+uzMEhS+PpGo.1624892200765.74439
NW_015148989	Koludarov_et_al_2021	mRNA	157793	158030	.	-	.	Name=LOC107065377 mRNA;ID=EWKMg4ru1zPvdBw+uzMEhS+PpGo.1624892200765.74439
NW_015148989	Koludarov_et_al_2021	mRNA	157541	157718	.	-	.	Name=LOC107065377 mRNA;ID=EWKMg4ru1zPvdBw+uzMEhS+PpGo.1624892200765.74439
NW_015148989	Koludarov_et_al_2021	mRNA	157267	157458	.	-	.	Name=LOC107065377 mRNA;ID=EWKMg4ru1zPvdBw+uzMEhS+PpGo.1624892200765.74439
NW_015148989	Koludarov_et_al_2021	mRNA	156638	157180	.	-	.	Name=LOC107065377 mRNA;ID=EWKMg4ru1zPvdBw+uzMEhS+PpGo.1624892200765.74439
NW_015148989	Koludarov_et_al_2021	mRNA	156324	156560	.	-	.	Name=LOC107065377 mRNA;ID=EWKMg4ru1zPvdBw+uzMEhS+PpGo.1624892200765.74439
NW_015148989	Koludarov_et_al_2021	mRNA	155104	156250	.	-	.	Name=LOC107065377 mRNA;ID=EWKMg4ru1zPvdBw+uzMEhS+PpGo.1624892200765.74439
NW_015148989	Koludarov_et_al_2021	mRNA	163299	163534	.	-	.	Name=LOC107065377 mRNA;ID=EWKMg4ru1zPvdBw+uzMEhS+PpGo.1624892200765.74440
NW_015148989	Koludarov_et_al_2021	mRNA	162313	162538	.	-	.	Name=LOC107065377 mRNA;ID=EWKMg4ru1zPvdBw+uzMEhS+PpGo.1624892200765.74440
NW_015148989	Koludarov_et_al_2021	mRNA	162062	162202	.	-	.	Name=LOC107065377 mRNA;ID=EWKMg4ru1zPvdBw+uzMEhS+PpGo.1624892200765.74440
NW_015148989	Koludarov_et_al_2021	mRNA	158117	161892	.	-	.	Name=LOC107065377 mRNA;ID=EWKMg4ru1zPvdBw+uzMEhS+PpGo.1624892200765.74440
NW_015148989	Koludarov_et_al_2021	mRNA	157793	158030	.	-	.	Name=LOC107065377 mRNA;ID=EWKMg4ru1zPvdBw+uzMEhS+PpGo.1624892200765.74440
NW_015148989	Koludarov_et_al_2021	mRNA	157541	157718	.	-	.	Name=LOC107065377 mRNA;ID=EWKMg4ru1zPvdBw+uzMEhS+PpGo.1624892200765.74440
NW_015148989	Koludarov_et_al_2021	mRNA	157267	157458	.	-	.	Name=LOC107065377 mRNA;ID=EWKMg4ru1zPvdBw+uzMEhS+PpGo.1624892200765.74440
NW_015148989	Koludarov_et_al_2021	mRNA	156638	157180	.	-	.	Name=LOC107065377 mRNA;ID=EWKMg4ru1zPvdBw+uzMEhS+PpGo.1624892200765.74440
NW_015148989	Koludarov_et_al_2021	mRNA	156324	156560	.	-	.	Name=LOC107065377 mRNA;ID=EWKMg4ru1zPvdBw+uzMEhS+PpGo.1624892200765.74440
NW_015148989	Koludarov_et_al_2021	mRNA	155104	156250	.	-	.	Name=LOC107065377 mRNA;ID=EWKMg4ru1zPvdBw+uzMEhS+PpGo.1624892200765.74440
NW_015148989	Koludarov_et_al_2021	mRNA	163299	163533	.	-	.	Name=LOC107065377 mRNA;ID=EWKMg4ru1zPvdBw+uzMEhS+PpGo.1624892200765.74441
NW_015148989	Koludarov_et_al_2021	mRNA	162313	162538	.	-	.	Name=LOC107065377 mRNA;ID=EWKMg4ru1zPvdBw+uzMEhS+PpGo.1624892200765.74441
NW_015148989	Koludarov_et_al_2021	mRNA	162062	162202	.	-	.	Name=LOC107065377 mRNA;ID=EWKMg4ru1zPvdBw+uzMEhS+PpGo.1624892200765.74441
NW_015148989	Koludarov_et_al_2021	mRNA	158117	161892	.	-	.	Name=LOC107065377 mRNA;ID=EWKMg4ru1zPvdBw+uzMEhS+PpGo.1624892200765.74441
NW_015148989	Koludarov_et_al_2021	mRNA	157793	158030	.	-	.	Name=LOC107065377 mRNA;ID=EWKMg4ru1zPvdBw+uzMEhS+PpGo.1624892200765.74441
NW_015148989	Koludarov_et_al_2021	mRNA	157541	157718	.	-	.	Name=LOC107065377 mRNA;ID=EWKMg4ru1zPvdBw+uzMEhS+PpGo.1624892200765.74441
NW_015148989	Koludarov_et_al_2021	mRNA	157267	157458	.	-	.	Name=LOC107065377 mRNA;ID=EWKMg4ru1zPvdBw+uzMEhS+PpGo.1624892200765.74441
NW_015148989	Koludarov_et_al_2021	mRNA	156644	157180	.	-	.	Name=LOC107065377 mRNA;ID=EWKMg4ru1zPvdBw+uzMEhS+PpGo.1624892200765.74441
NW_015148989	Koludarov_et_al_2021	mRNA	156324	156560	.	-	.	Name=LOC107065377 mRNA;ID=EWKMg4ru1zPvdBw+uzMEhS+PpGo.1624892200765.74441
NW_015148989	Koludarov_et_al_2021	mRNA	155104	156250	.	-	.	Name=LOC107065377 mRNA;ID=EWKMg4ru1zPvdBw+uzMEhS+PpGo.1624892200765.74441
NW_015148989	Koludarov_et_al_2021	mRNA	1259045	1261039	.	+	.	Name=LOC107065378 mRNA;ID=EWKMg4ru1zPvdBw+uzMEhS+PpGo.1624892200765.74442
NW_015148989	Koludarov_et_al_2021	mRNA	1261240	1261428	.	+	.	Name=LOC107065378 mRNA;ID=EWKMg4ru1zPvdBw+uzMEhS+PpGo.1624892200765.74442
NW_015148989	Koludarov_et_al_2021	mRNA	1261553	1261788	.	+	.	Name=LOC107065378 mRNA;ID=EWKMg4ru1zPvdBw+uzMEhS+PpGo.1624892200765.74442
NW_015148989	Koludarov_et_al_2021	mRNA	1261854	1262065	.	+	.	Name=LOC107065378 mRNA;ID=EWKMg4ru1zPvdBw+uzMEhS+PpGo.1624892200765.74442
NW_015148989	Koludarov_et_al_2021	mRNA	1262476	1262552	.	+	.	Name=LOC107065378 mRNA;ID=EWKMg4ru1zPvdBw+uzMEhS+PpGo.1624892200765.74442
NW_015148989	Koludarov_et_al_2021	mRNA	1262948	1263147	.	+	.	Name=LOC107065378 mRNA;ID=EWKMg4ru1zPvdBw+uzMEhS+PpGo.1624892200765.74442
NW_015148989	Koludarov_et_al_2021	mRNA	1263220	1263380	.	+	.	Name=LOC107065378 mRNA;ID=EWKMg4ru1zPvdBw+uzMEhS+PpGo.1624892200765.74442
NW_015148989	Koludarov_et_al_2021	mRNA	1263463	1263631	.	+	.	Name=LOC107065378 mRNA;ID=EWKMg4ru1zPvdBw+uzMEhS+PpGo.1624892200765.74442
NW_015148989	Koludarov_et_al_2021	mRNA	1263872	1264065	.	+	.	Name=LOC107065378 mRNA;ID=EWKMg4ru1zPvdBw+uzMEhS+PpGo.1624892200765.74442
NW_015148989	Koludarov_et_al_2021	mRNA	1264150	1264279	.	+	.	Name=LOC107065378 mRNA;ID=EWKMg4ru1zPvdBw+uzMEhS+PpGo.1624892200765.74442
NW_015148989	Koludarov_et_al_2021	mRNA	1264353	1264542	.	+	.	Name=LOC107065378 mRNA;ID=EWKMg4ru1zPvdBw+uzMEhS+PpGo.1624892200765.74442
NW_015148989	Koludarov_et_al_2021	mRNA	1265110	1265252	.	+	.	Name=LOC107065378 mRNA;ID=EWKMg4ru1zPvdBw+uzMEhS+PpGo.1624892200765.74442
NW_015148989	Koludarov_et_al_2021	mRNA	1265351	1267359	.	+	.	Name=LOC107065378 mRNA;ID=EWKMg4ru1zPvdBw+uzMEhS+PpGo.1624892200765.74442
NW_015148989	Koludarov_et_al_2021	mRNA	1259045	1259818	.	+	.	Name=LOC107065378 mRNA;ID=EWKMg4ru1zPvdBw+uzMEhS+PpGo.1624892200765.74443
NW_015148989	Koludarov_et_al_2021	mRNA	1259891	1261039	.	+	.	Name=LOC107065378 mRNA;ID=EWKMg4ru1zPvdBw+uzMEhS+PpGo.1624892200765.74443
NW_015148989	Koludarov_et_al_2021	mRNA	1261240	1261428	.	+	.	Name=LOC107065378 mRNA;ID=EWKMg4ru1zPvdBw+uzMEhS+PpGo.1624892200765.74443
NW_015148989	Koludarov_et_al_2021	mRNA	1261553	1261788	.	+	.	Name=LOC107065378 mRNA;ID=EWKMg4ru1zPvdBw+uzMEhS+PpGo.1624892200765.74443
NW_015148989	Koludarov_et_al_2021	mRNA	1261854	1262065	.	+	.	Name=LOC107065378 mRNA;ID=EWKMg4ru1zPvdBw+uzMEhS+PpGo.1624892200765.74443
NW_015148989	Koludarov_et_al_2021	mRNA	1262476	1262552	.	+	.	Name=LOC107065378 mRNA;ID=EWKMg4ru1zPvdBw+uzMEhS+PpGo.1624892200765.74443
NW_015148989	Koludarov_et_al_2021	mRNA	1262948	1263147	.	+	.	Name=LOC107065378 mRNA;ID=EWKMg4ru1zPvdBw+uzMEhS+PpGo.1624892200765.74443
NW_015148989	Koludarov_et_al_2021	mRNA	1263220	1263380	.	+	.	Name=LOC107065378 mRNA;ID=EWKMg4ru1zPvdBw+uzMEhS+PpGo.1624892200765.74443
NW_015148989	Koludarov_et_al_2021	mRNA	1263463	1263631	.	+	.	Name=LOC107065378 mRNA;ID=EWKMg4ru1zPvdBw+uzMEhS+PpGo.1624892200765.74443
NW_015148989	Koludarov_et_al_2021	mRNA	1263872	1264065	.	+	.	Name=LOC107065378 mRNA;ID=EWKMg4ru1zPvdBw+uzMEhS+PpGo.1624892200765.74443
NW_015148989	Koludarov_et_al_2021	mRNA	1264150	1264279	.	+	.	Name=LOC107065378 mRNA;ID=EWKMg4ru1zPvdBw+uzMEhS+PpGo.1624892200765.74443
NW_015148989	Koludarov_et_al_2021	mRNA	1264353	1264542	.	+	.	Name=LOC107065378 mRNA;ID=EWKMg4ru1zPvdBw+uzMEhS+PpGo.1624892200765.74443
NW_015148989	Koludarov_et_al_2021	mRNA	1265110	1265252	.	+	.	Name=LOC107065378 mRNA;ID=EWKMg4ru1zPvdBw+uzMEhS+PpGo.1624892200765.74443
NW_015148989	Koludarov_et_al_2021	mRNA	1265351	1267359	.	+	.	Name=LOC107065378 mRNA;ID=EWKMg4ru1zPvdBw+uzMEhS+PpGo.1624892200765.74443
NW_015148989	Koludarov_et_al_2021	mRNA	1259045	1259818	.	+	.	Name=LOC107065378 mRNA;ID=EWKMg4ru1zPvdBw+uzMEhS+PpGo.1624892200765.74444
NW_015148989	Koludarov_et_al_2021	mRNA	1259894	1261039	.	+	.	Name=LOC107065378 mRNA;ID=EWKMg4ru1zPvdBw+uzMEhS+PpGo.1624892200765.74444
NW_015148989	Koludarov_et_al_2021	mRNA	1261240	1261428	.	+	.	Name=LOC107065378 mRNA;ID=EWKMg4ru1zPvdBw+uzMEhS+PpGo.1624892200765.74444
NW_015148989	Koludarov_et_al_2021	mRNA	1261553	1261788	.	+	.	Name=LOC107065378 mRNA;ID=EWKMg4ru1zPvdBw+uzMEhS+PpGo.1624892200765.74444
NW_015148989	Koludarov_et_al_2021	mRNA	1261854	1262065	.	+	.	Name=LOC107065378 mRNA;ID=EWKMg4ru1zPvdBw+uzMEhS+PpGo.1624892200765.74444
NW_015148989	Koludarov_et_al_2021	mRNA	1262476	1262552	.	+	.	Name=LOC107065378 mRNA;ID=EWKMg4ru1zPvdBw+uzMEhS+PpGo.1624892200765.74444
NW_015148989	Koludarov_et_al_2021	mRNA	1262948	1263147	.	+	.	Name=LOC107065378 mRNA;ID=EWKMg4ru1zPvdBw+uzMEhS+PpGo.1624892200765.74444
NW_015148989	Koludarov_et_al_2021	mRNA	1263220	1263380	.	+	.	Name=LOC107065378 mRNA;ID=EWKMg4ru1zPvdBw+uzMEhS+PpGo.1624892200765.74444
NW_015148989	Koludarov_et_al_2021	mRNA	1263463	1263631	.	+	.	Name=LOC107065378 mRNA;ID=EWKMg4ru1zPvdBw+uzMEhS+PpGo.1624892200765.74444
NW_015148989	Koludarov_et_al_2021	mRNA	1263872	1264065	.	+	.	Name=LOC107065378 mRNA;ID=EWKMg4ru1zPvdBw+uzMEhS+PpGo.1624892200765.74444
NW_015148989	Koludarov_et_al_2021	mRNA	1264150	1264279	.	+	.	Name=LOC107065378 mRNA;ID=EWKMg4ru1zPvdBw+uzMEhS+PpGo.1624892200765.74444
NW_015148989	Koludarov_et_al_2021	mRNA	1264353	1264542	.	+	.	Name=LOC107065378 mRNA;ID=EWKMg4ru1zPvdBw+uzMEhS+PpGo.1624892200765.74444
NW_015148989	Koludarov_et_al_2021	mRNA	1265110	1265252	.	+	.	Name=LOC107065378 mRNA;ID=EWKMg4ru1zPvdBw+uzMEhS+PpGo.1624892200765.74444
NW_015148989	Koludarov_et_al_2021	mRNA	1265351	1267359	.	+	.	Name=LOC107065378 mRNA;ID=EWKMg4ru1zPvdBw+uzMEhS+PpGo.1624892200765.74444
NW_015148989	Koludarov_et_al_2021	mRNA	163041	163105	.	-	.	Name=LOC107065377 mRNA;ID=EWKMg4ru1zPvdBw+uzMEhS+PpGo.1624892200765.74445
NW_015148989	Koludarov_et_al_2021	mRNA	162313	162538	.	-	.	Name=LOC107065377 mRNA;ID=EWKMg4ru1zPvdBw+uzMEhS+PpGo.1624892200765.74445
NW_015148989	Koludarov_et_al_2021	mRNA	162062	162202	.	-	.	Name=LOC107065377 mRNA;ID=EWKMg4ru1zPvdBw+uzMEhS+PpGo.1624892200765.74445
NW_015148989	Koludarov_et_al_2021	mRNA	158117	161892	.	-	.	Name=LOC107065377 mRNA;ID=EWKMg4ru1zPvdBw+uzMEhS+PpGo.1624892200765.74445
NW_015148989	Koludarov_et_al_2021	mRNA	157793	158030	.	-	.	Name=LOC107065377 mRNA;ID=EWKMg4ru1zPvdBw+uzMEhS+PpGo.1624892200765.74445
NW_015148989	Koludarov_et_al_2021	mRNA	157541	157718	.	-	.	Name=LOC107065377 mRNA;ID=EWKMg4ru1zPvdBw+uzMEhS+PpGo.1624892200765.74445
NW_015148989	Koludarov_et_al_2021	mRNA	157267	157458	.	-	.	Name=LOC107065377 mRNA;ID=EWKMg4ru1zPvdBw+uzMEhS+PpGo.1624892200765.74445
NW_015148989	Koludarov_et_al_2021	mRNA	156638	157180	.	-	.	Name=LOC107065377 mRNA;ID=EWKMg4ru1zPvdBw+uzMEhS+PpGo.1624892200765.74445
NW_015148989	Koludarov_et_al_2021	mRNA	156324	156560	.	-	.	Name=LOC107065377 mRNA;ID=EWKMg4ru1zPvdBw+uzMEhS+PpGo.1624892200765.74445
NW_015148989	Koludarov_et_al_2021	mRNA	155104	156250	.	-	.	Name=LOC107065377 mRNA;ID=EWKMg4ru1zPvdBw+uzMEhS+PpGo.1624892200765.74445
NW_015148989	Koludarov_et_al_2021	mRNA	1320799	1322741	.	+	.	Name=LOC107065371 mRNA;ID=EWKMg4ru1zPvdBw+uzMEhS+PpGo.1624892200765.74446
NW_015148989	Koludarov_et_al_2021	mRNA	1322967	1323543	.	+	.	Name=LOC107065371 mRNA;ID=EWKMg4ru1zPvdBw+uzMEhS+PpGo.1624892200765.74446
NW_015148989	Koludarov_et_al_2021	mRNA	1325907	1326128	.	+	.	Name=LOC107065371 mRNA;ID=EWKMg4ru1zPvdBw+uzMEhS+PpGo.1624892200765.74446
NW_015148989	Koludarov_et_al_2021	mRNA	1327237	1327488	.	+	.	Name=LOC107065371 mRNA;ID=EWKMg4ru1zPvdBw+uzMEhS+PpGo.1624892200765.74446
NW_015148989	Koludarov_et_al_2021	mRNA	1328531	1328758	.	+	.	Name=LOC107065371 mRNA;ID=EWKMg4ru1zPvdBw+uzMEhS+PpGo.1624892200765.74446
NW_015148989	Koludarov_et_al_2021	mRNA	162053	162150	.	-	.	Name=LOC107065377 mRNA;ID=EWKMg4ru1zPvdBw+uzMEhS+PpGo.1624892200765.74447
NW_015148989	Koludarov_et_al_2021	mRNA	158117	161892	.	-	.	Name=LOC107065377 mRNA;ID=EWKMg4ru1zPvdBw+uzMEhS+PpGo.1624892200765.74447
NW_015148989	Koludarov_et_al_2021	mRNA	157793	158030	.	-	.	Name=LOC107065377 mRNA;ID=EWKMg4ru1zPvdBw+uzMEhS+PpGo.1624892200765.74447
NW_015148989	Koludarov_et_al_2021	mRNA	157541	157718	.	-	.	Name=LOC107065377 mRNA;ID=EWKMg4ru1zPvdBw+uzMEhS+PpGo.1624892200765.74447
NW_015148989	Koludarov_et_al_2021	mRNA	157267	157458	.	-	.	Name=LOC107065377 mRNA;ID=EWKMg4ru1zPvdBw+uzMEhS+PpGo.1624892200765.74447
NW_015148989	Koludarov_et_al_2021	mRNA	156638	157180	.	-	.	Name=LOC107065377 mRNA;ID=EWKMg4ru1zPvdBw+uzMEhS+PpGo.1624892200765.74447
NW_015148989	Koludarov_et_al_2021	mRNA	156324	156560	.	-	.	Name=LOC107065377 mRNA;ID=EWKMg4ru1zPvdBw+uzMEhS+PpGo.1624892200765.74447
NW_015148989	Koludarov_et_al_2021	mRNA	155104	156250	.	-	.	Name=LOC107065377 mRNA;ID=EWKMg4ru1zPvdBw+uzMEhS+PpGo.1624892200765.74447
NW_015148989	Koludarov_et_al_2021	mRNA	1978387	1978579	.	+	.	Name=LOC107065362 mRNA;ID=EWKMg4ru1zPvdBw+uzMEhS+PpGo.1624892200765.74448
NW_015148989	Koludarov_et_al_2021	mRNA	1983112	1983533	.	+	.	Name=LOC107065362 mRNA;ID=EWKMg4ru1zPvdBw+uzMEhS+PpGo.1624892200765.74448
NW_015148989	Koludarov_et_al_2021	mRNA	1983742	1984339	.	+	.	Name=LOC107065362 mRNA;ID=EWKMg4ru1zPvdBw+uzMEhS+PpGo.1624892200765.74448
NW_015148989	Koludarov_et_al_2021	mRNA	854735	855207	.	+	.	Name=LOC107065368 mRNA;ID=EWKMg4ru1zPvdBw+uzMEhS+PpGo.1624892200765.74449
NW_015148989	Koludarov_et_al_2021	mRNA	855627	855909	.	+	.	Name=LOC107065368 mRNA;ID=EWKMg4ru1zPvdBw+uzMEhS+PpGo.1624892200765.74449
NW_015148989	Koludarov_et_al_2021	mRNA	857130	857715	.	+	.	Name=LOC107065368 mRNA;ID=EWKMg4ru1zPvdBw+uzMEhS+PpGo.1624892200765.74449
NW_015148989	Koludarov_et_al_2021	mRNA	857809	857941	.	+	.	Name=LOC107065368 mRNA;ID=EWKMg4ru1zPvdBw+uzMEhS+PpGo.1624892200765.74449
NW_015148989	Koludarov_et_al_2021	mRNA	858056	858297	.	+	.	Name=LOC107065368 mRNA;ID=EWKMg4ru1zPvdBw+uzMEhS+PpGo.1624892200765.74449
NW_015148989	Koludarov_et_al_2021	mRNA	858795	858964	.	+	.	Name=LOC107065368 mRNA;ID=EWKMg4ru1zPvdBw+uzMEhS+PpGo.1624892200765.74449
NW_015148989	Koludarov_et_al_2021	mRNA	859462	859681	.	+	.	Name=LOC107065368 mRNA;ID=EWKMg4ru1zPvdBw+uzMEhS+PpGo.1624892200765.74449
NW_015148989	Koludarov_et_al_2021	mRNA	247369	247494	.	+	.	Name=LOC107065380 mRNA;ID=EWKMg4ru1zPvdBw+uzMEhS+PpGo.1624892200766.74450
NW_015148989	Koludarov_et_al_2021	mRNA	247767	247801	.	+	.	Name=LOC107065380 mRNA;ID=EWKMg4ru1zPvdBw+uzMEhS+PpGo.1624892200766.74450
NW_015148989	Koludarov_et_al_2021	mRNA	247915	248056	.	+	.	Name=LOC107065380 mRNA;ID=EWKMg4ru1zPvdBw+uzMEhS+PpGo.1624892200766.74450
NW_015148989	Koludarov_et_al_2021	mRNA	248148	248302	.	+	.	Name=LOC107065380 mRNA;ID=EWKMg4ru1zPvdBw+uzMEhS+PpGo.1624892200766.74450
NW_015148989	Koludarov_et_al_2021	mRNA	248395	248623	.	+	.	Name=LOC107065380 mRNA;ID=EWKMg4ru1zPvdBw+uzMEhS+PpGo.1624892200766.74450
NW_015148989	Koludarov_et_al_2021	mRNA	248691	248926	.	+	.	Name=LOC107065380 mRNA;ID=EWKMg4ru1zPvdBw+uzMEhS+PpGo.1624892200766.74450
NW_015148989	Koludarov_et_al_2021	mRNA	249013	249129	.	+	.	Name=LOC107065380 mRNA;ID=EWKMg4ru1zPvdBw+uzMEhS+PpGo.1624892200766.74450
NW_015148989	Koludarov_et_al_2021	mRNA	251919	252285	.	+	.	Name=LOC107065380 mRNA;ID=EWKMg4ru1zPvdBw+uzMEhS+PpGo.1624892200766.74450
NW_015148989	Koludarov_et_al_2021	mRNA	173006	173223	.	+	.	Name=LOC107065383 mRNA;ID=EWKMg4ru1zPvdBw+uzMEhS+PpGo.1624892200766.74451
NW_015148989	Koludarov_et_al_2021	mRNA	173329	173475	.	+	.	Name=LOC107065383 mRNA;ID=EWKMg4ru1zPvdBw+uzMEhS+PpGo.1624892200766.74451
NW_015148989	Koludarov_et_al_2021	mRNA	173732	173806	.	+	.	Name=LOC107065383 mRNA;ID=EWKMg4ru1zPvdBw+uzMEhS+PpGo.1624892200766.74451
NW_015148989	Koludarov_et_al_2021	mRNA	173993	176969	.	+	.	Name=LOC107065383 mRNA;ID=EWKMg4ru1zPvdBw+uzMEhS+PpGo.1624892200766.74451
NW_015148989	Koludarov_et_al_2021	mRNA	856126	856188	.	+	.	Name=LOC107065368 mRNA;ID=EWKMg4ru1zPvdBw+uzMEhS+PpGo.1624892200766.74452
NW_015148989	Koludarov_et_al_2021	mRNA	857130	857715	.	+	.	Name=LOC107065368 mRNA;ID=EWKMg4ru1zPvdBw+uzMEhS+PpGo.1624892200766.74452
NW_015148989	Koludarov_et_al_2021	mRNA	857809	857941	.	+	.	Name=LOC107065368 mRNA;ID=EWKMg4ru1zPvdBw+uzMEhS+PpGo.1624892200766.74452
NW_015148989	Koludarov_et_al_2021	mRNA	858056	858297	.	+	.	Name=LOC107065368 mRNA;ID=EWKMg4ru1zPvdBw+uzMEhS+PpGo.1624892200766.74452
NW_015148989	Koludarov_et_al_2021	mRNA	858795	859230	.	+	.	Name=LOC107065368 mRNA;ID=EWKMg4ru1zPvdBw+uzMEhS+PpGo.1624892200766.74452
NW_015148989	Koludarov_et_al_2021	mRNA	169047	169132	.	-	.	Name=LOC107065386 mRNA;ID=EWKMg4ru1zPvdBw+uzMEhS+PpGo.1624892200766.74453
NW_015148989	Koludarov_et_al_2021	mRNA	168330	168490	.	-	.	Name=LOC107065386 mRNA;ID=EWKMg4ru1zPvdBw+uzMEhS+PpGo.1624892200766.74453
NW_015148989	Koludarov_et_al_2021	mRNA	167870	167947	.	-	.	Name=LOC107065386 mRNA;ID=EWKMg4ru1zPvdBw+uzMEhS+PpGo.1624892200766.74453
NW_015148989	Koludarov_et_al_2021	mRNA	167696	167797	.	-	.	Name=LOC107065386 mRNA;ID=EWKMg4ru1zPvdBw+uzMEhS+PpGo.1624892200766.74453
NW_015148989	Koludarov_et_al_2021	mRNA	167510	167621	.	-	.	Name=LOC107065386 mRNA;ID=EWKMg4ru1zPvdBw+uzMEhS+PpGo.1624892200766.74453
NW_015148989	Koludarov_et_al_2021	mRNA	167091	167102	.	-	.	Name=LOC107065386 mRNA;ID=EWKMg4ru1zPvdBw+uzMEhS+PpGo.1624892200766.74453
NW_015148989	Koludarov_et_al_2021	mRNA	166188	166566	.	-	.	Name=LOC107065386 mRNA;ID=EWKMg4ru1zPvdBw+uzMEhS+PpGo.1624892200766.74453
NW_015148989	Koludarov_et_al_2021	mRNA	169047	169132	.	-	.	Name=LOC107065386 mRNA;ID=EWKMg4ru1zPvdBw+uzMEhS+PpGo.1624892200766.74454
NW_015148989	Koludarov_et_al_2021	mRNA	168330	168490	.	-	.	Name=LOC107065386 mRNA;ID=EWKMg4ru1zPvdBw+uzMEhS+PpGo.1624892200766.74454
NW_015148989	Koludarov_et_al_2021	mRNA	167870	167989	.	-	.	Name=LOC107065386 mRNA;ID=EWKMg4ru1zPvdBw+uzMEhS+PpGo.1624892200766.74454
NW_015148989	Koludarov_et_al_2021	mRNA	167696	167797	.	-	.	Name=LOC107065386 mRNA;ID=EWKMg4ru1zPvdBw+uzMEhS+PpGo.1624892200766.74454
NW_015148989	Koludarov_et_al_2021	mRNA	167510	167621	.	-	.	Name=LOC107065386 mRNA;ID=EWKMg4ru1zPvdBw+uzMEhS+PpGo.1624892200766.74454
NW_015148989	Koludarov_et_al_2021	mRNA	166188	166566	.	-	.	Name=LOC107065386 mRNA;ID=EWKMg4ru1zPvdBw+uzMEhS+PpGo.1624892200766.74454
NW_015148989	Koludarov_et_al_2021	mRNA	169047	169132	.	-	.	Name=LOC107065386 mRNA;ID=EWKMg4ru1zPvdBw+uzMEhS+PpGo.1624892200766.74455
NW_015148989	Koludarov_et_al_2021	mRNA	168330	168490	.	-	.	Name=LOC107065386 mRNA;ID=EWKMg4ru1zPvdBw+uzMEhS+PpGo.1624892200766.74455
NW_015148989	Koludarov_et_al_2021	mRNA	167870	167989	.	-	.	Name=LOC107065386 mRNA;ID=EWKMg4ru1zPvdBw+uzMEhS+PpGo.1624892200766.74455
NW_015148989	Koludarov_et_al_2021	mRNA	167696	167797	.	-	.	Name=LOC107065386 mRNA;ID=EWKMg4ru1zPvdBw+uzMEhS+PpGo.1624892200766.74455
NW_015148989	Koludarov_et_al_2021	mRNA	167510	167621	.	-	.	Name=LOC107065386 mRNA;ID=EWKMg4ru1zPvdBw+uzMEhS+PpGo.1624892200766.74455
NW_015148989	Koludarov_et_al_2021	mRNA	167091	167102	.	-	.	Name=LOC107065386 mRNA;ID=EWKMg4ru1zPvdBw+uzMEhS+PpGo.1624892200766.74455
NW_015148989	Koludarov_et_al_2021	mRNA	166188	166566	.	-	.	Name=LOC107065386 mRNA;ID=EWKMg4ru1zPvdBw+uzMEhS+PpGo.1624892200766.74455
NW_015148989	Koludarov_et_al_2021	mRNA	169047	169132	.	-	.	Name=LOC107065386 mRNA;ID=EWKMg4ru1zPvdBw+uzMEhS+PpGo.1624892200766.74456
NW_015148989	Koludarov_et_al_2021	mRNA	168330	168490	.	-	.	Name=LOC107065386 mRNA;ID=EWKMg4ru1zPvdBw+uzMEhS+PpGo.1624892200766.74456
NW_015148989	Koludarov_et_al_2021	mRNA	167870	167992	.	-	.	Name=LOC107065386 mRNA;ID=EWKMg4ru1zPvdBw+uzMEhS+PpGo.1624892200766.74456
NW_015148989	Koludarov_et_al_2021	mRNA	167696	167797	.	-	.	Name=LOC107065386 mRNA;ID=EWKMg4ru1zPvdBw+uzMEhS+PpGo.1624892200766.74456
NW_015148989	Koludarov_et_al_2021	mRNA	167510	167621	.	-	.	Name=LOC107065386 mRNA;ID=EWKMg4ru1zPvdBw+uzMEhS+PpGo.1624892200766.74456
NW_015148989	Koludarov_et_al_2021	mRNA	166188	166566	.	-	.	Name=LOC107065386 mRNA;ID=EWKMg4ru1zPvdBw+uzMEhS+PpGo.1624892200766.74456
NW_015148989	Koludarov_et_al_2021	mRNA	169047	169132	.	-	.	Name=LOC107065386 mRNA;ID=EWKMg4ru1zPvdBw+uzMEhS+PpGo.1624892200766.74457
NW_015148989	Koludarov_et_al_2021	mRNA	168330	168490	.	-	.	Name=LOC107065386 mRNA;ID=EWKMg4ru1zPvdBw+uzMEhS+PpGo.1624892200766.74457
NW_015148989	Koludarov_et_al_2021	mRNA	167870	167992	.	-	.	Name=LOC107065386 mRNA;ID=EWKMg4ru1zPvdBw+uzMEhS+PpGo.1624892200766.74457
NW_015148989	Koludarov_et_al_2021	mRNA	167696	167797	.	-	.	Name=LOC107065386 mRNA;ID=EWKMg4ru1zPvdBw+uzMEhS+PpGo.1624892200766.74457
NW_015148989	Koludarov_et_al_2021	mRNA	167510	167621	.	-	.	Name=LOC107065386 mRNA;ID=EWKMg4ru1zPvdBw+uzMEhS+PpGo.1624892200766.74457
NW_015148989	Koludarov_et_al_2021	mRNA	167091	167102	.	-	.	Name=LOC107065386 mRNA;ID=EWKMg4ru1zPvdBw+uzMEhS+PpGo.1624892200766.74457
NW_015148989	Koludarov_et_al_2021	mRNA	166188	166566	.	-	.	Name=LOC107065386 mRNA;ID=EWKMg4ru1zPvdBw+uzMEhS+PpGo.1624892200766.74457
NW_015148989	Koludarov_et_al_2021	mRNA	169047	169125	.	-	.	Name=LOC107065386 mRNA;ID=EWKMg4ru1zPvdBw+uzMEhS+PpGo.1624892200766.74458
NW_015148989	Koludarov_et_al_2021	mRNA	168330	168486	.	-	.	Name=LOC107065386 mRNA;ID=EWKMg4ru1zPvdBw+uzMEhS+PpGo.1624892200766.74458
NW_015148989	Koludarov_et_al_2021	mRNA	167870	167992	.	-	.	Name=LOC107065386 mRNA;ID=EWKMg4ru1zPvdBw+uzMEhS+PpGo.1624892200766.74458
NW_015148989	Koludarov_et_al_2021	mRNA	167696	167797	.	-	.	Name=LOC107065386 mRNA;ID=EWKMg4ru1zPvdBw+uzMEhS+PpGo.1624892200766.74458
NW_015148989	Koludarov_et_al_2021	mRNA	167510	167621	.	-	.	Name=LOC107065386 mRNA;ID=EWKMg4ru1zPvdBw+uzMEhS+PpGo.1624892200766.74458
NW_015148989	Koludarov_et_al_2021	mRNA	167091	167102	.	-	.	Name=LOC107065386 mRNA;ID=EWKMg4ru1zPvdBw+uzMEhS+PpGo.1624892200766.74458
NW_015148989	Koludarov_et_al_2021	mRNA	166188	166566	.	-	.	Name=LOC107065386 mRNA;ID=EWKMg4ru1zPvdBw+uzMEhS+PpGo.1624892200766.74458
NW_015148989	Koludarov_et_al_2021	mRNA	247369	247494	.	+	.	Name=LOC107065380 mRNA;ID=EWKMg4ru1zPvdBw+uzMEhS+PpGo.1624892200766.74459
NW_015148989	Koludarov_et_al_2021	mRNA	247767	247801	.	+	.	Name=LOC107065380 mRNA;ID=EWKMg4ru1zPvdBw+uzMEhS+PpGo.1624892200766.74459
NW_015148989	Koludarov_et_al_2021	mRNA	247915	248056	.	+	.	Name=LOC107065380 mRNA;ID=EWKMg4ru1zPvdBw+uzMEhS+PpGo.1624892200766.74459
NW_015148989	Koludarov_et_al_2021	mRNA	248148	248302	.	+	.	Name=LOC107065380 mRNA;ID=EWKMg4ru1zPvdBw+uzMEhS+PpGo.1624892200766.74459
NW_015148989	Koludarov_et_al_2021	mRNA	248395	248623	.	+	.	Name=LOC107065380 mRNA;ID=EWKMg4ru1zPvdBw+uzMEhS+PpGo.1624892200766.74459
NW_015148989	Koludarov_et_al_2021	mRNA	248691	248926	.	+	.	Name=LOC107065380 mRNA;ID=EWKMg4ru1zPvdBw+uzMEhS+PpGo.1624892200766.74459
NW_015148989	Koludarov_et_al_2021	mRNA	249013	250196	.	+	.	Name=LOC107065380 mRNA;ID=EWKMg4ru1zPvdBw+uzMEhS+PpGo.1624892200766.74459
NW_015148989	Koludarov_et_al_2021	mRNA	172289	172448	.	-	.	Name=LOC107065384 mRNA;ID=EWKMg4ru1zPvdBw+uzMEhS+PpGo.1624892200766.74460
NW_015148989	Koludarov_et_al_2021	mRNA	171526	171862	.	-	.	Name=LOC107065384 mRNA;ID=EWKMg4ru1zPvdBw+uzMEhS+PpGo.1624892200766.74460
NW_015148989	Koludarov_et_al_2021	mRNA	171329	171449	.	-	.	Name=LOC107065384 mRNA;ID=EWKMg4ru1zPvdBw+uzMEhS+PpGo.1624892200766.74460
NW_015148989	Koludarov_et_al_2021	mRNA	170998	171245	.	-	.	Name=LOC107065384 mRNA;ID=EWKMg4ru1zPvdBw+uzMEhS+PpGo.1624892200766.74460
NW_015148989	Koludarov_et_al_2021	mRNA	170399	170908	.	-	.	Name=LOC107065384 mRNA;ID=EWKMg4ru1zPvdBw+uzMEhS+PpGo.1624892200766.74460
NW_015148989	Koludarov_et_al_2021	mRNA	169727	170066	.	-	.	Name=LOC107065384 mRNA;ID=EWKMg4ru1zPvdBw+uzMEhS+PpGo.1624892200766.74460
NW_015148989	Koludarov_et_al_2021	mRNA	172289	172447	.	-	.	Name=LOC107065384 mRNA;ID=EWKMg4ru1zPvdBw+uzMEhS+PpGo.1624892200766.74461
NW_015148989	Koludarov_et_al_2021	mRNA	171526	171862	.	-	.	Name=LOC107065384 mRNA;ID=EWKMg4ru1zPvdBw+uzMEhS+PpGo.1624892200766.74461
NW_015148989	Koludarov_et_al_2021	mRNA	171329	171449	.	-	.	Name=LOC107065384 mRNA;ID=EWKMg4ru1zPvdBw+uzMEhS+PpGo.1624892200766.74461
NW_015148989	Koludarov_et_al_2021	mRNA	170998	171245	.	-	.	Name=LOC107065384 mRNA;ID=EWKMg4ru1zPvdBw+uzMEhS+PpGo.1624892200766.74461
NW_015148989	Koludarov_et_al_2021	mRNA	170399	170908	.	-	.	Name=LOC107065384 mRNA;ID=EWKMg4ru1zPvdBw+uzMEhS+PpGo.1624892200766.74461
NW_015148989	Koludarov_et_al_2021	mRNA	169978	170077	.	-	.	Name=LOC107065384 mRNA;ID=EWKMg4ru1zPvdBw+uzMEhS+PpGo.1624892200766.74461
NW_015148989	Koludarov_et_al_2021	mRNA	2113337	2113371	.	-	.	Name=LOC107065361 mRNA;ID=EWKMg4ru1zPvdBw+uzMEhS+PpGo.1624892200766.74462
NW_015148989	Koludarov_et_al_2021	mRNA	2113126	2113232	.	-	.	Name=LOC107065361 mRNA;ID=EWKMg4ru1zPvdBw+uzMEhS+PpGo.1624892200766.74462
NW_015148989	Koludarov_et_al_2021	mRNA	2112981	2113049	.	-	.	Name=LOC107065361 mRNA;ID=EWKMg4ru1zPvdBw+uzMEhS+PpGo.1624892200766.74462
NW_015148989	Koludarov_et_al_2021	mRNA	2112698	2112872	.	-	.	Name=LOC107065361 mRNA;ID=EWKMg4ru1zPvdBw+uzMEhS+PpGo.1624892200766.74462
NW_015148989	Koludarov_et_al_2021	mRNA	2111129	2111633	.	-	.	Name=LOC107065361 mRNA;ID=EWKMg4ru1zPvdBw+uzMEhS+PpGo.1624892200766.74462
NW_015148989	Koludarov_et_al_2021	mRNA	165272	165382	.	-	.	Name=LOC107065352 mRNA;ID=EWKMg4ru1zPvdBw+uzMEhS+PpGo.1624892200766.74463
NW_015148989	Koludarov_et_al_2021	mRNA	165033	165193	.	-	.	Name=LOC107065352 mRNA;ID=EWKMg4ru1zPvdBw+uzMEhS+PpGo.1624892200766.74463
NW_015148989	Koludarov_et_al_2021	mRNA	164815	164956	.	-	.	Name=LOC107065352 mRNA;ID=EWKMg4ru1zPvdBw+uzMEhS+PpGo.1624892200766.74463
NW_015148989	Koludarov_et_al_2021	mRNA	164499	164620	.	-	.	Name=LOC107065352 mRNA;ID=EWKMg4ru1zPvdBw+uzMEhS+PpGo.1624892200766.74463
NW_015148989	Koludarov_et_al_2021	mRNA	163747	164411	.	-	.	Name=LOC107065352 mRNA;ID=EWKMg4ru1zPvdBw+uzMEhS+PpGo.1624892200766.74463
NW_015148989	Koludarov_et_al_2021	mRNA	152187	152409	.	+	.	Name=LOC107065376 mRNA;ID=EWKMg4ru1zPvdBw+uzMEhS+PpGo.1624892200766.74464
NW_015148989	Koludarov_et_al_2021	mRNA	152486	152642	.	+	.	Name=LOC107065376 mRNA;ID=EWKMg4ru1zPvdBw+uzMEhS+PpGo.1624892200766.74464
NW_015148989	Koludarov_et_al_2021	mRNA	152732	152960	.	+	.	Name=LOC107065376 mRNA;ID=EWKMg4ru1zPvdBw+uzMEhS+PpGo.1624892200766.74464
NW_015148989	Koludarov_et_al_2021	mRNA	153048	153573	.	+	.	Name=LOC107065376 mRNA;ID=EWKMg4ru1zPvdBw+uzMEhS+PpGo.1624892200766.74464
NW_015148989	Koludarov_et_al_2021	mRNA	2421	2489	.	+	.	Name=LOC107065349 mRNA;ID=EWKMg4ru1zPvdBw+uzMEhS+PpGo.1624892200766.74465
NW_015148989	Koludarov_et_al_2021	mRNA	2971	3222	.	+	.	Name=LOC107065349 mRNA;ID=EWKMg4ru1zPvdBw+uzMEhS+PpGo.1624892200766.74465
NW_015148989	Koludarov_et_al_2021	mRNA	2216479	2216799	.	-	.	Name=LOC107065351 mRNA;ID=EWKMg4ru1zPvdBw+uzMEhS+PpGo.1624892200766.74466
NW_015148989	Koludarov_et_al_2021	mRNA	2216357	2216362	.	-	.	Name=LOC107065351 mRNA;ID=EWKMg4ru1zPvdBw+uzMEhS+PpGo.1624892200766.74466
NW_015148989	Koludarov_et_al_2021	gene	1427292	1454725	.	+	.	Name=DPP4
