# Supplementary material for: Prevalent bee venom genes evolved before the aculeate stinger and eusociality
Source: BMC Biol. 2023 Oct 23;21:229. doi: 10.1186/s12915-023-01656-5 (PMC10591384; doi:10.1186/s12915-023-01656-5)
Supplement: Supplementary file 42 — Additional file 42. Gff files of all toxin gene annotations. [file 12915_2023_1656_MOESM42_ESM.zip › AdditionalFile9_ToxinGeneAnnotations/NW_012160816.1._SP.gff_modified_Koludarov_et_al_2021.gff3]

##gff-version 3
##source-version geneious 2020.2.2
##sequence-region	NW_012160816.1	1	1487823
NW_012160816.1	Koludarov_et_al_2021	gene	529649	574286	.	.	.	Name=APH cluster
NW_012160816.1	Koludarov_et_al_2021	gene	1203921	1214612	.	+	.	Name=proclot
NW_012160816.1	Gnomon	exon	122100	122429	.	+	.	ID=exon-XM_012376383.1-13;Dbxref=GeneID:105677636%2CGenbank:XM_012376383.1;Parent=rna-XM_012376383.1
NW_012160816.1	Gnomon	exon	122502	122822	.	+	.	ID=exon-XM_012376383.1-14;Dbxref=GeneID:105677636%2CGenbank:XM_012376383.1;Parent=rna-XM_012376383.1
NW_012160816.1	Gnomon	exon	121382	121513	.	+	.	ID=exon-XM_012376383.1-11;Dbxref=GeneID:105677636%2CGenbank:XM_012376383.1;Parent=rna-XM_012376383.1
NW_012160816.1	Gnomon	exon	121635	121949	.	+	.	ID=exon-XM_012376383.1-12;Dbxref=GeneID:105677636%2CGenbank:XM_012376383.1;Parent=rna-XM_012376383.1
NW_012160816.1	Gnomon	exon	121116	121298	.	+	.	ID=exon-XM_012376383.1-10;Dbxref=GeneID:105677636%2CGenbank:XM_012376383.1;Parent=rna-XM_012376383.1
NW_012160816.1	Gnomon	exon	127637	130570	.	+	.	ID=exon-XM_012376383.1-19;Dbxref=GeneID:105677636%2CGenbank:XM_012376383.1;Parent=rna-XM_012376383.1
NW_012160816.1	Gnomon	exon	125150	125623	.	+	.	ID=exon-XM_012376383.1-17;Dbxref=GeneID:105677636%2CGenbank:XM_012376383.1;Parent=rna-XM_012376383.1
NW_012160816.1	Gnomon	exon	126988	127305	.	+	.	ID=exon-XM_012376383.1-18;Dbxref=GeneID:105677636%2CGenbank:XM_012376383.1;Parent=rna-XM_012376383.1
NW_012160816.1	Gnomon	exon	123063	123245	.	+	.	ID=exon-XM_012376383.1-15;Dbxref=GeneID:105677636%2CGenbank:XM_012376383.1;Parent=rna-XM_012376383.1
NW_012160816.1	Gnomon	exon	123807	123857	.	+	.	ID=exon-XM_012376383.1-16;Dbxref=GeneID:105677636%2CGenbank:XM_012376383.1;Parent=rna-XM_012376383.1
NW_012160816.1	Gnomon	exon	553035	553069	.	-	.	ID=exon-XM_012376550.1-2;Dbxref=GeneID:105677730%2CGenbank:XM_012376550.1;Parent=rna-XM_012376550.1
NW_012160816.1	Gnomon	exon	552692	552796	.	-	.	ID=exon-XM_012376550.1-3;Dbxref=GeneID:105677730%2CGenbank:XM_012376550.1;Parent=rna-XM_012376550.1
NW_012160816.1	Gnomon	exon	551961	552226	.	-	.	ID=exon-XM_012376550.1-4;Dbxref=GeneID:105677730%2CGenbank:XM_012376550.1;Parent=rna-XM_012376550.1
NW_012160816.1	Gnomon	exon	551591	551747	.	-	.	ID=exon-XM_012376550.1-5;Dbxref=GeneID:105677730%2CGenbank:XM_012376550.1;Parent=rna-XM_012376550.1
NW_012160816.1	Gnomon	exon	550947	551276	.	-	.	ID=exon-XM_012376550.1-6;Dbxref=GeneID:105677730%2CGenbank:XM_012376550.1;Parent=rna-XM_012376550.1
NW_012160816.1	Gnomon	exon	549269	550726	.	-	.	ID=exon-XM_012376550.1-7;Dbxref=GeneID:105677730%2CGenbank:XM_012376550.1;Parent=rna-XM_012376550.1
NW_012160816.1	Gnomon	exon	554574	554591	.	-	.	ID=exon-XM_012376550.1-1;Dbxref=GeneID:105677730%2CGenbank:XM_012376550.1;Parent=rna-XM_012376550.1
NW_012160816.1	Gnomon	mRNA	782525	805126	.	-	.	Name=XM_012376489.1;ID=rna-XM_012376489.1;Dbxref=GeneID:105677698%2CGenbank:XM_012376489.1;Parent=gene-LOC105677698
NW_012160816.1	Gnomon	exon	480300	480403	.	-	.	ID=exon-XM_012376426.1-1;Dbxref=GeneID:105677667%2CGenbank:XM_012376426.1;Parent=rna-XM_012376426.1
NW_012160816.1	Gnomon	exon	479543	479693	.	-	.	ID=exon-XM_012376426.1-2;Dbxref=GeneID:105677667%2CGenbank:XM_012376426.1;Parent=rna-XM_012376426.1
NW_012160816.1	Gnomon	exon	477417	479067	.	-	.	ID=exon-XM_012376426.1-3;Dbxref=GeneID:105677667%2CGenbank:XM_012376426.1;Parent=rna-XM_012376426.1
NW_012160816.1	Gnomon	exon	1215988	1216181	.	+	.	ID=exon-XM_012376374.1-4;Dbxref=GeneID:105677635%2CGenbank:XM_012376374.1;Parent=rna-XM_012376374.1
NW_012160816.1	Gnomon	exon	1216254	1216437	.	+	.	ID=exon-XM_012376374.1-5;Dbxref=GeneID:105677635%2CGenbank:XM_012376374.1;Parent=rna-XM_012376374.1
NW_012160816.1	Gnomon	exon	1215029	1215329	.	+	.	ID=exon-XM_012376374.1-2;Dbxref=GeneID:105677635%2CGenbank:XM_012376374.1;Parent=rna-XM_012376374.1
NW_012160816.1	Gnomon	exon	1215763	1215919	.	+	.	ID=exon-XM_012376374.1-3;Dbxref=GeneID:105677635%2CGenbank:XM_012376374.1;Parent=rna-XM_012376374.1
NW_012160816.1	Gnomon	exon	1214885	1214963	.	+	.	ID=exon-XM_012376374.1-1;Dbxref=GeneID:105677635%2CGenbank:XM_012376374.1;Parent=rna-XM_012376374.1
NW_012160816.1	Gnomon	exon	776157	776334	.	-	.	ID=exon-XM_012376597.1-5;Dbxref=GeneID:105677765%2CGenbank:XM_012376597.1;Parent=rna-XM_012376597.1
NW_012160816.1	Gnomon	exon	775875	775901	.	-	.	ID=exon-XM_012376597.1-6;Dbxref=GeneID:105677765%2CGenbank:XM_012376597.1;Parent=rna-XM_012376597.1
NW_012160816.1	Gnomon	exon	777386	777484	.	-	.	ID=exon-XM_012376597.1-3;Dbxref=GeneID:105677765%2CGenbank:XM_012376597.1;Parent=rna-XM_012376597.1
NW_012160816.1	Gnomon	exon	776458	776550	.	-	.	ID=exon-XM_012376597.1-4;Dbxref=GeneID:105677765%2CGenbank:XM_012376597.1;Parent=rna-XM_012376597.1
NW_012160816.1	Gnomon	exon	780839	781198	.	-	.	ID=exon-XM_012376597.1-1;Dbxref=GeneID:105677765%2CGenbank:XM_012376597.1;Parent=rna-XM_012376597.1
NW_012160816.1	Gnomon	exon	777586	777646	.	-	.	ID=exon-XM_012376597.1-2;Dbxref=GeneID:105677765%2CGenbank:XM_012376597.1;Parent=rna-XM_012376597.1
NW_012160816.1	Gnomon	exon	774456	774664	.	-	.	ID=exon-XM_012376597.1-9;Dbxref=GeneID:105677765%2CGenbank:XM_012376597.1;Parent=rna-XM_012376597.1
NW_012160816.1	Gnomon	exon	775500	775711	.	-	.	ID=exon-XM_012376597.1-7;Dbxref=GeneID:105677765%2CGenbank:XM_012376597.1;Parent=rna-XM_012376597.1
NW_012160816.1	Gnomon	exon	774963	775170	.	-	.	ID=exon-XM_012376597.1-8;Dbxref=GeneID:105677765%2CGenbank:XM_012376597.1;Parent=rna-XM_012376597.1
NW_012160816.1	Gnomon	mRNA	1222145	1223782	.	-	.	Name=XM_012376582.1;ID=rna-XM_012376582.1;Dbxref=GeneID:105677752%2CGenbank:XM_012376582.1;Parent=gene-LOC105677752
NW_012160816.1	Gnomon	mRNA	782525	802661	.	-	.	Name=XM_012376488.1;ID=rna-XM_012376488.1;Dbxref=GeneID:105677698%2CGenbank:XM_012376488.1;Parent=gene-LOC105677698
NW_012160816.1	Gnomon	exon	553035	553069	.	-	.	ID=exon-XM_012376549.1-2;Dbxref=GeneID:105677730%2CGenbank:XM_012376549.1;Parent=rna-XM_012376549.1
NW_012160816.1	Gnomon	exon	552692	552796	.	-	.	ID=exon-XM_012376549.1-3;Dbxref=GeneID:105677730%2CGenbank:XM_012376549.1;Parent=rna-XM_012376549.1
NW_012160816.1	Gnomon	exon	553767	553918	.	-	.	ID=exon-XM_012376549.1-1;Dbxref=GeneID:105677730%2CGenbank:XM_012376549.1;Parent=rna-XM_012376549.1
NW_012160816.1	Gnomon	exon	550947	551276	.	-	.	ID=exon-XM_012376549.1-6;Dbxref=GeneID:105677730%2CGenbank:XM_012376549.1;Parent=rna-XM_012376549.1
NW_012160816.1	Gnomon	exon	549269	550726	.	-	.	ID=exon-XM_012376549.1-7;Dbxref=GeneID:105677730%2CGenbank:XM_012376549.1;Parent=rna-XM_012376549.1
NW_012160816.1	Gnomon	exon	551961	552226	.	-	.	ID=exon-XM_012376549.1-4;Dbxref=GeneID:105677730%2CGenbank:XM_012376549.1;Parent=rna-XM_012376549.1
NW_012160816.1	Gnomon	exon	551591	551747	.	-	.	ID=exon-XM_012376549.1-5;Dbxref=GeneID:105677730%2CGenbank:XM_012376549.1;Parent=rna-XM_012376549.1
NW_012160816.1	Gnomon	CDS	753292	753346	.	-	0	Name=XP_012231885.1;ID=cds-XP_012231885.1;Dbxref=GeneID:105677688%2CGenbank:XP_012231885.1;Parent=rna-XM_012376462.1
NW_012160816.1	Gnomon	CDS	752993	753165	.	-	0	Name=XP_012231885.1;ID=cds-XP_012231885.1;Dbxref=GeneID:105677688%2CGenbank:XP_012231885.1;Parent=rna-XM_012376462.1
NW_012160816.1	Gnomon	CDS	752676	752919	.	-	0	Name=XP_012231885.1;ID=cds-XP_012231885.1;Dbxref=GeneID:105677688%2CGenbank:XP_012231885.1;Parent=rna-XM_012376462.1
NW_012160816.1	Gnomon	CDS	752471	752605	.	-	0	Name=XP_012231885.1;ID=cds-XP_012231885.1;Dbxref=GeneID:105677688%2CGenbank:XP_012231885.1;Parent=rna-XM_012376462.1
NW_012160816.1	Gnomon	CDS	752193	752380	.	-	0	Name=XP_012231885.1;ID=cds-XP_012231885.1;Dbxref=GeneID:105677688%2CGenbank:XP_012231885.1;Parent=rna-XM_012376462.1
NW_012160816.1	Gnomon	CDS	751896	752037	.	-	0	Name=XP_012231885.1;ID=cds-XP_012231885.1;Dbxref=GeneID:105677688%2CGenbank:XP_012231885.1;Parent=rna-XM_012376462.1
NW_012160816.1	Gnomon	CDS	750181	750283	.	-	0	Name=XP_012231885.1;ID=cds-XP_012231885.1;Dbxref=GeneID:105677688%2CGenbank:XP_012231885.1;Parent=rna-XM_012376462.1
NW_012160816.1	Gnomon	CDS	749864	750108	.	-	0	Name=XP_012231885.1;ID=cds-XP_012231885.1;Dbxref=GeneID:105677688%2CGenbank:XP_012231885.1;Parent=rna-XM_012376462.1
NW_012160816.1	Gnomon	CDS	749652	749776	.	-	0	Name=XP_012231885.1;ID=cds-XP_012231885.1;Dbxref=GeneID:105677688%2CGenbank:XP_012231885.1;Parent=rna-XM_012376462.1
NW_012160816.1	Gnomon	exon	776458	776550	.	-	.	ID=exon-XM_012376602.1-4;Dbxref=GeneID:105677765%2CGenbank:XM_012376602.1;Parent=rna-XM_012376602.1
NW_012160816.1	Gnomon	exon	776157	776334	.	-	.	ID=exon-XM_012376602.1-5;Dbxref=GeneID:105677765%2CGenbank:XM_012376602.1;Parent=rna-XM_012376602.1
NW_012160816.1	Gnomon	exon	777586	777646	.	-	.	ID=exon-XM_012376602.1-2;Dbxref=GeneID:105677765%2CGenbank:XM_012376602.1;Parent=rna-XM_012376602.1
NW_012160816.1	Gnomon	exon	777386	777484	.	-	.	ID=exon-XM_012376602.1-3;Dbxref=GeneID:105677765%2CGenbank:XM_012376602.1;Parent=rna-XM_012376602.1
NW_012160816.1	Gnomon	exon	774963	775170	.	-	.	ID=exon-XM_012376602.1-8;Dbxref=GeneID:105677765%2CGenbank:XM_012376602.1;Parent=rna-XM_012376602.1
NW_012160816.1	Gnomon	exon	774456	774664	.	-	.	ID=exon-XM_012376602.1-9;Dbxref=GeneID:105677765%2CGenbank:XM_012376602.1;Parent=rna-XM_012376602.1
NW_012160816.1	Gnomon	exon	775875	775901	.	-	.	ID=exon-XM_012376602.1-6;Dbxref=GeneID:105677765%2CGenbank:XM_012376602.1;Parent=rna-XM_012376602.1
NW_012160816.1	Gnomon	exon	775500	775711	.	-	.	ID=exon-XM_012376602.1-7;Dbxref=GeneID:105677765%2CGenbank:XM_012376602.1;Parent=rna-XM_012376602.1
NW_012160816.1	Gnomon	exon	780839	781052	.	-	.	ID=exon-XM_012376602.1-1;Dbxref=GeneID:105677765%2CGenbank:XM_012376602.1;Parent=rna-XM_012376602.1
NW_012160816.1	Gnomon	exon	1135112	1135620	.	+	.	ID=exon-XM_012376505.1-10;Dbxref=GeneID:105677706%2CGenbank:XM_012376505.1;Parent=rna-XM_012376505.1
NW_012160816.1	Gnomon	exon	1271121	1271495	.	-	.	ID=exon-XM_012376447.1-10;Dbxref=GeneID:105677682%2CGenbank:XM_012376447.1;Parent=rna-XM_012376447.1
NW_012160816.1	Gnomon	exon	1270695	1270961	.	-	.	ID=exon-XM_012376447.1-11;Dbxref=GeneID:105677682%2CGenbank:XM_012376447.1;Parent=rna-XM_012376447.1
NW_012160816.1	Gnomon	exon	1263409	1268553	.	-	.	ID=exon-XM_012376447.1-14;Dbxref=GeneID:105677682%2CGenbank:XM_012376447.1;Parent=rna-XM_012376447.1
NW_012160816.1	Gnomon	exon	1269035	1270531	.	-	.	ID=exon-XM_012376447.1-12;Dbxref=GeneID:105677682%2CGenbank:XM_012376447.1;Parent=rna-XM_012376447.1
NW_012160816.1	Gnomon	exon	1268625	1268828	.	-	.	ID=exon-XM_012376447.1-13;Dbxref=GeneID:105677682%2CGenbank:XM_012376447.1;Parent=rna-XM_012376447.1
NW_012160816.1	Gnomon	mRNA	1220215	1221590	.	+	.	Name=XM_012376583.1;ID=rna-XM_012376583.1;Dbxref=GeneID:105677753%2CGenbank:XM_012376583.1;Parent=gene-LOC105677753
NW_012160816.1	Gnomon	CDS	753292	753346	.	-	0	Name=XP_012231882.1;ID=cds-XP_012231882.1;Dbxref=GeneID:105677688%2CGenbank:XP_012231882.1;Parent=rna-XM_012376459.1
NW_012160816.1	Gnomon	CDS	752993	753165	.	-	0	Name=XP_012231882.1;ID=cds-XP_012231882.1;Dbxref=GeneID:105677688%2CGenbank:XP_012231882.1;Parent=rna-XM_012376459.1
NW_012160816.1	Gnomon	CDS	752676	752919	.	-	0	Name=XP_012231882.1;ID=cds-XP_012231882.1;Dbxref=GeneID:105677688%2CGenbank:XP_012231882.1;Parent=rna-XM_012376459.1
NW_012160816.1	Gnomon	CDS	752471	752605	.	-	0	Name=XP_012231882.1;ID=cds-XP_012231882.1;Dbxref=GeneID:105677688%2CGenbank:XP_012231882.1;Parent=rna-XM_012376459.1
NW_012160816.1	Gnomon	CDS	752193	752380	.	-	0	Name=XP_012231882.1;ID=cds-XP_012231882.1;Dbxref=GeneID:105677688%2CGenbank:XP_012231882.1;Parent=rna-XM_012376459.1
NW_012160816.1	Gnomon	CDS	751896	752037	.	-	0	Name=XP_012231882.1;ID=cds-XP_012231882.1;Dbxref=GeneID:105677688%2CGenbank:XP_012231882.1;Parent=rna-XM_012376459.1
NW_012160816.1	Gnomon	CDS	750181	750301	.	-	0	Name=XP_012231882.1;ID=cds-XP_012231882.1;Dbxref=GeneID:105677688%2CGenbank:XP_012231882.1;Parent=rna-XM_012376459.1
NW_012160816.1	Gnomon	CDS	749864	750108	.	-	0	Name=XP_012231882.1;ID=cds-XP_012231882.1;Dbxref=GeneID:105677688%2CGenbank:XP_012231882.1;Parent=rna-XM_012376459.1
NW_012160816.1	Gnomon	CDS	749652	749776	.	-	0	Name=XP_012231882.1;ID=cds-XP_012231882.1;Dbxref=GeneID:105677688%2CGenbank:XP_012231882.1;Parent=rna-XM_012376459.1
NW_012160816.1	Gnomon	exon	484646	485078	.	+	.	ID=exon-XR_001101588.1-2;Dbxref=GeneID:105677673%2CGenbank:XR_001101588.1;Parent=rna-XR_001101588.1
NW_012160816.1	Gnomon	exon	485834	485993	.	+	.	ID=exon-XR_001101588.1-3;Dbxref=GeneID:105677673%2CGenbank:XR_001101588.1;Parent=rna-XR_001101588.1
NW_012160816.1	Gnomon	exon	481688	482330	.	+	.	ID=exon-XR_001101588.1-1;Dbxref=GeneID:105677673%2CGenbank:XR_001101588.1;Parent=rna-XR_001101588.1
NW_012160816.1	Gnomon	exon	492325	492417	.	+	.	ID=exon-XR_001101588.1-6;Dbxref=GeneID:105677673%2CGenbank:XR_001101588.1;Parent=rna-XR_001101588.1
NW_012160816.1	Gnomon	exon	488414	488528	.	+	.	ID=exon-XR_001101588.1-4;Dbxref=GeneID:105677673%2CGenbank:XR_001101588.1;Parent=rna-XR_001101588.1
NW_012160816.1	Gnomon	exon	491905	492220	.	+	.	ID=exon-XR_001101588.1-5;Dbxref=GeneID:105677673%2CGenbank:XR_001101588.1;Parent=rna-XR_001101588.1
NW_012160816.1	Gnomon	exon	792244	792392	.	-	.	ID=exon-XM_012376488.1-10;Dbxref=GeneID:105677698%2CGenbank:XM_012376488.1;Parent=rna-XM_012376488.1
NW_012160816.1	Gnomon	exon	788884	789049	.	-	.	ID=exon-XM_012376488.1-11;Dbxref=GeneID:105677698%2CGenbank:XM_012376488.1;Parent=rna-XM_012376488.1
NW_012160816.1	Gnomon	exon	782525	786993	.	-	.	ID=exon-XM_012376488.1-12;Dbxref=GeneID:105677698%2CGenbank:XM_012376488.1;Parent=rna-XM_012376488.1
NW_012160816.1	Gnomon	exon	804403	805116	.	-	.	ID=exon-XM_012376497.1-1;Dbxref=GeneID:105677698%2CGenbank:XM_012376497.1;Parent=rna-XM_012376497.1
NW_012160816.1	Gnomon	exon	801291	801667	.	-	.	ID=exon-XM_012376497.1-2;Dbxref=GeneID:105677698%2CGenbank:XM_012376497.1;Parent=rna-XM_012376497.1
NW_012160816.1	Gnomon	exon	801069	801176	.	-	.	ID=exon-XM_012376497.1-3;Dbxref=GeneID:105677698%2CGenbank:XM_012376497.1;Parent=rna-XM_012376497.1
NW_012160816.1	Gnomon	exon	800671	800847	.	-	.	ID=exon-XM_012376497.1-4;Dbxref=GeneID:105677698%2CGenbank:XM_012376497.1;Parent=rna-XM_012376497.1
NW_012160816.1	Gnomon	exon	799338	799473	.	-	.	ID=exon-XM_012376497.1-5;Dbxref=GeneID:105677698%2CGenbank:XM_012376497.1;Parent=rna-XM_012376497.1
NW_012160816.1	Gnomon	exon	795512	795717	.	-	.	ID=exon-XM_012376497.1-6;Dbxref=GeneID:105677698%2CGenbank:XM_012376497.1;Parent=rna-XM_012376497.1
NW_012160816.1	Gnomon	exon	795230	795379	.	-	.	ID=exon-XM_012376497.1-7;Dbxref=GeneID:105677698%2CGenbank:XM_012376497.1;Parent=rna-XM_012376497.1
NW_012160816.1	Gnomon	exon	795004	795149	.	-	.	ID=exon-XM_012376497.1-8;Dbxref=GeneID:105677698%2CGenbank:XM_012376497.1;Parent=rna-XM_012376497.1
NW_012160816.1	Gnomon	exon	794727	794857	.	-	.	ID=exon-XM_012376497.1-9;Dbxref=GeneID:105677698%2CGenbank:XM_012376497.1;Parent=rna-XM_012376497.1
NW_012160816.1	Gnomon	CDS	290062	290135	.	+	0	Name=XP_012231788.1;ID=cds-XP_012231788.1;Dbxref=GeneID:105677628%2CGenbank:XP_012231788.1;Parent=rna-XM_012376365.1
NW_012160816.1	Gnomon	CDS	291122	291172	.	+	0	Name=XP_012231788.1;ID=cds-XP_012231788.1;Dbxref=GeneID:105677628%2CGenbank:XP_012231788.1;Parent=rna-XM_012376365.1
NW_012160816.1	Gnomon	CDS	291234	291366	.	+	0	Name=XP_012231788.1;ID=cds-XP_012231788.1;Dbxref=GeneID:105677628%2CGenbank:XP_012231788.1;Parent=rna-XM_012376365.1
NW_012160816.1	Gnomon	CDS	292877	292994	.	+	0	Name=XP_012231788.1;ID=cds-XP_012231788.1;Dbxref=GeneID:105677628%2CGenbank:XP_012231788.1;Parent=rna-XM_012376365.1
NW_012160816.1	Gnomon	CDS	294679	294694	.	+	0	Name=XP_012231788.1;ID=cds-XP_012231788.1;Dbxref=GeneID:105677628%2CGenbank:XP_012231788.1;Parent=rna-XM_012376365.1
NW_012160816.1	Gnomon	CDS	294929	295061	.	+	0	Name=XP_012231788.1;ID=cds-XP_012231788.1;Dbxref=GeneID:105677628%2CGenbank:XP_012231788.1;Parent=rna-XM_012376365.1
NW_012160816.1	Gnomon	CDS	295155	295163	.	+	0	Name=XP_012231788.1;ID=cds-XP_012231788.1;Dbxref=GeneID:105677628%2CGenbank:XP_012231788.1;Parent=rna-XM_012376365.1
NW_012160816.1	Gnomon	exon	1070326	1070495	.	+	.	ID=exon-XM_012376526.1-9;Dbxref=GeneID:105677719%2CGenbank:XM_012376526.1;Parent=rna-XM_012376526.1
NW_012160816.1	Gnomon	exon	1069216	1069415	.	+	.	ID=exon-XM_012376526.1-7;Dbxref=GeneID:105677719%2CGenbank:XM_012376526.1;Parent=rna-XM_012376526.1
NW_012160816.1	Gnomon	exon	1069707	1069944	.	+	.	ID=exon-XM_012376526.1-8;Dbxref=GeneID:105677719%2CGenbank:XM_012376526.1;Parent=rna-XM_012376526.1
NW_012160816.1	Gnomon	exon	1067867	1068023	.	+	.	ID=exon-XM_012376526.1-5;Dbxref=GeneID:105677719%2CGenbank:XM_012376526.1;Parent=rna-XM_012376526.1
NW_012160816.1	Gnomon	exon	1068469	1068674	.	+	.	ID=exon-XM_012376526.1-6;Dbxref=GeneID:105677719%2CGenbank:XM_012376526.1;Parent=rna-XM_012376526.1
NW_012160816.1	Gnomon	exon	997461	997571	.	+	.	ID=exon-XM_012376526.1-3;Dbxref=GeneID:105677719%2CGenbank:XM_012376526.1;Parent=rna-XM_012376526.1
NW_012160816.1	Gnomon	exon	1037913	1038106	.	+	.	ID=exon-XM_012376526.1-4;Dbxref=GeneID:105677719%2CGenbank:XM_012376526.1;Parent=rna-XM_012376526.1
NW_012160816.1	Gnomon	exon	993467	993592	.	+	.	ID=exon-XM_012376526.1-1;Dbxref=GeneID:105677719%2CGenbank:XM_012376526.1;Parent=rna-XM_012376526.1
NW_012160816.1	Gnomon	exon	993993	994047	.	+	.	ID=exon-XM_012376526.1-2;Dbxref=GeneID:105677719%2CGenbank:XM_012376526.1;Parent=rna-XM_012376526.1
NW_012160816.1	Gnomon	exon	219073	219404	.	+	.	ID=exon-XR_001101604.1-5;Dbxref=GeneID:105677792%2CGenbank:XR_001101604.1;Parent=rna-XR_001101604.1
NW_012160816.1	Gnomon	exon	216779	216896	.	+	.	ID=exon-XR_001101604.1-3;Dbxref=GeneID:105677792%2CGenbank:XR_001101604.1;Parent=rna-XR_001101604.1
NW_012160816.1	Gnomon	exon	218168	218898	.	+	.	ID=exon-XR_001101604.1-4;Dbxref=GeneID:105677792%2CGenbank:XR_001101604.1;Parent=rna-XR_001101604.1
NW_012160816.1	Gnomon	exon	215517	216237	.	+	.	ID=exon-XR_001101604.1-1;Dbxref=GeneID:105677792%2CGenbank:XR_001101604.1;Parent=rna-XR_001101604.1
NW_012160816.1	Gnomon	exon	216523	216642	.	+	.	ID=exon-XR_001101604.1-2;Dbxref=GeneID:105677792%2CGenbank:XR_001101604.1;Parent=rna-XR_001101604.1
NW_012160816.1	Gnomon	exon	1271730	1271964	.	-	.	ID=exon-XM_012376449.1-9;Dbxref=GeneID:105677682%2CGenbank:XM_012376449.1;Parent=rna-XM_012376449.1
NW_012160816.1	Gnomon	exon	1274781	1275176	.	-	.	ID=exon-XM_012376449.1-5;Dbxref=GeneID:105677682%2CGenbank:XM_012376449.1;Parent=rna-XM_012376449.1
NW_012160816.1	Gnomon	exon	1273352	1273563	.	-	.	ID=exon-XM_012376449.1-6;Dbxref=GeneID:105677682%2CGenbank:XM_012376449.1;Parent=rna-XM_012376449.1
NW_012160816.1	Gnomon	exon	1272347	1272588	.	-	.	ID=exon-XM_012376449.1-7;Dbxref=GeneID:105677682%2CGenbank:XM_012376449.1;Parent=rna-XM_012376449.1
NW_012160816.1	Gnomon	exon	1272156	1272262	.	-	.	ID=exon-XM_012376449.1-8;Dbxref=GeneID:105677682%2CGenbank:XM_012376449.1;Parent=rna-XM_012376449.1
NW_012160816.1	Gnomon	exon	1323445	1324705	.	-	.	ID=exon-XM_012376449.1-1;Dbxref=GeneID:105677682%2CGenbank:XM_012376449.1;Parent=rna-XM_012376449.1
NW_012160816.1	Gnomon	exon	1276561	1276723	.	-	.	ID=exon-XM_012376449.1-2;Dbxref=GeneID:105677682%2CGenbank:XM_012376449.1;Parent=rna-XM_012376449.1
NW_012160816.1	Gnomon	exon	1275765	1276247	.	-	.	ID=exon-XM_012376449.1-3;Dbxref=GeneID:105677682%2CGenbank:XM_012376449.1;Parent=rna-XM_012376449.1
NW_012160816.1	Gnomon	exon	1275425	1275673	.	-	.	ID=exon-XM_012376449.1-4;Dbxref=GeneID:105677682%2CGenbank:XM_012376449.1;Parent=rna-XM_012376449.1
NW_012160816.1	Gnomon	mRNA	1082376	1087574	.	+	.	Name=XM_012376584.1;ID=rna-XM_012376584.1;Dbxref=GeneID:105677755%2CGenbank:XM_012376584.1;Parent=gene-LOC105677755
NW_012160816.1	Gnomon	CDS	734449	734565	.	-	0	Name=XP_012231881.1;ID=cds-XP_012231881.1;Dbxref=GeneID:105677687%2CGenbank:XP_012231881.1;Parent=rna-XM_012376458.1
NW_012160816.1	Gnomon	CDS	733807	734010	.	-	0	Name=XP_012231881.1;ID=cds-XP_012231881.1;Dbxref=GeneID:105677687%2CGenbank:XP_012231881.1;Parent=rna-XM_012376458.1
NW_012160816.1	Gnomon	CDS	733515	733672	.	-	0	Name=XP_012231881.1;ID=cds-XP_012231881.1;Dbxref=GeneID:105677687%2CGenbank:XP_012231881.1;Parent=rna-XM_012376458.1
NW_012160816.1	Gnomon	CDS	733366	733438	.	-	0	Name=XP_012231881.1;ID=cds-XP_012231881.1;Dbxref=GeneID:105677687%2CGenbank:XP_012231881.1;Parent=rna-XM_012376458.1
NW_012160816.1	Gnomon	CDS	733033	733170	.	-	0	Name=XP_012231881.1;ID=cds-XP_012231881.1;Dbxref=GeneID:105677687%2CGenbank:XP_012231881.1;Parent=rna-XM_012376458.1
NW_012160816.1	Gnomon	CDS	732740	732957	.	-	0	Name=XP_012231881.1;ID=cds-XP_012231881.1;Dbxref=GeneID:105677687%2CGenbank:XP_012231881.1;Parent=rna-XM_012376458.1
NW_012160816.1	Gnomon	CDS	732532	732676	.	-	0	Name=XP_012231881.1;ID=cds-XP_012231881.1;Dbxref=GeneID:105677687%2CGenbank:XP_012231881.1;Parent=rna-XM_012376458.1
NW_012160816.1	Gnomon	CDS	732311	732457	.	-	0	Name=XP_012231881.1;ID=cds-XP_012231881.1;Dbxref=GeneID:105677687%2CGenbank:XP_012231881.1;Parent=rna-XM_012376458.1
NW_012160816.1	Gnomon	CDS	731998	732233	.	-	0	Name=XP_012231881.1;ID=cds-XP_012231881.1;Dbxref=GeneID:105677687%2CGenbank:XP_012231881.1;Parent=rna-XM_012376458.1
NW_012160816.1	Gnomon	CDS	731784	731923	.	-	0	Name=XP_012231881.1;ID=cds-XP_012231881.1;Dbxref=GeneID:105677687%2CGenbank:XP_012231881.1;Parent=rna-XM_012376458.1
NW_012160816.1	Gnomon	CDS	731385	731576	.	-	0	Name=XP_012231881.1;ID=cds-XP_012231881.1;Dbxref=GeneID:105677687%2CGenbank:XP_012231881.1;Parent=rna-XM_012376458.1
NW_012160816.1	Gnomon	CDS	731022	731260	.	-	0	Name=XP_012231881.1;ID=cds-XP_012231881.1;Dbxref=GeneID:105677687%2CGenbank:XP_012231881.1;Parent=rna-XM_012376458.1
NW_012160816.1	Gnomon	CDS	730808	730948	.	-	0	Name=XP_012231881.1;ID=cds-XP_012231881.1;Dbxref=GeneID:105677687%2CGenbank:XP_012231881.1;Parent=rna-XM_012376458.1
NW_012160816.1	Gnomon	CDS	730520	730731	.	-	0	Name=XP_012231881.1;ID=cds-XP_012231881.1;Dbxref=GeneID:105677687%2CGenbank:XP_012231881.1;Parent=rna-XM_012376458.1
NW_012160816.1	Gnomon	CDS	730281	730437	.	-	0	Name=XP_012231881.1;ID=cds-XP_012231881.1;Dbxref=GeneID:105677687%2CGenbank:XP_012231881.1;Parent=rna-XM_012376458.1
NW_012160816.1	Gnomon	CDS	730026	730193	.	-	0	Name=XP_012231881.1;ID=cds-XP_012231881.1;Dbxref=GeneID:105677687%2CGenbank:XP_012231881.1;Parent=rna-XM_012376458.1
NW_012160816.1	Gnomon	CDS	729837	729949	.	-	0	Name=XP_012231881.1;ID=cds-XP_012231881.1;Dbxref=GeneID:105677687%2CGenbank:XP_012231881.1;Parent=rna-XM_012376458.1
NW_012160816.1	Gnomon	CDS	729693	729753	.	-	0	Name=XP_012231881.1;ID=cds-XP_012231881.1;Dbxref=GeneID:105677687%2CGenbank:XP_012231881.1;Parent=rna-XM_012376458.1
NW_012160816.1	Gnomon	CDS	753292	753346	.	-	0	Name=XP_012231883.1;ID=cds-XP_012231883.1;Dbxref=GeneID:105677688%2CGenbank:XP_012231883.1;Parent=rna-XM_012376460.1
NW_012160816.1	Gnomon	CDS	752993	753165	.	-	0	Name=XP_012231883.1;ID=cds-XP_012231883.1;Dbxref=GeneID:105677688%2CGenbank:XP_012231883.1;Parent=rna-XM_012376460.1
NW_012160816.1	Gnomon	CDS	752676	752919	.	-	0	Name=XP_012231883.1;ID=cds-XP_012231883.1;Dbxref=GeneID:105677688%2CGenbank:XP_012231883.1;Parent=rna-XM_012376460.1
NW_012160816.1	Gnomon	CDS	752471	752605	.	-	0	Name=XP_012231883.1;ID=cds-XP_012231883.1;Dbxref=GeneID:105677688%2CGenbank:XP_012231883.1;Parent=rna-XM_012376460.1
NW_012160816.1	Gnomon	CDS	752193	752380	.	-	0	Name=XP_012231883.1;ID=cds-XP_012231883.1;Dbxref=GeneID:105677688%2CGenbank:XP_012231883.1;Parent=rna-XM_012376460.1
NW_012160816.1	Gnomon	CDS	751896	752037	.	-	0	Name=XP_012231883.1;ID=cds-XP_012231883.1;Dbxref=GeneID:105677688%2CGenbank:XP_012231883.1;Parent=rna-XM_012376460.1
NW_012160816.1	Gnomon	CDS	750181	750301	.	-	0	Name=XP_012231883.1;ID=cds-XP_012231883.1;Dbxref=GeneID:105677688%2CGenbank:XP_012231883.1;Parent=rna-XM_012376460.1
NW_012160816.1	Gnomon	CDS	749864	750108	.	-	0	Name=XP_012231883.1;ID=cds-XP_012231883.1;Dbxref=GeneID:105677688%2CGenbank:XP_012231883.1;Parent=rna-XM_012376460.1
NW_012160816.1	Gnomon	CDS	749652	749776	.	-	0	Name=XP_012231883.1;ID=cds-XP_012231883.1;Dbxref=GeneID:105677688%2CGenbank:XP_012231883.1;Parent=rna-XM_012376460.1
NW_012160816.1	Gnomon	exon	1200298	1200451	.	+	.	ID=exon-XM_012376474.1-9;Dbxref=GeneID:105677696%2CGenbank:XM_012376474.1;Parent=rna-XM_012376474.1
NW_012160816.1	Gnomon	exon	1197275	1197299	.	+	.	ID=exon-XM_012376474.1-5;Dbxref=GeneID:105677696%2CGenbank:XM_012376474.1;Parent=rna-XM_012376474.1
NW_012160816.1	Gnomon	exon	1198456	1198615	.	+	.	ID=exon-XM_012376474.1-6;Dbxref=GeneID:105677696%2CGenbank:XM_012376474.1;Parent=rna-XM_012376474.1
NW_012160816.1	Gnomon	exon	1199805	1199845	.	+	.	ID=exon-XM_012376474.1-7;Dbxref=GeneID:105677696%2CGenbank:XM_012376474.1;Parent=rna-XM_012376474.1
NW_012160816.1	Gnomon	exon	1199957	1200225	.	+	.	ID=exon-XM_012376474.1-8;Dbxref=GeneID:105677696%2CGenbank:XM_012376474.1;Parent=rna-XM_012376474.1
NW_012160816.1	Gnomon	exon	1195499	1195856	.	+	.	ID=exon-XM_012376474.1-1;Dbxref=GeneID:105677696%2CGenbank:XM_012376474.1;Parent=rna-XM_012376474.1
NW_012160816.1	Gnomon	exon	1196445	1196532	.	+	.	ID=exon-XM_012376474.1-2;Dbxref=GeneID:105677696%2CGenbank:XM_012376474.1;Parent=rna-XM_012376474.1
NW_012160816.1	Gnomon	exon	1196651	1196796	.	+	.	ID=exon-XM_012376474.1-3;Dbxref=GeneID:105677696%2CGenbank:XM_012376474.1;Parent=rna-XM_012376474.1
NW_012160816.1	Gnomon	exon	1196909	1197166	.	+	.	ID=exon-XM_012376474.1-4;Dbxref=GeneID:105677696%2CGenbank:XM_012376474.1;Parent=rna-XM_012376474.1
NW_012160816.1	Gnomon	CDS	302946	303022	.	+	0	Name=XP_012231789.1;ID=cds-XP_012231789.1;Dbxref=GeneID:105677629%2CGenbank:XP_012231789.1;Parent=rna-XM_012376366.1
NW_012160816.1	Gnomon	CDS	303109	303231	.	+	0	Name=XP_012231789.1;ID=cds-XP_012231789.1;Dbxref=GeneID:105677629%2CGenbank:XP_012231789.1;Parent=rna-XM_012376366.1
NW_012160816.1	Gnomon	CDS	303368	303458	.	+	0	Name=XP_012231789.1;ID=cds-XP_012231789.1;Dbxref=GeneID:105677629%2CGenbank:XP_012231789.1;Parent=rna-XM_012376366.1
NW_012160816.1	Gnomon	CDS	303738	303874	.	+	0	Name=XP_012231789.1;ID=cds-XP_012231789.1;Dbxref=GeneID:105677629%2CGenbank:XP_012231789.1;Parent=rna-XM_012376366.1
NW_012160816.1	Gnomon	CDS	308002	308134	.	+	0	Name=XP_012231789.1;ID=cds-XP_012231789.1;Dbxref=GeneID:105677629%2CGenbank:XP_012231789.1;Parent=rna-XM_012376366.1
NW_012160816.1	Gnomon	CDS	309440	309568	.	+	0	Name=XP_012231789.1;ID=cds-XP_012231789.1;Dbxref=GeneID:105677629%2CGenbank:XP_012231789.1;Parent=rna-XM_012376366.1
NW_012160816.1	Gnomon	CDS	309847	309966	.	+	0	Name=XP_012231789.1;ID=cds-XP_012231789.1;Dbxref=GeneID:105677629%2CGenbank:XP_012231789.1;Parent=rna-XM_012376366.1
NW_012160816.1	Gnomon	CDS	310078	310195	.	+	0	Name=XP_012231789.1;ID=cds-XP_012231789.1;Dbxref=GeneID:105677629%2CGenbank:XP_012231789.1;Parent=rna-XM_012376366.1
NW_012160816.1	Gnomon	CDS	310445	310715	.	+	0	Name=XP_012231789.1;ID=cds-XP_012231789.1;Dbxref=GeneID:105677629%2CGenbank:XP_012231789.1;Parent=rna-XM_012376366.1
NW_012160816.1	Gnomon	CDS	310864	310986	.	+	0	Name=XP_012231789.1;ID=cds-XP_012231789.1;Dbxref=GeneID:105677629%2CGenbank:XP_012231789.1;Parent=rna-XM_012376366.1
NW_012160816.1	Gnomon	CDS	311077	311167	.	+	0	Name=XP_012231789.1;ID=cds-XP_012231789.1;Dbxref=GeneID:105677629%2CGenbank:XP_012231789.1;Parent=rna-XM_012376366.1
NW_012160816.1	Gnomon	CDS	311353	311489	.	+	0	Name=XP_012231789.1;ID=cds-XP_012231789.1;Dbxref=GeneID:105677629%2CGenbank:XP_012231789.1;Parent=rna-XM_012376366.1
NW_012160816.1	Gnomon	CDS	311649	311784	.	+	0	Name=XP_012231789.1;ID=cds-XP_012231789.1;Dbxref=GeneID:105677629%2CGenbank:XP_012231789.1;Parent=rna-XM_012376366.1
NW_012160816.1	Gnomon	CDS	311853	311903	.	+	0	Name=XP_012231789.1;ID=cds-XP_012231789.1;Dbxref=GeneID:105677629%2CGenbank:XP_012231789.1;Parent=rna-XM_012376366.1
NW_012160816.1	Gnomon	exon	194853	194926	.	+	.	ID=exon-XM_012376398.1-8;Dbxref=GeneID:105677644%2CGenbank:XM_012376398.1;Parent=rna-XM_012376398.1
NW_012160816.1	Gnomon	exon	186427	186596	.	+	.	ID=exon-XM_012376398.1-1;Dbxref=GeneID:105677644%2CGenbank:XM_012376398.1;Parent=rna-XM_012376398.1
NW_012160816.1	Gnomon	exon	187056	187427	.	+	.	ID=exon-XM_012376398.1-2;Dbxref=GeneID:105677644%2CGenbank:XM_012376398.1;Parent=rna-XM_012376398.1
NW_012160816.1	Gnomon	exon	187631	188156	.	+	.	ID=exon-XM_012376398.1-3;Dbxref=GeneID:105677644%2CGenbank:XM_012376398.1;Parent=rna-XM_012376398.1
NW_012160816.1	Gnomon	exon	188393	188614	.	+	.	ID=exon-XM_012376398.1-4;Dbxref=GeneID:105677644%2CGenbank:XM_012376398.1;Parent=rna-XM_012376398.1
NW_012160816.1	Gnomon	exon	188766	189017	.	+	.	ID=exon-XM_012376398.1-5;Dbxref=GeneID:105677644%2CGenbank:XM_012376398.1;Parent=rna-XM_012376398.1
NW_012160816.1	Gnomon	exon	189131	189199	.	+	.	ID=exon-XM_012376398.1-6;Dbxref=GeneID:105677644%2CGenbank:XM_012376398.1;Parent=rna-XM_012376398.1
NW_012160816.1	Gnomon	exon	192657	192799	.	+	.	ID=exon-XM_012376398.1-7;Dbxref=GeneID:105677644%2CGenbank:XM_012376398.1;Parent=rna-XM_012376398.1
NW_012160816.1	Gnomon	mRNA	1083477	1087574	.	+	.	Name=XM_012376585.1;ID=rna-XM_012376585.1;Dbxref=GeneID:105677755%2CGenbank:XM_012376585.1;Parent=gene-LOC105677755
NW_012160816.1	Gnomon	CDS	256306	256331	.	+	0	Name=XP_012231786.1;ID=cds-XP_012231786.1;Dbxref=GeneID:105677626%2CGenbank:XP_012231786.1;Parent=rna-XM_012376363.1
NW_012160816.1	Gnomon	CDS	256412	256542	.	+	0	Name=XP_012231786.1;ID=cds-XP_012231786.1;Dbxref=GeneID:105677626%2CGenbank:XP_012231786.1;Parent=rna-XM_012376363.1
NW_012160816.1	Gnomon	CDS	273529	273790	.	+	0	Name=XP_012231786.1;ID=cds-XP_012231786.1;Dbxref=GeneID:105677626%2CGenbank:XP_012231786.1;Parent=rna-XM_012376363.1
NW_012160816.1	Gnomon	CDS	274257	274545	.	+	0	Name=XP_012231786.1;ID=cds-XP_012231786.1;Dbxref=GeneID:105677626%2CGenbank:XP_012231786.1;Parent=rna-XM_012376363.1
NW_012160816.1	Gnomon	mRNA	458544	462739	.	+	.	Name=XM_012376587.1;ID=rna-XM_012376587.1;Dbxref=GeneID:105677757%2CGenbank:XM_012376587.1;Parent=gene-LOC105677757
NW_012160816.1	Gnomon	exon	491905	492417	.	+	.	ID=exon-XR_001101587.1-5;Dbxref=GeneID:105677673%2CGenbank:XR_001101587.1;Parent=rna-XR_001101587.1
NW_012160816.1	Gnomon	exon	481684	482330	.	+	.	ID=exon-XR_001101587.1-1;Dbxref=GeneID:105677673%2CGenbank:XR_001101587.1;Parent=rna-XR_001101587.1
NW_012160816.1	Gnomon	exon	484646	485078	.	+	.	ID=exon-XR_001101587.1-2;Dbxref=GeneID:105677673%2CGenbank:XR_001101587.1;Parent=rna-XR_001101587.1
NW_012160816.1	Gnomon	exon	485834	485993	.	+	.	ID=exon-XR_001101587.1-3;Dbxref=GeneID:105677673%2CGenbank:XR_001101587.1;Parent=rna-XR_001101587.1
NW_012160816.1	Gnomon	exon	488414	488528	.	+	.	ID=exon-XR_001101587.1-4;Dbxref=GeneID:105677673%2CGenbank:XR_001101587.1;Parent=rna-XR_001101587.1
NW_012160816.1	Gnomon	exon	507323	507572	.	+	.	ID=exon-XM_012376421.1-10;Dbxref=GeneID:105677663%2CGenbank:XM_012376421.1;Parent=rna-XM_012376421.1
NW_012160816.1	Gnomon	exon	507647	507876	.	+	.	ID=exon-XM_012376421.1-11;Dbxref=GeneID:105677663%2CGenbank:XM_012376421.1;Parent=rna-XM_012376421.1
NW_012160816.1	Gnomon	exon	507956	508306	.	+	.	ID=exon-XM_012376421.1-12;Dbxref=GeneID:105677663%2CGenbank:XM_012376421.1;Parent=rna-XM_012376421.1
NW_012160816.1	Gnomon	exon	508379	508547	.	+	.	ID=exon-XM_012376421.1-13;Dbxref=GeneID:105677663%2CGenbank:XM_012376421.1;Parent=rna-XM_012376421.1
NW_012160816.1	Gnomon	exon	508627	508963	.	+	.	ID=exon-XM_012376421.1-14;Dbxref=GeneID:105677663%2CGenbank:XM_012376421.1;Parent=rna-XM_012376421.1
NW_012160816.1	Gnomon	exon	509025	509212	.	+	.	ID=exon-XM_012376421.1-15;Dbxref=GeneID:105677663%2CGenbank:XM_012376421.1;Parent=rna-XM_012376421.1
NW_012160816.1	Gnomon	exon	509304	509463	.	+	.	ID=exon-XM_012376421.1-16;Dbxref=GeneID:105677663%2CGenbank:XM_012376421.1;Parent=rna-XM_012376421.1
NW_012160816.1	Gnomon	exon	509546	509707	.	+	.	ID=exon-XM_012376421.1-17;Dbxref=GeneID:105677663%2CGenbank:XM_012376421.1;Parent=rna-XM_012376421.1
NW_012160816.1	Gnomon	exon	509771	509971	.	+	.	ID=exon-XM_012376421.1-18;Dbxref=GeneID:105677663%2CGenbank:XM_012376421.1;Parent=rna-XM_012376421.1
NW_012160816.1	Gnomon	exon	510082	510215	.	+	.	ID=exon-XM_012376421.1-19;Dbxref=GeneID:105677663%2CGenbank:XM_012376421.1;Parent=rna-XM_012376421.1
NW_012160816.1	Gnomon	exon	510316	510554	.	+	.	ID=exon-XM_012376421.1-20;Dbxref=GeneID:105677663%2CGenbank:XM_012376421.1;Parent=rna-XM_012376421.1
NW_012160816.1	Gnomon	mRNA	1087571	1091838	.	+	.	Name=XM_012376586.1;ID=rna-XM_012376586.1;Dbxref=GeneID:105677756%2CGenbank:XM_012376586.1;Parent=gene-LOC105677756
NW_012160816.1	Gnomon	mRNA	839760	842656	.	-	.	Name=XM_012376440.1;ID=rna-XM_012376440.1;Dbxref=GeneID:105677677%2CGenbank:XM_012376440.1;Parent=gene-LOC105677677
NW_012160816.1	Gnomon	CDS	284575	284718	.	+	0	Name=XP_012231787.1;ID=cds-XP_012231787.1;Dbxref=GeneID:105677627%2CGenbank:XP_012231787.1;Parent=rna-XM_012376364.1
NW_012160816.1	Gnomon	CDS	284933	285052	.	+	0	Name=XP_012231787.1;ID=cds-XP_012231787.1;Dbxref=GeneID:105677627%2CGenbank:XP_012231787.1;Parent=rna-XM_012376364.1
NW_012160816.1	Gnomon	CDS	285104	285233	.	+	0	Name=XP_012231787.1;ID=cds-XP_012231787.1;Dbxref=GeneID:105677627%2CGenbank:XP_012231787.1;Parent=rna-XM_012376364.1
NW_012160816.1	Gnomon	CDS	285412	285583	.	+	0	Name=XP_012231787.1;ID=cds-XP_012231787.1;Dbxref=GeneID:105677627%2CGenbank:XP_012231787.1;Parent=rna-XM_012376364.1
NW_012160816.1	Gnomon	CDS	286929	287061	.	+	0	Name=XP_012231787.1;ID=cds-XP_012231787.1;Dbxref=GeneID:105677627%2CGenbank:XP_012231787.1;Parent=rna-XM_012376364.1
NW_012160816.1	Gnomon	CDS	287164	287223	.	+	0	Name=XP_012231787.1;ID=cds-XP_012231787.1;Dbxref=GeneID:105677627%2CGenbank:XP_012231787.1;Parent=rna-XM_012376364.1
NW_012160816.1	Gnomon	exon	878197	878482	.	-	.	ID=exon-XM_012376411.1-13;Dbxref=GeneID:105677655%2CGenbank:XM_012376411.1;Parent=rna-XM_012376411.1
NW_012160816.1	Gnomon	exon	878922	879014	.	-	.	ID=exon-XM_012376411.1-11;Dbxref=GeneID:105677655%2CGenbank:XM_012376411.1;Parent=rna-XM_012376411.1
NW_012160816.1	Gnomon	exon	878573	878852	.	-	.	ID=exon-XM_012376411.1-12;Dbxref=GeneID:105677655%2CGenbank:XM_012376411.1;Parent=rna-XM_012376411.1
NW_012160816.1	Gnomon	exon	879071	879151	.	-	.	ID=exon-XM_012376411.1-10;Dbxref=GeneID:105677655%2CGenbank:XM_012376411.1;Parent=rna-XM_012376411.1
NW_012160816.1	Gnomon	exon	1195499	1195856	.	+	.	ID=exon-XM_012376473.1-1;Dbxref=GeneID:105677696%2CGenbank:XM_012376473.1;Parent=rna-XM_012376473.1
NW_012160816.1	Gnomon	exon	1199957	1200225	.	+	.	ID=exon-XM_012376473.1-8;Dbxref=GeneID:105677696%2CGenbank:XM_012376473.1;Parent=rna-XM_012376473.1
NW_012160816.1	Gnomon	exon	1200298	1200451	.	+	.	ID=exon-XM_012376473.1-9;Dbxref=GeneID:105677696%2CGenbank:XM_012376473.1;Parent=rna-XM_012376473.1
NW_012160816.1	Gnomon	exon	1198456	1198615	.	+	.	ID=exon-XM_012376473.1-6;Dbxref=GeneID:105677696%2CGenbank:XM_012376473.1;Parent=rna-XM_012376473.1
NW_012160816.1	Gnomon	exon	1199805	1199845	.	+	.	ID=exon-XM_012376473.1-7;Dbxref=GeneID:105677696%2CGenbank:XM_012376473.1;Parent=rna-XM_012376473.1
NW_012160816.1	Gnomon	exon	1196909	1197166	.	+	.	ID=exon-XM_012376473.1-4;Dbxref=GeneID:105677696%2CGenbank:XM_012376473.1;Parent=rna-XM_012376473.1
NW_012160816.1	Gnomon	exon	1197275	1197299	.	+	.	ID=exon-XM_012376473.1-5;Dbxref=GeneID:105677696%2CGenbank:XM_012376473.1;Parent=rna-XM_012376473.1
NW_012160816.1	Gnomon	exon	1196445	1196532	.	+	.	ID=exon-XM_012376473.1-2;Dbxref=GeneID:105677696%2CGenbank:XM_012376473.1;Parent=rna-XM_012376473.1
NW_012160816.1	Gnomon	exon	1196651	1196796	.	+	.	ID=exon-XM_012376473.1-3;Dbxref=GeneID:105677696%2CGenbank:XM_012376473.1;Parent=rna-XM_012376473.1
NW_012160816.1	Gnomon	mRNA	835176	839062	.	+	.	Name=XM_012376441.1;ID=rna-XM_012376441.1;Dbxref=GeneID:105677678%2CGenbank:XM_012376441.1;Parent=gene-LOC105677678
NW_012160816.1	Gnomon	CDS	1249047	1250092	.	-	0	Name=XP_012231880.1;ID=cds-XP_012231880.1;Dbxref=GeneID:105677686%2CGenbank:XP_012231880.1;Parent=rna-XM_012376457.1
NW_012160816.1	Gnomon	CDS	1247392	1247626	.	-	0	Name=XP_012231880.1;ID=cds-XP_012231880.1;Dbxref=GeneID:105677686%2CGenbank:XP_012231880.1;Parent=rna-XM_012376457.1
NW_012160816.1	Gnomon	CDS	1244994	1245278	.	-	0	Name=XP_012231880.1;ID=cds-XP_012231880.1;Dbxref=GeneID:105677686%2CGenbank:XP_012231880.1;Parent=rna-XM_012376457.1
NW_012160816.1	Gnomon	CDS	234765	235021	.	-	0	Name=XP_012231784.1;ID=cds-XP_012231784.1;Dbxref=GeneID:105677624%2CGenbank:XP_012231784.1;Parent=rna-XM_012376361.1
NW_012160816.1	Gnomon	CDS	234450	234572	.	-	0	Name=XP_012231784.1;ID=cds-XP_012231784.1;Dbxref=GeneID:105677624%2CGenbank:XP_012231784.1;Parent=rna-XM_012376361.1
NW_012160816.1	Gnomon	CDS	234279	234369	.	-	0	Name=XP_012231784.1;ID=cds-XP_012231784.1;Dbxref=GeneID:105677624%2CGenbank:XP_012231784.1;Parent=rna-XM_012376361.1
NW_012160816.1	Gnomon	CDS	233925	234061	.	-	0	Name=XP_012231784.1;ID=cds-XP_012231784.1;Dbxref=GeneID:105677624%2CGenbank:XP_012231784.1;Parent=rna-XM_012376361.1
NW_012160816.1	Gnomon	CDS	233660	233792	.	-	0	Name=XP_012231784.1;ID=cds-XP_012231784.1;Dbxref=GeneID:105677624%2CGenbank:XP_012231784.1;Parent=rna-XM_012376361.1
NW_012160816.1	Gnomon	CDS	233531	233567	.	-	0	Name=XP_012231784.1;ID=cds-XP_012231784.1;Dbxref=GeneID:105677624%2CGenbank:XP_012231784.1;Parent=rna-XM_012376361.1
NW_012160816.1	Gnomon	CDS	233215	233301	.	-	0	Name=XP_012231784.1;ID=cds-XP_012231784.1;Dbxref=GeneID:105677624%2CGenbank:XP_012231784.1;Parent=rna-XM_012376361.1
NW_012160816.1	Gnomon	CDS	232827	232993	.	-	0	Name=XP_012231784.1;ID=cds-XP_012231784.1;Dbxref=GeneID:105677624%2CGenbank:XP_012231784.1;Parent=rna-XM_012376361.1
NW_012160816.1	Gnomon	CDS	232507	232626	.	-	0	Name=XP_012231784.1;ID=cds-XP_012231784.1;Dbxref=GeneID:105677624%2CGenbank:XP_012231784.1;Parent=rna-XM_012376361.1
NW_012160816.1	Gnomon	CDS	232281	232398	.	-	0	Name=XP_012231784.1;ID=cds-XP_012231784.1;Dbxref=GeneID:105677624%2CGenbank:XP_012231784.1;Parent=rna-XM_012376361.1
NW_012160816.1	Gnomon	CDS	231918	232188	.	-	0	Name=XP_012231784.1;ID=cds-XP_012231784.1;Dbxref=GeneID:105677624%2CGenbank:XP_012231784.1;Parent=rna-XM_012376361.1
NW_012160816.1	Gnomon	CDS	231646	231768	.	-	0	Name=XP_012231784.1;ID=cds-XP_012231784.1;Dbxref=GeneID:105677624%2CGenbank:XP_012231784.1;Parent=rna-XM_012376361.1
NW_012160816.1	Gnomon	CDS	231470	231560	.	-	0	Name=XP_012231784.1;ID=cds-XP_012231784.1;Dbxref=GeneID:105677624%2CGenbank:XP_012231784.1;Parent=rna-XM_012376361.1
NW_012160816.1	Gnomon	CDS	231156	231292	.	-	0	Name=XP_012231784.1;ID=cds-XP_012231784.1;Dbxref=GeneID:105677624%2CGenbank:XP_012231784.1;Parent=rna-XM_012376361.1
NW_012160816.1	Gnomon	CDS	230816	230948	.	-	0	Name=XP_012231784.1;ID=cds-XP_012231784.1;Dbxref=GeneID:105677624%2CGenbank:XP_012231784.1;Parent=rna-XM_012376361.1
NW_012160816.1	Gnomon	CDS	230647	230697	.	-	0	Name=XP_012231784.1;ID=cds-XP_012231784.1;Dbxref=GeneID:105677624%2CGenbank:XP_012231784.1;Parent=rna-XM_012376361.1
NW_012160816.1	Gnomon	mRNA	466358	470481	.	-	.	Name=XM_012376589.1;ID=rna-XM_012376589.1;Dbxref=GeneID:105677758%2CGenbank:XM_012376589.1;Parent=gene-LOC105677758
NW_012160816.1	Gnomon	exon	1105643	1105958	.	-	.	ID=exon-XM_012376373.1-1;Dbxref=GeneID:105677634%2CGenbank:XM_012376373.1;Parent=rna-XM_012376373.1
NW_012160816.1	Gnomon	exon	1104701	1105294	.	-	.	ID=exon-XM_012376373.1-2;Dbxref=GeneID:105677634%2CGenbank:XM_012376373.1;Parent=rna-XM_012376373.1
NW_012160816.1	Gnomon	exon	1099361	1100015	.	-	.	ID=exon-XM_012376373.1-3;Dbxref=GeneID:105677634%2CGenbank:XM_012376373.1;Parent=rna-XM_012376373.1
NW_012160816.1	Gnomon	CDS	758047	758168	.	+	0	Name=XP_012232039.1;ID=cds-XP_012232039.1;Dbxref=GeneID:105677775%2CGenbank:XP_012232039.1;Parent=rna-XM_012376616.1
NW_012160816.1	Gnomon	CDS	758510	758635	.	+	0	Name=XP_012232039.1;ID=cds-XP_012232039.1;Dbxref=GeneID:105677775%2CGenbank:XP_012232039.1;Parent=rna-XM_012376616.1
NW_012160816.1	Gnomon	CDS	759331	759482	.	+	0	Name=XP_012232039.1;ID=cds-XP_012232039.1;Dbxref=GeneID:105677775%2CGenbank:XP_012232039.1;Parent=rna-XM_012376616.1
NW_012160816.1	Gnomon	CDS	759557	759670	.	+	0	Name=XP_012232039.1;ID=cds-XP_012232039.1;Dbxref=GeneID:105677775%2CGenbank:XP_012232039.1;Parent=rna-XM_012376616.1
NW_012160816.1	Gnomon	CDS	759843	759903	.	+	0	Name=XP_012232039.1;ID=cds-XP_012232039.1;Dbxref=GeneID:105677775%2CGenbank:XP_012232039.1;Parent=rna-XM_012376616.1
NW_012160816.1	Gnomon	CDS	759987	760276	.	+	0	Name=XP_012232039.1;ID=cds-XP_012232039.1;Dbxref=GeneID:105677775%2CGenbank:XP_012232039.1;Parent=rna-XM_012376616.1
NW_012160816.1	Gnomon	CDS	760363	760494	.	+	0	Name=XP_012232039.1;ID=cds-XP_012232039.1;Dbxref=GeneID:105677775%2CGenbank:XP_012232039.1;Parent=rna-XM_012376616.1
NW_012160816.1	Gnomon	CDS	760561	760782	.	+	0	Name=XP_012232039.1;ID=cds-XP_012232039.1;Dbxref=GeneID:105677775%2CGenbank:XP_012232039.1;Parent=rna-XM_012376616.1
NW_012160816.1	Gnomon	CDS	760856	761973	.	+	0	Name=XP_012232039.1;ID=cds-XP_012232039.1;Dbxref=GeneID:105677775%2CGenbank:XP_012232039.1;Parent=rna-XM_012376616.1
NW_012160816.1	Gnomon	exon	523394	523602	.	+	.	ID=exon-XM_012376625.1-5;Dbxref=GeneID:105677779%2CGenbank:XM_012376625.1;Parent=rna-XM_012376625.1
NW_012160816.1	Gnomon	exon	523706	524948	.	+	.	ID=exon-XM_012376625.1-6;Dbxref=GeneID:105677779%2CGenbank:XM_012376625.1;Parent=rna-XM_012376625.1
NW_012160816.1	Gnomon	exon	521992	522261	.	+	.	ID=exon-XM_012376625.1-3;Dbxref=GeneID:105677779%2CGenbank:XM_012376625.1;Parent=rna-XM_012376625.1
NW_012160816.1	Gnomon	exon	522505	523291	.	+	.	ID=exon-XM_012376625.1-4;Dbxref=GeneID:105677779%2CGenbank:XM_012376625.1;Parent=rna-XM_012376625.1
NW_012160816.1	Gnomon	exon	521173	521386	.	+	.	ID=exon-XM_012376625.1-1;Dbxref=GeneID:105677779%2CGenbank:XM_012376625.1;Parent=rna-XM_012376625.1
NW_012160816.1	Gnomon	exon	521531	521584	.	+	.	ID=exon-XM_012376625.1-2;Dbxref=GeneID:105677779%2CGenbank:XM_012376625.1;Parent=rna-XM_012376625.1
NW_012160816.1	Gnomon	exon	557282	557310	.	-	.	ID=exon-XM_012376551.1-7;Dbxref=GeneID:105677731%2CGenbank:XM_012376551.1;Parent=rna-XM_012376551.1
NW_012160816.1	Gnomon	exon	557129	557207	.	-	.	ID=exon-XM_012376551.1-8;Dbxref=GeneID:105677731%2CGenbank:XM_012376551.1;Parent=rna-XM_012376551.1
NW_012160816.1	Gnomon	exon	557861	558190	.	-	.	ID=exon-XM_012376551.1-5;Dbxref=GeneID:105677731%2CGenbank:XM_012376551.1;Parent=rna-XM_012376551.1
NW_012160816.1	Gnomon	mRNA	832954	835000	.	-	.	Name=XM_012376442.1;ID=rna-XM_012376442.1;Dbxref=GeneID:105677679%2CGenbank:XM_012376442.1;Parent=gene-LOC105677679
NW_012160816.1	Gnomon	exon	557448	557645	.	-	.	ID=exon-XM_012376551.1-6;Dbxref=GeneID:105677731%2CGenbank:XM_012376551.1;Parent=rna-XM_012376551.1
NW_012160816.1	Gnomon	exon	558862	559127	.	-	.	ID=exon-XM_012376551.1-3;Dbxref=GeneID:105677731%2CGenbank:XM_012376551.1;Parent=rna-XM_012376551.1
NW_012160816.1	Gnomon	exon	558495	558651	.	-	.	ID=exon-XM_012376551.1-4;Dbxref=GeneID:105677731%2CGenbank:XM_012376551.1;Parent=rna-XM_012376551.1
NW_012160816.1	Gnomon	exon	559939	560164	.	-	.	ID=exon-XM_012376551.1-1;Dbxref=GeneID:105677731%2CGenbank:XM_012376551.1;Parent=rna-XM_012376551.1
NW_012160816.1	Gnomon	exon	559594	559698	.	-	.	ID=exon-XM_012376551.1-2;Dbxref=GeneID:105677731%2CGenbank:XM_012376551.1;Parent=rna-XM_012376551.1
NW_012160816.1	Gnomon	exon	1324780	1324901	.	-	.	ID=exon-XM_012376450.1-1;Dbxref=GeneID:105677682%2CGenbank:XM_012376450.1;Parent=rna-XM_012376450.1
NW_012160816.1	Gnomon	exon	1323445	1324683	.	-	.	ID=exon-XM_012376450.1-2;Dbxref=GeneID:105677682%2CGenbank:XM_012376450.1;Parent=rna-XM_012376450.1
NW_012160816.1	Gnomon	exon	1275425	1275673	.	-	.	ID=exon-XM_012376450.1-5;Dbxref=GeneID:105677682%2CGenbank:XM_012376450.1;Parent=rna-XM_012376450.1
NW_012160816.1	Gnomon	exon	1274781	1275176	.	-	.	ID=exon-XM_012376450.1-6;Dbxref=GeneID:105677682%2CGenbank:XM_012376450.1;Parent=rna-XM_012376450.1
NW_012160816.1	Gnomon	exon	1276561	1276723	.	-	.	ID=exon-XM_012376450.1-3;Dbxref=GeneID:105677682%2CGenbank:XM_012376450.1;Parent=rna-XM_012376450.1
NW_012160816.1	Gnomon	exon	1275765	1276247	.	-	.	ID=exon-XM_012376450.1-4;Dbxref=GeneID:105677682%2CGenbank:XM_012376450.1;Parent=rna-XM_012376450.1
NW_012160816.1	Gnomon	exon	1272156	1272262	.	-	.	ID=exon-XM_012376450.1-9;Dbxref=GeneID:105677682%2CGenbank:XM_012376450.1;Parent=rna-XM_012376450.1
NW_012160816.1	Gnomon	exon	1273352	1273563	.	-	.	ID=exon-XM_012376450.1-7;Dbxref=GeneID:105677682%2CGenbank:XM_012376450.1;Parent=rna-XM_012376450.1
NW_012160816.1	Gnomon	exon	1272347	1272588	.	-	.	ID=exon-XM_012376450.1-8;Dbxref=GeneID:105677682%2CGenbank:XM_012376450.1;Parent=rna-XM_012376450.1
NW_012160816.1	Gnomon	CDS	229939	229966	.	-	0	Name=XP_012231783.1;ID=cds-XP_012231783.1;Dbxref=GeneID:105677623%2CGenbank:XP_012231783.1;Parent=rna-XM_012376360.1
NW_012160816.1	Gnomon	CDS	229523	229689	.	-	0	Name=XP_012231783.1;ID=cds-XP_012231783.1;Dbxref=GeneID:105677623%2CGenbank:XP_012231783.1;Parent=rna-XM_012376360.1
NW_012160816.1	Gnomon	CDS	229222	229379	.	-	0	Name=XP_012231783.1;ID=cds-XP_012231783.1;Dbxref=GeneID:105677623%2CGenbank:XP_012231783.1;Parent=rna-XM_012376360.1
NW_012160816.1	Gnomon	CDS	229040	229124	.	-	0	Name=XP_012231783.1;ID=cds-XP_012231783.1;Dbxref=GeneID:105677623%2CGenbank:XP_012231783.1;Parent=rna-XM_012376360.1
NW_012160816.1	Gnomon	CDS	227997	228136	.	-	0	Name=XP_012231783.1;ID=cds-XP_012231783.1;Dbxref=GeneID:105677623%2CGenbank:XP_012231783.1;Parent=rna-XM_012376360.1
NW_012160816.1	Gnomon	CDS	227444	227639	.	-	0	Name=XP_012231783.1;ID=cds-XP_012231783.1;Dbxref=GeneID:105677623%2CGenbank:XP_012231783.1;Parent=rna-XM_012376360.1
NW_012160816.1	Gnomon	CDS	212848	213018	.	-	0	Name=XP_012232038.1;ID=cds-XP_012232038.1;Dbxref=GeneID:105677774%2CGenbank:XP_012232038.1;Parent=rna-XM_012376615.1
NW_012160816.1	Gnomon	CDS	212277	212570	.	-	0	Name=XP_012232038.1;ID=cds-XP_012232038.1;Dbxref=GeneID:105677774%2CGenbank:XP_012232038.1;Parent=rna-XM_012376615.1
NW_012160816.1	Gnomon	CDS	211804	212157	.	-	0	Name=XP_012232038.1;ID=cds-XP_012232038.1;Dbxref=GeneID:105677774%2CGenbank:XP_012232038.1;Parent=rna-XM_012376615.1
NW_012160816.1	Gnomon	exon	772681	772863	.	-	.	ID=exon-XM_012376597.1-14;Dbxref=GeneID:105677765%2CGenbank:XM_012376597.1;Parent=rna-XM_012376597.1
NW_012160816.1	Gnomon	exon	772429	772555	.	-	.	ID=exon-XM_012376597.1-15;Dbxref=GeneID:105677765%2CGenbank:XM_012376597.1;Parent=rna-XM_012376597.1
NW_012160816.1	Gnomon	exon	773314	773559	.	-	.	ID=exon-XM_012376597.1-12;Dbxref=GeneID:105677765%2CGenbank:XM_012376597.1;Parent=rna-XM_012376597.1
NW_012160816.1	Gnomon	exon	773019	773239	.	-	.	ID=exon-XM_012376597.1-13;Dbxref=GeneID:105677765%2CGenbank:XM_012376597.1;Parent=rna-XM_012376597.1
NW_012160816.1	Gnomon	exon	772156	772352	.	-	.	ID=exon-XM_012376597.1-16;Dbxref=GeneID:105677765%2CGenbank:XM_012376597.1;Parent=rna-XM_012376597.1
NW_012160816.1	Gnomon	exon	767699	769865	.	-	.	ID=exon-XM_012376597.1-17;Dbxref=GeneID:105677765%2CGenbank:XM_012376597.1;Parent=rna-XM_012376597.1
NW_012160816.1	Gnomon	exon	774152	774377	.	-	.	ID=exon-XM_012376597.1-10;Dbxref=GeneID:105677765%2CGenbank:XM_012376597.1;Parent=rna-XM_012376597.1
NW_012160816.1	Gnomon	exon	773872	774057	.	-	.	ID=exon-XM_012376597.1-11;Dbxref=GeneID:105677765%2CGenbank:XM_012376597.1;Parent=rna-XM_012376597.1
NW_012160816.1	Gnomon	CDS	245706	245852	.	+	0	Name=XP_012231785.1;ID=cds-XP_012231785.1;Dbxref=GeneID:105677625%2CGenbank:XP_012231785.1;Parent=rna-XM_012376362.1
NW_012160816.1	Gnomon	CDS	245967	246089	.	+	0	Name=XP_012231785.1;ID=cds-XP_012231785.1;Dbxref=GeneID:105677625%2CGenbank:XP_012231785.1;Parent=rna-XM_012376362.1
NW_012160816.1	Gnomon	CDS	246209	246326	.	+	0	Name=XP_012231785.1;ID=cds-XP_012231785.1;Dbxref=GeneID:105677625%2CGenbank:XP_012231785.1;Parent=rna-XM_012376362.1
NW_012160816.1	Gnomon	CDS	246385	246653	.	+	0	Name=XP_012231785.1;ID=cds-XP_012231785.1;Dbxref=GeneID:105677625%2CGenbank:XP_012231785.1;Parent=rna-XM_012376362.1
NW_012160816.1	Gnomon	exon	591850	592478	.	+	.	ID=exon-XM_012376501.1-8;Dbxref=GeneID:105677703%2CGenbank:XM_012376501.1;Parent=rna-XM_012376501.1
NW_012160816.1	Gnomon	exon	591238	591454	.	+	.	ID=exon-XM_012376501.1-6;Dbxref=GeneID:105677703%2CGenbank:XM_012376501.1;Parent=rna-XM_012376501.1
NW_012160816.1	Gnomon	mRNA	854235	877980	.	-	.	Name=XM_012376444.1;ID=rna-XM_012376444.1;Dbxref=GeneID:105677680%2CGenbank:XM_012376444.1;Parent=gene-LOC105677680
NW_012160816.1	Gnomon	exon	591532	591757	.	+	.	ID=exon-XM_012376501.1-7;Dbxref=GeneID:105677703%2CGenbank:XM_012376501.1;Parent=rna-XM_012376501.1
NW_012160816.1	Gnomon	exon	590798	590941	.	+	.	ID=exon-XM_012376501.1-4;Dbxref=GeneID:105677703%2CGenbank:XM_012376501.1;Parent=rna-XM_012376501.1
NW_012160816.1	Gnomon	exon	591018	591121	.	+	.	ID=exon-XM_012376501.1-5;Dbxref=GeneID:105677703%2CGenbank:XM_012376501.1;Parent=rna-XM_012376501.1
NW_012160816.1	Gnomon	exon	590217	590309	.	+	.	ID=exon-XM_012376501.1-2;Dbxref=GeneID:105677703%2CGenbank:XM_012376501.1;Parent=rna-XM_012376501.1
NW_012160816.1	Gnomon	exon	590389	590713	.	+	.	ID=exon-XM_012376501.1-3;Dbxref=GeneID:105677703%2CGenbank:XM_012376501.1;Parent=rna-XM_012376501.1
NW_012160816.1	Gnomon	exon	589678	590143	.	+	.	ID=exon-XM_012376501.1-1;Dbxref=GeneID:105677703%2CGenbank:XM_012376501.1;Parent=rna-XM_012376501.1
NW_012160816.1	Gnomon	exon	147289	147464	.	+	.	ID=exon-XM_012376403.1-3;Dbxref=GeneID:105677648%2CGenbank:XM_012376403.1;Parent=rna-XM_012376403.1
NW_012160816.1	Gnomon	exon	147596	147843	.	+	.	ID=exon-XM_012376403.1-4;Dbxref=GeneID:105677648%2CGenbank:XM_012376403.1;Parent=rna-XM_012376403.1
NW_012160816.1	Gnomon	exon	148146	148243	.	+	.	ID=exon-XM_012376403.1-5;Dbxref=GeneID:105677648%2CGenbank:XM_012376403.1;Parent=rna-XM_012376403.1
NW_012160816.1	Gnomon	exon	148526	148680	.	+	.	ID=exon-XM_012376403.1-6;Dbxref=GeneID:105677648%2CGenbank:XM_012376403.1;Parent=rna-XM_012376403.1
NW_012160816.1	Gnomon	exon	146523	146599	.	+	.	ID=exon-XM_012376403.1-1;Dbxref=GeneID:105677648%2CGenbank:XM_012376403.1;Parent=rna-XM_012376403.1
NW_012160816.1	Gnomon	exon	147028	147142	.	+	.	ID=exon-XM_012376403.1-2;Dbxref=GeneID:105677648%2CGenbank:XM_012376403.1;Parent=rna-XM_012376403.1
NW_012160816.1	Gnomon	exon	235351	235515	.	-	.	ID=exon-XM_012376574.1-2;Dbxref=GeneID:105677745%2CGenbank:XM_012376574.1;Parent=rna-XM_012376574.1
NW_012160816.1	Gnomon	exon	235822	236043	.	-	.	ID=exon-XM_012376574.1-1;Dbxref=GeneID:105677745%2CGenbank:XM_012376574.1;Parent=rna-XM_012376574.1
NW_012160816.1	Gnomon	CDS	213753	214261	.	+	0	Name=XP_012232037.1;ID=cds-XP_012232037.1;Dbxref=GeneID:105677773%2CGenbank:XP_012232037.1;Parent=rna-XM_012376614.1
NW_012160816.1	Gnomon	CDS	214339	214552	.	+	0	Name=XP_012232037.1;ID=cds-XP_012232037.1;Dbxref=GeneID:105677773%2CGenbank:XP_012232037.1;Parent=rna-XM_012376614.1
NW_012160816.1	Gnomon	CDS	214639	214851	.	+	0	Name=XP_012232037.1;ID=cds-XP_012232037.1;Dbxref=GeneID:105677773%2CGenbank:XP_012232037.1;Parent=rna-XM_012376614.1
NW_012160816.1	Gnomon	CDS	214928	215047	.	+	0	Name=XP_012232037.1;ID=cds-XP_012232037.1;Dbxref=GeneID:105677773%2CGenbank:XP_012232037.1;Parent=rna-XM_012376614.1
NW_012160816.1	Gnomon	CDS	215119	215364	.	+	0	Name=XP_012232037.1;ID=cds-XP_012232037.1;Dbxref=GeneID:105677773%2CGenbank:XP_012232037.1;Parent=rna-XM_012376614.1
NW_012160816.1	Gnomon	mRNA	854235	872400	.	-	.	Name=XM_012376445.1;ID=rna-XM_012376445.1;Dbxref=GeneID:105677680%2CGenbank:XM_012376445.1;Parent=gene-LOC105677680
NW_012160816.1	Gnomon	exon	208335	208636	.	-	.	ID=exon-XM_012376624.1-2;Dbxref=GeneID:105677778%2CGenbank:XM_012376624.1;Parent=rna-XM_012376624.1
NW_012160816.1	Gnomon	exon	207775	208155	.	-	.	ID=exon-XM_012376624.1-3;Dbxref=GeneID:105677778%2CGenbank:XM_012376624.1;Parent=rna-XM_012376624.1
NW_012160816.1	Gnomon	exon	207258	207709	.	-	.	ID=exon-XM_012376624.1-4;Dbxref=GeneID:105677778%2CGenbank:XM_012376624.1;Parent=rna-XM_012376624.1
NW_012160816.1	Gnomon	exon	208724	208983	.	-	.	ID=exon-XM_012376624.1-1;Dbxref=GeneID:105677778%2CGenbank:XM_012376624.1;Parent=rna-XM_012376624.1
NW_012160816.1	Gnomon	CDS	194892	195224	.	+	0	Name=XP_012231781.1;ID=cds-XP_012231781.1;Dbxref=GeneID:105677622%2CGenbank:XP_012231781.1;Note=The sequence of the model RefSeq protein was modified relative to this genomic sequence to represent the inferred CDS: inserted 1 base in 1 codon;Parent=rna-XM_012376358.1
NW_012160816.1	Gnomon	CDS	195428	195953	.	+	0	Name=XP_012231781.1;ID=cds-XP_012231781.1;Dbxref=GeneID:105677622%2CGenbank:XP_012231781.1;Note=The sequence of the model RefSeq protein was modified relative to this genomic sequence to represent the inferred CDS: inserted 1 base in 1 codon;Parent=rna-XM_012376358.1
NW_012160816.1	Gnomon	CDS	196214	196435	.	+	0	Name=XP_012231781.1;ID=cds-XP_012231781.1;Dbxref=GeneID:105677622%2CGenbank:XP_012231781.1;Note=The sequence of the model RefSeq protein was modified relative to this genomic sequence to represent the inferred CDS: inserted 1 base in 1 codon;Parent=rna-XM_012376358.1
NW_012160816.1	Gnomon	CDS	196588	196743	.	+	0	Name=XP_012231781.1;ID=cds-XP_012231781.1;Dbxref=GeneID:105677622%2CGenbank:XP_012231781.1;Note=The sequence of the model RefSeq protein was modified relative to this genomic sequence to represent the inferred CDS: inserted 1 base in 1 codon;Parent=rna-XM_012376358.1
NW_012160816.1	Gnomon	CDS	196746	196838	.	+	0	Name=XP_012231781.1;ID=cds-XP_012231781.1;Dbxref=GeneID:105677622%2CGenbank:XP_012231781.1;Note=The sequence of the model RefSeq protein was modified relative to this genomic sequence to represent the inferred CDS: inserted 1 base in 1 codon;Parent=rna-XM_012376358.1
NW_012160816.1	Gnomon	CDS	196948	197119	.	+	0	Name=XP_012231781.1;ID=cds-XP_012231781.1;Dbxref=GeneID:105677622%2CGenbank:XP_012231781.1;Note=The sequence of the model RefSeq protein was modified relative to this genomic sequence to represent the inferred CDS: inserted 1 base in 1 codon;Parent=rna-XM_012376358.1
NW_012160816.1	Gnomon	CDS	198267	198273	.	+	0	Name=XP_012231781.1;ID=cds-XP_012231781.1;Dbxref=GeneID:105677622%2CGenbank:XP_012231781.1;Note=The sequence of the model RefSeq protein was modified relative to this genomic sequence to represent the inferred CDS: inserted 1 base in 1 codon;Parent=rna-XM_012376358.1
NW_012160816.1	Gnomon	CDS	198801	199136	.	+	0	Name=XP_012231781.1;ID=cds-XP_012231781.1;Dbxref=GeneID:105677622%2CGenbank:XP_012231781.1;Note=The sequence of the model RefSeq protein was modified relative to this genomic sequence to represent the inferred CDS: inserted 1 base in 1 codon;Parent=rna-XM_012376358.1
NW_012160816.1	Gnomon	CDS	199343	199868	.	+	0	Name=XP_012231781.1;ID=cds-XP_012231781.1;Dbxref=GeneID:105677622%2CGenbank:XP_012231781.1;Note=The sequence of the model RefSeq protein was modified relative to this genomic sequence to represent the inferred CDS: inserted 1 base in 1 codon;Parent=rna-XM_012376358.1
NW_012160816.1	Gnomon	CDS	200116	200337	.	+	0	Name=XP_012231781.1;ID=cds-XP_012231781.1;Dbxref=GeneID:105677622%2CGenbank:XP_012231781.1;Note=The sequence of the model RefSeq protein was modified relative to this genomic sequence to represent the inferred CDS: inserted 1 base in 1 codon;Parent=rna-XM_012376358.1
NW_012160816.1	Gnomon	CDS	200496	200747	.	+	0	Name=XP_012231781.1;ID=cds-XP_012231781.1;Dbxref=GeneID:105677622%2CGenbank:XP_012231781.1;Note=The sequence of the model RefSeq protein was modified relative to this genomic sequence to represent the inferred CDS: inserted 1 base in 1 codon;Parent=rna-XM_012376358.1
NW_012160816.1	Gnomon	CDS	200857	201029	.	+	0	Name=XP_012231781.1;ID=cds-XP_012231781.1;Dbxref=GeneID:105677622%2CGenbank:XP_012231781.1;Note=The sequence of the model RefSeq protein was modified relative to this genomic sequence to represent the inferred CDS: inserted 1 base in 1 codon;Parent=rna-XM_012376358.1
NW_012160816.1	Gnomon	mRNA	842774	851640	.	+	.	Name=XM_012376446.1;ID=rna-XM_012376446.1;Dbxref=GeneID:105677681%2CGenbank:XM_012376446.1;Parent=gene-LOC105677681
NW_012160816.1	Gnomon	CDS	1147111	1147152	.	-	0	Name=XP_012231939.1;ID=cds-XP_012231939.1;Dbxref=GeneID:105677713%2CGenbank:XP_012231939.1;Parent=rna-XM_012376516.1
NW_012160816.1	Gnomon	CDS	1146744	1146959	.	-	0	Name=XP_012231939.1;ID=cds-XP_012231939.1;Dbxref=GeneID:105677713%2CGenbank:XP_012231939.1;Parent=rna-XM_012376516.1
NW_012160816.1	Gnomon	CDS	1146502	1146574	.	-	0	Name=XP_012231939.1;ID=cds-XP_012231939.1;Dbxref=GeneID:105677713%2CGenbank:XP_012231939.1;Parent=rna-XM_012376516.1
NW_012160816.1	Gnomon	CDS	1145841	1146007	.	-	0	Name=XP_012231939.1;ID=cds-XP_012231939.1;Dbxref=GeneID:105677713%2CGenbank:XP_012231939.1;Parent=rna-XM_012376516.1
NW_012160816.1	Gnomon	CDS	1145509	1145703	.	-	0	Name=XP_012231939.1;ID=cds-XP_012231939.1;Dbxref=GeneID:105677713%2CGenbank:XP_012231939.1;Parent=rna-XM_012376516.1
NW_012160816.1	Gnomon	CDS	1145298	1145402	.	-	0	Name=XP_012231939.1;ID=cds-XP_012231939.1;Dbxref=GeneID:105677713%2CGenbank:XP_012231939.1;Parent=rna-XM_012376516.1
NW_012160816.1	Gnomon	CDS	209337	209391	.	+	0	Name=XP_012232036.1;ID=cds-XP_012232036.1;Dbxref=GeneID:105677772%2CGenbank:XP_012232036.1;Parent=rna-XM_012376613.1
NW_012160816.1	Gnomon	CDS	209721	209892	.	+	0	Name=XP_012232036.1;ID=cds-XP_012232036.1;Dbxref=GeneID:105677772%2CGenbank:XP_012232036.1;Parent=rna-XM_012376613.1
NW_012160816.1	Gnomon	CDS	210038	210413	.	+	0	Name=XP_012232036.1;ID=cds-XP_012232036.1;Dbxref=GeneID:105677772%2CGenbank:XP_012232036.1;Parent=rna-XM_012376613.1
NW_012160816.1	Gnomon	CDS	210507	210681	.	+	0	Name=XP_012232036.1;ID=cds-XP_012232036.1;Dbxref=GeneID:105677772%2CGenbank:XP_012232036.1;Parent=rna-XM_012376613.1
NW_012160816.1	Gnomon	CDS	210759	211039	.	+	0	Name=XP_012232036.1;ID=cds-XP_012232036.1;Dbxref=GeneID:105677772%2CGenbank:XP_012232036.1;Parent=rna-XM_012376613.1
NW_012160816.1	Gnomon	CDS	211144	211449	.	+	0	Name=XP_012232036.1;ID=cds-XP_012232036.1;Dbxref=GeneID:105677772%2CGenbank:XP_012232036.1;Parent=rna-XM_012376613.1
NW_012160816.1	Gnomon	CDS	211547	211591	.	+	0	Name=XP_012232036.1;ID=cds-XP_012232036.1;Dbxref=GeneID:105677772%2CGenbank:XP_012232036.1;Parent=rna-XM_012376613.1
NW_012160816.1	Gnomon	exon	1196445	1196532	.	+	.	ID=exon-XM_012376475.1-2;Dbxref=GeneID:105677696%2CGenbank:XM_012376475.1;Parent=rna-XM_012376475.1
NW_012160816.1	Gnomon	exon	1196651	1196796	.	+	.	ID=exon-XM_012376475.1-3;Dbxref=GeneID:105677696%2CGenbank:XM_012376475.1;Parent=rna-XM_012376475.1
NW_012160816.1	Gnomon	exon	1195498	1195856	.	+	.	ID=exon-XM_012376475.1-1;Dbxref=GeneID:105677696%2CGenbank:XM_012376475.1;Parent=rna-XM_012376475.1
NW_012160816.1	Gnomon	exon	1198456	1198615	.	+	.	ID=exon-XM_012376475.1-6;Dbxref=GeneID:105677696%2CGenbank:XM_012376475.1;Parent=rna-XM_012376475.1
NW_012160816.1	Gnomon	exon	1199805	1199845	.	+	.	ID=exon-XM_012376475.1-7;Dbxref=GeneID:105677696%2CGenbank:XM_012376475.1;Parent=rna-XM_012376475.1
NW_012160816.1	Gnomon	exon	1196909	1197166	.	+	.	ID=exon-XM_012376475.1-4;Dbxref=GeneID:105677696%2CGenbank:XM_012376475.1;Parent=rna-XM_012376475.1
NW_012160816.1	Gnomon	exon	1197275	1197299	.	+	.	ID=exon-XM_012376475.1-5;Dbxref=GeneID:105677696%2CGenbank:XM_012376475.1;Parent=rna-XM_012376475.1
NW_012160816.1	Gnomon	exon	1199957	1200225	.	+	.	ID=exon-XM_012376475.1-8;Dbxref=GeneID:105677696%2CGenbank:XM_012376475.1;Parent=rna-XM_012376475.1
NW_012160816.1	Gnomon	exon	1200298	1200451	.	+	.	ID=exon-XM_012376475.1-9;Dbxref=GeneID:105677696%2CGenbank:XM_012376475.1;Parent=rna-XM_012376475.1
NW_012160816.1	Gnomon	exon	430722	430815	.	-	.	ID=exon-XM_012376575.1-1;Dbxref=GeneID:105677746%2CGenbank:XM_012376575.1;Parent=rna-XM_012376575.1
NW_012160816.1	Gnomon	exon	430157	430243	.	-	.	ID=exon-XM_012376575.1-2;Dbxref=GeneID:105677746%2CGenbank:XM_012376575.1;Parent=rna-XM_012376575.1
NW_012160816.1	Gnomon	exon	429797	429994	.	-	.	ID=exon-XM_012376575.1-3;Dbxref=GeneID:105677746%2CGenbank:XM_012376575.1;Parent=rna-XM_012376575.1
NW_012160816.1	Gnomon	exon	429078	429222	.	-	.	ID=exon-XM_012376575.1-4;Dbxref=GeneID:105677746%2CGenbank:XM_012376575.1;Parent=rna-XM_012376575.1
NW_012160816.1	Gnomon	exon	159587	159894	.	+	.	ID=exon-XM_012376404.1-1;Dbxref=GeneID:105677649%2CGenbank:XM_012376404.1;Parent=rna-XM_012376404.1
NW_012160816.1	Gnomon	exon	160887	161039	.	+	.	ID=exon-XM_012376404.1-4;Dbxref=GeneID:105677649%2CGenbank:XM_012376404.1;Parent=rna-XM_012376404.1
NW_012160816.1	Gnomon	exon	161099	161313	.	+	.	ID=exon-XM_012376404.1-5;Dbxref=GeneID:105677649%2CGenbank:XM_012376404.1;Parent=rna-XM_012376404.1
NW_012160816.1	Gnomon	exon	160409	160493	.	+	.	ID=exon-XM_012376404.1-2;Dbxref=GeneID:105677649%2CGenbank:XM_012376404.1;Parent=rna-XM_012376404.1
NW_012160816.1	Gnomon	exon	160567	160809	.	+	.	ID=exon-XM_012376404.1-3;Dbxref=GeneID:105677649%2CGenbank:XM_012376404.1;Parent=rna-XM_012376404.1
NW_012160816.1	Gnomon	exon	161409	161575	.	+	.	ID=exon-XM_012376404.1-6;Dbxref=GeneID:105677649%2CGenbank:XM_012376404.1;Parent=rna-XM_012376404.1
NW_012160816.1	Gnomon	exon	774152	774377	.	-	.	ID=exon-XM_012376603.1-10;Dbxref=GeneID:105677765%2CGenbank:XM_012376603.1;Parent=rna-XM_012376603.1
NW_012160816.1	Gnomon	exon	773872	774057	.	-	.	ID=exon-XM_012376603.1-11;Dbxref=GeneID:105677765%2CGenbank:XM_012376603.1;Parent=rna-XM_012376603.1
NW_012160816.1	Gnomon	exon	773314	773559	.	-	.	ID=exon-XM_012376603.1-12;Dbxref=GeneID:105677765%2CGenbank:XM_012376603.1;Parent=rna-XM_012376603.1
NW_012160816.1	Gnomon	exon	773019	773239	.	-	.	ID=exon-XM_012376603.1-13;Dbxref=GeneID:105677765%2CGenbank:XM_012376603.1;Parent=rna-XM_012376603.1
NW_012160816.1	Gnomon	exon	772681	772863	.	-	.	ID=exon-XM_012376603.1-14;Dbxref=GeneID:105677765%2CGenbank:XM_012376603.1;Parent=rna-XM_012376603.1
NW_012160816.1	Gnomon	exon	772429	772555	.	-	.	ID=exon-XM_012376603.1-15;Dbxref=GeneID:105677765%2CGenbank:XM_012376603.1;Parent=rna-XM_012376603.1
NW_012160816.1	Gnomon	exon	772156	772352	.	-	.	ID=exon-XM_012376603.1-16;Dbxref=GeneID:105677765%2CGenbank:XM_012376603.1;Parent=rna-XM_012376603.1
NW_012160816.1	Gnomon	exon	771114	771285	.	-	.	ID=exon-XM_012376603.1-17;Dbxref=GeneID:105677765%2CGenbank:XM_012376603.1;Parent=rna-XM_012376603.1
NW_012160816.1	Gnomon	CDS	1129926	1129938	.	-	0	Name=XP_012231938.1;ID=cds-XP_012231938.1;Dbxref=GeneID:105677712%2CGenbank:XP_012231938.1;Parent=rna-XM_012376515.1
NW_012160816.1	Gnomon	CDS	1129723	1129824	.	-	0	Name=XP_012231938.1;ID=cds-XP_012231938.1;Dbxref=GeneID:105677712%2CGenbank:XP_012231938.1;Parent=rna-XM_012376515.1
NW_012160816.1	Gnomon	CDS	1129452	1129591	.	-	0	Name=XP_012231938.1;ID=cds-XP_012231938.1;Dbxref=GeneID:105677712%2CGenbank:XP_012231938.1;Parent=rna-XM_012376515.1
NW_012160816.1	Gnomon	CDS	1129234	1129350	.	-	0	Name=XP_012231938.1;ID=cds-XP_012231938.1;Dbxref=GeneID:105677712%2CGenbank:XP_012231938.1;Parent=rna-XM_012376515.1
NW_012160816.1	Gnomon	CDS	1129049	1129161	.	-	0	Name=XP_012231938.1;ID=cds-XP_012231938.1;Dbxref=GeneID:105677712%2CGenbank:XP_012231938.1;Parent=rna-XM_012376515.1
NW_012160816.1	Gnomon	CDS	1128795	1128939	.	-	0	Name=XP_012231938.1;ID=cds-XP_012231938.1;Dbxref=GeneID:105677712%2CGenbank:XP_012231938.1;Parent=rna-XM_012376515.1
NW_012160816.1	Gnomon	CDS	1128580	1128705	.	-	0	Name=XP_012231938.1;ID=cds-XP_012231938.1;Dbxref=GeneID:105677712%2CGenbank:XP_012231938.1;Parent=rna-XM_012376515.1
NW_012160816.1	Gnomon	CDS	1128215	1128364	.	-	0	Name=XP_012231938.1;ID=cds-XP_012231938.1;Dbxref=GeneID:105677712%2CGenbank:XP_012231938.1;Parent=rna-XM_012376515.1
NW_012160816.1	Gnomon	exon	477417	479067	.	-	.	ID=exon-XM_012376427.1-3;Dbxref=GeneID:105677667%2CGenbank:XM_012376427.1;Parent=rna-XM_012376427.1
NW_012160816.1	Gnomon	exon	480241	480260	.	-	.	ID=exon-XM_012376427.1-1;Dbxref=GeneID:105677667%2CGenbank:XM_012376427.1;Parent=rna-XM_012376427.1
NW_012160816.1	Gnomon	exon	479543	479693	.	-	.	ID=exon-XM_012376427.1-2;Dbxref=GeneID:105677667%2CGenbank:XM_012376427.1;Parent=rna-XM_012376427.1
NW_012160816.1	Gnomon	mRNA	530757	537916	.	-	.	Name=XM_012376541.1;ID=rna-XM_012376541.1;Dbxref=GeneID:105677726%2CGenbank:XM_012376541.1;Parent=gene-LOC105677726
NW_012160816.1	Gnomon	exon	1073316	1074642	.	+	.	ID=exon-XM_012376526.1-18;Dbxref=GeneID:105677719%2CGenbank:XM_012376526.1;Parent=rna-XM_012376526.1
NW_012160816.1	Gnomon	exon	1071148	1071414	.	+	.	ID=exon-XM_012376526.1-12;Dbxref=GeneID:105677719%2CGenbank:XM_012376526.1;Parent=rna-XM_012376526.1
NW_012160816.1	Gnomon	exon	1071500	1071575	.	+	.	ID=exon-XM_012376526.1-13;Dbxref=GeneID:105677719%2CGenbank:XM_012376526.1;Parent=rna-XM_012376526.1
NW_012160816.1	Gnomon	exon	1070563	1070743	.	+	.	ID=exon-XM_012376526.1-10;Dbxref=GeneID:105677719%2CGenbank:XM_012376526.1;Parent=rna-XM_012376526.1
NW_012160816.1	Gnomon	exon	1070834	1071045	.	+	.	ID=exon-XM_012376526.1-11;Dbxref=GeneID:105677719%2CGenbank:XM_012376526.1;Parent=rna-XM_012376526.1
NW_012160816.1	Gnomon	exon	775875	775901	.	-	.	ID=exon-XM_012376598.1-6;Dbxref=GeneID:105677765%2CGenbank:XM_012376598.1;Parent=rna-XM_012376598.1
NW_012160816.1	Gnomon	exon	1072510	1072698	.	+	.	ID=exon-XM_012376526.1-16;Dbxref=GeneID:105677719%2CGenbank:XM_012376526.1;Parent=rna-XM_012376526.1
NW_012160816.1	Gnomon	exon	775500	775711	.	-	.	ID=exon-XM_012376598.1-7;Dbxref=GeneID:105677765%2CGenbank:XM_012376598.1;Parent=rna-XM_012376598.1
NW_012160816.1	Gnomon	exon	1072771	1073033	.	+	.	ID=exon-XM_012376526.1-17;Dbxref=GeneID:105677719%2CGenbank:XM_012376526.1;Parent=rna-XM_012376526.1
NW_012160816.1	Gnomon	exon	774963	775170	.	-	.	ID=exon-XM_012376598.1-8;Dbxref=GeneID:105677765%2CGenbank:XM_012376598.1;Parent=rna-XM_012376598.1
NW_012160816.1	Gnomon	exon	1071647	1071936	.	+	.	ID=exon-XM_012376526.1-14;Dbxref=GeneID:105677719%2CGenbank:XM_012376526.1;Parent=rna-XM_012376526.1
NW_012160816.1	Gnomon	exon	774456	774664	.	-	.	ID=exon-XM_012376598.1-9;Dbxref=GeneID:105677765%2CGenbank:XM_012376598.1;Parent=rna-XM_012376598.1
NW_012160816.1	Gnomon	exon	1072015	1072140	.	+	.	ID=exon-XM_012376526.1-15;Dbxref=GeneID:105677719%2CGenbank:XM_012376526.1;Parent=rna-XM_012376526.1
NW_012160816.1	Gnomon	exon	777586	777646	.	-	.	ID=exon-XM_012376598.1-2;Dbxref=GeneID:105677765%2CGenbank:XM_012376598.1;Parent=rna-XM_012376598.1
NW_012160816.1	Gnomon	exon	777386	777484	.	-	.	ID=exon-XM_012376598.1-3;Dbxref=GeneID:105677765%2CGenbank:XM_012376598.1;Parent=rna-XM_012376598.1
NW_012160816.1	Gnomon	exon	776458	776550	.	-	.	ID=exon-XM_012376598.1-4;Dbxref=GeneID:105677765%2CGenbank:XM_012376598.1;Parent=rna-XM_012376598.1
NW_012160816.1	Gnomon	exon	776157	776334	.	-	.	ID=exon-XM_012376598.1-5;Dbxref=GeneID:105677765%2CGenbank:XM_012376598.1;Parent=rna-XM_012376598.1
NW_012160816.1	Gnomon	exon	781338	781787	.	-	.	ID=exon-XM_012376598.1-1;Dbxref=GeneID:105677765%2CGenbank:XM_012376598.1;Parent=rna-XM_012376598.1
NW_012160816.1	Gnomon	mRNA	1263409	1277719	.	-	.	Name=XM_012376447.1;ID=rna-XM_012376447.1;Dbxref=GeneID:105677682%2CGenbank:XM_012376447.1;Parent=gene-LOC105677682
NW_012160816.1	Gnomon	exon	461249	461518	.	+	.	ID=exon-XM_012376587.1-10;Dbxref=GeneID:105677757%2CGenbank:XM_012376587.1;Parent=rna-XM_012376587.1
NW_012160816.1	Gnomon	exon	461589	461831	.	+	.	ID=exon-XM_012376587.1-11;Dbxref=GeneID:105677757%2CGenbank:XM_012376587.1;Parent=rna-XM_012376587.1
NW_012160816.1	Gnomon	exon	461906	462069	.	+	.	ID=exon-XM_012376587.1-12;Dbxref=GeneID:105677757%2CGenbank:XM_012376587.1;Parent=rna-XM_012376587.1
NW_012160816.1	Gnomon	exon	462163	462385	.	+	.	ID=exon-XM_012376587.1-13;Dbxref=GeneID:105677757%2CGenbank:XM_012376587.1;Parent=rna-XM_012376587.1
NW_012160816.1	Gnomon	exon	462488	462739	.	+	.	ID=exon-XM_012376587.1-14;Dbxref=GeneID:105677757%2CGenbank:XM_012376587.1;Parent=rna-XM_012376587.1
NW_012160816.1	Gnomon	CDS	1140387	1140459	.	+	0	Name=XP_012231935.1;ID=cds-XP_012231935.1;Dbxref=GeneID:105677710%2CGenbank:XP_012231935.1;Parent=rna-XM_012376512.1
NW_012160816.1	Gnomon	CDS	1142157	1142464	.	+	0	Name=XP_012231935.1;ID=cds-XP_012231935.1;Dbxref=GeneID:105677710%2CGenbank:XP_012231935.1;Parent=rna-XM_012376512.1
NW_012160816.1	Gnomon	CDS	1142584	1142967	.	+	0	Name=XP_012231935.1;ID=cds-XP_012231935.1;Dbxref=GeneID:105677710%2CGenbank:XP_012231935.1;Parent=rna-XM_012376512.1
NW_012160816.1	Gnomon	CDS	1143046	1143218	.	+	0	Name=XP_012231935.1;ID=cds-XP_012231935.1;Dbxref=GeneID:105677710%2CGenbank:XP_012231935.1;Parent=rna-XM_012376512.1
NW_012160816.1	Gnomon	CDS	1143297	1143497	.	+	0	Name=XP_012231935.1;ID=cds-XP_012231935.1;Dbxref=GeneID:105677710%2CGenbank:XP_012231935.1;Parent=rna-XM_012376512.1
NW_012160816.1	Gnomon	CDS	1144205	1144556	.	+	0	Name=XP_012231935.1;ID=cds-XP_012231935.1;Dbxref=GeneID:105677710%2CGenbank:XP_012231935.1;Parent=rna-XM_012376512.1
NW_012160816.1	Gnomon	CDS	1144643	1144833	.	+	0	Name=XP_012231935.1;ID=cds-XP_012231935.1;Dbxref=GeneID:105677710%2CGenbank:XP_012231935.1;Parent=rna-XM_012376512.1
NW_012160816.1	Gnomon	CDS	1144902	1145016	.	+	0	Name=XP_012231935.1;ID=cds-XP_012231935.1;Dbxref=GeneID:105677710%2CGenbank:XP_012231935.1;Parent=rna-XM_012376512.1
NW_012160816.1	Gnomon	mRNA	527799	530746	.	+	.	Name=XM_012376540.1;ID=rna-XM_012376540.1;Dbxref=GeneID:105677725%2CGenbank:XM_012376540.1;Parent=gene-LOC105677725
NW_012160816.1	Gnomon	mRNA	530757	538950	.	-	.	Name=XM_012376542.1;ID=rna-XM_012376542.1;Dbxref=GeneID:105677726%2CGenbank:XM_012376542.1;Parent=gene-LOC105677726
NW_012160816.1	Gnomon	mRNA	1263409	1276832	.	-	.	Name=XM_012376448.1;ID=rna-XM_012376448.1;Dbxref=GeneID:105677682%2CGenbank:XM_012376448.1;Parent=gene-LOC105677682
NW_012160816.1	Gnomon	CDS	581650	581737	.	-	0	Name=XP_012232034.1;ID=cds-XP_012232034.1;Dbxref=GeneID:105677771%2CGenbank:XP_012232034.1;Parent=rna-XM_012376611.1
NW_012160816.1	Gnomon	CDS	581222	581501	.	-	0	Name=XP_012232034.1;ID=cds-XP_012232034.1;Dbxref=GeneID:105677771%2CGenbank:XP_012232034.1;Parent=rna-XM_012376611.1
NW_012160816.1	Gnomon	CDS	580969	581097	.	-	0	Name=XP_012232034.1;ID=cds-XP_012232034.1;Dbxref=GeneID:105677771%2CGenbank:XP_012232034.1;Parent=rna-XM_012376611.1
NW_012160816.1	Gnomon	CDS	580797	580909	.	-	0	Name=XP_012232034.1;ID=cds-XP_012232034.1;Dbxref=GeneID:105677771%2CGenbank:XP_012232034.1;Parent=rna-XM_012376611.1
NW_012160816.1	Gnomon	CDS	580397	580585	.	-	0	Name=XP_012232034.1;ID=cds-XP_012232034.1;Dbxref=GeneID:105677771%2CGenbank:XP_012232034.1;Parent=rna-XM_012376611.1
NW_012160816.1	Gnomon	CDS	580059	580326	.	-	0	Name=XP_012232034.1;ID=cds-XP_012232034.1;Dbxref=GeneID:105677771%2CGenbank:XP_012232034.1;Parent=rna-XM_012376611.1
NW_012160816.1	Gnomon	CDS	579892	580000	.	-	0	Name=XP_012232034.1;ID=cds-XP_012232034.1;Dbxref=GeneID:105677771%2CGenbank:XP_012232034.1;Parent=rna-XM_012376611.1
NW_012160816.1	Gnomon	CDS	579399	579787	.	-	0	Name=XP_012232034.1;ID=cds-XP_012232034.1;Dbxref=GeneID:105677771%2CGenbank:XP_012232034.1;Parent=rna-XM_012376611.1
NW_012160816.1	Gnomon	CDS	579195	579338	.	-	0	Name=XP_012232034.1;ID=cds-XP_012232034.1;Dbxref=GeneID:105677771%2CGenbank:XP_012232034.1;Parent=rna-XM_012376611.1
NW_012160816.1	Gnomon	CDS	578848	579013	.	-	0	Name=XP_012232034.1;ID=cds-XP_012232034.1;Dbxref=GeneID:105677771%2CGenbank:XP_012232034.1;Parent=rna-XM_012376611.1
NW_012160816.1	Gnomon	CDS	165092	165374	.	+	0	Name=XP_012231780.1;ID=cds-XP_012231780.1;Dbxref=GeneID:105677621%2CGenbank:XP_012231780.1;Parent=rna-XM_012376357.1
NW_012160816.1	Gnomon	CDS	165490	165577	.	+	0	Name=XP_012231780.1;ID=cds-XP_012231780.1;Dbxref=GeneID:105677621%2CGenbank:XP_012231780.1;Parent=rna-XM_012376357.1
NW_012160816.1	Gnomon	CDS	166217	166229	.	+	0	Name=XP_012231780.1;ID=cds-XP_012231780.1;Dbxref=GeneID:105677621%2CGenbank:XP_012231780.1;Parent=rna-XM_012376357.1
NW_012160816.1	Gnomon	CDS	166463	166625	.	+	0	Name=XP_012231780.1;ID=cds-XP_012231780.1;Dbxref=GeneID:105677621%2CGenbank:XP_012231780.1;Parent=rna-XM_012376357.1
NW_012160816.1	Gnomon	CDS	166705	166798	.	+	0	Name=XP_012231780.1;ID=cds-XP_012231780.1;Dbxref=GeneID:105677621%2CGenbank:XP_012231780.1;Parent=rna-XM_012376357.1
NW_012160816.1	Gnomon	CDS	166876	167128	.	+	0	Name=XP_012231780.1;ID=cds-XP_012231780.1;Dbxref=GeneID:105677621%2CGenbank:XP_012231780.1;Parent=rna-XM_012376357.1
NW_012160816.1	Gnomon	CDS	167390	167485	.	+	0	Name=XP_012231780.1;ID=cds-XP_012231780.1;Dbxref=GeneID:105677621%2CGenbank:XP_012231780.1;Parent=rna-XM_012376357.1
NW_012160816.1	Gnomon	CDS	167572	168246	.	+	0	Name=XP_012231780.1;ID=cds-XP_012231780.1;Dbxref=GeneID:105677621%2CGenbank:XP_012231780.1;Parent=rna-XM_012376357.1
NW_012160816.1	Gnomon	exon	780839	781198	.	-	.	ID=exon-XM_012376601.1-1;Dbxref=GeneID:105677765%2CGenbank:XM_012376601.1;Parent=rna-XM_012376601.1
NW_012160816.1	Gnomon	exon	777586	777646	.	-	.	ID=exon-XM_012376601.1-2;Dbxref=GeneID:105677765%2CGenbank:XM_012376601.1;Parent=rna-XM_012376601.1
NW_012160816.1	Gnomon	exon	774963	775170	.	-	.	ID=exon-XM_012376601.1-7;Dbxref=GeneID:105677765%2CGenbank:XM_012376601.1;Parent=rna-XM_012376601.1
NW_012160816.1	Gnomon	exon	774456	774664	.	-	.	ID=exon-XM_012376601.1-8;Dbxref=GeneID:105677765%2CGenbank:XM_012376601.1;Parent=rna-XM_012376601.1
NW_012160816.1	Gnomon	exon	774152	774377	.	-	.	ID=exon-XM_012376601.1-9;Dbxref=GeneID:105677765%2CGenbank:XM_012376601.1;Parent=rna-XM_012376601.1
NW_012160816.1	Gnomon	exon	777386	777484	.	-	.	ID=exon-XM_012376601.1-3;Dbxref=GeneID:105677765%2CGenbank:XM_012376601.1;Parent=rna-XM_012376601.1
NW_012160816.1	Gnomon	exon	776157	776334	.	-	.	ID=exon-XM_012376601.1-4;Dbxref=GeneID:105677765%2CGenbank:XM_012376601.1;Parent=rna-XM_012376601.1
NW_012160816.1	Gnomon	exon	775875	775901	.	-	.	ID=exon-XM_012376601.1-5;Dbxref=GeneID:105677765%2CGenbank:XM_012376601.1;Parent=rna-XM_012376601.1
NW_012160816.1	Gnomon	exon	775500	775711	.	-	.	ID=exon-XM_012376601.1-6;Dbxref=GeneID:105677765%2CGenbank:XM_012376601.1;Parent=rna-XM_012376601.1
NW_012160816.1	Gnomon	CDS	1136300	1136346	.	+	0	Name=XP_012231936.1;ID=cds-XP_012231936.1;Dbxref=GeneID:105677711%2CGenbank:XP_012231936.1;Parent=rna-XM_012376513.1
NW_012160816.1	Gnomon	CDS	1136432	1136566	.	+	0	Name=XP_012231936.1;ID=cds-XP_012231936.1;Dbxref=GeneID:105677711%2CGenbank:XP_012231936.1;Parent=rna-XM_012376513.1
NW_012160816.1	Gnomon	CDS	1136650	1136800	.	+	0	Name=XP_012231936.1;ID=cds-XP_012231936.1;Dbxref=GeneID:105677711%2CGenbank:XP_012231936.1;Parent=rna-XM_012376513.1
NW_012160816.1	Gnomon	CDS	1137041	1137175	.	+	0	Name=XP_012231936.1;ID=cds-XP_012231936.1;Dbxref=GeneID:105677711%2CGenbank:XP_012231936.1;Parent=rna-XM_012376513.1
NW_012160816.1	Gnomon	CDS	1137265	1137373	.	+	0	Name=XP_012231936.1;ID=cds-XP_012231936.1;Dbxref=GeneID:105677711%2CGenbank:XP_012231936.1;Parent=rna-XM_012376513.1
NW_012160816.1	Gnomon	CDS	1137456	1137606	.	+	0	Name=XP_012231936.1;ID=cds-XP_012231936.1;Dbxref=GeneID:105677711%2CGenbank:XP_012231936.1;Parent=rna-XM_012376513.1
NW_012160816.1	Gnomon	CDS	1137681	1137823	.	+	0	Name=XP_012231936.1;ID=cds-XP_012231936.1;Dbxref=GeneID:105677711%2CGenbank:XP_012231936.1;Parent=rna-XM_012376513.1
NW_012160816.1	Gnomon	CDS	1137900	1138051	.	+	0	Name=XP_012231936.1;ID=cds-XP_012231936.1;Dbxref=GeneID:105677711%2CGenbank:XP_012231936.1;Parent=rna-XM_012376513.1
NW_012160816.1	Gnomon	CDS	1138331	1138446	.	+	0	Name=XP_012231936.1;ID=cds-XP_012231936.1;Dbxref=GeneID:105677711%2CGenbank:XP_012231936.1;Parent=rna-XM_012376513.1
NW_012160816.1	Gnomon	CDS	1138575	1138757	.	+	0	Name=XP_012231936.1;ID=cds-XP_012231936.1;Dbxref=GeneID:105677711%2CGenbank:XP_012231936.1;Parent=rna-XM_012376513.1
NW_012160816.1	Gnomon	CDS	1138845	1139019	.	+	0	Name=XP_012231936.1;ID=cds-XP_012231936.1;Dbxref=GeneID:105677711%2CGenbank:XP_012231936.1;Parent=rna-XM_012376513.1
NW_012160816.1	Gnomon	exon	1268625	1268828	.	-	.	ID=exon-XM_012376450.1-14;Dbxref=GeneID:105677682%2CGenbank:XM_012376450.1;Parent=rna-XM_012376450.1
NW_012160816.1	Gnomon	exon	1263409	1268553	.	-	.	ID=exon-XM_012376450.1-15;Dbxref=GeneID:105677682%2CGenbank:XM_012376450.1;Parent=rna-XM_012376450.1
NW_012160816.1	Gnomon	exon	1270695	1270961	.	-	.	ID=exon-XM_012376450.1-12;Dbxref=GeneID:105677682%2CGenbank:XM_012376450.1;Parent=rna-XM_012376450.1
NW_012160816.1	Gnomon	exon	1269035	1270531	.	-	.	ID=exon-XM_012376450.1-13;Dbxref=GeneID:105677682%2CGenbank:XM_012376450.1;Parent=rna-XM_012376450.1
NW_012160816.1	Gnomon	exon	1271730	1271964	.	-	.	ID=exon-XM_012376450.1-10;Dbxref=GeneID:105677682%2CGenbank:XM_012376450.1;Parent=rna-XM_012376450.1
NW_012160816.1	Gnomon	exon	1271121	1271495	.	-	.	ID=exon-XM_012376450.1-11;Dbxref=GeneID:105677682%2CGenbank:XM_012376450.1;Parent=rna-XM_012376450.1
NW_012160816.1	Gnomon	exon	490930	491344	.	-	.	ID=exon-XM_012376428.1-1;Dbxref=GeneID:105677668%2CGenbank:XM_012376428.1;Note=The sequence of the model RefSeq transcript was modified relative to this genomic sequence to represent the inferred CDS: added 339 bases not found in genome assembly;Parent=rna-XM_012376428.1
NW_012160816.1	Gnomon	exon	489719	490179	.	-	.	ID=exon-XM_012376428.1-2;Dbxref=GeneID:105677668%2CGenbank:XM_012376428.1;Note=The sequence of the model RefSeq transcript was modified relative to this genomic sequence to represent the inferred CDS: added 339 bases not found in genome assembly;Parent=rna-XM_012376428.1
NW_012160816.1	Gnomon	exon	488568	489618	.	-	.	ID=exon-XM_012376428.1-3;Dbxref=GeneID:105677668%2CGenbank:XM_012376428.1;Note=The sequence of the model RefSeq transcript was modified relative to this genomic sequence to represent the inferred CDS: added 339 bases not found in genome assembly;Parent=rna-XM_012376428.1
NW_012160816.1	Gnomon	exon	170525	170668	.	-	.	ID=exon-XM_012376392.1-10;Dbxref=GeneID:105677639%2CGenbank:XM_012376392.1;Parent=rna-XM_012376392.1
NW_012160816.1	Gnomon	exon	170238	170453	.	-	.	ID=exon-XM_012376392.1-11;Dbxref=GeneID:105677639%2CGenbank:XM_012376392.1;Parent=rna-XM_012376392.1
NW_012160816.1	Gnomon	exon	170004	170153	.	-	.	ID=exon-XM_012376392.1-12;Dbxref=GeneID:105677639%2CGenbank:XM_012376392.1;Parent=rna-XM_012376392.1
NW_012160816.1	Gnomon	exon	169783	169927	.	-	.	ID=exon-XM_012376392.1-13;Dbxref=GeneID:105677639%2CGenbank:XM_012376392.1;Parent=rna-XM_012376392.1
NW_012160816.1	Gnomon	exon	169443	169631	.	-	.	ID=exon-XM_012376392.1-14;Dbxref=GeneID:105677639%2CGenbank:XM_012376392.1;Parent=rna-XM_012376392.1
NW_012160816.1	Gnomon	exon	168988	169380	.	-	.	ID=exon-XM_012376392.1-15;Dbxref=GeneID:105677639%2CGenbank:XM_012376392.1;Parent=rna-XM_012376392.1
NW_012160816.1	Gnomon	mRNA	530757	538945	.	-	.	Name=XM_012376543.1;ID=rna-XM_012376543.1;Dbxref=GeneID:105677726%2CGenbank:XM_012376543.1;Parent=gene-LOC105677726
NW_012160816.1	Gnomon	exon	585324	585978	.	+	.	ID=exon-XM_012376498.1-7;Dbxref=GeneID:105677700%2CGenbank:XM_012376498.1;Parent=rna-XM_012376498.1
NW_012160816.1	Gnomon	exon	584414	584851	.	+	.	ID=exon-XM_012376498.1-5;Dbxref=GeneID:105677700%2CGenbank:XM_012376498.1;Parent=rna-XM_012376498.1
NW_012160816.1	Gnomon	exon	584937	585243	.	+	.	ID=exon-XM_012376498.1-6;Dbxref=GeneID:105677700%2CGenbank:XM_012376498.1;Parent=rna-XM_012376498.1
NW_012160816.1	Gnomon	exon	583111	583539	.	+	.	ID=exon-XM_012376498.1-3;Dbxref=GeneID:105677700%2CGenbank:XM_012376498.1;Parent=rna-XM_012376498.1
NW_012160816.1	Gnomon	exon	583834	584250	.	+	.	ID=exon-XM_012376498.1-4;Dbxref=GeneID:105677700%2CGenbank:XM_012376498.1;Parent=rna-XM_012376498.1
NW_012160816.1	Gnomon	exon	582311	582609	.	+	.	ID=exon-XM_012376498.1-1;Dbxref=GeneID:105677700%2CGenbank:XM_012376498.1;Parent=rna-XM_012376498.1
NW_012160816.1	Gnomon	exon	582720	583013	.	+	.	ID=exon-XM_012376498.1-2;Dbxref=GeneID:105677700%2CGenbank:XM_012376498.1;Parent=rna-XM_012376498.1
NW_012160816.1	Gnomon	exon	1277533	1277720	.	-	.	ID=exon-XM_012376451.1-1;Dbxref=GeneID:105677682%2CGenbank:XM_012376451.1;Parent=rna-XM_012376451.1
NW_012160816.1	Gnomon	exon	1276561	1276723	.	-	.	ID=exon-XM_012376451.1-2;Dbxref=GeneID:105677682%2CGenbank:XM_012376451.1;Parent=rna-XM_012376451.1
NW_012160816.1	Gnomon	exon	1275765	1276247	.	-	.	ID=exon-XM_012376451.1-3;Dbxref=GeneID:105677682%2CGenbank:XM_012376451.1;Parent=rna-XM_012376451.1
NW_012160816.1	Gnomon	exon	1275425	1275673	.	-	.	ID=exon-XM_012376451.1-4;Dbxref=GeneID:105677682%2CGenbank:XM_012376451.1;Parent=rna-XM_012376451.1
NW_012160816.1	Gnomon	exon	1274781	1275176	.	-	.	ID=exon-XM_012376451.1-5;Dbxref=GeneID:105677682%2CGenbank:XM_012376451.1;Parent=rna-XM_012376451.1
NW_012160816.1	Gnomon	exon	1273352	1273563	.	-	.	ID=exon-XM_012376451.1-6;Dbxref=GeneID:105677682%2CGenbank:XM_012376451.1;Parent=rna-XM_012376451.1
NW_012160816.1	Gnomon	exon	1272347	1272588	.	-	.	ID=exon-XM_012376451.1-7;Dbxref=GeneID:105677682%2CGenbank:XM_012376451.1;Parent=rna-XM_012376451.1
NW_012160816.1	Gnomon	exon	1272156	1272262	.	-	.	ID=exon-XM_012376451.1-8;Dbxref=GeneID:105677682%2CGenbank:XM_012376451.1;Parent=rna-XM_012376451.1
NW_012160816.1	Gnomon	exon	1271730	1271964	.	-	.	ID=exon-XM_012376451.1-9;Dbxref=GeneID:105677682%2CGenbank:XM_012376451.1;Parent=rna-XM_012376451.1
NW_012160816.1	Gnomon	mRNA	1263409	1324705	.	-	.	Name=XM_012376449.1;ID=rna-XM_012376449.1;Dbxref=GeneID:105677682%2CGenbank:XM_012376449.1;Parent=gene-LOC105677682
NW_012160816.1	Gnomon	exon	558495	558651	.	-	.	ID=exon-XM_012376552.1-4;Dbxref=GeneID:105677731%2CGenbank:XM_012376552.1;Parent=rna-XM_012376552.1
NW_012160816.1	Gnomon	exon	557861	558190	.	-	.	ID=exon-XM_012376552.1-5;Dbxref=GeneID:105677731%2CGenbank:XM_012376552.1;Parent=rna-XM_012376552.1
NW_012160816.1	Gnomon	exon	557360	557645	.	-	.	ID=exon-XM_012376552.1-6;Dbxref=GeneID:105677731%2CGenbank:XM_012376552.1;Parent=rna-XM_012376552.1
NW_012160816.1	Gnomon	exon	573254	573490	.	-	.	ID=exon-XM_012376552.1-1;Dbxref=GeneID:105677731%2CGenbank:XM_012376552.1;Parent=rna-XM_012376552.1
NW_012160816.1	Gnomon	exon	559594	559698	.	-	.	ID=exon-XM_012376552.1-2;Dbxref=GeneID:105677731%2CGenbank:XM_012376552.1;Parent=rna-XM_012376552.1
NW_012160816.1	Gnomon	exon	558862	559127	.	-	.	ID=exon-XM_012376552.1-3;Dbxref=GeneID:105677731%2CGenbank:XM_012376552.1;Parent=rna-XM_012376552.1
NW_012160816.1	Gnomon	CDS	1115962	1116174	.	+	0	Name=XP_012231933.1;ID=cds-XP_012231933.1;Dbxref=GeneID:105677708%2CGenbank:XP_012231933.1;Parent=rna-XM_012376510.1
NW_012160816.1	Gnomon	CDS	1116251	1116424	.	+	0	Name=XP_012231933.1;ID=cds-XP_012231933.1;Dbxref=GeneID:105677708%2CGenbank:XP_012231933.1;Parent=rna-XM_012376510.1
NW_012160816.1	Gnomon	CDS	1116734	1116830	.	+	0	Name=XP_012231933.1;ID=cds-XP_012231933.1;Dbxref=GeneID:105677708%2CGenbank:XP_012231933.1;Parent=rna-XM_012376510.1
NW_012160816.1	Gnomon	CDS	1116917	1117112	.	+	0	Name=XP_012231933.1;ID=cds-XP_012231933.1;Dbxref=GeneID:105677708%2CGenbank:XP_012231933.1;Parent=rna-XM_012376510.1
NW_012160816.1	Gnomon	CDS	1117369	1117506	.	+	0	Name=XP_012231933.1;ID=cds-XP_012231933.1;Dbxref=GeneID:105677708%2CGenbank:XP_012231933.1;Parent=rna-XM_012376510.1
NW_012160816.1	Gnomon	CDS	1117589	1117798	.	+	0	Name=XP_012231933.1;ID=cds-XP_012231933.1;Dbxref=GeneID:105677708%2CGenbank:XP_012231933.1;Parent=rna-XM_012376510.1
NW_012160816.1	Gnomon	CDS	1117899	1118082	.	+	0	Name=XP_012231933.1;ID=cds-XP_012231933.1;Dbxref=GeneID:105677708%2CGenbank:XP_012231933.1;Parent=rna-XM_012376510.1
NW_012160816.1	Gnomon	CDS	1118336	1118509	.	+	0	Name=XP_012231933.1;ID=cds-XP_012231933.1;Dbxref=GeneID:105677708%2CGenbank:XP_012231933.1;Parent=rna-XM_012376510.1
NW_012160816.1	Gnomon	CDS	1119055	1119288	.	+	0	Name=XP_012231933.1;ID=cds-XP_012231933.1;Dbxref=GeneID:105677708%2CGenbank:XP_012231933.1;Parent=rna-XM_012376510.1
NW_012160816.1	Gnomon	CDS	1119650	1119826	.	+	0	Name=XP_012231933.1;ID=cds-XP_012231933.1;Dbxref=GeneID:105677708%2CGenbank:XP_012231933.1;Parent=rna-XM_012376510.1
NW_012160816.1	Gnomon	CDS	1119899	1120018	.	+	0	Name=XP_012231933.1;ID=cds-XP_012231933.1;Dbxref=GeneID:105677708%2CGenbank:XP_012231933.1;Parent=rna-XM_012376510.1
NW_012160816.1	Gnomon	CDS	1125363	1125456	.	+	0	Name=XP_012231933.1;ID=cds-XP_012231933.1;Dbxref=GeneID:105677708%2CGenbank:XP_012231933.1;Parent=rna-XM_012376510.1
NW_012160816.1	Gnomon	CDS	1125600	1125752	.	+	0	Name=XP_012231933.1;ID=cds-XP_012231933.1;Dbxref=GeneID:105677708%2CGenbank:XP_012231933.1;Parent=rna-XM_012376510.1
NW_012160816.1	Gnomon	CDS	1125839	1125961	.	+	0	Name=XP_012231933.1;ID=cds-XP_012231933.1;Dbxref=GeneID:105677708%2CGenbank:XP_012231933.1;Parent=rna-XM_012376510.1
NW_012160816.1	Gnomon	CDS	1126024	1126146	.	+	0	Name=XP_012231933.1;ID=cds-XP_012231933.1;Dbxref=GeneID:105677708%2CGenbank:XP_012231933.1;Parent=rna-XM_012376510.1
NW_012160816.1	Gnomon	CDS	1126238	1126380	.	+	0	Name=XP_012231933.1;ID=cds-XP_012231933.1;Dbxref=GeneID:105677708%2CGenbank:XP_012231933.1;Parent=rna-XM_012376510.1
NW_012160816.1	Gnomon	CDS	575135	575231	.	+	0	Name=XP_012232033.1;ID=cds-XP_012232033.1;Dbxref=GeneID:105677770%2CGenbank:XP_012232033.1;Parent=rna-XM_012376610.1
NW_012160816.1	Gnomon	CDS	575449	578351	.	+	0	Name=XP_012232033.1;ID=cds-XP_012232033.1;Dbxref=GeneID:105677770%2CGenbank:XP_012232033.1;Parent=rna-XM_012376610.1
NW_012160816.1	Gnomon	CDS	578429	578502	.	+	0	Name=XP_012232033.1;ID=cds-XP_012232033.1;Dbxref=GeneID:105677770%2CGenbank:XP_012232033.1;Parent=rna-XM_012376610.1
NW_012160816.1	Gnomon	CDS	578583	578712	.	+	0	Name=XP_012232033.1;ID=cds-XP_012232033.1;Dbxref=GeneID:105677770%2CGenbank:XP_012232033.1;Parent=rna-XM_012376610.1
NW_012160816.1	Gnomon	CDS	883290	883370	.	-	0	Name=XP_012231839.1;ID=cds-XP_012231839.1;Dbxref=GeneID:105677658%2CGenbank:XP_012231839.1;Parent=rna-XM_012376416.1
NW_012160816.1	Gnomon	CDS	883067	883135	.	-	0	Name=XP_012231839.1;ID=cds-XP_012231839.1;Dbxref=GeneID:105677658%2CGenbank:XP_012231839.1;Parent=rna-XM_012376416.1
NW_012160816.1	Gnomon	CDS	882699	882959	.	-	0	Name=XP_012231839.1;ID=cds-XP_012231839.1;Dbxref=GeneID:105677658%2CGenbank:XP_012231839.1;Parent=rna-XM_012376416.1
NW_012160816.1	Gnomon	mRNA	545140	548287	.	-	.	Name=XM_012376544.1;ID=rna-XM_012376544.1;Dbxref=GeneID:105677727%2CGenbank:XM_012376544.1;Parent=gene-LOC105677727
NW_012160816.1	Gnomon	exon	1191896	1192103	.	-	.	ID=exon-XM_012376467.1-12;Dbxref=GeneID:105677694%2CGenbank:XM_012376467.1;Parent=rna-XM_012376467.1
NW_012160816.1	Gnomon	exon	1190922	1191097	.	-	.	ID=exon-XM_012376467.1-13;Dbxref=GeneID:105677694%2CGenbank:XM_012376467.1;Parent=rna-XM_012376467.1
NW_012160816.1	Gnomon	exon	1192397	1192601	.	-	.	ID=exon-XM_012376467.1-10;Dbxref=GeneID:105677694%2CGenbank:XM_012376467.1;Parent=rna-XM_012376467.1
NW_012160816.1	Gnomon	exon	1192173	1192332	.	-	.	ID=exon-XM_012376467.1-11;Dbxref=GeneID:105677694%2CGenbank:XM_012376467.1;Parent=rna-XM_012376467.1
NW_012160816.1	Gnomon	exon	1188955	1189212	.	-	.	ID=exon-XM_012376467.1-18;Dbxref=GeneID:105677694%2CGenbank:XM_012376467.1;Parent=rna-XM_012376467.1
NW_012160816.1	Gnomon	exon	1188503	1188749	.	-	.	ID=exon-XM_012376467.1-19;Dbxref=GeneID:105677694%2CGenbank:XM_012376467.1;Parent=rna-XM_012376467.1
NW_012160816.1	Gnomon	exon	1189968	1190111	.	-	.	ID=exon-XM_012376467.1-16;Dbxref=GeneID:105677694%2CGenbank:XM_012376467.1;Parent=rna-XM_012376467.1
NW_012160816.1	Gnomon	exon	1189284	1189711	.	-	.	ID=exon-XM_012376467.1-17;Dbxref=GeneID:105677694%2CGenbank:XM_012376467.1;Parent=rna-XM_012376467.1
NW_012160816.1	Gnomon	exon	1190570	1190816	.	-	.	ID=exon-XM_012376467.1-14;Dbxref=GeneID:105677694%2CGenbank:XM_012376467.1;Parent=rna-XM_012376467.1
NW_012160816.1	Gnomon	exon	1190351	1190494	.	-	.	ID=exon-XM_012376467.1-15;Dbxref=GeneID:105677694%2CGenbank:XM_012376467.1;Parent=rna-XM_012376467.1
NW_012160816.1	Gnomon	exon	1186888	1187154	.	-	.	ID=exon-XM_012376467.1-23;Dbxref=GeneID:105677694%2CGenbank:XM_012376467.1;Parent=rna-XM_012376467.1
NW_012160816.1	Gnomon	exon	1183466	1186727	.	-	.	ID=exon-XM_012376467.1-24;Dbxref=GeneID:105677694%2CGenbank:XM_012376467.1;Parent=rna-XM_012376467.1
NW_012160816.1	Gnomon	exon	1187606	1187764	.	-	.	ID=exon-XM_012376467.1-21;Dbxref=GeneID:105677694%2CGenbank:XM_012376467.1;Parent=rna-XM_012376467.1
NW_012160816.1	Gnomon	exon	1187242	1187511	.	-	.	ID=exon-XM_012376467.1-22;Dbxref=GeneID:105677694%2CGenbank:XM_012376467.1;Parent=rna-XM_012376467.1
NW_012160816.1	Gnomon	exon	1187886	1188256	.	-	.	ID=exon-XM_012376467.1-20;Dbxref=GeneID:105677694%2CGenbank:XM_012376467.1;Parent=rna-XM_012376467.1
NW_012160816.1	Gnomon	exon	139453	139978	.	+	.	ID=exon-XM_012376397.1-3;Dbxref=GeneID:105677643%2CGenbank:XM_012376397.1;Parent=rna-XM_012376397.1
NW_012160816.1	Gnomon	exon	140132	140353	.	+	.	ID=exon-XM_012376397.1-4;Dbxref=GeneID:105677643%2CGenbank:XM_012376397.1;Parent=rna-XM_012376397.1
NW_012160816.1	Gnomon	exon	138355	138498	.	+	.	ID=exon-XM_012376397.1-1;Dbxref=GeneID:105677643%2CGenbank:XM_012376397.1;Parent=rna-XM_012376397.1
NW_012160816.1	Gnomon	exon	138894	139269	.	+	.	ID=exon-XM_012376397.1-2;Dbxref=GeneID:105677643%2CGenbank:XM_012376397.1;Parent=rna-XM_012376397.1
NW_012160816.1	Gnomon	exon	140520	140771	.	+	.	ID=exon-XM_012376397.1-5;Dbxref=GeneID:105677643%2CGenbank:XM_012376397.1;Parent=rna-XM_012376397.1
NW_012160816.1	Gnomon	exon	140887	141221	.	+	.	ID=exon-XM_012376397.1-6;Dbxref=GeneID:105677643%2CGenbank:XM_012376397.1;Parent=rna-XM_012376397.1
NW_012160816.1	Gnomon	exon	777586	777646	.	-	.	ID=exon-XM_012376599.1-3;Dbxref=GeneID:105677765%2CGenbank:XM_012376599.1;Parent=rna-XM_012376599.1
NW_012160816.1	Gnomon	exon	777386	777484	.	-	.	ID=exon-XM_012376599.1-4;Dbxref=GeneID:105677765%2CGenbank:XM_012376599.1;Parent=rna-XM_012376599.1
NW_012160816.1	Gnomon	exon	780839	781198	.	-	.	ID=exon-XM_012376599.1-1;Dbxref=GeneID:105677765%2CGenbank:XM_012376599.1;Parent=rna-XM_012376599.1
NW_012160816.1	Gnomon	exon	780071	780334	.	-	.	ID=exon-XM_012376599.1-2;Dbxref=GeneID:105677765%2CGenbank:XM_012376599.1;Parent=rna-XM_012376599.1
NW_012160816.1	Gnomon	exon	775875	775901	.	-	.	ID=exon-XM_012376599.1-7;Dbxref=GeneID:105677765%2CGenbank:XM_012376599.1;Parent=rna-XM_012376599.1
NW_012160816.1	Gnomon	exon	775500	775711	.	-	.	ID=exon-XM_012376599.1-8;Dbxref=GeneID:105677765%2CGenbank:XM_012376599.1;Parent=rna-XM_012376599.1
NW_012160816.1	Gnomon	exon	776458	776550	.	-	.	ID=exon-XM_012376599.1-5;Dbxref=GeneID:105677765%2CGenbank:XM_012376599.1;Parent=rna-XM_012376599.1
NW_012160816.1	Gnomon	exon	776157	776334	.	-	.	ID=exon-XM_012376599.1-6;Dbxref=GeneID:105677765%2CGenbank:XM_012376599.1;Parent=rna-XM_012376599.1
NW_012160816.1	Gnomon	exon	774963	775170	.	-	.	ID=exon-XM_012376599.1-9;Dbxref=GeneID:105677765%2CGenbank:XM_012376599.1;Parent=rna-XM_012376599.1
NW_012160816.1	Gnomon	CDS	1115962	1116174	.	+	0	Name=XP_012231934.1;ID=cds-XP_012231934.1;Dbxref=GeneID:105677708%2CGenbank:XP_012231934.1;Parent=rna-XM_012376511.1
NW_012160816.1	Gnomon	CDS	1116251	1116424	.	+	0	Name=XP_012231934.1;ID=cds-XP_012231934.1;Dbxref=GeneID:105677708%2CGenbank:XP_012231934.1;Parent=rna-XM_012376511.1
NW_012160816.1	Gnomon	CDS	1116734	1116830	.	+	0	Name=XP_012231934.1;ID=cds-XP_012231934.1;Dbxref=GeneID:105677708%2CGenbank:XP_012231934.1;Parent=rna-XM_012376511.1
NW_012160816.1	Gnomon	CDS	1116917	1117112	.	+	0	Name=XP_012231934.1;ID=cds-XP_012231934.1;Dbxref=GeneID:105677708%2CGenbank:XP_012231934.1;Parent=rna-XM_012376511.1
NW_012160816.1	Gnomon	CDS	1117369	1117506	.	+	0	Name=XP_012231934.1;ID=cds-XP_012231934.1;Dbxref=GeneID:105677708%2CGenbank:XP_012231934.1;Parent=rna-XM_012376511.1
NW_012160816.1	Gnomon	CDS	1117589	1117798	.	+	0	Name=XP_012231934.1;ID=cds-XP_012231934.1;Dbxref=GeneID:105677708%2CGenbank:XP_012231934.1;Parent=rna-XM_012376511.1
NW_012160816.1	Gnomon	CDS	1117899	1118082	.	+	0	Name=XP_012231934.1;ID=cds-XP_012231934.1;Dbxref=GeneID:105677708%2CGenbank:XP_012231934.1;Parent=rna-XM_012376511.1
NW_012160816.1	Gnomon	CDS	1119055	1119288	.	+	0	Name=XP_012231934.1;ID=cds-XP_012231934.1;Dbxref=GeneID:105677708%2CGenbank:XP_012231934.1;Parent=rna-XM_012376511.1
NW_012160816.1	Gnomon	CDS	1119650	1119826	.	+	0	Name=XP_012231934.1;ID=cds-XP_012231934.1;Dbxref=GeneID:105677708%2CGenbank:XP_012231934.1;Parent=rna-XM_012376511.1
NW_012160816.1	Gnomon	CDS	1119899	1120018	.	+	0	Name=XP_012231934.1;ID=cds-XP_012231934.1;Dbxref=GeneID:105677708%2CGenbank:XP_012231934.1;Parent=rna-XM_012376511.1
NW_012160816.1	Gnomon	CDS	1125363	1125456	.	+	0	Name=XP_012231934.1;ID=cds-XP_012231934.1;Dbxref=GeneID:105677708%2CGenbank:XP_012231934.1;Parent=rna-XM_012376511.1
NW_012160816.1	Gnomon	CDS	1125600	1125752	.	+	0	Name=XP_012231934.1;ID=cds-XP_012231934.1;Dbxref=GeneID:105677708%2CGenbank:XP_012231934.1;Parent=rna-XM_012376511.1
NW_012160816.1	Gnomon	CDS	1125839	1125961	.	+	0	Name=XP_012231934.1;ID=cds-XP_012231934.1;Dbxref=GeneID:105677708%2CGenbank:XP_012231934.1;Parent=rna-XM_012376511.1
NW_012160816.1	Gnomon	CDS	1126024	1126146	.	+	0	Name=XP_012231934.1;ID=cds-XP_012231934.1;Dbxref=GeneID:105677708%2CGenbank:XP_012231934.1;Parent=rna-XM_012376511.1
NW_012160816.1	Gnomon	CDS	1126238	1126380	.	+	0	Name=XP_012231934.1;ID=cds-XP_012231934.1;Dbxref=GeneID:105677708%2CGenbank:XP_012231934.1;Parent=rna-XM_012376511.1
NW_012160816.1	Gnomon	exon	1069707	1069944	.	+	.	ID=exon-XM_012376528.1-9;Dbxref=GeneID:105677719%2CGenbank:XM_012376528.1;Parent=rna-XM_012376528.1
NW_012160816.1	Gnomon	exon	1068469	1068674	.	+	.	ID=exon-XM_012376528.1-7;Dbxref=GeneID:105677719%2CGenbank:XM_012376528.1;Parent=rna-XM_012376528.1
NW_012160816.1	Gnomon	exon	1069216	1069415	.	+	.	ID=exon-XM_012376528.1-8;Dbxref=GeneID:105677719%2CGenbank:XM_012376528.1;Parent=rna-XM_012376528.1
NW_012160816.1	Gnomon	exon	993333	993426	.	+	.	ID=exon-XM_012376528.1-1;Dbxref=GeneID:105677719%2CGenbank:XM_012376528.1;Parent=rna-XM_012376528.1
NW_012160816.1	Gnomon	exon	993515	993592	.	+	.	ID=exon-XM_012376528.1-2;Dbxref=GeneID:105677719%2CGenbank:XM_012376528.1;Parent=rna-XM_012376528.1
NW_012160816.1	Gnomon	exon	1037913	1038106	.	+	.	ID=exon-XM_012376528.1-5;Dbxref=GeneID:105677719%2CGenbank:XM_012376528.1;Parent=rna-XM_012376528.1
NW_012160816.1	Gnomon	exon	1067867	1068023	.	+	.	ID=exon-XM_012376528.1-6;Dbxref=GeneID:105677719%2CGenbank:XM_012376528.1;Parent=rna-XM_012376528.1
NW_012160816.1	Gnomon	exon	993993	994047	.	+	.	ID=exon-XM_012376528.1-3;Dbxref=GeneID:105677719%2CGenbank:XM_012376528.1;Parent=rna-XM_012376528.1
NW_012160816.1	Gnomon	exon	997461	997571	.	+	.	ID=exon-XM_012376528.1-4;Dbxref=GeneID:105677719%2CGenbank:XM_012376528.1;Parent=rna-XM_012376528.1
NW_012160816.1	Gnomon	exon	591018	591121	.	+	.	ID=exon-XM_012376500.1-5;Dbxref=GeneID:105677703%2CGenbank:XM_012376500.1;Parent=rna-XM_012376500.1
NW_012160816.1	Gnomon	exon	591238	591454	.	+	.	ID=exon-XM_012376500.1-6;Dbxref=GeneID:105677703%2CGenbank:XM_012376500.1;Parent=rna-XM_012376500.1
NW_012160816.1	Gnomon	exon	591532	591772	.	+	.	ID=exon-XM_012376500.1-7;Dbxref=GeneID:105677703%2CGenbank:XM_012376500.1;Parent=rna-XM_012376500.1
NW_012160816.1	Gnomon	exon	591850	592478	.	+	.	ID=exon-XM_012376500.1-8;Dbxref=GeneID:105677703%2CGenbank:XM_012376500.1;Parent=rna-XM_012376500.1
NW_012160816.1	Gnomon	exon	589677	590143	.	+	.	ID=exon-XM_012376500.1-1;Dbxref=GeneID:105677703%2CGenbank:XM_012376500.1;Parent=rna-XM_012376500.1
NW_012160816.1	Gnomon	exon	590217	590309	.	+	.	ID=exon-XM_012376500.1-2;Dbxref=GeneID:105677703%2CGenbank:XM_012376500.1;Parent=rna-XM_012376500.1
NW_012160816.1	Gnomon	exon	590389	590713	.	+	.	ID=exon-XM_012376500.1-3;Dbxref=GeneID:105677703%2CGenbank:XM_012376500.1;Parent=rna-XM_012376500.1
NW_012160816.1	Gnomon	exon	590798	590941	.	+	.	ID=exon-XM_012376500.1-4;Dbxref=GeneID:105677703%2CGenbank:XM_012376500.1;Parent=rna-XM_012376500.1
NW_012160816.1	Gnomon	CDS	1210708	1210774	.	+	0	Name=XP_012232032.1;ID=cds-XP_012232032.1;Dbxref=GeneID:105677768%2CGenbank:XP_012232032.1;Parent=rna-XM_012376609.1
NW_012160816.1	Gnomon	CDS	1211325	1211612	.	+	0	Name=XP_012232032.1;ID=cds-XP_012232032.1;Dbxref=GeneID:105677768%2CGenbank:XP_012232032.1;Parent=rna-XM_012376609.1
NW_012160816.1	Gnomon	CDS	1211710	1212025	.	+	0	Name=XP_012232032.1;ID=cds-XP_012232032.1;Dbxref=GeneID:105677768%2CGenbank:XP_012232032.1;Parent=rna-XM_012376609.1
NW_012160816.1	Gnomon	CDS	1212202	1212419	.	+	0	Name=XP_012232032.1;ID=cds-XP_012232032.1;Dbxref=GeneID:105677768%2CGenbank:XP_012232032.1;Parent=rna-XM_012376609.1
NW_012160816.1	Gnomon	CDS	1212609	1212801	.	+	0	Name=XP_012232032.1;ID=cds-XP_012232032.1;Dbxref=GeneID:105677768%2CGenbank:XP_012232032.1;Parent=rna-XM_012376609.1
NW_012160816.1	Gnomon	CDS	1213015	1213292	.	+	0	Name=XP_012232032.1;ID=cds-XP_012232032.1;Dbxref=GeneID:105677768%2CGenbank:XP_012232032.1;Parent=rna-XM_012376609.1
NW_012160816.1	Gnomon	CDS	1213731	1214023	.	+	0	Name=XP_012232032.1;ID=cds-XP_012232032.1;Dbxref=GeneID:105677768%2CGenbank:XP_012232032.1;Parent=rna-XM_012376609.1
NW_012160816.1	Gnomon	exon	883290	883444	.	-	.	ID=exon-XR_001101586.1-1;Dbxref=GeneID:105677658%2CGenbank:XR_001101586.1;Parent=rna-XR_001101586.1
NW_012160816.1	Gnomon	exon	882535	882630	.	-	.	ID=exon-XR_001101586.1-4;Dbxref=GeneID:105677658%2CGenbank:XR_001101586.1;Parent=rna-XR_001101586.1
NW_012160816.1	Gnomon	exon	882026	882354	.	-	.	ID=exon-XR_001101586.1-5;Dbxref=GeneID:105677658%2CGenbank:XR_001101586.1;Parent=rna-XR_001101586.1
NW_012160816.1	Gnomon	exon	883067	883135	.	-	.	ID=exon-XR_001101586.1-2;Dbxref=GeneID:105677658%2CGenbank:XR_001101586.1;Parent=rna-XR_001101586.1
NW_012160816.1	Gnomon	exon	882703	882959	.	-	.	ID=exon-XR_001101586.1-3;Dbxref=GeneID:105677658%2CGenbank:XR_001101586.1;Parent=rna-XR_001101586.1
NW_012160816.1	Gnomon	CDS	1148020	1148355	.	+	0	Name=XP_012231931.1;ID=cds-XP_012231931.1;Dbxref=GeneID:105677707%2CGenbank:XP_012231931.1;Parent=rna-XM_012376508.1
NW_012160816.1	Gnomon	CDS	1148429	1148758	.	+	0	Name=XP_012231931.1;ID=cds-XP_012231931.1;Dbxref=GeneID:105677707%2CGenbank:XP_012231931.1;Parent=rna-XM_012376508.1
NW_012160816.1	Gnomon	CDS	1148846	1149011	.	+	0	Name=XP_012231931.1;ID=cds-XP_012231931.1;Dbxref=GeneID:105677707%2CGenbank:XP_012231931.1;Parent=rna-XM_012376508.1
NW_012160816.1	Gnomon	CDS	1149086	1149226	.	+	0	Name=XP_012231931.1;ID=cds-XP_012231931.1;Dbxref=GeneID:105677707%2CGenbank:XP_012231931.1;Parent=rna-XM_012376508.1
NW_012160816.1	Gnomon	CDS	1149310	1149467	.	+	0	Name=XP_012231931.1;ID=cds-XP_012231931.1;Dbxref=GeneID:105677707%2CGenbank:XP_012231931.1;Parent=rna-XM_012376508.1
NW_012160816.1	Gnomon	CDS	1149554	1150160	.	+	0	Name=XP_012231931.1;ID=cds-XP_012231931.1;Dbxref=GeneID:105677707%2CGenbank:XP_012231931.1;Parent=rna-XM_012376508.1
NW_012160816.1	Gnomon	CDS	1150330	1151249	.	+	0	Name=XP_012231931.1;ID=cds-XP_012231931.1;Dbxref=GeneID:105677707%2CGenbank:XP_012231931.1;Parent=rna-XM_012376508.1
NW_012160816.1	Gnomon	CDS	885139	885238	.	-	0	Name=XP_012231837.1;ID=cds-XP_012231837.1;Dbxref=GeneID:105677657%2CGenbank:XP_012231837.1;Parent=rna-XM_012376414.1
NW_012160816.1	Gnomon	CDS	884871	884990	.	-	0	Name=XP_012231837.1;ID=cds-XP_012231837.1;Dbxref=GeneID:105677657%2CGenbank:XP_012231837.1;Parent=rna-XM_012376414.1
NW_012160816.1	Gnomon	CDS	884635	884777	.	-	0	Name=XP_012231837.1;ID=cds-XP_012231837.1;Dbxref=GeneID:105677657%2CGenbank:XP_012231837.1;Parent=rna-XM_012376414.1
NW_012160816.1	Gnomon	CDS	883828	884559	.	-	0	Name=XP_012231837.1;ID=cds-XP_012231837.1;Dbxref=GeneID:105677657%2CGenbank:XP_012231837.1;Parent=rna-XM_012376414.1
NW_012160816.1	Gnomon	CDS	1206001	1206022	.	+	0	Name=XP_012232031.1;ID=cds-XP_012232031.1;Dbxref=GeneID:105677768%2CGenbank:XP_012232031.1;Parent=rna-XM_012376608.1
NW_012160816.1	Gnomon	CDS	1210700	1210774	.	+	0	Name=XP_012232031.1;ID=cds-XP_012232031.1;Dbxref=GeneID:105677768%2CGenbank:XP_012232031.1;Parent=rna-XM_012376608.1
NW_012160816.1	Gnomon	CDS	1211325	1211612	.	+	0	Name=XP_012232031.1;ID=cds-XP_012232031.1;Dbxref=GeneID:105677768%2CGenbank:XP_012232031.1;Parent=rna-XM_012376608.1
NW_012160816.1	Gnomon	CDS	1211710	1212025	.	+	0	Name=XP_012232031.1;ID=cds-XP_012232031.1;Dbxref=GeneID:105677768%2CGenbank:XP_012232031.1;Parent=rna-XM_012376608.1
NW_012160816.1	Gnomon	CDS	1212202	1212419	.	+	0	Name=XP_012232031.1;ID=cds-XP_012232031.1;Dbxref=GeneID:105677768%2CGenbank:XP_012232031.1;Parent=rna-XM_012376608.1
NW_012160816.1	Gnomon	CDS	1212609	1212801	.	+	0	Name=XP_012232031.1;ID=cds-XP_012232031.1;Dbxref=GeneID:105677768%2CGenbank:XP_012232031.1;Parent=rna-XM_012376608.1
NW_012160816.1	Gnomon	CDS	1213015	1213292	.	+	0	Name=XP_012232031.1;ID=cds-XP_012232031.1;Dbxref=GeneID:105677768%2CGenbank:XP_012232031.1;Parent=rna-XM_012376608.1
NW_012160816.1	Gnomon	CDS	1213731	1214023	.	+	0	Name=XP_012232031.1;ID=cds-XP_012232031.1;Dbxref=GeneID:105677768%2CGenbank:XP_012232031.1;Parent=rna-XM_012376608.1
NW_012160816.1	Gnomon	mRNA	182064	185884	.	+	.	Name=XM_012376400.1;ID=rna-XM_012376400.1;Dbxref=GeneID:105677645%2CGenbank:XM_012376400.1;Parent=gene-LOC105677645
NW_012160816.1	Gnomon	mRNA	822114	828755	.	-	.	Name=XM_012376640.1;ID=rna-XM_012376640.1;Dbxref=GeneID:105677787%2CGenbank:XM_012376640.1;Parent=gene-LOC105677787
NW_012160816.1	Gnomon	mRNA	525588	527649	.	-	.	Name=XM_012376546.1;ID=rna-XM_012376546.1;Dbxref=GeneID:105677728%2CGenbank:XM_012376546.1;Parent=gene-LOC105677728
NW_012160816.1	Gnomon	mRNA	60211	68777	.	-	.	Name=XM_012376390.1;ID=rna-XM_012376390.1;Dbxref=GeneID:105677637%2CGenbank:XM_012376390.1;Parent=gene-LOC105677637
NW_012160816.1	Gnomon	CDS	887952	887977	.	+	0	Name=XP_012232030.1;ID=cds-XP_012232030.1;Dbxref=GeneID:105677767%2CGenbank:XP_012232030.1;Parent=rna-XM_012376607.1
NW_012160816.1	Gnomon	CDS	888249	888453	.	+	0	Name=XP_012232030.1;ID=cds-XP_012232030.1;Dbxref=GeneID:105677767%2CGenbank:XP_012232030.1;Parent=rna-XM_012376607.1
NW_012160816.1	Gnomon	CDS	890582	890737	.	+	0	Name=XP_012232030.1;ID=cds-XP_012232030.1;Dbxref=GeneID:105677767%2CGenbank:XP_012232030.1;Parent=rna-XM_012376607.1
NW_012160816.1	Gnomon	CDS	1115962	1116174	.	+	0	Name=XP_012231932.1;ID=cds-XP_012231932.1;Dbxref=GeneID:105677708%2CGenbank:XP_012231932.1;Parent=rna-XM_012376509.1
NW_012160816.1	Gnomon	CDS	1116251	1116424	.	+	0	Name=XP_012231932.1;ID=cds-XP_012231932.1;Dbxref=GeneID:105677708%2CGenbank:XP_012231932.1;Parent=rna-XM_012376509.1
NW_012160816.1	Gnomon	CDS	1116734	1116830	.	+	0	Name=XP_012231932.1;ID=cds-XP_012231932.1;Dbxref=GeneID:105677708%2CGenbank:XP_012231932.1;Parent=rna-XM_012376509.1
NW_012160816.1	Gnomon	CDS	1116917	1117112	.	+	0	Name=XP_012231932.1;ID=cds-XP_012231932.1;Dbxref=GeneID:105677708%2CGenbank:XP_012231932.1;Parent=rna-XM_012376509.1
NW_012160816.1	Gnomon	CDS	1117369	1117506	.	+	0	Name=XP_012231932.1;ID=cds-XP_012231932.1;Dbxref=GeneID:105677708%2CGenbank:XP_012231932.1;Parent=rna-XM_012376509.1
NW_012160816.1	Gnomon	CDS	1117589	1117798	.	+	0	Name=XP_012231932.1;ID=cds-XP_012231932.1;Dbxref=GeneID:105677708%2CGenbank:XP_012231932.1;Parent=rna-XM_012376509.1
NW_012160816.1	Gnomon	CDS	1117899	1118082	.	+	0	Name=XP_012231932.1;ID=cds-XP_012231932.1;Dbxref=GeneID:105677708%2CGenbank:XP_012231932.1;Parent=rna-XM_012376509.1
NW_012160816.1	Gnomon	CDS	1118336	1118509	.	+	0	Name=XP_012231932.1;ID=cds-XP_012231932.1;Dbxref=GeneID:105677708%2CGenbank:XP_012231932.1;Parent=rna-XM_012376509.1
NW_012160816.1	Gnomon	CDS	1119055	1119288	.	+	0	Name=XP_012231932.1;ID=cds-XP_012231932.1;Dbxref=GeneID:105677708%2CGenbank:XP_012231932.1;Parent=rna-XM_012376509.1
NW_012160816.1	Gnomon	CDS	1119650	1119826	.	+	0	Name=XP_012231932.1;ID=cds-XP_012231932.1;Dbxref=GeneID:105677708%2CGenbank:XP_012231932.1;Parent=rna-XM_012376509.1
NW_012160816.1	Gnomon	CDS	1119899	1119970	.	+	0	Name=XP_012231932.1;ID=cds-XP_012231932.1;Dbxref=GeneID:105677708%2CGenbank:XP_012231932.1;Parent=rna-XM_012376509.1
NW_012160816.1	Gnomon	CDS	1125196	1125262	.	+	0	Name=XP_012231932.1;ID=cds-XP_012231932.1;Dbxref=GeneID:105677708%2CGenbank:XP_012231932.1;Parent=rna-XM_012376509.1
NW_012160816.1	Gnomon	CDS	1125382	1125456	.	+	0	Name=XP_012231932.1;ID=cds-XP_012231932.1;Dbxref=GeneID:105677708%2CGenbank:XP_012231932.1;Parent=rna-XM_012376509.1
NW_012160816.1	Gnomon	CDS	1125600	1125752	.	+	0	Name=XP_012231932.1;ID=cds-XP_012231932.1;Dbxref=GeneID:105677708%2CGenbank:XP_012231932.1;Parent=rna-XM_012376509.1
NW_012160816.1	Gnomon	CDS	1125839	1125961	.	+	0	Name=XP_012231932.1;ID=cds-XP_012231932.1;Dbxref=GeneID:105677708%2CGenbank:XP_012231932.1;Parent=rna-XM_012376509.1
NW_012160816.1	Gnomon	CDS	1126024	1126146	.	+	0	Name=XP_012231932.1;ID=cds-XP_012231932.1;Dbxref=GeneID:105677708%2CGenbank:XP_012231932.1;Parent=rna-XM_012376509.1
NW_012160816.1	Gnomon	CDS	1126238	1126380	.	+	0	Name=XP_012231932.1;ID=cds-XP_012231932.1;Dbxref=GeneID:105677708%2CGenbank:XP_012231932.1;Parent=rna-XM_012376509.1
NW_012160816.1	Gnomon	CDS	883290	883370	.	-	0	Name=XP_012231838.1;ID=cds-XP_012231838.1;Dbxref=GeneID:105677658%2CGenbank:XP_012231838.1;Parent=rna-XM_012376415.1
NW_012160816.1	Gnomon	CDS	883067	883135	.	-	0	Name=XP_012231838.1;ID=cds-XP_012231838.1;Dbxref=GeneID:105677658%2CGenbank:XP_012231838.1;Parent=rna-XM_012376415.1
NW_012160816.1	Gnomon	CDS	882703	882959	.	-	0	Name=XP_012231838.1;ID=cds-XP_012231838.1;Dbxref=GeneID:105677658%2CGenbank:XP_012231838.1;Parent=rna-XM_012376415.1
NW_012160816.1	Gnomon	CDS	882606	882630	.	-	0	Name=XP_012231838.1;ID=cds-XP_012231838.1;Dbxref=GeneID:105677658%2CGenbank:XP_012231838.1;Parent=rna-XM_012376415.1
NW_012160816.1	Gnomon	exon	746055	749776	.	-	.	ID=exon-XM_012376460.1-10;Dbxref=GeneID:105677688%2CGenbank:XM_012376460.1;Parent=rna-XM_012376460.1
NW_012160816.1	Gnomon	mRNA	1069954	1080146	.	-	.	Name=XM_012376534.1;ID=rna-XM_012376534.1;Dbxref=GeneID:105677721%2CGenbank:XM_012376534.1;Parent=gene-LOC105677721
NW_012160816.1	Gnomon	exon	1237617	1237916	.	+	.	ID=exon-XM_012376453.1-4;Dbxref=GeneID:105677684%2CGenbank:XM_012376453.1;Parent=rna-XM_012376453.1
NW_012160816.1	Gnomon	exon	1238203	1238772	.	+	.	ID=exon-XM_012376453.1-5;Dbxref=GeneID:105677684%2CGenbank:XM_012376453.1;Parent=rna-XM_012376453.1
NW_012160816.1	Gnomon	exon	1238864	1243490	.	+	.	ID=exon-XM_012376453.1-6;Dbxref=GeneID:105677684%2CGenbank:XM_012376453.1;Parent=rna-XM_012376453.1
NW_012160816.1	Gnomon	exon	1231437	1231701	.	+	.	ID=exon-XM_012376453.1-1;Dbxref=GeneID:105677684%2CGenbank:XM_012376453.1;Parent=rna-XM_012376453.1
NW_012160816.1	Gnomon	exon	1235362	1235473	.	+	.	ID=exon-XM_012376453.1-2;Dbxref=GeneID:105677684%2CGenbank:XM_012376453.1;Parent=rna-XM_012376453.1
NW_012160816.1	Gnomon	exon	1235756	1237045	.	+	.	ID=exon-XM_012376453.1-3;Dbxref=GeneID:105677684%2CGenbank:XM_012376453.1;Parent=rna-XM_012376453.1
NW_012160816.1	Gnomon	exon	1192397	1192601	.	-	.	ID=exon-XM_012376469.1-10;Dbxref=GeneID:105677694%2CGenbank:XM_012376469.1;Parent=rna-XM_012376469.1
NW_012160816.1	Gnomon	exon	1192173	1192332	.	-	.	ID=exon-XM_012376469.1-11;Dbxref=GeneID:105677694%2CGenbank:XM_012376469.1;Parent=rna-XM_012376469.1
NW_012160816.1	Gnomon	exon	1191896	1192103	.	-	.	ID=exon-XM_012376469.1-12;Dbxref=GeneID:105677694%2CGenbank:XM_012376469.1;Parent=rna-XM_012376469.1
NW_012160816.1	Gnomon	exon	1190922	1191097	.	-	.	ID=exon-XM_012376469.1-13;Dbxref=GeneID:105677694%2CGenbank:XM_012376469.1;Parent=rna-XM_012376469.1
NW_012160816.1	Gnomon	exon	1190570	1190816	.	-	.	ID=exon-XM_012376469.1-14;Dbxref=GeneID:105677694%2CGenbank:XM_012376469.1;Parent=rna-XM_012376469.1
NW_012160816.1	Gnomon	exon	1190351	1190494	.	-	.	ID=exon-XM_012376469.1-15;Dbxref=GeneID:105677694%2CGenbank:XM_012376469.1;Parent=rna-XM_012376469.1
NW_012160816.1	Gnomon	exon	1189968	1190111	.	-	.	ID=exon-XM_012376469.1-16;Dbxref=GeneID:105677694%2CGenbank:XM_012376469.1;Parent=rna-XM_012376469.1
NW_012160816.1	Gnomon	exon	1189542	1189711	.	-	.	ID=exon-XM_012376469.1-17;Dbxref=GeneID:105677694%2CGenbank:XM_012376469.1;Parent=rna-XM_012376469.1
NW_012160816.1	Gnomon	exon	1189284	1189478	.	-	.	ID=exon-XM_012376469.1-18;Dbxref=GeneID:105677694%2CGenbank:XM_012376469.1;Parent=rna-XM_012376469.1
NW_012160816.1	Gnomon	exon	1188955	1189212	.	-	.	ID=exon-XM_012376469.1-19;Dbxref=GeneID:105677694%2CGenbank:XM_012376469.1;Parent=rna-XM_012376469.1
NW_012160816.1	Gnomon	exon	1188503	1188749	.	-	.	ID=exon-XM_012376469.1-20;Dbxref=GeneID:105677694%2CGenbank:XM_012376469.1;Parent=rna-XM_012376469.1
NW_012160816.1	Gnomon	exon	1187886	1188256	.	-	.	ID=exon-XM_012376469.1-21;Dbxref=GeneID:105677694%2CGenbank:XM_012376469.1;Parent=rna-XM_012376469.1
NW_012160816.1	Gnomon	exon	1187606	1187764	.	-	.	ID=exon-XM_012376469.1-22;Dbxref=GeneID:105677694%2CGenbank:XM_012376469.1;Parent=rna-XM_012376469.1
NW_012160816.1	Gnomon	exon	1187242	1187511	.	-	.	ID=exon-XM_012376469.1-23;Dbxref=GeneID:105677694%2CGenbank:XM_012376469.1;Parent=rna-XM_012376469.1
NW_012160816.1	Gnomon	exon	1186888	1187154	.	-	.	ID=exon-XM_012376469.1-24;Dbxref=GeneID:105677694%2CGenbank:XM_012376469.1;Parent=rna-XM_012376469.1
NW_012160816.1	Gnomon	exon	1183466	1186727	.	-	.	ID=exon-XM_012376469.1-25;Dbxref=GeneID:105677694%2CGenbank:XM_012376469.1;Parent=rna-XM_012376469.1
NW_012160816.1	Gnomon	exon	1133524	1133874	.	+	.	ID=exon-XM_012376505.1-6;Dbxref=GeneID:105677706%2CGenbank:XM_012376505.1;Parent=rna-XM_012376505.1
NW_012160816.1	Gnomon	exon	1133975	1134190	.	+	.	ID=exon-XM_012376505.1-7;Dbxref=GeneID:105677706%2CGenbank:XM_012376505.1;Parent=rna-XM_012376505.1
NW_012160816.1	Gnomon	exon	1133094	1133233	.	+	.	ID=exon-XM_012376505.1-4;Dbxref=GeneID:105677706%2CGenbank:XM_012376505.1;Parent=rna-XM_012376505.1
NW_012160816.1	Gnomon	exon	1133326	1133444	.	+	.	ID=exon-XM_012376505.1-5;Dbxref=GeneID:105677706%2CGenbank:XM_012376505.1;Parent=rna-XM_012376505.1
NW_012160816.1	Gnomon	exon	1131170	1132391	.	+	.	ID=exon-XM_012376505.1-2;Dbxref=GeneID:105677706%2CGenbank:XM_012376505.1;Parent=rna-XM_012376505.1
NW_012160816.1	Gnomon	exon	1132621	1132892	.	+	.	ID=exon-XM_012376505.1-3;Dbxref=GeneID:105677706%2CGenbank:XM_012376505.1;Parent=rna-XM_012376505.1
NW_012160816.1	Gnomon	exon	1130535	1130616	.	+	.	ID=exon-XM_012376505.1-1;Dbxref=GeneID:105677706%2CGenbank:XM_012376505.1;Parent=rna-XM_012376505.1
NW_012160816.1	Gnomon	exon	1134315	1134494	.	+	.	ID=exon-XM_012376505.1-8;Dbxref=GeneID:105677706%2CGenbank:XM_012376505.1;Parent=rna-XM_012376505.1
NW_012160816.1	Gnomon	exon	1134602	1134824	.	+	.	ID=exon-XM_012376505.1-9;Dbxref=GeneID:105677706%2CGenbank:XM_012376505.1;Parent=rna-XM_012376505.1
NW_012160816.1	Gnomon	CDS	1329211	1329282	.	-	0	Name=XP_012231835.1;ID=cds-XP_012231835.1;Dbxref=GeneID:105677656%2CGenbank:XP_012231835.1;Parent=rna-XM_012376412.1
NW_012160816.1	Gnomon	CDS	1328930	1329142	.	-	0	Name=XP_012231835.1;ID=cds-XP_012231835.1;Dbxref=GeneID:105677656%2CGenbank:XP_012231835.1;Parent=rna-XM_012376412.1
NW_012160816.1	Gnomon	CDS	1328516	1328845	.	-	0	Name=XP_012231835.1;ID=cds-XP_012231835.1;Dbxref=GeneID:105677656%2CGenbank:XP_012231835.1;Parent=rna-XM_012376412.1
NW_012160816.1	Gnomon	CDS	1328197	1328454	.	-	0	Name=XP_012231835.1;ID=cds-XP_012231835.1;Dbxref=GeneID:105677656%2CGenbank:XP_012231835.1;Parent=rna-XM_012376412.1
NW_012160816.1	Gnomon	CDS	1327999	1328112	.	-	0	Name=XP_012231835.1;ID=cds-XP_012231835.1;Dbxref=GeneID:105677656%2CGenbank:XP_012231835.1;Parent=rna-XM_012376412.1
NW_012160816.1	Gnomon	CDS	1327530	1327921	.	-	0	Name=XP_012231835.1;ID=cds-XP_012231835.1;Dbxref=GeneID:105677656%2CGenbank:XP_012231835.1;Parent=rna-XM_012376412.1
NW_012160816.1	Gnomon	CDS	1327217	1327448	.	-	0	Name=XP_012231835.1;ID=cds-XP_012231835.1;Dbxref=GeneID:105677656%2CGenbank:XP_012231835.1;Parent=rna-XM_012376412.1
NW_012160816.1	Gnomon	exon	901240	901936	.	+	.	ID=exon-XM_012376523.1-1;Dbxref=GeneID:105677717%2CGenbank:XM_012376523.1;Parent=rna-XM_012376523.1
NW_012160816.1	Gnomon	exon	969656	970053	.	+	.	ID=exon-XM_012376523.1-2;Dbxref=GeneID:105677717%2CGenbank:XM_012376523.1;Parent=rna-XM_012376523.1
NW_012160816.1	Gnomon	exon	971111	971134	.	+	.	ID=exon-XM_012376523.1-3;Dbxref=GeneID:105677717%2CGenbank:XM_012376523.1;Parent=rna-XM_012376523.1
NW_012160816.1	Gnomon	exon	972572	972658	.	+	.	ID=exon-XM_012376523.1-4;Dbxref=GeneID:105677717%2CGenbank:XM_012376523.1;Parent=rna-XM_012376523.1
NW_012160816.1	Gnomon	exon	975862	977684	.	+	.	ID=exon-XM_012376523.1-5;Dbxref=GeneID:105677717%2CGenbank:XM_012376523.1;Parent=rna-XM_012376523.1
NW_012160816.1	Gnomon	exon	78342	79997	.	+	.	ID=exon-XM_012376395.1-1;Dbxref=GeneID:105677640%2CGenbank:XM_012376395.1;Parent=rna-XM_012376395.1
NW_012160816.1	Gnomon	exon	80112	80300	.	+	.	ID=exon-XM_012376395.1-2;Dbxref=GeneID:105677640%2CGenbank:XM_012376395.1;Parent=rna-XM_012376395.1
NW_012160816.1	Gnomon	exon	91493	91632	.	+	.	ID=exon-XM_012376395.1-9;Dbxref=GeneID:105677640%2CGenbank:XM_012376395.1;Parent=rna-XM_012376395.1
NW_012160816.1	Gnomon	exon	82251	82419	.	+	.	ID=exon-XM_012376395.1-7;Dbxref=GeneID:105677640%2CGenbank:XM_012376395.1;Parent=rna-XM_012376395.1
NW_012160816.1	Gnomon	exon	87533	87686	.	+	.	ID=exon-XM_012376395.1-8;Dbxref=GeneID:105677640%2CGenbank:XM_012376395.1;Parent=rna-XM_012376395.1
NW_012160816.1	Gnomon	exon	81742	81851	.	+	.	ID=exon-XM_012376395.1-5;Dbxref=GeneID:105677640%2CGenbank:XM_012376395.1;Parent=rna-XM_012376395.1
NW_012160816.1	Gnomon	exon	81928	82167	.	+	.	ID=exon-XM_012376395.1-6;Dbxref=GeneID:105677640%2CGenbank:XM_012376395.1;Parent=rna-XM_012376395.1
NW_012160816.1	Gnomon	exon	80640	80782	.	+	.	ID=exon-XM_012376395.1-3;Dbxref=GeneID:105677640%2CGenbank:XM_012376395.1;Parent=rna-XM_012376395.1
NW_012160816.1	Gnomon	exon	80862	80994	.	+	.	ID=exon-XM_012376395.1-4;Dbxref=GeneID:105677640%2CGenbank:XM_012376395.1;Parent=rna-XM_012376395.1
NW_012160816.1	Gnomon	mRNA	1074749	1080580	.	-	.	Name=XM_012376535.1;ID=rna-XM_012376535.1;Dbxref=GeneID:105677721%2CGenbank:XM_012376535.1;Parent=gene-LOC105677721
NW_012160816.1	Gnomon	CDS	1148020	1148355	.	+	0	Name=XP_012231930.1;ID=cds-XP_012231930.1;Dbxref=GeneID:105677707%2CGenbank:XP_012231930.1;Parent=rna-XM_012376507.1
NW_012160816.1	Gnomon	CDS	1148429	1148758	.	+	0	Name=XP_012231930.1;ID=cds-XP_012231930.1;Dbxref=GeneID:105677707%2CGenbank:XP_012231930.1;Parent=rna-XM_012376507.1
NW_012160816.1	Gnomon	CDS	1148846	1149011	.	+	0	Name=XP_012231930.1;ID=cds-XP_012231930.1;Dbxref=GeneID:105677707%2CGenbank:XP_012231930.1;Parent=rna-XM_012376507.1
NW_012160816.1	Gnomon	CDS	1149086	1149226	.	+	0	Name=XP_012231930.1;ID=cds-XP_012231930.1;Dbxref=GeneID:105677707%2CGenbank:XP_012231930.1;Parent=rna-XM_012376507.1
NW_012160816.1	Gnomon	CDS	1149310	1149467	.	+	0	Name=XP_012231930.1;ID=cds-XP_012231930.1;Dbxref=GeneID:105677707%2CGenbank:XP_012231930.1;Parent=rna-XM_012376507.1
NW_012160816.1	Gnomon	CDS	1149554	1150160	.	+	0	Name=XP_012231930.1;ID=cds-XP_012231930.1;Dbxref=GeneID:105677707%2CGenbank:XP_012231930.1;Parent=rna-XM_012376507.1
NW_012160816.1	Gnomon	CDS	1150330	1151249	.	+	0	Name=XP_012231930.1;ID=cds-XP_012231930.1;Dbxref=GeneID:105677707%2CGenbank:XP_012231930.1;Parent=rna-XM_012376507.1
NW_012160816.1	Gnomon	exon	156999	157086	.	-	.	ID=exon-XR_001101585.1-3;Dbxref=GeneID:105677654%2CGenbank:XR_001101585.1;Parent=rna-XR_001101585.1
NW_012160816.1	Gnomon	exon	158410	158502	.	-	.	ID=exon-XR_001101585.1-1;Dbxref=GeneID:105677654%2CGenbank:XR_001101585.1;Parent=rna-XR_001101585.1
NW_012160816.1	Gnomon	exon	158138	158290	.	-	.	ID=exon-XR_001101585.1-2;Dbxref=GeneID:105677654%2CGenbank:XR_001101585.1;Parent=rna-XR_001101585.1
NW_012160816.1	Gnomon	CDS	885139	885238	.	-	0	Name=XP_012231836.1;ID=cds-XP_012231836.1;Dbxref=GeneID:105677657%2CGenbank:XP_012231836.1;Parent=rna-XM_012376413.1
NW_012160816.1	Gnomon	CDS	884871	884990	.	-	0	Name=XP_012231836.1;ID=cds-XP_012231836.1;Dbxref=GeneID:105677657%2CGenbank:XP_012231836.1;Parent=rna-XM_012376413.1
NW_012160816.1	Gnomon	CDS	884635	884777	.	-	0	Name=XP_012231836.1;ID=cds-XP_012231836.1;Dbxref=GeneID:105677657%2CGenbank:XP_012231836.1;Parent=rna-XM_012376413.1
NW_012160816.1	Gnomon	CDS	883828	884559	.	-	0	Name=XP_012231836.1;ID=cds-XP_012231836.1;Dbxref=GeneID:105677657%2CGenbank:XP_012231836.1;Parent=rna-XM_012376413.1
NW_012160816.1	Gnomon	exon	259288	259657	.	-	.	ID=exon-XM_012376571.1-1;Dbxref=GeneID:105677741%2CGenbank:XM_012376571.1;Parent=rna-XM_012376571.1
NW_012160816.1	Gnomon	exon	258637	258754	.	-	.	ID=exon-XM_012376571.1-2;Dbxref=GeneID:105677741%2CGenbank:XM_012376571.1;Parent=rna-XM_012376571.1
NW_012160816.1	Gnomon	exon	258061	258401	.	-	.	ID=exon-XM_012376571.1-3;Dbxref=GeneID:105677741%2CGenbank:XM_012376571.1;Parent=rna-XM_012376571.1
NW_012160816.1	Gnomon	mRNA	519635	520919	.	+	.	Name=XM_012376630.1;ID=rna-XM_012376630.1;Dbxref=GeneID:105677780%2CGenbank:XM_012376630.1;Parent=gene-LOC105677780
NW_012160816.1	Gnomon	exon	347610	347753	.	-	.	ID=exon-XM_012376371.1-1;Dbxref=GeneID:105677632%2CGenbank:XM_012376371.1;Parent=rna-XM_012376371.1
NW_012160816.1	Gnomon	exon	347342	347461	.	-	.	ID=exon-XM_012376371.1-2;Dbxref=GeneID:105677632%2CGenbank:XM_012376371.1;Parent=rna-XM_012376371.1
NW_012160816.1	Gnomon	exon	346859	346976	.	-	.	ID=exon-XM_012376371.1-3;Dbxref=GeneID:105677632%2CGenbank:XM_012376371.1;Parent=rna-XM_012376371.1
NW_012160816.1	Gnomon	exon	346525	346774	.	-	.	ID=exon-XM_012376371.1-4;Dbxref=GeneID:105677632%2CGenbank:XM_012376371.1;Parent=rna-XM_012376371.1
NW_012160816.1	Gnomon	exon	344801	344899	.	-	.	ID=exon-XM_012376371.1-9;Dbxref=GeneID:105677632%2CGenbank:XM_012376371.1;Parent=rna-XM_012376371.1
NW_012160816.1	Gnomon	exon	346331	346453	.	-	.	ID=exon-XM_012376371.1-5;Dbxref=GeneID:105677632%2CGenbank:XM_012376371.1;Parent=rna-XM_012376371.1
NW_012160816.1	Gnomon	exon	345841	345958	.	-	.	ID=exon-XM_012376371.1-6;Dbxref=GeneID:105677632%2CGenbank:XM_012376371.1;Parent=rna-XM_012376371.1
NW_012160816.1	Gnomon	exon	345478	345614	.	-	.	ID=exon-XM_012376371.1-7;Dbxref=GeneID:105677632%2CGenbank:XM_012376371.1;Parent=rna-XM_012376371.1
NW_012160816.1	Gnomon	exon	345166	345298	.	-	.	ID=exon-XM_012376371.1-8;Dbxref=GeneID:105677632%2CGenbank:XM_012376371.1;Parent=rna-XM_012376371.1
NW_012160816.1	Gnomon	exon	204246	204571	.	+	.	ID=exon-XM_012376623.1-1;Dbxref=GeneID:105677776%2CGenbank:XM_012376623.1;Parent=rna-XM_012376623.1
NW_012160816.1	Gnomon	exon	204670	205473	.	+	.	ID=exon-XM_012376623.1-2;Dbxref=GeneID:105677776%2CGenbank:XM_012376623.1;Parent=rna-XM_012376623.1
NW_012160816.1	Gnomon	exon	206356	206570	.	+	.	ID=exon-XM_012376623.1-5;Dbxref=GeneID:105677776%2CGenbank:XM_012376623.1;Parent=rna-XM_012376623.1
NW_012160816.1	Gnomon	exon	206670	206882	.	+	.	ID=exon-XM_012376623.1-6;Dbxref=GeneID:105677776%2CGenbank:XM_012376623.1;Parent=rna-XM_012376623.1
NW_012160816.1	Gnomon	exon	205576	205812	.	+	.	ID=exon-XM_012376623.1-3;Dbxref=GeneID:105677776%2CGenbank:XM_012376623.1;Parent=rna-XM_012376623.1
NW_012160816.1	Gnomon	exon	205938	206203	.	+	.	ID=exon-XM_012376623.1-4;Dbxref=GeneID:105677776%2CGenbank:XM_012376623.1;Parent=rna-XM_012376623.1
NW_012160816.1	Gnomon	exon	206999	207141	.	+	.	ID=exon-XM_012376623.1-7;Dbxref=GeneID:105677776%2CGenbank:XM_012376623.1;Parent=rna-XM_012376623.1
NW_012160816.1	Gnomon	mRNA	1064477	1067166	.	-	.	Name=XM_012376536.1;ID=rna-XM_012376536.1;Dbxref=GeneID:105677722%2CGenbank:XM_012376536.1;Parent=gene-LOC105677722
NW_012160816.1	Gnomon	mRNA	106735	130570	.	+	.	Name=XM_012376380.1;ID=rna-XM_012376380.1;Dbxref=GeneID:105677636%2CGenbank:XM_012376380.1;Parent=gene-LOC105677636
NW_012160816.1	Gnomon	CDS	881212	881269	.	-	0	Name=XP_012231833.1;ID=cds-XP_012231833.1;Dbxref=GeneID:105677655%2CGenbank:XP_012231833.1;Parent=rna-XM_012376410.1
NW_012160816.1	Gnomon	CDS	880869	880924	.	-	0	Name=XP_012231833.1;ID=cds-XP_012231833.1;Dbxref=GeneID:105677655%2CGenbank:XP_012231833.1;Parent=rna-XM_012376410.1
NW_012160816.1	Gnomon	CDS	880630	880784	.	-	0	Name=XP_012231833.1;ID=cds-XP_012231833.1;Dbxref=GeneID:105677655%2CGenbank:XP_012231833.1;Parent=rna-XM_012376410.1
NW_012160816.1	Gnomon	CDS	880458	880524	.	-	0	Name=XP_012231833.1;ID=cds-XP_012231833.1;Dbxref=GeneID:105677655%2CGenbank:XP_012231833.1;Parent=rna-XM_012376410.1
NW_012160816.1	Gnomon	CDS	880115	880381	.	-	0	Name=XP_012231833.1;ID=cds-XP_012231833.1;Dbxref=GeneID:105677655%2CGenbank:XP_012231833.1;Parent=rna-XM_012376410.1
NW_012160816.1	Gnomon	CDS	879861	880040	.	-	0	Name=XP_012231833.1;ID=cds-XP_012231833.1;Dbxref=GeneID:105677655%2CGenbank:XP_012231833.1;Parent=rna-XM_012376410.1
NW_012160816.1	Gnomon	CDS	879549	879724	.	-	0	Name=XP_012231833.1;ID=cds-XP_012231833.1;Dbxref=GeneID:105677655%2CGenbank:XP_012231833.1;Parent=rna-XM_012376410.1
NW_012160816.1	Gnomon	CDS	879228	879432	.	-	0	Name=XP_012231833.1;ID=cds-XP_012231833.1;Dbxref=GeneID:105677655%2CGenbank:XP_012231833.1;Parent=rna-XM_012376410.1
NW_012160816.1	Gnomon	CDS	879071	879151	.	-	0	Name=XP_012231833.1;ID=cds-XP_012231833.1;Dbxref=GeneID:105677655%2CGenbank:XP_012231833.1;Parent=rna-XM_012376410.1
NW_012160816.1	Gnomon	CDS	878922	879014	.	-	0	Name=XP_012231833.1;ID=cds-XP_012231833.1;Dbxref=GeneID:105677655%2CGenbank:XP_012231833.1;Parent=rna-XM_012376410.1
NW_012160816.1	Gnomon	CDS	878573	878852	.	-	0	Name=XP_012231833.1;ID=cds-XP_012231833.1;Dbxref=GeneID:105677655%2CGenbank:XP_012231833.1;Parent=rna-XM_012376410.1
NW_012160816.1	Gnomon	CDS	878331	878482	.	-	0	Name=XP_012231833.1;ID=cds-XP_012231833.1;Dbxref=GeneID:105677655%2CGenbank:XP_012231833.1;Parent=rna-XM_012376410.1
NW_012160816.1	Gnomon	CDS	564342	564438	.	+	0	Name=XP_012231979.1;ID=cds-XP_012231979.1;Dbxref=GeneID:105677732%2CGenbank:XP_012231979.1;Parent=rna-XM_012376556.1
NW_012160816.1	Gnomon	CDS	564655	565415	.	+	0	Name=XP_012231979.1;ID=cds-XP_012231979.1;Dbxref=GeneID:105677732%2CGenbank:XP_012231979.1;Parent=rna-XM_012376556.1
NW_012160816.1	Gnomon	exon	1263409	1268553	.	-	.	ID=exon-XM_012376449.1-14;Dbxref=GeneID:105677682%2CGenbank:XM_012376449.1;Parent=rna-XM_012376449.1
NW_012160816.1	Gnomon	exon	1271121	1271495	.	-	.	ID=exon-XM_012376449.1-10;Dbxref=GeneID:105677682%2CGenbank:XM_012376449.1;Parent=rna-XM_012376449.1
NW_012160816.1	Gnomon	exon	1270695	1270961	.	-	.	ID=exon-XM_012376449.1-11;Dbxref=GeneID:105677682%2CGenbank:XM_012376449.1;Parent=rna-XM_012376449.1
NW_012160816.1	Gnomon	exon	1269035	1270531	.	-	.	ID=exon-XM_012376449.1-12;Dbxref=GeneID:105677682%2CGenbank:XM_012376449.1;Parent=rna-XM_012376449.1
NW_012160816.1	Gnomon	exon	1268625	1268828	.	-	.	ID=exon-XM_012376449.1-13;Dbxref=GeneID:105677682%2CGenbank:XM_012376449.1;Parent=rna-XM_012376449.1
NW_012160816.1	Gnomon	exon	638660	638840	.	+	.	ID=exon-XM_012376594.1-1;Dbxref=GeneID:105677763%2CGenbank:XM_012376594.1;Parent=rna-XM_012376594.1
NW_012160816.1	Gnomon	exon	641419	641773	.	+	.	ID=exon-XM_012376594.1-6;Dbxref=GeneID:105677763%2CGenbank:XM_012376594.1;Parent=rna-XM_012376594.1
NW_012160816.1	Gnomon	exon	641909	642200	.	+	.	ID=exon-XM_012376594.1-7;Dbxref=GeneID:105677763%2CGenbank:XM_012376594.1;Parent=rna-XM_012376594.1
NW_012160816.1	Gnomon	exon	642300	642544	.	+	.	ID=exon-XM_012376594.1-8;Dbxref=GeneID:105677763%2CGenbank:XM_012376594.1;Parent=rna-XM_012376594.1
NW_012160816.1	Gnomon	exon	642794	642980	.	+	.	ID=exon-XM_012376594.1-9;Dbxref=GeneID:105677763%2CGenbank:XM_012376594.1;Parent=rna-XM_012376594.1
NW_012160816.1	Gnomon	exon	639190	639658	.	+	.	ID=exon-XM_012376594.1-2;Dbxref=GeneID:105677763%2CGenbank:XM_012376594.1;Parent=rna-XM_012376594.1
NW_012160816.1	Gnomon	exon	639826	640065	.	+	.	ID=exon-XM_012376594.1-3;Dbxref=GeneID:105677763%2CGenbank:XM_012376594.1;Parent=rna-XM_012376594.1
NW_012160816.1	Gnomon	exon	640153	640416	.	+	.	ID=exon-XM_012376594.1-4;Dbxref=GeneID:105677763%2CGenbank:XM_012376594.1;Parent=rna-XM_012376594.1
NW_012160816.1	Gnomon	exon	640502	640678	.	+	.	ID=exon-XM_012376594.1-5;Dbxref=GeneID:105677763%2CGenbank:XM_012376594.1;Parent=rna-XM_012376594.1
NW_012160816.1	Gnomon	exon	159585	159894	.	+	.	ID=exon-XM_012376405.1-1;Dbxref=GeneID:105677649%2CGenbank:XM_012376405.1;Parent=rna-XM_012376405.1
NW_012160816.1	Gnomon	exon	160409	160493	.	+	.	ID=exon-XM_012376405.1-2;Dbxref=GeneID:105677649%2CGenbank:XM_012376405.1;Parent=rna-XM_012376405.1
NW_012160816.1	Gnomon	exon	160567	160809	.	+	.	ID=exon-XM_012376405.1-3;Dbxref=GeneID:105677649%2CGenbank:XM_012376405.1;Parent=rna-XM_012376405.1
NW_012160816.1	Gnomon	exon	160887	161039	.	+	.	ID=exon-XM_012376405.1-4;Dbxref=GeneID:105677649%2CGenbank:XM_012376405.1;Parent=rna-XM_012376405.1
NW_012160816.1	Gnomon	exon	161099	161313	.	+	.	ID=exon-XM_012376405.1-5;Dbxref=GeneID:105677649%2CGenbank:XM_012376405.1;Parent=rna-XM_012376405.1
NW_012160816.1	Gnomon	exon	161428	161575	.	+	.	ID=exon-XM_012376405.1-6;Dbxref=GeneID:105677649%2CGenbank:XM_012376405.1;Parent=rna-XM_012376405.1
NW_012160816.1	Gnomon	mRNA	106734	130570	.	+	.	Name=XM_012376381.1;ID=rna-XM_012376381.1;Dbxref=GeneID:105677636%2CGenbank:XM_012376381.1;Parent=gene-LOC105677636
NW_012160816.1	Gnomon	mRNA	519635	520919	.	+	.	Name=XM_012376631.1;ID=rna-XM_012376631.1;Dbxref=GeneID:105677780%2CGenbank:XM_012376631.1;Parent=gene-LOC105677780
NW_012160816.1	Gnomon	CDS	881212	881269	.	-	0	Name=XP_012231834.1;ID=cds-XP_012231834.1;Dbxref=GeneID:105677655%2CGenbank:XP_012231834.1;Parent=rna-XM_012376411.1
NW_012160816.1	Gnomon	CDS	880869	880924	.	-	0	Name=XP_012231834.1;ID=cds-XP_012231834.1;Dbxref=GeneID:105677655%2CGenbank:XP_012231834.1;Parent=rna-XM_012376411.1
NW_012160816.1	Gnomon	CDS	880630	880784	.	-	0	Name=XP_012231834.1;ID=cds-XP_012231834.1;Dbxref=GeneID:105677655%2CGenbank:XP_012231834.1;Parent=rna-XM_012376411.1
NW_012160816.1	Gnomon	CDS	880458	880524	.	-	0	Name=XP_012231834.1;ID=cds-XP_012231834.1;Dbxref=GeneID:105677655%2CGenbank:XP_012231834.1;Parent=rna-XM_012376411.1
NW_012160816.1	Gnomon	CDS	880115	880381	.	-	0	Name=XP_012231834.1;ID=cds-XP_012231834.1;Dbxref=GeneID:105677655%2CGenbank:XP_012231834.1;Parent=rna-XM_012376411.1
NW_012160816.1	Gnomon	CDS	879861	880040	.	-	0	Name=XP_012231834.1;ID=cds-XP_012231834.1;Dbxref=GeneID:105677655%2CGenbank:XP_012231834.1;Parent=rna-XM_012376411.1
NW_012160816.1	Gnomon	CDS	879549	879724	.	-	0	Name=XP_012231834.1;ID=cds-XP_012231834.1;Dbxref=GeneID:105677655%2CGenbank:XP_012231834.1;Parent=rna-XM_012376411.1
NW_012160816.1	Gnomon	CDS	879228	879432	.	-	0	Name=XP_012231834.1;ID=cds-XP_012231834.1;Dbxref=GeneID:105677655%2CGenbank:XP_012231834.1;Parent=rna-XM_012376411.1
NW_012160816.1	Gnomon	CDS	879071	879151	.	-	0	Name=XP_012231834.1;ID=cds-XP_012231834.1;Dbxref=GeneID:105677655%2CGenbank:XP_012231834.1;Parent=rna-XM_012376411.1
NW_012160816.1	Gnomon	CDS	878922	879014	.	-	0	Name=XP_012231834.1;ID=cds-XP_012231834.1;Dbxref=GeneID:105677655%2CGenbank:XP_012231834.1;Parent=rna-XM_012376411.1
NW_012160816.1	Gnomon	CDS	878573	878852	.	-	0	Name=XP_012231834.1;ID=cds-XP_012231834.1;Dbxref=GeneID:105677655%2CGenbank:XP_012231834.1;Parent=rna-XM_012376411.1
NW_012160816.1	Gnomon	CDS	878331	878482	.	-	0	Name=XP_012231834.1;ID=cds-XP_012231834.1;Dbxref=GeneID:105677655%2CGenbank:XP_012231834.1;Parent=rna-XM_012376411.1
NW_012160816.1	Gnomon	exon	205938	206203	.	+	.	ID=exon-XM_012376622.1-4;Dbxref=GeneID:105677776%2CGenbank:XM_012376622.1;Parent=rna-XM_012376622.1
NW_012160816.1	Gnomon	exon	206356	206570	.	+	.	ID=exon-XM_012376622.1-5;Dbxref=GeneID:105677776%2CGenbank:XM_012376622.1;Parent=rna-XM_012376622.1
NW_012160816.1	Gnomon	exon	206670	206882	.	+	.	ID=exon-XM_012376622.1-6;Dbxref=GeneID:105677776%2CGenbank:XM_012376622.1;Parent=rna-XM_012376622.1
NW_012160816.1	Gnomon	exon	206999	207141	.	+	.	ID=exon-XM_012376622.1-7;Dbxref=GeneID:105677776%2CGenbank:XM_012376622.1;Parent=rna-XM_012376622.1
NW_012160816.1	Gnomon	exon	204246	204571	.	+	.	ID=exon-XM_012376622.1-1;Dbxref=GeneID:105677776%2CGenbank:XM_012376622.1;Parent=rna-XM_012376622.1
NW_012160816.1	Gnomon	exon	204667	205473	.	+	.	ID=exon-XM_012376622.1-2;Dbxref=GeneID:105677776%2CGenbank:XM_012376622.1;Parent=rna-XM_012376622.1
NW_012160816.1	Gnomon	exon	205576	205812	.	+	.	ID=exon-XM_012376622.1-3;Dbxref=GeneID:105677776%2CGenbank:XM_012376622.1;Parent=rna-XM_012376622.1
NW_012160816.1	Gnomon	exon	642794	642980	.	+	.	ID=exon-XM_012376595.1-9;Dbxref=GeneID:105677763%2CGenbank:XM_012376595.1;Parent=rna-XM_012376595.1
NW_012160816.1	Gnomon	exon	639826	640065	.	+	.	ID=exon-XM_012376595.1-3;Dbxref=GeneID:105677763%2CGenbank:XM_012376595.1;Parent=rna-XM_012376595.1
NW_012160816.1	Gnomon	exon	640153	640416	.	+	.	ID=exon-XM_012376595.1-4;Dbxref=GeneID:105677763%2CGenbank:XM_012376595.1;Parent=rna-XM_012376595.1
NW_012160816.1	Gnomon	exon	638660	638840	.	+	.	ID=exon-XM_012376595.1-1;Dbxref=GeneID:105677763%2CGenbank:XM_012376595.1;Parent=rna-XM_012376595.1
NW_012160816.1	Gnomon	exon	639190	639658	.	+	.	ID=exon-XM_012376595.1-2;Dbxref=GeneID:105677763%2CGenbank:XM_012376595.1;Parent=rna-XM_012376595.1
NW_012160816.1	Gnomon	exon	641909	642200	.	+	.	ID=exon-XM_012376595.1-7;Dbxref=GeneID:105677763%2CGenbank:XM_012376595.1;Parent=rna-XM_012376595.1
NW_012160816.1	Gnomon	exon	642300	642544	.	+	.	ID=exon-XM_012376595.1-8;Dbxref=GeneID:105677763%2CGenbank:XM_012376595.1;Parent=rna-XM_012376595.1
NW_012160816.1	Gnomon	exon	640502	640678	.	+	.	ID=exon-XM_012376595.1-5;Dbxref=GeneID:105677763%2CGenbank:XM_012376595.1;Parent=rna-XM_012376595.1
NW_012160816.1	Gnomon	exon	641488	641773	.	+	.	ID=exon-XM_012376595.1-6;Dbxref=GeneID:105677763%2CGenbank:XM_012376595.1;Parent=rna-XM_012376595.1
NW_012160816.1	Gnomon	mRNA	106734	130570	.	+	.	Name=XM_012376382.1;ID=rna-XM_012376382.1;Dbxref=GeneID:105677636%2CGenbank:XM_012376382.1;Parent=gene-LOC105677636
NW_012160816.1	RefSeq	cDNA_match	984818	984907	.	+	.	ID=2777710356;Target=XM_012376519.1 1 90
NW_012160816.1	RefSeq	cDNA_match	985067	985176	.	+	.	ID=2777710356;Target=XM_012376519.1 1 90
NW_012160816.1	RefSeq	cDNA_match	985576	985741	.	+	.	ID=2777710356;Target=XM_012376519.1 1 90
NW_012160816.1	RefSeq	cDNA_match	985829	986115	.	+	.	ID=2777710356;Target=XM_012376519.1 1 90
NW_012160816.1	RefSeq	cDNA_match	986204	986306	.	+	.	ID=2777710356;Target=XM_012376519.1 1 90
NW_012160816.1	RefSeq	cDNA_match	986386	986628	.	+	.	ID=2777710356;Target=XM_012376519.1 1 90
NW_012160816.1	RefSeq	cDNA_match	986721	986888	.	+	.	ID=2777710356;Target=XM_012376519.1 1 90
NW_012160816.1	RefSeq	cDNA_match	986982	987053	.	+	.	ID=2777710356;Target=XM_012376519.1 1 90
NW_012160816.1	RefSeq	cDNA_match	987132	987266	.	+	.	ID=2777710356;Target=XM_012376519.1 1 90
NW_012160816.1	RefSeq	cDNA_match	987332	987703	.	+	.	ID=2777710356;Target=XM_012376519.1 1 90
NW_012160816.1	RefSeq	cDNA_match	987772	988006	.	+	.	ID=2777710356;Target=XM_012376519.1 1 90
NW_012160816.1	RefSeq	cDNA_match	988089	988230	.	+	.	ID=2777710356;Target=XM_012376519.1 1 90
NW_012160816.1	RefSeq	cDNA_match	988310	988496	.	+	.	ID=2777710356;Target=XM_012376519.1 1 90
NW_012160816.1	RefSeq	cDNA_match	988556	988766	.	+	.	ID=2777710356;Target=XM_012376519.1 1 90
NW_012160816.1	Gnomon	mRNA	519255	520919	.	+	.	Name=XM_012376632.1;ID=rna-XM_012376632.1;Dbxref=GeneID:105677780%2CGenbank:XM_012376632.1;Parent=gene-LOC105677780
NW_012160816.1	Gnomon	CDS	157526	157722	.	+	0	Name=XP_012231831.1;ID=cds-XP_012231831.1;Dbxref=GeneID:105677652%2CGenbank:XP_012231831.1;Parent=rna-XM_012376408.1
NW_012160816.1	Gnomon	CDS	158052	158245	.	+	0	Name=XP_012231831.1;ID=cds-XP_012231831.1;Dbxref=GeneID:105677652%2CGenbank:XP_012231831.1;Parent=rna-XM_012376408.1
NW_012160816.1	Gnomon	CDS	158509	158696	.	+	0	Name=XP_012231831.1;ID=cds-XP_012231831.1;Dbxref=GeneID:105677652%2CGenbank:XP_012231831.1;Parent=rna-XM_012376408.1
NW_012160816.1	Gnomon	CDS	573254	573400	.	-	0	Name=XP_012231977.1;ID=cds-XP_012231977.1;Dbxref=GeneID:105677731%2CGenbank:XP_012231977.1;Parent=rna-XM_012376554.1
NW_012160816.1	Gnomon	CDS	572907	573011	.	-	0	Name=XP_012231977.1;ID=cds-XP_012231977.1;Dbxref=GeneID:105677731%2CGenbank:XP_012231977.1;Parent=rna-XM_012376554.1
NW_012160816.1	Gnomon	CDS	571681	571946	.	-	0	Name=XP_012231977.1;ID=cds-XP_012231977.1;Dbxref=GeneID:105677731%2CGenbank:XP_012231977.1;Parent=rna-XM_012376554.1
NW_012160816.1	Gnomon	CDS	571306	571462	.	-	0	Name=XP_012231977.1;ID=cds-XP_012231977.1;Dbxref=GeneID:105677731%2CGenbank:XP_012231977.1;Parent=rna-XM_012376554.1
NW_012160816.1	Gnomon	CDS	570672	571001	.	-	0	Name=XP_012231977.1;ID=cds-XP_012231977.1;Dbxref=GeneID:105677731%2CGenbank:XP_012231977.1;Parent=rna-XM_012376554.1
NW_012160816.1	Gnomon	CDS	570254	570451	.	-	0	Name=XP_012231977.1;ID=cds-XP_012231977.1;Dbxref=GeneID:105677731%2CGenbank:XP_012231977.1;Parent=rna-XM_012376554.1
NW_012160816.1	Gnomon	mRNA	1042079	1045936	.	-	.	Name=XM_012376538.1;ID=rna-XM_012376538.1;Dbxref=GeneID:105677723%2CGenbank:XM_012376538.1;Parent=gene-LOC105677723
NW_012160816.1	Gnomon	exon	513236	513458	.	+	.	ID=exon-XM_012376430.1-1;Dbxref=GeneID:105677671%2CGenbank:XM_012376430.1;Parent=rna-XM_012376430.1
NW_012160816.1	Gnomon	exon	514118	514247	.	+	.	ID=exon-XM_012376430.1-2;Dbxref=GeneID:105677671%2CGenbank:XM_012376430.1;Parent=rna-XM_012376430.1
NW_012160816.1	Gnomon	exon	514328	514646	.	+	.	ID=exon-XM_012376430.1-3;Dbxref=GeneID:105677671%2CGenbank:XM_012376430.1;Parent=rna-XM_012376430.1
NW_012160816.1	Gnomon	exon	514722	515202	.	+	.	ID=exon-XM_012376430.1-4;Dbxref=GeneID:105677671%2CGenbank:XM_012376430.1;Parent=rna-XM_012376430.1
NW_012160816.1	Gnomon	exon	161409	161575	.	+	.	ID=exon-XM_012376406.1-6;Dbxref=GeneID:105677649%2CGenbank:XM_012376406.1;Parent=rna-XM_012376406.1
NW_012160816.1	Gnomon	exon	160887	161039	.	+	.	ID=exon-XM_012376406.1-4;Dbxref=GeneID:105677649%2CGenbank:XM_012376406.1;Parent=rna-XM_012376406.1
NW_012160816.1	Gnomon	exon	161099	161313	.	+	.	ID=exon-XM_012376406.1-5;Dbxref=GeneID:105677649%2CGenbank:XM_012376406.1;Parent=rna-XM_012376406.1
NW_012160816.1	Gnomon	exon	160418	160493	.	+	.	ID=exon-XM_012376406.1-2;Dbxref=GeneID:105677649%2CGenbank:XM_012376406.1;Parent=rna-XM_012376406.1
NW_012160816.1	Gnomon	exon	160567	160809	.	+	.	ID=exon-XM_012376406.1-3;Dbxref=GeneID:105677649%2CGenbank:XM_012376406.1;Parent=rna-XM_012376406.1
NW_012160816.1	Gnomon	exon	159587	159894	.	+	.	ID=exon-XM_012376406.1-1;Dbxref=GeneID:105677649%2CGenbank:XM_012376406.1;Parent=rna-XM_012376406.1
NW_012160816.1	Gnomon	mRNA	1107873	1111945	.	+	.	Name=XM_012376633.1;ID=rna-XM_012376633.1;Dbxref=GeneID:105677781%2CGenbank:XM_012376633.1;Parent=gene-LOC105677781
NW_012160816.1	Gnomon	exon	537801	537990	.	+	.	ID=exon-XM_012376547.1-1;Dbxref=GeneID:105677729%2CGenbank:XM_012376547.1;Parent=rna-XM_012376547.1
NW_012160816.1	Gnomon	exon	541793	541797	.	+	.	ID=exon-XM_012376547.1-8;Dbxref=GeneID:105677729%2CGenbank:XM_012376547.1;Parent=rna-XM_012376547.1
NW_012160816.1	Gnomon	exon	625078	625282	.	+	.	ID=exon-XM_012376504.1-9;Dbxref=GeneID:105677705%2CGenbank:XM_012376504.1;Parent=rna-XM_012376504.1
NW_012160816.1	Gnomon	exon	542752	542875	.	+	.	ID=exon-XM_012376547.1-9;Dbxref=GeneID:105677729%2CGenbank:XM_012376547.1;Parent=rna-XM_012376547.1
NW_012160816.1	Gnomon	exon	539810	540018	.	+	.	ID=exon-XM_012376547.1-6;Dbxref=GeneID:105677729%2CGenbank:XM_012376547.1;Parent=rna-XM_012376547.1
NW_012160816.1	Gnomon	exon	540102	540275	.	+	.	ID=exon-XM_012376547.1-7;Dbxref=GeneID:105677729%2CGenbank:XM_012376547.1;Parent=rna-XM_012376547.1
NW_012160816.1	Gnomon	exon	538823	539088	.	+	.	ID=exon-XM_012376547.1-4;Dbxref=GeneID:105677729%2CGenbank:XM_012376547.1;Parent=rna-XM_012376547.1
NW_012160816.1	Gnomon	exon	539363	539646	.	+	.	ID=exon-XM_012376547.1-5;Dbxref=GeneID:105677729%2CGenbank:XM_012376547.1;Parent=rna-XM_012376547.1
NW_012160816.1	Gnomon	exon	538227	538345	.	+	.	ID=exon-XM_012376547.1-2;Dbxref=GeneID:105677729%2CGenbank:XM_012376547.1;Parent=rna-XM_012376547.1
NW_012160816.1	Gnomon	exon	538455	538565	.	+	.	ID=exon-XM_012376547.1-3;Dbxref=GeneID:105677729%2CGenbank:XM_012376547.1;Parent=rna-XM_012376547.1
NW_012160816.1	Gnomon	exon	597658	600429	.	+	.	ID=exon-XM_012376504.1-1;Dbxref=GeneID:105677705%2CGenbank:XM_012376504.1;Parent=rna-XM_012376504.1
NW_012160816.1	Gnomon	exon	603384	603456	.	+	.	ID=exon-XM_012376504.1-2;Dbxref=GeneID:105677705%2CGenbank:XM_012376504.1;Parent=rna-XM_012376504.1
NW_012160816.1	Gnomon	exon	605507	605561	.	+	.	ID=exon-XM_012376504.1-3;Dbxref=GeneID:105677705%2CGenbank:XM_012376504.1;Parent=rna-XM_012376504.1
NW_012160816.1	Gnomon	exon	606471	606590	.	+	.	ID=exon-XM_012376504.1-4;Dbxref=GeneID:105677705%2CGenbank:XM_012376504.1;Parent=rna-XM_012376504.1
NW_012160816.1	Gnomon	exon	612604	612701	.	+	.	ID=exon-XM_012376504.1-5;Dbxref=GeneID:105677705%2CGenbank:XM_012376504.1;Parent=rna-XM_012376504.1
NW_012160816.1	Gnomon	exon	623654	623708	.	+	.	ID=exon-XM_012376504.1-6;Dbxref=GeneID:105677705%2CGenbank:XM_012376504.1;Parent=rna-XM_012376504.1
NW_012160816.1	Gnomon	exon	624044	624117	.	+	.	ID=exon-XM_012376504.1-7;Dbxref=GeneID:105677705%2CGenbank:XM_012376504.1;Parent=rna-XM_012376504.1
NW_012160816.1	Gnomon	exon	624786	624965	.	+	.	ID=exon-XM_012376504.1-8;Dbxref=GeneID:105677705%2CGenbank:XM_012376504.1;Parent=rna-XM_012376504.1
NW_012160816.1	Gnomon	mRNA	988887	993225	.	-	.	Name=XM_012376539.1;ID=rna-XM_012376539.1;Dbxref=GeneID:105677724%2CGenbank:XM_012376539.1;Parent=gene-LOC105677724
NW_012160816.1	Gnomon	CDS	559939	560088	.	-	0	Name=XP_012231978.1;ID=cds-XP_012231978.1;Dbxref=GeneID:105677731%2CGenbank:XP_012231978.1;Parent=rna-XM_012376555.1
NW_012160816.1	Gnomon	CDS	559594	559698	.	-	0	Name=XP_012231978.1;ID=cds-XP_012231978.1;Dbxref=GeneID:105677731%2CGenbank:XP_012231978.1;Parent=rna-XM_012376555.1
NW_012160816.1	Gnomon	CDS	558862	559127	.	-	0	Name=XP_012231978.1;ID=cds-XP_012231978.1;Dbxref=GeneID:105677731%2CGenbank:XP_012231978.1;Parent=rna-XM_012376555.1
NW_012160816.1	Gnomon	CDS	558495	558651	.	-	0	Name=XP_012231978.1;ID=cds-XP_012231978.1;Dbxref=GeneID:105677731%2CGenbank:XP_012231978.1;Parent=rna-XM_012376555.1
NW_012160816.1	Gnomon	CDS	558067	558190	.	-	0	Name=XP_012231978.1;ID=cds-XP_012231978.1;Dbxref=GeneID:105677731%2CGenbank:XP_012231978.1;Parent=rna-XM_012376555.1
NW_012160816.1	Gnomon	CDS	557861	557964	.	-	0	Name=XP_012231978.1;ID=cds-XP_012231978.1;Dbxref=GeneID:105677731%2CGenbank:XP_012231978.1;Parent=rna-XM_012376555.1
NW_012160816.1	Gnomon	CDS	557448	557645	.	-	0	Name=XP_012231978.1;ID=cds-XP_012231978.1;Dbxref=GeneID:105677731%2CGenbank:XP_012231978.1;Parent=rna-XM_012376555.1
NW_012160816.1	Gnomon	mRNA	106734	130570	.	+	.	Name=XM_012376383.1;ID=rna-XM_012376383.1;Dbxref=GeneID:105677636%2CGenbank:XM_012376383.1;Parent=gene-LOC105677636
NW_012160816.1	Gnomon	exon	588928	589121	.	-	.	ID=exon-XM_012376499.1-2;Dbxref=GeneID:105677702%2CGenbank:XM_012376499.1;Parent=rna-XM_012376499.1
NW_012160816.1	Gnomon	exon	588311	588552	.	-	.	ID=exon-XM_012376499.1-3;Dbxref=GeneID:105677702%2CGenbank:XM_012376499.1;Parent=rna-XM_012376499.1
NW_012160816.1	Gnomon	exon	588081	588195	.	-	.	ID=exon-XM_012376499.1-4;Dbxref=GeneID:105677702%2CGenbank:XM_012376499.1;Parent=rna-XM_012376499.1
NW_012160816.1	Gnomon	exon	587854	587979	.	-	.	ID=exon-XM_012376499.1-5;Dbxref=GeneID:105677702%2CGenbank:XM_012376499.1;Parent=rna-XM_012376499.1
NW_012160816.1	Gnomon	exon	591278	591406	.	-	.	ID=exon-XM_012376499.1-1;Dbxref=GeneID:105677702%2CGenbank:XM_012376499.1;Parent=rna-XM_012376499.1
NW_012160816.1	Gnomon	exon	587338	587783	.	-	.	ID=exon-XM_012376499.1-6;Dbxref=GeneID:105677702%2CGenbank:XM_012376499.1;Parent=rna-XM_012376499.1
NW_012160816.1	Gnomon	exon	587014	587263	.	-	.	ID=exon-XM_012376499.1-7;Dbxref=GeneID:105677702%2CGenbank:XM_012376499.1;Parent=rna-XM_012376499.1
NW_012160816.1	Gnomon	exon	586776	586948	.	-	.	ID=exon-XM_012376499.1-8;Dbxref=GeneID:105677702%2CGenbank:XM_012376499.1;Parent=rna-XM_012376499.1
NW_012160816.1	Gnomon	exon	586521	586686	.	-	.	ID=exon-XM_012376499.1-9;Dbxref=GeneID:105677702%2CGenbank:XM_012376499.1;Parent=rna-XM_012376499.1
NW_012160816.1	Gnomon	exon	972572	972658	.	+	.	ID=exon-XM_012376524.1-3;Dbxref=GeneID:105677717%2CGenbank:XM_012376524.1;Parent=rna-XM_012376524.1
NW_012160816.1	Gnomon	exon	975862	977684	.	+	.	ID=exon-XM_012376524.1-4;Dbxref=GeneID:105677717%2CGenbank:XM_012376524.1;Parent=rna-XM_012376524.1
NW_012160816.1	Gnomon	exon	937260	937596	.	+	.	ID=exon-XM_012376524.1-1;Dbxref=GeneID:105677717%2CGenbank:XM_012376524.1;Parent=rna-XM_012376524.1
NW_012160816.1	Gnomon	exon	969656	970053	.	+	.	ID=exon-XM_012376524.1-2;Dbxref=GeneID:105677717%2CGenbank:XM_012376524.1;Parent=rna-XM_012376524.1
NW_012160816.1	Gnomon	mRNA	1111630	1114105	.	-	.	Name=XM_012376634.1;ID=rna-XM_012376634.1;Dbxref=GeneID:105677782%2CGenbank:XM_012376634.1;Parent=gene-LOC105677782
NW_012160816.1	Gnomon	CDS	573254	573400	.	-	0	Name=XP_012231975.1;ID=cds-XP_012231975.1;Dbxref=GeneID:105677731%2CGenbank:XP_012231975.1;Parent=rna-XM_012376552.1
NW_012160816.1	Gnomon	CDS	559594	559698	.	-	0	Name=XP_012231975.1;ID=cds-XP_012231975.1;Dbxref=GeneID:105677731%2CGenbank:XP_012231975.1;Parent=rna-XM_012376552.1
NW_012160816.1	Gnomon	CDS	558862	559127	.	-	0	Name=XP_012231975.1;ID=cds-XP_012231975.1;Dbxref=GeneID:105677731%2CGenbank:XP_012231975.1;Parent=rna-XM_012376552.1
NW_012160816.1	Gnomon	CDS	558495	558651	.	-	0	Name=XP_012231975.1;ID=cds-XP_012231975.1;Dbxref=GeneID:105677731%2CGenbank:XP_012231975.1;Parent=rna-XM_012376552.1
NW_012160816.1	Gnomon	CDS	557861	558190	.	-	0	Name=XP_012231975.1;ID=cds-XP_012231975.1;Dbxref=GeneID:105677731%2CGenbank:XP_012231975.1;Parent=rna-XM_012376552.1
NW_012160816.1	Gnomon	CDS	557448	557645	.	-	0	Name=XP_012231975.1;ID=cds-XP_012231975.1;Dbxref=GeneID:105677731%2CGenbank:XP_012231975.1;Parent=rna-XM_012376552.1
NW_012160816.1	Gnomon	exon	634874	635091	.	-	.	ID=exon-XM_012376592.1-10;Dbxref=GeneID:105677761%2CGenbank:XM_012376592.1;Parent=rna-XM_012376592.1
NW_012160816.1	Gnomon	exon	634671	634791	.	-	.	ID=exon-XM_012376592.1-11;Dbxref=GeneID:105677761%2CGenbank:XM_012376592.1;Parent=rna-XM_012376592.1
NW_012160816.1	Gnomon	exon	634225	634607	.	-	.	ID=exon-XM_012376592.1-12;Dbxref=GeneID:105677761%2CGenbank:XM_012376592.1;Parent=rna-XM_012376592.1
NW_012160816.1	Gnomon	mRNA	106734	130570	.	+	.	Name=XM_012376384.1;ID=rna-XM_012376384.1;Dbxref=GeneID:105677636%2CGenbank:XM_012376384.1;Parent=gene-LOC105677636
NW_012160816.1	Gnomon	exon	1177509	1177673	.	+	.	ID=exon-XM_012376476.1-7;Dbxref=GeneID:105677697%2CGenbank:XM_012376476.1;Parent=rna-XM_012376476.1
NW_012160816.1	Gnomon	exon	1178318	1178459	.	+	.	ID=exon-XM_012376476.1-8;Dbxref=GeneID:105677697%2CGenbank:XM_012376476.1;Parent=rna-XM_012376476.1
NW_012160816.1	Gnomon	exon	1178639	1180592	.	+	.	ID=exon-XM_012376476.1-9;Dbxref=GeneID:105677697%2CGenbank:XM_012376476.1;Parent=rna-XM_012376476.1
NW_012160816.1	Gnomon	exon	1167459	1167498	.	+	.	ID=exon-XM_012376476.1-1;Dbxref=GeneID:105677697%2CGenbank:XM_012376476.1;Parent=rna-XM_012376476.1
NW_012160816.1	Gnomon	exon	1168303	1168388	.	+	.	ID=exon-XM_012376476.1-2;Dbxref=GeneID:105677697%2CGenbank:XM_012376476.1;Parent=rna-XM_012376476.1
NW_012160816.1	Gnomon	exon	1169192	1169290	.	+	.	ID=exon-XM_012376476.1-3;Dbxref=GeneID:105677697%2CGenbank:XM_012376476.1;Parent=rna-XM_012376476.1
NW_012160816.1	Gnomon	exon	1176043	1176171	.	+	.	ID=exon-XM_012376476.1-4;Dbxref=GeneID:105677697%2CGenbank:XM_012376476.1;Parent=rna-XM_012376476.1
NW_012160816.1	Gnomon	exon	1176329	1176403	.	+	.	ID=exon-XM_012376476.1-5;Dbxref=GeneID:105677697%2CGenbank:XM_012376476.1;Parent=rna-XM_012376476.1
NW_012160816.1	Gnomon	exon	1176657	1176764	.	+	.	ID=exon-XM_012376476.1-6;Dbxref=GeneID:105677697%2CGenbank:XM_012376476.1;Parent=rna-XM_012376476.1
NW_012160816.1	Gnomon	CDS	163193	163334	.	-	0	Name=XP_012231830.1;ID=cds-XP_012231830.1;Dbxref=GeneID:105677651%2CGenbank:XP_012231830.1;Parent=rna-XM_012376407.1
NW_012160816.1	Gnomon	CDS	162949	163112	.	-	0	Name=XP_012231830.1;ID=cds-XP_012231830.1;Dbxref=GeneID:105677651%2CGenbank:XP_012231830.1;Parent=rna-XM_012376407.1
NW_012160816.1	Gnomon	CDS	162717	162876	.	-	0	Name=XP_012231830.1;ID=cds-XP_012231830.1;Dbxref=GeneID:105677651%2CGenbank:XP_012231830.1;Parent=rna-XM_012376407.1
NW_012160816.1	Gnomon	CDS	162351	162494	.	-	0	Name=XP_012231830.1;ID=cds-XP_012231830.1;Dbxref=GeneID:105677651%2CGenbank:XP_012231830.1;Parent=rna-XM_012376407.1
NW_012160816.1	Gnomon	CDS	162250	162281	.	-	0	Name=XP_012231830.1;ID=cds-XP_012231830.1;Dbxref=GeneID:105677651%2CGenbank:XP_012231830.1;Parent=rna-XM_012376407.1
NW_012160816.1	Gnomon	exon	177942	178114	.	+	.	ID=exon-XM_012376396.1-1;Dbxref=GeneID:105677642%2CGenbank:XM_012376396.1;Parent=rna-XM_012376396.1
NW_012160816.1	Gnomon	exon	180870	181320	.	+	.	ID=exon-XM_012376396.1-6;Dbxref=GeneID:105677642%2CGenbank:XM_012376396.1;Parent=rna-XM_012376396.1
NW_012160816.1	Gnomon	exon	178835	179207	.	+	.	ID=exon-XM_012376396.1-2;Dbxref=GeneID:105677642%2CGenbank:XM_012376396.1;Parent=rna-XM_012376396.1
NW_012160816.1	Gnomon	exon	179420	179945	.	+	.	ID=exon-XM_012376396.1-3;Dbxref=GeneID:105677642%2CGenbank:XM_012376396.1;Parent=rna-XM_012376396.1
NW_012160816.1	Gnomon	exon	180090	180311	.	+	.	ID=exon-XM_012376396.1-4;Dbxref=GeneID:105677642%2CGenbank:XM_012376396.1;Parent=rna-XM_012376396.1
NW_012160816.1	Gnomon	exon	180482	180733	.	+	.	ID=exon-XM_012376396.1-5;Dbxref=GeneID:105677642%2CGenbank:XM_012376396.1;Parent=rna-XM_012376396.1
NW_012160816.1	Gnomon	mRNA	106734	127260	.	+	.	Name=XM_012376385.1;ID=rna-XM_012376385.1;Dbxref=GeneID:105677636%2CGenbank:XM_012376385.1;Parent=gene-LOC105677636
NW_012160816.1	Gnomon	exon	486565	486663	.	-	.	ID=exon-XM_012376429.1-1;Dbxref=GeneID:105677670%2CGenbank:XM_012376429.1;Note=The sequence of the model RefSeq transcript was modified relative to this genomic sequence to represent the inferred CDS: added 362 bases not found in genome assembly;Parent=rna-XM_012376429.1
NW_012160816.1	Gnomon	exon	483546	483982	.	-	.	ID=exon-XM_012376429.1-2;Dbxref=GeneID:105677670%2CGenbank:XM_012376429.1;Note=The sequence of the model RefSeq transcript was modified relative to this genomic sequence to represent the inferred CDS: added 362 bases not found in genome assembly;Parent=rna-XM_012376429.1
NW_012160816.1	Gnomon	exon	482828	483433	.	-	.	ID=exon-XM_012376429.1-3;Dbxref=GeneID:105677670%2CGenbank:XM_012376429.1;Note=The sequence of the model RefSeq transcript was modified relative to this genomic sequence to represent the inferred CDS: added 362 bases not found in genome assembly;Parent=rna-XM_012376429.1
NW_012160816.1	Gnomon	exon	341484	341574	.	-	.	ID=exon-XM_012376370.1-4;Dbxref=GeneID:105677631%2CGenbank:XM_012376370.1;Parent=rna-XM_012376370.1
NW_012160816.1	Gnomon	exon	341168	341304	.	-	.	ID=exon-XM_012376370.1-5;Dbxref=GeneID:105677631%2CGenbank:XM_012376370.1;Parent=rna-XM_012376370.1
NW_012160816.1	Gnomon	exon	342430	342691	.	-	.	ID=exon-XM_012376370.1-2;Dbxref=GeneID:105677631%2CGenbank:XM_012376370.1;Parent=rna-XM_012376370.1
NW_012160816.1	Gnomon	exon	341802	341924	.	-	.	ID=exon-XM_012376370.1-3;Dbxref=GeneID:105677631%2CGenbank:XM_012376370.1;Parent=rna-XM_012376370.1
NW_012160816.1	Gnomon	exon	342990	343110	.	-	.	ID=exon-XM_012376370.1-1;Dbxref=GeneID:105677631%2CGenbank:XM_012376370.1;Parent=rna-XM_012376370.1
NW_012160816.1	Gnomon	exon	340849	340981	.	-	.	ID=exon-XM_012376370.1-6;Dbxref=GeneID:105677631%2CGenbank:XM_012376370.1;Parent=rna-XM_012376370.1
NW_012160816.1	Gnomon	exon	340688	340777	.	-	.	ID=exon-XM_012376370.1-7;Dbxref=GeneID:105677631%2CGenbank:XM_012376370.1;Parent=rna-XM_012376370.1
NW_012160816.1	Gnomon	mRNA	1153035	1180592	.	+	.	Name=XM_012376480.1;ID=rna-XM_012376480.1;Dbxref=GeneID:105677697%2CGenbank:XM_012376480.1;Parent=gene-LOC105677697
NW_012160816.1	Gnomon	CDS	552692	552757	.	-	0	Name=XP_012231973.1;ID=cds-XP_012231973.1;Dbxref=GeneID:105677730%2CGenbank:XP_012231973.1;Parent=rna-XM_012376550.1
NW_012160816.1	Gnomon	CDS	551961	552226	.	-	0	Name=XP_012231973.1;ID=cds-XP_012231973.1;Dbxref=GeneID:105677730%2CGenbank:XP_012231973.1;Parent=rna-XM_012376550.1
NW_012160816.1	Gnomon	CDS	551591	551747	.	-	0	Name=XP_012231973.1;ID=cds-XP_012231973.1;Dbxref=GeneID:105677730%2CGenbank:XP_012231973.1;Parent=rna-XM_012376550.1
NW_012160816.1	Gnomon	CDS	550947	551276	.	-	0	Name=XP_012231973.1;ID=cds-XP_012231973.1;Dbxref=GeneID:105677730%2CGenbank:XP_012231973.1;Parent=rna-XM_012376550.1
NW_012160816.1	Gnomon	CDS	550529	550726	.	-	0	Name=XP_012231973.1;ID=cds-XP_012231973.1;Dbxref=GeneID:105677730%2CGenbank:XP_012231973.1;Parent=rna-XM_012376550.1
NW_012160816.1	Gnomon	exon	499284	499445	.	-	.	ID=exon-XM_012376423.1-16;Dbxref=GeneID:105677664%2CGenbank:XM_012376423.1;Parent=rna-XM_012376423.1
NW_012160816.1	Gnomon	exon	499829	499904	.	-	.	ID=exon-XM_012376423.1-14;Dbxref=GeneID:105677664%2CGenbank:XM_012376423.1;Parent=rna-XM_012376423.1
NW_012160816.1	Gnomon	exon	499542	499709	.	-	.	ID=exon-XM_012376423.1-15;Dbxref=GeneID:105677664%2CGenbank:XM_012376423.1;Parent=rna-XM_012376423.1
NW_012160816.1	Gnomon	exon	500260	500478	.	-	.	ID=exon-XM_012376423.1-12;Dbxref=GeneID:105677664%2CGenbank:XM_012376423.1;Parent=rna-XM_012376423.1
NW_012160816.1	Gnomon	exon	499978	500151	.	-	.	ID=exon-XM_012376423.1-13;Dbxref=GeneID:105677664%2CGenbank:XM_012376423.1;Parent=rna-XM_012376423.1
NW_012160816.1	Gnomon	exon	500952	501178	.	-	.	ID=exon-XM_012376423.1-10;Dbxref=GeneID:105677664%2CGenbank:XM_012376423.1;Parent=rna-XM_012376423.1
NW_012160816.1	Gnomon	exon	500542	500879	.	-	.	ID=exon-XM_012376423.1-11;Dbxref=GeneID:105677664%2CGenbank:XM_012376423.1;Parent=rna-XM_012376423.1
NW_012160816.1	Gnomon	exon	200116	200337	.	+	.	ID=exon-XM_012376358.1-11;Dbxref=GeneID:105677622%2CGenbank:XM_012376358.1;Note=The sequence of the model RefSeq transcript was modified relative to this genomic sequence to represent the inferred CDS: inserted 1 base in 1 codon;Parent=rna-XM_012376358.1
NW_012160816.1	Gnomon	exon	200496	200747	.	+	.	ID=exon-XM_012376358.1-12;Dbxref=GeneID:105677622%2CGenbank:XM_012376358.1;Note=The sequence of the model RefSeq transcript was modified relative to this genomic sequence to represent the inferred CDS: inserted 1 base in 1 codon;Parent=rna-XM_012376358.1
NW_012160816.1	Gnomon	exon	200857	201108	.	+	.	ID=exon-XM_012376358.1-13;Dbxref=GeneID:105677622%2CGenbank:XM_012376358.1;Note=The sequence of the model RefSeq transcript was modified relative to this genomic sequence to represent the inferred CDS: inserted 1 base in 1 codon;Parent=rna-XM_012376358.1
NW_012160816.1	Gnomon	exon	199343	199868	.	+	.	ID=exon-XM_012376358.1-10;Dbxref=GeneID:105677622%2CGenbank:XM_012376358.1;Note=The sequence of the model RefSeq transcript was modified relative to this genomic sequence to represent the inferred CDS: inserted 1 base in 1 codon;Parent=rna-XM_012376358.1
NW_012160816.1	Gnomon	CDS	1259090	1259651	.	+	0	Name=XP_012231879.1;ID=cds-XP_012231879.1;Dbxref=GeneID:105677685%2CGenbank:XP_012231879.1;Parent=rna-XM_012376456.1
NW_012160816.1	Gnomon	CDS	1259834	1260144	.	+	0	Name=XP_012231879.1;ID=cds-XP_012231879.1;Dbxref=GeneID:105677685%2CGenbank:XP_012231879.1;Parent=rna-XM_012376456.1
NW_012160816.1	Gnomon	CDS	1260212	1260351	.	+	0	Name=XP_012231879.1;ID=cds-XP_012231879.1;Dbxref=GeneID:105677685%2CGenbank:XP_012231879.1;Parent=rna-XM_012376456.1
NW_012160816.1	Gnomon	CDS	1260505	1261312	.	+	0	Name=XP_012231879.1;ID=cds-XP_012231879.1;Dbxref=GeneID:105677685%2CGenbank:XP_012231879.1;Parent=rna-XM_012376456.1
NW_012160816.1	Gnomon	mRNA	1361955	1367031	.	+	.	Name=XM_012376636.1;ID=rna-XM_012376636.1;Dbxref=GeneID:105677783%2CGenbank:XM_012376636.1;Parent=gene-LOC105677783
NW_012160816.1	Gnomon	exon	746055	749564	.	-	.	ID=exon-XM_012376462.1-11;Dbxref=GeneID:105677688%2CGenbank:XM_012376462.1;Parent=rna-XM_012376462.1
NW_012160816.1	Gnomon	exon	749652	749776	.	-	.	ID=exon-XM_012376462.1-10;Dbxref=GeneID:105677688%2CGenbank:XM_012376462.1;Parent=rna-XM_012376462.1
NW_012160816.1	Gnomon	exon	1167459	1167498	.	+	.	ID=exon-XM_012376478.1-1;Dbxref=GeneID:105677697%2CGenbank:XM_012376478.1;Parent=rna-XM_012376478.1
NW_012160816.1	Gnomon	exon	1168303	1168388	.	+	.	ID=exon-XM_012376478.1-2;Dbxref=GeneID:105677697%2CGenbank:XM_012376478.1;Parent=rna-XM_012376478.1
NW_012160816.1	Gnomon	exon	1169192	1169290	.	+	.	ID=exon-XM_012376478.1-3;Dbxref=GeneID:105677697%2CGenbank:XM_012376478.1;Parent=rna-XM_012376478.1
NW_012160816.1	Gnomon	exon	1176043	1176171	.	+	.	ID=exon-XM_012376478.1-4;Dbxref=GeneID:105677697%2CGenbank:XM_012376478.1;Parent=rna-XM_012376478.1
NW_012160816.1	Gnomon	exon	1182903	1185293	.	+	.	ID=exon-XM_012376478.1-9;Dbxref=GeneID:105677697%2CGenbank:XM_012376478.1;Parent=rna-XM_012376478.1
NW_012160816.1	Gnomon	exon	1176329	1176403	.	+	.	ID=exon-XM_012376478.1-5;Dbxref=GeneID:105677697%2CGenbank:XM_012376478.1;Parent=rna-XM_012376478.1
NW_012160816.1	Gnomon	exon	1176657	1176764	.	+	.	ID=exon-XM_012376478.1-6;Dbxref=GeneID:105677697%2CGenbank:XM_012376478.1;Parent=rna-XM_012376478.1
NW_012160816.1	Gnomon	exon	1177509	1177673	.	+	.	ID=exon-XM_012376478.1-7;Dbxref=GeneID:105677697%2CGenbank:XM_012376478.1;Parent=rna-XM_012376478.1
NW_012160816.1	Gnomon	exon	1178318	1178459	.	+	.	ID=exon-XM_012376478.1-8;Dbxref=GeneID:105677697%2CGenbank:XM_012376478.1;Parent=rna-XM_012376478.1
NW_012160816.1	Gnomon	CDS	559939	560088	.	-	0	Name=XP_012231974.1;ID=cds-XP_012231974.1;Dbxref=GeneID:105677731%2CGenbank:XP_012231974.1;Parent=rna-XM_012376551.1
NW_012160816.1	Gnomon	CDS	559594	559698	.	-	0	Name=XP_012231974.1;ID=cds-XP_012231974.1;Dbxref=GeneID:105677731%2CGenbank:XP_012231974.1;Parent=rna-XM_012376551.1
NW_012160816.1	Gnomon	CDS	558862	559127	.	-	0	Name=XP_012231974.1;ID=cds-XP_012231974.1;Dbxref=GeneID:105677731%2CGenbank:XP_012231974.1;Parent=rna-XM_012376551.1
NW_012160816.1	Gnomon	CDS	558495	558651	.	-	0	Name=XP_012231974.1;ID=cds-XP_012231974.1;Dbxref=GeneID:105677731%2CGenbank:XP_012231974.1;Parent=rna-XM_012376551.1
NW_012160816.1	Gnomon	CDS	557861	558190	.	-	0	Name=XP_012231974.1;ID=cds-XP_012231974.1;Dbxref=GeneID:105677731%2CGenbank:XP_012231974.1;Parent=rna-XM_012376551.1
NW_012160816.1	Gnomon	CDS	557448	557645	.	-	0	Name=XP_012231974.1;ID=cds-XP_012231974.1;Dbxref=GeneID:105677731%2CGenbank:XP_012231974.1;Parent=rna-XM_012376551.1
NW_012160816.1	Gnomon	mRNA	1367221	1369901	.	+	.	Name=XM_012376637.1;ID=rna-XM_012376637.1;Dbxref=GeneID:105677784%2CGenbank:XM_012376637.1;Parent=gene-LOC105677784
NW_012160816.1	Gnomon	mRNA	782525	805124	.	-	.	Name=XM_012376481.1;ID=rna-XM_012376481.1;Dbxref=GeneID:105677698%2CGenbank:XM_012376481.1;Parent=gene-LOC105677698
NW_012160816.1	Gnomon	mRNA	60210	68773	.	-	.	Name=XM_012376387.1;ID=rna-XM_012376387.1;Dbxref=GeneID:105677637%2CGenbank:XM_012376387.1;Parent=gene-LOC105677637
NW_012160816.1	RefSeq	region	1	1487823	.	+	.	Name=Unknown;ID=NW_012160816.1:1..1487823;Dbxref=taxon:83485
NW_012160816.1	Gnomon	CDS	554610	554736	.	-	0	Name=XP_012231971.1;ID=cds-XP_012231971.1;Dbxref=GeneID:105677730%2CGenbank:XP_012231971.1;Parent=rna-XM_012376548.1
NW_012160816.1	Gnomon	CDS	553035	553069	.	-	0	Name=XP_012231971.1;ID=cds-XP_012231971.1;Dbxref=GeneID:105677730%2CGenbank:XP_012231971.1;Parent=rna-XM_012376548.1
NW_012160816.1	Gnomon	CDS	552692	552796	.	-	0	Name=XP_012231971.1;ID=cds-XP_012231971.1;Dbxref=GeneID:105677730%2CGenbank:XP_012231971.1;Parent=rna-XM_012376548.1
NW_012160816.1	Gnomon	CDS	551961	552226	.	-	0	Name=XP_012231971.1;ID=cds-XP_012231971.1;Dbxref=GeneID:105677730%2CGenbank:XP_012231971.1;Parent=rna-XM_012376548.1
NW_012160816.1	Gnomon	CDS	551591	551747	.	-	0	Name=XP_012231971.1;ID=cds-XP_012231971.1;Dbxref=GeneID:105677730%2CGenbank:XP_012231971.1;Parent=rna-XM_012376548.1
NW_012160816.1	Gnomon	CDS	550947	551276	.	-	0	Name=XP_012231971.1;ID=cds-XP_012231971.1;Dbxref=GeneID:105677730%2CGenbank:XP_012231971.1;Parent=rna-XM_012376548.1
NW_012160816.1	Gnomon	CDS	550529	550726	.	-	0	Name=XP_012231971.1;ID=cds-XP_012231971.1;Dbxref=GeneID:105677730%2CGenbank:XP_012231971.1;Parent=rna-XM_012376548.1
NW_012160816.1	Gnomon	CDS	1231559	1231701	.	+	0	Name=XP_012231877.1;ID=cds-XP_012231877.1;Dbxref=GeneID:105677684%2CGenbank:XP_012231877.1;Parent=rna-XM_012376454.1
NW_012160816.1	Gnomon	CDS	1235362	1235473	.	+	0	Name=XP_012231877.1;ID=cds-XP_012231877.1;Dbxref=GeneID:105677684%2CGenbank:XP_012231877.1;Parent=rna-XM_012376454.1
NW_012160816.1	Gnomon	CDS	1235756	1237045	.	+	0	Name=XP_012231877.1;ID=cds-XP_012231877.1;Dbxref=GeneID:105677684%2CGenbank:XP_012231877.1;Parent=rna-XM_012376454.1
NW_012160816.1	Gnomon	CDS	1237731	1237916	.	+	0	Name=XP_012231877.1;ID=cds-XP_012231877.1;Dbxref=GeneID:105677684%2CGenbank:XP_012231877.1;Parent=rna-XM_012376454.1
NW_012160816.1	Gnomon	CDS	1238203	1238772	.	+	0	Name=XP_012231877.1;ID=cds-XP_012231877.1;Dbxref=GeneID:105677684%2CGenbank:XP_012231877.1;Parent=rna-XM_012376454.1
NW_012160816.1	Gnomon	CDS	1238864	1239541	.	+	0	Name=XP_012231877.1;ID=cds-XP_012231877.1;Dbxref=GeneID:105677684%2CGenbank:XP_012231877.1;Parent=rna-XM_012376454.1
NW_012160816.1	Gnomon	mRNA	811043	815495	.	+	.	Name=XM_012376638.1;ID=rna-XM_012376638.1;Dbxref=GeneID:105677785%2CGenbank:XM_012376638.1;Parent=gene-LOC105677785
NW_012160816.1	Gnomon	mRNA	782525	809319	.	-	.	Name=XM_012376482.1;ID=rna-XM_012376482.1;Dbxref=GeneID:105677698%2CGenbank:XM_012376482.1;Parent=gene-LOC105677698
NW_012160816.1	Gnomon	exon	760561	760782	.	+	.	ID=exon-XM_012376618.1-10;Dbxref=GeneID:105677775%2CGenbank:XM_012376618.1;Parent=rna-XM_012376618.1
NW_012160816.1	Gnomon	exon	760856	763116	.	+	.	ID=exon-XM_012376618.1-11;Dbxref=GeneID:105677775%2CGenbank:XM_012376618.1;Parent=rna-XM_012376618.1
NW_012160816.1	Gnomon	mRNA	60210	68767	.	-	.	Name=XM_012376388.1;ID=rna-XM_012376388.1;Dbxref=GeneID:105677637%2CGenbank:XM_012376388.1;Parent=gene-LOC105677637
NW_012160816.1	Gnomon	exon	551591	551747	.	-	.	ID=exon-XM_012376548.1-5;Dbxref=GeneID:105677730%2CGenbank:XM_012376548.1;Parent=rna-XM_012376548.1
NW_012160816.1	Gnomon	exon	550947	551276	.	-	.	ID=exon-XM_012376548.1-6;Dbxref=GeneID:105677730%2CGenbank:XM_012376548.1;Parent=rna-XM_012376548.1
NW_012160816.1	Gnomon	exon	549269	550726	.	-	.	ID=exon-XM_012376548.1-7;Dbxref=GeneID:105677730%2CGenbank:XM_012376548.1;Parent=rna-XM_012376548.1
NW_012160816.1	Gnomon	exon	554610	554948	.	-	.	ID=exon-XM_012376548.1-1;Dbxref=GeneID:105677730%2CGenbank:XM_012376548.1;Parent=rna-XM_012376548.1
NW_012160816.1	Gnomon	exon	553035	553069	.	-	.	ID=exon-XM_012376548.1-2;Dbxref=GeneID:105677730%2CGenbank:XM_012376548.1;Parent=rna-XM_012376548.1
NW_012160816.1	Gnomon	exon	552692	552796	.	-	.	ID=exon-XM_012376548.1-3;Dbxref=GeneID:105677730%2CGenbank:XM_012376548.1;Parent=rna-XM_012376548.1
NW_012160816.1	Gnomon	exon	551961	552226	.	-	.	ID=exon-XM_012376548.1-4;Dbxref=GeneID:105677730%2CGenbank:XM_012376548.1;Parent=rna-XM_012376548.1
NW_012160816.1	Gnomon	exon	80862	80994	.	+	.	ID=exon-XM_012376394.1-4;Dbxref=GeneID:105677640%2CGenbank:XM_012376394.1;Parent=rna-XM_012376394.1
NW_012160816.1	Gnomon	exon	81742	81851	.	+	.	ID=exon-XM_012376394.1-5;Dbxref=GeneID:105677640%2CGenbank:XM_012376394.1;Parent=rna-XM_012376394.1
NW_012160816.1	Gnomon	exon	81928	82167	.	+	.	ID=exon-XM_012376394.1-6;Dbxref=GeneID:105677640%2CGenbank:XM_012376394.1;Parent=rna-XM_012376394.1
NW_012160816.1	Gnomon	exon	82251	82419	.	+	.	ID=exon-XM_012376394.1-7;Dbxref=GeneID:105677640%2CGenbank:XM_012376394.1;Parent=rna-XM_012376394.1
NW_012160816.1	Gnomon	exon	87533	87686	.	+	.	ID=exon-XM_012376394.1-8;Dbxref=GeneID:105677640%2CGenbank:XM_012376394.1;Parent=rna-XM_012376394.1
NW_012160816.1	Gnomon	exon	423139	423285	.	-	.	ID=exon-XM_012376572.1-4;Dbxref=GeneID:105677742%2CGenbank:XM_012376572.1;Parent=rna-XM_012376572.1
NW_012160816.1	Gnomon	exon	91493	91632	.	+	.	ID=exon-XM_012376394.1-9;Dbxref=GeneID:105677640%2CGenbank:XM_012376394.1;Parent=rna-XM_012376394.1
NW_012160816.1	Gnomon	exon	424707	424802	.	-	.	ID=exon-XM_012376572.1-2;Dbxref=GeneID:105677742%2CGenbank:XM_012376572.1;Parent=rna-XM_012376572.1
NW_012160816.1	Gnomon	exon	424299	424532	.	-	.	ID=exon-XM_012376572.1-3;Dbxref=GeneID:105677742%2CGenbank:XM_012376572.1;Parent=rna-XM_012376572.1
NW_012160816.1	Gnomon	exon	425272	425373	.	-	.	ID=exon-XM_012376572.1-1;Dbxref=GeneID:105677742%2CGenbank:XM_012376572.1;Parent=rna-XM_012376572.1
NW_012160816.1	Gnomon	exon	71072	71630	.	+	.	ID=exon-XM_012376394.1-1;Dbxref=GeneID:105677640%2CGenbank:XM_012376394.1;Parent=rna-XM_012376394.1
NW_012160816.1	Gnomon	exon	80112	80300	.	+	.	ID=exon-XM_012376394.1-2;Dbxref=GeneID:105677640%2CGenbank:XM_012376394.1;Parent=rna-XM_012376394.1
NW_012160816.1	Gnomon	exon	80640	80782	.	+	.	ID=exon-XM_012376394.1-3;Dbxref=GeneID:105677640%2CGenbank:XM_012376394.1;Parent=rna-XM_012376394.1
NW_012160816.1	Gnomon	CDS	553767	553821	.	-	0	Name=XP_012231972.1;ID=cds-XP_012231972.1;Dbxref=GeneID:105677730%2CGenbank:XP_012231972.1;Parent=rna-XM_012376549.1
NW_012160816.1	Gnomon	CDS	553035	553069	.	-	0	Name=XP_012231972.1;ID=cds-XP_012231972.1;Dbxref=GeneID:105677730%2CGenbank:XP_012231972.1;Parent=rna-XM_012376549.1
NW_012160816.1	Gnomon	CDS	552692	552796	.	-	0	Name=XP_012231972.1;ID=cds-XP_012231972.1;Dbxref=GeneID:105677730%2CGenbank:XP_012231972.1;Parent=rna-XM_012376549.1
NW_012160816.1	Gnomon	CDS	551961	552226	.	-	0	Name=XP_012231972.1;ID=cds-XP_012231972.1;Dbxref=GeneID:105677730%2CGenbank:XP_012231972.1;Parent=rna-XM_012376549.1
NW_012160816.1	Gnomon	CDS	551591	551747	.	-	0	Name=XP_012231972.1;ID=cds-XP_012231972.1;Dbxref=GeneID:105677730%2CGenbank:XP_012231972.1;Parent=rna-XM_012376549.1
NW_012160816.1	Gnomon	CDS	550947	551276	.	-	0	Name=XP_012231972.1;ID=cds-XP_012231972.1;Dbxref=GeneID:105677730%2CGenbank:XP_012231972.1;Parent=rna-XM_012376549.1
NW_012160816.1	Gnomon	CDS	550529	550726	.	-	0	Name=XP_012231972.1;ID=cds-XP_012231972.1;Dbxref=GeneID:105677730%2CGenbank:XP_012231972.1;Parent=rna-XM_012376549.1
NW_012160816.1	Gnomon	exon	595489	595645	.	+	.	ID=exon-XM_012376503.1-4;Dbxref=GeneID:105677704%2CGenbank:XM_012376503.1;Parent=rna-XM_012376503.1
NW_012160816.1	Gnomon	exon	595828	596549	.	+	.	ID=exon-XM_012376503.1-5;Dbxref=GeneID:105677704%2CGenbank:XM_012376503.1;Parent=rna-XM_012376503.1
NW_012160816.1	Gnomon	exon	593132	593362	.	+	.	ID=exon-XM_012376503.1-2;Dbxref=GeneID:105677704%2CGenbank:XM_012376503.1;Parent=rna-XM_012376503.1
NW_012160816.1	Gnomon	exon	595299	595400	.	+	.	ID=exon-XM_012376503.1-3;Dbxref=GeneID:105677704%2CGenbank:XM_012376503.1;Parent=rna-XM_012376503.1
NW_012160816.1	Gnomon	exon	592339	592419	.	+	.	ID=exon-XM_012376503.1-1;Dbxref=GeneID:105677704%2CGenbank:XM_012376503.1;Parent=rna-XM_012376503.1
NW_012160816.1	Gnomon	exon	121116	121298	.	+	.	ID=exon-XM_012376378.1-10;Dbxref=GeneID:105677636%2CGenbank:XM_012376378.1;Parent=rna-XM_012376378.1
NW_012160816.1	Gnomon	exon	121382	121513	.	+	.	ID=exon-XM_012376378.1-11;Dbxref=GeneID:105677636%2CGenbank:XM_012376378.1;Parent=rna-XM_012376378.1
NW_012160816.1	Gnomon	exon	121635	121949	.	+	.	ID=exon-XM_012376378.1-12;Dbxref=GeneID:105677636%2CGenbank:XM_012376378.1;Parent=rna-XM_012376378.1
NW_012160816.1	Gnomon	exon	122100	122429	.	+	.	ID=exon-XM_012376378.1-13;Dbxref=GeneID:105677636%2CGenbank:XM_012376378.1;Parent=rna-XM_012376378.1
NW_012160816.1	Gnomon	exon	122502	122822	.	+	.	ID=exon-XM_012376378.1-14;Dbxref=GeneID:105677636%2CGenbank:XM_012376378.1;Parent=rna-XM_012376378.1
NW_012160816.1	Gnomon	exon	123063	123245	.	+	.	ID=exon-XM_012376378.1-15;Dbxref=GeneID:105677636%2CGenbank:XM_012376378.1;Parent=rna-XM_012376378.1
NW_012160816.1	Gnomon	exon	131375	131506	.	+	.	ID=exon-XM_012376378.1-16;Dbxref=GeneID:105677636%2CGenbank:XM_012376378.1;Parent=rna-XM_012376378.1
NW_012160816.1	Gnomon	exon	131926	132249	.	+	.	ID=exon-XM_012376378.1-17;Dbxref=GeneID:105677636%2CGenbank:XM_012376378.1;Parent=rna-XM_012376378.1
NW_012160816.1	Gnomon	exon	132342	132530	.	+	.	ID=exon-XM_012376378.1-18;Dbxref=GeneID:105677636%2CGenbank:XM_012376378.1;Parent=rna-XM_012376378.1
NW_012160816.1	Gnomon	exon	132600	132737	.	+	.	ID=exon-XM_012376378.1-19;Dbxref=GeneID:105677636%2CGenbank:XM_012376378.1;Parent=rna-XM_012376378.1
NW_012160816.1	Gnomon	exon	134630	134727	.	+	.	ID=exon-XM_012376378.1-20;Dbxref=GeneID:105677636%2CGenbank:XM_012376378.1;Parent=rna-XM_012376378.1
NW_012160816.1	Gnomon	exon	134937	135021	.	+	.	ID=exon-XM_012376378.1-21;Dbxref=GeneID:105677636%2CGenbank:XM_012376378.1;Parent=rna-XM_012376378.1
NW_012160816.1	Gnomon	exon	135084	135215	.	+	.	ID=exon-XM_012376378.1-22;Dbxref=GeneID:105677636%2CGenbank:XM_012376378.1;Parent=rna-XM_012376378.1
NW_012160816.1	Gnomon	exon	135287	135469	.	+	.	ID=exon-XM_012376378.1-23;Dbxref=GeneID:105677636%2CGenbank:XM_012376378.1;Parent=rna-XM_012376378.1
NW_012160816.1	Gnomon	exon	135546	135686	.	+	.	ID=exon-XM_012376378.1-24;Dbxref=GeneID:105677636%2CGenbank:XM_012376378.1;Parent=rna-XM_012376378.1
NW_012160816.1	Gnomon	exon	135832	136155	.	+	.	ID=exon-XM_012376378.1-25;Dbxref=GeneID:105677636%2CGenbank:XM_012376378.1;Parent=rna-XM_012376378.1
NW_012160816.1	Gnomon	exon	136231	136413	.	+	.	ID=exon-XM_012376378.1-26;Dbxref=GeneID:105677636%2CGenbank:XM_012376378.1;Parent=rna-XM_012376378.1
NW_012160816.1	Gnomon	exon	136476	137437	.	+	.	ID=exon-XM_012376378.1-27;Dbxref=GeneID:105677636%2CGenbank:XM_012376378.1;Parent=rna-XM_012376378.1
NW_012160816.1	Gnomon	CDS	1235417	1235473	.	+	0	Name=XP_012231878.1;ID=cds-XP_012231878.1;Dbxref=GeneID:105677684%2CGenbank:XP_012231878.1;Parent=rna-XM_012376455.1
NW_012160816.1	Gnomon	CDS	1235756	1237045	.	+	0	Name=XP_012231878.1;ID=cds-XP_012231878.1;Dbxref=GeneID:105677684%2CGenbank:XP_012231878.1;Parent=rna-XM_012376455.1
NW_012160816.1	Gnomon	CDS	1237617	1237916	.	+	0	Name=XP_012231878.1;ID=cds-XP_012231878.1;Dbxref=GeneID:105677684%2CGenbank:XP_012231878.1;Parent=rna-XM_012376455.1
NW_012160816.1	Gnomon	CDS	1238203	1238772	.	+	0	Name=XP_012231878.1;ID=cds-XP_012231878.1;Dbxref=GeneID:105677684%2CGenbank:XP_012231878.1;Parent=rna-XM_012376455.1
NW_012160816.1	Gnomon	CDS	1238864	1239541	.	+	0	Name=XP_012231878.1;ID=cds-XP_012231878.1;Dbxref=GeneID:105677684%2CGenbank:XP_012231878.1;Parent=rna-XM_012376455.1
NW_012160816.1	Gnomon	mRNA	782525	803388	.	-	.	Name=XM_012376483.1;ID=rna-XM_012376483.1;Dbxref=GeneID:105677698%2CGenbank:XM_012376483.1;Parent=gene-LOC105677698
NW_012160816.1	Gnomon	exon	1238864	1243490	.	+	.	ID=exon-XM_012376455.1-6;Dbxref=GeneID:105677684%2CGenbank:XM_012376455.1;Parent=rna-XM_012376455.1
NW_012160816.1	Gnomon	exon	1234220	1234329	.	+	.	ID=exon-XM_012376455.1-1;Dbxref=GeneID:105677684%2CGenbank:XM_012376455.1;Parent=rna-XM_012376455.1
NW_012160816.1	Gnomon	exon	1235362	1235473	.	+	.	ID=exon-XM_012376455.1-2;Dbxref=GeneID:105677684%2CGenbank:XM_012376455.1;Parent=rna-XM_012376455.1
NW_012160816.1	Gnomon	exon	1235756	1237045	.	+	.	ID=exon-XM_012376455.1-3;Dbxref=GeneID:105677684%2CGenbank:XM_012376455.1;Parent=rna-XM_012376455.1
NW_012160816.1	Gnomon	exon	1237617	1237916	.	+	.	ID=exon-XM_012376455.1-4;Dbxref=GeneID:105677684%2CGenbank:XM_012376455.1;Parent=rna-XM_012376455.1
NW_012160816.1	Gnomon	exon	1238203	1238772	.	+	.	ID=exon-XM_012376455.1-5;Dbxref=GeneID:105677684%2CGenbank:XM_012376455.1;Parent=rna-XM_012376455.1
NW_012160816.1	Gnomon	exon	163193	163366	.	-	.	ID=exon-XR_001101584.1-2;Dbxref=GeneID:105677651%2CGenbank:XR_001101584.1;Parent=rna-XR_001101584.1
NW_012160816.1	Gnomon	exon	162949	163112	.	-	.	ID=exon-XR_001101584.1-3;Dbxref=GeneID:105677651%2CGenbank:XR_001101584.1;Parent=rna-XR_001101584.1
NW_012160816.1	Gnomon	exon	163612	164061	.	-	.	ID=exon-XR_001101584.1-1;Dbxref=GeneID:105677651%2CGenbank:XR_001101584.1;Parent=rna-XR_001101584.1
NW_012160816.1	Gnomon	exon	161672	162281	.	-	.	ID=exon-XR_001101584.1-6;Dbxref=GeneID:105677651%2CGenbank:XR_001101584.1;Parent=rna-XR_001101584.1
NW_012160816.1	Gnomon	exon	162713	162876	.	-	.	ID=exon-XR_001101584.1-4;Dbxref=GeneID:105677651%2CGenbank:XR_001101584.1;Parent=rna-XR_001101584.1
NW_012160816.1	Gnomon	exon	162351	162494	.	-	.	ID=exon-XR_001101584.1-5;Dbxref=GeneID:105677651%2CGenbank:XR_001101584.1;Parent=rna-XR_001101584.1
NW_012160816.1	Gnomon	mRNA	60211	67337	.	-	.	Name=XM_012376389.1;ID=rna-XM_012376389.1;Dbxref=GeneID:105677637%2CGenbank:XM_012376389.1;Parent=gene-LOC105677637
NW_012160816.1	Gnomon	mRNA	1436150	1473903	.	-	.	Name=XM_012376639.1;ID=rna-XM_012376639.1;Dbxref=GeneID:105677786%2CGenbank:XM_012376639.1;Parent=gene-LOC105677786
NW_012160816.1	Gnomon	exon	937260	937596	.	+	.	ID=exon-XM_012376525.1-1;Dbxref=GeneID:105677717%2CGenbank:XM_012376525.1;Parent=rna-XM_012376525.1
NW_012160816.1	Gnomon	exon	969656	970053	.	+	.	ID=exon-XM_012376525.1-2;Dbxref=GeneID:105677717%2CGenbank:XM_012376525.1;Parent=rna-XM_012376525.1
NW_012160816.1	Gnomon	exon	975862	977684	.	+	.	ID=exon-XM_012376525.1-3;Dbxref=GeneID:105677717%2CGenbank:XM_012376525.1;Parent=rna-XM_012376525.1
NW_012160816.1	Gnomon	exon	1097301	1097419	.	-	.	ID=exon-XM_012376372.1-2;Dbxref=GeneID:105677633%2CGenbank:XM_012376372.1;Parent=rna-XM_012376372.1
NW_012160816.1	Gnomon	exon	1097005	1097151	.	-	.	ID=exon-XM_012376372.1-3;Dbxref=GeneID:105677633%2CGenbank:XM_012376372.1;Parent=rna-XM_012376372.1
NW_012160816.1	Gnomon	exon	1098117	1098171	.	-	.	ID=exon-XM_012376372.1-1;Dbxref=GeneID:105677633%2CGenbank:XM_012376372.1;Parent=rna-XM_012376372.1
NW_012160816.1	Gnomon	exon	1091689	1093681	.	-	.	ID=exon-XM_012376372.1-6;Dbxref=GeneID:105677633%2CGenbank:XM_012376372.1;Parent=rna-XM_012376372.1
NW_012160816.1	Gnomon	exon	1095505	1096575	.	-	.	ID=exon-XM_012376372.1-4;Dbxref=GeneID:105677633%2CGenbank:XM_012376372.1;Parent=rna-XM_012376372.1
NW_012160816.1	Gnomon	exon	1093793	1095257	.	-	.	ID=exon-XM_012376372.1-5;Dbxref=GeneID:105677633%2CGenbank:XM_012376372.1;Parent=rna-XM_012376372.1
NW_012160816.1	Gnomon	mRNA	782525	807667	.	-	.	Name=XM_012376484.1;ID=rna-XM_012376484.1;Dbxref=GeneID:105677698%2CGenbank:XM_012376484.1;Parent=gene-LOC105677698
NW_012160816.1	Gnomon	CDS	537852	537990	.	+	0	Name=XP_012231970.1;ID=cds-XP_012231970.1;Dbxref=GeneID:105677729%2CGenbank:XP_012231970.1;Parent=rna-XM_012376547.1
NW_012160816.1	Gnomon	CDS	538227	538345	.	+	0	Name=XP_012231970.1;ID=cds-XP_012231970.1;Dbxref=GeneID:105677729%2CGenbank:XP_012231970.1;Parent=rna-XM_012376547.1
NW_012160816.1	Gnomon	CDS	538455	538565	.	+	0	Name=XP_012231970.1;ID=cds-XP_012231970.1;Dbxref=GeneID:105677729%2CGenbank:XP_012231970.1;Parent=rna-XM_012376547.1
NW_012160816.1	Gnomon	CDS	538823	539088	.	+	0	Name=XP_012231970.1;ID=cds-XP_012231970.1;Dbxref=GeneID:105677729%2CGenbank:XP_012231970.1;Parent=rna-XM_012376547.1
NW_012160816.1	Gnomon	CDS	539363	539646	.	+	0	Name=XP_012231970.1;ID=cds-XP_012231970.1;Dbxref=GeneID:105677729%2CGenbank:XP_012231970.1;Parent=rna-XM_012376547.1
NW_012160816.1	Gnomon	CDS	539810	540018	.	+	0	Name=XP_012231970.1;ID=cds-XP_012231970.1;Dbxref=GeneID:105677729%2CGenbank:XP_012231970.1;Parent=rna-XM_012376547.1
NW_012160816.1	Gnomon	CDS	540102	540275	.	+	0	Name=XP_012231970.1;ID=cds-XP_012231970.1;Dbxref=GeneID:105677729%2CGenbank:XP_012231970.1;Parent=rna-XM_012376547.1
NW_012160816.1	Gnomon	CDS	541793	541797	.	+	0	Name=XP_012231970.1;ID=cds-XP_012231970.1;Dbxref=GeneID:105677729%2CGenbank:XP_012231970.1;Parent=rna-XM_012376547.1
NW_012160816.1	Gnomon	CDS	542752	542875	.	+	0	Name=XP_012231970.1;ID=cds-XP_012231970.1;Dbxref=GeneID:105677729%2CGenbank:XP_012231970.1;Parent=rna-XM_012376547.1
NW_012160816.1	Gnomon	CDS	542996	543103	.	+	0	Name=XP_012231970.1;ID=cds-XP_012231970.1;Dbxref=GeneID:105677729%2CGenbank:XP_012231970.1;Parent=rna-XM_012376547.1
NW_012160816.1	Gnomon	CDS	543329	543597	.	+	0	Name=XP_012231970.1;ID=cds-XP_012231970.1;Dbxref=GeneID:105677729%2CGenbank:XP_012231970.1;Parent=rna-XM_012376547.1
NW_012160816.1	Gnomon	CDS	543817	544100	.	+	0	Name=XP_012231970.1;ID=cds-XP_012231970.1;Dbxref=GeneID:105677729%2CGenbank:XP_012231970.1;Parent=rna-XM_012376547.1
NW_012160816.1	Gnomon	CDS	544164	544363	.	+	0	Name=XP_012231970.1;ID=cds-XP_012231970.1;Dbxref=GeneID:105677729%2CGenbank:XP_012231970.1;Parent=rna-XM_012376547.1
NW_012160816.1	Gnomon	CDS	544671	544919	.	+	0	Name=XP_012231970.1;ID=cds-XP_012231970.1;Dbxref=GeneID:105677729%2CGenbank:XP_012231970.1;Parent=rna-XM_012376547.1
NW_012160816.1	Gnomon	exon	437823	437911	.	-	.	ID=exon-XM_012376573.1-1;Dbxref=GeneID:105677743%2CGenbank:XM_012376573.1;Parent=rna-XM_012376573.1
NW_012160816.1	Gnomon	exon	436245	436358	.	-	.	ID=exon-XM_012376573.1-2;Dbxref=GeneID:105677743%2CGenbank:XM_012376573.1;Parent=rna-XM_012376573.1
NW_012160816.1	Gnomon	exon	435855	436070	.	-	.	ID=exon-XM_012376573.1-3;Dbxref=GeneID:105677743%2CGenbank:XM_012376573.1;Parent=rna-XM_012376573.1
NW_012160816.1	Gnomon	exon	435151	435294	.	-	.	ID=exon-XM_012376573.1-4;Dbxref=GeneID:105677743%2CGenbank:XM_012376573.1;Parent=rna-XM_012376573.1
NW_012160816.1	Gnomon	exon	1178318	1178459	.	+	.	ID=exon-XM_012376477.1-8;Dbxref=GeneID:105677697%2CGenbank:XM_012376477.1;Parent=rna-XM_012376477.1
NW_012160816.1	Gnomon	exon	1180298	1180592	.	+	.	ID=exon-XM_012376477.1-9;Dbxref=GeneID:105677697%2CGenbank:XM_012376477.1;Parent=rna-XM_012376477.1
NW_012160816.1	Gnomon	exon	1176657	1176764	.	+	.	ID=exon-XM_012376477.1-6;Dbxref=GeneID:105677697%2CGenbank:XM_012376477.1;Parent=rna-XM_012376477.1
NW_012160816.1	Gnomon	exon	1177509	1177673	.	+	.	ID=exon-XM_012376477.1-7;Dbxref=GeneID:105677697%2CGenbank:XM_012376477.1;Parent=rna-XM_012376477.1
NW_012160816.1	Gnomon	exon	1176043	1176171	.	+	.	ID=exon-XM_012376477.1-4;Dbxref=GeneID:105677697%2CGenbank:XM_012376477.1;Parent=rna-XM_012376477.1
NW_012160816.1	Gnomon	exon	1176329	1176403	.	+	.	ID=exon-XM_012376477.1-5;Dbxref=GeneID:105677697%2CGenbank:XM_012376477.1;Parent=rna-XM_012376477.1
NW_012160816.1	Gnomon	exon	1168303	1168388	.	+	.	ID=exon-XM_012376477.1-2;Dbxref=GeneID:105677697%2CGenbank:XM_012376477.1;Parent=rna-XM_012376477.1
NW_012160816.1	Gnomon	exon	1169192	1169290	.	+	.	ID=exon-XM_012376477.1-3;Dbxref=GeneID:105677697%2CGenbank:XM_012376477.1;Parent=rna-XM_012376477.1
NW_012160816.1	Gnomon	exon	1167459	1167498	.	+	.	ID=exon-XM_012376477.1-1;Dbxref=GeneID:105677697%2CGenbank:XM_012376477.1;Parent=rna-XM_012376477.1
NW_012160816.1	Gnomon	CDS	1231559	1231701	.	+	0	Name=XP_012231876.1;ID=cds-XP_012231876.1;Dbxref=GeneID:105677684%2CGenbank:XP_012231876.1;Parent=rna-XM_012376453.1
NW_012160816.1	Gnomon	CDS	1235362	1235473	.	+	0	Name=XP_012231876.1;ID=cds-XP_012231876.1;Dbxref=GeneID:105677684%2CGenbank:XP_012231876.1;Parent=rna-XM_012376453.1
NW_012160816.1	Gnomon	CDS	1235756	1237045	.	+	0	Name=XP_012231876.1;ID=cds-XP_012231876.1;Dbxref=GeneID:105677684%2CGenbank:XP_012231876.1;Parent=rna-XM_012376453.1
NW_012160816.1	Gnomon	CDS	1237617	1237916	.	+	0	Name=XP_012231876.1;ID=cds-XP_012231876.1;Dbxref=GeneID:105677684%2CGenbank:XP_012231876.1;Parent=rna-XM_012376453.1
NW_012160816.1	Gnomon	CDS	1238203	1238772	.	+	0	Name=XP_012231876.1;ID=cds-XP_012231876.1;Dbxref=GeneID:105677684%2CGenbank:XP_012231876.1;Parent=rna-XM_012376453.1
NW_012160816.1	Gnomon	CDS	1238864	1239541	.	+	0	Name=XP_012231876.1;ID=cds-XP_012231876.1;Dbxref=GeneID:105677684%2CGenbank:XP_012231876.1;Parent=rna-XM_012376453.1
NW_012160816.1	Gnomon	mRNA	782525	805124	.	-	.	Name=XM_012376485.1;ID=rna-XM_012376485.1;Dbxref=GeneID:105677698%2CGenbank:XM_012376485.1;Parent=gene-LOC105677698
NW_012160816.1	Gnomon	exon	638660	638840	.	+	.	ID=exon-XM_012376596.1-1;Dbxref=GeneID:105677763%2CGenbank:XM_012376596.1;Parent=rna-XM_012376596.1
NW_012160816.1	Gnomon	exon	639190	639658	.	+	.	ID=exon-XM_012376596.1-2;Dbxref=GeneID:105677763%2CGenbank:XM_012376596.1;Parent=rna-XM_012376596.1
NW_012160816.1	Gnomon	exon	639826	640065	.	+	.	ID=exon-XM_012376596.1-3;Dbxref=GeneID:105677763%2CGenbank:XM_012376596.1;Parent=rna-XM_012376596.1
NW_012160816.1	Gnomon	exon	640153	640416	.	+	.	ID=exon-XM_012376596.1-4;Dbxref=GeneID:105677763%2CGenbank:XM_012376596.1;Parent=rna-XM_012376596.1
NW_012160816.1	Gnomon	exon	640502	640678	.	+	.	ID=exon-XM_012376596.1-5;Dbxref=GeneID:105677763%2CGenbank:XM_012376596.1;Parent=rna-XM_012376596.1
NW_012160816.1	Gnomon	exon	641419	641773	.	+	.	ID=exon-XM_012376596.1-6;Dbxref=GeneID:105677763%2CGenbank:XM_012376596.1;Parent=rna-XM_012376596.1
NW_012160816.1	Gnomon	exon	641909	642200	.	+	.	ID=exon-XM_012376596.1-7;Dbxref=GeneID:105677763%2CGenbank:XM_012376596.1;Parent=rna-XM_012376596.1
NW_012160816.1	Gnomon	exon	642300	642544	.	+	.	ID=exon-XM_012376596.1-8;Dbxref=GeneID:105677763%2CGenbank:XM_012376596.1;Parent=rna-XM_012376596.1
NW_012160816.1	Gnomon	exon	642794	642980	.	+	.	ID=exon-XM_012376596.1-9;Dbxref=GeneID:105677763%2CGenbank:XM_012376596.1;Parent=rna-XM_012376596.1
NW_012160816.1	Gnomon	CDS	1276561	1276714	.	-	0	Name=XP_012231873.1;ID=cds-XP_012231873.1;Dbxref=GeneID:105677682%2CGenbank:XP_012231873.1;Parent=rna-XM_012376450.1
NW_012160816.1	Gnomon	CDS	1275765	1276247	.	-	0	Name=XP_012231873.1;ID=cds-XP_012231873.1;Dbxref=GeneID:105677682%2CGenbank:XP_012231873.1;Parent=rna-XM_012376450.1
NW_012160816.1	Gnomon	CDS	1275425	1275673	.	-	0	Name=XP_012231873.1;ID=cds-XP_012231873.1;Dbxref=GeneID:105677682%2CGenbank:XP_012231873.1;Parent=rna-XM_012376450.1
NW_012160816.1	Gnomon	CDS	1274781	1275176	.	-	0	Name=XP_012231873.1;ID=cds-XP_012231873.1;Dbxref=GeneID:105677682%2CGenbank:XP_012231873.1;Parent=rna-XM_012376450.1
NW_012160816.1	Gnomon	CDS	1273352	1273563	.	-	0	Name=XP_012231873.1;ID=cds-XP_012231873.1;Dbxref=GeneID:105677682%2CGenbank:XP_012231873.1;Parent=rna-XM_012376450.1
NW_012160816.1	Gnomon	CDS	1272347	1272588	.	-	0	Name=XP_012231873.1;ID=cds-XP_012231873.1;Dbxref=GeneID:105677682%2CGenbank:XP_012231873.1;Parent=rna-XM_012376450.1
NW_012160816.1	Gnomon	CDS	1272156	1272262	.	-	0	Name=XP_012231873.1;ID=cds-XP_012231873.1;Dbxref=GeneID:105677682%2CGenbank:XP_012231873.1;Parent=rna-XM_012376450.1
NW_012160816.1	Gnomon	CDS	1271730	1271964	.	-	0	Name=XP_012231873.1;ID=cds-XP_012231873.1;Dbxref=GeneID:105677682%2CGenbank:XP_012231873.1;Parent=rna-XM_012376450.1
NW_012160816.1	Gnomon	CDS	1271121	1271495	.	-	0	Name=XP_012231873.1;ID=cds-XP_012231873.1;Dbxref=GeneID:105677682%2CGenbank:XP_012231873.1;Parent=rna-XM_012376450.1
NW_012160816.1	Gnomon	CDS	1270695	1270961	.	-	0	Name=XP_012231873.1;ID=cds-XP_012231873.1;Dbxref=GeneID:105677682%2CGenbank:XP_012231873.1;Parent=rna-XM_012376450.1
NW_012160816.1	Gnomon	CDS	1269035	1270531	.	-	0	Name=XP_012231873.1;ID=cds-XP_012231873.1;Dbxref=GeneID:105677682%2CGenbank:XP_012231873.1;Parent=rna-XM_012376450.1
NW_012160816.1	Gnomon	CDS	1268625	1268828	.	-	0	Name=XP_012231873.1;ID=cds-XP_012231873.1;Dbxref=GeneID:105677682%2CGenbank:XP_012231873.1;Parent=rna-XM_012376450.1
NW_012160816.1	Gnomon	CDS	1268301	1268553	.	-	0	Name=XP_012231873.1;ID=cds-XP_012231873.1;Dbxref=GeneID:105677682%2CGenbank:XP_012231873.1;Parent=rna-XM_012376450.1
NW_012160816.1	Gnomon	exon	782525	786993	.	-	.	ID=exon-XM_012376481.1-12;Dbxref=GeneID:105677698%2CGenbank:XM_012376481.1;Parent=rna-XM_012376481.1
NW_012160816.1	Gnomon	exon	792244	792392	.	-	.	ID=exon-XM_012376481.1-10;Dbxref=GeneID:105677698%2CGenbank:XM_012376481.1;Parent=rna-XM_012376481.1
NW_012160816.1	Gnomon	exon	788884	789049	.	-	.	ID=exon-XM_012376481.1-11;Dbxref=GeneID:105677698%2CGenbank:XM_012376481.1;Parent=rna-XM_012376481.1
NW_012160816.1	Gnomon	exon	1231434	1231701	.	+	.	ID=exon-XM_012376454.1-1;Dbxref=GeneID:105677684%2CGenbank:XM_012376454.1;Parent=rna-XM_012376454.1
NW_012160816.1	Gnomon	exon	1235362	1235473	.	+	.	ID=exon-XM_012376454.1-2;Dbxref=GeneID:105677684%2CGenbank:XM_012376454.1;Parent=rna-XM_012376454.1
NW_012160816.1	Gnomon	exon	1238203	1238772	.	+	.	ID=exon-XM_012376454.1-5;Dbxref=GeneID:105677684%2CGenbank:XM_012376454.1;Parent=rna-XM_012376454.1
NW_012160816.1	Gnomon	exon	1238864	1243490	.	+	.	ID=exon-XM_012376454.1-6;Dbxref=GeneID:105677684%2CGenbank:XM_012376454.1;Parent=rna-XM_012376454.1
NW_012160816.1	Gnomon	exon	1235756	1237045	.	+	.	ID=exon-XM_012376454.1-3;Dbxref=GeneID:105677684%2CGenbank:XM_012376454.1;Parent=rna-XM_012376454.1
NW_012160816.1	Gnomon	exon	1237731	1237916	.	+	.	ID=exon-XM_012376454.1-4;Dbxref=GeneID:105677684%2CGenbank:XM_012376454.1;Parent=rna-XM_012376454.1
NW_012160816.1	Gnomon	CDS	142738	143070	.	+	0	Name=XP_012231779.1;ID=cds-XP_012231779.1;Dbxref=GeneID:105677620%2CGenbank:XP_012231779.1;Parent=rna-XM_012376356.1
NW_012160816.1	Gnomon	CDS	143196	143721	.	+	0	Name=XP_012231779.1;ID=cds-XP_012231779.1;Dbxref=GeneID:105677620%2CGenbank:XP_012231779.1;Parent=rna-XM_012376356.1
NW_012160816.1	Gnomon	CDS	144128	144346	.	+	0	Name=XP_012231779.1;ID=cds-XP_012231779.1;Dbxref=GeneID:105677620%2CGenbank:XP_012231779.1;Parent=rna-XM_012376356.1
NW_012160816.1	Gnomon	CDS	144516	144767	.	+	0	Name=XP_012231779.1;ID=cds-XP_012231779.1;Dbxref=GeneID:105677620%2CGenbank:XP_012231779.1;Parent=rna-XM_012376356.1
NW_012160816.1	Gnomon	CDS	144906	145078	.	+	0	Name=XP_012231779.1;ID=cds-XP_012231779.1;Dbxref=GeneID:105677620%2CGenbank:XP_012231779.1;Parent=rna-XM_012376356.1
NW_012160816.1	Gnomon	mRNA	1222145	1224132	.	-	.	Name=XM_012376580.1;ID=rna-XM_012376580.1;Dbxref=GeneID:105677752%2CGenbank:XM_012376580.1;Parent=gene-LOC105677752
NW_012160816.1	Gnomon	exon	162949	163112	.	-	.	ID=exon-XM_012376407.1-3;Dbxref=GeneID:105677651%2CGenbank:XM_012376407.1;Parent=rna-XM_012376407.1
NW_012160816.1	Gnomon	exon	162717	162876	.	-	.	ID=exon-XM_012376407.1-4;Dbxref=GeneID:105677651%2CGenbank:XM_012376407.1;Parent=rna-XM_012376407.1
NW_012160816.1	Gnomon	exon	162351	162494	.	-	.	ID=exon-XM_012376407.1-5;Dbxref=GeneID:105677651%2CGenbank:XM_012376407.1;Parent=rna-XM_012376407.1
NW_012160816.1	Gnomon	exon	161680	162281	.	-	.	ID=exon-XM_012376407.1-6;Dbxref=GeneID:105677651%2CGenbank:XM_012376407.1;Parent=rna-XM_012376407.1
NW_012160816.1	Gnomon	exon	163612	164051	.	-	.	ID=exon-XM_012376407.1-1;Dbxref=GeneID:105677651%2CGenbank:XM_012376407.1;Parent=rna-XM_012376407.1
NW_012160816.1	Gnomon	exon	163193	163366	.	-	.	ID=exon-XM_012376407.1-2;Dbxref=GeneID:105677651%2CGenbank:XM_012376407.1;Parent=rna-XM_012376407.1
NW_012160816.1	Gnomon	mRNA	782525	803265	.	-	.	Name=XM_012376486.1;ID=rna-XM_012376486.1;Dbxref=GeneID:105677698%2CGenbank:XM_012376486.1;Parent=gene-LOC105677698
NW_012160816.1	Gnomon	exon	759331	759482	.	+	.	ID=exon-XM_012376621.1-3;Dbxref=GeneID:105677775%2CGenbank:XM_012376621.1;Parent=rna-XM_012376621.1
NW_012160816.1	Gnomon	exon	759557	759670	.	+	.	ID=exon-XM_012376621.1-4;Dbxref=GeneID:105677775%2CGenbank:XM_012376621.1;Parent=rna-XM_012376621.1
NW_012160816.1	Gnomon	exon	757240	757814	.	+	.	ID=exon-XM_012376621.1-1;Dbxref=GeneID:105677775%2CGenbank:XM_012376621.1;Parent=rna-XM_012376621.1
NW_012160816.1	Gnomon	exon	758010	758168	.	+	.	ID=exon-XM_012376621.1-2;Dbxref=GeneID:105677775%2CGenbank:XM_012376621.1;Parent=rna-XM_012376621.1
NW_012160816.1	Gnomon	exon	760856	763117	.	+	.	ID=exon-XM_012376621.1-9;Dbxref=GeneID:105677775%2CGenbank:XM_012376621.1;Parent=rna-XM_012376621.1
NW_012160816.1	Gnomon	exon	760363	760494	.	+	.	ID=exon-XM_012376621.1-7;Dbxref=GeneID:105677775%2CGenbank:XM_012376621.1;Parent=rna-XM_012376621.1
NW_012160816.1	Gnomon	exon	760561	760782	.	+	.	ID=exon-XM_012376621.1-8;Dbxref=GeneID:105677775%2CGenbank:XM_012376621.1;Parent=rna-XM_012376621.1
NW_012160816.1	Gnomon	exon	759843	759903	.	+	.	ID=exon-XM_012376621.1-5;Dbxref=GeneID:105677775%2CGenbank:XM_012376621.1;Parent=rna-XM_012376621.1
NW_012160816.1	Gnomon	exon	759987	760276	.	+	.	ID=exon-XM_012376621.1-6;Dbxref=GeneID:105677775%2CGenbank:XM_012376621.1;Parent=rna-XM_012376621.1
NW_012160816.1	Gnomon	CDS	1277533	1277553	.	-	0	Name=XP_012231874.1;ID=cds-XP_012231874.1;Dbxref=GeneID:105677682%2CGenbank:XP_012231874.1;Parent=rna-XM_012376451.1
NW_012160816.1	Gnomon	CDS	1276561	1276723	.	-	0	Name=XP_012231874.1;ID=cds-XP_012231874.1;Dbxref=GeneID:105677682%2CGenbank:XP_012231874.1;Parent=rna-XM_012376451.1
NW_012160816.1	Gnomon	CDS	1275765	1276247	.	-	0	Name=XP_012231874.1;ID=cds-XP_012231874.1;Dbxref=GeneID:105677682%2CGenbank:XP_012231874.1;Parent=rna-XM_012376451.1
NW_012160816.1	Gnomon	CDS	1275425	1275673	.	-	0	Name=XP_012231874.1;ID=cds-XP_012231874.1;Dbxref=GeneID:105677682%2CGenbank:XP_012231874.1;Parent=rna-XM_012376451.1
NW_012160816.1	Gnomon	CDS	1274781	1275176	.	-	0	Name=XP_012231874.1;ID=cds-XP_012231874.1;Dbxref=GeneID:105677682%2CGenbank:XP_012231874.1;Parent=rna-XM_012376451.1
NW_012160816.1	Gnomon	CDS	1273352	1273563	.	-	0	Name=XP_012231874.1;ID=cds-XP_012231874.1;Dbxref=GeneID:105677682%2CGenbank:XP_012231874.1;Parent=rna-XM_012376451.1
NW_012160816.1	Gnomon	CDS	1272347	1272588	.	-	0	Name=XP_012231874.1;ID=cds-XP_012231874.1;Dbxref=GeneID:105677682%2CGenbank:XP_012231874.1;Parent=rna-XM_012376451.1
NW_012160816.1	Gnomon	CDS	1272156	1272262	.	-	0	Name=XP_012231874.1;ID=cds-XP_012231874.1;Dbxref=GeneID:105677682%2CGenbank:XP_012231874.1;Parent=rna-XM_012376451.1
NW_012160816.1	Gnomon	CDS	1271730	1271964	.	-	0	Name=XP_012231874.1;ID=cds-XP_012231874.1;Dbxref=GeneID:105677682%2CGenbank:XP_012231874.1;Parent=rna-XM_012376451.1
NW_012160816.1	Gnomon	CDS	1271121	1271495	.	-	0	Name=XP_012231874.1;ID=cds-XP_012231874.1;Dbxref=GeneID:105677682%2CGenbank:XP_012231874.1;Parent=rna-XM_012376451.1
NW_012160816.1	Gnomon	CDS	1270800	1270961	.	-	0	Name=XP_012231874.1;ID=cds-XP_012231874.1;Dbxref=GeneID:105677682%2CGenbank:XP_012231874.1;Parent=rna-XM_012376451.1
NW_012160816.1	Gnomon	CDS	1269035	1270531	.	-	0	Name=XP_012231874.1;ID=cds-XP_012231874.1;Dbxref=GeneID:105677682%2CGenbank:XP_012231874.1;Parent=rna-XM_012376451.1
NW_012160816.1	Gnomon	CDS	1268625	1268828	.	-	0	Name=XP_012231874.1;ID=cds-XP_012231874.1;Dbxref=GeneID:105677682%2CGenbank:XP_012231874.1;Parent=rna-XM_012376451.1
NW_012160816.1	Gnomon	CDS	1268301	1268553	.	-	0	Name=XP_012231874.1;ID=cds-XP_012231874.1;Dbxref=GeneID:105677682%2CGenbank:XP_012231874.1;Parent=rna-XM_012376451.1
NW_012160816.1	Gnomon	exon	514722	515202	.	+	.	ID=exon-XM_012376431.1-4;Dbxref=GeneID:105677671%2CGenbank:XM_012376431.1;Parent=rna-XM_012376431.1
NW_012160816.1	Gnomon	exon	514118	514247	.	+	.	ID=exon-XM_012376431.1-2;Dbxref=GeneID:105677671%2CGenbank:XM_012376431.1;Parent=rna-XM_012376431.1
NW_012160816.1	Gnomon	exon	514328	514646	.	+	.	ID=exon-XM_012376431.1-3;Dbxref=GeneID:105677671%2CGenbank:XM_012376431.1;Parent=rna-XM_012376431.1
NW_012160816.1	Gnomon	exon	513236	513746	.	+	.	ID=exon-XM_012376431.1-1;Dbxref=GeneID:105677671%2CGenbank:XM_012376431.1;Parent=rna-XM_012376431.1
NW_012160816.1	Gnomon	mRNA	1222145	1223995	.	-	.	Name=XM_012376581.1;ID=rna-XM_012376581.1;Dbxref=GeneID:105677752%2CGenbank:XM_012376581.1;Parent=gene-LOC105677752
NW_012160816.1	Gnomon	exon	220834	220956	.	-	.	ID=exon-XM_012376644.1-2;Dbxref=GeneID:105677793%2CGenbank:XM_012376644.1;Parent=rna-XM_012376644.1
NW_012160816.1	Gnomon	exon	220612	220702	.	-	.	ID=exon-XM_012376644.1-3;Dbxref=GeneID:105677793%2CGenbank:XM_012376644.1;Parent=rna-XM_012376644.1
NW_012160816.1	Gnomon	exon	221082	221407	.	-	.	ID=exon-XM_012376644.1-1;Dbxref=GeneID:105677793%2CGenbank:XM_012376644.1;Parent=rna-XM_012376644.1
NW_012160816.1	Gnomon	exon	220253	220392	.	-	.	ID=exon-XM_012376644.1-4;Dbxref=GeneID:105677793%2CGenbank:XM_012376644.1;Parent=rna-XM_012376644.1
NW_012160816.1	Gnomon	exon	219475	219928	.	-	.	ID=exon-XM_012376644.1-5;Dbxref=GeneID:105677793%2CGenbank:XM_012376644.1;Parent=rna-XM_012376644.1
NW_012160816.1	Gnomon	exon	866804	867493	.	-	.	ID=exon-XM_012376444.1-8;Dbxref=GeneID:105677680%2CGenbank:XM_012376444.1;Parent=rna-XM_012376444.1
NW_012160816.1	Gnomon	exon	866406	866580	.	-	.	ID=exon-XM_012376444.1-9;Dbxref=GeneID:105677680%2CGenbank:XM_012376444.1;Parent=rna-XM_012376444.1
NW_012160816.1	Gnomon	exon	868259	868560	.	-	.	ID=exon-XM_012376444.1-6;Dbxref=GeneID:105677680%2CGenbank:XM_012376444.1;Parent=rna-XM_012376444.1
NW_012160816.1	Gnomon	exon	867906	868121	.	-	.	ID=exon-XM_012376444.1-7;Dbxref=GeneID:105677680%2CGenbank:XM_012376444.1;Parent=rna-XM_012376444.1
NW_012160816.1	Gnomon	exon	869522	869802	.	-	.	ID=exon-XM_012376444.1-4;Dbxref=GeneID:105677680%2CGenbank:XM_012376444.1;Parent=rna-XM_012376444.1
NW_012160816.1	Gnomon	exon	868645	868930	.	-	.	ID=exon-XM_012376444.1-5;Dbxref=GeneID:105677680%2CGenbank:XM_012376444.1;Parent=rna-XM_012376444.1
NW_012160816.1	Gnomon	exon	871328	871768	.	-	.	ID=exon-XM_012376444.1-2;Dbxref=GeneID:105677680%2CGenbank:XM_012376444.1;Parent=rna-XM_012376444.1
NW_012160816.1	Gnomon	exon	869969	870116	.	-	.	ID=exon-XM_012376444.1-3;Dbxref=GeneID:105677680%2CGenbank:XM_012376444.1;Parent=rna-XM_012376444.1
NW_012160816.1	Gnomon	exon	877098	877980	.	-	.	ID=exon-XM_012376444.1-1;Dbxref=GeneID:105677680%2CGenbank:XM_012376444.1;Parent=rna-XM_012376444.1
NW_012160816.1	Gnomon	exon	142738	143070	.	+	.	ID=exon-XM_012376356.1-1;Dbxref=GeneID:105677620%2CGenbank:XM_012376356.1;Parent=rna-XM_012376356.1
NW_012160816.1	Gnomon	exon	143196	143721	.	+	.	ID=exon-XM_012376356.1-2;Dbxref=GeneID:105677620%2CGenbank:XM_012376356.1;Parent=rna-XM_012376356.1
NW_012160816.1	Gnomon	exon	144128	144346	.	+	.	ID=exon-XM_012376356.1-3;Dbxref=GeneID:105677620%2CGenbank:XM_012376356.1;Parent=rna-XM_012376356.1
NW_012160816.1	Gnomon	exon	144516	144767	.	+	.	ID=exon-XM_012376356.1-4;Dbxref=GeneID:105677620%2CGenbank:XM_012376356.1;Parent=rna-XM_012376356.1
NW_012160816.1	Gnomon	exon	144906	145326	.	+	.	ID=exon-XM_012376356.1-5;Dbxref=GeneID:105677620%2CGenbank:XM_012376356.1;Parent=rna-XM_012376356.1
NW_012160816.1	Gnomon	CDS	801291	801665	.	-	0	Name=XP_012231907.1;ID=cds-XP_012231907.1;Dbxref=GeneID:105677698%2CGenbank:XP_012231907.1;Parent=rna-XM_012376484.1
NW_012160816.1	Gnomon	CDS	801069	801176	.	-	0	Name=XP_012231907.1;ID=cds-XP_012231907.1;Dbxref=GeneID:105677698%2CGenbank:XP_012231907.1;Parent=rna-XM_012376484.1
NW_012160816.1	Gnomon	CDS	800671	800847	.	-	0	Name=XP_012231907.1;ID=cds-XP_012231907.1;Dbxref=GeneID:105677698%2CGenbank:XP_012231907.1;Parent=rna-XM_012376484.1
NW_012160816.1	Gnomon	CDS	799338	799473	.	-	0	Name=XP_012231907.1;ID=cds-XP_012231907.1;Dbxref=GeneID:105677698%2CGenbank:XP_012231907.1;Parent=rna-XM_012376484.1
NW_012160816.1	Gnomon	CDS	795512	795717	.	-	0	Name=XP_012231907.1;ID=cds-XP_012231907.1;Dbxref=GeneID:105677698%2CGenbank:XP_012231907.1;Parent=rna-XM_012376484.1
NW_012160816.1	Gnomon	CDS	795230	795379	.	-	0	Name=XP_012231907.1;ID=cds-XP_012231907.1;Dbxref=GeneID:105677698%2CGenbank:XP_012231907.1;Parent=rna-XM_012376484.1
NW_012160816.1	Gnomon	CDS	795004	795149	.	-	0	Name=XP_012231907.1;ID=cds-XP_012231907.1;Dbxref=GeneID:105677698%2CGenbank:XP_012231907.1;Parent=rna-XM_012376484.1
NW_012160816.1	Gnomon	CDS	794727	794857	.	-	0	Name=XP_012231907.1;ID=cds-XP_012231907.1;Dbxref=GeneID:105677698%2CGenbank:XP_012231907.1;Parent=rna-XM_012376484.1
NW_012160816.1	Gnomon	CDS	792244	792392	.	-	0	Name=XP_012231907.1;ID=cds-XP_012231907.1;Dbxref=GeneID:105677698%2CGenbank:XP_012231907.1;Parent=rna-XM_012376484.1
NW_012160816.1	Gnomon	CDS	788884	789049	.	-	0	Name=XP_012231907.1;ID=cds-XP_012231907.1;Dbxref=GeneID:105677698%2CGenbank:XP_012231907.1;Parent=rna-XM_012376484.1
NW_012160816.1	Gnomon	CDS	786746	786993	.	-	0	Name=XP_012231907.1;ID=cds-XP_012231907.1;Dbxref=GeneID:105677698%2CGenbank:XP_012231907.1;Parent=rna-XM_012376484.1
NW_012160816.1	Gnomon	CDS	1195734	1195856	.	+	0	Name=XP_012231897.1;ID=cds-XP_012231897.1;Dbxref=GeneID:105677696%2CGenbank:XP_012231897.1;Parent=rna-XM_012376474.1
NW_012160816.1	Gnomon	CDS	1196445	1196532	.	+	0	Name=XP_012231897.1;ID=cds-XP_012231897.1;Dbxref=GeneID:105677696%2CGenbank:XP_012231897.1;Parent=rna-XM_012376474.1
NW_012160816.1	Gnomon	CDS	1196651	1196796	.	+	0	Name=XP_012231897.1;ID=cds-XP_012231897.1;Dbxref=GeneID:105677696%2CGenbank:XP_012231897.1;Parent=rna-XM_012376474.1
NW_012160816.1	Gnomon	CDS	1196909	1197166	.	+	0	Name=XP_012231897.1;ID=cds-XP_012231897.1;Dbxref=GeneID:105677696%2CGenbank:XP_012231897.1;Parent=rna-XM_012376474.1
NW_012160816.1	Gnomon	CDS	1197275	1197299	.	+	0	Name=XP_012231897.1;ID=cds-XP_012231897.1;Dbxref=GeneID:105677696%2CGenbank:XP_012231897.1;Parent=rna-XM_012376474.1
NW_012160816.1	Gnomon	CDS	1198456	1198615	.	+	0	Name=XP_012231897.1;ID=cds-XP_012231897.1;Dbxref=GeneID:105677696%2CGenbank:XP_012231897.1;Parent=rna-XM_012376474.1
NW_012160816.1	Gnomon	CDS	1199805	1199845	.	+	0	Name=XP_012231897.1;ID=cds-XP_012231897.1;Dbxref=GeneID:105677696%2CGenbank:XP_012231897.1;Parent=rna-XM_012376474.1
NW_012160816.1	Gnomon	CDS	1199957	1200225	.	+	0	Name=XP_012231897.1;ID=cds-XP_012231897.1;Dbxref=GeneID:105677696%2CGenbank:XP_012231897.1;Parent=rna-XM_012376474.1
NW_012160816.1	Gnomon	CDS	1200298	1200451	.	+	0	Name=XP_012231897.1;ID=cds-XP_012231897.1;Dbxref=GeneID:105677696%2CGenbank:XP_012231897.1;Parent=rna-XM_012376474.1
NW_012160816.1	Gnomon	CDS	1200543	1200793	.	+	0	Name=XP_012231897.1;ID=cds-XP_012231897.1;Dbxref=GeneID:105677696%2CGenbank:XP_012231897.1;Parent=rna-XM_012376474.1
NW_012160816.1	Gnomon	CDS	1200897	1201399	.	+	0	Name=XP_012231897.1;ID=cds-XP_012231897.1;Dbxref=GeneID:105677696%2CGenbank:XP_012231897.1;Parent=rna-XM_012376474.1
NW_012160816.1	Gnomon	CDS	1201514	1201687	.	+	0	Name=XP_012231897.1;ID=cds-XP_012231897.1;Dbxref=GeneID:105677696%2CGenbank:XP_012231897.1;Parent=rna-XM_012376474.1
NW_012160816.1	Gnomon	CDS	1201782	1201918	.	+	0	Name=XP_012231897.1;ID=cds-XP_012231897.1;Dbxref=GeneID:105677696%2CGenbank:XP_012231897.1;Parent=rna-XM_012376474.1
NW_012160816.1	Gnomon	CDS	1203132	1203288	.	+	0	Name=XP_012231897.1;ID=cds-XP_012231897.1;Dbxref=GeneID:105677696%2CGenbank:XP_012231897.1;Parent=rna-XM_012376474.1
NW_012160816.1	Gnomon	CDS	1203434	1203596	.	+	0	Name=XP_012231897.1;ID=cds-XP_012231897.1;Dbxref=GeneID:105677696%2CGenbank:XP_012231897.1;Parent=rna-XM_012376474.1
NW_012160816.1	Gnomon	CDS	1220480	1220885	.	+	0	Name=XP_012232006.1;ID=cds-XP_012232006.1;Dbxref=GeneID:105677753%2CGenbank:XP_012232006.1;Parent=rna-XM_012376583.1
NW_012160816.1	Gnomon	CDS	1221178	1221353	.	+	0	Name=XP_012232006.1;ID=cds-XP_012232006.1;Dbxref=GeneID:105677753%2CGenbank:XP_012232006.1;Parent=rna-XM_012376583.1
NW_012160816.1	Gnomon	exon	60211	60708	.	-	.	ID=exon-XM_012376390.1-13;Dbxref=GeneID:105677637%2CGenbank:XM_012376390.1;Parent=rna-XM_012376390.1
NW_012160816.1	Gnomon	exon	62003	62194	.	-	.	ID=exon-XM_012376390.1-11;Dbxref=GeneID:105677637%2CGenbank:XM_012376390.1;Parent=rna-XM_012376390.1
NW_012160816.1	Gnomon	exon	60794	61900	.	-	.	ID=exon-XM_012376390.1-12;Dbxref=GeneID:105677637%2CGenbank:XM_012376390.1;Parent=rna-XM_012376390.1
NW_012160816.1	Gnomon	exon	62282	62384	.	-	.	ID=exon-XM_012376390.1-10;Dbxref=GeneID:105677637%2CGenbank:XM_012376390.1;Parent=rna-XM_012376390.1
NW_012160816.1	Gnomon	exon	757242	757730	.	+	.	ID=exon-XM_012376620.1-1;Dbxref=GeneID:105677775%2CGenbank:XM_012376620.1;Parent=rna-XM_012376620.1
NW_012160816.1	Gnomon	exon	758010	758168	.	+	.	ID=exon-XM_012376620.1-2;Dbxref=GeneID:105677775%2CGenbank:XM_012376620.1;Parent=rna-XM_012376620.1
NW_012160816.1	Gnomon	exon	758510	758635	.	+	.	ID=exon-XM_012376620.1-3;Dbxref=GeneID:105677775%2CGenbank:XM_012376620.1;Parent=rna-XM_012376620.1
NW_012160816.1	Gnomon	exon	759331	759482	.	+	.	ID=exon-XM_012376620.1-4;Dbxref=GeneID:105677775%2CGenbank:XM_012376620.1;Parent=rna-XM_012376620.1
NW_012160816.1	Gnomon	exon	759557	759670	.	+	.	ID=exon-XM_012376620.1-5;Dbxref=GeneID:105677775%2CGenbank:XM_012376620.1;Parent=rna-XM_012376620.1
NW_012160816.1	Gnomon	exon	759843	759903	.	+	.	ID=exon-XM_012376620.1-6;Dbxref=GeneID:105677775%2CGenbank:XM_012376620.1;Parent=rna-XM_012376620.1
NW_012160816.1	Gnomon	exon	759987	760276	.	+	.	ID=exon-XM_012376620.1-7;Dbxref=GeneID:105677775%2CGenbank:XM_012376620.1;Parent=rna-XM_012376620.1
NW_012160816.1	Gnomon	exon	760363	760494	.	+	.	ID=exon-XM_012376620.1-8;Dbxref=GeneID:105677775%2CGenbank:XM_012376620.1;Parent=rna-XM_012376620.1
NW_012160816.1	Gnomon	exon	760561	760782	.	+	.	ID=exon-XM_012376620.1-9;Dbxref=GeneID:105677775%2CGenbank:XM_012376620.1;Parent=rna-XM_012376620.1
NW_012160816.1	Gnomon	mRNA	1195498	1202812	.	+	.	Name=XM_012376475.1;ID=rna-XM_012376475.1;Dbxref=GeneID:105677696%2CGenbank:XM_012376475.1;Parent=gene-LOC105677696
NW_012160816.1	Gnomon	CDS	264239	264391	.	-	0	Name=XP_012231990.1;ID=cds-XP_012231990.1;Dbxref=GeneID:105677737%2CGenbank:XP_012231990.1;Parent=rna-XM_012376567.1
NW_012160816.1	Gnomon	CDS	263832	263951	.	-	0	Name=XP_012231990.1;ID=cds-XP_012231990.1;Dbxref=GeneID:105677737%2CGenbank:XP_012231990.1;Parent=rna-XM_012376567.1
NW_012160816.1	Gnomon	CDS	263569	263686	.	-	0	Name=XP_012231990.1;ID=cds-XP_012231990.1;Dbxref=GeneID:105677737%2CGenbank:XP_012231990.1;Parent=rna-XM_012376567.1
NW_012160816.1	Gnomon	CDS	263071	263353	.	-	0	Name=XP_012231990.1;ID=cds-XP_012231990.1;Dbxref=GeneID:105677737%2CGenbank:XP_012231990.1;Parent=rna-XM_012376567.1
NW_012160816.1	Gnomon	CDS	262808	262930	.	-	0	Name=XP_012231990.1;ID=cds-XP_012231990.1;Dbxref=GeneID:105677737%2CGenbank:XP_012231990.1;Parent=rna-XM_012376567.1
NW_012160816.1	Gnomon	CDS	262643	262733	.	-	0	Name=XP_012231990.1;ID=cds-XP_012231990.1;Dbxref=GeneID:105677737%2CGenbank:XP_012231990.1;Parent=rna-XM_012376567.1
NW_012160816.1	Gnomon	CDS	262358	262494	.	-	0	Name=XP_012231990.1;ID=cds-XP_012231990.1;Dbxref=GeneID:105677737%2CGenbank:XP_012231990.1;Parent=rna-XM_012376567.1
NW_012160816.1	Gnomon	CDS	262096	262228	.	-	0	Name=XP_012231990.1;ID=cds-XP_012231990.1;Dbxref=GeneID:105677737%2CGenbank:XP_012231990.1;Parent=rna-XM_012376567.1
NW_012160816.1	Gnomon	CDS	261945	261995	.	-	0	Name=XP_012231990.1;ID=cds-XP_012231990.1;Dbxref=GeneID:105677737%2CGenbank:XP_012231990.1;Parent=rna-XM_012376567.1
NW_012160816.1	Gnomon	exon	801069	801176	.	-	.	ID=exon-XM_012376492.1-3;Dbxref=GeneID:105677698%2CGenbank:XM_012376492.1;Parent=rna-XM_012376492.1
NW_012160816.1	Gnomon	exon	800671	800847	.	-	.	ID=exon-XM_012376492.1-4;Dbxref=GeneID:105677698%2CGenbank:XM_012376492.1;Parent=rna-XM_012376492.1
NW_012160816.1	Gnomon	exon	804403	805118	.	-	.	ID=exon-XM_012376492.1-1;Dbxref=GeneID:105677698%2CGenbank:XM_012376492.1;Parent=rna-XM_012376492.1
NW_012160816.1	Gnomon	exon	801291	801667	.	-	.	ID=exon-XM_012376492.1-2;Dbxref=GeneID:105677698%2CGenbank:XM_012376492.1;Parent=rna-XM_012376492.1
NW_012160816.1	Gnomon	exon	795230	795379	.	-	.	ID=exon-XM_012376492.1-7;Dbxref=GeneID:105677698%2CGenbank:XM_012376492.1;Parent=rna-XM_012376492.1
NW_012160816.1	Gnomon	exon	795004	795149	.	-	.	ID=exon-XM_012376492.1-8;Dbxref=GeneID:105677698%2CGenbank:XM_012376492.1;Parent=rna-XM_012376492.1
NW_012160816.1	Gnomon	exon	799338	799473	.	-	.	ID=exon-XM_012376492.1-5;Dbxref=GeneID:105677698%2CGenbank:XM_012376492.1;Parent=rna-XM_012376492.1
NW_012160816.1	Gnomon	exon	795512	795717	.	-	.	ID=exon-XM_012376492.1-6;Dbxref=GeneID:105677698%2CGenbank:XM_012376492.1;Parent=rna-XM_012376492.1
NW_012160816.1	Gnomon	exon	794727	794857	.	-	.	ID=exon-XM_012376492.1-9;Dbxref=GeneID:105677698%2CGenbank:XM_012376492.1;Parent=rna-XM_012376492.1
NW_012160816.1	Gnomon	CDS	352105	352409	.	+	0	Name=XP_012231992.1;ID=cds-XP_012231992.1;Dbxref=GeneID:105677739%2CGenbank:XP_012231992.1;Parent=rna-XM_012376569.1
NW_012160816.1	Gnomon	CDS	352734	352938	.	+	0	Name=XP_012231992.1;ID=cds-XP_012231992.1;Dbxref=GeneID:105677739%2CGenbank:XP_012231992.1;Parent=rna-XM_012376569.1
NW_012160816.1	Gnomon	CDS	353155	353433	.	+	0	Name=XP_012231992.1;ID=cds-XP_012231992.1;Dbxref=GeneID:105677739%2CGenbank:XP_012231992.1;Parent=rna-XM_012376569.1
NW_012160816.1	Gnomon	mRNA	1167459	1180592	.	+	.	Name=XM_012376477.1;ID=rna-XM_012376477.1;Dbxref=GeneID:105677697%2CGenbank:XM_012376477.1;Parent=gene-LOC105677697
NW_012160816.1	Gnomon	CDS	801291	801665	.	-	0	Name=XP_012231908.1;ID=cds-XP_012231908.1;Dbxref=GeneID:105677698%2CGenbank:XP_012231908.1;Parent=rna-XM_012376485.1
NW_012160816.1	Gnomon	CDS	801069	801176	.	-	0	Name=XP_012231908.1;ID=cds-XP_012231908.1;Dbxref=GeneID:105677698%2CGenbank:XP_012231908.1;Parent=rna-XM_012376485.1
NW_012160816.1	Gnomon	CDS	800671	800847	.	-	0	Name=XP_012231908.1;ID=cds-XP_012231908.1;Dbxref=GeneID:105677698%2CGenbank:XP_012231908.1;Parent=rna-XM_012376485.1
NW_012160816.1	Gnomon	CDS	799338	799473	.	-	0	Name=XP_012231908.1;ID=cds-XP_012231908.1;Dbxref=GeneID:105677698%2CGenbank:XP_012231908.1;Parent=rna-XM_012376485.1
NW_012160816.1	Gnomon	CDS	795512	795717	.	-	0	Name=XP_012231908.1;ID=cds-XP_012231908.1;Dbxref=GeneID:105677698%2CGenbank:XP_012231908.1;Parent=rna-XM_012376485.1
NW_012160816.1	Gnomon	CDS	795230	795379	.	-	0	Name=XP_012231908.1;ID=cds-XP_012231908.1;Dbxref=GeneID:105677698%2CGenbank:XP_012231908.1;Parent=rna-XM_012376485.1
NW_012160816.1	Gnomon	CDS	795004	795149	.	-	0	Name=XP_012231908.1;ID=cds-XP_012231908.1;Dbxref=GeneID:105677698%2CGenbank:XP_012231908.1;Parent=rna-XM_012376485.1
NW_012160816.1	Gnomon	CDS	794727	794857	.	-	0	Name=XP_012231908.1;ID=cds-XP_012231908.1;Dbxref=GeneID:105677698%2CGenbank:XP_012231908.1;Parent=rna-XM_012376485.1
NW_012160816.1	Gnomon	CDS	792244	792392	.	-	0	Name=XP_012231908.1;ID=cds-XP_012231908.1;Dbxref=GeneID:105677698%2CGenbank:XP_012231908.1;Parent=rna-XM_012376485.1
NW_012160816.1	Gnomon	CDS	788884	789049	.	-	0	Name=XP_012231908.1;ID=cds-XP_012231908.1;Dbxref=GeneID:105677698%2CGenbank:XP_012231908.1;Parent=rna-XM_012376485.1
NW_012160816.1	Gnomon	CDS	786746	786993	.	-	0	Name=XP_012231908.1;ID=cds-XP_012231908.1;Dbxref=GeneID:105677698%2CGenbank:XP_012231908.1;Parent=rna-XM_012376485.1
NW_012160816.1	Gnomon	CDS	1195734	1195856	.	+	0	Name=XP_012231898.1;ID=cds-XP_012231898.1;Dbxref=GeneID:105677696%2CGenbank:XP_012231898.1;Parent=rna-XM_012376475.1
NW_012160816.1	Gnomon	CDS	1196445	1196532	.	+	0	Name=XP_012231898.1;ID=cds-XP_012231898.1;Dbxref=GeneID:105677696%2CGenbank:XP_012231898.1;Parent=rna-XM_012376475.1
NW_012160816.1	Gnomon	CDS	1196651	1196796	.	+	0	Name=XP_012231898.1;ID=cds-XP_012231898.1;Dbxref=GeneID:105677696%2CGenbank:XP_012231898.1;Parent=rna-XM_012376475.1
NW_012160816.1	Gnomon	CDS	1196909	1197166	.	+	0	Name=XP_012231898.1;ID=cds-XP_012231898.1;Dbxref=GeneID:105677696%2CGenbank:XP_012231898.1;Parent=rna-XM_012376475.1
NW_012160816.1	Gnomon	CDS	1197275	1197299	.	+	0	Name=XP_012231898.1;ID=cds-XP_012231898.1;Dbxref=GeneID:105677696%2CGenbank:XP_012231898.1;Parent=rna-XM_012376475.1
NW_012160816.1	Gnomon	CDS	1198456	1198615	.	+	0	Name=XP_012231898.1;ID=cds-XP_012231898.1;Dbxref=GeneID:105677696%2CGenbank:XP_012231898.1;Parent=rna-XM_012376475.1
NW_012160816.1	Gnomon	CDS	1199805	1199845	.	+	0	Name=XP_012231898.1;ID=cds-XP_012231898.1;Dbxref=GeneID:105677696%2CGenbank:XP_012231898.1;Parent=rna-XM_012376475.1
NW_012160816.1	Gnomon	CDS	1199957	1200225	.	+	0	Name=XP_012231898.1;ID=cds-XP_012231898.1;Dbxref=GeneID:105677696%2CGenbank:XP_012231898.1;Parent=rna-XM_012376475.1
NW_012160816.1	Gnomon	CDS	1200298	1200451	.	+	0	Name=XP_012231898.1;ID=cds-XP_012231898.1;Dbxref=GeneID:105677696%2CGenbank:XP_012231898.1;Parent=rna-XM_012376475.1
NW_012160816.1	Gnomon	CDS	1200543	1200793	.	+	0	Name=XP_012231898.1;ID=cds-XP_012231898.1;Dbxref=GeneID:105677696%2CGenbank:XP_012231898.1;Parent=rna-XM_012376475.1
NW_012160816.1	Gnomon	CDS	1200873	1201399	.	+	0	Name=XP_012231898.1;ID=cds-XP_012231898.1;Dbxref=GeneID:105677696%2CGenbank:XP_012231898.1;Parent=rna-XM_012376475.1
NW_012160816.1	Gnomon	CDS	1201505	1201687	.	+	0	Name=XP_012231898.1;ID=cds-XP_012231898.1;Dbxref=GeneID:105677696%2CGenbank:XP_012231898.1;Parent=rna-XM_012376475.1
NW_012160816.1	Gnomon	CDS	1201782	1201918	.	+	0	Name=XP_012231898.1;ID=cds-XP_012231898.1;Dbxref=GeneID:105677696%2CGenbank:XP_012231898.1;Parent=rna-XM_012376475.1
NW_012160816.1	Gnomon	CDS	1202051	1202073	.	+	0	Name=XP_012231898.1;ID=cds-XP_012231898.1;Dbxref=GeneID:105677696%2CGenbank:XP_012231898.1;Parent=rna-XM_012376475.1
NW_012160816.1	Gnomon	exon	759843	759903	.	+	.	ID=exon-XM_012376619.1-6;Dbxref=GeneID:105677775%2CGenbank:XM_012376619.1;Parent=rna-XM_012376619.1
NW_012160816.1	Gnomon	exon	759987	760276	.	+	.	ID=exon-XM_012376619.1-7;Dbxref=GeneID:105677775%2CGenbank:XM_012376619.1;Parent=rna-XM_012376619.1
NW_012160816.1	Gnomon	exon	759331	759482	.	+	.	ID=exon-XM_012376619.1-4;Dbxref=GeneID:105677775%2CGenbank:XM_012376619.1;Parent=rna-XM_012376619.1
NW_012160816.1	Gnomon	exon	759557	759670	.	+	.	ID=exon-XM_012376619.1-5;Dbxref=GeneID:105677775%2CGenbank:XM_012376619.1;Parent=rna-XM_012376619.1
NW_012160816.1	Gnomon	exon	760363	760494	.	+	.	ID=exon-XM_012376619.1-8;Dbxref=GeneID:105677775%2CGenbank:XM_012376619.1;Parent=rna-XM_012376619.1
NW_012160816.1	Gnomon	exon	760561	760782	.	+	.	ID=exon-XM_012376619.1-9;Dbxref=GeneID:105677775%2CGenbank:XM_012376619.1;Parent=rna-XM_012376619.1
NW_012160816.1	Gnomon	exon	758010	758168	.	+	.	ID=exon-XM_012376619.1-2;Dbxref=GeneID:105677775%2CGenbank:XM_012376619.1;Parent=rna-XM_012376619.1
NW_012160816.1	Gnomon	exon	758510	758635	.	+	.	ID=exon-XM_012376619.1-3;Dbxref=GeneID:105677775%2CGenbank:XM_012376619.1;Parent=rna-XM_012376619.1
NW_012160816.1	Gnomon	exon	757243	757648	.	+	.	ID=exon-XM_012376619.1-1;Dbxref=GeneID:105677775%2CGenbank:XM_012376619.1;Parent=rna-XM_012376619.1
NW_012160816.1	Gnomon	CDS	1223033	1223306	.	-	0	Name=XP_012232005.1;ID=cds-XP_012232005.1;Dbxref=GeneID:105677752%2CGenbank:XP_012232005.1;Parent=rna-XM_012376582.1
NW_012160816.1	Gnomon	CDS	1222474	1222910	.	-	0	Name=XP_012232005.1;ID=cds-XP_012232005.1;Dbxref=GeneID:105677752%2CGenbank:XP_012232005.1;Parent=rna-XM_012376582.1
NW_012160816.1	Gnomon	mRNA	338335	339607	.	+	.	Name=XM_012376570.1;ID=rna-XM_012376570.1;Dbxref=GeneID:105677740%2CGenbank:XM_012376570.1;Parent=gene-LOC105677740
NW_012160816.1	Gnomon	mRNA	1167459	1180592	.	+	.	Name=XM_012376476.1;ID=rna-XM_012376476.1;Dbxref=GeneID:105677697%2CGenbank:XM_012376476.1;Parent=gene-LOC105677697
NW_012160816.1	Gnomon	CDS	380313	381081	.	+	0	Name=XP_012231991.1;ID=cds-XP_012231991.1;Dbxref=GeneID:105677738%2CGenbank:XP_012231991.1;Note=The sequence of the model RefSeq protein was modified relative to this genomic sequence to represent the inferred CDS: inserted 1 base in 1 codon;Parent=rna-XM_012376568.1
NW_012160816.1	Gnomon	CDS	381084	381301	.	+	0	Name=XP_012231991.1;ID=cds-XP_012231991.1;Dbxref=GeneID:105677738%2CGenbank:XP_012231991.1;Note=The sequence of the model RefSeq protein was modified relative to this genomic sequence to represent the inferred CDS: inserted 1 base in 1 codon;Parent=rna-XM_012376568.1
NW_012160816.1	Gnomon	CDS	1223033	1223306	.	-	0	Name=XP_012232004.1;ID=cds-XP_012232004.1;Dbxref=GeneID:105677752%2CGenbank:XP_012232004.1;Parent=rna-XM_012376581.1
NW_012160816.1	Gnomon	CDS	1222474	1222910	.	-	0	Name=XP_012232004.1;ID=cds-XP_012232004.1;Dbxref=GeneID:105677752%2CGenbank:XP_012232004.1;Parent=rna-XM_012376581.1
NW_012160816.1	Gnomon	CDS	801291	801665	.	-	0	Name=XP_012231905.1;ID=cds-XP_012231905.1;Dbxref=GeneID:105677698%2CGenbank:XP_012231905.1;Parent=rna-XM_012376482.1
NW_012160816.1	Gnomon	CDS	801069	801176	.	-	0	Name=XP_012231905.1;ID=cds-XP_012231905.1;Dbxref=GeneID:105677698%2CGenbank:XP_012231905.1;Parent=rna-XM_012376482.1
NW_012160816.1	Gnomon	CDS	800671	800847	.	-	0	Name=XP_012231905.1;ID=cds-XP_012231905.1;Dbxref=GeneID:105677698%2CGenbank:XP_012231905.1;Parent=rna-XM_012376482.1
NW_012160816.1	Gnomon	CDS	799338	799473	.	-	0	Name=XP_012231905.1;ID=cds-XP_012231905.1;Dbxref=GeneID:105677698%2CGenbank:XP_012231905.1;Parent=rna-XM_012376482.1
NW_012160816.1	Gnomon	CDS	795512	795717	.	-	0	Name=XP_012231905.1;ID=cds-XP_012231905.1;Dbxref=GeneID:105677698%2CGenbank:XP_012231905.1;Parent=rna-XM_012376482.1
NW_012160816.1	Gnomon	CDS	795230	795379	.	-	0	Name=XP_012231905.1;ID=cds-XP_012231905.1;Dbxref=GeneID:105677698%2CGenbank:XP_012231905.1;Parent=rna-XM_012376482.1
NW_012160816.1	Gnomon	CDS	795004	795149	.	-	0	Name=XP_012231905.1;ID=cds-XP_012231905.1;Dbxref=GeneID:105677698%2CGenbank:XP_012231905.1;Parent=rna-XM_012376482.1
NW_012160816.1	Gnomon	CDS	794727	794857	.	-	0	Name=XP_012231905.1;ID=cds-XP_012231905.1;Dbxref=GeneID:105677698%2CGenbank:XP_012231905.1;Parent=rna-XM_012376482.1
NW_012160816.1	Gnomon	CDS	792244	792392	.	-	0	Name=XP_012231905.1;ID=cds-XP_012231905.1;Dbxref=GeneID:105677698%2CGenbank:XP_012231905.1;Parent=rna-XM_012376482.1
NW_012160816.1	Gnomon	CDS	788884	789049	.	-	0	Name=XP_012231905.1;ID=cds-XP_012231905.1;Dbxref=GeneID:105677698%2CGenbank:XP_012231905.1;Parent=rna-XM_012376482.1
NW_012160816.1	Gnomon	CDS	786746	786993	.	-	0	Name=XP_012231905.1;ID=cds-XP_012231905.1;Dbxref=GeneID:105677698%2CGenbank:XP_012231905.1;Parent=rna-XM_012376482.1
NW_012160816.1	Gnomon	exon	310864	310986	.	+	.	ID=exon-XM_012376366.1-10;Dbxref=GeneID:105677629%2CGenbank:XM_012376366.1;Parent=rna-XM_012376366.1
NW_012160816.1	Gnomon	exon	311077	311167	.	+	.	ID=exon-XM_012376366.1-11;Dbxref=GeneID:105677629%2CGenbank:XM_012376366.1;Parent=rna-XM_012376366.1
NW_012160816.1	Gnomon	exon	311353	311489	.	+	.	ID=exon-XM_012376366.1-12;Dbxref=GeneID:105677629%2CGenbank:XM_012376366.1;Parent=rna-XM_012376366.1
NW_012160816.1	Gnomon	exon	311649	311784	.	+	.	ID=exon-XM_012376366.1-13;Dbxref=GeneID:105677629%2CGenbank:XM_012376366.1;Parent=rna-XM_012376366.1
NW_012160816.1	Gnomon	exon	311853	311958	.	+	.	ID=exon-XM_012376366.1-14;Dbxref=GeneID:105677629%2CGenbank:XM_012376366.1;Parent=rna-XM_012376366.1
NW_012160816.1	Gnomon	mRNA	1167459	1185293	.	+	.	Name=XM_012376478.1;ID=rna-XM_012376478.1;Dbxref=GeneID:105677697%2CGenbank:XM_012376478.1;Parent=gene-LOC105677697
NW_012160816.1	Gnomon	exon	984818	984907	.	+	.	ID=exon-XM_012376519.1-1;Dbxref=GeneID:105677716%2CGenbank:XM_012376519.1;Note=The sequence of the model RefSeq transcript was modified relative to this genomic sequence to represent the inferred CDS: deleted 1 base in 1 codon;Parent=rna-XM_012376519.1
NW_012160816.1	Gnomon	exon	985067	985176	.	+	.	ID=exon-XM_012376519.1-2;Dbxref=GeneID:105677716%2CGenbank:XM_012376519.1;Note=The sequence of the model RefSeq transcript was modified relative to this genomic sequence to represent the inferred CDS: deleted 1 base in 1 codon;Parent=rna-XM_012376519.1
NW_012160816.1	Gnomon	exon	985576	985741	.	+	.	ID=exon-XM_012376519.1-3;Dbxref=GeneID:105677716%2CGenbank:XM_012376519.1;Note=The sequence of the model RefSeq transcript was modified relative to this genomic sequence to represent the inferred CDS: deleted 1 base in 1 codon;Parent=rna-XM_012376519.1
NW_012160816.1	Gnomon	exon	985829	986115	.	+	.	ID=exon-XM_012376519.1-4;Dbxref=GeneID:105677716%2CGenbank:XM_012376519.1;Note=The sequence of the model RefSeq transcript was modified relative to this genomic sequence to represent the inferred CDS: deleted 1 base in 1 codon;Parent=rna-XM_012376519.1
NW_012160816.1	Gnomon	exon	987132	987266	.	+	.	ID=exon-XM_012376519.1-9;Dbxref=GeneID:105677716%2CGenbank:XM_012376519.1;Note=The sequence of the model RefSeq transcript was modified relative to this genomic sequence to represent the inferred CDS: deleted 1 base in 1 codon;Parent=rna-XM_012376519.1
NW_012160816.1	Gnomon	exon	986204	986306	.	+	.	ID=exon-XM_012376519.1-5;Dbxref=GeneID:105677716%2CGenbank:XM_012376519.1;Note=The sequence of the model RefSeq transcript was modified relative to this genomic sequence to represent the inferred CDS: deleted 1 base in 1 codon;Parent=rna-XM_012376519.1
NW_012160816.1	Gnomon	exon	986386	986628	.	+	.	ID=exon-XM_012376519.1-6;Dbxref=GeneID:105677716%2CGenbank:XM_012376519.1;Note=The sequence of the model RefSeq transcript was modified relative to this genomic sequence to represent the inferred CDS: deleted 1 base in 1 codon;Parent=rna-XM_012376519.1
NW_012160816.1	Gnomon	exon	986721	986888	.	+	.	ID=exon-XM_012376519.1-7;Dbxref=GeneID:105677716%2CGenbank:XM_012376519.1;Note=The sequence of the model RefSeq transcript was modified relative to this genomic sequence to represent the inferred CDS: deleted 1 base in 1 codon;Parent=rna-XM_012376519.1
NW_012160816.1	Gnomon	exon	986982	987053	.	+	.	ID=exon-XM_012376519.1-8;Dbxref=GeneID:105677716%2CGenbank:XM_012376519.1;Note=The sequence of the model RefSeq transcript was modified relative to this genomic sequence to represent the inferred CDS: deleted 1 base in 1 codon;Parent=rna-XM_012376519.1
NW_012160816.1	Gnomon	exon	263071	263353	.	-	.	ID=exon-XM_012376567.1-4;Dbxref=GeneID:105677737%2CGenbank:XM_012376567.1;Parent=rna-XM_012376567.1
NW_012160816.1	Gnomon	exon	262808	262930	.	-	.	ID=exon-XM_012376567.1-5;Dbxref=GeneID:105677737%2CGenbank:XM_012376567.1;Parent=rna-XM_012376567.1
NW_012160816.1	Gnomon	exon	262643	262733	.	-	.	ID=exon-XM_012376567.1-6;Dbxref=GeneID:105677737%2CGenbank:XM_012376567.1;Parent=rna-XM_012376567.1
NW_012160816.1	Gnomon	exon	262358	262494	.	-	.	ID=exon-XM_012376567.1-7;Dbxref=GeneID:105677737%2CGenbank:XM_012376567.1;Parent=rna-XM_012376567.1
NW_012160816.1	Gnomon	exon	262096	262228	.	-	.	ID=exon-XM_012376567.1-8;Dbxref=GeneID:105677737%2CGenbank:XM_012376567.1;Parent=rna-XM_012376567.1
NW_012160816.1	Gnomon	exon	261915	261995	.	-	.	ID=exon-XM_012376567.1-9;Dbxref=GeneID:105677737%2CGenbank:XM_012376567.1;Parent=rna-XM_012376567.1
NW_012160816.1	Gnomon	exon	264239	264752	.	-	.	ID=exon-XM_012376567.1-1;Dbxref=GeneID:105677737%2CGenbank:XM_012376567.1;Parent=rna-XM_012376567.1
NW_012160816.1	Gnomon	exon	263832	263951	.	-	.	ID=exon-XM_012376567.1-2;Dbxref=GeneID:105677737%2CGenbank:XM_012376567.1;Parent=rna-XM_012376567.1
NW_012160816.1	Gnomon	exon	263569	263686	.	-	.	ID=exon-XM_012376567.1-3;Dbxref=GeneID:105677737%2CGenbank:XM_012376567.1;Parent=rna-XM_012376567.1
NW_012160816.1	Gnomon	exon	121635	121949	.	+	.	ID=exon-XM_012376380.1-12;Dbxref=GeneID:105677636%2CGenbank:XM_012376380.1;Parent=rna-XM_012376380.1
NW_012160816.1	Gnomon	exon	122100	122429	.	+	.	ID=exon-XM_012376380.1-13;Dbxref=GeneID:105677636%2CGenbank:XM_012376380.1;Parent=rna-XM_012376380.1
NW_012160816.1	Gnomon	exon	122502	122822	.	+	.	ID=exon-XM_012376380.1-14;Dbxref=GeneID:105677636%2CGenbank:XM_012376380.1;Parent=rna-XM_012376380.1
NW_012160816.1	Gnomon	exon	123063	123245	.	+	.	ID=exon-XM_012376380.1-15;Dbxref=GeneID:105677636%2CGenbank:XM_012376380.1;Parent=rna-XM_012376380.1
NW_012160816.1	Gnomon	exon	123807	123857	.	+	.	ID=exon-XM_012376380.1-16;Dbxref=GeneID:105677636%2CGenbank:XM_012376380.1;Parent=rna-XM_012376380.1
NW_012160816.1	Gnomon	exon	125150	125623	.	+	.	ID=exon-XM_012376380.1-17;Dbxref=GeneID:105677636%2CGenbank:XM_012376380.1;Parent=rna-XM_012376380.1
NW_012160816.1	Gnomon	exon	126988	127305	.	+	.	ID=exon-XM_012376380.1-18;Dbxref=GeneID:105677636%2CGenbank:XM_012376380.1;Parent=rna-XM_012376380.1
NW_012160816.1	Gnomon	exon	128433	130570	.	+	.	ID=exon-XM_012376380.1-19;Dbxref=GeneID:105677636%2CGenbank:XM_012376380.1;Parent=rna-XM_012376380.1
NW_012160816.1	Gnomon	exon	121116	121298	.	+	.	ID=exon-XM_012376380.1-10;Dbxref=GeneID:105677636%2CGenbank:XM_012376380.1;Parent=rna-XM_012376380.1
NW_012160816.1	Gnomon	exon	121382	121513	.	+	.	ID=exon-XM_012376380.1-11;Dbxref=GeneID:105677636%2CGenbank:XM_012376380.1;Parent=rna-XM_012376380.1
NW_012160816.1	Gnomon	mRNA	258061	259657	.	-	.	Name=XM_012376571.1;ID=rna-XM_012376571.1;Dbxref=GeneID:105677741%2CGenbank:XM_012376571.1;Parent=gene-LOC105677741
NW_012160816.1	Gnomon	CDS	1223033	1223306	.	-	0	Name=XP_012232003.1;ID=cds-XP_012232003.1;Dbxref=GeneID:105677752%2CGenbank:XP_012232003.1;Parent=rna-XM_012376580.1
NW_012160816.1	Gnomon	CDS	1222474	1222910	.	-	0	Name=XP_012232003.1;ID=cds-XP_012232003.1;Dbxref=GeneID:105677752%2CGenbank:XP_012232003.1;Parent=rna-XM_012376580.1
NW_012160816.1	Gnomon	mRNA	1167459	1180592	.	+	.	Name=XM_012376479.1;ID=rna-XM_012376479.1;Dbxref=GeneID:105677697%2CGenbank:XM_012376479.1;Parent=gene-LOC105677697
NW_012160816.1	Gnomon	CDS	801291	801665	.	-	0	Name=XP_012231906.1;ID=cds-XP_012231906.1;Dbxref=GeneID:105677698%2CGenbank:XP_012231906.1;Parent=rna-XM_012376483.1
NW_012160816.1	Gnomon	CDS	801069	801176	.	-	0	Name=XP_012231906.1;ID=cds-XP_012231906.1;Dbxref=GeneID:105677698%2CGenbank:XP_012231906.1;Parent=rna-XM_012376483.1
NW_012160816.1	Gnomon	CDS	800671	800847	.	-	0	Name=XP_012231906.1;ID=cds-XP_012231906.1;Dbxref=GeneID:105677698%2CGenbank:XP_012231906.1;Parent=rna-XM_012376483.1
NW_012160816.1	Gnomon	CDS	799338	799473	.	-	0	Name=XP_012231906.1;ID=cds-XP_012231906.1;Dbxref=GeneID:105677698%2CGenbank:XP_012231906.1;Parent=rna-XM_012376483.1
NW_012160816.1	Gnomon	CDS	795512	795717	.	-	0	Name=XP_012231906.1;ID=cds-XP_012231906.1;Dbxref=GeneID:105677698%2CGenbank:XP_012231906.1;Parent=rna-XM_012376483.1
NW_012160816.1	Gnomon	CDS	795230	795379	.	-	0	Name=XP_012231906.1;ID=cds-XP_012231906.1;Dbxref=GeneID:105677698%2CGenbank:XP_012231906.1;Parent=rna-XM_012376483.1
NW_012160816.1	Gnomon	CDS	795004	795149	.	-	0	Name=XP_012231906.1;ID=cds-XP_012231906.1;Dbxref=GeneID:105677698%2CGenbank:XP_012231906.1;Parent=rna-XM_012376483.1
NW_012160816.1	Gnomon	CDS	794727	794857	.	-	0	Name=XP_012231906.1;ID=cds-XP_012231906.1;Dbxref=GeneID:105677698%2CGenbank:XP_012231906.1;Parent=rna-XM_012376483.1
NW_012160816.1	Gnomon	CDS	792244	792392	.	-	0	Name=XP_012231906.1;ID=cds-XP_012231906.1;Dbxref=GeneID:105677698%2CGenbank:XP_012231906.1;Parent=rna-XM_012376483.1
NW_012160816.1	Gnomon	CDS	788884	789049	.	-	0	Name=XP_012231906.1;ID=cds-XP_012231906.1;Dbxref=GeneID:105677698%2CGenbank:XP_012231906.1;Parent=rna-XM_012376483.1
NW_012160816.1	Gnomon	CDS	786746	786993	.	-	0	Name=XP_012231906.1;ID=cds-XP_012231906.1;Dbxref=GeneID:105677698%2CGenbank:XP_012231906.1;Parent=rna-XM_012376483.1
NW_012160816.1	Gnomon	CDS	1195734	1195856	.	+	0	Name=XP_012231896.1;ID=cds-XP_012231896.1;Dbxref=GeneID:105677696%2CGenbank:XP_012231896.1;Parent=rna-XM_012376473.1
NW_012160816.1	Gnomon	CDS	1196445	1196532	.	+	0	Name=XP_012231896.1;ID=cds-XP_012231896.1;Dbxref=GeneID:105677696%2CGenbank:XP_012231896.1;Parent=rna-XM_012376473.1
NW_012160816.1	Gnomon	CDS	1196651	1196796	.	+	0	Name=XP_012231896.1;ID=cds-XP_012231896.1;Dbxref=GeneID:105677696%2CGenbank:XP_012231896.1;Parent=rna-XM_012376473.1
NW_012160816.1	Gnomon	CDS	1196909	1197166	.	+	0	Name=XP_012231896.1;ID=cds-XP_012231896.1;Dbxref=GeneID:105677696%2CGenbank:XP_012231896.1;Parent=rna-XM_012376473.1
NW_012160816.1	Gnomon	CDS	1197275	1197299	.	+	0	Name=XP_012231896.1;ID=cds-XP_012231896.1;Dbxref=GeneID:105677696%2CGenbank:XP_012231896.1;Parent=rna-XM_012376473.1
NW_012160816.1	Gnomon	CDS	1198456	1198615	.	+	0	Name=XP_012231896.1;ID=cds-XP_012231896.1;Dbxref=GeneID:105677696%2CGenbank:XP_012231896.1;Parent=rna-XM_012376473.1
NW_012160816.1	Gnomon	CDS	1199805	1199845	.	+	0	Name=XP_012231896.1;ID=cds-XP_012231896.1;Dbxref=GeneID:105677696%2CGenbank:XP_012231896.1;Parent=rna-XM_012376473.1
NW_012160816.1	Gnomon	CDS	1199957	1200225	.	+	0	Name=XP_012231896.1;ID=cds-XP_012231896.1;Dbxref=GeneID:105677696%2CGenbank:XP_012231896.1;Parent=rna-XM_012376473.1
NW_012160816.1	Gnomon	CDS	1200298	1200451	.	+	0	Name=XP_012231896.1;ID=cds-XP_012231896.1;Dbxref=GeneID:105677696%2CGenbank:XP_012231896.1;Parent=rna-XM_012376473.1
NW_012160816.1	Gnomon	CDS	1200543	1200793	.	+	0	Name=XP_012231896.1;ID=cds-XP_012231896.1;Dbxref=GeneID:105677696%2CGenbank:XP_012231896.1;Parent=rna-XM_012376473.1
NW_012160816.1	Gnomon	CDS	1200897	1201399	.	+	0	Name=XP_012231896.1;ID=cds-XP_012231896.1;Dbxref=GeneID:105677696%2CGenbank:XP_012231896.1;Parent=rna-XM_012376473.1
NW_012160816.1	Gnomon	CDS	1201505	1201687	.	+	0	Name=XP_012231896.1;ID=cds-XP_012231896.1;Dbxref=GeneID:105677696%2CGenbank:XP_012231896.1;Parent=rna-XM_012376473.1
NW_012160816.1	Gnomon	CDS	1201782	1201918	.	+	0	Name=XP_012231896.1;ID=cds-XP_012231896.1;Dbxref=GeneID:105677696%2CGenbank:XP_012231896.1;Parent=rna-XM_012376473.1
NW_012160816.1	Gnomon	CDS	1203132	1203288	.	+	0	Name=XP_012231896.1;ID=cds-XP_012231896.1;Dbxref=GeneID:105677696%2CGenbank:XP_012231896.1;Parent=rna-XM_012376473.1
NW_012160816.1	Gnomon	CDS	1203434	1203596	.	+	0	Name=XP_012231896.1;ID=cds-XP_012231896.1;Dbxref=GeneID:105677696%2CGenbank:XP_012231896.1;Parent=rna-XM_012376473.1
NW_012160816.1	Gnomon	exon	1193886	1194059	.	-	.	ID=exon-XM_012376468.1-4;Dbxref=GeneID:105677694%2CGenbank:XM_012376468.1;Parent=rna-XM_012376468.1
NW_012160816.1	Gnomon	exon	1193689	1193814	.	-	.	ID=exon-XM_012376468.1-5;Dbxref=GeneID:105677694%2CGenbank:XM_012376468.1;Parent=rna-XM_012376468.1
NW_012160816.1	Gnomon	exon	1193347	1193526	.	-	.	ID=exon-XM_012376468.1-6;Dbxref=GeneID:105677694%2CGenbank:XM_012376468.1;Parent=rna-XM_012376468.1
NW_012160816.1	Gnomon	exon	1193078	1193271	.	-	.	ID=exon-XM_012376468.1-7;Dbxref=GeneID:105677694%2CGenbank:XM_012376468.1;Parent=rna-XM_012376468.1
NW_012160816.1	Gnomon	exon	1192873	1192990	.	-	.	ID=exon-XM_012376468.1-8;Dbxref=GeneID:105677694%2CGenbank:XM_012376468.1;Parent=rna-XM_012376468.1
NW_012160816.1	Gnomon	exon	1192671	1192812	.	-	.	ID=exon-XM_012376468.1-9;Dbxref=GeneID:105677694%2CGenbank:XM_012376468.1;Parent=rna-XM_012376468.1
NW_012160816.1	Gnomon	exon	1195069	1195324	.	-	.	ID=exon-XM_012376468.1-1;Dbxref=GeneID:105677694%2CGenbank:XM_012376468.1;Parent=rna-XM_012376468.1
NW_012160816.1	Gnomon	exon	1194357	1194567	.	-	.	ID=exon-XM_012376468.1-2;Dbxref=GeneID:105677694%2CGenbank:XM_012376468.1;Parent=rna-XM_012376468.1
NW_012160816.1	Gnomon	exon	1194138	1194270	.	-	.	ID=exon-XM_012376468.1-3;Dbxref=GeneID:105677694%2CGenbank:XM_012376468.1;Parent=rna-XM_012376468.1
NW_012160816.1	Gnomon	exon	545857	546186	.	-	.	ID=exon-XM_012376544.1-5;Dbxref=GeneID:105677727%2CGenbank:XM_012376544.1;Parent=rna-XM_012376544.1
NW_012160816.1	Gnomon	exon	545140	545639	.	-	.	ID=exon-XM_012376544.1-6;Dbxref=GeneID:105677727%2CGenbank:XM_012376544.1;Parent=rna-XM_012376544.1
NW_012160816.1	Gnomon	exon	548067	548287	.	-	.	ID=exon-XM_012376544.1-1;Dbxref=GeneID:105677727%2CGenbank:XM_012376544.1;Parent=rna-XM_012376544.1
NW_012160816.1	Gnomon	exon	547720	547824	.	-	.	ID=exon-XM_012376544.1-2;Dbxref=GeneID:105677727%2CGenbank:XM_012376544.1;Parent=rna-XM_012376544.1
NW_012160816.1	Gnomon	exon	546841	547106	.	-	.	ID=exon-XM_012376544.1-3;Dbxref=GeneID:105677727%2CGenbank:XM_012376544.1;Parent=rna-XM_012376544.1
NW_012160816.1	Gnomon	exon	546465	546621	.	-	.	ID=exon-XM_012376544.1-4;Dbxref=GeneID:105677727%2CGenbank:XM_012376544.1;Parent=rna-XM_012376544.1
NW_012160816.1	Gnomon	exon	173427	173595	.	+	.	ID=id-LOC105677653;Dbxref=GeneID:105677653;Parent=gene-LOC105677653
NW_012160816.1	Gnomon	mRNA	423139	425373	.	-	.	Name=XM_012376572.1;ID=rna-XM_012376572.1;Dbxref=GeneID:105677742%2CGenbank:XM_012376572.1;Parent=gene-LOC105677742
NW_012160816.1	Gnomon	CDS	1218530	1218592	.	-	0	Name=XP_012232002.1;ID=cds-XP_012232002.1;Dbxref=GeneID:105677751%2CGenbank:XP_012232002.1;Parent=rna-XM_012376579.1
NW_012160816.1	Gnomon	CDS	1218281	1218450	.	-	0	Name=XP_012232002.1;ID=cds-XP_012232002.1;Dbxref=GeneID:105677751%2CGenbank:XP_012232002.1;Parent=rna-XM_012376579.1
NW_012160816.1	Gnomon	CDS	1217944	1218187	.	-	0	Name=XP_012232002.1;ID=cds-XP_012232002.1;Dbxref=GeneID:105677751%2CGenbank:XP_012232002.1;Parent=rna-XM_012376579.1
NW_012160816.1	Gnomon	CDS	1217594	1217833	.	-	0	Name=XP_012232002.1;ID=cds-XP_012232002.1;Dbxref=GeneID:105677751%2CGenbank:XP_012232002.1;Parent=rna-XM_012376579.1
NW_012160816.1	Gnomon	CDS	1217442	1217526	.	-	0	Name=XP_012232002.1;ID=cds-XP_012232002.1;Dbxref=GeneID:105677751%2CGenbank:XP_012232002.1;Parent=rna-XM_012376579.1
NW_012160816.1	Gnomon	CDS	1217218	1217362	.	-	0	Name=XP_012232002.1;ID=cds-XP_012232002.1;Dbxref=GeneID:105677751%2CGenbank:XP_012232002.1;Parent=rna-XM_012376579.1
NW_012160816.1	Gnomon	CDS	1217054	1217151	.	-	0	Name=XP_012232002.1;ID=cds-XP_012232002.1;Dbxref=GeneID:105677751%2CGenbank:XP_012232002.1;Parent=rna-XM_012376579.1
NW_012160816.1	Gnomon	CDS	1216752	1216978	.	-	0	Name=XP_012232002.1;ID=cds-XP_012232002.1;Dbxref=GeneID:105677751%2CGenbank:XP_012232002.1;Parent=rna-XM_012376579.1
NW_012160816.1	Gnomon	CDS	106839	107184	.	+	0	Name=XP_012231799.1;ID=cds-XP_012231799.1;Dbxref=GeneID:105677636%2CGenbank:XP_012231799.1;Parent=rna-XM_012376376.1
NW_012160816.1	Gnomon	CDS	115327	115509	.	+	0	Name=XP_012231799.1;ID=cds-XP_012231799.1;Dbxref=GeneID:105677636%2CGenbank:XP_012231799.1;Parent=rna-XM_012376376.1
NW_012160816.1	Gnomon	CDS	115724	115864	.	+	0	Name=XP_012231799.1;ID=cds-XP_012231799.1;Dbxref=GeneID:105677636%2CGenbank:XP_012231799.1;Parent=rna-XM_012376376.1
NW_012160816.1	Gnomon	CDS	117805	117840	.	+	0	Name=XP_012231799.1;ID=cds-XP_012231799.1;Dbxref=GeneID:105677636%2CGenbank:XP_012231799.1;Parent=rna-XM_012376376.1
NW_012160816.1	Gnomon	CDS	119211	119393	.	+	0	Name=XP_012231799.1;ID=cds-XP_012231799.1;Dbxref=GeneID:105677636%2CGenbank:XP_012231799.1;Parent=rna-XM_012376376.1
NW_012160816.1	Gnomon	CDS	119843	119986	.	+	0	Name=XP_012231799.1;ID=cds-XP_012231799.1;Dbxref=GeneID:105677636%2CGenbank:XP_012231799.1;Parent=rna-XM_012376376.1
NW_012160816.1	Gnomon	CDS	120060	120242	.	+	0	Name=XP_012231799.1;ID=cds-XP_012231799.1;Dbxref=GeneID:105677636%2CGenbank:XP_012231799.1;Parent=rna-XM_012376376.1
NW_012160816.1	Gnomon	CDS	120410	120541	.	+	0	Name=XP_012231799.1;ID=cds-XP_012231799.1;Dbxref=GeneID:105677636%2CGenbank:XP_012231799.1;Parent=rna-XM_012376376.1
NW_012160816.1	Gnomon	CDS	120713	121027	.	+	0	Name=XP_012231799.1;ID=cds-XP_012231799.1;Dbxref=GeneID:105677636%2CGenbank:XP_012231799.1;Parent=rna-XM_012376376.1
NW_012160816.1	Gnomon	CDS	121116	121298	.	+	0	Name=XP_012231799.1;ID=cds-XP_012231799.1;Dbxref=GeneID:105677636%2CGenbank:XP_012231799.1;Parent=rna-XM_012376376.1
NW_012160816.1	Gnomon	CDS	121382	121513	.	+	0	Name=XP_012231799.1;ID=cds-XP_012231799.1;Dbxref=GeneID:105677636%2CGenbank:XP_012231799.1;Parent=rna-XM_012376376.1
NW_012160816.1	Gnomon	CDS	121635	121949	.	+	0	Name=XP_012231799.1;ID=cds-XP_012231799.1;Dbxref=GeneID:105677636%2CGenbank:XP_012231799.1;Parent=rna-XM_012376376.1
NW_012160816.1	Gnomon	CDS	122100	122429	.	+	0	Name=XP_012231799.1;ID=cds-XP_012231799.1;Dbxref=GeneID:105677636%2CGenbank:XP_012231799.1;Parent=rna-XM_012376376.1
NW_012160816.1	Gnomon	CDS	122502	122822	.	+	0	Name=XP_012231799.1;ID=cds-XP_012231799.1;Dbxref=GeneID:105677636%2CGenbank:XP_012231799.1;Parent=rna-XM_012376376.1
NW_012160816.1	Gnomon	CDS	123063	123245	.	+	0	Name=XP_012231799.1;ID=cds-XP_012231799.1;Dbxref=GeneID:105677636%2CGenbank:XP_012231799.1;Parent=rna-XM_012376376.1
NW_012160816.1	Gnomon	CDS	131375	131506	.	+	0	Name=XP_012231799.1;ID=cds-XP_012231799.1;Dbxref=GeneID:105677636%2CGenbank:XP_012231799.1;Parent=rna-XM_012376376.1
NW_012160816.1	Gnomon	CDS	131926	132249	.	+	0	Name=XP_012231799.1;ID=cds-XP_012231799.1;Dbxref=GeneID:105677636%2CGenbank:XP_012231799.1;Parent=rna-XM_012376376.1
NW_012160816.1	Gnomon	CDS	132342	132530	.	+	0	Name=XP_012231799.1;ID=cds-XP_012231799.1;Dbxref=GeneID:105677636%2CGenbank:XP_012231799.1;Parent=rna-XM_012376376.1
NW_012160816.1	Gnomon	CDS	132600	132737	.	+	0	Name=XP_012231799.1;ID=cds-XP_012231799.1;Dbxref=GeneID:105677636%2CGenbank:XP_012231799.1;Parent=rna-XM_012376376.1
NW_012160816.1	Gnomon	CDS	133192	133299	.	+	0	Name=XP_012231799.1;ID=cds-XP_012231799.1;Dbxref=GeneID:105677636%2CGenbank:XP_012231799.1;Parent=rna-XM_012376376.1
NW_012160816.1	Gnomon	CDS	134630	134727	.	+	0	Name=XP_012231799.1;ID=cds-XP_012231799.1;Dbxref=GeneID:105677636%2CGenbank:XP_012231799.1;Parent=rna-XM_012376376.1
NW_012160816.1	Gnomon	CDS	134937	135021	.	+	0	Name=XP_012231799.1;ID=cds-XP_012231799.1;Dbxref=GeneID:105677636%2CGenbank:XP_012231799.1;Parent=rna-XM_012376376.1
NW_012160816.1	Gnomon	CDS	135084	135215	.	+	0	Name=XP_012231799.1;ID=cds-XP_012231799.1;Dbxref=GeneID:105677636%2CGenbank:XP_012231799.1;Parent=rna-XM_012376376.1
NW_012160816.1	Gnomon	CDS	135287	135469	.	+	0	Name=XP_012231799.1;ID=cds-XP_012231799.1;Dbxref=GeneID:105677636%2CGenbank:XP_012231799.1;Parent=rna-XM_012376376.1
NW_012160816.1	Gnomon	CDS	135546	135686	.	+	0	Name=XP_012231799.1;ID=cds-XP_012231799.1;Dbxref=GeneID:105677636%2CGenbank:XP_012231799.1;Parent=rna-XM_012376376.1
NW_012160816.1	Gnomon	CDS	135832	136155	.	+	0	Name=XP_012231799.1;ID=cds-XP_012231799.1;Dbxref=GeneID:105677636%2CGenbank:XP_012231799.1;Parent=rna-XM_012376376.1
NW_012160816.1	Gnomon	CDS	136231	136413	.	+	0	Name=XP_012231799.1;ID=cds-XP_012231799.1;Dbxref=GeneID:105677636%2CGenbank:XP_012231799.1;Parent=rna-XM_012376376.1
NW_012160816.1	Gnomon	CDS	136476	136663	.	+	0	Name=XP_012231799.1;ID=cds-XP_012231799.1;Dbxref=GeneID:105677636%2CGenbank:XP_012231799.1;Parent=rna-XM_012376376.1
NW_012160816.1	Gnomon	exon	119843	119986	.	+	.	ID=exon-XM_012376381.1-6;Dbxref=GeneID:105677636%2CGenbank:XM_012376381.1;Parent=rna-XM_012376381.1
NW_012160816.1	Gnomon	exon	120060	120242	.	+	.	ID=exon-XM_012376381.1-7;Dbxref=GeneID:105677636%2CGenbank:XM_012376381.1;Parent=rna-XM_012376381.1
NW_012160816.1	Gnomon	exon	120410	120541	.	+	.	ID=exon-XM_012376381.1-8;Dbxref=GeneID:105677636%2CGenbank:XM_012376381.1;Parent=rna-XM_012376381.1
NW_012160816.1	Gnomon	exon	120713	121027	.	+	.	ID=exon-XM_012376381.1-9;Dbxref=GeneID:105677636%2CGenbank:XM_012376381.1;Parent=rna-XM_012376381.1
NW_012160816.1	Gnomon	exon	106734	107184	.	+	.	ID=exon-XM_012376381.1-1;Dbxref=GeneID:105677636%2CGenbank:XM_012376381.1;Parent=rna-XM_012376381.1
NW_012160816.1	Gnomon	exon	115327	115509	.	+	.	ID=exon-XM_012376381.1-2;Dbxref=GeneID:105677636%2CGenbank:XM_012376381.1;Parent=rna-XM_012376381.1
NW_012160816.1	Gnomon	exon	115724	115864	.	+	.	ID=exon-XM_012376381.1-3;Dbxref=GeneID:105677636%2CGenbank:XM_012376381.1;Parent=rna-XM_012376381.1
NW_012160816.1	Gnomon	exon	117805	117840	.	+	.	ID=exon-XM_012376381.1-4;Dbxref=GeneID:105677636%2CGenbank:XM_012376381.1;Parent=rna-XM_012376381.1
NW_012160816.1	Gnomon	exon	119211	119393	.	+	.	ID=exon-XM_012376381.1-5;Dbxref=GeneID:105677636%2CGenbank:XM_012376381.1;Parent=rna-XM_012376381.1
NW_012160816.1	Gnomon	exon	380048	381081	.	+	.	ID=exon-XM_012376568.1-1;Dbxref=GeneID:105677738%2CGenbank:XM_012376568.1;Note=The sequence of the model RefSeq transcript was modified relative to this genomic sequence to represent the inferred CDS: inserted 1 base in 1 codon;Parent=rna-XM_012376568.1
NW_012160816.1	Gnomon	exon	381084	386244	.	+	.	ID=exon-XM_012376568.1-2;Dbxref=GeneID:105677738%2CGenbank:XM_012376568.1;Note=The sequence of the model RefSeq transcript was modified relative to this genomic sequence to represent the inferred CDS: inserted 1 base in 1 codon;Parent=rna-XM_012376568.1
NW_012160816.1	Gnomon	exon	772429	772555	.	-	.	ID=exon-XM_012376601.1-14;Dbxref=GeneID:105677765%2CGenbank:XM_012376601.1;Parent=rna-XM_012376601.1
NW_012160816.1	Gnomon	exon	772156	772352	.	-	.	ID=exon-XM_012376601.1-15;Dbxref=GeneID:105677765%2CGenbank:XM_012376601.1;Parent=rna-XM_012376601.1
NW_012160816.1	Gnomon	exon	773019	773239	.	-	.	ID=exon-XM_012376601.1-12;Dbxref=GeneID:105677765%2CGenbank:XM_012376601.1;Parent=rna-XM_012376601.1
NW_012160816.1	Gnomon	exon	772681	772863	.	-	.	ID=exon-XM_012376601.1-13;Dbxref=GeneID:105677765%2CGenbank:XM_012376601.1;Parent=rna-XM_012376601.1
NW_012160816.1	Gnomon	exon	773872	774057	.	-	.	ID=exon-XM_012376601.1-10;Dbxref=GeneID:105677765%2CGenbank:XM_012376601.1;Parent=rna-XM_012376601.1
NW_012160816.1	Gnomon	exon	773314	773559	.	-	.	ID=exon-XM_012376601.1-11;Dbxref=GeneID:105677765%2CGenbank:XM_012376601.1;Parent=rna-XM_012376601.1
NW_012160816.1	Gnomon	exon	767699	769865	.	-	.	ID=exon-XM_012376601.1-16;Dbxref=GeneID:105677765%2CGenbank:XM_012376601.1;Parent=rna-XM_012376601.1
NW_012160816.1	Gnomon	mRNA	435151	437911	.	-	.	Name=XM_012376573.1;ID=rna-XM_012376573.1;Dbxref=GeneID:105677743%2CGenbank:XM_012376573.1;Parent=gene-LOC105677743
NW_012160816.1	Gnomon	CDS	1167474	1167498	.	+	0	Name=XP_012231902.1;ID=cds-XP_012231902.1;Dbxref=GeneID:105677697%2CGenbank:XP_012231902.1;Parent=rna-XM_012376479.1
NW_012160816.1	Gnomon	CDS	1168303	1168388	.	+	0	Name=XP_012231902.1;ID=cds-XP_012231902.1;Dbxref=GeneID:105677697%2CGenbank:XP_012231902.1;Parent=rna-XM_012376479.1
NW_012160816.1	Gnomon	CDS	1169192	1169290	.	+	0	Name=XP_012231902.1;ID=cds-XP_012231902.1;Dbxref=GeneID:105677697%2CGenbank:XP_012231902.1;Parent=rna-XM_012376479.1
NW_012160816.1	Gnomon	CDS	1176043	1176171	.	+	0	Name=XP_012231902.1;ID=cds-XP_012231902.1;Dbxref=GeneID:105677697%2CGenbank:XP_012231902.1;Parent=rna-XM_012376479.1
NW_012160816.1	Gnomon	CDS	1176329	1176403	.	+	0	Name=XP_012231902.1;ID=cds-XP_012231902.1;Dbxref=GeneID:105677697%2CGenbank:XP_012231902.1;Parent=rna-XM_012376479.1
NW_012160816.1	Gnomon	CDS	1176657	1176764	.	+	0	Name=XP_012231902.1;ID=cds-XP_012231902.1;Dbxref=GeneID:105677697%2CGenbank:XP_012231902.1;Parent=rna-XM_012376479.1
NW_012160816.1	Gnomon	CDS	1177509	1177673	.	+	0	Name=XP_012231902.1;ID=cds-XP_012231902.1;Dbxref=GeneID:105677697%2CGenbank:XP_012231902.1;Parent=rna-XM_012376479.1
NW_012160816.1	Gnomon	CDS	1178318	1178459	.	+	0	Name=XP_012231902.1;ID=cds-XP_012231902.1;Dbxref=GeneID:105677697%2CGenbank:XP_012231902.1;Parent=rna-XM_012376479.1
NW_012160816.1	Gnomon	CDS	1179945	1179949	.	+	0	Name=XP_012231902.1;ID=cds-XP_012231902.1;Dbxref=GeneID:105677697%2CGenbank:XP_012231902.1;Parent=rna-XM_012376479.1
NW_012160816.1	Gnomon	CDS	1194357	1194505	.	-	0	Name=XP_012231892.1;ID=cds-XP_012231892.1;Dbxref=GeneID:105677694%2CGenbank:XP_012231892.1;Parent=rna-XM_012376469.1
NW_012160816.1	Gnomon	CDS	1194138	1194270	.	-	0	Name=XP_012231892.1;ID=cds-XP_012231892.1;Dbxref=GeneID:105677694%2CGenbank:XP_012231892.1;Parent=rna-XM_012376469.1
NW_012160816.1	Gnomon	CDS	1193886	1194059	.	-	0	Name=XP_012231892.1;ID=cds-XP_012231892.1;Dbxref=GeneID:105677694%2CGenbank:XP_012231892.1;Parent=rna-XM_012376469.1
NW_012160816.1	Gnomon	CDS	1193689	1193814	.	-	0	Name=XP_012231892.1;ID=cds-XP_012231892.1;Dbxref=GeneID:105677694%2CGenbank:XP_012231892.1;Parent=rna-XM_012376469.1
NW_012160816.1	Gnomon	CDS	1193347	1193526	.	-	0	Name=XP_012231892.1;ID=cds-XP_012231892.1;Dbxref=GeneID:105677694%2CGenbank:XP_012231892.1;Parent=rna-XM_012376469.1
NW_012160816.1	Gnomon	CDS	1193078	1193271	.	-	0	Name=XP_012231892.1;ID=cds-XP_012231892.1;Dbxref=GeneID:105677694%2CGenbank:XP_012231892.1;Parent=rna-XM_012376469.1
NW_012160816.1	Gnomon	CDS	1192873	1192990	.	-	0	Name=XP_012231892.1;ID=cds-XP_012231892.1;Dbxref=GeneID:105677694%2CGenbank:XP_012231892.1;Parent=rna-XM_012376469.1
NW_012160816.1	Gnomon	CDS	1192671	1192812	.	-	0	Name=XP_012231892.1;ID=cds-XP_012231892.1;Dbxref=GeneID:105677694%2CGenbank:XP_012231892.1;Parent=rna-XM_012376469.1
NW_012160816.1	Gnomon	CDS	1192397	1192601	.	-	0	Name=XP_012231892.1;ID=cds-XP_012231892.1;Dbxref=GeneID:105677694%2CGenbank:XP_012231892.1;Parent=rna-XM_012376469.1
NW_012160816.1	Gnomon	CDS	1192173	1192332	.	-	0	Name=XP_012231892.1;ID=cds-XP_012231892.1;Dbxref=GeneID:105677694%2CGenbank:XP_012231892.1;Parent=rna-XM_012376469.1
NW_012160816.1	Gnomon	CDS	1191896	1192103	.	-	0	Name=XP_012231892.1;ID=cds-XP_012231892.1;Dbxref=GeneID:105677694%2CGenbank:XP_012231892.1;Parent=rna-XM_012376469.1
NW_012160816.1	Gnomon	CDS	1190922	1191097	.	-	0	Name=XP_012231892.1;ID=cds-XP_012231892.1;Dbxref=GeneID:105677694%2CGenbank:XP_012231892.1;Parent=rna-XM_012376469.1
NW_012160816.1	Gnomon	CDS	1190570	1190816	.	-	0	Name=XP_012231892.1;ID=cds-XP_012231892.1;Dbxref=GeneID:105677694%2CGenbank:XP_012231892.1;Parent=rna-XM_012376469.1
NW_012160816.1	Gnomon	CDS	1190351	1190494	.	-	0	Name=XP_012231892.1;ID=cds-XP_012231892.1;Dbxref=GeneID:105677694%2CGenbank:XP_012231892.1;Parent=rna-XM_012376469.1
NW_012160816.1	Gnomon	CDS	1189968	1190111	.	-	0	Name=XP_012231892.1;ID=cds-XP_012231892.1;Dbxref=GeneID:105677694%2CGenbank:XP_012231892.1;Parent=rna-XM_012376469.1
NW_012160816.1	Gnomon	CDS	1189542	1189711	.	-	0	Name=XP_012231892.1;ID=cds-XP_012231892.1;Dbxref=GeneID:105677694%2CGenbank:XP_012231892.1;Parent=rna-XM_012376469.1
NW_012160816.1	Gnomon	CDS	1189284	1189478	.	-	0	Name=XP_012231892.1;ID=cds-XP_012231892.1;Dbxref=GeneID:105677694%2CGenbank:XP_012231892.1;Parent=rna-XM_012376469.1
NW_012160816.1	Gnomon	CDS	1188955	1189212	.	-	0	Name=XP_012231892.1;ID=cds-XP_012231892.1;Dbxref=GeneID:105677694%2CGenbank:XP_012231892.1;Parent=rna-XM_012376469.1
NW_012160816.1	Gnomon	CDS	1188503	1188749	.	-	0	Name=XP_012231892.1;ID=cds-XP_012231892.1;Dbxref=GeneID:105677694%2CGenbank:XP_012231892.1;Parent=rna-XM_012376469.1
NW_012160816.1	Gnomon	CDS	1187886	1188256	.	-	0	Name=XP_012231892.1;ID=cds-XP_012231892.1;Dbxref=GeneID:105677694%2CGenbank:XP_012231892.1;Parent=rna-XM_012376469.1
NW_012160816.1	Gnomon	CDS	1187606	1187764	.	-	0	Name=XP_012231892.1;ID=cds-XP_012231892.1;Dbxref=GeneID:105677694%2CGenbank:XP_012231892.1;Parent=rna-XM_012376469.1
NW_012160816.1	Gnomon	CDS	1187242	1187511	.	-	0	Name=XP_012231892.1;ID=cds-XP_012231892.1;Dbxref=GeneID:105677694%2CGenbank:XP_012231892.1;Parent=rna-XM_012376469.1
NW_012160816.1	Gnomon	CDS	1186888	1187154	.	-	0	Name=XP_012231892.1;ID=cds-XP_012231892.1;Dbxref=GeneID:105677694%2CGenbank:XP_012231892.1;Parent=rna-XM_012376469.1
NW_012160816.1	Gnomon	CDS	1186560	1186727	.	-	0	Name=XP_012231892.1;ID=cds-XP_012231892.1;Dbxref=GeneID:105677694%2CGenbank:XP_012231892.1;Parent=rna-XM_012376469.1
NW_012160816.1	Gnomon	exon	801291	801667	.	-	.	ID=exon-XM_012376491.1-2;Dbxref=GeneID:105677698%2CGenbank:XM_012376491.1;Parent=rna-XM_012376491.1
NW_012160816.1	Gnomon	exon	801069	801176	.	-	.	ID=exon-XM_012376491.1-3;Dbxref=GeneID:105677698%2CGenbank:XM_012376491.1;Parent=rna-XM_012376491.1
NW_012160816.1	Gnomon	exon	800671	800847	.	-	.	ID=exon-XM_012376491.1-4;Dbxref=GeneID:105677698%2CGenbank:XM_012376491.1;Parent=rna-XM_012376491.1
NW_012160816.1	Gnomon	exon	799338	799473	.	-	.	ID=exon-XM_012376491.1-5;Dbxref=GeneID:105677698%2CGenbank:XM_012376491.1;Parent=rna-XM_012376491.1
NW_012160816.1	Gnomon	exon	804403	805121	.	-	.	ID=exon-XM_012376491.1-1;Dbxref=GeneID:105677698%2CGenbank:XM_012376491.1;Parent=rna-XM_012376491.1
NW_012160816.1	Gnomon	exon	795512	795717	.	-	.	ID=exon-XM_012376491.1-6;Dbxref=GeneID:105677698%2CGenbank:XM_012376491.1;Parent=rna-XM_012376491.1
NW_012160816.1	Gnomon	exon	795230	795379	.	-	.	ID=exon-XM_012376491.1-7;Dbxref=GeneID:105677698%2CGenbank:XM_012376491.1;Parent=rna-XM_012376491.1
NW_012160816.1	Gnomon	exon	795004	795149	.	-	.	ID=exon-XM_012376491.1-8;Dbxref=GeneID:105677698%2CGenbank:XM_012376491.1;Parent=rna-XM_012376491.1
NW_012160816.1	Gnomon	exon	794727	794842	.	-	.	ID=exon-XM_012376491.1-9;Dbxref=GeneID:105677698%2CGenbank:XM_012376491.1;Parent=rna-XM_012376491.1
NW_012160816.1	Gnomon	exon	894968	895144	.	+	.	ID=exon-XM_012376521.1-1;Dbxref=GeneID:105677717%2CGenbank:XM_012376521.1;Parent=rna-XM_012376521.1
NW_012160816.1	Gnomon	exon	969656	970053	.	+	.	ID=exon-XM_012376521.1-2;Dbxref=GeneID:105677717%2CGenbank:XM_012376521.1;Parent=rna-XM_012376521.1
NW_012160816.1	Gnomon	exon	971111	971134	.	+	.	ID=exon-XM_012376521.1-3;Dbxref=GeneID:105677717%2CGenbank:XM_012376521.1;Parent=rna-XM_012376521.1
NW_012160816.1	Gnomon	exon	972572	972658	.	+	.	ID=exon-XM_012376521.1-4;Dbxref=GeneID:105677717%2CGenbank:XM_012376521.1;Parent=rna-XM_012376521.1
NW_012160816.1	Gnomon	exon	975862	977684	.	+	.	ID=exon-XM_012376521.1-5;Dbxref=GeneID:105677717%2CGenbank:XM_012376521.1;Parent=rna-XM_012376521.1
NW_012160816.1	Gnomon	CDS	801291	801665	.	-	0	Name=XP_012231904.1;ID=cds-XP_012231904.1;Dbxref=GeneID:105677698%2CGenbank:XP_012231904.1;Parent=rna-XM_012376481.1
NW_012160816.1	Gnomon	CDS	801069	801176	.	-	0	Name=XP_012231904.1;ID=cds-XP_012231904.1;Dbxref=GeneID:105677698%2CGenbank:XP_012231904.1;Parent=rna-XM_012376481.1
NW_012160816.1	Gnomon	CDS	800671	800847	.	-	0	Name=XP_012231904.1;ID=cds-XP_012231904.1;Dbxref=GeneID:105677698%2CGenbank:XP_012231904.1;Parent=rna-XM_012376481.1
NW_012160816.1	Gnomon	CDS	799338	799473	.	-	0	Name=XP_012231904.1;ID=cds-XP_012231904.1;Dbxref=GeneID:105677698%2CGenbank:XP_012231904.1;Parent=rna-XM_012376481.1
NW_012160816.1	Gnomon	CDS	795512	795717	.	-	0	Name=XP_012231904.1;ID=cds-XP_012231904.1;Dbxref=GeneID:105677698%2CGenbank:XP_012231904.1;Parent=rna-XM_012376481.1
NW_012160816.1	Gnomon	CDS	795230	795379	.	-	0	Name=XP_012231904.1;ID=cds-XP_012231904.1;Dbxref=GeneID:105677698%2CGenbank:XP_012231904.1;Parent=rna-XM_012376481.1
NW_012160816.1	Gnomon	CDS	795004	795149	.	-	0	Name=XP_012231904.1;ID=cds-XP_012231904.1;Dbxref=GeneID:105677698%2CGenbank:XP_012231904.1;Parent=rna-XM_012376481.1
NW_012160816.1	Gnomon	CDS	794727	794857	.	-	0	Name=XP_012231904.1;ID=cds-XP_012231904.1;Dbxref=GeneID:105677698%2CGenbank:XP_012231904.1;Parent=rna-XM_012376481.1
NW_012160816.1	Gnomon	CDS	792244	792392	.	-	0	Name=XP_012231904.1;ID=cds-XP_012231904.1;Dbxref=GeneID:105677698%2CGenbank:XP_012231904.1;Parent=rna-XM_012376481.1
NW_012160816.1	Gnomon	CDS	788884	789049	.	-	0	Name=XP_012231904.1;ID=cds-XP_012231904.1;Dbxref=GeneID:105677698%2CGenbank:XP_012231904.1;Parent=rna-XM_012376481.1
NW_012160816.1	Gnomon	CDS	786746	786993	.	-	0	Name=XP_012231904.1;ID=cds-XP_012231904.1;Dbxref=GeneID:105677698%2CGenbank:XP_012231904.1;Parent=rna-XM_012376481.1
NW_012160816.1	Gnomon	CDS	1195734	1195856	.	+	0	Name=XP_012231894.1;ID=cds-XP_012231894.1;Dbxref=GeneID:105677696%2CGenbank:XP_012231894.1;Parent=rna-XM_012376471.1
NW_012160816.1	Gnomon	CDS	1196445	1196532	.	+	0	Name=XP_012231894.1;ID=cds-XP_012231894.1;Dbxref=GeneID:105677696%2CGenbank:XP_012231894.1;Parent=rna-XM_012376471.1
NW_012160816.1	Gnomon	CDS	1196651	1196796	.	+	0	Name=XP_012231894.1;ID=cds-XP_012231894.1;Dbxref=GeneID:105677696%2CGenbank:XP_012231894.1;Parent=rna-XM_012376471.1
NW_012160816.1	Gnomon	CDS	1196909	1197166	.	+	0	Name=XP_012231894.1;ID=cds-XP_012231894.1;Dbxref=GeneID:105677696%2CGenbank:XP_012231894.1;Parent=rna-XM_012376471.1
NW_012160816.1	Gnomon	CDS	1197275	1197299	.	+	0	Name=XP_012231894.1;ID=cds-XP_012231894.1;Dbxref=GeneID:105677696%2CGenbank:XP_012231894.1;Parent=rna-XM_012376471.1
NW_012160816.1	Gnomon	CDS	1198456	1198615	.	+	0	Name=XP_012231894.1;ID=cds-XP_012231894.1;Dbxref=GeneID:105677696%2CGenbank:XP_012231894.1;Parent=rna-XM_012376471.1
NW_012160816.1	Gnomon	CDS	1199805	1199845	.	+	0	Name=XP_012231894.1;ID=cds-XP_012231894.1;Dbxref=GeneID:105677696%2CGenbank:XP_012231894.1;Parent=rna-XM_012376471.1
NW_012160816.1	Gnomon	CDS	1199957	1200225	.	+	0	Name=XP_012231894.1;ID=cds-XP_012231894.1;Dbxref=GeneID:105677696%2CGenbank:XP_012231894.1;Parent=rna-XM_012376471.1
NW_012160816.1	Gnomon	CDS	1200298	1200451	.	+	0	Name=XP_012231894.1;ID=cds-XP_012231894.1;Dbxref=GeneID:105677696%2CGenbank:XP_012231894.1;Parent=rna-XM_012376471.1
NW_012160816.1	Gnomon	CDS	1200543	1200793	.	+	0	Name=XP_012231894.1;ID=cds-XP_012231894.1;Dbxref=GeneID:105677696%2CGenbank:XP_012231894.1;Parent=rna-XM_012376471.1
NW_012160816.1	Gnomon	CDS	1200873	1201399	.	+	0	Name=XP_012231894.1;ID=cds-XP_012231894.1;Dbxref=GeneID:105677696%2CGenbank:XP_012231894.1;Parent=rna-XM_012376471.1
NW_012160816.1	Gnomon	CDS	1201514	1201687	.	+	0	Name=XP_012231894.1;ID=cds-XP_012231894.1;Dbxref=GeneID:105677696%2CGenbank:XP_012231894.1;Parent=rna-XM_012376471.1
NW_012160816.1	Gnomon	CDS	1201782	1201918	.	+	0	Name=XP_012231894.1;ID=cds-XP_012231894.1;Dbxref=GeneID:105677696%2CGenbank:XP_012231894.1;Parent=rna-XM_012376471.1
NW_012160816.1	Gnomon	CDS	1203132	1203288	.	+	0	Name=XP_012231894.1;ID=cds-XP_012231894.1;Dbxref=GeneID:105677696%2CGenbank:XP_012231894.1;Parent=rna-XM_012376471.1
NW_012160816.1	Gnomon	CDS	1203434	1203596	.	+	0	Name=XP_012231894.1;ID=cds-XP_012231894.1;Dbxref=GeneID:105677696%2CGenbank:XP_012231894.1;Parent=rna-XM_012376471.1
NW_012160816.1	Gnomon	exon	1194138	1194270	.	-	.	ID=exon-XM_012376467.1-3;Dbxref=GeneID:105677694%2CGenbank:XM_012376467.1;Parent=rna-XM_012376467.1
NW_012160816.1	Gnomon	exon	1193886	1194059	.	-	.	ID=exon-XM_012376467.1-4;Dbxref=GeneID:105677694%2CGenbank:XM_012376467.1;Parent=rna-XM_012376467.1
NW_012160816.1	Gnomon	exon	1195069	1195324	.	-	.	ID=exon-XM_012376467.1-1;Dbxref=GeneID:105677694%2CGenbank:XM_012376467.1;Parent=rna-XM_012376467.1
NW_012160816.1	Gnomon	exon	1194357	1194567	.	-	.	ID=exon-XM_012376467.1-2;Dbxref=GeneID:105677694%2CGenbank:XM_012376467.1;Parent=rna-XM_012376467.1
NW_012160816.1	Gnomon	exon	1193078	1193271	.	-	.	ID=exon-XM_012376467.1-7;Dbxref=GeneID:105677694%2CGenbank:XM_012376467.1;Parent=rna-XM_012376467.1
NW_012160816.1	Gnomon	exon	1192873	1192990	.	-	.	ID=exon-XM_012376467.1-8;Dbxref=GeneID:105677694%2CGenbank:XM_012376467.1;Parent=rna-XM_012376467.1
NW_012160816.1	Gnomon	exon	1193689	1193814	.	-	.	ID=exon-XM_012376467.1-5;Dbxref=GeneID:105677694%2CGenbank:XM_012376467.1;Parent=rna-XM_012376467.1
NW_012160816.1	Gnomon	exon	1193347	1193526	.	-	.	ID=exon-XM_012376467.1-6;Dbxref=GeneID:105677694%2CGenbank:XM_012376467.1;Parent=rna-XM_012376467.1
NW_012160816.1	Gnomon	exon	1192671	1192812	.	-	.	ID=exon-XM_012376467.1-9;Dbxref=GeneID:105677694%2CGenbank:XM_012376467.1;Parent=rna-XM_012376467.1
NW_012160816.1	Gnomon	mRNA	429078	430815	.	-	.	Name=XM_012376575.1;ID=rna-XM_012376575.1;Dbxref=GeneID:105677746%2CGenbank:XM_012376575.1;Parent=gene-LOC105677746
NW_012160816.1	Gnomon	CDS	1224601	1224757	.	+	0	Name=XP_012232001.1;ID=cds-XP_012232001.1;Dbxref=GeneID:105677750%2CGenbank:XP_012232001.1;Parent=rna-XM_012376578.1
NW_012160816.1	Gnomon	CDS	1224844	1225163	.	+	0	Name=XP_012232001.1;ID=cds-XP_012232001.1;Dbxref=GeneID:105677750%2CGenbank:XP_012232001.1;Parent=rna-XM_012376578.1
NW_012160816.1	Gnomon	CDS	1225237	1226129	.	+	0	Name=XP_012232001.1;ID=cds-XP_012232001.1;Dbxref=GeneID:105677750%2CGenbank:XP_012232001.1;Parent=rna-XM_012376578.1
NW_012160816.1	Gnomon	CDS	1226267	1226589	.	+	0	Name=XP_012232001.1;ID=cds-XP_012232001.1;Dbxref=GeneID:105677750%2CGenbank:XP_012232001.1;Parent=rna-XM_012376578.1
NW_012160816.1	Gnomon	CDS	1226662	1226939	.	+	0	Name=XP_012232001.1;ID=cds-XP_012232001.1;Dbxref=GeneID:105677750%2CGenbank:XP_012232001.1;Parent=rna-XM_012376578.1
NW_012160816.1	Gnomon	CDS	1227031	1227431	.	+	0	Name=XP_012232001.1;ID=cds-XP_012232001.1;Dbxref=GeneID:105677750%2CGenbank:XP_012232001.1;Parent=rna-XM_012376578.1
NW_012160816.1	Gnomon	CDS	1227511	1227721	.	+	0	Name=XP_012232001.1;ID=cds-XP_012232001.1;Dbxref=GeneID:105677750%2CGenbank:XP_012232001.1;Parent=rna-XM_012376578.1
NW_012160816.1	Gnomon	CDS	1227826	1227921	.	+	0	Name=XP_012232001.1;ID=cds-XP_012232001.1;Dbxref=GeneID:105677750%2CGenbank:XP_012232001.1;Parent=rna-XM_012376578.1
NW_012160816.1	Gnomon	exon	1203132	1203288	.	+	.	ID=exon-XM_012376474.1-14;Dbxref=GeneID:105677696%2CGenbank:XM_012376474.1;Parent=rna-XM_012376474.1
NW_012160816.1	Gnomon	exon	1203434	1203806	.	+	.	ID=exon-XM_012376474.1-15;Dbxref=GeneID:105677696%2CGenbank:XM_012376474.1;Parent=rna-XM_012376474.1
NW_012160816.1	Gnomon	exon	1201514	1201687	.	+	.	ID=exon-XM_012376474.1-12;Dbxref=GeneID:105677696%2CGenbank:XM_012376474.1;Parent=rna-XM_012376474.1
NW_012160816.1	Gnomon	exon	1201782	1201918	.	+	.	ID=exon-XM_012376474.1-13;Dbxref=GeneID:105677696%2CGenbank:XM_012376474.1;Parent=rna-XM_012376474.1
NW_012160816.1	Gnomon	exon	1200543	1200793	.	+	.	ID=exon-XM_012376474.1-10;Dbxref=GeneID:105677696%2CGenbank:XM_012376474.1;Parent=rna-XM_012376474.1
NW_012160816.1	Gnomon	exon	1200897	1201399	.	+	.	ID=exon-XM_012376474.1-11;Dbxref=GeneID:105677696%2CGenbank:XM_012376474.1;Parent=rna-XM_012376474.1
NW_012160816.1	Gnomon	mRNA	235351	236043	.	-	.	Name=XM_012376574.1;ID=rna-XM_012376574.1;Dbxref=GeneID:105677745%2CGenbank:XM_012376574.1;Parent=gene-LOC105677745
NW_012160816.1	Gnomon	CDS	1168329	1168388	.	+	0	Name=XP_012231903.1;ID=cds-XP_012231903.1;Dbxref=GeneID:105677697%2CGenbank:XP_012231903.1;Parent=rna-XM_012376480.1
NW_012160816.1	Gnomon	CDS	1169192	1169290	.	+	0	Name=XP_012231903.1;ID=cds-XP_012231903.1;Dbxref=GeneID:105677697%2CGenbank:XP_012231903.1;Parent=rna-XM_012376480.1
NW_012160816.1	Gnomon	CDS	1176043	1176171	.	+	0	Name=XP_012231903.1;ID=cds-XP_012231903.1;Dbxref=GeneID:105677697%2CGenbank:XP_012231903.1;Parent=rna-XM_012376480.1
NW_012160816.1	Gnomon	CDS	1176329	1176403	.	+	0	Name=XP_012231903.1;ID=cds-XP_012231903.1;Dbxref=GeneID:105677697%2CGenbank:XP_012231903.1;Parent=rna-XM_012376480.1
NW_012160816.1	Gnomon	CDS	1176657	1176764	.	+	0	Name=XP_012231903.1;ID=cds-XP_012231903.1;Dbxref=GeneID:105677697%2CGenbank:XP_012231903.1;Parent=rna-XM_012376480.1
NW_012160816.1	Gnomon	CDS	1177509	1177673	.	+	0	Name=XP_012231903.1;ID=cds-XP_012231903.1;Dbxref=GeneID:105677697%2CGenbank:XP_012231903.1;Parent=rna-XM_012376480.1
NW_012160816.1	Gnomon	CDS	1178318	1178459	.	+	0	Name=XP_012231903.1;ID=cds-XP_012231903.1;Dbxref=GeneID:105677697%2CGenbank:XP_012231903.1;Parent=rna-XM_012376480.1
NW_012160816.1	Gnomon	CDS	1178639	1178673	.	+	0	Name=XP_012231903.1;ID=cds-XP_012231903.1;Dbxref=GeneID:105677697%2CGenbank:XP_012231903.1;Parent=rna-XM_012376480.1
NW_012160816.1	Gnomon	CDS	1195734	1195856	.	+	0	Name=XP_012231893.1;ID=cds-XP_012231893.1;Dbxref=GeneID:105677696%2CGenbank:XP_012231893.1;Parent=rna-XM_012376470.1
NW_012160816.1	Gnomon	CDS	1196445	1196532	.	+	0	Name=XP_012231893.1;ID=cds-XP_012231893.1;Dbxref=GeneID:105677696%2CGenbank:XP_012231893.1;Parent=rna-XM_012376470.1
NW_012160816.1	Gnomon	CDS	1196651	1196796	.	+	0	Name=XP_012231893.1;ID=cds-XP_012231893.1;Dbxref=GeneID:105677696%2CGenbank:XP_012231893.1;Parent=rna-XM_012376470.1
NW_012160816.1	Gnomon	CDS	1196909	1197166	.	+	0	Name=XP_012231893.1;ID=cds-XP_012231893.1;Dbxref=GeneID:105677696%2CGenbank:XP_012231893.1;Parent=rna-XM_012376470.1
NW_012160816.1	Gnomon	CDS	1197275	1197299	.	+	0	Name=XP_012231893.1;ID=cds-XP_012231893.1;Dbxref=GeneID:105677696%2CGenbank:XP_012231893.1;Parent=rna-XM_012376470.1
NW_012160816.1	Gnomon	CDS	1198456	1198615	.	+	0	Name=XP_012231893.1;ID=cds-XP_012231893.1;Dbxref=GeneID:105677696%2CGenbank:XP_012231893.1;Parent=rna-XM_012376470.1
NW_012160816.1	Gnomon	CDS	1199805	1199845	.	+	0	Name=XP_012231893.1;ID=cds-XP_012231893.1;Dbxref=GeneID:105677696%2CGenbank:XP_012231893.1;Parent=rna-XM_012376470.1
NW_012160816.1	Gnomon	CDS	1199957	1200225	.	+	0	Name=XP_012231893.1;ID=cds-XP_012231893.1;Dbxref=GeneID:105677696%2CGenbank:XP_012231893.1;Parent=rna-XM_012376470.1
NW_012160816.1	Gnomon	CDS	1200298	1200451	.	+	0	Name=XP_012231893.1;ID=cds-XP_012231893.1;Dbxref=GeneID:105677696%2CGenbank:XP_012231893.1;Parent=rna-XM_012376470.1
NW_012160816.1	Gnomon	CDS	1200543	1200793	.	+	0	Name=XP_012231893.1;ID=cds-XP_012231893.1;Dbxref=GeneID:105677696%2CGenbank:XP_012231893.1;Parent=rna-XM_012376470.1
NW_012160816.1	Gnomon	CDS	1200873	1201399	.	+	0	Name=XP_012231893.1;ID=cds-XP_012231893.1;Dbxref=GeneID:105677696%2CGenbank:XP_012231893.1;Parent=rna-XM_012376470.1
NW_012160816.1	Gnomon	CDS	1201505	1201687	.	+	0	Name=XP_012231893.1;ID=cds-XP_012231893.1;Dbxref=GeneID:105677696%2CGenbank:XP_012231893.1;Parent=rna-XM_012376470.1
NW_012160816.1	Gnomon	CDS	1201782	1201918	.	+	0	Name=XP_012231893.1;ID=cds-XP_012231893.1;Dbxref=GeneID:105677696%2CGenbank:XP_012231893.1;Parent=rna-XM_012376470.1
NW_012160816.1	Gnomon	CDS	1203132	1203288	.	+	0	Name=XP_012231893.1;ID=cds-XP_012231893.1;Dbxref=GeneID:105677696%2CGenbank:XP_012231893.1;Parent=rna-XM_012376470.1
NW_012160816.1	Gnomon	CDS	1203434	1203596	.	+	0	Name=XP_012231893.1;ID=cds-XP_012231893.1;Dbxref=GeneID:105677696%2CGenbank:XP_012231893.1;Parent=rna-XM_012376470.1
NW_012160816.1	Gnomon	exon	215517	216237	.	+	.	ID=exon-XM_012376643.1-1;Dbxref=GeneID:105677792%2CGenbank:XM_012376643.1;Parent=rna-XM_012376643.1
NW_012160816.1	Gnomon	exon	216523	216642	.	+	.	ID=exon-XM_012376643.1-2;Dbxref=GeneID:105677792%2CGenbank:XM_012376643.1;Parent=rna-XM_012376643.1
NW_012160816.1	Gnomon	exon	216779	216896	.	+	.	ID=exon-XM_012376643.1-3;Dbxref=GeneID:105677792%2CGenbank:XM_012376643.1;Parent=rna-XM_012376643.1
NW_012160816.1	Gnomon	exon	218168	219404	.	+	.	ID=exon-XM_012376643.1-4;Dbxref=GeneID:105677792%2CGenbank:XM_012376643.1;Parent=rna-XM_012376643.1
NW_012160816.1	Gnomon	CDS	1214885	1214963	.	+	0	Name=XP_012231797.1;ID=cds-XP_012231797.1;Dbxref=GeneID:105677635%2CGenbank:XP_012231797.1;Parent=rna-XM_012376374.1
NW_012160816.1	Gnomon	CDS	1215029	1215329	.	+	0	Name=XP_012231797.1;ID=cds-XP_012231797.1;Dbxref=GeneID:105677635%2CGenbank:XP_012231797.1;Parent=rna-XM_012376374.1
NW_012160816.1	Gnomon	CDS	1215763	1215919	.	+	0	Name=XP_012231797.1;ID=cds-XP_012231797.1;Dbxref=GeneID:105677635%2CGenbank:XP_012231797.1;Parent=rna-XM_012376374.1
NW_012160816.1	Gnomon	CDS	1215988	1216181	.	+	0	Name=XP_012231797.1;ID=cds-XP_012231797.1;Dbxref=GeneID:105677635%2CGenbank:XP_012231797.1;Parent=rna-XM_012376374.1
NW_012160816.1	Gnomon	CDS	1216254	1216437	.	+	0	Name=XP_012231797.1;ID=cds-XP_012231797.1;Dbxref=GeneID:105677635%2CGenbank:XP_012231797.1;Parent=rna-XM_012376374.1
NW_012160816.1	Gnomon	CDS	106839	107184	.	+	0	Name=XP_012231807.1;ID=cds-XP_012231807.1;Dbxref=GeneID:105677636%2CGenbank:XP_012231807.1;Parent=rna-XM_012376384.1
NW_012160816.1	Gnomon	CDS	115327	115509	.	+	0	Name=XP_012231807.1;ID=cds-XP_012231807.1;Dbxref=GeneID:105677636%2CGenbank:XP_012231807.1;Parent=rna-XM_012376384.1
NW_012160816.1	Gnomon	CDS	115724	115864	.	+	0	Name=XP_012231807.1;ID=cds-XP_012231807.1;Dbxref=GeneID:105677636%2CGenbank:XP_012231807.1;Parent=rna-XM_012376384.1
NW_012160816.1	Gnomon	CDS	117805	117840	.	+	0	Name=XP_012231807.1;ID=cds-XP_012231807.1;Dbxref=GeneID:105677636%2CGenbank:XP_012231807.1;Parent=rna-XM_012376384.1
NW_012160816.1	Gnomon	CDS	119211	119393	.	+	0	Name=XP_012231807.1;ID=cds-XP_012231807.1;Dbxref=GeneID:105677636%2CGenbank:XP_012231807.1;Parent=rna-XM_012376384.1
NW_012160816.1	Gnomon	CDS	119843	119986	.	+	0	Name=XP_012231807.1;ID=cds-XP_012231807.1;Dbxref=GeneID:105677636%2CGenbank:XP_012231807.1;Parent=rna-XM_012376384.1
NW_012160816.1	Gnomon	CDS	120060	120242	.	+	0	Name=XP_012231807.1;ID=cds-XP_012231807.1;Dbxref=GeneID:105677636%2CGenbank:XP_012231807.1;Parent=rna-XM_012376384.1
NW_012160816.1	Gnomon	CDS	120410	120541	.	+	0	Name=XP_012231807.1;ID=cds-XP_012231807.1;Dbxref=GeneID:105677636%2CGenbank:XP_012231807.1;Parent=rna-XM_012376384.1
NW_012160816.1	Gnomon	CDS	120713	121027	.	+	0	Name=XP_012231807.1;ID=cds-XP_012231807.1;Dbxref=GeneID:105677636%2CGenbank:XP_012231807.1;Parent=rna-XM_012376384.1
NW_012160816.1	Gnomon	CDS	121116	121298	.	+	0	Name=XP_012231807.1;ID=cds-XP_012231807.1;Dbxref=GeneID:105677636%2CGenbank:XP_012231807.1;Parent=rna-XM_012376384.1
NW_012160816.1	Gnomon	CDS	121382	121513	.	+	0	Name=XP_012231807.1;ID=cds-XP_012231807.1;Dbxref=GeneID:105677636%2CGenbank:XP_012231807.1;Parent=rna-XM_012376384.1
NW_012160816.1	Gnomon	CDS	121635	121949	.	+	0	Name=XP_012231807.1;ID=cds-XP_012231807.1;Dbxref=GeneID:105677636%2CGenbank:XP_012231807.1;Parent=rna-XM_012376384.1
NW_012160816.1	Gnomon	CDS	122100	122429	.	+	0	Name=XP_012231807.1;ID=cds-XP_012231807.1;Dbxref=GeneID:105677636%2CGenbank:XP_012231807.1;Parent=rna-XM_012376384.1
NW_012160816.1	Gnomon	CDS	122502	122822	.	+	0	Name=XP_012231807.1;ID=cds-XP_012231807.1;Dbxref=GeneID:105677636%2CGenbank:XP_012231807.1;Parent=rna-XM_012376384.1
NW_012160816.1	Gnomon	CDS	123063	123245	.	+	0	Name=XP_012231807.1;ID=cds-XP_012231807.1;Dbxref=GeneID:105677636%2CGenbank:XP_012231807.1;Parent=rna-XM_012376384.1
NW_012160816.1	Gnomon	CDS	123807	123857	.	+	0	Name=XP_012231807.1;ID=cds-XP_012231807.1;Dbxref=GeneID:105677636%2CGenbank:XP_012231807.1;Parent=rna-XM_012376384.1
NW_012160816.1	Gnomon	CDS	125150	125623	.	+	0	Name=XP_012231807.1;ID=cds-XP_012231807.1;Dbxref=GeneID:105677636%2CGenbank:XP_012231807.1;Parent=rna-XM_012376384.1
NW_012160816.1	Gnomon	CDS	126988	127305	.	+	0	Name=XP_012231807.1;ID=cds-XP_012231807.1;Dbxref=GeneID:105677636%2CGenbank:XP_012231807.1;Parent=rna-XM_012376384.1
NW_012160816.1	Gnomon	CDS	127645	127649	.	+	0	Name=XP_012231807.1;ID=cds-XP_012231807.1;Dbxref=GeneID:105677636%2CGenbank:XP_012231807.1;Parent=rna-XM_012376384.1
NW_012160816.1	Gnomon	mRNA	429078	430815	.	-	.	Name=XM_012376576.1;ID=rna-XM_012376576.1;Dbxref=GeneID:105677746%2CGenbank:XM_012376576.1;Parent=gene-LOC105677746
NW_012160816.1	Gnomon	exon	102601	102741	.	-	.	ID=exon-XM_012376355.1-9;Dbxref=GeneID:105677618%2CGenbank:XM_012376355.1;Parent=rna-XM_012376355.1
NW_012160816.1	Gnomon	exon	103055	103306	.	-	.	ID=exon-XM_012376355.1-7;Dbxref=GeneID:105677618%2CGenbank:XM_012376355.1;Parent=rna-XM_012376355.1
NW_012160816.1	Gnomon	exon	102875	102964	.	-	.	ID=exon-XM_012376355.1-8;Dbxref=GeneID:105677618%2CGenbank:XM_012376355.1;Parent=rna-XM_012376355.1
NW_012160816.1	Gnomon	exon	106643	106654	.	-	.	ID=exon-XM_012376355.1-1;Dbxref=GeneID:105677618%2CGenbank:XM_012376355.1;Parent=rna-XM_012376355.1
NW_012160816.1	Gnomon	exon	104918	104987	.	-	.	ID=exon-XM_012376355.1-2;Dbxref=GeneID:105677618%2CGenbank:XM_012376355.1;Parent=rna-XM_012376355.1
NW_012160816.1	Gnomon	exon	103672	103759	.	-	.	ID=exon-XM_012376355.1-5;Dbxref=GeneID:105677618%2CGenbank:XM_012376355.1;Parent=rna-XM_012376355.1
NW_012160816.1	Gnomon	exon	103443	103614	.	-	.	ID=exon-XM_012376355.1-6;Dbxref=GeneID:105677618%2CGenbank:XM_012376355.1;Parent=rna-XM_012376355.1
NW_012160816.1	Gnomon	exon	104467	104657	.	-	.	ID=exon-XM_012376355.1-3;Dbxref=GeneID:105677618%2CGenbank:XM_012376355.1;Parent=rna-XM_012376355.1
NW_012160816.1	Gnomon	exon	104316	104364	.	-	.	ID=exon-XM_012376355.1-4;Dbxref=GeneID:105677618%2CGenbank:XM_012376355.1;Parent=rna-XM_012376355.1
NW_012160816.1	Gnomon	CDS	1167474	1167498	.	+	0	Name=XP_012231900.1;ID=cds-XP_012231900.1;Dbxref=GeneID:105677697%2CGenbank:XP_012231900.1;Parent=rna-XM_012376477.1
NW_012160816.1	Gnomon	CDS	1168303	1168388	.	+	0	Name=XP_012231900.1;ID=cds-XP_012231900.1;Dbxref=GeneID:105677697%2CGenbank:XP_012231900.1;Parent=rna-XM_012376477.1
NW_012160816.1	Gnomon	CDS	1169192	1169290	.	+	0	Name=XP_012231900.1;ID=cds-XP_012231900.1;Dbxref=GeneID:105677697%2CGenbank:XP_012231900.1;Parent=rna-XM_012376477.1
NW_012160816.1	Gnomon	CDS	1176043	1176171	.	+	0	Name=XP_012231900.1;ID=cds-XP_012231900.1;Dbxref=GeneID:105677697%2CGenbank:XP_012231900.1;Parent=rna-XM_012376477.1
NW_012160816.1	Gnomon	CDS	1176329	1176403	.	+	0	Name=XP_012231900.1;ID=cds-XP_012231900.1;Dbxref=GeneID:105677697%2CGenbank:XP_012231900.1;Parent=rna-XM_012376477.1
NW_012160816.1	Gnomon	CDS	1176657	1176764	.	+	0	Name=XP_012231900.1;ID=cds-XP_012231900.1;Dbxref=GeneID:105677697%2CGenbank:XP_012231900.1;Parent=rna-XM_012376477.1
NW_012160816.1	Gnomon	CDS	1177509	1177673	.	+	0	Name=XP_012231900.1;ID=cds-XP_012231900.1;Dbxref=GeneID:105677697%2CGenbank:XP_012231900.1;Parent=rna-XM_012376477.1
NW_012160816.1	Gnomon	CDS	1178318	1178459	.	+	0	Name=XP_012231900.1;ID=cds-XP_012231900.1;Dbxref=GeneID:105677697%2CGenbank:XP_012231900.1;Parent=rna-XM_012376477.1
NW_012160816.1	Gnomon	CDS	1180298	1180332	.	+	0	Name=XP_012231900.1;ID=cds-XP_012231900.1;Dbxref=GeneID:105677697%2CGenbank:XP_012231900.1;Parent=rna-XM_012376477.1
NW_012160816.1	Gnomon	CDS	1194357	1194505	.	-	0	Name=XP_012231890.1;ID=cds-XP_012231890.1;Dbxref=GeneID:105677694%2CGenbank:XP_012231890.1;Parent=rna-XM_012376467.1
NW_012160816.1	Gnomon	CDS	1194138	1194270	.	-	0	Name=XP_012231890.1;ID=cds-XP_012231890.1;Dbxref=GeneID:105677694%2CGenbank:XP_012231890.1;Parent=rna-XM_012376467.1
NW_012160816.1	Gnomon	CDS	1193886	1194059	.	-	0	Name=XP_012231890.1;ID=cds-XP_012231890.1;Dbxref=GeneID:105677694%2CGenbank:XP_012231890.1;Parent=rna-XM_012376467.1
NW_012160816.1	Gnomon	CDS	1193689	1193814	.	-	0	Name=XP_012231890.1;ID=cds-XP_012231890.1;Dbxref=GeneID:105677694%2CGenbank:XP_012231890.1;Parent=rna-XM_012376467.1
NW_012160816.1	Gnomon	CDS	1193347	1193526	.	-	0	Name=XP_012231890.1;ID=cds-XP_012231890.1;Dbxref=GeneID:105677694%2CGenbank:XP_012231890.1;Parent=rna-XM_012376467.1
NW_012160816.1	Gnomon	CDS	1193078	1193271	.	-	0	Name=XP_012231890.1;ID=cds-XP_012231890.1;Dbxref=GeneID:105677694%2CGenbank:XP_012231890.1;Parent=rna-XM_012376467.1
NW_012160816.1	Gnomon	CDS	1192873	1192990	.	-	0	Name=XP_012231890.1;ID=cds-XP_012231890.1;Dbxref=GeneID:105677694%2CGenbank:XP_012231890.1;Parent=rna-XM_012376467.1
NW_012160816.1	Gnomon	CDS	1192671	1192812	.	-	0	Name=XP_012231890.1;ID=cds-XP_012231890.1;Dbxref=GeneID:105677694%2CGenbank:XP_012231890.1;Parent=rna-XM_012376467.1
NW_012160816.1	Gnomon	CDS	1192397	1192601	.	-	0	Name=XP_012231890.1;ID=cds-XP_012231890.1;Dbxref=GeneID:105677694%2CGenbank:XP_012231890.1;Parent=rna-XM_012376467.1
NW_012160816.1	Gnomon	CDS	1192173	1192332	.	-	0	Name=XP_012231890.1;ID=cds-XP_012231890.1;Dbxref=GeneID:105677694%2CGenbank:XP_012231890.1;Parent=rna-XM_012376467.1
NW_012160816.1	Gnomon	CDS	1191896	1192103	.	-	0	Name=XP_012231890.1;ID=cds-XP_012231890.1;Dbxref=GeneID:105677694%2CGenbank:XP_012231890.1;Parent=rna-XM_012376467.1
NW_012160816.1	Gnomon	CDS	1190922	1191097	.	-	0	Name=XP_012231890.1;ID=cds-XP_012231890.1;Dbxref=GeneID:105677694%2CGenbank:XP_012231890.1;Parent=rna-XM_012376467.1
NW_012160816.1	Gnomon	CDS	1190570	1190816	.	-	0	Name=XP_012231890.1;ID=cds-XP_012231890.1;Dbxref=GeneID:105677694%2CGenbank:XP_012231890.1;Parent=rna-XM_012376467.1
NW_012160816.1	Gnomon	CDS	1190351	1190494	.	-	0	Name=XP_012231890.1;ID=cds-XP_012231890.1;Dbxref=GeneID:105677694%2CGenbank:XP_012231890.1;Parent=rna-XM_012376467.1
NW_012160816.1	Gnomon	CDS	1189968	1190111	.	-	0	Name=XP_012231890.1;ID=cds-XP_012231890.1;Dbxref=GeneID:105677694%2CGenbank:XP_012231890.1;Parent=rna-XM_012376467.1
NW_012160816.1	Gnomon	CDS	1189284	1189711	.	-	0	Name=XP_012231890.1;ID=cds-XP_012231890.1;Dbxref=GeneID:105677694%2CGenbank:XP_012231890.1;Parent=rna-XM_012376467.1
NW_012160816.1	Gnomon	CDS	1188955	1189212	.	-	0	Name=XP_012231890.1;ID=cds-XP_012231890.1;Dbxref=GeneID:105677694%2CGenbank:XP_012231890.1;Parent=rna-XM_012376467.1
NW_012160816.1	Gnomon	CDS	1188503	1188749	.	-	0	Name=XP_012231890.1;ID=cds-XP_012231890.1;Dbxref=GeneID:105677694%2CGenbank:XP_012231890.1;Parent=rna-XM_012376467.1
NW_012160816.1	Gnomon	CDS	1187886	1188256	.	-	0	Name=XP_012231890.1;ID=cds-XP_012231890.1;Dbxref=GeneID:105677694%2CGenbank:XP_012231890.1;Parent=rna-XM_012376467.1
NW_012160816.1	Gnomon	CDS	1187606	1187764	.	-	0	Name=XP_012231890.1;ID=cds-XP_012231890.1;Dbxref=GeneID:105677694%2CGenbank:XP_012231890.1;Parent=rna-XM_012376467.1
NW_012160816.1	Gnomon	CDS	1187242	1187511	.	-	0	Name=XP_012231890.1;ID=cds-XP_012231890.1;Dbxref=GeneID:105677694%2CGenbank:XP_012231890.1;Parent=rna-XM_012376467.1
NW_012160816.1	Gnomon	CDS	1186888	1187154	.	-	0	Name=XP_012231890.1;ID=cds-XP_012231890.1;Dbxref=GeneID:105677694%2CGenbank:XP_012231890.1;Parent=rna-XM_012376467.1
NW_012160816.1	Gnomon	CDS	1186560	1186727	.	-	0	Name=XP_012231890.1;ID=cds-XP_012231890.1;Dbxref=GeneID:105677694%2CGenbank:XP_012231890.1;Parent=rna-XM_012376467.1
NW_012160816.1	Gnomon	exon	636853	637052	.	-	.	ID=exon-XM_012376592.1-4;Dbxref=GeneID:105677761%2CGenbank:XM_012376592.1;Parent=rna-XM_012376592.1
NW_012160816.1	Gnomon	exon	636277	636747	.	-	.	ID=exon-XM_012376592.1-5;Dbxref=GeneID:105677761%2CGenbank:XM_012376592.1;Parent=rna-XM_012376592.1
NW_012160816.1	Gnomon	exon	636029	636198	.	-	.	ID=exon-XM_012376592.1-6;Dbxref=GeneID:105677761%2CGenbank:XM_012376592.1;Parent=rna-XM_012376592.1
NW_012160816.1	Gnomon	exon	635802	635964	.	-	.	ID=exon-XM_012376592.1-7;Dbxref=GeneID:105677761%2CGenbank:XM_012376592.1;Parent=rna-XM_012376592.1
NW_012160816.1	Gnomon	exon	635535	635721	.	-	.	ID=exon-XM_012376592.1-8;Dbxref=GeneID:105677761%2CGenbank:XM_012376592.1;Parent=rna-XM_012376592.1
NW_012160816.1	Gnomon	exon	635155	635448	.	-	.	ID=exon-XM_012376592.1-9;Dbxref=GeneID:105677761%2CGenbank:XM_012376592.1;Parent=rna-XM_012376592.1
NW_012160816.1	Gnomon	exon	504198	504617	.	+	.	ID=exon-XM_012376421.1-1;Dbxref=GeneID:105677663%2CGenbank:XM_012376421.1;Parent=rna-XM_012376421.1
NW_012160816.1	Gnomon	exon	504762	504897	.	+	.	ID=exon-XM_012376421.1-2;Dbxref=GeneID:105677663%2CGenbank:XM_012376421.1;Parent=rna-XM_012376421.1
NW_012160816.1	Gnomon	exon	505602	505949	.	+	.	ID=exon-XM_012376421.1-5;Dbxref=GeneID:105677663%2CGenbank:XM_012376421.1;Parent=rna-XM_012376421.1
NW_012160816.1	Gnomon	exon	506112	506249	.	+	.	ID=exon-XM_012376421.1-6;Dbxref=GeneID:105677663%2CGenbank:XM_012376421.1;Parent=rna-XM_012376421.1
NW_012160816.1	Gnomon	exon	637603	637787	.	-	.	ID=exon-XM_012376592.1-1;Dbxref=GeneID:105677761%2CGenbank:XM_012376592.1;Parent=rna-XM_012376592.1
NW_012160816.1	Gnomon	exon	504969	505121	.	+	.	ID=exon-XM_012376421.1-3;Dbxref=GeneID:105677663%2CGenbank:XM_012376421.1;Parent=rna-XM_012376421.1
NW_012160816.1	Gnomon	exon	637424	637475	.	-	.	ID=exon-XM_012376592.1-2;Dbxref=GeneID:105677761%2CGenbank:XM_012376592.1;Parent=rna-XM_012376592.1
NW_012160816.1	Gnomon	exon	505180	505527	.	+	.	ID=exon-XM_012376421.1-4;Dbxref=GeneID:105677663%2CGenbank:XM_012376421.1;Parent=rna-XM_012376421.1
NW_012160816.1	Gnomon	exon	637141	637328	.	-	.	ID=exon-XM_012376592.1-3;Dbxref=GeneID:105677761%2CGenbank:XM_012376592.1;Parent=rna-XM_012376592.1
NW_012160816.1	Gnomon	exon	506931	507261	.	+	.	ID=exon-XM_012376421.1-9;Dbxref=GeneID:105677663%2CGenbank:XM_012376421.1;Parent=rna-XM_012376421.1
NW_012160816.1	Gnomon	exon	506326	506523	.	+	.	ID=exon-XM_012376421.1-7;Dbxref=GeneID:105677663%2CGenbank:XM_012376421.1;Parent=rna-XM_012376421.1
NW_012160816.1	Gnomon	exon	506587	506823	.	+	.	ID=exon-XM_012376421.1-8;Dbxref=GeneID:105677663%2CGenbank:XM_012376421.1;Parent=rna-XM_012376421.1
NW_012160816.1	Gnomon	CDS	106839	107184	.	+	0	Name=XP_012231808.1;ID=cds-XP_012231808.1;Dbxref=GeneID:105677636%2CGenbank:XP_012231808.1;Parent=rna-XM_012376385.1
NW_012160816.1	Gnomon	CDS	115327	115509	.	+	0	Name=XP_012231808.1;ID=cds-XP_012231808.1;Dbxref=GeneID:105677636%2CGenbank:XP_012231808.1;Parent=rna-XM_012376385.1
NW_012160816.1	Gnomon	CDS	115724	115864	.	+	0	Name=XP_012231808.1;ID=cds-XP_012231808.1;Dbxref=GeneID:105677636%2CGenbank:XP_012231808.1;Parent=rna-XM_012376385.1
NW_012160816.1	Gnomon	CDS	117805	117840	.	+	0	Name=XP_012231808.1;ID=cds-XP_012231808.1;Dbxref=GeneID:105677636%2CGenbank:XP_012231808.1;Parent=rna-XM_012376385.1
NW_012160816.1	Gnomon	CDS	119211	119393	.	+	0	Name=XP_012231808.1;ID=cds-XP_012231808.1;Dbxref=GeneID:105677636%2CGenbank:XP_012231808.1;Parent=rna-XM_012376385.1
NW_012160816.1	Gnomon	CDS	119843	119986	.	+	0	Name=XP_012231808.1;ID=cds-XP_012231808.1;Dbxref=GeneID:105677636%2CGenbank:XP_012231808.1;Parent=rna-XM_012376385.1
NW_012160816.1	Gnomon	CDS	120060	120242	.	+	0	Name=XP_012231808.1;ID=cds-XP_012231808.1;Dbxref=GeneID:105677636%2CGenbank:XP_012231808.1;Parent=rna-XM_012376385.1
NW_012160816.1	Gnomon	CDS	120410	120541	.	+	0	Name=XP_012231808.1;ID=cds-XP_012231808.1;Dbxref=GeneID:105677636%2CGenbank:XP_012231808.1;Parent=rna-XM_012376385.1
NW_012160816.1	Gnomon	CDS	120713	121027	.	+	0	Name=XP_012231808.1;ID=cds-XP_012231808.1;Dbxref=GeneID:105677636%2CGenbank:XP_012231808.1;Parent=rna-XM_012376385.1
NW_012160816.1	Gnomon	CDS	121116	121298	.	+	0	Name=XP_012231808.1;ID=cds-XP_012231808.1;Dbxref=GeneID:105677636%2CGenbank:XP_012231808.1;Parent=rna-XM_012376385.1
NW_012160816.1	Gnomon	CDS	121382	121513	.	+	0	Name=XP_012231808.1;ID=cds-XP_012231808.1;Dbxref=GeneID:105677636%2CGenbank:XP_012231808.1;Parent=rna-XM_012376385.1
NW_012160816.1	Gnomon	CDS	121635	121949	.	+	0	Name=XP_012231808.1;ID=cds-XP_012231808.1;Dbxref=GeneID:105677636%2CGenbank:XP_012231808.1;Parent=rna-XM_012376385.1
NW_012160816.1	Gnomon	CDS	122100	122429	.	+	0	Name=XP_012231808.1;ID=cds-XP_012231808.1;Dbxref=GeneID:105677636%2CGenbank:XP_012231808.1;Parent=rna-XM_012376385.1
NW_012160816.1	Gnomon	CDS	122502	122822	.	+	0	Name=XP_012231808.1;ID=cds-XP_012231808.1;Dbxref=GeneID:105677636%2CGenbank:XP_012231808.1;Parent=rna-XM_012376385.1
NW_012160816.1	Gnomon	CDS	123063	123245	.	+	0	Name=XP_012231808.1;ID=cds-XP_012231808.1;Dbxref=GeneID:105677636%2CGenbank:XP_012231808.1;Parent=rna-XM_012376385.1
NW_012160816.1	Gnomon	CDS	123807	123857	.	+	0	Name=XP_012231808.1;ID=cds-XP_012231808.1;Dbxref=GeneID:105677636%2CGenbank:XP_012231808.1;Parent=rna-XM_012376385.1
NW_012160816.1	Gnomon	CDS	125150	125666	.	+	0	Name=XP_012231808.1;ID=cds-XP_012231808.1;Dbxref=GeneID:105677636%2CGenbank:XP_012231808.1;Parent=rna-XM_012376385.1
NW_012160816.1	Gnomon	CDS	126988	127021	.	+	0	Name=XP_012231808.1;ID=cds-XP_012231808.1;Dbxref=GeneID:105677636%2CGenbank:XP_012231808.1;Parent=rna-XM_012376385.1
NW_012160816.1	Gnomon	mRNA	513236	515202	.	+	.	Name=XM_012376431.1;ID=rna-XM_012376431.1;Dbxref=GeneID:105677671%2CGenbank:XM_012376431.1;Parent=gene-LOC105677671
NW_012160816.1	Gnomon	exon	1125600	1125752	.	+	.	ID=exon-XM_012376509.1-15;Dbxref=GeneID:105677708%2CGenbank:XM_012376509.1;Parent=rna-XM_012376509.1
NW_012160816.1	Gnomon	exon	1125839	1125961	.	+	.	ID=exon-XM_012376509.1-16;Dbxref=GeneID:105677708%2CGenbank:XM_012376509.1;Parent=rna-XM_012376509.1
NW_012160816.1	Gnomon	exon	1126024	1126146	.	+	.	ID=exon-XM_012376509.1-17;Dbxref=GeneID:105677708%2CGenbank:XM_012376509.1;Parent=rna-XM_012376509.1
NW_012160816.1	Gnomon	exon	1126238	1127868	.	+	.	ID=exon-XM_012376509.1-18;Dbxref=GeneID:105677708%2CGenbank:XM_012376509.1;Parent=rna-XM_012376509.1
NW_012160816.1	Gnomon	exon	1119650	1119826	.	+	.	ID=exon-XM_012376509.1-11;Dbxref=GeneID:105677708%2CGenbank:XM_012376509.1;Parent=rna-XM_012376509.1
NW_012160816.1	Gnomon	exon	1119899	1119970	.	+	.	ID=exon-XM_012376509.1-12;Dbxref=GeneID:105677708%2CGenbank:XM_012376509.1;Parent=rna-XM_012376509.1
NW_012160816.1	Gnomon	exon	1125196	1125262	.	+	.	ID=exon-XM_012376509.1-13;Dbxref=GeneID:105677708%2CGenbank:XM_012376509.1;Parent=rna-XM_012376509.1
NW_012160816.1	Gnomon	exon	1125382	1125456	.	+	.	ID=exon-XM_012376509.1-14;Dbxref=GeneID:105677708%2CGenbank:XM_012376509.1;Parent=rna-XM_012376509.1
NW_012160816.1	Gnomon	exon	1119055	1119288	.	+	.	ID=exon-XM_012376509.1-10;Dbxref=GeneID:105677708%2CGenbank:XM_012376509.1;Parent=rna-XM_012376509.1
NW_012160816.1	Gnomon	mRNA	513236	515202	.	+	.	Name=XM_012376430.1;ID=rna-XM_012376430.1;Dbxref=GeneID:105677671%2CGenbank:XM_012376430.1;Parent=gene-LOC105677671
NW_012160816.1	Gnomon	CDS	1167474	1167498	.	+	0	Name=XP_012231901.1;ID=cds-XP_012231901.1;Dbxref=GeneID:105677697%2CGenbank:XP_012231901.1;Parent=rna-XM_012376478.1
NW_012160816.1	Gnomon	CDS	1168303	1168388	.	+	0	Name=XP_012231901.1;ID=cds-XP_012231901.1;Dbxref=GeneID:105677697%2CGenbank:XP_012231901.1;Parent=rna-XM_012376478.1
NW_012160816.1	Gnomon	CDS	1169192	1169290	.	+	0	Name=XP_012231901.1;ID=cds-XP_012231901.1;Dbxref=GeneID:105677697%2CGenbank:XP_012231901.1;Parent=rna-XM_012376478.1
NW_012160816.1	Gnomon	CDS	1176043	1176171	.	+	0	Name=XP_012231901.1;ID=cds-XP_012231901.1;Dbxref=GeneID:105677697%2CGenbank:XP_012231901.1;Parent=rna-XM_012376478.1
NW_012160816.1	Gnomon	CDS	1176329	1176403	.	+	0	Name=XP_012231901.1;ID=cds-XP_012231901.1;Dbxref=GeneID:105677697%2CGenbank:XP_012231901.1;Parent=rna-XM_012376478.1
NW_012160816.1	Gnomon	CDS	1176657	1176764	.	+	0	Name=XP_012231901.1;ID=cds-XP_012231901.1;Dbxref=GeneID:105677697%2CGenbank:XP_012231901.1;Parent=rna-XM_012376478.1
NW_012160816.1	Gnomon	CDS	1177509	1177673	.	+	0	Name=XP_012231901.1;ID=cds-XP_012231901.1;Dbxref=GeneID:105677697%2CGenbank:XP_012231901.1;Parent=rna-XM_012376478.1
NW_012160816.1	Gnomon	CDS	1178318	1178459	.	+	0	Name=XP_012231901.1;ID=cds-XP_012231901.1;Dbxref=GeneID:105677697%2CGenbank:XP_012231901.1;Parent=rna-XM_012376478.1
NW_012160816.1	Gnomon	CDS	1182903	1182928	.	+	0	Name=XP_012231901.1;ID=cds-XP_012231901.1;Dbxref=GeneID:105677697%2CGenbank:XP_012231901.1;Parent=rna-XM_012376478.1
NW_012160816.1	Gnomon	CDS	1194357	1194505	.	-	0	Name=XP_012231891.1;ID=cds-XP_012231891.1;Dbxref=GeneID:105677694%2CGenbank:XP_012231891.1;Parent=rna-XM_012376468.1
NW_012160816.1	Gnomon	CDS	1194138	1194270	.	-	0	Name=XP_012231891.1;ID=cds-XP_012231891.1;Dbxref=GeneID:105677694%2CGenbank:XP_012231891.1;Parent=rna-XM_012376468.1
NW_012160816.1	Gnomon	CDS	1193886	1194059	.	-	0	Name=XP_012231891.1;ID=cds-XP_012231891.1;Dbxref=GeneID:105677694%2CGenbank:XP_012231891.1;Parent=rna-XM_012376468.1
NW_012160816.1	Gnomon	CDS	1193689	1193814	.	-	0	Name=XP_012231891.1;ID=cds-XP_012231891.1;Dbxref=GeneID:105677694%2CGenbank:XP_012231891.1;Parent=rna-XM_012376468.1
NW_012160816.1	Gnomon	CDS	1193347	1193526	.	-	0	Name=XP_012231891.1;ID=cds-XP_012231891.1;Dbxref=GeneID:105677694%2CGenbank:XP_012231891.1;Parent=rna-XM_012376468.1
NW_012160816.1	Gnomon	CDS	1193078	1193271	.	-	0	Name=XP_012231891.1;ID=cds-XP_012231891.1;Dbxref=GeneID:105677694%2CGenbank:XP_012231891.1;Parent=rna-XM_012376468.1
NW_012160816.1	Gnomon	CDS	1192873	1192990	.	-	0	Name=XP_012231891.1;ID=cds-XP_012231891.1;Dbxref=GeneID:105677694%2CGenbank:XP_012231891.1;Parent=rna-XM_012376468.1
NW_012160816.1	Gnomon	CDS	1192671	1192812	.	-	0	Name=XP_012231891.1;ID=cds-XP_012231891.1;Dbxref=GeneID:105677694%2CGenbank:XP_012231891.1;Parent=rna-XM_012376468.1
NW_012160816.1	Gnomon	CDS	1192397	1192601	.	-	0	Name=XP_012231891.1;ID=cds-XP_012231891.1;Dbxref=GeneID:105677694%2CGenbank:XP_012231891.1;Parent=rna-XM_012376468.1
NW_012160816.1	Gnomon	CDS	1192173	1192332	.	-	0	Name=XP_012231891.1;ID=cds-XP_012231891.1;Dbxref=GeneID:105677694%2CGenbank:XP_012231891.1;Parent=rna-XM_012376468.1
NW_012160816.1	Gnomon	CDS	1191896	1192103	.	-	0	Name=XP_012231891.1;ID=cds-XP_012231891.1;Dbxref=GeneID:105677694%2CGenbank:XP_012231891.1;Parent=rna-XM_012376468.1
NW_012160816.1	Gnomon	CDS	1190922	1191130	.	-	0	Name=XP_012231891.1;ID=cds-XP_012231891.1;Dbxref=GeneID:105677694%2CGenbank:XP_012231891.1;Parent=rna-XM_012376468.1
NW_012160816.1	Gnomon	CDS	1190570	1190816	.	-	0	Name=XP_012231891.1;ID=cds-XP_012231891.1;Dbxref=GeneID:105677694%2CGenbank:XP_012231891.1;Parent=rna-XM_012376468.1
NW_012160816.1	Gnomon	CDS	1190351	1190494	.	-	0	Name=XP_012231891.1;ID=cds-XP_012231891.1;Dbxref=GeneID:105677694%2CGenbank:XP_012231891.1;Parent=rna-XM_012376468.1
NW_012160816.1	Gnomon	CDS	1189968	1190111	.	-	0	Name=XP_012231891.1;ID=cds-XP_012231891.1;Dbxref=GeneID:105677694%2CGenbank:XP_012231891.1;Parent=rna-XM_012376468.1
NW_012160816.1	Gnomon	CDS	1189542	1189711	.	-	0	Name=XP_012231891.1;ID=cds-XP_012231891.1;Dbxref=GeneID:105677694%2CGenbank:XP_012231891.1;Parent=rna-XM_012376468.1
NW_012160816.1	Gnomon	CDS	1189284	1189478	.	-	0	Name=XP_012231891.1;ID=cds-XP_012231891.1;Dbxref=GeneID:105677694%2CGenbank:XP_012231891.1;Parent=rna-XM_012376468.1
NW_012160816.1	Gnomon	CDS	1188955	1189212	.	-	0	Name=XP_012231891.1;ID=cds-XP_012231891.1;Dbxref=GeneID:105677694%2CGenbank:XP_012231891.1;Parent=rna-XM_012376468.1
NW_012160816.1	Gnomon	CDS	1188503	1188749	.	-	0	Name=XP_012231891.1;ID=cds-XP_012231891.1;Dbxref=GeneID:105677694%2CGenbank:XP_012231891.1;Parent=rna-XM_012376468.1
NW_012160816.1	Gnomon	CDS	1187886	1188256	.	-	0	Name=XP_012231891.1;ID=cds-XP_012231891.1;Dbxref=GeneID:105677694%2CGenbank:XP_012231891.1;Parent=rna-XM_012376468.1
NW_012160816.1	Gnomon	CDS	1187606	1187764	.	-	0	Name=XP_012231891.1;ID=cds-XP_012231891.1;Dbxref=GeneID:105677694%2CGenbank:XP_012231891.1;Parent=rna-XM_012376468.1
NW_012160816.1	Gnomon	CDS	1187242	1187511	.	-	0	Name=XP_012231891.1;ID=cds-XP_012231891.1;Dbxref=GeneID:105677694%2CGenbank:XP_012231891.1;Parent=rna-XM_012376468.1
NW_012160816.1	Gnomon	CDS	1186888	1187154	.	-	0	Name=XP_012231891.1;ID=cds-XP_012231891.1;Dbxref=GeneID:105677694%2CGenbank:XP_012231891.1;Parent=rna-XM_012376468.1
NW_012160816.1	Gnomon	CDS	1186560	1186727	.	-	0	Name=XP_012231891.1;ID=cds-XP_012231891.1;Dbxref=GeneID:105677694%2CGenbank:XP_012231891.1;Parent=rna-XM_012376468.1
NW_012160816.1	Gnomon	mRNA	1224298	1228890	.	+	.	Name=XM_012376578.1;ID=rna-XM_012376578.1;Dbxref=GeneID:105677750%2CGenbank:XM_012376578.1;Parent=gene-LOC105677750
NW_012160816.1	Gnomon	exon	983619	983690	.	-	.	ID=exon-XM_012376518.1-4;Dbxref=GeneID:105677715%2CGenbank:XM_012376518.1;Parent=rna-XM_012376518.1
NW_012160816.1	Gnomon	exon	983335	983541	.	-	.	ID=exon-XM_012376518.1-5;Dbxref=GeneID:105677715%2CGenbank:XM_012376518.1;Parent=rna-XM_012376518.1
NW_012160816.1	Gnomon	exon	983966	984139	.	-	.	ID=exon-XM_012376518.1-2;Dbxref=GeneID:105677715%2CGenbank:XM_012376518.1;Parent=rna-XM_012376518.1
NW_012160816.1	Gnomon	exon	983772	983857	.	-	.	ID=exon-XM_012376518.1-3;Dbxref=GeneID:105677715%2CGenbank:XM_012376518.1;Parent=rna-XM_012376518.1
NW_012160816.1	Gnomon	exon	984442	984699	.	-	.	ID=exon-XM_012376518.1-1;Dbxref=GeneID:105677715%2CGenbank:XM_012376518.1;Parent=rna-XM_012376518.1
NW_012160816.1	Gnomon	exon	982816	982951	.	-	.	ID=exon-XM_012376518.1-8;Dbxref=GeneID:105677715%2CGenbank:XM_012376518.1;Parent=rna-XM_012376518.1
NW_012160816.1	Gnomon	exon	982428	982708	.	-	.	ID=exon-XM_012376518.1-9;Dbxref=GeneID:105677715%2CGenbank:XM_012376518.1;Parent=rna-XM_012376518.1
NW_012160816.1	Gnomon	exon	983245	983268	.	-	.	ID=exon-XM_012376518.1-6;Dbxref=GeneID:105677715%2CGenbank:XM_012376518.1;Parent=rna-XM_012376518.1
NW_012160816.1	Gnomon	exon	983033	983143	.	-	.	ID=exon-XM_012376518.1-7;Dbxref=GeneID:105677715%2CGenbank:XM_012376518.1;Parent=rna-XM_012376518.1
NW_012160816.1	Gnomon	exon	1342750	1342913	.	+	.	ID=exon-XM_012376642.1-10;Dbxref=GeneID:105677791%2CGenbank:XM_012376642.1;Parent=rna-XM_012376642.1
NW_012160816.1	Gnomon	exon	1343506	1343614	.	+	.	ID=exon-XM_012376642.1-11;Dbxref=GeneID:105677791%2CGenbank:XM_012376642.1;Parent=rna-XM_012376642.1
NW_012160816.1	Gnomon	exon	1344053	1344289	.	+	.	ID=exon-XM_012376642.1-12;Dbxref=GeneID:105677791%2CGenbank:XM_012376642.1;Parent=rna-XM_012376642.1
NW_012160816.1	Gnomon	exon	1345672	1345841	.	+	.	ID=exon-XM_012376642.1-13;Dbxref=GeneID:105677791%2CGenbank:XM_012376642.1;Parent=rna-XM_012376642.1
NW_012160816.1	Gnomon	exon	1346177	1348027	.	+	.	ID=exon-XM_012376642.1-14;Dbxref=GeneID:105677791%2CGenbank:XM_012376642.1;Parent=rna-XM_012376642.1
NW_012160816.1	Gnomon	transcript	769933	781052	.	-	.	Name=XR_001101600.1;ID=rna-XR_001101600.1;Dbxref=GeneID:105677765%2CGenbank:XR_001101600.1;Parent=gene-LOC105677765
NW_012160816.1	Gnomon	exon	1376763	1377181	.	+	.	ID=exon-XM_012376593.1-1;Dbxref=GeneID:105677762%2CGenbank:XM_012376593.1;Parent=rna-XM_012376593.1
NW_012160816.1	Gnomon	exon	1411657	1411917	.	+	.	ID=exon-XM_012376593.1-2;Dbxref=GeneID:105677762%2CGenbank:XM_012376593.1;Parent=rna-XM_012376593.1
NW_012160816.1	Gnomon	exon	1412043	1412255	.	+	.	ID=exon-XM_012376593.1-3;Dbxref=GeneID:105677762%2CGenbank:XM_012376593.1;Parent=rna-XM_012376593.1
NW_012160816.1	Gnomon	exon	1412689	1415165	.	+	.	ID=exon-XM_012376593.1-4;Dbxref=GeneID:105677762%2CGenbank:XM_012376593.1;Parent=rna-XM_012376593.1
NW_012160816.1	Gnomon	exon	506112	506249	.	+	.	ID=exon-XM_012376422.1-6;Dbxref=GeneID:105677663%2CGenbank:XM_012376422.1;Parent=rna-XM_012376422.1
NW_012160816.1	Gnomon	exon	506326	506523	.	+	.	ID=exon-XM_012376422.1-7;Dbxref=GeneID:105677663%2CGenbank:XM_012376422.1;Parent=rna-XM_012376422.1
NW_012160816.1	Gnomon	exon	506587	506823	.	+	.	ID=exon-XM_012376422.1-8;Dbxref=GeneID:105677663%2CGenbank:XM_012376422.1;Parent=rna-XM_012376422.1
NW_012160816.1	Gnomon	exon	506931	507261	.	+	.	ID=exon-XM_012376422.1-9;Dbxref=GeneID:105677663%2CGenbank:XM_012376422.1;Parent=rna-XM_012376422.1
NW_012160816.1	Gnomon	exon	504199	504617	.	+	.	ID=exon-XM_012376422.1-1;Dbxref=GeneID:105677663%2CGenbank:XM_012376422.1;Parent=rna-XM_012376422.1
NW_012160816.1	Gnomon	exon	504762	504897	.	+	.	ID=exon-XM_012376422.1-2;Dbxref=GeneID:105677663%2CGenbank:XM_012376422.1;Parent=rna-XM_012376422.1
NW_012160816.1	Gnomon	exon	504969	505121	.	+	.	ID=exon-XM_012376422.1-3;Dbxref=GeneID:105677663%2CGenbank:XM_012376422.1;Parent=rna-XM_012376422.1
NW_012160816.1	Gnomon	exon	505180	505527	.	+	.	ID=exon-XM_012376422.1-4;Dbxref=GeneID:105677663%2CGenbank:XM_012376422.1;Parent=rna-XM_012376422.1
NW_012160816.1	Gnomon	exon	505602	505928	.	+	.	ID=exon-XM_012376422.1-5;Dbxref=GeneID:105677663%2CGenbank:XM_012376422.1;Parent=rna-XM_012376422.1
NW_012160816.1	Gnomon	CDS	347610	347753	.	-	0	Name=XP_012231794.1;ID=cds-XP_012231794.1;Dbxref=GeneID:105677632%2CGenbank:XP_012231794.1;Parent=rna-XM_012376371.1
NW_012160816.1	Gnomon	CDS	347342	347461	.	-	0	Name=XP_012231794.1;ID=cds-XP_012231794.1;Dbxref=GeneID:105677632%2CGenbank:XP_012231794.1;Parent=rna-XM_012376371.1
NW_012160816.1	Gnomon	CDS	346859	346976	.	-	0	Name=XP_012231794.1;ID=cds-XP_012231794.1;Dbxref=GeneID:105677632%2CGenbank:XP_012231794.1;Parent=rna-XM_012376371.1
NW_012160816.1	Gnomon	CDS	346525	346774	.	-	0	Name=XP_012231794.1;ID=cds-XP_012231794.1;Dbxref=GeneID:105677632%2CGenbank:XP_012231794.1;Parent=rna-XM_012376371.1
NW_012160816.1	Gnomon	CDS	346331	346453	.	-	0	Name=XP_012231794.1;ID=cds-XP_012231794.1;Dbxref=GeneID:105677632%2CGenbank:XP_012231794.1;Parent=rna-XM_012376371.1
NW_012160816.1	Gnomon	CDS	345841	345958	.	-	0	Name=XP_012231794.1;ID=cds-XP_012231794.1;Dbxref=GeneID:105677632%2CGenbank:XP_012231794.1;Parent=rna-XM_012376371.1
NW_012160816.1	Gnomon	CDS	345478	345614	.	-	0	Name=XP_012231794.1;ID=cds-XP_012231794.1;Dbxref=GeneID:105677632%2CGenbank:XP_012231794.1;Parent=rna-XM_012376371.1
NW_012160816.1	Gnomon	CDS	345166	345298	.	-	0	Name=XP_012231794.1;ID=cds-XP_012231794.1;Dbxref=GeneID:105677632%2CGenbank:XP_012231794.1;Parent=rna-XM_012376371.1
NW_012160816.1	Gnomon	CDS	344849	344899	.	-	0	Name=XP_012231794.1;ID=cds-XP_012231794.1;Dbxref=GeneID:105677632%2CGenbank:XP_012231794.1;Parent=rna-XM_012376371.1
NW_012160816.1	Gnomon	CDS	106839	107184	.	+	0	Name=XP_012231804.1;ID=cds-XP_012231804.1;Dbxref=GeneID:105677636%2CGenbank:XP_012231804.1;Parent=rna-XM_012376381.1
NW_012160816.1	Gnomon	CDS	115327	115509	.	+	0	Name=XP_012231804.1;ID=cds-XP_012231804.1;Dbxref=GeneID:105677636%2CGenbank:XP_012231804.1;Parent=rna-XM_012376381.1
NW_012160816.1	Gnomon	CDS	115724	115864	.	+	0	Name=XP_012231804.1;ID=cds-XP_012231804.1;Dbxref=GeneID:105677636%2CGenbank:XP_012231804.1;Parent=rna-XM_012376381.1
NW_012160816.1	Gnomon	CDS	117805	117840	.	+	0	Name=XP_012231804.1;ID=cds-XP_012231804.1;Dbxref=GeneID:105677636%2CGenbank:XP_012231804.1;Parent=rna-XM_012376381.1
NW_012160816.1	Gnomon	CDS	119211	119393	.	+	0	Name=XP_012231804.1;ID=cds-XP_012231804.1;Dbxref=GeneID:105677636%2CGenbank:XP_012231804.1;Parent=rna-XM_012376381.1
NW_012160816.1	Gnomon	CDS	119843	119986	.	+	0	Name=XP_012231804.1;ID=cds-XP_012231804.1;Dbxref=GeneID:105677636%2CGenbank:XP_012231804.1;Parent=rna-XM_012376381.1
NW_012160816.1	Gnomon	CDS	120060	120242	.	+	0	Name=XP_012231804.1;ID=cds-XP_012231804.1;Dbxref=GeneID:105677636%2CGenbank:XP_012231804.1;Parent=rna-XM_012376381.1
NW_012160816.1	Gnomon	CDS	120410	120541	.	+	0	Name=XP_012231804.1;ID=cds-XP_012231804.1;Dbxref=GeneID:105677636%2CGenbank:XP_012231804.1;Parent=rna-XM_012376381.1
NW_012160816.1	Gnomon	CDS	120713	121027	.	+	0	Name=XP_012231804.1;ID=cds-XP_012231804.1;Dbxref=GeneID:105677636%2CGenbank:XP_012231804.1;Parent=rna-XM_012376381.1
NW_012160816.1	Gnomon	CDS	121116	121298	.	+	0	Name=XP_012231804.1;ID=cds-XP_012231804.1;Dbxref=GeneID:105677636%2CGenbank:XP_012231804.1;Parent=rna-XM_012376381.1
NW_012160816.1	Gnomon	CDS	121382	121513	.	+	0	Name=XP_012231804.1;ID=cds-XP_012231804.1;Dbxref=GeneID:105677636%2CGenbank:XP_012231804.1;Parent=rna-XM_012376381.1
NW_012160816.1	Gnomon	CDS	121635	121949	.	+	0	Name=XP_012231804.1;ID=cds-XP_012231804.1;Dbxref=GeneID:105677636%2CGenbank:XP_012231804.1;Parent=rna-XM_012376381.1
NW_012160816.1	Gnomon	CDS	122100	122429	.	+	0	Name=XP_012231804.1;ID=cds-XP_012231804.1;Dbxref=GeneID:105677636%2CGenbank:XP_012231804.1;Parent=rna-XM_012376381.1
NW_012160816.1	Gnomon	CDS	122502	122822	.	+	0	Name=XP_012231804.1;ID=cds-XP_012231804.1;Dbxref=GeneID:105677636%2CGenbank:XP_012231804.1;Parent=rna-XM_012376381.1
NW_012160816.1	Gnomon	CDS	123063	123245	.	+	0	Name=XP_012231804.1;ID=cds-XP_012231804.1;Dbxref=GeneID:105677636%2CGenbank:XP_012231804.1;Parent=rna-XM_012376381.1
NW_012160816.1	Gnomon	CDS	123807	123857	.	+	0	Name=XP_012231804.1;ID=cds-XP_012231804.1;Dbxref=GeneID:105677636%2CGenbank:XP_012231804.1;Parent=rna-XM_012376381.1
NW_012160816.1	Gnomon	CDS	125150	125623	.	+	0	Name=XP_012231804.1;ID=cds-XP_012231804.1;Dbxref=GeneID:105677636%2CGenbank:XP_012231804.1;Parent=rna-XM_012376381.1
NW_012160816.1	Gnomon	CDS	126988	127305	.	+	0	Name=XP_012231804.1;ID=cds-XP_012231804.1;Dbxref=GeneID:105677636%2CGenbank:XP_012231804.1;Parent=rna-XM_012376381.1
NW_012160816.1	Gnomon	CDS	127801	127829	.	+	0	Name=XP_012231804.1;ID=cds-XP_012231804.1;Dbxref=GeneID:105677636%2CGenbank:XP_012231804.1;Parent=rna-XM_012376381.1
NW_012160816.1	Gnomon	CDS	1104701	1104705	.	-	0	Name=XP_012231796.1;ID=cds-XP_012231796.1;Dbxref=GeneID:105677634%2CGenbank:XP_012231796.1;Parent=rna-XM_012376373.1
NW_012160816.1	Gnomon	CDS	1099361	1100015	.	-	0	Name=XP_012231796.1;ID=cds-XP_012231796.1;Dbxref=GeneID:105677634%2CGenbank:XP_012231796.1;Parent=rna-XM_012376373.1
NW_012160816.1	Gnomon	CDS	106839	107184	.	+	0	Name=XP_012231806.1;ID=cds-XP_012231806.1;Dbxref=GeneID:105677636%2CGenbank:XP_012231806.1;Parent=rna-XM_012376383.1
NW_012160816.1	Gnomon	CDS	115327	115509	.	+	0	Name=XP_012231806.1;ID=cds-XP_012231806.1;Dbxref=GeneID:105677636%2CGenbank:XP_012231806.1;Parent=rna-XM_012376383.1
NW_012160816.1	Gnomon	CDS	115724	115864	.	+	0	Name=XP_012231806.1;ID=cds-XP_012231806.1;Dbxref=GeneID:105677636%2CGenbank:XP_012231806.1;Parent=rna-XM_012376383.1
NW_012160816.1	Gnomon	CDS	117805	117840	.	+	0	Name=XP_012231806.1;ID=cds-XP_012231806.1;Dbxref=GeneID:105677636%2CGenbank:XP_012231806.1;Parent=rna-XM_012376383.1
NW_012160816.1	Gnomon	CDS	119211	119393	.	+	0	Name=XP_012231806.1;ID=cds-XP_012231806.1;Dbxref=GeneID:105677636%2CGenbank:XP_012231806.1;Parent=rna-XM_012376383.1
NW_012160816.1	Gnomon	CDS	119843	119986	.	+	0	Name=XP_012231806.1;ID=cds-XP_012231806.1;Dbxref=GeneID:105677636%2CGenbank:XP_012231806.1;Parent=rna-XM_012376383.1
NW_012160816.1	Gnomon	CDS	120060	120242	.	+	0	Name=XP_012231806.1;ID=cds-XP_012231806.1;Dbxref=GeneID:105677636%2CGenbank:XP_012231806.1;Parent=rna-XM_012376383.1
NW_012160816.1	Gnomon	CDS	120410	120541	.	+	0	Name=XP_012231806.1;ID=cds-XP_012231806.1;Dbxref=GeneID:105677636%2CGenbank:XP_012231806.1;Parent=rna-XM_012376383.1
NW_012160816.1	Gnomon	CDS	120713	121027	.	+	0	Name=XP_012231806.1;ID=cds-XP_012231806.1;Dbxref=GeneID:105677636%2CGenbank:XP_012231806.1;Parent=rna-XM_012376383.1
NW_012160816.1	Gnomon	CDS	121116	121298	.	+	0	Name=XP_012231806.1;ID=cds-XP_012231806.1;Dbxref=GeneID:105677636%2CGenbank:XP_012231806.1;Parent=rna-XM_012376383.1
NW_012160816.1	Gnomon	CDS	121382	121513	.	+	0	Name=XP_012231806.1;ID=cds-XP_012231806.1;Dbxref=GeneID:105677636%2CGenbank:XP_012231806.1;Parent=rna-XM_012376383.1
NW_012160816.1	Gnomon	CDS	121635	121949	.	+	0	Name=XP_012231806.1;ID=cds-XP_012231806.1;Dbxref=GeneID:105677636%2CGenbank:XP_012231806.1;Parent=rna-XM_012376383.1
NW_012160816.1	Gnomon	CDS	122100	122429	.	+	0	Name=XP_012231806.1;ID=cds-XP_012231806.1;Dbxref=GeneID:105677636%2CGenbank:XP_012231806.1;Parent=rna-XM_012376383.1
NW_012160816.1	Gnomon	CDS	122502	122822	.	+	0	Name=XP_012231806.1;ID=cds-XP_012231806.1;Dbxref=GeneID:105677636%2CGenbank:XP_012231806.1;Parent=rna-XM_012376383.1
NW_012160816.1	Gnomon	CDS	123063	123245	.	+	0	Name=XP_012231806.1;ID=cds-XP_012231806.1;Dbxref=GeneID:105677636%2CGenbank:XP_012231806.1;Parent=rna-XM_012376383.1
NW_012160816.1	Gnomon	CDS	123807	123857	.	+	0	Name=XP_012231806.1;ID=cds-XP_012231806.1;Dbxref=GeneID:105677636%2CGenbank:XP_012231806.1;Parent=rna-XM_012376383.1
NW_012160816.1	Gnomon	CDS	125150	125623	.	+	0	Name=XP_012231806.1;ID=cds-XP_012231806.1;Dbxref=GeneID:105677636%2CGenbank:XP_012231806.1;Parent=rna-XM_012376383.1
NW_012160816.1	Gnomon	CDS	126988	127305	.	+	0	Name=XP_012231806.1;ID=cds-XP_012231806.1;Dbxref=GeneID:105677636%2CGenbank:XP_012231806.1;Parent=rna-XM_012376383.1
NW_012160816.1	Gnomon	CDS	127637	127644	.	+	0	Name=XP_012231806.1;ID=cds-XP_012231806.1;Dbxref=GeneID:105677636%2CGenbank:XP_012231806.1;Parent=rna-XM_012376383.1
NW_012160816.1	Gnomon	mRNA	511920	515202	.	+	.	Name=XM_012376433.1;ID=rna-XM_012376433.1;Dbxref=GeneID:105677671%2CGenbank:XM_012376433.1;Parent=gene-LOC105677671
NW_012160816.1	Gnomon	exon	760856	763116	.	+	.	ID=exon-XM_012376620.1-10;Dbxref=GeneID:105677775%2CGenbank:XM_012376620.1;Parent=rna-XM_012376620.1
NW_012160816.1	Gnomon	exon	1195069	1195324	.	-	.	ID=exon-XM_012376469.1-1;Dbxref=GeneID:105677694%2CGenbank:XM_012376469.1;Parent=rna-XM_012376469.1
NW_012160816.1	Gnomon	exon	1194357	1194567	.	-	.	ID=exon-XM_012376469.1-2;Dbxref=GeneID:105677694%2CGenbank:XM_012376469.1;Parent=rna-XM_012376469.1
NW_012160816.1	Gnomon	exon	1192671	1192812	.	-	.	ID=exon-XM_012376469.1-9;Dbxref=GeneID:105677694%2CGenbank:XM_012376469.1;Parent=rna-XM_012376469.1
NW_012160816.1	Gnomon	exon	1193078	1193271	.	-	.	ID=exon-XM_012376469.1-7;Dbxref=GeneID:105677694%2CGenbank:XM_012376469.1;Parent=rna-XM_012376469.1
NW_012160816.1	Gnomon	exon	1192873	1192990	.	-	.	ID=exon-XM_012376469.1-8;Dbxref=GeneID:105677694%2CGenbank:XM_012376469.1;Parent=rna-XM_012376469.1
NW_012160816.1	Gnomon	exon	1193689	1193814	.	-	.	ID=exon-XM_012376469.1-5;Dbxref=GeneID:105677694%2CGenbank:XM_012376469.1;Parent=rna-XM_012376469.1
NW_012160816.1	Gnomon	exon	1193347	1193526	.	-	.	ID=exon-XM_012376469.1-6;Dbxref=GeneID:105677694%2CGenbank:XM_012376469.1;Parent=rna-XM_012376469.1
NW_012160816.1	Gnomon	exon	1194138	1194270	.	-	.	ID=exon-XM_012376469.1-3;Dbxref=GeneID:105677694%2CGenbank:XM_012376469.1;Parent=rna-XM_012376469.1
NW_012160816.1	Gnomon	exon	1193886	1194059	.	-	.	ID=exon-XM_012376469.1-4;Dbxref=GeneID:105677694%2CGenbank:XM_012376469.1;Parent=rna-XM_012376469.1
NW_012160816.1	Gnomon	mRNA	1214687	1219195	.	-	.	Name=XM_012376579.1;ID=rna-XM_012376579.1;Dbxref=GeneID:105677751%2CGenbank:XM_012376579.1;Parent=gene-LOC105677751
NW_012160816.1	Gnomon	transcript	1439275	1473903	.	-	.	Name=XR_001101601.1;ID=rna-XR_001101601.1;Dbxref=GeneID:105677786%2CGenbank:XR_001101601.1;Parent=gene-LOC105677786
NW_012160816.1	Gnomon	transcript	1247433	1258723	.	-	.	Name=XR_001101591.1;ID=rna-XR_001101591.1;Dbxref=GeneID:105677686%2CGenbank:XR_001101591.1;Parent=gene-LOC105677686
NW_012160816.1	Gnomon	CDS	1098117	1098171	.	-	0	Name=XP_012231795.1;ID=cds-XP_012231795.1;Dbxref=GeneID:105677633%2CGenbank:XP_012231795.1;Parent=rna-XM_012376372.1
NW_012160816.1	Gnomon	CDS	1097301	1097419	.	-	0	Name=XP_012231795.1;ID=cds-XP_012231795.1;Dbxref=GeneID:105677633%2CGenbank:XP_012231795.1;Parent=rna-XM_012376372.1
NW_012160816.1	Gnomon	CDS	1097005	1097151	.	-	0	Name=XP_012231795.1;ID=cds-XP_012231795.1;Dbxref=GeneID:105677633%2CGenbank:XP_012231795.1;Parent=rna-XM_012376372.1
NW_012160816.1	Gnomon	CDS	1095505	1096575	.	-	0	Name=XP_012231795.1;ID=cds-XP_012231795.1;Dbxref=GeneID:105677633%2CGenbank:XP_012231795.1;Parent=rna-XM_012376372.1
NW_012160816.1	Gnomon	CDS	1093793	1095257	.	-	0	Name=XP_012231795.1;ID=cds-XP_012231795.1;Dbxref=GeneID:105677633%2CGenbank:XP_012231795.1;Parent=rna-XM_012376372.1
NW_012160816.1	Gnomon	CDS	1093239	1093681	.	-	0	Name=XP_012231795.1;ID=cds-XP_012231795.1;Dbxref=GeneID:105677633%2CGenbank:XP_012231795.1;Parent=rna-XM_012376372.1
NW_012160816.1	Gnomon	CDS	106839	107184	.	+	0	Name=XP_012231805.1;ID=cds-XP_012231805.1;Dbxref=GeneID:105677636%2CGenbank:XP_012231805.1;Parent=rna-XM_012376382.1
NW_012160816.1	Gnomon	CDS	115327	115509	.	+	0	Name=XP_012231805.1;ID=cds-XP_012231805.1;Dbxref=GeneID:105677636%2CGenbank:XP_012231805.1;Parent=rna-XM_012376382.1
NW_012160816.1	Gnomon	CDS	115724	115864	.	+	0	Name=XP_012231805.1;ID=cds-XP_012231805.1;Dbxref=GeneID:105677636%2CGenbank:XP_012231805.1;Parent=rna-XM_012376382.1
NW_012160816.1	Gnomon	CDS	117805	117840	.	+	0	Name=XP_012231805.1;ID=cds-XP_012231805.1;Dbxref=GeneID:105677636%2CGenbank:XP_012231805.1;Parent=rna-XM_012376382.1
NW_012160816.1	Gnomon	CDS	119211	119393	.	+	0	Name=XP_012231805.1;ID=cds-XP_012231805.1;Dbxref=GeneID:105677636%2CGenbank:XP_012231805.1;Parent=rna-XM_012376382.1
NW_012160816.1	Gnomon	CDS	119843	119986	.	+	0	Name=XP_012231805.1;ID=cds-XP_012231805.1;Dbxref=GeneID:105677636%2CGenbank:XP_012231805.1;Parent=rna-XM_012376382.1
NW_012160816.1	Gnomon	CDS	120060	120242	.	+	0	Name=XP_012231805.1;ID=cds-XP_012231805.1;Dbxref=GeneID:105677636%2CGenbank:XP_012231805.1;Parent=rna-XM_012376382.1
NW_012160816.1	Gnomon	CDS	120410	120541	.	+	0	Name=XP_012231805.1;ID=cds-XP_012231805.1;Dbxref=GeneID:105677636%2CGenbank:XP_012231805.1;Parent=rna-XM_012376382.1
NW_012160816.1	Gnomon	CDS	120713	121027	.	+	0	Name=XP_012231805.1;ID=cds-XP_012231805.1;Dbxref=GeneID:105677636%2CGenbank:XP_012231805.1;Parent=rna-XM_012376382.1
NW_012160816.1	Gnomon	CDS	121116	121298	.	+	0	Name=XP_012231805.1;ID=cds-XP_012231805.1;Dbxref=GeneID:105677636%2CGenbank:XP_012231805.1;Parent=rna-XM_012376382.1
NW_012160816.1	Gnomon	CDS	121382	121513	.	+	0	Name=XP_012231805.1;ID=cds-XP_012231805.1;Dbxref=GeneID:105677636%2CGenbank:XP_012231805.1;Parent=rna-XM_012376382.1
NW_012160816.1	Gnomon	CDS	121635	121949	.	+	0	Name=XP_012231805.1;ID=cds-XP_012231805.1;Dbxref=GeneID:105677636%2CGenbank:XP_012231805.1;Parent=rna-XM_012376382.1
NW_012160816.1	Gnomon	CDS	122100	122429	.	+	0	Name=XP_012231805.1;ID=cds-XP_012231805.1;Dbxref=GeneID:105677636%2CGenbank:XP_012231805.1;Parent=rna-XM_012376382.1
NW_012160816.1	Gnomon	CDS	122502	122822	.	+	0	Name=XP_012231805.1;ID=cds-XP_012231805.1;Dbxref=GeneID:105677636%2CGenbank:XP_012231805.1;Parent=rna-XM_012376382.1
NW_012160816.1	Gnomon	CDS	123063	123245	.	+	0	Name=XP_012231805.1;ID=cds-XP_012231805.1;Dbxref=GeneID:105677636%2CGenbank:XP_012231805.1;Parent=rna-XM_012376382.1
NW_012160816.1	Gnomon	CDS	123807	123857	.	+	0	Name=XP_012231805.1;ID=cds-XP_012231805.1;Dbxref=GeneID:105677636%2CGenbank:XP_012231805.1;Parent=rna-XM_012376382.1
NW_012160816.1	Gnomon	CDS	125150	125623	.	+	0	Name=XP_012231805.1;ID=cds-XP_012231805.1;Dbxref=GeneID:105677636%2CGenbank:XP_012231805.1;Parent=rna-XM_012376382.1
NW_012160816.1	Gnomon	CDS	126988	127305	.	+	0	Name=XP_012231805.1;ID=cds-XP_012231805.1;Dbxref=GeneID:105677636%2CGenbank:XP_012231805.1;Parent=rna-XM_012376382.1
NW_012160816.1	Gnomon	CDS	127650	127675	.	+	0	Name=XP_012231805.1;ID=cds-XP_012231805.1;Dbxref=GeneID:105677636%2CGenbank:XP_012231805.1;Parent=rna-XM_012376382.1
NW_012160816.1	Gnomon	mRNA	511914	515202	.	+	.	Name=XM_012376434.1;ID=rna-XM_012376434.1;Dbxref=GeneID:105677671%2CGenbank:XM_012376434.1;Parent=gene-LOC105677671
NW_012160816.1	Gnomon	exon	871887	872400	.	-	.	ID=exon-XM_012376445.1-1;Dbxref=GeneID:105677680%2CGenbank:XM_012376445.1;Parent=rna-XM_012376445.1
NW_012160816.1	Gnomon	exon	871328	871768	.	-	.	ID=exon-XM_012376445.1-2;Dbxref=GeneID:105677680%2CGenbank:XM_012376445.1;Parent=rna-XM_012376445.1
NW_012160816.1	Gnomon	exon	869969	870116	.	-	.	ID=exon-XM_012376445.1-3;Dbxref=GeneID:105677680%2CGenbank:XM_012376445.1;Parent=rna-XM_012376445.1
NW_012160816.1	Gnomon	exon	869522	869802	.	-	.	ID=exon-XM_012376445.1-4;Dbxref=GeneID:105677680%2CGenbank:XM_012376445.1;Parent=rna-XM_012376445.1
NW_012160816.1	Gnomon	exon	866406	866580	.	-	.	ID=exon-XM_012376445.1-9;Dbxref=GeneID:105677680%2CGenbank:XM_012376445.1;Parent=rna-XM_012376445.1
NW_012160816.1	Gnomon	exon	868645	868930	.	-	.	ID=exon-XM_012376445.1-5;Dbxref=GeneID:105677680%2CGenbank:XM_012376445.1;Parent=rna-XM_012376445.1
NW_012160816.1	Gnomon	exon	868259	868560	.	-	.	ID=exon-XM_012376445.1-6;Dbxref=GeneID:105677680%2CGenbank:XM_012376445.1;Parent=rna-XM_012376445.1
NW_012160816.1	Gnomon	exon	867906	868121	.	-	.	ID=exon-XM_012376445.1-7;Dbxref=GeneID:105677680%2CGenbank:XM_012376445.1;Parent=rna-XM_012376445.1
NW_012160816.1	Gnomon	exon	866804	867493	.	-	.	ID=exon-XM_012376445.1-8;Dbxref=GeneID:105677680%2CGenbank:XM_012376445.1;Parent=rna-XM_012376445.1
NW_012160816.1	Gnomon	CDS	521291	521386	.	+	0	Name=XP_012232048.1;ID=cds-XP_012232048.1;Dbxref=GeneID:105677779%2CGenbank:XP_012232048.1;Parent=rna-XM_012376625.1
NW_012160816.1	Gnomon	CDS	521531	521584	.	+	0	Name=XP_012232048.1;ID=cds-XP_012232048.1;Dbxref=GeneID:105677779%2CGenbank:XP_012232048.1;Parent=rna-XM_012376625.1
NW_012160816.1	Gnomon	CDS	521992	522261	.	+	0	Name=XP_012232048.1;ID=cds-XP_012232048.1;Dbxref=GeneID:105677779%2CGenbank:XP_012232048.1;Parent=rna-XM_012376625.1
NW_012160816.1	Gnomon	CDS	522505	523291	.	+	0	Name=XP_012232048.1;ID=cds-XP_012232048.1;Dbxref=GeneID:105677779%2CGenbank:XP_012232048.1;Parent=rna-XM_012376625.1
NW_012160816.1	Gnomon	CDS	523394	523602	.	+	0	Name=XP_012232048.1;ID=cds-XP_012232048.1;Dbxref=GeneID:105677779%2CGenbank:XP_012232048.1;Parent=rna-XM_012376625.1
NW_012160816.1	Gnomon	CDS	523706	523774	.	+	0	Name=XP_012232048.1;ID=cds-XP_012232048.1;Dbxref=GeneID:105677779%2CGenbank:XP_012232048.1;Parent=rna-XM_012376625.1
NW_012160816.1	Gnomon	exon	988310	988496	.	+	.	ID=exon-XM_012376519.1-14;Dbxref=GeneID:105677716%2CGenbank:XM_012376519.1;Note=The sequence of the model RefSeq transcript was modified relative to this genomic sequence to represent the inferred CDS: deleted 1 base in 1 codon;Parent=rna-XM_012376519.1
NW_012160816.1	Gnomon	exon	988556	988766	.	+	.	ID=exon-XM_012376519.1-15;Dbxref=GeneID:105677716%2CGenbank:XM_012376519.1;Note=The sequence of the model RefSeq transcript was modified relative to this genomic sequence to represent the inferred CDS: deleted 1 base in 1 codon;Parent=rna-XM_012376519.1
NW_012160816.1	Gnomon	exon	987772	988006	.	+	.	ID=exon-XM_012376519.1-12;Dbxref=GeneID:105677716%2CGenbank:XM_012376519.1;Note=The sequence of the model RefSeq transcript was modified relative to this genomic sequence to represent the inferred CDS: deleted 1 base in 1 codon;Parent=rna-XM_012376519.1
NW_012160816.1	Gnomon	exon	988089	988230	.	+	.	ID=exon-XM_012376519.1-13;Dbxref=GeneID:105677716%2CGenbank:XM_012376519.1;Note=The sequence of the model RefSeq transcript was modified relative to this genomic sequence to represent the inferred CDS: deleted 1 base in 1 codon;Parent=rna-XM_012376519.1
NW_012160816.1	Gnomon	exon	987332	987418	.	+	.	ID=exon-XM_012376519.1-10;Dbxref=GeneID:105677716%2CGenbank:XM_012376519.1;Note=The sequence of the model RefSeq transcript was modified relative to this genomic sequence to represent the inferred CDS: deleted 1 base in 1 codon;Parent=rna-XM_012376519.1
NW_012160816.1	Gnomon	exon	987420	987703	.	+	.	ID=exon-XM_012376519.1-11;Dbxref=GeneID:105677716%2CGenbank:XM_012376519.1;Note=The sequence of the model RefSeq transcript was modified relative to this genomic sequence to represent the inferred CDS: deleted 1 base in 1 codon;Parent=rna-XM_012376519.1
NW_012160816.1	Gnomon	exon	774456	774664	.	-	.	ID=exon-XM_012376599.1-10;Dbxref=GeneID:105677765%2CGenbank:XM_012376599.1;Parent=rna-XM_012376599.1
NW_012160816.1	Gnomon	exon	774152	774377	.	-	.	ID=exon-XM_012376599.1-11;Dbxref=GeneID:105677765%2CGenbank:XM_012376599.1;Parent=rna-XM_012376599.1
NW_012160816.1	Gnomon	exon	773872	774057	.	-	.	ID=exon-XM_012376599.1-12;Dbxref=GeneID:105677765%2CGenbank:XM_012376599.1;Parent=rna-XM_012376599.1
NW_012160816.1	Gnomon	exon	773314	773559	.	-	.	ID=exon-XM_012376599.1-13;Dbxref=GeneID:105677765%2CGenbank:XM_012376599.1;Parent=rna-XM_012376599.1
NW_012160816.1	Gnomon	exon	767699	769865	.	-	.	ID=exon-XM_012376599.1-18;Dbxref=GeneID:105677765%2CGenbank:XM_012376599.1;Parent=rna-XM_012376599.1
NW_012160816.1	Gnomon	exon	773019	773239	.	-	.	ID=exon-XM_012376599.1-14;Dbxref=GeneID:105677765%2CGenbank:XM_012376599.1;Parent=rna-XM_012376599.1
NW_012160816.1	Gnomon	exon	772681	772863	.	-	.	ID=exon-XM_012376599.1-15;Dbxref=GeneID:105677765%2CGenbank:XM_012376599.1;Parent=rna-XM_012376599.1
NW_012160816.1	Gnomon	exon	772429	772555	.	-	.	ID=exon-XM_012376599.1-16;Dbxref=GeneID:105677765%2CGenbank:XM_012376599.1;Parent=rna-XM_012376599.1
NW_012160816.1	Gnomon	exon	772156	772352	.	-	.	ID=exon-XM_012376599.1-17;Dbxref=GeneID:105677765%2CGenbank:XM_012376599.1;Parent=rna-XM_012376599.1
NW_012160816.1	Gnomon	exon	972572	972658	.	+	.	ID=exon-XM_012376522.1-5;Dbxref=GeneID:105677717%2CGenbank:XM_012376522.1;Parent=rna-XM_012376522.1
NW_012160816.1	Gnomon	exon	975862	977684	.	+	.	ID=exon-XM_012376522.1-6;Dbxref=GeneID:105677717%2CGenbank:XM_012376522.1;Parent=rna-XM_012376522.1
NW_012160816.1	Gnomon	exon	969656	970053	.	+	.	ID=exon-XM_012376522.1-3;Dbxref=GeneID:105677717%2CGenbank:XM_012376522.1;Parent=rna-XM_012376522.1
NW_012160816.1	Gnomon	exon	971111	971134	.	+	.	ID=exon-XM_012376522.1-4;Dbxref=GeneID:105677717%2CGenbank:XM_012376522.1;Parent=rna-XM_012376522.1
NW_012160816.1	Gnomon	exon	893995	894093	.	+	.	ID=exon-XM_012376522.1-1;Dbxref=GeneID:105677717%2CGenbank:XM_012376522.1;Parent=rna-XM_012376522.1
NW_012160816.1	Gnomon	exon	894356	894707	.	+	.	ID=exon-XM_012376522.1-2;Dbxref=GeneID:105677717%2CGenbank:XM_012376522.1;Parent=rna-XM_012376522.1
NW_012160816.1	Gnomon	CDS	313906	314061	.	+	0	Name=XP_012231792.1;ID=cds-XP_012231792.1;Dbxref=GeneID:105677630%2CGenbank:XP_012231792.1;Parent=rna-XM_012376369.1
NW_012160816.1	Gnomon	CDS	314383	314502	.	+	0	Name=XP_012231792.1;ID=cds-XP_012231792.1;Dbxref=GeneID:105677630%2CGenbank:XP_012231792.1;Parent=rna-XM_012376369.1
NW_012160816.1	Gnomon	CDS	314585	314702	.	+	0	Name=XP_012231792.1;ID=cds-XP_012231792.1;Dbxref=GeneID:105677630%2CGenbank:XP_012231792.1;Parent=rna-XM_012376369.1
NW_012160816.1	Gnomon	CDS	314894	315158	.	+	0	Name=XP_012231792.1;ID=cds-XP_012231792.1;Dbxref=GeneID:105677630%2CGenbank:XP_012231792.1;Parent=rna-XM_012376369.1
NW_012160816.1	Gnomon	CDS	315236	315358	.	+	0	Name=XP_012231792.1;ID=cds-XP_012231792.1;Dbxref=GeneID:105677630%2CGenbank:XP_012231792.1;Parent=rna-XM_012376369.1
NW_012160816.1	Gnomon	CDS	315476	315566	.	+	0	Name=XP_012231792.1;ID=cds-XP_012231792.1;Dbxref=GeneID:105677630%2CGenbank:XP_012231792.1;Parent=rna-XM_012376369.1
NW_012160816.1	Gnomon	CDS	315850	315986	.	+	0	Name=XP_012231792.1;ID=cds-XP_012231792.1;Dbxref=GeneID:105677630%2CGenbank:XP_012231792.1;Parent=rna-XM_012376369.1
NW_012160816.1	Gnomon	CDS	316109	316241	.	+	0	Name=XP_012231792.1;ID=cds-XP_012231792.1;Dbxref=GeneID:105677630%2CGenbank:XP_012231792.1;Parent=rna-XM_012376369.1
NW_012160816.1	Gnomon	CDS	316373	316423	.	+	0	Name=XP_012231792.1;ID=cds-XP_012231792.1;Dbxref=GeneID:105677630%2CGenbank:XP_012231792.1;Parent=rna-XM_012376369.1
NW_012160816.1	Gnomon	CDS	106839	107184	.	+	0	Name=XP_012231802.1;ID=cds-XP_012231802.1;Dbxref=GeneID:105677636%2CGenbank:XP_012231802.1;Parent=rna-XM_012376379.1
NW_012160816.1	Gnomon	CDS	115327	115509	.	+	0	Name=XP_012231802.1;ID=cds-XP_012231802.1;Dbxref=GeneID:105677636%2CGenbank:XP_012231802.1;Parent=rna-XM_012376379.1
NW_012160816.1	Gnomon	CDS	115724	115864	.	+	0	Name=XP_012231802.1;ID=cds-XP_012231802.1;Dbxref=GeneID:105677636%2CGenbank:XP_012231802.1;Parent=rna-XM_012376379.1
NW_012160816.1	Gnomon	CDS	119211	119393	.	+	0	Name=XP_012231802.1;ID=cds-XP_012231802.1;Dbxref=GeneID:105677636%2CGenbank:XP_012231802.1;Parent=rna-XM_012376379.1
NW_012160816.1	Gnomon	CDS	119843	119986	.	+	0	Name=XP_012231802.1;ID=cds-XP_012231802.1;Dbxref=GeneID:105677636%2CGenbank:XP_012231802.1;Parent=rna-XM_012376379.1
NW_012160816.1	Gnomon	CDS	120060	120242	.	+	0	Name=XP_012231802.1;ID=cds-XP_012231802.1;Dbxref=GeneID:105677636%2CGenbank:XP_012231802.1;Parent=rna-XM_012376379.1
NW_012160816.1	Gnomon	CDS	120410	120541	.	+	0	Name=XP_012231802.1;ID=cds-XP_012231802.1;Dbxref=GeneID:105677636%2CGenbank:XP_012231802.1;Parent=rna-XM_012376379.1
NW_012160816.1	Gnomon	CDS	120713	121027	.	+	0	Name=XP_012231802.1;ID=cds-XP_012231802.1;Dbxref=GeneID:105677636%2CGenbank:XP_012231802.1;Parent=rna-XM_012376379.1
NW_012160816.1	Gnomon	CDS	121116	121298	.	+	0	Name=XP_012231802.1;ID=cds-XP_012231802.1;Dbxref=GeneID:105677636%2CGenbank:XP_012231802.1;Parent=rna-XM_012376379.1
NW_012160816.1	Gnomon	CDS	121382	121513	.	+	0	Name=XP_012231802.1;ID=cds-XP_012231802.1;Dbxref=GeneID:105677636%2CGenbank:XP_012231802.1;Parent=rna-XM_012376379.1
NW_012160816.1	Gnomon	CDS	121635	121949	.	+	0	Name=XP_012231802.1;ID=cds-XP_012231802.1;Dbxref=GeneID:105677636%2CGenbank:XP_012231802.1;Parent=rna-XM_012376379.1
NW_012160816.1	Gnomon	CDS	122100	122429	.	+	0	Name=XP_012231802.1;ID=cds-XP_012231802.1;Dbxref=GeneID:105677636%2CGenbank:XP_012231802.1;Parent=rna-XM_012376379.1
NW_012160816.1	Gnomon	CDS	122502	122822	.	+	0	Name=XP_012231802.1;ID=cds-XP_012231802.1;Dbxref=GeneID:105677636%2CGenbank:XP_012231802.1;Parent=rna-XM_012376379.1
NW_012160816.1	Gnomon	CDS	123063	123245	.	+	0	Name=XP_012231802.1;ID=cds-XP_012231802.1;Dbxref=GeneID:105677636%2CGenbank:XP_012231802.1;Parent=rna-XM_012376379.1
NW_012160816.1	Gnomon	CDS	131375	131506	.	+	0	Name=XP_012231802.1;ID=cds-XP_012231802.1;Dbxref=GeneID:105677636%2CGenbank:XP_012231802.1;Parent=rna-XM_012376379.1
NW_012160816.1	Gnomon	CDS	131926	132249	.	+	0	Name=XP_012231802.1;ID=cds-XP_012231802.1;Dbxref=GeneID:105677636%2CGenbank:XP_012231802.1;Parent=rna-XM_012376379.1
NW_012160816.1	Gnomon	CDS	132342	132530	.	+	0	Name=XP_012231802.1;ID=cds-XP_012231802.1;Dbxref=GeneID:105677636%2CGenbank:XP_012231802.1;Parent=rna-XM_012376379.1
NW_012160816.1	Gnomon	CDS	132600	132737	.	+	0	Name=XP_012231802.1;ID=cds-XP_012231802.1;Dbxref=GeneID:105677636%2CGenbank:XP_012231802.1;Parent=rna-XM_012376379.1
NW_012160816.1	Gnomon	CDS	134630	134727	.	+	0	Name=XP_012231802.1;ID=cds-XP_012231802.1;Dbxref=GeneID:105677636%2CGenbank:XP_012231802.1;Parent=rna-XM_012376379.1
NW_012160816.1	Gnomon	CDS	134937	135021	.	+	0	Name=XP_012231802.1;ID=cds-XP_012231802.1;Dbxref=GeneID:105677636%2CGenbank:XP_012231802.1;Parent=rna-XM_012376379.1
NW_012160816.1	Gnomon	CDS	135084	135215	.	+	0	Name=XP_012231802.1;ID=cds-XP_012231802.1;Dbxref=GeneID:105677636%2CGenbank:XP_012231802.1;Parent=rna-XM_012376379.1
NW_012160816.1	Gnomon	CDS	135287	135469	.	+	0	Name=XP_012231802.1;ID=cds-XP_012231802.1;Dbxref=GeneID:105677636%2CGenbank:XP_012231802.1;Parent=rna-XM_012376379.1
NW_012160816.1	Gnomon	CDS	135546	135686	.	+	0	Name=XP_012231802.1;ID=cds-XP_012231802.1;Dbxref=GeneID:105677636%2CGenbank:XP_012231802.1;Parent=rna-XM_012376379.1
NW_012160816.1	Gnomon	CDS	135832	136155	.	+	0	Name=XP_012231802.1;ID=cds-XP_012231802.1;Dbxref=GeneID:105677636%2CGenbank:XP_012231802.1;Parent=rna-XM_012376379.1
NW_012160816.1	Gnomon	CDS	136231	136413	.	+	0	Name=XP_012231802.1;ID=cds-XP_012231802.1;Dbxref=GeneID:105677636%2CGenbank:XP_012231802.1;Parent=rna-XM_012376379.1
NW_012160816.1	Gnomon	CDS	136476	136663	.	+	0	Name=XP_012231802.1;ID=cds-XP_012231802.1;Dbxref=GeneID:105677636%2CGenbank:XP_012231802.1;Parent=rna-XM_012376379.1
NW_012160816.1	Gnomon	CDS	937535	937596	.	+	0	Name=XP_012231948.1;ID=cds-XP_012231948.1;Dbxref=GeneID:105677717%2CGenbank:XP_012231948.1;Parent=rna-XM_012376525.1
NW_012160816.1	Gnomon	CDS	969656	970053	.	+	0	Name=XP_012231948.1;ID=cds-XP_012231948.1;Dbxref=GeneID:105677717%2CGenbank:XP_012231948.1;Parent=rna-XM_012376525.1
NW_012160816.1	Gnomon	CDS	975862	976052	.	+	0	Name=XP_012231948.1;ID=cds-XP_012231948.1;Dbxref=GeneID:105677717%2CGenbank:XP_012231948.1;Parent=rna-XM_012376525.1
NW_012160816.1	Gnomon	CDS	208724	208811	.	-	0	Name=XP_012232047.1;ID=cds-XP_012232047.1;Dbxref=GeneID:105677778%2CGenbank:XP_012232047.1;Parent=rna-XM_012376624.1
NW_012160816.1	Gnomon	CDS	208335	208636	.	-	0	Name=XP_012232047.1;ID=cds-XP_012232047.1;Dbxref=GeneID:105677778%2CGenbank:XP_012232047.1;Parent=rna-XM_012376624.1
NW_012160816.1	Gnomon	CDS	207775	208155	.	-	0	Name=XP_012232047.1;ID=cds-XP_012232047.1;Dbxref=GeneID:105677778%2CGenbank:XP_012232047.1;Parent=rna-XM_012376624.1
NW_012160816.1	Gnomon	CDS	207335	207709	.	-	0	Name=XP_012232047.1;ID=cds-XP_012232047.1;Dbxref=GeneID:105677778%2CGenbank:XP_012232047.1;Parent=rna-XM_012376624.1
NW_012160816.1	Gnomon	mRNA	512021	515202	.	+	.	Name=XM_012376435.1;ID=rna-XM_012376435.1;Dbxref=GeneID:105677671%2CGenbank:XM_012376435.1;Parent=gene-LOC105677671
NW_012160816.1	Gnomon	exon	760363	760494	.	+	.	ID=exon-XM_012376618.1-9;Dbxref=GeneID:105677775%2CGenbank:XM_012376618.1;Parent=rna-XM_012376618.1
NW_012160816.1	Gnomon	exon	759331	759482	.	+	.	ID=exon-XM_012376618.1-5;Dbxref=GeneID:105677775%2CGenbank:XM_012376618.1;Parent=rna-XM_012376618.1
NW_012160816.1	Gnomon	exon	759557	759670	.	+	.	ID=exon-XM_012376618.1-6;Dbxref=GeneID:105677775%2CGenbank:XM_012376618.1;Parent=rna-XM_012376618.1
NW_012160816.1	Gnomon	exon	759843	759903	.	+	.	ID=exon-XM_012376618.1-7;Dbxref=GeneID:105677775%2CGenbank:XM_012376618.1;Parent=rna-XM_012376618.1
NW_012160816.1	Gnomon	exon	759987	760276	.	+	.	ID=exon-XM_012376618.1-8;Dbxref=GeneID:105677775%2CGenbank:XM_012376618.1;Parent=rna-XM_012376618.1
NW_012160816.1	Gnomon	exon	125150	125666	.	+	.	ID=exon-XM_012376385.1-17;Dbxref=GeneID:105677636%2CGenbank:XM_012376385.1;Parent=rna-XM_012376385.1
NW_012160816.1	Gnomon	exon	757242	757814	.	+	.	ID=exon-XM_012376618.1-1;Dbxref=GeneID:105677775%2CGenbank:XM_012376618.1;Parent=rna-XM_012376618.1
NW_012160816.1	Gnomon	exon	126988	127260	.	+	.	ID=exon-XM_012376385.1-18;Dbxref=GeneID:105677636%2CGenbank:XM_012376385.1;Parent=rna-XM_012376385.1
NW_012160816.1	Gnomon	exon	757888	757932	.	+	.	ID=exon-XM_012376618.1-2;Dbxref=GeneID:105677775%2CGenbank:XM_012376618.1;Parent=rna-XM_012376618.1
NW_012160816.1	Gnomon	exon	758010	758168	.	+	.	ID=exon-XM_012376618.1-3;Dbxref=GeneID:105677775%2CGenbank:XM_012376618.1;Parent=rna-XM_012376618.1
NW_012160816.1	Gnomon	exon	758510	758635	.	+	.	ID=exon-XM_012376618.1-4;Dbxref=GeneID:105677775%2CGenbank:XM_012376618.1;Parent=rna-XM_012376618.1
NW_012160816.1	Gnomon	exon	121116	121298	.	+	.	ID=exon-XM_012376385.1-10;Dbxref=GeneID:105677636%2CGenbank:XM_012376385.1;Parent=rna-XM_012376385.1
NW_012160816.1	Gnomon	exon	121382	121513	.	+	.	ID=exon-XM_012376385.1-11;Dbxref=GeneID:105677636%2CGenbank:XM_012376385.1;Parent=rna-XM_012376385.1
NW_012160816.1	Gnomon	exon	121635	121949	.	+	.	ID=exon-XM_012376385.1-12;Dbxref=GeneID:105677636%2CGenbank:XM_012376385.1;Parent=rna-XM_012376385.1
NW_012160816.1	Gnomon	exon	122100	122429	.	+	.	ID=exon-XM_012376385.1-13;Dbxref=GeneID:105677636%2CGenbank:XM_012376385.1;Parent=rna-XM_012376385.1
NW_012160816.1	Gnomon	exon	122502	122822	.	+	.	ID=exon-XM_012376385.1-14;Dbxref=GeneID:105677636%2CGenbank:XM_012376385.1;Parent=rna-XM_012376385.1
NW_012160816.1	Gnomon	exon	123063	123245	.	+	.	ID=exon-XM_012376385.1-15;Dbxref=GeneID:105677636%2CGenbank:XM_012376385.1;Parent=rna-XM_012376385.1
NW_012160816.1	Gnomon	exon	123807	123857	.	+	.	ID=exon-XM_012376385.1-16;Dbxref=GeneID:105677636%2CGenbank:XM_012376385.1;Parent=rna-XM_012376385.1
NW_012160816.1	Gnomon	exon	1338860	1339048	.	+	.	ID=exon-XM_012376642.1-4;Dbxref=GeneID:105677791%2CGenbank:XM_012376642.1;Parent=rna-XM_012376642.1
NW_012160816.1	Gnomon	exon	1339148	1339417	.	+	.	ID=exon-XM_012376642.1-5;Dbxref=GeneID:105677791%2CGenbank:XM_012376642.1;Parent=rna-XM_012376642.1
NW_012160816.1	Gnomon	exon	1338412	1338507	.	+	.	ID=exon-XM_012376642.1-2;Dbxref=GeneID:105677791%2CGenbank:XM_012376642.1;Parent=rna-XM_012376642.1
NW_012160816.1	Gnomon	exon	1338579	1338710	.	+	.	ID=exon-XM_012376642.1-3;Dbxref=GeneID:105677791%2CGenbank:XM_012376642.1;Parent=rna-XM_012376642.1
NW_012160816.1	Gnomon	exon	1331462	1331599	.	+	.	ID=exon-XM_012376642.1-1;Dbxref=GeneID:105677791%2CGenbank:XM_012376642.1;Parent=rna-XM_012376642.1
NW_012160816.1	Gnomon	exon	1340977	1341177	.	+	.	ID=exon-XM_012376642.1-8;Dbxref=GeneID:105677791%2CGenbank:XM_012376642.1;Parent=rna-XM_012376642.1
NW_012160816.1	Gnomon	exon	1341451	1341594	.	+	.	ID=exon-XM_012376642.1-9;Dbxref=GeneID:105677791%2CGenbank:XM_012376642.1;Parent=rna-XM_012376642.1
NW_012160816.1	Gnomon	exon	1340333	1340477	.	+	.	ID=exon-XM_012376642.1-6;Dbxref=GeneID:105677791%2CGenbank:XM_012376642.1;Parent=rna-XM_012376642.1
NW_012160816.1	Gnomon	exon	1340543	1340715	.	+	.	ID=exon-XM_012376642.1-7;Dbxref=GeneID:105677791%2CGenbank:XM_012376642.1;Parent=rna-XM_012376642.1
NW_012160816.1	Gnomon	exon	165490	165577	.	+	.	ID=exon-XM_012376357.1-3;Dbxref=GeneID:105677621%2CGenbank:XM_012376357.1;Parent=rna-XM_012376357.1
NW_012160816.1	Gnomon	exon	166217	166229	.	+	.	ID=exon-XM_012376357.1-4;Dbxref=GeneID:105677621%2CGenbank:XM_012376357.1;Parent=rna-XM_012376357.1
NW_012160816.1	Gnomon	exon	164454	164681	.	+	.	ID=exon-XM_012376357.1-1;Dbxref=GeneID:105677621%2CGenbank:XM_012376357.1;Parent=rna-XM_012376357.1
NW_012160816.1	Gnomon	exon	165077	165374	.	+	.	ID=exon-XM_012376357.1-2;Dbxref=GeneID:105677621%2CGenbank:XM_012376357.1;Parent=rna-XM_012376357.1
NW_012160816.1	Gnomon	exon	167572	168912	.	+	.	ID=exon-XM_012376357.1-9;Dbxref=GeneID:105677621%2CGenbank:XM_012376357.1;Parent=rna-XM_012376357.1
NW_012160816.1	Gnomon	exon	166876	167128	.	+	.	ID=exon-XM_012376357.1-7;Dbxref=GeneID:105677621%2CGenbank:XM_012376357.1;Parent=rna-XM_012376357.1
NW_012160816.1	Gnomon	exon	167390	167485	.	+	.	ID=exon-XM_012376357.1-8;Dbxref=GeneID:105677621%2CGenbank:XM_012376357.1;Parent=rna-XM_012376357.1
NW_012160816.1	Gnomon	exon	166463	166625	.	+	.	ID=exon-XM_012376357.1-5;Dbxref=GeneID:105677621%2CGenbank:XM_012376357.1;Parent=rna-XM_012376357.1
NW_012160816.1	Gnomon	exon	166705	166798	.	+	.	ID=exon-XM_012376357.1-6;Dbxref=GeneID:105677621%2CGenbank:XM_012376357.1;Parent=rna-XM_012376357.1
NW_012160816.1	Gnomon	CDS	342990	343110	.	-	0	Name=XP_012231793.1;ID=cds-XP_012231793.1;Dbxref=GeneID:105677631%2CGenbank:XP_012231793.1;Parent=rna-XM_012376370.1
NW_012160816.1	Gnomon	CDS	342430	342691	.	-	0	Name=XP_012231793.1;ID=cds-XP_012231793.1;Dbxref=GeneID:105677631%2CGenbank:XP_012231793.1;Parent=rna-XM_012376370.1
NW_012160816.1	Gnomon	CDS	341802	341924	.	-	0	Name=XP_012231793.1;ID=cds-XP_012231793.1;Dbxref=GeneID:105677631%2CGenbank:XP_012231793.1;Parent=rna-XM_012376370.1
NW_012160816.1	Gnomon	CDS	341484	341574	.	-	0	Name=XP_012231793.1;ID=cds-XP_012231793.1;Dbxref=GeneID:105677631%2CGenbank:XP_012231793.1;Parent=rna-XM_012376370.1
NW_012160816.1	Gnomon	CDS	341168	341304	.	-	0	Name=XP_012231793.1;ID=cds-XP_012231793.1;Dbxref=GeneID:105677631%2CGenbank:XP_012231793.1;Parent=rna-XM_012376370.1
NW_012160816.1	Gnomon	CDS	340849	340981	.	-	0	Name=XP_012231793.1;ID=cds-XP_012231793.1;Dbxref=GeneID:105677631%2CGenbank:XP_012231793.1;Parent=rna-XM_012376370.1
NW_012160816.1	Gnomon	CDS	340727	340777	.	-	0	Name=XP_012231793.1;ID=cds-XP_012231793.1;Dbxref=GeneID:105677631%2CGenbank:XP_012231793.1;Parent=rna-XM_012376370.1
NW_012160816.1	Gnomon	CDS	106839	107184	.	+	0	Name=XP_012231803.1;ID=cds-XP_012231803.1;Dbxref=GeneID:105677636%2CGenbank:XP_012231803.1;Parent=rna-XM_012376380.1
NW_012160816.1	Gnomon	CDS	115327	115509	.	+	0	Name=XP_012231803.1;ID=cds-XP_012231803.1;Dbxref=GeneID:105677636%2CGenbank:XP_012231803.1;Parent=rna-XM_012376380.1
NW_012160816.1	Gnomon	CDS	115724	115864	.	+	0	Name=XP_012231803.1;ID=cds-XP_012231803.1;Dbxref=GeneID:105677636%2CGenbank:XP_012231803.1;Parent=rna-XM_012376380.1
NW_012160816.1	Gnomon	CDS	117805	117840	.	+	0	Name=XP_012231803.1;ID=cds-XP_012231803.1;Dbxref=GeneID:105677636%2CGenbank:XP_012231803.1;Parent=rna-XM_012376380.1
NW_012160816.1	Gnomon	CDS	119211	119393	.	+	0	Name=XP_012231803.1;ID=cds-XP_012231803.1;Dbxref=GeneID:105677636%2CGenbank:XP_012231803.1;Parent=rna-XM_012376380.1
NW_012160816.1	Gnomon	CDS	119843	119986	.	+	0	Name=XP_012231803.1;ID=cds-XP_012231803.1;Dbxref=GeneID:105677636%2CGenbank:XP_012231803.1;Parent=rna-XM_012376380.1
NW_012160816.1	Gnomon	CDS	120060	120242	.	+	0	Name=XP_012231803.1;ID=cds-XP_012231803.1;Dbxref=GeneID:105677636%2CGenbank:XP_012231803.1;Parent=rna-XM_012376380.1
NW_012160816.1	Gnomon	CDS	120410	120541	.	+	0	Name=XP_012231803.1;ID=cds-XP_012231803.1;Dbxref=GeneID:105677636%2CGenbank:XP_012231803.1;Parent=rna-XM_012376380.1
NW_012160816.1	Gnomon	CDS	120713	121027	.	+	0	Name=XP_012231803.1;ID=cds-XP_012231803.1;Dbxref=GeneID:105677636%2CGenbank:XP_012231803.1;Parent=rna-XM_012376380.1
NW_012160816.1	Gnomon	CDS	121116	121298	.	+	0	Name=XP_012231803.1;ID=cds-XP_012231803.1;Dbxref=GeneID:105677636%2CGenbank:XP_012231803.1;Parent=rna-XM_012376380.1
NW_012160816.1	Gnomon	CDS	121382	121513	.	+	0	Name=XP_012231803.1;ID=cds-XP_012231803.1;Dbxref=GeneID:105677636%2CGenbank:XP_012231803.1;Parent=rna-XM_012376380.1
NW_012160816.1	Gnomon	CDS	121635	121949	.	+	0	Name=XP_012231803.1;ID=cds-XP_012231803.1;Dbxref=GeneID:105677636%2CGenbank:XP_012231803.1;Parent=rna-XM_012376380.1
NW_012160816.1	Gnomon	CDS	122100	122429	.	+	0	Name=XP_012231803.1;ID=cds-XP_012231803.1;Dbxref=GeneID:105677636%2CGenbank:XP_012231803.1;Parent=rna-XM_012376380.1
NW_012160816.1	Gnomon	CDS	122502	122822	.	+	0	Name=XP_012231803.1;ID=cds-XP_012231803.1;Dbxref=GeneID:105677636%2CGenbank:XP_012231803.1;Parent=rna-XM_012376380.1
NW_012160816.1	Gnomon	CDS	123063	123245	.	+	0	Name=XP_012231803.1;ID=cds-XP_012231803.1;Dbxref=GeneID:105677636%2CGenbank:XP_012231803.1;Parent=rna-XM_012376380.1
NW_012160816.1	Gnomon	CDS	123807	123857	.	+	0	Name=XP_012231803.1;ID=cds-XP_012231803.1;Dbxref=GeneID:105677636%2CGenbank:XP_012231803.1;Parent=rna-XM_012376380.1
NW_012160816.1	Gnomon	CDS	125150	125623	.	+	0	Name=XP_012231803.1;ID=cds-XP_012231803.1;Dbxref=GeneID:105677636%2CGenbank:XP_012231803.1;Parent=rna-XM_012376380.1
NW_012160816.1	Gnomon	CDS	126988	127305	.	+	0	Name=XP_012231803.1;ID=cds-XP_012231803.1;Dbxref=GeneID:105677636%2CGenbank:XP_012231803.1;Parent=rna-XM_012376380.1
NW_012160816.1	Gnomon	CDS	128433	128467	.	+	0	Name=XP_012231803.1;ID=cds-XP_012231803.1;Dbxref=GeneID:105677636%2CGenbank:XP_012231803.1;Parent=rna-XM_012376380.1
NW_012160816.1	Gnomon	CDS	1037929	1038106	.	+	0	Name=XP_012231949.1;ID=cds-XP_012231949.1;Dbxref=GeneID:105677719%2CGenbank:XP_012231949.1;Parent=rna-XM_012376526.1
NW_012160816.1	Gnomon	CDS	1067867	1068023	.	+	0	Name=XP_012231949.1;ID=cds-XP_012231949.1;Dbxref=GeneID:105677719%2CGenbank:XP_012231949.1;Parent=rna-XM_012376526.1
NW_012160816.1	Gnomon	CDS	1068469	1068674	.	+	0	Name=XP_012231949.1;ID=cds-XP_012231949.1;Dbxref=GeneID:105677719%2CGenbank:XP_012231949.1;Parent=rna-XM_012376526.1
NW_012160816.1	Gnomon	CDS	1069216	1069415	.	+	0	Name=XP_012231949.1;ID=cds-XP_012231949.1;Dbxref=GeneID:105677719%2CGenbank:XP_012231949.1;Parent=rna-XM_012376526.1
NW_012160816.1	Gnomon	CDS	1069707	1069944	.	+	0	Name=XP_012231949.1;ID=cds-XP_012231949.1;Dbxref=GeneID:105677719%2CGenbank:XP_012231949.1;Parent=rna-XM_012376526.1
NW_012160816.1	Gnomon	CDS	1070326	1070495	.	+	0	Name=XP_012231949.1;ID=cds-XP_012231949.1;Dbxref=GeneID:105677719%2CGenbank:XP_012231949.1;Parent=rna-XM_012376526.1
NW_012160816.1	Gnomon	CDS	1070563	1070743	.	+	0	Name=XP_012231949.1;ID=cds-XP_012231949.1;Dbxref=GeneID:105677719%2CGenbank:XP_012231949.1;Parent=rna-XM_012376526.1
NW_012160816.1	Gnomon	CDS	1070834	1071045	.	+	0	Name=XP_012231949.1;ID=cds-XP_012231949.1;Dbxref=GeneID:105677719%2CGenbank:XP_012231949.1;Parent=rna-XM_012376526.1
NW_012160816.1	Gnomon	CDS	1071148	1071414	.	+	0	Name=XP_012231949.1;ID=cds-XP_012231949.1;Dbxref=GeneID:105677719%2CGenbank:XP_012231949.1;Parent=rna-XM_012376526.1
NW_012160816.1	Gnomon	CDS	1071500	1071575	.	+	0	Name=XP_012231949.1;ID=cds-XP_012231949.1;Dbxref=GeneID:105677719%2CGenbank:XP_012231949.1;Parent=rna-XM_012376526.1
NW_012160816.1	Gnomon	CDS	1071647	1071936	.	+	0	Name=XP_012231949.1;ID=cds-XP_012231949.1;Dbxref=GeneID:105677719%2CGenbank:XP_012231949.1;Parent=rna-XM_012376526.1
NW_012160816.1	Gnomon	CDS	1072015	1072140	.	+	0	Name=XP_012231949.1;ID=cds-XP_012231949.1;Dbxref=GeneID:105677719%2CGenbank:XP_012231949.1;Parent=rna-XM_012376526.1
NW_012160816.1	Gnomon	CDS	1072510	1072698	.	+	0	Name=XP_012231949.1;ID=cds-XP_012231949.1;Dbxref=GeneID:105677719%2CGenbank:XP_012231949.1;Parent=rna-XM_012376526.1
NW_012160816.1	Gnomon	CDS	1072771	1073033	.	+	0	Name=XP_012231949.1;ID=cds-XP_012231949.1;Dbxref=GeneID:105677719%2CGenbank:XP_012231949.1;Parent=rna-XM_012376526.1
NW_012160816.1	Gnomon	CDS	1073316	1073418	.	+	0	Name=XP_012231949.1;ID=cds-XP_012231949.1;Dbxref=GeneID:105677719%2CGenbank:XP_012231949.1;Parent=rna-XM_012376526.1
NW_012160816.1	Gnomon	exon	1200298	1200451	.	+	.	ID=exon-XM_012376470.1-9;Dbxref=GeneID:105677696%2CGenbank:XM_012376470.1;Parent=rna-XM_012376470.1
NW_012160816.1	Gnomon	exon	1197275	1197299	.	+	.	ID=exon-XM_012376470.1-5;Dbxref=GeneID:105677696%2CGenbank:XM_012376470.1;Parent=rna-XM_012376470.1
[truncated: 3,313 more rows]
