# Supplementary material for: Prevalent bee venom genes evolved before the aculeate stinger and eusociality
Source: BMC Biol. 2023 Oct 23;21:229. doi: 10.1186/s12915-023-01656-5 (PMC10591384; doi:10.1186/s12915-023-01656-5)
Supplement: Supplementary file 42 — Additional file 42. Gff files of all toxin gene annotations. [file 12915_2023_1656_MOESM42_ESM.zip › AdditionalFile9_ToxinGeneAnnotations/NW_022279623.1._APH.gff_modified_Koludarov_et_al_2021.gff3]

##gff-version 3
##source-version geneious 2020.2.2
##sequence-region	NW_022279623.1	1	4355603
NW_022279623.1	Koludarov_et_al_2021	gene	4179684	4183795	.	-	.	Name=APH
NW_022279623.1	Gnomon	mRNA	2116305	2129193	.	+	.	Name=XM_008213871.4;ID=rna-XM_008213871.4;Dbxref=GeneID:100118708%2CGenbank:XM_008213871.4%2CNASONIABASE:NV17072;Parent=gene-LOC100118708
NW_022279623.1	BestRefSeq	mRNA	2901888	2905389	.	-	.	Name=NM_001161687.1;ID=rna-NM_001161687.1;Dbxref=GeneID:100116413%2CGenbank:NM_001161687.1%2CNASONIABASE:NV17756;Parent=gene-LOC100116413
NW_022279623.1	Gnomon	exon	4048620	4049255	.	+	.	ID=exon-XM_003426716.4-3;Dbxref=GeneID:100679691%2CGenbank:XM_003426716.4;Parent=rna-XM_003426716.4
NW_022279623.1	Gnomon	exon	4047766	4047889	.	+	.	ID=exon-XM_003426716.4-1;Dbxref=GeneID:100679691%2CGenbank:XM_003426716.4;Parent=rna-XM_003426716.4
NW_022279623.1	Gnomon	exon	4047968	4048549	.	+	.	ID=exon-XM_003426716.4-2;Dbxref=GeneID:100679691%2CGenbank:XM_003426716.4;Parent=rna-XM_003426716.4
NW_022279623.1	Gnomon	mRNA	4179684	4183236	.	-	.	Name=XM_003426712.5;ID=rna-XM_003426712.5;Dbxref=GeneID:100116709%2CGenbank:XM_003426712.5%2CNASONIABASE:NV15813;Parent=gene-LOC100116709
NW_022279623.1	BestRefSeq	mRNA	936708	943932	.	+	.	Name=NM_001170857.1;ID=rna-NM_001170857.1;Dbxref=GeneID:100118253%2CGenbank:NM_001170857.1%2CNASONIABASE:NV16284;Parent=gene-LOC100118253
NW_022279623.1	Gnomon	exon	890120	890247	.	-	.	ID=exon-XM_031925705.2-10;Dbxref=GeneID:100119667%2CGenbank:XM_031925705.2%2CNASONIABASE:NV16293;Parent=rna-XM_031925705.2
NW_022279623.1	Gnomon	exon	889873	890035	.	-	.	ID=exon-XM_031925705.2-11;Dbxref=GeneID:100119667%2CGenbank:XM_031925705.2%2CNASONIABASE:NV16293;Parent=rna-XM_031925705.2
NW_022279623.1	Gnomon	exon	889475	889806	.	-	.	ID=exon-XM_031925705.2-12;Dbxref=GeneID:100119667%2CGenbank:XM_031925705.2%2CNASONIABASE:NV16293;Parent=rna-XM_031925705.2
NW_022279623.1	Gnomon	CDS	3663283	3663303	.	-	0	Name=XP_001601793.2;ID=cds-XP_001601793.2;Dbxref=GeneID:100117605%2CGenbank:XP_001601793.2%2CNASONIABASE:NV15828;Parent=rna-XM_001601743.6
NW_022279623.1	Gnomon	CDS	3662041	3662148	.	-	0	Name=XP_001601793.2;ID=cds-XP_001601793.2;Dbxref=GeneID:100117605%2CGenbank:XP_001601793.2%2CNASONIABASE:NV15828;Parent=rna-XM_001601743.6
NW_022279623.1	Gnomon	CDS	3661742	3661951	.	-	0	Name=XP_001601793.2;ID=cds-XP_001601793.2;Dbxref=GeneID:100117605%2CGenbank:XP_001601793.2%2CNASONIABASE:NV15828;Parent=rna-XM_001601743.6
NW_022279623.1	Gnomon	CDS	3661291	3661521	.	-	0	Name=XP_001601793.2;ID=cds-XP_001601793.2;Dbxref=GeneID:100117605%2CGenbank:XP_001601793.2%2CNASONIABASE:NV15828;Parent=rna-XM_001601743.6
NW_022279623.1	Gnomon	CDS	3659507	3659816	.	-	0	Name=XP_001601793.2;ID=cds-XP_001601793.2;Dbxref=GeneID:100117605%2CGenbank:XP_001601793.2%2CNASONIABASE:NV15828;Parent=rna-XM_001601743.6
NW_022279623.1	Gnomon	CDS	3659261	3659415	.	-	0	Name=XP_001601793.2;ID=cds-XP_001601793.2;Dbxref=GeneID:100117605%2CGenbank:XP_001601793.2%2CNASONIABASE:NV15828;Parent=rna-XM_001601743.6
NW_022279623.1	Gnomon	CDS	3658668	3658856	.	-	0	Name=XP_001601793.2;ID=cds-XP_001601793.2;Dbxref=GeneID:100117605%2CGenbank:XP_001601793.2%2CNASONIABASE:NV15828;Parent=rna-XM_001601743.6
NW_022279623.1	Gnomon	mRNA	3748208	3849671	.	-	.	Name=XM_031925786.1;ID=rna-XM_031925786.1;Dbxref=GeneID:100117488%2CGenbank:XM_031925786.1%2CNASONIABASE:NV15826;Parent=gene-LOC100117488
NW_022279623.1	Gnomon	exon	2302631	2302884	.	+	.	ID=exon-XR_004227004.1-1;Dbxref=GeneID:116416672%2CGenbank:XR_004227004.1;Parent=rna-XR_004227004.1
NW_022279623.1	Gnomon	exon	2303768	2303861	.	+	.	ID=exon-XR_004227004.1-2;Dbxref=GeneID:116416672%2CGenbank:XR_004227004.1;Parent=rna-XR_004227004.1
NW_022279623.1	Gnomon	mRNA	4187741	4190421	.	-	.	Name=XM_003426711.5;ID=rna-XM_003426711.5;Dbxref=GeneID:100679280%2CGenbank:XM_003426711.5;Parent=gene-LOC100679280
NW_022279623.1	Gnomon	CDS	3870567	3870591	.	+	0	Name=XP_008207797.1;ID=cds-XP_008207797.1;Dbxref=GeneID:100117261%2CGenbank:XP_008207797.1%2CNASONIABASE:NV15824;Parent=rna-XM_008209575.3
NW_022279623.1	Gnomon	CDS	3971315	3971439	.	+	0	Name=XP_008207797.1;ID=cds-XP_008207797.1;Dbxref=GeneID:100117261%2CGenbank:XP_008207797.1%2CNASONIABASE:NV15824;Parent=rna-XM_008209575.3
NW_022279623.1	Gnomon	CDS	3971658	3971796	.	+	0	Name=XP_008207797.1;ID=cds-XP_008207797.1;Dbxref=GeneID:100117261%2CGenbank:XP_008207797.1%2CNASONIABASE:NV15824;Parent=rna-XM_008209575.3
NW_022279623.1	Gnomon	CDS	3986290	3986420	.	+	0	Name=XP_008207797.1;ID=cds-XP_008207797.1;Dbxref=GeneID:100117261%2CGenbank:XP_008207797.1%2CNASONIABASE:NV15824;Parent=rna-XM_008209575.3
NW_022279623.1	Gnomon	CDS	3990637	3990792	.	+	0	Name=XP_008207797.1;ID=cds-XP_008207797.1;Dbxref=GeneID:100117261%2CGenbank:XP_008207797.1%2CNASONIABASE:NV15824;Parent=rna-XM_008209575.3
NW_022279623.1	Gnomon	CDS	3992286	3992501	.	+	0	Name=XP_008207797.1;ID=cds-XP_008207797.1;Dbxref=GeneID:100117261%2CGenbank:XP_008207797.1%2CNASONIABASE:NV15824;Parent=rna-XM_008209575.3
NW_022279623.1	Gnomon	CDS	3992579	3992808	.	+	0	Name=XP_008207797.1;ID=cds-XP_008207797.1;Dbxref=GeneID:100117261%2CGenbank:XP_008207797.1%2CNASONIABASE:NV15824;Parent=rna-XM_008209575.3
NW_022279623.1	Gnomon	CDS	3992955	3993189	.	+	0	Name=XP_008207797.1;ID=cds-XP_008207797.1;Dbxref=GeneID:100117261%2CGenbank:XP_008207797.1%2CNASONIABASE:NV15824;Parent=rna-XM_008209575.3
NW_022279623.1	Gnomon	CDS	3993284	3993397	.	+	0	Name=XP_008207797.1;ID=cds-XP_008207797.1;Dbxref=GeneID:100117261%2CGenbank:XP_008207797.1%2CNASONIABASE:NV15824;Parent=rna-XM_008209575.3
NW_022279623.1	Gnomon	CDS	260104	260127	.	+	0	Name=XP_031781665.1;ID=cds-XP_031781665.1;Dbxref=GeneID:100114211%2CGenbank:XP_031781665.1%2CNASONIABASE:NV19260;Parent=rna-XM_031925805.2
NW_022279623.1	Gnomon	CDS	267191	267354	.	+	0	Name=XP_031781665.1;ID=cds-XP_031781665.1;Dbxref=GeneID:100114211%2CGenbank:XP_031781665.1%2CNASONIABASE:NV19260;Parent=rna-XM_031925805.2
NW_022279623.1	Gnomon	CDS	268018	268211	.	+	0	Name=XP_031781665.1;ID=cds-XP_031781665.1;Dbxref=GeneID:100114211%2CGenbank:XP_031781665.1%2CNASONIABASE:NV19260;Parent=rna-XM_031925805.2
NW_022279623.1	Gnomon	CDS	268291	268406	.	+	0	Name=XP_031781665.1;ID=cds-XP_031781665.1;Dbxref=GeneID:100114211%2CGenbank:XP_031781665.1%2CNASONIABASE:NV19260;Parent=rna-XM_031925805.2
NW_022279623.1	Gnomon	CDS	268512	268622	.	+	0	Name=XP_031781665.1;ID=cds-XP_031781665.1;Dbxref=GeneID:100114211%2CGenbank:XP_031781665.1%2CNASONIABASE:NV19260;Parent=rna-XM_031925805.2
NW_022279623.1	Gnomon	CDS	268729	268824	.	+	0	Name=XP_031781665.1;ID=cds-XP_031781665.1;Dbxref=GeneID:100114211%2CGenbank:XP_031781665.1%2CNASONIABASE:NV19260;Parent=rna-XM_031925805.2
NW_022279623.1	Gnomon	mRNA	4226882	4230312	.	-	.	Name=XM_001600667.6;ID=rna-XM_001600667.6;Dbxref=GeneID:100116174%2CGenbank:XM_001600667.6%2CNASONIABASE:NV15806;Parent=gene-LOC100116174
NW_022279623.1	Gnomon	exon	2298848	2299018	.	+	.	ID=exon-XM_008216133.3-3;Dbxref=GeneID:100116187%2CGenbank:XM_008216133.3%2CNASONIABASE:NV19008;Parent=rna-XM_008216133.3
NW_022279623.1	Gnomon	exon	2299119	2299603	.	+	.	ID=exon-XM_008216133.3-4;Dbxref=GeneID:100116187%2CGenbank:XM_008216133.3%2CNASONIABASE:NV19008;Parent=rna-XM_008216133.3
NW_022279623.1	Gnomon	exon	2298187	2298305	.	+	.	ID=exon-XM_008216133.3-1;Dbxref=GeneID:100116187%2CGenbank:XM_008216133.3%2CNASONIABASE:NV19008;Parent=rna-XM_008216133.3
NW_022279623.1	Gnomon	exon	2298409	2298684	.	+	.	ID=exon-XM_008216133.3-2;Dbxref=GeneID:100116187%2CGenbank:XM_008216133.3%2CNASONIABASE:NV19008;Parent=rna-XM_008216133.3
NW_022279623.1	Gnomon	mRNA	4304829	4317931	.	+	.	Name=XM_031925640.2;ID=rna-XM_031925640.2;Dbxref=GeneID:100678255%2CGenbank:XM_031925640.2;Parent=gene-LOC100678255
NW_022279623.1	Gnomon	exon	2301153	2301589	.	+	.	ID=exon-XM_008216133.3-7;Dbxref=GeneID:100116187%2CGenbank:XM_008216133.3%2CNASONIABASE:NV19008;Parent=rna-XM_008216133.3
NW_022279623.1	Gnomon	exon	2301686	2301990	.	+	.	ID=exon-XM_008216133.3-8;Dbxref=GeneID:100116187%2CGenbank:XM_008216133.3%2CNASONIABASE:NV19008;Parent=rna-XM_008216133.3
NW_022279623.1	Gnomon	exon	2299699	2300651	.	+	.	ID=exon-XM_008216133.3-5;Dbxref=GeneID:100116187%2CGenbank:XM_008216133.3%2CNASONIABASE:NV19008;Parent=rna-XM_008216133.3
NW_022279623.1	Gnomon	exon	2300795	2300968	.	+	.	ID=exon-XM_008216133.3-6;Dbxref=GeneID:100116187%2CGenbank:XM_008216133.3%2CNASONIABASE:NV19008;Parent=rna-XM_008216133.3
NW_022279623.1	Gnomon	exon	3904031	3904082	.	+	.	ID=exon-XM_008209574.2-1;Dbxref=GeneID:100117261%2CGenbank:XM_008209574.2%2CNASONIABASE:NV15824;Parent=rna-XM_008209574.2
NW_022279623.1	Gnomon	exon	3922423	3922503	.	+	.	ID=exon-XM_008209574.2-2;Dbxref=GeneID:100117261%2CGenbank:XM_008209574.2%2CNASONIABASE:NV15824;Parent=rna-XM_008209574.2
NW_022279623.1	Gnomon	exon	3971315	3971439	.	+	.	ID=exon-XM_008209574.2-3;Dbxref=GeneID:100117261%2CGenbank:XM_008209574.2%2CNASONIABASE:NV15824;Parent=rna-XM_008209574.2
NW_022279623.1	Gnomon	exon	3971658	3971796	.	+	.	ID=exon-XM_008209574.2-4;Dbxref=GeneID:100117261%2CGenbank:XM_008209574.2%2CNASONIABASE:NV15824;Parent=rna-XM_008209574.2
NW_022279623.1	Gnomon	exon	3986290	3986420	.	+	.	ID=exon-XM_008209574.2-5;Dbxref=GeneID:100117261%2CGenbank:XM_008209574.2%2CNASONIABASE:NV15824;Parent=rna-XM_008209574.2
NW_022279623.1	Gnomon	exon	3990637	3990792	.	+	.	ID=exon-XM_008209574.2-6;Dbxref=GeneID:100117261%2CGenbank:XM_008209574.2%2CNASONIABASE:NV15824;Parent=rna-XM_008209574.2
NW_022279623.1	Gnomon	exon	3992286	3992501	.	+	.	ID=exon-XM_008209574.2-7;Dbxref=GeneID:100117261%2CGenbank:XM_008209574.2%2CNASONIABASE:NV15824;Parent=rna-XM_008209574.2
NW_022279623.1	Gnomon	exon	3992579	3992808	.	+	.	ID=exon-XM_008209574.2-8;Dbxref=GeneID:100117261%2CGenbank:XM_008209574.2%2CNASONIABASE:NV15824;Parent=rna-XM_008209574.2
NW_022279623.1	Gnomon	exon	3992955	3993189	.	+	.	ID=exon-XM_008209574.2-9;Dbxref=GeneID:100117261%2CGenbank:XM_008209574.2%2CNASONIABASE:NV15824;Parent=rna-XM_008209574.2
NW_022279623.1	Gnomon	CDS	895846	895950	.	-	0	Name=XP_031781569.1;ID=cds-XP_031781569.1;Dbxref=GeneID:100119628%2CGenbank:XP_031781569.1%2CNASONIABASE:NV16292;Parent=rna-XM_031925709.2
NW_022279623.1	Gnomon	CDS	895579	895772	.	-	0	Name=XP_031781569.1;ID=cds-XP_031781569.1;Dbxref=GeneID:100119628%2CGenbank:XP_031781569.1%2CNASONIABASE:NV16292;Parent=rna-XM_031925709.2
NW_022279623.1	Gnomon	CDS	895013	895497	.	-	0	Name=XP_031781569.1;ID=cds-XP_031781569.1;Dbxref=GeneID:100119628%2CGenbank:XP_031781569.1%2CNASONIABASE:NV16292;Parent=rna-XM_031925709.2
NW_022279623.1	Gnomon	CDS	894809	894932	.	-	0	Name=XP_031781569.1;ID=cds-XP_031781569.1;Dbxref=GeneID:100119628%2CGenbank:XP_031781569.1%2CNASONIABASE:NV16292;Parent=rna-XM_031925709.2
NW_022279623.1	Gnomon	CDS	894553	894713	.	-	0	Name=XP_031781569.1;ID=cds-XP_031781569.1;Dbxref=GeneID:100119628%2CGenbank:XP_031781569.1%2CNASONIABASE:NV16292;Parent=rna-XM_031925709.2
NW_022279623.1	Gnomon	CDS	893915	894460	.	-	0	Name=XP_031781569.1;ID=cds-XP_031781569.1;Dbxref=GeneID:100119628%2CGenbank:XP_031781569.1%2CNASONIABASE:NV16292;Parent=rna-XM_031925709.2
NW_022279623.1	Gnomon	CDS	893686	893808	.	-	0	Name=XP_031781569.1;ID=cds-XP_031781569.1;Dbxref=GeneID:100119628%2CGenbank:XP_031781569.1%2CNASONIABASE:NV16292;Parent=rna-XM_031925709.2
NW_022279623.1	Gnomon	CDS	893499	893587	.	-	0	Name=XP_031781569.1;ID=cds-XP_031781569.1;Dbxref=GeneID:100119628%2CGenbank:XP_031781569.1%2CNASONIABASE:NV16292;Parent=rna-XM_031925709.2
NW_022279623.1	Gnomon	exon	892406	892655	.	-	.	ID=exon-XM_008210751.3-3;Dbxref=GeneID:100119667%2CGenbank:XM_008210751.3%2CNASONIABASE:NV16293;Parent=rna-XM_008210751.3
NW_022279623.1	Gnomon	exon	892104	892332	.	-	.	ID=exon-XM_008210751.3-4;Dbxref=GeneID:100119667%2CGenbank:XM_008210751.3%2CNASONIABASE:NV16293;Parent=rna-XM_008210751.3
NW_022279623.1	Gnomon	exon	893053	893226	.	-	.	ID=exon-XM_008210751.3-1;Dbxref=GeneID:100119667%2CGenbank:XM_008210751.3%2CNASONIABASE:NV16293;Parent=rna-XM_008210751.3
NW_022279623.1	Gnomon	exon	892750	892981	.	-	.	ID=exon-XM_008210751.3-2;Dbxref=GeneID:100119667%2CGenbank:XM_008210751.3%2CNASONIABASE:NV16293;Parent=rna-XM_008210751.3
NW_022279623.1	Gnomon	exon	891338	891458	.	-	.	ID=exon-XM_008210751.3-7;Dbxref=GeneID:100119667%2CGenbank:XM_008210751.3%2CNASONIABASE:NV16293;Parent=rna-XM_008210751.3
NW_022279623.1	Gnomon	exon	890929	891268	.	-	.	ID=exon-XM_008210751.3-8;Dbxref=GeneID:100119667%2CGenbank:XM_008210751.3%2CNASONIABASE:NV16293;Parent=rna-XM_008210751.3
NW_022279623.1	Gnomon	exon	891762	892036	.	-	.	ID=exon-XM_008210751.3-5;Dbxref=GeneID:100119667%2CGenbank:XM_008210751.3%2CNASONIABASE:NV16293;Parent=rna-XM_008210751.3
NW_022279623.1	Gnomon	exon	891529	891675	.	-	.	ID=exon-XM_008210751.3-6;Dbxref=GeneID:100119667%2CGenbank:XM_008210751.3%2CNASONIABASE:NV16293;Parent=rna-XM_008210751.3
NW_022279623.1	Gnomon	exon	890643	890849	.	-	.	ID=exon-XM_008210751.3-9;Dbxref=GeneID:100119667%2CGenbank:XM_008210751.3%2CNASONIABASE:NV16293;Parent=rna-XM_008210751.3
NW_022279623.1	Gnomon	exon	2440307	2440452	.	+	.	ID=exon-XM_031925737.1-8;Dbxref=GeneID:100677815%2CGenbank:XM_031925737.1;Parent=rna-XM_031925737.1
NW_022279623.1	Gnomon	exon	2440564	2440735	.	+	.	ID=exon-XM_031925737.1-9;Dbxref=GeneID:100677815%2CGenbank:XM_031925737.1;Parent=rna-XM_031925737.1
NW_022279623.1	Gnomon	exon	2439709	2439854	.	+	.	ID=exon-XM_031925737.1-6;Dbxref=GeneID:100677815%2CGenbank:XM_031925737.1;Parent=rna-XM_031925737.1
NW_022279623.1	Gnomon	exon	2439959	2440223	.	+	.	ID=exon-XM_031925737.1-7;Dbxref=GeneID:100677815%2CGenbank:XM_031925737.1;Parent=rna-XM_031925737.1
NW_022279623.1	Gnomon	exon	2439149	2439366	.	+	.	ID=exon-XM_031925737.1-4;Dbxref=GeneID:100677815%2CGenbank:XM_031925737.1;Parent=rna-XM_031925737.1
NW_022279623.1	Gnomon	exon	2439465	2439628	.	+	.	ID=exon-XM_031925737.1-5;Dbxref=GeneID:100677815%2CGenbank:XM_031925737.1;Parent=rna-XM_031925737.1
NW_022279623.1	Gnomon	exon	2438656	2438752	.	+	.	ID=exon-XM_031925737.1-2;Dbxref=GeneID:100677815%2CGenbank:XM_031925737.1;Parent=rna-XM_031925737.1
NW_022279623.1	Gnomon	exon	2438966	2439021	.	+	.	ID=exon-XM_031925737.1-3;Dbxref=GeneID:100677815%2CGenbank:XM_031925737.1;Parent=rna-XM_031925737.1
NW_022279623.1	Gnomon	exon	2426995	2427100	.	+	.	ID=exon-XM_031925737.1-1;Dbxref=GeneID:100677815%2CGenbank:XM_031925737.1;Parent=rna-XM_031925737.1
NW_022279623.1	BestRefSeq	mRNA	936708	943932	.	+	.	Name=NM_001170856.1;ID=rna-NM_001170856.1;Dbxref=GeneID:100118253%2CGenbank:NM_001170856.1%2CNASONIABASE:NV16284;Parent=gene-LOC100118253
NW_022279623.1	Gnomon	exon	3161466	3161703	.	-	.	ID=exon-XM_001602526.6-11;Dbxref=GeneID:100118663%2CGenbank:XM_001602526.6%2CNASONIABASE:NV15839;Parent=rna-XM_001602526.6
NW_022279623.1	Gnomon	exon	3160829	3160969	.	-	.	ID=exon-XM_001602526.6-12;Dbxref=GeneID:100118663%2CGenbank:XM_001602526.6%2CNASONIABASE:NV15839;Parent=rna-XM_001602526.6
NW_022279623.1	Gnomon	exon	3163048	3163218	.	-	.	ID=exon-XM_001602526.6-10;Dbxref=GeneID:100118663%2CGenbank:XM_001602526.6%2CNASONIABASE:NV15839;Parent=rna-XM_001602526.6
NW_022279623.1	Gnomon	exon	3159783	3159940	.	-	.	ID=exon-XM_001602526.6-13;Dbxref=GeneID:100118663%2CGenbank:XM_001602526.6%2CNASONIABASE:NV15839;Parent=rna-XM_001602526.6
NW_022279623.1	Gnomon	exon	3153706	3154997	.	-	.	ID=exon-XM_001602526.6-14;Dbxref=GeneID:100118663%2CGenbank:XM_001602526.6%2CNASONIABASE:NV15839;Parent=rna-XM_001602526.6
NW_022279623.1	Gnomon	CDS	3922467	3922503	.	+	0	Name=XP_008207796.1;ID=cds-XP_008207796.1;Dbxref=GeneID:100117261%2CGenbank:XP_008207796.1%2CNASONIABASE:NV15824;Parent=rna-XM_008209574.2
NW_022279623.1	Gnomon	CDS	3971315	3971439	.	+	0	Name=XP_008207796.1;ID=cds-XP_008207796.1;Dbxref=GeneID:100117261%2CGenbank:XP_008207796.1%2CNASONIABASE:NV15824;Parent=rna-XM_008209574.2
NW_022279623.1	Gnomon	CDS	3971658	3971796	.	+	0	Name=XP_008207796.1;ID=cds-XP_008207796.1;Dbxref=GeneID:100117261%2CGenbank:XP_008207796.1%2CNASONIABASE:NV15824;Parent=rna-XM_008209574.2
NW_022279623.1	Gnomon	CDS	3986290	3986420	.	+	0	Name=XP_008207796.1;ID=cds-XP_008207796.1;Dbxref=GeneID:100117261%2CGenbank:XP_008207796.1%2CNASONIABASE:NV15824;Parent=rna-XM_008209574.2
NW_022279623.1	Gnomon	CDS	3990637	3990792	.	+	0	Name=XP_008207796.1;ID=cds-XP_008207796.1;Dbxref=GeneID:100117261%2CGenbank:XP_008207796.1%2CNASONIABASE:NV15824;Parent=rna-XM_008209574.2
NW_022279623.1	Gnomon	CDS	3992286	3992501	.	+	0	Name=XP_008207796.1;ID=cds-XP_008207796.1;Dbxref=GeneID:100117261%2CGenbank:XP_008207796.1%2CNASONIABASE:NV15824;Parent=rna-XM_008209574.2
NW_022279623.1	Gnomon	CDS	3992579	3992808	.	+	0	Name=XP_008207796.1;ID=cds-XP_008207796.1;Dbxref=GeneID:100117261%2CGenbank:XP_008207796.1%2CNASONIABASE:NV15824;Parent=rna-XM_008209574.2
NW_022279623.1	Gnomon	CDS	3992955	3993189	.	+	0	Name=XP_008207796.1;ID=cds-XP_008207796.1;Dbxref=GeneID:100117261%2CGenbank:XP_008207796.1%2CNASONIABASE:NV15824;Parent=rna-XM_008209574.2
NW_022279623.1	Gnomon	CDS	3993284	3993397	.	+	0	Name=XP_008207796.1;ID=cds-XP_008207796.1;Dbxref=GeneID:100117261%2CGenbank:XP_008207796.1%2CNASONIABASE:NV15824;Parent=rna-XM_008209574.2
NW_022279623.1	Gnomon	exon	3625241	3625481	.	+	.	ID=exon-XM_031925602.2-1;Dbxref=GeneID:100117842%2CGenbank:XM_031925602.2%2CNASONIABASE:NV15831;Parent=rna-XM_031925602.2
NW_022279623.1	Gnomon	exon	3626594	3626747	.	+	.	ID=exon-XM_031925602.2-4;Dbxref=GeneID:100117842%2CGenbank:XM_031925602.2%2CNASONIABASE:NV15831;Parent=rna-XM_031925602.2
NW_022279623.1	Gnomon	exon	3626826	3626963	.	+	.	ID=exon-XM_031925602.2-5;Dbxref=GeneID:100117842%2CGenbank:XM_031925602.2%2CNASONIABASE:NV15831;Parent=rna-XM_031925602.2
NW_022279623.1	Gnomon	exon	3625932	3626087	.	+	.	ID=exon-XM_031925602.2-2;Dbxref=GeneID:100117842%2CGenbank:XM_031925602.2%2CNASONIABASE:NV15831;Parent=rna-XM_031925602.2
NW_022279623.1	Gnomon	exon	3626168	3626460	.	+	.	ID=exon-XM_031925602.2-3;Dbxref=GeneID:100117842%2CGenbank:XM_031925602.2%2CNASONIABASE:NV15831;Parent=rna-XM_031925602.2
NW_022279623.1	Gnomon	exon	3627483	3628103	.	+	.	ID=exon-XM_031925602.2-8;Dbxref=GeneID:100117842%2CGenbank:XM_031925602.2%2CNASONIABASE:NV15831;Parent=rna-XM_031925602.2
NW_022279623.1	Gnomon	exon	3627039	3627186	.	+	.	ID=exon-XM_031925602.2-6;Dbxref=GeneID:100117842%2CGenbank:XM_031925602.2%2CNASONIABASE:NV15831;Parent=rna-XM_031925602.2
NW_022279623.1	Gnomon	exon	3627276	3627395	.	+	.	ID=exon-XM_031925602.2-7;Dbxref=GeneID:100117842%2CGenbank:XM_031925602.2%2CNASONIABASE:NV15831;Parent=rna-XM_031925602.2
NW_022279623.1	Gnomon	exon	4169582	4169807	.	+	.	ID=exon-XM_031925650.1-4;Dbxref=GeneID:100116754%2CGenbank:XM_031925650.1%2CNASONIABASE:NV15814;Parent=rna-XM_031925650.1
NW_022279623.1	Gnomon	exon	4169881	4170047	.	+	.	ID=exon-XM_031925650.1-5;Dbxref=GeneID:100116754%2CGenbank:XM_031925650.1%2CNASONIABASE:NV15814;Parent=rna-XM_031925650.1
NW_022279623.1	Gnomon	exon	4169016	4169217	.	+	.	ID=exon-XM_031925650.1-2;Dbxref=GeneID:100116754%2CGenbank:XM_031925650.1%2CNASONIABASE:NV15814;Parent=rna-XM_031925650.1
NW_022279623.1	Gnomon	exon	4169289	4169480	.	+	.	ID=exon-XM_031925650.1-3;Dbxref=GeneID:100116754%2CGenbank:XM_031925650.1%2CNASONIABASE:NV15814;Parent=rna-XM_031925650.1
NW_022279623.1	Gnomon	exon	4168175	4168218	.	+	.	ID=exon-XM_031925650.1-1;Dbxref=GeneID:100116754%2CGenbank:XM_031925650.1%2CNASONIABASE:NV15814;Parent=rna-XM_031925650.1
NW_022279623.1	Gnomon	mRNA	3748208	3819610	.	-	.	Name=XM_031925785.2;ID=rna-XM_031925785.2;Dbxref=GeneID:100117488%2CGenbank:XM_031925785.2%2CNASONIABASE:NV15826;Parent=gene-LOC100117488
NW_022279623.1	Gnomon	exon	4200911	4202843	.	-	.	ID=exon-XM_031925673.2-2;Dbxref=GeneID:100678411%2CGenbank:XM_031925673.2;Parent=rna-XM_031925673.2
NW_022279623.1	Gnomon	exon	4203227	4204265	.	-	.	ID=exon-XM_031925673.2-1;Dbxref=GeneID:100678411%2CGenbank:XM_031925673.2;Parent=rna-XM_031925673.2
NW_022279623.1	Gnomon	exon	4170773	4171009	.	+	.	ID=exon-XM_031925650.1-8;Dbxref=GeneID:100116754%2CGenbank:XM_031925650.1%2CNASONIABASE:NV15814;Parent=rna-XM_031925650.1
NW_022279623.1	Gnomon	exon	4171119	4171145	.	+	.	ID=exon-XM_031925650.1-9;Dbxref=GeneID:100116754%2CGenbank:XM_031925650.1%2CNASONIABASE:NV15814;Parent=rna-XM_031925650.1
NW_022279623.1	Gnomon	exon	4170136	4170295	.	+	.	ID=exon-XM_031925650.1-6;Dbxref=GeneID:100116754%2CGenbank:XM_031925650.1%2CNASONIABASE:NV15814;Parent=rna-XM_031925650.1
NW_022279623.1	Gnomon	exon	4170417	4170674	.	+	.	ID=exon-XM_031925650.1-7;Dbxref=GeneID:100116754%2CGenbank:XM_031925650.1%2CNASONIABASE:NV15814;Parent=rna-XM_031925650.1
NW_022279623.1	Gnomon	exon	990391	990399	.	-	.	ID=exon-XM_031925749.1-27;Dbxref=GeneID:100118883%2CGenbank:XM_031925749.1%2CNASONIABASE:NV16275;Parent=rna-XM_031925749.1
NW_022279623.1	Gnomon	exon	986670	986742	.	-	.	ID=exon-XM_031925749.1-28;Dbxref=GeneID:100118883%2CGenbank:XM_031925749.1%2CNASONIABASE:NV16275;Parent=rna-XM_031925749.1
NW_022279623.1	Gnomon	exon	986456	986502	.	-	.	ID=exon-XM_031925749.1-29;Dbxref=GeneID:100118883%2CGenbank:XM_031925749.1%2CNASONIABASE:NV16275;Parent=rna-XM_031925749.1
NW_022279623.1	Gnomon	CDS	549047	549124	.	+	0	Name=XP_031781666.1;ID=cds-XP_031781666.1;Dbxref=GeneID:100119988%2CGenbank:XP_031781666.1%2CNASONIABASE:NV16297;Parent=rna-XM_031925806.1
NW_022279623.1	Gnomon	CDS	550679	550813	.	+	0	Name=XP_031781666.1;ID=cds-XP_031781666.1;Dbxref=GeneID:100119988%2CGenbank:XP_031781666.1%2CNASONIABASE:NV16297;Parent=rna-XM_031925806.1
NW_022279623.1	Gnomon	CDS	550907	551071	.	+	0	Name=XP_031781666.1;ID=cds-XP_031781666.1;Dbxref=GeneID:100119988%2CGenbank:XP_031781666.1%2CNASONIABASE:NV16297;Parent=rna-XM_031925806.1
NW_022279623.1	Gnomon	CDS	552733	552867	.	+	0	Name=XP_031781666.1;ID=cds-XP_031781666.1;Dbxref=GeneID:100119988%2CGenbank:XP_031781666.1%2CNASONIABASE:NV16297;Parent=rna-XM_031925806.1
NW_022279623.1	Gnomon	CDS	552968	554071	.	+	0	Name=XP_031781666.1;ID=cds-XP_031781666.1;Dbxref=GeneID:100119988%2CGenbank:XP_031781666.1%2CNASONIABASE:NV16297;Parent=rna-XM_031925806.1
NW_022279623.1	Gnomon	CDS	554177	554477	.	+	0	Name=XP_031781666.1;ID=cds-XP_031781666.1;Dbxref=GeneID:100119988%2CGenbank:XP_031781666.1%2CNASONIABASE:NV16297;Parent=rna-XM_031925806.1
NW_022279623.1	Gnomon	CDS	554569	555542	.	+	0	Name=XP_031781666.1;ID=cds-XP_031781666.1;Dbxref=GeneID:100119988%2CGenbank:XP_031781666.1%2CNASONIABASE:NV16297;Parent=rna-XM_031925806.1
NW_022279623.1	Gnomon	CDS	555630	558434	.	+	0	Name=XP_031781666.1;ID=cds-XP_031781666.1;Dbxref=GeneID:100119988%2CGenbank:XP_031781666.1%2CNASONIABASE:NV16297;Parent=rna-XM_031925806.1
NW_022279623.1	Gnomon	mRNA	4247819	4250618	.	-	.	Name=XM_001600666.6;ID=rna-XM_001600666.6;Dbxref=GeneID:100115436%2CGenbank:XM_001600666.6%2CNASONIABASE:NV15802;Parent=gene-LOC100115436
NW_022279623.1	Gnomon	exon	994963	995234	.	-	.	ID=exon-XM_031925749.1-23;Dbxref=GeneID:100118883%2CGenbank:XM_031925749.1%2CNASONIABASE:NV16275;Parent=rna-XM_031925749.1
NW_022279623.1	Gnomon	exon	994675	994891	.	-	.	ID=exon-XM_031925749.1-24;Dbxref=GeneID:100118883%2CGenbank:XM_031925749.1%2CNASONIABASE:NV16275;Parent=rna-XM_031925749.1
NW_022279623.1	Gnomon	exon	994325	994597	.	-	.	ID=exon-XM_031925749.1-25;Dbxref=GeneID:100118883%2CGenbank:XM_031925749.1%2CNASONIABASE:NV16275;Parent=rna-XM_031925749.1
NW_022279623.1	Gnomon	exon	993979	994158	.	-	.	ID=exon-XM_031925749.1-26;Dbxref=GeneID:100118883%2CGenbank:XM_031925749.1%2CNASONIABASE:NV16275;Parent=rna-XM_031925749.1
NW_022279623.1	Gnomon	exon	996109	996267	.	-	.	ID=exon-XM_031925749.1-20;Dbxref=GeneID:100118883%2CGenbank:XM_031925749.1%2CNASONIABASE:NV16275;Parent=rna-XM_031925749.1
NW_022279623.1	Gnomon	exon	995784	995975	.	-	.	ID=exon-XM_031925749.1-21;Dbxref=GeneID:100118883%2CGenbank:XM_031925749.1%2CNASONIABASE:NV16275;Parent=rna-XM_031925749.1
NW_022279623.1	Gnomon	exon	995315	995692	.	-	.	ID=exon-XM_031925749.1-22;Dbxref=GeneID:100118883%2CGenbank:XM_031925749.1%2CNASONIABASE:NV16275;Parent=rna-XM_031925749.1
NW_022279623.1	Gnomon	exon	2222364	2222417	.	+	.	ID=exon-XM_031925813.1-3;Dbxref=GeneID:100118446%2CGenbank:XM_031925813.1%2CNASONIABASE:NV50379;Parent=rna-XM_031925813.1
NW_022279623.1	Gnomon	exon	2249221	2249444	.	+	.	ID=exon-XM_031925813.1-4;Dbxref=GeneID:100118446%2CGenbank:XM_031925813.1%2CNASONIABASE:NV50379;Parent=rna-XM_031925813.1
NW_022279623.1	Gnomon	exon	2171248	2171653	.	+	.	ID=exon-XM_031925813.1-1;Dbxref=GeneID:100118446%2CGenbank:XM_031925813.1%2CNASONIABASE:NV50379;Parent=rna-XM_031925813.1
NW_022279623.1	Gnomon	exon	2184278	2185468	.	+	.	ID=exon-XM_031925813.1-2;Dbxref=GeneID:100118446%2CGenbank:XM_031925813.1%2CNASONIABASE:NV50379;Parent=rna-XM_031925813.1
NW_022279623.1	Gnomon	exon	2257782	2258672	.	+	.	ID=exon-XM_031925813.1-7;Dbxref=GeneID:100118446%2CGenbank:XM_031925813.1%2CNASONIABASE:NV50379;Parent=rna-XM_031925813.1
NW_022279623.1	Gnomon	exon	2274983	2275313	.	+	.	ID=exon-XM_031925813.1-8;Dbxref=GeneID:100118446%2CGenbank:XM_031925813.1%2CNASONIABASE:NV50379;Parent=rna-XM_031925813.1
NW_022279623.1	Gnomon	exon	2251497	2251667	.	+	.	ID=exon-XM_031925813.1-5;Dbxref=GeneID:100118446%2CGenbank:XM_031925813.1%2CNASONIABASE:NV50379;Parent=rna-XM_031925813.1
NW_022279623.1	Gnomon	exon	2254751	2255017	.	+	.	ID=exon-XM_031925813.1-6;Dbxref=GeneID:100118446%2CGenbank:XM_031925813.1%2CNASONIABASE:NV50379;Parent=rna-XM_031925813.1
NW_022279623.1	Gnomon	exon	2281047	2281270	.	+	.	ID=exon-XM_031925813.1-9;Dbxref=GeneID:100118446%2CGenbank:XM_031925813.1%2CNASONIABASE:NV50379;Parent=rna-XM_031925813.1
NW_022279623.1	Gnomon	exon	986096	986249	.	-	.	ID=exon-XM_031925749.1-30;Dbxref=GeneID:100118883%2CGenbank:XM_031925749.1%2CNASONIABASE:NV16275;Parent=rna-XM_031925749.1
NW_022279623.1	Gnomon	exon	985352	985465	.	-	.	ID=exon-XM_031925749.1-31;Dbxref=GeneID:100118883%2CGenbank:XM_031925749.1%2CNASONIABASE:NV16275;Parent=rna-XM_031925749.1
NW_022279623.1	Gnomon	exon	997038	997238	.	-	.	ID=exon-XM_031925749.1-16;Dbxref=GeneID:100118883%2CGenbank:XM_031925749.1%2CNASONIABASE:NV16275;Parent=rna-XM_031925749.1
NW_022279623.1	Gnomon	exon	996753	996951	.	-	.	ID=exon-XM_031925749.1-17;Dbxref=GeneID:100118883%2CGenbank:XM_031925749.1%2CNASONIABASE:NV16275;Parent=rna-XM_031925749.1
NW_022279623.1	Gnomon	exon	996560	996652	.	-	.	ID=exon-XM_031925749.1-18;Dbxref=GeneID:100118883%2CGenbank:XM_031925749.1%2CNASONIABASE:NV16275;Parent=rna-XM_031925749.1
NW_022279623.1	Gnomon	exon	996345	996478	.	-	.	ID=exon-XM_031925749.1-19;Dbxref=GeneID:100118883%2CGenbank:XM_031925749.1%2CNASONIABASE:NV16275;Parent=rna-XM_031925749.1
NW_022279623.1	Gnomon	exon	1001997	1002226	.	-	.	ID=exon-XM_031925749.1-12;Dbxref=GeneID:100118883%2CGenbank:XM_031925749.1%2CNASONIABASE:NV16275;Parent=rna-XM_031925749.1
NW_022279623.1	Gnomon	exon	1000898	1001077	.	-	.	ID=exon-XM_031925749.1-13;Dbxref=GeneID:100118883%2CGenbank:XM_031925749.1%2CNASONIABASE:NV16275;Parent=rna-XM_031925749.1
NW_022279623.1	Gnomon	exon	999072	999422	.	-	.	ID=exon-XM_031925749.1-14;Dbxref=GeneID:100118883%2CGenbank:XM_031925749.1%2CNASONIABASE:NV16275;Parent=rna-XM_031925749.1
NW_022279623.1	Gnomon	exon	997318	997386	.	-	.	ID=exon-XM_031925749.1-15;Dbxref=GeneID:100118883%2CGenbank:XM_031925749.1%2CNASONIABASE:NV16275;Parent=rna-XM_031925749.1
NW_022279623.1	Gnomon	exon	1003088	1003206	.	-	.	ID=exon-XM_031925749.1-10;Dbxref=GeneID:100118883%2CGenbank:XM_031925749.1%2CNASONIABASE:NV16275;Parent=rna-XM_031925749.1
NW_022279623.1	Gnomon	exon	1002305	1003008	.	-	.	ID=exon-XM_031925749.1-11;Dbxref=GeneID:100118883%2CGenbank:XM_031925749.1%2CNASONIABASE:NV16275;Parent=rna-XM_031925749.1
NW_022279623.1	Gnomon	exon	321170	321254	.	-	.	ID=exon-XM_031925697.1-1;Dbxref=GeneID:103316570%2CGenbank:XM_031925697.1;Parent=rna-XM_031925697.1
NW_022279623.1	Gnomon	exon	320863	321071	.	-	.	ID=exon-XM_031925697.1-2;Dbxref=GeneID:103316570%2CGenbank:XM_031925697.1;Parent=rna-XM_031925697.1
NW_022279623.1	Gnomon	exon	320148	320321	.	-	.	ID=exon-XM_031925697.1-3;Dbxref=GeneID:103316570%2CGenbank:XM_031925697.1;Parent=rna-XM_031925697.1
NW_022279623.1	Gnomon	CDS	872407	872487	.	-	0	Name=XP_031781568.1;ID=cds-XP_031781568.1;Dbxref=GeneID:103317128%2CGenbank:XP_031781568.1;Parent=rna-XM_031925708.1
NW_022279623.1	Gnomon	CDS	871981	872241	.	-	0	Name=XP_031781568.1;ID=cds-XP_031781568.1;Dbxref=GeneID:103317128%2CGenbank:XP_031781568.1;Parent=rna-XM_031925708.1
NW_022279623.1	Gnomon	exon	4034283	4034722	.	-	.	ID=exon-XM_031925657.2-10;Dbxref=GeneID:100116958%2CGenbank:XM_031925657.2%2CNASONIABASE:NV15820;Parent=rna-XM_031925657.2
NW_022279623.1	Gnomon	exon	4031489	4033254	.	-	.	ID=exon-XM_031925657.2-11;Dbxref=GeneID:100116958%2CGenbank:XM_031925657.2%2CNASONIABASE:NV15820;Parent=rna-XM_031925657.2
NW_022279623.1	Gnomon	exon	356281	360880	.	-	.	ID=exon-XM_031925698.2-10;Dbxref=GeneID:100120292%2CGenbank:XM_031925698.2%2CNASONIABASE:NV16306;Parent=rna-XM_031925698.2
NW_022279623.1	Gnomon	exon	2499942	2500139	.	+	.	ID=exon-XM_016987824.3-6;Dbxref=GeneID:100115220%2CGenbank:XM_016987824.3%2CNASONIABASE:NV50866;Parent=rna-XM_016987824.3
NW_022279623.1	Gnomon	exon	2500272	2500370	.	+	.	ID=exon-XM_016987824.3-7;Dbxref=GeneID:100115220%2CGenbank:XM_016987824.3%2CNASONIABASE:NV50866;Parent=rna-XM_016987824.3
NW_022279623.1	Gnomon	exon	2499348	2499446	.	+	.	ID=exon-XM_016987824.3-4;Dbxref=GeneID:100115220%2CGenbank:XM_016987824.3%2CNASONIABASE:NV50866;Parent=rna-XM_016987824.3
NW_022279623.1	Gnomon	exon	2499539	2499637	.	+	.	ID=exon-XM_016987824.3-5;Dbxref=GeneID:100115220%2CGenbank:XM_016987824.3%2CNASONIABASE:NV50866;Parent=rna-XM_016987824.3
NW_022279623.1	Gnomon	exon	320863	321231	.	-	.	ID=exon-XR_004345232.1-1;Dbxref=GeneID:103316570%2CGenbank:XR_004345232.1;Parent=rna-XR_004345232.1
NW_022279623.1	Gnomon	exon	2492547	2493445	.	+	.	ID=exon-XM_016987824.3-2;Dbxref=GeneID:100115220%2CGenbank:XM_016987824.3%2CNASONIABASE:NV50866;Parent=rna-XM_016987824.3
NW_022279623.1	Gnomon	exon	320617	320805	.	-	.	ID=exon-XR_004345232.1-2;Dbxref=GeneID:103316570%2CGenbank:XR_004345232.1;Parent=rna-XR_004345232.1
NW_022279623.1	Gnomon	exon	2498728	2498859	.	+	.	ID=exon-XM_016987824.3-3;Dbxref=GeneID:100115220%2CGenbank:XM_016987824.3%2CNASONIABASE:NV50866;Parent=rna-XM_016987824.3
NW_022279623.1	Gnomon	exon	2472815	2473505	.	+	.	ID=exon-XM_016987824.3-1;Dbxref=GeneID:100115220%2CGenbank:XM_016987824.3%2CNASONIABASE:NV50866;Parent=rna-XM_016987824.3
NW_022279623.1	Gnomon	exon	2500440	2500736	.	+	.	ID=exon-XM_016987824.3-8;Dbxref=GeneID:100115220%2CGenbank:XM_016987824.3%2CNASONIABASE:NV50866;Parent=rna-XM_016987824.3
NW_022279623.1	Gnomon	exon	2500801	2501176	.	+	.	ID=exon-XM_016987824.3-9;Dbxref=GeneID:100115220%2CGenbank:XM_016987824.3%2CNASONIABASE:NV50866;Parent=rna-XM_016987824.3
NW_022279623.1	Gnomon	exon	319699	319924	.	-	.	ID=exon-XR_004345232.1-5;Dbxref=GeneID:103316570%2CGenbank:XR_004345232.1;Parent=rna-XR_004345232.1
NW_022279623.1	Gnomon	exon	320407	320527	.	-	.	ID=exon-XR_004345232.1-3;Dbxref=GeneID:103316570%2CGenbank:XR_004345232.1;Parent=rna-XR_004345232.1
NW_022279623.1	Gnomon	exon	319990	320321	.	-	.	ID=exon-XR_004345232.1-4;Dbxref=GeneID:103316570%2CGenbank:XR_004345232.1;Parent=rna-XR_004345232.1
NW_022279623.1	Gnomon	mRNA	4300436	4302558	.	+	.	Name=XM_003426714.5;ID=rna-XM_003426714.5;Dbxref=GeneID:100115297%2CGenbank:XM_003426714.5%2CNASONIABASE:NV15789;Parent=gene-LOC100115297
NW_022279623.1	Gnomon	exon	2971836	2972061	.	+	.	ID=exon-XM_031925625.2-3;Dbxref=GeneID:100118951%2CGenbank:XM_031925625.2%2CNASONIABASE:NV15844;Parent=rna-XM_031925625.2
NW_022279623.1	Gnomon	exon	2972136	2972221	.	+	.	ID=exon-XM_031925625.2-4;Dbxref=GeneID:100118951%2CGenbank:XM_031925625.2%2CNASONIABASE:NV15844;Parent=rna-XM_031925625.2
NW_022279623.1	Gnomon	exon	2970946	2971429	.	+	.	ID=exon-XM_031925625.2-1;Dbxref=GeneID:100118951%2CGenbank:XM_031925625.2%2CNASONIABASE:NV15844;Parent=rna-XM_031925625.2
NW_022279623.1	Gnomon	exon	2971528	2971667	.	+	.	ID=exon-XM_031925625.2-2;Dbxref=GeneID:100118951%2CGenbank:XM_031925625.2%2CNASONIABASE:NV15844;Parent=rna-XM_031925625.2
NW_022279623.1	Gnomon	exon	2972645	2972806	.	+	.	ID=exon-XM_031925625.2-5;Dbxref=GeneID:100118951%2CGenbank:XM_031925625.2%2CNASONIABASE:NV15844;Parent=rna-XM_031925625.2
NW_022279623.1	Gnomon	exon	2972875	2974367	.	+	.	ID=exon-XM_031925625.2-6;Dbxref=GeneID:100118951%2CGenbank:XM_031925625.2%2CNASONIABASE:NV15844;Parent=rna-XM_031925625.2
NW_022279623.1	Gnomon	CDS	3922467	3922503	.	+	0	Name=XP_008207795.1;ID=cds-XP_008207795.1;Dbxref=GeneID:100117261%2CGenbank:XP_008207795.1%2CNASONIABASE:NV15824;Parent=rna-XM_008209573.3
NW_022279623.1	Gnomon	CDS	3971315	3971439	.	+	0	Name=XP_008207795.1;ID=cds-XP_008207795.1;Dbxref=GeneID:100117261%2CGenbank:XP_008207795.1%2CNASONIABASE:NV15824;Parent=rna-XM_008209573.3
NW_022279623.1	Gnomon	CDS	3971658	3971796	.	+	0	Name=XP_008207795.1;ID=cds-XP_008207795.1;Dbxref=GeneID:100117261%2CGenbank:XP_008207795.1%2CNASONIABASE:NV15824;Parent=rna-XM_008209573.3
NW_022279623.1	Gnomon	CDS	3986290	3986420	.	+	0	Name=XP_008207795.1;ID=cds-XP_008207795.1;Dbxref=GeneID:100117261%2CGenbank:XP_008207795.1%2CNASONIABASE:NV15824;Parent=rna-XM_008209573.3
NW_022279623.1	Gnomon	CDS	3990637	3990792	.	+	0	Name=XP_008207795.1;ID=cds-XP_008207795.1;Dbxref=GeneID:100117261%2CGenbank:XP_008207795.1%2CNASONIABASE:NV15824;Parent=rna-XM_008209573.3
NW_022279623.1	Gnomon	CDS	3992286	3992501	.	+	0	Name=XP_008207795.1;ID=cds-XP_008207795.1;Dbxref=GeneID:100117261%2CGenbank:XP_008207795.1%2CNASONIABASE:NV15824;Parent=rna-XM_008209573.3
NW_022279623.1	Gnomon	CDS	3992579	3992808	.	+	0	Name=XP_008207795.1;ID=cds-XP_008207795.1;Dbxref=GeneID:100117261%2CGenbank:XP_008207795.1%2CNASONIABASE:NV15824;Parent=rna-XM_008209573.3
NW_022279623.1	Gnomon	CDS	3992955	3993189	.	+	0	Name=XP_008207795.1;ID=cds-XP_008207795.1;Dbxref=GeneID:100117261%2CGenbank:XP_008207795.1%2CNASONIABASE:NV15824;Parent=rna-XM_008209573.3
NW_022279623.1	Gnomon	CDS	3993284	3993397	.	+	0	Name=XP_008207795.1;ID=cds-XP_008207795.1;Dbxref=GeneID:100117261%2CGenbank:XP_008207795.1%2CNASONIABASE:NV15824;Parent=rna-XM_008209573.3
NW_022279623.1	Gnomon	CDS	904900	905451	.	+	0	Name=XP_016843670.1;ID=cds-XP_016843670.1;Dbxref=GeneID:100119486%2CGenbank:XP_016843670.1%2CNASONIABASE:NV16288;Parent=rna-XM_016988181.2
NW_022279623.1	Gnomon	CDS	647038	648420	.	+	0	Name=XP_031781667.1;ID=cds-XP_031781667.1;Dbxref=GeneID:116416671%2CGenbank:XP_031781667.1;Parent=rna-XM_031925807.1
NW_022279623.1	Gnomon	exon	2028108	2028384	.	-	.	ID=exon-XM_016988787.3-5;Dbxref=GeneID:100118963%2CGenbank:XM_016988787.3%2CNASONIABASE:NV17076;Parent=rna-XM_016988787.3
NW_022279623.1	Gnomon	exon	2024959	2025123	.	-	.	ID=exon-XM_016988787.3-6;Dbxref=GeneID:100118963%2CGenbank:XM_016988787.3%2CNASONIABASE:NV17076;Parent=rna-XM_016988787.3
NW_022279623.1	Gnomon	exon	2024646	2024728	.	-	.	ID=exon-XM_016988787.3-7;Dbxref=GeneID:100118963%2CGenbank:XM_016988787.3%2CNASONIABASE:NV17076;Parent=rna-XM_016988787.3
NW_022279623.1	Gnomon	exon	2019803	2020047	.	-	.	ID=exon-XM_016988787.3-8;Dbxref=GeneID:100118963%2CGenbank:XM_016988787.3%2CNASONIABASE:NV17076;Parent=rna-XM_016988787.3
NW_022279623.1	Gnomon	exon	2019446	2019714	.	-	.	ID=exon-XM_016988787.3-9;Dbxref=GeneID:100118963%2CGenbank:XM_016988787.3%2CNASONIABASE:NV17076;Parent=rna-XM_016988787.3
NW_022279623.1	Gnomon	exon	2040746	2041386	.	-	.	ID=exon-XM_016988787.3-1;Dbxref=GeneID:100118963%2CGenbank:XM_016988787.3%2CNASONIABASE:NV17076;Parent=rna-XM_016988787.3
NW_022279623.1	Gnomon	exon	2037392	2037602	.	-	.	ID=exon-XM_016988787.3-2;Dbxref=GeneID:100118963%2CGenbank:XM_016988787.3%2CNASONIABASE:NV17076;Parent=rna-XM_016988787.3
NW_022279623.1	Gnomon	exon	2032230	2032473	.	-	.	ID=exon-XM_016988787.3-3;Dbxref=GeneID:100118963%2CGenbank:XM_016988787.3%2CNASONIABASE:NV17076;Parent=rna-XM_016988787.3
NW_022279623.1	Gnomon	exon	2031961	2032141	.	-	.	ID=exon-XM_016988787.3-4;Dbxref=GeneID:100118963%2CGenbank:XM_016988787.3%2CNASONIABASE:NV17076;Parent=rna-XM_016988787.3
NW_022279623.1	Gnomon	mRNA	3748208	3850411	.	-	.	Name=XM_031925784.1;ID=rna-XM_031925784.1;Dbxref=GeneID:100117488%2CGenbank:XM_031925784.1%2CNASONIABASE:NV15826;Parent=gene-LOC100117488
NW_022279623.1	Gnomon	mRNA	4287958	4291544	.	+	.	Name=XM_032601717.1;ID=rna-XM_032601717.1;Dbxref=GeneID:100115369%2CGenbank:XM_032601717.1%2CNASONIABASE:NV15793;Parent=gene-LOC100115369
NW_022279623.1	Gnomon	exon	4288167	4290182	.	+	.	ID=exon-XM_001600161.5-1;Dbxref=GeneID:100115369%2CGenbank:XM_001600161.5%2CNASONIABASE:NV15793;Parent=rna-XM_001600161.5
NW_022279623.1	Gnomon	exon	4290770	4290889	.	+	.	ID=exon-XM_001600161.5-4;Dbxref=GeneID:100115369%2CGenbank:XM_001600161.5%2CNASONIABASE:NV15793;Parent=rna-XM_001600161.5
NW_022279623.1	Gnomon	exon	4291004	4291085	.	+	.	ID=exon-XM_001600161.5-5;Dbxref=GeneID:100115369%2CGenbank:XM_001600161.5%2CNASONIABASE:NV15793;Parent=rna-XM_001600161.5
NW_022279623.1	Gnomon	exon	4290270	4290414	.	+	.	ID=exon-XM_001600161.5-2;Dbxref=GeneID:100115369%2CGenbank:XM_001600161.5%2CNASONIABASE:NV15793;Parent=rna-XM_001600161.5
NW_022279623.1	Gnomon	exon	4290522	4290676	.	+	.	ID=exon-XM_001600161.5-3;Dbxref=GeneID:100115369%2CGenbank:XM_001600161.5%2CNASONIABASE:NV15793;Parent=rna-XM_001600161.5
NW_022279623.1	Gnomon	exon	4291175	4291544	.	+	.	ID=exon-XM_001600161.5-6;Dbxref=GeneID:100115369%2CGenbank:XM_001600161.5%2CNASONIABASE:NV15793;Parent=rna-XM_001600161.5
NW_022279623.1	Gnomon	exon	3562607	3562677	.	+	.	ID=exon-XM_031925614.1-10;Dbxref=GeneID:107980810%2CGenbank:XM_031925614.1;Parent=rna-XM_031925614.1
NW_022279623.1	Gnomon	exon	3575831	3575857	.	+	.	ID=exon-XM_031925614.1-11;Dbxref=GeneID:107980810%2CGenbank:XM_031925614.1;Parent=rna-XM_031925614.1
NW_022279623.1	Gnomon	CDS	855931	856074	.	+	0	Name=XP_031781567.1;ID=cds-XP_031781567.1;Dbxref=GeneID:116416647%2CGenbank:XP_031781567.1;Parent=rna-XM_031925707.1
NW_022279623.1	Gnomon	CDS	856164	856280	.	+	0	Name=XP_031781567.1;ID=cds-XP_031781567.1;Dbxref=GeneID:116416647%2CGenbank:XP_031781567.1;Parent=rna-XM_031925707.1
NW_022279623.1	Gnomon	CDS	856342	856629	.	+	0	Name=XP_031781567.1;ID=cds-XP_031781567.1;Dbxref=GeneID:116416647%2CGenbank:XP_031781567.1;Parent=rna-XM_031925707.1
NW_022279623.1	Gnomon	CDS	272902	274668	.	-	0	Name=XP_008211772.1;ID=cds-XP_008211772.1;Dbxref=GeneID:100114253%2CGenbank:XP_008211772.1%2CNASONIABASE:NV19261;Parent=rna-XM_008213550.4
NW_022279623.1	Gnomon	CDS	272617	272822	.	-	0	Name=XP_008211772.1;ID=cds-XP_008211772.1;Dbxref=GeneID:100114253%2CGenbank:XP_008211772.1%2CNASONIABASE:NV19261;Parent=rna-XM_008213550.4
NW_022279623.1	Gnomon	CDS	272280	272544	.	-	0	Name=XP_008211772.1;ID=cds-XP_008211772.1;Dbxref=GeneID:100114253%2CGenbank:XP_008211772.1%2CNASONIABASE:NV19261;Parent=rna-XM_008213550.4
NW_022279623.1	Gnomon	CDS	272029	272197	.	-	0	Name=XP_008211772.1;ID=cds-XP_008211772.1;Dbxref=GeneID:100114253%2CGenbank:XP_008211772.1%2CNASONIABASE:NV19261;Parent=rna-XM_008213550.4
NW_022279623.1	Gnomon	CDS	270566	271944	.	-	0	Name=XP_008211772.1;ID=cds-XP_008211772.1;Dbxref=GeneID:100114253%2CGenbank:XP_008211772.1%2CNASONIABASE:NV19261;Parent=rna-XM_008213550.4
NW_022279623.1	Gnomon	exon	4296279	4296398	.	+	.	ID=exon-XM_001600036.6-2;Dbxref=GeneID:100115334%2CGenbank:XM_001600036.6%2CNASONIABASE:NV15791;Parent=rna-XM_001600036.6
NW_022279623.1	Gnomon	exon	4296684	4296924	.	+	.	ID=exon-XM_001600036.6-3;Dbxref=GeneID:100115334%2CGenbank:XM_001600036.6%2CNASONIABASE:NV15791;Parent=rna-XM_001600036.6
NW_022279623.1	Gnomon	exon	4297042	4297676	.	+	.	ID=exon-XM_001600036.6-4;Dbxref=GeneID:100115334%2CGenbank:XM_001600036.6%2CNASONIABASE:NV15791;Parent=rna-XM_001600036.6
NW_022279623.1	Gnomon	exon	4295831	4295915	.	+	.	ID=exon-XM_001600036.6-1;Dbxref=GeneID:100115334%2CGenbank:XM_001600036.6%2CNASONIABASE:NV15791;Parent=rna-XM_001600036.6
NW_022279623.1	Gnomon	mRNA	2970676	2974367	.	+	.	Name=XM_032601718.1;ID=rna-XM_032601718.1;Dbxref=GeneID:100118951%2CGenbank:XM_032601718.1%2CNASONIABASE:NV15844;Parent=gene-LOC100118951
NW_022279623.1	Gnomon	exon	347268	347422	.	-	.	ID=exon-XM_008210774.3-2;Dbxref=GeneID:100120324%2CGenbank:XM_008210774.3%2CNASONIABASE:NV16307;Parent=rna-XM_008210774.3
NW_022279623.1	Gnomon	exon	346692	346809	.	-	.	ID=exon-XM_008210774.3-3;Dbxref=GeneID:100120324%2CGenbank:XM_008210774.3%2CNASONIABASE:NV16307;Parent=rna-XM_008210774.3
NW_022279623.1	Gnomon	exon	347522	348415	.	-	.	ID=exon-XM_008210774.3-1;Dbxref=GeneID:100120324%2CGenbank:XM_008210774.3%2CNASONIABASE:NV16307;Parent=rna-XM_008210774.3
NW_022279623.1	Gnomon	exon	345041	345635	.	-	.	ID=exon-XM_008210774.3-8;Dbxref=GeneID:100120324%2CGenbank:XM_008210774.3%2CNASONIABASE:NV16307;Parent=rna-XM_008210774.3
NW_022279623.1	Gnomon	exon	344860	344969	.	-	.	ID=exon-XM_008210774.3-9;Dbxref=GeneID:100120324%2CGenbank:XM_008210774.3%2CNASONIABASE:NV16307;Parent=rna-XM_008210774.3
NW_022279623.1	Gnomon	exon	345962	346122	.	-	.	ID=exon-XM_008210774.3-6;Dbxref=GeneID:100120324%2CGenbank:XM_008210774.3%2CNASONIABASE:NV16307;Parent=rna-XM_008210774.3
NW_022279623.1	Gnomon	exon	345712	345883	.	-	.	ID=exon-XM_008210774.3-7;Dbxref=GeneID:100120324%2CGenbank:XM_008210774.3%2CNASONIABASE:NV16307;Parent=rna-XM_008210774.3
NW_022279623.1	Gnomon	exon	346426	346604	.	-	.	ID=exon-XM_008210774.3-4;Dbxref=GeneID:100120324%2CGenbank:XM_008210774.3%2CNASONIABASE:NV16307;Parent=rna-XM_008210774.3
NW_022279623.1	Gnomon	exon	346211	346346	.	-	.	ID=exon-XM_008210774.3-5;Dbxref=GeneID:100120324%2CGenbank:XM_008210774.3%2CNASONIABASE:NV16307;Parent=rna-XM_008210774.3
NW_022279623.1	Gnomon	exon	291172	291329	.	-	.	ID=exon-XM_032601751.1-8;Dbxref=GeneID:100120559%2CGenbank:XM_032601751.1%2CNASONIABASE:NV16312;Parent=rna-XM_032601751.1
NW_022279623.1	Gnomon	exon	290228	291084	.	-	.	ID=exon-XM_032601751.1-9;Dbxref=GeneID:100120559%2CGenbank:XM_032601751.1%2CNASONIABASE:NV16312;Parent=rna-XM_032601751.1
NW_022279623.1	Gnomon	exon	291642	291779	.	-	.	ID=exon-XM_032601751.1-6;Dbxref=GeneID:100120559%2CGenbank:XM_032601751.1%2CNASONIABASE:NV16312;Parent=rna-XM_032601751.1
NW_022279623.1	Gnomon	exon	291398	291562	.	-	.	ID=exon-XM_032601751.1-7;Dbxref=GeneID:100120559%2CGenbank:XM_032601751.1%2CNASONIABASE:NV16312;Parent=rna-XM_032601751.1
NW_022279623.1	Gnomon	exon	292293	292539	.	-	.	ID=exon-XM_032601751.1-4;Dbxref=GeneID:100120559%2CGenbank:XM_032601751.1%2CNASONIABASE:NV16312;Parent=rna-XM_032601751.1
NW_022279623.1	Gnomon	exon	291877	292211	.	-	.	ID=exon-XM_032601751.1-5;Dbxref=GeneID:100120559%2CGenbank:XM_032601751.1%2CNASONIABASE:NV16312;Parent=rna-XM_032601751.1
NW_022279623.1	Gnomon	exon	293756	294005	.	-	.	ID=exon-XM_032601751.1-2;Dbxref=GeneID:100120559%2CGenbank:XM_032601751.1%2CNASONIABASE:NV16312;Parent=rna-XM_032601751.1
NW_022279623.1	Gnomon	exon	292610	292855	.	-	.	ID=exon-XM_032601751.1-3;Dbxref=GeneID:100120559%2CGenbank:XM_032601751.1%2CNASONIABASE:NV16312;Parent=rna-XM_032601751.1
NW_022279623.1	Gnomon	exon	296243	296374	.	-	.	ID=exon-XM_032601751.1-1;Dbxref=GeneID:100120559%2CGenbank:XM_032601751.1%2CNASONIABASE:NV16312;Parent=rna-XM_032601751.1
NW_022279623.1	Gnomon	CDS	3170758	3170853	.	-	0	Name=XP_031781668.1;ID=cds-XP_031781668.1;Dbxref=GeneID:100118663%2CGenbank:XP_031781668.1%2CNASONIABASE:NV15839;Parent=rna-XM_031925808.2
NW_022279623.1	Gnomon	CDS	3169150	3169305	.	-	0	Name=XP_031781668.1;ID=cds-XP_031781668.1;Dbxref=GeneID:100118663%2CGenbank:XP_031781668.1%2CNASONIABASE:NV15839;Parent=rna-XM_031925808.2
NW_022279623.1	Gnomon	CDS	3168768	3168921	.	-	0	Name=XP_031781668.1;ID=cds-XP_031781668.1;Dbxref=GeneID:100118663%2CGenbank:XP_031781668.1%2CNASONIABASE:NV15839;Parent=rna-XM_031925808.2
NW_022279623.1	Gnomon	CDS	3168361	3168515	.	-	0	Name=XP_031781668.1;ID=cds-XP_031781668.1;Dbxref=GeneID:100118663%2CGenbank:XP_031781668.1%2CNASONIABASE:NV15839;Parent=rna-XM_031925808.2
NW_022279623.1	Gnomon	CDS	3167247	3167375	.	-	0	Name=XP_031781668.1;ID=cds-XP_031781668.1;Dbxref=GeneID:100118663%2CGenbank:XP_031781668.1%2CNASONIABASE:NV15839;Parent=rna-XM_031925808.2
NW_022279623.1	Gnomon	CDS	3166940	3167022	.	-	0	Name=XP_031781668.1;ID=cds-XP_031781668.1;Dbxref=GeneID:100118663%2CGenbank:XP_031781668.1%2CNASONIABASE:NV15839;Parent=rna-XM_031925808.2
NW_022279623.1	Gnomon	CDS	3163048	3163218	.	-	0	Name=XP_031781668.1;ID=cds-XP_031781668.1;Dbxref=GeneID:100118663%2CGenbank:XP_031781668.1%2CNASONIABASE:NV15839;Parent=rna-XM_031925808.2
NW_022279623.1	Gnomon	CDS	3161466	3161703	.	-	0	Name=XP_031781668.1;ID=cds-XP_031781668.1;Dbxref=GeneID:100118663%2CGenbank:XP_031781668.1%2CNASONIABASE:NV15839;Parent=rna-XM_031925808.2
NW_022279623.1	Gnomon	CDS	3160829	3160969	.	-	0	Name=XP_031781668.1;ID=cds-XP_031781668.1;Dbxref=GeneID:100118663%2CGenbank:XP_031781668.1%2CNASONIABASE:NV15839;Parent=rna-XM_031925808.2
NW_022279623.1	Gnomon	CDS	3159783	3159940	.	-	0	Name=XP_031781668.1;ID=cds-XP_031781668.1;Dbxref=GeneID:100118663%2CGenbank:XP_031781668.1%2CNASONIABASE:NV15839;Parent=rna-XM_031925808.2
NW_022279623.1	Gnomon	CDS	3154871	3154997	.	-	0	Name=XP_031781668.1;ID=cds-XP_031781668.1;Dbxref=GeneID:100118663%2CGenbank:XP_031781668.1%2CNASONIABASE:NV15839;Parent=rna-XM_031925808.2
NW_022279623.1	Gnomon	exon	2596477	2596654	.	-	.	ID=exon-XM_016986384.2-10;Dbxref=GeneID:100116047%2CGenbank:XM_016986384.2%2CNASONIABASE:NV17747;Parent=rna-XM_016986384.2
NW_022279623.1	Gnomon	exon	2593542	2593773	.	-	.	ID=exon-XM_016986384.2-11;Dbxref=GeneID:100116047%2CGenbank:XM_016986384.2%2CNASONIABASE:NV17747;Parent=rna-XM_016986384.2
NW_022279623.1	Gnomon	exon	2570022	2570476	.	-	.	ID=exon-XM_016986384.2-12;Dbxref=GeneID:100116047%2CGenbank:XM_016986384.2%2CNASONIABASE:NV17747;Parent=rna-XM_016986384.2
NW_022279623.1	Gnomon	mRNA	335392	340120	.	-	.	Name=XM_031925689.2;ID=rna-XM_031925689.2;Dbxref=GeneID:100677901%2CGenbank:XM_031925689.2;Parent=gene-LOC100677901
NW_022279623.1	RefSeq	cDNA_match	2781695	2781866	.	-	.	ID=89fe7ca9-be9a-4c55-b5ac-f7848dd93291;Target=XM_031925766.2 1 172
NW_022279623.1	RefSeq	cDNA_match	2781304	2781522	.	-	.	ID=89fe7ca9-be9a-4c55-b5ac-f7848dd93291;Target=XM_031925766.2 1 172
NW_022279623.1	RefSeq	cDNA_match	2781175	2781226	.	-	.	ID=89fe7ca9-be9a-4c55-b5ac-f7848dd93291;Target=XM_031925766.2 1 172
NW_022279623.1	Gnomon	exon	3703605	3703798	.	-	.	ID=exon-XM_031925790.2-22;Dbxref=GeneID:100117488%2CGenbank:XM_031925790.2%2CNASONIABASE:NV15826;Parent=rna-XM_031925790.2
NW_022279623.1	Gnomon	exon	3703071	3703325	.	-	.	ID=exon-XM_031925790.2-23;Dbxref=GeneID:100117488%2CGenbank:XM_031925790.2%2CNASONIABASE:NV15826;Parent=rna-XM_031925790.2
NW_022279623.1	Gnomon	exon	3701913	3702458	.	-	.	ID=exon-XM_031925790.2-24;Dbxref=GeneID:100117488%2CGenbank:XM_031925790.2%2CNASONIABASE:NV15826;Parent=rna-XM_031925790.2
NW_022279623.1	Gnomon	exon	3700961	3701143	.	-	.	ID=exon-XM_031925790.2-25;Dbxref=GeneID:100117488%2CGenbank:XM_031925790.2%2CNASONIABASE:NV15826;Parent=rna-XM_031925790.2
NW_022279623.1	Gnomon	exon	3700437	3700539	.	-	.	ID=exon-XM_031925790.2-26;Dbxref=GeneID:100117488%2CGenbank:XM_031925790.2%2CNASONIABASE:NV15826;Parent=rna-XM_031925790.2
NW_022279623.1	Gnomon	exon	3700225	3700359	.	-	.	ID=exon-XM_031925790.2-27;Dbxref=GeneID:100117488%2CGenbank:XM_031925790.2%2CNASONIABASE:NV15826;Parent=rna-XM_031925790.2
NW_022279623.1	Gnomon	exon	3697371	3699142	.	-	.	ID=exon-XM_031925790.2-28;Dbxref=GeneID:100117488%2CGenbank:XM_031925790.2%2CNASONIABASE:NV15826;Parent=rna-XM_031925790.2
NW_022279623.1	Gnomon	exon	1685933	1686706	.	-	.	ID=exon-XM_008213894.2-3;Dbxref=GeneID:103317120%2CGenbank:XM_008213894.2;Parent=rna-XM_008213894.2
NW_022279623.1	Gnomon	exon	1685028	1685819	.	-	.	ID=exon-XM_008213894.2-4;Dbxref=GeneID:103317120%2CGenbank:XM_008213894.2;Parent=rna-XM_008213894.2
NW_022279623.1	Gnomon	exon	1756127	1756147	.	-	.	ID=exon-XM_008213894.2-1;Dbxref=GeneID:103317120%2CGenbank:XM_008213894.2;Parent=rna-XM_008213894.2
NW_022279623.1	Gnomon	exon	1754611	1754766	.	-	.	ID=exon-XM_008213894.2-2;Dbxref=GeneID:103317120%2CGenbank:XM_008213894.2;Parent=rna-XM_008213894.2
NW_022279623.1	Gnomon	exon	3705201	3705710	.	-	.	ID=exon-XM_031925790.2-20;Dbxref=GeneID:100117488%2CGenbank:XM_031925790.2%2CNASONIABASE:NV15826;Parent=rna-XM_031925790.2
NW_022279623.1	Gnomon	exon	3703880	3704020	.	-	.	ID=exon-XM_031925790.2-21;Dbxref=GeneID:100117488%2CGenbank:XM_031925790.2%2CNASONIABASE:NV15826;Parent=rna-XM_031925790.2
NW_022279623.1	Gnomon	exon	3706125	3706395	.	-	.	ID=exon-XM_031925790.2-19;Dbxref=GeneID:100117488%2CGenbank:XM_031925790.2%2CNASONIABASE:NV15826;Parent=rna-XM_031925790.2
NW_022279623.1	Gnomon	exon	3718952	3719306	.	-	.	ID=exon-XM_031925790.2-11;Dbxref=GeneID:100117488%2CGenbank:XM_031925790.2%2CNASONIABASE:NV15826;Parent=rna-XM_031925790.2
NW_022279623.1	Gnomon	exon	3718583	3718731	.	-	.	ID=exon-XM_031925790.2-12;Dbxref=GeneID:100117488%2CGenbank:XM_031925790.2%2CNASONIABASE:NV15826;Parent=rna-XM_031925790.2
NW_022279623.1	Gnomon	gene	516961	519019	.	+	.	Name=LOC107981732;ID=gene-LOC107981732;Dbxref=GeneID:107981732
NW_022279623.1	Gnomon	exon	3717636	3717754	.	-	.	ID=exon-XM_031925790.2-13;Dbxref=GeneID:100117488%2CGenbank:XM_031925790.2%2CNASONIABASE:NV15826;Parent=rna-XM_031925790.2
NW_022279623.1	Gnomon	exon	3710954	3711046	.	-	.	ID=exon-XM_031925790.2-14;Dbxref=GeneID:100117488%2CGenbank:XM_031925790.2%2CNASONIABASE:NV15826;Parent=rna-XM_031925790.2
NW_022279623.1	Gnomon	exon	3709659	3709913	.	-	.	ID=exon-XM_031925790.2-15;Dbxref=GeneID:100117488%2CGenbank:XM_031925790.2%2CNASONIABASE:NV15826;Parent=rna-XM_031925790.2
NW_022279623.1	Gnomon	exon	3707858	3707938	.	-	.	ID=exon-XM_031925790.2-16;Dbxref=GeneID:100117488%2CGenbank:XM_031925790.2%2CNASONIABASE:NV15826;Parent=rna-XM_031925790.2
NW_022279623.1	Gnomon	exon	3707465	3707617	.	-	.	ID=exon-XM_031925790.2-17;Dbxref=GeneID:100117488%2CGenbank:XM_031925790.2%2CNASONIABASE:NV15826;Parent=rna-XM_031925790.2
NW_022279623.1	Gnomon	exon	3706962	3706982	.	-	.	ID=exon-XM_031925790.2-18;Dbxref=GeneID:100117488%2CGenbank:XM_031925790.2%2CNASONIABASE:NV15826;Parent=rna-XM_031925790.2
NW_022279623.1	Gnomon	gene	506441	510368	.	+	.	Name=LOC107981738;ID=gene-LOC107981738;Dbxref=GeneID:107981738
NW_022279623.1	Gnomon	gene	929793	932167	.	+	.	Name=LOC107981736;ID=gene-LOC107981736;Dbxref=GeneID:107981736
NW_022279623.1	Gnomon	exon	3757599	3757947	.	-	.	ID=exon-XM_031925790.2-10;Dbxref=GeneID:100117488%2CGenbank:XM_031925790.2%2CNASONIABASE:NV15826;Parent=rna-XM_031925790.2
NW_022279623.1	Gnomon	exon	4123153	4123231	.	-	.	ID=exon-XM_001601240.6-2;Dbxref=GeneID:100116919%2CGenbank:XM_001601240.6%2CNASONIABASE:NV15819;Parent=rna-XM_001601240.6
NW_022279623.1	Gnomon	exon	4123036	4123062	.	-	.	ID=exon-XM_001601240.6-3;Dbxref=GeneID:100116919%2CGenbank:XM_001601240.6%2CNASONIABASE:NV15819;Parent=rna-XM_001601240.6
NW_022279623.1	Gnomon	exon	4123420	4123572	.	-	.	ID=exon-XM_001601240.6-1;Dbxref=GeneID:100116919%2CGenbank:XM_001601240.6%2CNASONIABASE:NV15819;Parent=rna-XM_001601240.6
NW_022279623.1	Gnomon	exon	4122175	4122587	.	-	.	ID=exon-XM_001601240.6-6;Dbxref=GeneID:100116919%2CGenbank:XM_001601240.6%2CNASONIABASE:NV15819;Parent=rna-XM_001601240.6
NW_022279623.1	Gnomon	exon	4122868	4122956	.	-	.	ID=exon-XM_001601240.6-4;Dbxref=GeneID:100116919%2CGenbank:XM_001601240.6%2CNASONIABASE:NV15819;Parent=rna-XM_001601240.6
NW_022279623.1	Gnomon	exon	4122670	4122775	.	-	.	ID=exon-XM_001601240.6-5;Dbxref=GeneID:100116919%2CGenbank:XM_001601240.6%2CNASONIABASE:NV15819;Parent=rna-XM_001601240.6
NW_022279623.1	Gnomon	CDS	3922467	3922503	.	+	0	Name=XP_008207794.1;ID=cds-XP_008207794.1;Dbxref=GeneID:100117261%2CGenbank:XP_008207794.1%2CNASONIABASE:NV15824;Parent=rna-XM_008209572.3
NW_022279623.1	Gnomon	CDS	3971315	3971439	.	+	0	Name=XP_008207794.1;ID=cds-XP_008207794.1;Dbxref=GeneID:100117261%2CGenbank:XP_008207794.1%2CNASONIABASE:NV15824;Parent=rna-XM_008209572.3
NW_022279623.1	Gnomon	CDS	3971658	3971796	.	+	0	Name=XP_008207794.1;ID=cds-XP_008207794.1;Dbxref=GeneID:100117261%2CGenbank:XP_008207794.1%2CNASONIABASE:NV15824;Parent=rna-XM_008209572.3
NW_022279623.1	Gnomon	CDS	3986290	3986420	.	+	0	Name=XP_008207794.1;ID=cds-XP_008207794.1;Dbxref=GeneID:100117261%2CGenbank:XP_008207794.1%2CNASONIABASE:NV15824;Parent=rna-XM_008209572.3
NW_022279623.1	Gnomon	CDS	3990637	3990792	.	+	0	Name=XP_008207794.1;ID=cds-XP_008207794.1;Dbxref=GeneID:100117261%2CGenbank:XP_008207794.1%2CNASONIABASE:NV15824;Parent=rna-XM_008209572.3
NW_022279623.1	Gnomon	CDS	3992286	3992501	.	+	0	Name=XP_008207794.1;ID=cds-XP_008207794.1;Dbxref=GeneID:100117261%2CGenbank:XP_008207794.1%2CNASONIABASE:NV15824;Parent=rna-XM_008209572.3
NW_022279623.1	Gnomon	CDS	3992579	3992808	.	+	0	Name=XP_008207794.1;ID=cds-XP_008207794.1;Dbxref=GeneID:100117261%2CGenbank:XP_008207794.1%2CNASONIABASE:NV15824;Parent=rna-XM_008209572.3
NW_022279623.1	Gnomon	CDS	3992955	3993189	.	+	0	Name=XP_008207794.1;ID=cds-XP_008207794.1;Dbxref=GeneID:100117261%2CGenbank:XP_008207794.1%2CNASONIABASE:NV15824;Parent=rna-XM_008209572.3
NW_022279623.1	Gnomon	CDS	3993284	3993397	.	+	0	Name=XP_008207794.1;ID=cds-XP_008207794.1;Dbxref=GeneID:100117261%2CGenbank:XP_008207794.1%2CNASONIABASE:NV15824;Parent=rna-XM_008209572.3
NW_022279623.1	Gnomon	mRNA	3041982	3079629	.	-	.	Name=XM_016984709.3;ID=rna-XM_016984709.3;Dbxref=GeneID:100118851%2CGenbank:XM_016984709.3%2CNASONIABASE:NV15842;Parent=gene-LOC100118851
NW_022279623.1	Gnomon	mRNA	3748208	3826027	.	-	.	Name=XM_031925783.2;ID=rna-XM_031925783.2;Dbxref=GeneID:100117488%2CGenbank:XM_031925783.2%2CNASONIABASE:NV15826;Parent=gene-LOC100117488
NW_022279623.1	Gnomon	exon	192719	192986	.	-	.	ID=id-LOC103316576-2;Dbxref=GeneID:103316576;Parent=gene-LOC103316576
NW_022279623.1	Gnomon	exon	195140	195489	.	-	.	ID=id-LOC103316576-5;Dbxref=GeneID:103316576;Parent=gene-LOC103316576
NW_022279623.1	Gnomon	exon	195675	195683	.	-	.	ID=id-LOC103316576-6;Dbxref=GeneID:103316576;Parent=gene-LOC103316576
NW_022279623.1	Gnomon	exon	194325	194528	.	-	.	ID=id-LOC103316576-3;Dbxref=GeneID:103316576;Parent=gene-LOC103316576
NW_022279623.1	Gnomon	exon	194598	194957	.	-	.	ID=id-LOC103316576-4;Dbxref=GeneID:103316576;Parent=gene-LOC103316576
NW_022279623.1	Gnomon	CDS	2709793	2709859	.	+	0	Name=XP_008205409.1;ID=cds-XP_008205409.1;Dbxref=GeneID:100116264%2CGenbank:XP_008205409.1%2CNASONIABASE:NV17752;Parent=rna-XM_008207187.4
NW_022279623.1	Gnomon	CDS	2747205	2747466	.	+	0	Name=XP_008205409.1;ID=cds-XP_008205409.1;Dbxref=GeneID:100116264%2CGenbank:XP_008205409.1%2CNASONIABASE:NV17752;Parent=rna-XM_008207187.4
NW_022279623.1	Gnomon	CDS	2750192	2753900	.	+	0	Name=XP_008205409.1;ID=cds-XP_008205409.1;Dbxref=GeneID:100116264%2CGenbank:XP_008205409.1%2CNASONIABASE:NV17752;Parent=rna-XM_008207187.4
NW_022279623.1	Gnomon	mRNA	4047766	4049255	.	+	.	Name=XM_003426716.4;ID=rna-XM_003426716.4;Dbxref=GeneID:100679691%2CGenbank:XM_003426716.4;Parent=gene-LOC100679691
NW_022279623.1	Gnomon	CDS	867952	868137	.	-	0	Name=XP_031781566.1;ID=cds-XP_031781566.1;Dbxref=GeneID:116416646%2CGenbank:XP_031781566.1;Parent=rna-XM_031925706.2
NW_022279623.1	Gnomon	CDS	867596	867884	.	-	0	Name=XP_031781566.1;ID=cds-XP_031781566.1;Dbxref=GeneID:116416646%2CGenbank:XP_031781566.1;Parent=rna-XM_031925706.2
NW_022279623.1	Gnomon	CDS	867281	867466	.	-	0	Name=XP_031781566.1;ID=cds-XP_031781566.1;Dbxref=GeneID:116416646%2CGenbank:XP_031781566.1;Parent=rna-XM_031925706.2
NW_022279623.1	Gnomon	CDS	867011	867210	.	-	0	Name=XP_031781566.1;ID=cds-XP_031781566.1;Dbxref=GeneID:116416646%2CGenbank:XP_031781566.1;Parent=rna-XM_031925706.2
NW_022279623.1	Gnomon	CDS	866759	866927	.	-	0	Name=XP_031781566.1;ID=cds-XP_031781566.1;Dbxref=GeneID:116416646%2CGenbank:XP_031781566.1;Parent=rna-XM_031925706.2
NW_022279623.1	Gnomon	CDS	866536	866699	.	-	0	Name=XP_031781566.1;ID=cds-XP_031781566.1;Dbxref=GeneID:116416646%2CGenbank:XP_031781566.1;Parent=rna-XM_031925706.2
NW_022279623.1	Gnomon	CDS	866317	866461	.	-	0	Name=XP_031781566.1;ID=cds-XP_031781566.1;Dbxref=GeneID:116416646%2CGenbank:XP_031781566.1;Parent=rna-XM_031925706.2
NW_022279623.1	Gnomon	CDS	866116	866248	.	-	0	Name=XP_031781566.1;ID=cds-XP_031781566.1;Dbxref=GeneID:116416646%2CGenbank:XP_031781566.1;Parent=rna-XM_031925706.2
NW_022279623.1	Gnomon	CDS	865870	866050	.	-	0	Name=XP_031781566.1;ID=cds-XP_031781566.1;Dbxref=GeneID:116416646%2CGenbank:XP_031781566.1;Parent=rna-XM_031925706.2
NW_022279623.1	Gnomon	CDS	2458872	2458882	.	+	0	Name=XP_008206576.1;ID=cds-XP_008206576.1;Dbxref=GeneID:100678188%2CGenbank:XP_008206576.1;Parent=rna-XM_008208354.3
NW_022279623.1	Gnomon	CDS	2458951	2459071	.	+	0	Name=XP_008206576.1;ID=cds-XP_008206576.1;Dbxref=GeneID:100678188%2CGenbank:XP_008206576.1;Parent=rna-XM_008208354.3
NW_022279623.1	Gnomon	CDS	2459221	2459440	.	+	0	Name=XP_008206576.1;ID=cds-XP_008206576.1;Dbxref=GeneID:100678188%2CGenbank:XP_008206576.1;Parent=rna-XM_008208354.3
NW_022279623.1	Gnomon	CDS	2459501	2459766	.	+	0	Name=XP_008206576.1;ID=cds-XP_008206576.1;Dbxref=GeneID:100678188%2CGenbank:XP_008206576.1;Parent=rna-XM_008208354.3
NW_022279623.1	Gnomon	CDS	2459843	2460143	.	+	0	Name=XP_008206576.1;ID=cds-XP_008206576.1;Dbxref=GeneID:100678188%2CGenbank:XP_008206576.1;Parent=rna-XM_008208354.3
NW_022279623.1	Gnomon	CDS	2460209	2460430	.	+	0	Name=XP_008206576.1;ID=cds-XP_008206576.1;Dbxref=GeneID:100678188%2CGenbank:XP_008206576.1;Parent=rna-XM_008208354.3
NW_022279623.1	Gnomon	CDS	2460509	2460713	.	+	0	Name=XP_008206576.1;ID=cds-XP_008206576.1;Dbxref=GeneID:100678188%2CGenbank:XP_008206576.1;Parent=rna-XM_008208354.3
NW_022279623.1	Gnomon	CDS	2460967	2461218	.	+	0	Name=XP_008206576.1;ID=cds-XP_008206576.1;Dbxref=GeneID:100678188%2CGenbank:XP_008206576.1;Parent=rna-XM_008208354.3
NW_022279623.1	Gnomon	CDS	2461553	2461775	.	+	0	Name=XP_008206576.1;ID=cds-XP_008206576.1;Dbxref=GeneID:100678188%2CGenbank:XP_008206576.1;Parent=rna-XM_008208354.3
NW_022279623.1	Gnomon	CDS	2461862	2462224	.	+	0	Name=XP_008206576.1;ID=cds-XP_008206576.1;Dbxref=GeneID:100678188%2CGenbank:XP_008206576.1;Parent=rna-XM_008208354.3
NW_022279623.1	Gnomon	CDS	2462287	2462366	.	+	0	Name=XP_008206576.1;ID=cds-XP_008206576.1;Dbxref=GeneID:100678188%2CGenbank:XP_008206576.1;Parent=rna-XM_008208354.3
NW_022279623.1	Gnomon	CDS	2462441	2462726	.	+	0	Name=XP_008206576.1;ID=cds-XP_008206576.1;Dbxref=GeneID:100678188%2CGenbank:XP_008206576.1;Parent=rna-XM_008208354.3
NW_022279623.1	Gnomon	CDS	2462802	2462996	.	+	0	Name=XP_008206576.1;ID=cds-XP_008206576.1;Dbxref=GeneID:100678188%2CGenbank:XP_008206576.1;Parent=rna-XM_008208354.3
NW_022279623.1	Gnomon	CDS	2463081	2463269	.	+	0	Name=XP_008206576.1;ID=cds-XP_008206576.1;Dbxref=GeneID:100678188%2CGenbank:XP_008206576.1;Parent=rna-XM_008208354.3
NW_022279623.1	Gnomon	CDS	2463357	2463613	.	+	0	Name=XP_008206576.1;ID=cds-XP_008206576.1;Dbxref=GeneID:100678188%2CGenbank:XP_008206576.1;Parent=rna-XM_008208354.3
NW_022279623.1	Gnomon	CDS	2463678	2463930	.	+	0	Name=XP_008206576.1;ID=cds-XP_008206576.1;Dbxref=GeneID:100678188%2CGenbank:XP_008206576.1;Parent=rna-XM_008208354.3
NW_022279623.1	Gnomon	CDS	2464024	2464250	.	+	0	Name=XP_008206576.1;ID=cds-XP_008206576.1;Dbxref=GeneID:100678188%2CGenbank:XP_008206576.1;Parent=rna-XM_008208354.3
NW_022279623.1	Gnomon	CDS	2464349	2464517	.	+	0	Name=XP_008206576.1;ID=cds-XP_008206576.1;Dbxref=GeneID:100678188%2CGenbank:XP_008206576.1;Parent=rna-XM_008208354.3
NW_022279623.1	Gnomon	CDS	2464603	2464764	.	+	0	Name=XP_008206576.1;ID=cds-XP_008206576.1;Dbxref=GeneID:100678188%2CGenbank:XP_008206576.1;Parent=rna-XM_008208354.3
NW_022279623.1	Gnomon	CDS	892750	892954	.	-	0	Name=XP_008208973.1;ID=cds-XP_008208973.1;Dbxref=GeneID:100119667%2CGenbank:XP_008208973.1%2CNASONIABASE:NV16293;Parent=rna-XM_008210751.3
NW_022279623.1	Gnomon	CDS	892406	892655	.	-	0	Name=XP_008208973.1;ID=cds-XP_008208973.1;Dbxref=GeneID:100119667%2CGenbank:XP_008208973.1%2CNASONIABASE:NV16293;Parent=rna-XM_008210751.3
NW_022279623.1	Gnomon	CDS	892104	892332	.	-	0	Name=XP_008208973.1;ID=cds-XP_008208973.1;Dbxref=GeneID:100119667%2CGenbank:XP_008208973.1%2CNASONIABASE:NV16293;Parent=rna-XM_008210751.3
NW_022279623.1	Gnomon	CDS	891762	892036	.	-	0	Name=XP_008208973.1;ID=cds-XP_008208973.1;Dbxref=GeneID:100119667%2CGenbank:XP_008208973.1%2CNASONIABASE:NV16293;Parent=rna-XM_008210751.3
NW_022279623.1	Gnomon	CDS	891529	891675	.	-	0	Name=XP_008208973.1;ID=cds-XP_008208973.1;Dbxref=GeneID:100119667%2CGenbank:XP_008208973.1%2CNASONIABASE:NV16293;Parent=rna-XM_008210751.3
NW_022279623.1	Gnomon	CDS	891338	891458	.	-	0	Name=XP_008208973.1;ID=cds-XP_008208973.1;Dbxref=GeneID:100119667%2CGenbank:XP_008208973.1%2CNASONIABASE:NV16293;Parent=rna-XM_008210751.3
NW_022279623.1	Gnomon	CDS	890929	891268	.	-	0	Name=XP_008208973.1;ID=cds-XP_008208973.1;Dbxref=GeneID:100119667%2CGenbank:XP_008208973.1%2CNASONIABASE:NV16293;Parent=rna-XM_008210751.3
NW_022279623.1	Gnomon	CDS	890643	890849	.	-	0	Name=XP_008208973.1;ID=cds-XP_008208973.1;Dbxref=GeneID:100119667%2CGenbank:XP_008208973.1%2CNASONIABASE:NV16293;Parent=rna-XM_008210751.3
NW_022279623.1	Gnomon	CDS	890309	890568	.	-	0	Name=XP_008208973.1;ID=cds-XP_008208973.1;Dbxref=GeneID:100119667%2CGenbank:XP_008208973.1%2CNASONIABASE:NV16293;Parent=rna-XM_008210751.3
NW_022279623.1	Gnomon	CDS	890120	890247	.	-	0	Name=XP_008208973.1;ID=cds-XP_008208973.1;Dbxref=GeneID:100119667%2CGenbank:XP_008208973.1%2CNASONIABASE:NV16293;Parent=rna-XM_008210751.3
NW_022279623.1	Gnomon	CDS	889873	890035	.	-	0	Name=XP_008208973.1;ID=cds-XP_008208973.1;Dbxref=GeneID:100119667%2CGenbank:XP_008208973.1%2CNASONIABASE:NV16293;Parent=rna-XM_008210751.3
NW_022279623.1	Gnomon	CDS	889699	889806	.	-	0	Name=XP_008208973.1;ID=cds-XP_008208973.1;Dbxref=GeneID:100119667%2CGenbank:XP_008208973.1%2CNASONIABASE:NV16293;Parent=rna-XM_008210751.3
NW_022279623.1	Gnomon	exon	2464893	2465289	.	+	.	ID=exon-XM_031925736.2-1;Dbxref=GeneID:100115181%2CGenbank:XM_031925736.2%2CNASONIABASE:NV18633;Parent=rna-XM_031925736.2
NW_022279623.1	Gnomon	exon	2465580	2465798	.	+	.	ID=exon-XM_031925736.2-2;Dbxref=GeneID:100115181%2CGenbank:XM_031925736.2%2CNASONIABASE:NV18633;Parent=rna-XM_031925736.2
NW_022279623.1	Gnomon	exon	2465878	2466090	.	+	.	ID=exon-XM_031925736.2-3;Dbxref=GeneID:100115181%2CGenbank:XM_031925736.2%2CNASONIABASE:NV18633;Parent=rna-XM_031925736.2
NW_022279623.1	Gnomon	exon	2466151	2466312	.	+	.	ID=exon-XM_031925736.2-4;Dbxref=GeneID:100115181%2CGenbank:XM_031925736.2%2CNASONIABASE:NV18633;Parent=rna-XM_031925736.2
NW_022279623.1	Gnomon	exon	2466389	2466633	.	+	.	ID=exon-XM_031925736.2-5;Dbxref=GeneID:100115181%2CGenbank:XM_031925736.2%2CNASONIABASE:NV18633;Parent=rna-XM_031925736.2
NW_022279623.1	Gnomon	exon	2466726	2466954	.	+	.	ID=exon-XM_031925736.2-6;Dbxref=GeneID:100115181%2CGenbank:XM_031925736.2%2CNASONIABASE:NV18633;Parent=rna-XM_031925736.2
NW_022279623.1	Gnomon	exon	2467042	2467260	.	+	.	ID=exon-XM_031925736.2-7;Dbxref=GeneID:100115181%2CGenbank:XM_031925736.2%2CNASONIABASE:NV18633;Parent=rna-XM_031925736.2
NW_022279623.1	Gnomon	exon	2467346	2467799	.	+	.	ID=exon-XM_031925736.2-8;Dbxref=GeneID:100115181%2CGenbank:XM_031925736.2%2CNASONIABASE:NV18633;Parent=rna-XM_031925736.2
NW_022279623.1	Gnomon	exon	2467889	2468027	.	+	.	ID=exon-XM_031925736.2-9;Dbxref=GeneID:100115181%2CGenbank:XM_031925736.2%2CNASONIABASE:NV18633;Parent=rna-XM_031925736.2
NW_022279623.1	Gnomon	mRNA	309569	313959	.	-	.	Name=XM_031925688.1;ID=rna-XM_031925688.1;Dbxref=GeneID:100678822%2CGenbank:XM_031925688.1;Parent=gene-LOC100678822
NW_022279623.1	Gnomon	CDS	3175884	3175898	.	-	0	Name=XP_031781669.1;ID=cds-XP_031781669.1;Dbxref=GeneID:100118663%2CGenbank:XP_031781669.1%2CNASONIABASE:NV15839;Parent=rna-XM_031925809.2
NW_022279623.1	Gnomon	CDS	3169150	3169305	.	-	0	Name=XP_031781669.1;ID=cds-XP_031781669.1;Dbxref=GeneID:100118663%2CGenbank:XP_031781669.1%2CNASONIABASE:NV15839;Parent=rna-XM_031925809.2
NW_022279623.1	Gnomon	CDS	3168768	3168921	.	-	0	Name=XP_031781669.1;ID=cds-XP_031781669.1;Dbxref=GeneID:100118663%2CGenbank:XP_031781669.1%2CNASONIABASE:NV15839;Parent=rna-XM_031925809.2
NW_022279623.1	Gnomon	CDS	3168361	3168515	.	-	0	Name=XP_031781669.1;ID=cds-XP_031781669.1;Dbxref=GeneID:100118663%2CGenbank:XP_031781669.1%2CNASONIABASE:NV15839;Parent=rna-XM_031925809.2
NW_022279623.1	Gnomon	CDS	3167247	3167375	.	-	0	Name=XP_031781669.1;ID=cds-XP_031781669.1;Dbxref=GeneID:100118663%2CGenbank:XP_031781669.1%2CNASONIABASE:NV15839;Parent=rna-XM_031925809.2
NW_022279623.1	Gnomon	CDS	3166940	3167022	.	-	0	Name=XP_031781669.1;ID=cds-XP_031781669.1;Dbxref=GeneID:100118663%2CGenbank:XP_031781669.1%2CNASONIABASE:NV15839;Parent=rna-XM_031925809.2
NW_022279623.1	Gnomon	CDS	3163048	3163218	.	-	0	Name=XP_031781669.1;ID=cds-XP_031781669.1;Dbxref=GeneID:100118663%2CGenbank:XP_031781669.1%2CNASONIABASE:NV15839;Parent=rna-XM_031925809.2
NW_022279623.1	Gnomon	CDS	3161466	3161703	.	-	0	Name=XP_031781669.1;ID=cds-XP_031781669.1;Dbxref=GeneID:100118663%2CGenbank:XP_031781669.1%2CNASONIABASE:NV15839;Parent=rna-XM_031925809.2
NW_022279623.1	Gnomon	CDS	3160829	3160969	.	-	0	Name=XP_031781669.1;ID=cds-XP_031781669.1;Dbxref=GeneID:100118663%2CGenbank:XP_031781669.1%2CNASONIABASE:NV15839;Parent=rna-XM_031925809.2
NW_022279623.1	Gnomon	CDS	3159783	3159940	.	-	0	Name=XP_031781669.1;ID=cds-XP_031781669.1;Dbxref=GeneID:100118663%2CGenbank:XP_031781669.1%2CNASONIABASE:NV15839;Parent=rna-XM_031925809.2
NW_022279623.1	Gnomon	CDS	3154871	3154997	.	-	0	Name=XP_031781669.1;ID=cds-XP_031781669.1;Dbxref=GeneID:100118663%2CGenbank:XP_031781669.1%2CNASONIABASE:NV15839;Parent=rna-XM_031925809.2
NW_022279623.1	Gnomon	mRNA	309569	317236	.	-	.	Name=XM_008210788.4;ID=rna-XM_008210788.4;Dbxref=GeneID:100678822%2CGenbank:XM_008210788.4;Parent=gene-LOC100678822
NW_022279623.1	Gnomon	gene	230809	231384	.	-	.	Name=LOC107981805;ID=gene-LOC107981805;Dbxref=GeneID:107981805
NW_022279623.1	Gnomon	mRNA	3997660	4000456	.	+	.	Name=XM_031925782.2;ID=rna-XM_031925782.2;Dbxref=GeneID:100117185%2CGenbank:XM_031925782.2%2CNASONIABASE:NV15823;Parent=gene-LOC100117185
NW_022279623.1	Gnomon	mRNA	433124	437492	.	-	.	Name=XM_001603794.6;ID=rna-XM_001603794.6;Dbxref=GeneID:100120181%2CGenbank:XM_001603794.6%2CNASONIABASE:NV16302;Parent=gene-LOC100120181
NW_022279623.1	tRNAscan-SE	tRNA	633338	633409	.	+	.	ID=rna-TRNAE-UUC-2;Dbxref=GeneID:107981742;Note=transfer RNA glutamic acid (anticodon UUC);Parent=gene-TRNAE-UUC-2
NW_022279623.1	tRNAscan-SE	tRNA	642611	642682	.	+	.	ID=rna-TRNAE-UUC-3;Dbxref=GeneID:107981741;Note=transfer RNA glutamic acid (anticodon UUC);Parent=gene-TRNAE-UUC-3
NW_022279623.1	tRNAscan-SE	tRNA	644699	644770	.	-	.	ID=rna-TRNAE-UUC-4;Dbxref=GeneID:107981744;Note=transfer RNA glutamic acid (anticodon UUC);Parent=gene-TRNAE-UUC-4
NW_022279623.1	Gnomon	exon	4305250	4305634	.	+	.	ID=exon-XM_008209527.3-2;Dbxref=GeneID:100678255%2CGenbank:XM_008209527.3;Parent=rna-XM_008209527.3
NW_022279623.1	Gnomon	exon	4306080	4306367	.	+	.	ID=exon-XM_008209527.3-3;Dbxref=GeneID:100678255%2CGenbank:XM_008209527.3;Parent=rna-XM_008209527.3
NW_022279623.1	Gnomon	exon	4304949	4305158	.	+	.	ID=exon-XM_008209527.3-1;Dbxref=GeneID:100678255%2CGenbank:XM_008209527.3;Parent=rna-XM_008209527.3
NW_022279623.1	Gnomon	exon	4306800	4307888	.	+	.	ID=exon-XM_008209527.3-6;Dbxref=GeneID:100678255%2CGenbank:XM_008209527.3;Parent=rna-XM_008209527.3
NW_022279623.1	Gnomon	exon	4307982	4308248	.	+	.	ID=exon-XM_008209527.3-7;Dbxref=GeneID:100678255%2CGenbank:XM_008209527.3;Parent=rna-XM_008209527.3
NW_022279623.1	Gnomon	exon	4306437	4306505	.	+	.	ID=exon-XM_008209527.3-4;Dbxref=GeneID:100678255%2CGenbank:XM_008209527.3;Parent=rna-XM_008209527.3
NW_022279623.1	Gnomon	exon	4306588	4306714	.	+	.	ID=exon-XM_008209527.3-5;Dbxref=GeneID:100678255%2CGenbank:XM_008209527.3;Parent=rna-XM_008209527.3
NW_022279623.1	Gnomon	exon	4308511	4308911	.	+	.	ID=exon-XM_008209527.3-8;Dbxref=GeneID:100678255%2CGenbank:XM_008209527.3;Parent=rna-XM_008209527.3
NW_022279623.1	Gnomon	exon	4308997	4311294	.	+	.	ID=exon-XM_008209527.3-9;Dbxref=GeneID:100678255%2CGenbank:XM_008209527.3;Parent=rna-XM_008209527.3
NW_022279623.1	Gnomon	exon	4203288	4204265	.	-	.	ID=exon-XM_031925674.1-1;Dbxref=GeneID:100678411%2CGenbank:XM_031925674.1;Parent=rna-XM_031925674.1
NW_022279623.1	Gnomon	exon	4202132	4202843	.	-	.	ID=exon-XM_031925674.1-2;Dbxref=GeneID:100678411%2CGenbank:XM_031925674.1;Parent=rna-XM_031925674.1
NW_022279623.1	Gnomon	exon	1122360	1122550	.	-	.	ID=exon-XM_016988198.3-16;Dbxref=GeneID:100118775%2CGenbank:XM_016988198.3%2CNASONIABASE:NV16272;Parent=rna-XM_016988198.3
NW_022279623.1	Gnomon	exon	1122089	1122279	.	-	.	ID=exon-XM_016988198.3-17;Dbxref=GeneID:100118775%2CGenbank:XM_016988198.3%2CNASONIABASE:NV16272;Parent=rna-XM_016988198.3
NW_022279623.1	Gnomon	exon	1121681	1121997	.	-	.	ID=exon-XM_016988198.3-18;Dbxref=GeneID:100118775%2CGenbank:XM_016988198.3%2CNASONIABASE:NV16272;Parent=rna-XM_016988198.3
NW_022279623.1	Gnomon	exon	1121356	1121577	.	-	.	ID=exon-XM_016988198.3-19;Dbxref=GeneID:100118775%2CGenbank:XM_016988198.3%2CNASONIABASE:NV16272;Parent=rna-XM_016988198.3
NW_022279623.1	Gnomon	mRNA	2140481	2147084	.	-	.	Name=XM_001602477.6;ID=rna-XM_001602477.6;Dbxref=GeneID:100118595%2CGenbank:XM_001602477.6%2CNASONIABASE:NV17070;Parent=gene-LOC100118595
NW_022279623.1	Gnomon	mRNA	4017863	4019481	.	+	.	Name=XM_003426717.3;ID=rna-XM_003426717.3;Dbxref=GeneID:100679748%2CGenbank:XM_003426717.3;Parent=gene-LOC100679748
NW_022279623.1	Gnomon	exon	1126318	1126374	.	-	.	ID=exon-XM_016988198.3-10;Dbxref=GeneID:100118775%2CGenbank:XM_016988198.3%2CNASONIABASE:NV16272;Parent=rna-XM_016988198.3
NW_022279623.1	Gnomon	exon	1125515	1125655	.	-	.	ID=exon-XM_016988198.3-11;Dbxref=GeneID:100118775%2CGenbank:XM_016988198.3%2CNASONIABASE:NV16272;Parent=rna-XM_016988198.3
NW_022279623.1	Gnomon	exon	1125253	1125398	.	-	.	ID=exon-XM_016988198.3-12;Dbxref=GeneID:100118775%2CGenbank:XM_016988198.3%2CNASONIABASE:NV16272;Parent=rna-XM_016988198.3
NW_022279623.1	Gnomon	CDS	892750	892954	.	-	0	Name=XP_031781565.1;ID=cds-XP_031781565.1;Dbxref=GeneID:100119667%2CGenbank:XP_031781565.1%2CNASONIABASE:NV16293;Parent=rna-XM_031925705.2
NW_022279623.1	Gnomon	CDS	892406	892655	.	-	0	Name=XP_031781565.1;ID=cds-XP_031781565.1;Dbxref=GeneID:100119667%2CGenbank:XP_031781565.1%2CNASONIABASE:NV16293;Parent=rna-XM_031925705.2
NW_022279623.1	Gnomon	CDS	892104	892332	.	-	0	Name=XP_031781565.1;ID=cds-XP_031781565.1;Dbxref=GeneID:100119667%2CGenbank:XP_031781565.1%2CNASONIABASE:NV16293;Parent=rna-XM_031925705.2
NW_022279623.1	Gnomon	CDS	891762	892036	.	-	0	Name=XP_031781565.1;ID=cds-XP_031781565.1;Dbxref=GeneID:100119667%2CGenbank:XP_031781565.1%2CNASONIABASE:NV16293;Parent=rna-XM_031925705.2
NW_022279623.1	Gnomon	CDS	891529	891675	.	-	0	Name=XP_031781565.1;ID=cds-XP_031781565.1;Dbxref=GeneID:100119667%2CGenbank:XP_031781565.1%2CNASONIABASE:NV16293;Parent=rna-XM_031925705.2
NW_022279623.1	Gnomon	CDS	891338	891458	.	-	0	Name=XP_031781565.1;ID=cds-XP_031781565.1;Dbxref=GeneID:100119667%2CGenbank:XP_031781565.1%2CNASONIABASE:NV16293;Parent=rna-XM_031925705.2
NW_022279623.1	Gnomon	CDS	890929	891268	.	-	0	Name=XP_031781565.1;ID=cds-XP_031781565.1;Dbxref=GeneID:100119667%2CGenbank:XP_031781565.1%2CNASONIABASE:NV16293;Parent=rna-XM_031925705.2
NW_022279623.1	Gnomon	CDS	890643	890849	.	-	0	Name=XP_031781565.1;ID=cds-XP_031781565.1;Dbxref=GeneID:100119667%2CGenbank:XP_031781565.1%2CNASONIABASE:NV16293;Parent=rna-XM_031925705.2
NW_022279623.1	Gnomon	CDS	890309	890568	.	-	0	Name=XP_031781565.1;ID=cds-XP_031781565.1;Dbxref=GeneID:100119667%2CGenbank:XP_031781565.1%2CNASONIABASE:NV16293;Parent=rna-XM_031925705.2
NW_022279623.1	Gnomon	CDS	890120	890247	.	-	0	Name=XP_031781565.1;ID=cds-XP_031781565.1;Dbxref=GeneID:100119667%2CGenbank:XP_031781565.1%2CNASONIABASE:NV16293;Parent=rna-XM_031925705.2
NW_022279623.1	Gnomon	CDS	889873	890035	.	-	0	Name=XP_031781565.1;ID=cds-XP_031781565.1;Dbxref=GeneID:100119667%2CGenbank:XP_031781565.1%2CNASONIABASE:NV16293;Parent=rna-XM_031925705.2
NW_022279623.1	Gnomon	CDS	889699	889806	.	-	0	Name=XP_031781565.1;ID=cds-XP_031781565.1;Dbxref=GeneID:100119667%2CGenbank:XP_031781565.1%2CNASONIABASE:NV16293;Parent=rna-XM_031925705.2
NW_022279623.1	Gnomon	exon	1124868	1125081	.	-	.	ID=exon-XM_016988198.3-13;Dbxref=GeneID:100118775%2CGenbank:XM_016988198.3%2CNASONIABASE:NV16272;Parent=rna-XM_016988198.3
NW_022279623.1	Gnomon	exon	1123201	1123423	.	-	.	ID=exon-XM_016988198.3-14;Dbxref=GeneID:100118775%2CGenbank:XM_016988198.3%2CNASONIABASE:NV16272;Parent=rna-XM_016988198.3
NW_022279623.1	Gnomon	exon	1122630	1122772	.	-	.	ID=exon-XM_016988198.3-15;Dbxref=GeneID:100118775%2CGenbank:XM_016988198.3%2CNASONIABASE:NV16272;Parent=rna-XM_016988198.3
NW_022279623.1	Gnomon	exon	3254580	3254965	.	+	.	ID=exon-XR_004226971.1-1;Dbxref=GeneID:107980810%2CGenbank:XR_004226971.1;Parent=rna-XR_004226971.1
NW_022279623.1	Gnomon	exon	3255349	3255668	.	+	.	ID=exon-XR_004226971.1-2;Dbxref=GeneID:107980810%2CGenbank:XR_004226971.1;Parent=rna-XR_004226971.1
NW_022279623.1	Gnomon	exon	3415439	3415500	.	+	.	ID=exon-XR_004226971.1-5;Dbxref=GeneID:107980810%2CGenbank:XR_004226971.1;Parent=rna-XR_004226971.1
NW_022279623.1	Gnomon	exon	3455484	3455519	.	+	.	ID=exon-XR_004226971.1-6;Dbxref=GeneID:107980810%2CGenbank:XR_004226971.1;Parent=rna-XR_004226971.1
NW_022279623.1	Gnomon	exon	3310883	3310931	.	+	.	ID=exon-XR_004226971.1-3;Dbxref=GeneID:107980810%2CGenbank:XR_004226971.1;Parent=rna-XR_004226971.1
NW_022279623.1	Gnomon	exon	3377819	3377914	.	+	.	ID=exon-XR_004226971.1-4;Dbxref=GeneID:107980810%2CGenbank:XR_004226971.1;Parent=rna-XR_004226971.1
NW_022279623.1	Gnomon	exon	3524055	3524134	.	+	.	ID=exon-XR_004226971.1-7;Dbxref=GeneID:107980810%2CGenbank:XR_004226971.1;Parent=rna-XR_004226971.1
NW_022279623.1	Gnomon	mRNA	3683712	3685878	.	+	.	Name=XM_031925780.2;ID=rna-XM_031925780.2;Dbxref=GeneID:103316334%2CGenbank:XM_031925780.2;Parent=gene-LOC103316334
NW_022279623.1	Gnomon	CDS	2458872	2458882	.	+	0	Name=XP_008206577.1;ID=cds-XP_008206577.1;Dbxref=GeneID:100678188%2CGenbank:XP_008206577.1;Parent=rna-XM_008208355.3
NW_022279623.1	Gnomon	CDS	2458951	2459071	.	+	0	Name=XP_008206577.1;ID=cds-XP_008206577.1;Dbxref=GeneID:100678188%2CGenbank:XP_008206577.1;Parent=rna-XM_008208355.3
NW_022279623.1	Gnomon	CDS	2459221	2459440	.	+	0	Name=XP_008206577.1;ID=cds-XP_008206577.1;Dbxref=GeneID:100678188%2CGenbank:XP_008206577.1;Parent=rna-XM_008208355.3
NW_022279623.1	Gnomon	CDS	2459501	2459766	.	+	0	Name=XP_008206577.1;ID=cds-XP_008206577.1;Dbxref=GeneID:100678188%2CGenbank:XP_008206577.1;Parent=rna-XM_008208355.3
NW_022279623.1	Gnomon	CDS	2459843	2460143	.	+	0	Name=XP_008206577.1;ID=cds-XP_008206577.1;Dbxref=GeneID:100678188%2CGenbank:XP_008206577.1;Parent=rna-XM_008208355.3
NW_022279623.1	Gnomon	CDS	2460209	2460430	.	+	0	Name=XP_008206577.1;ID=cds-XP_008206577.1;Dbxref=GeneID:100678188%2CGenbank:XP_008206577.1;Parent=rna-XM_008208355.3
NW_022279623.1	Gnomon	CDS	2460509	2460713	.	+	0	Name=XP_008206577.1;ID=cds-XP_008206577.1;Dbxref=GeneID:100678188%2CGenbank:XP_008206577.1;Parent=rna-XM_008208355.3
NW_022279623.1	Gnomon	CDS	2460967	2461218	.	+	0	Name=XP_008206577.1;ID=cds-XP_008206577.1;Dbxref=GeneID:100678188%2CGenbank:XP_008206577.1;Parent=rna-XM_008208355.3
NW_022279623.1	Gnomon	CDS	2461553	2461775	.	+	0	Name=XP_008206577.1;ID=cds-XP_008206577.1;Dbxref=GeneID:100678188%2CGenbank:XP_008206577.1;Parent=rna-XM_008208355.3
NW_022279623.1	Gnomon	CDS	2461862	2462224	.	+	0	Name=XP_008206577.1;ID=cds-XP_008206577.1;Dbxref=GeneID:100678188%2CGenbank:XP_008206577.1;Parent=rna-XM_008208355.3
NW_022279623.1	Gnomon	CDS	2462293	2462366	.	+	0	Name=XP_008206577.1;ID=cds-XP_008206577.1;Dbxref=GeneID:100678188%2CGenbank:XP_008206577.1;Parent=rna-XM_008208355.3
NW_022279623.1	Gnomon	CDS	2462441	2462726	.	+	0	Name=XP_008206577.1;ID=cds-XP_008206577.1;Dbxref=GeneID:100678188%2CGenbank:XP_008206577.1;Parent=rna-XM_008208355.3
NW_022279623.1	Gnomon	CDS	2462802	2462996	.	+	0	Name=XP_008206577.1;ID=cds-XP_008206577.1;Dbxref=GeneID:100678188%2CGenbank:XP_008206577.1;Parent=rna-XM_008208355.3
NW_022279623.1	Gnomon	CDS	2463081	2463269	.	+	0	Name=XP_008206577.1;ID=cds-XP_008206577.1;Dbxref=GeneID:100678188%2CGenbank:XP_008206577.1;Parent=rna-XM_008208355.3
NW_022279623.1	Gnomon	CDS	2463357	2463613	.	+	0	Name=XP_008206577.1;ID=cds-XP_008206577.1;Dbxref=GeneID:100678188%2CGenbank:XP_008206577.1;Parent=rna-XM_008208355.3
NW_022279623.1	Gnomon	CDS	2463678	2463930	.	+	0	Name=XP_008206577.1;ID=cds-XP_008206577.1;Dbxref=GeneID:100678188%2CGenbank:XP_008206577.1;Parent=rna-XM_008208355.3
NW_022279623.1	Gnomon	CDS	2464024	2464250	.	+	0	Name=XP_008206577.1;ID=cds-XP_008206577.1;Dbxref=GeneID:100678188%2CGenbank:XP_008206577.1;Parent=rna-XM_008208355.3
NW_022279623.1	Gnomon	CDS	2464349	2464517	.	+	0	Name=XP_008206577.1;ID=cds-XP_008206577.1;Dbxref=GeneID:100678188%2CGenbank:XP_008206577.1;Parent=rna-XM_008208355.3
NW_022279623.1	Gnomon	CDS	2464603	2464764	.	+	0	Name=XP_008206577.1;ID=cds-XP_008206577.1;Dbxref=GeneID:100678188%2CGenbank:XP_008206577.1;Parent=rna-XM_008208355.3
NW_022279623.1	Gnomon	CDS	976412	976511	.	-	0	Name=XP_032457630.1;ID=cds-XP_032457630.1;Dbxref=GeneID:116738653%2CGenbank:XP_032457630.1;Parent=rna-XM_032601739.1
NW_022279623.1	Gnomon	CDS	976059	976199	.	-	0	Name=XP_032457630.1;ID=cds-XP_032457630.1;Dbxref=GeneID:116738653%2CGenbank:XP_032457630.1;Parent=rna-XM_032601739.1
NW_022279623.1	Gnomon	CDS	975672	975992	.	-	0	Name=XP_032457630.1;ID=cds-XP_032457630.1;Dbxref=GeneID:116738653%2CGenbank:XP_032457630.1;Parent=rna-XM_032601739.1
NW_022279623.1	Gnomon	CDS	975468	975568	.	-	0	Name=XP_032457630.1;ID=cds-XP_032457630.1;Dbxref=GeneID:116738653%2CGenbank:XP_032457630.1;Parent=rna-XM_032601739.1
NW_022279623.1	Gnomon	gene	231592	233537	.	-	.	Name=LOC107981905;ID=gene-LOC107981905;Dbxref=GeneID:107981905
NW_022279623.1	Gnomon	mRNA	309569	317205	.	-	.	Name=XM_008210789.3;ID=rna-XM_008210789.3;Dbxref=GeneID:100678822%2CGenbank:XM_008210789.3;Parent=gene-LOC100678822
NW_022279623.1	Gnomon	mRNA	4164963	4168024	.	-	.	Name=XM_008209559.3;ID=rna-XM_008209559.3;Dbxref=GeneID:100116782%2CGenbank:XM_008209559.3%2CNASONIABASE:NV15815;Parent=gene-LOC100116782
NW_022279623.1	Gnomon	mRNA	298929	303769	.	-	.	Name=XM_031925687.2;ID=rna-XM_031925687.2;Dbxref=GeneID:100120509%2CGenbank:XM_031925687.2%2CNASONIABASE:NV16311;Parent=gene-LOC100120509
NW_022279623.1	Gnomon	exon	3849820	3850411	.	-	.	ID=exon-XM_031925784.1-1;Dbxref=GeneID:100117488%2CGenbank:XM_031925784.1%2CNASONIABASE:NV15826;Parent=rna-XM_031925784.1
NW_022279623.1	Gnomon	exon	3792451	3792666	.	-	.	ID=exon-XM_031925784.1-2;Dbxref=GeneID:100117488%2CGenbank:XM_031925784.1%2CNASONIABASE:NV15826;Parent=rna-XM_031925784.1
NW_022279623.1	Gnomon	exon	3776465	3776513	.	-	.	ID=exon-XM_031925784.1-3;Dbxref=GeneID:100117488%2CGenbank:XM_031925784.1%2CNASONIABASE:NV15826;Parent=rna-XM_031925784.1
NW_022279623.1	Gnomon	exon	3760072	3760350	.	-	.	ID=exon-XM_031925784.1-8;Dbxref=GeneID:100117488%2CGenbank:XM_031925784.1%2CNASONIABASE:NV15826;Parent=rna-XM_031925784.1
NW_022279623.1	Gnomon	exon	3759350	3759707	.	-	.	ID=exon-XM_031925784.1-9;Dbxref=GeneID:100117488%2CGenbank:XM_031925784.1%2CNASONIABASE:NV15826;Parent=rna-XM_031925784.1
NW_022279623.1	Gnomon	exon	3766605	3766962	.	-	.	ID=exon-XM_031925784.1-4;Dbxref=GeneID:100117488%2CGenbank:XM_031925784.1%2CNASONIABASE:NV15826;Parent=rna-XM_031925784.1
NW_022279623.1	Gnomon	exon	3764084	3764294	.	-	.	ID=exon-XM_031925784.1-5;Dbxref=GeneID:100117488%2CGenbank:XM_031925784.1%2CNASONIABASE:NV15826;Parent=rna-XM_031925784.1
NW_022279623.1	Gnomon	exon	3761306	3762540	.	-	.	ID=exon-XM_031925784.1-6;Dbxref=GeneID:100117488%2CGenbank:XM_031925784.1%2CNASONIABASE:NV15826;Parent=rna-XM_031925784.1
NW_022279623.1	Gnomon	exon	3760935	3761178	.	-	.	ID=exon-XM_031925784.1-7;Dbxref=GeneID:100117488%2CGenbank:XM_031925784.1%2CNASONIABASE:NV15826;Parent=rna-XM_031925784.1
NW_022279623.1	Gnomon	CDS	307216	307358	.	+	0	Name=XP_001604098.2;ID=cds-XP_001604098.2;Dbxref=GeneID:100120457%2CGenbank:XP_001604098.2%2CNASONIABASE:NV16310;Parent=rna-XM_001604048.5
NW_022279623.1	Gnomon	CDS	307435	307625	.	+	0	Name=XP_001604098.2;ID=cds-XP_001604098.2;Dbxref=GeneID:100120457%2CGenbank:XP_001604098.2%2CNASONIABASE:NV16310;Parent=rna-XM_001604048.5
NW_022279623.1	Gnomon	CDS	307698	307900	.	+	0	Name=XP_001604098.2;ID=cds-XP_001604098.2;Dbxref=GeneID:100120457%2CGenbank:XP_001604098.2%2CNASONIABASE:NV16310;Parent=rna-XM_001604048.5
NW_022279623.1	Gnomon	CDS	307973	308377	.	+	0	Name=XP_001604098.2;ID=cds-XP_001604098.2;Dbxref=GeneID:100120457%2CGenbank:XP_001604098.2%2CNASONIABASE:NV16310;Parent=rna-XM_001604048.5
NW_022279623.1	Gnomon	CDS	308452	308575	.	+	0	Name=XP_001604098.2;ID=cds-XP_001604098.2;Dbxref=GeneID:100120457%2CGenbank:XP_001604098.2%2CNASONIABASE:NV16310;Parent=rna-XM_001604048.5
NW_022279623.1	Gnomon	CDS	308637	308800	.	+	0	Name=XP_001604098.2;ID=cds-XP_001604098.2;Dbxref=GeneID:100120457%2CGenbank:XP_001604098.2%2CNASONIABASE:NV16310;Parent=rna-XM_001604048.5
NW_022279623.1	Gnomon	CDS	308877	309037	.	+	0	Name=XP_001604098.2;ID=cds-XP_001604098.2;Dbxref=GeneID:100120457%2CGenbank:XP_001604098.2%2CNASONIABASE:NV16310;Parent=rna-XM_001604048.5
NW_022279623.1	Gnomon	CDS	309116	309323	.	+	0	Name=XP_001604098.2;ID=cds-XP_001604098.2;Dbxref=GeneID:100120457%2CGenbank:XP_001604098.2%2CNASONIABASE:NV16310;Parent=rna-XM_001604048.5
NW_022279623.1	Gnomon	mRNA	4269953	4272086	.	+	.	Name=XM_001600422.5;ID=rna-XM_001600422.5;Dbxref=GeneID:100115408%2CGenbank:XM_001600422.5%2CNASONIABASE:NV15796;Parent=gene-LOC100115408
NW_022279623.1	Gnomon	CDS	4164067	4164523	.	-	0	Name=XP_001601215.1;ID=cds-XP_001601215.1;Dbxref=GeneID:100116817%2CGenbank:XP_001601215.1%2CNASONIABASE:NV15816;Parent=rna-XM_001601165.6
NW_022279623.1	Gnomon	CDS	4162224	4162981	.	-	0	Name=XP_001601215.1;ID=cds-XP_001601215.1;Dbxref=GeneID:100116817%2CGenbank:XP_001601215.1%2CNASONIABASE:NV15816;Parent=rna-XM_001601165.6
NW_022279623.1	cmsearch	snoRNA	875299	875514	.	+	.	Name=XR_004227010.1;ID=rna-XR_004227010.1;Dbxref=GeneID:116416678%2CRFAM:RF00012%2CGenbank:XR_004227010.1;Parent=gene-LOC116416678
NW_022279623.1	Gnomon	exon	341018	342208	.	-	.	ID=exon-XM_032601748.1-15;Dbxref=GeneID:100120324%2CGenbank:XM_032601748.1%2CNASONIABASE:NV16307;Parent=rna-XM_032601748.1
NW_022279623.1	Gnomon	exon	343409	343661	.	-	.	ID=exon-XM_032601748.1-13;Dbxref=GeneID:100120324%2CGenbank:XM_032601748.1%2CNASONIABASE:NV16307;Parent=rna-XM_032601748.1
NW_022279623.1	Gnomon	exon	342472	342577	.	-	.	ID=exon-XM_032601748.1-14;Dbxref=GeneID:100120324%2CGenbank:XM_032601748.1%2CNASONIABASE:NV16307;Parent=rna-XM_032601748.1
NW_022279623.1	Gnomon	exon	344552	344609	.	-	.	ID=exon-XM_032601748.1-11;Dbxref=GeneID:100120324%2CGenbank:XM_032601748.1%2CNASONIABASE:NV16307;Parent=rna-XM_032601748.1
NW_022279623.1	Gnomon	exon	344345	344482	.	-	.	ID=exon-XM_032601748.1-12;Dbxref=GeneID:100120324%2CGenbank:XM_032601748.1%2CNASONIABASE:NV16307;Parent=rna-XM_032601748.1
NW_022279623.1	Gnomon	exon	344683	344778	.	-	.	ID=exon-XM_032601748.1-10;Dbxref=GeneID:100120324%2CGenbank:XM_032601748.1%2CNASONIABASE:NV16307;Parent=rna-XM_032601748.1
NW_022279623.1	Gnomon	CDS	4270642	4270813	.	+	0	Name=XP_001600472.1;ID=cds-XP_001600472.1;Dbxref=GeneID:100115408%2CGenbank:XP_001600472.1%2CNASONIABASE:NV15796;Parent=rna-XM_001600422.5
NW_022279623.1	Gnomon	CDS	4271129	4271265	.	+	0	Name=XP_001600472.1;ID=cds-XP_001600472.1;Dbxref=GeneID:100115408%2CGenbank:XP_001600472.1%2CNASONIABASE:NV15796;Parent=rna-XM_001600422.5
NW_022279623.1	Gnomon	CDS	4271485	4271595	.	+	0	Name=XP_001600472.1;ID=cds-XP_001600472.1;Dbxref=GeneID:100115408%2CGenbank:XP_001600472.1%2CNASONIABASE:NV15796;Parent=rna-XM_001600422.5
NW_022279623.1	Gnomon	CDS	4271819	4272013	.	+	0	Name=XP_001600472.1;ID=cds-XP_001600472.1;Dbxref=GeneID:100115408%2CGenbank:XP_001600472.1%2CNASONIABASE:NV15796;Parent=rna-XM_001600422.5
NW_022279623.1	Gnomon	mRNA	4005866	4007812	.	+	.	Name=XM_003426718.5;ID=rna-XM_003426718.5;Dbxref=GeneID:100679785%2CGenbank:XM_003426718.5;Parent=gene-LOC100679785
NW_022279623.1	Gnomon	exon	290228	291084	.	-	.	ID=exon-XM_032601752.1-9;Dbxref=GeneID:100120559%2CGenbank:XM_032601752.1%2CNASONIABASE:NV16312;Parent=rna-XM_032601752.1
NW_022279623.1	Gnomon	exon	291877	292211	.	-	.	ID=exon-XM_032601752.1-5;Dbxref=GeneID:100120559%2CGenbank:XM_032601752.1%2CNASONIABASE:NV16312;Parent=rna-XM_032601752.1
NW_022279623.1	Gnomon	exon	291642	291779	.	-	.	ID=exon-XM_032601752.1-6;Dbxref=GeneID:100120559%2CGenbank:XM_032601752.1%2CNASONIABASE:NV16312;Parent=rna-XM_032601752.1
NW_022279623.1	Gnomon	exon	291398	291562	.	-	.	ID=exon-XM_032601752.1-7;Dbxref=GeneID:100120559%2CGenbank:XM_032601752.1%2CNASONIABASE:NV16312;Parent=rna-XM_032601752.1
NW_022279623.1	Gnomon	exon	291172	291329	.	-	.	ID=exon-XM_032601752.1-8;Dbxref=GeneID:100120559%2CGenbank:XM_032601752.1%2CNASONIABASE:NV16312;Parent=rna-XM_032601752.1
NW_022279623.1	Gnomon	exon	298270	298464	.	-	.	ID=exon-XM_032601752.1-1;Dbxref=GeneID:100120559%2CGenbank:XM_032601752.1%2CNASONIABASE:NV16312;Parent=rna-XM_032601752.1
NW_022279623.1	Gnomon	exon	293756	293872	.	-	.	ID=exon-XM_032601752.1-2;Dbxref=GeneID:100120559%2CGenbank:XM_032601752.1%2CNASONIABASE:NV16312;Parent=rna-XM_032601752.1
NW_022279623.1	Gnomon	exon	292610	292855	.	-	.	ID=exon-XM_032601752.1-3;Dbxref=GeneID:100120559%2CGenbank:XM_032601752.1%2CNASONIABASE:NV16312;Parent=rna-XM_032601752.1
NW_022279623.1	Gnomon	exon	292293	292539	.	-	.	ID=exon-XM_032601752.1-4;Dbxref=GeneID:100120559%2CGenbank:XM_032601752.1%2CNASONIABASE:NV16312;Parent=rna-XM_032601752.1
NW_022279623.1	Gnomon	mRNA	3657898	3664109	.	-	.	Name=XM_001601743.6;ID=rna-XM_001601743.6;Dbxref=GeneID:100117605%2CGenbank:XM_001601743.6%2CNASONIABASE:NV15828;Parent=gene-LOC100117605
NW_022279623.1	Gnomon	exon	917582	917797	.	+	.	ID=exon-XM_031925713.2-5;Dbxref=GeneID:100680134%2CGenbank:XM_031925713.2;Parent=rna-XM_031925713.2
NW_022279623.1	Gnomon	exon	917873	919139	.	+	.	ID=exon-XM_031925713.2-6;Dbxref=GeneID:100680134%2CGenbank:XM_031925713.2;Parent=rna-XM_031925713.2
NW_022279623.1	Gnomon	exon	914650	915890	.	+	.	ID=exon-XM_031925713.2-1;Dbxref=GeneID:100680134%2CGenbank:XM_031925713.2;Parent=rna-XM_031925713.2
NW_022279623.1	Gnomon	exon	916396	916656	.	+	.	ID=exon-XM_031925713.2-2;Dbxref=GeneID:100680134%2CGenbank:XM_031925713.2;Parent=rna-XM_031925713.2
NW_022279623.1	Gnomon	exon	916728	917091	.	+	.	ID=exon-XM_031925713.2-3;Dbxref=GeneID:100680134%2CGenbank:XM_031925713.2;Parent=rna-XM_031925713.2
NW_022279623.1	Gnomon	exon	917168	917499	.	+	.	ID=exon-XM_031925713.2-4;Dbxref=GeneID:100680134%2CGenbank:XM_031925713.2;Parent=rna-XM_031925713.2
NW_022279623.1	cmsearch	snRNA	3959672	3959778	.	+	.	Name=XR_004227011.1;ID=rna-XR_004227011.1;Dbxref=GeneID:116416679%2CRFAM:RF00026%2CGenbank:XR_004227011.1;Parent=gene-LOC116416679
NW_022279623.1	Gnomon	exon	4233231	4233729	.	+	.	ID=exon-XM_032601686.1-5;Dbxref=GeneID:100115470%2CGenbank:XM_032601686.1%2CNASONIABASE:NV15805;Parent=rna-XM_032601686.1
NW_022279623.1	Gnomon	exon	4232022	4232165	.	+	.	ID=exon-XM_032601686.1-1;Dbxref=GeneID:100115470%2CGenbank:XM_032601686.1%2CNASONIABASE:NV15805;Parent=rna-XM_032601686.1
NW_022279623.1	Gnomon	exon	4232487	4232634	.	+	.	ID=exon-XM_032601686.1-2;Dbxref=GeneID:100115470%2CGenbank:XM_032601686.1%2CNASONIABASE:NV15805;Parent=rna-XM_032601686.1
NW_022279623.1	Gnomon	exon	4232762	4232898	.	+	.	ID=exon-XM_032601686.1-3;Dbxref=GeneID:100115470%2CGenbank:XM_032601686.1%2CNASONIABASE:NV15805;Parent=rna-XM_032601686.1
NW_022279623.1	Gnomon	exon	4232974	4233141	.	+	.	ID=exon-XM_032601686.1-4;Dbxref=GeneID:100115470%2CGenbank:XM_032601686.1%2CNASONIABASE:NV15805;Parent=rna-XM_032601686.1
NW_022279623.1	Gnomon	mRNA	306714	309627	.	+	.	Name=XM_001604048.5;ID=rna-XM_001604048.5;Dbxref=GeneID:100120457%2CGenbank:XM_001604048.5%2CNASONIABASE:NV16310;Parent=gene-LOC100120457
NW_022279623.1	Gnomon	exon	1052079	1052342	.	-	.	ID=exon-XM_016988198.3-49;Dbxref=GeneID:100118775%2CGenbank:XM_016988198.3%2CNASONIABASE:NV16272;Parent=rna-XM_016988198.3
NW_022279623.1	Gnomon	mRNA	2298187	2301990	.	+	.	Name=XM_008216133.3;ID=rna-XM_008216133.3;Dbxref=GeneID:100116187%2CGenbank:XM_008216133.3%2CNASONIABASE:NV19008;Parent=gene-LOC100116187
NW_022279623.1	Gnomon	exon	1056592	1056704	.	-	.	ID=exon-XM_016988198.3-40;Dbxref=GeneID:100118775%2CGenbank:XM_016988198.3%2CNASONIABASE:NV16272;Parent=rna-XM_016988198.3
NW_022279623.1	Gnomon	exon	1056359	1056499	.	-	.	ID=exon-XM_016988198.3-41;Dbxref=GeneID:100118775%2CGenbank:XM_016988198.3%2CNASONIABASE:NV16272;Parent=rna-XM_016988198.3
NW_022279623.1	Gnomon	exon	1054956	1055075	.	-	.	ID=exon-XM_016988198.3-42;Dbxref=GeneID:100118775%2CGenbank:XM_016988198.3%2CNASONIABASE:NV16272;Parent=rna-XM_016988198.3
NW_022279623.1	Gnomon	exon	1054727	1054879	.	-	.	ID=exon-XM_016988198.3-43;Dbxref=GeneID:100118775%2CGenbank:XM_016988198.3%2CNASONIABASE:NV16272;Parent=rna-XM_016988198.3
NW_022279623.1	Gnomon	exon	1054572	1054644	.	-	.	ID=exon-XM_016988198.3-44;Dbxref=GeneID:100118775%2CGenbank:XM_016988198.3%2CNASONIABASE:NV16272;Parent=rna-XM_016988198.3
NW_022279623.1	Gnomon	exon	1053398	1053582	.	-	.	ID=exon-XM_016988198.3-45;Dbxref=GeneID:100118775%2CGenbank:XM_016988198.3%2CNASONIABASE:NV16272;Parent=rna-XM_016988198.3
NW_022279623.1	Gnomon	exon	1052965	1053142	.	-	.	ID=exon-XM_016988198.3-46;Dbxref=GeneID:100118775%2CGenbank:XM_016988198.3%2CNASONIABASE:NV16272;Parent=rna-XM_016988198.3
NW_022279623.1	Gnomon	exon	1052791	1052871	.	-	.	ID=exon-XM_016988198.3-47;Dbxref=GeneID:100118775%2CGenbank:XM_016988198.3%2CNASONIABASE:NV16272;Parent=rna-XM_016988198.3
NW_022279623.1	Gnomon	exon	1052426	1052593	.	-	.	ID=exon-XM_016988198.3-48;Dbxref=GeneID:100118775%2CGenbank:XM_016988198.3%2CNASONIABASE:NV16272;Parent=rna-XM_016988198.3
NW_022279623.1	Gnomon	CDS	1413023	1413230	.	-	0	Name=XP_031781563.1;ID=cds-XP_031781563.1;Dbxref=GeneID:116416645%2CGenbank:XP_031781563.1;Parent=rna-XM_031925703.1
NW_022279623.1	Gnomon	CDS	1412369	1412806	.	-	0	Name=XP_031781563.1;ID=cds-XP_031781563.1;Dbxref=GeneID:116416645%2CGenbank:XP_031781563.1;Parent=rna-XM_031925703.1
NW_022279623.1	Gnomon	CDS	1412004	1412282	.	-	0	Name=XP_031781563.1;ID=cds-XP_031781563.1;Dbxref=GeneID:116416645%2CGenbank:XP_031781563.1;Parent=rna-XM_031925703.1
NW_022279623.1	Gnomon	CDS	1411723	1411931	.	-	0	Name=XP_031781563.1;ID=cds-XP_031781563.1;Dbxref=GeneID:116416645%2CGenbank:XP_031781563.1;Parent=rna-XM_031925703.1
NW_022279623.1	Gnomon	CDS	1411486	1411645	.	-	0	Name=XP_031781563.1;ID=cds-XP_031781563.1;Dbxref=GeneID:116416645%2CGenbank:XP_031781563.1;Parent=rna-XM_031925703.1
NW_022279623.1	Gnomon	CDS	1411223	1411344	.	-	0	Name=XP_031781563.1;ID=cds-XP_031781563.1;Dbxref=GeneID:116416645%2CGenbank:XP_031781563.1;Parent=rna-XM_031925703.1
NW_022279623.1	Gnomon	exon	1051800	1051996	.	-	.	ID=exon-XM_016988198.3-50;Dbxref=GeneID:100118775%2CGenbank:XM_016988198.3%2CNASONIABASE:NV16272;Parent=rna-XM_016988198.3
NW_022279623.1	Gnomon	exon	1051536	1051687	.	-	.	ID=exon-XM_016988198.3-51;Dbxref=GeneID:100118775%2CGenbank:XM_016988198.3%2CNASONIABASE:NV16272;Parent=rna-XM_016988198.3
NW_022279623.1	Gnomon	exon	1051200	1051452	.	-	.	ID=exon-XM_016988198.3-52;Dbxref=GeneID:100118775%2CGenbank:XM_016988198.3%2CNASONIABASE:NV16272;Parent=rna-XM_016988198.3
NW_022279623.1	Gnomon	mRNA	2906299	2909436	.	-	.	Name=XM_031925686.1;ID=rna-XM_031925686.1;Dbxref=GeneID:100116445%2CGenbank:XM_031925686.1%2CNASONIABASE:NV17757;Note=The sequence of the model RefSeq transcript was modified relative to this genomic sequence to represent the inferred CDS: inserted 2 bases in 2 codons;Parent=gene-LOC100116445
NW_022279623.1	Gnomon	exon	1114231	1114614	.	-	.	ID=exon-XM_016988198.3-27;Dbxref=GeneID:100118775%2CGenbank:XM_016988198.3%2CNASONIABASE:NV16272;Parent=rna-XM_016988198.3
NW_022279623.1	Gnomon	exon	1112219	1112349	.	-	.	ID=exon-XM_016988198.3-28;Dbxref=GeneID:100118775%2CGenbank:XM_016988198.3%2CNASONIABASE:NV16272;Parent=rna-XM_016988198.3
NW_022279623.1	Gnomon	exon	1110204	1110314	.	-	.	ID=exon-XM_016988198.3-29;Dbxref=GeneID:100118775%2CGenbank:XM_016988198.3%2CNASONIABASE:NV16272;Parent=rna-XM_016988198.3
NW_022279623.1	Gnomon	exon	1119346	1121098	.	-	.	ID=exon-XM_016988198.3-20;Dbxref=GeneID:100118775%2CGenbank:XM_016988198.3%2CNASONIABASE:NV16272;Parent=rna-XM_016988198.3
NW_022279623.1	Gnomon	exon	1119036	1119201	.	-	.	ID=exon-XM_016988198.3-21;Dbxref=GeneID:100118775%2CGenbank:XM_016988198.3%2CNASONIABASE:NV16272;Parent=rna-XM_016988198.3
NW_022279623.1	Gnomon	exon	1118804	1118957	.	-	.	ID=exon-XM_016988198.3-22;Dbxref=GeneID:100118775%2CGenbank:XM_016988198.3%2CNASONIABASE:NV16272;Parent=rna-XM_016988198.3
NW_022279623.1	Gnomon	exon	1118508	1118687	.	-	.	ID=exon-XM_016988198.3-23;Dbxref=GeneID:100118775%2CGenbank:XM_016988198.3%2CNASONIABASE:NV16272;Parent=rna-XM_016988198.3
NW_022279623.1	Gnomon	exon	1117632	1117772	.	-	.	ID=exon-XM_016988198.3-24;Dbxref=GeneID:100118775%2CGenbank:XM_016988198.3%2CNASONIABASE:NV16272;Parent=rna-XM_016988198.3
NW_022279623.1	Gnomon	exon	1117046	1117153	.	-	.	ID=exon-XM_016988198.3-25;Dbxref=GeneID:100118775%2CGenbank:XM_016988198.3%2CNASONIABASE:NV16272;Parent=rna-XM_016988198.3
NW_022279623.1	Gnomon	exon	1116793	1116964	.	-	.	ID=exon-XM_016988198.3-26;Dbxref=GeneID:100118775%2CGenbank:XM_016988198.3%2CNASONIABASE:NV16272;Parent=rna-XM_016988198.3
NW_022279623.1	Gnomon	exon	1063503	1063605	.	-	.	ID=exon-XM_016988198.3-38;Dbxref=GeneID:100118775%2CGenbank:XM_016988198.3%2CNASONIABASE:NV16272;Parent=rna-XM_016988198.3
NW_022279623.1	Gnomon	exon	1061539	1061654	.	-	.	ID=exon-XM_016988198.3-39;Dbxref=GeneID:100118775%2CGenbank:XM_016988198.3%2CNASONIABASE:NV16272;Parent=rna-XM_016988198.3
NW_022279623.1	Gnomon	exon	1109112	1109313	.	-	.	ID=exon-XM_016988198.3-30;Dbxref=GeneID:100118775%2CGenbank:XM_016988198.3%2CNASONIABASE:NV16272;Parent=rna-XM_016988198.3
NW_022279623.1	Gnomon	exon	1108684	1109025	.	-	.	ID=exon-XM_016988198.3-31;Dbxref=GeneID:100118775%2CGenbank:XM_016988198.3%2CNASONIABASE:NV16272;Parent=rna-XM_016988198.3
NW_022279623.1	Gnomon	exon	1108191	1108317	.	-	.	ID=exon-XM_016988198.3-32;Dbxref=GeneID:100118775%2CGenbank:XM_016988198.3%2CNASONIABASE:NV16272;Parent=rna-XM_016988198.3
NW_022279623.1	Gnomon	exon	1108006	1108114	.	-	.	ID=exon-XM_016988198.3-33;Dbxref=GeneID:100118775%2CGenbank:XM_016988198.3%2CNASONIABASE:NV16272;Parent=rna-XM_016988198.3
NW_022279623.1	Gnomon	exon	1107758	1107933	.	-	.	ID=exon-XM_016988198.3-34;Dbxref=GeneID:100118775%2CGenbank:XM_016988198.3%2CNASONIABASE:NV16272;Parent=rna-XM_016988198.3
NW_022279623.1	Gnomon	exon	1107406	1107680	.	-	.	ID=exon-XM_016988198.3-35;Dbxref=GeneID:100118775%2CGenbank:XM_016988198.3%2CNASONIABASE:NV16272;Parent=rna-XM_016988198.3
NW_022279623.1	Gnomon	exon	1107194	1107330	.	-	.	ID=exon-XM_016988198.3-36;Dbxref=GeneID:100118775%2CGenbank:XM_016988198.3%2CNASONIABASE:NV16272;Parent=rna-XM_016988198.3
NW_022279623.1	Gnomon	exon	1065764	1065881	.	-	.	ID=exon-XM_016988198.3-37;Dbxref=GeneID:100118775%2CGenbank:XM_016988198.3%2CNASONIABASE:NV16272;Parent=rna-XM_016988198.3
NW_022279623.1	Gnomon	exon	1024806	1024964	.	-	.	ID=exon-XM_016988205.2-9;Dbxref=GeneID:100118853%2CGenbank:XM_016988205.2%2CNASONIABASE:NV16274;Parent=rna-XM_016988205.2
NW_022279623.1	Gnomon	exon	1027665	1027799	.	-	.	ID=exon-XM_016988205.2-7;Dbxref=GeneID:100118853%2CGenbank:XM_016988205.2%2CNASONIABASE:NV16274;Parent=rna-XM_016988205.2
NW_022279623.1	Gnomon	exon	1025934	1026065	.	-	.	ID=exon-XM_016988205.2-8;Dbxref=GeneID:100118853%2CGenbank:XM_016988205.2%2CNASONIABASE:NV16274;Parent=rna-XM_016988205.2
NW_022279623.1	Gnomon	exon	1030249	1030352	.	-	.	ID=exon-XM_016988205.2-5;Dbxref=GeneID:100118853%2CGenbank:XM_016988205.2%2CNASONIABASE:NV16274;Parent=rna-XM_016988205.2
NW_022279623.1	Gnomon	exon	1029241	1029375	.	-	.	ID=exon-XM_016988205.2-6;Dbxref=GeneID:100118853%2CGenbank:XM_016988205.2%2CNASONIABASE:NV16274;Parent=rna-XM_016988205.2
NW_022279623.1	Gnomon	exon	1031201	1031348	.	-	.	ID=exon-XM_016988205.2-3;Dbxref=GeneID:100118853%2CGenbank:XM_016988205.2%2CNASONIABASE:NV16274;Parent=rna-XM_016988205.2
NW_022279623.1	Gnomon	exon	1030455	1030577	.	-	.	ID=exon-XM_016988205.2-4;Dbxref=GeneID:100118853%2CGenbank:XM_016988205.2%2CNASONIABASE:NV16274;Parent=rna-XM_016988205.2
NW_022279623.1	Gnomon	exon	1033110	1033261	.	-	.	ID=exon-XM_016988205.2-1;Dbxref=GeneID:100118853%2CGenbank:XM_016988205.2%2CNASONIABASE:NV16274;Parent=rna-XM_016988205.2
NW_022279623.1	Gnomon	exon	1032448	1032846	.	-	.	ID=exon-XM_016988205.2-2;Dbxref=GeneID:100118853%2CGenbank:XM_016988205.2%2CNASONIABASE:NV16274;Parent=rna-XM_016988205.2
NW_022279623.1	Gnomon	exon	4017863	4017986	.	+	.	ID=exon-XM_003426717.3-1;Dbxref=GeneID:100679748%2CGenbank:XM_003426717.3;Parent=rna-XM_003426717.3
NW_022279623.1	Gnomon	exon	4018049	4019481	.	+	.	ID=exon-XM_003426717.3-2;Dbxref=GeneID:100679748%2CGenbank:XM_003426717.3;Parent=rna-XM_003426717.3
NW_022279623.1	Gnomon	exon	2171248	2171653	.	+	.	ID=exon-XM_031925814.1-1;Dbxref=GeneID:100118446%2CGenbank:XM_031925814.1%2CNASONIABASE:NV50379;Parent=rna-XM_031925814.1
NW_022279623.1	Gnomon	exon	2184278	2185468	.	+	.	ID=exon-XM_031925814.1-2;Dbxref=GeneID:100118446%2CGenbank:XM_031925814.1%2CNASONIABASE:NV50379;Parent=rna-XM_031925814.1
NW_022279623.1	Gnomon	exon	2222364	2222417	.	+	.	ID=exon-XM_031925814.1-3;Dbxref=GeneID:100118446%2CGenbank:XM_031925814.1%2CNASONIABASE:NV50379;Parent=rna-XM_031925814.1
NW_022279623.1	Gnomon	exon	2249221	2249444	.	+	.	ID=exon-XM_031925814.1-4;Dbxref=GeneID:100118446%2CGenbank:XM_031925814.1%2CNASONIABASE:NV50379;Parent=rna-XM_031925814.1
NW_022279623.1	Gnomon	exon	2251497	2251667	.	+	.	ID=exon-XM_031925814.1-5;Dbxref=GeneID:100118446%2CGenbank:XM_031925814.1%2CNASONIABASE:NV50379;Parent=rna-XM_031925814.1
NW_022279623.1	Gnomon	exon	2254751	2255017	.	+	.	ID=exon-XM_031925814.1-6;Dbxref=GeneID:100118446%2CGenbank:XM_031925814.1%2CNASONIABASE:NV50379;Parent=rna-XM_031925814.1
NW_022279623.1	Gnomon	exon	2257782	2258672	.	+	.	ID=exon-XM_031925814.1-7;Dbxref=GeneID:100118446%2CGenbank:XM_031925814.1%2CNASONIABASE:NV50379;Parent=rna-XM_031925814.1
NW_022279623.1	Gnomon	exon	2260477	2260557	.	+	.	ID=exon-XM_031925814.1-8;Dbxref=GeneID:100118446%2CGenbank:XM_031925814.1%2CNASONIABASE:NV50379;Parent=rna-XM_031925814.1
NW_022279623.1	Gnomon	exon	2274983	2275313	.	+	.	ID=exon-XM_031925814.1-9;Dbxref=GeneID:100118446%2CGenbank:XM_031925814.1%2CNASONIABASE:NV50379;Parent=rna-XM_031925814.1
NW_022279623.1	Gnomon	exon	2303768	2303861	.	+	.	ID=exon-XR_004227005.1-2;Dbxref=GeneID:116416672%2CGenbank:XR_004227005.1;Parent=rna-XR_004227005.1
NW_022279623.1	Gnomon	CDS	2415866	2415868	.	+	0	Name=XP_001599746.2;ID=cds-XP_001599746.2;Dbxref=GeneID:100114854%2CGenbank:XP_001599746.2%2CNASONIABASE:NV18629;Parent=rna-XM_001599696.5
NW_022279623.1	Gnomon	CDS	2417026	2417427	.	+	0	Name=XP_001599746.2;ID=cds-XP_001599746.2;Dbxref=GeneID:100114854%2CGenbank:XP_001599746.2%2CNASONIABASE:NV18629;Parent=rna-XM_001599696.5
NW_022279623.1	Gnomon	CDS	2417754	2418188	.	+	0	Name=XP_001599746.2;ID=cds-XP_001599746.2;Dbxref=GeneID:100114854%2CGenbank:XP_001599746.2%2CNASONIABASE:NV18629;Parent=rna-XM_001599696.5
NW_022279623.1	Gnomon	CDS	2418809	2419413	.	+	0	Name=XP_001599746.2;ID=cds-XP_001599746.2;Dbxref=GeneID:100114854%2CGenbank:XP_001599746.2%2CNASONIABASE:NV18629;Parent=rna-XM_001599696.5
NW_022279623.1	Gnomon	CDS	2419486	2419699	.	+	0	Name=XP_001599746.2;ID=cds-XP_001599746.2;Dbxref=GeneID:100114854%2CGenbank:XP_001599746.2%2CNASONIABASE:NV18629;Parent=rna-XM_001599696.5
NW_022279623.1	Gnomon	exon	2302631	2302878	.	+	.	ID=exon-XR_004227005.1-1;Dbxref=GeneID:116416672%2CGenbank:XR_004227005.1;Parent=rna-XR_004227005.1
NW_022279623.1	Gnomon	exon	3678706	3678784	.	-	.	ID=exon-XM_008209601.4-1;Dbxref=GeneID:100680248%2CGenbank:XM_008209601.4;Parent=rna-XM_008209601.4
NW_022279623.1	Gnomon	exon	3676785	3677000	.	-	.	ID=exon-XM_008209601.4-4;Dbxref=GeneID:100680248%2CGenbank:XM_008209601.4;Parent=rna-XM_008209601.4
NW_022279623.1	Gnomon	exon	3676517	3676701	.	-	.	ID=exon-XM_008209601.4-5;Dbxref=GeneID:100680248%2CGenbank:XM_008209601.4;Parent=rna-XM_008209601.4
NW_022279623.1	Gnomon	exon	3677562	3677836	.	-	.	ID=exon-XM_008209601.4-2;Dbxref=GeneID:100680248%2CGenbank:XM_008209601.4;Parent=rna-XM_008209601.4
NW_022279623.1	Gnomon	exon	3677130	3677371	.	-	.	ID=exon-XM_008209601.4-3;Dbxref=GeneID:100680248%2CGenbank:XM_008209601.4;Parent=rna-XM_008209601.4
NW_022279623.1	Gnomon	exon	3674025	3676422	.	-	.	ID=exon-XM_008209601.4-6;Dbxref=GeneID:100680248%2CGenbank:XM_008209601.4;Parent=rna-XM_008209601.4
NW_022279623.1	Gnomon	exon	1981263	1981925	.	-	.	ID=exon-XM_031925803.2-10;Dbxref=GeneID:100119039%2CGenbank:XM_031925803.2%2CNASONIABASE:NV17078;Parent=rna-XM_031925803.2
NW_022279623.1	Gnomon	exon	1979385	1979559	.	-	.	ID=exon-XM_031925803.2-11;Dbxref=GeneID:100119039%2CGenbank:XM_031925803.2%2CNASONIABASE:NV17078;Parent=rna-XM_031925803.2
NW_022279623.1	Gnomon	exon	1962464	1962838	.	-	.	ID=exon-XM_031925803.2-12;Dbxref=GeneID:100119039%2CGenbank:XM_031925803.2%2CNASONIABASE:NV17078;Parent=rna-XM_031925803.2
NW_022279623.1	Gnomon	exon	1961675	1961799	.	-	.	ID=exon-XM_031925803.2-13;Dbxref=GeneID:100119039%2CGenbank:XM_031925803.2%2CNASONIABASE:NV17078;Parent=rna-XM_031925803.2
NW_022279623.1	Gnomon	exon	1961210	1961602	.	-	.	ID=exon-XM_031925803.2-14;Dbxref=GeneID:100119039%2CGenbank:XM_031925803.2%2CNASONIABASE:NV17078;Parent=rna-XM_031925803.2
NW_022279623.1	Gnomon	exon	1959711	1960064	.	-	.	ID=exon-XM_031925803.2-15;Dbxref=GeneID:100119039%2CGenbank:XM_031925803.2%2CNASONIABASE:NV17078;Parent=rna-XM_031925803.2
NW_022279623.1	Gnomon	exon	1959472	1959630	.	-	.	ID=exon-XM_031925803.2-16;Dbxref=GeneID:100119039%2CGenbank:XM_031925803.2%2CNASONIABASE:NV17078;Parent=rna-XM_031925803.2
NW_022279623.1	Gnomon	exon	1959257	1959394	.	-	.	ID=exon-XM_031925803.2-17;Dbxref=GeneID:100119039%2CGenbank:XM_031925803.2%2CNASONIABASE:NV17078;Parent=rna-XM_031925803.2
NW_022279623.1	Gnomon	exon	1947568	1959159	.	-	.	ID=exon-XM_031925803.2-18;Dbxref=GeneID:100119039%2CGenbank:XM_031925803.2%2CNASONIABASE:NV17078;Parent=rna-XM_031925803.2
NW_022279623.1	Gnomon	CDS	3904028	3904082	.	+	0	Name=XP_008207798.1;ID=cds-XP_008207798.1;Dbxref=GeneID:100117261%2CGenbank:XP_008207798.1%2CNASONIABASE:NV15824;Parent=rna-XM_008209576.3
NW_022279623.1	Gnomon	CDS	3971315	3971439	.	+	0	Name=XP_008207798.1;ID=cds-XP_008207798.1;Dbxref=GeneID:100117261%2CGenbank:XP_008207798.1%2CNASONIABASE:NV15824;Parent=rna-XM_008209576.3
NW_022279623.1	Gnomon	CDS	3971658	3971796	.	+	0	Name=XP_008207798.1;ID=cds-XP_008207798.1;Dbxref=GeneID:100117261%2CGenbank:XP_008207798.1%2CNASONIABASE:NV15824;Parent=rna-XM_008209576.3
NW_022279623.1	Gnomon	CDS	3986290	3986420	.	+	0	Name=XP_008207798.1;ID=cds-XP_008207798.1;Dbxref=GeneID:100117261%2CGenbank:XP_008207798.1%2CNASONIABASE:NV15824;Parent=rna-XM_008209576.3
NW_022279623.1	Gnomon	CDS	3992286	3992501	.	+	0	Name=XP_008207798.1;ID=cds-XP_008207798.1;Dbxref=GeneID:100117261%2CGenbank:XP_008207798.1%2CNASONIABASE:NV15824;Parent=rna-XM_008209576.3
NW_022279623.1	Gnomon	CDS	3992579	3992808	.	+	0	Name=XP_008207798.1;ID=cds-XP_008207798.1;Dbxref=GeneID:100117261%2CGenbank:XP_008207798.1%2CNASONIABASE:NV15824;Parent=rna-XM_008209576.3
NW_022279623.1	Gnomon	CDS	3992955	3993189	.	+	0	Name=XP_008207798.1;ID=cds-XP_008207798.1;Dbxref=GeneID:100117261%2CGenbank:XP_008207798.1%2CNASONIABASE:NV15824;Parent=rna-XM_008209576.3
NW_022279623.1	Gnomon	CDS	3993284	3993397	.	+	0	Name=XP_008207798.1;ID=cds-XP_008207798.1;Dbxref=GeneID:100117261%2CGenbank:XP_008207798.1%2CNASONIABASE:NV15824;Parent=rna-XM_008209576.3
NW_022279623.1	Gnomon	exon	3626168	3626460	.	+	.	ID=exon-XM_031925601.2-3;Dbxref=GeneID:100117842%2CGenbank:XM_031925601.2%2CNASONIABASE:NV15831;Parent=rna-XM_031925601.2
NW_022279623.1	Gnomon	exon	3626594	3626747	.	+	.	ID=exon-XM_031925601.2-4;Dbxref=GeneID:100117842%2CGenbank:XM_031925601.2%2CNASONIABASE:NV15831;Parent=rna-XM_031925601.2
NW_022279623.1	Gnomon	exon	3626826	3626963	.	+	.	ID=exon-XM_031925601.2-5;Dbxref=GeneID:100117842%2CGenbank:XM_031925601.2%2CNASONIABASE:NV15831;Parent=rna-XM_031925601.2
NW_022279623.1	Gnomon	exon	3627039	3627186	.	+	.	ID=exon-XM_031925601.2-6;Dbxref=GeneID:100117842%2CGenbank:XM_031925601.2%2CNASONIABASE:NV15831;Parent=rna-XM_031925601.2
NW_022279623.1	Gnomon	exon	3625339	3625857	.	+	.	ID=exon-XM_031925601.2-1;Dbxref=GeneID:100117842%2CGenbank:XM_031925601.2%2CNASONIABASE:NV15831;Parent=rna-XM_031925601.2
NW_022279623.1	Gnomon	exon	3625932	3626087	.	+	.	ID=exon-XM_031925601.2-2;Dbxref=GeneID:100117842%2CGenbank:XM_031925601.2%2CNASONIABASE:NV15831;Parent=rna-XM_031925601.2
NW_022279623.1	Gnomon	exon	3627276	3627395	.	+	.	ID=exon-XM_031925601.2-7;Dbxref=GeneID:100117842%2CGenbank:XM_031925601.2%2CNASONIABASE:NV15831;Parent=rna-XM_031925601.2
NW_022279623.1	Gnomon	exon	3627483	3628103	.	+	.	ID=exon-XM_031925601.2-8;Dbxref=GeneID:100117842%2CGenbank:XM_031925601.2%2CNASONIABASE:NV15831;Parent=rna-XM_031925601.2
NW_022279623.1	Gnomon	mRNA	309569	316909	.	-	.	Name=XM_008210787.3;ID=rna-XM_008210787.3;Dbxref=GeneID:100678822%2CGenbank:XM_008210787.3;Parent=gene-LOC100678822
NW_022279623.1	Gnomon	exon	4151538	4151711	.	+	.	ID=exon-XM_031925651.1-9;Dbxref=GeneID:100116876%2CGenbank:XM_031925651.1%2CNASONIABASE:NV15818;Parent=rna-XM_031925651.1
NW_022279623.1	Gnomon	exon	4150147	4150385	.	+	.	ID=exon-XM_031925651.1-5;Dbxref=GeneID:100116876%2CGenbank:XM_031925651.1%2CNASONIABASE:NV15818;Parent=rna-XM_031925651.1
NW_022279623.1	Gnomon	exon	4150458	4150825	.	+	.	ID=exon-XM_031925651.1-6;Dbxref=GeneID:100116876%2CGenbank:XM_031925651.1%2CNASONIABASE:NV15818;Parent=rna-XM_031925651.1
NW_022279623.1	Gnomon	exon	4150900	4151180	.	+	.	ID=exon-XM_031925651.1-7;Dbxref=GeneID:100116876%2CGenbank:XM_031925651.1%2CNASONIABASE:NV15818;Parent=rna-XM_031925651.1
NW_022279623.1	Gnomon	exon	4151274	4151455	.	+	.	ID=exon-XM_031925651.1-8;Dbxref=GeneID:100116876%2CGenbank:XM_031925651.1%2CNASONIABASE:NV15818;Parent=rna-XM_031925651.1
NW_022279623.1	Gnomon	exon	4146116	4146141	.	+	.	ID=exon-XM_031925651.1-1;Dbxref=GeneID:100116876%2CGenbank:XM_031925651.1%2CNASONIABASE:NV15818;Parent=rna-XM_031925651.1
NW_022279623.1	Gnomon	exon	4148760	4149284	.	+	.	ID=exon-XM_031925651.1-2;Dbxref=GeneID:100116876%2CGenbank:XM_031925651.1%2CNASONIABASE:NV15818;Parent=rna-XM_031925651.1
NW_022279623.1	Gnomon	exon	4149356	4149511	.	+	.	ID=exon-XM_031925651.1-3;Dbxref=GeneID:100116876%2CGenbank:XM_031925651.1%2CNASONIABASE:NV15818;Parent=rna-XM_031925651.1
NW_022279623.1	Gnomon	exon	4149605	4150076	.	+	.	ID=exon-XM_031925651.1-4;Dbxref=GeneID:100116876%2CGenbank:XM_031925651.1%2CNASONIABASE:NV15818;Parent=rna-XM_031925651.1
NW_022279623.1	Gnomon	CDS	3611932	3612114	.	+	0	Name=XP_031781620.1;ID=cds-XP_031781620.1;Dbxref=GeneID:100680468%2CGenbank:XP_031781620.1;Parent=rna-XM_031925760.2
NW_022279623.1	Gnomon	CDS	3612362	3613147	.	+	0	Name=XP_031781620.1;ID=cds-XP_031781620.1;Dbxref=GeneID:100680468%2CGenbank:XP_031781620.1;Parent=rna-XM_031925760.2
NW_022279623.1	Gnomon	CDS	231316	231352	.	-	0	Name=XP_031781562.1;ID=cds-XP_031781562.1;Dbxref=GeneID:107981805%2CGenbank:XP_031781562.1;Parent=rna-XM_031925702.1
NW_022279623.1	Gnomon	CDS	231093	231227	.	-	0	Name=XP_031781562.1;ID=cds-XP_031781562.1;Dbxref=GeneID:107981805%2CGenbank:XP_031781562.1;Parent=rna-XM_031925702.1
NW_022279623.1	Gnomon	CDS	230917	231062	.	-	0	Name=XP_031781562.1;ID=cds-XP_031781562.1;Dbxref=GeneID:107981805%2CGenbank:XP_031781562.1;Parent=rna-XM_031925702.1
NW_022279623.1	Gnomon	mRNA	3015840	3023752	.	+	.	Name=XM_031925685.2;ID=rna-XM_031925685.2;Dbxref=GeneID:103318172%2CGenbank:XM_031925685.2;Parent=gene-LOC103318172
NW_022279623.1	Gnomon	CDS	231316	231352	.	-	0	Name=XP_016843961.1;ID=cds-XP_016843961.1;Dbxref=GeneID:107981805%2CGenbank:XP_016843961.1;Parent=rna-XM_016988472.3
NW_022279623.1	Gnomon	CDS	230917	231227	.	-	0	Name=XP_016843961.1;ID=cds-XP_016843961.1;Dbxref=GeneID:107981805%2CGenbank:XP_016843961.1;Parent=rna-XM_016988472.3
NW_022279623.1	Gnomon	exon	2500801	2501176	.	+	.	ID=exon-XM_016987823.3-9;Dbxref=GeneID:100115220%2CGenbank:XM_016987823.3%2CNASONIABASE:NV50866;Parent=rna-XM_016987823.3
NW_022279623.1	Gnomon	exon	2472815	2473505	.	+	.	ID=exon-XM_016987823.3-1;Dbxref=GeneID:100115220%2CGenbank:XM_016987823.3%2CNASONIABASE:NV50866;Parent=rna-XM_016987823.3
NW_022279623.1	Gnomon	exon	2492547	2493445	.	+	.	ID=exon-XM_016987823.3-2;Dbxref=GeneID:100115220%2CGenbank:XM_016987823.3%2CNASONIABASE:NV50866;Parent=rna-XM_016987823.3
NW_022279623.1	Gnomon	exon	2498728	2498859	.	+	.	ID=exon-XM_016987823.3-3;Dbxref=GeneID:100115220%2CGenbank:XM_016987823.3%2CNASONIABASE:NV50866;Parent=rna-XM_016987823.3
NW_022279623.1	Gnomon	exon	2499348	2499446	.	+	.	ID=exon-XM_016987823.3-4;Dbxref=GeneID:100115220%2CGenbank:XM_016987823.3%2CNASONIABASE:NV50866;Parent=rna-XM_016987823.3
NW_022279623.1	Gnomon	exon	2499539	2499637	.	+	.	ID=exon-XM_016987823.3-5;Dbxref=GeneID:100115220%2CGenbank:XM_016987823.3%2CNASONIABASE:NV50866;Parent=rna-XM_016987823.3
NW_022279623.1	Gnomon	exon	2499942	2500139	.	+	.	ID=exon-XM_016987823.3-6;Dbxref=GeneID:100115220%2CGenbank:XM_016987823.3%2CNASONIABASE:NV50866;Parent=rna-XM_016987823.3
NW_022279623.1	Gnomon	exon	2500272	2500370	.	+	.	ID=exon-XM_016987823.3-7;Dbxref=GeneID:100115220%2CGenbank:XM_016987823.3%2CNASONIABASE:NV50866;Parent=rna-XM_016987823.3
NW_022279623.1	Gnomon	exon	2500440	2500736	.	+	.	ID=exon-XM_016987823.3-8;Dbxref=GeneID:100115220%2CGenbank:XM_016987823.3%2CNASONIABASE:NV50866;Parent=rna-XM_016987823.3
NW_022279623.1	Gnomon	mRNA	4195638	4197041	.	-	.	Name=XM_032601710.1;ID=rna-XM_032601710.1;Dbxref=GeneID:103316332%2CGenbank:XM_032601710.1;Parent=gene-LOC103316332
NW_022279623.1	Gnomon	exon	901364	901665	.	-	.	ID=exon-XM_032601728.1-6;Dbxref=GeneID:100119415%2CGenbank:XM_032601728.1%2CNASONIABASE:NV16287;Parent=rna-XM_032601728.1
NW_022279623.1	Gnomon	exon	902012	902306	.	-	.	ID=exon-XM_032601728.1-4;Dbxref=GeneID:100119415%2CGenbank:XM_032601728.1%2CNASONIABASE:NV16287;Parent=rna-XM_032601728.1
NW_022279623.1	Gnomon	exon	901742	901931	.	-	.	ID=exon-XM_032601728.1-5;Dbxref=GeneID:100119415%2CGenbank:XM_032601728.1%2CNASONIABASE:NV16287;Parent=rna-XM_032601728.1
NW_022279623.1	Gnomon	exon	902989	903188	.	-	.	ID=exon-XM_032601728.1-2;Dbxref=GeneID:100119415%2CGenbank:XM_032601728.1%2CNASONIABASE:NV16287;Parent=rna-XM_032601728.1
NW_022279623.1	Gnomon	exon	902744	902904	.	-	.	ID=exon-XM_032601728.1-3;Dbxref=GeneID:100119415%2CGenbank:XM_032601728.1%2CNASONIABASE:NV16287;Parent=rna-XM_032601728.1
NW_022279623.1	Gnomon	exon	910121	910575	.	-	.	ID=exon-XM_032601728.1-1;Dbxref=GeneID:100119415%2CGenbank:XM_032601728.1%2CNASONIABASE:NV16287;Parent=rna-XM_032601728.1
NW_022279623.1	Gnomon	mRNA	2473108	2510333	.	+	.	Name=XM_016987831.3;ID=rna-XM_016987831.3;Dbxref=GeneID:100115220%2CGenbank:XM_016987831.3%2CNASONIABASE:NV50866;Parent=gene-LOC100115220
NW_022279623.1	Gnomon	CDS	4182358	4182431	.	-	0	Name=XP_031781526.1;ID=cds-XP_031781526.1;Dbxref=GeneID:100116709%2CGenbank:XP_031781526.1%2CNASONIABASE:NV15813;Parent=rna-XM_031925666.2
NW_022279623.1	Gnomon	CDS	4181417	4181480	.	-	0	Name=XP_031781526.1;ID=cds-XP_031781526.1;Dbxref=GeneID:100116709%2CGenbank:XP_031781526.1%2CNASONIABASE:NV15813;Parent=rna-XM_031925666.2
NW_022279623.1	Gnomon	CDS	4181220	4181324	.	-	0	Name=XP_031781526.1;ID=cds-XP_031781526.1;Dbxref=GeneID:100116709%2CGenbank:XP_031781526.1%2CNASONIABASE:NV15813;Parent=rna-XM_031925666.2
NW_022279623.1	Gnomon	CDS	4180874	4181139	.	-	0	Name=XP_031781526.1;ID=cds-XP_031781526.1;Dbxref=GeneID:100116709%2CGenbank:XP_031781526.1%2CNASONIABASE:NV15813;Parent=rna-XM_031925666.2
NW_022279623.1	Gnomon	CDS	4180631	4180790	.	-	0	Name=XP_031781526.1;ID=cds-XP_031781526.1;Dbxref=GeneID:100116709%2CGenbank:XP_031781526.1%2CNASONIABASE:NV15813;Parent=rna-XM_031925666.2
NW_022279623.1	Gnomon	CDS	4180233	4180562	.	-	0	Name=XP_031781526.1;ID=cds-XP_031781526.1;Dbxref=GeneID:100116709%2CGenbank:XP_031781526.1%2CNASONIABASE:NV15813;Parent=rna-XM_031925666.2
NW_022279623.1	Gnomon	CDS	4179943	4180146	.	-	0	Name=XP_031781526.1;ID=cds-XP_031781526.1;Dbxref=GeneID:100116709%2CGenbank:XP_031781526.1%2CNASONIABASE:NV15813;Parent=rna-XM_031925666.2
NW_022279623.1	Gnomon	exon	1807762	1808157	.	-	.	ID=exon-XM_008213893.1-1;Dbxref=GeneID:103317119%2CGenbank:XM_008213893.1;Parent=rna-XM_008213893.1
NW_022279623.1	Gnomon	exon	1807415	1807630	.	-	.	ID=exon-XM_008213893.1-2;Dbxref=GeneID:103317119%2CGenbank:XM_008213893.1;Parent=rna-XM_008213893.1
NW_022279623.1	Gnomon	mRNA	2996894	2999107	.	-	.	Name=XM_031925684.1;ID=rna-XM_031925684.1;Dbxref=GeneID:116416642%2CGenbank:XM_031925684.1;Parent=gene-LOC116416642
NW_022279623.1	Gnomon	gene	34365	46982	.	-	.	Name=LOC100679516;ID=gene-LOC100679516;Dbxref=GeneID:100679516
NW_022279623.1	Gnomon	exon	2461862	2462224	.	+	.	ID=exon-XM_008208356.3-10;Dbxref=GeneID:100678188%2CGenbank:XM_008208356.3;Parent=rna-XM_008208356.3
NW_022279623.1	Gnomon	exon	2462287	2462366	.	+	.	ID=exon-XM_008208356.3-11;Dbxref=GeneID:100678188%2CGenbank:XM_008208356.3;Parent=rna-XM_008208356.3
NW_022279623.1	Gnomon	exon	2462441	2462726	.	+	.	ID=exon-XM_008208356.3-12;Dbxref=GeneID:100678188%2CGenbank:XM_008208356.3;Parent=rna-XM_008208356.3
NW_022279623.1	Gnomon	exon	2462802	2462996	.	+	.	ID=exon-XM_008208356.3-13;Dbxref=GeneID:100678188%2CGenbank:XM_008208356.3;Parent=rna-XM_008208356.3
NW_022279623.1	Gnomon	exon	2464349	2464517	.	+	.	ID=exon-XM_008208356.3-18;Dbxref=GeneID:100678188%2CGenbank:XM_008208356.3;Parent=rna-XM_008208356.3
NW_022279623.1	Gnomon	exon	2464603	2464785	.	+	.	ID=exon-XM_008208356.3-19;Dbxref=GeneID:100678188%2CGenbank:XM_008208356.3;Parent=rna-XM_008208356.3
NW_022279623.1	Gnomon	exon	2463081	2463269	.	+	.	ID=exon-XM_008208356.3-14;Dbxref=GeneID:100678188%2CGenbank:XM_008208356.3;Parent=rna-XM_008208356.3
NW_022279623.1	Gnomon	exon	2463357	2463613	.	+	.	ID=exon-XM_008208356.3-15;Dbxref=GeneID:100678188%2CGenbank:XM_008208356.3;Parent=rna-XM_008208356.3
NW_022279623.1	Gnomon	exon	2463678	2463930	.	+	.	ID=exon-XM_008208356.3-16;Dbxref=GeneID:100678188%2CGenbank:XM_008208356.3;Parent=rna-XM_008208356.3
NW_022279623.1	Gnomon	exon	2464024	2464250	.	+	.	ID=exon-XM_008208356.3-17;Dbxref=GeneID:100678188%2CGenbank:XM_008208356.3;Parent=rna-XM_008208356.3
NW_022279623.1	Gnomon	mRNA	4234463	4240980	.	-	.	Name=XM_032601711.1;ID=rna-XM_032601711.1;Dbxref=GeneID:103316329%2CGenbank:XM_032601711.1;Parent=gene-LOC103316329
NW_022279623.1	Gnomon	exon	2980598	2981995	.	-	.	ID=id-LOC103316345;Dbxref=GeneID:103316345;Parent=gene-LOC103316345
NW_022279623.1	Gnomon	mRNA	3184123	3187493	.	-	.	Name=XM_031925682.2;ID=rna-XM_031925682.2;Dbxref=GeneID:100118625%2CGenbank:XM_031925682.2%2CNASONIABASE:NV15838;Parent=gene-LOC100118625
NW_022279623.1	Gnomon	exon	3849337	3849671	.	-	.	ID=exon-XM_031925786.1-1;Dbxref=GeneID:100117488%2CGenbank:XM_031925786.1%2CNASONIABASE:NV15826;Parent=rna-XM_031925786.1
NW_022279623.1	Gnomon	CDS	4182358	4182431	.	-	0	Name=XP_031781525.1;ID=cds-XP_031781525.1;Dbxref=GeneID:100116709%2CGenbank:XP_031781525.1%2CNASONIABASE:NV15813;Parent=rna-XM_031925665.2
NW_022279623.1	Gnomon	CDS	4181417	4181480	.	-	0	Name=XP_031781525.1;ID=cds-XP_031781525.1;Dbxref=GeneID:100116709%2CGenbank:XP_031781525.1%2CNASONIABASE:NV15813;Parent=rna-XM_031925665.2
NW_022279623.1	Gnomon	CDS	4181220	4181324	.	-	0	Name=XP_031781525.1;ID=cds-XP_031781525.1;Dbxref=GeneID:100116709%2CGenbank:XP_031781525.1%2CNASONIABASE:NV15813;Parent=rna-XM_031925665.2
NW_022279623.1	Gnomon	CDS	4180874	4181139	.	-	0	Name=XP_031781525.1;ID=cds-XP_031781525.1;Dbxref=GeneID:100116709%2CGenbank:XP_031781525.1%2CNASONIABASE:NV15813;Parent=rna-XM_031925665.2
NW_022279623.1	Gnomon	CDS	4180631	4180790	.	-	0	Name=XP_031781525.1;ID=cds-XP_031781525.1;Dbxref=GeneID:100116709%2CGenbank:XP_031781525.1%2CNASONIABASE:NV15813;Parent=rna-XM_031925665.2
NW_022279623.1	Gnomon	CDS	4180233	4180562	.	-	0	Name=XP_031781525.1;ID=cds-XP_031781525.1;Dbxref=GeneID:100116709%2CGenbank:XP_031781525.1%2CNASONIABASE:NV15813;Parent=rna-XM_031925665.2
NW_022279623.1	Gnomon	CDS	4179943	4180146	.	-	0	Name=XP_031781525.1;ID=cds-XP_031781525.1;Dbxref=GeneID:100116709%2CGenbank:XP_031781525.1%2CNASONIABASE:NV15813;Parent=rna-XM_031925665.2
NW_022279623.1	Gnomon	exon	3823081	3823148	.	-	.	ID=exon-XM_031925786.1-2;Dbxref=GeneID:100117488%2CGenbank:XM_031925786.1%2CNASONIABASE:NV15826;Parent=rna-XM_031925786.1
NW_022279623.1	Gnomon	exon	3792451	3792666	.	-	.	ID=exon-XM_031925786.1-3;Dbxref=GeneID:100117488%2CGenbank:XM_031925786.1%2CNASONIABASE:NV15826;Parent=rna-XM_031925786.1
NW_022279623.1	Gnomon	exon	3776465	3776513	.	-	.	ID=exon-XM_031925786.1-4;Dbxref=GeneID:100117488%2CGenbank:XM_031925786.1%2CNASONIABASE:NV15826;Parent=rna-XM_031925786.1
NW_022279623.1	Gnomon	exon	3766605	3766962	.	-	.	ID=exon-XM_031925786.1-5;Dbxref=GeneID:100117488%2CGenbank:XM_031925786.1%2CNASONIABASE:NV15826;Parent=rna-XM_031925786.1
NW_022279623.1	Gnomon	exon	3764084	3764294	.	-	.	ID=exon-XM_031925786.1-6;Dbxref=GeneID:100117488%2CGenbank:XM_031925786.1%2CNASONIABASE:NV15826;Parent=rna-XM_031925786.1
NW_022279623.1	Gnomon	exon	3761306	3762540	.	-	.	ID=exon-XM_031925786.1-7;Dbxref=GeneID:100117488%2CGenbank:XM_031925786.1%2CNASONIABASE:NV15826;Parent=rna-XM_031925786.1
NW_022279623.1	Gnomon	exon	3760935	3761178	.	-	.	ID=exon-XM_031925786.1-8;Dbxref=GeneID:100117488%2CGenbank:XM_031925786.1%2CNASONIABASE:NV15826;Parent=rna-XM_031925786.1
NW_022279623.1	Gnomon	exon	3760072	3760350	.	-	.	ID=exon-XM_031925786.1-9;Dbxref=GeneID:100117488%2CGenbank:XM_031925786.1%2CNASONIABASE:NV15826;Parent=rna-XM_031925786.1
NW_022279623.1	Gnomon	transcript	4184748	4187829	.	+	.	Name=XR_004345228.1;ID=rna-XR_004345228.1;Dbxref=GeneID:116738652%2CGenbank:XR_004345228.1;Parent=gene-LOC116738652
NW_022279623.1	Gnomon	mRNA	924248	926020	.	-	.	Name=XM_016988170.2;ID=rna-XM_016988170.2;Dbxref=GeneID:100119316%2CGenbank:XM_016988170.2%2CNASONIABASE:NV16285;Parent=gene-Or263
NW_022279623.1	Gnomon	mRNA	2326332	2342143	.	+	.	Name=XM_031925683.1;ID=rna-XM_031925683.1;Dbxref=GeneID:100116226%2CGenbank:XM_031925683.1%2CNASONIABASE:NV19009;Parent=gene-LOC100116226
NW_022279623.1	Gnomon	exon	1433837	1433945	.	-	.	ID=exon-XM_031925777.2-10;Dbxref=GeneID:100119426%2CGenbank:XM_031925777.2%2CNASONIABASE:NV17083;Parent=rna-XM_031925777.2
NW_022279623.1	Gnomon	exon	1430583	1433756	.	-	.	ID=exon-XM_031925777.2-11;Dbxref=GeneID:100119426%2CGenbank:XM_031925777.2%2CNASONIABASE:NV17083;Parent=rna-XM_031925777.2
NW_022279623.1	Gnomon	exon	3757599	3757947	.	-	.	ID=exon-XM_031925787.2-10;Dbxref=GeneID:100117488%2CGenbank:XM_031925787.2%2CNASONIABASE:NV15826;Parent=rna-XM_031925787.2
NW_022279623.1	Gnomon	exon	3710954	3711046	.	-	.	ID=exon-XM_031925787.2-15;Dbxref=GeneID:100117488%2CGenbank:XM_031925787.2%2CNASONIABASE:NV15826;Parent=rna-XM_031925787.2
NW_022279623.1	Gnomon	exon	3709659	3709913	.	-	.	ID=exon-XM_031925787.2-16;Dbxref=GeneID:100117488%2CGenbank:XM_031925787.2%2CNASONIABASE:NV15826;Parent=rna-XM_031925787.2
NW_022279623.1	Gnomon	exon	3707858	3707938	.	-	.	ID=exon-XM_031925787.2-17;Dbxref=GeneID:100117488%2CGenbank:XM_031925787.2%2CNASONIABASE:NV15826;Parent=rna-XM_031925787.2
NW_022279623.1	Gnomon	exon	3707465	3707617	.	-	.	ID=exon-XM_031925787.2-18;Dbxref=GeneID:100117488%2CGenbank:XM_031925787.2%2CNASONIABASE:NV15826;Parent=rna-XM_031925787.2
NW_022279623.1	Gnomon	exon	3718952	3719306	.	-	.	ID=exon-XM_031925787.2-11;Dbxref=GeneID:100117488%2CGenbank:XM_031925787.2%2CNASONIABASE:NV15826;Parent=rna-XM_031925787.2
NW_022279623.1	Gnomon	exon	3718583	3718731	.	-	.	ID=exon-XM_031925787.2-12;Dbxref=GeneID:100117488%2CGenbank:XM_031925787.2%2CNASONIABASE:NV15826;Parent=rna-XM_031925787.2
NW_022279623.1	Gnomon	exon	3717636	3717754	.	-	.	ID=exon-XM_031925787.2-13;Dbxref=GeneID:100117488%2CGenbank:XM_031925787.2%2CNASONIABASE:NV15826;Parent=rna-XM_031925787.2
NW_022279623.1	Gnomon	exon	3713193	3713381	.	-	.	ID=exon-XM_031925787.2-14;Dbxref=GeneID:100117488%2CGenbank:XM_031925787.2%2CNASONIABASE:NV15826;Parent=rna-XM_031925787.2
NW_022279623.1	Gnomon	exon	3706962	3706982	.	-	.	ID=exon-XM_031925787.2-19;Dbxref=GeneID:100117488%2CGenbank:XM_031925787.2%2CNASONIABASE:NV15826;Parent=rna-XM_031925787.2
NW_022279623.1	Gnomon	exon	3706125	3706395	.	-	.	ID=exon-XM_031925787.2-20;Dbxref=GeneID:100117488%2CGenbank:XM_031925787.2%2CNASONIABASE:NV15826;Parent=rna-XM_031925787.2
NW_022279623.1	Gnomon	exon	3705201	3705710	.	-	.	ID=exon-XM_031925787.2-21;Dbxref=GeneID:100117488%2CGenbank:XM_031925787.2%2CNASONIABASE:NV15826;Parent=rna-XM_031925787.2
NW_022279623.1	Gnomon	exon	3700961	3701143	.	-	.	ID=exon-XM_031925787.2-26;Dbxref=GeneID:100117488%2CGenbank:XM_031925787.2%2CNASONIABASE:NV15826;Parent=rna-XM_031925787.2
NW_022279623.1	Gnomon	exon	3700437	3700539	.	-	.	ID=exon-XM_031925787.2-27;Dbxref=GeneID:100117488%2CGenbank:XM_031925787.2%2CNASONIABASE:NV15826;Parent=rna-XM_031925787.2
NW_022279623.1	Gnomon	exon	3700225	3700359	.	-	.	ID=exon-XM_031925787.2-28;Dbxref=GeneID:100117488%2CGenbank:XM_031925787.2%2CNASONIABASE:NV15826;Parent=rna-XM_031925787.2
NW_022279623.1	Gnomon	exon	3697371	3699142	.	-	.	ID=exon-XM_031925787.2-29;Dbxref=GeneID:100117488%2CGenbank:XM_031925787.2%2CNASONIABASE:NV15826;Parent=rna-XM_031925787.2
NW_022279623.1	Gnomon	exon	3703880	3704020	.	-	.	ID=exon-XM_031925787.2-22;Dbxref=GeneID:100117488%2CGenbank:XM_031925787.2%2CNASONIABASE:NV15826;Parent=rna-XM_031925787.2
NW_022279623.1	Gnomon	exon	3703605	3703798	.	-	.	ID=exon-XM_031925787.2-23;Dbxref=GeneID:100117488%2CGenbank:XM_031925787.2%2CNASONIABASE:NV15826;Parent=rna-XM_031925787.2
NW_022279623.1	Gnomon	exon	3703071	3703325	.	-	.	ID=exon-XM_031925787.2-24;Dbxref=GeneID:100117488%2CGenbank:XM_031925787.2%2CNASONIABASE:NV15826;Parent=rna-XM_031925787.2
NW_022279623.1	Gnomon	exon	3701913	3702458	.	-	.	ID=exon-XM_031925787.2-25;Dbxref=GeneID:100117488%2CGenbank:XM_031925787.2%2CNASONIABASE:NV15826;Parent=rna-XM_031925787.2
NW_022279623.1	Gnomon	gene	4047766	4049255	.	+	.	Name=LOC100679691;ID=gene-LOC100679691;Dbxref=GeneID:100679691
NW_022279623.1	Gnomon	exon	2470001	2470226	.	+	.	ID=exon-XM_031925736.2-15;Dbxref=GeneID:100115181%2CGenbank:XM_031925736.2%2CNASONIABASE:NV18633;Parent=rna-XM_031925736.2
NW_022279623.1	Gnomon	exon	2470301	2470642	.	+	.	ID=exon-XM_031925736.2-16;Dbxref=GeneID:100115181%2CGenbank:XM_031925736.2%2CNASONIABASE:NV18633;Parent=rna-XM_031925736.2
NW_022279623.1	Gnomon	exon	4263836	4264190	.	+	.	ID=exon-XM_016983951.3-9;Dbxref=GeneID:100115955%2CGenbank:XM_016983951.3%2CNASONIABASE:NV15799;Parent=rna-XM_016983951.3
NW_022279623.1	Gnomon	exon	4262276	4262474	.	+	.	ID=exon-XM_016983951.3-5;Dbxref=GeneID:100115955%2CGenbank:XM_016983951.3%2CNASONIABASE:NV15799;Parent=rna-XM_016983951.3
NW_022279623.1	Gnomon	exon	4262554	4262765	.	+	.	ID=exon-XM_016983951.3-6;Dbxref=GeneID:100115955%2CGenbank:XM_016983951.3%2CNASONIABASE:NV15799;Parent=rna-XM_016983951.3
NW_022279623.1	Gnomon	exon	4262850	4263463	.	+	.	ID=exon-XM_016983951.3-7;Dbxref=GeneID:100115955%2CGenbank:XM_016983951.3%2CNASONIABASE:NV15799;Parent=rna-XM_016983951.3
NW_022279623.1	Gnomon	exon	2468116	2468395	.	+	.	ID=exon-XM_031925736.2-10;Dbxref=GeneID:100115181%2CGenbank:XM_031925736.2%2CNASONIABASE:NV18633;Parent=rna-XM_031925736.2
NW_022279623.1	Gnomon	exon	4263539	4263759	.	+	.	ID=exon-XM_016983951.3-8;Dbxref=GeneID:100115955%2CGenbank:XM_016983951.3%2CNASONIABASE:NV15799;Parent=rna-XM_016983951.3
NW_022279623.1	Gnomon	exon	2468474	2468724	.	+	.	ID=exon-XM_031925736.2-11;Dbxref=GeneID:100115181%2CGenbank:XM_031925736.2%2CNASONIABASE:NV18633;Parent=rna-XM_031925736.2
NW_022279623.1	Gnomon	exon	4260385	4260502	.	+	.	ID=exon-XM_016983951.3-1;Dbxref=GeneID:100115955%2CGenbank:XM_016983951.3%2CNASONIABASE:NV15799;Parent=rna-XM_016983951.3
NW_022279623.1	Gnomon	exon	2468812	2469046	.	+	.	ID=exon-XM_031925736.2-12;Dbxref=GeneID:100115181%2CGenbank:XM_031925736.2%2CNASONIABASE:NV18633;Parent=rna-XM_031925736.2
NW_022279623.1	Gnomon	exon	4260738	4261080	.	+	.	ID=exon-XM_016983951.3-2;Dbxref=GeneID:100115955%2CGenbank:XM_016983951.3%2CNASONIABASE:NV15799;Parent=rna-XM_016983951.3
NW_022279623.1	Gnomon	exon	2469373	2469630	.	+	.	ID=exon-XM_031925736.2-13;Dbxref=GeneID:100115181%2CGenbank:XM_031925736.2%2CNASONIABASE:NV18633;Parent=rna-XM_031925736.2
NW_022279623.1	Gnomon	exon	4261159	4261795	.	+	.	ID=exon-XM_016983951.3-3;Dbxref=GeneID:100115955%2CGenbank:XM_016983951.3%2CNASONIABASE:NV15799;Parent=rna-XM_016983951.3
NW_022279623.1	Gnomon	exon	2469713	2469928	.	+	.	ID=exon-XM_031925736.2-14;Dbxref=GeneID:100115181%2CGenbank:XM_031925736.2%2CNASONIABASE:NV18633;Parent=rna-XM_031925736.2
NW_022279623.1	Gnomon	exon	4261921	4262194	.	+	.	ID=exon-XM_016983951.3-4;Dbxref=GeneID:100115955%2CGenbank:XM_016983951.3%2CNASONIABASE:NV15799;Parent=rna-XM_016983951.3
NW_022279623.1	Gnomon	exon	4031489	4033254	.	-	.	ID=exon-XR_004226981.2-10;Dbxref=GeneID:100116958%2CGenbank:XR_004226981.2%2CNASONIABASE:NV15820;Parent=rna-XR_004226981.2
NW_022279623.1	Gnomon	exon	3992955	3993189	.	+	.	ID=exon-XM_008209573.3-9;Dbxref=GeneID:100117261%2CGenbank:XM_008209573.3%2CNASONIABASE:NV15824;Parent=rna-XM_008209573.3
NW_022279623.1	Gnomon	exon	3971315	3971439	.	+	.	ID=exon-XM_008209573.3-3;Dbxref=GeneID:100117261%2CGenbank:XM_008209573.3%2CNASONIABASE:NV15824;Parent=rna-XM_008209573.3
NW_022279623.1	Gnomon	exon	3971658	3971796	.	+	.	ID=exon-XM_008209573.3-4;Dbxref=GeneID:100117261%2CGenbank:XM_008209573.3%2CNASONIABASE:NV15824;Parent=rna-XM_008209573.3
NW_022279623.1	Gnomon	exon	3869550	3870591	.	+	.	ID=exon-XM_008209573.3-1;Dbxref=GeneID:100117261%2CGenbank:XM_008209573.3%2CNASONIABASE:NV15824;Parent=rna-XM_008209573.3
NW_022279623.1	Gnomon	exon	3922423	3922503	.	+	.	ID=exon-XM_008209573.3-2;Dbxref=GeneID:100117261%2CGenbank:XM_008209573.3%2CNASONIABASE:NV15824;Parent=rna-XM_008209573.3
NW_022279623.1	Gnomon	exon	3992286	3992501	.	+	.	ID=exon-XM_008209573.3-7;Dbxref=GeneID:100117261%2CGenbank:XM_008209573.3%2CNASONIABASE:NV15824;Parent=rna-XM_008209573.3
NW_022279623.1	Gnomon	exon	3992579	3992808	.	+	.	ID=exon-XM_008209573.3-8;Dbxref=GeneID:100117261%2CGenbank:XM_008209573.3%2CNASONIABASE:NV15824;Parent=rna-XM_008209573.3
NW_022279623.1	Gnomon	exon	3986290	3986420	.	+	.	ID=exon-XM_008209573.3-5;Dbxref=GeneID:100117261%2CGenbank:XM_008209573.3%2CNASONIABASE:NV15824;Parent=rna-XM_008209573.3
NW_022279623.1	Gnomon	exon	3990637	3990792	.	+	.	ID=exon-XM_008209573.3-6;Dbxref=GeneID:100117261%2CGenbank:XM_008209573.3%2CNASONIABASE:NV15824;Parent=rna-XM_008209573.3
NW_022279623.1	Gnomon	mRNA	2528467	2539420	.	+	.	Name=XM_031925681.2;ID=rna-XM_031925681.2;Dbxref=GeneID:116416641%2CGenbank:XM_031925681.2;Parent=gene-LOC116416641
NW_022279623.1	Gnomon	exon	316549	316672	.	-	.	ID=exon-XM_003424282.4-1;Dbxref=GeneID:100678822%2CGenbank:XM_003424282.4;Parent=rna-XM_003424282.4
NW_022279623.1	Gnomon	exon	312221	312482	.	-	.	ID=exon-XM_003424282.4-2;Dbxref=GeneID:100678822%2CGenbank:XM_003424282.4;Parent=rna-XM_003424282.4
NW_022279623.1	Gnomon	exon	311826	312122	.	-	.	ID=exon-XM_003424282.4-3;Dbxref=GeneID:100678822%2CGenbank:XM_003424282.4;Parent=rna-XM_003424282.4
NW_022279623.1	Gnomon	exon	311631	311742	.	-	.	ID=exon-XM_003424282.4-4;Dbxref=GeneID:100678822%2CGenbank:XM_003424282.4;Parent=rna-XM_003424282.4
NW_022279623.1	Gnomon	exon	310713	311480	.	-	.	ID=exon-XM_003424282.4-5;Dbxref=GeneID:100678822%2CGenbank:XM_003424282.4;Parent=rna-XM_003424282.4
NW_022279623.1	Gnomon	exon	310441	310631	.	-	.	ID=exon-XM_003424282.4-6;Dbxref=GeneID:100678822%2CGenbank:XM_003424282.4;Parent=rna-XM_003424282.4
NW_022279623.1	Gnomon	exon	310019	310349	.	-	.	ID=exon-XM_003424282.4-7;Dbxref=GeneID:100678822%2CGenbank:XM_003424282.4;Parent=rna-XM_003424282.4
NW_022279623.1	Gnomon	exon	309569	309912	.	-	.	ID=exon-XM_003424282.4-8;Dbxref=GeneID:100678822%2CGenbank:XM_003424282.4;Parent=rna-XM_003424282.4
NW_022279623.1	Gnomon	exon	916728	917091	.	+	.	ID=exon-XM_031925715.2-3;Dbxref=GeneID:100680134%2CGenbank:XM_031925715.2;Parent=rna-XM_031925715.2
NW_022279623.1	Gnomon	exon	917168	917499	.	+	.	ID=exon-XM_031925715.2-4;Dbxref=GeneID:100680134%2CGenbank:XM_031925715.2;Parent=rna-XM_031925715.2
NW_022279623.1	Gnomon	exon	917582	917797	.	+	.	ID=exon-XM_031925715.2-5;Dbxref=GeneID:100680134%2CGenbank:XM_031925715.2;Parent=rna-XM_031925715.2
NW_022279623.1	Gnomon	exon	917873	918811	.	+	.	ID=exon-XM_031925715.2-6;Dbxref=GeneID:100680134%2CGenbank:XM_031925715.2;Parent=rna-XM_031925715.2
NW_022279623.1	Gnomon	exon	915274	915890	.	+	.	ID=exon-XM_031925715.2-1;Dbxref=GeneID:100680134%2CGenbank:XM_031925715.2;Parent=rna-XM_031925715.2
NW_022279623.1	Gnomon	exon	916372	916656	.	+	.	ID=exon-XM_031925715.2-2;Dbxref=GeneID:100680134%2CGenbank:XM_031925715.2;Parent=rna-XM_031925715.2
NW_022279623.1	Gnomon	gene	3631038	3646671	.	-	.	Name=LOC100680341;ID=gene-LOC100680341;Dbxref=GeneID:100680341
NW_022279623.1	Gnomon	exon	478777	478854	.	-	.	ID=exon-XR_004227003.1-2;Dbxref=GeneID:116416670%2CGenbank:XR_004227003.1;Parent=rna-XR_004227003.1
NW_022279623.1	Gnomon	exon	478950	479244	.	-	.	ID=exon-XR_004227003.1-1;Dbxref=GeneID:116416670%2CGenbank:XR_004227003.1;Parent=rna-XR_004227003.1
NW_022279623.1	Gnomon	exon	971450	972130	.	-	.	ID=exon-XM_001600769.6-1;Dbxref=GeneID:100118220%2CGenbank:XM_001600769.6%2CNASONIABASE:NV16281;Parent=rna-XM_001600769.6
NW_022279623.1	Gnomon	exon	971096	971185	.	-	.	ID=exon-XM_001600769.6-2;Dbxref=GeneID:100118220%2CGenbank:XM_001600769.6%2CNASONIABASE:NV16281;Parent=rna-XM_001600769.6
NW_022279623.1	Gnomon	exon	970282	970932	.	-	.	ID=exon-XM_001600769.6-3;Dbxref=GeneID:100118220%2CGenbank:XM_001600769.6%2CNASONIABASE:NV16281;Parent=rna-XM_001600769.6
NW_022279623.1	Gnomon	exon	296846	297062	.	+	.	ID=exon-XM_031925695.2-1;Dbxref=GeneID:116416644%2CGenbank:XM_031925695.2;Parent=rna-XM_031925695.2
NW_022279623.1	Gnomon	exon	298001	298079	.	+	.	ID=exon-XM_031925695.2-2;Dbxref=GeneID:116416644%2CGenbank:XM_031925695.2;Parent=rna-XM_031925695.2
NW_022279623.1	Gnomon	exon	298179	299339	.	+	.	ID=exon-XM_031925695.2-3;Dbxref=GeneID:116416644%2CGenbank:XM_031925695.2;Parent=rna-XM_031925695.2
NW_022279623.1	Gnomon	CDS	334411	334455	.	+	0	Name=XP_003424319.1;ID=cds-XP_003424319.1;Dbxref=GeneID:100677937%2CGenbank:XP_003424319.1;Parent=rna-XM_003424271.4
NW_022279623.1	Gnomon	CDS	334599	334807	.	+	0	Name=XP_003424319.1;ID=cds-XP_003424319.1;Dbxref=GeneID:100677937%2CGenbank:XP_003424319.1;Parent=rna-XM_003424271.4
NW_022279623.1	Gnomon	CDS	334927	335059	.	+	0	Name=XP_003424319.1;ID=cds-XP_003424319.1;Dbxref=GeneID:100677937%2CGenbank:XP_003424319.1;Parent=rna-XM_003424271.4
NW_022279623.1	Gnomon	gene	2558325	2560486	.	-	.	Name=LOC100680304;ID=gene-LOC100680304;Dbxref=GeneID:100680304
NW_022279623.1	Gnomon	exon	3687402	3687737	.	-	.	ID=exon-XM_032601688.1-3;Dbxref=GeneID:100117528%2CGenbank:XM_032601688.1%2CNASONIABASE:NV15827;Parent=rna-XM_032601688.1
NW_022279623.1	Gnomon	exon	3686901	3687123	.	-	.	ID=exon-XM_032601688.1-4;Dbxref=GeneID:100117528%2CGenbank:XM_032601688.1%2CNASONIABASE:NV15827;Parent=rna-XM_032601688.1
NW_022279623.1	Gnomon	exon	3686359	3686482	.	-	.	ID=exon-XM_032601688.1-5;Dbxref=GeneID:100117528%2CGenbank:XM_032601688.1%2CNASONIABASE:NV15827;Parent=rna-XM_032601688.1
NW_022279623.1	Gnomon	exon	3685922	3686119	.	-	.	ID=exon-XM_032601688.1-6;Dbxref=GeneID:100117528%2CGenbank:XM_032601688.1%2CNASONIABASE:NV15827;Parent=rna-XM_032601688.1
NW_022279623.1	Gnomon	exon	3683702	3683783	.	-	.	ID=exon-XM_032601688.1-7;Dbxref=GeneID:100117528%2CGenbank:XM_032601688.1%2CNASONIABASE:NV15827;Parent=rna-XM_032601688.1
NW_022279623.1	Gnomon	exon	3682569	3682780	.	-	.	ID=exon-XM_032601688.1-8;Dbxref=GeneID:100117528%2CGenbank:XM_032601688.1%2CNASONIABASE:NV15827;Parent=rna-XM_032601688.1
NW_022279623.1	Gnomon	exon	3681929	3682177	.	-	.	ID=exon-XM_032601688.1-9;Dbxref=GeneID:100117528%2CGenbank:XM_032601688.1%2CNASONIABASE:NV15827;Parent=rna-XM_032601688.1
NW_022279623.1	Gnomon	exon	3691778	3691975	.	-	.	ID=exon-XM_032601688.1-1;Dbxref=GeneID:100117528%2CGenbank:XM_032601688.1%2CNASONIABASE:NV15827;Parent=rna-XM_032601688.1
NW_022279623.1	Gnomon	exon	3687819	3687902	.	-	.	ID=exon-XM_032601688.1-2;Dbxref=GeneID:100117528%2CGenbank:XM_032601688.1%2CNASONIABASE:NV15827;Parent=rna-XM_032601688.1
NW_022279623.1	Gnomon	mRNA	2528467	2539420	.	+	.	Name=XM_031925680.2;ID=rna-XM_031925680.2;Dbxref=GeneID:116416641%2CGenbank:XM_031925680.2;Parent=gene-LOC116416641
NW_022279623.1	Gnomon	mRNA	2490221	2510333	.	+	.	Name=XM_016987830.3;ID=rna-XM_016987830.3;Dbxref=GeneID:100115220%2CGenbank:XM_016987830.3%2CNASONIABASE:NV50866;Parent=gene-LOC100115220
NW_022279623.1	Gnomon	CDS	4192125	4192605	.	-	0	Name=XP_031781523.1;ID=cds-XP_031781523.1;Dbxref=GeneID:116416639%2CGenbank:XP_031781523.1;Parent=rna-XM_031925663.2
NW_022279623.1	Gnomon	CDS	4191715	4192056	.	-	0	Name=XP_031781523.1;ID=cds-XP_031781523.1;Dbxref=GeneID:116416639%2CGenbank:XP_031781523.1;Parent=rna-XM_031925663.2
NW_022279623.1	Gnomon	CDS	4191227	4191642	.	-	0	Name=XP_031781523.1;ID=cds-XP_031781523.1;Dbxref=GeneID:116416639%2CGenbank:XP_031781523.1;Parent=rna-XM_031925663.2
NW_022279623.1	Gnomon	transcript	4184738	4187826	.	+	.	Name=XR_004345226.1;ID=rna-XR_004345226.1;Dbxref=GeneID:116738652%2CGenbank:XR_004345226.1;Parent=gene-LOC116738652
NW_022279623.1	Gnomon	exon	2992131	2992172	.	+	.	ID=exon-XM_031925648.2-6;Dbxref=GeneID:116416636%2CGenbank:XM_031925648.2;Parent=rna-XM_031925648.2
NW_022279623.1	Gnomon	exon	2992259	2992300	.	+	.	ID=exon-XM_031925648.2-7;Dbxref=GeneID:116416636%2CGenbank:XM_031925648.2;Parent=rna-XM_031925648.2
NW_022279623.1	Gnomon	exon	2991431	2991955	.	+	.	ID=exon-XM_031925648.2-4;Dbxref=GeneID:116416636%2CGenbank:XM_031925648.2;Parent=rna-XM_031925648.2
NW_022279623.1	Gnomon	exon	2992023	2992064	.	+	.	ID=exon-XM_031925648.2-5;Dbxref=GeneID:116416636%2CGenbank:XM_031925648.2;Parent=rna-XM_031925648.2
NW_022279623.1	Gnomon	exon	2992382	2992520	.	+	.	ID=exon-XM_031925648.2-8;Dbxref=GeneID:116416636%2CGenbank:XM_031925648.2;Parent=rna-XM_031925648.2
NW_022279623.1	Gnomon	exon	2992605	2992779	.	+	.	ID=exon-XM_031925648.2-9;Dbxref=GeneID:116416636%2CGenbank:XM_031925648.2;Parent=rna-XM_031925648.2
NW_022279623.1	Gnomon	exon	2986122	2986164	.	+	.	ID=exon-XM_031925648.2-2;Dbxref=GeneID:116416636%2CGenbank:XM_031925648.2;Parent=rna-XM_031925648.2
NW_022279623.1	Gnomon	exon	2988244	2988332	.	+	.	ID=exon-XM_031925648.2-3;Dbxref=GeneID:116416636%2CGenbank:XM_031925648.2;Parent=rna-XM_031925648.2
NW_022279623.1	Gnomon	gene	3610191	3614290	.	+	.	Name=LOC100680468;ID=gene-LOC100680468;Dbxref=GeneID:100680468
NW_022279623.1	Gnomon	exon	2985813	2985912	.	+	.	ID=exon-XM_031925648.2-1;Dbxref=GeneID:116416636%2CGenbank:XM_031925648.2;Parent=rna-XM_031925648.2
NW_022279623.1	Gnomon	exon	4190168	4190453	.	-	.	ID=exon-XM_031925672.2-1;Dbxref=GeneID:100679280%2CGenbank:XM_031925672.2;Parent=rna-XM_031925672.2
NW_022279623.1	Gnomon	exon	4189768	4190122	.	-	.	ID=exon-XM_031925672.2-2;Dbxref=GeneID:100679280%2CGenbank:XM_031925672.2;Parent=rna-XM_031925672.2
NW_022279623.1	Gnomon	exon	4187741	4189665	.	-	.	ID=exon-XM_031925672.2-3;Dbxref=GeneID:100679280%2CGenbank:XM_031925672.2;Parent=rna-XM_031925672.2
NW_022279623.1	Gnomon	mRNA	896079	897705	.	+	.	Name=XM_008210747.4;ID=rna-XM_008210747.4;Dbxref=GeneID:103316568%2CGenbank:XM_008210747.4;Parent=gene-LOC103316568
NW_022279623.1	Gnomon	exon	936464	936780	.	+	.	ID=exon-XM_031925603.2-1;Dbxref=GeneID:100118253%2CGenbank:XM_031925603.2%2CNASONIABASE:NV16284;Parent=rna-XM_031925603.2
NW_022279623.1	Gnomon	exon	940604	940813	.	+	.	ID=exon-XM_031925603.2-2;Dbxref=GeneID:100118253%2CGenbank:XM_031925603.2%2CNASONIABASE:NV16284;Parent=rna-XM_031925603.2
NW_022279623.1	Gnomon	exon	940901	941344	.	+	.	ID=exon-XM_031925603.2-3;Dbxref=GeneID:100118253%2CGenbank:XM_031925603.2%2CNASONIABASE:NV16284;Parent=rna-XM_031925603.2
NW_022279623.1	Gnomon	exon	941418	941771	.	+	.	ID=exon-XM_031925603.2-4;Dbxref=GeneID:100118253%2CGenbank:XM_031925603.2%2CNASONIABASE:NV16284;Parent=rna-XM_031925603.2
NW_022279623.1	Gnomon	exon	942371	942532	.	+	.	ID=exon-XM_031925603.2-5;Dbxref=GeneID:100118253%2CGenbank:XM_031925603.2%2CNASONIABASE:NV16284;Parent=rna-XM_031925603.2
NW_022279623.1	Gnomon	exon	2140481	2140656	.	-	.	ID=exon-XM_001602477.6-10;Dbxref=GeneID:100118595%2CGenbank:XM_001602477.6%2CNASONIABASE:NV17070;Parent=rna-XM_001602477.6
NW_022279623.1	Gnomon	gene	836623	879728	.	+	.	Name=LOC100680404;ID=gene-LOC100680404;Dbxref=GeneID:100680404
NW_022279623.1	Gnomon	exon	3866109	3867439	.	+	.	ID=exon-XM_008209572.3-1;Dbxref=GeneID:100117261%2CGenbank:XM_008209572.3%2CNASONIABASE:NV15824;Parent=rna-XM_008209572.3
NW_022279623.1	Gnomon	exon	3990637	3990792	.	+	.	ID=exon-XM_008209572.3-6;Dbxref=GeneID:100117261%2CGenbank:XM_008209572.3%2CNASONIABASE:NV15824;Parent=rna-XM_008209572.3
NW_022279623.1	Gnomon	exon	3992286	3992501	.	+	.	ID=exon-XM_008209572.3-7;Dbxref=GeneID:100117261%2CGenbank:XM_008209572.3%2CNASONIABASE:NV15824;Parent=rna-XM_008209572.3
NW_022279623.1	Gnomon	exon	3992579	3992808	.	+	.	ID=exon-XM_008209572.3-8;Dbxref=GeneID:100117261%2CGenbank:XM_008209572.3%2CNASONIABASE:NV15824;Parent=rna-XM_008209572.3
NW_022279623.1	Gnomon	exon	3992955	3993189	.	+	.	ID=exon-XM_008209572.3-9;Dbxref=GeneID:100117261%2CGenbank:XM_008209572.3%2CNASONIABASE:NV15824;Parent=rna-XM_008209572.3
NW_022279623.1	Gnomon	exon	3922423	3922503	.	+	.	ID=exon-XM_008209572.3-2;Dbxref=GeneID:100117261%2CGenbank:XM_008209572.3%2CNASONIABASE:NV15824;Parent=rna-XM_008209572.3
NW_022279623.1	Gnomon	exon	3971315	3971439	.	+	.	ID=exon-XM_008209572.3-3;Dbxref=GeneID:100117261%2CGenbank:XM_008209572.3%2CNASONIABASE:NV15824;Parent=rna-XM_008209572.3
NW_022279623.1	Gnomon	exon	3971658	3971796	.	+	.	ID=exon-XM_008209572.3-4;Dbxref=GeneID:100117261%2CGenbank:XM_008209572.3%2CNASONIABASE:NV15824;Parent=rna-XM_008209572.3
NW_022279623.1	Gnomon	exon	3986290	3986420	.	+	.	ID=exon-XM_008209572.3-5;Dbxref=GeneID:100117261%2CGenbank:XM_008209572.3%2CNASONIABASE:NV15824;Parent=rna-XM_008209572.3
NW_022279623.1	Gnomon	exon	524473	524886	.	+	.	ID=exon-XM_031925606.2-10;Dbxref=GeneID:100120058%2CGenbank:XM_031925606.2%2CNASONIABASE:NV16299;Parent=rna-XM_031925606.2
NW_022279623.1	Gnomon	CDS	2004359	2004462	.	-	0	Name=XP_031781660.1;ID=cds-XP_031781660.1;Dbxref=GeneID:100119039%2CGenbank:XP_031781660.1%2CNASONIABASE:NV17078;Parent=rna-XM_031925800.2
NW_022279623.1	Gnomon	CDS	1991910	1991990	.	-	0	Name=XP_031781660.1;ID=cds-XP_031781660.1;Dbxref=GeneID:100119039%2CGenbank:XP_031781660.1%2CNASONIABASE:NV17078;Parent=rna-XM_031925800.2
NW_022279623.1	Gnomon	CDS	1991592	1991748	.	-	0	Name=XP_031781660.1;ID=cds-XP_031781660.1;Dbxref=GeneID:100119039%2CGenbank:XP_031781660.1%2CNASONIABASE:NV17078;Parent=rna-XM_031925800.2
NW_022279623.1	Gnomon	CDS	1991116	1991261	.	-	0	Name=XP_031781660.1;ID=cds-XP_031781660.1;Dbxref=GeneID:100119039%2CGenbank:XP_031781660.1%2CNASONIABASE:NV17078;Parent=rna-XM_031925800.2
NW_022279623.1	Gnomon	CDS	1990537	1990659	.	-	0	Name=XP_031781660.1;ID=cds-XP_031781660.1;Dbxref=GeneID:100119039%2CGenbank:XP_031781660.1%2CNASONIABASE:NV17078;Parent=rna-XM_031925800.2
NW_022279623.1	Gnomon	CDS	1986933	1987159	.	-	0	Name=XP_031781660.1;ID=cds-XP_031781660.1;Dbxref=GeneID:100119039%2CGenbank:XP_031781660.1%2CNASONIABASE:NV17078;Parent=rna-XM_031925800.2
NW_022279623.1	Gnomon	CDS	1986635	1986854	.	-	0	Name=XP_031781660.1;ID=cds-XP_031781660.1;Dbxref=GeneID:100119039%2CGenbank:XP_031781660.1%2CNASONIABASE:NV17078;Parent=rna-XM_031925800.2
NW_022279623.1	Gnomon	CDS	1983320	1983532	.	-	0	Name=XP_031781660.1;ID=cds-XP_031781660.1;Dbxref=GeneID:100119039%2CGenbank:XP_031781660.1%2CNASONIABASE:NV17078;Parent=rna-XM_031925800.2
NW_022279623.1	Gnomon	CDS	1982421	1982703	.	-	0	Name=XP_031781660.1;ID=cds-XP_031781660.1;Dbxref=GeneID:100119039%2CGenbank:XP_031781660.1%2CNASONIABASE:NV17078;Parent=rna-XM_031925800.2
NW_022279623.1	Gnomon	CDS	1981263	1981952	.	-	0	Name=XP_031781660.1;ID=cds-XP_031781660.1;Dbxref=GeneID:100119039%2CGenbank:XP_031781660.1%2CNASONIABASE:NV17078;Parent=rna-XM_031925800.2
NW_022279623.1	Gnomon	CDS	1979385	1979559	.	-	0	Name=XP_031781660.1;ID=cds-XP_031781660.1;Dbxref=GeneID:100119039%2CGenbank:XP_031781660.1%2CNASONIABASE:NV17078;Parent=rna-XM_031925800.2
NW_022279623.1	Gnomon	CDS	1962464	1962838	.	-	0	Name=XP_031781660.1;ID=cds-XP_031781660.1;Dbxref=GeneID:100119039%2CGenbank:XP_031781660.1%2CNASONIABASE:NV17078;Parent=rna-XM_031925800.2
NW_022279623.1	Gnomon	CDS	1961675	1961799	.	-	0	Name=XP_031781660.1;ID=cds-XP_031781660.1;Dbxref=GeneID:100119039%2CGenbank:XP_031781660.1%2CNASONIABASE:NV17078;Parent=rna-XM_031925800.2
NW_022279623.1	Gnomon	CDS	1961210	1961602	.	-	0	Name=XP_031781660.1;ID=cds-XP_031781660.1;Dbxref=GeneID:100119039%2CGenbank:XP_031781660.1%2CNASONIABASE:NV17078;Parent=rna-XM_031925800.2
NW_022279623.1	Gnomon	CDS	1959711	1960064	.	-	0	Name=XP_031781660.1;ID=cds-XP_031781660.1;Dbxref=GeneID:100119039%2CGenbank:XP_031781660.1%2CNASONIABASE:NV17078;Parent=rna-XM_031925800.2
NW_022279623.1	Gnomon	CDS	1959472	1959630	.	-	0	Name=XP_031781660.1;ID=cds-XP_031781660.1;Dbxref=GeneID:100119039%2CGenbank:XP_031781660.1%2CNASONIABASE:NV17078;Parent=rna-XM_031925800.2
NW_022279623.1	Gnomon	CDS	1959257	1959394	.	-	0	Name=XP_031781660.1;ID=cds-XP_031781660.1;Dbxref=GeneID:100119039%2CGenbank:XP_031781660.1%2CNASONIABASE:NV17078;Parent=rna-XM_031925800.2
NW_022279623.1	Gnomon	CDS	1958533	1959159	.	-	0	Name=XP_031781660.1;ID=cds-XP_031781660.1;Dbxref=GeneID:100119039%2CGenbank:XP_031781660.1%2CNASONIABASE:NV17078;Parent=rna-XM_031925800.2
NW_022279623.1	Gnomon	CDS	4199977	4200481	.	-	0	Name=XP_031781522.1;ID=cds-XP_031781522.1;Dbxref=GeneID:100116463%2CGenbank:XP_031781522.1%2CNASONIABASE:NV15810;Parent=rna-XM_031925662.2
NW_022279623.1	Gnomon	CDS	4198791	4199135	.	-	0	Name=XP_031781522.1;ID=cds-XP_031781522.1;Dbxref=GeneID:100116463%2CGenbank:XP_031781522.1%2CNASONIABASE:NV15810;Parent=rna-XM_031925662.2
NW_022279623.1	Gnomon	CDS	4198284	4198699	.	-	0	Name=XP_031781522.1;ID=cds-XP_031781522.1;Dbxref=GeneID:100116463%2CGenbank:XP_031781522.1%2CNASONIABASE:NV15810;Parent=rna-XM_031925662.2
NW_022279623.1	Gnomon	exon	319990	320321	.	-	.	ID=exon-XR_004345231.1-4;Dbxref=GeneID:103316570%2CGenbank:XR_004345231.1;Parent=rna-XR_004345231.1
NW_022279623.1	Gnomon	exon	319699	319924	.	-	.	ID=exon-XR_004345231.1-5;Dbxref=GeneID:103316570%2CGenbank:XR_004345231.1;Parent=rna-XR_004345231.1
NW_022279623.1	Gnomon	exon	321170	321272	.	-	.	ID=exon-XR_004345231.1-1;Dbxref=GeneID:103316570%2CGenbank:XR_004345231.1;Parent=rna-XR_004345231.1
NW_022279623.1	Gnomon	exon	320617	321071	.	-	.	ID=exon-XR_004345231.1-2;Dbxref=GeneID:103316570%2CGenbank:XR_004345231.1;Parent=rna-XR_004345231.1
NW_022279623.1	Gnomon	exon	320407	320527	.	-	.	ID=exon-XR_004345231.1-3;Dbxref=GeneID:103316570%2CGenbank:XR_004345231.1;Parent=rna-XR_004345231.1
NW_022279623.1	Gnomon	CDS	3687819	3687891	.	-	0	Name=XP_032457579.1;ID=cds-XP_032457579.1;Dbxref=GeneID:100117528%2CGenbank:XP_032457579.1%2CNASONIABASE:NV15827;Parent=rna-XM_032601688.1
NW_022279623.1	Gnomon	CDS	3687402	3687737	.	-	0	Name=XP_032457579.1;ID=cds-XP_032457579.1;Dbxref=GeneID:100117528%2CGenbank:XP_032457579.1%2CNASONIABASE:NV15827;Parent=rna-XM_032601688.1
NW_022279623.1	Gnomon	CDS	3686901	3687123	.	-	0	Name=XP_032457579.1;ID=cds-XP_032457579.1;Dbxref=GeneID:100117528%2CGenbank:XP_032457579.1%2CNASONIABASE:NV15827;Parent=rna-XM_032601688.1
NW_022279623.1	Gnomon	CDS	3686359	3686482	.	-	0	Name=XP_032457579.1;ID=cds-XP_032457579.1;Dbxref=GeneID:100117528%2CGenbank:XP_032457579.1%2CNASONIABASE:NV15827;Parent=rna-XM_032601688.1
NW_022279623.1	Gnomon	CDS	3685922	3686119	.	-	0	Name=XP_032457579.1;ID=cds-XP_032457579.1;Dbxref=GeneID:100117528%2CGenbank:XP_032457579.1%2CNASONIABASE:NV15827;Parent=rna-XM_032601688.1
NW_022279623.1	Gnomon	CDS	3683702	3683783	.	-	0	Name=XP_032457579.1;ID=cds-XP_032457579.1;Dbxref=GeneID:100117528%2CGenbank:XP_032457579.1%2CNASONIABASE:NV15827;Parent=rna-XM_032601688.1
NW_022279623.1	Gnomon	CDS	3682569	3682780	.	-	0	Name=XP_032457579.1;ID=cds-XP_032457579.1;Dbxref=GeneID:100117528%2CGenbank:XP_032457579.1%2CNASONIABASE:NV15827;Parent=rna-XM_032601688.1
NW_022279623.1	Gnomon	CDS	3681929	3682177	.	-	0	Name=XP_032457579.1;ID=cds-XP_032457579.1;Dbxref=GeneID:100117528%2CGenbank:XP_032457579.1%2CNASONIABASE:NV15827;Parent=rna-XM_032601688.1
NW_022279623.1	Gnomon	CDS	3681165	3681284	.	-	0	Name=XP_032457579.1;ID=cds-XP_032457579.1;Dbxref=GeneID:100117528%2CGenbank:XP_032457579.1%2CNASONIABASE:NV15827;Parent=rna-XM_032601688.1
NW_022279623.1	Gnomon	exon	917873	918811	.	+	.	ID=exon-XM_031925714.2-6;Dbxref=GeneID:100680134%2CGenbank:XM_031925714.2;Parent=rna-XM_031925714.2
NW_022279623.1	Gnomon	exon	917168	917499	.	+	.	ID=exon-XM_031925714.2-4;Dbxref=GeneID:100680134%2CGenbank:XM_031925714.2;Parent=rna-XM_031925714.2
NW_022279623.1	Gnomon	exon	917582	917797	.	+	.	ID=exon-XM_031925714.2-5;Dbxref=GeneID:100680134%2CGenbank:XM_031925714.2;Parent=rna-XM_031925714.2
NW_022279623.1	Gnomon	CDS	2327889	2328204	.	+	0	Name=XP_001600763.1;ID=cds-XP_001600763.1;Dbxref=GeneID:100116226%2CGenbank:XP_001600763.1%2CNASONIABASE:NV19009;Parent=rna-XM_001600713.5
NW_022279623.1	Gnomon	CDS	2339722	2339870	.	+	0	Name=XP_001600763.1;ID=cds-XP_001600763.1;Dbxref=GeneID:100116226%2CGenbank:XP_001600763.1%2CNASONIABASE:NV19009;Parent=rna-XM_001600713.5
NW_022279623.1	Gnomon	CDS	2339942	2340147	.	+	0	Name=XP_001600763.1;ID=cds-XP_001600763.1;Dbxref=GeneID:100116226%2CGenbank:XP_001600763.1%2CNASONIABASE:NV19009;Parent=rna-XM_001600713.5
NW_022279623.1	Gnomon	CDS	2340365	2340662	.	+	0	Name=XP_001600763.1;ID=cds-XP_001600763.1;Dbxref=GeneID:100116226%2CGenbank:XP_001600763.1%2CNASONIABASE:NV19009;Parent=rna-XM_001600713.5
NW_022279623.1	Gnomon	CDS	2340931	2341083	.	+	0	Name=XP_001600763.1;ID=cds-XP_001600763.1;Dbxref=GeneID:100116226%2CGenbank:XP_001600763.1%2CNASONIABASE:NV19009;Parent=rna-XM_001600713.5
NW_022279623.1	Gnomon	CDS	2341212	2341386	.	+	0	Name=XP_001600763.1;ID=cds-XP_001600763.1;Dbxref=GeneID:100116226%2CGenbank:XP_001600763.1%2CNASONIABASE:NV19009;Parent=rna-XM_001600713.5
NW_022279623.1	Gnomon	CDS	2341599	2341777	.	+	0	Name=XP_001600763.1;ID=cds-XP_001600763.1;Dbxref=GeneID:100116226%2CGenbank:XP_001600763.1%2CNASONIABASE:NV19009;Parent=rna-XM_001600713.5
NW_022279623.1	Gnomon	exon	916396	916656	.	+	.	ID=exon-XM_031925714.2-2;Dbxref=GeneID:100680134%2CGenbank:XM_031925714.2;Parent=rna-XM_031925714.2
NW_022279623.1	Gnomon	exon	916728	917091	.	+	.	ID=exon-XM_031925714.2-3;Dbxref=GeneID:100680134%2CGenbank:XM_031925714.2;Parent=rna-XM_031925714.2
NW_022279623.1	Gnomon	exon	916051	916141	.	+	.	ID=exon-XM_031925714.2-1;Dbxref=GeneID:100680134%2CGenbank:XM_031925714.2;Parent=rna-XM_031925714.2
NW_022279623.1	Gnomon	mRNA	4270307	4272086	.	+	.	Name=XM_032601715.1;ID=rna-XM_032601715.1;Dbxref=GeneID:100115408%2CGenbank:XM_032601715.1%2CNASONIABASE:NV15796;Parent=gene-LOC100115408
NW_022279623.1	Gnomon	mRNA	2510389	2513259	.	+	.	Name=XM_008208378.4;ID=rna-XM_008208378.4;Dbxref=GeneID:100115261%2CGenbank:XM_008208378.4%2CNASONIABASE:NV18634;Parent=gene-LOC100115261
NW_022279623.1	Gnomon	exon	2137390	2137660	.	+	.	ID=exon-XM_031925626.2-1;Dbxref=GeneID:100678828%2CGenbank:XM_031925626.2;Parent=rna-XM_031925626.2
NW_022279623.1	Gnomon	exon	2137820	2139162	.	+	.	ID=exon-XM_031925626.2-2;Dbxref=GeneID:100678828%2CGenbank:XM_031925626.2;Parent=rna-XM_031925626.2
NW_022279623.1	Gnomon	exon	2139255	2139876	.	+	.	ID=exon-XM_031925626.2-3;Dbxref=GeneID:100678828%2CGenbank:XM_031925626.2;Parent=rna-XM_031925626.2
NW_022279623.1	Gnomon	exon	334476	334807	.	+	.	ID=exon-XM_031925696.2-1;Dbxref=GeneID:100677937%2CGenbank:XM_031925696.2;Parent=rna-XM_031925696.2
NW_022279623.1	Gnomon	exon	334927	335128	.	+	.	ID=exon-XM_031925696.2-2;Dbxref=GeneID:100677937%2CGenbank:XM_031925696.2;Parent=rna-XM_031925696.2
NW_022279623.1	Gnomon	CDS	44308	44407	.	-	0	Name=XP_016842784.1;ID=cds-XP_016842784.1;Dbxref=GeneID:100679516%2CGenbank:XP_016842784.1;Parent=rna-XM_016987295.3
NW_022279623.1	Gnomon	CDS	36842	36877	.	-	0	Name=XP_016842784.1;ID=cds-XP_016842784.1;Dbxref=GeneID:100679516%2CGenbank:XP_016842784.1;Parent=rna-XM_016987295.3
NW_022279623.1	Gnomon	CDS	36318	36549	.	-	0	Name=XP_016842784.1;ID=cds-XP_016842784.1;Dbxref=GeneID:100679516%2CGenbank:XP_016842784.1;Parent=rna-XM_016987295.3
NW_022279623.1	Gnomon	CDS	34948	35113	.	-	0	Name=XP_016842784.1;ID=cds-XP_016842784.1;Dbxref=GeneID:100679516%2CGenbank:XP_016842784.1;Parent=rna-XM_016987295.3
NW_022279623.1	Gnomon	CDS	34842	34868	.	-	0	Name=XP_016842784.1;ID=cds-XP_016842784.1;Dbxref=GeneID:100679516%2CGenbank:XP_016842784.1;Parent=rna-XM_016987295.3
NW_022279623.1	Gnomon	exon	323400	323639	.	+	.	ID=exon-XM_003424281.3-10;Dbxref=GeneID:100678790%2CGenbank:XM_003424281.3;Parent=rna-XM_003424281.3
NW_022279623.1	Gnomon	exon	323723	323938	.	+	.	ID=exon-XM_003424281.3-11;Dbxref=GeneID:100678790%2CGenbank:XM_003424281.3;Parent=rna-XM_003424281.3
NW_022279623.1	Gnomon	exon	324014	324105	.	+	.	ID=exon-XM_003424281.3-12;Dbxref=GeneID:100678790%2CGenbank:XM_003424281.3;Parent=rna-XM_003424281.3
NW_022279623.1	Gnomon	exon	324183	324432	.	+	.	ID=exon-XM_003424281.3-13;Dbxref=GeneID:100678790%2CGenbank:XM_003424281.3;Parent=rna-XM_003424281.3
NW_022279623.1	Gnomon	exon	324594	324806	.	+	.	ID=exon-XM_003424281.3-14;Dbxref=GeneID:100678790%2CGenbank:XM_003424281.3;Parent=rna-XM_003424281.3
NW_022279623.1	Gnomon	exon	324876	325037	.	+	.	ID=exon-XM_003424281.3-15;Dbxref=GeneID:100678790%2CGenbank:XM_003424281.3;Parent=rna-XM_003424281.3
NW_022279623.1	Gnomon	exon	325140	325436	.	+	.	ID=exon-XM_003424281.3-16;Dbxref=GeneID:100678790%2CGenbank:XM_003424281.3;Parent=rna-XM_003424281.3
NW_022279623.1	Gnomon	exon	325645	325787	.	+	.	ID=exon-XM_003424281.3-17;Dbxref=GeneID:100678790%2CGenbank:XM_003424281.3;Parent=rna-XM_003424281.3
NW_022279623.1	Gnomon	exon	325875	325974	.	+	.	ID=exon-XM_003424281.3-18;Dbxref=GeneID:100678790%2CGenbank:XM_003424281.3;Parent=rna-XM_003424281.3
NW_022279623.1	Gnomon	exon	326200	326413	.	+	.	ID=exon-XM_003424281.3-19;Dbxref=GeneID:100678790%2CGenbank:XM_003424281.3;Parent=rna-XM_003424281.3
NW_022279623.1	Gnomon	CDS	2110426	2110458	.	+	0	Name=XP_003427705.1;ID=cds-XP_003427705.1;Dbxref=GeneID:100678328%2CGenbank:XP_003427705.1;Parent=rna-XM_003427657.5
NW_022279623.1	Gnomon	CDS	2110625	2110708	.	+	0	Name=XP_003427705.1;ID=cds-XP_003427705.1;Dbxref=GeneID:100678328%2CGenbank:XP_003427705.1;Parent=rna-XM_003427657.5
NW_022279623.1	Gnomon	CDS	2110789	2110992	.	+	0	Name=XP_003427705.1;ID=cds-XP_003427705.1;Dbxref=GeneID:100678328%2CGenbank:XP_003427705.1;Parent=rna-XM_003427657.5
NW_022279623.1	Gnomon	exon	326568	326725	.	+	.	ID=exon-XM_003424281.3-20;Dbxref=GeneID:100678790%2CGenbank:XM_003424281.3;Parent=rna-XM_003424281.3
NW_022279623.1	Gnomon	exon	326797	326885	.	+	.	ID=exon-XM_003424281.3-21;Dbxref=GeneID:100678790%2CGenbank:XM_003424281.3;Parent=rna-XM_003424281.3
NW_022279623.1	Gnomon	exon	326971	327080	.	+	.	ID=exon-XM_003424281.3-22;Dbxref=GeneID:100678790%2CGenbank:XM_003424281.3;Parent=rna-XM_003424281.3
NW_022279623.1	Gnomon	exon	327345	327517	.	+	.	ID=exon-XM_003424281.3-23;Dbxref=GeneID:100678790%2CGenbank:XM_003424281.3;Parent=rna-XM_003424281.3
NW_022279623.1	Gnomon	exon	2274983	2275313	.	+	.	ID=exon-XM_031925815.1-9;Dbxref=GeneID:100118446%2CGenbank:XM_031925815.1%2CNASONIABASE:NV50379;Parent=rna-XM_031925815.1
NW_022279623.1	Gnomon	exon	327606	327820	.	+	.	ID=exon-XM_003424281.3-24;Dbxref=GeneID:100678790%2CGenbank:XM_003424281.3;Parent=rna-XM_003424281.3
NW_022279623.1	Gnomon	exon	328156	328363	.	+	.	ID=exon-XM_003424281.3-25;Dbxref=GeneID:100678790%2CGenbank:XM_003424281.3;Parent=rna-XM_003424281.3
NW_022279623.1	Gnomon	exon	2257782	2258672	.	+	.	ID=exon-XM_031925815.1-7;Dbxref=GeneID:100118446%2CGenbank:XM_031925815.1%2CNASONIABASE:NV50379;Parent=rna-XM_031925815.1
NW_022279623.1	Gnomon	exon	328440	328613	.	+	.	ID=exon-XM_003424281.3-26;Dbxref=GeneID:100678790%2CGenbank:XM_003424281.3;Parent=rna-XM_003424281.3
NW_022279623.1	Gnomon	exon	2260477	2260557	.	+	.	ID=exon-XM_031925815.1-8;Dbxref=GeneID:100118446%2CGenbank:XM_031925815.1%2CNASONIABASE:NV50379;Parent=rna-XM_031925815.1
NW_022279623.1	Gnomon	exon	328716	328807	.	+	.	ID=exon-XM_003424281.3-27;Dbxref=GeneID:100678790%2CGenbank:XM_003424281.3;Parent=rna-XM_003424281.3
NW_022279623.1	Gnomon	exon	2251497	2251667	.	+	.	ID=exon-XM_031925815.1-5;Dbxref=GeneID:100118446%2CGenbank:XM_031925815.1%2CNASONIABASE:NV50379;Parent=rna-XM_031925815.1
NW_022279623.1	Gnomon	exon	328881	329017	.	+	.	ID=exon-XM_003424281.3-28;Dbxref=GeneID:100678790%2CGenbank:XM_003424281.3;Parent=rna-XM_003424281.3
NW_022279623.1	Gnomon	exon	2254751	2255017	.	+	.	ID=exon-XM_031925815.1-6;Dbxref=GeneID:100118446%2CGenbank:XM_031925815.1%2CNASONIABASE:NV50379;Parent=rna-XM_031925815.1
NW_022279623.1	Gnomon	exon	329087	329402	.	+	.	ID=exon-XM_003424281.3-29;Dbxref=GeneID:100678790%2CGenbank:XM_003424281.3;Parent=rna-XM_003424281.3
NW_022279623.1	Gnomon	exon	2222364	2222417	.	+	.	ID=exon-XM_031925815.1-3;Dbxref=GeneID:100118446%2CGenbank:XM_031925815.1%2CNASONIABASE:NV50379;Parent=rna-XM_031925815.1
NW_022279623.1	Gnomon	exon	2249221	2249444	.	+	.	ID=exon-XM_031925815.1-4;Dbxref=GeneID:100118446%2CGenbank:XM_031925815.1%2CNASONIABASE:NV50379;Parent=rna-XM_031925815.1
NW_022279623.1	Gnomon	exon	2185355	2185468	.	+	.	ID=exon-XM_031925815.1-1;Dbxref=GeneID:100118446%2CGenbank:XM_031925815.1%2CNASONIABASE:NV50379;Parent=rna-XM_031925815.1
NW_022279623.1	Gnomon	exon	2191925	2191995	.	+	.	ID=exon-XM_031925815.1-2;Dbxref=GeneID:100118446%2CGenbank:XM_031925815.1%2CNASONIABASE:NV50379;Parent=rna-XM_031925815.1
NW_022279623.1	Gnomon	exon	329486	330139	.	+	.	ID=exon-XM_003424281.3-30;Dbxref=GeneID:100678790%2CGenbank:XM_003424281.3;Parent=rna-XM_003424281.3
NW_022279623.1	Gnomon	exon	330222	330396	.	+	.	ID=exon-XM_003424281.3-31;Dbxref=GeneID:100678790%2CGenbank:XM_003424281.3;Parent=rna-XM_003424281.3
NW_022279623.1	Gnomon	exon	330555	330737	.	+	.	ID=exon-XM_003424281.3-32;Dbxref=GeneID:100678790%2CGenbank:XM_003424281.3;Parent=rna-XM_003424281.3
NW_022279623.1	Gnomon	exon	330809	331350	.	+	.	ID=exon-XM_003424281.3-33;Dbxref=GeneID:100678790%2CGenbank:XM_003424281.3;Parent=rna-XM_003424281.3
NW_022279623.1	Gnomon	exon	3246631	3246774	.	+	.	ID=exon-XM_001602441.5-9;Dbxref=GeneID:100118554%2CGenbank:XM_001602441.5%2CNASONIABASE:NV15836;Parent=rna-XM_001602441.5
NW_022279623.1	Gnomon	exon	3245069	3245207	.	+	.	ID=exon-XM_001602441.5-7;Dbxref=GeneID:100118554%2CGenbank:XM_001602441.5%2CNASONIABASE:NV15836;Parent=rna-XM_001602441.5
NW_022279623.1	Gnomon	exon	3246376	3246542	.	+	.	ID=exon-XM_001602441.5-8;Dbxref=GeneID:100118554%2CGenbank:XM_001602441.5%2CNASONIABASE:NV15836;Parent=rna-XM_001602441.5
NW_022279623.1	Gnomon	exon	3242516	3242948	.	+	.	ID=exon-XM_001602441.5-5;Dbxref=GeneID:100118554%2CGenbank:XM_001602441.5%2CNASONIABASE:NV15836;Parent=rna-XM_001602441.5
NW_022279623.1	Gnomon	exon	3244168	3244347	.	+	.	ID=exon-XM_001602441.5-6;Dbxref=GeneID:100118554%2CGenbank:XM_001602441.5%2CNASONIABASE:NV15836;Parent=rna-XM_001602441.5
NW_022279623.1	Gnomon	exon	3225958	3226040	.	+	.	ID=exon-XM_001602441.5-3;Dbxref=GeneID:100118554%2CGenbank:XM_001602441.5%2CNASONIABASE:NV15836;Parent=rna-XM_001602441.5
NW_022279623.1	Gnomon	exon	3239461	3239806	.	+	.	ID=exon-XM_001602441.5-4;Dbxref=GeneID:100118554%2CGenbank:XM_001602441.5%2CNASONIABASE:NV15836;Parent=rna-XM_001602441.5
NW_022279623.1	Gnomon	exon	3207851	3208934	.	+	.	ID=exon-XM_001602441.5-1;Dbxref=GeneID:100118554%2CGenbank:XM_001602441.5%2CNASONIABASE:NV15836;Parent=rna-XM_001602441.5
NW_022279623.1	Gnomon	exon	3224624	3224697	.	+	.	ID=exon-XM_001602441.5-2;Dbxref=GeneID:100118554%2CGenbank:XM_001602441.5%2CNASONIABASE:NV15836;Parent=rna-XM_001602441.5
NW_022279623.1	Gnomon	CDS	4021039	4021098	.	+	0	Name=XP_031781521.1;ID=cds-XP_031781521.1;Dbxref=GeneID:100116995%2CGenbank:XP_031781521.1%2CNASONIABASE:NV15821;Parent=rna-XM_031925661.2
NW_022279623.1	Gnomon	CDS	4021435	4021554	.	+	0	Name=XP_031781521.1;ID=cds-XP_031781521.1;Dbxref=GeneID:100116995%2CGenbank:XP_031781521.1%2CNASONIABASE:NV15821;Parent=rna-XM_031925661.2
NW_022279623.1	Gnomon	CDS	4022038	4022212	.	+	0	Name=XP_031781521.1;ID=cds-XP_031781521.1;Dbxref=GeneID:100116995%2CGenbank:XP_031781521.1%2CNASONIABASE:NV15821;Parent=rna-XM_031925661.2
NW_022279623.1	Gnomon	CDS	4022363	4022476	.	+	0	Name=XP_031781521.1;ID=cds-XP_031781521.1;Dbxref=GeneID:100116995%2CGenbank:XP_031781521.1%2CNASONIABASE:NV15821;Parent=rna-XM_031925661.2
NW_022279623.1	Gnomon	CDS	4029888	4030837	.	+	0	Name=XP_031781521.1;ID=cds-XP_031781521.1;Dbxref=GeneID:100116995%2CGenbank:XP_031781521.1%2CNASONIABASE:NV15821;Parent=rna-XM_031925661.2
NW_022279623.1	Gnomon	exon	229695	230104	.	+	.	ID=exon-XM_031925762.2-1;Dbxref=GeneID:116416655%2CGenbank:XM_031925762.2;Parent=rna-XM_031925762.2
NW_022279623.1	Gnomon	exon	230188	230447	.	+	.	ID=exon-XM_031925762.2-2;Dbxref=GeneID:116416655%2CGenbank:XM_031925762.2;Parent=rna-XM_031925762.2
NW_022279623.1	Gnomon	exon	307973	308377	.	+	.	ID=exon-XM_001604048.5-4;Dbxref=GeneID:100120457%2CGenbank:XM_001604048.5%2CNASONIABASE:NV16310;Parent=rna-XM_001604048.5
NW_022279623.1	Gnomon	exon	308452	308575	.	+	.	ID=exon-XM_001604048.5-5;Dbxref=GeneID:100120457%2CGenbank:XM_001604048.5%2CNASONIABASE:NV16310;Parent=rna-XM_001604048.5
NW_022279623.1	Gnomon	exon	307435	307625	.	+	.	ID=exon-XM_001604048.5-2;Dbxref=GeneID:100120457%2CGenbank:XM_001604048.5%2CNASONIABASE:NV16310;Parent=rna-XM_001604048.5
NW_022279623.1	Gnomon	exon	307698	307900	.	+	.	ID=exon-XM_001604048.5-3;Dbxref=GeneID:100120457%2CGenbank:XM_001604048.5%2CNASONIABASE:NV16310;Parent=rna-XM_001604048.5
NW_022279623.1	Gnomon	exon	309116	309627	.	+	.	ID=exon-XM_001604048.5-8;Dbxref=GeneID:100120457%2CGenbank:XM_001604048.5%2CNASONIABASE:NV16310;Parent=rna-XM_001604048.5
NW_022279623.1	Gnomon	exon	308637	308800	.	+	.	ID=exon-XM_001604048.5-6;Dbxref=GeneID:100120457%2CGenbank:XM_001604048.5%2CNASONIABASE:NV16310;Parent=rna-XM_001604048.5
NW_022279623.1	Gnomon	exon	308877	309037	.	+	.	ID=exon-XM_001604048.5-7;Dbxref=GeneID:100120457%2CGenbank:XM_001604048.5%2CNASONIABASE:NV16310;Parent=rna-XM_001604048.5
NW_022279623.1	Gnomon	exon	306714	307358	.	+	.	ID=exon-XM_001604048.5-1;Dbxref=GeneID:100120457%2CGenbank:XM_001604048.5%2CNASONIABASE:NV16310;Parent=rna-XM_001604048.5
NW_022279623.1	Gnomon	CDS	339919	339964	.	-	0	Name=XP_003424318.1;ID=cds-XP_003424318.1;Dbxref=GeneID:100677901%2CGenbank:XP_003424318.1;Parent=rna-XM_003424270.5
NW_022279623.1	Gnomon	CDS	339150	339296	.	-	0	Name=XP_003424318.1;ID=cds-XP_003424318.1;Dbxref=GeneID:100677901%2CGenbank:XP_003424318.1;Parent=rna-XM_003424270.5
NW_022279623.1	Gnomon	CDS	338242	338325	.	-	0	Name=XP_003424318.1;ID=cds-XP_003424318.1;Dbxref=GeneID:100677901%2CGenbank:XP_003424318.1;Parent=rna-XM_003424270.5
NW_022279623.1	Gnomon	CDS	337832	337963	.	-	0	Name=XP_003424318.1;ID=cds-XP_003424318.1;Dbxref=GeneID:100677901%2CGenbank:XP_003424318.1;Parent=rna-XM_003424270.5
NW_022279623.1	Gnomon	CDS	336872	337732	.	-	0	Name=XP_003424318.1;ID=cds-XP_003424318.1;Dbxref=GeneID:100677901%2CGenbank:XP_003424318.1;Parent=rna-XM_003424270.5
NW_022279623.1	Gnomon	CDS	336515	336779	.	-	0	Name=XP_003424318.1;ID=cds-XP_003424318.1;Dbxref=GeneID:100677901%2CGenbank:XP_003424318.1;Parent=rna-XM_003424270.5
NW_022279623.1	Gnomon	CDS	336013	336430	.	-	0	Name=XP_003424318.1;ID=cds-XP_003424318.1;Dbxref=GeneID:100677901%2CGenbank:XP_003424318.1;Parent=rna-XM_003424270.5
NW_022279623.1	Gnomon	CDS	335671	335904	.	-	0	Name=XP_003424318.1;ID=cds-XP_003424318.1;Dbxref=GeneID:100677901%2CGenbank:XP_003424318.1;Parent=rna-XM_003424270.5
NW_022279623.1	tRNAscan-SE	exon	675287	675360	.	-	.	ID=exon-TRNAT-AGU-4-1;Dbxref=GeneID:107981740;Note=transfer RNA threonine (anticodon AGU);Parent=rna-TRNAT-AGU-4
NW_022279623.1	Gnomon	exon	2040746	2041385	.	-	.	ID=exon-XM_016988786.2-1;Dbxref=GeneID:100118963%2CGenbank:XM_016988786.2%2CNASONIABASE:NV17076;Parent=rna-XM_016988786.2
NW_022279623.1	Gnomon	exon	2037392	2037602	.	-	.	ID=exon-XM_016988786.2-2;Dbxref=GeneID:100118963%2CGenbank:XM_016988786.2%2CNASONIABASE:NV17076;Parent=rna-XM_016988786.2
NW_022279623.1	Gnomon	exon	2028108	2028384	.	-	.	ID=exon-XM_016988786.2-5;Dbxref=GeneID:100118963%2CGenbank:XM_016988786.2%2CNASONIABASE:NV17076;Parent=rna-XM_016988786.2
NW_022279623.1	Gnomon	exon	2024959	2025123	.	-	.	ID=exon-XM_016988786.2-6;Dbxref=GeneID:100118963%2CGenbank:XM_016988786.2%2CNASONIABASE:NV17076;Parent=rna-XM_016988786.2
NW_022279623.1	Gnomon	exon	2032230	2032476	.	-	.	ID=exon-XM_016988786.2-3;Dbxref=GeneID:100118963%2CGenbank:XM_016988786.2%2CNASONIABASE:NV17076;Parent=rna-XM_016988786.2
NW_022279623.1	Gnomon	exon	2031961	2032141	.	-	.	ID=exon-XM_016988786.2-4;Dbxref=GeneID:100118963%2CGenbank:XM_016988786.2%2CNASONIABASE:NV17076;Parent=rna-XM_016988786.2
NW_022279623.1	Gnomon	mRNA	919130	921675	.	-	.	Name=XM_008210745.4;ID=rna-XM_008210745.4;Dbxref=GeneID:100119345%2CGenbank:XM_008210745.4%2CNASONIABASE:NV16286;Parent=gene-LOC100119345
NW_022279623.1	Gnomon	exon	2019446	2019714	.	-	.	ID=exon-XM_016988786.2-9;Dbxref=GeneID:100118963%2CGenbank:XM_016988786.2%2CNASONIABASE:NV17076;Parent=rna-XM_016988786.2
NW_022279623.1	Gnomon	exon	2024646	2024728	.	-	.	ID=exon-XM_016988786.2-7;Dbxref=GeneID:100118963%2CGenbank:XM_016988786.2%2CNASONIABASE:NV17076;Parent=rna-XM_016988786.2
NW_022279623.1	Gnomon	exon	2019803	2020047	.	-	.	ID=exon-XM_016988786.2-8;Dbxref=GeneID:100118963%2CGenbank:XM_016988786.2%2CNASONIABASE:NV17076;Parent=rna-XM_016988786.2
NW_022279623.1	Gnomon	mRNA	4270070	4272086	.	+	.	Name=XM_032601716.1;ID=rna-XM_032601716.1;Dbxref=GeneID:100115408%2CGenbank:XM_032601716.1%2CNASONIABASE:NV15796;Parent=gene-LOC100115408
NW_022279623.1	Gnomon	CDS	3176254	3176256	.	-	0	Name=XP_001602576.2;ID=cds-XP_001602576.2;Dbxref=GeneID:100118663%2CGenbank:XP_001602576.2%2CNASONIABASE:NV15839;Parent=rna-XM_001602526.6
NW_022279623.1	Gnomon	CDS	3175884	3175957	.	-	0	Name=XP_001602576.2;ID=cds-XP_001602576.2;Dbxref=GeneID:100118663%2CGenbank:XP_001602576.2%2CNASONIABASE:NV15839;Parent=rna-XM_001602526.6
NW_022279623.1	Gnomon	CDS	3170758	3170858	.	-	0	Name=XP_001602576.2;ID=cds-XP_001602576.2;Dbxref=GeneID:100118663%2CGenbank:XP_001602576.2%2CNASONIABASE:NV15839;Parent=rna-XM_001602526.6
NW_022279623.1	Gnomon	CDS	3170478	3170596	.	-	0	Name=XP_001602576.2;ID=cds-XP_001602576.2;Dbxref=GeneID:100118663%2CGenbank:XP_001602576.2%2CNASONIABASE:NV15839;Parent=rna-XM_001602526.6
NW_022279623.1	Gnomon	CDS	3169150	3169305	.	-	0	Name=XP_001602576.2;ID=cds-XP_001602576.2;Dbxref=GeneID:100118663%2CGenbank:XP_001602576.2%2CNASONIABASE:NV15839;Parent=rna-XM_001602526.6
NW_022279623.1	Gnomon	CDS	3168768	3168921	.	-	0	Name=XP_001602576.2;ID=cds-XP_001602576.2;Dbxref=GeneID:100118663%2CGenbank:XP_001602576.2%2CNASONIABASE:NV15839;Parent=rna-XM_001602526.6
NW_022279623.1	Gnomon	CDS	3168361	3168515	.	-	0	Name=XP_001602576.2;ID=cds-XP_001602576.2;Dbxref=GeneID:100118663%2CGenbank:XP_001602576.2%2CNASONIABASE:NV15839;Parent=rna-XM_001602526.6
NW_022279623.1	Gnomon	CDS	3167247	3167375	.	-	0	Name=XP_001602576.2;ID=cds-XP_001602576.2;Dbxref=GeneID:100118663%2CGenbank:XP_001602576.2%2CNASONIABASE:NV15839;Parent=rna-XM_001602526.6
NW_022279623.1	Gnomon	CDS	3166940	3167022	.	-	0	Name=XP_001602576.2;ID=cds-XP_001602576.2;Dbxref=GeneID:100118663%2CGenbank:XP_001602576.2%2CNASONIABASE:NV15839;Parent=rna-XM_001602526.6
NW_022279623.1	Gnomon	CDS	3163048	3163218	.	-	0	Name=XP_001602576.2;ID=cds-XP_001602576.2;Dbxref=GeneID:100118663%2CGenbank:XP_001602576.2%2CNASONIABASE:NV15839;Parent=rna-XM_001602526.6
NW_022279623.1	Gnomon	CDS	3161466	3161703	.	-	0	Name=XP_001602576.2;ID=cds-XP_001602576.2;Dbxref=GeneID:100118663%2CGenbank:XP_001602576.2%2CNASONIABASE:NV15839;Parent=rna-XM_001602526.6
NW_022279623.1	Gnomon	CDS	3160829	3160969	.	-	0	Name=XP_001602576.2;ID=cds-XP_001602576.2;Dbxref=GeneID:100118663%2CGenbank:XP_001602576.2%2CNASONIABASE:NV15839;Parent=rna-XM_001602526.6
NW_022279623.1	Gnomon	CDS	3159783	3159940	.	-	0	Name=XP_001602576.2;ID=cds-XP_001602576.2;Dbxref=GeneID:100118663%2CGenbank:XP_001602576.2%2CNASONIABASE:NV15839;Parent=rna-XM_001602526.6
NW_022279623.1	Gnomon	CDS	3154871	3154997	.	-	0	Name=XP_001602576.2;ID=cds-XP_001602576.2;Dbxref=GeneID:100118663%2CGenbank:XP_001602576.2%2CNASONIABASE:NV15839;Parent=rna-XM_001602526.6
NW_022279623.1	Gnomon	CDS	2004359	2004462	.	-	0	Name=XP_031781662.1;ID=cds-XP_031781662.1;Dbxref=GeneID:100119039%2CGenbank:XP_031781662.1%2CNASONIABASE:NV17078;Parent=rna-XM_031925802.2
NW_022279623.1	Gnomon	CDS	1991910	1991990	.	-	0	Name=XP_031781662.1;ID=cds-XP_031781662.1;Dbxref=GeneID:100119039%2CGenbank:XP_031781662.1%2CNASONIABASE:NV17078;Parent=rna-XM_031925802.2
NW_022279623.1	Gnomon	CDS	1991592	1991748	.	-	0	Name=XP_031781662.1;ID=cds-XP_031781662.1;Dbxref=GeneID:100119039%2CGenbank:XP_031781662.1%2CNASONIABASE:NV17078;Parent=rna-XM_031925802.2
NW_022279623.1	Gnomon	CDS	1991116	1991261	.	-	0	Name=XP_031781662.1;ID=cds-XP_031781662.1;Dbxref=GeneID:100119039%2CGenbank:XP_031781662.1%2CNASONIABASE:NV17078;Parent=rna-XM_031925802.2
NW_022279623.1	Gnomon	CDS	1990537	1990659	.	-	0	Name=XP_031781662.1;ID=cds-XP_031781662.1;Dbxref=GeneID:100119039%2CGenbank:XP_031781662.1%2CNASONIABASE:NV17078;Parent=rna-XM_031925802.2
NW_022279623.1	Gnomon	CDS	1986933	1987159	.	-	0	Name=XP_031781662.1;ID=cds-XP_031781662.1;Dbxref=GeneID:100119039%2CGenbank:XP_031781662.1%2CNASONIABASE:NV17078;Parent=rna-XM_031925802.2
NW_022279623.1	Gnomon	CDS	1986635	1986854	.	-	0	Name=XP_031781662.1;ID=cds-XP_031781662.1;Dbxref=GeneID:100119039%2CGenbank:XP_031781662.1%2CNASONIABASE:NV17078;Parent=rna-XM_031925802.2
NW_022279623.1	Gnomon	CDS	1983320	1983532	.	-	0	Name=XP_031781662.1;ID=cds-XP_031781662.1;Dbxref=GeneID:100119039%2CGenbank:XP_031781662.1%2CNASONIABASE:NV17078;Parent=rna-XM_031925802.2
NW_022279623.1	Gnomon	CDS	1982427	1982703	.	-	0	Name=XP_031781662.1;ID=cds-XP_031781662.1;Dbxref=GeneID:100119039%2CGenbank:XP_031781662.1%2CNASONIABASE:NV17078;Parent=rna-XM_031925802.2
NW_022279623.1	Gnomon	CDS	1981263	1981952	.	-	0	Name=XP_031781662.1;ID=cds-XP_031781662.1;Dbxref=GeneID:100119039%2CGenbank:XP_031781662.1%2CNASONIABASE:NV17078;Parent=rna-XM_031925802.2
NW_022279623.1	Gnomon	CDS	1979385	1979559	.	-	0	Name=XP_031781662.1;ID=cds-XP_031781662.1;Dbxref=GeneID:100119039%2CGenbank:XP_031781662.1%2CNASONIABASE:NV17078;Parent=rna-XM_031925802.2
NW_022279623.1	Gnomon	CDS	1962464	1962838	.	-	0	Name=XP_031781662.1;ID=cds-XP_031781662.1;Dbxref=GeneID:100119039%2CGenbank:XP_031781662.1%2CNASONIABASE:NV17078;Parent=rna-XM_031925802.2
NW_022279623.1	Gnomon	CDS	1961675	1961799	.	-	0	Name=XP_031781662.1;ID=cds-XP_031781662.1;Dbxref=GeneID:100119039%2CGenbank:XP_031781662.1%2CNASONIABASE:NV17078;Parent=rna-XM_031925802.2
NW_022279623.1	Gnomon	CDS	1961210	1961602	.	-	0	Name=XP_031781662.1;ID=cds-XP_031781662.1;Dbxref=GeneID:100119039%2CGenbank:XP_031781662.1%2CNASONIABASE:NV17078;Parent=rna-XM_031925802.2
NW_022279623.1	Gnomon	CDS	1959711	1960064	.	-	0	Name=XP_031781662.1;ID=cds-XP_031781662.1;Dbxref=GeneID:100119039%2CGenbank:XP_031781662.1%2CNASONIABASE:NV17078;Parent=rna-XM_031925802.2
NW_022279623.1	Gnomon	CDS	1959472	1959630	.	-	0	Name=XP_031781662.1;ID=cds-XP_031781662.1;Dbxref=GeneID:100119039%2CGenbank:XP_031781662.1%2CNASONIABASE:NV17078;Parent=rna-XM_031925802.2
NW_022279623.1	Gnomon	CDS	1959257	1959394	.	-	0	Name=XP_031781662.1;ID=cds-XP_031781662.1;Dbxref=GeneID:100119039%2CGenbank:XP_031781662.1%2CNASONIABASE:NV17078;Parent=rna-XM_031925802.2
NW_022279623.1	Gnomon	CDS	1958533	1959159	.	-	0	Name=XP_031781662.1;ID=cds-XP_031781662.1;Dbxref=GeneID:100119039%2CGenbank:XP_031781662.1%2CNASONIABASE:NV17078;Parent=rna-XM_031925802.2
NW_022279623.1	Gnomon	exon	913951	914066	.	-	.	ID=exon-XM_032601729.1-1;Dbxref=GeneID:100119415%2CGenbank:XM_032601729.1%2CNASONIABASE:NV16287;Parent=rna-XM_032601729.1
NW_022279623.1	Gnomon	exon	913343	913636	.	-	.	ID=exon-XM_032601729.1-2;Dbxref=GeneID:100119415%2CGenbank:XM_032601729.1%2CNASONIABASE:NV16287;Parent=rna-XM_032601729.1
NW_022279623.1	Gnomon	exon	912622	912831	.	-	.	ID=exon-XM_032601729.1-3;Dbxref=GeneID:100119415%2CGenbank:XM_032601729.1%2CNASONIABASE:NV16287;Parent=rna-XM_032601729.1
NW_022279623.1	Gnomon	exon	912376	912538	.	-	.	ID=exon-XM_032601729.1-4;Dbxref=GeneID:100119415%2CGenbank:XM_032601729.1%2CNASONIABASE:NV16287;Parent=rna-XM_032601729.1
NW_022279623.1	Gnomon	exon	912173	912304	.	-	.	ID=exon-XM_032601729.1-5;Dbxref=GeneID:100119415%2CGenbank:XM_032601729.1%2CNASONIABASE:NV16287;Parent=rna-XM_032601729.1
NW_022279623.1	Gnomon	exon	911670	911804	.	-	.	ID=exon-XM_032601729.1-6;Dbxref=GeneID:100119415%2CGenbank:XM_032601729.1%2CNASONIABASE:NV16287;Parent=rna-XM_032601729.1
NW_022279623.1	Gnomon	exon	911352	911583	.	-	.	ID=exon-XM_032601729.1-7;Dbxref=GeneID:100119415%2CGenbank:XM_032601729.1%2CNASONIABASE:NV16287;Parent=rna-XM_032601729.1
NW_022279623.1	Gnomon	exon	910121	911273	.	-	.	ID=exon-XM_032601729.1-8;Dbxref=GeneID:100119415%2CGenbank:XM_032601729.1%2CNASONIABASE:NV16287;Parent=rna-XM_032601729.1
NW_022279623.1	Gnomon	exon	902989	903188	.	-	.	ID=exon-XM_032601729.1-9;Dbxref=GeneID:100119415%2CGenbank:XM_032601729.1%2CNASONIABASE:NV16287;Parent=rna-XM_032601729.1
NW_022279623.1	Gnomon	CDS	2291476	2291626	.	-	0	Name=XP_003427706.1;ID=cds-XP_003427706.1;Dbxref=GeneID:100678428%2CGenbank:XP_003427706.1;Parent=rna-XM_003427658.2
NW_022279623.1	Gnomon	CDS	2290023	2290196	.	-	0	Name=XP_003427706.1;ID=cds-XP_003427706.1;Dbxref=GeneID:100678428%2CGenbank:XP_003427706.1;Parent=rna-XM_003427658.2
NW_022279623.1	Gnomon	CDS	2289520	2289959	.	-	0	Name=XP_003427706.1;ID=cds-XP_003427706.1;Dbxref=GeneID:100678428%2CGenbank:XP_003427706.1;Parent=rna-XM_003427658.2
NW_022279623.1	Gnomon	CDS	2288995	2289402	.	-	0	Name=XP_003427706.1;ID=cds-XP_003427706.1;Dbxref=GeneID:100678428%2CGenbank:XP_003427706.1;Parent=rna-XM_003427658.2
NW_022279623.1	Gnomon	CDS	4021039	4021098	.	+	0	Name=XP_031781520.1;ID=cds-XP_031781520.1;Dbxref=GeneID:100116995%2CGenbank:XP_031781520.1%2CNASONIABASE:NV15821;Parent=rna-XM_031925660.2
NW_022279623.1	Gnomon	CDS	4021435	4021554	.	+	0	Name=XP_031781520.1;ID=cds-XP_031781520.1;Dbxref=GeneID:100116995%2CGenbank:XP_031781520.1%2CNASONIABASE:NV15821;Parent=rna-XM_031925660.2
NW_022279623.1	Gnomon	CDS	4022038	4022212	.	+	0	Name=XP_031781520.1;ID=cds-XP_031781520.1;Dbxref=GeneID:100116995%2CGenbank:XP_031781520.1%2CNASONIABASE:NV15821;Parent=rna-XM_031925660.2
NW_022279623.1	Gnomon	CDS	4022363	4022476	.	+	0	Name=XP_031781520.1;ID=cds-XP_031781520.1;Dbxref=GeneID:100116995%2CGenbank:XP_031781520.1%2CNASONIABASE:NV15821;Parent=rna-XM_031925660.2
NW_022279623.1	Gnomon	CDS	4029888	4030837	.	+	0	Name=XP_031781520.1;ID=cds-XP_031781520.1;Dbxref=GeneID:100116995%2CGenbank:XP_031781520.1%2CNASONIABASE:NV15821;Parent=rna-XM_031925660.2
NW_022279623.1	Gnomon	transcript	3842279	3844924	.	+	.	Name=XR_004345223.1;ID=rna-XR_004345223.1;Dbxref=GeneID:107980932%2CGenbank:XR_004345223.1;Parent=gene-LOC107980932
NW_022279623.1	Gnomon	exon	348212	348417	.	-	.	ID=exon-XM_008210776.3-1;Dbxref=GeneID:100120324%2CGenbank:XM_008210776.3%2CNASONIABASE:NV16307;Parent=rna-XM_008210776.3
NW_022279623.1	Gnomon	exon	346692	346809	.	-	.	ID=exon-XM_008210776.3-4;Dbxref=GeneID:100120324%2CGenbank:XM_008210776.3%2CNASONIABASE:NV16307;Parent=rna-XM_008210776.3
NW_022279623.1	Gnomon	exon	346426	346604	.	-	.	ID=exon-XM_008210776.3-5;Dbxref=GeneID:100120324%2CGenbank:XM_008210776.3%2CNASONIABASE:NV16307;Parent=rna-XM_008210776.3
NW_022279623.1	Gnomon	exon	347522	347635	.	-	.	ID=exon-XM_008210776.3-2;Dbxref=GeneID:100120324%2CGenbank:XM_008210776.3%2CNASONIABASE:NV16307;Parent=rna-XM_008210776.3
NW_022279623.1	Gnomon	exon	347268	347422	.	-	.	ID=exon-XM_008210776.3-3;Dbxref=GeneID:100120324%2CGenbank:XM_008210776.3%2CNASONIABASE:NV16307;Parent=rna-XM_008210776.3
NW_022279623.1	Gnomon	exon	345712	345883	.	-	.	ID=exon-XM_008210776.3-8;Dbxref=GeneID:100120324%2CGenbank:XM_008210776.3%2CNASONIABASE:NV16307;Parent=rna-XM_008210776.3
NW_022279623.1	Gnomon	exon	345041	345635	.	-	.	ID=exon-XM_008210776.3-9;Dbxref=GeneID:100120324%2CGenbank:XM_008210776.3%2CNASONIABASE:NV16307;Parent=rna-XM_008210776.3
NW_022279623.1	Gnomon	exon	346211	346346	.	-	.	ID=exon-XM_008210776.3-6;Dbxref=GeneID:100120324%2CGenbank:XM_008210776.3%2CNASONIABASE:NV16307;Parent=rna-XM_008210776.3
NW_022279623.1	Gnomon	exon	345962	346122	.	-	.	ID=exon-XM_008210776.3-7;Dbxref=GeneID:100120324%2CGenbank:XM_008210776.3%2CNASONIABASE:NV16307;Parent=rna-XM_008210776.3
NW_022279623.1	Gnomon	mRNA	2426832	2451669	.	+	.	Name=XM_031925739.2;ID=rna-XM_031925739.2;Dbxref=GeneID:100677815%2CGenbank:XM_031925739.2;Parent=gene-LOC100677815
NW_022279623.1	Gnomon	mRNA	4234453	4240958	.	-	.	Name=XM_032601712.1;ID=rna-XM_032601712.1;Dbxref=GeneID:103316329%2CGenbank:XM_032601712.1;Parent=gene-LOC103316329
NW_022279623.1	Gnomon	exon	3819365	3819610	.	-	.	ID=exon-XM_031925785.2-1;Dbxref=GeneID:100117488%2CGenbank:XM_031925785.2%2CNASONIABASE:NV15826;Parent=rna-XM_031925785.2
NW_022279623.1	Gnomon	CDS	4232766	4232898	.	+	0	Name=XP_032457577.1;ID=cds-XP_032457577.1;Dbxref=GeneID:100115470%2CGenbank:XP_032457577.1%2CNASONIABASE:NV15805;Parent=rna-XM_032601686.1
NW_022279623.1	Gnomon	CDS	4232974	4233141	.	+	0	Name=XP_032457577.1;ID=cds-XP_032457577.1;Dbxref=GeneID:100115470%2CGenbank:XP_032457577.1%2CNASONIABASE:NV15805;Parent=rna-XM_032601686.1
NW_022279623.1	Gnomon	CDS	4233231	4233538	.	+	0	Name=XP_032457577.1;ID=cds-XP_032457577.1;Dbxref=GeneID:100115470%2CGenbank:XP_032457577.1%2CNASONIABASE:NV15805;Parent=rna-XM_032601686.1
NW_022279623.1	Gnomon	exon	3776465	3776513	.	-	.	ID=exon-XM_031925785.2-4;Dbxref=GeneID:100117488%2CGenbank:XM_031925785.2%2CNASONIABASE:NV15826;Parent=rna-XM_031925785.2
NW_022279623.1	Gnomon	exon	3766605	3766962	.	-	.	ID=exon-XM_031925785.2-5;Dbxref=GeneID:100117488%2CGenbank:XM_031925785.2%2CNASONIABASE:NV15826;Parent=rna-XM_031925785.2
NW_022279623.1	Gnomon	exon	3795007	3795066	.	-	.	ID=exon-XM_031925785.2-2;Dbxref=GeneID:100117488%2CGenbank:XM_031925785.2%2CNASONIABASE:NV15826;Parent=rna-XM_031925785.2
NW_022279623.1	Gnomon	exon	3792451	3792666	.	-	.	ID=exon-XM_031925785.2-3;Dbxref=GeneID:100117488%2CGenbank:XM_031925785.2%2CNASONIABASE:NV15826;Parent=rna-XM_031925785.2
NW_022279623.1	Gnomon	exon	3760935	3761178	.	-	.	ID=exon-XM_031925785.2-8;Dbxref=GeneID:100117488%2CGenbank:XM_031925785.2%2CNASONIABASE:NV15826;Parent=rna-XM_031925785.2
NW_022279623.1	Gnomon	exon	3760072	3760350	.	-	.	ID=exon-XM_031925785.2-9;Dbxref=GeneID:100117488%2CGenbank:XM_031925785.2%2CNASONIABASE:NV15826;Parent=rna-XM_031925785.2
NW_022279623.1	Gnomon	exon	3764084	3764294	.	-	.	ID=exon-XM_031925785.2-6;Dbxref=GeneID:100117488%2CGenbank:XM_031925785.2%2CNASONIABASE:NV15826;Parent=rna-XM_031925785.2
NW_022279623.1	Gnomon	exon	3761306	3762540	.	-	.	ID=exon-XM_031925785.2-7;Dbxref=GeneID:100117488%2CGenbank:XM_031925785.2%2CNASONIABASE:NV15826;Parent=rna-XM_031925785.2
NW_022279623.1	Gnomon	CDS	782136	782531	.	+	0	Name=XP_003424315.1;ID=cds-XP_003424315.1;Dbxref=GeneID:100119928%2CGenbank:XP_003424315.1%2CNASONIABASE:NV50294;Parent=rna-XM_003424267.3
NW_022279623.1	Gnomon	CDS	795677	795892	.	+	0	Name=XP_003424315.1;ID=cds-XP_003424315.1;Dbxref=GeneID:100119928%2CGenbank:XP_003424315.1%2CNASONIABASE:NV50294;Parent=rna-XM_003424267.3
NW_022279623.1	Gnomon	CDS	819748	819927	.	+	0	Name=XP_003424315.1;ID=cds-XP_003424315.1;Dbxref=GeneID:100119928%2CGenbank:XP_003424315.1%2CNASONIABASE:NV50294;Parent=rna-XM_003424267.3
NW_022279623.1	Gnomon	CDS	822747	822960	.	+	0	Name=XP_003424315.1;ID=cds-XP_003424315.1;Dbxref=GeneID:100119928%2CGenbank:XP_003424315.1%2CNASONIABASE:NV50294;Parent=rna-XM_003424267.3
NW_022279623.1	Gnomon	CDS	829383	829607	.	+	0	Name=XP_003424315.1;ID=cds-XP_003424315.1;Dbxref=GeneID:100119928%2CGenbank:XP_003424315.1%2CNASONIABASE:NV50294;Parent=rna-XM_003424267.3
NW_022279623.1	Gnomon	CDS	830055	830260	.	+	0	Name=XP_003424315.1;ID=cds-XP_003424315.1;Dbxref=GeneID:100119928%2CGenbank:XP_003424315.1%2CNASONIABASE:NV50294;Parent=rna-XM_003424267.3
NW_022279623.1	Gnomon	CDS	830578	830772	.	+	0	Name=XP_003424315.1;ID=cds-XP_003424315.1;Dbxref=GeneID:100119928%2CGenbank:XP_003424315.1%2CNASONIABASE:NV50294;Parent=rna-XM_003424267.3
NW_022279623.1	Gnomon	CDS	830849	830974	.	+	0	Name=XP_003424315.1;ID=cds-XP_003424315.1;Dbxref=GeneID:100119928%2CGenbank:XP_003424315.1%2CNASONIABASE:NV50294;Parent=rna-XM_003424267.3
NW_022279623.1	Gnomon	gene	4017863	4019481	.	+	.	Name=LOC100679748;ID=gene-LOC100679748;Dbxref=GeneID:100679748
NW_022279623.1	Gnomon	CDS	3904028	3904082	.	+	0	Name=XP_008207791.1;ID=cds-XP_008207791.1;Dbxref=GeneID:100117261%2CGenbank:XP_008207791.1%2CNASONIABASE:NV15824;Parent=rna-XM_008209569.3
NW_022279623.1	Gnomon	CDS	3971315	3971439	.	+	0	Name=XP_008207791.1;ID=cds-XP_008207791.1;Dbxref=GeneID:100117261%2CGenbank:XP_008207791.1%2CNASONIABASE:NV15824;Parent=rna-XM_008209569.3
NW_022279623.1	Gnomon	CDS	3971658	3971796	.	+	0	Name=XP_008207791.1;ID=cds-XP_008207791.1;Dbxref=GeneID:100117261%2CGenbank:XP_008207791.1%2CNASONIABASE:NV15824;Parent=rna-XM_008209569.3
NW_022279623.1	Gnomon	CDS	3986290	3986420	.	+	0	Name=XP_008207791.1;ID=cds-XP_008207791.1;Dbxref=GeneID:100117261%2CGenbank:XP_008207791.1%2CNASONIABASE:NV15824;Parent=rna-XM_008209569.3
NW_022279623.1	Gnomon	CDS	3990637	3990792	.	+	0	Name=XP_008207791.1;ID=cds-XP_008207791.1;Dbxref=GeneID:100117261%2CGenbank:XP_008207791.1%2CNASONIABASE:NV15824;Parent=rna-XM_008209569.3
NW_022279623.1	Gnomon	CDS	3992286	3992501	.	+	0	Name=XP_008207791.1;ID=cds-XP_008207791.1;Dbxref=GeneID:100117261%2CGenbank:XP_008207791.1%2CNASONIABASE:NV15824;Parent=rna-XM_008209569.3
NW_022279623.1	Gnomon	CDS	3992579	3992808	.	+	0	Name=XP_008207791.1;ID=cds-XP_008207791.1;Dbxref=GeneID:100117261%2CGenbank:XP_008207791.1%2CNASONIABASE:NV15824;Parent=rna-XM_008209569.3
NW_022279623.1	Gnomon	CDS	3992955	3993189	.	+	0	Name=XP_008207791.1;ID=cds-XP_008207791.1;Dbxref=GeneID:100117261%2CGenbank:XP_008207791.1%2CNASONIABASE:NV15824;Parent=rna-XM_008209569.3
NW_022279623.1	Gnomon	CDS	3993284	3993397	.	+	0	Name=XP_008207791.1;ID=cds-XP_008207791.1;Dbxref=GeneID:100117261%2CGenbank:XP_008207791.1%2CNASONIABASE:NV15824;Parent=rna-XM_008209569.3
NW_022279623.1	Gnomon	exon	1228426	1229619	.	-	.	ID=exon-XM_016988199.3-1;Dbxref=GeneID:100118775%2CGenbank:XM_016988199.3%2CNASONIABASE:NV16272;Parent=rna-XM_016988199.3
NW_022279623.1	Gnomon	exon	1128020	1128141	.	-	.	ID=exon-XM_016988199.3-6;Dbxref=GeneID:100118775%2CGenbank:XM_016988199.3%2CNASONIABASE:NV16272;Parent=rna-XM_016988199.3
NW_022279623.1	Gnomon	exon	1127394	1127520	.	-	.	ID=exon-XM_016988199.3-7;Dbxref=GeneID:100118775%2CGenbank:XM_016988199.3%2CNASONIABASE:NV16272;Parent=rna-XM_016988199.3
NW_022279623.1	Gnomon	exon	1126990	1127109	.	-	.	ID=exon-XM_016988199.3-8;Dbxref=GeneID:100118775%2CGenbank:XM_016988199.3%2CNASONIABASE:NV16272;Parent=rna-XM_016988199.3
NW_022279623.1	Gnomon	exon	1126615	1126761	.	-	.	ID=exon-XM_016988199.3-9;Dbxref=GeneID:100118775%2CGenbank:XM_016988199.3%2CNASONIABASE:NV16272;Parent=rna-XM_016988199.3
NW_022279623.1	Gnomon	exon	1170071	1170175	.	-	.	ID=exon-XM_016988199.3-2;Dbxref=GeneID:100118775%2CGenbank:XM_016988199.3%2CNASONIABASE:NV16272;Parent=rna-XM_016988199.3
NW_022279623.1	Gnomon	exon	1129407	1129533	.	-	.	ID=exon-XM_016988199.3-3;Dbxref=GeneID:100118775%2CGenbank:XM_016988199.3%2CNASONIABASE:NV16272;Parent=rna-XM_016988199.3
NW_022279623.1	Gnomon	exon	1129206	1129306	.	-	.	ID=exon-XM_016988199.3-4;Dbxref=GeneID:100118775%2CGenbank:XM_016988199.3%2CNASONIABASE:NV16272;Parent=rna-XM_016988199.3
NW_022279623.1	Gnomon	exon	1128956	1129051	.	-	.	ID=exon-XM_016988199.3-5;Dbxref=GeneID:100118775%2CGenbank:XM_016988199.3%2CNASONIABASE:NV16272;Parent=rna-XM_016988199.3
NW_022279623.1	Gnomon	gene	4005866	4007812	.	+	.	Name=LOC100679785;ID=gene-LOC100679785;Dbxref=GeneID:100679785
NW_022279623.1	Gnomon	CDS	2004359	2004462	.	-	0	Name=XP_031781663.1;ID=cds-XP_031781663.1;Dbxref=GeneID:100119039%2CGenbank:XP_031781663.1%2CNASONIABASE:NV17078;Parent=rna-XM_031925803.2
NW_022279623.1	Gnomon	CDS	1991910	1991990	.	-	0	Name=XP_031781663.1;ID=cds-XP_031781663.1;Dbxref=GeneID:100119039%2CGenbank:XP_031781663.1%2CNASONIABASE:NV17078;Parent=rna-XM_031925803.2
NW_022279623.1	Gnomon	CDS	1991592	1991748	.	-	0	Name=XP_031781663.1;ID=cds-XP_031781663.1;Dbxref=GeneID:100119039%2CGenbank:XP_031781663.1%2CNASONIABASE:NV17078;Parent=rna-XM_031925803.2
NW_022279623.1	Gnomon	CDS	1991116	1991261	.	-	0	Name=XP_031781663.1;ID=cds-XP_031781663.1;Dbxref=GeneID:100119039%2CGenbank:XP_031781663.1%2CNASONIABASE:NV17078;Parent=rna-XM_031925803.2
NW_022279623.1	Gnomon	CDS	1990537	1990659	.	-	0	Name=XP_031781663.1;ID=cds-XP_031781663.1;Dbxref=GeneID:100119039%2CGenbank:XP_031781663.1%2CNASONIABASE:NV17078;Parent=rna-XM_031925803.2
NW_022279623.1	Gnomon	CDS	1986933	1987159	.	-	0	Name=XP_031781663.1;ID=cds-XP_031781663.1;Dbxref=GeneID:100119039%2CGenbank:XP_031781663.1%2CNASONIABASE:NV17078;Parent=rna-XM_031925803.2
NW_022279623.1	Gnomon	CDS	1986635	1986854	.	-	0	Name=XP_031781663.1;ID=cds-XP_031781663.1;Dbxref=GeneID:100119039%2CGenbank:XP_031781663.1%2CNASONIABASE:NV17078;Parent=rna-XM_031925803.2
NW_022279623.1	Gnomon	CDS	1983320	1983532	.	-	0	Name=XP_031781663.1;ID=cds-XP_031781663.1;Dbxref=GeneID:100119039%2CGenbank:XP_031781663.1%2CNASONIABASE:NV17078;Parent=rna-XM_031925803.2
NW_022279623.1	Gnomon	CDS	1982421	1982703	.	-	0	Name=XP_031781663.1;ID=cds-XP_031781663.1;Dbxref=GeneID:100119039%2CGenbank:XP_031781663.1%2CNASONIABASE:NV17078;Parent=rna-XM_031925803.2
NW_022279623.1	Gnomon	CDS	1981263	1981925	.	-	0	Name=XP_031781663.1;ID=cds-XP_031781663.1;Dbxref=GeneID:100119039%2CGenbank:XP_031781663.1%2CNASONIABASE:NV17078;Parent=rna-XM_031925803.2
NW_022279623.1	Gnomon	CDS	1979385	1979559	.	-	0	Name=XP_031781663.1;ID=cds-XP_031781663.1;Dbxref=GeneID:100119039%2CGenbank:XP_031781663.1%2CNASONIABASE:NV17078;Parent=rna-XM_031925803.2
NW_022279623.1	Gnomon	CDS	1962464	1962838	.	-	0	Name=XP_031781663.1;ID=cds-XP_031781663.1;Dbxref=GeneID:100119039%2CGenbank:XP_031781663.1%2CNASONIABASE:NV17078;Parent=rna-XM_031925803.2
NW_022279623.1	Gnomon	CDS	1961675	1961799	.	-	0	Name=XP_031781663.1;ID=cds-XP_031781663.1;Dbxref=GeneID:100119039%2CGenbank:XP_031781663.1%2CNASONIABASE:NV17078;Parent=rna-XM_031925803.2
NW_022279623.1	Gnomon	CDS	1961210	1961602	.	-	0	Name=XP_031781663.1;ID=cds-XP_031781663.1;Dbxref=GeneID:100119039%2CGenbank:XP_031781663.1%2CNASONIABASE:NV17078;Parent=rna-XM_031925803.2
NW_022279623.1	Gnomon	CDS	1959711	1960064	.	-	0	Name=XP_031781663.1;ID=cds-XP_031781663.1;Dbxref=GeneID:100119039%2CGenbank:XP_031781663.1%2CNASONIABASE:NV17078;Parent=rna-XM_031925803.2
NW_022279623.1	Gnomon	CDS	1959472	1959630	.	-	0	Name=XP_031781663.1;ID=cds-XP_031781663.1;Dbxref=GeneID:100119039%2CGenbank:XP_031781663.1%2CNASONIABASE:NV17078;Parent=rna-XM_031925803.2
NW_022279623.1	Gnomon	CDS	1959257	1959394	.	-	0	Name=XP_031781663.1;ID=cds-XP_031781663.1;Dbxref=GeneID:100119039%2CGenbank:XP_031781663.1%2CNASONIABASE:NV17078;Parent=rna-XM_031925803.2
NW_022279623.1	Gnomon	CDS	1958533	1959159	.	-	0	Name=XP_031781663.1;ID=cds-XP_031781663.1;Dbxref=GeneID:100119039%2CGenbank:XP_031781663.1%2CNASONIABASE:NV17078;Parent=rna-XM_031925803.2
NW_022279623.1	Gnomon	transcript	3842285	3844924	.	+	.	Name=XR_004345222.1;ID=rna-XR_004345222.1;Dbxref=GeneID:107980932%2CGenbank:XR_004345222.1;Parent=gene-LOC107980932
NW_022279623.1	Gnomon	gene	2610252	2612297	.	+	.	Name=LOC107981205;ID=gene-LOC107981205;Dbxref=GeneID:107981205
NW_022279623.1	Gnomon	exon	4207213	4208029	.	-	.	ID=exon-XM_001600881.6-1;Dbxref=GeneID:100116429%2CGenbank:XM_001600881.6%2CNASONIABASE:NV15809;Parent=rna-XM_001600881.6
NW_022279623.1	Gnomon	exon	4204376	4205300	.	-	.	ID=exon-XM_001600881.6-2;Dbxref=GeneID:100116429%2CGenbank:XM_001600881.6%2CNASONIABASE:NV15809;Parent=rna-XM_001600881.6
NW_022279623.1	Gnomon	mRNA	4265287	4269922	.	-	.	Name=XM_032601713.1;ID=rna-XM_032601713.1;Dbxref=GeneID:100115878%2CGenbank:XM_032601713.1%2CNASONIABASE:NV15797;Parent=gene-LOC100115878
NW_022279623.1	Gnomon	CDS	1800865	1800922	.	+	0	Name=XP_003427707.1;ID=cds-XP_003427707.1;Dbxref=GeneID:100678590%2CGenbank:XP_003427707.1;Parent=rna-XM_003427659.4
NW_022279623.1	Gnomon	CDS	1801200	1801907	.	+	0	Name=XP_003427707.1;ID=cds-XP_003427707.1;Dbxref=GeneID:100678590%2CGenbank:XP_003427707.1;Parent=rna-XM_003427659.4
NW_022279623.1	Gnomon	CDS	1802081	1802628	.	+	0	Name=XP_003427707.1;ID=cds-XP_003427707.1;Dbxref=GeneID:100678590%2CGenbank:XP_003427707.1;Parent=rna-XM_003427659.4
NW_022279623.1	Gnomon	exon	192225	192631	.	-	.	ID=id-LOC103316576;Dbxref=GeneID:103316576;Parent=gene-LOC103316576
NW_022279623.1	Gnomon	exon	3683710	3683806	.	+	.	ID=exon-XR_004226993.2-2;Dbxref=GeneID:103316334%2CGenbank:XR_004226993.2;Parent=rna-XR_004226993.2
NW_022279623.1	Gnomon	exon	3684283	3684459	.	+	.	ID=exon-XR_004226993.2-3;Dbxref=GeneID:103316334%2CGenbank:XR_004226993.2;Parent=rna-XR_004226993.2
NW_022279623.1	Gnomon	exon	3684532	3684646	.	+	.	ID=exon-XR_004226993.2-4;Dbxref=GeneID:103316334%2CGenbank:XR_004226993.2;Parent=rna-XR_004226993.2
NW_022279623.1	Gnomon	exon	3684732	3685077	.	+	.	ID=exon-XR_004226993.2-5;Dbxref=GeneID:103316334%2CGenbank:XR_004226993.2;Parent=rna-XR_004226993.2
NW_022279623.1	Gnomon	exon	3685163	3685411	.	+	.	ID=exon-XR_004226993.2-6;Dbxref=GeneID:103316334%2CGenbank:XR_004226993.2;Parent=rna-XR_004226993.2
NW_022279623.1	Gnomon	exon	3685478	3685589	.	+	.	ID=exon-XR_004226993.2-7;Dbxref=GeneID:103316334%2CGenbank:XR_004226993.2;Parent=rna-XR_004226993.2
NW_022279623.1	Gnomon	exon	3685653	3685888	.	+	.	ID=exon-XR_004226993.2-8;Dbxref=GeneID:103316334%2CGenbank:XR_004226993.2;Parent=rna-XR_004226993.2
NW_022279623.1	Gnomon	exon	912622	912831	.	-	.	ID=exon-XM_032601730.1-3;Dbxref=GeneID:100119415%2CGenbank:XM_032601730.1%2CNASONIABASE:NV16287;Parent=rna-XM_032601730.1
NW_022279623.1	Gnomon	exon	912376	912538	.	-	.	ID=exon-XM_032601730.1-4;Dbxref=GeneID:100119415%2CGenbank:XM_032601730.1%2CNASONIABASE:NV16287;Parent=rna-XM_032601730.1
NW_022279623.1	Gnomon	exon	913951	914081	.	-	.	ID=exon-XM_032601730.1-1;Dbxref=GeneID:100119415%2CGenbank:XM_032601730.1%2CNASONIABASE:NV16287;Parent=rna-XM_032601730.1
NW_022279623.1	Gnomon	exon	913343	913629	.	-	.	ID=exon-XM_032601730.1-2;Dbxref=GeneID:100119415%2CGenbank:XM_032601730.1%2CNASONIABASE:NV16287;Parent=rna-XM_032601730.1
NW_022279623.1	Gnomon	exon	902989	903188	.	-	.	ID=exon-XM_032601730.1-9;Dbxref=GeneID:100119415%2CGenbank:XM_032601730.1%2CNASONIABASE:NV16287;Parent=rna-XM_032601730.1
NW_022279623.1	Gnomon	exon	911352	911583	.	-	.	ID=exon-XM_032601730.1-7;Dbxref=GeneID:100119415%2CGenbank:XM_032601730.1%2CNASONIABASE:NV16287;Parent=rna-XM_032601730.1
NW_022279623.1	Gnomon	exon	910121	911273	.	-	.	ID=exon-XM_032601730.1-8;Dbxref=GeneID:100119415%2CGenbank:XM_032601730.1%2CNASONIABASE:NV16287;Parent=rna-XM_032601730.1
NW_022279623.1	Gnomon	exon	912173	912304	.	-	.	ID=exon-XM_032601730.1-5;Dbxref=GeneID:100119415%2CGenbank:XM_032601730.1%2CNASONIABASE:NV16287;Parent=rna-XM_032601730.1
NW_022279623.1	Gnomon	exon	911670	911804	.	-	.	ID=exon-XM_032601730.1-6;Dbxref=GeneID:100119415%2CGenbank:XM_032601730.1%2CNASONIABASE:NV16287;Parent=rna-XM_032601730.1
NW_022279623.1	Gnomon	exon	3683472	3683634	.	+	.	ID=exon-XR_004226993.2-1;Dbxref=GeneID:103316334%2CGenbank:XR_004226993.2;Parent=rna-XR_004226993.2
NW_022279623.1	Gnomon	mRNA	2427015	2442639	.	+	.	Name=XM_031925738.1;ID=rna-XM_031925738.1;Dbxref=GeneID:100677815%2CGenbank:XM_031925738.1;Parent=gene-LOC100677815
NW_022279623.1	Gnomon	mRNA	3184123	3187493	.	-	.	Name=XM_016984748.3;ID=rna-XM_016984748.3;Dbxref=GeneID:100118625%2CGenbank:XM_016984748.3%2CNASONIABASE:NV15838;Parent=gene-LOC100118625
NW_022279623.1	Gnomon	exon	4005866	4006054	.	+	.	ID=exon-XM_003426718.5-1;Dbxref=GeneID:100679785%2CGenbank:XM_003426718.5;Parent=rna-XM_003426718.5
NW_022279623.1	Gnomon	exon	4006188	4007812	.	+	.	ID=exon-XM_003426718.5-2;Dbxref=GeneID:100679785%2CGenbank:XM_003426718.5;Parent=rna-XM_003426718.5
NW_022279623.1	Gnomon	exon	3582212	3582322	.	+	.	ID=exon-XR_004226970.1-4;Dbxref=GeneID:100118185%2CGenbank:XR_004226970.1%2CNASONIABASE:NV15835;Parent=rna-XR_004226970.1
NW_022279623.1	Gnomon	exon	3575833	3577271	.	+	.	ID=exon-XR_004226970.1-1;Dbxref=GeneID:100118185%2CGenbank:XR_004226970.1%2CNASONIABASE:NV15835;Parent=rna-XR_004226970.1
NW_022279623.1	Gnomon	exon	3579941	3580525	.	+	.	ID=exon-XR_004226970.1-2;Dbxref=GeneID:100118185%2CGenbank:XR_004226970.1%2CNASONIABASE:NV15835;Parent=rna-XR_004226970.1
NW_022279623.1	Gnomon	exon	3581413	3581502	.	+	.	ID=exon-XR_004226970.1-3;Dbxref=GeneID:100118185%2CGenbank:XR_004226970.1%2CNASONIABASE:NV15835;Parent=rna-XR_004226970.1
NW_022279623.1	Gnomon	mRNA	954364	958387	.	+	.	Name=XM_008210743.4;ID=rna-XM_008210743.4;Dbxref=GeneID:100119133%2CGenbank:XM_008210743.4%2CNASONIABASE:NV16283;Parent=gene-LOC100119133
NW_022279623.1	Gnomon	exon	2440307	2440452	.	+	.	ID=exon-XM_031925738.1-7;Dbxref=GeneID:100677815%2CGenbank:XM_031925738.1;Parent=rna-XM_031925738.1
NW_022279623.1	Gnomon	exon	2440564	2440735	.	+	.	ID=exon-XM_031925738.1-8;Dbxref=GeneID:100677815%2CGenbank:XM_031925738.1;Parent=rna-XM_031925738.1
NW_022279623.1	Gnomon	exon	2440829	2441086	.	+	.	ID=exon-XM_031925738.1-9;Dbxref=GeneID:100677815%2CGenbank:XM_031925738.1;Parent=rna-XM_031925738.1
NW_022279623.1	Gnomon	exon	2439149	2439366	.	+	.	ID=exon-XM_031925738.1-3;Dbxref=GeneID:100677815%2CGenbank:XM_031925738.1;Parent=rna-XM_031925738.1
NW_022279623.1	Gnomon	exon	2439465	2439628	.	+	.	ID=exon-XM_031925738.1-4;Dbxref=GeneID:100677815%2CGenbank:XM_031925738.1;Parent=rna-XM_031925738.1
NW_022279623.1	Gnomon	exon	2439709	2439854	.	+	.	ID=exon-XM_031925738.1-5;Dbxref=GeneID:100677815%2CGenbank:XM_031925738.1;Parent=rna-XM_031925738.1
NW_022279623.1	Gnomon	exon	2439959	2440223	.	+	.	ID=exon-XM_031925738.1-6;Dbxref=GeneID:100677815%2CGenbank:XM_031925738.1;Parent=rna-XM_031925738.1
NW_022279623.1	Gnomon	exon	2427015	2427100	.	+	.	ID=exon-XM_031925738.1-1;Dbxref=GeneID:100677815%2CGenbank:XM_031925738.1;Parent=rna-XM_031925738.1
NW_022279623.1	Gnomon	exon	2438966	2439021	.	+	.	ID=exon-XM_031925738.1-2;Dbxref=GeneID:100677815%2CGenbank:XM_031925738.1;Parent=rna-XM_031925738.1
NW_022279623.1	Gnomon	CDS	560403	560777	.	+	0	Name=XP_003424316.1;ID=cds-XP_003424316.1;Dbxref=GeneID:100119928%2CGenbank:XP_003424316.1%2CNASONIABASE:NV50294;Parent=rna-XM_003424268.4
NW_022279623.1	Gnomon	CDS	564496	564720	.	+	0	Name=XP_003424316.1;ID=cds-XP_003424316.1;Dbxref=GeneID:100119928%2CGenbank:XP_003424316.1%2CNASONIABASE:NV50294;Parent=rna-XM_003424268.4
NW_022279623.1	Gnomon	CDS	795677	795892	.	+	0	Name=XP_003424316.1;ID=cds-XP_003424316.1;Dbxref=GeneID:100119928%2CGenbank:XP_003424316.1%2CNASONIABASE:NV50294;Parent=rna-XM_003424268.4
NW_022279623.1	Gnomon	CDS	819748	819927	.	+	0	Name=XP_003424316.1;ID=cds-XP_003424316.1;Dbxref=GeneID:100119928%2CGenbank:XP_003424316.1%2CNASONIABASE:NV50294;Parent=rna-XM_003424268.4
NW_022279623.1	Gnomon	CDS	822747	822960	.	+	0	Name=XP_003424316.1;ID=cds-XP_003424316.1;Dbxref=GeneID:100119928%2CGenbank:XP_003424316.1%2CNASONIABASE:NV50294;Parent=rna-XM_003424268.4
NW_022279623.1	Gnomon	CDS	829383	829607	.	+	0	Name=XP_003424316.1;ID=cds-XP_003424316.1;Dbxref=GeneID:100119928%2CGenbank:XP_003424316.1%2CNASONIABASE:NV50294;Parent=rna-XM_003424268.4
NW_022279623.1	Gnomon	CDS	830055	830260	.	+	0	Name=XP_003424316.1;ID=cds-XP_003424316.1;Dbxref=GeneID:100119928%2CGenbank:XP_003424316.1%2CNASONIABASE:NV50294;Parent=rna-XM_003424268.4
NW_022279623.1	Gnomon	CDS	830578	830772	.	+	0	Name=XP_003424316.1;ID=cds-XP_003424316.1;Dbxref=GeneID:100119928%2CGenbank:XP_003424316.1%2CNASONIABASE:NV50294;Parent=rna-XM_003424268.4
NW_022279623.1	Gnomon	CDS	830849	830974	.	+	0	Name=XP_003424316.1;ID=cds-XP_003424316.1;Dbxref=GeneID:100119928%2CGenbank:XP_003424316.1%2CNASONIABASE:NV50294;Parent=rna-XM_003424268.4
NW_022279623.1	Gnomon	exon	2607876	2608038	.	+	.	ID=exon-XM_001600621.6-2;Dbxref=GeneID:100116127%2CGenbank:XM_001600621.6%2CNASONIABASE:NV17749;Parent=rna-XM_001600621.6
NW_022279623.1	Gnomon	exon	2608153	2608595	.	+	.	ID=exon-XM_001600621.6-3;Dbxref=GeneID:100116127%2CGenbank:XM_001600621.6%2CNASONIABASE:NV17749;Parent=rna-XM_001600621.6
NW_022279623.1	Gnomon	exon	2606052	2606896	.	+	.	ID=exon-XM_001600621.6-1;Dbxref=GeneID:100116127%2CGenbank:XM_001600621.6%2CNASONIABASE:NV17749;Parent=rna-XM_001600621.6
NW_022279623.1	Gnomon	exon	2608828	2609205	.	+	.	ID=exon-XM_001600621.6-4;Dbxref=GeneID:100116127%2CGenbank:XM_001600621.6%2CNASONIABASE:NV17749;Parent=rna-XM_001600621.6
NW_022279623.1	Gnomon	exon	2609283	2609518	.	+	.	ID=exon-XM_001600621.6-5;Dbxref=GeneID:100116127%2CGenbank:XM_001600621.6%2CNASONIABASE:NV17749;Parent=rna-XM_001600621.6
NW_022279623.1	Gnomon	mRNA	4270030	4272086	.	+	.	Name=XM_032601714.1;ID=rna-XM_032601714.1;Dbxref=GeneID:100115408%2CGenbank:XM_032601714.1%2CNASONIABASE:NV15796;Parent=gene-LOC100115408
NW_022279623.1	Gnomon	exon	4171626	4171813	.	+	.	ID=exon-XM_001601121.6-10;Dbxref=GeneID:100116754%2CGenbank:XM_001601121.6%2CNASONIABASE:NV15814;Parent=rna-XM_001601121.6
NW_022279623.1	Gnomon	exon	4171901	4172138	.	+	.	ID=exon-XM_001601121.6-11;Dbxref=GeneID:100116754%2CGenbank:XM_001601121.6%2CNASONIABASE:NV15814;Parent=rna-XM_001601121.6
NW_022279623.1	Gnomon	CDS	2004359	2004462	.	-	0	Name=XP_031781664.1;ID=cds-XP_031781664.1;Dbxref=GeneID:100119039%2CGenbank:XP_031781664.1%2CNASONIABASE:NV17078;Parent=rna-XM_031925804.2
NW_022279623.1	Gnomon	CDS	1991910	1991990	.	-	0	Name=XP_031781664.1;ID=cds-XP_031781664.1;Dbxref=GeneID:100119039%2CGenbank:XP_031781664.1%2CNASONIABASE:NV17078;Parent=rna-XM_031925804.2
NW_022279623.1	Gnomon	CDS	1991592	1991748	.	-	0	Name=XP_031781664.1;ID=cds-XP_031781664.1;Dbxref=GeneID:100119039%2CGenbank:XP_031781664.1%2CNASONIABASE:NV17078;Parent=rna-XM_031925804.2
NW_022279623.1	Gnomon	CDS	1991116	1991261	.	-	0	Name=XP_031781664.1;ID=cds-XP_031781664.1;Dbxref=GeneID:100119039%2CGenbank:XP_031781664.1%2CNASONIABASE:NV17078;Parent=rna-XM_031925804.2
NW_022279623.1	Gnomon	CDS	1990537	1990659	.	-	0	Name=XP_031781664.1;ID=cds-XP_031781664.1;Dbxref=GeneID:100119039%2CGenbank:XP_031781664.1%2CNASONIABASE:NV17078;Parent=rna-XM_031925804.2
NW_022279623.1	Gnomon	CDS	1986933	1987159	.	-	0	Name=XP_031781664.1;ID=cds-XP_031781664.1;Dbxref=GeneID:100119039%2CGenbank:XP_031781664.1%2CNASONIABASE:NV17078;Parent=rna-XM_031925804.2
NW_022279623.1	Gnomon	CDS	1986635	1986854	.	-	0	Name=XP_031781664.1;ID=cds-XP_031781664.1;Dbxref=GeneID:100119039%2CGenbank:XP_031781664.1%2CNASONIABASE:NV17078;Parent=rna-XM_031925804.2
NW_022279623.1	Gnomon	CDS	1982421	1982703	.	-	0	Name=XP_031781664.1;ID=cds-XP_031781664.1;Dbxref=GeneID:100119039%2CGenbank:XP_031781664.1%2CNASONIABASE:NV17078;Parent=rna-XM_031925804.2
NW_022279623.1	Gnomon	CDS	1981263	1981952	.	-	0	Name=XP_031781664.1;ID=cds-XP_031781664.1;Dbxref=GeneID:100119039%2CGenbank:XP_031781664.1%2CNASONIABASE:NV17078;Parent=rna-XM_031925804.2
NW_022279623.1	Gnomon	CDS	1979385	1979559	.	-	0	Name=XP_031781664.1;ID=cds-XP_031781664.1;Dbxref=GeneID:100119039%2CGenbank:XP_031781664.1%2CNASONIABASE:NV17078;Parent=rna-XM_031925804.2
NW_022279623.1	Gnomon	CDS	1962464	1962838	.	-	0	Name=XP_031781664.1;ID=cds-XP_031781664.1;Dbxref=GeneID:100119039%2CGenbank:XP_031781664.1%2CNASONIABASE:NV17078;Parent=rna-XM_031925804.2
NW_022279623.1	Gnomon	CDS	1961675	1961799	.	-	0	Name=XP_031781664.1;ID=cds-XP_031781664.1;Dbxref=GeneID:100119039%2CGenbank:XP_031781664.1%2CNASONIABASE:NV17078;Parent=rna-XM_031925804.2
NW_022279623.1	Gnomon	CDS	1961210	1961602	.	-	0	Name=XP_031781664.1;ID=cds-XP_031781664.1;Dbxref=GeneID:100119039%2CGenbank:XP_031781664.1%2CNASONIABASE:NV17078;Parent=rna-XM_031925804.2
NW_022279623.1	Gnomon	CDS	1959711	1960064	.	-	0	Name=XP_031781664.1;ID=cds-XP_031781664.1;Dbxref=GeneID:100119039%2CGenbank:XP_031781664.1%2CNASONIABASE:NV17078;Parent=rna-XM_031925804.2
NW_022279623.1	Gnomon	CDS	1959472	1959630	.	-	0	Name=XP_031781664.1;ID=cds-XP_031781664.1;Dbxref=GeneID:100119039%2CGenbank:XP_031781664.1%2CNASONIABASE:NV17078;Parent=rna-XM_031925804.2
NW_022279623.1	Gnomon	CDS	1959257	1959394	.	-	0	Name=XP_031781664.1;ID=cds-XP_031781664.1;Dbxref=GeneID:100119039%2CGenbank:XP_031781664.1%2CNASONIABASE:NV17078;Parent=rna-XM_031925804.2
NW_022279623.1	Gnomon	CDS	1958533	1959159	.	-	0	Name=XP_031781664.1;ID=cds-XP_031781664.1;Dbxref=GeneID:100119039%2CGenbank:XP_031781664.1%2CNASONIABASE:NV17078;Parent=rna-XM_031925804.2
NW_022279623.1	Gnomon	exon	4172208	4172615	.	+	.	ID=exon-XM_001601121.6-12;Dbxref=GeneID:100116754%2CGenbank:XM_001601121.6%2CNASONIABASE:NV15814;Parent=rna-XM_001601121.6
NW_022279623.1	Gnomon	exon	4172806	4173578	.	+	.	ID=exon-XM_001601121.6-13;Dbxref=GeneID:100116754%2CGenbank:XM_001601121.6%2CNASONIABASE:NV15814;Parent=rna-XM_001601121.6
NW_022279623.1	Gnomon	exon	4173655	4173789	.	+	.	ID=exon-XM_001601121.6-14;Dbxref=GeneID:100116754%2CGenbank:XM_001601121.6%2CNASONIABASE:NV15814;Parent=rna-XM_001601121.6
NW_022279623.1	Gnomon	exon	4174337	4174348	.	+	.	ID=exon-XM_001601121.6-15;Dbxref=GeneID:100116754%2CGenbank:XM_001601121.6%2CNASONIABASE:NV15814;Parent=rna-XM_001601121.6
NW_022279623.1	Gnomon	exon	4175117	4175476	.	+	.	ID=exon-XM_001601121.6-16;Dbxref=GeneID:100116754%2CGenbank:XM_001601121.6%2CNASONIABASE:NV15814;Parent=rna-XM_001601121.6
NW_022279623.1	Gnomon	exon	4175576	4175723	.	+	.	ID=exon-XM_001601121.6-17;Dbxref=GeneID:100116754%2CGenbank:XM_001601121.6%2CNASONIABASE:NV15814;Parent=rna-XM_001601121.6
NW_022279623.1	Gnomon	exon	4176629	4179506	.	+	.	ID=exon-XM_001601121.6-18;Dbxref=GeneID:100116754%2CGenbank:XM_001601121.6%2CNASONIABASE:NV15814;Parent=rna-XM_001601121.6
NW_022279623.1	Gnomon	mRNA	2091577	2106186	.	+	.	Name=XM_008213872.3;ID=rna-XM_008213872.3;Dbxref=GeneID:100118858%2CGenbank:XM_008213872.3%2CNASONIABASE:NV17074;Parent=gene-LOC100118858
NW_022279623.1	Gnomon	mRNA	2426995	2442639	.	+	.	Name=XM_031925737.1;ID=rna-XM_031925737.1;Dbxref=GeneID:100677815%2CGenbank:XM_031925737.1;Parent=gene-LOC100677815
NW_022279623.1	Gnomon	mRNA	3631038	3646670	.	-	.	Name=XM_008209608.4;ID=rna-XM_008209608.4;Dbxref=GeneID:100680341%2CGenbank:XM_008209608.4;Parent=gene-LOC100680341
NW_022279623.1	Gnomon	transcript	3697371	3826027	.	-	.	Name=XR_004345221.1;ID=rna-XR_004345221.1;Dbxref=GeneID:100117488%2CGenbank:XR_004345221.1%2CNASONIABASE:NV15826;Parent=gene-LOC100117488
NW_022279623.1	Gnomon	mRNA	34365	46982	.	-	.	Name=XM_003425575.5;ID=rna-XM_003425575.5;Dbxref=GeneID:100679516%2CGenbank:XM_003425575.5;Parent=gene-LOC100679516
NW_022279623.1	Gnomon	exon	1800322	1800350	.	+	.	ID=exon-XM_031925764.1-2;Dbxref=GeneID:116416656%2CGenbank:XM_031925764.1;Parent=rna-XM_031925764.1
NW_022279623.1	Gnomon	mRNA	2298187	2301990	.	+	.	Name=XM_031925831.1;ID=rna-XM_031925831.1;Dbxref=GeneID:100116187%2CGenbank:XM_031925831.1%2CNASONIABASE:NV19008;Parent=gene-LOC100116187
NW_022279623.1	Gnomon	gene	4204376	4208029	.	-	.	Name=LOC100116429;ID=gene-LOC100116429;Dbxref=GeneID:100116429%2CNASONIABASE:NV15809
NW_022279623.1	Gnomon	exon	914959	915275	.	-	.	ID=exon-XM_031925716.2-1;Dbxref=GeneID:100119415%2CGenbank:XM_031925716.2%2CNASONIABASE:NV16287;Parent=rna-XM_031925716.2
NW_022279623.1	Gnomon	gene	2921397	2923156	.	+	.	Name=LOC100116410;ID=gene-LOC100116410;Dbxref=GeneID:100116410%2CNASONIABASE:NV19001
NW_022279623.1	Gnomon	exon	910121	911273	.	-	.	ID=exon-XM_031925716.2-8;Dbxref=GeneID:100119415%2CGenbank:XM_031925716.2%2CNASONIABASE:NV16287;Parent=rna-XM_031925716.2
NW_022279623.1	Gnomon	exon	902989	903188	.	-	.	ID=exon-XM_031925716.2-9;Dbxref=GeneID:100119415%2CGenbank:XM_031925716.2%2CNASONIABASE:NV16287;Parent=rna-XM_031925716.2
NW_022279623.1	Gnomon	exon	911670	911804	.	-	.	ID=exon-XM_031925716.2-6;Dbxref=GeneID:100119415%2CGenbank:XM_031925716.2%2CNASONIABASE:NV16287;Parent=rna-XM_031925716.2
NW_022279623.1	Gnomon	exon	911352	911583	.	-	.	ID=exon-XM_031925716.2-7;Dbxref=GeneID:100119415%2CGenbank:XM_031925716.2%2CNASONIABASE:NV16287;Parent=rna-XM_031925716.2
NW_022279623.1	Gnomon	exon	912376	912538	.	-	.	ID=exon-XM_031925716.2-4;Dbxref=GeneID:100119415%2CGenbank:XM_031925716.2%2CNASONIABASE:NV16287;Parent=rna-XM_031925716.2
NW_022279623.1	Gnomon	exon	912173	912304	.	-	.	ID=exon-XM_031925716.2-5;Dbxref=GeneID:100119415%2CGenbank:XM_031925716.2%2CNASONIABASE:NV16287;Parent=rna-XM_031925716.2
NW_022279623.1	BestRefSeq	gene	2901888	2905389	.	-	.	Name=LOC100116413;ID=gene-LOC100116413;Dbxref=GeneID:100116413%2CNASONIABASE:NV17756
NW_022279623.1	Gnomon	exon	914529	914896	.	-	.	ID=exon-XM_031925716.2-2;Dbxref=GeneID:100119415%2CGenbank:XM_031925716.2%2CNASONIABASE:NV16287;Parent=rna-XM_031925716.2
NW_022279623.1	Gnomon	exon	912622	912831	.	-	.	ID=exon-XM_031925716.2-3;Dbxref=GeneID:100119415%2CGenbank:XM_031925716.2%2CNASONIABASE:NV16287;Parent=rna-XM_031925716.2
NW_022279623.1	Gnomon	gene	2906299	2909436	.	-	.	Name=LOC100116445;ID=gene-LOC100116445;Dbxref=GeneID:100116445%2CNASONIABASE:NV17757
NW_022279623.1	Gnomon	gene	4197965	4200768	.	-	.	Name=LOC100116463;ID=gene-LOC100116463;Dbxref=GeneID:100116463%2CNASONIABASE:NV15810
NW_022279623.1	Gnomon	mRNA	428560	430140	.	+	.	Name=XM_032601754.1;ID=rna-XM_032601754.1;Dbxref=GeneID:100118332%2CGenbank:XM_032601754.1%2CNASONIABASE:NV16304;Parent=gene-LOC100118332
NW_022279623.1	Gnomon	exon	1773787	1774894	.	+	.	ID=exon-XM_031925764.1-1;Dbxref=GeneID:116416656%2CGenbank:XM_031925764.1;Parent=rna-XM_031925764.1
NW_022279623.1	Gnomon	mRNA	3153706	3176439	.	-	.	Name=XM_001602526.6;ID=rna-XM_001602526.6;Dbxref=GeneID:100118663%2CGenbank:XM_001602526.6%2CNASONIABASE:NV15839;Parent=gene-LOC100118663
NW_022279623.1	Gnomon	exon	1019010	1021289	.	-	.	ID=exon-XM_031925608.2-10;Dbxref=GeneID:100118853%2CGenbank:XM_031925608.2%2CNASONIABASE:NV16274;Parent=rna-XM_031925608.2
NW_022279623.1	Gnomon	CDS	887569	889259	.	-	0	Name=XP_003424326.1;ID=cds-XP_003424326.1;Dbxref=GeneID:100678472%2CGenbank:XP_003424326.1;Parent=rna-XM_003424278.5
NW_022279623.1	Gnomon	CDS	887164	887501	.	-	0	Name=XP_003424326.1;ID=cds-XP_003424326.1;Dbxref=GeneID:100678472%2CGenbank:XP_003424326.1;Parent=rna-XM_003424278.5
NW_022279623.1	Gnomon	CDS	886905	887101	.	-	0	Name=XP_003424326.1;ID=cds-XP_003424326.1;Dbxref=GeneID:100678472%2CGenbank:XP_003424326.1;Parent=rna-XM_003424278.5
NW_022279623.1	Gnomon	CDS	886480	886824	.	-	0	Name=XP_003424326.1;ID=cds-XP_003424326.1;Dbxref=GeneID:100678472%2CGenbank:XP_003424326.1;Parent=rna-XM_003424278.5
NW_022279623.1	Gnomon	CDS	885732	886051	.	-	0	Name=XP_003424326.1;ID=cds-XP_003424326.1;Dbxref=GeneID:100678472%2CGenbank:XP_003424326.1;Parent=rna-XM_003424278.5
NW_022279623.1	Gnomon	CDS	885149	885326	.	-	0	Name=XP_003424326.1;ID=cds-XP_003424326.1;Dbxref=GeneID:100678472%2CGenbank:XP_003424326.1;Parent=rna-XM_003424278.5
NW_022279623.1	Gnomon	CDS	884857	885072	.	-	0	Name=XP_003424326.1;ID=cds-XP_003424326.1;Dbxref=GeneID:100678472%2CGenbank:XP_003424326.1;Parent=rna-XM_003424278.5
NW_022279623.1	Gnomon	CDS	884653	884784	.	-	0	Name=XP_003424326.1;ID=cds-XP_003424326.1;Dbxref=GeneID:100678472%2CGenbank:XP_003424326.1;Parent=rna-XM_003424278.5
NW_022279623.1	Gnomon	exon	896079	897705	.	+	.	ID=exon-XM_008210747.4-1;Dbxref=GeneID:103316568%2CGenbank:XM_008210747.4;Parent=rna-XM_008210747.4
NW_022279623.1	Gnomon	CDS	2921522	2921896	.	+	0	Name=XP_001600915.3;ID=cds-XP_001600915.3;Dbxref=GeneID:100116410%2CGenbank:XP_001600915.3%2CNASONIABASE:NV19001;Parent=rna-XM_001600865.5
NW_022279623.1	Gnomon	CDS	2921992	2922204	.	+	0	Name=XP_001600915.3;ID=cds-XP_001600915.3;Dbxref=GeneID:100116410%2CGenbank:XP_001600915.3%2CNASONIABASE:NV19001;Parent=rna-XM_001600865.5
NW_022279623.1	Gnomon	CDS	2922292	2922473	.	+	0	Name=XP_001600915.3;ID=cds-XP_001600915.3;Dbxref=GeneID:100116410%2CGenbank:XP_001600915.3%2CNASONIABASE:NV19001;Parent=rna-XM_001600865.5
NW_022279623.1	Gnomon	CDS	2922552	2922747	.	+	0	Name=XP_001600915.3;ID=cds-XP_001600915.3;Dbxref=GeneID:100116410%2CGenbank:XP_001600915.3%2CNASONIABASE:NV19001;Parent=rna-XM_001600865.5
NW_022279623.1	Gnomon	CDS	2922814	2922976	.	+	0	Name=XP_001600915.3;ID=cds-XP_001600915.3;Dbxref=GeneID:100116410%2CGenbank:XP_001600915.3%2CNASONIABASE:NV19001;Parent=rna-XM_001600865.5
NW_022279623.1	Gnomon	CDS	2923065	2923156	.	+	0	Name=XP_001600915.3;ID=cds-XP_001600915.3;Dbxref=GeneID:100116410%2CGenbank:XP_001600915.3%2CNASONIABASE:NV19001;Parent=rna-XM_001600865.5
NW_022279623.1	Gnomon	exon	3662240	3664109	.	-	.	ID=exon-XM_008209605.4-1;Dbxref=GeneID:100117605%2CGenbank:XM_008209605.4%2CNASONIABASE:NV15828;Parent=rna-XM_008209605.4
NW_022279623.1	Gnomon	exon	3661291	3661521	.	-	.	ID=exon-XM_008209605.4-4;Dbxref=GeneID:100117605%2CGenbank:XM_008209605.4%2CNASONIABASE:NV15828;Parent=rna-XM_008209605.4
NW_022279623.1	Gnomon	exon	3659507	3659816	.	-	.	ID=exon-XM_008209605.4-5;Dbxref=GeneID:100117605%2CGenbank:XM_008209605.4%2CNASONIABASE:NV15828;Parent=rna-XM_008209605.4
NW_022279623.1	Gnomon	exon	3662041	3662148	.	-	.	ID=exon-XM_008209605.4-2;Dbxref=GeneID:100117605%2CGenbank:XM_008209605.4%2CNASONIABASE:NV15828;Parent=rna-XM_008209605.4
NW_022279623.1	Gnomon	exon	3661742	3661951	.	-	.	ID=exon-XM_008209605.4-3;Dbxref=GeneID:100117605%2CGenbank:XM_008209605.4%2CNASONIABASE:NV15828;Parent=rna-XM_008209605.4
NW_022279623.1	Gnomon	exon	3659261	3659415	.	-	.	ID=exon-XM_008209605.4-6;Dbxref=GeneID:100117605%2CGenbank:XM_008209605.4%2CNASONIABASE:NV15828;Parent=rna-XM_008209605.4
NW_022279623.1	Gnomon	exon	3657900	3658856	.	-	.	ID=exon-XM_008209605.4-7;Dbxref=GeneID:100117605%2CGenbank:XM_008209605.4%2CNASONIABASE:NV15828;Parent=rna-XM_008209605.4
NW_022279623.1	Gnomon	CDS	3625944	3626087	.	+	0	Name=XP_032457580.1;ID=cds-XP_032457580.1;Dbxref=GeneID:100117842%2CGenbank:XP_032457580.1%2CNASONIABASE:NV15831;Parent=rna-XM_032601689.1
NW_022279623.1	Gnomon	CDS	3626168	3626460	.	+	0	Name=XP_032457580.1;ID=cds-XP_032457580.1;Dbxref=GeneID:100117842%2CGenbank:XP_032457580.1%2CNASONIABASE:NV15831;Parent=rna-XM_032601689.1
NW_022279623.1	Gnomon	CDS	3626594	3626747	.	+	0	Name=XP_032457580.1;ID=cds-XP_032457580.1;Dbxref=GeneID:100117842%2CGenbank:XP_032457580.1%2CNASONIABASE:NV15831;Parent=rna-XM_032601689.1
NW_022279623.1	Gnomon	CDS	3626826	3626963	.	+	0	Name=XP_032457580.1;ID=cds-XP_032457580.1;Dbxref=GeneID:100117842%2CGenbank:XP_032457580.1%2CNASONIABASE:NV15831;Parent=rna-XM_032601689.1
NW_022279623.1	Gnomon	CDS	3627039	3627186	.	+	0	Name=XP_032457580.1;ID=cds-XP_032457580.1;Dbxref=GeneID:100117842%2CGenbank:XP_032457580.1%2CNASONIABASE:NV15831;Parent=rna-XM_032601689.1
NW_022279623.1	Gnomon	CDS	3627276	3627395	.	+	0	Name=XP_032457580.1;ID=cds-XP_032457580.1;Dbxref=GeneID:100117842%2CGenbank:XP_032457580.1%2CNASONIABASE:NV15831;Parent=rna-XM_032601689.1
NW_022279623.1	Gnomon	CDS	3627483	3627646	.	+	0	Name=XP_032457580.1;ID=cds-XP_032457580.1;Dbxref=GeneID:100117842%2CGenbank:XP_032457580.1%2CNASONIABASE:NV15831;Parent=rna-XM_032601689.1
NW_022279623.1	Gnomon	mRNA	2464893	2470642	.	+	.	Name=XM_031925736.2;ID=rna-XM_031925736.2;Dbxref=GeneID:100115181%2CGenbank:XM_031925736.2%2CNASONIABASE:NV18633;Parent=gene-LOC100115181
NW_022279623.1	Gnomon	transcript	3657288	3685888	.	+	.	Name=XR_004345220.1;ID=rna-XR_004345220.1;Dbxref=GeneID:103316334%2CGenbank:XR_004345220.1;Parent=gene-LOC103316334
NW_022279623.1	Gnomon	mRNA	3997660	4000233	.	+	.	Name=XM_001601446.6;ID=rna-XM_001601446.6;Dbxref=GeneID:100117185%2CGenbank:XM_001601446.6%2CNASONIABASE:NV15823;Parent=gene-LOC100117185
NW_022279623.1	Gnomon	CDS	3605051	3605129	.	-	0	Name=XP_031781617.1;ID=cds-XP_031781617.1;Dbxref=GeneID:100118066%2CGenbank:XP_031781617.1%2CNASONIABASE:NV15834;Parent=rna-XM_031925757.2
NW_022279623.1	Gnomon	CDS	3604844	3604968	.	-	0	Name=XP_031781617.1;ID=cds-XP_031781617.1;Dbxref=GeneID:100118066%2CGenbank:XP_031781617.1%2CNASONIABASE:NV15834;Parent=rna-XM_031925757.2
NW_022279623.1	Gnomon	CDS	3604558	3604744	.	-	0	Name=XP_031781617.1;ID=cds-XP_031781617.1;Dbxref=GeneID:100118066%2CGenbank:XP_031781617.1%2CNASONIABASE:NV15834;Parent=rna-XM_031925757.2
NW_022279623.1	Gnomon	CDS	3603945	3604489	.	-	0	Name=XP_031781617.1;ID=cds-XP_031781617.1;Dbxref=GeneID:100118066%2CGenbank:XP_031781617.1%2CNASONIABASE:NV15834;Parent=rna-XM_031925757.2
NW_022279623.1	Gnomon	CDS	3603693	3603842	.	-	0	Name=XP_031781617.1;ID=cds-XP_031781617.1;Dbxref=GeneID:100118066%2CGenbank:XP_031781617.1%2CNASONIABASE:NV15834;Parent=rna-XM_031925757.2
NW_022279623.1	Gnomon	CDS	3603304	3603606	.	-	0	Name=XP_031781617.1;ID=cds-XP_031781617.1;Dbxref=GeneID:100118066%2CGenbank:XP_031781617.1%2CNASONIABASE:NV15834;Parent=rna-XM_031925757.2
NW_022279623.1	Gnomon	CDS	3603033	3603229	.	-	0	Name=XP_031781617.1;ID=cds-XP_031781617.1;Dbxref=GeneID:100118066%2CGenbank:XP_031781617.1%2CNASONIABASE:NV15834;Parent=rna-XM_031925757.2
NW_022279623.1	Gnomon	CDS	3602653	3602925	.	-	0	Name=XP_031781617.1;ID=cds-XP_031781617.1;Dbxref=GeneID:100118066%2CGenbank:XP_031781617.1%2CNASONIABASE:NV15834;Parent=rna-XM_031925757.2
NW_022279623.1	Gnomon	CDS	3602060	3602152	.	-	0	Name=XP_031781617.1;ID=cds-XP_031781617.1;Dbxref=GeneID:100118066%2CGenbank:XP_031781617.1%2CNASONIABASE:NV15834;Parent=rna-XM_031925757.2
NW_022279623.1	Gnomon	CDS	3601785	3601971	.	-	0	Name=XP_031781617.1;ID=cds-XP_031781617.1;Dbxref=GeneID:100118066%2CGenbank:XP_031781617.1%2CNASONIABASE:NV15834;Parent=rna-XM_031925757.2
NW_022279623.1	Gnomon	CDS	3623562	3623655	.	-	0	Name=XP_008207841.1;ID=cds-XP_008207841.1;Dbxref=GeneID:100117882%2CGenbank:XP_008207841.1%2CNASONIABASE:NV15832;Parent=rna-XM_008209619.4
NW_022279623.1	Gnomon	CDS	3622923	3622987	.	-	0	Name=XP_008207841.1;ID=cds-XP_008207841.1;Dbxref=GeneID:100117882%2CGenbank:XP_008207841.1%2CNASONIABASE:NV15832;Parent=rna-XM_008209619.4
NW_022279623.1	Gnomon	CDS	3622808	3622836	.	-	0	Name=XP_008207841.1;ID=cds-XP_008207841.1;Dbxref=GeneID:100117882%2CGenbank:XP_008207841.1%2CNASONIABASE:NV15832;Parent=rna-XM_008209619.4
NW_022279623.1	Gnomon	CDS	3622199	3622279	.	-	0	Name=XP_008207841.1;ID=cds-XP_008207841.1;Dbxref=GeneID:100117882%2CGenbank:XP_008207841.1%2CNASONIABASE:NV15832;Parent=rna-XM_008209619.4
NW_022279623.1	Gnomon	CDS	3621978	3622101	.	-	0	Name=XP_008207841.1;ID=cds-XP_008207841.1;Dbxref=GeneID:100117882%2CGenbank:XP_008207841.1%2CNASONIABASE:NV15832;Parent=rna-XM_008209619.4
NW_022279623.1	Gnomon	CDS	3621787	3621900	.	-	0	Name=XP_008207841.1;ID=cds-XP_008207841.1;Dbxref=GeneID:100117882%2CGenbank:XP_008207841.1%2CNASONIABASE:NV15832;Parent=rna-XM_008209619.4
NW_022279623.1	Gnomon	CDS	3621582	3621704	.	-	0	Name=XP_008207841.1;ID=cds-XP_008207841.1;Dbxref=GeneID:100117882%2CGenbank:XP_008207841.1%2CNASONIABASE:NV15832;Parent=rna-XM_008209619.4
NW_022279623.1	Gnomon	CDS	3621342	3621505	.	-	0	Name=XP_008207841.1;ID=cds-XP_008207841.1;Dbxref=GeneID:100117882%2CGenbank:XP_008207841.1%2CNASONIABASE:NV15832;Parent=rna-XM_008209619.4
NW_022279623.1	Gnomon	CDS	3621075	3621261	.	-	0	Name=XP_008207841.1;ID=cds-XP_008207841.1;Dbxref=GeneID:100117882%2CGenbank:XP_008207841.1%2CNASONIABASE:NV15832;Parent=rna-XM_008209619.4
NW_022279623.1	Gnomon	CDS	3620886	3620994	.	-	0	Name=XP_008207841.1;ID=cds-XP_008207841.1;Dbxref=GeneID:100117882%2CGenbank:XP_008207841.1%2CNASONIABASE:NV15832;Parent=rna-XM_008209619.4
NW_022279623.1	Gnomon	CDS	3620553	3620812	.	-	0	Name=XP_008207841.1;ID=cds-XP_008207841.1;Dbxref=GeneID:100117882%2CGenbank:XP_008207841.1%2CNASONIABASE:NV15832;Parent=rna-XM_008209619.4
NW_022279623.1	Gnomon	CDS	3620063	3620479	.	-	0	Name=XP_008207841.1;ID=cds-XP_008207841.1;Dbxref=GeneID:100117882%2CGenbank:XP_008207841.1%2CNASONIABASE:NV15832;Parent=rna-XM_008209619.4
NW_022279623.1	Gnomon	CDS	3619799	3619987	.	-	0	Name=XP_008207841.1;ID=cds-XP_008207841.1;Dbxref=GeneID:100117882%2CGenbank:XP_008207841.1%2CNASONIABASE:NV15832;Parent=rna-XM_008209619.4
NW_022279623.1	Gnomon	CDS	3619503	3619731	.	-	0	Name=XP_008207841.1;ID=cds-XP_008207841.1;Dbxref=GeneID:100117882%2CGenbank:XP_008207841.1%2CNASONIABASE:NV15832;Parent=rna-XM_008209619.4
NW_022279623.1	Gnomon	CDS	3619040	3619421	.	-	0	Name=XP_008207841.1;ID=cds-XP_008207841.1;Dbxref=GeneID:100117882%2CGenbank:XP_008207841.1%2CNASONIABASE:NV15832;Parent=rna-XM_008209619.4
NW_022279623.1	Gnomon	CDS	3618744	3618959	.	-	0	Name=XP_008207841.1;ID=cds-XP_008207841.1;Dbxref=GeneID:100117882%2CGenbank:XP_008207841.1%2CNASONIABASE:NV15832;Parent=rna-XM_008209619.4
NW_022279623.1	Gnomon	CDS	3618530	3618669	.	-	0	Name=XP_008207841.1;ID=cds-XP_008207841.1;Dbxref=GeneID:100117882%2CGenbank:XP_008207841.1%2CNASONIABASE:NV15832;Parent=rna-XM_008209619.4
NW_022279623.1	Gnomon	CDS	3618022	3618459	.	-	0	Name=XP_008207841.1;ID=cds-XP_008207841.1;Dbxref=GeneID:100117882%2CGenbank:XP_008207841.1%2CNASONIABASE:NV15832;Parent=rna-XM_008209619.4
NW_022279623.1	Gnomon	CDS	3617057	3617949	.	-	0	Name=XP_008207841.1;ID=cds-XP_008207841.1;Dbxref=GeneID:100117882%2CGenbank:XP_008207841.1%2CNASONIABASE:NV15832;Parent=rna-XM_008209619.4
NW_022279623.1	Gnomon	CDS	3616175	3616499	.	-	0	Name=XP_008207841.1;ID=cds-XP_008207841.1;Dbxref=GeneID:100117882%2CGenbank:XP_008207841.1%2CNASONIABASE:NV15832;Parent=rna-XM_008209619.4
NW_022279623.1	Gnomon	CDS	3615659	3616071	.	-	0	Name=XP_008207841.1;ID=cds-XP_008207841.1;Dbxref=GeneID:100117882%2CGenbank:XP_008207841.1%2CNASONIABASE:NV15832;Parent=rna-XM_008209619.4
NW_022279623.1	Gnomon	CDS	3615377	3615581	.	-	0	Name=XP_008207841.1;ID=cds-XP_008207841.1;Dbxref=GeneID:100117882%2CGenbank:XP_008207841.1%2CNASONIABASE:NV15832;Parent=rna-XM_008209619.4
NW_022279623.1	Gnomon	CDS	3615110	3615297	.	-	0	Name=XP_008207841.1;ID=cds-XP_008207841.1;Dbxref=GeneID:100117882%2CGenbank:XP_008207841.1%2CNASONIABASE:NV15832;Parent=rna-XM_008209619.4
NW_022279623.1	Gnomon	CDS	3614946	3615035	.	-	0	Name=XP_008207841.1;ID=cds-XP_008207841.1;Dbxref=GeneID:100117882%2CGenbank:XP_008207841.1%2CNASONIABASE:NV15832;Parent=rna-XM_008209619.4
NW_022279623.1	Gnomon	mRNA	2298187	2301990	.	+	.	Name=XM_031925830.1;ID=rna-XM_031925830.1;Dbxref=GeneID:100116187%2CGenbank:XM_031925830.1%2CNASONIABASE:NV19008;Parent=gene-LOC100116187
NW_022279623.1	Gnomon	mRNA	3631038	3646670	.	-	.	Name=XM_008209609.3;ID=rna-XM_008209609.3;Dbxref=GeneID:100680341%2CGenbank:XM_008209609.3;Parent=gene-LOC100680341
NW_022279623.1	Gnomon	mRNA	2491382	2510333	.	+	.	Name=XM_032601755.1;ID=rna-XM_032601755.1;Dbxref=GeneID:100115220%2CGenbank:XM_032601755.1%2CNASONIABASE:NV50866;Parent=gene-LOC100115220
NW_022279623.1	Gnomon	mRNA	3857840	3860244	.	-	.	Name=XM_008209599.2;ID=rna-XM_008209599.2;Dbxref=GeneID:103316335%2CGenbank:XM_008209599.2;Parent=gene-LOC103316335
NW_022279623.1	Gnomon	exon	1051800	1051996	.	-	.	ID=exon-XM_016988193.3-50;Dbxref=GeneID:100118775%2CGenbank:XM_016988193.3%2CNASONIABASE:NV16272;Parent=rna-XM_016988193.3
NW_022279623.1	Gnomon	exon	1051536	1051687	.	-	.	ID=exon-XM_016988193.3-51;Dbxref=GeneID:100118775%2CGenbank:XM_016988193.3%2CNASONIABASE:NV16272;Parent=rna-XM_016988193.3
NW_022279623.1	Gnomon	exon	1051200	1051452	.	-	.	ID=exon-XM_016988193.3-52;Dbxref=GeneID:100118775%2CGenbank:XM_016988193.3%2CNASONIABASE:NV16272;Parent=rna-XM_016988193.3
NW_022279623.1	Gnomon	exon	1032448	1033051	.	-	.	ID=exon-XM_016988208.3-1;Dbxref=GeneID:100118853%2CGenbank:XM_016988208.3%2CNASONIABASE:NV16274;Parent=rna-XM_016988208.3
NW_022279623.1	Gnomon	exon	1031201	1031348	.	-	.	ID=exon-XM_016988208.3-2;Dbxref=GeneID:100118853%2CGenbank:XM_016988208.3%2CNASONIABASE:NV16274;Parent=rna-XM_016988208.3
NW_022279623.1	Gnomon	exon	1030455	1030577	.	-	.	ID=exon-XM_016988208.3-3;Dbxref=GeneID:100118853%2CGenbank:XM_016988208.3%2CNASONIABASE:NV16274;Parent=rna-XM_016988208.3
NW_022279623.1	Gnomon	exon	1030249	1030352	.	-	.	ID=exon-XM_016988208.3-4;Dbxref=GeneID:100118853%2CGenbank:XM_016988208.3%2CNASONIABASE:NV16274;Parent=rna-XM_016988208.3
NW_022279623.1	Gnomon	exon	1029241	1029375	.	-	.	ID=exon-XM_016988208.3-5;Dbxref=GeneID:100118853%2CGenbank:XM_016988208.3%2CNASONIABASE:NV16274;Parent=rna-XM_016988208.3
NW_022279623.1	Gnomon	exon	1027665	1027799	.	-	.	ID=exon-XM_016988208.3-6;Dbxref=GeneID:100118853%2CGenbank:XM_016988208.3%2CNASONIABASE:NV16274;Parent=rna-XM_016988208.3
NW_022279623.1	Gnomon	exon	1024806	1024964	.	-	.	ID=exon-XM_016988208.3-7;Dbxref=GeneID:100118853%2CGenbank:XM_016988208.3%2CNASONIABASE:NV16274;Parent=rna-XM_016988208.3
NW_022279623.1	Gnomon	exon	1024598	1024723	.	-	.	ID=exon-XM_016988208.3-8;Dbxref=GeneID:100118853%2CGenbank:XM_016988208.3%2CNASONIABASE:NV16274;Parent=rna-XM_016988208.3
NW_022279623.1	Gnomon	exon	1024365	1024524	.	-	.	ID=exon-XM_016988208.3-9;Dbxref=GeneID:100118853%2CGenbank:XM_016988208.3%2CNASONIABASE:NV16274;Parent=rna-XM_016988208.3
NW_022279623.1	Gnomon	exon	1109112	1109313	.	-	.	ID=exon-XM_016988193.3-30;Dbxref=GeneID:100118775%2CGenbank:XM_016988193.3%2CNASONIABASE:NV16272;Parent=rna-XM_016988193.3
NW_022279623.1	Gnomon	exon	1108684	1109025	.	-	.	ID=exon-XM_016988193.3-31;Dbxref=GeneID:100118775%2CGenbank:XM_016988193.3%2CNASONIABASE:NV16272;Parent=rna-XM_016988193.3
NW_022279623.1	Gnomon	exon	1108191	1108317	.	-	.	ID=exon-XM_016988193.3-32;Dbxref=GeneID:100118775%2CGenbank:XM_016988193.3%2CNASONIABASE:NV16272;Parent=rna-XM_016988193.3
NW_022279623.1	Gnomon	exon	1108006	1108114	.	-	.	ID=exon-XM_016988193.3-33;Dbxref=GeneID:100118775%2CGenbank:XM_016988193.3%2CNASONIABASE:NV16272;Parent=rna-XM_016988193.3
NW_022279623.1	Gnomon	exon	1107758	1107933	.	-	.	ID=exon-XM_016988193.3-34;Dbxref=GeneID:100118775%2CGenbank:XM_016988193.3%2CNASONIABASE:NV16272;Parent=rna-XM_016988193.3
NW_022279623.1	Gnomon	exon	1107406	1107680	.	-	.	ID=exon-XM_016988193.3-35;Dbxref=GeneID:100118775%2CGenbank:XM_016988193.3%2CNASONIABASE:NV16272;Parent=rna-XM_016988193.3
NW_022279623.1	Gnomon	exon	1107194	1107330	.	-	.	ID=exon-XM_016988193.3-36;Dbxref=GeneID:100118775%2CGenbank:XM_016988193.3%2CNASONIABASE:NV16272;Parent=rna-XM_016988193.3
NW_022279623.1	Gnomon	exon	1065764	1065881	.	-	.	ID=exon-XM_016988193.3-37;Dbxref=GeneID:100118775%2CGenbank:XM_016988193.3%2CNASONIABASE:NV16272;Parent=rna-XM_016988193.3
NW_022279623.1	Gnomon	exon	1063503	1063605	.	-	.	ID=exon-XM_016988193.3-38;Dbxref=GeneID:100118775%2CGenbank:XM_016988193.3%2CNASONIABASE:NV16272;Parent=rna-XM_016988193.3
NW_022279623.1	Gnomon	exon	1061539	1061654	.	-	.	ID=exon-XM_016988193.3-39;Dbxref=GeneID:100118775%2CGenbank:XM_016988193.3%2CNASONIABASE:NV16272;Parent=rna-XM_016988193.3
NW_022279623.1	Gnomon	exon	1056592	1056704	.	-	.	ID=exon-XM_016988193.3-40;Dbxref=GeneID:100118775%2CGenbank:XM_016988193.3%2CNASONIABASE:NV16272;Parent=rna-XM_016988193.3
NW_022279623.1	Gnomon	exon	1056359	1056499	.	-	.	ID=exon-XM_016988193.3-41;Dbxref=GeneID:100118775%2CGenbank:XM_016988193.3%2CNASONIABASE:NV16272;Parent=rna-XM_016988193.3
NW_022279623.1	Gnomon	exon	1054956	1055075	.	-	.	ID=exon-XM_016988193.3-42;Dbxref=GeneID:100118775%2CGenbank:XM_016988193.3%2CNASONIABASE:NV16272;Parent=rna-XM_016988193.3
NW_022279623.1	Gnomon	exon	1054727	1054879	.	-	.	ID=exon-XM_016988193.3-43;Dbxref=GeneID:100118775%2CGenbank:XM_016988193.3%2CNASONIABASE:NV16272;Parent=rna-XM_016988193.3
NW_022279623.1	Gnomon	exon	1054572	1054644	.	-	.	ID=exon-XM_016988193.3-44;Dbxref=GeneID:100118775%2CGenbank:XM_016988193.3%2CNASONIABASE:NV16272;Parent=rna-XM_016988193.3
NW_022279623.1	Gnomon	exon	1053398	1053582	.	-	.	ID=exon-XM_016988193.3-45;Dbxref=GeneID:100118775%2CGenbank:XM_016988193.3%2CNASONIABASE:NV16272;Parent=rna-XM_016988193.3
NW_022279623.1	Gnomon	exon	1052965	1053142	.	-	.	ID=exon-XM_016988193.3-46;Dbxref=GeneID:100118775%2CGenbank:XM_016988193.3%2CNASONIABASE:NV16272;Parent=rna-XM_016988193.3
NW_022279623.1	Gnomon	exon	1052791	1052871	.	-	.	ID=exon-XM_016988193.3-47;Dbxref=GeneID:100118775%2CGenbank:XM_016988193.3%2CNASONIABASE:NV16272;Parent=rna-XM_016988193.3
NW_022279623.1	Gnomon	exon	1052426	1052593	.	-	.	ID=exon-XM_016988193.3-48;Dbxref=GeneID:100118775%2CGenbank:XM_016988193.3%2CNASONIABASE:NV16272;Parent=rna-XM_016988193.3
NW_022279623.1	Gnomon	exon	1052079	1052342	.	-	.	ID=exon-XM_016988193.3-49;Dbxref=GeneID:100118775%2CGenbank:XM_016988193.3%2CNASONIABASE:NV16272;Parent=rna-XM_016988193.3
NW_022279623.1	Gnomon	CDS	956269	956450	.	+	0	Name=XP_001602968.1;ID=cds-XP_001602968.1;Dbxref=GeneID:100119133%2CGenbank:XP_001602968.1%2CNASONIABASE:NV16283;Parent=rna-XM_001602918.6
NW_022279623.1	Gnomon	CDS	957126	957177	.	+	0	Name=XP_001602968.1;ID=cds-XP_001602968.1;Dbxref=GeneID:100119133%2CGenbank:XP_001602968.1%2CNASONIABASE:NV16283;Parent=rna-XM_001602918.6
NW_022279623.1	Gnomon	CDS	957396	957971	.	+	0	Name=XP_001602968.1;ID=cds-XP_001602968.1;Dbxref=GeneID:100119133%2CGenbank:XP_001602968.1%2CNASONIABASE:NV16283;Parent=rna-XM_001602918.6
NW_022279623.1	Gnomon	CDS	3079519	3079609	.	-	0	Name=XP_001602728.2;ID=cds-XP_001602728.2;Dbxref=GeneID:100118851%2CGenbank:XP_001602728.2%2CNASONIABASE:NV15842;Parent=rna-XM_001602678.6
NW_022279623.1	Gnomon	CDS	3048451	3048716	.	-	0	Name=XP_001602728.2;ID=cds-XP_001602728.2;Dbxref=GeneID:100118851%2CGenbank:XP_001602728.2%2CNASONIABASE:NV15842;Parent=rna-XM_001602678.6
NW_022279623.1	Gnomon	CDS	3047647	3047793	.	-	0	Name=XP_001602728.2;ID=cds-XP_001602728.2;Dbxref=GeneID:100118851%2CGenbank:XP_001602728.2%2CNASONIABASE:NV15842;Parent=rna-XM_001602678.6
NW_022279623.1	Gnomon	CDS	3047301	3047432	.	-	0	Name=XP_001602728.2;ID=cds-XP_001602728.2;Dbxref=GeneID:100118851%2CGenbank:XP_001602728.2%2CNASONIABASE:NV15842;Parent=rna-XM_001602678.6
NW_022279623.1	Gnomon	CDS	3044609	3044763	.	-	0	Name=XP_001602728.2;ID=cds-XP_001602728.2;Dbxref=GeneID:100118851%2CGenbank:XP_001602728.2%2CNASONIABASE:NV15842;Parent=rna-XM_001602678.6
NW_022279623.1	Gnomon	CDS	3044363	3044531	.	-	0	Name=XP_001602728.2;ID=cds-XP_001602728.2;Dbxref=GeneID:100118851%2CGenbank:XP_001602728.2%2CNASONIABASE:NV15842;Parent=rna-XM_001602678.6
NW_022279623.1	Gnomon	CDS	3044170	3044290	.	-	0	Name=XP_001602728.2;ID=cds-XP_001602728.2;Dbxref=GeneID:100118851%2CGenbank:XP_001602728.2%2CNASONIABASE:NV15842;Parent=rna-XM_001602678.6
NW_022279623.1	Gnomon	CDS	3043901	3044072	.	-	0	Name=XP_001602728.2;ID=cds-XP_001602728.2;Dbxref=GeneID:100118851%2CGenbank:XP_001602728.2%2CNASONIABASE:NV15842;Parent=rna-XM_001602678.6
NW_022279623.1	Gnomon	CDS	3043587	3043781	.	-	0	Name=XP_001602728.2;ID=cds-XP_001602728.2;Dbxref=GeneID:100118851%2CGenbank:XP_001602728.2%2CNASONIABASE:NV15842;Parent=rna-XM_001602678.6
NW_022279623.1	Gnomon	CDS	3043396	3043399	.	-	0	Name=XP_001602728.2;ID=cds-XP_001602728.2;Dbxref=GeneID:100118851%2CGenbank:XP_001602728.2%2CNASONIABASE:NV15842;Parent=rna-XM_001602678.6
NW_022279623.1	Gnomon	exon	2539041	2539420	.	+	.	ID=exon-XM_031925679.2-10;Dbxref=GeneID:116416641%2CGenbank:XM_031925679.2;Parent=rna-XM_031925679.2
NW_022279623.1	Gnomon	mRNA	559725	833311	.	+	.	Name=XM_003424268.4;ID=rna-XM_003424268.4;Dbxref=GeneID:100119928%2CGenbank:XM_003424268.4%2CNASONIABASE:NV50294;Parent=gene-LOC100119928
NW_022279623.1	Gnomon	exon	184344	184618	.	-	.	ID=exon-XR_004226973.1-3;Dbxref=GeneID:116416630%2CGenbank:XR_004226973.1;Parent=rna-XR_004226973.1
NW_022279623.1	Gnomon	exon	185049	185183	.	-	.	ID=exon-XR_004226973.1-1;Dbxref=GeneID:116416630%2CGenbank:XR_004226973.1;Parent=rna-XR_004226973.1
NW_022279623.1	Gnomon	exon	184703	184955	.	-	.	ID=exon-XR_004226973.1-2;Dbxref=GeneID:116416630%2CGenbank:XR_004226973.1;Parent=rna-XR_004226973.1
NW_022279623.1	Gnomon	exon	1126267	1126374	.	-	.	ID=exon-XM_016988193.3-10;Dbxref=GeneID:100118775%2CGenbank:XM_016988193.3%2CNASONIABASE:NV16272;Parent=rna-XM_016988193.3
NW_022279623.1	Gnomon	exon	1121356	1121577	.	-	.	ID=exon-XM_016988193.3-19;Dbxref=GeneID:100118775%2CGenbank:XM_016988193.3%2CNASONIABASE:NV16272;Parent=rna-XM_016988193.3
NW_022279623.1	Gnomon	exon	1125515	1125655	.	-	.	ID=exon-XM_016988193.3-11;Dbxref=GeneID:100118775%2CGenbank:XM_016988193.3%2CNASONIABASE:NV16272;Parent=rna-XM_016988193.3
NW_022279623.1	Gnomon	exon	1125253	1125398	.	-	.	ID=exon-XM_016988193.3-12;Dbxref=GeneID:100118775%2CGenbank:XM_016988193.3%2CNASONIABASE:NV16272;Parent=rna-XM_016988193.3
NW_022279623.1	Gnomon	exon	1124868	1125081	.	-	.	ID=exon-XM_016988193.3-13;Dbxref=GeneID:100118775%2CGenbank:XM_016988193.3%2CNASONIABASE:NV16272;Parent=rna-XM_016988193.3
NW_022279623.1	Gnomon	exon	1123201	1123453	.	-	.	ID=exon-XM_016988193.3-14;Dbxref=GeneID:100118775%2CGenbank:XM_016988193.3%2CNASONIABASE:NV16272;Parent=rna-XM_016988193.3
NW_022279623.1	Gnomon	exon	1122630	1122772	.	-	.	ID=exon-XM_016988193.3-15;Dbxref=GeneID:100118775%2CGenbank:XM_016988193.3%2CNASONIABASE:NV16272;Parent=rna-XM_016988193.3
NW_022279623.1	Gnomon	exon	1122360	1122550	.	-	.	ID=exon-XM_016988193.3-16;Dbxref=GeneID:100118775%2CGenbank:XM_016988193.3%2CNASONIABASE:NV16272;Parent=rna-XM_016988193.3
NW_022279623.1	Gnomon	exon	1122089	1122276	.	-	.	ID=exon-XM_016988193.3-17;Dbxref=GeneID:100118775%2CGenbank:XM_016988193.3%2CNASONIABASE:NV16272;Parent=rna-XM_016988193.3
NW_022279623.1	Gnomon	exon	1121681	1121997	.	-	.	ID=exon-XM_016988193.3-18;Dbxref=GeneID:100118775%2CGenbank:XM_016988193.3%2CNASONIABASE:NV16272;Parent=rna-XM_016988193.3
NW_022279623.1	Gnomon	exon	1119346	1121098	.	-	.	ID=exon-XM_016988193.3-20;Dbxref=GeneID:100118775%2CGenbank:XM_016988193.3%2CNASONIABASE:NV16272;Parent=rna-XM_016988193.3
NW_022279623.1	Gnomon	exon	1119036	1119201	.	-	.	ID=exon-XM_016988193.3-21;Dbxref=GeneID:100118775%2CGenbank:XM_016988193.3%2CNASONIABASE:NV16272;Parent=rna-XM_016988193.3
NW_022279623.1	Gnomon	exon	1118804	1118957	.	-	.	ID=exon-XM_016988193.3-22;Dbxref=GeneID:100118775%2CGenbank:XM_016988193.3%2CNASONIABASE:NV16272;Parent=rna-XM_016988193.3
NW_022279623.1	Gnomon	exon	1118508	1118687	.	-	.	ID=exon-XM_016988193.3-23;Dbxref=GeneID:100118775%2CGenbank:XM_016988193.3%2CNASONIABASE:NV16272;Parent=rna-XM_016988193.3
NW_022279623.1	Gnomon	exon	1117632	1117772	.	-	.	ID=exon-XM_016988193.3-24;Dbxref=GeneID:100118775%2CGenbank:XM_016988193.3%2CNASONIABASE:NV16272;Parent=rna-XM_016988193.3
NW_022279623.1	Gnomon	exon	1117046	1117153	.	-	.	ID=exon-XM_016988193.3-25;Dbxref=GeneID:100118775%2CGenbank:XM_016988193.3%2CNASONIABASE:NV16272;Parent=rna-XM_016988193.3
NW_022279623.1	Gnomon	exon	1116793	1116964	.	-	.	ID=exon-XM_016988193.3-26;Dbxref=GeneID:100118775%2CGenbank:XM_016988193.3%2CNASONIABASE:NV16272;Parent=rna-XM_016988193.3
NW_022279623.1	Gnomon	exon	1114231	1114614	.	-	.	ID=exon-XM_016988193.3-27;Dbxref=GeneID:100118775%2CGenbank:XM_016988193.3%2CNASONIABASE:NV16272;Parent=rna-XM_016988193.3
NW_022279623.1	Gnomon	exon	1112219	1112349	.	-	.	ID=exon-XM_016988193.3-28;Dbxref=GeneID:100118775%2CGenbank:XM_016988193.3%2CNASONIABASE:NV16272;Parent=rna-XM_016988193.3
NW_022279623.1	Gnomon	exon	1110204	1110314	.	-	.	ID=exon-XM_016988193.3-29;Dbxref=GeneID:100118775%2CGenbank:XM_016988193.3%2CNASONIABASE:NV16272;Parent=rna-XM_016988193.3
NW_022279623.1	Gnomon	exon	3993284	3996859	.	+	.	ID=exon-XM_008209572.3-10;Dbxref=GeneID:100117261%2CGenbank:XM_008209572.3%2CNASONIABASE:NV15824;Parent=rna-XM_008209572.3
NW_022279623.1	Gnomon	CDS	3625944	3626087	.	+	0	Name=XP_032457581.1;ID=cds-XP_032457581.1;Dbxref=GeneID:100117842%2CGenbank:XP_032457581.1%2CNASONIABASE:NV15831;Parent=rna-XM_032601690.1
NW_022279623.1	Gnomon	CDS	3626168	3626460	.	+	0	Name=XP_032457581.1;ID=cds-XP_032457581.1;Dbxref=GeneID:100117842%2CGenbank:XP_032457581.1%2CNASONIABASE:NV15831;Parent=rna-XM_032601690.1
NW_022279623.1	Gnomon	CDS	3626594	3626747	.	+	0	Name=XP_032457581.1;ID=cds-XP_032457581.1;Dbxref=GeneID:100117842%2CGenbank:XP_032457581.1%2CNASONIABASE:NV15831;Parent=rna-XM_032601690.1
NW_022279623.1	Gnomon	CDS	3626826	3626963	.	+	0	Name=XP_032457581.1;ID=cds-XP_032457581.1;Dbxref=GeneID:100117842%2CGenbank:XP_032457581.1%2CNASONIABASE:NV15831;Parent=rna-XM_032601690.1
NW_022279623.1	Gnomon	CDS	3627039	3627186	.	+	0	Name=XP_032457581.1;ID=cds-XP_032457581.1;Dbxref=GeneID:100117842%2CGenbank:XP_032457581.1%2CNASONIABASE:NV15831;Parent=rna-XM_032601690.1
NW_022279623.1	Gnomon	CDS	3627276	3627395	.	+	0	Name=XP_032457581.1;ID=cds-XP_032457581.1;Dbxref=GeneID:100117842%2CGenbank:XP_032457581.1%2CNASONIABASE:NV15831;Parent=rna-XM_032601690.1
NW_022279623.1	Gnomon	CDS	3627483	3627593	.	+	0	Name=XP_032457581.1;ID=cds-XP_032457581.1;Dbxref=GeneID:100117842%2CGenbank:XP_032457581.1%2CNASONIABASE:NV15831;Parent=rna-XM_032601690.1
NW_022279623.1	Gnomon	CDS	3627817	3627827	.	+	0	Name=XP_032457581.1;ID=cds-XP_032457581.1;Dbxref=GeneID:100117842%2CGenbank:XP_032457581.1%2CNASONIABASE:NV15831;Parent=rna-XM_032601690.1
NW_022279623.1	Gnomon	exon	429487	429574	.	+	.	ID=exon-XM_032601754.1-3;Dbxref=GeneID:100118332%2CGenbank:XM_032601754.1%2CNASONIABASE:NV16304;Parent=rna-XM_032601754.1
NW_022279623.1	Gnomon	exon	429854	430140	.	+	.	ID=exon-XM_032601754.1-4;Dbxref=GeneID:100118332%2CGenbank:XM_032601754.1%2CNASONIABASE:NV16304;Parent=rna-XM_032601754.1
NW_022279623.1	Gnomon	exon	428560	428679	.	+	.	ID=exon-XM_032601754.1-1;Dbxref=GeneID:100118332%2CGenbank:XM_032601754.1%2CNASONIABASE:NV16304;Parent=rna-XM_032601754.1
NW_022279623.1	Gnomon	exon	428741	428893	.	+	.	ID=exon-XM_032601754.1-2;Dbxref=GeneID:100118332%2CGenbank:XM_032601754.1%2CNASONIABASE:NV16304;Parent=rna-XM_032601754.1
NW_022279623.1	Gnomon	CDS	4293678	4294047	.	+	0	Name=XP_008207746.1;ID=cds-XP_008207746.1;Dbxref=GeneID:100115757%2CGenbank:XP_008207746.1%2CNASONIABASE:NV15792;Parent=rna-XM_008209524.4
NW_022279623.1	Gnomon	CDS	4294451	4294605	.	+	0	Name=XP_008207746.1;ID=cds-XP_008207746.1;Dbxref=GeneID:100115757%2CGenbank:XP_008207746.1%2CNASONIABASE:NV15792;Parent=rna-XM_008209524.4
NW_022279623.1	Gnomon	CDS	4294815	4294934	.	+	0	Name=XP_008207746.1;ID=cds-XP_008207746.1;Dbxref=GeneID:100115757%2CGenbank:XP_008207746.1%2CNASONIABASE:NV15792;Parent=rna-XM_008209524.4
NW_022279623.1	Gnomon	CDS	4295009	4295090	.	+	0	Name=XP_008207746.1;ID=cds-XP_008207746.1;Dbxref=GeneID:100115757%2CGenbank:XP_008207746.1%2CNASONIABASE:NV15792;Parent=rna-XM_008209524.4
NW_022279623.1	Gnomon	CDS	4295170	4295372	.	+	0	Name=XP_008207746.1;ID=cds-XP_008207746.1;Dbxref=GeneID:100115757%2CGenbank:XP_008207746.1%2CNASONIABASE:NV15792;Parent=rna-XM_008209524.4
NW_022279623.1	Gnomon	CDS	3605051	3605129	.	-	0	Name=XP_031781618.1;ID=cds-XP_031781618.1;Dbxref=GeneID:100118066%2CGenbank:XP_031781618.1%2CNASONIABASE:NV15834;Parent=rna-XM_031925758.1
NW_022279623.1	Gnomon	CDS	3604844	3604968	.	-	0	Name=XP_031781618.1;ID=cds-XP_031781618.1;Dbxref=GeneID:100118066%2CGenbank:XP_031781618.1%2CNASONIABASE:NV15834;Parent=rna-XM_031925758.1
NW_022279623.1	Gnomon	CDS	3604558	3604744	.	-	0	Name=XP_031781618.1;ID=cds-XP_031781618.1;Dbxref=GeneID:100118066%2CGenbank:XP_031781618.1%2CNASONIABASE:NV15834;Parent=rna-XM_031925758.1
NW_022279623.1	Gnomon	CDS	3603945	3604489	.	-	0	Name=XP_031781618.1;ID=cds-XP_031781618.1;Dbxref=GeneID:100118066%2CGenbank:XP_031781618.1%2CNASONIABASE:NV15834;Parent=rna-XM_031925758.1
NW_022279623.1	Gnomon	CDS	3603693	3603842	.	-	0	Name=XP_031781618.1;ID=cds-XP_031781618.1;Dbxref=GeneID:100118066%2CGenbank:XP_031781618.1%2CNASONIABASE:NV15834;Parent=rna-XM_031925758.1
NW_022279623.1	Gnomon	CDS	3603304	3603606	.	-	0	Name=XP_031781618.1;ID=cds-XP_031781618.1;Dbxref=GeneID:100118066%2CGenbank:XP_031781618.1%2CNASONIABASE:NV15834;Parent=rna-XM_031925758.1
NW_022279623.1	Gnomon	CDS	3603033	3603229	.	-	0	Name=XP_031781618.1;ID=cds-XP_031781618.1;Dbxref=GeneID:100118066%2CGenbank:XP_031781618.1%2CNASONIABASE:NV15834;Parent=rna-XM_031925758.1
NW_022279623.1	Gnomon	CDS	3602653	3602925	.	-	0	Name=XP_031781618.1;ID=cds-XP_031781618.1;Dbxref=GeneID:100118066%2CGenbank:XP_031781618.1%2CNASONIABASE:NV15834;Parent=rna-XM_031925758.1
NW_022279623.1	Gnomon	CDS	3601785	3601971	.	-	0	Name=XP_031781618.1;ID=cds-XP_031781618.1;Dbxref=GeneID:100118066%2CGenbank:XP_031781618.1%2CNASONIABASE:NV15834;Parent=rna-XM_031925758.1
NW_022279623.1	Gnomon	CDS	3998407	3998419	.	+	0	Name=XP_001601496.2;ID=cds-XP_001601496.2;Dbxref=GeneID:100117185%2CGenbank:XP_001601496.2%2CNASONIABASE:NV15823;Parent=rna-XM_001601446.6
NW_022279623.1	Gnomon	CDS	3998499	3998618	.	+	0	Name=XP_001601496.2;ID=cds-XP_001601496.2;Dbxref=GeneID:100117185%2CGenbank:XP_001601496.2%2CNASONIABASE:NV15823;Parent=rna-XM_001601446.6
NW_022279623.1	Gnomon	CDS	3998693	3998907	.	+	0	Name=XP_001601496.2;ID=cds-XP_001601496.2;Dbxref=GeneID:100117185%2CGenbank:XP_001601496.2%2CNASONIABASE:NV15823;Parent=rna-XM_001601446.6
NW_022279623.1	Gnomon	CDS	3998983	3999621	.	+	0	Name=XP_001601496.2;ID=cds-XP_001601496.2;Dbxref=GeneID:100117185%2CGenbank:XP_001601496.2%2CNASONIABASE:NV15823;Parent=rna-XM_001601446.6
NW_022279623.1	Gnomon	CDS	3999859	3999882	.	+	0	Name=XP_001601496.2;ID=cds-XP_001601496.2;Dbxref=GeneID:100117185%2CGenbank:XP_001601496.2%2CNASONIABASE:NV15823;Parent=rna-XM_001601446.6
NW_022279623.1	Gnomon	exon	4289775	4290199	.	+	.	ID=exon-XM_008209523.4-1;Dbxref=GeneID:100115369%2CGenbank:XM_008209523.4%2CNASONIABASE:NV15793;Parent=rna-XM_008209523.4
NW_022279623.1	Gnomon	exon	4290270	4290414	.	+	.	ID=exon-XM_008209523.4-2;Dbxref=GeneID:100115369%2CGenbank:XM_008209523.4%2CNASONIABASE:NV15793;Parent=rna-XM_008209523.4
NW_022279623.1	Gnomon	exon	4291004	4291085	.	+	.	ID=exon-XM_008209523.4-5;Dbxref=GeneID:100115369%2CGenbank:XM_008209523.4%2CNASONIABASE:NV15793;Parent=rna-XM_008209523.4
NW_022279623.1	Gnomon	exon	4291175	4291544	.	+	.	ID=exon-XM_008209523.4-6;Dbxref=GeneID:100115369%2CGenbank:XM_008209523.4%2CNASONIABASE:NV15793;Parent=rna-XM_008209523.4
NW_022279623.1	Gnomon	exon	4290522	4290676	.	+	.	ID=exon-XM_008209523.4-3;Dbxref=GeneID:100115369%2CGenbank:XM_008209523.4%2CNASONIABASE:NV15793;Parent=rna-XM_008209523.4
NW_022279623.1	Gnomon	exon	4290770	4290889	.	+	.	ID=exon-XM_008209523.4-4;Dbxref=GeneID:100115369%2CGenbank:XM_008209523.4%2CNASONIABASE:NV15793;Parent=rna-XM_008209523.4
NW_022279623.1	Gnomon	exon	3761306	3762540	.	-	.	ID=exon-XM_031925787.2-6;Dbxref=GeneID:100117488%2CGenbank:XM_031925787.2%2CNASONIABASE:NV15826;Parent=rna-XM_031925787.2
NW_022279623.1	Gnomon	exon	3760935	3761178	.	-	.	ID=exon-XM_031925787.2-7;Dbxref=GeneID:100117488%2CGenbank:XM_031925787.2%2CNASONIABASE:NV15826;Parent=rna-XM_031925787.2
NW_022279623.1	Gnomon	exon	3766605	3766962	.	-	.	ID=exon-XM_031925787.2-4;Dbxref=GeneID:100117488%2CGenbank:XM_031925787.2%2CNASONIABASE:NV15826;Parent=rna-XM_031925787.2
NW_022279623.1	Gnomon	gene	59696	82886	.	+	.	Name=LOC100116664;ID=gene-LOC100116664;Dbxref=GeneID:100116664%2CNASONIABASE:NV18339
NW_022279623.1	Gnomon	exon	3764084	3764294	.	-	.	ID=exon-XM_031925787.2-5;Dbxref=GeneID:100117488%2CGenbank:XM_031925787.2%2CNASONIABASE:NV15826;Parent=rna-XM_031925787.2
NW_022279623.1	Gnomon	exon	3792451	3792666	.	-	.	ID=exon-XM_031925787.2-2;Dbxref=GeneID:100117488%2CGenbank:XM_031925787.2%2CNASONIABASE:NV15826;Parent=rna-XM_031925787.2
NW_022279623.1	Gnomon	exon	3776465	3776513	.	-	.	ID=exon-XM_031925787.2-3;Dbxref=GeneID:100117488%2CGenbank:XM_031925787.2%2CNASONIABASE:NV15826;Parent=rna-XM_031925787.2
NW_022279623.1	Gnomon	exon	3824085	3826027	.	-	.	ID=exon-XM_031925787.2-1;Dbxref=GeneID:100117488%2CGenbank:XM_031925787.2%2CNASONIABASE:NV15826;Parent=rna-XM_031925787.2
NW_022279623.1	Gnomon	mRNA	290228	298464	.	-	.	Name=XM_032601752.1;ID=rna-XM_032601752.1;Dbxref=GeneID:100120559%2CGenbank:XM_032601752.1%2CNASONIABASE:NV16312;Parent=gene-LOC100120559
NW_022279623.1	Gnomon	exon	3760072	3760350	.	-	.	ID=exon-XM_031925787.2-8;Dbxref=GeneID:100117488%2CGenbank:XM_031925787.2%2CNASONIABASE:NV15826;Parent=rna-XM_031925787.2
NW_022279623.1	Gnomon	exon	3759350	3759707	.	-	.	ID=exon-XM_031925787.2-9;Dbxref=GeneID:100117488%2CGenbank:XM_031925787.2%2CNASONIABASE:NV15826;Parent=rna-XM_031925787.2
NW_022279623.1	Gnomon	mRNA	2458758	2464785	.	+	.	Name=XM_031925735.1;ID=rna-XM_031925735.1;Dbxref=GeneID:100678188%2CGenbank:XM_031925735.1;Parent=gene-LOC100678188
NW_022279623.1	Gnomon	mRNA	737686	833311	.	+	.	Name=XM_003424267.3;ID=rna-XM_003424267.3;Dbxref=GeneID:100119928%2CGenbank:XM_003424267.3%2CNASONIABASE:NV50294;Parent=gene-LOC100119928
NW_022279623.1	Gnomon	exon	1129206	1129306	.	-	.	ID=exon-XM_016988197.3-4;Dbxref=GeneID:100118775%2CGenbank:XM_016988197.3%2CNASONIABASE:NV16272;Parent=rna-XM_016988197.3
NW_022279623.1	Gnomon	exon	1128956	1129051	.	-	.	ID=exon-XM_016988197.3-5;Dbxref=GeneID:100118775%2CGenbank:XM_016988197.3%2CNASONIABASE:NV16272;Parent=rna-XM_016988197.3
NW_022279623.1	Gnomon	exon	1128020	1128141	.	-	.	ID=exon-XM_016988197.3-6;Dbxref=GeneID:100118775%2CGenbank:XM_016988197.3%2CNASONIABASE:NV16272;Parent=rna-XM_016988197.3
NW_022279623.1	Gnomon	exon	1127394	1127520	.	-	.	ID=exon-XM_016988197.3-7;Dbxref=GeneID:100118775%2CGenbank:XM_016988197.3%2CNASONIABASE:NV16272;Parent=rna-XM_016988197.3
NW_022279623.1	Gnomon	exon	1126990	1127109	.	-	.	ID=exon-XM_016988197.3-8;Dbxref=GeneID:100118775%2CGenbank:XM_016988197.3%2CNASONIABASE:NV16272;Parent=rna-XM_016988197.3
NW_022279623.1	Gnomon	exon	1126615	1126761	.	-	.	ID=exon-XM_016988197.3-9;Dbxref=GeneID:100118775%2CGenbank:XM_016988197.3%2CNASONIABASE:NV16272;Parent=rna-XM_016988197.3
NW_022279623.1	Gnomon	exon	1228426	1229619	.	-	.	ID=exon-XM_016988197.3-1;Dbxref=GeneID:100118775%2CGenbank:XM_016988197.3%2CNASONIABASE:NV16272;Parent=rna-XM_016988197.3
NW_022279623.1	Gnomon	exon	1170071	1170175	.	-	.	ID=exon-XM_016988197.3-2;Dbxref=GeneID:100118775%2CGenbank:XM_016988197.3%2CNASONIABASE:NV16272;Parent=rna-XM_016988197.3
NW_022279623.1	Gnomon	exon	1129407	1129533	.	-	.	ID=exon-XM_016988197.3-3;Dbxref=GeneID:100118775%2CGenbank:XM_016988197.3%2CNASONIABASE:NV16272;Parent=rna-XM_016988197.3
NW_022279623.1	Gnomon	exon	435593	437492	.	-	.	ID=exon-XM_001603794.6-1;Dbxref=GeneID:100120181%2CGenbank:XM_001603794.6%2CNASONIABASE:NV16302;Parent=rna-XM_001603794.6
NW_022279623.1	Gnomon	exon	434165	434458	.	-	.	ID=exon-XM_001603794.6-6;Dbxref=GeneID:100120181%2CGenbank:XM_001603794.6%2CNASONIABASE:NV16302;Parent=rna-XM_001603794.6
NW_022279623.1	Gnomon	exon	434002	434083	.	-	.	ID=exon-XM_001603794.6-7;Dbxref=GeneID:100120181%2CGenbank:XM_001603794.6%2CNASONIABASE:NV16302;Parent=rna-XM_001603794.6
NW_022279623.1	Gnomon	exon	433774	433924	.	-	.	ID=exon-XM_001603794.6-8;Dbxref=GeneID:100120181%2CGenbank:XM_001603794.6%2CNASONIABASE:NV16302;Parent=rna-XM_001603794.6
NW_022279623.1	Gnomon	exon	433540	433700	.	-	.	ID=exon-XM_001603794.6-9;Dbxref=GeneID:100120181%2CGenbank:XM_001603794.6%2CNASONIABASE:NV16302;Parent=rna-XM_001603794.6
NW_022279623.1	Gnomon	exon	435343	435511	.	-	.	ID=exon-XM_001603794.6-2;Dbxref=GeneID:100120181%2CGenbank:XM_001603794.6%2CNASONIABASE:NV16302;Parent=rna-XM_001603794.6
NW_022279623.1	Gnomon	exon	435132	435268	.	-	.	ID=exon-XM_001603794.6-3;Dbxref=GeneID:100120181%2CGenbank:XM_001603794.6%2CNASONIABASE:NV16302;Parent=rna-XM_001603794.6
NW_022279623.1	Gnomon	exon	434853	435043	.	-	.	ID=exon-XM_001603794.6-4;Dbxref=GeneID:100120181%2CGenbank:XM_001603794.6%2CNASONIABASE:NV16302;Parent=rna-XM_001603794.6
NW_022279623.1	Gnomon	exon	434575	434785	.	-	.	ID=exon-XM_001603794.6-5;Dbxref=GeneID:100120181%2CGenbank:XM_001603794.6%2CNASONIABASE:NV16302;Parent=rna-XM_001603794.6
NW_022279623.1	Gnomon	mRNA	2558325	2560486	.	-	.	Name=XM_003424756.5;ID=rna-XM_003424756.5;Dbxref=GeneID:100680304%2CGenbank:XM_003424756.5;Parent=gene-LOC100680304
NW_022279623.1	cmsearch	exon	3966246	3966352	.	+	.	ID=exon-XR_004227007.1-1;Dbxref=GeneID:116416674%2CRFAM:RF00026%2CGenbank:XR_004227007.1;Parent=rna-XR_004227007.1
NW_022279623.1	Gnomon	gene	82544	147481	.	-	.	Name=LOC100116701;ID=gene-LOC100116701;Dbxref=GeneID:100116701%2CNASONIABASE:NV18340
NW_022279623.1	Gnomon	gene	4179684	4183795	.	-	.	Name=LOC100116709;ID=gene-LOC100116709;Dbxref=GeneID:100116709%2CNASONIABASE:NV15813
NW_022279623.1	Gnomon	exon	190890	191254	.	+	.	ID=exon-XM_031925622.2-1;Dbxref=GeneID:116416631%2CGenbank:XM_031925622.2;Parent=rna-XM_031925622.2
NW_022279623.1	Gnomon	exon	191338	191955	.	+	.	ID=exon-XM_031925622.2-2;Dbxref=GeneID:116416631%2CGenbank:XM_031925622.2;Parent=rna-XM_031925622.2
NW_022279623.1	Gnomon	CDS	3628723	3628933	.	+	0	Name=XP_031781619.1;ID=cds-XP_031781619.1;Dbxref=GeneID:116416653%2CGenbank:XP_031781619.1;Parent=rna-XM_031925759.1
NW_022279623.1	Gnomon	CDS	3629016	3629290	.	+	0	Name=XP_031781619.1;ID=cds-XP_031781619.1;Dbxref=GeneID:116416653%2CGenbank:XP_031781619.1;Parent=rna-XM_031925759.1
NW_022279623.1	Gnomon	CDS	3629374	3629503	.	+	0	Name=XP_031781619.1;ID=cds-XP_031781619.1;Dbxref=GeneID:116416653%2CGenbank:XP_031781619.1;Parent=rna-XM_031925759.1
NW_022279623.1	Gnomon	CDS	3629572	3629660	.	+	0	Name=XP_031781619.1;ID=cds-XP_031781619.1;Dbxref=GeneID:116416653%2CGenbank:XP_031781619.1;Parent=rna-XM_031925759.1
NW_022279623.1	Gnomon	CDS	3629786	3629930	.	+	0	Name=XP_031781619.1;ID=cds-XP_031781619.1;Dbxref=GeneID:116416653%2CGenbank:XP_031781619.1;Parent=rna-XM_031925759.1
NW_022279623.1	Gnomon	CDS	3630006	3630182	.	+	0	Name=XP_031781619.1;ID=cds-XP_031781619.1;Dbxref=GeneID:116416653%2CGenbank:XP_031781619.1;Parent=rna-XM_031925759.1
NW_022279623.1	Gnomon	CDS	3630453	3630655	.	+	0	Name=XP_031781619.1;ID=cds-XP_031781619.1;Dbxref=GeneID:116416653%2CGenbank:XP_031781619.1;Parent=rna-XM_031925759.1
NW_022279623.1	Gnomon	mRNA	737686	833311	.	+	.	Name=XM_003424266.3;ID=rna-XM_003424266.3;Dbxref=GeneID:100119928%2CGenbank:XM_003424266.3%2CNASONIABASE:NV50294;Parent=gene-LOC100119928
NW_022279623.1	Gnomon	CDS	427674	427839	.	-	0	Name=XP_001603902.2;ID=cds-XP_001603902.2;Dbxref=GeneID:100120241%2CGenbank:XP_001603902.2%2CNASONIABASE:NV16305;Parent=rna-XM_001603852.6
NW_022279623.1	Gnomon	CDS	427374	427542	.	-	0	Name=XP_001603902.2;ID=cds-XP_001603902.2;Dbxref=GeneID:100120241%2CGenbank:XP_001603902.2%2CNASONIABASE:NV16305;Parent=rna-XM_001603852.6
NW_022279623.1	Gnomon	CDS	427167	427303	.	-	0	Name=XP_001603902.2;ID=cds-XP_001603902.2;Dbxref=GeneID:100120241%2CGenbank:XP_001603902.2%2CNASONIABASE:NV16305;Parent=rna-XM_001603852.6
NW_022279623.1	Gnomon	CDS	426890	427080	.	-	0	Name=XP_001603902.2;ID=cds-XP_001603902.2;Dbxref=GeneID:100120241%2CGenbank:XP_001603902.2%2CNASONIABASE:NV16305;Parent=rna-XM_001603852.6
NW_022279623.1	Gnomon	CDS	426597	426804	.	-	0	Name=XP_001603902.2;ID=cds-XP_001603902.2;Dbxref=GeneID:100120241%2CGenbank:XP_001603902.2%2CNASONIABASE:NV16305;Parent=rna-XM_001603852.6
NW_022279623.1	Gnomon	CDS	426251	426508	.	-	0	Name=XP_001603902.2;ID=cds-XP_001603902.2;Dbxref=GeneID:100120241%2CGenbank:XP_001603902.2%2CNASONIABASE:NV16305;Parent=rna-XM_001603852.6
NW_022279623.1	Gnomon	CDS	426093	426174	.	-	0	Name=XP_001603902.2;ID=cds-XP_001603902.2;Dbxref=GeneID:100120241%2CGenbank:XP_001603902.2%2CNASONIABASE:NV16305;Parent=rna-XM_001603852.6
NW_022279623.1	Gnomon	CDS	425875	426019	.	-	0	Name=XP_001603902.2;ID=cds-XP_001603902.2;Dbxref=GeneID:100120241%2CGenbank:XP_001603902.2%2CNASONIABASE:NV16305;Parent=rna-XM_001603852.6
NW_022279623.1	Gnomon	CDS	425623	425786	.	-	0	Name=XP_001603902.2;ID=cds-XP_001603902.2;Dbxref=GeneID:100120241%2CGenbank:XP_001603902.2%2CNASONIABASE:NV16305;Parent=rna-XM_001603852.6
NW_022279623.1	Gnomon	CDS	425428	425554	.	-	0	Name=XP_001603902.2;ID=cds-XP_001603902.2;Dbxref=GeneID:100120241%2CGenbank:XP_001603902.2%2CNASONIABASE:NV16305;Parent=rna-XM_001603852.6
NW_022279623.1	Gnomon	CDS	425087	425350	.	-	0	Name=XP_001603902.2;ID=cds-XP_001603902.2;Dbxref=GeneID:100120241%2CGenbank:XP_001603902.2%2CNASONIABASE:NV16305;Parent=rna-XM_001603852.6
NW_022279623.1	Gnomon	CDS	424920	425006	.	-	0	Name=XP_001603902.2;ID=cds-XP_001603902.2;Dbxref=GeneID:100120241%2CGenbank:XP_001603902.2%2CNASONIABASE:NV16305;Parent=rna-XM_001603852.6
NW_022279623.1	Gnomon	mRNA	2326332	2342143	.	+	.	Name=XM_001600713.5;ID=rna-XM_001600713.5;Dbxref=GeneID:100116226%2CGenbank:XM_001600713.5%2CNASONIABASE:NV19009;Parent=gene-LOC100116226
NW_022279623.1	Gnomon	gene	4167983	4179506	.	+	.	Name=LOC100116754;ID=gene-LOC100116754;Dbxref=GeneID:100116754%2CNASONIABASE:NV15814
NW_022279623.1	Gnomon	gene	4164963	4168024	.	-	.	Name=LOC100116782;ID=gene-LOC100116782;Dbxref=GeneID:100116782%2CNASONIABASE:NV15815
NW_022279623.1	Gnomon	CDS	4290285	4290414	.	+	0	Name=XP_008207745.1;ID=cds-XP_008207745.1;Dbxref=GeneID:100115369%2CGenbank:XP_008207745.1%2CNASONIABASE:NV15793;Parent=rna-XM_008209523.4
NW_022279623.1	Gnomon	CDS	4290522	4290676	.	+	0	Name=XP_008207745.1;ID=cds-XP_008207745.1;Dbxref=GeneID:100115369%2CGenbank:XP_008207745.1%2CNASONIABASE:NV15793;Parent=rna-XM_008209523.4
NW_022279623.1	Gnomon	CDS	4290770	4290889	.	+	0	Name=XP_008207745.1;ID=cds-XP_008207745.1;Dbxref=GeneID:100115369%2CGenbank:XP_008207745.1%2CNASONIABASE:NV15793;Parent=rna-XM_008209523.4
NW_022279623.1	Gnomon	CDS	4291004	4291085	.	+	0	Name=XP_008207745.1;ID=cds-XP_008207745.1;Dbxref=GeneID:100115369%2CGenbank:XP_008207745.1%2CNASONIABASE:NV15793;Parent=rna-XM_008209523.4
NW_022279623.1	Gnomon	CDS	4291175	4291317	.	+	0	Name=XP_008207745.1;ID=cds-XP_008207745.1;Dbxref=GeneID:100115369%2CGenbank:XP_008207745.1%2CNASONIABASE:NV15793;Parent=rna-XM_008209523.4
NW_022279623.1	Gnomon	mRNA	2458778	2464785	.	+	.	Name=XM_031925734.1;ID=rna-XM_031925734.1;Dbxref=GeneID:100678188%2CGenbank:XM_031925734.1;Parent=gene-LOC100678188
NW_022279623.1	Gnomon	exon	320001	320168	.	+	.	ID=exon-XM_003424281.3-5;Dbxref=GeneID:100678790%2CGenbank:XM_003424281.3;Parent=rna-XM_003424281.3
NW_022279623.1	Gnomon	exon	321359	321541	.	+	.	ID=exon-XM_003424281.3-6;Dbxref=GeneID:100678790%2CGenbank:XM_003424281.3;Parent=rna-XM_003424281.3
NW_022279623.1	Gnomon	exon	318310	318565	.	+	.	ID=exon-XM_003424281.3-3;Dbxref=GeneID:100678790%2CGenbank:XM_003424281.3;Parent=rna-XM_003424281.3
NW_022279623.1	Gnomon	exon	319483	319692	.	+	.	ID=exon-XM_003424281.3-4;Dbxref=GeneID:100678790%2CGenbank:XM_003424281.3;Parent=rna-XM_003424281.3
NW_022279623.1	Gnomon	exon	317216	317436	.	+	.	ID=exon-XM_003424281.3-1;Dbxref=GeneID:100678790%2CGenbank:XM_003424281.3;Parent=rna-XM_003424281.3
NW_022279623.1	Gnomon	exon	317903	318190	.	+	.	ID=exon-XM_003424281.3-2;Dbxref=GeneID:100678790%2CGenbank:XM_003424281.3;Parent=rna-XM_003424281.3
NW_022279623.1	Gnomon	exon	323051	323299	.	+	.	ID=exon-XM_003424281.3-9;Dbxref=GeneID:100678790%2CGenbank:XM_003424281.3;Parent=rna-XM_003424281.3
NW_022279623.1	Gnomon	exon	322438	322653	.	+	.	ID=exon-XM_003424281.3-7;Dbxref=GeneID:100678790%2CGenbank:XM_003424281.3;Parent=rna-XM_003424281.3
NW_022279623.1	Gnomon	exon	322771	322971	.	+	.	ID=exon-XM_003424281.3-8;Dbxref=GeneID:100678790%2CGenbank:XM_003424281.3;Parent=rna-XM_003424281.3
NW_022279623.1	Gnomon	CDS	4020550	4020737	.	+	0	Name=XP_031781518.1;ID=cds-XP_031781518.1;Dbxref=GeneID:100116995%2CGenbank:XP_031781518.1%2CNASONIABASE:NV15821;Parent=rna-XM_031925658.2
NW_022279623.1	Gnomon	CDS	4020999	4021098	.	+	0	Name=XP_031781518.1;ID=cds-XP_031781518.1;Dbxref=GeneID:100116995%2CGenbank:XP_031781518.1%2CNASONIABASE:NV15821;Parent=rna-XM_031925658.2
NW_022279623.1	Gnomon	CDS	4021435	4021554	.	+	0	Name=XP_031781518.1;ID=cds-XP_031781518.1;Dbxref=GeneID:100116995%2CGenbank:XP_031781518.1%2CNASONIABASE:NV15821;Parent=rna-XM_031925658.2
NW_022279623.1	Gnomon	CDS	4022038	4022212	.	+	0	Name=XP_031781518.1;ID=cds-XP_031781518.1;Dbxref=GeneID:100116995%2CGenbank:XP_031781518.1%2CNASONIABASE:NV15821;Parent=rna-XM_031925658.2
NW_022279623.1	Gnomon	CDS	4022363	4022476	.	+	0	Name=XP_031781518.1;ID=cds-XP_031781518.1;Dbxref=GeneID:100116995%2CGenbank:XP_031781518.1%2CNASONIABASE:NV15821;Parent=rna-XM_031925658.2
NW_022279623.1	Gnomon	CDS	4029888	4030837	.	+	0	Name=XP_031781518.1;ID=cds-XP_031781518.1;Dbxref=GeneID:100116995%2CGenbank:XP_031781518.1%2CNASONIABASE:NV15821;Parent=rna-XM_031925658.2
NW_022279623.1	Gnomon	CDS	896401	897522	.	+	0	Name=XP_008208969.1;ID=cds-XP_008208969.1;Dbxref=GeneID:103316568%2CGenbank:XP_008208969.1;Parent=rna-XM_008210747.4
NW_022279623.1	Gnomon	mRNA	4247822	4250618	.	-	.	Name=XM_031925639.2;ID=rna-XM_031925639.2;Dbxref=GeneID:100115436%2CGenbank:XM_031925639.2%2CNASONIABASE:NV15802;Parent=gene-LOC100115436
NW_022279623.1	Gnomon	gene	4162055	4164941	.	-	.	Name=LOC100116817;ID=gene-LOC100116817;Dbxref=GeneID:100116817%2CNASONIABASE:NV15816
NW_022279623.1	Gnomon	gene	4160235	4161981	.	+	.	Name=LOC100116845;ID=gene-LOC100116845;Dbxref=GeneID:100116845%2CNASONIABASE:NV15817
NW_022279623.1	Gnomon	mRNA	836623	879728	.	+	.	Name=XM_003424265.5;ID=rna-XM_003424265.5;Dbxref=GeneID:100680404%2CGenbank:XM_003424265.5;Parent=gene-LOC100680404
NW_022279623.1	Gnomon	exon	4293617	4294047	.	+	.	ID=exon-XM_008209524.4-2;Dbxref=GeneID:100115757%2CGenbank:XM_008209524.4%2CNASONIABASE:NV15792;Parent=rna-XM_008209524.4
NW_022279623.1	Gnomon	exon	4294451	4294605	.	+	.	ID=exon-XM_008209524.4-3;Dbxref=GeneID:100115757%2CGenbank:XM_008209524.4%2CNASONIABASE:NV15792;Parent=rna-XM_008209524.4
NW_022279623.1	Gnomon	exon	4294815	4294934	.	+	.	ID=exon-XM_008209524.4-4;Dbxref=GeneID:100115757%2CGenbank:XM_008209524.4%2CNASONIABASE:NV15792;Parent=rna-XM_008209524.4
NW_022279623.1	Gnomon	exon	4295009	4295090	.	+	.	ID=exon-XM_008209524.4-5;Dbxref=GeneID:100115757%2CGenbank:XM_008209524.4%2CNASONIABASE:NV15792;Parent=rna-XM_008209524.4
NW_022279623.1	Gnomon	exon	4295170	4295670	.	+	.	ID=exon-XM_008209524.4-6;Dbxref=GeneID:100115757%2CGenbank:XM_008209524.4%2CNASONIABASE:NV15792;Parent=rna-XM_008209524.4
NW_022279623.1	Gnomon	exon	2747205	2747466	.	+	.	ID=exon-XM_008207190.4-3;Dbxref=GeneID:100116264%2CGenbank:XM_008207190.4%2CNASONIABASE:NV17752;Parent=rna-XM_008207190.4
NW_022279623.1	Gnomon	exon	2750192	2757150	.	+	.	ID=exon-XM_008207190.4-4;Dbxref=GeneID:100116264%2CGenbank:XM_008207190.4%2CNASONIABASE:NV17752;Parent=rna-XM_008207190.4
NW_022279623.1	Gnomon	exon	2677783	2678575	.	+	.	ID=exon-XM_008207190.4-1;Dbxref=GeneID:100116264%2CGenbank:XM_008207190.4%2CNASONIABASE:NV17752;Parent=rna-XM_008207190.4
NW_022279623.1	Gnomon	exon	2709706	2709859	.	+	.	ID=exon-XM_008207190.4-2;Dbxref=GeneID:100116264%2CGenbank:XM_008207190.4%2CNASONIABASE:NV17752;Parent=rna-XM_008207190.4
NW_022279623.1	Gnomon	exon	4292088	4292201	.	+	.	ID=exon-XM_008209524.4-1;Dbxref=GeneID:100115757%2CGenbank:XM_008209524.4%2CNASONIABASE:NV15792;Parent=rna-XM_008209524.4
NW_022279623.1	Gnomon	mRNA	2558325	2560486	.	-	.	Name=XM_032601758.1;ID=rna-XM_032601758.1;Dbxref=GeneID:100680304%2CGenbank:XM_032601758.1;Parent=gene-LOC100680304
NW_022279623.1	Gnomon	mRNA	230809	231384	.	-	.	Name=XM_016988472.3;ID=rna-XM_016988472.3;Dbxref=GeneID:107981805%2CGenbank:XM_016988472.3;Parent=gene-LOC107981805
NW_022279623.1	Gnomon	gene	4146116	4152589	.	+	.	Name=LOC100116876;ID=gene-LOC100116876;Dbxref=GeneID:100116876%2CNASONIABASE:NV15818
NW_022279623.1	Gnomon	mRNA	2472815	2510333	.	+	.	Name=XM_031925733.2;ID=rna-XM_031925733.2;Dbxref=GeneID:100115220%2CGenbank:XM_031925733.2%2CNASONIABASE:NV50866;Parent=gene-LOC100115220
NW_022279623.1	Gnomon	exon	4180874	4181139	.	-	.	ID=exon-XM_031925671.2-4;Dbxref=GeneID:100116709%2CGenbank:XM_031925671.2%2CNASONIABASE:NV15813;Parent=rna-XM_031925671.2
NW_022279623.1	Gnomon	exon	4180631	4180790	.	-	.	ID=exon-XM_031925671.2-5;Dbxref=GeneID:100116709%2CGenbank:XM_031925671.2%2CNASONIABASE:NV15813;Parent=rna-XM_031925671.2
NW_022279623.1	Gnomon	exon	4181417	4181480	.	-	.	ID=exon-XM_031925671.2-2;Dbxref=GeneID:100116709%2CGenbank:XM_031925671.2%2CNASONIABASE:NV15813;Parent=rna-XM_031925671.2
NW_022279623.1	Gnomon	exon	4181220	4181324	.	-	.	ID=exon-XM_031925671.2-3;Dbxref=GeneID:100116709%2CGenbank:XM_031925671.2%2CNASONIABASE:NV15813;Parent=rna-XM_031925671.2
NW_022279623.1	Gnomon	exon	4183592	4183795	.	-	.	ID=exon-XM_031925671.2-1;Dbxref=GeneID:100116709%2CGenbank:XM_031925671.2%2CNASONIABASE:NV15813;Parent=rna-XM_031925671.2
NW_022279623.1	Gnomon	exon	4180233	4180562	.	-	.	ID=exon-XM_031925671.2-6;Dbxref=GeneID:100116709%2CGenbank:XM_031925671.2%2CNASONIABASE:NV15813;Parent=rna-XM_031925671.2
NW_022279623.1	Gnomon	exon	4179684	4180146	.	-	.	ID=exon-XM_031925671.2-7;Dbxref=GeneID:100116709%2CGenbank:XM_031925671.2%2CNASONIABASE:NV15813;Parent=rna-XM_031925671.2
NW_022279623.1	tRNAscan-SE	exon	644699	644770	.	-	.	ID=exon-TRNAE-UUC-4-1;Dbxref=GeneID:107981744;Note=transfer RNA glutamic acid (anticodon UUC);Parent=rna-TRNAE-UUC-4
NW_022279623.1	Gnomon	exon	2249221	2249444	.	+	.	ID=exon-XM_031925811.2-4;Dbxref=GeneID:100118446%2CGenbank:XM_031925811.2%2CNASONIABASE:NV50379;Parent=rna-XM_031925811.2
NW_022279623.1	Gnomon	exon	4176065	4176075	.	+	.	ID=exon-XM_031925650.1-19;Dbxref=GeneID:100116754%2CGenbank:XM_031925650.1%2CNASONIABASE:NV15814;Parent=rna-XM_031925650.1
NW_022279623.1	Gnomon	exon	2251497	2251667	.	+	.	ID=exon-XM_031925811.2-5;Dbxref=GeneID:100118446%2CGenbank:XM_031925811.2%2CNASONIABASE:NV50379;Parent=rna-XM_031925811.2
NW_022279623.1	Gnomon	exon	2184278	2185468	.	+	.	ID=exon-XM_031925811.2-2;Dbxref=GeneID:100118446%2CGenbank:XM_031925811.2%2CNASONIABASE:NV50379;Parent=rna-XM_031925811.2
NW_022279623.1	Gnomon	exon	4175117	4175476	.	+	.	ID=exon-XM_031925650.1-17;Dbxref=GeneID:100116754%2CGenbank:XM_031925650.1%2CNASONIABASE:NV15814;Parent=rna-XM_031925650.1
NW_022279623.1	Gnomon	exon	2222364	2222417	.	+	.	ID=exon-XM_031925811.2-3;Dbxref=GeneID:100118446%2CGenbank:XM_031925811.2%2CNASONIABASE:NV50379;Parent=rna-XM_031925811.2
NW_022279623.1	Gnomon	exon	4175576	4175723	.	+	.	ID=exon-XM_031925650.1-18;Dbxref=GeneID:100116754%2CGenbank:XM_031925650.1%2CNASONIABASE:NV15814;Parent=rna-XM_031925650.1
NW_022279623.1	Gnomon	exon	4173655	4173789	.	+	.	ID=exon-XM_031925650.1-15;Dbxref=GeneID:100116754%2CGenbank:XM_031925650.1%2CNASONIABASE:NV15814;Parent=rna-XM_031925650.1
NW_022279623.1	Gnomon	exon	2180690	2180972	.	+	.	ID=exon-XM_031925811.2-1;Dbxref=GeneID:100118446%2CGenbank:XM_031925811.2%2CNASONIABASE:NV50379;Parent=rna-XM_031925811.2
NW_022279623.1	Gnomon	exon	4174337	4174348	.	+	.	ID=exon-XM_031925650.1-16;Dbxref=GeneID:100116754%2CGenbank:XM_031925650.1%2CNASONIABASE:NV15814;Parent=rna-XM_031925650.1
NW_022279623.1	Gnomon	exon	4172208	4172615	.	+	.	ID=exon-XM_031925650.1-13;Dbxref=GeneID:100116754%2CGenbank:XM_031925650.1%2CNASONIABASE:NV15814;Parent=rna-XM_031925650.1
NW_022279623.1	Gnomon	exon	4172806	4173578	.	+	.	ID=exon-XM_031925650.1-14;Dbxref=GeneID:100116754%2CGenbank:XM_031925650.1%2CNASONIABASE:NV15814;Parent=rna-XM_031925650.1
NW_022279623.1	Gnomon	exon	4171626	4171813	.	+	.	ID=exon-XM_031925650.1-11;Dbxref=GeneID:100116754%2CGenbank:XM_031925650.1%2CNASONIABASE:NV15814;Parent=rna-XM_031925650.1
NW_022279623.1	Gnomon	exon	4171901	4172138	.	+	.	ID=exon-XM_031925650.1-12;Dbxref=GeneID:100116754%2CGenbank:XM_031925650.1%2CNASONIABASE:NV15814;Parent=rna-XM_031925650.1
NW_022279623.1	Gnomon	exon	4171460	4171552	.	+	.	ID=exon-XM_031925650.1-10;Dbxref=GeneID:100116754%2CGenbank:XM_031925650.1%2CNASONIABASE:NV15814;Parent=rna-XM_031925650.1
NW_022279623.1	Gnomon	exon	2260477	2260557	.	+	.	ID=exon-XM_031925811.2-8;Dbxref=GeneID:100118446%2CGenbank:XM_031925811.2%2CNASONIABASE:NV50379;Parent=rna-XM_031925811.2
NW_022279623.1	Gnomon	exon	2274983	2275313	.	+	.	ID=exon-XM_031925811.2-9;Dbxref=GeneID:100118446%2CGenbank:XM_031925811.2%2CNASONIABASE:NV50379;Parent=rna-XM_031925811.2
NW_022279623.1	Gnomon	exon	2254751	2255017	.	+	.	ID=exon-XM_031925811.2-6;Dbxref=GeneID:100118446%2CGenbank:XM_031925811.2%2CNASONIABASE:NV50379;Parent=rna-XM_031925811.2
NW_022279623.1	Gnomon	exon	2257782	2258672	.	+	.	ID=exon-XM_031925811.2-7;Dbxref=GeneID:100118446%2CGenbank:XM_031925811.2%2CNASONIABASE:NV50379;Parent=rna-XM_031925811.2
NW_022279623.1	Gnomon	CDS	4088142	4088154	.	-	0	Name=XP_031781517.1;ID=cds-XP_031781517.1;Dbxref=GeneID:100116958%2CGenbank:XP_031781517.1%2CNASONIABASE:NV15820;Parent=rna-XM_031925657.2
NW_022279623.1	Gnomon	CDS	4073949	4074132	.	-	0	Name=XP_031781517.1;ID=cds-XP_031781517.1;Dbxref=GeneID:100116958%2CGenbank:XP_031781517.1%2CNASONIABASE:NV15820;Parent=rna-XM_031925657.2
NW_022279623.1	Gnomon	CDS	4073387	4073570	.	-	0	Name=XP_031781517.1;ID=cds-XP_031781517.1;Dbxref=GeneID:100116958%2CGenbank:XP_031781517.1%2CNASONIABASE:NV15820;Parent=rna-XM_031925657.2
NW_022279623.1	Gnomon	CDS	4060330	4060544	.	-	0	Name=XP_031781517.1;ID=cds-XP_031781517.1;Dbxref=GeneID:100116958%2CGenbank:XP_031781517.1%2CNASONIABASE:NV15820;Parent=rna-XM_031925657.2
NW_022279623.1	Gnomon	CDS	4060102	4060211	.	-	0	Name=XP_031781517.1;ID=cds-XP_031781517.1;Dbxref=GeneID:100116958%2CGenbank:XP_031781517.1%2CNASONIABASE:NV15820;Parent=rna-XM_031925657.2
NW_022279623.1	Gnomon	CDS	4035433	4035692	.	-	0	Name=XP_031781517.1;ID=cds-XP_031781517.1;Dbxref=GeneID:100116958%2CGenbank:XP_031781517.1%2CNASONIABASE:NV15820;Parent=rna-XM_031925657.2
NW_022279623.1	Gnomon	CDS	4034800	4035104	.	-	0	Name=XP_031781517.1;ID=cds-XP_031781517.1;Dbxref=GeneID:100116958%2CGenbank:XP_031781517.1%2CNASONIABASE:NV15820;Parent=rna-XM_031925657.2
NW_022279623.1	Gnomon	CDS	4034283	4034722	.	-	0	Name=XP_031781517.1;ID=cds-XP_031781517.1;Dbxref=GeneID:100116958%2CGenbank:XP_031781517.1%2CNASONIABASE:NV15820;Parent=rna-XM_031925657.2
NW_022279623.1	Gnomon	CDS	4033160	4033254	.	-	0	Name=XP_031781517.1;ID=cds-XP_031781517.1;Dbxref=GeneID:100116958%2CGenbank:XP_031781517.1%2CNASONIABASE:NV15820;Parent=rna-XM_031925657.2
NW_022279623.1	Gnomon	gene	914650	919139	.	+	.	Name=LOC100680134;ID=gene-LOC100680134;Dbxref=GeneID:100680134
NW_022279623.1	Gnomon	exon	1228426	1229619	.	-	.	ID=exon-XM_016988198.3-1;Dbxref=GeneID:100118775%2CGenbank:XM_016988198.3%2CNASONIABASE:NV16272;Parent=rna-XM_016988198.3
NW_022279623.1	Gnomon	exon	1170071	1170175	.	-	.	ID=exon-XM_016988198.3-2;Dbxref=GeneID:100118775%2CGenbank:XM_016988198.3%2CNASONIABASE:NV16272;Parent=rna-XM_016988198.3
NW_022279623.1	Gnomon	exon	1126615	1126761	.	-	.	ID=exon-XM_016988198.3-9;Dbxref=GeneID:100118775%2CGenbank:XM_016988198.3%2CNASONIABASE:NV16272;Parent=rna-XM_016988198.3
NW_022279623.1	Gnomon	exon	1127394	1127520	.	-	.	ID=exon-XM_016988198.3-7;Dbxref=GeneID:100118775%2CGenbank:XM_016988198.3%2CNASONIABASE:NV16272;Parent=rna-XM_016988198.3
NW_022279623.1	Gnomon	exon	1126990	1127109	.	-	.	ID=exon-XM_016988198.3-8;Dbxref=GeneID:100118775%2CGenbank:XM_016988198.3%2CNASONIABASE:NV16272;Parent=rna-XM_016988198.3
NW_022279623.1	Gnomon	exon	1128956	1129051	.	-	.	ID=exon-XM_016988198.3-5;Dbxref=GeneID:100118775%2CGenbank:XM_016988198.3%2CNASONIABASE:NV16272;Parent=rna-XM_016988198.3
NW_022279623.1	Gnomon	exon	1128020	1128141	.	-	.	ID=exon-XM_016988198.3-6;Dbxref=GeneID:100118775%2CGenbank:XM_016988198.3%2CNASONIABASE:NV16272;Parent=rna-XM_016988198.3
NW_022279623.1	Gnomon	exon	1129407	1129533	.	-	.	ID=exon-XM_016988198.3-3;Dbxref=GeneID:100118775%2CGenbank:XM_016988198.3%2CNASONIABASE:NV16272;Parent=rna-XM_016988198.3
NW_022279623.1	Gnomon	exon	1129206	1129306	.	-	.	ID=exon-XM_016988198.3-4;Dbxref=GeneID:100118775%2CGenbank:XM_016988198.3%2CNASONIABASE:NV16272;Parent=rna-XM_016988198.3
NW_022279623.1	tRNAscan-SE	gene	869678	869750	.	+	.	Name=TRNAA-AGC;ID=gene-TRNAA-AGC-14;Dbxref=GeneID:107981746
NW_022279623.1	Gnomon	exon	4162055	4162981	.	-	.	ID=exon-XM_001601165.6-2;Dbxref=GeneID:100116817%2CGenbank:XM_001601165.6%2CNASONIABASE:NV15816;Parent=rna-XM_001601165.6
NW_022279623.1	Gnomon	exon	4164067	4164941	.	-	.	ID=exon-XM_001601165.6-1;Dbxref=GeneID:100116817%2CGenbank:XM_001601165.6%2CNASONIABASE:NV15816;Parent=rna-XM_001601165.6
NW_022279623.1	tRNAscan-SE	gene	844181	844253	.	+	.	Name=TRNAA-AGC;ID=gene-TRNAA-AGC-13;Dbxref=GeneID:107981747
NW_022279623.1	Gnomon	gene	4122175	4123572	.	-	.	Name=LOC100116919;ID=gene-LOC100116919;Dbxref=GeneID:100116919%2CNASONIABASE:NV15819
NW_022279623.1	Gnomon	exon	910021	910575	.	-	.	ID=exon-XM_032601731.1-1;Dbxref=GeneID:100119415%2CGenbank:XM_032601731.1%2CNASONIABASE:NV16287;Parent=rna-XM_032601731.1
NW_022279623.1	Gnomon	mRNA	880184	885856	.	+	.	Name=XM_003424264.5;ID=rna-XM_003424264.5;Dbxref=GeneID:100119729%2CGenbank:XM_003424264.5%2CNASONIABASE:NV16294;Parent=gene-LOC100119729
NW_022279623.1	Gnomon	exon	902989	903188	.	-	.	ID=exon-XM_032601731.1-2;Dbxref=GeneID:100119415%2CGenbank:XM_032601731.1%2CNASONIABASE:NV16287;Parent=rna-XM_032601731.1
NW_022279623.1	Gnomon	exon	902744	902904	.	-	.	ID=exon-XM_032601731.1-3;Dbxref=GeneID:100119415%2CGenbank:XM_032601731.1%2CNASONIABASE:NV16287;Parent=rna-XM_032601731.1
NW_022279623.1	Gnomon	exon	902012	902306	.	-	.	ID=exon-XM_032601731.1-4;Dbxref=GeneID:100119415%2CGenbank:XM_032601731.1%2CNASONIABASE:NV16287;Parent=rna-XM_032601731.1
NW_022279623.1	Gnomon	exon	901742	901931	.	-	.	ID=exon-XM_032601731.1-5;Dbxref=GeneID:100119415%2CGenbank:XM_032601731.1%2CNASONIABASE:NV16287;Parent=rna-XM_032601731.1
NW_022279623.1	Gnomon	exon	901407	901665	.	-	.	ID=exon-XM_032601731.1-6;Dbxref=GeneID:100119415%2CGenbank:XM_032601731.1%2CNASONIABASE:NV16287;Parent=rna-XM_032601731.1
NW_022279623.1	Gnomon	mRNA	3657900	3664109	.	-	.	Name=XM_008209605.4;ID=rna-XM_008209605.4;Dbxref=GeneID:100117605%2CGenbank:XM_008209605.4%2CNASONIABASE:NV15828;Parent=gene-LOC100117605
NW_022279623.1	Gnomon	mRNA	3184123	3187586	.	-	.	Name=XM_032601759.1;ID=rna-XM_032601759.1;Dbxref=GeneID:100118625%2CGenbank:XM_032601759.1%2CNASONIABASE:NV15838;Parent=gene-LOC100118625
NW_022279623.1	Gnomon	gene	4031483	4159958	.	-	.	Name=LOC100116958;ID=gene-LOC100116958;Dbxref=GeneID:100116958%2CNASONIABASE:NV15820
NW_022279623.1	Gnomon	gene	4020246	4031382	.	+	.	Name=LOC100116995;ID=gene-LOC100116995;Dbxref=GeneID:100116995%2CNASONIABASE:NV15821
NW_022279623.1	Gnomon	exon	4295170	4295670	.	+	.	ID=exon-XM_016983976.3-6;Dbxref=GeneID:100115757%2CGenbank:XM_016983976.3%2CNASONIABASE:NV15792;Parent=rna-XM_016983976.3
NW_022279623.1	Gnomon	exon	4293614	4294047	.	+	.	ID=exon-XM_016983976.3-2;Dbxref=GeneID:100115757%2CGenbank:XM_016983976.3%2CNASONIABASE:NV15792;Parent=rna-XM_016983976.3
NW_022279623.1	Gnomon	exon	4294451	4294605	.	+	.	ID=exon-XM_016983976.3-3;Dbxref=GeneID:100115757%2CGenbank:XM_016983976.3%2CNASONIABASE:NV15792;Parent=rna-XM_016983976.3
NW_022279623.1	Gnomon	exon	4294815	4294934	.	+	.	ID=exon-XM_016983976.3-4;Dbxref=GeneID:100115757%2CGenbank:XM_016983976.3%2CNASONIABASE:NV15792;Parent=rna-XM_016983976.3
NW_022279623.1	Gnomon	exon	4295009	4295090	.	+	.	ID=exon-XM_016983976.3-5;Dbxref=GeneID:100115757%2CGenbank:XM_016983976.3%2CNASONIABASE:NV15792;Parent=rna-XM_016983976.3
NW_022279623.1	Gnomon	exon	4291864	4292201	.	+	.	ID=exon-XM_016983976.3-1;Dbxref=GeneID:100115757%2CGenbank:XM_016983976.3%2CNASONIABASE:NV15792;Parent=rna-XM_016983976.3
NW_022279623.1	Gnomon	mRNA	955506	958387	.	+	.	Name=XM_001602918.6;ID=rna-XM_001602918.6;Dbxref=GeneID:100119133%2CGenbank:XM_001602918.6%2CNASONIABASE:NV16283;Parent=gene-LOC100119133
NW_022279623.1	Gnomon	mRNA	2472815	2510333	.	+	.	Name=XM_031925732.2;ID=rna-XM_031925732.2;Dbxref=GeneID:100115220%2CGenbank:XM_031925732.2%2CNASONIABASE:NV50866;Parent=gene-LOC100115220
NW_022279623.1	Gnomon	exon	4176629	4176742	.	+	.	ID=exon-XM_031925650.1-20;Dbxref=GeneID:100116754%2CGenbank:XM_031925650.1%2CNASONIABASE:NV15814;Parent=rna-XM_031925650.1
NW_022279623.1	BestRefSeq	exon	431269	431452	.	-	.	ID=exon-NM_001190745.1-6;Dbxref=GeneID:100120208%2CGenbank:NM_001190745.1%2CNASONIABASE:NV16303;Parent=rna-NM_001190745.1
NW_022279623.1	BestRefSeq	exon	430984	431182	.	-	.	ID=exon-NM_001190745.1-7;Dbxref=GeneID:100120208%2CGenbank:NM_001190745.1%2CNASONIABASE:NV16303;Parent=rna-NM_001190745.1
NW_022279623.1	BestRefSeq	exon	430707	430897	.	-	.	ID=exon-NM_001190745.1-8;Dbxref=GeneID:100120208%2CGenbank:NM_001190745.1%2CNASONIABASE:NV16303;Parent=rna-NM_001190745.1
NW_022279623.1	BestRefSeq	exon	430118	430634	.	-	.	ID=exon-NM_001190745.1-9;Dbxref=GeneID:100120208%2CGenbank:NM_001190745.1%2CNASONIABASE:NV16303;Parent=rna-NM_001190745.1
NW_022279623.1	BestRefSeq	exon	432287	432357	.	-	.	ID=exon-NM_001190745.1-2;Dbxref=GeneID:100120208%2CGenbank:NM_001190745.1%2CNASONIABASE:NV16303;Parent=rna-NM_001190745.1
NW_022279623.1	BestRefSeq	exon	432008	432201	.	-	.	ID=exon-NM_001190745.1-3;Dbxref=GeneID:100120208%2CGenbank:NM_001190745.1%2CNASONIABASE:NV16303;Parent=rna-NM_001190745.1
NW_022279623.1	BestRefSeq	exon	431784	431926	.	-	.	ID=exon-NM_001190745.1-4;Dbxref=GeneID:100120208%2CGenbank:NM_001190745.1%2CNASONIABASE:NV16303;Parent=rna-NM_001190745.1
NW_022279623.1	BestRefSeq	exon	431545	431710	.	-	.	ID=exon-NM_001190745.1-5;Dbxref=GeneID:100120208%2CGenbank:NM_001190745.1%2CNASONIABASE:NV16303;Parent=rna-NM_001190745.1
NW_022279623.1	BestRefSeq	exon	432472	432732	.	-	.	ID=exon-NM_001190745.1-1;Dbxref=GeneID:100120208%2CGenbank:NM_001190745.1%2CNASONIABASE:NV16303;Parent=rna-NM_001190745.1
NW_022279623.1	Gnomon	CDS	4088142	4088154	.	-	0	Name=XP_031781516.1;ID=cds-XP_031781516.1;Dbxref=GeneID:100116958%2CGenbank:XP_031781516.1%2CNASONIABASE:NV15820;Parent=rna-XM_031925656.2
NW_022279623.1	Gnomon	CDS	4073949	4074132	.	-	0	Name=XP_031781516.1;ID=cds-XP_031781516.1;Dbxref=GeneID:100116958%2CGenbank:XP_031781516.1%2CNASONIABASE:NV15820;Parent=rna-XM_031925656.2
NW_022279623.1	Gnomon	CDS	4073387	4073570	.	-	0	Name=XP_031781516.1;ID=cds-XP_031781516.1;Dbxref=GeneID:100116958%2CGenbank:XP_031781516.1%2CNASONIABASE:NV15820;Parent=rna-XM_031925656.2
NW_022279623.1	Gnomon	CDS	4060330	4060544	.	-	0	Name=XP_031781516.1;ID=cds-XP_031781516.1;Dbxref=GeneID:100116958%2CGenbank:XP_031781516.1%2CNASONIABASE:NV15820;Parent=rna-XM_031925656.2
NW_022279623.1	Gnomon	CDS	4060102	4060211	.	-	0	Name=XP_031781516.1;ID=cds-XP_031781516.1;Dbxref=GeneID:100116958%2CGenbank:XP_031781516.1%2CNASONIABASE:NV15820;Parent=rna-XM_031925656.2
NW_022279623.1	Gnomon	CDS	4035433	4035692	.	-	0	Name=XP_031781516.1;ID=cds-XP_031781516.1;Dbxref=GeneID:100116958%2CGenbank:XP_031781516.1%2CNASONIABASE:NV15820;Parent=rna-XM_031925656.2
NW_022279623.1	Gnomon	CDS	4034800	4035104	.	-	0	Name=XP_031781516.1;ID=cds-XP_031781516.1;Dbxref=GeneID:100116958%2CGenbank:XP_031781516.1%2CNASONIABASE:NV15820;Parent=rna-XM_031925656.2
NW_022279623.1	Gnomon	CDS	4034283	4034722	.	-	0	Name=XP_031781516.1;ID=cds-XP_031781516.1;Dbxref=GeneID:100116958%2CGenbank:XP_031781516.1%2CNASONIABASE:NV15820;Parent=rna-XM_031925656.2
NW_022279623.1	Gnomon	CDS	4033160	4033254	.	-	0	Name=XP_031781516.1;ID=cds-XP_031781516.1;Dbxref=GeneID:100116958%2CGenbank:XP_031781516.1%2CNASONIABASE:NV15820;Parent=rna-XM_031925656.2
NW_022279623.1	Gnomon	gene	3674025	3679961	.	-	.	Name=LOC100680248;ID=gene-LOC100680248;Dbxref=GeneID:100680248
NW_022279623.1	Gnomon	exon	902744	902904	.	-	.	ID=exon-XM_031925717.2-10;Dbxref=GeneID:100119415%2CGenbank:XM_031925717.2%2CNASONIABASE:NV16287;Parent=rna-XM_031925717.2
NW_022279623.1	Gnomon	exon	902012	902306	.	-	.	ID=exon-XM_031925717.2-11;Dbxref=GeneID:100119415%2CGenbank:XM_031925717.2%2CNASONIABASE:NV16287;Parent=rna-XM_031925717.2
NW_022279623.1	Gnomon	exon	901742	901931	.	-	.	ID=exon-XM_031925717.2-12;Dbxref=GeneID:100119415%2CGenbank:XM_031925717.2%2CNASONIABASE:NV16287;Parent=rna-XM_031925717.2
NW_022279623.1	Gnomon	exon	901407	901665	.	-	.	ID=exon-XM_031925717.2-13;Dbxref=GeneID:100119415%2CGenbank:XM_031925717.2%2CNASONIABASE:NV16287;Parent=rna-XM_031925717.2
NW_022279623.1	Gnomon	CDS	972276	972285	.	+	0	Name=XP_032457585.1;ID=cds-XP_032457585.1;Dbxref=GeneID:100119031%2CGenbank:XP_032457585.1%2CNASONIABASE:NV16280;Parent=rna-XM_032601694.1
NW_022279623.1	Gnomon	CDS	972491	972755	.	+	0	Name=XP_032457585.1;ID=cds-XP_032457585.1;Dbxref=GeneID:100119031%2CGenbank:XP_032457585.1%2CNASONIABASE:NV16280;Parent=rna-XM_032601694.1
NW_022279623.1	Gnomon	CDS	972860	973161	.	+	0	Name=XP_032457585.1;ID=cds-XP_032457585.1;Dbxref=GeneID:100119031%2CGenbank:XP_032457585.1%2CNASONIABASE:NV16280;Parent=rna-XM_032601694.1
NW_022279623.1	Gnomon	CDS	973222	973298	.	+	0	Name=XP_032457585.1;ID=cds-XP_032457585.1;Dbxref=GeneID:100119031%2CGenbank:XP_032457585.1%2CNASONIABASE:NV16280;Parent=rna-XM_032601694.1
NW_022279623.1	Gnomon	CDS	973381	973624	.	+	0	Name=XP_032457585.1;ID=cds-XP_032457585.1;Dbxref=GeneID:100119031%2CGenbank:XP_032457585.1%2CNASONIABASE:NV16280;Parent=rna-XM_032601694.1
NW_022279623.1	Gnomon	CDS	973703	973873	.	+	0	Name=XP_032457585.1;ID=cds-XP_032457585.1;Dbxref=GeneID:100119031%2CGenbank:XP_032457585.1%2CNASONIABASE:NV16280;Parent=rna-XM_032601694.1
NW_022279623.1	Gnomon	CDS	973973	974610	.	+	0	Name=XP_032457585.1;ID=cds-XP_032457585.1;Dbxref=GeneID:100119031%2CGenbank:XP_032457585.1%2CNASONIABASE:NV16280;Parent=rna-XM_032601694.1
NW_022279623.1	Gnomon	gene	4187741	4190453	.	-	.	Name=LOC100679280;ID=gene-LOC100679280;Dbxref=GeneID:100679280
NW_022279623.1	Gnomon	mRNA	3657900	3663146	.	-	.	Name=XM_008209604.4;ID=rna-XM_008209604.4;Dbxref=GeneID:100117605%2CGenbank:XM_008209604.4%2CNASONIABASE:NV15828;Parent=gene-LOC100117605
NW_022279623.1	Gnomon	exon	902744	902904	.	-	.	ID=exon-XM_032601733.1-10;Dbxref=GeneID:100119415%2CGenbank:XM_032601733.1%2CNASONIABASE:NV16287;Parent=rna-XM_032601733.1
NW_022279623.1	Gnomon	exon	902012	902306	.	-	.	ID=exon-XM_032601733.1-11;Dbxref=GeneID:100119415%2CGenbank:XM_032601733.1%2CNASONIABASE:NV16287;Parent=rna-XM_032601733.1
NW_022279623.1	Gnomon	exon	901742	901931	.	-	.	ID=exon-XM_032601733.1-12;Dbxref=GeneID:100119415%2CGenbank:XM_032601733.1%2CNASONIABASE:NV16287;Parent=rna-XM_032601733.1
NW_022279623.1	Gnomon	exon	901407	901665	.	-	.	ID=exon-XM_032601733.1-13;Dbxref=GeneID:100119415%2CGenbank:XM_032601733.1%2CNASONIABASE:NV16287;Parent=rna-XM_032601733.1
NW_022279623.1	Gnomon	exon	4321024	4321308	.	+	.	ID=exon-XM_031925647.2-5;Dbxref=GeneID:100115584%2CGenbank:XM_031925647.2%2CNASONIABASE:NV15787;Parent=rna-XM_031925647.2
NW_022279623.1	Gnomon	exon	4321540	4322679	.	+	.	ID=exon-XM_031925647.2-6;Dbxref=GeneID:100115584%2CGenbank:XM_031925647.2%2CNASONIABASE:NV15787;Parent=rna-XM_031925647.2
NW_022279623.1	Gnomon	exon	4319340	4319873	.	+	.	ID=exon-XM_031925647.2-1;Dbxref=GeneID:100115584%2CGenbank:XM_031925647.2%2CNASONIABASE:NV15787;Parent=rna-XM_031925647.2
NW_022279623.1	Gnomon	exon	4320388	4320505	.	+	.	ID=exon-XM_031925647.2-2;Dbxref=GeneID:100115584%2CGenbank:XM_031925647.2%2CNASONIABASE:NV15787;Parent=rna-XM_031925647.2
NW_022279623.1	Gnomon	exon	4320577	4320722	.	+	.	ID=exon-XM_031925647.2-3;Dbxref=GeneID:100115584%2CGenbank:XM_031925647.2%2CNASONIABASE:NV15787;Parent=rna-XM_031925647.2
NW_022279623.1	Gnomon	exon	4320794	4320950	.	+	.	ID=exon-XM_031925647.2-4;Dbxref=GeneID:100115584%2CGenbank:XM_031925647.2%2CNASONIABASE:NV15787;Parent=rna-XM_031925647.2
NW_022279623.1	Gnomon	exon	3153201	3154997	.	-	.	ID=exon-XM_031925808.2-13;Dbxref=GeneID:100118663%2CGenbank:XM_031925808.2%2CNASONIABASE:NV15839;Parent=rna-XM_031925808.2
NW_022279623.1	Gnomon	exon	3161466	3161703	.	-	.	ID=exon-XM_031925808.2-10;Dbxref=GeneID:100118663%2CGenbank:XM_031925808.2%2CNASONIABASE:NV15839;Parent=rna-XM_031925808.2
NW_022279623.1	Gnomon	exon	3160829	3160969	.	-	.	ID=exon-XM_031925808.2-11;Dbxref=GeneID:100118663%2CGenbank:XM_031925808.2%2CNASONIABASE:NV15839;Parent=rna-XM_031925808.2
NW_022279623.1	Gnomon	exon	3159783	3159940	.	-	.	ID=exon-XM_031925808.2-12;Dbxref=GeneID:100118663%2CGenbank:XM_031925808.2%2CNASONIABASE:NV15839;Parent=rna-XM_031925808.2
NW_022279623.1	Gnomon	mRNA	2490287	2510333	.	+	.	Name=XM_032601756.1;ID=rna-XM_032601756.1;Dbxref=GeneID:100115220%2CGenbank:XM_032601756.1%2CNASONIABASE:NV50866;Parent=gene-LOC100115220
NW_022279623.1	Gnomon	exon	2426834	2427100	.	+	.	ID=exon-XM_031925740.2-1;Dbxref=GeneID:100677815%2CGenbank:XM_031925740.2;Parent=rna-XM_031925740.2
NW_022279623.1	Gnomon	exon	2443791	2443942	.	+	.	ID=exon-XM_031925740.2-2;Dbxref=GeneID:100677815%2CGenbank:XM_031925740.2;Parent=rna-XM_031925740.2
NW_022279623.1	Gnomon	exon	3843337	3843456	.	+	.	ID=exon-XR_001729036.3-2;Dbxref=GeneID:107980932%2CGenbank:XR_001729036.3;Parent=rna-XR_001729036.3
NW_022279623.1	Gnomon	exon	3843808	3844924	.	+	.	ID=exon-XR_001729036.3-3;Dbxref=GeneID:107980932%2CGenbank:XR_001729036.3;Parent=rna-XR_001729036.3
NW_022279623.1	Gnomon	exon	3842305	3843251	.	+	.	ID=exon-XR_001729036.3-1;Dbxref=GeneID:107980932%2CGenbank:XR_001729036.3;Parent=rna-XR_001729036.3
NW_022279623.1	Gnomon	exon	1019019	1021289	.	-	.	ID=exon-XM_016988209.3-10;Dbxref=GeneID:100118853%2CGenbank:XM_016988209.3%2CNASONIABASE:NV16274;Parent=rna-XM_016988209.3
NW_022279623.1	Gnomon	exon	527195	527272	.	+	.	ID=exon-XM_031925763.1-1;Dbxref=GeneID:100120023%2CGenbank:XM_031925763.1%2CNASONIABASE:NV16298;Parent=rna-XM_031925763.1
NW_022279623.1	Gnomon	exon	527905	527993	.	+	.	ID=exon-XM_031925763.1-2;Dbxref=GeneID:100120023%2CGenbank:XM_031925763.1%2CNASONIABASE:NV16298;Parent=rna-XM_031925763.1
NW_022279623.1	Gnomon	mRNA	2554228	2557748	.	-	.	Name=XM_031925637.2;ID=rna-XM_031925637.2;Dbxref=GeneID:103316436%2CGenbank:XM_031925637.2;Parent=gene-LOC103316436
NW_022279623.1	Gnomon	exon	2284405	2284524	.	+	.	ID=exon-XM_031925813.1-12;Dbxref=GeneID:100118446%2CGenbank:XM_031925813.1%2CNASONIABASE:NV50379;Parent=rna-XM_031925813.1
NW_022279623.1	Gnomon	exon	2284862	2285452	.	+	.	ID=exon-XM_031925813.1-13;Dbxref=GeneID:100118446%2CGenbank:XM_031925813.1%2CNASONIABASE:NV50379;Parent=rna-XM_031925813.1
NW_022279623.1	Gnomon	exon	2281935	2282448	.	+	.	ID=exon-XM_031925813.1-10;Dbxref=GeneID:100118446%2CGenbank:XM_031925813.1%2CNASONIABASE:NV50379;Parent=rna-XM_031925813.1
NW_022279623.1	Gnomon	exon	2282826	2283512	.	+	.	ID=exon-XM_031925813.1-11;Dbxref=GeneID:100118446%2CGenbank:XM_031925813.1%2CNASONIABASE:NV50379;Parent=rna-XM_031925813.1
NW_022279623.1	Gnomon	exon	2285588	2288654	.	+	.	ID=exon-XM_031925813.1-14;Dbxref=GeneID:100118446%2CGenbank:XM_031925813.1%2CNASONIABASE:NV50379;Parent=rna-XM_031925813.1
NW_022279623.1	Gnomon	CDS	3267031	3267175	.	-	0	Name=XP_016840145.2;ID=cds-XP_016840145.2;Dbxref=GeneID:107980958%2CGenbank:XP_016840145.2;Parent=rna-XM_016984656.2
NW_022279623.1	Gnomon	CDS	3266775	3266953	.	-	0	Name=XP_016840145.2;ID=cds-XP_016840145.2;Dbxref=GeneID:107980958%2CGenbank:XP_016840145.2;Parent=rna-XM_016984656.2
NW_022279623.1	Gnomon	CDS	4148761	4149284	.	+	0	Name=XP_031781515.1;ID=cds-XP_031781515.1;Dbxref=GeneID:100116876%2CGenbank:XP_031781515.1%2CNASONIABASE:NV15818;Parent=rna-XM_031925655.2
NW_022279623.1	Gnomon	CDS	4149356	4149511	.	+	0	Name=XP_031781515.1;ID=cds-XP_031781515.1;Dbxref=GeneID:100116876%2CGenbank:XP_031781515.1%2CNASONIABASE:NV15818;Parent=rna-XM_031925655.2
NW_022279623.1	Gnomon	CDS	4149605	4150076	.	+	0	Name=XP_031781515.1;ID=cds-XP_031781515.1;Dbxref=GeneID:100116876%2CGenbank:XP_031781515.1%2CNASONIABASE:NV15818;Parent=rna-XM_031925655.2
NW_022279623.1	Gnomon	CDS	4150147	4150385	.	+	0	Name=XP_031781515.1;ID=cds-XP_031781515.1;Dbxref=GeneID:100116876%2CGenbank:XP_031781515.1%2CNASONIABASE:NV15818;Parent=rna-XM_031925655.2
NW_022279623.1	Gnomon	CDS	4150458	4150825	.	+	0	Name=XP_031781515.1;ID=cds-XP_031781515.1;Dbxref=GeneID:100116876%2CGenbank:XP_031781515.1%2CNASONIABASE:NV15818;Parent=rna-XM_031925655.2
NW_022279623.1	Gnomon	CDS	4150900	4151180	.	+	0	Name=XP_031781515.1;ID=cds-XP_031781515.1;Dbxref=GeneID:100116876%2CGenbank:XP_031781515.1%2CNASONIABASE:NV15818;Parent=rna-XM_031925655.2
NW_022279623.1	Gnomon	CDS	4151274	4151455	.	+	0	Name=XP_031781515.1;ID=cds-XP_031781515.1;Dbxref=GeneID:100116876%2CGenbank:XP_031781515.1%2CNASONIABASE:NV15818;Parent=rna-XM_031925655.2
NW_022279623.1	Gnomon	CDS	4151538	4151711	.	+	0	Name=XP_031781515.1;ID=cds-XP_031781515.1;Dbxref=GeneID:100116876%2CGenbank:XP_031781515.1%2CNASONIABASE:NV15818;Parent=rna-XM_031925655.2
NW_022279623.1	Gnomon	CDS	4152007	4152153	.	+	0	Name=XP_031781515.1;ID=cds-XP_031781515.1;Dbxref=GeneID:100116876%2CGenbank:XP_031781515.1%2CNASONIABASE:NV15818;Parent=rna-XM_031925655.2
NW_022279623.1	Gnomon	CDS	4152229	4152307	.	+	0	Name=XP_031781515.1;ID=cds-XP_031781515.1;Dbxref=GeneID:100116876%2CGenbank:XP_031781515.1%2CNASONIABASE:NV15818;Parent=rna-XM_031925655.2
NW_022279623.1	Gnomon	CDS	4152383	4152535	.	+	0	Name=XP_031781515.1;ID=cds-XP_031781515.1;Dbxref=GeneID:100116876%2CGenbank:XP_031781515.1%2CNASONIABASE:NV15818;Parent=rna-XM_031925655.2
NW_022279623.1	Gnomon	exon	4234463	4235425	.	-	.	ID=exon-XM_032601711.1-4;Dbxref=GeneID:103316329%2CGenbank:XM_032601711.1;Parent=rna-XM_032601711.1
NW_022279623.1	Gnomon	exon	4240337	4240825	.	-	.	ID=exon-XM_032601711.1-2;Dbxref=GeneID:103316329%2CGenbank:XM_032601711.1;Parent=rna-XM_032601711.1
NW_022279623.1	Gnomon	exon	4236588	4238889	.	-	.	ID=exon-XM_032601711.1-3;Dbxref=GeneID:103316329%2CGenbank:XM_032601711.1;Parent=rna-XM_032601711.1
NW_022279623.1	Gnomon	exon	4240899	4240980	.	-	.	ID=exon-XM_032601711.1-1;Dbxref=GeneID:103316329%2CGenbank:XM_032601711.1;Parent=rna-XM_032601711.1
NW_022279623.1	tRNAscan-SE	exon	633338	633409	.	+	.	ID=exon-TRNAE-UUC-2-1;Dbxref=GeneID:107981742;Note=transfer RNA glutamic acid (anticodon UUC);Parent=rna-TRNAE-UUC-2
NW_022279623.1	Gnomon	exon	528105	528240	.	+	.	ID=exon-XM_031925763.1-3;Dbxref=GeneID:100120023%2CGenbank:XM_031925763.1%2CNASONIABASE:NV16298;Parent=rna-XM_031925763.1
NW_022279623.1	Gnomon	exon	528350	528463	.	+	.	ID=exon-XM_031925763.1-4;Dbxref=GeneID:100120023%2CGenbank:XM_031925763.1%2CNASONIABASE:NV16298;Parent=rna-XM_031925763.1
NW_022279623.1	Gnomon	exon	528547	528922	.	+	.	ID=exon-XM_031925763.1-5;Dbxref=GeneID:100120023%2CGenbank:XM_031925763.1%2CNASONIABASE:NV16298;Parent=rna-XM_031925763.1
NW_022279623.1	Gnomon	mRNA	1364400	1367011	.	+	.	Name=XM_031925731.2;ID=rna-XM_031925731.2;Dbxref=GeneID:100118666%2CGenbank:XM_031925731.2%2CNASONIABASE:NV16270;Parent=gene-LOC100118666
NW_022279623.1	Gnomon	CDS	971450	971510	.	-	0	Name=XP_001600819.1;ID=cds-XP_001600819.1;Dbxref=GeneID:100118220%2CGenbank:XP_001600819.1%2CNASONIABASE:NV16281;Parent=rna-XM_001600769.6
NW_022279623.1	Gnomon	CDS	971096	971185	.	-	0	Name=XP_001600819.1;ID=cds-XP_001600819.1;Dbxref=GeneID:100118220%2CGenbank:XP_001600819.1%2CNASONIABASE:NV16281;Parent=rna-XM_001600769.6
NW_022279623.1	Gnomon	CDS	970616	970932	.	-	0	Name=XP_001600819.1;ID=cds-XP_001600819.1;Dbxref=GeneID:100118220%2CGenbank:XP_001600819.1%2CNASONIABASE:NV16281;Parent=rna-XM_001600769.6
NW_022279623.1	Gnomon	exon	1020725	1021403	.	-	.	ID=exon-XM_032601741.1-10;Dbxref=GeneID:100118853%2CGenbank:XM_032601741.1%2CNASONIABASE:NV16274;Parent=rna-XM_032601741.1
NW_022279623.1	Gnomon	exon	2444045	2444262	.	+	.	ID=exon-XM_031925740.2-3;Dbxref=GeneID:100677815%2CGenbank:XM_031925740.2;Parent=rna-XM_031925740.2
NW_022279623.1	Gnomon	exon	2444333	2444496	.	+	.	ID=exon-XM_031925740.2-4;Dbxref=GeneID:100677815%2CGenbank:XM_031925740.2;Parent=rna-XM_031925740.2
NW_022279623.1	Gnomon	exon	2444589	2444731	.	+	.	ID=exon-XM_031925740.2-5;Dbxref=GeneID:100677815%2CGenbank:XM_031925740.2;Parent=rna-XM_031925740.2
NW_022279623.1	Gnomon	exon	2444820	2445084	.	+	.	ID=exon-XM_031925740.2-6;Dbxref=GeneID:100677815%2CGenbank:XM_031925740.2;Parent=rna-XM_031925740.2
NW_022279623.1	Gnomon	exon	2445172	2445317	.	+	.	ID=exon-XM_031925740.2-7;Dbxref=GeneID:100677815%2CGenbank:XM_031925740.2;Parent=rna-XM_031925740.2
NW_022279623.1	Gnomon	exon	2445412	2445583	.	+	.	ID=exon-XM_031925740.2-8;Dbxref=GeneID:100677815%2CGenbank:XM_031925740.2;Parent=rna-XM_031925740.2
NW_022279623.1	Gnomon	exon	2445679	2445936	.	+	.	ID=exon-XM_031925740.2-9;Dbxref=GeneID:100677815%2CGenbank:XM_031925740.2;Parent=rna-XM_031925740.2
NW_022279623.1	Gnomon	exon	3661742	3661951	.	-	.	ID=exon-XM_008209604.4-3;Dbxref=GeneID:100117605%2CGenbank:XM_008209604.4%2CNASONIABASE:NV15828;Parent=rna-XM_008209604.4
NW_022279623.1	Gnomon	exon	3661291	3661521	.	-	.	ID=exon-XM_008209604.4-4;Dbxref=GeneID:100117605%2CGenbank:XM_008209604.4%2CNASONIABASE:NV15828;Parent=rna-XM_008209604.4
NW_022279623.1	Gnomon	exon	3659507	3659816	.	-	.	ID=exon-XM_008209604.4-5;Dbxref=GeneID:100117605%2CGenbank:XM_008209604.4%2CNASONIABASE:NV15828;Parent=rna-XM_008209604.4
NW_022279623.1	Gnomon	exon	3659261	3659415	.	-	.	ID=exon-XM_008209604.4-6;Dbxref=GeneID:100117605%2CGenbank:XM_008209604.4%2CNASONIABASE:NV15828;Parent=rna-XM_008209604.4
NW_022279623.1	Gnomon	exon	3662804	3663146	.	-	.	ID=exon-XM_008209604.4-1;Dbxref=GeneID:100117605%2CGenbank:XM_008209604.4%2CNASONIABASE:NV15828;Parent=rna-XM_008209604.4
NW_022279623.1	Gnomon	exon	3662041	3662148	.	-	.	ID=exon-XM_008209604.4-2;Dbxref=GeneID:100117605%2CGenbank:XM_008209604.4%2CNASONIABASE:NV15828;Parent=rna-XM_008209604.4
NW_022279623.1	Gnomon	exon	2445679	2445936	.	+	.	ID=exon-XM_031925739.2-9;Dbxref=GeneID:100677815%2CGenbank:XM_031925739.2;Parent=rna-XM_031925739.2
NW_022279623.1	Gnomon	exon	3657900	3658856	.	-	.	ID=exon-XM_008209604.4-7;Dbxref=GeneID:100117605%2CGenbank:XM_008209604.4%2CNASONIABASE:NV15828;Parent=rna-XM_008209604.4
NW_022279623.1	Gnomon	exon	2444045	2444262	.	+	.	ID=exon-XM_031925739.2-3;Dbxref=GeneID:100677815%2CGenbank:XM_031925739.2;Parent=rna-XM_031925739.2
NW_022279623.1	Gnomon	exon	2444333	2444496	.	+	.	ID=exon-XM_031925739.2-4;Dbxref=GeneID:100677815%2CGenbank:XM_031925739.2;Parent=rna-XM_031925739.2
NW_022279623.1	Gnomon	exon	2426832	2427100	.	+	.	ID=exon-XM_031925739.2-1;Dbxref=GeneID:100677815%2CGenbank:XM_031925739.2;Parent=rna-XM_031925739.2
NW_022279623.1	Gnomon	exon	2443791	2443942	.	+	.	ID=exon-XM_031925739.2-2;Dbxref=GeneID:100677815%2CGenbank:XM_031925739.2;Parent=rna-XM_031925739.2
NW_022279623.1	Gnomon	exon	2445172	2445317	.	+	.	ID=exon-XM_031925739.2-7;Dbxref=GeneID:100677815%2CGenbank:XM_031925739.2;Parent=rna-XM_031925739.2
NW_022279623.1	Gnomon	exon	2445412	2445583	.	+	.	ID=exon-XM_031925739.2-8;Dbxref=GeneID:100677815%2CGenbank:XM_031925739.2;Parent=rna-XM_031925739.2
NW_022279623.1	Gnomon	exon	2444589	2444731	.	+	.	ID=exon-XM_031925739.2-5;Dbxref=GeneID:100677815%2CGenbank:XM_031925739.2;Parent=rna-XM_031925739.2
NW_022279623.1	Gnomon	exon	2444820	2445084	.	+	.	ID=exon-XM_031925739.2-6;Dbxref=GeneID:100677815%2CGenbank:XM_031925739.2;Parent=rna-XM_031925739.2
NW_022279623.1	Gnomon	exon	1038794	1039040	.	+	.	ID=exon-XM_031925628.2-11;Dbxref=GeneID:100115612%2CGenbank:XM_031925628.2%2CNASONIABASE:NV18368;Parent=rna-XM_031925628.2
NW_022279623.1	Gnomon	exon	1039110	1041157	.	+	.	ID=exon-XM_031925628.2-12;Dbxref=GeneID:100115612%2CGenbank:XM_031925628.2%2CNASONIABASE:NV18368;Parent=rna-XM_031925628.2
NW_022279623.1	Gnomon	exon	1038528	1038719	.	+	.	ID=exon-XM_031925628.2-10;Dbxref=GeneID:100115612%2CGenbank:XM_031925628.2%2CNASONIABASE:NV18368;Parent=rna-XM_031925628.2
NW_022279623.1	Gnomon	exon	2502851	2503313	.	+	.	ID=exon-XM_016987828.2-14;Dbxref=GeneID:100115220%2CGenbank:XM_016987828.2%2CNASONIABASE:NV50866;Parent=rna-XM_016987828.2
NW_022279623.1	Gnomon	exon	2503538	2503703	.	+	.	ID=exon-XM_016987828.2-15;Dbxref=GeneID:100115220%2CGenbank:XM_016987828.2%2CNASONIABASE:NV50866;Parent=rna-XM_016987828.2
NW_022279623.1	Gnomon	exon	2503782	2504289	.	+	.	ID=exon-XM_016987828.2-16;Dbxref=GeneID:100115220%2CGenbank:XM_016987828.2%2CNASONIABASE:NV50866;Parent=rna-XM_016987828.2
NW_022279623.1	Gnomon	exon	2504387	2504560	.	+	.	ID=exon-XM_016987828.2-17;Dbxref=GeneID:100115220%2CGenbank:XM_016987828.2%2CNASONIABASE:NV50866;Parent=rna-XM_016987828.2
NW_022279623.1	Gnomon	exon	2504644	2504791	.	+	.	ID=exon-XM_016987828.2-18;Dbxref=GeneID:100115220%2CGenbank:XM_016987828.2%2CNASONIABASE:NV50866;Parent=rna-XM_016987828.2
NW_022279623.1	Gnomon	exon	2504860	2504984	.	+	.	ID=exon-XM_016987828.2-19;Dbxref=GeneID:100115220%2CGenbank:XM_016987828.2%2CNASONIABASE:NV50866;Parent=rna-XM_016987828.2
NW_022279623.1	Gnomon	exon	2505317	2505322	.	+	.	ID=exon-XM_016987828.2-20;Dbxref=GeneID:100115220%2CGenbank:XM_016987828.2%2CNASONIABASE:NV50866;Parent=rna-XM_016987828.2
NW_022279623.1	Gnomon	exon	2505489	2505606	.	+	.	ID=exon-XM_016987828.2-21;Dbxref=GeneID:100115220%2CGenbank:XM_016987828.2%2CNASONIABASE:NV50866;Parent=rna-XM_016987828.2
NW_022279623.1	Gnomon	exon	2508108	2510333	.	+	.	ID=exon-XM_016987828.2-22;Dbxref=GeneID:100115220%2CGenbank:XM_016987828.2%2CNASONIABASE:NV50866;Parent=rna-XM_016987828.2
NW_022279623.1	Gnomon	exon	2501497	2501704	.	+	.	ID=exon-XM_016987828.2-10;Dbxref=GeneID:100115220%2CGenbank:XM_016987828.2%2CNASONIABASE:NV50866;Parent=rna-XM_016987828.2
NW_022279623.1	Gnomon	exon	2501784	2502212	.	+	.	ID=exon-XM_016987828.2-11;Dbxref=GeneID:100115220%2CGenbank:XM_016987828.2%2CNASONIABASE:NV50866;Parent=rna-XM_016987828.2
NW_022279623.1	Gnomon	exon	2502289	2502511	.	+	.	ID=exon-XM_016987828.2-12;Dbxref=GeneID:100115220%2CGenbank:XM_016987828.2%2CNASONIABASE:NV50866;Parent=rna-XM_016987828.2
NW_022279623.1	Gnomon	exon	2502591	2502770	.	+	.	ID=exon-XM_016987828.2-13;Dbxref=GeneID:100115220%2CGenbank:XM_016987828.2%2CNASONIABASE:NV50866;Parent=rna-XM_016987828.2
NW_022279623.1	Gnomon	CDS	3625944	3626087	.	+	0	Name=XP_032457582.1;ID=cds-XP_032457582.1;Dbxref=GeneID:100117842%2CGenbank:XP_032457582.1%2CNASONIABASE:NV15831;Parent=rna-XM_032601691.1
NW_022279623.1	Gnomon	CDS	3626168	3626460	.	+	0	Name=XP_032457582.1;ID=cds-XP_032457582.1;Dbxref=GeneID:100117842%2CGenbank:XP_032457582.1%2CNASONIABASE:NV15831;Parent=rna-XM_032601691.1
NW_022279623.1	Gnomon	CDS	3626594	3626747	.	+	0	Name=XP_032457582.1;ID=cds-XP_032457582.1;Dbxref=GeneID:100117842%2CGenbank:XP_032457582.1%2CNASONIABASE:NV15831;Parent=rna-XM_032601691.1
NW_022279623.1	Gnomon	CDS	3626826	3626963	.	+	0	Name=XP_032457582.1;ID=cds-XP_032457582.1;Dbxref=GeneID:100117842%2CGenbank:XP_032457582.1%2CNASONIABASE:NV15831;Parent=rna-XM_032601691.1
NW_022279623.1	Gnomon	CDS	3627039	3627186	.	+	0	Name=XP_032457582.1;ID=cds-XP_032457582.1;Dbxref=GeneID:100117842%2CGenbank:XP_032457582.1%2CNASONIABASE:NV15831;Parent=rna-XM_032601691.1
NW_022279623.1	Gnomon	CDS	3627276	3627395	.	+	0	Name=XP_032457582.1;ID=cds-XP_032457582.1;Dbxref=GeneID:100117842%2CGenbank:XP_032457582.1%2CNASONIABASE:NV15831;Parent=rna-XM_032601691.1
NW_022279623.1	Gnomon	CDS	3627483	3627593	.	+	0	Name=XP_032457582.1;ID=cds-XP_032457582.1;Dbxref=GeneID:100117842%2CGenbank:XP_032457582.1%2CNASONIABASE:NV15831;Parent=rna-XM_032601691.1
NW_022279623.1	Gnomon	CDS	3627817	3627827	.	+	0	Name=XP_032457582.1;ID=cds-XP_032457582.1;Dbxref=GeneID:100117842%2CGenbank:XP_032457582.1%2CNASONIABASE:NV15831;Parent=rna-XM_032601691.1
NW_022279623.1	Gnomon	mRNA	2496784	2510333	.	+	.	Name=XM_032601757.1;ID=rna-XM_032601757.1;Dbxref=GeneID:100115220%2CGenbank:XM_032601757.1%2CNASONIABASE:NV50866;Parent=gene-LOC100115220
NW_022279623.1	Gnomon	mRNA	4213681	4218105	.	-	.	Name=XM_001600855.6;ID=rna-XM_001600855.6;Dbxref=GeneID:100116396%2CGenbank:XM_001600855.6%2CNASONIABASE:NV15808;Parent=gene-LOC100116396
NW_022279623.1	Gnomon	CDS	4305628	4305634	.	+	0	Name=XP_008207749.1;ID=cds-XP_008207749.1;Dbxref=GeneID:100678255%2CGenbank:XP_008207749.1;Parent=rna-XM_008209527.3
NW_022279623.1	Gnomon	CDS	4306080	4306367	.	+	0	Name=XP_008207749.1;ID=cds-XP_008207749.1;Dbxref=GeneID:100678255%2CGenbank:XP_008207749.1;Parent=rna-XM_008209527.3
NW_022279623.1	Gnomon	CDS	4306437	4306505	.	+	0	Name=XP_008207749.1;ID=cds-XP_008207749.1;Dbxref=GeneID:100678255%2CGenbank:XP_008207749.1;Parent=rna-XM_008209527.3
NW_022279623.1	Gnomon	CDS	4306588	4306714	.	+	0	Name=XP_008207749.1;ID=cds-XP_008207749.1;Dbxref=GeneID:100678255%2CGenbank:XP_008207749.1;Parent=rna-XM_008209527.3
NW_022279623.1	Gnomon	CDS	4306800	4307888	.	+	0	Name=XP_008207749.1;ID=cds-XP_008207749.1;Dbxref=GeneID:100678255%2CGenbank:XP_008207749.1;Parent=rna-XM_008209527.3
NW_022279623.1	Gnomon	CDS	4307982	4308248	.	+	0	Name=XP_008207749.1;ID=cds-XP_008207749.1;Dbxref=GeneID:100678255%2CGenbank:XP_008207749.1;Parent=rna-XM_008209527.3
NW_022279623.1	Gnomon	CDS	4308511	4308911	.	+	0	Name=XP_008207749.1;ID=cds-XP_008207749.1;Dbxref=GeneID:100678255%2CGenbank:XP_008207749.1;Parent=rna-XM_008209527.3
NW_022279623.1	Gnomon	CDS	4308997	4311294	.	+	0	Name=XP_008207749.1;ID=cds-XP_008207749.1;Dbxref=GeneID:100678255%2CGenbank:XP_008207749.1;Parent=rna-XM_008209527.3
NW_022279623.1	Gnomon	CDS	4311376	4311863	.	+	0	Name=XP_008207749.1;ID=cds-XP_008207749.1;Dbxref=GeneID:100678255%2CGenbank:XP_008207749.1;Parent=rna-XM_008209527.3
NW_022279623.1	Gnomon	CDS	4311945	4312791	.	+	0	Name=XP_008207749.1;ID=cds-XP_008207749.1;Dbxref=GeneID:100678255%2CGenbank:XP_008207749.1;Parent=rna-XM_008209527.3
NW_022279623.1	Gnomon	CDS	4312871	4313030	.	+	0	Name=XP_008207749.1;ID=cds-XP_008207749.1;Dbxref=GeneID:100678255%2CGenbank:XP_008207749.1;Parent=rna-XM_008209527.3
NW_022279623.1	Gnomon	CDS	4313124	4313612	.	+	0	Name=XP_008207749.1;ID=cds-XP_008207749.1;Dbxref=GeneID:100678255%2CGenbank:XP_008207749.1;Parent=rna-XM_008209527.3
NW_022279623.1	Gnomon	CDS	4313700	4314125	.	+	0	Name=XP_008207749.1;ID=cds-XP_008207749.1;Dbxref=GeneID:100678255%2CGenbank:XP_008207749.1;Parent=rna-XM_008209527.3
NW_022279623.1	Gnomon	CDS	4314203	4314359	.	+	0	Name=XP_008207749.1;ID=cds-XP_008207749.1;Dbxref=GeneID:100678255%2CGenbank:XP_008207749.1;Parent=rna-XM_008209527.3
NW_022279623.1	Gnomon	CDS	4314619	4315003	.	+	0	Name=XP_008207749.1;ID=cds-XP_008207749.1;Dbxref=GeneID:100678255%2CGenbank:XP_008207749.1;Parent=rna-XM_008209527.3
NW_022279623.1	Gnomon	CDS	4315172	4315745	.	+	0	Name=XP_008207749.1;ID=cds-XP_008207749.1;Dbxref=GeneID:100678255%2CGenbank:XP_008207749.1;Parent=rna-XM_008209527.3
NW_022279623.1	Gnomon	CDS	4315831	4316191	.	+	0	Name=XP_008207749.1;ID=cds-XP_008207749.1;Dbxref=GeneID:100678255%2CGenbank:XP_008207749.1;Parent=rna-XM_008209527.3
NW_022279623.1	Gnomon	CDS	4316270	4316617	.	+	0	Name=XP_008207749.1;ID=cds-XP_008207749.1;Dbxref=GeneID:100678255%2CGenbank:XP_008207749.1;Parent=rna-XM_008209527.3
NW_022279623.1	Gnomon	mRNA	2552082	2554767	.	+	.	Name=XM_031925636.2;ID=rna-XM_031925636.2;Dbxref=GeneID:116416635%2CGenbank:XM_031925636.2;Parent=gene-LOC116416635
NW_022279623.1	Gnomon	CDS	4148761	4149284	.	+	0	Name=XP_031781514.1;ID=cds-XP_031781514.1;Dbxref=GeneID:100116876%2CGenbank:XP_031781514.1%2CNASONIABASE:NV15818;Parent=rna-XM_031925654.2
NW_022279623.1	Gnomon	CDS	4149356	4149511	.	+	0	Name=XP_031781514.1;ID=cds-XP_031781514.1;Dbxref=GeneID:100116876%2CGenbank:XP_031781514.1%2CNASONIABASE:NV15818;Parent=rna-XM_031925654.2
NW_022279623.1	Gnomon	CDS	4149605	4150076	.	+	0	Name=XP_031781514.1;ID=cds-XP_031781514.1;Dbxref=GeneID:100116876%2CGenbank:XP_031781514.1%2CNASONIABASE:NV15818;Parent=rna-XM_031925654.2
NW_022279623.1	Gnomon	CDS	4150147	4150385	.	+	0	Name=XP_031781514.1;ID=cds-XP_031781514.1;Dbxref=GeneID:100116876%2CGenbank:XP_031781514.1%2CNASONIABASE:NV15818;Parent=rna-XM_031925654.2
NW_022279623.1	Gnomon	CDS	4150458	4150825	.	+	0	Name=XP_031781514.1;ID=cds-XP_031781514.1;Dbxref=GeneID:100116876%2CGenbank:XP_031781514.1%2CNASONIABASE:NV15818;Parent=rna-XM_031925654.2
NW_022279623.1	Gnomon	CDS	4150900	4151180	.	+	0	Name=XP_031781514.1;ID=cds-XP_031781514.1;Dbxref=GeneID:100116876%2CGenbank:XP_031781514.1%2CNASONIABASE:NV15818;Parent=rna-XM_031925654.2
NW_022279623.1	Gnomon	CDS	4151274	4151455	.	+	0	Name=XP_031781514.1;ID=cds-XP_031781514.1;Dbxref=GeneID:100116876%2CGenbank:XP_031781514.1%2CNASONIABASE:NV15818;Parent=rna-XM_031925654.2
NW_022279623.1	Gnomon	CDS	4151538	4151711	.	+	0	Name=XP_031781514.1;ID=cds-XP_031781514.1;Dbxref=GeneID:100116876%2CGenbank:XP_031781514.1%2CNASONIABASE:NV15818;Parent=rna-XM_031925654.2
NW_022279623.1	Gnomon	CDS	4152007	4152153	.	+	0	Name=XP_031781514.1;ID=cds-XP_031781514.1;Dbxref=GeneID:100116876%2CGenbank:XP_031781514.1%2CNASONIABASE:NV15818;Parent=rna-XM_031925654.2
NW_022279623.1	Gnomon	CDS	4152229	4152307	.	+	0	Name=XP_031781514.1;ID=cds-XP_031781514.1;Dbxref=GeneID:100116876%2CGenbank:XP_031781514.1%2CNASONIABASE:NV15818;Parent=rna-XM_031925654.2
NW_022279623.1	Gnomon	CDS	4152383	4152535	.	+	0	Name=XP_031781514.1;ID=cds-XP_031781514.1;Dbxref=GeneID:100116876%2CGenbank:XP_031781514.1%2CNASONIABASE:NV15818;Parent=rna-XM_031925654.2
NW_022279623.1	Gnomon	mRNA	904588	905717	.	+	.	Name=XM_003424262.4;ID=rna-XM_003424262.4;Dbxref=GeneID:100119486%2CGenbank:XM_003424262.4%2CNASONIABASE:NV16288;Parent=gene-LOC100119486
NW_022279623.1	Gnomon	exon	3761306	3762540	.	-	.	ID=exon-XR_004226997.2-6;Dbxref=GeneID:100117488%2CGenbank:XR_004226997.2%2CNASONIABASE:NV15826;Parent=rna-XR_004226997.2
NW_022279623.1	Gnomon	exon	3760935	3761178	.	-	.	ID=exon-XR_004226997.2-7;Dbxref=GeneID:100117488%2CGenbank:XR_004226997.2%2CNASONIABASE:NV15826;Parent=rna-XR_004226997.2
NW_022279623.1	Gnomon	exon	3760072	3760350	.	-	.	ID=exon-XR_004226997.2-8;Dbxref=GeneID:100117488%2CGenbank:XR_004226997.2%2CNASONIABASE:NV15826;Parent=rna-XR_004226997.2
NW_022279623.1	Gnomon	exon	3759350	3759707	.	-	.	ID=exon-XR_004226997.2-9;Dbxref=GeneID:100117488%2CGenbank:XR_004226997.2%2CNASONIABASE:NV15826;Parent=rna-XR_004226997.2
NW_022279623.1	Gnomon	exon	3824085	3826027	.	-	.	ID=exon-XR_004226997.2-1;Dbxref=GeneID:100117488%2CGenbank:XR_004226997.2%2CNASONIABASE:NV15826;Parent=rna-XR_004226997.2
NW_022279623.1	Gnomon	exon	3792451	3792666	.	-	.	ID=exon-XR_004226997.2-2;Dbxref=GeneID:100117488%2CGenbank:XR_004226997.2%2CNASONIABASE:NV15826;Parent=rna-XR_004226997.2
NW_022279623.1	Gnomon	exon	3776465	3776513	.	-	.	ID=exon-XR_004226997.2-3;Dbxref=GeneID:100117488%2CGenbank:XR_004226997.2%2CNASONIABASE:NV15826;Parent=rna-XR_004226997.2
NW_022279623.1	Gnomon	exon	3766605	3766962	.	-	.	ID=exon-XR_004226997.2-4;Dbxref=GeneID:100117488%2CGenbank:XR_004226997.2%2CNASONIABASE:NV15826;Parent=rna-XR_004226997.2
NW_022279623.1	Gnomon	exon	3764084	3764294	.	-	.	ID=exon-XR_004226997.2-5;Dbxref=GeneID:100117488%2CGenbank:XR_004226997.2%2CNASONIABASE:NV15826;Parent=rna-XR_004226997.2
NW_022279623.1	tRNAscan-SE	exon	642611	642682	.	+	.	ID=exon-TRNAE-UUC-3-1;Dbxref=GeneID:107981741;Note=transfer RNA glutamic acid (anticodon UUC);Parent=rna-TRNAE-UUC-3
NW_022279623.1	Gnomon	exon	2463081	2463269	.	+	.	ID=exon-XR_004345234.1-14;Dbxref=GeneID:100678188%2CGenbank:XR_004345234.1;Parent=rna-XR_004345234.1
NW_022279623.1	Gnomon	exon	2463357	2463613	.	+	.	ID=exon-XR_004345234.1-15;Dbxref=GeneID:100678188%2CGenbank:XR_004345234.1;Parent=rna-XR_004345234.1
NW_022279623.1	Gnomon	exon	2463660	2463930	.	+	.	ID=exon-XR_004345234.1-16;Dbxref=GeneID:100678188%2CGenbank:XR_004345234.1;Parent=rna-XR_004345234.1
NW_022279623.1	Gnomon	exon	2464024	2464045	.	+	.	ID=exon-XR_004345234.1-17;Dbxref=GeneID:100678188%2CGenbank:XR_004345234.1;Parent=rna-XR_004345234.1
NW_022279623.1	Gnomon	exon	2461862	2462224	.	+	.	ID=exon-XR_004345234.1-10;Dbxref=GeneID:100678188%2CGenbank:XR_004345234.1;Parent=rna-XR_004345234.1
NW_022279623.1	Gnomon	exon	2462287	2462366	.	+	.	ID=exon-XR_004345234.1-11;Dbxref=GeneID:100678188%2CGenbank:XR_004345234.1;Parent=rna-XR_004345234.1
NW_022279623.1	Gnomon	exon	2462441	2462726	.	+	.	ID=exon-XR_004345234.1-12;Dbxref=GeneID:100678188%2CGenbank:XR_004345234.1;Parent=rna-XR_004345234.1
NW_022279623.1	Gnomon	exon	2462802	2462996	.	+	.	ID=exon-XR_004345234.1-13;Dbxref=GeneID:100678188%2CGenbank:XR_004345234.1;Parent=rna-XR_004345234.1
NW_022279623.1	Gnomon	exon	2284862	2285452	.	+	.	ID=exon-XM_031925818.1-13;Dbxref=GeneID:100118446%2CGenbank:XM_031925818.1%2CNASONIABASE:NV50379;Parent=rna-XM_031925818.1
NW_022279623.1	Gnomon	exon	2285588	2288654	.	+	.	ID=exon-XM_031925818.1-14;Dbxref=GeneID:100118446%2CGenbank:XM_031925818.1%2CNASONIABASE:NV50379;Parent=rna-XM_031925818.1
NW_022279623.1	Gnomon	exon	2282826	2283512	.	+	.	ID=exon-XM_031925818.1-11;Dbxref=GeneID:100118446%2CGenbank:XM_031925818.1%2CNASONIABASE:NV50379;Parent=rna-XM_031925818.1
NW_022279623.1	Gnomon	exon	2284405	2284524	.	+	.	ID=exon-XM_031925818.1-12;Dbxref=GeneID:100118446%2CGenbank:XM_031925818.1%2CNASONIABASE:NV50379;Parent=rna-XM_031925818.1
NW_022279623.1	Gnomon	exon	2281935	2282448	.	+	.	ID=exon-XM_031925818.1-10;Dbxref=GeneID:100118446%2CGenbank:XM_031925818.1%2CNASONIABASE:NV50379;Parent=rna-XM_031925818.1
NW_022279623.1	Gnomon	mRNA	1367085	1408412	.	-	.	Name=XM_031925730.1;ID=rna-XM_031925730.1;Dbxref=GeneID:100118628%2CGenbank:XM_031925730.1%2CNASONIABASE:NV16269;Parent=gene-LOC100118628
NW_022279623.1	Gnomon	CDS	3625944	3626087	.	+	0	Name=XP_032457583.1;ID=cds-XP_032457583.1;Dbxref=GeneID:100117842%2CGenbank:XP_032457583.1%2CNASONIABASE:NV15831;Parent=rna-XM_032601692.1
NW_022279623.1	Gnomon	CDS	3626168	3626460	.	+	0	Name=XP_032457583.1;ID=cds-XP_032457583.1;Dbxref=GeneID:100117842%2CGenbank:XP_032457583.1%2CNASONIABASE:NV15831;Parent=rna-XM_032601692.1
NW_022279623.1	Gnomon	CDS	3626594	3626747	.	+	0	Name=XP_032457583.1;ID=cds-XP_032457583.1;Dbxref=GeneID:100117842%2CGenbank:XP_032457583.1%2CNASONIABASE:NV15831;Parent=rna-XM_032601692.1
NW_022279623.1	Gnomon	CDS	3626826	3626963	.	+	0	Name=XP_032457583.1;ID=cds-XP_032457583.1;Dbxref=GeneID:100117842%2CGenbank:XP_032457583.1%2CNASONIABASE:NV15831;Parent=rna-XM_032601692.1
NW_022279623.1	Gnomon	CDS	3627039	3627186	.	+	0	Name=XP_032457583.1;ID=cds-XP_032457583.1;Dbxref=GeneID:100117842%2CGenbank:XP_032457583.1%2CNASONIABASE:NV15831;Parent=rna-XM_032601692.1
NW_022279623.1	Gnomon	CDS	3627276	3627395	.	+	0	Name=XP_032457583.1;ID=cds-XP_032457583.1;Dbxref=GeneID:100117842%2CGenbank:XP_032457583.1%2CNASONIABASE:NV15831;Parent=rna-XM_032601692.1
NW_022279623.1	Gnomon	CDS	3627483	3627593	.	+	0	Name=XP_032457583.1;ID=cds-XP_032457583.1;Dbxref=GeneID:100117842%2CGenbank:XP_032457583.1%2CNASONIABASE:NV15831;Parent=rna-XM_032601692.1
NW_022279623.1	Gnomon	CDS	3627817	3627827	.	+	0	Name=XP_032457583.1;ID=cds-XP_032457583.1;Dbxref=GeneID:100117842%2CGenbank:XP_032457583.1%2CNASONIABASE:NV15831;Parent=rna-XM_032601692.1
NW_022279623.1	Gnomon	exon	4300436	4300619	.	+	.	ID=exon-XM_003426714.5-1;Dbxref=GeneID:100115297%2CGenbank:XM_003426714.5%2CNASONIABASE:NV15789;Parent=rna-XM_003426714.5
NW_022279623.1	Gnomon	exon	4300780	4300872	.	+	.	ID=exon-XM_003426714.5-2;Dbxref=GeneID:100115297%2CGenbank:XM_003426714.5%2CNASONIABASE:NV15789;Parent=rna-XM_003426714.5
NW_022279623.1	Gnomon	exon	4301000	4301333	.	+	.	ID=exon-XM_003426714.5-3;Dbxref=GeneID:100115297%2CGenbank:XM_003426714.5%2CNASONIABASE:NV15789;Parent=rna-XM_003426714.5
NW_022279623.1	Gnomon	exon	4301401	4301604	.	+	.	ID=exon-XM_003426714.5-4;Dbxref=GeneID:100115297%2CGenbank:XM_003426714.5%2CNASONIABASE:NV15789;Parent=rna-XM_003426714.5
NW_022279623.1	Gnomon	exon	4301694	4301958	.	+	.	ID=exon-XM_003426714.5-5;Dbxref=GeneID:100115297%2CGenbank:XM_003426714.5%2CNASONIABASE:NV15789;Parent=rna-XM_003426714.5
NW_022279623.1	Gnomon	exon	4302047	4302558	.	+	.	ID=exon-XM_003426714.5-6;Dbxref=GeneID:100115297%2CGenbank:XM_003426714.5%2CNASONIABASE:NV15789;Parent=rna-XM_003426714.5
NW_022279623.1	Gnomon	exon	202741	202825	.	-	.	ID=exon-XR_004226974.1-4;Dbxref=GeneID:116416633%2CGenbank:XR_004226974.1;Parent=rna-XR_004226974.1
NW_022279623.1	Gnomon	exon	202476	202649	.	-	.	ID=exon-XR_004226974.1-5;Dbxref=GeneID:116416633%2CGenbank:XR_004226974.1;Parent=rna-XR_004226974.1
NW_022279623.1	Gnomon	exon	204300	204695	.	-	.	ID=exon-XR_004226974.1-1;Dbxref=GeneID:116416633%2CGenbank:XR_004226974.1;Parent=rna-XR_004226974.1
NW_022279623.1	Gnomon	exon	203882	204215	.	-	.	ID=exon-XR_004226974.1-2;Dbxref=GeneID:116416633%2CGenbank:XR_004226974.1;Parent=rna-XR_004226974.1
NW_022279623.1	Gnomon	exon	203594	203752	.	-	.	ID=exon-XR_004226974.1-3;Dbxref=GeneID:116416633%2CGenbank:XR_004226974.1;Parent=rna-XR_004226974.1
NW_022279623.1	Gnomon	exon	4314203	4314359	.	+	.	ID=exon-XM_031925640.2-15;Dbxref=GeneID:100678255%2CGenbank:XM_031925640.2;Parent=rna-XM_031925640.2
NW_022279623.1	Gnomon	exon	4314565	4315003	.	+	.	ID=exon-XM_031925640.2-16;Dbxref=GeneID:100678255%2CGenbank:XM_031925640.2;Parent=rna-XM_031925640.2
NW_022279623.1	Gnomon	exon	4315172	4315745	.	+	.	ID=exon-XM_031925640.2-17;Dbxref=GeneID:100678255%2CGenbank:XM_031925640.2;Parent=rna-XM_031925640.2
NW_022279623.1	Gnomon	exon	4315831	4316191	.	+	.	ID=exon-XM_031925640.2-18;Dbxref=GeneID:100678255%2CGenbank:XM_031925640.2;Parent=rna-XM_031925640.2
NW_022279623.1	Gnomon	exon	4316270	4317931	.	+	.	ID=exon-XM_031925640.2-19;Dbxref=GeneID:100678255%2CGenbank:XM_031925640.2;Parent=rna-XM_031925640.2
NW_022279623.1	Gnomon	exon	1051536	1051687	.	-	.	ID=exon-XM_016988201.3-50;Dbxref=GeneID:100118775%2CGenbank:XM_016988201.3%2CNASONIABASE:NV16272;Parent=rna-XM_016988201.3
NW_022279623.1	Gnomon	exon	4311376	4311863	.	+	.	ID=exon-XM_031925640.2-10;Dbxref=GeneID:100678255%2CGenbank:XM_031925640.2;Parent=rna-XM_031925640.2
NW_022279623.1	Gnomon	exon	1051200	1051452	.	-	.	ID=exon-XM_016988201.3-51;Dbxref=GeneID:100118775%2CGenbank:XM_016988201.3%2CNASONIABASE:NV16272;Parent=rna-XM_016988201.3
NW_022279623.1	Gnomon	exon	4311945	4312791	.	+	.	ID=exon-XM_031925640.2-11;Dbxref=GeneID:100678255%2CGenbank:XM_031925640.2;Parent=rna-XM_031925640.2
NW_022279623.1	Gnomon	exon	4312871	4313030	.	+	.	ID=exon-XM_031925640.2-12;Dbxref=GeneID:100678255%2CGenbank:XM_031925640.2;Parent=rna-XM_031925640.2
NW_022279623.1	Gnomon	exon	4313124	4313612	.	+	.	ID=exon-XM_031925640.2-13;Dbxref=GeneID:100678255%2CGenbank:XM_031925640.2;Parent=rna-XM_031925640.2
NW_022279623.1	Gnomon	exon	4313700	4314125	.	+	.	ID=exon-XM_031925640.2-14;Dbxref=GeneID:100678255%2CGenbank:XM_031925640.2;Parent=rna-XM_031925640.2
NW_022279623.1	Gnomon	exon	1053398	1053582	.	-	.	ID=exon-XM_016988201.3-44;Dbxref=GeneID:100118775%2CGenbank:XM_016988201.3%2CNASONIABASE:NV16272;Parent=rna-XM_016988201.3
NW_022279623.1	Gnomon	exon	2103852	2106186	.	+	.	ID=exon-XM_008213872.3-4;Dbxref=GeneID:100118858%2CGenbank:XM_008213872.3%2CNASONIABASE:NV17074;Parent=rna-XM_008213872.3
NW_022279623.1	Gnomon	exon	1052965	1053142	.	-	.	ID=exon-XM_016988201.3-45;Dbxref=GeneID:100118775%2CGenbank:XM_016988201.3%2CNASONIABASE:NV16272;Parent=rna-XM_016988201.3
NW_022279623.1	Gnomon	exon	1052791	1052871	.	-	.	ID=exon-XM_016988201.3-46;Dbxref=GeneID:100118775%2CGenbank:XM_016988201.3%2CNASONIABASE:NV16272;Parent=rna-XM_016988201.3
NW_022279623.1	Gnomon	exon	1052426	1052593	.	-	.	ID=exon-XM_016988201.3-47;Dbxref=GeneID:100118775%2CGenbank:XM_016988201.3%2CNASONIABASE:NV16272;Parent=rna-XM_016988201.3
NW_022279623.1	Gnomon	exon	1052079	1052342	.	-	.	ID=exon-XM_016988201.3-48;Dbxref=GeneID:100118775%2CGenbank:XM_016988201.3%2CNASONIABASE:NV16272;Parent=rna-XM_016988201.3
NW_022279623.1	Gnomon	exon	1051800	1051996	.	-	.	ID=exon-XM_016988201.3-49;Dbxref=GeneID:100118775%2CGenbank:XM_016988201.3%2CNASONIABASE:NV16272;Parent=rna-XM_016988201.3
NW_022279623.1	Gnomon	exon	2091577	2091930	.	+	.	ID=exon-XM_008213872.3-1;Dbxref=GeneID:100118858%2CGenbank:XM_008213872.3%2CNASONIABASE:NV17074;Parent=rna-XM_008213872.3
NW_022279623.1	Gnomon	exon	2100139	2100479	.	+	.	ID=exon-XM_008213872.3-2;Dbxref=GeneID:100118858%2CGenbank:XM_008213872.3%2CNASONIABASE:NV17074;Parent=rna-XM_008213872.3
NW_022279623.1	Gnomon	exon	2101166	2101498	.	+	.	ID=exon-XM_008213872.3-3;Dbxref=GeneID:100118858%2CGenbank:XM_008213872.3%2CNASONIABASE:NV17074;Parent=rna-XM_008213872.3
NW_022279623.1	Gnomon	exon	1056359	1056499	.	-	.	ID=exon-XM_016988201.3-40;Dbxref=GeneID:100118775%2CGenbank:XM_016988201.3%2CNASONIABASE:NV16272;Parent=rna-XM_016988201.3
NW_022279623.1	Gnomon	exon	1054956	1055075	.	-	.	ID=exon-XM_016988201.3-41;Dbxref=GeneID:100118775%2CGenbank:XM_016988201.3%2CNASONIABASE:NV16272;Parent=rna-XM_016988201.3
NW_022279623.1	Gnomon	exon	1054727	1054879	.	-	.	ID=exon-XM_016988201.3-42;Dbxref=GeneID:100118775%2CGenbank:XM_016988201.3%2CNASONIABASE:NV16272;Parent=rna-XM_016988201.3
NW_022279623.1	Gnomon	exon	1054572	1054644	.	-	.	ID=exon-XM_016988201.3-43;Dbxref=GeneID:100118775%2CGenbank:XM_016988201.3%2CNASONIABASE:NV16272;Parent=rna-XM_016988201.3
NW_022279623.1	Gnomon	CDS	1032448	1032687	.	-	0	Name=XP_031781468.1;ID=cds-XP_031781468.1;Dbxref=GeneID:100118853%2CGenbank:XP_031781468.1%2CNASONIABASE:NV16274;Parent=rna-XM_031925608.2
NW_022279623.1	Gnomon	CDS	1031201	1031348	.	-	0	Name=XP_031781468.1;ID=cds-XP_031781468.1;Dbxref=GeneID:100118853%2CGenbank:XP_031781468.1%2CNASONIABASE:NV16274;Parent=rna-XM_031925608.2
NW_022279623.1	Gnomon	CDS	1030455	1030577	.	-	0	Name=XP_031781468.1;ID=cds-XP_031781468.1;Dbxref=GeneID:100118853%2CGenbank:XP_031781468.1%2CNASONIABASE:NV16274;Parent=rna-XM_031925608.2
NW_022279623.1	Gnomon	CDS	1030249	1030352	.	-	0	Name=XP_031781468.1;ID=cds-XP_031781468.1;Dbxref=GeneID:100118853%2CGenbank:XP_031781468.1%2CNASONIABASE:NV16274;Parent=rna-XM_031925608.2
NW_022279623.1	Gnomon	CDS	1029241	1029375	.	-	0	Name=XP_031781468.1;ID=cds-XP_031781468.1;Dbxref=GeneID:100118853%2CGenbank:XP_031781468.1%2CNASONIABASE:NV16274;Parent=rna-XM_031925608.2
NW_022279623.1	Gnomon	CDS	1025934	1026065	.	-	0	Name=XP_031781468.1;ID=cds-XP_031781468.1;Dbxref=GeneID:100118853%2CGenbank:XP_031781468.1%2CNASONIABASE:NV16274;Parent=rna-XM_031925608.2
NW_022279623.1	Gnomon	CDS	1024806	1024964	.	-	0	Name=XP_031781468.1;ID=cds-XP_031781468.1;Dbxref=GeneID:100118853%2CGenbank:XP_031781468.1%2CNASONIABASE:NV16274;Parent=rna-XM_031925608.2
NW_022279623.1	Gnomon	CDS	1024598	1024723	.	-	0	Name=XP_031781468.1;ID=cds-XP_031781468.1;Dbxref=GeneID:100118853%2CGenbank:XP_031781468.1%2CNASONIABASE:NV16274;Parent=rna-XM_031925608.2
NW_022279623.1	Gnomon	CDS	1024365	1024524	.	-	0	Name=XP_031781468.1;ID=cds-XP_031781468.1;Dbxref=GeneID:100118853%2CGenbank:XP_031781468.1%2CNASONIABASE:NV16274;Parent=rna-XM_031925608.2
NW_022279623.1	Gnomon	CDS	1021180	1021289	.	-	0	Name=XP_031781468.1;ID=cds-XP_031781468.1;Dbxref=GeneID:100118853%2CGenbank:XP_031781468.1%2CNASONIABASE:NV16274;Parent=rna-XM_031925608.2
NW_022279623.1	Gnomon	exon	1125515	1125655	.	-	.	ID=exon-XM_016988201.3-11;Dbxref=GeneID:100118775%2CGenbank:XM_016988201.3%2CNASONIABASE:NV16272;Parent=rna-XM_016988201.3
NW_022279623.1	Gnomon	exon	1125253	1125398	.	-	.	ID=exon-XM_016988201.3-12;Dbxref=GeneID:100118775%2CGenbank:XM_016988201.3%2CNASONIABASE:NV16272;Parent=rna-XM_016988201.3
NW_022279623.1	Gnomon	exon	1124868	1125081	.	-	.	ID=exon-XM_016988201.3-13;Dbxref=GeneID:100118775%2CGenbank:XM_016988201.3%2CNASONIABASE:NV16272;Parent=rna-XM_016988201.3
NW_022279623.1	Gnomon	exon	1123201	1123453	.	-	.	ID=exon-XM_016988201.3-14;Dbxref=GeneID:100118775%2CGenbank:XM_016988201.3%2CNASONIABASE:NV16272;Parent=rna-XM_016988201.3
NW_022279623.1	Gnomon	exon	1122630	1122772	.	-	.	ID=exon-XM_016988201.3-15;Dbxref=GeneID:100118775%2CGenbank:XM_016988201.3%2CNASONIABASE:NV16272;Parent=rna-XM_016988201.3
NW_022279623.1	Gnomon	exon	1122360	1122550	.	-	.	ID=exon-XM_016988201.3-16;Dbxref=GeneID:100118775%2CGenbank:XM_016988201.3%2CNASONIABASE:NV16272;Parent=rna-XM_016988201.3
NW_022279623.1	Gnomon	exon	1122089	1122279	.	-	.	ID=exon-XM_016988201.3-17;Dbxref=GeneID:100118775%2CGenbank:XM_016988201.3%2CNASONIABASE:NV16272;Parent=rna-XM_016988201.3
NW_022279623.1	Gnomon	exon	1121681	1121997	.	-	.	ID=exon-XM_016988201.3-18;Dbxref=GeneID:100118775%2CGenbank:XM_016988201.3%2CNASONIABASE:NV16272;Parent=rna-XM_016988201.3
NW_022279623.1	Gnomon	exon	1126267	1126374	.	-	.	ID=exon-XM_016988201.3-10;Dbxref=GeneID:100118775%2CGenbank:XM_016988201.3%2CNASONIABASE:NV16272;Parent=rna-XM_016988201.3
NW_022279623.1	Gnomon	exon	1121356	1121577	.	-	.	ID=exon-XM_016988201.3-19;Dbxref=GeneID:100118775%2CGenbank:XM_016988201.3%2CNASONIABASE:NV16272;Parent=rna-XM_016988201.3
NW_022279623.1	Gnomon	exon	1107758	1107933	.	-	.	ID=exon-XM_016988201.3-33;Dbxref=GeneID:100118775%2CGenbank:XM_016988201.3%2CNASONIABASE:NV16272;Parent=rna-XM_016988201.3
NW_022279623.1	Gnomon	exon	1107406	1107680	.	-	.	ID=exon-XM_016988201.3-34;Dbxref=GeneID:100118775%2CGenbank:XM_016988201.3%2CNASONIABASE:NV16272;Parent=rna-XM_016988201.3
NW_022279623.1	Gnomon	exon	1107194	1107330	.	-	.	ID=exon-XM_016988201.3-35;Dbxref=GeneID:100118775%2CGenbank:XM_016988201.3%2CNASONIABASE:NV16272;Parent=rna-XM_016988201.3
NW_022279623.1	Gnomon	exon	1065764	1065881	.	-	.	ID=exon-XM_016988201.3-36;Dbxref=GeneID:100118775%2CGenbank:XM_016988201.3%2CNASONIABASE:NV16272;Parent=rna-XM_016988201.3
NW_022279623.1	Gnomon	exon	1063503	1063605	.	-	.	ID=exon-XM_016988201.3-37;Dbxref=GeneID:100118775%2CGenbank:XM_016988201.3%2CNASONIABASE:NV16272;Parent=rna-XM_016988201.3
NW_022279623.1	Gnomon	exon	1061539	1061654	.	-	.	ID=exon-XM_016988201.3-38;Dbxref=GeneID:100118775%2CGenbank:XM_016988201.3%2CNASONIABASE:NV16272;Parent=rna-XM_016988201.3
NW_022279623.1	Gnomon	exon	1056592	1056704	.	-	.	ID=exon-XM_016988201.3-39;Dbxref=GeneID:100118775%2CGenbank:XM_016988201.3%2CNASONIABASE:NV16272;Parent=rna-XM_016988201.3
NW_022279623.1	Gnomon	exon	1108684	1109025	.	-	.	ID=exon-XM_016988201.3-30;Dbxref=GeneID:100118775%2CGenbank:XM_016988201.3%2CNASONIABASE:NV16272;Parent=rna-XM_016988201.3
NW_022279623.1	Gnomon	exon	1108191	1108317	.	-	.	ID=exon-XM_016988201.3-31;Dbxref=GeneID:100118775%2CGenbank:XM_016988201.3%2CNASONIABASE:NV16272;Parent=rna-XM_016988201.3
NW_022279623.1	Gnomon	exon	1108006	1108114	.	-	.	ID=exon-XM_016988201.3-32;Dbxref=GeneID:100118775%2CGenbank:XM_016988201.3%2CNASONIABASE:NV16272;Parent=rna-XM_016988201.3
NW_022279623.1	Gnomon	exon	1127394	1127520	.	-	.	ID=exon-XM_016988196.3-7;Dbxref=GeneID:100118775%2CGenbank:XM_016988196.3%2CNASONIABASE:NV16272;Parent=rna-XM_016988196.3
NW_022279623.1	Gnomon	exon	1126990	1127109	.	-	.	ID=exon-XM_016988196.3-8;Dbxref=GeneID:100118775%2CGenbank:XM_016988196.3%2CNASONIABASE:NV16272;Parent=rna-XM_016988196.3
NW_022279623.1	Gnomon	exon	1128956	1129051	.	-	.	ID=exon-XM_016988196.3-5;Dbxref=GeneID:100118775%2CGenbank:XM_016988196.3%2CNASONIABASE:NV16272;Parent=rna-XM_016988196.3
NW_022279623.1	Gnomon	exon	1128020	1128141	.	-	.	ID=exon-XM_016988196.3-6;Dbxref=GeneID:100118775%2CGenbank:XM_016988196.3%2CNASONIABASE:NV16272;Parent=rna-XM_016988196.3
NW_022279623.1	Gnomon	exon	1126615	1126761	.	-	.	ID=exon-XM_016988196.3-9;Dbxref=GeneID:100118775%2CGenbank:XM_016988196.3%2CNASONIABASE:NV16272;Parent=rna-XM_016988196.3
NW_022279623.1	Gnomon	exon	1129407	1129533	.	-	.	ID=exon-XM_016988196.3-3;Dbxref=GeneID:100118775%2CGenbank:XM_016988196.3%2CNASONIABASE:NV16272;Parent=rna-XM_016988196.3
NW_022279623.1	Gnomon	exon	1129206	1129306	.	-	.	ID=exon-XM_016988196.3-4;Dbxref=GeneID:100118775%2CGenbank:XM_016988196.3%2CNASONIABASE:NV16272;Parent=rna-XM_016988196.3
NW_022279623.1	Gnomon	exon	1228426	1229619	.	-	.	ID=exon-XM_016988196.3-1;Dbxref=GeneID:100118775%2CGenbank:XM_016988196.3%2CNASONIABASE:NV16272;Parent=rna-XM_016988196.3
NW_022279623.1	Gnomon	exon	1170071	1170175	.	-	.	ID=exon-XM_016988196.3-2;Dbxref=GeneID:100118775%2CGenbank:XM_016988196.3%2CNASONIABASE:NV16272;Parent=rna-XM_016988196.3
NW_022279623.1	Gnomon	exon	1118804	1118957	.	-	.	ID=exon-XM_016988201.3-22;Dbxref=GeneID:100118775%2CGenbank:XM_016988201.3%2CNASONIABASE:NV16272;Parent=rna-XM_016988201.3
NW_022279623.1	Gnomon	exon	1118508	1118687	.	-	.	ID=exon-XM_016988201.3-23;Dbxref=GeneID:100118775%2CGenbank:XM_016988201.3%2CNASONIABASE:NV16272;Parent=rna-XM_016988201.3
NW_022279623.1	Gnomon	exon	1117632	1117772	.	-	.	ID=exon-XM_016988201.3-24;Dbxref=GeneID:100118775%2CGenbank:XM_016988201.3%2CNASONIABASE:NV16272;Parent=rna-XM_016988201.3
NW_022279623.1	Gnomon	exon	1117046	1117153	.	-	.	ID=exon-XM_016988201.3-25;Dbxref=GeneID:100118775%2CGenbank:XM_016988201.3%2CNASONIABASE:NV16272;Parent=rna-XM_016988201.3
NW_022279623.1	Gnomon	exon	1116793	1116964	.	-	.	ID=exon-XM_016988201.3-26;Dbxref=GeneID:100118775%2CGenbank:XM_016988201.3%2CNASONIABASE:NV16272;Parent=rna-XM_016988201.3
NW_022279623.1	Gnomon	exon	1112219	1112349	.	-	.	ID=exon-XM_016988201.3-27;Dbxref=GeneID:100118775%2CGenbank:XM_016988201.3%2CNASONIABASE:NV16272;Parent=rna-XM_016988201.3
NW_022279623.1	Gnomon	exon	1110204	1110314	.	-	.	ID=exon-XM_016988201.3-28;Dbxref=GeneID:100118775%2CGenbank:XM_016988201.3%2CNASONIABASE:NV16272;Parent=rna-XM_016988201.3
NW_022279623.1	Gnomon	exon	1109112	1109313	.	-	.	ID=exon-XM_016988201.3-29;Dbxref=GeneID:100118775%2CGenbank:XM_016988201.3%2CNASONIABASE:NV16272;Parent=rna-XM_016988201.3
NW_022279623.1	Gnomon	exon	1119346	1121098	.	-	.	ID=exon-XM_016988201.3-20;Dbxref=GeneID:100118775%2CGenbank:XM_016988201.3%2CNASONIABASE:NV16272;Parent=rna-XM_016988201.3
NW_022279623.1	Gnomon	exon	1119036	1119201	.	-	.	ID=exon-XM_016988201.3-21;Dbxref=GeneID:100118775%2CGenbank:XM_016988201.3%2CNASONIABASE:NV16272;Parent=rna-XM_016988201.3
NW_022279623.1	Gnomon	exon	2505317	2505322	.	+	.	ID=exon-XM_016987830.3-20;Dbxref=GeneID:100115220%2CGenbank:XM_016987830.3%2CNASONIABASE:NV50866;Parent=rna-XM_016987830.3
NW_022279623.1	Gnomon	exon	2505489	2505606	.	+	.	ID=exon-XM_016987830.3-21;Dbxref=GeneID:100115220%2CGenbank:XM_016987830.3%2CNASONIABASE:NV50866;Parent=rna-XM_016987830.3
NW_022279623.1	Gnomon	exon	2508108	2510333	.	+	.	ID=exon-XM_016987830.3-22;Dbxref=GeneID:100115220%2CGenbank:XM_016987830.3%2CNASONIABASE:NV50866;Parent=rna-XM_016987830.3
NW_022279623.1	Gnomon	mRNA	2541746	2551434	.	+	.	Name=XM_031925635.2;ID=rna-XM_031925635.2;Dbxref=GeneID:100119140%2CGenbank:XM_031925635.2%2CNASONIABASE:NV16995;Parent=gene-LOC100119140
NW_022279623.1	Gnomon	exon	2502851	2503313	.	+	.	ID=exon-XM_016987830.3-14;Dbxref=GeneID:100115220%2CGenbank:XM_016987830.3%2CNASONIABASE:NV50866;Parent=rna-XM_016987830.3
NW_022279623.1	Gnomon	exon	2503538	2503703	.	+	.	ID=exon-XM_016987830.3-15;Dbxref=GeneID:100115220%2CGenbank:XM_016987830.3%2CNASONIABASE:NV50866;Parent=rna-XM_016987830.3
NW_022279623.1	Gnomon	exon	2503782	2504289	.	+	.	ID=exon-XM_016987830.3-16;Dbxref=GeneID:100115220%2CGenbank:XM_016987830.3%2CNASONIABASE:NV50866;Parent=rna-XM_016987830.3
NW_022279623.1	Gnomon	exon	2504387	2504560	.	+	.	ID=exon-XM_016987830.3-17;Dbxref=GeneID:100115220%2CGenbank:XM_016987830.3%2CNASONIABASE:NV50866;Parent=rna-XM_016987830.3
NW_022279623.1	Gnomon	exon	2504644	2504791	.	+	.	ID=exon-XM_016987830.3-18;Dbxref=GeneID:100115220%2CGenbank:XM_016987830.3%2CNASONIABASE:NV50866;Parent=rna-XM_016987830.3
NW_022279623.1	Gnomon	exon	2504860	2504984	.	+	.	ID=exon-XM_016987830.3-19;Dbxref=GeneID:100115220%2CGenbank:XM_016987830.3%2CNASONIABASE:NV50866;Parent=rna-XM_016987830.3
NW_022279623.1	Gnomon	CDS	1032448	1032687	.	-	0	Name=XP_032457633.1;ID=cds-XP_032457633.1;Dbxref=GeneID:100118853%2CGenbank:XP_032457633.1%2CNASONIABASE:NV16274;Parent=rna-XM_032601742.1
NW_022279623.1	Gnomon	CDS	1031201	1031348	.	-	0	Name=XP_032457633.1;ID=cds-XP_032457633.1;Dbxref=GeneID:100118853%2CGenbank:XP_032457633.1%2CNASONIABASE:NV16274;Parent=rna-XM_032601742.1
NW_022279623.1	Gnomon	CDS	1030455	1030577	.	-	0	Name=XP_032457633.1;ID=cds-XP_032457633.1;Dbxref=GeneID:100118853%2CGenbank:XP_032457633.1%2CNASONIABASE:NV16274;Parent=rna-XM_032601742.1
NW_022279623.1	Gnomon	CDS	1030249	1030352	.	-	0	Name=XP_032457633.1;ID=cds-XP_032457633.1;Dbxref=GeneID:100118853%2CGenbank:XP_032457633.1%2CNASONIABASE:NV16274;Parent=rna-XM_032601742.1
NW_022279623.1	Gnomon	CDS	1029241	1029375	.	-	0	Name=XP_032457633.1;ID=cds-XP_032457633.1;Dbxref=GeneID:100118853%2CGenbank:XP_032457633.1%2CNASONIABASE:NV16274;Parent=rna-XM_032601742.1
NW_022279623.1	Gnomon	CDS	1024806	1024964	.	-	0	Name=XP_032457633.1;ID=cds-XP_032457633.1;Dbxref=GeneID:100118853%2CGenbank:XP_032457633.1%2CNASONIABASE:NV16274;Parent=rna-XM_032601742.1
NW_022279623.1	Gnomon	CDS	1024598	1024723	.	-	0	Name=XP_032457633.1;ID=cds-XP_032457633.1;Dbxref=GeneID:100118853%2CGenbank:XP_032457633.1%2CNASONIABASE:NV16274;Parent=rna-XM_032601742.1
NW_022279623.1	Gnomon	CDS	1024365	1024524	.	-	0	Name=XP_032457633.1;ID=cds-XP_032457633.1;Dbxref=GeneID:100118853%2CGenbank:XP_032457633.1%2CNASONIABASE:NV16274;Parent=rna-XM_032601742.1
NW_022279623.1	Gnomon	CDS	1021339	1021403	.	-	0	Name=XP_032457633.1;ID=cds-XP_032457633.1;Dbxref=GeneID:100118853%2CGenbank:XP_032457633.1%2CNASONIABASE:NV16274;Parent=rna-XM_032601742.1
NW_022279623.1	Gnomon	exon	2501497	2501704	.	+	.	ID=exon-XM_016987830.3-10;Dbxref=GeneID:100115220%2CGenbank:XM_016987830.3%2CNASONIABASE:NV50866;Parent=rna-XM_016987830.3
NW_022279623.1	Gnomon	exon	2501784	2502212	.	+	.	ID=exon-XM_016987830.3-11;Dbxref=GeneID:100115220%2CGenbank:XM_016987830.3%2CNASONIABASE:NV50866;Parent=rna-XM_016987830.3
NW_022279623.1	Gnomon	exon	2502289	2502511	.	+	.	ID=exon-XM_016987830.3-12;Dbxref=GeneID:100115220%2CGenbank:XM_016987830.3%2CNASONIABASE:NV50866;Parent=rna-XM_016987830.3
NW_022279623.1	Gnomon	exon	2502591	2502770	.	+	.	ID=exon-XM_016987830.3-13;Dbxref=GeneID:100115220%2CGenbank:XM_016987830.3%2CNASONIABASE:NV50866;Parent=rna-XM_016987830.3
NW_022279623.1	Gnomon	exon	2491382	2491496	.	+	.	ID=exon-XM_032601755.1-1;Dbxref=GeneID:100115220%2CGenbank:XM_032601755.1%2CNASONIABASE:NV50866;Parent=rna-XM_032601755.1
NW_022279623.1	Gnomon	exon	2500440	2500736	.	+	.	ID=exon-XM_032601755.1-8;Dbxref=GeneID:100115220%2CGenbank:XM_032601755.1%2CNASONIABASE:NV50866;Parent=rna-XM_032601755.1
NW_022279623.1	Gnomon	exon	2500801	2501176	.	+	.	ID=exon-XM_032601755.1-9;Dbxref=GeneID:100115220%2CGenbank:XM_032601755.1%2CNASONIABASE:NV50866;Parent=rna-XM_032601755.1
NW_022279623.1	Gnomon	exon	2499942	2500139	.	+	.	ID=exon-XM_032601755.1-6;Dbxref=GeneID:100115220%2CGenbank:XM_032601755.1%2CNASONIABASE:NV50866;Parent=rna-XM_032601755.1
NW_022279623.1	Gnomon	exon	2500272	2500370	.	+	.	ID=exon-XM_032601755.1-7;Dbxref=GeneID:100115220%2CGenbank:XM_032601755.1%2CNASONIABASE:NV50866;Parent=rna-XM_032601755.1
NW_022279623.1	Gnomon	exon	2499348	2499446	.	+	.	ID=exon-XM_032601755.1-4;Dbxref=GeneID:100115220%2CGenbank:XM_032601755.1%2CNASONIABASE:NV50866;Parent=rna-XM_032601755.1
NW_022279623.1	Gnomon	exon	2499539	2499637	.	+	.	ID=exon-XM_032601755.1-5;Dbxref=GeneID:100115220%2CGenbank:XM_032601755.1%2CNASONIABASE:NV50866;Parent=rna-XM_032601755.1
NW_022279623.1	Gnomon	exon	2492547	2493445	.	+	.	ID=exon-XM_032601755.1-2;Dbxref=GeneID:100115220%2CGenbank:XM_032601755.1%2CNASONIABASE:NV50866;Parent=rna-XM_032601755.1
NW_022279623.1	Gnomon	exon	2498728	2498859	.	+	.	ID=exon-XM_032601755.1-3;Dbxref=GeneID:100115220%2CGenbank:XM_032601755.1%2CNASONIABASE:NV50866;Parent=rna-XM_032601755.1
NW_022279623.1	Gnomon	exon	4296261	4296398	.	+	.	ID=exon-XM_016983977.2-1;Dbxref=GeneID:100115334%2CGenbank:XM_016983977.2%2CNASONIABASE:NV15791;Parent=rna-XM_016983977.2
NW_022279623.1	Gnomon	exon	4296684	4296924	.	+	.	ID=exon-XM_016983977.2-2;Dbxref=GeneID:100115334%2CGenbank:XM_016983977.2%2CNASONIABASE:NV15791;Parent=rna-XM_016983977.2
NW_022279623.1	Gnomon	exon	4297042	4297694	.	+	.	ID=exon-XM_016983977.2-3;Dbxref=GeneID:100115334%2CGenbank:XM_016983977.2%2CNASONIABASE:NV15791;Parent=rna-XM_016983977.2
NW_022279623.1	Gnomon	mRNA	906013	909033	.	+	.	Name=XM_003424261.4;ID=rna-XM_003424261.4;Dbxref=GeneID:100119455%2CGenbank:XM_003424261.4%2CNASONIABASE:NV50292;Parent=gene-LOC100119455
NW_022279623.1	Gnomon	mRNA	2326332	2342143	.	+	.	Name=XM_008216135.3;ID=rna-XM_008216135.3;Dbxref=GeneID:100116226%2CGenbank:XM_008216135.3%2CNASONIABASE:NV19009;Parent=gene-LOC100116226
NW_022279623.1	Gnomon	gene	3842279	3844924	.	+	.	Name=LOC107980932;ID=gene-LOC107980932;Dbxref=GeneID:107980932
NW_022279623.1	Gnomon	gene	4202604	4209684	.	+	.	Name=LOC107980924;ID=gene-LOC107980924;Dbxref=GeneID:107980924
NW_022279623.1	Gnomon	exon	1032448	1033051	.	-	.	ID=exon-XM_016988210.3-1;Dbxref=GeneID:100118853%2CGenbank:XM_016988210.3%2CNASONIABASE:NV16274;Parent=rna-XM_016988210.3
NW_022279623.1	Gnomon	exon	1024806	1024964	.	-	.	ID=exon-XM_016988210.3-6;Dbxref=GeneID:100118853%2CGenbank:XM_016988210.3%2CNASONIABASE:NV16274;Parent=rna-XM_016988210.3
NW_022279623.1	Gnomon	exon	1024598	1024723	.	-	.	ID=exon-XM_016988210.3-7;Dbxref=GeneID:100118853%2CGenbank:XM_016988210.3%2CNASONIABASE:NV16274;Parent=rna-XM_016988210.3
NW_022279623.1	Gnomon	exon	1024365	1024524	.	-	.	ID=exon-XM_016988210.3-8;Dbxref=GeneID:100118853%2CGenbank:XM_016988210.3%2CNASONIABASE:NV16274;Parent=rna-XM_016988210.3
NW_022279623.1	Gnomon	exon	1019019	1021289	.	-	.	ID=exon-XM_016988210.3-9;Dbxref=GeneID:100118853%2CGenbank:XM_016988210.3%2CNASONIABASE:NV16274;Parent=rna-XM_016988210.3
NW_022279623.1	Gnomon	exon	1031201	1031348	.	-	.	ID=exon-XM_016988210.3-2;Dbxref=GeneID:100118853%2CGenbank:XM_016988210.3%2CNASONIABASE:NV16274;Parent=rna-XM_016988210.3
NW_022279623.1	Gnomon	exon	1030455	1030577	.	-	.	ID=exon-XM_016988210.3-3;Dbxref=GeneID:100118853%2CGenbank:XM_016988210.3%2CNASONIABASE:NV16274;Parent=rna-XM_016988210.3
NW_022279623.1	Gnomon	exon	1030249	1030352	.	-	.	ID=exon-XM_016988210.3-4;Dbxref=GeneID:100118853%2CGenbank:XM_016988210.3%2CNASONIABASE:NV16274;Parent=rna-XM_016988210.3
NW_022279623.1	Gnomon	exon	1029241	1029375	.	-	.	ID=exon-XM_016988210.3-5;Dbxref=GeneID:100118853%2CGenbank:XM_016988210.3%2CNASONIABASE:NV16274;Parent=rna-XM_016988210.3
NW_022279623.1	Gnomon	exon	2505317	2505322	.	+	.	ID=exon-XM_016987823.3-21;Dbxref=GeneID:100115220%2CGenbank:XM_016987823.3%2CNASONIABASE:NV50866;Parent=rna-XM_016987823.3
NW_022279623.1	Gnomon	exon	2505489	2505606	.	+	.	ID=exon-XM_016987823.3-22;Dbxref=GeneID:100115220%2CGenbank:XM_016987823.3%2CNASONIABASE:NV50866;Parent=rna-XM_016987823.3
NW_022279623.1	Gnomon	exon	2508123	2510333	.	+	.	ID=exon-XM_016987823.3-23;Dbxref=GeneID:100115220%2CGenbank:XM_016987823.3%2CNASONIABASE:NV50866;Parent=rna-XM_016987823.3
NW_022279623.1	Gnomon	exon	2501259	2501423	.	+	.	ID=exon-XM_016987823.3-10;Dbxref=GeneID:100115220%2CGenbank:XM_016987823.3%2CNASONIABASE:NV50866;Parent=rna-XM_016987823.3
NW_022279623.1	Gnomon	exon	2501497	2501704	.	+	.	ID=exon-XM_016987823.3-11;Dbxref=GeneID:100115220%2CGenbank:XM_016987823.3%2CNASONIABASE:NV50866;Parent=rna-XM_016987823.3
NW_022279623.1	Gnomon	exon	2501784	2502212	.	+	.	ID=exon-XM_016987823.3-12;Dbxref=GeneID:100115220%2CGenbank:XM_016987823.3%2CNASONIABASE:NV50866;Parent=rna-XM_016987823.3
NW_022279623.1	Gnomon	exon	2502289	2502511	.	+	.	ID=exon-XM_016987823.3-13;Dbxref=GeneID:100115220%2CGenbank:XM_016987823.3%2CNASONIABASE:NV50866;Parent=rna-XM_016987823.3
NW_022279623.1	Gnomon	exon	2502591	2502770	.	+	.	ID=exon-XM_016987823.3-14;Dbxref=GeneID:100115220%2CGenbank:XM_016987823.3%2CNASONIABASE:NV50866;Parent=rna-XM_016987823.3
NW_022279623.1	Gnomon	exon	2502851	2503313	.	+	.	ID=exon-XM_016987823.3-15;Dbxref=GeneID:100115220%2CGenbank:XM_016987823.3%2CNASONIABASE:NV50866;Parent=rna-XM_016987823.3
NW_022279623.1	Gnomon	exon	2503538	2503703	.	+	.	ID=exon-XM_016987823.3-16;Dbxref=GeneID:100115220%2CGenbank:XM_016987823.3%2CNASONIABASE:NV50866;Parent=rna-XM_016987823.3
NW_022279623.1	Gnomon	exon	2503782	2504289	.	+	.	ID=exon-XM_016987823.3-17;Dbxref=GeneID:100115220%2CGenbank:XM_016987823.3%2CNASONIABASE:NV50866;Parent=rna-XM_016987823.3
NW_022279623.1	Gnomon	exon	2504387	2504560	.	+	.	ID=exon-XM_016987823.3-18;Dbxref=GeneID:100115220%2CGenbank:XM_016987823.3%2CNASONIABASE:NV50866;Parent=rna-XM_016987823.3
NW_022279623.1	Gnomon	exon	2504644	2504791	.	+	.	ID=exon-XM_016987823.3-19;Dbxref=GeneID:100115220%2CGenbank:XM_016987823.3%2CNASONIABASE:NV50866;Parent=rna-XM_016987823.3
NW_022279623.1	Gnomon	exon	2504860	2504984	.	+	.	ID=exon-XM_016987823.3-20;Dbxref=GeneID:100115220%2CGenbank:XM_016987823.3%2CNASONIABASE:NV50866;Parent=rna-XM_016987823.3
NW_022279623.1	Gnomon	gene	3266453	3267216	.	-	.	Name=LOC107980958;ID=gene-LOC107980958;Dbxref=GeneID:107980958
NW_022279623.1	Gnomon	CDS	231316	231352	.	-	0	Name=XP_031781561.1;ID=cds-XP_031781561.1;Dbxref=GeneID:107981805%2CGenbank:XP_031781561.1;Parent=rna-XM_031925701.1
NW_022279623.1	Gnomon	CDS	230917	231224	.	-	0	Name=XP_031781561.1;ID=cds-XP_031781561.1;Dbxref=GeneID:107981805%2CGenbank:XP_031781561.1;Parent=rna-XM_031925701.1
NW_022279623.1	Gnomon	exon	3971658	3971796	.	+	.	ID=exon-XM_008209569.3-4;Dbxref=GeneID:100117261%2CGenbank:XM_008209569.3%2CNASONIABASE:NV15824;Parent=rna-XM_008209569.3
NW_022279623.1	Gnomon	exon	3986290	3986420	.	+	.	ID=exon-XM_008209569.3-5;Dbxref=GeneID:100117261%2CGenbank:XM_008209569.3%2CNASONIABASE:NV15824;Parent=rna-XM_008209569.3
NW_022279623.1	Gnomon	exon	3904015	3904082	.	+	.	ID=exon-XM_008209569.3-2;Dbxref=GeneID:100117261%2CGenbank:XM_008209569.3%2CNASONIABASE:NV15824;Parent=rna-XM_008209569.3
NW_022279623.1	Gnomon	exon	3971315	3971439	.	+	.	ID=exon-XM_008209569.3-3;Dbxref=GeneID:100117261%2CGenbank:XM_008209569.3%2CNASONIABASE:NV15824;Parent=rna-XM_008209569.3
NW_022279623.1	Gnomon	exon	3992579	3992808	.	+	.	ID=exon-XM_008209569.3-8;Dbxref=GeneID:100117261%2CGenbank:XM_008209569.3%2CNASONIABASE:NV15824;Parent=rna-XM_008209569.3
NW_022279623.1	Gnomon	exon	3992955	3993189	.	+	.	ID=exon-XM_008209569.3-9;Dbxref=GeneID:100117261%2CGenbank:XM_008209569.3%2CNASONIABASE:NV15824;Parent=rna-XM_008209569.3
NW_022279623.1	Gnomon	exon	3990637	3990792	.	+	.	ID=exon-XM_008209569.3-6;Dbxref=GeneID:100117261%2CGenbank:XM_008209569.3%2CNASONIABASE:NV15824;Parent=rna-XM_008209569.3
NW_022279623.1	Gnomon	exon	3992286	3992501	.	+	.	ID=exon-XM_008209569.3-7;Dbxref=GeneID:100117261%2CGenbank:XM_008209569.3%2CNASONIABASE:NV15824;Parent=rna-XM_008209569.3
NW_022279623.1	Gnomon	exon	3869550	3870591	.	+	.	ID=exon-XM_008209569.3-1;Dbxref=GeneID:100117261%2CGenbank:XM_008209569.3%2CNASONIABASE:NV15824;Parent=rna-XM_008209569.3
NW_022279623.1	Gnomon	exon	4182358	4182507	.	-	.	ID=exon-XM_031925668.2-2;Dbxref=GeneID:100116709%2CGenbank:XM_031925668.2%2CNASONIABASE:NV15813;Parent=rna-XM_031925668.2
NW_022279623.1	Gnomon	exon	4181417	4181480	.	-	.	ID=exon-XM_031925668.2-3;Dbxref=GeneID:100116709%2CGenbank:XM_031925668.2%2CNASONIABASE:NV15813;Parent=rna-XM_031925668.2
NW_022279623.1	Gnomon	exon	4181220	4181324	.	-	.	ID=exon-XM_031925668.2-4;Dbxref=GeneID:100116709%2CGenbank:XM_031925668.2%2CNASONIABASE:NV15813;Parent=rna-XM_031925668.2
NW_022279623.1	Gnomon	exon	4180874	4181139	.	-	.	ID=exon-XM_031925668.2-5;Dbxref=GeneID:100116709%2CGenbank:XM_031925668.2%2CNASONIABASE:NV15813;Parent=rna-XM_031925668.2
NW_022279623.1	Gnomon	exon	4182899	4183207	.	-	.	ID=exon-XM_031925668.2-1;Dbxref=GeneID:100116709%2CGenbank:XM_031925668.2%2CNASONIABASE:NV15813;Parent=rna-XM_031925668.2
NW_022279623.1	Gnomon	exon	4180631	4180790	.	-	.	ID=exon-XM_031925668.2-6;Dbxref=GeneID:100116709%2CGenbank:XM_031925668.2%2CNASONIABASE:NV15813;Parent=rna-XM_031925668.2
NW_022279623.1	Gnomon	exon	4180233	4180562	.	-	.	ID=exon-XM_031925668.2-7;Dbxref=GeneID:100116709%2CGenbank:XM_031925668.2%2CNASONIABASE:NV15813;Parent=rna-XM_031925668.2
NW_022279623.1	Gnomon	exon	4179684	4180146	.	-	.	ID=exon-XM_031925668.2-8;Dbxref=GeneID:100116709%2CGenbank:XM_031925668.2%2CNASONIABASE:NV15813;Parent=rna-XM_031925668.2
NW_022279623.1	Gnomon	CDS	304235	304255	.	+	0	Name=XP_031781467.1;ID=cds-XP_031781467.1;Dbxref=GeneID:100500744%2CGenbank:XP_031781467.1;Parent=rna-XM_031925607.2
NW_022279623.1	Gnomon	CDS	304504	304606	.	+	0	Name=XP_031781467.1;ID=cds-XP_031781467.1;Dbxref=GeneID:100500744%2CGenbank:XP_031781467.1;Parent=rna-XM_031925607.2
NW_022279623.1	Gnomon	CDS	304698	304903	.	+	0	Name=XP_031781467.1;ID=cds-XP_031781467.1;Dbxref=GeneID:100500744%2CGenbank:XP_031781467.1;Parent=rna-XM_031925607.2
NW_022279623.1	Gnomon	CDS	304982	305179	.	+	0	Name=XP_031781467.1;ID=cds-XP_031781467.1;Dbxref=GeneID:100500744%2CGenbank:XP_031781467.1;Parent=rna-XM_031925607.2
NW_022279623.1	Gnomon	CDS	305330	305435	.	+	0	Name=XP_031781467.1;ID=cds-XP_031781467.1;Dbxref=GeneID:100500744%2CGenbank:XP_031781467.1;Parent=rna-XM_031925607.2
NW_022279623.1	Gnomon	CDS	305520	305650	.	+	0	Name=XP_031781467.1;ID=cds-XP_031781467.1;Dbxref=GeneID:100500744%2CGenbank:XP_031781467.1;Parent=rna-XM_031925607.2
NW_022279623.1	Gnomon	CDS	305735	306006	.	+	0	Name=XP_031781467.1;ID=cds-XP_031781467.1;Dbxref=GeneID:100500744%2CGenbank:XP_031781467.1;Parent=rna-XM_031925607.2
NW_022279623.1	Gnomon	CDS	306103	306199	.	+	0	Name=XP_031781467.1;ID=cds-XP_031781467.1;Dbxref=GeneID:100500744%2CGenbank:XP_031781467.1;Parent=rna-XM_031925607.2
NW_022279623.1	Gnomon	exon	3680665	3681284	.	-	.	ID=exon-XM_032601688.1-10;Dbxref=GeneID:100117528%2CGenbank:XM_032601688.1%2CNASONIABASE:NV15827;Parent=rna-XM_032601688.1
NW_022279623.1	Gnomon	exon	3184123	3184239	.	-	.	ID=exon-XM_032601760.1-10;Dbxref=GeneID:100118625%2CGenbank:XM_032601760.1%2CNASONIABASE:NV15838;Parent=rna-XM_032601760.1
NW_022279623.1	Gnomon	CDS	1032448	1032687	.	-	0	Name=XP_032457634.1;ID=cds-XP_032457634.1;Dbxref=GeneID:100118853%2CGenbank:XP_032457634.1%2CNASONIABASE:NV16274;Parent=rna-XM_032601743.1
NW_022279623.1	Gnomon	CDS	1031201	1031348	.	-	0	Name=XP_032457634.1;ID=cds-XP_032457634.1;Dbxref=GeneID:100118853%2CGenbank:XP_032457634.1%2CNASONIABASE:NV16274;Parent=rna-XM_032601743.1
NW_022279623.1	Gnomon	CDS	1030455	1030577	.	-	0	Name=XP_032457634.1;ID=cds-XP_032457634.1;Dbxref=GeneID:100118853%2CGenbank:XP_032457634.1%2CNASONIABASE:NV16274;Parent=rna-XM_032601743.1
NW_022279623.1	Gnomon	CDS	1030249	1030352	.	-	0	Name=XP_032457634.1;ID=cds-XP_032457634.1;Dbxref=GeneID:100118853%2CGenbank:XP_032457634.1%2CNASONIABASE:NV16274;Parent=rna-XM_032601743.1
NW_022279623.1	Gnomon	CDS	1027665	1027799	.	-	0	Name=XP_032457634.1;ID=cds-XP_032457634.1;Dbxref=GeneID:100118853%2CGenbank:XP_032457634.1%2CNASONIABASE:NV16274;Parent=rna-XM_032601743.1
NW_022279623.1	Gnomon	CDS	1024806	1024964	.	-	0	Name=XP_032457634.1;ID=cds-XP_032457634.1;Dbxref=GeneID:100118853%2CGenbank:XP_032457634.1%2CNASONIABASE:NV16274;Parent=rna-XM_032601743.1
NW_022279623.1	Gnomon	CDS	1024598	1024723	.	-	0	Name=XP_032457634.1;ID=cds-XP_032457634.1;Dbxref=GeneID:100118853%2CGenbank:XP_032457634.1%2CNASONIABASE:NV16274;Parent=rna-XM_032601743.1
NW_022279623.1	Gnomon	CDS	1024365	1024524	.	-	0	Name=XP_032457634.1;ID=cds-XP_032457634.1;Dbxref=GeneID:100118853%2CGenbank:XP_032457634.1%2CNASONIABASE:NV16274;Parent=rna-XM_032601743.1
NW_022279623.1	Gnomon	CDS	1021339	1021403	.	-	0	Name=XP_032457634.1;ID=cds-XP_032457634.1;Dbxref=GeneID:100118853%2CGenbank:XP_032457634.1%2CNASONIABASE:NV16274;Parent=rna-XM_032601743.1
NW_022279623.1	Gnomon	CDS	4006204	4006794	.	+	0	Name=XP_003426766.1;ID=cds-XP_003426766.1;Dbxref=GeneID:100679785%2CGenbank:XP_003426766.1;Parent=rna-XM_003426718.5
NW_022279623.1	Gnomon	exon	2037392	2037602	.	-	.	ID=exon-XM_016988788.3-2;Dbxref=GeneID:100118963%2CGenbank:XM_016988788.3%2CNASONIABASE:NV17076;Parent=rna-XM_016988788.3
NW_022279623.1	Gnomon	exon	2032230	2032476	.	-	.	ID=exon-XM_016988788.3-3;Dbxref=GeneID:100118963%2CGenbank:XM_016988788.3%2CNASONIABASE:NV17076;Parent=rna-XM_016988788.3
NW_022279623.1	Gnomon	exon	2040746	2041387	.	-	.	ID=exon-XM_016988788.3-1;Dbxref=GeneID:100118963%2CGenbank:XM_016988788.3%2CNASONIABASE:NV17076;Parent=rna-XM_016988788.3
NW_022279623.1	Gnomon	exon	2019803	2020047	.	-	.	ID=exon-XM_016988788.3-8;Dbxref=GeneID:100118963%2CGenbank:XM_016988788.3%2CNASONIABASE:NV17076;Parent=rna-XM_016988788.3
NW_022279623.1	Gnomon	exon	2019446	2019714	.	-	.	ID=exon-XM_016988788.3-9;Dbxref=GeneID:100118963%2CGenbank:XM_016988788.3%2CNASONIABASE:NV17076;Parent=rna-XM_016988788.3
NW_022279623.1	Gnomon	exon	2024959	2025123	.	-	.	ID=exon-XM_016988788.3-6;Dbxref=GeneID:100118963%2CGenbank:XM_016988788.3%2CNASONIABASE:NV17076;Parent=rna-XM_016988788.3
NW_022279623.1	Gnomon	exon	2024658	2024728	.	-	.	ID=exon-XM_016988788.3-7;Dbxref=GeneID:100118963%2CGenbank:XM_016988788.3%2CNASONIABASE:NV17076;Parent=rna-XM_016988788.3
NW_022279623.1	Gnomon	exon	2031961	2032141	.	-	.	ID=exon-XM_016988788.3-4;Dbxref=GeneID:100118963%2CGenbank:XM_016988788.3%2CNASONIABASE:NV17076;Parent=rna-XM_016988788.3
NW_022279623.1	Gnomon	exon	2028108	2028384	.	-	.	ID=exon-XM_016988788.3-5;Dbxref=GeneID:100118963%2CGenbank:XM_016988788.3%2CNASONIABASE:NV17076;Parent=rna-XM_016988788.3
NW_022279623.1	Gnomon	exon	346211	346346	.	-	.	ID=exon-XM_008210773.3-5;Dbxref=GeneID:100120324%2CGenbank:XM_008210773.3%2CNASONIABASE:NV16307;Parent=rna-XM_008210773.3
NW_022279623.1	Gnomon	exon	345962	346122	.	-	.	ID=exon-XM_008210773.3-6;Dbxref=GeneID:100120324%2CGenbank:XM_008210773.3%2CNASONIABASE:NV16307;Parent=rna-XM_008210773.3
NW_022279623.1	Gnomon	exon	345712	345883	.	-	.	ID=exon-XM_008210773.3-7;Dbxref=GeneID:100120324%2CGenbank:XM_008210773.3%2CNASONIABASE:NV16307;Parent=rna-XM_008210773.3
NW_022279623.1	Gnomon	exon	345041	345635	.	-	.	ID=exon-XM_008210773.3-8;Dbxref=GeneID:100120324%2CGenbank:XM_008210773.3%2CNASONIABASE:NV16307;Parent=rna-XM_008210773.3
NW_022279623.1	Gnomon	exon	344860	344969	.	-	.	ID=exon-XM_008210773.3-9;Dbxref=GeneID:100120324%2CGenbank:XM_008210773.3%2CNASONIABASE:NV16307;Parent=rna-XM_008210773.3
NW_022279623.1	Gnomon	exon	347522	348418	.	-	.	ID=exon-XM_008210773.3-1;Dbxref=GeneID:100120324%2CGenbank:XM_008210773.3%2CNASONIABASE:NV16307;Parent=rna-XM_008210773.3
NW_022279623.1	Gnomon	exon	347268	347422	.	-	.	ID=exon-XM_008210773.3-2;Dbxref=GeneID:100120324%2CGenbank:XM_008210773.3%2CNASONIABASE:NV16307;Parent=rna-XM_008210773.3
NW_022279623.1	Gnomon	exon	346692	346809	.	-	.	ID=exon-XM_008210773.3-3;Dbxref=GeneID:100120324%2CGenbank:XM_008210773.3%2CNASONIABASE:NV16307;Parent=rna-XM_008210773.3
NW_022279623.1	Gnomon	exon	346426	346604	.	-	.	ID=exon-XM_008210773.3-4;Dbxref=GeneID:100120324%2CGenbank:XM_008210773.3%2CNASONIABASE:NV16307;Parent=rna-XM_008210773.3
NW_022279623.1	Gnomon	exon	1051200	1051452	.	-	.	ID=exon-XM_032601695.1-52;Dbxref=GeneID:100118775%2CGenbank:XM_032601695.1%2CNASONIABASE:NV16272;Parent=rna-XM_032601695.1
NW_022279623.1	Gnomon	exon	1051800	1051996	.	-	.	ID=exon-XM_032601695.1-50;Dbxref=GeneID:100118775%2CGenbank:XM_032601695.1%2CNASONIABASE:NV16272;Parent=rna-XM_032601695.1
NW_022279623.1	Gnomon	exon	1051536	1051687	.	-	.	ID=exon-XM_032601695.1-51;Dbxref=GeneID:100118775%2CGenbank:XM_032601695.1%2CNASONIABASE:NV16272;Parent=rna-XM_032601695.1
NW_022279623.1	Gnomon	mRNA	2426842	2455966	.	+	.	Name=XM_003426360.5;ID=rna-XM_003426360.5;Dbxref=GeneID:100677815%2CGenbank:XM_003426360.5;Parent=gene-LOC100677815
NW_022279623.1	Gnomon	exon	1052079	1052342	.	-	.	ID=exon-XM_032601695.1-49;Dbxref=GeneID:100118775%2CGenbank:XM_032601695.1%2CNASONIABASE:NV16272;Parent=rna-XM_032601695.1
NW_022279623.1	Gnomon	exon	1052791	1052871	.	-	.	ID=exon-XM_032601695.1-47;Dbxref=GeneID:100118775%2CGenbank:XM_032601695.1%2CNASONIABASE:NV16272;Parent=rna-XM_032601695.1
NW_022279623.1	Gnomon	exon	1052426	1052593	.	-	.	ID=exon-XM_032601695.1-48;Dbxref=GeneID:100118775%2CGenbank:XM_032601695.1%2CNASONIABASE:NV16272;Parent=rna-XM_032601695.1
NW_022279623.1	Gnomon	exon	1053398	1053582	.	-	.	ID=exon-XM_032601695.1-45;Dbxref=GeneID:100118775%2CGenbank:XM_032601695.1%2CNASONIABASE:NV16272;Parent=rna-XM_032601695.1
NW_022279623.1	Gnomon	exon	1052965	1053142	.	-	.	ID=exon-XM_032601695.1-46;Dbxref=GeneID:100118775%2CGenbank:XM_032601695.1%2CNASONIABASE:NV16272;Parent=rna-XM_032601695.1
NW_022279623.1	Gnomon	exon	1054727	1054879	.	-	.	ID=exon-XM_032601695.1-43;Dbxref=GeneID:100118775%2CGenbank:XM_032601695.1%2CNASONIABASE:NV16272;Parent=rna-XM_032601695.1
NW_022279623.1	Gnomon	exon	1054572	1054644	.	-	.	ID=exon-XM_032601695.1-44;Dbxref=GeneID:100118775%2CGenbank:XM_032601695.1%2CNASONIABASE:NV16272;Parent=rna-XM_032601695.1
NW_022279623.1	Gnomon	exon	1056359	1056499	.	-	.	ID=exon-XM_032601695.1-41;Dbxref=GeneID:100118775%2CGenbank:XM_032601695.1%2CNASONIABASE:NV16272;Parent=rna-XM_032601695.1
NW_022279623.1	Gnomon	exon	1054956	1055075	.	-	.	ID=exon-XM_032601695.1-42;Dbxref=GeneID:100118775%2CGenbank:XM_032601695.1%2CNASONIABASE:NV16272;Parent=rna-XM_032601695.1
NW_022279623.1	Gnomon	exon	1056592	1056704	.	-	.	ID=exon-XM_032601695.1-40;Dbxref=GeneID:100118775%2CGenbank:XM_032601695.1%2CNASONIABASE:NV16272;Parent=rna-XM_032601695.1
NW_022279623.1	Gnomon	exon	1063503	1063605	.	-	.	ID=exon-XM_032601695.1-38;Dbxref=GeneID:100118775%2CGenbank:XM_032601695.1%2CNASONIABASE:NV16272;Parent=rna-XM_032601695.1
NW_022279623.1	Gnomon	exon	1061539	1061654	.	-	.	ID=exon-XM_032601695.1-39;Dbxref=GeneID:100118775%2CGenbank:XM_032601695.1%2CNASONIABASE:NV16272;Parent=rna-XM_032601695.1
NW_022279623.1	Gnomon	exon	1107194	1107330	.	-	.	ID=exon-XM_032601695.1-36;Dbxref=GeneID:100118775%2CGenbank:XM_032601695.1%2CNASONIABASE:NV16272;Parent=rna-XM_032601695.1
NW_022279623.1	Gnomon	exon	1065764	1065881	.	-	.	ID=exon-XM_032601695.1-37;Dbxref=GeneID:100118775%2CGenbank:XM_032601695.1%2CNASONIABASE:NV16272;Parent=rna-XM_032601695.1
NW_022279623.1	Gnomon	exon	1107758	1107933	.	-	.	ID=exon-XM_032601695.1-34;Dbxref=GeneID:100118775%2CGenbank:XM_032601695.1%2CNASONIABASE:NV16272;Parent=rna-XM_032601695.1
NW_022279623.1	Gnomon	exon	1107406	1107680	.	-	.	ID=exon-XM_032601695.1-35;Dbxref=GeneID:100118775%2CGenbank:XM_032601695.1%2CNASONIABASE:NV16272;Parent=rna-XM_032601695.1
NW_022279623.1	Gnomon	exon	1108191	1108317	.	-	.	ID=exon-XM_032601695.1-32;Dbxref=GeneID:100118775%2CGenbank:XM_032601695.1%2CNASONIABASE:NV16272;Parent=rna-XM_032601695.1
NW_022279623.1	Gnomon	exon	1108006	1108114	.	-	.	ID=exon-XM_032601695.1-33;Dbxref=GeneID:100118775%2CGenbank:XM_032601695.1%2CNASONIABASE:NV16272;Parent=rna-XM_032601695.1
NW_022279623.1	Gnomon	exon	1109112	1109313	.	-	.	ID=exon-XM_032601695.1-30;Dbxref=GeneID:100118775%2CGenbank:XM_032601695.1%2CNASONIABASE:NV16272;Parent=rna-XM_032601695.1
NW_022279623.1	Gnomon	exon	1108684	1109025	.	-	.	ID=exon-XM_032601695.1-31;Dbxref=GeneID:100118775%2CGenbank:XM_032601695.1%2CNASONIABASE:NV16272;Parent=rna-XM_032601695.1
NW_022279623.1	Gnomon	exon	1110204	1110314	.	-	.	ID=exon-XM_032601695.1-29;Dbxref=GeneID:100118775%2CGenbank:XM_032601695.1%2CNASONIABASE:NV16272;Parent=rna-XM_032601695.1
NW_022279623.1	Gnomon	exon	1114231	1114614	.	-	.	ID=exon-XM_032601695.1-27;Dbxref=GeneID:100118775%2CGenbank:XM_032601695.1%2CNASONIABASE:NV16272;Parent=rna-XM_032601695.1
NW_022279623.1	Gnomon	exon	1112219	1112349	.	-	.	ID=exon-XM_032601695.1-28;Dbxref=GeneID:100118775%2CGenbank:XM_032601695.1%2CNASONIABASE:NV16272;Parent=rna-XM_032601695.1
NW_022279623.1	Gnomon	exon	1117046	1117153	.	-	.	ID=exon-XM_032601695.1-25;Dbxref=GeneID:100118775%2CGenbank:XM_032601695.1%2CNASONIABASE:NV16272;Parent=rna-XM_032601695.1
NW_022279623.1	Gnomon	exon	1116793	1116964	.	-	.	ID=exon-XM_032601695.1-26;Dbxref=GeneID:100118775%2CGenbank:XM_032601695.1%2CNASONIABASE:NV16272;Parent=rna-XM_032601695.1
NW_022279623.1	Gnomon	exon	1118508	1118687	.	-	.	ID=exon-XM_032601695.1-23;Dbxref=GeneID:100118775%2CGenbank:XM_032601695.1%2CNASONIABASE:NV16272;Parent=rna-XM_032601695.1
NW_022279623.1	Gnomon	exon	1117632	1117772	.	-	.	ID=exon-XM_032601695.1-24;Dbxref=GeneID:100118775%2CGenbank:XM_032601695.1%2CNASONIABASE:NV16272;Parent=rna-XM_032601695.1
NW_022279623.1	Gnomon	exon	1119036	1119201	.	-	.	ID=exon-XM_032601695.1-21;Dbxref=GeneID:100118775%2CGenbank:XM_032601695.1%2CNASONIABASE:NV16272;Parent=rna-XM_032601695.1
NW_022279623.1	Gnomon	exon	1118804	1118957	.	-	.	ID=exon-XM_032601695.1-22;Dbxref=GeneID:100118775%2CGenbank:XM_032601695.1%2CNASONIABASE:NV16272;Parent=rna-XM_032601695.1
NW_022279623.1	Gnomon	exon	1119346	1121098	.	-	.	ID=exon-XM_032601695.1-20;Dbxref=GeneID:100118775%2CGenbank:XM_032601695.1%2CNASONIABASE:NV16272;Parent=rna-XM_032601695.1
NW_022279623.1	Gnomon	CDS	931118	931417	.	+	0	Name=XP_031781560.1;ID=cds-XP_031781560.1;Dbxref=GeneID:107981736%2CGenbank:XP_031781560.1;Parent=rna-XM_031925700.1
NW_022279623.1	Gnomon	CDS	931803	931847	.	+	0	Name=XP_031781560.1;ID=cds-XP_031781560.1;Dbxref=GeneID:107981736%2CGenbank:XP_031781560.1;Parent=rna-XM_031925700.1
NW_022279623.1	Gnomon	exon	204300	204695	.	-	.	ID=exon-XM_031925624.1-1;Dbxref=GeneID:116416633%2CGenbank:XM_031925624.1;Parent=rna-XM_031925624.1
NW_022279623.1	Gnomon	exon	203882	204215	.	-	.	ID=exon-XM_031925624.1-2;Dbxref=GeneID:116416633%2CGenbank:XM_031925624.1;Parent=rna-XM_031925624.1
NW_022279623.1	Gnomon	exon	203579	203752	.	-	.	ID=exon-XM_031925624.1-3;Dbxref=GeneID:116416633%2CGenbank:XM_031925624.1;Parent=rna-XM_031925624.1
NW_022279623.1	Gnomon	exon	1121681	1121997	.	-	.	ID=exon-XM_032601695.1-18;Dbxref=GeneID:100118775%2CGenbank:XM_032601695.1%2CNASONIABASE:NV16272;Parent=rna-XM_032601695.1
NW_022279623.1	Gnomon	exon	1121356	1121577	.	-	.	ID=exon-XM_032601695.1-19;Dbxref=GeneID:100118775%2CGenbank:XM_032601695.1%2CNASONIABASE:NV16272;Parent=rna-XM_032601695.1
NW_022279623.1	Gnomon	exon	1122360	1122550	.	-	.	ID=exon-XM_032601695.1-16;Dbxref=GeneID:100118775%2CGenbank:XM_032601695.1%2CNASONIABASE:NV16272;Parent=rna-XM_032601695.1
NW_022279623.1	Gnomon	exon	1122089	1122279	.	-	.	ID=exon-XM_032601695.1-17;Dbxref=GeneID:100118775%2CGenbank:XM_032601695.1%2CNASONIABASE:NV16272;Parent=rna-XM_032601695.1
NW_022279623.1	Gnomon	exon	1123201	1123423	.	-	.	ID=exon-XM_032601695.1-14;Dbxref=GeneID:100118775%2CGenbank:XM_032601695.1%2CNASONIABASE:NV16272;Parent=rna-XM_032601695.1
NW_022279623.1	Gnomon	exon	1122630	1122772	.	-	.	ID=exon-XM_032601695.1-15;Dbxref=GeneID:100118775%2CGenbank:XM_032601695.1%2CNASONIABASE:NV16272;Parent=rna-XM_032601695.1
NW_022279623.1	Gnomon	exon	1125253	1125398	.	-	.	ID=exon-XM_032601695.1-12;Dbxref=GeneID:100118775%2CGenbank:XM_032601695.1%2CNASONIABASE:NV16272;Parent=rna-XM_032601695.1
NW_022279623.1	Gnomon	exon	1124868	1125081	.	-	.	ID=exon-XM_032601695.1-13;Dbxref=GeneID:100118775%2CGenbank:XM_032601695.1%2CNASONIABASE:NV16272;Parent=rna-XM_032601695.1
NW_022279623.1	Gnomon	exon	1126267	1126374	.	-	.	ID=exon-XM_032601695.1-10;Dbxref=GeneID:100118775%2CGenbank:XM_032601695.1%2CNASONIABASE:NV16272;Parent=rna-XM_032601695.1
NW_022279623.1	Gnomon	exon	1125515	1125655	.	-	.	ID=exon-XM_032601695.1-11;Dbxref=GeneID:100118775%2CGenbank:XM_032601695.1%2CNASONIABASE:NV16272;Parent=rna-XM_032601695.1
NW_022279623.1	Gnomon	CDS	521400	521492	.	+	0	Name=XP_031781466.1;ID=cds-XP_031781466.1;Dbxref=GeneID:100120058%2CGenbank:XP_031781466.1%2CNASONIABASE:NV16299;Parent=rna-XM_031925606.2
NW_022279623.1	Gnomon	CDS	521580	521687	.	+	0	Name=XP_031781466.1;ID=cds-XP_031781466.1;Dbxref=GeneID:100120058%2CGenbank:XP_031781466.1%2CNASONIABASE:NV16299;Parent=rna-XM_031925606.2
NW_022279623.1	Gnomon	CDS	521799	522089	.	+	0	Name=XP_031781466.1;ID=cds-XP_031781466.1;Dbxref=GeneID:100120058%2CGenbank:XP_031781466.1%2CNASONIABASE:NV16299;Parent=rna-XM_031925606.2
NW_022279623.1	Gnomon	CDS	523016	523151	.	+	0	Name=XP_031781466.1;ID=cds-XP_031781466.1;Dbxref=GeneID:100120058%2CGenbank:XP_031781466.1%2CNASONIABASE:NV16299;Parent=rna-XM_031925606.2
NW_022279623.1	Gnomon	CDS	523268	523338	.	+	0	Name=XP_031781466.1;ID=cds-XP_031781466.1;Dbxref=GeneID:100120058%2CGenbank:XP_031781466.1%2CNASONIABASE:NV16299;Parent=rna-XM_031925606.2
NW_022279623.1	Gnomon	CDS	523698	523783	.	+	0	Name=XP_031781466.1;ID=cds-XP_031781466.1;Dbxref=GeneID:100120058%2CGenbank:XP_031781466.1%2CNASONIABASE:NV16299;Parent=rna-XM_031925606.2
NW_022279623.1	Gnomon	CDS	523867	524002	.	+	0	Name=XP_031781466.1;ID=cds-XP_031781466.1;Dbxref=GeneID:100120058%2CGenbank:XP_031781466.1%2CNASONIABASE:NV16299;Parent=rna-XM_031925606.2
NW_022279623.1	Gnomon	CDS	524287	524394	.	+	0	Name=XP_031781466.1;ID=cds-XP_031781466.1;Dbxref=GeneID:100120058%2CGenbank:XP_031781466.1%2CNASONIABASE:NV16299;Parent=rna-XM_031925606.2
NW_022279623.1	Gnomon	CDS	524473	524769	.	+	0	Name=XP_031781466.1;ID=cds-XP_031781466.1;Dbxref=GeneID:100120058%2CGenbank:XP_031781466.1%2CNASONIABASE:NV16299;Parent=rna-XM_031925606.2
NW_022279623.1	Gnomon	exon	2470945	2471046	.	-	.	ID=exon-XM_031925742.2-5;Dbxref=GeneID:100678002%2CGenbank:XM_031925742.2;Parent=rna-XM_031925742.2
NW_022279623.1	Gnomon	exon	2470723	2470875	.	-	.	ID=exon-XM_031925742.2-6;Dbxref=GeneID:100678002%2CGenbank:XM_031925742.2;Parent=rna-XM_031925742.2
NW_022279623.1	Gnomon	exon	2472225	2473460	.	-	.	ID=exon-XM_031925742.2-1;Dbxref=GeneID:100678002%2CGenbank:XM_031925742.2;Parent=rna-XM_031925742.2
NW_022279623.1	Gnomon	exon	2471823	2471935	.	-	.	ID=exon-XM_031925742.2-2;Dbxref=GeneID:100678002%2CGenbank:XM_031925742.2;Parent=rna-XM_031925742.2
NW_022279623.1	Gnomon	exon	2471604	2471743	.	-	.	ID=exon-XM_031925742.2-3;Dbxref=GeneID:100678002%2CGenbank:XM_031925742.2;Parent=rna-XM_031925742.2
[truncated: 9,765 more rows]
