# Supplementary material for: Prevalent bee venom genes evolved before the aculeate stinger and eusociality
Source: BMC Biol. 2023 Oct 23;21:229. doi: 10.1186/s12915-023-01656-5 (PMC10591384; doi:10.1186/s12915-023-01656-5)
Supplement: Supplementary file 42 — Additional file 42. Gff files of all toxin gene annotations. [file 12915_2023_1656_MOESM42_ESM.zip › AdditionalFile9_ToxinGeneAnnotations/WUUM01000014.1._VA.gff_modified_Koludarov_et_al_2021.gff3]

##gff-version 3
##source-version geneious 2020.2.2
##sequence-region	WUUM01000014.1	1	7253126
WUUM01000014.1	Koludarov_et_al_2021	gene	3630112	3667953	.	-	.	Name=VA of uncertain structure
WUUM01000014.1	funannotate	exon	2976267	2976452	.	-	.	ID=ColletesGigas_011632-T1.exon2;Parent=ColletesGigas_011632-T1
WUUM01000014.1	funannotate	exon	2977427	2977447	.	-	.	ID=ColletesGigas_011632-T1.exon1;Parent=ColletesGigas_011632-T1
WUUM01000014.1	funannotate	gene	20294	29451	.	+	.	ID=ColletesGigas_011406
WUUM01000014.1	funannotate	gene	17058	18869	.	-	.	Name=RAB2A;ID=ColletesGigas_011405
WUUM01000014.1	funannotate	gene	3851	14444	.	-	.	Name=HIP1_11;ID=ColletesGigas_011404
WUUM01000014.1	funannotate	gene	35339	37253	.	-	.	ID=ColletesGigas_011409
WUUM01000014.1	funannotate	gene	34264	34743	.	+	.	Name=RPL21;ID=ColletesGigas_011408
WUUM01000014.1	funannotate	gene	32498	33418	.	-	.	Name=NXT1;ID=ColletesGigas_011407
WUUM01000014.1	funannotate	CDS	6466297	6466744	.	+	0	ID=ColletesGigas_011751-T1.cds;Parent=ColletesGigas_011751-T1
WUUM01000014.1	funannotate	CDS	6466914	6467014	.	+	0	ID=ColletesGigas_011751-T1.cds;Parent=ColletesGigas_011751-T1
WUUM01000014.1	funannotate	gene	69510	71136	.	-	.	Name=CSP6;ID=ColletesGigas_011417
WUUM01000014.1	funannotate	gene	67133	68953	.	+	.	Name=CDC2RK;ID=ColletesGigas_011416
WUUM01000014.1	funannotate	gene	58846	60895	.	-	.	ID=ColletesGigas_011415
WUUM01000014.1	funannotate	gene	55608	56805	.	-	.	ID=ColletesGigas_011414
WUUM01000014.1	funannotate	gene	83742	85336	.	-	.	ID=ColletesGigas_011419
WUUM01000014.1	funannotate	gene	76766	82646	.	+	.	ID=ColletesGigas_011418
WUUM01000014.1	funannotate	gene	52163	53806	.	-	.	ID=ColletesGigas_011413
WUUM01000014.1	funannotate	gene	48723	51209	.	+	.	Name=APC7;ID=ColletesGigas_011412
WUUM01000014.1	funannotate	gene	45814	48036	.	+	.	Name=AUT1;ID=ColletesGigas_011411
WUUM01000014.1	funannotate	gene	38996	43681	.	+	.	ID=ColletesGigas_011410
WUUM01000014.1	funannotate	CDS	1550060	1550414	.	+	0	ID=ColletesGigas_011523-T1.cds;Parent=ColletesGigas_011523-T1
WUUM01000014.1	funannotate	CDS	1551467	1551651	.	+	0	ID=ColletesGigas_011523-T1.cds;Parent=ColletesGigas_011523-T1
WUUM01000014.1	funannotate	CDS	1913932	1914132	.	+	0	ID=ColletesGigas_011545-T1.cds;Parent=ColletesGigas_011545-T1
WUUM01000014.1	funannotate	CDS	1914260	1914376	.	+	0	ID=ColletesGigas_011545-T1.cds;Parent=ColletesGigas_011545-T1
WUUM01000014.1	funannotate	CDS	1914675	1915089	.	+	0	ID=ColletesGigas_011545-T1.cds;Parent=ColletesGigas_011545-T1
WUUM01000014.1	funannotate	CDS	1915146	1915288	.	+	0	ID=ColletesGigas_011545-T1.cds;Parent=ColletesGigas_011545-T1
WUUM01000014.1	funannotate	CDS	1916689	1917081	.	+	0	ID=ColletesGigas_011545-T1.cds;Parent=ColletesGigas_011545-T1
WUUM01000014.1	funannotate	gene	187482	188827	.	+	.	ID=ColletesGigas_011428
WUUM01000014.1	funannotate	gene	167687	170983	.	-	.	ID=ColletesGigas_011427
WUUM01000014.1	funannotate	gene	147991	155032	.	-	.	Name=ADAMTSL1_2;ID=ColletesGigas_011426
WUUM01000014.1	funannotate	gene	127770	132584	.	-	.	Name=ADAMTSL1_1;ID=ColletesGigas_011425
WUUM01000014.1	funannotate	gene	199988	202054	.	+	.	ID=ColletesGigas_011429
WUUM01000014.1	funannotate	gene	87293	88372	.	+	.	ID=ColletesGigas_011420
WUUM01000014.1	funannotate	exon	376370	376625	.	+	.	ID=ColletesGigas_011452-T1.exon8;Parent=ColletesGigas_011452-T1
WUUM01000014.1	funannotate	exon	376748	377097	.	+	.	ID=ColletesGigas_011452-T1.exon9;Parent=ColletesGigas_011452-T1
WUUM01000014.1	funannotate	gene	127263	127692	.	+	.	ID=ColletesGigas_011424
WUUM01000014.1	funannotate	gene	112388	112880	.	+	.	ID=ColletesGigas_011423
WUUM01000014.1	funannotate	gene	105112	112253	.	-	.	ID=ColletesGigas_011422
WUUM01000014.1	funannotate	gene	90919	103962	.	-	.	ID=ColletesGigas_011421
WUUM01000014.1	funannotate	exon	373639	373931	.	+	.	ID=ColletesGigas_011452-T1.exon2;Parent=ColletesGigas_011452-T1
WUUM01000014.1	funannotate	exon	374018	374252	.	+	.	ID=ColletesGigas_011452-T1.exon3;Parent=ColletesGigas_011452-T1
WUUM01000014.1	funannotate	exon	373109	373130	.	+	.	ID=ColletesGigas_011452-T1.exon1;Parent=ColletesGigas_011452-T1
WUUM01000014.1	funannotate	exon	374919	375183	.	+	.	ID=ColletesGigas_011452-T1.exon6;Parent=ColletesGigas_011452-T1
WUUM01000014.1	funannotate	exon	375480	376216	.	+	.	ID=ColletesGigas_011452-T1.exon7;Parent=ColletesGigas_011452-T1
WUUM01000014.1	funannotate	exon	374338	374537	.	+	.	ID=ColletesGigas_011452-T1.exon4;Parent=ColletesGigas_011452-T1
WUUM01000014.1	funannotate	exon	374642	374836	.	+	.	ID=ColletesGigas_011452-T1.exon5;Parent=ColletesGigas_011452-T1
WUUM01000014.1	funannotate	CDS	5090078	5090137	.	+	0	ID=ColletesGigas_011702-T1.cds;Parent=ColletesGigas_011702-T1
WUUM01000014.1	funannotate	CDS	5090178	5090348	.	+	0	ID=ColletesGigas_011702-T1.cds;Parent=ColletesGigas_011702-T1
WUUM01000014.1	funannotate	exon	60620	60661	.	-	.	ID=ColletesGigas_011415-T1.exon2;Parent=ColletesGigas_011415-T1
WUUM01000014.1	funannotate	exon	60772	60895	.	-	.	ID=ColletesGigas_011415-T1.exon1;Parent=ColletesGigas_011415-T1
WUUM01000014.1	funannotate	exon	59673	59804	.	-	.	ID=ColletesGigas_011415-T1.exon6;Parent=ColletesGigas_011415-T1
WUUM01000014.1	funannotate	exon	59922	60133	.	-	.	ID=ColletesGigas_011415-T1.exon5;Parent=ColletesGigas_011415-T1
WUUM01000014.1	funannotate	exon	60230	60361	.	-	.	ID=ColletesGigas_011415-T1.exon4;Parent=ColletesGigas_011415-T1
WUUM01000014.1	funannotate	exon	60436	60540	.	-	.	ID=ColletesGigas_011415-T1.exon3;Parent=ColletesGigas_011415-T1
WUUM01000014.1	funannotate	exon	58846	58891	.	-	.	ID=ColletesGigas_011415-T1.exon9;Parent=ColletesGigas_011415-T1
WUUM01000014.1	funannotate	exon	58953	59353	.	-	.	ID=ColletesGigas_011415-T1.exon8;Parent=ColletesGigas_011415-T1
WUUM01000014.1	funannotate	exon	59412	59573	.	-	.	ID=ColletesGigas_011415-T1.exon7;Parent=ColletesGigas_011415-T1
WUUM01000014.1	funannotate	exon	7054863	7055102	.	-	.	ID=ColletesGigas_011812-T1.exon1;Parent=ColletesGigas_011812-T1
WUUM01000014.1	funannotate	exon	7054757	7054795	.	-	.	ID=ColletesGigas_011812-T1.exon2;Parent=ColletesGigas_011812-T1
WUUM01000014.1	funannotate	CDS	6699654	6699996	.	+	0	ID=ColletesGigas_011773-T1.cds;Parent=ColletesGigas_011773-T1
WUUM01000014.1	funannotate	CDS	6700209	6700576	.	+	0	ID=ColletesGigas_011773-T1.cds;Parent=ColletesGigas_011773-T1
WUUM01000014.1	funannotate	CDS	2459489	2459518	.	+	0	ID=ColletesGigas_011594-T1.cds;Parent=ColletesGigas_011594-T1
WUUM01000014.1	funannotate	CDS	2459747	2459902	.	+	0	ID=ColletesGigas_011594-T1.cds;Parent=ColletesGigas_011594-T1
WUUM01000014.1	funannotate	exon	2489172	2489267	.	-	.	ID=ColletesGigas_011599-T1.exon1;Parent=ColletesGigas_011599-T1
WUUM01000014.1	funannotate	exon	2487722	2488882	.	-	.	ID=ColletesGigas_011599-T1.exon2;Parent=ColletesGigas_011599-T1
WUUM01000014.1	funannotate	exon	2487510	2487643	.	-	.	ID=ColletesGigas_011599-T1.exon3;Parent=ColletesGigas_011599-T1
WUUM01000014.1	funannotate	exon	2486256	2487435	.	-	.	ID=ColletesGigas_011599-T1.exon4;Parent=ColletesGigas_011599-T1
WUUM01000014.1	funannotate	exon	2486083	2486178	.	-	.	ID=ColletesGigas_011599-T1.exon5;Parent=ColletesGigas_011599-T1
WUUM01000014.1	funannotate	exon	2485909	2486010	.	-	.	ID=ColletesGigas_011599-T1.exon6;Parent=ColletesGigas_011599-T1
WUUM01000014.1	funannotate	exon	1825650	1825691	.	+	.	ID=ColletesGigas_011542-T1.exon1;Parent=ColletesGigas_011542-T1
WUUM01000014.1	funannotate	exon	1830881	1831012	.	+	.	ID=ColletesGigas_011542-T1.exon3;Parent=ColletesGigas_011542-T1
WUUM01000014.1	funannotate	exon	1829271	1829276	.	+	.	ID=ColletesGigas_011542-T1.exon2;Parent=ColletesGigas_011542-T1
WUUM01000014.1	funannotate	CDS	678866	679054	.	+	0	ID=ColletesGigas_011471-T1.cds;Parent=ColletesGigas_011471-T1
WUUM01000014.1	funannotate	CDS	681631	681841	.	+	0	ID=ColletesGigas_011471-T1.cds;Parent=ColletesGigas_011471-T1
WUUM01000014.1	funannotate	CDS	684081	684265	.	+	0	ID=ColletesGigas_011471-T1.cds;Parent=ColletesGigas_011471-T1
WUUM01000014.1	funannotate	CDS	6024821	6024943	.	+	0	ID=ColletesGigas_011724-T1.cds;Parent=ColletesGigas_011724-T1
WUUM01000014.1	funannotate	CDS	6025015	6025172	.	+	0	ID=ColletesGigas_011724-T1.cds;Parent=ColletesGigas_011724-T1
WUUM01000014.1	funannotate	CDS	6025244	6025253	.	+	0	ID=ColletesGigas_011724-T1.cds;Parent=ColletesGigas_011724-T1
WUUM01000014.1	funannotate	gene	715105	717287	.	-	.	ID=ColletesGigas_011475
WUUM01000014.1	funannotate	exon	2061654	2061808	.	+	.	ID=ColletesGigas_011561-T1.exon5;Parent=ColletesGigas_011561-T1
WUUM01000014.1	funannotate	gene	704114	708049	.	-	.	ID=ColletesGigas_011474
WUUM01000014.1	funannotate	exon	2062843	2063011	.	+	.	ID=ColletesGigas_011561-T1.exon6;Parent=ColletesGigas_011561-T1
WUUM01000014.1	funannotate	gene	701710	703413	.	+	.	ID=ColletesGigas_011473
WUUM01000014.1	funannotate	exon	2061043	2061216	.	+	.	ID=ColletesGigas_011561-T1.exon3;Parent=ColletesGigas_011561-T1
WUUM01000014.1	funannotate	CDS	2151338	2151560	.	+	0	ID=ColletesGigas_011572-T1.cds;Parent=ColletesGigas_011572-T1
WUUM01000014.1	funannotate	CDS	2152513	2152605	.	+	0	ID=ColletesGigas_011572-T1.cds;Parent=ColletesGigas_011572-T1
WUUM01000014.1	funannotate	CDS	2153330	2153739	.	+	0	ID=ColletesGigas_011572-T1.cds;Parent=ColletesGigas_011572-T1
WUUM01000014.1	funannotate	CDS	2155639	2155803	.	+	0	ID=ColletesGigas_011572-T1.cds;Parent=ColletesGigas_011572-T1
WUUM01000014.1	funannotate	gene	700517	700807	.	-	.	ID=ColletesGigas_011472
WUUM01000014.1	funannotate	exon	2061291	2061394	.	+	.	ID=ColletesGigas_011561-T1.exon4;Parent=ColletesGigas_011561-T1
WUUM01000014.1	funannotate	gene	820535	821182	.	+	.	ID=ColletesGigas_011479
WUUM01000014.1	funannotate	exon	2058055	2058126	.	+	.	ID=ColletesGigas_011561-T1.exon1;Parent=ColletesGigas_011561-T1
WUUM01000014.1	funannotate	gene	816792	819745	.	+	.	ID=ColletesGigas_011478
WUUM01000014.1	funannotate	exon	2060393	2060614	.	+	.	ID=ColletesGigas_011561-T1.exon2;Parent=ColletesGigas_011561-T1
WUUM01000014.1	funannotate	gene	811827	814146	.	+	.	ID=ColletesGigas_011477
WUUM01000014.1	funannotate	gene	757485	759472	.	-	.	ID=ColletesGigas_011476
WUUM01000014.1	funannotate	gene	678866	684265	.	+	.	ID=ColletesGigas_011471
WUUM01000014.1	funannotate	exon	2064670	2064851	.	+	.	ID=ColletesGigas_011561-T1.exon9;Parent=ColletesGigas_011561-T1
WUUM01000014.1	funannotate	gene	648682	651620	.	+	.	ID=ColletesGigas_011470
WUUM01000014.1	funannotate	exon	2063252	2063500	.	+	.	ID=ColletesGigas_011561-T1.exon7;Parent=ColletesGigas_011561-T1
WUUM01000014.1	funannotate	exon	2063940	2064154	.	+	.	ID=ColletesGigas_011561-T1.exon8;Parent=ColletesGigas_011561-T1
WUUM01000014.1	funannotate	gene	974476	974691	.	+	.	ID=ColletesGigas_011486
WUUM01000014.1	funannotate	gene	939951	941215	.	-	.	ID=ColletesGigas_011485
WUUM01000014.1	funannotate	gene	910589	911395	.	+	.	ID=ColletesGigas_011484
WUUM01000014.1	funannotate	gene	902311	902485	.	+	.	ID=ColletesGigas_011483
WUUM01000014.1	funannotate	gene	1007409	1008406	.	-	.	ID=ColletesGigas_011489
WUUM01000014.1	funannotate	gene	992051	993094	.	+	.	ID=ColletesGigas_011488
WUUM01000014.1	funannotate	gene	978881	979453	.	+	.	ID=ColletesGigas_011487
WUUM01000014.1	funannotate	gene	897610	899132	.	+	.	ID=ColletesGigas_011482
WUUM01000014.1	funannotate	gene	877431	878323	.	-	.	ID=ColletesGigas_011481
WUUM01000014.1	funannotate	gene	857705	860008	.	-	.	ID=ColletesGigas_011480
WUUM01000014.1	funannotate	gene	1225886	1245266	.	+	.	ID=ColletesGigas_011497
WUUM01000014.1	funannotate	gene	1221399	1225124	.	+	.	ID=ColletesGigas_011496
WUUM01000014.1	funannotate	gene	1220142	1220816	.	-	.	ID=ColletesGigas_011495
WUUM01000014.1	funannotate	gene	1210456	1216228	.	-	.	ID=ColletesGigas_011494
WUUM01000014.1	funannotate	gene	1295178	1304459	.	+	.	ID=ColletesGigas_011499
WUUM01000014.1	funannotate	CDS	2114984	2115172	.	-	0	ID=ColletesGigas_011567-T1.cds;Parent=ColletesGigas_011567-T1
WUUM01000014.1	funannotate	gene	1252928	1256926	.	-	.	ID=ColletesGigas_011498
WUUM01000014.1	funannotate	exon	1325533	1325582	.	+	.	ID=ColletesGigas_011505-T1.exon1;Parent=ColletesGigas_011505-T1
WUUM01000014.1	funannotate	exon	1326577	1326774	.	+	.	ID=ColletesGigas_011505-T1.exon2;Parent=ColletesGigas_011505-T1
WUUM01000014.1	funannotate	exon	1326874	1327462	.	+	.	ID=ColletesGigas_011505-T1.exon3;Parent=ColletesGigas_011505-T1
WUUM01000014.1	funannotate	exon	684081	684265	.	+	.	ID=ColletesGigas_011471-T1.exon3;Parent=ColletesGigas_011471-T1
WUUM01000014.1	funannotate	gene	1167807	1168097	.	-	.	ID=ColletesGigas_011493
WUUM01000014.1	funannotate	gene	1135162	1141322	.	-	.	ID=ColletesGigas_011492
WUUM01000014.1	funannotate	exon	678866	679054	.	+	.	ID=ColletesGigas_011471-T1.exon1;Parent=ColletesGigas_011471-T1
WUUM01000014.1	funannotate	gene	1095851	1097257	.	+	.	ID=ColletesGigas_011491
WUUM01000014.1	funannotate	exon	681631	681841	.	+	.	ID=ColletesGigas_011471-T1.exon2;Parent=ColletesGigas_011471-T1
WUUM01000014.1	funannotate	gene	1047299	1049639	.	+	.	ID=ColletesGigas_011490
WUUM01000014.1	funannotate	CDS	1313236	1313238	.	-	0	ID=ColletesGigas_011501-T1.cds;Parent=ColletesGigas_011501-T1
WUUM01000014.1	funannotate	CDS	1312727	1313002	.	-	0	ID=ColletesGigas_011501-T1.cds;Parent=ColletesGigas_011501-T1
WUUM01000014.1	funannotate	exon	4735625	4735838	.	+	.	ID=ColletesGigas_011689-T1.exon7;Parent=ColletesGigas_011689-T1
WUUM01000014.1	funannotate	exon	4731477	4733152	.	+	.	ID=ColletesGigas_011689-T1.exon6;Parent=ColletesGigas_011689-T1
WUUM01000014.1	funannotate	exon	4740260	4740970	.	+	.	ID=ColletesGigas_011689-T1.exon9;Parent=ColletesGigas_011689-T1
WUUM01000014.1	funannotate	exon	4737542	4737725	.	+	.	ID=ColletesGigas_011689-T1.exon8;Parent=ColletesGigas_011689-T1
WUUM01000014.1	funannotate	exon	4723763	4724494	.	+	.	ID=ColletesGigas_011689-T1.exon3;Parent=ColletesGigas_011689-T1
WUUM01000014.1	funannotate	exon	4723623	4723689	.	+	.	ID=ColletesGigas_011689-T1.exon2;Parent=ColletesGigas_011689-T1
WUUM01000014.1	funannotate	exon	4730037	4730498	.	+	.	ID=ColletesGigas_011689-T1.exon5;Parent=ColletesGigas_011689-T1
WUUM01000014.1	funannotate	exon	4729747	4729872	.	+	.	ID=ColletesGigas_011689-T1.exon4;Parent=ColletesGigas_011689-T1
WUUM01000014.1	funannotate	exon	4723502	4723539	.	+	.	ID=ColletesGigas_011689-T1.exon1;Parent=ColletesGigas_011689-T1
WUUM01000014.1	funannotate	gene	313159	315491	.	-	.	Name=KATNA1;ID=ColletesGigas_011439
WUUM01000014.1	funannotate	gene	312061	312737	.	+	.	ID=ColletesGigas_011438
WUUM01000014.1	funannotate	gene	306024	310157	.	+	.	Name=EIF-4A;ID=ColletesGigas_011437
WUUM01000014.1	funannotate	gene	302870	304189	.	-	.	ID=ColletesGigas_011436
WUUM01000014.1	funannotate	gene	255397	255662	.	-	.	ID=ColletesGigas_011431
WUUM01000014.1	funannotate	gene	224709	230948	.	+	.	ID=ColletesGigas_011430
WUUM01000014.1	funannotate	gene	298323	301802	.	-	.	ID=ColletesGigas_011435
WUUM01000014.1	funannotate	gene	289629	291996	.	-	.	ID=ColletesGigas_011434
WUUM01000014.1	funannotate	gene	285719	287333	.	-	.	ID=ColletesGigas_011433
WUUM01000014.1	funannotate	gene	258698	260291	.	+	.	ID=ColletesGigas_011432
WUUM01000014.1	funannotate	CDS	1515052	1515187	.	+	0	ID=ColletesGigas_011518-T1.cds;Parent=ColletesGigas_011518-T1
WUUM01000014.1	funannotate	CDS	1515428	1515552	.	+	0	ID=ColletesGigas_011518-T1.cds;Parent=ColletesGigas_011518-T1
WUUM01000014.1	funannotate	exon	286805	287333	.	-	.	ID=ColletesGigas_011433-T1.exon1;Parent=ColletesGigas_011433-T1
WUUM01000014.1	funannotate	exon	285719	286749	.	-	.	ID=ColletesGigas_011433-T1.exon2;Parent=ColletesGigas_011433-T1
WUUM01000014.1	funannotate	gene	365482	367058	.	+	.	ID=ColletesGigas_011449
WUUM01000014.1	funannotate	gene	351220	361387	.	+	.	ID=ColletesGigas_011448
WUUM01000014.1	funannotate	gene	337209	338321	.	-	.	ID=ColletesGigas_011447
WUUM01000014.1	funannotate	exon	6317949	6318058	.	+	.	ID=ColletesGigas_011741-T1.exon1;Parent=ColletesGigas_011741-T1
WUUM01000014.1	funannotate	exon	6319126	6319324	.	+	.	ID=ColletesGigas_011741-T1.exon2;Parent=ColletesGigas_011741-T1
WUUM01000014.1	funannotate	gene	322470	325557	.	-	.	ID=ColletesGigas_011442
WUUM01000014.1	funannotate	exon	6323472	6323703	.	+	.	ID=ColletesGigas_011741-T1.exon3;Parent=ColletesGigas_011741-T1
WUUM01000014.1	funannotate	gene	320462	322189	.	+	.	ID=ColletesGigas_011441
WUUM01000014.1	funannotate	exon	6325319	6325417	.	+	.	ID=ColletesGigas_011741-T1.exon4;Parent=ColletesGigas_011741-T1
WUUM01000014.1	funannotate	gene	317193	318890	.	-	.	ID=ColletesGigas_011440
WUUM01000014.1	funannotate	exon	6325755	6325901	.	+	.	ID=ColletesGigas_011741-T1.exon5;Parent=ColletesGigas_011741-T1
WUUM01000014.1	funannotate	exon	6327041	6327319	.	+	.	ID=ColletesGigas_011741-T1.exon6;Parent=ColletesGigas_011741-T1
WUUM01000014.1	funannotate	gene	331108	332995	.	-	.	Name=FKBP59;ID=ColletesGigas_011446
WUUM01000014.1	funannotate	exon	6329087	6329202	.	+	.	ID=ColletesGigas_011741-T1.exon7;Parent=ColletesGigas_011741-T1
WUUM01000014.1	funannotate	gene	329510	330303	.	+	.	ID=ColletesGigas_011445
WUUM01000014.1	funannotate	exon	6332246	6332419	.	+	.	ID=ColletesGigas_011741-T1.exon8;Parent=ColletesGigas_011741-T1
WUUM01000014.1	funannotate	gene	327820	329341	.	-	.	ID=ColletesGigas_011444
WUUM01000014.1	funannotate	gene	326736	327485	.	+	.	ID=ColletesGigas_011443
WUUM01000014.1	funannotate	CDS	2370423	2370734	.	+	0	ID=ColletesGigas_011589-T1.cds;Parent=ColletesGigas_011589-T1
WUUM01000014.1	funannotate	gene	465849	469717	.	-	.	ID=ColletesGigas_011459
WUUM01000014.1	funannotate	gene	435048	437287	.	-	.	ID=ColletesGigas_011458
WUUM01000014.1	funannotate	gene	387082	388407	.	+	.	ID=ColletesGigas_011453
WUUM01000014.1	funannotate	gene	373109	377659	.	+	.	ID=ColletesGigas_011452
WUUM01000014.1	funannotate	gene	370688	371578	.	-	.	ID=ColletesGigas_011451
WUUM01000014.1	funannotate	gene	367644	370450	.	+	.	ID=ColletesGigas_011450
WUUM01000014.1	funannotate	gene	429457	429732	.	+	.	ID=ColletesGigas_011457
WUUM01000014.1	funannotate	gene	424487	425034	.	+	.	ID=ColletesGigas_011456
WUUM01000014.1	funannotate	gene	422947	423489	.	-	.	ID=ColletesGigas_011455
WUUM01000014.1	funannotate	gene	395426	396646	.	+	.	ID=ColletesGigas_011454
WUUM01000014.1	funannotate	mRNA	5125312	5130484	.	+	.	ID=ColletesGigas_011704-T1;Parent=ColletesGigas_011704
WUUM01000014.1	funannotate	exon	5104276	5104312	.	-	.	ID=ColletesGigas_011703-T1.exon1;Parent=ColletesGigas_011703-T1
WUUM01000014.1	funannotate	exon	5104005	5104189	.	-	.	ID=ColletesGigas_011703-T1.exon2;Parent=ColletesGigas_011703-T1
WUUM01000014.1	funannotate	gene	637948	640420	.	+	.	ID=ColletesGigas_011469
WUUM01000014.1	funannotate	gene	546754	552370	.	-	.	ID=ColletesGigas_011464
WUUM01000014.1	funannotate	gene	539872	542887	.	-	.	ID=ColletesGigas_011463
WUUM01000014.1	funannotate	gene	530096	535606	.	+	.	ID=ColletesGigas_011462
WUUM01000014.1	funannotate	gene	500721	505661	.	+	.	ID=ColletesGigas_011461
WUUM01000014.1	funannotate	gene	599544	600506	.	+	.	ID=ColletesGigas_011468
WUUM01000014.1	funannotate	gene	585576	592508	.	+	.	ID=ColletesGigas_011467
WUUM01000014.1	funannotate	gene	575632	580272	.	+	.	Name=GR1;ID=ColletesGigas_011466
WUUM01000014.1	funannotate	gene	569905	572216	.	-	.	ID=ColletesGigas_011465
WUUM01000014.1	funannotate	gene	477406	480720	.	+	.	ID=ColletesGigas_011460
WUUM01000014.1	funannotate	mRNA	569905	572216	.	-	.	ID=ColletesGigas_011465-T1;Parent=ColletesGigas_011465
WUUM01000014.1	funannotate	exon	2632613	2634690	.	+	.	ID=ColletesGigas_011614-T1.exon5;Parent=ColletesGigas_011614-T1
WUUM01000014.1	funannotate	exon	2632075	2632534	.	+	.	ID=ColletesGigas_011614-T1.exon4;Parent=ColletesGigas_011614-T1
WUUM01000014.1	funannotate	exon	2635074	2635776	.	+	.	ID=ColletesGigas_011614-T1.exon7;Parent=ColletesGigas_011614-T1
WUUM01000014.1	funannotate	exon	2634790	2634989	.	+	.	ID=ColletesGigas_011614-T1.exon6;Parent=ColletesGigas_011614-T1
WUUM01000014.1	funannotate	exon	2630655	2630994	.	+	.	ID=ColletesGigas_011614-T1.exon1;Parent=ColletesGigas_011614-T1
WUUM01000014.1	funannotate	exon	2631605	2631877	.	+	.	ID=ColletesGigas_011614-T1.exon3;Parent=ColletesGigas_011614-T1
WUUM01000014.1	funannotate	exon	2631077	2631453	.	+	.	ID=ColletesGigas_011614-T1.exon2;Parent=ColletesGigas_011614-T1
WUUM01000014.1	funannotate	exon	1049442	1049639	.	+	.	ID=ColletesGigas_011490-T1.exon2;Parent=ColletesGigas_011490-T1
WUUM01000014.1	funannotate	mRNA	5750477	5751270	.	-	.	ID=ColletesGigas_011716-T1;Dbxref=InterPro:IPR009057;Parent=ColletesGigas_011716
WUUM01000014.1	funannotate	mRNA	387082	388407	.	+	.	ID=ColletesGigas_011453-T1;Parent=ColletesGigas_011453
WUUM01000014.1	funannotate	exon	6316249	6316442	.	+	.	ID=ColletesGigas_011740-T1.exon1;Parent=ColletesGigas_011740-T1
WUUM01000014.1	funannotate	exon	1047299	1047613	.	+	.	ID=ColletesGigas_011490-T1.exon1;Parent=ColletesGigas_011490-T1
WUUM01000014.1	funannotate	CDS	6666061	6666174	.	-	0	ID=ColletesGigas_011768-T1.cds;Parent=ColletesGigas_011768-T1
WUUM01000014.1	funannotate	CDS	6665811	6666007	.	-	0	ID=ColletesGigas_011768-T1.cds;Parent=ColletesGigas_011768-T1
WUUM01000014.1	funannotate	CDS	6665491	6665749	.	-	0	ID=ColletesGigas_011768-T1.cds;Parent=ColletesGigas_011768-T1
WUUM01000014.1	funannotate	exon	6895354	6895498	.	+	.	ID=ColletesGigas_011798-T1.exon1;Parent=ColletesGigas_011798-T1
WUUM01000014.1	funannotate	exon	6316475	6316559	.	+	.	ID=ColletesGigas_011740-T1.exon2;Parent=ColletesGigas_011740-T1
WUUM01000014.1	funannotate	exon	6895563	6895654	.	+	.	ID=ColletesGigas_011798-T1.exon2;Parent=ColletesGigas_011798-T1
WUUM01000014.1	funannotate	CDS	76766	76782	.	+	0	ID=ColletesGigas_011418-T1.cds;Parent=ColletesGigas_011418-T1
WUUM01000014.1	funannotate	CDS	76851	77297	.	+	0	ID=ColletesGigas_011418-T1.cds;Parent=ColletesGigas_011418-T1
WUUM01000014.1	funannotate	CDS	77377	77670	.	+	0	ID=ColletesGigas_011418-T1.cds;Parent=ColletesGigas_011418-T1
WUUM01000014.1	funannotate	CDS	77757	78028	.	+	0	ID=ColletesGigas_011418-T1.cds;Parent=ColletesGigas_011418-T1
WUUM01000014.1	funannotate	CDS	78110	78285	.	+	0	ID=ColletesGigas_011418-T1.cds;Parent=ColletesGigas_011418-T1
WUUM01000014.1	funannotate	CDS	78363	78562	.	+	0	ID=ColletesGigas_011418-T1.cds;Parent=ColletesGigas_011418-T1
WUUM01000014.1	funannotate	CDS	78652	78969	.	+	0	ID=ColletesGigas_011418-T1.cds;Parent=ColletesGigas_011418-T1
WUUM01000014.1	funannotate	CDS	79033	79225	.	+	0	ID=ColletesGigas_011418-T1.cds;Parent=ColletesGigas_011418-T1
WUUM01000014.1	funannotate	CDS	79283	79408	.	+	0	ID=ColletesGigas_011418-T1.cds;Parent=ColletesGigas_011418-T1
WUUM01000014.1	funannotate	CDS	79627	80190	.	+	0	ID=ColletesGigas_011418-T1.cds;Parent=ColletesGigas_011418-T1
WUUM01000014.1	funannotate	CDS	80264	80420	.	+	0	ID=ColletesGigas_011418-T1.cds;Parent=ColletesGigas_011418-T1
WUUM01000014.1	funannotate	CDS	80488	81040	.	+	0	ID=ColletesGigas_011418-T1.cds;Parent=ColletesGigas_011418-T1
WUUM01000014.1	funannotate	CDS	81167	81395	.	+	0	ID=ColletesGigas_011418-T1.cds;Parent=ColletesGigas_011418-T1
WUUM01000014.1	funannotate	CDS	81775	82512	.	+	0	ID=ColletesGigas_011418-T1.cds;Parent=ColletesGigas_011418-T1
WUUM01000014.1	funannotate	CDS	82596	82646	.	+	0	ID=ColletesGigas_011418-T1.cds;Parent=ColletesGigas_011418-T1
WUUM01000014.1	funannotate	exon	5130063	5130484	.	+	.	ID=ColletesGigas_011704-T1.exon2;Parent=ColletesGigas_011704-T1
WUUM01000014.1	funannotate	CDS	4847093	4847293	.	+	0	ID=ColletesGigas_011695-T1.cds;Parent=ColletesGigas_011695-T1
WUUM01000014.1	funannotate	mRNA	4798303	4812333	.	-	.	ID=ColletesGigas_011694-T1;Ontology_term=GO:0016787;Dbxref=InterPro:IPR004963;Parent=ColletesGigas_011694
WUUM01000014.1	funannotate	mRNA	6080532	6081193	.	+	.	ID=ColletesGigas_011728-T1;Parent=ColletesGigas_011728
WUUM01000014.1	funannotate	CDS	329168	329341	.	-	0	ID=ColletesGigas_011444-T1.cds;Parent=ColletesGigas_011444-T1
WUUM01000014.1	funannotate	CDS	328757	328989	.	-	0	ID=ColletesGigas_011444-T1.cds;Parent=ColletesGigas_011444-T1
WUUM01000014.1	funannotate	CDS	328523	328625	.	-	0	ID=ColletesGigas_011444-T1.cds;Parent=ColletesGigas_011444-T1
WUUM01000014.1	funannotate	CDS	328062	328350	.	-	0	ID=ColletesGigas_011444-T1.cds;Parent=ColletesGigas_011444-T1
WUUM01000014.1	funannotate	CDS	327820	327956	.	-	0	ID=ColletesGigas_011444-T1.cds;Parent=ColletesGigas_011444-T1
WUUM01000014.1	funannotate	CDS	112237	112253	.	-	0	ID=ColletesGigas_011422-T1.cds;Parent=ColletesGigas_011422-T1
WUUM01000014.1	funannotate	CDS	111962	112152	.	-	0	ID=ColletesGigas_011422-T1.cds;Parent=ColletesGigas_011422-T1
WUUM01000014.1	funannotate	CDS	111389	111521	.	-	0	ID=ColletesGigas_011422-T1.cds;Parent=ColletesGigas_011422-T1
WUUM01000014.1	funannotate	CDS	106771	106873	.	-	0	ID=ColletesGigas_011422-T1.cds;Parent=ColletesGigas_011422-T1
WUUM01000014.1	funannotate	CDS	105112	105291	.	-	0	ID=ColletesGigas_011422-T1.cds;Parent=ColletesGigas_011422-T1
WUUM01000014.1	funannotate	mRNA	3919217	3923473	.	-	.	ID=ColletesGigas_011670-T1;Ontology_term=GO:0005085%2CGO:0005515%2CGO:0005737%2CGO:0035556;Dbxref=InterPro:IPR000219%2CInterPro:IPR001331%2CInterPro:IPR004148%2CInterPro:IPR035899%2CInterPro:IPR036028%2CInterPro:IPR001452%2CInterPro:IPR027267;Parent=ColletesGigas_011670
WUUM01000014.1	funannotate	mRNA	1047299	1049639	.	+	.	ID=ColletesGigas_011490-T1;Parent=ColletesGigas_011490
WUUM01000014.1	funannotate	mRNA	3911923	3912356	.	+	.	ID=ColletesGigas_011669-T1;Parent=ColletesGigas_011669
WUUM01000014.1	funannotate	mRNA	6515634	6518642	.	-	.	ID=ColletesGigas_011753-T1;Parent=ColletesGigas_011753
WUUM01000014.1	funannotate	mRNA	1007409	1008406	.	-	.	ID=ColletesGigas_011489-T1;Parent=ColletesGigas_011489
WUUM01000014.1	funannotate	mRNA	4397399	4398303	.	-	.	ID=ColletesGigas_011682-T1;Parent=ColletesGigas_011682
WUUM01000014.1	funannotate	exon	5125312	5125369	.	+	.	ID=ColletesGigas_011704-T1.exon1;Parent=ColletesGigas_011704-T1
WUUM01000014.1	funannotate	CDS	6427270	6427476	.	+	0	ID=ColletesGigas_011746-T1.cds;Parent=ColletesGigas_011746-T1
WUUM01000014.1	funannotate	mRNA	7179666	7180268	.	+	.	ID=ColletesGigas_011818-T1;Parent=ColletesGigas_011818
WUUM01000014.1	funannotate	exon	1551467	1551651	.	+	.	ID=ColletesGigas_011523-T1.exon2;Parent=ColletesGigas_011523-T1
WUUM01000014.1	funannotate	mRNA	811827	814146	.	+	.	ID=ColletesGigas_011477-T1;Parent=ColletesGigas_011477
WUUM01000014.1	funannotate	exon	1550060	1550414	.	+	.	ID=ColletesGigas_011523-T1.exon1;Parent=ColletesGigas_011523-T1
WUUM01000014.1	funannotate	exon	289629	290064	.	-	.	ID=ColletesGigas_011434-T1.exon3;Parent=ColletesGigas_011434-T1
WUUM01000014.1	funannotate	exon	290829	291554	.	-	.	ID=ColletesGigas_011434-T1.exon2;Parent=ColletesGigas_011434-T1
WUUM01000014.1	funannotate	exon	291932	291996	.	-	.	ID=ColletesGigas_011434-T1.exon1;Parent=ColletesGigas_011434-T1
WUUM01000014.1	funannotate	exon	388252	388407	.	+	.	ID=ColletesGigas_011453-T1.exon4;Parent=ColletesGigas_011453-T1
WUUM01000014.1	funannotate	exon	387899	388031	.	+	.	ID=ColletesGigas_011453-T1.exon3;Parent=ColletesGigas_011453-T1
WUUM01000014.1	funannotate	exon	387467	387558	.	+	.	ID=ColletesGigas_011453-T1.exon2;Parent=ColletesGigas_011453-T1
WUUM01000014.1	funannotate	exon	387082	387117	.	+	.	ID=ColletesGigas_011453-T1.exon1;Parent=ColletesGigas_011453-T1
WUUM01000014.1	funannotate	mRNA	7003142	7003464	.	-	.	ID=ColletesGigas_011806-T1;Parent=ColletesGigas_011806
WUUM01000014.1	funannotate	CDS	2498904	2498956	.	-	0	ID=ColletesGigas_011601-T1.cds;Parent=ColletesGigas_011601-T1
WUUM01000014.1	funannotate	CDS	2497774	2497831	.	-	0	ID=ColletesGigas_011601-T1.cds;Parent=ColletesGigas_011601-T1
WUUM01000014.1	funannotate	CDS	2497602	2497689	.	-	0	ID=ColletesGigas_011601-T1.cds;Parent=ColletesGigas_011601-T1
WUUM01000014.1	funannotate	CDS	2497048	2497189	.	-	0	ID=ColletesGigas_011601-T1.cds;Parent=ColletesGigas_011601-T1
WUUM01000014.1	funannotate	CDS	2496318	2496498	.	-	0	ID=ColletesGigas_011601-T1.cds;Parent=ColletesGigas_011601-T1
WUUM01000014.1	funannotate	CDS	2496057	2496156	.	-	0	ID=ColletesGigas_011601-T1.cds;Parent=ColletesGigas_011601-T1
WUUM01000014.1	funannotate	CDS	2495636	2495955	.	-	0	ID=ColletesGigas_011601-T1.cds;Parent=ColletesGigas_011601-T1
WUUM01000014.1	funannotate	CDS	2495358	2495564	.	-	0	ID=ColletesGigas_011601-T1.cds;Parent=ColletesGigas_011601-T1
WUUM01000014.1	funannotate	CDS	2495062	2495289	.	-	0	ID=ColletesGigas_011601-T1.cds;Parent=ColletesGigas_011601-T1
WUUM01000014.1	funannotate	CDS	2750585	2750669	.	-	0	ID=ColletesGigas_011623-T1.cds;Parent=ColletesGigas_011623-T1
WUUM01000014.1	funannotate	CDS	2750097	2750107	.	-	0	ID=ColletesGigas_011623-T1.cds;Parent=ColletesGigas_011623-T1
WUUM01000014.1	funannotate	CDS	2749553	2749632	.	-	0	ID=ColletesGigas_011623-T1.cds;Parent=ColletesGigas_011623-T1
WUUM01000014.1	funannotate	CDS	2748680	2748792	.	-	0	ID=ColletesGigas_011623-T1.cds;Parent=ColletesGigas_011623-T1
WUUM01000014.1	funannotate	CDS	2748274	2748281	.	-	0	ID=ColletesGigas_011623-T1.cds;Parent=ColletesGigas_011623-T1
WUUM01000014.1	funannotate	mRNA	6317949	6332419	.	+	.	ID=ColletesGigas_011741-T1;Ontology_term=GO:0015276%2CGO:0016020;Dbxref=InterPro:IPR001320;Parent=ColletesGigas_011741
WUUM01000014.1	funannotate	mRNA	1698629	1699552	.	-	.	ID=ColletesGigas_011536-T1;Dbxref=InterPro:IPR017856%2CInterPro:IPR002876%2CInterPro:IPR029072%2CInterPro:IPR026564;Parent=ColletesGigas_011536
WUUM01000014.1	funannotate	mRNA	6717019	6718316	.	-	.	ID=ColletesGigas_011777-T1;Parent=ColletesGigas_011777
WUUM01000014.1	funannotate	exon	6726531	6726635	.	-	.	ID=ColletesGigas_011779-T1.exon2;Parent=ColletesGigas_011779-T1
WUUM01000014.1	funannotate	exon	6726656	6726769	.	-	.	ID=ColletesGigas_011779-T1.exon1;Parent=ColletesGigas_011779-T1
WUUM01000014.1	funannotate	exon	3390037	3390194	.	-	.	ID=ColletesGigas_011651-T1.exon9;Parent=ColletesGigas_011651-T1
WUUM01000014.1	funannotate	mRNA	67133	68953	.	+	.	ID=ColletesGigas_011416-T1;Ontology_term=GO:0004672%2CGO:0005524%2CGO:0006468;Dbxref=InterPro:IPR017441%2CInterPro:IPR011009%2CInterPro:IPR008271%2CInterPro:IPR000719;Parent=ColletesGigas_011416
WUUM01000014.1	funannotate	mRNA	6799585	6800021	.	-	.	ID=ColletesGigas_011789-T1;Parent=ColletesGigas_011789
WUUM01000014.1	funannotate	exon	3392563	3392692	.	-	.	ID=ColletesGigas_011651-T1.exon4;Parent=ColletesGigas_011651-T1
WUUM01000014.1	funannotate	exon	3393494	3393694	.	-	.	ID=ColletesGigas_011651-T1.exon3;Parent=ColletesGigas_011651-T1
WUUM01000014.1	funannotate	exon	3393913	3393991	.	-	.	ID=ColletesGigas_011651-T1.exon2;Parent=ColletesGigas_011651-T1
WUUM01000014.1	funannotate	exon	3394458	3394541	.	-	.	ID=ColletesGigas_011651-T1.exon1;Parent=ColletesGigas_011651-T1
WUUM01000014.1	funannotate	exon	3390266	3390449	.	-	.	ID=ColletesGigas_011651-T1.exon8;Parent=ColletesGigas_011651-T1
WUUM01000014.1	funannotate	exon	3390538	3390744	.	-	.	ID=ColletesGigas_011651-T1.exon7;Parent=ColletesGigas_011651-T1
WUUM01000014.1	funannotate	exon	3390870	3391041	.	-	.	ID=ColletesGigas_011651-T1.exon6;Parent=ColletesGigas_011651-T1
WUUM01000014.1	funannotate	exon	3391151	3391405	.	-	.	ID=ColletesGigas_011651-T1.exon5;Parent=ColletesGigas_011651-T1
WUUM01000014.1	funannotate	exon	6608213	6608467	.	+	.	ID=ColletesGigas_011759-T1.exon3;Parent=ColletesGigas_011759-T1
WUUM01000014.1	funannotate	mRNA	1559167	1560132	.	-	.	ID=ColletesGigas_011524-T1;Parent=ColletesGigas_011524
WUUM01000014.1	funannotate	exon	6608070	6608153	.	+	.	ID=ColletesGigas_011759-T1.exon2;Parent=ColletesGigas_011759-T1
WUUM01000014.1	funannotate	mRNA	6646206	6646880	.	+	.	ID=ColletesGigas_011765-T1;Parent=ColletesGigas_011765
WUUM01000014.1	funannotate	mRNA	6815720	6815980	.	-	.	ID=ColletesGigas_011790-T1;Parent=ColletesGigas_011790
WUUM01000014.1	funannotate	exon	589531	589724	.	+	.	ID=ColletesGigas_011467-T1.exon10;Parent=ColletesGigas_011467-T1
WUUM01000014.1	funannotate	CDS	4016609	4016810	.	-	0	ID=ColletesGigas_011673-T1.cds;Parent=ColletesGigas_011673-T1
WUUM01000014.1	funannotate	CDS	4015901	4016196	.	-	0	ID=ColletesGigas_011673-T1.cds;Parent=ColletesGigas_011673-T1
WUUM01000014.1	funannotate	exon	590281	590423	.	+	.	ID=ColletesGigas_011467-T1.exon13;Parent=ColletesGigas_011467-T1
WUUM01000014.1	funannotate	exon	590535	592508	.	+	.	ID=ColletesGigas_011467-T1.exon14;Parent=ColletesGigas_011467-T1
WUUM01000014.1	funannotate	exon	589795	589924	.	+	.	ID=ColletesGigas_011467-T1.exon11;Parent=ColletesGigas_011467-T1
WUUM01000014.1	funannotate	exon	589987	590176	.	+	.	ID=ColletesGigas_011467-T1.exon12;Parent=ColletesGigas_011467-T1
WUUM01000014.1	funannotate	CDS	992051	992198	.	+	0	ID=ColletesGigas_011488-T1.cds;Parent=ColletesGigas_011488-T1
WUUM01000014.1	funannotate	CDS	992775	993094	.	+	0	ID=ColletesGigas_011488-T1.cds;Parent=ColletesGigas_011488-T1
WUUM01000014.1	funannotate	exon	6607754	6607777	.	+	.	ID=ColletesGigas_011759-T1.exon1;Parent=ColletesGigas_011759-T1
WUUM01000014.1	funannotate	CDS	575632	575651	.	+	0	ID=ColletesGigas_011466-T1.cds;Parent=ColletesGigas_011466-T1
WUUM01000014.1	funannotate	CDS	578238	578299	.	+	0	ID=ColletesGigas_011466-T1.cds;Parent=ColletesGigas_011466-T1
WUUM01000014.1	funannotate	CDS	578366	578507	.	+	0	ID=ColletesGigas_011466-T1.cds;Parent=ColletesGigas_011466-T1
WUUM01000014.1	funannotate	CDS	578591	578709	.	+	0	ID=ColletesGigas_011466-T1.cds;Parent=ColletesGigas_011466-T1
WUUM01000014.1	funannotate	CDS	578794	578988	.	+	0	ID=ColletesGigas_011466-T1.cds;Parent=ColletesGigas_011466-T1
WUUM01000014.1	funannotate	CDS	579061	579170	.	+	0	ID=ColletesGigas_011466-T1.cds;Parent=ColletesGigas_011466-T1
WUUM01000014.1	funannotate	CDS	579262	579432	.	+	0	ID=ColletesGigas_011466-T1.cds;Parent=ColletesGigas_011466-T1
WUUM01000014.1	funannotate	CDS	579521	579675	.	+	0	ID=ColletesGigas_011466-T1.cds;Parent=ColletesGigas_011466-T1
WUUM01000014.1	funannotate	CDS	579769	579931	.	+	0	ID=ColletesGigas_011466-T1.cds;Parent=ColletesGigas_011466-T1
WUUM01000014.1	funannotate	CDS	580020	580109	.	+	0	ID=ColletesGigas_011466-T1.cds;Parent=ColletesGigas_011466-T1
WUUM01000014.1	funannotate	CDS	580171	580272	.	+	0	ID=ColletesGigas_011466-T1.cds;Parent=ColletesGigas_011466-T1
WUUM01000014.1	funannotate	mRNA	187482	188827	.	+	.	ID=ColletesGigas_011428-T1;Parent=ColletesGigas_011428
WUUM01000014.1	funannotate	exon	6618398	6618471	.	-	.	ID=ColletesGigas_011760-T1.exon1;Parent=ColletesGigas_011760-T1
WUUM01000014.1	funannotate	exon	6617444	6617683	.	-	.	ID=ColletesGigas_011760-T1.exon2;Parent=ColletesGigas_011760-T1
WUUM01000014.1	funannotate	exon	6615096	6615327	.	-	.	ID=ColletesGigas_011760-T1.exon3;Parent=ColletesGigas_011760-T1
WUUM01000014.1	funannotate	exon	2483631	2484139	.	-	.	ID=ColletesGigas_011598-T1.exon2;Parent=ColletesGigas_011598-T1
WUUM01000014.1	funannotate	exon	2484670	2484714	.	-	.	ID=ColletesGigas_011598-T1.exon1;Parent=ColletesGigas_011598-T1
WUUM01000014.1	funannotate	exon	2482067	2482267	.	-	.	ID=ColletesGigas_011598-T1.exon6;Parent=ColletesGigas_011598-T1
WUUM01000014.1	funannotate	exon	2482331	2482475	.	-	.	ID=ColletesGigas_011598-T1.exon5;Parent=ColletesGigas_011598-T1
WUUM01000014.1	funannotate	exon	2482532	2483224	.	-	.	ID=ColletesGigas_011598-T1.exon4;Parent=ColletesGigas_011598-T1
WUUM01000014.1	funannotate	exon	2483303	2483542	.	-	.	ID=ColletesGigas_011598-T1.exon3;Parent=ColletesGigas_011598-T1
WUUM01000014.1	funannotate	CDS	2654001	2654209	.	-	0	ID=ColletesGigas_011619-T1.cds;Parent=ColletesGigas_011619-T1
WUUM01000014.1	funannotate	CDS	2653713	2653933	.	-	0	ID=ColletesGigas_011619-T1.cds;Parent=ColletesGigas_011619-T1
WUUM01000014.1	funannotate	CDS	2653466	2653641	.	-	0	ID=ColletesGigas_011619-T1.cds;Parent=ColletesGigas_011619-T1
WUUM01000014.1	funannotate	CDS	1216151	1216228	.	-	0	ID=ColletesGigas_011494-T1.cds;Parent=ColletesGigas_011494-T1
WUUM01000014.1	funannotate	CDS	1210456	1210785	.	-	0	ID=ColletesGigas_011494-T1.cds;Parent=ColletesGigas_011494-T1
WUUM01000014.1	funannotate	mRNA	1307144	1312283	.	-	.	ID=ColletesGigas_011500-T1;Ontology_term=GO:0008270%2CGO:0005634;Dbxref=InterPro:IPR012934%2CInterPro:IPR036236%2CInterPro:IPR013087;Parent=ColletesGigas_011500
WUUM01000014.1	funannotate	exon	56690	56805	.	-	.	ID=ColletesGigas_011414-T1.exon1;Parent=ColletesGigas_011414-T1
WUUM01000014.1	funannotate	exon	55608	55720	.	-	.	ID=ColletesGigas_011414-T1.exon4;Parent=ColletesGigas_011414-T1
WUUM01000014.1	funannotate	exon	56387	56516	.	-	.	ID=ColletesGigas_011414-T1.exon2;Parent=ColletesGigas_011414-T1
WUUM01000014.1	funannotate	exon	55788	55971	.	-	.	ID=ColletesGigas_011414-T1.exon3;Parent=ColletesGigas_011414-T1
WUUM01000014.1	funannotate	exon	651402	651620	.	+	.	ID=ColletesGigas_011470-T1.exon4;Parent=ColletesGigas_011470-T1
WUUM01000014.1	funannotate	mRNA	1431747	1432226	.	+	.	ID=ColletesGigas_011512-T1;Parent=ColletesGigas_011512
WUUM01000014.1	funannotate	mRNA	320462	322189	.	+	.	ID=ColletesGigas_011441-T1;Ontology_term=GO:0004298%2CGO:0016787;Dbxref=InterPro:IPR029055%2CInterPro:IPR000246%2CPFAM:PF01112%2CInterPro:IPR037464;Parent=ColletesGigas_011441
WUUM01000014.1	funannotate	exon	1351048	1351261	.	+	.	ID=ColletesGigas_011506-T1.exon4;Parent=ColletesGigas_011506-T1
WUUM01000014.1	funannotate	exon	1353833	1353984	.	+	.	ID=ColletesGigas_011506-T1.exon5;Parent=ColletesGigas_011506-T1
WUUM01000014.1	funannotate	exon	1337815	1338017	.	+	.	ID=ColletesGigas_011506-T1.exon2;Parent=ColletesGigas_011506-T1
WUUM01000014.1	funannotate	exon	1340913	1341161	.	+	.	ID=ColletesGigas_011506-T1.exon3;Parent=ColletesGigas_011506-T1
WUUM01000014.1	funannotate	exon	648682	648782	.	+	.	ID=ColletesGigas_011470-T1.exon1;Parent=ColletesGigas_011470-T1
WUUM01000014.1	funannotate	exon	649412	649580	.	+	.	ID=ColletesGigas_011470-T1.exon2;Parent=ColletesGigas_011470-T1
WUUM01000014.1	funannotate	exon	1354050	1354276	.	+	.	ID=ColletesGigas_011506-T1.exon6;Parent=ColletesGigas_011506-T1
WUUM01000014.1	funannotate	exon	650386	650424	.	+	.	ID=ColletesGigas_011470-T1.exon3;Parent=ColletesGigas_011470-T1
WUUM01000014.1	funannotate	CDS	6033104	6033418	.	-	0	ID=ColletesGigas_011725-T1.cds;Parent=ColletesGigas_011725-T1
WUUM01000014.1	funannotate	CDS	6032921	6033040	.	-	0	ID=ColletesGigas_011725-T1.cds;Parent=ColletesGigas_011725-T1
WUUM01000014.1	funannotate	exon	1336011	1336048	.	+	.	ID=ColletesGigas_011506-T1.exon1;Parent=ColletesGigas_011506-T1
WUUM01000014.1	funannotate	mRNA	678866	684265	.	+	.	ID=ColletesGigas_011471-T1;Parent=ColletesGigas_011471
WUUM01000014.1	funannotate	CDS	3815062	3815279	.	-	0	ID=ColletesGigas_011667-T1.cds;Parent=ColletesGigas_011667-T1
WUUM01000014.1	funannotate	CDS	700517	700807	.	-	0	ID=ColletesGigas_011472-T1.cds;Parent=ColletesGigas_011472-T1
WUUM01000014.1	funannotate	exon	2076453	2076605	.	-	.	ID=ColletesGigas_011562-T1.exon1;Parent=ColletesGigas_011562-T1
WUUM01000014.1	funannotate	exon	2074382	2074489	.	-	.	ID=ColletesGigas_011562-T1.exon2;Parent=ColletesGigas_011562-T1
WUUM01000014.1	funannotate	exon	2074020	2074229	.	-	.	ID=ColletesGigas_011562-T1.exon3;Parent=ColletesGigas_011562-T1
WUUM01000014.1	funannotate	exon	2071502	2072032	.	-	.	ID=ColletesGigas_011562-T1.exon4;Parent=ColletesGigas_011562-T1
WUUM01000014.1	funannotate	exon	2067066	2067189	.	-	.	ID=ColletesGigas_011562-T1.exon5;Parent=ColletesGigas_011562-T1
WUUM01000014.1	funannotate	exon	2066832	2066994	.	-	.	ID=ColletesGigas_011562-T1.exon6;Parent=ColletesGigas_011562-T1
WUUM01000014.1	funannotate	exon	2066219	2066453	.	-	.	ID=ColletesGigas_011562-T1.exon7;Parent=ColletesGigas_011562-T1
WUUM01000014.1	funannotate	exon	68918	68953	.	+	.	ID=ColletesGigas_011416-T1.exon5;Parent=ColletesGigas_011416-T1
WUUM01000014.1	funannotate	exon	68710	68843	.	+	.	ID=ColletesGigas_011416-T1.exon4;Parent=ColletesGigas_011416-T1
WUUM01000014.1	funannotate	exon	67133	67279	.	+	.	ID=ColletesGigas_011416-T1.exon1;Parent=ColletesGigas_011416-T1
WUUM01000014.1	funannotate	CDS	2115267	2115376	.	+	0	ID=ColletesGigas_011568-T1.cds;Parent=ColletesGigas_011568-T1
WUUM01000014.1	funannotate	CDS	2115479	2115598	.	+	0	ID=ColletesGigas_011568-T1.cds;Parent=ColletesGigas_011568-T1
WUUM01000014.1	funannotate	CDS	2115630	2116418	.	+	0	ID=ColletesGigas_011568-T1.cds;Parent=ColletesGigas_011568-T1
WUUM01000014.1	funannotate	CDS	2116555	2116769	.	+	0	ID=ColletesGigas_011568-T1.cds;Parent=ColletesGigas_011568-T1
WUUM01000014.1	funannotate	CDS	2116832	2116988	.	+	0	ID=ColletesGigas_011568-T1.cds;Parent=ColletesGigas_011568-T1
WUUM01000014.1	funannotate	CDS	2117056	2117218	.	+	0	ID=ColletesGigas_011568-T1.cds;Parent=ColletesGigas_011568-T1
WUUM01000014.1	funannotate	CDS	2117820	2117979	.	+	0	ID=ColletesGigas_011568-T1.cds;Parent=ColletesGigas_011568-T1
WUUM01000014.1	funannotate	CDS	2119428	2119789	.	+	0	ID=ColletesGigas_011568-T1.cds;Parent=ColletesGigas_011568-T1
WUUM01000014.1	funannotate	CDS	2120106	2120170	.	+	0	ID=ColletesGigas_011568-T1.cds;Parent=ColletesGigas_011568-T1
WUUM01000014.1	funannotate	CDS	2120241	2120300	.	+	0	ID=ColletesGigas_011568-T1.cds;Parent=ColletesGigas_011568-T1
WUUM01000014.1	funannotate	CDS	2120367	2120553	.	+	0	ID=ColletesGigas_011568-T1.cds;Parent=ColletesGigas_011568-T1
WUUM01000014.1	funannotate	CDS	2121091	2121264	.	+	0	ID=ColletesGigas_011568-T1.cds;Parent=ColletesGigas_011568-T1
WUUM01000014.1	funannotate	CDS	2123694	2123806	.	+	0	ID=ColletesGigas_011568-T1.cds;Parent=ColletesGigas_011568-T1
WUUM01000014.1	funannotate	CDS	2123870	2123942	.	+	0	ID=ColletesGigas_011568-T1.cds;Parent=ColletesGigas_011568-T1
WUUM01000014.1	funannotate	exon	68320	68616	.	+	.	ID=ColletesGigas_011416-T1.exon3;Parent=ColletesGigas_011416-T1
WUUM01000014.1	funannotate	exon	67364	67964	.	+	.	ID=ColletesGigas_011416-T1.exon2;Parent=ColletesGigas_011416-T1
WUUM01000014.1	funannotate	exon	3396683	3396847	.	+	.	ID=ColletesGigas_011652-T1.exon7;Parent=ColletesGigas_011652-T1
WUUM01000014.1	funannotate	exon	3396535	3396608	.	+	.	ID=ColletesGigas_011652-T1.exon6;Parent=ColletesGigas_011652-T1
WUUM01000014.1	funannotate	exon	3397214	3397318	.	+	.	ID=ColletesGigas_011652-T1.exon9;Parent=ColletesGigas_011652-T1
WUUM01000014.1	funannotate	exon	3396999	3397152	.	+	.	ID=ColletesGigas_011652-T1.exon8;Parent=ColletesGigas_011652-T1
WUUM01000014.1	funannotate	CDS	7228128	7228152	.	+	0	ID=ColletesGigas_011824-T1.cds;Parent=ColletesGigas_011824-T1
WUUM01000014.1	funannotate	CDS	7228231	7228391	.	+	0	ID=ColletesGigas_011824-T1.cds;Parent=ColletesGigas_011824-T1
WUUM01000014.1	funannotate	exon	3395902	3395977	.	+	.	ID=ColletesGigas_011652-T1.exon3;Parent=ColletesGigas_011652-T1
WUUM01000014.1	funannotate	exon	3395651	3395834	.	+	.	ID=ColletesGigas_011652-T1.exon2;Parent=ColletesGigas_011652-T1
WUUM01000014.1	funannotate	exon	3396421	3396463	.	+	.	ID=ColletesGigas_011652-T1.exon5;Parent=ColletesGigas_011652-T1
WUUM01000014.1	funannotate	exon	3396232	3396356	.	+	.	ID=ColletesGigas_011652-T1.exon4;Parent=ColletesGigas_011652-T1
WUUM01000014.1	funannotate	exon	3395474	3395573	.	+	.	ID=ColletesGigas_011652-T1.exon1;Parent=ColletesGigas_011652-T1
WUUM01000014.1	funannotate	CDS	6860887	6861073	.	+	0	ID=ColletesGigas_011796-T1.cds;Parent=ColletesGigas_011796-T1
WUUM01000014.1	funannotate	CDS	6862005	6862021	.	+	0	ID=ColletesGigas_011796-T1.cds;Parent=ColletesGigas_011796-T1
WUUM01000014.1	funannotate	CDS	6964449	6964585	.	-	0	ID=ColletesGigas_011802-T1.cds;Parent=ColletesGigas_011802-T1
WUUM01000014.1	funannotate	CDS	6963970	6964148	.	-	0	ID=ColletesGigas_011802-T1.cds;Parent=ColletesGigas_011802-T1
WUUM01000014.1	funannotate	CDS	6963612	6963831	.	-	0	ID=ColletesGigas_011802-T1.cds;Parent=ColletesGigas_011802-T1
WUUM01000014.1	funannotate	CDS	6963205	6963585	.	-	0	ID=ColletesGigas_011802-T1.cds;Parent=ColletesGigas_011802-T1
WUUM01000014.1	funannotate	CDS	6962603	6963104	.	-	0	ID=ColletesGigas_011802-T1.cds;Parent=ColletesGigas_011802-T1
WUUM01000014.1	funannotate	exon	7072243	7072855	.	+	.	ID=ColletesGigas_011813-T1.exon2;Parent=ColletesGigas_011813-T1
WUUM01000014.1	funannotate	exon	7071552	7071679	.	+	.	ID=ColletesGigas_011813-T1.exon1;Parent=ColletesGigas_011813-T1
WUUM01000014.1	funannotate	CDS	4723502	4723539	.	+	0	ID=ColletesGigas_011689-T1.cds;Parent=ColletesGigas_011689-T1
WUUM01000014.1	funannotate	CDS	4723623	4723689	.	+	0	ID=ColletesGigas_011689-T1.cds;Parent=ColletesGigas_011689-T1
WUUM01000014.1	funannotate	CDS	4723763	4724494	.	+	0	ID=ColletesGigas_011689-T1.cds;Parent=ColletesGigas_011689-T1
WUUM01000014.1	funannotate	CDS	4729747	4729872	.	+	0	ID=ColletesGigas_011689-T1.cds;Parent=ColletesGigas_011689-T1
WUUM01000014.1	funannotate	CDS	4730037	4730498	.	+	0	ID=ColletesGigas_011689-T1.cds;Parent=ColletesGigas_011689-T1
WUUM01000014.1	funannotate	CDS	4731477	4733152	.	+	0	ID=ColletesGigas_011689-T1.cds;Parent=ColletesGigas_011689-T1
WUUM01000014.1	funannotate	CDS	4735625	4735838	.	+	0	ID=ColletesGigas_011689-T1.cds;Parent=ColletesGigas_011689-T1
WUUM01000014.1	funannotate	CDS	4737542	4737725	.	+	0	ID=ColletesGigas_011689-T1.cds;Parent=ColletesGigas_011689-T1
WUUM01000014.1	funannotate	CDS	4740260	4740970	.	+	0	ID=ColletesGigas_011689-T1.cds;Parent=ColletesGigas_011689-T1
WUUM01000014.1	funannotate	CDS	4745289	4745434	.	+	0	ID=ColletesGigas_011689-T1.cds;Parent=ColletesGigas_011689-T1
WUUM01000014.1	funannotate	CDS	4745518	4745691	.	+	0	ID=ColletesGigas_011689-T1.cds;Parent=ColletesGigas_011689-T1
WUUM01000014.1	funannotate	exon	3911923	3911963	.	+	.	ID=ColletesGigas_011669-T1.exon1;Parent=ColletesGigas_011669-T1
WUUM01000014.1	funannotate	exon	3912038	3912356	.	+	.	ID=ColletesGigas_011669-T1.exon2;Parent=ColletesGigas_011669-T1
WUUM01000014.1	funannotate	mRNA	1220142	1220816	.	-	.	ID=ColletesGigas_011495-T1;Parent=ColletesGigas_011495
WUUM01000014.1	funannotate	exon	5989750	5989864	.	-	.	ID=ColletesGigas_011723-T1.exon1;Parent=ColletesGigas_011723-T1
WUUM01000014.1	funannotate	exon	5989125	5989255	.	-	.	ID=ColletesGigas_011723-T1.exon2;Parent=ColletesGigas_011723-T1
WUUM01000014.1	funannotate	CDS	3394458	3394541	.	-	0	ID=ColletesGigas_011651-T1.cds;Parent=ColletesGigas_011651-T1
WUUM01000014.1	funannotate	CDS	3393913	3393991	.	-	0	ID=ColletesGigas_011651-T1.cds;Parent=ColletesGigas_011651-T1
WUUM01000014.1	funannotate	CDS	3393494	3393694	.	-	0	ID=ColletesGigas_011651-T1.cds;Parent=ColletesGigas_011651-T1
WUUM01000014.1	funannotate	CDS	3392563	3392692	.	-	0	ID=ColletesGigas_011651-T1.cds;Parent=ColletesGigas_011651-T1
WUUM01000014.1	funannotate	CDS	3391151	3391405	.	-	0	ID=ColletesGigas_011651-T1.cds;Parent=ColletesGigas_011651-T1
WUUM01000014.1	funannotate	CDS	3390870	3391041	.	-	0	ID=ColletesGigas_011651-T1.cds;Parent=ColletesGigas_011651-T1
WUUM01000014.1	funannotate	CDS	3390538	3390744	.	-	0	ID=ColletesGigas_011651-T1.cds;Parent=ColletesGigas_011651-T1
WUUM01000014.1	funannotate	CDS	3390266	3390449	.	-	0	ID=ColletesGigas_011651-T1.cds;Parent=ColletesGigas_011651-T1
WUUM01000014.1	funannotate	CDS	3390037	3390194	.	-	0	ID=ColletesGigas_011651-T1.cds;Parent=ColletesGigas_011651-T1
WUUM01000014.1	funannotate	CDS	3389845	3389959	.	-	0	ID=ColletesGigas_011651-T1.cds;Parent=ColletesGigas_011651-T1
WUUM01000014.1	funannotate	CDS	3389614	3389775	.	-	0	ID=ColletesGigas_011651-T1.cds;Parent=ColletesGigas_011651-T1
WUUM01000014.1	funannotate	CDS	3389324	3389529	.	-	0	ID=ColletesGigas_011651-T1.cds;Parent=ColletesGigas_011651-T1
WUUM01000014.1	funannotate	CDS	3388986	3389246	.	-	0	ID=ColletesGigas_011651-T1.cds;Parent=ColletesGigas_011651-T1
WUUM01000014.1	funannotate	exon	2611536	2611854	.	-	.	ID=ColletesGigas_011612-T1.exon1;Parent=ColletesGigas_011612-T1
WUUM01000014.1	funannotate	exon	2610343	2610793	.	-	.	ID=ColletesGigas_011612-T1.exon2;Parent=ColletesGigas_011612-T1
WUUM01000014.1	funannotate	exon	2608926	2609997	.	-	.	ID=ColletesGigas_011612-T1.exon3;Parent=ColletesGigas_011612-T1
WUUM01000014.1	funannotate	exon	6862005	6862021	.	+	.	ID=ColletesGigas_011796-T1.exon2;Parent=ColletesGigas_011796-T1
WUUM01000014.1	funannotate	CDS	3284620	3284684	.	-	0	ID=ColletesGigas_011645-T1.cds;Parent=ColletesGigas_011645-T1
WUUM01000014.1	funannotate	CDS	3284242	3284401	.	-	0	ID=ColletesGigas_011645-T1.cds;Parent=ColletesGigas_011645-T1
WUUM01000014.1	funannotate	CDS	3282734	3282829	.	-	0	ID=ColletesGigas_011645-T1.cds;Parent=ColletesGigas_011645-T1
WUUM01000014.1	funannotate	exon	6860887	6861073	.	+	.	ID=ColletesGigas_011796-T1.exon1;Parent=ColletesGigas_011796-T1
WUUM01000014.1	funannotate	exon	2845341	2845364	.	-	.	ID=ColletesGigas_011631-T1.exon3;Parent=ColletesGigas_011631-T1
WUUM01000014.1	funannotate	exon	2845758	2846270	.	-	.	ID=ColletesGigas_011631-T1.exon1;Parent=ColletesGigas_011631-T1
WUUM01000014.1	funannotate	exon	2845431	2845436	.	-	.	ID=ColletesGigas_011631-T1.exon2;Parent=ColletesGigas_011631-T1
WUUM01000014.1	funannotate	mRNA	2555800	2558947	.	-	.	ID=ColletesGigas_011608-T1;Parent=ColletesGigas_011608
WUUM01000014.1	funannotate	mRNA	902311	902485	.	+	.	ID=ColletesGigas_011483-T1;Parent=ColletesGigas_011483
WUUM01000014.1	funannotate	mRNA	3282734	3284684	.	-	.	ID=ColletesGigas_011645-T1;Parent=ColletesGigas_011645
WUUM01000014.1	funannotate	exon	5935865	5936206	.	-	.	ID=ColletesGigas_011721-T1.exon2;Parent=ColletesGigas_011721-T1
WUUM01000014.1	funannotate	exon	5936271	5936321	.	-	.	ID=ColletesGigas_011721-T1.exon1;Parent=ColletesGigas_011721-T1
WUUM01000014.1	funannotate	exon	1865081	1865154	.	-	.	ID=ColletesGigas_011543-T1.exon1;Parent=ColletesGigas_011543-T1
WUUM01000014.1	funannotate	exon	1863531	1863783	.	-	.	ID=ColletesGigas_011543-T1.exon2;Parent=ColletesGigas_011543-T1
WUUM01000014.1	funannotate	exon	1564371	1564710	.	+	.	ID=ColletesGigas_011525-T1.exon2;Parent=ColletesGigas_011525-T1
WUUM01000014.1	funannotate	exon	1563837	1563935	.	+	.	ID=ColletesGigas_011525-T1.exon1;Parent=ColletesGigas_011525-T1
WUUM01000014.1	funannotate	exon	1564835	1565127	.	+	.	ID=ColletesGigas_011525-T1.exon3;Parent=ColletesGigas_011525-T1
WUUM01000014.1	funannotate	mRNA	1639783	1641603	.	-	.	ID=ColletesGigas_011531-T1;Parent=ColletesGigas_011531
WUUM01000014.1	funannotate	mRNA	105112	112253	.	-	.	ID=ColletesGigas_011422-T1;Dbxref=InterPro:IPR036383%2CInterPro:IPR000884;Parent=ColletesGigas_011422
WUUM01000014.1	funannotate	mRNA	1515052	1515552	.	+	.	ID=ColletesGigas_011518-T1;Parent=ColletesGigas_011518
WUUM01000014.1	funannotate	CDS	4812244	4812333	.	-	0	ID=ColletesGigas_011694-T1.cds;Parent=ColletesGigas_011694-T1
WUUM01000014.1	funannotate	CDS	4811457	4811823	.	-	0	ID=ColletesGigas_011694-T1.cds;Parent=ColletesGigas_011694-T1
WUUM01000014.1	funannotate	CDS	4807696	4807756	.	-	0	ID=ColletesGigas_011694-T1.cds;Parent=ColletesGigas_011694-T1
WUUM01000014.1	funannotate	CDS	4806843	4807123	.	-	0	ID=ColletesGigas_011694-T1.cds;Parent=ColletesGigas_011694-T1
WUUM01000014.1	funannotate	CDS	4805123	4805332	.	-	0	ID=ColletesGigas_011694-T1.cds;Parent=ColletesGigas_011694-T1
WUUM01000014.1	funannotate	CDS	4801718	4801994	.	-	0	ID=ColletesGigas_011694-T1.cds;Parent=ColletesGigas_011694-T1
WUUM01000014.1	funannotate	CDS	4799220	4799533	.	-	0	ID=ColletesGigas_011694-T1.cds;Parent=ColletesGigas_011694-T1
WUUM01000014.1	funannotate	CDS	4798303	4798640	.	-	0	ID=ColletesGigas_011694-T1.cds;Parent=ColletesGigas_011694-T1
WUUM01000014.1	funannotate	CDS	1559756	1560132	.	-	0	ID=ColletesGigas_011524-T1.cds;Parent=ColletesGigas_011524-T1
WUUM01000014.1	funannotate	CDS	1559337	1559673	.	-	0	ID=ColletesGigas_011524-T1.cds;Parent=ColletesGigas_011524-T1
WUUM01000014.1	funannotate	CDS	1559167	1559214	.	-	0	ID=ColletesGigas_011524-T1.cds;Parent=ColletesGigas_011524-T1
WUUM01000014.1	funannotate	CDS	5818550	5818797	.	+	0	ID=ColletesGigas_011719-T1.cds;Parent=ColletesGigas_011719-T1
WUUM01000014.1	funannotate	CDS	5818928	5819138	.	+	0	ID=ColletesGigas_011719-T1.cds;Parent=ColletesGigas_011719-T1
WUUM01000014.1	funannotate	CDS	5819552	5819632	.	+	0	ID=ColletesGigas_011719-T1.cds;Parent=ColletesGigas_011719-T1
WUUM01000014.1	funannotate	CDS	5820217	5820297	.	+	0	ID=ColletesGigas_011719-T1.cds;Parent=ColletesGigas_011719-T1
WUUM01000014.1	funannotate	CDS	1918333	1919094	.	+	0	ID=ColletesGigas_011546-T1.cds;Parent=ColletesGigas_011546-T1
WUUM01000014.1	funannotate	mRNA	2676668	2682008	.	-	.	ID=ColletesGigas_011621-T1;Parent=ColletesGigas_011621
WUUM01000014.1	funannotate	mRNA	289629	291996	.	-	.	ID=ColletesGigas_011434-T1;Ontology_term=GO:0016491;Dbxref=InterPro:IPR020843%2CInterPro:IPR011032%2CPFAM:PF13602%2CInterPro:IPR036291;Parent=ColletesGigas_011434
WUUM01000014.1	funannotate	mRNA	3565100	3567343	.	-	.	ID=ColletesGigas_011657-T1;Parent=ColletesGigas_011657
WUUM01000014.1	funannotate	CDS	6701857	6702037	.	-	0	ID=ColletesGigas_011774-T1.cds;Parent=ColletesGigas_011774-T1
WUUM01000014.1	funannotate	CDS	6701725	6701744	.	-	0	ID=ColletesGigas_011774-T1.cds;Parent=ColletesGigas_011774-T1
WUUM01000014.1	funannotate	CDS	6701026	6701301	.	-	0	ID=ColletesGigas_011774-T1.cds;Parent=ColletesGigas_011774-T1
WUUM01000014.1	funannotate	CDS	6477023	6477991	.	-	0	ID=ColletesGigas_011752-T1.cds;Parent=ColletesGigas_011752-T1
WUUM01000014.1	funannotate	CDS	6476689	6476958	.	-	0	ID=ColletesGigas_011752-T1.cds;Parent=ColletesGigas_011752-T1
WUUM01000014.1	funannotate	CDS	6476227	6476544	.	-	0	ID=ColletesGigas_011752-T1.cds;Parent=ColletesGigas_011752-T1
WUUM01000014.1	funannotate	CDS	6474937	6475544	.	-	0	ID=ColletesGigas_011752-T1.cds;Parent=ColletesGigas_011752-T1
WUUM01000014.1	funannotate	CDS	6473866	6474358	.	-	0	ID=ColletesGigas_011752-T1.cds;Parent=ColletesGigas_011752-T1
WUUM01000014.1	funannotate	mRNA	331108	332995	.	-	.	ID=ColletesGigas_011446-T1;Ontology_term=GO:0005528%2CGO:0003755%2CGO:0031072%2CGO:0005515%2CGO:0000413;Dbxref=InterPro:IPR019734%2CInterPro:IPR013026%2CInterPro:IPR001179%2CInterPro:IPR013105%2CInterPro:IPR031212%2CInterPro:IPR011990;Parent=ColletesGigas_011446
WUUM01000014.1	funannotate	exon	1540626	1540648	.	+	.	ID=ColletesGigas_011522-T1.exon1;Parent=ColletesGigas_011522-T1
WUUM01000014.1	funannotate	exon	370688	371578	.	-	.	ID=ColletesGigas_011451-T1.exon1;Parent=ColletesGigas_011451-T1
WUUM01000014.1	funannotate	exon	1540831	1541143	.	+	.	ID=ColletesGigas_011522-T1.exon2;Parent=ColletesGigas_011522-T1
WUUM01000014.1	funannotate	CDS	5104276	5104312	.	-	0	ID=ColletesGigas_011703-T1.cds;Parent=ColletesGigas_011703-T1
WUUM01000014.1	funannotate	CDS	5104005	5104189	.	-	0	ID=ColletesGigas_011703-T1.cds;Parent=ColletesGigas_011703-T1
WUUM01000014.1	funannotate	exon	2476985	2477307	.	-	.	ID=ColletesGigas_011597-T1.exon7;Parent=ColletesGigas_011597-T1
WUUM01000014.1	funannotate	exon	2477369	2477476	.	-	.	ID=ColletesGigas_011597-T1.exon6;Parent=ColletesGigas_011597-T1
WUUM01000014.1	funannotate	exon	2473688	2474326	.	-	.	ID=ColletesGigas_011597-T1.exon9;Parent=ColletesGigas_011597-T1
WUUM01000014.1	funannotate	exon	2474387	2476900	.	-	.	ID=ColletesGigas_011597-T1.exon8;Parent=ColletesGigas_011597-T1
WUUM01000014.1	funannotate	exon	2479171	2479248	.	-	.	ID=ColletesGigas_011597-T1.exon3;Parent=ColletesGigas_011597-T1
WUUM01000014.1	funannotate	exon	2479322	2479422	.	-	.	ID=ColletesGigas_011597-T1.exon2;Parent=ColletesGigas_011597-T1
WUUM01000014.1	funannotate	exon	2477624	2477845	.	-	.	ID=ColletesGigas_011597-T1.exon5;Parent=ColletesGigas_011597-T1
WUUM01000014.1	funannotate	exon	2478733	2478922	.	-	.	ID=ColletesGigas_011597-T1.exon4;Parent=ColletesGigas_011597-T1
WUUM01000014.1	funannotate	exon	2479478	2479601	.	-	.	ID=ColletesGigas_011597-T1.exon1;Parent=ColletesGigas_011597-T1
WUUM01000014.1	funannotate	mRNA	435048	437287	.	-	.	ID=ColletesGigas_011458-T1;Parent=ColletesGigas_011458
WUUM01000014.1	funannotate	mRNA	2977919	2979784	.	-	.	ID=ColletesGigas_011633-T1;Parent=ColletesGigas_011633
WUUM01000014.1	funannotate	mRNA	1336011	1354276	.	+	.	ID=ColletesGigas_011506-T1;Parent=ColletesGigas_011506
WUUM01000014.1	funannotate	CDS	6429912	6430022	.	-	0	ID=ColletesGigas_011747-T1.cds;Parent=ColletesGigas_011747-T1
WUUM01000014.1	funannotate	CDS	6429766	6429824	.	-	0	ID=ColletesGigas_011747-T1.cds;Parent=ColletesGigas_011747-T1
WUUM01000014.1	funannotate	CDS	6429292	6429700	.	-	0	ID=ColletesGigas_011747-T1.cds;Parent=ColletesGigas_011747-T1
WUUM01000014.1	funannotate	CDS	2460006	2460104	.	+	0	ID=ColletesGigas_011595-T1.cds;Parent=ColletesGigas_011595-T1
WUUM01000014.1	funannotate	CDS	2461630	2461791	.	+	0	ID=ColletesGigas_011595-T1.cds;Parent=ColletesGigas_011595-T1
WUUM01000014.1	funannotate	CDS	2461929	2462054	.	+	0	ID=ColletesGigas_011595-T1.cds;Parent=ColletesGigas_011595-T1
WUUM01000014.1	funannotate	CDS	2462126	2462243	.	+	0	ID=ColletesGigas_011595-T1.cds;Parent=ColletesGigas_011595-T1
WUUM01000014.1	funannotate	CDS	2462518	2462602	.	+	0	ID=ColletesGigas_011595-T1.cds;Parent=ColletesGigas_011595-T1
WUUM01000014.1	funannotate	CDS	2462827	2462943	.	+	0	ID=ColletesGigas_011595-T1.cds;Parent=ColletesGigas_011595-T1
WUUM01000014.1	funannotate	CDS	2463035	2463125	.	+	0	ID=ColletesGigas_011595-T1.cds;Parent=ColletesGigas_011595-T1
WUUM01000014.1	funannotate	CDS	2463343	2463479	.	+	0	ID=ColletesGigas_011595-T1.cds;Parent=ColletesGigas_011595-T1
WUUM01000014.1	funannotate	CDS	2463568	2463700	.	+	0	ID=ColletesGigas_011595-T1.cds;Parent=ColletesGigas_011595-T1
WUUM01000014.1	funannotate	CDS	2465563	2465680	.	+	0	ID=ColletesGigas_011595-T1.cds;Parent=ColletesGigas_011595-T1
WUUM01000014.1	funannotate	CDS	2465739	2466000	.	+	0	ID=ColletesGigas_011595-T1.cds;Parent=ColletesGigas_011595-T1
WUUM01000014.1	funannotate	CDS	2466347	2466481	.	+	0	ID=ColletesGigas_011595-T1.cds;Parent=ColletesGigas_011595-T1
WUUM01000014.1	funannotate	CDS	2466926	2467058	.	+	0	ID=ColletesGigas_011595-T1.cds;Parent=ColletesGigas_011595-T1
WUUM01000014.1	funannotate	CDS	2469568	2469880	.	+	0	ID=ColletesGigas_011595-T1.cds;Parent=ColletesGigas_011595-T1
WUUM01000014.1	funannotate	CDS	2469947	2470212	.	+	0	ID=ColletesGigas_011595-T1.cds;Parent=ColletesGigas_011595-T1
WUUM01000014.1	funannotate	CDS	6670243	6670611	.	-	0	ID=ColletesGigas_011769-T1.cds;Parent=ColletesGigas_011769-T1
WUUM01000014.1	funannotate	mRNA	2241435	2243824	.	-	.	ID=ColletesGigas_011580-T1;Parent=ColletesGigas_011580
WUUM01000014.1	funannotate	exon	2242515	2242591	.	-	.	ID=ColletesGigas_011580-T1.exon2;Parent=ColletesGigas_011580-T1
WUUM01000014.1	funannotate	exon	2241435	2241983	.	-	.	ID=ColletesGigas_011580-T1.exon3;Parent=ColletesGigas_011580-T1
WUUM01000014.1	funannotate	exon	2243755	2243824	.	-	.	ID=ColletesGigas_011580-T1.exon1;Parent=ColletesGigas_011580-T1
WUUM01000014.1	funannotate	mRNA	2114984	2115172	.	-	.	ID=ColletesGigas_011567-T1;Parent=ColletesGigas_011567
WUUM01000014.1	funannotate	exon	2044506	2044688	.	+	.	ID=ColletesGigas_011560-T1.exon3;Parent=ColletesGigas_011560-T1
WUUM01000014.1	funannotate	exon	2044361	2044419	.	+	.	ID=ColletesGigas_011560-T1.exon2;Parent=ColletesGigas_011560-T1
WUUM01000014.1	funannotate	exon	2045255	2047273	.	+	.	ID=ColletesGigas_011560-T1.exon5;Parent=ColletesGigas_011560-T1
WUUM01000014.1	funannotate	exon	2044809	2045162	.	+	.	ID=ColletesGigas_011560-T1.exon4;Parent=ColletesGigas_011560-T1
WUUM01000014.1	funannotate	exon	53697	53806	.	-	.	ID=ColletesGigas_011413-T1.exon1;Parent=ColletesGigas_011413-T1
WUUM01000014.1	funannotate	exon	53440	53503	.	-	.	ID=ColletesGigas_011413-T1.exon2;Parent=ColletesGigas_011413-T1
WUUM01000014.1	funannotate	exon	52795	53195	.	-	.	ID=ColletesGigas_011413-T1.exon3;Parent=ColletesGigas_011413-T1
WUUM01000014.1	funannotate	exon	2043735	2043795	.	+	.	ID=ColletesGigas_011560-T1.exon1;Parent=ColletesGigas_011560-T1
WUUM01000014.1	funannotate	exon	52571	52714	.	-	.	ID=ColletesGigas_011413-T1.exon4;Parent=ColletesGigas_011413-T1
WUUM01000014.1	funannotate	exon	52163	52490	.	-	.	ID=ColletesGigas_011413-T1.exon5;Parent=ColletesGigas_011413-T1
WUUM01000014.1	funannotate	CDS	3942559	3942582	.	-	0	ID=ColletesGigas_011672-T1.cds;Parent=ColletesGigas_011672-T1
WUUM01000014.1	funannotate	CDS	3942252	3942485	.	-	0	ID=ColletesGigas_011672-T1.cds;Parent=ColletesGigas_011672-T1
WUUM01000014.1	funannotate	CDS	3941936	3942226	.	-	0	ID=ColletesGigas_011672-T1.cds;Parent=ColletesGigas_011672-T1
WUUM01000014.1	funannotate	CDS	3382639	3382725	.	+	0	ID=ColletesGigas_011650-T1.cds;Parent=ColletesGigas_011650-T1
WUUM01000014.1	funannotate	CDS	3383128	3383247	.	+	0	ID=ColletesGigas_011650-T1.cds;Parent=ColletesGigas_011650-T1
WUUM01000014.1	funannotate	CDS	3383331	3383588	.	+	0	ID=ColletesGigas_011650-T1.cds;Parent=ColletesGigas_011650-T1
WUUM01000014.1	funannotate	CDS	3383658	3383846	.	+	0	ID=ColletesGigas_011650-T1.cds;Parent=ColletesGigas_011650-T1
WUUM01000014.1	funannotate	CDS	3384067	3384269	.	+	0	ID=ColletesGigas_011650-T1.cds;Parent=ColletesGigas_011650-T1
WUUM01000014.1	funannotate	CDS	3384372	3384567	.	+	0	ID=ColletesGigas_011650-T1.cds;Parent=ColletesGigas_011650-T1
WUUM01000014.1	funannotate	exon	6723834	6723890	.	-	.	ID=ColletesGigas_011778-T1.exon2;Parent=ColletesGigas_011778-T1
WUUM01000014.1	funannotate	exon	6724605	6724753	.	-	.	ID=ColletesGigas_011778-T1.exon1;Parent=ColletesGigas_011778-T1
WUUM01000014.1	funannotate	exon	6723574	6723608	.	-	.	ID=ColletesGigas_011778-T1.exon4;Parent=ColletesGigas_011778-T1
WUUM01000014.1	funannotate	exon	6723673	6723679	.	-	.	ID=ColletesGigas_011778-T1.exon3;Parent=ColletesGigas_011778-T1
WUUM01000014.1	funannotate	exon	6722542	6722876	.	-	.	ID=ColletesGigas_011778-T1.exon6;Parent=ColletesGigas_011778-T1
WUUM01000014.1	funannotate	exon	6723091	6723227	.	-	.	ID=ColletesGigas_011778-T1.exon5;Parent=ColletesGigas_011778-T1
WUUM01000014.1	funannotate	exon	6720692	6720889	.	-	.	ID=ColletesGigas_011778-T1.exon7;Parent=ColletesGigas_011778-T1
WUUM01000014.1	funannotate	mRNA	2414808	2417685	.	+	.	ID=ColletesGigas_011592-T1;Ontology_term=GO:0016853%2CGO:0030246%2CGO:0003824%2CGO:0005975;Dbxref=InterPro:IPR008183%2CInterPro:IPR014718%2CInterPro:IPR011013%2CPFAM:PF01263;Parent=ColletesGigas_011592
WUUM01000014.1	funannotate	CDS	103821	103962	.	-	0	ID=ColletesGigas_011421-T1.cds;Parent=ColletesGigas_011421-T1
WUUM01000014.1	funannotate	CDS	102654	102926	.	-	0	ID=ColletesGigas_011421-T1.cds;Parent=ColletesGigas_011421-T1
WUUM01000014.1	funannotate	CDS	101199	101421	.	-	0	ID=ColletesGigas_011421-T1.cds;Parent=ColletesGigas_011421-T1
WUUM01000014.1	funannotate	CDS	100868	101006	.	-	0	ID=ColletesGigas_011421-T1.cds;Parent=ColletesGigas_011421-T1
WUUM01000014.1	funannotate	CDS	100592	100684	.	-	0	ID=ColletesGigas_011421-T1.cds;Parent=ColletesGigas_011421-T1
WUUM01000014.1	funannotate	CDS	100350	100496	.	-	0	ID=ColletesGigas_011421-T1.cds;Parent=ColletesGigas_011421-T1
WUUM01000014.1	funannotate	CDS	99678	99819	.	-	0	ID=ColletesGigas_011421-T1.cds;Parent=ColletesGigas_011421-T1
WUUM01000014.1	funannotate	CDS	99432	99525	.	-	0	ID=ColletesGigas_011421-T1.cds;Parent=ColletesGigas_011421-T1
WUUM01000014.1	funannotate	CDS	96742	97169	.	-	0	ID=ColletesGigas_011421-T1.cds;Parent=ColletesGigas_011421-T1
WUUM01000014.1	funannotate	CDS	96079	96208	.	-	0	ID=ColletesGigas_011421-T1.cds;Parent=ColletesGigas_011421-T1
WUUM01000014.1	funannotate	CDS	95564	95777	.	-	0	ID=ColletesGigas_011421-T1.cds;Parent=ColletesGigas_011421-T1
WUUM01000014.1	funannotate	CDS	95066	95376	.	-	0	ID=ColletesGigas_011421-T1.cds;Parent=ColletesGigas_011421-T1
WUUM01000014.1	funannotate	CDS	94778	94905	.	-	0	ID=ColletesGigas_011421-T1.cds;Parent=ColletesGigas_011421-T1
WUUM01000014.1	funannotate	CDS	94529	94696	.	-	0	ID=ColletesGigas_011421-T1.cds;Parent=ColletesGigas_011421-T1
WUUM01000014.1	funannotate	CDS	94271	94440	.	-	0	ID=ColletesGigas_011421-T1.cds;Parent=ColletesGigas_011421-T1
WUUM01000014.1	funannotate	CDS	92347	93421	.	-	0	ID=ColletesGigas_011421-T1.cds;Parent=ColletesGigas_011421-T1
WUUM01000014.1	funannotate	CDS	92117	92199	.	-	0	ID=ColletesGigas_011421-T1.cds;Parent=ColletesGigas_011421-T1
WUUM01000014.1	funannotate	CDS	91595	91981	.	-	0	ID=ColletesGigas_011421-T1.cds;Parent=ColletesGigas_011421-T1
WUUM01000014.1	funannotate	CDS	91250	91403	.	-	0	ID=ColletesGigas_011421-T1.cds;Parent=ColletesGigas_011421-T1
WUUM01000014.1	funannotate	CDS	90919	91019	.	-	0	ID=ColletesGigas_011421-T1.cds;Parent=ColletesGigas_011421-T1
WUUM01000014.1	funannotate	mRNA	1989350	1989859	.	+	.	ID=ColletesGigas_011555-T1;Parent=ColletesGigas_011555
WUUM01000014.1	funannotate	exon	6583020	6583241	.	-	.	ID=ColletesGigas_011758-T1.exon6;Parent=ColletesGigas_011758-T1
WUUM01000014.1	funannotate	exon	6583440	6583895	.	-	.	ID=ColletesGigas_011758-T1.exon5;Parent=ColletesGigas_011758-T1
WUUM01000014.1	funannotate	exon	6584600	6584764	.	-	.	ID=ColletesGigas_011758-T1.exon4;Parent=ColletesGigas_011758-T1
WUUM01000014.1	funannotate	exon	6586179	6586369	.	-	.	ID=ColletesGigas_011758-T1.exon3;Parent=ColletesGigas_011758-T1
WUUM01000014.1	funannotate	exon	6586434	6586660	.	-	.	ID=ColletesGigas_011758-T1.exon2;Parent=ColletesGigas_011758-T1
WUUM01000014.1	funannotate	exon	6586672	6586793	.	-	.	ID=ColletesGigas_011758-T1.exon1;Parent=ColletesGigas_011758-T1
WUUM01000014.1	funannotate	exon	6630970	6631059	.	-	.	ID=ColletesGigas_011761-T1.exon3;Parent=ColletesGigas_011761-T1
WUUM01000014.1	funannotate	exon	6631817	6631954	.	-	.	ID=ColletesGigas_011761-T1.exon1;Parent=ColletesGigas_011761-T1
WUUM01000014.1	funannotate	exon	6631301	6631591	.	-	.	ID=ColletesGigas_011761-T1.exon2;Parent=ColletesGigas_011761-T1
WUUM01000014.1	funannotate	exon	992051	992198	.	+	.	ID=ColletesGigas_011488-T1.exon1;Parent=ColletesGigas_011488-T1
WUUM01000014.1	funannotate	exon	992775	993094	.	+	.	ID=ColletesGigas_011488-T1.exon2;Parent=ColletesGigas_011488-T1
WUUM01000014.1	funannotate	CDS	1167807	1168097	.	-	0	ID=ColletesGigas_011493-T1.cds;Parent=ColletesGigas_011493-T1
WUUM01000014.1	funannotate	mRNA	1863531	1865154	.	-	.	ID=ColletesGigas_011543-T1;Parent=ColletesGigas_011543
WUUM01000014.1	funannotate	mRNA	38996	43681	.	+	.	ID=ColletesGigas_011410-T1;Ontology_term=GO:0090162%2CGO:0060271%2CGO:0097539;Dbxref=InterPro:IPR033561;Parent=ColletesGigas_011410
WUUM01000014.1	funannotate	exon	1096373	1096590	.	+	.	ID=ColletesGigas_011491-T1.exon2;Parent=ColletesGigas_011491-T1
WUUM01000014.1	funannotate	exon	1095851	1095955	.	+	.	ID=ColletesGigas_011491-T1.exon1;Parent=ColletesGigas_011491-T1
WUUM01000014.1	funannotate	exon	1096898	1097257	.	+	.	ID=ColletesGigas_011491-T1.exon4;Parent=ColletesGigas_011491-T1
WUUM01000014.1	funannotate	exon	1096614	1096809	.	+	.	ID=ColletesGigas_011491-T1.exon3;Parent=ColletesGigas_011491-T1
WUUM01000014.1	funannotate	mRNA	35339	37253	.	-	.	ID=ColletesGigas_011409-T1;Ontology_term=GO:0004843%2CGO:0016579%2CGO:0006511;Dbxref=InterPro:IPR038765%2CInterPro:IPR001394%2CInterPro:IPR018200%2CInterPro:IPR028889;Parent=ColletesGigas_011409
WUUM01000014.1	funannotate	exon	3361852	3362157	.	-	.	ID=ColletesGigas_011649-T1.exon1;Parent=ColletesGigas_011649-T1
WUUM01000014.1	funannotate	mRNA	5454199	5459147	.	-	.	ID=ColletesGigas_011709-T1;Parent=ColletesGigas_011709
WUUM01000014.1	funannotate	mRNA	5471019	5471384	.	-	.	ID=ColletesGigas_011710-T1;Parent=ColletesGigas_011710
WUUM01000014.1	funannotate	mRNA	2234171	2235188	.	+	.	ID=ColletesGigas_011579-T1;Parent=ColletesGigas_011579
WUUM01000014.1	funannotate	gene	3043897	3044762	.	-	.	ID=ColletesGigas_011637
WUUM01000014.1	funannotate	gene	3018295	3018969	.	+	.	ID=ColletesGigas_011636
WUUM01000014.1	funannotate	gene	3010900	3011132	.	-	.	ID=ColletesGigas_011635
WUUM01000014.1	funannotate	gene	3009167	3010030	.	-	.	ID=ColletesGigas_011634
WUUM01000014.1	funannotate	gene	3107937	3108656	.	-	.	ID=ColletesGigas_011639
WUUM01000014.1	funannotate	gene	3057997	3060019	.	-	.	ID=ColletesGigas_011638
WUUM01000014.1	funannotate	gene	2977919	2979784	.	-	.	ID=ColletesGigas_011633
WUUM01000014.1	funannotate	gene	2976267	2977447	.	-	.	ID=ColletesGigas_011632
WUUM01000014.1	funannotate	gene	2845341	2846270	.	-	.	ID=ColletesGigas_011631
WUUM01000014.1	funannotate	gene	2829809	2833270	.	-	.	ID=ColletesGigas_011630
WUUM01000014.1	funannotate	exon	302870	303001	.	-	.	ID=ColletesGigas_011436-T1.exon4;Parent=ColletesGigas_011436-T1
WUUM01000014.1	funannotate	exon	303287	303422	.	-	.	ID=ColletesGigas_011436-T1.exon2;Parent=ColletesGigas_011436-T1
WUUM01000014.1	funannotate	exon	303142	303197	.	-	.	ID=ColletesGigas_011436-T1.exon3;Parent=ColletesGigas_011436-T1
WUUM01000014.1	funannotate	exon	304115	304189	.	-	.	ID=ColletesGigas_011436-T1.exon1;Parent=ColletesGigas_011436-T1
WUUM01000014.1	funannotate	mRNA	2174024	2174685	.	-	.	ID=ColletesGigas_011574-T1;Parent=ColletesGigas_011574
WUUM01000014.1	funannotate	gene	3345993	3359548	.	+	.	ID=ColletesGigas_011648
WUUM01000014.1	funannotate	gene	3335821	3336100	.	-	.	ID=ColletesGigas_011647
WUUM01000014.1	funannotate	gene	3285115	3285737	.	-	.	ID=ColletesGigas_011646
WUUM01000014.1	funannotate	mRNA	2066219	2076605	.	-	.	ID=ColletesGigas_011562-T1;Dbxref=InterPro:IPR013087;Parent=ColletesGigas_011562
WUUM01000014.1	funannotate	gene	3282734	3284684	.	-	.	ID=ColletesGigas_011645
WUUM01000014.1	funannotate	gene	3361852	3362157	.	-	.	ID=ColletesGigas_011649
WUUM01000014.1	funannotate	gene	3173392	3174857	.	+	.	ID=ColletesGigas_011640
WUUM01000014.1	funannotate	gene	3271207	3273579	.	-	.	ID=ColletesGigas_011644
WUUM01000014.1	funannotate	gene	3234693	3235094	.	+	.	ID=ColletesGigas_011643
WUUM01000014.1	funannotate	gene	3222301	3222523	.	+	.	ID=ColletesGigas_011642
WUUM01000014.1	funannotate	gene	3180922	3184548	.	+	.	ID=ColletesGigas_011641
WUUM01000014.1	funannotate	CDS	2747900	2747957	.	-	0	ID=ColletesGigas_011622-T1.cds;Parent=ColletesGigas_011622-T1
WUUM01000014.1	funannotate	CDS	2744539	2744789	.	-	0	ID=ColletesGigas_011622-T1.cds;Parent=ColletesGigas_011622-T1
WUUM01000014.1	funannotate	mRNA	337209	338321	.	-	.	ID=ColletesGigas_011447-T1;Dbxref=InterPro:IPR000727;Parent=ColletesGigas_011447
WUUM01000014.1	funannotate	mRNA	477406	480720	.	+	.	ID=ColletesGigas_011460-T1;Parent=ColletesGigas_011460
WUUM01000014.1	funannotate	mRNA	5950295	5950919	.	-	.	ID=ColletesGigas_011722-T1;Parent=ColletesGigas_011722
WUUM01000014.1	funannotate	gene	3587838	3591946	.	+	.	Name=CKMT2_1;ID=ColletesGigas_011659
WUUM01000014.1	funannotate	gene	3568479	3573861	.	-	.	ID=ColletesGigas_011658
WUUM01000014.1	funannotate	gene	3565100	3567343	.	-	.	ID=ColletesGigas_011657
WUUM01000014.1	funannotate	gene	3544411	3544782	.	-	.	ID=ColletesGigas_011656
WUUM01000014.1	funannotate	gene	3388986	3394541	.	-	.	ID=ColletesGigas_011651
WUUM01000014.1	funannotate	gene	3382639	3384567	.	+	.	ID=ColletesGigas_011650
WUUM01000014.1	funannotate	gene	3423308	3425587	.	+	.	Name=ME31B;ID=ColletesGigas_011655
WUUM01000014.1	funannotate	gene	3420326	3421069	.	+	.	ID=ColletesGigas_011654
WUUM01000014.1	funannotate	gene	3400949	3415937	.	-	.	ID=ColletesGigas_011653
WUUM01000014.1	funannotate	mRNA	2301711	2302094	.	+	.	ID=ColletesGigas_011586-T1;Parent=ColletesGigas_011586
WUUM01000014.1	funannotate	gene	3395474	3397901	.	+	.	ID=ColletesGigas_011652
WUUM01000014.1	funannotate	gene	3911923	3912356	.	+	.	ID=ColletesGigas_011669
WUUM01000014.1	funannotate	gene	3902385	3905517	.	+	.	ID=ColletesGigas_011668
WUUM01000014.1	funannotate	gene	3815062	3815279	.	-	.	ID=ColletesGigas_011667
WUUM01000014.1	funannotate	gene	3616873	3617856	.	+	.	ID=ColletesGigas_011662
WUUM01000014.1	funannotate	gene	3616074	3616665	.	-	.	ID=ColletesGigas_011661
WUUM01000014.1	funannotate	mRNA	465849	469717	.	-	.	ID=ColletesGigas_011459-T1;Parent=ColletesGigas_011459
WUUM01000014.1	funannotate	gene	3612491	3614457	.	+	.	Name=CKMT2_2;ID=ColletesGigas_011660
WUUM01000014.1	funannotate	mRNA	6166618	6167080	.	-	.	ID=ColletesGigas_011734-T1;Parent=ColletesGigas_011734
WUUM01000014.1	funannotate	gene	3785555	3786496	.	-	.	ID=ColletesGigas_011666
WUUM01000014.1	funannotate	gene	3729345	3734367	.	-	.	ID=ColletesGigas_011665
WUUM01000014.1	funannotate	gene	3695291	3719692	.	-	.	ID=ColletesGigas_011664
WUUM01000014.1	funannotate	gene	3663094	3665095	.	-	.	ID=ColletesGigas_011663
WUUM01000014.1	funannotate	exon	2273782	2274034	.	-	.	ID=ColletesGigas_011582-T1.exon1;Parent=ColletesGigas_011582-T1
WUUM01000014.1	funannotate	exon	6401672	6401885	.	-	.	ID=ColletesGigas_011743-T1.exon4;Parent=ColletesGigas_011743-T1
WUUM01000014.1	funannotate	mRNA	1927672	1929620	.	+	.	ID=ColletesGigas_011550-T1;Ontology_term=GO:0000338%2CGO:0010387%2CGO:0008180;Dbxref=InterPro:IPR033205%2CInterPro:IPR000717%2CInterPro:IPR033464;Parent=ColletesGigas_011550
WUUM01000014.1	funannotate	exon	2270895	2271001	.	-	.	ID=ColletesGigas_011582-T1.exon2;Parent=ColletesGigas_011582-T1
WUUM01000014.1	funannotate	exon	6403968	6404151	.	-	.	ID=ColletesGigas_011743-T1.exon3;Parent=ColletesGigas_011743-T1
WUUM01000014.1	funannotate	exon	6408784	6408924	.	-	.	ID=ColletesGigas_011743-T1.exon2;Parent=ColletesGigas_011743-T1
WUUM01000014.1	funannotate	exon	6410224	6410259	.	-	.	ID=ColletesGigas_011743-T1.exon1;Parent=ColletesGigas_011743-T1
WUUM01000014.1	funannotate	exon	6399379	6399592	.	-	.	ID=ColletesGigas_011743-T1.exon8;Parent=ColletesGigas_011743-T1
WUUM01000014.1	funannotate	exon	6400038	6400244	.	-	.	ID=ColletesGigas_011743-T1.exon7;Parent=ColletesGigas_011743-T1
WUUM01000014.1	funannotate	exon	6400354	6400586	.	-	.	ID=ColletesGigas_011743-T1.exon6;Parent=ColletesGigas_011743-T1
WUUM01000014.1	funannotate	exon	6400789	6401160	.	-	.	ID=ColletesGigas_011743-T1.exon5;Parent=ColletesGigas_011743-T1
WUUM01000014.1	funannotate	mRNA	4718994	4719335	.	+	.	ID=ColletesGigas_011688-T1;Parent=ColletesGigas_011688
WUUM01000014.1	funannotate	exon	6399057	6399202	.	-	.	ID=ColletesGigas_011743-T1.exon9;Parent=ColletesGigas_011743-T1
WUUM01000014.1	funannotate	exon	3415812	3415937	.	-	.	ID=ColletesGigas_011653-T1.exon1;Parent=ColletesGigas_011653-T1
WUUM01000014.1	funannotate	exon	3415139	3415244	.	-	.	ID=ColletesGigas_011653-T1.exon2;Parent=ColletesGigas_011653-T1
WUUM01000014.1	funannotate	mRNA	3695291	3719692	.	-	.	ID=ColletesGigas_011664-T1;Ontology_term=GO:0006811%2CGO:0055085%2CGO:0016020%2CGO:0016021%2CGO:0005216;Dbxref=InterPro:IPR005821%2CInterPro:IPR024862;Parent=ColletesGigas_011664
WUUM01000014.1	funannotate	exon	6304491	6304673	.	+	.	ID=ColletesGigas_011739-T1.exon5;Parent=ColletesGigas_011739-T1
WUUM01000014.1	funannotate	exon	6300446	6300588	.	+	.	ID=ColletesGigas_011739-T1.exon4;Parent=ColletesGigas_011739-T1
WUUM01000014.1	funannotate	exon	3411748	3411939	.	-	.	ID=ColletesGigas_011653-T1.exon9;Parent=ColletesGigas_011653-T1
WUUM01000014.1	funannotate	exon	3412855	3413026	.	-	.	ID=ColletesGigas_011653-T1.exon7;Parent=ColletesGigas_011653-T1
WUUM01000014.1	funannotate	exon	3412018	3412219	.	-	.	ID=ColletesGigas_011653-T1.exon8;Parent=ColletesGigas_011653-T1
WUUM01000014.1	funannotate	exon	3413838	3413960	.	-	.	ID=ColletesGigas_011653-T1.exon5;Parent=ColletesGigas_011653-T1
WUUM01000014.1	funannotate	CDS	127263	127505	.	+	0	ID=ColletesGigas_011424-T1.cds;Parent=ColletesGigas_011424-T1
WUUM01000014.1	funannotate	CDS	127567	127692	.	+	0	ID=ColletesGigas_011424-T1.cds;Parent=ColletesGigas_011424-T1
WUUM01000014.1	funannotate	mRNA	1925893	1926930	.	-	.	ID=ColletesGigas_011549-T1;Ontology_term=GO:0005525%2CGO:0003924;Dbxref=InterPro:IPR001806%2CInterPro:IPR027417%2CPFAM:PF00025%2CInterPro:IPR005225;Parent=ColletesGigas_011549
WUUM01000014.1	funannotate	exon	3413125	3413340	.	-	.	ID=ColletesGigas_011653-T1.exon6;Parent=ColletesGigas_011653-T1
WUUM01000014.1	funannotate	mRNA	7228128	7228391	.	+	.	ID=ColletesGigas_011824-T1;Parent=ColletesGigas_011824
WUUM01000014.1	funannotate	exon	3414911	3415060	.	-	.	ID=ColletesGigas_011653-T1.exon3;Parent=ColletesGigas_011653-T1
WUUM01000014.1	funannotate	exon	3414101	3414217	.	-	.	ID=ColletesGigas_011653-T1.exon4;Parent=ColletesGigas_011653-T1
WUUM01000014.1	funannotate	mRNA	6583020	6586793	.	-	.	ID=ColletesGigas_011758-T1;Parent=ColletesGigas_011758
WUUM01000014.1	funannotate	mRNA	910589	911395	.	+	.	ID=ColletesGigas_011484-T1;Parent=ColletesGigas_011484
WUUM01000014.1	funannotate	gene	2525479	2526398	.	+	.	ID=ColletesGigas_011604
WUUM01000014.1	funannotate	gene	2522500	2524384	.	-	.	Name=RAB3GAP1_2;ID=ColletesGigas_011603
WUUM01000014.1	funannotate	gene	2510309	2521569	.	+	.	ID=ColletesGigas_011602
WUUM01000014.1	funannotate	gene	2495062	2498956	.	-	.	Name=RAB3GAP1_1;ID=ColletesGigas_011601
WUUM01000014.1	funannotate	gene	2555800	2558947	.	-	.	ID=ColletesGigas_011608
WUUM01000014.1	funannotate	gene	2551664	2555203	.	-	.	ID=ColletesGigas_011607
WUUM01000014.1	funannotate	gene	2538653	2550325	.	+	.	ID=ColletesGigas_011606
WUUM01000014.1	funannotate	gene	2531979	2534135	.	+	.	ID=ColletesGigas_011605
WUUM01000014.1	funannotate	mRNA	45814	48036	.	+	.	ID=ColletesGigas_011411-T1;Dbxref=InterPro:IPR007135;Parent=ColletesGigas_011411
WUUM01000014.1	funannotate	gene	2491261	2494554	.	+	.	ID=ColletesGigas_011600
WUUM01000014.1	funannotate	CDS	571881	572216	.	-	0	ID=ColletesGigas_011465-T1.cds;Parent=ColletesGigas_011465-T1
WUUM01000014.1	funannotate	CDS	569905	571665	.	-	0	ID=ColletesGigas_011465-T1.cds;Parent=ColletesGigas_011465-T1
WUUM01000014.1	funannotate	exon	6297250	6297541	.	+	.	ID=ColletesGigas_011739-T1.exon3;Parent=ColletesGigas_011739-T1
WUUM01000014.1	funannotate	exon	6295588	6295750	.	+	.	ID=ColletesGigas_011739-T1.exon2;Parent=ColletesGigas_011739-T1
WUUM01000014.1	funannotate	exon	6295329	6295537	.	+	.	ID=ColletesGigas_011739-T1.exon1;Parent=ColletesGigas_011739-T1
WUUM01000014.1	funannotate	mRNA	2482067	2484714	.	-	.	ID=ColletesGigas_011598-T1;Ontology_term=GO:0030695%2CGO:0005515;Dbxref=InterPro:IPR011990%2CInterPro:IPR019734%2CInterPro:IPR003109%2CInterPro:IPR013026;Parent=ColletesGigas_011598
WUUM01000014.1	funannotate	gene	2642803	2644131	.	-	.	ID=ColletesGigas_011615
WUUM01000014.1	funannotate	gene	2630655	2635776	.	+	.	ID=ColletesGigas_011614
WUUM01000014.1	funannotate	gene	2611879	2617942	.	-	.	ID=ColletesGigas_011613
WUUM01000014.1	funannotate	gene	2608926	2611854	.	-	.	ID=ColletesGigas_011612
WUUM01000014.1	funannotate	gene	2653466	2654209	.	-	.	ID=ColletesGigas_011619
WUUM01000014.1	funannotate	gene	2651936	2653164	.	+	.	ID=ColletesGigas_011618
WUUM01000014.1	funannotate	gene	2650326	2651574	.	-	.	ID=ColletesGigas_011617
WUUM01000014.1	funannotate	exon	5007570	5007587	.	-	.	ID=ColletesGigas_011701-T1.exon7;Parent=ColletesGigas_011701-T1
WUUM01000014.1	funannotate	gene	2646625	2649355	.	+	.	ID=ColletesGigas_011616
WUUM01000014.1	funannotate	exon	5010752	5010787	.	-	.	ID=ColletesGigas_011701-T1.exon5;Parent=ColletesGigas_011701-T1
WUUM01000014.1	funannotate	exon	5008461	5008676	.	-	.	ID=ColletesGigas_011701-T1.exon6;Parent=ColletesGigas_011701-T1
WUUM01000014.1	funannotate	exon	5011987	5012250	.	-	.	ID=ColletesGigas_011701-T1.exon3;Parent=ColletesGigas_011701-T1
WUUM01000014.1	funannotate	mRNA	4097935	4099203	.	+	.	ID=ColletesGigas_011676-T1;Ontology_term=GO:0017154%2CGO:0005515%2CGO:0071526;Dbxref=InterPro:IPR036352%2CInterPro:IPR001627%2CInterPro:IPR031148%2CInterPro:IPR015943%2CInterPro:IPR031146;Parent=ColletesGigas_011676
WUUM01000014.1	funannotate	exon	5010854	5010883	.	-	.	ID=ColletesGigas_011701-T1.exon4;Parent=ColletesGigas_011701-T1
WUUM01000014.1	funannotate	exon	2472091	2472120	.	+	.	ID=ColletesGigas_011596-T1.exon1;Parent=ColletesGigas_011596-T1
WUUM01000014.1	funannotate	gene	2591112	2607984	.	+	.	ID=ColletesGigas_011611
WUUM01000014.1	funannotate	exon	5013997	5014083	.	-	.	ID=ColletesGigas_011701-T1.exon1;Parent=ColletesGigas_011701-T1
WUUM01000014.1	funannotate	exon	2472185	2472321	.	+	.	ID=ColletesGigas_011596-T1.exon2;Parent=ColletesGigas_011596-T1
WUUM01000014.1	funannotate	gene	2573293	2574099	.	+	.	ID=ColletesGigas_011610
WUUM01000014.1	funannotate	exon	5013752	5013925	.	-	.	ID=ColletesGigas_011701-T1.exon2;Parent=ColletesGigas_011701-T1
WUUM01000014.1	funannotate	exon	2472400	2472532	.	+	.	ID=ColletesGigas_011596-T1.exon3;Parent=ColletesGigas_011596-T1
WUUM01000014.1	funannotate	exon	2472594	2472647	.	+	.	ID=ColletesGigas_011596-T1.exon4;Parent=ColletesGigas_011596-T1
WUUM01000014.1	funannotate	CDS	5809303	5809680	.	-	0	ID=ColletesGigas_011718-T1.cds;Parent=ColletesGigas_011718-T1
WUUM01000014.1	funannotate	exon	1925453	1925516	.	+	.	ID=ColletesGigas_011548-T1.exon10;Parent=ColletesGigas_011548-T1
WUUM01000014.1	funannotate	mRNA	6427270	6427476	.	+	.	ID=ColletesGigas_011746-T1;Parent=ColletesGigas_011746
WUUM01000014.1	funannotate	gene	2559448	2560789	.	+	.	ID=ColletesGigas_011609
WUUM01000014.1	funannotate	exon	49320	49729	.	+	.	ID=ColletesGigas_011412-T1.exon3;Parent=ColletesGigas_011412-T1
WUUM01000014.1	funannotate	gene	2789582	2790169	.	-	.	ID=ColletesGigas_011626
WUUM01000014.1	funannotate	exon	48933	49256	.	+	.	ID=ColletesGigas_011412-T1.exon2;Parent=ColletesGigas_011412-T1
WUUM01000014.1	funannotate	gene	2776698	2779533	.	+	.	ID=ColletesGigas_011625
WUUM01000014.1	funannotate	exon	48723	48791	.	+	.	ID=ColletesGigas_011412-T1.exon1;Parent=ColletesGigas_011412-T1
WUUM01000014.1	funannotate	gene	2752370	2762306	.	-	.	ID=ColletesGigas_011624
WUUM01000014.1	funannotate	mRNA	1763748	1769102	.	-	.	ID=ColletesGigas_011537-T1;Parent=ColletesGigas_011537
WUUM01000014.1	funannotate	gene	2748274	2750669	.	-	.	ID=ColletesGigas_011623
WUUM01000014.1	funannotate	mRNA	7054757	7055102	.	-	.	ID=ColletesGigas_011812-T1;Dbxref=InterPro:IPR022048;Parent=ColletesGigas_011812
WUUM01000014.1	funannotate	gene	2825586	2826171	.	-	.	ID=ColletesGigas_011629
WUUM01000014.1	funannotate	gene	2814065	2821057	.	+	.	ID=ColletesGigas_011628
WUUM01000014.1	funannotate	CDS	599544	600111	.	+	0	ID=ColletesGigas_011468-T1.cds;Parent=ColletesGigas_011468-T1
WUUM01000014.1	funannotate	CDS	600385	600506	.	+	0	ID=ColletesGigas_011468-T1.cds;Parent=ColletesGigas_011468-T1
WUUM01000014.1	funannotate	gene	2812645	2813036	.	-	.	ID=ColletesGigas_011627
WUUM01000014.1	funannotate	gene	2744539	2747957	.	-	.	ID=ColletesGigas_011622
WUUM01000014.1	funannotate	exon	50987	51209	.	+	.	ID=ColletesGigas_011412-T1.exon6;Parent=ColletesGigas_011412-T1
WUUM01000014.1	funannotate	gene	2676668	2682008	.	-	.	ID=ColletesGigas_011621
WUUM01000014.1	funannotate	exon	50562	50836	.	+	.	ID=ColletesGigas_011412-T1.exon5;Parent=ColletesGigas_011412-T1
WUUM01000014.1	funannotate	mRNA	700517	700807	.	-	.	ID=ColletesGigas_011472-T1;Parent=ColletesGigas_011472
WUUM01000014.1	funannotate	gene	2670404	2673753	.	+	.	ID=ColletesGigas_011620
WUUM01000014.1	funannotate	exon	50030	50444	.	+	.	ID=ColletesGigas_011412-T1.exon4;Parent=ColletesGigas_011412-T1
WUUM01000014.1	funannotate	CDS	6034211	6034420	.	-	0	ID=ColletesGigas_011726-T1.cds;Parent=ColletesGigas_011726-T1
WUUM01000014.1	funannotate	CDS	6033473	6034024	.	-	0	ID=ColletesGigas_011726-T1.cds;Parent=ColletesGigas_011726-T1
WUUM01000014.1	funannotate	CDS	3785555	3786496	.	-	0	ID=ColletesGigas_011666-T1.cds;Parent=ColletesGigas_011666-T1
WUUM01000014.1	funannotate	CDS	3924142	3925173	.	+	0	ID=ColletesGigas_011671-T1.cds;Parent=ColletesGigas_011671-T1
WUUM01000014.1	funannotate	CDS	3925251	3925628	.	+	0	ID=ColletesGigas_011671-T1.cds;Parent=ColletesGigas_011671-T1
WUUM01000014.1	funannotate	CDS	3927580	3927663	.	+	0	ID=ColletesGigas_011671-T1.cds;Parent=ColletesGigas_011671-T1
WUUM01000014.1	funannotate	mRNA	6858251	6859507	.	+	.	ID=ColletesGigas_011795-T1;Parent=ColletesGigas_011795
WUUM01000014.1	funannotate	CDS	7226486	7226959	.	-	0	ID=ColletesGigas_011823-T1.cds;Parent=ColletesGigas_011823-T1
WUUM01000014.1	funannotate	mRNA	6938581	6938862	.	-	.	ID=ColletesGigas_011800-T1;Ontology_term=GO:0004190%2CGO:0006508;Dbxref=InterPro:IPR001969%2CInterPro:IPR021109;Parent=ColletesGigas_011800
WUUM01000014.1	funannotate	exon	2090979	2091061	.	+	.	ID=ColletesGigas_011563-T1.exon9;Parent=ColletesGigas_011563-T1
WUUM01000014.1	funannotate	mRNA	6694450	6695211	.	-	.	ID=ColletesGigas_011771-T1;Parent=ColletesGigas_011771
WUUM01000014.1	funannotate	exon	1316062	1316300	.	+	.	ID=ColletesGigas_011502-T1.exon2;Parent=ColletesGigas_011502-T1
WUUM01000014.1	funannotate	exon	2086559	2086766	.	+	.	ID=ColletesGigas_011563-T1.exon2;Parent=ColletesGigas_011563-T1
WUUM01000014.1	funannotate	exon	1316392	1316621	.	+	.	ID=ColletesGigas_011502-T1.exon3;Parent=ColletesGigas_011502-T1
WUUM01000014.1	funannotate	exon	2085268	2085507	.	+	.	ID=ColletesGigas_011563-T1.exon1;Parent=ColletesGigas_011563-T1
WUUM01000014.1	funannotate	exon	1317305	1317819	.	+	.	ID=ColletesGigas_011502-T1.exon4;Parent=ColletesGigas_011502-T1
WUUM01000014.1	funannotate	exon	2088379	2088574	.	+	.	ID=ColletesGigas_011563-T1.exon4;Parent=ColletesGigas_011563-T1
WUUM01000014.1	funannotate	exon	1317881	1318073	.	+	.	ID=ColletesGigas_011502-T1.exon5;Parent=ColletesGigas_011502-T1
WUUM01000014.1	funannotate	exon	2087244	2087413	.	+	.	ID=ColletesGigas_011563-T1.exon3;Parent=ColletesGigas_011563-T1
WUUM01000014.1	funannotate	exon	2418873	2419094	.	-	.	ID=ColletesGigas_011593-T1.exon42;Parent=ColletesGigas_011593-T1
WUUM01000014.1	funannotate	exon	2089319	2089502	.	+	.	ID=ColletesGigas_011563-T1.exon6;Parent=ColletesGigas_011563-T1
WUUM01000014.1	funannotate	exon	2419181	2419384	.	-	.	ID=ColletesGigas_011593-T1.exon41;Parent=ColletesGigas_011593-T1
WUUM01000014.1	funannotate	exon	2089088	2089242	.	+	.	ID=ColletesGigas_011563-T1.exon5;Parent=ColletesGigas_011563-T1
WUUM01000014.1	funannotate	exon	2419491	2419643	.	-	.	ID=ColletesGigas_011593-T1.exon40;Parent=ColletesGigas_011593-T1
WUUM01000014.1	funannotate	exon	2090511	2090706	.	+	.	ID=ColletesGigas_011563-T1.exon8;Parent=ColletesGigas_011563-T1
WUUM01000014.1	funannotate	exon	1315808	1315973	.	+	.	ID=ColletesGigas_011502-T1.exon1;Parent=ColletesGigas_011502-T1
WUUM01000014.1	funannotate	exon	2089841	2090169	.	+	.	ID=ColletesGigas_011563-T1.exon7;Parent=ColletesGigas_011563-T1
WUUM01000014.1	funannotate	exon	1318176	1318734	.	+	.	ID=ColletesGigas_011502-T1.exon6;Parent=ColletesGigas_011502-T1
WUUM01000014.1	funannotate	exon	1356092	1356125	.	+	.	ID=ColletesGigas_011507-T1.exon2;Parent=ColletesGigas_011507-T1
WUUM01000014.1	funannotate	exon	1355081	1355152	.	+	.	ID=ColletesGigas_011507-T1.exon1;Parent=ColletesGigas_011507-T1
WUUM01000014.1	funannotate	exon	1357115	1357187	.	+	.	ID=ColletesGigas_011507-T1.exon4;Parent=ColletesGigas_011507-T1
WUUM01000014.1	funannotate	exon	1356322	1356547	.	+	.	ID=ColletesGigas_011507-T1.exon3;Parent=ColletesGigas_011507-T1
WUUM01000014.1	funannotate	gene	4216668	4217156	.	-	.	ID=ColletesGigas_011679
WUUM01000014.1	funannotate	gene	4181704	4183816	.	-	.	ID=ColletesGigas_011678
WUUM01000014.1	funannotate	gene	4015901	4016810	.	-	.	ID=ColletesGigas_011673
WUUM01000014.1	funannotate	gene	3941936	3942582	.	-	.	ID=ColletesGigas_011672
WUUM01000014.1	funannotate	gene	3924142	3927663	.	+	.	ID=ColletesGigas_011671
WUUM01000014.1	funannotate	gene	3919217	3923473	.	-	.	ID=ColletesGigas_011670
WUUM01000014.1	funannotate	gene	4123097	4123951	.	-	.	ID=ColletesGigas_011677
WUUM01000014.1	funannotate	gene	4097935	4099203	.	+	.	Name=PLXNA1;ID=ColletesGigas_011676
WUUM01000014.1	funannotate	gene	4076897	4078048	.	+	.	ID=ColletesGigas_011675
WUUM01000014.1	funannotate	gene	4067625	4071519	.	-	.	ID=ColletesGigas_011674
WUUM01000014.1	funannotate	exon	2428224	2428650	.	-	.	ID=ColletesGigas_011593-T1.exon23;Parent=ColletesGigas_011593-T1
WUUM01000014.1	funannotate	exon	2428996	2429324	.	-	.	ID=ColletesGigas_011593-T1.exon22;Parent=ColletesGigas_011593-T1
WUUM01000014.1	funannotate	exon	2429451	2429617	.	-	.	ID=ColletesGigas_011593-T1.exon21;Parent=ColletesGigas_011593-T1
WUUM01000014.1	funannotate	exon	2429913	2430246	.	-	.	ID=ColletesGigas_011593-T1.exon20;Parent=ColletesGigas_011593-T1
WUUM01000014.1	funannotate	mRNA	112388	112880	.	+	.	ID=ColletesGigas_011423-T1;Parent=ColletesGigas_011423
WUUM01000014.1	funannotate	exon	2425456	2425601	.	-	.	ID=ColletesGigas_011593-T1.exon29;Parent=ColletesGigas_011593-T1
WUUM01000014.1	funannotate	exon	2426144	2426501	.	-	.	ID=ColletesGigas_011593-T1.exon28;Parent=ColletesGigas_011593-T1
WUUM01000014.1	funannotate	exon	2426650	2426864	.	-	.	ID=ColletesGigas_011593-T1.exon27;Parent=ColletesGigas_011593-T1
WUUM01000014.1	funannotate	exon	1784659	1784703	.	+	.	ID=ColletesGigas_011540-T1.exon1;Parent=ColletesGigas_011540-T1
WUUM01000014.1	funannotate	exon	2426971	2427129	.	-	.	ID=ColletesGigas_011593-T1.exon26;Parent=ColletesGigas_011593-T1
WUUM01000014.1	funannotate	exon	1785217	1785377	.	+	.	ID=ColletesGigas_011540-T1.exon2;Parent=ColletesGigas_011540-T1
WUUM01000014.1	funannotate	exon	2427202	2427315	.	-	.	ID=ColletesGigas_011593-T1.exon25;Parent=ColletesGigas_011593-T1
WUUM01000014.1	funannotate	exon	1786770	1786797	.	+	.	ID=ColletesGigas_011540-T1.exon3;Parent=ColletesGigas_011540-T1
WUUM01000014.1	funannotate	exon	2427628	2427981	.	-	.	ID=ColletesGigas_011593-T1.exon24;Parent=ColletesGigas_011593-T1
WUUM01000014.1	funannotate	gene	4723502	4745691	.	+	.	ID=ColletesGigas_011689
WUUM01000014.1	funannotate	gene	4505535	4505946	.	+	.	ID=ColletesGigas_011684
WUUM01000014.1	funannotate	gene	4461501	4462566	.	+	.	ID=ColletesGigas_011683
WUUM01000014.1	funannotate	gene	4397399	4398303	.	-	.	ID=ColletesGigas_011682
WUUM01000014.1	funannotate	gene	4305519	4305824	.	+	.	ID=ColletesGigas_011681
WUUM01000014.1	funannotate	gene	4718994	4719335	.	+	.	ID=ColletesGigas_011688
WUUM01000014.1	funannotate	gene	4714904	4716442	.	-	.	ID=ColletesGigas_011687
WUUM01000014.1	funannotate	gene	4664071	4665318	.	+	.	ID=ColletesGigas_011686
WUUM01000014.1	funannotate	gene	4631759	4633297	.	-	.	ID=ColletesGigas_011685
WUUM01000014.1	funannotate	exon	2423365	2423610	.	-	.	ID=ColletesGigas_011593-T1.exon34;Parent=ColletesGigas_011593-T1
WUUM01000014.1	funannotate	exon	2423625	2423873	.	-	.	ID=ColletesGigas_011593-T1.exon33;Parent=ColletesGigas_011593-T1
WUUM01000014.1	funannotate	exon	2424242	2424667	.	-	.	ID=ColletesGigas_011593-T1.exon32;Parent=ColletesGigas_011593-T1
WUUM01000014.1	funannotate	exon	2424804	2425082	.	-	.	ID=ColletesGigas_011593-T1.exon31;Parent=ColletesGigas_011593-T1
WUUM01000014.1	funannotate	exon	2425246	2425354	.	-	.	ID=ColletesGigas_011593-T1.exon30;Parent=ColletesGigas_011593-T1
WUUM01000014.1	funannotate	gene	4262681	4263314	.	-	.	ID=ColletesGigas_011680
WUUM01000014.1	funannotate	CDS	6705290	6705485	.	-	0	ID=ColletesGigas_011775-T1.cds;Parent=ColletesGigas_011775-T1
WUUM01000014.1	funannotate	CDS	6705024	6705163	.	-	0	ID=ColletesGigas_011775-T1.cds;Parent=ColletesGigas_011775-T1
WUUM01000014.1	funannotate	exon	4664071	4665318	.	+	.	ID=ColletesGigas_011686-T1.exon1;Parent=ColletesGigas_011686-T1
WUUM01000014.1	funannotate	exon	3902385	3902492	.	+	.	ID=ColletesGigas_011668-T1.exon1;Parent=ColletesGigas_011668-T1
WUUM01000014.1	funannotate	exon	3905284	3905517	.	+	.	ID=ColletesGigas_011668-T1.exon2;Parent=ColletesGigas_011668-T1
WUUM01000014.1	funannotate	exon	2419769	2419873	.	-	.	ID=ColletesGigas_011593-T1.exon39;Parent=ColletesGigas_011593-T1
WUUM01000014.1	funannotate	exon	2419956	2420150	.	-	.	ID=ColletesGigas_011593-T1.exon38;Parent=ColletesGigas_011593-T1
WUUM01000014.1	funannotate	exon	6567154	6567450	.	-	.	ID=ColletesGigas_011757-T1.exon2;Parent=ColletesGigas_011757-T1
WUUM01000014.1	funannotate	exon	2422116	2422288	.	-	.	ID=ColletesGigas_011593-T1.exon37;Parent=ColletesGigas_011593-T1
WUUM01000014.1	funannotate	exon	2422581	2422820	.	-	.	ID=ColletesGigas_011593-T1.exon36;Parent=ColletesGigas_011593-T1
WUUM01000014.1	funannotate	exon	2422941	2423066	.	-	.	ID=ColletesGigas_011593-T1.exon35;Parent=ColletesGigas_011593-T1
WUUM01000014.1	funannotate	exon	6568664	6568765	.	-	.	ID=ColletesGigas_011757-T1.exon1;Parent=ColletesGigas_011757-T1
WUUM01000014.1	funannotate	exon	1141112	1141322	.	-	.	ID=ColletesGigas_011492-T1.exon1;Parent=ColletesGigas_011492-T1
WUUM01000014.1	funannotate	exon	1140428	1140533	.	-	.	ID=ColletesGigas_011492-T1.exon2;Parent=ColletesGigas_011492-T1
WUUM01000014.1	funannotate	exon	1138404	1138514	.	-	.	ID=ColletesGigas_011492-T1.exon3;Parent=ColletesGigas_011492-T1
WUUM01000014.1	funannotate	gene	4847093	4847293	.	+	.	ID=ColletesGigas_011695
WUUM01000014.1	funannotate	gene	4798303	4812333	.	-	.	ID=ColletesGigas_011694
WUUM01000014.1	funannotate	gene	4783857	4786787	.	-	.	ID=ColletesGigas_011693
WUUM01000014.1	funannotate	gene	4773306	4783640	.	-	.	ID=ColletesGigas_011692
WUUM01000014.1	funannotate	gene	4888933	4889500	.	-	.	ID=ColletesGigas_011699
WUUM01000014.1	funannotate	gene	4881328	4886347	.	-	.	ID=ColletesGigas_011698
WUUM01000014.1	funannotate	mRNA	298323	301802	.	-	.	ID=ColletesGigas_011435-T1;Parent=ColletesGigas_011435
WUUM01000014.1	funannotate	gene	4862944	4863390	.	-	.	ID=ColletesGigas_011697
WUUM01000014.1	funannotate	gene	4857952	4859201	.	-	.	ID=ColletesGigas_011696
WUUM01000014.1	funannotate	gene	4765076	4769382	.	-	.	ID=ColletesGigas_011691
WUUM01000014.1	funannotate	gene	4749933	4760024	.	-	.	ID=ColletesGigas_011690
WUUM01000014.1	funannotate	exon	1135162	1135180	.	-	.	ID=ColletesGigas_011492-T1.exon4;Parent=ColletesGigas_011492-T1
WUUM01000014.1	funannotate	exon	2434929	2435051	.	-	.	ID=ColletesGigas_011593-T1.exon12;Parent=ColletesGigas_011593-T1
WUUM01000014.1	funannotate	exon	2435537	2435821	.	-	.	ID=ColletesGigas_011593-T1.exon11;Parent=ColletesGigas_011593-T1
WUUM01000014.1	funannotate	exon	2436087	2436242	.	-	.	ID=ColletesGigas_011593-T1.exon10;Parent=ColletesGigas_011593-T1
WUUM01000014.1	funannotate	mRNA	6742189	6742754	.	+	.	ID=ColletesGigas_011783-T1;Parent=ColletesGigas_011783
WUUM01000014.1	funannotate	exon	2430703	2430828	.	-	.	ID=ColletesGigas_011593-T1.exon19;Parent=ColletesGigas_011593-T1
WUUM01000014.1	funannotate	exon	2430932	2431273	.	-	.	ID=ColletesGigas_011593-T1.exon18;Parent=ColletesGigas_011593-T1
WUUM01000014.1	funannotate	exon	2431577	2431882	.	-	.	ID=ColletesGigas_011593-T1.exon17;Parent=ColletesGigas_011593-T1
WUUM01000014.1	funannotate	exon	2432063	2432243	.	-	.	ID=ColletesGigas_011593-T1.exon16;Parent=ColletesGigas_011593-T1
WUUM01000014.1	funannotate	exon	2432338	2432612	.	-	.	ID=ColletesGigas_011593-T1.exon15;Parent=ColletesGigas_011593-T1
WUUM01000014.1	funannotate	exon	2433500	2433922	.	-	.	ID=ColletesGigas_011593-T1.exon14;Parent=ColletesGigas_011593-T1
WUUM01000014.1	funannotate	exon	2434310	2434558	.	-	.	ID=ColletesGigas_011593-T1.exon13;Parent=ColletesGigas_011593-T1
WUUM01000014.1	funannotate	CDS	2170514	2170933	.	-	0	ID=ColletesGigas_011573-T1.cds;Parent=ColletesGigas_011573-T1
WUUM01000014.1	funannotate	CDS	3911923	3911963	.	+	0	ID=ColletesGigas_011669-T1.cds;Parent=ColletesGigas_011669-T1
WUUM01000014.1	funannotate	CDS	3912038	3912356	.	+	0	ID=ColletesGigas_011669-T1.cds;Parent=ColletesGigas_011669-T1
WUUM01000014.1	funannotate	exon	7104091	7104354	.	-	.	ID=ColletesGigas_011815-T1.exon1;Parent=ColletesGigas_011815-T1
WUUM01000014.1	funannotate	CDS	3108581	3108656	.	-	0	ID=ColletesGigas_011639-T1.cds;Parent=ColletesGigas_011639-T1
WUUM01000014.1	funannotate	CDS	3108132	3108341	.	-	0	ID=ColletesGigas_011639-T1.cds;Parent=ColletesGigas_011639-T1
WUUM01000014.1	funannotate	CDS	3107937	3108094	.	-	0	ID=ColletesGigas_011639-T1.cds;Parent=ColletesGigas_011639-T1
WUUM01000014.1	funannotate	CDS	1315808	1315973	.	+	0	ID=ColletesGigas_011502-T1.cds;Parent=ColletesGigas_011502-T1
WUUM01000014.1	funannotate	CDS	1316062	1316300	.	+	0	ID=ColletesGigas_011502-T1.cds;Parent=ColletesGigas_011502-T1
WUUM01000014.1	funannotate	CDS	1316392	1316621	.	+	0	ID=ColletesGigas_011502-T1.cds;Parent=ColletesGigas_011502-T1
WUUM01000014.1	funannotate	CDS	1317305	1317819	.	+	0	ID=ColletesGigas_011502-T1.cds;Parent=ColletesGigas_011502-T1
WUUM01000014.1	funannotate	CDS	1317881	1318073	.	+	0	ID=ColletesGigas_011502-T1.cds;Parent=ColletesGigas_011502-T1
WUUM01000014.1	funannotate	CDS	1318176	1318734	.	+	0	ID=ColletesGigas_011502-T1.cds;Parent=ColletesGigas_011502-T1
WUUM01000014.1	funannotate	CDS	648682	648782	.	+	0	ID=ColletesGigas_011470-T1.cds;Parent=ColletesGigas_011470-T1
WUUM01000014.1	funannotate	CDS	649412	649580	.	+	0	ID=ColletesGigas_011470-T1.cds;Parent=ColletesGigas_011470-T1
WUUM01000014.1	funannotate	CDS	650386	650424	.	+	0	ID=ColletesGigas_011470-T1.cds;Parent=ColletesGigas_011470-T1
WUUM01000014.1	funannotate	CDS	651402	651620	.	+	0	ID=ColletesGigas_011470-T1.cds;Parent=ColletesGigas_011470-T1
WUUM01000014.1	funannotate	CDS	6093220	6093484	.	-	0	ID=ColletesGigas_011730-T1.cds;Parent=ColletesGigas_011730-T1
WUUM01000014.1	funannotate	CDS	6092815	6092918	.	-	0	ID=ColletesGigas_011730-T1.cds;Parent=ColletesGigas_011730-T1
WUUM01000014.1	funannotate	CDS	6092678	6092791	.	-	0	ID=ColletesGigas_011730-T1.cds;Parent=ColletesGigas_011730-T1
WUUM01000014.1	funannotate	exon	3815062	3815279	.	-	.	ID=ColletesGigas_011667-T1.exon1;Parent=ColletesGigas_011667-T1
WUUM01000014.1	funannotate	mRNA	2522500	2524384	.	-	.	ID=ColletesGigas_011603-T1;Ontology_term=GO:0005096;Dbxref=InterPro:IPR026147;Parent=ColletesGigas_011603
WUUM01000014.1	funannotate	CDS	1491102	1491630	.	+	0	ID=ColletesGigas_011517-T1.cds;Parent=ColletesGigas_011517-T1
WUUM01000014.1	funannotate	CDS	1497717	1497934	.	+	0	ID=ColletesGigas_011517-T1.cds;Parent=ColletesGigas_011517-T1
WUUM01000014.1	funannotate	CDS	1501298	1501490	.	+	0	ID=ColletesGigas_011517-T1.cds;Parent=ColletesGigas_011517-T1
WUUM01000014.1	funannotate	CDS	1501855	1501985	.	+	0	ID=ColletesGigas_011517-T1.cds;Parent=ColletesGigas_011517-T1
WUUM01000014.1	funannotate	CDS	1503007	1503222	.	+	0	ID=ColletesGigas_011517-T1.cds;Parent=ColletesGigas_011517-T1
WUUM01000014.1	funannotate	exon	6025244	6025253	.	+	.	ID=ColletesGigas_011724-T1.exon3;Parent=ColletesGigas_011724-T1
WUUM01000014.1	funannotate	exon	6025015	6025172	.	+	.	ID=ColletesGigas_011724-T1.exon2;Parent=ColletesGigas_011724-T1
WUUM01000014.1	funannotate	exon	3010900	3011132	.	-	.	ID=ColletesGigas_011635-T1.exon1;Parent=ColletesGigas_011635-T1
WUUM01000014.1	funannotate	exon	6024821	6024943	.	+	.	ID=ColletesGigas_011724-T1.exon1;Parent=ColletesGigas_011724-T1
WUUM01000014.1	funannotate	exon	3397775	3397901	.	+	.	ID=ColletesGigas_011652-T1.exon11;Parent=ColletesGigas_011652-T1
WUUM01000014.1	funannotate	exon	3397412	3397701	.	+	.	ID=ColletesGigas_011652-T1.exon10;Parent=ColletesGigas_011652-T1
WUUM01000014.1	funannotate	exon	5879307	5879583	.	+	.	ID=ColletesGigas_011720-T1.exon1;Parent=ColletesGigas_011720-T1
WUUM01000014.1	funannotate	mRNA	3107937	3108656	.	-	.	ID=ColletesGigas_011639-T1;Parent=ColletesGigas_011639
WUUM01000014.1	funannotate	mRNA	3173392	3174857	.	+	.	ID=ColletesGigas_011640-T1;Parent=ColletesGigas_011640
WUUM01000014.1	funannotate	CDS	312061	312074	.	+	0	ID=ColletesGigas_011438-T1.cds;Parent=ColletesGigas_011438-T1
WUUM01000014.1	funannotate	CDS	312166	312318	.	+	0	ID=ColletesGigas_011438-T1.cds;Parent=ColletesGigas_011438-T1
WUUM01000014.1	funannotate	CDS	312397	312526	.	+	0	ID=ColletesGigas_011438-T1.cds;Parent=ColletesGigas_011438-T1
WUUM01000014.1	funannotate	CDS	312615	312737	.	+	0	ID=ColletesGigas_011438-T1.cds;Parent=ColletesGigas_011438-T1
WUUM01000014.1	funannotate	mRNA	2812645	2813036	.	-	.	ID=ColletesGigas_011627-T1;Parent=ColletesGigas_011627
WUUM01000014.1	funannotate	exon	2230948	2231001	.	+	.	ID=ColletesGigas_011578-T1.exon2;Parent=ColletesGigas_011578-T1
WUUM01000014.1	funannotate	exon	2229513	2229590	.	+	.	ID=ColletesGigas_011578-T1.exon1;Parent=ColletesGigas_011578-T1
WUUM01000014.1	funannotate	exon	2231167	2231454	.	+	.	ID=ColletesGigas_011578-T1.exon3;Parent=ColletesGigas_011578-T1
WUUM01000014.1	funannotate	mRNA	3395474	3397901	.	+	.	ID=ColletesGigas_011652-T1;Ontology_term=GO:0006750%2CGO:0005524%2CGO:0016874%2CGO:0004363;Dbxref=InterPro:IPR037013%2CInterPro:IPR014709%2CInterPro:IPR014049%2CInterPro:IPR014042%2CInterPro:IPR004887%2CInterPro:IPR016185%2CInterPro:IPR005615;Parent=ColletesGigas_011652
WUUM01000014.1	funannotate	gene	5104005	5104312	.	-	.	ID=ColletesGigas_011703
WUUM01000014.1	funannotate	gene	5090078	5090348	.	+	.	ID=ColletesGigas_011702
WUUM01000014.1	funannotate	gene	5007570	5014083	.	-	.	ID=ColletesGigas_011701
WUUM01000014.1	funannotate	gene	4994954	4995633	.	-	.	ID=ColletesGigas_011700
WUUM01000014.1	funannotate	gene	5428837	5429268	.	-	.	ID=ColletesGigas_011707
WUUM01000014.1	funannotate	mRNA	2642803	2644131	.	-	.	ID=ColletesGigas_011615-T1;Ontology_term=GO:0004252%2CGO:0005509%2CGO:0016021;Dbxref=InterPro:IPR011992%2CInterPro:IPR002048%2CInterPro:IPR018247%2CInterPro:IPR022764%2CInterPro:IPR035952;Parent=ColletesGigas_011615
WUUM01000014.1	funannotate	gene	5427136	5428197	.	+	.	ID=ColletesGigas_011706
WUUM01000014.1	funannotate	gene	5169064	5169395	.	+	.	ID=ColletesGigas_011705
WUUM01000014.1	funannotate	gene	5125312	5130484	.	+	.	ID=ColletesGigas_011704
WUUM01000014.1	funannotate	exon	3927580	3927663	.	+	.	ID=ColletesGigas_011671-T1.exon3;Parent=ColletesGigas_011671-T1
WUUM01000014.1	funannotate	exon	3420326	3421069	.	+	.	ID=ColletesGigas_011654-T1.exon1;Parent=ColletesGigas_011654-T1
WUUM01000014.1	funannotate	exon	3925251	3925628	.	+	.	ID=ColletesGigas_011671-T1.exon2;Parent=ColletesGigas_011671-T1
WUUM01000014.1	funannotate	exon	3924142	3925173	.	+	.	ID=ColletesGigas_011671-T1.exon1;Parent=ColletesGigas_011671-T1
WUUM01000014.1	funannotate	exon	1167807	1168097	.	-	.	ID=ColletesGigas_011493-T1.exon1;Parent=ColletesGigas_011493-T1
WUUM01000014.1	funannotate	CDS	2776698	2776854	.	+	0	ID=ColletesGigas_011625-T1.cds;Parent=ColletesGigas_011625-T1
WUUM01000014.1	funannotate	CDS	2778562	2778567	.	+	0	ID=ColletesGigas_011625-T1.cds;Parent=ColletesGigas_011625-T1
WUUM01000014.1	funannotate	CDS	2778922	2779049	.	+	0	ID=ColletesGigas_011625-T1.cds;Parent=ColletesGigas_011625-T1
WUUM01000014.1	funannotate	CDS	2779135	2779533	.	+	0	ID=ColletesGigas_011625-T1.cds;Parent=ColletesGigas_011625-T1
WUUM01000014.1	funannotate	CDS	6422797	6422833	.	-	0	ID=ColletesGigas_011744-T1.cds;Parent=ColletesGigas_011744-T1
WUUM01000014.1	funannotate	CDS	6421083	6422719	.	-	0	ID=ColletesGigas_011744-T1.cds;Parent=ColletesGigas_011744-T1
WUUM01000014.1	funannotate	CDS	6420818	6420997	.	-	0	ID=ColletesGigas_011744-T1.cds;Parent=ColletesGigas_011744-T1
WUUM01000014.1	funannotate	CDS	6420444	6420746	.	-	0	ID=ColletesGigas_011744-T1.cds;Parent=ColletesGigas_011744-T1
WUUM01000014.1	funannotate	CDS	6419232	6419328	.	-	0	ID=ColletesGigas_011744-T1.cds;Parent=ColletesGigas_011744-T1
WUUM01000014.1	funannotate	CDS	6417322	6417506	.	-	0	ID=ColletesGigas_011744-T1.cds;Parent=ColletesGigas_011744-T1
WUUM01000014.1	funannotate	CDS	4995607	4995633	.	-	0	ID=ColletesGigas_011700-T1.cds;Parent=ColletesGigas_011700-T1
WUUM01000014.1	funannotate	CDS	4994954	4995130	.	-	0	ID=ColletesGigas_011700-T1.cds;Parent=ColletesGigas_011700-T1
WUUM01000014.1	funannotate	CDS	2327843	2328038	.	+	1	ID=ColletesGigas_011587-T1.cds;Parent=ColletesGigas_011587-T1
WUUM01000014.1	funannotate	CDS	367644	367806	.	+	0	ID=ColletesGigas_011450-T1.cds;Parent=ColletesGigas_011450-T1
WUUM01000014.1	funannotate	CDS	367882	368008	.	+	0	ID=ColletesGigas_011450-T1.cds;Parent=ColletesGigas_011450-T1
WUUM01000014.1	funannotate	CDS	368132	368533	.	+	0	ID=ColletesGigas_011450-T1.cds;Parent=ColletesGigas_011450-T1
WUUM01000014.1	funannotate	CDS	368639	369643	.	+	0	ID=ColletesGigas_011450-T1.cds;Parent=ColletesGigas_011450-T1
WUUM01000014.1	funannotate	CDS	369719	369875	.	+	0	ID=ColletesGigas_011450-T1.cds;Parent=ColletesGigas_011450-T1
WUUM01000014.1	funannotate	CDS	369968	370048	.	+	0	ID=ColletesGigas_011450-T1.cds;Parent=ColletesGigas_011450-T1
WUUM01000014.1	funannotate	CDS	370109	370450	.	+	0	ID=ColletesGigas_011450-T1.cds;Parent=ColletesGigas_011450-T1
WUUM01000014.1	funannotate	CDS	1865081	1865154	.	-	0	ID=ColletesGigas_011543-T1.cds;Parent=ColletesGigas_011543-T1
WUUM01000014.1	funannotate	CDS	1863531	1863783	.	-	0	ID=ColletesGigas_011543-T1.cds;Parent=ColletesGigas_011543-T1
WUUM01000014.1	funannotate	CDS	7249854	7249923	.	-	0	ID=ColletesGigas_011826-T1.cds;Parent=ColletesGigas_011826-T1
WUUM01000014.1	funannotate	CDS	7249427	7249773	.	-	0	ID=ColletesGigas_011826-T1.cds;Parent=ColletesGigas_011826-T1
WUUM01000014.1	funannotate	CDS	6698030	6698239	.	+	0	ID=ColletesGigas_011772-T1.cds;Parent=ColletesGigas_011772-T1
WUUM01000014.1	funannotate	exon	70953	71136	.	-	.	ID=ColletesGigas_011417-T1.exon1;Parent=ColletesGigas_011417-T1
WUUM01000014.1	funannotate	exon	69510	69619	.	-	.	ID=ColletesGigas_011417-T1.exon2;Parent=ColletesGigas_011417-T1
WUUM01000014.1	funannotate	gene	1474282	1474980	.	-	.	ID=ColletesGigas_011516
WUUM01000014.1	funannotate	gene	1456118	1462717	.	+	.	ID=ColletesGigas_011515
WUUM01000014.1	funannotate	gene	1444663	1445223	.	+	.	ID=ColletesGigas_011514
WUUM01000014.1	funannotate	gene	1439335	1440303	.	-	.	ID=ColletesGigas_011513
WUUM01000014.1	funannotate	gene	1518128	1519435	.	+	.	ID=ColletesGigas_011519
WUUM01000014.1	funannotate	gene	1515052	1515552	.	+	.	ID=ColletesGigas_011518
WUUM01000014.1	funannotate	gene	1491102	1503222	.	+	.	ID=ColletesGigas_011517
WUUM01000014.1	funannotate	CDS	2148812	2149014	.	-	0	ID=ColletesGigas_011571-T1.cds;Parent=ColletesGigas_011571-T1
WUUM01000014.1	funannotate	CDS	2148514	2148541	.	-	0	ID=ColletesGigas_011571-T1.cds;Parent=ColletesGigas_011571-T1
WUUM01000014.1	funannotate	gene	1431747	1432226	.	+	.	ID=ColletesGigas_011512
WUUM01000014.1	funannotate	gene	1421879	1423913	.	+	.	ID=ColletesGigas_011511
WUUM01000014.1	funannotate	gene	1392049	1392970	.	+	.	ID=ColletesGigas_011510
WUUM01000014.1	funannotate	exon	1778892	1778948	.	+	.	ID=ColletesGigas_011539-T1.exon1;Parent=ColletesGigas_011539-T1
WUUM01000014.1	funannotate	CDS	1777806	1778011	.	+	0	ID=ColletesGigas_011538-T1.cds;Parent=ColletesGigas_011538-T1
WUUM01000014.1	funannotate	gene	1584000	1585058	.	+	.	ID=ColletesGigas_011527
WUUM01000014.1	funannotate	gene	1569006	1577512	.	+	.	Name=LHX9;ID=ColletesGigas_011526
WUUM01000014.1	funannotate	gene	1563837	1565127	.	+	.	ID=ColletesGigas_011525
WUUM01000014.1	funannotate	gene	1559167	1560132	.	-	.	ID=ColletesGigas_011524
WUUM01000014.1	funannotate	exon	1779046	1779177	.	+	.	ID=ColletesGigas_011539-T1.exon2;Parent=ColletesGigas_011539-T1
WUUM01000014.1	funannotate	exon	1781312	1781446	.	+	.	ID=ColletesGigas_011539-T1.exon3;Parent=ColletesGigas_011539-T1
WUUM01000014.1	funannotate	gene	1594155	1595186	.	+	.	ID=ColletesGigas_011529
WUUM01000014.1	funannotate	gene	1592432	1592662	.	+	.	ID=ColletesGigas_011528
WUUM01000014.1	funannotate	gene	1550060	1551651	.	+	.	ID=ColletesGigas_011523
WUUM01000014.1	funannotate	gene	1540626	1541143	.	+	.	ID=ColletesGigas_011522
WUUM01000014.1	funannotate	gene	1531219	1531617	.	+	.	ID=ColletesGigas_011521
WUUM01000014.1	funannotate	gene	1519867	1521262	.	+	.	ID=ColletesGigas_011520
WUUM01000014.1	funannotate	gene	1777806	1778011	.	+	.	ID=ColletesGigas_011538
WUUM01000014.1	funannotate	gene	1763748	1769102	.	-	.	ID=ColletesGigas_011537
WUUM01000014.1	funannotate	gene	1698629	1699552	.	-	.	ID=ColletesGigas_011536
WUUM01000014.1	funannotate	gene	1696114	1698308	.	+	.	ID=ColletesGigas_011535
WUUM01000014.1	funannotate	gene	1778892	1781446	.	+	.	ID=ColletesGigas_011539
WUUM01000014.1	funannotate	gene	1605328	1608150	.	-	.	ID=ColletesGigas_011530
WUUM01000014.1	funannotate	exon	1007409	1007536	.	-	.	ID=ColletesGigas_011489-T1.exon2;Parent=ColletesGigas_011489-T1
WUUM01000014.1	funannotate	gene	1690454	1693236	.	-	.	ID=ColletesGigas_011534
WUUM01000014.1	funannotate	gene	1670650	1686962	.	+	.	ID=ColletesGigas_011533
WUUM01000014.1	funannotate	gene	1659879	1660100	.	-	.	ID=ColletesGigas_011532
WUUM01000014.1	funannotate	exon	1008229	1008406	.	-	.	ID=ColletesGigas_011489-T1.exon1;Parent=ColletesGigas_011489-T1
WUUM01000014.1	funannotate	gene	1639783	1641603	.	-	.	ID=ColletesGigas_011531
WUUM01000014.1	funannotate	gene	1925893	1926930	.	-	.	Name=RABX6;ID=ColletesGigas_011549
WUUM01000014.1	funannotate	gene	1923155	1925516	.	+	.	ID=ColletesGigas_011548
WUUM01000014.1	funannotate	gene	1920261	1922536	.	+	.	ID=ColletesGigas_011547
WUUM01000014.1	funannotate	gene	1918333	1919094	.	+	.	ID=ColletesGigas_011546
WUUM01000014.1	funannotate	gene	1821631	1823145	.	+	.	ID=ColletesGigas_011541
WUUM01000014.1	funannotate	gene	1784659	1786797	.	+	.	ID=ColletesGigas_011540
WUUM01000014.1	funannotate	gene	1913932	1917081	.	+	.	ID=ColletesGigas_011545
WUUM01000014.1	funannotate	gene	1885095	1887651	.	+	.	ID=ColletesGigas_011544
WUUM01000014.1	funannotate	gene	1863531	1865154	.	-	.	ID=ColletesGigas_011543
WUUM01000014.1	funannotate	gene	1825650	1831012	.	+	.	ID=ColletesGigas_011542
WUUM01000014.1	funannotate	exon	5090178	5090348	.	+	.	ID=ColletesGigas_011702-T1.exon2;Parent=ColletesGigas_011702-T1
WUUM01000014.1	funannotate	exon	5090078	5090137	.	+	.	ID=ColletesGigas_011702-T1.exon1;Parent=ColletesGigas_011702-T1
WUUM01000014.1	funannotate	exon	6395105	6395307	.	-	.	ID=ColletesGigas_011742-T1.exon4;Parent=ColletesGigas_011742-T1
WUUM01000014.1	funannotate	exon	6394907	6395036	.	-	.	ID=ColletesGigas_011742-T1.exon5;Parent=ColletesGigas_011742-T1
WUUM01000014.1	funannotate	exon	6395707	6395919	.	-	.	ID=ColletesGigas_011742-T1.exon2;Parent=ColletesGigas_011742-T1
WUUM01000014.1	funannotate	exon	6395374	6395448	.	-	.	ID=ColletesGigas_011742-T1.exon3;Parent=ColletesGigas_011742-T1
WUUM01000014.1	funannotate	exon	6396159	6396173	.	-	.	ID=ColletesGigas_011742-T1.exon1;Parent=ColletesGigas_011742-T1
WUUM01000014.1	funannotate	exon	4633059	4633297	.	-	.	ID=ColletesGigas_011685-T1.exon1;Parent=ColletesGigas_011685-T1
WUUM01000014.1	funannotate	exon	4631759	4631816	.	-	.	ID=ColletesGigas_011685-T1.exon2;Parent=ColletesGigas_011685-T1
WUUM01000014.1	funannotate	CDS	4783445	4783640	.	-	0	ID=ColletesGigas_011692-T1.cds;Parent=ColletesGigas_011692-T1
WUUM01000014.1	funannotate	CDS	4781191	4781364	.	-	0	ID=ColletesGigas_011692-T1.cds;Parent=ColletesGigas_011692-T1
WUUM01000014.1	funannotate	CDS	4780433	4780664	.	-	0	ID=ColletesGigas_011692-T1.cds;Parent=ColletesGigas_011692-T1
WUUM01000014.1	funannotate	CDS	4776446	4776799	.	-	0	ID=ColletesGigas_011692-T1.cds;Parent=ColletesGigas_011692-T1
WUUM01000014.1	funannotate	CDS	4775124	4775311	.	-	0	ID=ColletesGigas_011692-T1.cds;Parent=ColletesGigas_011692-T1
WUUM01000014.1	funannotate	CDS	4773306	4773652	.	-	0	ID=ColletesGigas_011692-T1.cds;Parent=ColletesGigas_011692-T1
WUUM01000014.1	funannotate	CDS	1540626	1540648	.	+	0	ID=ColletesGigas_011522-T1.cds;Parent=ColletesGigas_011522-T1
WUUM01000014.1	funannotate	CDS	1540831	1541143	.	+	0	ID=ColletesGigas_011522-T1.cds;Parent=ColletesGigas_011522-T1
WUUM01000014.1	funannotate	gene	1325533	1327462	.	+	.	ID=ColletesGigas_011505
WUUM01000014.1	funannotate	gene	1323945	1324548	.	+	.	ID=ColletesGigas_011504
WUUM01000014.1	funannotate	gene	1321131	1321801	.	+	.	ID=ColletesGigas_011503
WUUM01000014.1	funannotate	gene	1315808	1318734	.	+	.	ID=ColletesGigas_011502
WUUM01000014.1	funannotate	gene	1381673	1383578	.	-	.	ID=ColletesGigas_011509
WUUM01000014.1	funannotate	gene	1372666	1375606	.	+	.	ID=ColletesGigas_011508
WUUM01000014.1	funannotate	gene	1355081	1357187	.	+	.	ID=ColletesGigas_011507
WUUM01000014.1	funannotate	gene	1336011	1354276	.	+	.	ID=ColletesGigas_011506
WUUM01000014.1	funannotate	gene	1312727	1313238	.	-	.	ID=ColletesGigas_011501
WUUM01000014.1	funannotate	gene	1307144	1312283	.	-	.	ID=ColletesGigas_011500
WUUM01000014.1	funannotate	exon	1313236	1313238	.	-	.	ID=ColletesGigas_011501-T1.exon1;Parent=ColletesGigas_011501-T1
WUUM01000014.1	funannotate	exon	1312727	1313002	.	-	.	ID=ColletesGigas_011501-T1.exon2;Parent=ColletesGigas_011501-T1
WUUM01000014.1	funannotate	mRNA	3851	14444	.	-	.	ID=ColletesGigas_011404-T1;Ontology_term=GO:0030276%2CGO:0003779%2CGO:0005543%2CGO:0006897;Dbxref=InterPro:IPR011417%2CInterPro:IPR008942%2CInterPro:IPR035964%2CInterPro:IPR002558%2CInterPro:IPR030224%2CPFAM:PF07651%2CInterPro:IPR013809;Parent=ColletesGigas_011404
WUUM01000014.1	funannotate	gene	2472091	2472647	.	+	.	ID=ColletesGigas_011596
WUUM01000014.1	funannotate	gene	2460006	2470212	.	+	.	ID=ColletesGigas_011595
WUUM01000014.1	funannotate	gene	2459489	2459902	.	+	.	ID=ColletesGigas_011594
WUUM01000014.1	funannotate	gene	2418873	2451801	.	-	.	ID=ColletesGigas_011593
WUUM01000014.1	funannotate	gene	2485909	2489267	.	-	.	ID=ColletesGigas_011599
WUUM01000014.1	funannotate	gene	2482067	2484714	.	-	.	ID=ColletesGigas_011598
WUUM01000014.1	funannotate	gene	2473688	2479601	.	-	.	ID=ColletesGigas_011597
WUUM01000014.1	funannotate	gene	2414808	2417685	.	+	.	ID=ColletesGigas_011592
WUUM01000014.1	funannotate	exon	6737590	6737714	.	-	.	ID=ColletesGigas_011782-T1.exon1;Parent=ColletesGigas_011782-T1
WUUM01000014.1	funannotate	gene	2403901	2404884	.	-	.	ID=ColletesGigas_011591
WUUM01000014.1	funannotate	gene	2371165	2372992	.	+	.	ID=ColletesGigas_011590
WUUM01000014.1	funannotate	exon	6736968	6737068	.	-	.	ID=ColletesGigas_011782-T1.exon3;Parent=ColletesGigas_011782-T1
WUUM01000014.1	funannotate	exon	6737104	6737393	.	-	.	ID=ColletesGigas_011782-T1.exon2;Parent=ColletesGigas_011782-T1
WUUM01000014.1	funannotate	CDS	1095851	1095955	.	+	0	ID=ColletesGigas_011491-T1.cds;Parent=ColletesGigas_011491-T1
WUUM01000014.1	funannotate	CDS	1096373	1096590	.	+	0	ID=ColletesGigas_011491-T1.cds;Parent=ColletesGigas_011491-T1
WUUM01000014.1	funannotate	CDS	1096614	1096809	.	+	0	ID=ColletesGigas_011491-T1.cds;Parent=ColletesGigas_011491-T1
WUUM01000014.1	funannotate	CDS	1096898	1097257	.	+	0	ID=ColletesGigas_011491-T1.cds;Parent=ColletesGigas_011491-T1
WUUM01000014.1	funannotate	CDS	3234693	3235094	.	+	0	ID=ColletesGigas_011643-T1.cds;Parent=ColletesGigas_011643-T1
WUUM01000014.1	funannotate	mRNA	5104005	5104312	.	-	.	ID=ColletesGigas_011703-T1;Parent=ColletesGigas_011703
WUUM01000014.1	funannotate	gene	2026511	2038434	.	+	.	Name=NR4A1;ID=ColletesGigas_011559
WUUM01000014.1	funannotate	gene	2022400	2022792	.	-	.	ID=ColletesGigas_011558
WUUM01000014.1	funannotate	gene	1999882	2000301	.	-	.	ID=ColletesGigas_011557
WUUM01000014.1	funannotate	gene	1943102	1943756	.	-	.	ID=ColletesGigas_011552
WUUM01000014.1	funannotate	gene	1929785	1930265	.	-	.	ID=ColletesGigas_011551
WUUM01000014.1	funannotate	gene	1927672	1929620	.	+	.	ID=ColletesGigas_011550
WUUM01000014.1	funannotate	gene	1996770	1999791	.	-	.	ID=ColletesGigas_011556
WUUM01000014.1	funannotate	gene	1989350	1989859	.	+	.	ID=ColletesGigas_011555
WUUM01000014.1	funannotate	gene	1972456	1974881	.	+	.	Name=HR38;ID=ColletesGigas_011554
WUUM01000014.1	funannotate	gene	1965971	1966234	.	+	.	ID=ColletesGigas_011553
WUUM01000014.1	funannotate	gene	2142172	2142459	.	-	.	ID=ColletesGigas_011569
WUUM01000014.1	funannotate	gene	2115267	2123942	.	+	.	ID=ColletesGigas_011568
WUUM01000014.1	funannotate	gene	2085268	2091061	.	+	.	ID=ColletesGigas_011563
WUUM01000014.1	funannotate	gene	2066219	2076605	.	-	.	ID=ColletesGigas_011562
WUUM01000014.1	funannotate	gene	2058055	2065540	.	+	.	ID=ColletesGigas_011561
WUUM01000014.1	funannotate	gene	2043735	2047273	.	+	.	ID=ColletesGigas_011560
WUUM01000014.1	funannotate	gene	2114984	2115172	.	-	.	ID=ColletesGigas_011567
WUUM01000014.1	funannotate	gene	2110509	2112272	.	-	.	Name=CYCB3;ID=ColletesGigas_011566
WUUM01000014.1	funannotate	gene	2103426	2107880	.	+	.	ID=ColletesGigas_011565
WUUM01000014.1	funannotate	gene	2100610	2102256	.	+	.	ID=ColletesGigas_011564
WUUM01000014.1	funannotate	mRNA	5701830	5702988	.	+	.	ID=ColletesGigas_011715-T1;Parent=ColletesGigas_011715
WUUM01000014.1	funannotate	exon	2234914	2235188	.	+	.	ID=ColletesGigas_011579-T1.exon3;Parent=ColletesGigas_011579-T1
WUUM01000014.1	funannotate	exon	367041	367058	.	+	.	ID=ColletesGigas_011449-T1.exon4;Parent=ColletesGigas_011449-T1
WUUM01000014.1	funannotate	exon	2234584	2234606	.	+	.	ID=ColletesGigas_011579-T1.exon2;Parent=ColletesGigas_011579-T1
WUUM01000014.1	funannotate	exon	366637	366650	.	+	.	ID=ColletesGigas_011449-T1.exon3;Parent=ColletesGigas_011449-T1
WUUM01000014.1	funannotate	exon	2234171	2234196	.	+	.	ID=ColletesGigas_011579-T1.exon1;Parent=ColletesGigas_011579-T1
WUUM01000014.1	funannotate	exon	365851	366111	.	+	.	ID=ColletesGigas_011449-T1.exon2;Parent=ColletesGigas_011449-T1
WUUM01000014.1	funannotate	exon	365482	365707	.	+	.	ID=ColletesGigas_011449-T1.exon1;Parent=ColletesGigas_011449-T1
WUUM01000014.1	funannotate	exon	2250458	2250612	.	-	.	ID=ColletesGigas_011581-T1.exon5;Parent=ColletesGigas_011581-T1
WUUM01000014.1	funannotate	exon	3919217	3919411	.	-	.	ID=ColletesGigas_011670-T1.exon9;Parent=ColletesGigas_011670-T1
WUUM01000014.1	funannotate	exon	2250155	2250268	.	-	.	ID=ColletesGigas_011581-T1.exon6;Parent=ColletesGigas_011581-T1
WUUM01000014.1	funannotate	exon	3919491	3920090	.	-	.	ID=ColletesGigas_011670-T1.exon8;Parent=ColletesGigas_011670-T1
WUUM01000014.1	funannotate	exon	2246459	2246986	.	-	.	ID=ColletesGigas_011581-T1.exon7;Parent=ColletesGigas_011581-T1
WUUM01000014.1	funannotate	exon	3920169	3920351	.	-	.	ID=ColletesGigas_011670-T1.exon7;Parent=ColletesGigas_011670-T1
WUUM01000014.1	funannotate	gene	2234171	2235188	.	+	.	ID=ColletesGigas_011579
WUUM01000014.1	funannotate	exon	3920436	3921056	.	-	.	ID=ColletesGigas_011670-T1.exon6;Parent=ColletesGigas_011670-T1
WUUM01000014.1	funannotate	mRNA	6046298	6046963	.	-	.	ID=ColletesGigas_011727-T1;Parent=ColletesGigas_011727
WUUM01000014.1	funannotate	gene	2174024	2174685	.	-	.	ID=ColletesGigas_011574
WUUM01000014.1	funannotate	gene	2170514	2170933	.	-	.	ID=ColletesGigas_011573
WUUM01000014.1	funannotate	gene	2151338	2155803	.	+	.	ID=ColletesGigas_011572
WUUM01000014.1	funannotate	gene	2148514	2149014	.	-	.	Name=SOX3;ID=ColletesGigas_011571
WUUM01000014.1	funannotate	gene	2229513	2231454	.	+	.	ID=ColletesGigas_011578
WUUM01000014.1	funannotate	gene	2204711	2205284	.	+	.	ID=ColletesGigas_011577
WUUM01000014.1	funannotate	gene	2200610	2201171	.	+	.	ID=ColletesGigas_011576
WUUM01000014.1	funannotate	gene	2195960	2196310	.	-	.	ID=ColletesGigas_011575
WUUM01000014.1	funannotate	gene	2142516	2143568	.	-	.	ID=ColletesGigas_011570
WUUM01000014.1	funannotate	exon	3923384	3923473	.	-	.	ID=ColletesGigas_011670-T1.exon1;Parent=ColletesGigas_011670-T1
WUUM01000014.1	funannotate	exon	2259663	2259683	.	-	.	ID=ColletesGigas_011581-T1.exon1;Parent=ColletesGigas_011581-T1
WUUM01000014.1	funannotate	exon	3921168	3921317	.	-	.	ID=ColletesGigas_011670-T1.exon5;Parent=ColletesGigas_011670-T1
WUUM01000014.1	funannotate	exon	2259303	2259506	.	-	.	ID=ColletesGigas_011581-T1.exon2;Parent=ColletesGigas_011581-T1
WUUM01000014.1	funannotate	exon	3921397	3922833	.	-	.	ID=ColletesGigas_011670-T1.exon4;Parent=ColletesGigas_011670-T1
WUUM01000014.1	funannotate	exon	2259118	2259262	.	-	.	ID=ColletesGigas_011581-T1.exon3;Parent=ColletesGigas_011581-T1
WUUM01000014.1	funannotate	exon	3922915	3923033	.	-	.	ID=ColletesGigas_011670-T1.exon3;Parent=ColletesGigas_011670-T1
WUUM01000014.1	funannotate	exon	2257233	2257427	.	-	.	ID=ColletesGigas_011581-T1.exon4;Parent=ColletesGigas_011581-T1
WUUM01000014.1	funannotate	exon	3923110	3923287	.	-	.	ID=ColletesGigas_011670-T1.exon2;Parent=ColletesGigas_011670-T1
WUUM01000014.1	funannotate	gene	2286339	2287865	.	+	.	ID=ColletesGigas_011585
WUUM01000014.1	funannotate	gene	2283089	2283418	.	-	.	ID=ColletesGigas_011584
WUUM01000014.1	funannotate	gene	2279600	2280210	.	-	.	ID=ColletesGigas_011583
WUUM01000014.1	funannotate	gene	2270895	2274034	.	-	.	ID=ColletesGigas_011582
WUUM01000014.1	funannotate	CDS	974476	974691	.	+	0	ID=ColletesGigas_011486-T1.cds;Parent=ColletesGigas_011486-T1
WUUM01000014.1	funannotate	gene	2370423	2370734	.	+	.	ID=ColletesGigas_011589
WUUM01000014.1	funannotate	gene	2353683	2354057	.	+	.	ID=ColletesGigas_011588
WUUM01000014.1	funannotate	gene	2327843	2328038	.	+	.	ID=ColletesGigas_011587
WUUM01000014.1	funannotate	gene	2301711	2302094	.	+	.	ID=ColletesGigas_011586
WUUM01000014.1	funannotate	gene	2246459	2259683	.	-	.	ID=ColletesGigas_011581
WUUM01000014.1	funannotate	gene	2241435	2243824	.	-	.	ID=ColletesGigas_011580
WUUM01000014.1	funannotate	CDS	325031	325557	.	-	0	ID=ColletesGigas_011442-T1.cds;Parent=ColletesGigas_011442-T1
WUUM01000014.1	funannotate	CDS	324745	324951	.	-	0	ID=ColletesGigas_011442-T1.cds;Parent=ColletesGigas_011442-T1
WUUM01000014.1	funannotate	CDS	324481	324664	.	-	0	ID=ColletesGigas_011442-T1.cds;Parent=ColletesGigas_011442-T1
WUUM01000014.1	funannotate	CDS	324181	324320	.	-	0	ID=ColletesGigas_011442-T1.cds;Parent=ColletesGigas_011442-T1
WUUM01000014.1	funannotate	CDS	323882	324092	.	-	0	ID=ColletesGigas_011442-T1.cds;Parent=ColletesGigas_011442-T1
WUUM01000014.1	funannotate	CDS	323611	323791	.	-	0	ID=ColletesGigas_011442-T1.cds;Parent=ColletesGigas_011442-T1
WUUM01000014.1	funannotate	CDS	323348	323514	.	-	0	ID=ColletesGigas_011442-T1.cds;Parent=ColletesGigas_011442-T1
WUUM01000014.1	funannotate	CDS	323121	323264	.	-	0	ID=ColletesGigas_011442-T1.cds;Parent=ColletesGigas_011442-T1
WUUM01000014.1	funannotate	CDS	322762	322890	.	-	0	ID=ColletesGigas_011442-T1.cds;Parent=ColletesGigas_011442-T1
WUUM01000014.1	funannotate	CDS	322470	322691	.	-	0	ID=ColletesGigas_011442-T1.cds;Parent=ColletesGigas_011442-T1
WUUM01000014.1	funannotate	CDS	5989750	5989864	.	-	0	ID=ColletesGigas_011723-T1.cds;Parent=ColletesGigas_011723-T1
WUUM01000014.1	funannotate	CDS	5989125	5989255	.	-	0	ID=ColletesGigas_011723-T1.cds;Parent=ColletesGigas_011723-T1
WUUM01000014.1	funannotate	CDS	7197782	7198131	.	+	0	ID=ColletesGigas_011819-T1.cds;Parent=ColletesGigas_011819-T1
WUUM01000014.1	funannotate	CDS	7198209	7198533	.	+	0	ID=ColletesGigas_011819-T1.cds;Parent=ColletesGigas_011819-T1
WUUM01000014.1	funannotate	mRNA	6295329	6304673	.	+	.	ID=ColletesGigas_011739-T1;Ontology_term=GO:0015276%2CGO:0004970%2CGO:0016020;Dbxref=InterPro:IPR019594%2CInterPro:IPR001320;Parent=ColletesGigas_011739
WUUM01000014.1	funannotate	mRNA	6316249	6316559	.	+	.	ID=ColletesGigas_011740-T1;Parent=ColletesGigas_011740
WUUM01000014.1	funannotate	mRNA	4461501	4462566	.	+	.	ID=ColletesGigas_011683-T1;Parent=ColletesGigas_011683
WUUM01000014.1	funannotate	exon	79283	79408	.	+	.	ID=ColletesGigas_011418-T1.exon9;Parent=ColletesGigas_011418-T1
WUUM01000014.1	funannotate	exon	79033	79225	.	+	.	ID=ColletesGigas_011418-T1.exon8;Parent=ColletesGigas_011418-T1
WUUM01000014.1	funannotate	exon	78652	78969	.	+	.	ID=ColletesGigas_011418-T1.exon7;Parent=ColletesGigas_011418-T1
WUUM01000014.1	funannotate	exon	78363	78562	.	+	.	ID=ColletesGigas_011418-T1.exon6;Parent=ColletesGigas_011418-T1
WUUM01000014.1	funannotate	exon	78110	78285	.	+	.	ID=ColletesGigas_011418-T1.exon5;Parent=ColletesGigas_011418-T1
WUUM01000014.1	funannotate	exon	77757	78028	.	+	.	ID=ColletesGigas_011418-T1.exon4;Parent=ColletesGigas_011418-T1
WUUM01000014.1	funannotate	exon	77377	77670	.	+	.	ID=ColletesGigas_011418-T1.exon3;Parent=ColletesGigas_011418-T1
WUUM01000014.1	funannotate	exon	76851	77297	.	+	.	ID=ColletesGigas_011418-T1.exon2;Parent=ColletesGigas_011418-T1
WUUM01000014.1	funannotate	exon	76766	76782	.	+	.	ID=ColletesGigas_011418-T1.exon1;Parent=ColletesGigas_011418-T1
WUUM01000014.1	funannotate	CDS	1008229	1008406	.	-	0	ID=ColletesGigas_011489-T1.cds;Parent=ColletesGigas_011489-T1
WUUM01000014.1	funannotate	CDS	1007409	1007536	.	-	0	ID=ColletesGigas_011489-T1.cds;Parent=ColletesGigas_011489-T1
WUUM01000014.1	funannotate	mRNA	3924142	3927663	.	+	.	ID=ColletesGigas_011671-T1;Ontology_term=GO:0005525;Dbxref=InterPro:IPR030394%2CInterPro:IPR025121%2CInterPro:IPR016496%2CInterPro:IPR032305%2CInterPro:IPR042108%2CInterPro:IPR006073%2CInterPro:IPR027417;Parent=ColletesGigas_011671
WUUM01000014.1	funannotate	exon	2833177	2833270	.	-	.	ID=ColletesGigas_011630-T1.exon1;Parent=ColletesGigas_011630-T1
WUUM01000014.1	funannotate	exon	2829809	2830063	.	-	.	ID=ColletesGigas_011630-T1.exon3;Parent=ColletesGigas_011630-T1
WUUM01000014.1	funannotate	exon	2832351	2832520	.	-	.	ID=ColletesGigas_011630-T1.exon2;Parent=ColletesGigas_011630-T1
WUUM01000014.1	funannotate	exon	1559756	1560132	.	-	.	ID=ColletesGigas_011524-T1.exon1;Parent=ColletesGigas_011524-T1
WUUM01000014.1	funannotate	exon	1559337	1559673	.	-	.	ID=ColletesGigas_011524-T1.exon2;Parent=ColletesGigas_011524-T1
WUUM01000014.1	funannotate	exon	1559167	1559214	.	-	.	ID=ColletesGigas_011524-T1.exon3;Parent=ColletesGigas_011524-T1
WUUM01000014.1	funannotate	exon	2100610	2100678	.	+	.	ID=ColletesGigas_011564-T1.exon1;Parent=ColletesGigas_011564-T1
WUUM01000014.1	funannotate	exon	2101921	2102256	.	+	.	ID=ColletesGigas_011564-T1.exon4;Parent=ColletesGigas_011564-T1
WUUM01000014.1	funannotate	exon	2101475	2101830	.	+	.	ID=ColletesGigas_011564-T1.exon3;Parent=ColletesGigas_011564-T1
WUUM01000014.1	funannotate	exon	2101220	2101397	.	+	.	ID=ColletesGigas_011564-T1.exon2;Parent=ColletesGigas_011564-T1
WUUM01000014.1	funannotate	CDS	1927672	1927728	.	+	0	ID=ColletesGigas_011550-T1.cds;Parent=ColletesGigas_011550-T1
WUUM01000014.1	funannotate	CDS	1927846	1927916	.	+	0	ID=ColletesGigas_011550-T1.cds;Parent=ColletesGigas_011550-T1
WUUM01000014.1	funannotate	CDS	1928805	1928983	.	+	0	ID=ColletesGigas_011550-T1.cds;Parent=ColletesGigas_011550-T1
WUUM01000014.1	funannotate	CDS	1929364	1929620	.	+	0	ID=ColletesGigas_011550-T1.cds;Parent=ColletesGigas_011550-T1
WUUM01000014.1	funannotate	mRNA	3568479	3573861	.	-	.	ID=ColletesGigas_011658-T1;Parent=ColletesGigas_011658
WUUM01000014.1	funannotate	CDS	6979645	6979734	.	-	0	ID=ColletesGigas_011803-T1.cds;Parent=ColletesGigas_011803-T1
WUUM01000014.1	funannotate	CDS	6978892	6979131	.	-	0	ID=ColletesGigas_011803-T1.cds;Parent=ColletesGigas_011803-T1
WUUM01000014.1	funannotate	mRNA	6639440	6643294	.	+	.	ID=ColletesGigas_011764-T1;Ontology_term=GO:0048749%2CGO:0000122%2CGO:0010468%2CGO:0048730;Dbxref=InterPro:IPR027008%2CInterPro:IPR041661%2CInterPro:IPR013087%2CInterPro:IPR026807;Parent=ColletesGigas_011764
WUUM01000014.1	funannotate	mRNA	6473866	6477991	.	-	.	ID=ColletesGigas_011752-T1;Ontology_term=GO:0003676%2CGO:0008270;Dbxref=InterPro:IPR036236%2CInterPro:IPR003604%2CInterPro:IPR013087;Parent=ColletesGigas_011752
WUUM01000014.1	funannotate	exon	6701026	6701301	.	-	.	ID=ColletesGigas_011774-T1.exon3;Parent=ColletesGigas_011774-T1
WUUM01000014.1	funannotate	exon	4431	4529	.	-	.	ID=ColletesGigas_011404-T1.exon25;Parent=ColletesGigas_011404-T1
WUUM01000014.1	funannotate	exon	3851	3961	.	-	.	ID=ColletesGigas_011404-T1.exon26;Parent=ColletesGigas_011404-T1
WUUM01000014.1	funannotate	exon	5063	5243	.	-	.	ID=ColletesGigas_011404-T1.exon23;Parent=ColletesGigas_011404-T1
WUUM01000014.1	funannotate	exon	4603	4703	.	-	.	ID=ColletesGigas_011404-T1.exon24;Parent=ColletesGigas_011404-T1
WUUM01000014.1	funannotate	exon	6701725	6701744	.	-	.	ID=ColletesGigas_011774-T1.exon2;Parent=ColletesGigas_011774-T1
WUUM01000014.1	funannotate	exon	6701857	6702037	.	-	.	ID=ColletesGigas_011774-T1.exon1;Parent=ColletesGigas_011774-T1
WUUM01000014.1	funannotate	CDS	2142172	2142459	.	-	0	ID=ColletesGigas_011569-T1.cds;Parent=ColletesGigas_011569-T1
WUUM01000014.1	funannotate	CDS	2112051	2112272	.	-	0	ID=ColletesGigas_011566-T1.cds;Parent=ColletesGigas_011566-T1
WUUM01000014.1	funannotate	CDS	2111639	2111977	.	-	0	ID=ColletesGigas_011566-T1.cds;Parent=ColletesGigas_011566-T1
WUUM01000014.1	funannotate	CDS	2111104	2111553	.	-	0	ID=ColletesGigas_011566-T1.cds;Parent=ColletesGigas_011566-T1
WUUM01000014.1	funannotate	CDS	2110873	2111028	.	-	0	ID=ColletesGigas_011566-T1.cds;Parent=ColletesGigas_011566-T1
WUUM01000014.1	funannotate	CDS	2110509	2110793	.	-	0	ID=ColletesGigas_011566-T1.cds;Parent=ColletesGigas_011566-T1
WUUM01000014.1	funannotate	CDS	1563837	1563935	.	+	0	ID=ColletesGigas_011525-T1.cds;Parent=ColletesGigas_011525-T1
WUUM01000014.1	funannotate	CDS	1564371	1564710	.	+	0	ID=ColletesGigas_011525-T1.cds;Parent=ColletesGigas_011525-T1
WUUM01000014.1	funannotate	CDS	1564835	1565127	.	+	0	ID=ColletesGigas_011525-T1.cds;Parent=ColletesGigas_011525-T1
WUUM01000014.1	funannotate	exon	5606	5694	.	-	.	ID=ColletesGigas_011404-T1.exon21;Parent=ColletesGigas_011404-T1
WUUM01000014.1	funannotate	exon	5320	5481	.	-	.	ID=ColletesGigas_011404-T1.exon22;Parent=ColletesGigas_011404-T1
WUUM01000014.1	funannotate	exon	5762	5849	.	-	.	ID=ColletesGigas_011404-T1.exon20;Parent=ColletesGigas_011404-T1
WUUM01000014.1	funannotate	mRNA	7140836	7148786	.	+	.	ID=ColletesGigas_011817-T1;Parent=ColletesGigas_011817
WUUM01000014.1	funannotate	CDS	6938581	6938862	.	-	0	ID=ColletesGigas_011800-T1.cds;Parent=ColletesGigas_011800-T1
WUUM01000014.1	funannotate	exon	10324	10476	.	-	.	ID=ColletesGigas_011404-T1.exon14;Parent=ColletesGigas_011404-T1
WUUM01000014.1	funannotate	exon	2123870	2123942	.	+	.	ID=ColletesGigas_011568-T1.exon14;Parent=ColletesGigas_011568-T1
WUUM01000014.1	funannotate	exon	10151	10251	.	-	.	ID=ColletesGigas_011404-T1.exon15;Parent=ColletesGigas_011404-T1
WUUM01000014.1	funannotate	exon	2123694	2123806	.	+	.	ID=ColletesGigas_011568-T1.exon13;Parent=ColletesGigas_011568-T1
WUUM01000014.1	funannotate	exon	10875	11162	.	-	.	ID=ColletesGigas_011404-T1.exon12;Parent=ColletesGigas_011404-T1
WUUM01000014.1	funannotate	exon	10551	10792	.	-	.	ID=ColletesGigas_011404-T1.exon13;Parent=ColletesGigas_011404-T1
WUUM01000014.1	funannotate	exon	6823	7147	.	-	.	ID=ColletesGigas_011404-T1.exon18;Parent=ColletesGigas_011404-T1
WUUM01000014.1	funannotate	exon	5927	6065	.	-	.	ID=ColletesGigas_011404-T1.exon19;Parent=ColletesGigas_011404-T1
WUUM01000014.1	funannotate	CDS	6895354	6895498	.	+	0	ID=ColletesGigas_011798-T1.cds;Parent=ColletesGigas_011798-T1
WUUM01000014.1	funannotate	CDS	6895563	6895654	.	+	0	ID=ColletesGigas_011798-T1.cds;Parent=ColletesGigas_011798-T1
WUUM01000014.1	funannotate	exon	9863	10092	.	-	.	ID=ColletesGigas_011404-T1.exon16;Parent=ColletesGigas_011404-T1
WUUM01000014.1	funannotate	exon	9607	9753	.	-	.	ID=ColletesGigas_011404-T1.exon17;Parent=ColletesGigas_011404-T1
WUUM01000014.1	funannotate	exon	11504	11707	.	-	.	ID=ColletesGigas_011404-T1.exon10;Parent=ColletesGigas_011404-T1
WUUM01000014.1	funannotate	exon	2120241	2120300	.	+	.	ID=ColletesGigas_011568-T1.exon10;Parent=ColletesGigas_011568-T1
WUUM01000014.1	funannotate	exon	11247	11427	.	-	.	ID=ColletesGigas_011404-T1.exon11;Parent=ColletesGigas_011404-T1
WUUM01000014.1	funannotate	exon	715105	715430	.	-	.	ID=ColletesGigas_011475-T1.exon3;Parent=ColletesGigas_011475-T1
WUUM01000014.1	funannotate	exon	717134	717161	.	-	.	ID=ColletesGigas_011475-T1.exon2;Parent=ColletesGigas_011475-T1
WUUM01000014.1	funannotate	exon	2121091	2121264	.	+	.	ID=ColletesGigas_011568-T1.exon12;Parent=ColletesGigas_011568-T1
WUUM01000014.1	funannotate	exon	717255	717287	.	-	.	ID=ColletesGigas_011475-T1.exon1;Parent=ColletesGigas_011475-T1
WUUM01000014.1	funannotate	exon	2120367	2120553	.	+	.	ID=ColletesGigas_011568-T1.exon11;Parent=ColletesGigas_011568-T1
WUUM01000014.1	funannotate	mRNA	1439335	1440303	.	-	.	ID=ColletesGigas_011513-T1;Parent=ColletesGigas_011513
WUUM01000014.1	funannotate	mRNA	6988544	6989608	.	-	.	ID=ColletesGigas_011805-T1;Parent=ColletesGigas_011805
WUUM01000014.1	funannotate	exon	5452548	5452880	.	+	.	ID=ColletesGigas_011708-T1.exon1;Parent=ColletesGigas_011708-T1
WUUM01000014.1	funannotate	exon	6869095	6869143	.	+	.	ID=ColletesGigas_011797-T1.exon1;Parent=ColletesGigas_011797-T1
WUUM01000014.1	funannotate	exon	6869176	6869417	.	+	.	ID=ColletesGigas_011797-T1.exon2;Parent=ColletesGigas_011797-T1
WUUM01000014.1	funannotate	CDS	6858251	6858386	.	+	0	ID=ColletesGigas_011795-T1.cds;Parent=ColletesGigas_011795-T1
WUUM01000014.1	funannotate	CDS	6859245	6859507	.	+	0	ID=ColletesGigas_011795-T1.cds;Parent=ColletesGigas_011795-T1
WUUM01000014.1	funannotate	mRNA	1563837	1565127	.	+	.	ID=ColletesGigas_011525-T1;Parent=ColletesGigas_011525
WUUM01000014.1	funannotate	CDS	329510	329513	.	+	0	ID=ColletesGigas_011445-T1.cds;Parent=ColletesGigas_011445-T1
WUUM01000014.1	funannotate	CDS	329597	329658	.	+	0	ID=ColletesGigas_011445-T1.cds;Parent=ColletesGigas_011445-T1
WUUM01000014.1	funannotate	CDS	329738	329829	.	+	0	ID=ColletesGigas_011445-T1.cds;Parent=ColletesGigas_011445-T1
WUUM01000014.1	funannotate	CDS	330003	330303	.	+	0	ID=ColletesGigas_011445-T1.cds;Parent=ColletesGigas_011445-T1
WUUM01000014.1	funannotate	mRNA	1221399	1225124	.	+	.	ID=ColletesGigas_011496-T1;Parent=ColletesGigas_011496
WUUM01000014.1	funannotate	mRNA	6713160	6713408	.	-	.	ID=ColletesGigas_011776-T1;Parent=ColletesGigas_011776
WUUM01000014.1	funannotate	exon	301001	301163	.	-	.	ID=ColletesGigas_011435-T1.exon2;Parent=ColletesGigas_011435-T1
WUUM01000014.1	funannotate	exon	301717	301802	.	-	.	ID=ColletesGigas_011435-T1.exon1;Parent=ColletesGigas_011435-T1
WUUM01000014.1	funannotate	exon	298323	300881	.	-	.	ID=ColletesGigas_011435-T1.exon3;Parent=ColletesGigas_011435-T1
WUUM01000014.1	funannotate	exon	2617215	2617363	.	-	.	ID=ColletesGigas_011613-T1.exon3;Parent=ColletesGigas_011613-T1
WUUM01000014.1	funannotate	exon	2616932	2617040	.	-	.	ID=ColletesGigas_011613-T1.exon4;Parent=ColletesGigas_011613-T1
WUUM01000014.1	funannotate	CDS	701710	701820	.	+	0	ID=ColletesGigas_011473-T1.cds;Parent=ColletesGigas_011473-T1
WUUM01000014.1	funannotate	CDS	702052	703413	.	+	0	ID=ColletesGigas_011473-T1.cds;Parent=ColletesGigas_011473-T1
WUUM01000014.1	funannotate	exon	2616649	2616797	.	-	.	ID=ColletesGigas_011613-T1.exon5;Parent=ColletesGigas_011613-T1
WUUM01000014.1	funannotate	exon	2611879	2612185	.	-	.	ID=ColletesGigas_011613-T1.exon6;Parent=ColletesGigas_011613-T1
WUUM01000014.1	funannotate	exon	1821858	1822134	.	+	.	ID=ColletesGigas_011541-T1.exon2;Parent=ColletesGigas_011541-T1
WUUM01000014.1	funannotate	exon	1821631	1821746	.	+	.	ID=ColletesGigas_011541-T1.exon1;Parent=ColletesGigas_011541-T1
WUUM01000014.1	funannotate	exon	2617781	2617942	.	-	.	ID=ColletesGigas_011613-T1.exon1;Parent=ColletesGigas_011613-T1
WUUM01000014.1	funannotate	exon	1823140	1823145	.	+	.	ID=ColletesGigas_011541-T1.exon3;Parent=ColletesGigas_011541-T1
WUUM01000014.1	funannotate	exon	2617498	2617617	.	-	.	ID=ColletesGigas_011613-T1.exon2;Parent=ColletesGigas_011613-T1
WUUM01000014.1	funannotate	CDS	6664660	6664811	.	+	0	ID=ColletesGigas_011767-T1.cds;Parent=ColletesGigas_011767-T1
WUUM01000014.1	funannotate	CDS	6664862	6665141	.	+	0	ID=ColletesGigas_011767-T1.cds;Parent=ColletesGigas_011767-T1
WUUM01000014.1	funannotate	CDS	2479478	2479601	.	-	0	ID=ColletesGigas_011597-T1.cds;Parent=ColletesGigas_011597-T1
WUUM01000014.1	funannotate	CDS	2479322	2479422	.	-	0	ID=ColletesGigas_011597-T1.cds;Parent=ColletesGigas_011597-T1
WUUM01000014.1	funannotate	CDS	2479171	2479248	.	-	0	ID=ColletesGigas_011597-T1.cds;Parent=ColletesGigas_011597-T1
WUUM01000014.1	funannotate	CDS	2478733	2478922	.	-	0	ID=ColletesGigas_011597-T1.cds;Parent=ColletesGigas_011597-T1
WUUM01000014.1	funannotate	CDS	2477624	2477845	.	-	0	ID=ColletesGigas_011597-T1.cds;Parent=ColletesGigas_011597-T1
WUUM01000014.1	funannotate	CDS	2477369	2477476	.	-	0	ID=ColletesGigas_011597-T1.cds;Parent=ColletesGigas_011597-T1
WUUM01000014.1	funannotate	CDS	2476985	2477307	.	-	0	ID=ColletesGigas_011597-T1.cds;Parent=ColletesGigas_011597-T1
WUUM01000014.1	funannotate	CDS	2474387	2476900	.	-	0	ID=ColletesGigas_011597-T1.cds;Parent=ColletesGigas_011597-T1
WUUM01000014.1	funannotate	CDS	2473688	2474326	.	-	0	ID=ColletesGigas_011597-T1.cds;Parent=ColletesGigas_011597-T1
WUUM01000014.1	funannotate	CDS	2651936	2651976	.	+	0	ID=ColletesGigas_011618-T1.cds;Parent=ColletesGigas_011618-T1
WUUM01000014.1	funannotate	CDS	2652165	2652409	.	+	0	ID=ColletesGigas_011618-T1.cds;Parent=ColletesGigas_011618-T1
WUUM01000014.1	funannotate	CDS	2652488	2652865	.	+	0	ID=ColletesGigas_011618-T1.cds;Parent=ColletesGigas_011618-T1
WUUM01000014.1	funannotate	CDS	2652944	2653164	.	+	0	ID=ColletesGigas_011618-T1.cds;Parent=ColletesGigas_011618-T1
WUUM01000014.1	funannotate	CDS	3285550	3285737	.	-	0	ID=ColletesGigas_011646-T1.cds;Parent=ColletesGigas_011646-T1
WUUM01000014.1	funannotate	CDS	3285115	3285202	.	-	0	ID=ColletesGigas_011646-T1.cds;Parent=ColletesGigas_011646-T1
WUUM01000014.1	funannotate	CDS	6295329	6295537	.	+	0	ID=ColletesGigas_011739-T1.cds;Parent=ColletesGigas_011739-T1
WUUM01000014.1	funannotate	CDS	6295588	6295750	.	+	0	ID=ColletesGigas_011739-T1.cds;Parent=ColletesGigas_011739-T1
WUUM01000014.1	funannotate	CDS	6297250	6297541	.	+	0	ID=ColletesGigas_011739-T1.cds;Parent=ColletesGigas_011739-T1
WUUM01000014.1	funannotate	CDS	6300446	6300588	.	+	0	ID=ColletesGigas_011739-T1.cds;Parent=ColletesGigas_011739-T1
WUUM01000014.1	funannotate	CDS	6304491	6304673	.	+	0	ID=ColletesGigas_011739-T1.cds;Parent=ColletesGigas_011739-T1
WUUM01000014.1	funannotate	CDS	2510309	2510324	.	+	0	ID=ColletesGigas_011602-T1.cds;Parent=ColletesGigas_011602-T1
WUUM01000014.1	funannotate	CDS	2514269	2514304	.	+	0	ID=ColletesGigas_011602-T1.cds;Parent=ColletesGigas_011602-T1
WUUM01000014.1	funannotate	CDS	2518444	2519318	.	+	0	ID=ColletesGigas_011602-T1.cds;Parent=ColletesGigas_011602-T1
WUUM01000014.1	funannotate	CDS	2519377	2519692	.	+	0	ID=ColletesGigas_011602-T1.cds;Parent=ColletesGigas_011602-T1
WUUM01000014.1	funannotate	CDS	2519752	2520347	.	+	0	ID=ColletesGigas_011602-T1.cds;Parent=ColletesGigas_011602-T1
WUUM01000014.1	funannotate	CDS	2520511	2520943	.	+	0	ID=ColletesGigas_011602-T1.cds;Parent=ColletesGigas_011602-T1
WUUM01000014.1	funannotate	CDS	2521025	2521201	.	+	0	ID=ColletesGigas_011602-T1.cds;Parent=ColletesGigas_011602-T1
WUUM01000014.1	funannotate	CDS	2521286	2521569	.	+	0	ID=ColletesGigas_011602-T1.cds;Parent=ColletesGigas_011602-T1
WUUM01000014.1	funannotate	exon	7075084	7075488	.	+	.	ID=ColletesGigas_011814-T1.exon2;Parent=ColletesGigas_011814-T1
WUUM01000014.1	funannotate	exon	7075514	7075615	.	+	.	ID=ColletesGigas_011814-T1.exon3;Parent=ColletesGigas_011814-T1
WUUM01000014.1	funannotate	CDS	70953	71136	.	-	0	ID=ColletesGigas_011417-T1.cds;Parent=ColletesGigas_011417-T1
WUUM01000014.1	funannotate	CDS	69510	69619	.	-	0	ID=ColletesGigas_011417-T1.cds;Parent=ColletesGigas_011417-T1
WUUM01000014.1	funannotate	mRNA	4847093	4847293	.	+	.	ID=ColletesGigas_011695-T1;Parent=ColletesGigas_011695
WUUM01000014.1	funannotate	exon	4749933	4750336	.	-	.	ID=ColletesGigas_011690-T1.exon10;Parent=ColletesGigas_011690-T1
WUUM01000014.1	funannotate	mRNA	6796382	6796762	.	-	.	ID=ColletesGigas_011788-T1;Parent=ColletesGigas_011788
WUUM01000014.1	funannotate	mRNA	1312727	1313238	.	-	.	ID=ColletesGigas_011501-T1;Parent=ColletesGigas_011501
WUUM01000014.1	funannotate	CDS	4071234	4071519	.	-	0	ID=ColletesGigas_011674-T1.cds;Parent=ColletesGigas_011674-T1
WUUM01000014.1	funannotate	CDS	4067625	4067848	.	-	0	ID=ColletesGigas_011674-T1.cds;Parent=ColletesGigas_011674-T1
WUUM01000014.1	funannotate	exon	1921300	1921389	.	+	.	ID=ColletesGigas_011547-T1.exon5;Parent=ColletesGigas_011547-T1
WUUM01000014.1	funannotate	exon	1921457	1922536	.	+	.	ID=ColletesGigas_011547-T1.exon6;Parent=ColletesGigas_011547-T1
WUUM01000014.1	funannotate	exon	1920686	1920934	.	+	.	ID=ColletesGigas_011547-T1.exon3;Parent=ColletesGigas_011547-T1
WUUM01000014.1	funannotate	exon	1921016	1921176	.	+	.	ID=ColletesGigas_011547-T1.exon4;Parent=ColletesGigas_011547-T1
WUUM01000014.1	funannotate	exon	1920261	1920382	.	+	.	ID=ColletesGigas_011547-T1.exon1;Parent=ColletesGigas_011547-T1
WUUM01000014.1	funannotate	exon	1920443	1920612	.	+	.	ID=ColletesGigas_011547-T1.exon2;Parent=ColletesGigas_011547-T1
WUUM01000014.1	funannotate	CDS	2833177	2833270	.	-	0	ID=ColletesGigas_011630-T1.cds;Parent=ColletesGigas_011630-T1
WUUM01000014.1	funannotate	CDS	2832351	2832520	.	-	0	ID=ColletesGigas_011630-T1.cds;Parent=ColletesGigas_011630-T1
WUUM01000014.1	funannotate	CDS	2829809	2830063	.	-	0	ID=ColletesGigas_011630-T1.cds;Parent=ColletesGigas_011630-T1
WUUM01000014.1	funannotate	exon	3018295	3018969	.	+	.	ID=ColletesGigas_011636-T1.exon1;Parent=ColletesGigas_011636-T1
WUUM01000014.1	funannotate	exon	6032921	6033040	.	-	.	ID=ColletesGigas_011725-T1.exon2;Parent=ColletesGigas_011725-T1
WUUM01000014.1	funannotate	exon	2551664	2551787	.	-	.	ID=ColletesGigas_011607-T1.exon10;Parent=ColletesGigas_011607-T1
WUUM01000014.1	funannotate	exon	6033104	6033418	.	-	.	ID=ColletesGigas_011725-T1.exon1;Parent=ColletesGigas_011725-T1
WUUM01000014.1	funannotate	exon	7074643	7074705	.	+	.	ID=ColletesGigas_011814-T1.exon1;Parent=ColletesGigas_011814-T1
WUUM01000014.1	funannotate	CDS	2195960	2196310	.	-	0	ID=ColletesGigas_011575-T1.cds;Parent=ColletesGigas_011575-T1
WUUM01000014.1	funannotate	mRNA	1210456	1216228	.	-	.	ID=ColletesGigas_011494-T1;Parent=ColletesGigas_011494
WUUM01000014.1	funannotate	exon	6046298	6046963	.	-	.	ID=ColletesGigas_011727-T1.exon1;Parent=ColletesGigas_011727-T1
WUUM01000014.1	funannotate	exon	2560665	2560789	.	+	.	ID=ColletesGigas_011609-T1.exon5;Parent=ColletesGigas_011609-T1
WUUM01000014.1	funannotate	exon	2560272	2560575	.	+	.	ID=ColletesGigas_011609-T1.exon4;Parent=ColletesGigas_011609-T1
WUUM01000014.1	funannotate	exon	2560094	2560178	.	+	.	ID=ColletesGigas_011609-T1.exon3;Parent=ColletesGigas_011609-T1
WUUM01000014.1	funannotate	mRNA	7074643	7075615	.	+	.	ID=ColletesGigas_011814-T1;Dbxref=InterPro:IPR016024%2CInterPro:IPR011989;Parent=ColletesGigas_011814
WUUM01000014.1	funannotate	exon	2559592	2559958	.	+	.	ID=ColletesGigas_011609-T1.exon2;Parent=ColletesGigas_011609-T1
WUUM01000014.1	funannotate	exon	2559448	2559508	.	+	.	ID=ColletesGigas_011609-T1.exon1;Parent=ColletesGigas_011609-T1
WUUM01000014.1	funannotate	mRNA	897610	899132	.	+	.	ID=ColletesGigas_011482-T1;Parent=ColletesGigas_011482
WUUM01000014.1	funannotate	mRNA	4994954	4995633	.	-	.	ID=ColletesGigas_011700-T1;Parent=ColletesGigas_011700
WUUM01000014.1	funannotate	mRNA	6962603	6964585	.	-	.	ID=ColletesGigas_011802-T1;Parent=ColletesGigas_011802
WUUM01000014.1	funannotate	CDS	6735502	6735605	.	-	0	ID=ColletesGigas_011781-T1.cds;Parent=ColletesGigas_011781-T1
WUUM01000014.1	funannotate	CDS	6734931	6735168	.	-	0	ID=ColletesGigas_011781-T1.cds;Parent=ColletesGigas_011781-T1
WUUM01000014.1	funannotate	CDS	7140836	7140861	.	+	0	ID=ColletesGigas_011817-T1.cds;Parent=ColletesGigas_011817-T1
WUUM01000014.1	funannotate	CDS	7141114	7141271	.	+	0	ID=ColletesGigas_011817-T1.cds;Parent=ColletesGigas_011817-T1
WUUM01000014.1	funannotate	CDS	7141400	7141455	.	+	0	ID=ColletesGigas_011817-T1.cds;Parent=ColletesGigas_011817-T1
WUUM01000014.1	funannotate	CDS	7148616	7148786	.	+	0	ID=ColletesGigas_011817-T1.cds;Parent=ColletesGigas_011817-T1
WUUM01000014.1	funannotate	exon	429457	429732	.	+	.	ID=ColletesGigas_011457-T1.exon1;Parent=ColletesGigas_011457-T1
WUUM01000014.1	funannotate	mRNA	5557050	5558009	.	+	.	ID=ColletesGigas_011712-T1;Parent=ColletesGigas_011712
WUUM01000014.1	funannotate	CDS	1965971	1966234	.	+	0	ID=ColletesGigas_011553-T1.cds;Parent=ColletesGigas_011553-T1
WUUM01000014.1	funannotate	CDS	6102197	6102380	.	+	0	ID=ColletesGigas_011732-T1.cds;Parent=ColletesGigas_011732-T1
WUUM01000014.1	funannotate	CDS	6104346	6104569	.	+	0	ID=ColletesGigas_011732-T1.cds;Parent=ColletesGigas_011732-T1
WUUM01000014.1	funannotate	CDS	1047299	1047613	.	+	0	ID=ColletesGigas_011490-T1.cds;Parent=ColletesGigas_011490-T1
WUUM01000014.1	funannotate	CDS	1049442	1049639	.	+	0	ID=ColletesGigas_011490-T1.cds;Parent=ColletesGigas_011490-T1
WUUM01000014.1	funannotate	CDS	5471019	5471384	.	-	0	ID=ColletesGigas_011710-T1.cds;Parent=ColletesGigas_011710-T1
WUUM01000014.1	funannotate	mRNA	2043735	2047273	.	+	.	ID=ColletesGigas_011560-T1;Ontology_term=GO:0008536%2CGO:0005515%2CGO:0006886%2CGO:0006606;Dbxref=InterPro:IPR016024%2CInterPro:IPR011989%2CInterPro:IPR001494%2CInterPro:IPR000225%2CInterPro:IPR040122%2CInterPro:IPR021133;Parent=ColletesGigas_011560
WUUM01000014.1	funannotate	mRNA	4881328	4886347	.	-	.	ID=ColletesGigas_011698-T1;Parent=ColletesGigas_011698
WUUM01000014.1	funannotate	exon	6551003	6551266	.	-	.	ID=ColletesGigas_011755-T1.exon1;Parent=ColletesGigas_011755-T1
WUUM01000014.1	funannotate	exon	6550785	6550988	.	-	.	ID=ColletesGigas_011755-T1.exon2;Parent=ColletesGigas_011755-T1
WUUM01000014.1	funannotate	mRNA	6024821	6025253	.	+	.	ID=ColletesGigas_011724-T1;Dbxref=InterPro:IPR001828;Parent=ColletesGigas_011724
WUUM01000014.1	funannotate	CDS	320462	320501	.	+	0	ID=ColletesGigas_011441-T1.cds;Parent=ColletesGigas_011441-T1
WUUM01000014.1	funannotate	CDS	320594	320661	.	+	0	ID=ColletesGigas_011441-T1.cds;Parent=ColletesGigas_011441-T1
WUUM01000014.1	funannotate	CDS	320730	321001	.	+	0	ID=ColletesGigas_011441-T1.cds;Parent=ColletesGigas_011441-T1
WUUM01000014.1	funannotate	CDS	321076	321155	.	+	0	ID=ColletesGigas_011441-T1.cds;Parent=ColletesGigas_011441-T1
WUUM01000014.1	funannotate	CDS	321216	321283	.	+	0	ID=ColletesGigas_011441-T1.cds;Parent=ColletesGigas_011441-T1
WUUM01000014.1	funannotate	CDS	321358	321474	.	+	0	ID=ColletesGigas_011441-T1.cds;Parent=ColletesGigas_011441-T1
WUUM01000014.1	funannotate	CDS	321574	321754	.	+	0	ID=ColletesGigas_011441-T1.cds;Parent=ColletesGigas_011441-T1
WUUM01000014.1	funannotate	CDS	321881	322032	.	+	0	ID=ColletesGigas_011441-T1.cds;Parent=ColletesGigas_011441-T1
WUUM01000014.1	funannotate	CDS	322097	322189	.	+	0	ID=ColletesGigas_011441-T1.cds;Parent=ColletesGigas_011441-T1
WUUM01000014.1	funannotate	mRNA	6436809	6437196	.	-	.	ID=ColletesGigas_011748-T1;Parent=ColletesGigas_011748
WUUM01000014.1	funannotate	mRNA	285719	287333	.	-	.	ID=ColletesGigas_011433-T1;Ontology_term=GO:0050567%2CGO:0016787%2CGO:0030956%2CGO:0006412;Dbxref=InterPro:IPR036928%2CInterPro:IPR000120%2CInterPro:IPR004412%2CInterPro:IPR023631;Parent=ColletesGigas_011433
WUUM01000014.1	funannotate	mRNA	6188214	6190053	.	+	.	ID=ColletesGigas_011736-T1;Dbxref=InterPro:IPR028082%2CInterPro:IPR001828;Parent=ColletesGigas_011736
WUUM01000014.1	funannotate	exon	7249854	7249923	.	-	.	ID=ColletesGigas_011826-T1.exon1;Parent=ColletesGigas_011826-T1
WUUM01000014.1	funannotate	exon	7249427	7249773	.	-	.	ID=ColletesGigas_011826-T1.exon2;Parent=ColletesGigas_011826-T1
WUUM01000014.1	funannotate	exon	6831856	6831882	.	+	.	ID=ColletesGigas_011792-T1.exon2;Parent=ColletesGigas_011792-T1
WUUM01000014.1	funannotate	exon	6830767	6831033	.	+	.	ID=ColletesGigas_011792-T1.exon1;Parent=ColletesGigas_011792-T1
WUUM01000014.1	funannotate	mRNA	2151338	2155803	.	+	.	ID=ColletesGigas_011572-T1;Parent=ColletesGigas_011572
WUUM01000014.1	funannotate	exon	201350	201594	.	+	.	ID=ColletesGigas_011429-T1.exon2;Parent=ColletesGigas_011429-T1
WUUM01000014.1	funannotate	exon	201823	202054	.	+	.	ID=ColletesGigas_011429-T1.exon3;Parent=ColletesGigas_011429-T1
WUUM01000014.1	funannotate	mRNA	329510	330303	.	+	.	ID=ColletesGigas_011445-T1;Dbxref=InterPro:IPR007175;Parent=ColletesGigas_011445
WUUM01000014.1	funannotate	mRNA	2283089	2283418	.	-	.	ID=ColletesGigas_011584-T1;Parent=ColletesGigas_011584
WUUM01000014.1	funannotate	mRNA	6699654	6700576	.	+	.	ID=ColletesGigas_011773-T1;Parent=ColletesGigas_011773
WUUM01000014.1	funannotate	exon	314726	314870	.	-	.	ID=ColletesGigas_011439-T1.exon3;Parent=ColletesGigas_011439-T1
WUUM01000014.1	funannotate	exon	199988	200089	.	+	.	ID=ColletesGigas_011429-T1.exon1;Parent=ColletesGigas_011429-T1
WUUM01000014.1	funannotate	exon	314558	314648	.	-	.	ID=ColletesGigas_011439-T1.exon4;Parent=ColletesGigas_011439-T1
WUUM01000014.1	funannotate	exon	315197	315491	.	-	.	ID=ColletesGigas_011439-T1.exon1;Parent=ColletesGigas_011439-T1
WUUM01000014.1	funannotate	exon	314988	315123	.	-	.	ID=ColletesGigas_011439-T1.exon2;Parent=ColletesGigas_011439-T1
WUUM01000014.1	funannotate	exon	313867	314009	.	-	.	ID=ColletesGigas_011439-T1.exon7;Parent=ColletesGigas_011439-T1
WUUM01000014.1	funannotate	exon	313659	313771	.	-	.	ID=ColletesGigas_011439-T1.exon8;Parent=ColletesGigas_011439-T1
WUUM01000014.1	funannotate	exon	314362	314483	.	-	.	ID=ColletesGigas_011439-T1.exon5;Parent=ColletesGigas_011439-T1
WUUM01000014.1	funannotate	exon	314116	314295	.	-	.	ID=ColletesGigas_011439-T1.exon6;Parent=ColletesGigas_011439-T1
WUUM01000014.1	funannotate	exon	313448	313574	.	-	.	ID=ColletesGigas_011439-T1.exon9;Parent=ColletesGigas_011439-T1
WUUM01000014.1	funannotate	mRNA	637948	640420	.	+	.	ID=ColletesGigas_011469-T1;Parent=ColletesGigas_011469
WUUM01000014.1	funannotate	mRNA	429457	429732	.	+	.	ID=ColletesGigas_011457-T1;Parent=ColletesGigas_011457
WUUM01000014.1	funannotate	mRNA	648682	651620	.	+	.	ID=ColletesGigas_011470-T1;Parent=ColletesGigas_011470
WUUM01000014.1	funannotate	exon	1777806	1778011	.	+	.	ID=ColletesGigas_011538-T1.exon1;Parent=ColletesGigas_011538-T1
WUUM01000014.1	funannotate	mRNA	6630970	6631954	.	-	.	ID=ColletesGigas_011761-T1;Parent=ColletesGigas_011761
WUUM01000014.1	funannotate	CDS	2812986	2813036	.	-	0	ID=ColletesGigas_011627-T1.cds;Parent=ColletesGigas_011627-T1
WUUM01000014.1	funannotate	CDS	2812645	2812929	.	-	0	ID=ColletesGigas_011627-T1.cds;Parent=ColletesGigas_011627-T1
WUUM01000014.1	funannotate	exon	1592432	1592662	.	+	.	ID=ColletesGigas_011528-T1.exon1;Parent=ColletesGigas_011528-T1
WUUM01000014.1	funannotate	mRNA	2472091	2472647	.	+	.	ID=ColletesGigas_011596-T1;Ontology_term=GO:0005549%2CGO:0004984%2CGO:0016020%2CGO:0007608;Dbxref=InterPro:IPR004117;Parent=ColletesGigas_011596
WUUM01000014.1	funannotate	CDS	2531979	2532167	.	+	0	ID=ColletesGigas_011605-T1.cds;Parent=ColletesGigas_011605-T1
WUUM01000014.1	funannotate	CDS	2532365	2532490	.	+	0	ID=ColletesGigas_011605-T1.cds;Parent=ColletesGigas_011605-T1
WUUM01000014.1	funannotate	CDS	2532641	2532939	.	+	0	ID=ColletesGigas_011605-T1.cds;Parent=ColletesGigas_011605-T1
WUUM01000014.1	funannotate	CDS	2533018	2533262	.	+	0	ID=ColletesGigas_011605-T1.cds;Parent=ColletesGigas_011605-T1
WUUM01000014.1	funannotate	CDS	2533344	2533522	.	+	0	ID=ColletesGigas_011605-T1.cds;Parent=ColletesGigas_011605-T1
WUUM01000014.1	funannotate	CDS	2533604	2533690	.	+	0	ID=ColletesGigas_011605-T1.cds;Parent=ColletesGigas_011605-T1
WUUM01000014.1	funannotate	CDS	2533761	2534135	.	+	0	ID=ColletesGigas_011605-T1.cds;Parent=ColletesGigas_011605-T1
WUUM01000014.1	funannotate	exon	7020079	7020262	.	+	.	ID=ColletesGigas_011808-T1.exon2;Parent=ColletesGigas_011808-T1
WUUM01000014.1	funannotate	exon	7019909	7019983	.	+	.	ID=ColletesGigas_011808-T1.exon1;Parent=ColletesGigas_011808-T1
WUUM01000014.1	funannotate	exon	7021182	7021452	.	+	.	ID=ColletesGigas_011808-T1.exon4;Parent=ColletesGigas_011808-T1
WUUM01000014.1	funannotate	exon	7020331	7020439	.	+	.	ID=ColletesGigas_011808-T1.exon3;Parent=ColletesGigas_011808-T1
WUUM01000014.1	funannotate	exon	7023526	7023768	.	+	.	ID=ColletesGigas_011808-T1.exon6;Parent=ColletesGigas_011808-T1
WUUM01000014.1	funannotate	exon	7022473	7022904	.	+	.	ID=ColletesGigas_011808-T1.exon5;Parent=ColletesGigas_011808-T1
WUUM01000014.1	funannotate	exon	5804334	5804639	.	+	.	ID=ColletesGigas_011717-T1.exon3;Parent=ColletesGigas_011717-T1
WUUM01000014.1	funannotate	exon	5803620	5803832	.	+	.	ID=ColletesGigas_011717-T1.exon2;Parent=ColletesGigas_011717-T1
WUUM01000014.1	funannotate	exon	5803399	5803548	.	+	.	ID=ColletesGigas_011717-T1.exon1;Parent=ColletesGigas_011717-T1
WUUM01000014.1	funannotate	CDS	708015	708049	.	-	0	ID=ColletesGigas_011474-T1.cds;Parent=ColletesGigas_011474-T1
WUUM01000014.1	funannotate	CDS	707744	707943	.	-	0	ID=ColletesGigas_011474-T1.cds;Parent=ColletesGigas_011474-T1
WUUM01000014.1	funannotate	CDS	707328	707593	.	-	0	ID=ColletesGigas_011474-T1.cds;Parent=ColletesGigas_011474-T1
WUUM01000014.1	funannotate	CDS	705686	705847	.	-	0	ID=ColletesGigas_011474-T1.cds;Parent=ColletesGigas_011474-T1
WUUM01000014.1	funannotate	CDS	705027	705453	.	-	0	ID=ColletesGigas_011474-T1.cds;Parent=ColletesGigas_011474-T1
WUUM01000014.1	funannotate	CDS	704679	704873	.	-	0	ID=ColletesGigas_011474-T1.cds;Parent=ColletesGigas_011474-T1
WUUM01000014.1	funannotate	CDS	704114	704331	.	-	0	ID=ColletesGigas_011474-T1.cds;Parent=ColletesGigas_011474-T1
WUUM01000014.1	funannotate	CDS	2845758	2846270	.	-	0	ID=ColletesGigas_011631-T1.cds;Parent=ColletesGigas_011631-T1
WUUM01000014.1	funannotate	CDS	2845431	2845436	.	-	0	ID=ColletesGigas_011631-T1.cds;Parent=ColletesGigas_011631-T1
WUUM01000014.1	funannotate	CDS	2845341	2845364	.	-	0	ID=ColletesGigas_011631-T1.cds;Parent=ColletesGigas_011631-T1
WUUM01000014.1	funannotate	mRNA	2611879	2617942	.	-	.	ID=ColletesGigas_011613-T1;Parent=ColletesGigas_011613
WUUM01000014.1	funannotate	exon	2287377	2287754	.	+	.	ID=ColletesGigas_011585-T1.exon3;Parent=ColletesGigas_011585-T1
WUUM01000014.1	funannotate	exon	2287835	2287865	.	+	.	ID=ColletesGigas_011585-T1.exon4;Parent=ColletesGigas_011585-T1
WUUM01000014.1	funannotate	exon	2286339	2286744	.	+	.	ID=ColletesGigas_011585-T1.exon1;Parent=ColletesGigas_011585-T1
WUUM01000014.1	funannotate	exon	2287138	2287291	.	+	.	ID=ColletesGigas_011585-T1.exon2;Parent=ColletesGigas_011585-T1
WUUM01000014.1	funannotate	exon	2812986	2813036	.	-	.	ID=ColletesGigas_011627-T1.exon1;Parent=ColletesGigas_011627-T1
WUUM01000014.1	funannotate	CDS	5751008	5751270	.	-	0	ID=ColletesGigas_011716-T1.cds;Parent=ColletesGigas_011716-T1
WUUM01000014.1	funannotate	CDS	5750477	5750702	.	-	0	ID=ColletesGigas_011716-T1.cds;Parent=ColletesGigas_011716-T1
WUUM01000014.1	funannotate	mRNA	2495062	2498956	.	-	.	ID=ColletesGigas_011601-T1;Ontology_term=GO:0005096;Dbxref=InterPro:IPR026147;Parent=ColletesGigas_011601
WUUM01000014.1	funannotate	mRNA	3043897	3044762	.	-	.	ID=ColletesGigas_011637-T1;Parent=ColletesGigas_011637
WUUM01000014.1	funannotate	exon	6194626	6194635	.	-	.	ID=ColletesGigas_011737-T1.exon1;Parent=ColletesGigas_011737-T1
WUUM01000014.1	funannotate	CDS	6255268	6255297	.	+	0	ID=ColletesGigas_011738-T1.cds;Parent=ColletesGigas_011738-T1
WUUM01000014.1	funannotate	CDS	6255359	6255694	.	+	0	ID=ColletesGigas_011738-T1.cds;Parent=ColletesGigas_011738-T1
WUUM01000014.1	funannotate	CDS	6255795	6255887	.	+	0	ID=ColletesGigas_011738-T1.cds;Parent=ColletesGigas_011738-T1
WUUM01000014.1	funannotate	exon	2107454	2107607	.	+	.	ID=ColletesGigas_011565-T1.exon7;Parent=ColletesGigas_011565-T1
WUUM01000014.1	funannotate	exon	2107680	2107880	.	+	.	ID=ColletesGigas_011565-T1.exon8;Parent=ColletesGigas_011565-T1
WUUM01000014.1	funannotate	exon	2104767	2104950	.	+	.	ID=ColletesGigas_011565-T1.exon3;Parent=ColletesGigas_011565-T1
WUUM01000014.1	funannotate	exon	2105026	2106605	.	+	.	ID=ColletesGigas_011565-T1.exon4;Parent=ColletesGigas_011565-T1
WUUM01000014.1	funannotate	exon	2106687	2106869	.	+	.	ID=ColletesGigas_011565-T1.exon5;Parent=ColletesGigas_011565-T1
WUUM01000014.1	funannotate	exon	6699654	6699996	.	+	.	ID=ColletesGigas_011773-T1.exon1;Parent=ColletesGigas_011773-T1
WUUM01000014.1	funannotate	exon	2106949	2107131	.	+	.	ID=ColletesGigas_011565-T1.exon6;Parent=ColletesGigas_011565-T1
WUUM01000014.1	funannotate	exon	6700209	6700576	.	+	.	ID=ColletesGigas_011773-T1.exon2;Parent=ColletesGigas_011773-T1
WUUM01000014.1	funannotate	exon	2103426	2103605	.	+	.	ID=ColletesGigas_011565-T1.exon1;Parent=ColletesGigas_011565-T1
WUUM01000014.1	funannotate	exon	2103921	2104072	.	+	.	ID=ColletesGigas_011565-T1.exon2;Parent=ColletesGigas_011565-T1
WUUM01000014.1	funannotate	exon	6193996	6194312	.	-	.	ID=ColletesGigas_011737-T1.exon2;Parent=ColletesGigas_011737-T1
WUUM01000014.1	funannotate	CDS	5169064	5169115	.	+	0	ID=ColletesGigas_011705-T1.cds;Parent=ColletesGigas_011705-T1
WUUM01000014.1	funannotate	CDS	5169184	5169395	.	+	0	ID=ColletesGigas_011705-T1.cds;Parent=ColletesGigas_011705-T1
WUUM01000014.1	funannotate	CDS	3415812	3415937	.	-	0	ID=ColletesGigas_011653-T1.cds;Parent=ColletesGigas_011653-T1
WUUM01000014.1	funannotate	CDS	3415139	3415244	.	-	0	ID=ColletesGigas_011653-T1.cds;Parent=ColletesGigas_011653-T1
WUUM01000014.1	funannotate	CDS	3414911	3415060	.	-	0	ID=ColletesGigas_011653-T1.cds;Parent=ColletesGigas_011653-T1
WUUM01000014.1	funannotate	CDS	3414101	3414217	.	-	0	ID=ColletesGigas_011653-T1.cds;Parent=ColletesGigas_011653-T1
WUUM01000014.1	funannotate	CDS	3413838	3413960	.	-	0	ID=ColletesGigas_011653-T1.cds;Parent=ColletesGigas_011653-T1
WUUM01000014.1	funannotate	CDS	3413125	3413340	.	-	0	ID=ColletesGigas_011653-T1.cds;Parent=ColletesGigas_011653-T1
WUUM01000014.1	funannotate	CDS	3412855	3413026	.	-	0	ID=ColletesGigas_011653-T1.cds;Parent=ColletesGigas_011653-T1
WUUM01000014.1	funannotate	CDS	3412018	3412219	.	-	0	ID=ColletesGigas_011653-T1.cds;Parent=ColletesGigas_011653-T1
WUUM01000014.1	funannotate	CDS	3411748	3411939	.	-	0	ID=ColletesGigas_011653-T1.cds;Parent=ColletesGigas_011653-T1
WUUM01000014.1	funannotate	CDS	3411548	3411668	.	-	0	ID=ColletesGigas_011653-T1.cds;Parent=ColletesGigas_011653-T1
WUUM01000014.1	funannotate	CDS	3411331	3411471	.	-	0	ID=ColletesGigas_011653-T1.cds;Parent=ColletesGigas_011653-T1
WUUM01000014.1	funannotate	CDS	3410855	3411110	.	-	0	ID=ColletesGigas_011653-T1.cds;Parent=ColletesGigas_011653-T1
WUUM01000014.1	funannotate	CDS	3410535	3410737	.	-	0	ID=ColletesGigas_011653-T1.cds;Parent=ColletesGigas_011653-T1
WUUM01000014.1	funannotate	CDS	3410216	3410368	.	-	0	ID=ColletesGigas_011653-T1.cds;Parent=ColletesGigas_011653-T1
WUUM01000014.1	funannotate	CDS	3408885	3409012	.	-	0	ID=ColletesGigas_011653-T1.cds;Parent=ColletesGigas_011653-T1
WUUM01000014.1	funannotate	CDS	3408650	3408774	.	-	0	ID=ColletesGigas_011653-T1.cds;Parent=ColletesGigas_011653-T1
WUUM01000014.1	funannotate	CDS	3408358	3408560	.	-	0	ID=ColletesGigas_011653-T1.cds;Parent=ColletesGigas_011653-T1
WUUM01000014.1	funannotate	CDS	3407519	3407694	.	-	0	ID=ColletesGigas_011653-T1.cds;Parent=ColletesGigas_011653-T1
WUUM01000014.1	funannotate	CDS	3405577	3405821	.	-	0	ID=ColletesGigas_011653-T1.cds;Parent=ColletesGigas_011653-T1
WUUM01000014.1	funannotate	CDS	3404922	3405229	.	-	0	ID=ColletesGigas_011653-T1.cds;Parent=ColletesGigas_011653-T1
WUUM01000014.1	funannotate	CDS	3404387	3404626	.	-	0	ID=ColletesGigas_011653-T1.cds;Parent=ColletesGigas_011653-T1
WUUM01000014.1	funannotate	CDS	3404177	3404329	.	-	0	ID=ColletesGigas_011653-T1.cds;Parent=ColletesGigas_011653-T1
WUUM01000014.1	funannotate	CDS	3403468	3403613	.	-	0	ID=ColletesGigas_011653-T1.cds;Parent=ColletesGigas_011653-T1
WUUM01000014.1	funannotate	CDS	3403299	3403390	.	-	0	ID=ColletesGigas_011653-T1.cds;Parent=ColletesGigas_011653-T1
WUUM01000014.1	funannotate	CDS	3402944	3403181	.	-	0	ID=ColletesGigas_011653-T1.cds;Parent=ColletesGigas_011653-T1
WUUM01000014.1	funannotate	CDS	3402698	3402761	.	-	0	ID=ColletesGigas_011653-T1.cds;Parent=ColletesGigas_011653-T1
WUUM01000014.1	funannotate	CDS	3402014	3402305	.	-	0	ID=ColletesGigas_011653-T1.cds;Parent=ColletesGigas_011653-T1
WUUM01000014.1	funannotate	CDS	3401823	3401934	.	-	0	ID=ColletesGigas_011653-T1.cds;Parent=ColletesGigas_011653-T1
WUUM01000014.1	funannotate	CDS	3401669	3401755	.	-	0	ID=ColletesGigas_011653-T1.cds;Parent=ColletesGigas_011653-T1
WUUM01000014.1	funannotate	CDS	3400949	3401032	.	-	0	ID=ColletesGigas_011653-T1.cds;Parent=ColletesGigas_011653-T1
WUUM01000014.1	funannotate	CDS	1221399	1221480	.	+	0	ID=ColletesGigas_011496-T1.cds;Parent=ColletesGigas_011496-T1
WUUM01000014.1	funannotate	CDS	1222667	1222849	.	+	0	ID=ColletesGigas_011496-T1.cds;Parent=ColletesGigas_011496-T1
WUUM01000014.1	funannotate	CDS	1224997	1225124	.	+	0	ID=ColletesGigas_011496-T1.cds;Parent=ColletesGigas_011496-T1
WUUM01000014.1	funannotate	mRNA	6772359	6773430	.	+	.	ID=ColletesGigas_011785-T1;Parent=ColletesGigas_011785
WUUM01000014.1	funannotate	mRNA	90919	103962	.	-	.	ID=ColletesGigas_011421-T1;Dbxref=InterPro:IPR013098%2CInterPro:IPR003598%2CInterPro:IPR007110%2CInterPro:IPR036179%2CInterPro:IPR000884%2CInterPro:IPR036383%2CInterPro:IPR003599%2CInterPro:IPR013783%2CInterPro:IPR010909;Parent=ColletesGigas_011421
WUUM01000014.1	funannotate	exon	337209	337733	.	-	.	ID=ColletesGigas_011447-T1.exon2;Parent=ColletesGigas_011447-T1
WUUM01000014.1	funannotate	mRNA	6869095	6869417	.	+	.	ID=ColletesGigas_011797-T1;Dbxref=PFAM:PF13961%2CInterPro:IPR025314;Parent=ColletesGigas_011797
WUUM01000014.1	funannotate	exon	338049	338321	.	-	.	ID=ColletesGigas_011447-T1.exon1;Parent=ColletesGigas_011447-T1
WUUM01000014.1	funannotate	mRNA	2776698	2779533	.	+	.	ID=ColletesGigas_011625-T1;Parent=ColletesGigas_011625
WUUM01000014.1	funannotate	CDS	2403901	2404884	.	-	0	ID=ColletesGigas_011591-T1.cds;Parent=ColletesGigas_011591-T1
WUUM01000014.1	funannotate	exon	1312107	1312283	.	-	.	ID=ColletesGigas_011500-T1.exon1;Parent=ColletesGigas_011500-T1
WUUM01000014.1	funannotate	exon	1311515	1311770	.	-	.	ID=ColletesGigas_011500-T1.exon3;Parent=ColletesGigas_011500-T1
WUUM01000014.1	funannotate	exon	1311847	1312025	.	-	.	ID=ColletesGigas_011500-T1.exon2;Parent=ColletesGigas_011500-T1
WUUM01000014.1	funannotate	exon	1310370	1310516	.	-	.	ID=ColletesGigas_011500-T1.exon5;Parent=ColletesGigas_011500-T1
WUUM01000014.1	funannotate	mRNA	4067625	4071519	.	-	.	ID=ColletesGigas_011674-T1;Parent=ColletesGigas_011674
WUUM01000014.1	funannotate	exon	1311034	1311090	.	-	.	ID=ColletesGigas_011500-T1.exon4;Parent=ColletesGigas_011500-T1
WUUM01000014.1	funannotate	exon	1309993	1310067	.	-	.	ID=ColletesGigas_011500-T1.exon7;Parent=ColletesGigas_011500-T1
WUUM01000014.1	funannotate	exon	1310147	1310293	.	-	.	ID=ColletesGigas_011500-T1.exon6;Parent=ColletesGigas_011500-T1
WUUM01000014.1	funannotate	exon	1307144	1309924	.	-	.	ID=ColletesGigas_011500-T1.exon8;Parent=ColletesGigas_011500-T1
WUUM01000014.1	funannotate	exon	4505535	4505567	.	+	.	ID=ColletesGigas_011684-T1.exon1;Parent=ColletesGigas_011684-T1
WUUM01000014.1	funannotate	exon	4505734	4505946	.	+	.	ID=ColletesGigas_011684-T1.exon2;Parent=ColletesGigas_011684-T1
WUUM01000014.1	funannotate	exon	2817266	2817505	.	+	.	ID=ColletesGigas_011628-T1.exon2;Parent=ColletesGigas_011628-T1
WUUM01000014.1	funannotate	exon	2814065	2814170	.	+	.	ID=ColletesGigas_011628-T1.exon1;Parent=ColletesGigas_011628-T1
WUUM01000014.1	funannotate	CDS	7031099	7031224	.	+	0	ID=ColletesGigas_011810-T1.cds;Parent=ColletesGigas_011810-T1
WUUM01000014.1	funannotate	CDS	7031286	7031459	.	+	0	ID=ColletesGigas_011810-T1.cds;Parent=ColletesGigas_011810-T1
WUUM01000014.1	funannotate	CDS	3719649	3719692	.	-	0	ID=ColletesGigas_011664-T1.cds;Parent=ColletesGigas_011664-T1
WUUM01000014.1	funannotate	CDS	3719101	3719317	.	-	0	ID=ColletesGigas_011664-T1.cds;Parent=ColletesGigas_011664-T1
WUUM01000014.1	funannotate	CDS	3712608	3712769	.	-	0	ID=ColletesGigas_011664-T1.cds;Parent=ColletesGigas_011664-T1
WUUM01000014.1	funannotate	CDS	3710778	3710975	.	-	0	ID=ColletesGigas_011664-T1.cds;Parent=ColletesGigas_011664-T1
WUUM01000014.1	funannotate	CDS	3709472	3709581	.	-	0	ID=ColletesGigas_011664-T1.cds;Parent=ColletesGigas_011664-T1
WUUM01000014.1	funannotate	CDS	3704665	3705011	.	-	0	ID=ColletesGigas_011664-T1.cds;Parent=ColletesGigas_011664-T1
WUUM01000014.1	funannotate	CDS	3703302	3703550	.	-	0	ID=ColletesGigas_011664-T1.cds;Parent=ColletesGigas_011664-T1
WUUM01000014.1	funannotate	CDS	3702440	3702740	.	-	0	ID=ColletesGigas_011664-T1.cds;Parent=ColletesGigas_011664-T1
WUUM01000014.1	funannotate	CDS	3695291	3695468	.	-	0	ID=ColletesGigas_011664-T1.cds;Parent=ColletesGigas_011664-T1
WUUM01000014.1	funannotate	exon	2821005	2821057	.	+	.	ID=ColletesGigas_011628-T1.exon3;Parent=ColletesGigas_011628-T1
WUUM01000014.1	funannotate	CDS	7210078	7210704	.	-	0	ID=ColletesGigas_011821-T1.cds;Parent=ColletesGigas_011821-T1
WUUM01000014.1	funannotate	exon	4067625	4067848	.	-	.	ID=ColletesGigas_011674-T1.exon2;Parent=ColletesGigas_011674-T1
WUUM01000014.1	funannotate	mRNA	4664071	4665318	.	+	.	ID=ColletesGigas_011686-T1;Parent=ColletesGigas_011686
WUUM01000014.1	funannotate	exon	4071234	4071519	.	-	.	ID=ColletesGigas_011674-T1.exon1;Parent=ColletesGigas_011674-T1
WUUM01000014.1	funannotate	exon	757485	757681	.	-	.	ID=ColletesGigas_011476-T1.exon2;Parent=ColletesGigas_011476-T1
WUUM01000014.1	funannotate	exon	759271	759472	.	-	.	ID=ColletesGigas_011476-T1.exon1;Parent=ColletesGigas_011476-T1
WUUM01000014.1	funannotate	CDS	2026511	2026517	.	+	0	ID=ColletesGigas_011559-T1.cds;Parent=ColletesGigas_011559-T1
WUUM01000014.1	funannotate	CDS	2026642	2026797	.	+	0	ID=ColletesGigas_011559-T1.cds;Parent=ColletesGigas_011559-T1
WUUM01000014.1	funannotate	CDS	2029327	2029553	.	+	0	ID=ColletesGigas_011559-T1.cds;Parent=ColletesGigas_011559-T1
WUUM01000014.1	funannotate	CDS	2032826	2033067	.	+	0	ID=ColletesGigas_011559-T1.cds;Parent=ColletesGigas_011559-T1
WUUM01000014.1	funannotate	CDS	2033654	2034178	.	+	0	ID=ColletesGigas_011559-T1.cds;Parent=ColletesGigas_011559-T1
WUUM01000014.1	funannotate	CDS	2035288	2035615	.	+	0	ID=ColletesGigas_011559-T1.cds;Parent=ColletesGigas_011559-T1
WUUM01000014.1	funannotate	CDS	2036025	2036333	.	+	0	ID=ColletesGigas_011559-T1.cds;Parent=ColletesGigas_011559-T1
WUUM01000014.1	funannotate	CDS	2036644	2036878	.	+	0	ID=ColletesGigas_011559-T1.cds;Parent=ColletesGigas_011559-T1
WUUM01000014.1	funannotate	CDS	2038178	2038434	.	+	0	ID=ColletesGigas_011559-T1.cds;Parent=ColletesGigas_011559-T1
WUUM01000014.1	funannotate	mRNA	3361852	3362157	.	-	.	ID=ColletesGigas_011649-T1;Parent=ColletesGigas_011649
WUUM01000014.1	funannotate	mRNA	3382639	3384567	.	+	.	ID=ColletesGigas_011650-T1;Ontology_term=GO:0003920%2CGO:0016491%2CGO:0003824%2CGO:1902560%2CGO:0009117%2CGO:0055114;Dbxref=InterPro:IPR015875%2CInterPro:IPR001093%2CInterPro:IPR005993%2CInterPro:IPR013785;Parent=ColletesGigas_011650
WUUM01000014.1	funannotate	mRNA	34264	34743	.	+	.	ID=ColletesGigas_011408-T1;Ontology_term=GO:0005840%2CGO:0003735%2CGO:0006412;Dbxref=InterPro:IPR018259%2CInterPro:IPR008991%2CInterPro:IPR036948%2CInterPro:IPR001147;Parent=ColletesGigas_011408
WUUM01000014.1	funannotate	CDS	6796382	6796762	.	-	0	ID=ColletesGigas_011788-T1.cds;Parent=ColletesGigas_011788-T1
WUUM01000014.1	funannotate	CDS	6718144	6718316	.	-	0	ID=ColletesGigas_011777-T1.cds;Parent=ColletesGigas_011777-T1
WUUM01000014.1	funannotate	CDS	6717992	6718070	.	-	0	ID=ColletesGigas_011777-T1.cds;Parent=ColletesGigas_011777-T1
WUUM01000014.1	funannotate	CDS	6717796	6717907	.	-	0	ID=ColletesGigas_011777-T1.cds;Parent=ColletesGigas_011777-T1
WUUM01000014.1	funannotate	CDS	6717619	6717734	.	-	0	ID=ColletesGigas_011777-T1.cds;Parent=ColletesGigas_011777-T1
WUUM01000014.1	funannotate	CDS	6717019	6717213	.	-	0	ID=ColletesGigas_011777-T1.cds;Parent=ColletesGigas_011777-T1
WUUM01000014.1	funannotate	exon	974476	974691	.	+	.	ID=ColletesGigas_011486-T1.exon1;Parent=ColletesGigas_011486-T1
WUUM01000014.1	funannotate	CDS	1923155	1923260	.	+	0	ID=ColletesGigas_011548-T1.cds;Parent=ColletesGigas_011548-T1
WUUM01000014.1	funannotate	CDS	1923331	1923410	.	+	0	ID=ColletesGigas_011548-T1.cds;Parent=ColletesGigas_011548-T1
WUUM01000014.1	funannotate	CDS	1923477	1923593	.	+	0	ID=ColletesGigas_011548-T1.cds;Parent=ColletesGigas_011548-T1
WUUM01000014.1	funannotate	CDS	1923682	1923819	.	+	0	ID=ColletesGigas_011548-T1.cds;Parent=ColletesGigas_011548-T1
WUUM01000014.1	funannotate	CDS	1923899	1924104	.	+	0	ID=ColletesGigas_011548-T1.cds;Parent=ColletesGigas_011548-T1
WUUM01000014.1	funannotate	CDS	1924182	1924303	.	+	0	ID=ColletesGigas_011548-T1.cds;Parent=ColletesGigas_011548-T1
WUUM01000014.1	funannotate	CDS	1924584	1924741	.	+	0	ID=ColletesGigas_011548-T1.cds;Parent=ColletesGigas_011548-T1
WUUM01000014.1	funannotate	CDS	1924809	1925080	.	+	0	ID=ColletesGigas_011548-T1.cds;Parent=ColletesGigas_011548-T1
WUUM01000014.1	funannotate	CDS	1925145	1925234	.	+	0	ID=ColletesGigas_011548-T1.cds;Parent=ColletesGigas_011548-T1
WUUM01000014.1	funannotate	CDS	1925453	1925516	.	+	0	ID=ColletesGigas_011548-T1.cds;Parent=ColletesGigas_011548-T1
WUUM01000014.1	funannotate	exon	3359421	3359548	.	+	.	ID=ColletesGigas_011648-T1.exon10;Parent=ColletesGigas_011648-T1
WUUM01000014.1	funannotate	mRNA	7249427	7249923	.	-	.	ID=ColletesGigas_011826-T1;Parent=ColletesGigas_011826
WUUM01000014.1	funannotate	CDS	1569006	1569280	.	+	0	ID=ColletesGigas_011526-T1.cds;Parent=ColletesGigas_011526-T1
WUUM01000014.1	funannotate	CDS	1574697	1574870	.	+	0	ID=ColletesGigas_011526-T1.cds;Parent=ColletesGigas_011526-T1
WUUM01000014.1	funannotate	CDS	1575803	1576035	.	+	0	ID=ColletesGigas_011526-T1.cds;Parent=ColletesGigas_011526-T1
WUUM01000014.1	funannotate	CDS	1577394	1577512	.	+	0	ID=ColletesGigas_011526-T1.cds;Parent=ColletesGigas_011526-T1
WUUM01000014.1	funannotate	exon	3719649	3719692	.	-	.	ID=ColletesGigas_011664-T1.exon1;Parent=ColletesGigas_011664-T1
WUUM01000014.1	funannotate	exon	3719101	3719317	.	-	.	ID=ColletesGigas_011664-T1.exon2;Parent=ColletesGigas_011664-T1
WUUM01000014.1	funannotate	exon	2195960	2196310	.	-	.	ID=ColletesGigas_011575-T1.exon1;Parent=ColletesGigas_011575-T1
WUUM01000014.1	funannotate	mRNA	3616873	3617856	.	+	.	ID=ColletesGigas_011662-T1;Parent=ColletesGigas_011662
WUUM01000014.1	funannotate	exon	3703302	3703550	.	-	.	ID=ColletesGigas_011664-T1.exon7;Parent=ColletesGigas_011664-T1
WUUM01000014.1	funannotate	exon	3702440	3702740	.	-	.	ID=ColletesGigas_011664-T1.exon8;Parent=ColletesGigas_011664-T1
WUUM01000014.1	funannotate	exon	3695291	3695468	.	-	.	ID=ColletesGigas_011664-T1.exon9;Parent=ColletesGigas_011664-T1
WUUM01000014.1	funannotate	exon	3712608	3712769	.	-	.	ID=ColletesGigas_011664-T1.exon3;Parent=ColletesGigas_011664-T1
WUUM01000014.1	funannotate	exon	3710778	3710975	.	-	.	ID=ColletesGigas_011664-T1.exon4;Parent=ColletesGigas_011664-T1
WUUM01000014.1	funannotate	exon	3709472	3709581	.	-	.	ID=ColletesGigas_011664-T1.exon5;Parent=ColletesGigas_011664-T1
WUUM01000014.1	funannotate	exon	3704665	3705011	.	-	.	ID=ColletesGigas_011664-T1.exon6;Parent=ColletesGigas_011664-T1
WUUM01000014.1	funannotate	exon	322470	322691	.	-	.	ID=ColletesGigas_011442-T1.exon10;Parent=ColletesGigas_011442-T1
WUUM01000014.1	funannotate	gene	6583020	6586793	.	-	.	ID=ColletesGigas_011758
WUUM01000014.1	funannotate	gene	6567154	6568765	.	-	.	ID=ColletesGigas_011757
WUUM01000014.1	funannotate	gene	6562124	6564186	.	-	.	ID=ColletesGigas_011756
WUUM01000014.1	funannotate	gene	6550785	6551266	.	-	.	ID=ColletesGigas_011755
WUUM01000014.1	funannotate	gene	6607754	6608467	.	+	.	ID=ColletesGigas_011759
WUUM01000014.1	funannotate	gene	6447744	6459479	.	-	.	ID=ColletesGigas_011750
WUUM01000014.1	funannotate	exon	2463343	2463479	.	+	.	ID=ColletesGigas_011595-T1.exon8;Parent=ColletesGigas_011595-T1
WUUM01000014.1	funannotate	exon	2463568	2463700	.	+	.	ID=ColletesGigas_011595-T1.exon9;Parent=ColletesGigas_011595-T1
WUUM01000014.1	funannotate	gene	6544650	6548950	.	-	.	ID=ColletesGigas_011754
WUUM01000014.1	funannotate	gene	6515634	6518642	.	-	.	ID=ColletesGigas_011753
WUUM01000014.1	funannotate	gene	6473866	6477991	.	-	.	ID=ColletesGigas_011752
WUUM01000014.1	funannotate	gene	6466297	6467014	.	+	.	ID=ColletesGigas_011751
WUUM01000014.1	funannotate	exon	2461630	2461791	.	+	.	ID=ColletesGigas_011595-T1.exon2;Parent=ColletesGigas_011595-T1
WUUM01000014.1	funannotate	exon	2461929	2462054	.	+	.	ID=ColletesGigas_011595-T1.exon3;Parent=ColletesGigas_011595-T1
WUUM01000014.1	funannotate	exon	2460006	2460104	.	+	.	ID=ColletesGigas_011595-T1.exon1;Parent=ColletesGigas_011595-T1
WUUM01000014.1	funannotate	exon	2462827	2462943	.	+	.	ID=ColletesGigas_011595-T1.exon6;Parent=ColletesGigas_011595-T1
WUUM01000014.1	funannotate	exon	2463035	2463125	.	+	.	ID=ColletesGigas_011595-T1.exon7;Parent=ColletesGigas_011595-T1
WUUM01000014.1	funannotate	exon	2462126	2462243	.	+	.	ID=ColletesGigas_011595-T1.exon4;Parent=ColletesGigas_011595-T1
WUUM01000014.1	funannotate	exon	2462518	2462602	.	+	.	ID=ColletesGigas_011595-T1.exon5;Parent=ColletesGigas_011595-T1
WUUM01000014.1	funannotate	CDS	1608099	1608150	.	-	0	ID=ColletesGigas_011530-T1.cds;Parent=ColletesGigas_011530-T1
WUUM01000014.1	funannotate	CDS	1605952	1606144	.	-	0	ID=ColletesGigas_011530-T1.cds;Parent=ColletesGigas_011530-T1
WUUM01000014.1	funannotate	CDS	1605328	1605847	.	-	0	ID=ColletesGigas_011530-T1.cds;Parent=ColletesGigas_011530-T1
WUUM01000014.1	funannotate	exon	6184888	6184968	.	+	.	ID=ColletesGigas_011735-T1.exon1;Parent=ColletesGigas_011735-T1
WUUM01000014.1	funannotate	gene	6670243	6670611	.	-	.	ID=ColletesGigas_011769
WUUM01000014.1	funannotate	gene	6665491	6666174	.	-	.	ID=ColletesGigas_011768
WUUM01000014.1	funannotate	gene	6664660	6665141	.	+	.	ID=ColletesGigas_011767
WUUM01000014.1	funannotate	exon	6185243	6185800	.	+	.	ID=ColletesGigas_011735-T1.exon2;Parent=ColletesGigas_011735-T1
WUUM01000014.1	funannotate	gene	6663517	6664108	.	+	.	ID=ColletesGigas_011766
WUUM01000014.1	funannotate	gene	6630970	6631954	.	-	.	ID=ColletesGigas_011761
WUUM01000014.1	funannotate	gene	6615096	6618471	.	-	.	ID=ColletesGigas_011760
WUUM01000014.1	funannotate	gene	6646206	6646880	.	+	.	ID=ColletesGigas_011765
WUUM01000014.1	funannotate	gene	6639440	6643294	.	+	.	ID=ColletesGigas_011764
WUUM01000014.1	funannotate	gene	6633820	6639218	.	+	.	ID=ColletesGigas_011763
WUUM01000014.1	funannotate	gene	6632359	6632739	.	-	.	ID=ColletesGigas_011762
WUUM01000014.1	funannotate	CDS	1926751	1926930	.	-	0	ID=ColletesGigas_011549-T1.cds;Parent=ColletesGigas_011549-T1
WUUM01000014.1	funannotate	CDS	1926368	1926612	.	-	0	ID=ColletesGigas_011549-T1.cds;Parent=ColletesGigas_011549-T1
WUUM01000014.1	funannotate	CDS	1925893	1926091	.	-	0	ID=ColletesGigas_011549-T1.cds;Parent=ColletesGigas_011549-T1
WUUM01000014.1	funannotate	gene	6726531	6726769	.	-	.	ID=ColletesGigas_011779
WUUM01000014.1	funannotate	gene	6720692	6724753	.	-	.	ID=ColletesGigas_011778
WUUM01000014.1	funannotate	gene	6717019	6718316	.	-	.	ID=ColletesGigas_011777
WUUM01000014.1	funannotate	gene	6698030	6698239	.	+	.	ID=ColletesGigas_011772
WUUM01000014.1	funannotate	gene	6694450	6695211	.	-	.	ID=ColletesGigas_011771
WUUM01000014.1	funannotate	gene	6693637	6694273	.	+	.	ID=ColletesGigas_011770
WUUM01000014.1	funannotate	gene	6713160	6713408	.	-	.	ID=ColletesGigas_011776
WUUM01000014.1	funannotate	gene	6705024	6705485	.	-	.	ID=ColletesGigas_011775
WUUM01000014.1	funannotate	gene	6701026	6702037	.	-	.	ID=ColletesGigas_011774
WUUM01000014.1	funannotate	gene	6699654	6700576	.	+	.	ID=ColletesGigas_011773
WUUM01000014.1	funannotate	gene	6799585	6800021	.	-	.	ID=ColletesGigas_011789
WUUM01000014.1	funannotate	gene	6796382	6796762	.	-	.	ID=ColletesGigas_011788
WUUM01000014.1	funannotate	gene	6742189	6742754	.	+	.	ID=ColletesGigas_011783
WUUM01000014.1	funannotate	gene	6736968	6737714	.	-	.	ID=ColletesGigas_011782
WUUM01000014.1	funannotate	gene	6734931	6735605	.	-	.	ID=ColletesGigas_011781
WUUM01000014.1	funannotate	gene	6731943	6732850	.	-	.	ID=ColletesGigas_011780
WUUM01000014.1	funannotate	gene	6779109	6781389	.	-	.	ID=ColletesGigas_011787
WUUM01000014.1	funannotate	gene	6777309	6778151	.	-	.	ID=ColletesGigas_011786
WUUM01000014.1	funannotate	gene	6772359	6773430	.	+	.	ID=ColletesGigas_011785
WUUM01000014.1	funannotate	gene	6746297	6754452	.	-	.	ID=ColletesGigas_011784
WUUM01000014.1	funannotate	mRNA	55608	56805	.	-	.	ID=ColletesGigas_011414-T1;Dbxref=InterPro:IPR019389%2CInterPro:IPR011893%2CInterPro:IPR036249;Parent=ColletesGigas_011414
WUUM01000014.1	funannotate	exon	47262	47411	.	+	.	ID=ColletesGigas_011411-T1.exon4;Parent=ColletesGigas_011411-T1
WUUM01000014.1	funannotate	exon	46840	47100	.	+	.	ID=ColletesGigas_011411-T1.exon3;Parent=ColletesGigas_011411-T1
WUUM01000014.1	funannotate	exon	47874	48036	.	+	.	ID=ColletesGigas_011411-T1.exon6;Parent=ColletesGigas_011411-T1
WUUM01000014.1	funannotate	exon	47573	47700	.	+	.	ID=ColletesGigas_011411-T1.exon5;Parent=ColletesGigas_011411-T1
WUUM01000014.1	funannotate	exon	46113	46301	.	+	.	ID=ColletesGigas_011411-T1.exon2;Parent=ColletesGigas_011411-T1
WUUM01000014.1	funannotate	exon	45814	45885	.	+	.	ID=ColletesGigas_011411-T1.exon1;Parent=ColletesGigas_011411-T1
WUUM01000014.1	funannotate	gene	5663612	5664577	.	+	.	ID=ColletesGigas_011714
WUUM01000014.1	funannotate	gene	5617135	5619292	.	+	.	ID=ColletesGigas_011713
WUUM01000014.1	funannotate	gene	5557050	5558009	.	+	.	ID=ColletesGigas_011712
WUUM01000014.1	funannotate	gene	5537578	5538244	.	+	.	ID=ColletesGigas_011711
WUUM01000014.1	funannotate	gene	5809303	5809680	.	-	.	ID=ColletesGigas_011718
WUUM01000014.1	funannotate	gene	5803399	5804639	.	+	.	ID=ColletesGigas_011717
WUUM01000014.1	funannotate	gene	5750477	5751270	.	-	.	ID=ColletesGigas_011716
WUUM01000014.1	funannotate	gene	5701830	5702988	.	+	.	ID=ColletesGigas_011715
WUUM01000014.1	funannotate	gene	5471019	5471384	.	-	.	ID=ColletesGigas_011710
WUUM01000014.1	funannotate	exon	1918333	1919094	.	+	.	ID=ColletesGigas_011546-T1.exon1;Parent=ColletesGigas_011546-T1
WUUM01000014.1	funannotate	CDS	1943102	1943756	.	-	1	ID=ColletesGigas_011552-T1.cds;Parent=ColletesGigas_011552-T1
WUUM01000014.1	funannotate	gene	5454199	5459147	.	-	.	ID=ColletesGigas_011709
WUUM01000014.1	funannotate	gene	5452548	5452880	.	+	.	ID=ColletesGigas_011708
WUUM01000014.1	funannotate	gene	6032921	6033418	.	-	.	ID=ColletesGigas_011725
WUUM01000014.1	funannotate	gene	6024821	6025253	.	+	.	ID=ColletesGigas_011724
WUUM01000014.1	funannotate	gene	5989125	5989864	.	-	.	ID=ColletesGigas_011723
WUUM01000014.1	funannotate	gene	5950295	5950919	.	-	.	ID=ColletesGigas_011722
WUUM01000014.1	funannotate	gene	6081397	6081805	.	+	.	ID=ColletesGigas_011729
WUUM01000014.1	funannotate	gene	6080532	6081193	.	+	.	ID=ColletesGigas_011728
WUUM01000014.1	funannotate	gene	6046298	6046963	.	-	.	ID=ColletesGigas_011727
WUUM01000014.1	funannotate	gene	6033473	6034420	.	-	.	ID=ColletesGigas_011726
WUUM01000014.1	funannotate	gene	5935865	5936321	.	-	.	ID=ColletesGigas_011721
WUUM01000014.1	funannotate	gene	5879307	5879583	.	+	.	ID=ColletesGigas_011720
WUUM01000014.1	funannotate	CDS	2525479	2525605	.	+	0	ID=ColletesGigas_011604-T1.cds;Parent=ColletesGigas_011604-T1
WUUM01000014.1	funannotate	CDS	2525668	2526398	.	+	0	ID=ColletesGigas_011604-T1.cds;Parent=ColletesGigas_011604-T1
WUUM01000014.1	funannotate	gene	5818550	5820297	.	+	.	ID=ColletesGigas_011719
WUUM01000014.1	funannotate	mRNA	147991	155032	.	-	.	ID=ColletesGigas_011426-T1;Dbxref=InterPro:IPR036383%2CInterPro:IPR000884;Parent=ColletesGigas_011426
WUUM01000014.1	funannotate	gene	6188214	6190053	.	+	.	ID=ColletesGigas_011736
WUUM01000014.1	funannotate	gene	6184888	6185800	.	+	.	ID=ColletesGigas_011735
WUUM01000014.1	funannotate	gene	6166618	6167080	.	-	.	ID=ColletesGigas_011734
WUUM01000014.1	funannotate	gene	6132298	6132904	.	-	.	ID=ColletesGigas_011733
WUUM01000014.1	funannotate	gene	6295329	6304673	.	+	.	ID=ColletesGigas_011739
WUUM01000014.1	funannotate	gene	6255268	6255887	.	+	.	ID=ColletesGigas_011738
WUUM01000014.1	funannotate	gene	6193996	6194635	.	-	.	ID=ColletesGigas_011737
WUUM01000014.1	funannotate	gene	6102197	6104569	.	+	.	ID=ColletesGigas_011732
WUUM01000014.1	funannotate	gene	6098342	6098638	.	+	.	ID=ColletesGigas_011731
WUUM01000014.1	funannotate	gene	6092678	6093484	.	-	.	ID=ColletesGigas_011730
WUUM01000014.1	funannotate	gene	6429292	6430022	.	-	.	ID=ColletesGigas_011747
WUUM01000014.1	funannotate	gene	6427270	6427476	.	+	.	ID=ColletesGigas_011746
WUUM01000014.1	funannotate	gene	6426663	6427114	.	+	.	ID=ColletesGigas_011745
WUUM01000014.1	funannotate	exon	3785555	3786496	.	-	.	ID=ColletesGigas_011666-T1.exon1;Parent=ColletesGigas_011666-T1
WUUM01000014.1	funannotate	gene	6417322	6422833	.	-	.	ID=ColletesGigas_011744
WUUM01000014.1	funannotate	gene	6439271	6440873	.	-	.	ID=ColletesGigas_011749
WUUM01000014.1	funannotate	gene	6436809	6437196	.	-	.	ID=ColletesGigas_011748
WUUM01000014.1	funannotate	exon	2279600	2279901	.	-	.	ID=ColletesGigas_011583-T1.exon2;Parent=ColletesGigas_011583-T1
WUUM01000014.1	funannotate	exon	2279988	2280210	.	-	.	ID=ColletesGigas_011583-T1.exon1;Parent=ColletesGigas_011583-T1
WUUM01000014.1	funannotate	gene	6397045	6410259	.	-	.	ID=ColletesGigas_011743
WUUM01000014.1	funannotate	gene	6394907	6396173	.	-	.	ID=ColletesGigas_011742
WUUM01000014.1	funannotate	mRNA	312061	312737	.	+	.	ID=ColletesGigas_011438-T1;Ontology_term=GO:0003676;Dbxref=InterPro:IPR000504%2CInterPro:IPR012677%2CInterPro:IPR035979;Parent=ColletesGigas_011438
WUUM01000014.1	funannotate	gene	6317949	6332419	.	+	.	ID=ColletesGigas_011741
WUUM01000014.1	funannotate	gene	6316249	6316559	.	+	.	ID=ColletesGigas_011740
WUUM01000014.1	funannotate	exon	3057997	3058426	.	-	.	ID=ColletesGigas_011638-T1.exon2;Parent=ColletesGigas_011638-T1
WUUM01000014.1	funannotate	exon	227613	227706	.	+	.	ID=ColletesGigas_011430-T1.exon5;Parent=ColletesGigas_011430-T1
WUUM01000014.1	funannotate	exon	227276	227378	.	+	.	ID=ColletesGigas_011430-T1.exon4;Parent=ColletesGigas_011430-T1
WUUM01000014.1	funannotate	CDS	859719	860008	.	-	0	ID=ColletesGigas_011480-T1.cds;Parent=ColletesGigas_011480-T1
WUUM01000014.1	funannotate	CDS	858894	859479	.	-	0	ID=ColletesGigas_011480-T1.cds;Parent=ColletesGigas_011480-T1
WUUM01000014.1	funannotate	CDS	858641	858773	.	-	0	ID=ColletesGigas_011480-T1.cds;Parent=ColletesGigas_011480-T1
WUUM01000014.1	funannotate	CDS	858247	858488	.	-	0	ID=ColletesGigas_011480-T1.cds;Parent=ColletesGigas_011480-T1
WUUM01000014.1	funannotate	CDS	857705	857845	.	-	0	ID=ColletesGigas_011480-T1.cds;Parent=ColletesGigas_011480-T1
WUUM01000014.1	funannotate	exon	230711	230948	.	+	.	ID=ColletesGigas_011430-T1.exon7;Parent=ColletesGigas_011430-T1
WUUM01000014.1	funannotate	exon	228393	228511	.	+	.	ID=ColletesGigas_011430-T1.exon6;Parent=ColletesGigas_011430-T1
WUUM01000014.1	funannotate	exon	224709	224764	.	+	.	ID=ColletesGigas_011430-T1.exon1;Parent=ColletesGigas_011430-T1
WUUM01000014.1	funannotate	exon	226118	226194	.	+	.	ID=ColletesGigas_011430-T1.exon3;Parent=ColletesGigas_011430-T1
WUUM01000014.1	funannotate	exon	225939	225977	.	+	.	ID=ColletesGigas_011430-T1.exon2;Parent=ColletesGigas_011430-T1
WUUM01000014.1	funannotate	exon	7111971	7112479	.	+	.	ID=ColletesGigas_011816-T1.exon2;Parent=ColletesGigas_011816-T1
WUUM01000014.1	funannotate	exon	7110855	7111665	.	+	.	ID=ColletesGigas_011816-T1.exon1;Parent=ColletesGigas_011816-T1
WUUM01000014.1	funannotate	CDS	338049	338321	.	-	0	ID=ColletesGigas_011447-T1.cds;Parent=ColletesGigas_011447-T1
WUUM01000014.1	funannotate	CDS	337209	337733	.	-	0	ID=ColletesGigas_011447-T1.cds;Parent=ColletesGigas_011447-T1
WUUM01000014.1	funannotate	exon	3059757	3060019	.	-	.	ID=ColletesGigas_011638-T1.exon1;Parent=ColletesGigas_011638-T1
WUUM01000014.1	funannotate	CDS	60772	60895	.	-	0	ID=ColletesGigas_011415-T1.cds;Parent=ColletesGigas_011415-T1
WUUM01000014.1	funannotate	CDS	60620	60661	.	-	0	ID=ColletesGigas_011415-T1.cds;Parent=ColletesGigas_011415-T1
WUUM01000014.1	funannotate	CDS	60436	60540	.	-	0	ID=ColletesGigas_011415-T1.cds;Parent=ColletesGigas_011415-T1
WUUM01000014.1	funannotate	CDS	60230	60361	.	-	0	ID=ColletesGigas_011415-T1.cds;Parent=ColletesGigas_011415-T1
WUUM01000014.1	funannotate	CDS	59922	60133	.	-	0	ID=ColletesGigas_011415-T1.cds;Parent=ColletesGigas_011415-T1
WUUM01000014.1	funannotate	CDS	59673	59804	.	-	0	ID=ColletesGigas_011415-T1.cds;Parent=ColletesGigas_011415-T1
WUUM01000014.1	funannotate	CDS	59412	59573	.	-	0	ID=ColletesGigas_011415-T1.cds;Parent=ColletesGigas_011415-T1
WUUM01000014.1	funannotate	CDS	58953	59353	.	-	0	ID=ColletesGigas_011415-T1.cds;Parent=ColletesGigas_011415-T1
WUUM01000014.1	funannotate	CDS	58846	58891	.	-	0	ID=ColletesGigas_011415-T1.cds;Parent=ColletesGigas_011415-T1
WUUM01000014.1	funannotate	gene	6897775	6898596	.	-	.	ID=ColletesGigas_011799
WUUM01000014.1	funannotate	gene	6851073	6853647	.	-	.	Name=MRPS21_1;ID=ColletesGigas_011794
WUUM01000014.1	funannotate	gene	6846040	6847106	.	+	.	ID=ColletesGigas_011793
WUUM01000014.1	funannotate	gene	6830767	6831882	.	+	.	ID=ColletesGigas_011792
WUUM01000014.1	funannotate	gene	6828303	6828496	.	+	.	ID=ColletesGigas_011791
WUUM01000014.1	funannotate	gene	6895354	6895654	.	+	.	ID=ColletesGigas_011798
WUUM01000014.1	funannotate	CDS	132559	132584	.	-	0	ID=ColletesGigas_011425-T1.cds;Parent=ColletesGigas_011425-T1
WUUM01000014.1	funannotate	CDS	130749	130773	.	-	0	ID=ColletesGigas_011425-T1.cds;Parent=ColletesGigas_011425-T1
WUUM01000014.1	funannotate	CDS	128672	128809	.	-	0	ID=ColletesGigas_011425-T1.cds;Parent=ColletesGigas_011425-T1
WUUM01000014.1	funannotate	CDS	127882	128208	.	-	0	ID=ColletesGigas_011425-T1.cds;Parent=ColletesGigas_011425-T1
WUUM01000014.1	funannotate	CDS	127770	127826	.	-	0	ID=ColletesGigas_011425-T1.cds;Parent=ColletesGigas_011425-T1
WUUM01000014.1	funannotate	gene	6869095	6869417	.	+	.	ID=ColletesGigas_011797
WUUM01000014.1	funannotate	gene	6860887	6862021	.	+	.	ID=ColletesGigas_011796
WUUM01000014.1	funannotate	gene	6858251	6859507	.	+	.	ID=ColletesGigas_011795
WUUM01000014.1	funannotate	gene	6815720	6815980	.	-	.	ID=ColletesGigas_011790
WUUM01000014.1	funannotate	exon	2650326	2650454	.	-	.	ID=ColletesGigas_011617-T1.exon4;Parent=ColletesGigas_011617-T1
WUUM01000014.1	funannotate	exon	2650540	2650614	.	-	.	ID=ColletesGigas_011617-T1.exon3;Parent=ColletesGigas_011617-T1
WUUM01000014.1	funannotate	exon	7179666	7180268	.	+	.	ID=ColletesGigas_011818-T1.exon1;Parent=ColletesGigas_011818-T1
WUUM01000014.1	funannotate	CDS	255397	255662	.	-	1	ID=ColletesGigas_011431-T1.cds;Parent=ColletesGigas_011431-T1
WUUM01000014.1	funannotate	exon	6429766	6429824	.	-	.	ID=ColletesGigas_011747-T1.exon2;Parent=ColletesGigas_011747-T1
WUUM01000014.1	funannotate	exon	6429912	6430022	.	-	.	ID=ColletesGigas_011747-T1.exon1;Parent=ColletesGigas_011747-T1
WUUM01000014.1	funannotate	exon	6429292	6429700	.	-	.	ID=ColletesGigas_011747-T1.exon3;Parent=ColletesGigas_011747-T1
WUUM01000014.1	funannotate	exon	2650697	2650955	.	-	.	ID=ColletesGigas_011617-T1.exon2;Parent=ColletesGigas_011617-T1
WUUM01000014.1	funannotate	CDS	1225886	1225973	.	+	0	ID=ColletesGigas_011497-T1.cds;Parent=ColletesGigas_011497-T1
WUUM01000014.1	funannotate	CDS	1226555	1226639	.	+	0	ID=ColletesGigas_011497-T1.cds;Parent=ColletesGigas_011497-T1
WUUM01000014.1	funannotate	CDS	1227975	1228138	.	+	0	ID=ColletesGigas_011497-T1.cds;Parent=ColletesGigas_011497-T1
WUUM01000014.1	funannotate	CDS	1228323	1230554	.	+	0	ID=ColletesGigas_011497-T1.cds;Parent=ColletesGigas_011497-T1
WUUM01000014.1	funannotate	CDS	1231563	1231840	.	+	0	ID=ColletesGigas_011497-T1.cds;Parent=ColletesGigas_011497-T1
WUUM01000014.1	funannotate	CDS	1232118	1232364	.	+	0	ID=ColletesGigas_011497-T1.cds;Parent=ColletesGigas_011497-T1
WUUM01000014.1	funannotate	CDS	1233291	1233665	.	+	0	ID=ColletesGigas_011497-T1.cds;Parent=ColletesGigas_011497-T1
WUUM01000014.1	funannotate	CDS	1234017	1234352	.	+	0	ID=ColletesGigas_011497-T1.cds;Parent=ColletesGigas_011497-T1
WUUM01000014.1	funannotate	CDS	1235035	1235242	.	+	0	ID=ColletesGigas_011497-T1.cds;Parent=ColletesGigas_011497-T1
WUUM01000014.1	funannotate	CDS	1238949	1239165	.	+	0	ID=ColletesGigas_011497-T1.cds;Parent=ColletesGigas_011497-T1
WUUM01000014.1	funannotate	CDS	1239675	1240510	.	+	0	ID=ColletesGigas_011497-T1.cds;Parent=ColletesGigas_011497-T1
WUUM01000014.1	funannotate	CDS	1240582	1242890	.	+	0	ID=ColletesGigas_011497-T1.cds;Parent=ColletesGigas_011497-T1
WUUM01000014.1	funannotate	CDS	1242967	1243702	.	+	0	ID=ColletesGigas_011497-T1.cds;Parent=ColletesGigas_011497-T1
WUUM01000014.1	funannotate	CDS	1243778	1245266	.	+	0	ID=ColletesGigas_011497-T1.cds;Parent=ColletesGigas_011497-T1
WUUM01000014.1	funannotate	exon	2651303	2651574	.	-	.	ID=ColletesGigas_011617-T1.exon1;Parent=ColletesGigas_011617-T1
WUUM01000014.1	funannotate	mRNA	7209380	7209898	.	-	.	ID=ColletesGigas_011820-T1;Dbxref=InterPro:IPR005135%2CInterPro:IPR036691;Parent=ColletesGigas_011820
WUUM01000014.1	funannotate	exon	5454199	5454510	.	-	.	ID=ColletesGigas_011709-T1.exon7;Parent=ColletesGigas_011709-T1
WUUM01000014.1	funannotate	CDS	1699534	1699552	.	-	0	ID=ColletesGigas_011536-T1.cds;Parent=ColletesGigas_011536-T1
WUUM01000014.1	funannotate	CDS	1699143	1699389	.	-	0	ID=ColletesGigas_011536-T1.cds;Parent=ColletesGigas_011536-T1
WUUM01000014.1	funannotate	CDS	1698903	1699062	.	-	0	ID=ColletesGigas_011536-T1.cds;Parent=ColletesGigas_011536-T1
WUUM01000014.1	funannotate	CDS	1698629	1698835	.	-	0	ID=ColletesGigas_011536-T1.cds;Parent=ColletesGigas_011536-T1
WUUM01000014.1	funannotate	mRNA	7197782	7198533	.	+	.	ID=ColletesGigas_011819-T1;Parent=ColletesGigas_011819
WUUM01000014.1	funannotate	exon	5459080	5459104	.	-	.	ID=ColletesGigas_011709-T1.exon2;Parent=ColletesGigas_011709-T1
WUUM01000014.1	funannotate	exon	5459137	5459147	.	-	.	ID=ColletesGigas_011709-T1.exon1;Parent=ColletesGigas_011709-T1
WUUM01000014.1	funannotate	exon	5457271	5457420	.	-	.	ID=ColletesGigas_011709-T1.exon4;Parent=ColletesGigas_011709-T1
WUUM01000014.1	funannotate	exon	5458379	5458413	.	-	.	ID=ColletesGigas_011709-T1.exon3;Parent=ColletesGigas_011709-T1
WUUM01000014.1	funannotate	exon	5454566	5454579	.	-	.	ID=ColletesGigas_011709-T1.exon6;Parent=ColletesGigas_011709-T1
WUUM01000014.1	funannotate	exon	5454715	5454818	.	-	.	ID=ColletesGigas_011709-T1.exon5;Parent=ColletesGigas_011709-T1
WUUM01000014.1	funannotate	exon	6734931	6735168	.	-	.	ID=ColletesGigas_011781-T1.exon2;Parent=ColletesGigas_011781-T1
WUUM01000014.1	funannotate	exon	6735502	6735605	.	-	.	ID=ColletesGigas_011781-T1.exon1;Parent=ColletesGigas_011781-T1
WUUM01000014.1	funannotate	mRNA	5169064	5169395	.	+	.	ID=ColletesGigas_011705-T1;Parent=ColletesGigas_011705
WUUM01000014.1	funannotate	mRNA	1421879	1423913	.	+	.	ID=ColletesGigas_011511-T1;Parent=ColletesGigas_011511
WUUM01000014.1	funannotate	exon	1423709	1423913	.	+	.	ID=ColletesGigas_011511-T1.exon2;Parent=ColletesGigas_011511-T1
WUUM01000014.1	funannotate	exon	1421879	1421988	.	+	.	ID=ColletesGigas_011511-T1.exon1;Parent=ColletesGigas_011511-T1
WUUM01000014.1	funannotate	mRNA	5803399	5804639	.	+	.	ID=ColletesGigas_011717-T1;Parent=ColletesGigas_011717
WUUM01000014.1	funannotate	mRNA	7004627	7004887	.	+	.	ID=ColletesGigas_011807-T1;Parent=ColletesGigas_011807
WUUM01000014.1	funannotate	exon	2000140	2000301	.	-	.	ID=ColletesGigas_011557-T1.exon1;Parent=ColletesGigas_011557-T1
WUUM01000014.1	funannotate	CDS	4097935	4099203	.	+	0	ID=ColletesGigas_011676-T1.cds;Parent=ColletesGigas_011676-T1
WUUM01000014.1	funannotate	exon	1999882	1999917	.	-	.	ID=ColletesGigas_011557-T1.exon2;Parent=ColletesGigas_011557-T1
WUUM01000014.1	funannotate	CDS	3420326	3421069	.	+	0	ID=ColletesGigas_011654-T1.cds;Parent=ColletesGigas_011654-T1
WUUM01000014.1	funannotate	exon	4847093	4847293	.	+	.	ID=ColletesGigas_011695-T1.exon1;Parent=ColletesGigas_011695-T1
WUUM01000014.1	funannotate	exon	505407	505464	.	+	.	ID=ColletesGigas_011461-T1.exon10;Parent=ColletesGigas_011461-T1
WUUM01000014.1	funannotate	exon	505584	505661	.	+	.	ID=ColletesGigas_011461-T1.exon11;Parent=ColletesGigas_011461-T1
WUUM01000014.1	funannotate	CDS	306024	306046	.	+	0	ID=ColletesGigas_011437-T1.cds;Parent=ColletesGigas_011437-T1
WUUM01000014.1	funannotate	CDS	307116	307233	.	+	0	ID=ColletesGigas_011437-T1.cds;Parent=ColletesGigas_011437-T1
WUUM01000014.1	funannotate	CDS	307515	307662	.	+	0	ID=ColletesGigas_011437-T1.cds;Parent=ColletesGigas_011437-T1
WUUM01000014.1	funannotate	CDS	308252	308361	.	+	0	ID=ColletesGigas_011437-T1.cds;Parent=ColletesGigas_011437-T1
WUUM01000014.1	funannotate	CDS	308559	308834	.	+	0	ID=ColletesGigas_011437-T1.cds;Parent=ColletesGigas_011437-T1
WUUM01000014.1	funannotate	CDS	308964	309415	.	+	0	ID=ColletesGigas_011437-T1.cds;Parent=ColletesGigas_011437-T1
WUUM01000014.1	funannotate	CDS	310013	310157	.	+	0	ID=ColletesGigas_011437-T1.cds;Parent=ColletesGigas_011437-T1
WUUM01000014.1	funannotate	CDS	2022400	2022792	.	-	0	ID=ColletesGigas_011558-T1.cds;Parent=ColletesGigas_011558-T1
WUUM01000014.1	funannotate	mRNA	4783857	4786787	.	-	.	ID=ColletesGigas_011693-T1;Parent=ColletesGigas_011693
WUUM01000014.1	funannotate	mRNA	6081397	6081805	.	+	.	ID=ColletesGigas_011729-T1;Parent=ColletesGigas_011729
WUUM01000014.1	funannotate	exon	1210456	1210785	.	-	.	ID=ColletesGigas_011494-T1.exon2;Parent=ColletesGigas_011494-T1
WUUM01000014.1	funannotate	exon	1216151	1216228	.	-	.	ID=ColletesGigas_011494-T1.exon1;Parent=ColletesGigas_011494-T1
WUUM01000014.1	funannotate	CDS	1519867	1520065	.	+	0	ID=ColletesGigas_011520-T1.cds;Parent=ColletesGigas_011520-T1
WUUM01000014.1	funannotate	CDS	1520279	1520294	.	+	0	ID=ColletesGigas_011520-T1.cds;Parent=ColletesGigas_011520-T1
WUUM01000014.1	funannotate	CDS	1520789	1520939	.	+	0	ID=ColletesGigas_011520-T1.cds;Parent=ColletesGigas_011520-T1
WUUM01000014.1	funannotate	CDS	1521044	1521262	.	+	0	ID=ColletesGigas_011520-T1.cds;Parent=ColletesGigas_011520-T1
WUUM01000014.1	funannotate	exon	1372666	1372695	.	+	.	ID=ColletesGigas_011508-T1.exon1;Parent=ColletesGigas_011508-T1
WUUM01000014.1	funannotate	exon	1373906	1373984	.	+	.	ID=ColletesGigas_011508-T1.exon2;Parent=ColletesGigas_011508-T1
WUUM01000014.1	funannotate	exon	1375383	1375465	.	+	.	ID=ColletesGigas_011508-T1.exon3;Parent=ColletesGigas_011508-T1
WUUM01000014.1	funannotate	CDS	6695012	6695211	.	-	0	ID=ColletesGigas_011771-T1.cds;Parent=ColletesGigas_011771-T1
WUUM01000014.1	funannotate	CDS	6694450	6694687	.	-	0	ID=ColletesGigas_011771-T1.cds;Parent=ColletesGigas_011771-T1
WUUM01000014.1	funannotate	exon	84446	85061	.	-	.	ID=ColletesGigas_011419-T1.exon2;Parent=ColletesGigas_011419-T1
WUUM01000014.1	funannotate	exon	85286	85336	.	-	.	ID=ColletesGigas_011419-T1.exon1;Parent=ColletesGigas_011419-T1
WUUM01000014.1	funannotate	exon	83742	84007	.	-	.	ID=ColletesGigas_011419-T1.exon4;Parent=ColletesGigas_011419-T1
WUUM01000014.1	funannotate	exon	84088	84363	.	-	.	ID=ColletesGigas_011419-T1.exon3;Parent=ColletesGigas_011419-T1
WUUM01000014.1	funannotate	exon	1375559	1375606	.	+	.	ID=ColletesGigas_011508-T1.exon4;Parent=ColletesGigas_011508-T1
WUUM01000014.1	funannotate	mRNA	4305519	4305824	.	+	.	ID=ColletesGigas_011681-T1;Parent=ColletesGigas_011681
WUUM01000014.1	funannotate	exon	2204711	2204768	.	+	.	ID=ColletesGigas_011577-T1.exon1;Parent=ColletesGigas_011577-T1
WUUM01000014.1	funannotate	exon	2204980	2205284	.	+	.	ID=ColletesGigas_011577-T1.exon2;Parent=ColletesGigas_011577-T1
WUUM01000014.1	funannotate	CDS	6781265	6781389	.	-	0	ID=ColletesGigas_011787-T1.cds;Parent=ColletesGigas_011787-T1
WUUM01000014.1	funannotate	CDS	6779779	6779868	.	-	0	ID=ColletesGigas_011787-T1.cds;Parent=ColletesGigas_011787-T1
WUUM01000014.1	funannotate	CDS	6779109	6779340	.	-	0	ID=ColletesGigas_011787-T1.cds;Parent=ColletesGigas_011787-T1
WUUM01000014.1	funannotate	mRNA	6092678	6093484	.	-	.	ID=ColletesGigas_011730-T1;Parent=ColletesGigas_011730
WUUM01000014.1	funannotate	CDS	7037693	7037998	.	-	0	ID=ColletesGigas_011811-T1.cds;Parent=ColletesGigas_011811-T1
WUUM01000014.1	funannotate	CDS	6646206	6646229	.	+	0	ID=ColletesGigas_011765-T1.cds;Parent=ColletesGigas_011765-T1
WUUM01000014.1	funannotate	CDS	6646644	6646880	.	+	0	ID=ColletesGigas_011765-T1.cds;Parent=ColletesGigas_011765-T1
WUUM01000014.1	funannotate	mRNA	2026511	2038434	.	+	.	ID=ColletesGigas_011559-T1;Ontology_term=GO:0006355%2CGO:0004879%2CGO:0003677%2CGO:0043565%2CGO:0003700%2CGO:0008270%2CGO:0005634;Dbxref=InterPro:IPR003073%2CInterPro:IPR000536%2CInterPro:IPR035500%2CInterPro:IPR003070%2CInterPro:IPR001723%2CInterPro:IPR001628%2CInterPro:IPR013088;Parent=ColletesGigas_011559
WUUM01000014.1	funannotate	mRNA	6544650	6548950	.	-	.	ID=ColletesGigas_011754-T1;Parent=ColletesGigas_011754
WUUM01000014.1	funannotate	CDS	6080532	6080615	.	+	0	ID=ColletesGigas_011728-T1.cds;Parent=ColletesGigas_011728-T1
WUUM01000014.1	funannotate	CDS	6080702	6081193	.	+	0	ID=ColletesGigas_011728-T1.cds;Parent=ColletesGigas_011728-T1
WUUM01000014.1	funannotate	exon	4773306	4773652	.	-	.	ID=ColletesGigas_011692-T1.exon6;Parent=ColletesGigas_011692-T1
WUUM01000014.1	funannotate	gene	6962603	6964585	.	-	.	ID=ColletesGigas_011802
WUUM01000014.1	funannotate	gene	6960539	6962601	.	-	.	ID=ColletesGigas_011801
WUUM01000014.1	funannotate	gene	6938581	6938862	.	-	.	ID=ColletesGigas_011800
WUUM01000014.1	funannotate	gene	7003142	7003464	.	-	.	ID=ColletesGigas_011806
WUUM01000014.1	funannotate	exon	7228231	7228391	.	+	.	ID=ColletesGigas_011824-T1.exon2;Parent=ColletesGigas_011824-T1
WUUM01000014.1	funannotate	gene	6988544	6989608	.	-	.	ID=ColletesGigas_011805
WUUM01000014.1	funannotate	exon	7228128	7228152	.	+	.	ID=ColletesGigas_011824-T1.exon1;Parent=ColletesGigas_011824-T1
WUUM01000014.1	funannotate	gene	6984470	6984966	.	-	.	ID=ColletesGigas_011804
WUUM01000014.1	funannotate	gene	6978892	6979734	.	-	.	ID=ColletesGigas_011803
WUUM01000014.1	funannotate	exon	4783445	4783640	.	-	.	ID=ColletesGigas_011692-T1.exon1;Parent=ColletesGigas_011692-T1
WUUM01000014.1	funannotate	exon	4781191	4781364	.	-	.	ID=ColletesGigas_011692-T1.exon2;Parent=ColletesGigas_011692-T1
WUUM01000014.1	funannotate	exon	4780433	4780664	.	-	.	ID=ColletesGigas_011692-T1.exon3;Parent=ColletesGigas_011692-T1
WUUM01000014.1	funannotate	exon	4776446	4776799	.	-	.	ID=ColletesGigas_011692-T1.exon4;Parent=ColletesGigas_011692-T1
WUUM01000014.1	funannotate	exon	4775124	4775311	.	-	.	ID=ColletesGigas_011692-T1.exon5;Parent=ColletesGigas_011692-T1
WUUM01000014.1	funannotate	gene	7071552	7072855	.	+	.	ID=ColletesGigas_011813
WUUM01000014.1	funannotate	gene	7054757	7055102	.	-	.	ID=ColletesGigas_011812
WUUM01000014.1	funannotate	gene	7037693	7037998	.	-	.	ID=ColletesGigas_011811
WUUM01000014.1	funannotate	gene	7031099	7031459	.	+	.	ID=ColletesGigas_011810
WUUM01000014.1	funannotate	gene	7140836	7148786	.	+	.	ID=ColletesGigas_011817
WUUM01000014.1	funannotate	gene	7110855	7112479	.	+	.	ID=ColletesGigas_011816
WUUM01000014.1	funannotate	gene	7104091	7104354	.	-	.	ID=ColletesGigas_011815
WUUM01000014.1	funannotate	gene	7074643	7075615	.	+	.	ID=ColletesGigas_011814
WUUM01000014.1	funannotate	CDS	1825650	1825691	.	+	0	ID=ColletesGigas_011542-T1.cds;Parent=ColletesGigas_011542-T1
WUUM01000014.1	funannotate	CDS	1829271	1829276	.	+	0	ID=ColletesGigas_011542-T1.cds;Parent=ColletesGigas_011542-T1
WUUM01000014.1	funannotate	CDS	1830881	1831012	.	+	0	ID=ColletesGigas_011542-T1.cds;Parent=ColletesGigas_011542-T1
WUUM01000014.1	funannotate	mRNA	1920261	1922536	.	+	.	ID=ColletesGigas_011547-T1;Dbxref=InterPro:IPR028090%2CInterPro:IPR037518;Parent=ColletesGigas_011547
WUUM01000014.1	funannotate	exon	600385	600506	.	+	.	ID=ColletesGigas_011468-T1.exon2;Parent=ColletesGigas_011468-T1
WUUM01000014.1	funannotate	exon	569905	571665	.	-	.	ID=ColletesGigas_011465-T1.exon2;Parent=ColletesGigas_011465-T1
WUUM01000014.1	funannotate	exon	599544	600111	.	+	.	ID=ColletesGigas_011468-T1.exon1;Parent=ColletesGigas_011468-T1
WUUM01000014.1	funannotate	exon	2491901	2492434	.	+	.	ID=ColletesGigas_011600-T1.exon4;Parent=ColletesGigas_011600-T1
WUUM01000014.1	funannotate	exon	2491591	2491822	.	+	.	ID=ColletesGigas_011600-T1.exon3;Parent=ColletesGigas_011600-T1
WUUM01000014.1	funannotate	exon	2491393	2491519	.	+	.	ID=ColletesGigas_011600-T1.exon2;Parent=ColletesGigas_011600-T1
WUUM01000014.1	funannotate	exon	2491261	2491315	.	+	.	ID=ColletesGigas_011600-T1.exon1;Parent=ColletesGigas_011600-T1
WUUM01000014.1	funannotate	exon	2494258	2494554	.	+	.	ID=ColletesGigas_011600-T1.exon8;Parent=ColletesGigas_011600-T1
WUUM01000014.1	funannotate	exon	2494045	2494196	.	+	.	ID=ColletesGigas_011600-T1.exon7;Parent=ColletesGigas_011600-T1
WUUM01000014.1	funannotate	gene	7028525	7029010	.	+	.	ID=ColletesGigas_011809
WUUM01000014.1	funannotate	exon	2493783	2493987	.	+	.	ID=ColletesGigas_011600-T1.exon6;Parent=ColletesGigas_011600-T1
WUUM01000014.1	funannotate	gene	7019909	7023768	.	+	.	ID=ColletesGigas_011808
WUUM01000014.1	funannotate	exon	2492513	2493718	.	+	.	ID=ColletesGigas_011600-T1.exon5;Parent=ColletesGigas_011600-T1
WUUM01000014.1	funannotate	gene	7004627	7004887	.	+	.	ID=ColletesGigas_011807
WUUM01000014.1	funannotate	exon	571881	572216	.	-	.	ID=ColletesGigas_011465-T1.exon1;Parent=ColletesGigas_011465-T1
WUUM01000014.1	funannotate	exon	3285550	3285737	.	-	.	ID=ColletesGigas_011646-T1.exon1;Parent=ColletesGigas_011646-T1
WUUM01000014.1	funannotate	mRNA	6394907	6396173	.	-	.	ID=ColletesGigas_011742-T1;Ontology_term=GO:0004733%2CGO:0010181%2CGO:0008615;Dbxref=InterPro:IPR000659%2CInterPro:IPR019576%2CInterPro:IPR012349;Parent=ColletesGigas_011742
WUUM01000014.1	funannotate	exon	3285115	3285202	.	-	.	ID=ColletesGigas_011646-T1.exon2;Parent=ColletesGigas_011646-T1
WUUM01000014.1	funannotate	gene	7228128	7228391	.	+	.	ID=ColletesGigas_011824
WUUM01000014.1	funannotate	gene	7226486	7226959	.	-	.	ID=ColletesGigas_011823
WUUM01000014.1	funannotate	gene	7212033	7212816	.	-	.	ID=ColletesGigas_011822
WUUM01000014.1	funannotate	gene	7210078	7210704	.	-	.	ID=ColletesGigas_011821
WUUM01000014.1	funannotate	gene	7249427	7249923	.	-	.	ID=ColletesGigas_011826
WUUM01000014.1	funannotate	gene	7236621	7238924	.	+	.	ID=ColletesGigas_011825
WUUM01000014.1	funannotate	CDS	910589	910841	.	+	0	ID=ColletesGigas_011484-T1.cds;Parent=ColletesGigas_011484-T1
WUUM01000014.1	funannotate	CDS	911136	911395	.	+	0	ID=ColletesGigas_011484-T1.cds;Parent=ColletesGigas_011484-T1
WUUM01000014.1	funannotate	gene	7209380	7209898	.	-	.	ID=ColletesGigas_011820
WUUM01000014.1	funannotate	exon	6754411	6754452	.	-	.	ID=ColletesGigas_011784-T1.exon1;Parent=ColletesGigas_011784-T1
WUUM01000014.1	funannotate	exon	6750789	6750930	.	-	.	ID=ColletesGigas_011784-T1.exon2;Parent=ColletesGigas_011784-T1
WUUM01000014.1	funannotate	exon	6749950	6750469	.	-	.	ID=ColletesGigas_011784-T1.exon3;Parent=ColletesGigas_011784-T1
WUUM01000014.1	funannotate	exon	6746812	6746905	.	-	.	ID=ColletesGigas_011784-T1.exon4;Parent=ColletesGigas_011784-T1
WUUM01000014.1	funannotate	gene	7197782	7198533	.	+	.	ID=ColletesGigas_011819
WUUM01000014.1	funannotate	exon	6746297	6746572	.	-	.	ID=ColletesGigas_011784-T1.exon5;Parent=ColletesGigas_011784-T1
WUUM01000014.1	funannotate	gene	7179666	7180268	.	+	.	ID=ColletesGigas_011818
WUUM01000014.1	funannotate	CDS	5427136	5427292	.	+	0	ID=ColletesGigas_011706-T1.cds;Parent=ColletesGigas_011706-T1
WUUM01000014.1	funannotate	CDS	5427938	5428197	.	+	0	ID=ColletesGigas_011706-T1.cds;Parent=ColletesGigas_011706-T1
WUUM01000014.1	funannotate	exon	2671933	2672159	.	+	.	ID=ColletesGigas_011620-T1.exon3;Parent=ColletesGigas_011620-T1
WUUM01000014.1	funannotate	exon	2672553	2672660	.	+	.	ID=ColletesGigas_011620-T1.exon4;Parent=ColletesGigas_011620-T1
WUUM01000014.1	funannotate	exon	2672885	2673031	.	+	.	ID=ColletesGigas_011620-T1.exon5;Parent=ColletesGigas_011620-T1
WUUM01000014.1	funannotate	exon	2673598	2673753	.	+	.	ID=ColletesGigas_011620-T1.exon6;Parent=ColletesGigas_011620-T1
WUUM01000014.1	funannotate	exon	2670404	2670463	.	+	.	ID=ColletesGigas_011620-T1.exon1;Parent=ColletesGigas_011620-T1
WUUM01000014.1	funannotate	exon	2671162	2671381	.	+	.	ID=ColletesGigas_011620-T1.exon2;Parent=ColletesGigas_011620-T1
WUUM01000014.1	funannotate	mRNA	1696114	1698308	.	+	.	ID=ColletesGigas_011535-T1;Ontology_term=GO:0003676;Dbxref=InterPro:IPR000467;Parent=ColletesGigas_011535
WUUM01000014.1	funannotate	mRNA	6720692	6724753	.	-	.	ID=ColletesGigas_011778-T1;Parent=ColletesGigas_011778
WUUM01000014.1	funannotate	CDS	2414808	2414905	.	+	0	ID=ColletesGigas_011592-T1.cds;Parent=ColletesGigas_011592-T1
WUUM01000014.1	funannotate	CDS	2415117	2415247	.	+	0	ID=ColletesGigas_011592-T1.cds;Parent=ColletesGigas_011592-T1
WUUM01000014.1	funannotate	CDS	2415347	2415540	.	+	0	ID=ColletesGigas_011592-T1.cds;Parent=ColletesGigas_011592-T1
WUUM01000014.1	funannotate	CDS	2415784	2415957	.	+	0	ID=ColletesGigas_011592-T1.cds;Parent=ColletesGigas_011592-T1
WUUM01000014.1	funannotate	CDS	2416454	2416695	.	+	0	ID=ColletesGigas_011592-T1.cds;Parent=ColletesGigas_011592-T1
WUUM01000014.1	funannotate	CDS	2417271	2417418	.	+	0	ID=ColletesGigas_011592-T1.cds;Parent=ColletesGigas_011592-T1
WUUM01000014.1	funannotate	CDS	2417485	2417685	.	+	0	ID=ColletesGigas_011592-T1.cds;Parent=ColletesGigas_011592-T1
WUUM01000014.1	funannotate	CDS	3664907	3665095	.	-	0	ID=ColletesGigas_011663-T1.cds;Parent=ColletesGigas_011663-T1
WUUM01000014.1	funannotate	CDS	3663516	3663686	.	-	0	ID=ColletesGigas_011663-T1.cds;Parent=ColletesGigas_011663-T1
WUUM01000014.1	funannotate	CDS	3663094	3663210	.	-	0	ID=ColletesGigas_011663-T1.cds;Parent=ColletesGigas_011663-T1
WUUM01000014.1	funannotate	CDS	3180922	3181071	.	+	0	ID=ColletesGigas_011641-T1.cds;Parent=ColletesGigas_011641-T1
WUUM01000014.1	funannotate	CDS	3184294	3184548	.	+	0	ID=ColletesGigas_011641-T1.cds;Parent=ColletesGigas_011641-T1
WUUM01000014.1	funannotate	mRNA	1550060	1551651	.	+	.	ID=ColletesGigas_011523-T1;Parent=ColletesGigas_011523
WUUM01000014.1	funannotate	mRNA	6663517	6664108	.	+	.	ID=ColletesGigas_011766-T1;Dbxref=InterPro:IPR001888;Parent=ColletesGigas_011766
WUUM01000014.1	funannotate	CDS	18824	18869	.	-	0	ID=ColletesGigas_011405-T1.cds;Parent=ColletesGigas_011405-T1
WUUM01000014.1	funannotate	CDS	17732	17871	.	-	0	ID=ColletesGigas_011405-T1.cds;Parent=ColletesGigas_011405-T1
WUUM01000014.1	funannotate	CDS	17247	17603	.	-	0	ID=ColletesGigas_011405-T1.cds;Parent=ColletesGigas_011405-T1
WUUM01000014.1	funannotate	CDS	17058	17159	.	-	0	ID=ColletesGigas_011405-T1.cds;Parent=ColletesGigas_011405-T1
WUUM01000014.1	funannotate	mRNA	2551664	2555203	.	-	.	ID=ColletesGigas_011607-T1;Dbxref=InterPro:IPR018490%2CInterPro:IPR043533%2CInterPro:IPR000595%2CInterPro:IPR014710;Parent=ColletesGigas_011607
WUUM01000014.1	funannotate	CDS	978881	979026	.	+	0	ID=ColletesGigas_011487-T1.cds;Parent=ColletesGigas_011487-T1
WUUM01000014.1	funannotate	CDS	979174	979453	.	+	0	ID=ColletesGigas_011487-T1.cds;Parent=ColletesGigas_011487-T1
WUUM01000014.1	funannotate	exon	1575803	1576035	.	+	.	ID=ColletesGigas_011526-T1.exon3;Parent=ColletesGigas_011526-T1
WUUM01000014.1	funannotate	exon	1574697	1574870	.	+	.	ID=ColletesGigas_011526-T1.exon2;Parent=ColletesGigas_011526-T1
WUUM01000014.1	funannotate	exon	1569006	1569280	.	+	.	ID=ColletesGigas_011526-T1.exon1;Parent=ColletesGigas_011526-T1
WUUM01000014.1	funannotate	exon	6694450	6694687	.	-	.	ID=ColletesGigas_011771-T1.exon2;Parent=ColletesGigas_011771-T1
WUUM01000014.1	funannotate	exon	1577394	1577512	.	+	.	ID=ColletesGigas_011526-T1.exon4;Parent=ColletesGigas_011526-T1
WUUM01000014.1	funannotate	exon	6695012	6695211	.	-	.	ID=ColletesGigas_011771-T1.exon1;Parent=ColletesGigas_011771-T1
WUUM01000014.1	funannotate	mRNA	1325533	1327462	.	+	.	ID=ColletesGigas_011505-T1;Parent=ColletesGigas_011505
WUUM01000014.1	funannotate	exon	1974122	1974354	.	+	.	ID=ColletesGigas_011554-T1.exon3;Parent=ColletesGigas_011554-T1
WUUM01000014.1	funannotate	exon	1974870	1974881	.	+	.	ID=ColletesGigas_011554-T1.exon4;Parent=ColletesGigas_011554-T1
WUUM01000014.1	funannotate	exon	1972456	1972725	.	+	.	ID=ColletesGigas_011554-T1.exon1;Parent=ColletesGigas_011554-T1
WUUM01000014.1	funannotate	exon	1972818	1972893	.	+	.	ID=ColletesGigas_011554-T1.exon2;Parent=ColletesGigas_011554-T1
WUUM01000014.1	funannotate	exon	2038178	2038434	.	+	.	ID=ColletesGigas_011559-T1.exon9;Parent=ColletesGigas_011559-T1
WUUM01000014.1	funannotate	exon	2036644	2036878	.	+	.	ID=ColletesGigas_011559-T1.exon8;Parent=ColletesGigas_011559-T1
WUUM01000014.1	funannotate	exon	2033654	2034178	.	+	.	ID=ColletesGigas_011559-T1.exon5;Parent=ColletesGigas_011559-T1
WUUM01000014.1	funannotate	exon	2032826	2033067	.	+	.	ID=ColletesGigas_011559-T1.exon4;Parent=ColletesGigas_011559-T1
WUUM01000014.1	funannotate	exon	2036025	2036333	.	+	.	ID=ColletesGigas_011559-T1.exon7;Parent=ColletesGigas_011559-T1
WUUM01000014.1	funannotate	exon	2035288	2035615	.	+	.	ID=ColletesGigas_011559-T1.exon6;Parent=ColletesGigas_011559-T1
WUUM01000014.1	funannotate	exon	2026511	2026517	.	+	.	ID=ColletesGigas_011559-T1.exon1;Parent=ColletesGigas_011559-T1
WUUM01000014.1	funannotate	exon	2029327	2029553	.	+	.	ID=ColletesGigas_011559-T1.exon3;Parent=ColletesGigas_011559-T1
WUUM01000014.1	funannotate	exon	2026642	2026797	.	+	.	ID=ColletesGigas_011559-T1.exon2;Parent=ColletesGigas_011559-T1
WUUM01000014.1	funannotate	mRNA	2976267	2977447	.	-	.	ID=ColletesGigas_011632-T1;Parent=ColletesGigas_011632
WUUM01000014.1	funannotate	mRNA	6828303	6828496	.	+	.	ID=ColletesGigas_011791-T1;Parent=ColletesGigas_011791
WUUM01000014.1	funannotate	CDS	6437062	6437196	.	-	0	ID=ColletesGigas_011748-T1.cds;Parent=ColletesGigas_011748-T1
WUUM01000014.1	funannotate	CDS	6436809	6436964	.	-	0	ID=ColletesGigas_011748-T1.cds;Parent=ColletesGigas_011748-T1
WUUM01000014.1	funannotate	CDS	395426	395508	.	+	0	ID=ColletesGigas_011454-T1.cds;Parent=ColletesGigas_011454-T1
WUUM01000014.1	funannotate	CDS	395859	396183	.	+	0	ID=ColletesGigas_011454-T1.cds;Parent=ColletesGigas_011454-T1
WUUM01000014.1	funannotate	CDS	396393	396469	.	+	0	ID=ColletesGigas_011454-T1.cds;Parent=ColletesGigas_011454-T1
WUUM01000014.1	funannotate	CDS	396559	396646	.	+	0	ID=ColletesGigas_011454-T1.cds;Parent=ColletesGigas_011454-T1
WUUM01000014.1	funannotate	mRNA	2670404	2673753	.	+	.	ID=ColletesGigas_011620-T1;Dbxref=InterPro:IPR003409;Parent=ColletesGigas_011620
WUUM01000014.1	funannotate	exon	317193	318890	.	-	.	ID=ColletesGigas_011440-T1.exon1;Parent=ColletesGigas_011440-T1
WUUM01000014.1	funannotate	mRNA	58846	60895	.	-	.	ID=ColletesGigas_011415-T1;Ontology_term=GO:0005515;Dbxref=PFAM:PF12796%2CInterPro:IPR021832%2CPFAM:PF13637%2CPFAM:PF13606%2CInterPro:IPR020683%2CInterPro:IPR036770%2CPFAM:PF00023%2CInterPro:IPR002110;Parent=ColletesGigas_011415
WUUM01000014.1	funannotate	mRNA	2653466	2654209	.	-	.	ID=ColletesGigas_011619-T1;Parent=ColletesGigas_011619
WUUM01000014.1	funannotate	exon	2778922	2779049	.	+	.	ID=ColletesGigas_011625-T1.exon3;Parent=ColletesGigas_011625-T1
WUUM01000014.1	funannotate	exon	2778562	2778567	.	+	.	ID=ColletesGigas_011625-T1.exon2;Parent=ColletesGigas_011625-T1
WUUM01000014.1	funannotate	exon	2776698	2776854	.	+	.	ID=ColletesGigas_011625-T1.exon1;Parent=ColletesGigas_011625-T1
WUUM01000014.1	funannotate	exon	3942252	3942485	.	-	.	ID=ColletesGigas_011672-T1.exon2;Parent=ColletesGigas_011672-T1
WUUM01000014.1	funannotate	exon	3941936	3942226	.	-	.	ID=ColletesGigas_011672-T1.exon3;Parent=ColletesGigas_011672-T1
WUUM01000014.1	funannotate	exon	2779135	2779533	.	+	.	ID=ColletesGigas_011625-T1.exon4;Parent=ColletesGigas_011625-T1
WUUM01000014.1	funannotate	exon	3942559	3942582	.	-	.	ID=ColletesGigas_011672-T1.exon1;Parent=ColletesGigas_011672-T1
WUUM01000014.1	funannotate	CDS	429457	429732	.	+	0	ID=ColletesGigas_011457-T1.cds;Parent=ColletesGigas_011457-T1
WUUM01000014.1	funannotate	mRNA	3902385	3905517	.	+	.	ID=ColletesGigas_011668-T1;Parent=ColletesGigas_011668
WUUM01000014.1	funannotate	CDS	34264	34743	.	+	0	ID=ColletesGigas_011408-T1.cds;Parent=ColletesGigas_011408-T1
WUUM01000014.1	funannotate	mRNA	1825650	1831012	.	+	.	ID=ColletesGigas_011542-T1;Parent=ColletesGigas_011542
WUUM01000014.1	funannotate	CDS	1778892	1778948	.	+	0	ID=ColletesGigas_011539-T1.cds;Parent=ColletesGigas_011539-T1
WUUM01000014.1	funannotate	CDS	1779046	1779177	.	+	0	ID=ColletesGigas_011539-T1.cds;Parent=ColletesGigas_011539-T1
WUUM01000014.1	funannotate	CDS	1781312	1781446	.	+	0	ID=ColletesGigas_011539-T1.cds;Parent=ColletesGigas_011539-T1
WUUM01000014.1	funannotate	CDS	6869095	6869143	.	+	0	ID=ColletesGigas_011797-T1.cds;Parent=ColletesGigas_011797-T1
WUUM01000014.1	funannotate	CDS	6869176	6869417	.	+	0	ID=ColletesGigas_011797-T1.cds;Parent=ColletesGigas_011797-T1
WUUM01000014.1	funannotate	CDS	3612491	3612553	.	+	0	ID=ColletesGigas_011660-T1.cds;Parent=ColletesGigas_011660-T1
WUUM01000014.1	funannotate	CDS	3614293	3614457	.	+	0	ID=ColletesGigas_011660-T1.cds;Parent=ColletesGigas_011660-T1
WUUM01000014.1	funannotate	mRNA	1605328	1608150	.	-	.	ID=ColletesGigas_011530-T1;Parent=ColletesGigas_011530
WUUM01000014.1	funannotate	exon	2551942	2552119	.	-	.	ID=ColletesGigas_011607-T1.exon9;Parent=ColletesGigas_011607-T1
WUUM01000014.1	funannotate	exon	2552182	2552326	.	-	.	ID=ColletesGigas_011607-T1.exon8;Parent=ColletesGigas_011607-T1
WUUM01000014.1	funannotate	exon	2553500	2553684	.	-	.	ID=ColletesGigas_011607-T1.exon5;Parent=ColletesGigas_011607-T1
WUUM01000014.1	funannotate	exon	2553960	2554064	.	-	.	ID=ColletesGigas_011607-T1.exon4;Parent=ColletesGigas_011607-T1
WUUM01000014.1	funannotate	exon	2552525	2552659	.	-	.	ID=ColletesGigas_011607-T1.exon7;Parent=ColletesGigas_011607-T1
WUUM01000014.1	funannotate	exon	2552901	2553137	.	-	.	ID=ColletesGigas_011607-T1.exon6;Parent=ColletesGigas_011607-T1
WUUM01000014.1	funannotate	exon	2555123	2555203	.	-	.	ID=ColletesGigas_011607-T1.exon1;Parent=ColletesGigas_011607-T1
WUUM01000014.1	funannotate	exon	2554125	2554380	.	-	.	ID=ColletesGigas_011607-T1.exon3;Parent=ColletesGigas_011607-T1
WUUM01000014.1	funannotate	exon	2554461	2554631	.	-	.	ID=ColletesGigas_011607-T1.exon2;Parent=ColletesGigas_011607-T1
WUUM01000014.1	funannotate	mRNA	1491102	1503222	.	+	.	ID=ColletesGigas_011517-T1;Ontology_term=GO:0003677;Dbxref=InterPro:IPR001781%2CInterPro:IPR001356%2CInterPro:IPR009057;Parent=ColletesGigas_011517
WUUM01000014.1	funannotate	exon	6081686	6081805	.	+	.	ID=ColletesGigas_011729-T1.exon2;Parent=ColletesGigas_011729-T1
WUUM01000014.1	funannotate	exon	6081397	6081621	.	+	.	ID=ColletesGigas_011729-T1.exon1;Parent=ColletesGigas_011729-T1
WUUM01000014.1	funannotate	CDS	3273496	3273579	.	-	0	ID=ColletesGigas_011644-T1.cds;Parent=ColletesGigas_011644-T1
WUUM01000014.1	funannotate	CDS	3271207	3271293	.	-	0	ID=ColletesGigas_011644-T1.cds;Parent=ColletesGigas_011644-T1
WUUM01000014.1	funannotate	mRNA	3271207	3273579	.	-	.	ID=ColletesGigas_011644-T1;Parent=ColletesGigas_011644
WUUM01000014.1	funannotate	CDS	6962431	6962601	.	-	0	ID=ColletesGigas_011801-T1.cds;Parent=ColletesGigas_011801-T1
WUUM01000014.1	funannotate	CDS	6962180	6962383	.	-	0	ID=ColletesGigas_011801-T1.cds;Parent=ColletesGigas_011801-T1
WUUM01000014.1	funannotate	CDS	6961926	6961931	.	-	0	ID=ColletesGigas_011801-T1.cds;Parent=ColletesGigas_011801-T1
WUUM01000014.1	funannotate	CDS	6961254	6961378	.	-	0	ID=ColletesGigas_011801-T1.cds;Parent=ColletesGigas_011801-T1
WUUM01000014.1	funannotate	CDS	6960539	6960794	.	-	0	ID=ColletesGigas_011801-T1.cds;Parent=ColletesGigas_011801-T1
WUUM01000014.1	funannotate	mRNA	1594155	1595186	.	+	.	ID=ColletesGigas_011529-T1;Parent=ColletesGigas_011529
WUUM01000014.1	funannotate	CDS	2591112	2591392	.	+	0	ID=ColletesGigas_011611-T1.cds;Parent=ColletesGigas_011611-T1
WUUM01000014.1	funannotate	CDS	2596977	2597626	.	+	0	ID=ColletesGigas_011611-T1.cds;Parent=ColletesGigas_011611-T1
WUUM01000014.1	funannotate	CDS	2598019	2598140	.	+	0	ID=ColletesGigas_011611-T1.cds;Parent=ColletesGigas_011611-T1
WUUM01000014.1	funannotate	CDS	2598295	2598759	.	+	0	ID=ColletesGigas_011611-T1.cds;Parent=ColletesGigas_011611-T1
WUUM01000014.1	funannotate	CDS	2598884	2599192	.	+	0	ID=ColletesGigas_011611-T1.cds;Parent=ColletesGigas_011611-T1
WUUM01000014.1	funannotate	CDS	2600166	2600585	.	+	0	ID=ColletesGigas_011611-T1.cds;Parent=ColletesGigas_011611-T1
WUUM01000014.1	funannotate	CDS	2602220	2602576	.	+	0	ID=ColletesGigas_011611-T1.cds;Parent=ColletesGigas_011611-T1
WUUM01000014.1	funannotate	CDS	2602679	2603139	.	+	0	ID=ColletesGigas_011611-T1.cds;Parent=ColletesGigas_011611-T1
WUUM01000014.1	funannotate	CDS	2607708	2607984	.	+	0	ID=ColletesGigas_011611-T1.cds;Parent=ColletesGigas_011611-T1
WUUM01000014.1	funannotate	CDS	2076453	2076605	.	-	0	ID=ColletesGigas_011562-T1.cds;Parent=ColletesGigas_011562-T1
WUUM01000014.1	funannotate	CDS	2074382	2074489	.	-	0	ID=ColletesGigas_011562-T1.cds;Parent=ColletesGigas_011562-T1
WUUM01000014.1	funannotate	CDS	2074020	2074229	.	-	0	ID=ColletesGigas_011562-T1.cds;Parent=ColletesGigas_011562-T1
WUUM01000014.1	funannotate	CDS	2071502	2072032	.	-	0	ID=ColletesGigas_011562-T1.cds;Parent=ColletesGigas_011562-T1
WUUM01000014.1	funannotate	CDS	2067066	2067189	.	-	0	ID=ColletesGigas_011562-T1.cds;Parent=ColletesGigas_011562-T1
WUUM01000014.1	funannotate	CDS	2066832	2066994	.	-	0	ID=ColletesGigas_011562-T1.cds;Parent=ColletesGigas_011562-T1
WUUM01000014.1	funannotate	CDS	2066219	2066453	.	-	0	ID=ColletesGigas_011562-T1.cds;Parent=ColletesGigas_011562-T1
WUUM01000014.1	funannotate	mRNA	3544411	3544782	.	-	.	ID=ColletesGigas_011656-T1;Parent=ColletesGigas_011656
WUUM01000014.1	funannotate	CDS	4786706	4786787	.	-	0	ID=ColletesGigas_011693-T1.cds;Parent=ColletesGigas_011693-T1
WUUM01000014.1	funannotate	CDS	4785999	4786197	.	-	0	ID=ColletesGigas_011693-T1.cds;Parent=ColletesGigas_011693-T1
WUUM01000014.1	funannotate	CDS	4783857	4783986	.	-	0	ID=ColletesGigas_011693-T1.cds;Parent=ColletesGigas_011693-T1
WUUM01000014.1	funannotate	exon	5427136	5427292	.	+	.	ID=ColletesGigas_011706-T1.exon1;Parent=ColletesGigas_011706-T1
WUUM01000014.1	funannotate	exon	5427938	5428197	.	+	.	ID=ColletesGigas_011706-T1.exon2;Parent=ColletesGigas_011706-T1
WUUM01000014.1	funannotate	exon	1926368	1926612	.	-	.	ID=ColletesGigas_011549-T1.exon2;Parent=ColletesGigas_011549-T1
WUUM01000014.1	funannotate	exon	1926751	1926930	.	-	.	ID=ColletesGigas_011549-T1.exon1;Parent=ColletesGigas_011549-T1
WUUM01000014.1	funannotate	exon	1925893	1926091	.	-	.	ID=ColletesGigas_011549-T1.exon3;Parent=ColletesGigas_011549-T1
WUUM01000014.1	funannotate	CDS	1336011	1336048	.	+	0	ID=ColletesGigas_011506-T1.cds;Parent=ColletesGigas_011506-T1
WUUM01000014.1	funannotate	CDS	1337815	1338017	.	+	0	ID=ColletesGigas_011506-T1.cds;Parent=ColletesGigas_011506-T1
WUUM01000014.1	funannotate	CDS	1340913	1341161	.	+	0	ID=ColletesGigas_011506-T1.cds;Parent=ColletesGigas_011506-T1
WUUM01000014.1	funannotate	CDS	1351048	1351261	.	+	0	ID=ColletesGigas_011506-T1.cds;Parent=ColletesGigas_011506-T1
WUUM01000014.1	funannotate	CDS	1353833	1353984	.	+	0	ID=ColletesGigas_011506-T1.cds;Parent=ColletesGigas_011506-T1
WUUM01000014.1	funannotate	CDS	1354050	1354276	.	+	0	ID=ColletesGigas_011506-T1.cds;Parent=ColletesGigas_011506-T1
WUUM01000014.1	funannotate	exon	6777944	6778057	.	-	.	ID=ColletesGigas_011786-T1.exon2;Parent=ColletesGigas_011786-T1
WUUM01000014.1	funannotate	exon	6777309	6777470	.	-	.	ID=ColletesGigas_011786-T1.exon3;Parent=ColletesGigas_011786-T1
WUUM01000014.1	funannotate	exon	6778119	6778151	.	-	.	ID=ColletesGigas_011786-T1.exon1;Parent=ColletesGigas_011786-T1
WUUM01000014.1	funannotate	exon	1243778	1245266	.	+	.	ID=ColletesGigas_011497-T1.exon14;Parent=ColletesGigas_011497-T1
WUUM01000014.1	funannotate	exon	1240582	1242890	.	+	.	ID=ColletesGigas_011497-T1.exon12;Parent=ColletesGigas_011497-T1
WUUM01000014.1	funannotate	exon	1242967	1243702	.	+	.	ID=ColletesGigas_011497-T1.exon13;Parent=ColletesGigas_011497-T1
WUUM01000014.1	funannotate	exon	1238949	1239165	.	+	.	ID=ColletesGigas_011497-T1.exon10;Parent=ColletesGigas_011497-T1
WUUM01000014.1	funannotate	exon	1239675	1240510	.	+	.	ID=ColletesGigas_011497-T1.exon11;Parent=ColletesGigas_011497-T1
WUUM01000014.1	funannotate	exon	2519377	2519692	.	+	.	ID=ColletesGigas_011602-T1.exon4;Parent=ColletesGigas_011602-T1
WUUM01000014.1	funannotate	exon	2518444	2519318	.	+	.	ID=ColletesGigas_011602-T1.exon3;Parent=ColletesGigas_011602-T1
WUUM01000014.1	funannotate	exon	2520511	2520943	.	+	.	ID=ColletesGigas_011602-T1.exon6;Parent=ColletesGigas_011602-T1
WUUM01000014.1	funannotate	exon	2519752	2520347	.	+	.	ID=ColletesGigas_011602-T1.exon5;Parent=ColletesGigas_011602-T1
WUUM01000014.1	funannotate	exon	2514269	2514304	.	+	.	ID=ColletesGigas_011602-T1.exon2;Parent=ColletesGigas_011602-T1
WUUM01000014.1	funannotate	exon	2510309	2510324	.	+	.	ID=ColletesGigas_011602-T1.exon1;Parent=ColletesGigas_011602-T1
WUUM01000014.1	funannotate	exon	2521286	2521569	.	+	.	ID=ColletesGigas_011602-T1.exon8;Parent=ColletesGigas_011602-T1
WUUM01000014.1	funannotate	exon	2521025	2521201	.	+	.	ID=ColletesGigas_011602-T1.exon7;Parent=ColletesGigas_011602-T1
WUUM01000014.1	funannotate	exon	4753255	4753818	.	-	.	ID=ColletesGigas_011690-T1.exon9;Parent=ColletesGigas_011690-T1
WUUM01000014.1	funannotate	exon	4755448	4756012	.	-	.	ID=ColletesGigas_011690-T1.exon8;Parent=ColletesGigas_011690-T1
WUUM01000014.1	funannotate	exon	4758535	4758970	.	-	.	ID=ColletesGigas_011690-T1.exon5;Parent=ColletesGigas_011690-T1
WUUM01000014.1	funannotate	exon	4759071	4759144	.	-	.	ID=ColletesGigas_011690-T1.exon4;Parent=ColletesGigas_011690-T1
WUUM01000014.1	funannotate	exon	4756095	4756397	.	-	.	ID=ColletesGigas_011690-T1.exon7;Parent=ColletesGigas_011690-T1
WUUM01000014.1	funannotate	exon	4756570	4756815	.	-	.	ID=ColletesGigas_011690-T1.exon6;Parent=ColletesGigas_011690-T1
WUUM01000014.1	funannotate	exon	4759937	4760024	.	-	.	ID=ColletesGigas_011690-T1.exon1;Parent=ColletesGigas_011690-T1
WUUM01000014.1	funannotate	exon	4759259	4759505	.	-	.	ID=ColletesGigas_011690-T1.exon3;Parent=ColletesGigas_011690-T1
WUUM01000014.1	funannotate	exon	4759828	4759852	.	-	.	ID=ColletesGigas_011690-T1.exon2;Parent=ColletesGigas_011690-T1
WUUM01000014.1	funannotate	exon	6898504	6898596	.	-	.	ID=ColletesGigas_011799-T1.exon1;Parent=ColletesGigas_011799-T1
WUUM01000014.1	funannotate	exon	6897775	6897948	.	-	.	ID=ColletesGigas_011799-T1.exon4;Parent=ColletesGigas_011799-T1
WUUM01000014.1	funannotate	exon	6898045	6898057	.	-	.	ID=ColletesGigas_011799-T1.exon3;Parent=ColletesGigas_011799-T1
WUUM01000014.1	funannotate	exon	6898085	6898401	.	-	.	ID=ColletesGigas_011799-T1.exon2;Parent=ColletesGigas_011799-T1
WUUM01000014.1	funannotate	exon	369719	369875	.	+	.	ID=ColletesGigas_011450-T1.exon5;Parent=ColletesGigas_011450-T1
WUUM01000014.1	funannotate	mRNA	2110509	2112272	.	-	.	ID=ColletesGigas_011566-T1;Ontology_term=GO:0019901%2CGO:0010389%2CGO:0000079;Dbxref=InterPro:IPR004367%2CInterPro:IPR015452%2CInterPro:IPR006671%2CInterPro:IPR039361%2CInterPro:IPR036915%2CInterPro:IPR013763;Parent=ColletesGigas_011566
WUUM01000014.1	funannotate	exon	368639	369643	.	+	.	ID=ColletesGigas_011450-T1.exon4;Parent=ColletesGigas_011450-T1
WUUM01000014.1	funannotate	exon	368132	368533	.	+	.	ID=ColletesGigas_011450-T1.exon3;Parent=ColletesGigas_011450-T1
WUUM01000014.1	funannotate	exon	367882	368008	.	+	.	ID=ColletesGigas_011450-T1.exon2;Parent=ColletesGigas_011450-T1
WUUM01000014.1	funannotate	exon	367644	367806	.	+	.	ID=ColletesGigas_011450-T1.exon1;Parent=ColletesGigas_011450-T1
WUUM01000014.1	funannotate	exon	370109	370450	.	+	.	ID=ColletesGigas_011450-T1.exon7;Parent=ColletesGigas_011450-T1
WUUM01000014.1	funannotate	exon	369968	370048	.	+	.	ID=ColletesGigas_011450-T1.exon6;Parent=ColletesGigas_011450-T1
WUUM01000014.1	funannotate	CDS	2651303	2651574	.	-	0	ID=ColletesGigas_011617-T1.cds;Parent=ColletesGigas_011617-T1
[truncated: 2,110 more rows]
