# Supplementary material for: Prevalent bee venom genes evolved before the aculeate stinger and eusociality
Source: BMC Biol. 2023 Oct 23;21:229. doi: 10.1186/s12915-023-01656-5 (PMC10591384; doi:10.1186/s12915-023-01656-5)
Supplement: Supplementary file 42 — Additional file 42. Gff files of all toxin gene annotations. [file 12915_2023_1656_MOESM42_ESM.zip › AdditionalFile9_ToxinGeneAnnotations/NW_016018250._APA.gff_modified_Koludarov_et_al_2021.gff3]

##gff-version 3
##source-version geneious 2020.2.2
##sequence-region	NW_016018250	1	4575
NW_016018250	Koludarov_et_al_2021	CDS	4021	4098	.	+	0	Name=Apamin CDS;ID=EWKMg4ru1zPvdBw+uzMEhS+PpGo.1624892057961.33462
NW_016018250	Koludarov_et_al_2021	CDS	4245	4283	.	+	0	Name=Apamin CDS;ID=EWKMg4ru1zPvdBw+uzMEhS+PpGo.1624892057961.33462
NW_016018250	Koludarov_et_al_2021	CDS	4360	4383	.	+	0	Name=Apamin CDS;ID=EWKMg4ru1zPvdBw+uzMEhS+PpGo.1624892057961.33462
NW_016018250	Koludarov_et_al_2021	gene	3875	4516	.	+	.	Name=Apamin
NW_016018250	Koludarov_et_al_2021	mRNA	3875	4098	.	+	.	Name=Apamin mRNA;ID=EWKMg4ru1zPvdBw+uzMEhS+PpGo.1624892057962.33463
NW_016018250	Koludarov_et_al_2021	mRNA	4245	4283	.	+	.	Name=Apamin mRNA;ID=EWKMg4ru1zPvdBw+uzMEhS+PpGo.1624892057962.33463
NW_016018250	Koludarov_et_al_2021	mRNA	4360	4516	.	+	.	Name=Apamin mRNA;ID=EWKMg4ru1zPvdBw+uzMEhS+PpGo.1624892057962.33463
NW_016018250	Koludarov_et_al_2021	source	1	4575	.	+	.	Name=source Apis cerana
NW_016018250	Koludarov_et_al_2021	exon	1619	1663	.	+	.	Name=Apamin various exons
NW_016018250	Koludarov_et_al_2021	exon	2650	2700	.	+	.	Name=Apamin various exons
NW_016018250	Koludarov_et_al_2021	exon	3254	3331	.	+	.	Name=Apamin various exons
NW_016018250	Koludarov_et_al_2021	exon	4021	4098	.	+	.	Name=Apamin various exons
NW_016018250	Koludarov_et_al_2021	exon	4245	4283	.	+	.	Name=Apamin various exons
NW_016018250	Koludarov_et_al_2021	exon	4360	4383	.	+	.	Name=Apamin various exons
NW_016018250	Koludarov_et_al_2021	exon	4021	4098	.	+	.	Name=Apce_APA_interval_1;ID=44;Note=1.13E-17
NW_016018250	Koludarov_et_al_2021	exon	4247	4282	.	+	.	Name=Apme_APA_interval_2;ID=88;Note=0.000198
NW_016018250	Koludarov_et_al_2021	exon	4023	4097	.	+	.	Name=Apce_APA_interval_1;ID=45;Note=0.000000000000000198
NW_016018250	Koludarov_et_al_2021	exon	4246	4281	.	+	.	Name=Apme_APA_interval_2;ID=89;Note=0.000272
NW_016018250	Koludarov_et_al_2021	exon	4021	4098	.	+	.	Name=Apce_APA_interval_1;ID=46;Note=0.0000000000000123
NW_016018250	Koludarov_et_al_2021	exon	4023	4097	.	+	.	Name=Apce_APA_interval_1;ID=47;Note=0.000000000000113
NW_016018250	Koludarov_et_al_2021	exon	4022	4096	.	+	.	Name=Apce_APA_interval_1;ID=48;Note=0.00000000000198
NW_016018250	Koludarov_et_al_2021	exon	3254	3331	.	+	.	Name=Apce_APA_interval_1;ID=49;Note=0.00000000156
NW_016018250	Koludarov_et_al_2021	exon	4360	4383	.	+	.	Name=Apme_APA_interval_3;ID=90;Note=0.003
NW_016018250	Koludarov_et_al_2021	exon	4362	4382	.	+	.	Name=Apme_APA_interval_3;ID=91;Note=0.005
NW_016018250	Koludarov_et_al_2021	exon	4360	4383	.	+	.	Name=Apce_APA_interval_3;ID=92;Note=0.003
NW_016018250	Koludarov_et_al_2021	exon	4362	4382	.	+	.	Name=Apce_APA_interval_3;ID=93;Note=0.005
NW_016018250	Koludarov_et_al_2021	exon	3256	3330	.	+	.	Name=Apce_APA_interval_1;ID=50;Note=0.00000319
NW_016018250	Koludarov_et_al_2021	exon	4022	4066	.	+	.	Name=Apce_APA_interval_1;ID=51;Note=0.00000438
NW_016018250	Koludarov_et_al_2021	exon	3256	3330	.	+	.	Name=Apce_APA_interval_1;ID=52;Note=0.0000156
NW_016018250	Koludarov_et_al_2021	exon	3302	3331	.	+	.	Name=Apce_APA_interval_1;ID=53;Note=0.000374
NW_016018250	Koludarov_et_al_2021	exon	2659	2700	.	+	.	Name=Apce_APA_interval_1;ID=54;Note=0.001
NW_016018250	Koludarov_et_al_2021	exon	2650	2700	.	+	.	Name=Apce_APA_interval_1;ID=55;Note=0.003
NW_016018250	Koludarov_et_al_2021	exon	4021	4098	.	+	.	Name=Apme_APA_interval_1;ID=56;Note=0.00000000000000894
NW_016018250	Koludarov_et_al_2021	exon	4021	4098	.	+	.	Name=Apme_APA_interval_1;ID=57;Note=0.000000000000555
NW_016018250	Koludarov_et_al_2021	exon	4023	4097	.	+	.	Name=Apme_APA_interval_1;ID=58;Note=0.000000000000555
NW_016018250	Koludarov_et_al_2021	exon	4023	4097	.	+	.	Name=Apme_APA_interval_1;ID=59;Note=0.0000000000474
NW_016018250	Koludarov_et_al_2021	exon	4028	4096	.	+	.	Name=Apme_APA_interval_1;ID=60;Note=0.00000000113
NW_016018250	Koludarov_et_al_2021	exon	3254	3331	.	+	.	Name=Apme_APA_interval_1;ID=61;Note=0.00000000214
NW_016018250	Koludarov_et_al_2021	exon	3256	3330	.	+	.	Name=Apme_APA_interval_1;ID=62;Note=0.000198
NW_016018250	Koludarov_et_al_2021	exon	4022	4066	.	+	.	Name=Apme_APA_interval_1;ID=63;Note=0.000272
NW_016018250	Koludarov_et_al_2021	exon	3256	3330	.	+	.	Name=Apme_APA_interval_1;ID=64;Note=0.000374
NW_016018250	Koludarov_et_al_2021	exon	3302	3331	.	+	.	Name=Apme_APA_interval_1;ID=65;Note=0.000374
NW_016018250	Koludarov_et_al_2021	exon	3258	3326	.	+	.	Name=Apme_APA_interval_1;ID=66;Note=0.002
NW_016018250	Koludarov_et_al_2021	exon	4021	4098	.	+	.	Name=Apme_MCDP_interval_1;ID=67;Note=0.0000000000894
NW_016018250	Koludarov_et_al_2021	exon	4023	4097	.	+	.	Name=Apme_MCDP_interval_1;ID=68;Note=0.000000000825
NW_016018250	Koludarov_et_al_2021	exon	4021	4098	.	+	.	Name=Apme_MCDP_interval_1;ID=69;Note=0.00000000156
NW_016018250	Koludarov_et_al_2021	exon	3254	3331	.	+	.	Name=Apme_MCDP_interval_1;ID=70;Note=0.00000000404
NW_016018250	Koludarov_et_al_2021	exon	4023	4097	.	+	.	Name=Apme_MCDP_interval_1;ID=71;Note=0.0000000198
NW_016018250	Koludarov_et_al_2021	exon	4031	4093	.	+	.	Name=Apme_MCDP_interval_1;ID=72;Note=0.00000437
NW_016018250	Koludarov_et_al_2021	exon	3256	3330	.	+	.	Name=Apme_MCDP_interval_1;ID=73;Note=0.00000601
NW_016018250	Koludarov_et_al_2021	exon	3256	3330	.	+	.	Name=Apme_MCDP_interval_1;ID=74;Note=0.0000763
NW_016018250	Koludarov_et_al_2021	exon	2665	2700	.	+	.	Name=Apme_MCDP_interval_1;ID=75;Note=0.0000996
NW_016018250	Koludarov_et_al_2021	exon	1619	1663	.	+	.	Name=Apme_MCDP_interval_1;ID=76;Note=0.0000996
NW_016018250	Koludarov_et_al_2021	exon	3254	3331	.	+	.	Name=Apme_MCDP_interval_1;ID=77;Note=0.000105
NW_016018250	Koludarov_et_al_2021	exon	3294	3329	.	+	.	Name=Apme_MCDP_interval_1;ID=78;Note=0.007
NW_016018250	Koludarov_et_al_2021	exon	4245	4283	.	+	.	Name=Apce_APA_interval_2;ID=79;Note=0.0000000144
NW_016018250	Koludarov_et_al_2021	exon	4245	4283	.	+	.	Name=Apce_APA_interval_2;ID=80;Note=0.000000183
NW_016018250	Koludarov_et_al_2021	exon	4246	4281	.	+	.	Name=Apce_APA_interval_2;ID=81;Note=0.00000601
NW_016018250	Koludarov_et_al_2021	exon	4246	4281	.	+	.	Name=Apce_APA_interval_2;ID=82;Note=0.0000114
NW_016018250	Koludarov_et_al_2021	exon	4247	4282	.	+	.	Name=Apce_APA_interval_2;ID=83;Note=0.000198
NW_016018250	Koludarov_et_al_2021	exon	4256	4282	.	+	.	Name=Apce_APA_interval_2;ID=84;Note=0.003
NW_016018250	Koludarov_et_al_2021	exon	4248	4283	.	+	.	Name=Apme_APA_interval_2;ID=85;Note=0.000000651
NW_016018250	Koludarov_et_al_2021	exon	4248	4283	.	+	.	Name=Apme_APA_interval_2;ID=86;Note=0.000000651
NW_016018250	Koludarov_et_al_2021	exon	4249	4281	.	+	.	Name=Apme_APA_interval_2;ID=87;Note=0.000144
NW_016018250	Koludarov_et_al_2021	exon	4021	4098	.	+	.	Name=Apce_APA_interval_1;ID=247;Note=0.000000000000000194
NW_016018250	Koludarov_et_al_2021	exon	4023	4097	.	+	.	Name=Apce_APA_interval_1;ID=248;Note=0.00000000000000339
NW_016018250	Koludarov_et_al_2021	exon	4021	4098	.	+	.	Name=Apce_APA_interval_1;ID=249;Note=0.00000000000021
NW_016018250	Koludarov_et_al_2021	exon	4023	4097	.	+	.	Name=Apce_APA_interval_1;ID=250;Note=0.00000000000194
NW_016018250	Koludarov_et_al_2021	exon	4022	4096	.	+	.	Name=Apce_APA_interval_1;ID=251;Note=0.0000000000339
NW_016018250	Koludarov_et_al_2021	exon	3254	3331	.	+	.	Name=Apce_APA_interval_1;ID=252;Note=0.0000000267
NW_016018250	Koludarov_et_al_2021	exon	3256	3330	.	+	.	Name=Apce_APA_interval_1;ID=253;Note=0.0000546
NW_016018250	Koludarov_et_al_2021	exon	4022	4066	.	+	.	Name=Apce_APA_interval_1;ID=254;Note=0.0000749
NW_016018250	Koludarov_et_al_2021	exon	3256	3330	.	+	.	Name=Apce_APA_interval_1;ID=255;Note=0.000267
NW_016018250	Koludarov_et_al_2021	exon	3302	3331	.	+	.	Name=Apce_APA_interval_1;ID=256;Note=0.006
NW_016018250	Koludarov_et_al_2021	exon	4021	4098	.	+	.	Name=Apme_APA_interval_1;ID=257;Note=0.000000000000153
NW_016018250	Koludarov_et_al_2021	exon	4021	4098	.	+	.	Name=Apme_APA_interval_1;ID=258;Note=0.0000000000095
NW_016018250	Koludarov_et_al_2021	exon	4023	4097	.	+	.	Name=Apme_APA_interval_1;ID=259;Note=0.0000000000095
NW_016018250	Koludarov_et_al_2021	exon	4023	4097	.	+	.	Name=Apme_APA_interval_1;ID=260;Note=0.000000000811
NW_016018250	Koludarov_et_al_2021	exon	4028	4096	.	+	.	Name=Apme_APA_interval_1;ID=261;Note=0.0000000194
NW_016018250	Koludarov_et_al_2021	exon	3254	3331	.	+	.	Name=Apme_APA_interval_1;ID=262;Note=0.0000000366
NW_016018250	Koludarov_et_al_2021	exon	3256	3330	.	+	.	Name=Apme_APA_interval_1;ID=263;Note=0.003
NW_016018250	Koludarov_et_al_2021	exon	4022	4066	.	+	.	Name=Apme_APA_interval_1;ID=264;Note=0.005
NW_016018250	Koludarov_et_al_2021	exon	3256	3330	.	+	.	Name=Apme_APA_interval_1;ID=265;Note=0.006
NW_016018250	Koludarov_et_al_2021	exon	3302	3331	.	+	.	Name=Apme_APA_interval_1;ID=266;Note=0.006
NW_016018250	Koludarov_et_al_2021	exon	4021	4098	.	+	.	Name=Apme_MCDP_interval_1;ID=267;Note=0.00000000153
NW_016018250	Koludarov_et_al_2021	exon	4023	4097	.	+	.	Name=Apme_MCDP_interval_1;ID=268;Note=0.0000000141
NW_016018250	Koludarov_et_al_2021	exon	4021	4098	.	+	.	Name=Apme_MCDP_interval_1;ID=269;Note=0.0000000267
NW_016018250	Koludarov_et_al_2021	exon	3254	3331	.	+	.	Name=Apme_MCDP_interval_1;ID=270;Note=0.0000000692
NW_016018250	Koludarov_et_al_2021	exon	4023	4097	.	+	.	Name=Apme_MCDP_interval_1;ID=271;Note=0.000000339
NW_016018250	Koludarov_et_al_2021	exon	4031	4093	.	+	.	Name=Apme_MCDP_interval_1;ID=272;Note=0.0000749
NW_016018250	Koludarov_et_al_2021	exon	3256	3330	.	+	.	Name=Apme_MCDP_interval_1;ID=273;Note=0.000103
NW_016018250	Koludarov_et_al_2021	exon	3256	3330	.	+	.	Name=Apme_MCDP_interval_1;ID=274;Note=0.001
NW_016018250	Koludarov_et_al_2021	exon	2665	2700	.	+	.	Name=Apme_MCDP_interval_1;ID=275;Note=0.002
NW_016018250	Koludarov_et_al_2021	exon	1619	1663	.	+	.	Name=Apme_MCDP_interval_1;ID=276;Note=0.002
NW_016018250	Koludarov_et_al_2021	exon	3254	3331	.	+	.	Name=Apme_MCDP_interval_1;ID=277;Note=0.002
NW_016018250	Koludarov_et_al_2021	exon	4245	4283	.	+	.	Name=Apce_APA_interval_2;ID=278;Note=0.000000247
NW_016018250	Koludarov_et_al_2021	exon	4245	4283	.	+	.	Name=Apce_APA_interval_2;ID=279;Note=0.00000313
NW_016018250	Koludarov_et_al_2021	exon	4246	4281	.	+	.	Name=Apce_APA_interval_2;ID=280;Note=0.000103
NW_016018250	Koludarov_et_al_2021	exon	4246	4281	.	+	.	Name=Apce_APA_interval_2;ID=281;Note=0.000194
NW_016018250	Koludarov_et_al_2021	exon	4247	4282	.	+	.	Name=Apce_APA_interval_2;ID=282;Note=0.003
NW_016018250	Koludarov_et_al_2021	exon	4248	4283	.	+	.	Name=Apme_APA_interval_2;ID=283;Note=0.0000111
NW_016018250	Koludarov_et_al_2021	exon	4248	4283	.	+	.	Name=Apme_APA_interval_2;ID=284;Note=0.0000111
NW_016018250	Koludarov_et_al_2021	exon	4249	4281	.	+	.	Name=Apme_APA_interval_2;ID=285;Note=0.002
NW_016018250	Koludarov_et_al_2021	exon	4247	4282	.	+	.	Name=Apme_APA_interval_2;ID=286;Note=0.003
NW_016018250	Koludarov_et_al_2021	exon	4246	4281	.	+	.	Name=Apme_APA_interval_2;ID=287;Note=0.005
NW_016018250	Koludarov_et_al_2021	exon	4014	4094	.	+	.	Name=Osbi_1_interval_1;ID=288;Note=0.0000546
NW_016018250	Koludarov_et_al_2021	exon	4015	4092	.	+	.	Name=Osbi_1_interval_1;ID=289;Note=0.000267
NW_016018250	Koludarov_et_al_2021	exon	4060	4092	.	+	.	Name=Osbi_1_interval_1;ID=290;Note=0.002
NW_016018250	Koludarov_et_al_2021	exon	4021	4098	.	+	.	Name=Apce_APA_interval_1;ID=231;Note=1.48E-36
NW_016018250	Koludarov_et_al_2021	exon	2655	2682	.	+	.	Name=Apce_APA_interval_1;ID=232;Note=0.000158
NW_016018250	Koludarov_et_al_2021	exon	2452	2463	.	+	.	Name=Apce_APA_interval_1;ID=233;Note=1
NW_016018250	Koludarov_et_al_2021	exon	4021	4098	.	+	.	Name=Apme_APA_interval_1;ID=234;Note=3.96E-31
NW_016018250	Koludarov_et_al_2021	exon	2655	2678	.	+	.	Name=Apme_APA_interval_1;ID=235;Note=0.023
NW_016018250	Koludarov_et_al_2021	exon	3787	3806	.	+	.	Name=Apme_APA_interval_1;ID=236;Note=0.29
NW_016018250	Koludarov_et_al_2021	exon	2451	2463	.	+	.	Name=Apme_APA_interval_1;ID=237;Note=0.29
NW_016018250	Koludarov_et_al_2021	exon	2976	2986	.	+	.	Name=Apme_APA_interval_1;ID=238;Note=3.5
NW_016018250	Koludarov_et_al_2021	exon	4021	4092	.	+	.	Name=Apme_MCDP_interval_1;ID=239;Note=4.23E-18
NW_016018250	Koludarov_et_al_2021	exon	2654	2689	.	+	.	Name=Apme_MCDP_interval_1;ID=240;Note=0.002
NW_016018250	Koludarov_et_al_2021	exon	4245	4283	.	+	.	Name=Apce_APA_interval_2;ID=241;Note=0.00000000000000219
NW_016018250	Koludarov_et_al_2021	exon	4248	4283	.	+	.	Name=Apme_APA_interval_2;ID=242;Note=0.00000000000396
NW_016018250	Koludarov_et_al_2021	exon	4360	4383	.	+	.	Name=Apme_APA_interval_3;ID=243;Note=0.000000305
NW_016018250	Koludarov_et_al_2021	exon	4360	4383	.	+	.	Name=Apce_APA_interval_3;ID=244;Note=0.000000305
NW_016018250	Koludarov_et_al_2021	exon	4064	4093	.	+	.	Name=Osbi_1_interval_1;ID=245;Note=0.00000371
NW_016018250	Koludarov_et_al_2021	exon	2751	2762	.	+	.	Name=Osbi_1_interval_1;ID=246;Note=1
NW_016018250	Koludarov_et_al_2021	exon	3133	3145	.	+	.	Name=Bote_2_interval_1;ID=247;Note=0.29
NW_016018250	Koludarov_et_al_2021	exon	1349	1360	.	-	.	Name=Bote_2_interval_3;ID=248;Note=1
NW_016018250	Koludarov_et_al_2021	exon	860	878	.	-	.	Name=Bote_2_interval_3;ID=249;Note=3.5
NW_016018250	Koludarov_et_al_2021	exon	2126	2136	.	-	.	Name=Bote_2_interval_3;ID=250;Note=3.5
NW_016018250	Koludarov_et_al_2021	exon	3023	3033	.	+	.	Name=Osbi_1_interval_3;ID=251;Note=3.5
NW_016018250	Koludarov_et_al_2021	exon	2219	2229	.	-	.	Name=Osbi_1_interval_3;ID=252;Note=3.5
NW_016018250	Koludarov_et_al_2021	exon	2188	2198	.	-	.	Name=Bote_3b_interval_1;ID=253;Note=3.5
NW_016018250	Koludarov_et_al_2021	exon	3985	3995	.	+	.	Name=Bote_3a_interval_3;ID=254;Note=3.5
NW_016018250	Koludarov_et_al_2021	exon	2188	2198	.	-	.	Name=Bote_3a_interval_1;ID=255;Note=3.5
NW_016018250	Koludarov_et_al_2021	exon	2126	2136	.	-	.	Name=Bote_1_interval_3;ID=256;Note=3.5
NW_016018250	Koludarov_et_al_2021	exon	2126	2136	.	-	.	Name=Bote_1_interval_3;ID=257;Note=3.5
NW_016018250	Koludarov_et_al_2021	exon	4248	4258	.	+	.	Name=Apme_MCDP_interval_2;ID=258;Note=3.5
